# Supplementary material for: Satb1 integrates DNA binding site geometry and torsional stress to differentially target nucleosome-dense regions
Source: Nat Commun. 2019 Jul 19;10:3221. doi: 10.1038/s41467-019-11118-8 (PMC6642133; doi:10.1038/s41467-019-11118-8)
Supplement: Supplementary file 8 — Supplementary Code 1 [file 41467_2019_11118_MOESM8_ESM.zip]

Archive with 32 entries (25 files):
- Custom codes/
- Custom codes/.DS_Store
- __MACOSX/
- __MACOSX/Custom codes/
- __MACOSX/Custom codes/._.DS_Store
- Custom codes/Custom_genomics_codes/
- Custom codes/Custom_genomics_codes/bedlib.py
- __MACOSX/Custom codes/Custom_genomics_codes/
- __MACOSX/Custom codes/Custom_genomics_codes/._bedlib.py
- Custom codes/Custom_genomics_codes/custom_codes.py
- __MACOSX/Custom codes/Custom_genomics_codes/._custom_codes.py
- Custom codes/Custom_genomics_codes/nr-software-policy.pdf
- __MACOSX/Custom codes/Custom_genomics_codes/._nr-software-policy.pdf
- Custom codes/Custom_genomics_codes/qplot.py
- __MACOSX/Custom codes/Custom_genomics_codes/._qplot.py
- Custom codes/Custom_genomics_codes/qslib.py
- __MACOSX/Custom codes/Custom_genomics_codes/._qslib.py
- Custom codes/Custom_genomics_codes/Readme.txt
- __MACOSX/Custom codes/Custom_genomics_codes/._Readme.txt
- __MACOSX/Custom codes/._Custom_genomics_codes
- Custom codes/mathematica_script_spatio_temproal_frap /
- Custom codes/mathematica_script_spatio_temproal_frap /LineScan-Spot-FRAP_final.nb
- __MACOSX/Custom codes/mathematica_script_spatio_temproal_frap /
- __MACOSX/Custom codes/mathematica_script_spatio_temproal_frap /._LineScan-Spot-FRAP_final.nb
- Custom codes/mathematica_script_spatio_temproal_frap /note.txt
- __MACOSX/Custom codes/mathematica_script_spatio_temproal_frap /._note.txt
- Custom codes/mathematica_script_spatio_temproal_frap /sample.tif
- __MACOSX/Custom codes/mathematica_script_spatio_temproal_frap /._sample.tif
- Custom codes/mathematica_script_spatio_temproal_frap /sample_control.tif
- __MACOSX/Custom codes/mathematica_script_spatio_temproal_frap /._sample_control.tif
- __MACOSX/Custom codes/._mathematica_script_spatio_temproal_frap 
- Notes for raw data files and custom codes - Copy.doc
