# Supplementary material for: Satb1 integrates DNA binding site geometry and torsional stress to differentially target nucleosome-dense regions
Source: Nat Commun. 2019 Jul 19;10:3221. doi: 10.1038/s41467-019-11118-8 (PMC6642133; doi:10.1038/s41467-019-11118-8)
Supplement: Supplementary file 8 — Supplementary Code 1 [file 41467_2019_11118_MOESM8_ESM.zip › Custom codes/Custom_genomics_codes/bedlib.py]

#!/usr/bin/python
# -*- coding: utf-8 -*-
import os, sys, pysam, math, csv, random, subprocess,string,pickle
import pybedtools as pb
import numpy as np
import qslib as ql
import qplot as qplt
try:
	import regex as re
except:
	import re
#import shelve
import matplotlib.pyplot as plt
plt.rcParams['svg.fonttype']='none' # or svgfont?
import matplotlib.backends.backend_pdf as bpdf
import pyBigWig as pBW
import palettable.colorbrewer as cbrewer 
from collections import Counter
from Bio.Seq import Seq
from scipy import stats
from matplotlib_venn import venn3, venn3_circles, venn2, venn2_circles
from scipy.stats import poisson

cr5=qplt.brewer(n=5,set=1)

def bedcol(inbed,*args,**kwargs):
	# input a bedtool object, and select column items
	# if using 'count' keywork, get categories and their counts. 
	# option: start, end, region width/interval? score, m_fold, p, q, pileup, etc
	#narrowpeak: chr,start,end, name,score, strand/6, fold, p, q
	# return a dict for counts if plot=0 or chr
	# col: 0 for chromosome, -100: coverage count along, output 1-d array for count per bp.
	# 100 for interval center..101 for width/interval; 
	col=kwargs.get('col',4)
	at=kwargs.get('at',0) # calculate top at percentage in sequence of bed..
	fasta=kwargs.get('fasta',None)
	ext=kwargs.get('ext',400) # extension from the center for calculation for at.
	bs=kwargs.get('bin',20)
	gap=kwargs.get('gap',5)
	typ=kwargs.get('type','str') # numerical or str
	nonnum=kwargs.get('nonnum',-1) # convert the non num to ...
	skipr=kwargs.get('skip',0) # skip rows..
	res0=np.zeros(ext,dtype=int)
	k=0
	if fasta is not None:
		gseq=pysam.FastaFile(fasta)

	if col=='p':
		idx=7
	elif col=='q':
		idx=8
	elif col=='fold':
		idx=6
	elif col in ['width', 'interval']:
		idx=101  # for peak width..
	elif col=='score':
		idx=4
	elif col=='chr':
		idx=0
	elif col=='name':
		idx=3
	elif col=='center':
		idx=100 # marker center of interval..
	else:
		idx=col # a number
	
	if isinstance(inbed,basestring): # input as bed file
		if os.path.isfile(inbed):
			chipk=pb.BedTool(inbed)
		else:
			print('bed file not exist')
	else:
		print('already a bedtool.')
		chipk=inbed # pybedtool object as input	
	res1=[] # some column.
	res2=[] # for sequence property?
	res_dict={} # in case to cound of chromosome and reads..
	print 'extract data from column',col
	for i in chipk:
		if k<skipr:
			continue # skip rows
		if idx==101:
			res1.append(int(i[2])-int(i[1]))
		elif idx==100:
			res1.append(round((int(i[2])+int(i[1]))/2))
		elif idx==0:
			res1.append(i.chrom)
		elif idx==-100:
			res0[int(i[1]):int(i[2])+1]=res0[int(i[1]):int(i[2])+1]+1
		elif typ=='str':
			res1.append(i[idx])
		else:
			try:
				res1.append(float(i[idx]))
			except:
				res1.append(nonnum)
		if at>0:
			chr0=str(i.chrom)
			if len(chr0)>5:
				print('%s'%chr0)
				continue
			start1=(int(i[1])+int(i[2]))/2-ext
			end1=(int(i[1])+int(i[2]))/2+ext
			if start1<0:
				print('start <0 %s'%chr0)
				start1=0
			#print type(chr0),chr0
			aseq=gseq.fetch(reference=chr0,start=start1,end=end1)
			if not aseq: # is empty
				chr0=ql.chrnameswitch(i[0])
				aseq=gseq.fetch(reference=chr0,start=start1,end=end1)
				if not aseq:
					print 'error, empty seq'
			t=ql.gc(aseq,bs,gap=gap)
			if len(t)<(end1-start1-bs)/gap-1:
				print('short seq!')
				continue
			res2.append(np.mean(ql.max_n(1-t,5)))
		k+=1
		# if k%10000==0:
		# 	print k
	if 'count' in args:
		print 'count..'
		c=Counter(res1)
		print c.keys(),c.values()

	if at>0:
		res2=np.array(res2)
		return (res1,res2)
	elif 'mean' in args:
		res1=np.array(res1)
		return np.mean(res1)
	elif 'sum' in args:
		res1=np.array(res1)
		return np.sum(res1)
	elif idx in [0,3,5]:
		return res1
	elif idx==-101:
		return res0
	elif typ=='str':
		return res1
	else:
		res1=np.asarray(res1)
		return res1


def Closest(b1,b2,**kwargs):
	# find the closest region in b2 to each in b1, and reverse as well
	# save=1 to save the pdf or png..
	# no .bed ext needed.
	save=kwargs.get('save',0)
	name=kwargs.get('name',os.path.splitext(b1)[0]+'_closest')
	bs=kwargs.get('bin',100)
	flank=kwargs.get('flank',100000) # plot range for line draw..
	strand=kwargs.get('strand',0) # 1 to according to strand in b1.
	idx=kwargs.get('index',1) # index 1 for center to center; index 2 for center to edge... index 3:
	sidx=kwargs.get('slopindex',1) # index for slop, 1 center, 2 wrt start, 3 wrt end..
	abs0=kwargs.get('abs',0) # use absolute values
	non0=kwargs.get('nonzero',0) # 1 to work on not- zeros..
	print('running index %d and strand %d for slop'%(sidx,strand))
	pb1=pb.BedTool(b1).cut(range(3)).sort()
	pb2=pb.BedTool(b2).cut(range(3))
	psb1=BedSlop(pb1,1,index=sidx)
	psb1.saveas('b1_temp.bed')
	psb2=BedSlop(pb2,1)
	psb2.saveas('b2_temp.bed')
	#printbed(pkb)	
	deDupBed('b1_temp.bed',idx=2,name='b1_temp2')
	p1=pb.BedTool('b1_temp2_dedup.bed')
	print('size for inputs %d,%d and dedup %d'%(psb1.count(),psb2.count(),p1.count()))
	if strand==1:
		print('running strand: 1')
		b12=p1.closest('b2_temp.bed', D='a')
	elif idx==1:
		b12=p1.closest('b2_temp.bed', D='ref')
	elif idx==2:
		b12=p1.closest(b2, D='ref')
	#printbed(b12,n=10)
	os.remove('b1_temp.bed')
	os.remove('b2_temp.bed')
	os.remove('b1_temp2_dedup.bed')
	cdist=[]
	j=0
	for i in b12:
		#print(i[-1],i[18])
		a1=int(i[-1])
		# if a1==-1 and int(i[-2])==-1: # skip some values?
		# 	continue
		if abs0==1:
			cdist.append(abs(a1))
		else:
			cdist.append(a1)
		j=j+1
	if save==1:
		b12.saveas(name+'1.bed')
		pb1=pb.BedTool(b1)
		pb1.intersect(name+'1.bed',wb=True).saveas(name+'.bed')
		#os.remove(name+'1.bed')
	pkn=b12.count()
	print('same counts:%d,%d,%d'%(pkn,j,b12.count()))
	Nol=np.count_nonzero(cdist)
	pnt=len(cdist)
	print('Center overlap: %d out of total %d'%(pnt-Nol,pnt))
	nopct=[float(Nol)/pnt]
	#print(pkn,nopct)
	t=np.arange(-flank,flank,bs/10)
	print('minimal of distance: %d'%min(map(abs,cdist)))
	if non0>0:
		cdist0=[a for a in cdist if a]
	else:
		cdist0=cdist
	pnt0=len(cdist0)
	print 'length of array:',pnt0
	cdist0=np.array(cdist0)
	y=ql.kde_sklearn(cdist0,t,bw=bs/2,kernel='linear')*pnt0
	#print min(y)
	#print(rangep,bdnz.size)
	return (t,y,cdist0) 
	

def fimopser1(mfile,**kwargs):
	# parsing the motif bed file from fimo2bed _cm: chr,start,end,pkname,fold,strand,seq,offset loci, count/8
	# draw all the plots..
	start=kwargs.get('start',0)
	bs=kwargs.get('bs',10) # for binning motif spacing..
	endm=kwargs.get('max',200) # motif 
	ol=kwargs.get('overlap',0) # allow motif overlap, 0: make it as one if overlap.
	mlen=kwargs.get('motif_len',7) # motif length
	sv=kwargs.get('save',0)
	cr=kwargs.get('color',cr5[1])
	med=kwargs.get('median',0) # if non zero, normalize mfold to this median
	b1=mfile
	mfold0=bedcol(b1,col=4,type='float')
	if med>0:
		mfold=mfold0/np.median(mfold0)*med
	else:
		mfold=mfold0
	name=bedcol(b1,col=3,type='str')
	motifct=bedcol(b1,col=8,type='float') # motif count
	x=bedcol(b1,col=7,type='str') # loci..centered..
	xloc=[map(int,sorted(k.split(','),key=int)) for k in x] # record all positions; list of list?
	kn=len(xloc)
	xloc2=xloc# [[] for i in range(kn)]
	
	if ol==0: # remove overlap, make new centers.
		for p in range(kn): #look each peak
			j=0 # index for current number in peak
			while j < len(xloc2[p])-1: # 
				if xloc2[p][j+1]-xloc2[p][j]<0:
					print 'motif location not properly ordered!'
					return
				elif xloc2[p][j+1]-xloc2[p][j]<mlen: # less than motif length..
					xloc2[p][j]=int(round(xloc2[p][j+1]/2+xloc2[p][j]/2)) # make mean
					del xloc2[p][j+1]
				else:
					j+=1
	#indexes = [index for index, value in enumerate(data) if value > 50]
	print 'length for loc',kn,'same as ', len(x),len(xloc2)
	intv=[list(np.diff(k)) for k in xloc2]
	intv_flat=[t for k in intv for t in k]
	mfoldf=[[mfold[k]]*len(intv[k]) for k in range(kn)]
	#print mfoldf[:2] # testing..
	mfold_flat=[k for subk in mfoldf for k in subk]
	print len(mfold_flat),len(mfoldf),'the same as: ',len(intv_flat)
	(res0,std0,x0)=ql.scatter2line(intv_flat,mfold_flat,bin=4,std=1,cutoff=10)
	(res1,std1,x1)=ql.scatter2line(motifct,mfold,bin=1,std=1,cutoff=10) # motif coutn vs chip
	#print 'test results',res0,mfoldf[:2],mfold_flat[:3]
	xgap=np.arange(start+bs/2,endm,bs)
	bin_mfold=[[] for k in xgap]
	print 'bins:',len(xgap)
	for k in range(len(intv)):
		gap=intv[k]
		if len(gap)>=1:
			if max(gap)-min(gap)<=bs:
				mgp=np.mean(gap)
				idx=int(math.floor((mgp-start)/bs))
				if idx>=len(xgap):
					idx=len(xgap)-1
				bin_mfold[idx].append(mfold[k])
	bmfold=np.array([np.mean(k) for k in bin_mfold])
	bm_count=[len(k) for k in bin_mfold]
	bm_std=np.array([np.std(k)/math.sqrt(len(k)) for k in bin_mfold])
	# for pairs. chip vs interval; hist of intv. 
	pair_chip=[]
	pair_intv=[]
	for k in range(len(x)):
		if len(xloc[k])==2:
			pair_chip.append(mfold[k])
			pair_intv.append(intv[k][0])
	print len(pair_chip),'pairs found!'
	if len(pair_chip)>0:
		(res2,std2,x2)=ql.scatter2line(pair_intv,pair_chip,bin=4,std=1,cutoff=15)
	else:
		res2,std2,x2=0,0,0
	fig=plt.figure()
	ax=fig.add_subplot(231)
	#ax.hist(motifct,bins=range(15),histtype='step')
	#xt1,yt1=qplt.hist(motifct,bins=range(1,18),histtype='step',alpha=0,bloc='left')
	xt1,yt1=qplt.hist(motifct,bins=range(1,18),bloc='left')
	ax.plot(xt1,yt1,lw=2,color=cr) 
	ax.set_yscale('log')
	ax.set_ylim(ymin=1)
	ax.set_title('count vs. motif number,log',fontsize=10)
	qplt.customlook(ax)
	ax=fig.add_subplot(232)
	#ax.plot(motifct,mfold,'go',markersize=1)
	ax.plot(x1,res1,lw=2,color=cr)
	ax.fill_between(x1,res1-std1,res1+std1,where=None,facecolor=cr,alpha=0.3,lw=0)
	ax.set_title('CHIP enrichment by motif number',fontsize=10)
	qplt.customlook(ax)
	ax=fig.add_subplot(233)
	#xt20,yt20=qplt.hist(intv_flat,bins=range(3,80),histtype='step',alpha=0,bloc='center')
	xt20,yt20=qplt.hist(intv_flat,bins=range(3,80),bloc='center')
	xt2,yt2=ql.smooth(xt20,yt20,type=1,tx=4)
	ax.plot(xt2,yt2,lw=2,color=cr) #
	ax.set_xlim([0,60])
	#ax.set_yscale('log')
	ax.set_title('distribution of motif spacing',fontsize=10)
	ax=fig.add_subplot(234) # for chip vs .intv gap
	x01,res01=ql.smooth(x0,res0,type=1,tx=4)
	ax.plot(x01,res01,lw=2,color=cr)
	ax.fill_between(x0,res0-std0,res0+std0,where=None,facecolor=cr,alpha=0.3,lw=0)
	ax.plot(xgap,bmfold,lw=1,color=cr5[2])
	ax.fill_between(xgap,bmfold-bm_std,bmfold+bm_std,where=None,facecolor=cr5[2],alpha=0.3,lw=0)
	ax.set_title('chip vs interval',fontsize=10)
	ax.set_xlabel('motif gap (bp)')
	ax.set_ylabel('CHIP signals')
	qplt.customlook(ax)
	ax2=ax.twinx()
	ax2.plot(xgap,bm_count,color=cr5[3])
	ax.set_xlim([0,endm])
	ax2.set_xlim([0,endm])
	ax=fig.add_subplot(235)
	#xt31,yt31=qplt.hist(pair_intv,bins=range(3,80),histtype='step',alpha=0,lw=0,bloc='left')
	xt31,yt31=qplt.hist(pair_intv,bins=range(3,80),bloc='left')
	xt3,yt3=ql.smooth(xt31,yt31,type=1,tx=6)
	ax.plot(xt3,yt3,color=cr) #
	ax.set_xlim([0,60])
	#print(xt31,yt31)
	ql.savecsv([xt31,yt31],name=os.path.splitext(mfile)[0]+'_motifpair',type='float')
	#ax.set_yscale('log')
	ax.set_title('distribution of gap between motif pair',fontsize=10)
	ax=fig.add_subplot(236)
	#ax.plot(motifct,mfold,'go',markersize=1)
	if len(pair_chip)>0:
		ax.plot(x2,res2,lw=2,color=cr)
		ax.fill_between(x2,res2-std2,res2+std2,where=None,facecolor=cr,alpha=0.3,lw=0)
	ax.set_xlim([0,endm])
	ax.set_title('chip vs interval',fontsize=10)
	ax.set_xlabel('motif gap (bp)')
	ax.set_ylabel('CHIP signals')
	qplt.customlook(ax)
	if sv==1: # save to svg...
		plt.savefig(os.path.splitext(mfile)[0]+'.svg')
	else:
		plt.show()

def fimopser2(mfile,**kwargs): # extract specific data set for further ploting..
	# parsing the motif bed file from fimo2bed _cm: chr,start,end,pkname,fold,strand,seq,offset loci, count/8
	# output: x,y std array for the data selected by index..0: chip vs. motif number; 1: motif number array
	# 2: chip vs spacing, 3. chip vs bin spacing; 4. spacing array for pair; 5: spacing for all; 6: chip vs spacing for pair motif; 7: motifct, mfold list
	idxx=kwargs.get('index',0)
	start=kwargs.get('start',0)
	bs=kwargs.get('bs',10) # for binning motif spacing..
	endm=kwargs.get('max',200) # motif 
	ol=kwargs.get('overlap',0) # allow motif overlap, 0: make it as one if overlap.
	mlen=kwargs.get('motif_len',7) # motif length
	med=kwargs.get('median',0) # if non zero, normalize mfold to this median
	b1=mfile
	mfold0=bedcol(b1,col=4,type='float')
	
	if med>0:
		mfold=mfold0/np.median(mfold0)*med
	else:
		mfold=mfold0
	name=bedcol(b1,col=3)
	motifct=bedcol(b1,col=8,type='float') # motif count
	x=bedcol(b1,col=7,type='str') # loci..centered..
	xloc=[map(int,sorted(k.split(','),key=int)) for k in x] # record all positions; list of list?
	kn=len(xloc)
	xloc2=xloc# [[] for i in range(kn)]
	
	if ol==0: # remove overlap, make new centers.
		for p in range(kn): #look each peak
			j=0 # index for current number in peak
			while j < len(xloc2[p])-1: # 
				if xloc2[p][j+1]-xloc2[p][j]<0:
					print 'motif location not properly ordered!'
					return
				elif xloc2[p][j+1]-xloc2[p][j]<mlen: # less than motif length..
					xloc2[p][j]=int(round(xloc2[p][j+1]/2+xloc2[p][j]/2)) # make mean
					del xloc2[p][j+1]
				else:
					j+=1
	#indexes = [index for index, value in enumerate(data) if value > 50]
	print 'length for loc',kn,'same as ', len(x),len(xloc2)
	intv=[list(np.diff(k)) for k in xloc2]
	intv_flat=[t for k in intv for t in k]
	mfoldf=[[mfold[k]]*len(intv[k]) for k in range(kn)]
	#print mfoldf[:2],mfold[:4]
	mfold_flat=[k for subk in mfoldf for k in subk]
	print len(mfold_flat),len(mfoldf),'the same as: ',len(intv_flat),mfold_flat[:3]
	(res0,std0,x0)=ql.scatter2line(intv_flat,mfold_flat,bin=4,std=1,cutoff=10)
	(res1,std1,x1)=ql.scatter2line(motifct,mfold,bin=1,std=1,cutoff=10) # motif coutn vs chip

	xgap=np.arange(start+bs/2,endm,bs)
	bin_mfold=[[] for k in xgap]
	print 'bins:',len(xgap)
	for k in range(len(intv)):
		gap=intv[k]
		if len(gap)>=1:
			if max(gap)-min(gap)<=bs:
				mgp=np.mean(gap)
				idx=int(math.floor((mgp-start)/bs))
				if idx>=len(xgap):
					idx=len(xgap)-1
				bin_mfold[idx].append(mfold[k])
	bmfold=np.array([np.mean(k) for k in bin_mfold])
	bm_count=[len(k) for k in bin_mfold]
	bm_std=np.array([np.std(k)/math.sqrt(len(k)) for k in bin_mfold])
	# for pairs. chip vs interval; hist of intv. 
	pair_chip=[]
	pair_intv=[]
	for k in range(len(x)):
		if len(xloc[k])==2:
			pair_chip.append(mfold[k])
			pair_intv.append(intv[k][0])
	(res2,std2,x2)=ql.scatter2line(pair_intv,pair_chip,bin=4,std=1,cutoff=15)
	if idxx==0: # chip vs. motif count
		return (x1,res1,std1)
	elif idxx==1: # motif count array
		return(motifct)
	elif idxx==2: # chip vs spacing..
		return (x0,res0,std0)
	elif idxx==3: # chip vs bin spacing:
		return (xgap,bmfold,bm_std)
	elif idxx==4: # motif spacing for pairs. 
		return(pair_intv) 
	elif idxx==5: # array of spacing for all:
		return(intv_flat)
	elif idxx==6: # chip vs spacing for pair
		return (x2,res2,std2)
	elif idxx==7:
		return (motifct,mfold)


def dnashape2pickle(f1,type,**kwargs):
	# convert dna shape data typically from  http://rohslab.cmb.usc.edu/DNAshape/index.html
	# input file root without extension
	ft=kwargs.get('type',['MGW','ProT','HelT','Roll']) # shape type
	rem=kwargs.get('remove',10) # remove first and last a few numbers, as typically NA..
	nt=len(ft)
	idx=0 # 1 if next line is a new start..
	if os.path.isfile(f1+'.pickle'):
		print 'found and loading',f1
		with open(f1+'.pickle') as f:
			nx,data,x,ft=pickle.load(f) # bed,data, shape type..
	else:
		x=[] # list of data per shape, matching ft list
		data=[]
		nx=[] # list of list of names..
		for k in range(nt):
			x.append(list())
			data.append(list())
			nx.append(list())
			fk=f1+'.'+ft[k]
			lines=[line.strip() for line in open(fk)]
			ln=len(lines)

			print 'runing',fk, ln,'total lines found'
			o=0
			for p in lines:#range(ln):
				if p[0]=='>': # name line; 
					nx[k].append(p)
					idx=1 # indicating next line is a new start.
				else:
					xi=[a for a in p.split(',')]
					if idx==1:
						x[k].append(xi)
						idx=0
					else:
						x[k][-1].extend(xi) # extend the list as the data stored in multiple lines..
						idx=0
				o+=1
				if o%20000==0:
					print o
			for b in x[k]:
				try:
					dx=[float(t) for t in b[rem:-rem]]
				except:
					print b, rem
				data[k].append(dx)	
			print len(x[k]),len(x[k][-1]),len(nx[k]),len(data[k]),len(data[k][-1])
		with open(f1+'.pickle','w') as fp:
			pickle.dump([nx,data,x,ft],fp)
	return(data,nx,ft)

def dnashape2(f1,b1=None,**kwargs):
	#from dnashape2pickle, extract data flank bed/motif here, option to add chip-seq etc info, 
	#b1 motif location?>
	#output: res1: 3D array of data flank motif/bed, res2: 2D for mfold, etc. and ft. 
	ft=kwargs.get('type',['MGW','ProT','HelT','Roll']) # shape type
	flk=kwargs.get('dataw',100) # data half window in bp output data flank the motif.
	slk=kwargs.get('searchw',150) # search half window flank size on either side of binding site to match motif location..
	bidx=kwargs.get('index',6) # index to bed for correlation to shape
	fn=f1+'2.pickle'
	if os.path.isfile(fn):
		print 'found and loading',fn
		with open(fn) as fr:
			res1,res2,ft=pickle.load(fr)
	else:
		res1=[] # output list of data, same length as ft.
		res2=[] # list of mfold etc. the correlative parameters. 
		if os.path.isfile(f1+'.pickle'):
			with open(f1+'.pickle') as f:
				nx,data,x,ft=pickle.load(f) # bed,data, shape type..
			f.close()
		for spi in range(len(ft)):
			res=[] # a row per motif?
			mfold=[] # record chip-seq data
			if b1==None: # when no bed, output the center.
				print 'no bed input, take center matrix!'
				for li in range(len(nx[spi])): # per line, index..
					dt=data[spi][li] # data.
					cti=int(len(dt)/2)
					stid=cti-flk #start index
					edid=cti+flk
					res.append(dt[stid:edid])
			else:
				pb1=pb.BedTool(b1)
				j=0
				for k in pb1: # per each motif
					#res.append(list([]))
					k0=k[:]
					chr0=str(k[0])
					st0=int(k[1])
					ed0=int(k[2])
					ct0=int((st0+ed0)/2)
					for li in range(len(nx[spi])): # per line, index..
						_,chr1,b,c=re.split('>|:|-',nx[spi][li])
						st1=int(b)
						ed1=int(c)
						ct=int((st1+ed1)/2)
						#print chr1,st1,ed1,ct
						#break
						if chr1==chr0 and ct-slk<=st0 and ct+slk>=ed0:
							# record data:
							dt=data[spi][li] # data.
							cti=int(len(dt)/2)
							ofs=ct-ct0
							stid=cti-ofs-flk #start index
							edid=cti-ofs+flk
							res.append(dt[stid:edid])
							if len(k0)>bidx:
								mfold.append(float(k[bidx]))
					if j%2000==0:
						print j,len(res)
					j+=1
			res1.append(res)
			res2.append(mfold)
			print 'data dim:',np.asarray(res).shape,len(mfold)
		with open(f1+'2.pickle','w') as f2:
			pickle.dump([res1,res2,ft],f2)
		f2.close()
	return(res1,res2,ft)
