# Supplementary material for: Satb1 integrates DNA binding site geometry and torsional stress to differentially target nucleosome-dense regions
Source: Nat Commun. 2019 Jul 19;10:3221. doi: 10.1038/s41467-019-11118-8 (PMC6642133; doi:10.1038/s41467-019-11118-8)
Supplement: Supplementary file 8 — Supplementary Code 1 [file 41467_2019_11118_MOESM8_ESM.zip › Custom codes/Custom_genomics_codes/custom_codes.py]

#!/usr/bin/python
# -*- coding: utf-8 -*-
import os, sys, math, csv, shelve,pickle,glob
import re, random, subprocess
import numpy as np
import qslib as ql
import bedlib as bl
import qplot as qplt
import scipy.special as ss
import scipy.signal as ssig
import pybedtools as pb
import matplotlib.pyplot as plt
from matplotlib_venn import venn3, venn3_circles, venn2, venn2_circles
import matplotlib.cm as cm # contain color maps.

import palettable.colorbrewer as cbrewer 
from scipy.stats import poisson
from scipy.optimize import curve_fit

if len(sys.argv)>1:
	code=int(sys.argv[1])
else:
	code=0# use 1-4 etc.  3: for bed
print 'running code:',code

if code==21: # motif spacing 
	mt='10a_satb1_peaks_RB_mo1_cm.bed'#'mcf10a_satb1_ICRF_peaks_mo1_cm.bed'
	bl.fimopser1(mt,save=1)


if code==22: # 
	beds=['./'+k for k in ['FL_RB_mo1_cm.bed','FL_CP_peaks_mo1_cm.bed','FL_ICRF_peaks_mo1_cm.bed']]
	labels=['wt','cp','icrf']
	colors=qplt.brewer(n=len(beds))
	fig=plt.figure()
	fi=111
	ax=fig.add_subplot(fi)
	for k in range(len(beds)):
		nbed=beds[k]
		x,y,std=bl.fimopser2(nbed,index=0) # index=0 for average line; 
		x,y=ql.smooth(x1,y1,type=1,tx=6)
		x,std=ql.smooth(x1,std1)
		ax.plot(x,y,lw=2,color=colors[k],label=labels[k])
		ax.fill_between(x,y-std,y+std,where=None,facecolor=colors[k],alpha=0.3,lw=0)
	ax.set_xlim([0,20])
	ax.set_ylim([0,60])
	ax.set_xlabel('motif count')
	ax.set_ylabel('chip-seq')
	ax.legend()
	#plt.savefig('chip_vs_motif_ct.svg')
	plt.show()

if code==31:
	name='nuc_distance_sb1_ctcf.svg'#'nuc_distance_ditribution2.svg'
	nucmap='./ctcf_mcf10a_nucpos.bed' # open peaks with 10a acc data
	pk='ctcf_peaks_RB.narrowPeak'
	lw=400
	bs=50
	fig=plt.figure()
	ax=fig.add_subplot(111)
	t1,y1,cdist1=bl.Closest(pk,nucmap,flank=lw,bin=bs)
	ax.plot(t1,y1,label='ctcf')
	ax.set_xlim([-lw,lw])
	ax.legend()
	plt.show()
