# Supplementary material for: Satb1 integrates DNA binding site geometry and torsional stress to differentially target nucleosome-dense regions
Source: Nat Commun. 2019 Jul 19;10:3221. doi: 10.1038/s41467-019-11118-8 (PMC6642133; doi:10.1038/s41467-019-11118-8)
Supplement: Supplementary file 8 — Supplementary Code 1 [file 41467_2019_11118_MOESM8_ESM.zip › Custom codes/Custom_genomics_codes/qplot.py]

#!/usr/bin/python
# plot related library functions..

import numpy as np
import math, os, sys,random,string
import qslib as ql
import scipy.special as ss
from scipy.stats import gaussian_kde, zscore
try:
	from scipy.signal import savgol_filter
except:
	print 'no savgol filter imported'
from sklearn.neighbors import KernelDensity
#import parmap
from functools import partial
import matplotlib.pyplot as plt
plt.rcParams['svg.fonttype']='none' # or svgfont?
import palettable.colorbrewer as cbrewer
from matplotlib_venn import venn3, venn3_circles, venn2, venn2_circles
from scipy.interpolate import spline,interp1d


def brewer(n=6,**kwargs):

	set0=kwargs.get('set',1)# use 1,2,3
	colorn=getattr(cbrewer.qualitative,'Set1_'+str(9))
	ret=colorn.mpl_colors
	del ret[5]
	if 'rgb' in kwargs:
		return ['r','g','b']
	elif any(x in kwargs for x in ('cm','cmyk')): # cmyk color map
		return ['c','m','y','k']
	elif 'gray' in kwargs:
		gray=kwargs[gray]
		ca=np.linspace(0,1,gray)
		return [str(k) for k in ca]
	elif n<9 and 'set' not in kwargs:
		return ret
	if n>8 and 'set' not in kwargs:
		color1=getattr(cbrewer.qualitative,'Paired_12')
		color2=getattr(cbrewer.qualitative,'Dark2_8')
		color3=getattr(cbrewer.qualitative,'Accent_8')
		ret=ret+color1.mpl_colors+color2.mpl_colors+color3.mpl_colors
		return ret[:n]
	elif n>8:
		val='Set'+str(set0)+'_'+str(n)
		colorn=getattr(cbrewer.qualitative,val)
		ret=colorn.mpl_colors
	return ret
	
def markers():

	return ['.','s','^','*','x','o','v','+',',','D','d','p','h','H','8','<','>','|','-']
