# Supplementary material for: Satb1 integrates DNA binding site geometry and torsional stress to differentially target nucleosome-dense regions
Source: Nat Commun. 2019 Jul 19;10:3221. doi: 10.1038/s41467-019-11118-8 (PMC6642133; doi:10.1038/s41467-019-11118-8)
Supplement: Supplementary file 8 — Supplementary Code 1 [file 41467_2019_11118_MOESM8_ESM.zip › Custom codes/Custom_genomics_codes/qslib.py]

#!/usr/bin/python
import numpy as np
import os,sys,csv,random,math,pickle,time,string
try:
	import regex as re
except:
	import re
import fastq as fq
import scipy.special as ss
import scipy.signal as ssig
import scipy.stats as stat
from scipy.stats import gaussian_kde
from scipy.stats.stats import pearsonr
from sklearn.neighbors import KernelDensity
from multiprocessing import Pool
#import parmap
from functools import partial
try:
	import matplotlib.pyplot as plt
	plt.rcParams['svg.fonttype']='none' # or svgfont?
except:
	import matplotlib as mpl
	mpl.use('TkAgg')

from itertools import product
from scipy.interpolate import spline,interp1d
from Bio.Seq import Seq
import Bio
import pysam,collections
import pybedtools as pb
import bedlib as bl
try:
	import Levenshtein as lvd # for TRIP, similarity match...
except:
	pass

def scatter2line(x,y,**kwargs):
	# from scatter points x-y, bin by x, and calculate y statistics for y mean and CI. 
	bins=kwargs.get('bin',2)
	start=kwargs.get('start',np.min(x))
	hist=kwargs.get('hist',0)
	std=kwargs.get('std',0)
	co=kwargs.get('cutoff',5) # cutoff for less count number..
	minct=kwargs.get('count',0) # if set, use nearby points to make up for the mean
	x=np.asarray(x)
	y=np.asarray(y) # can convert to float
	#st0=np.floor(np.min(x))
	le=int(np.floor((np.max(x)-start)/bins)+1)
	print('x length:',le,'from total points of ',len(x))
	count=np.zeros(le,dtype=int)
	res_mean=np.zeros(le,dtype=float)
	res_std=np.zeros(le,dtype=float)
	res_x=start+1.0*bins/2+bins*np.arange(le)
	data=[[] for i in range(le)]
	for k in range(np.size(x)):
		i=int(np.floor((x[k]-start)/bins))
		data[i].append(y[k])
	for k in range(le):
		kp=np.array(data[k])
		count[k]=kp.size
		res_mean[k]=np.nanmean(kp)
		res_std[k]=np.nanstd(kp)/math.sqrt(count[k])
	#print count
	if hist>0:
		return count
	if minct>0: # require average for the bin with less points than minct, typically > co..
		for k in range(le-2):
			if count[k]<minct:
				if k==1:
					res_mean[k]=np.nanmean(res_mean[k:k+2])
				else:
					res_mean[k]=np.nanmean(res_mean[k-1:k+2])

	res_mean1=res_mean[count>co]
	res_x1=res_x[count>co]
	res_std1=res_std[count>co]
	if std>0:
		return (res_mean1,res_std1,res_x1)
	else:
		return res_mean1

def scatter2line2(x,y,**kwargs):
	# from scatter points x-y, based on sorted x, evenly divide y into N groups/percentiles
	# calculate y statistics for y mean and CI. 
	div=kwargs.get('div',5)
	hi=kwargs.get('below',np.max(x)+1) # output percentage of data point below this value
	lw=kwargs.get('above',np.min(x)-1) # output percentage of data point below this value
	npt=len(x)
	# x=np.array(x)
	# y=np.array(y)
	idx=np.argsort(x)
	#print 'index array: ',idx[:10],len(idx),npt,len(y)
	y_st=np.array(y)[idx]
	x_st=np.array(x)[idx]

	stp=int(round(npt/div))
	xmean=np.zeros(div,dtype=float)
	ymean=np.zeros(div,dtype=float)
	y_std=np.zeros(div,dtype=float)

	xdata=[[] for k in range(div)]
	ydata=[[] for k in range(div)]
	for k in range(div):
		if k<div-1:
			xdata[k].extend(x_st[k*stp:stp*(k+1)])
			ydata[k].extend(y_st[k*stp:stp*(k+1)])
		else:
			xdata[k].extend(x_st[k*stp:-1])
			ydata[k].extend(y_st[k*stp:-1])			
		xmean[k]=np.nanmean(xdata[k])
		ymean[k]=np.nanmean(ydata[k])
		count=len(ydata[k])
		#print count
		y_std[k]=np.nanstd(ydata[k])/math.sqrt(count)
	print('divide in length:',div,'from total points of ',len(x),np.nanstd(y_st))
	print('high and low percentage:',100.0*np.sum(x_st>lw)/npt,100.0*np.sum(x_st<hi)/npt)
	return (ymean,y_std,xmean)

def sortdict(dict0,**kwargs):
	# sort a dict, output list of sorted keys and values
	rev=kwargs.get('reverse',0) # 1 to decending..
	co=kwargs.get('cut',0) #remove value below this 
	dk=dict0.keys() #
	dv=dict0.values()
	dk_st=[x for cc,x in sorted(zip(dv,dk)) if cc>=co] # sort unique targets
	dv.sort()
	dv=[k for k in dv if k>=co]
	if rev==1:
		return(dk_st[::-1],dv[::-1])
	else:
		return(dk_st,dv)


def savecsv(lists,**kwargs): # for list of lists, save to csv file for DESEQ2 e.g.
	name=kwargs.get('name','beddata')
	typ=kwargs.get('type','int')
	if typ=='int':
		lists2=[[int(round(n)) for n in k] for k in lists]
		rows = zip(*lists2)
	else:
		rows=zip(*lists)
	j=0
	with open(name+'.csv', 'wb') as f:
	    writer = csv.writer(f)
	    for row in rows:
		    writer.writerow(row+('peak'+str(j),))
		    j+=1
		    if j%5000==0:
		    	print j
	return 0

def smooth(x,y,**kwargs):
	typ=kwargs.get('type',0) #typ 1 use spline
	tm=kwargs.get('tx',6)
	x=list(x)
	y=list(y)
	xs=np.linspace(min(x),max(x),tm*len(y))
	#print min(bx),min(xs)
	if typ==1:
		ys=spline(x,y,xs)
	else:
		fx=interp1d(x,y)
		ys=fx(xs)
	return (xs,ys)


def smooth1(x,win=11,window='hanning'):
    """smooth the data using a window with requested size.
    
    This method is based on the convolution of a scaled window with the signal.
    The signal is prepared by introducing reflected copies of the signal 
    (with the window size) in both ends so that transient parts are minimized
    in the begining and end part of the output signal.
    
    input:
        x: the input signal 
        window_len: the dimension of the smoothing window; should be an odd integer
        window: the type of window from 'flat', 'hanning', 'hamming', 'bartlett', 'blackman'
            flat window will produce a moving average smoothing.

    output:
        the smoothed signal
        
    example:

    t=linspace(-2,2,0.1)
    x=sin(t)+randn(len(t))*0.1
    y=smooth(x)
    
    see also: 
    
    numpy.hanning, numpy.hamming, numpy.bartlett, numpy.blackman, numpy.convolve
    scipy.signal.lfilter
 
    TODO: the window parameter could be the window itself if an array instead of a string
    NOTE: length(output) != length(input), to correct this: return y[(window_len/2-1):-(window_len/2)] instead of just y.
    """
    x=np.asarray(x)
    if x.ndim != 1:
        raise ValueError, "smooth only accepts 1 dimension arrays."
    if x.size < win:
        raise ValueError, "Input vector needs to be bigger than window size."
    if win<3:
        return x
    if not window in ['flat', 'hanning', 'hamming', 'bartlett', 'blackman']:
        raise ValueError, "Window is on of 'flat', 'hanning', 'hamming', 'bartlett', 'blackman'"
    s=np.r_[x[win-1:0:-1],x,x[-2:-win-1:-1]]
    #print(len(s))
    if window == 'flat': #moving average
        w=np.ones(win,'d')
    else:
        w=eval('np.'+window+'(win)')
    y=np.convolve(w/w.sum(),s,mode='valid')
    p=int((len(y)-len(x))/2)
    return y[:-2*p]

def smooth2(x2,**kwargs):
	# smooth a matrix or vector, special case, replace 0 with average nearby number in row round by round to replace all 0 in the end. 
	x=np.asarray(x2)
	nr,nc=x.shape
	j=0
	while (np.any(x==0)):
		x0=np.copy(x) # to keep intact..
		for k in range(nr): # per row
			if nc>1:
				for c in range(nc):
					if x[k,c]==0:
						if c==0:
							x[k,c]=1.0*x0[k,c+1]/2
						elif c==nc-1:
							x[k,c]=1.0*x0[k,c-1]/2
						else:
							x[k,c]=1.0*(x0[k,c-1]+x0[k,c+1])/3
						j+=1
			else:
				if x[k]==0:
					x[k]=1.0*(x0[k-1]+x0[k+1])/2
	return x
