# Supplementary material for: Satb1 integrates DNA binding site geometry and torsional stress to differentially target nucleosome-dense regions
Source: Nat Commun. 2019 Jul 19;10:3221. doi: 10.1038/s41467-019-11118-8 (PMC6642133; doi:10.1038/s41467-019-11118-8)
Supplement: Supplementary file 8 — Supplementary Code 1 [file 41467_2019_11118_MOESM8_ESM.zip › Custom codes/Custom_genomics_codes/Readme.txt]

here are some codes attached to the manuscript to analyze data.
The details of the codes are included in the supplementary note file 

Instruction to install:
the code is written in python. Install all relavant packages as described in the import ** part of each script file
the code is tested based on python 2.7, and tested on Mac OS and linux. 

How to use: 
The code is to use various python packages to analyze genomic data and custom_code.py file includes examples of input files and can run directly once all the files are there.
Similar data are analyzed in the same manner by replacing the input files.
