# Supplementary material for: Satb1 integrates DNA binding site geometry and torsional stress to differentially target nucleosome-dense regions
Source: Nat Commun. 2019 Jul 19;10:3221. doi: 10.1038/s41467-019-11118-8 (PMC6642133; doi:10.1038/s41467-019-11118-8)
Supplement: Supplementary file 8 — Supplementary Code 1 [file 41467_2019_11118_MOESM8_ESM.zip › Custom codes/mathematica_script_spatio_temproal_frap /LineScan-Spot-FRAP_final.nb]

(* Content-type: application/vnd.wolfram.mathematica *)

(*** Wolfram Notebook File ***)
(* http://www.wolfram.com/nb *)

(* CreatedBy='Mathematica 10.4' *)

(*CacheID: 234*)
(* Internal cache information:
NotebookFileLineBreakTest
NotebookFileLineBreakTest
NotebookDataPosition[       158,          7]
NotebookDataLength[    735429,      14728]
NotebookOptionsPosition[    724606,      14404]
NotebookOutlinePosition[    724962,      14420]
CellTagsIndexPosition[    724919,      14417]
WindowFrame->Normal*)

(* Beginning of Notebook Content *)
Notebook[{

Cell[CellGroupData[{
Cell["Spot-FRAP Analysis Tool:", "Title",
 CellChangeTimes->{{3.396275709585387*^9, 3.396275712366602*^9}, 
   3.3962758293963537`*^9, {3.4626516624610868`*^9, 3.462651666961173*^9}, {
   3.463314166426668*^9, 3.4633141678017035`*^9}}],

Cell[CellGroupData[{

Cell["Initialization", "Section",
 CellChangeTimes->{{3.3962757212571125`*^9, 3.396275722350849*^9}, {
  3.462652060624981*^9, 3.462652063015652*^9}}],

Cell[CellGroupData[{

Cell["Ignoring annoying error messages from Mathematica", "Subsection",
 CellChangeTimes->{{3.462656755543247*^9, 3.462656768824752*^9}}],

Cell[BoxData[{
 StyleBox[
  RowBox[{
   RowBox[{
    RowBox[{
     RowBox[{"Attributes", "[", "PrintSymbolValue", "]"}], " ", "=", " ", 
     RowBox[{"{", 
      RowBox[{"HoldAll", ",", " ", "Listable"}], "}"}]}], ";"}], " "}],
  FormatType->StandardForm], "\n", 
 StyleBox[
  RowBox[{
   RowBox[{
    RowBox[{"PrintSymbolValue", "[", "sym_Symbol", "]"}], ":=", 
    RowBox[{"SymbolName", "[", 
     RowBox[{"Unevaluated", "[", "sym", "]"}], "]"}]}], ";"}],
  FormatType->StandardForm]}], "Input"],

Cell[BoxData[
 RowBox[{"Needs", "[", "\"\<ErrorBarPlots`\>\"", "]"}]], "Input",
 CellChangeTimes->{3.5092575039670687`*^9}]
}, Open  ]]
}, Closed]],

Cell[CellGroupData[{

Cell["Spot-FRAP Functions", "Section",
 CellChangeTimes->{{3.4535101543364*^9, 3.4535101600928*^9}, {
  3.4633224473574047`*^9, 3.463322448794941*^9}}],

Cell[CellGroupData[{

Cell["RadAvg[frapstack,bleachr,buf,binsize,{centerx,centery}]  ", "Subsection",
 CellChangeTimes->{{3.4544519049382*^9, 3.4544519209126*^9}, {
   3.455561558903659*^9, 3.4555615924291153`*^9}, 3.4555648140285764`*^9}],

Cell["\<\
This radially averages a FRAP spot.  The bleachr is the radius of the bleach \
spot in pixels.  This spot will be samples according to the binsize set.  So, \
if bleachr = 60 and binsize = 5, then there will be 12 points within the \
bleach spot.  The buf is how many extra bins are wanted to better sample the \
spot.  So if bin were 4, then there would be 12 + 4 points to sample the \
bleach profile.  \
\>", "Text",
 CellChangeTimes->{{3.4652160638269677`*^9, 3.4652161721109896`*^9}}],

Cell[BoxData[
 RowBox[{
  RowBox[{"RadAvg", "[", 
   RowBox[{"frapbg_", ",", "bleachr_", ",", "buf_", ",", "binsize_", ",", 
    RowBox[{"{", 
     RowBox[{"cenx_", ",", "ceny_"}], "}"}]}], "]"}], ":=", 
  RowBox[{"Module", "[", 
   RowBox[{
    RowBox[{"{", 
     RowBox[{
      RowBox[{"blank", "=", 
       RowBox[{"{", "}"}]}], ",", "px", ",", "py", ",", "mybins", ",", "i", 
      ",", "j", ",", "masks", ",", "fraprad"}], "}"}], ",", 
    "\[IndentingNewLine]", 
    RowBox[{"(*", " ", 
     RowBox[{
     "Create", " ", "a", " ", "blank", " ", "array", " ", "that", " ", "is", 
      " ", "big", " ", "enough", " ", "to", " ", "fit", " ", "all", " ", 
      "rings", " ", "for", " ", "radial", " ", "averaging"}], " ", "*)"}], 
    "\[IndentingNewLine]", 
    RowBox[{
     RowBox[{"blank", "=", 
      RowBox[{"Table", "[", 
       RowBox[{
        RowBox[{"Table", "[", 
         RowBox[{".1", ",", 
          RowBox[{"{", 
           RowBox[{"i", ",", "1", ",", 
            RowBox[{"2", " ", "binsize", 
             RowBox[{"(", 
              RowBox[{
               RowBox[{"Round", "[", " ", 
                RowBox[{
                 FractionBox["bleachr", "binsize"], ",", "1"}], "]"}], "+", 
               "buf"}], ")"}]}]}], "}"}]}], "]"}], ",", 
        RowBox[{"{", 
         RowBox[{"j", ",", "1", ",", 
          RowBox[{"2", " ", "binsize", " ", 
           RowBox[{"(", 
            RowBox[{
             RowBox[{"Round", "[", 
              RowBox[{
               FractionBox["bleachr", "binsize"], ",", "1"}], "]"}], "+", 
             "buf"}], ")"}]}]}], "}"}]}], "]"}]}], ";", "\[IndentingNewLine]",
      "\[IndentingNewLine]", 
     RowBox[{"(*", " ", 
      RowBox[{
       RowBox[{
       "Fill", " ", "up", " ", "pixels", " ", "in", " ", "each", " ", 
        "ring"}], "-", 
       RowBox[{"bin", " ", "with", " ", "the", " ", "ring"}], "-", 
       RowBox[{"bin", " ", "number"}]}], " ", "*)"}], "\[IndentingNewLine]", 
     RowBox[{"mybins", "=", 
      RowBox[{"Table", "[", 
       RowBox[{
        RowBox[{"Table", "[", 
         RowBox[{
          RowBox[{"Table", "[", 
           RowBox[{
            RowBox[{"1", "\[IndentingNewLine]", 
             RowBox[{"If", "[", 
              RowBox[{
               RowBox[{
                SuperscriptBox[
                 RowBox[{"(", 
                  RowBox[{"binsize", "*", 
                   RowBox[{"(", 
                    RowBox[{"i", "-", "1"}], ")"}]}], ")"}], "2"], 
                "\[LessEqual]", 
                RowBox[{
                 SuperscriptBox[
                  RowBox[{"(", 
                   RowBox[{"px", "-", 
                    FractionBox[
                    RowBox[{"Length", "[", "blank", "]"}], "2"]}], ")"}], 
                  "2"], "+", 
                 SuperscriptBox[
                  RowBox[{"(", 
                   RowBox[{"py", "-", 
                    FractionBox[
                    RowBox[{"Length", "[", "blank", "]"}], "2"]}], ")"}], 
                  "2"]}], "<", 
                SuperscriptBox[
                 RowBox[{"(", 
                  RowBox[{"binsize", "*", "i"}], ")"}], "2"]}], ",", 
               RowBox[{
                RowBox[{"blank", "\[LeftDoubleBracket]", 
                 RowBox[{"px", ",", "py"}], "\[RightDoubleBracket]"}], "=", 
                "i"}]}], "]"}]}], "\[IndentingNewLine]", ",", 
            RowBox[{"{", 
             RowBox[{"py", ",", "1", ",", 
              RowBox[{"Length", "[", "blank", "]"}], ",", "1"}], "}"}]}], 
           "]"}], ",", 
          RowBox[{"{", 
           RowBox[{"px", ",", "1", ",", 
            RowBox[{"Length", "[", "blank", "]"}], ",", "1"}], "}"}]}], "]"}],
         ",", 
        RowBox[{"{", 
         RowBox[{"i", ",", "1", ",", 
          RowBox[{
           RowBox[{"Round", "[", " ", 
            RowBox[{
             FractionBox["bleachr", "binsize"], ",", "1"}], "]"}], "+", 
           "buf"}], ",", "1"}], "}"}]}], "]"}]}], ";", "\[IndentingNewLine]", 
     "\[IndentingNewLine]", 
     RowBox[{"(*", " ", 
      RowBox[{
      "Make", " ", "mask", " ", "for", " ", "each", " ", "ring", " ", "and", 
       " ", "pull", " ", "out", " ", "average", " ", "pixel", " ", "value", 
       " ", "in", " ", "each", " ", "mask", " ", "for", " ", "each", " ", 
       "image", " ", "in", " ", "stack"}], " ", "*)"}], "\[IndentingNewLine]", 
     RowBox[{"masks", "=", 
      RowBox[{"Table", "[", 
       RowBox[{
        RowBox[{"Position", "[", 
         RowBox[{"blank", ",", 
          RowBox[{"x_", "/;", 
           RowBox[{"x", "\[Equal]", "i"}]}]}], "]"}], ",", 
        RowBox[{"{", 
         RowBox[{"i", ",", "1", ",", 
          RowBox[{
           RowBox[{"Round", "[", " ", 
            RowBox[{
             FractionBox["bleachr", "binsize"], ",", "1"}], "]"}], "+", 
           "buf"}], ",", "1"}], "}"}]}], "]"}]}], ";", "\[IndentingNewLine]", 
     RowBox[{"fraprad", "=", 
      RowBox[{"Table", "[", 
       RowBox[{
        RowBox[{"Table", "[", 
         RowBox[{
          RowBox[{"Mean", "[", 
           RowBox[{
            RowBox[{
             RowBox[{"frapbg", "\[LeftDoubleBracket]", 
              RowBox[{"i", ",", 
               RowBox[{
                RowBox[{
                "#", "\[LeftDoubleBracket]", "1", "\[RightDoubleBracket]"}], 
                "-", 
                FractionBox[
                 RowBox[{"Length", "[", "blank", "]"}], "2"], "+", "cenx"}], 
               ",", 
               RowBox[{
                RowBox[{
                "#", "\[LeftDoubleBracket]", "2", "\[RightDoubleBracket]"}], 
                "-", 
                FractionBox[
                 RowBox[{"Length", "[", "blank", "]"}], "2"], "+", "ceny"}]}],
               "\[RightDoubleBracket]"}], "&"}], "/@", 
            RowBox[{
            "masks", "\[LeftDoubleBracket]", "j", "\[RightDoubleBracket]"}]}],
            "]"}], ",", 
          RowBox[{"{", 
           RowBox[{"i", ",", "1", ",", 
            RowBox[{"Length", "[", "frapbg", "]"}]}], "}"}]}], "]"}], ",", 
        RowBox[{"{", 
         RowBox[{"j", ",", "1", ",", 
          RowBox[{"Length", "[", "masks", "]"}]}], "}"}]}], "]"}]}], ";", " ", 
     RowBox[{"(*", " ", 
      RowBox[{
       RowBox[{"subtract", " ", 
        RowBox[{
         RowBox[{"Length", "[", "blank", "]"}], "/", "2"}], " ", "to", " ", 
        "correct", " ", "for", " ", "offset", " ", "due", " ", "to", " ", 
        "mask", " ", "positions"}], ",", " ", 
       RowBox[{"and", " ", "add", " ", 
        RowBox[{"cenx", "/", "y"}], " ", "for", " ", "offset", " ", "in", " ",
         "bleach", " ", "centering"}]}], " ", "*)"}], "\[IndentingNewLine]", 
     "\[IndentingNewLine]", 
     RowBox[{"{", 
      RowBox[{
       RowBox[{"blank", "//", "ArrayPlot"}], ",", "fraprad"}], "}"}]}]}], 
   "\[IndentingNewLine]", "]"}]}]], "Input",
 CellChangeTimes->CompressedData["
1:eJxTTMoPSmViYGAQA2IQ7dsiefX6npeO67Ydew2irz1nmjZ370vHXbeUwDTf
HOlP64F0bpgimP6kd+PJ130vHVWWdzwF0U8+870C0XcKgsH0hA0MH0B0gK4X
mI7Yut7uG5D+GD3FDUTPOefUAKIfLTRtAdHLZjvvBdFMLFH7QbTMmm13QfTk
eS/ugej4iIwPIHqu1/yPIFr1v8cPEF1R0wqmv21R4voOpJPUcrhB9BkpHmUQ
/YLHTQVEP3k12QhEz9N7Zg6iRRiYbEB0QK0DmK5ZNcEZRGf9XxUEosUu3AgD
0Xe8LcJB9AQRqRiw+onJYPp/UlUCiJZ7uARMX5sRXASiP/QkFINo+4cPPzhe
fOmo88r4G4gGAK6P10k=
  "]]
}, Closed]],

Cell[CellGroupData[{

Cell["PhotoBleachCorrect[fraprad,mypb,bleacht]", "Subsection",
 CellChangeTimes->{{3.4548739503688*^9, 3.4548739704147997`*^9}}],

Cell[BoxData[
 RowBox[{
  RowBox[{
   RowBox[{"PhotoBleachCorrect", "[", 
    RowBox[{"fraprad_", ",", "mypb_", ",", "bleacht_", ",", 
     RowBox[{"{", 
      RowBox[{"bleachr_", ",", "binsize_", ",", "buf_"}], "}"}]}], "]"}], ":=", 
   RowBox[{"Module", "[", 
    RowBox[{
     RowBox[{"{", 
      RowBox[{"mylinepb", ",", "mypbcor"}], "}"}], ",", "\[IndentingNewLine]", 
     RowBox[{
      RowBox[{"mylinepb", "=", 
       RowBox[{"Table", "[", 
        RowBox[{
         FractionBox["mypb", 
          RowBox[{"Mean", "[", 
           RowBox[{"mypb", "\[LeftDoubleBracket]", 
            RowBox[{
             RowBox[{"bleacht", "-", "4"}], ";;", 
             RowBox[{"bleacht", "-", "1"}]}], "\[RightDoubleBracket]"}], 
           "]"}]], ",", 
         RowBox[{"{", 
          RowBox[{"i", ",", "1", ",", 
           RowBox[{
            RowBox[{"Round", "[", 
             RowBox[{
              FractionBox["bleachr", "binsize"], ",", "1"}], "]"}], "+", 
            "buf"}]}], "}"}]}], "]"}]}], ";", " ", 
      RowBox[{"(*", 
       RowBox[{
       "this", " ", "renormalizes", " ", "the", " ", "data", " ", "to", " ", 
        "one", " ", "at", " ", "the", " ", "end"}], "*)"}], 
      "\[IndentingNewLine]", 
      RowBox[{"mypbcor", "=", 
       FractionBox["fraprad", "mylinepb"]}], ";", "\[IndentingNewLine]", 
      RowBox[{
       FractionBox["mypbcor", 
        RowBox[{
         RowBox[{
          RowBox[{"mypbcor", "\[LeftDoubleBracket]", 
           RowBox[{
            RowBox[{"1", ";;", "All"}], ",", 
            RowBox[{
             RowBox[{"bleacht", "-", "4"}], ";;", 
             RowBox[{"bleacht", "-", "1"}]}]}], "\[RightDoubleBracket]"}], "//",
           "Transpose"}], "//", "Mean"}]], "*", 
       FractionBox[
        RowBox[{
         RowBox[{"mypb", "\[LeftDoubleBracket]", 
          RowBox[{"bleacht", ";;", 
           RowBox[{"bleacht", "+", "3"}]}], "\[RightDoubleBracket]"}], "//", 
         "Mean"}], 
        RowBox[{
         RowBox[{"mypb", "\[LeftDoubleBracket]", 
          RowBox[{
           RowBox[{"bleacht", "-", "4"}], ";;", 
           RowBox[{"bleacht", "-", "1"}]}], "\[RightDoubleBracket]"}], "//", 
         "Mean"}]]}]}]}], 
    RowBox[{"(*", 
     RowBox[{
     "this", " ", "factor", " ", "corrects", " ", "for", " ", "the", " ", 
      "fact", " ", "that", " ", "some", " ", "fluorescence", " ", "was", " ", 
      "lost", " ", "during", " ", "the", " ", "bleach"}], "*)"}], 
    "\[IndentingNewLine]", "]"}]}], ";"}]], "Input",
 CellChangeTimes->CompressedData["
1:eJxTTMoPSmViYGAQA2IQbTt7KfuyvS8deSZ7SoPoUqZ/MWuAtNbphDgQXbNl
ztYjQDrF/P82EG3x9OYZEP32qf5ZEL2mNfgOiPZqmwema22dn8RefOnYc9zx
FYhmO1wulQikuZyrwPSFtJsCa38B5W/3CEJoEVUQ3aKfogmiNRbs1QXRPw51
6IFotdJrnBuA9OGUOC4QbeAzTQREh9X+A9NH+y++3QBWF/QBRG94+JdpI5D2
u6jKDqIFj4spgugbQlIqIDpO87/2RrC9EjogOr/xgz6IfpFlbgiiA/5kmG0E
m9MJpp3OX7IB0amr3tiC6G2fVzo3/X7p+OWvjgeIPnumxBdEB+14BabrsxbE
tgDp2z/54kA0AJL6zpE=
  "]]
}, Closed]],

Cell[CellGroupData[{

Cell["\<\
SpotFRAPSpatTemp[frapbg_, mypb_,radialbinsize_, radialbuf_, bleachcenter_, \
bleachr_, bleacht_]\
\>", "Subsection",
 CellChangeTimes->{{3.4548856944348*^9, 3.4548858147038*^9}, {
   3.4548972328438*^9, 3.4548972356068*^9}, {3.4548975246758003`*^9, 
   3.4548975285948*^9}, 3.4633347748604803`*^9, {3.465216623497545*^9, 
   3.465216628263292*^9}}],

Cell[BoxData[
 RowBox[{
  RowBox[{"SpotFRAPSpatTemp", "[", 
   RowBox[{
   "frapbg_", ",", "mypb_", ",", "radialbinsize_", ",", "buf_", ",", 
    "bleachcenter_", ",", "bleachr_", ",", "bleacht_"}], "]"}], ":=", 
  RowBox[{"Module", "[", 
   RowBox[{
    RowBox[{"{", 
     RowBox[{"checkbin", ",", "fraprad", ",", "pbcor"}], "}"}], ",", 
    "\[IndentingNewLine]", " ", "\[IndentingNewLine]", 
    RowBox[{"(*", 
     RowBox[{
      RowBox[{"Step", " ", "4"}], ":", " ", 
      RowBox[{"Radial", " ", "Averaging"}]}], "*)"}], "\[IndentingNewLine]", 
    " ", 
    RowBox[{
     RowBox[{
      RowBox[{"{", 
       RowBox[{"checkbin", ",", "fraprad"}], "}"}], "=", 
      RowBox[{"RadAvg", "[", 
       RowBox[{
       "frapbg", ",", "bleachr", ",", "buf", ",", "radialbinsize", ",", 
        "bleachcenter"}], "]"}]}], ";", "\[IndentingNewLine]", " ", 
     "\[IndentingNewLine]", 
     RowBox[{"(*", 
      RowBox[{
       RowBox[{"Step", " ", "5"}], ":", " ", 
       RowBox[{"Photobleach", " ", "Correction"}]}], "*)"}], 
     "\[IndentingNewLine]", 
     RowBox[{"pbcor", "=", 
      RowBox[{"PhotoBleachCorrect", "[", 
       RowBox[{"fraprad", ",", "mypb", ",", "bleacht", ",", 
        RowBox[{"{", 
         RowBox[{"bleachr", ",", "radialbinsize", ",", "buf"}], "}"}]}], 
       "]"}]}], ";", "\[IndentingNewLine]", "\[IndentingNewLine]", 
     RowBox[{"{", 
      RowBox[{"checkbin", ",", "pbcor", ",", "fraprad"}], "}"}]}]}], 
   "\[IndentingNewLine]", "\[IndentingNewLine]", "]"}]}]], "Input",
 CellChangeTimes->{{3.4548836216118*^9, 3.4548836326818*^9}, {
   3.4548837102128*^9, 3.4548837309628*^9}, {3.4548837954997997`*^9, 
   3.4548839037158003`*^9}, {3.4548839362497997`*^9, 3.4548841172108*^9}, {
   3.4548842366958*^9, 3.4548842594228*^9}, {3.4548843835808*^9, 
   3.4548844524758*^9}, {3.4548844920058002`*^9, 3.4548845487718*^9}, {
   3.4548847012998*^9, 3.4548847876348*^9}, {3.4548848284508*^9, 
   3.4548848969828*^9}, {3.4548849502108*^9, 3.4548849908828*^9}, {
   3.4548854037928*^9, 3.4548854923098*^9}, 3.4548856273388*^9, {
   3.4548856732948*^9, 3.4548856840257998`*^9}, {3.4548857624318*^9, 
   3.4548857719528*^9}, {3.4548866601218*^9, 3.4548866677978*^9}, {
   3.4548915826308002`*^9, 3.4548916500028*^9}, {3.4548917042788*^9, 
   3.4548917833728*^9}, {3.4548918198288*^9, 3.4548918344698*^9}, {
   3.4548930544118*^9, 3.4548930783848*^9}, {3.4548931335467997`*^9, 
   3.4548931383238*^9}, {3.4548933054968*^9, 3.4548933079688*^9}, {
   3.4548934161428003`*^9, 3.4548934394328003`*^9}, 3.4548935526968*^9, {
   3.4548940025678*^9, 3.4548940096138*^9}, {3.4548971211108*^9, 
   3.4548971334358*^9}, {3.4548971950088*^9, 3.4548972436938*^9}, {
   3.4548975189238*^9, 3.4548975198058*^9}, {3.4549353480791492`*^9, 
   3.4549353514698825`*^9}, {3.45493550075591*^9, 3.454935508146771*^9}, {
   3.4549357117939124`*^9, 3.4549357119657927`*^9}, {3.4549361098066483`*^9, 
   3.45493612032261*^9}, {3.454936179449502*^9, 3.454936182918363*^9}, {
   3.4549362725931077`*^9, 3.4549363218446836`*^9}, {3.454936838970606*^9, 
   3.4549368411425505`*^9}, {3.454936900285068*^9, 3.4549369096134915`*^9}, {
   3.4549371157450876`*^9, 3.4549371245266185`*^9}, {3.454937552055924*^9, 
   3.4549375585873833`*^9}, {3.454937734311756*^9, 3.454937740108816*^9}, {
   3.454938919412178*^9, 3.4549391437162304`*^9}, {3.45493919354595*^9, 
   3.4549392149528847`*^9}, {3.454939264548222*^9, 3.4549392772205024`*^9}, {
   3.454939502212077*^9, 3.4549395061653285`*^9}, {3.454939631278707*^9, 
   3.4549396357632256`*^9}, 3.454940123044443*^9, {3.4549404237728157`*^9, 
   3.454940428772976*^9}, {3.4622863981456623`*^9, 3.4622863984737935`*^9}, {
   3.462286558383114*^9, 3.4622865619613075`*^9}, {3.4622866070715485`*^9, 
   3.462286643494123*^9}, {3.4622867060734496`*^9, 3.4622867109641685`*^9}, {
   3.462286873545415*^9, 3.4622868754048257`*^9}, {3.4622896476455517`*^9, 
   3.46228964941121*^9}, {3.462289714849967*^9, 3.4622897161937428`*^9}, 
   3.463322990871318*^9, {3.4633331168180356`*^9, 3.4633332047577868`*^9}, {
   3.4633332526496377`*^9, 3.463333274572074*^9}, {3.46334247621388*^9, 
   3.4633424771357784`*^9}, {3.465153811245799*^9, 3.4651538207929187`*^9}, {
   3.465211753743715*^9, 3.4652117567750425`*^9}, {3.465216634810334*^9, 
   3.465216636747884*^9}}]
}, Closed]],

Cell[CellGroupData[{

Cell["FitGauss[frapst,{Nbleach,dNbleach},fitupto]", "Subsection",
 CellChangeTimes->{{3.454979025616*^9, 3.4549790561099997`*^9}}],

Cell[BoxData[
 RowBox[{
  RowBox[{"FitGauss", "[", 
   RowBox[{"frapst_", ",", 
    RowBox[{"{", 
     RowBox[{"bleachN_", ",", "dnbleach_"}], "}"}], ",", "fitupto_"}], "]"}], 
  ":=", 
  RowBox[{"Module", "[", 
   RowBox[{
    RowBox[{"{", 
     RowBox[{
     "data", ",", "myGauss", ",", "nlm", ",", "dep", ",", "xc", ",", 
      "\[Sigma]", ",", "x", ",", "depint", ",", "\[Sigma]int", ",", "xcint"}],
      "}"}], ",", "\[IndentingNewLine]", "\[IndentingNewLine]", 
    RowBox[{
     RowBox[{"data", "=", 
      RowBox[{"Table", "[", 
       RowBox[{
        RowBox[{
         RowBox[{
          RowBox[{"frapst", "[", 
           RowBox[{"[", 
            RowBox[{
             RowBox[{"1", ";;", "All"}], ",", 
             RowBox[{
              RowBox[{"bleachN", "+", "i", "-", "1"}], ";;", 
              RowBox[{"bleachN", "+", "i", "+", "1"}]}]}], "]"}], "]"}], "//",
           "Transpose"}], "//", "Mean"}], ",", 
        RowBox[{"{", 
         RowBox[{"i", ",", "1", ",", "fitupto"}], "}"}]}], "]"}]}], ";", 
     "\[IndentingNewLine]", 
     RowBox[{"(*", 
      RowBox[{"JMF", ":", " ", 
       RowBox[{
        RowBox[{"Changing", " ", "so", " ", "we", " ", 
         RowBox[{"don", "'"}], "t", " ", "average", " ", "multiple", " ", 
         "post"}], "-", 
        RowBox[{"bleach", " ", 
         RowBox[{"frames", ".", " ", "Important"}], " ", "for", " ", "fast", 
         " ", "diffusion"}]}]}], " ", "*)"}], "\[IndentingNewLine]", 
     RowBox[{"(*", 
      RowBox[{
       RowBox[{"data", "=", 
        RowBox[{"Table", "[", 
         RowBox[{
          RowBox[{
           RowBox[{
            RowBox[{"frapst", "[", 
             RowBox[{"[", 
              RowBox[{
               RowBox[{"1", ";;", "All"}], ",", 
               RowBox[{
                RowBox[{"bleachN", "+", "i", "-", "1"}], ";;", 
                RowBox[{"bleachN", "+", "i", "-", "1"}]}]}], "]"}], "]"}], "//",
             "Transpose"}], "//", "Mean"}], ",", 
          RowBox[{"{", 
           RowBox[{"i", ",", "1", ",", "fitupto"}], "}"}]}], "]"}]}], ";"}], 
      "*)"}], "\[IndentingNewLine]", 
     RowBox[{"nlm", "=", 
      RowBox[{"Table", "[", 
       RowBox[{
        RowBox[{"NonlinearModelFit", "[", 
         RowBox[{
          RowBox[{
          "data", "\[LeftDoubleBracket]", "i", "\[RightDoubleBracket]"}], ",", 
          RowBox[{"{", 
           RowBox[{
            RowBox[{"If", "[", 
             RowBox[{
              RowBox[{
               RowBox[{"Abs", "[", "x", "]"}], "<", "xc"}], ",", 
              RowBox[{"1", "-", "dep"}], ",", 
              RowBox[{"1", "-", 
               RowBox[{"dep", " ", 
                SuperscriptBox["\[ExponentialE]", 
                 FractionBox[
                  RowBox[{"-", 
                   SuperscriptBox[
                    RowBox[{"(", 
                    RowBox[{"x", "-", "xc"}], ")"}], "2"]}], 
                  RowBox[{"2", " ", 
                   SuperscriptBox["\[Sigma]", "2"]}]]]}]}]}], "]"}], ",", 
            RowBox[{"{", 
             RowBox[{
              RowBox[{"xc", ">", "1"}], ",", 
              RowBox[{"\[Sigma]", ">", "0"}], ",", 
              RowBox[{"dep", ">", "0"}]}], "}"}]}], "}"}], ",", 
          RowBox[{"{", 
           RowBox[{"dep", ",", "\[Sigma]", ",", "xc"}], "}"}], ",", "x"}], 
         "]"}], ",", 
        RowBox[{"{", 
         RowBox[{"i", ",", "1", ",", "fitupto"}], "}"}]}], "]"}]}], ";", 
     RowBox[{"myGauss", "=", 
      RowBox[{"Table", "[", 
       RowBox[{
        RowBox[{
         RowBox[{
         "nlm", "\[LeftDoubleBracket]", "i", "\[RightDoubleBracket]"}], "[", 
         "\"\<BestFitParameters\>\"", "]"}], ",", 
        RowBox[{"{", 
         RowBox[{"i", ",", "1", ",", "fitupto"}], "}"}]}], "]"}]}], ";", 
     RowBox[{"depint", "=", 
      RowBox[{
       RowBox[{"Fit", "[", 
        RowBox[{
         RowBox[{"dep", "/.", "myGauss"}], ",", 
         RowBox[{"{", 
          RowBox[{"1", ",", "x"}], "}"}], ",", "x"}], "]"}], "/.", 
       RowBox[{"{", 
        RowBox[{"x", "\[Rule]", 
         RowBox[{
          FractionBox["1", "2"], "-", 
          FractionBox["dnbleach", "2"]}]}], "}"}]}]}], ";", 
     "\[IndentingNewLine]", 
     RowBox[{"\[Sigma]int", "=", 
      RowBox[{
       RowBox[{"Fit", "[", 
        RowBox[{
         RowBox[{"\[Sigma]", "/.", "myGauss"}], ",", 
         RowBox[{"{", 
          RowBox[{"1", ",", "x"}], "}"}], ",", "x"}], "]"}], "/.", 
       RowBox[{"{", 
        RowBox[{"x", "\[Rule]", 
         RowBox[{
          FractionBox["1", "2"], "-", 
          FractionBox["dnbleach", "2"]}]}], "}"}]}]}], ";", 
     "\[IndentingNewLine]", 
     RowBox[{"xcint", "=", 
      RowBox[{
       RowBox[{"Fit", "[", 
        RowBox[{
         RowBox[{"xc", "/.", "myGauss"}], ",", 
         RowBox[{"{", 
          RowBox[{"1", ",", "x"}], "}"}], ",", "x"}], "]"}], "/.", 
       RowBox[{"{", 
        RowBox[{"x", "\[Rule]", 
         RowBox[{
          FractionBox["1", "2"], "-", 
          FractionBox["dnbleach", "2"]}]}], "}"}]}]}], ";", "\n", 
     RowBox[{"{", 
      RowBox[{"depint", ",", "\[Sigma]int", ",", "xcint", ",", 
       RowBox[{"{", 
        RowBox[{
         RowBox[{
          RowBox[{"dep", "/.", "myGauss"}], "//", "ListPlot"}], ",", 
         RowBox[{
          RowBox[{"\[Sigma]", "/.", "myGauss"}], "//", "ListPlot"}], ",", 
         RowBox[{
          RowBox[{"xc", "/.", "myGauss"}], "//", "ListPlot"}], ",", 
         RowBox[{
          RowBox[{"{", 
           RowBox[{"dep", ",", "\[Sigma]", ",", "xc"}], "}"}], "/.", 
          RowBox[{
           RowBox[{
           "nlm", "\[LeftDoubleBracket]", "1", "\[RightDoubleBracket]"}], 
           "[", "\"\<BestFitParameters\>\"", "]"}]}]}], "}"}], ",", 
       RowBox[{"Show", "[", 
        RowBox[{
         RowBox[{"ListPlot", "[", 
          RowBox[{
          "data", "\[LeftDoubleBracket]", "1", "\[RightDoubleBracket]"}], 
          "]"}], ",", 
         RowBox[{"Plot", "[", 
          RowBox[{
           RowBox[{
            RowBox[{
            "nlm", "\[LeftDoubleBracket]", "1", "\[RightDoubleBracket]"}], 
            "[", "x", "]"}], ",", 
           RowBox[{"{", 
            RowBox[{"x", ",", "0", ",", 
             RowBox[{"Length", "[", "myfrap", "]"}]}], "}"}]}], "]"}], ",", 
         RowBox[{"Frame", "\[Rule]", "True"}]}], "]"}]}], "}"}]}]}], 
   "\[IndentingNewLine]", "]"}]}]], "Input",
 CellChangeTimes->CompressedData["
1:eJxTTMoPSmViYGAQA2IQfftnmMDNvS8djY3zVUG01RaHWBAdtKMtB0RvYch6
v2jfS8e4hotg2mN9VcBiIF2yrjwQRO/QlA4H0adWmEWA6BpV9RgQvWsJXyyI
PhZ3ZyaIXhn7AEyHHrPz7b340rHz+EUwPXXLk98g2m1fM0MfkO7yyGQF0Qe9
ytlAdMyvyO39QHrTn7IdIHrDmsjzIFpCv/4CiF4glXyg8fdLR5fuNwdB9CJX
vRcg+ojCAjBdlKH5HkT/qmv7AKJPL+z9C6JvnpsMph/NsL8cp/rKkSXg4DUQ
3fO65xaI7sg9B6bX7Poxr/TNa8e7XLcXgOgWa7+EciC9TY83EUSXvb+aC6IP
5THkg2iVmriGCiAtNPMHmAYAt5TM/Q==
  "]]
}, Closed]],

Cell[CellGroupData[{

Cell["\<\
PreProcRestGauss[R, Size, Terms, Depth, xc, \[Sigma]]  (Gaussian Profile)\
\>", "Subsection"],

Cell[CellGroupData[{

Cell[TextData[{
 StyleBox["Mathematica",
  FontSlant->"Italic"],
 " implementation:"
}], "Subsubsection"],

Cell[BoxData[
 RowBox[{
  RowBox[{
   RowBox[{"PreProcRestGauss", "[", 
    RowBox[{
    "R_", ",", "Size_", ",", "Terms_", ",", "Depth_", ",", "xc_", ",", 
     "\[Sigma]_"}], "]"}], ":=", 
   RowBox[{"Module", "[", 
    RowBox[{
     RowBox[{"{", 
      RowBox[{
      "\[Lambda]a", ",", "\[Lambda]", ",", "\[Alpha]", ",", "\[Alpha]s", ",", 
       "BJ1", ",", "BJ2", ",", "Ek0", ",", "BJ1o\[Lambda]a", ",", 
       "BJ1o\[Lambda]", ",", "r", ",", "INT"}], "}"}], ",", 
     "\[IndentingNewLine]", 
     RowBox[{
      RowBox[{"\[Lambda]a", "=", 
       RowBox[{
        RowBox[{
         RowBox[{"BesselJZero", "[", 
          RowBox[{"1", ",", "#"}], "]"}], "&"}], "/@", 
        RowBox[{"Table", "[", 
         RowBox[{"i", ",", 
          RowBox[{"{", 
           RowBox[{"i", ",", "1", ",", "Terms"}], "}"}]}], "]"}]}]}], ";", 
      RowBox[{"(*", 
       RowBox[{
        RowBox[{"BesselJZero", "[", 
         RowBox[{"1", ",", "Terms"}], "]"}], ";"}], " ", 
       RowBox[{"(*", " ", 
        RowBox[{"here", " ", "\[Lambda]", " ", "is", " ", "\[Chi]"}], " ", 
        "*)"}], "*)"}], "\[IndentingNewLine]", 
      RowBox[{"\[Lambda]", "=", 
       RowBox[{"Prepend", "[", 
        RowBox[{"\[Lambda]a", ",", "0"}], "]"}]}], ";", " ", 
      RowBox[{"(*", 
       RowBox[{"Adding", " ", "zeroth", " ", "element"}], "*)"}], 
      "\[IndentingNewLine]", 
      RowBox[{"\[Alpha]", "=", 
       FractionBox["\[Lambda]", 
        RowBox[{"R", " ", "Size"}]]}], ";", "\[IndentingNewLine]", 
      RowBox[{"\[Alpha]s", "=", 
       SuperscriptBox[
        RowBox[{"(", "\[Alpha]", ")"}], "2"]}], ";", "\[IndentingNewLine]", 
      RowBox[{"BJ1", "=", 
       RowBox[{"BesselJ", "[", 
        RowBox[{"1", ",", 
         FractionBox["\[Lambda]", "Size"]}], "]"}]}], ";", 
      "\[IndentingNewLine]", 
      RowBox[{"BJ2", "=", 
       SuperscriptBox[
        RowBox[{"BesselJ", "[", 
         RowBox[{"0", ",", "\[Lambda]"}], "]"}], "2"]}], ";", 
      "\[IndentingNewLine]", 
      RowBox[{"INT1", "=", 
       RowBox[{"Prepend", "[", 
        RowBox[{
         RowBox[{
          RowBox[{
           RowBox[{
            FractionBox["xc", "#"], " ", "Size", " ", "R", " ", 
            RowBox[{"BesselJ", "[", 
             RowBox[{"1", ",", 
              FractionBox[
               RowBox[{"#", " ", "xc"}], 
               RowBox[{"Size", " ", "R"}]]}], "]"}]}], "&"}], "/@", 
          "\[Lambda]a"}], ",", 
         FractionBox[
          SuperscriptBox["xc", "2"], "2"]}], "]"}]}], " ", ";", " ", 
      RowBox[{"INT2", "=", 
       RowBox[{
        RowBox[{
         RowBox[{"NIntegrate", "[", 
          RowBox[{
           RowBox[{"r", " ", 
            RowBox[{"BesselJ", "[", 
             RowBox[{"0", ",", 
              FractionBox[
               RowBox[{" ", 
                RowBox[{"#", "  ", "r"}]}], 
               RowBox[{"Size", " ", "R"}]]}], "]"}], " ", 
            RowBox[{"Exp", "[", 
             RowBox[{
              RowBox[{"-", 
               FractionBox["1", "2"]}], " ", 
              SuperscriptBox[
               RowBox[{"(", 
                FractionBox[
                 RowBox[{"r", "-", "xc"}], "\[Sigma]"], ")"}], "2"]}], 
             "]"}]}], ",", 
           RowBox[{"{", 
            RowBox[{"r", ",", "xc", ",", 
             RowBox[{"R", " ", "Size"}]}], "}"}]}], "]"}], "&"}], "/@", 
        "\[Lambda]"}]}], ";", "\[IndentingNewLine]", 
      RowBox[{"INT", "=", 
       RowBox[{"INT1", "+", "INT2"}]}], ";", "\[IndentingNewLine]", 
      RowBox[{"Ek0", "=", 
       FractionBox[
        RowBox[{"2", " ", "INT", " ", 
         RowBox[{"(", 
          RowBox[{"1", "-", "Depth"}], ")"}]}], 
        RowBox[{
         SuperscriptBox[
          RowBox[{"BesselJ", "[", 
           RowBox[{"0", ",", "\[Lambda]"}], "]"}], "2"], " ", 
         SuperscriptBox["R", "2"], " ", 
         SuperscriptBox["Size", "2"]}]]}], ";", "\[IndentingNewLine]", 
      RowBox[{"BJ1o\[Lambda]a", "=", 
       RowBox[{"2", " ", "Size", " ", 
        FractionBox[
         RowBox[{"Drop", "[", 
          RowBox[{"BJ1", ",", "1"}], "]"}], "\[Lambda]a"]}]}], ";", 
      "\[IndentingNewLine]", 
      RowBox[{"BJ1o\[Lambda]", "=", 
       RowBox[{"Prepend", "[", 
        RowBox[{"BJ1o\[Lambda]a", ",", 
         FractionBox["1", 
          RowBox[{"2", " ", "Size"}]]}], "]"}]}], ";", " ", 
      RowBox[{"(*", 
       RowBox[{"Adding", " ", "zeroth", " ", "element"}], "*)"}], 
      "\[IndentingNewLine]", 
      RowBox[{"{", 
       RowBox[{
       "\[Lambda]", ",", "\[Alpha]", ",", "\[Alpha]s", ",", "BJ1", ",", "BJ2",
         ",", "Ek0", ",", "BJ1o\[Lambda]"}], "}"}]}]}], "\[IndentingNewLine]",
     "]"}]}], ";"}]], "Input",
 CellChangeTimes->{
  3.3887592893550053`*^9, {3.388759371138793*^9, 3.3887594676077304`*^9}, {
   3.3887596405644283`*^9, 3.3887596874163055`*^9}}]
}, Open  ]]
}, Closed]],

Cell[CellGroupData[{

Cell["FrapSeriesPureD[PreProcRestrict, D, t, r]", "Subsection",
 CellChangeTimes->{{3.3911825681658564`*^9, 3.3911825691338067`*^9}, {
   3.3911836246599283`*^9, 3.3911836256749425`*^9}, {3.391185656164657*^9, 
   3.391185656617898*^9}, 3.39118571644571*^9, {3.3913580886239753`*^9, 
   3.3913580912333*^9}}],

Cell[BoxData[
 RowBox[{
  RowBox[{
   RowBox[{"FrapSeriesPureD", "[", 
    RowBox[{
     RowBox[{"{", 
      RowBox[{
      "\[Lambda]_", ",", "\[Alpha]_", ",", "\[Alpha]s_", ",", "BJ1_", ",", 
       "BJ2_", ",", "Ek0_", ",", "BJ1o\[Lambda]_"}], "}"}], ",", "D_", ",", 
     "t_", ",", "r_"}], "]"}], ":=", 
   RowBox[{"Module", "[", 
    RowBox[{
     RowBox[{"{", 
      RowBox[{"c", ",", "\[Gamma]"}], "}"}], ",", "\[IndentingNewLine]", 
     RowBox[{
      RowBox[{"c", "=", "Ek0"}], ";", " ", "\[IndentingNewLine]", 
      RowBox[{"\[Gamma]", "=", " ", 
       RowBox[{"D", " ", 
        SuperscriptBox["\[Alpha]", "2"]}]}], ";", "\[IndentingNewLine]", 
      RowBox[{"1", "-", 
       RowBox[{"Plus", "@@", 
        RowBox[{"(", 
         RowBox[{
          RowBox[{"(", 
           RowBox[{"c", " ", 
            SuperscriptBox["\[ExponentialE]", 
             RowBox[{
              RowBox[{"-", "\[Gamma]"}], " ", "t"}]]}], ")"}], 
          RowBox[{"BesselJ", "[", 
           RowBox[{"0", ",", 
            RowBox[{"\[Alpha]", " ", "r"}]}], "]"}]}], ")"}]}]}]}]}], 
    "\[IndentingNewLine]", "]"}]}], ";"}]], "Input",
 CellChangeTimes->{{3.3911736562668877`*^9, 3.3911736668467026`*^9}, {
  3.391174093495597*^9, 3.391174103662247*^9}, {3.3911744985218267`*^9, 
  3.391174499069955*^9}, {3.3911825761436396`*^9, 3.391182576986693*^9}, {
  3.391182619763847*^9, 3.391182674673446*^9}, {3.3911833239533553`*^9, 
  3.391183413570136*^9}, {3.391184186375174*^9, 3.391184233789713*^9}, {
  3.391184635931224*^9, 3.3911846384170456`*^9}, {3.391185661353485*^9, 
  3.391185664307366*^9}, {3.391185696737541*^9, 3.3911857122258797`*^9}}]
}, Closed]],

Cell[CellGroupData[{

Cell["FrapSeries[PreProcRestrict, konstar, koff, Df, t, r]", "Subsection"],

Cell["This is the series solution of the FRAP curve:", "Text"],

Cell[BoxData[
 RowBox[{
  RowBox[{
   RowBox[{"FrapSeries", "[", 
    RowBox[{
     RowBox[{"{", 
      RowBox[{
      "\[Lambda]_", ",", "\[Alpha]_", ",", "\[Alpha]s_", ",", "BJ1_", ",", 
       "BJ2_", ",", "Ek0_", ",", "BJ1o\[Lambda]_"}], "}"}], ",", "konstar_", 
     ",", "koff_", ",", "Df_", ",", "t_", ",", "r_"}], "]"}], ":=", 
   RowBox[{"Module", "[", 
    RowBox[{
     RowBox[{"{", "\[IndentingNewLine]", 
      RowBox[{
      "w", ",", "\[Beta]", ",", "\[Gamma]", ",", "A", ",", "B", ",", "a", ",",
        "b"}], "}"}], ",", "\[IndentingNewLine]", 
     RowBox[{
      RowBox[{"Ek", "=", 
       RowBox[{
        FractionBox["koff", 
         RowBox[{"konstar", "+", "koff"}]], " ", "Ek0"}]}], ";", 
      "\[IndentingNewLine]", 
      RowBox[{"w", "=", 
       RowBox[{
        FractionBox["1", "2"], " ", 
        RowBox[{"(", 
         RowBox[{
          RowBox[{"Df", " ", "\[Alpha]s"}], "+", "konstar", "+", "koff"}], 
         ")"}]}]}], ";", "\[IndentingNewLine]", 
      RowBox[{"v", "=", 
       SqrtBox[
        RowBox[{
         SuperscriptBox["w", "2"], "-", 
         RowBox[{"koff", " ", "Df", " ", "\[Alpha]s"}]}]]}], ";", 
      "\[IndentingNewLine]", 
      RowBox[{"\[Beta]", "=", 
       RowBox[{"w", "+", "v"}]}], ";", "\[IndentingNewLine]", 
      RowBox[{"\[Gamma]", "=", 
       RowBox[{"w", "-", "v"}]}], ";", "\[IndentingNewLine]", 
      RowBox[{"A", "=", 
       RowBox[{
        FractionBox[
         RowBox[{"-", "Ek"}], 
         RowBox[{"2", " ", "koff", " ", "v"}]], 
        RowBox[{"(", 
         RowBox[{
          RowBox[{"(", 
           RowBox[{
            RowBox[{"-", "w"}], "-", "v", "+", "koff"}], ")"}], 
          RowBox[{"(", 
           RowBox[{"w", "-", "v"}], ")"}]}], ")"}]}]}], ";", 
      "\[IndentingNewLine]", 
      RowBox[{"B", "=", 
       RowBox[{
        FractionBox["Ek", 
         RowBox[{"2", " ", "koff", " ", "v"}]], 
        RowBox[{"(", 
         RowBox[{
          RowBox[{"(", 
           RowBox[{
            RowBox[{"-", "w"}], "+", "v", "+", "koff"}], ")"}], 
          RowBox[{"(", 
           RowBox[{"w", "+", "v"}], ")"}]}], ")"}]}]}], ";", 
      "\[IndentingNewLine]", 
      RowBox[{"a", "=", 
       RowBox[{"A", " ", 
        FractionBox["konstar", 
         RowBox[{"koff", "-", "\[Beta]"}]]}]}], ";", "\[IndentingNewLine]", 
      RowBox[{"b", "=", 
       RowBox[{"B", " ", 
        FractionBox["konstar", 
         RowBox[{"koff", "-", "\[Gamma]"}]]}]}], ";", "\[IndentingNewLine]", 
      RowBox[{"1", "-", 
       RowBox[{"Plus", "@@", 
        RowBox[{"(", 
         RowBox[{
          RowBox[{"(", 
           RowBox[{
            RowBox[{
             RowBox[{"(", 
              RowBox[{"A", "+", "a"}], ")"}], " ", 
             SuperscriptBox["\[ExponentialE]", 
              RowBox[{
               RowBox[{"-", "\[Beta]"}], " ", "t"}]]}], "+", 
            RowBox[{
             RowBox[{"(", 
              RowBox[{"B", "+", "b"}], ")"}], " ", 
             SuperscriptBox["\[ExponentialE]", 
              RowBox[{
               RowBox[{"-", "\[Gamma]"}], " ", "t"}]]}]}], ")"}], 
          RowBox[{"BesselJ", "[", 
           RowBox[{"0", ",", 
            RowBox[{"\[Alpha]", " ", "r"}]}], "]"}]}], ")"}]}]}]}]}], 
    "\[IndentingNewLine]", "]"}]}], ";"}]], "Input"],

Cell[BoxData[
 RowBox[{
  RowBox[{
   RowBox[{"FrapSeries", "[", 
    RowBox[{
     RowBox[{"{", 
      RowBox[{
      "\[Lambda]_", ",", "\[Alpha]_", ",", "\[Alpha]s_", ",", "BJ1_", ",", 
       "BJ2_", ",", "Ek0_", ",", "BJ1o\[Lambda]_", ",", "rBesselList_"}], 
      "}"}], ",", "konstar_", ",", "koff_", ",", "Df_", ",", "t_"}], "]"}], ":=", 
   RowBox[{"Module", "[", 
    RowBox[{
     RowBox[{"{", "\[IndentingNewLine]", 
      RowBox[{
      "w", ",", "\[Beta]", ",", "\[Gamma]", ",", "A", ",", "B", ",", "a", ",",
        "b"}], "}"}], ",", "\[IndentingNewLine]", 
     RowBox[{
      RowBox[{"Ek", "=", 
       RowBox[{
        FractionBox["koff", 
         RowBox[{"konstar", "+", "koff"}]], " ", "Ek0"}]}], ";", 
      "\[IndentingNewLine]", 
      RowBox[{"w", "=", 
       RowBox[{
        FractionBox["1", "2"], " ", 
        RowBox[{"(", 
         RowBox[{
          RowBox[{"Df", " ", "\[Alpha]s"}], "+", "konstar", "+", "koff"}], 
         ")"}]}]}], ";", "\[IndentingNewLine]", 
      RowBox[{"v", "=", 
       SqrtBox[
        RowBox[{
         SuperscriptBox["w", "2"], "-", 
         RowBox[{"koff", " ", "Df", " ", "\[Alpha]s"}]}]]}], ";", 
      "\[IndentingNewLine]", 
      RowBox[{"\[Beta]", "=", 
       RowBox[{"w", "+", "v"}]}], ";", "\[IndentingNewLine]", 
      RowBox[{"\[Gamma]", "=", 
       RowBox[{"w", "-", "v"}]}], ";", "\[IndentingNewLine]", 
      RowBox[{"A", "=", 
       RowBox[{
        FractionBox[
         RowBox[{"-", "Ek"}], 
         RowBox[{"2", " ", "koff", " ", "v"}]], 
        RowBox[{"(", 
         RowBox[{
          RowBox[{"(", 
           RowBox[{
            RowBox[{"-", "w"}], "-", "v", "+", "koff"}], ")"}], 
          RowBox[{"(", 
           RowBox[{"w", "-", "v"}], ")"}]}], ")"}]}]}], ";", 
      "\[IndentingNewLine]", 
      RowBox[{"B", "=", 
       RowBox[{
        FractionBox["Ek", 
         RowBox[{"2", " ", "koff", " ", "v"}]], 
        RowBox[{"(", 
         RowBox[{
          RowBox[{"(", 
           RowBox[{
            RowBox[{"-", "w"}], "+", "v", "+", "koff"}], ")"}], 
          RowBox[{"(", 
           RowBox[{"w", "+", "v"}], ")"}]}], ")"}]}]}], ";", 
      "\[IndentingNewLine]", 
      RowBox[{"a", "=", 
       RowBox[{"A", " ", 
        FractionBox["konstar", 
         RowBox[{"koff", "-", "\[Beta]"}]]}]}], ";", "\[IndentingNewLine]", 
      RowBox[{"b", "=", 
       RowBox[{"B", " ", 
        FractionBox["konstar", 
         RowBox[{"koff", "-", "\[Gamma]"}]]}]}], ";", "\[IndentingNewLine]", 
      RowBox[{"Table", "[", 
       RowBox[{
        RowBox[{"1", "-", 
         RowBox[{"Plus", "@@", 
          RowBox[{"(", 
           RowBox[{
            RowBox[{"(", 
             RowBox[{
              RowBox[{
               RowBox[{"(", 
                RowBox[{"A", "+", "a"}], ")"}], " ", 
               SuperscriptBox["\[ExponentialE]", 
                RowBox[{
                 RowBox[{"-", "\[Beta]"}], " ", "t"}]]}], "+", 
              RowBox[{
               RowBox[{"(", 
                RowBox[{"B", "+", "b"}], ")"}], " ", 
               SuperscriptBox["\[ExponentialE]", 
                RowBox[{
                 RowBox[{"-", "\[Gamma]"}], " ", "t"}]]}]}], ")"}], " ", 
            RowBox[{
            "rBesselList", "\[LeftDoubleBracket]", "i", 
             "\[RightDoubleBracket]"}]}], ")"}]}]}], ",", 
        RowBox[{"{", 
         RowBox[{"i", ",", "1", ",", 
          RowBox[{"Length", "[", "rBesselList", "]"}]}], "}"}]}], "]"}]}]}], 
    "\[IndentingNewLine]", "]"}]}], ";"}]], "Input"],

Cell[BoxData[
 RowBox[{
  RowBox[{
   RowBox[{"FrapSeriesF", "[", 
    RowBox[{
     RowBox[{"{", 
      RowBox[{
      "\[Lambda]_", ",", "\[Alpha]_", ",", "\[Alpha]s_", ",", "BJ1_", ",", 
       "BJ2_", ",", "Ek0_", ",", "BJ1o\[Lambda]_"}], "}"}], ",", "konstar_", 
     ",", "koff_", ",", "Df_", ",", "t_", ",", "r_"}], "]"}], ":=", 
   RowBox[{"Module", "[", 
    RowBox[{
     RowBox[{"{", "\[IndentingNewLine]", 
      RowBox[{
      "w", ",", "\[Beta]", ",", "\[Gamma]", ",", "A", ",", "B", ",", "a", ",",
        "b"}], "}"}], ",", "\[IndentingNewLine]", 
     RowBox[{
      RowBox[{"Ek", "=", 
       RowBox[{
        FractionBox["koff", 
         RowBox[{"konstar", "+", "koff"}]], " ", "Ek0"}]}], ";", 
      "\[IndentingNewLine]", 
      RowBox[{"w", "=", 
       RowBox[{
        FractionBox["1", "2"], " ", 
        RowBox[{"(", 
         RowBox[{
          RowBox[{"Df", " ", "\[Alpha]s"}], "+", "konstar", "+", "koff"}], 
         ")"}]}]}], ";", "\[IndentingNewLine]", 
      RowBox[{"v", "=", 
       SqrtBox[
        RowBox[{
         SuperscriptBox["w", "2"], "-", 
         RowBox[{"koff", " ", "Df", " ", "\[Alpha]s"}]}]]}], ";", 
      "\[IndentingNewLine]", 
      RowBox[{"\[Beta]", "=", 
       RowBox[{"w", "+", "v"}]}], ";", "\[IndentingNewLine]", 
      RowBox[{"\[Gamma]", "=", 
       RowBox[{"w", "-", "v"}]}], ";", "\[IndentingNewLine]", 
      RowBox[{"A", "=", 
       RowBox[{
        FractionBox[
         RowBox[{"-", "Ek"}], 
         RowBox[{"2", " ", "koff", " ", "v"}]], 
        RowBox[{"(", 
         RowBox[{
          RowBox[{"(", 
           RowBox[{
            RowBox[{"-", "w"}], "-", "v", "+", "koff"}], ")"}], 
          RowBox[{"(", 
           RowBox[{"w", "-", "v"}], ")"}]}], ")"}]}]}], ";", 
      "\[IndentingNewLine]", 
      RowBox[{"B", "=", 
       RowBox[{
        FractionBox["Ek", 
         RowBox[{"2", " ", "koff", " ", "v"}]], 
        RowBox[{"(", 
         RowBox[{
          RowBox[{"(", 
           RowBox[{
            RowBox[{"-", "w"}], "+", "v", "+", "koff"}], ")"}], 
          RowBox[{"(", 
           RowBox[{"w", "+", "v"}], ")"}]}], ")"}]}]}], ";", 
      "\[IndentingNewLine]", 
      RowBox[{"a", "=", 
       RowBox[{"A", " ", 
        FractionBox["konstar", 
         RowBox[{"koff", "-", "\[Beta]"}]]}]}], ";", "\[IndentingNewLine]", 
      RowBox[{"b", "=", 
       RowBox[{"B", " ", 
        FractionBox["konstar", 
         RowBox[{"koff", "-", "\[Gamma]"}]]}]}], ";", "\[IndentingNewLine]", 
      RowBox[{
       FractionBox["koff", 
        RowBox[{"konstar", "+", "koff"}]], "-", 
       RowBox[{"Plus", "@@", 
        RowBox[{"(", 
         RowBox[{
          RowBox[{"(", 
           RowBox[{
            RowBox[{
             RowBox[{"(", "A", ")"}], " ", 
             SuperscriptBox["\[ExponentialE]", 
              RowBox[{
               RowBox[{"-", "\[Beta]"}], " ", "t"}]]}], "+", 
            RowBox[{
             RowBox[{"(", "B", ")"}], " ", 
             SuperscriptBox["\[ExponentialE]", 
              RowBox[{
               RowBox[{"-", "\[Gamma]"}], " ", "t"}]]}]}], ")"}], 
          RowBox[{"BesselJ", "[", 
           RowBox[{"0", ",", 
            RowBox[{"\[Alpha]", " ", "r"}]}], "]"}]}], ")"}]}]}]}]}], 
    "\[IndentingNewLine]", "]"}]}], ";"}]], "Input"],

Cell[BoxData[
 RowBox[{
  RowBox[{
   RowBox[{"FrapSeriesC", "[", 
    RowBox[{
     RowBox[{"{", 
      RowBox[{
      "\[Lambda]_", ",", "\[Alpha]_", ",", "\[Alpha]s_", ",", "BJ1_", ",", 
       "BJ2_", ",", "Ek0_", ",", "BJ1o\[Lambda]_"}], "}"}], ",", "konstar_", 
     ",", "koff_", ",", "Df_", ",", "t_", ",", "r_"}], "]"}], ":=", 
   RowBox[{"Module", "[", 
    RowBox[{
     RowBox[{"{", "\[IndentingNewLine]", 
      RowBox[{
      "w", ",", "\[Beta]", ",", "\[Gamma]", ",", "A", ",", "B", ",", "a", ",",
        "b"}], "}"}], ",", "\[IndentingNewLine]", 
     RowBox[{
      RowBox[{"Ek", "=", 
       RowBox[{
        FractionBox["koff", 
         RowBox[{"konstar", "+", "koff"}]], " ", "Ek0"}]}], ";", 
      "\[IndentingNewLine]", 
      RowBox[{"w", "=", 
       RowBox[{
        FractionBox["1", "2"], " ", 
        RowBox[{"(", 
         RowBox[{
          RowBox[{"Df", " ", "\[Alpha]s"}], "+", "konstar", "+", "koff"}], 
         ")"}]}]}], ";", "\[IndentingNewLine]", 
      RowBox[{"v", "=", 
       SqrtBox[
        RowBox[{
         SuperscriptBox["w", "2"], "-", 
         RowBox[{"koff", " ", "Df", " ", "\[Alpha]s"}]}]]}], ";", 
      "\[IndentingNewLine]", 
      RowBox[{"\[Beta]", "=", 
       RowBox[{"w", "+", "v"}]}], ";", "\[IndentingNewLine]", 
      RowBox[{"\[Gamma]", "=", 
       RowBox[{"w", "-", "v"}]}], ";", "\[IndentingNewLine]", 
      RowBox[{"A", "=", 
       RowBox[{
        FractionBox[
         RowBox[{"-", "Ek"}], 
         RowBox[{"2", " ", "koff", " ", "v"}]], 
        RowBox[{"(", 
         RowBox[{
          RowBox[{"(", 
           RowBox[{
            RowBox[{"-", "w"}], "-", "v", "+", "koff"}], ")"}], 
          RowBox[{"(", 
           RowBox[{"w", "-", "v"}], ")"}]}], ")"}]}]}], ";", 
      "\[IndentingNewLine]", 
      RowBox[{"B", "=", 
       RowBox[{
        FractionBox["Ek", 
         RowBox[{"2", " ", "koff", " ", "v"}]], 
        RowBox[{"(", 
         RowBox[{
          RowBox[{"(", 
           RowBox[{
            RowBox[{"-", "w"}], "+", "v", "+", "koff"}], ")"}], 
          RowBox[{"(", 
           RowBox[{"w", "+", "v"}], ")"}]}], ")"}]}]}], ";", 
      "\[IndentingNewLine]", 
      RowBox[{"a", "=", 
       RowBox[{"A", " ", 
        FractionBox["konstar", 
         RowBox[{"koff", "-", "\[Beta]"}]]}]}], ";", "\[IndentingNewLine]", 
      RowBox[{"b", "=", 
       RowBox[{"B", " ", 
        FractionBox["konstar", 
         RowBox[{"koff", "-", "\[Gamma]"}]]}]}], ";", "\[IndentingNewLine]", 
      RowBox[{
       FractionBox["konstar", 
        RowBox[{"konstar", "+", "koff"}]], "-", 
       RowBox[{"Plus", "@@", 
        RowBox[{"(", 
         RowBox[{
          RowBox[{"(", 
           RowBox[{
            RowBox[{
             RowBox[{"(", "a", ")"}], " ", 
             SuperscriptBox["\[ExponentialE]", 
              RowBox[{
               RowBox[{"-", "\[Beta]"}], " ", "t"}]]}], "+", 
            RowBox[{
             RowBox[{"(", "b", ")"}], " ", 
             SuperscriptBox["\[ExponentialE]", 
              RowBox[{
               RowBox[{"-", "\[Gamma]"}], " ", "t"}]]}]}], ")"}], 
          RowBox[{"BesselJ", "[", 
           RowBox[{"0", ",", 
            RowBox[{"\[Alpha]", " ", "r"}]}], "]"}]}], ")"}]}]}]}]}], 
    "\[IndentingNewLine]", "]"}]}], ";"}]], "Input"]
}, Closed]],

Cell[CellGroupData[{

Cell["SumResidualsPureD[PreProcRestrict, Df, data]", "Subsection",
 CellChangeTimes->{{3.3912738708503075`*^9, 3.3912739040063457`*^9}, {
  3.391357757474084*^9, 3.391357758411566*^9}, {3.4559885237123847`*^9, 
  3.4559885242436414`*^9}, {3.6750298037562056`*^9, 3.675029806600005*^9}}],

Cell[BoxData[
 RowBox[{
  RowBox[{
   RowBox[{"SumResidualsPureD", "[", 
    RowBox[{
     RowBox[{"{", 
      RowBox[{
      "\[Lambda]_", ",", "\[Alpha]_", ",", "\[Alpha]s_", ",", "BJ1_", ",", 
       "BJ2_", ",", "Ek0_", ",", "BJ1o\[Lambda]_"}], "}"}], ",", "D_", ",", 
     "data_"}], "]"}], ":=", 
   RowBox[{"Module", "[", 
    RowBox[{
     RowBox[{"{", 
      RowBox[{
      "c", ",", "\[Gamma]", ",", "tlist", ",", "rlist", ",", "Ts", ",", "Rs", 
       ",", "myFit", ",", "out", ",", 
       RowBox[{"sdata", "=", 
        RowBox[{"{", "}"}]}]}], "}"}], ",", "\[IndentingNewLine]", 
     RowBox[{
      RowBox[{"c", "=", "Ek0"}], ";", " ", "\[IndentingNewLine]", 
      RowBox[{"\[Gamma]", "=", " ", 
       RowBox[{"D", " ", 
        SuperscriptBox["\[Alpha]", "2"]}]}], ";", "\[IndentingNewLine]", 
      RowBox[{"sdata", "=", 
       RowBox[{"data", "//", "Sort"}]}], ";", "\[IndentingNewLine]", 
      RowBox[{"tlist", "=", 
       RowBox[{
        RowBox[{
         RowBox[{
          RowBox[{"Round", "[", 
           RowBox[{"#", ",", ".00001"}], "]"}], "&"}], "/@", 
         RowBox[{"(", 
          RowBox[{
           RowBox[{
            RowBox[{
             RowBox[{
             "#", "\[LeftDoubleBracket]", "1", "\[RightDoubleBracket]"}], 
             "&"}], "/@", "data"}], "//", "Union"}], ")"}]}], "//", 
        "Union"}]}], ";", "\[IndentingNewLine]", 
      RowBox[{"rlist", "=", 
       RowBox[{
        RowBox[{
         RowBox[{
          RowBox[{"Round", "[", 
           RowBox[{"#", ",", ".00001"}], "]"}], "&"}], "/@", 
         RowBox[{"(", 
          RowBox[{
           RowBox[{
            RowBox[{
             RowBox[{
             "#", "\[LeftDoubleBracket]", "2", "\[RightDoubleBracket]"}], 
             "&"}], "/@", "data"}], "//", "Union"}], ")"}]}], "//", 
        "Union"}]}], ";", "\[IndentingNewLine]", 
      RowBox[{"(*", 
       RowBox[{
        RowBox[{"Print", "[", 
         RowBox[{"rlist", "//", "Length"}], "]"}], ";"}], "*)"}], 
      "\[IndentingNewLine]", 
      RowBox[{"Ts", "=", 
       RowBox[{
        RowBox[{
         RowBox[{"(", 
          RowBox[{
           RowBox[{"(", "c", ")"}], " ", 
           SuperscriptBox["\[ExponentialE]", 
            RowBox[{
             RowBox[{"-", "\[Gamma]"}], " ", "#"}]]}], ")"}], "&"}], "/@", 
        "tlist"}]}], ";", "\[IndentingNewLine]", 
      RowBox[{"Rs", "=", 
       RowBox[{
        RowBox[{
         RowBox[{"BesselJ", "[", 
          RowBox[{"0", ",", 
           RowBox[{"\[Alpha]", " ", "#"}]}], "]"}], "&"}], "/@", "rlist"}]}], 
      ";", "\[IndentingNewLine]", 
      RowBox[{"myFit", "=", 
       RowBox[{
        RowBox[{
         RowBox[{
          RowBox[{"Table", "[", 
           RowBox[{
            RowBox[{"{", 
             RowBox[{
              RowBox[{
              "tlist", "\[LeftDoubleBracket]", "j", "\[RightDoubleBracket]"}],
               ",", 
              RowBox[{
              "rlist", "\[LeftDoubleBracket]", "i", "\[RightDoubleBracket]"}],
               ",", 
              RowBox[{"1", "-", 
               RowBox[{
                RowBox[{
                "Rs", "\[LeftDoubleBracket]", "i", "\[RightDoubleBracket]"}], 
                ".", 
                RowBox[{
                "Ts", "\[LeftDoubleBracket]", "j", 
                 "\[RightDoubleBracket]"}]}]}]}], "}"}], ",", 
            RowBox[{"{", 
             RowBox[{"i", ",", "1", ",", 
              RowBox[{"Length", "[", "rlist", "]"}]}], "}"}], ",", 
            RowBox[{"{", 
             RowBox[{"j", ",", "1", ",", 
              RowBox[{"Length", "[", "tlist", "]"}]}], "}"}]}], "]"}], "//", 
          "Flatten"}], "//", 
         RowBox[{
          RowBox[{"Partition", "[", 
           RowBox[{"#", ",", "3"}], "]"}], "&"}]}], "//", "Sort"}]}], ";", 
      "\[IndentingNewLine]", 
      RowBox[{"out", "=", 
       RowBox[{"Plus", "@@", 
        SuperscriptBox[
         RowBox[{"(", 
          RowBox[{"myFit", "-", "sdata"}], ")"}], "2"]}]}], ";", 
      RowBox[{"(*", 
       RowBox[{
        RowBox[{"To", " ", "test", " ", "this", " ", "function"}], ",", " ", 
        RowBox[{"as", " ", "done", " ", "below"}], ",", " ", 
        RowBox[{
        "just", " ", "output", " ", "the", " ", "previous", " ", "line", " ", 
         "and", " ", "compare", " ", "to", " ", "full", " ", "plot"}]}], 
       "*)"}], "\[IndentingNewLine]", 
      RowBox[{
      "out", "\[LeftDoubleBracket]", "3", "\[RightDoubleBracket]"}]}]}], 
    "\[IndentingNewLine]", "]"}]}], ";"}]], "Input",
 CellChangeTimes->CompressedData["
1:eJxTTMoPSmViYGAQB2IQbTArqCnM5aXjYsklzSD66/Sl7SD6wuT2iSD624Tg
GSB6ioDtTBC9oGf1IhD9gEV1K4iWaw7ZCaI76pyPgOilh7iDw4F02QH7CBC9
cY9tIojmsXybCaJdzbXyQLSN2cICsDplq7wGIC0ys6oMTHelNoHodR1NzSDa
oCa/F0Q/+VXeB6LVdGIeHdj/0jFJ98pjEN2rddj2GJC+onfXCURv+fFmFoh+
9DN0Doi2USo4A6JlljtcAtFeGwzuguiXG96B6VsnKn6B1Z9oAtPb3l0OcD7z
0rGmkCMYRFv/04wF0WpN7gkg+v09llUgelv8IjDd9fHsDhDd9/ECmC4r274H
RLfUBh0C0Sfaq0+BaJWOI2AaAOQ3xf4=
  "]]
}, Closed]],

Cell[CellGroupData[{

Cell["SumResiduals[PreProcRestrict, konstar, koff, Df, data]", "Subsection",
 CellChangeTimes->{{3.3912738708503075`*^9, 3.3912739040063457`*^9}, {
  3.4559902196247168`*^9, 3.4559902202028494`*^9}}],

Cell["Data has the form { t, r, f(r,t) }with dimensions 42 x 27:", "Text",
 CellChangeTimes->{{3.3912719332377086`*^9, 3.3912719510344696`*^9}}],

Cell[BoxData[
 RowBox[{
  RowBox[{
   RowBox[{"SumResiduals", "[", 
    RowBox[{
     RowBox[{"{", 
      RowBox[{
      "\[Lambda]_", ",", "\[Alpha]_", ",", "\[Alpha]s_", ",", "BJ1_", ",", 
       "BJ2_", ",", "Ek0_", ",", "BJ1o\[Lambda]_"}], "}"}], ",", "konstar_", 
     ",", "koff_", ",", "Df_", ",", "data_"}], "]"}], ":=", 
   RowBox[{"Module", "[", 
    RowBox[{
     RowBox[{"{", 
      RowBox[{
      "Ek", ",", "w", ",", "v", ",", "\[Beta]", ",", "\[Gamma]", ",", "A", 
       ",", "B", ",", "a", ",", "b", ",", "tlist", ",", "rlist", ",", "Ts", 
       ",", "Rs", ",", "myFit", ",", "out", ",", 
       RowBox[{"sdata", "=", 
        RowBox[{"{", "}"}]}]}], "}"}], ",", "\[IndentingNewLine]", 
     RowBox[{
      RowBox[{"Ek", "=", 
       RowBox[{
        FractionBox["koff", 
         RowBox[{"konstar", "+", "koff"}]], " ", "Ek0"}]}], ";", 
      "\[IndentingNewLine]", 
      RowBox[{"w", "=", 
       RowBox[{
        FractionBox["1", "2"], " ", 
        RowBox[{"(", 
         RowBox[{
          RowBox[{"Df", " ", "\[Alpha]s"}], "+", "konstar", "+", "koff"}], 
         ")"}]}]}], ";", "\[IndentingNewLine]", 
      RowBox[{"v", "=", 
       SqrtBox[
        RowBox[{
         SuperscriptBox["w", "2"], "-", 
         RowBox[{"koff", " ", "Df", " ", "\[Alpha]s"}]}]]}], ";", 
      "\[IndentingNewLine]", 
      RowBox[{"\[Beta]", "=", 
       RowBox[{"w", "+", "v"}]}], ";", "\[IndentingNewLine]", 
      RowBox[{"\[Gamma]", "=", 
       RowBox[{"w", "-", "v"}]}], ";", "\[IndentingNewLine]", 
      RowBox[{"A", "=", 
       RowBox[{
        FractionBox[
         RowBox[{"-", "Ek"}], 
         RowBox[{"2", " ", "koff", " ", "v"}]], 
        RowBox[{"(", 
         RowBox[{
          RowBox[{"(", 
           RowBox[{
            RowBox[{"-", "w"}], "-", "v", "+", "koff"}], ")"}], 
          RowBox[{"(", 
           RowBox[{"w", "-", "v"}], ")"}]}], ")"}]}]}], ";", 
      "\[IndentingNewLine]", 
      RowBox[{"B", "=", 
       RowBox[{
        FractionBox["Ek", 
         RowBox[{"2", " ", "koff", " ", "v"}]], 
        RowBox[{"(", 
         RowBox[{
          RowBox[{"(", 
           RowBox[{
            RowBox[{"-", "w"}], "+", "v", "+", "koff"}], ")"}], 
          RowBox[{"(", 
           RowBox[{"w", "+", "v"}], ")"}]}], ")"}]}]}], ";", 
      "\[IndentingNewLine]", 
      RowBox[{"a", "=", 
       RowBox[{"A", " ", 
        FractionBox["konstar", 
         RowBox[{"koff", "-", "\[Beta]"}]]}]}], ";", "\[IndentingNewLine]", 
      RowBox[{"b", "=", 
       RowBox[{"B", " ", 
        FractionBox["konstar", 
         RowBox[{"koff", "-", "\[Gamma]"}]]}]}], ";", "\[IndentingNewLine]", 
      RowBox[{"sdata", "=", 
       RowBox[{"data", "//", "Sort"}]}], ";", "\[IndentingNewLine]", 
      RowBox[{"tlist", "=", 
       RowBox[{
        RowBox[{
         RowBox[{
          RowBox[{"Round", "[", 
           RowBox[{"#", ",", ".00001"}], "]"}], "&"}], "/@", 
         RowBox[{"(", 
          RowBox[{
           RowBox[{
            RowBox[{
             RowBox[{
             "#", "\[LeftDoubleBracket]", "1", "\[RightDoubleBracket]"}], 
             "&"}], "/@", "data"}], "//", "Union"}], ")"}]}], "//", 
        "Union"}]}], ";", "\[IndentingNewLine]", 
      RowBox[{"rlist", "=", 
       RowBox[{
        RowBox[{
         RowBox[{
          RowBox[{"Round", "[", 
           RowBox[{"#", ",", ".00001"}], "]"}], "&"}], "/@", 
         RowBox[{"(", 
          RowBox[{
           RowBox[{
            RowBox[{
             RowBox[{
             "#", "\[LeftDoubleBracket]", "2", "\[RightDoubleBracket]"}], 
             "&"}], "/@", "data"}], "//", "Union"}], ")"}]}], "//", 
        "Union"}]}], ";", "\[IndentingNewLine]", 
      RowBox[{"Ts", "=", 
       RowBox[{
        RowBox[{
         RowBox[{"(", 
          RowBox[{
           RowBox[{
            RowBox[{"(", 
             RowBox[{"A", "+", "a"}], ")"}], " ", 
            SuperscriptBox["\[ExponentialE]", 
             RowBox[{
              RowBox[{"-", "\[Beta]"}], " ", "#"}]]}], "+", 
           RowBox[{
            RowBox[{"(", 
             RowBox[{"B", "+", "b"}], ")"}], " ", 
            SuperscriptBox["\[ExponentialE]", 
             RowBox[{
              RowBox[{"-", "\[Gamma]"}], " ", "#"}]]}]}], ")"}], "&"}], "/@", 
        "tlist"}]}], ";", "\[IndentingNewLine]", 
      RowBox[{"Rs", "=", 
       RowBox[{
        RowBox[{
         RowBox[{"BesselJ", "[", 
          RowBox[{"0", ",", 
           RowBox[{"\[Alpha]", " ", "#"}]}], "]"}], "&"}], "/@", "rlist"}]}], 
      ";", "\[IndentingNewLine]", 
      RowBox[{"myFit", "=", 
       RowBox[{
        RowBox[{
         RowBox[{
          RowBox[{"Table", "[", 
           RowBox[{
            RowBox[{"{", 
             RowBox[{
              RowBox[{
              "tlist", "\[LeftDoubleBracket]", "j", "\[RightDoubleBracket]"}],
               ",", 
              RowBox[{
              "rlist", "\[LeftDoubleBracket]", "i", "\[RightDoubleBracket]"}],
               ",", 
              RowBox[{"1", "-", 
               RowBox[{
                RowBox[{
                "Rs", "\[LeftDoubleBracket]", "i", "\[RightDoubleBracket]"}], 
                ".", 
                RowBox[{
                "Ts", "\[LeftDoubleBracket]", "j", 
                 "\[RightDoubleBracket]"}]}]}]}], "}"}], ",", 
            RowBox[{"{", 
             RowBox[{"i", ",", "1", ",", 
              RowBox[{"Length", "[", "rlist", "]"}]}], "}"}], ",", 
            RowBox[{"{", 
             RowBox[{"j", ",", "1", ",", 
              RowBox[{"Length", "[", "tlist", "]"}]}], "}"}]}], "]"}], "//", 
          "Flatten"}], "//", 
         RowBox[{
          RowBox[{"Partition", "[", 
           RowBox[{"#", ",", "3"}], "]"}], "&"}]}], "//", "Sort"}]}], ";", 
      "\[IndentingNewLine]", 
      RowBox[{"out", "=", 
       RowBox[{"Plus", "@@", 
        SuperscriptBox[
         RowBox[{"(", 
          RowBox[{"myFit", "-", "sdata"}], ")"}], "2"]}]}], ";", 
      RowBox[{"(*", 
       RowBox[{
        RowBox[{"To", " ", "test", " ", "this", " ", "function"}], ",", " ", 
        RowBox[{"as", " ", "done", " ", "below"}], ",", " ", 
        RowBox[{
        "just", " ", "output", " ", "the", " ", "previous", " ", "line", " ", 
         "and", " ", "compare", " ", "to", " ", "full", " ", "plot"}]}], 
       "*)"}], "\[IndentingNewLine]", 
      RowBox[{
      "out", "\[LeftDoubleBracket]", "3", "\[RightDoubleBracket]"}]}]}], 
    "\[IndentingNewLine]", "]"}]}], ";"}]], "Input",
 CellChangeTimes->{{3.3912719545813217`*^9, 3.3912719651281295`*^9}, {
   3.3912719971747994`*^9, 3.3912720762367935`*^9}, {3.3912721306114454`*^9, 
   3.3912721379082737`*^9}, {3.391272213360916*^9, 3.391272361156845*^9}, {
   3.3912723946410055`*^9, 3.3912724821091957`*^9}, {3.3912736243675103`*^9, 
   3.391273665992244*^9}, {3.3912737379292836`*^9, 3.3912738074132137`*^9}, {
   3.391273841319247*^9, 3.3912738610378704`*^9}, {3.455989686711646*^9, 
   3.455989720540204*^9}, {3.4559902151871605`*^9, 3.455990215905919*^9}, 
   3.462536867283725*^9}],

Cell[BoxData[
 RowBox[{"(*", 
  RowBox[{"Timing", "[", 
   RowBox[{"SumResiduals", "[", 
    RowBox[{"pplg", ",", "3.8", ",", "1.9", ",", "54", ",", "fitD2", ",", 
     RowBox[{"{", 
      RowBox[{"42", ",", "27"}], "}"}]}], "]"}], " ", "]"}], "*)"}]], "Input",
 CellChangeTimes->{{3.391273456399835*^9, 3.3912735010557995`*^9}, {
  3.391273534961832*^9, 3.3912735602741704`*^9}, {3.3912736714922085`*^9, 
  3.39127367516406*^9}, {3.39127381971001*^9, 3.3912738221474943`*^9}, {
  3.391274451768465*^9, 3.3912744536278276`*^9}}],

Cell[BoxData[
 RowBox[{"(*", 
  RowBox[{
   RowBox[{"gtest1", "=", 
    RowBox[{
     RowBox[{"SumResiduals", "[", 
      RowBox[{"pplg", ",", "3.8", ",", "1.9", ",", "54", ",", "fitD2", ",", 
       RowBox[{"{", 
        RowBox[{"42", ",", "27"}], "}"}]}], "]"}], "//", 
     "ListPointPlot3D"}]}], " ", ";"}], "*)"}]], "Input",
 CellChangeTimes->{{3.3912721591112633`*^9, 3.391272209626565*^9}, {
   3.3912722817823524`*^9, 3.3912722860323257`*^9}, {3.3912723661724377`*^9, 
   3.3912723725317717`*^9}, {3.39127249548411*^9, 3.391272592342865*^9}, {
   3.3912727163576965`*^9, 3.391272720435796*^9}, {3.3912730159026546`*^9, 
   3.3912730539649105`*^9}, 3.3912734009626904`*^9, {3.391274457565303*^9, 
   3.3912744603621597`*^9}}],

Cell[BoxData[
 RowBox[{"(*", 
  RowBox[{
   RowBox[{"gtest2", "=", 
    RowBox[{"Plot3D", "[", 
     RowBox[{
      RowBox[{"FrapSeries", "[", 
       RowBox[{
       "pplg", ",", "3.8", ",", "1.9", ",", "54", ",", "t", ",", "r"}], "]"}],
       ",", 
      RowBox[{"{", 
       RowBox[{"t", ",", "0", ",", "3"}], "}"}], ",", 
      RowBox[{"{", 
       RowBox[{"r", ",", "0", ",", 
        RowBox[{"25", "*", ".18"}]}], "}"}], ",", 
      RowBox[{"ColorFunction", "\[Rule]", 
       RowBox[{"Function", "[", 
        RowBox[{
         RowBox[{"{", 
          RowBox[{"x", ",", "y", ",", "z"}], "}"}], ",", 
         RowBox[{"RGBColor", "[", 
          RowBox[{"0", ",", "z", ",", "0"}], "]"}]}], "]"}]}], " ", ",", 
      RowBox[{"PlotStyle", "\[Rule]", 
       RowBox[{"Directive", "[", 
        RowBox[{"Green", ",", 
         RowBox[{"Specularity", "[", 
          RowBox[{"White", ",", "50"}], "]"}], ",", 
         RowBox[{"Opacity", "[", "1", "]"}]}], "]"}]}], ",", 
      RowBox[{"BaseStyle", "\[Rule]", "MyBaseStyle"}], ",", 
      RowBox[{"AxesLabel", "\[Rule]", 
       RowBox[{"{", 
        RowBox[{"\"\<\>\"", ",", "\"\<\>\"", ",", "\"\<\>\""}], "}"}]}], ",", 
      RowBox[{"PlotRange", "\[Rule]", 
       RowBox[{"{", 
        RowBox[{
         RowBox[{"{", 
          RowBox[{"0", ",", "3"}], "}"}], ",", 
         RowBox[{"{", 
          RowBox[{"0", ",", 
           RowBox[{"25", "*", ".18"}]}], "}"}], ",", 
         RowBox[{"{", 
          RowBox[{"0", ",", "1.2"}], "}"}]}], "}"}]}], ",", 
      RowBox[{"ViewPoint", "\[Rule]", 
       RowBox[{"{", 
        RowBox[{
         RowBox[{"-", "2"}], ",", 
         RowBox[{"-", "2"}], ",", ".5"}], "}"}]}], "  ", ",", 
      RowBox[{"BoxRatios", "\[Rule]", 
       RowBox[{"{", 
        RowBox[{"4", ",", "1", ",", ".8"}], "}"}]}], ",", 
      RowBox[{"Mesh", "\[Rule]", "False"}]}], "]"}]}], ";"}], "*)"}]], "Input",
 CellChangeTimes->{{3.3887664824897423`*^9, 3.3887664927709923`*^9}, {
   3.3887674912397423`*^9, 3.3887675077553673`*^9}, {3.3887679156147423`*^9, 
   3.3887679167866173`*^9}, {3.3887682969732018`*^9, 
   3.3887682999574814`*^9}, {3.388768422531684*^9, 3.388768424000387*^9}, {
   3.388837840467747*^9, 3.38883786461905*^9}, {3.388837932042739*^9, 
   3.388837944852615*^9}, {3.3888380060900707`*^9, 3.388838010745367*^9}, {
   3.3888415232154555`*^9, 3.3888415241528893`*^9}, {3.388841625536377*^9, 
   3.388841642191454*^9}, {3.3888426749615617`*^9, 3.3888426752115583`*^9}, {
   3.3912726910141087`*^9, 3.3912727302951074`*^9}, 3.3912733975877113`*^9, {
   3.3912744627215195`*^9, 3.3912744652840033`*^9}}],

Cell[BoxData[
 RowBox[{"(*", 
  RowBox[{"Show", "[", 
   RowBox[{"gtest2", ",", "gtest1"}], "]"}], "*)"}]], "Input",
 CellChangeTimes->{{3.391272773091708*^9, 3.391272778622923*^9}, {
  3.391272827341361*^9, 3.3912728290444756`*^9}, {3.3912729283875895`*^9, 
  3.391272930387577*^9}, {3.391274467565239*^9, 3.3912744697995996`*^9}}]
}, Closed]]
}, Open  ]],

Cell[CellGroupData[{

Cell["General Analysis Tool (First Load FILENAMES & SETUP)", "Section",
 CellChangeTimes->{{3.4604489514292*^9, 3.4604489911*^9}}],

Cell[CellGroupData[{

Cell[TextData[{
 "Step 0: Choose Directoy, File, & Set Independent Variables\n",
 StyleBox["Note for Raja: buffer is not needed for this analysis, so I got \
rid of it. After you select a directory and choose a file, Should be a TIF \
file, 8-bit, one-channel (should be same format as Sample_FRAP_50x2.tif). \
After that, enter all numbers in. Then export these and then import again. \
You can now change the number and press the import button to load in what you \
exported. This is a nice way to save the information of your FRAP in the \
directory where the FRAP data resides.",
  FontColor->RGBColor[1, 0, 0]]
}], "Subsection",
 CellChangeTimes->{{3.4602744377998*^9, 3.4602744413098*^9}, 
   3.4602824238576*^9, {3.4626336282554617`*^9, 3.462633642068227*^9}, {
   3.462636776940915*^9, 3.4626367883005085`*^9}, {3.462637390905828*^9, 
   3.462637392530859*^9}, {3.462651758369178*^9, 3.462651767900611*^9}, {
   3.6748762999361625`*^9, 3.674876401156045*^9}, {3.6748773589300904`*^9, 
   3.6748774108057537`*^9}}],

Cell[CellGroupData[{

Cell[BoxData[
 RowBox[{"DynamicModule", "[", 
  RowBox[{
   RowBox[{"{", 
    RowBox[{
     RowBox[{"direc", "=", 
      RowBox[{"Directory", "[", "]"}]}], ",", 
     RowBox[{"id", "=", "\"\<*.tif\>\""}]}], "}"}], ",", 
   "\[IndentingNewLine]", 
   RowBox[{
    RowBox[{"MyFRAP", "=", 
     RowBox[{"FileNames", "[", "id", "]"}]}], ";", "\[IndentingNewLine]", 
    RowBox[{"Panel", "[", 
     RowBox[{"Grid", "[", 
      RowBox[{"{", "\[IndentingNewLine]", 
       RowBox[{
        RowBox[{"{", "    ", "\[IndentingNewLine]", 
         RowBox[{
          RowBox[{"Button", "[", 
           RowBox[{"\"\<Set Directory:\>\"", ",", 
            RowBox[{"SetDirectory", "[", "direc", "]"}]}], "]"}], ",", 
          RowBox[{"FileNameSetter", "[", 
           RowBox[{
            RowBox[{"Dynamic", "[", "direc", "]"}], ",", 
            "\"\<Directory\>\""}], "]"}], ",", 
          RowBox[{"InputField", "[", 
           RowBox[{
            RowBox[{"Dynamic", "[", "direc", "]"}], ",", 
            RowBox[{"FieldSize", "\[Rule]", "30"}]}], "]"}], ",", 
          "\[IndentingNewLine]", 
          RowBox[{"\"\<n:\>\"", 
           RowBox[{"InputField", "[", 
            RowBox[{
             RowBox[{"Dynamic", "[", "n", "]"}], ",", 
             RowBox[{"FieldSize", "\[Rule]", "5"}]}], "]"}]}]}], 
         "\[IndentingNewLine]", "}"}], ",", "\[IndentingNewLine]", 
        RowBox[{"{", "\[IndentingNewLine]", 
         RowBox[{
          RowBox[{
           RowBox[{"Button", "[", 
            RowBox[{"\"\<FIND:\>\"", ",", 
             RowBox[{"MyFRAP", "=", 
              RowBox[{"FileNames", "[", "id", "]"}]}]}], "]"}], " ", 
           RowBox[{"InputField", "[", 
            RowBox[{
             RowBox[{"Dynamic", "[", "id", "]"}], ",", 
             RowBox[{"FieldSize", "\[Rule]", "10"}]}], "]"}]}], ",", 
          RowBox[{"Dynamic", "[", 
           RowBox[{
           "MyFRAP", "\[LeftDoubleBracket]", "n", "\[RightDoubleBracket]"}], 
           "]"}], ",", "SpanFromLeft"}], "\[IndentingNewLine]", "}"}], ",", 
        "\[IndentingNewLine]", 
        RowBox[{"{", "\[IndentingNewLine]", 
         RowBox[{
          RowBox[{"Button", "[", 
           RowBox[{"\"\<Import Pixel Size\>\"", ",", 
            RowBox[{"If", "[", 
             RowBox[{
              RowBox[{
               RowBox[{"FileNames", "[", 
                RowBox[{
                 RowBox[{"StringDrop", "[", 
                  RowBox[{
                   RowBox[{
                   "MyFRAP", "\[LeftDoubleBracket]", "1", 
                    "\[RightDoubleBracket]"}], ",", 
                   RowBox[{"-", "4"}]}], "]"}], " ", "<>", 
                 "\"\<_pixelsize.dat\>\""}], "]"}], "\[NotEqual]", 
               RowBox[{"{", "}"}]}], ",", 
              RowBox[{
               RowBox[{"{", 
                RowBox[{"{", "dx", "}"}], "}"}], "=", 
               RowBox[{"Import", "[", 
                RowBox[{
                 RowBox[{
                  RowBox[{"StringDrop", "[", 
                   RowBox[{
                    RowBox[{
                    "MyFRAP", "\[LeftDoubleBracket]", "1", 
                    "\[RightDoubleBracket]"}], ",", 
                    RowBox[{"-", "4"}]}], "]"}], " ", "<>", 
                  "\"\<_pixelsize.dat\>\""}], ",", "\"\<Table\>\""}], "]"}]}],
               ",", 
              RowBox[{"dx", "=", "1"}]}], "]"}]}], "]"}], ",", 
          RowBox[{"\"\<Pixel Size (\[Mu]m):\>\"", 
           RowBox[{"InputField", "[", 
            RowBox[{
             RowBox[{"Dynamic", "[", "dx", "]"}], ",", 
             RowBox[{"FieldSize", "\[Rule]", "20"}]}], "]"}]}], ",", 
          "SpanFromLeft", ",", 
          RowBox[{"Button", "[", 
           RowBox[{"\"\<Export Pixel Size\>\"", ",", 
            RowBox[{"Export", "[", 
             RowBox[{
              RowBox[{
               RowBox[{"StringDrop", "[", 
                RowBox[{
                 RowBox[{
                 "MyFRAP", "\[LeftDoubleBracket]", "1", 
                  "\[RightDoubleBracket]"}], ",", 
                 RowBox[{"-", "4"}]}], "]"}], " ", "<>", 
               "\"\<_pixelsize.dat\>\""}], ",", "dx", ",", "\"\<Table\>\""}], 
             "]"}]}], "]"}]}], "\[IndentingNewLine]", "}"}], ",", 
        "\[IndentingNewLine]", 
        RowBox[{"{", "\[IndentingNewLine]", 
         RowBox[{
          RowBox[{"Button", "[", 
           RowBox[{"\"\<Import dt\>\"", ",", 
            RowBox[{"If", "[", 
             RowBox[{
              RowBox[{
               RowBox[{"FileNames", "[", 
                RowBox[{
                 RowBox[{"StringDrop", "[", 
                  RowBox[{
                   RowBox[{
                   "MyFRAP", "\[LeftDoubleBracket]", "1", 
                    "\[RightDoubleBracket]"}], ",", 
                   RowBox[{"-", "4"}]}], "]"}], " ", "<>", 
                 "\"\<_dt.dat\>\""}], "]"}], "\[NotEqual]", 
               RowBox[{"{", "}"}]}], ",", 
              RowBox[{
               RowBox[{"{", 
                RowBox[{"{", "dt", "}"}], "}"}], "=", 
               RowBox[{"Import", "[", 
                RowBox[{
                 RowBox[{
                  RowBox[{"StringDrop", "[", 
                   RowBox[{
                    RowBox[{
                    "MyFRAP", "\[LeftDoubleBracket]", "1", 
                    "\[RightDoubleBracket]"}], ",", 
                    RowBox[{"-", "4"}]}], "]"}], " ", "<>", 
                  "\"\<_dt.dat\>\""}], ",", "\"\<Table\>\""}], "]"}]}], ",", 
              RowBox[{"dt", "=", "1"}]}], "]"}]}], "]"}], ",", 
          RowBox[{"\"\<dt (sec):\>\"", 
           RowBox[{"InputField", "[", 
            RowBox[{
             RowBox[{"Dynamic", "[", "dt", "]"}], ",", 
             RowBox[{"FieldSize", "\[Rule]", "20"}]}], "]"}]}], ",", 
          "SpanFromLeft", ",", "\[IndentingNewLine]", 
          RowBox[{"Button", "[", 
           RowBox[{"\"\<Export dt\>\"", ",", 
            RowBox[{"Export", "[", 
             RowBox[{
              RowBox[{
               RowBox[{"StringDrop", "[", 
                RowBox[{
                 RowBox[{
                 "MyFRAP", "\[LeftDoubleBracket]", "1", 
                  "\[RightDoubleBracket]"}], ",", 
                 RowBox[{"-", "4"}]}], "]"}], " ", "<>", "\"\<_dt.dat\>\""}], 
              ",", "dt", ",", "\"\<Table\>\""}], "]"}]}], "]"}]}], 
         "\[IndentingNewLine]", "}"}], ",", "\[IndentingNewLine]", 
        RowBox[{"{", "\[IndentingNewLine]", 
         RowBox[{
          RowBox[{"Button", "[", 
           RowBox[{"\"\<Import FRAP Frame #\>\"", ",", 
            RowBox[{"If", "[", 
             RowBox[{
              RowBox[{
               RowBox[{"FileNames", "[", 
                RowBox[{
                 RowBox[{"StringDrop", "[", 
                  RowBox[{
                   RowBox[{
                   "MyFRAP", "\[LeftDoubleBracket]", "1", 
                    "\[RightDoubleBracket]"}], ",", 
                   RowBox[{"-", "4"}]}], "]"}], " ", "<>", 
                 "\"\<_frapn.dat\>\""}], "]"}], "\[NotEqual]", 
               RowBox[{"{", "}"}]}], ",", 
              RowBox[{
               RowBox[{"{", 
                RowBox[{"{", "frapn", "}"}], "}"}], "=", 
               RowBox[{"Import", "[", 
                RowBox[{
                 RowBox[{
                  RowBox[{"StringDrop", "[", 
                   RowBox[{
                    RowBox[{
                    "MyFRAP", "\[LeftDoubleBracket]", "1", 
                    "\[RightDoubleBracket]"}], ",", 
                    RowBox[{"-", "4"}]}], "]"}], " ", "<>", 
                  "\"\<_frapn.dat\>\""}], ",", "\"\<Table\>\""}], "]"}]}], 
              ",", 
              RowBox[{"frapn", "=", "2"}]}], "]"}]}], "]"}], ",", 
          RowBox[{"\"\<FRAP Bleach Frame #:\>\"", 
           RowBox[{"InputField", "[", 
            RowBox[{
             RowBox[{"Dynamic", "[", "frapn", "]"}], ",", 
             RowBox[{"FieldSize", "\[Rule]", "20"}]}], "]"}]}], ",", 
          "SpanFromLeft", ",", "\[IndentingNewLine]", 
          RowBox[{"Button", "[", 
           RowBox[{"\"\<Export FRAP Frame #\>\"", ",", 
            RowBox[{"Export", "[", 
             RowBox[{
              RowBox[{
               RowBox[{"StringDrop", "[", 
                RowBox[{
                 RowBox[{
                 "MyFRAP", "\[LeftDoubleBracket]", "1", 
                  "\[RightDoubleBracket]"}], ",", 
                 RowBox[{"-", "4"}]}], "]"}], " ", "<>", 
               "\"\<_frapn.dat\>\""}], ",", "frapn", ",", "\"\<Table\>\""}], 
             "]"}]}], "]"}]}], "\[IndentingNewLine]", "}"}], ",", 
        "\[IndentingNewLine]", 
        RowBox[{"{", "\[IndentingNewLine]", 
         RowBox[{
          RowBox[{"Button", "[", 
           RowBox[{"\"\<Import Last FRAP Frame #\>\"", ",", 
            RowBox[{"If", "[", 
             RowBox[{
              RowBox[{
               RowBox[{"FileNames", "[", 
                RowBox[{
                 RowBox[{"StringDrop", "[", 
                  RowBox[{
                   RowBox[{
                   "MyFRAP", "\[LeftDoubleBracket]", "1", 
                    "\[RightDoubleBracket]"}], ",", 
                   RowBox[{"-", "4"}]}], "]"}], " ", "<>", 
                 "\"\<_frapend.dat\>\""}], "]"}], "\[NotEqual]", 
               RowBox[{"{", "}"}]}], ",", 
              RowBox[{
               RowBox[{"{", 
                RowBox[{"{", "frapend", "}"}], "}"}], "=", 
               RowBox[{"Import", "[", 
                RowBox[{
                 RowBox[{
                  RowBox[{"StringDrop", "[", 
                   RowBox[{
                    RowBox[{
                    "MyFRAP", "\[LeftDoubleBracket]", "1", 
                    "\[RightDoubleBracket]"}], ",", 
                    RowBox[{"-", "4"}]}], "]"}], " ", "<>", 
                  "\"\<_frapend.dat\>\""}], ",", "\"\<Table\>\""}], "]"}]}], 
              ",", 
              RowBox[{"frapend", "=", "1"}]}], "]"}]}], "]"}], ",", 
          RowBox[{"\"\<FRAP Last FRAP Frame #:\>\"", 
           RowBox[{"InputField", "[", 
            RowBox[{
             RowBox[{"Dynamic", "[", "frapend", "]"}], ",", 
             RowBox[{"FieldSize", "\[Rule]", "20"}]}], "]"}]}], ",", 
          "SpanFromLeft", ",", "\[IndentingNewLine]", 
          RowBox[{"Button", "[", 
           RowBox[{"\"\<Export Last FRAP Frame #\>\"", ",", 
            RowBox[{"Export", "[", 
             RowBox[{
              RowBox[{
               RowBox[{"StringDrop", "[", 
                RowBox[{
                 RowBox[{
                 "MyFRAP", "\[LeftDoubleBracket]", "1", 
                  "\[RightDoubleBracket]"}], ",", 
                 RowBox[{"-", "4"}]}], "]"}], " ", "<>", 
               "\"\<_frapend.dat\>\""}], ",", "frapend", ",", 
              "\"\<Table\>\""}], "]"}]}], "]"}]}], "\[IndentingNewLine]", 
         "}"}], ",", "\[IndentingNewLine]", 
        RowBox[{"{", "\[IndentingNewLine]", 
         RowBox[{
          RowBox[{"Button", "[", 
           RowBox[{"\"\<Fit Gauss Up To\>\"", ",", 
            RowBox[{"If", "[", 
             RowBox[{
              RowBox[{
               RowBox[{"FileNames", "[", 
                RowBox[{
                 RowBox[{"StringDrop", "[", 
                  RowBox[{
                   RowBox[{
                   "MyFRAP", "\[LeftDoubleBracket]", "1", 
                    "\[RightDoubleBracket]"}], ",", 
                   RowBox[{"-", "4"}]}], "]"}], " ", "<>", 
                 "\"\<_fitupto.dat\>\""}], "]"}], "\[NotEqual]", 
               RowBox[{"{", "}"}]}], ",", 
              RowBox[{
               RowBox[{"{", 
                RowBox[{"{", "fitupto", "}"}], "}"}], "=", 
               RowBox[{"Import", "[", 
                RowBox[{
                 RowBox[{
                  RowBox[{"StringDrop", "[", 
                   RowBox[{
                    RowBox[{
                    "MyFRAP", "\[LeftDoubleBracket]", "1", 
                    "\[RightDoubleBracket]"}], ",", 
                    RowBox[{"-", "4"}]}], "]"}], " ", "<>", 
                  "\"\<_fitupto.dat\>\""}], ",", "\"\<Table\>\""}], "]"}]}], 
              ",", 
              RowBox[{"fitupto", "=", "5"}]}], "]"}]}], "]"}], ",", 
          RowBox[{"\"\<Fit Gaussian Up To (# points):\>\"", 
           RowBox[{"InputField", "[", 
            RowBox[{
             RowBox[{"Dynamic", "[", "fitupto", "]"}], ",", 
             RowBox[{"FieldSize", "\[Rule]", "20"}]}], "]"}]}], ",", 
          "SpanFromLeft", ",", "\[IndentingNewLine]", 
          RowBox[{"Button", "[", 
           RowBox[{"\"\<Export Fig Gauss Up To\>\"", ",", 
            RowBox[{"Export", "[", 
             RowBox[{
              RowBox[{
               RowBox[{"StringDrop", "[", 
                RowBox[{
                 RowBox[{
                 "MyFRAP", "\[LeftDoubleBracket]", "1", 
                  "\[RightDoubleBracket]"}], ",", 
                 RowBox[{"-", "4"}]}], "]"}], " ", "<>", 
               "\"\<_fitupto.dat\>\""}], ",", "fitupto", ",", 
              "\"\<Table\>\""}], "]"}]}], "]"}]}], "\[IndentingNewLine]", 
         "}"}]}], "\[IndentingNewLine]", "}"}], "]"}], "]"}]}]}], 
  "]"}]], "Input",
 CellChangeTimes->{{3.462714381771673*^9, 3.4627144643714657`*^9}, {
   3.462714499243762*^9, 3.462714505315806*^9}, {3.462729491408888*^9, 
   3.4627294939870787`*^9}, {3.465299008086584*^9, 3.465299061119531*^9}, {
   3.4652991005582933`*^9, 3.4652992032178288`*^9}, {3.465299234562581*^9, 
   3.465299435881523*^9}, {3.4652994870237846`*^9, 3.4652995998242693`*^9}, {
   3.4652996420912466`*^9, 3.4652996445444503`*^9}, {3.4652997406256495`*^9, 
   3.4652997432976103`*^9}, {3.465299786689624*^9, 3.4652999244909086`*^9}, {
   3.465300020665861*^9, 3.465300141794737*^9}, {3.465300200171605*^9, 
   3.4653005082752137`*^9}, {3.465300593090428*^9, 3.465300603512636*^9}, {
   3.465300635013644*^9, 3.465300646045247*^9}, {3.465300801034582*^9, 
   3.465300947148632*^9}, {3.4653010239167137`*^9, 3.4653011284513087`*^9}, {
   3.4653012498301926`*^9, 3.4653012531584244`*^9}, {3.465301312816583*^9, 
   3.4653013263013897`*^9}, {3.4653013642869806`*^9, 3.465301417976198*^9}, {
   3.465301462399495*^9, 3.4653014799156804`*^9}, {3.465301530011033*^9, 
   3.465301531901719*^9}, {3.465301704329111*^9, 3.4653017100167933`*^9}, {
   3.4653017877692814`*^9, 3.465301870943818*^9}, {3.465301925633068*^9, 
   3.465301934602105*^9}, {3.465301971931424*^9, 3.4653019748846436`*^9}, {
   3.465302162312516*^9, 3.4653021656876245`*^9}, {3.46530221007967*^9, 
   3.4653023710691967`*^9}, {3.4653024037577424`*^9, 
   3.4653025049328547`*^9}, {3.4653027559721375`*^9, 3.465302805598726*^9}, {
   3.4653030352466993`*^9, 3.465303040465616*^9}, {3.465303082388833*^9, 
   3.46530316042258*^9}, {3.4653032351749716`*^9, 3.465303236175004*^9}, {
   3.4653033244747047`*^9, 3.465303326271637*^9}, {3.465303375616966*^9, 
   3.4653033806015005`*^9}, {3.465303543434836*^9, 3.465303559279093*^9}, {
   3.4653036070774975`*^9, 3.4653036093588204`*^9}, {3.465303675657817*^9, 
   3.465303711096451*^9}, {3.4653037698014545`*^9, 3.465303791364644*^9}, {
   3.4653038251782265`*^9, 3.465303860210597*^9}, {3.465303951572896*^9, 
   3.46530395607304*^9}, {3.4653041328443213`*^9, 3.4653041435790396`*^9}, {
   3.465304212065606*^9, 3.46530423858208*^9}, {3.465304332522586*^9, 
   3.4653043340538845`*^9}, {3.465304413618931*^9, 3.4653044182128277`*^9}, {
   3.465304515419063*^9, 3.4653045563266225`*^9}, {3.465304586686969*^9, 
   3.4653045868119726`*^9}, {3.465304678549283*^9, 3.4653047263320627`*^9}, {
   3.4653047965843105`*^9, 3.4653047992093945`*^9}, {3.4653049521205373`*^9, 
   3.4653049961531963`*^9}, {3.4653050264510407`*^9, 3.465305083327861*^9}, {
   3.465305171252549*^9, 3.4653052583647118`*^9}, {3.4653053168822093`*^9, 
   3.4653054739653606`*^9}, {3.465305583843877*^9, 3.4653055859845705`*^9}, {
   3.4653056452208405`*^9, 3.4653056685028358`*^9}, 3.465305714066794*^9, {
   3.46530577456873*^9, 3.465305799178892*^9}, {3.4653058296173663`*^9, 
   3.465305873228137*^9}, 3.4653059373395634`*^9, {3.4653059829816484`*^9, 
   3.465306101219807*^9}, {3.4653062216924124`*^9, 3.4653062235362215`*^9}, {
   3.465306500560711*^9, 3.46530650945162*^9}, {3.4653065544061837`*^9, 
   3.4653065743755727`*^9}, {3.465306651112403*^9, 3.465306694723174*^9}, {
   3.465306743615363*^9, 3.465306752506273*^9}, {3.465306797226454*^9, 
   3.4653068310244102`*^9}, {3.465306877463396*^9, 3.465306930824479*^9}, {
   3.4653069961078176`*^9, 3.465307000764217*^9}, {3.465307136112298*^9, 
   3.465307175379179*^9}, {3.4653073012582073`*^9, 3.4653073146180096`*^9}, {
   3.4653074374031887`*^9, 3.465307437965707*^9}, 3.465307525468507*^9, {
   3.465307629143699*^9, 3.465307633159453*^9}, {3.465307951919653*^9, 
   3.4653079852019677`*^9}, 3.465308017546753*^9, {3.4653083505417833`*^9, 
   3.4653083516824446`*^9}, {3.476050413551811*^9, 3.4760504183488703`*^9}, {
   3.4876466348042*^9, 3.4876466447782*^9}, {3.4903202455324545`*^9, 
   3.4903203734838796`*^9}, {3.490320743102129*^9, 3.49032074377293*^9}, {
   3.4903214838070307`*^9, 3.4903214845870323`*^9}, {3.490327402128229*^9, 
   3.4903274026742306`*^9}, {3.5093218170134273`*^9, 3.509321826975997*^9}, {
   3.535841149130186*^9, 3.535841149170186*^9}, {3.6748764114686747`*^9, 
   3.6748764122030325`*^9}}],

Cell[BoxData[
 DynamicModuleBox[{$CellContext`direc$$ = 
  "/home/linfeng/Linfeng/Data/FRAP_data", $CellContext`id$$ = "*.tif"}, 
  PanelBox[
   TagBox[GridBox[{
      {
       ButtonBox["\<\"Set Directory:\"\>",
        Appearance->Automatic,
        ButtonFunction:>SetDirectory[$CellContext`direc$$],
        Evaluator->Automatic,
        Method->"Preemptive"], 
       TemplateBox[{Dynamic[$CellContext`direc$$],"Directory",All},
        "FileNameSetterBoxes"], 
       InputFieldBox[Dynamic[$CellContext`direc$$],
        FieldSize->30], 
       RowBox[{"\<\"n:\"\>", " ", 
        InputFieldBox[Dynamic[$CellContext`n],
         FieldSize->5]}]},
      {
       RowBox[{
        ButtonBox["\<\"FIND:\"\>",
         Appearance->Automatic,
         ButtonFunction:>($CellContext`MyFRAP = FileNames[$CellContext`id$$]),
         Evaluator->Automatic,
         Method->"Preemptive"], " ", 
        InputFieldBox[Dynamic[$CellContext`id$$],
         FieldSize->10]}], 
       DynamicBox[ToBoxes[
         Part[$CellContext`MyFRAP, $CellContext`n], StandardForm],
        ImageSizeCache->{61., {2., 8.}}], "\[SpanFromLeft]", 
       "\[SpanFromLeft]"},
      {
       ButtonBox["\<\"Import Pixel Size\"\>",
        Appearance->Automatic,
        ButtonFunction:>If[FileNames[
            StringJoin[
             StringDrop[
              Part[$CellContext`MyFRAP, 1], -4], 
             "_pixelsize.dat"]] != {}, {{$CellContext`dx}} = Import[
            StringJoin[
             StringDrop[
              Part[$CellContext`MyFRAP, 1], -4], "_pixelsize.dat"], 
            "Table"], $CellContext`dx = 1],
        Evaluator->Automatic,
        Method->"Preemptive"], 
       RowBox[{"\<\"Pixel Size (\[Mu]m):\"\>", " ", 
        InputFieldBox[Dynamic[$CellContext`dx],
         FieldSize->20]}], "\[SpanFromLeft]", 
       ButtonBox["\<\"Export Pixel Size\"\>",
        Appearance->Automatic,
        ButtonFunction:>Export[
          StringJoin[
           StringDrop[
            Part[$CellContext`MyFRAP, 1], -4], 
           "_pixelsize.dat"], $CellContext`dx, "Table"],
        Evaluator->Automatic,
        Method->"Preemptive"]},
      {
       ButtonBox["\<\"Import dt\"\>",
        Appearance->Automatic,
        ButtonFunction:>If[FileNames[
            StringJoin[
             StringDrop[
              Part[$CellContext`MyFRAP, 1], -4], 
             "_dt.dat"]] != {}, {{$CellContext`dt}} = Import[
            StringJoin[
             StringDrop[
              Part[$CellContext`MyFRAP, 1], -4], "_dt.dat"], 
            "Table"], $CellContext`dt = 1],
        Evaluator->Automatic,
        Method->"Preemptive"], 
       RowBox[{"\<\"dt (sec):\"\>", " ", 
        InputFieldBox[Dynamic[$CellContext`dt],
         FieldSize->20]}], "\[SpanFromLeft]", 
       ButtonBox["\<\"Export dt\"\>",
        Appearance->Automatic,
        ButtonFunction:>Export[
          StringJoin[
           StringDrop[
            Part[$CellContext`MyFRAP, 1], -4], "_dt.dat"], $CellContext`dt, 
          "Table"],
        Evaluator->Automatic,
        Method->"Preemptive"]},
      {
       ButtonBox["\<\"Import FRAP Frame #\"\>",
        Appearance->Automatic,
        ButtonFunction:>If[FileNames[
            StringJoin[
             StringDrop[
              Part[$CellContext`MyFRAP, 1], -4], 
             "_frapn.dat"]] != {}, {{$CellContext`frapn}} = Import[
            StringJoin[
             StringDrop[
              Part[$CellContext`MyFRAP, 1], -4], "_frapn.dat"], 
            "Table"], $CellContext`frapn = 2],
        Evaluator->Automatic,
        Method->"Preemptive"], 
       RowBox[{"\<\"FRAP Bleach Frame #:\"\>", " ", 
        InputFieldBox[Dynamic[$CellContext`frapn],
         FieldSize->20]}], "\[SpanFromLeft]", 
       ButtonBox["\<\"Export FRAP Frame #\"\>",
        Appearance->Automatic,
        ButtonFunction:>Export[
          StringJoin[
           StringDrop[
            Part[$CellContext`MyFRAP, 1], -4], 
           "_frapn.dat"], $CellContext`frapn, "Table"],
        Evaluator->Automatic,
        Method->"Preemptive"]},
      {
       ButtonBox["\<\"Import Last FRAP Frame #\"\>",
        Appearance->Automatic,
        ButtonFunction:>If[FileNames[
            StringJoin[
             StringDrop[
              Part[$CellContext`MyFRAP, 1], -4], 
             "_frapend.dat"]] != {}, {{$CellContext`frapend}} = Import[
            StringJoin[
             StringDrop[
              Part[$CellContext`MyFRAP, 1], -4], "_frapend.dat"], 
            "Table"], $CellContext`frapend = 1],
        Evaluator->Automatic,
        Method->"Preemptive"], 
       RowBox[{"\<\"FRAP Last FRAP Frame #:\"\>", " ", 
        InputFieldBox[Dynamic[$CellContext`frapend],
         FieldSize->20]}], "\[SpanFromLeft]", 
       ButtonBox["\<\"Export Last FRAP Frame #\"\>",
        Appearance->Automatic,
        ButtonFunction:>Export[
          StringJoin[
           StringDrop[
            Part[$CellContext`MyFRAP, 1], -4], 
           "_frapend.dat"], $CellContext`frapend, "Table"],
        Evaluator->Automatic,
        Method->"Preemptive"]},
      {
       ButtonBox["\<\"Fit Gauss Up To\"\>",
        Appearance->Automatic,
        ButtonFunction:>If[FileNames[
            StringJoin[
             StringDrop[
              Part[$CellContext`MyFRAP, 1], -4], 
             "_fitupto.dat"]] != {}, {{$CellContext`fitupto}} = Import[
            StringJoin[
             StringDrop[
              Part[$CellContext`MyFRAP, 1], -4], "_fitupto.dat"], 
            "Table"], $CellContext`fitupto = 5],
        Evaluator->Automatic,
        Method->"Preemptive"], 
       RowBox[{"\<\"Fit Gaussian Up To (# points):\"\>", " ", 
        InputFieldBox[Dynamic[$CellContext`fitupto],
         FieldSize->20]}], "\[SpanFromLeft]", 
       ButtonBox["\<\"Export Fig Gauss Up To\"\>",
        Appearance->Automatic,
        ButtonFunction:>Export[
          StringJoin[
           StringDrop[
            Part[$CellContext`MyFRAP, 1], -4], 
           "_fitupto.dat"], $CellContext`fitupto, "Table"],
        Evaluator->Automatic,
        Method->"Preemptive"]}
     },
     AutoDelete->False,
     GridBoxItemSize->{"Columns" -> {{Automatic}}, "Rows" -> {{Automatic}}}],
    "Grid"]],
  DynamicModuleValues:>{}]], "Output",
 GeneratedCell->False,
 CellAutoOverwrite->False,
 CellChangeTimes->{
  3.5483705042738314`*^9, {3.5483705459136953`*^9, 3.5483705646825247`*^9}, 
   3.6748764197812386`*^9}],

Cell[BoxData[
 DynamicModuleBox[{$CellContext`direc$$ = 
  "C:\\Users\\tim_s_000\\Google Drive\\frap for Tim\\", $CellContext`id$$ = 
  "*.tif"}, 
  PanelBox[
   TagBox[GridBox[{
      {
       ButtonBox["\<\"Set Directory:\"\>",
        Appearance->Automatic,
        ButtonFunction:>SetDirectory[$CellContext`direc$$],
        Evaluator->Automatic,
        Method->"Preemptive"], 
       InterpretationBox[
        ButtonBox["\<\"Browse\[Ellipsis]\"\>",
         Appearance->"DialogBox",
         ButtonFunction:>DynamicDump`fnsButtonFunction[
           Dynamic[$CellContext`direc$$], "Directory", Automatic, Automatic],
         Enabled->Automatic,
         Evaluator->Automatic,
         ImageMargins->0,
         ImageSize->Automatic,
         Method->"Queued"],
        FileNameSetter[
         Dynamic[$CellContext`direc$$], "Directory", Automatic]], 
       InputFieldBox[Dynamic[$CellContext`direc$$],
        FieldSize->30], 
       RowBox[{"\<\"n:\"\>", " ", 
        InputFieldBox[Dynamic[$CellContext`n],
         FieldSize->5]}]},
      {
       RowBox[{
        ButtonBox["\<\"FIND:\"\>",
         Appearance->Automatic,
         ButtonFunction:>($CellContext`MyFRAP = FileNames[$CellContext`id$$]),
         Evaluator->Automatic,
         Method->"Preemptive"], " ", 
        InputFieldBox[Dynamic[$CellContext`id$$],
         FieldSize->10]}], 
       DynamicBox[ToBoxes[
         Part[$CellContext`MyFRAP, $CellContext`n], StandardForm],
        ImageSizeCache->{108., {2., 8.}}], "\[SpanFromLeft]", 
       "\[SpanFromLeft]"},
      {
       ButtonBox["\<\"Import Pixel Size\"\>",
        Appearance->Automatic,
        ButtonFunction:>If[FileNames[
            StringJoin[
             StringDrop[
              Part[$CellContext`MyFRAP, 1], -4], 
             "_pixelsize.dat"]] != {}, {{$CellContext`dx}} = Import[
            StringJoin[
             StringDrop[
              Part[$CellContext`MyFRAP, 1], -4], "_pixelsize.dat"], 
            "Table"], $CellContext`dx = 1],
        Evaluator->Automatic,
        Method->"Preemptive"], 
       RowBox[{"\<\"Pixel Size (\[Mu]m):\"\>", " ", 
        InputFieldBox[Dynamic[$CellContext`dx],
         FieldSize->20]}], "\[SpanFromLeft]", 
       ButtonBox["\<\"Export Pixel Size\"\>",
        Appearance->Automatic,
        ButtonFunction:>Export[
          StringJoin[
           StringDrop[
            Part[$CellContext`MyFRAP, 1], -4], 
           "_pixelsize.dat"], $CellContext`dx, "Table"],
        Evaluator->Automatic,
        Method->"Preemptive"]},
      {
       ButtonBox["\<\"Import dt\"\>",
        Appearance->Automatic,
        ButtonFunction:>If[FileNames[
            StringJoin[
             StringDrop[
              Part[$CellContext`MyFRAP, 1], -4], 
             "_dt.dat"]] != {}, {{$CellContext`dt}} = Import[
            StringJoin[
             StringDrop[
              Part[$CellContext`MyFRAP, 1], -4], "_dt.dat"], 
            "Table"], $CellContext`dt = 1],
        Evaluator->Automatic,
        Method->"Preemptive"], 
       RowBox[{"\<\"dt (sec):\"\>", " ", 
        InputFieldBox[Dynamic[$CellContext`dt],
         FieldSize->20]}], "\[SpanFromLeft]", 
       ButtonBox["\<\"Export dt\"\>",
        Appearance->Automatic,
        ButtonFunction:>Export[
          StringJoin[
           StringDrop[
            Part[$CellContext`MyFRAP, 1], -4], "_dt.dat"], $CellContext`dt, 
          "Table"],
        Evaluator->Automatic,
        Method->"Preemptive"]},
      {
       ButtonBox["\<\"Import FRAP Frame #\"\>",
        Appearance->Automatic,
        ButtonFunction:>If[FileNames[
            StringJoin[
             StringDrop[
              Part[$CellContext`MyFRAP, 1], -4], 
             "_frapn.dat"]] != {}, {{$CellContext`frapn}} = Import[
            StringJoin[
             StringDrop[
              Part[$CellContext`MyFRAP, 1], -4], "_frapn.dat"], 
            "Table"], $CellContext`frapn = 2],
        Evaluator->Automatic,
        Method->"Preemptive"], 
       RowBox[{"\<\"FRAP Bleach Frame #:\"\>", " ", 
        InputFieldBox[Dynamic[$CellContext`frapn],
         FieldSize->20]}], "\[SpanFromLeft]", 
       ButtonBox["\<\"Export FRAP Frame #\"\>",
        Appearance->Automatic,
        ButtonFunction:>Export[
          StringJoin[
           StringDrop[
            Part[$CellContext`MyFRAP, 1], -4], 
           "_frapn.dat"], $CellContext`frapn, "Table"],
        Evaluator->Automatic,
        Method->"Preemptive"]},
      {
       ButtonBox["\<\"Import Last FRAP Frame #\"\>",
        Appearance->Automatic,
        ButtonFunction:>If[FileNames[
            StringJoin[
             StringDrop[
              Part[$CellContext`MyFRAP, 1], -4], 
             "_frapend.dat"]] != {}, {{$CellContext`frapend}} = Import[
            StringJoin[
             StringDrop[
              Part[$CellContext`MyFRAP, 1], -4], "_frapend.dat"], 
            "Table"], $CellContext`frapend = 1],
        Evaluator->Automatic,
        Method->"Preemptive"], 
       RowBox[{"\<\"FRAP Last FRAP Frame #:\"\>", " ", 
        InputFieldBox[Dynamic[$CellContext`frapend],
         FieldSize->20]}], "\[SpanFromLeft]", 
       ButtonBox["\<\"Export Last FRAP Frame #\"\>",
        Appearance->Automatic,
        ButtonFunction:>Export[
          StringJoin[
           StringDrop[
            Part[$CellContext`MyFRAP, 1], -4], 
           "_frapend.dat"], $CellContext`frapend, "Table"],
        Evaluator->Automatic,
        Method->"Preemptive"]},
      {
       ButtonBox["\<\"Import Buffer\"\>",
        Appearance->Automatic,
        ButtonFunction:>If[FileNames[
            StringJoin[
             StringDrop[
              Part[$CellContext`MyFRAP, 1], -4], 
             "_buf.dat"]] != {}, {{$CellContext`buf}} = Import[
            StringJoin[
             StringDrop[
              Part[$CellContext`MyFRAP, 1], -4], "_buf.dat"], 
            "Table"], $CellContext`buf = 7],
        Evaluator->Automatic,
        Method->"Preemptive"], 
       RowBox[{"\<\"Buffer (pixels):\"\>", " ", 
        InputFieldBox[Dynamic[$CellContext`buf],
         FieldSize->20]}], "\[SpanFromLeft]", 
       ButtonBox["\<\"Export Buffer\"\>",
        Appearance->Automatic,
        ButtonFunction:>Export[
          StringJoin[
           StringDrop[
            Part[$CellContext`MyFRAP, 1], -4], "_buf.dat"], $CellContext`buf, 
          "Table"],
        Evaluator->Automatic,
        Method->"Preemptive"]},
      {
       ButtonBox["\<\"Fit Gauss Up To\"\>",
        Appearance->Automatic,
        ButtonFunction:>If[FileNames[
            StringJoin[
             StringDrop[
              Part[$CellContext`MyFRAP, 1], -4], 
             "_fitupto.dat"]] != {}, {{$CellContext`fitupto}} = Import[
            StringJoin[
             StringDrop[
              Part[$CellContext`MyFRAP, 1], -4], "_fitupto.dat"], 
            "Table"], $CellContext`fitupto = 5],
        Evaluator->Automatic,
        Method->"Preemptive"], 
       RowBox[{"\<\"Fit Gaussian Up To (# points):\"\>", " ", 
        InputFieldBox[Dynamic[$CellContext`fitupto],
         FieldSize->20]}], "\[SpanFromLeft]", 
       ButtonBox["\<\"Export Fig Gauss Up To\"\>",
        Appearance->Automatic,
        ButtonFunction:>Export[
          StringJoin[
           StringDrop[
            Part[$CellContext`MyFRAP, 1], -4], 
           "_fitupto.dat"], $CellContext`fitupto, "Table"],
        Evaluator->Automatic,
        Method->"Preemptive"]}
     },
     AutoDelete->False,
     GridBoxItemSize->{"Columns" -> {{Automatic}}, "Rows" -> {{Automatic}}}],
    "Grid"]],
  DynamicModuleValues:>{}]], "Output",
 GeneratedCell->False,
 CellAutoOverwrite->False,
 CellChangeTimes->{
  3.5483705042738314`*^9, {3.5483705459136953`*^9, 3.5483705646825247`*^9}}]
}, {2}]]
}, Open  ]],

Cell[CellGroupData[{

Cell["\<\
Step 1: Create spatio-temporal image for fitting from line-scanned data\
\>", "Subsection",
 CellChangeTimes->{{3.489314724785*^9, 3.489314737325*^9}, 
   3.490265732776064*^9, {3.4903200603989286`*^9, 3.49032006128813*^9}}],

Cell[CellGroupData[{

Cell[BoxData[
 FormBox[
  RowBox[{
   RowBox[{"Channel", "/", "Import"}], " ", "/", "Times"}], 
  TraditionalForm]], "Subsubsection",
 CellChangeTimes->{{3.489320779547*^9, 3.4893207816219997`*^9}, {
  3.49026523143201*^9, 3.4902652319920425`*^9}, {3.490320426055972*^9, 
  3.490320435048388*^9}, {3.490328487413336*^9, 3.49032849550975*^9}}],

Cell[BoxData[{
 RowBox[{
  RowBox[{
   RowBox[{"Channel", "=", "0"}], ";"}], "  ", 
  RowBox[{"(*", 
   RowBox[{
   "Set", " ", "to", " ", "Zero", " ", "for", " ", "only", " ", "one", " ", 
    "channel"}], " ", "*)"}]}], "\[IndentingNewLine]", 
 RowBox[{
  RowBox[{"cfrap", "=", 
   RowBox[{"{", 
    RowBox[{
     RowBox[{
      RowBox[{
       RowBox[{"Import", "[", 
        RowBox[{"\"\<sample_control.tif\>\"", ",", "\"\<Data\>\""}], "]"}], "//",
        "Transpose"}], "//", "Mean"}], "//", "Transpose"}], "}"}]}], 
  ";"}]}], "Input",
 CellChangeTimes->{{3.4903216874341884`*^9, 3.490321693018998*^9}, {
   3.4903285061177683`*^9, 3.4903285227161975`*^9}, {3.67882300529646*^9, 
   3.67882300553796*^9}, {3.678909344778048*^9, 3.6789093554086123`*^9}, 
   3.6789211927092667`*^9, {3.6789213275830307`*^9, 3.678921327822866*^9}, {
   3.6789213796151037`*^9, 3.678921380574181*^9}, {3.6789214826718903`*^9, 
   3.6789214828306313`*^9}, 3.6789215384962378`*^9, {3.678921593248198*^9, 
   3.6789215933293667`*^9}, {3.678921648736129*^9, 3.678921649231814*^9}, 
   3.678921695760272*^9, {3.67892174601622*^9, 3.678921747232791*^9}, 
   3.678921881137814*^9, {3.678921924417919*^9, 3.678921925009788*^9}, {
   3.6789221467395773`*^9, 3.6789221473152227`*^9}, 3.678922220835491*^9, {
   3.678922342836482*^9, 3.6789223438440647`*^9}, 3.6789224299090137`*^9, 
   3.678922497972947*^9, {3.678922569877963*^9, 3.678922570709025*^9}, 
   3.67892266095022*^9, {3.678922739174391*^9, 3.678922739318057*^9}, {
   3.678922815222677*^9, 3.6789228153341007`*^9}, {3.678922886023048*^9, 
   3.6789228861187572`*^9}, {3.678922950023343*^9, 3.678922950210025*^9}, {
   3.6789230718002777`*^9, 3.678923071912086*^9}, {3.678923113544476*^9, 
   3.678923113992054*^9}, {3.6789231561845493`*^9, 3.678923156664448*^9}, {
   3.678923245529271*^9, 3.678923245976676*^9}, {3.678923296009479*^9, 
   3.6789232970333242`*^9}, {3.678923355001156*^9, 3.678923355417459*^9}, {
   3.678923415545781*^9, 3.6789234164581347`*^9}, {3.678923457481653*^9, 
   3.678923458602034*^9}, 3.678923502794283*^9, {3.678923573083109*^9, 
   3.6789235732102823`*^9}, {3.678923612939725*^9, 3.6789236131309433`*^9}, {
   3.678923657883533*^9, 3.67892365853896*^9}, 3.678923703867545*^9, {
   3.678923743643729*^9, 3.678923743819645*^9}, 3.6789237795001183`*^9, {
   3.678923822012022*^9, 3.678923822284213*^9}, {3.6789239167173758`*^9, 
   3.678923916798316*^9}, {3.678923967484518*^9, 3.6789239684765244`*^9}, 
   3.678923999036995*^9, {3.6789240367814302`*^9, 3.678924037469269*^9}, 
   3.678924400751978*^9, {3.678924460624164*^9, 3.678924460976287*^9}, {
   3.6789939946117496`*^9, 3.678994008015007*^9}, {3.6789940952151937`*^9, 
   3.6789940953710823`*^9}, {3.678994140079278*^9, 3.6789941402359133`*^9}, {
   3.678994191439623*^9, 3.678994191519013*^9}, {3.6789942407837477`*^9, 
   3.678994240991782*^9}, {3.678994374368599*^9, 3.678994374463911*^9}, {
   3.678994457665166*^9, 3.678994458386244*^9}, 3.678994506545204*^9, {
   3.6789945612011633`*^9, 3.678994561357278*^9}, {3.67899460700909*^9, 
   3.678994607200532*^9}, {3.678994661156816*^9, 3.678994661452355*^9}, {
   3.678994746914349*^9, 3.6789947470692577`*^9}, 3.678994801282988*^9, {
   3.67899485578057*^9, 3.6789948562598057`*^9}, {3.678994933029158*^9, 
   3.678994933214272*^9}, {3.678995010068976*^9, 3.678995010166739*^9}, {
   3.678995059045466*^9, 3.678995059140746*^9}, {3.6789951046934147`*^9, 
   3.678995104805348*^9}, {3.678995162101716*^9, 3.678995162245405*^9}, {
   3.678995231366469*^9, 3.6789952319418087`*^9}, {3.67899528738262*^9, 
   3.6789952875101833`*^9}, {3.678995340646513*^9, 3.6789953413024*^9}, 
   3.678995380918784*^9, {3.6789954193985653`*^9, 3.678995419783136*^9}, 
   3.678995461271058*^9, {3.67899550349536*^9, 3.678995504198573*^9}, {
   3.678995576022727*^9, 3.6789955760871687`*^9}, {3.678995630711997*^9, 
   3.678995630793248*^9}, 3.6789956748883657`*^9, {3.678995712856287*^9, 
   3.678995713480064*^9}, 3.678995750728506*^9, {3.678995817769107*^9, 
   3.678995818185286*^9}, {3.6789958569532347`*^9, 3.6789958570487003`*^9}, 
   3.678995899641563*^9, {3.678995943098103*^9, 3.678995943177281*^9}, {
   3.678995989850662*^9, 3.678995990217876*^9}, 3.6789962781819963`*^9, {
   3.6789963332123623`*^9, 3.6789963332752857`*^9}, {3.6789964534205017`*^9, 
   3.678996453576748*^9}, {3.678996504781439*^9, 3.678996505052713*^9}, {
   3.67899655495728*^9, 3.678996555708693*^9}, {3.6789966028611517`*^9, 
   3.6789966029569187`*^9}, {3.678996650701489*^9, 3.6789966510175323`*^9}, {
   3.678996697614203*^9, 3.678996697694729*^9}, {3.678996739534198*^9, 
   3.678996739615356*^9}, {3.678996823870966*^9, 3.678996824142317*^9}, {
   3.67899687681498*^9, 3.678996876974769*^9}, 3.678996912847393*^9, {
   3.678996951759008*^9, 3.678996952046588*^9}, {3.678996990911343*^9, 
   3.6789969910064783`*^9}, {3.6789970458392344`*^9, 3.678997045934472*^9}, {
   3.6789971075354557`*^9, 3.678997107646428*^9}, {3.678997168767968*^9, 
   3.678997169215954*^9}, 3.678997206736392*^9, {3.6789972472798843`*^9, 
   3.678997247455957*^9}, {3.678997288624403*^9, 3.678997289087967*^9}, {
   3.678997327152554*^9, 3.678997328640952*^9}, {3.678997368800832*^9, 
   3.678997368896924*^9}, {3.6789974095052147`*^9, 3.6789974095363398`*^9}, {
   3.678997450801474*^9, 3.678997451185063*^9}, {3.678997533937825*^9, 
   3.678997534065193*^9}, 3.678997610338046*^9, {3.678997650162303*^9, 
   3.678997650449737*^9}, {3.678997717522985*^9, 3.6789977176202497`*^9}, 
   3.678997776323772*^9, {3.6789978386606483`*^9, 3.6789978392036123`*^9}, 
   3.678997882308881*^9, {3.678997938245219*^9, 3.67899793846917*^9}, {
   3.678998001701832*^9, 3.678998002277753*^9}, 3.678998066550321*^9, {
   3.6789981209185743`*^9, 3.678998121701366*^9}, 3.6789981621033*^9, {
   3.678998250119891*^9, 3.678998250311041*^9}, {3.6789983256084642`*^9, 
   3.6789983256881533`*^9}, {3.678998520857992*^9, 3.678998547878613*^9}, {
   3.678999073725107*^9, 3.678999073805118*^9}, {3.678999128301918*^9, 
   3.678999128973515*^9}, 3.678999172493606*^9, {3.67899923030132*^9, 
   3.6789992303222237`*^9}, {3.6789992877426863`*^9, 
   3.6789992879015207`*^9}, {3.6789993375830517`*^9, 
   3.6789993377410793`*^9}, {3.6789993875191803`*^9, 3.678999387676291*^9}, {
   3.6789994603996363`*^9, 3.678999464287614*^9}, {3.6789995221280413`*^9, 
   3.6789995224953117`*^9}, 3.67899965830414*^9, {3.678999704688863*^9, 
   3.678999705136449*^9}, {3.678999750897513*^9, 3.678999751054981*^9}, {
   3.678999797937389*^9, 3.678999798097155*^9}, {3.678999873937711*^9, 
   3.678999874017087*^9}, {3.678999957826702*^9, 3.678999957985311*^9}, {
   3.679000075363286*^9, 3.679000078770802*^9}, {3.6790001523239183`*^9, 
   3.679000152388949*^9}, {3.67900020075618*^9, 3.679000200916704*^9}, {
   3.679000253044498*^9, 3.679000253475133*^9}, {3.6790003236047153`*^9, 
   3.6790003247247133`*^9}, {3.679000372804926*^9, 3.6790003734447317`*^9}, {
   3.679000459589263*^9, 3.67900045992474*^9}, {3.679000511877551*^9, 
   3.679000512245679*^9}, {3.6790005559898443`*^9, 3.679000556085235*^9}, 
   3.679000598918779*^9, {3.6790006428223257`*^9, 3.6790006433658743`*^9}, {
   3.6790007156705103`*^9, 3.679000715829376*^9}, {3.679000782359501*^9, 
   3.6790007824323997`*^9}, {3.679000860903504*^9, 3.679000861111116*^9}, {
   3.6790009454800863`*^9, 3.679000945575761*^9}, 3.679001009864431*^9, {
   3.6790010633851624`*^9, 3.679001063971486*^9}, 3.679001144921192*^9, {
   3.679001259273807*^9, 3.679001260116194*^9}, 3.679001320890251*^9, {
   3.679001398298311*^9, 3.679001398634471*^9}, {3.679001487035186*^9, 
   3.6790014880108967`*^9}, 3.679001544059443*^9, {3.679001598508061*^9, 
   3.679001600475165*^9}, 3.679001651244336*^9, {3.6790017045243397`*^9, 
   3.679001705404149*^9}, 3.679001759772357*^9, {3.679061642658969*^9, 
   3.6790616509644003`*^9}, {3.679061919093917*^9, 3.679061920996911*^9}, {
   3.6790619596541853`*^9, 3.679061959781165*^9}, {3.679061999732539*^9, 
   3.679061999815378*^9}, {3.679248889177986*^9, 3.679248917017151*^9}, {
   3.679693111579852*^9, 3.679693113003366*^9}, {3.679693651567*^9, 
   3.679693651677844*^9}, {3.679693777263484*^9, 3.679693785087472*^9}, {
   3.679693858656034*^9, 3.6796938588404217`*^9}, {3.6796940017768087`*^9, 
   3.679694001855873*^9}, {3.6796941749135942`*^9, 3.67969417512759*^9}, {
   3.679694432370738*^9, 3.679694432802474*^9}, {3.679694929364628*^9, 
   3.679694929597518*^9}, {3.679695018421736*^9, 3.679695018517015*^9}, {
   3.6796950767261333`*^9, 3.6796950768852*^9}, {3.679695201253996*^9, 
   3.679695201733923*^9}, 3.679695333974985*^9, {3.679695450263473*^9, 
   3.6796954505513783`*^9}, 3.679695522317101*^9, {3.679695590283819*^9, 
   3.679695590379472*^9}, {3.679695723912981*^9, 3.6796957240404*^9}, {
   3.6796957905214853`*^9, 3.679695790734374*^9}, {3.679695856072982*^9, 
   3.679695856184442*^9}, {3.6796960543626423`*^9, 3.679696054473792*^9}, {
   3.679696123931101*^9, 3.679696124331156*^9}, {3.679696191277102*^9, 
   3.679696191386527*^9}, {3.6796966273413258`*^9, 3.6796966474845123`*^9}, {
   3.6796967154372168`*^9, 3.679696715671913*^9}, {3.679696915532833*^9, 
   3.679696915630831*^9}, {3.6796969844294233`*^9, 3.6796969845568647`*^9}, {
   3.679697055776779*^9, 3.679697055884398*^9}, {3.6796971353573637`*^9, 
   3.6796971354688396`*^9}, {3.679697195773592*^9, 3.679697195949725*^9}, {
   3.6796972677425327`*^9, 3.6796972678212967`*^9}, {3.6796973246861773`*^9, 
   3.679697324750257*^9}, {3.679697491662964*^9, 3.679697492446203*^9}, 
   3.679697585200445*^9, {3.6796976428462257`*^9, 3.679697643230685*^9}, 
   3.679697704211302*^9, {3.679697779647708*^9, 3.679697780086748*^9}, {
   3.679697846591568*^9, 3.679697846674347*^9}, {3.679697904720763*^9, 
   3.679697904800259*^9}, {3.679697961040675*^9, 3.6796979611048803`*^9}, {
   3.6796980193129177`*^9, 3.6796980193921833`*^9}, {3.6796980810731163`*^9, 
   3.679698081183742*^9}, {3.679698143410149*^9, 3.6796981441323957`*^9}, {
   3.679756571671002*^9, 3.679756578718672*^9}, {3.679756641558382*^9, 
   3.679756641623107*^9}, {3.679756682613385*^9, 3.679756682709262*^9}, {
   3.679756743111371*^9, 3.679756743175373*^9}, {3.679756792423455*^9, 
   3.67975679250354*^9}, {3.6797568381520863`*^9, 3.679756838248178*^9}, {
   3.679756892536195*^9, 3.679756920920538*^9}, {3.679756966984334*^9, 
   3.679756967048316*^9}, {3.679757003673246*^9, 3.679757003752995*^9}, {
   3.679757052521928*^9, 3.679757053768939*^9}, {3.679757091001343*^9, 
   3.6797570918009443`*^9}, 3.6797571540741987`*^9, {3.6804703727618427`*^9, 
   3.680470376792591*^9}, {3.680470862554414*^9, 3.6804708627522573`*^9}, {
   3.680470954234322*^9, 3.680470954544311*^9}, {3.680471151345121*^9, 
   3.6804711518407516`*^9}, {3.680471265229206*^9, 3.68047126538695*^9}, {
   3.6804713484763813`*^9, 3.680471349081997*^9}, {3.681233921105899*^9, 
   3.681233926368328*^9}, {3.681234028085012*^9, 3.681234028624991*^9}, {
   3.681234102994463*^9, 3.681234103089415*^9}, {3.681235192950889*^9, 
   3.681235195334674*^9}, {3.681235842858774*^9, 3.6812358430140667`*^9}, {
   3.681236013723772*^9, 3.68123601381912*^9}, {3.681236061931713*^9, 
   3.681236062027644*^9}, {3.68123623785294*^9, 3.681236240764436*^9}, {
   3.6812362928453608`*^9, 3.681236292989924*^9}, {3.681236805585429*^9, 
   3.681236806657329*^9}, {3.6812379573671227`*^9, 3.6812379575252123`*^9}, {
   3.681238005097131*^9, 3.6812380052554893`*^9}, {3.681238155449053*^9, 
   3.681238155904604*^9}, {3.681238301241856*^9, 3.681238330520237*^9}, {
   3.681238372442195*^9, 3.6812383725970507`*^9}, 3.6812384196425734`*^9, {
   3.681238468570817*^9, 3.681238468892354*^9}, {3.681238515467084*^9, 
   3.681238515994573*^9}, {3.681238565499383*^9, 3.6812385660099077`*^9}, {
   3.681238707739964*^9, 3.68123870789716*^9}, {3.681238775132106*^9, 
   3.681238775979661*^9}, {3.681404545033551*^9, 3.68140455383325*^9}, {
   3.681404606922464*^9, 3.6814046089701853`*^9}, {3.681404670698868*^9, 
   3.6814046708530207`*^9}, {3.681404733978778*^9, 3.6814047340586348`*^9}, {
   3.6814047914510612`*^9, 3.6814047915474043`*^9}, {3.6814048423963003`*^9, 
   3.6814048424920473`*^9}, {3.681404936205488*^9, 3.6814049362868423`*^9}, {
   3.681404996781539*^9, 3.6814049995943108`*^9}, {3.681405064911121*^9, 
   3.681405065917408*^9}, {3.681405116238825*^9, 3.681405116333599*^9}, {
   3.681405172510811*^9, 3.68140517258985*^9}, {3.681405215758483*^9, 
   3.6814052158543797`*^9}, {3.681405259887608*^9, 3.6814052600434637`*^9}, 
   3.681405311135035*^9, {3.6814053972796288`*^9, 3.681405397630599*^9}, {
   3.6814064725342627`*^9, 3.68140647269105*^9}, {3.681406541270172*^9, 
   3.6814065413655643`*^9}, {3.681406591110648*^9, 3.6814065911901608`*^9}, {
   3.681406714071249*^9, 3.681406714151037*^9}, {3.681406808119206*^9, 
   3.681406808455799*^9}, {3.681406886248473*^9, 3.68140688631285*^9}, {
   3.6814069600250387`*^9, 3.681406960184052*^9}, {3.681407019193363*^9, 
   3.681407019817027*^9}, 3.681407070953329*^9, {3.681407134681655*^9, 
   3.681407135001318*^9}, 3.68140720988206*^9, {3.6814072706660643`*^9, 
   3.6814072710981703`*^9}, {3.68140733231424*^9, 3.681407332393688*^9}, {
   3.681407424267421*^9, 3.6814074243948717`*^9}, 3.681407491195636*^9, {
   3.681407552219306*^9, 3.681407552930724*^9}, 3.68140761157019*^9, {
   3.681407665276784*^9, 3.681407665436042*^9}, {3.681407788430848*^9, 
   3.681407788524518*^9}, {3.68140786532589*^9, 3.681407865517769*^9}, {
   3.681407924429442*^9, 3.681407924525828*^9}, {3.681407982045734*^9, 
   3.681407982141204*^9}, 3.681408764569161*^9, 3.683385222465658*^9, {
   3.683385617462063*^9, 3.683385619493662*^9}, 3.683386234744698*^9, {
   3.68339557554147*^9, 3.683395575595756*^9}, {3.6833979761637783`*^9, 
   3.683397976259894*^9}, {3.683405058350505*^9, 3.683405070702248*^9}, {
   3.6834052668638773`*^9, 3.683405277199486*^9}, 3.683405927560197*^9, {
   3.683406071779368*^9, 3.683406082483601*^9}, 3.6834061722080107`*^9, 
   3.6834066162623653`*^9, {3.702829347006083*^9, 3.702829384749722*^9}, {
   3.702912349568531*^9, 3.702912349776023*^9}, {3.702912469904119*^9, 
   3.7029124707997704`*^9}, 3.702917139751871*^9, {3.702917284473022*^9, 
   3.7029172850647717`*^9}, {3.702917331305039*^9, 3.702917332217142*^9}, 
   3.7029173943613234`*^9, {3.7029174569379396`*^9, 3.7029174581219387`*^9}, 
   3.702917535386792*^9, 3.702917953870159*^9, {3.70291812547033*^9, 
   3.702918128397024*^9}, 3.702918212382827*^9, {3.7029183128307133`*^9, 
   3.7029183143819933`*^9}, 3.702918414926869*^9, 3.702918668751968*^9, {
   3.702920077064657*^9, 3.702920082104307*^9}, 3.702920247848131*^9, {
   3.702920365224951*^9, 3.7029203667766457`*^9}, 3.70292046130604*^9, {
   3.7029205401859283`*^9, 3.702920540569674*^9}, {3.702920979275673*^9, 
   3.702920979478121*^9}, 3.702921061596794*^9, {3.702921099389077*^9, 
   3.702921099660822*^9}, 3.702921143837226*^9, {3.702921183758113*^9, 
   3.702921184268943*^9}, {3.702921222157736*^9, 3.702921223022002*^9}, 
   3.7029212744785423`*^9, {3.702921312445928*^9, 3.702921312636983*^9}, {
   3.702921388239678*^9, 3.702921389663685*^9}, 3.7029217300807743`*^9, {
   3.7029217675217648`*^9, 3.702921767568263*^9}, {3.702921797809691*^9, 
   3.702921797832211*^9}, {3.7029218313290577`*^9, 3.702921832241075*^9}, 
   3.702921867281786*^9, {3.702921922036454*^9, 3.702921922145275*^9}, {
   3.702922082802721*^9, 3.7029220832185307`*^9}, 3.702922263027412*^9, 
   3.7029223065004187`*^9, {3.702922380228477*^9, 3.702922380884329*^9}, 
   3.7029224534452467`*^9, {3.7029225627748127`*^9, 3.702922563716815*^9}, 
   3.702922952118711*^9, {3.702923019657002*^9, 3.7029230201359*^9}, {
   3.70292316176928*^9, 3.702923162808305*^9}, {3.70293266572195*^9, 
   3.7029326675615673`*^9}, 3.7029327242041607`*^9, 3.702932846186758*^9, {
   3.703861128583517*^9, 3.703861135199725*^9}, {3.711460424118696*^9, 
   3.711460426518558*^9}, 3.711460586536748*^9, 3.7114654240631332`*^9, {
   3.711465560783887*^9, 3.7114655861779137`*^9}, 3.711465936834219*^9, 
   3.738186099963787*^9, {3.7381864782145348`*^9, 3.73818647939854*^9}, 
   3.738186539927648*^9, {3.73818690549611*^9, 3.738186905864379*^9}, {
   3.738186985880909*^9, 3.7381869860787573`*^9}, {3.738187075449564*^9, 
   3.738187076057303*^9}, 3.738187135849477*^9, {3.738187330682474*^9, 
   3.73818733078327*^9}, {3.7474257462192907`*^9, 3.7474257551135893`*^9}, {
   3.747849967366969*^9, 3.747849996630713*^9}, 3.747850044647504*^9, {
   3.747850974218021*^9, 3.747850978698213*^9}, {3.759679177491621*^9, 
   3.759679184339315*^9}, {3.75967922352081*^9, 3.759679234652318*^9}, {
   3.759679308421206*^9, 3.759679322772593*^9}, {3.7596793726290913`*^9, 
   3.759679427797131*^9}, {3.759679984280608*^9, 3.75967998439185*^9}, {
   3.759680324073737*^9, 3.759680324458226*^9}, {3.759680450522447*^9, 
   3.759680452394082*^9}, {3.759680606331708*^9, 3.7596806065869207`*^9}, {
   3.759680684588318*^9, 3.759680684762824*^9}, {3.7596807739010763`*^9, 
   3.759680774476379*^9}, {3.759680912380012*^9, 3.759680912861166*^9}, {
   3.759681208862772*^9, 3.759681209230117*^9}, {3.759681330622057*^9, 
   3.759681330974676*^9}, 3.759681398478902*^9, {3.759681561456004*^9, 
   3.759681561839457*^9}, {3.7596819411859922`*^9, 3.759681941553341*^9}, {
   3.759682012851061*^9, 3.759682013075992*^9}, {3.759682079106245*^9, 
   3.759682079174754*^9}, {3.759682152722355*^9, 3.7596821528510857`*^9}, {
   3.759682215347402*^9, 3.759682215474608*^9}, 3.7596822893319397`*^9, {
   3.759682359475935*^9, 3.759682359539528*^9}, {3.7596824184681673`*^9, 
   3.7596824185953913`*^9}, {3.759682521413054*^9, 3.7596825215404167`*^9}, {
   3.759682586948718*^9, 3.7596825870764427`*^9}, {3.7596826672213087`*^9, 
   3.759682667397006*^9}, {3.759682778069701*^9, 3.7596827783007936`*^9}, {
   3.759682869125395*^9, 3.759682869508746*^9}, {3.759765973443653*^9, 
   3.759765979508106*^9}, {3.759766229571733*^9, 3.759766230483109*^9}, {
   3.7597664258297997`*^9, 3.7597664260382547`*^9}, {3.759766594199115*^9, 
   3.759766594428565*^9}, {3.7597666475746927`*^9, 3.759766647685973*^9}, {
   3.759766695911224*^9, 3.75976669605453*^9}, {3.759766741543635*^9, 
   3.759766741654245*^9}, {3.7597668188067417`*^9, 3.759766820630047*^9}, {
   3.759766940822792*^9, 3.759766941222168*^9}, {3.7597678648897123`*^9, 
   3.759767898409678*^9}, {3.759852566271476*^9, 3.759852601919121*^9}, {
   3.7598527030717382`*^9, 3.7598527034396067`*^9}, {3.759852775040584*^9, 
   3.759852778880341*^9}, {3.7598528362421503`*^9, 3.759852837681293*^9}, {
   3.7598528948022833`*^9, 3.759852894978735*^9}, {3.75985294838687*^9, 
   3.759852948544527*^9}, {3.759852999571333*^9, 3.759852999789687*^9}, {
   3.759853053763563*^9, 3.759853053920371*^9}, {3.759853124900198*^9, 
   3.759853125058223*^9}, {3.759853232933195*^9, 3.7598532346124687`*^9}, 
   3.7598532908524647`*^9, 3.759853349045803*^9, 3.759853402101495*^9, {
   3.759853432501766*^9, 3.7598534326619387`*^9}, 3.759853494852376*^9, 
   3.759853548037725*^9, {3.759853605879406*^9, 3.759853606337194*^9}, 
   3.759853688375367*^9, {3.7598543253369293`*^9, 3.75985432566015*^9}, {
   3.759858836703576*^9, 3.759858844736183*^9}, {3.759859143217414*^9, 
   3.759859145945917*^9}, {3.759859320914345*^9, 3.759859321088752*^9}, {
   3.759859482338722*^9, 3.759859482514771*^9}, 3.759859574131935*^9, {
   3.759859719077724*^9, 3.759859738003903*^9}, 3.7598598538298473`*^9, {
   3.7598600013024683`*^9, 3.75986000146329*^9}, {3.7598603058960342`*^9, 
   3.759860306053267*^9}, {3.7598604081206293`*^9, 3.7598604082806053`*^9}, {
   3.759860613025247*^9, 3.759860613131721*^9}, {3.759860745131754*^9, 
   3.759860745514689*^9}, {3.7598610392274942`*^9, 3.7598610395656033`*^9}, {
   3.759861332283394*^9, 3.759861332619668*^9}, {3.759863313539295*^9, 
   3.759863321394911*^9}, 3.759863403795764*^9, 3.759863475084647*^9, {
   3.7598636506286573`*^9, 3.7598636508204527`*^9}, {3.7598637291570044`*^9, 
   3.759863729312303*^9}, {3.759863812581253*^9, 3.759863812737487*^9}, {
   3.759863902422125*^9, 3.75986390267796*^9}, {3.759863999112204*^9, 
   3.75986400186347*^9}, {3.759864087560294*^9, 3.759864087717495*^9}, {
   3.759864200347844*^9, 3.759864200579584*^9}, 3.759864318905053*^9, {
   3.759864395673263*^9, 3.7598643957542763`*^9}, 3.759864472658095*^9, 
   3.759864548931119*^9, {3.759864626186537*^9, 3.7598646263784313`*^9}, 
   3.759864708427163*^9, 3.759864786587726*^9, 3.759864870924333*^9, {
   3.75986518972526*^9, 3.759865190044582*^9}, {3.759868965950883*^9, 
   3.759868966126338*^9}, 3.759868998707284*^9, 3.759869035925151*^9, 
   3.7598693181607113`*^9, 3.759869399904901*^9, 3.759869559441556*^9, 
   3.759869637170238*^9, 3.759869869602726*^9, 3.7598700517158117`*^9, 
   3.7598701206921453`*^9, 3.759870181587805*^9, 3.759871657646401*^9, {
   3.759871766267705*^9, 3.759871766468072*^9}, 3.759871854796352*^9, 
   3.759871947932345*^9, 3.759872023901752*^9, 3.759872105149692*^9, {
   3.759872191198105*^9, 3.759872191355208*^9}, 3.7598724431507177`*^9, {
   3.759872544767418*^9, 3.759872544863777*^9}, 3.759872625295903*^9, 
   3.759872702720305*^9, {3.759872882912346*^9, 3.7598728831679497`*^9}, 
   3.759874144934622*^9, 3.759874257350691*^9, 3.759874343687298*^9, 
   3.7598744393682213`*^9, 3.7598745182333384`*^9, 3.759874750825076*^9, 
   3.759874885578002*^9, 3.759875111723007*^9, 3.7598752696122437`*^9, {
   3.7598753539320717`*^9, 3.7598753543155327`*^9}, 3.759875430492702*^9, 
   3.759875562204976*^9, 3.759875642702141*^9, {3.760110033814118*^9, 
   3.7601100340897007`*^9}, {3.760110116230361*^9, 3.760110116325136*^9}, {
   3.76011019850268*^9, 3.760110198582752*^9}, {3.760110282390819*^9, 
   3.760110282471038*^9}, {3.760110375849431*^9, 3.760110376326948*^9}, {
   3.7601104555759687`*^9, 3.7601104557365303`*^9}, {3.760110557367773*^9, 
   3.760110557466711*^9}, {3.760110670696848*^9, 3.7601106707925797`*^9}, {
   3.760110771241106*^9, 3.760110771338524*^9}, {3.760110845593214*^9, 
   3.760110846187819*^9}, 3.760110928410818*^9, {3.760110993002714*^9, 
   3.760110998747168*^9}, {3.7601111007005453`*^9, 3.760111100846315*^9}, 
   3.760111184589365*^9, {3.760111331726129*^9, 3.76011133185376*^9}, {
   3.760111434975065*^9, 3.760111435075251*^9}, 3.760111513439651*^9, 
   3.760111586992299*^9, {3.760111664048856*^9, 3.760111664578718*^9}, 
   3.760111744048753*^9, 3.760111856145812*^9, {3.760112339188349*^9, 
   3.760112339751266*^9}, {3.760112411653343*^9, 3.760112411812904*^9}, {
   3.760112495478479*^9, 3.760112495574765*^9}, {3.760112569126165*^9, 
   3.760112569284628*^9}, {3.760112647750379*^9, 3.760112647845849*^9}, 
   3.760112725095549*^9, {3.760112811750866*^9, 3.760112811848226*^9}, {
   3.760112971175774*^9, 3.760112971681601*^9}, {3.7601131003765917`*^9, 
   3.760113100439804*^9}, {3.760113186376771*^9, 3.760113186696723*^9}, 
   3.7601132842172117`*^9, {3.760113405850235*^9, 3.760113406206253*^9}, 
   3.760113490058025*^9, 3.760113567850953*^9, 3.760113635899078*^9, 
   3.760113748411322*^9, {3.7601138385715446`*^9, 3.760113838634753*^9}, {
   3.7601139383156424`*^9, 3.760113938553019*^9}, 3.760114023692842*^9, 
   3.760114106605089*^9, 3.760114203084268*^9, 3.760114279981327*^9, 
   3.760114351726303*^9, 3.760114432910467*^9, 3.760114520687191*^9, 
   3.760114615584035*^9, {3.760196686528426*^9, 3.760196686713071*^9}, {
   3.7601967658241253`*^9, 3.760196765920101*^9}, 3.760200833107625*^9, 
   3.760202330923867*^9, 3.7602026127493973`*^9, 3.7602028561425734`*^9, {
   3.760202911013709*^9, 3.760202915438387*^9}, 3.760203215951441*^9, {
   3.760208301816801*^9, 3.760208302455121*^9}, 3.760208510666291*^9, {
   3.760208634394733*^9, 3.760208634953432*^9}, 3.7602087873393*^9, {
   3.760208931610869*^9, 3.760208931915365*^9}, 3.7602090538649063`*^9, 
   3.760209211341281*^9, 3.7602093439330797`*^9, 3.7602094851981907`*^9, {
   3.760209700154592*^9, 3.7602097002713547`*^9}, 3.760209837903376*^9, 
   3.762452888651359*^9, 3.762453355845375*^9, 3.762453570687937*^9, 
   3.7624537153664618`*^9, 3.762453838775898*^9, {3.762454208891036*^9, 
   3.762454209240839*^9}, {3.762454361354638*^9, 3.7624543619131413`*^9}, {
   3.762454605067534*^9, 3.7624546054759207`*^9}, {3.762454703451817*^9, 
   3.7624547037555227`*^9}, 3.762454882223497*^9, {3.7624550660138197`*^9, 
   3.762455066334402*^9}, {3.7624551744453382`*^9, 3.762455175262656*^9}, 
   3.7624553006067467`*^9, 3.76245545669028*^9, 3.7624556777693157`*^9, 
   3.7624560452164583`*^9, 3.762456193434499*^9, 3.762456267827299*^9, 
   3.762456334443248*^9, 3.762456475226295*^9, 3.762456676973722*^9, 
   3.762457191026813*^9, 3.7624575080986547`*^9, 3.762457626445413*^9, 
   3.762457732250691*^9, {3.7624578336838903`*^9, 3.762457833790675*^9}, 
   3.7624583619177723`*^9, 3.762458443175228*^9, {3.7643701388782454`*^9, 
   3.764370140157446*^9}}],

Cell[TextData[StyleBox["Note to Raja: the Mean here averages your two lines \
to create a 1 x 50 line scanned FRAP",
 FontColor->RGBColor[1, 0, 0]]], "Text",
 CellChangeTimes->{{3.674979057718294*^9, 3.674979087156116*^9}}],

Cell[BoxData[
 RowBox[{
  RowBox[{"frap", "=", 
   RowBox[{"{", 
    RowBox[{
     RowBox[{
      RowBox[{
       RowBox[{"Import", "[", 
        RowBox[{
         RowBox[{
         "MyFRAP", "\[LeftDoubleBracket]", "n", "\[RightDoubleBracket]"}], 
         ",", "\"\<Data\>\""}], "]"}], "//", "Transpose"}], "//", "Mean"}], "//",
      "Transpose"}], "}"}]}], ";"}]], "Input",
 CellChangeTimes->{{3.465309380715373*^9, 3.465309387778099*^9}, {
  3.4653108839353495`*^9, 3.4653109109518385`*^9}, {3.4869454164174*^9, 
  3.4869454174894*^9}, {3.487477785883*^9, 3.487477825991*^9}, {
  3.4876409352188*^9, 3.4876410281168003`*^9}, {3.4876411300472*^9, 
  3.4876411349456*^9}, {3.487642401928*^9, 3.487642425328*^9}, {
  3.4876429058708*^9, 3.4876429202852*^9}, {3.490321220556568*^9, 
  3.490321267699851*^9}, {3.490321299898308*^9, 3.4903213779296446`*^9}, {
  3.4903216796653748`*^9, 3.4903216853749847`*^9}, {3.6748775884002743`*^9, 
  3.674877609072363*^9}, {3.6748777974965253`*^9, 3.6748778124810724`*^9}}],

Cell[CellGroupData[{

Cell[BoxData[
 RowBox[{"frap", "//", "Dimensions"}]], "Input",
 CellChangeTimes->{{3.674876662340564*^9, 3.674876668887512*^9}}],

Cell[BoxData[
 RowBox[{"{", 
  RowBox[{"1", ",", "161", ",", "2000"}], "}"}]], "Output",
 CellChangeTimes->{3.764370155989505*^9}]
}, Open  ]],

Cell[BoxData[
 RowBox[{
  RowBox[{
   RowBox[{"{", 
    RowBox[{"tot", ",", "dimx", ",", "dimy"}], "}"}], "=", 
   RowBox[{"{", 
    RowBox[{
     RowBox[{
      RowBox[{"Dimensions", "[", "frap", "]"}], "\[LeftDoubleBracket]", "1", 
      "\[RightDoubleBracket]"}], ",", 
     RowBox[{
      RowBox[{"Dimensions", "[", "frap", "]"}], "\[LeftDoubleBracket]", "2", 
      "\[RightDoubleBracket]"}], ",", 
     RowBox[{
      RowBox[{"Dimensions", "[", "frap", "]"}], "\[LeftDoubleBracket]", "3", 
      "\[RightDoubleBracket]"}]}], "}"}]}], ";"}]], "Input",
 CellChangeTimes->{{3.465308491515044*^9, 3.465308566408066*^9}, {
   3.465309385887413*^9, 3.4653093934501553`*^9}, {3.4760494007785473`*^9, 
   3.476049402122349*^9}, 3.49032128431388*^9, 3.74785046651969*^9}],

Cell[BoxData[
 RowBox[{
  RowBox[{
   RowBox[{"dbt", "=", 
    RowBox[{"frapend", "-", "frapn"}]}], ";"}], " "}]], "Input",
 CellChangeTimes->{{3.4903215511679487`*^9, 3.4903215672515774`*^9}, {
  3.4903253509658256`*^9, 3.4903253531186295`*^9}, {3.490325395581904*^9, 
  3.490325396642706*^9}, {3.4903254580756135`*^9, 3.49032546160122*^9}, {
  3.4903267032506013`*^9, 3.4903267044050035`*^9}, {3.6748765717094555`*^9, 
  3.674876606209828*^9}}],

Cell[BoxData[
 RowBox[{
  RowBox[{"Length", "[", 
   RowBox[{"frap", "[", 
    RowBox[{"[", 
     RowBox[{"1", ",", "1"}], "]"}], "]"}], "]"}], ";"}]], "Input",
 CellChangeTimes->{{3.674877624572548*^9, 3.6748776281507225`*^9}, {
   3.6748778390634947`*^9, 3.674877851391794*^9}, 3.747850474439962*^9}],

Cell[BoxData[
 RowBox[{
  RowBox[{"times", "=", 
   RowBox[{"Table", "[", 
    RowBox[{
     RowBox[{"dt", "*", 
      RowBox[{"(", 
       RowBox[{"i", "-", "frapn"}], ")"}]}], ",", 
     RowBox[{"{", 
      RowBox[{"i", ",", "frapn", ",", 
       RowBox[{"Length", "[", 
        RowBox[{"frap", "[", 
         RowBox[{"[", 
          RowBox[{"1", ",", "1"}], "]"}], "]"}], "]"}]}], "}"}]}], "]"}]}], 
  ";"}]], "Input",
 CellChangeTimes->{{3.464004657569607*^9, 3.4640047213989573`*^9}, 
   3.464005031154905*^9, {3.464009538913327*^9, 3.4640095389914536`*^9}, {
   3.465144660422103*^9, 3.4651446623752775`*^9}, {3.4903216093560514`*^9, 
   3.4903216339884944`*^9}, {3.490322036309602*^9, 3.490322050630427*^9}, {
   3.4903223133896885`*^9, 3.49032231423209*^9}, 3.490326551150334*^9, {
   3.4903270148767486`*^9, 3.490327016140351*^9}, {3.674877642855706*^9, 
   3.6748776430119343`*^9}, {3.674877829969609*^9, 3.674877854954273*^9}}],

Cell[BoxData[
 RowBox[{
  RowBox[{"times", "//", "Length"}], ";"}]], "Input",
 CellChangeTimes->{{3.490321624160477*^9, 3.4903216273116827`*^9}, 
   3.7478504773354807`*^9}],

Cell[BoxData[{
 RowBox[{
  RowBox[{"times", "[", 
   RowBox[{"[", 
    RowBox[{"Length", "[", "times", "]"}], "]"}], "]"}], 
  ";"}], "\[IndentingNewLine]", 
 RowBox[{
  RowBox[{"bg", "=", "0"}], ";"}]}], "Input",
 CellChangeTimes->{{3.4902647288956494`*^9, 3.490264754746094*^9}, {
   3.6789210328926353`*^9, 3.678921033565455*^9}, 3.747850479576165*^9}]
}, Open  ]],

Cell[CellGroupData[{

Cell["Bleach  ", "Subsubsection",
 CellChangeTimes->{{3.489317581185*^9, 3.489317582119*^9}, {
   3.52566850268601*^9, 3.5256685278704505`*^9}, 3.535843612033635*^9, {
   3.535845935285241*^9, 3.5358459582752733`*^9}, 3.674879528488885*^9}],

Cell[CellGroupData[{

Cell[BoxData[
 RowBox[{"bleachfit", "=", "fitupto"}]], "Input",
 CellChangeTimes->CompressedData["
1:eJxTTMoPSmViYGCQAGIQveLY797w/y8d3bbt7gPRv+ruWUYA6UdVJ6xA9CLX
NnsQHbRjkQOI/qZxxzISSLe+fgim1Q15IkC0Fw8fmI6w7MkC0fvm94Hpnhzj
fgjfDEwLRKycGwWkd8itBdOb5n4+CaL3lDCfigKbI3UeRB/zDgbT/2ekzFRn
fOWYopEOpjc///YRROew/QHTb7TEOTWA9IlzwWD6wMtVnzyANEPURTD9bZI2
Q6zqK8ft+0tZQHRQYFI0iPZddDQGRLdwe9uJR7xynPAoDEyXeR51BtH3b4S7
gOg/E7/5gGhp8V9g2uuqUI4EkF6eIgqmC66eP/07/5Xjv8n6l0C0WX/ukz9A
OsG6DEzHncq8q1zwylHlZA6Y1vq5P9st8bXjsp+GOSAaAHVdxqc=
  "]],

Cell[BoxData["80"], "Output",
 CellChangeTimes->{3.7643701565501223`*^9}]
}, Open  ]],

Cell[CellGroupData[{

Cell[BoxData[
 RowBox[{"dims", "=", 
  RowBox[{"frap", "//", "Dimensions"}]}]], "Input",
 CellChangeTimes->{{3.48931473888*^9, 3.489314740972*^9}, {
  3.4893152489300003`*^9, 3.489315249479*^9}}],

Cell[BoxData[
 RowBox[{"{", 
  RowBox[{"1", ",", "161", ",", "2000"}], "}"}]], "Output",
 CellChangeTimes->{3.7643701566276712`*^9}]
}, Open  ]],

Cell[CellGroupData[{

Cell[BoxData[
 RowBox[{"frap", "//", "Dimensions"}]], "Input",
 CellChangeTimes->{{3.4902655551195173`*^9, 3.490265557761668*^9}}],

Cell[BoxData[
 RowBox[{"{", 
  RowBox[{"1", ",", "161", ",", "2000"}], "}"}]], "Output",
 CellChangeTimes->{3.7643701567018414`*^9}]
}, Open  ]],

Cell[TextData[StyleBox["Note to Raja: I would normally scan through a bigger \
region so that you can see the arms of the Gaussian. Here it looks like the \
width of your bleach spot is around 50 pixels. Ideally, you would want scan \
over a larger region so you can see a better Gaussian, say 100 pixels. Below \
is the profile of the bleach spot at the first time point:",
 FontColor->RGBColor[1, 0, 0]]], "Text",
 CellChangeTimes->{{3.674878851424899*^9, 3.674878924903654*^9}, {
  3.674878993237997*^9, 3.6748790167226124`*^9}}],

Cell[BoxData[
 RowBox[{
  RowBox[{
   RowBox[{
    RowBox[{
     RowBox[{"frap", "\[LeftDoubleBracket]", 
      RowBox[{"1", ",", 
       RowBox[{"1", ";;", "All"}], ",", 
       RowBox[{"frapend", ";;", "frapend"}]}], "\[RightDoubleBracket]"}], "//",
      "Transpose"}], "//", "Mean"}], "//", 
   RowBox[{
    RowBox[{"ListPlot", "[", 
     RowBox[{"#", ",", 
      RowBox[{"PlotRange", "\[Rule]", 
       RowBox[{"{", 
        RowBox[{"All", ",", 
         RowBox[{"{", 
          RowBox[{"0", ",", "100"}], "}"}]}], "}"}]}]}], "]"}], "&"}]}], 
  ";"}]], "Input",
 CellChangeTimes->{{3.535841511740694*^9, 3.535841552820751*^9}, {
   3.5358416150508385`*^9, 3.5358416185808434`*^9}, {3.5358420138113966`*^9, 
   3.535842040471434*^9}, {3.535842378521908*^9, 3.535842397091934*^9}, {
   3.5358425407921352`*^9, 3.535842553802153*^9}, 3.5483709676953573`*^9, {
   3.548371055231514*^9, 3.5483711424460745`*^9}, {3.5483712371670475`*^9, 
   3.548371239134755*^9}, {3.6748789598000755`*^9, 3.6748789708627224`*^9}, 
   3.747850492311408*^9}],

Cell[TextData[StyleBox["Note to Raja: Here is the pre-bleach profile. Note it \
is not perfectly smooth:",
 FontColor->RGBColor[1, 0, 0]]], "Text",
 CellChangeTimes->{{3.674879019738285*^9, 3.6748790465510817`*^9}}],

Cell[BoxData[
 RowBox[{
  RowBox[{
   RowBox[{
    RowBox[{
     RowBox[{"frap", "\[LeftDoubleBracket]", 
      RowBox[{"1", ",", 
       RowBox[{"1", ";;", "All"}], ",", 
       RowBox[{
        RowBox[{"frapn", "-", "40"}], ";;", 
        RowBox[{"frapn", "-", "25"}]}]}], "\[RightDoubleBracket]"}], "//", 
     "Transpose"}], "//", "Mean"}], "//", 
   RowBox[{
    RowBox[{"ListPlot", "[", 
     RowBox[{"#", ",", 
      RowBox[{"PlotRange", "\[Rule]", 
       RowBox[{"{", 
        RowBox[{"All", ",", 
         RowBox[{"{", 
          RowBox[{"0", ",", "100"}], "}"}]}], "}"}]}]}], "]"}], "&"}]}], 
  ";"}]], "Input",
 CellChangeTimes->{{3.5358416630309057`*^9, 3.5358416658109093`*^9}, {
   3.535842046151442*^9, 3.5358420465014424`*^9}, {3.535842411931955*^9, 
   3.535842416341961*^9}, {3.548371172047505*^9, 3.5483711721265097`*^9}, {
   3.674878979940935*^9, 3.6748789851441393`*^9}, 3.747850493368183*^9}],

Cell[BoxData[""], "Input",
 CellChangeTimes->{{3.7478504959176207`*^9, 3.74785049850362*^9}}],

Cell[BoxData[
 RowBox[{
  RowBox[{
   RowBox[{
    RowBox[{"(", 
     RowBox[{
      RowBox[{"(", 
       RowBox[{
        RowBox[{
         RowBox[{"frap", "\[LeftDoubleBracket]", 
          RowBox[{"1", ",", 
           RowBox[{"1", ";;", "All"}], ",", 
           RowBox[{
            RowBox[{"frapn", "-", "40"}], ";;", 
            RowBox[{"frapn", "-", "25"}]}]}], "\[RightDoubleBracket]"}], "//",
          "Transpose"}], "//", "Mean"}], ")"}], "-", 
      RowBox[{"(", 
       RowBox[{
        RowBox[{
         RowBox[{"frap", "\[LeftDoubleBracket]", 
          RowBox[{"1", ",", 
           RowBox[{"1", ";;", "All"}], ",", 
           RowBox[{"frapend", ";;", "frapend"}]}], "\[RightDoubleBracket]"}], 
         "//", "Transpose"}], "//", "Mean"}], ")"}]}], ")"}], "//", 
    RowBox[{
     RowBox[{"Transpose", "[", 
      RowBox[{"#", ",", 
       RowBox[{"{", 
        RowBox[{"1", ",", "2"}], "}"}]}], "]"}], "&"}]}], "//", 
   RowBox[{
    RowBox[{"ListPlot", "[", 
     RowBox[{"#", ",", 
      RowBox[{"PlotRange", "\[Rule]", "All"}]}], "]"}], "&"}]}], 
  ";"}]], "Input",
 CellChangeTimes->{{3.5358413758805037`*^9, 3.535841488230661*^9}, {
   3.5358415627807655`*^9, 3.535841598140815*^9}, {3.5358416959309516`*^9, 
   3.535841697560954*^9}, {3.535841729080998*^9, 3.5358417444210196`*^9}, {
   3.5358420016113796`*^9, 3.535842005211385*^9}, {3.5358425997522173`*^9, 
   3.5358426145522385`*^9}, {3.674879070205084*^9, 3.6748790704394617`*^9}, {
   3.674879170565379*^9, 3.674879171143495*^9}, 3.7478505011604443`*^9}],

Cell[TextData[StyleBox["Note to Raja: this is to figure out where the \
\[OpenCurlyDoubleQuote]center\[CloseCurlyDoubleQuote] of your bleach spot is \
in terms of pixels. I guess it should be either 25 or 26 if you centered the \
FRAP properly:",
 FontColor->RGBColor[1, 0, 0]]], "Text",
 CellChangeTimes->{{3.674879226193416*^9, 3.674879262959466*^9}}],

Cell[BoxData[
 RowBox[{
  RowBox[{"mybleachprof", "=", 
   RowBox[{
    RowBox[{
     RowBox[{"(", 
      RowBox[{
       RowBox[{"(", 
        RowBox[{
         RowBox[{
          RowBox[{"frap", "\[LeftDoubleBracket]", 
           RowBox[{"1", ",", 
            RowBox[{"1", ";;", "All"}], ",", 
            RowBox[{
             RowBox[{"frapn", "-", "40"}], ";;", 
             RowBox[{"frapn", "-", "25"}]}]}], "\[RightDoubleBracket]"}], "//",
           "Transpose"}], "//", "Mean"}], ")"}], "-", 
       RowBox[{"(", 
        RowBox[{
         RowBox[{
          RowBox[{"frap", "\[LeftDoubleBracket]", 
           RowBox[{"1", ",", 
            RowBox[{"1", ";;", "All"}], ",", 
            RowBox[{"frapend", ";;", 
             RowBox[{"frapend", "+", "2"}]}]}], "\[RightDoubleBracket]"}], "//",
           "Transpose"}], "//", "Mean"}], ")"}]}], ")"}], "//", 
     RowBox[{
      RowBox[{"Transpose", "[", 
       RowBox[{"#", ",", 
        RowBox[{"{", 
         RowBox[{"1", ",", "2"}], "}"}]}], "]"}], "&"}]}], "//", 
    RowBox[{
     RowBox[{"Transpose", "[", 
      RowBox[{"#", ",", 
       RowBox[{"{", 
        RowBox[{"1", ",", "2"}], "}"}]}], "]"}], "&"}]}]}], ";"}]], "Input",
 CellChangeTimes->{{3.535841873851201*^9, 3.535841892151226*^9}, 
   3.535853963848482*^9, {3.5483709961455097`*^9, 3.5483709991052656`*^9}, {
   3.6748791876542196`*^9, 3.674879187810473*^9}}],

Cell[CellGroupData[{

Cell[BoxData[
 RowBox[{
  RowBox[{"myfit", "=", 
   RowBox[{"FindFit", "[", 
    RowBox[{"mybleachprof", ",", 
     RowBox[{"d", "+", 
      RowBox[{"a", " ", 
       SuperscriptBox["\[ExponentialE]", 
        RowBox[{
         RowBox[{"-", "b"}], " ", 
         SuperscriptBox[
          RowBox[{"(", 
           RowBox[{"x", "-", "c"}], ")"}], "2"]}]]}]}], ",", 
     RowBox[{"{", 
      RowBox[{"a", ",", "b", ",", 
       RowBox[{"{", 
        RowBox[{"c", ",", "25"}], "}"}], ",", "d"}], "}"}], ",", "x"}], 
    "]"}]}], ";"}]], "Input",
 CellChangeTimes->{{3.5358432811931715`*^9, 3.53584331580322*^9}, {
   3.53584345153341*^9, 3.5358435288235188`*^9}, {3.5358485392388873`*^9, 
   3.535848563238921*^9}, {3.535852632446618*^9, 3.5358526365666246`*^9}, {
   3.535853255547491*^9, 3.5358532560774918`*^9}, {3.5358538289382935`*^9, 
   3.5358538995283923`*^9}, {3.5358540013385353`*^9, 
   3.5358540019185357`*^9}, {3.5358540478686*^9, 3.53585406245862*^9}, {
   3.5358545305892763`*^9, 3.5358545322292786`*^9}, {3.5358546848394923`*^9, 
   3.535854695229507*^9}, {3.5483711935202675`*^9, 3.548371193616273*^9}, {
   3.5483712492003007`*^9, 3.548371249264304*^9}, {3.679693246495182*^9, 
   3.679693246646563*^9}, {3.6804703953688173`*^9, 3.680470395524356*^9}, {
   3.681233609487608*^9, 3.681233610798946*^9}, 3.747850507335656*^9}],

Cell[BoxData[
 RowBox[{
  StyleBox[
   RowBox[{"FindFit", "::", "cvmit"}], "MessageName"], 
  RowBox[{
  ":", " "}], "\<\"Failed to converge to the requested accuracy or precision \
within \[NoBreak]\\!\\(\\*RowBox[{\\\"100\\\"}]\\)\[NoBreak] iterations. \
\\!\\(\\*ButtonBox[\\\"\[RightSkeleton]\\\", ButtonStyle->\\\"Link\\\", \
ButtonFrame->None, ButtonData:>\\\"paclet:ref/message/FindFit/cvmit\\\", \
ButtonNote -> \\\"FindFit::cvmit\\\"]\\)\"\>"}]], "Message", "MSG",
 CellChangeTimes->{3.764370158060503*^9}]
}, Open  ]],

Cell[BoxData[
 RowBox[{
  RowBox[{"Plot", "[", 
   RowBox[{
    RowBox[{
     RowBox[{"a", " ", 
      SuperscriptBox["\[ExponentialE]", 
       RowBox[{
        RowBox[{"-", "b"}], " ", 
        SuperscriptBox[
         RowBox[{"(", 
          RowBox[{"x", "-", "c"}], ")"}], "2"]}]]}], "/.", "myfit"}], ",", 
    RowBox[{"{", 
     RowBox[{"x", ",", "0", ",", "128"}], "}"}], ",", 
    RowBox[{"PlotRange", "\[Rule]", "All"}]}], "]"}], ";"}]], "Input",
 CellChangeTimes->{{3.535843412003355*^9, 3.535843426243375*^9}, {
   3.535843522343509*^9, 3.535843550523549*^9}, 3.7478505081200657`*^9}],

Cell[TextData[StyleBox["Note to Raja: indeed the center is 26.",
 FontColor->RGBColor[1, 0, 0]]], "Text",
 CellChangeTimes->{{3.674879280912783*^9, 3.6748792930379233`*^9}}],

Cell[CellGroupData[{

Cell[BoxData[
 RowBox[{"center", "=", 
  RowBox[{
   RowBox[{"c", "/.", "myfit"}], "//", 
   RowBox[{
    RowBox[{"Round", "[", 
     RowBox[{"#", ",", "1"}], "]"}], "&"}]}]}]], "Input",
 CellChangeTimes->{{3.535843317663223*^9, 3.5358433279432373`*^9}, {
   3.535843363453287*^9, 3.535843363783287*^9}, {3.5358435551735554`*^9, 
   3.535843581523592*^9}, 3.747850510439312*^9, 3.747852238605385*^9}],

Cell[BoxData["80"], "Output",
 CellChangeTimes->{3.764370158184585*^9}]
}, Open  ]],

Cell[CellGroupData[{

Cell[BoxData[
 RowBox[{"center", " ", "=", " ", "81"}]], "Input",
 CellChangeTimes->{{3.759766474293993*^9, 3.759766480630918*^9}, {
  3.759768032025836*^9, 3.759768032297039*^9}, {3.759852641599442*^9, 
  3.75985264211119*^9}, {3.759859168801695*^9, 3.759859168919685*^9}, {
  3.759859205974061*^9, 3.7598592060485973`*^9}, {3.759869071310768*^9, 
  3.7598690720151157`*^9}, {3.7598716909566708`*^9, 3.759871691211197*^9}, {
  3.762457240615959*^9, 3.762457241015423*^9}, {3.762457307176446*^9, 
  3.762457307351598*^9}}],

Cell[BoxData["81"], "Output",
 CellChangeTimes->{3.764370158464567*^9}]
}, Open  ]],

Cell[BoxData[
 RowBox[{
  RowBox[{"bleachfit", " ", "=", " ", "fitupto"}], ";"}]], "Input",
 CellChangeTimes->{{3.5358424963120728`*^9, 3.5358424967720737`*^9}, {
   3.678822895951557*^9, 3.678822896641437*^9}, {3.678924116223057*^9, 
   3.678924124686474*^9}, {3.678924188958976*^9, 3.6789241923339033`*^9}, {
   3.678924446017316*^9, 3.6789244492653418`*^9}, {3.679693437630002*^9, 
   3.679693441341008*^9}, {3.679753140369462*^9, 3.679753144736659*^9}, {
   3.680470893963378*^9, 3.6804709096742287`*^9}, {3.680471066491584*^9, 
   3.680471070103071*^9}, {3.681233746752182*^9, 3.681233768783926*^9}, {
   3.6812342217630787`*^9, 3.681234230033827*^9}, {3.6812343035725594`*^9, 
   3.68123430632306*^9}, {3.6812343557475853`*^9, 3.681234358194538*^9}, {
   3.681234656293448*^9, 3.681234659957086*^9}, {3.6812358647307873`*^9, 
   3.68123587919528*^9}, {3.681235939099107*^9, 3.6812359494029007`*^9}, {
   3.683385337429492*^9, 3.68338534324466*^9}, 3.683386255592594*^9, {
   3.683405153407419*^9, 3.6834051596315937`*^9}, {3.70291008675674*^9, 
   3.7029101001161203`*^9}, 3.702910316116086*^9, {3.7029109591125393`*^9, 
   3.702910959239627*^9}, 3.702912513264711*^9, 3.702917203271789*^9, {
   3.702918053725492*^9, 3.70291806090838*^9}, {3.71146597502595*^9, 
   3.711465975090219*^9}, 3.747850521287814*^9, {3.747852241116371*^9, 
   3.747852241548896*^9}, {3.75967948701315*^9, 3.7596794919262943`*^9}, {
   3.759679817335446*^9, 3.7596798179595337`*^9}}],

Cell[BoxData[
 RowBox[{"(*", 
  RowBox[{
   RowBox[{
    RowBox[{
     RowBox[{"frap", "\[LeftDoubleBracket]", 
      RowBox[{"1", ",", 
       RowBox[{
        RowBox[{"center", "-", "24"}], ";;", 
        RowBox[{"center", "+", "24"}]}], ",", 
       RowBox[{"50", ";;", "200"}]}], "\[RightDoubleBracket]"}], "//", 
     RowBox[{
      RowBox[{"Transpose", "[", 
       RowBox[{"#", ",", 
        RowBox[{"{", 
         RowBox[{"1", ",", "2"}], "}"}]}], "]"}], "&"}]}], "//", 
    RowBox[{
     RowBox[{"ArrayPlot", "[", 
      RowBox[{"#", ",", 
       RowBox[{"AspectRatio", "\[Rule]", 
        RowBox[{"1", "/", "5"}]}]}], "]"}], "&"}]}], "//", "ColorNegate"}], 
  "*)"}]], "Input",
 CellChangeTimes->{{3.489316264166*^9, 3.489316264517*^9}, {3.489316302058*^9,
   3.4893163281949997`*^9}, {3.4902657606816597`*^9, 3.490265767425046*^9}, {
  3.4902658056272306`*^9, 3.4902658117305803`*^9}, {3.5256683298901267`*^9, 
  3.525668464560829*^9}, {3.5256686020986958`*^9, 3.5256686035697803`*^9}, {
  3.5358418135111165`*^9, 3.53584181631112*^9}, {3.5358419545213137`*^9, 
  3.535841956661317*^9}, {3.5358421059115257`*^9, 3.5358421097815313`*^9}, {
  3.674879350589897*^9, 3.6748793770417995`*^9}, {3.678822900256299*^9, 
  3.678822903423658*^9}}],

Cell[BoxData[{
 RowBox[{
  RowBox[{"myfrap", "=", 
   RowBox[{
    RowBox[{"(", 
     RowBox[{
      RowBox[{"frap", "\[LeftDoubleBracket]", 
       RowBox[{"1", ",", 
        RowBox[{
         RowBox[{"center", "-", "bleachfit"}], ";;", 
         RowBox[{"center", "+", "bleachfit"}]}], ",", 
        RowBox[{"1", ";;", "All"}]}], "\[RightDoubleBracket]"}], "-", "bg"}], 
     ")"}], "//", 
    RowBox[{
     RowBox[{"Transpose", "[", 
      RowBox[{"#", ",", 
       RowBox[{"{", 
        RowBox[{"1", ",", "2"}], "}"}]}], "]"}], "&"}]}]}], 
  ";"}], "\[IndentingNewLine]", 
 RowBox[{
  RowBox[{"(*", 
   RowBox[{
    RowBox[{"myfrap", "//", 
     RowBox[{
      RowBox[{"ArrayPlot", "[", 
       RowBox[{"#", ",", 
        RowBox[{"AspectRatio", "\[Rule]", 
         RowBox[{"1", "/", "5"}]}]}], "]"}], "&"}]}], "//", "ColorNegate"}], 
   "*)"}]}]}], "Input",
 CellChangeTimes->{{3.4893149008710003`*^9, 3.489315006791*^9}, {
  3.489315042*^9, 3.489315105399*^9}, {3.489315161578*^9, 3.48931523167*^9}, {
  3.489315267884*^9, 3.4893153090769997`*^9}, {3.489315347176*^9, 
  3.489315439124*^9}, {3.489316106677*^9, 3.4893161958570004`*^9}, {
  3.489316275591*^9, 3.489316291718*^9}, {3.4893165217799997`*^9, 
  3.48931653234*^9}, {3.489316843873*^9, 3.4893168509440002`*^9}, {
  3.489316913988*^9, 3.4893169152539997`*^9}, {3.489317296104*^9, 
  3.489317301815*^9}, {3.4893173494040003`*^9, 3.489317393086*^9}, {
  3.4902658671636114`*^9, 3.4902658758686237`*^9}, {3.50924995827448*^9, 
  3.5092499821488457`*^9}, {3.509250022355145*^9, 3.509250024661277*^9}, {
  3.525668544261388*^9, 3.525668558609209*^9}, {3.678920987564961*^9, 
  3.678920990652101*^9}}],

Cell[BoxData[{
 RowBox[{
  RowBox[{"initprofile", "=", 
   RowBox[{
    RowBox[{
     RowBox[{"(", 
      RowBox[{
       RowBox[{"frap", "\[LeftDoubleBracket]", 
        RowBox[{"1", ",", 
         RowBox[{
          RowBox[{"center", "-", "bleachfit"}], ";;", 
          RowBox[{"center", "+", "bleachfit"}]}], ",", 
         RowBox[{"80", ";;", 
          RowBox[{"frapn", "-", "1"}]}]}], "\[RightDoubleBracket]"}], "-", 
       "bg"}], ")"}], "//", 
     RowBox[{
      RowBox[{"Transpose", "[", 
       RowBox[{"#", ",", 
        RowBox[{"{", 
         RowBox[{"2", ",", "1"}], "}"}]}], "]"}], "&"}]}], "//", "Mean"}]}], 
  ";"}], "\[IndentingNewLine]", 
 RowBox[{
  RowBox[{"initprofilear", "=", 
   RowBox[{
    RowBox[{"Table", "[", 
     RowBox[{"initprofile", ",", 
      RowBox[{"{", 
       RowBox[{"i", ",", "1", ",", 
        RowBox[{
        "dims", "\[LeftDoubleBracket]", "3", "\[RightDoubleBracket]"}]}], 
       "}"}]}], "]"}], "//", "Transpose"}]}], ";"}], "\[IndentingNewLine]", 
 RowBox[{
  RowBox[{"(*", 
   RowBox[{
    RowBox[{"initprofilear", "//", 
     RowBox[{
      RowBox[{"ArrayPlot", "[", 
       RowBox[{"#", ",", 
        RowBox[{"AspectRatio", "\[Rule]", 
         RowBox[{"1", "/", "5"}]}]}], "]"}], "&"}]}], "//", "ColorNegate"}], 
   "*)"}], " "}]}], "Input",
 CellChangeTimes->{{3.489316592833*^9, 3.4893166036070004`*^9}, {
   3.489316643418*^9, 3.489316779267*^9}, {3.489316999066*^9, 
   3.489317046267*^9}, {3.489317114038*^9, 3.489317118973*^9}, {
   3.489317198468*^9, 3.4893172265439997`*^9}, {3.489317411125*^9, 
   3.48931741758*^9}, {3.489317451067*^9, 3.4893174535950003`*^9}, {
   3.490265932784898*^9, 3.490265974984311*^9}, {3.4902660156934953`*^9, 
   3.4902660670639567`*^9}, {3.490266118142008*^9, 3.490266118214509*^9}, {
   3.490266203232275*^9, 3.490266278374573*^9}, 3.490335442950491*^9, {
   3.5358465136160507`*^9, 3.535846513696051*^9}, {3.535846576676139*^9, 
   3.5358465769861393`*^9}, {3.535847214767033*^9, 3.535847222897044*^9}, {
   3.5358472679971075`*^9, 3.535847280367125*^9}, {3.5358473145471725`*^9, 
   3.5358473157771745`*^9}, {3.5358476049875793`*^9, 3.53584760551758*^9}, {
   3.5358479257380285`*^9, 3.535847990188119*^9}, {3.6748794644210978`*^9, 
   3.6748794723743315`*^9}, {3.678920994428378*^9, 3.67892099842845*^9}, {
   3.6812336942708397`*^9, 3.681233725584323*^9}}],

Cell[CellGroupData[{

Cell[BoxData[
 RowBox[{"myfrap", "//", "Dimensions"}]], "Input",
 CellChangeTimes->{{3.490266085216523*^9, 3.4902660885190725`*^9}}],

Cell[BoxData[
 RowBox[{"{", 
  RowBox[{"161", ",", "2000"}], "}"}]], "Output",
 CellChangeTimes->{3.764370158788025*^9}]
}, Open  ]],

Cell[BoxData[
 RowBox[{
  RowBox[{"initprofilear", "//", "Dimensions"}], ";"}]], "Input",
 CellChangeTimes->{{3.4902660904241*^9, 3.490266100576749*^9}, 
   3.747850527480447*^9}],

Cell[BoxData[{
 RowBox[{
  RowBox[{"mynorm", "=", 
   RowBox[{"myfrap", "/", "initprofilear"}]}], ";"}], "\[IndentingNewLine]", 
 RowBox[{
  RowBox[{"(*", 
   RowBox[{
    RowBox[{"mynorm", "//", "ArrayPlot"}], "//", "ColorNegate"}], 
   "*)"}]}]}], "Input",
 CellChangeTimes->{{3.489317126068*^9, 3.4893171366210003`*^9}, {
  3.48931724177*^9, 3.4893172452539997`*^9}, {3.489317469035*^9, 
  3.4893174764630003`*^9}, {3.678921001996743*^9, 3.6789210049406137`*^9}}],

Cell[BoxData[
 RowBox[{
  RowBox[{
   RowBox[{"mynorm", "//", "Mean"}], "//", 
   RowBox[{
    RowBox[{"ListPlot", "[", 
     RowBox[{"#", ",", 
      RowBox[{"PlotRange", "\[Rule]", 
       RowBox[{"{", 
        RowBox[{"All", ",", 
         RowBox[{"{", 
          RowBox[{"0", ",", "1.2"}], "}"}]}], "}"}]}], ",", 
      RowBox[{"Frame", "\[Rule]", "True"}]}], "]"}], "&"}]}], ";"}]], "Input",
 CellChangeTimes->{{3.4893154585699997`*^9, 3.489315468884*^9}, {
   3.4893162117679996`*^9, 3.48931621884*^9}, {3.4893165374449997`*^9, 
   3.489316560317*^9}, {3.489317488693*^9, 3.489317545243*^9}, 
   3.747850530299342*^9}],

Cell[BoxData[""], "Input",
 CellChangeTimes->{3.548371851695891*^9},
 FontWeight->"Plain"]
}, Open  ]],

Cell[CellGroupData[{

Cell["Control, i.e., no photobleach ", "Subsubsection",
 CellChangeTimes->{{3.489317581185*^9, 3.489317592887*^9}, {3.489317798326*^9,
    3.489317825908*^9}, {3.489318067216*^9, 3.489318070582*^9}, {
   3.674879632562128*^9, 3.6748796351090326`*^9}, 3.67497884189526*^9, {
   3.6749788729726205`*^9, 3.6749789976707034`*^9}, {3.6749795000569983`*^9, 
   3.674979501275778*^9}}],

Cell[TextData[StyleBox["Note to Raja: I normally do the FRAP experiment in \
the same spot twice, the first time without an intentional photobleach (the \
control) and the second time with an intentional photobleach (the FRAP). I \
then fit the control data to determine the photobleach correction. Here I \
will just use you BG curve.",
 FontColor->RGBColor[1, 0, 0]]], "Text",
 CellChangeTimes->{3.6749795034476786`*^9}],

Cell[BoxData[
 RowBox[{
  RowBox[{"{", 
   RowBox[{
    RowBox[{
     RowBox[{
      RowBox[{"Import", "[", 
       RowBox[{
        RowBox[{
        "MyFRAP", "\[LeftDoubleBracket]", "n", "\[RightDoubleBracket]"}], 
        ",", "\"\<Data\>\""}], "]"}], "//", "Transpose"}], "//", "Mean"}], "//",
     "Transpose"}], "}"}], ";"}]], "Input"],

Cell[BoxData[
 RowBox[{
  RowBox[{"dims", "=", 
   RowBox[{"cfrap", "//", "Dimensions"}]}], ";"}]], "Input",
 CellChangeTimes->{{3.48931473888*^9, 3.489314740972*^9}, {
   3.4893152489300003`*^9, 3.489315249479*^9}, 3.489317952541*^9, 
   3.7478505339766607`*^9}],

Cell[BoxData[
 RowBox[{"(*", 
  RowBox[{
   RowBox[{
    RowBox[{
     RowBox[{"cfrap", "\[LeftDoubleBracket]", 
      RowBox[{"1", ",", 
       RowBox[{"1", ";;", "All"}], ",", 
       RowBox[{"1", ";;", "All"}]}], "\[RightDoubleBracket]"}], "//", 
     RowBox[{
      RowBox[{"Transpose", "[", 
       RowBox[{"#", ",", 
        RowBox[{"{", 
         RowBox[{"1", ",", "2"}], "}"}]}], "]"}], "&"}]}], "//", 
    RowBox[{
     RowBox[{"ArrayPlot", "[", 
      RowBox[{"#", ",", 
       RowBox[{"AspectRatio", "\[Rule]", 
        RowBox[{"1", "/", "5"}]}]}], "]"}], "&"}]}], "//", "ColorNegate"}], 
  "*)"}]], "Input",
 CellChangeTimes->{{3.489316264166*^9, 3.489316264517*^9}, {3.489316302058*^9,
    3.4893163281949997`*^9}, 3.489317954663*^9, {3.4902663669286385`*^9, 
   3.4902663792003403`*^9}, {3.678920929644212*^9, 3.678920934956204*^9}}],

Cell[BoxData[{
 RowBox[{
  RowBox[{"mycfrap", "=", 
   RowBox[{
    RowBox[{"(", 
     RowBox[{
      RowBox[{"cfrap", "\[LeftDoubleBracket]", 
       RowBox[{"1", ",", 
        RowBox[{
         RowBox[{"center", "-", "bleachfit"}], ";;", 
         RowBox[{"center", "+", "bleachfit"}]}], ",", 
        RowBox[{"1", ";;", "All"}]}], "\[RightDoubleBracket]"}], "-", "bg"}], 
     ")"}], "//", 
    RowBox[{
     RowBox[{"Transpose", "[", 
      RowBox[{"#", ",", 
       RowBox[{"{", 
        RowBox[{"1", ",", "2"}], "}"}]}], "]"}], "&"}]}]}], 
  ";"}], "\[IndentingNewLine]", 
 RowBox[{
  RowBox[{"(*", 
   RowBox[{
    RowBox[{"mycfrap", "//", 
     RowBox[{
      RowBox[{"ArrayPlot", "[", 
       RowBox[{"#", ",", 
        RowBox[{"AspectRatio", "\[Rule]", 
         RowBox[{"1", "/", "5"}]}]}], "]"}], "&"}]}], "//", "ColorNegate"}], 
   "*)"}]}]}], "Input",
 CellChangeTimes->{{3.4893149008710003`*^9, 3.489315006791*^9}, {
  3.489315042*^9, 3.489315105399*^9}, {3.489315161578*^9, 3.48931523167*^9}, {
  3.489315267884*^9, 3.4893153090769997`*^9}, {3.489315347176*^9, 
  3.489315439124*^9}, {3.489316106677*^9, 3.4893161958570004`*^9}, {
  3.489316275591*^9, 3.489316291718*^9}, {3.4893165217799997`*^9, 
  3.48931653234*^9}, {3.489316843873*^9, 3.4893168509440002`*^9}, {
  3.489316913988*^9, 3.4893169152539997`*^9}, {3.489317296104*^9, 
  3.489317301815*^9}, {3.4893173494040003`*^9, 3.489317393086*^9}, {
  3.4893179771070004`*^9, 3.489317983751*^9}, {3.4902664001735396`*^9, 
  3.4902664116051936`*^9}, {3.525668655093727*^9, 3.5256686595219803`*^9}, {
  3.6789209387005053`*^9, 3.678920942828102*^9}}],

Cell[BoxData[{
 RowBox[{
  RowBox[{"initprofile", "=", 
   RowBox[{
    RowBox[{
     RowBox[{"(", 
      RowBox[{
       RowBox[{"cfrap", "\[LeftDoubleBracket]", 
        RowBox[{"1", ",", 
         RowBox[{
          RowBox[{"center", "-", "bleachfit"}], ";;", 
          RowBox[{"center", "+", "bleachfit"}]}], ",", 
         RowBox[{"1", ";;", 
          RowBox[{"frapn", "-", "1"}]}]}], "\[RightDoubleBracket]"}], "-", 
       "bg"}], ")"}], "//", 
     RowBox[{
      RowBox[{"Transpose", "[", 
       RowBox[{"#", ",", 
        RowBox[{"{", 
         RowBox[{"2", ",", "1"}], "}"}]}], "]"}], "&"}]}], "//", "Mean"}]}], 
  ";"}], "\[IndentingNewLine]", 
 RowBox[{
  RowBox[{
   RowBox[{"cinitprofilear", "=", 
    RowBox[{
     RowBox[{"Table", "[", 
      RowBox[{"initprofile", ",", 
       RowBox[{"{", 
        RowBox[{"i", ",", "1", ",", 
         RowBox[{
         "dims", "\[LeftDoubleBracket]", "3", "\[RightDoubleBracket]"}]}], 
        "}"}]}], "]"}], "//", "Transpose"}]}], ";"}], "\[IndentingNewLine]", 
  RowBox[{"(*", 
   RowBox[{
    RowBox[{"initprofilear", "//", 
     RowBox[{
      RowBox[{"ArrayPlot", "[", 
       RowBox[{"#", ",", 
        RowBox[{"AspectRatio", "\[Rule]", 
         RowBox[{"1", "/", "5"}]}]}], "]"}], "&"}]}], "//", "ColorNegate"}], 
   "*)"}]}], "\[IndentingNewLine]"}], "Input",
 CellChangeTimes->{{3.489316592833*^9, 3.4893166036070004`*^9}, {
  3.489316643418*^9, 3.489316779267*^9}, {3.489316999066*^9, 
  3.489317046267*^9}, {3.489317114038*^9, 3.489317118973*^9}, {
  3.489317198468*^9, 3.4893172265439997`*^9}, {3.489317411125*^9, 
  3.48931741758*^9}, {3.489317451067*^9, 3.4893174535950003`*^9}, {
  3.48931798696*^9, 3.4893180156289997`*^9}, {3.4902664319033546`*^9, 
  3.4902664342224874`*^9}, {3.490266469006477*^9, 3.490266469085481*^9}, {
  3.535848046188197*^9, 3.535848050858204*^9}, {3.678920946875703*^9, 
  3.678920949963972*^9}}],

Cell[BoxData[{
 RowBox[{
  RowBox[{"mycnorm", "=", 
   RowBox[{"mycfrap", "/", "cinitprofilear"}]}], ";"}], "\[IndentingNewLine]", 
 RowBox[{
  RowBox[{"(*", 
   RowBox[{
    RowBox[{"mycnorm", "//", 
     RowBox[{
      RowBox[{"ArrayPlot", "[", 
       RowBox[{"#", ",", 
        RowBox[{"AspectRatio", "\[Rule]", 
         RowBox[{"1", "/", "5"}]}]}], "]"}], "&"}]}], "//", "ColorNegate"}], 
   "*)"}]}]}], "Input",
 CellChangeTimes->{{3.489317126068*^9, 3.4893171366210003`*^9}, {
   3.48931724177*^9, 3.4893172452539997`*^9}, {3.489317469035*^9, 
   3.4893174764630003`*^9}, {3.4893179960810003`*^9, 3.489318002448*^9}, {
   3.48931803284*^9, 3.489318034583*^9}, 3.490266525196041*^9, {
   3.678920954252232*^9, 3.678920957212132*^9}}],

Cell[BoxData[{
 RowBox[{
  RowBox[{"fitpb", "=", 
   RowBox[{"mycnorm", "//", "Mean"}]}], ";"}], "\[IndentingNewLine]", 
 RowBox[{
  RowBox[{"fitpb", "//", 
   RowBox[{
    RowBox[{"ListPlot", "[", 
     RowBox[{"#", ",", 
      RowBox[{"PlotRange", "\[Rule]", 
       RowBox[{"{", 
        RowBox[{"All", ",", 
         RowBox[{"{", 
          RowBox[{"0", ",", "1.2"}], "}"}]}], "}"}]}], ",", 
      RowBox[{"Frame", "\[Rule]", "True"}]}], "]"}], "&"}]}], ";"}]}], "Input",
 CellChangeTimes->{{3.4893154585699997`*^9, 3.489315468884*^9}, {
   3.4893162117679996`*^9, 3.48931621884*^9}, {3.4893165374449997`*^9, 
   3.489316560317*^9}, {3.489317488693*^9, 3.489317545243*^9}, 
   3.489318037349*^9, {3.489318681551*^9, 3.489318691783*^9}, 
   3.747850536520472*^9}],

Cell[BoxData[
 RowBox[{
  RowBox[{"myfitpb", "=", 
   RowBox[{"Fit", "[", 
    RowBox[{"fitpb", ",", 
     RowBox[{"{", 
      RowBox[{"1", ",", "x"}], "}"}], ",", "x"}], "]"}]}], ";"}]], "Input",
 CellChangeTimes->{{3.489318698064*^9, 3.489318728729*^9}, 
   3.747850539368803*^9}],

Cell[BoxData[
 RowBox[{
  RowBox[{"Show", "[", 
   RowBox[{
    RowBox[{"p1", "=", 
     RowBox[{"Plot", "[", 
      RowBox[{"myfitpb", ",", 
       RowBox[{"{", 
        RowBox[{"x", ",", "0", ",", "4000"}], "}"}], ",", 
       RowBox[{"PlotStyle", "\[Rule]", 
        RowBox[{"{", 
         RowBox[{"Red", ",", 
          RowBox[{"Thickness", "[", "0.004", "]"}]}], "}"}]}], ",", 
       RowBox[{"PlotRange", "\[Rule]", 
        RowBox[{"{", 
         RowBox[{"All", ",", 
          RowBox[{"{", 
           RowBox[{"0", ",", "1.2"}], "}"}]}], "}"}]}]}], "]"}]}], ",", 
    RowBox[{"fitpb", "//", 
     RowBox[{
      RowBox[{"ListPlot", "[", 
       RowBox[{"#", ",", 
        RowBox[{"PlotRange", "\[Rule]", 
         RowBox[{"{", 
          RowBox[{"All", ",", 
           RowBox[{"{", 
            RowBox[{"0", ",", "1.2"}], "}"}]}], "}"}]}], ",", 
        RowBox[{"Frame", "\[Rule]", "True"}]}], "]"}], "&"}]}], ",", "p1"}], 
   "]"}], ";"}]], "Input",
 CellChangeTimes->{{3.674979232220402*^9, 3.674979477212986*^9}, 
   3.747850540552697*^9}],

Cell[BoxData[{
 RowBox[{
  RowBox[{"mycnorm2", "=", 
   RowBox[{
    RowBox[{"Table", "[", 
     RowBox[{
      RowBox[{"myfitpb", "/.", 
       RowBox[{"{", 
        RowBox[{"x", "\[Rule]", "i"}], "}"}]}], ",", 
      RowBox[{"{", 
       RowBox[{"i", ",", "1", ",", 
        RowBox[{
         RowBox[{"Dimensions", "[", "mycnorm", "]"}], "\[LeftDoubleBracket]", 
         "2", "\[RightDoubleBracket]"}], ",", "1"}], "}"}], ",", 
      RowBox[{"{", 
       RowBox[{"j", ",", "1", ",", 
        RowBox[{
         RowBox[{"Dimensions", "[", "mycnorm", "]"}], "\[LeftDoubleBracket]", 
         "1", "\[RightDoubleBracket]"}], ",", "1"}], "}"}]}], "]"}], "//", 
    "Transpose"}]}], ";"}], "\[IndentingNewLine]", 
 RowBox[{
  RowBox[{"(*", 
   RowBox[{"mycnorm2", "//", 
    RowBox[{
     RowBox[{"ArrayPlot", "[", 
      RowBox[{"#", ",", 
       RowBox[{"AspectRatio", "\[Rule]", 
        RowBox[{"1", "/", "5"}]}]}], "]"}], "&"}]}], "*)"}]}]}], "Input",
 CellChangeTimes->{{3.489318731981*^9, 3.4893189349849997`*^9}, {
   3.489318971492*^9, 3.4893190141730003`*^9}, 3.490266532671052*^9, {
   3.6749792138894925`*^9, 3.6749792226708684`*^9}, {3.678920962956607*^9, 
   3.6789209655163097`*^9}}],

Cell[BoxData[
 RowBox[{
  RowBox[{
   RowBox[{"mycnorm2", "//", "Mean"}], "//", 
   RowBox[{
    RowBox[{"ListPlot", "[", 
     RowBox[{"#", ",", 
      RowBox[{"PlotRange", "\[Rule]", 
       RowBox[{"{", 
        RowBox[{"All", ",", 
         RowBox[{"{", 
          RowBox[{"0", ",", "1.2"}], "}"}]}], "}"}]}], ",", 
      RowBox[{"Frame", "\[Rule]", "True"}]}], "]"}], "&"}]}], ";"}]], "Input",
 CellChangeTimes->{{3.4893190924040003`*^9, 3.489319094881*^9}, 
   3.7478506204082212`*^9}]
}, Open  ]],

Cell[CellGroupData[{

Cell["Combine to correct for photobleaching", "Subsubsection",
 CellChangeTimes->{{3.489318055124*^9, 3.4893180632720003`*^9}}],

Cell[BoxData[
 RowBox[{"(*", 
  RowBox[{
   RowBox[{"mynorm", "//", 
    RowBox[{
     RowBox[{"ArrayPlot", "[", 
      RowBox[{"#", ",", 
       RowBox[{"AspectRatio", "\[Rule]", 
        RowBox[{"1", "/", "5"}]}], ",", 
       RowBox[{"PlotRange", "\[Rule]", 
        RowBox[{"{", 
         RowBox[{"All", ",", "All", ",", 
          RowBox[{"{", 
           RowBox[{"0", ",", "1"}], "}"}]}], "}"}]}]}], "]"}], "&"}]}], "//", 
   "ColorNegate"}], "*)"}]], "Input",
 CellChangeTimes->{{3.489318147369*^9, 3.489318153943*^9}, 
   3.490266537612337*^9, {3.5483713744795685`*^9, 3.548371423295809*^9}, {
   3.548371734384548*^9, 3.5483717519363146`*^9}, {3.678921223022602*^9, 
   3.678921225921323*^9}}],

Cell[BoxData[
 RowBox[{"(*", 
  RowBox[{
   RowBox[{"mycnorm", "//", 
    RowBox[{
     RowBox[{"ArrayPlot", "[", 
      RowBox[{"#", ",", 
       RowBox[{"AspectRatio", "\[Rule]", 
        RowBox[{"1", "/", "5"}]}], ",", 
       RowBox[{"PlotRange", "\[Rule]", 
        RowBox[{"{", 
         RowBox[{"All", ",", "All", ",", 
          RowBox[{"{", 
           RowBox[{"0", ",", "1"}], "}"}]}], "}"}]}]}], "]"}], "&"}]}], "//", 
   "ColorNegate"}], "*)"}]], "Input",
 CellChangeTimes->{{3.489318162197*^9, 3.48931817069*^9}, 
   3.4902665448764753`*^9, 3.548371436432728*^9, {3.678921228990159*^9, 
   3.678921231459332*^9}}],

Cell[BoxData[
 RowBox[{"(*", 
  RowBox[{
   RowBox[{"mycnorm2", "//", 
    RowBox[{
     RowBox[{"ArrayPlot", "[", 
      RowBox[{"#", ",", 
       RowBox[{"AspectRatio", "\[Rule]", 
        RowBox[{"1", "/", "5"}]}]}], "]"}], "&"}]}], "//", "ColorNegate"}], 
  "*)"}]], "Input",
 CellChangeTimes->{{3.489319023028*^9, 3.4893190313900003`*^9}, 
   3.490266549541482*^9, {3.6789212344937477`*^9, 3.678921237182186*^9}}],

Cell[BoxData[
 RowBox[{"(*", 
  RowBox[{
   RowBox[{
    RowBox[{"mynorm", "/", "mycnorm2"}], "//", 
    RowBox[{
     RowBox[{"ArrayPlot", "[", 
      RowBox[{"#", ",", 
       RowBox[{"AspectRatio", "\[Rule]", 
        RowBox[{"1", "/", "5"}]}], ",", 
       RowBox[{"PlotRange", "\[Rule]", 
        RowBox[{"{", 
         RowBox[{"All", ",", "All", ",", 
          RowBox[{"{", 
           RowBox[{"0", ",", "2"}], "}"}]}], "}"}]}]}], "]"}], "&"}]}], "//", 
   "ColorNegate"}], "*)"}]], "Input",
 CellChangeTimes->{{3.4893181176940002`*^9, 3.489318127722*^9}, 
   3.489319035727*^9, 3.490266558742773*^9, 3.548371443664116*^9, {
   3.5483717587202845`*^9, 3.548371767438365*^9}, {3.548372496384329*^9, 
   3.5483725074397454`*^9}, {3.678921239630018*^9, 3.678921242356044*^9}}],

Cell[BoxData[
 RowBox[{"(*", 
  RowBox[{
   RowBox[{
    RowBox[{"mynorm", "/", "mycnorm2"}], "//", 
    RowBox[{
     RowBox[{"ArrayPlot", "[", 
      RowBox[{"#", ",", 
       RowBox[{"AspectRatio", "\[Rule]", 
        RowBox[{"1", "/", "5"}]}], ",", 
       RowBox[{"PlotRange", "\[Rule]", 
        RowBox[{"{", 
         RowBox[{"All", ",", 
          RowBox[{"{", 
           RowBox[{"90", ",", "390"}], "}"}], ",", 
          RowBox[{"{", 
           RowBox[{"0", ",", "1.5"}], "}"}]}], "}"}]}]}], "]"}], "&"}]}], "//",
    "ColorNegate"}], "*)"}]], "Input",
 CellChangeTimes->{{3.5483725276482544`*^9, 3.548372550255681*^9}, {
  3.5483726454243*^9, 3.548372677888502*^9}, {3.5483727440487986`*^9, 
  3.548372744111802*^9}, {3.548455357824365*^9, 3.5484554036250334`*^9}, {
  3.6789212449458838`*^9, 3.678921247619329*^9}}],

Cell[BoxData[{
 RowBox[{
  RowBox[{"size", "=", "10"}], ";"}], "\[IndentingNewLine]", 
 RowBox[{
  RowBox[{
   RowBox[{
    RowBox[{
     RowBox[{
      RowBox[{"mynorm", "\[LeftDoubleBracket]", 
       RowBox[{
        RowBox[{
         RowBox[{
          RowBox[{"Round", "[", 
           RowBox[{
            RowBox[{
             RowBox[{
              RowBox[{"Dimensions", "[", "mynorm", "]"}], 
              "\[LeftDoubleBracket]", "1", "\[RightDoubleBracket]"}], "/", 
             "2"}], ",", "1"}], "]"}], "-", "size"}], ";;", 
         RowBox[{
          RowBox[{"Round", "[", 
           RowBox[{
            RowBox[{
             RowBox[{
              RowBox[{"Dimensions", "[", "mynorm", "]"}], 
              "\[LeftDoubleBracket]", "1", "\[RightDoubleBracket]"}], "/", 
             "2"}], ",", "1"}], "]"}], "+", "size"}]}], ",", 
        RowBox[{"1", ";;", "All"}]}], "\[RightDoubleBracket]"}], "/", 
      RowBox[{"mycnorm2", "\[LeftDoubleBracket]", 
       RowBox[{
        RowBox[{
         RowBox[{
          RowBox[{"Round", "[", 
           RowBox[{
            RowBox[{
             RowBox[{
              RowBox[{"Dimensions", "[", "mynorm", "]"}], 
              "\[LeftDoubleBracket]", "1", "\[RightDoubleBracket]"}], "/", 
             "2"}], ",", "1"}], "]"}], "-", "size"}], ";;", 
         RowBox[{
          RowBox[{"Round", "[", 
           RowBox[{
            RowBox[{
             RowBox[{
              RowBox[{"Dimensions", "[", "mynorm", "]"}], 
              "\[LeftDoubleBracket]", "1", "\[RightDoubleBracket]"}], "/", 
             "2"}], ",", "1"}], "]"}], "+", "size"}]}], ",", 
        RowBox[{"1", ";;", "All"}]}], "\[RightDoubleBracket]"}]}], "//", 
     "Mean"}], "//", 
    RowBox[{
     RowBox[{"MovingAverage", "[", 
      RowBox[{"#", ",", "1"}], "]"}], "&"}]}], "//", 
   RowBox[{
    RowBox[{"ListPlot", "[", 
     RowBox[{"#", ",", 
      RowBox[{"PlotRange", "\[Rule]", 
       RowBox[{"{", 
        RowBox[{
         RowBox[{"{", 
          RowBox[{"90", ",", "390"}], "}"}], ",", 
         RowBox[{"{", 
          RowBox[{"0", ",", "1.2"}], "}"}]}], "}"}]}], ",", 
      RowBox[{"Frame", "\[Rule]", "True"}], ",", 
      RowBox[{"FrameTicks", "\[Rule]", 
       RowBox[{"{", 
        RowBox[{
         RowBox[{"Table", "[", 
          RowBox[{
           RowBox[{"{", 
            RowBox[{"i", ",", 
             RowBox[{
              RowBox[{"dt", " ", "i"}], "-", 
              RowBox[{"frapn", " ", "dt"}]}]}], "}"}], ",", " ", 
           RowBox[{"{", 
            RowBox[{"i", ",", "100", ",", "3000", ",", "30"}], "}"}]}], "]"}],
          ",", "Automatic", ",", "Automatic", ",", "Automatic"}], "}"}]}], 
      ",", 
      RowBox[{"AspectRatio", "\[Rule]", 
       RowBox[{"1", "/", "4"}]}]}], "]"}], "&"}]}], ";"}]}], "Input",
 CellChangeTimes->{{3.489318074179*^9, 3.489318086375*^9}, 3.48931821079*^9, 
   3.489319051001*^9, {3.489319114965*^9, 3.489319117755*^9}, {
   3.509254021409878*^9, 3.5092542227073917`*^9}, {3.5092542603875465`*^9, 
   3.50925437355602*^9}, {3.548372077635217*^9, 3.5483721493645782`*^9}, {
   3.548372725845197*^9, 3.54837273704642*^9}, {3.548372815862005*^9, 
   3.5483728402613444`*^9}, {3.5483729273657613`*^9, 
   3.5483729346295643`*^9}, {3.548454572126153*^9, 3.548454588825611*^9}, {
   3.6749795454641848`*^9, 3.674979546214182*^9}, {3.6749795789460273`*^9, 
   3.674979579914773*^9}, {3.674980303467595*^9, 3.6749803462435207`*^9}, 
   3.6812344233012447`*^9, {3.681234678501216*^9, 3.681234679506054*^9}, 
   3.747850561513054*^9}],

Cell[BoxData[
 RowBox[{"\[IndentingNewLine]", 
  RowBox[{
   RowBox[{
    RowBox[{
     RowBox[{
      RowBox[{
       RowBox[{"mynorm", "\[LeftDoubleBracket]", 
        RowBox[{
         RowBox[{
          RowBox[{
           RowBox[{"Round", "[", 
            RowBox[{
             RowBox[{
              RowBox[{
               RowBox[{"Dimensions", "[", "mynorm", "]"}], 
               "\[LeftDoubleBracket]", "1", "\[RightDoubleBracket]"}], "/", 
              "2"}], ",", "1"}], "]"}], "-", "size"}], ";;", 
          RowBox[{
           RowBox[{"Round", "[", 
            RowBox[{
             RowBox[{
              RowBox[{
               RowBox[{"Dimensions", "[", "mynorm", "]"}], 
               "\[LeftDoubleBracket]", "1", "\[RightDoubleBracket]"}], "/", 
              "2"}], ",", "1"}], "]"}], "+", "size"}]}], ",", 
         RowBox[{"1", ";;", "All"}]}], "\[RightDoubleBracket]"}], "/", 
       RowBox[{"mycnorm2", "\[LeftDoubleBracket]", 
        RowBox[{
         RowBox[{
          RowBox[{
           RowBox[{"Round", "[", 
            RowBox[{
             RowBox[{
              RowBox[{
               RowBox[{"Dimensions", "[", "mynorm", "]"}], 
               "\[LeftDoubleBracket]", "1", "\[RightDoubleBracket]"}], "/", 
              "2"}], ",", "1"}], "]"}], "-", "size"}], ";;", 
          RowBox[{
           RowBox[{"Round", "[", 
            RowBox[{
             RowBox[{
              RowBox[{
               RowBox[{"Dimensions", "[", "mynorm", "]"}], 
               "\[LeftDoubleBracket]", "1", "\[RightDoubleBracket]"}], "/", 
              "2"}], ",", "1"}], "]"}], "+", "size"}]}], ",", 
         RowBox[{"1", ";;", "All"}]}], "\[RightDoubleBracket]"}]}], "//", 
      "Mean"}], "//", 
     RowBox[{
      RowBox[{"MovingAverage", "[", 
       RowBox[{"#", ",", "1"}], "]"}], "&"}]}], "//", 
    RowBox[{
     RowBox[{"ListPlot", "[", 
      RowBox[{"#", ",", 
       RowBox[{"PlotRange", "\[Rule]", 
        RowBox[{"{", 
         RowBox[{
          RowBox[{"{", 
           RowBox[{"90", ",", "All"}], "}"}], ",", 
          RowBox[{"{", 
           RowBox[{"0.2", ",", "1.2"}], "}"}]}], "}"}]}], ",", 
       RowBox[{"Frame", "\[Rule]", "True"}], ",", 
       RowBox[{"FrameTicks", "\[Rule]", 
        RowBox[{"{", 
         RowBox[{
          RowBox[{"Table", "[", 
           RowBox[{
            RowBox[{"{", 
             RowBox[{"i", ",", 
              RowBox[{
               RowBox[{"dt", " ", "i"}], "-", 
               RowBox[{"frapn", " ", "dt"}]}]}], "}"}], ",", " ", 
            RowBox[{"{", 
             RowBox[{"i", ",", "100", ",", "3000", ",", "500"}], "}"}]}], 
           "]"}], ",", "Automatic", ",", "Automatic", ",", "Automatic"}], 
         "}"}]}], ",", 
       RowBox[{"AspectRatio", "\[Rule]", 
        RowBox[{"1", "/", "4"}]}]}], "]"}], "&"}]}], ";"}]}]], "Input",
 CellChangeTimes->{{3.489318074179*^9, 3.489318086375*^9}, 3.48931821079*^9, 
   3.489319051001*^9, {3.489319114965*^9, 3.489319117755*^9}, {
   3.509254021409878*^9, 3.5092542227073917`*^9}, {3.5092542603875465`*^9, 
   3.50925437355602*^9}, {3.548372077635217*^9, 3.5483721493645782`*^9}, {
   3.548372725845197*^9, 3.54837273704642*^9}, {3.5483727773496513`*^9, 
   3.5483727775566635`*^9}, {3.548372886181505*^9, 3.5483729128697557`*^9}, {
   3.548454496802955*^9, 3.5484545521884375`*^9}, {3.6749803584467554`*^9, 
   3.674980362774962*^9}, 3.681234459973383*^9, 3.7478505633527107`*^9}],

Cell[BoxData[""], "Input",
 CellChangeTimes->{{3.5483813576836176`*^9, 3.5483813577196198`*^9}}],

Cell[BoxData[
 RowBox[{
  RowBox[{"pbcor1", "=", 
   RowBox[{"(", 
    RowBox[{"mynorm", "/", "mycnorm2"}], ")"}]}], ";"}]], "Input",
 CellChangeTimes->{{3.489319164774*^9, 3.489319170708*^9}, {3.489320262494*^9,
   3.489320276014*^9}}],

Cell[BoxData[
 RowBox[{
  RowBox[{"pbcor1", "//", "Dimensions"}], ";"}]], "Input",
 CellChangeTimes->{{3.489320306884*^9, 3.489320310073*^9}, 
   3.747850565591951*^9}],

Cell[BoxData[
 RowBox[{
  RowBox[{
   RowBox[{"pbcor1", "\[LeftDoubleBracket]", 
    RowBox[{
     FractionBox[
      RowBox[{
       RowBox[{
        RowBox[{"Dimensions", "[", "pbcor1", "]"}], "\[LeftDoubleBracket]", 
        "1", "\[RightDoubleBracket]"}], "+", "1"}], "2"], ";;", 
     RowBox[{
      RowBox[{"Dimensions", "[", "pbcor1", "]"}], "\[LeftDoubleBracket]", "1",
       "\[RightDoubleBracket]"}]}], "\[RightDoubleBracket]"}], "//", 
   "Dimensions"}], ";"}]], "Input",
 CellChangeTimes->{{3.4893205041879997`*^9, 3.489320510611*^9}, 
   3.747850566679991*^9}],

Cell[BoxData[{
 RowBox[{
  RowBox[{"pbcor", "=", 
   RowBox[{
    RowBox[{"(", 
     RowBox[{
      RowBox[{"(", 
       RowBox[{
        RowBox[{"pbcor1", "\[LeftDoubleBracket]", 
         RowBox[{"1", ";;", 
          FractionBox[
           RowBox[{
            RowBox[{
             RowBox[{"Dimensions", "[", "pbcor1", "]"}], 
             "\[LeftDoubleBracket]", "1", "\[RightDoubleBracket]"}], "+", 
            "1"}], "2"]}], "\[RightDoubleBracket]"}], "//", "Reverse"}], 
       ")"}], "+", 
      RowBox[{"(", 
       RowBox[{"pbcor1", "\[LeftDoubleBracket]", 
        RowBox[{
         FractionBox[
          RowBox[{
           RowBox[{
            RowBox[{"Dimensions", "[", "pbcor1", "]"}], 
            "\[LeftDoubleBracket]", "1", "\[RightDoubleBracket]"}], "+", 
           "1"}], "2"], ";;", 
         RowBox[{
          RowBox[{"Dimensions", "[", "pbcor1", "]"}], "\[LeftDoubleBracket]", 
          "1", "\[RightDoubleBracket]"}]}], "\[RightDoubleBracket]"}], 
       ")"}]}], ")"}], "/", "2"}]}], ";"}], "\[IndentingNewLine]", 
 RowBox[{
  RowBox[{"(*", 
   RowBox[{
    RowBox[{"pbcor", "//", 
     RowBox[{
      RowBox[{"ArrayPlot", "[", 
       RowBox[{"#", ",", 
        RowBox[{"AspectRatio", "\[Rule]", 
         RowBox[{"1", "/", "5"}]}]}], "]"}], "&"}]}], "//", "ColorNegate"}], 
   "*)"}]}]}], "Input",
 CellChangeTimes->{{3.489320277986*^9, 3.489320293744*^9}, {3.48932032737*^9, 
   3.489320485757*^9}, {3.489320522849*^9, 3.48932056519*^9}, 
   3.4902665695498767`*^9, {3.490266625974867*^9, 3.4902666408400307`*^9}, {
   3.678921258573852*^9, 3.678921261237548*^9}}],

Cell[BoxData[
 RowBox[{
  RowBox[{"pbcor", "//", "Dimensions"}], ";"}]], "Input",
 CellChangeTimes->{{3.4902667381689653`*^9, 3.4902667405415006`*^9}, 
   3.74785057327205*^9}],

Cell[BoxData[
 RowBox[{
  RowBox[{"endbleach", "=", "frapend"}], ";"}]], "Input",
 CellChangeTimes->{{3.4903074766826596`*^9, 3.490307483407669*^9}, {
  3.4903098322102833`*^9, 3.4903098448679695`*^9}, {3.490309881898282*^9, 
  3.4903098863432884`*^9}, {3.4903205135477257`*^9, 3.490320514733328*^9}}],

Cell[BoxData[
 RowBox[{"(*", 
  RowBox[{
   RowBox[{
    RowBox[{"pbcor", "\[LeftDoubleBracket]", 
     RowBox[{
      RowBox[{"1", ";;", "All"}], ",", 
      RowBox[{"frapn", ";;", 
       RowBox[{"endbleach", "+", "300"}]}]}], "\[RightDoubleBracket]"}], "//", 
    RowBox[{
     RowBox[{"ArrayPlot", "[", 
      RowBox[{"#", ",", 
       RowBox[{"AspectRatio", "\[Rule]", 
        RowBox[{"1", "/", "5"}]}]}], "]"}], "&"}]}], "//", "ColorNegate"}], 
  "*)"}]], "Input",
 CellChangeTimes->{{3.490266713016096*^9, 3.4902668432462053`*^9}, {
   3.490307427034794*^9, 3.4903074884476757`*^9}, {3.4903217359502735`*^9, 
   3.490321755996309*^9}, {3.49032182493283*^9, 3.4903218254164305`*^9}, {
   3.4903341249489756`*^9, 3.490334167022249*^9}, {3.490334208143922*^9, 
   3.490334208533922*^9}, {3.5256589409814653`*^9, 3.525658942388546*^9}, {
   3.525658988853204*^9, 3.5256589986937666`*^9}, {3.525659045365436*^9, 
   3.525659049925697*^9}, 3.5256682888647804`*^9, {3.525668864000676*^9, 
   3.5256688722571487`*^9}, 3.5483714734713287`*^9, 3.5483722297615633`*^9, {
   3.6789212646698027`*^9, 3.678921267455806*^9}}],

Cell[BoxData[
 RowBox[{
  RowBox[{"Dimensions", "[", "pbcor", "]"}], ";"}]], "Input",
 CellChangeTimes->{{3.4903197073235083`*^9, 3.490319716699125*^9}, 
   3.747850572263392*^9}],

Cell[BoxData[
 RowBox[{
  RowBox[{
   RowBox[{"{", 
    RowBox[{
     RowBox[{
      RowBox[{
       RowBox[{"pbcor", "\[LeftDoubleBracket]", 
        RowBox[{
         RowBox[{"1", ";;", "All"}], ",", 
         RowBox[{
          RowBox[{"frapn", "-", "10"}], ";;", 
          RowBox[{"frapn", "-", "1"}]}]}], "\[RightDoubleBracket]"}], "//", 
       "Transpose"}], "//", "Mean"}], ",", 
     RowBox[{
      RowBox[{
       RowBox[{"pbcor", "\[LeftDoubleBracket]", 
        RowBox[{
         RowBox[{"1", ";;", "All"}], ",", 
         RowBox[{"endbleach", ";;", 
          RowBox[{"endbleach", "+", "10"}]}]}], "\[RightDoubleBracket]"}], "//",
        "Transpose"}], "//", "Mean"}], ",", 
     RowBox[{
      RowBox[{
       RowBox[{"pbcor", "\[LeftDoubleBracket]", 
        RowBox[{
         RowBox[{"1", ";;", "All"}], ",", 
         RowBox[{
          RowBox[{
           RowBox[{
            RowBox[{"Dimensions", "[", "pbcor", "]"}], "\[LeftDoubleBracket]",
             "2", "\[RightDoubleBracket]"}], "-", "300"}], ";;", 
          RowBox[{
           RowBox[{
            RowBox[{"Dimensions", "[", "pbcor", "]"}], "\[LeftDoubleBracket]",
             "2", "\[RightDoubleBracket]"}], "-", "200"}]}]}], 
        "\[RightDoubleBracket]"}], "//", "Transpose"}], "//", "Mean"}]}], 
    "}"}], "//", 
   RowBox[{
    RowBox[{"ListPlot", "[", 
     RowBox[{"#", ",", 
      RowBox[{"Joined", "\[Rule]", "True"}]}], "]"}], "&"}]}], ";"}]], "Input",
 CellChangeTimes->{{3.489319185564*^9, 3.489319301366*^9}, {
   3.4902666816706324`*^9, 3.4902666917357817`*^9}, {3.4902668665190487`*^9, 
   3.4902668798942456`*^9}, {3.4902669265839643`*^9, 
   3.4902669335639896`*^9}, {3.4902669676703153`*^9, 
   3.4902669946453533`*^9}, {3.4902670609812574`*^9, 3.490267077726671*^9}, {
   3.490267520328081*^9, 3.490267535911108*^9}, {3.4903075038277493`*^9, 
   3.490307528395288*^9}, {3.490307887266678*^9, 3.4903079171518154`*^9}, {
   3.490319081685609*^9, 3.490319097020436*^9}, {3.4903197040163026`*^9, 
   3.4903198143864965`*^9}, {3.4903198622785807`*^9, 
   3.4903199114030666`*^9}, {3.5256688884340734`*^9, 
   3.5256688968175535`*^9}, {3.535847778597822*^9, 3.535847802027855*^9}, {
   3.5358478369379044`*^9, 3.535847854187928*^9}, 3.747850570648357*^9}],

Cell[BoxData[
 RowBox[{
  RowBox[{
   RowBox[{"{", 
    RowBox[{
     RowBox[{
      RowBox[{
       RowBox[{"pbcor", "\[LeftDoubleBracket]", 
        RowBox[{
         RowBox[{"1", ";;", "All"}], ",", 
         RowBox[{
          RowBox[{"frapn", "-", "1"}], ";;", 
          RowBox[{"frapn", "-", "1"}]}]}], "\[RightDoubleBracket]"}], "//", 
       "Transpose"}], "//", "Mean"}], ",", 
     RowBox[{
      RowBox[{
       RowBox[{"pbcor", "\[LeftDoubleBracket]", 
        RowBox[{
         RowBox[{"1", ";;", "All"}], ",", 
         RowBox[{"endbleach", ";;", "endbleach"}]}], 
        "\[RightDoubleBracket]"}], "//", "Transpose"}], "//", "Mean"}], ",", 
     RowBox[{
      RowBox[{
       RowBox[{"pbcor", "\[LeftDoubleBracket]", 
        RowBox[{
         RowBox[{"1", ";;", "All"}], ",", 
         RowBox[{
          RowBox[{
           RowBox[{"Dimensions", "[", "pbcor", "]"}], "\[LeftDoubleBracket]", 
           "2", "\[RightDoubleBracket]"}], ";;", 
          RowBox[{
           RowBox[{"Dimensions", "[", "pbcor", "]"}], "\[LeftDoubleBracket]", 
           "2", "\[RightDoubleBracket]"}]}]}], "\[RightDoubleBracket]"}], "//",
        "Transpose"}], "//", "Mean"}]}], "}"}], "//", 
   RowBox[{
    RowBox[{"ListPlot", "[", 
     RowBox[{"#", ",", 
      RowBox[{"Joined", "\[Rule]", "True"}]}], "]"}], "&"}]}], ";"}]], "Input",
 CellChangeTimes->{{3.489319185564*^9, 3.489319301366*^9}, {
   3.4902666816706324`*^9, 3.4902666917357817`*^9}, {3.4902668665190487`*^9, 
   3.4902668798942456`*^9}, {3.4902669265839643`*^9, 
   3.4902669335639896`*^9}, {3.4902669676703153`*^9, 
   3.4902669946453533`*^9}, {3.4902670609812574`*^9, 3.490267077726671*^9}, {
   3.490267520328081*^9, 3.490267535911108*^9}, {3.4903075038277493`*^9, 
   3.490307528395288*^9}, {3.490307887266678*^9, 3.4903079171518154`*^9}, {
   3.490319081685609*^9, 3.490319097020436*^9}, {3.4903197040163026`*^9, 
   3.4903198143864965`*^9}, {3.4903198622785807`*^9, 
   3.4903199114030666`*^9}, {3.5256688884340734`*^9, 3.5256688968175535`*^9}, 
   3.747850576392248*^9}],

Cell[BoxData[
 RowBox[{
  RowBox[{"InitF", "=", 
   RowBox[{
    RowBox[{
     RowBox[{
      RowBox[{"pbcor", "\[LeftDoubleBracket]", 
       RowBox[{
        RowBox[{"1", ";;", "All"}], ",", 
        RowBox[{
         RowBox[{"frapn", "-", "10"}], ";;", 
         RowBox[{"frapn", "-", "1"}]}]}], "\[RightDoubleBracket]"}], "//", 
      "Transpose"}], "//", "Mean"}], "//", "Mean"}]}], ";"}]], "Input",
 CellChangeTimes->{{3.490319968249567*^9, 3.490320017951254*^9}, {
   3.509250904496601*^9, 3.5092509272969046`*^9}, {3.6749804099064913`*^9, 
   3.6749804101252127`*^9}, 3.74785057923976*^9}],

Cell[BoxData[
 RowBox[{
  RowBox[{"FinF", "=", 
   RowBox[{
    RowBox[{
     RowBox[{
      RowBox[{"pbcor", "\[LeftDoubleBracket]", 
       RowBox[{
        RowBox[{"1", ";;", "All"}], ",", 
        RowBox[{
         RowBox[{
          RowBox[{
           RowBox[{"Dimensions", "[", "pbcor", "]"}], "\[LeftDoubleBracket]", 
           "2", "\[RightDoubleBracket]"}], "-", "20"}], ";;", 
         RowBox[{
          RowBox[{"Dimensions", "[", "pbcor", "]"}], "\[LeftDoubleBracket]", 
          "2", "\[RightDoubleBracket]"}]}]}], "\[RightDoubleBracket]"}], "//",
       "Transpose"}], "//", "Mean"}], "//", "Mean"}]}], ";"}]], "Input",
 CellChangeTimes->{{3.4903199533359404`*^9, 3.4903200229900627`*^9}, {
   3.4903352490421505`*^9, 3.49033525997777*^9}, {3.509250915745244*^9, 
   3.5092509223366213`*^9}, 3.7478505800876713`*^9}],

Cell[BoxData[
 RowBox[{
  RowBox[{"FinF", "/", "InitF"}], ";"}]], "Input",
 CellChangeTimes->{{3.4903200250180664`*^9, 3.490320027748071*^9}, 
   3.747850581287702*^9}],

Cell[BoxData[
 RowBox[{
  RowBox[{"radialbinsize", "=", "1"}], ";"}]], "Input",
 CellChangeTimes->{{3.490320762726963*^9, 3.490320767406972*^9}, {
  3.5092522416800833`*^9, 3.5092522748319798`*^9}}],

Cell[BoxData[
 RowBox[{"(*", " ", 
  RowBox[{
   RowBox[{"STEP", " ", "1"}], ":", " ", 
   RowBox[{"Prepare", " ", "Data"}]}], " ", "*)"}]], "Input",
 CellChangeTimes->{{3.454979385284*^9, 3.454979394545*^9}, {
  3.455560661996172*^9, 3.4555606620586605`*^9}}],

Cell[BoxData[
 RowBox[{
  RowBox[{"myfrap", "=", "pbcor"}], ";"}]], "Input",
 CellChangeTimes->{{3.4633357760423603`*^9, 3.4633357957772403`*^9}}],

Cell[BoxData[
 RowBox[{"(*", 
  RowBox[{
   RowBox[{"myfrap", "=", 
    RowBox[{
     RowBox[{"Part", "[", 
      RowBox[{"Table", "[", 
       RowBox[{
        RowBox[{"<<", 
         RowBox[{"(", 
          RowBox[{"ToString", "[", 
           RowBox[{
           "MyST", "\[LeftDoubleBracket]", "i", "\[RightDoubleBracket]"}], 
           "]"}], ")"}]}], ",", 
        RowBox[{"{", 
         RowBox[{"i", ",", "1", ",", "1", ",", "1"}], "}"}]}], "]"}], " ", 
      "]"}], "\[LeftDoubleBracket]", 
     RowBox[{"1", ",", "6"}], "\[RightDoubleBracket]"}]}], ";"}], 
  "*)"}]], "Input",
 CellChangeTimes->{{3.438825595881*^9, 3.438825675225*^9}, 
   3.438826538842*^9, {3.438828706679*^9, 3.438828728887*^9}, {
   3.43882885244*^9, 3.4388288540629997`*^9}, {3.438859648684*^9, 
   3.438859649375*^9}, {3.438871846354*^9, 3.4388718476280003`*^9}, {
   3.438871926659*^9, 3.4388719277980003`*^9}, {3.438871978474*^9, 
   3.4388719788269997`*^9}, {3.438899538611*^9, 3.438899584672*^9}, {
   3.438899703024*^9, 3.438899703123*^9}, {3.438955260482793*^9, 
   3.438955285515793*^9}, 3.445260109749277*^9, {3.4452602831767015`*^9, 
   3.445260284239235*^9}, {3.445262389322221*^9, 3.4452623906972647`*^9}, 
   3.4488949819078493`*^9, {3.4488951112557383`*^9, 3.4488951199903927`*^9}, {
   3.450795468743022*^9, 3.4507954722762384`*^9}, {3.4507976197525377`*^9, 
   3.4507976255995417`*^9}, {3.4510525278778105`*^9, 
   3.4510525369093494`*^9}, {3.451052689398604*^9, 3.4510526937737436`*^9}, {
   3.4519273791913395`*^9, 3.451927413589888*^9}, {3.451928833548931*^9, 
   3.4519288342355776`*^9}, {3.451928890212865*^9, 3.4519288909151163`*^9}, {
   3.4519289886685953`*^9, 3.4519289897141705`*^9}, {3.4519292473858004`*^9, 
   3.451929248450735*^9}, {3.452360030476247*^9, 3.452360036023903*^9}, {
   3.45236046589692*^9, 3.4523604667720437`*^9}, {3.452360558633874*^9, 
   3.45236056350644*^9}, {3.452361304625723*^9, 3.4523613068913336`*^9}, {
   3.452361420471043*^9, 3.4523614208148065`*^9}, {3.452361736812185*^9, 
   3.452361738171629*^9}, {3.452362249558982*^9, 3.45236225021527*^9}, 
   3.45245261150851*^9, {3.452868400610074*^9, 3.4528684006882124`*^9}, {
   3.4528709006197567`*^9, 3.4528709036046286`*^9}, {3.452871437021499*^9, 
   3.4528714385373764`*^9}, 3.452872008444693*^9, 3.45314461050381*^9, {
   3.4531446489740367`*^9, 3.4531446502709618`*^9}, {3.453202990901781*^9, 
   3.45320299204245*^9}, {3.4532031202973747`*^9, 3.453203129844616*^9}, 
   3.4532044733180785`*^9, {3.4532046023074064`*^9, 3.4532046024011602`*^9}, {
   3.453205208908824*^9, 3.4532052381130705`*^9}, {3.45320528094284*^9, 
   3.453205282380395*^9}, {3.453205342476453*^9, 3.4532053437421265`*^9}, {
   3.453205379462248*^9, 3.4532053807904243`*^9}, {3.4532054492461777`*^9, 
   3.453205450996245*^9}, {3.453205498732453*^9, 3.4532054999512496`*^9}, {
   3.453205530921189*^9, 3.453205532311867*^9}, {3.4532060745826893`*^9, 
   3.4532061043807087`*^9}, {3.453206139678939*^9, 3.4532061421009073`*^9}, {
   3.4532061795554705`*^9, 3.4532061800086126`*^9}, {3.453206483207755*^9, 
   3.4532064862859983`*^9}, {3.4532066428232594`*^9, 
   3.4532066431826477`*^9}, {3.453206735201806*^9, 3.4532067354205647`*^9}, {
   3.453206872519579*^9, 3.4532068725977073`*^9}, {3.4532069263341455`*^9, 
   3.4532069287561135`*^9}, {3.45320708584027*^9, 3.453207121685397*^9}, 
   3.4532075392326803`*^9, 3.453207698691928*^9, {3.4532079185909967`*^9, 
   3.453207921309851*^9}, {3.4532081621003475`*^9, 3.453208163381646*^9}, {
   3.4532085043166127`*^9, 3.453208506301064*^9}, {3.453208540317995*^9, 
   3.4532085464744816`*^9}, {3.45320936234956*^9, 3.4532093653340497`*^9}, {
   3.4532094353054867`*^9, 3.4532094701193233`*^9}, {3.4532098057728367`*^9, 
   3.4532098070697613`*^9}, {3.453209892526168*^9, 3.4532098952450223`*^9}, {
   3.453212016232715*^9, 3.453212020779765*^9}, {3.453636781105392*^9, 
   3.4536367964965096`*^9}, {3.45363689167143*^9, 3.4536368981872635`*^9}, {
   3.4537351722898703`*^9, 3.4537351794776464`*^9}, {3.4548950363768*^9, 
   3.4548950443988*^9}, {3.4548951251498003`*^9, 3.4548951483338003`*^9}, {
   3.454936864065159*^9, 3.454936866502737*^9}, {3.4549420244646616`*^9, 
   3.454942067325408*^9}, {3.454971682824*^9, 3.454971685583*^9}, {
   3.45497686166*^9, 3.454976876218*^9}, {3.4554516362391963`*^9, 
   3.4554516375360713`*^9}, {3.455473807275152*^9, 3.455473809431472*^9}, {
   3.455567331905912*^9, 3.455567332936984*^9}, {3.4559903502826395`*^9, 
   3.4559903516264067`*^9}, {3.462534946262467*^9, 3.4625349472781115`*^9}, {
   3.463335784480076*^9, 3.4633357863238735`*^9}}],

Cell[CellGroupData[{

Cell[BoxData[
 RowBox[{"{", 
  RowBox[{"dt", ",", "dbt", ",", "frapn", ",", "frapend"}], "}"}]], "Input",
 CellChangeTimes->{{3.4639268276129527`*^9, 3.463926827753582*^9}, {
  3.464009494068716*^9, 3.464009496678141*^9}, {3.4651414804500723`*^9, 
  3.4651414810750885`*^9}, {3.4903282095768476`*^9, 3.4903282288740816`*^9}}],

Cell[BoxData[
 RowBox[{"{", 
  RowBox[{"0.00756`", ",", "1", ",", "100", ",", "101"}], "}"}]], "Output",
 CellChangeTimes->{3.764370166879047*^9}]
}, Open  ]],

Cell["\<\
Remember dbt is in frame units, not seconds, so need to multiply by dt to get \
the proper time:\
\>", "Text",
 CellChangeTimes->{{3.4651443680552435`*^9, 3.4651443888213997`*^9}}],

Cell[CellGroupData[{

Cell[BoxData[
 RowBox[{"myfrap", "//", "Dimensions"}]], "Input",
 CellChangeTimes->{{3.490322555642514*^9, 3.490322558403719*^9}, {
  3.4903273182816815`*^9, 3.4903273198728848`*^9}}],

Cell[BoxData[
 RowBox[{"{", 
  RowBox[{"81", ",", "2000"}], "}"}]], "Output",
 CellChangeTimes->{3.76437016714156*^9}]
}, Open  ]],

Cell[TextData[StyleBox["Note to Raja: below is just used to exponentially bin \
the data for fitting:",
 FontColor->RGBColor[1, 0, 0]]], "Text",
 CellChangeTimes->{{3.6749804607977066`*^9, 3.6749804773916483`*^9}}],

Cell[CellGroupData[{

Cell[BoxData[{
 RowBox[{
  RowBox[{"i", "=", "1"}], ";"}], "\[IndentingNewLine]", 
 RowBox[{
  RowBox[{"exp", "=", ".2"}], ";"}], "\[IndentingNewLine]", 
 RowBox[{
  RowBox[{"explist", "=", 
   RowBox[{"{", "}"}]}], ";"}], "\[IndentingNewLine]", 
 RowBox[{"While", "[", 
  RowBox[{
   RowBox[{
    SuperscriptBox["\[ExponentialE]", 
     RowBox[{"exp", " ", "i"}]], "\[LessEqual]", 
    RowBox[{
     RowBox[{"Length", "[", 
      RowBox[{
      "myfrap", "\[LeftDoubleBracket]", "1", "\[RightDoubleBracket]"}], "]"}],
      "-", "endbleach", "+", "1"}]}], ",", "\[IndentingNewLine]", 
   RowBox[{
    RowBox[{"explist", "=", 
     RowBox[{"Append", "[", 
      RowBox[{"explist", ",", 
       RowBox[{
        SuperscriptBox["\[ExponentialE]", 
         RowBox[{"exp", " ", "i"}]], "//", 
        RowBox[{
         RowBox[{"Round", "[", 
          RowBox[{"#", ",", "1"}], "]"}], "&"}]}]}], "]"}]}], ";", 
    "\[IndentingNewLine]", 
    RowBox[{"i", "=", 
     RowBox[{"i", "+", "1"}]}], ";"}]}], "\[IndentingNewLine]", 
  "]"}], "\[IndentingNewLine]", 
 RowBox[{"explist", "=", 
  RowBox[{
   RowBox[{"Union", "[", "explist", "]"}], "//", 
   RowBox[{
    RowBox[{"Drop", "[", 
     RowBox[{"#", ",", "0"}], "]"}], "&"}]}]}]}], "Input",
 CellChangeTimes->{{3.455974570908791*^9, 3.455974611753064*^9}, {
   3.4559747056917663`*^9, 3.4559748867565837`*^9}, {3.45597527749596*^9, 
   3.4559752824491487`*^9}, {3.4559885972758265`*^9, 3.455988612510396*^9}, {
   3.455988656854714*^9, 3.455988657401596*^9}, {3.455988778606272*^9, 
   3.4559887792625303`*^9}, {3.4559888929983616`*^9, 3.4559888930764875`*^9}, 
   3.4625349587470818`*^9, {3.4625350466550198`*^9, 3.4625350769368505`*^9}, {
   3.4633358932797365`*^9, 3.4633359015768237`*^9}, {3.46333602000173*^9, 
   3.4633360278300557`*^9}, {3.463336066393543*^9, 3.463336066784178*^9}, {
   3.4633362930868464`*^9, 3.4633362942743764`*^9}, {3.463926331862714*^9, 
   3.4639263320033436`*^9}, {3.4640112758373003`*^9, 3.4640113041815944`*^9}, 
   3.4651331524243803`*^9, {3.4651332361140227`*^9, 3.465133250770648*^9}, {
   3.465152586714452*^9, 3.465152592917736*^9}, {3.4902676654668045`*^9, 
   3.4902676902822237`*^9}, {3.4902677316265883`*^9, 3.490267734425749*^9}, {
   3.490307584222444*^9, 3.4903075886124945`*^9}, {3.6750217958153734`*^9, 
   3.675021801206078*^9}, 3.7478497621008463`*^9, 3.747855806927548*^9}],

Cell[BoxData[
 RowBox[{"{", 
  RowBox[{
  "1", ",", "2", ",", "3", ",", "4", ",", "5", ",", "6", ",", "7", ",", "9", 
   ",", "11", ",", "13", ",", "16", ",", "20", ",", "25", ",", "30", ",", 
   "37", ",", "45", ",", "55", ",", "67", ",", "81", ",", "99", ",", "122", 
   ",", "148", ",", "181", ",", "221", ",", "270", ",", "330", ",", "403", 
   ",", "493", ",", "602", ",", "735", ",", "898", ",", "1097", ",", "1339", 
   ",", "1636"}], "}"}]], "Output",
 CellChangeTimes->{3.764370167220173*^9}]
}, Open  ]],

Cell[CellGroupData[{

Cell[BoxData[
 RowBox[{
  RowBox[{"explist2", "=", 
   RowBox[{"Table", "[", 
    RowBox[{
     RowBox[{"If", "[", 
      RowBox[{
       RowBox[{
        RowBox[{
         RowBox[{"explist", "\[LeftDoubleBracket]", 
          RowBox[{"i", "+", "1"}], "\[RightDoubleBracket]"}], "-", 
         RowBox[{
         "explist", "\[LeftDoubleBracket]", "i", "\[RightDoubleBracket]"}]}], 
        ">", "10"}], ",", " ", 
       RowBox[{"Table", "[", 
        RowBox[{
         RowBox[{
          RowBox[{
          "explist", "\[LeftDoubleBracket]", "i", "\[RightDoubleBracket]"}], 
          "+", "j"}], ",", 
         RowBox[{"{", 
          RowBox[{"j", ",", 
           RowBox[{"-", "5"}], ",", "5", ",", "1"}], "}"}]}], "]"}], ",", 
       RowBox[{"Table", "[", 
        RowBox[{
         RowBox[{
          RowBox[{
          "explist", "\[LeftDoubleBracket]", "i", "\[RightDoubleBracket]"}], 
          "+", "j"}], ",", 
         RowBox[{"{", 
          RowBox[{"j", ",", "0", ",", "3", ",", "15"}], "}"}]}], "]"}]}], 
      "]"}], ",", 
     RowBox[{"{", 
      RowBox[{"i", ",", "1", ",", 
       RowBox[{
        RowBox[{"Length", "[", "explist", "]"}], "-", "1"}]}], "}"}]}], 
    "]"}]}], "\[IndentingNewLine]"}]], "Input",
 CellChangeTimes->{{3.4559764545579014`*^9, 3.455976489605225*^9}, {
   3.455988849138425*^9, 3.4559888622167177`*^9}, {3.462534981716273*^9, 
   3.462534994997778*^9}, 3.462535036826706*^9, {3.4639265792925067`*^9, 
   3.4639265992931466`*^9}, {3.4639267100154395`*^9, 
   3.4639267130624123`*^9}, {3.4651525559949155`*^9, 
   3.4651525652920284`*^9}, {3.465217179308648*^9, 3.4652171839650173`*^9}, {
   3.4903230046269026`*^9, 3.490323010632913*^9}, {3.5092524456667504`*^9, 
   3.509252484033945*^9}, {3.5092525217941046`*^9, 3.5092525659866323`*^9}, {
   3.5092536869147463`*^9, 3.5092536870267525`*^9}, {3.5483749243716993`*^9, 
   3.54837494448219*^9}, {3.5483807792671556`*^9, 3.548380781976858*^9}, {
   3.674980559416404*^9, 3.674980575539345*^9}, {3.6749806572061834`*^9, 
   3.674980663815666*^9}, {3.675021956963386*^9, 3.6750219834012284`*^9}, {
   3.747849801924302*^9, 3.747849815477128*^9}, {3.7478515696745253`*^9, 
   3.74785157146668*^9}, {3.7478556146057453`*^9, 3.7478556148487377`*^9}, 
   3.747855757006744*^9, 3.747855792718554*^9}],

Cell[BoxData[
 RowBox[{"{", 
  RowBox[{
   RowBox[{"{", "1", "}"}], ",", 
   RowBox[{"{", "2", "}"}], ",", 
   RowBox[{"{", "3", "}"}], ",", 
   RowBox[{"{", "4", "}"}], ",", 
   RowBox[{"{", "5", "}"}], ",", 
   RowBox[{"{", "6", "}"}], ",", 
   RowBox[{"{", "7", "}"}], ",", 
   RowBox[{"{", "9", "}"}], ",", 
   RowBox[{"{", "11", "}"}], ",", 
   RowBox[{"{", "13", "}"}], ",", 
   RowBox[{"{", "16", "}"}], ",", 
   RowBox[{"{", "20", "}"}], ",", 
   RowBox[{"{", "25", "}"}], ",", 
   RowBox[{"{", "30", "}"}], ",", 
   RowBox[{"{", "37", "}"}], ",", 
   RowBox[{"{", "45", "}"}], ",", 
   RowBox[{"{", 
    RowBox[{
    "50", ",", "51", ",", "52", ",", "53", ",", "54", ",", "55", ",", "56", 
     ",", "57", ",", "58", ",", "59", ",", "60"}], "}"}], ",", 
   RowBox[{"{", 
    RowBox[{
    "62", ",", "63", ",", "64", ",", "65", ",", "66", ",", "67", ",", "68", 
     ",", "69", ",", "70", ",", "71", ",", "72"}], "}"}], ",", 
   RowBox[{"{", 
    RowBox[{
    "76", ",", "77", ",", "78", ",", "79", ",", "80", ",", "81", ",", "82", 
     ",", "83", ",", "84", ",", "85", ",", "86"}], "}"}], ",", 
   RowBox[{"{", 
    RowBox[{
    "94", ",", "95", ",", "96", ",", "97", ",", "98", ",", "99", ",", "100", 
     ",", "101", ",", "102", ",", "103", ",", "104"}], "}"}], ",", 
   RowBox[{"{", 
    RowBox[{
    "117", ",", "118", ",", "119", ",", "120", ",", "121", ",", "122", ",", 
     "123", ",", "124", ",", "125", ",", "126", ",", "127"}], "}"}], ",", 
   RowBox[{"{", 
    RowBox[{
    "143", ",", "144", ",", "145", ",", "146", ",", "147", ",", "148", ",", 
     "149", ",", "150", ",", "151", ",", "152", ",", "153"}], "}"}], ",", 
   RowBox[{"{", 
    RowBox[{
    "176", ",", "177", ",", "178", ",", "179", ",", "180", ",", "181", ",", 
     "182", ",", "183", ",", "184", ",", "185", ",", "186"}], "}"}], ",", 
   RowBox[{"{", 
    RowBox[{
    "216", ",", "217", ",", "218", ",", "219", ",", "220", ",", "221", ",", 
     "222", ",", "223", ",", "224", ",", "225", ",", "226"}], "}"}], ",", 
   RowBox[{"{", 
    RowBox[{
    "265", ",", "266", ",", "267", ",", "268", ",", "269", ",", "270", ",", 
     "271", ",", "272", ",", "273", ",", "274", ",", "275"}], "}"}], ",", 
   RowBox[{"{", 
    RowBox[{
    "325", ",", "326", ",", "327", ",", "328", ",", "329", ",", "330", ",", 
     "331", ",", "332", ",", "333", ",", "334", ",", "335"}], "}"}], ",", 
   RowBox[{"{", 
    RowBox[{
    "398", ",", "399", ",", "400", ",", "401", ",", "402", ",", "403", ",", 
     "404", ",", "405", ",", "406", ",", "407", ",", "408"}], "}"}], ",", 
   RowBox[{"{", 
    RowBox[{
    "488", ",", "489", ",", "490", ",", "491", ",", "492", ",", "493", ",", 
     "494", ",", "495", ",", "496", ",", "497", ",", "498"}], "}"}], ",", 
   RowBox[{"{", 
    RowBox[{
    "597", ",", "598", ",", "599", ",", "600", ",", "601", ",", "602", ",", 
     "603", ",", "604", ",", "605", ",", "606", ",", "607"}], "}"}], ",", 
   RowBox[{"{", 
    RowBox[{
    "730", ",", "731", ",", "732", ",", "733", ",", "734", ",", "735", ",", 
     "736", ",", "737", ",", "738", ",", "739", ",", "740"}], "}"}], ",", 
   RowBox[{"{", 
    RowBox[{
    "893", ",", "894", ",", "895", ",", "896", ",", "897", ",", "898", ",", 
     "899", ",", "900", ",", "901", ",", "902", ",", "903"}], "}"}], ",", 
   RowBox[{"{", 
    RowBox[{
    "1092", ",", "1093", ",", "1094", ",", "1095", ",", "1096", ",", "1097", 
     ",", "1098", ",", "1099", ",", "1100", ",", "1101", ",", "1102"}], "}"}],
    ",", 
   RowBox[{"{", 
    RowBox[{
    "1334", ",", "1335", ",", "1336", ",", "1337", ",", "1338", ",", "1339", 
     ",", "1340", ",", "1341", ",", "1342", ",", "1343", ",", "1344"}], 
    "}"}]}], "}"}]], "Output",
 CellChangeTimes->{3.764370167298607*^9}]
}, Open  ]],

Cell[BoxData[
 RowBox[{
  RowBox[{"skip", "=", "3"}], ";"}]], "Input",
 CellChangeTimes->{{3.4903276280946264`*^9, 3.49032763013823*^9}, {
   3.509250308960538*^9, 3.5092503444315667`*^9}, {3.5092509911525574`*^9, 
   3.5092509914875765`*^9}, {3.5092537001915054`*^9, 
   3.5092537129592357`*^9}, {3.535845482052606*^9, 3.535845511282647*^9}, {
   3.5358470582968135`*^9, 3.535847090456859*^9}, {3.548371582303139*^9, 
   3.5483715826381583`*^9}, {3.548376000655262*^9, 3.5483760071295433`*^9}, {
   3.674983063769064*^9, 3.674983072191044*^9}, {3.6750218138156366`*^9, 
   3.6750218191282396`*^9}, 3.68339652259149*^9, 3.683397294515951*^9, 
   3.683398571141576*^9, 3.760201729815984*^9, {3.760201881755114*^9, 
   3.760201882004388*^9}, 3.760202057530648*^9}],

Cell[CellGroupData[{

Cell[BoxData[{
 RowBox[{
  RowBox[{"fitting", "=", 
   RowBox[{
    RowBox[{
     RowBox[{"(", 
      RowBox[{
       RowBox[{
        RowBox[{"myfrap", "\[LeftDoubleBracket]", 
         RowBox[{
          RowBox[{"1", ";;", "All"}], ",", 
          RowBox[{
           RowBox[{
            RowBox[{
            "#", "\[LeftDoubleBracket]", "1", "\[RightDoubleBracket]"}], "+", 
            "endbleach", "-", "1"}], ";;", 
           RowBox[{
            RowBox[{"#", "\[LeftDoubleBracket]", 
             RowBox[{"Length", "[", "#", "]"}], "\[RightDoubleBracket]"}], 
            "+", "endbleach", "-", "1"}]}]}], "\[RightDoubleBracket]"}], "//",
         "Transpose"}], "//", "Mean"}], ")"}], "&"}], "/@", "explist2"}]}], 
  ";"}], "\[IndentingNewLine]", 
 RowBox[{
  RowBox[{"fitting", "[", 
   RowBox[{"[", 
    RowBox[{"1", ";;", "All", ";;", "skip"}], "]"}], "]"}], "//", 
  RowBox[{
   RowBox[{"ListPlot", "[", 
    RowBox[{"#", ",", 
     RowBox[{"PlotRange", "\[Rule]", 
      RowBox[{"{", 
       RowBox[{"All", ",", 
        RowBox[{"{", 
         RowBox[{"0", ",", "1.3"}], "}"}]}], "}"}]}], ",", 
     RowBox[{"Joined", "\[Rule]", "True"}], ",", 
     RowBox[{"PlotMarkers", "\[Rule]", "Automatic"}]}], "]"}], 
   "&"}]}]}], "Input",
 CellChangeTimes->{{3.490322601116594*^9, 3.490322757382068*^9}, {
   3.490322852370635*^9, 3.490322976468853*^9}, {3.4903230720782213`*^9, 
   3.490323083996642*^9}, 3.490323120812707*^9, {3.4903250359700727`*^9, 
   3.4903250394176784`*^9}, {3.4903251197578197`*^9, 3.4903251284314346`*^9}, 
   3.490325200238361*^9, {3.490327633024235*^9, 3.4903276338666363`*^9}, {
   3.490337686047634*^9, 3.490337686125634*^9}}],

Cell[BoxData[
 GraphicsBox[{{}, {{{}, {}, 
     {RGBColor[0.368417, 0.506779, 0.709798], PointSize[
      0.0055000000000000005`], AbsoluteThickness[1.6], LineBox[CompressedData["
1:eJw1kGtQTGEYx9dWSkJGH1INNkVSuaf7/mu3vVTWnt0dszYfdHHfQpTIaocZ
EqOZFDLGJJG7aUyNe6vkksskdJWiCxV1QuQDYTzvmTlz5nd+z/953ucVxW/U
rBIKBALu7/vv+//hxWtL9HbJNbVi+gG3ooDZo22fEdthnLDbv3a4htgRi34l
PzM1WIidUJsrepyX8YjYGTJDZums6IfEblDfG05bbWD5aeg/M9A/lMzq3TEp
T6/wrKgm9kCx0elnpvQV8QwE9k3//ehbHbEXEo13vDQ7WD9vZEqnLes69oLY
B5Ep1daVkpfEfjjpeKUpP4ztMxf8YtmEwRTWfx46ujLGtU9h+8/H3uP3TcqV
jcQL8GVFLK9PZPMXQmW0PtCsY/MWgb+lqh7TWE/sD11J+y2TaxPxYny3qdhR
lsXmBcC0JdUQFviUOBBzrC7aWFc2EAchka9SSJpaiINxzMVhRtZZxiFwc1Fn
inLfEIeiztPS9noTO28YiguzFbLGVmIxBm+sUD75zeYDBdmXcyp4ypsBDz7u
RGk/y4dD/9znU8ud9+TDoeIKDXJhF/kIzAzTeaSIOslHoF4ePuv0NWKBBPyb
4AhXH5aXwLwr0GH/tnbyUrh6vu2Svn1HXgqvNQcf7PnQQT4SXGvPwkslLB+J
tIFNvfx1qhfI0K0M6Zt8iHkZ3Kta787p/EBeDv9vxhr3SR/Jy+EQVzD8w5r1
V8CxR5eaNJp5BS6W7wxdN9RNXomE9KPpovW0r1mJGoltgaWW6gVRaF8W0DNS
1Ec+CvETZX5inx7y0RCeyZNHvRogH41hr7Ejn+3Z+WJQuPb5qrLpn8nHwLcg
zjvNuZf8ErTU/8qLdWb3uwS73IXmiEbWX4W60IQoVVI/eRWaRtmuDK4iFixF
7+EhaUYp9TMvhb6tOKSj+RN5NbZ6X9DbeVI/qJFefmRLcwN5sxo3B89Xx26n
/SxqvFdPdcpfzeZzeJDatu2uL+0DDkcq/AIcrFieQ3ZZp7zyBNVbOHz1VT+1
smJ5DTafy5VvuEn7Q4PdWt8rHfbkzRrcaE26vdxA/Swa9NZHG/fvY/evxQRu
5g/bFmJo4XLuVE6CzRfKa1FY7pTvqh2kvBZPxpomj+eIBToEGbLir6rofqCD
fZ+9KGikU/wH0ht/8w==
       "]]}, 
     {RGBColor[0.880722, 0.611041, 0.142051], PointSize[
      0.0055000000000000005`], AbsoluteThickness[1.6], LineBox[CompressedData["
1:eJw1kQtMU2cUx6+NGBA2S3WKEyZKBRRBRHQIQv+25Y2lD4IboLUYhFR5zGWy
AZqLCbhky8KcQbMR8UHEByDRiFMbrPWt5TWdw6EtzyLIoMJ0aqzo4vlucnPz
u7/z/8459y7IzFdnCTiOU72//39+uOyS7P/O3nve/4eEXmAo5bFj+LiJ2BlN
ou6DzqIOYiFEjY6TtQYz8SxM23z2B3lUO7EHkq2l5Xdm3SH2RN7e2qKfXFqI
vXHAbtG3T14nXghFuJO0ooT1F6PO6fo8v+n3iX1R/1tBWoLHn8T+0LdHP/c5
30a8BItcG1OKzrP5lmI6F2nqVrB8EGo1gS+EJpYPxo+qrl+eGVi/5bBVj/uc
cbD6EHjoe29l1rN5V2Cb9EJYqttD4lA0xhiUfa6dxCsxpTm2wHULy69CsCN6
vtif1X+OXV+ds5su9RCHoVoxGbZPx+pXQ/jWc/mbpi7icDhFnerOz31MHAGR
YvTW5au9xGvQtN7tgshsIY5EvvyFdsHePuIouCsKbqTp2X4SxJkFQemzWR6o
izh6Tf4vzc8DV04XRn4zwOZbi55Fnx1Ki/2b/Fr8nlq50zLM+klh+zVo64SM
6nkpXpdm2yK9rORlsFeJJ80u/eRlcBOOx2Rqu8nL8aR1ffHr+7QfL0fnmZHO
cl/mo2G3JqhK9NSPj4YlJz9HJ7aRj8H31Te1CztoXz4G3CXBF1fMA+RjscpW
uKzsLusfC8GOzNrUUnZ+HGq0uQIR/4R8HJpbmh0Bo1TPxcN3w0ClbAbLx+Pb
OfMa5uqGyCdgV17JPWPxCPkEcBPCwMWlg+QT0aDd4BWwn/lE3N5ifesiY/8n
Cfaj3rJOK83LJ6HslXfInjns/HX4+cu40b9uE/PrMPhozUCW3zB5BTZ9lDco
3D5KXoHvKnwqp02w/ZORqkof9NxI9XwyMty3Gyr2MK/ETolXdnHL0w8MJXpu
QB9upfl5JY60c61TH9L3MSpxMSincPUU1l+FXL9KzcwImg8qoE934IT6H8qr
4OyatSz9OHmjCiEvA9qcPiXPqXE3MEO6wkbfB2oYusymshq2jxq9obr+TcYx
yqtxIri8zZI0TnkNxDsyquZ/bKe8BkVjHZ/U5bG8BlsbdhsPv2Hza2CoGBuR
FTyjfAoc7tmhslaqRwoefD20RHzsqeQds0mDdw==
       "]]}, 
     {RGBColor[0.560181, 0.691569, 0.194885], PointSize[
      0.0055000000000000005`], AbsoluteThickness[1.6], LineBox[CompressedData["
1:eJw1kQ1MjHEcxx9qSUsSedmukpKWtxAS7r533dHb1b0UE+U1ZZFrU63iHHI2
7y8ltJZeRjRjy5CJy0u7QvMaXXU5ddV1oReaZeZl/f7P9uzZ5/n8v7/f7/k9
nlt2KxJGcxwn/3f/f45cfYIQSYpeHfxBQC+wPez3U0P8K2J7BFQ3CH8V1RM7
w3eX26H6bHZ+Eur6Run9vd4ST0XLlJnlzvlVxDx4DJTUPsl8RzwdgT237v+0
NhLPwE8Tr8y18jmxN4x+nwURycz7oH+toybzN5vHF5Zz9Rt4vxqI/fDUf/LF
3NYm4jnI2qEz1EhfE88D//uTF9a9rL8/ovl/TPU72bwL0BeeFLV0/UfihYjL
UY3f87qFeBG2JsRIozzfEAdg793pGXHP2fcvRmxTQmiqmeWXoHh70f5pGsZL
4a+X2pSvbSYOROziuC0rvIzEyzDsM8i/kNtGHASV/ZqPbWYD8XJU2E/YyNN/
Il6BwcOlBW95rP5K5B9J1Jd4s3p8vNOoZg0uf08swGn3Hy4rY5kHsi8caL7h
TPU0QEPnyRQLPpMX4sqA/khJKJ3XCKEVKKvGCVh/EV5BYnGzmsiLcNspzYPf
00o+GDHGBNttnp3kgyEeShG1X2X7FGOWMO6Bqp/VF4MTWje9d2H9JXikcnO6
7tpFXgK1QNtrO4f5VXh4Z0BUmt9OfhWiK7N0keXUj1sN76BTxSk8ll8Nu/iu
B+dzWT4EJbKm6gxbM/kQPK5w6v52k5gLxdiFOTWjWyzkQ3FpybO6dQUd5MOQ
aGPj8+U66x+GtKHCa2M/sf7hUD50Fw43snw4WkzH4y3eNA8XAav5WHqzPfMR
yDqbmO3hzvJShI0pmy+2/UJeisCuM8/uXWbzRaIxucfx8cke8pGYlPdSPaCi
81wUNM69mRtz2PdHoVKd6ucmon6cDLLO2QUBjb0jDBkMk7OT87Tsf8qg3JaR
pLtqHWGdDOqjx4L2jOmmvBy1d+2qZ6YTQw4ubeKdAt1Xyssx3+9gaXXNN8rL
kaSpFZvYPjgF0rX3vAo9+yivQEeVg/GcA9XTKBC4b9gYkErz6RSIeDne5XYq
1eOUyC1a319RyvorEVQ4aBfj2k95JV5ow4fa6mgfOiV0ZZvzzE0sH43WpA3N
cx1pf4iGZLfhhMOPbsFf152IAA==
       "]]}, 
     {RGBColor[0.922526, 0.385626, 0.209179], PointSize[
      0.0055000000000000005`], AbsoluteThickness[1.6], LineBox[CompressedData["
1:eJw1kAtMU3cUxm+oEkArykTQkPmAblWMDnkUOqGfgBRKaWmLIK9gFTJsSOpz
dvF1MWBqNRAVrYGIxI1otoFldSrE2BoIKo/MokLjyhbxVVEBAxoDMXvE87/J
zc3vfuc753xn+VajtsyH4zjNf+//38/PhCzXz93LtTyW0Q9IJps3TfcMEPvh
aEmIOmnqIfF8BLw1RtgLHhEvhPX6korEtS7iUEjruquv+fcSh8HgPloi6nxA
vAw76hOkcfGs/wqId+6b973PfeII5Opdh+sM/cRfIUffOr1Uz+rFsM0KVOVH
sn1XodJHttOxhO2zGqp3DZ1Xm4aI16Bu/yxbTQ3zf4OJhAuG40uZHoVW39uR
UQ438Tr4PWky77vyJ3E05DOVX1j/YP4YfBzPK/Sme4hjMW9m+U82A8sXh5ip
yR5HG+svwQvfDr3Cl+WLx0BISJN59zBxAgoGLpfcWcz6SaEQvPoYdI3l+xYi
QUytPO8J8Xp0hakuVA3+RZwIoyRuU34w8yfhkKXtanc/yyNDfOj42bOLRoiB
G3MOupz5zz4zDwzvmirudbH+G3C53vh3VPRL0jcgyRgiCv+RmEvG4M9GQV8f
05NxxtwctsPzivQUmPpvdqOH5vEp0O75zlAY/JT0VOwvK7+XKad5fCpmIt3r
zZ20D7cRpr0n7idcfE76RgQEni4Nz2R6Gmo13t+KVr4hPQ23WuNPXBKw/nKk
CO0m5ye2nxxZAof1yyK2fzosYnt3feML0tNxQDySPGlj/gyMWave8ywvn4HA
SxL5CouXdAU8Qq9I2PSOdAUkJntRb8co6Zkodw8VHHhO9XwmpM9GU/ZEUx5O
iQ9BxQ/+SX5NuhJltvZji2KZnoXB39XDiVa6J58Fb9Xs6tsLqJ5T4Ui4KkDT
w/qr4L+49mB7P9PV2CUVbdcLmV+N3bpVZl9/uheXDe2VSQSfonpkw2Sa394Y
Ok712Sidu80S+wvlc2Zj80LPxHntGPk12OIYbv5VyfwapK0Ru7b2kc5rYPmU
W5MkpHs4NcgLK/4htZTdR4tlQx0Z5zImyK/FtDFKXX6EmNeia/PXeRUK6u/U
4uVq4d2V1Wy+Dl1TJ1vsEZQfOihz20asejZfh8LK1JKT02/Jr0PQTMvNCjG7
Tw6UDy/qG3SUDznwhFrGtq8blf0LR8x6tA==
       "]]}, 
     {RGBColor[0.528488, 0.470624, 0.701351], PointSize[
      0.0055000000000000005`], AbsoluteThickness[1.6], LineBox[CompressedData["
1:eJw1kg1MU2cUhu+cP42iTsUEKRg7kXbGCTgFUTtefqSlFWxLJ9OgKEoGSkS0
Q40kojDjpkWzGCiKiWBwwzGmq4o61MpwViLGqVRFBLEFaymBsvoXf5jGc25y
c/Pc5/vOd857ryQ9R5cxRBAE7fv7w/Pj1R915/Q50YnAe1H0AsqumjBr2QNi
EVZMm27a+d1d4s8w2RjTFFJ2n9gX6/WyQscmXu+HT8x/S3+Y/C9xAIoOybyX
nl0lngLH3DvzFZlc73OYjKbAzJPMQegsNtS2VjIHIybiuTO/2UYswy5n3oWm
N63E06Ff+qJoVxb3PwOx0cbL/T2PiGeisTbJViJ+SByKyy8t21PO24nDYDDl
149c2048C6YA4fq7pXzeVzg53nxreSXXn411/qkiQdpCPAfGIGlxdQ37cKhC
vH9JHVwvAnvP9R4Y2s39zMUjT8Kv3kvcfyS+DzSnqZ+wn4fYg6ecVXu43/m4
0rtP1jqa816AN2nlk+yhnI8chrybr/6wdhB/jfGe808l6k7iKAz3hP6JzQ5i
oG1cR+PbOPIFwP6Ob8Wl6x+Tj8bvkW7PjJY28tFQzfLKm/25nxisibxgXnOE
98dgeWfW0aDeLvKxGOX2XRIf6CQfC8fx2z45bTxfHGx5cxq9Zsq/IA5nhra4
htnZL4SfaNXtwxefkF8I15ga6cp/iIV4HDD4bPDbwT4ezhelhZYGnlcBm9l6
sXrATV4BucQiG3GY+1di9qu6a784uskroVvWlulXyP9DAkpchpIvJzwln4DK
s8/PnLLRPIIKPoMhK29Y+XwV9oarwxZ4XOTVCP4mFyOH9ZBX46FQ3xCeyPUX
oU9SV1Qv7ie/CNoW5WDHfzxfIoLTU8XaPZxfIrKuvM5IG6B6QhLuKVZnF//G
+Schrq6qbOMtzn8xmlOKGtK38PmLkV0RVnpc3kdeg4NBuRlrrXQ+NNi003i2
XdZL6zVorr1fNSGH8rFooO9SXqs4RCxoMbh7ifTqZsoXWuxunTikYMUA7dfC
177N/0Q21bdo0ZRybPSyat6vw9v0H13uG/S/QYeAQdX+u2LOWwe35/S7zGeU
p0WH1HL7z+Z83p+MmvDtDh8FzYdkaOwvi6W5/L2T0fOT7gtjO3lLMkSfyiPK
tZyvHlsrbBjbR/WghyS+empGfXfU/06WlGo=
       "]]}, 
     {RGBColor[0.772079, 0.431554, 0.102387], PointSize[
      0.0055000000000000005`], AbsoluteThickness[1.6], LineBox[CompressedData["
1:eJw1kHtMUwcUxi9TBpkPHCFOhPjoNrBgYH3Yilj6lVfLo5TbAkMNTHA642Oo
UZimLDcmGhoRMxn8MRwSHTPC4h5kZYOpXRwYJyzQgWPKtqoFHaA2popjQObi
OTe5ufnd73znfOesLC2zbn1JEATx+fv/98Xj03dOdw6OeG/o6Qf+9TRbph57
iIMh86+f661gXgSjoki95BuuD8OpyQpp9J0h4iWIm1SMdThuEUeiz7Ncte2f
m8QrcO71CI+243diGRR7JOer9r+I38C2xNqnmnd/I45ClBDfkNr9B/EqRJTX
muyF7I+B2RB1VZj7J/FqdH0q1MpaOW8cFKo3q5s6OO9baJTCW2o2cF4FevLc
E8Nt7FdiTlvM4phd7FfBcHG58v7228RqLAodjL7Yw/utQf1nDfGBRs6vgb9M
mbNsluu1aPlJNXD67DDxWix2/ND7xcZR4gToY+VB0c3sX4ea1geWDU6enwhl
df7ovDbW12PHBcFyTsusQ9VBd/6V43eJk/BLpr7dfor9ejRHGMKu7+Z5QOF7
r6W3KsgvAYfPPhx9LGfdgPpZVciBz++QboDaWSbz7SIWkqHuM8pDvbSflIyh
J/sbz8zyvBQ4pWfTCo2X9BT4j12qs4zwPVJRWlkyETYzQnoqnhyNLnBo2Z8G
ZX9k47wu1tPgPrIz1Pgt75eOZHG2ZJmP8krpKNaOm5+5qV4wwrQi6uvuwPuk
G+HyNulMvZRHMEFz6Frsut2cz4T5N9P69I4x0jNQr/HVHZ3D/TNQuKXopLuK
75OJj6tTpxM+4v6ZCF1wWz4zw3oWxoo/GRy/do/0LLzSEJDk2sf9s7Fgb8DL
ldxPysaFlA8NcfIJ0s2oer8gMEx8RLoZhTWepOsi3z8HYuCNSHv/OOk52L/0
WMvdH3m+BSW+tbYrh1m3IGk6yG6IeEh6LsL7J8P3fel7wchFcMrblVnaB1Sf
i4SpnSGbAyiPKxflJ0sbfRraVxARHaBuOjFE+0CE/NdNXYeu/k1+EdYja3rP
l9N8l4jhlbqQe2d4fyu21znH2ovYb0X5gBgru8TzrVCf9mcnhvB8K27FdcZP
BVNewYae7zOx1c1+GxZ+V9E9oKN6yYbqDxydB3qo3mXD5uLEr/KLKZ+Qh58v
m5fecRIjDw06ZVPXFr/+Pwjdfxc=
       "]]}, 
     {RGBColor[0.363898, 0.618501, 0.782349], PointSize[
      0.0055000000000000005`], AbsoluteThickness[1.6], LineBox[CompressedData["
1:eJw1jwtMU3cUxq8oj2hlOBVJB4aOlyNAgDpAYPYrYEux2BciECcEH4iRgTLF
dQ+bMHHiGIWJohKCwkKzN4OFMZgUMzJRkYQii1rqeFiglgaURIjGx8L/3KS5
+fV3vu+cK8gtVO934jhO9eb3/3vpmRWdHDNlerqMi9gfmPzsovDZNLEb4pe3
FpV5jjL2wJEJV/3LYvLroM1aEdh54iFjL+T+rSwe6P+PsTfOnBE0/zNM7Ivg
kd0lXO0Y43fhV+ARpP6WvD8snTv9+7LJB6Llp97MX91o/yb4v5dV+2UOcTDS
Iz7qydBSPgRRf9zpPhdK94VhUeq99xhH8+HQuW8xa72oPwLSq8Op0RXkIzGv
0ipG88gL0f31V3opj3gzTtYIKvNfEL+PXXGv3E0FtC8Kpx0++tgQ8tE49NtM
63Q2+RisHclC8CnatwVT94J+ueZC87Hgyypl407Ecfi4/J3GAQtxPCRvGXgt
XdT3AVqSTPJFwyPGWxHk35t+q43mRVAn3hdn2GgeuNuR1uSaN7HEOuDywqD+
nNDKvBimuytC951nfTox9jd9OLbRRv0JEEhKl128TT4Bm90669+2sD4uEYXu
ZqNfDPlExA7s7O6tJ58E+cac75RDbJ8uCdrRioaASbp3GwJsjk+/2Ur5bUiN
GrE7P6G8BAH8Py/5ukwyL0Fme8XZ48OMOSkkYSk/3piifimMq33kXafo+5Kx
ctcnCwYz5ZNhT7aUqm1TzMvwSuSwjvWRl6G9bGWycZB8CnIalnXNrSGfgkul
i855deS3o3vud0N/M/ntaBHPHR3Sk5fj6Xne+jAfxjo5qg5OtXpE0H2pWFfe
xW/jkU9F2fW6KhOf8juQ/QW/fpN4mvkd6Lny+Oa1Kvp+BRoFM0esnI15BWSK
Dc1Dg4w5JXirTpjXe9qXGEq4RvZbq8W0T4nx7Jc1gXWs36jEzHzT8POjtF+F
wwnmLKEnY6ggOy2ujbc/ZnkV+DeXH/jcQnkVNKvu746KZcypIeAONtT8wOah
xto1j/r+GqB71Qgvqc7obWP3GdUoKb7w/eK/jDkNiiJD6/LD6H4NwivLO6w/
M9ZpMDHXaFgIprwGwnsPSp0dlE9DeIhRwTvrYPk0WPdo02e97KLXTaOG6g==

       "]]}, 
     {RGBColor[1, 0.75, 0], PointSize[0.0055000000000000005`], 
      AbsoluteThickness[1.6], LineBox[CompressedData["
1:eJw1kQ1MjHEcxx+yijrriFDMpdpprRfnUqH7drm7VOpeMkWhlCVH46wxsZa3
ZVRLTF0sO7QKW0JJLcnWiknSSViruN7krQ7j8jb/37M9e/Z5Ps/3+/v99wiS
0tUpUzmOU/29/z3/X58ki18V8mr290vYC2Q0PzjV5/aOsS10TVs1XoVvGTsg
JPSyZ2oheUdUi7s3f95B+XmIEw4rCgTELkCpV5zBfYDxYqTdvGfhj1LeFa0T
D1fVhpJ3g4M4Lz7xKc3zgM2lrk0fUoiF4He16wNf9jH2hLWdLp83hfJeOD0r
7FD5NZrvjQ2Rt2uinpL3xW3v82UfpdTnhwrfwZjH2cTLME2VdF2oIxbBknnY
WFlH+eXoODm3wFBF+4uhO+LU2LKH2B/8ycrqvW9o/goYz/huLvUlH4Cf4vrX
yfnEgfg+Y6ItzULzgtBqblgYd8fEeCX8Bk4la1PJr0J53vyxrnLKr0a6s2HI
p5c4GLnmZ/qPIspLoD3kcS2wlTzwqO6OujSH+SxAazw6dLFziPkQCEp5Fdmx
5EOQGezyS11MXooeWa1nY+Ug81Lk735rdh6keaE47vP++hMH8qGoH6s1jfsz
5tbggKs+9YmQ+tegVZthvHCOvAwrxkU2VraUl2GsY85wwG/ycsxPqmuRc8PM
yzGesUXyA+QVECQenXckfoR5BUT72/V6W8ZcGNzscxOUHew8WWE4V+5Ym/2Z
9XFr4Sm1fd4hpP610IpNSxIGRpkPR3R8fd+DYuoPx4srZssJCfVH4Kr0i1Ww
gn2fFQFT8zKTVw35SHwtrLTpe0zni4Ru9sz1scPUvw633DtT/Eoovw585aK6
nijKR0FeYteTLqP9o1DMNyw4+Yp8ND5pqp1OWN4zH40tneGS0XTGnBKG2F6/
fUbGUCLt2TH3lSn0vRINQzFVmU5s/n0lPNrko45X6f+r0Dtb8C03iPIq2Cc+
z+GKKK9CUWRWe9ck5VWwKrOXTflN+6mRV+Vj2GlkHmrsMtyYprhB51UDAbxL
ncWs774ayRv7w1q20/4a8LZNiO42UF4DlXnw4NKmMZbXINyUtiezm+ZrkLCv
SXeW9uNiMF35qN+jnvaPgX+GdZFrzojkD4w5jZw=
       "]]}, 
     {RGBColor[0.647624, 0.37816, 0.614037], PointSize[
      0.0055000000000000005`], AbsoluteThickness[1.6], LineBox[CompressedData["
1:eJw1kg1MjHEcx0/LyCSmFVujdCsSd04vJ859e9HL9XYveUk543ItsRh5ViOn
vF2TEAuVl67JS9k0zGg6b0VknTLzeiLVlcvZceZth/n/nu3Zs+/z+X1/39//
9zx+q/OUa1x4PJ7i7/3v+f+ySec8vnZQWzQgZS9w6fuUM7FNpEdj//em4nxx
P9PjwXfrFVjPk/bEhjeW1qC5fUxPgtCcod1VTNoHO6tRu+Mz1fsiPGuzoWs3
6WnIyxHVtL+iej6cokMXPZcTD8Bx6eGn7W40z3S81dq3OGtIB+HZyP41ix+S
PxiSmwUtF7yJz8YmGWdNl1A/IWT5B8WoJz4HThPfue8UaRH8TP5B58dZmJ4L
bmRBhV8f+UPgy/dw7daSDkW9nv8koZz8YbiUfSPySyXNE45SR5GkPJe0GEcT
hcXNqz8wPQ8cz1AZIiZ/BFQ2jSzgCun50KUJvC3DlLcA229n1a5KJi7B9WqT
o/Ap6YXY+Ph0iddr6i9FnMZl5thWygcMe5z+l5NYPx2g2dyw7H4D9Y9EqWQd
z/UB8Ug0JrfN+J09xHgUpn52b+6XsP3oomDYWiSatInyo8HJdh0ICSR/NH4H
tkZEuFD/GMTte9spcSceg/RPlnelQcQXoSz3RSlXT3wRCns6m/Zr6XvEIvxD
pNG2nvJjgTtZKTFi4nHQBM/f6+c7yHgcpg58MzfYaL54LO0xBdy7Qv54BD5/
p+0tY/W8BHC6upbon2xfugREHxhz1PyL/DIc6xZ6lhiovwx2q/Cc3Yd4IsxR
7gX2YeKJUNUMvsy5RedLAlcwVKW+z+p1SfCuKh7b5Ub5yai5KXB6CWi+ZCyP
SW2bHU88BRUbUs6GNrPvoUtB2MSrO3M9PjKeiswJOXWWN0zrUqFXbxu37iXt
R44eefbJ5kHGIcd6R8kjcwbVyxE8uqOqfLH1vzbKcce1Vy4aQX4F5mm+8gWp
LB8KFJ4w1rV4DDO/Ao6yFxXuVjavUYHGL+qTHR20HyUyu7l0ny7KV6LacWTl
qCE6rxKf7ubbfv1g/Y1KdDY8U+mX0PlU8Ewa6DM5KV+FvPdtk9V6ml8Ff+UR
11lh5FdhhV5d0iim/zcNa5eY7d515E9D5d1vW7TcoPQPwXWQpw==
       "]]}, 
     {RGBColor[0.571589, 0.586483, 0.], PointSize[0.0055000000000000005`], 
      AbsoluteThickness[1.6], LineBox[CompressedData["
1:eJw9kQtMjXEYxksUYbGyuYRKnS4aXYiKvuc4dDqnc07nkkZpktXcQ+ayis/S
2VyKYsPSTZaKRgdRC8e9U7NTsdw6DpWkoqMxMff5v77t27fn+73P877v/++a
mKJOGmZlZaX68/79/nssnH9sgHlSSzfHfqC0vuFSa1MP0yPRIV4Rkxv6lulx
SNlanuUkese0E5LjjU/NHPGJ6FL8OsAdJL8zdkparWaGEHfB/bB3t6eVEXdD
e7Ig382WtDuWN1R2j1f1Mi3AJ8MpQWw09fNCUbMhbmsM1ftgoN+7P/gcaV/4
uSVXfKwg/yy0J8Z5ni4lvx/ubpR9Lk4k7o/9baHxXxTEA7DaYXTal6+kA7HF
p7bF+v++c9CoWlg2eJj8c5GQqpttm0E6CJdzpzZ5ZlD9PHAuLdPS9xGfj2dF
cSeCVxIPRsZdwdQcD+IhENs1VhXKSYfC72bNxc5sql8A2Y1mey6tj+mFMAiF
Xhd8+pkOw+HB8zVX098zzWHGsorKoV7KAyQb0rRaHcvjgZLnIdaGl1QvRJH2
VWdTB8vnhdCbXCXS8A+ML4LDTzfzLm+Wxy9C4Erhd/96mkeEeV0j5DpHlseL
8KPO06N5N+UvhlP+G5+ccZS/GJkeEQ/nzqb9lsBsP+hgEbN9+CVIGPUzL34t
zR+Om5nDH3aUEw/H5mvlrut7qb8YC55mH+++R1yMB8eu+x6KJR6BX5PHSB93
Uv8IOK/KOBlQPcC4BEeelxitX5FfAveQIOfySjpfKb6apQOckvaTwmb1nK7s
icQj4SKwyxtdS/mRcHqc1ZjgTv1l2GMwqbcpyC+Dt2nK0JvN5JfDXlvS9/oA
cTl8K9u2lw4nroCgnc/tSyauQF1qUs66CDrfKGxJ6bAp2MXui49Cb16xpbqW
uBLfu4y2Y3RsXyjh6eF11PiI5lVix9I1kxsmML9eCbnuSnV9Dc2vgrFHVDx+
E5sHKjxqUlvbBLI8XgWzwpT+/iPjehW4rMI10nS6PzVOPTk49uxe8qshn/5S
I4mh/moUiEb6mb+xefVqhFdFyS2OtL8G/ZerUoclMQ4N6tafsW2jeXgNNgY/
MN1qZXl6DYJeaD9dCKP5o5Ep3m45MkT+aMQXRpbekfVxvwEUSIz9
       "]]}, 
     {RGBColor[0.915, 0.3325, 0.2125], PointSize[0.0055000000000000005`], 
      AbsoluteThickness[1.6], LineBox[CompressedData["
1:eJw9kn9MzHEYx48SkskkF8aV7hSJuhOucu/quqvcdd1dXVq4RFzFLBGb4SyN
MHfIb/1Qq1R+JDo2aldGaX6EMT8Sf7R+qHTLDDcZ5vP4bt999/6+nvfzPJ/n
+XimbtGkjeZwOOo/79/vv8cmMWtH+MG1nyXsB0aVXJkgKxxkehzkyXOWz+T3
M+0KlV+7bnoFxbuhpDePa+4izkWWa9cmyds+pmci43R4Z99G4jwUfyvKMwmG
mPaCXvtUzF9K3Bu6lvTA14nEBfhw/9QsuTtxHwgGwVEMfWJ6HlTvbcWqFwNM
+yFbsHC2/gj15w99d9TsyizyL0LAj5M37qdTfADGV95ZIMkgHQgld57DTRHF
C5FYv4lXc4bmIYJs+MIGzyDKvxj7QuwHuAXUbxBM532MrvmUbwmqjx/LTBOS
fynaeML5YQrqfxmapio9dogonxgtMTvCd4Lig3HWLrT060mHoMzliP3FPdKh
8DixKm29N+nlSCn42bXfQlqCeHNzQNP//ED7GOU7kSPjRkBrWTOUpCMehokH
83NXy1n/xjBcaea4/6onHo51HyO2540hfzim83sOXR2kehEo2P9YvDCSeAQ2
BD7lG8KIS/FWlViaUM/Ob5TiZvNw9ksD3ZdIWA9O8S0UkT8Scz/rHpbfoH3I
YHZ+b5h2nLgM+j1eazN2UX45XnWWFNf0U/9yDOZvbRhIoH1E4XpWoyo4k3gU
Qpwuu5UNkD8ahzoU57yfUf5oCFd+Hcnh2RiPQdeb4XTLRTYPYwxMHgWncicR
X4Ge1hy4hBJfgaDGJ+uKttH9UKDFxT1bKqb6CkT73RV4HKX+lGgQzqlLvsXO
a1Ti2a7ysWpHyh+Lhty6Tt9u6i8WtZW7O1Yqya/CkN0nxa2auAoToz90O7US
j8PjsZu1m78zjTi0WdrR+4X2EQeZv//zwA7mt8ahqrQoNuQ1zV+NgCWGEyl8
8qtxzfSA01lH51Fjb6izW6mJaasa0o0OXvl36L5rUNXL277tAdPQwCHzfK2u
leprUDG54dLXw+TXwBzl9Wkkie6fFtVrU1Njc6i+FresCT1teWy+Ri0KbcpJ
j8Qs3qqFqmK0/rYn7Tce48/MyFFPZhzxcHBa/fywdEDyGxVafgg=
       "]]}}, {
     {RGBColor[0.368417, 0.506779, 0.709798], AbsolutePointSize[6], 
      AbsoluteThickness[1.6], GeometricTransformationBox[InsetBox[
        StyleBox["\<\"\[FilledCircle]\"\>",
         StripOnInput->False,
         FontSize->8.96], {0., 0.}], CompressedData["
1:eJw1kFlMVGcUx68zIIhYMfCAQNRBNimgtoLs84cZZgEZ585MzDj4IItL60AV
BVEcmbRJi9SUhIKFhhi0ULS2NKSBVC0wgrjgEoqWHUFZLKBwUVF8UPThfDf5
Hn73d/7nfOeTpH2l2yPmOI7/eJZ8PCKOfYJ0f63RMaujU0o/4HU+/NOlDveI
HbFCNBHWudBB7ILQd1n3LD02Yjd0lkhul+bfInaHwlRQvyHpJrEXtNcWcvea
WH4dZmpmZ+azWL03XEuNKt+WdmIfVJvd3hbIHxL7IWJ6/ftbr7qIA5BhbgrQ
HWf9AlEgX7djvPxf4iAkZLfbtcoeEIfgrEtdX1ks22cThK2KlXPZrP9mjI7n
rxhZw/b/DN/+fN2i3t1L/Dle7EoRjBls/hZozHbf9xvYvFAIVzXty3q7icNg
qB25avHsI96K1/YtxxsK2bxwWA7nmGIj7hJHYKP4kr1daw9xJDKENpWsb4A4
CuUezn6FvzKOhpeHtkBSMkgcgy5f2/B/B9l9Y1FdVaRS9A4RSzF3eZf6zns2
H6go+qO4RaC8FfARUivrZ1g+Dsb7Qc8Gmp6Qj4OGrzIpRePk4+Efa/DJloyR
j0e3Mm7DL38RczIIg1HxnkEsL4P1ZITzqaMj5OXw9H00Ln/0mLwcAftO3/jm
6Sj5BPBDk1t+r2X5BOTOHpwS/qZ6ToEJdfT06h+YV8C7bah549hT8kqEvTJ3
eLv+T14J59SKhTd2rL8KLpOGnMylzKtwqfFEzBfzE+TVSM/7KU/yJe1rVaND
5lBh66R6LhEjO8InF89Pk09E2ipFiDRoknwSRDWlysSHs+STsBCwfPG5E7vf
NlTtv7+nYf1z8tsQXJEamOs+RT4ZA93vSlPc2fsm46S3yBrfy/pr0BWTnqjJ
nCGvQd8Sh91RbcTcdkz9OC/Pr6d+1u0wDldHj/Y/I6/FkcDfjI6+1A9a5DWe
OdzfQ96qxZW5i+0px2g/mxZPtGvdyvay+Txu5AwfbQ6mfcDjTEtIuLOY5XkU
NYwpWyup3sbjZbD2rljM8joculCiPHCF9ocOX+uD60adyFt1uDyU+c9OE/Wz
6TDVnWQ+9R17fz1W8v5vHAaIoYfHhXPF6fYvKK9HVaNbmad+jvJ63FluWf0J
T8wZEGkqTPtTQ+8DA5ymnSSRi2PSD+RHf/U=
       "]]}, 
     {RGBColor[0.880722, 0.611041, 0.142051], AbsolutePointSize[6], 
      AbsoluteThickness[1.6], GeometricTransformationBox[InsetBox[
        StyleBox["\<\"\[FilledSquare]\"\>",
         StripOnInput->False,
         FontSize->8.96], {0., 0.}], CompressedData["
1:eJw1kXtMU2cYhw91GBDU0ulkCopSQUUQERVB6M+2XEQsvRBULqtlQUgdF10m
CmgOJuCSLQtzBo2asU0j6hCJZji1wVqvQLnNy1C05VoEESpMtxkrmvh+J/n+
eM7z/r73fc+Zn5GnzpzEcZzqw3H6cAQce+ySrH8v3nvV95eEXmAw6alj6LSJ
2AV1oq6fXUTtxEKIah1nqwxm4hmY/OXF7+RRbcSeSLSWlDXOaCT2Qu7BqsIf
XJuJfXDEbtG3TdwiXgBFuLO0vJj1F6Pa+dYc/yn3if1w7lh+SrznA+JF0LdF
v/K91Eq8BAvdapMKL7H5lmIKF2nqUrB8EKo0ga+FJpYPxveqzp9eGli/5bBV
jvlecLD6EHjqe+5mnGPzrsBX0sthye6PiENRG2NQ9rp1EK+EU31svts2ll+F
YEf0PPEiVr8a+3b8YTdd7SYOQ6ViIuyQjtWvgfCd1/K3dZ3E4XCO+r0rL+cp
cQREipG71270EK9F3Sb3yyKzhTgSefLX2vkHe4mj4KHIv52iZ/tJEGcWBKV+
xvJAdcSJm/J/aH4euH6+IPKbfjbfOnQvnPtLSuxj8uvwZ3LFXssQ6yeF7WjQ
9nEZ1fNSvCnJskV6W8nLYD8unjC79pGXwV04FpOh7SIvx7OWTUVv7tN+vBwd
F4Y7yvyYj4bdGq8q1lM/PhqW7LxsndhGPgbfVt7RLminffkYcFcFm6+b+8nH
YpWtYFlpE+sfC8GujKrkEnZ/HE5qcwQi/hn5ONQ31zsCRqieWw+/9P4K2XSW
X4/ds+bUfK4bJB+PfbnF94xFw+TjwY0LAxeXDJDfgBptunfAYeY3oGGb9Z2r
jP2fBNhP+Mg6rDQvn4DS/31CDsxi92/Ej1viRv5uIOY3YuDJ2v5M/yHyCmyd
mjsg3DlCXoE95b4Vk8fZ/olIVqUOeH1B9Xwi0jx2GsoPMK/EXol3VlHz848M
JbpvQx9upfl5JX5r41o+eUTfx6jElaDsgjVOrL8KOf4Vmk8jaD6ogF7dkTPq
F5RXwcUtc1nqafJGFUL+C2h1nk2eU6MpME26wkbfB2oYOs2m0pNsHzV6QnV9
W42jlFfjTHBZqyVhjPIaiHelHZ83zU55DQpH22dW57K8Bttr9ht/fcvm18BQ
Pjosy39J+SQ4PLJCZS1UjyQ8/HpwifjUc8l7xXWDeQ==
       "]]}, 
     {RGBColor[0.560181, 0.691569, 0.194885], AbsolutePointSize[6], 
      AbsoluteThickness[1.6], GeometricTransformationBox[InsetBox[
        StyleBox["\<\"\[FilledDiamond]\"\>",
         StripOnInput->False,
         FontSize->10.88], {0., 0.}], CompressedData["
1:eJw1kX1MzHEcx3/UkpYk8rBdJaUsTyEk3L3vuqOnq3soTZTHlEWuTbWKc8jZ
PD+UorWoRjRjyygTl4d2heYxuupy5arrQg80ywybz/e3ff94/V7f9+fz+X1+
nlv3KBJtOI6T/ztj/p2xHHsGBCGSVL06+IOAXmBH2O+nhoRXxPYIqG0S/ipp
JHbGnN1uhxtz2P0paBgYo/f3eks8HW3TZlc4F9QQ8+AxVFr/JOsd8UwE9t2+
/9PaTDwLP028cteq58TeMPp1CiJSmPfBYKyjJus3m2cOLOcbN/J+NRH74an/
1It57S3E85C9U2eok74mXgD+9ycvrPtYf39E8/+YGnexeRdhIDw5avmGj8SL
EZ+rmrj3dRvxEmxLjJFGeb4hDsC+ezMz45+z71+KuJbE0DQzyy/DlR0lB2Zo
GC+Hv15qUxHbShyIuKXxW1d5GYlXYNRnmF+Y10EcBJX9uo8dZgPxSlTaT9rE
038iXoXhI2VFb3ms/moUHE3Sl3qzeny806h8h1e+JxbgjPsPl9VxzAM5hQdb
bzpTPQ3Q1H0q1YJO8kJcHdIfLQ2l+xohtAJlzQQB6y/CK0gsblYTeRHuOKV7
8PvayQcjxphou92zm3wwxCOpoq5rbJ9i+ArjH6gGWX0xOKF183sX1l+CRyo3
pxuuPeQlUAu0/bbzmF+Dh3eHRGUFXeTXILoqWxdZQf24tfAOOn0llcfya2GX
0PPgQh7Lh6BU1lKbaWsmH4LHlU69324Rc6EYvzi3bmybhXwoLi171rC+6DP5
MCTZ2Ph8ucH6hyF9pPj6+E+sfziUD92Fo80sH44204kEizfNw0XAaj6e0WrP
fASyzyXleLizvBRh48oXim2/kJcisOfss+rLbL5INKf0OT4+1Uc+ElPyX6qH
VHSfi4LGuT9rUy77/ihUqdP83ETUj5NB1j23KKC5/z9DBsPUnJR8LfufMii3
Zybrrln/s04G9bHjQXvH9VJejvp7drWzM4ghB5c++W6R7ivl5Vjod6istu4b
5eVI1tSLTWwfnAIZ2mqvYs8ByivwucbBeN6B6mkUCNw/agxIo/l0CkS8nOhy
J43qcUrklWwYrCxj/ZUIKh62i3EdpLwSL7ThIx0NtA+dErryLfnmFpaPRnvy
xtb5jrQ/REOyx3DS4Uev4C/pyYgC
       "]]}, 
     {RGBColor[0.922526, 0.385626, 0.209179], AbsolutePointSize[6], 
      AbsoluteThickness[1.6], GeometricTransformationBox[InsetBox[
        StyleBox["\<\"\[FilledUpTriangle]\"\>",
         StripOnInput->False,
         FontSize->10.24], {0., 0.}], CompressedData["
1:eJw1kHtMk2cUxj+pEmCrKIqgId6gWsCoyKXQCX0EpFBKS1sEuYXVQYYNSb1t
dvGyDwOm6wzEjVmDUYlKNCpYLKIQY2sgbHKJFh00rmyRealsAga2GIhxJjvv
l7x//L7nPOec56zZZdRWCDiO03x88z4+H459U7J8P3c/1/JURj8gmW7eMds3
ROyH42Uh6pSZJ8SLEPDGGGEv+pV4Kay3V1Qlb3IRh0La0Fvb4d9PHAaD+3iZ
qPsx8WrsaUySJiSy/msh3ntw4dc+j4gjkK93fdtgGCRehzx96+wqPasXwzY/
UFUYzfaNQrWPbK9jBdtnA1Rvz3S3N40Qb0TDofm2ujrm34yppPOG71cxPQat
vvejYxxu4i3we9ZkPnjjN+JYyOeql1gfMn8c3k0WFHszPcTxWDi35pLNwPIl
IG5mus/RxvpL8NK3S6/wZfkSMRQS0mTeP0qchKKhK2U/L2f9pFAIXr8L6mD5
PoNIEFcvL3hGvBU9YarzNcO/EyfDKEnYURjM/Ck4amlr7x1keWRIDJ08dWrZ
GDFw55MjLmfh8/+ZB0b3zZT2u1j/bbjSaPwjJvYV6duQYgwRhV8k5lIxfNUo
GBhgeip+MjeH7fG8Jj0NpsG7veijeXwatAe+NBQH/0l6Og5VVD7IltM8Ph1z
0e6t5m7ah9sO01cnHiVdeEH6dgQE/lgens30DNRrvDdLIv8mPQP3WhNPXBaw
/nKkCe0m53u2nxw5Aod1ZQnbPxMWsb238dxL0jNxWDyWOm1j/ixMWGv+4Vle
PguBlyXytRYv6Qp4hF6RsOkt6QpITPaS/q5x0rNR6R4pOvyC6vlsSJ+Ppx2I
pTycEv8GlT7+kPoX6UpU2Dq/WxbP9BwM31KPJlvpnnwOvDULau8vpnpOhWPh
qgBNH+uvgv/y+iOdg0xXY59UtFsvZH419uuizL7+dC8uF9ob0wj+geqRC5Np
Uee50Emqz0X5p19Y4q9RPmcudi71TJ3VTpBfg88do83XlcyvQcZGsWvXAOm8
Bpb3+XUpQrqHU4OCsNJv0svZfbRYPdKVdTprivxazBpj1JXHiHktenauL6hS
UH+nFq82CH+JrGXzdeiZOdlij6D80EGZ3zZm1bP5OhRXp5ednH1Dfh2C5lru
VonZffKgfHJBf0ZH+ZAHT6hlYveWcdl/Wfh6tg==
       "]]}, 
     {RGBColor[0.528488, 0.470624, 0.701351], AbsolutePointSize[6], 
      AbsoluteThickness[1.6], GeometricTransformationBox[InsetBox[
        StyleBox["\<\"\[FilledDownTriangle]\"\>",
         StripOnInput->False,
         FontSize->10.24], {0., 0.}], CompressedData["
1:eJw1kntMk2cUhz9vs1F0XjBBCsZOpJ1xAl5A1I4fF2lpBdvSiRoURYngiIhW
3DISmTDjpkVjDBTFRDDocIzpquIFtSJqJWK8URURZC1YSwmU1VumMv8450ve
P57ved/znvP7Pkl6ji5jmCAI2s9ryOc1VOCnP+rR2QuiU4FPougFlF01Yday
Z8QirJ4+w7Rzw2PicZhijGkKKXtK7ItNelmhYyvv98MQ83XpL1PuEweg6LDM
e/X1LeKpcMx/tFCRyfW+gsloCsw8zRyEzmJDbWslczBiIt4485ttxDLscuZd
bvrQSjwD+hVvi3Zlcf8zERttvNbf84J4Fhprk2wl4ufEobj2zrIj5aKdOAwG
U379qI3txLNhChDufFrB983B6QnmB6squf5cfO+fKhKkLcTzYAySFlfXsA+H
KsR7SergehHYe6H34PBu7mc+XngSfvde5f4jsS3QnKZ+yX4BYg+dcVbt4X4X
4kbvPlnrGM57ET6klU+2h3I+chjy7r3/y9pB/C0meC6+kqg7iaPwhSf0b2x3
EANt4zsaP8aRLwD2dywXl276h3w0/ox0e2a2tJGPhmq2V97sz/3EYH3kZfP6
o3w+Bqs6s44F9XaRj8Vot++y+EAn+Vg4Tj70yWnj+eJgy5vX6DVT/gVxODe8
xTXCzn4x/ERrHx658pL8YrjG1kjX3CQW4nHQ4LPZ72f28XC+LS20NPC8CtjM
1ivVA27yCsglFtnII9y/EnPf190+4egmr4RuZVumXyH/DwkocRlKvpn4inwC
Ks+/OXfGRvMIKvgMhqy5a+X7Vdgbrg5b5HGRVyP4u1yMGtFDXo3nQn1DeCLX
X4I+SV1Rvbif/BJoW5SDHf/yfIkITk8Va/dwfonIuvFfRtoA1ROS8ESxLrv4
D84/CXF1VWVbHnD+S9GcUtSQ/gPfvxTZFWGlJ+V95DU4FJSbsdFK90ODrTuN
59tlvbRfg+bap1UTcygfiwb6LuXtisPEghaDu5dJb22nfKHF7tZJQwtWD9B5
LXztP/mfyqb6Fi2aUo6PWVnN53X4mP6ry32X/jfoEDCo2v9YzHnr4Pac/ZT5
mvK06JBabj9gzufzyagJ3+HwUdB8SIbG/q5YmsvfOxk9v+m+NraTtyRDNEwe
Ua7lfPX4scKGL/uoHvSQxFdPy6jvjvofYMKUbA==
       "]]}, 
     {RGBColor[0.772079, 0.431554, 0.102387], AbsolutePointSize[6], 
      AbsoluteThickness[1.6], GeometricTransformationBox[InsetBox[
        StyleBox["\<\"\[EmptyCircle]\"\>",
         StripOnInput->False,
         FontSize->10.24], {0., 0.}], CompressedData["
1:eJw1kG1MU3cUxm+HTDLnUEKcCPGlKqywwPpiK2LpU95agVJuCw63wASnM1PH
ZhQ2U5YbEw2NjGUifBAFgqIRFt+I1cF0XRwYJyzQgWPKtqoFHaBrTB2OAZnJ
zrnJ/8PvPuc55zlnRUmpbWuQIAjiiyd78V4S+PMbOqc7B0d8tw30A/96W6xT
T73EIZAH1s/xlTMvgElZqFl8kevDcWyyXBp9b4h4MeInlWMdzrvEUejzLlNv
++cO8XKcXhnp1XX8SiyH8mPJtdDxB/EqbEuq+Vv7/i/E0YgWEurTun8jfgOR
ZTVmRwH7Y2ExRt8Q5vxO/Ca6jgs18jbOGw+lenVVUwfnfQsNUkRr9SbOq0RP
nmdiuJ39KgS1xy6K3cl+NYxXl6kebb9HrMGCsMGYqz283xrUnaxPCDZxfi0C
paqcpbNcr0PrD+qBxhPDxGuxyPlt79fvjBInwhCnmBvTwv51qG57bN3k4vlJ
UFXlj85rZ309PjwrWE/rmPWo/MyTf/2LB8TJ+CnTcNlxjP0GtEQaw2/t4nlA
wQevZ7QpyS8B+088GX2qYN2Iull16N5T90k3QuMqlft3Egsp0PSZFGE+2k9K
wdCzPQ3NszwvFS7p+bRS6yM9FYFD12qtI3yPNJRUFE+Ez4yQnoZnB2M2OnXs
T4eqP6phXhfr6fAc2BFmusT7ZSBFnC1e6qe8UgaKdOOW5x6qF0wwL4++0B38
iHQT3L4mvbmX8ghmaPfdjFu3i/OZ8eqd9D6Dc4z0DajT+msPBnH/DSjYUnjY
U8n3ycSRqrTpxK+4fybC5t9TzMywnoWxoqOD4zcfkp6FV+plye7d3D8b8z+R
vVzB/aRsnE393BivmCDdgsqPNgaHi3+RbkFBtTf5lsj3z4EYfDvK0T9Oeg72
LDnU+uB7nm9FsX+t/fp+1q1Inp7rMEY+IT0XEf2TEbvP+f9n5CIk9e2KLN1j
qs9F4tSO0M0yyuPORdnhkga/lvYVRMTINE1fDtE+EKH4+d2ufTf+JL8I24E1
vWfKaL5bxPAKfejDZt7fhu21rrHLhey3oWxAjJNf4/k2aBoD2UmhPN+Gu/Gd
CVMhlFewo+ebTGz1sN+O166Udw/oqV6yo+pTZ+feHqp327G5KOl8fhHlE/Lw
43eWJfddxMhDvV7V1LUlYPgPGwl/GQ==
       "]]}, 
     {RGBColor[0.363898, 0.618501, 0.782349], AbsolutePointSize[6], 
      AbsoluteThickness[1.6], GeometricTransformationBox[InsetBox[
        StyleBox["\<\"\[EmptySquare]\"\>",
         StripOnInput->False,
         FontSize->10.24], {0., 0.}], CompressedData["
1:eJw1j3tMU3cYhg8il2iHeAFJFWPlpgQIUEVFtG8BW4rF3hCBqBBv6KLzghva
bdoERUGRgqKAhKBgaLwjGEVQqpEoKpJQxOhKHRcL1NLIZjLIFp2Jv+8k54/n
PN/7ft8RbN6j3ubMcZzq2+v07Z3E0fNJdKTflObtOiBiHzD0W7nwnxFid8Q4
N+zN8+5j7Il9g276L9nkZ0GbPjmw+eB7xj7Y/ESZ3dnxJ+O5yM8X1D3tIZ6P
4N4NOVxZP+MF8NvtGaQ+Q94fluZ1/u0Z5ANRf70t7ZY77V8I/0XpZUcziYOR
EvHTo1Qt5UMQde9V69lQui8ME9K5W37maD4cOo/lZq0P9UdAeqknaWkh+Uh8
VmkVfVnkhWg9dUIv5REvxpFSQdHO/4iXYP2Krx6m3bQvCscdvvroEPJL8ePt
0YaRDPLLMLM3HcHHaN9yDL8NuvnQleajwZcVyQYmEa/AgYI5NZ0W4hhIphl4
9S3UtxL18Sb5hOED41UI8m9LedFI8yKo496JU200D7xuSq51yxr8zjrgwniX
/qzQyrwYpteTQ7eeY306MbbVbuyfZ6P+WAgkuU7lL8nHYrF7c9UMC+vj4rDH
w2z0W0Y+DtGd61rbqsjHQz4v87Kym+3TxUPbV1gdMET3rkaAzfHr6VWUX42k
qF67y1+UlyCAf79ivusQ8xKk3S08+UsPY04KSVjitWfD1C+F8Qdfecsx+r8E
TFl/aNxgpnwC7AmWXLVtmHkZvooc1v528jLczZuSYOwin4jMaqeWsenkE1GR
O+GSVUl+DVrH7hg66sivQb14bH+3nrwcf5/jeYX5MtbJUbxjuMEzgu5LwqyC
Fn4jj3wS8h5XFpv4lF+LjMP8qoXiEebX4tHFj88fFtP/K1AjGN1n5WzMKyBT
zK7r7mLMKcGbetDs5W3/zlDCLbLDWiKmfUoMZHwpDaxk/UYlRj/X9vy7n/ar
sCvWnC70ZgwVZMfFZTH2jyyvAv+58/bfLZRXQTP13YaoaMacGgJuR3XpVTYP
NWZO/9D+oJPuVSM8pyS1rZHdZ1QjJ/v8lYk3jDkN9kaGVu4Mo/s1CC8qaLLe
YKzTYHCsxjAeTHkNhG//yHVxUD4Z4SFGBe+kg+WTYd2kTfnkYxf9D1/Phuw=

       "]]}, 
     {RGBColor[1, 0.75, 0], AbsolutePointSize[6], AbsoluteThickness[1.6], 
      GeometricTransformationBox[InsetBox[
        StyleBox["\<\"\[EmptyDiamond]\"\>",
         StripOnInput->False,
         FontSize->10.24], {0., 0.}], CompressedData["
1:eJw1kX1MzHEcx3/JFDrriFDMpdpprQfnUh66d1d315O6h0xRKGXJ0bjWMrGW
p2WpxjF1sdp5WI9bQkmNsLUwSTqEtYqrJKEO4zz98f38tu8fr9/r935/Pt/9
BCmZ6jRbjuNU/4/N/zONo+ezZNlrPa8pZ1DCXiD7/r3CAff3jO2ha9+u8da/
Y+yIkNBLXul68k5oFL/c+mUX5RciQTiqOC0gdgUqvBOMHkOMlyHj2m0rf4zy
buicerCuOZS8OxzFxYnJT2meJ+wqe7d8SiMWgt/bZQh6NcDYCzNm60p4NpT3
xqm54Yeqamm+DzZF32iKeUreDzd8zl+dkFKfP6r9huMe5xOvxHRVSp1QRyyC
NfewqaaF8qvQfXLBaWMD7S+G7ojznY59xAHg/65p3P+W5q+G6Yzf1go/8oH4
JW59k1pCHIQfs6YeZlhp3hp0WtqWJNw0M14L/6HCVG06+XWoKl403ltF+fXI
dDGO+PYTB6PI8swwIaK8BNpDnrVBneSBRy031RUFzOcBWtPRkYs9I8yHQFDB
q86PJx+C3GDXP+oy8lL0yZq97tQMMy9Fyd53FpdhmheK474f6544kg9F63iz
eTKAMReGA26G9CdC6g9DpzbbdOEceRlWT4rsbO0pL8N49/zRwL/k5ViU0tIh
50aZl2Mye5vkJ8grIEg+uvBI4gfmFRDldBkM9oy5cLg7FCUpu9l98sJxrsqp
Of8L6+Mi4CW1f94tpP4IaMXm5UlDY8xHIjaxdeBeGfVH4sVli/WEhPqjcEX6
1TZYwb7Pi4L5/kqzdxP5aHzT19gNPKb7RUM3b87G+FHq34DrHj1p/uWU3wC+
cmlLXwzlYyAvn92XKaP9Y1DGNy4++Zp8LD5rGp1PWD8yH4ttPZGSsUzGnBLG
+H7/LBNjKJHx7JjH2jT6Xom2kbiGXGc2/64Sng/lY05X6P+r0D9P8L1oDeVV
cEh+XsCVUl6F0ui8rt7flFfB9qqDzOYv7adGcYOvcbeJeaixx1g/XVFP91UD
gbzKnjLWd1eN1M2D4R07aX8NeDumRLfaKK+ByjJ8cEX7OMtrEGnO2Jf7kuZr
kJTVrjtL+3FxmKl8NOjZSvvHISB7RqlbwQfJP55ljZ4=
       "]]}, 
     {RGBColor[0.647624, 0.37816, 0.614037], AbsolutePointSize[6], 
      AbsoluteThickness[1.6], GeometricTransformationBox[InsetBox[
        StyleBox["\<\"\[EmptyUpTriangle]\"\>",
         StripOnInput->False,
         FontSize->11.136], {0., 0.}], CompressedData["
1:eJw1kn1MzHEcx08yMolpYmuUbkXizpU6ce7dgx6up3vIQx7OuFxLLEZ+q5FT
nq5JkhYq0TV5KJuGGU3nqYisU2YeT6S6cjk7zjzt2Hw/v+37x/v3+rw/78/3
8/v5rs9WbhjJ4/EU/86If8eFR49NOu/J9VJt/oCUvcDlH9POxjSRHoPDP5oK
csT9TE8A361XYL1A2hNb3lpaA4P7mJ4CoXmVdl8BaW/srULtni9U74Ow9O2G
rv2kZyA7U1Td/prq+XCKjl7yXEncHyelx561u9E8M/FOa9/hrCYdiOej+jcs
fUT+IEhu5bZc9CI+F9tknDVNQv2EkOWUilFPfB6cJr7z0GnSIvia/AIvjLcw
HQxuVG6Zbx/5Q+DD93Dt1pKej3o9/2l8CflDcTnjZsTXCponDEWOfElJFmkx
jicIC5rXf2R6ATieoSJETP5wqGwamf9V0guhSxV4WYYpbxF230mvXZdEXIIb
VSZH3jPSi7H1yZnCyW+ovxSxGpfZ41opHzAccPpdSWT9dIBme8OKBw3UPwJF
kk0814fEI9CY1DbrT8YQ45GY/sW9uV/C9qOLhGFnvmjKNsqPAifbdyQkgPxR
+BPQGh7uQv2jEXvoXafEnXg00j5b3hcFEl+C4qyXRVw98SXI6+lsOqyl7xGD
sI8RRttmyo8B7qYnR4uJx0ITtPCgr88g47GYPvDd3GCj+eKwvMfkf/8q+eMQ
8OK9treY1fPiwenqWqJ+sX3p4hF1ZOxx82/yy3CiW+hZaKD+MtitwvN2b+IJ
MEe659qHiSdAVT34KvM23S8RXO5QpfoBq9clwquyYFyXG+UnofqWwDlZQPMl
YWV0StvcOOLJKNuSfG5+M/seumSETrq2N8vjE+MpWD0xs87ylmldCvTqXeM3
vaL9yNEjz6hpHmQccmx2FD42r6J6OYLGdFSWLLX+10Y57rr2ykUjyK/AAs03
viCF5UOBvFPGuhaPYeZXwFH8sszdyuY1KtD4VV3T0UH7UWJ1N5fm3UX5SlQ5
yteOHqL7KvH5Xo7t90/W36hEZ8NzlX4Z3U8Fz8SBPpOT8lXI/tA2Va2n+VXw
U5a7zgklvwpr9OrCRjH9v6nYuMxs96ojfyoq7n3foeUGpX8B06GQqQ==
       "]]}, 
     {RGBColor[0.571589, 0.586483, 0.], AbsolutePointSize[6], 
      AbsoluteThickness[1.6], GeometricTransformationBox[InsetBox[
        StyleBox["\<\"\[EmptyDownTriangle]\"\>",
         StripOnInput->False,
         FontSize->11.136], {0., 0.}], CompressedData["
1:eJw9kXtQjGEUxndFCBMjMy5FpbaLhi5ERd+zlrbddre9pKE0kqlxDxmXqfhM
2hmXopjBoIsMFQ2tRE207m2N2YrJrbVUoguthhHj+sd7fDPvH8/3O89zznlf
t6RUbbKdQCDQ/DvCf2eYgD4bFxAXaJ3S0s2xHyipa7jW2vSB6VHokK6MzQt7
z/R4pG4rzXaS9DDthJQE83MrR3wyulR/DnKHyO+MXbJWwaxQ4q54GN5zd/oF
4u5oTxGddrcn7YEVDeXdEzS9TIvwxXRGFBdD/bxR2GyK3xZL9b4Y6PfpD7lE
2g/+7illn8vIPxvtSfFe50rI74/7mxRfi5KIB+BAW1jCNxXxQKxxHJP+7Tvp
IGz1rWkR/t93Lho1iy4MHiH/PCSmGebYZ5IORlWeS5NXJtXPB+faMj1jP/EF
eFEYfzJkFfEQZN4XueR6Eg+FdGRjRYGSdBj866uvduZQ/UIobjc7cOl9TC+C
SSz2vuLbz3Q4jgxerr6R8ZFpDjOXl5UP9VIeINuYrtcbWB4PFL8MFZpeU70Y
hfo3nU0dLJ8Xw2hxk8kjPjG+GI6/3a27fVgevxhBq8Q/A+poHgnmd41QGiay
PF6CX7Vens17KH8JnE6/880dT/lLkOUZ+XjeHNpvKawOg442KduHX4rE0b/z
E9bR/BGozxr+uKOUeAS23Cx129BL/aVY+DznRPcD4lI8On7L73Ac8Uj8mTpW
/rST+kfCeXXmqcDKAcZlOPqy2Cx8Q34ZPEKDnUvL6X7l+G6VD3Bq2k8OuzVz
u3ImE4+Cq2hk/pgayo+C09PsxkQP6q/AXpNFu11FfgV8LNOG3m0hvxIO+uK+
tweJK+FX3rajZDhxFUTtfF5fCnEVatOSc9dH0v1GY2tqh93Z3ey9+Gj05hfZ
KmuIq/Gzy2w/1sD2hRpent7HzE9oXjV2Lls7tWES8xvVUBquV9ZV0/wamD9I
iiZsZvNAgydNWqFdEMvjNbCqLBkfPzNu1IDLLlgrz6D30+LMs0PjLu4jvxbK
Ga91sljqr8VZySh/6w82r1GLiIpopW0i7a9Df1VF2rBkxqFD7Ybz9m00D6/D
ppBHljutLM+oQ/Ar/Zcr4TR/DLKkO2xHh8gfg4SCqJJ7ij7uLyZ0jP8=
       "]]}, 
     {RGBColor[0.915, 0.3325, 0.2125], AbsolutePointSize[6], 
      AbsoluteThickness[1.6], GeometricTransformationBox[InsetBox[
        StyleBox["\<\"\[FilledCircle]\"\>",
         StripOnInput->False,
         FontSize->8.96], {0., 0.}], CompressedData["
1:eJw9kn9MzHEYx6+O8iOrJimMK90JiboTrnLv6rrrx13X3dWl+XGJ9HuWiM1w
lkZl7pBE+qGmyK9Ex0btZJQmwhhJ/NH6oVLLDE3GH5/Hd/v88f6+nvfzPJ/P
87gl7tQkcTkcjvrfsfp3rDn0jUlM2km+f/1XCfsBq8rrM2VlI0xPg3zj4vUL
+ENMO0Dl1ambV0PxTqgcyHMx9RJ3QZZDb4aka5DpBUg7G9wzmEych4of5XlG
wSjT7tBrX4j5a4l7QNea6vsujrgAnx4XL5Q7E/eEYAQcxegXppdB9XGsQvV6
mGkvZAtWLtIfp/68oe8LW1SbRf5V8Pl15vbjVIr3wfTa+yskaaR9oXRZxr0j
ongh4hozeFdL6D1EkI1f2OHmR/lX43DAxFGXIurXD8ZST4NDPuVbg7pTJ9OT
hORfi3aecHmQgvpfh4dzlK57RZRPjNaIvcH7QPH+ODchNA/pSQeg2u74xOtH
pAPhenpT0nYP0uuRUPS794iZtAQxphafh//zA51TlR9EUxg3AFrzltF4HfEg
zDqWn7tZzvo3BOF6C8f5TyPxYGz7HLInbyr5gzGP319wY4TqhaDoSId4ZSjx
EOzwfcFPCSIuRZcqriq2kd3fIMWdlvHsNym0L6GwHJu9tExE/lAs+ap7euk2
zUMG04yPKXNPEZdBf9B9a9p+yi/H257KiqtD1L8cI/m7moZjaR5huJXVrPJP
Jx6GAJtrTtXD5A9HQbfivMdLyh8O4Ybvkzm8McYj0Pt+PNV8kb2HIQJG16Li
XHvikehvy4FdIPFI+DU/31a+m/ZDgVY752ypmOorEO71QOB6gvpTokm4uGHj
XXZfgxIv91+yVU+h/FFoym3oWdpH/UWhvvZA9wYl+VUYnfBMcKojrsKs8E99
Nm3Eo9Fhm6nN/Mk0otFu7sTAN5pHNGTe3q98u5nfEo0rVeVRAe/o/dXwWZNy
OoFPfjVuGp9wehroPmocCpzhVGVk2qKGNJnrnn+f9l2DKwO8PbufMA0NuOml
9bo2qq9BjWPT5e+F5NfAFOb+ZTKe9k+Luq2JiVE5VF+Lu5bY/vY89r4GLcrG
lPbPxCzeooWqxlp/z43mG4PpJfNz1I6MIwZcm82vCqXDkr8nhn4K
       "]]}, {}}}, {}},
  AspectRatio->NCache[GoldenRatio^(-1), 0.6180339887498948],
  Axes->{True, True},
  AxesLabel->{None, None},
  AxesOrigin->{0, 0},
  DisplayFunction->Identity,
  Frame->{{False, False}, {False, False}},
  FrameLabel->{{None, None}, {None, None}},
  FrameTicks->{{Automatic, Automatic}, {Automatic, Automatic}},
  GridLines->{None, None},
  GridLinesStyle->Directive[
    GrayLevel[0.5, 0.4]],
  ImagePadding->All,
  Method->{"CoordinatesToolOptions" -> {"DisplayFunction" -> ({
        (Part[{{Identity, Identity}, {Identity, Identity}}, 1, 2][#]& )[
         Part[#, 1]], 
        (Part[{{Identity, Identity}, {Identity, Identity}}, 2, 2][#]& )[
         Part[#, 2]]}& ), "CopiedValueFunction" -> ({
        (Part[{{Identity, Identity}, {Identity, Identity}}, 1, 2][#]& )[
         Part[#, 1]], 
        (Part[{{Identity, Identity}, {Identity, Identity}}, 2, 2][#]& )[
         Part[#, 2]]}& )}},
  PlotRange->{{0, 81.}, {0, 1.3}},
  PlotRangeClipping->True,
  PlotRangePadding->{{
     Scaled[0.02], 
     Scaled[0.02]}, {0, 0}},
  Ticks->{Automatic, Automatic}]], "Output",
 CellChangeTimes->{
  3.764370167509552*^9},ImageCache->GraphicsData["CompressedBitmap", "\<\
eJzsvXd0VNfZLs41mLinfF+Sm+T7HCe2qcZ0cMEN45I4rrETO45tTG+iqffe
+6j33nvvEkIgod4LklDvnSJACPHcXc45cwYE+Ld+d911/7iz1oxGZ07b737L
87Z9Pv5R49B+tR81Du/98bkPTv948tDhverPvX/iNNm09H8sWfI/Di1ZsmTw
uSX0O8hX4YO9DtMP4R/h+y/Zn+XAnZsYKPSDhZ4eDAzM4ZPXhxt38CH7eSn5
uIneEB0cOXR0ySNQU1Nb8hj5PAXTpCHcetChT5CP25gstoE53ZVuW3z399nu
T7GfB4uDYa1PfzaEQ1QlpuYfftjty6hPdIWxDvlZ3wgOkeUYv3Xfw5arjn5+
LAdWxuFourqAO7PtiDc1R+rwrb+wn5dhfqIYrgaOyOm7iTvAIw8+6n4Dv8/u
4ghuDSbBzDQe7bPkEvOTqPAygnPFDG4tfth77LCn6Qhxpd4dBvaFGLpFD51A
uZcBbIsncHPxQ5cIo/8F+/MY+VjA1HkbmIT3kWmmr1sYSjKHVf44COU/lF1p
9lIGnPVtEd94mYwODzt0yS527DNk8xCSzU7jlLoGNDQ0oH78CA6racAssgcj
9z9eOpz8M5plDqOIPswJl52psIVxcNdPO/wWBhPMYJk3RjezkVyutoWBdweG
7n/4o3eTSThLrngWlbH/ReREcvJbo6UINDFBcOUU2fWBh8nvcSjbCU5Zg2SI
cs75iYffRA8R0OOGMWiYnsfCjT4UOuvB4fwo+n/K4XdwrckXBlZp6Jgl3HKj
F/lOBlBUjD3o8EUoNJRE9s5R3ds4tJfu/ZEgGPOTZfAysEXu6PUH7S5x+PwY
ihT2SO2dxYSMKg84VMl3hJZ9kSbkmAyEORpDT88MisQaolEeeLx06TuzaI8z
wwnCqlrH1aAXXIcrCw++9D00WcB0qfSzkkacoh/IJuDmSBPqumbJAXy3wXhy
45lDGL//4aLyuD1VCm+7WFRkWwv0eeBVleQh936OTGeYuNsdzF8ew8T1Ww86
XCTP7cli2BsHo/EK4ZjrHUy/JA/dfNChInmUmjcP1kRFtVyjKuoiOYUF0kQd
ynXO9XZ/GFrnoP8m1W7jOO+qD4fyaaIYFz10CSfpk2xwl6v9YKB7CsaSDl78
GImORNPbG3igdGIed26NoMjWAF6ts/c7TjxsfiQD5sZR6Lh+hxicXqSYGiGy
b+5+h91lfXBnDsNng2FjZEhslzl884lw3VEqlIUraEpSwMTAgPxsCPvwC4Jp
W/QwyfwsXEVjsAFMJLu76O6SASWzM1kVAycTYxiTK9lFinb3wYctEAnJ8ICZ
gRGMDU3gmtREJOS+hwkjZ3yxCBq53/en2T84cODAv+nHkiX/ybYvpf9AeAnk
VN32q/+336L7LbbtCfb5/0j7f5a0n/7/2PbJ/7WXYp9f/G/8Xfnz/86z3vX7
r4Vt1HLMz81RrM+Pee3+x/Bt1KrdwGSPDgIz/468gSGKjvmxr97/2P9gnz8j
ynIGA2374Jm6Cc4pG+GctgvJnS2YuyOc45X7n0NkSywM4WLdF3BP3Uj+I2eh
n6k7ENl0FsT68PNsv/95RLalFndu2g0RGZvJqPh5XDL3ofLqTSUNt909M9Jd
EMrdnApEQvZW4icKd5GyCYrc06i7PPvQ0TwpUfMObkxNo/HiGNrG5hg1l7Lf
lrPf5q+lwSONU8u9yJoY3lsPI/YTErHn0JxfiiPmGfjelLzNsqEZ30ucJ+rq
8eMUaVvZqQdu3ngoAzwhbJvtrcdJfk4ydPq5lHxmw7B0lgEf7jUuw7Ub43yS
yXvyatfDTv+4RNnb6M8uwh5y4mXs9I/igP8gpu9Aeo3NtEpU7xuvkM7xMKov
Fa90qwPXu9IwXniCeHppmO06g1u3FtisDhUXY58wKP6ZiSNhY7gqG1rbQKY0
NPr9IUMTL3tnxgNDQS+g1194B32ImRnu583P9MDaLlO67A8WhQjsvsVEU7xs
RXuAdNmyNu+fdtknHnhZ5g/1dcHQJVecS9c80fdUXjm/3kK6Mvn+GNu8OPey
A9c97K6Ws7savPeulgpXtAsvxyHbXOyxyKLflwmbU8pPwjt7J3snlh35Gdv8
YF5nl31JdkPsfqTbuOyLwZA1/BYCVqAv/DNcvjwnhj5mb8yzEzpHVyEovZF9
n756c6lAgKD8zxCUdQRuSVpQZHzHCLBcGObD5ITd19r7E0qU0ZlqF3Z3AxGv
CNuWo7J1mN1KaeMgOvqn2ffovFZ+188wclj4eGOfmUAO02SRHPwl8D/l/csN
/uhLcoO2Wfoy4S5l4sbvcs3D7nIZxguOS1M5f6Vf5D33uBo2hZSO9GXifx7H
7HNR2zrCOGakoxx7zTKWCoLO6HN+BpdyujE+wdiW0I6ck1y1N+BNBFum3EVP
pXD+NHouw1DCR9KdznbniDN9a36BMRydaS4Yc4iLPiNdiXDUcUU2fpDU0jIc
9KyCwiALseUe6Ap4QbpRvx0ItlG9Ubk4y2+UOSS4X/QOuH4RDtqWODd1XQxL
8qjkUmVUUpKpxeTsady5fRO9gasxmv4NG/J0hR1Eu1/bPsr4o7i2nx0ksCxR
VXyAp8wyYa2TBlsLHxT7CgP8GRtgAJ8J9t7vVILIxlmqNVSkjTne940HkkET
53tiCjcWcHfkcfkDBnRrupMN5HKdFwai3sBI+tcYblGHd/qncIrLx16J3e42
JL/AD2bp0l3T9w8m6TAhA7Rm70T4OG9Hu98adNC37zvwI6Pc61rP9o3Jb32o
3vuTMPCHxhofkZ3prlijEDlYfPDXu3PY4OnfkbTvkB78Vzgkc8XsnPwGzALC
0Mu0t9KSKYUlFac1/orhPRSzTJDPpeTzLVSfioaNThrZRshAtlnppmO/qari
OhI2gn02aVSel/xkpfucjBoPDO4tlVFDNaSoVIP3UuNRSTXemixDReYuOKaI
mJAguuRXYJ+bh8sLdxvX5UQj/Ru9h7ZSGrD36H4NeGunLWMEeAwGRjIOsciG
f7UWHJM/gHVwMp2gn6rg1zyAW6ZVSPOAMJvIDMpY4jwnyaMsQMB+Jsr3BNp9
P0RtvQ28kzcJePYZQoPvUHLlJkQr7xNQiINEPA67l8Mo8h1cNN+IcUaDV9B7
WBPJGmHQM0h/BFoG6UR5axmkQcskC4fM03DQ0grBRd/BS4TuhNkS25sodF8m
zcndAqdqSpY9gB5//Ak8NSXQ7Jd4SKxReN0v0DjKZmcxnSnaAnoXZz39cYjZ
z3T86KANs4QtnLWWwyn+SziGB2PyUpocPopHuyWvI7OxCiMih+3fgvOmiaKN
+8E8iZmCq23+OB+zHm7knCKY9XPaghHOlIKIPsomZ8rjHO7ceTA4XfYTSPjs
T2TdSYHUTNTvG0zkA34MDwpeLojSvRilnyQGuAbHzDJkSjkdu20sYBi7jflT
jtGHcMrhNFoCRSDwSxX8Sp0M18S1aA8k0M1sE+Pmca01OGNrCH8nCzjamcPJ
3hhJFT2gfu5sjzGCkmWeY/wmVByRE/xJTBz6BteHVWA5ua807BZMntyWL/uJ
BH1M2O96X5FEA6Un+mC5mVCZjPsEHJVe4+JRVJE7ZJMgvG6jKyUXP8rcrd3W
dtAO0MUxB29EV7pQmC4Qf7kK8YkbxnRBg/1mTrsnUOPxKRr8ZKje/1WZr7GA
ztB1iErZtFRQUP7Ob2F8r6iICZ97nid8rhTga32tOOX1A2wSP4CBIgKexcMU
Zfx/0zjLJbx7tSWC4KB/iQKrnIAHS5YgDRxU/mIREi6gOyUTexn/KvmE8vIe
p38gIP8TRqb5aQUlpZKSuyTSiA7l4EmJknFOe1Up6feGjJK3MOqyg3L7UklL
bMPkwe2ckocJA4/MCULGwy5tDXtgLwMK7mlpLOyy7CfSQA5YJOXdpZDxxlI5
b3Bcy857C7dzv8PkXg43tpL7mdizHd3HnHFYsrFKgVKh9eI6Y/JcEIzNE3HA
XckYP5hFwCB4G86eO86GODZggf7AlcKtPUGch5dweWKcnehCoxOi/DcxUs0m
eWP82HtwNjpKqS3NDUG4SmIDM6U6VJ3zATyOib3vY/Loa+wMk6b2SpYVYlOK
FJmGSdmG8LozLDYlElupVURt8YScCJKcy9X4HqtTqJU5GTJaPy3S+lolrqq/
KlNmyzFx8O9IseGn2E2wjIDTp+Rkfk5GZuXslqedREnYmzKu2QHrmHdRGbwC
9fl72LamGlvGnFOlZky46PeR1C+ZVTyXvBMtlusxduhVYjWuoMXGCLaGp1Dn
vxI9QWvQQ6bkks87GOmbfkQYwPW+fHRabKImUBjAY4xZJg6QQe3djim9ryWl
NTvmQmN3HOo8DhcChoXQnSSUPLQpBTgEUi9HQPkE5mR7Cspb/HmP5QlUyiUv
6F1K6mdEaWIc/T3laBW9ZeN/XlL91JkU2VaFowUFLJ9bwrknAt+Hk8Qzj5HP
rQhOeBWNqR8zMmfFb6fuPzlskgrToyIbah3FnYU5xFilMA8m1PtdlDS7or6y
j/3f0zm+RCTt7dlRVASuRdURkbSPo/fA+7jU0IjZYAc2klsdlVJoN/uiK6wT
Nwm39ARck7YgMqpIRrV7wsAw9jsn0rCgske2q6SllSQ+jTLfNej0W4EeQuK+
kHdp1EXuB9yNELnXsZwz+elXOekPfoKrgzdohEGkfM/w5UUpz1QJ02kEYNif
hGWSCJMfg0vKa8gLegEJsS/jTMQazDTH8DOQS105tX2poJEn9m3CZPEFAofa
YaebBgfNQOQ5bkVOjRElNSM5IT0fxH+jMO4VVKtzHhk7vAXqViEsXrMwPU5u
/FW0h7yjRNOp78IhbhuiEjeQu9kIt4SXUBb4BvOyq5qG0TY6jt62fcr903Yh
trGGWm0a92EhFt/kemm25dpcNIyHbP6GVkLrK42BAlh4MFbkbs7jjN9vxf6D
KzsTKzRc5EEDRUw1+1vZOiK6M3IeF2ZcsoQChhYY6nEosj/HmZAXlVIWsFLF
vt1O/csSkfLjmi9hZuoqkcocRmUbnQBUar+G2HN7MT01y7YVZbWIcdZz/u9w
qh96A7kRG3FSYUW9d6ae6+PeIgB9I6EKn/vAmLXIiF6D6sAX0U20PvX4uUh+
QEVS8iYJi1j6O6GpbxqWwWVQc8yXPAiqza1UtPnjxB7FQ+G1iTH3ZLGWikq6
JkRZli6CEznRH8ONfFc2hMvBLkgr6WRUrOsYEwMRKvTmVlLV2/+ZhKRNErcx
lnHLO4b2UTeZwf7VXTQn3DBsQlhVUGuE24c8tmCqqxUKfTFEkoQwtV0IzfmU
zZHXyU8xumfrMkFVj+8juxeHU/pCz/8E7Aj0nJt2RaIz82qWCea/X38TQlN2
QBFlBTWzAJgTjG6v+BpOkkiSz6QvmTrPLutiY+7on14iRTeJdkjNqpJ8hgPO
JfDx2oXB3IMsIEQjXcB1DDSfglf6xwhLTqDYbDGA+KhA7mshlmzQVxTqbHqP
2uexHahcucfVLMLeMhPOAiun1D/F4B4R4yxneGxcazX6JPZegdGRbsnDpBye
9z276Pj+rWjojEFHaO5SFoF4FHaaOgjx28TuIcApAPUHaeyXU7nBZT2uEFvr
mrYNjglf4aRLIWOtm4PmaDqixCj7X0eT54vILT4AK88w7JNZtc6QNYhIepDb
uZTZ3WGzOIptBMo/zkgjUv382Xx2LqJOMJr1AwZttmNsz/1BnhxMilw+bfQN
o8C02W4ctMmhKowNmUaJ9b1LxDQltV1X22LZf62LWFNZdOOAWRoOmuug8fir
yqk49AFGfdexKegJWo1LgSvRfalIORU3MHrmG9SobcE558242JIHP8M0PhXL
yWcMvMzewlXiacaHlMJP/TNq+jmZfoXRUxtQEbKKuRUFWZ8jIPltNlyGAO5c
RYPtezTgJiCFbehV10WN34uob/aCtU8wDvBp4RL5KLoCX4Fn4nau5ONeRdGB
7cI4niHi9TEyPc+IGVuMTc+yS/kk1bG/+ZHGPBo20UwAmS7RrjuobytNCGGz
TDd7Gm6/B3VzOXiCcOUcpo5y7Tl+bBfbL6+Cm3IayhdG9iuRdIJfNVVqiv6Q
DaJf1SKfo2VKcMn3foQI6ZtLnsVkxCci06n4fvNX+jE4WcdIUN0ZLmgmIXFM
tnmGEGWWvAVRmVlIj6tliinAtRg5KY1I1jRHnNZn6J9upQYB1lpumD7+Cr/G
3m3odhco/XP0Bm5FVuJG7LMOR3vfFAOBJ0zdkXOAO1Hje/+GYIME6Hj9Hd3j
FXCKOwhjezZZgv78LXMTguycoelvgMMW8dDU+5BcRjmkQUNHOPp8DP/095FV
E4azmVHQMEtHc9cETjoXosT/KwyEb2McPFlzCH5Jm0RZlMI//Qab4JHwBTRt
E6Ch/RnVt0uUTp8YGhJwVm+bxPV7TVIYh9CXaEEGx6+KU3efpOB9pk7YW+TS
Xr/XcfGIMM7D/5I5m8txmwBSIU0oz9VLhjR1B4JLM2FDAFRVaQeFs4Jme5Sp
jLH9O3hI1vxTNAeIpKbT9SqbrqNObiiu7WXw4kdJ725Hl5orUzX7XbwweJ1m
njejoOAgGv3XknN0+q0hHCdG9KXYrrErSo4JUHL/e6hNeo9G4wRvZwOiIl5H
hGsOo4AiugztfuswksMpcmPwHMq9jsI8eosYQGKBvtyQf0EvohdmFCTY+lB/
TNLIsrgSO0VBLDtsxozbARPLSAnA1QmZmcqW4SX3n7L3HzJlg7IpC9yOYtst
HMUZmTK1LuZa/XM/ZFBKKIcQbbBL6r9hb5qIgZ4pBoUnjm5Xct7ej9B+4jtc
1vwK1el/RVOADFX4ryJTtRkaHhZwj63C+cwzDKj+YOyO7IOfEqlKYejkSEAZ
tQbMkNG8rsDDqPOOpfsrc4Kp0DL8KwvtjWpsIUZCRG+/gW9aGHWsUZDP0yK9
F/z4SYjF6PLZDXMHMzjYb2UauF/vX9C2zWM6L4vBilR0xn57jx9HKCMGO66F
2GDwyFeojI1HxcG3kOwbJs0QkSURjT1ghnbePUNLhbC9Suo7cAPKfV6X/LL5
zgbIX4llR+CTvQti0UlMguiX/YwVnESnVTEtePXKDQYsZhP/QaklnO936Dvs
jOJYoia6BxCe+Tqag1agL3gd+oLWsMkq8FVjgVJ7+rZ3hKZ5GqPOYf1wlgii
wRUxNBF19jsE5X8q3NkCBvILKLgSwCzFWEk45v4mqok1LQzbKPFS+g8Mz3UU
ObIhXzhfKOG5XuKWdsfbwsb0NM4efRfRll5imIK5c4zKmYm4cuIVeXhLDAdR
H6bcJFgGNJJx3CGKJbtvDJay+xT9o18Jdo5m/YfDCSQIXMVuh/ufN+92Ohvu
I1r86EcoEcnmrsDVaCNWgqPmbVyb/YZZe6q852/PYWF8AKNqm5FMvGiqXVyz
vmalPPEhFXA1z1HauLqvqYcuaJOtyHXwQmpcnaRUiaspUm2q9DSqVeKDNCmb
iN3kfcCUoCBDVwRE6wiBjlvID9hJ7YqkjIjO7DtxDG5s3g3hQPwdl2TBuiZu
hWOSyGPL4UpciKDUdJZaGczcj1bfDZTtxTsZSfkCzRFvo/cov/E0z80sLk8n
pjunGxrO4QgKcsS087t8YCaamJtbEAVptqsGx03kofPlhOP84JudgL6IV3Gt
IwmBPh5w8D7LJ+Jxhje7Al8gP6Xe132tl8/dYoHER6X49YDN15g68T7mKoIY
ZbYu+TVGjL6EV8oWtE1fYgd52xfC3+WM3KTBj/g1TLMYboJn0qtwC/dG7zQ/
Z11XtKTQ+tM1UOUni6EL+fN9nqXo8z7BA5G10SJBKhrM7spJEH174G10Krgb
QZNGygjjE8RUbYV94hYpX3Lc2hc2zh9hhDgJVMwrfN6He3ApP/2vWKVGk/9K
KflZbL0Z9d2xLKzhb5QD50ALVFDG8l6FkaMbMeS2QeYk3kZPXK5SPf+MRcuq
/WV8GPA2GxyBiYK48ZrBduLxeSevR2qOH07dx/ute9icLZdqoCaPvIXLjscY
a1+1+UDutUzwMLhAOyKIe3egKOYNZuLoa55Ac6ouKXgUTB43+TQXdHwLCxmw
/xO/QPrFePa9Y6hAUnlDeZp0OqV0FJnNQCsfOAQFocfvPYxorcdMrr1QUAZy
aC4DdeMyrDtq/TVFN7gUvJalo0Q16ZT4F5gG6xIwmc4JK+ca/y0IdciUrAKt
f6j0WvuI4B006mxFTrUZOsJyYUtrNqyCUOTL56TPZQV6fVdiun9QGkW3XwpV
3Pefxp1sGgmEFBJVyvJNDxEjpbwBM08/ljsSp1PuXdc+bDr/yOx+cBJ3OK7F
KvivM2WY3L+NE+vA3zAd8U8M792A3oOr0X5wDbr0DsOLqKrG3iS2+8ToVTaf
pUUdkNVlslvkzsJGuKTsh51ZAnJrrNh2op+k9MitAVvU+PKij7aANWgnMDHA
dh8REnmkZJtq2ovwSs8JId1y6Gs05n5FMZDcu4ZLwjoEea1EtNsqhBD1amqX
yPXbb7DH6hCbfyW13+LUnpphKrOjKR1Vduv56Qmn9518jUApTeqX8kCMbgrR
PhtZeIkdTyZ3IiNE1CDT7gqYGafLVOrPsNfyMM2iykDHLnbJytZhoYdnsdra
n7E6Chr52mt2rx+vIq9PqSTG7sy2YOqCP+K9NuGc31eM++eqC4Vfb2E+6ZtH
BFU7un8Vmg6vRd++zRjbuxm1xBVJdHoJl69fYTtfbBpmg6Z/hZOzutjs/FeE
4Ok2pBc0kH1SEJ2tT2sDldlQsu9UVx00fb+BbeL7MPS0hEfyt0vZtP6GyO56
lQAYPd05n50cJRsYIDbnTSVaClyDTpc/I89xFTGs6+EZswZlTitwRlsdJ80y
sdc+EtpBWwmqElTDkxKNz52vYqrVP6UY9cY883TFS5dV3zjbRsmqbx6FreFp
1PusIKqEvL1XY9jsa4FTn8K07t8xaGyG03bZbC4OWRDLqrEdA6FrhXl9Eb2h
HzMnhxjon4vTek+p83KiaahLmXx3JEBlRh8XZvQ25jvc0ZURjaHuJigSXkar
w060HFqL2eFBZViOBuZ1/o0rmY5od9BA9zFBhNV3w5OIYGrex+g828WKMUry
LrIpJaLLZ+oxLMyVo6DSnk1BWLIBbJy+J7z3GvyK9lIopkR7M+iv/6dSsEJe
RlKDAYHa61Fu+yNPmfquprMq3NmzzL8pV3wgWbzgyK3IqORB2blqX7QcW4Xu
gJXIjV6DRnOhiGDfGjQf3Chp7TGtdegPeolwAUGMoZ8wEgc5ZTJVa2N6FlWn
t2Do8Dbm1NFyIgfdVB5BeobxpbFhugROT2sdRl9bA08EUE4IsmKVh7Tk9XqK
L9eFtZFipo/GQ0T8KgmqoObis7ZKKE2ReQimbmnsMvvsz4gQWgUH/Y7N6J2r
RejOLMZYtw58Mj5gJB9y2IvJE1ukGRKEGN0xNRip08bw+GUk5e1iBrI0w4Qd
0zWchZkED8wSpJ2d1AA7/QxqXIVo0n+gqMEcTvHb4JT0OhzdDsEp+VWx3J8M
YACtWa8gyXkV/Ik0Ua7y9V+BBMd1iAg5AQ+9aIS6bkUPmeeZnh5hLtczX6jB
gDgC+4nffuRNXFTfwjAB65RVvI/O4y9jUFRz3mIRzmbiA63CEEPVr6AiYw8f
3hzPFVHVZq0rhrjTEXbsHbTqbcetlgpWFuVp6kK2p8JaLwW2+ukwMEiHhmEG
c2r5pCZBX+GIWaLf6ORdjPSXyipFJ386y3SJ6IvPdudA1+MM1F2LpPSWVP4u
gOaJW7JydVpfMxQg2V3X5G3Me9DzOsuuQzmjUTbN3Mf8tTJbRN5xdm9gUqEm
zRd9ccSXgcQoNXTW7YNbqmgwN0OR8RaZpxuYzTfAVeJWUuzrYZ0vzO1/MlPR
VPMZy1Y5R5+CjX40bIPe4K0YjWfQFKePdJd1zPg6JwvzT4yiaySRV2Mv2BFa
21vloZ143zfLssRC85IqSwwf2IoZl+PotdnJTcQvyCeRroMvoo/66trriRSu
Jnp2LfqtXxN+W4GBva9gxPoU0zUzswMCB8/ByjKDS+LTLKx+3nyzJHm+xhQp
fwevtI9h6xwhm9C7A/rP8Hi2miuuXZ/HXP05biKijgh6lyifsDjsMbvHD3lM
GNj82EX4ERMQ28QKXEWtd23gLNyTN7ApSohey8LGVNjpWTTdzshndcnPmfC2
RGxAcIIqUZ3JkMMTT2Mij08WHTbHgalwNnoPUVEbJDVB6xEiidLr9tiNnrxQ
BOtHICGkgpcm/FpuK1jG39EuivO+qSa7lEu8Hbx0/4X0PH8OsqS5fxOKJDsE
aByDK0MoWQg//A6uxblJ/lZHjg0j20i+L/IrThJQJ4L0n2Nk/4voPLCLBciq
jLegPVSNWZTpYxvQfvTPaD2yHZ1FqXBlUeEwFgS/NXoRDnq0ZJVPLw3V+xGO
uEU05gXtE7B1/5yRRqx5MeVYVYj9uSNnvxjQepyFe/MCyhjT3O5t4yFgxd+J
5V+PzkAbqJk9KGH3OA0KoNYnkZdL21Ri+JZqCnugNURItyxHWPzL6O0f4GUd
wmSTiReiDbxZ6pdsJuiERwe/gIjoDapSRkbkkvYZKqIVoB1B86NEkgVsaKNj
ijjLLSzL+YgA4tyCVyDRYRtKky9gerQbbprHUOykwA2pF+g/lTYlUR02eqkC
zowhZskQuYEZUGj8Ez72LRiaSkO4QzTnCuKnu5okwVX9W7hr8+vbaZuhy/qA
OOkjLgcxuu8tFEcmILb0BNKstytzTHvXodXQCjfnbpJt54//nhj4Nk+ixB2I
S3poPUbVPsbVOg+kumxBbN5OBGZ+hYyiCrgT/KNtkL6EF6o+CgOdAIRYf06U
TjoUfu9QpaTkd4ZfXXDcOBX7aQW0+kc0DiLG2rqPuaC8QXCLbs1xW2+xE4Ox
HxIsES+ri1ustOxXDI/0ltvDVqJYLJxDY3BMFpI47usBayI7ihQaJ9iAiopS
9ptjZAX729w1oRJp+j2b9xv9ushVbIOrTAKdIzehps4Fl6iVpkIeyp09brlS
4GjwNyQ4rYJfzAa4xqxGivmfcMbmYzrPUolCdY6zaOWl4q87N9EWxE4j4NB1
hNUyiXClwlHzawRrp8LD9yxcdJWXstaJhudpNS7s7J1ADCcxMgT0D+YFoufY
DtTpnIarQTLsQz9E8tkfMX1Y8Jj2voYr5Qq0RzvTWUeF7gr2t8byfYwd/wvP
fBu8jZG7QNi9OcV0aDnowtMgAbYBbywRi4GcI7XI/cfCwi4IHsHbZSE14im4
+WP6+ryklGggYUybuORZe9ARlyILZqoWwInBcmags+tQVfUvONtFPSKlCckM
mejC0o+6SpL5UGZq+J2XVPexO88u61ryoGqXCjk/PCng8HlcLTmGBA09eGjH
wVY3AGEE/HenJrD5nSfakPiHgjZ8ivmIbgGvMaQcb7sC51x3MyJ3RmmiurSb
TdpAd7eICDgvPMFO42/gBR+NUwhT14S/VqjEYjbaNohVd4S9jpAefQ72hsbI
d8tGpE8pY4tY80MoVNuB0bYmXK9IwcCBl5GjRTiXnsLIEtn1jrid8W9uPvV1
WOpqotyX3Vmb+1uodvmRfP8DOjz341q4CaqcN5Ppk+E3ITIqZDIfEcLOavrJ
1IuCtb4FtY5c+H9JXPC3ZRZMi1kwlagdQaQhDaxxlL1mDL/BmNpmVrJx9WIR
jM3TlizWkScyA7fqyXDy1aE6U0zfU7Vp6/8tc7BUDQ3BEfvfQYxlFrucAOvZ
9+ly6weV45RzhuBdmD+hX2hBRFR3rc6zTKZhIGoQbW8y3ScRrn4agbpWGBEa
SK7UX0ReSiMUFrlwNM6Ci1kObHTTEetqhGDLH1CVtB+XZ++gLXA/m78zCn0h
DzEt4kZOqI+pbsV0tgmKnR2RH30OuQlFyPXURIK6AWcNwjoOxCjFqutz5taJ
hELzBGI0TBBfcxM3bszDXs8OOaZuNAOKG4XxuBZijVECz510NBCvEUCOiYd/
YRLuENhwWf0LXKuoYbTqy7RntzeddpDdLoUW9P/2hK+Ip0kzroS9GIDk7KXM
uJLZo/Up1n4sXcm1XDyCXbchUSjUUhB17hp1SsVg2ga+cW8sMfVHlAvliZed
j7FUIe1eobLf5nUQbs4JBD3ycpKgqmnWSiXpBwnNUf6OhJ2jEfnNzsWAqB07
JycYmSULsIarnSGldRvQ/pzWJbLLGnjHwN3TjsXTaaBgqpwMzSJ9UVRzQYXb
fkID1wO5jYf+VPXTfxJSJSO6/qZU8CqG8QozW1hRl5NJNrJ0jKEgrBCfqYGh
8TkszN9Eo+sXOHfiWeKVxZI7mMblRE+KgTi1/kNwbsswLxXSCowcZYMzHtnI
SWlAWmAJAhxDEarxD6Sc+gRJWseIA1uHgmIyGCJaRRabcHHfFgGnPA9ll1Q0
vE5TgJsKG6t0DMzNgybVxPz7pRhtlJ76I27WaxCHmYeV6h3+ikr99QxaxcZu
RPmx1YIjypPF6nZJHAhaaiLTPJJrMfZOhZ3hSdT5r0JO3Ab4JzEwLtjnXwkG
h6s0McpJizR9gtukXukrgfo8wlAfzP4fSf+GVUjR+gPBCi0T8CtFkFJ0kbyD
s6IYXqFJBZekI4TRRE34OH4wsUHpQWXOu8j3PYRnN7NLhCQby0okaNfmGwgS
ujYXixGXCZzGm3oe0DEnILT7La/FjlFp6pkOt0HaCSPaNEw+f4cMmzO4Luh5
MVpB+YxNUmUX4jVpIC4VDnahaE4rZQw0c/EcUxWZxnuwMB7BcZdwKzzC6Ye+
yM/RWd1N8JiyTY/ypdzTvtbfyM5TbfYq+0vPy19z6Iz+FmX7RVD8mNCMlsr6
ESVcTVClS0YxroqS9kvGV1VGWwi/F6Irg9/uQK6Cnf7GRA/mejVxxngj47V+
o4/hZpEGDUvapZCOo8Y2cNdNXSLZK51YhFupE1FcwKChNhz1xN9+wy7t6P+G
siw1YAfCQgdZ5p5ps3A9HrGq5KU6k+cMmE9MU/DEg4W2+xnI1pkQjY5U6WZf
zVjY3u803BXx6G25KJXE77PPgkbwLgKcOK8N6myEf/QO4jvyiqTiMitl7RRl
tR33bRC+cvumpNR+gYe0I4q8dp91ylS0mlBzryw227tL2TxEnHmqxcJ9hOTb
S5gbaiEKTbQVGYjLcUVXZhymx2aQefINotj+C51xgQzQKQOvMbg8PoRruccw
UkH+T07A7I2bGCz0Fu5UGaahr9GyKMYF/eTc9C/lClET3mrSQLIWrdp8C/Vq
x9B4RBNJeoZwdNaEt+GnxA4ZUMsCe18tlF65KTJbhR5x1Hx3C7fkQRRsHIaq
8tjpe2P3Mwx67ZI3Og5vRZPuVzy9RmSsye4Aek+cQqKNNpmSBGttgjwSbCyQ
bOKKDK29mJ0aYxG2DEdP+Lsbk0sbwt7JE7ZmnohweB9Z0Wto0wMrOCpsvkIc
NM5EMykmTCk3+cbQSBmuXYzjbbF9+Sjy+6cSeS8l4kRGpiv3bR4nlM9kVtrW
xhm2hklILGqXnHGHGFvaHSI1UDQ4ESufvFkqLG9vc1RhusDXkOqYqpK93m0Z
gZTyZEyUGMj7A88L/PfQnk+pMnHRBeEga/98ksvFoR/QVsd92M62UUb9uope
QU3NockvU5Zi+D3sbOowMtOAKndLxJ3+N5vFS9FHWL5mMMsALRHpmFsQGUaL
mbJrzQ64oLOJ7UutsMzyshc1ffS329cvM7VErLQYsqca6rybAxoOqhPFFoMI
4nFlh2yBS/QqJHm8zEI6iuyTbN0UMYM1d3mEna4rwUjY9jRRuK1M4Z4/+d9o
9NpHFS4VMrQ5f4PKwz9KOaJeK8IAJ9ehP+ylJbxG4/dsWYexEC2WQ+wN1kH3
/k2YLYhlWQf/aCu4WufgapsNLRejxWLkvRqd/mvQULNPanEYT9Um3KQOBcF6
NIw3TzSc2FE/PZKHwkPbxGgWa6hVM0esy1lYkdvy9yhBTHQdIsKSYO/1CTwC
zNjtnnbIol0TrLZSP/AAWjS3SBGxGlue3hqe4jNJq04u+K5Bj/9KobhoG/rr
mglEFRqEbAru6tZT7RI6J2O/B7bPirjz3rX2xLDHz5WpPnk3xp4NqFT/BiEe
Z1kIO8z/AlN/N4W1HygA9NZPW7JMCNeF5TbAwyCLYf8K81dw/sR/Y6K7GTeq
1dBbomB6jupByj+twR4o114hRIl+g6nmgnsMcq31Tqao6Kst6CDZfyVnVXBd
OlVtg8KT6vDSjiW+xgGEGn+KQsU6eNIIatQhlLYOi/hBtNfDZ4OkvlqKOysI
kBNfQwMlyDi6i7XTc2XzrKwgk6vuDi8dltactttDPOFVuBTmzoZUXdYjduiw
c1FQ1pP2BVxSNzFxEHs84jLUUMHb82Fn14ixWxDWPPgSF+s+F4tFxZ7BfsPX
4BnkggOyOPRRf28WfEolVoReUsM68BGamSAjCvDmObFJ28/Z3wajHTyvM1Ii
CN0TrBS7zPevjONoYb1YSkpVJeVclTLDxRnuwU3Eyq7we1YxFH5bJ0ssK1tR
Rg+9hFKzT9iYOBelISe1UbJ0FPMnKUIRoqGOzKgSJIbzIjkng3RGThrLqAoM
5FomXhfXz2gx73BhNBQdRW3oybBlv5XrvEy0xx72vdX9L1K4hV2FcBflMm4a
lZaXwDupZn68NBtu2l6Cg30MMQ6muHWzHO6Jf4OtQSoqSi5JsFV+vAgylJiu
V9KOHoamqNgnr3L5pVRdKvo/15srGZ1YOfeB17AwGMjCfsODlxkdyHXZPVNW
upCwmbKdMmYafZomMCWPN/zIO8pe0+VECcrqXYmDK+SSH5EVbB4O+gI9fV1w
P/4JExCpxNdMnZVadZ7aIS5jJC0yRNfXafDZyhe7iXrjEQofhZWAaI/DT+a0
+3VIPypc564FIzmhH1OpXrh9MRGTB3agy2QnKk13wVY3TTSedW3jkL9En0/U
NLWFlZL/RmOn6eeuoIXwB93nWoUa+lqbyZzaoUr7JTavzR7/xPxEEQY8d6PS
5DViZF+ilk2s1hI1kQjiro+0q4I6Mtgii3gVt9HWwBKjZGSJJepCoVOdyGE9
qZbscGJfJcUmOjnDJSFcUglstTdKRsKxD6R6X14YS+GAJgaTvpW18z7DCh0H
jDUxSyaDhooI3KX3hZEzX9HiJp6sEGthFC8j2NyLxjI4QZ+AnbYuywJOyKJ7
xTbKGJ1H3LfUSRYX3dnj5IwCAnYMdVxx4cB2Je7eguliH4wZf4e+wzuYu5JT
pSuqsbM1l2Q96S9gj1kyUs52sOgbVWdzUz4YCF4tMldf2Me0H5EdrKyiUC6W
l8oZbrHCF4pIaEygM+wESk7uh7OeMrEc0yBbV/sp1NrsZFhJnEcai7MR2qxc
aLbFrgU93Xz+L2g+z23fY6jWXYWeQj5Xog3sV2oJUUmIymSyLkMKdgvIjB16
s6+BuiIyJzAKkecvsUYXD+t8Oo2SYqIK7oLWCklV03oPytAd4SfYuWjlMR2k
r+UeDIna4cBbuMZCiXNcuY5XKKvhf0f01T8xlaTLvJakiCqxeACXG/xYBVVC
+CokiMUB4YfgoUWjg2K0kHpPcQg7/I6UGxjX2g6/iK0s6pYTeBDHrVKZLmJL
bkj5ghRoqX9MlxyQ8P2o1ksYrolAj90pdp6QuPUIzf9MBJ0drTVo996FfK9/
4qzXeujZ+rHVhWQtFZgsMZFqT660RAhVGosvlZgi55zFauKIxs/xQKpmhApk
t3doZSItvuRWRwisqWidYJ0MFlyjmoemU7uCv0B7lDWGI50xe20cs00+kiWT
yb94CyKap2pCpASDVFovYvK8F+qd1JCofhipfilIiapBWkguMbSnkeLvw+LQ
0QEM+klxcgrNaq0/EisbuOZZqwKpWJWXbiz8E3ch2EkU/9eQ3kELRkRH5Bpr
vVbmg7YRzZSDmQTuiMgan9lKG73ef8LF0MPIzaNQeguc/TUQYqMNH52jQsQ4
DZnhfkg/8Tl1GXnPo9sOBNg6wsjlNE5Y8KqdH4SOyowl/8Xi+cVSHmsrurxW
4FxuNMoVdmxbesg6pvFoyTYV6pqETBwyFat/knDYMYyVptNWYNbV2T6KoQRb
eOnFINT9DRajkxWBPCUoabH20muRpTOTH85To2fTWdRS6QX/HNZ6OVIAVvS3
upPNIQ/906YqGiyL9vHCGecIFJ6ZwrXZy5JCud3vgJZQW/QXBGG8s48FwUT3
lfJos+c3Es82OH5E8Tn/+TegkHwwhWcOhioy0eD8N1zQ+BMuxYdLAIvqqwb7
ncwzPetpy5JRU5M8ZkcNLtVBzT4O8DXKQWjRqLKyYr2Em6gBzUs7Azvf9zm0
lkfmhXVDr14WYmhXKzF4QOx/fROzrSGShyGqONpWNn+lF11Oz6KrwJp5kAn+
mxBpsZllJlSKjWgTqNpmYVWa1egTCr8PG0grbEEvqBQWbnn40SyTuHJpjNd4
oPRphqQ01Xex4wd1t6LPfwW8/CLhYx/E+lFKFZzXaEUq7V87bi4/No2F81v7
pngxUk03LlhFM563s/BBPVFWN3trWV2iUJSishiIaOpEE/CwdVd/L+4nK2BS
yBnz8bvMJJtDjBSVIJRA9ET3CKTF1BLmISxHGIuH4mXKiXhiYreuPAp1ZeoK
mQIVhfaowH+tAuqijCJD6iL/UaDcERcn5US5I2DAHACeH7+NTv9P2PbRhnOo
O1/F6ibqg4MZf3KRWYkyhyRmtW3Ny6h/Jq1NJkNVceF6cE7aJJRjPCXF6xky
YmvOzgoDikLtKcpHm9F/5M+4lMBEgd/x70WrzCzqJdvn0Jd1XBLcTJ8dQtOA
WA1FWfgtDDusxsjRTRh2J6DBfz3Snd1ho5tE7tYS/jaGmL21IM1FSHg8dosl
4U+zWsVjjh+g+vhWFEZ/gEInN5klTcYJs33Ms2zuSUUfa8cTSyWeYiH+oet8
7cyEpHx4it6EbjpCXHag3jOVcaK9Y6uSaI8vZjGF14MX6/2dYGdoRZuLfiaC
Mvso87rK+I/pRVEdUnagVCP4RVpub+hsENt2patSWGziUSnkNCBTb7zi50m5
syahdJpqFKl5q0mbRc6I+RXCFr/icX8hN3BtqghtYX7sOArLaZsdc8wyHRn/
TTYXMADpLTbf62aIAFLkMWqO623fQ4SmFpK8tJB4n9WIRW19c4TwpNqzaDy8
EvXH/oCBIl9Bvn/DtDy9zPz8PAb8XsbFiI8wWZ/BfZSQf8LPdhtGmG7j+auB
U0cxYb0Pt2trWP4rLXUnCiwiWQrFzvAE6n1Y24gYBIzJt4SapWz1RbN4HPH5
Ak5iz1Hya7AUegmUjmQs1MK3wzPtHaTkJcnWJlrOGwh5aQaLRfhbp1AplGfH
pMIY3SyRcAIv3WVKU19XlqUKkyf0EIhdq4rMf6GiOR6XLybhGo/mLvmtQFQx
Pcsqv8zOU3ZeIme8JYutXbhUDsUlvSsLogq9M3+QBJyyyFhlggjphdPNSXEL
Cs/obxTt8RfNCuhjulZgQ3I9irWU3S8ljA17iSdB0aathAyeuQtt8lBWldk7
KNU5RNy1UIS6GaEzzgCJWdvkK1Pzob3Gbo/WcPRpv4ca89dRqbeWoEZvDBaG
YuLSoATTyqMb0ZHxD9Rb/gk9GfYssFsYuRUu1EQfFUp/WIzhFUTUFbAqDQqr
vGJOwUMKT0QjxHkrRvrbhdu9hTDFKxiRNYzQYO+4kNj3lOoBZW0NAi9KC2mm
vgMHD3MY6Z2Go44WTAzDiMOo7IHUck6ndYc/ExwniVr3WMhn5BZSUmS0d8Ez
TSzNXY8LIS+gKXwdfJPWE0/oPUzOzP1WMGHyuj6Z/Ls8nL0oawm+pcRe1CAK
AVKhyvB3qDJcj1qL18j+X3EHcmZEpsF47H+kLJKzYIq5MAYa+3fDdAFnPQoa
mebsrhJs1BmWkGoJ9KCgU1mfKQOcYpiqv8CfsR+rHLSqwuhgKDoKkxFZ8C2B
yQvCva+UijiuXkjFQCIPx/Xk+eP27BCu1XvgYlw0cw1difaPTPdGl8sfUW32
Nkr0XkRA/Hr4BKxEquFa9EmVPzRd/ndcKPBAQ4ohC0rYqaTeT6E6RZMhz+5c
d4QrXkTt8ZeEJpVNLJrbcmQt8sPEyV7G42B2IWw5J8eUjY8I/Xm0+DLBeQ0C
/ExwhLCRntkBpBqvw+WbxHgtDMLe1xj2LgaPsJKOpbBz8BKr0QWBXCZQ7gZu
yju0VU0gV7S/gHfWm/DJeh+K5HU4H/WyrFlrM+Kb6pVaTrYGNC0JEZJUz4hc
pKwulBaGlamFJc4PZ0FRmxFjK7EgA/SO/AFJvK3svyQNU2v/Jdu/zu49Ytle
kOL/jOOELPfV4XbRSHMmZfGPTtwUWJVuZ+kscm3uhCYQVvVAtZMdwnX1KXs+
ItTHUYPHUabSVk/XFMnSs9lE3kaYkhya6pKjSipElIG70s8ynUrc20cEdb0w
Eohk7UAOs62TUOf7AvNq6E2VGa5ASMAGuMpcEDf/15Hr/jdExX+CkDTru8Ic
KSxRkWbyF8yMT6Cr1QqpFn9GlfkW2SK+j2FAbzVS3V9WZg7iWcRMXOdK5EOX
uLWED9fyfri0j5Aa/CNmGvzR4/EcLqan4gZhLrcUYfcnmcPsFKjO08HOBvCy
doa7IRldYCbyCicY3ZiZzNoiOQSKzO9RPXlVxpCPKheEqNNDZuGrstbVR1XU
o9A8L8td7bpnhTtZqEPiSplW+SlcKfMLpW0iHCRcIz1nQlRQk23npKwTnXul
eyDaRu6I1Dt/cbcjolKbQRUy9UZKyP+22tpoyW5mtrrO6TOuH3/GF1pgL8Gs
X7spxgRlMliH/lyW7BeE6nWZc/ODxMmivqSJMvqaH6lCgLpYm08Qst0GnCO/
M77U+DOsTcyJ3tzOsJg7YZQ483fhkbxJ4gInd0d4mOkiUTMA8Ra7kX/iAGKM
vmJcUJX/BSIj1qLX/c9oPCqU6+7bgv58T/havwxPxSG4JmxDaYwJ3HwLiBNB
sJtCA25xnF/dA55nFe6uSetQWPI1POPXIas2Bt3+z2M04BjzUVKKHBCapDSs
iuzPUBTyImsDZ12Qge+qPNTg1vBJqUiPla2EfCB/vID4cIqyhn2ISN+0TFym
gIap/XbhQnYAxhus78qlvn3X6paPQx4qEQG0vWEmC5sIHuxP4Uk6SXQiJuoy
ltydghwsFDMkxCmZuwKH+GY4FbbDJrsVisKLMI9vReucuMLsE5C7HvRFeY6V
aWTYycuS+Cl/xzycsSInuYcjvJSsPViezsu0nT5HDNFNbQ397P9S50M87UZG
S/821QpdNwJ2GGxrklX8PUr8Tjdk2H6P7jyOA5XBot/gSk81jwSd9ZMgLYW+
F7SEIBKzR+lQyDoNbPWPI5fGxsk+9Fi6bbi3CBfq3BAVsYryFGeX58nnK3D0
skSuzUm0Oz6LNvU30U1U8MxsFwoidyEobh2Z7OfRob2CRQLHtd/C2MAoXLW+
JFAzAf7ur2Os4DgbXGhmE26eTWYLOiTGb4CX+/Pwj9+I6Lj1bIEiDiHfJLew
EgPBf2UR7uq6BjT7b4RDzDapDSS57Cu0Rgq4L2wFYfe3lB4TX0ykM5h3JbIa
mCAZBz8qLZFEFxq4MeqFMKndgyOOROcNqO7uZwDpatm/0WDxHC6J60UEsrVk
xW5CmqAX6v5UQzaLc6ssBSWrzWhBd/RxDstywpRsRDhWkTcF2snrlH8Rxe0j
aMi7eBfHKr0Y+qKaUunlSLVNTwiSJ/rkVcbbUKb+Apy0Y1Gels0OSbPSZSUH
I0KSsyirhd/h80QXF+BiUCyy4mqJDxOHEOIzR+oQJWLzPUq8zuDKNQ4k5aij
hTAeU6JNuRIYpi8aJmIVxQQu+Bne3QcRDe/Tq3EpXp/t46wbBh6+cEGs5wuU
U4Tla/4nnBM+RUGUGtqsnkWnxYe8ebAnBfFECWcp1hKOeAGdls+hly7D4EkU
3NQAAjX5taiP3ZHHi3Y6iboaOZvP44R2L6E09UPERQta7RnmZMQ6vYMJghQ7
63JwnhDY2tAVrnGfIrbsGFySNihhorDu0fi0CiNelHeOc8PM2eGXbO1ih7hP
kFdehKpcK3QErUZ4xhYGNxJdd6CMHDpOpnck3wTT53YzuFFn+zxf9zP4dZpn
EzImy6TFHIXVbB7gRi8TGE+I4kBeLNcRb8YZ6JylcjqVjEiY9kBYJTkfDeW2
8hkVIj6i+lRO9WCRr5hYk9c8PSXsLkZIojW+RoE1b7CIVddEViKv6qdZrfiQ
CuVK6Vyr1oYGsDL3ykgt7rSb7lQG+n6ngjHqnf5GdvkvzN+4rIIneFzgWTT5
+SAv2o7VNod7nWekC9HWRYTO27iU7cBOH2nhLNBtnjhQnyI1ToRshD8TvoeH
iwIDnj+gwfzPaLDcQRycLThvtgkl6n/A+VPPot37eVw0/SM6nVagL+gtTNY4
IpHlTzhAzXI5wgAq0zUVTqw1vM9wHfErDiKDI05x2U9e9LWFuS0TdSFIsNFk
txxXdFLsJ10iLWySsglBZ5Il53l+2hMNgcTmB7yISwG01f195bN6nmAmIjUh
lbjqymzLKYUxOiZzGMTIz/sH+gKUK2L5r0B/5OuYjDRDJ0HpU2XmgkuyTNIf
9E2+3xNHFLmvyoh7z/KqOcqN1OgyOyhOpMB9/bO0K/27wAtkjOphlai9dlvi
DPaEKNkEUwAgljPJSp2WiKxHeanGdD1KTjyPXENexeen8QNqg4IYx4d4lNB1
8cQ10CsK8uCjcQIt/h+jxpNrasLcnHi/VqlYpk4azdjxl2qsvdbqLVQQIykv
g/GyzeLtW0Z/Qne2I/ue724mGIc1vIAr1haKGL4ohysxjFFa23HeeS9aM2sw
lvEVanWeQ+Wx51BovRpuiesRGbYLzcdWokqNt4Zd8vmAXNsULkLpToy6E5ws
o5k/SilFX+MHXkLjqXXEQFXgku8aZDqvZp1wLonc/0902oIzYRvZvrRMOdDC
BjZEfVc3H1FZSjr1W2kp6UtDhQwUprq/yJYbaCjxlcGWJ4j3nA57e2HpLPa2
h4ZZBgxLpxEbsBURSVtVVmGjfRc9FcykXQpcj7Hcg4Lu44sp9pRFEmE1Y++u
cynUIX9ArIffxH9AHqIr112nUkBXY7VTOZfiHM9yGGmU1kR5EUcjq9lfx5Iu
oQ9d0FStITAPLYZddgvMQhLhlJwLg5Bi1M+C7/aMCiJ1zG2DU/Z56AXmIO7U
CqRq7EbuiWfZAleiICRHsCosUX54HX4KZvI0mPmnoQFWKNMvFnJx8z81JqUn
pbYYEQe0eHG1O9NdJaUem3JS2bZcoy+Qa69AHq29D9LnP6+VmDpd73vEmH2H
FJ1VPPLg9CNj6st1Hqg3+m8UGTxHmGgdFIyB1iKH7Neo97zQq3hUCM2JPZJJ
xLFKZa5ok8c/2c1P6fwFvWoriQ+Zygvo8r4kym8VohUrEea/GXVlNlKt/FDq
vwkp4mFna4+xmRbp6YJSJDHuK/j5pEtCmRf3NquPaEj8J1s84Xz832TYRVp0
inPe09KaUwf8+1GY/Tfmr/UHCa3rtHYh4FXMTI8y+9Yb9xFd1EviTAoAeu5a
OoYAgIdy5guSE90Zb8Sd7kJ1Ns+0mrhU/UVWniCfZ7GEPfB8F+PI6dk5uBW0
sO/6tBONsJkivxmHgithlt/O/1c6QfxFdW12A5rOeCHc3Yx4NT2o45CTc+3P
JTAweXsBpukNKMjWQHFGK2L1TkGhHQmv0zt4LaEgMKX5HcwUEHgitXjwBRHy
JLBAAQJ1RKpMtrEi6DvXyllNV1uoluTbiamme6ubl0txCU+dEDjpJsHn1Cp0
xGpzSfkL8hQOCNE4hLjTm3FWYyvPSl6IxqXog0jzXAe3+LWIMfkTElxXIjTk
Zbgmb0RI8kc4c/KPOKd3VEjm1yDW/J/w1E5FoFMmslOrcF57JSPajP2PGDxM
nJ9iE/50rQZ/1LvsQpz7C0g1fR5XL8ay7XRFvY7gndz/cjUUSM6D2jnSgjyv
INRBT0gnLWBhJhfpzi8jMHEzbkzx9dHy8/8lgznSolpKfvSl/JrKcjxtvd5I
dFyJjpDV6PI8Bk+9KIS6f4Lpbp6eH8naTZdRVeHXLjm/Buy8h1/fWTQbLTrO
tLWCAf+CH9EcZ810UuEpgjjOhEiaVF79rptUjyNEi9LX7LUZ7Autxn5i3wen
rxNmm4Z5VBOqpWWG5kUXSMmvhBnj6gcZn/dMXrnnd1HF3o/fXXMnYZHdSo4v
QUjACVwg30Osk1kyzkbbBNVNo5KMNVQMsJnpbBsVmO/nUqcKXY9QjkEmG7hl
r7fcgq64U8xad0Tw9kmhTmOJGBhl5R2y+mgaLDt/co0YuLLVOoLqsOMy9fAU
Q2xZljR9nggXjS9QWtyGWttd7PRnDVYg0pGWN0sJbR7v/D36Dd5Bpt0mlJ3+
A3u8HWufyPoc8YYK2OmloyvVFRnq32L0ymVcjTFhKcve0A+lB6dV6G1nv2dq
/jehQjDn91oPlCj+zihj6mZA12MQoRGt8Eg7r8vX6Ag15MSrq8NI7j9Y2Cq/
6Hs2YBpXTUx/VwVK3eq3RA1h6y7PI5xtjd+RhW6fYGtftRzahArNUNjpRMDd
8ChakrgWFzupyBB/LuPsSyrrhr1DOfs9Qa/I6zY+fBi3K51uMfxUqvEB9L2C
YeIdBHX/aNjntDFOax5SFtrfIirzx+By5syL3GeTOcy2Ue6lf38ILMeR6Fo4
5l1clNspt56IrWX7B57vXFQarkj3qXr8reszOB3bKlzrAjQ8D6MgqQq2RoL7
rZcG9chGOBU0wzgwHVapTTjocxZJxZekFIlYylPC7k8V3w5kcmhca/8NmwSK
narNX5e7ZFwlPym5hmIzHwXrdXZGtDtecB6iEOh8SPYI11Usoeehp0QNaWem
cJNYA9oh2ujyGbrCtqHxiDLLLpZZt59PImr3e369Zr7u3cwFDZSZvMGuV2Bk
yixXZEE5ZjPUWeq03+klxiQ3R2tZIQH9nVqVrLJTbPtw8ueIdDjN7lVTYUE7
nPjQ/oOtNuuV9B5CLKyQYWuHMqeVSIlch46uNGbo4n1fJtZlK+R2+85lH9QH
EKfRPEooAtBHtZrYGfc0Rg7tQRgrgleHv5Y/YoWUPF3HkD81tO+eZRCeFPn+
si86AtcyVE/f3f7vUc9vF/t58ULLD+T8/+J9tD033WJAq8byO9hFWKEpIxje
NjooqG1GZWIOilKUvk7P5CzjvczGIRV+LeyaQNiFHvieacXhkEpoEntL92se
mrqHv01i6pkP+Ai+D7pA9JlpXMs9/N9MrnOKyEhCTR9KsgRtvzCNxIpL7Lxq
0TUwSG7AdwE50PDNgalYZqyXjWM+Dbg4EI4w1wyCntqgryhGUGydWPwiW09P
eqYSB9O+6I38TFiCgVcuSUW+Sp0mhF7WSyjmUsQBjBXRlTz+jHPmgSppVFt9
M2UlgUqJM3fj4on7Rbsl6RRQ1DReQFwX/dVokq36MaL9EhZuXsZgjg3va0xV
Z6ebKjNDt8sfkW9jiQyNQK4/jdTQFODAqkeHrPhjfa8PNQj1tOR+tDTQKtWu
LxVWdbJCTfPwEpH56WKo9Jly9Yp/I1zzMNL0n0Od44sY6+9BjcUbKDR+ET5J
63FnfkQCAVeJWnIJ/xG+slUzvBx3y56m8A7KdOUr/T0hpVN58+J61CbnLLby
g1SAJyusE1sZcqN4rlJhGIFg95JNwq7zt25Iu3LTsVgB6U6pgPR9uaws/tAt
OSqg4c/bl4cZn15qtUWU8XFEejmiJKUOzTchoYoswmgc0cxKvE2RjHNhFTxk
SN6I2BkiCTgWVS2lM8TsoXtRO7MppZcm2Lniq/uVT7kRbIlZZosQVfkVvqey
EeeBgpwviIsUheOhVWi8vsA8ie+98+GiI1tkQi8RxwmujvcIxlH/C+z8mr6l
UIj9ukvlCxUuEZ9pLJrO6cs3GFoRMyzDZ4PkCpGz0wZmYSh+KtNYif6SaKKK
v0eItizLSyT2sHcxNJLa4Eqo4pJZTST4LAylxoEUOGifQHZQJC4L1Y6jaT+g
wex5DIl9E/tewWjoXxmRqX5mq6l4MFjA1jLpD1mP3hxf4kGI+jcAsed7mIgN
G65jDyGYLM9X5r51ouGvxorrJQ7e9x5CDVLYyjV8aL/F7YXrCAx9GYV6p4lT
EQEHw89xwfDPqDZ+g93Cec0/MV670WotAIjbyE/TQbwB3T+S1RK5sVU/1JEu
PHdh5IAJHHTFpNGTUnr3OnE8Lnoa44T53U/Zu/fR87QM0M0gCxHnJ6mJkR4e
7h3M1zYwc4C3Q8EmYfO59DK2t1AFKz1N7SEFr+89XGjuKVS91g/nxCik+wdI
DFdJmF/J8EuZ60sZfnbutozRswEiuxhqlrIwoWXdonBJq+lSJqfHep/tZDdC
3RIqVBS0iQKoF1XHGT2+jgC3RuwJCURksjb0gkpgmXYQw3kFaBMWgNH2LYah
YyFyElIRZaaDIjcPGAadgVNwE/aS62gl1DKBM7bNl8BVfAgBfz7nYE8Aom2O
PEe5cI+vLNZny9ypZcJpaOSg0ZOnUGrM3yTe10HkxOQj1WUvcg3UEGPhBE03
R6QVTiCN2OLR6haEhFdCoa+PMFNHXkb8OAryyjFSxgs4hy4ks6TDuNqrQsfI
akxfsBHu/H/i/Ik/oNqQNblglLmUb+OcbaLqihyaOrJmJenZydLvNrraaNur
7E4Y1joEQ7N0ujyG2Dp750o6ilx300UWhDqTKLg7rEH5qd+j3GgnG3G4y/No
DjiGmbFp1NYkIdzMmi7GJQjF74gZ00Ts6U/Rv+c1NJ0KhZ5BMkxMDeDopA83
I01kC/nnK1MdqHAMxY+myaqPS6SPTVKuwqFaw2hZwWoYRamJd/WCvV48IixY
zzIvH3tcWuBXLOpbWJhDnD1rNBeremUPgXxw+e4umSjxxSsf57e1MC3KlLIU
Ny8GVlE1OBZdIyj9pwngr1cCKPLSILxNeV86fr4U6PQm4kh2mjAi09stydbY
lZtMHoihEbZtRKrgijcP8Z7//NYR9j/9S19UnqhcnYipoXJK4EspCgss0Dd5
DfmVWeScU2jL34/xEb5icSgBhvR4ei3WDU3k0D6+CbuJDNGwgU12C5OjvV7n
cP0m75b2djiDY37nmKN0MLwKgzNXJSApN8a04mmxNIEEG4SwxkB3n1DH8lte
v0RcyYHA59Fu9kd0+n4Em4Av0XKJj/tAWCWikuoQd4pXUi0agohrxBn6dDPL
v2Dq6E4MuTPnWopn1ZptlBx06mn0hRLW1E1TdpvFSO1bwuO3l4h1MHQ5kqDj
QmvX/k0YdN+BEPsMOEeLEd6XOfuVOaLWfTWSTdxlq+DRZXEIAIv+O9ocPmPS
lOywHjnBkQRcpeOg/jewN0iCjpkHa2310nSAjUE6tA1iYKvxA39AiWGMaj0o
AXuJDYVC6dwCqp09cZz8bn/X2pLHhHpkxnEqlZuZd1duh1s6wNk4DCm2J9ku
hCuE54U/BdV1PyakEsfOSA94SjA/RzzlU7KJVg0aLxULwNkeKvZquapDpLQv
Yjs2ZXHKdtTPpybFLqdVMmvUzFA2CToXzA8bIA5ppyMZtFjlSsR6lLDNxLDE
DvQ8YkSXnpuKJzFBnB5rmTQxiaXSIli2yp5JpjkwoYnG/HpcmSfSfO7XBGzX
EEmIwHhzAB0zk1JJOgWJp8fSbcXtY4x7T4VWsv9Pkus457Vit38p+59KF+V2
ev3SbDGoppr6cEorlac+BMVI6xYJDiy0g01cEwuZGDs5wzIgBuaxuSgJegGd
1s+iw4dLVmo6D42ciuGplr1+uTCPymUQ+HBowz3BwZLINzDq8QGmk3R5DGju
MqfkZlwK+VYKAwxGv40OP3PWQRPvHARfTUuE6OoiydAA6cdoUxt/sHuqjivB
fhpwt8xhfz0sDKGw+BrlakfQZLgR8ZHvIMEnDC42ekShB2O02Iqt9z1xyQpx
Tq8hWPPu5ksiLSGHUJ6pizKtF5BmbIgjZrzB8rju19A2SeftI7oayFF/G6YG
GdhjmoQTOt/CQM8TmrxCVlkHmPIqwquyUN3aiJTo12UPQ6ULeL4K1zPpqGob
Q9voVVzkVal3e1Hi6/ZsH/zcv4AL7SP0+UFM4YrCJV8ejAZwaAydWr92X12p
JZBVcfHTPi2wrxjiTsjhFe+K7O9pxbtKkEH2cO1F7A3n9GdQ1z/NOCCvZURK
czAbInDt98F+aC+3I8cSIep7A2hn0SUy+ze6qPMxf5bIHGd8+uoYu8pOEVXR
KwlCSt2g6IJR3teIqGGb9ZIamJt1kLhEynDDGPzS9uF8ThLcY6yhSDRBRuZp
9M6K6PMPTA1YZfmKGgJOBNUJCJWH/1J6cFhRzK5xJKKKW5DQanQRayfe0h5y
XePci1IC5zCRx5BEJyT428sTNIJs/YFbrXo72GWMobMkBNFGH2Co0A/1Wdk4
F6S0WuYBoTgVVMqsqEteE7lOGQ8Nkr+WGQ3YF1SBU4kNbOxRFd1MtsqyDzKZ
Gkr4iK4zIMzMJgwXOvH4QooGW2C6O+zvUh1StslulGr+EUN+4pLifDXRXvsv
cebESpQWlSLDfyNLuziHn4Kbdgw8Pd+AW/BKpNgfgoFpDFrbYnAxSBudLL47
h5H4LxHrqA8Hco4Es+NwcDGAg5sXoolHMJ7giRrF35F18iPemUo9I7pE8r4t
PGZx9BsUkXuz0U2BhkkMtLXUcNKOlfuKAIs+vkTLVU32pNtlbBtb1tAkAxZ6
gjF+QqUwn8YJLl34O3sYEDduW+Do6oO2ttHVjFDLcFeJ4SO092TJY0JxrrhC
ntJOCWcWK8sbLzmzE2c3uqgGqYUlGG7X38+YiKVccrERFb0IzRKq8xCUfALD
Y4IlXiDb614AKsi1ipYAJcRethuT099WwkPCxAdDKhkco4aACsndMTnH7DGV
GLdQOyQ9YwDU8let5Neg74vqwvX5NYLOxzM3a37uBmYG9ZEWkwRXWQzdMXMY
ZnoZOBxSwVyrk17noRNZK0Eu41Tutp0mjDw4cx2pNZcIs5eLxSRexR1SXR0P
Dv0Wd6bOwDqiDJXtoUhK/QQj5QlozMrFOf8VqLN5Hj2Ex7t8N8M3sITbWnIb
djFxSNDaBrOkSugl1kryczKGh+t9E+pRVe0lFMVulz3bVpiriQ6+UorbO0zG
Wlx3svgIje2VehszGeoLfAF95huFrthX0WS8FTknX0d/uwMCkjaqLDtuY/xv
xDuthVvC54Rxk3DQ4F/wDOvE4CAPxw/l66NM72VERL+MAPsV8I7Yj7rhGQkJ
9xV6I0PLFLn7xY7tdWg59DJG9n6ESJ1dKCD3GqjvBn9NNaSYB+OASSoO2h6B
Y7zSODkJ5fTKpxhvFn57WvYbMXBG6dAkhs7Y8RzjfW/7AmUh8G0eTHCTPxk+
+RUEFCaxYMIqwTrcXQtJS1+bPb8Vioyr4Kn9HSt/jfQrkxcZi7JV1RkqPnxR
pSG3KfkiCwaulcvbE1zeLusDIz3UvAC9VmQKh+42Mo9QaCYuSEKtgUVmC7OI
HgWHUZIk1CR0agJnnxEEgOxd/Rb/XrVVji8Zl5mm9nHGfZLgyhbOuDeUskjj
ij6CjIde6JIYW+ocX7hB5Jhcqvx5cpkd/DJjNhIW7ag0hWlwKTM+qfXdBHR9
h5G2NpXzW+lnIIjIWlJyA4uP10zekIcVjZJ7hBA9/VyOvUHliGgbZ5EVelv2
RB7ILYmihrkZojCNURHzFVz8MmAQ/z0G0kJRnJKAkTP6mOoowRHvNBwjEFK8
C+tQd+TzNRZYjtiYmGVa0+BScBFqURQmFhO44SzVn0+cNRafKSVQYhvKNZ5F
tcHzTNTKdT6CsX8CHMjxZpGFMHbxgH5gAIp91wkdwFtRr/MCUk5/wjR4U9gn
CAg7KSxdmwpHrS8R6vGjwM4ijsuEToQv6s3fZWJdbfQSWkOOIMf9L8QVifhf
jH0HWFtn0rW/TeK070u2ZvfPbrLZNCdOj522LXWTzSZ2yqYn7pVqTDG99w4C
gQAJ0UEgEE303juYYgy4YDAYMO69nv8t915JtpNdPQ82qFxdXb0zc2beM2cw
UhZqIiPRbPMt/Ow/kUIW3958BtObaBP8CsxsfRqj28n5RDeiKCgChTbuaHR8
HJn5XGk0Ons9bAKKRQFIcYa1p5YTxyLzN1FdjxtnNPBi/u2C+lYzyYJMuqQi
DXyuJYzswCpzpjRPqqZpTJNS2FuzGEbcvEAKvA3NI9HsLIo6bQTjuh0nD+5B
OHHbQu2Qo0wuMYn/RqWZPWemMQWBrvQ57gjL7sbxK0IZTFSWIct9zolYZz5f
6oeIz90XxEMYuYnpGIGAYiHQmD+zNb0VqlpymMVpbqCdj5DP+zU56n5gmoDT
AyH8sN1vGwDrzDDkxErstAPSLtZQtYqkXAYjplY0TiIRDQ3nLl282UoX9fy4
h2O5c2kil735l8TBzDFge3WkHubqJrQ0+kChz4VFjtLgdISCw86kNtgmtsGR
mJ9ZYgs9vqikKZ5CKQn8JDlF975pExPakNopBcxb0ibOt6GgxBbe6hp4qpJh
FZ8Pr7w1WDjCazb9kwvs9TlZKslkvZOL4R4dc8vj0aTWQxsF9+Q0kgXGkKyP
/CSr4ZU7YjjtR9HnuRxtNg9i0O+PaN35HgLTFegmfkpV3UMs7EmkJhZj8HAX
FnYQC7J4k7PY/Laxt5gqi0KRU5aJRlAcAYBbBCl8WtsI8ijCJvdVqLX5A0Yz
HFhvEKUi7YteA42dHRoz6wzyUr9ieqNVDl+iUZx6vPkdjG15EZPGrbMkVk7W
HURf9whUu1SMIuCZnkugSi7sY2qwNrEZa32N27ZLsTVuB0nwViA4UU0SP4Me
q6CGbqRcdofRXNxrOLEnAAH5hoYyGl/dUzpYdf/3RgFN3N26V4hkxhUx2nLc
6fws/9KOZEhpXUZCm2jKDUN80FR20xpBO4D3cTfKK3j2JxQwRXtmr/tvdLBx
eUYHH28txmkAv3IMXfEeiOw6aVSSE4yarfBupNVtQkuhLSrLVyO7YFhaTkYl
SFFJTswcaarH/ydR+MBabmQDH5JDilMNfs1RdMdy/thsMhiKntmJzpq90BOL
oUaLK82YrfXGgfMGo48UqnyU+mG0wqUZX2NkJTZQZdIT/C2oH6FvMbqGje3L
1i/DVIk94kgqGZTjAU2JFU0lxa4rHWd/Itq3inZn8rt//+MMJwETLB4/RjB3
N8PdfC/RmBNyHbMzjmjIK0JIaTvxMPcjraGNpNEKzPXGMG9C4cpmZT0GErdJ
ZV/KVqK8DuG7B/2uz86mwDf5S+yRGh0+Q3u5UVGINqkG8gp9v9fDzH4DUtKQ
0zXNvpBc10+hkOVg5OQ8TmTtxN5tb/FtMFUI+xyzVfmiCI8JbdTNQ5xJEwyF
YyR2KAoxmxshsctEMBtGMIt02e5EEwn+LcTM91m8xvYaZm1fQq/ZC2xCuKQI
aR6FitwB1lgR75gIz8hPUFyuxbbkUhTYecBG3khtl5vnb7HOJx0eeZ8jk6Sy
OvmnCPGiewfiZlsxbB0+M5pm/5o0s51enanyWmwiwdo991XDKFISrDcGNdN9
hiW32seWpl4ZEZc4F57zoU/3kcXiUoB0qi/MG5TvFizeeG+tw+kZdqFp7+W4
NkcqU0V4VYgWX9nnwSxeXfOJYPG8u17melNB9Wkjo/8vJMnJb/PlvvDInBJm
7V7Dya5geKZMGkmSG4yexqwDp+ewt5Za530YrDIYvVhsJbFE/JIp3KZrixdE
j5Pg78EtbrFD2nJjRVIK42cHSRR/gVvomT7gXAXaK3yRSMKhe5EWdfVOSM4n
4egCARSnGsW0eql4GAar7yeQ+lXDIWlmsPt9/pa1LyJG8yzONtxLfO175L47
MarLFqkp4uZrW91eqXeiumSYf50P3JQDUNLYVvLhaPW1m8Ra0aBpHA2uHMCu
vHU4P5rA3vnShBdSiixIsOxAQBmnA5spy1Ea/i9paK7Lc6LYlGTP14+mItjE
nj+R7FmsA87WR3Eb3fEgOl1WQ6bPR2pMOdbTYlZCGRTRaeieP0f8/Wk0WfOC
0P46Lfuap0vKWOU13z0UZXIdQbM7kbsrAs7SbLgSbPOwRWmyDUYrhsgKN20P
plo+Mr8q/lW/gobUz3j/nMVLzMCmtj6FVqs/YXCzMEhx00toi24iL6mEPrEL
SbtCmT0rSpvZFVG4eSE9OhsbfErYLIntUVVQhixHYfTzKK3ahPEDeYiPfQ+5
fv9AlPYDuMtzkdndgq4twlztTR/TudrCqr6GqYoqGruxzl8GB6UbG0pL3dSm
gHphm+MyrlatYQPUqS4y03Y2e4sAfVEEV/wqbs3QulMww+sn4tFlrByjYsqe
9wphj278tdk8xBnPI3twdI7PiaDTSERSttjJSKcDsg6TkleX/M7I39zcRW1Q
MnjKyNz/G1n4i5hMdYK1uwaDJ64Qm5lCXaQLwlqPG8X4e03MfWCe/J8Xxcy9
r7hCWubC/ooJn4Wh3rx+qUvIk8LHgdV042OJuDcuJQQztRzRtz9olBAYGS69
HSfP6f+7cUovjmfEyVZu19MRwkcTDnt0grwdwRDD21FXbY6DC9Pw1m7CbPXb
GMwJwd7DvgZLJrehxh7pwna3HRSvkzQG8qZquJBc7F44wyhudO1uJgDfWb8H
HgJtzjqjFQd6nuHn1/oCsksPCvk48Y9kzWQp81Dk/xf+JRm695cKweH6YiZC
Un7AnmQq4/0M9qk+QU3xsEBCcMSR2T042R//M/R7PETSpbG4zQgkZ7JFXgDz
dL5TtI2k8UWt/CLqXc25+MgEmyGAU3Xp3FITzXB5TzfXecu0htZ1F1w8Ndjg
lYM0bTj25cdgrjXppuZqsVX8zOkLS8TEoExny5sZzZfjiP3f0Eyie/2O5dCZ
f8AqZXNb/4SOkiYulOJcCpmTJ7H+T2GnqsMakvTaB2UhO1IGt8AYJlB5ZUGH
voBHGSuZwl1a102v/htJsQXV9cI3UbC3H7HWn5CQ/hqmzKKoxUojhLtz4eZb
YqRrfy/b0XEIqjEIKbHZB++ib2cOGzUY4uCIcTMG5oUv/6d1C5cKDuDy/gzE
uxjp+cg+xwmDAxC/X/pDeYLiILNcsmZEHqPYQEoAvTTy8uo1QUfnP+tGiD6A
j4b4CWl+4XYJU1le8NXpkR7uCRcXH8gK+qS8nWvzE3xR9yvostJYl5+4EVK9
Z05qBhXcQ5uA6+neyWA1CU+NJAYPrTa4TuJsZ+wJxt7CzeHkkEEQQDTZYwvA
xA7++PAW6gmEq3sbL8zR+8/0LRHnOUjHPN4LjDuhuHqBMa4poaGoZxiDuTsw
30Rz9XlusuSy9yRVIsglh9E7Rw+dWiLa2i0L9iTVaCtuRFQdT8YdtX3cof2c
4RsHbT/6qvaQTyrUC2tfgIxyhRp5dY0WBcuScxn/gPklgdJ2uErG3/UxyVeG
6tsRUNLDaveUQuFWPoJITT7CyypIKq5kFAXOlH8Ve/ZMwjpoM7rGj8FDnc/e
SpXBhWTyHLim0Okynu6fVXkJ5FZbgr9nWIA8lxfD9JI6vP/Chk6VaOpNBC+N
B7np6w8w5X+yWMVewaCsCJJvP4g+yz9it/0T7PAa2/UoT0vDUZt/YdTy9xgt
TePr8wEEu8TDVlFNjLtJ+GnGhoRcZOQnQNyB6U1azpZ6X4u7WF5m3d6sFE5L
6UWvIyp2Fzq3rEKZg47SDMSlc4y8pC3KEVaeeoYYNgTGwi4wHEGupUbL6zIu
6oKEcTQljLSREdbMPrSkFfkfaHKiyjTbZE0uNGVTeXhj/9FLkiO4xSQ8Wh7l
tJWljOoy0s+7Vwa6D4kd/qLt0zHPou2fvXD0AfEEBY2OMhZVuZ5SjrLDuHxu
bP4/ORpBuBGX0EJgQbr4nOu4cmoBi+eviVNUDRm+IasNz83GNnUtAb1dcMxn
DHCSKw3fxPymdkhBcQRJ1QcrujBay2powkW6nZUnMbZGDN2GKYKCSbc/zh/q
+5vBBdBNqK7ngI4njAZXnuDlv9NHpdO0y+snb1uEMr0lJunbjnzJzPnK+Fb0
xzqgNeN99MbKkdd7lgeBayf42z9Efj1uijtoMkEBxg371Yz6VD6PSIHXOzC9
iMGyVv4phz5nSYasOBFzl66yq0ArjzUZJcwV0E0ksVflaE+BkCn+Btcv872/
8Zk54ge6YZ/fj6O99pg9EIeGZLnBB6jfJjlQD5z9nHGM+ORRfTrWJbdhvaoN
IWXDcAlXwUOeQqxFJIjfhQW71XxG4dY/41jMDkkk1yayFlbhNdxSfnuLyX3l
2OxRisoGrrJ/+cpl2Ad+glaXh9Hn+kcM+z2OXqc/QG+3FW3ki744PIB2hmGU
RlSmQnh4iJKHd7Dw66gMI+vwLM5SnfxNoq7+XZh2ewnJsseRmC/s2hZ8giSn
YIRx7rLYcEW3vHsSvuIgImkrYlTfIjRmF4Ic4zHfnCiQ+SYxrtYb1BTvQohf
EQ6NlRgPs4ERp+9WlD4x22eR1+2GyOuUh4yO00aSs3fe8gJSAvzBuUNLRPtf
HNCjR5hcSTv0qbgCyaFE+1dUvCPZ/8LJ0d8Jd4vtDqzjp2ZM2AL7D1MpxPT7
6mIjQt3kaFu8wpZZfbAb4kfPmSjj3sz8JWc0mQZZzl/hmxUrsG37DSUrao1G
xk6L9dV7ZjFYXMrN4EzfXeI1bP0tR+/S2xFDvzAg7GT/mv9/NF/iarIke/gL
fv8+B14r+R3OXbpiMM4JK/7wVDQmsqxIMvoONO46yMK/QWdyDRbOVZige0Pe
3sehBt1GGCMQo0naSJf60I0+FKU6sjpdYS5G64SKYcv7CMvMMpEvck+rZrZN
acA3K7DeXDbwKZ5iF9RLq8aBAnfUmdj3P5GbGoAskr/TBTrfqsPOOC/y/DYE
hjeiaMe7qA5LpPb9M6EpaXHTq9jv8y77oCc9viN29KHE+cghWIwuxYlpXoak
Css2vqLG7R3YoehhMWFirBRK988xJo29uxOHkh5DiastukgeQ0+lx+PvqPHK
NUlCA5wlFegl4hzTzQHuOEEF6Xo3YMBiJfdCv2UzEaozX4BSiOvRuleRHqCh
k+24NRxa5IHo6kVMp72Erkwvdr9PnB38w70QGfYBcu2cMbX3EKMTnmzyRokD
43MZhmIR5J0S9RJX05KGa1xjjIULdC70j4jLihMEjbWw0mXc3uI9E1CR1y5p
YYmgQbiURh/9HkbkdyntQLMA9elqIPYq5vhiteR+wQxEWTmS6rP/p452LRFN
npIzRJMnuZapyf/YeBBuX0vZqj3Wo0GEF0mw3NwQkmW0I3craydndOYgs/aO
hvVCZZ4zjfaeFRbvVBeihRjrpx9hfF/fzEyMNv3GUAKlpXVql1dOGE6F7sfT
+47peWWOxnCx0naHIbE+6MufNpnPJ3YyTYgLBnPtfgFXSv+GiaKVqCBBhF+a
AsTL38WR1gCyaoTEfDbfNFGfIybf+Uf6MeuX0I85GQaT263q9ukKjLZzOjLG
rW7IPJbSuC3p0hkNI1kqxtEfqRVk9R1mZry3aRNKFHGoUTyFgwmPYV/Mayj2
C0ReOx+SdXq8i9XEdkQWw8uFBDHfIBTHKFlIF21+wf4zdAoCLadldhixWCZx
VE6Q8MVmsJZSAYqrmK6oZ/tXos1v8KtG+9gc1CnbEOprgXHJ5pcSm38Kxe4Z
GFOFsN7foegA2lDDx109J1X5xZ+tvhtZGe36mWrUeb5kVFd/Fcci1qEkYxlL
1OVUvS75TZR66NApjDnbW8cLEVeFEWRNuQoWw6P9P0eSy6eo8PwA4bzHW7LL
UpUvtHYypNsEoyguGbqgXSgMfQ8Tkr2fMirRzaCm10yyd1nlZkp3FIKiYGSa
PHYumgAPOvVC1Da4+ardgy0xVUyCg0lkl4fTsrAkDiD+Tkz8PmFdX7x8mpl0
ev2X7P+J2VrJtGmHOt0+ojqzOaoOE0LLrYzzHh6V8n7AaRJLw6v3onvyKDHO
HMyPmRA0xcLH5cvnuK0NrTbY5hGVQDLJl3icLCxTNjK90Qoafbz/bR6ojFNi
Wk1v/bVYbOf2SV8mwPVjLbhQvwyLOetQHbcduthgZMTFYE/lN5htiMZFGj2u
khx18B1yCGFO/RWCdzsfEt7yz+Q0HqCuQfhm7uS1f44A+PNpDZD+vd9RSu1E
oVRqj8aKRcS9CF76EdOPcY5SfgyZfWgV79mzyumFb24P2ip8MRjwIiore7CB
uMDxed7BTfsEPSO/QZxzPsuHA7wayOOtcAlTICyE/IQmw52gTRHfsxzb4mH0
+/5NdHN0zJhlaBXJCufRWtbAZMDvEOKlSFRxD7aj8Zeb4gusnbLYPRdzJU44
c+EaxjPSWaW+OKMZyWFFSLP1ho7ETr3lZxJXhe5nTZm/KxTpriJF+QwGzJZz
7spmYpPV6zDo/ziqs5ajJ/kJ7E98G3ovLQa383mXA5oS9ompwgC1SX3iRhZz
wyM84OS2CpWBr7HOw8a6WqmC1qktQrytBRR2aRgrtjfSm7yb2OT72Lt7o5FM
OR+ZldfyHaKKV6Kwx11YoLejVJnKziHdN5hOaTPY4jXMNjYaCaffyyaibpcX
MuaboEFCB0SxAd/0JopzU3kI0SBPnjvM3rq811XQHNRIBinKRtDwrAir+5MY
m24x1P6O/2SsnK8clq1HhCYQ0VVNiKbZaJkjJs8bFZe4JZkubZIgS9ZKGWxs
U3qdAY+L9w2t5q+71CCQYZ4kx3Inoc2So2Nj0zGkrveIn0pMmi+cJG9JXjLw
tRAdyaFovWycWPSZXnJadiR4J5K38+Q8mHZiXQ3k9d2reCZ8UNjFO9Um5ehi
rJeCJcHX7Q/xFEAgkRoP/2IC31Tr3QCQb9oPFHNxCi3o4Y1y8cSm/RJDiF3W
+X5x+1Fk+tHvwjW+GJayRljQn5gmrCcx2Nz/36xivOjihfrsSgm+n2/Qos3q
QUwoNvK3JUArJa1OGsVLU2I/vWS4/F+hI8fHBt2JT/4Mk4mPE5d9IOl7OCQ0
IDi9HJE14wgraIJDfAI6e/U41JiDVqtHUb39dY6OnyTWuRoVvi6sTEhjhyb6
SXSZPYOD257GXvOHMTc0gCmCijs1HCqGuJP80ysdY2afs6XeJg9jUtgLVdvY
yKDGoK1IcClGREYunElS0Cn/O8KC30ZRzOsoLPVkZanSULU0nblVvhVTyU8K
dcYn0Zb3Cq3EibLgVEI3c6gO2S2bqLDC3cJa0kQL3aihWaLMhyQQdOXkJAJD
ykyq7+v86iDX50iqvVTwn0pc00hIb0aal5LhiiKhjcMR0rg9cW6BqIJB560L
xAzq838kG5fa0YXo8BMKofcZrLL3dRJ0tvGFSAtCe37g5mBcFBLX/YUDEnal
obX1t5BuRwXi23ymISYdChfILcTKpjYQQ36C/033vo/Gifth0pUQ4+21mVxy
Wm+QmPkLCrDrWVZALXP3vyVCncFZfGbIrEWuOIXgbQ9Jg77F4vrgahb5xb0K
6lWpjN5Iwj9+pPOQ5jFGEJ36Inoae3dJpyFuGeT3cVndm7cMf8m+qCp3jaGq
6lIOy7gSRORnotzi3+gp6UWbrpXZKC2fnGzScDVg9U52TGFqkKHEVMa3eH3L
sCWoGmsSqfj1GnnTktewNlYPC0UltvmYo9viKRRFP4uY6CxYy2XoqNzD1C8u
LB5ETqQMDUX+TIG62nY5bPz+TWeUSjF20i4GOxMrGF+UDi6qdvsjOi1pL/sK
VgKfb4xi9rAwmolI3SvsYxV7xmLS4Vv2e23g91QnnD2HDmEakZMUwF2H9NI+
hEd/h8a45yErFGrgBStQOFaJHD97VDh9hDxfHzT6mzHtx0P5lqhOfBPKEkN/
BK1g6YYTmK2QoGeIo9JOt1BxI//6mOH6del+7ovuZhzUaXs5zASUnzV0DgcF
aS82rSruW3JFU+XNIt4UFELF9cQW64G5ZnYKw4cK2f8NQ6FLxJEQRuodxunx
H4XD3ZxZ32bSIn/bf7Le/+M5GF2PfX8ja9OFx8zWP/B1Tqs+4hqlJsFM9TcC
D++XBms+1caPOrpOIIzdUB6m5i2u+XpiXr3LyWPFxFt4UB7bz8UAKMXbi9yC
DxJL30vibvcK4AC5f+Rd8hI/8ja03n5FohiJzuDcoCQkIcXJQ5VihDf4qzNa
fh9JWM/o5KiQVaHMfAuqXVxQun0tWn09URZ3iJYJcFM/yn38zCa+MvR+0AtH
b4LPENvw6U3Uj5H2AX/JSqSxziVSxYIKQliQjClt91l4RWXDNovYcHE3s2Ea
+af1XNp9Ue0Go2zLMCCzl5WQZuubsU5ezRfB6yzUborVIszxA3TtfA7xuS8i
wdsLDvIkWCV3Cg01F6GJikWZ7HPW95vh9SXWJqZhvzjvbutHKPTJYs/tqM7F
7o4Uxgb1DotBSGg8PCNi4KxMQ0Py07RjEQmZXFCrwdEViyTdpb/rPb6RzHd/
0MMYT3iFmW99djB0cctRQLs9Cl+EQqpmv4pk9aPoDXoU+6nYe9KrGEnPEUIT
7cjYhaCilaKotlFlipaEmPnsPpgroSy2Zf2GKf9088tYyPyMf2X8caH8fy/j
pu7vOCwl7Qsnzklliy7flegLekdMRSUaB0XCQlCWLFq0ZHpKtGKl794lWbQR
G8B4guHDklHemFDfZty7L7ztTUOu7jOESmocbMXbCoVjclZjNvz3rucJrCSr
f5QYVuP/UXvlpvwLQxCnWJUGb2quu98XvIXRvjOll1Iz7iCR8USPsc2yPJfj
CWM7hslzeIS9x+A6ul/mSbRxKWj0Hf7Y8VoJ5IqfrvM57k3OTqE/2RuHEp7E
bNavMZdwH44myDA2e5a4CoLwD8cZ4w5+GJKtjH5Ljkyu8qi5sKNmK9Wb64W2
/56DB1AqqfMJWjZCVaUgKgVpjpZQe8QgdVcgHNXtcNEMw7WAM+fts3gbPQUE
VBGv0/ohVnQyTs1EyxXnWV05Ok4irWC5K3lQjmvBNkUBPKJj4ZAoh2U877fc
KvRb1ozOojgxHYXuL7BehqhIH3J/C46oPue8bos18Jdnwj8sFgFhcgSGZWF7
khbVNpvhFVOAStcPkR8Tw3oj6S0hPZCtw27rLzAT+Cky7e1R6vAZppONA+9K
lHhmo9nrWSQUvCTMuVmGzKAnkCCM3MkPW4YycbZR+p+RGVj0M6MJXuuDAuCj
W2E8REq0ImollLQJKXG8n8XhSxVrTSioi+6rMJPxuiAEeJnNBz22yZSiWt85
KQTDOzFyYJF8Ga6oDXoaCt3ryAp/jsVgkgNLFmyYhXZNKKrchsuLIzdEyjto
HsxO/diZA2z3qaDdXLJqKr9MlW+Z0xcYKyP9hw1WfWNqfhv7ooU1YBqn77qF
fJlRijefyXNQkln0k4RwxIsgYg+ef9IV3Uli5aIQ9Ea9BVGOO3hy2fdnkxRa
CpbG/BAeW5c8zh77vQAPiH9ofQBYIMtl0NXA/ej/K3nsHkN6bnyaYpHsWCnO
1CRhWPs4hu0fIm70JfSEfoGLXW8I5/uIhN4lVyZSUyncoL93kOvYeLfET7k8
sw+WmQRl1X6BnqpiOAZqUJHUcRv6c7vJx2kOjkLRrldwOOkVtstKJxKJ5UFR
eYCON+Zjjpdh0P4FnHDmY5KFVIx/R++wLEycAwYS4sKLR7ExsJxkSHpsCK7H
2iTegOwWL8emlDL2+xby4109Jsh99MBVrWM+gbIaFdFxsKLKoSTwnLT5GPPb
V8Mr4nuMinOmzL6GS0IuIuWc5BkdFsoQdt9IPju9LI0eYQ6W6DP/M+YTXBHj
loIC+79h0PcR7KcoV7kM/X4vodyd63J3FGxGfMHLiM54AvqAJ6CRLUOa6lUU
5BiNiip8GfI4L5P5Z5TPujFqLRIqV9G5XCLSyuU5rbDm+Zd1Zq4N7Ztfkzil
J1rTJOlYdjPEYCxueZ9xTjU1o6KB1nYPoyP3LWlAJlXfoA3IZToRzN1uMkFu
UZRIWyrNtKLzrA5n/VXcqxZPlmS/IrInR0qv/+oBITwZy5/S2+L8GXG7eMkf
hRffnJLfZrwYfgpY35TwzQ1xID3latLIxUJa1wohMD8nWOV2pqNxr2iZo/8S
2iqFfuZze4yY9Yaoyq315zfny9Mk3o2bcQuV8ty3TTkahvOUHEvNK+jw+x4F
mx3RtNMFY8XkvoafGdgm88XCafzGtPGLvv0eYRtohKpiEy89/Q3GynbATd0M
y5xNqM3XId6nA0PnRbWeVhxLC0ftjofQHXQ/ZmXLhGO/x3JhJr8Y+m90OjzB
WjC8iHkEhSggq6E9K3vhldOHEFUdNlEOdEwnS8FEjg2VD7VIozGzHVtjmxFY
vgeOmd3YkliIdaomYqINcAyogYYcg+7VU3nSLTJH9Mbbk/Ttd2gjJuQY6YB8
mRwXLl/BtT1ajIcFwi5yJ/ZLep0b4JZYgMyo9YxjbZZYzUy2e7CKnUN+WhJy
7d0w7fgKFhI+Q0mED0q9HTET8gwmqtowPluNcK8fULbzI75jMliN9KC/oZA8
Hqcjppv5FBJVr9BBWhz13sVDb8RzkMv9sN07A7auVlA4emBH+FfQ7/YT9y67
xlWSAXBr/SWOTB8x4YCePTbLrPV4u694zXC1Yg3/ZLYbGRkmNq+PDd1c65OJ
FP3H9EzE+Q60qTmxXCPNbBCnmspcy6Qxw8aDRcRUgO/fm0y4EZu06E4vJXbT
1g2R1CUWu5qrDfRpIYqzvx4WLJsGoLNTB1hBg05YNouV1sN/LmTRXVQhDh5t
EFNT07h2ZIx3XJAU9gzxvhUJ+ehXqNCv6aahB/3pNSiL5/vLEp+Txs/BjYZs
sfURI+kfo3hJrZOmzruJex2jafYrhgbroR+o15AydvE054pIaPwdedndGPBw
RN5mW+gtf8Bs0e9wfTexwkmSuTexMLpEnPuK4a9uztBFjsgCseC9WzFYE4Gd
atqE0oTeIWtMKuIx0LqFC/8MR6NHoRO27f8fBuP/gOtHhdx4JU6cO0+M0BE5
/pzeTA02OMkBXWbPo7WnB7NH56W2zVupu9tpOUHcP4c31adUHsbFvlaEhW1A
YtrriCh8g/yeBZ12gBnsyD494gKSUdgSj6mUezAV9Rg20zbOmijsY4MCKfv7
GGxi4tElNlZsXQsHdSNcE5RwIQbLCOgJWayKRZ1iXuQGpLlvw3SikZz+G5hX
2zBN1PbheAR5paDY/i3mkyjbOzvACkVh6xClsES555OIKRCnM91tMocvQhDk
YPoB3k5Ij3gF3fvSJKKEUQorWOwvME7SjsBdMejZ8hEjdZ5YGMJs7juM+MEZ
WlU40r0OfVYkPw34iJWrXeKbyA+Bm+E7aXgXCl53Iar4B07ZopGTvDbZjQ+z
DgmqxOy5az9uqe8aWyrF6XL9X5lhkMyWtV+IljrQdegGtdnbjAZZQ4qv4s57
RsWIgLl/Yu6PaawTey5M4ystYG0k1hiOS5fFOdLXcLapGWNHrhr46WJ8PHeY
mwEr5r7GYu5y6R2Nst3RdTwmkrsbyBv3vE4MdBV5hsCxc2HvcqZKT/En8QHN
6FdFoj+rCS2BntCZeyBnQyI0Zta42E6QVFEeVxYWDY4yJtmJCnj3xnybtmbQ
ZJeG3ubnUFCiQKJeyeV4TsfgTMVG1CYO43Dn6ziTFoZ2jQa9bg/ioOx+DEW+
hBOV5rgodFXSDqjShAJmHaW7XmXq30HZFfCOXI2+vH+gJi8b5lT2YGyRC0he
OgHvrCFUzJ2TWlDdCJotTOJ9OME+LThcVwivpExYZsTDiv0kwzqjHYMXOV85
Jl2JglIXDDg8jPzop5gKSs/Bg8SMZCQN2YVTJ0/BWlWPXRFJCCUhPSRCAaes
cjTLX8O4/8uISgpBSrwjRmQUnF+C0u17KL23Uss0TAJM+jMWFPZMhrW0eQdC
PFLRZPMYA/f0plTGEfjAJ9dRj5Tn9T5JBF82mUQYlfsJ00HYSDu4/MMRW+qJ
bK8/ob/AVZxcJ4Kum/PUX6KjsomxN7XWnoyBOTcegemkRzEW8giGAx9BV9JK
xBe9zAdfk8y5cGw3rEKrqcAdXBVNcEv2QEr+S6LISGTeJyjv4pKe1BKnE8wN
A9Wd8pDJuZTS46ZTNN+UphaKjQc0mNJ0ld5EUYOrV8+IXZm/Ej6ZmAVTbTrj
2pYitE6Krjc2dP5GuG/yyClmzdVdkz9lzWL7thTADquJ9X2KM7XNmFgQIMS5
WXQG6lCeKORz9whh9RAunjSqKNPUkKWXcSKYXX7j0aeTSXhcRt4llYS7ScF/
nBet9Wfs6L9Cf2YDKjxKoeeBm3iGclSay1DsvwqDTmvRHLMaZw7MGSThxUBN
6+S05CtuV80ql0hlJukUSFLe+TRxT39Ce8FrOE2ed7WOEj0fxeHKLuhjSpCz
zRON/u/hQtfHuF77P7wDsvbXuHbIBscbvsb12SGmjeWdzUnkFvFFcEwoJthV
iRydNWpCzVDeagl9biGjYlDnYJ5JB57xljJf/TC6S3sR5mngIipVH4sJlxCn
nhBY/LU4Vr8B/Y1uTFKlUm6FkGBnJqlybnpMmDDOdTSys/OgttuGA5tfQEPC
s5ggTm2f7x/ZcC0eON5Er9NyXLpwlrU+5/msw3C60fzDpL9i3ucLpgSbVrYK
MU4yQVdZyXZZ5jeKuy/34ajL20jTCbMX07cjk4DdaEcbxPjaME3wlsRPkR7+
GGZm+oyn+on5o5i2Cj3HPKg8iWoNb/+vttrJZJcPVH6FoYBHMB5HMo3Mz7Ej
OQ0OiljYpFPXlgiz1FS4KiOQVjHCbHejXxm6AlZAnfuSNOgq3tWT1X+YcZ6I
R6dPuIlKeFjIsKRfR2Xuj2Q8h0OqZeyKTaW+SWXuxRZi2txEQDB7qgjlT033
Q+lRKWJrY2M0HuUc51uFSN8qKVWkONm0wsVVkxXuFeKhRHtt7J9mpjwwPm9q
yjdoSF4/iqmOGBy7IozZ+Y1p1ffsHPrz5nB45DCOFNdibHIG/TmzhnHUhths
Gm9p1aj11ziTpSDoun0JdwG3mSBryREZIu8tnyd1hNxUfabl4yM3nM8VLCi1
aBkh6c/ly6jxMIN2oxJ7K4vRE/UQmi0TMFo5bDLsg2128X1jnp9zpQThoj9r
ej0uHUFKyQ9oKo9CdfljmCx2RkC6DDk+ocjaEIiCrdEo9/kOPUFr0eH/FfrD
vkB/qCNKXSNx8ogrrtQ5I7riOHy0zVivasFadQZSC3cgJjYd4YmxiKjsh5t2
I3b3DyOschQRVcOwSutF8tAc21g+cfYkKtQt8HApkbq6grx2IUL3EqKKnjck
l48jqmwTegmgOD0ywvxJvsYN+0qWwSIniXxkAjqIvZ47zvU3qsoaSGjyR6Mj
x7cnRn/AYMijPDALPqDa/2tM5DgSC/gaNZ4vIaHQMHoyK+PvOGD1AiYaxtg4
60w7c4NK9NlujFkKrI8HyL8rcUSxAlW6rxBO3E2KRy7SbKPR4r2Kb884PoSy
stVIDnvaoKRgMryZWNGQD9Txy6CLewN1nf24LMb1R1CSlIcQx0J0m61lkwp6
kyxJdHoc+1OegVr3JbH/dQgXeymL/grvjAT45H+O7LZx6BrGmcm0k2ygKPhJ
yPNeQKXtg0ixt2O1Jbqlc75xM4rsnG/QQfeCto9ZnxhwaccGvXAnukKkmZfU
B+QRD0ZvdPwrFUzrSS5jjSOCcgkzZiO/IGxE3Y4Ls3zLWBbbYfw2bfWGCVc8
z7jDRBRaFET5tXAYTQ3nxg8UMWGxpcZ+4U4Tv3D1hAzV7VtRd3COnci9osGR
L+FUfQuJdqnIXK9CkWMe9qrLMTYjfFfniMPImhH2XGGIoLNZJIKS0H7i8I85
EIEJductjNrwHF4heIA7jcYWI7hB3jeVREjNLPlpgWazB2oIlBe5V3nbFagO
NJlMC5zOEgz/CxLZyfv2vMc7OP4i2fzVsyS9ntqCa92fIY/Ytt76ffREbyH/
x+Ng0ZsYc/01Lja9hrMEpQ7FLcOZM7O40v0WWiuGUd/TxQpWIYVrcaSqFj1O
H+Bk1P04P9OA8Pw0dNQHQH2L3FmcJODp5Y0WoXUrzEkLmepZdFT9CgPlzyIu
wgep3iGoTK8nwCcXtU5xyLFKgXbHTvQQn1MZ5oK+BDUKfbpx/jqX3OhK2Y7e
9DexN3Ul1FQoM8+MhCwRc/6eBODnUObriN4EC4THv4XkqEdQ5f4Y0nKeY7Md
E5RPo9R9JfbtqUVk/g/YFZ8Ht6hYgUM+Cid1Ljq2vIndVubYt4m2Pi9HU0QM
tvlwjZREqwQkWKRBZ2FO3rN063oCCIrM7KGx+ZqcoxiORL9Mznk8DJ2qt6DM
eYGNyktUvYSalBicFoVtnkBGQDrCHHNR7OMB313foLfYk0XiyaQnsC/1Uzik
r0Oo1Fj5V/ikpcA6VIfu0SMsQFKBdSY1Hfw45DnP86mrBAvRxgWqTTSW5I/i
EFdoA52QF+AEbZAfStMC0JTcD0Hqj+1gHSKXk5r7scZdgrn/gkF1mlXT28Qs
uWQ5OyF3M5It2X2a2anB/G+mXt5lZNPdYsLm285sWvQBYqZO0IrUkUklUhIl
GesKUSKFN2HcbYw22I2CoG3+ZSaex5j1ycXd78OhFm/MX5zCWEMIFqW+SuO8
uRr1KQ5o1ZjU0ERpsd2aEqS4fYeS+BbkW2cx/5G1UU3stZPYdwvG5q8a4xFD
4D3aeGt7537GIC1jeMpVWjswcUXSWf44xPglgzt9xINMkGjQHlKAYpJI5m5V
kzNVomiHBabI9yJyxWp94tgnuHppkU9BuCCUJAb+wUsNJCSNrxL31JaITV3U
IS50bUOfsztmCp/Boephdph8m0S0e92Hyz356E+Kx1HZ/+J8xwu4fiQMLXpX
HDt7CiqvH3BO9wN6k/+Jac9l2EPH7Wx9FmflD+M0SUCvi3HwHxA3umuKMzBW
6YHmgh7ERHyPDjcZCh2toQm0RErQOpT7BqLINQ36EAdcnBnElV4F1A7+KEnZ
gYrS98nKT4JqRzqKkjp5aTSnEJ0RUciy+g469QPYo3sbl04mYjbtWTYm9ZD8
Uez2fx2q5CbkR/8LsgIhRc/8PcY192Mi40/ISiVApWAFYovfRKR2DTyivkRB
yDbEN+5D+fAMaora0GAlKJOYf4ghG2dYSi0YJdjq4gy1uR8Cd72MWo+X0Uku
RYO5BcotH8a+HIE8L/j50wv56FO/R/J2sc/5SUQTS6/U5OI0a4e8hGBPLczY
mIX3EejzOXzDq3D4/EV0ODyK4eB/IqIoBbK8FYzbkpC7C8r4fKq+hJmjZ9i+
9BYvLVsR2ognEE2yGzZN2nYNQelXjAV30R/9D5TufA/NudmmAJTcLi+OiLn/
XNHnomlJNXd6CYVyBVmEHUxoNcigph3kVoFIF4O9q7JabkUCFadlU/cQIyoo
OZeL7oHdjDa9JR7df5BiuU9Y4DeAF1a59PApNQY4pmTyn0uQ4+qJKNSNT2Hx
+AguEJxcf/CIkV4FhwPnj4uQZBZnOBwQN5rPLJxG7s41SAl+HzUEsVwh5j/Z
PoEKp2xmXK3yIeYGbkA1Um+mkOVcun4F8/HZKJTdOmO544bn10VW4kRNI3Vc
hub7nwAv0oyamzKepcbvI71uf1bVz+j5L/kVdLY5aJaVocpFi8HdZZJqHiUn
9iqT2ac80i7H/qb9uCbuB4gUAVpUvVAm1leEZrMHyBvXoTJkNa7M6Nnx9hS3
s+MUbLbBTJgChUGJaAiMRh9NYmJckOWZBbWTHr4x8SSJIUmIIh6t4b/GaZdn
cCb2QZyy+YqKiPCrtPImhYmKwmw0ZnyILoJrWofdEZ7kAF3ux1gITUTL0FlO
tO0JRrKdN8qT/4TeuA9xNPUjFOzUYuCcoFy3LwD7swOgyFhJbOJFqMoexN6h
Jna1T9R5Ym77x/BOrsFagrtogcU9VgHrNFdUV/wBBeFPIK1kOaryorBTqHTu
TOCEmoYthuEwLWHJKNqVw4WNdkVC55xC99H57vH9jABjZqdEpP27aPB4BfX+
30HlswrNoX/lbbDjXQjT7kZIejnC8tRwTkuCWaoavoVijeZpLvYQ/g66jl/E
uck2k7EUsaqnoIqKh1tZP9ud2e37AQIya7FBpYdVXCqjJZgTLLDBv5yOu2Tc
NguPVK5LEf0kO0azzZ9QbE9LDqa6xINBT6NuxzMoUSgED+mKk6dYMUVqgKEa
6jOSvvpSqa2Llhzp7cj+Vio+e6cw9SPARWqHvWmw0487kKUmAwAo3BI48BKV
/j9Iv9wjeh5jKCNkPqK/mTp9BVaepQhyNkJd3NWZbCIKbuj6AiabXbF7sgay
uCUYHPInQCfIFOg0lqK92ouAoEnsTlsHjSuB9bndvAR5H8pckpDi+SkGB7pN
MNL5mUnkbFKjiCwd+jYcR5FDZGwkgVWqj/amVkG7Mw8aiww0hjaiO/uWbkRK
9MhdM7o6ZrJ6lwrmoQwSID8KlwR3/dOeSiQFVPvpkL0pGUMTZ6TnXDx4mrge
g4xft9cbONJZjLzNG9HuHyTMXDSqBVEp6aH3JXYQTyV/Db0bAVgkfTSWBKwn
UCRrvRw6Sy/U+a7FuYVerkDb9yY7t70HR3AwxwqHa5WYz/4Si5texslQYnTW
K3iN8QdBTriF4HKjnVG6MXPADeda/oSjBHkcinHCwATJnV1jiNfbjv4oJTrT
J7E4WowFuTmqUmwQH9yMDcSNnFbboCYwGP0t68hHWIcjinCkW7lA6W+BpAD6
Q9LBAEdkB5Xj6Mn9mLVcjVBVHLyJd7UMrkS5/ZMYz/8GBVkvMQSRpPkCXvnP
ok3/LKuVROathWNCjokLaoooRrC0VVCIWMdkpulmqqC8Gm0bVmFu04sY2ELS
PvK55/3tWY/sRIYfZPpC7G4YRVOeFY7OpCA+K5H6IEFrgdJtd6CvcBtmmwjA
jH0FKXT8tEAlispbjvyIlxCSFogK29+h1/VR1BPksz6e5D9e6+FEUsstiQ1w
CdKK4N7BK4GnT/JlkJW8ilrb51Dh8AGMJZtpqjTgyTXh0oPkxBaOYDplFTJK
uLzcsV7eQzBf+q3YWyPyvcReNlpApYec6+lHSJQbEmS8nTUvqZ4ioNsF73JT
1y5n3v64d1lqOk2B3ARewq365JWRDexNE8PrjfVoBKd0lwkQukywVpKYijkR
MORefvstMJQJD+k55pCunohAzegkq3opU36L/MK/49KCJ+oOGLDR1Vlf5Kb3
ob7WDdNkkWUo+yUEcfzQAjK2f4uUqGxM7NfixJStEa66hn41D/cHGtxROdSD
A4fKcOmQHfLSBqRj0Bpqo28eT9U2cJhR5pCJ4b0nb/IrYkG6Pb6SPY/+zO2Z
uRFkHZ8/icWKBgaapCmXP+GuxOI/xXj0kB1xjRT5iFiM6gxOqNZiqiIedd6p
KLDOupkPORkKDH/L+JD3Cpf7PAmb9HB9mq4lohIGG1bWmISiLb7QbokgPjsR
bXnbgD1bcEbmiQJikj00CcrtQmdIDgocVNBudEHzBku0bTJDxxY3lGz4go4A
FmjqS7Fo/iTOJ/0GFwKfwQnfB3Fe8Smu1wnth+QUK59Em9+7aIl5FjMRTii1
SFjCMd9jyNwciMpcc+RuUCGd5MkFOwLRlWlHLDAC441vYTjGHgXeH0Om+wvC
5V8RkPMQNDI7JORYoqqkG/tsP0OQIgCNXZ3wImE6NO7fmEuNgM71O2QFv4hk
3Vewzvon2gk4ylMsQ07s17BS1cItVGjyDVHDQcFGWgpWsgzBjsEM04uGxZWh
38D0Blvs3vgpWjd+gEHz5ThQm4A9iu+4WHaaDo0TR+DotwajB3ajQ1cChUAf
luX/BaMDQdgbTjzR3iCkhvogfdd2aBy2IVnwsCpXJ2Tv/BeG0u7FfMwfEB65
FYm+/qiU/xMKxVq2m+YXky9JmIcEy5mLSUt4GlmNP6DS7lXUObzGFpaoOH3x
7Dy6dv2ePU/t6oKpjvdRLH+Be8CS95BbsRH7CBISxxxfPrFPLLiI3XkDB3Ik
jiD9OzMnmVn54bZh5iUqiwYR7V+BEI9SOLmVwl7SF9WbcIZvl1arwcPI/Koo
tXEJH4h4p+hh2I3TMFok5V3RqaVQYhwXzDawhY0hUdgQ8iPLl9wmuJ8g13L4
Of04xDJxSc8yl3RmnxdaO1zR3ukKjfYVhpNq6jegtb+NuwyGoVwwXFKFxOAX
kGG3Fg3KTeg7wu26ITwTKV4fY/TQcebOSvT/MMFYl89dgHa7DKk+q5EV4oxU
j7Xoyc5HWfR3yI2axLH506j21zHDbVOXYqI8BG35fUaVpA4xgeOg6u6b8ipq
97lmaaj0JIjFPB0lTlqDRg/5BhYrmlBgl0Pu1zP3c4/knm/M2e4gHlSPfJcB
HBw+LBawpK26QR0/raP75qUW5+HS3ew+4soMPkraXTr/k7tgErWoZ5Idg/y/
xLjYQ1HZCXp5/PjlKXJIxZivJ2pl4QaEd3YWXd7hGIp4nkGNYy6P4ZS3Dfo2
vS4R749ZPYNz8kdwYutKHPcg/sr/JVws/x9g90e40r4WIzFfYzhvGXrsIlAZ
vIHAm++xN9QK/cFbUWXjg86c9VCltcNTWYcoGxXyUiwQoaiCfCONCAkocv0E
u+VbUZ6xBiXqfyMv+XMoA+3RM56IvqwPMZ7wPUKIE+tN41sYAR4ViMj8DkXR
1lA5J8HR8zNU5LyAvdbLMcXY1n9DXXgcKqyeYw0G81scjAbRLgMd5x7j7oF1
Pnps9iUWGBQFmdVfMb+RpGwbPNG78Q1MuT6P0ZyNmMhy5ky3nBz4aFvh7RyM
gjB7rlaUvAxVOcvRH/9PeCTlwlfTj+i6Mfgl5yHIXU1SNHFTaQVkka7Qq57B
kNNv0RL0K7SkKqH2C0NNTDgS01+GrbwE25SNkvdIkfMt87SUlxnAKbF7D007
l4kxno2180mpgntkJJxkCbBTJMBGqUKQRE+7g0G6VN27ODpRzMdnT9VLJWKR
jrb3cJlEoKfEL0WCQhL0oIh9ce82pMa/ikxPSyh9MwxZrylnWty4NeaDiU4s
R9WE2PgNJorB4tKlXG1B31uaMWo0cJGNl2RfnHMpfEi80mb3kr+oA7zN2AGa
tE7dsG3FFvm5WeaY6hpF3fh7JSyVr7CBysYGSaG/RIbFaqg9UzHeNk5w0tdI
UxRg8TidSU1eveT3mBj8zgRr7S22QYLTDsSQY9Pjt3e640TJGqRG10Nnp0H2
xmQCtnebFJlOzh5DtWsOs8hC2zx0pR+6Zb4l1vlEDzG35zCGYjnuqg7U/0xw
OL2p1cgxyzaGVwYyzi3SuZnCahTam9TAxDVBK+TUD5KjC9sMv5B8XEloLXtJ
XWjFjXxY4RL/eOYoRqPOlFZkb1YTly4KRb7DnjeUoEfWJo4kdWZydFSM80OQ
b63L3Q2jJc/ipM0qnPRfhf7AlVgQx7ZZfYhL5StwSvx74wqcjCNLcfca5j8v
12ZiZNtnSLBQojJwA/LMUlHbMsJHLez3w8WqL3HlopjLX8VCrzuuHJlk3L3z
uhdRbRsEjbktBhO/R4HnZgKs8hFqH4Ka0uU4WmyNZFcd5NGfoCUzDi7ROuwg
37pFTAPWqyrhl/EpctVKKPK+RXRKDdwlAKWEZ1wGajxfJee2EpM2Mjoc9jZs
iWlc8jo2J1QgwOkL5NWNU+VLRBZ+Cef4LHiFJCDCOwHhoamwV6tRXsoLv13u
X2CXshQb5E0wl9XD3i0FSQ5KFLpsRoPrZtTZ2iPW3o+EpADMn72E3phEeHpn
ISzlFahClyEubQvy3beh33UZDsnvQ1LkFsYImglyQoJbCYLVfyPY0NZoiidQ
msyn62Xm/B1Dh3TIt/ua/W08hC08P4NA4Reh8nsPmclvwCcjgWaaopBCVPFb
aD/YzrzS6ZF0cQGOTusRVfgCpnZHk+V/bn8JLaAUvYuU6CQmEo7rxzBV+zaK
Ip/mW4DaN1CgsYbG0xuWXnqs96sQOeGi7h5N2agmAiT0wpWM8wq+QYSY+hop
GUuphaCpEOJajFjr1beLs9ONFNENBFZeygqWQNOdxP3XolA3xFJB+hMd3cDA
3vHzVwTT+sn+EgqEEpT34+pVuid9iYGsmmoryORLERP1v8zXZCa8jSRnF2SQ
CJpBkv+6hl3IzX+dHCMm/rYly6Egr2/paxAs9BJOjrsiLnQF4mRLSe74/xAb
9wBSAlezY2QS62PO4NrCzTt6JEmrdNYy6yyxzbg5z7vGt+eOnr/KtvB4/YZ7
BJ2tjlk8TdRo3ljhlEUsXY1eVRtDWsTTGIiDplt1VT4ctNCX0zQzz0ZDHYcU
vwTMs79p/CaSgODDbuFNb0wrye+lOhS4sJLdEtGlGvs2WmSv8CkWvrQ/sqvR
FV6BxkQ/FJpHSoSHes90NAatR71fMA7X9eJkNUlni+7DxdDn2OTjY+4kYUj5
GictxAbsZ3C+e63UrUPVkoY3fsuOl2iuRbBdITJbjpGFdiM7mpyDcSVt+Gtc
1P4GZ+uXoy9Ch0jyDcjs8hFvFYOOwldQ6Fkk1BnIfVH/RktYCJLsbZDhEAhb
WT62eefCR/ktSZ7WwD86Dc1bDA2XBy2j4LnzI0xbPI/5+jZsiqsWGqbe4K2s
8gZYur0lyemmFG+CW4QVsjf8i2CpVzGzwR8yVQqK0r9jj1MdCfeQEMQ6CKQ5
exXSHP6FYYFMO+z3IQL9IpDl8B62qZug8ZPDNbICCu8fCFb6C9Jd3Al2cmCt
O2f1P0dclg8cE9xxJHUb4ulWl28wXOLzmAqsRXYvU7GzTy5jHXo5RV/g8Pwe
tpXf5kDy+uF1khJlSFYcnKNiGDND5/1PRGQkGpXm70C07jm0d8lYI7zI4JG2
2g/kILrgGUypjeTjVM+hNCAVqXFFGOt4B7ooRqEywLK/ICptK9RuSSz5u3zl
2hLRXVHYJWgdGprBBF3maGm/8m5jXWZ2Gxuehb9zCWQxJDd3lOHIDrHz/Taj
qUwGn/XfVLsoBcAitPrum92VmJRwg3kL9YkZUDpaoiBIIQECTewPzE0NdKQg
VrEUJWWrcWr/PhRaZaIuvYe5NuriqKsbn8hmz+3o8pB2+5u6AyCTPYk0c2to
fX0Q670Oao+/ozOpGu0hZdg7f1XaIpw72svKYLyUxROf/e37mTFptmVgnsAu
IQdEb7Y9NOrPkCnL5RDMp0OiA8wUCCAnrAK1gUW8GJTP5R52F/Syvyc79ksA
x4Q+8H+3wERzaFGMMCRIX5pjlk5yvyPYVzLE/tY65AuX8HbmZ3KIq9PHHqCv
v+sGd1Ud38KZBSdnpSqY1DNE3qY5bpAxFM5WV6E2+fAtyZhitYyWt4yPz4r3
J9twteZuDIXJoHNKJSasJMfn+4y1QSSTJ2kAKu/BBfXvcZFOs/b9f7gcsxzH
iJlP7/RFRXgscb2cD9DuGoWs9Ury6mSEOgpDmENH2F4vh33U5wtluPlKPvHq
4jm+HbSrAIpt6VD4fIN+glXCpPX5AYLcgtCSbs0np1NlDVklnD3EUdXrYRNb
gdTtwvSzTauQ4laELQRuzeXtwP7iRiqhwQot631zsZG5ryZs8PwExy5zKYMS
vQOcwgOhXu+DOrNP0L3hczRxkVlhBOLz6Nhhi3iJ52eFXCtP1MmW42DSMkxE
fI9Yz2TsSK4RJoM3wYG8R0iAK3K32iBzixpBGV+Q78eHTWh2yQxDdsFGZHoI
Qp6uRbCJ2QU5SQu3h9RjkKTu2pRy2MenwC4rF+EVo3CICUBJ/vcY3d8HHHVh
qpo+KRHCkJF7EO+zE6nJGoSV8FpaVMmbaE9+nO3kMRec/DSO1lpLs3ZIZkm9
17Tkve7DoeQXUeKtQX62C3JSHmddFOxQlEtK4KhFaiYs0xOxMz4eFom1cM0Z
ov1aYgYoAqe2+gnDOBSDwrTQr/R/Bolpgp5ylLVGZbBieHj9m03KkAoQfDjV
EnGWonFZTCPMjqD/GxXe2c0msg5eylZjD8Z5S08KBsJNON06AFkeWxhPqSax
GiqHHQxRUTsmGSNzTWfPzQi7XMC+/fnsvpFRPmGAujD698IkyfEbv4U88T5o
tK8zqgHLa1y+YxniwkIt9leGYuHSAg40OaK6zY0f+0yvWPIS2QsLE0cYy4i+
vNa/Bt3ZQ9gnALO8iPXI2q7GngPTBl4U8QEVvvW8THw/6tN7JPM/UVqK7C2p
BBWlo08w0X51KfKdBzjdxdRNSFUoWnjTWaaxU6gP6zTZS2yOLuPOcGAap2ZP
sN87wwvY6yWFPXJK9RE97LG9wRlGDIqfM09ZFNjL8mP6eJ55NkaSy2+FyhiS
Y8lqrF70rvwLfYC3Vte+jG7fcOyteBrna1/EwtAow4sVMY3EQmKA+v/B9U5P
ElZIbBmyBqqX4oLPUzgT9Wf0pY5JnrLf0YtD3IBy48qnsDksOK7nTZjfRkGU
4bUgirGiv0BTaAaXfneVo1y9BgXxNagqakO5nDit2ErYsqov1cvbALdYgqEc
6NbdazhgFc3UpszTxjFXIMehmmasjyP4LHId2vJWoE9tCz+FHnZe/8DROZ4j
t2vdYR+eRpxmCrbLSqGyCkFxWBJ3Wpuew4jZWiQ5loilr2B7T2hIyplFYWaY
DwJiKrFe3YEdcXlYR2ATJUmE+K1D/kYFq54m7YxFtcc3jLTeErIJhcT3qczy
+cdj6kYpqLd0Ywq9Xok92JncjK0JajjkaFDZXYbuhOUYiEwQfOgKHPd7Gs2p
cQiIrsRG2rmdWAmbJIJbaj6W4FZ/6jJaW2cfbyb3PRwp/EzajmkYSIRlSgYC
koW5nKo4uCWrofLUobqkDyfLPkFJySuILn6ME2PLPoBd+lYEizpE2n8iXNMG
8q0KZYl7JTdQKmtGvEU2yqNqbihxkBh5PBlZelE221SciN6oWNc2H72ofLDW
Rwtz+UfoMhcbyV9Dd9cgyzBFRylKW1OitkisoOQN6gQTC3fDaJKeCSlbZEjd
sD12dA+09oEkq1uC4tpPkChbTSDTerS06dnD04drma/pH4gQ1arEJPPiJZ63
nzp1gCC1O5CZ+kdoS/9B00hMzPXhzKEDaAvWY4CgN4rktNrHWDGrss8eyqxX
eW3sdgwOy433IkV1H4r58gRmeJ3vehS0TaCtNhRpNv9EWqAWZ48b86+IuyKL
PtciA+WeNYba1P+y3K4+rIsdhlbEuMdqwmBx8622CKURdomN/J09dBQxihUA
vqmQCg3xia0JDSzJbE8YNaruc1o7rfwz+tMODdqS95nAqv1ZFSyXLbTNYvkx
TVDpc3PNsjBau8cEijVEVyOfAF/Rx4p0KxyyZppFFzsTcKWO9qvyb5buROTb
BnGuFO0SpdLDxwoFPYkVuFzzJU5bk3WVkM4+PSO7bUyAdpMCo6lVt91iN5kv
u29NYieNlwXE6mN26iAn+bYumyCLjM0Y1K5EpzsJUDlBuDK6GVdrdyEiVYsd
ifVYT1FTvA6WCRXY7B2Lim2fIdUmDXGWOUiLVROXX42e1EqEuCigcbNEsjoS
Mdn/QpMmAirvd3FspJadUJXKFzvldbCWlcA+swVWXllIsE9FycadqNy6AxVb
gqEhUS59myeSHdyYJJO5shEOHmkI8ilGmGMKvOJUqLAQhlJv+Rp+cenwCs+E
sw9BTcFlCHAtR1KIJa6SS3u+eDOCPPMQsavYoM1GEGToLh3/27sJFtQDqppY
ImiWtR6DsTaoMUKAi9ufwjnlS6gOlSFWW85QXqaHA+LK/sbaOKKLVyAn7wXB
W/0O8+XrMZX6orhmiEeMwo70HzCifgoTymdwkB4rWQEl8V4dzcM4kaJAsmsi
tIEeiPdSQObrAq1nEpLdPpH46t4ZSsTuZpkfd2B/YLbRoCDehCSApQQk7l24
gFNSBxa9XcfijBahGj7PM7rCBmNiI42gSbZOhF8+mQTAvo9wgviSIley/ZNp
95cRV/gXpA6ytxUV2KjGSphHmfAXX2Nit2hZ2+hNUwJNeJ7/a6h7EZzQnTGJ
1qRGjKn16NLkQBFDkEz264iJ/S1SXFcZLHopgaPPMeqD6LGoU2tpcxB1Htqa
PmB30Z/q8pdNUkKK3VraLNhj9R07kZBwN3NyWnJZ5Ql3Qp32MNo7ncStSyO1
l2s4N3ECnenlSPH8GCl2ZgTP3Y5Yry+Rmfw8Omssb6qYNfuVUIdj1NHO/bXO
qYBVvi4vHua+6szNPFOxDtUoq+HoyF6P0wfY+UubKnN9w1LJn1bV6D7j/4pe
hby/3p57I4qwGjUDPAa0DUj1qjMLJ9k1uXjpKsaJt6JIj3s6LQ6X1LPmHXqe
DRGlpqT633LS5ZinoEB3P/9/8gdGax/S9SLX4WNcnhgxDA2gzXPtZJmORLBS
13GbD3DSewdj1VcFEnBKcsX2ACWFUtJGtPGms6T4Z+gDEC7rp4wwRouOVy8v
AgesmfLdtfLbcaWGnM9VYgZyV1SQXLJPLWxbxDmhzcUDGdv9EOCcBEufdMQS
/LK3iA/yxNV+HE91Q5v8KaHL7THM5DyEoTQ5DtSqWPu8S6SW4O+d6Eh9D3vT
o+CkyIO/Sylcw7SwjUqDY3gW7H3pfe8ytmaN/bcI0Y9Cbr0NqSRgRNnHICMi
CR1bhenc5p8iKNwMNZtViNipgWUsyRtJjhrv+TWURS9An2IL5S4N4t0DQGdt
hdqnQOFAMJhjAclD6Y8Ooc7pUO7cBp8MFTantsA181sMK8PQRT0Xawd4CEdc
lagM+BCNbU2w8fucmjYvaz+IxagsXL54CcfafZmi6vnFedZ0oqoOhk2WOXS5
blwlQNMAuTINUf4+GK6W42ynH/L9rNBdb4083SuI0K2Bd4QHStOeQqFRO52v
niV7ksO6fgGloXlwcxdYI17FiPDpxyFR3EcQLd7oL4dLcAysiTEJfHVmSNP1
jYLDKsX6UBv4C03/kdqX0WW9ElWZQmG/eAM6z1zki+UXuDDdKIm/xfmrkePr
JMxJmpEGOnaPzjH0VtOy9paTDk1YorcbFe+v4aCmmudfSxnHSuH9NvcS/i8g
pzrbgImWEqgUx5xQX7UV6trd2e9H5tqkGvV1nh+qM5cxV3fxwoiYHwo+6W6c
WyBYL5HvBCiS7kRpTx4r3In5KnGNwrneLxnOwtEIZGtDCC78AUoSijOcvpF2
LtMyn8DM+LYb/aXUuiTWsljJzDoNBcSPUePTWciRG7oFdTHtEjmV8imoUWrN
UoyTVBNWC22locdqiOhmvpYXpP7PtNlHuLD0XI7NnCCQUCv5L+arHPMZb4If
9y5WHKtyyZe2Dcq9eDlvMKGU+kfuvx6EiTQPBVbUR7U9JGlKzu2eJi9TYLbd
jAC0fIMkUFiYVOPq8lGgdYMHcrZxt1m63hUzqiyGqsryd5PQ2fCzW2xT8zN9
mH2qK+Me6Mj8Bh0d44a+BnL/SLzWdKdVJUN/kCXKvN7DxZNtjB7W7fEiLs1N
8ZfMKlmvYZaPHRabYlDi74ksAqTG5/loL8z5ol8RQivUvMTzGg6lfITKYle4
pRI8pR2AmSIeOq0N4snFi4v8Gu0Ek1h45ZCkVoNwh6+RRg4X7FiBbaFRbPqH
0lEOj5RyOO/aATvnYjZY3CY2GW0iTtryDUIi7JBBPoarXxnBVPUwSyxHMME0
NhnxsA9Jgn9sAkpknyHLzwfp0U5It81grcviRMFw23iERqVgi7IKO5k2Zj2C
cz/GYb/lvLPA6i3kk0R3OOxVnFicxXqSdTZse02oet9DzmEl+vWrGAIpaw1D
XUSMof/Ftxzrk6IQmBzKC2f3wTM5B/ok3to8nbEMXWFeKPTajurINchMskOw
WwzKdd8Tb0a7BJJglqJF6eI5HpueYfmfuZcOfjZUaoSk9vZZcHMrF2nvkpjz
Oq9SeJFP6OphQovHzNhebPcSK2BUC9cRPvkrmfth2iJUYUj7PRxT9otysZJG
3pHCT7HYuAsnGmxRaO+M6qxmNhrKSC0BBfWtDNbFFN16tqNA7OLTV8mquYjD
dUnwc3Ehn8IXCdVTfAmfHyO42x8tx6/ReSDYXRANTyfyHFcPhGV14uhliCU6
EwaGsGfWXtuDOvUG4ncikBD2FDLc3sdwvVHd6w5G1IhV3AZVxh9YGY3kqMK5
/VIibBwiqezIHiVb3CbkV4Gt39QXTlD4CpwixiIyyYzSX7H3mnMyNqOkbiND
f4qEP0DtswoFuq0o0byMzMINUCjvQ2Hx3yXvK0qtMTTX1IaKED3J63JRSjxh
uXcRgTObkeD+JhJtIlHlmsP2SulmAvVGzbIBnDNJdiGOzKOOK98sDXsOCwHQ
COncITiOW/Yp3QeRP6Eh2azWUsPocDcc4iY/qnfX8UB1GzoSR8XtiiVSVU3c
XpwI4b5xYoMkbihSZPtzG3n9vo1E814r9GdOS8nx5aNHULZexpsQbDLQu/F1
XKjNFYvBtEAs3ITrSZLSaydxKWM95r9+FQtfkp+v3sBCRD6uilspJMPRbM1A
sROd134VZ4rl0O8IQG3AV+iP+A79YV+jeWskdH4qXKRJzyJx0yHL0ZL8BRW9
YTxIVUQFQ9oHew9gXl+Nsd5/4Uze05hSPU5848M4XvJn8n0nMZxDNRiaE79C
bmQl3N2K2YytuLh/o0iViRgLCrmCoLFUICS8EdvU42gO+AD+bpXYGBuFOGe1
UMymWwzlyLQQtcm+hk+EO9TksvgnFCFC+QF8CTYKjCaON20VkvxWIbrwRahz
nsIY8UIHveyQaE3ez0FIWHcVIN4iC2k7Xoa1fw5q9SPYTqBiR8mbuJr9G5yx
XoEFz1ehc/0A48qP2GVzjlGKqv0C+/g9zHi8RrI5ESD9Hf5xSYbiu28V1iQ2
Yx1J9Deo27AprQvrkoslz3hI+SEUmR+h3DkCXi62iN4ZQNLA71Bcxl1VZP43
CJNH4NyxQRzvUBqhK7GReQ5NBQ1YS95jq7cWTqGV8HWqwEby92bGx5cUsmHu
WsLnDAnD9USl7N3dh4hjKiUJfgXfzvEh7jLID+65PLsNz9kO64ASSYOZGYOx
6pniT9gd8BeUuOvoDErR81w9FIyRtGAUxn6JpBTG+mUTP24chykwzRg1iooz
VCLAMwPDZ+jUyXFovX1RfIQ43OuXSVQigZ/gytO7Y+EWWkfQKzn7K4vojHdD
cOMiy4m5Gf/8BsIaN9WLxwWyP3GfaXZO6BxovInsT31eYfaLvAb3ADqHlEaH
uSSQc13QWWWJ3VnbSEDchQ5DhmvST8C5JqYulaJPjfZVfpb3S41Ks+cmoFL+
hlUDF472mp4tDCCUthcIhxKu2y0AHk3/iZnR/VzxEx1q8cJ4Vy9KFGZI26ha
8v8Zuwrwqo6tyytOqdEW2vL6qkBpi7sWa6lRamiBEAjESQgR4u7u7u5CEuIQ
YgQPGggB4k6CE2z9M3Pknhuk//2+5CZXjs6sWXvvtfcWaDVNO7jc3jZQoiLw
P8FOfyxkKrwktfPZcyIXmZaHHE21y0FcuHFflAK9cDNDmEjl0oEqlsVVK7DL
EQPOjwzABlW+ZupWmmwgBHhovJdpVGg8oUGf0/pK5C9C+PmIsiHuHMimJZPQ
f7JEJj1+hmeXLNG9cS75j0Am4bWd65fiZlaTOIZOeWcJsmCgqwY5qv+gL5vr
/vAo7RN0WRujOJzi9lMmVb6Y9TEa075ldU0CXEoQE1iBtqxDrK4HPclszyKc
9td7jQYDaHEt33CE7TOBfnA09BO346qVLQK8C2HKZxE7mDkhN00HPtpUkZKC
QFVT+Hpmwuv4TdxtOgo3Y1vsCTgIRZ8jfGeSiQR7jkDLYCk6ydm2qmlC3zcH
e50KoBObAa3oIC5pMvlnhOw3Q2AchzkeGVNRGD4Jl1z3IFPbFsnKtsjQMke6
qidSNE2RYLiK4ZtfUAWsrVPgTLZjEhUCB/cAuMe4QD8gEEdSuBos4W7GrE1C
pTKv0iEksih2hsiYMubDNsQNO62EysGfY5t9Eewzy5k6TjHMEKfE+ji/wDos
Aq6ESMb5hCDMShvuoSk4EM6LhsmyQ8trnI0Nw62ubo6xnfHCCS9H6FtJ4JhG
rc3T4KAeTZaiHBa1VmbQxpUd32XOGCUXs/qCEEsxi0BsyOcYUQl1l0I0nL/I
SKaCrRf0QkygapMtXwV7AFKy0vD+K1hTB67/IM3K88G1nHC0xjjDzT8TVk5r
UeBBy9lK08ik/UQH8SrSmxUOsIhplDTjtoZdUZekGfcjtKRawbZQaND9DLdO
OsIkoJ4SEh4q33tBAfV+SRKCEWHpm/i/ZTjHoYEHMisjRIu5qK5WZpOP4ihI
rBKZUfN4CrIUPe4CBRF3MZgmOhAokm69tEyTbfXmzYuCy5DurKi2Dpm0pi55
K73Cl7/E/XIZE4Ul29n7KemLBrgdxw7EHXFdeCw5oayj8ahvyGagnX/qEgrN
QhBnux1lUQ2EbHInnJa1SqKOgawo0PMwKMShBGFNS3uF9Kvc2yOfO5JXIioN
1FzqYc4EQaj33JlREDw+WSJyG4wyPy6NlYChLDFCTLLPRaqiCWWWMpWTRJkp
Nl2mHc/Df2P4OIT9noJOwwI85eNFj7qakLArinkhaWjmmI41znuT46gmFl3k
UpTtMUW5UzrSDZJw2OUYWko3M/TsaO7geoUEV6HEMQtxO4KRSFAycTehO1lf
4BnrRzcVd4MN4Ou/EbXR76M5yxLZVr+iOiIT5kZ8cDhiB1yDS6FG1j8XrXjY
OBM6GViE4CR/NBeHIdEmWtJW4E3WN1zTbTFOaM5FkbUF4hX9EKrigQNldSi0
nYnULCrVmAXPiO8ILNKczUUojJgg6NIarWejkU/KqlL8E00q0xFt7fOasHVi
Fe8K0YZZrBciQ3TwrORNHPDzQHWFE7taxyNMsT20FHZma5gq46q2NaJMNQfT
hCwyXIOtjBFprAJDvgguNWO3OZYh6cRlprLbGZYL01BfYnT7wD40AMah0XCx
joGfjhOCrYnZbKuFEyESjmY7BxdONAoz6l59NrzsNyLNTBeuTtZwdg7CLj9y
xD7b4RT2J8y84qHgVwG3ukdcHDEzFWHq8fBTjyfjx5/8fpP8jkW083Vmy3Lt
R/Oh4ljAlG6PiXVDaaWReQZ2W2RC2YRYMCc7qJZYCJhSbGyRNrwJWs6wse10
CavBej23igzze7idbwgzR1oE9DjyS37gc0BmCn0xhkpgkYe8AgHyBsIkB4N3
z5Mli1DaunuEZT5oQJGbCbyO9VKuJc4XqYyYYwmvixZxGzHNwqI+RnmFyoD8
9YEsgvxe/53AIvh59LpoPVdUGYjznW730DFbLv4i264o9ie0UYjTSBKbXgY5
HLesPaSFkKhPeEvdjG2zo9EW8V4/I+30WVTnbmCcc0AuPm9Gvi2ibl7RFtxp
MZAvGcLnodVdyEK6/YeoSPqd+/4jka8NlaCfmP0qQz8xSZ4/i9qWg/Jljx73
iqhHQypcNkarJPX0KeFTGazeUbphKHr2STSayutEjaYMvfrRH70K7euEuzOa
/J6HNqNc0V0tdaUmqcQiS8UfKYp2qAjZgEPKwRxxnsEEMXE7QpFuEsCkHGU+
4QjSTECiThxid5rjavQm3DpRgjQlAmS7fHCzJgPoLMNp519RnKkAbw8XOEet
Q0loKBwSNiLfhSw9YRuRxKRrafC0MkWyuQlS7cyRFX9K9Hnmhx6Gtrkgucvh
dBEBfxAixbu10pfA18YeCerKKDx6BZed38XjojHISp/Omi36ONojUt0BOcY0
b6fERHnQeJQYGCNjxy4cpplaO1fioqE2TIgNKO6DkaYcKNl7wto/jAD2mygL
d8XJs9HsgrUciYWBdxjjeV075qLN8mck2v/OAJNjMLPh5W4NB5s0nuRNI8ed
im3+VThGUyAIlqn7l2BbaCXUYo9gq0c+FAgp22adjZ1GWVx/DYJlJ4OlDXbI
YpJbw9+yB2j2WEE47iw0qn5FM4OZw5TWQa81nsnZ5hk/wj7hMJlYnA3dUVmA
cE1edsM7SJ214hB3+B4b4BTIwv3KGe6mHeKUQXSBCtf15e3+D4iBWwvpg5Yo
bYn8hjtG909w3ncVcu1yWCvSE6aET6c7o71WDXFu8+HgGYUEz1/QLj1m9iMu
uoIHcQQ4ckdQLV8e1cwJJ3koC4IQexlXkq2gpakL/T2aMIpgejQ2g4ZSOBvB
Y5nUSD1+0g5tPCmR2cFklY/4YygPYF1G4gIvAhgFv5CI98UoSEZ5OEfLslZh
gM0rTmEhSHO9IUcM6Au8KCfvb5w9tpZDBonB19/thLCEJQykwqM/4aPQU5GV
q4vGKxeRk/AVe42+Fx03iclvKFDx++Z2/V8RX7NLdrGP5x78RQ63n/TYo8pz
C1rW8+6ydbPRpD8D5adsUCDHq6SV0zpxsVid4WtCyhxyU5qEbb4pwT0Kn/TI
uq9pCbgnIHpnXQfDmSvFlwYJRvCZeC3m8EwqqcHjgm0CnN3kBJvPwdmdE4qo
3yJZbDYuRV1GkYT2fsIqo2TsiWOVUfL2BiKD1v7QSyDP1qix98D93jvoOdWG
VM0Y5lftSBuLe6WTcdrLi9h+Hij1U8NTYk3j6h+4n7KEmK7BLJLdkpaMy4f+
wLOCobhi/y4K1VchJ2A2joapIi52CTL9DMkxOHmYkNPy8lqNc5SHBM3H+dhy
YcjmOeUiQtsQRQnfozDICYZhK2kSEWceziKzdh6CPKaiMkIHF2zHoDtlMKot
f0d5gSFqnRzgqJWOnZYyJ7+agRMOmc4ls2kl2vW/xRVLW8RoeSDJUg/pxkGw
106GjX4cAtQ0UOhpilspY3Eqzhlnrh1il7bvQgW0g9KZXMXYIwHOHqGwc01B
RMoCTueRqYpsc2s42cdzQQUHT2j5e7Ku3ff6iS13r49JYLT9uUaAGpFHoOdX
ACNna3IlnJ2siUXu6roRNYETcCNkAmodP8XFwO+REccV0bzffhmt2Saw9ouD
nYs3HGmOm3MclEMPwYzPd3Mmz4Z+VMTqjr7bzejItEK+oTeCHMzhtD+ReTWj
jGJQePgmum9x0uEI6oEl14iWZKSP+MAyuBqkoE6bQ53+kyXcTBlDk8cYgLUl
LkXafjIAQspY/asKrfEodP0WPkJd14xF8EhdjFPqs9Gq9iVahL5iXG6EYKly
PqTeShGsZGDGUTRhJDzpKYWzeQTOEcR6dr+O+f0yWh8J2CElY5zRMxoDTT9K
puizvJ3ajycp69G1bq44RdbNR7d1FV3x+U29TvUuDBeyiteI4Yug0DEoq9w3
cJODhBgDVflRuMk4wDcikEVL+PTWz5GXshod3YJt1oiqYk5Mk5Q6nx1ubOIU
9r9f2AQcrtzL/R06DoeOqCO/6B/2f2gk4Vanc1Ev9fFJAtApJc7sc0Fh77Hn
ExWrUVJ/gbzvjqYCYpRs4E99FIO1q6YT0fRApq2Rmo49TSbwDxsvCBAHrAuj
+RMXTjS/TJft8OrVoAHE8Q1O/xd8RFwbn/S3Idbmb8JpHHHxENlz33Hc0uIz
4ncupI2u+CRbLoXivN5iHojnon3zLNwpb2KG6GABAZ91cMrvR8D9nHCynTWo
JnyFhkbI/9yoeh83b3QSFueJQx4b0XVgGeKsNqDcbAc6L/Mtnmijtor30B2f
wQI+SZpKaPP3QaaeGo7ar0OypiGiTXagyEIXsSZ/kFEvJDGNJvRmOgpDJ+B6
wAIc0Q7HozsdzNGYQmzcY/6KiLIJgFbQPJzJ+UbWBWgW60dEq6Tl2M7C7ZTh
6I4cgxxtFfQm+uCicTTUdONhJMg4zNNhq22Mav+v0K4+A60+1JJbjUILRYS7
WMCP2EvVofbQtkmGmWcgtGOCsT/ME1bRXjh/NYxd+f7eJph4boZCaAW8CMuk
pY/OZlcjNzAbIW5aiAm2x4kUZVwJnoLdjhGMse0JT4ZmDHf3ejs6GabZBxhj
d3QJTjW2ozQiFNnBQobDRILq83DaYBIaTtjBIWgWHPzLoBVYytot0t4Sj657
w8ZvKy6pTuaZzncodQ3EYbWJqLIYiyr1b9FOPYOJO4SwAM5UWiJZbz2C1YMZ
Mwv15kqjUb8ZxTSfoAp2je494OZESSLXBeeQ+So2qsgo4Gbqu+gpN2GYVhex
nDWEK3W1RoU2sd6Cv0KK3ySkuk7m3W2z4OVmjTiDPThq+g+O6agQs34PqgyS
xBIRAitj6k887iyEvXkMLt6l0YrLBLVscKDtkej2edyeA2vzeGKkErvwYQNZ
gs0Q19j/IlQTWkugMwW9ivPZjH1NgKxNa3H7/G0J+g3D3bvn2OzLKflHDB30
3Lwo1GwTIgZXymwZSmRWxsGXfCQ5bRFDH/peWPRUtBPLsSpnN6dDTl/MTZyP
2BzPS1ksKv/Ss5bgUomNSJiouoUJbqr/lnM8CTHg9IL1TAkYFvVfBqIh4eO4
o83/A3nk/RLn1dQM43xIb5HV410czP6VMw6vnccN3qY9nqeBkLC32aaycn5h
m4hLnCqHx6N5SKCs9kB1mnjIFVX6UvQayiMTjRFQLY3waDlhiaB9zoiPWs5X
b2rE48JtZAzNRfferRL3F+eme9Z+Dv0nKtBbksXQqW7/9+jYOB9nlSdJNEIj
5HD1/pEM5uC5nZbG4g5i8HYT0/51FlsjbWcIUlTckKhpgmPhv1GrisyBVZzW
r8OJ/B2KCttsJKga4Yjd36j2SMOd3GGIVbLC5YRZKPbQRrLrDLG6mFe+CtPS
091WqLoSo9QRlc5GOOYZjIL9yqjcKZRRmoWbVh/ivul0NJlwxhLrwuSyAulk
arZEj2QeutMRPyOBXI6LRhtwYW8ElMzltRlmFtrM2dToQeAg7GP0pI1Hra0m
qn0mcZq/qIXIM98CL8GtnTENGfmj8PCiArsNPZ2lsPTZCG9fE7j5O+Ck8Y+o
TjvKun5QjhxpqoH6IlM2j40CfAlLnMM1fczmYOpGbRNUAwjsRKRDJyEJLrmH
YR3lh4IgSRopIZ9ndKfjesxOxLtPQLyFG0zcI16jyfaDxuHOBW/YBW/AUYK0
NFmqQ3k2Erz9cFj9c5TqfIgi7Qmo0VuFmtrjbAQ8auxF/nFvJGioomCrOVJV
guBimIEHBJGOldUzNDL1PExTPsXaEycTc+Fg4I9U64W4ovw1mgMtZB1zRqKz
QJmdYZXXb1yP2QORKDP4DJnuXyLXfjJ8xPVnOGFfK5FluwrndWehhxaRsf8D
3dmlTA4v0K/hPFvoR9uRCDiYmcLE2BpBRVIsI+PrKTEcc3xhZWIGc1MLeKaf
Fw3HF6IUn+aYZSeu0V0Kv4pr9Ch+s9T6CYri7DPfgMHIrAqVxQeGyE0mcimH
8MDV1l7JTfO0Gcg9osqy7ikdO0woEaVMUTFj2fsHiMUYFvEWoUvvo+/WNQG4
BNv2cl08CyM8eXJfzrbt7D4N/6ARCAt9T+Y1e8T5n27cPIGg4HcQFDGOKaHp
gz4HhrwJ/8ARqGsvQKLhDLQJZPJN5j5q1dmGQHaOQwnTfhtRWTtQWW2CwODh
BLiGorGZE+jThF165IQ4jhauAeNx7mi4ZILg8LFcpYEhiIj5XApxHHSNxonY
o0JpIw6gA7YhSjkMwWHvo+TwFo6E9R3nSnv4mAnm/nOBGHLMnevnoO1MFtoN
NqDxnxnUNudGw4+iN+7QUT12ddrPlLMF9U6QKXt+eDSPHw2c6u9p61Vk7PPk
EnJ3uaOr+D2ZSvnKP7zS5REeXu9DS+Ee5Kj5o5CMxGr7majw/g31EbE4GRmL
dLevEEDQwefAf1F33YftoVt5PjoMViB3vxbydSJxImEKegOUcE5JD6d2rECN
pjou7LJArr4yckw0WCWzsP2aSNFxRareT7jiMoYdS13kLqTss0QjzW3YrQZb
2yyCWvEwNE6HNTEile324Djhco0RU9AUPQZ34j9Bvf9ylJosQ33oZMIY9qAg
9TOECq0/PoJn1uc4Vzwaj5ov4NpxYs+ErsNFwdse/AO8gwrhb8VpJ8MtNVCe
Y87eSy9whF3aWgJelSg6UsiG/6WD55knKjx9HyKKfkZL9Vrcy/yQcCdeYfgV
rrt/jaN7f8TFcE0EJ0+Bpf0qZJObd9yBtvT4GKdN3BGi6wsPbSNUKBJA2mmJ
dKVfJR6NOWhVXIaODUI0bgmadi1D6zrh/YW4qmiB0vRTSPaqgKNxDnbZ5DFP
Pvd4gkt+CkjaZ4gIFyU0qc5Eu9X38t2DxrD0MnqW+S47GYBdK6OdxD7BqVg9
OIR+hVT3rxCcOB0e6RNxJG0CsvcH4pj5ataxpC9SA6fDWAGdV/SfFCogDoAP
jhYNRZ/jPkKXFqHPRpOd15OOFv4rY+S/0nBV1LbJPO726G7h37/R8LLoJXeu
X7CJEhUxHkHh7yEm4jNGoa435PBzg1McZxZu5fFvKI5kbZEECv5dS0IfZ46t
Y98/dtKW+bUOHtuDA8fSkZKxlGEqr1IWXeJNdVr8/obBx20s6rbO431DQ9G5
8RfcIiyS+uEO5q9FeMjrvKE6HCER7+FUvo54fPQ8eHnfIMHuExhNYpERx/3O
uLCUt5CIcTxDIufPFwloPHGdwK4LQozdkecaJ1iUnH6lCY/PnsP9vFhZdyJZ
2GQIH1ykIZM74a7s4pdmbBZWSLqo5J2pYAdA5dUlx8rZYt27/w+GTo8uHucv
hioE3V21ewAKtW1wKvpjPKMN7U/NANpSBrQt5ao4Xz/dglhFX6TrKqBUIxA3
4g7gcsddXM9Yj5T8LWg9Ims92GOwALdD/ocE7UA+dcQHVSGLcMr8B7Ts2ocA
IxfCf5ahSmUjkpRt4WtrgRjNFTjpbo44Ey3UBBHKXjwYIQQFz7jYoVV5Ipp3
EoM3ZS8CXcLhoBYDC7vDcCuMYOlDtD7rmVx9nHUah3sms7h6kLt+wrH9S9Gp
MlvG37ImojT/Y8Qc+BJnrqujK1EdlmFRBKKEHM8waAQdgYpOBKLJcUfoWiM2
TYtN3LIKCxjE68LKYKMEKxYzbMgt3IATRR/hUfGbuBY4FRf8J6Mh9Bs0hkxE
jfU0lGm44ajhVCTETYedixV2+Gih0sMAp+xWEntrMyuGuDOkALYuvrA12436
9XOJ0U9v9zvk9yJc1ibnaZgNZ+tCoUMeN5fuHMIFmx1wpnXNXOxRqzMb3SZ/
y7UsevbkodjYL9tgJUuz6hZFeq8zOt+wfwZiiCmdEvg5avxcoR1eiwJNTTTs
Wo7urCRcruJqt78CfYYJGPRycQP/mZEUeth7d8Jc8KT5Ovv7to+FFLUGiarT
57a3AE2WwbjV28L51J/24l7warRtkL3fuZ6nIcOkMUYOq8ksSSmx5abdOMQf
VMVTfq8PL9ijmHf+Fx/exUjScyK4V0o3IHqAYpIprnCV3GrO2siHQiXiYcbX
slfhSoIS2vf8wG1zyxxcjthLEI/33pWuQlyuKspOHca1pmJCvOqfOy5qdVK0
eZ2/wtLAITUR49O4Rqul5VpizsZw/r7JhLaVOJ2qhmCTX5ES96OATHGJU0Tg
fXbvtgyZWChEIngYwuIh94s56y/H4TNR78KfsFCEoLRsJy6X2OKqEpWqLmTo
9KT1uujBwh3EBK9DR+Q8nEqci5aai+S6X0Vj4U/oucvXZObKTgqlnZtOXuNT
0PxwJoEWiuplXVHqWiqAy8oc63p6H33u3+CB07eIc9FFnBJXEOCstQ4uZ4xG
s4M9ssM2IsVkL87bqyBRaz8qo7/HBZ8lOGzmAGtPJeTFvIYiv2/RqvIV7gd/
ghZ1wW0zFzct3kW25VZ0336I8w0ZzJajxVqr0olNue8LdDl/gHv7f0CllgHO
qM5D9645KKTZQ1lfoTh/PJJSpuJMETm7JmecDpqO1uhPcIUvV1TrtRnaVCzr
VQw9j2LoOhVCNTwFhykule7Gfq/1qFsvBDtGMs7S5v0rGVpfsXNv9lmNeHKu
Nxua0W1njQzFPeSzlYoa5O5UKpoiQ9mfXBNTdF05jkKdKdC0DkeYiSIK1ecQ
e3gJdUiMZpv+DG1bLOFFexPoGeDKTjILXPKIbcN1ar1sR9Z0gziEGxK6ZDob
XbsXiK1GOg/m4KBfESGOSjhiqY1wYhMmKrojZfte5JouRclODVTusEGMujcM
mWIsDbqBm3D8VB1SlJwRZ/EDyn0d8PDRE/n0TnkYEov+/4veYCgPL/fSIthw
fXz5LNvAbW9jzmzb8KIJLm5TZA7rCBr57EUlsb+q035H64a5ZATT996XRQf5
4d949yZT+adnLka9/U+EdcgQq8VEASfKpd56KdsZeCofyMGaYNg1t1UQ9rIe
ZYdWICFrCdLKfXkLS15pKw1yUpyj9UaYqMtXDx30eDYtklVTEQMJgzg52sjn
xG5i8PJGvJhJILiFhDAfjQLSXIu8c0fYIdByJvQ7Tc3FYtaBtJVTkkrUa1S3
StCJVipKtrZh2WNxidME9BopOUI+jMFfnHeYGUfjGE96ujiStO9j0WqlJ194
4TK7EXRTVDdCT/6g3myxDszT3i7RWRXqmYMo/41It0xjzWkG6Mm4C7VKLOxM
ZWoVNjZIUvJjMuOnXbGoF3oHtoVyQHSTYLirKm46fIiWmO9QRsAlSNMFh2wW
40TwfsTzu6O1Y5Oi56HATBehxBzzM9JHRdBMHI+eio6iQbiYRMiF3//QpzYZ
F5Q5z0z37h9xP/M1nAicy073WnsZV3u1KRmH4zfilPE4PPL9Cn3OH6NbfTk6
dpBLZb+fERO/7A9wLv1LnCaT/lnRO4QMLsM5SqYSCFv2m4UK+y047vI3DL29
sMcwBg6eNOctAlZBiQyIcrNWwET/B+oEGMJPgY49hkhL+B6Xct5EkeMsnDP3
wJNH93E/WxtHdv0ucBHmi2vaoY9o1yI4uu7GnQdP4GX7JzETnZG+ywBJqktx
QWse3TTPiz5nd7lJwR1uTKSQiBi19ei7cU/GV3W/R4ReMLyNQhBkvohdnqe9
zVz/vZ42HAvMQj0t91+iC5f9sWQf9jiq9ikOmL2PXB3KGWMQ7J6LnZaZ2GXm
hNhT11Ad+QdOmv6CGPsZSDvRKPOe/gsWDVwq5aUDorfpUT961H5Dz56/BKaA
x5UGwuoqm/MvECGwl3joGSmN5MlNd2qYPDhr/FJUHPLSI36b3498YJFiQWne
UiSnLURy5naUSV7nMGKAmnUoqir1ULR/Fpp585rwP561DONTsoYhPf0r6SQb
NoBHlNf4cvG8EwYisersOsVeqz5uISZx8zUaS/1KeFn/CFQ6pSI18XchJsCp
Joo3CsAlCghoqGH7PEmo4W0C178KoQZ07Poe55UmM+wTMJJqX/1cRyPL6TPE
Ow9BUclWlNgt4/jB7oVDeUCJ9C3jdTUH0N5cP1CkxgHKSkjbktRnOqPGxwy3
zgXiehafPU4fNE5HAaV2O277GxJGsQRn45cjzd0H4fuc4G+ZAn2LTNr4hq/6
5Y2CqN+QqBNIZpcS/DRjkBo+CnmxgwnLH4f7VdMQYz0T51S+4Wcmsbgsk/G0
6D9oTfyI7bLnzlX4xk1Ca9xiNBOLri+RmL8H3ybW1jw2ixsVHZChHYwDKopI
1d6BbMPNOKZlihzDX/Dg4DC0Bk1BiF2WLDvRogDbfFwRqeUC5YDDSFP8C6XS
OhhbhBE4ls34ht1/wz1tNUy8wqFmoo8LQZvQHLsfHcXauGpniFM7eDn9jjU4
orEWmmEFMLMyQF9XCYKtPbEn8ACydrghWf8PHDaZhtqNc0RAWb8ah/Ym85eL
MByDeHQwnRxHNOt2L0OMqTHfFXMr6zL5qK6ca7/36Cna40KZU7/9RBCc9NPI
+uWCfMv/4sruGai0+hUJBoU44B+BeP1dtP8kim1p9q0TSgI/wo2I7Vz09/H/
D1AGLnpvyE157iFz6dwvOcTm2v28ZGHkMLgYKuHtdGrL6QGGSjYp291wAWHE
wNtARDDESYfvKJF4Bda96BTk9Qfv8Cf8+FotO/RbLgbcKeSniO0FSkoV2ASm
3mlB4ylghYB6Wbm/sbX+Yf9NORJEAaCwWEHMExflS1ztjNLEMzxmjES5z1mE
R37MyoHQB/kaF7Er3SQ2qOWsovFkO+24Fv4nmtaTqbN+Dro0FdAYbCL2uqTO
t9ZNs9g2uJvUR9b3uWiWyKuajf5Cr+V2NoxvagkSCvlUppTIY3yxwjfRfcOJ
KcUe8Q79gUox9vV7l3AtVhWXQpTRdbVRFllZSBYFclqlI/H4gDFadayhZUXL
tG6Gr2UqdnAZH6IQ0M1hPU57hsLJWAk+Fsvhbe4DN/cvUZX9LY5EjUR94jqE
u/+Ckt38LFRajqqgKjLzh+JRAbnYzdV4ELWeGOtC8uUc9BiOxQWyrvrs2YBT
muq4qLIFaTv3o0R9Bir2jEep3iRcNFJBjf409PmOQavGLLLtZajS5arp2Jnk
Q9U9jtgqv8A79xLZjhsyhbJk9Bi2z5E5BFahc8Ns1AV9jUj/SUjw/gonTBbJ
rv76RWjX3omjO9egnVESQ2QGz8VePz0E2ySQEaDGIvg+dvpIVPJEuloIiuze
QaPxJLRsnM3ueJviZFxVWYgrKvPJvghl+WcpzpnOx4nthG2R9zu3zCXmZABc
9WXt3B0Nc8RyqE+aMwjV+RHl4eoIIazPy/VPnHOYhQeFRiKT7Cm2wRHzxTgS
PhllJn5IN92IcIO1aCTHXKeznFjPp5F11Jac3yQCgpORqOxHaM1iZEeSy5ei
ib7TBH3qWga2ImNgI66ez0Xb35RG218QO1nALJnHN2/xGPMKPIGweZkLVrpp
ufeGkZV3FXr2riE22XzOVZRcRMNpMrLyaigZKj2j7S/XDwiQI5iE/acqeM+U
JQ85w9Bcp83mflmlrlSvzR3K6yIallUasNBcVOzE54RXVK0eFTuB51pvy1sU
rPQFV24nTT0S5240cx6Tci12YW71neBEBwfXCIjHIc+bDPAOxjhSUx35YdTb
I2/1CWcV5zeevdd0RAU3hGnxPouCdBlqsBnTa7aJ7W1g7kx28hkeCWJQW2KA
lvv3mZu7oOgvnC82l+i5pKBI29lXEpT5nXGVhwdXoi/SGbuF5g5jscMsG3om
2TA0D0KMzc8wMklFkNca5Hj+BRe9EDi7TkFYyFrEub/DTp7KykL8t8NffxW6
tpEJrqdLPu+L3ox3cCvydbTGLEC3IO36nEFqu2MknPX94G3/K9INf0DCjjAk
7bJk8aEEI3uk7DBAiZ4CqlSUUKqogXIlL0SqpPC1B7MIACTKZIe0rL5vhAxf
KOtRVUUbAYA2MsFbFObjiN0kFEeNQXXaRBRFfE0BhjucxWyetO78B+e2/4BT
ivrwd1aAv4EZNCxoadmNMHAsRoH+fJwNWoZ6y99xwvhjdFq/j3YLYi3GjsIh
n4nISFOCtW8hLFLW4GLWOjgHbYNueDSMvJ0RYGWESKe/EaxGSI6yE5JVLJCy
xx9JlhWorfJCQ1wksvS1kaHuijD1aASohxEc0keWriqayjkNeH3CD7ji9iMC
7FYhwPgvlLguR7C+DopVViNz73eItdtA8NMY0d5TkaZkifhdqjga+A7OCFG+
8GU4XWArS5h9hceYK8f+rDYOPTu/E/0hfMQcz7lchrELKPXo8mghDmQpkPBb
7tq6iHPqKK2XbFn2frfiEu79PZri+09vdomz/+WYOIrsbw1ul1WLugdxu6Iv
uwd9husEwOnauU6UA4zhAafXTBndO1ezL3arrEGvoaKcI5faPNHJc1jo6vqN
yIG5JKLVJhSLvXwlVnxNUDs9efJgkBCKpCSlIUcbDSUhqE+zJreJKzFBy6/m
WZag9iq3nZpzPjwOeCAq/W8xsiQn1n5LBL0C6wnIMxpH5ufq50Dv0bnj7Grm
Gr+H2lJT5JsvYMkmHEV8j0C8MJm44p3n/XaiXaLFFCpY2psqoeDCVVyotEeS
9VvM0AoNG4XkyDXoqMrkT4e3GEfImsB2FTH0eVo8DR3Jq5HlHYPtljlcstu7
ULP/CRnWH8PCPpastwqICp6O037bkBn6Bvy9voWX7xzEJEwlz0OQabCUsTsx
FqG1ELU2U3ArewjuuizgOTVZKzU1EGa2Gx52XyDAeicyPLjUmUL1JQi2N0G2
/j+4vvsbtGz/GtcVl6JqbzR8dLM4UvcOHPV0cEFjosxDQpsNKQt/z8N5B2IT
Go7HaQPamn4cEtxp4fepSDj4IUrM5rCLO4wdykK2GF7WsIeeVym2+pZiuzdt
O0toQ+gqHFAKxFGH8egN+Qhd62fgbOAY9Oh+g+NpH8M9dAVija2xO3YbLoZN
QnyQKxyDRsLPcySxEVeg3OJLhOjtx/ldq5Cj7o90oxBkOaohIZzYmC77kaEa
igiVQATRJgD79hEbjxhPQdNxu7MbT24XoTP5Ixy0X44gNQ94O09FQMRQHA2b
iGj1fQh1G4Kk/b8haK8bYnYEcMXnHGcgK+hT3PD6Ck32k9HktRpd10yEJU6u
Y9iLQuMjmIelW2GFKM6hwSfuIXGpjJIaLCJG9Gp8z2GEioIwgUW9Dtlq17bl
AlwIfINO5Z59m0SWQn+zIDz5GEEXiTXH7aFP92ceVd4gm1si74J2iyHEWRp3
4hDttq8d20+fmfIgUTojH/8XW5Hw504PgT6EQyGv88IkmdXUffMiS81gge6q
X1B8Ti7bQzgbasVQQ+phv5CONo6Vy+Fdu/zl68OD0F8k8bn5aLYJJzyxDeka
Mai52IcTJ+24qtZdp0TAu9pdz0XHZE3aeBweIsYPj+h+Svc9hF9OBMiu2vcu
YlOnIVx/ikxK+b4cxnRozUTBsXr08rE0CmkVh+rI5EuHs/VGnHT6XmIVzEPD
9umS/xdwZ/Dw2SBZf05JoS/6oEW+COD0py/CkQQt6Ihp/G9AwSYNfq7ECrFY
Cyu/7XAMWIukwDeQkjAIB4Nfg5nnIlRc6iBXsAj+9p9TmfogabyhQXsNmj3f
RrvtfMZ5h/CI02UYDE/HTfDQXwNfp83wi0ghRCcY8Yo+iNBVR6XuT4wdcoN/
Pq5vNUGAgYg4zqZ/oi58HO7bf4ueXZtgFxANW19/ODsFwM0kFCFGWxGutwWF
lhtQaTILQbbaiOSU3wi1mcN8s5x3YAGLWZ/RjMFO6yQoWekiP2kXHCzcEL/T
BvfjlqLFZBz6jL9AcfBatJJTbPNbjr0hi4nBswaF0ZOQ4jYeB2O/gi8VbHgO
Q77/O0iz/BEeTiuQ5EAQw9ofIVrJxEii4cGNOBv+Mw7sdUWemSIqLbYSwuOM
JDVjpGloItNdDSURLig1+hMB+3WQpB0AZ7vJ8PQZhuzQYUixe5+VMqbBZD97
VcTs8kKCogvaEicgRm+xBOzn4arWH4ThVkj1zi+Hm5Ho51c9ifOC/8irLRZh
fj2qrWHfI9ydH2lDRIcI/SFEQVjnn929zV66E2QvFr8TDJh78a5iWF0AHcEc
uO26XvTTsNA5Z5nzQDSU+dxuptSyUL2gGholLPz/Egx/eLSEvf6gJIv9L+yT
nJaYXzLQfySVREdETJImZIg1/oV+HsQQGCQk0gp5w5xHlpDGi4a0xBN3dd8C
DYh2pjfiatZ5FqOhikNKp+imBsbDWDDr/DYxS0+4ZHdSQtjhF4YsHiRUNugm
jLjcfCwrZk1VRYT8yzxyZOB0KMzAedNPcE2JPPsp4Oz1IpaRJ6QxHym/zhwr
fvuVWexwuDga6PFKnfI0vVnSi6dWAY1Jg9AW9T5606PgZh+N3VaZUHaMQOwx
J+RYrMQNt3/gEfguOx9vv/8gIWAUTiRsgKLtZqQfoxUpHiLZYJaEKgxmDpmu
jdIhMIoN/CbX3XC3DoOr3kaEm26Am50LCqzMCLYEInHrFjSuk1iS81CrHoxI
suKH7fuTGAUrUb7nZ7TrfI47Jj/DLWgdLgZO4NI2PH5DgsNSFAbNRGzAf9Bq
+h6q3VbAO2I+SytzD56Hsxvn8XGNmWhT3IBy8n61L7nsUR6IU1qJVomOr0Nr
AqrztqHFcSM6HSYjJ3YZfJzHIiPkHcSFfI2s5KWoyf0CJ+NHosJFDb66iyXf
X0Bu0/dICVmGspy/0BU2FQc0fpToBBfghqIxDhgshI/jDwhKiYST53eI96W1
WJOg5eOGsPBZOGD6LrrD3sbZ2P+g4OBf8ExdhgP6xjjhMQFPIxfg+npJwtUS
tKY1SRjCK+BkKJ3bTMHH5jp5pqaJGKn9l+QIASeYApBjAIOEKkUPijO5M9y0
SGQEAgQJcHM/L1nM76LzvnvnUhGGpBIfKdHp3vkDczOPkriZH9ZwkHg/O04W
wh0Y3x4lF9+WnjbDTh5VCZq+yaMIncZ5ubPZUKd1UCSuGfYQ0IFYNGJZUylN
enijna0BnFv2IfoDV0g82G+SsZuEJzwhpG7ghNBp5HuluFVhhEoeuaiPhmXH
hY2RlycPRvu+P9C0eSbbPYccb+Km+/fI0ZgOX5/XkJL8CQ6F6/EXlAPTRj91
HNvzPxaOzDGcgMz8YIpYnCpnKGNlWVlRiDHciGwVLnN/BH/fJUcrphPLHMhc
N5wnF35HAbl+eYZT0Juhj4bQScx07yzYgfpSIxQbfckDx2tw8X0HGeGfII+Y
+JmhX8HdYzkKyotZdO+Y+zK68g8XrB7+6Jmnc8Mc1OurIdh5PRyNsuBg4IAk
XTO4Om1BaIAZTpivQt6ehTKK9gHatm5HjrI28g33IXP7WrSsk829hh2bcMz8
b1TrbUKB0WJEWVghRt0I9h6zUaj2HYr1/4cE/z+R4vMFIo1+Q7Ldz7hATEnq
k2nbPJveTxHlyFE2ayyiU1sSP5mHRofv0RZqgMadzggz1kK0yypE2WogyOUP
uBgFIM1eF3VZS5DgPBstcqxsDq7u3oZAYh8e1luDBnG7YxiSX9Gm3w+Ds8ts
gqJ+CPJdizJicxaGbkJkwI+IDX0XTQRWMoKG4Uzi6yjL/xQhjtpoTxyOR9Zz
ZBH1wejYL4ulyHUifZFvZZhI+glTYG8wV4PKGmmLOmp63FRdOdC4EZc99hWl
H+UQg01JyjaivdgzQQlx5pOZ/dxrwhTv2iDRKA1Q5snsk70iORohXmCZ55h5
SIi5I4OPFwjR9ELx8HgFuvespyaYAJICSaLAyUHHWLFYR1bSWuZRqC0xl1Pr
UQeKL2fjcC+8gPRc15qEzLip5M27uB3EoEOImrfph+EBuV8PHzQgUXeyJPIh
z5UEFU1O3l/SYI9gYgqmDW/xcPfmXXbwlyPWoJYs2QUGH6L+kANO2U9Bvdoa
kTz2Begi1GUsLu2eggqPj+HrP5iljpQcVkZI2IfsqFpEvelg8YhlI0w+ZevZ
0zo05JJpezUZJ20/wMXQL4V+TtdDP0V2aS78vQcjMvB9pBcfgpLDPGQFf4Yb
YgbAYtzs4epydl7xwPnNc0bwU7Bj9zLEO05Ert58HLf5EYEBTnCxVSE/ygi0
+Ak55lMQ4WuJM+5LcEJvlsSBRH7v/RTXAhfjusHfdPoJl79DJO+z0UAGeaTl
z3AkR+Rp/R3CbP6H3OD3UG6xiNM/xh9G47bJTP/ytDMeLf/MfYNtZjTaleei
O8OLmI6/IdxwGUIiB5GvEnT0GYJoQwUcL0lH79W/cM5ojgzOhqB121ZEuE1G
stJC2Rx+h5BEM5h4FsDA6Ru4+f4OD++pSAoYgyjfFUiOIquL50Q0ufyN03rj
cfTAIJzP/AzOfnZ4UkDujv1MSZUWDso6LKVmwyvVueLamc3l+d1LDBRpvdzS
rbBChAjGffkJL/vcUObboG5LYZuERojbkKzZEhAYOFFHyHlaBB8hi1JzdIYb
GcPknLoSS0Ra70GAjCECZKwX4lIE1rQ1GDkRCkPyTlYZ9Mh7TF70mqhHpgUx
jnptJSx5njiyuuy2oOJyK6MbtP6HECl+oWBwHi7vH86VwCQn2aYgTUNYxp/l
M3Qe1aLhmUFiOtUAtPQNHAEf/yG4dW6fpLQ3d8h9Xubs0Eq9FglVhFkZD9u/
JJRtITo2TcSRpGB21DQu3aE8gRz5rzim9jUKPAYhMOIzmj/GDoeKhho3zBUw
onPjcpFZchf14+cqLnV0c9q/23030KY7FtlBFAQ+w4nA93CSPKdEfApv30HI
jpqP5AN7YOw2G7lB/8VVESiWoK9PqFL8AL7W6shXWEXscbJQb1wg4WdvoFl9
Cg7Q2gvp0xHjN5GvUvAB/AM/50JG/m/gQMQmnHaej/Ne83DhH8nivX4Z6m2W
IMPiV1zTWci2O5yHD7ruNGruh5d+DBy1XZEaPgFV+ybhbGYx4rZ7EST6HRd3
fIsr0fpkvDSi3Pp7nNy5gHCO+YRzzBkp4Rbtql/jXnkyundNR6orQRznCUgN
GI10l5+QaP0pTmfYALcMcM18IU09EoGtRWUpAmx+QpD+PCmGNG61QyBrvhoG
w4BdyEkfRaiDBaySNuGE6R9olHgtmnXW4njGGyhI1GdOqSNhC3HtHwmGbPgZ
jWdui5PpXzBEwAJqGtCH4GYgzzJzROZsFKuyPODzgh8eLRGzPqVOSWGNuxvj
I0DGTQIxvBruFcqRDzFQ/CJ4GqijUOA4t41/QxeBpC7VHbidfgj9JR7U5cq9
Jgn8SKFI6jkRhe8SS4sjlFSZtFhudt5yMxIsqRd7SZ5z50rZwEPcLvqTugO4
mz0cTf4xOF1iIDSg4Xci1fAMZYnirVTuTk43O3Ahpb2iE+eM/Vz+1B7ivPMK
ycIp7+u+eMFfoAMQPJ2dhLsSrBNsyjZTNYGzyAE7f8SDZNXD5pDDzmLBn/5T
Oagx+gjnAjSQbvwecn0+w5kCPT6j7DAeeK8dKpLC+WRvC8kN0cDtZD/cIkS+
c8MCdjTX9/8kqXQxRhQX05as1UeWEMNrPPxD3mQe6aPmn6Aq4F3UBBMWEvgm
skJmIc//P8ixep+laV5pvMkqZ9UL5GUk+b1UxBtWY9+KdvlWgbnLj7Cw/hWn
RfOU3O8NM3HcciL8xZztGfCIfRN1TcVoba0nVtNgRPuPwJmjyTgdMQmX0//A
SfMVaN42ixgOc9CqMBUXt1shQTGIUA9/HFZfTm/KCIE0qvyIHM1AJFi4ImJP
HBw19iF7rwNSdlojX9kMmVv/xq2eJjy8akhgMRT2hgmI8t+APPUfKUYIfIoG
CVqdJ6IrWw0t5uOQ5r8Ah2neZgg5Itu9KLQYgxTvnym8oyhxJq5KUXHDSlR7
DcPpBH2kR84mNE1Yp0ay96o0zBCuHAlf/TSoBW+Hjb8V3AvPw8NnF+rFcfA6
Gwet1sPxtGQonhX/B5Vpr+OS+lTmiO7aKDfzBj2nRRHLKAtrcXUpuhVXU+Yh
Io0ENcTXBESiTgsBfYSYgexzw0TnBoUL+uBNCymI8f4SeRGJnJ9l2ICQM4R4
rljEjwBA17ZFzB840F0yVHqGkkh054Z5/MyW50iiNuXcMXlm8SLvLS8ZjiuW
n2VkeOz5GyU+c1n0tIPGXDgcl9frcMtWk/JbOH/Oj+nnE2zfZDu/5WnKnvON
PuB19f2ocFnKIgCyKL0UkTkaRExm0b8pKyD9Cn44RDx3yl/Kdi8QvdLrF6NL
c5ksqLROuFxk0ybZwjogbvrKrhlkPZ7L6Kh4d4XKZ4eU+WTPmQQ6RiEl5zcW
+/LxfwcXgt5GEjFkzhC+UkYYeg4xF1p3z6S5lOjsvUcgRAeXwrjCdvUhk8nP
9+SKUAzhissrWsZBw3ULVK1CoOs5A7bmP6KU+iTIfWrZ9i0qrT+CT+wX8Ij+
L8MQoSigUOqlMJdLkk2PmYOM0LHITdqAs/bT4R35IXyz3kdR1DhE2P6OVCUr
5G21QLW2ApnF8wQcadzugDgXRaRbJMNeKw0aeutQYqyBA7sd0bBJD4eMqND4
AdoK1RFpvQTRnmvh4fYzPO3JhBdG1kSGI426K3FGdSFDr+Ytc3Da6kvepPsC
tYHvIpeAbTZhcKk+nyLR8Qukeo9DksV7uFYUilJ/Bbj7T8INJWKzke93bFyJ
TBsPmAZMhWXKTqT6esDTaTeubuS8Na1b5hNs+g5ert8iwH4GIu2/RZD/WgRH
7ULPg9u4abpCZmUNQ6vyu+gumIzuzKHI9xrOBsUJtU0jJGgygMmIQ0C2NIuT
mbcVxMk8ABOkhg3ngRglfET8ioTosP8puSYkR9iEBHXkGoMKJEWwXG7n18iU
KjwU0fDOG+LQ5p0q6yVU7rkUpyHyjpXEdYLpNZAzieZXfgKdhqPELc4Vp9hw
YXITm0euZ4ZUgkNwY9OvqLIbgpyUZTh01Awn1L8k93whc7907FiBC0qTWXVF
+ogPm4Fa6bqz6TeJnKad1lQeNJI/FKmOWJqhJM8Gpd4ijpdQV51ouaxfggv5
dZLyi9/iWOxmbmlI8JF5hFky6DXEBU1GrutkNOQpoKxkCeLztViCVrj3aLE+
WXL8t9wsjd3NskyetF5nB7nD5iBrr9ocMxf6DhHwSRaglqunrmSzG6bkdQVa
MM92M0zso6ESXMXqrVc4z2DWjHvqf+EZ/R48E6fAM34WjtQVCjKe/tuNCCQm
YJDrW7hgPxHl7p/CN5l8PP4bAiLTEJr2JvJNZ0nY3DzcUFRAyTbOiGr45ydc
E2b5QvL29zisJZO/W+iEIVxhCaq3L8NpFSVU/vMHLhe6cEvFyRKuPB6hUokR
ueTs/4MM4yloUprN3L6d22eg1WoWauLWMUoWl7AQjqY7UEJQ4pxg3wVNRD0t
XBqwDCU6Rqh0nIZc83XI1xqP7lPJOGnxF/QCveCT+D2SQ0LgbB8HpZA4RCXv
w+H8YrQrrUSKuyPyjMfj7P7vWaMqg+AQ2McrojxjKU6lGMAhyhvVtZoIy/0T
xftZTYfBPKdm/l6yuJXkLUe1y7s4pDeeXaVKT4dBctAx/AVl4AcGLOhsWiJn
AQhGErMAaJ4Y4SxC3JTHg+c+KwQ45K0XOTwR6YzgdLkT7fUc7SGfl4DEq3OP
hFixJM4zQH878jl+w8CIuVHNxbn3nrgyy3eG6C9w4aH1LcZQKKhFRbyD4Iix
CPB9B62b5+G2t7ncdciMnMv8I3RUFUT9iJsqK2TwPFAYo72UWuyyuOk8dPFR
dFEf/BxlGyI5JXZ5RvJbbyemRgu1mLd8h8P6fyI8t5QWFxa629G0xfNKX6OD
fKRLkm/eunuJnDqkxXQrjh9jMgHcctiGLPd3eYoxCvmFf+JsyC8s+flpbxc7
cW33YthGVKGnJhrK1ikIzz4n1CJ/3HsKju4bCIPgC99ZRkLbbSuCLnNy8fpE
Axy0/C88Ij6AR/o38AwZizJFzvsu7TdwTG+qRMkwB/V7PkdYMsc4fIJnUJ+p
2NyDwGed2mJ4O0yDGzFUk3MD0Ku7mK2rHdsX47Smv6R9WhIilX+SFEuZj5ZN
M3H/zk12Zncj7VmK97N7t1F44By8jS0QrbsDRcZKr9FUYMIuDpn+gDBnZ5bg
WVRkS3BiD86HjEFWEO80Dp5CeNjXqAv+Fpdc5uKkzTyE2aZDx2AaTjisoCWq
kGH/ITJth6AwaTWxq9bDyicWTkEpcI8thLNzMMx8NiNa/2vGYFt2jEes6wd4
dmgQ7oR/ikcR7+O+1VT0CEq7nT/jzKZ5Ik5s+B7l5m8ji4aTbcaiddNsnFJa
h5uFKfI4MewFOCFRlY2U4/FCyJVOY7EaApnKQoWogRDA+1qFuI2grHhYxlUc
EsqBUFmZ0PmAOjgpygioQgwf8TMydBi4eg7hVk/TeDyUVp8aJUuUZl4fiUuF
WutqSvKaOM6g6VFfg261tXhEhrUMTwZz4jXeUhEn7sbFbFOEbvBMfhw6dbko
zqNrnejRWscIED1jhj3u2kgOnMRCNkWW76BuI3cx6aNfIjatzlNia/O5427s
alCP0r3IHTLNC3XN8ccihgc3LENXjTRuLhMpU48RXUjlPUbiVRwuWV1aNWPh
a5GHaP8K1v6ar1Qu4lJrWzmSjCdKLsM7cm7eXu9lyDGaywp20foONIWpN2QZ
Du5fIAa2bSMqYOwchc7SEpgbJSO77KrYwP5JrysO+DrAwyCOGCKZxFhJhL7d
FhTxGQEdVfEo030LUYkr4Bn7PmIdR+Cg6gw8KJOVsaIyGlmUlIt01trPZMX0
wk3nSDxJo9GmMB6XzsbjbOofqEnn0hQPnXVEb6Ezkve5sCIlrN2i9i55EcQ8
kbK+RnMPBs1jO688VAcXa02EGs7B+SCh081E1DgtRGz416ysRVKKAtyc5iI7
6F3kBX+B+ogpuBH0HUJsM1kZYmXjTXAwy2TIqWSxnXWUPKo/CWeNpyLcajiT
4sSYf8jS3rt3L8NNBzXmm6HeqmNe29jIad0+GUf930L7AWLQHxqGy5nfEBvs
Q9zbP4NLP9hOfhTn4KoCR7E6Niwil2WeJKVrDnvOMjSmrqd/JxcDp+So56i6
UDOFRnEkBQwE8JAIJKQ+DLGgsMwTwrbGSTVWC98WsEXwffbQGOqev9566WpK
pg055RcUTBB4Cb8D9h939rKyLl3imkTW9R0/s7+7yCrMza8GPKUwY/Qbe41c
XTG6w6f409TEh2ErJePwDYmfZSF3ntlc1uOdUDu0b54uV/iraftSpuMUAp3U
PDmrMQ5+IRy9bwzR46lXvgzKX2e77937I7o2EdTS+A0X/WzQsHcF9YCyI791
kBjX9W2SLJjBYoUJSK2X53zJMmpy+Xwb2ltuSeutROtMF+mmNG+zI3QVikw/
4lKs/4fD7tNRbL2Iq9BArnOy6SYaS+JPehGaTIPleg0VWX+FbKMJcHP/DYG+
2+DruUkU7vf3XcBB2zdYeCIs9COkWI/GcZOP0RTtI65xVC0jjXru+hyBUR8i
zGSaLGIxGi2K4xEZPIYrQn/GG3Usme0p2o8fg4f5KqTrr0PCPk2UGv8oC6B/
NiAzYC7rAXDuWCOcLOzgZ7kLZZ5f4VrgZFzzXYVSw7XIC3mbZQjlHCjkCkWe
zeUP9ClqPJP5quh8ro1FNgcTLg4oJtBwI92C7GM6At1GINhnEAK8huPaemGc
c87Mxm0z0XO8ADXnPHHN4n+4bT8OB8l9EYpHdG2bxSxywVXVsWM2YuJn4tiN
a6i0WiuXGHtDdTce1dXwSPASWJCEIek6qvAKXk4+273tO/Sa7kavxR4658TU
ekk6i9QBIXhYKUQILgwhbiM2gJPJvURpWdceVTEMwJGJIeISyU3X+UNFZ4Ek
cskr5cnmZbHbgRXOBhP6YSFOFZHFtyaiZ4s0JX+ofBLyCUU0bBV8FJwTgNvt
Mzw9pYe2AVofXl3JIUOQMc7qfoZ0szFIdB6Bq7tW82Gn5+PKXftjeBweWBpl
8AuK78p7djiHNx/ZYOGoxXIOcGlRk1zreQzVhovHLFsD7mcGcYVKbsjyjnoN
/0Sf9XbxejZJpTbrZEbZ4+uX2c2/rPgXgj0Pc82lQo/ykPQ6U8Mm2E/FWc8/
UVfkhCLdsWjT+hJ5dlt51nEXtwOXM2evOOP36sAj6S/Yu3yFi5vnijEgshoe
JazcW+ihc8gc11N8cY8QAyFXKd3oMxze+zVanFYPFTiQdMbvXsOa1Qi1rf19
pyFGdxZilIOYZiPf/Wch5QmJCansMzeazw0Seh92pkfDyvyAPBmwioZ3ijMq
9n6C+xcr0KH2McKc/ocg3/8g1VCSrDeSTfgGgz9RddQYaf5LUeIyGqUOE/ma
TzPZRBcuQoPOCoaGV/WXyNCQCi4X4zHH4uXnON+J8wXRwa5tqziOyQJh8pFJ
4fNkkRPnovJmcS6O4udzD69woOa84DoQ5rog6BIggdodA7WYMqEW/S0GN7mm
zfxqdGvvMolbYaho30h0HPLt0f7VDfGGPIa8IDA7cDZ1bpw/oIqBKN4U1h1R
DUmu3B2XVRJTlSz/W2bhbn4Gt2WpE3Mw54jkJQ5f82dxKPsvqleSLNdvyIHw
/YMh6PpHvnhUFwHkWz6G4hWQ4b+sQtSDwzns82V65gj1LIWTcQ5LtuUeHM7k
hC9AsvUbyItdyZ5LHKYQK3q+WIbp3gkLnNskBOneJ/v+AQcMUqEgrHcmS1Gj
PIfLSSfraJnF6wj0fh3+3q+R9ekb9HcaoyBDG7RlspA0eFhnHA5ZbSamQgTa
xHqZY5iLr0VRNktverOEbEJXeuCz5zdWVahJ7P7Glflp1n0PDx72Ijw0GvaG
Gbj7oEuYpI/OlqNRdQ8s7ZOhaOGAQGNd+JHZVp/4F66lmOB+jhfOWryHEu9t
8PF7DceNFshu8HB06eayq3iqugadW2ei1+ED3DP6hozPmeLY6FBazpjSWQu5
ydmxiYBof//zk5OLFzy3Ljn6i+uSzAH9gkJjhGQJM0aYkbfcDNk97rPUIKNW
qowaKprv97NiBLP+FfJG+Zkj8vLn7Ab5IJzoUWi+/iLZlNQaE9JQ3n7p56Q+
dlHyKCIhpyAckIMxijOEUq89P4/l5/k3PBRcuBSCAPsP0Kr7PVso23atRKXB
J+jV562Ebb/IpQk/SN0t3u5uMxPxqDvWSeBcPDkxkJMSUMLmG+uQcPDiIKFJ
XHtVHHMtnXX9hT33BVpD5pF5gqbsfTjl/C05rNnkJOegQ2E+jupGUH7JZ3pN
wHYbJVh6jEVR4nzEeA8iJuto+DnMRZjLML7y0AYcitZFbz9XFiAg8A22r0o3
PWa9H8r3ZTyB1pXoUP0btzK3EZ7PFypTWkp7g7BrSfuc2xu44JwaV/imjPYr
20FukNIUnE7mikn5eofAwTRRpmNrvc7mbpXPWvhk6sMnfAJZ81egzv8LdFdY
otH5c6QYT0R7TQHzPvQG/Co36fjLSIUU15Wno111Jvqcx+PWjjmySaf6HftM
UcginBU8amTSbViIM3uZD0POGGZz7kVDXDbVXj0VRgjzmCK91e88ynOSeiHg
LvinHhSns/du7uFEcdRf+vKaci+qTfMiU1i+jgXzwKmskRHpf8nR+P9u9+W1
MwZmLsjnAsxgv4fQ5rHSHouvUb0iXxCfcQMamnjEC+/IJu87/ShbY9WMuctN
DqFju2SxXCPRA1J5xhCkx54QC11VH6kfzKNh/612NsaFn9bkSOZ+4Zx3T9Fa
qIcTwbwq52smFw61zeR93/QnDpquG6Dh+BvcvIcj1+kL5Caowo3Q8ky9TfD0
HYzCrFWsVMqjJ7cRYzWFNZbglqrZaNw3nkyh8SjxVUBy0my+j5E+ymJ/YKyu
x3i/hGu1wiXkB4S6zWbt6GpMJ6FOibAGk+mIrXDDXXIh3BxD4WwVK/AXupuT
dsuQWmEI74wpaA75HJdZEc9PcNr7Q+RbjUdV5X4mvq7K34orGyUsfcMS8Rbf
aLuFI8az0WTJ1fXr0pmK9s0SWc36mWh1+Y4N1biYmfC1mYGTO+fSUCeaFQjt
JgZ1qt0CZom8IBD+KtT//1Zoes6AkyZESG0+mgAcsFXchkT1Pkiu3tq/zgyZ
F5YtG7wsrNfdk7tjfFSKLKajBCB4+SrDF18YM+Azi1/NOJljSkPy/gC9v7x6
fib7PZoJ0midFKqVkUr4pEEA7tGPh4G8SucNdO114i3Np3hc5c8kUx08pPUY
qOJp2zk8PHxQ4PDISz8r1oS6cKYFsgfXS/uo/tdsxh3Vm4C+Agtc2PEtelM4
5dPDSxaoEWbdmOdm3XabXTBzjIBqcA7i0hfj7kVnnI3/A96WwfDaH4pAq0+R
ZjkSt+71cpX4vMghKM8RW45yrc9YnjgHwG+j/1g4my23M+L5o3yG/l5vuKfP
hHvKTBzdy+U+5epOQ0HsDHjkKjFZjKNFFLxcYoW4ZeuexTi7fxaSy3ciLGce
bSjOV7v+hJzFNLQb/SK5EE9xVGcarmzl14VNM9DmZyve6l6y+SSHhWh0+YYQ
xploc5yARqdvWHygnRb02r4Ml3f9DzVRMwmm9sM7dR1c3LfQC8d7p6ejKNQX
FU5b+LVEXn0iB9svTs/7t4nwcntKsH+ePa8LG9hld8DE2DAfXbv/ESfGWPaZ
YSziQpeCp9ercTfOn12xB0cOzvp/Hin3uZFCHXwm+KCDn3YxYbeCWp8Dkhif
nA8UHMIiKval54i3T+CwVvo+yNPm2hgQW0tcJLtN7FCdVysuOzeudvHb/lLs
mlyXaMBmwTEjTqPfsWUqLtnosOzfu8nKaPCfhGvBX+Mq+1mJcHthGmRCyeEf
GLluQUC+ISr56tyVZTvhZ7MB0fv2IVR/C7x8B+F0jRtf4vY/yNeZiU5pD1Ou
X6WAsg/yo9lbj2/Uii4YendCAkzhnTYdAd4f4eLuaahyGQ+/zJWsc9HdBx1w
sIxBsH+8GL9vMl+D63tmwzdnMRKLlsvPg6BJ6HBTkU2DZ304HL8I3skzcYx8
pyBmGpIO+6Jf4mOI2rdQkjxDgEeDLGZk/cwp1cDlOC2UaX2EjMRv0XHzMtwz
1sGJzIPzA+ZBuY+K/DwYwbs1X4q4Q182PlV3vNBJ9sLYJa/8eUmfVoGM0fHH
h0YHjeNf6685zI2p9bIx3eMcKy5XM152eJpq4uHN5uezUNMiIvwjBIW/z93v
d2TZdDzBetrbwVwGAk9lz1vmoP8K38KXireUfkLN7l3MiWVvr8JP+PHMvdDk
Xi626u3uuCPiHC3HTSuj0yAfHe4nrRdxGGe4Bc17FzMfHM9P8bD9JHpK9RkE
3228Bv+QEihZ50LVpxpx5+7RvuRi6szjjitwMRSC//Fw9ZyA8OiPkZW8iJ3u
IZ2JjCOx4a78B2tfKIAbEwOQ15/dE0zf15EQWgVP518RmjAd1WQs5oW/Cd+U
JXjwqBMXzivDLfUH+MVGkiVMYCbvo8l1G9sO1S7klv+OtpgprD9NY9hkNn3b
HH/iL0MrLp/5E9585y/WBpqqLLMWIu78EcLfOLBsWC8LHjXt/hZHa/1xwW8T
ynQ/YZ8PyF7Fxri5f5ykU4QfTEKDUe6nIYzxwfwlQn8zEq0cUH6TD/bfvwwX
A1vufzIwm0uCYWNkBBMTawQWNsrFhKUqRSFIT2U9wmuvvxR95b3hryJuX4oT
6NX6wdnC50RbAIPm8HAjuG9Zh+GU1ZJOK2NY2FGO1lBiRiCke+t3bNZ1/bMY
nRuJJX3pEPNe38vOQqVGAJQYymbAQGW1LG70Lto1Y+HJj/CHD+R7kty690w0
KM55/sneue1jQijwZNxMjRWpEQO9Jw9l0cdn/aiLKpBVxt2fBUdzK3gQ8PYJ
HAbfoLdQvodQdaMVbKT1mJpJKw7ectUQKnPyd300YV+lcHJcj5a7FQgO/BQh
QaPhEfkR4otWwDtLkPYuRcbVixRohcTOllgTtofg+JkoqrERZD/MOt81Ey3O
k9FVooW+81qIPjCTbcUjdQrC+eqVkZFT4cWY0S08Cl0r74bZ9hWuNhfjrOtP
KPCfzrXZHIYI94WoD5jAIXXoJNwI+Bwt4Qb/NoifPUJv903GbR935sPOPAbn
79DejldYR9qstkcvHMTj2W8Zc2dllJ7TT+B576uMScjG66vNf3V+bAr9H5mH
Je13SemQMbIwmIs2G3t3YkI5I8J4C9vIzf0bBVbBQ/JC1CpZQtc8mzGAfeo/
06R06XrTYXCA1SB3MT8oLS0gtKagD9rnnAIKXVhvmzM/iri+dNv4PWcOPe64
jGBTNjR5Rj+C/A6Fq9frXHvKQNpz7yOcSrBFN7H6+nzMhPwEOizp8JQNzeEo
zTWEm3Uobt1+gKID61CauQ5puZ/AM+HbQdyoGEEwcTGPidzt6C4MYeMyLoxw
hCuhosSQCj/VCdSKPU5H4Wr0EiTHcB2sQhKmwSt1KkKifsKxpHgC4/3k6H6Q
WUhkWG79Aj191TgYOkPW/XUYAdjZiCKG9mXaYjndkk3ptngLuWE5WDos+de4
Psq06btFTKOkj7I17Iq6aB9l4avSUfkx/xp15tGIqPRqySl96FCQLO4TxE++
GmI1+IFAU5T8wz5iFiCNe0trUtDBcFNluVylHZr+1GdHj/MZbtmskSWzrluE
05oxUCQQqWhiicqNkqxRMlWaUioYljlbFUqgeLhcWwKqFKyL0Rpgq8tDvlBM
lF6D2zWXUZh5jkmXXExzEWzkgQjDZfAP2gFPMgjTfP6LeKMP0HSlFn0mm2kA
UgAAqmukg+dunKvkLvWjMlcbrg7rUViki6ycX1GQvwjBsR/AM3biEKF3MG/m
sdt4sQL1ljPhnT4DiaeCKAdgjwf5sWwQNod9KYzBhuBFuJTkjPhEvsknoSN1
ty/h7kk91KYGElowA42bZfOWIFCdyn8JO3FBUNqMoWznQ+FB7M6ikK/RneHK
xl9LsvWg/9cAfISWVLFx98AB+aIB+D/+tUei6S8ruNCjs1F8bZKw23+xtjjs
k5XIT8z8gbXQxtMmSTUDMbYnwy+CxOrrQKG1T30xx5dHo2mbIzQs6Gp8AMoG
pijc/StZsRfyU6Ee1YF5bNl0MCmkfabFZE5JzfqG4nBcjScY77ry5Sz8dRRk
nUO47h4mMakoc+JKIFh+jQz799kxC5RRWpLmSUMte+1BcZJYkqb2fBs7Ihon
ZqnVtAvnzTAkH5zDtwUdygoKeRXoMBOK3rIn+ZtpqIA5rGkR1x7fctyJsGdD
S2Y+jcE1z8m4du0OrsQqINnnS1T9X2VHAlZllWUkahqbZqppmvn6vprRxrLs
M0vQ/KbJNsu0aab9yxptTFOS0oDcUFlEEQUFYZD1qaCIsokii4iKAioukCAi
+tiJ9QFPNh/qmXvOXd7/WF//98GD//3/vfece+7Z7z1xy5gFFcyeGQvXPJ+E
62FPQfWWyVC62J5nBjMsFXpMhjxGQa1FhyFnzd8gJvlFxej2vwu5S+2hLtgB
DIn+RGg1iV5W0hkViM+wpDNRQJ4es0MykxKTmev9KKmf7WIZYNawLX4i1jlm
w3BnlfYsYe2+U0ZIc6ZTZK11wTR1XA6SVeVXgbBIuI/mrs+GqAqTYn1oROxw
E6rXylSI+6nXfKygHR1W3nTcn9HPcmgO+2BILjtaEBHWZfFzmwN71zwG+hRv
iIl9Fk44/xXS1o6jIfecOqgq4En89mruSbZVW2mgIRUVVJtzp7EGR+ch2H3I
gQhoe4Y7lHeL09zRvjj7Lpx3FJ6uMUxnc4D8U9nQuN0ZDK4O3DTR8Q1iet9n
oL6B6f+ZgZy7nIwQdPQUXN/4BJSHokI2HdISJ8GpAm/oNRlBF/UcPVshJGJl
uiMkJr4gtMlZsGWtL886ivoUDNFe9ExVkiQmvmUbd89BbtQuSC8shj0eRFNa
2dmWp0jITGKclQ3GunIkhWoSYEZBRtYc1lv/2h9CRqpDOj6z50e4fM0m8fMp
KjD42Sw4uymVQtULt+ZKm5NfQlNnNi7XhGxh85ZSaDRZ8syR+ONo9fsWBDPz
MXb9o3Aw6Bk4kvoBRdNjt71Eg75ZUsB5S3a8IhUmxfqVBbIlUxtJ5VRWmToD
MvdYIvj6BMKFemmGc4/mntSXIJxCCPYMRUgnT3BP0PZMqMYjlxLeJE2xvew0
zZ+h5BjRRZ2Gv1RFvg6pCZMh5YwrNLWXwo7Y5+nZSyIBvulcHFRGPQ2Jaf+E
rfEeELKB00Wb7lswRgnaSfHuRxds8rur82CPtzN8t5QMVHmU5hDl2wfT8HMl
W77do+4pLjZgWh6Apk9fh+a5DJ3Ndbx67rb5YtvbVAurAHdPNbV1yaYG6sS2
sHFVhjw336a/6wiPNOrP334rFjVKnYQf3iOsFO1Ywr3isVF8zrqMXHeJdJdd
GwOdlbknMdDXd4cI4OihYnHvAcjYf5ru7bvYadbyhCBKSLGHc47CL7JgMpQ7
OthKWhDe8drYV6Ax8W1S2Hq7OmhUPS1VcLcjDGpCx0Khzxio0k2ACt1MOMT0
m9icb6BQH0e8IHfZE5C37El6x6gvgKqo8VCX5Qje0f+DvQHcxOyI+IFAwWf0
CWv7CZy73dchgVENChxJBUOUxx6MCgoUv+To71g+W+XxtgVt47y2vIg+u1N1
suZ8m1D1QIMureLps/Iw7A3Pt8ifVwm14vwJECorX9+3ofr0Zji87GM+qx7T
6fN8yBZVNsfgMhsz5RTkmDknjrxX/MRvXRrW2KD/1JYGho1YnyM0xZv9SlHz
Ed/xE/X7OpMhbYs9ZbvUrHmfiaIvzJtKmH4hPL/QcBhL1kxVqtJ5z1fgzq1m
6CoOhVJmJeojxrOuOqjI54Z9MyEi80N0DUAAE0GXvKfZ8Krsv4H6S+egJsYB
GtPm0Q6ibN1CaP6aUW74agbfXKZ/PA5Xdd8MFokQWCsUkDFNinO99BheyPrU
QeV9CvDKJK0K/6MSQDa/V770CO94NpZxkOo8B9K+f5pRXqQqO4qUJjQ33hs6
Mvm6ksep79icTeWQzEi+l1QDP+lfZMvbQjX4M1TmukAZW0ZVC+3ZPL4DbYun
mPMERTaEId+L5O3d272kStQkr4Japo5i3ZO6hFm0HROvgis/g2fMJxBy5C2I
Pv4Rs0QmwoX1MxR+jRcDoHjzNKiOn03MqFjHOArrm7w/jIbOLP0LlIbNswK/
crukMZSvxFtFpxV+MXcDmQmHD38/BFoH7qmjZczW/47qKga7zmIUxOspogOX
LSQumZp5tE9qxt3pMeoEuH2RZwjR6uIC1XYQYSp9Ur0mA1RcSGbqYwpTYt7j
hWLvBYPfAeWu6Sw7QDjuqcvjU/NHQnfN7knQlMnTiDEzZN2uL2Eb43whyS9B
Vvgc0B/05svyx3H0TEP8G1DkPwUWeCaDPmoitLi+SssRt4yddx2PPj0r0Iv5
Ywh2+4b5spaozXiFSrOn8GZHB+z+EXe4psAmZs02mXp4NTgmuNiUWNRwVztc
L2QrVGJGA6YKyQtFUqjbIdshpRHfe92T7g8t86dAV3m9dKMwtBH6jFf22Kjj
TLoa6V77hW3UOqYArAhz4jv0IsdC3tmgAd785mOLoMxrDHh7h9K7rRs/GSVi
rhdWTmQS4w1qfJit8BKHknQM376mlB0zDs3uLFyf/sr/n8TWZwO0UwEsUGZ/
14Ht1HhX0g5JnjbyRH55kD/35HJmf0B3lu7FhOaOQk7Phih4vRgcCJWiD+6W
V5AkVyf6MT6JgLed81WI7K7IoHv4iVfbzXZYuXsmQ+QLEBI0For1WUrXkk7j
tnMbSAfX+a6gd5mslIgscv+7xPfAdKVCMc8SdM6Lpj0nbnP/Sw5c475mrrfc
D34+flB8XFSFBC6ROnz4pFAht4XTlJTLo1PJKbijoJb3Guo6VJIecjWULOaF
/DCREkJjartOQb/aq19TuWxJUkfOHIVuoWmgawivjkJ/0jpzgt6mdzsP7ZCY
KNn0rgybjkxS9yiOL+pYybw+FNE95zwgxXU1BC8/wDT7vRDo+j3EubhD/MVe
pTkhQgxL3xYAMQEtMVJyqVba+gojKKvF0lQYITnLdCozRuyIOaFuJENDQSmT
hH9gNGw78CwkbJ0MewvSYN+q9+Hk/k1sqHeptFzO+hlwPORFqNhNLMJGouRK
wMekd42AkiJxT1Y7xl1uHB+/U6vgaEIKHAvxhMQfv4Jju7K0Kg9fTWxVCe5G
7TBCUUQi0+MZahRKArwyIGLbCQuUtJ52k6JRcfu6/W9CPROLwlThjrj7YfvO
cZDg/wps3LAPvnKPhbWbXCGc6tSkwDLn9zBZykbld2ChwIVjaGVagQXUpUkh
9VtiM1Hcq9E3qOekH6A3h9voPTnJXKwlhwqI70PSJ4hxKeBFKZBCH5fZQsaS
aIIW45t4oYQiLkmxTqGXp9vbCoj94+eAi08wuK1aBv4rXMDDbRf8V3ow1gVB
xoIpZogXvAZXlzwOt7s7rIG4fe3nUvlRITTJcUneccmjoJPWBXJLvMqEe+t8
XoWA7kElQ1AU42VqKeGs66cI0T33XPgnOdCCD0heBEs3pNxLualY+QTn8X2a
R0nNzWtd4AzjBbc6GoaD6qKaJRPczvwSWudrSWEqbdFCUnjByuekfMUFjDIW
L1R7BIt7SCBFCkjG6/mUX90v+bwgGUa7cdHgf9Ae8jIyMJ7IC7yMhrmekeDl
6wWb5c9GVzi9eKrY7/0yNBwMJibYWXN5OMAvSYA6C+Cm88sEisSdtOLwiUnD
PveZek6eIi/24FAnyMnY0sXDXemJml0TScPHS2q2DBMSYN3hy+Ab/yp0NjN8
+R6RAOPZZgUqHYMfpng6+gtaqS1OH0JjXqy0FUcG+D4xg//RbMRT5ozIcrPV
PqOAlSaPFljU+HGTA17+7um0+egR8Z2GZROrZkJNuVeSTlyD+d77oIvZce0V
N2CJTxotTfQYhaeuw3NFhMv2PsbiZ0BrfT4YFr8ObVuXQ0thqnStWKMM4by1
O06xSGKYrP1uiSxvOJ2++7X4DucOQZLMKPvIFQWahvWSrGZzaiNzYnGpJmVe
JnByywxw4lIN/Z14/BpfyNxLqKDTvQPt7V1wM8gNOnduJIdRLjmbU4fSUOxo
erq2z+bSeGuyJleFf9cb/REPda900fBxO8wqJFiKhdRlrEjBZLwcoTQt/GT0
aSMj2GhnlGTlMdVeJO56psE87wxw8j/GppC7r9GzgR7SqshxUK17Fqpj/oXH
Z7E2bl08gY4XfQEB1pC/1xou23syhMuJylYbB0mV7fkyzVCEcuyU+iQzlNsM
XQokyVWbshy5hl4SrSQqngq41CtVMVD87ZxcKXzxZqXUkOcJfUbLw80YZ+FO
3+wd1oByq+gktC76B82EAoV1ZFg6E1ODBCj3wIW8CgIhcH0mWup/EGtFskq0
x0gBZLKBX/xcMibW2MscgoURddAm1qg6qrOlikZbneZnzWjR/rwZvo7+myLu
oR6LvjRzs/coNQV/2Fp5VHyJChkxqSju+OCXOCPJI1UO1DG6CYRn1XyqX3eH
9G0ON1D6/YAcrTh1RTuyhtoWNTK2aiUewVQO9fFcEa7d8zJ06U+AycTV9r72
SuS4ihI0QQ6VZIZDw7grwKD7iyyG95gYSnvFFTWUq8U/8+cfJB5QE6nh6MQE
pJucJ26FRmbTWlsUmC+d6DJhCC3uq7pvrBoJzwDlDq/y6ExzOmVrjzrrBIdT
GzVgONI1mJ6vV21KvKPpUBo27xcMgbuDItYcUkMQ7qBHrBuFqe/OgFGgKSes
PotRmAfxqHhSE3qwGSz28LAcBONi9dETaADVOydILkZjHIU2+EiEKTscycUt
G6iNmawakPcQJGmljoRcRd39nK1hfschjtniWmerbMSotErzPZxMaQ+O1Oef
xBeot4ssLpvnxT2kS2lEiXZs5RCHzKXrhqpdK8Bx0bcMVU5OTuwNJ6dl4JFU
z2SZme0OGIesY3BDpAEP6HP08KlPLSchwM0PMqr5lNw7Uj+MMVE/aChY9GMZ
4lV1qFmrXTdSYevqTRB/uYPSHu1G6kMGFBnXHq4PO00fpsY8iHJ3h50FBhRf
g6ZuWfTB5JbSkIfpQ/nmW/MhxG0TZDb28bbtVNMybU76slAFFS1aE6+8y8y5
YijUdwnviQnq4t3B60jjUPFKCzC0imC/TgcGw7Sddl+LgDUbM6AGU7X6miE3
YDVsOduGgxixU6mfsc77427QqMsdIxQnBYK7mxu4rV4Dm2POQLNp0KiLRTdS
W2KIHXE5yne0aom172iVA2vfudPXK+NOVr6DaQBX+A7Mrf+Glht1mlrO/Tn2
DDVRfKeLPjUO8l2egtKIudBZFAz6ZDqNaJhatJpm7lfhDcyaOrtyghRacKdx
twxviAkcuq236E8eD5OufLwumsUPIyvlyre+ObM7Gy+M/wovL+BJrsKd/ctG
Z05U1EgRGl0H9+yO1JwZceZ0s7rjYVCR7MUR17xH1i4fEXGWc8kjZEaDUUXI
KlKsmkszEZWC4Uy4CgANTURcJeBvL+Z/2/zq/5doO1k=\
\>"]]
}, Open  ]],

Cell[BoxData[
 RowBox[{
  RowBox[{"dimension", " ", "=", " ", 
   RowBox[{"fitting", "//", "Dimensions"}]}], ";"}]], "Input",
 CellChangeTimes->{{3.5483747927064323`*^9, 3.5483747951673703`*^9}, {
   3.683398370789721*^9, 3.683398410677067*^9}, 3.74785059559206*^9}],

Cell[BoxData[{
 RowBox[{
  RowBox[{"mydatafita", "=", 
   RowBox[{"Table", "[", 
    RowBox[{
     RowBox[{"{", 
      RowBox[{
       RowBox[{
        RowBox[{"(", 
         RowBox[{
          RowBox[{
          "explist", "\[LeftDoubleBracket]", "ti", "\[RightDoubleBracket]"}], 
          "-", "1"}], ")"}], "*", "dt"}], ",", 
       RowBox[{
        RowBox[{"(", 
         RowBox[{"ri", "-", "1"}], ")"}], "*", "dx", "*", "radialbinsize"}], 
       ",", 
       RowBox[{"fitting", "\[LeftDoubleBracket]", 
        RowBox[{"ti", ",", "ri"}], "\[RightDoubleBracket]"}]}], "}"}], ",", 
     RowBox[{"{", 
      RowBox[{"ti", ",", "1", ",", 
       RowBox[{"Length", "[", "fitting", "]"}]}], "}"}], ",", 
     RowBox[{"{", 
      RowBox[{"ri", ",", "1", ",", 
       RowBox[{"Length", "[", 
        RowBox[{
        "fitting", "\[LeftDoubleBracket]", "1", "\[RightDoubleBracket]"}], 
        "]"}]}], "}"}]}], "]"}]}], ";"}], "\[IndentingNewLine]", 
 RowBox[{
  RowBox[{"mydatfit", "=", 
   RowBox[{
    RowBox[{"mydatafita", "//", "Flatten"}], "//", 
    RowBox[{
     RowBox[{"Partition", "[", 
      RowBox[{"#", ",", "3"}], "]"}], "&"}]}]}], ";"}]}], "Input",
 CellChangeTimes->{{3.4549804975480003`*^9, 3.454980568138*^9}, {
   3.454980762766*^9, 3.454980772152*^9}, {3.454980823725*^9, 
   3.454980864083*^9}, {3.454982389847*^9, 3.4549823945690002`*^9}, {
   3.4549826814*^9, 3.454982687354*^9}, {3.454982885395*^9, 
   3.4549828884*^9}, {3.454983106793*^9, 3.454983108885*^9}, {
   3.4549832251289997`*^9, 3.4549832271359997`*^9}, {3.454983347193*^9, 
   3.454983349435*^9}, {3.454983473223*^9, 3.45498347501*^9}, {
   3.4549835842130003`*^9, 3.454983614811*^9}, {3.454983744255*^9, 
   3.454983773201*^9}, {3.4553878453607907`*^9, 3.455387854548173*^9}, {
   3.4553884213221684`*^9, 3.45538842432213*^9}, {3.455391087975535*^9, 
   3.4553910881786575`*^9}, {3.455391769341813*^9, 3.455391787794702*^9}, {
   3.455391881621626*^9, 3.455391891246503*^9}, {3.455393349044668*^9, 
   3.455393349122752*^9}, {3.4633358372158012`*^9, 3.463335838122074*^9}, {
   3.4633358814200573`*^9, 3.4633358822169533`*^9}, {3.4639268069247904`*^9, 
   3.4639268210189915`*^9}, {3.464009521787998*^9, 3.4640095235224066`*^9}, {
   3.464010805203264*^9, 3.464010806531415*^9}, {3.4651443559611835`*^9, 
   3.4651443598987846`*^9}, {3.4868596742558002`*^9, 3.4868596789938*^9}, {
   3.490267748034527*^9, 3.49026775472991*^9}, {3.4903075424353075`*^9, 
   3.4903075447403107`*^9}, 3.490321946625044*^9, {3.4903221381857805`*^9, 
   3.4903221694170356`*^9}, {3.4903248750401897`*^9, 
   3.4903249259742794`*^9}, {3.490324956066732*^9, 3.4903249569871335`*^9}, {
   3.490325088557765*^9, 3.490325090960169*^9}, {3.4903251688043056`*^9, 
   3.49032517122231*^9}, {3.4903262557950153`*^9, 3.4903262637354293`*^9}, {
   3.490326378832432*^9, 3.4903263955712605`*^9}, 3.4903269617586555`*^9, 
   3.4903275810917435`*^9, {3.4903279749456353`*^9, 3.4903279800312443`*^9}}],

Cell[BoxData[
 RowBox[{
  RowBox[{"pdat", "=", 
   RowBox[{
    RowBox[{"Table", "[", 
     RowBox[{
      RowBox[{"(", 
       RowBox[{
        RowBox[{
         RowBox[{"{", 
          RowBox[{
           RowBox[{
           "#", "\[LeftDoubleBracket]", "2", "\[RightDoubleBracket]"}], ",", 
           RowBox[{
           "#", "\[LeftDoubleBracket]", "3", "\[RightDoubleBracket]"}]}], 
          "}"}], "&"}], "/@", 
        RowBox[{
        "mydatafita", "\[LeftDoubleBracket]", "i", 
         "\[RightDoubleBracket]"}]}], ")"}], ",", 
      RowBox[{"{", 
       RowBox[{"i", ",", "1", ",", 
        RowBox[{"Length", "[", "mydatafita", "]"}], ",", "skip"}], "}"}]}], 
     "]"}], "//", 
    RowBox[{
     RowBox[{"ListPlot", "[", 
      RowBox[{"#", ",", 
       RowBox[{"PlotRange", "\[Rule]", 
        RowBox[{"{", 
         RowBox[{"All", ",", 
          RowBox[{"{", 
           RowBox[{"0", ",", "1.3"}], "}"}]}], "}"}]}], ",", 
       RowBox[{"Joined", "\[Rule]", "False"}], ",", 
       RowBox[{"PlotMarkers", "\[Rule]", "Automatic"}], ",", 
       RowBox[{"Frame", "\[Rule]", "True"}], ",", " ", "\[IndentingNewLine]", 
       RowBox[{"PlotStyle", "\[Rule]", " ", 
        RowBox[{"Table", "[", 
         RowBox[{
          RowBox[{"ColorData", "[", 
           RowBox[{"\"\<Rainbow\>\"", ",", 
            RowBox[{"i", "/", 
             RowBox[{"(", 
              RowBox[{
               RowBox[{"dimension", "[", 
                RowBox[{"[", "1", "]"}], "]"}], " ", "-", " ", "1"}], 
              ")"}]}]}], "]"}], ",", 
          RowBox[{"{", 
           RowBox[{"i", ",", "0", ",", 
            RowBox[{"(", 
             RowBox[{
              RowBox[{"dimension", "[", 
               RowBox[{"[", "1", "]"}], "]"}], " ", "-", " ", "1"}], ")"}], 
            ",", "skip"}], "}"}]}], "]"}]}]}], "]"}], "&"}]}]}], 
  ";"}]], "Input",
 CellChangeTimes->{{3.4903263445435715`*^9, 3.490326347320376*^9}, {
   3.490326402778474*^9, 3.4903264090028844`*^9}, {3.490326450654958*^9, 
   3.490326521915883*^9}, 3.490326585158394*^9, {3.4903266192288537`*^9, 
   3.4903266207108564`*^9}, {3.4903276432578526`*^9, 
   3.4903276441314545`*^9}, {3.4903376896980405`*^9, 
   3.4903376898072405`*^9}, {3.5102905111808147`*^9, 3.510290513536419*^9}, {
   3.68338613741743*^9, 3.683386139456249*^9}, {3.683396907858334*^9, 
   3.6833970518903103`*^9}, {3.6833972364368687`*^9, 3.683397239523986*^9}, {
   3.683397585508904*^9, 3.68339758902855*^9}, {3.683398299573539*^9, 
   3.683398310965399*^9}, {3.683398422869668*^9, 3.683398470757465*^9}, 
   3.683400690342547*^9, 3.683405121040078*^9, 3.702911723475102*^9, 
   3.702911826357113*^9, 3.7029118609071817`*^9, 3.7478554194884663`*^9}],

Cell[BoxData[""], "Input",
 CellChangeTimes->{{3.683397556275168*^9, 3.683397557123364*^9}}],

Cell[BoxData[
 RowBox[{
  RowBox[{
   RowBox[{"{", 
    RowBox[{
    "depint", " ", ",", "\[Sigma]int", ",", "xcint", ",", "trendfits", ",", 
     "samplefit"}], "}"}], "=", 
   RowBox[{"FitGauss", "[", 
    RowBox[{"myfrap", ",", 
     RowBox[{"{", 
      RowBox[{"endbleach", ",", "dbt"}], "}"}], ",", "fitupto"}], "]"}]}], 
  ";"}]], "Input",
 CellChangeTimes->{{3.454978719153*^9, 3.454978765802*^9}, {3.454978933149*^9,
    3.454978979349*^9}, {3.454979186446*^9, 3.454979202896*^9}, {
   3.454979400993*^9, 3.454979409238*^9}, {3.4553871859317317`*^9, 
   3.4553871938222556`*^9}, {3.455390340875723*^9, 3.4553903412038436`*^9}, {
   3.4553904239527845`*^9, 3.455390424124657*^9}, {3.455390699121137*^9, 
   3.455390699855503*^9}, {3.4553914484396706`*^9, 3.455391468142544*^9}, {
   3.45539197818289*^9, 3.4553919951045485`*^9}, {3.4553920398852253`*^9, 
   3.4553920442445445`*^9}, {3.4553921060406284`*^9, 
   3.4553921065874968`*^9}, {3.4553928672019405`*^9, 3.455392867326605*^9}, {
   3.4553930514438095`*^9, 3.455393051584281*^9}, {3.45539522253088*^9, 
   3.455395222655856*^9}, {3.4559734335973587`*^9, 3.455973434019239*^9}, {
   3.463336092222329*^9, 3.4633360939254975`*^9}, {3.4868640697688*^9, 
   3.4868640782648*^9}, {3.4868702399298*^9, 3.4868702518817997`*^9}, {
   3.490267840640824*^9, 3.490267842719943*^9}, {3.4903077074107833`*^9, 
   3.490307730835816*^9}, {3.702910150883505*^9, 3.702910157922989*^9}, {
   3.702910479844421*^9, 3.702910490756687*^9}, {3.702910526678887*^9, 
   3.7029105351901817`*^9}, 3.702910580182659*^9, {3.747850361383896*^9, 
   3.747850379831546*^9}}],

Cell[BoxData[
 RowBox[{
  RowBox[{
   RowBox[{
    RowBox[{"{", 
     RowBox[{"dep", ",", "\[Sigma]", ",", "xc"}], "}"}], "=", 
    RowBox[{"radialbinsize", " ", "dx", " ", 
     RowBox[{"{", 
      RowBox[{
       FractionBox["depint", 
        RowBox[{"dx", " ", "radialbinsize"}]], ",", "\[Sigma]int", ",", 
       RowBox[{"xcint", "-", "1"}]}], "}"}]}]}], ";"}], "  ", 
  RowBox[{"(*", 
   RowBox[{
    RowBox[{
    "subtract", " ", "1", " ", "since", " ", "r", " ", "goes", " ", "from", 
     " ", "0"}], ",", " ", 
    RowBox[{"not", " ", "from", " ", "1"}]}], " ", "*)"}]}]], "Input",
 CellChangeTimes->{{3.454979416623*^9, 3.4549794665810003`*^9}, {
   3.454981251966*^9, 3.4549812526730003`*^9}, {3.455387197619082*^9, 
   3.455387227743696*^9}, {3.4553884132753963`*^9, 3.4553884156191163`*^9}, {
   3.4553896922902746`*^9, 3.455389694665244*^9}, {3.4553899300372314`*^9, 
   3.45538995906811*^9}, {3.455390781073213*^9, 3.4553907812450857`*^9}, 
   3.4553909577428265`*^9, {3.455393189496569*^9, 3.455393189590217*^9}, {
   3.4553932515227613`*^9, 3.4553932516632333`*^9}, {3.4553933587739964`*^9, 
   3.4553933588520813`*^9}, {3.455394605165736*^9, 3.4553946254429626`*^9}, 
   3.74785038610402*^9}],

Cell[BoxData[
 RowBox[{
  RowBox[{
   RowBox[{"{", 
    RowBox[{"dep", ",", "\[Sigma]", ",", "xc"}], "}"}], "=", 
   RowBox[{"radialbinsize", " ", "dx", " ", 
    RowBox[{"{", 
     RowBox[{
      FractionBox[
       RowBox[{"trendfits", "\[LeftDoubleBracket]", 
        RowBox[{"4", ",", "1"}], "\[RightDoubleBracket]"}], 
       RowBox[{"radialbinsize", " ", "dx"}]], ",", 
      RowBox[{"trendfits", "\[LeftDoubleBracket]", 
       RowBox[{"4", ",", "2"}], "\[RightDoubleBracket]"}], ",", 
      RowBox[{
       RowBox[{"trendfits", "\[LeftDoubleBracket]", 
        RowBox[{"4", ",", "3"}], "\[RightDoubleBracket]"}], "-", "1"}]}], 
     "}"}]}]}], ";"}]], "Input",
 CellChangeTimes->{{3.4553925261133766`*^9, 3.455392590925047*^9}, {
   3.455393200937233*^9, 3.455393201030881*^9}, {3.4553932545507135`*^9, 
   3.455393254691185*^9}, {3.4553933621472473`*^9, 3.4553933622409487`*^9}, {
   3.4653088643550997`*^9, 3.465308866698925*^9}, {3.4653137832668705`*^9, 
   3.465313785751325*^9}, {3.4653139350217266`*^9, 3.465313936631153*^9}, {
   3.4760490914541693`*^9, 3.4760490928448477`*^9}, {3.675021862361289*^9, 
   3.67502186447069*^9}, {3.6750220309229045`*^9, 3.675022032313527*^9}, 
   3.747850388023718*^9}],

Cell[BoxData[
 RowBox[{"(*", " ", 
  RowBox[{
   RowBox[{
    RowBox[{
     RowBox[{"STEP", " ", "3"}], ":", " ", "Preprocessing"}], " ", "&"}], " ",
    "fitting"}], " ", "*)"}]], "Input",
 CellChangeTimes->{{3.45498091645*^9, 3.454980937291*^9}, {3.454981525934*^9, 
  3.4549815276549997`*^9}}],

Cell[BoxData[
 RowBox[{"(*", 
  RowBox[{
  "This", " ", "is", " ", "the", " ", "size", " ", "of", " ", "the", " ", 
   "cell", " ", "as", " ", "calculated", " ", "by", " ", "the", " ", "loss", 
   " ", "of", " ", "fluorescence", " ", "just", " ", "after", " ", "the", " ",
    "bleach"}], "*)"}]], "Input",
 CellChangeTimes->{{3.4873120856219997`*^9, 3.4873121039189997`*^9}}],

Cell[BoxData[{
 RowBox[{
  RowBox[{"myPostBleachFluorescence", "=", 
   RowBox[{"FinF", "/", "InitF"}]}], ";"}], "\[IndentingNewLine]", 
 RowBox[{
  RowBox[{"mysize", "=", 
   FractionBox["1", 
    SqrtBox[
     RowBox[{"Abs", "[", 
      RowBox[{"1", "-", "myPostBleachFluorescence"}], "]"}]]]}], 
  ";"}]}], "Input",
 CellChangeTimes->{{3.487309206586*^9, 3.487309239946*^9}, {3.487309309594*^9,
    3.487309311433*^9}, {3.487312028995*^9, 3.487312077829*^9}, {
   3.487312111192*^9, 3.4873121472279997`*^9}, {3.4903206341827374`*^9, 
   3.490320661623186*^9}, {3.4903356709292912`*^9, 3.490335691302927*^9}, 
   3.7478503935115423`*^9}],

Cell[BoxData[
 RowBox[{
  RowBox[{"myr", "=", 
   SqrtBox[
    FractionBox[
     RowBox[{"2", " ", "\[Pi]", " ", 
      RowBox[{"NIntegrate", "[", 
       RowBox[{
        RowBox[{"x", 
         RowBox[{"(", 
          RowBox[{"1", "-", 
           RowBox[{"If", "[", 
            RowBox[{
             RowBox[{
              RowBox[{"Abs", "[", "x", "]"}], "<", "xc"}], ",", 
             RowBox[{"1", "-", "dep"}], ",", 
             RowBox[{"1", "-", 
              RowBox[{"dep", " ", 
               SuperscriptBox["\[ExponentialE]", 
                FractionBox[
                 RowBox[{"-", 
                  SuperscriptBox[
                   RowBox[{"(", 
                    RowBox[{"x", "-", "xc"}], ")"}], "2"]}], 
                 RowBox[{"2", " ", 
                  SuperscriptBox["\[Sigma]", "2"]}]]]}]}]}], "]"}]}], ")"}]}],
         ",", 
        RowBox[{"{", 
         RowBox[{"x", ",", "0", ",", "100"}], "}"}]}], "]"}]}], "\[Pi]"]]}], 
  ";"}]], "Input",
 CellChangeTimes->{{3.487310499099*^9, 3.487310503264*^9}, {3.487310949862*^9,
    3.48731112219*^9}, {3.487311227028*^9, 3.4873112425150003`*^9}, {
   3.4873112862790003`*^9, 3.487311286698*^9}, {3.487311422561*^9, 
   3.487311430205*^9}, {3.487311491303*^9, 3.487311493174*^9}, {
   3.487311723546*^9, 3.487311727237*^9}, {3.487311783244*^9, 
   3.487311811422*^9}, {3.487313786842*^9, 3.487313793183*^9}, 
   3.747850395705617*^9}],

Cell[BoxData[
 RowBox[{"(*", 
  RowBox[{
  "Here", " ", "you", " ", "can", " ", "compare", " ", "the", " ", "value", 
   " ", "of", " ", "the", " ", "radius", " ", "of", " ", "the", " ", 
   "\"\<equivalent\>\"", " ", "uniform", " ", "bleach", " ", "to", " ", "the",
    " ", "figure", " ", "above"}], "*)"}]], "Input",
 CellChangeTimes->{{3.487312291465*^9, 3.487312311013*^9}}],

Cell[TextData[StyleBox["Note to Raja: this is the pure-diffusion fit:",
 FontColor->RGBColor[1, 0, 0]]], "Text",
 CellChangeTimes->{{3.6749810619252005`*^9, 3.674981070925304*^9}}],

Cell[BoxData[
 RowBox[{
  RowBox[{"pplg", "=", 
   RowBox[{"PreProcRestGauss", "[", 
    RowBox[{"myr", ",", "mysize", ",", "50", ",", 
     RowBox[{"1", "-", "dep"}], ",", "xc", ",", "\[Sigma]"}], "]"}]}], 
  ";"}]], "Input",
 CellChangeTimes->{{3.454981278975*^9, 3.4549813064960003`*^9}, {
   3.4549814736070004`*^9, 3.454981511925*^9}, {3.4549842988310003`*^9, 
   3.454984299602*^9}, {3.454984429508*^9, 3.454984431579*^9}, 
   3.454984588568*^9, 3.4549848574189997`*^9, {3.454984987641*^9, 
   3.454985016991*^9}, {3.454985059757*^9, 3.454985128731*^9}, {
   3.454985198486*^9, 3.454985198785*^9}, {3.4552854699381027`*^9, 
   3.455285476719613*^9}, {3.4553872561027083`*^9, 3.455387256462079*^9}, {
   3.4553872911803846`*^9, 3.455387310492637*^9}, {3.4553886676158905`*^9, 
   3.4553886677877636`*^9}, {3.455388722583937*^9, 3.4553887227401853`*^9}, {
   3.455395282628714*^9, 3.455395288565074*^9}, {3.487308816428*^9, 
   3.4873088460439997`*^9}, {3.487308898887*^9, 3.487308899182*^9}, {
   3.487308950462*^9, 3.487308950539*^9}, {3.487309526793*^9, 
   3.487309528229*^9}, {3.487309564561*^9, 3.4873095649*^9}, {
   3.487309596334*^9, 3.4873095977799997`*^9}, 3.48730990752*^9, {
   3.4873099584639997`*^9, 3.487309968157*^9}, {3.487310023101*^9, 
   3.4873100231800003`*^9}, {3.4873101044309998`*^9, 
   3.4873101045550003`*^9}, {3.487310235217*^9, 3.4873102357650003`*^9}, {
   3.4873115020690002`*^9, 3.487311502418*^9}, 3.487311542256*^9, {
   3.4873116042200003`*^9, 3.487311605097*^9}, {3.487312160145*^9, 
   3.487312172231*^9}}],

Cell[CellGroupData[{

Cell[BoxData[
 RowBox[{"myf1", "=", 
  RowBox[{"Timing", "[", 
   RowBox[{"FindMinimum", "[", 
    RowBox[{
     RowBox[{"SumResidualsPureD", "[", 
      RowBox[{"pplg", ",", "myD", ",", "mydatfit"}], "]"}], ",", 
     RowBox[{"{", 
      RowBox[{"myD", ",", "5", ",", "0.0000001", ",", "100"}], "}"}]}], "]"}],
    "]"}], " "}]], "Input",
 CellChangeTimes->{{3.3913583459159102`*^9, 3.3913583469940147`*^9}, {
   3.3913583948524704`*^9, 3.3913583966180615`*^9}, {3.391444155615616*^9, 
   3.391444178757194*^9}, {3.3914446924773755`*^9, 3.391444699247179*^9}, {
   3.3921186068425145`*^9, 3.3921186069362645`*^9}, {3.3930954421252823`*^9, 
   3.393095444156519*^9}, {3.393168471595522*^9, 3.39316847190802*^9}, {
   3.393168513470254*^9, 3.3931685188920946`*^9}, {3.3961068072686234`*^9, 
   3.396106807393625*^9}, {3.3962666685761137`*^9, 3.3962666696698494`*^9}, {
   3.396287024221808*^9, 3.396287024378056*^9}, {3.3972211491050553`*^9, 
   3.397221149230055*^9}, {3.3972226122988157`*^9, 3.397222613861306*^9}, {
   3.454981920704*^9, 3.454981933651*^9}, {3.454982019416*^9, 
   3.454982033225*^9}, {3.454982226901*^9, 3.454982293642*^9}, {
   3.454982343031*^9, 3.454982345406*^9}, {3.4559765448871827`*^9, 
   3.4559765463715763`*^9}, {3.4559768608756022`*^9, 3.455976887500943*^9}, {
   3.455976918438839*^9, 3.455976940954752*^9}, {3.4559770771439953`*^9, 
   3.455977114378847*^9}, {3.4559771604575615`*^9, 3.455977161160696*^9}, 
   3.455977413445175*^9, {3.4559883082408767`*^9, 3.455988309287765*^9}, {
   3.4559884786336823`*^9, 3.4559884788680606`*^9}, {3.4559890785632367`*^9, 
   3.455989078891366*^9}, {3.4559892095961637`*^9, 3.4559892099711685`*^9}, {
   3.4559892443466086`*^9, 3.455989244705988*^9}, {3.455989409879977*^9, 
   3.455989410364359*^9}, {3.4559896107419233`*^9, 3.4559896347266054`*^9}, {
   3.4625367696256*^9, 3.462536769797478*^9}, {3.4868785482838*^9, 
   3.4868785486828003`*^9}, 3.4903077709958725`*^9, 3.4903086254593253`*^9, 
   3.490327679465516*^9, 3.678995218565971*^9, {3.678999268941317*^9, 
   3.6789992691004953`*^9}}],

Cell[BoxData[
 RowBox[{
  StyleBox[
   RowBox[{"FindMinimum", "::", "lstol"}], "MessageName"], 
  RowBox[{
  ":", " "}], "\<\"The line search decreased the step size to within the \
tolerance specified by AccuracyGoal and PrecisionGoal but was unable to find \
a sufficient decrease in the function. You may need more than \
\[NoBreak]\\!\\(\\*RowBox[{\\\"MachinePrecision\\\"}]\\)\[NoBreak] digits of \
working precision to meet these tolerances. \\!\\(\\*ButtonBox[\\\"\
\[RightSkeleton]\\\", ButtonStyle->\\\"Link\\\", ButtonFrame->None, \
ButtonData:>\\\"paclet:ref/message/FindMinimum/lstol\\\", ButtonNote -> \
\\\"FindMinimum::lstol\\\"]\\)\"\>"}]], "Message", "MSG",
 CellChangeTimes->{3.764370196087673*^9}],

Cell[BoxData[
 RowBox[{"{", 
  RowBox[{"6.744327`", ",", 
   RowBox[{"{", 
    RowBox[{"14.823123913171063`", ",", 
     RowBox[{"{", 
      RowBox[{"myD", "\[Rule]", "1.0344485206409937`"}], "}"}]}], "}"}]}], 
  "}"}]], "Output",
 CellChangeTimes->{3.764370196396151*^9}]
}, Open  ]],

Cell[BoxData[
 RowBox[{
  RowBox[{"pfit", "=", 
   RowBox[{
    RowBox[{"Table", "[", 
     RowBox[{
      RowBox[{"Table", "[", 
       RowBox[{
        RowBox[{"{", 
         RowBox[{"r", ",", 
          RowBox[{"FrapSeriesPureD", "[", 
           RowBox[{"pplg", ",", 
            RowBox[{"myD", "/.", 
             RowBox[{"myf1", "\[LeftDoubleBracket]", 
              RowBox[{"2", ",", "2"}], "\[RightDoubleBracket]"}]}], ",", 
            RowBox[{
             RowBox[{"Drop", "[", 
              RowBox[{"times", ",", 
               RowBox[{"-", "1"}]}], "]"}], "\[LeftDoubleBracket]", 
             RowBox[{
             "explist", "\[LeftDoubleBracket]", "j", 
              "\[RightDoubleBracket]"}], "\[RightDoubleBracket]"}], ",", 
            "r"}], "]"}]}], "}"}], ",", 
        RowBox[{"{", 
         RowBox[{"r", ",", "0", ",", 
          RowBox[{
           RowBox[{"Length", "[", "myfrap", "]"}], "*", "dx", "*", 
           "radialbinsize"}], ",", ".1"}], "}"}]}], "]"}], ",", 
      RowBox[{"{", 
       RowBox[{"j", ",", "1", ",", 
        RowBox[{
         RowBox[{"Length", "[", "explist", "]"}], "-", "1"}], ",", "skip"}], 
       "}"}]}], "]"}], "//", 
    RowBox[{
     RowBox[{"ListPlot", "[", 
      RowBox[{"#", ",", 
       RowBox[{"PlotRange", "\[Rule]", 
        RowBox[{"{", 
         RowBox[{
          RowBox[{"{", 
           RowBox[{"0", ",", "3"}], "}"}], ",", 
          RowBox[{"{", 
           RowBox[{"0", ",", "1.1"}], "}"}]}], "}"}]}], ",", 
       RowBox[{"Joined", "\[Rule]", "True"}], ",", 
       RowBox[{"Frame", "\[Rule]", "True"}], ",", "\[IndentingNewLine]", 
       RowBox[{"PlotStyle", "\[Rule]", " ", 
        RowBox[{"Table", "[", 
         RowBox[{
          RowBox[{"ColorData", "[", 
           RowBox[{"\"\<Rainbow\>\"", ",", 
            RowBox[{"i", "/", 
             RowBox[{"(", 
              RowBox[{
               RowBox[{"dimension", "[", 
                RowBox[{"[", "1", "]"}], "]"}], " ", "-", " ", "1"}], 
              ")"}]}]}], "]"}], ",", 
          RowBox[{"{", 
           RowBox[{"i", ",", "0", ",", 
            RowBox[{"(", 
             RowBox[{
              RowBox[{"dimension", "[", 
               RowBox[{"[", "1", "]"}], "]"}], " ", "-", " ", "1"}], ")"}], 
            ",", "skip"}], "}"}]}], "]"}]}]}], "]"}], "&"}]}]}], 
  ";"}]], "Input",
 CellChangeTimes->{{3.463336601094731*^9, 3.463336601954128*^9}, {
   3.4633366482209373`*^9, 3.463336716300805*^9}, {3.4633369058212814`*^9, 
   3.4633369061650405`*^9}, {3.4633370082770295`*^9, 
   3.4633370087457914`*^9}, {3.463337574479024*^9, 3.463337576729081*^9}, {
   3.4640119791945543`*^9, 3.4640119792570553`*^9}, {3.464012114775283*^9, 
   3.464012114900285*^9}, {3.4640126143004985`*^9, 3.464012617472434*^9}, {
   3.4640129663697577`*^9, 3.464012972932384*^9}, {3.4640130212145605`*^9, 
   3.4640130328397837`*^9}, 3.464013096794137*^9, {3.464013255250304*^9, 
   3.464013256015944*^9}, {3.4652176096790404`*^9, 3.4652176390860434`*^9}, {
   3.490320827810278*^9, 3.490320838246696*^9}, {3.6833974042292128`*^9, 
   3.683397405397346*^9}, 3.683398527574404*^9, {3.683398824856873*^9, 
   3.6833988553192244`*^9}, {3.683398892551458*^9, 3.683398899655406*^9}, {
   3.6833989655442038`*^9, 3.683398967463942*^9}, 3.702911692467535*^9, 
   3.702911820309619*^9, 3.702911885781488*^9, 3.760200386418126*^9, {
   3.760200427587779*^9, 3.760200443907057*^9}, 3.760200708228907*^9}],

Cell[CellGroupData[{

Cell[BoxData[
 RowBox[{"finalDfit", "=", 
  RowBox[{"Show", "[", 
   RowBox[{"pfit", ",", "pdat", ",", 
    RowBox[{"BaseStyle", "\[Rule]", 
     RowBox[{"{", 
      RowBox[{
       RowBox[{"Thickness", "[", "0.004", "]"}], ",", 
       RowBox[{"PointSize", "[", "0.013", "]"}], ",", 
       RowBox[{"FontFamily", "\[Rule]", "\"\<Ariel\>\""}], ",", 
       RowBox[{"FontSize", "\[Rule]", "12"}], ",", 
       RowBox[{"FontWeight", "\[Rule]", "Bold"}]}], "}"}]}], ",", 
    RowBox[{"PlotLabel", "\[Rule]", "\"\<Pure-Diffusion Fit\>\""}]}], 
   "]"}]}]], "Input",
 CellChangeTimes->{{3.463336719457136*^9, 3.4633367221759553`*^9}, {
   3.4633375661663113`*^9, 3.463337567822603*^9}, {3.4868703803677998`*^9, 
   3.4868703820568*^9}, {3.4868708742418003`*^9, 3.4868710899378*^9}, {
   3.683398550677725*^9, 3.6833985513969193`*^9}, {3.702918826224646*^9, 
   3.7029188873132553`*^9}, 3.702918919873522*^9}],

Cell[BoxData[
 GraphicsBox[{{{}, {{}, {}, 
     {RGBColor[0.471412, 0.108766, 0.527016], PointSize[0.007333333333333334],
       AbsoluteThickness[1.6], LineBox[CompressedData["
1:eJxTTMoPSmViYGBQAmIQDQMXXn13tXp61n7WTBDYaf/h+VfD6jsw/kn7nlyH
fX2vz9qbGIPAZfsznzmePc06B5W/af/nuknkmcbz9hDTHtgvYQ1WN5l0Aar+
sX1A5jJ1ueUX7dPTQOCZ/TxWI5aKX5eg+l/aP3ve7hPYdsX+7BkQeGP/4QcL
x0yXa1DzPtjzhR/dWat7A6r+o33Qm/q435a3oOZ/tk/rXfVvdeIdqP4v9nqO
DbXMc+9B7ftmH95yaQtj0QOoeT/svb8yNc+b/hBq3k/7HRdYvjzY/Qhq3m/7
e3O+ilfefgw174+9QvoniaWfn0DN+2dv+fr2yaOMz6DmMThY/bl3+S7zc6h6
BodTW58ya/54DjWf0UF5l9mLzLsvoPqZHOpP11rs2fQSah+zQ2jr5vJJ5a+g
5rE4lG2Wcj2j/RpqHotD3rQFcqXnX0PNY3Xgid108X/SG6h5bA6PuX/e+fzs
DdQ8doeMJqerCjFvoeZxOFx8pFuffvgt1DwOhwnlNtuOyL6DmsfpsIf/43Xv
nHdQ87gcitZyCbBueGcPAPBjASw=
       "]]}, 
     {RGBColor[0.280894, 0.171483, 0.7168105], PointSize[
      0.007333333333333334], AbsoluteThickness[1.6], LineBox[CompressedData["
1:eJxTTMoPSmViYGBQAmIQDQMmJ3Lkiw+es581EwR22j959SVM/iWMf9JewKXl
nU7KeXsTYxC4bD9h5y2PQLkLUPmb9it63krf2XfBHmLaA/sw82rJZdMvQtU/
tn9xaEvaxZWX7NPTQOCZ/Tmtm0G7P1+G6n9pv8Pw2vKZhVftz54BgTf2py6m
/lSTuw4174O9z+PbV9Q+34Cq/2gv9Txe9dDLW1DzP9tP4pvbcvrXHaj+L/br
Ah0Uv8vdh9r3zb7ts/fu1uUPoOb9sBezk9FjO/QQat5Pe6MtDHYbbj+Cmvfb
vq48JbPi42OoeX/stSr2vl/A8BRq3j/7nR1XVA+zPYOax+Cgk/Kj7Srjc6h6
Boekm67z9T48h5rP6CDL7MjaeuEFVD+TQ8Yjs/VvFr6E2sfs8PewItOl5FdQ
81gcYhybmT+Lvoaax+Iwbds22fAdr6HmsTooBr5+5ur9Bmoem8Ou6cfDbM+/
gZrH7nCSp/zcc5e3UPM4HLhbCryF1r6Fmsfh8HPuDP7FHO+g5nE6rGgq/DUh
4h3UPC6H5NAt+2/PfWcPAP2r/O4=
       "]]}, 
     {RGBColor[0.24408, 0.361242, 0.816084], PointSize[0.007333333333333334], 
      AbsoluteThickness[1.6], LineBox[CompressedData["
1:eJxTTMoPSmViYGBQAmIQDQMez6+leuldsJ81EwR22vdI31df7wrjn7SfJPVn
Y2rPBXsTYxC4bD/p5vOKM8wXofI37b2OvxFrXHvRHmLaA/uQg1P0l3ddgqp/
bJ/wqIXJZ/Zl+/Q0EHhm/07N4yvvvStQ/S/tFdiNrfgCrtmfPQMCb+zPWDVa
SL29DjXvg30Zz1y1T+tvQtV/tLdhV3g/bdJtqPmf7Vu+KL2f1HcXqv+LfRRL
mILl3PtQ+77ZNxxo8nt7+wHUvB/2Wi57Hv98/RBq3k/7GYsPyKz8/Qhq3m/7
e9su8ElxPIGa98f+7nHlmRv4nkLN+2ff8UfipBzvM6h5DA599+caZjM+h6pn
cAg69SLky8vnUPMZHban/g4sPPoCqp/J4elbFckPk15C7WN26HrSV3kx8BXU
PBaH64unpBxmfA01j8Wh4NOJkzsXvYaax+pw76tswTOTN1Dz2BwM3v3Q3bDj
DdQ8doe4N4tvr9R7CzWPwyEn3ymoc/pbqHkcDhPVv+6V+/IWah6ng3g+S62P
6zuoeVwO1+Xrd/zvfmcPAC8N/mc=
       "]]}, 
     {RGBColor[0.2860205, 0.5361195, 0.7710975], PointSize[
      0.007333333333333334], AbsoluteThickness[1.6], LineBox[CompressedData["
1:eJxTTMoPSmViYGBQAmIQDQM+GqFnS75ctJ81EwR22p96/3fxM55LUP5J+zyj
S9H6YZfsTYxB4LJ9S3p2ttwFmPxNeyF7yy3OVZftIaY9sG/5yvzxRPAVqPrH
9nMW9G32jL5qn54GAs/sr8199G1T3zWo/pf2MT+33zZ4fd3+7BkQeGM/7Ydc
n27uTah5H+y3CHcdTRC4DVX/0f6VttWGN+fvQM3/bL/is8Lp5mX3oPq/2E+7
GN3m6f4Aat83+2Nsl+zMHB9Czfthv0I/dLO53SOoeT/tkw6xKU2zfgw177d9
96PjBw6aPYGa98fe3uyNZ7zuU6h5/+wVdmWuD5R9BjWPweHIm072gyzPoeoZ
HEI6E6/LPXoONZ/RoaDj9Wv1LS+g+pkcLkUL/n1c+RJqH7ND1aETcYuNXkHN
Y3FInFnI/fvuK6h5LA6pe2zD91e/hprH6rCt22PeX+43UPPYHL6o/7X92vcG
ah67w6eny9QEWN9CzeNwmHPivvftvLdQ8zgc/MQbjP6feQs1j9PhU6zrRQuF
d1DzuBz2dem/D8p8Zw8A/1z97g==
       "]]}, 
     {RGBColor[0.36048, 0.655759, 0.645692], PointSize[0.007333333333333334], 
      AbsoluteThickness[1.6], LineBox[CompressedData["
1:eJxTTMoPSmViYGBQAmIQDQMd80/c35V11X7WTBDYaT8lo0tDpxHGP2lvp29Y
73Xkqr2JMQhctm86m3+wxPgaVP6mvUTUzQVzzl6zh5j2wN6tqme/y8TrUPWP
7ZlUHyXU19ywT08DgWf2r/7O2P6u5yZU/0v7Y3x/Th/ff8v+7BkQeGM/paVs
9w3BO1DzPtg7XZqwe1L9Xaj6j/Z8awOeiLPeh5r/2X5nxhcDNf8HUP1f7J8s
O6VTqvwQat83+00lWSe9/z6EmvfD/sDZwje1tx5BzftpX9S0pfn1jsdQ837b
z6n6/7Rr2hOoeX/s51x9oFZU+BRq3j/74NalfPfdn0HNY3BQcH3RaCvxHKqe
wWGRhoetzsPnUPMZHW5Xlj2oX/gCqp/JYc7Ka2EuES+h9jE7yLcJ7t7D8gpq
HotDUonfvcRlr6DmsTi0fOxefN/mNdQ8Vge1WoMUwROvoeaxOYjsuTjlr/sb
qHnsDoIzDz24sOcN1DwOh3TB+R9uqL2FmsfhMNldlae+7S3UPE4Hr6uTDznd
eQs1j8shXfnavi0a7+wBr5T/Pw==
       "]]}, 
     {RGBColor[0.47162950000000003`, 0.7158845, 0.49050150000000003`], 
      PointSize[0.007333333333333334], AbsoluteThickness[1.6], 
      LineBox[CompressedData["
1:eJw1zVsog2EYB/BvY/MhaoXmkLLJjZKiTJbnjRJCzCGuLGJuHKaVpVDKlVAr
Fw4REmruLCkhZYY5JRc7sM03s2M5DBOJL49/vb29vc//96S1dMvauBRFiX4P
e/+Hr8mK7mg2w/QUmy3wpzf2aJT/7yMoqTsfcayYITeHzRWElumZA44F/02Q
ZfAW1Qxa4E+zg1N01ylNseI8A3FUk8FtsoKinY0LtLuxcoXuBvseuNhLGB/S
3sKpkY0fkgTa5M1tG3qP0L8W1K8r7Tj/BCeVVVJ9rAP9F5gte60XbziwH4RF
ST5XIr/DfW8gNayeKgUMeiEQNjI80DPofcDSCn8vbsCJ3id4plpnVLn36H1B
fAWV/Oy9R+8b3g/Fqrx5F3oUme7r1UVWP+A8RTIbFrIrvh7Q55DhGloYtuTG
PpcYdYHS+mIP7gsjtv3rojGrB71wYk8V1CZ2edELJz7ayRl996LHI9KQ7mpS
7UOPT3a/F1UxTz70IohcqFYwcj96NDkrmZOlG/zo0STl+JL3mhFAL5KUF5hl
EwMB9KLIjjV4WWgMwA9pzfdj
       "]]}, 
     {RGBColor[0.607651, 0.743718, 0.358588], PointSize[0.007333333333333334],
       AbsoluteThickness[1.6], LineBox[CompressedData["
1:eJxTTMoPSmViYGBQAmIQDQP7XE5aBrc8sJ81EwR22r/ulN82swvGP2nvk1Ic
Hzf3gb2JMQhcto8or+cs3QOTv2mfpnT81JTnD+whpj2w52xcxRkp9xCq/rG9
cV/2O6eEh/bpaSDwzH5f+UTj3WseQvW/tH8+KdFHhPmR/dkzIPDG3uD8xOs9
SY+g5n2wn/XkfVDQqUdQ9R/tGz43M7dYPoaa/9n++pO9LGbrH0P1f7FP/t1V
UKL1BGrfN3vlT6cnuq16AjXvh32K80ShTbpPoeb9tFfiPya+b/NTqHm/7a9o
dduUWT+DmvfHvuZiQcLbw8+g5v2z37bzh42Dz3OoeQwO89q8d0y//ByqnsHh
f+CJN1qRL6DmMzrMvvT3nsOdF1D9TA63GBffNYx5CbWP2aF/g0Vnxo2XUPNY
HB4W8zYnBbyCmsfiwJYfeXTD4VdQ81gdKucyrPhu+BpqHpvDX1Hj6e9mvYaa
x+7g6D+hKf7fa6h5HA4e5XN41GLeQM3jcFgsatGst+UN1DxOBwnJhFUlbG+h
5nE58C04nsQU/NYeAGFA+FQ=
       "]]}, 
     {RGBColor[0.7497935, 0.7318745, 0.27999799999999997`], PointSize[
      0.007333333333333334], AbsoluteThickness[1.6], LineBox[CompressedData["
1:eJxTTMoPSmViYGBQAmIQDQOBV6/NYE19Yj9rJgjstC+Ydz5/agaMf9L+x1n1
crviJ/YmxiBw2T7mVb/n2xaY/E170zMPLjfOfWIPMe2B/c3Xk7ac3wNT/9je
a4fj/nmPntinp4HAM/szziqLVvM9hep/ac/Bem/VCoen9mfPgMAb+3VfJyy3
q3gKNe+DfYfLhge8W2HqP9onCe9SX//tKdT8z/Zy93Z822LzDKr/i71EsPWc
NW3PoPZ9s9/lHJIvf+UZ1Lwf9vcVddinqDyHmvfTnu//zsL+8udQ837b32uP
Sp125jnUvD/2MY/1MvWUX0DN+2d/16Tow72qF1DzGBzuPfRINbr8AqqewcGx
4538du2XUPMZHVxiprgztLyE6mdy0Hqwbday2y+h9jE7SDzSkfU0egU1j8VB
bv36Vb3tr6DmsThcOyyVq3j7FdQ8VoeoKFmznTqvoeaxOVye3b9HsOY11Dx2
h2Pbefe9P/Eaah6Hw7/9j1gVhN9AzeNw2G27Kqo86g3UPE6H5A0JIZfmvYGa
x+Wwrf++jOiDN/YAxDP9gQ==
       "]]}, 
     {RGBColor[0.863512, 0.670771, 0.236564], PointSize[0.007333333333333334],
       AbsoluteThickness[1.6], LineBox[CompressedData["
1:eJxTTMoPSmViYGBQAmIQDQM3I29LlHG/sJ81EwR22gtsVF2vzAvjn7R3zGT1
1xJ6YW9iDAKX7eMWPprcLAWTv2l/7s3GJypqL+whpj2wv5S8sfO/CUz9Y/vC
rNpTDO4v7NPTQOCZ/aYiFRGhGJj+l/a890+qSZa8sD97BgTe2FusCPL60Qcz
74O91OWmzr41MPUf7WVjH37afgZm/md7M6+V93zfw/R/sf+uwGSpLvISat83
+8/NG85LWL+EmvfDfuq1jEVfk19Czftp/5f5lUl/30uoeb/t/SezPtq66yXU
vD/2k7T36Fm+gJn3z74gd5bMC7FXUPMYHIqrOqsmur2Cqmdw4C0LMGYpfwU1
n9Hh60SBmfwrXkH1MznwThJe23zzFdQ+ZoeGRyHJhtyvoeaxOASJ2T98ZfMa
ah6LQ8VCre3Nea+h5rE65EyyE7k4/zXUPDaH9Usyvqy88BpqHrtD5Qczj+cM
b6DmcTgczisSSzF4AzWPw4HPIm/637g3UPM4HU51CHtN7nkDNY/LwentUSb2
nW/sAdot88s=
       "]]}, 
     {RGBColor[0.9019334999999999, 0.5183949999999999, 0.20427800000000002`], 
      PointSize[0.007333333333333334], AbsoluteThickness[1.6], 
      LineBox[CompressedData["
1:eJxTTMoPSmViYGBQAmIQDQeHIg40vHxlP2smCOy0l4hPnqP6CsY/ab+G6+kM
4Tev7E2MQeCy/anbu997vIfJ37S32pa17tDnV/YQwx7Y//q5dmfNT5j6x/aL
BMsuFTK8tk9PA4Fn9tt07OfM5ngN1f/SXlxm95JPgq/tz54BgTf2z7gP5OTJ
vIaa98H+3+6cIlYNmPqP9m5PCmzWmryGmv/ZfseKtLQoJ5j+L/ZNaRrrGAJh
9n2zv7OLh2lyAsy8H/ZOhR/7mQth5v20t+P6e8W5CWbeb3vdk3/XukyBmffH
/t9an4xvy2Dm/bO/VSB12WMXzDwGB68GnkDtczD1DA6bVAVe9TyCmc/oYOHn
FRvzHaafycGcldu4g+cN1D5mh1e5a879U3wDNY/Fwe2na8M68zdQ81gcFq6T
ndbq+wZqHqvDormHcouS30DNY3NY+nFPS3IlzDx2h39zDna498PM43Dw0YhM
510KM4/Dwf3Wq5glu2DmcTqEKsoz/zkPM4/LYeuT3jiWp2/sAbMj+64=
       "]]}, 
     {RGBColor[0.878107, 0.293208, 0.160481], PointSize[0.007333333333333334],
       AbsoluteThickness[1.6], LineBox[CompressedData["
1:eJxTTMoPSmViYGBQAmIQDQMzbvF6i898Yz9rJgjstN+qdtfQHs4/ab97yuMj
24B8E2MQuGyvrMS1oHYWTP6mfbXjC5nJs9/YQ0x7YP9MJiH42xyY+sf2T6oq
pJbNe2OfngYCz+zPpBdzLlwA0//S/k6HQuXTRW/sz54BgTf2sQczWwuXwsz7
YL9iugS/8wqY+o/2O/ou7Q1fDTP/s71QkRfT2nUw/V/s1WKXSDhsgtn3zf6t
CBc33zaYeT/s/aVztwjvgpn3055ze/Fh330w837blzL27d1xCGbeH/uAp/pM
gcdh5v2zX31N55zQGZh5DA6/3hja/7oAU8/gUPcmKpz5Gsx8Rgf9LfcYtG7D
9DM5hBeeF8x6ALOP2aHi5Sv//U9h5rE4vJErL1F9DTOPxeF1t7rBjA8w81gd
9LXZ9YW/wcxjc5jZkiwz6TfMPHaH+O9blgkwvoWax+Fg19TQ3MX2Fmoeh8OR
EP3i39xvoeZxOog333CJF3wLNY/LYYr7z5sbxd7aAwAS4fjC
       "]]}}, {}}, {{}, {
     {RGBColor[0.471412, 0.108766, 0.527016], AbsolutePointSize[6], 
      AbsoluteThickness[1.6], GeometricTransformationBox[InsetBox[
        StyleBox["\<\"\[FilledCircle]\"\>",
         StripOnInput->False,
         FontSize->8.96], {0., 0.}], CompressedData["
1:eJxFknkwnGccx9celkUkQxtXNY51pI6006aI+D0NdaWzLJoR/OFMU0GVus+h
BD0yVZJIU6OpK5JKNENOR4gQV5c6lnXvrvXusnYdcYWt6TydvjPPH++87/M8
39/n8zUK/congkIikdgHS+lgkUn/Pxdr/FViejhw4rNqhiuzCgxu2b2nTO/H
742gQV44ydnqAfe4bU3iYSt8tBfTnzHWhr93AqfY6FVJWjc4znj9cC2mB1wD
shosz3bh//8C7+dbiRcCeqAuh+3xa/YQSKtWpBsx3Xj/CGiV+LszWzuh6a3d
XumrMaiM0t7OchnG502AvcRkv3t9CNprK1lIawrCo5otfFL/yzMDWS7Hzgmv
D4LonZpFd5s5+DSuk9ru/De+bx7KD9ePlzr1Q7Ro97Z8iA+yj1015XHD+H4h
8IVpGrOGHFi7733pRtIC5N94keERzMV5RLAaFCjzDx+ClNQqK2cDAlhR1O8m
/AZxPjHInrI6VbmjoHDeWZa0ScCvZvZphv44zrsMr2mtqY0Fw5Cn4XWvJEIK
GfEJAU72fTj/CthS7tCo7WOQL2E/MsyTQbisw915nIfnkcN1PXWzgmoeuHu/
0Ykfk4OBnneWUfEknm8VhphtMyOxXFBvrE7pslyDyooid1fuFJ53DeSPgzx6
94dhQJc9oZ++DmVFf1xplU3i+TfAVBZys0HKheLMXYfYgQ3wH7Ba4jXPYx6v
gcWuCHAjC8GPX/XLi2ObYO7kZxpnJMB8NmHU7RPL3x8IQOffgFsgmzx1Rt9q
HvPahuxMe/XCpFmYuLsTFN25DfrMaaHL9BzmtwMWX3z/MlfEh/IjVc3Pj+4C
e4r48G7NPOa5C4krsWLZozkITvQyfDvyDSx4OEp0f5zHfPfAuGOqxVYgAlPe
dmbksz04uR7VY6y1iHnvg3pI2dYmlQ8LUDnTckgBhwm/hGjlRcxfAXea0k9/
ubEAn/uYVxSeIKGw5GvJRpFC7IOEepzpZW2cRWj6Np3zYJyEZs/ZEYpbEuxH
CYUecbUBKwJ0Hg6SpnOUELmqxM1zeAX7UkJbFmqKZYYIUgiz91WsyKji4kBE
o8ky9kdG1mUhxxN1xMDTTw/5YISMeKN7JYE6AuyTgjKNydlnuAQ4sgZ/Csqk
oKHTYZ6saCn2S0HjSvTgUx1SKM82a883pyLxzxsuaQ1i7JuK/GcqHfkTS6D4
M231PoeKvjle56/CJLB/Gkpuuho/MbYEIUKOMS+Fhp7Ib3cGpkhwH2ho3vtd
7dILBLQfNfOlmSijlwkzSS3WItwPZXS11cZOnbIEpp5pubZ9yqioUeDWfpPA
faGjNWvvPgqFgLwDfOcT6Ojr2mK3S0+WcX/oKMfXup7PIEBUzxTkGqqgx1PR
z84HLOE+qSDx6NmowssHvuZSteu7VJAm23yTzlvE/VJFerW/XQmjrUKdFseF
G6uKKpq0S/V95bhvqqhXLUP3EFsOaq7MBLIeAzkEFITeY4lx/xiIIWEYOSgE
8A+M6XnK
       "]]}, 
     {RGBColor[0.280894, 0.171483, 0.7168105], AbsolutePointSize[6], 
      AbsoluteThickness[1.6], GeometricTransformationBox[InsetBox[
        StyleBox["\<\"\[FilledSquare]\"\>",
         StripOnInput->False,
         FontSize->8.96], {0., 0.}], CompressedData["
1:eJxFknkwnGccx3eXZR1JWElIHJFYNBVHNNNJhfyesSJqMsui0iBldYRZxVYG
dcQgJen0GNGMZJKUtHFXxDBImq2wjQgWS6irdq29rGMtgjjW1rRPp8/M749n
3vf9vd/v5/s9Gp0UFKNDIBCYu0PcHRLh/xO73vhmVToIbhcqDH3ty0EZMqmZ
reLhexM0U6dKKNQB8Eve2KdseQHUek1NJZePn3eA3ueN3/qcFYCnKOD7O4nd
ECDKLeje343f74fEosqMHwx6oSaP+fFPOYNwVy1kC7Qd+PthYHiQvQuzBqH5
wFaPqmsEaskdlo6GQ3jfODy+zwnztxgGXlUZA5lNAltwbtVud++/+0Vgb1Qf
ktEyAArryhk/FzEYErx4U4wh/L9pqAx2XjPhDUOCYqt6aVAC3zEnflzi/udX
BvLSZbsGzRCs1AfG30uTgwV7+nX0416sRwFfeD87HWo8BukZ5SfoVkqo9+UG
SoxGsb5ZILae5xhdGQItfXNhrm0O3DTnjtDeG8N6FyD7yyY177kY8vcEPLkd
o4JShvb0bdYQ1r8IJjtWJ7ebJ6BgjvnUJl8N5LO/TiUlTGI/S0BlqF6/+GMa
/AK3La6OLEHzReNnVL4Q+1uGJJ+1yKNFEjBuqkjvPL4CpgzOqzD2IPa7An58
kkv4wWnoO8Qct8x6C7VnHr30eTuK/a9C+5M0rxSZGIqytzw4fasgtrd5GHZ+
HPNYg6ehxdeEs0IIkZTff2m7DvJ7LvErdDHmsw6bubFyL2sRWPwj8B2oH9C0
fAMp5rUBxibLvtGRUzBeuxmR0LEBM30XMzeHJjG/TRhtmB8tcJiCEtPy39vN
t0At8mdmsYWY5xYI45LiWDQ5RKUG2Bxkb8PN0s7IYwMSzFcDhOekT9v5MqBN
bGSzuRr4UJ7mmt8jxbx3gJQaXRmaOwVyKBO17tVCWWQCiZozg/lrobW3VeOk
ksInQY4Pv3EjIIfLsmL6PinOg4C+MresO8RSQvPXWYLGMQLKTsx605Y5j/Mh
IsKKifPxXAVYtAwQhHlEVBd52drpzjzOi4i6roh2DOgSSFc6nKScICH1I1v6
qEiG8yOh/A1b9xvmSpiwzGK5D5PQrUt+qpEuJc5TByn+8pTFOM6CJ2PgVkS2
Dorak6gwSVbhfHVQeqFdsd6KDEpyHHgFjroolBmusPpsFuetiyJMk7mFN2Sg
bchcrhfoomtgHZvZO4fzJyPxK8T2ECmAJRMcm0gno18EhD7dsRncBzL6zSUu
7SPiLPDMHYLJdnoowbE42OyMEvdDDyEJ62510ALQ/DOvu/L1EMUoxjW8Son7
oo/c3zn1kw8vQP4uvksp+qjHOcL7A/k87o8+4k7wefllKlDU2Uuv21DQ9CmW
NKptEfeJgqrdCvqFF5bBT5yxv66TgmipEQ+O7FXjfhmgjMWBA7WJKqgxE/iM
cgxQfF1e28/bM7hvBohbuDhP5yyBka99CumwIdKYxp6i96lw/wzRn1eV79Mq
5uBvbhd9Tg==
       "]]}, 
     {RGBColor[0.24408, 0.361242, 0.816084], AbsolutePointSize[6], 
      AbsoluteThickness[1.6], GeometricTransformationBox[InsetBox[
        StyleBox["\<\"\[FilledDiamond]\"\>",
         StripOnInput->False,
         FontSize->10.88], {0., 0.}], CompressedData["
1:eJxFknkwHFYcx5ddLBWEONI4oq5WtTSjrVH1e64M4gyaiSCRRmiUrDaYRbdb
YTNtmrRJqDRGJO7QJqYSRwdZgqwjum522bXLXta1NgQbVdN5nb6Z3x9v5vd+
7/v7fL/WZy8eTyASCITwvVLbK3XC/8ffL5VF85kAl6AqnaN2lXA+cKeLE8fG
9yfg2jbopSrtA/+vtvRlTU/h7RSLy33Z//V3Q++qGsvFZgQ8+KHXilL7YNrU
rsagqAX3/wVWa2U9z6ijUJsbHlBCHwa3hfo/N+Xj+P0YbArMK4wb+qHRWNW/
3DsBPEchBCWP43kcUJzQpVN32NBZUxGCjGZAdqsvxlw1iOfzocvF5NeCmSmQ
WFRL/d8XQNYXTE5H8BD+TwieL58NyHNGIUWieqAYnoNIz11B35cj+H8RrB5L
Cv341CQo68OS72SKITaPon9paBrrkcDnCVHBodbDQM2qdPIxl0FO0+HM2P4J
rG8BoqcSAtJEk7Drs70kZ8rh/vnSbw/SJ7HeJXBhBRNrTnAhf1/oo4KEZYj+
MPashw0P61+BbXul5+0CPjDk4c2W+atAIX82yRdx8D4KqCPvP23OmgX/sNdm
X08oQJlfXjxiPon3W4OiK4msMlse6D6poj5/RwmjdIqD8pMxvK8SfrZcN/w0
mgeDB8M5h3JeQvbt77i/G8zi/ddhUHw9VYaEcJOmcqcMrkPVGutKWQAP89gA
BkS07INZiJyrLO46/ArYyE9mIRdgPq/gsV66lefCDJj9K3ATongJpHPWYsxr
C3w3Ur3nqqeB89t2TEr3Fjh4xbZSFDzMbxsIXvIzY4ZCuLu/sq3DVAVPKRZ6
tcYSzFMFNGAskpyEcCYj1NLkwmtob1zzLi+aw3x3ILIhixlSIwZb7hbtQusO
2Lr/dD/VXIJ5/w2acZLWXwqEIIYKfrveLpSFTbVlkkSY/y501ulJVx6JIOq4
w73vXQhI+0heh/q0DPtBQHc+6u49WTwPjXk57IYpAkokEu2XauewP2oofaPk
gfasGMyahgi8XDUU0W7ptT0uw36poWnBj3EyWwlQZfYfkJ3UkVx0NYNLlmH/
1FHWzcRsK0sxcA/lxB8ZU0eBWhXOvqQl7CcRuUludDffE4FHyNCNGBoRjScv
6HZeX8D+EtGBwhe0NcoS3KXbdzIcSIhusEg9nSfBfpNQAy3N0cJbBrt/ZK/V
s0koTPxusev4IvZfA3FMspMLGQKIF7Hf4lI1UMS5zCRmtRznQQPRfrjqfklL
Cp2m9hEaNpqop0mzzS5DivOhiQjpRo3FzGWwDcy+7DygiZwdc8vbOlZwXrRQ
Er3HV7DHI38P38l0LZTBaLYpsV7F+dFC8y06vFs6UpA8tJu/bElGbt9s81zT
FnGeyCjohb7h47QV8BdkHXj4nIwKSk8p6sqlOF/ayL1EqRllrIBaI7bvJEUb
DTCObfB7l3DetBGzIr5QNLUCbxy1S1d/UwfNJMVw39NdwPnTQX4XOdd01qXw
D5Jrgdc=
       "]]}, 
     {RGBColor[0.2860205, 0.5361195, 0.7710975], AbsolutePointSize[6], 
      AbsoluteThickness[1.6], GeometricTransformationBox[InsetBox[
        StyleBox["\<\"\[FilledUpTriangle]\"\>",
         StripOnInput->False,
         FontSize->10.24], {0., 0.}], CompressedData["
1:eJxFkn0wFGgcx9cu66WWi9glpxc2HFPpjYz8nonxlltRyNtoO+a0p1uRInII
I9cxOtfeMMl0Nl1XWgkxLi8Vl5faXbF7rIzXfcuyrV7s5py5e27umXn+eOZ5
5vd8v5/vd+tJdlgiiUAghK5tvbVNJPy/IozE/YR7o7Ar+JaJH50L7hpuuLZP
iM9NUBRPDfFeegUBqctm8pYOMJlnOzRGD+P7Z8BpsUk+uFMAXhMhP3C+7QPP
ip7CZuN+/P4lsMRF8fQnQ3AnPzTweq4QUioPeO73+G/+MDidOW96jsiHZktd
v+q5CCKYgu8qWIN43igcY9ZrNzOF0H27loEsxoGnb8aIchnF8ycgjwhnOmyG
Qfp5nSxgxyQw1FVPHtaI8H9TUJGlzystFcJpqe5XtXAaFg/cYH2/WYT/n4V6
cpeLW4cYNLwj31SenwOjyZri8/fHsB4p+OvyLDgvhZB5gevqYyuHjwuRMbIA
CdanAFPd1loeawhWfbTzyk4l7F3S9HU0iLDeeZgjtzGDyHwopITcr0hUgZBK
rSlOG8f6FyBaeDu+11oCRcrQR3aFixBEkn80bx7FftRAJ+0t84+chIAjn2hp
IjU8tWXcKBh5jf29Bbb7/vAoSwmsb7qV2eusgZyShoc9g2LsVwMetIVr16ym
4IV16Oim7CV4tO6ioDNqBvt/B+OpS3H9gkm4mqPzTHnxDm5Xsifc9kgxj/fg
zabS7X+RwrFpbtXTLR9g5A6bNDAgxXw+wE/FXNsUiRxo/wj8CBmD7T2obwrz
Woaws1+zYiynYfSuNvb0s2XISkx6fth/EvPTgs5F7FX8ZAaqN3B/76LqICP9
Cv/AzVnMUwcmZj8m2B+egRPnQuysWJ+gLFT2INb5Dea7Ao/rPa7UkabBYWw5
h9W+Aj6UxozOFSnm/Rd8Serg2MVKYQ5qJx6brkKJU2NPZfUc5r8K2U5ThzS8
aQgPc6y5vIuAVJyCd7lrfv/Ng4DM6tz9t5XIoLkgm9/4JwFJKDI6pUaN89FD
7hmNsf1tCqC1CAiv8/VQklgUnT0rw3npIc8Zhc/ZPbOQKd/uZuRKRO/N44ZW
DylxfkSUyGu9bLVvFsY2ZTN3DxPRSFPI+EGOHOdJQrICg8KuDUrwYgjKY3NI
KN+eYRLaJ8P5kpCxddnF1kElVOdu7y5y1EepnvRTTIoc562P0o5+UUw2fgOr
D7Le8vj6KOy+BlleVeL8DVBGxmet1bQFYM7yt41lGqCE9V+V7PtNjftggI5v
lCxeD1NBN3X7UQN7MjrRMc69G6zE/SAjvx1OgpMDKnAIyrq0c4CMSlYiSr0p
CtwXQxRpG5fpm6CAwjV8UemGaIuoLfDnwEXcH0OkZbuFJOUvgrSePnPJzgg9
Pe4YmRykxH0yQlJXyh/OhSoImLywsb537X6p/F6jgwz3yxgFRzRMcZgquGPB
9xWnGKOYPN/4cu087psxMtfda092UsI6P3o60cYEBb+6yaw6qsb9M0ESWonq
1G4F/A0CmnSL
       "]]}, 
     {RGBColor[0.36048, 0.655759, 0.645692], AbsolutePointSize[6], 
      AbsoluteThickness[1.6], GeometricTransformationBox[InsetBox[
        StyleBox["\<\"\[FilledDownTriangle]\"\>",
         StripOnInput->False,
         FontSize->10.24], {0., 0.}], CompressedData["
1:eJxFknlMk2ccx0uhUBA0Ck6kQMYEigsbYDacG+T3TAhU2IAylGFQjkkGiBxy
DWmQcUWnZc4Qbowwi8IYopVDxz0Yx4QBSgvlaEtLW9oilPu0I8tj9ibPH2+e
932e7+/z+VqExviGaRIIBPre0thbRML/z+v65+Q6szGw/6pSz82KBbTZGofe
ogn8Xg8XrT4szPieC7SrmwfmGtvAnHm6365oHO93Q7SfTaY4fgKc+N7Mguh+
0GD/Sc02H8bf/wNZJTYrbas9UJ1BP1OWPgLiz15/4R7Oxf+PQiGz0Cz8CRca
Dm///aaPC8LchFpeBRefx4PTJ9dkjAEOdD564IUMpyBHltTSv8PD5/PBL2A9
KydiDKRmD2W0j4Xg8iWzY1EhwPfNQFetFyefMgVXpNtVqhERdGy0X/d/IcL3
z0JCIaNZL3Ialut8LhcnS6DQlPDybQAH55HCk0PskQsVY5ByjWXrYjoHl00C
yQTqKM4nB6YlNbeqZgzULlvzinYFeNit/EEVT+O883D7+XyelkQA2Qbej/PC
3oBAdebRStu7/AuQaMYO8pQKIEdBbzLPXgSX4mcy1q0pPI8Kuud/tuEZjAPN
Z8c4nquCnaDSoyJ7Lp5vCRKShjYf9/JBv74ypef4MhxSvZiz8BTieZdBW2X/
FCWLYfAonUdhrMDkQX7XrqsQz78Kd/jfUgqiZ+Bu2vbnsYOr8Psppcp2dBLz
WAOPEyvOAyZT4CdilXS9vw6XTrWwL90XYj7rcEEY8avl/CwY/xdwA/Ypjc65
mckwr00QV7/Sj5kUAK9mK/BK9yZwkj7tWmGLML8taNAalZNEArh3kNXScWQb
jMkhr8papZjnNsj311CD/5JCcJK3+XuRO5CXoB9r/KMU890F2XpBZnunECwn
NtMim3eBw+5trVpSYt5vwdmi3UanbAok8IDful8Nn2w29j0USzB/Nfienww3
zhTBWV/q/Zv2BJQvT8j/yHAO+yCgiqa1hmccGTRkMYbY4wSkr7YLHuyVYj8a
6Lajp4OTSg7GjcOE6QwNZH02DumRFNiXBpoiNHc6fi2ClDlrB7ItES1YNGY1
UxaxPyKij9LU/GUpTFAYISdGicg6NJBCvyXDPjVRRPd2WNCSApy8hn8JTNNE
Y+7fReX+9s6vJnJtZBVdHZmFe+nWnTlULTTgn9UZ+oMC+9ZCUeUOBdXOC6B+
mrpUN6SFii3jwiJ7F7F/EorPYDZN28xDyOzQBxMpJDRQO84yjJHgPpCQ3yyt
r7xEAp1HrL8hHdNG6hvnqD3JStwPbXSDd5iYfnEJLD1SM+1eaiMjUapJXdQi
7osO6vevNDhfJYHsPXwBiTpoN/SmXDk4g/ujg0zVHne4lDmQ1lqJM83JSKmq
fxu+Ksd9IqPAUtFdNmPPl/CaUW0PGdU4Xhfruytwv3SRj2gjlxqnhGrDIdex
WF2k+Mn3OHNagfumi8iazidL6VLY52aVSDTRQynlHHRgQYL7p4cs3KqOhTVL
4F8JZI5B
       "]]}, 
     {RGBColor[0.47162950000000003`, 0.7158845, 0.49050150000000003`], 
      AbsolutePointSize[6], AbsoluteThickness[1.6], 
      GeometricTransformationBox[InsetBox[
        StyleBox["\<\"\[EmptyCircle]\"\>",
         StripOnInput->False,
         FontSize->10.24], {0., 0.}], CompressedData["
1:eJxFkn0w23ccxxPEY9Wq5nnaasWlejQYaz18vsbIrKTR6tjK0Ol6VJkVo6lz
Ok6ualfK7qpV1worPbU60VGqWlzrYZF5jkpC8kOCxlM9BXPrd7fv3eeP793n
+/m+P+/360BUfFC0OolEYu0UeafUSP+fRlVjv0w6AEdPlOv62nBhQ8xlri+I
8b0OrJfcNaQpYmAkrhlM1z8HP3qYs+mT//rb4M5KSgbx3RC4i5g3frv0BuxX
6PIGjhD3/wV88T6n82sjUJnJ+vJuhgAqDlqIXRuG8ft+oCdk8PawRcD7eKNz
7vUgnHcreO/y/SCeNwJUkkOxT/tbaP29LBDtfQsWyQUMdsgwni+CAC9qB0lj
DCY/qZhi2Eug7S6pwLpKjP8bB7qTTW5pwwDETW48nBdMQEmGWWVe6BD+XwZd
pwUzo7VjsFhzMvZ2CgHqtYeND18UYz2T4NW0z3HqggRS07hHvC2n4SPDftum
LiHWJ4eismIHip8Itr3XZxUtCliKdwy02pJgvbNQ+cqp796DUcjSZz6+FT0H
xpxn3Y++IbD+dwB2NC1brgiyFaynVllKyKuaZYbyxHifeXDMDSb0akXAOKky
/WlwHmKqScwKVxHebwFyUgXBL29MwK668tQO2iL0+EM9+44Y77sIXAsvo844
AnrMWCMW7CUI+cHEt4ouwvsvQ+aDOWKBRkB++sbxhJ5lKNpyMkgqH8d+vAdn
Xry18uI4nJ7gFr/avwLOfD+aoVSC/VmBoeXLJfe3xGD6r8BV4GWsquguUuzX
Gixdby5kyiQw8mj9bFzbGkRdjZwx2pRh/9ZhOdv2DMdVDCV7uE0vTDbAsdey
RK9Nhv3cAEFWrKFf3QREJDOtjGNU8DlrK9JKSWB/NyHcVRGwKpDBIeFaesyz
TWDsp/7RTpnCfm9Bi7TUg9EtBQLKRM27t8El7bXd8Tgp9n8bdo18wQeOHIKD
bEs5R0moyEVZmK1O4DxIKORcWL4ghwDeL2x+7TAJ3cr1UR27OYXzISNDfQlt
c5MA0/pe0lgmGcnDb/crdrj5kBcZ6RaTPVsS5ZA6TaVrH1FD+j+SNa/uzPuQ
nxqq9k73sqfNgNCCHenYr4ZyLp2hGLHe4TzVUUie2LOTNQ7ugb03z6arIxZl
wJLdq8D5qqPL5tcrJ14QO1xTW7NtNVCk8rNTLzMVOG8N5KnSYntZzMH2kysL
NXwNZNa7Ypb4WInzpyBt76+vfuU6C5EyvrUwlYKOrccaRJBnMA8UlJwfVaJ0
mYJWE+opykFNZEt2Lv11SI750ES0v79tS+uYhkP+V645dGmioKxPux8mKzAv
Wmj0gIfB5H05ZO3YF5qkhS4U8uT1YXLMjxZK7mPZWTfPwmS1jfSalTZyvrd0
ws1gBvOkjYT2jQ7r2kpgSNKMqju0Udef/ihaIMd86aDdT1Pa+zxmoHIv32co
QQfl/sxpTOpSYt50UES4W01w+DTo+dokqZnrojfPA8zHedOYP11U7OFY2nZu
Cf4Bw5x47g==
       "]]}, 
     {RGBColor[0.607651, 0.743718, 0.358588], AbsolutePointSize[6], 
      AbsoluteThickness[1.6], GeometricTransformationBox[InsetBox[
        StyleBox["\<\"\[EmptySquare]\"\>",
         StripOnInput->False,
         FontSize->10.24], {0., 0.}], CompressedData["
1:eJxFknswXFccx3exLDYSFY+uMNl6NQb16Girpr+jMqyMxCMhGC1JqxKtRKiI
pZKJkJKqR0lE1GgRqqkQRFLiNTFK4hHPei1793V3rW0WKYtQ056d3pnzx517
zznf3+fzZZ0+HxilTqFQAnYXdXepUf5/LhOjoUaafHD0vavjZVUF4tTbLmsS
1XszuKs3xmUa8YAdr9wraemACwKtvO0E1fce4IRpWLdemgf3eb+cW+f64fRT
/4ShgQX8/xBkZbGqeycWoPZqgM+PV0bAdi48iVJM4P3jYBG7zybwhwV4aLj5
TN43CdzWIMu+CAKfNw0Nv/WE1tN50F1TeQwZzIHlobDia5GqPPMQ7HSuK4Sz
AGKzapLtwAPXR4MdhfZ8fB8BSu8DnyVSeBAr3vxFMcKHK3ofzHJMVPcLwfvn
iaPv5fBgpd7/y5IkEawGcPx40QTOI4aO777N82YQkMypsvM8IIHLRazcs1uq
fFI4+eGO3mgsH3Y8N5YWOxfhutwsz82OwHmXIObBUqMkgg8Ze/zuF0bJwWAu
DNlmqPL/BeSUzf12TQIyFwMemWe8BKZPrg9fjcDzKODrbNOKIS4BbP8tk4RJ
BXjtrWE0tKnmW4aGw6O+yhohMJrvJvceWgEby57gZ00EnncFAj2nPUKkfBh8
M2DaNHUVxh+fqNSKFuD5X8Gd9ZG8QhcRFKRtusUNvoLRcQ37z28KMY+/Iary
E8JcKoQT/Ko7Tw+uAcsrnXr7uRDzWYN36a1lb3AFYPJvwHU4rzfbafG+EPNS
gttQUEdPmQCm722Ex/Yowdc8ssp/TIT5bQCHl1NuJSagTL/qSZfxJlhJ5Snf
fyTEPDfhqOucjLYsgMiLfuZGMVtgxfy95KCmGPN9DaEtOTcuTojBckaZFtP2
Grwcjtz7gxRh3tvQucfMty1DBCKonG/X2wGdk8nrNbNizH8HZGxueqCUhKBA
m/IsRwraAbmI2PX+nw8KasnUYXeOkPDwWupw4xQFRZZT2xT6YuyHikrSlbTo
UhJMWl5QuFepqEPRXDNQLca+qKjBQxE/lkdCssTaiW6nhlZuMgwdzEjsTw3l
nyEb9zmJYMY09ZTzuBran93GbGKQ2Kc6yuwuzR9lkuB+7EV+eJo6ikhjlr3t
IcF+1VHXT4v97fliKLti3Z1po4EqWEsXRBQp9q2BfPyMq8dGpLDzIGW5flgD
MXQvzRoaybB/GtJyHhAVeJBwSjj81kwyDfEjtousSyW4DzS0tFo5sRlPQrex
9XGahSb66uPZMBcjEvdDE/lc9yh2ly2C5ZGU9HeeayJmv/oX33AluC9a6Lju
dLirmwQydvGFJmohFuVMedGvi7g/WshAX9j3ZEgK4jorQbo5HTkmFYT0NMlw
n+goKeFWrXJSBmweZ39dLx3FOduXnnWQ4X5pI8fc7MeiOhnUGgwf/jNOGwkU
FTXrtjLcN23kMjWTTpPLQNfLKlGNqYMc7Tr9GDfkuH86SPQpJ/iliQz+AQhx
gME=
       "]]}, 
     {RGBColor[0.7497935, 0.7318745, 0.27999799999999997`], AbsolutePointSize[
      6], AbsoluteThickness[1.6], GeometricTransformationBox[InsetBox[
        StyleBox["\<\"\[EmptyDiamond]\"\>",
         StripOnInput->False,
         FontSize->10.24], {0., 0.}], CompressedData["
1:eJxFkntMU1ccx1sKtLycDBQQJYKASIiABKeO+DsDeYwQoIAZbKDCYGEIolaZ
SCWEl8EoMMbcoEow5TEeMpHxGIMxUEN4hKcUhDnS171tbwGhVIQWO7Ics5uc
P27Oved8f5/P1z4hPSKJQaPR2DuLvrP0aP8/BxfKzTpviMAjpM44wKkWMp4N
3BU6SvF7O3D6L0S6lUsg6OrmR/LOPvjMr8Y1ufzD/gto8547t/qtCHwWw+79
dGkYYlzkgWX2Ivz9OKBqtxi+kxgac9mfP8yZgpSnf2jNqQ//z8DQ+nOfLj8x
dOzRjCwPzcJu75LY+AkJPm8emI9mvlpOksDALzWhyOI1mM+M806+EuLzF8HQ
hFNqRhcDeaBeFnRUCPc+DrrV0CzC94ngi5D2ztAJMaSRmobVKTG0H/25fsVX
gu+XQqMHGTWaKwHVk/CLld8RoM9OeOzCkeA8JGi52YKmbjFk3qx189svh8k7
e8v4rVKcTwGcPKu+wStS0PltLVF/UWC+3dR29bUI510CwQ8e56o9pFBgFvZr
edIyaLx7/k4sleL8K/DOeH04RSuBQordZVfwBobUvQdiOgg8zyp4iu8mpibv
8A/XWnNmV6GhxGZppkGK51uDdFu+zH1RCqbtdZmDR1RQrJ7irXgReF4VpN5y
bj45JIUxG/a8LXcdRro7IqqLCDy/GlIF+bKqaRmUZWtOXR5Tg321WWNuNIF5
vAXu6f3vIyplECWu5T0/uAHz/l2ufU0k5rMBpZckaluSAOv/Ar6DQnfl47Hd
JOa1CT1LXYTqOAnzzVuxaS82IdOBlzzmQmB+WzCUmiF4eJ+EKvPa3n4rDXyi
8mIyWCTmqYGlyT3yEzoSLmSE2e1N0YJNQvdgAE2O+W6DKuM8bCESHBc2s1N6
tsE+Pt86L1aBeb8HrxvjPB5LAQTULP65SweOpsVx4ZMyzF8H9xssu3JX5XA2
4nB1kQcNufqyXk66yLEPGkr1Jg7FiSnoyOdOtL2iobDYHuFApQL7oaPZWrX2
NijAunOS9k8uHdX5rjFOB1LYFx0Rz44Rbp0KyJQ7e7Lc9NDb8iamcJTE/vQQ
x2LX2Wg5BQu23PhjM3roN6fpJM8HFPbJQObhdt3zoQrwCZ38PjabgQIemMyn
+8uwXwaqNOfvu7OggKoc54HCw/roTWSb1W2tEvvWR+eng4FKV4Luadbakwl9
xI9e9LwmUGL/BihlqsDp0yQlxEsnHBYyDVCvLKqVa0XhPhgg5+EAyrJOBgNW
zpEGhwzRooX9RvEpJe6HITKNf1lEq1CCY3BWnvuoIaoIyRmf2aZwX5iIUW/q
T9ft+NjBF3OdiUpa3fkXBRTuDxOl8Vv0A1soIFucJHl2LIROmD2arlTiPrFQ
4peioMFvlBAkvGnZMshCZl+ve/3eS+F+GSG2msw60r8EjRYTZ+YuG6FgIuUK
d47CfTNCcdf6OT/u5DMJcLqut88YGYWPiJx7lLh/xuh4hmGFQ5EC/gVHB4dz

       "]]}, 
     {RGBColor[0.863512, 0.670771, 0.236564], AbsolutePointSize[6], 
      AbsoluteThickness[1.6], GeometricTransformationBox[InsetBox[
        StyleBox["\<\"\[EmptyUpTriangle]\"\>",
         StripOnInput->False,
         FontSize->11.136], {0., 0.}], CompressedData["
1:eJxFknlQlGUcx5dllyuOcSAWkxBigZFIkEyJZH6PwSAScoqFEoXAMoAEhbCz
SERctoyIiA4mhyaXEpBSoFMEiByGQrscQ0Kycu37vvvucrgccbXt1LPTM/P8
8cxzfb+f79fmdFJwjDaDwQhSTy31ZDL+H/sGHxTzMklw8as18LargXvrVrXe
zZp1C1xcb85OdSPA54t1E+p+B3D1Z50V9QTe74HkSarX8W0pHJIEFJZ+1g8u
klO8vGwpPv875JajW18vEVCfHXS0ImsIDkafrRrO19wfhaQ414r+P6XQ+urm
k/nfxkDlernJ7CSB3xuH63BltF+fhK7b1f7I9Dm84CnTVBUkfl8CY2wiJvSJ
FIjX60ifvVPg0S7o+J5D4v+mIcWXrwjzICCR2LyzNDQDvqnFbqhO428OVGKu
6sJNEpR3AxOu86VgI7Z1rDemsB4C+GxBiY2UAEF6jZOnJQXWXBPWCE+jTwZ1
Qu7Q0SISVJ4bCrqThnuxvxxeLpVivQooWM30KEqQQp5RwA9XYubh2gcu2W2n
57D+BeAzqkr3u5GQTwc9sMpbhJDFKF/7FhL7WYKs484cal7NP3DLImVsCb7q
ir4VeUzj7yX8XC5eTR8lwbClVtC3RwmfD36XY/58DvtVwpEo5puGvVIY3Bk0
vitjGarOq2x/8tPwX4Gosw0fPW4g4HLmpnvy4AoUeJxhsNS+/+OxCo3H+vZs
x9JwfKamrNt6DXYvGbURHho+a1CVkelqkUKCxb8C/wK+b96l/Q4aXuuw7dDr
7s4kYLxhIzyxZx2OXHgh8jDS8NuAsAVqusCRgModNb8+5GxCYcJ4Ab+OwDw3
IX1K1HyRR8GnaQFW5vFbcHDucOdiIoX5bgN6FO3v5UYBd2I9M75tG6Kc3vvG
xlqGef8Nu8k1ScMiCVKolrQbq+DDKbF9TwuF+avA4dk0b7ZQBqHBDjeFLgzE
z6ru8NyU4jwYyPOSwTXJFgmtuRmiH58x0LcjLmY5VTKcjxZSKlzuKC3V/u+L
GZPZWkjyvpFAOS/DeWmhkArZRNxDNQ/Kfp+eExPxBXRZxGNNfkzEKcs2HNaX
wcSujEjXUSaqaHdWmTtTOE9tdNIroG+vjwwO+YuLwzO1UUmy/+132micrzY6
YNqam2Aih8os+658BxYK3xFXTU3Kcd4sJIz40vjMBAWq5nMv74pYaCow9kab
TI7zZ6PE1ZynklNyiJwTvTEhYCMnvYGyolAF7gMbPWLNBrpqqXlz7EPYtjro
3agVrnMAjfuhg9IrO6s7TOaB63sux/mpDlotHC8xUshwX3RR43LEjYEBEvLU
+MJSdVH4CD/McliO+6OLylevfqJLU0A02c3mWOmhhe7Uxa0NGvdJD4kaxkKE
J+TgM5Vu1tSnh8z8SKlYReN+6aOkmb6dEUI51JuKvP5I1ke2wVdZbx2gcd/0
0cfCiJxGNxpe8bZLZb5mgOJPSJScahr3zwCVdq+l8fgy+Ad8Q4p+
       "]]}, 
     {RGBColor[0.9019334999999999, 0.5183949999999999, 0.20427800000000002`], 
      AbsolutePointSize[6], AbsoluteThickness[1.6], 
      GeometricTransformationBox[InsetBox[
        StyleBox["\<\"\[EmptyDownTriangle]\"\>",
         StripOnInput->False,
         FontSize->11.136], {0., 0.}], CompressedData["
1:eJxFknlM1EccxXdZWE5LCViRq4DsrlBSDlsbkPodQsNVrkUllSMCBmKhCELF
IgulIpuoBYWa2Ba5yiFQkUMBIShKoVxVFlRArpVz2d/BTbmhm3Y2nWT+mMzk
O+993jMJjfYNYzEYDL5sM2VbgfH/svG3FR/snQFrjxI1Z04xFDZ1POzrnsXn
WphwCfTLPCYB19gNTWl9M0THlqbpOEnxfRuEB/UMikECDmLv9Dvnu2DKa+86
3JjF73vgO7c+xkf2Eii/wnfLSemDP49LW4xK5PPfwEg4N9uUPQt1+7e65zoH
4HRH+YwWn8DzhmCl8y7X/6QUWkqLvJD2KOSJOgNi/eTzxTBPmVN2v8+CxPDe
rOvH42BtGl62WEbg/yZgJDSA91uhFKIkW2WLfZPQGuWxmh9K4P+n4Vr/saA1
LyksV/lE/nppBs5qqieubUixHglcsGjoZcr8JlwutnQykEIX//OSpZtyfQQE
x9VYsZMI2HPapMlnJDzKNOzmJcn10gDGvUaCqwSk7fOuvB02B2/zAn62OyPF
+uchqZVrmMEhQEjyHxulLYCLcldFrieB/SyCdXNd1WS67L3Ptm7cwCJ4PBWp
QSKJ/S1Bp6Pj4UoLCjRqSxLazZfh5tL9unoBjf0uw6GvysrXCQJeHuQP6QtW
wO2bRKGwRp7fKhQM2TM7x2jISt6yj3m5CnnCd5PdEyTm8Tc8GzVxc3eeg5OT
xdmtxmuguWsqTjAnMJ81OHLGcdumiQTdfwWuw2dTSp41Mt//8dqAnUYeR5RM
w9D9zcCotg3QyZ62yHifxPw2IZXj+uJTKynkahU/eX5gC8RqS5oLLhTmuQXB
qrtZQV/LOMd7G30QsQ3NqYovJkopzHcHYh6XmkQSJJgNbyRHNO2Aw2D6nZk2
CvPehfbbTyx/9CdhBorET9/bgz09DffXkyTmvwcGIUm/2FbPwylfXv41awa6
NVTQw3xH4TwYyMz+qEFpOQV1VwWih28ZaEPsPg8+NM6HiVhnP5lK16VAt76X
MXaFiYy5ylnqDSTOi4l0Xqd1BZuRkCDl2qhYKqDvO0d9v/WicX4KyHxUf306
hoJhfUGI7RsFpCYsIMev0zhPFrIs748vVKTAwas3MzCZhbgjKZlkuDxfFmqM
C8uIcKUhN4XbIuQpogvRE6ychDmctyIisvIXqhto2KtJXKoSKaLtqR62Rs08
zl8J8TiHf+p5RULItMh0OEEJXTp1Tq9j/xzugxLyrKmtbqojoeUA94TSITbq
mXXK1zpP4X6w0atuXybryDyYuSemWv3FRmKvUQG9SOG+KCNIyz3nLpD1X4bv
9EVldHfgxr57P1C4P8rI88OxE25+JEgecKZSjVRQjpOKtXiTxn1SQc4V3p4L
2hS4jl/WedCugqhHFXEKYfJ+qaLGyCJ2v0xPubboi8EYVRRl1z76vI/EfVNF
R4eFK5XHSVB35lxU0FNDqS7xC7fWadw/NRSU+2XhHx4k/APPB4bU
       "]]}, 
     {RGBColor[0.878107, 0.293208, 0.160481], AbsolutePointSize[6], 
      AbsoluteThickness[1.6], GeometricTransformationBox[InsetBox[
        StyleBox["\<\"\[FilledCircle]\"\>",
         StripOnInput->False,
         FontSize->8.96], {0., 0.}], CompressedData["
1:eJxFk3tQU0cUxkNCeAlFBoQAFnklSEtBHmM7iD2rUB4OECMCMmIDWJSHtCIC
RSi1QlTUFkSqVsqjaEBQkYIEZxQKtAhShYBDRZ61IiG59yYBSpEA0kxnM92Z
/WNnzp79zu/71i7uiz3xDBqNxlNvLfWm0/5fRWGr7G0NctgSXG3gzxaCVuWd
df5lFD43Q8B+h483sgkIPLZkLG35Bbgu4girak19F1TOCFhFUwT4THK/vfJ5
L6SunzoCI1Jc3w9JV3ZOSA8TUHeKF1R2chAqFssFhRwFvj8E/LB+b/ZHBIg2
LP8uf/wcIroTPYYjFbjfCEx2XbYJMCeg8+aNUGQ6DhwK0YIVMtx/Erjjygru
MxIk79bMBLq+hDSO2yb+BTl+7y/gTwduqkklIEWyXDs7+Arcl75v6kok8fuv
Qb/mwQeQRMJ8w+7ka5nTEMJ6j3HPS6NHApHNR2xvXaUg64TQxXejFPznfjxk
t1WO9cngGx/VGVaJAtZ8VRTRTkBh6eaT6wtIrJeCuuKLyfGeFAiMuHdL4uXQ
a+v5/o5gjX4FdGwIscz0ksNpgnffRqCE7l2ZO79EFJ5nFn5QeYoIPgWBu1dY
ac9n4brhBdWzXyk83xxYXoqO/8yRAsPm6qxu53mIKVmZyhdReN552FvU6d6h
7t9nyRuxzvkbxMyQUS9tjb8LECb6VBEVIYfi3GXvo30LYHS2IO9AgIbHP3Cn
k2b+tlkOe18JS3+zXYSDf/qmC5gU5rMIVmzJuXqKAtZ/At9ASf5Tb7dPNLyW
4JBHPzthBwUjt1XRKV1LMMKNrApvlmF+KrjXOZc2lCCFchNha4fFMrSfNXUu
86Iwz2Vwkkc8FjYREJPBtTFPWoEig/EEi2IK810Ffq59bFI2BY6jS7lJD1fh
j4nKilsEiXm/BargWCsZTsI03Jhse2cNfk5t425LJjH/NfDRuW12naQgfI9T
ZcEWGjo3FnzNcYDCftCQ576F1QxbJYjyc8RNL2ho6sVcougnOfZHCxVallzO
M1YCq2WANnFKC0l6MpDhdjn2Swttbes7WH5cAVlSjrueCx11G5qn+XmT2D86
CnJ5yLH8joRR65xYjyE6avV0aNzfQmA/GWggW6jL01aCT+jAxehcBmrNa5xw
ntb4y0ANNV+N7Qshofwkp/O0kzZSqDbHmNVR2G9tZBQ0Oa3TQ8JaY/Zcg1gb
PdVNCUt5o8k/E/WKxGhmXgaxr8X2o1lM5O/qOugxRuE8MFFtVXmoz7D6/1lw
wpgOOsj9w4RLMWxNPnTQ3cJHtIlGEhx3Zee5PdFBX283MKsqJHFedJHfYYZ9
wQMZCNT4otJ1Ue2MbfrxRzKcH13ESC5tiOiRgaSePZVno4eqTVpvLpwncZ70
UFGgvWw1Ss3z5Qmz+m49VBcbFxeaQeJ86aOW9nBJr0ABdaZiv+Gj+qhMGWL8
xFuO86aPuNV0/n07Ctb5s9PpVgZI/6p1Bs9E838NEEPnwOB5PxL+BdAZd98=

       "]]}, {}}, {}}},
  AspectRatio->NCache[GoldenRatio^(-1), 0.6180339887498948],
  Axes->{True, True},
  AxesLabel->{None, None},
  AxesOrigin->{0, 0},
  BaseStyle->{
    Thickness[0.004], 
    PointSize[0.013], FontFamily -> "Ariel", FontSize -> 12, FontWeight -> 
    Bold},
  DisplayFunction->Identity,
  Frame->{{True, True}, {True, True}},
  FrameLabel->{{None, None}, {None, None}},
  FrameTicks->{{Automatic, Automatic}, {Automatic, Automatic}},
  GridLines->{None, None},
  GridLinesStyle->Directive[
    GrayLevel[0.5, 0.4]],
  ImagePadding->All,
  Method->{"CoordinatesToolOptions" -> {"DisplayFunction" -> ({
        (Part[{{Identity, Identity}, {Identity, Identity}}, 1, 2][#]& )[
         Part[#, 1]], 
        (Part[{{Identity, Identity}, {Identity, Identity}}, 2, 2][#]& )[
         Part[#, 2]]}& ), "CopiedValueFunction" -> ({
        (Part[{{Identity, Identity}, {Identity, Identity}}, 1, 2][#]& )[
         Part[#, 1]], 
        (Part[{{Identity, Identity}, {Identity, Identity}}, 2, 2][#]& )[
         Part[#, 2]]}& )}},
  PlotLabel->FormBox["\"Pure-Diffusion Fit\"", TraditionalForm],
  PlotRange->{{0, 3}, {0, 1.1}},
  PlotRangeClipping->True,
  PlotRangePadding->{{0, 0}, {0, 0}},
  Ticks->{Automatic, Automatic}]], "Output",
 CellChangeTimes->{
  3.7643701972828913`*^9},ImageCache->GraphicsData["CompressedBitmap", "\<\
eJzsvQdYVUm2Nsw1hw4z3ZOn0/Sd1Hl6Qs/tCW1qE7ZZ2ywKSjZgQEyYERBB
EESQnJGcc86Sk2TFnDFjxPerqr1r730CQWfm/7/7Pz/znNMj57B37ap3rfWu
UKumr9xkvHrNyk0mBis/mLxh5XpjE4ONH0xat4H8avB/6ej8l7GOjs61D3To
/wf5v+Ib+zGhb+I/xP//FvvPj4FnXahN8MTBrethZmKKdVsOwD2mEjeevhD+
Fg/R7LAehobG2OR5Bo/E3/bxdzof/CvXJn9TGuuDI/u2Y/N6MxibmGPDdlt4
xJzC5ccvdN5n1x5Mv4jr6XtgbmioM4RcwVDnTRia7ULS1WevNOZXvu5Ax/uo
Ha4bjdgV+XWNLX3Q+fjV5viVrzug8f4EPfebEHPcFtaWFlhjagxjs/Ww3OWA
E7Hse6+KjcEC+n7I/vNT4MVDtARvh5mREUwsyLd8jsN2oymMjEyxxacO93t6
uUv/f6fz3r96j+4WOFiswVYbF5zw84eP2wFsNDVi39noWorbynugB/caYhHo
6wsvF0uYGhnC0HQTnL184RsYg9q7Pf/6c7zqPQb8HEOBx2fhY2lMcQQjM0vY
ODjqDIKjo6POD3DkRCquPn3l9fiXb9H/Y/CZenYjE/s2WMHmiDu8/f3h7bIP
G/hX3Spx919A1SBVAPfcLobdWnJpow1wqb+PF+R/3a3esDQmT7dmH7JuPCdf
fI67p8tRWlqKytb7oHcfwN9JC/+q90BPNy7ffAwurEy1Ze3FGgIco7U2KLnd
o/Mrdo8h6G5zhgUF1HoHtHRDeMo3XnXor3DVAQxWmI9hdJ3w+HIhfHaak6Ux
xw7vAlx6LKqWVx7zv3D1AY/9p3jx/CHuPe2B/PMEF6N2wJRKg4UzWrvxynhR
geYoYhjcsJFOvvleZN54xm7Wc+cUDq4lvzNaD8fGB3TEQ17u6+++3NeHsq+P
IM/9QvHMz3AtU5gewzUHUHy7pxfADH+5m32g/SojBjYG4a+HoudhB9JcqX41
xroD4ai5/UznJQfyfh+XGuBofsXh+OIZHt5oQvIhCxgTkJhuP4mLT8V5HfCA
/kuAxg/Yf0YzjD+ot8c6ckFDAaDsL188aMChdeR3hmthU3qbIk9n8Cv8zTuv
8DcCDkeSt0fo8NiJnbbOcPfywQmivC1MBOW9/nA+bj1Hb1pr2CvcthfMDH/p
0ZAVeX4X9VE2WGdsBFOrEyjteqYz9JWHpP16w15iXO+LSAOe4mqCNczovenL
yAQWezyR1tEtK4CXG6KIp/+rVM0Q6XHJ1BzbCCNDMm0W6wgDNcNayz1wDsnD
2e6eD/+Tqmb4wMbw33yFe7pQYLOWfM0YG1xqce8FdF5Ssn/V76X6Hc0H0td6
cL8pE/GxUQj3doClmTHW7nRD6tlHsip/WZXzQxGwPbdLYLeOGjALONcKBuxh
i5dkwLJvPhfHO7DvvvfS1x0izwMdZUv3b/sW/YFcuU+7pXHD/+bC+/weWjtu
4Am3AD23UWJL184QZtYJlAK/0lwM/LoaQ/sdh9GLu6gkf2JIoLLWthx3el5u
KCocZCRj1K2hOxijNl6/D64njsFmgwlj1FZ+9YxRD32J77730tdVPilRezaO
g+Ds7EysmrOzG4Jr7jJ1Jlx2ONOUl2NsYL3vMI46WZLLS0uqM/ylhzmQ673E
8MitH3XAfRPxp3fYw+2EN9zsxEuSW28LPYvHeMXZHPB1X264BEvVTruxz9EN
nj4+8HTaxWwZc7ncm/DwxcsNV8TWW3xyn91GfdIJ2G6zgLmpGdZbEY8trgo3
n74QJ7fv73wwgO8I5nawQoMakn8Ziu9rsDf7BiHrygV/jtsV4ThmvxuWa42Z
5PEFHzGA+70/gOsMf6kxjWDRmJKoE3Davx2WxIE2MRUjPrFVNCIzkKl6f2CX
ernZIpd78QhnY47B1noLNqw1hTGxS+u37MWRwCy0PegZyMjEeBLTdmJkU4DJ
fyayyT6fI9xH52fC1/9zISz2M1vlbv/BeIPK3Uazfw3Q1Ou8JLFjP7MUd/rP
eiMat/uPPdhg4dEI4sfRt9fEe44Sl65f8/kylnaIKGyU0Ys/oopR/d3wf/P3
/t/62/+v3ON/4/gYgCUgD8BWv4xZ//+B/L/zHv8bxycCeRC/0L9IIYdqucUf
/x/43Z96f7R3tHzE3v/5v/hv5E/+Rt+GKIzr//VjV/voLfF3lMA8uvdCJii/
f7nrCB42ddh7cC6nEwuNmmFf8oQ4nOL1fvdy1xNCwwTuPc9RE92O7/Rq8M3S
GoxZ0YAtyd148EK87m9f7rpv8ud99gRZ3s2YtKyG/Itcmb4vr8fq4LssWMm+
/ZtXu/bDM5exehUbL7EmwrXHGrUj5FKPvE6/7ufa7JMfiF960HYNG0xrMYZc
a5B4xQlrzyLqfA/jhezPWSSxPyzydXp8tQs2m+owlszp5K0XkXfrxSut0wi+
7jRNde4iWjPacbblIfOruDp6fu8+AgNuoPHhq2FLUn3Pu9FuE4C979vA6pfk
9e4hHDKpwvVu8bpfvMp1B+NRWQIOCtcks0vfB8PqnUNwce9iz8G+/fnLXVv2
PZ/hym537CBXHSJee9d3jbgn+DfCtT8b4LW778Jxcjr513dfppE7fPdlOlbs
vit6is9xw9kTO39pM5g/wi8PYu+iDhbXeKlHeHgHh8alkn9N/iSF3GbyJ6lY
uuOu5JA+P1cBj48O8tts/cANUcWPZBy+0m1Ga9yGIuohcRnDdF2w83077Pln
KBJju0DcZVE7aEcd+9Nf9DMG9olw58HKO7O6hgFh7Sf0rVdpU3k2bXcYIOp+
NsC5fPoYRX5t5F+BbsJ7O6KyHhPsCc5pb3M1iKNUQBbD1SD2PhjTPkvCjN84
wVIEk1bk/nSA4xM/el16V4yl6RZatM30w8doqG3BpXvqc5mM6b85wsY1qDeo
D3TexI+EJRymZdVtse1dUaKGsuU54nEKVhGRcGi/Bnv1Yf3OWWVYGqLRx7CE
SMKbrxYmEoquyAiF4JZccCUvsebjqkJwmPSMdthsH47locFYmVCG3WNTxGcc
Lk69C6z/4qwhkuzKP+/9+YRxvP3q8ale63QGK+p0tD8vN0RKkjNY+p2soIeL
c7Dly2PQDwrG0lD6OgmjxYniHAyR4LdTEIVRfUgXu/nr/U3Jj169oEZ7acgw
LXccwof54jnaopow16AO1tF3mEIaxMEvmxAB/O84Y+Hc/MGYalekQ9/zMdMn
jE4K+RP6PhLLjgVhxe99offf/OUD/Q8csIfIYtddYaKlOHN/GvU1LeNWmakB
x72GiU+rrd5Bm480mA/x6X0kWxRhwhKBbH6zuAzzDarQ+VCeJdH6iTN0BIu+
SMeUXUWDxFnSdUzCopBgxSwNxtLgQKyeZa/Q9EOJanCHl1eHCk8eKB/5vA/M
NfU+iYLY4yVClcP5jbRk/hmiuMKhbDr1YDnGLeVs+k18s6QCMy0v4fpzSPeV
7PkHLlj6WQomz8un80ZehZh2NAnzDgfAcM1xqsLMj5Nxm6+Lhs80bv9Pwt2m
SZsnIMt332Tr0wFAsU56rtdeCXsSIdaSAOc4kxdHXsAm4jTpLa8mfynQ+zFL
auF7oUeBzxGcVmDylxkUc8LUHcjHtD8xuzNIUuSSNVT6OdrcnCHS9SXZ19HG
H7lEaYPchwOEbWN/8v1yWfmBZJf5xLFbaiy6A/ZPjcHM76s5ZMd8X4Jv/5JG
CZD4UhBsPvefKGBrkoGZnyht/lClzeeOoORgjllfgikM7kU6gsIYRt6LsTim
C3fFx+iDXQ8dAHw/GKAoNPS/GC+VLB9Aynaw4pYiVkSsDWOsY8cnAZg3t5LM
VTXGzUrCrC9SBKP7U1XfQOC6lOki0LURpofKsNWpAWu+ToXup8mYQgz0VLJI
ukQxr9gl+xMKH1pQ7nqVmGwjWLYiwpJ1HasRdktZCsn11VFs//Uh7FaQHW5i
+4P8+wMUrz5EQ7JN/aaF+82HKiPbqtgYil1j4+A/LQB648Ow4ZuTWPe1du9F
GM4QNjt3rzxC9wMmFtq+yhWnaqjhAuLyajHHTtReFP2xDP2DuYrREkEaqDct
qTMt/oxCmCkNZd9TGHOtpL2PdRHciNfYRzJrOgjLD2wFoVQqYVl/aJsoyXzJ
KoaMRpvz/QJXytnkCaAdyuZv5uFiNpe6jjU42dUjI6aP0JlsMfsG5iC+KEq9
X3tVzfORH+V16brSUEUBG87Gusi7BH5aHPrT/U20YDSFibXDuj8nY9KCQsz/
UtU/ZYTso2TFDKr6i0Ow63cO5Hf7Pj+CQ3/3weovBEqfQh5x/vwiFIXUoDmL
PGJJG2xdi3X4NFPdcCKvhjxOMZbE3aZwlX1namE9GhXch7wvqcZE8yu4/FwR
BdPA2igVY8F+1DX7e65Y8ccUbTP9hnjZF48IaNyKFTZlsFKV6bT2N7M/ZB8Z
fpWIRVMKMZ5T3yWnMH1SEkwnJmMNea2bnIQNU5Jg9M9krCSvVWOSYTQ2GfM/
T8GUT+lsT/2M4lWXsLr5kxPhbxwD78Wh8JgVhhWfJat6kGwxJCnZMC0V30mj
H4J5DsXIDa7CnqPlCDn/SJpnMktd9ZexihjUoRKVaYa/GFUdwmHfR9yIk3iF
3paJ/EfJvc/zcCWi1TWXTlt/cyx8tGp8IVWCKigZOykbkz4V4l8pOr/ElC/S
MO+f6TDZk4qt5uWwXl6CLfqnsHddFey21MDZug7+QVfQUtjJkFrsW4GUA7kw
OVAoDGt/OvQ/sWUTu+lLR1i+YwPr3zrAVdcf3uYlmLWyGjvcTmPO4mp5HAtK
CVO/jW4Vt1h2leUKH1n7DupT4tSNgHbiyKmyAsKSEmvvZ0rZJ0JwfSTGGDRh
T+ItZBXfRnr+LeQWETtIXJjiwhuozuvEmqX5TFdS2Zi+PwXLA8OwaEkaU68p
Ou9h/j8ysWZBMXaZVyLMsx3h3uWYJYr6pav30U4mW5jobPivjMaOmQWyoCw+
hUnfFmDc/Grh33OL8O0f0sgE3MEd5QNrmjXZqslKWJjXH5D3QzD+0Jdg5hR8
XEW2I0f1tGsLmQcOV0z7lYpaFcXVQj/rLXK5+eNwzPheFRsTCCWe/GkqXV/y
PgyTxpQLj8oevxyT/8rcEUFZ/hRTDxZjTWgEloUGQy+qDLnND9Dech/VpTeR
GnWBPYrzngZsW10Oo1kFmE3+nLFq6tVsz4fuPwl8JuSw1fB2bEZKxDmEODQq
UjVvCqIzhazC5HxMJCqI6pUZH7lg6zt8KpxgpV+Nacs1bR+f9v6Mv5LqUFHo
FpTGYC08j0sIRbLDiVpEEAR3DNykWf46AAsInig1nbihFavHpilibqmYu+oc
/OKv4XjYZTh4tGLpV6nUBxHN0yjobk3BAh6vCgnD3M0V7Kknr6qDoXULNjoQ
Zc5Jw0imuuZ7nYGPVzscyUKsXViCOf+TKSzCX4iOWsQ1LBGtFfVYv68Rh4nr
snNaOFb96hC2iBPM9NkS7fkzyVfpQxvLjI8HpWqxxdgL23phd7K8iNyTXOMl
ZpmubUTWLSEVdUMZVH5NM/nAnQzqYNjLGn9jRCSNjAqRnWFYHl4E28CL2GjX
gRVbmzHViNj9/fJEHyzB/O1N2Op4BoFk/fLK76Dz0mPcuv6YSMMNeDqWiXpp
CKauy4KFXhnC3Oqx4Y9Jg6gfQ4cnrAeb4UG9upGDlW6k+Pzaw1kz/8cNm3uJ
nF8ZmBnbtjwHM4QxCx6sKZHfT1ME+MjzKK2uUgXFnMLmkywmRuZvNJaGRcLu
XDdkr+sF2otriPKVp3ymYyuWb20WM6lDMH5FLQF1K1z822F+WMGEy2C8uVoE
cjJ0P07W4RmsSV/lY/yCallpEddvEl8m8m6bD6fwBjx7/IxtZRFY3WOE2xbz
xREe1CIM6961kcAkKooBTptPZgtMnTinfBNTbQow5Ws+bcLULbC4hNPXHuDK
nUd48kycFWI4OjNaMHN/KUyTq+BfUU5G5EfeRyK46QZVafLsqVjSSqydnS76
P29iGjFK1Cees6wDWwggKV4py/tuWSamSfNdiBmbchGWcxv3Hz7HFeIzb/of
1QTAd59FYNbCaqasvjVvQQxx52ZJSByOaSbphBEKfrjul6mY9kWq5HdxLvzw
zEWsWFlBZUWcj2FMWL7Vy8WKjw4ptQTPwffn0mUMbBUmf05Up2mhjrT223Mx
ZXE2fZHL0vc3McVc5FLia/ohoh+tqjFuGVHRq8mTL6/FAqdW+BScR0LlZZzq
6EI7WTWyYjpaUR99ETbjubJ5Q0PZ3C1KwJ7fHsPinZzDpREOdwhrvilms7zY
ogaL/iK6jj8UOPQXXtj4Kw8sHRsCM6JWN3xE9JKNMFzdwxUwm5bKbjPpmxKM
WVSB8f9Iw/TfuSB0fQKljSJZpu/Pce5AAmaYM5XCg1JTrDJhsLhdxJaa16mq
bN7n66PhvKoSwX7XR4jS0T9Zsv0idruKKD5cBfe2+2i8eG8QajrvEIAVtdxC
duN1JFRdQVDheRxPa8ca61q6PLIpWkb4wfpSTLEVYmxUQ8w+0YyI0jPYeqwS
J05fVeh/9SXhNFfwTaZRoTA4jk2EW+wYVw63kMsw2l5PWF6K4Du+jem/Vbo0
9GUP01l5UpBwFpG9iRNOYYzkXVXh22nx2Ch+3+Efx5G8PwuX6q+KjHk0oyfH
vorA9H0iEg/mYeFf3FX8RVHeJTQrHb9/28IMlxaGctpONTbJqY9m0csQjDVs
g1P1XRQ2XID5keLhHD4H8jH1LymKEf2IXX7xuhY0MLp8D1d5SOVDIhdWqZJP
I4VUiIHO9W7D4b2N2Ly2BgZ6pzD1j4FY+QHjJwJJGwLrGdXY4FSBddZVmKpb
MUQaXi30XC8iwaUYRyacEIzhSLYMGQ756DrXxUiLp2E2dKkCWB+DSBUXsm9/
sC+n5+f/pmUZLKZeuhWUkxsvzXKhN5TlQuLYVc0sHfu5e0+ooCGn8QZ80pqx
9GsR4aOZ0pnCX0S7z/yIIl72MZXEWZlUuOzoie1ShGYokwzzsWWYZEzW7MBp
TFvMueZrLGO06VAbrlzsxrXWm2wp7P7qxiRk+wd2CDaOQX1CPX/coeIsa3Mf
pVXqI1T+swGuRCr9nqa/NEIhFvSLnJP2qS05MrSVX0lj7nmO6sjT0D3ABb8U
K2MeMt9FytUqguB+R1vhuC4Rsz8WA0UjBDv9VSiM/ugAy3eJi/OHE7C1qUN+
8y08ePxcGSY9PCEVUwnV5IRzCmFyuuOIZ6UknDPzMEngTxKexszPwNK/pZG/
EuiLvm4e8Z072OIRNcYWi0d4Dn7ngyzPMty7dp9rN4U5x3cLCoQHNcvC8t2y
XeRJAmWsYfFHSZj6eWofUd3RKpPje6QNAZLv/AgP1MQxtT/txxZe6XrzeJQy
8MZNDF/qrrtyxZuUTpEzcRKDn7KtkrAJbek4YoJ2+GDJR5zEDhXM/l+KEVx2
CTZxzVjkekrS+waeVbD2LVPQ8iECLf8sHd9OraCKQLCMo8h7JXQnxGC2lGmJ
w+oPbbFzYjWa2h4wj3vZxFyul+myZiVcws0Ld1FAllApjxHr41GYU8UrdFSc
+ClfazOoNgMNG/2IL6V61KQPeU7pbym1Jf2HaVXkMw8XazOpvCeAwtYxX2Li
3hJM0Bf+LRZ6qmZWHfzYUg6RxDNVJce4bNsN5BJW45PbCROfasklPJAveAiC
DyioyZ9gzMJsLPvYS+B+HwgiQaVwymepVDQI0U/HknWXmWu/8JtstizT/pCK
I7sacK7jAWpiGpl0bvnSDSv9AmC63Bdbv04ZxDn+Nyzao1g99ehU/8v3tkKV
qacgNh1Pw773lTF7OY6S/HJLyLdDqVsA7/wabXaZp8mUmUDG58l/FeaRby19
3lyK1Z8kC7D+InVor9HNwYT5P0d+ZhWTPymxq3CLJ31VgG+XsQCPoD+HYYIZ
YSZ/tFcNQX+czLMRUyfX4mjoJTS2PkBa9AUaDJNyQlQm06LPICclkgXZlh3z
x+LPk/up11RZu497XzupIlxbhTRRHtPGeGHDO9prApNebf3Uo5R3usl6uqdh
gWcI9Pxi4Hn+DtW8PKipzXgO59L89BGy9+Zh7eQ8TFhYiunjk7BYewaFu2pK
9IhOuah0R2HyV7nEEuZi5q5ILNoVju9nJ0LPpBBBPJz1D5YqVboRulNriftR
iUn7srHYsokFfmpr7iDAtY0qVkwZE41FAXJx2aplScKijySO3sXey1//0XtS
li+ZJgcfLmiL39gpXBM54NOvuLE6GGyIj8DWlCT2sk6jqNmflaHzOuxysuGY
nQd9l0JsyinGieJgHEyMwEKnHHwfcgoxdfHwr8pH5bXruP7gPlHez3W01YQr
Mzyq5XmvadEg9Zg/PQuTqFASHjrdPAa6X/QZdJrv3AgvtzZyG1ocOxp+jvUw
WOgF/U3BmLUgE1P+GofZC7xgYHMSe4hhpb7lg64urcXJjW3VMCKLtnhvHRsO
DUbtOtqJlLyr8ItgMW+x7GsElrrHYuvaCjiYEjj+PVIsjjuEQKJ7CUOSDITM
VsQhqtbv8ly11j0AshLRGsLud4GHsY/2ZPhgZ3owdqalsEXelBg/COviYsmD
m0RHQj8oCgaR3jCLOYHlwVGYdTgHcwNDGIKXhbthTbSv4sF/iVUR4dianMTw
4VNehvjGBuR2tKPx6lVcuntXW4Zf+FEyJP08JnQL9xOqQtjSuEnEkBHJWegf
gu/nJkvQ57OojLzzHFbPnRrs2XESup9yTTeEle7oHgnDau906toJyvp1LTHM
GygriIIerYJNrEFa/X22znS9xxhnYEkwD2IOw9KQUCyeeZSGVUVNbg/rv/jw
9SD+JTO5dEw/5mv+QqxtliLlo7VotZ5eI+f9Uh1BcOnkdj84hajOmwxKwsT8
QLx9M9quxqP0wVM0Z57BvLUN2JZ+BbVkkYo7mxFeHI3gujqE1VSzRaSLSYSf
AmIIe/AfsVTD/L1FGLdc0HYTVlZhhW8D0to7UFfVDoNV1Ri/MRx69nH4zqQM
4/RLMHXrSeg5xmOd70lmu5YH5cA3kyFdZkxyeF+pGu5fiMS+2Vw3v82o5izb
PMwPDMTsQ9xXKsSUlSych4WrCmC1tQo+cRXYclJUuGGROHReCDg/efocEall
WO5Kg6QzD1J4LHFJx27/MJgvO0zdWmENh7OaA7tNTYjanMyYL4/ZkHXtszRu
pGjmnt6tF4rGLzyit9amBLP7WVLu7zeezsc10dxyZ0q4fATsqqOQFqOt4uMp
rp1JxPlnHG4/o8qYKWUqlEVtHbA9RLQZFTyC7gWB4Zi7qYKYsSp8ax2HxSHB
WOwZBoPDGRjPF5vcY7xZM4JqomEVwxSAcnaHSnhXZ9cFmOXtifkORRpCt2hv
ORb4nMBcB5G2xdxCbnsXjqZ1QM+9glcgi4L3BhHMapyXqkvB9EpJzBnormzA
ZJN6TPkfzUKDaXZF3EGaae7HYnriQkplM324GFJalQhQFVEPy0X1QEahU0A/
0wwTCJJIZ+ub5TUwjopGw2NFhEi8ENMzJ92xzLxKJFvDhHRaSCOSTwUj+UwF
6m/fo2IyTJxZydgvq8Bkp3AG7yVe6exW49ZlQz8sHOuzTmBnbB6mb0gXFtU6
E3N8qeYOgEGsC1aGCWKhF5uPlkdPRSwPV6VEdoWY7u6JpUdKYHW0VTKj1EZF
ptdib/RR6PuEY5F7KcK7epRWHGfOVcEojKvKUeQ9DJvyzuHG/SdafYMVJgFU
jUpU9UMpKC7S6lGEoRVib3AnCrwrJWdUXEGGgUe9Z2mHiUL19E4dNoZxBhYJ
OwZZDenNG5iSZYKy9BRmuMbSgl1xad8UhJKrnVAvGLunMgETklCCZlzh5g+b
ynN48PQuLl4tQGJLLW728JH+kNl8i00ZKsnd+XtOwzWdQiYIq5J8UNr9CBU5
giegF1uM0JocmIQFYWW0I8EAn/sPieKOgmN+LrPG5RfO4+GT+6INUpVQ3cNx
MEuswzUpKUfs0K18xDVGwzMvh0huNlYmpCO6uQb1khV/hGtnK+HqEQTztcdp
9TaM13jAcGc4FrgRzHmmwXhHDbVtg0VeSjP44ycFwuIdXjNHBPQ7ZpSltZ62
IY8pCJrT8z3SjFzPCsWauyN3mTMNKvRZCfj8IaLCTyrq8YcTzlKC7IPaJTy3
v0V/i31EBW3KtjQ41lyX6YtCloVFD4JekDdWOsRhmlE5xhklYpV3CBzLq+ki
c9P2TGGgpbI8cqmyjEgFq/ot9GLSsVHEk17kEeyrr5DxRRSvTVUlAiqKcCw3
FJ7l5XArLsKh3BxYZ6XBOsMPa+M8sPqkv6Co6TVCQ2CWlo00ggcp2+JYjZDO
PCQQmtvZ/RhPuutxsjYBcRSXDwWG5ZNbg1nqDGoEZhh6MG0q+7OHYEOUvUFo
OOZtrhCCF28xz8h8Xhq+25OCRbox2GpRTVOxovEuwcw9ZxAYdJ75uDxw4bqv
Ackup6Sl36p9j6O05IRGpvvmYGGQkqOFYaGBN3VclaZAW4i2L3se2x86hGjh
yohjsCoqxw15lZ/ereMkRIdXDywNi4CxXTZm744gvMkNbq03KJjkEqxudAjW
XiKJ7DIRPlgV5UoE2k1c0BBpUZeGeWJNnA9WSLf5kJnJs/cqECOATBLohNYq
nHn4AI+J8qk5mwHv8gw4JobL1yLXXeRJMyCFmOWVh5ONjThzvRmnzxcSPuyF
yMs3RewTvnbxHlK9iMndn6vGx4qhq8vmnRfIq2wwiyIsfymvNnob3ywowyS9
WkwzEUnI5krGh1XipUuqaNUJ1tp2wNv/PLauLpeQ4rijDon7orDjXTk+oVnS
I8hXZV4ZDHakkxFR6kfed6Ri2W9FR1kwPFrzagOpwo/pHScCIF5/lX1+Utb2
yYVQbDMVerMW8kSIkI8wjPCDvgov6sGtc7UIrCgXigaGEMbWgcPB5UhuicMZ
uSqcNofjJHGIyDFo5Pbi6ZM4lBeNY2VFxBHIh3ueN9bHulOISWpueYQLzGOO
QT88EMvC/LEy0h27y5kACGN40oaktrOM0vM9Gd1XY1WI4+7GC4irqWHRhIWh
EQJ6/4AV4SHYm34MQQ2NjKuymRGpz5j1BJkSYRTgMZbHO3iyQBluIZ7awuXZ
ilq9YoyfVqGVQqnHdb9ZTGgVgSb9/4uJK+AXdolVqAnQS4HD6hg4/vkwVU4M
Dnu+dENjZjvfeMc9ALtTFzRTc/o50P+daohGLIpVD2EKP0LuZDBPgXyRglm/
dVLdEKugPdG9g1FoWfCqezL7xqPAjrh1Eqt8pDaDfD7sT0ej+OEzGYTdONNU
wHSe8LsfKcGjAumAsgjYFhD3seIUPHJSsS05CdszkuBcEIbD+SfhUpKHQKlA
hviP14m3+/C5gL93BHNNvrZKwYMFj0JwP+89e47Ori6kNDfhaFE+jGOOwCg8
iH1vRXgo41IJ2Y1YY1aK2f5BmHVIsGCT1ikCuyzWmoTpu0MFS/QTLD0WjWl/
Jv4TrVz8q1DcxXwuLfV7PDhNizAnf0O1+HMWTpxp1iDh0DfsIvZZ1AwSi0MO
balFjG0Jdv/+MBuBx5wgdJZfEJdZ4WwQr6X9kmrEIaeOBYqlXO3W3/ljjZO2
xGpvSVO50l5bdDiqDyD+UFjYV9oJ24OuogNYQ9xjvh9R2d2PhwTpXYkCZC+x
bkq09cPUZiYVoS0MbtxcPHsoWU/ZhMiI0lGil1vsEdLvnuJ0vi+WOPBSpxFk
MpOxJESi6KIajYCNICTC5X5AgN+KsPoGJBAEUrRR1LGv+vnC2CVT0A1765F6
s0d1Z+W4aCwMDJa5TzjWnTgtpkHb4G1bh6Uu4cLHb2LJiRRMXKQsXk7BjH80
4pYobk+IQYrNvIn560+z70w1rIej1wVYr68WV/6nsNtcjSDiY/LYSMT6BFxr
LlfhpzQw8FQOeEB7ZegtnC+v1b7Poh/Eaato7Ev1vVznPbnRn4g2I3NsPeSM
o0ePwvnQVpjTaxivw15Hd4TW3lXEsAXkSXpchWWOVvUSCR+0b8pCvMi+nz1/
gCvXi5BE2DchH9L1ep5eRfPFIqRUeROJuKsGS9mKyxB8gXsXI7DPs1B0rUYK
O25dkzH3UAIxj1743i6F8iDMtE3FipBOXJBYwJuQCKM4ru4nd5HblAzHgnhY
RWZj2kEalwmRtCLVmNdvXIKNQTS5xtyNURSEbkUIUFQrUiJrGS5idATBaAi+
X5ApaEWxnnvaxFy4ZpyhxZACBkbgyZNH8EmoZnkVHn63PnIWO4jOnTyvj63q
g5XBIq3l2tIEKmDGyx5nfeysUt6lpJT9QexlO86PwPOuErhtMsPGo4W4SdZW
m3VloFJ6i6L2knwL+ridjy4Tsl6EnDOlqLl1m5J1PpGqPsB93LwciZRzeTwA
IYddZXMsxDJHEq3UgvC8TMwjkzzDIwXf2Rfhu52VGGcSgxV7hR0uPD+h7Hok
jPZ1PH+qMSo2TS3tN5DR3kFsbQEMIyMEifAPx0IpHfeuZpm2zG7hW1yMbcH5
cCooxNptUZizKoEVs/Doou78Mkw9UITpDsWsfoJWbSrjsmlFXayOm+JqAsWV
UzOW2Cg3VWnZ2a/BbFTD19pApdzZt8SoSCWVaPHPtMFaCltCpCXnLTxfpW2o
sOoPGgKxzWwtDiZfxL3zWnjbEFFfqaXNtbmwP5YnQE5oiOqpBPlnK1B3vZao
DZm7UZOW0HoW9+5LQQ/2o7SwI5WjvZKO3cShWBEWgoXuRThRmorNRxMwWa9G
Wx+sN8UnoMFtyt3CKiphYJkwCLNNoskVl61LxJadBTgWdYGYNXmUYmRVQr1G
Ru7nLNrp5X4Gcw1PY7Frk6jP87EyUPRkFT5Xa2c3SxYxDWVRotLhYK5zLEzs
orFmqx+LkpltOAGHoELGRl7v9f7DNPf+9L6d9GQfGmnArV95JJj2RO6M3Ys1
5jsRkOkNKxkukifM8HIoFfqxu7A9dR8s41ywNW0f9mYeJOO3zXHQ+QUc8o/A
Pt0bmxP9YJkUgK0pNN0Yjt0ZkThYkIrU00lYezIU1qdCEVCTjMKLjbhwpwNN
LR7wamABM0niBVtUhuK6bFx+omIjR/OnJcPOSvDD6qijMIkJR/L127ivWTYg
dYPT2K46mknAHP8qbCZuBfdx18d7wrk4D/kdjei8LKlLcSZ+qTWmvT76Nk5k
F2JZCCd6YViTSETljqjFnj1BuMtp4lxW0np4KRI2Qb+SOK9eQsjqHVts+7Wz
FOymJdxSLrGf8sX+4TCAjf5yecU1ZB+2gLGxKYyNtEYg5gamI6g2GmHlJ2FK
nPf1ecHwqwyGfyWx9h5l3mQorsXHKSxEgFil7KRhoZTdWB/pzyJY5rGHsTF5
JyVz5LNR2Ja6CzvSbeBa4gHvcn/ENMQjozkWgYWO8K6KQtrZWnQ9vveaaKFU
OZWc8FOm234ozorm9tlhKp0ALt6shUtxDhlutqDzhjCa41IQgmNVNVQcJR2v
rV5Grxr6IWzLkGQzlgQkMpsp3/ENIXChjHFR7KgUbthi+7fp2PuFC+O3jqbZ
mK09fPn6vw6LgbQjFZQ04aJ3yuG52USIPWnRCxE0I6Tmd56X3KPX8aznGe7d
qqa7gqAXeRhGJ8NgXV+DsgsVyOnIRVyVG5nok3DNPQKnouPYl2VL20UQWIwg
umY3DhIYEVAxSOR05KH6ci3R/Ofw6NkjZbBPlR6pssG3pWfvtaKbqZ2OIl+s
dCoYIq7ZtKMRWBnrglUEDh6lJSg6e1ZQzIriQJUqhq1JWBgcLG19Cg3FgqO8
/U0Ry2tNInBRxp3Gzk+F3u/sJId883u+MPprDPbNiGchyiXW2kOUA8UAFwJl
4c2x3nGhrHumBr0XORN0xU8U8x6EFdGHYRCmaiYFLtCGc4K7IuhCAofbtwuJ
q1CHlpsdKCcwSGlOQ0RdNFtmstxDRYVhnb4PRwpdqV5BZkMC1ofzcL8qL/uR
qBVedN/Gbidxsh2qEdrFTcozXG8nzrc730cxhE1m8PVuJJWHkPukDhJjN2Yx
UQioLMfpyrPYsPOkorChGLNcArA9I4alXliYobQQ5uTzue7CHgJ2W9N0TPs8
DHPnEhFfXcVrb4eJmxWolG/6KAxbjfJocoITT0Xor8/khMTtlQ1S3JpwxKcQ
x49J9EHqnailz4Zbf4svkEOFRGkTKGGQP1ASRkG2afRMZccfteVZCCoJR/UD
DX93mLhwFBNd3V1oJ3goPlfK8EAXnS7+9rQ92BzvTJ7dONqV3JjmRDYk+DB6
YVeYicLzFbh097K0c1RRdyNosN+LNrsN31mI+nd7DTYJW4UhBHnikFZarUUt
SL4Rq2qieVVaPMXTMJsJWAzXCpt6RbqhzPUJwjlJtZHTlK+FeMbmD/jWroMj
pBIUW6z7JAnz+Hag/Wkwm3BMUYLSd0qCt0dQK0VRmZLX+XX66Bzi2h9EhI/E
tdcqkUNFfCi9NyoyvqeSYJ+XCm85QifIJ3EOojuaUK/qNXJzr/Q3Sq+eR+P1
FhScLWI6gzKNXRn7FUxiN3EQXZm5oFiimCKmQn1WBBX2lkpFmkpCQK7ZF9TY
6QbYq25BUbo0g8VZunT3DqFFhAAnxhHXNhYzdqQS3MYjKf0UMedS5kwqSttS
IO0go2lwFoYgTNBi1VFs/IAurz02fOaAre/awvoje8W+6ZHY8nk6ZiwS/n66
ZS52/NWTQeLwPz1QntipiIz238VIbgilYcfVJ67vVov99Fx+V4uUbhwY3EQY
iRtjByvhI51wqB7GUlM3byhQqZ4eVdRmiD/Cd6KbipF3oRY57VnwL3Mn7MRB
QNow5ghZxwQKZRkx8Si6xpDGKztUthAoQ/3yFgLxLnkIy4vHEsd8LI27hPZr
cjxQEOmfMwt2o5Ml89B64zoCKyuYqVoaHIXZDnmYrUiRsQLnb/geDSE6MuWz
FEyjaTJWW5mIuQuaYB3ZxGq15s4/QlNaIgUZLvQV+SwDE/WrMHs/0Zh/T8KC
3xBW+g7HzjDs/lsALlx7LGLgKS4Lez8EaL6uTAmwHw0ace42KtXooty/UtNo
cbe9v7bb3IKpQXZDPwhjn/C22VqCV1Lbb80k5zAVha/4XPj4R+zjyLNX0UEY
K1VZkZWRWC0lBAKwKn4PY7lHiMpKOJ2M6ks11JypqLyK+jM8o6gtJMIrzZ7d
a4UNcUWONpZII1cKKzVzJQ+fSU1JaQiluPMs7CKoXhLTWwRAM8nLxakRXkeb
4XukASa0F8WnLMUl5E9do7HUWgjRnb/ZDRufZKz58CBv9EZDp14Rt2C2pYFh
fuzcMGx8x4a3Idv2oRNibarJ+jZh7y5/xdbB4ZodtVgCL0rhXA3Dyni5SEZB
SZVb63ozbBxGmnXWw4S6hK/T1ZsC/lxCpaaDs45+1l839l+rLIAymUSXhieT
1D8bpvgM2siYXkwivGuiKWxEyzcSO9MPwC4tAJEt6ShtiyOOVTH2W6puotBW
gcuTCDxyJ1flvsumszI6Aas9MwSOe7AYU2xiWL0oLQAvOt0EO+J/0C0PC6Uc
fAiW2l/HQ0n+idJKL8CuvzuxrYqbP3HHVqtTCPGSW33SNgUzVBpXDGcGyvSb
fKkPz5jlVVg09pjiO8M02ms9vV2L9aHBcjWionBGLYbXT99Mbb3txi8oxrd/
SOX7hZSe1s/FdevFY7LoRwX1ihpJ7ytQw/M/fX0GNX72pgovp4S7/mImXEtP
wqMoEPphgiYiQCKEexf2pPlg+5E8xHbUUpMmQuSnKlpJDKkqbLma8X3chbjg
GKw8HI/JG5S7Iesw70g1zGJjWfR/1tdMtYjjHEp+V4a25wJseMRuiFguyCMn
UpuPJRXQ5RE03q9GdSfknNmB2PKBSnG9uPyPEO+XjTm2KUJp+GDMdIhmwJbD
30NVZo03+xyqxfQIcHlNiEB5n8e2CertGTKwRJnXUKvwUOQCpJBlP1GN9S+H
qffZ+wjtayibB6VyEpwf2XJoftajxstGK3iZqNQePJQ054qEYsR1UN4egYOK
yCA3gMnNqWi42sggJ0woFaveydrV26qeDrfd6RXpMLcqZjKrXuUzzrwcx+oK
EVCaCFODcCwKVBYvB2JfbT5yaV7jQhsM9hKy75DKdqkt9w7HQuccfGtQw3sM
8Pjd5t9HQXdRtfDroSwkNGtHAHZ6hvIJFp9GkxSy/bmb04XErE0i5lhFY/7m
KPKKxnKXTilF39/xINKRyiwelK7RimLy2uvStfo6uoBjTzMTpOrgvST23uXD
64d5K02QRLBkL0v5ubbKDR5y5Gqz9ZY2ZSyoyMZ7Xai5XMt8SIe8IyIWhzEs
upV4IKMtC21X81X5HCFZ94vhmR3CauM4ERgsQlVz12k1Ju+Og1NFBZqu30f3
w2uIDPcnExsEM/d4LHU6iUXHXWEa6g6r9AycvnkRF8+lYYeHGwz9T2KeUw6+
c8jCnP1EQzuylJi4+G8SU1WAJf84gu3v2WLPP0LhsL2Jda9R1p7r2UZi+cxI
bPzEHgdW2CMgPZ3lMnrnQW9i7KJSTPhzqkrPIikfK+7on/bXPEz4XqgnGTOv
BPN33FHtcnr3JixmV0g7SgWNWYdVoj/dFwB500tF5ECry7fuVQCojcG/rWDw
fXqP4k+f35G2AzHtdy0GEXmRMm0bIqpvKarE+89de3AdFRcqEVwdDrvcwwIU
R7NQBg2D5XTkM5+A/jy9WwmrOLGeTeYX4sO8oUJXpliXwKOuA61qO/H4Az/o
bsGJilI4FxUIA/wFNsUEYYuNBwzd0wW+d0Dc6L8nAzuc8zF1XzZ0t1+Afc5F
LHYtZ/6CgWcl21F57+ItLDMkcDJIw3K7TMxeWYWJ40sJpCowe2wYLP+0Fwf3
+uP6udtam2RYdWDDt7wtntppMcrW3F+IpXWfa/bXfdh6AYv01FrUcCvdez71
4MuBSaD7NHvSjJRCE4SXbUEke21EUOEBXH4GucuYBu+nnyi4PaDV5eSmVttn
o8VrP76ZTrBwQuEeDRGUdFsJogWVyIsxrz24gpwab3hWhmN35gEBYcOJ4nPB
0cRg6CvK1ESKIY7gQzGndh2V5+MQGdOqxbOiT5OHs1fZU7InotHSqPpaWMS4
YMXUeMx1CBAKxlmci078NdSWh8EsLAK72wXjTbuhRZdfEveBCbDKqriAowFh
2OTaIRWQ08ZKk1JhammPbcT4ph/Ko23dhInk6b8bSrikaiqyPhQQDyRrcxKp
xY08exlNlD61FuDA4nhagKIt8fKSkOLLrYWc6cj9wZuRVhmB21wX9VxGVaWd
GtzUnQLVgrGfSwCm6rUGfiUhsMuLhvupEviWF8KjOAwORSkoPK8yhqGidlHw
RHGdLzNDeTTfl2gkuuPsKFbw6EZYKPY2d8rljjQ82I2EMH/MMVAYBuZz3UJr
ezzqzggjlw5Upm1FWk7CcnIyZq5zx5xdckhrvkUtMrOcsSpMDlXy2cvuKIdf
WTtWMCgVwDDYGw5ODZgohSWJw7+UfLbdA8u+SYTFe4fZ1pPmrHbu9gkQSVPw
93RtEOq968DbUM/gPFRTdptW+2D15gAs+DYRM/5GhGSRN4ztkuB5TKMZ7MvC
SXsRmAbfktPAA0GWuh+gWjz2Rh8IHimOV1ZmJSg7m4447cMS0PYjJdvj42Kc
wK80AnuyYglVC8U6ov+Mo11hEmsD68wDjM5RWkdD/myZzlyC0U5ffG9SJRiE
XxAPoAjOBUGIrfNG9JXbkgP06F4P7l6OQXBgHTzCYuHgWIe1W3Mw1zQGcw8G
wpCDO+wk7JuyEa82+rimGkRWXobecR8sMBNv9xbbOfgdYXq6k/Kg+3kKVv7h
JDa/Y896Z3eduw08fogg63oKToG9LaslUGpFaOZjOYvUV//90b1mha5cE/Rh
wxUt2+TJdZYR635SMBT2/QBM2JwsL29eezL8608rDj0ZrZr7oj99wGqUeD9N
xq9K6V8bGJLly6nzO9Xtd0PUL6edx3GGTIkZrTkgLEx0EN5hDgJlZTS5dKG2
EJudMzFBwbwZ4y+LRgDhIvce1CC0Oh6xyp2UxY2IaUxFhGKmnj57CJ+U47zP
glAiExeK4q67kuMhPsX9h81wSiqErj7XZaMwfkMSDB3KBM2yvBrf/i0b0/+Q
ilUfemL7hy44sq5KDnMNVcltqZ4rN1yzCo1w/kNjUxQNxIaRd3pu3FE4seyR
tG1/sAJZ1MA3CRRHKkHop73nWvo9zXDqSBGSatWsVyKRKlezypKgRq0YRSsy
RcSprYhir80SRRvFsfDsNBILVsGnYB1CSzYjotQCAfmWiGliWBC+9poq2yNf
8S1Yi0B6qadyYaQCasrS7L52EfB8f+8kcJgUYjv39BlTbtRPkFjcp7BNdMXG
ozGYY0dmd28ejp4S9nMKTguZuBu58E7wg9mhXIxbUYap2yJhlRyC0BYZ/Bc6
ye/i5D1fUjaf/P9NifEo7uzkgBCHLixIVFUB1lhWYCy97s4wmITEIr7uOttP
QPcRsCbV31dgElnpuX8vwORF1bzxtCJ8JmgHLZZDWNe3iBK8hb1/Fjs1SU1h
lOe0Ed7TGgGbqamKzznru4XzAv+RsNhP2Uy/4VrhSIWm81EIrI5B3eUcNF/O
Qk2DF4ovn0L7+Qj4N+TgfFcjLrFXHVqaQnH67iXce3QdDx/fxvOep2K0Rba/
Nx+LGOhIQXLpAcbYRivgJyhTEU/3LzBler5LGQOTcCXDr29CKAzhL5pFAxCi
xM3XW1g5BnFLYRlzDKsjj2Jd8l44lIai9mqj+EUhkj55VQYW+7pB72AU5mwo
xljW3qANZecEk1/UVEx7G4t7dMrgWeAFx6Ii7M4phSnNZhKsrY+PJZ5DNdpa
YqWSISoaDW05OByRCceCVixROJ5ZdTdg731ByKour8HEGaWY+PdCTFzI95y+
p9YYcwC534dd2PeVmDn9hnekSSRgc8Yulp4iS0CWeN+cZMXnSZLiaxYo0b8N
bMJHxzPX4XDWUnKJE9lLiPiI/yb/WgaXdDO4ZS+hnyj/TVacfvfH8M7Rg1++
PvnvUvJaDt/clfDNWwGv7KXwzV+NwAJjohaN4Je3AWUXCXBvVjPg3r5XiNSK
MK0WXBOYItIeX0JVxUHkqaTLJMSp6kXVuHLP007klqv0whAJgPYM3BA+BPJZ
Tk4EcYSDoB9rj03JO4VUBjHVwem5WGJQw3IBU2z8oLuyRtveBcHMfggVD4dc
tqamCXFtHUwH0nytYZwr3MvKhC5H9EdRFk892PCSi5h3pIzh08SnGqlV16VK
8TGEJYyfXIrx4ubUcbMT4GIju68a6eNRGuVE9t+kqOZiPRNoqSnf86N7OBYG
fnH43jdc6r1z7Fg7IjNLJQr0b4ZlW0swKm7SpiEEMGQIF69lIqw2FJH5qxCQ
Z4jAorUIKTIj0FoLn9pkVJ9PIt+tPBs1CMWtAUT55TUdR1b9AQTmWyC2ch9i
y3citMiIYpNcjuL3DYbfQGJ7Yyu2IjzfGKmNx1HWHoq680louxSB2ILVxHRv
QESZpTIKwxt1qOpOsrj3z6O8bCf2RIiuargH3POICOSvQVipaiBnmIgxbc4I
b5pBqZ5agw9BOnrNB/LmZ8qPacuHXac7if0rYpWQtF563fFssrS5mCfk53nB
4JyQW7gjRkIFIfhAGuDdO6qavONyPvblpEl50F3pqSggGkpd21P0BhaeZ7tn
KHrXB9QhouAy1uxvZ2il/sm4mSWY9mUyVv/quOgwt3FyI3f6UzAwEWKq2eFQ
LHQq4E0lWD/6E96wiBP3loeHwbYxl00j4S9Sq8J+wKqr0Cq8KKm/89fFj1TL
IkTX4Ho4AgqPILcuR9h/cC0JYYU70PJErFl8W9O5eVKEk3kWaH1Cp/Ih7j1s
QH7ZLtTfaMTZ66fQcjkXlR0eCM3Th3++IZEHA6KGiQrO0SNCQGH+I6KiDRCQ
q4/YalsUErGoIeq08XwgYgoMCS43Edq5gdDOdfDNXo+1UpjlKOwz9yPgjKgl
ZBU9TPlECmdH2fPjlvY2JZLXr5GD/LGWpkxqXVGI87I2KQNtovmmrnh5RzlM
3MKx2itDrpUldNSJ+MyEZkjdL9hQb2bDO+sEVhM46CeWofqKHIOnapfW564I
D9WRayFyceYJG5C4iD+gLZDhnNougXl7eCO8ky5KW1zH03KPzziXjCY+visW
/E1yRuQW4HI+XfCUmuDof1LRtWUUMTppmCsdIFKAJScjoRfmLWxMoZGJpCKc
ea7St1C9rpcHdPtrFPhnxarw8rm3+HW11E39d38SIBT7KlSbMiKUUnYIPtUZ
yKIeyc1mlIuGn29s7UsCoIpEEU+vMcm4/fASLt1IRUyJE0rOxlEzQGjcLvhk
U3KyAFGZMxGbtRDe2UsGM8EYjROZe7AhVtF9IsoGDhlbYdd2VdBfilvxM6cE
h0qlkYkUElA6YLzjF3c/cprisCXKX7HGwzROMRHTo1IfSLp5KPIYdhFSe1aK
JhTiZG4CvreXzlyY4eGKTZyWEBeOunIE/DzRKVBwETgxx7G/+Qo9VZMD52FX
LdaE81oWtrVAh1ez8+0hbbcfUdjz7kr7Y5rhl3gZUw0q2abvqZMIdwp3g9GR
Q1i9KAbzZ+XKaH8DinCe/JTqrWjCImDiIVSdTjuSDpPw4F6Peum3VlkVyWNE
SKq5Ij/gkOyjsosfUNsr0F9XjSIooz5XIonZc0Unj3gooKREOosiEHrBoghl
6xglCS3TjCoIsvzrXqTDGFVNSbj7tBt3Ljoht9ASFZeKmJ6nUhCV745dSY7Y
krAXWxLJK2E7jmSsh3WCOTzI/SLLNjH6k9EcgMaL6YyiP3lU01sSCgrnT5vv
p6zSln2ie7jSko+Nzu4wPu6FxVuihIKErZ6wTzckj0xvYYnwQnNiuqzgW14+
WKz8CGo8jSpFBOOJWs/msJtPeJZTJdvORUGjzG14X6ZGls1AabeV2N2skm6T
EUD9CTto53BSm/SxXUQdli/0wmrf4zAID8AyLy8Y27ti9SY37P87ywGwOynL
DrQ1yTleFIx94cdgbkVuT1sebvfD2sPJOF56Ct7Fp+Cr2oiC/chl2IpTRBVl
2DwfrCYB/5RUvKYLJBUL9VN5/auBSogouspo1PUKJPUSQ+P5xRdPKnC20Qmt
F8/RJ/mhqO41wm+lxojIWoYGXuHZcx4VJYaou9pFvXO+g4HGR6iFYD5EgQnh
S6sFrpS9XHRpR1LehCjiKhQ2e6PmbBBySneg9d4l9Jen4KDX6DkjMsypY32x
2iiaHTA8+c8BsI0JwlVN97ev4/ckQkU8YlXAD8a2JBeYhKl1CQsNwyLFRjFx
H/pgUQgoY1bZR2aWjhkGScjt7BQR85ZQhxvXDF3bGOgfPIlFQTLbXmDlDYPd
BKkWoTD9jQs8tx8jM1eMK50CCzlzuoHv4JZOQidAtflqL6z0XbCEn83yjiMO
7G7FAplgSNsGpPb/Gge38lpw7f0wRRB/Ld5WPQLYrd154jUi/ZWD85Oy+8xp
CBcbQejTfWa5Xjw7jfOtSXjw/Bme3AhAx1VGMd6WHvUFnt06jKwSX3QpYUE8
07qGVDzq4SZgGCM7V++0ovlyDspa3Yh7uZGoaSsBwaOYBYko2YpjRXsQRryC
4OJ1iCjdzDR4YIEVTgqMXlmyywPJwmT+VHaLPk3A3O1emPkHLaAlhiec3Cqk
VGkgtiNWm9F4ILfL4IlwAcUV8M4LFTdh/YLQEzfsTD4J890xmOfCt78J+9/n
eSZjW+EpaYvceusYzOXfsRFORJu2LApLxMhyXkcHK0Vni38uH85hzsRNYNsq
eH+7JV5pmLSYeHs+bli5JQgrpgZg8/u22Cke1Waluw/7NlVQZiH+iHh85wCs
Nu3F5q8cYUnYh+nfszFhqQZ94DoPN474YC35zniV4/SOwVqoSedHs/Ti0ysX
ivugX4jo0hp2vJIDnywv6GvfY8dR3l/p33v0e72VoYu2U9z3NUrW00S3X2iN
wt1nUuU0Hl31xtkbTBFLpzs8q0dq3gIkFW8Wic8axOQYo+ORfPwFFxxIsYif
albGlK6BT8465ho873mKm3crkF26DQVn4lj8J6rMCsczjeCWtRKuxD54Zi8n
hMcc7jmGSGwSyA6VJCJRIvbfYYt844wXopX3KbGAZ8JGLP1zEmaaH8PsP2mX
Bw03pcIa8RXaMpVSmfxIcfGpN0uVOk0BWsXaYdHfkuXGNL/EtAMXcZ3P6f0u
WM04hbHrCjHdg6B+eznGj8/Col2t8C+PJej3YpzaiEjT4YIYlNSehonzUaxi
vfYU/fdCwjBvyynMORJIw5eYMNGP7qgQi+BHw2r5Hlj9TqIRUJznASsD8tlv
1U/yFFsPB9/B5TPECKS2IXR/FT0QSO7dWon5h24IHzNPtQsVfdQiy9pd0wv9
XASKMjfLgy3MxYh0kxOfqs3k3hQvq+08iH6dW+EjUX+LceRhCv3+FN2dG1He
3EAnTTrzhyD+TKOgx6VTNvuo85LdeqJKLpzA+VttuNoWgJtPeLpPgxwJv9Ye
QQrX8CpUFXVEiTmxG6aIbwhDYLkbee0ngqUnsqJ3EF6yEel1h1FzLg5t7U7k
WkHs+kxI77fgaMBmLP0LMRZbZWNhl0Kuzwka8Wy4oPYvHKIl/hWu3ejExm/E
s4EUu11nbszEle4u5QnqGGOahoXBYZhvRaRhQzhWOueguLkdtWk1CEz3I0rZ
napEoddUnBvMiU2Z7egLY69ozDqYglmHUjHbhVwjKAibvBow7W/K7mCjYDWV
IP5LG1hPKpc2obEDUj4m0rCBGIPPWLX2UF4eqFcE/Y+kIu6hYo6c/5qaly1/
Oo5V0nEAWhzdPjzTT0VcaVpvihle4yr09PUoLyefada6co6v7G7Rb3BTCO0o
dLrwKS0WOYNLKqr/AW43r0P1mU7hiZ53ks/Dcedpj8hk+i4Qkl35+7h7LgDX
up9K4t0PqRpIZZtwqY8HHG06/+gh84vrzycz34CmEyjTYqmxLANiYvQQVGyE
rEJ9FFe5ITTJCj6eCbAPrFQcI/a47yKW/iVCpWJ1nkjeTdIxfaUdLFN2wjYy
Hov11Xq7+4RjxaFMooeLsVLEHqM21pE4UdcBl6ICFlw1OxmKFeZlmH4kHDO3
C/vO688WYnNEMWFZBfjePIN2FxB7j7wmZoXiMcvID4keZeKYX+BecQQcrJyw
83177Pw2HcsNalXOLzIugfHHvD3JQX5wuGAiRmh+rHsMxms8sdGvkDq/ApCH
ykDux0H9RBKUvhPWf5TgJkeOOFXttdPJj1+lGa84Td3ozAuG066NWGNqAjOL
HbD3SUHjXX7SjSBoCruhrAF/dscPLVeuyTsUh5JvVqDl1DZ03JQtBd8eInGp
3i2O8J0+BGaE+PgDpHoDqQGUqmsGZLEOKNTC64zu0Yjv2SsxCMk3Q2i2KXzz
VsM7aw6Rs6VwTDeCX9FawWqRdadZRB7F1169Qy2i+Dvi0niEm8I1biNWfJ2m
vnlTgMVvNGdTYomqp9ktsuqEf3U4dmUcwGa/UEwzTZeatupFOEF/dz4WfuYo
nI5OX5R3/d4eh8LTcJn1iLgD57wArInyxrITbmyHdmpDopS8oP3oDOyT8L01
79L4A+Y1fXc0AKv8TmKeYx50D+VgtnswDPwjsTxG7gisyoDOI27HcbrjerBo
9Cx/7Y/vF/NWFNLH6gdjyEdpS+2ENHe1Gcoe9MeSAPYdVPmjCPleTkHR1pjq
Z6J4vVJfYkFLZDtgvbEhjNfbwi8qBkGOm2BKrmO+KxKdj6WIJ725qj2jAvoE
3Vd80HnzjlAVwm3ek3tqNuwtVfbWi5BceshlLbc3IeL9tV6Cf6okY3oJwA1E
fEfxp36cjfTcxYgp3YyQonXwKzBBQM5SZNX6ILFqH/zyVonVJUOZyYwkXhkN
S7dfLcLN+506vAcYs21TArA/1gBOIaY4HExeIcY4lrqXhtEFsfuR5pAedyI2
ZRf83YX6Zra/XGFtaaCh5lIlHGJCpbbjtKvQKj9PbP5A7C4/ROZ31gFofixO
3C9x9fZpuGa7Y0OCB2uRrgwtUKIV6lGgcgj6d9uKMdk2BQtOEOH2CcUi10xM
s82Hb32XMFquNEo2wyttI4JLNiAg3Qz7f8P3qw9jkrVnUSt8/Ckpk5yu3g83
Ue08Rn9uxuVhzoJqbhHHzk/HWodbLNunrVnGa+Lv+iub/ZL9Tnu0rX+pfLUm
zcIKB1rRVmFm2JVwVdiyd7sENrRbpbElvM8+5j4RvXlc6QaO49F8vL26UW9r
kshLxVqY2TY0NIvfueqEjDxDRGoRGymz8xJk+DUFrnsRR1XkaM3IMKWnyQtG
KCVfiJHc72QklsZHiCQKqdDXmWCm1NgyW0nrCmiQkQvkXm9bzPuDuHHvi5PY
HnOACqQOryZSia/erEKqdoXBmw0puztJNaFh/lila6cjSePv98HKbD92Ocbh
3DMplcix2E2kL7OtlZX10UvQtq+h1VXoun0Ndvz4IXvhv9/zI1lHYeqaTBj+
xoOdR6tNs1UUb4fHH8WWEz/X6AIgnoepyLMcxMYZGfTwTu3t9sV44TZiReep
nZrL49fvisBVM3GjuU7su6BcMJD9hg7/9S7WfI/Z8xvZ2LvGkInizrjLbN9f
T1chDtDfGW2Ea/sjHaUsKpaf6xilQyd89Yda5IWQyUuHkFkaIIfDn5ahtMAM
HY+0Ek6RoPbCj0fixaNYZGbNQhIhhQl5ekotwfmx6BGPVOHLfZNXan57sflP
e+QibCJ31HmktWWUkPrnr9YZLNZQhufugeVE/96EjN9YM8x76SQCCl1xVkuC
WW7PIu92HSQe4kF7ZR1IC8R6A0eVg+rm74Z1YiDq7tzspX34SFasTcu8hIMM
wuASXYzZDPO3EFl5BXrHTokG6R1MtS1me+PHTS3GzC/isXOcE6KyPTWm8myJ
5kGFj58o8zV3cY/YAvfZGZi0sBCLpkQiLuqietMsOWUkxyi3yL3QVHq7S916
FQZQKpVRBNmHcxnkOwz+mILZe8QCSbcY6O1h7gCvJNVWaa/0KvvqucBt7b+r
F/hIPL0SD2szQ3ZF47V74RESBm9bC9Z71XizJ+rvv+hNUKWmcH3EJ7mPqlXY
6DFwScjIWSbasa2ILlmGxLyduPRMnn4lJRV827e1C1OzK9IrgnCxk+kMTXIs
hD+FH402fT/tn2hXWGtJWu3F2XMiX2hxQlqBsdZpECDyJvNEKZ2lkaGo/AMw
nOCnJtBhsIrahMobQml7z91a7N0VgZl/5JtWhuO7rwNxKJV4sIWWvewpeQ28
sVd0TiS8Fzhjx68PYvsye+zwJxBP3sn63R4pdEd8WzHFH6fMtKM17Y5O+3rN
csyGRWYB2m7eYKdP+0VXSKVz8x0qMM7kFCbvy8LE2ZE46L0brvODUBVSi7PN
HagQACLVv2rNPuXBNyEdc/SVQcuH6FA7nIEjXrapcuJBtrtyX1UheR2G71nG
Wu5aKx+sqJkhkAoVtdaLSt2EJohD6a85RX9C+vLWVCCxhBAbW8DGzQE7Lcxg
Yr4BOx2DUXDhkfxdRdf+vn0ySXb7sEoDsVyjJYFUI84PT/dNjuUorEaHP2Gp
fjZAwt1LKPSpSB7uN/Q2B1JA+ulj5PtnwDNtNY4nmOJYvDFc4wzgnr4MHtlL
GOONyd+PrTOTdXrZY/amKHbqqr2buJS0oQwtMaKlRnRTwO7MA4g/nUT39gmL
8BYL3BxOK2ApaYo51tmqtQX2njXYmnGOVZFSXC8ODsM860jYxK6Em78B3PzI
y18fHslWOH1fIr8apSVi6HOKWTRW7isU2tIsFXtMBl7GASHjLh/Goe3YFLlz
kdDQugAzvcMEExeQiOlOzK0Ul67vYjmJdFBpG5+saL40WNF8qe9OtF/xa/TS
poM1ixYP6pGONBhwa3p+vBSeXUfGvjUwMjLH7vhzePxCZo/0DgrNq7SFvcmc
XLPTm5Op/bPXRZgoCLHmfXojvdevEEIRipWyAy4M9ee9cumMfCONiGcv2QYR
Xr0/snKHWXyBEQILTQmpXYUTWXpwF0KgOnxn8cJNBehoZ9uuaG9nppF58YdT
lDOsbIkAeVvTbjmsleG9x/cETfu65FgmtxTBq7JMPN0jBBYRiezEj9sP7sE6
4qSY5fDHug9Vgyj2G2tEaiBlyXi4/GFTJ2aweoxTLOExRU/18BHfuocsCiI1
5SCXuFCUwRt5seKqJVFXcPuFnCfoLxchhTjpjpvZMfSoJVlCQiJwUKXNbd9d
eceJ1/qXmvMLNxKqj7o7oohnR23RGux08kZwWAj8PRxh61rLdmPzLc7shr0z
w4EEDqW9WgpPcFgfv1OWgoxQXF8ZLdFkmCMZw2yvOgC/RHO4xbhhhaKlP3f5
Boly/6LnHp6oE1ltcdM3+3q0fgXndT40rR4mQek5XxwO2cwESNiQ8hp5T8Is
g7VwTl+DoFIr4kWGsLRHUiEnpZYIyyWPmGaJZQ7SZh4lSxK48M80EUWPh5hr
D6s4Rfn4mXI4GKj2kJi/1AdrvEsQ3SrHXMyiw2HKC8dDArFqqh1vxmn5QTBs
Z0ag69wN6QgzodfecEzZWsY3zIkmpBXhYs0RD9fJAaVSxGWHKjrRjMIyzxjM
/IonZVQSM+xHzDtoa6YnH6rTRY+YYgdMDRbfFcdMSZasv/bGY3uXwYGchCD5
l3SDbWchwl0PwMrCHKZma7Fx2z4cjTpDVRCPkXDB6w16Kkm+XsL6P+doVy0d
eY3DQxsjbDqCoux9WB8WiNVRm+Ec7YFVxHU9163qfsmXbMcD7axysEKA+o10
9vIEr4mz3JdX13M7C4djLLD8LynKthSLdgbBtcwVEWVWQjpiGLyylxER2oHI
3BCUdabCOWmrUoSURyPwrUuaoBBaito7VCGI88E4G5hahSkaYwxTaYxBw5d5
Hc1YExHC9f8yl2NCa27pskOx6fN0TNQtwcLPI+B30B17PPipDcOFkscxGZjh
EE4buLETSedYCQ3TJAas5p/dv1WGLdHqRWAh+H5+kjjMEYrdb/Jh7IpSwd6b
BPa/zUiOSvGyXt51XPW0xzG9i9U74pP1JQtqcQHp8Il+ikYEYFGComBqLS5o
rj2KgxFBUmdl4+iNcIxxREBFDGsPIHgwhTincslO3FNle6yckshfv87PYzKx
aRvhFJoKD4/TCDhWjxO+cTiSXoHr4ndoHTs1AKGEwQXnH4JRmC/WpejjGPm7
lQ7ywWOLY29I5z8oN+6rTv5QMvkNuHnmIprSCZtL84Tpd0lMZOjhxou3neXe
kFrr1x9haXAgDdrLx8++5wjDNXmYuKUMY1ZWYsKcOJgfjFE5AGGmRSamjPXD
KpMkTFRttybow1/2cQyY8sy2UGyOiMbOvEKs36F5ZtvSHXc0+tNpq/Z7W5oW
KW6oo+2I8D5UvYCv13rHpHb3+Bfqiqzvegp5v7rAjy5f80JtfS6CpNDu6/A7
5YHk7E2Iargu1MY8b0VnzRY0X70l5jD4JS/gjsixfi4+mJJjSXUSA/YkDuBi
t0b0k7N4NikVoSguYC23sSLeFd5E8R5LWYPDSeSVbITjWcsQUW7NCgxpqYZ8
Jp76ugjMftf/eGIPJzF6NjD8u9gn5jXhaM+V9vAsPIKsCzUqB0X4VZzC4YRk
zPdM4OerCMLyJma41gkBZfKauKUUE6xCYeAtVE9MO5yHtWY+0LcMwIwvNDpY
ippNW0CMoLDVUzyHTFaoohijviIb5+4pm8aNwuRP0zHfvFmbi62s1OOHeGnG
z1QPLu8XuMIGnfpqS0TkLkcQ3TCQtwIheUuJ3l6Awpr9aGp0IC97NFQYobzy
AFqa6LEpbS3uREl0tHmjsyOQvc6dDRuM852R5G5XLqXi2pVsXL9GS1K6blWT
KbpzuxH377XjUfcVPH58C8+ePRAn7qWqF4RKOLoTSJ2rnMWFekvUX7gizrEQ
mW6+mI8OMf/Jfqu4lnSWlwL83CdSo0jij0q0W2soW+CwQlFTUoEh3NJN4MRe
q+GZsxanymvpCVxYcDIOYcSz95WqI4StG7xgieZp+T15mKQjtxjHP5Jb4r/v
AOv35NNFrXQPwPCfiRKS/hyAg8nELGStZBXw7tn68M7dgNN3rwvXFTbSSZs9
7XOgF5WAmNoWuq95kFjTM2lvqlDMcCQQlgYx8LCp7/1sQSFTIkS038T0f4Rh
1aYI6Ev0XKjBa7tdhoDMWixSKGepFu+uIA7SbnwiDt9OrWDbFLT51D9l0y34
571Et/ryld8R/5x+VFywFCX0lf89cjOnIS+LvLJnkj8syJnF3mcgJ2MyfRHj
R99/iFzynfzsWezvThWvRGnBClRWEoVfR+XkMBpLF6Ok4ig6z0Xi8oVgtNUe
xoXrlZIg9PQ8EX1Cqj3UY0TdaghvQ2f1ZjRf69KI13J2qonkXurE3+iNB4k/
vYaGX+Oj1diefxR2mUdx+p641+fWRck1oekRWnOQ1eCiqAb6DQLzzRBuYYtd
78kBDvvvo+A/hS9iCMINbOASrYdjgfpwCyCvYILkFFNs+LYYXkfFlobuWfDL
PoLwM9dQdqESHmV0LKuxJ2UnCyvRjRVtJVUqRGRuYB3WiK4sdWk9iiuwNbxe
h+N+stUpjF1Uiel/T0PkbtZNRd6HoqzCJa9p89yw5JsUxQmzxJO/GovImHos
cGbBJaLH6zF/VjamfZmEBTu8MZf4sLqE/Myd3wBf8gw+do2Yo6e9C7yyuY3q
aZPDVGruFJ9rO+Hv2/7k4E3pI1Vw+KKl+SjOaoJB+C7B3FOizAcxlT6YKXeK
bfIivyNI13mLKX9iBnDrxilcvZyFy8RAXLwQj/NELqjtoHaEWBRqW5js1FZt
Q3XFJpQVfo/83EUoymMyOYqJ3S8lsSst0kdF2Rr2dWqm6GWIGcLF8/HM/tBb
UlGjQxLGqgi1ChpLTeTua4Rped2tVjH6idpM+aGjcgU6M3fgWvk+XKuwxfVT
29GZNg1ni4rw/IWg6BS8rpdhPH9dNCPqxTJUzGzT9sKhsxu36Rai53JwiW8a
4WU+lWciERt0ADve4+Tp98RVPYhDhzLRTet7KLlyPQQXz/Ww/kAUwfd3wS7A
EPsd0tHSx172/0Pae0BHcaZZoD6A89rjSTu7E3Zng/fNOIw9XucxxmDAgBA5
gwICSSghIYSQSBJCEsoZ5ZxzzjnnACjnnCNCgAJw31+xq9Wtlvc9zqm21VVd
XVX9f/e7Xy6pvoPktjy6gRfdEynNBVpOpWKDrJaFWTrkum1zVeCVrwPXzIuE
+GnCLcsQJ42qsPVYNY5vTkO+/wOu57m4hKVhn7obDn8h6JO6soTcgHyo2GZB
TuBNolNsjoXivHoCU2rL2gJzrAZtzhvCJRlVb1zDx/Wme9JrSag/xZ0FojHY
onSCLetIH9MK851VBoAXLXr9ooXBfLX4WmRHFf5GKm4PtoVgYqEf452u6Bmt
4UWQkhFK9Dixa7xvQoscJVOUOiMy9gYtbv9E6T/6bWo3o9mciZgFo+vBDdqA
paT72dNuzPYFUKLFObbWsbi52RZSzYwhc3Tn3EJPI3WTfVic9UJHkRZm5pfW
ds2Ke485b59QJb7OfaVwgFxNCdM+riYRvgVq8Cs2ZK0b3uu0tufiI1z7XhNe
eUp0rWFNmR08fQXC9BdDuOdQ7UcuIaxUB0GE7wUWGyFRRtiF6owX1hANgxCi
V6xLsd/XD/HNwUgkXDKUnCO49CL8izWIBr0AgyimnskiJwl3Mq9TrivstirD
9ss12HqwCupbEtFVMcicmJEohlf9C+SOuuH0lnReoBi3KdXgPxyqIV44pFFD
N1/cdTUGirYJ2PNtFm/2nNgXDhNBTMJKvQG39MUMa2HYZI3RqII49HrHSA/v
/4PaJ1mhysTwJJJS3mYXTBIm+kQKYI2lyQ9ClaxClR7Le5ddWITP0cqG03eU
EhIKGiU9nJAV5x98nRaw34oJGKXHqMMp1Tg5XorZiTh0PrRcz0EA6cYJue1n
SXiYcwiDA5PMLfZ6YKjIDH2TkmF/LroizfjhIiavsQ9j1TGiDKrVFvvHjMV+
KAWZjS6IKNeli6a801RhvdUM1wn3u7XDBP552mhdFMgEnZaz2glsgirxFuJY
fjKNq+7l0M1xh36UHWwybhNbhZ1w4WMDl1w1GMQNwb6UqXK6nqWH60nJUPYv
ZOfalWOHYR4OXw7DdbMgVBLzx4Y3QH6JXV+FQ0U/CoqCKTu0Q/RKIs5apuOg
aQxOWsbhsF4Btm+vFHT1zsC+/xHWEG6i/cTOLiMIZmx4rrf1y1UdTYju5Beb
tH0/ZygZp8jWa4/L1UetM7VXhkHANziTBuOi9fm29GXDQ6sAuf/AXoVQmKaI
1qK8CqsFiWgqRoh+h8L8Q6irvkgrMuqQgV43NNY6YWKmmSWAq+5hqRTNVTcx
/KgGk8XBhK5MYa74OHoG+vF4lXzz1U9S8OI5f0fdWOxQRX/ujY2YqKXGTY+X
HEBPtjPmV8TghWtqtzpxOl1YkluqBZ8kNdx+n83R3CGRj0y10YwpPk9Uiiq8
aG7FtOoMLTdAbp03OkfTUFNrKcgQF7inHo/jmVhvQaYkfWGxE9EP4uGQ6ohj
7OS+3fYBcCTmlE1VKS1yE4RRBxVfh250BBsJjIdySADOB0XhiH0hfjIsxj6d
EBiYhcDbsZXtOt+BQP8EOGbXoFuQyJwsnCZn1AXVA+IThrZuzYH8J/a4eswM
Rspk22xBjYzk86e5Um5pDVNEgzEk9jH/1onXC+eAc1mFohii7M6B68rV64Jd
kvqEC0tLza+UVk7+2lqq7GP2IdCCNJ2DjgeO6OpLok0lykNRVbQfRUW0NiKP
kZKkd2nzqrTwCGrLTqO61hiNFQqoehCCyckKzDfrECrphZHqKOYSnvOCywjJ
YelIMHADefknEVdpiPgyJaQXK6Mi+SyGFrnSw4cYzD2NsdlF0WckzCQZadBL
rKJ+MYyqwmsIO8i6EHbcQ3DeBURKqZrgEtQsWjIRVXobPgHJ2HMuD+f81OGd
fwZRlUa0K25yppROvHqyKK4VRZ0N2fSS+WYkF7lBQSA3TnlnaAecRz6R0xJN
BJeYYmDxOTLaWqEXFwxV40jIfZKBXX8j3IreMrHrZCTO3czDtaMZfC6DlOxi
xh0cOIYgjxZsV+AMmjfZQU2RULnpgsufEXl5n2zyRHYu3sHtM0xA4z0Ojp+x
7pqROdHguDdZFTGH9px27Devgnb+IjiTef15dRLlDDw///8rNa+JtZMSKA2u
x5OkourCUNlh9ObceIVBZfJaegz95eWUOS7q3C9be30kSx7/Saz4drjdF8Oz
vbSdRVE/RtCcWdqnjKK8vRtoOXsL+TkHEJ15FOVx21CeTShg1UVasVEfobwj
1CmeLPQzOvL3q7+c+Ueue6jFHHnF5hhfYa97xBFVuQfQ21tIr9e2Jk10FmVi
WZhXP1WFLoFbXJBcyLU4ozzYmVU3kFZlRT5Glvzqjj+C7ivMObgcTUFxWFoK
QnPV4Rh3CTaxZIvTIRaRNgLKGBZIdZt2yD+F3LJLaB0pxvSwJwtcXCdFtmz7
aSudceSZoQu7VLKl6cC3mOrq6wOrQm7M2ibW21eL0Z4oGO7P4KKYuw5m4UhI
CPbdrsBeuUJk+z7gs4uE7Z42cCP42FlTP56iR/HxgZWvbGFfOExbH+8JVgTd
y2VBME/jbbEwDj20bVVfIMn2O++uaigOhrvtyhQrOtj/pSDdZe0RHusKkvgu
BrmZOQdiqogg3ESRPxi3wzKWO1TQlySPoQoLctUMxxFJ07qqitNFP6dOVtRT
k/pamlWxX/kGxqvvoD9nD1pTz6HsgRMaitVQWH6NmO+6SM+V20SL17/RTnzK
qU9JHuOyiKQtqsfzrXg85Ml+PdV4yxn19bbIro3mzfKXS4UoLzyD9owb5LKm
8aj0BNprjJD1oITRPc+a0NxgjYzWBkyuULqHTzHkBvW8fJaJXAL3DU0FGB4n
CnkoDTHC1hJrtZqYERRzRUTh2JValp78gacnPfMDKGuwRErZRYRybSiIHMWS
2y196Iv6h/4YWBFOVRJQoPhhWP+Uznuh5T7NxJ5PM3BA/R7dQ+J66h3o7OAA
+k1+1NXu0xFQinPCGd9U7KK9DNU4Kp+HqrQevv2dcFYhpYZ+NAzACaNuRKSu
Ds2MoLUpHZXi1hyfV8pl7H8eh6PK/lDQCMbRs6VUoxf2UbwpPm4E0sP7XIUi
n3EpyP4/diT954xdEiUrikjgeh3gVu1iPMj/vMr7TJZ1pwHGR2aZ9TZji/4U
MzzjuPrLOTypvkQ4Pr9a1jLAmGZg0v0SIkfkain6NSaqDTCQvBt9ZbQqxIvF
BsL8LmBiblrMSc7P9WNNMcp5SCu1FjtatEqLjrHM8a8oyZdHeZkaastV0dSg
jSxCtfqnm7Gy2IrhNnuUEQrU3WrIMMiqWGTdt0Vzq7iDc3k2DOm0zunG+OpO
XJVaSCg4jxRynghiIUVWGSGh9BQS8rVky5VocgBf20G1f/tRSQj8f2G5zArm
eq+huG8YK4LKvdhKbcTlHoVHthY8CpXItVshoCYUowvDIho1PAubQ0E4r8b5
nxmX2ekb06gfayJmkxPU9qZKzPA9oJ4vmnIWGoMDbll0OfmOy1U4dbQQ1Ym1
oqgO02hhvxmxjs7UY59rOBLGX7BrnSsZLUR0dQAqH0mMohDhqsg1zQ84fUKu
XskXKvpBOLyFkOHvcyF33QM2WefgGK8L2ziyxWvDNc0Yx7Rp1sevMGEXIb5p
+8IEbt4lyitS1O33vG8UFNgx72zG2EYpyWKcJ0pigIhADIUTjbn3OL/HOqK5
wogZ38AOS3WsD2AOT2v0Md2kLxLNx+HE2qmkZIRr1ScuaoGYaBWY/eIEUzTo
TCSB0o77F/5mVpfHvk1fnUgNU5c0hXliow12j9O/43z/DbRWMOeR1ouauewv
Jdx6lIOF8EvauTLYH0d7TR7UX0V50RE20r0X0Xn7kZB7BLG5+xGbfwAp+Yqo
fGCEnpRD6G28h7K6Y+hOUcFA4XkMVFoSVDFCb5YcurI8ybILQmubM6KIrchl
[truncated: 335,649 more chars]
