# Supplementary material for: Satb1 integrates DNA binding site geometry and torsional stress to differentially target nucleosome-dense regions
Source: Nat Commun. 2019 Jul 19;10:3221. doi: 10.1038/s41467-019-11118-8 (PMC6642133; doi:10.1038/s41467-019-11118-8)
Supplement: Supplementary file 8 — Supplementary Code 1 [file 41467_2019_11118_MOESM8_ESM.zip › Custom codes/mathematica_script_spatio_temproal_frap /note.txt]

vertical axis is time, horizontal axis is acquisition length. 

vertical unit is frame, the acquisiton speed is 0.00756 s/frame.

horizontal unit is pixel, pixel size for MCF10A dataset is: 0.0413 um/pixel, for VL3 dataset is 0.0897 um/pixel

sample file(sample.tif and sample_control.tif are included and please refer to the mathematica notebook to see how to use them)
