# Supplementary material for: Satb1 integrates DNA binding site geometry and torsional stress to differentially target nucleosome-dense regions
Source: Nat Commun. 2019 Jul 19;10:3221. doi: 10.1038/s41467-019-11118-8 (PMC6642133; doi:10.1038/s41467-019-11118-8)
Supplement: Supplementary file 10 — Source Data [file 41467_2019_11118_MOESM10_ESM.zip]

Archive with 10,133 entries (9,745 files):
- Source data/
- Source data/.DS_Store
- __MACOSX/
- __MACOSX/Source data/
- __MACOSX/Source data/._.DS_Store
- Source data/EMSA gels/
- Source data/EMSA gels/main text full gel FL.001.jpeg
- __MACOSX/Source data/EMSA gels/
- __MACOSX/Source data/EMSA gels/._main text full gel FL.001.jpeg
- Source data/EMSA gels/main text full gel_FL_sybr green.jpeg
- __MACOSX/Source data/EMSA gels/._main text full gel_FL_sybr green.jpeg
- Source data/EMSA gels/Supplementary Figure Del HD full gel.001.jpeg
- __MACOSX/Source data/EMSA gels/._Supplementary Figure Del HD full gel.001.jpeg
- Source data/Figure_data.xlsx
- __MACOSX/Source data/._Figure_data.xlsx
- Source data/GenomicData/
- Source data/GenomicData/.DS_Store
- __MACOSX/Source data/GenomicData/
- __MACOSX/Source data/GenomicData/._.DS_Store
- Source data/GenomicData/ctcf_mcf10a_nucpos.bed
- __MACOSX/Source data/GenomicData/._ctcf_mcf10a_nucpos.bed
- Source data/GenomicData/ctcf_peaks_RB.narrowPeak
- __MACOSX/Source data/GenomicData/._ctcf_peaks_RB.narrowPeak
- Source data/GenomicData/dHD_unique_mo1_cm.bed
- __MACOSX/Source data/GenomicData/._dHD_unique_mo1_cm.bed
- Source data/GenomicData/DNAshape/
- Source data/GenomicData/DNAshape/.DS_Store
- __MACOSX/Source data/GenomicData/DNAshape/
- __MACOSX/Source data/GenomicData/DNAshape/._.DS_Store
- Source data/GenomicData/DNAshape/dHD_open/
- Source data/GenomicData/DNAshape/dHD_open/.DS_Store
- __MACOSX/Source data/GenomicData/DNAshape/dHD_open/
- __MACOSX/Source data/GenomicData/DNAshape/dHD_open/._.DS_Store
- Source data/GenomicData/DNAshape/dHD_open/phpnrb47Y.HelT
- __MACOSX/Source data/GenomicData/DNAshape/dHD_open/._phpnrb47Y.HelT
- Source data/GenomicData/DNAshape/dHD_open/phpnrb47Y.MGW
- __MACOSX/Source data/GenomicData/DNAshape/dHD_open/._phpnrb47Y.MGW
- Source data/GenomicData/DNAshape/dHD_open/phpnrb47Y.ProT
- __MACOSX/Source data/GenomicData/DNAshape/dHD_open/._phpnrb47Y.ProT
- Source data/GenomicData/DNAshape/dHD_open/phpnrb47Y.Roll
- __MACOSX/Source data/GenomicData/DNAshape/dHD_open/._phpnrb47Y.Roll
- __MACOSX/Source data/GenomicData/DNAshape/._dHD_open
- Source data/GenomicData/DNAshape/NC1_open/
- Source data/GenomicData/DNAshape/NC1_open/.DS_Store
- __MACOSX/Source data/GenomicData/DNAshape/NC1_open/
- __MACOSX/Source data/GenomicData/DNAshape/NC1_open/._.DS_Store
- Source data/GenomicData/DNAshape/NC1_open/php3wsEGP.HelT
- __MACOSX/Source data/GenomicData/DNAshape/NC1_open/._php3wsEGP.HelT
- Source data/GenomicData/DNAshape/NC1_open/php3wsEGP.MGW
- __MACOSX/Source data/GenomicData/DNAshape/NC1_open/._php3wsEGP.MGW
- Source data/GenomicData/DNAshape/NC1_open/php3wsEGP.ProT
- __MACOSX/Source data/GenomicData/DNAshape/NC1_open/._php3wsEGP.ProT
- Source data/GenomicData/DNAshape/NC1_open/php3wsEGP.Roll
- __MACOSX/Source data/GenomicData/DNAshape/NC1_open/._php3wsEGP.Roll
- __MACOSX/Source data/GenomicData/DNAshape/._NC1_open
- Source data/GenomicData/DNAshape/satb1_close/
- Source data/GenomicData/DNAshape/satb1_close/.DS_Store
- __MACOSX/Source data/GenomicData/DNAshape/satb1_close/
- __MACOSX/Source data/GenomicData/DNAshape/satb1_close/._.DS_Store
- Source data/GenomicData/DNAshape/satb1_close/phpamMLjt.HelT
- __MACOSX/Source data/GenomicData/DNAshape/satb1_close/._phpamMLjt.HelT
- Source data/GenomicData/DNAshape/satb1_close/phpamMLjt.MGW
- __MACOSX/Source data/GenomicData/DNAshape/satb1_close/._phpamMLjt.MGW
- Source data/GenomicData/DNAshape/satb1_close/phpamMLjt.ProT
- __MACOSX/Source data/GenomicData/DNAshape/satb1_close/._phpamMLjt.ProT
- Source data/GenomicData/DNAshape/satb1_close/phpamMLjt.Roll
- __MACOSX/Source data/GenomicData/DNAshape/satb1_close/._phpamMLjt.Roll
- __MACOSX/Source data/GenomicData/DNAshape/._satb1_close
- Source data/GenomicData/DNAshape/satb1_motif_unbound_nfr/
- Source data/GenomicData/DNAshape/satb1_motif_unbound_nfr/.DS_Store
- __MACOSX/Source data/GenomicData/DNAshape/satb1_motif_unbound_nfr/
- __MACOSX/Source data/GenomicData/DNAshape/satb1_motif_unbound_nfr/._.DS_Store
- Source data/GenomicData/DNAshape/satb1_motif_unbound_nfr/phpZiXBfk.HelT
- __MACOSX/Source data/GenomicData/DNAshape/satb1_motif_unbound_nfr/._phpZiXBfk.HelT
- Source data/GenomicData/DNAshape/satb1_motif_unbound_nfr/phpZiXBfk.MGW
- __MACOSX/Source data/GenomicData/DNAshape/satb1_motif_unbound_nfr/._phpZiXBfk.MGW
- Source data/GenomicData/DNAshape/satb1_motif_unbound_nfr/phpZiXBfk.ProT
- __MACOSX/Source data/GenomicData/DNAshape/satb1_motif_unbound_nfr/._phpZiXBfk.ProT
- Source data/GenomicData/DNAshape/satb1_motif_unbound_nfr/phpZiXBfk.Roll
- __MACOSX/Source data/GenomicData/DNAshape/satb1_motif_unbound_nfr/._phpZiXBfk.Roll
- __MACOSX/Source data/GenomicData/DNAshape/._satb1_motif_unbound_nfr
- Source data/GenomicData/DNAshape/satb1_motif_unbound_open/
- Source data/GenomicData/DNAshape/satb1_motif_unbound_open/.DS_Store
- __MACOSX/Source data/GenomicData/DNAshape/satb1_motif_unbound_open/
- __MACOSX/Source data/GenomicData/DNAshape/satb1_motif_unbound_open/._.DS_Store
- Source data/GenomicData/DNAshape/satb1_motif_unbound_open/phpNx8PyZ.HelT
- __MACOSX/Source data/GenomicData/DNAshape/satb1_motif_unbound_open/._phpNx8PyZ.HelT
- Source data/GenomicData/DNAshape/satb1_motif_unbound_open/phpNx8PyZ.MGW
- __MACOSX/Source data/GenomicData/DNAshape/satb1_motif_unbound_open/._phpNx8PyZ.MGW
- Source data/GenomicData/DNAshape/satb1_motif_unbound_open/phpNx8PyZ.ProT
- __MACOSX/Source data/GenomicData/DNAshape/satb1_motif_unbound_open/._phpNx8PyZ.ProT
- Source data/GenomicData/DNAshape/satb1_motif_unbound_open/phpNx8PyZ.Roll
- __MACOSX/Source data/GenomicData/DNAshape/satb1_motif_unbound_open/._phpNx8PyZ.Roll
- __MACOSX/Source data/GenomicData/DNAshape/._satb1_motif_unbound_open
- Source data/GenomicData/DNAshape/satb1_nfr/
- Source data/GenomicData/DNAshape/satb1_nfr/.DS_Store
- __MACOSX/Source data/GenomicData/DNAshape/satb1_nfr/
- __MACOSX/Source data/GenomicData/DNAshape/satb1_nfr/._.DS_Store
- Source data/GenomicData/DNAshape/satb1_nfr/phpNiDiRf.HelT
- __MACOSX/Source data/GenomicData/DNAshape/satb1_nfr/._phpNiDiRf.HelT
- Source data/GenomicData/DNAshape/satb1_nfr/phpNiDiRf.MGW
- __MACOSX/Source data/GenomicData/DNAshape/satb1_nfr/._phpNiDiRf.MGW
- Source data/GenomicData/DNAshape/satb1_nfr/phpNiDiRf.ProT
- __MACOSX/Source data/GenomicData/DNAshape/satb1_nfr/._phpNiDiRf.ProT
- Source data/GenomicData/DNAshape/satb1_nfr/phpNiDiRf.Roll
- __MACOSX/Source data/GenomicData/DNAshape/satb1_nfr/._phpNiDiRf.Roll
- __MACOSX/Source data/GenomicData/DNAshape/._satb1_nfr
- Source data/GenomicData/DNAshape/satb1_open/
- Source data/GenomicData/DNAshape/satb1_open/.DS_Store
- __MACOSX/Source data/GenomicData/DNAshape/satb1_open/
- __MACOSX/Source data/GenomicData/DNAshape/satb1_open/._.DS_Store
- Source data/GenomicData/DNAshape/satb1_open/phprxf7C1.HelT
- __MACOSX/Source data/GenomicData/DNAshape/satb1_open/._phprxf7C1.HelT
- Source data/GenomicData/DNAshape/satb1_open/phprxf7C1.MGW
- __MACOSX/Source data/GenomicData/DNAshape/satb1_open/._phprxf7C1.MGW
- Source data/GenomicData/DNAshape/satb1_open/phprxf7C1.ProT
- __MACOSX/Source data/GenomicData/DNAshape/satb1_open/._phprxf7C1.ProT
- Source data/GenomicData/DNAshape/satb1_open/phprxf7C1.Roll
- __MACOSX/Source data/GenomicData/DNAshape/satb1_open/._phprxf7C1.Roll
- __MACOSX/Source data/GenomicData/DNAshape/._satb1_open
- __MACOSX/Source data/GenomicData/._DNAshape
- Source data/GenomicData/FL_CP_peaks_mo1_cm.bed
- __MACOSX/Source data/GenomicData/._FL_CP_peaks_mo1_cm.bed
- Source data/GenomicData/FL_ICRF_peaks_mo1_cm.bed
- __MACOSX/Source data/GenomicData/._FL_ICRF_peaks_mo1_cm.bed
- Source data/GenomicData/FL_peaks_RB_mo1_cm.bed
- __MACOSX/Source data/GenomicData/._FL_peaks_RB_mo1_cm.bed
- Source data/GenomicData/NC1_peaks_RB_mo1_cm.bed
- __MACOSX/Source data/GenomicData/._NC1_peaks_RB_mo1_cm.bed
- Source data/GenomicData/NC1_unique_mo1_cm.bed
- __MACOSX/Source data/GenomicData/._NC1_unique_mo1_cm.bed
- Source data/GenomicData/satb1_mcf10a_nucpos.bed
- __MACOSX/Source data/GenomicData/._satb1_mcf10a_nucpos.bed
- Source data/GenomicData/satb1_mcf10a_satb1+nucpos.bed
- __MACOSX/Source data/GenomicData/._satb1_mcf10a_satb1+nucpos.bed
- __MACOSX/Source data/._GenomicData
- Source data/Single Molecule Tracking/
- Source data/Single Molecule Tracking/.DS_Store
- __MACOSX/Source data/Single Molecule Tracking/
- __MACOSX/Source data/Single Molecule Tracking/._.DS_Store
- Source data/Single Molecule Tracking/single molecule tracks/
- Source data/Single Molecule Tracking/single molecule tracks/.DS_Store
- __MACOSX/Source data/Single Molecule Tracking/single molecule tracks/
- __MACOSX/Source data/Single Molecule Tracking/single molecule tracks/._.DS_Store
- Source data/Single Molecule Tracking/single molecule tracks/del HD analysis/
- Source data/Single Molecule Tracking/single molecule tracks/del HD analysis/.DS_Store
- __MACOSX/Source data/Single Molecule Tracking/single molecule tracks/del HD analysis/
- __MACOSX/Source data/Single Molecule Tracking/single molecule tracks/del HD analysis/._.DS_Store
- Source data/Single Molecule Tracking/single molecule tracks/del HD analysis/PDZ-CUT1-CUT2-STABLE-A_1c14_TRIAL 2_Statistics/
- Source data/Single Molecule Tracking/single molecule tracks/del HD analysis/PDZ-CUT1-CUT2-STABLE-A_1c14_TRIAL 2_Statistics/PDZ-CUT1-CUT2-STABLE-A_1c14_TRIAL 2_Area.csv
- __MACOSX/Source data/Single Molecule Tracking/single molecule tracks/del HD analysis/PDZ-CUT1-CUT2-STABLE-A_1c14_TRIAL 2_Statistics/
- __MACOSX/Source data/Single Molecule Tracking/single molecule tracks/del HD analysis/PDZ-CUT1-CUT2-STABLE-A_1c14_TRIAL 2_Statistics/._PDZ-CUT1-CUT2-STABLE-A_1c14_TRIAL 2_Area.csv
- Source data/Single Molecule Tracking/single molecule tracks/del HD analysis/PDZ-CUT1-CUT2-STABLE-A_1c14_TRIAL 2_Statistics/PDZ-CUT1-CUT2-STABLE-A_1c14_TRIAL 2_Diameter.csv
- __MACOSX/Source data/Single Molecule Tracking/single molecule tracks/del HD analysis/PDZ-CUT1-CUT2-STABLE-A_1c14_TRIAL 2_Statistics/._PDZ-CUT1-CUT2-STABLE-A_1c14_TRIAL 2_Diameter.csv
- Source data/Single Molecule Tracking/single molecule tracks/del HD analysis/PDZ-CUT1-CUT2-STABLE-A_1c14_TRIAL 2_Statistics/PDZ-CUT1-CUT2-STABLE-A_1c14_TRIAL 2_Distance_from_Origin.csv
- __MACOSX/Source data/Single Molecule Tracking/single molecule tracks/del HD analysis/PDZ-CUT1-CUT2-STABLE-A_1c14_TRIAL 2_Statistics/._PDZ-CUT1-CUT2-STABLE-A_1c14_TRIAL 2_Distance_from_Origin.csv
- Source data/Single Molecule Tracking/single molecule tracks/del HD analysis/PDZ-CUT1-CUT2-STABLE-A_1c14_TRIAL 2_Statistics/PDZ-CUT1-CUT2-STABLE-A_1c14_TRIAL 2_Distance_to_Image_Border_XY_Img=1.csv
- __MACOSX/Source data/Single Molecule Tracking/single molecule tracks/del HD analysis/PDZ-CUT1-CUT2-STABLE-A_1c14_TRIAL 2_Statistics/._PDZ-CUT1-CUT2-STABLE-A_1c14_TRIAL 2_Distance_to_Image_Border_XY_Img=1.csv
- Source data/Single Molecule Tracking/single molecule tracks/del HD analysis/PDZ-CUT1-CUT2-STABLE-A_1c14_TRIAL 2_Statistics/PDZ-CUT1-CUT2-STABLE-A_1c14_TRIAL 2_Generation.csv
- __MACOSX/Source data/Single Molecule Tracking/single molecule tracks/del HD analysis/PDZ-CUT1-CUT2-STABLE-A_1c14_TRIAL 2_Statistics/._PDZ-CUT1-CUT2-STABLE-A_1c14_TRIAL 2_Generation.csv
- Source data/Single Molecule Tracking/single molecule tracks/del HD analysis/PDZ-CUT1-CUT2-STABLE-A_1c14_TRIAL 2_Statistics/PDZ-CUT1-CUT2-STABLE-A_1c14_TRIAL 2_Intensity_Center_Ch=1_Img=1.csv
- __MACOSX/Source data/Single Molecule Tracking/single molecule tracks/del HD analysis/PDZ-CUT1-CUT2-STABLE-A_1c14_TRIAL 2_Statistics/._PDZ-CUT1-CUT2-STABLE-A_1c14_TRIAL 2_Intensity_Center_Ch=1_Img=1.csv
- Source data/Single Molecule Tracking/single molecule tracks/del HD analysis/PDZ-CUT1-CUT2-STABLE-A_1c14_TRIAL 2_Statistics/PDZ-CUT1-CUT2-STABLE-A_1c14_TRIAL 2_Intensity_Max_Ch=1_Img=1.csv
- __MACOSX/Source data/Single Molecule Tracking/single molecule tracks/del HD analysis/PDZ-CUT1-CUT2-STABLE-A_1c14_TRIAL 2_Statistics/._PDZ-CUT1-CUT2-STABLE-A_1c14_TRIAL 2_Intensity_Max_Ch=1_Img=1.csv
- Source data/Single Molecule Tracking/single molecule tracks/del HD analysis/PDZ-CUT1-CUT2-STABLE-A_1c14_TRIAL 2_Statistics/PDZ-CUT1-CUT2-STABLE-A_1c14_TRIAL 2_Intensity_Mean_Ch=1_Img=1.csv
- __MACOSX/Source data/Single Molecule Tracking/single molecule tracks/del HD analysis/PDZ-CUT1-CUT2-STABLE-A_1c14_TRIAL 2_Statistics/._PDZ-CUT1-CUT2-STABLE-A_1c14_TRIAL 2_Intensity_Mean_Ch=1_Img=1.csv
- Source data/Single Molecule Tracking/single molecule tracks/del HD analysis/PDZ-CUT1-CUT2-STABLE-A_1c14_TRIAL 2_Statistics/PDZ-CUT1-CUT2-STABLE-A_1c14_TRIAL 2_Intensity_Median_Ch=1_Img=1.csv
- __MACOSX/Source data/Single Molecule Tracking/single molecule tracks/del HD analysis/PDZ-CUT1-CUT2-STABLE-A_1c14_TRIAL 2_Statistics/._PDZ-CUT1-CUT2-STABLE-A_1c14_TRIAL 2_Intensity_Median_Ch=1_Img=1.csv
- Source data/Single Molecule Tracking/single molecule tracks/del HD analysis/PDZ-CUT1-CUT2-STABLE-A_1c14_TRIAL 2_Statistics/PDZ-CUT1-CUT2-STABLE-A_1c14_TRIAL 2_Intensity_Min_Ch=1_Img=1.csv
- __MACOSX/Source data/Single Molecule Tracking/single molecule tracks/del HD analysis/PDZ-CUT1-CUT2-STABLE-A_1c14_TRIAL 2_Statistics/._PDZ-CUT1-CUT2-STABLE-A_1c14_TRIAL 2_Intensity_Min_Ch=1_Img=1.csv
- Source data/Single Molecule Tracking/single molecule tracks/del HD analysis/PDZ-CUT1-CUT2-STABLE-A_1c14_TRIAL 2_Statistics/PDZ-CUT1-CUT2-STABLE-A_1c14_TRIAL 2_Intensity_StdDev_Ch=1_Img=1.csv
- __MACOSX/Source data/Single Molecule Tracking/single molecule tracks/del HD analysis/PDZ-CUT1-CUT2-STABLE-A_1c14_TRIAL 2_Statistics/._PDZ-CUT1-CUT2-STABLE-A_1c14_TRIAL 2_Intensity_StdDev_Ch=1_Img=1.csv
- Source data/Single Molecule Tracking/single molecule tracks/del HD analysis/PDZ-CUT1-CUT2-STABLE-A_1c14_TRIAL 2_Statistics/PDZ-CUT1-CUT2-STABLE-A_1c14_TRIAL 2_Intensity_Sum_Ch=1_Img=1.csv
- __MACOSX/Source data/Single Molecule Tracking/single molecule tracks/del HD analysis/PDZ-CUT1-CUT2-STABLE-A_1c14_TRIAL 2_Statistics/._PDZ-CUT1-CUT2-STABLE-A_1c14_TRIAL 2_Intensity_Sum_Ch=1_Img=1.csv
- Source data/Single Molecule Tracking/single molecule tracks/del HD analysis/PDZ-CUT1-CUT2-STABLE-A_1c14_TRIAL 2_Statistics/PDZ-CUT1-CUT2-STABLE-A_1c14_TRIAL 2_Overall.csv
- __MACOSX/Source data/Single Molecule Tracking/single molecule tracks/del HD analysis/PDZ-CUT1-CUT2-STABLE-A_1c14_TRIAL 2_Statistics/._PDZ-CUT1-CUT2-STABLE-A_1c14_TRIAL 2_Overall.csv
- Source data/Single Molecule Tracking/single molecule tracks/del HD analysis/PDZ-CUT1-CUT2-STABLE-A_1c14_TRIAL 2_Statistics/PDZ-CUT1-CUT2-STABLE-A_1c14_TRIAL 2_Position.csv
- __MACOSX/Source data/Single Molecule Tracking/single molecule tracks/del HD analysis/PDZ-CUT1-CUT2-STABLE-A_1c14_TRIAL 2_Statistics/._PDZ-CUT1-CUT2-STABLE-A_1c14_TRIAL 2_Position.csv
- Source data/Single Molecule Tracking/single molecule tracks/del HD analysis/PDZ-CUT1-CUT2-STABLE-A_1c14_TRIAL 2_Statistics/PDZ-CUT1-CUT2-STABLE-A_1c14_TRIAL 2_Speed.csv
- __MACOSX/Source data/Single Molecule Tracking/single molecule tracks/del HD analysis/PDZ-CUT1-CUT2-STABLE-A_1c14_TRIAL 2_Statistics/._PDZ-CUT1-CUT2-STABLE-A_1c14_TRIAL 2_Speed.csv
- Source data/Single Molecule Tracking/single molecule tracks/del HD analysis/PDZ-CUT1-CUT2-STABLE-A_1c14_TRIAL 2_Statistics/PDZ-CUT1-CUT2-STABLE-A_1c14_TRIAL 2_Time.csv
- __MACOSX/Source data/Single Molecule Tracking/single molecule tracks/del HD analysis/PDZ-CUT1-CUT2-STABLE-A_1c14_TRIAL 2_Statistics/._PDZ-CUT1-CUT2-STABLE-A_1c14_TRIAL 2_Time.csv
- Source data/Single Molecule Tracking/single molecule tracks/del HD analysis/PDZ-CUT1-CUT2-STABLE-A_1c14_TRIAL 2_Statistics/PDZ-CUT1-CUT2-STABLE-A_1c14_TRIAL 2_Time_Index.csv
- __MACOSX/Source data/Single Molecule Tracking/single molecule tracks/del HD analysis/PDZ-CUT1-CUT2-STABLE-A_1c14_TRIAL 2_Statistics/._PDZ-CUT1-CUT2-STABLE-A_1c14_TRIAL 2_Time_Index.csv
- Source data/Single Molecule Tracking/single molecule tracks/del HD analysis/PDZ-CUT1-CUT2-STABLE-A_1c14_TRIAL 2_Statistics/PDZ-CUT1-CUT2-STABLE-A_1c14_TRIAL 2_Time_Since_Track_Start.csv
- __MACOSX/Source data/Single Molecule Tracking/single molecule tracks/del HD analysis/PDZ-CUT1-CUT2-STABLE-A_1c14_TRIAL 2_Statistics/._PDZ-CUT1-CUT2-STABLE-A_1c14_TRIAL 2_Time_Since_Track_Start.csv
- Source data/Single Molecule Tracking/single molecule tracks/del HD analysis/PDZ-CUT1-CUT2-STABLE-A_1c14_TRIAL 2_Statistics/PDZ-CUT1-CUT2-STABLE-A_1c14_TRIAL 2_Track_Ar1_Mean.csv
- __MACOSX/Source data/Single Molecule Tracking/single molecule tracks/del HD analysis/PDZ-CUT1-CUT2-STABLE-A_1c14_TRIAL 2_Statistics/._PDZ-CUT1-CUT2-STABLE-A_1c14_TRIAL 2_Track_Ar1_Mean.csv
- Source data/Single Molecule Tracking/single molecule tracks/del HD analysis/PDZ-CUT1-CUT2-STABLE-A_1c14_TRIAL 2_Statistics/PDZ-CUT1-CUT2-STABLE-A_1c14_TRIAL 2_Track_Area_Mean.csv
- __MACOSX/Source data/Single Molecule Tracking/single molecule tracks/del HD analysis/PDZ-CUT1-CUT2-STABLE-A_1c14_TRIAL 2_Statistics/._PDZ-CUT1-CUT2-STABLE-A_1c14_TRIAL 2_Track_Area_Mean.csv
- Source data/Single Molecule Tracking/single molecule tracks/del HD analysis/PDZ-CUT1-CUT2-STABLE-A_1c14_TRIAL 2_Statistics/PDZ-CUT1-CUT2-STABLE-A_1c14_TRIAL 2_Track_Diameter_Mean.csv
- __MACOSX/Source data/Single Molecule Tracking/single molecule tracks/del HD analysis/PDZ-CUT1-CUT2-STABLE-A_1c14_TRIAL 2_Statistics/._PDZ-CUT1-CUT2-STABLE-A_1c14_TRIAL 2_Track_Diameter_Mean.csv
- Source data/Single Molecule Tracking/single molecule tracks/del HD analysis/PDZ-CUT1-CUT2-STABLE-A_1c14_TRIAL 2_Statistics/PDZ-CUT1-CUT2-STABLE-A_1c14_TRIAL 2_Track_Displacement_Length.csv
- __MACOSX/Source data/Single Molecule Tracking/single molecule tracks/del HD analysis/PDZ-CUT1-CUT2-STABLE-A_1c14_TRIAL 2_Statistics/._PDZ-CUT1-CUT2-STABLE-A_1c14_TRIAL 2_Track_Displacement_Length.csv
- Source data/Single Molecule Tracking/single molecule tracks/del HD analysis/PDZ-CUT1-CUT2-STABLE-A_1c14_TRIAL 2_Statistics/PDZ-CUT1-CUT2-STABLE-A_1c14_TRIAL 2_Track_Duration.csv
- __MACOSX/Source data/Single Molecule Tracking/single molecule tracks/del HD analysis/PDZ-CUT1-CUT2-STABLE-A_1c14_TRIAL 2_Statistics/._PDZ-CUT1-CUT2-STABLE-A_1c14_TRIAL 2_Track_Duration.csv
- Source data/Single Molecule Tracking/single molecule tracks/del HD analysis/PDZ-CUT1-CUT2-STABLE-A_1c14_TRIAL 2_Statistics/PDZ-CUT1-CUT2-STABLE-A_1c14_TRIAL 2_Track_Intensity_Center_Mean_Ch=1_Img=1.csv
- __MACOSX/Source data/Single Molecule Tracking/single molecule tracks/del HD analysis/PDZ-CUT1-CUT2-STABLE-A_1c14_TRIAL 2_Statistics/._PDZ-CUT1-CUT2-STABLE-A_1c14_TRIAL 2_Track_Intensity_Center_Mean_Ch=1_Img=1.csv
- Source data/Single Molecule Tracking/single molecule tracks/del HD analysis/PDZ-CUT1-CUT2-STABLE-A_1c14_TRIAL 2_Statistics/PDZ-CUT1-CUT2-STABLE-A_1c14_TRIAL 2_Track_Intensity_Max_Ch=1_Img=1.csv
- __MACOSX/Source data/Single Molecule Tracking/single molecule tracks/del HD analysis/PDZ-CUT1-CUT2-STABLE-A_1c14_TRIAL 2_Statistics/._PDZ-CUT1-CUT2-STABLE-A_1c14_TRIAL 2_Track_Intensity_Max_Ch=1_Img=1.csv
- Source data/Single Molecule Tracking/single molecule tracks/del HD analysis/PDZ-CUT1-CUT2-STABLE-A_1c14_TRIAL 2_Statistics/PDZ-CUT1-CUT2-STABLE-A_1c14_TRIAL 2_Track_Intensity_Mean_Ch=1_Img=1.csv
- __MACOSX/Source data/Single Molecule Tracking/single molecule tracks/del HD analysis/PDZ-CUT1-CUT2-STABLE-A_1c14_TRIAL 2_Statistics/._PDZ-CUT1-CUT2-STABLE-A_1c14_TRIAL 2_Track_Intensity_Mean_Ch=1_Img=1.csv
- Source data/Single Molecule Tracking/single molecule tracks/del HD analysis/PDZ-CUT1-CUT2-STABLE-A_1c14_TRIAL 2_Statistics/PDZ-CUT1-CUT2-STABLE-A_1c14_TRIAL 2_Track_Intensity_Min_Ch=1_Img=1.csv
- __MACOSX/Source data/Single Molecule Tracking/single molecule tracks/del HD analysis/PDZ-CUT1-CUT2-STABLE-A_1c14_TRIAL 2_Statistics/._PDZ-CUT1-CUT2-STABLE-A_1c14_TRIAL 2_Track_Intensity_Min_Ch=1_Img=1.csv
- Source data/Single Molecule Tracking/single molecule tracks/del HD analysis/PDZ-CUT1-CUT2-STABLE-A_1c14_TRIAL 2_Statistics/PDZ-CUT1-CUT2-STABLE-A_1c14_TRIAL 2_Track_Intensity_StdDev_Ch=1_Img=1.csv
- __MACOSX/Source data/Single Molecule Tracking/single molecule tracks/del HD analysis/PDZ-CUT1-CUT2-STABLE-A_1c14_TRIAL 2_Statistics/._PDZ-CUT1-CUT2-STABLE-A_1c14_TRIAL 2_Track_Intensity_StdDev_Ch=1_Img=1.csv
- Source data/Single Molecule Tracking/single molecule tracks/del HD analysis/PDZ-CUT1-CUT2-STABLE-A_1c14_TRIAL 2_Statistics/PDZ-CUT1-CUT2-STABLE-A_1c14_TRIAL 2_Track_Intensity_Sum_Ch=1_Img=1.csv
- __MACOSX/Source data/Single Molecule Tracking/single molecule tracks/del HD analysis/PDZ-CUT1-CUT2-STABLE-A_1c14_TRIAL 2_Statistics/._PDZ-CUT1-CUT2-STABLE-A_1c14_TRIAL 2_Track_Intensity_Sum_Ch=1_Img=1.csv
- Source data/Single Molecule Tracking/single molecule tracks/del HD analysis/PDZ-CUT1-CUT2-STABLE-A_1c14_TRIAL 2_Statistics/PDZ-CUT1-CUT2-STABLE-A_1c14_TRIAL 2_Track_Length.csv
- __MACOSX/Source data/Single Molecule Tracking/single molecule tracks/del HD analysis/PDZ-CUT1-CUT2-STABLE-A_1c14_TRIAL 2_Statistics/._PDZ-CUT1-CUT2-STABLE-A_1c14_TRIAL 2_Track_Length.csv
- Source data/Single Molecule Tracking/single molecule tracks/del HD analysis/PDZ-CUT1-CUT2-STABLE-A_1c14_TRIAL 2_Statistics/PDZ-CUT1-CUT2-STABLE-A_1c14_TRIAL 2_Track_Number_of_Branches.csv
- __MACOSX/Source data/Single Molecule Tracking/single molecule tracks/del HD analysis/PDZ-CUT1-CUT2-STABLE-A_1c14_TRIAL 2_Statistics/._PDZ-CUT1-CUT2-STABLE-A_1c14_TRIAL 2_Track_Number_of_Branches.csv
- Source data/Single Molecule Tracking/single molecule tracks/del HD analysis/PDZ-CUT1-CUT2-STABLE-A_1c14_TRIAL 2_Statistics/PDZ-CUT1-CUT2-STABLE-A_1c14_TRIAL 2_Track_Number_of_Fusions.csv
- __MACOSX/Source data/Single Molecule Tracking/single molecule tracks/del HD analysis/PDZ-CUT1-CUT2-STABLE-A_1c14_TRIAL 2_Statistics/._PDZ-CUT1-CUT2-STABLE-A_1c14_TRIAL 2_Track_Number_of_Fusions.csv
- Source data/Single Molecule Tracking/single molecule tracks/del HD analysis/PDZ-CUT1-CUT2-STABLE-A_1c14_TRIAL 2_Statistics/PDZ-CUT1-CUT2-STABLE-A_1c14_TRIAL 2_Track_Number_Of_Generations.csv
- __MACOSX/Source data/Single Molecule Tracking/single molecule tracks/del HD analysis/PDZ-CUT1-CUT2-STABLE-A_1c14_TRIAL 2_Statistics/._PDZ-CUT1-CUT2-STABLE-A_1c14_TRIAL 2_Track_Number_Of_Generations.csv
- Source data/Single Molecule Tracking/single molecule tracks/del HD analysis/PDZ-CUT1-CUT2-STABLE-A_1c14_TRIAL 2_Statistics/PDZ-CUT1-CUT2-STABLE-A_1c14_TRIAL 2_Track_Number_of_Spots.csv
- __MACOSX/Source data/Single Molecule Tracking/single molecule tracks/del HD analysis/PDZ-CUT1-CUT2-STABLE-A_1c14_TRIAL 2_Statistics/._PDZ-CUT1-CUT2-STABLE-A_1c14_TRIAL 2_Track_Number_of_Spots.csv
- Source data/Single Molecule Tracking/single molecule tracks/del HD analysis/PDZ-CUT1-CUT2-STABLE-A_1c14_TRIAL 2_Statistics/PDZ-CUT1-CUT2-STABLE-A_1c14_TRIAL 2_Track_Position.csv
- __MACOSX/Source data/Single Molecule Tracking/single molecule tracks/del HD analysis/PDZ-CUT1-CUT2-STABLE-A_1c14_TRIAL 2_Statistics/._PDZ-CUT1-CUT2-STABLE-A_1c14_TRIAL 2_Track_Position.csv
- Source data/Single Molecule Tracking/single molecule tracks/del HD analysis/PDZ-CUT1-CUT2-STABLE-A_1c14_TRIAL 2_Statistics/PDZ-CUT1-CUT2-STABLE-A_1c14_TRIAL 2_Track_Position_Start.csv
- __MACOSX/Source data/Single Molecule Tracking/single molecule tracks/del HD analysis/PDZ-CUT1-CUT2-STABLE-A_1c14_TRIAL 2_Statistics/._PDZ-CUT1-CUT2-STABLE-A_1c14_TRIAL 2_Track_Position_Start.csv
- Source data/Single Molecule Tracking/single molecule tracks/del HD analysis/PDZ-CUT1-CUT2-STABLE-A_1c14_TRIAL 2_Statistics/PDZ-CUT1-CUT2-STABLE-A_1c14_TRIAL 2_Track_Speed_Max.csv
- __MACOSX/Source data/Single Molecule Tracking/single molecule tracks/del HD analysis/PDZ-CUT1-CUT2-STABLE-A_1c14_TRIAL 2_Statistics/._PDZ-CUT1-CUT2-STABLE-A_1c14_TRIAL 2_Track_Speed_Max.csv
- Source data/Single Molecule Tracking/single molecule tracks/del HD analysis/PDZ-CUT1-CUT2-STABLE-A_1c14_TRIAL 2_Statistics/PDZ-CUT1-CUT2-STABLE-A_1c14_TRIAL 2_Track_Speed_Mean.csv
- __MACOSX/Source data/Single Molecule Tracking/single molecule tracks/del HD analysis/PDZ-CUT1-CUT2-STABLE-A_1c14_TRIAL 2_Statistics/._PDZ-CUT1-CUT2-STABLE-A_1c14_TRIAL 2_Track_Speed_Mean.csv
- Source data/Single Molecule Tracking/single molecule tracks/del HD analysis/PDZ-CUT1-CUT2-STABLE-A_1c14_TRIAL 2_Statistics/PDZ-CUT1-CUT2-STABLE-A_1c14_TRIAL 2_Track_Speed_Min.csv
- __MACOSX/Source data/Single Molecule Tracking/single molecule tracks/del HD analysis/PDZ-CUT1-CUT2-STABLE-A_1c14_TRIAL 2_Statistics/._PDZ-CUT1-CUT2-STABLE-A_1c14_TRIAL 2_Track_Speed_Min.csv
- Source data/Single Molecule Tracking/single molecule tracks/del HD analysis/PDZ-CUT1-CUT2-STABLE-A_1c14_TRIAL 2_Statistics/PDZ-CUT1-CUT2-STABLE-A_1c14_TRIAL 2_Track_Speed_StdDev.csv
- __MACOSX/Source data/Single Molecule Tracking/single molecule tracks/del HD analysis/PDZ-CUT1-CUT2-STABLE-A_1c14_TRIAL 2_Statistics/._PDZ-CUT1-CUT2-STABLE-A_1c14_TRIAL 2_Track_Speed_StdDev.csv
- Source data/Single Molecule Tracking/single molecule tracks/del HD analysis/PDZ-CUT1-CUT2-STABLE-A_1c14_TRIAL 2_Statistics/PDZ-CUT1-CUT2-STABLE-A_1c14_TRIAL 2_Track_Speed_Variation.csv
- __MACOSX/Source data/Single Molecule Tracking/single molecule tracks/del HD analysis/PDZ-CUT1-CUT2-STABLE-A_1c14_TRIAL 2_Statistics/._PDZ-CUT1-CUT2-STABLE-A_1c14_TRIAL 2_Track_Speed_Variation.csv
- Source data/Single Molecule Tracking/single molecule tracks/del HD analysis/PDZ-CUT1-CUT2-STABLE-A_1c14_TRIAL 2_Statistics/PDZ-CUT1-CUT2-STABLE-A_1c14_TRIAL 2_Track_Straightness.csv
- __MACOSX/Source data/Single Molecule Tracking/single molecule tracks/del HD analysis/PDZ-CUT1-CUT2-STABLE-A_1c14_TRIAL 2_Statistics/._PDZ-CUT1-CUT2-STABLE-A_1c14_TRIAL 2_Track_Straightness.csv
- Source data/Single Molecule Tracking/single molecule tracks/del HD analysis/PDZ-CUT1-CUT2-STABLE-A_1c14_TRIAL 2_Statistics/PDZ-CUT1-CUT2-STABLE-A_1c14_TRIAL 2_Track_Volume_Mean.csv
- __MACOSX/Source data/Single Molecule Tracking/single molecule tracks/del HD analysis/PDZ-CUT1-CUT2-STABLE-A_1c14_TRIAL 2_Statistics/._PDZ-CUT1-CUT2-STABLE-A_1c14_TRIAL 2_Track_Volume_Mean.csv
- Source data/Single Molecule Tracking/single molecule tracks/del HD analysis/PDZ-CUT1-CUT2-STABLE-A_1c14_TRIAL 2_Statistics/PDZ-CUT1-CUT2-STABLE-A_1c14_TRIAL 2_Velocity_Angle.csv
- __MACOSX/Source data/Single Molecule Tracking/single molecule tracks/del HD analysis/PDZ-CUT1-CUT2-STABLE-A_1c14_TRIAL 2_Statistics/._PDZ-CUT1-CUT2-STABLE-A_1c14_TRIAL 2_Velocity_Angle.csv
- Source data/Single Molecule Tracking/single molecule tracks/del HD analysis/PDZ-CUT1-CUT2-STABLE-A_1c14_TRIAL 2_Statistics/PDZ-CUT1-CUT2-STABLE-A_1c14_TRIAL 2_Volume.csv
- __MACOSX/Source data/Single Molecule Tracking/single molecule tracks/del HD analysis/PDZ-CUT1-CUT2-STABLE-A_1c14_TRIAL 2_Statistics/._PDZ-CUT1-CUT2-STABLE-A_1c14_TRIAL 2_Volume.csv
- __MACOSX/Source data/Single Molecule Tracking/single molecule tracks/del HD analysis/._PDZ-CUT1-CUT2-STABLE-A_1c14_TRIAL 2_Statistics
- Source data/Single Molecule Tracking/single molecule tracks/del HD analysis/PDZ-CUT1-CUT2-STABLE-AA_281c7_TRIAL 2_Statistics/
- Source data/Single Molecule Tracking/single molecule tracks/del HD analysis/PDZ-CUT1-CUT2-STABLE-AA_281c7_TRIAL 2_Statistics/PDZ-CUT1-CUT2-STABLE-AA_281c7_TRIAL 2_Area.csv
- __MACOSX/Source data/Single Molecule Tracking/single molecule tracks/del HD analysis/PDZ-CUT1-CUT2-STABLE-AA_281c7_TRIAL 2_Statistics/
- __MACOSX/Source data/Single Molecule Tracking/single molecule tracks/del HD analysis/PDZ-CUT1-CUT2-STABLE-AA_281c7_TRIAL 2_Statistics/._PDZ-CUT1-CUT2-STABLE-AA_281c7_TRIAL 2_Area.csv
- Source data/Single Molecule Tracking/single molecule tracks/del HD analysis/PDZ-CUT1-CUT2-STABLE-AA_281c7_TRIAL 2_Statistics/PDZ-CUT1-CUT2-STABLE-AA_281c7_TRIAL 2_Diameter.csv
- __MACOSX/Source data/Single Molecule Tracking/single molecule tracks/del HD analysis/PDZ-CUT1-CUT2-STABLE-AA_281c7_TRIAL 2_Statistics/._PDZ-CUT1-CUT2-STABLE-AA_281c7_TRIAL 2_Diameter.csv
- Source data/Single Molecule Tracking/single molecule tracks/del HD analysis/PDZ-CUT1-CUT2-STABLE-AA_281c7_TRIAL 2_Statistics/PDZ-CUT1-CUT2-STABLE-AA_281c7_TRIAL 2_Distance_from_Origin.csv
- __MACOSX/Source data/Single Molecule Tracking/single molecule tracks/del HD analysis/PDZ-CUT1-CUT2-STABLE-AA_281c7_TRIAL 2_Statistics/._PDZ-CUT1-CUT2-STABLE-AA_281c7_TRIAL 2_Distance_from_Origin.csv
- Source data/Single Molecule Tracking/single molecule tracks/del HD analysis/PDZ-CUT1-CUT2-STABLE-AA_281c7_TRIAL 2_Statistics/PDZ-CUT1-CUT2-STABLE-AA_281c7_TRIAL 2_Distance_to_Image_Border_XY_Img=1.csv
- __MACOSX/Source data/Single Molecule Tracking/single molecule tracks/del HD analysis/PDZ-CUT1-CUT2-STABLE-AA_281c7_TRIAL 2_Statistics/._PDZ-CUT1-CUT2-STABLE-AA_281c7_TRIAL 2_Distance_to_Image_Border_XY_Img=1.csv
- Source data/Single Molecule Tracking/single molecule tracks/del HD analysis/PDZ-CUT1-CUT2-STABLE-AA_281c7_TRIAL 2_Statistics/PDZ-CUT1-CUT2-STABLE-AA_281c7_TRIAL 2_Generation.csv
- __MACOSX/Source data/Single Molecule Tracking/single molecule tracks/del HD analysis/PDZ-CUT1-CUT2-STABLE-AA_281c7_TRIAL 2_Statistics/._PDZ-CUT1-CUT2-STABLE-AA_281c7_TRIAL 2_Generation.csv
- Source data/Single Molecule Tracking/single molecule tracks/del HD analysis/PDZ-CUT1-CUT2-STABLE-AA_281c7_TRIAL 2_Statistics/PDZ-CUT1-CUT2-STABLE-AA_281c7_TRIAL 2_Intensity_Center_Ch=1_Img=1.csv
- __MACOSX/Source data/Single Molecule Tracking/single molecule tracks/del HD analysis/PDZ-CUT1-CUT2-STABLE-AA_281c7_TRIAL 2_Statistics/._PDZ-CUT1-CUT2-STABLE-AA_281c7_TRIAL 2_Intensity_Center_Ch=1_Img=1.csv
- Source data/Single Molecule Tracking/single molecule tracks/del HD analysis/PDZ-CUT1-CUT2-STABLE-AA_281c7_TRIAL 2_Statistics/PDZ-CUT1-CUT2-STABLE-AA_281c7_TRIAL 2_Intensity_Max_Ch=1_Img=1.csv
- __MACOSX/Source data/Single Molecule Tracking/single molecule tracks/del HD analysis/PDZ-CUT1-CUT2-STABLE-AA_281c7_TRIAL 2_Statistics/._PDZ-CUT1-CUT2-STABLE-AA_281c7_TRIAL 2_Intensity_Max_Ch=1_Img=1.csv
- Source data/Single Molecule Tracking/single molecule tracks/del HD analysis/PDZ-CUT1-CUT2-STABLE-AA_281c7_TRIAL 2_Statistics/PDZ-CUT1-CUT2-STABLE-AA_281c7_TRIAL 2_Intensity_Mean_Ch=1_Img=1.csv
- __MACOSX/Source data/Single Molecule Tracking/single molecule tracks/del HD analysis/PDZ-CUT1-CUT2-STABLE-AA_281c7_TRIAL 2_Statistics/._PDZ-CUT1-CUT2-STABLE-AA_281c7_TRIAL 2_Intensity_Mean_Ch=1_Img=1.csv
- Source data/Single Molecule Tracking/single molecule tracks/del HD analysis/PDZ-CUT1-CUT2-STABLE-AA_281c7_TRIAL 2_Statistics/PDZ-CUT1-CUT2-STABLE-AA_281c7_TRIAL 2_Intensity_Median_Ch=1_Img=1.csv
- __MACOSX/Source data/Single Molecule Tracking/single molecule tracks/del HD analysis/PDZ-CUT1-CUT2-STABLE-AA_281c7_TRIAL 2_Statistics/._PDZ-CUT1-CUT2-STABLE-AA_281c7_TRIAL 2_Intensity_Median_Ch=1_Img=1.csv
- Source data/Single Molecule Tracking/single molecule tracks/del HD analysis/PDZ-CUT1-CUT2-STABLE-AA_281c7_TRIAL 2_Statistics/PDZ-CUT1-CUT2-STABLE-AA_281c7_TRIAL 2_Intensity_Min_Ch=1_Img=1.csv
- __MACOSX/Source data/Single Molecule Tracking/single molecule tracks/del HD analysis/PDZ-CUT1-CUT2-STABLE-AA_281c7_TRIAL 2_Statistics/._PDZ-CUT1-CUT2-STABLE-AA_281c7_TRIAL 2_Intensity_Min_Ch=1_Img=1.csv
- Source data/Single Molecule Tracking/single molecule tracks/del HD analysis/PDZ-CUT1-CUT2-STABLE-AA_281c7_TRIAL 2_Statistics/PDZ-CUT1-CUT2-STABLE-AA_281c7_TRIAL 2_Intensity_StdDev_Ch=1_Img=1.csv
- __MACOSX/Source data/Single Molecule Tracking/single molecule tracks/del HD analysis/PDZ-CUT1-CUT2-STABLE-AA_281c7_TRIAL 2_Statistics/._PDZ-CUT1-CUT2-STABLE-AA_281c7_TRIAL 2_Intensity_StdDev_Ch=1_Img=1.csv
- Source data/Single Molecule Tracking/single molecule tracks/del HD analysis/PDZ-CUT1-CUT2-STABLE-AA_281c7_TRIAL 2_Statistics/PDZ-CUT1-CUT2-STABLE-AA_281c7_TRIAL 2_Intensity_Sum_Ch=1_Img=1.csv
- __MACOSX/Source data/Single Molecule Tracking/single molecule tracks/del HD analysis/PDZ-CUT1-CUT2-STABLE-AA_281c7_TRIAL 2_Statistics/._PDZ-CUT1-CUT2-STABLE-AA_281c7_TRIAL 2_Intensity_Sum_Ch=1_Img=1.csv
- Source data/Single Molecule Tracking/single molecule tracks/del HD analysis/PDZ-CUT1-CUT2-STABLE-AA_281c7_TRIAL 2_Statistics/PDZ-CUT1-CUT2-STABLE-AA_281c7_TRIAL 2_Overall.csv
- __MACOSX/Source data/Single Molecule Tracking/single molecule tracks/del HD analysis/PDZ-CUT1-CUT2-STABLE-AA_281c7_TRIAL 2_Statistics/._PDZ-CUT1-CUT2-STABLE-AA_281c7_TRIAL 2_Overall.csv
- Source data/Single Molecule Tracking/single molecule tracks/del HD analysis/PDZ-CUT1-CUT2-STABLE-AA_281c7_TRIAL 2_Statistics/PDZ-CUT1-CUT2-STABLE-AA_281c7_TRIAL 2_Position.csv
- __MACOSX/Source data/Single Molecule Tracking/single molecule tracks/del HD analysis/PDZ-CUT1-CUT2-STABLE-AA_281c7_TRIAL 2_Statistics/._PDZ-CUT1-CUT2-STABLE-AA_281c7_TRIAL 2_Position.csv
- Source data/Single Molecule Tracking/single molecule tracks/del HD analysis/PDZ-CUT1-CUT2-STABLE-AA_281c7_TRIAL 2_Statistics/PDZ-CUT1-CUT2-STABLE-AA_281c7_TRIAL 2_Speed.csv
- __MACOSX/Source data/Single Molecule Tracking/single molecule tracks/del HD analysis/PDZ-CUT1-CUT2-STABLE-AA_281c7_TRIAL 2_Statistics/._PDZ-CUT1-CUT2-STABLE-AA_281c7_TRIAL 2_Speed.csv
- Source data/Single Molecule Tracking/single molecule tracks/del HD analysis/PDZ-CUT1-CUT2-STABLE-AA_281c7_TRIAL 2_Statistics/PDZ-CUT1-CUT2-STABLE-AA_281c7_TRIAL 2_Time.csv
- __MACOSX/Source data/Single Molecule Tracking/single molecule tracks/del HD analysis/PDZ-CUT1-CUT2-STABLE-AA_281c7_TRIAL 2_Statistics/._PDZ-CUT1-CUT2-STABLE-AA_281c7_TRIAL 2_Time.csv
- Source data/Single Molecule Tracking/single molecule tracks/del HD analysis/PDZ-CUT1-CUT2-STABLE-AA_281c7_TRIAL 2_Statistics/PDZ-CUT1-CUT2-STABLE-AA_281c7_TRIAL 2_Time_Index.csv
- __MACOSX/Source data/Single Molecule Tracking/single molecule tracks/del HD analysis/PDZ-CUT1-CUT2-STABLE-AA_281c7_TRIAL 2_Statistics/._PDZ-CUT1-CUT2-STABLE-AA_281c7_TRIAL 2_Time_Index.csv
- Source data/Single Molecule Tracking/single molecule tracks/del HD analysis/PDZ-CUT1-CUT2-STABLE-AA_281c7_TRIAL 2_Statistics/PDZ-CUT1-CUT2-STABLE-AA_281c7_TRIAL 2_Time_Since_Track_Start.csv
- __MACOSX/Source data/Single Molecule Tracking/single molecule tracks/del HD analysis/PDZ-CUT1-CUT2-STABLE-AA_281c7_TRIAL 2_Statistics/._PDZ-CUT1-CUT2-STABLE-AA_281c7_TRIAL 2_Time_Since_Track_Start.csv
- Source data/Single Molecule Tracking/single molecule tracks/del HD analysis/PDZ-CUT1-CUT2-STABLE-AA_281c7_TRIAL 2_Statistics/PDZ-CUT1-CUT2-STABLE-AA_281c7_TRIAL 2_Track_Ar1_Mean.csv
- __MACOSX/Source data/Single Molecule Tracking/single molecule tracks/del HD analysis/PDZ-CUT1-CUT2-STABLE-AA_281c7_TRIAL 2_Statistics/._PDZ-CUT1-CUT2-STABLE-AA_281c7_TRIAL 2_Track_Ar1_Mean.csv
- Source data/Single Molecule Tracking/single molecule tracks/del HD analysis/PDZ-CUT1-CUT2-STABLE-AA_281c7_TRIAL 2_Statistics/PDZ-CUT1-CUT2-STABLE-AA_281c7_TRIAL 2_Track_Area_Mean.csv
- __MACOSX/Source data/Single Molecule Tracking/single molecule tracks/del HD analysis/PDZ-CUT1-CUT2-STABLE-AA_281c7_TRIAL 2_Statistics/._PDZ-CUT1-CUT2-STABLE-AA_281c7_TRIAL 2_Track_Area_Mean.csv
- Source data/Single Molecule Tracking/single molecule tracks/del HD analysis/PDZ-CUT1-CUT2-STABLE-AA_281c7_TRIAL 2_Statistics/PDZ-CUT1-CUT2-STABLE-AA_281c7_TRIAL 2_Track_Diameter_Mean.csv
- __MACOSX/Source data/Single Molecule Tracking/single molecule tracks/del HD analysis/PDZ-CUT1-CUT2-STABLE-AA_281c7_TRIAL 2_Statistics/._PDZ-CUT1-CUT2-STABLE-AA_281c7_TRIAL 2_Track_Diameter_Mean.csv
- Source data/Single Molecule Tracking/single molecule tracks/del HD analysis/PDZ-CUT1-CUT2-STABLE-AA_281c7_TRIAL 2_Statistics/PDZ-CUT1-CUT2-STABLE-AA_281c7_TRIAL 2_Track_Displacement_Length.csv
- __MACOSX/Source data/Single Molecule Tracking/single molecule tracks/del HD analysis/PDZ-CUT1-CUT2-STABLE-AA_281c7_TRIAL 2_Statistics/._PDZ-CUT1-CUT2-STABLE-AA_281c7_TRIAL 2_Track_Displacement_Length.csv
- Source data/Single Molecule Tracking/single molecule tracks/del HD analysis/PDZ-CUT1-CUT2-STABLE-AA_281c7_TRIAL 2_Statistics/PDZ-CUT1-CUT2-STABLE-AA_281c7_TRIAL 2_Track_Duration.csv
- __MACOSX/Source data/Single Molecule Tracking/single molecule tracks/del HD analysis/PDZ-CUT1-CUT2-STABLE-AA_281c7_TRIAL 2_Statistics/._PDZ-CUT1-CUT2-STABLE-AA_281c7_TRIAL 2_Track_Duration.csv
- Source data/Single Molecule Tracking/single molecule tracks/del HD analysis/PDZ-CUT1-CUT2-STABLE-AA_281c7_TRIAL 2_Statistics/PDZ-CUT1-CUT2-STABLE-AA_281c7_TRIAL 2_Track_Intensity_Center_Mean_Ch=1_Img=1.csv
- __MACOSX/Source data/Single Molecule Tracking/single molecule tracks/del HD analysis/PDZ-CUT1-CUT2-STABLE-AA_281c7_TRIAL 2_Statistics/._PDZ-CUT1-CUT2-STABLE-AA_281c7_TRIAL 2_Track_Intensity_Center_Mean_Ch=1_Img=1.csv
- Source data/Single Molecule Tracking/single molecule tracks/del HD analysis/PDZ-CUT1-CUT2-STABLE-AA_281c7_TRIAL 2_Statistics/PDZ-CUT1-CUT2-STABLE-AA_281c7_TRIAL 2_Track_Intensity_Max_Ch=1_Img=1.csv
- __MACOSX/Source data/Single Molecule Tracking/single molecule tracks/del HD analysis/PDZ-CUT1-CUT2-STABLE-AA_281c7_TRIAL 2_Statistics/._PDZ-CUT1-CUT2-STABLE-AA_281c7_TRIAL 2_Track_Intensity_Max_Ch=1_Img=1.csv
- Source data/Single Molecule Tracking/single molecule tracks/del HD analysis/PDZ-CUT1-CUT2-STABLE-AA_281c7_TRIAL 2_Statistics/PDZ-CUT1-CUT2-STABLE-AA_281c7_TRIAL 2_Track_Intensity_Mean_Ch=1_Img=1.csv
- __MACOSX/Source data/Single Molecule Tracking/single molecule tracks/del HD analysis/PDZ-CUT1-CUT2-STABLE-AA_281c7_TRIAL 2_Statistics/._PDZ-CUT1-CUT2-STABLE-AA_281c7_TRIAL 2_Track_Intensity_Mean_Ch=1_Img=1.csv
- Source data/Single Molecule Tracking/single molecule tracks/del HD analysis/PDZ-CUT1-CUT2-STABLE-AA_281c7_TRIAL 2_Statistics/PDZ-CUT1-CUT2-STABLE-AA_281c7_TRIAL 2_Track_Intensity_Min_Ch=1_Img=1.csv
- __MACOSX/Source data/Single Molecule Tracking/single molecule tracks/del HD analysis/PDZ-CUT1-CUT2-STABLE-AA_281c7_TRIAL 2_Statistics/._PDZ-CUT1-CUT2-STABLE-AA_281c7_TRIAL 2_Track_Intensity_Min_Ch=1_Img=1.csv
- Source data/Single Molecule Tracking/single molecule tracks/del HD analysis/PDZ-CUT1-CUT2-STABLE-AA_281c7_TRIAL 2_Statistics/PDZ-CUT1-CUT2-STABLE-AA_281c7_TRIAL 2_Track_Intensity_StdDev_Ch=1_Img=1.csv
- __MACOSX/Source data/Single Molecule Tracking/single molecule tracks/del HD analysis/PDZ-CUT1-CUT2-STABLE-AA_281c7_TRIAL 2_Statistics/._PDZ-CUT1-CUT2-STABLE-AA_281c7_TRIAL 2_Track_Intensity_StdDev_Ch=1_Img=1.csv
- Source data/Single Molecule Tracking/single molecule tracks/del HD analysis/PDZ-CUT1-CUT2-STABLE-AA_281c7_TRIAL 2_Statistics/PDZ-CUT1-CUT2-STABLE-AA_281c7_TRIAL 2_Track_Intensity_Sum_Ch=1_Img=1.csv
[truncated: 9,700 more entries]
