# Supplementary material for: Satb1 integrates DNA binding site geometry and torsional stress to differentially target nucleosome-dense regions
Source: Nat Commun. 2019 Jul 19;10:3221. doi: 10.1038/s41467-019-11118-8 (PMC6642133; doi:10.1038/s41467-019-11118-8)
Supplement: Supplementary file 10 — Source Data [file 41467_2019_11118_MOESM10_ESM.zip › Source data/Figure_data.xlsx]

## Sheet: data_figures
genomic data used	file type	for figures
FL_satb1_peak.narrowPeak	chip-seq peak file	2a,2b,

## Sheet: Figure2
2f	line plot values
x	6.1759	6.4202	6.6645	6.90879	7.15309	7.39739	7.64169	7.88599	8.13029	8.37459	8.61889	8.86319	9.10749	9.35179	9.59609	9.84039	10.0847	10.329	10.5733	10.8176	11.0619	11.3062	11.5505	11.7948	12.0391	12.2834	12.5277	12.772	13.0163	13.2606	13.5049	13.7492	13.9935	14.2378	14.4821	14.7264	14.9707	15.215	15.4593	15.7036	15.9479	16.1922	16.4365	16.6808	16.9251	17.1694	17.4137	17.658	17.9023
y	24.8013	59.2476	93.6938	128.14	134.57	124.309	114.049	103.788	115.938	147.697	179.456	211.215	219.111	196.635	174.16	151.684	138.779	143.909	149.039	154.169	157.195	154.02	150.844	147.668	143.593	134.798	126.003	117.208	108.528	101.443	94.3583	87.2736	80.1889	83.8046	87.7134	91.6221	95.5309	89.7655	82.6808	75.5961	68.5114	72.9577	80.5309	88.1042	95.6775	99.8632	102.55	105.238	107.925
2g	mean_motif count	mean_chip_mfold	se
	1.5	8.08272	0.0849769
	2.5	8.15471	0.053591
	3.5	9.07885	0.0646158
	4.5	10.591	0.109377
	5.5	13.9566	0.253693
	6.5	18.0022	0.537803
	7.5	25.1459	1.14952
	8.5	30.6642	1.78515
	9.5	34.2188	1.89018
	10.5	35.18	2.86505
	11.5	38.3126	2.94216
	12.5	39.3773	2.46176
	13.5	39.3451	3.69417
[truncated: 1,799 more columns]

## Sheet: Figure4
Figure panel
4b	CP treated	mean_motif count	mean_chip_mfold	se		ICRF treatment	mean_motif count	mean_chip_mfold	se
		1.5	7.17635	0.0731414			1.5	7.49079	0.0593174
		2.5	7.36229	0.0470074			2.5	7.86844	0.043121
		3.5	8.33277	0.059516			3.5	9.09145	0.059239
		4.5	9.80977	0.0991321			4.5	11.1342	0.106978
		5.5	13.3978	0.244949			5.5	15.5836	0.273727
		6.5	17.2659	0.528989			6.5	20.4962	0.604269
		7.5	24.6995	1.20021			7.5	29.974	1.27471
		8.5	33.4952	1.97778			8.5	36.7974	2.20437
		9.5	36.4305	2.33599			9.5	41.8662	2.54251
		10.5	37.0879	3.19597			10.5	46.0797	3.43525
		11.5	43.9468	3.38758			11.5	47.5051	4.26509
		12.5	38.1898	3.45066			12.5	46.6146	3.60996
		13.5	44.3013	4.58678			13.5	50.9752	4.5102

## Sheet: Figure6
fitted parameters
N
1 exponential state, 'fitted parameters:', k: 2.22 +/- 0.04 s^-1
('R_square:', 0.9963780946034058)
NC1
2 exponential fits, ('fitted parameters:', k1: 2.03 +/- 0.05;
k2: 0.5 +/- 0.02
('R_square:', 0.999009257115141)
dHD
2 exponential fits, 'fitted parameters:', k1: 2.12 +/- 0.06,
k2: 0.59 +/- 0.03
('R_square:', 0.9991495881381808)
FL
2 exponential fits, 'fitted parameters:', k1: 2.08+/- 0.03
k2: 0.39+ 0.01 s^-1
('R_square:', 0.999447224530766)

## Sheet: Figure7
7h	NC1					dHD unique				NC1 unique
	mean_motif count	mean_chip_mfold	se			mean_motif count	mean_chip_mfold	se		mean_motif count	mean_chip_mfold	se
	1.5	6.8197	0.0404592			1.5	5.37828	0.0159377		1.5	5.07481	0.0119055
	2.5	7.40194	0.0351647			2.5	5.43501	0.0141092		2.5	5.1616	0.0103546
	3.5	8.88123	0.0583128			3.5	5.51382	0.0188019		3.5	5.21246	0.0150051
	4.5	11.1688	0.124411			4.5	5.71901	0.0382685		4.5	5.24458	0.0311596
	5.5	16.0507	0.346655			5.5	5.87669	0.114736		5.5	5.32077	0.0875471
	6.5	22.2175	0.85503			6.5	5.82431	0.386724		6.5	4.99607	0.100984
	7.5	31.519	1.74289
	8.5	32.8131	2.64171
	9.5	40.8636	3.49035
	10.5	40.067	3.90621
	11.5	39.2772	4.79941
	12.5	48.4396	3.19953
	13.5	49.2867	4.56936
