# Supplementary material for: Satb1 integrates DNA binding site geometry and torsional stress to differentially target nucleosome-dense regions
Source: Nat Commun. 2019 Jul 19;10:3221. doi: 10.1038/s41467-019-11118-8 (PMC6642133; doi:10.1038/s41467-019-11118-8)
Supplement: Supplementary file 10 — Source Data [file 41467_2019_11118_MOESM10_ESM.zip › Source data/GenomicData/ctcf_mcf10a_nucpos.bed]

chr1	10161	10162	0.600173723	0.569913689215	0.630630225754	672.0	occ
chr1	10339	10340	0.621655292046	0.565097541793	0.675343588599	180.0	nuc
chr1	10774	10775	0.707150601397	0.394171291606	0.917707528383	6.0	nuc
chr1	11738	11739	0.84188349552	0.587539641079	0.964650119406	9.0	nuc
chr1	12042	12043	0.55726638645	0.327923875834	0.760869403677	15.0	nuc
chr1	12380	12381	0.523146154308	0.285222358031	0.742697813972	12.0	nuc
chr1	25322	25323	0.840869296614	0.4500654849	0.977930113611	5.0	nuc
chr1	26279	26280	0.673992141498	0.226723528116	0.931898100037	2.0	nuc
chr1	26422	26423	0.521635950609	0.146602178939	0.847086972216	6.0	occ
chr1	26701	26702	0.673731634393	0.194929751481	0.955644185065	3.0	occ
chr1	26842	26843	0.497022035659	0.106619885685	0.857119726732	4.0	nuc
chr1	26996	26997	0.984816986592	0.423840107297	0.997104598807	3.0	occ
chr1	91272	91273	0.697694556989	0.43685466146	0.882481113992	11.0	nuc
chr1	91628	91629	0.999828809182	0.218948516362	0.999974638397	1.0	occ
chr1	91767	91768	0.653500372873	0.185366321841	0.950874880299	3.0	nuc
chr1	92141	92142	0.438921250501	0.100563905334	0.811894853966	4.0	occ
chr1	92322	92323	0.82981948557	0.526331551102	0.968395706607	7.0	occ
chr1	104634	104635	0.664219471123	0.265959355296	0.91943080181	3.0	nuc
chr1	104844	104845	0.458426889358	0.254020882978	0.664113534262	17.0	nuc
chr1	105322	105323	0.637469352529	0.317477116807	0.880875524467	8.0	occ
chr1	105507	105508	0.933362511152	0.507933504824	0.989243307964	3.0	nuc
chr1	105697	105698	0.869066453327	0.594666303325	0.974685282036	8.0	nuc
chr1	106035	106036	0.877484727418	0.279873750439	0.975411657083	2.0	occ
chr1	139339	139340	0.532837721027	0.240973768777	0.791240133546	7.0	occ
chr1	139514	139515	0.440137396792	0.113201708858	0.764829245521	6.0	occ
chr1	140090	140091	0.793500884943	0.468114254746	0.954295719003	8.0	occ
chr1	140470	140471	0.610916534178	0.17130390205	0.928266674722	3.0	occ
chr1	140763	140764	0.642658521218	0.262852417308	0.899501071746	4.0	nuc
chr1	141005	141006	0.645043023518	0.204029427716	0.929269718317	4.0	occ
chr1	141358	141359	1.0	0.52203598237	1.0	2.0	occ
chr1	236697	236698	0.420628052202	0.22468044255	0.619792543452	18.0	occ
chr1	236856	236857	0.680992759524	0.40688244357	0.880904892754	10.0	occ
chr1	237038	237039	0.491594823291	0.244738736049	0.722767940163	12.0	nuc
chr1	237228	237229	0.446830100232	0.174796823487	0.715399246178	9.0	nuc
chr1	237423	237424	0.853359770853	0.570374651212	0.970540492322	7.0	nuc
chr1	237574	237575	0.802899579906	0.633444865018	0.914956348111	23.0	occ
chr1	237920	237921	0.686358885769	0.428695083668	0.859967719632	12.0	nuc
chr1	238243	238244	0.599934985499	0.20526578378	0.879697608895	2.0	occ
chr1	238541	238542	0.573587632703	0.230232281126	0.851407754507	6.0	nuc
chr1	238797	238798	0.51992627091	0.250415419675	0.767207933818	10.0	occ
chr1	250237	250238	0.445820307145	0.116907360034	0.791286031812	4.0	nuc
chr1	250790	250791	0.639055322559	0.202455191491	0.924612795796	4.0	occ
chr1	250980	250981	0.770384394797	0.48315486858	0.933363666138	10.0	nuc
chr1	251158	251159	0.672395221129	0.387102353244	0.878836632843	10.0	nuc
chr1	251464	251465	0.640953133128	0.462746679253	0.797706782552	21.0	occ
chr1	251741	251742	0.525911555894	0.130834520328	0.872380283059	4.0	nuc
chr1	252013	252014	0.804933859071	0.431494341125	0.973001917361	5.0	nuc
chr1	319474	319475	0.616075697145	0.171108531258	0.929879726343	3.0	nuc
chr1	319998	319999	0.783716581922	0.147981993082	0.959142736074	1.0	occ
chr1	320201	320202	0.557647673842	0.119743724467	0.896876328501	4.0	occ
chr1	320612	320613	0.744713852982	0.439992302104	0.908952712043	4.0	occ
chr1	320775	320776	0.466576837168	0.122238887698	0.814329266076	5.0	occ
chr1	321455	321456	0.780827135186	0.185690295564	0.976948408228	2.0	occ
chr1	323041	323042	0.433337408222	0.138906351775	0.746369550319	7.0	occ
chr1	323244	323245	0.653748509901	0.259602878576	0.915026706528	4.0	occ
chr1	323387	323388	0.383129862581	0.125075340898	0.677619920321	8.0	nuc
chr1	323651	323652	0.514149604309	0.29824897188	0.716420863891	18.0	occ
chr1	324009	324010	0.525787384358	0.246115408834	0.78484334206	9.0	occ
chr1	324273	324274	0.676640480602	0.366173820309	0.89401592678	8.0	nuc
chr1	324852	324853	0.265502762939	0.110199157873	0.45590241446	20.0	nuc
chr1	368466	368467	0.601023266139	0.265474568409	0.867545892018	8.0	occ
chr1	369286	369287	0.646544158783	0.163053250459	0.95058427231	3.0	nuc
chr1	369413	369414	0.756105187312	0.320852266231	0.87875961323	2.0	nuc
chr1	369722	369723	0.710509979541	0.444654147836	0.879370239344	11.0	nuc
chr1	370603	370604	1.0	0.283002170057	1.0	1.0	occ
chr1	382897	382898	1.0	0.243586536328	1.0	1.0	occ
chr1	383310	383311	1.0	0.447821269413	1.0	3.0	occ
chr1	383751	383752	0.503135771878	0.24488985236	0.745564493838	12.0	occ
chr1	383992	383993	0.590831073307	0.277154633193	0.846805975501	7.0	occ
chr1	384304	384305	0.682612599435	0.345458621575	0.909414418031	7.0	nuc
chr1	384547	384548	0.63296819511	0.117402351789	0.947092110434	3.0	nuc
chr1	384683	384684	1.0	0.729740317197	1.0	6.0	occ
chr1	415681	415682	0.566412985015	0.115530994326	0.879004365809	4.0	nuc
chr1	415986	415987	1.0	0.25767152962	1.0	1.0	occ
chr1	416129	416130	0.649558194008	0.246758019116	0.91463045484	5.0	nuc
chr1	416331	416332	0.767942052685	0.369219841099	0.968246179723	5.0	occ
chr1	416539	416540	0.620852397756	0.481631001179	0.740517448006	35.0	nuc
chr1	416812	416813	0.753182255772	0.603061795394	0.865654920973	31.0	nuc
chr1	417347	417348	0.643413861819	0.189104694435	0.922069105645	3.0	nuc
chr1	417611	417612	0.854687050867	0.248421621245	0.979316723259	2.0	occ
chr1	436816	436817	0.500410397212	0.186914614821	0.779444300344	7.0	nuc
chr1	437090	437091	0.706048943201	0.330079216553	0.926092847398	6.0	occ
chr1	437786	437787	0.403394641651	0.196349991796	0.620389570241	16.0	nuc
chr1	437960	437961	0.465708386776	0.301501201754	0.632555857542	28.0	occ
chr1	438631	438632	0.754204161159	0.458817465111	0.930825598761	9.0	nuc
chr1	438941	438942	0.639611791588	0.210822737661	0.894136312877	4.0	nuc
chr1	461024	461025	0.551619191697	0.169215732785	0.861218622215	5.0	nuc
chr1	461152	461153	1.0	0.30072752736	1.0	1.0	occ
chr1	461385	461386	0.84419510197	0.382474263495	0.967704595632	2.0	occ
chr1	461720	461721	0.829387414109	0.374403274554	0.954795257641	2.0	occ
chr1	462081	462082	0.737820437505	0.551722313653	0.871671153101	20.0	nuc
chr1	462401	462402	0.686438060697	0.242790724243	0.952106720055	4.0	nuc
chr1	462852	462853	0.458525292066	0.199196124964	0.719623796526	9.0	occ
chr1	521691	521692	0.408100669336	0.203340659194	0.621894891795	15.0	nuc
chr1	521878	521879	0.430782942058	0.129688459413	0.756027013078	6.0	occ
chr1	522258	522259	0.59705959966	0.21080802588	0.882514541274	5.0	nuc
chr1	522417	522418	0.697539133491	0.344822816379	0.919207990231	5.0	occ
chr1	543741	543742	0.507812584132	0.130730174455	0.83802884875	5.0	occ
chr1	543972	543973	0.656104149009	0.365466805129	0.868576315613	10.0	nuc
chr1	544188	544189	0.676236075773	0.332583517984	0.902241625716	7.0	nuc
chr1	544357	544358	0.573853198154	0.202254561706	0.87195116663	5.0	nuc
chr1	544548	544549	0.641810388056	0.270437234276	0.896162442926	6.0	nuc
chr1	544911	544912	0.674516195311	0.473372485684	0.835006282945	17.0	nuc
chr1	545090	545091	0.79572643274	0.514444251008	0.94581287773	8.0	occ
chr1	545255	545256	0.832701789321	0.555595591851	0.967519126528	7.0	occ
chr1	545534	545535	0.51719612078	0.297997764244	0.727467961974	13.0	occ
chr1	545783	545784	0.668118056645	0.272535588611	0.928241512113	4.0	occ
chr1	545923	545924	0.449837378173	0.164762110048	0.730348514764	8.0	nuc
chr1	546196	546197	0.634716216611	0.270774868624	0.89401945817	7.0	occ
chr1	546589	546590	0.703528336445	0.407559150098	0.892578345797	8.0	nuc
chr1	546987	546988	0.871115185466	0.375716087681	0.975038719661	2.0	occ
chr1	573201	573202	1.0	0.525679019178	1.0	3.0	occ
chr1	573638	573639	0.692951639208	0.505793935549	0.842823164899	21.0	occ
chr1	573969	573970	0.803255529021	0.617628035639	0.921074780612	19.0	occ
chr1	574207	574208	0.842537086394	0.434383502383	0.967227386598	5.0	occ
chr1	574666	574667	0.742014592607	0.203404077903	0.959264538395	1.0	occ
chr1	619948	619949	0.595200314654	0.288627171689	0.848054676385	8.0	occ
chr1	620847	620848	1.0	0.450602399527	1.0	2.0	nuc
chr1	664849	664850	0.815686401884	0.18091430901	0.968721326798	1.0	occ
chr1	665052	665053	0.621038955802	0.330056373959	0.847451297708	11.0	occ
chr1	665368	665369	0.368514733408	0.118668336802	0.662133404863	8.0	occ
chr1	665586	665587	0.552569323699	0.286244606092	0.784617518077	9.0	occ
chr1	665879	665880	0.246659114601	0.100724876393	0.413630890808	29.0	nuc
chr1	666629	666630	0.508611905946	0.294001404028	0.71049914657	16.0	nuc
chr1	668746	668747	0.506068025938	0.152115392495	0.811394729944	6.0	nuc
chr1	669014	669015	0.472776245625	0.231807897821	0.714250335511	12.0	nuc
chr1	669409	669410	0.553449580395	0.238390536475	0.829853768947	7.0	occ
chr1	669708	669709	0.563098856844	0.118732056694	0.897055704047	4.0	occ
chr1	671592	671593	1.0	0.234907847545	1.0	1.0	occ
chr1	672194	672195	0.484657420108	0.25423470756	0.702083101122	14.0	nuc
chr1	672395	672396	0.360604422547	0.119253615897	0.661174569336	7.0	nuc
chr1	672774	672775	0.556508217201	0.235590150045	0.826855157031	9.0	occ
chr1	673110	673111	0.441545222606	0.145729054716	0.753361343477	6.0	nuc
chr1	673390	673391	0.543422167702	0.254044453746	0.783275385785	9.0	nuc
chr1	713101	713102	0.753891429887	0.401448494283	0.950082278122	7.0	occ
chr1	713232	713233	0.977516276909	0.105803674487	0.994134344196	1.0	occ
chr1	713631	713632	0.742781023605	0.534811847854	0.88826018917	19.0	occ
chr1	713896	713897	0.742373105801	0.668014681794	0.807389930146	104.0	occ
chr1	714163	714164	0.137500021334	0.123310801492	0.153857669458	1160.0	occ
chr1	714473	714474	0.590375674919	0.511806608489	0.663351887971	107.0	nuc
chr1	714683	714684	0.52732036731	0.345183422308	0.698387899146	25.0	occ
chr1	715000	715001	0.381106106877	0.234579549004	0.538758348767	29.0	nuc
chr1	792392	792393	0.784023005478	0.327897752093	0.970236559272	3.0	occ
chr1	792796	792797	1.0	0.484988664745	1.0	2.0	occ
chr1	793350	793351	0.393230003072	0.140952058478	0.628422162554	11.0	nuc
chr1	793677	793678	0.565820937484	0.256082073949	0.824476349596	13.0	occ
chr1	793908	793909	0.394157690783	0.167742454818	0.636839874226	14.0	nuc
chr1	794413	794414	0.551936790537	0.386707465666	0.705222081063	26.0	occ
chr1	804223	804224	0.538314983363	0.214439190442	0.81134262899	9.0	nuc
chr1	804366	804367	0.473754654095	0.157737090561	0.782543558949	6.0	occ
chr1	804832	804833	0.998561897931	0.371063192673	0.999796521008	2.0	occ
chr1	804974	804975	0.813117819607	0.581684041493	0.94069945994	14.0	nuc
chr1	805168	805169	0.656407900495	0.531321690881	0.761801886121	40.0	nuc
chr1	805452	805453	0.788471408166	0.618946547774	0.90289951796	18.0	nuc
chr1	806042	806043	0.513333795467	0.176156059096	0.84472390995	6.0	occ
chr1	839263	839264	0.624569827799	0.397193593535	0.815597800945	13.0	nuc
chr1	839397	839398	0.53260657149	0.264661801881	0.777356324593	11.0	occ
chr1	839558	839559	0.664894689723	0.404483597133	0.860487690845	10.0	nuc
chr1	839786	839787	0.347172991932	0.17069553727	0.541613258652	20.0	nuc
chr1	839964	839965	0.415623558066	0.358058033216	0.475331304582	238.0	occ
chr1	841188	841189	0.779997663071	0.406912297573	0.963777722456	6.0	occ
chr1	872562	872563	0.485782044108	0.1638009637	0.797809995127	6.0	nuc
chr1	872990	872991	0.577126029294	0.10683698109	0.930473656927	3.0	occ
chr1	873202	873203	0.426523576068	0.150589842532	0.713884914847	8.0	occ
chr1	873339	873340	0.381045043577	0.106987079631	0.687530595214	5.0	nuc
chr1	873505	873506	0.682215475764	0.545671450079	0.789017922548	38.0	nuc
chr1	873781	873782	0.467007561984	0.377120263093	0.554127196454	83.0	nuc
chr1	873971	873972	0.451287916579	0.292142150354	0.610465379245	28.0	nuc
chr1	874162	874163	0.352281557372	0.178750936003	0.542653106284	23.0	occ
chr1	874397	874398	0.565286617615	0.297512567815	0.801700373571	13.0	occ
chr1	874560	874561	0.359385494727	0.117602597677	0.649569818287	7.0	occ
chr1	886234	886235	0.917490993038	0.236171031282	0.982850090956	1.0	occ
chr1	886498	886499	0.356291682082	0.127753093474	0.621493858032	11.0	nuc
chr1	886789	886790	0.526249714819	0.218113862108	0.799246530917	7.0	occ
chr1	887595	887596	0.684152356195	0.241310153647	0.936621940392	7.0	nuc
chr1	887764	887765	0.846436065329	0.55996270917	0.972972245027	8.0	nuc
chr1	888067	888068	0.693571314663	0.431480406518	0.883582419887	10.0	nuc
chr1	910795	910796	0.530572279621	0.178518806062	0.851590508961	4.0	nuc
chr1	911100	911101	0.61812800421	0.401733475121	0.800191440828	15.0	nuc
chr1	911311	911312	0.242207190419	0.106725026709	0.409060574969	24.0	nuc
chr1	911447	911448	0.646147102454	0.568193895202	0.719106890732	99.0	nuc
chr1	911768	911769	0.779507818486	0.698237465248	0.844013296032	79.0	nuc
chr1	912461	912462	0.931022838594	0.207793558619	0.986756449139	1.0	occ
chr1	918636	918637	0.40173242035	0.21773227999	0.60413642346	19.0	nuc
chr1	918860	918861	0.631458438166	0.317679209732	0.868229882707	8.0	nuc
chr1	919144	919145	0.506784341556	0.127529704178	0.870806540918	4.0	occ
chr1	919415	919416	0.709620136415	0.528106012351	0.853285958403	21.0	nuc
chr1	919604	919605	0.524174997406	0.215118617263	0.799839700305	7.0	nuc
chr1	919816	919817	0.60130595319	0.451829889272	0.738311775726	37.0	nuc
chr1	920218	920219	0.825758353021	0.479987420564	0.960928456602	8.0	occ
chr1	920426	920427	0.754040117661	0.184739356911	0.949770672145	4.0	occ
chr1	920667	920668	0.536528474161	0.210077606265	0.825757731406	7.0	occ
chr1	936414	936415	0.40742887659	0.282916996468	0.532758416425	50.0	nuc
chr1	936563	936564	0.44652874424	0.307126674986	0.58637196265	37.0	nuc
chr1	936767	936768	0.559245942188	0.389553721028	0.714955016445	30.0	nuc
chr1	937024	937025	0.480784037196	0.292924334051	0.66260107323	22.0	nuc
chr1	937243	937244	0.222923516331	0.166509204766	0.284153212027	153.0	nuc
chr1	937510	937511	0.726812206796	0.623592286955	0.815156977365	60.0	nuc
chr1	937843	937844	0.705218604037	0.403376789281	0.906242309458	8.0	nuc
chr1	938291	938292	0.449186194358	0.18030079934	0.717845654279	10.0	nuc
chr1	938461	938462	0.548343245774	0.239567550066	0.816985403088	9.0	nuc
chr1	950127	950128	0.985833380111	0.445861910639	0.99803297801	2.0	nuc
chr1	950363	950364	0.904979280041	0.662500666073	0.982115383727	8.0	occ
chr1	950533	950534	0.550162096899	0.257862107254	0.811327865009	8.0	occ
chr1	950839	950840	0.851417887625	0.730639143268	0.92975033069	35.0	nuc
chr1	951089	951090	0.665346939047	0.480193759024	0.810613886136	21.0	nuc
chr1	951386	951387	0.992091634746	0.408713137963	0.998577551739	2.0	occ
chr1	951751	951752	0.584111841567	0.270320463351	0.842196605218	8.0	occ
chr1	951986	951987	0.370303143649	0.103012577644	0.674428458459	10.0	nuc
chr1	953718	953719	0.717676235627	0.396510173021	0.91937264152	7.0	occ
chr1	954160	954161	0.564374372496	0.196116592339	0.876359050652	5.0	occ
chr1	954463	954464	0.665835815291	0.384168871312	0.873284233181	13.0	occ
chr1	954681	954682	0.56203254023	0.475398136818	0.645400765947	101.0	nuc
chr1	955114	955115	0.259218847781	0.185910574042	0.341914564935	103.0	nuc
chr1	955605	955606	0.499389492211	0.403513547658	0.595505563265	70.0	occ
chr1	955787	955788	0.593519987127	0.401286750068	0.763745935507	20.0	nuc
chr1	998274	998275	0.997573763236	0.273780035525	0.999627930993	2.0	occ
chr1	998542	998543	0.490138492191	0.249792970219	0.724997302242	12.0	nuc
chr1	998707	998708	0.749674286239	0.443086409743	0.9316659966	8.0	nuc
chr1	998888	998889	0.809803393088	0.48820329181	0.969714243783	7.0	nuc
chr1	999223	999224	0.741922122355	0.623652727833	0.836291425379	49.0	nuc
chr1	999517	999518	0.833210045195	0.768311294184	0.882767441372	102.0	nuc
chr1	999873	999874	0.263979651218	0.173266168313	0.368016432858	66.0	occ
chr1	1000019	1000020	0.76595935091	0.54372811752	0.910528747405	16.0	nuc
chr1	1056645	1056646	0.707506326831	0.380528895267	0.916236444881	8.0	nuc
chr1	1057046	1057047	0.908516689877	0.183064441088	0.966090096363	1.0	occ
chr1	1057295	1057296	0.661056704472	0.250056059506	0.925473205514	4.0	occ
chr1	1057515	1057516	0.875342571333	0.792451547082	0.931454681537	58.0	nuc
chr1	1057815	1057816	0.805640626367	0.703062618687	0.881008616989	44.0	nuc
chr1	1058130	1058131	0.779746177845	0.405720444057	0.947735040132	5.0	nuc
chr1	1058714	1058715	0.479769461734	0.307838961546	0.652558222696	25.0	nuc
chr1	1165427	1165428	0.690606589614	0.257893722931	0.944869751995	4.0	nuc
chr1	1166067	1166068	0.609027977786	0.387694294053	0.799151472196	14.0	occ
chr1	1166463	1166464	0.732784133666	0.516388823657	0.878516165107	13.0	nuc
chr1	1166665	1166666	0.449752541645	0.305022146592	0.599553481872	34.0	occ
chr1	1166821	1166822	0.602596984539	0.437834111831	0.747149649319	25.0	nuc
chr1	1167054	1167055	0.756941782688	0.649591865759	0.844652230209	53.0	nuc
chr1	1167257	1167258	0.791770469369	0.722434773201	0.851407555703	95.0	nuc
chr1	1184944	1184945	0.575487897957	0.238599045743	0.855533267471	6.0	occ
chr1	1185353	1185354	0.438149522057	0.197906645304	0.680103471398	12.0	nuc
chr1	1185548	1185549	0.483353528869	0.298742082188	0.664540950088	17.0	occ
chr1	1186270	1186271	0.761629978795	0.619362975949	0.871537946805	29.0	nuc
chr1	1186617	1186618	0.534260216171	0.386474077405	0.672023812905	37.0	nuc
chr1	1186745	1186746	0.491983644207	0.252051407561	0.721111659592	12.0	nuc
chr1	1199896	1199897	0.545128103606	0.144325631711	0.890138543743	3.0	occ
chr1	1200182	1200183	0.315197637249	0.13213388494	0.541373140541	17.0	occ
chr1	1200723	1200724	0.549583182209	0.384365258246	0.70553620364	27.0	nuc
chr1	1201159	1201160	0.340419997808	0.103333212661	0.619143442486	11.0	occ
chr1	1201561	1201562	0.974290830693	0.241478935479	0.994984903695	1.0	occ
chr1	1224687	1224688	0.430543011481	0.159203075034	0.72213011478	7.0	nuc
chr1	1225410	1225411	0.925104283789	0.258229792781	0.986727901628	1.0	occ
chr1	1225550	1225551	0.581866482986	0.280540027476	0.833906848832	8.0	occ
chr1	1225881	1225882	0.706146911098	0.460255413178	0.87966628285	12.0	nuc
chr1	1226214	1226215	0.472381200278	0.161855696412	0.764287974693	6.0	nuc
chr1	1226379	1226380	0.464290101778	0.236053434014	0.688060816335	13.0	nuc
chr1	1226622	1226623	0.823461211144	0.726213581689	0.897313526294	46.0	nuc
chr1	1226826	1226827	0.621200020586	0.507898268761	0.722903655036	61.0	nuc
chr1	1227071	1227072	0.678335430144	0.542270167973	0.791802182132	40.0	nuc
chr1	1227247	1227248	0.689854675741	0.604661425995	0.764402516907	93.0	nuc
chr1	1227554	1227555	0.840893811841	0.728486759912	0.91380411222	37.0	nuc
chr1	1227722	1227723	0.494615750191	0.236462098868	0.743730973478	9.0	nuc
chr1	1227906	1227907	0.360072196679	0.128611213234	0.605227427566	14.0	nuc
chr1	1228452	1228453	0.756523989913	0.391950481569	0.950250084783	6.0	nuc
chr1	1236508	1236509	0.626557155693	0.163711802024	0.923862883459	4.0	occ
chr1	1237399	1237400	0.753521264914	0.485000683035	0.917989993334	9.0	occ
chr1	1237614	1237615	0.846992203758	0.623494620002	0.959745220631	10.0	occ
chr1	1237822	1237823	0.516511925984	0.271004492814	0.748215133377	10.0	occ
chr1	1238562	1238563	0.535405689269	0.156931338408	0.867587507272	6.0	occ
chr1	1239816	1239817	0.369676287425	0.135438628791	0.634571158013	9.0	occ
chr1	1240084	1240085	0.593416528785	0.426336625053	0.741732256527	28.0	nuc
chr1	1240380	1240381	0.670695569031	0.587871670446	0.743752182915	91.0	nuc
chr1	1240672	1240673	0.896890232444	0.800810132636	0.947460005645	33.0	nuc
chr1	1240847	1240848	0.162089629307	0.100240225121	0.236202177647	90.0	nuc
chr1	1241295	1241296	0.632622495104	0.484229068803	0.756191981349	32.0	nuc
chr1	1241757	1241758	0.395742394531	0.208442337122	0.598939552965	16.0	nuc
chr1	1279137	1279138	0.656412792596	0.337833829864	0.887503707623	6.0	nuc
chr1	1279310	1279311	0.386701209271	0.181417492652	0.603652730894	18.0	nuc
chr1	1279450	1279451	0.321154231077	0.1673439527	0.491808191071	25.0	nuc
chr1	1279684	1279685	0.361511386686	0.252417647728	0.480896408493	51.0	nuc
chr1	1279973	1279974	0.736418534206	0.563654919877	0.865061838511	24.0	nuc
chr1	1280205	1280206	0.5569960981	0.499542423489	0.612987023547	203.0	nuc
chr1	1280515	1280516	0.733023487145	0.68835686178	0.772220204889	235.0	nuc
chr1	1280802	1280803	0.63014533678	0.502016670848	0.745561877505	39.0	nuc
chr1	1281302	1281303	0.298398721016	0.201026698455	0.407741152339	57.0	nuc
chr1	1284247	1284248	0.278254583215	0.113282710372	0.480883591804	18.0	nuc
chr1	1284481	1284482	0.336105820539	0.174642944365	0.518309495784	18.0	nuc
chr1	1284650	1284651	0.674053256049	0.538035079611	0.788035130653	34.0	occ
chr1	1285023	1285024	0.43276131968	0.277351795875	0.588410470315	27.0	nuc
chr1	1285197	1285198	0.479914324719	0.360877660187	0.599654521026	48.0	nuc
chr1	1306740	1306741	0.571709414859	0.113536607579	0.911996514636	3.0	nuc
chr1	1306903	1306904	0.786844195846	0.374585033771	0.952974380646	5.0	occ
chr1	1307131	1307132	0.897890303969	0.697291230154	0.976968309994	11.0	nuc
chr1	1307317	1307318	0.60668128753	0.354117711889	0.808355705649	14.0	nuc
chr1	1307491	1307492	0.553017407983	0.438091450046	0.661760718762	61.0	nuc
chr1	1307755	1307756	0.668798281063	0.501300637923	0.79816177974	24.0	nuc
chr1	1307927	1307928	0.609195014045	0.359931341365	0.819205925699	13.0	nuc
chr1	1308159	1308160	0.530614778444	0.145330383449	0.887502350107	6.0	occ
chr1	1308445	1308446	0.518303815264	0.128526996533	0.845376317505	8.0	occ
chr1	1308773	1308774	0.70671778605	0.325251043243	0.92184591309	5.0	nuc
chr1	1334190	1334191	0.44486630652	0.205934288696	0.685340263123	14.0	occ
chr1	1334587	1334588	0.715351140013	0.591071457955	0.819039061372	42.0	occ
chr1	1334808	1334809	0.196045657494	0.173816304057	0.217797308367	905.0	occ
chr1	1335084	1335085	0.839427352369	0.775250155713	0.889657955911	99.0	nuc
chr1	1335271	1335272	0.5629136479	0.386941726798	0.719088511308	27.0	nuc
chr1	1335653	1335654	0.321951631454	0.179002418301	0.480710232957	32.0	occ
chr1	1335806	1335807	0.510642880154	0.311526154408	0.697441843978	18.0	nuc
chr1	1335960	1335961	0.362121511034	0.117026661016	0.618711700784	14.0	nuc
chr1	1336575	1336576	0.404061656697	0.175537900575	0.644060034911	15.0	nuc
chr1	1336766	1336767	0.900221973932	0.614980666076	0.985014307162	5.0	occ
chr1	1337409	1337410	0.503160140377	0.306681823623	0.687808589258	24.0	nuc
chr1	1337857	1337858	0.341510270408	0.158865738041	0.543725073368	19.0	nuc
chr1	1338157	1338158	0.520717239167	0.182510410693	0.826093366506	4.0	occ
chr1	1375432	1375433	0.490949620721	0.131611319082	0.809273679602	6.0	nuc
chr1	1375626	1375627	0.435669444333	0.100909917725	0.771300977052	6.0	nuc
chr1	1375747	1375748	0.587292100583	0.108232199603	0.930637288062	3.0	occ
chr1	1375956	1375957	0.675522054209	0.350904961856	0.899130053209	7.0	nuc
chr1	1376098	1376099	0.403211181468	0.141497399241	0.694680785586	11.0	occ
chr1	1376328	1376329	0.717905651481	0.578077012614	0.830165083364	34.0	nuc
chr1	1376578	1376579	0.703239106518	0.547527085444	0.828403062586	32.0	nuc
chr1	1376746	1376747	0.577217558345	0.270412401862	0.827853351266	7.0	nuc
chr1	1377020	1377021	0.411615589253	0.151946853002	0.684078499705	9.0	nuc
chr1	1377438	1377439	0.83348813207	0.502480212056	0.960985068521	6.0	occ
chr1	1377588	1377589	0.413998947236	0.104104887556	0.748345003274	4.0	occ
chr1	1439649	1439650	1.0	0.784651831851	1.0	5.0	nuc
chr1	1440155	1440156	0.507884970603	0.339344664662	0.669822661186	24.0	nuc
chr1	1440333	1440334	0.554405264704	0.441625401958	0.660807561156	58.0	nuc
chr1	1440643	1440644	0.319859192794	0.257452934191	0.380264090998	152.0	nuc
chr1	1440872	1440873	0.707598729695	0.63236191382	0.774016530867	107.0	occ
chr1	1441208	1441209	0.661407464381	0.4835339902	0.80663300555	26.0	occ
chr1	1441617	1441618	0.795048099764	0.432276985407	0.96444876183	6.0	occ
chr1	1442099	1442100	1.0	0.283871684442	1.0	1.0	occ
chr1	1579583	1579584	0.709471878344	0.148849949219	0.96002662637	3.0	occ
chr1	1579897	1579898	0.535988763361	0.162030532147	0.843400376671	6.0	nuc
chr1	1580084	1580085	0.66074291972	0.338153926897	0.887915469174	9.0	occ
chr1	1580564	1580565	0.618775454438	0.324288638533	0.84402463478	9.0	nuc
chr1	1580783	1580784	0.587696013909	0.201098485182	0.885662721567	5.0	occ
chr1	1581054	1581055	0.698444755529	0.373140358218	0.91076764637	7.0	nuc
chr1	1581286	1581287	0.459380217531	0.110197192854	0.815638259994	5.0	occ
chr1	1589820	1589821	0.671002724396	0.435460883113	0.848112985677	10.0	occ
chr1	1589960	1589961	0.57906269115	0.400325754026	0.741856342787	22.0	nuc
chr1	1590112	1590113	0.475969238626	0.345305755525	0.603891491443	44.0	occ
chr1	1590331	1590332	0.651519986157	0.540701386244	0.751001822588	54.0	nuc
chr1	1590800	1590801	0.139725668689	0.110501015102	0.172177433191	362.0	occ
chr1	1590995	1590996	0.30628118057	0.183706696955	0.436498537774	47.0	nuc
chr1	1591188	1591189	0.398008366936	0.170141214157	0.642685925266	12.0	nuc
chr1	1591646	1591647	0.425345491975	0.121097940251	0.729161584291	10.0	occ
chr1	1591848	1591849	0.857630993677	0.171256020088	0.980332035875	3.0	occ
chr1	1596409	1596410	0.634371462331	0.213618107716	0.920720488405	5.0	occ
chr1	1596605	1596606	0.742730317753	0.336729567472	0.948074667799	4.0	nuc
chr1	1596752	1596753	0.534743582818	0.148697539038	0.861027493161	4.0	nuc
chr1	1597067	1597068	0.997904564734	0.38384447004	0.99969947858	2.0	occ
chr1	1597425	1597426	0.941281764193	0.689323747604	0.984179253847	6.0	nuc
chr1	1597694	1597695	0.851795306355	0.195735273665	0.953327517763	1.0	occ
chr1	1598004	1598005	0.845321490702	0.329530109888	0.969912642155	3.0	nuc
chr1	1609472	1609473	0.81779007475	0.182274905688	0.963756448691	1.0	occ
chr1	1609958	1609959	0.518396316117	0.198591054561	0.80474846369	2.0	occ
chr1	1610199	1610200	0.60720784141	0.343587338064	0.824903093969	9.0	nuc
chr1	1610409	1610410	0.730394087202	0.384400785174	0.926011046862	6.0	occ
chr1	1610649	1610650	0.593943299743	0.243064291761	0.866453193919	5.0	nuc
chr1	1610888	1610889	0.502432884425	0.13146959382	0.849093285652	6.0	occ
chr1	1611238	1611239	0.486425269154	0.12060035063	0.837788790454	5.0	occ
chr1	1611525	1611526	0.782199647234	0.451936007917	0.943849273231	8.0	nuc
chr1	1623857	1623858	0.316432422154	0.237685777981	0.398834324682	105.0	occ
chr1	1624154	1624155	0.486530710625	0.446350125272	0.525750390516	368.0	nuc
chr1	1624374	1624375	0.655257839076	0.612836900768	0.696354198577	354.0	occ
chr1	1624617	1624618	0.440915413126	0.407027441317	0.477231440279	566.0	nuc
chr1	1624798	1624799	0.168350766596	0.143510841446	0.192380173241	724.0	occ
chr1	1625069	1625070	0.71183355401	0.613370552223	0.796752508578	71.0	nuc
chr1	1625339	1625340	0.414302454304	0.164708268911	0.678937617654	9.0	nuc
chr1	1625477	1625478	0.675703816927	0.213239699413	0.946025766398	4.0	occ
chr1	1642659	1642660	0.952761983184	0.383028799639	0.993779823528	2.0	nuc
chr1	1642818	1642819	0.6369584503	0.126336129198	0.941276909821	3.0	occ
chr1	1643067	1643068	0.766575054691	0.165269165814	0.969039559966	3.0	nuc
chr1	1643455	1643456	0.475150070123	0.103348108647	0.840733650887	4.0	nuc
chr1	1643773	1643774	0.859798281833	0.514007087835	0.964858861354	4.0	occ
chr1	1643919	1643920	0.90244077555	0.535147797203	0.985896307042	4.0	nuc
chr1	1644229	1644230	0.488556256234	0.155086647162	0.808056585765	6.0	nuc
chr1	1655148	1655149	0.402554529753	0.119346295976	0.71689761736	5.0	nuc
chr1	1655419	1655420	0.465253604875	0.29469285542	0.632886003064	29.0	nuc
chr1	1655641	1655642	0.724083283365	0.64557041714	0.79152960022	87.0	nuc
chr1	1656036	1656037	0.262094980367	0.23076424131	0.298286063152	480.0	occ
chr1	1656292	1656293	0.48574155957	0.346719850519	0.618921744676	42.0	nuc
chr1	1656676	1656677	0.462856443257	0.22367748913	0.702839937229	10.0	nuc
chr1	1656825	1656826	0.654251473234	0.178525514571	0.908364255727	4.0	occ
chr1	1656974	1656975	0.670297614459	0.334204618215	0.897449726919	7.0	occ
chr1	1657212	1657213	0.959831012843	0.497648597963	0.990667995307	3.0	occ
chr1	1677108	1677109	0.500416539375	0.344137172558	0.649809157564	28.0	nuc
chr1	1677335	1677336	0.358485365773	0.274290146894	0.448528905443	102.0	occ
chr1	1677720	1677721	0.274287292566	0.227773523517	0.321014429759	285.0	nuc
chr1	1677885	1677886	0.400811194181	0.356605248266	0.446340582667	363.0	nuc
chr1	1678053	1678054	0.201428817478	0.177316269075	0.228139782621	791.0	occ
chr1	1678324	1678325	0.748761679835	0.659433005613	0.82241339746	85.0	nuc
chr1	1678663	1678664	0.413705462036	0.187651150762	0.650365591294	15.0	occ
chr1	1679071	1679072	0.859773410488	0.581123084814	0.97453542391	9.0	nuc
chr1	1694830	1694831	0.619416978971	0.474632402878	0.748920465213	33.0	nuc
chr1	1695032	1695033	0.37549563556	0.14791881789	0.644435915688	7.0	nuc
chr1	1695402	1695403	0.521832971885	0.403019110641	0.634341542713	43.0	nuc
chr1	1695680	1695681	0.415749832169	0.368596814819	0.462064367377	325.0	nuc
chr1	1696080	1696081	0.623500504583	0.468835780293	0.759884697594	36.0	occ
chr1	1696413	1696414	0.473830547122	0.194032244853	0.738851879978	10.0	occ
chr1	1696723	1696724	0.398354292457	0.152745672743	0.671847917009	10.0	nuc
chr1	1719684	1719685	0.892481983092	0.578399331582	0.978826187386	7.0	occ
chr1	1720524	1720525	0.669624717737	0.396966146919	0.870423119397	8.0	nuc
chr1	1720970	1720971	0.788044988196	0.402340891357	0.966919119165	6.0	nuc
chr1	1721372	1721373	0.628367291641	0.328601023482	0.85938736709	9.0	nuc
chr1	1721716	1721717	0.475069742221	0.1345988839	0.793104100789	8.0	nuc
chr1	1789503	1789504	0.551811921662	0.186708715988	0.814793142138	5.0	nuc
chr1	1790176	1790177	0.260164250664	0.127480897802	0.415231642833	28.0	nuc
chr1	1790436	1790437	0.610008346685	0.294725400632	0.849696198078	11.0	occ
chr1	1790792	1790793	0.228711050305	0.12255399524	0.359107327443	40.0	occ
chr1	1791173	1791174	0.606037479703	0.240696930451	0.886441937639	5.0	nuc
chr1	1836996	1836997	0.495040088372	0.139798252003	0.814408755855	4.0	nuc
chr1	1837123	1837124	0.703775316682	0.305413691742	0.937470859106	3.0	occ
chr1	1837337	1837338	0.415823483178	0.121343508297	0.734383837748	8.0	occ
chr1	1837501	1837502	0.50003007867	0.127925400504	0.829137701541	3.0	occ
chr1	1837717	1837718	0.331252008385	0.222248454166	0.447542185686	58.0	nuc
chr1	1838026	1838027	0.659478406565	0.51793200166	0.782807288929	42.0	occ
chr1	1838226	1838227	0.578462061299	0.401015517123	0.736735038854	22.0	occ
chr1	1838406	1838407	0.546530283715	0.399357714621	0.686965407534	35.0	nuc
chr1	1838584	1838585	0.85121799056	0.738445423919	0.92110155623	41.0	nuc
chr1	1838867	1838868	0.8166049311	0.741059331282	0.876802965179	83.0	nuc
chr1	1839702	1839703	0.585624762933	0.35075744328	0.790234160289	13.0	nuc
chr1	1839839	1839840	0.640812406873	0.44546095032	0.803931966136	19.0	nuc
chr1	1840015	1840016	0.454546746346	0.325099632358	0.58314665079	45.0	nuc
chr1	1840238	1840239	0.551779954721	0.434596652532	0.662502777824	59.0	nuc
chr1	1840432	1840433	0.802169701809	0.747499858104	0.849443701783	145.0	nuc
chr1	1840836	1840837	0.152592514574	0.110811517848	0.198116059043	211.0	nuc
chr1	1841083	1841084	0.449740137255	0.1158719034	0.788507264989	6.0	occ
chr1	1874555	1874556	0.3765628053	0.144022886892	0.635501329402	11.0	nuc
chr1	1875116	1875117	0.753861333056	0.235296414565	0.957632083934	3.0	occ
chr1	1875248	1875249	0.629109491136	0.251088916647	0.898948533051	7.0	occ
chr1	1875460	1875461	0.677031072375	0.476844922986	0.831129319346	20.0	nuc
chr1	1875717	1875718	0.678393410191	0.53240392435	0.801551328824	35.0	occ
chr1	1875895	1875896	0.476411727327	0.147415858	0.782631779901	7.0	nuc
chr1	1876023	1876024	0.896881681176	0.119357213073	0.970724312907	1.0	occ
chr1	1876623	1876624	0.968475295616	0.701107278214	0.990735355461	6.0	nuc
chr1	1876808	1876809	0.602853333328	0.14642853464	0.914468411984	3.0	occ
chr1	1885430	1885431	0.917723344004	0.569785402391	0.988668328757	4.0	nuc
chr1	1885814	1885815	0.797979016444	0.444337258966	0.961943518141	4.0	occ
chr1	1885963	1885964	0.536020061996	0.113125428635	0.884812604115	3.0	occ
chr1	1886139	1886140	0.624663536144	0.158565563819	0.93719950356	3.0	nuc
chr1	1886273	1886274	0.925654776526	0.452533547329	0.986932748215	2.0	occ
chr1	1886582	1886583	0.491492536901	0.119837276943	0.819143343975	8.0	occ
chr1	1886821	1886822	0.959794018582	0.582996254267	0.994069612606	3.0	nuc
chr1	1887015	1887016	0.977129455465	0.224237469999	0.995599266545	1.0	occ
chr1	1887224	1887225	0.513334124659	0.159252398958	0.827408900434	4.0	nuc
chr1	1890595	1890596	0.849932577439	0.152629402469	0.971728225659	1.0	occ
chr1	1890757	1890758	0.736935875195	0.198305572135	0.961437768522	2.0	nuc
chr1	1890961	1890962	0.550230856205	0.207261018717	0.842504963894	6.0	occ
chr1	1891257	1891258	0.610102072516	0.354451939401	0.822144127437	11.0	nuc
chr1	1891511	1891512	0.623778453872	0.559501727419	0.679836133158	129.0	nuc
chr1	1891785	1891786	0.370623527355	0.226306833697	0.516904736081	37.0	nuc
chr1	1892317	1892318	0.619734410936	0.298650920304	0.865589850074	7.0	occ
chr1	1975415	1975416	0.456802264773	0.219226089362	0.693363603831	13.0	occ
chr1	1975647	1975648	0.437339642672	0.181297743263	0.699776949446	10.0	nuc
chr1	1975805	1975806	0.59007527614	0.241984293041	0.839456040957	5.0	nuc
chr1	1976111	1976112	0.523227364155	0.280065778383	0.750797204032	15.0	nuc
chr1	1976311	1976312	0.498565726256	0.298774818255	0.689793590557	17.0	nuc
chr1	1976583	1976584	0.674440280163	0.543965330346	0.784609703957	42.0	nuc
chr1	1976750	1976751	0.381468604249	0.131509520223	0.650261288557	10.0	nuc
chr1	1977322	1977323	0.694084301054	0.443293152649	0.874765261443	9.0	occ
chr1	1977454	1977455	0.525882460893	0.2728910729	0.757927948604	11.0	nuc
chr1	1977595	1977596	0.850545975846	0.440698890791	0.978783692326	3.0	nuc
chr1	1977958	1977959	0.389171837943	0.241253026439	0.542031750861	29.0	occ
chr1	1978223	1978224	0.396661683883	0.259628864399	0.535510138219	29.0	nuc
chr1	1978636	1978637	0.453197914172	0.167400111203	0.739873180112	8.0	nuc
chr1	1978877	1978878	0.619584892421	0.348270498324	0.843266341408	9.0	nuc
chr1	1979176	1979177	0.985248362064	0.686954900798	0.997878915898	5.0	occ
chr1	2039202	2039203	0.790053800083	0.522718786341	0.94224449136	10.0	nuc
chr1	2039401	2039402	0.987112963366	0.439565569165	0.996945042596	2.0	nuc
chr1	2039582	2039583	0.548296874873	0.255993539454	0.803539968662	9.0	occ
chr1	2039706	2039707	0.594224046315	0.17697448487	0.839821568614	2.0	occ
chr1	2040019	2040020	0.389673090094	0.101832550383	0.720846541295	5.0	occ
chr1	2040460	2040461	0.800850662966	0.30156532402	0.937562593961	2.0	nuc
chr1	2041019	2041020	0.737935951581	0.281587163771	0.946512092488	4.0	occ
chr1	2041142	2041143	0.594537132276	0.173807084594	0.916038387573	3.0	occ
chr1	2070695	2070696	0.825040311947	0.309100085026	0.963458914697	2.0	occ
chr1	2071445	2071446	0.520558883478	0.411493477221	0.627049408171	57.0	nuc
chr1	2071998	2071999	0.708421544541	0.447749346958	0.890886513071	9.0	nuc
chr1	2072236	2072237	0.878072944326	0.359939218353	0.983212299214	2.0	occ
chr1	2105087	2105088	0.834387903714	0.520601366762	0.96361591469	6.0	nuc
chr1	2105242	2105243	0.610715897439	0.284695458158	0.861321001708	7.0	occ
chr1	2105374	2105375	0.488327350679	0.198281066005	0.756949709459	9.0	nuc
chr1	2105593	2105594	0.567739830197	0.27551227834	0.806547535178	10.0	nuc
chr1	2105765	2105766	0.739790596198	0.607243286633	0.842938938703	35.0	nuc
chr1	2106031	2106032	0.693643203053	0.570755866563	0.791930692214	43.0	nuc
chr1	2106268	2106269	0.77111299836	0.165810429919	0.938798869154	2.0	nuc
chr1	2106600	2106601	0.992975314592	0.590267481567	0.998417794292	4.0	occ
chr1	2126388	2126389	0.856870725685	0.813308482878	0.893567768293	182.0	nuc
chr1	2126663	2126664	0.741386908006	0.697217387527	0.787490890288	265.0	nuc
chr1	2126942	2126943	0.697911999849	0.627836067668	0.762439163804	111.0	nuc
chr1	2127131	2127132	0.688363317047	0.455656975513	0.863344238557	12.0	nuc
chr1	2127619	2127620	0.967081288348	0.72106079416	0.994752774806	5.0	nuc
chr1	2127830	2127831	0.724835999642	0.361674967921	0.939140414205	7.0	nuc
chr1	2143726	2143727	0.518372443444	0.230079658617	0.77884027516	11.0	occ
chr1	2143859	2143860	0.386301871048	0.164475260902	0.629840112479	14.0	nuc
chr1	2144220	2144221	0.516346557074	0.455892274844	0.576484762258	184.0	nuc
chr1	2144498	2144499	0.468177122522	0.382000052866	0.556622575122	84.0	nuc
chr1	2144796	2144797	0.510870560524	0.377172233787	0.637439621545	40.0	nuc
chr1	2145250	2145251	0.650625499975	0.109230977287	0.942268352955	1.0	occ
chr1	2242067	2242068	0.731181468392	0.464308348866	0.907999635425	13.0	occ
chr1	2242301	2242302	0.439843600319	0.220679679605	0.669463499799	13.0	occ
chr1	2242583	2242584	0.62221124047	0.329261767618	0.853905152496	11.0	occ
chr1	2242795	2242796	0.768001142922	0.544278173106	0.908926224005	13.0	nuc
chr1	2242956	2242957	0.480924775237	0.271810000165	0.687164672898	14.0	nuc
chr1	2243292	2243293	0.678924523048	0.52375483481	0.808124960446	34.0	occ
chr1	2243528	2243529	0.692741929277	0.483780830323	0.851274911105	19.0	occ
chr1	2243744	2243745	0.617099595268	0.399922405276	0.795157976677	17.0	nuc
chr1	2243986	2243987	0.747974546767	0.394891309277	0.943027190835	5.0	occ
chr1	2245766	2245767	0.342494362062	0.116159844428	0.595649800371	14.0	occ
chr1	2245991	2245992	0.321044269686	0.194690090232	0.464296328246	34.0	occ
chr1	2246882	2246883	0.554497377126	0.279274892997	0.782388669929	10.0	nuc
chr1	2247025	2247026	0.39841204925	0.183894482619	0.627972007807	16.0	nuc
chr1	2247254	2247255	0.592610487797	0.229213310502	0.866137381304	5.0	nuc
chr1	2247383	2247384	0.336739931963	0.126562614721	0.57971320675	12.0	nuc
chr1	2247548	2247549	0.535199348031	0.212315607006	0.818118510402	7.0	occ
chr1	2247725	2247726	0.549614576076	0.203655438126	0.842841729172	5.0	occ
chr1	2247874	2247875	0.573534169816	0.36869074039	0.761166145156	18.0	occ
chr1	2312407	2312408	0.461204519117	0.136584292453	0.784058254596	6.0	occ
chr1	2312680	2312681	0.727944577278	0.401646253567	0.924360307109	8.0	occ
chr1	2312809	2312810	0.395767297724	0.156483071613	0.657227135216	10.0	nuc
chr1	2313213	2313214	0.458802858023	0.34342807519	0.569021135974	52.0	nuc
chr1	2313502	2313503	0.764895576776	0.671471226035	0.839235124562	68.0	nuc
chr1	2313706	2313707	0.814428194397	0.617276679969	0.932608338626	16.0	nuc
chr1	2313862	2313863	0.312150322392	0.109669281314	0.548089645961	15.0	occ
chr1	2314061	2314062	0.509991068984	0.260207454154	0.734973327309	16.0	nuc
chr1	2314375	2314376	0.859465413795	0.65108664214	0.960909671359	15.0	occ
chr1	2314565	2314566	0.487281544057	0.199081379444	0.763552401539	7.0	nuc
chr1	2314761	2314762	0.754615546043	0.395427539082	0.948158192712	5.0	occ
chr1	2315045	2315046	0.759820700845	0.308669985611	0.965651494108	4.0	nuc
chr1	2344898	2344899	0.723960152897	0.620498146362	0.810859180578	57.0	nuc
chr1	2345097	2345098	0.744857074252	0.632552041822	0.832996295256	50.0	nuc
chr1	2345387	2345388	0.699005239437	0.527800485715	0.836122706565	24.0	occ
chr1	2345528	2345529	0.285490121018	0.146909112103	0.441989188837	31.0	nuc
chr1	2345667	2345668	0.639318409653	0.515517514663	0.74797139488	47.0	occ
chr1	2345872	2345873	0.740932327165	0.65435769785	0.813812585113	91.0	nuc
chr1	2346124	2346125	0.523496371043	0.401231290891	0.642562312205	52.0	nuc
chr1	2346300	2346301	0.790908711942	0.506371974674	0.945503475285	8.0	nuc
chr1	2346721	2346722	0.562664541282	0.257724540301	0.825454631772	7.0	nuc
chr1	2346901	2346902	0.346308707336	0.104308757247	0.615022937674	12.0	nuc
chr1	2347081	2347082	0.941817274937	0.647948442107	0.987018463419	5.0	occ
chr1	2360590	2360591	0.593473230662	0.393275362626	0.768000607167	16.0	nuc
chr1	2360814	2360815	0.679839139475	0.456820539638	0.850218472205	19.0	occ
chr1	2361024	2361025	0.618325345583	0.202958426273	0.904591122912	4.0	occ
chr1	2361545	2361546	0.716425372418	0.436158721168	0.882213671301	6.0	occ
chr1	2361781	2361782	0.457324323594	0.248885234853	0.663055788481	17.0	nuc
chr1	2362236	2362237	0.510614916246	0.165352303434	0.833767285731	5.0	occ
chr1	2362422	2362423	1.0	0.508388895998	1.0	2.0	nuc
chr1	2362747	2362748	0.376030821077	0.17926004908	0.591675844682	18.0	occ
chr1	2462267	2462268	0.594912568417	0.401579742102	0.762923807079	20.0	nuc
chr1	2462469	2462470	0.791839755006	0.721311452277	0.85116312153	103.0	occ
chr1	2462788	2462789	0.618008644803	0.362591945253	0.823779869097	10.0	occ
chr1	2462968	2462969	0.487008786104	0.233201451697	0.73603484669	9.0	nuc
chr1	2463118	2463119	0.818434173812	0.577057810899	0.940510657193	9.0	occ
chr1	2463326	2463327	0.40246078379	0.162506493979	0.658111790695	15.0	occ
chr1	2463519	2463520	0.759014504966	0.495195914921	0.925328713757	10.0	occ
chr1	2478619	2478620	0.438358067259	0.369223523524	0.507408249007	116.0	nuc
chr1	2478917	2478918	0.708461621365	0.568900717962	0.821841390953	33.0	nuc
chr1	2479070	2479071	0.702987778684	0.545947207968	0.828430435089	25.0	nuc
chr1	2479304	2479305	0.690841000978	0.546272496232	0.812829276152	31.0	nuc
chr1	2479494	2479495	0.51801003759	0.409440876172	0.622170376772	60.0	nuc
chr1	2479775	2479776	0.823541567364	0.738686924334	0.88735008469	69.0	nuc
chr1	2480243	2480244	0.214692606138	0.125263266378	0.323214895802	57.0	occ
chr1	2480496	2480497	0.391512575136	0.163786432764	0.642546194143	11.0	nuc
chr1	2480645	2480646	0.50592249532	0.248407055226	0.747132219593	11.0	nuc
chr1	2485448	2485449	0.479973993302	0.260595395896	0.697382270844	17.0	nuc
chr1	2485830	2485831	0.639797835132	0.328261258454	0.878194674424	6.0	nuc
chr1	2486384	2486385	0.608114490811	0.312627385691	0.845574436946	7.0	nuc
chr1	2486614	2486615	0.794932729661	0.38633504571	0.960360044345	6.0	occ
chr1	2487084	2487085	0.681008835658	0.186065362949	0.952461006244	2.0	occ
chr1	2487359	2487360	0.608954533615	0.333327584188	0.829129877082	12.0	nuc
chr1	2487542	2487543	0.416316678726	0.206893804865	0.633684374691	19.0	nuc
chr1	2492555	2492556	0.49392941705	0.181835462504	0.816933539733	6.0	nuc
chr1	2492899	2492900	0.454788951628	0.23144413598	0.681534028244	14.0	occ
chr1	2493120	2493121	0.895027156015	0.734518293381	0.971064114037	17.0	occ
chr1	2493408	2493409	0.693025760731	0.435357302304	0.8700687082	9.0	occ
chr1	2493665	2493666	0.651635307518	0.330456442635	0.891183533695	8.0	occ
chr1	2494054	2494055	0.989406145197	0.863420377462	0.998543557531	12.0	nuc
chr1	2494380	2494381	0.889242010635	0.124376514364	0.969465027812	2.0	occ
chr1	2530045	2530046	0.72982274288	0.430907724884	0.909754492479	7.0	nuc
chr1	2530284	2530285	0.52534202045	0.161723231684	0.847715037665	5.0	occ
chr1	2530633	2530634	1.0	0.337107702179	1.0	2.0	occ
chr1	2531107	2531108	0.551185231432	0.197613360403	0.862784009273	5.0	occ
chr1	3235775	3235776	0.907239536712	0.155991828081	0.981161905711	1.0	occ
chr1	3235923	3235924	0.777681597807	0.371530765454	0.968474905247	5.0	nuc
chr1	3236554	3236555	0.485817347616	0.39341721421	0.572683371614	86.0	nuc
chr1	3236840	3236841	0.655924479274	0.507792992776	0.782401703032	39.0	nuc
chr1	3237017	3237018	0.859865369833	0.617823455684	0.966166974475	10.0	nuc
chr1	3237185	3237186	0.393873367215	0.105297318703	0.717014084091	7.0	nuc
chr1	3237504	3237505	0.592415768083	0.271868275763	0.852289849721	6.0	occ
chr1	3327032	3327033	0.812673240917	0.659747452551	0.914901839961	24.0	occ
chr1	3327510	3327511	0.992791486827	0.744127441179	0.998188737519	5.0	nuc
chr1	3327784	3327785	0.997691963814	0.533340267113	0.999642689209	2.0	occ
chr1	3340396	3340397	0.769746542713	0.485438730882	0.935413273914	9.0	nuc
chr1	3340712	3340713	0.616217998487	0.160049622043	0.930354774917	3.0	occ
chr1	3340912	3340913	0.683766549841	0.351247133204	0.909269514465	9.0	occ
chr1	3341141	3341142	0.566080340681	0.364818019229	0.74862519011	18.0	nuc
chr1	3341291	3341292	0.69882070731	0.546136674745	0.821223371814	35.0	occ
chr1	3341584	3341585	0.657284979525	0.452046592195	0.820514822508	16.0	nuc
chr1	3341935	3341936	0.724595583771	0.227169753421	0.96296776797	2.0	occ
chr1	3342092	3342093	0.54176220291	0.124674194418	0.898639679428	3.0	occ
chr1	3347072	3347073	1.0	0.676437012843	1.0	5.0	occ
chr1	3347281	3347282	1.0	0.485695115536	1.0	2.0	nuc
chr1	3347645	3347646	0.588585120469	0.133896107744	0.909566712067	3.0	occ
chr1	3348087	3348088	0.705864407855	0.531665435498	0.832746121492	22.0	nuc
chr1	3348311	3348312	0.733859808512	0.377810460576	0.939276438452	6.0	occ
chr1	3348450	3348451	0.497560247719	0.153906586021	0.825052806811	6.0	nuc
chr1	3368737	3368738	0.506170043307	0.227995322409	0.771107453246	8.0	nuc
chr1	3368978	3368979	0.48781045362	0.133260703381	0.817123089153	5.0	occ
chr1	3369338	3369339	0.605620423266	0.157080390626	0.924326436829	4.0	occ
chr1	3369553	3369554	0.435073669091	0.188812102963	0.682273055159	11.0	occ
chr1	3369699	3369700	0.486320589494	0.221385323483	0.72997588915	19.0	occ
chr1	3370012	3370013	0.481463393101	0.384734955005	0.574898863376	77.0	nuc
chr1	3370287	3370288	0.824368915552	0.604228392518	0.944137829791	16.0	nuc
chr1	3370520	3370521	0.410989782897	0.179683908898	0.65852590427	10.0	nuc
chr1	3370816	3370817	0.405828109517	0.290093000931	0.520578178146	58.0	nuc
chr1	3370989	3370990	0.141977207498	0.106705950415	0.178763591865	291.0	nuc
chr1	3388239	3388240	0.592210505622	0.411633403837	0.747956751772	25.0	occ
chr1	3388414	3388415	0.363684542611	0.21700349044	0.521974935985	26.0	nuc
chr1	3388644	3388645	0.35361357963	0.193049597993	0.531441342299	23.0	nuc
chr1	3388807	3388808	0.671857636175	0.480059046968	0.822929087743	18.0	nuc
chr1	3389006	3389007	0.640556896184	0.392408373945	0.831569421358	11.0	nuc
chr1	3389152	3389153	0.349950923637	0.138137760406	0.596150844802	11.0	nuc
chr1	3389407	3389408	0.773651908488	0.525505309887	0.926793290344	12.0	occ
chr1	3398189	3398190	0.67416190601	0.512210921237	0.80611704548	31.0	occ
chr1	3398418	3398419	0.374979794078	0.23345665468	0.52501681821	32.0	nuc
chr1	3398598	3398599	0.322297015471	0.234800315257	0.417462422041	70.0	occ
chr1	3399189	3399190	0.753287375948	0.691968746523	0.808335903863	130.0	nuc
chr1	3399390	3399391	0.648979669775	0.465615803134	0.801716621806	26.0	nuc
chr1	3399687	3399688	0.393313015512	0.193643905171	0.612129398242	13.0	nuc
chr1	3399815	3399816	0.294478213715	0.116953973114	0.501974073841	17.0	nuc
chr1	3400003	3400004	0.584987613393	0.408285408436	0.743793136688	19.0	nuc
chr1	3400143	3400144	0.428839548624	0.293037207855	0.568327088233	38.0	nuc
chr1	3400309	3400310	0.66063733815	0.495970621816	0.795270724882	26.0	occ
chr1	3400513	3400514	0.16683211532	0.121748595245	0.214434516355	266.0	occ
chr1	3400732	3400733	0.777145750262	0.599270758686	0.899090264981	21.0	nuc
chr1	3401037	3401038	0.391645891265	0.152717353899	0.658855863992	11.0	occ
chr1	3401290	3401291	0.835789489334	0.346473990476	0.97296338987	4.0	occ
chr1	3406953	3406954	0.782475891952	0.322625894225	0.962932339256	3.0	occ
chr1	3407430	3407431	0.484498398811	0.214480484056	0.743046590316	10.0	nuc
chr1	3407694	3407695	0.583459040916	0.278846931777	0.831063792235	10.0	occ
chr1	3407816	3407817	0.387754870521	0.228284571624	0.554274321518	23.0	nuc
chr1	3408139	3408140	0.591525457439	0.480089683336	0.694126734299	70.0	occ
chr1	3408314	3408315	0.346416587815	0.135044506182	0.571794000293	13.0	nuc
chr1	3408657	3408658	0.325298796056	0.132247195141	0.55414573399	16.0	nuc
chr1	3408808	3408809	0.542091465225	0.255348838731	0.787835829431	8.0	nuc
chr1	3408995	3408996	0.301092613574	0.13015480141	0.507212182511	16.0	nuc
chr1	3433790	3433791	0.517789220528	0.148002949425	0.834592800083	7.0	nuc
chr1	3433974	3433975	0.629157053623	0.271772486314	0.892924741482	5.0	nuc
chr1	3434138	3434139	0.545624478662	0.27843717126	0.760550935306	11.0	nuc
chr1	3434344	3434345	0.826019354378	0.541133642109	0.964420763319	9.0	nuc
chr1	3434774	3434775	0.395743392271	0.158339429315	0.662126057153	8.0	occ
chr1	3435060	3435061	0.338912156595	0.128054653184	0.580975417062	11.0	nuc
chr1	3435412	3435413	0.530291749598	0.243605493469	0.788715983497	9.0	nuc
chr1	3435806	3435807	0.635325571903	0.192653914159	0.927346894796	5.0	occ
chr1	3436001	3436002	0.698326876588	0.328666835014	0.931238594259	4.0	nuc
chr1	3480949	3480950	0.33790581576	0.141785848492	0.558366952792	20.0	nuc
chr1	3481294	3481295	0.452462089089	0.101699165345	0.813143344726	4.0	nuc
chr1	3481487	3481488	0.424074333053	0.114000858669	0.750717991964	6.0	occ
chr1	3481652	3481653	0.471799275253	0.206697975784	0.729647876204	12.0	nuc
chr1	3481851	3481852	0.607128328119	0.416924969528	0.772633647383	21.0	nuc
chr1	3482100	3482101	0.625521656194	0.457083230153	0.77429179447	32.0	occ
chr1	3482278	3482279	0.597401179428	0.281200547347	0.845677734661	9.0	nuc
chr1	3482499	3482500	0.509439749201	0.191782775773	0.804350921485	6.0	occ
chr1	3482658	3482659	0.96446654704	0.341824664121	0.994921263978	2.0	nuc
chr1	3531175	3531176	0.764071988448	0.320453723638	0.968467599161	6.0	nuc
chr1	3531814	3531815	0.39891998078	0.233280177837	0.572539135703	19.0	nuc
chr1	3532016	3532017	0.76334025532	0.652912703055	0.851705954225	47.0	nuc
chr1	3532351	3532352	0.966819541911	0.293915531137	0.995040714492	1.0	occ
chr1	3532655	3532656	0.660755998632	0.151813273395	0.942291286123	4.0	occ
chr1	3535264	3535265	0.994453610297	0.664099154398	0.999165407037	4.0	occ
chr1	3535436	3535437	0.765260914302	0.459691075528	0.934076145567	7.0	nuc
chr1	3535599	3535600	0.674428468323	0.530741538486	0.791883575947	39.0	nuc
chr1	3535876	3535877	0.714748438913	0.58188198274	0.821079341888	41.0	occ
chr1	3536019	3536020	0.370565525883	0.146274445191	0.632167355744	11.0	occ
chr1	3536424	3536425	0.820636849048	0.355154787606	0.969745566502	3.0	occ
chr1	3536608	3536609	0.742163352551	0.360409768896	0.953415296642	7.0	occ
chr1	3536949	3536950	0.583184407174	0.11556696083	0.927674560631	3.0	occ
chr1	3537205	3537206	0.506438663392	0.237138604037	0.751793002605	11.0	nuc
chr1	3537539	3537540	0.463390325198	0.226954662057	0.695024344617	13.0	nuc
chr1	3537754	3537755	0.690057847258	0.61212540505	0.757917467312	92.0	nuc
chr1	3538037	3538038	0.598716620406	0.410256279189	0.757513078467	28.0	nuc
chr1	3538193	3538194	0.496730106776	0.240880991326	0.749640485682	8.0	nuc
chr1	3538365	3538366	0.556745575413	0.129832726678	0.892952994824	4.0	nuc
chr1	3611676	3611677	0.500706671594	0.219902906846	0.764249430162	9.0	occ
chr1	3611906	3611907	0.882911467373	0.611978064258	0.983521867889	8.0	nuc
chr1	3612236	3612237	0.617822654056	0.468434271836	0.747864249511	33.0	nuc
chr1	3612514	3612515	0.744247559853	0.597575878965	0.858504157277	31.0	nuc
chr1	3612646	3612647	0.644123126469	0.265211544532	0.880288165554	5.0	nuc
chr1	3612881	3612882	0.614553719802	0.237927651548	0.896666624825	4.0	occ
chr1	3613124	3613125	0.64713325308	0.368428529852	0.858197748212	11.0	occ
chr1	3613276	3613277	0.59657750241	0.350091346869	0.802030119007	14.0	nuc
chr1	3613446	3613447	0.633395917648	0.337607927503	0.855313098786	11.0	occ
chr1	3640112	3640113	0.714252821723	0.336409598275	0.93687474523	6.0	occ
chr1	3640277	3640278	0.341593090439	0.144173774346	0.578463449616	13.0	nuc
chr1	3640608	3640609	0.764225475277	0.406970282483	0.95421367245	6.0	occ
chr1	3640814	3640815	0.738501368281	0.337644412718	0.934853266955	6.0	occ
chr1	3641026	3641027	0.588343627943	0.446470884948	0.714900713419	43.0	nuc
chr1	3641305	3641306	0.544006631136	0.396570256861	0.680785618076	37.0	nuc
chr1	3641491	3641492	0.597983582652	0.316298867823	0.822383719426	10.0	nuc
chr1	3641921	3641922	0.994479873206	0.190665195867	0.9989408796	1.0	occ
chr1	3642228	3642229	0.800464676084	0.155705119198	0.959830854176	1.0	occ
chr1	3691914	3691915	0.323841338801	0.100886967293	0.599010963926	9.0	occ
chr1	3692070	3692071	0.598480775098	0.337305872352	0.808777258884	11.0	occ
chr1	3692353	3692354	0.802615871697	0.618127854491	0.919399264877	18.0	nuc
chr1	3692541	3692542	0.738148641391	0.611572931337	0.840975293365	42.0	nuc
chr1	3692878	3692879	0.853118265646	0.710938216209	0.941841345458	27.0	occ
chr1	3693142	3693143	0.574951680283	0.320277426957	0.796617200382	11.0	nuc
chr1	3693735	3693736	0.518524871283	0.31025763703	0.715359849673	14.0	occ
chr1	3717724	3717725	0.640684993233	0.327719637012	0.874531860533	8.0	nuc
chr1	3718090	3718091	0.346739721307	0.241914939233	0.452158209924	50.0	nuc
chr1	3718389	3718390	0.842239985912	0.654842752343	0.951906726504	17.0	occ
chr1	3718695	3718696	0.883676138346	0.503946652701	0.976515802384	3.0	occ
chr1	3718967	3718968	0.662781546433	0.370099901251	0.883133087967	8.0	nuc
chr1	3722236	3722237	0.486606829962	0.157956933506	0.809445578221	5.0	occ
chr1	3722644	3722645	0.715241468437	0.222735599334	0.963014114071	4.0	nuc
chr1	3722842	3722843	0.924498241245	0.234320592272	0.987461884204	1.0	occ
chr1	3723702	3723703	1.0	0.109440601267	1.0	1.0	occ
chr1	3723867	3723868	0.553581279157	0.239154900588	0.730557387191	3.0	nuc
chr1	3724041	3724042	0.833289117836	0.250566448059	0.917657511018	1.0	occ
chr1	3724237	3724238	0.898906514517	0.245395683773	0.980347463882	2.0	occ
chr1	3774151	3774152	0.83595812885	0.802560494148	0.865040321361	290.0	nuc
chr1	3774440	3774441	0.80619417002	0.718643549339	0.87344631503	57.0	nuc
chr1	3774635	3774636	0.798641687749	0.637992141488	0.905814255621	22.0	nuc
chr1	3774804	3774805	0.364473054408	0.22500086415	0.515305975055	37.0	nuc
chr1	3775050	3775051	0.548200639749	0.409819010121	0.67873215467	40.0	nuc
chr1	3775281	3775282	0.591686544223	0.329633171299	0.811954849119	12.0	occ
chr1	3775432	3775433	0.590784747568	0.404633851785	0.759029089507	20.0	nuc
chr1	3775682	3775683	0.988893613023	0.602296126291	0.996798460005	3.0	occ
chr1	3775905	3775906	0.626605150054	0.248458934836	0.884255106118	8.0	nuc
chr1	3827027	3827028	0.806394353032	0.503781041377	0.957886839707	8.0	nuc
chr1	3827402	3827403	0.75383635616	0.637418261313	0.84369512081	41.0	nuc
chr1	3827687	3827688	0.48627773297	0.386943423817	0.586559606417	71.0	nuc
chr1	3827820	3827821	0.383792925878	0.207995416134	0.574056052213	20.0	nuc
chr1	3828069	3828070	0.528091752754	0.204004741575	0.816973784564	6.0	nuc
chr1	3828257	3828258	0.512356871063	0.263627448084	0.742537483703	14.0	nuc
chr1	3828473	3828474	0.574021918535	0.248476815238	0.842971088791	7.0	nuc
chr1	4711799	4711800	0.558174839302	0.11739679507	0.91380473721	5.0	occ
chr1	4711962	4711963	1.0	0.179712791103	1.0	1.0	occ
chr1	4712371	4712372	1.0	0.277599317951	1.0	1.0	occ
chr1	4712679	4712680	0.630914785057	0.456739654614	0.775881185396	24.0	nuc
chr1	4712923	4712924	0.481640435926	0.352162287219	0.609454153485	48.0	occ
chr1	4713165	4713166	0.566425987963	0.322591734519	0.783255317051	12.0	occ
chr1	4713302	4713303	0.642603253271	0.335187644463	0.869185312017	6.0	nuc
chr1	4713551	4713552	0.636503464158	0.36301967495	0.847189750617	9.0	occ
chr1	4713778	4713779	0.583225700726	0.387374687216	0.761012666553	20.0	nuc
chr1	4715690	4715691	0.986965910587	0.287867181742	0.997741807458	2.0	occ
chr1	4716203	4716204	0.563021676572	0.194498640642	0.871923283989	5.0	occ
chr1	4716359	4716360	0.833108493147	0.652207137214	0.926308119911	14.0	nuc
chr1	4716656	4716657	0.651705014741	0.553079551934	0.741653797888	67.0	nuc
chr1	4716870	4716871	0.475965086036	0.280947097562	0.666704577715	21.0	nuc
chr1	4717038	4717039	0.365111777119	0.144107239577	0.620798742179	11.0	nuc
chr1	4717213	4717214	0.595515833002	0.336694677685	0.811132696927	12.0	occ
chr1	4717595	4717596	0.791717050185	0.540166758458	0.934126181657	11.0	occ
chr1	4885293	4885294	0.772793608924	0.499291980992	0.935602345107	11.0	occ
chr1	4885956	4885957	0.994508116571	0.314565135854	0.999058048746	2.0	occ
chr1	4886194	4886195	0.802887800804	0.682399698482	0.890657621522	36.0	nuc
chr1	4886448	4886449	0.595415118828	0.396630342256	0.763622376167	19.0	nuc
chr1	4886662	4886663	0.514999834607	0.221459980049	0.780778055544	9.0	nuc
chr1	4887199	4887200	0.742138564048	0.381145684584	0.951174950157	5.0	occ
chr1	5569010	5569011	0.621127170029	0.183299636058	0.925055202219	3.0	occ
chr1	5569606	5569607	0.733495732472	0.456155625555	0.913036800093	12.0	nuc
chr1	5569798	5569799	0.487227988437	0.199704686191	0.766278800512	8.0	nuc
chr1	5569984	5569985	0.647417141162	0.443423995619	0.817353866873	22.0	nuc
chr1	5570269	5570270	0.622978001188	0.420245389533	0.78988485829	16.0	nuc
chr1	5570454	5570455	0.757294489033	0.35754675627	0.956717356732	5.0	nuc
chr1	5570801	5570802	0.452659056464	0.161413652615	0.737838274072	7.0	occ
chr1	5571035	5571036	0.477156510243	0.131349705122	0.818755489627	5.0	occ
chr1	5571248	5571249	0.375941409598	0.174434546523	0.604257850478	13.0	nuc
chr1	5573717	5573718	0.54604151934	0.21614076729	0.836377936089	7.0	occ
chr1	5573887	5573888	0.804241702452	0.47490175804	0.950744326312	6.0	nuc
chr1	5574231	5574232	0.769715232585	0.486477655401	0.928934216106	8.0	nuc
chr1	5574481	5574482	0.546302825062	0.280727536765	0.781691631071	12.0	nuc
chr1	5574654	5574655	0.820120159685	0.624771582081	0.934845022229	17.0	occ
chr1	5574914	5574915	0.538224559655	0.358540009505	0.704005744223	30.0	nuc
chr1	5575469	5575470	0.660592266277	0.208920752721	0.933261046438	3.0	occ
chr1	5680555	5680556	1.0	0.654595695408	1.0	4.0	nuc
chr1	5681066	5681067	0.738434861611	0.40695784921	0.933095843552	5.0	nuc
chr1	5681529	5681530	0.778382788051	0.244211163877	0.939093230222	2.0	nuc
chr1	5681883	5681884	0.789304637273	0.635379814744	0.895177710912	23.0	nuc
chr1	5682018	5682019	0.269757887617	0.139072133055	0.428312102208	29.0	nuc
chr1	5682162	5682163	0.577403252507	0.239475300801	0.856498408959	5.0	nuc
chr1	5682301	5682302	0.997596160073	0.225794872485	0.999546997718	1.0	occ
chr1	5697111	5697112	0.917893184418	0.655787795431	0.988872264988	8.0	nuc
chr1	5697286	5697287	0.675136411604	0.449341328832	0.836010782412	17.0	nuc
chr1	5697567	5697568	0.709310576137	0.561875932324	0.825618864409	34.0	nuc
chr1	5697763	5697764	0.827803250882	0.613106726001	0.946153320074	13.0	nuc
chr1	5698112	5698113	0.599113301984	0.285032357459	0.848251795676	8.0	nuc
chr1	5698334	5698335	0.660415579305	0.26922248919	0.908496283167	5.0	nuc
chr1	5805234	5805235	0.585348833441	0.321676161853	0.80455775453	11.0	nuc
chr1	5805387	5805388	0.424995881086	0.15257604022	0.700428743707	11.0	nuc
chr1	5805740	5805741	0.42099413248	0.169998289077	0.680787515869	16.0	occ
chr1	5805877	5805878	0.844034593031	0.738443934091	0.915533046806	40.0	nuc
chr1	5806189	5806190	0.882668851282	0.790827783996	0.93804686745	42.0	nuc
chr1	5806392	5806393	0.681357100617	0.473943423087	0.842238210013	17.0	nuc
chr1	5806533	5806534	0.637313360574	0.282815312457	0.896204364265	7.0	occ
chr1	5807075	5807076	0.80600939196	0.538166163563	0.949191674849	8.0	nuc
chr1	5953663	5953664	0.812302198478	0.47053664632	0.972197999646	8.0	occ
chr1	5954804	5954805	1.0	0.494922190342	1.0	2.0	occ
chr1	5975319	5975320	0.610896581656	0.266670354734	0.880833863402	7.0	occ
chr1	5975775	5975776	0.682042121915	0.292967973145	0.923126890654	5.0	occ
chr1	5976017	5976018	0.341733565244	0.119005487451	0.60480053909	12.0	nuc
chr1	5976403	5976404	0.834039673312	0.682567735728	0.927217908518	29.0	occ
chr1	5976588	5976589	0.455820998448	0.14437931337	0.762252461366	7.0	nuc
chr1	5976739	5976740	0.674224998567	0.337191707596	0.903433000811	7.0	occ
chr1	5977062	5977063	0.445161625473	0.181327452069	0.741061358174	9.0	occ
chr1	6035244	6035245	0.501549341285	0.313252683905	0.679171768232	24.0	nuc
chr1	6035542	6035543	0.663278273449	0.500360377184	0.799569433339	29.0	nuc
chr1	6035936	6035937	0.587177821987	0.109687012189	0.926153020853	3.0	nuc
chr1	6036281	6036282	0.894945783273	0.426319988175	0.984594540989	2.0	nuc
chr1	6036427	6036428	0.848395366759	0.36106371165	0.980160902232	3.0	nuc
chr1	6093719	6093720	0.999473855544	0.569491723486	0.999919225579	3.0	occ
chr1	6093975	6093976	0.46150248732	0.121165142949	0.80827644192	4.0	occ
chr1	6094146	6094147	0.342860468772	0.101446170664	0.639860860395	9.0	occ
chr1	6094560	6094561	0.405991354808	0.244818512949	0.585751793465	22.0	occ
chr1	6094833	6094834	0.57347859906	0.365588431502	0.761308695568	16.0	occ
chr1	6094992	6094993	0.92075607258	0.254983700204	0.982720668423	1.0	occ
chr1	6095340	6095341	0.720453968867	0.238586874326	0.937576753631	4.0	occ
chr1	6095837	6095838	0.659359743565	0.268477298845	0.921672682493	5.0	occ
chr1	6096061	6096062	0.602536434517	0.263837053147	0.873747970911	5.0	occ
chr1	6096251	6096252	0.906969621108	0.20774434656	0.984148095088	1.0	occ
chr1	6100601	6100602	0.849012667103	0.383845322568	0.955665372567	2.0	occ
chr1	6101038	6101039	0.530187442702	0.164517164883	0.81666371782	5.0	nuc
chr1	6101555	6101556	0.721948456012	0.531458867752	0.86062028132	19.0	nuc
chr1	6101813	6101814	0.488567909969	0.240025703266	0.72616533161	14.0	occ
chr1	6102035	6102036	0.834922350516	0.498195341438	0.976400893708	7.0	nuc
chr1	6102291	6102292	0.811950109998	0.35774191715	0.961307239488	2.0	occ
chr1	6102450	6102451	0.607789895701	0.146290937378	0.933946066375	3.0	occ
chr1	6112549	6112550	0.879181364742	0.708615790539	0.964167777851	22.0	nuc
chr1	6112806	6112807	0.615045500003	0.473590393807	0.73926647613	37.0	nuc
chr1	6113016	6113017	0.44989638906	0.304123436631	0.595350232842	34.0	nuc
chr1	6113341	6113342	0.621087225891	0.315593331479	0.851736647733	12.0	occ
chr1	6113561	6113562	0.801745920726	0.379870626669	0.973046016109	4.0	nuc
chr1	6113682	6113683	1.0	0.695210381717	1.0	4.0	occ
chr1	6141691	6141692	0.786995465089	0.173392673835	0.942314305764	1.0	occ
chr1	6142195	6142196	0.811014926087	0.568331457901	0.942918930085	9.0	nuc
chr1	6142642	6142643	0.391457798532	0.214530748666	0.584998780151	19.0	nuc
chr1	6143099	6143100	0.71020335995	0.138641965092	0.909784029265	1.0	occ
chr1	6159158	6159159	0.589434237584	0.246871409712	0.854728232819	7.0	nuc
chr1	6159299	6159300	0.678369400373	0.197453162785	0.949876478712	5.0	occ
chr1	6159505	6159506	0.524739975336	0.271122858101	0.757055523173	11.0	nuc
chr1	6159709	6159710	0.681089454064	0.308812408669	0.921522007331	5.0	nuc
chr1	6159874	6159875	0.351941233589	0.189293816952	0.53132048031	22.0	occ
chr1	6160139	6160140	0.60650180389	0.388970165691	0.792196758708	19.0	occ
chr1	6160302	6160303	0.812775899119	0.486137756423	0.964532896653	7.0	nuc
chr1	6160490	6160491	0.747904771986	0.378796226729	0.946422705282	5.0	nuc
chr1	6160941	6160942	0.971801618033	0.685861861165	0.994389350392	4.0	nuc
chr1	6168530	6168531	0.90535933619	0.400809477194	0.981373787131	2.0	occ
chr1	6168949	6168950	0.58731611607	0.40624739949	0.722141905859	17.0	nuc
chr1	6169222	6169223	0.668729829011	0.562380694453	0.763705366704	57.0	nuc
chr1	6169407	6169408	0.392410082552	0.26524749503	0.523240229808	42.0	nuc
chr1	6169624	6169625	0.488351324241	0.196138365553	0.767090415217	8.0	occ
chr1	6169805	6169806	0.645956909271	0.196322485306	0.935304109217	4.0	occ
chr1	6170106	6170107	0.856268064922	0.450329740542	0.978700142332	4.0	nuc
chr1	6230855	6230856	0.657148695515	0.353725987259	0.878244204519	7.0	occ
chr1	6231133	6231134	0.575784783269	0.345754542396	0.759473137489	16.0	nuc
chr1	6231335	6231336	0.80518447756	0.476800469574	0.967539741601	7.0	nuc
chr1	6231585	6231586	0.53956400197	0.229454130146	0.825462725723	7.0	occ
chr1	6231893	6231894	0.693558821406	0.543207122976	0.806976336065	29.0	nuc
chr1	6232119	6232120	0.905741193051	0.662734987889	0.980224137736	8.0	nuc
chr1	6232429	6232430	0.451649519323	0.130646852618	0.775640839735	6.0	nuc
chr1	6232716	6232717	0.490689394294	0.12440392303	0.831504237019	4.0	occ
chr1	6232854	6232855	0.412819140238	0.151285358798	0.689937703434	10.0	nuc
chr1	6245832	6245833	0.463315269679	0.255238445274	0.670214955907	14.0	nuc
chr1	6246198	6246199	0.685713893215	0.420685997935	0.876257251083	11.0	occ
chr1	6246883	6246884	0.976543535575	0.152736531951	0.996735969048	1.0	occ
chr1	6264370	6264371	0.846223292371	0.503307325142	0.956383570689	4.0	nuc
chr1	6264581	6264582	0.66093994547	0.246649878457	0.899319524659	3.0	occ
chr1	6265244	6265245	0.336516970351	0.224704062616	0.456625800349	50.0	occ
chr1	6265585	6265586	0.575722142361	0.450649152645	0.693715049254	45.0	nuc
chr1	6265749	6265750	0.599005619433	0.367948296925	0.796366743044	17.0	occ
chr1	6265994	6265995	0.418740692687	0.303328061835	0.538254845566	51.0	nuc
chr1	6266280	6266281	0.573957894273	0.512062410674	0.63147369228	167.0	nuc
chr1	6298033	6298034	0.511321739013	0.205615421861	0.808915570912	6.0	occ
chr1	6298432	6298433	0.868349196759	0.262894590226	0.98098606989	2.0	occ
chr1	6298714	6298715	0.674666619532	0.391410633836	0.877085571543	9.0	occ
chr1	6299015	6299016	0.495457090652	0.305592960431	0.680838010092	18.0	occ
chr1	6299196	6299197	0.357262081287	0.144914134011	0.60304674466	13.0	occ
chr1	6299352	6299353	0.380397689102	0.125096431247	0.6760376484	7.0	nuc
chr1	6304521	6304522	0.58508652675	0.269511699329	0.831454848909	8.0	nuc
chr1	6304722	6304723	0.569388770572	0.346335547358	0.764895895926	18.0	nuc
chr1	6304947	6304948	0.708761517876	0.390944504883	0.917666741586	10.0	occ
chr1	6305446	6305447	0.81130142941	0.704536500655	0.888322529089	53.0	nuc
chr1	6305654	6305655	0.857625387518	0.730797341954	0.938290762554	33.0	nuc
chr1	6305864	6305865	0.810955580203	0.58171458301	0.936074134574	12.0	nuc
chr1	6306069	6306070	0.540118958126	0.282490756847	0.769531335558	10.0	nuc
chr1	6306308	6306309	0.50808788587	0.201831667523	0.796381290569	11.0	occ
chr1	6306611	6306612	0.413949956432	0.173707799423	0.657126588285	14.0	nuc
chr1	6306820	6306821	0.771289564972	0.685403351368	0.837624614335	78.0	nuc
chr1	6307054	6307055	0.373112986736	0.274818766986	0.476467880937	67.0	nuc
chr1	6307216	6307217	0.593325177448	0.335642660507	0.813668925261	13.0	occ
chr1	6307622	6307623	0.534441547716	0.297032110422	0.749700088608	17.0	occ
chr1	6307987	6307988	0.940253064711	0.818536993067	0.986291555025	18.0	occ
chr1	6340048	6340049	0.558899819553	0.165633305496	0.867400151435	3.0	occ
chr1	6340213	6340214	0.887564633296	0.402958577677	0.97482293809	2.0	occ
chr1	6340950	6340951	0.609178733627	0.306089383129	0.850195310875	8.0	occ
chr1	6341187	6341188	0.820616820488	0.517074747732	0.96794571596	7.0	occ
chr1	6341565	6341566	0.770678774824	0.119122428921	0.949778366207	1.0	occ
chr1	6341987	6341988	0.801066596788	0.327286835879	0.971240047575	2.0	occ
chr1	6403528	6403529	0.58701997096	0.439959505514	0.716230054929	37.0	nuc
chr1	6404040	6404041	0.591497372287	0.460527427122	0.713030523677	42.0	nuc
chr1	6404212	6404213	0.484329843807	0.264310502487	0.699978162461	15.0	nuc
chr1	6407485	6407486	0.795172285897	0.155843402616	0.966481387311	1.0	occ
chr1	6408052	6408053	0.643591266262	0.356341452109	0.852530663514	9.0	nuc
chr1	6408275	6408276	0.592373348291	0.421017962909	0.742638339538	28.0	nuc
chr1	6408467	6408468	0.368891966169	0.164985326436	0.594305343299	17.0	nuc
chr1	6408664	6408665	0.494392391407	0.10288067198	0.863549500565	4.0	occ
chr1	6408853	6408854	0.429572582172	0.171599757761	0.697572208269	8.0	nuc
chr1	6409208	6409209	0.578544262244	0.273519941185	0.826178979839	8.0	nuc
chr1	6416640	6416641	0.548620240122	0.1728821707	0.850114526231	7.0	nuc
chr1	6416823	6416824	0.63279600152	0.200746238719	0.907037988595	3.0	occ
chr1	6417622	6417623	0.701719301532	0.42201274429	0.892330490623	7.0	nuc
chr1	6417750	6417751	0.387667423515	0.160404251632	0.633677860745	14.0	nuc
chr1	6418066	6418067	0.436229755804	0.143949567637	0.730066881222	8.0	occ
chr1	6418379	6418380	0.498134046227	0.415692082095	0.579253774649	101.0	nuc
chr1	6422267	6422268	0.778586144243	0.12160488637	0.932861993362	1.0	occ
chr1	6422506	6422507	0.787365773725	0.185121226301	0.963833676781	2.0	occ
chr1	6422708	6422709	0.729898832162	0.403347409533	0.93540813175	10.0	occ
chr1	6423140	6423141	0.728716460824	0.558018958118	0.857396856057	29.0	nuc
chr1	6423460	6423461	0.48462709543	0.400467523211	0.565003141961	100.0	nuc
chr1	6423643	6423644	0.603904502355	0.475690151707	0.723121118407	54.0	occ
chr1	6423971	6423972	0.42807119644	0.110084798302	0.768810981694	7.0	occ
chr1	6424224	6424225	0.80295907801	0.417546599474	0.950370085472	3.0	nuc
chr1	6453366	6453367	0.599794192633	0.530649341905	0.667651193728	124.0	nuc
chr1	6453692	6453693	0.766151497785	0.706029452757	0.818031075162	138.0	nuc
chr1	6454011	6454012	0.511563187049	0.43749646329	0.582868268284	131.0	occ
chr1	6454245	6454246	0.303489657303	0.203193883538	0.416990140879	49.0	nuc
chr1	6454649	6454650	0.555491702528	0.128143098217	0.883768478466	4.0	nuc
chr1	6454894	6454895	0.587819620859	0.159934070692	0.896564167587	4.0	occ
chr1	6455138	6455139	0.74009759236	0.311446139976	0.956789402917	6.0	occ
chr1	6456497	6456498	0.998884582298	0.411552223096	0.999848337928	3.0	occ
chr1	6457114	6457115	0.717811632828	0.472230561461	0.881524398521	11.0	nuc
chr1	6457410	6457411	0.606917512894	0.423434221383	0.769899232161	22.0	occ
chr1	6457916	6457917	0.42432387417	0.11554011993	0.748535686313	5.0	occ
chr1	6458048	6458049	0.42785268776	0.117061355601	0.755910825742	5.0	occ
chr1	6463831	6463832	0.997880433807	0.523688454219	0.999724090468	3.0	occ
chr1	6464002	6464003	0.550903574178	0.225122391102	0.827730153293	8.0	occ
chr1	6464262	6464263	0.556066537872	0.204177924745	0.856695482479	5.0	occ
chr1	6464735	6464736	0.454889321934	0.257090177094	0.658766683459	16.0	occ
chr1	6465042	6465043	0.674513958574	0.416210959956	0.861169749025	15.0	occ
chr1	6465337	6465338	0.796847095611	0.395003566043	0.969254237726	4.0	nuc
chr1	6465530	6465531	0.687750317491	0.427041048275	0.873701437378	14.0	nuc
chr1	6465937	6465938	0.363241756839	0.127250660143	0.628015651005	12.0	occ
chr1	6473771	6473772	0.48071442872	0.224202733084	0.73537422926	9.0	nuc
chr1	6474141	6474142	0.291492827293	0.114587299473	0.510621841839	19.0	occ
chr1	6474407	6474408	0.397061545423	0.303149259251	0.494673791864	79.0	occ
chr1	6474949	6474950	0.42028714948	0.318535736149	0.519996356927	76.0	occ
chr1	6475313	6475314	0.268800375635	0.194603957359	0.352516390422	89.0	occ
chr1	6482599	6482600	0.805352068567	0.369345221421	0.946178733309	2.0	occ
chr1	6482832	6482833	0.40329358999	0.313487025345	0.496624596383	85.0	nuc
chr1	6483197	6483198	0.477232920679	0.374773732818	0.579964803719	74.0	nuc
chr1	6483372	6483373	0.512124317242	0.415982994352	0.605120495743	72.0	nuc
chr1	6483604	6483605	0.165914795652	0.131924106288	0.201278619907	301.0	occ
chr1	6483839	6483840	0.572154552022	0.479357441215	0.661419092356	76.0	nuc
chr1	6484064	6484065	0.729757951193	0.510496833047	0.879928616141	14.0	nuc
chr1	6484244	6484245	0.310102577548	0.15263654266	0.487860697682	25.0	nuc
chr1	6484368	6484369	0.361232663671	0.154775346512	0.594666060202	15.0	occ
chr1	6484668	6484669	0.586472082386	0.385687339591	0.758077426488	24.0	nuc
chr1	6496334	6496335	0.873474326363	0.465644036089	0.970343060125	3.0	nuc
chr1	6496523	6496524	0.998529469661	0.418353745424	0.999794678601	2.0	occ
chr1	6496781	6496782	0.596349881347	0.357644622921	0.799346184421	14.0	nuc
chr1	6497049	6497050	0.601630597715	0.410787144274	0.768000034565	21.0	occ
chr1	6497397	6497398	0.753376423834	0.677289683144	0.8176685929	96.0	nuc
chr1	6497769	6497770	0.642594246862	0.467537364849	0.789705723504	24.0	nuc
chr1	6498148	6498149	0.290727440815	0.189356252573	0.403909879168	63.0	nuc
chr1	6498405	6498406	0.831012974412	0.754447178198	0.886776714451	81.0	nuc
chr1	6498584	6498585	0.64350027436	0.434608359732	0.813928792167	20.0	nuc
chr1	6498778	6498779	0.712565862792	0.472745693847	0.883665016552	12.0	nuc
chr1	6498994	6498995	0.532496978541	0.328977623447	0.724069408136	19.0	occ
chr1	6499384	6499385	0.53250265638	0.279927079826	0.765500287787	12.0	occ
chr1	6504257	6504258	0.754665732073	0.556758188786	0.897520517062	17.0	occ
chr1	6504573	6504574	0.862772865403	0.363977900087	0.958017912469	1.0	occ
chr1	6504722	6504723	0.41611400441	0.185700035264	0.660888757183	9.0	nuc
chr1	6504844	6504845	0.437072231061	0.149338525118	0.740745221126	7.0	nuc
chr1	6505017	6505018	0.394886854552	0.147415228453	0.669481357616	9.0	occ
chr1	6505213	6505214	0.738073850872	0.583365626291	0.852689322367	27.0	nuc
chr1	6505508	6505509	0.396403863293	0.242116829947	0.56032756488	25.0	nuc
chr1	6506053	6506054	0.621510932577	0.360461733752	0.835013668948	12.0	occ
chr1	6506203	6506204	0.402786538895	0.215009211169	0.604181847171	18.0	nuc
chr1	6506399	6506400	0.553388573748	0.243001421179	0.811103048693	9.0	nuc
chr1	6531975	6531976	0.713407715664	0.42662035381	0.901418241657	9.0	nuc
chr1	6532145	6532146	0.67497636004	0.564658027364	0.772232216872	57.0	nuc
chr1	6532516	6532517	0.761024736914	0.558645010992	0.898935376012	15.0	nuc
chr1	6532967	6532968	0.553528257312	0.291351760464	0.786482897128	10.0	nuc
chr1	6533219	6533220	0.921535316928	0.258289660376	0.986484185571	3.0	occ
chr1	6534976	6534977	0.672245578926	0.397096531511	0.865319989888	9.0	nuc
chr1	6535443	6535444	0.553758014182	0.268641457785	0.791023680435	12.0	nuc
chr1	6535610	6535611	0.830228051765	0.712020667661	0.913064946918	41.0	nuc
chr1	6535884	6535885	0.488948117398	0.3642890193	0.611533577349	46.0	nuc
chr1	6536103	6536104	0.791417346493	0.444525869888	0.964753206815	6.0	occ
chr1	6536262	6536263	0.430553589305	0.159391826093	0.703223193133	10.0	nuc
chr1	6536410	6536411	0.653356902543	0.377723688536	0.857639753606	10.0	nuc
chr1	6536617	6536618	0.611393616833	0.270867808117	0.867754170702	7.0	occ
chr1	6536760	6536761	0.563360656152	0.209972040629	0.862258856475	6.0	nuc
chr1	6546582	6546583	0.57743719126	0.43061025022	0.709345853911	36.0	nuc
chr1	6546841	6546842	0.52892649763	0.440822372868	0.610560331474	99.0	nuc
chr1	6547031	6547032	0.594074920717	0.340280845882	0.80603276023	12.0	occ
chr1	6547284	6547285	0.39792945578	0.125206186781	0.688937967545	9.0	nuc
chr1	6548998	6548999	0.532823358437	0.425898157977	0.63664113357	64.0	nuc
chr1	6549191	6549192	0.272680585188	0.218438700597	0.326523666128	190.0	nuc
chr1	6549458	6549459	0.489722135823	0.434362481347	0.544562145985	219.0	nuc
chr1	6549606	6549607	0.573244066352	0.462854280305	0.675593120448	62.0	nuc
chr1	6549761	6549762	0.446496654372	0.3442408906	0.550835499357	73.0	nuc
chr1	6549984	6549985	0.546382267757	0.450164120471	0.639723369334	81.0	nuc
chr1	6550253	6550254	0.70624586593	0.598863838501	0.79867811786	52.0	nuc
chr1	6550439	6550440	0.597075830479	0.471276886135	0.71419415552	47.0	nuc
chr1	6550568	6550569	0.198320420008	0.148203289733	0.255472364647	158.0	nuc
chr1	6550810	6550811	0.706839717201	0.61520654497	0.785029122758	79.0	nuc
chr1	6550995	6550996	0.553317624717	0.44167747555	0.659740099215	53.0	nuc
chr1	6551182	6551183	0.490975648923	0.391445898475	0.594646869387	70.0	occ
chr1	6583221	6583222	0.689647069188	0.306983925661	0.926352400109	5.0	occ
chr1	6583532	6583533	0.341892947683	0.138156227029	0.569404829111	16.0	nuc
chr1	6583663	6583664	0.783711934338	0.593355103933	0.910622780909	23.0	occ
chr1	6584016	6584017	0.484379823496	0.274314632419	0.694528275091	16.0	occ
chr1	6584742	6584743	0.813091152232	0.451829823688	0.969778523721	7.0	nuc
chr1	6613585	6613586	0.465261206804	0.192058227849	0.737367666698	9.0	occ
chr1	6613758	6613759	0.349655272981	0.154919749076	0.564980507647	16.0	nuc
chr1	6613913	6613914	0.783443695526	0.564688176546	0.915639673829	11.0	occ
chr1	6614075	6614076	0.607695498306	0.372593189676	0.798187755644	14.0	nuc
chr1	6614270	6614271	0.637050881173	0.455025076772	0.793030626291	24.0	nuc
chr1	6614473	6614474	0.746036734667	0.669800108861	0.813375467219	90.0	nuc
chr1	6614816	6614817	0.716278091329	0.584742136249	0.822898363326	45.0	nuc
chr1	6615273	6615274	0.381028075701	0.129646050322	0.659426637774	11.0	nuc
chr1	6615491	6615492	0.558031920624	0.339902062081	0.753785076008	16.0	nuc
chr1	6669067	6669068	0.758592213473	0.353754015522	0.965057497535	4.0	nuc
chr1	6669222	6669223	1.0	0.528267650248	1.0	3.0	occ
chr1	6669432	6669433	0.573390074425	0.347001048543	0.776938605238	15.0	occ
chr1	6669698	6669699	0.495212814287	0.341329065049	0.6454529363	29.0	nuc
chr1	6669948	6669949	0.338976541299	0.243522144758	0.442278012912	57.0	occ
chr1	6670171	6670172	0.328031630705	0.172961264247	0.507685507534	22.0	occ
chr1	6670506	6670507	0.969643066579	0.728874830718	0.994899281376	6.0	nuc
chr1	6670871	6670872	0.423871883514	0.152709877243	0.70863912657	10.0	occ
chr1	6693758	6693759	0.744669132751	0.432730599828	0.924583619602	6.0	occ
chr1	6694283	6694284	0.444294349365	0.104621755432	0.77204047211	6.0	nuc
chr1	6694675	6694676	0.498689297418	0.239825970894	0.737333273527	11.0	occ
chr1	6694976	6694977	0.615790177907	0.483099635299	0.734860915577	32.0	nuc
chr1	6695174	6695175	0.681035318341	0.421235140143	0.877163735505	11.0	occ
chr1	6695395	6695396	0.371359864531	0.140160417384	0.634316850071	10.0	nuc
chr1	6705653	6705654	0.523056218216	0.134987774655	0.872347698896	3.0	occ
chr1	6706427	6706428	0.706201052561	0.496392275118	0.864490523171	15.0	nuc
chr1	6706602	6706603	0.586804045436	0.35177159256	0.788083959105	14.0	occ
chr1	6706911	6706912	0.710866118069	0.479032991932	0.879390945091	16.0	occ
chr1	6707102	6707103	0.348929768277	0.116551822332	0.607868597784	12.0	nuc
chr1	6707260	6707261	0.466481878662	0.116182496913	0.83254098608	4.0	occ
chr1	6707638	6707639	0.366373030019	0.123272195084	0.652857812611	9.0	occ
chr1	6760915	6760916	0.440769900049	0.189645041854	0.7060855949	8.0	occ
chr1	6761065	6761066	0.444620970128	0.173748997113	0.711165123234	10.0	occ
chr1	6761226	6761227	0.668765510438	0.434567850617	0.849029671063	14.0	occ
chr1	6761437	6761438	0.323438529749	0.145771763509	0.529049728653	20.0	nuc
chr1	6761584	6761585	0.502056722619	0.28433189946	0.705070373247	15.0	nuc
chr1	6761760	6761761	0.810918001263	0.719791983385	0.878132475057	62.0	nuc
chr1	6761982	6761983	0.18041126677	0.135889521515	0.227617773664	214.0	nuc
chr1	6762142	6762143	0.56371522374	0.463849078419	0.658601020098	76.0	nuc
chr1	6762318	6762319	0.387489724828	0.176439740088	0.607123385133	17.0	nuc
chr1	6763033	6763034	0.680132192298	0.285146165701	0.927744638604	4.0	occ
chr1	6779104	6779105	0.999773499348	0.224723906579	0.999965153746	1.0	occ
chr1	6779327	6779328	0.73778837647	0.104640545304	0.955086415887	1.0	occ
chr1	6779760	6779761	0.837125469018	0.440904377568	0.96363464069	3.0	occ
chr1	6780114	6780115	0.580223520911	0.414980365458	0.724902726947	31.0	nuc
chr1	6780365	6780366	0.437572186116	0.31576537923	0.550510165564	50.0	nuc
chr1	6780587	6780588	0.926504269325	0.688338515449	0.986697987665	8.0	nuc
chr1	6781388	6781389	0.920982162714	0.515967079515	0.984492948611	3.0	occ
chr1	6786866	6786867	0.832003512731	0.255814211424	0.968502656073	3.0	occ
chr1	6787221	6787222	0.7737039326	0.379005580056	0.965463911293	6.0	nuc
chr1	6787382	6787383	0.999777855831	0.20102643968	1.0	2.0	nuc
chr1	6787560	6787561	0.563158350706	0.377969852291	0.721963506543	24.0	nuc
chr1	6787822	6787823	0.570652984819	0.339615916886	0.764751517882	17.0	nuc
chr1	6788214	6788215	0.723746928664	0.279882126676	0.960885183827	4.0	nuc
chr1	6788432	6788433	0.768110520677	0.260836668876	0.962705561121	4.0	occ
chr1	6853485	6853486	0.518825173464	0.206632861404	0.815766186673	6.0	occ
chr1	6854101	6854102	0.934546644011	0.414299197755	0.980650830236	2.0	occ
chr1	6854231	6854232	0.551208135776	0.282040029128	0.789839613663	10.0	occ
chr1	6854535	6854536	0.792932674876	0.560218039654	0.929661746343	15.0	nuc
chr1	6854752	6854753	0.633625881973	0.246655861591	0.906414803809	6.0	occ
chr1	6854917	6854918	0.851849134082	0.417870906554	0.978976045578	4.0	occ
chr1	6947765	6947766	0.88109576847	0.27385545976	0.97654799959	3.0	occ
chr1	6948028	6948029	0.639160219982	0.328931186989	0.867319767697	7.0	occ
chr1	6948210	6948211	0.750039810965	0.422383773743	0.936879625641	6.0	nuc
chr1	6948691	6948692	0.669222663799	0.415260099151	0.86326157956	11.0	occ
chr1	6948867	6948868	0.694548506127	0.171502914451	0.946283994695	2.0	occ
chr1	6949199	6949200	0.890417988102	0.375100617939	0.983786288805	2.0	occ
chr1	6949634	6949635	0.996511870438	0.484395856572	0.999522788515	2.0	nuc
chr1	6949876	6949877	0.886634593006	0.164400764604	0.957425457998	1.0	occ
chr1	6950308	6950309	0.538004809629	0.353362307847	0.706970509325	28.0	occ
chr1	6950822	6950823	0.836522006206	0.431737782737	0.976650345677	4.0	nuc
chr1	6950955	6950956	0.631517588283	0.116944343292	0.938357545149	5.0	occ
chr1	6951094	6951095	0.635528608015	0.206286710706	0.930007620011	4.0	occ
chr1	7102088	7102089	0.601440296295	0.30893763871	0.845562608923	8.0	occ
chr1	7102401	7102402	1.0	0.546299061518	1.0	4.0	occ
chr1	7102627	7102628	0.449049097225	0.184176633961	0.719725226989	10.0	nuc
chr1	7102838	7102839	0.715821505043	0.531018288233	0.856027653917	22.0	nuc
chr1	7103092	7103093	0.560280035492	0.42930879182	0.686121561079	44.0	nuc
chr1	7103283	7103284	0.871644534695	0.62956119339	0.969885761133	8.0	nuc
chr1	7103474	7103475	0.456764267368	0.167826577828	0.74481490158	8.0	nuc
chr1	7103864	7103865	0.412348105177	0.117847084208	0.738907152909	5.0	occ
chr1	7104005	7104006	0.418345222317	0.111378823719	0.74058115243	7.0	occ
chr1	7130293	7130294	0.900080542036	0.616499464082	0.972781911278	5.0	nuc
chr1	7130480	7130481	0.847767318986	0.688163459149	0.941014199763	22.0	occ
chr1	7130785	7130786	0.850366848415	0.715749919985	0.934303541129	29.0	nuc
chr1	7130978	7130979	0.389033663325	0.181959121338	0.614773253671	14.0	nuc
chr1	7131185	7131186	0.467339136266	0.165589333557	0.76637246349	6.0	nuc
chr1	7267284	7267285	0.776706815211	0.457454979333	0.944532748051	7.0	nuc
chr1	7267866	7267867	0.913888554037	0.543546716858	0.988039641362	4.0	occ
chr1	7268036	7268037	0.350808791996	0.237418082332	0.467062474918	50.0	nuc
chr1	7268291	7268292	0.634167921395	0.440102530943	0.778560228309	17.0	nuc
chr1	7277504	7277505	1.0	0.29531059875	1.0	2.0	nuc
chr1	7278308	7278309	0.80500890521	0.449347725862	0.950155973722	5.0	occ
chr1	7278625	7278626	0.912133137552	0.689880093687	0.976138754643	8.0	occ
chr1	7279218	7279219	0.361950224758	0.109224903346	0.67005951232	8.0	occ
chr1	7279379	7279380	0.617650288064	0.188944350562	0.901487566279	3.0	nuc
chr1	7283978	7283979	0.726024134484	0.544923109326	0.860708718267	19.0	occ
chr1	7284345	7284346	0.436617602472	0.148923746155	0.748556073359	7.0	occ
chr1	7285854	7285855	0.666922937204	0.219938086789	0.945519085979	4.0	occ
chr1	7285993	7285994	0.583398188913	0.298309295881	0.822841203133	9.0	nuc
chr1	7513809	7513810	0.559472074787	0.194589716147	0.864456785805	5.0	nuc
chr1	7513976	7513977	0.59080281083	0.190302133589	0.89592620682	3.0	occ
chr1	7514431	7514432	0.699415148812	0.449874743717	0.878041154906	10.0	nuc
chr1	7514698	7514699	0.932384451381	0.628780020945	0.990305710129	6.0	occ
chr1	7515208	7515209	0.634674866921	0.348038438407	0.857250301507	8.0	nuc
chr1	7515338	7515339	0.609346085797	0.311051371728	0.846746826664	8.0	nuc
chr1	7599010	7599011	0.557369413945	0.133054899197	0.901654970109	3.0	occ
chr1	7599197	7599198	0.817603322954	0.296199682853	0.966548463815	3.0	occ
chr1	7599524	7599525	0.497036148517	0.219871438587	0.74888099535	9.0	occ
chr1	7599783	7599784	0.63046852176	0.520930006703	0.729458023061	59.0	nuc
chr1	7600134	7600135	0.770734711537	0.643364820371	0.869670720176	39.0	nuc
chr1	7600434	7600435	0.959036796042	0.428073876746	0.99017708608	2.0	occ
chr1	7620716	7620717	0.456766757433	0.112283805994	0.809721093432	6.0	occ
chr1	7620989	7620990	1.0	0.697565855889	1.0	5.0	occ
chr1	7621205	7621206	0.622279231215	0.225616974756	0.89988512995	7.0	occ
chr1	7621558	7621559	0.426013112494	0.236113800175	0.62288910393	17.0	nuc
chr1	7621796	7621797	0.693955294398	0.336196175762	0.90792116141	6.0	nuc
chr1	7706948	7706949	0.713727921188	0.346334821214	0.928255021978	6.0	nuc
chr1	7707150	7707151	0.983776108129	0.877197604428	0.993682529271	16.0	nuc
chr1	7707328	7707329	0.543228157479	0.367443923497	0.705809333792	28.0	nuc
chr1	7707612	7707613	0.765942391085	0.616167876952	0.874747690472	31.0	nuc
chr1	7707772	7707773	0.767100104549	0.445607242786	0.943070643739	6.0	occ
chr1	7707894	7707895	0.620243278242	0.215998882826	0.887837871149	5.0	nuc
chr1	7726687	7726688	0.39802566449	0.135157630077	0.676524633139	9.0	nuc
chr1	7726898	7726899	0.963965525884	0.567440912624	0.993140980301	3.0	occ
chr1	7727441	7727442	0.65237978441	0.344572917316	0.879105834145	9.0	occ
chr1	7727625	7727626	0.71469154975	0.569594680696	0.830549220971	29.0	nuc
chr1	7727938	7727939	0.719433737896	0.608687628181	0.811149192756	48.0	nuc
chr1	7728295	7728296	0.560913979034	0.251593330563	0.820759009845	10.0	nuc
chr1	7728607	7728608	0.856500438042	0.48614331139	0.97094295953	4.0	occ
chr1	7729031	7729032	0.658077861294	0.226234020087	0.933708465264	4.0	occ
chr1	7729397	7729398	0.820291316306	0.473260890072	0.970804268146	6.0	nuc
chr1	7729581	7729582	0.5774990245	0.355160873227	0.772324423854	15.0	occ
chr1	7729817	7729818	0.586710953066	0.437174064726	0.71872666783	31.0	nuc
chr1	7729987	7729988	0.409164110735	0.205055246711	0.622198751267	17.0	nuc
chr1	7730191	7730192	0.988564969986	0.561932119651	0.998346032341	8.0	nuc
chr1	7730382	7730383	0.761853435317	0.355082613409	0.959794872531	6.0	occ
chr1	7812364	7812365	0.541170535581	0.182042779523	0.829273905822	7.0	nuc
chr1	7812537	7812538	0.771035337072	0.558422793586	0.913588902659	16.0	nuc
chr1	7812733	7812734	0.435925049064	0.231738117551	0.639689741236	18.0	nuc
chr1	7812877	7812878	0.551662141078	0.365480949434	0.725687822259	21.0	occ
chr1	7813215	7813216	0.695221309871	0.501224315376	0.842237844165	18.0	nuc
chr1	7813450	7813451	0.471762035171	0.173325521678	0.772898246086	6.0	occ
chr1	7813648	7813649	0.942330781118	0.249448973453	0.977499594775	2.0	occ
chr1	7813838	7813839	0.491648888188	0.233442822818	0.732850021232	11.0	nuc
chr1	7814028	7814029	0.464034404297	0.148249528726	0.770277120903	6.0	occ
chr1	7867416	7867417	0.840605531172	0.475132764482	0.966782519243	5.0	nuc
chr1	7868115	7868116	0.912045938595	0.572443887108	0.984193709233	5.0	occ
chr1	7868355	7868356	0.770403755147	0.606691558197	0.883322161598	27.0	nuc
chr1	7868628	7868629	0.713545241871	0.529015240308	0.853577384129	21.0	nuc
chr1	7868843	7868844	0.679564932752	0.208390237039	0.947180834455	3.0	nuc
chr1	7869136	7869137	1.0	0.46245865091	1.0	2.0	occ
chr1	7869414	7869415	1.0	0.217601237101	1.0	1.0	occ
chr1	7869577	7869578	1.0	0.337531228053	1.0	2.0	occ
chr1	7962873	7962874	0.352756128703	0.242612468332	0.468555344402	56.0	nuc
chr1	7963273	7963274	0.435113062664	0.168658453821	0.721892999861	9.0	occ
chr1	7963818	7963819	0.875764714012	0.372148587559	0.975956942666	2.0	nuc
chr1	8020923	8020924	0.363846929634	0.143778082203	0.61348795627	12.0	nuc
chr1	8021087	8021088	0.580398407989	0.295528707232	0.822696248538	11.0	occ
chr1	8021392	8021393	0.504941895174	0.430147804277	0.573079541115	131.0	nuc
chr1	8021710	8021711	0.208683850223	0.190085422614	0.226007362816	1345.0	nuc
chr1	8021889	8021890	0.694818161816	0.637017004819	0.746209730956	174.0	nuc
chr1	8022122	8022123	0.688584581476	0.589005959997	0.774894134479	67.0	occ
chr1	8022495	8022496	0.438011742168	0.175584678921	0.705740526135	11.0	nuc
chr1	8034472	8034473	0.631574897113	0.279187286942	0.895955151081	6.0	occ
chr1	8034966	8034967	0.541684972403	0.177826092471	0.845533807728	6.0	nuc
chr1	8035151	8035152	0.778129775558	0.563678296288	0.920475162003	14.0	nuc
chr1	8035359	8035360	0.417375535372	0.287260593141	0.547616923352	39.0	nuc
chr1	8035666	8035667	0.575020589441	0.428181335585	0.702681484529	32.0	nuc
chr1	8036223	8036224	0.936841051084	0.298133677217	0.983669673131	2.0	occ
chr1	8041505	8041506	0.41151506095	0.240994300984	0.59006484091	25.0	nuc
chr1	8041856	8041857	0.736995120916	0.447461300717	0.920528159985	9.0	nuc
chr1	8042210	8042211	0.898938636941	0.193375581253	0.957498305331	1.0	occ
chr1	8042414	8042415	0.383721032928	0.252005590597	0.520986583567	43.0	nuc
chr1	8042679	8042680	0.46168194028	0.320762986458	0.598336443615	38.0	nuc
chr1	8043091	8043092	0.656901231221	0.302519178102	0.902396276457	7.0	nuc
chr1	8074261	8074262	0.45844795726	0.200615885749	0.712435952637	7.0	occ
chr1	8074489	8074490	0.336400301283	0.129368106548	0.564206997465	17.0	nuc
chr1	8074746	8074747	0.325367004827	0.159942242653	0.523707154997	19.0	occ
chr1	8075096	8075097	0.274472352103	0.161382166641	0.401705508579	36.0	nuc
chr1	8075385	8075386	0.403672916672	0.301968581495	0.50832700744	70.0	nuc
chr1	8075606	8075607	0.437705494057	0.27118248557	0.605665545552	27.0	nuc
chr1	8075932	8075933	0.551658352977	0.370890510398	0.716718619003	24.0	occ
chr1	8076267	8076268	0.466793396366	0.26395540991	0.668195338361	22.0	occ
chr1	8090790	8090791	0.627916848607	0.145845901094	0.949108884086	3.0	occ
chr1	8091052	8091053	0.466148508449	0.165408966859	0.774485453272	6.0	occ
chr1	8091313	8091314	0.587156282322	0.374686377755	0.774700257333	19.0	nuc
chr1	8092136	8092137	0.987985473488	0.55842790891	0.995864498632	3.0	occ
chr1	8092328	8092329	0.489941235299	0.109460953957	0.863476334473	3.0	occ
chr1	8298172	8298173	0.72323028952	0.264819211741	0.953188408889	4.0	occ
chr1	8298806	8298807	0.646792956611	0.427488244411	0.818780196057	16.0	nuc
chr1	8299332	8299333	0.419210379488	0.335412112045	0.504351847822	100.0	nuc
chr1	8299517	8299518	0.493482432957	0.287940108626	0.688846613402	16.0	nuc
chr1	8300197	8300198	0.826898925846	0.575204146651	0.954778873522	9.0	occ
chr1	8373460	8373461	0.999416286891	0.637136524232	0.999844343171	3.0	occ
chr1	8373906	8373907	0.548125313944	0.165173533454	0.868160298117	5.0	nuc
chr1	8374381	8374382	0.723474522708	0.593123730814	0.82659233426	42.0	nuc
chr1	8374690	8374691	0.76382614204	0.666904539867	0.83986369016	56.0	nuc
chr1	8374879	8374880	0.624860647956	0.328822805959	0.850035255358	8.0	nuc
chr1	8375078	8375079	0.665350915557	0.380721041726	0.878317437275	9.0	nuc
chr1	8375212	8375213	0.743621030001	0.424818366339	0.933923184956	9.0	occ
chr1	8408164	8408165	0.434520874738	0.24935027605	0.625361953691	19.0	nuc
chr1	8408350	8408351	0.451640667193	0.277235644898	0.625340866645	25.0	nuc
chr1	8408516	8408517	0.646087151264	0.414232315447	0.831083554125	12.0	nuc
chr1	8408698	8408699	0.952783051455	0.684637872191	0.981493368829	7.0	occ
chr1	8408915	8408916	0.478450947572	0.28999707387	0.659443297191	19.0	nuc
chr1	8409082	8409083	0.584568258964	0.481705003271	0.679733898747	68.0	nuc
chr1	8409361	8409362	0.679239142592	0.504408660857	0.818763235421	28.0	nuc
chr1	8409700	8409701	0.675671526798	0.434586238823	0.857871237443	14.0	nuc
chr1	8409929	8409930	0.752112255929	0.544985453517	0.89539123703	18.0	nuc
chr1	8410115	8410116	0.689360547114	0.485748998688	0.848290308804	17.0	occ
chr1	8410357	8410358	0.40144161872	0.172233723143	0.656386803915	9.0	nuc
chr1	8411145	8411146	0.455146789513	0.16963388251	0.748399443569	6.0	nuc
chr1	8411281	8411282	0.472653985459	0.208238621425	0.726645395234	8.0	nuc
chr1	8411575	8411576	0.538923932406	0.289069583861	0.771585636341	11.0	occ
chr1	8411775	8411776	0.764854862601	0.505834578795	0.919423367567	10.0	nuc
chr1	8412008	8412009	0.442439941931	0.265990273842	0.620111352947	23.0	occ
chr1	8412317	8412318	0.640997676925	0.510444721989	0.757531743141	39.0	occ
chr1	8412569	8412570	0.619859412898	0.371773494246	0.818560272667	13.0	nuc
chr1	8434023	8434024	0.44750758111	0.192097271068	0.704526756827	12.0	nuc
chr1	8434144	8434145	0.531080977411	0.291863488223	0.751238599439	11.0	occ
chr1	8434393	8434394	0.91063227158	0.619496195508	0.987379499147	6.0	nuc
chr1	8434582	8434583	0.491493384759	0.253017240429	0.722477020855	11.0	occ
chr1	8434927	8434928	0.429234021285	0.245752882311	0.614425785861	15.0	nuc
chr1	8435289	8435290	0.632966490353	0.165199001646	0.944785314618	4.0	occ
chr1	8436008	8436009	0.99928779308	0.149180503818	0.999901082372	1.0	occ
chr1	8468475	8468476	0.508713176954	0.175612140695	0.804520019793	6.0	occ
chr1	8468787	8468788	0.86195239246	0.443810160697	0.98044656886	3.0	occ
chr1	8469024	8469025	0.455307835076	0.122429224073	0.77529340953	5.0	nuc
chr1	8469349	8469350	0.259399133647	0.106669215983	0.444357549018	25.0	occ
chr1	8469624	8469625	0.935649759597	0.41543417563	0.989412109717	3.0	occ
chr1	8469971	8469972	1.0	0.291303417807	1.0	1.0	occ
chr1	8470293	8470294	0.573340755796	0.194070058385	0.872204391645	5.0	nuc
chr1	8621148	8621149	0.375499937998	0.179532247826	0.581932699998	19.0	nuc
chr1	8621436	8621437	0.60706196706	0.459121414184	0.739390619796	40.0	nuc
chr1	8621622	8621623	0.792700459279	0.519331905386	0.944143493855	10.0	occ
chr1	8621817	8621818	0.73586434808	0.313124078974	0.958258610931	4.0	nuc
chr1	8622377	8622378	0.932336754622	0.672077091689	0.990898670674	6.0	nuc
chr1	8630731	8630732	0.970843973081	0.531852349645	0.99565448909	3.0	occ
chr1	8631023	8631024	0.654194388355	0.185058540709	0.950679923717	3.0	nuc
chr1	8631260	8631261	0.978614892021	0.235120417467	0.989105929707	1.0	occ
chr1	8631539	8631540	0.651012701307	0.21819053606	0.929182790645	5.0	occ
chr1	8631923	8631924	0.525368664033	0.172701471577	0.832517849255	5.0	occ
chr1	8632392	8632393	0.485675647509	0.152108231111	0.803451320323	6.0	nuc
chr1	8730619	8730620	0.692322319011	0.491100472405	0.851320994532	20.0	occ
chr1	8730853	8730854	0.336951453067	0.225001447713	0.458539025605	51.0	nuc
chr1	8731047	8731048	0.590721548862	0.314430859447	0.819055394185	12.0	occ
chr1	8731244	8731245	0.519823742188	0.274607905888	0.741339772324	16.0	nuc
chr1	8731463	8731464	0.271171007612	0.186658215465	0.362642726701	77.0	nuc
chr1	8731704	8731705	0.865498767066	0.479324982366	0.954435226459	3.0	nuc
chr1	8732363	8732364	0.560928063368	0.128312876018	0.896122748025	3.0	nuc
chr1	8785688	8785689	0.994285815675	0.239717022948	0.998964748197	1.0	occ
chr1	8785868	8785869	0.775498778867	0.181570523375	0.960771009696	3.0	nuc
chr1	8786445	8786446	0.387552274311	0.152274842043	0.643460571891	8.0	nuc
chr1	8786872	8786873	0.621785417093	0.473452321773	0.752071873328	36.0	occ
chr1	8787103	8787104	0.327484475173	0.159028265197	0.519425369836	26.0	occ
chr1	8787261	8787262	0.481292211906	0.138380526223	0.808135899887	5.0	nuc
chr1	8787463	8787464	0.625396626893	0.154132539441	0.944191742919	3.0	occ
chr1	8874421	8874422	0.975318174715	0.80558413983	0.993800471664	10.0	occ
chr1	8874734	8874735	0.566017422404	0.112793262661	0.931520085964	3.0	occ
chr1	8874991	8874992	0.656700250678	0.424178538687	0.835813367225	15.0	occ
chr1	8875398	8875399	0.613858320857	0.211817645472	0.897422401119	5.0	occ
chr1	8875652	8875653	0.612017671585	0.373983658469	0.802556646624	14.0	nuc
chr1	8875824	8875825	0.286748704669	0.12927521366	0.477200097015	24.0	occ
chr1	8876022	8876023	0.395163665073	0.229321480342	0.569537365031	27.0	occ
chr1	8908144	8908145	0.861337293819	0.623294420939	0.958261381849	9.0	occ
chr1	8908530	8908531	0.641673734622	0.390348029795	0.840031539954	10.0	nuc
chr1	8908840	8908841	0.490129619439	0.37571180506	0.602417998505	57.0	occ
chr1	8909122	8909123	0.135465088788	0.112384771006	0.160349909523	529.0	occ
chr1	8909264	8909265	0.58604676121	0.451092066456	0.706158843392	41.0	nuc
chr1	8909422	8909423	0.562662051728	0.328039033868	0.77212785007	13.0	occ
chr1	8909568	8909569	0.29840855218	0.143035304605	0.483183428284	22.0	nuc
chr1	8909776	8909777	0.676193089505	0.263534951093	0.928995586203	5.0	occ
chr1	8919009	8919010	0.465341899958	0.20698589723	0.717643787613	11.0	occ
chr1	8919500	8919501	0.383040455898	0.238051787539	0.536626976343	34.0	nuc
chr1	8919831	8919832	0.337010114191	0.195558785268	0.491670886509	30.0	nuc
chr1	8920088	8920089	0.420768432295	0.112111549936	0.723549006327	7.0	occ
chr1	8920295	8920296	0.522557081503	0.274752003385	0.74799942077	14.0	occ
chr1	8920635	8920636	0.492877400099	0.247897945035	0.72711256772	13.0	nuc
chr1	8922254	8922255	0.758316612014	0.439909653519	0.930414193627	9.0	occ
chr1	8922484	8922485	0.525525117426	0.243128007281	0.779632113134	8.0	nuc
chr1	8922605	8922606	0.376101601967	0.1620646155	0.608109323448	19.0	occ
chr1	8922854	8922855	0.549638266978	0.400550473128	0.685126711877	36.0	nuc
chr1	8923544	8923545	0.472291943816	0.211820619897	0.722998811626	10.0	nuc
chr1	8923775	8923776	0.569978717463	0.305195344108	0.794734408178	11.0	nuc
chr1	8930814	8930815	0.360599101103	0.145296503382	0.597799638701	14.0	occ
chr1	8930944	8930945	0.481639573244	0.258698421484	0.689614966556	16.0	nuc
chr1	8931167	8931168	0.245481050001	0.113383930829	0.403553297182	30.0	occ
chr1	8931321	8931322	0.176175095306	0.129870105792	0.229579038545	201.0	nuc
chr1	8931665	8931666	0.563352569063	0.469497090143	0.654113386479	91.0	occ
chr1	8931899	8931900	0.182835334201	0.116676454844	0.260265479516	94.0	nuc
chr1	8932050	8932051	0.452188108135	0.289606029698	0.614523079412	24.0	occ
chr1	8932446	8932447	0.444178632309	0.301492590166	0.588805288845	34.0	occ
chr1	8932892	8932893	0.534705603475	0.138097249651	0.861788934669	5.0	nuc
chr1	8962733	8962734	0.383240682875	0.214112821489	0.570950389369	21.0	nuc
chr1	8963109	8963110	0.433704049947	0.316336648506	0.552424856185	53.0	occ
chr1	8963567	8963568	0.770009158169	0.625078655313	0.876806767888	30.0	nuc
chr1	8963921	8963922	0.545107589754	0.465424158259	0.622034822815	110.0	occ
chr1	8964387	8964388	0.418023343526	0.296574124125	0.541963881516	50.0	nuc
chr1	8964719	8964720	0.383341658917	0.16176806525	0.625750304177	11.0	occ
chr1	8977430	8977431	0.696571942598	0.280483563608	0.940857896432	5.0	occ
chr1	8977602	8977603	0.935491971517	0.394996944394	0.991274868927	3.0	occ
chr1	8977814	8977815	0.658812915788	0.326331023467	0.87765723535	8.0	nuc
chr1	8978190	8978191	0.406182116298	0.254575510771	0.565086250898	27.0	nuc
chr1	8978518	8978519	0.42859340746	0.246941799626	0.614354285539	23.0	occ
chr1	8978661	8978662	0.51949691029	0.142491488939	0.854623635919	4.0	nuc
chr1	9022559	9022560	0.448280123494	0.15122739799	0.74598608826	8.0	nuc
chr1	9022857	9022858	0.428529443387	0.123467206685	0.759544429205	6.0	occ
chr1	9023005	9023006	0.662891104343	0.45804604976	0.82613511699	19.0	nuc
chr1	9023266	9023267	0.341386636317	0.243908234702	0.444661837199	69.0	nuc
chr1	9023426	9023427	0.314490735099	0.1178845852	0.562029294396	13.0	occ
chr1	9023667	9023668	0.72235797696	0.44071382505	0.9115327595	10.0	nuc
chr1	9023796	9023797	0.57673851886	0.119233952864	0.904306585402	6.0	occ
chr1	9047155	9047156	0.627888627661	0.251245538833	0.902795421278	4.0	occ
chr1	9047627	9047628	0.591593576121	0.178404473605	0.891669946351	3.0	nuc
chr1	9047943	9047944	0.745790357874	0.535136141925	0.894845886863	16.0	occ
chr1	9048153	9048154	0.456105186395	0.348751581128	0.567222421854	70.0	nuc
chr1	9048427	9048428	0.487865153309	0.268170536751	0.70460529416	17.0	nuc
chr1	9048876	9048877	0.720524710225	0.24329886421	0.960408583696	4.0	nuc
chr1	9049104	9049105	0.417852006013	0.103679257498	0.748917484008	6.0	occ
chr1	9049279	9049280	0.505416755649	0.152228262307	0.819520426945	4.0	occ
chr1	9064865	9064866	0.977503368307	0.814916110561	0.9949214344	10.0	occ
chr1	9065032	9065033	0.837060612311	0.587811585439	0.961617882737	9.0	occ
chr1	9065201	9065202	0.682546150454	0.539625188248	0.800585579615	36.0	nuc
chr1	9065493	9065494	0.570483883613	0.376112775193	0.741981548992	19.0	nuc
chr1	9065838	9065839	0.965729773251	0.532932945185	0.995342637163	3.0	nuc
chr1	9066004	9066005	0.878146311389	0.597631434834	0.982524919019	8.0	nuc
chr1	9069365	9069366	0.689903284016	0.390563519958	0.897552258097	9.0	occ
chr1	9069524	9069525	0.386632662282	0.121306248824	0.698542740277	9.0	occ
chr1	9069888	9069889	0.799903758158	0.509072489049	0.953969024522	8.0	occ
chr1	9070100	9070101	0.440103406727	0.244202885714	0.639127765116	18.0	nuc
chr1	9070375	9070376	0.49645123062	0.298590590433	0.686768808126	19.0	nuc
chr1	9070651	9070652	0.416884925711	0.117574742037	0.742772564705	7.0	occ
chr1	9071149	9071150	0.36832000656	0.142980884602	0.636165974271	10.0	occ
chr1	9071270	9071271	0.240288879647	0.102409901757	0.418789027525	21.0	nuc
chr1	9160947	9160948	0.520107331752	0.319189286264	0.706501443843	16.0	nuc
chr1	9161161	9161162	0.734009993827	0.452421472226	0.913733648963	8.0	occ
chr1	9161655	9161656	0.630145956487	0.461310455597	0.771264875804	24.0	nuc
chr1	9161966	9161967	0.638287423673	0.454727355821	0.792677473733	23.0	occ
chr1	9162154	9162155	0.549089657641	0.111183932356	0.889975097626	4.0	occ
chr1	9162413	9162414	0.623321126702	0.21849211907	0.891168089797	4.0	occ
chr1	9162706	9162707	0.994040800215	0.590599827619	0.999057515317	3.0	nuc
chr1	9169853	9169854	0.597949421087	0.333742650479	0.814671653792	12.0	occ
chr1	9170087	9170088	0.513943252914	0.33178133312	0.690597207926	22.0	occ
chr1	9170384	9170385	0.585702856786	0.324269840418	0.808114136833	12.0	occ
chr1	9170531	9170532	0.642482975781	0.38142903171	0.836471867697	14.0	nuc
chr1	9170683	9170684	0.208421014324	0.131089201297	0.297810190355	86.0	nuc
chr1	9171115	9171116	0.41899675861	0.340277672465	0.49842428906	122.0	nuc
chr1	9171302	9171303	0.672123369355	0.481816896078	0.826696978139	22.0	nuc
chr1	9171449	9171450	0.351912803147	0.16177696686	0.570408181195	13.0	nuc
chr1	9171853	9171854	0.429160933495	0.197474195847	0.667133271944	15.0	occ
chr1	9201409	9201410	0.580295296254	0.196574496604	0.884035948939	6.0	nuc
chr1	9201659	9201660	0.770485930693	0.322671112998	0.961658968168	4.0	nuc
chr1	9202327	9202328	0.662886849353	0.411549288255	0.853103603614	12.0	nuc
chr1	9202620	9202621	0.648018289385	0.472296817314	0.787632488031	24.0	nuc
chr1	9202821	9202822	0.494168177298	0.107788190647	0.827931950399	4.0	nuc
chr1	9203161	9203162	0.717648796436	0.356542232081	0.922468264611	6.0	occ
chr1	9203407	9203408	0.560828763847	0.418000094938	0.693896263556	35.0	nuc
chr1	9240683	9240684	0.45960506071	0.205152454994	0.71405739381	11.0	occ
chr1	9241258	9241259	0.344293934126	0.125272359232	0.600605498256	9.0	nuc
chr1	9241389	9241390	0.64510609761	0.503942404928	0.767407894542	38.0	nuc
chr1	9241646	9241647	0.506272416821	0.423774048518	0.587015487841	122.0	nuc
chr1	9241916	9241917	0.700569295434	0.549026106962	0.820556978004	37.0	occ
chr1	9242080	9242081	0.261741556875	0.167566018025	0.372150794182	58.0	nuc
chr1	9242348	9242349	0.561584281772	0.480610840124	0.639399002487	109.0	nuc
chr1	9242567	9242568	0.678820434451	0.510623150371	0.813157973802	22.0	nuc
chr1	9255989	9255990	0.739327603809	0.464089954608	0.916901359509	12.0	occ
chr1	9256163	9256164	0.51102643609	0.204934607402	0.786141031784	9.0	occ
chr1	9256310	9256311	0.490772951314	0.283526692298	0.692331357056	19.0	occ
chr1	9256565	9256566	0.405560481292	0.321375908744	0.494155615165	95.0	occ
chr1	9256813	9256814	0.43396035866	0.320498221874	0.548782829607	59.0	occ
chr1	9257170	9257171	0.820739719931	0.518606130346	0.967215976749	9.0	occ
chr1	9257722	9257723	0.721739741189	0.426739674157	0.909465515535	7.0	nuc
chr1	9293764	9293765	0.353257048701	0.269150322203	0.442168931528	99.0	nuc
chr1	9293981	9293982	0.505681584835	0.267924892807	0.720549401541	18.0	nuc
chr1	9294296	9294297	0.317206549854	0.244410685322	0.394752614542	126.0	nuc
chr1	9294553	9294554	0.628450994009	0.563103293004	0.690249671234	160.0	nuc
chr1	9294935	9294936	0.265315105664	0.210542687972	0.327124476739	167.0	nuc
chr1	9295264	9295265	0.295041709765	0.203317088862	0.396531945344	63.0	nuc
chr1	9295599	9295600	0.710300539203	0.46959638976	0.875254236743	12.0	nuc
chr1	9309675	9309676	0.559891381722	0.262975208693	0.815348082182	7.0	occ
chr1	9309857	9309858	0.606016213733	0.169817936443	0.913581228346	4.0	nuc
chr1	9309985	9309986	0.757650051312	0.392951089888	0.950184021646	8.0	occ
chr1	9310161	9310162	0.241621237455	0.111446150644	0.403448471438	28.0	occ
chr1	9311310	9311311	0.474603627269	0.126348248792	0.823888234824	4.0	occ
chr1	9326527	9326528	0.995422705108	0.640693957762	0.999267887676	4.0	occ
chr1	9326908	9326909	0.691027705844	0.220563585124	0.924298538354	2.0	nuc
chr1	9327196	9327197	0.478089200135	0.36903424453	0.585679856346	58.0	nuc
chr1	9327478	9327479	0.55215058841	0.379733874729	0.709168634234	27.0	nuc
chr1	9327709	9327710	0.696097244505	0.39681968893	0.899223133476	9.0	occ
chr1	9327996	9327997	0.954567885893	0.464663857985	0.994011582652	2.0	nuc
chr1	9328290	9328291	0.698908558427	0.167720240054	0.959403496756	3.0	nuc
chr1	9348257	9348258	0.612078820722	0.153452891361	0.92754928626	4.0	occ
chr1	9348860	9348861	0.856264227754	0.159362081269	0.978813719112	1.0	occ
chr1	9349119	9349120	0.683607946725	0.358827922326	0.893926070234	10.0	nuc
chr1	9349406	9349407	0.614655903324	0.409113489202	0.789370087633	21.0	nuc
chr1	9349679	9349680	0.380292474334	0.143158666565	0.640099089009	9.0	occ
chr1	9349972	9349973	0.201540519193	0.100968061896	0.32268778954	46.0	occ
chr1	9350214	9350215	0.15745055364	0.109898732328	0.210898230436	165.0	nuc
chr1	9354569	9354570	0.231345434393	0.161450077727	0.310583182884	88.0	nuc
chr1	9354884	9354885	0.729275598792	0.506622494345	0.883610159538	12.0	occ
chr1	9355513	9355514	0.375384752398	0.141058167859	0.634954441638	14.0	occ
chr1	9356034	9356035	0.316845527393	0.114381535768	0.570690024042	12.0	occ
chr1	9515199	9515200	1.0	0.348509701457	1.0	2.0	nuc
chr1	9515476	9515477	0.627994339754	0.102860132109	0.926494835664	2.0	occ
chr1	9515852	9515853	0.81072253118	0.563380104918	0.940787683697	12.0	occ
chr1	9516145	9516146	0.610856317571	0.474383862522	0.734410552286	41.0	nuc
chr1	9516311	9516312	0.460935013581	0.221839436166	0.692656675469	13.0	nuc
chr1	9516724	9516725	0.697251459081	0.40535221168	0.894960306825	11.0	occ
chr1	9550809	9550810	0.497413332498	0.24383738919	0.734483075253	11.0	nuc
chr1	9550980	9550981	0.524113751692	0.224242212771	0.79128341315	8.0	nuc
chr1	9551120	9551121	0.634881703345	0.412137949314	0.820867508144	18.0	occ
chr1	9551482	9551483	0.658193317697	0.396596212708	0.859274728067	12.0	occ
chr1	9551983	9551984	0.638718109771	0.201396092271	0.920949875232	4.0	nuc
chr1	9552216	9552217	0.935410991127	0.444041603862	0.990411755898	1.0	occ
chr1	9554868	9554869	0.532670599412	0.143155085576	0.876013172554	6.0	occ
chr1	9555305	9555306	0.675273028319	0.421822252976	0.865830259115	17.0	occ
chr1	9555670	9555671	0.650192525159	0.405582459421	0.848371126877	13.0	occ
chr1	9555968	9555969	0.585553701923	0.151053171776	0.90204492753	3.0	nuc
chr1	9556161	9556162	0.784312020563	0.193100206119	0.950812114168	2.0	occ
chr1	9632333	9632334	0.641901929734	0.189702168152	0.945529053086	3.0	occ
chr1	9632695	9632696	0.654696734045	0.286065452987	0.901012257895	7.0	occ
chr1	9633001	9633002	0.870079187707	0.44583749439	0.9749056743	4.0	occ
chr1	9633265	9633266	0.686787584803	0.385610610929	0.889145083625	10.0	nuc
chr1	9633388	9633389	0.818725523604	0.220121681666	0.975379177733	2.0	occ
chr1	9633800	9633801	0.661971542685	0.416378771016	0.854909894685	12.0	occ
chr1	9634635	9634636	1.0	0.261502229705	1.0	1.0	occ
chr1	9634964	9634965	0.720351136043	0.132753886458	0.947206936074	1.0	occ
chr1	9647540	9647541	0.685922445839	0.305632426883	0.917335838839	7.0	nuc
chr1	9647764	9647765	0.727776031897	0.290435528186	0.959362675019	4.0	nuc
chr1	9647998	9647999	0.698041018834	0.227912306195	0.951821236049	3.0	occ
chr1	9648540	9648541	0.524159156758	0.431498417426	0.613494714098	64.0	nuc
chr1	9649021	9649022	0.232600074789	0.140241610303	0.339081768117	63.0	nuc
chr1	9649253	9649254	0.637117423584	0.224416315472	0.914642527068	4.0	occ
chr1	9649490	9649491	0.34880052644	0.228126236073	0.475609134315	50.0	nuc
chr1	9649665	9649666	0.577139636515	0.445437437457	0.698911620289	39.0	nuc
chr1	9674777	9674778	0.404584578644	0.151448091293	0.688153147882	10.0	occ
chr1	9675316	9675317	0.706334251608	0.273047435352	0.951875532777	4.0	nuc
chr1	9675698	9675699	0.435635330462	0.306514671915	0.55907251084	52.0	nuc
chr1	9675972	9675973	0.6356537953	0.452118458504	0.788577218688	25.0	nuc
chr1	9676160	9676161	0.75027684295	0.448746660039	0.932879330594	7.0	occ
chr1	9686312	9686313	0.384105370366	0.167698121617	0.629841527114	14.0	occ
chr1	9686498	9686499	0.950443006144	0.766951656664	0.982716261513	8.0	occ
chr1	9686838	9686839	0.700226825213	0.33234014921	0.926458436728	5.0	occ
chr1	9687038	9687039	0.530115147211	0.294069467247	0.729007214113	13.0	nuc
chr1	9687391	9687392	0.629726540887	0.494547179058	0.749879178349	43.0	nuc
chr1	9687755	9687756	0.641236596268	0.338239561208	0.872070069915	7.0	occ
chr1	9687953	9687954	0.513053618224	0.180273258393	0.824069669032	6.0	occ
chr1	9688276	9688277	0.801383899921	0.461218078898	0.964179767034	6.0	occ
chr1	9761603	9761604	1.0	0.19882331577	1.0	2.0	occ
chr1	9761766	9761767	0.81972329389	0.485695547653	0.973970727703	7.0	occ
chr1	9762073	9762074	0.704698713112	0.32597435398	0.92622003177	5.0	occ
chr1	9762328	9762329	0.491010967037	0.2765275569	0.703048897159	16.0	occ
chr1	9762630	9762631	0.66670463125	0.477013680334	0.821298961122	22.0	nuc
chr1	9763102	9763103	0.528346914528	0.16324929586	0.862384243215	4.0	nuc
chr1	9781004	9781005	0.566650264765	0.206785706753	0.859486324405	6.0	occ
chr1	9781338	9781339	0.618281065829	0.198342713613	0.911180159388	4.0	nuc
chr1	9781625	9781626	0.692227936313	0.379815336565	0.900817368732	10.0	occ
chr1	9781911	9781912	0.3966625213	0.240368368833	0.562924116225	26.0	nuc
chr1	9782068	9782069	0.306978364928	0.173716119962	0.452245213134	36.0	nuc
chr1	9782301	9782302	0.450595401277	0.214867591252	0.690674082872	11.0	occ
chr1	9782452	9782453	0.459291896357	0.126137425499	0.806555540497	4.0	nuc
chr1	9782678	9782679	0.595572531672	0.351429795545	0.805170937966	12.0	nuc
chr1	9783112	9783113	0.513333812399	0.148535208333	0.84148864357	6.0	occ
chr1	9784221	9784222	0.836806852444	0.561649941209	0.966414682657	9.0	nuc
chr1	9784790	9784791	0.535942453436	0.227607559898	0.816053539829	7.0	nuc
chr1	9784950	9784951	0.666981206824	0.458636164886	0.833304605022	18.0	nuc
chr1	9785115	9785116	0.808322517106	0.701116780348	0.887169894508	48.0	nuc
chr1	9785407	9785408	0.591422313628	0.420122666416	0.735787021495	27.0	nuc
chr1	9785934	9785935	0.554968415742	0.117174167744	0.900362676027	4.0	occ
chr1	9786063	9786064	0.444934724425	0.142271069477	0.77072384437	7.0	occ
chr1	9786274	9786275	0.60377376426	0.267453729369	0.874490511251	6.0	nuc
chr1	9843752	9843753	0.623885937553	0.180993626561	0.918256680919	4.0	occ
chr1	9844024	9844025	0.44961178842	0.121165759937	0.794459164743	4.0	occ
chr1	9844198	9844199	0.947490934639	0.257434784981	0.98716767036	2.0	occ
chr1	9844400	9844401	0.658728259482	0.30185182361	0.896064616093	4.0	occ
chr1	9844648	9844649	0.498573928685	0.335178551351	0.655160163486	35.0	nuc
chr1	9844935	9844936	0.797329560435	0.67059424765	0.875816896684	26.0	nuc
chr1	9845250	9845251	0.713070131282	0.12799037859	0.950611921984	1.0	occ
chr1	9851355	9851356	0.491008146901	0.140802429823	0.812665306519	5.0	nuc
chr1	9852243	9852244	0.742593071234	0.347307473077	0.955164356925	5.0	occ
chr1	9852542	9852543	0.493180544134	0.330728099989	0.653938585357	24.0	occ
chr1	9852803	9852804	0.656660692029	0.480752860833	0.804384721713	22.0	nuc
chr1	9927379	9927380	0.70350421119	0.270431689216	0.95027433383	4.0	occ
chr1	9927575	9927576	0.698469350366	0.567537693302	0.806170827711	40.0	nuc
chr1	9927864	9927865	0.747735875249	0.631378934328	0.840729446234	45.0	nuc
chr1	9928086	9928087	0.588772319863	0.242117383575	0.850412363089	8.0	occ
chr1	9928323	9928324	0.547435803312	0.127027587696	0.895717436018	3.0	occ
chr1	9934500	9934501	0.942682028735	0.338227147409	0.990362150477	2.0	occ
chr1	9934752	9934753	0.721827049514	0.125242528969	0.946057497384	3.0	occ
chr1	9934959	9934960	0.608604419132	0.482733091003	0.720256858509	52.0	nuc
chr1	9935221	9935222	0.489227475979	0.365504983617	0.608632916011	49.0	nuc
chr1	9935414	9935415	0.598524862749	0.290199515297	0.838509169612	9.0	nuc
chr1	9936107	9936108	0.998735039355	0.178404459728	0.999684641221	1.0	occ
chr1	9973618	9973619	0.799908785262	0.411683504531	0.955698927827	4.0	occ
chr1	9974252	9974253	0.598824416473	0.130561072649	0.935358156076	3.0	occ
chr1	9974501	9974502	0.788801607771	0.486188584533	0.941550761372	7.0	nuc
chr1	9974784	9974785	0.714844826608	0.503608339443	0.874488418291	16.0	occ
chr1	9975135	9975136	0.445226568649	0.166037178609	0.726443761225	8.0	nuc
chr1	9975355	9975356	0.428556966106	0.116788149128	0.748346901251	5.0	occ
chr1	9975665	9975666	0.970898785113	0.453980153442	0.996007109062	2.0	nuc
chr1	10002134	10002135	1.0	0.151450128267	1.0	1.0	occ
chr1	10002422	10002423	0.732521945395	0.504663396582	0.890640966571	15.0	occ
chr1	10002728	10002729	0.677049942764	0.560040157437	0.779246578761	44.0	nuc
chr1	10003023	10003024	0.297246437585	0.208473282683	0.390826804076	89.0	nuc
chr1	10003297	10003298	0.555089475509	0.493891714778	0.613905427916	186.0	nuc
chr1	10010062	10010063	0.960626796413	0.518411993773	0.97959580191	3.0	nuc
chr1	10010314	10010315	0.851799843888	0.541439903068	0.977606054493	7.0	nuc
chr1	10010679	10010680	0.364583082152	0.255811034463	0.481307148017	49.0	nuc
chr1	10011353	10011354	0.622922471358	0.129250389631	0.949891385942	3.0	nuc
chr1	10011600	10011601	0.664845135413	0.207832169807	0.948968646875	3.0	occ
chr1	10091823	10091824	0.324386660399	0.115353653358	0.587289991877	10.0	occ
chr1	10092224	10092225	0.509434827463	0.157344298396	0.821877416091	7.0	occ
chr1	10092583	10092584	0.360303645224	0.252952925215	0.47235490887	56.0	nuc
chr1	10093132	10093133	0.365280396231	0.299769215521	0.429976435705	171.0	nuc
chr1	10093321	10093322	0.67905742546	0.598899126631	0.75010868024	108.0	nuc
chr1	10093533	10093534	0.60415638223	0.503986151035	0.695685420743	68.0	nuc
chr1	10093661	10093662	0.381447976705	0.273339872842	0.494534708647	57.0	nuc
chr1	10093932	10093933	0.541190098494	0.393168538034	0.683803609489	32.0	nuc
chr1	10094314	10094315	0.608137769201	0.294238662781	0.856295625882	7.0	occ
chr1	10094511	10094512	0.749762214905	0.53699585539	0.894800824445	18.0	occ
chr1	10094785	10094786	0.302808705749	0.158817458124	0.467549279268	28.0	occ
chr1	10095205	10095206	0.965395756309	0.416075386781	0.993204906007	2.0	occ
chr1	10095433	10095434	0.805325757263	0.479613351835	0.964957908577	6.0	occ
chr1	10212512	10212513	0.618527200201	0.183817200736	0.923190144678	3.0	occ
chr1	10212849	10212850	0.550460360698	0.108404363629	0.898273734765	4.0	nuc
chr1	10213036	10213037	0.581024219095	0.39175716739	0.750919916865	19.0	nuc
chr1	10213345	10213346	0.612887157125	0.388364882422	0.800391138209	18.0	nuc
chr1	10213804	10213805	0.714676817991	0.121230937715	0.940478113722	1.0	occ
chr1	10214134	10214135	0.837092355214	0.179422256433	0.974469544146	1.0	occ
chr1	10269515	10269516	0.657445050901	0.208424170051	0.938900524187	4.0	occ
chr1	10269697	10269698	0.733222119223	0.479241743501	0.901757382982	11.0	occ
chr1	10270081	10270082	0.412840987322	0.344828287528	0.482734440517	139.0	occ
chr1	10270275	10270276	0.708629019332	0.645775866799	0.763389852641	160.0	nuc
chr1	10270566	10270567	0.12256874285	0.104159859407	0.140326143062	1075.0	occ
chr1	10270780	10270781	0.688998287508	0.565812019579	0.793389753623	45.0	occ
chr1	10271038	10271039	0.36619287997	0.117944222876	0.649210323178	10.0	occ
chr1	10271346	10271347	0.658349714514	0.491946362822	0.797449071533	28.0	occ
chr1	10271468	10271469	0.530746611622	0.400331667602	0.65511689825	46.0	nuc
chr1	10397294	10397295	0.971003872875	0.198338786993	0.992388530229	1.0	occ
chr1	10397639	10397640	0.9088958783	0.380155246282	0.985912059681	2.0	occ
chr1	10398174	10398175	0.491785552163	0.306704183914	0.668492483774	22.0	nuc
chr1	10398727	10398728	0.633933130243	0.100389329701	0.943039597246	1.0	occ
chr1	10436542	10436543	0.707414960602	0.355351584663	0.926772386882	7.0	nuc
chr1	10437334	10437335	0.980331017958	0.78271611677	0.99417708055	8.0	nuc
chr1	10437495	10437496	0.828174989446	0.678461533658	0.924830885018	26.0	occ
chr1	10437776	10437777	0.264743113444	0.166489400014	0.37638185324	58.0	nuc
chr1	10438025	10438026	0.954296884577	0.351335902423	0.9893598816	2.0	nuc
chr1	10438516	10438517	0.68681612064	0.225784872895	0.951725623435	5.0	occ
chr1	10487620	10487621	0.558480856461	0.244092159414	0.828249459864	6.0	nuc
chr1	10487994	10487995	0.66363607455	0.270974203403	0.915783925116	4.0	nuc
chr1	10488136	10488137	0.462011888835	0.306820105889	0.620072417611	29.0	occ
chr1	10488443	10488444	0.550526866091	0.379465311551	0.711421639086	25.0	nuc
chr1	10488594	10488595	0.615609659369	0.237447209796	0.891777576339	5.0	nuc
chr1	10488807	10488808	0.50472440666	0.223418280747	0.774056314482	7.0	nuc
chr1	10489012	10489013	0.609381977508	0.264495585176	0.863445260553	9.0	nuc
chr1	10489201	10489202	0.456736393354	0.103086499576	0.814674061298	4.0	nuc
chr1	10489387	10489388	0.921173683869	0.570097696023	0.982647575591	4.0	occ
chr1	10489942	10489943	0.536927901521	0.24513255519	0.788868946041	9.0	nuc
chr1	10490149	10490150	0.53279010976	0.325764206705	0.724214222068	18.0	occ
chr1	10490298	10490299	0.749044798857	0.633782555088	0.839114019309	53.0	nuc
chr1	10490618	10490619	0.640910735391	0.57316828584	0.704904907122	154.0	nuc
chr1	10490904	10490905	0.530470410353	0.44696053151	0.608069274311	101.0	nuc
chr1	10491198	10491199	0.628029352993	0.438989030581	0.785424953051	23.0	nuc
chr1	10491496	10491497	0.359141287896	0.108344650388	0.650774230171	8.0	occ
chr1	10554013	10554014	0.702108112523	0.23817016521	0.958806831531	4.0	nuc
chr1	10554348	10554349	0.601877697188	0.369138195169	0.801977934112	13.0	nuc
chr1	10554582	10554583	0.418418115904	0.190002132741	0.652680025758	13.0	nuc
chr1	10554741	10554742	0.460609485727	0.329985035627	0.587248076201	47.0	nuc
chr1	10555026	10555027	0.701134386619	0.574315005544	0.80852194407	39.0	nuc
chr1	10555455	10555456	0.482500950345	0.365683040742	0.598661414901	54.0	occ
chr1	10555666	10555667	0.700239437867	0.526577820918	0.835028503553	21.0	nuc
chr1	10555977	10555978	0.618705753486	0.509281814661	0.720540181047	63.0	occ
chr1	10566955	10566956	0.91009939067	0.42326577135	0.97762633207	2.0	occ
chr1	10567370	10567371	0.589062333405	0.402589624922	0.758094179417	23.0	nuc
chr1	10567534	10567535	0.291770497184	0.213317056464	0.379527788938	97.0	nuc
chr1	10567856	10567857	0.797170426188	0.677771177333	0.883753901828	41.0	nuc
chr1	10568231	10568232	0.492293552699	0.115153087694	0.847395196882	3.0	occ
chr1	10568526	10568527	0.948944915783	0.409850953421	0.98641237806	3.0	occ
chr1	10568654	10568655	0.575799004028	0.183010344223	0.877937470612	5.0	nuc
chr1	10574163	10574164	0.731810319826	0.184950682368	0.961638753736	3.0	nuc
chr1	10574517	10574518	0.851827312699	0.60637427188	0.960118496164	11.0	occ
chr1	10574815	10574816	0.737162135777	0.493477383385	0.908415590593	13.0	nuc
chr1	10574976	10574977	0.607431988381	0.245618942116	0.882060154968	6.0	occ
chr1	10589415	10589416	0.330473835533	0.165555233499	0.526572768708	18.0	nuc
chr1	10589629	10589630	0.846799183133	0.539402623341	0.978823460036	11.0	occ
chr1	10589976	10589977	0.377318020209	0.219343202735	0.544882574971	30.0	nuc
chr1	10590203	10590204	0.420221505288	0.101727709926	0.775700929668	5.0	occ
chr1	10590354	10590355	0.644706742796	0.396231838138	0.837365327436	13.0	nuc
chr1	10590642	10590643	0.293928360835	0.228527304754	0.365420628104	139.0	nuc
chr1	10590888	10590889	0.487590070504	0.31747834748	0.657814860007	24.0	occ
chr1	10591169	10591170	0.498042898649	0.243724700917	0.731070778305	10.0	nuc
chr1	10591408	10591409	0.608441433754	0.199551407642	0.903006156347	5.0	occ
chr1	10591584	10591585	0.899502821225	0.401244979227	0.970420833947	2.0	nuc
chr1	10751622	10751623	0.999589725243	0.525741545117	0.999939218555	2.0	nuc
chr1	10752023	10752024	0.610230634772	0.21678002253	0.884154388505	4.0	occ
chr1	10752149	10752150	0.738625125375	0.479889519874	0.90796187371	12.0	nuc
chr1	10752296	10752297	0.560089888415	0.288019086798	0.799061198534	10.0	occ
chr1	10752421	10752422	0.481277828918	0.255412865567	0.70532370461	13.0	nuc
chr1	10752743	10752744	0.605722347295	0.449891700236	0.732079664329	26.0	nuc
chr1	10752939	10752940	0.485641607509	0.183912128853	0.768013464599	7.0	occ
chr1	10753103	10753104	0.485671280162	0.216679889728	0.749412103734	9.0	nuc
chr1	10753670	10753671	0.370901950246	0.119029156259	0.642994920552	10.0	nuc
chr1	10926524	10926525	0.509617949961	0.19257740418	0.809763702521	6.0	nuc
chr1	10926678	10926679	0.568672300963	0.345014182256	0.770892885727	15.0	occ
chr1	10927488	10927489	0.586991300368	0.4577681232	0.70725153243	43.0	nuc
chr1	10927702	10927703	0.748972460839	0.452853838757	0.926957651594	11.0	occ
chr1	10927911	10927912	0.468010221208	0.128991009174	0.813080003136	5.0	occ
chr1	10928129	10928130	0.432855443063	0.117887343806	0.754070070395	6.0	occ
chr1	10928268	10928269	0.386184854827	0.102052563243	0.71920116006	5.0	occ
chr1	10969367	10969368	0.773583902386	0.419370213194	0.956866918439	7.0	occ
chr1	10969570	10969571	0.721362039623	0.265117171438	0.962362844185	4.0	nuc
chr1	10970033	10970034	0.631529555934	0.496542223853	0.74716260597	47.0	nuc
chr1	10970289	10970290	0.561793616578	0.350791899785	0.747261919722	20.0	occ
chr1	10970455	10970456	0.967412185102	0.15522173469	0.992770524236	2.0	occ
chr1	10970797	10970798	0.994027473238	0.664604397982	0.998204693394	4.0	nuc
chr1	11001211	11001212	0.622612087686	0.139624139102	0.940042142132	4.0	occ
chr1	11002092	11002093	0.68230487992	0.476468445659	0.84176912149	17.0	occ
chr1	11002346	11002347	0.665132242908	0.530000904362	0.778517821363	36.0	nuc
chr1	11002658	11002659	0.717300735355	0.324158842449	0.930012744341	5.0	occ
chr1	11002955	11002956	0.918753119875	0.250138036619	0.971666865727	1.0	occ
chr1	11003304	11003305	0.784595039113	0.234648840837	0.964363296216	2.0	occ
chr1	11020232	11020233	0.628580110816	0.18404640729	0.935782012712	3.0	nuc
chr1	11020528	11020529	1.0	0.41691777516	1.0	2.0	occ
chr1	11020687	11020688	0.594800962247	0.153862104463	0.928646086588	3.0	occ
chr1	11021089	11021090	0.625466920702	0.438361568159	0.784319957949	23.0	nuc
chr1	11021393	11021394	0.740499726481	0.618265790353	0.837385764743	39.0	nuc
chr1	11021724	11021725	0.420330624131	0.135835958015	0.735151767253	7.0	nuc
chr1	11021978	11021979	0.607374660608	0.1113176609	0.944884437161	4.0	occ
chr1	11039473	11039474	0.754426441718	0.399921798437	0.946065291807	6.0	occ
chr1	11039846	11039847	0.490623348465	0.171092081525	0.777311704473	6.0	nuc
chr1	11040085	11040086	0.747812042291	0.546379300917	0.885812375755	19.0	nuc
chr1	11040676	11040677	0.82881394581	0.522674541215	0.973255634631	7.0	occ
chr1	11040949	11040950	0.82115654412	0.583629712176	0.949011175624	10.0	nuc
chr1	11096738	11096739	0.990578160571	0.219352477976	0.998671569892	1.0	occ
chr1	11096916	11096917	0.940321854038	0.62739218169	0.991449380532	4.0	nuc
chr1	11097705	11097706	0.415347445969	0.253312479641	0.573178530736	25.0	nuc
chr1	11098019	11098020	0.680431355381	0.539931211063	0.798134813148	43.0	occ
chr1	11098191	11098192	0.369381972157	0.156311834688	0.60068803466	16.0	nuc
chr1	11098579	11098580	0.639437675438	0.311429584331	0.887639810663	8.0	occ
chr1	11098721	11098722	0.521358091053	0.118883005573	0.867162612625	4.0	nuc
chr1	11301777	11301778	0.657414602585	0.354696941548	0.870033416629	9.0	nuc
chr1	11302083	11302084	0.253035754568	0.139210470364	0.383308812676	41.0	nuc
chr1	11302403	11302404	0.996157099781	0.49290644296	0.999257440681	3.0	occ
chr1	11302894	11302895	0.838308578403	0.412050193748	0.980040191798	6.0	nuc
chr1	11345412	11345413	0.988166795391	0.300979723004	0.997471570714	1.0	occ
chr1	11345816	11345817	0.669119281167	0.347495402904	0.897394559437	6.0	nuc
chr1	11345966	11345967	0.911216586311	0.472509101346	0.987618669253	3.0	nuc
chr1	11346116	11346117	0.570044084496	0.240188361464	0.84217711714	8.0	nuc
chr1	11346355	11346356	0.856378765661	0.581265812582	0.959261849302	6.0	occ
chr1	11346665	11346666	0.87373767068	0.411723906377	0.97372663234	6.0	occ
chr1	11380305	11380306	0.430012997489	0.137614776771	0.739085326116	6.0	nuc
chr1	11380530	11380531	0.680744973167	0.449898110727	0.850276718716	14.0	nuc
chr1	11380761	11380762	0.556181367254	0.19520759115	0.843222162892	8.0	occ
chr1	11381088	11381089	1.0	0.208584644672	1.0	1.0	occ
chr1	11381279	11381280	0.512931940657	0.147941739401	0.83630718439	4.0	nuc
chr1	11381417	11381418	0.446569316076	0.13895493658	0.761621609991	5.0	occ
chr1	11396727	11396728	0.582312038044	0.266066231005	0.830911116351	5.0	nuc
chr1	11396902	11396903	0.951214139335	0.663790068929	0.990167148168	5.0	nuc
chr1	11397140	11397141	0.603997285215	0.127972519616	0.888458767565	1.0	occ
chr1	11397430	11397431	0.801723055901	0.48012058732	0.962187945856	7.0	occ
chr1	11397574	11397575	0.598176438938	0.394498487764	0.773472179759	21.0	occ
chr1	11397890	11397891	0.529455825757	0.296647794964	0.745056551334	16.0	occ
chr1	11398678	11398679	0.991993846106	0.501863560984	0.998897513878	3.0	occ
chr1	11423645	11423646	0.89039930984	0.283330749766	0.971984341692	2.0	occ
chr1	11424106	11424107	0.883241838926	0.458596931163	0.972193416097	3.0	nuc
chr1	11424613	11424614	0.735513992746	0.421439470152	0.932094064492	9.0	occ
chr1	11424751	11424752	0.646097440529	0.176822620506	0.940184005737	3.0	occ
chr1	11425305	11425306	0.786786460014	0.395972081151	0.968791386386	6.0	nuc
chr1	11538174	11538175	1.0	0.605890196314	1.0	5.0	occ
chr1	11538564	11538565	0.90881501405	0.569617132271	0.988071563386	4.0	nuc
chr1	11538749	11538750	0.298078338015	0.144013175675	0.478761221578	21.0	nuc
chr1	11539057	11539058	0.570677324706	0.426870654254	0.704923188063	32.0	nuc
chr1	11539348	11539349	0.426732903209	0.227331386193	0.638690792691	18.0	occ
chr1	11539599	11539600	0.493677956343	0.16362249323	0.819001013328	4.0	occ
chr1	11539820	11539821	0.583353476366	0.238869299056	0.865781805142	7.0	occ
chr1	11701835	11701836	0.442495311864	0.113186229461	0.772774557391	6.0	occ
chr1	11701992	11701993	0.509804284129	0.174414902826	0.822459978721	5.0	occ
chr1	11702159	11702160	0.529952062926	0.175115786584	0.82923797554	6.0	nuc
chr1	11702534	11702535	0.62846607446	0.492584669614	0.746816105991	38.0	nuc
chr1	11702802	11702803	0.613772169335	0.397802447102	0.77862577096	17.0	nuc
chr1	11702996	11702997	0.810092014206	0.465542849071	0.953875087467	7.0	nuc
chr1	11703169	11703170	0.906839849632	0.384000708107	0.992413873638	2.0	occ
chr1	11703527	11703528	0.603828621435	0.238319267795	0.88829758699	4.0	nuc
chr1	11704883	11704884	0.585961580862	0.168361472976	0.909605667976	3.0	occ
chr1	11705118	11705119	0.512771071399	0.181223951736	0.828416715217	6.0	occ
chr1	11705573	11705574	0.53420871207	0.171912043555	0.840714581409	7.0	occ
chr1	11705784	11705785	0.657129659638	0.483921530983	0.796274016221	20.0	nuc
chr1	11706051	11706052	0.58072817836	0.44616441478	0.701868360177	43.0	nuc
chr1	11706244	11706245	0.662065166765	0.413459364605	0.849958618188	16.0	occ
chr1	11706446	11706447	0.77229032091	0.535960038537	0.921166392803	13.0	nuc
chr1	11706577	11706578	0.512406856017	0.14581361819	0.836845590875	4.0	nuc
chr1	11706765	11706766	0.696397972092	0.362356591532	0.915422134957	7.0	occ
chr1	11723253	11723254	0.740781950221	0.311071069064	0.967095357556	5.0	occ
chr1	11723561	11723562	0.455134771534	0.232778505603	0.680693150654	13.0	nuc
chr1	11723732	11723733	0.911207987968	0.726530917833	0.980051258793	14.0	occ
chr1	11723877	11723878	0.436049039702	0.213956949301	0.665520171578	13.0	nuc
chr1	11724096	11724097	0.643961865475	0.524966326569	0.747112218333	49.0	nuc
chr1	11724376	11724377	0.326092302749	0.199672844457	0.460263877195	34.0	nuc
chr1	11724743	11724744	0.452694174342	0.259065834221	0.643720373442	24.0	nuc
chr1	11724903	11724904	0.747219999167	0.501378980836	0.910884205081	12.0	nuc
chr1	11770630	11770631	0.76117686973	0.150983414537	0.963969273826	3.0	occ
chr1	11771193	11771194	0.780522525007	0.565142627213	0.91057867309	16.0	nuc
chr1	11771470	11771471	0.642223096057	0.446785010915	0.79657039994	21.0	nuc
chr1	11779387	11779388	0.782710228899	0.363011337595	0.957208904832	3.0	occ
chr1	11779545	11779546	0.747830665608	0.450173984226	0.92158586798	9.0	occ
chr1	11779741	11779742	0.627951271118	0.423730969021	0.799515511735	19.0	nuc
chr1	11779906	11779907	0.609531801908	0.446838231221	0.75127268762	32.0	nuc
chr1	11780144	11780145	0.479290176351	0.269292187855	0.676112184146	21.0	nuc
chr1	11780659	11780660	0.999269878351	0.339215172827	0.999898901518	1.0	occ
chr1	11781076	11781077	0.459184459119	0.193880232682	0.724034691881	10.0	nuc
chr1	11808479	11808480	0.673197923045	0.309245884442	0.886225844489	3.0	occ
chr1	11808701	11808702	0.411318369362	0.126494570283	0.718396111082	6.0	nuc
chr1	11808998	11808999	0.427521339503	0.140175389167	0.706097816766	8.0	nuc
chr1	11809200	11809201	0.74430485118	0.551339554046	0.883453880402	17.0	occ
chr1	11809680	11809681	0.71399296592	0.272782728953	0.956681983273	4.0	nuc
chr1	11810418	11810419	0.442052513648	0.16960320546	0.724469666404	8.0	nuc
chr1	11844410	11844411	0.475516490952	0.158154859894	0.788731374973	6.0	nuc
chr1	11844559	11844560	0.800632997775	0.440189184835	0.969803270044	6.0	nuc
chr1	11844690	11844691	0.404454715021	0.157600266857	0.67051819858	11.0	nuc
chr1	11844905	11844906	0.592509773742	0.341216096836	0.804356005367	14.0	nuc
chr1	11845079	11845080	0.815577431889	0.56600633249	0.946356992137	10.0	nuc
chr1	11845280	11845281	0.41328859402	0.335543778651	0.493906409174	111.0	nuc
chr1	11845530	11845531	0.757245343861	0.663187757821	0.834444142415	65.0	nuc
chr1	11845785	11845786	0.662576566616	0.381293439071	0.864497221705	16.0	occ
chr1	11846443	11846444	0.921606282193	0.496327382637	0.983305400357	3.0	nuc
chr1	11898027	11898028	0.488824755083	0.199810838712	0.768004715025	8.0	occ
chr1	11898178	11898179	0.678080801859	0.420173877174	0.869321152348	11.0	occ
chr1	11898417	11898418	0.688808338553	0.385743839552	0.896836202992	8.0	occ
chr1	11898558	11898559	0.431491213134	0.143799244745	0.722489262937	8.0	occ
chr1	11898754	11898755	0.815031412114	0.710046130401	0.894723367161	45.0	nuc
chr1	11899253	11899254	0.541200616293	0.177003581706	0.837405930454	7.0	nuc
chr1	11918488	11918489	0.98916744207	0.349741468043	0.998281791052	3.0	occ
chr1	11919162	11919163	0.451743129607	0.164993163692	0.728441957889	10.0	nuc
chr1	11919351	11919352	0.569406490434	0.166049312061	0.883952305674	3.0	nuc
chr1	11919710	11919711	0.513111031473	0.198750088388	0.792721545944	9.0	occ
chr1	11919855	11919856	0.459998065017	0.18065330005	0.726899273417	9.0	nuc
chr1	11924657	11924658	0.805977870529	0.221163706187	0.965441705504	2.0	occ
chr1	11925620	11925621	0.471553763057	0.154945687709	0.778624146898	6.0	occ
chr1	11925868	11925869	0.491199550454	0.330539988552	0.641570071857	26.0	nuc
chr1	11926046	11926047	0.748187453963	0.153497545762	0.947517027903	3.0	occ
chr1	11926704	11926705	0.83749460231	0.281580401002	0.977189754131	2.0	occ
chr1	11953589	11953590	0.446037725013	0.132326776138	0.759540278948	6.0	occ
chr1	11953854	11953855	0.591421777826	0.339659024848	0.802981813643	13.0	nuc
chr1	11954032	11954033	0.677847533991	0.54949729995	0.790664583602	41.0	nuc
chr1	11954330	11954331	0.621475679246	0.401828535869	0.803527385321	16.0	occ
chr1	11954974	11954975	0.5341494951	0.130074771273	0.8675998279	5.0	nuc
chr1	11955281	11955282	0.460465918344	0.21017612568	0.70745545272	13.0	occ
chr1	11967575	11967576	0.442005496677	0.176846035061	0.710346208235	10.0	nuc
chr1	11967696	11967697	0.687377378906	0.447252584759	0.864194351648	14.0	occ
chr1	11968119	11968120	0.65853976659	0.600463602935	0.71130710425	201.0	nuc
chr1	11968359	11968360	0.17246040251	0.144570137412	0.202092570831	499.0	occ
chr1	11968770	11968771	0.194520599931	0.148848206934	0.244872649605	204.0	nuc
chr1	11968932	11968933	0.225650294483	0.167901276838	0.290224593364	147.0	nuc
chr1	12027024	12027025	0.744463202717	0.53123574075	0.886357265757	14.0	nuc
chr1	12027206	12027207	0.623425694425	0.477872406626	0.750806173963	32.0	nuc
chr1	12027541	12027542	0.450393752784	0.31098681875	0.588343305864	33.0	nuc
chr1	12028075	12028076	0.503201621543	0.331539079405	0.673410611672	21.0	occ
chr1	12028301	12028302	0.450696601958	0.132916724379	0.766371122194	6.0	nuc
chr1	12060879	12060880	0.557080983995	0.106450658918	0.903281530972	4.0	occ
chr1	12061336	12061337	0.944641633555	0.564001842427	0.993023921865	4.0	occ
chr1	12061509	12061510	0.745596334973	0.427201886718	0.932660991607	6.0	nuc
chr1	12061698	12061699	0.52348518995	0.318833789724	0.697354826778	16.0	nuc
chr1	12061993	12061994	0.806701052247	0.567688791968	0.937450593213	11.0	occ
chr1	12062286	12062287	0.388333478184	0.317337392316	0.463980181238	129.0	occ
chr1	12062673	12062674	0.854370362944	0.520966041709	0.975355104858	4.0	occ
chr1	12090842	12090843	0.417133624664	0.118172998178	0.747119618563	6.0	occ
chr1	12090968	12090969	0.530257839069	0.238744228631	0.798099055511	8.0	occ
chr1	12091170	12091171	0.818926535241	0.505992343013	0.970558591072	7.0	occ
chr1	12091360	12091361	0.785302038242	0.613281267146	0.902976260067	23.0	nuc
chr1	12091628	12091629	0.935893063089	0.718378607958	0.97839821585	7.0	nuc
chr1	12092267	12092268	0.635443783593	0.150954848285	0.944516594699	3.0	nuc
chr1	12139074	12139075	0.450006791647	0.137342213451	0.767367590712	6.0	nuc
chr1	12139510	12139511	0.78296758224	0.398324973345	0.969106610836	6.0	occ
chr1	12139711	12139712	0.573499297701	0.383296552145	0.74359602534	24.0	nuc
chr1	12140042	12140043	0.932038045793	0.228096233567	0.987463996173	1.0	occ
chr1	12140573	12140574	0.955574584962	0.224054517203	0.98580155302	1.0	occ
chr1	12166017	12166018	0.969837087139	0.233767307121	0.991431459438	1.0	occ
chr1	12166416	12166417	0.431387089644	0.111299601999	0.783384166149	6.0	occ
chr1	12166606	12166607	1.0	0.600205928008	1.0	3.0	nuc
chr1	12166892	12166893	0.510068790575	0.214518653795	0.7817391841	10.0	occ
chr1	12167235	12167236	0.996742974217	0.554018751481	0.999438806782	3.0	occ
chr1	12167570	12167571	0.991707771216	0.422130373839	0.998748218788	2.0	occ
chr1	12167896	12167897	0.482470738766	0.209486816615	0.758313244032	9.0	occ
chr1	12177765	12177766	0.922174825958	0.417333369796	0.988368394038	2.0	occ
chr1	12178323	12178324	0.686993460954	0.360638121371	0.906101491247	7.0	nuc
chr1	12178522	12178523	0.995722916351	0.37362989149	0.999376802457	2.0	occ
chr1	12178705	12178706	0.672573025243	0.525162867818	0.786803373195	26.0	nuc
chr1	12178964	12178965	0.713576506863	0.539444892188	0.848257193661	23.0	nuc
chr1	12179147	12179148	0.797726511932	0.413933191959	0.971196675981	6.0	nuc
chr1	12179674	12179675	0.878600887234	0.14698291043	0.981607093183	2.0	occ
chr1	12183979	12183980	0.486906535641	0.165529486711	0.779272264909	7.0	nuc
chr1	12184173	12184174	0.55596841806	0.162215825693	0.872165482557	6.0	nuc
chr1	12184319	12184320	0.630372593012	0.163963685515	0.944131504297	3.0	nuc
chr1	12184692	12184693	0.909430023156	0.665851386256	0.984796897172	10.0	nuc
chr1	12184871	12184872	0.682911539002	0.414181273588	0.875514216091	11.0	nuc
chr1	12185174	12185175	0.725619027806	0.618753645004	0.815226539521	56.0	nuc
chr1	12185360	12185361	0.462381474816	0.239212329802	0.682992634402	13.0	nuc
chr1	12185571	12185572	0.822611604904	0.519580077361	0.965488568921	8.0	nuc
chr1	12185752	12185753	0.626370802235	0.338339132628	0.850821047246	9.0	occ
chr1	12185998	12185999	0.67296873681	0.410971225385	0.873102485329	12.0	occ
chr1	12268038	12268039	0.636651656805	0.245037273608	0.898870037737	6.0	nuc
chr1	12268371	12268372	0.702886154927	0.413557291526	0.900665805762	7.0	occ
chr1	12268580	12268581	0.585417580938	0.38845379161	0.761395434076	19.0	nuc
chr1	12268763	12268764	0.541922288772	0.311103179236	0.7493510569	15.0	nuc
chr1	12268957	12268958	0.613806257609	0.504664545127	0.71433935626	54.0	nuc
chr1	12269250	12269251	0.718512167528	0.60914674539	0.808709624848	64.0	nuc
chr1	12269428	12269429	0.442069052376	0.234069751431	0.650656432111	20.0	nuc
chr1	12269642	12269643	0.863553237585	0.591817167065	0.968112524682	7.0	occ
chr1	12269992	12269993	0.592634511453	0.235847897824	0.870753403439	6.0	nuc
chr1	12288859	12288860	0.829612031581	0.168505319474	0.983022499056	2.0	occ
chr1	12289083	12289084	0.814256901088	0.193822122948	0.956383736508	4.0	occ
chr1	12289469	12289470	0.930951520586	0.216205329655	0.987987970098	1.0	occ
chr1	12289876	12289877	0.7100193112	0.555574841326	0.832817450471	28.0	nuc
chr1	12290199	12290200	0.422697629813	0.335711252061	0.513068703458	75.0	nuc
chr1	12290418	12290419	0.418579055256	0.246920675281	0.592034242935	23.0	nuc
chr1	12290564	12290565	0.813454031202	0.627097068853	0.926436923068	18.0	nuc
chr1	12290728	12290729	0.431733388456	0.278383501017	0.58621504405	34.0	occ
chr1	12290985	12290986	0.744725490546	0.607561879375	0.850194429769	31.0	nuc
chr1	12304491	12304492	0.396857854429	0.139719476536	0.674822739747	9.0	nuc
chr1	12304665	12304666	0.972051500796	0.559918357738	0.994639477412	4.0	occ
chr1	12305037	12305038	0.838444607462	0.452514032523	0.943233018126	2.0	occ
chr1	12305241	12305242	0.744463818281	0.459132205869	0.920610872436	9.0	occ
chr1	12331353	12331354	0.599414515217	0.186005467758	0.828900620418	5.0	nuc
chr1	12331545	12331546	0.468951833241	0.167615325366	0.769710938074	7.0	nuc
chr1	12331729	12331730	0.539108880197	0.225092372162	0.821467129943	7.0	occ
chr1	12332044	12332045	0.683300266831	0.230769038714	0.955844179575	3.0	nuc
chr1	12332167	12332168	0.785784382282	0.519919864383	0.930067897323	9.0	nuc
chr1	12332845	12332846	1.0	0.5	1.0	2.0	occ
chr1	12333326	12333327	0.984352466751	0.217587873538	0.998753527979	1.0	occ
chr1	12334573	12334574	0.802155209513	0.395989443624	0.974455342914	5.0	nuc
chr1	12335197	12335198	1.0	0.101770770598	1.0	1.0	occ
chr1	12335783	12335784	0.944817492418	0.41573967275	0.992504044216	2.0	nuc
chr1	12336364	12336365	0.373320550415	0.153496161796	0.613701670784	13.0	nuc
chr1	12336822	12336823	0.680138663949	0.20972760063	0.955988702356	3.0	nuc
chr1	12337047	12337048	0.958686479111	0.197213510303	0.992287742726	1.0	occ
chr1	12466756	12466757	0.839891849187	0.574007615069	0.968154475282	8.0	occ
chr1	12467267	12467268	0.432819415218	0.208097161024	0.673290557509	12.0	occ
chr1	12467475	12467476	0.672429221528	0.49946291013	0.814904683689	25.0	nuc
chr1	12467822	12467823	0.666667480298	0.422601535299	0.852730921039	17.0	occ
chr1	12468148	12468149	0.57776523089	0.170994404911	0.885603390213	6.0	occ
chr1	12468365	12468366	1.0	0.573099689423	1.0	3.0	nuc
chr1	12468756	12468757	0.950327692563	0.203906345315	0.990782515468	1.0	occ
chr1	12660708	12660709	0.676165207478	0.230672004376	0.927857073042	3.0	occ
chr1	12660967	12660968	0.999190584489	0.476890232266	0.999875474537	2.0	occ
chr1	12661125	12661126	0.639768911316	0.263189218456	0.899533207402	8.0	nuc
chr1	12661577	12661578	0.477180804002	0.359328029932	0.592842904157	55.0	nuc
chr1	12661734	12661735	0.300972947354	0.12556981249	0.503014011916	21.0	nuc
chr1	12662275	12662276	0.360345391957	0.135134827188	0.620003027048	11.0	nuc
chr1	12662405	12662406	0.462392850665	0.24462062505	0.683693212511	14.0	occ
chr1	12679043	12679044	0.459256485283	0.394891578073	0.52505294669	148.0	nuc
chr1	12679500	12679501	0.463644493025	0.363197134777	0.566389693142	68.0	occ
chr1	12679744	12679745	0.560885240678	0.319133235555	0.778428067621	12.0	occ
chr1	12679887	12679888	0.265980491592	0.166408917577	0.374999904122	59.0	nuc
chr1	12680317	12680318	0.582855053427	0.239894440859	0.854984365659	6.0	occ
chr1	12680548	12680549	0.726691854133	0.45869774139	0.89923413073	11.0	nuc
chr1	12680878	12680879	0.564124133704	0.213109780235	0.860594581288	7.0	occ
chr1	12681100	12681101	0.938296751372	0.659993015201	0.990467813178	5.0	nuc
chr1	12718664	12718665	0.453393003695	0.111510398232	0.81518693691	4.0	occ
chr1	12718810	12718811	0.610365358939	0.266038696248	0.877132362081	9.0	occ
chr1	12719045	12719046	0.50568104864	0.369087341239	0.628582095643	38.0	nuc
chr1	12719340	12719341	0.500523027878	0.303123810704	0.692044682247	21.0	occ
chr1	12720289	12720290	0.658931114005	0.230196433496	0.934683371427	4.0	occ
chr1	12841127	12841128	0.705052178377	0.198286616699	0.937461184209	2.0	occ
chr1	12841300	12841301	0.625727370771	0.171464759539	0.927117590287	4.0	occ
chr1	12841709	12841710	0.436367395912	0.217634129899	0.643283855126	18.0	nuc
chr1	12841967	12841968	0.476287117075	0.285994050699	0.662574352827	19.0	nuc
chr1	12842541	12842542	0.859945405018	0.276835710776	0.979748001537	2.0	occ
chr1	12842817	12842818	0.75357198625	0.393088451129	0.94897336952	6.0	nuc
chr1	12843374	12843375	0.879324071496	0.605411637788	0.979824953125	8.0	nuc
chr1	12843588	12843589	0.684584817648	0.129544332751	0.950050986615	1.0	occ
chr1	12843772	12843773	0.736859367965	0.402141051599	0.931839574218	7.0	nuc
chr1	12843959	12843960	0.809113105876	0.529358721199	0.948298836656	10.0	occ
chr1	12844221	12844222	0.550393163853	0.444134056464	0.648488584728	66.0	nuc
chr1	12844594	12844595	0.672067520397	0.234001015353	0.940321222832	4.0	nuc
chr1	12844980	12844981	0.48924432938	0.250744850309	0.718378558614	15.0	nuc
chr1	12983369	12983370	1.0	0.382684743707	1.0	1.0	occ
chr1	12983825	12983826	0.749814717784	0.342565235787	0.963981868537	5.0	occ
chr1	12984012	12984013	0.71038586374	0.292613106033	0.92937396215	3.0	nuc
chr1	12984261	12984262	0.801140915673	0.604476100273	0.926763036628	17.0	occ
chr1	12984537	12984538	0.39678861274	0.141203846444	0.664377438847	11.0	nuc
chr1	12995437	12995438	0.532821252691	0.186241270457	0.838520172141	6.0	occ
chr1	12995723	12995724	1.0	0.138261187686	1.0	1.0	occ
chr1	12996012	12996013	0.99995581534	0.173735185074	1.0	1.0	occ
chr1	12996594	12996595	0.992005083377	0.476012743391	0.998812497973	2.0	occ
chr1	12996976	12996977	0.515244948098	0.103631249044	0.851164846877	5.0	nuc
chr1	13037764	13037765	0.667258700351	0.192483818456	0.953708026103	3.0	nuc
chr1	13038195	13038196	0.613142931769	0.17475270654	0.922525726422	4.0	occ
chr1	13038517	13038518	0.964274454501	0.615319425699	0.992345591617	3.0	occ
chr1	13038904	13038905	0.866242976566	0.508438473732	0.986929540262	5.0	occ
chr1	13039113	13039114	1.0	0.21357109242	1.0	1.0	occ
chr1	13039371	13039372	1.0	0.102279791354	1.0	2.0	occ
chr1	13039752	13039753	0.713610182846	0.238442423106	0.95950467899	2.0	nuc
chr1	13106498	13106499	0.827835881097	0.310647988447	0.958730027038	3.0	occ
chr1	13106797	13106798	0.489995130697	0.23583101701	0.735496102015	12.0	occ
chr1	13107784	13107785	1.0	0.471081494217	1.0	2.0	occ
chr1	13370777	13370778	0.449198014001	0.155646550206	0.729008821055	7.0	nuc
chr1	13371158	13371159	0.879131860679	0.125989733597	0.976516357475	1.0	occ
chr1	13381813	13381814	1.0	0.352932321267	1.0	2.0	occ
chr1	13382689	13382690	0.646990727273	0.385376295263	0.847479633573	11.0	nuc
chr1	13382963	13382964	0.746616716481	0.363255262901	0.949117782428	7.0	occ
chr1	13383198	13383199	0.710770543904	0.223043078827	0.960007485977	4.0	nuc
chr1	13383671	13383672	0.60929538458	0.176698475915	0.920929692762	3.0	occ
chr1	13384829	13384830	1.0	0.195892023885	1.0	1.0	occ
chr1	13385227	13385228	1.0	0.223263878012	1.0	1.0	occ
chr1	13385679	13385680	0.961222515089	0.199747997229	0.992570015824	1.0	occ
chr1	13385940	13385941	0.804978082429	0.182470813519	0.943579698715	1.0	occ
chr1	13460142	13460143	0.61652592957	0.456347521408	0.757091426967	32.0	occ
chr1	13460471	13460472	0.399254843278	0.133277263153	0.692268188979	9.0	occ
chr1	13460623	13460624	0.449883765368	0.153644429963	0.743707174079	8.0	occ
chr1	13460793	13460794	0.494210670021	0.192860785695	0.782301220688	7.0	occ
chr1	13461008	13461009	0.802375248877	0.458768718739	0.96336487993	6.0	occ
chr1	13462184	13462185	0.793244767339	0.369085064116	0.956379854118	6.0	occ
chr1	13462353	13462354	0.76650504054	0.530517872523	0.916355733953	14.0	occ
chr1	13462697	13462698	0.827421629248	0.615014460539	0.946066902281	16.0	occ
chr1	13462856	13462857	0.506341140231	0.218335582121	0.766656280365	10.0	occ
chr1	13463103	13463104	0.999883291171	0.238856838771	0.999982044796	1.0	occ
chr1	13463333	13463334	0.878358794708	0.356440004604	0.978508430908	2.0	occ
chr1	13463595	13463596	0.604056326473	0.123300304401	0.932027204995	3.0	nuc
chr1	13527673	13527674	1.0	0.70063796235	1.0	5.0	occ
chr1	13527955	13527956	1.0	0.251979579232	1.0	1.0	occ
chr1	13528277	13528278	0.30266729514	0.149706286745	0.470189564967	14.0	nuc
chr1	13528478	13528479	0.549939436595	0.10746231563	0.883146535832	3.0	occ
chr1	13528875	13528876	1.0	0.410661759816	1.0	2.0	occ
chr1	13529051	13529052	1.0	0.162908051098	1.0	1.0	occ
chr1	13680048	13680049	0.551327197561	0.189862927002	0.850256173607	5.0	nuc
chr1	13680249	13680250	0.877164057753	0.616137432469	0.979342154367	9.0	nuc
chr1	13680533	13680534	0.850087102007	0.124477457593	0.974825376337	1.0	occ
chr1	13680802	13680803	0.478922651351	0.21940876539	0.723702557414	11.0	nuc
chr1	13680982	13680983	0.752696462576	0.575801613964	0.881492685881	27.0	nuc
chr1	13681275	13681276	0.854679584675	0.71093070551	0.939025105005	24.0	nuc
chr1	13681444	13681445	0.578198661254	0.356953297446	0.769544393283	18.0	nuc
chr1	13682352	13682353	0.776156269872	0.363137476232	0.957248706946	4.0	occ
chr1	13682595	13682596	0.583192001998	0.17508916266	0.884548676125	5.0	nuc
chr1	13682816	13682817	0.600212621649	0.326265004326	0.828522038479	10.0	nuc
chr1	13683037	13683038	0.852854194111	0.559785157243	0.978039662312	9.0	nuc
chr1	13683216	13683217	0.702631635325	0.402348009826	0.901939124103	10.0	nuc
chr1	13683522	13683523	0.634466294259	0.392333556353	0.822413556463	11.0	occ
chr1	13683713	13683714	0.507515839463	0.115890659321	0.853405173279	6.0	occ
chr1	13683930	13683931	0.76495626805	0.121805283366	0.953446458838	1.0	occ
chr1	13684070	13684071	0.666095231468	0.207922235732	0.937503544366	3.0	occ
chr1	13684354	13684355	0.87866488817	0.271444505532	0.975310348568	1.0	occ
chr1	13748153	13748154	1.0	0.20810161008	1.0	1.0	occ
chr1	13749128	13749129	0.401562988963	0.1934901104	0.611375815725	10.0	nuc
chr1	13749357	13749358	0.972378380129	0.425449974816	0.993480974819	2.0	nuc
chr1	13749487	13749488	0.733704204468	0.309540674796	0.96	4.0	nuc
chr1	13749970	13749971	0.99813783294	0.245379979366	0.999711097149	1.0	occ
chr1	13750253	13750254	0.786373741171	0.388334211488	0.967877743993	5.0	occ
chr1	13795247	13795248	0.553531029784	0.10324367753	0.906339849585	3.0	nuc
chr1	13795542	13795543	0.654460352814	0.218183502236	0.924430295861	3.0	occ
chr1	13795857	13795858	0.550798285041	0.291748229343	0.770112268085	12.0	nuc
chr1	13796112	13796113	0.587917369679	0.46568132234	0.699230366901	41.0	nuc
chr1	13796439	13796440	0.834966473336	0.322196295593	0.974528853448	3.0	occ
chr1	13796866	13796867	0.564297998968	0.100502981812	0.92338002167	3.0	occ
chr1	13869933	13869934	0.957957266179	0.214074083093	0.992682219683	1.0	occ
chr1	13870229	13870230	0.63116554358	0.27896885291	0.866733491634	6.0	nuc
chr1	13870421	13870422	0.750281511448	0.520461928209	0.905461866178	14.0	occ
chr1	13870802	13870803	0.59000908973	0.297620948352	0.839362406569	9.0	occ
chr1	13896578	13896579	1.0	0.478675278063	1.0	2.0	nuc
chr1	13897259	13897260	0.548111863027	0.282610234824	0.782614235153	12.0	occ
chr1	13897471	13897472	0.774224163259	0.439720476727	0.950968833642	7.0	occ
chr1	13897759	13897760	0.446799368773	0.118409559365	0.793509254629	7.0	occ
chr1	13991354	13991355	0.629208571145	0.481641832356	0.756170715448	35.0	nuc
chr1	13991500	13991501	0.349385989468	0.123550800993	0.606227304712	11.0	occ
chr1	13991821	13991822	0.408909678543	0.181142511759	0.640901795701	14.0	nuc
chr1	13992189	13992190	0.526027777853	0.410496765831	0.637131378149	56.0	nuc
chr1	13992492	13992493	0.579127827889	0.464760615002	0.684112851983	58.0	nuc
chr1	13992626	13992627	0.798294344763	0.55353140068	0.940201357378	11.0	occ
chr1	14051860	14051861	0.535920805029	0.174561827514	0.845506064119	5.0	nuc
chr1	14052378	14052379	0.500069508549	0.324269416389	0.669884555102	23.0	occ
chr1	14074876	14074877	0.615276908706	0.16364316395	0.938247115977	3.0	occ
chr1	14075043	14075044	0.735929451606	0.359894916241	0.947377402647	5.0	occ
chr1	14075297	14075298	0.442339574462	0.235385364742	0.65051097861	13.0	nuc
chr1	14075552	14075553	0.501246083679	0.376310748843	0.622777126793	51.0	occ
chr1	14075747	14075748	0.258849816608	0.219813674079	0.299242964761	379.0	occ
chr1	14076043	14076044	0.475832037716	0.362240695012	0.586641963377	52.0	occ
chr1	14076234	14076235	0.341583949958	0.248212079451	0.437558482585	80.0	occ
chr1	14076491	14076492	0.36224065238	0.189867203639	0.550470280127	22.0	nuc
chr1	14132866	14132867	0.988575719343	0.181844577214	0.999188174579	2.0	occ
chr1	14133207	14133208	0.867828304532	0.48808353332	0.975304928563	3.0	occ
chr1	14133385	14133386	0.758067246487	0.487467310385	0.925716267182	12.0	occ
chr1	14133785	14133786	0.641825261865	0.429765161588	0.809420812675	17.0	nuc
chr1	14134302	14134303	1.0	0.617728300858	1.0	3.0	nuc
chr1	14136834	14136835	0.601004827448	0.362124323883	0.804432654225	14.0	occ
chr1	14137534	14137535	0.906809041381	0.40300951101	0.981495778082	4.0	occ
chr1	14137757	14137758	0.675394014377	0.415202217122	0.85891388372	9.0	nuc
[truncated: 236,628 more rows]
