# Supplementary material for: Satb1 integrates DNA binding site geometry and torsional stress to differentially target nucleosome-dense regions
Source: Nat Commun. 2019 Jul 19;10:3221. doi: 10.1038/s41467-019-11118-8 (PMC6642133; doi:10.1038/s41467-019-11118-8)
Supplement: Supplementary file 10 — Source Data [file 41467_2019_11118_MOESM10_ESM.zip › Source data/GenomicData/ctcf_peaks_RB.narrowPeak]

chr1	11157	11459	ctcf_peak_1	641	.	26.46560	68.33267	64.16776	151
chr1	25997	26170	ctcf_peak_2	84	.	6.02276	11.20838	8.41070	98
chr1	91294	91534	ctcf_peak_3	522	.	25.01318	56.01538	52.21922	110
chr1	104911	105087	ctcf_peak_4	161	.	9.47447	19.09900	16.12039	92
chr1	140223	140362	ctcf_peak_5	78	.	6.98079	10.68131	7.89264	61
chr1	237626	237876	ctcf_peak_6	592	.	19.94372	63.23512	59.24166	120
chr1	251224	251428	ctcf_peak_7	250	.	13.39939	28.16539	25.00559	106
chr1	320348	320492	ctcf_peak_8	96	.	7.58153	12.52288	9.68653	80
chr1	323781	323926	ctcf_peak_9	66	.	6.66715	9.39698	6.63951	53
chr1	369459	369645	ctcf_peak_10	145	.	9.76046	17.49717	14.54631	93
chr1	383579	383696	ctcf_peak_11	60	.	6.37868	8.76911	6.02877	58
chr1	416547	416801	ctcf_peak_12	494	.	21.92616	53.20546	49.48502	123
chr1	437607	438191	ctcf_peak_13	180	.	12.14650	21.06881	18.04720	453
chr1	461821	462079	ctcf_peak_14	337	.	11.68939	37.06727	33.72469	127
chr1	521415	521700	ctcf_peak_15	628	.	28.56260	67.02026	62.89466	127
chr1	544667	546185	ctcf_peak_16	195	.	12.59018	22.56636	19.51437	1411
chr1	573740	573875	ctcf_peak_17	104	.	3.77065	13.26711	10.41611	71
chr1	620050	620244	ctcf_peak_18	160	.	10.94504	19.05650	16.07805	86
chr1	665730	665850	ctcf_peak_19	37	.	5.04916	6.43876	3.77036	61
chr1	669136	669269	ctcf_peak_20	45	.	5.58466	7.22029	4.53340	80
chr1	672559	672695	ctcf_peak_21	83	.	6.88829	11.15138	8.35819	70
chr1	714090	714353	ctcf_peak_22	52	.	5.94733	7.99793	5.28078	90
chr1	793374	793584	ctcf_peak_23	240	.	14.58673	27.18196	24.03245	112
chr1	805184	805406	ctcf_peak_24	267	.	15.46747	29.95830	26.75861	112
chr1	840074	840252	ctcf_peak_25	180	.	11.70283	21.06881	18.04720	94
chr1	873519	873787	ctcf_peak_26	470	.	22.79478	50.65438	47.00309	123
chr1	886876	887072	ctcf_peak_27	124	.	9.48443	15.31326	12.40752	84
chr1	911501	911707	ctcf_peak_28	184	.	11.39466	21.46579	18.43349	107
chr1	919631	919800	ctcf_peak_29	351	.	18.35800	38.56671	35.19263	94
chr1	937294	937477	ctcf_peak_30	96	.	7.76310	12.52288	9.68653	93
chr1	950810	951035	ctcf_peak_31	211	.	12.12097	24.20930	21.12257	134
chr1	954707	954851	ctcf_peak_32	72	.	7.26604	10.00854	7.23414	64
chr1	999230	999478	ctcf_peak_33	203	.	12.88590	23.45552	20.38869	109
chr1	1057535	1057779	ctcf_peak_34	418	.	21.02007	45.39764	41.86906	124
chr1	1166191	1166326	ctcf_peak_35	40	.	4.57014	6.68330	4.01194	57
chr1	1185642	1185852	ctcf_peak_36	418	.	20.79823	45.39764	41.86906	105
chr1	1200497	1200669	ctcf_peak_37	48	.	4.93330	7.53305	4.83816	44
chr1	1225605	1225851	ctcf_peak_38	287	.	16.36145	31.96392	28.72349	102
chr1	1227256	1227525	ctcf_peak_39	325	.	16.29725	35.84112	32.51588	130
chr1	1237406	1237581	ctcf_peak_40	137	.	10.37179	16.71427	13.77847	88
chr1	1240708	1240863	ctcf_peak_41	57	.	5.98508	8.47853	5.75139	73
chr1	1280049	1280305	ctcf_peak_42	271	.	15.47409	30.35271	27.14149	146
chr1	1285223	1285337	ctcf_peak_43	37	.	5.04765	6.41731	3.74984	69
chr1	1307475	1307818	ctcf_peak_44	452	.	22.35111	48.89014	45.27486	166
chr1	1334906	1335020	ctcf_peak_45	37	.	5.26949	6.41731	3.74984	57
chr1	1337412	1337687	ctcf_peak_46	493	.	23.45276	53.03196	49.32722	127
chr1	1376360	1376592	ctcf_peak_47	539	.	25.45686	57.82417	53.98778	113
chr1	1440323	1440564	ctcf_peak_48	197	.	11.93939	22.82834	19.76679	130
chr1	1440910	1441142	ctcf_peak_49	355	.	17.38672	38.89188	35.50525	124
chr1	1580354	1580521	ctcf_peak_50	151	.	10.59363	18.14150	15.17971	83
chr1	1590748	1590957	ctcf_peak_51	238	.	14.03350	26.98886	23.85693	90
chr1	1597228	1597443	ctcf_peak_52	145	.	9.76046	17.49717	14.54631	92
chr1	1610431	1610566	ctcf_peak_53	48	.	5.93501	7.57063	4.86759	69
chr1	1624690	1624864	ctcf_peak_54	180	.	12.14650	21.06881	18.04720	73
chr1	1643583	1643740	ctcf_peak_55	110	.	9.04076	13.94012	11.06390	71
chr1	1656014	1656239	ctcf_peak_56	255	.	15.03041	28.75848	25.57857	114
chr1	1677951	1678161	ctcf_peak_57	225	.	13.47754	25.62387	22.50583	126
chr1	1695715	1695969	ctcf_peak_58	351	.	16.07190	38.56147	35.19263	146
chr1	1720554	1720768	ctcf_peak_59	145	.	9.76046	17.49717	14.54631	118
chr1	1790119	1790311	ctcf_peak_60	65	.	5.53856	9.31879	6.56170	103
chr1	1837701	1837971	ctcf_peak_61	704	.	26.54443	74.87788	70.48667	154
chr1	1840487	1840626	ctcf_peak_62	97	.	8.37524	12.59678	9.75368	60
chr1	1875453	1875809	ctcf_peak_63	557	.	25.67870	59.64342	55.75531	145
chr1	1886351	1886500	ctcf_peak_64	145	.	9.57888	17.49717	14.54631	89
chr1	1891515	1891800	ctcf_peak_65	466	.	16.67532	50.28279	46.64423	168
chr1	1976390	1976537	ctcf_peak_66	110	.	8.81892	13.94012	11.06390	66
chr1	1977988	1978213	ctcf_peak_67	442	.	21.51191	47.79747	44.21632	102
chr1	2040174	2040288	ctcf_peak_68	37	.	5.04765	6.41731	3.74984	85
chr1	2071193	2071707	ctcf_peak_69	593	.	27.00973	63.31232	59.30288	400
chr1	2105799	2106030	ctcf_peak_70	719	.	31.44651	76.45013	71.99095	120
chr1	2126598	2126931	ctcf_peak_71	522	.	24.56950	56.01538	52.21922	209
chr1	2144523	2144755	ctcf_peak_72	184	.	11.21308	21.46579	18.43349	123
chr1	2243038	2243154	ctcf_peak_73	37	.	5.49133	6.41731	3.74984	61
chr1	2246737	2246883	ctcf_peak_74	124	.	9.48443	15.31326	12.40752	87
chr1	2313240	2313507	ctcf_peak_75	447	.	20.47354	48.33522	44.73750	140
chr1	2314108	2314305	ctcf_peak_76	210	.	13.03386	24.08504	21.00639	113
chr1	2345831	2346135	ctcf_peak_77	452	.	22.12927	48.89014	45.27486	175
chr1	2361580	2361784	ctcf_peak_78	287	.	16.36145	31.96392	28.72349	93
chr1	2462521	2462726	ctcf_peak_79	158	.	10.12361	18.79928	15.82384	103
chr1	2479514	2479778	ctcf_peak_80	575	.	24.46824	61.51925	57.56401	111
chr1	2486420	2486589	ctcf_peak_81	85	.	7.21837	11.34488	8.52833	78
chr1	2493463	2493620	ctcf_peak_82	137	.	9.92811	16.71427	13.77847	85
chr1	2530080	2530199	ctcf_peak_83	62	.	6.61549	8.99597	6.25241	60
chr1	3236610	3236797	ctcf_peak_84	116	.	6.33285	14.51252	11.63152	95
chr1	3326803	3327010	ctcf_peak_85	158	.	10.48677	18.79928	15.82384	84
chr1	3341321	3341573	ctcf_peak_86	593	.	27.00973	63.31232	59.30288	118
chr1	3347932	3348090	ctcf_peak_87	72	.	7.04420	10.00854	7.23414	72
chr1	3369710	3370007	ctcf_peak_88	592	.	24.83140	63.20963	59.21982	157
chr1	3388440	3388620	ctcf_peak_89	197	.	11.57623	22.82834	19.76679	96
chr1	3399181	3399326	ctcf_peak_90	60	.	6.15685	8.76911	6.02877	80
chr1	3400446	3400721	ctcf_peak_91	319	.	17.47064	35.23487	31.92825	147
chr1	3407812	3408048	ctcf_peak_92	539	.	25.45686	57.82417	53.98778	128
chr1	3434756	3435077	ctcf_peak_93	522	.	25.01318	56.01538	52.21922	184
chr1	3481825	3482106	ctcf_peak_94	487	.	23.46030	52.43020	48.73199	123
chr1	3531780	3532000	ctcf_peak_95	392	.	19.78671	42.67007	39.20494	133
chr1	3535610	3535904	ctcf_peak_96	557	.	25.90054	59.64342	55.75531	156
chr1	3537759	3538029	ctcf_peak_97	557	.	25.90054	59.64342	55.75531	136
chr1	3612218	3612472	ctcf_peak_98	225	.	13.69938	25.62387	22.50583	145
chr1	3641037	3641292	ctcf_peak_99	812	.	34.77410	86.09106	81.21803	129
chr1	3692605	3692750	ctcf_peak_100	110	.	9.04076	13.94012	11.06390	89
chr1	3718112	3718317	ctcf_peak_101	502	.	21.34023	54.00129	50.27083	106
chr1	3723149	3723266	ctcf_peak_102	47	.	5.63001	7.43441	4.74285	54
chr1	3774871	3775033	ctcf_peak_103	60	.	6.37868	8.76911	6.02877	84
chr1	3827388	3827631	ctcf_peak_104	418	.	21.02007	45.39764	41.86906	129
chr1	4712767	4712892	ctcf_peak_105	48	.	5.71317	7.57063	4.86759	77
chr1	4716416	4716662	ctcf_peak_106	310	.	15.93410	34.33554	31.04415	90
chr1	4886250	4886444	ctcf_peak_107	145	.	9.94204	17.49717	14.54631	97
chr1	5569939	5570271	ctcf_peak_108	701	.	30.55916	74.54661	70.16188	181
chr1	5574603	5574924	ctcf_peak_109	683	.	30.11548	72.65168	68.33871	169
chr1	5681189	5681350	ctcf_peak_110	96	.	7.58153	12.52288	9.68653	69
chr1	5697340	5697527	ctcf_peak_111	240	.	14.14306	27.18196	24.03245	87
chr1	5805919	5806157	ctcf_peak_112	559	.	23.56036	59.83782	55.93441	122
chr1	5953835	5954049	ctcf_peak_113	271	.	15.47409	30.35271	27.14149	112
chr1	5976141	5976358	ctcf_peak_114	383	.	18.75675	41.79935	38.36319	105
chr1	6035286	6035553	ctcf_peak_115	575	.	26.32202	61.43306	57.50657	139
chr1	6094555	6094817	ctcf_peak_116	340	.	16.84198	37.36003	34.00720	139
chr1	6095887	6096001	ctcf_peak_117	37	.	5.26949	6.41731	3.74984	58
chr1	6101580	6101773	ctcf_peak_118	132	.	9.39730	16.21722	13.29892	102
chr1	6113057	6113281	ctcf_peak_119	287	.	15.91777	31.96392	28.72349	111
chr1	6142480	6142620	ctcf_peak_120	42	.	5.40260	6.95301	4.26769	44
chr1	6159909	6160057	ctcf_peak_121	72	.	7.04420	10.00854	7.23414	85
chr1	6168958	6169185	ctcf_peak_122	575	.	26.34421	61.47289	57.53205	119
chr1	6231654	6231882	ctcf_peak_123	210	.	13.03386	24.08504	21.00639	99
chr1	6245900	6246148	ctcf_peak_124	166	.	11.25915	19.59345	16.60142	157
chr1	6265292	6265535	ctcf_peak_125	267	.	14.29990	29.90321	26.70379	125
chr1	6298759	6298991	ctcf_peak_126	287	.	16.13961	31.96392	28.72349	114
chr1	6305173	6305410	ctcf_peak_127	359	.	14.01218	39.35234	35.95900	127
chr1	6306842	6307081	ctcf_peak_128	557	.	26.12237	59.64342	55.75531	93
chr1	6340969	6341090	ctcf_peak_129	48	.	5.71317	7.57063	4.86759	67
chr1	6403520	6403811	ctcf_peak_130	759	.	29.73400	80.56901	75.93829	146
chr1	6408064	6408294	ctcf_peak_131	343	.	17.84585	37.65935	34.30374	109
chr1	6417402	6417593	ctcf_peak_132	119	.	9.43549	14.86879	11.98393	82
chr1	6423171	6423415	ctcf_peak_133	593	.	27.00973	63.31232	59.30288	108
chr1	6454085	6454243	ctcf_peak_134	59	.	6.32927	8.68787	5.95926	94
chr1	6457171	6457335	ctcf_peak_135	152	.	10.20968	18.22105	15.25809	68
chr1	6464805	6464986	ctcf_peak_136	351	.	18.57984	38.56671	35.19263	97
chr1	6474426	6474670	ctcf_peak_137	322	.	15.57048	35.54113	32.22794	115
chr1	6483544	6483802	ctcf_peak_138	325	.	16.47883	35.84112	32.51588	148
chr1	6497152	6497352	ctcf_peak_139	211	.	12.30254	24.20930	21.12257	89
chr1	6498113	6498430	ctcf_peak_140	742	.	29.18926	78.79804	74.23888	160
chr1	6505236	6505479	ctcf_peak_141	204	.	12.67481	23.53796	20.46890	146
chr1	6532546	6532753	ctcf_peak_142	124	.	9.70627	15.31326	12.40752	94
chr1	6535630	6535890	ctcf_peak_143	575	.	24.46824	61.51925	57.56401	111
chr1	6546569	6546860	ctcf_peak_144	625	.	25.55771	66.61651	62.51272	152
chr1	6549953	6550225	ctcf_peak_145	487	.	23.68214	52.43020	48.73199	138
chr1	6583742	6583966	ctcf_peak_146	281	.	14.66305	31.36613	28.14066	111
chr1	6614546	6614806	ctcf_peak_147	557	.	25.90054	59.64342	55.75531	146
chr1	6669813	6669946	ctcf_peak_148	72	.	7.04420	10.00854	7.23414	62
chr1	6694743	6694969	ctcf_peak_149	180	.	12.14650	21.06881	18.04720	112
chr1	6706646	6706843	ctcf_peak_150	166	.	11.25915	19.59345	16.60142	102
chr1	6761815	6762127	ctcf_peak_151	384	.	12.50649	41.90359	38.46654	134
chr1	6780069	6780392	ctcf_peak_152	675	.	27.37349	71.78964	67.50130	164
chr1	6787577	6787861	ctcf_peak_153	672	.	28.83300	71.52834	67.25895	132
chr1	6854347	6854467	ctcf_peak_154	52	.	5.94733	7.99793	5.28078	64
chr1	6948469	6948644	ctcf_peak_155	74	.	5.78066	10.25134	7.46529	77
chr1	6950005	6950248	ctcf_peak_156	570	.	23.97499	60.99523	57.07339	131
chr1	7102856	7103057	ctcf_peak_157	351	.	18.35800	38.56671	35.19263	95
chr1	7130486	7130768	ctcf_peak_158	549	.	18.73320	58.84727	54.98235	154
chr1	7268044	7268246	ctcf_peak_159	319	.	17.47064	35.23487	31.92825	85
chr1	7278378	7278603	ctcf_peak_160	399	.	18.94668	43.39596	39.92116	119
chr1	7284912	7285058	ctcf_peak_161	72	.	6.82236	10.00854	7.23414	72
chr1	7514195	7514402	ctcf_peak_162	171	.	10.66835	20.12248	17.12031	125
chr1	7599542	7599757	ctcf_peak_163	158	.	10.48677	18.79928	15.82384	112
chr1	7599855	7600105	ctcf_peak_164	247	.	9.69204	27.85611	24.70189	117
chr1	7621635	7621749	ctcf_peak_165	52	.	5.94733	7.99793	5.28078	29
chr1	7707360	7707606	ctcf_peak_166	355	.	17.02356	38.89188	35.50525	112
chr1	7727611	7727929	ctcf_peak_167	708	.	28.28137	75.27847	70.85668	152
chr1	7729571	7729807	ctcf_peak_168	470	.	22.79478	50.65438	47.00309	124
chr1	7812946	7813187	ctcf_peak_169	474	.	20.74854	51.11459	47.45793	123
chr1	7868389	7868580	ctcf_peak_170	184	.	11.39466	21.46579	18.43349	107
chr1	7962860	7963118	ctcf_peak_171	628	.	28.34076	67.02026	62.89466	145
chr1	8021420	8021581	ctcf_peak_172	42	.	5.40260	6.95301	4.26769	67
chr1	8035359	8035629	ctcf_peak_173	693	.	22.24370	73.72331	69.36960	133
chr1	8042415	8042649	ctcf_peak_174	384	.	12.68807	41.90359	38.46654	111
chr1	8075108	8075351	ctcf_peak_175	340	.	16.84198	37.36003	34.00720	131
chr1	8091340	8091521	ctcf_peak_176	120	.	8.67099	14.96062	12.07061	102
chr1	8299060	8299291	ctcf_peak_177	303	.	17.02697	33.59151	30.31839	122
chr1	8374413	8374694	ctcf_peak_178	849	.	35.88330	90.00222	84.95111	142
chr1	8409100	8409368	ctcf_peak_179	359	.	18.49281	39.31596	35.92609	111
chr1	8411819	8412009	ctcf_peak_180	225	.	13.69938	25.62387	22.50583	109
chr1	8434943	8435154	ctcf_peak_181	319	.	17.47064	35.23487	31.92825	109
chr1	8469177	8469291	ctcf_peak_182	52	.	5.76575	7.99793	5.28078	79
chr1	8469351	8469525	ctcf_peak_183	85	.	7.39995	11.34488	8.52833	79
chr1	8621177	8621396	ctcf_peak_184	431	.	19.92880	46.73289	43.17662	112
chr1	8631325	8631484	ctcf_peak_185	96	.	7.58153	12.52288	9.68653	85
chr1	8731450	8731674	ctcf_peak_186	404	.	20.37347	43.89219	40.40068	115
chr1	8786628	8786844	ctcf_peak_187	65	.	5.65961	9.31879	6.56170	111
chr1	8875067	8875213	ctcf_peak_188	74	.	6.67364	10.19656	7.41267	63
chr1	8909008	8909247	ctcf_peak_189	452	.	22.35111	48.89014	45.27486	132
chr1	8919553	8919756	ctcf_peak_190	98	.	5.96969	12.68394	9.83862	107
chr1	8922576	8922852	ctcf_peak_191	177	.	9.29116	20.74566	17.73438	139
chr1	8931689	8931916	ctcf_peak_192	252	.	13.75517	28.45550	25.28588	85
chr1	8963645	8963859	ctcf_peak_193	269	.	15.35422	30.14237	26.94095	113
chr1	8978214	8978435	ctcf_peak_194	325	.	16.29725	35.84112	32.51588	116
chr1	9023027	9023269	ctcf_peak_195	255	.	15.25225	28.75848	25.57857	118
chr1	9048152	9048424	ctcf_peak_196	559	.	23.74193	59.83782	55.93441	140
chr1	9065221	9065492	ctcf_peak_197	385	.	14.85954	42.02814	38.56758	125
chr1	9070181	9070342	ctcf_peak_198	89	.	7.42494	11.72607	8.90709	67
chr1	9161684	9161906	ctcf_peak_199	283	.	12.07535	31.57795	28.34848	113
chr1	9170852	9171153	ctcf_peak_200	593	.	27.23157	63.31232	59.30288	134
chr1	9202335	9202594	ctcf_peak_201	592	.	24.64982	63.20963	59.21982	149
chr1	9241340	9241708	ctcf_peak_202	268	.	10.23677	30.09674	26.89564	157
chr1	9256566	9256815	ctcf_peak_203	414	.	19.70642	45.00446	41.49849	107
chr1	9294530	9294719	ctcf_peak_204	210	.	13.25570	24.08504	21.00639	101
chr1	9310169	9310383	ctcf_peak_205	225	.	13.92122	25.62387	22.50583	136
chr1	9327213	9327473	ctcf_peak_206	418	.	21.02007	45.39764	41.86906	106
chr1	9349115	9349375	ctcf_peak_207	575	.	24.28667	61.51925	57.56401	114
chr1	9355149	9355271	ctcf_peak_208	45	.	5.51644	7.25057	4.56332	62
chr1	9515888	9516212	ctcf_peak_209	522	.	25.01318	56.01538	52.21922	148
chr1	9551180	9551451	ctcf_peak_210	704	.	30.78488	74.89409	70.49732	132
chr1	9555362	9555599	ctcf_peak_211	225	.	13.69938	25.62387	22.50583	127
chr1	9633090	9633204	ctcf_peak_212	37	.	5.04765	6.41731	3.74984	65
chr1	9633879	9634079	ctcf_peak_213	72	.	6.81662	9.99875	7.23414	87
chr1	9648521	9648743	ctcf_peak_214	145	.	9.76046	17.49717	14.54631	135
chr1	9675713	9675974	ctcf_peak_215	281	.	14.66305	31.36613	28.14066	104
chr1	9687060	9687344	ctcf_peak_216	821	.	31.50338	87.03352	82.13292	142
chr1	9762378	9762560	ctcf_peak_217	277	.	14.95805	30.98650	27.77291	86
chr1	9781942	9782143	ctcf_peak_218	108	.	8.48941	13.72868	10.86435	90
chr1	9785124	9785373	ctcf_peak_219	675	.	27.37349	71.78964	67.50130	127
chr1	9844648	9844900	ctcf_peak_220	418	.	21.24191	45.39764	41.86906	130
chr1	9852312	9852476	ctcf_peak_221	60	.	6.60052	8.76911	6.02877	73
chr1	9927591	9927874	ctcf_peak_222	793	.	30.64188	84.13272	79.36596	116
chr1	9934938	9935230	ctcf_peak_223	641	.	26.28402	68.33267	64.16776	155
chr1	9974569	9974761	ctcf_peak_224	185	.	10.98861	21.57769	18.54426	82
chr1	10002467	10002675	ctcf_peak_225	184	.	11.03150	21.46579	18.43349	103
chr1	10010420	10010680	ctcf_peak_226	778	.	31.86266	82.53412	77.81354	134
chr1	10092620	10092843	ctcf_peak_227	435	.	21.68559	47.13778	43.56691	98
chr1	10094562	10094779	ctcf_peak_228	195	.	12.36834	22.56636	19.51437	96
chr1	10213085	10213325	ctcf_peak_229	335	.	17.91432	36.89343	33.55385	109
chr1	10270306	10270528	ctcf_peak_230	303	.	17.02697	33.59151	30.31839	110
chr1	10398185	10398394	ctcf_peak_231	351	.	18.57984	38.56671	35.19263	100
chr1	10437492	10437758	ctcf_peak_232	793	.	33.88675	84.14695	79.36596	154
chr1	10488137	10488456	ctcf_peak_233	625	.	25.73929	66.61651	62.51272	148
chr1	10490272	10490529	ctcf_peak_234	575	.	26.56605	61.47289	57.53205	154
chr1	10554767	10555403	ctcf_peak_235	580	.	26.47187	61.97253	58.00577	135
chr1	10567548	10567799	ctcf_peak_236	528	.	20.81911	56.69796	52.88663	113
chr1	10574576	10574746	ctcf_peak_237	352	.	18.33607	38.67347	35.29843	67
chr1	10590361	10590632	ctcf_peak_238	442	.	21.94321	47.79747	44.21632	149
chr1	10752522	10752731	ctcf_peak_239	158	.	10.12361	18.79928	15.82384	86
chr1	10927284	10927446	ctcf_peak_240	137	.	9.92811	16.71427	13.77847	93
chr1	10970038	10970261	ctcf_peak_241	240	.	14.36490	27.18196	24.03245	107
chr1	11002037	11002353	ctcf_peak_242	447	.	20.11038	48.33522	44.73750	183
chr1	11021127	11021371	ctcf_peak_243	646	.	29.22812	68.88833	64.69740	111
chr1	11040404	11040574	ctcf_peak_244	69	.	6.63203	9.68723	6.92489	91
chr1	11097700	11097979	ctcf_peak_245	664	.	21.51739	70.69250	66.45689	128
chr1	11301828	11302051	ctcf_peak_246	435	.	21.68559	47.13778	43.56691	109
chr1	11346384	11346554	ctcf_peak_247	137	.	9.92811	16.71427	13.77847	90
chr1	11380277	11380492	ctcf_peak_248	171	.	10.66835	20.12248	17.12031	106
chr1	11397683	11397852	ctcf_peak_249	74	.	5.90171	10.25134	7.46529	58
chr1	11424353	11424483	ctcf_peak_250	37	.	5.49133	6.41731	3.74984	77
chr1	11538815	11538942	ctcf_peak_251	52	.	5.58417	7.99793	5.28078	97
chr1	11702553	11702792	ctcf_peak_252	693	.	22.00159	73.72331	69.36960	110
chr1	11705810	11706116	ctcf_peak_253	539	.	25.45686	57.82417	53.98778	112
chr1	11724130	11724338	ctcf_peak_254	195	.	12.81202	22.56636	19.51437	99
chr1	11771220	11771437	ctcf_peak_255	180	.	12.14650	21.06881	18.04720	117
chr1	11779889	11780160	ctcf_peak_256	646	.	25.58270	68.77645	64.60420	150
chr1	11809323	11809500	ctcf_peak_257	110	.	9.04076	13.94012	11.06390	107
chr1	11845267	11845522	ctcf_peak_258	418	.	21.24191	45.39764	41.86906	139
chr1	11898755	11899046	ctcf_peak_259	559	.	16.13804	59.85002	55.94595	144
chr1	11919466	11919587	ctcf_peak_260	60	.	6.60052	8.76911	6.02877	67
chr1	11925636	11925822	ctcf_peak_261	98	.	5.96969	12.68394	9.83862	80
chr1	11954037	11954306	ctcf_peak_262	708	.	28.28137	75.27847	70.85668	163
chr1	11967799	11968035	ctcf_peak_263	412	.	15.34375	44.74292	41.23853	105
chr1	12027252	12027527	ctcf_peak_264	310	.	15.75252	34.33554	31.04415	131
chr1	12061744	12061924	ctcf_peak_265	85	.	7.03679	11.34488	8.52833	74
chr1	12091387	12091579	ctcf_peak_266	208	.	11.96542	23.95259	20.88011	95
chr1	12139708	12139889	ctcf_peak_267	146	.	10.29809	17.63538	14.68303	89
chr1	12166978	12167142	ctcf_peak_268	108	.	8.12626	13.72868	10.86435	61
chr1	12178721	12178974	ctcf_peak_269	675	.	27.19191	71.78964	67.50130	116
chr1	12184875	12185116	ctcf_peak_270	549	.	18.73320	58.84727	54.98235	151
chr1	12268978	12269245	ctcf_peak_271	625	.	25.55771	66.61651	62.51272	134
chr1	12289807	12290116	ctcf_peak_272	295	.	15.02621	32.84373	29.58519	171
chr1	12304263	12304419	ctcf_peak_273	85	.	7.39995	11.34488	8.52833	86
chr1	12332209	12332392	ctcf_peak_274	35	.	3.79076	6.17367	3.52447	89
chr1	12335505	12335701	ctcf_peak_275	211	.	12.30254	24.20930	21.12257	90
chr1	12336403	12336623	ctcf_peak_276	120	.	8.67099	14.96062	12.07061	102
chr1	12467594	12467762	ctcf_peak_277	149	.	10.25108	17.89826	14.94306	83
chr1	12661335	12661535	ctcf_peak_278	184	.	11.03150	21.46579	18.43349	99
chr1	12679908	12680198	ctcf_peak_279	493	.	17.52268	53.10498	49.39659	128
chr1	12719056	12719322	ctcf_peak_280	810	.	31.00504	85.92523	81.08307	133
chr1	12841758	12841939	ctcf_peak_281	84	.	6.26487	11.20838	8.41070	100
chr1	12843988	12844181	ctcf_peak_282	258	.	11.47009	29.07822	25.89406	96
chr1	12984311	12984507	ctcf_peak_283	195	.	12.36834	22.56636	19.51437	93
chr1	12996218	12996439	ctcf_peak_284	110	.	9.04076	13.94012	11.06390	111
chr1	13038632	13038768	ctcf_peak_285	60	.	6.37868	8.76911	6.02877	78
chr1	13106558	13106785	ctcf_peak_286	180	.	11.70283	21.06881	18.04720	79
chr1	13370797	13371019	ctcf_peak_287	110	.	8.81892	13.94012	11.06390	101
chr1	13382709	13382887	ctcf_peak_288	132	.	9.21572	16.21722	13.29892	101
chr1	13385380	13385527	ctcf_peak_289	84	.	7.70972	11.28541	8.47741	66
chr1	13460164	13460391	ctcf_peak_290	308	.	16.51238	34.12332	30.84341	117
chr1	13462422	13462611	ctcf_peak_291	145	.	9.57888	17.49717	14.54631	79
chr1	13528272	13528417	ctcf_peak_292	97	.	8.37524	12.59678	9.75368	32
chr1	13681031	13681225	ctcf_peak_293	264	.	14.29563	29.60198	26.41185	105
chr1	13683285	13683468	ctcf_peak_294	211	.	12.12097	24.20930	21.12257	81
chr1	13749146	13749298	ctcf_peak_295	124	.	9.26259	15.31326	12.40752	81
chr1	13795900	13796074	ctcf_peak_296	114	.	8.69021	14.33291	11.45295	94
chr1	13870503	13870748	ctcf_peak_297	401	.	20.35456	43.67007	40.18090	138
chr1	13897517	13897698	ctcf_peak_298	120	.	8.85257	14.96062	12.07061	106
chr1	13992184	13992485	ctcf_peak_299	534	.	22.35842	57.22281	53.40627	143
chr1	14052430	14052653	ctcf_peak_300	370	.	17.56829	40.43630	37.01587	104
chr1	14075593	14075709	ctcf_peak_301	37	.	5.49133	6.41731	3.74984	56
chr1	14133826	14133955	ctcf_peak_302	72	.	7.26604	10.00854	7.23414	51
chr1	14137774	14137969	ctcf_peak_303	225	.	13.69938	25.62387	22.50583	100
chr1	14155398	14155616	ctcf_peak_304	197	.	11.93939	22.82834	19.76679	110
chr1	14256744	14256978	ctcf_peak_305	166	.	11.25915	19.59345	16.60142	102
chr1	14286926	14287211	ctcf_peak_306	693	.	22.00159	73.72331	69.36960	142
chr1	14292355	14292632	ctcf_peak_307	321	.	13.28587	35.41576	32.10579	129
chr1	14421606	14421783	ctcf_peak_308	180	.	11.92466	21.06881	18.04720	93
chr1	14440400	14440627	ctcf_peak_309	612	.	27.57907	65.29331	61.22749	107
chr1	14690703	14690819	ctcf_peak_310	46	.	5.76943	7.31075	4.62172	90
chr1	14742023	14742182	ctcf_peak_311	42	.	5.22102	6.95301	4.26769	58
chr1	14864944	14865110	ctcf_peak_312	124	.	9.48443	15.31326	12.40752	91
chr1	14933229	14933418	ctcf_peak_313	211	.	12.12097	24.20930	21.12257	95
chr1	15058428	15058715	ctcf_peak_314	759	.	29.55242	80.56901	75.93829	163
chr1	15105691	15105913	ctcf_peak_315	278	.	14.47488	31.05375	27.83764	110
chr1	15131215	15131412	ctcf_peak_316	84	.	7.70972	11.28541	8.47741	91
chr1	15241900	15242167	ctcf_peak_317	683	.	30.11548	72.65168	68.33871	140
chr1	15354048	15354293	ctcf_peak_318	646	.	28.78444	68.88833	64.69740	134
chr1	15364744	15364928	ctcf_peak_319	124	.	9.26259	15.31326	12.40752	99
chr1	15373085	15373367	ctcf_peak_320	756	.	32.77755	80.28230	75.67865	121
chr1	15389047	15389270	ctcf_peak_321	103	.	6.87013	13.19086	10.34008	105
chr1	15426928	15427216	ctcf_peak_322	592	.	19.70161	63.23512	59.24166	137
chr1	15455064	15455332	ctcf_peak_323	832	.	34.88223	88.22990	83.25973	138
chr1	15478855	15479103	ctcf_peak_324	575	.	24.10509	61.51925	57.56401	114
chr1	15480638	15480847	ctcf_peak_325	252	.	13.93674	28.45550	25.28588	103
chr1	15526958	15527093	ctcf_peak_326	96	.	7.58153	12.52288	9.68653	51
chr1	15599113	15599349	ctcf_peak_327	512	.	18.99578	55.03597	51.26837	126
chr1	15610127	15610278	ctcf_peak_328	46	.	5.46132	7.31859	4.62844	95
chr1	15631267	15631587	ctcf_peak_329	412	.	15.46480	44.74292	41.23853	156
chr1	15650079	15650341	ctcf_peak_330	845	.	35.38521	89.50733	84.50931	135
chr1	15691354	15691497	ctcf_peak_331	110	.	8.81892	13.94012	11.06390	74
chr1	15757673	15757945	ctcf_peak_332	810	.	31.18661	85.92523	81.08307	162
chr1	15827971	15828230	ctcf_peak_333	494	.	21.92616	53.20546	49.48502	126
chr1	15852974	15853147	ctcf_peak_334	124	.	9.48443	15.31326	12.40752	108
chr1	15921689	15921874	ctcf_peak_335	287	.	16.13961	31.96392	28.72349	89
chr1	16029719	16029902	ctcf_peak_336	171	.	10.84992	20.12248	17.12031	82
chr1	16067910	16068160	ctcf_peak_337	610	.	27.67525	65.16153	61.09743	134
chr1	16118551	16118831	ctcf_peak_338	701	.	31.00284	74.54661	70.16188	131
chr1	16129946	16130119	ctcf_peak_339	154	.	10.79529	18.45419	15.49020	99
chr1	16142062	16142343	ctcf_peak_340	633	.	28.41272	67.45586	63.32173	117
chr1	16251311	16251471	ctcf_peak_341	110	.	8.59708	13.94012	11.06390	89
chr1	16321076	16321361	ctcf_peak_342	563	.	19.09635	60.30239	56.38824	149
chr1	16333618	16333825	ctcf_peak_343	110	.	9.04076	13.94012	11.06390	101
chr1	16335520	16335809	ctcf_peak_344	787	.	30.24865	83.46384	78.72551	148
chr1	16339125	16339248	ctcf_peak_345	46	.	5.55378	7.31075	4.62172	88
chr1	16359404	16359660	ctcf_peak_346	695	.	28.63335	73.91241	69.55271	104
chr1	16382599	16382935	ctcf_peak_347	827	.	31.73135	87.72468	82.79311	158
chr1	16405398	16405688	ctcf_peak_348	723	.	31.21618	76.77515	72.30717	160
chr1	16408870	16409142	ctcf_peak_349	849	.	35.43962	90.00222	84.95111	126
chr1	16477776	16477932	ctcf_peak_350	63	.	6.31048	9.08008	6.32719	83
chr1	16481287	16481422	ctcf_peak_351	72	.	6.82236	10.00854	7.23414	61
chr1	16514298	16514576	ctcf_peak_352	408	.	13.14201	44.37394	40.87821	128
chr1	16531555	16531757	ctcf_peak_353	166	.	11.03731	19.59345	16.60142	98
chr1	16562719	16562923	ctcf_peak_354	131	.	9.94775	16.02043	13.11158	101
chr1	16570927	16571207	ctcf_peak_355	719	.	31.66835	76.45013	71.99095	136
chr1	16678978	16679143	ctcf_peak_356	33	.	4.67628	5.94877	3.30222	70
chr1	16689944	16690154	ctcf_peak_357	478	.	21.19985	51.57176	47.89851	97
chr1	16766954	16767279	ctcf_peak_358	593	.	27.45341	63.31232	59.30288	173
chr1	16905682	16905876	ctcf_peak_360	199	.	9.89642	23.05536	19.99075	82
chr1	16911974	16912170	ctcf_peak_361	250	.	12.22221	28.20092	25.04111	84
chr1	16918318	16918562	ctcf_peak_362	349	.	10.58624	38.30267	34.94215	116
chr1	16947585	16947819	ctcf_peak_363	717	.	22.83671	76.13834	71.70459	116
chr1	16951477	16951716	ctcf_peak_364	732	.	25.42425	77.77811	73.27688	113
chr1	16971180	16971427	ctcf_peak_365	239	.	10.97051	27.04028	23.90006	84
chr1	16983183	16983337	ctcf_peak_366	108	.	7.38981	13.67092	10.81465	75
chr1	17011326	17011548	ctcf_peak_367	292	.	15.01262	32.52022	29.27590	111
chr1	17029707	17030057	ctcf_peak_368	651	.	17.77224	69.33846	65.13651	137
chr1	17036308	17036634	ctcf_peak_369	718	.	19.04328	76.29983	71.86489	141
chr1	17077102	17077287	ctcf_peak_370	217	.	11.73876	24.87182	21.77891	107
chr1	17081997	17082153	ctcf_peak_371	83	.	6.54815	11.19128	8.39759	54
chr1	17222505	17222625	ctcf_peak_372	52	.	5.59936	8.00166	5.28403	29
chr1	17236406	17236590	ctcf_peak_373	251	.	13.83574	28.29165	25.13154	74
chr1	17251605	17251730	ctcf_peak_374	27	.	4.75832	5.35502	2.72540	32
chr1	17274060	17274273	ctcf_peak_375	73	.	7.22142	10.17549	7.39733	142
chr1	17278206	17278452	ctcf_peak_376	605	.	23.11950	64.59784	60.56796	137
chr1	17290028	17290235	ctcf_peak_377	267	.	14.29990	29.90321	26.70379	104
chr1	17313562	17313767	ctcf_peak_378	110	.	8.81892	13.94012	11.06390	99
chr1	17372671	17372881	ctcf_peak_379	487	.	23.68214	52.43020	48.73199	101
chr1	17386191	17386448	ctcf_peak_380	575	.	24.10509	61.51925	57.56401	132
chr1	17401965	17402239	ctcf_peak_381	504	.	24.12582	54.21730	50.47373	115
chr1	17452278	17452558	ctcf_peak_382	704	.	30.35357	74.89409	70.49732	138
chr1	17563577	17563862	ctcf_peak_383	600	.	26.43954	64.04385	60.02363	131
chr1	17600762	17601005	ctcf_peak_384	295	.	9.49677	32.81531	29.56544	117
chr1	17603233	17603446	ctcf_peak_385	190	.	12.06888	22.09683	19.05649	107
chr1	17662660	17662958	ctcf_peak_386	435	.	21.46375	47.13778	43.56691	140
chr1	17697158	17697396	ctcf_peak_387	319	.	17.47064	35.23487	31.92825	106
chr1	17732718	17733040	ctcf_peak_388	627	.	26.16420	66.87157	62.76353	112
chr1	17746381	17746666	ctcf_peak_389	458	.	20.56929	49.50224	45.88053	147
chr1	17803918	17804175	ctcf_peak_390	308	.	12.68061	34.12514	30.84341	101
chr1	17811887	17812089	ctcf_peak_391	260	.	15.05423	29.25323	26.06848	90
chr1	17820730	17821091	ctcf_peak_392	832	.	34.45093	88.22990	83.25973	196
chr1	17828849	17829138	ctcf_peak_393	742	.	30.85277	78.83386	74.26886	121
chr1	17834500	17834678	ctcf_peak_394	124	.	9.26259	15.31326	12.40752	93
chr1	17899247	17899414	ctcf_peak_395	123	.	9.24120	15.21432	12.32146	82
chr1	17933401	17933652	ctcf_peak_396	633	.	28.41272	67.45586	63.32173	120
chr1	17956029	17956207	ctcf_peak_397	60	.	6.37868	8.76911	6.02877	68
chr1	17980318	17980612	ctcf_peak_398	539	.	25.23502	57.82417	53.98778	117
chr1	17988126	17988378	ctcf_peak_399	560	.	24.26485	59.96838	56.06192	113
chr1	18023002	18023217	ctcf_peak_400	240	.	14.58673	27.18196	24.03245	96
chr1	18085712	18085855	ctcf_peak_401	33	.	4.85786	5.94877	3.30222	90
chr1	18152695	18152890	ctcf_peak_402	184	.	11.03150	21.46579	18.43349	112
chr1	18175842	18176006	ctcf_peak_403	166	.	11.25915	19.59345	16.60142	83
chr1	18236245	18236454	ctcf_peak_404	93	.	6.38592	12.18861	9.36428	101
chr1	18246472	18246624	ctcf_peak_405	97	.	8.15340	12.59678	9.75368	82
chr1	18249405	18249637	ctcf_peak_406	177	.	9.29116	20.74566	17.73438	99
chr1	18311080	18311321	ctcf_peak_407	211	.	12.48412	24.20930	21.12257	110
chr1	18325469	18325652	ctcf_peak_408	137	.	10.14995	16.71427	13.77847	90
chr1	18368303	18368418	ctcf_peak_409	42	.	5.40260	6.95301	4.26769	54
chr1	18427048	18427312	ctcf_peak_410	513	.	24.26397	55.08629	51.31808	134
chr1	18543988	18544200	ctcf_peak_411	252	.	13.75517	28.45550	25.28588	105
chr1	18561333	18561556	ctcf_peak_412	211	.	12.12097	24.20930	21.12257	99
chr1	18626296	18626485	ctcf_peak_413	218	.	13.10154	24.96349	21.86840	102
chr1	18629412	18629561	ctcf_peak_414	97	.	8.37524	12.59678	9.75368	79
chr1	18857568	18857684	ctcf_peak_415	26	.	4.82581	5.31433	2.68485	46
chr1	18882974	18883170	ctcf_peak_416	211	.	12.12097	24.20930	21.12257	94
chr1	18907972	18908223	ctcf_peak_417	452	.	22.35111	48.89014	45.27486	135
chr1	18911349	18911539	ctcf_peak_418	133	.	9.65114	16.23899	13.31858	89
chr1	18923911	18924219	ctcf_peak_419	886	.	37.21433	93.94308	88.69795	178
chr1	19007930	19008183	ctcf_peak_420	665	.	29.89364	70.76553	66.51054	146
chr1	19147336	19147588	ctcf_peak_421	652	.	26.30521	69.47736	65.27242	102
chr1	19201758	19202030	ctcf_peak_422	608	.	25.01298	64.90877	60.85912	135
chr1	19210672	19210951	ctcf_peak_423	625	.	25.55771	66.61651	62.51272	121
chr1	19233497	19233900	ctcf_peak_424	258	.	11.34904	29.07822	25.89406	119
chr1	19239540	19239906	ctcf_peak_425	478	.	21.19985	51.57176	47.89851	187
chr1	19248139	19248279	ctcf_peak_426	42	.	5.40260	6.95301	4.26769	51
chr1	19292350	19292464	ctcf_peak_427	48	.	4.69120	7.53305	4.83816	70
chr1	19299105	19299290	ctcf_peak_428	85	.	7.03679	11.34488	8.52833	87
chr1	19422807	19423008	ctcf_peak_429	222	.	12.50316	25.34009	22.24099	101
chr1	19440199	19440424	ctcf_peak_430	281	.	14.84463	31.36613	28.14066	131
chr1	19506150	19506308	ctcf_peak_431	110	.	9.04076	13.94012	11.06390	91
chr1	19567802	19568065	ctcf_peak_432	577	.	22.83877	61.71147	57.75257	138
chr1	19667998	19668278	ctcf_peak_433	447	.	20.29196	48.33522	44.73750	135
chr1	19670876	19671169	ctcf_peak_434	400	.	18.83934	43.56146	40.07980	140
chr1	19717856	19718135	ctcf_peak_435	490	.	21.28628	52.73716	49.03610	141
chr1	19722344	19722458	ctcf_peak_436	46	.	5.76943	7.31075	4.62172	57
chr1	19772325	19772512	ctcf_peak_437	149	.	10.65804	17.87635	14.92251	95
chr1	19814298	19814503	ctcf_peak_438	171	.	10.66835	20.12248	17.12031	102
chr1	19908805	19909054	ctcf_peak_439	383	.	18.75675	41.79935	38.36319	124
chr1	19969629	19969837	ctcf_peak_440	297	.	16.23052	32.96910	29.70806	105
chr1	19975287	19975528	ctcf_peak_441	166	.	11.48099	19.59345	16.60142	101
chr1	19977733	19977963	ctcf_peak_442	351	.	18.57984	38.56671	35.19263	120
chr1	19980164	19980504	ctcf_peak_443	559	.	23.92351	59.83782	55.93441	187
chr1	19986363	19986615	ctcf_peak_444	425	.	19.13415	46.11831	42.57743	118
chr1	19988297	19988545	ctcf_peak_445	252	.	13.57359	28.45550	25.28588	120
chr1	20031071	20031351	ctcf_peak_446	704	.	30.78488	74.89409	70.49732	150
chr1	20042140	20042429	ctcf_peak_447	493	.	17.40163	53.10498	49.39659	130
chr1	20063950	20064121	ctcf_peak_448	162	.	11.05899	19.27596	16.29565	62
chr1	20088741	20088986	ctcf_peak_449	651	.	28.84402	69.30217	65.10066	120
chr1	20137796	20138015	ctcf_peak_450	240	.	14.14306	27.18196	24.03245	118
chr1	20208617	20208898	ctcf_peak_451	478	.	21.19985	51.57176	47.89851	129
chr1	20244536	20244782	ctcf_peak_452	690	.	29.23695	73.34248	69.01151	126
chr1	20301338	20301593	ctcf_peak_453	982	.	39.00174	104.04744	98.25018	114
chr1	20427462	20427734	ctcf_peak_454	590	.	22.50606	63.00133	59.02194	130
chr1	20478891	20479152	ctcf_peak_455	527	.	24.74667	56.57705	52.76667	113
chr1	20492038	20492205	ctcf_peak_456	211	.	12.00680	24.24368	21.15342	52
chr1	20521711	20521972	ctcf_peak_457	504	.	24.12582	54.21730	50.47373	145
chr1	20539415	20539649	ctcf_peak_458	271	.	15.47409	30.35271	27.14149	111
chr1	20543227	20543407	ctcf_peak_459	225	.	13.69938	25.62387	22.50583	103
chr1	20559949	20560135	ctcf_peak_460	145	.	9.94204	17.49717	14.54631	101
chr1	20656444	20656559	ctcf_peak_461	74	.	6.85522	10.19656	7.41267	29
chr1	20688341	20688605	ctcf_peak_462	658	.	26.82875	70.05710	65.83296	140
chr1	20693745	20693903	ctcf_peak_463	74	.	6.85522	10.19656	7.41267	72
chr1	20703434	20703691	ctcf_peak_464	439	.	16.31216	47.49498	43.92001	130
chr1	20756958	20757212	ctcf_peak_465	385	.	19.68904	41.95547	38.50822	143
chr1	20820322	20820661	ctcf_peak_466	635	.	20.91213	67.68861	63.54976	148
chr1	20820848	20821009	ctcf_peak_467	89	.	7.08554	11.72607	8.90709	71
chr1	20848865	20849131	ctcf_peak_468	563	.	19.09635	60.30239	56.38824	145
chr1	20901763	20902042	ctcf_peak_469	446	.	20.46616	48.25586	44.66986	129
chr1	20959723	20959992	ctcf_peak_470	623	.	27.18758	66.43231	62.34621	138
chr1	20966676	20966925	ctcf_peak_471	439	.	16.31216	47.49498	43.92001	137
chr1	20987901	20988103	ctcf_peak_472	164	.	11.39205	19.44343	16.46129	116
chr1	20990048	20990162	ctcf_peak_473	60	.	6.37868	8.76911	6.02877	63
chr1	21022956	21023209	ctcf_peak_474	575	.	26.34421	61.47289	57.53205	122
chr1	21023379	21023614	ctcf_peak_475	255	.	14.80857	28.75848	25.57857	112
chr1	21029000	21029204	ctcf_peak_476	319	.	17.69248	35.23487	31.92825	98
chr1	21038358	21038477	ctcf_peak_477	60	.	6.37868	8.76911	6.02877	63
chr1	21059619	21059837	ctcf_peak_478	185	.	11.99533	21.55804	18.52538	113
chr1	21308505	21308642	ctcf_peak_479	108	.	8.12626	13.72868	10.86435	85
chr1	21521729	21521998	ctcf_peak_480	414	.	19.51649	45.00446	41.49849	117
chr1	21543428	21543632	ctcf_peak_481	431	.	19.56565	46.73289	43.17662	104
chr1	21544479	21544690	ctcf_peak_482	195	.	12.59018	22.56636	19.51437	108
chr1	21558531	21558762	ctcf_peak_483	283	.	12.31746	31.57795	28.34848	120
chr1	21571572	21571759	ctcf_peak_484	123	.	9.03922	15.21432	12.32146	75
chr1	21581743	21582014	ctcf_peak_485	457	.	14.23148	49.41249	45.79230	136
chr1	21596735	21597055	ctcf_peak_486	795	.	32.26661	84.39565	79.59705	153
chr1	21629253	21629473	ctcf_peak_487	252	.	13.93674	28.45550	25.28588	90
chr1	21661232	21661537	ctcf_peak_488	543	.	23.37878	58.16553	54.31440	157
chr1	21695015	21695293	ctcf_peak_489	693	.	22.12264	73.72331	69.36960	144
chr1	21697088	21697361	ctcf_peak_490	886	.	37.21433	93.94308	88.69795	132
chr1	21817376	21817616	ctcf_peak_491	295	.	15.20779	32.84373	29.58519	99
chr1	21837828	21837968	ctcf_peak_492	28	.	3.51840	5.46828	2.83754	76
chr1	21861361	21861574	ctcf_peak_493	235	.	10.98589	26.62870	23.50052	121
chr1	21900658	21900830	ctcf_peak_494	195	.	12.59018	22.56636	19.51437	89
chr1	21922091	21922347	ctcf_peak_495	431	.	19.74723	46.73289	43.17662	133
chr1	21985640	21985876	ctcf_peak_496	340	.	16.66041	37.36003	34.00720	130
chr1	22029877	22030060	ctcf_peak_497	184	.	11.39466	21.46579	18.43349	103
chr1	22108957	22109187	ctcf_peak_498	184	.	11.39466	21.46579	18.43349	100
chr1	22208716	22208856	ctcf_peak_499	60	.	6.15685	8.76911	6.02877	65
chr1	22266222	22266422	ctcf_peak_500	211	.	12.30254	24.20930	21.12257	97
chr1	22290527	22290788	ctcf_peak_501	675	.	27.01033	71.78964	67.50130	134
chr1	22307100	22307335	ctcf_peak_502	255	.	15.03041	28.75848	25.57857	137
chr1	22331743	22331951	ctcf_peak_503	368	.	19.02352	40.25420	36.84370	100
chr1	22345887	22346024	ctcf_peak_504	85	.	7.21837	11.34488	8.52833	74
chr1	22349429	22349633	ctcf_peak_505	287	.	15.91777	31.96392	28.72349	94
chr1	22432182	22432424	ctcf_peak_506	494	.	21.92616	53.20546	49.48502	136
chr1	22458440	22458682	ctcf_peak_507	225	.	13.47754	25.62387	22.50583	131
chr1	22602401	22602669	ctcf_peak_508	575	.	24.46824	61.51925	57.56401	107
chr1	22643842	22644050	ctcf_peak_509	166	.	11.48099	19.59345	16.60142	108
chr1	22743147	22743415	ctcf_peak_510	608	.	25.01298	64.90877	60.85912	125
chr1	22746989	22747251	ctcf_peak_511	560	.	24.26485	59.96838	56.06192	154
chr1	22968587	22968822	ctcf_peak_512	545	.	25.17797	58.36543	54.50867	121
chr1	22985012	22985126	ctcf_peak_513	48	.	5.71317	7.57063	4.86759	70
chr1	22992340	22992512	ctcf_peak_514	145	.	9.76046	17.49717	14.54631	77
chr1	23000700	23000927	ctcf_peak_515	346	.	13.77008	38.02962	34.67084	117
chr1	23030981	23031256	ctcf_peak_516	439	.	16.19111	47.49498	43.92001	142
chr1	23188660	23188913	ctcf_peak_517	435	.	20.75390	47.10199	43.54242	96
chr1	23215774	23216068	ctcf_peak_518	641	.	26.10244	68.33267	64.16776	133
chr1	23256874	23257096	ctcf_peak_519	442	.	21.51191	47.79747	44.21632	112
chr1	23290741	23290997	ctcf_peak_520	619	.	25.58822	66.05906	61.98049	110
chr1	23302967	23303499	ctcf_peak_521	781	.	31.29244	82.89174	78.16372	112
chr1	23345718	23345885	ctcf_peak_522	145	.	9.57888	17.49717	14.54631	68
chr1	23425236	23425540	ctcf_peak_523	439	.	12.11149	47.50432	43.92918	152
chr1	23511200	23511468	ctcf_peak_524	233	.	13.96415	26.49072	23.36640	145
chr1	23543259	23543489	ctcf_peak_525	124	.	9.48443	15.31326	12.40752	134
chr1	23730489	23730770	ctcf_peak_526	314	.	11.23545	34.70423	31.40893	150
chr1	23823603	23823863	ctcf_peak_527	543	.	23.01562	58.16553	54.31440	142
chr1	23866349	23866648	ctcf_peak_528	849	.	34.28638	90.02425	84.96808	150
chr1	23871226	23871497	ctcf_peak_529	439	.	16.07006	47.49498	43.92001	130
chr1	23881536	23881665	ctcf_peak_530	72	.	7.26604	10.00854	7.23414	50
chr1	23961476	23961766	ctcf_peak_531	652	.	26.48446	69.47736	65.27242	163
chr1	23963974	23964241	ctcf_peak_532	742	.	29.18926	78.79804	74.23888	143
chr1	23984224	23984476	ctcf_peak_533	400	.	18.65776	43.56146	40.07980	135
chr1	24018027	24018331	ctcf_peak_534	504	.	23.90398	54.21730	50.47373	181
chr1	24045065	24045256	ctcf_peak_535	184	.	11.39466	21.46579	18.43349	77
chr1	24072165	24072331	ctcf_peak_536	119	.	9.00419	14.86879	11.98393	66
chr1	24077849	24078111	ctcf_peak_537	385	.	14.85954	42.02814	38.56758	131
chr1	24098640	24098945	ctcf_peak_538	810	.	31.00504	85.92523	81.08307	170
chr1	24136250	24136504	ctcf_peak_539	510	.	22.10773	54.84914	51.08386	117
chr1	24137297	24137582	ctcf_peak_540	431	.	19.56565	46.73289	43.17662	159
chr1	24181188	24181328	ctcf_peak_541	110	.	8.59708	13.94012	11.06390	85
chr1	24194812	24195073	ctcf_peak_542	484	.	23.27857	52.10780	48.42723	143
chr1	24243381	24243618	ctcf_peak_543	665	.	29.67180	70.76553	66.51054	117
chr1	24275678	24275954	ctcf_peak_544	343	.	18.06150	37.65935	34.30374	134
chr1	24285452	24285656	ctcf_peak_545	103	.	6.87013	13.19086	10.34008	98
chr1	24306768	24306939	ctcf_peak_546	104	.	8.67114	13.33632	10.48505	75
chr1	24354657	24354865	ctcf_peak_547	435	.	21.46375	47.13778	43.56691	110
chr1	24397362	24397673	ctcf_peak_548	888	.	36.60743	94.05931	88.80595	157
chr1	24439072	24439359	ctcf_peak_549	359	.	14.01218	39.35234	35.95900	167
chr1	24477003	24477255	ctcf_peak_550	351	.	16.98434	38.52383	35.16021	135
chr1	24525812	24526071	ctcf_peak_551	603	.	26.20729	64.35782	60.33223	113
chr1	24528400	24528665	ctcf_peak_552	508	.	15.13936	54.57388	50.82405	116
chr1	24528761	24528882	ctcf_peak_553	42	.	5.40260	6.95301	4.26769	50
chr1	24592940	24593107	ctcf_peak_554	151	.	10.59363	18.14150	15.17971	68
chr1	24635290	24635412	ctcf_peak_555	58	.	6.46012	8.54705	5.81952	48
chr1	24711769	24711970	ctcf_peak_556	176	.	7.17258	20.62834	17.62181	88
chr1	24716607	24716865	ctcf_peak_557	510	.	22.10773	54.84914	51.08386	127
chr1	24717811	24718092	ctcf_peak_558	701	.	31.00284	74.54661	70.16188	160
chr1	24718864	24719175	ctcf_peak_559	633	.	27.98142	67.45586	63.32173	126
chr1	24741931	24742297	ctcf_peak_560	459	.	22.37451	49.53083	45.90717	135
chr1	24853769	24853953	ctcf_peak_561	166	.	11.25915	19.59345	16.60142	94
chr1	24868566	24868767	ctcf_peak_562	143	.	9.45595	17.29607	14.35662	101
chr1	24913760	24914041	ctcf_peak_563	625	.	25.73929	66.61651	62.51272	130
chr1	24920123	24920257	ctcf_peak_564	84	.	7.48788	11.28541	8.47741	59
chr1	24961779	24962013	ctcf_peak_565	507	.	23.72347	54.51684	50.77020	116
chr1	25015098	25015340	ctcf_peak_566	644	.	27.11388	68.61930	64.45019	106
chr1	25157225	25157489	ctcf_peak_567	539	.	25.45686	57.82417	53.98778	131
chr1	25161527	25161720	ctcf_peak_568	225	.	13.47754	25.62387	22.50583	98
chr1	25174432	25174714	ctcf_peak_569	557	.	26.12237	59.64342	55.75531	136
chr1	25224642	25224926	ctcf_peak_570	593	.	27.23157	63.31232	59.30288	141
chr1	25236123	25236253	ctcf_peak_571	63	.	6.31048	9.08008	6.32719	96
chr1	25258833	25259016	ctcf_peak_572	124	.	9.26259	15.31326	12.40752	93
chr1	25363710	25364005	ctcf_peak_573	271	.	11.83325	30.32199	27.11709	120
chr1	25364326	25364506	ctcf_peak_574	184	.	11.03150	21.46579	18.43349	78
chr1	25427963	25428241	ctcf_peak_575	896	.	33.91028	94.98980	89.69807	151
chr1	25475321	25475448	ctcf_peak_576	108	.	8.12626	13.72868	10.86435	34
chr1	25531430	25531638	ctcf_peak_577	204	.	7.68100	23.53057	20.46285	104
chr1	25566413	25566676	ctcf_peak_578	335	.	18.13616	36.89343	33.55385	156
chr1	25586309	25586537	ctcf_peak_579	295	.	15.02621	32.84373	29.58519	108
chr1	25593362	25593480	ctcf_peak_580	37	.	5.04765	6.41731	3.74984	33
chr1	25616636	25616861	ctcf_peak_581	225	.	13.47754	25.62387	22.50583	95
chr1	25656486	25656658	ctcf_peak_582	110	.	8.59708	13.94012	11.06390	100
chr1	25663673	25663875	ctcf_peak_583	132	.	9.03415	16.21722	13.29892	106
chr1	25729504	25729762	ctcf_peak_584	446	.	20.65610	48.25586	44.66986	134
chr1	25814124	25814361	ctcf_peak_585	145	.	9.94204	17.49717	14.54631	141
chr1	25828323	25828536	ctcf_peak_586	57	.	5.98508	8.47853	5.75139	108
chr1	25830374	25830587	ctcf_peak_587	267	.	14.48148	29.90321	26.70379	105
chr1	25847046	25847286	ctcf_peak_588	435	.	21.90743	47.13778	43.56691	121
chr1	25899308	25899550	ctcf_peak_589	416	.	19.20249	45.14154	41.62460	124
chr1	25935155	25935356	ctcf_peak_590	295	.	15.20779	32.84373	29.58519	97
chr1	25937493	25937626	ctcf_peak_591	63	.	6.12891	9.08008	6.32719	50
chr1	25945675	25945822	ctcf_peak_592	73	.	6.40184	10.15545	7.37879	36
chr1	26019170	26019382	ctcf_peak_593	57	.	4.51707	8.44714	5.72309	127
chr1	26070691	26070891	ctcf_peak_594	166	.	11.48099	19.59345	16.60142	104
chr1	26123386	26123615	ctcf_peak_595	466	.	16.67532	50.28279	46.64423	119
chr1	26124597	26124776	ctcf_peak_596	151	.	10.81547	18.14150	15.17971	99
chr1	26137378	26137650	ctcf_peak_597	683	.	30.33732	72.65168	68.33871	144
chr1	26163844	26164014	ctcf_peak_598	113	.	7.11223	14.21410	11.33530	86
chr1	26221910	26222218	ctcf_peak_599	686	.	30.13792	73.02147	68.69722	142
chr1	26231521	26231647	ctcf_peak_600	60	.	6.15685	8.76911	6.02877	67
chr1	26324665	26324942	ctcf_peak_601	664	.	21.63844	70.69250	66.45689	143
chr1	26361771	26361934	ctcf_peak_602	60	.	6.60052	8.76911	6.02877	81
chr1	26362468	26362770	ctcf_peak_603	665	.	29.67180	70.76553	66.51054	142
chr1	26431480	26431778	ctcf_peak_604	719	.	31.44651	76.45013	71.99095	134
chr1	26471682	26471975	ctcf_peak_605	463	.	20.83669	49.94826	46.31451	120
chr1	26490780	26490897	ctcf_peak_606	60	.	6.60052	8.76911	6.02877	67
chr1	26496173	26496450	ctcf_peak_607	719	.	31.44651	76.45013	71.99095	166
chr1	26503708	26503830	ctcf_peak_608	26	.	4.60397	5.31433	2.68485	63
chr1	26560253	26560571	ctcf_peak_609	608	.	25.01298	64.90877	60.85912	209
chr1	26602106	26602335	ctcf_peak_610	575	.	24.10509	61.51925	57.56401	107
chr1	26602430	26602612	ctcf_peak_611	120	.	8.85257	14.96062	12.07061	102
chr1	26606094	26606294	ctcf_peak_612	238	.	13.02886	27.02354	23.88334	97
chr1	26611632	26611843	ctcf_peak_613	197	.	11.57623	22.82834	19.76679	111
chr1	26612419	26612601	ctcf_peak_614	124	.	9.26259	15.31326	12.40752	95
chr1	26648095	26648332	ctcf_peak_615	592	.	24.83140	63.20963	59.21982	113
chr1	26690357	26690632	ctcf_peak_616	795	.	33.80398	84.38054	79.58659	115
chr1	26718003	26718294	ctcf_peak_617	664	.	21.63844	70.69250	66.45689	161
chr1	26722839	26723062	ctcf_peak_618	719	.	31.22468	76.45013	71.99095	100
chr1	26743587	26743854	ctcf_peak_619	812	.	34.33042	86.09106	81.21803	127
chr1	26796862	26797098	ctcf_peak_620	352	.	17.42721	38.64314	35.26830	110
chr1	26826743	26826958	ctcf_peak_621	310	.	16.98325	34.38926	31.09583	91
chr1	26857686	26857903	ctcf_peak_622	401	.	20.35456	43.67007	40.18090	125
chr1	26864572	26864711	ctcf_peak_623	62	.	6.21154	8.99597	6.25241	84
chr1	26865254	26865489	ctcf_peak_624	319	.	17.47064	35.23487	31.92825	110
chr1	26924154	26924335	ctcf_peak_625	179	.	11.15936	20.92618	17.91358	91
chr1	26928909	26929159	ctcf_peak_626	399	.	15.22270	43.38077	39.90737	110
chr1	26946778	26947011	ctcf_peak_627	180	.	12.14650	21.06881	18.04720	131
chr1	27003979	27004363	ctcf_peak_628	658	.	26.82875	70.05710	65.83296	191
chr1	27019109	27019242	ctcf_peak_629	69	.	6.84768	9.68723	6.92489	66
chr1	27087840	27087965	ctcf_peak_630	62	.	6.41352	8.99597	6.25241	70
chr1	27115713	27115987	ctcf_peak_631	559	.	23.56036	59.83782	55.93441	131
chr1	27136588	27136817	ctcf_peak_632	469	.	19.93868	50.63184	46.98825	133
chr1	27153004	27153136	ctcf_peak_633	72	.	7.04420	10.00854	7.23414	78
chr1	27177942	27178083	ctcf_peak_634	42	.	5.22102	6.95301	4.26769	69
chr1	27179625	27179915	ctcf_peak_635	725	.	28.64453	77.03448	72.54608	145
chr1	27187811	27187940	ctcf_peak_636	108	.	8.30784	13.72868	10.86435	37
chr1	27189247	27189502	ctcf_peak_637	258	.	11.34904	29.07822	25.89406	146
chr1	27204518	27204750	ctcf_peak_638	416	.	21.07736	45.10973	41.60317	119
chr1	27213709	27213886	ctcf_peak_639	158	.	10.48677	18.79928	15.82384	97
chr1	27293443	27293697	ctcf_peak_640	812	.	24.90684	86.10017	81.22567	141
chr1	27324196	27324463	ctcf_peak_641	559	.	23.74193	59.83782	55.93441	104
chr1	27371058	27371337	ctcf_peak_642	886	.	37.21433	93.94308	88.69795	139
chr1	27372434	27372707	ctcf_peak_643	593	.	27.23157	63.31232	59.30288	135
chr1	27423946	27424205	ctcf_peak_644	625	.	25.55771	66.61651	62.51272	140
chr1	27429219	27429499	ctcf_peak_645	716	.	30.79918	76.04436	71.61087	129
chr1	27435717	27435850	ctcf_peak_646	52	.	5.64138	7.91183	5.20428	69
chr1	27438653	27438851	ctcf_peak_647	201	.	10.59720	23.22279	20.15787	105
chr1	27481591	27481850	ctcf_peak_648	355	.	17.02356	38.89188	35.50525	118
chr1	27524486	27524718	ctcf_peak_649	285	.	9.27888	31.74444	28.51429	98
chr1	27611229	27611480	ctcf_peak_650	427	.	19.31456	46.30914	42.76613	132
chr1	27623294	27623484	ctcf_peak_651	430	.	19.89636	46.62452	43.07874	90
chr1	27627324	27627594	ctcf_peak_652	996	.	39.16354	105.56393	99.69354	135
chr1	27659332	27659751	ctcf_peak_653	487	.	23.46030	52.43020	48.73199	127
chr1	27684042	27684282	ctcf_peak_654	238	.	13.02886	27.02354	23.88334	154
chr1	27693036	27693196	ctcf_peak_655	118	.	8.94364	14.76574	11.88354	91
chr1	27699490	27699618	ctcf_peak_656	48	.	5.93501	7.57063	4.86759	67
chr1	27714941	27715219	ctcf_peak_657	669	.	27.02220	71.19877	66.93467	144
chr1	27718816	27719010	ctcf_peak_658	96	.	8.09024	12.48977	9.66149	75
chr1	27719399	27719585	ctcf_peak_659	85	.	7.03679	11.34488	8.52833	111
chr1	27721935	27722168	ctcf_peak_660	494	.	21.92616	53.20546	49.48502	130
chr1	27728918	27729131	ctcf_peak_661	263	.	14.49261	29.48709	26.30062	115
chr1	27729556	27729690	ctcf_peak_662	42	.	5.22102	6.95301	4.26769	67
chr1	27743067	27743314	ctcf_peak_663	468	.	21.96577	50.46929	46.82796	118
chr1	27849233	27849351	ctcf_peak_664	33	.	4.85786	5.94877	3.30222	31
chr1	27849654	27849874	ctcf_peak_665	211	.	12.67260	24.22238	21.13555	92
chr1	27883268	27883519	ctcf_peak_666	526	.	22.83405	56.50256	52.69690	136
chr1	27895127	27895281	ctcf_peak_667	137	.	10.14140	16.69980	13.77291	87
chr1	27901919	27902084	ctcf_peak_668	60	.	6.15685	8.76911	6.02877	99
chr1	27932924	27933179	ctcf_peak_669	597	.	24.22511	63.77397	59.75790	142
chr1	27935149	27935484	ctcf_peak_670	775	.	33.22123	82.21063	77.52253	154
chr1	27970394	27970713	ctcf_peak_671	425	.	15.82796	46.11438	42.57467	173
chr1	27989716	27990002	ctcf_peak_672	789	.	33.62424	83.67793	78.93684	146
chr1	27995685	27995955	ctcf_peak_673	506	.	22.00327	54.36969	50.62360	127
chr1	27998801	27999048	ctcf_peak_674	84	.	7.92488	11.27469	8.47653	96
chr1	28046219	28046336	ctcf_peak_675	46	.	5.46132	7.31859	4.62844	42
chr1	28052149	28052405	ctcf_peak_676	210	.	13.25570	24.08504	21.00639	124
chr1	28184559	28184861	ctcf_peak_677	845	.	32.09451	89.53097	84.51472	152
chr1	28266917	28267081	ctcf_peak_678	97	.	8.15340	12.59678	9.75368	72
chr1	28286674	28286817	ctcf_peak_679	110	.	8.59708	13.94012	11.06390	64
chr1	28306228	28306400	ctcf_peak_680	108	.	8.12626	13.72868	10.86435	99
chr1	28363038	28363193	ctcf_peak_681	106	.	8.78854	13.52647	10.67239	76
chr1	28414465	28414621	ctcf_peak_682	65	.	5.65961	9.31879	6.56170	79
chr1	28417746	28418039	ctcf_peak_683	665	.	29.89364	70.76553	66.51054	143
chr1	28535461	28535656	ctcf_peak_684	439	.	16.07006	47.49498	43.92001	108
chr1	28575041	28575301	ctcf_peak_685	521	.	18.00689	55.96021	52.17949	118
chr1	28686211	28686449	ctcf_peak_686	238	.	13.02886	27.02354	23.88334	139
chr1	28694804	28694919	ctcf_peak_687	96	.	7.76310	12.52288	9.68653	34
chr1	28736336	28736486	ctcf_peak_688	137	.	10.14995	16.71427	13.77847	82
chr1	28798090	28798206	ctcf_peak_689	60	.	6.15685	8.76911	6.02877	68
chr1	28844594	28844810	ctcf_peak_690	303	.	16.79097	33.56672	30.30292	109
chr1	28871581	28871713	ctcf_peak_691	110	.	9.04076	13.94012	11.06390	49
chr1	28907841	28907973	ctcf_peak_692	85	.	7.39995	11.34488	8.52833	62
chr1	28929443	28929631	ctcf_peak_693	346	.	13.89113	38.02962	34.67084	109
chr1	28967391	28967579	ctcf_peak_694	85	.	7.21837	11.34488	8.52833	95
chr1	28969604	28969824	ctcf_peak_695	252	.	13.57359	28.45550	25.28588	111
chr1	28980489	28980664	ctcf_peak_696	197	.	11.57623	22.82834	19.76679	89
chr1	29063130	29063388	ctcf_peak_697	351	.	18.35800	38.56671	35.19263	107
chr1	29111623	29111879	ctcf_peak_698	614	.	27.09648	65.53947	61.47107	136
chr1	29172821	29172988	ctcf_peak_699	133	.	9.65114	16.23899	13.31858	99
chr1	29203739	29204025	ctcf_peak_700	742	.	29.00768	78.79804	74.23888	152
chr1	29208601	29208910	ctcf_peak_701	649	.	21.15423	69.18713	64.99067	124
chr1	29360464	29360638	ctcf_peak_702	156	.	10.17294	18.58706	15.61988	81
chr1	29508454	29508672	ctcf_peak_703	240	.	14.36490	27.18196	24.03245	122
chr1	29524143	29524314	ctcf_peak_704	143	.	9.81445	17.29607	14.35662	99
chr1	29529423	29529691	ctcf_peak_705	753	.	29.53166	79.92241	75.33826	148
chr1	29557504	29557631	ctcf_peak_706	34	.	5.05405	6.08289	3.43470	40
chr1	29562859	29563059	ctcf_peak_707	243	.	14.53163	27.54208	24.39136	100
chr1	29572352	29572593	ctcf_peak_708	764	.	30.34277	81.08078	76.43510	133
chr1	29658804	29659025	ctcf_peak_709	255	.	14.79610	28.73651	25.56540	121
chr1	29665831	29665972	ctcf_peak_710	70	.	7.11148	9.76300	7.00022	78
chr1	29667485	29667699	ctcf_peak_711	418	.	20.78071	45.36626	41.84838	109
chr1	29706071	29706318	ctcf_peak_712	343	.	17.84585	37.65935	34.30374	96
chr1	29723287	29723476	ctcf_peak_713	184	.	11.39466	21.46579	18.43349	82
chr1	29780100	29780294	ctcf_peak_714	158	.	10.48677	18.79928	15.82384	92
chr1	29839857	29840119	ctcf_peak_715	559	.	23.92351	59.83782	55.93441	137
chr1	30129431	30129613	ctcf_peak_716	74	.	6.85522	10.19656	7.41267	96
chr1	30170883	30171116	ctcf_peak_717	385	.	20.13271	41.95547	38.50822	112
chr1	30176443	30176695	ctcf_peak_718	644	.	26.92394	68.61930	64.45019	126
chr1	30179978	30180159	ctcf_peak_719	137	.	9.92811	16.71427	13.77847	88
chr1	30186828	30187007	ctcf_peak_720	145	.	9.57888	17.49717	14.54631	104
chr1	30265928	30266175	ctcf_peak_721	597	.	23.88571	63.77397	59.75790	106
chr1	30321996	30322246	ctcf_peak_722	144	.	8.32275	17.40049	14.45765	108
chr1	30353512	30353711	ctcf_peak_723	180	.	11.70283	21.06881	18.04720	107
chr1	30385366	30385527	ctcf_peak_724	224	.	13.90949	25.60377	22.49866	74
chr1	30560419	30560599	ctcf_peak_725	96	.	7.76310	12.52288	9.68653	84
chr1	30579058	30579244	ctcf_peak_726	24	.	3.84383	5.08049	2.47296	94
chr1	30584397	30584629	ctcf_peak_727	447	.	20.11038	48.33522	44.73750	126
chr1	30705202	30705448	ctcf_peak_728	287	.	15.91777	31.96392	28.72349	134
chr1	30853279	30853559	ctcf_peak_729	759	.	29.55242	80.56901	75.93829	119
chr1	31045161	31045293	ctcf_peak_730	55	.	6.28867	8.28007	5.56122	61
chr1	31171007	31171174	ctcf_peak_731	108	.	8.48941	13.72868	10.86435	89
chr1	31181021	31181264	ctcf_peak_732	466	.	16.79637	50.28279	46.64423	117
chr1	31188185	31188347	ctcf_peak_733	56	.	5.29645	8.41215	5.68870	91
chr1	31192096	31192382	ctcf_peak_734	557	.	25.67870	59.64342	55.75531	145
chr1	31197119	31197309	ctcf_peak_735	63	.	6.49206	9.08008	6.32719	53
chr1	31252475	31252749	ctcf_peak_736	494	.	21.56300	53.20546	49.48502	153
chr1	31255260	31255492	ctcf_peak_737	597	.	26.47478	63.74368	59.72938	98
chr1	31270632	31270759	ctcf_peak_738	67	.	6.50003	9.46770	6.70980	42
chr1	31274587	31274896	ctcf_peak_739	493	.	17.40163	53.10498	49.39659	169
chr1	31384266	31384558	ctcf_peak_740	557	.	25.90054	59.64342	55.75531	127
chr1	31384615	31384733	ctcf_peak_741	23	.	4.13155	4.98931	2.38586	33
chr1	31402277	31402558	ctcf_peak_742	333	.	13.52797	36.71734	33.38478	146
chr1	31635575	31635844	ctcf_peak_743	738	.	31.89019	78.36209	73.82812	143
chr1	31654347	31654513	ctcf_peak_744	110	.	9.04076	13.94012	11.06390	64
chr1	31655395	31655509	ctcf_peak_745	33	.	4.67628	5.94877	3.30222	34
chr1	31656857	31657130	ctcf_peak_746	775	.	33.22123	82.21063	77.52253	132
chr1	31658552	31658808	ctcf_peak_747	452	.	22.57294	48.89014	45.27486	148
chr1	31807970	31808156	ctcf_peak_748	125	.	6.60522	15.45243	12.54592	111
chr1	31867528	31867773	ctcf_peak_749	401	.	20.35456	43.67007	40.18090	113
chr1	31869539	31869736	ctcf_peak_750	124	.	9.70627	15.31326	12.40752	88
chr1	31894341	31894538	ctcf_peak_751	108	.	8.48941	13.72868	10.86435	110
chr1	31895629	31895913	ctcf_peak_752	851	.	33.38172	90.20740	85.13911	139
chr1	32014521	32015054	ctcf_peak_753	776	.	30.09715	82.34728	77.64070	151
chr1	32029728	32029952	ctcf_peak_754	538	.	22.89951	57.66379	53.83708	112
chr1	32053404	32053666	ctcf_peak_755	176	.	7.02732	20.62834	17.62181	142
chr1	32059643	32059928	ctcf_peak_756	810	.	31.18661	85.92523	81.08307	141
chr1	32083869	32084006	ctcf_peak_757	48	.	5.93501	7.57063	4.86759	51
chr1	32098782	32099001	ctcf_peak_758	178	.	12.05241	20.91016	17.89818	116
chr1	32129472	32129726	ctcf_peak_759	535	.	18.37004	57.39983	53.57673	148
chr1	32135771	32135941	ctcf_peak_760	137	.	10.37179	16.71427	13.77847	69
chr1	32149735	32149882	ctcf_peak_761	84	.	7.48788	11.28541	8.47741	69
chr1	32170882	32171046	ctcf_peak_762	139	.	9.82981	16.90120	13.96422	90
chr1	32173437	32173646	ctcf_peak_763	252	.	13.93674	28.45550	25.28588	100
chr1	32181339	32181508	ctcf_peak_764	282	.	15.59719	31.51624	28.29006	83
chr1	32211299	32211550	ctcf_peak_765	470	.	22.79478	50.65438	47.00309	121
chr1	32228327	32228481	ctcf_peak_766	72	.	7.04420	10.00854	7.23414	78
chr1	32230887	32231053	ctcf_peak_767	97	.	8.37524	12.59678	9.75368	72
chr1	32254889	32255149	ctcf_peak_768	562	.	25.82491	60.16399	56.25283	113
chr1	32281613	32281840	ctcf_peak_769	368	.	19.24536	40.25420	36.84370	113
chr1	32403927	32404069	ctcf_peak_770	97	.	8.15340	12.59678	9.75368	59
chr1	32405478	32405701	ctcf_peak_771	399	.	18.94668	43.39596	39.92116	112
chr1	32429731	32430024	ctcf_peak_772	1107	.	39.72076	117.38046	110.79455	146
chr1	32443413	32443570	ctcf_peak_773	206	.	12.10903	23.71189	20.64134	92
chr1	32469222	32469458	ctcf_peak_774	310	.	15.57094	34.33554	31.04415	140
chr1	32529066	32529251	ctcf_peak_775	113	.	7.23328	14.21410	11.33530	107
chr1	32575023	32575229	ctcf_peak_776	240	.	14.58673	27.18196	24.03245	103
chr1	32681285	32681512	ctcf_peak_777	506	.	22.18252	54.36969	50.62360	109
chr1	32713829	32714084	ctcf_peak_778	287	.	15.91777	31.96392	28.72349	134
chr1	32782188	32782347	ctcf_peak_779	172	.	10.64921	20.27193	17.26869	86
chr1	32816817	32816942	ctcf_peak_780	72	.	6.81662	9.99875	7.23414	63
chr1	32866469	32866714	ctcf_peak_781	494	.	21.74458	53.20546	49.48502	120
chr1	32879610	32879864	ctcf_peak_782	528	.	20.81911	56.69796	52.88663	108
chr1	32913970	32914244	ctcf_peak_783	776	.	30.09715	82.34728	77.64070	128
chr1	32914828	32915000	ctcf_peak_784	113	.	7.23328	14.21410	11.33530	79
chr1	32986064	32986325	ctcf_peak_785	701	.	30.55916	74.54661	70.16188	128
chr1	33177782	33178142	ctcf_peak_786	615	.	27.76577	65.61868	61.54554	140
chr1	33238609	33238950	ctcf_peak_787	785	.	33.39350	83.26736	78.53488	176
chr1	33338292	33338541	ctcf_peak_788	568	.	26.39797	60.78742	56.87010	110
chr1	33342280	33342565	ctcf_peak_789	593	.	27.23157	63.31232	59.30288	125
chr1	33399109	33399330	ctcf_peak_790	184	.	11.21308	21.46579	18.43349	92
chr1	33467017	33467192	ctcf_peak_791	63	.	6.31048	9.08008	6.32719	77
chr1	33472860	33473125	ctcf_peak_792	518	.	21.84933	55.60739	51.83205	133
chr1	33516281	33516406	ctcf_peak_793	63	.	6.31048	9.08008	6.32719	72
chr1	33520791	33521094	ctcf_peak_794	494	.	21.92616	53.20546	49.48502	113
chr1	33521328	33521454	ctcf_peak_795	85	.	7.21837	11.34488	8.52833	61
chr1	33552006	33552267	ctcf_peak_796	708	.	28.09980	75.27847	70.85668	130
chr1	33560654	33560925	ctcf_peak_797	828	.	33.72794	87.75282	82.81958	118
chr1	33565326	33565493	ctcf_peak_798	57	.	6.06735	8.45299	5.72812	79
chr1	33577660	33577867	ctcf_peak_799	303	.	17.02697	33.59151	30.31839	107
chr1	33592838	33593094	ctcf_peak_800	778	.	31.86266	82.53412	77.81354	123
chr1	33603501	33603703	ctcf_peak_801	120	.	8.85257	14.96062	12.07061	112
chr1	33613607	33613811	ctcf_peak_802	252	.	13.75517	28.45550	25.28588	92
chr1	33684343	33684555	ctcf_peak_803	463	.	20.83669	49.94826	46.31451	110
chr1	33761102	33761427	ctcf_peak_804	849	.	35.66146	90.00222	84.95111	147
chr1	33764298	33764604	ctcf_peak_805	830	.	34.99594	88.04286	83.08814	168
chr1	33805098	33805261	ctcf_peak_806	104	.	7.57236	13.33958	10.48816	85
chr1	33833420	33833691	ctcf_peak_807	521	.	18.00689	55.96021	52.17949	147
chr1	33895998	33896140	ctcf_peak_808	57	.	6.41638	8.47853	5.75139	45
chr1	33921451	33921749	ctcf_peak_809	896	.	33.72870	94.98980	89.69807	179
chr1	33936144	33936400	ctcf_peak_810	571	.	21.08897	61.07988	57.15716	140
chr1	34078524	34078801	ctcf_peak_811	759	.	29.91557	80.56901	75.93829	150
chr1	34090642	34090787	ctcf_peak_812	60	.	6.37868	8.76911	6.02877	52
chr1	34098677	34098959	ctcf_peak_813	827	.	31.91293	87.72468	82.79311	144
chr1	34100488	34100747	ctcf_peak_814	279	.	15.90500	31.18008	27.96202	133
chr1	34106798	34106977	ctcf_peak_815	73	.	5.24338	10.08017	7.30377	75
chr1	34120003	34120131	ctcf_peak_816	67	.	6.41099	9.52506	6.76564	55
chr1	34925963	34926092	ctcf_peak_817	48	.	5.93501	7.57063	4.86759	64
chr1	35063564	35063792	ctcf_peak_818	383	.	18.75675	41.79935	38.36319	118
chr1	35147147	35147401	ctcf_peak_819	337	.	11.68939	37.06727	33.72469	138
chr1	35208327	35208617	ctcf_peak_820	543	.	23.01562	58.16553	54.31440	155
chr1	35252116	35252407	ctcf_peak_821	827	.	31.91293	87.72468	82.79311	129
chr1	35318287	35318648	ctcf_peak_822	549	.	18.73320	58.84727	54.98235	204
chr1	35325386	35325642	ctcf_peak_823	539	.	25.23502	57.82417	53.98778	122
chr1	35331980	35332268	ctcf_peak_824	628	.	28.34076	67.02026	62.89466	140
chr1	35667762	35668022	ctcf_peak_825	810	.	31.00504	85.92523	81.08307	113
chr1	35686687	35686870	ctcf_peak_826	145	.	9.94204	17.49717	14.54631	85
chr1	35764251	35764421	ctcf_peak_827	224	.	12.34620	25.60248	22.49866	102
chr1	35916691	35916964	ctcf_peak_828	575	.	24.10509	61.51925	57.56401	134
chr1	36030263	36030557	ctcf_peak_829	781	.	31.29244	82.89174	78.16372	159
chr1	36034576	36034832	ctcf_peak_830	563	.	19.21741	60.30239	56.38824	135
chr1	36111807	36111944	ctcf_peak_831	67	.	6.41099	9.52506	6.76564	84
chr1	36181130	36181391	ctcf_peak_832	549	.	18.85425	58.84727	54.98235	131
chr1	36192510	36192768	ctcf_peak_833	793	.	33.66491	84.14695	79.36596	117
chr1	36240345	36240585	ctcf_peak_834	478	.	21.01827	51.57176	47.89851	126
chr1	36348557	36348809	ctcf_peak_835	385	.	19.68904	41.95547	38.50822	126
chr1	36554243	36554517	ctcf_peak_836	738	.	32.33387	78.36209	73.82812	151
chr1	36565237	36565532	ctcf_peak_837	793	.	33.66491	84.14695	79.36596	132
chr1	36600407	36600647	ctcf_peak_838	238	.	13.39201	27.02354	23.88334	110
chr1	36615168	36615413	ctcf_peak_839	672	.	28.83300	71.52834	67.25895	114
chr1	36626770	36626996	ctcf_peak_840	84	.	6.02276	11.20838	8.41070	123
chr1	36653442	36653603	ctcf_peak_841	62	.	6.61549	8.99597	6.25241	56
chr1	36653810	36654115	ctcf_peak_842	793	.	30.64188	84.13272	79.36596	147
chr1	36683322	36683519	ctcf_peak_843	322	.	17.01046	35.51880	32.20728	95
chr1	36751111	36751376	ctcf_peak_844	370	.	17.56829	40.43630	37.01587	129
chr1	36765515	36765791	ctcf_peak_845	540	.	24.29360	57.86530	54.02868	142
chr1	36808357	36808611	ctcf_peak_846	577	.	24.83466	61.68066	57.72298	106
chr1	36834632	36834931	ctcf_peak_847	372	.	14.37533	40.68527	37.25888	191
chr1	36886454	36886748	ctcf_peak_848	693	.	22.24370	73.72331	69.36960	142
chr1	36982007	36982302	ctcf_peak_849	559	.	23.56036	59.83782	55.93441	103
chr1	37008621	37008766	ctcf_peak_850	84	.	7.93156	11.28541	8.47741	61
chr1	37019484	37019726	ctcf_peak_851	504	.	24.34766	54.21730	50.47373	150
chr1	37041724	37041970	ctcf_peak_852	487	.	23.46030	52.43020	48.73199	118
chr1	37074931	37075127	ctcf_peak_853	366	.	17.34284	40.05711	36.65824	111
chr1	37116101	37116386	ctcf_peak_854	610	.	27.89709	65.16153	61.09743	161
chr1	37169358	37169597	ctcf_peak_855	526	.	22.83405	56.50256	52.69690	140
chr1	37329892	37330068	ctcf_peak_856	60	.	6.60052	8.76911	6.02877	72
chr1	37642946	37643139	ctcf_peak_857	73	.	5.06181	10.08017	7.30377	96
chr1	37789468	37789672	ctcf_peak_858	319	.	17.69248	35.23487	31.92825	109
chr1	37899954	37900229	ctcf_peak_859	593	.	27.23157	63.31232	59.30288	134
chr1	37920478	37920747	ctcf_peak_860	620	.	27.21718	66.13721	62.05532	124
chr1	37953020	37953288	ctcf_peak_861	500	.	20.58314	53.75175	50.02505	134
chr1	37974937	37975051	ctcf_peak_862	93	.	7.92594	12.21393	9.38835	65
chr1	37980341	37980516	ctcf_peak_863	166	.	11.03731	19.59345	16.60142	101
chr1	38027444	38027680	ctcf_peak_864	295	.	12.43851	32.84577	29.58519	116
chr1	38068737	38069036	ctcf_peak_865	418	.	21.24191	45.39764	41.86906	154
chr1	38148104	38148343	ctcf_peak_866	308	.	12.92271	34.12514	30.84341	96
chr1	38157973	38158189	ctcf_peak_867	271	.	15.46106	30.32979	27.12462	110
chr1	38276791	38277034	ctcf_peak_868	267	.	14.11832	29.90321	26.70379	135
chr1	38325818	38326097	ctcf_peak_869	494	.	21.74458	53.20546	49.48502	135
chr1	38341651	38341789	ctcf_peak_870	60	.	6.15685	8.76911	6.02877	73
chr1	38356153	38356315	ctcf_peak_871	96	.	7.76310	12.52288	9.68653	76
chr1	38385087	38385229	ctcf_peak_872	89	.	7.08554	11.72607	8.90709	47
chr1	38440775	38440987	ctcf_peak_873	293	.	14.55228	32.63033	29.38327	92
chr1	38455703	38455997	ctcf_peak_874	1038	.	41.87296	109.98466	103.80153	129
chr1	38484675	38484893	ctcf_peak_875	343	.	18.27715	37.65935	34.30374	111
chr1	38492345	38492605	ctcf_peak_876	372	.	14.61744	40.68527	37.25888	125
chr1	38503456	38503592	ctcf_peak_877	90	.	7.74053	11.86943	9.04848	60
chr1	38506259	38506447	ctcf_peak_878	184	.	11.39466	21.46579	18.43349	111
chr1	38537634	38537849	ctcf_peak_879	225	.	13.69938	25.62387	22.50583	117
chr1	38618601	38618715	ctcf_peak_880	56	.	5.05435	8.41215	5.68870	35
chr1	38955520	38955778	ctcf_peak_881	401	.	20.57639	43.67007	40.18090	133
chr1	38966105	38966254	ctcf_peak_882	73	.	7.01945	10.17549	7.39733	69
chr1	39052820	39053024	ctcf_peak_883	177	.	9.29116	20.74566	17.73438	102
chr1	39081495	39081633	ctcf_peak_884	48	.	5.93501	7.57063	4.86759	67
chr1	39283922	39284097	ctcf_peak_885	60	.	6.37868	8.76911	6.02877	93
chr1	39300992	39301220	ctcf_peak_886	408	.	13.05122	44.37394	40.87821	116
chr1	39429918	39430120	ctcf_peak_887	120	.	8.67099	14.96062	12.07061	113
chr1	39558104	39558356	ctcf_peak_888	385	.	14.98059	42.02814	38.56758	102
chr1	39564381	39564624	ctcf_peak_889	559	.	23.56036	59.83782	55.93441	131
chr1	39568235	39568487	ctcf_peak_890	623	.	27.63582	66.47450	62.38798	144
chr1	39595243	39595456	ctcf_peak_891	119	.	9.43549	14.86879	11.98393	94
chr1	39598840	39599040	ctcf_peak_892	238	.	13.02886	27.02354	23.88334	102
chr1	39649445	39649606	ctcf_peak_893	123	.	7.35433	15.25735	12.36114	74
chr1	39657353	39657564	ctcf_peak_894	425	.	20.86496	46.07600	42.53982	107
chr1	39658216	39658462	ctcf_peak_895	255	.	15.03041	28.75848	25.57857	118
chr1	39670106	39670265	ctcf_peak_896	57	.	4.51707	8.44714	5.72309	96
chr1	39724386	39724639	ctcf_peak_897	314	.	11.05387	34.70423	31.40893	116
chr1	39732060	39732211	ctcf_peak_898	52	.	5.76575	7.99793	5.28078	78
chr1	39844013	39844281	ctcf_peak_899	346	.	13.89113	38.02962	34.67084	147
chr1	39853257	39853526	ctcf_peak_900	233	.	13.74850	26.49072	23.36640	119
chr1	39876634	39876884	ctcf_peak_901	544	.	21.27918	58.26107	54.40906	124
chr1	39972980	39973123	ctcf_peak_902	48	.	4.93330	7.53305	4.83816	61
chr1	39981489	39981654	ctcf_peak_903	158	.	10.12361	18.79928	15.82384	104
chr1	40004936	40005178	ctcf_peak_904	408	.	13.14201	44.37394	40.87821	121
chr1	40042544	40042766	ctcf_peak_905	240	.	14.36490	27.18196	24.03245	119
chr1	40071899	40072138	ctcf_peak_906	452	.	16.43321	48.88450	45.27486	136
chr1	40075416	40075574	ctcf_peak_907	60	.	6.60052	8.76911	6.02877	76
chr1	40119250	40119517	ctcf_peak_908	725	.	30.44882	76.99538	72.51925	131
chr1	40123750	40124021	ctcf_peak_909	451	.	21.56182	48.78001	45.17873	108
chr1	40167630	40167760	ctcf_peak_910	74	.	6.85522	10.19656	7.41267	69
chr1	40185798	40185978	ctcf_peak_911	204	.	12.47283	23.53796	20.46890	95
chr1	40235881	40236054	ctcf_peak_912	210	.	13.25570	24.08504	21.00639	93
chr1	40265389	40265691	ctcf_peak_913	372	.	14.37533	40.68527	37.25888	119
chr1	40282469	40282792	ctcf_peak_914	665	.	29.89364	70.76553	66.51054	172
chr1	40367941	40368222	ctcf_peak_915	197	.	11.93939	22.82834	19.76679	173
chr1	40385236	40385462	ctcf_peak_916	336	.	16.62585	37.00311	33.66243	113
chr1	40439242	40439500	ctcf_peak_917	756	.	32.55571	80.28230	75.67865	138
chr1	40498034	40498297	ctcf_peak_918	510	.	22.10773	54.84914	51.08386	125
chr1	40544234	40544495	ctcf_peak_919	665	.	29.44996	70.76553	66.51054	153
chr1	40550421	40550682	ctcf_peak_920	678	.	28.06355	72.13988	67.84698	113
chr1	40609725	40609982	ctcf_peak_921	527	.	24.74667	56.57705	52.76667	113
chr1	40618742	40618984	ctcf_peak_922	478	.	21.38143	51.57176	47.89851	130
chr1	40648806	40648935	ctcf_peak_923	33	.	3.54103	5.94583	3.30222	44
chr1	40771271	40771392	ctcf_peak_924	62	.	6.21154	8.99597	6.25241	62
chr1	40781006	40781262	ctcf_peak_925	452	.	22.12927	48.89014	45.27486	129
chr1	40804425	40804713	ctcf_peak_926	958	.	37.31604	101.46918	95.84151	136
chr1	40870580	40870827	ctcf_peak_927	295	.	15.38936	32.84373	29.58519	108
chr1	40904159	40904398	ctcf_peak_928	257	.	9.96440	28.97095	25.78983	111
chr1	40998561	40998807	ctcf_peak_929	385	.	18.29461	41.99294	38.53584	135
chr1	41057927	41058150	ctcf_peak_930	431	.	19.56565	46.73289	43.17662	113
chr1	41077980	41078266	ctcf_peak_931	868	.	36.54882	91.96900	86.82817	130
chr1	41090836	41091021	ctcf_peak_932	189	.	12.02329	21.96770	18.92847	86
chr1	41096272	41096425	ctcf_peak_933	84	.	7.48788	11.28541	8.47741	69
chr1	41134617	41134879	ctcf_peak_934	510	.	22.47089	54.84914	51.08386	131
chr1	41235568	41235737	ctcf_peak_935	132	.	9.21572	16.21722	13.29892	74
chr1	41239907	41240147	ctcf_peak_936	425	.	15.94901	46.11438	42.57467	127
chr1	41314244	41314543	ctcf_peak_937	966	.	35.90763	102.35787	96.63661	147
chr1	41315727	41315965	ctcf_peak_938	561	.	22.51653	60.10199	56.19432	126
chr1	41321319	41321469	ctcf_peak_939	69	.	6.84768	9.68723	6.92489	66
chr1	41328214	41328444	ctcf_peak_940	267	.	14.11832	29.90321	26.70379	107
chr1	41410045	41410234	ctcf_peak_941	195	.	12.81202	22.56636	19.51437	97
chr1	41414635	41414962	ctcf_peak_942	580	.	26.47187	61.97253	58.00577	125
chr1	41418223	41418486	ctcf_peak_943	736	.	28.63542	78.16259	73.65490	126
chr1	41469468	41469754	ctcf_peak_944	385	.	14.85954	42.02814	38.56758	126
chr1	41489022	41489195	ctcf_peak_945	85	.	7.21837	11.34488	8.52833	92
chr1	41503857	41504041	ctcf_peak_946	119	.	9.00419	14.86879	11.98393	83
chr1	41582936	41583146	ctcf_peak_947	310	.	15.57094	34.33554	31.04415	106
chr1	41588829	41589076	ctcf_peak_948	295	.	15.38936	32.84373	29.58519	134
chr1	41706046	41706203	ctcf_peak_949	145	.	9.57888	17.49717	14.54631	69
chr1	41728810	41728942	ctcf_peak_950	45	.	5.73064	7.25057	4.56332	49
chr1	41733877	41734145	ctcf_peak_951	737	.	27.18889	78.24507	73.73611	122
chr1	41748422	41748678	ctcf_peak_952	349	.	11.96176	38.26286	34.90251	110
chr1	41779433	41779567	ctcf_peak_953	58	.	5.63652	8.57495	5.84715	56
chr1	41788614	41788839	ctcf_peak_954	319	.	17.69248	35.23487	31.92825	105
chr1	41882788	41883104	ctcf_peak_955	753	.	29.35241	79.92241	75.33826	148
chr1	41884559	41884697	ctcf_peak_956	84	.	7.48788	11.28541	8.47741	47
chr1	41889177	41889345	ctcf_peak_957	60	.	6.37868	8.76911	6.02877	72
chr1	41898439	41898761	ctcf_peak_958	691	.	27.91822	73.53015	69.18034	145
chr1	41941955	41942117	ctcf_peak_959	69	.	6.84768	9.68723	6.92489	87
chr1	41950058	41950217	ctcf_peak_960	52	.	5.76575	7.99793	5.28078	88
chr1	41958003	41958259	ctcf_peak_961	263	.	14.38825	29.49883	26.31145	102
chr1	41961331	41961492	ctcf_peak_962	74	.	6.67364	10.19656	7.41267	60
chr1	41979167	41979344	ctcf_peak_963	96	.	7.58153	12.52288	9.68653	66
chr1	41981829	41982072	ctcf_peak_964	478	.	21.38143	51.57176	47.89851	108
chr1	42039816	42040087	ctcf_peak_965	864	.	34.97133	91.56358	86.46138	117
chr1	42044714	42044895	ctcf_peak_966	252	.	13.36439	28.36851	25.20744	103
chr1	42065680	42065891	ctcf_peak_967	238	.	13.39201	27.02354	23.88334	102
chr1	42220213	42220399	ctcf_peak_968	108	.	8.30784	13.72868	10.86435	100
chr1	42261125	42261342	ctcf_peak_969	248	.	14.29063	27.97362	24.81800	124
chr1	42277717	42277972	ctcf_peak_970	225	.	9.14730	25.66042	22.54157	105
chr1	42357337	42357538	ctcf_peak_971	84	.	7.93156	11.28541	8.47741	73
chr1	42612569	42612833	ctcf_peak_972	810	.	31.00504	85.92523	81.08307	122
chr1	42639047	42639332	ctcf_peak_973	725	.	28.64453	77.03448	72.54608	147
chr1	42642636	42642902	ctcf_peak_974	552	.	24.99543	59.07528	55.20663	140
chr1	42780248	42780371	ctcf_peak_975	52	.	5.76575	7.99793	5.28078	59
chr1	42810025	42810211	ctcf_peak_976	149	.	10.65804	17.87635	14.92251	94
chr1	42977357	42977473	ctcf_peak_977	46	.	5.76943	7.31075	4.62172	80
chr1	43043658	43043874	ctcf_peak_978	238	.	13.39201	27.02354	23.88334	89
chr1	43201934	43202075	ctcf_peak_979	85	.	7.03679	11.34488	8.52833	72
chr1	43212864	43213123	ctcf_peak_980	319	.	17.47064	35.23487	31.92825	136
chr1	43222705	43222963	ctcf_peak_981	484	.	22.57170	52.16956	48.48666	113
chr1	43231643	43231846	ctcf_peak_982	143	.	9.81445	17.29607	14.35662	98
chr1	43243597	43243825	ctcf_peak_983	295	.	15.20779	32.84373	29.58519	116
chr1	43312210	43312376	ctcf_peak_984	45	.	5.73064	7.25057	4.56332	31
chr1	43379098	43379345	ctcf_peak_985	725	.	30.44882	76.99538	72.51925	137
chr1	43388660	43388955	ctcf_peak_986	776	.	30.09715	82.34728	77.64070	144
chr1	43396772	43397008	ctcf_peak_987	238	.	13.21043	27.02354	23.88334	84
chr1	43403031	43403197	ctcf_peak_988	67	.	6.40674	9.51295	6.75452	85
chr1	43539356	43539627	ctcf_peak_989	504	.	24.34766	54.21730	50.47373	135
chr1	43609377	43609567	ctcf_peak_990	74	.	5.78066	10.25134	7.46529	106
chr1	43692965	43693234	ctcf_peak_991	904	.	36.10418	95.71642	90.40689	126
chr1	43703813	43704068	ctcf_peak_992	651	.	28.84402	69.30217	65.10066	132
chr1	43823795	43823995	ctcf_peak_993	238	.	14.25362	26.98886	23.85693	102
chr1	43849240	43849372	ctcf_peak_994	73	.	6.81747	10.17549	7.39733	59
chr1	43880402	43880632	ctcf_peak_995	239	.	14.24803	27.07144	23.93113	104
chr1	43994830	43995108	ctcf_peak_996	770	.	30.06940	81.68954	77.03125	138
chr1	44020182	44020400	ctcf_peak_997	258	.	11.59114	29.07822	25.89406	112
chr1	44056191	44056320	ctcf_peak_998	52	.	5.94733	7.99793	5.28078	70
chr1	44119191	44119327	ctcf_peak_999	63	.	6.12891	9.08008	6.32719	51
chr1	44170592	44170791	ctcf_peak_1000	108	.	8.30784	13.72868	10.86435	100
chr1	44229174	44229454	ctcf_peak_1001	675	.	27.19191	71.78964	67.50130	108
chr1	44396233	44396393	ctcf_peak_1002	63	.	6.49206	9.08008	6.32719	92
chr1	44399939	44400192	ctcf_peak_1003	322	.	16.28760	35.53872	32.22614	120
chr1	44400425	44400768	ctcf_peak_1004	625	.	25.92087	66.61651	62.51272	198
chr1	44412112	44412363	ctcf_peak_1005	173	.	11.51405	20.36930	17.36563	101
chr1	44460548	44460737	ctcf_peak_1006	103	.	6.87013	13.19086	10.34008	94
chr1	44471340	44471642	ctcf_peak_1007	742	.	29.00768	78.79804	74.23888	147
chr1	44502307	44502579	ctcf_peak_1008	637	.	27.62113	67.92554	63.77991	133
chr1	44513374	44513665	ctcf_peak_1009	669	.	26.66370	71.19877	66.93467	162
chr1	44557991	44558110	ctcf_peak_1010	70	.	6.67724	9.76300	7.00022	52
chr1	44683428	44683723	ctcf_peak_1011	793	.	30.82346	84.13272	79.36596	147
chr1	44783987	44784265	ctcf_peak_1012	211	.	10.01747	24.23245	21.14273	115
chr1	44843922	44844166	ctcf_peak_1013	559	.	23.92351	59.83782	55.93441	123
chr1	44966421	44966547	ctcf_peak_1014	97	.	8.37524	12.59678	9.75368	67
chr1	45037804	45038043	ctcf_peak_1015	311	.	16.51989	34.47884	31.18496	123
chr1	45060857	45061136	ctcf_peak_1016	575	.	26.56605	61.47289	57.53205	145
chr1	45073957	45074088	ctcf_peak_1017	42	.	5.22102	6.95301	4.26769	59
chr1	45075216	45075379	ctcf_peak_1018	93	.	8.14159	12.21393	9.38835	74
chr1	45118561	45118862	ctcf_peak_1019	1018	.	41.42928	107.95625	101.89986	165
chr1	45121256	45121511	ctcf_peak_1020	756	.	32.77755	80.28230	75.67865	141
chr1	45142874	45143114	ctcf_peak_1021	355	.	17.20514	38.89188	35.50525	114
chr1	45173635	45173859	ctcf_peak_1022	325	.	17.22754	35.88150	32.55565	113
chr1	45180656	45180978	ctcf_peak_1023	649	.	21.27528	69.18713	64.99067	151
chr1	45194979	45195227	ctcf_peak_1024	849	.	35.43962	90.00222	84.95111	120
chr1	45197006	45197220	ctcf_peak_1025	471	.	20.32204	50.81794	47.16424	111
chr1	45251810	45252063	ctcf_peak_1026	690	.	30.34334	73.38157	69.04951	135
chr1	45259391	45259647	ctcf_peak_1027	510	.	22.10773	54.84914	51.08386	131
chr1	45265373	45265658	ctcf_peak_1028	522	.	24.79134	56.01538	52.21922	118
chr1	45301566	45301848	ctcf_peak_1029	466	.	16.67532	50.28279	46.64423	113
chr1	45390837	45391057	ctcf_peak_1030	225	.	13.92122	25.62387	22.50583	126
chr1	45480164	45480451	ctcf_peak_1031	711	.	27.44938	75.55730	71.13080	155
chr1	45484338	45484627	ctcf_peak_1032	578	.	19.58056	61.76504	57.80222	180
chr1	45765982	45766248	ctcf_peak_1033	539	.	25.43542	57.78622	53.95865	139
chr1	45769517	45769981	ctcf_peak_1034	271	.	15.47409	30.35271	27.14149	264
chr1	45825563	45825753	ctcf_peak_1035	139	.	9.63988	16.90120	13.96422	96
chr1	45958861	45959118	ctcf_peak_1036	368	.	19.45080	40.22565	36.82472	122
chr1	45978305	45978559	ctcf_peak_1037	608	.	25.01298	64.90877	60.85912	142
chr1	46035764	46036061	ctcf_peak_1038	812	.	24.78578	86.10017	81.22567	153
chr1	46216456	46216570	ctcf_peak_1039	45	.	5.47959	7.19144	4.50461	59
chr1	46347354	46347543	ctcf_peak_1040	267	.	14.48148	29.90321	26.70379	121
chr1	46502755	46503026	ctcf_peak_1041	844	.	30.84336	89.46779	84.47117	128
chr1	46645260	46645553	ctcf_peak_1042	571	.	26.15631	61.05472	57.13226	136
chr1	46645960	46646211	ctcf_peak_1043	307	.	16.75638	34.00009	30.72525	128
chr1	46654140	46654312	ctcf_peak_1044	107	.	8.63132	13.62405	10.76785	70
chr1	46663752	46663943	ctcf_peak_1045	210	.	13.25570	24.08504	21.00639	109
chr1	46689187	46689633	ctcf_peak_1046	708	.	28.09980	75.27847	70.85668	137
chr1	46710676	46710859	ctcf_peak_1047	162	.	11.05899	19.27596	16.29565	89
chr1	46799288	46799446	ctcf_peak_1048	222	.	12.50316	25.34009	22.24099	82
chr1	46806314	46806552	ctcf_peak_1049	440	.	19.47355	47.67448	44.09627	92
chr1	46813831	46814094	ctcf_peak_1050	831	.	33.68045	88.14084	83.17916	126
chr1	46872034	46872292	ctcf_peak_1051	435	.	21.90743	47.13778	43.56691	124
chr1	46877753	46877936	ctcf_peak_1052	124	.	9.48443	15.31326	12.40752	71
chr1	46907999	46908674	ctcf_peak_1053	665	.	29.67180	70.76553	66.51054	468
chr1	46911668	46911806	ctcf_peak_1054	33	.	4.85786	5.94877	3.30222	73
chr1	46912562	46912851	ctcf_peak_1055	563	.	19.09635	60.30239	56.38824	115
chr1	46943151	46943407	ctcf_peak_1056	701	.	31.00284	74.54661	70.16188	114
chr1	46953517	46953722	ctcf_peak_1057	137	.	10.14995	16.71427	13.77847	108
chr1	46993739	46994010	ctcf_peak_1058	621	.	20.54897	66.19701	62.11257	152
chr1	47000826	47001098	ctcf_peak_1059	258	.	11.34904	29.07822	25.89406	126
chr1	47013712	47013997	ctcf_peak_1060	335	.	18.13616	36.89343	33.55385	155
chr1	47022541	47022703	ctcf_peak_1061	85	.	7.39995	11.34488	8.52833	83
chr1	47088247	47088427	ctcf_peak_1062	165	.	10.58955	19.56306	16.57994	74
chr1	47190969	47191230	ctcf_peak_1063	546	.	15.86567	58.52063	54.66197	133
chr1	47201506	47201708	ctcf_peak_1064	366	.	16.92806	40.00348	36.60650	96
chr1	47213430	47213690	ctcf_peak_1065	592	.	24.64982	63.20963	59.21982	148
chr1	47341774	47342055	ctcf_peak_1066	559	.	23.92351	59.83782	55.93441	129
chr1	47343949	47344182	ctcf_peak_1067	416	.	19.38407	45.14154	41.62460	107
chr1	47400579	47400835	ctcf_peak_1068	480	.	17.15952	51.68967	48.01276	149
chr1	47456857	47456984	ctcf_peak_1069	48	.	4.69120	7.53305	4.83816	49
chr1	47467983	47468177	ctcf_peak_1070	193	.	10.69738	22.35918	19.31705	89
chr1	47555098	47555325	ctcf_peak_1071	386	.	19.13809	42.13862	38.67601	106
chr1	47557218	47557491	ctcf_peak_1072	521	.	24.54881	55.97837	52.19711	144
chr1	47570641	47570783	ctcf_peak_1073	72	.	7.26604	10.00854	7.23414	79
chr1	47609437	47609663	ctcf_peak_1074	451	.	21.56182	48.78001	45.17873	104
chr1	47639585	47639816	ctcf_peak_1075	401	.	20.35456	43.67007	40.18090	100
chr1	47641040	47641346	ctcf_peak_1076	1010	.	37.75022	107.05797	101.08703	152
chr1	47644844	47645130	ctcf_peak_1077	719	.	31.66835	76.45013	71.99095	135
chr1	47658600	47658877	ctcf_peak_1078	1018	.	41.20744	107.95625	101.89986	128
chr1	47728592	47728812	ctcf_peak_1079	351	.	18.80168	38.56671	35.19263	102
chr1	47799222	47799418	ctcf_peak_1080	124	.	9.48443	15.31326	12.40752	103
chr1	47854492	47854750	ctcf_peak_1081	535	.	18.37004	57.39983	53.57673	128
chr1	47890073	47890426	ctcf_peak_1082	559	.	23.56036	59.83782	55.93441	220
chr1	47898103	47898369	ctcf_peak_1083	613	.	24.56451	65.43325	61.36538	129
chr1	47902131	47902431	ctcf_peak_1084	862	.	32.63924	91.34398	86.24546	170
chr1	47903416	47903734	ctcf_peak_1085	225	.	13.47754	25.62387	22.50583	207
chr1	47915688	47915847	ctcf_peak_1086	84	.	7.70972	11.28541	8.47741	94
chr1	47993450	47993634	ctcf_peak_1087	180	.	11.70283	21.06881	18.04720	90
chr1	47995280	47995459	ctcf_peak_1088	110	.	8.81892	13.94012	11.06390	89
chr1	48035575	48035811	ctcf_peak_1089	355	.	18.12820	38.89202	35.50525	135
chr1	48170056	48170192	ctcf_peak_1090	60	.	6.15166	8.76026	6.02877	69
chr1	48176211	48176506	ctcf_peak_1091	701	.	30.55916	74.54661	70.16188	146
chr1	48191989	48192249	ctcf_peak_1092	868	.	36.10514	91.96900	86.82817	140
chr1	48204328	48204566	ctcf_peak_1093	442	.	21.94321	47.79747	44.21632	126
chr1	48221169	48221373	ctcf_peak_1094	337	.	11.68939	37.06727	33.72469	105
chr1	48251314	48251475	ctcf_peak_1095	93	.	6.38592	12.18861	9.36428	81
chr1	48397152	48397421	ctcf_peak_1096	543	.	23.01562	58.16553	54.31440	127
chr1	48413843	48414041	ctcf_peak_1097	211	.	12.30254	24.20930	21.12257	93
chr1	48438866	48438992	ctcf_peak_1098	68	.	6.24996	9.58805	6.82806	62
chr1	48463356	48463574	ctcf_peak_1099	351	.	18.57984	38.56671	35.19263	128
chr1	48526897	48527150	ctcf_peak_1100	321	.	15.90886	35.49534	32.18388	148
chr1	48559399	48559648	ctcf_peak_1101	578	.	19.33846	61.76504	57.80222	132
chr1	48570985	48571114	ctcf_peak_1102	62	.	5.92160	9.02054	6.27662	72
chr1	48575130	48575395	ctcf_peak_1103	691	.	27.55506	73.53015	69.18034	118
chr1	48667883	48668203	ctcf_peak_1104	557	.	25.67870	59.64342	55.75531	130
chr1	48669052	48669298	ctcf_peak_1105	351	.	18.57984	38.56671	35.19263	107
chr1	48693928	48694136	ctcf_peak_1106	180	.	11.92466	21.06881	18.04720	67
chr1	48702595	48702864	ctcf_peak_1107	678	.	28.06355	72.13988	67.84698	114
chr1	48916198	48916335	ctcf_peak_1108	47	.	5.55825	7.42730	4.73597	62
chr1	48963841	48964080	ctcf_peak_1109	625	.	25.92087	66.61651	62.51272	119
chr1	48964262	48964462	ctcf_peak_1110	155	.	8.56485	18.49883	15.53304	105
chr1	48996437	48996724	ctcf_peak_1111	355	.	17.20514	38.89188	35.50525	163
chr1	49018196	49018396	ctcf_peak_1112	184	.	11.03150	21.46579	18.43349	108
chr1	49038383	49038634	ctcf_peak_1113	385	.	14.73849	42.02814	38.56758	114
chr1	49143056	49143284	ctcf_peak_1114	736	.	28.81467	78.16259	73.65490	112
chr1	49154141	49154318	ctcf_peak_1115	67	.	6.40674	9.51295	6.75452	76
chr1	49162843	49163116	ctcf_peak_1116	526	.	22.83405	56.50256	52.69690	132
chr1	49283250	49283521	ctcf_peak_1117	321	.	13.16482	35.41576	32.10579	112
chr1	49335300	49335474	ctcf_peak_1118	156	.	10.35219	18.58706	15.61988	83
chr1	49336331	49336596	ctcf_peak_1119	271	.	11.83325	30.32199	27.11709	153
chr1	49381851	49382101	ctcf_peak_1120	295	.	15.20779	32.84373	29.58519	140
chr1	49382296	49382501	ctcf_peak_1121	224	.	12.66570	25.60793	22.49866	67
chr1	50798793	50798910	ctcf_peak_1122	48	.	5.71317	7.57063	4.86759	56
chr1	50814437	50814707	ctcf_peak_1123	651	.	28.84402	69.30217	65.10066	127
chr1	50834218	50834449	ctcf_peak_1124	210	.	13.25570	24.08504	21.00639	93
chr1	51071255	51071451	ctcf_peak_1125	303	.	16.80513	33.59151	30.31839	107
chr1	51086314	51086514	ctcf_peak_1126	260	.	12.83972	29.24179	26.05716	102
chr1	51169789	51170004	ctcf_peak_1127	271	.	15.47409	30.35271	27.14149	111
chr1	51201219	51201341	ctcf_peak_1128	74	.	6.67364	10.19656	7.41267	28
chr1	51215731	51215962	ctcf_peak_1129	335	.	17.91432	36.89343	33.55385	87
chr1	51240533	51240739	ctcf_peak_1130	325	.	16.47883	35.84112	32.51588	104
chr1	51339107	51339551	ctcf_peak_1131	447	.	20.47354	48.33522	44.73750	339
chr1	51395179	51395320	ctcf_peak_1132	108	.	8.12626	13.72868	10.86435	90
chr1	51433812	51433976	ctcf_peak_1133	42	.	5.22102	6.95301	4.26769	62
chr1	51524522	51524726	ctcf_peak_1134	197	.	11.57623	22.82834	19.76679	100
chr1	51554267	51554441	ctcf_peak_1135	124	.	9.26259	15.31326	12.40752	88
chr1	51655166	51655400	ctcf_peak_1136	355	.	17.02356	38.89188	35.50525	133
chr1	51657944	51658196	ctcf_peak_1137	575	.	24.10509	61.51925	57.56401	125
chr1	51762495	51762786	ctcf_peak_1138	608	.	25.19456	64.90877	60.85912	186
chr1	52000739	52000975	ctcf_peak_1139	321	.	13.28587	35.41576	32.10579	123
chr1	52035025	52035180	ctcf_peak_1140	52	.	5.58417	7.99793	5.28078	106
chr1	52093421	52093642	ctcf_peak_1141	177	.	9.04906	20.74566	17.73438	107
chr1	52123250	52123433	ctcf_peak_1142	195	.	12.36834	22.56636	19.51437	76
chr1	52234723	52234950	ctcf_peak_1143	385	.	18.47618	41.99294	38.53584	123
chr1	52362609	52362829	ctcf_peak_1144	474	.	21.10703	51.11459	47.45793	102
chr1	52391934	52392164	ctcf_peak_1145	340	.	16.84198	37.36003	34.00720	100
chr1	52402350	52402502	ctcf_peak_1146	197	.	11.57623	22.82834	19.76679	76
chr1	52468031	52468285	ctcf_peak_1147	810	.	31.00504	85.92523	81.08307	130
chr1	52593160	52593397	ctcf_peak_1148	565	.	23.20692	60.48085	56.56474	110
chr1	52607624	52607825	ctcf_peak_1149	255	.	15.03041	28.75848	25.57857	92
chr1	52762014	52762251	ctcf_peak_1150	244	.	8.40731	27.55603	24.40512	108
chr1	53132098	53132304	ctcf_peak_1151	219	.	13.28074	24.99833	21.90189	109
chr1	53151943	53152177	ctcf_peak_1152	618	.	27.73789	65.94961	61.87436	122
chr1	53166598	53166866	ctcf_peak_1153	593	.	27.00973	63.31232	59.30288	142
chr1	53370592	53370806	ctcf_peak_1154	171	.	10.84992	20.12248	17.12031	112
chr1	53387317	53387583	ctcf_peak_1155	416	.	19.02092	45.14154	41.62460	146
chr1	53638492	53638678	ctcf_peak_1156	110	.	8.59708	13.94012	11.06390	93
chr1	53647761	53648012	ctcf_peak_1157	359	.	14.25428	39.35234	35.95900	112
chr1	53651431	53651692	ctcf_peak_1158	625	.	25.92087	66.61651	62.51272	134
chr1	53731773	53732000	ctcf_peak_1159	158	.	10.12361	18.79928	15.82384	104
chr1	53743956	53744202	ctcf_peak_1160	238	.	13.21043	27.02354	23.88334	111
chr1	53859029	53859304	ctcf_peak_1161	452	.	22.35111	48.89014	45.27486	153
chr1	53910338	53910539	ctcf_peak_1162	412	.	15.34375	44.74292	41.23853	93
chr1	53916028	53916210	ctcf_peak_1163	126	.	9.27443	15.60459	12.69717	87
chr1	53935838	53936013	ctcf_peak_1164	84	.	7.93156	11.28541	8.47741	78
chr1	53939279	53939401	ctcf_peak_1165	33	.	4.85786	5.94877	3.30222	66
chr1	53951192	53951470	ctcf_peak_1166	552	.	24.99543	59.07528	55.20663	137
chr1	54007547	54007661	ctcf_peak_1167	32	.	4.20699	5.86499	3.22613	66
chr1	54105013	54105144	ctcf_peak_1168	42	.	5.40260	6.95301	4.26769	49
chr1	54147847	54148088	ctcf_peak_1169	435	.	21.90743	47.13778	43.56691	129
chr1	54154493	54154631	ctcf_peak_1170	60	.	6.60052	8.76911	6.02877	69
chr1	54181198	54181440	ctcf_peak_1171	233	.	13.74850	26.49072	23.36640	116
chr1	54220450	54220696	ctcf_peak_1172	608	.	25.19456	64.90877	60.85912	129
chr1	54277387	54277561	ctcf_peak_1173	97	.	8.15340	12.59678	9.75368	77
chr1	54326618	54326856	ctcf_peak_1174	574	.	22.04598	61.41293	57.48716	121
chr1	54344235	54344456	ctcf_peak_1175	276	.	15.69254	30.81936	27.60694	110
chr1	54414794	54414985	ctcf_peak_1176	252	.	13.57359	28.45550	25.28588	102
chr1	54425431	54425636	ctcf_peak_1177	174	.	11.80764	20.50100	17.49472	99
chr1	54535564	54535699	ctcf_peak_1178	48	.	5.71317	7.57063	4.86759	56
chr1	54535795	54536075	ctcf_peak_1179	504	.	23.90398	54.21730	50.47373	141
chr1	54547379	54547668	ctcf_peak_1180	359	.	14.01218	39.35234	35.95900	147
chr1	54572923	54573078	ctcf_peak_1181	97	.	8.37524	12.59678	9.75368	65
chr1	54587302	54587482	ctcf_peak_1182	171	.	10.66835	20.12248	17.12031	101
chr1	54591435	54591631	ctcf_peak_1183	151	.	10.80636	18.12609	15.17014	93
chr1	54647477	54647654	ctcf_peak_1184	267	.	14.11832	29.90321	26.70379	85
chr1	54776760	54776884	ctcf_peak_1185	63	.	6.31048	9.08008	6.32719	68
chr1	54934480	54934605	ctcf_peak_1186	51	.	5.60561	7.85381	5.14772	51
chr1	54955163	54955358	ctcf_peak_1187	225	.	13.69938	25.62387	22.50583	105
chr1	55013450	55013582	ctcf_peak_1188	37	.	5.49133	6.41731	3.74984	44
chr1	55137733	55138021	ctcf_peak_1189	901	.	37.36630	95.40356	90.10677	153
chr1	55233896	55234017	ctcf_peak_1190	48	.	5.93501	7.57063	4.86759	68
chr1	55257673	55257893	ctcf_peak_1191	287	.	16.36145	31.96392	28.72349	112
chr1	55267183	55267399	ctcf_peak_1192	197	.	11.57623	22.82834	19.76679	104
chr1	55274584	55274732	ctcf_peak_1193	119	.	9.43549	14.86879	11.98393	73
chr1	55276211	55276479	ctcf_peak_1194	886	.	36.99249	93.94308	88.69795	135
chr1	55410850	55411082	ctcf_peak_1195	359	.	14.01218	39.35234	35.95900	103
chr1	55416399	55416649	ctcf_peak_1196	577	.	25.02460	61.68066	57.72298	113
chr1	55438864	55439081	ctcf_peak_1197	252	.	13.19469	28.36851	25.20744	113
chr1	55462092	55462338	ctcf_peak_1198	263	.	14.38825	29.49883	26.31145	149
chr1	55487679	55488084	ctcf_peak_1199	756	.	32.55571	80.28230	75.67865	269
chr1	55537229	55537471	ctcf_peak_1200	319	.	17.47064	35.23487	31.92825	130
chr1	55606275	55606517	ctcf_peak_1201	646	.	29.22812	68.88833	64.69740	121
chr1	55743256	55743530	ctcf_peak_1202	943	.	38.54829	99.95228	94.37762	139
chr1	55750516	55750718	ctcf_peak_1203	258	.	11.47009	29.07822	25.89406	101
chr1	55803848	55804106	ctcf_peak_1204	368	.	19.02352	40.25420	36.84370	125
chr1	55841371	55841641	ctcf_peak_1205	726	.	31.42894	77.14986	72.66066	158
chr1	55844267	55844420	ctcf_peak_1206	95	.	7.66348	12.36621	9.53850	72
chr1	55909433	55909574	ctcf_peak_1207	133	.	9.65114	16.23899	13.31858	86
chr1	55944489	55944677	ctcf_peak_1208	153	.	10.72507	18.33952	15.37625	91
chr1	56050338	56050458	ctcf_peak_1209	24	.	3.96489	5.08049	2.47296	56
chr1	56167789	56168044	ctcf_peak_1210	439	.	18.36535	47.50985	43.93421	149
chr1	56314688	56314878	ctcf_peak_1211	171	.	10.66835	20.12248	17.12031	91
chr1	56333717	56333839	ctcf_peak_1212	41	.	5.15402	6.85172	4.17750	55
chr1	56358956	56359129	ctcf_peak_1213	171	.	10.84992	20.12248	17.12031	69
chr1	57042883	57043098	ctcf_peak_1214	225	.	13.47754	25.62387	22.50583	108
chr1	57050681	57050905	ctcf_peak_1215	459	.	22.15886	49.53083	45.90717	109
chr1	57175065	57175270	ctcf_peak_1216	96	.	7.58153	12.52288	9.68653	110
chr1	57269312	57269538	ctcf_peak_1217	281	.	13.81628	31.39507	28.16906	119
chr1	57286761	57287038	ctcf_peak_1218	742	.	30.85277	78.83386	74.26886	143
chr1	57297606	57297844	ctcf_peak_1219	615	.	27.33447	65.61868	61.54554	117
chr1	58301435	58301555	ctcf_peak_1220	60	.	6.15685	8.76911	6.02877	49
chr1	58501331	58501445	ctcf_peak_1221	48	.	5.71317	7.57063	4.86759	27
chr1	58513020	58513210	ctcf_peak_1222	132	.	9.39730	16.21722	13.29892	97
chr1	58621148	58621278	ctcf_peak_1223	33	.	4.67628	5.94877	3.30222	88
chr1	58628736	58628964	ctcf_peak_1224	321	.	16.26735	35.49534	32.18388	122
chr1	58981565	58981772	ctcf_peak_1225	283	.	15.68608	31.55336	28.32689	112
chr1	59012393	59012705	ctcf_peak_1226	510	.	22.28931	54.84914	51.08386	189
chr1	59118325	59118549	ctcf_peak_1227	661	.	28.18046	70.34239	66.11681	117
chr1	59205598	59205820	ctcf_peak_1228	335	.	17.91432	36.89343	33.55385	112
chr1	59234996	59235229	ctcf_peak_1229	482	.	22.62448	51.95815	48.27988	106
chr1	59247533	59247689	ctcf_peak_1230	122	.	9.41096	15.18905	12.29754	74
chr1	59250812	59251060	ctcf_peak_1231	336	.	17.70200	37.03804	33.69622	137
chr1	59307289	59307430	ctcf_peak_1232	62	.	6.22950	8.95667	6.21473	47
chr1	59507813	59507968	ctcf_peak_1233	157	.	10.93854	18.68913	15.72146	83
chr1	59755919	59756142	ctcf_peak_1234	308	.	15.40077	34.07906	30.80140	106
chr1	60033945	60034094	ctcf_peak_1235	119	.	9.21984	14.86879	11.98393	66
chr1	60039793	60039928	ctcf_peak_1236	69	.	7.06333	9.68723	6.92489	85
chr1	60164991	60165236	ctcf_peak_1237	524	.	24.58027	56.28757	52.49075	137
chr1	60183837	60184032	ctcf_peak_1238	165	.	10.77949	19.56306	16.57994	88
chr1	60225190	60225468	ctcf_peak_1239	864	.	35.17857	91.56358	86.46138	148
chr1	60345334	60345514	ctcf_peak_1240	195	.	12.81202	22.56636	19.51437	76
chr1	60368922	60369133	ctcf_peak_1241	446	.	20.46616	48.25586	44.66986	91
chr1	60413053	60413330	ctcf_peak_1242	760	.	31.66068	80.68015	76.04332	133
chr1	60437115	60437408	ctcf_peak_1243	609	.	27.18210	64.97331	60.92204	129
chr1	60442531	60442792	ctcf_peak_1244	593	.	27.45341	63.31232	59.30288	137
chr1	60622625	60622818	ctcf_peak_1245	195	.	12.59018	22.56636	19.51437	91
chr1	60747079	60747353	ctcf_peak_1246	738	.	32.11203	78.36209	73.82812	120
chr1	61230954	61231179	ctcf_peak_1247	385	.	19.68904	41.95547	38.50822	120
chr1	61314345	61314542	ctcf_peak_1248	166	.	11.25915	19.59345	16.60142	91
chr1	61435782	61436006	ctcf_peak_1249	238	.	13.21043	27.02354	23.88334	112
chr1	61444688	61444942	ctcf_peak_1250	522	.	24.56950	56.01538	52.21922	121
chr1	61508688	61508890	ctcf_peak_1251	267	.	14.48148	29.90321	26.70379	119
chr1	61515602	61515874	ctcf_peak_1252	608	.	25.01298	64.90877	60.85912	135
chr1	61545693	61545878	ctcf_peak_1253	295	.	16.33630	32.77679	29.52760	107
chr1	61751269	61751431	ctcf_peak_1254	70	.	7.11148	9.76300	7.00022	88
chr1	61802818	61802998	ctcf_peak_1255	96	.	7.94468	12.52288	9.68653	76
chr1	61803927	61804201	ctcf_peak_1256	603	.	26.40927	64.35782	60.33223	128
chr1	61919120	61919359	ctcf_peak_1257	625	.	25.73929	66.61651	62.51272	127
chr1	62054396	62054685	ctcf_peak_1258	814	.	34.23528	86.30145	81.41523	141
chr1	62107496	62107685	ctcf_peak_1259	157	.	10.51583	18.68913	15.72146	101
chr1	62124886	62125049	ctcf_peak_1260	42	.	5.03944	6.95301	4.26769	76
chr1	62308692	62308847	ctcf_peak_1261	56	.	5.05435	8.41215	5.68870	70
chr1	62317870	62318103	ctcf_peak_1262	367	.	18.63515	40.10862	36.70959	122
chr1	62416151	62416356	ctcf_peak_1263	120	.	8.85257	14.96062	12.07061	100
chr1	62504693	62504827	ctcf_peak_1264	57	.	6.20073	8.47853	5.75139	63
chr1	62536175	62536378	ctcf_peak_1265	96	.	7.94468	12.52288	9.68653	102
chr1	62548472	62548712	ctcf_peak_1266	535	.	18.61215	57.39983	53.57673	120
chr1	62596835	62597113	ctcf_peak_1267	924	.	37.87985	97.91263	92.45811	143
chr1	62601523	62601703	ctcf_peak_1268	408	.	20.43366	44.36674	40.87179	90
chr1	62609994	62610227	ctcf_peak_1269	340	.	16.84198	37.36003	34.00720	104
chr1	62641303	62641563	ctcf_peak_1270	368	.	19.24536	40.25420	36.84370	140
chr1	62675915	62676132	ctcf_peak_1271	197	.	11.75781	22.82834	19.76679	116
chr1	62695804	62695994	ctcf_peak_1272	63	.	6.49206	9.08008	6.32719	71
chr1	62759924	62760158	ctcf_peak_1273	210	.	13.03386	24.08504	21.00639	136
chr1	62857154	62857313	ctcf_peak_1274	107	.	8.38047	13.56091	10.70561	78
chr1	62873172	62873385	ctcf_peak_1275	385	.	20.13271	41.95547	38.50822	111
chr1	62900029	62900182	ctcf_peak_1276	72	.	7.04420	10.00854	7.23414	87
chr1	62973911	62974130	ctcf_peak_1277	452	.	22.57294	48.89014	45.27486	108
chr1	63212296	63212483	ctcf_peak_1278	240	.	14.14306	27.18196	24.03245	88
chr1	63307354	63307539	ctcf_peak_1279	240	.	14.58673	27.18196	24.03245	86
chr1	63372202	63372316	ctcf_peak_1280	51	.	5.60561	7.85381	5.14772	63
chr1	63377729	63377990	ctcf_peak_1281	416	.	19.38407	45.14154	41.62460	148
chr1	63428966	63429164	ctcf_peak_1282	225	.	13.92122	25.62387	22.50583	88
chr1	63470635	63470811	ctcf_peak_1283	195	.	11.60692	22.58275	19.52958	88
chr1	63614781	63615053	ctcf_peak_1284	559	.	23.74193	59.83782	55.93441	132
chr1	63655517	63655693	ctcf_peak_1285	85	.	7.39995	11.34488	8.52833	104
chr1	63782691	63782858	ctcf_peak_1286	151	.	10.81547	18.14150	15.17971	76
chr1	63793296	63793565	ctcf_peak_1287	575	.	26.56605	61.47289	57.53205	109
chr1	63907367	63907612	ctcf_peak_1288	419	.	20.55193	45.43554	41.90495	135
chr1	63920080	63920208	ctcf_peak_1289	72	.	7.04420	10.00854	7.23414	77
chr1	64003751	64003870	ctcf_peak_1290	60	.	6.37868	8.76911	6.02877	62
chr1	64023157	64023357	ctcf_peak_1291	233	.	13.88668	26.47713	23.35466	100
chr1	64041018	64041232	ctcf_peak_1292	166	.	11.48099	19.59345	16.60142	107
chr1	64081556	64081798	ctcf_peak_1293	252	.	13.53409	28.36851	25.20744	143
chr1	64140087	64140396	ctcf_peak_1294	812	.	34.55226	86.09106	81.21803	154
chr1	64157674	64157901	ctcf_peak_1295	470	.	14.41305	50.69167	47.03991	109
chr1	64239501	64239715	ctcf_peak_1296	287	.	16.13961	31.96392	28.72349	112
chr1	64386557	64386752	ctcf_peak_1297	35	.	3.97234	6.17367	3.52447	75
chr1	64400911	64401137	ctcf_peak_1298	359	.	14.13323	39.35234	35.95900	117
chr1	64602833	64603124	ctcf_peak_1299	756	.	32.52829	80.23309	75.64369	146
chr1	64629768	64629969	ctcf_peak_1300	177	.	9.17011	20.74566	17.73438	90
chr1	64708761	64708955	ctcf_peak_1301	238	.	13.39201	27.02354	23.88334	94
chr1	64712127	64712324	ctcf_peak_1302	271	.	15.69593	30.35271	27.14149	97
chr1	64734848	64735057	ctcf_peak_1303	303	.	16.80513	33.59151	30.31839	105
chr1	64935749	64935897	ctcf_peak_1304	106	.	8.78854	13.52647	10.67239	72
chr1	65050299	65050427	ctcf_peak_1305	106	.	8.57289	13.52647	10.67239	50
chr1	65141494	65141691	ctcf_peak_1306	382	.	19.97676	41.68480	38.25035	95
chr1	65152482	65152711	ctcf_peak_1307	370	.	18.53216	40.50885	37.08705	117
chr1	65210140	65210306	ctcf_peak_1308	151	.	10.59363	18.14150	15.17971	90
chr1	65289873	65290185	ctcf_peak_1309	575	.	24.10509	61.51925	57.56401	202
chr1	65327413	65327536	ctcf_peak_1310	63	.	6.31048	9.08008	6.32719	69
chr1	65486559	65486755	ctcf_peak_1311	166	.	8.68590	19.61410	16.61928	112
chr1	65525676	65525867	ctcf_peak_1312	287	.	16.36145	31.96392	28.72349	100
chr1	65528836	65528996	ctcf_peak_1313	84	.	7.93156	11.28541	8.47741	89
chr1	65541115	65541382	ctcf_peak_1314	399	.	15.22270	43.38077	39.90737	140
chr1	65675052	65675298	ctcf_peak_1315	287	.	15.91777	31.96392	28.72349	111
chr1	65681347	65681543	ctcf_peak_1316	173	.	11.51405	20.36930	17.36563	102
chr1	65701653	65701854	ctcf_peak_1317	211	.	12.12097	24.20930	21.12257	110
chr1	65731372	65731546	ctcf_peak_1318	132	.	9.03415	16.21722	13.29892	83
chr1	65888016	65888207	ctcf_peak_1319	63	.	6.12891	9.08008	6.32719	93
chr1	65896875	65897085	ctcf_peak_1320	110	.	7.93691	13.91858	11.05199	135
chr1	65925166	65925347	ctcf_peak_1321	279	.	14.21289	31.19535	27.97632	92
chr1	66046940	66047069	ctcf_peak_1322	32	.	4.32804	5.86499	3.22613	82
chr1	66153445	66153693	ctcf_peak_1323	637	.	27.62114	67.92554	63.77991	121
chr1	66424628	66424830	ctcf_peak_1324	240	.	14.36490	27.18196	24.03245	100
chr1	66708392	66708696	ctcf_peak_1325	958	.	37.31604	101.46918	95.84151	154
chr1	66719044	66719298	ctcf_peak_1326	658	.	26.82875	70.05710	65.83296	132
chr1	66902106	66902297	ctcf_peak_1327	184	.	11.21308	21.46579	18.43349	106
chr1	66912173	66912417	ctcf_peak_1328	372	.	14.37533	40.68527	37.25888	122
chr1	66969625	66969831	ctcf_peak_1329	308	.	12.80166	34.12514	30.84341	113
chr1	67177252	67177404	ctcf_peak_1330	132	.	9.39730	16.21722	13.29892	74
chr1	67191759	67192081	ctcf_peak_1331	508	.	15.23015	54.57388	50.82405	159
chr1	67230745	67230974	ctcf_peak_1332	351	.	18.35800	38.56671	35.19263	108
chr1	67461785	67462079	ctcf_peak_1333	672	.	28.42904	71.52834	67.25895	132
chr1	67614904	67615166	ctcf_peak_1334	452	.	16.43321	48.88450	45.27486	139
chr1	67677399	67677580	ctcf_peak_1335	158	.	10.30519	18.79928	15.82384	91
chr1	67678940	67679172	ctcf_peak_1336	442	.	21.72756	47.79747	44.21632	106
chr1	67680148	67680338	ctcf_peak_1337	240	.	14.14306	27.18196	24.03245	92
chr1	67699815	67699947	ctcf_peak_1338	97	.	8.37524	12.59678	9.75368	47
chr1	67813387	67813672	ctcf_peak_1339	625	.	25.73929	66.61651	62.51272	146
chr1	67955452	67955605	ctcf_peak_1340	96	.	7.58153	12.52288	9.68653	74
chr1	67966183	67966443	ctcf_peak_1341	886	.	35.09430	93.81216	88.60209	114
chr1	67998155	67998380	ctcf_peak_1342	367	.	16.37168	40.12587	36.72646	123
chr1	68001119	68001403	ctcf_peak_1343	879	.	33.36555	93.16363	87.96779	149
chr1	68027406	68027641	ctcf_peak_1344	651	.	29.05967	69.30217	65.10066	130
chr1	68226049	68226272	ctcf_peak_1345	313	.	14.15656	34.65994	31.36546	109
chr1	68231851	68232106	ctcf_peak_1346	277	.	15.36965	30.99820	27.78438	110
chr1	68237044	68237187	ctcf_peak_1347	62	.	5.92160	9.02054	6.27662	86
chr1	68315805	68316030	ctcf_peak_1348	103	.	6.99118	13.19086	10.34008	113
chr1	68319353	68319632	ctcf_peak_1349	688	.	29.77699	73.14549	68.82043	152
chr1	68475878	68476067	ctcf_peak_1350	96	.	7.94468	12.52288	9.68653	111
chr1	68523825	68524029	ctcf_peak_1351	281	.	14.66305	31.36613	28.14066	94
chr1	68577575	68577790	ctcf_peak_1352	628	.	28.09524	66.97761	62.86890	107
chr1	68582398	68582628	ctcf_peak_1353	478	.	21.19985	51.57176	47.89851	110
chr1	68585885	68586170	ctcf_peak_1354	654	.	28.82349	69.64769	65.44164	152
chr1	68808454	68808775	ctcf_peak_1355	1206	.	47.37899	128.44344	120.68732	159
chr1	68811979	68812169	ctcf_peak_1356	123	.	9.03922	15.21432	12.32146	81
chr1	68850269	68850462	ctcf_peak_1357	162	.	10.65504	19.27596	16.29565	85
chr1	68908859	68909075	ctcf_peak_1358	349	.	18.30453	38.26230	34.90251	86
chr1	68936169	68936316	ctcf_peak_1359	84	.	7.70972	11.28541	8.47741	56
chr1	69065827	69066025	ctcf_peak_1360	184	.	11.03150	21.46579	18.43349	88
chr1	69285209	69285377	ctcf_peak_1361	57	.	6.41638	8.47853	5.75139	95
chr1	70166559	70166744	ctcf_peak_1362	166	.	11.25915	19.59345	16.60142	87
chr1	70203357	70203586	ctcf_peak_1363	442	.	21.72756	47.79747	44.21632	99
chr1	70500219	70500396	ctcf_peak_1364	103	.	6.99118	13.19086	10.34008	76
chr1	70578697	70578811	ctcf_peak_1365	37	.	5.04765	6.41731	3.74984	53
chr1	70598681	70598917	ctcf_peak_1366	425	.	15.82796	46.11438	42.57467	125
chr1	70607921	70608093	ctcf_peak_1367	97	.	8.15340	12.59678	9.75368	92
chr1	70790477	70790643	ctcf_peak_1368	124	.	9.70627	15.31326	12.40752	79
chr1	70953636	70953894	ctcf_peak_1369	466	.	16.91742	50.28279	46.64423	116
chr1	70975878	70976058	ctcf_peak_1370	287	.	15.91777	31.96392	28.72349	85
chr1	70994482	70994740	ctcf_peak_1371	610	.	27.89709	65.16153	61.09743	112
chr1	71151043	71151300	ctcf_peak_1372	314	.	11.05387	34.70423	31.40893	107
chr1	71515759	71515995	ctcf_peak_1373	559	.	23.92351	59.83782	55.93441	117
chr1	71546895	71547097	ctcf_peak_1374	295	.	14.46074	32.80245	29.55274	94
chr1	71559695	71559860	ctcf_peak_1375	137	.	10.14995	16.71427	13.77847	71
chr1	71636754	71636881	ctcf_peak_1376	37	.	5.49133	6.41731	3.74984	54
chr1	71662474	71662649	ctcf_peak_1377	85	.	7.39995	11.34488	8.52833	70
chr1	71987447	71987672	ctcf_peak_1378	401	.	20.35456	43.67007	40.18090	111
chr1	72059310	72059429	ctcf_peak_1379	72	.	6.82236	10.00854	7.23414	56
chr1	72503524	72503723	ctcf_peak_1380	195	.	12.81202	22.56636	19.51437	101
chr1	72652496	72652690	ctcf_peak_1381	252	.	13.93674	28.45550	25.28588	86
chr1	72750090	72750292	ctcf_peak_1382	166	.	11.03731	19.59345	16.60142	90
chr1	73023215	73023353	ctcf_peak_1383	94	.	6.98710	12.25314	9.42740	84
chr1	73088952	73089236	ctcf_peak_1384	385	.	19.68904	41.95547	38.50822	141
chr1	73311148	73311293	ctcf_peak_1385	95	.	7.48423	12.36621	9.53850	61
chr1	73566028	73566211	ctcf_peak_1386	96	.	7.94468	12.52288	9.68653	101
chr1	73671416	73671545	ctcf_peak_1387	40	.	5.40363	6.75247	4.07989	66
chr1	74100863	74101006	ctcf_peak_1388	78	.	6.91584	10.60469	7.81716	53
chr1	74140785	74140923	ctcf_peak_1389	42	.	4.24471	6.90630	4.23123	53
chr1	74305732	74305877	ctcf_peak_1390	124	.	9.48443	15.31326	12.40752	69
chr1	74464139	74464326	ctcf_peak_1391	166	.	11.48099	19.59345	16.60142	81
chr1	74934784	74934987	ctcf_peak_1392	133	.	7.83854	16.31975	13.39660	96
chr1	74969888	74970114	ctcf_peak_1393	526	.	22.83405	56.50256	52.69690	106
chr1	75155566	75155824	ctcf_peak_1394	494	.	21.92616	53.20546	49.48502	118
chr1	75199426	75199673	ctcf_peak_1395	351	.	18.80168	38.56671	35.19263	159
chr1	75233301	75233416	ctcf_peak_1396	56	.	5.84119	8.40318	5.68287	68
chr1	75237695	75237899	ctcf_peak_1397	435	.	21.68559	47.13778	43.56691	106
chr1	75519023	75519137	ctcf_peak_1398	22	.	3.33682	4.79185	2.20322	68
chr1	75669453	75669706	ctcf_peak_1399	522	.	24.56950	56.01538	52.21922	116
chr1	75699059	75699332	ctcf_peak_1400	385	.	20.13271	41.95547	38.50822	132
chr1	75731467	75731700	ctcf_peak_1401	310	.	15.75252	34.33554	31.04415	115
chr1	75844595	75844725	ctcf_peak_1402	78	.	6.91584	10.60469	7.81716	67
chr1	76098115	76098358	ctcf_peak_1403	463	.	20.65512	49.94826	46.31451	104
chr1	76308256	76308498	ctcf_peak_1404	368	.	17.99701	40.21496	36.81440	107
chr1	76374355	76374608	ctcf_peak_1405	494	.	21.92616	53.20546	49.48502	121
chr1	76457270	76457510	ctcf_peak_1406	504	.	24.12582	54.21730	50.47373	124
chr1	76500893	76501029	ctcf_peak_1407	48	.	4.81225	7.53305	4.83816	56
chr1	76619837	76620110	ctcf_peak_1408	507	.	17.76478	54.52854	50.77944	153
chr1	76796727	76796997	ctcf_peak_1409	526	.	22.65247	56.50256	52.69690	137
chr1	77366910	77367158	ctcf_peak_1410	385	.	14.73849	42.02814	38.56758	118
chr1	77497034	77497209	ctcf_peak_1411	171	.	10.84992	20.12248	17.12031	84
chr1	77592016	77592246	ctcf_peak_1412	510	.	24.31536	54.79915	51.04584	104
chr1	77614000	77614168	ctcf_peak_1413	108	.	8.30784	13.72868	10.86435	85
chr1	77779283	77779466	ctcf_peak_1414	295	.	16.12065	32.77679	29.52760	102
chr1	77882852	77883025	ctcf_peak_1415	136	.	9.64515	16.54394	13.61782	87
chr1	77999438	77999714	ctcf_peak_1416	372	.	14.49639	40.68527	37.25888	115
chr1	78149182	78149384	ctcf_peak_1417	335	.	17.91432	36.89343	33.55385	101
chr1	78291035	78291254	ctcf_peak_1418	97	.	5.28417	12.62006	9.77684	108
chr1	78366454	78366686	ctcf_peak_1419	484	.	22.36972	52.16956	48.48666	113
chr1	78414913	78415027	ctcf_peak_1420	23	.	4.49471	4.98931	2.38586	32
chr1	78445019	78445324	ctcf_peak_1421	360	.	18.68560	39.48637	36.09202	191
chr1	78580101	78580402	ctcf_peak_1422	575	.	26.78789	61.47289	57.53205	120
chr1	78596536	78596737	ctcf_peak_1423	277	.	15.14799	30.98650	27.77291	98
chr1	78610796	78611047	ctcf_peak_1424	613	.	24.39481	65.43325	61.36538	135
chr1	78799207	78799406	ctcf_peak_1425	144	.	8.08064	17.40049	14.45765	80
chr1	79073109	79073275	ctcf_peak_1426	96	.	7.76310	12.52288	9.68653	82
chr1	79083273	79083522	ctcf_peak_1427	543	.	23.01562	58.16553	54.31440	135
chr1	79142146	79142343	ctcf_peak_1428	283	.	15.68608	31.55336	28.32689	103
chr1	79154477	79154642	ctcf_peak_1429	222	.	12.68241	25.34009	22.24099	78
chr1	79162680	79162830	ctcf_peak_1430	60	.	6.59496	8.76026	6.02877	74
chr1	79305484	79305649	ctcf_peak_1431	134	.	9.71692	16.35113	13.42769	102
chr1	79663217	79663396	ctcf_peak_1432	110	.	8.81892	13.94012	11.06390	82
chr1	79725511	79725731	ctcf_peak_1433	287	.	16.36145	31.96392	28.72349	91
chr1	79819036	79819239	ctcf_peak_1434	292	.	15.52786	32.48937	29.24643	91
chr1	79962935	79963188	ctcf_peak_1435	487	.	23.68214	52.43020	48.73199	126
chr1	80621149	80621347	ctcf_peak_1436	84	.	6.26487	11.20838	8.41070	113
chr1	80683138	80683366	ctcf_peak_1437	295	.	12.55956	32.84577	29.58519	104
chr1	80683860	80684107	ctcf_peak_1438	385	.	18.11303	41.99294	38.53584	129
chr1	81640894	81641096	ctcf_peak_1439	189	.	12.45459	21.96770	18.92847	106
chr1	81771689	81771876	ctcf_peak_1440	133	.	9.65114	16.23899	13.31858	98
chr1	81880230	81880378	ctcf_peak_1441	56	.	5.17540	8.41215	5.68870	76
chr1	82015297	82015527	ctcf_peak_1442	385	.	18.11303	41.99294	38.53584	113
chr1	82226283	82226404	ctcf_peak_1443	60	.	6.60052	8.76911	6.02877	64
chr1	82268651	82268807	ctcf_peak_1444	74	.	6.67364	10.19656	7.41267	64
chr1	82277802	82277934	ctcf_peak_1445	97	.	8.15340	12.59678	9.75368	76
chr1	82843305	82843449	ctcf_peak_1446	107	.	8.38047	13.56091	10.70561	67
chr1	83030999	83031158	ctcf_peak_1447	103	.	6.74908	13.19086	10.34008	86
chr1	83241195	83241361	ctcf_peak_1448	124	.	9.70627	15.31326	12.40752	78
chr1	84326182	84326380	ctcf_peak_1449	145	.	9.76046	17.49717	14.54631	95
chr1	84348628	84348772	ctcf_peak_1450	145	.	9.57888	17.49717	14.54631	89
chr1	84371073	84371222	ctcf_peak_1451	180	.	11.70283	21.06881	18.04720	72
chr1	84397433	84397623	ctcf_peak_1452	418	.	21.24191	45.39764	41.86906	93
chr1	84588584	84588785	ctcf_peak_1453	325	.	16.29725	35.84112	32.51588	102
chr1	84606929	84607153	ctcf_peak_1454	166	.	11.03731	19.59345	16.60142	102
chr1	84853537	84853667	ctcf_peak_1455	60	.	6.60052	8.76911	6.02877	85
chr1	84899530	84899796	ctcf_peak_1456	258	.	11.47009	29.07822	25.89406	152
chr1	84907950	84908189	ctcf_peak_1457	264	.	15.04240	29.59973	26.41094	128
chr1	85007503	85007632	ctcf_peak_1458	42	.	5.03944	6.95301	4.26769	84
chr1	85070318	85070568	ctcf_peak_1459	425	.	20.53864	46.10593	42.56966	99
chr1	85086434	85086853	ctcf_peak_1460	295	.	15.20779	32.84373	29.58519	280
chr1	85155526	85155660	ctcf_peak_1461	60	.	6.37868	8.76911	6.02877	51
chr1	85190137	85190288	ctcf_peak_1462	69	.	6.63203	9.68723	6.92489	87
chr1	85219277	85219561	ctcf_peak_1463	906	.	36.82309	96.01672	90.66603	144
chr1	85238091	85238343	ctcf_peak_1464	636	.	25.76746	67.76408	63.62219	124
chr1	85248272	85248397	ctcf_peak_1465	42	.	5.22102	6.95301	4.26769	80
chr1	85401958	85402221	ctcf_peak_1466	433	.	13.59595	46.87731	43.31959	138
chr1	85410462	85410929	ctcf_peak_1467	454	.	19.29421	49.08641	45.46909	363
chr1	85575117	85575397	ctcf_peak_1468	708	.	28.46295	75.27847	70.85668	148
chr1	85706123	85706313	ctcf_peak_1469	129	.	9.81662	15.80912	12.90076	98
chr1	85720499	85720742	ctcf_peak_1470	418	.	20.79823	45.39764	41.86906	127
chr1	85725315	85725617	ctcf_peak_1471	368	.	19.46720	40.25420	36.84370	149
chr1	85773872	85774171	ctcf_peak_1472	603	.	26.40927	64.35782	60.33223	151
chr1	85809991	85810237	ctcf_peak_1473	435	.	21.90743	47.13778	43.56691	133
chr1	85864464	85864690	ctcf_peak_1474	180	.	12.14650	21.06881	18.04720	113
chr1	85960610	85960836	ctcf_peak_1475	439	.	17.81445	47.53637	43.96037	110
chr1	85968537	85968781	ctcf_peak_1476	252	.	13.93674	28.45550	25.28588	121
chr1	86042717	86042895	ctcf_peak_1477	72	.	7.04420	10.00854	7.23414	96
chr1	86046997	86047202	ctcf_peak_1478	124	.	9.26259	15.31326	12.40752	100
chr1	86048183	86048362	ctcf_peak_1479	145	.	9.57888	17.49717	14.54631	89
chr1	86071803	86071963	ctcf_peak_1480	150	.	10.11323	18.00606	15.05046	94
chr1	86078826	86079070	ctcf_peak_1481	321	.	13.28587	35.41576	32.10579	124
chr1	86158541	86158691	ctcf_peak_1482	95	.	7.66348	12.36621	9.53850	62
chr1	86174170	86174363	ctcf_peak_1483	39	.	5.02308	6.64629	3.97704	60
chr1	86316094	86316319	ctcf_peak_1484	431	.	19.92880	46.73289	43.17662	111
chr1	86350430	86350607	ctcf_peak_1485	73	.	5.06181	10.08017	7.30377	78
chr1	86360442	86360619	ctcf_peak_1486	166	.	11.25915	19.59345	16.60142	88
chr1	86377544	86377720	ctcf_peak_1487	63	.	6.49206	9.08008	6.32719	79
chr1	86484067	86484278	ctcf_peak_1488	287	.	15.91777	31.96392	28.72349	102
chr1	86846042	86846256	ctcf_peak_1489	310	.	15.75252	34.33554	31.04415	82
chr1	86885027	86885283	ctcf_peak_1490	562	.	25.60927	60.16399	56.25283	135
chr1	86939825	86940012	ctcf_peak_1491	370	.	17.93145	40.43630	37.01587	108
chr1	86965758	86965988	ctcf_peak_1492	252	.	13.75517	28.45550	25.28588	136
chr1	86967875	86968109	ctcf_peak_1493	355	.	18.33018	38.89202	35.50525	112
chr1	86973759	86973995	ctcf_peak_1494	223	.	10.38063	25.42371	22.32166	127
chr1	86981380	86981565	ctcf_peak_1495	145	.	9.57888	17.49717	14.54631	107
chr1	87170097	87170330	ctcf_peak_1496	287	.	15.91777	31.96392	28.72349	109
chr1	87207724	87207939	ctcf_peak_1497	136	.	10.29145	16.58146	13.65504	77
chr1	87219492	87219658	ctcf_peak_1498	56	.	6.03112	8.40318	5.68287	76
chr1	87246687	87246891	ctcf_peak_1499	236	.	12.86165	26.74457	23.61487	86
chr1	87299377	87299576	ctcf_peak_1500	194	.	8.42099	22.45656	19.41363	90
chr1	87431007	87431236	ctcf_peak_1501	418	.	20.79823	45.39764	41.86906	126
chr1	87490954	87491184	ctcf_peak_1502	375	.	19.57105	40.98634	37.55696	112
chr1	87586571	87586706	ctcf_peak_1503	78	.	7.17073	10.68131	7.89264	83
chr1	87597450	87597719	ctcf_peak_1504	628	.	28.56260	67.02026	62.89466	132
chr1	87758659	87758902	ctcf_peak_1505	385	.	19.68904	41.95547	38.50822	134
chr1	87791714	87791975	ctcf_peak_1506	522	.	24.79134	56.01538	52.21922	132
chr1	88419476	88419745	ctcf_peak_1507	399	.	19.13662	43.39596	39.92116	155
chr1	88527237	88527473	ctcf_peak_1508	359	.	18.49281	39.31596	35.92609	109
chr1	88646256	88646537	ctcf_peak_1509	578	.	19.33846	61.76504	57.80222	117
chr1	89073879	89074130	ctcf_peak_1510	355	.	17.38672	38.89188	35.50525	127
chr1	89121477	89121633	ctcf_peak_1511	85	.	7.39995	11.34488	8.52833	92
chr1	89202400	89202634	ctcf_peak_1512	382	.	16.20498	41.70537	38.27055	99
chr1	89266144	89266365	ctcf_peak_1513	197	.	11.75781	22.82834	19.76679	127
chr1	89343167	89343352	ctcf_peak_1514	139	.	9.82981	16.90120	13.96422	83
chr1	89401698	89401919	ctcf_peak_1515	351	.	18.56419	38.53909	35.17513	113
chr1	89439297	89439514	ctcf_peak_1516	145	.	9.76046	17.49717	14.54631	115
chr1	89449636	89449836	ctcf_peak_1517	287	.	16.13961	31.96392	28.72349	92
chr1	89464458	89464669	ctcf_peak_1518	145	.	9.76046	17.49717	14.54631	102
chr1	89551545	89551794	ctcf_peak_1519	559	.	23.92351	59.83782	55.93441	132
chr1	89615086	89615200	ctcf_peak_1520	63	.	6.31048	9.08008	6.32719	53
chr1	89742473	89742592	ctcf_peak_1521	57	.	6.06735	8.45299	5.72812	64
chr1	89823940	89824178	ctcf_peak_1522	522	.	24.56950	56.01538	52.21922	128
chr1	89920775	89920993	ctcf_peak_1523	299	.	16.77913	33.16478	29.90306	97
chr1	89948884	89949129	ctcf_peak_1524	214	.	7.97152	24.52080	21.42979	138
chr1	89985452	89985646	ctcf_peak_1525	252	.	13.93674	28.45550	25.28588	97
chr1	90064667	90064918	ctcf_peak_1526	252	.	14.56773	28.43493	25.27349	137
chr1	90081581	90081756	ctcf_peak_1527	133	.	9.86679	16.23899	13.31858	86
chr1	90098503	90098668	ctcf_peak_1528	72	.	7.04420	10.00854	7.23414	85
chr1	90228569	90228886	ctcf_peak_1529	675	.	27.19191	71.78964	67.50130	147
chr1	90246303	90246489	ctcf_peak_1530	113	.	7.11223	14.21410	11.33530	83
chr1	90270268	90270523	ctcf_peak_1531	691	.	27.55506	73.53015	69.18034	113
chr1	90308868	90309095	ctcf_peak_1532	130	.	9.67040	15.91390	13.00533	101
chr1	90418866	90419054	ctcf_peak_1533	93	.	6.38592	12.18861	9.36428	100
chr1	90452845	90453113	ctcf_peak_1534	302	.	10.87229	33.53720	30.27380	102
chr1	90511610	90511849	ctcf_peak_1535	166	.	8.68590	19.61410	16.61928	102
chr1	90580183	90580397	ctcf_peak_1536	255	.	15.25225	28.75848	25.57857	108
chr1	90598655	90598885	ctcf_peak_1537	271	.	15.69593	30.35271	27.14149	133
chr1	90614800	90614952	ctcf_peak_1538	62	.	6.05025	8.95667	6.21473	85
chr1	91044853	91045087	ctcf_peak_1539	184	.	11.03150	21.46579	18.43349	109
chr1	91080569	91080689	ctcf_peak_1540	48	.	5.93501	7.57063	4.86759	32
chr1	91082044	91082172	ctcf_peak_1541	85	.	7.03679	11.34488	8.52833	59
chr1	91187012	91187294	ctcf_peak_1542	535	.	24.18752	57.33364	53.51431	140
chr1	91317109	91317263	ctcf_peak_1543	110	.	8.81892	13.94012	11.06390	73
chr1	91430124	91430267	ctcf_peak_1544	97	.	8.37524	12.59678	9.75368	61
chr1	91483698	91483833	ctcf_peak_1545	69	.	6.63203	9.68723	6.92489	70
chr1	91492451	91492594	ctcf_peak_1546	52	.	5.58417	7.99793	5.28078	61
chr1	91630839	91631142	ctcf_peak_1547	851	.	35.09788	90.16578	85.10078	157
chr1	91631752	91631953	ctcf_peak_1548	562	.	26.04057	60.16399	56.25283	107
chr1	91748338	91748574	ctcf_peak_1549	484	.	22.36972	52.16956	48.48666	106
chr1	91867627	91867836	ctcf_peak_1550	180	.	11.92466	21.06881	18.04720	106
chr1	91872445	91872634	ctcf_peak_1551	210	.	13.25570	24.08504	21.00639	97
chr1	91906501	91906677	ctcf_peak_1552	124	.	9.48443	15.31326	12.40752	85
chr1	91966974	91967169	ctcf_peak_1553	84	.	6.14382	11.20838	8.41070	82
chr1	91977038	91977246	ctcf_peak_1554	177	.	9.04906	20.74566	17.73438	107
chr1	91995496	91995695	ctcf_peak_1555	322	.	16.28760	35.53872	32.22614	107
chr1	92012635	92012754	ctcf_peak_1556	72	.	6.82236	10.00854	7.23414	62
chr1	92295875	92296052	ctcf_peak_1557	119	.	9.00419	14.86879	11.98393	86
chr1	92310503	92310654	ctcf_peak_1558	97	.	8.15340	12.59678	9.75368	73
chr1	92349022	92349208	ctcf_peak_1559	206	.	12.84414	23.75528	20.68453	102
chr1	92351549	92351689	ctcf_peak_1560	84	.	7.70972	11.28541	8.47741	61
chr1	92392957	92393138	ctcf_peak_1561	85	.	7.39995	11.34488	8.52833	70
chr1	92463265	92463436	ctcf_peak_1562	184	.	11.39466	21.46579	18.43349	76
chr1	92757036	92757239	ctcf_peak_1563	538	.	22.89951	57.66379	53.83708	112
chr1	92775720	92775921	ctcf_peak_1564	145	.	9.57888	17.49717	14.54631	124
chr1	93064859	93064977	ctcf_peak_1565	67	.	6.60092	9.52506	6.76564	68
chr1	93088875	93089041	ctcf_peak_1566	124	.	9.48443	15.31326	12.40752	87
chr1	93202072	93202196	ctcf_peak_1567	42	.	4.24471	6.90630	4.23123	84
chr1	93214660	93214884	ctcf_peak_1568	470	.	22.79478	50.65438	47.00309	113
chr1	93283995	93284219	ctcf_peak_1569	370	.	17.74987	40.43630	37.01587	113
chr1	93297361	93297634	ctcf_peak_1570	855	.	32.39962	90.63052	85.55294	139
chr1	93324465	93324772	ctcf_peak_1571	651	.	29.05967	69.30217	65.10066	138
chr1	93425952	93426231	ctcf_peak_1572	494	.	21.74458	53.20546	49.48502	136
chr1	93434090	93434276	ctcf_peak_1573	267	.	14.29990	29.90321	26.70379	95
chr1	93459728	93459980	ctcf_peak_1574	377	.	19.27020	41.21512	37.78526	131
chr1	93487170	93487437	ctcf_peak_1575	351	.	18.57984	38.56671	35.19263	134
chr1	93527834	93528060	ctcf_peak_1576	252	.	13.57359	28.45550	25.28588	112
chr1	93546040	93546233	ctcf_peak_1577	210	.	13.03386	24.08504	21.00639	83
chr1	93770242	93770499	ctcf_peak_1578	291	.	10.59992	32.38011	29.13816	123
chr1	93899377	93899530	ctcf_peak_1579	46	.	5.55378	7.31075	4.62172	54
chr1	93903618	93903799	ctcf_peak_1580	224	.	12.66570	25.60793	22.49866	83
chr1	94095108	94095329	ctcf_peak_1581	235	.	10.98589	26.62870	23.50052	111
chr1	94097301	94097439	ctcf_peak_1582	59	.	6.21644	8.68894	5.96029	62
chr1	94146335	94146554	ctcf_peak_1583	278	.	15.50249	31.01692	27.80169	111
chr1	94200676	94200847	ctcf_peak_1584	132	.	9.39730	16.21722	13.29892	91
chr1	94201306	94201549	ctcf_peak_1585	113	.	7.11223	14.21410	11.33530	100
chr1	94215706	94215873	ctcf_peak_1586	145	.	9.57888	17.49717	14.54631	74
chr1	94279601	94279882	ctcf_peak_1587	999	.	32.29969	105.82247	99.94852	139
chr1	94309884	94310140	ctcf_peak_1588	658	.	26.64717	70.05710	65.83296	111
chr1	94316365	94316602	ctcf_peak_1589	562	.	26.04057	60.16399	56.25283	117
chr1	94339694	94339931	ctcf_peak_1590	385	.	14.73849	42.02814	38.56758	106
chr1	94375116	94375355	ctcf_peak_1591	470	.	22.79478	50.65438	47.00309	133
chr1	94491499	94491715	ctcf_peak_1592	458	.	20.56929	49.50224	45.88053	109
chr1	94505118	94505402	ctcf_peak_1593	708	.	28.09980	75.27847	70.85668	119
chr1	94511127	94511401	ctcf_peak_1594	557	.	25.90054	59.64342	55.75531	125
chr1	94527036	94527298	ctcf_peak_1595	769	.	27.99447	81.64049	76.98713	135
chr1	94528975	94529156	ctcf_peak_1596	118	.	9.15301	14.75814	11.87616	88
chr1	94702422	94702640	ctcf_peak_1597	97	.	8.37524	12.59678	9.75368	94
chr1	94706496	94706670	ctcf_peak_1598	124	.	9.70627	15.31326	12.40752	100
chr1	94788443	94788610	ctcf_peak_1599	124	.	9.30016	15.30965	12.40752	80
chr1	94795592	94795772	ctcf_peak_1600	218	.	11.46418	24.93506	21.84179	121
chr1	94801440	94801752	ctcf_peak_1601	466	.	16.79637	50.28279	46.64423	168
chr1	94929351	94929568	ctcf_peak_1602	410	.	18.45535	44.57285	41.07464	99
chr1	94947070	94947332	ctcf_peak_1603	725	.	30.04486	76.99538	72.51925	132
chr1	94979707	94979982	ctcf_peak_1604	522	.	25.01318	56.01538	52.21922	141
chr1	94987968	94988154	ctcf_peak_1605	144	.	8.08064	17.40049	14.45765	113
chr1	94993017	94993140	ctcf_peak_1606	46	.	5.46132	7.31859	4.62844	53
chr1	95065096	95065310	ctcf_peak_1607	295	.	12.55956	32.84577	29.58519	107
chr1	95207168	95207332	ctcf_peak_1608	94	.	7.83073	12.31582	9.48937	71
chr1	95258101	95258236	ctcf_peak_1609	40	.	4.57014	6.68330	4.01194	61
chr1	95267605	95267852	ctcf_peak_1610	435	.	21.68559	47.13778	43.56691	123
chr1	95271431	95271698	ctcf_peak_1611	521	.	18.12794	55.96021	52.17949	153
chr1	95319982	95320259	ctcf_peak_1612	572	.	16.31962	61.18614	57.26233	142
chr1	95391968	95392122	ctcf_peak_1613	110	.	8.59708	13.94012	11.06390	82
chr1	95507207	95507447	ctcf_peak_1614	775	.	33.44307	82.21063	77.52253	103
chr1	95508986	95509277	ctcf_peak_1615	759	.	29.73400	80.56901	75.93829	144
chr1	95550193	95550452	ctcf_peak_1616	425	.	21.08061	46.07600	42.53982	146
chr1	95582318	95582526	ctcf_peak_1617	310	.	15.93410	34.33554	31.04415	100
chr1	95699610	95699811	ctcf_peak_1618	206	.	13.06275	23.75528	20.68453	91
chr1	95774607	95774814	ctcf_peak_1619	293	.	16.10843	32.56252	29.31671	100
chr1	96259532	96259742	ctcf_peak_1620	166	.	11.25915	19.59345	16.60142	89
chr1	96382301	96382446	ctcf_peak_1621	96	.	7.76310	12.52288	9.68653	76
chr1	96546598	96546712	ctcf_peak_1622	42	.	5.22102	6.95301	4.26769	67
chr1	96701800	96702002	ctcf_peak_1623	235	.	10.86483	26.62870	23.50052	81
chr1	96812353	96812561	ctcf_peak_1624	271	.	15.47409	30.35271	27.14149	105
chr1	97061869	97062108	ctcf_peak_1625	343	.	18.06150	37.65935	34.30374	102
chr1	97307907	97308049	ctcf_peak_1626	84	.	7.48788	11.28541	8.47741	61
chr1	97311117	97311308	ctcf_peak_1627	206	.	12.29897	23.71189	20.64134	92
chr1	97432163	97432418	ctcf_peak_1628	425	.	15.94901	46.11438	42.57467	119
chr1	97516092	97516316	ctcf_peak_1629	211	.	12.48412	24.20930	21.12257	116
chr1	97603881	97604128	ctcf_peak_1630	359	.	14.01218	39.35234	35.95900	114
chr1	97709594	97709780	ctcf_peak_1631	124	.	9.48443	15.31326	12.40752	94
chr1	97991184	97991410	ctcf_peak_1632	224	.	12.34620	25.60248	22.49866	121
chr1	98134608	98134752	ctcf_peak_1633	120	.	8.85257	14.96062	12.07061	74
chr1	98286107	98286329	ctcf_peak_1634	238	.	13.21043	27.02354	23.88334	109
chr1	98467483	98467621	ctcf_peak_1635	74	.	6.85522	10.19656	7.41267	52
chr1	98516699	98516942	ctcf_peak_1636	543	.	23.19720	58.16553	54.31440	118
chr1	98933785	98933978	ctcf_peak_1637	381	.	18.23907	41.60261	38.16861	89
chr1	99022198	99022394	ctcf_peak_1638	84	.	6.14382	11.20838	8.41070	92
chr1	99214812	99214976	ctcf_peak_1639	96	.	7.94468	12.52288	9.68653	98
chr1	99259898	99260140	ctcf_peak_1640	447	.	20.29196	48.33522	44.73750	119
chr1	99456790	99456980	ctcf_peak_1641	98	.	5.96969	12.68394	9.83862	83
chr1	99645932	99646104	ctcf_peak_1642	248	.	14.08865	27.97362	24.81800	89
chr1	99791892	99792008	ctcf_peak_1643	60	.	6.37868	8.76911	6.02877	60
chr1	99947044	99947243	ctcf_peak_1644	287	.	16.13961	31.96392	28.72349	105
chr1	99992771	99992928	ctcf_peak_1645	42	.	5.22102	6.95301	4.26769	94
chr1	100113763	100113909	ctcf_peak_1646	74	.	6.85522	10.19656	7.41267	74
chr1	100151336	100151582	ctcf_peak_1647	447	.	20.47354	48.33522	44.73750	110
chr1	100173174	100173400	ctcf_peak_1648	481	.	23.33743	51.82560	48.14777	135
chr1	100194456	100194644	ctcf_peak_1649	124	.	9.70627	15.31326	12.40752	105
chr1	100274291	100274476	ctcf_peak_1650	292	.	15.19187	32.52022	29.27590	107
chr1	100500152	100500335	ctcf_peak_1651	84	.	7.48788	11.28541	8.47741	98
chr1	100816775	100816996	ctcf_peak_1652	132	.	9.03415	16.21722	13.29892	112
chr1	100823869	100824020	ctcf_peak_1653	120	.	8.85257	14.96062	12.07061	77
chr1	100921177	100921296	ctcf_peak_1654	17	.	3.60173	4.33257	1.74960	69
chr1	100925141	100925401	ctcf_peak_1655	738	.	32.11203	78.36209	73.82812	120
chr1	100929352	100929591	ctcf_peak_1656	411	.	20.35581	44.61012	41.11131	137
chr1	101009308	101009495	ctcf_peak_1657	195	.	12.36834	22.56636	19.51437	91
chr1	101072071	101072319	ctcf_peak_1658	628	.	28.11893	67.02026	62.89466	121
chr1	101300667	101300853	ctcf_peak_1659	278	.	14.47488	31.05375	27.83764	92
chr1	101332051	101332265	ctcf_peak_1660	184	.	11.21308	21.46579	18.43349	111
chr1	101334025	101334209	ctcf_peak_1661	132	.	9.03415	16.21722	13.29892	101
chr1	101349693	101349857	ctcf_peak_1662	120	.	9.28268	14.97365	12.08339	85
chr1	101386731	101386947	ctcf_peak_1663	195	.	12.36834	22.56636	19.51437	112
chr1	101393833	101393954	ctcf_peak_1664	60	.	6.15685	8.76911	6.02877	74
chr1	101602495	101602622	ctcf_peak_1665	62	.	6.40875	8.95667	6.21473	72
chr1	101704345	101704628	ctcf_peak_1666	608	.	25.01298	64.90877	60.85912	135
chr1	101754014	101754321	ctcf_peak_1667	701	.	30.55916	74.54661	70.16188	150
chr1	101774837	101775096	ctcf_peak_1668	359	.	14.25428	39.35234	35.95900	122
chr1	101822996	101823260	ctcf_peak_1669	559	.	23.92351	59.83782	55.93441	133
chr1	101939690	101939861	ctcf_peak_1670	132	.	9.03415	16.21722	13.29892	88
chr1	101972202	101972412	ctcf_peak_1671	452	.	22.35111	48.89014	45.27486	111
chr1	101985849	101986110	ctcf_peak_1672	431	.	19.92880	46.73289	43.17662	112
chr1	102033243	102033464	ctcf_peak_1673	447	.	20.11038	48.33522	44.73750	110
chr1	102119013	102119229	ctcf_peak_1674	252	.	13.57359	28.45550	25.28588	111
chr1	102235207	102235346	ctcf_peak_1675	103	.	6.87013	13.19086	10.34008	72
chr1	102285774	102285916	ctcf_peak_1676	85	.	7.21837	11.34488	8.52833	73
chr1	102639913	102640099	ctcf_peak_1677	106	.	8.78854	13.52647	10.67239	85
chr1	102657392	102657568	ctcf_peak_1678	72	.	7.04420	10.00854	7.23414	71
chr1	102900147	102900340	ctcf_peak_1679	166	.	11.25915	19.59345	16.60142	107
chr1	103436143	103436366	ctcf_peak_1680	197	.	11.93939	22.82834	19.76679	92
chr1	103571943	103572148	ctcf_peak_1681	124	.	9.70627	15.31326	12.40752	108
chr1	104003937	104004065	ctcf_peak_1682	48	.	4.81225	7.53305	4.83816	74
chr1	104057641	104057839	ctcf_peak_1683	363	.	19.18384	39.76280	36.36747	102
chr1	104331119	104331233	ctcf_peak_1684	32	.	4.20699	5.86499	3.22613	98
chr1	104491246	104491370	ctcf_peak_1685	72	.	7.04420	10.00854	7.23414	39
chr1	104663222	104663362	ctcf_peak_1686	137	.	9.92811	16.71427	13.77847	84
chr1	104675076	104675308	ctcf_peak_1687	470	.	23.01662	50.65438	47.00309	119
chr1	104805866	104806071	ctcf_peak_1688	319	.	17.24881	35.23487	31.92825	97
chr1	105179343	105179513	ctcf_peak_1689	110	.	8.59708	13.94012	11.06390	93
chr1	105190871	105191071	ctcf_peak_1690	211	.	12.30254	24.20930	21.12257	95
chr1	105323186	105323434	ctcf_peak_1691	295	.	15.02621	32.84373	29.58519	107
chr1	105570811	105570970	ctcf_peak_1692	60	.	6.37868	8.76911	6.02877	83
chr1	105680134	105680295	ctcf_peak_1693	240	.	14.36490	27.18196	24.03245	89
chr1	106151457	106151629	ctcf_peak_1694	97	.	8.15340	12.59678	9.75368	75
chr1	106336238	106336493	ctcf_peak_1695	478	.	21.38143	51.57176	47.89851	123
chr1	106810784	106811010	ctcf_peak_1696	416	.	19.38407	45.14154	41.62460	112
chr1	107163392	107163612	ctcf_peak_1697	303	.	16.80513	33.59151	30.31839	107
chr1	107341741	107341878	ctcf_peak_1698	73	.	6.81747	10.17549	7.39733	81
chr1	107670241	107670386	ctcf_peak_1699	84	.	7.93156	11.28541	8.47741	60
chr1	107684826	107685042	ctcf_peak_1700	108	.	8.12626	13.72868	10.86435	91
chr1	107739732	107739874	ctcf_peak_1701	74	.	6.85522	10.19656	7.41267	97
chr1	107819692	107819891	ctcf_peak_1702	271	.	11.83325	30.32199	27.11709	92
chr1	107973307	107973612	ctcf_peak_1703	420	.	13.41438	45.62158	42.09003	159
chr1	108019958	108020097	ctcf_peak_1704	72	.	7.04420	10.00854	7.23414	46
chr1	108072231	108072469	ctcf_peak_1705	633	.	28.19707	67.45586	63.32173	139
chr1	108293076	108293327	ctcf_peak_1706	223	.	10.50168	25.42371	22.32166	126
chr1	108324926	108325103	ctcf_peak_1707	174	.	11.37634	20.50100	17.49472	94
chr1	108330020	108330148	ctcf_peak_1708	52	.	5.58417	7.99793	5.28078	46
chr1	108668205	108668473	ctcf_peak_1709	868	.	36.54882	91.96900	86.82817	144
chr1	108743500	108743697	ctcf_peak_1710	185	.	11.15831	21.57769	18.54426	65
chr1	108757412	108757618	ctcf_peak_1711	252	.	13.93674	28.45550	25.28588	112
chr1	108859276	108859440	ctcf_peak_1712	24	.	3.96489	5.08049	2.47296	64
chr1	108870461	108870584	ctcf_peak_1713	51	.	6.00956	7.85381	5.14772	52
chr1	109055202	109055392	ctcf_peak_1714	309	.	16.65486	34.19304	30.91100	98
chr1	109102523	109102713	ctcf_peak_1715	97	.	8.15340	12.59678	9.75368	87
chr1	109104462	109104665	ctcf_peak_1716	307	.	16.09766	34.00694	30.73027	92
chr1	109112827	109113054	ctcf_peak_1717	188	.	9.65432	21.89293	18.85599	110
chr1	109186257	109186450	ctcf_peak_1718	238	.	13.21043	27.02354	23.88334	90
chr1	109235377	109235518	ctcf_peak_1719	120	.	8.85257	14.96062	12.07061	75
chr1	109251757	109251899	ctcf_peak_1720	69	.	7.06333	9.68723	6.92489	52
chr1	109288968	109289262	ctcf_peak_1721	675	.	27.19191	71.78964	67.50130	146
chr1	109370763	109371026	ctcf_peak_1722	518	.	24.59930	55.67573	51.89984	150
chr1	109440815	109441026	ctcf_peak_1723	271	.	15.69593	30.35271	27.14149	97
chr1	109631899	109632119	ctcf_peak_1724	145	.	9.94204	17.49717	14.54631	92
chr1	109642539	109642810	ctcf_peak_1725	494	.	21.74458	53.20546	49.48502	138
chr1	109654739	109654955	ctcf_peak_1726	155	.	8.56485	18.49883	15.53304	102
chr1	109655329	109655621	ctcf_peak_1727	559	.	25.43707	59.86015	55.95573	143
chr1	109736362	109736559	ctcf_peak_1728	223	.	10.62273	25.42371	22.32166	124
chr1	109743783	109744040	ctcf_peak_1729	333	.	13.40692	36.71734	33.38478	139
chr1	109782116	109782342	ctcf_peak_1730	182	.	11.24843	21.23133	18.20804	113
chr1	109806215	109806659	ctcf_peak_1731	608	.	25.37613	64.90877	60.85912	144
chr1	109820072	109820372	ctcf_peak_1732	719	.	31.22468	76.45013	71.99095	187
chr1	109826038	109826190	ctcf_peak_1733	84	.	7.48788	11.28541	8.47741	80
chr1	109942088	109942292	ctcf_peak_1734	108	.	8.12626	13.72868	10.86435	82
chr1	110033282	110033567	ctcf_peak_1735	641	.	26.28402	68.33267	64.16776	142
chr1	110036454	110036747	ctcf_peak_1736	375	.	19.57105	40.98634	37.55696	170
chr1	110040991	110041233	ctcf_peak_1737	430	.	20.80761	46.57011	43.02598	108
chr1	110042600	110042779	ctcf_peak_1738	222	.	12.50316	25.34009	22.24099	94
chr1	110074958	110075260	ctcf_peak_1739	832	.	34.88223	88.22990	83.25973	144
chr1	110075517	110075780	ctcf_peak_1740	396	.	18.59757	43.15999	39.68939	133
chr1	110088945	110089201	ctcf_peak_1741	474	.	20.92779	51.11459	47.45793	133
chr1	110182888	110183161	ctcf_peak_1742	691	.	27.73664	73.53015	69.18034	124
chr1	110186003	110186262	ctcf_peak_1743	431	.	19.74723	46.73289	43.17662	120
chr1	110261240	110261361	ctcf_peak_1744	33	.	4.67628	5.94877	3.30222	72
chr1	110316338	110316620	ctcf_peak_1745	592	.	19.82266	63.23512	59.24166	131
chr1	110319492	110319767	ctcf_peak_1746	803	.	32.25894	85.20393	80.39194	156
chr1	110334741	110334938	ctcf_peak_1747	225	.	13.92122	25.62387	22.50583	99
chr1	110381547	110381710	ctcf_peak_1748	132	.	9.39730	16.21722	13.29892	79
chr1	110420175	110420289	ctcf_peak_1749	33	.	4.67628	5.94877	3.30222	67
chr1	110466127	110466333	ctcf_peak_1750	132	.	9.21572	16.21722	13.29892	107
chr1	110523187	110523603	ctcf_peak_1751	618	.	27.52077	65.94961	61.87436	271
chr1	110527075	110527369	ctcf_peak_1752	758	.	26.44707	80.44495	75.84010	146
chr1	110554304	110554505	ctcf_peak_1753	307	.	16.09766	34.00694	30.73027	95
chr1	110572263	110572486	ctcf_peak_1754	643	.	27.77132	68.53271	64.36655	102
chr1	110596447	110596826	ctcf_peak_1755	827	.	31.73135	87.72468	82.79311	174
chr1	110602729	110603069	ctcf_peak_1756	651	.	28.62837	69.30217	65.10066	172
chr1	110630774	110631000	ctcf_peak_1757	375	.	19.35541	40.98634	37.55696	112
chr1	110648790	110649055	ctcf_peak_1758	679	.	21.75949	72.20460	67.90672	151
chr1	110659121	110659389	ctcf_peak_1759	470	.	14.41305	50.69167	47.03991	127
chr1	110739575	110739848	ctcf_peak_1760	493	.	17.40163	53.10498	49.39659	145
chr1	110745661	110745917	ctcf_peak_1761	575	.	26.56605	61.47289	57.53205	120
chr1	110750421	110750684	ctcf_peak_1762	719	.	31.44651	76.45013	71.99095	119
chr1	110855276	110855519	ctcf_peak_1763	760	.	28.80697	80.72134	76.08253	105
chr1	110880974	110881187	ctcf_peak_1764	59	.	6.32927	8.68787	5.95926	107
chr1	110955189	110955452	ctcf_peak_1765	591	.	26.54379	63.15971	59.17954	124
chr1	110976555	110976714	ctcf_peak_1766	46	.	5.65125	7.31859	4.62844	66
chr1	111002943	111003239	ctcf_peak_1767	759	.	29.55242	80.56901	75.93829	122
chr1	111038698	111038941	ctcf_peak_1768	439	.	16.07006	47.49498	43.92001	118
chr1	111067176	111067385	ctcf_peak_1769	418	.	21.02007	45.39764	41.86906	99
chr1	111091111	111091299	ctcf_peak_1770	96	.	7.76310	12.52288	9.68653	85
chr1	111158443	111158690	ctcf_peak_1771	518	.	21.67963	55.60739	51.83205	131
chr1	111162011	111162268	ctcf_peak_1772	559	.	23.56036	59.83782	55.93441	113
chr1	111173442	111173699	ctcf_peak_1773	447	.	20.47354	48.33522	44.73750	126
chr1	111308731	111309000	ctcf_peak_1774	355	.	17.02356	38.89188	35.50525	140
chr1	111323558	111323806	ctcf_peak_1775	449	.	21.42596	48.55074	44.95255	122
chr1	111325965	111326241	ctcf_peak_1776	546	.	15.86567	58.52063	54.66197	144
chr1	111372659	111372910	ctcf_peak_1777	440	.	19.47355	47.67448	44.09627	140
chr1	111535069	111535235	ctcf_peak_1778	139	.	9.44995	16.90120	13.96422	84
chr1	111573174	111573456	ctcf_peak_1779	775	.	32.99939	82.21063	77.52253	143
chr1	111574966	111575242	ctcf_peak_1780	646	.	29.00628	68.88833	64.69740	140
chr1	111740247	111740443	ctcf_peak_1781	225	.	13.92122	25.62387	22.50583	104
chr1	111765521	111765816	ctcf_peak_1782	738	.	32.11203	78.36209	73.82812	134
chr1	111876901	111877081	ctcf_peak_1783	248	.	14.29063	27.97362	24.81800	85
chr1	111942541	111942727	ctcf_peak_1784	339	.	17.52227	37.28854	33.94174	93
chr1	111984262	111984477	ctcf_peak_1785	145	.	9.76046	17.49717	14.54631	105
chr1	112024346	112024537	ctcf_peak_1786	325	.	17.02428	35.88150	32.55565	103
chr1	112050866	112051128	ctcf_peak_1787	382	.	11.02203	41.69542	38.26081	133
chr1	112113456	112113592	ctcf_peak_1788	60	.	6.37868	8.76911	6.02877	69
chr1	112199128	112199283	ctcf_peak_1789	188	.	9.65432	21.89293	18.85599	88
chr1	112257554	112257788	ctcf_peak_1790	295	.	15.02621	32.84373	29.58519	104
chr1	112289928	112290198	ctcf_peak_1791	482	.	14.59463	51.97837	48.29945	138
chr1	112298185	112298490	ctcf_peak_1792	548	.	25.56669	58.66716	54.80787	145
chr1	112312236	112312460	ctcf_peak_1793	456	.	19.64324	49.24110	45.62228	117
chr1	112534151	112534315	ctcf_peak_1794	124	.	9.70627	15.31326	12.40752	58
chr1	112841277	112841488	ctcf_peak_1795	264	.	15.25805	29.59973	26.41094	93
chr1	112879685	112879861	ctcf_peak_1796	235	.	10.86483	26.62870	23.50052	63
chr1	112901456	112901769	ctcf_peak_1797	683	.	30.11548	72.65168	68.33871	139
chr1	112912312	112912624	ctcf_peak_1798	914	.	34.27343	96.82241	91.43486	157
chr1	112933475	112933751	ctcf_peak_1799	675	.	27.19191	71.78964	67.50130	144
chr1	112937179	112937427	ctcf_peak_1800	240	.	14.14306	27.18196	24.03245	98
chr1	113008799	113009053	ctcf_peak_1801	325	.	16.29725	35.84112	32.51588	134
chr1	113044490	113044715	ctcf_peak_1802	335	.	18.13616	36.89343	33.55385	112
chr1	113157183	113157361	ctcf_peak_1803	108	.	8.12626	13.72868	10.86435	98
chr1	113216305	113216506	ctcf_peak_1804	162	.	10.65504	19.27596	16.29565	96
chr1	113249974	113250254	ctcf_peak_1805	522	.	24.56950	56.01538	52.21922	118
chr1	113258906	113259238	ctcf_peak_1806	886	.	35.09430	93.81216	88.60209	164
chr1	113261357	113261580	ctcf_peak_1807	593	.	27.45341	63.31232	59.30288	109
chr1	113270484	113270602	ctcf_peak_1808	32	.	4.08594	5.86499	3.22613	63
chr1	113346871	113347141	ctcf_peak_1809	813	.	32.87254	86.26460	81.38344	102
chr1	113351879	113352170	ctcf_peak_1810	701	.	30.55916	74.54661	70.16188	150
chr1	113423614	113423863	ctcf_peak_1811	725	.	28.82611	77.03448	72.54608	140
chr1	113498450	113498604	ctcf_peak_1812	96	.	7.94468	12.52288	9.68653	64
chr1	113585320	113585569	ctcf_peak_1813	413	.	20.93272	44.85772	41.35290	113
chr1	113615256	113615759	ctcf_peak_1814	522	.	22.54101	56.01197	52.21922	132
chr1	113616014	113616346	ctcf_peak_1815	97	.	8.15340	12.59678	9.75368	225
chr1	113683181	113683448	ctcf_peak_1816	458	.	20.39005	49.50224	45.88053	117
chr1	113721263	113721454	ctcf_peak_1817	85	.	7.21837	11.34488	8.52833	98
chr1	113762115	113762297	ctcf_peak_1818	114	.	8.50027	14.33291	11.45295	79
chr1	113931300	113931419	ctcf_peak_1819	57	.	6.20073	8.47853	5.75139	38
chr1	113995605	113995839	ctcf_peak_1820	123	.	7.59644	15.25735	12.36114	108
chr1	114220608	114220785	ctcf_peak_1821	96	.	7.94468	12.52288	9.68653	95
chr1	114378429	114378567	ctcf_peak_1822	72	.	7.26604	10.00854	7.23414	72
chr1	114417288	114417442	ctcf_peak_1823	85	.	7.21837	11.34488	8.52833	78
chr1	114447767	114447998	ctcf_peak_1824	197	.	11.93939	22.82834	19.76679	99
chr1	114491848	114491997	ctcf_peak_1825	72	.	7.03827	9.99875	7.23414	64
chr1	114519626	114519788	ctcf_peak_1826	171	.	10.84992	20.12248	17.12031	58
chr1	114521474	114521706	ctcf_peak_1827	628	.	28.31689	66.97761	62.86890	105
chr1	114522123	114522251	ctcf_peak_1828	48	.	5.70835	7.56271	4.86749	38
chr1	114575971	114576163	ctcf_peak_1829	218	.	13.53285	24.96349	21.86840	95
chr1	114762215	114762359	ctcf_peak_1830	81	.	7.27899	10.93334	8.14149	71
chr1	114825501	114825747	ctcf_peak_1831	922	.	36.30616	97.62742	92.22036	107
chr1	114889125	114889470	ctcf_peak_1832	895	.	32.71004	94.79482	89.52607	195
chr1	115101315	115101487	ctcf_peak_1833	96	.	7.58153	12.52288	9.68653	93
chr1	115214095	115214303	ctcf_peak_1834	158	.	10.12361	18.79928	15.82384	111
chr1	115300693	115300878	ctcf_peak_1835	174	.	11.37634	20.50100	17.49472	93
chr1	115499326	115499441	ctcf_peak_1836	93	.	6.38592	12.18861	9.36428	60
chr1	115521967	115522195	ctcf_peak_1837	188	.	9.53327	21.89293	18.85599	142
chr1	115584380	115584597	ctcf_peak_1838	108	.	8.12626	13.72868	10.86435	95
chr1	115595189	115595427	ctcf_peak_1839	613	.	24.73421	65.43325	61.36538	128
chr1	115611950	115612126	ctcf_peak_1840	120	.	8.85257	14.96062	12.07061	87
chr1	115655481	115655753	ctcf_peak_1841	575	.	26.78789	61.47289	57.53205	130
chr1	115677829	115677973	ctcf_peak_1842	42	.	5.22102	6.95301	4.26769	70
chr1	115681566	115681942	ctcf_peak_1843	695	.	28.44342	73.91241	69.55271	128
chr1	115709128	115709244	ctcf_peak_1844	52	.	5.76575	7.99793	5.28078	62
chr1	115817931	115818131	ctcf_peak_1845	190	.	12.06888	22.09683	19.05649	94
chr1	116006081	116006267	ctcf_peak_1846	130	.	9.88175	15.91390	13.00533	102
chr1	116012355	116012651	ctcf_peak_1847	725	.	28.82611	77.03448	72.54608	149
chr1	116049868	116050149	ctcf_peak_1848	593	.	25.59440	63.40208	59.38935	133
chr1	116088811	116089072	ctcf_peak_1849	725	.	28.82611	77.03448	72.54608	131
chr1	116138493	116138806	ctcf_peak_1850	1018	.	40.98560	107.95625	101.89986	151
chr1	116150841	116151038	ctcf_peak_1851	197	.	10.49868	22.78272	19.72913	100
chr1	116249511	116249759	ctcf_peak_1852	177	.	9.29116	20.74566	17.73438	96
chr1	116260244	116260470	ctcf_peak_1853	233	.	13.68470	26.47713	23.35466	84
chr1	116307303	116307526	ctcf_peak_1854	386	.	19.34006	42.13862	38.67601	97
chr1	116314542	116314825	ctcf_peak_1855	610	.	27.67525	65.16153	61.09743	125
chr1	116350422	116350670	ctcf_peak_1856	370	.	17.93145	40.43630	37.01587	123
chr1	116524082	116524322	ctcf_peak_1857	309	.	14.78297	34.22317	30.94076	121
chr1	116563363	116563594	ctcf_peak_1858	416	.	19.02092	45.14154	41.62460	112
chr1	116681664	116682016	ctcf_peak_1859	1018	.	41.20744	107.95625	101.89986	194
chr1	116694675	116694924	ctcf_peak_1860	418	.	21.02007	45.39764	41.86906	122
chr1	116711089	116711266	ctcf_peak_1861	84	.	7.70972	11.28541	8.47741	82
chr1	117027944	117028183	ctcf_peak_1862	570	.	24.15424	60.99523	57.07339	119
chr1	117041726	117041998	ctcf_peak_1863	484	.	22.77368	52.16956	48.48666	143
chr1	117112963	117113218	ctcf_peak_1864	252	.	13.93674	28.45550	25.28588	131
chr1	117117266	117117532	ctcf_peak_1865	439	.	16.19111	47.49498	43.92001	153
chr1	117138200	117138328	ctcf_peak_1866	63	.	6.12891	9.08008	6.32719	62
chr1	117138980	117139193	ctcf_peak_1867	454	.	19.13310	49.08641	45.46909	105
chr1	117172743	117172870	ctcf_peak_1868	56	.	5.29645	8.41215	5.68870	82
chr1	117267440	117267678	ctcf_peak_1869	342	.	17.16442	37.60104	34.24760	127
chr1	117279964	117280227	ctcf_peak_1870	502	.	21.34023	54.00129	50.27083	129
chr1	117306829	117307008	ctcf_peak_1871	195	.	12.36834	22.56636	19.51437	88
chr1	117360265	117360559	ctcf_peak_1872	368	.	19.24536	40.25420	36.84370	129
chr1	117424504	117424676	ctcf_peak_1873	56	.	5.05435	8.41215	5.68870	96
chr1	117477619	117477798	ctcf_peak_1874	139	.	9.44995	16.90120	13.96422	91
chr1	117598035	117598281	ctcf_peak_1875	235	.	10.98589	26.62870	23.50052	125
chr1	117610459	117610709	ctcf_peak_1876	610	.	27.67525	65.16153	61.09743	105
chr1	117636689	117636904	ctcf_peak_1877	96	.	7.76310	12.52288	9.68653	104
chr1	117664706	117664979	ctcf_peak_1878	352	.	18.33607	38.67347	35.29843	159
chr1	117671372	117671529	ctcf_peak_1879	158	.	10.58606	18.80953	15.83390	49
chr1	117827320	117827521	ctcf_peak_1880	219	.	12.87679	24.99833	21.90189	99
chr1	117855178	117855400	ctcf_peak_1881	267	.	14.48148	29.90321	26.70379	113
chr1	118055416	118055625	ctcf_peak_1882	166	.	11.48099	19.59345	16.60142	84
chr1	118077701	118077993	ctcf_peak_1883	400	.	18.83934	43.56146	40.07980	107
chr1	118217276	118217436	ctcf_peak_1884	97	.	8.23131	12.63528	9.79062	87
chr1	118253410	118253642	ctcf_peak_1885	351	.	18.57984	38.56671	35.19263	125
chr1	118296768	118297009	ctcf_peak_1886	439	.	18.97198	47.55094	43.97388	131
chr1	118301444	118301796	ctcf_peak_1887	793	.	33.88675	84.14695	79.36596	222
chr1	118358712	118358894	ctcf_peak_1888	90	.	7.36066	11.86943	9.04848	73
chr1	118438202	118438469	ctcf_peak_1889	487	.	23.68214	52.43020	48.73199	105
chr1	118471517	118471655	ctcf_peak_1890	74	.	6.67364	10.19656	7.41267	90
chr1	118620019	118620214	ctcf_peak_1891	203	.	12.88590	23.45552	20.38869	101
chr1	118694047	118694279	ctcf_peak_1892	452	.	22.35111	48.89014	45.27486	107
chr1	118696934	118697132	ctcf_peak_1893	224	.	12.84728	25.60793	22.49866	103
chr1	118766045	118766246	ctcf_peak_1894	97	.	8.15340	12.59678	9.75368	96
chr1	118790358	118790561	ctcf_peak_1895	340	.	18.15426	37.44878	34.09554	102
chr1	118847637	118847878	ctcf_peak_1896	303	.	16.58329	33.59151	30.31839	96
chr1	119551382	119551591	ctcf_peak_1897	184	.	11.39466	21.46579	18.43349	99
chr1	119683719	119683887	ctcf_peak_1898	57	.	6.20073	8.47853	5.75139	94
chr1	119818097	119818355	ctcf_peak_1899	675	.	27.01033	71.78964	67.50130	121
chr1	119819318	119819459	ctcf_peak_1900	85	.	7.42340	11.38943	8.57190	70
chr1	119829280	119829511	ctcf_peak_1901	252	.	13.75517	28.45550	25.28588	121
chr1	119910201	119910473	ctcf_peak_1902	747	.	26.64676	79.30853	74.73512	139
chr1	119990858	119991036	ctcf_peak_1903	98	.	7.87730	12.71816	9.87275	77
chr1	120018512	120018761	ctcf_peak_1904	655	.	27.82311	69.72265	65.51277	118
chr1	120086885	120087065	ctcf_peak_1905	184	.	11.21308	21.46579	18.43349	81
chr1	120092305	120092546	ctcf_peak_1906	478	.	21.38143	51.57176	47.89851	144
chr1	120112967	120113171	ctcf_peak_1907	198	.	12.33620	22.88580	19.82416	92
chr1	120125496	120125757	ctcf_peak_1908	408	.	20.64931	44.36674	40.87179	130
chr1	120150138	120150279	ctcf_peak_1909	84	.	6.26487	11.20838	8.41070	87
chr1	120154271	120154545	ctcf_peak_1910	669	.	27.02220	71.19877	66.93467	117
chr1	120156432	120156733	ctcf_peak_1911	561	.	22.19430	60.10199	56.19432	138
chr1	120205884	120206101	ctcf_peak_1912	195	.	12.81202	22.56636	19.51437	122
chr1	120218257	120218514	ctcf_peak_1913	370	.	17.93145	40.43630	37.01587	129
chr1	120286756	120287038	ctcf_peak_1914	560	.	24.45479	59.96838	56.06192	135
chr1	120351642	120351912	ctcf_peak_1915	655	.	28.02509	69.72265	65.51277	120
chr1	120369801	120369957	ctcf_peak_1916	108	.	8.48941	13.72868	10.86435	51
chr1	120386912	120387120	ctcf_peak_1917	63	.	6.31048	9.08008	6.32719	50
chr1	120413559	120413867	ctcf_peak_1918	730	.	31.64462	77.53104	73.03224	159
chr1	120428845	120429109	ctcf_peak_1919	493	.	17.64373	53.10498	49.39659	124
chr1	120491302	120491589	ctcf_peak_1920	641	.	26.10244	68.33267	64.16776	113
chr1	120510678	120510941	ctcf_peak_1921	549	.	22.52812	58.84735	54.98235	140
chr1	120601469	120601695	ctcf_peak_1922	486	.	17.39803	52.36078	48.67668	109
chr1	120688425	120688676	ctcf_peak_1923	480	.	17.15952	51.68967	48.01276	125
chr1	120808256	120808417	ctcf_peak_1924	99	.	7.32347	12.79754	9.95191	80
chr1	120866074	120866303	ctcf_peak_1925	257	.	13.90444	28.96837	25.78794	102
chr1	120867051	120867266	ctcf_peak_1926	271	.	11.71220	30.32199	27.11709	108
chr1	120874486	120874752	ctcf_peak_1927	603	.	24.69198	64.36247	60.33387	113
chr1	120925475	120925701	ctcf_peak_1928	258	.	14.22209	29.02754	25.84637	88
chr1	120925949	120926178	ctcf_peak_1929	235	.	10.98589	26.62870	23.50052	111
chr1	121103876	121104061	ctcf_peak_1930	66	.	6.00980	9.45170	6.69417	92
chr1	121107569	121107747	ctcf_peak_1931	137	.	8.40934	16.63406	13.70755	69
chr1	121189267	121189438	ctcf_peak_1932	84	.	7.93156	11.28541	8.47741	88
chr1	143646095	143646333	ctcf_peak_1933	308	.	12.68061	34.12514	30.84341	137
chr1	143656179	143656416	ctcf_peak_1934	527	.	19.53181	56.51926	52.71324	99
chr1	143884835	143885084	ctcf_peak_1935	208	.	7.00609	23.90890	20.83799	133
chr1	143885847	143886046	ctcf_peak_1936	122	.	5.86522	15.16215	12.27096	95
chr1	143943681	143943861	ctcf_peak_1937	183	.	10.11314	21.38137	18.35782	96
chr1	144091075	144091224	ctcf_peak_1938	24	.	3.84383	5.08049	2.47296	92
chr1	144094743	144094979	ctcf_peak_1939	257	.	9.87361	28.97095	25.78983	135
chr1	144146833	144147011	ctcf_peak_1940	208	.	12.32391	23.95259	20.88011	99
chr1	144535296	144535549	ctcf_peak_1941	450	.	13.41099	48.66062	45.06193	140
chr1	144567888	144568198	ctcf_peak_1942	718	.	23.62999	76.28840	71.85381	164
chr1	144572721	144572985	ctcf_peak_1943	502	.	17.46211	53.95988	50.23075	157
chr1	144593504	144593675	ctcf_peak_1944	93	.	6.50697	12.18861	9.36428	80
chr1	144615114	144615250	ctcf_peak_1945	84	.	6.02276	11.20838	8.41070	88
chr1	144621471	144621682	ctcf_peak_1946	213	.	11.01687	24.46782	21.37717	110
chr1	144697613	144697834	ctcf_peak_1947	301	.	13.78091	33.39540	30.13294	107
chr1	144811743	144811992	ctcf_peak_1948	188	.	9.53327	21.89293	18.85599	136
chr1	144859877	144860000	ctcf_peak_1949	55	.	4.96824	8.26594	5.54734	52
chr1	144918046	144918326	ctcf_peak_1950	890	.	30.48734	94.32007	89.05924	124
chr1	144932357	144932531	ctcf_peak_1951	194	.	10.35598	22.53938	19.49631	87
chr1	144968009	144968128	ctcf_peak_1952	45	.	5.41404	7.21673	4.52988	56
chr1	144972922	144973156	ctcf_peak_1953	404	.	17.26607	43.96010	40.46854	113
chr1	144989540	144989989	ctcf_peak_1954	164	.	7.94680	19.41701	16.43515	368
chr1	145014553	145014748	ctcf_peak_1955	178	.	7.90438	20.90471	17.89299	92
chr1	145059010	145059329	ctcf_peak_1956	542	.	11.29691	58.04963	54.21238	149
chr1	145126828	145127085	ctcf_peak_1957	304	.	13.52180	33.70734	30.43392	147
chr1	145129284	145129469	ctcf_peak_1958	204	.	8.69336	23.51211	20.44458	87
chr1	145138900	145139171	ctcf_peak_1959	571	.	21.08897	61.07988	57.15716	138
chr1	145219734	145219977	ctcf_peak_1960	384	.	14.42454	41.89294	38.45662	127
chr1	145293360	145293599	ctcf_peak_1961	415	.	13.68186	45.06250	41.55645	113
chr1	145299747	145299969	ctcf_peak_1962	343	.	14.93380	37.67828	34.32241	111
chr1	145402078	145402328	ctcf_peak_1963	247	.	9.60125	27.85611	24.70189	130
chr1	145421699	145421925	ctcf_peak_1964	493	.	17.40163	53.10498	49.39659	105
chr1	145427471	145427698	ctcf_peak_1965	401	.	20.35456	43.67007	40.18090	116
chr1	145457267	145457545	ctcf_peak_1966	606	.	20.18582	64.71248	60.67822	149
chr1	145507665	145507980	ctcf_peak_1967	241	.	12.68846	27.25725	24.10706	220
chr1	145524736	145524945	ctcf_peak_1968	440	.	19.30385	47.67448	44.09627	116
chr1	145542640	145543207	ctcf_peak_1969	598	.	16.95514	63.87812	59.85859	427
chr1	145579241	145579434	ctcf_peak_1970	166	.	8.80696	19.61410	16.61928	106
chr1	145585391	145585575	ctcf_peak_1971	86	.	7.10644	11.45732	8.63972	99
chr1	145588560	145588857	ctcf_peak_1972	291	.	10.59992	32.38011	29.13816	179
chr1	145589326	145589614	ctcf_peak_1973	474	.	21.10703	51.11459	47.45793	125
chr1	145713605	145713913	ctcf_peak_1974	522	.	22.36176	56.01197	52.21922	128
chr1	146011743	146012031	ctcf_peak_1975	535	.	18.37004	57.39983	53.57673	179
chr1	146050983	146051189	ctcf_peak_1976	126	.	9.26001	15.60472	12.69717	96
chr1	146057294	146057489	ctcf_peak_1977	99	.	7.09994	12.80696	9.96116	78
chr1	146244518	146244692	ctcf_peak_1978	144	.	8.32275	17.40049	14.45765	90
chr1	146250794	146251006	ctcf_peak_1979	277	.	15.79805	30.99820	27.78438	97
chr1	146395299	146395535	ctcf_peak_1980	143	.	9.45595	17.29607	14.35662	115
chr1	146401658	146401884	ctcf_peak_1981	154	.	10.23699	18.40556	15.44182	124
chr1	146407977	146408171	ctcf_peak_1982	156	.	9.47051	18.62443	15.65698	95
chr1	146570035	146570254	ctcf_peak_1983	183	.	8.14863	21.41391	18.38966	127
chr1	146644228	146644405	ctcf_peak_1984	287	.	15.06839	32.04005	28.79938	88
chr1	146714121	146714394	ctcf_peak_1985	739	.	28.97772	78.43916	73.90441	104
chr1	146714653	146714919	ctcf_peak_1986	733	.	28.65344	77.88911	73.38692	142
chr1	146745449	146745666	ctcf_peak_1987	73	.	5.06181	10.08017	7.30377	106
chr1	146861702	146861968	ctcf_peak_1988	776	.	30.09715	82.34728	77.64070	126
chr1	146966820	146967122	ctcf_peak_1989	872	.	32.93736	92.43902	87.27617	139
chr1	147099317	147099610	ctcf_peak_1990	603	.	25.05048	64.36247	60.33387	159
chr1	147112590	147112861	ctcf_peak_1991	753	.	30.32451	79.89423	75.31441	160
chr1	147113834	147114120	ctcf_peak_1992	592	.	19.94372	63.23512	59.24166	141
chr1	147172128	147172378	ctcf_peak_1993	649	.	21.15423	69.18713	64.99067	113
chr1	147362390	147362634	ctcf_peak_1994	194	.	8.33020	22.45656	19.41363	123
chr1	147364894	147365150	ctcf_peak_1995	649	.	21.03318	69.18713	64.99067	145
chr1	147553511	147553823	ctcf_peak_1996	1076	.	39.98491	114.01613	107.65255	162
chr1	147558575	147558696	ctcf_peak_1997	67	.	6.40674	9.51295	6.75452	85
chr1	147592780	147592958	ctcf_peak_1998	117	.	8.64171	14.62879	11.74713	86
chr1	147599160	147599374	ctcf_peak_1999	128	.	9.37177	15.78231	12.87412	72
chr1	147727200	147727463	ctcf_peak_2000	497	.	13.12833	53.49247	49.76875	150
chr1	147817802	147818067	ctcf_peak_2001	844	.	29.25388	89.42890	84.43582	128
[truncated: 36,962 more rows]
