# Supplementary material for: Satb1 integrates DNA binding site geometry and torsional stress to differentially target nucleosome-dense regions
Source: Nat Commun. 2019 Jul 19;10:3221. doi: 10.1038/s41467-019-11118-8 (PMC6642133; doi:10.1038/s41467-019-11118-8)
Supplement: Supplementary file 10 — Source Data [file 41467_2019_11118_MOESM10_ESM.zip › Source data/GenomicData/dHD_unique_mo1_cm.bed]

chr1	232067	232584	10a_pc1_c2_peak_3	7.10860	*	TTAATAA,TTATTAA	-22,32,67	3
chr1	396008	396357	10a_pc1_c2_peak_4	6.31642	*	CTAATAA,TTAATAA,TTATTAA,TTATTAG	33,43,9	3
chr1	467034	467608	10a_pc1_c2_peak_5	8.59429	*	TTAATAA,TTATTAA	-30,5,59	3
chr1	741198	741536	10a_pc1_c2_peak_8	4.97563	*	CTAATAA,TTAATAA,TTATTAA,TTATTAG	161,74	2
chr1	4050140	4050466	10a_pc1_c2_peak_19	4.20344	*	CTAATAA,TTATTAG	-41	1
chr1	4313076	4313398	10a_pc1_c2_peak_21	4.16086	*	CTAATAA,CTAATAG,CTATTAG,TTATTAG	-162,-194	2
chr1	4505535	4505901	10a_pc1_c2_peak_23	4.16710	*	TTAATAA,TTATTAA	48,51	2
chr1	4518686	4518993	10a_pc1_c2_peak_24	3.98142	*	CTAATAA,TTAATAA,TTATTAA,TTATTAG	-40,10	2
chr1	5281956	5282390	10a_pc1_c2_peak_29	7.90969	*	TTAATAA,TTATTAA	-106,20,34	3
chr1	5366568	5367062	10a_pc1_c2_peak_31	5.57533	*	CTAATAG,CTATTAG	90	1
chr1	5467434	5467743	10a_pc1_c2_peak_34	4.09939	*	CTAATAA,CTAATAG,CTATTAG,TTAATAA,TTATTAA,TTATTAG	-62,89,96	3
chr1	7880729	7881191	10a_pc1_c2_peak_42	6.03485	*	TTAATAA,TTATTAA	36	1
chr1	8088817	8089182	10a_pc1_c2_peak_43	5.01128	*	CTAATAG,CTATTAA,CTATTAG,TTAATAA,TTAATAG,TTATTAA	-116,30,5	3
chr1	8234748	8235081	10a_pc1_c2_peak_45	5.14884	*	CTAATAA,TTAATAA,TTATTAA,TTATTAG	-53,-74,11	3
chr1	8576336	8576674	10a_pc1_c2_peak_46	4.42621	*	TTAATAA,TTATTAA	-29	1
chr1	8897964	8898410	10a_pc1_c2_peak_49	4.93932	*	TTAATAA,TTATTAA	-24	1
chr1	10358503	10358878	10a_pc1_c2_peak_51	5.27588	*	CTAATAA,TTAATAA,TTATTAA,TTATTAG	21,3,83	3
chr1	10516483	10516905	10a_pc1_c2_peak_52	5.50907	*	TTAATAA,TTATTAA	-65,-79	2
chr1	10633419	10633744	10a_pc1_c2_peak_53	5.56034	*	TTAATAA,TTATTAA	-43,-67	2
chr1	14052985	14053363	10a_pc1_c2_peak_61	5.43388	*	CTAATAG,CTATTAA,CTATTAG,TTAATAA,TTAATAG,TTATTAA	-22,-29,117	3
chr1	14209194	14209623	10a_pc1_c2_peak_63	6.88348	*	CTAATAG,CTATTAG,TTAATAA,TTATTAA	-16,-92	2
chr1	14473537	14473879	10a_pc1_c2_peak_65	5.74936	*	CTAATAA,CTATTAA,TTAATAA,TTAATAG,TTATTAA,TTATTAG	-132,-33,-55,0	4
chr1	14545085	14545443	10a_pc1_c2_peak_66	4.04817	*	CTAATAA,CTATTAA,TTAATAG,TTATTAG	118,59	2
chr1	14612896	14613325	10a_pc1_c2_peak_70	5.30240	*	TTAATAA,TTATTAA	-61	1
chr1	15070498	15070838	10a_pc1_c2_peak_71	5.22056	*	TTAATAA,TTATTAA	11,29,8	3
chr1	15136396	15136845	10a_pc1_c2_peak_72	7.49013	*	TTAATAA,TTATTAA	37	1
chr1	15233433	15233853	10a_pc1_c2_peak_74	5.18542	*	CTAATAA,TTATTAG	-38,-59,-82	3
chr1	15922361	15922759	10a_pc1_c2_peak_77	6.47781	*	CTAATAA,TTAATAA,TTATTAA,TTATTAG	-37,10,171	3
chr1	16188662	16188969	10a_pc1_c2_peak_79	4.45818	*	CTAATAA,TTAATAA,TTATTAA,TTATTAG	-45,-66	2
chr1	17653578	17653955	10a_pc1_c2_peak_82	5.57533	*	CTAATAA,TTATTAG	-41,54	2
chr1	18175557	18175974	10a_pc1_c2_peak_83	6.05895	*	CTATTAA,TTAATAA,TTAATAG,TTATTAA	-28,-31	2
chr1	18317592	18317922	10a_pc1_c2_peak_86	4.87166	*	CTAATAA,TTAATAA,TTATTAA,TTATTAG	-65,-86	2
chr1	18558610	18558981	10a_pc1_c2_peak_88	5.48159	*	CTAATAA,CTAATAG,CTATTAG,TTAATAA,TTATTAA,TTATTAG	-28,-78,84	3
chr1	19128467	19129002	10a_pc1_c2_peak_92	4.37015	*	CTAATAA,CTATTAA,TTAATAG,TTATTAG	-174,-3,189	3
chr1	19295217	19295547	10a_pc1_c2_peak_93	5.27175	*	CTATTAA,TTAATAA,TTAATAG,TTATTAA	-25,-6	2
chr1	19329353	19329825	10a_pc1_c2_peak_94	7.13009	*	CTAATAA,TTAATAA,TTATTAA,TTATTAG	-9,52	2
chr1	20383109	20383483	10a_pc1_c2_peak_96	5.93838	*	CTAATAG,CTATTAA,CTATTAG,TTAATAA,TTAATAG,TTATTAA	43,66,90	3
chr1	21359582	21359928	10a_pc1_c2_peak_104	5.02061	*	CTAATAG,CTATTAG	55	1
chr1	21398312	21398682	10a_pc1_c2_peak_105	5.74936	*	CTAATAA,CTATTAA,TTAATAA,TTAATAG,TTATTAA,TTATTAG	-38,143,26,4	4
chr1	21479139	21479447	10a_pc1_c2_peak_107	4.61523	*	CTATTAA,TTAATAA,TTAATAG,TTATTAA	-121,-124	2
chr1	21489698	21490121	10a_pc1_c2_peak_108	7.31112	*	TTAATAA,TTATTAA	15	1
chr1	22022889	22023251	10a_pc1_c2_peak_109	6.31642	*	CTAATAA,TTATTAG	62	1
chr1	23482823	23483264	10a_pc1_c2_peak_114	5.34370	*	TTAATAA,TTATTAA	-14	1
chr1	24114447	24114870	10a_pc1_c2_peak_118	4.46077	*	CTAATAA,TTATTAG	-53,32,44	3
chr1	24223780	24224121	10a_pc1_c2_peak_119	4.07606	*	CTAATAG,CTATTAA,CTATTAG,TTAATAA,TTAATAG,TTATTAA	-3,-52,16	3
chr1	25320039	25320418	10a_pc1_c2_peak_122	5.44144	*	CTAATAG,CTATTAA,CTATTAG,TTAATAG	-77,15	2
chr1	25662770	25663237	10a_pc1_c2_peak_123	5.74936	*	CTAATAA,CTATTAA,TTAATAA,TTAATAG,TTATTAA,TTATTAG	-181,158,16	3
chr1	25773729	25774128	10a_pc1_c2_peak_124	4.80425	*	CTATTAA,TTAATAA,TTAATAG,TTATTAA	49,9	2
chr1	26675996	26676462	10a_pc1_c2_peak_128	5.45763	*	CTATTAA,TTAATAG	18	1
chr1	26832986	26833418	10a_pc1_c2_peak_129	6.58476	*	CTAATAA,TTATTAG	5	1
chr1	26953010	26953374	10a_pc1_c2_peak_130	4.31111	*	CTAATAA,CTATTAA,TTAATAG,TTATTAG	-92,16	2
chr1	27419765	27420188	10a_pc1_c2_peak_131	5.38551	*	CTAATAA,CTATTAA,TTAATAA,TTAATAG,TTATTAA,TTATTAG	-91,18,36	3
chr1	27637011	27637320	10a_pc1_c2_peak_133	4.44211	*	CTATTAA,TTAATAA,TTAATAG,TTATTAA	-145,-42	2
chr1	28350126	28350507	10a_pc1_c2_peak_136	6.08151	*	TTAATAA,TTATTAA	-13,132,135,51	4
chr1	28360592	28360956	10a_pc1_c2_peak_137	5.18229	*	CTAATAA,TTATTAG	-2,70	2
chr1	28380525	28380876	10a_pc1_c2_peak_139	5.37132	*	CTAATAA,CTAATAG,CTATTAG,TTAATAA,TTATTAA,TTATTAG	20,5,89	3
chr1	29246545	29246930	10a_pc1_c2_peak_142	6.26912	*	CTATTAA,TTAATAG	-33,40,43	3
chr1	29407209	29407564	10a_pc1_c2_peak_144	6.14315	*	CTAATAA,TTAATAA,TTATTAA,TTATTAG	-167,89	2
chr1	30049851	30050214	10a_pc1_c2_peak_146	4.85933	*	TTAATAA,TTATTAA	-76	1
chr1	30236178	30236624	10a_pc1_c2_peak_148	4.82835	*	CTAATAA,TTAATAA,TTATTAA,TTATTAG	-59,14	2
chr1	30320292	30320615	10a_pc1_c2_peak_149	4.08547	*	TTAATAA,TTATTAA	32	1
chr1	30639548	30639883	10a_pc1_c2_peak_151	4.42621	*	CTAATAA,TTAATAA,TTATTAA,TTATTAG	-19,116,79	3
chr1	30643137	30643498	10a_pc1_c2_peak_152	4.61523	*	CTAATAA,TTAATAA,TTATTAA,TTATTAG	-21,-97	2
chr1	30767816	30768160	10a_pc1_c2_peak_155	4.99327	*	TTAATAA,TTATTAA	-60	1
chr1	31447581	31447914	10a_pc1_c2_peak_159	4.04817	*	TTAATAA,TTATTAA	187	1
chr1	31782740	31783059	10a_pc1_c2_peak_160	4.36691	*	CTATTAA,TTAATAG	11	1
chr1	31905214	31905539	10a_pc1_c2_peak_161	4.66161	*	CTAATAA,TTAATAA,TTATTAA,TTATTAG	-44,2	2
chr1	32271678	32272032	10a_pc1_c2_peak_164	5.18229	*	CTAATAA,CTAATAG,CTATTAG,TTATTAG	-165,40	2
chr1	32323787	32324277	10a_pc1_c2_peak_166	4.24339	*	CTAATAA,TTAATAA,TTATTAA,TTATTAG	-20,140,36	3
chr1	32537595	32537911	10a_pc1_c2_peak_168	4.36091	*	CTATTAA,TTAATAG	-41,4	2
chr1	33256312	33256677	10a_pc1_c2_peak_170	6.12181	*	TTAATAA,TTATTAA	-8	1
chr1	33581681	33582105	10a_pc1_c2_peak_171	7.19453	*	CTAATAG,CTATTAG,TTAATAA,TTATTAA	-15,-3,5	3
chr1	34779766	34780073	10a_pc1_c2_peak_179	4.80425	*	CTAATAA,CTAATAG,CTATTAG,TTATTAG	21,35	2
chr1	34861146	34861559	10a_pc1_c2_peak_180	4.15337	*	CTATTAA,TTAATAG	102	1
chr1	36428314	36428724	10a_pc1_c2_peak_189	4.42621	*	TTAATAA,TTATTAA	-109	1
chr1	36458813	36459181	10a_pc1_c2_peak_190	4.99327	*	TTAATAA,TTATTAA	-31,73	2
chr1	37176700	37177007	10a_pc1_c2_peak_193	4.00769	*	CTAATAA,TTAATAA,TTATTAA,TTATTAG	138,20	2
chr1	37304266	37304636	10a_pc1_c2_peak_194	4.71814	*	CTAATAA,CTATTAA,TTAATAA,TTAATAG,TTATTAA,TTATTAG	-10,-107,16	3
chr1	37591445	37591894	10a_pc1_c2_peak_196	8.57151	*	CTATTAA,TTAATAG	43	1
chr1	37965259	37965647	10a_pc1_c2_peak_198	4.15337	*	CTAATAA,CTATTAA,TTAATAG,TTATTAG	14,71	2
chr1	37986447	37986810	10a_pc1_c2_peak_199	4.80125	*	CTAATAG,CTATTAG	-15	1
chr1	38754158	38754614	10a_pc1_c2_peak_201	10.46391	*	CTAATAG,CTATTAG,TTAATAA,TTATTAA	-40,42	2
chr1	38782881	38783340	10a_pc1_c2_peak_203	5.74936	*	CTATTAA,TTAATAA,TTAATAG,TTATTAA	26,39	2
chr1	38882527	38882898	10a_pc1_c2_peak_205	6.12740	*	TTAATAA,TTATTAA	-16,-71	2
chr1	38904182	38904510	10a_pc1_c2_peak_206	5.56034	*	CTAATAA,CTATTAA,TTAATAG,TTATTAG	-135,38	2
chr1	39057506	39057900	10a_pc1_c2_peak_209	3.76876	*	CTATTAA,TTAATAG	-102	1
chr1	39182177	39182528	10a_pc1_c2_peak_211	5.79114	*	TTAATAA,TTATTAA	-107,27	2
chr1	39672557	39672904	10a_pc1_c2_peak_212	5.55638	*	CTAATAA,CTATTAA,TTAATAA,TTAATAG,TTATTAA,TTATTAG	-129,-132,-7	3
chr1	40173268	40173575	10a_pc1_c2_peak_214	4.99327	*	CTAATAA,CTAATAG,CTATTAG,TTATTAG	133,59	2
chr1	40315499	40315831	10a_pc1_c2_peak_215	5.33788	*	CTATTAA,TTAATAG	5	1
chr1	40435355	40435771	10a_pc1_c2_peak_216	4.49662	*	CTATTAA,TTAATAA,TTAATAG,TTATTAA	-25,31,40	3
chr1	40729096	40729490	10a_pc1_c2_peak_218	4.99327	*	CTAATAA,CTATTAA,TTAATAG,TTATTAG	-170,58	2
chr1	41084501	41084972	10a_pc1_c2_peak_219	7.01042	*	CTAATAA,TTATTAG	-174,15,24	3
chr1	41613016	41613402	10a_pc1_c2_peak_221	3.85915	*	CTAATAG,CTATTAA,CTATTAG,TTAATAA,TTAATAG,TTATTAA	-147,-150,148	3
chr1	41618919	41619233	10a_pc1_c2_peak_222	4.80425	*	CTAATAG,CTATTAG	-31	1
chr1	42168102	42168568	10a_pc1_c2_peak_224	5.34370	*	TTAATAA,TTATTAA	-29,95	2
chr1	42523247	42523603	10a_pc1_c2_peak_228	4.61523	*	CTAATAG,CTATTAG	-4	1
chr1	42951387	42951769	10a_pc1_c2_peak_231	6.50544	*	CTAATAA,TTATTAG	-2	1
chr1	43128545	43128894	10a_pc1_c2_peak_232	4.64370	*	CTAATAG,CTATTAG,TTAATAA,TTATTAA	-102,-8	2
chr1	43248676	43248992	10a_pc1_c2_peak_234	4.51018	*	CTAATAA,CTATTAA,TTAATAA,TTAATAG,TTATTAA,TTATTAG	37,65,74	3
chr1	43986234	43986631	10a_pc1_c2_peak_239	5.36784	*	CTAATAA,CTAATAG,CTATTAG,TTATTAG	27,53	2
chr1	44108496	44108879	10a_pc1_c2_peak_240	5.61639	*	TTAATAA,TTATTAA	-59	1
chr1	44530260	44530670	10a_pc1_c2_peak_242	6.14315	*	CTAATAG,CTATTAG	-8	1
chr1	44668983	44669590	10a_pc1_c2_peak_244	6.85529	*	CTAATAA,TTAATAA,TTATTAA,TTATTAG	-160,110,182	3
chr1	45062418	45062787	10a_pc1_c2_peak_248	3.81412	*	CTAATAA,TTATTAG	7	1
chr1	45371428	45371735	10a_pc1_c2_peak_249	4.24838	*	CTAATAA,TTATTAG	-41	1
chr1	45658425	45658783	10a_pc1_c2_peak_252	5.37132	*	CTAATAA,CTATTAA,TTAATAG,TTATTAG	-36,148	2
chr1	45848645	45849181	10a_pc1_c2_peak_253	4.42197	*	CTATTAA,TTAATAA,TTAATAG,TTATTAA	-18,149	2
chr1	45886949	45887393	10a_pc1_c2_peak_254	7.45055	*	CTAATAG,CTATTAG,TTAATAA,TTATTAA	156,35	2
chr1	46381982	46382336	10a_pc1_c2_peak_258	6.31642	*	TTAATAA,TTATTAA	-23	1
chr1	47343069	47343514	10a_pc1_c2_peak_265	6.46285	*	CTATTAA,TTAATAA,TTAATAG,TTATTAA	109,9	2
chr1	48525762	48526076	10a_pc1_c2_peak_274	4.21269	*	TTAATAA,TTATTAA	24,65	2
chr1	49120518	49120862	10a_pc1_c2_peak_277	5.28973	*	CTAATAA,TTATTAG	-69,116	2
chr1	49281371	49281678	10a_pc1_c2_peak_278	5.18229	*	CTAATAA,TTATTAG	2	1
chr1	49288427	49288921	10a_pc1_c2_peak_279	4.43576	*	CTAATAA,CTAATAG,CTATTAA,CTATTAG,TTAATAA,TTAATAG,TTATTAA,TTATTAG	-125,-163,152,155,181	5
chr1	49656162	49656469	10a_pc1_c2_peak_283	4.42621	*	TTAATAA,TTATTAA	-26,12	2
chr1	49874475	49874782	10a_pc1_c2_peak_286	4.80425	*	CTAATAG,CTATTAG,TTAATAA,TTATTAA	-40,-72	2
chr1	49904165	49904533	10a_pc1_c2_peak_288	5.93838	*	CTATTAA,TTAATAA,TTAATAG,TTATTAA	-45,72	2
chr1	50062518	50062950	10a_pc1_c2_peak_290	6.50544	*	TTAATAA,TTATTAA	-9	1
chr1	50276970	50277339	10a_pc1_c2_peak_294	4.43576	*	CTAATAA,CTATTAA,TTAATAA,TTAATAG,TTATTAA,TTATTAG	11,14,142,46	4
chr1	50324679	50325046	10a_pc1_c2_peak_296	5.28291	*	CTAATAG,CTATTAG,TTAATAA,TTATTAA	-140,3	2
chr1	50421957	50422341	10a_pc1_c2_peak_297	4.61523	*	TTAATAA,TTATTAA	-23,-34,-99	3
chr1	50479172	50479573	10a_pc1_c2_peak_299	5.18229	*	CTAATAG,CTATTAG,TTAATAA,TTATTAA	-11,-20,127	3
chr1	50482764	50483142	10a_pc1_c2_peak_300	6.50544	*	CTATTAA,TTAATAA,TTAATAG,TTATTAA	-39,-59	2
chr1	50941369	50941734	10a_pc1_c2_peak_303	7.01954	*	CTAATAA,CTAATAG,CTATTAG,TTAATAA,TTATTAA,TTATTAG	-74,157,34	3
chr1	50975862	50976236	10a_pc1_c2_peak_304	5.63931	*	CTAATAA,CTATTAA,TTAATAG,TTATTAG	-87,-95	2
chr1	51006153	51006631	10a_pc1_c2_peak_305	9.15173	*	CTAATAG,CTATTAG,TTAATAA,TTATTAA	-75,107,171,63,78	5
chr1	51049948	51050306	10a_pc1_c2_peak_306	4.61523	*	CTAATAA,TTAATAA,TTATTAA,TTATTAG	-110,57	2
chr1	51229626	51230012	10a_pc1_c2_peak_310	6.31642	*	TTAATAA,TTATTAA	35	1
chr1	51273880	51274265	10a_pc1_c2_peak_311	6.12740	*	CTATTAA,TTAATAG	6	1
chr1	51367551	51367945	10a_pc1_c2_peak_313	4.23719	*	CTATTAA,TTAATAG	156	1
chr1	51449118	51449430	10a_pc1_c2_peak_314	3.87099	*	CTATTAA,TTAATAA,TTAATAG,TTATTAA	-35,104	2
chr1	51450011	51450354	10a_pc1_c2_peak_315	5.56034	*	TTAATAA,TTATTAA	-132,-135,109,19	4
chr1	51554019	51554379	10a_pc1_c2_peak_317	4.80425	*	CTAATAA,TTATTAG	-82	1
chr1	51586171	51586562	10a_pc1_c2_peak_320	4.99327	*	CTAATAG,CTATTAG	54	1
chr1	51588619	51589096	10a_pc1_c2_peak_321	9.78045	*	CTATTAA,TTAATAG	15	1
chr1	51946825	51947132	10a_pc1_c2_peak_324	4.00921	*	CTATTAA,TTAATAA,TTAATAG,TTATTAA	26,57	2
chr1	52144783	52145195	10a_pc1_c2_peak_330	5.74936	*	CTAATAA,CTATTAA,TTAATAA,TTAATAG,TTATTAA,TTATTAG	-3,-44,105	3
chr1	52563025	52563350	10a_pc1_c2_peak_334	4.81205	*	CTAATAG,CTATTAG	-51,-66	2
chr1	52650990	52651307	10a_pc1_c2_peak_336	5.00954	*	TTAATAA,TTATTAA	44	1
chr1	53071085	53071457	10a_pc1_c2_peak_339	5.29349	*	TTAATAA,TTATTAA	-61,48	2
chr1	53323335	53323656	10a_pc1_c2_peak_343	4.23515	*	CTATTAA,TTAATAA,TTAATAG,TTATTAA	-26,145,57	3
chr1	53852746	53853094	10a_pc1_c2_peak_345	4.24339	*	CTATTAA,TTAATAA,TTAATAG,TTATTAA	-62,-97,72	3
chr1	55838839	55839172	10a_pc1_c2_peak_352	5.27588	*	CTAATAA,TTATTAG	-53	1
chr1	56050804	56051309	10a_pc1_c2_peak_355	8.55904	*	CTAATAA,CTAATAG,CTATTAA,CTATTAG,TTAATAG,TTATTAG	-122,16,38	3
chr1	56370705	56371012	10a_pc1_c2_peak_359	4.80425	*	CTAATAA,TTAATAA,TTATTAA,TTATTAG	-13,1,24	3
chr1	56507789	56508096	10a_pc1_c2_peak_362	4.23719	*	CTAATAA,TTAATAA,TTATTAA,TTATTAG	-36,-47	2
chr1	56753500	56753855	10a_pc1_c2_peak_368	4.39307	*	CTAATAA,TTATTAG	113	1
chr1	56755572	56755983	10a_pc1_c2_peak_369	5.79928	*	CTAATAA,CTATTAA,TTAATAA,TTAATAG,TTATTAA,TTATTAG	-101,-104,4,68	4
chr1	57245465	57245811	10a_pc1_c2_peak_375	6.12740	*	CTAATAA,CTAATAG,CTATTAG,TTATTAG	-164,36	2
chr1	57466886	57467276	10a_pc1_c2_peak_379	4.42197	*	CTAATAA,TTATTAG	33	1
chr1	57537387	57537694	10a_pc1_c2_peak_380	4.61523	*	CTAATAA,CTATTAA,TTAATAG,TTATTAG	-123,21	2
chr1	58097689	58098156	10a_pc1_c2_peak_386	6.07416	*	CTAATAA,CTATTAA,TTAATAG,TTATTAG	2,60,84	3
chr1	58331732	58332122	10a_pc1_c2_peak_391	6.69446	*	CTAATAG,CTATTAG	3	1
chr1	58408519	58408860	10a_pc1_c2_peak_393	3.72980	*	CTAATAA,CTATTAA,TTAATAG,TTATTAG	-93,93	2
chr1	58552915	58553317	10a_pc1_c2_peak_395	4.23719	*	CTAATAG,CTATTAG	-12	1
chr1	58731092	58731498	10a_pc1_c2_peak_396	6.69446	*	TTAATAA,TTATTAA	-73	1
chr1	58940617	58940940	10a_pc1_c2_peak_398	5.00052	*	CTAATAA,CTATTAA,TTAATAG,TTATTAG	-131,33,51	3
chr1	58979065	58979372	10a_pc1_c2_peak_399	4.04817	*	CTAATAA,TTAATAA,TTATTAA,TTATTAG	-79,-9,149	3
chr1	59330552	59330895	10a_pc1_c2_peak_405	4.61523	*	CTAATAA,CTATTAA,TTAATAG,TTATTAG	16,7	2
chr1	59370097	59370471	10a_pc1_c2_peak_406	4.88573	*	TTAATAA,TTATTAA	0	1
chr1	59824673	59824997	10a_pc1_c2_peak_412	5.18229	*	TTAATAA,TTATTAA	16,176	2
chr1	60233264	60234064	10a_pc1_c2_peak_418	6.69446	*	CTAATAA,TTAATAA,TTATTAA,TTATTAG	-100,-173	2
chr1	60270318	60270665	10a_pc1_c2_peak_420	5.56034	*	CTAATAG,CTATTAG,TTAATAA,TTATTAA	-128,-47	2
chr1	60295968	60296325	10a_pc1_c2_peak_422	6.88348	*	CTAATAG,CTATTAG,TTAATAA,TTATTAA	-95,133	2
chr1	60352907	60353244	10a_pc1_c2_peak_423	4.50713	*	CTAATAA,TTATTAG	-63,-87,171	3
chr1	60491293	60491669	10a_pc1_c2_peak_426	4.80425	*	CTAATAA,TTATTAG	175	1
chr1	60823868	60824226	10a_pc1_c2_peak_433	4.80425	*	TTAATAA,TTATTAA	29,48	2
chr1	60926283	60926643	10a_pc1_c2_peak_435	7.45055	*	CTAATAA,CTATTAA,TTAATAA,TTAATAG,TTATTAA,TTATTAG	-21,-53,110,47	4
chr1	60938974	60939299	10a_pc1_c2_peak_436	4.61523	*	CTAATAA,TTAATAA,TTATTAA,TTATTAG	-108,-85,9	3
chr1	60987087	60987449	10a_pc1_c2_peak_437	5.18229	*	CTAATAA,TTAATAA,TTATTAA,TTATTAG	-170,-46	2
chr1	61144760	61145086	10a_pc1_c2_peak_438	4.23719	*	CTAATAA,CTAATAG,CTATTAG,TTAATAA,TTATTAA,TTATTAG	-140,-50,-6,147	4
chr1	61503440	61503901	10a_pc1_c2_peak_444	7.45055	*	CTAATAA,CTATTAA,TTAATAA,TTAATAG,TTATTAA,TTATTAG	-151,11,36,95	4
chr1	61578232	61578600	10a_pc1_c2_peak_446	4.80425	*	TTAATAA,TTATTAA	-48	1
chr1	61814628	61815075	10a_pc1_c2_peak_448	4.99327	*	CTAATAA,TTAATAA,TTATTAA,TTATTAG	-55,12	2
chr1	61966279	61966719	10a_pc1_c2_peak_449	4.83874	*	CTAATAA,TTAATAA,TTATTAA,TTATTAG	28,47	2
chr1	62261956	62262263	10a_pc1_c2_peak_454	4.58067	*	CTAATAG,CTATTAA,CTATTAG,TTAATAG	111,18	2
chr1	62322788	62323126	10a_pc1_c2_peak_455	5.74936	*	CTATTAA,TTAATAA,TTAATAG,TTATTAA	-35,16,9	3
chr1	62407845	62408209	10a_pc1_c2_peak_457	5.04309	*	CTAATAA,TTATTAG	27,55	2
chr1	62531811	62532150	10a_pc1_c2_peak_459	4.44211	*	CTAATAA,TTAATAA,TTATTAA,TTATTAG	-16,31,40	3
chr1	63020246	63020761	10a_pc1_c2_peak_466	4.42621	*	CTAATAA,CTAATAG,CTATTAG,TTATTAG	-104,126	2
chr1	63094353	63094674	10a_pc1_c2_peak_471	4.04817	*	CTATTAA,TTAATAA,TTAATAG,TTATTAA	38,41	2
chr1	63131877	63132305	10a_pc1_c2_peak_472	4.80425	*	CTAATAA,CTATTAA,TTAATAA,TTAATAG,TTATTAA,TTATTAG	-187,-65,17	3
chr1	63493514	63493899	10a_pc1_c2_peak_477	5.97219	*	CTAATAA,CTAATAG,CTATTAG,TTAATAA,TTATTAA,TTATTAG	-22,-64,-96,58	4
chr1	63999621	63999958	10a_pc1_c2_peak_485	4.80425	*	TTAATAA,TTATTAA	157,160,93	3
chr1	64363232	64363650	10a_pc1_c2_peak_491	6.84505	*	CTAATAA,TTAATAA,TTATTAA,TTATTAG	-10,-43,45	3
chr1	64396253	64396583	10a_pc1_c2_peak_492	4.01942	*	TTAATAA,TTATTAA	106	1
chr1	64436845	64437152	10a_pc1_c2_peak_493	4.39307	*	TTAATAA,TTATTAA	-36	1
chr1	64458388	64458742	10a_pc1_c2_peak_494	6.12740	*	CTAATAA,TTATTAG	-87,108	2
chr1	64639845	64640197	10a_pc1_c2_peak_495	4.99327	*	CTAATAA,TTATTAG	-190	1
chr1	64701142	64701661	10a_pc1_c2_peak_497	7.26153	*	CTAATAA,TTAATAA,TTATTAA,TTATTAG	-139,-94,144	3
chr1	64707111	64707507	10a_pc1_c2_peak_498	5.93838	*	CTATTAA,TTAATAA,TTAATAG,TTATTAA	-20,-30	2
chr1	64758313	64758641	10a_pc1_c2_peak_499	4.80425	*	TTAATAA,TTATTAA	-5	1
chr1	64796319	64796694	10a_pc1_c2_peak_501	3.29035	*	CTAATAG,CTATTAG,TTAATAA,TTATTAA	-15,4	2
chr1	65460815	65461273	10a_pc1_c2_peak_508	7.07250	*	CTAATAG,CTATTAG,TTAATAA,TTATTAA	191,49	2
chr1	65483120	65483451	10a_pc1_c2_peak_510	5.51870	*	CTAATAG,CTATTAG,TTAATAA,TTATTAA	-68,-82	2
chr1	65756332	65756672	10a_pc1_c2_peak_513	5.18229	*	CTAATAG,CTATTAG,TTAATAA,TTATTAA	-23,-38,51	3
chr1	65853212	65853556	10a_pc1_c2_peak_514	5.56034	*	CTAATAG,CTATTAG,TTAATAA,TTATTAA	0,46	2
chr1	65889346	65889668	10a_pc1_c2_peak_515	4.74983	*	CTATTAA,TTAATAG	-111	1
chr1	66307461	66307945	10a_pc1_c2_peak_518	5.18229	*	CTAATAA,TTATTAG	115	1
chr1	66357282	66357596	10a_pc1_c2_peak_520	5.37132	*	CTAATAG,CTATTAA,CTATTAG,TTAATAA,TTAATAG,TTATTAA	-148,143,7	3
chr1	66742249	66742783	10a_pc1_c2_peak_522	7.01954	*	TTAATAA,TTATTAA	-176	1
chr1	66826336	66826879	10a_pc1_c2_peak_524	8.01761	*	CTATTAA,TTAATAA,TTAATAG,TTATTAA	-173,-28,-46,32	4
chr1	66973184	66973555	10a_pc1_c2_peak_525	4.58325	*	CTAATAA,CTATTAA,TTAATAG,TTATTAG	25,37	2
chr1	67138264	67138621	10a_pc1_c2_peak_528	4.42621	*	CTAATAG,CTATTAG,TTAATAA,TTATTAA	-97,37	2
chr1	67179038	67179468	10a_pc1_c2_peak_529	4.99327	*	TTAATAA,TTATTAA	-16,174	2
chr1	67198997	67199377	10a_pc1_c2_peak_531	5.56034	*	CTATTAA,TTAATAA,TTAATAG,TTATTAA	-56,109	2
chr1	67274118	67274526	10a_pc1_c2_peak_534	6.31642	*	CTAATAA,CTATTAA,TTAATAG,TTATTAG	-194,-34	2
chr1	67482622	67483054	10a_pc1_c2_peak_538	5.37132	*	CTAATAA,TTAATAA,TTATTAA,TTATTAG	-48,-66	2
chr1	67719118	67719544	10a_pc1_c2_peak_541	5.93838	*	TTAATAA,TTATTAA	-15	1
chr1	67739711	67740108	10a_pc1_c2_peak_542	4.42621	*	TTAATAA,TTATTAA	10	1
chr1	67882149	67882529	10a_pc1_c2_peak_543	5.79003	*	TTAATAA,TTATTAA	-7	1
chr1	67904675	67905091	10a_pc1_c2_peak_544	6.08151	*	CTAATAA,TTAATAA,TTATTAA,TTATTAG	-105,-64,151	3
chr1	67980262	67980622	10a_pc1_c2_peak_546	5.62279	*	CTAATAG,CTATTAA,CTATTAG,TTAATAA,TTAATAG,TTATTAA	-148,-7,136	3
chr1	68273276	68273716	10a_pc1_c2_peak_549	5.74936	*	CTAATAA,TTAATAA,TTATTAA,TTATTAG	-146,7	2
chr1	68300828	68301250	10a_pc1_c2_peak_550	6.14315	*	CTAATAG,CTATTAG	-8	1
chr1	68464947	68465291	10a_pc1_c2_peak_553	6.78012	*	CTATTAA,TTAATAG	72	1
chr1	68960811	68961291	10a_pc1_c2_peak_556	8.80437	*	CTAATAA,CTATTAA,TTAATAA,TTAATAG,TTATTAA,TTATTAG	-141,-186,106,61	4
chr1	68992495	68992812	10a_pc1_c2_peak_557	5.18229	*	CTAATAA,CTATTAA,TTAATAG,TTATTAG	38,50	2
chr1	69110489	69110888	10a_pc1_c2_peak_561	3.85915	*	CTAATAG,CTATTAG	8	1
chr1	69120155	69120535	10a_pc1_c2_peak_562	5.37132	*	CTAATAA,TTAATAA,TTATTAA,TTATTAG	-22,-63,20	3
chr1	69196090	69196517	10a_pc1_c2_peak_564	7.83906	*	CTAATAA,CTATTAA,TTAATAA,TTAATAG,TTATTAA,TTATTAG	-72,27,73	3
chr1	69465571	69466059	10a_pc1_c2_peak_570	4.23719	*	CTAATAA,CTATTAA,TTAATAG,TTATTAG	-181,79	2
chr1	69737061	69737527	10a_pc1_c2_peak_575	6.50544	*	CTATTAA,TTAATAA,TTAATAG,TTATTAA	-84,-87	2
chr1	69830868	69831316	10a_pc1_c2_peak_577	6.88348	*	CTATTAA,TTAATAA,TTAATAG,TTATTAA	28,3	2
chr1	69915877	69916229	10a_pc1_c2_peak_578	5.18229	*	CTAATAG,CTATTAG,TTAATAA,TTATTAA	-46,-85,65	3
chr1	70039229	70039566	10a_pc1_c2_peak_581	5.74936	*	CTATTAA,TTAATAA,TTAATAG,TTATTAA	152,3,58	3
chr1	70069128	70069436	10a_pc1_c2_peak_583	4.99327	*	CTAATAG,CTATTAG	30	1
chr1	70120246	70120620	10a_pc1_c2_peak_586	5.37132	*	CTAATAG,CTATTAG,TTAATAA,TTATTAA	-38,31,72,92	4
chr1	70222711	70223028	10a_pc1_c2_peak_589	5.37132	*	CTATTAA,TTAATAG	-10	1
chr1	70482862	70483239	10a_pc1_c2_peak_592	3.93178	*	CTAATAA,CTAATAG,CTATTAG,TTAATAA,TTATTAA,TTATTAG	-57,123,39	3
chr1	70589067	70589412	10a_pc1_c2_peak_594	4.99327	*	CTAATAA,CTATTAA,TTAATAG,TTATTAG	-73,-92	2
chr1	70679353	70679811	10a_pc1_c2_peak_595	4.99327	*	TTAATAA,TTATTAA	-27,53	2
chr1	70744220	70744551	10a_pc1_c2_peak_596	5.70630	*	TTAATAA,TTATTAA	-51	1
chr1	70825050	70825404	10a_pc1_c2_peak_597	5.33109	*	CTATTAA,TTAATAA,TTAATAG,TTATTAA	46,5	2
chr1	70825497	70825828	10a_pc1_c2_peak_598	4.42621	*	CTAATAG,CTATTAG,TTAATAA,TTATTAA	42,73	2
chr1	70827141	70827487	10a_pc1_c2_peak_599	4.23719	*	CTAATAA,CTAATAG,CTATTAG,TTATTAG	-104,94	2
chr1	70978506	70978878	10a_pc1_c2_peak_603	6.31642	*	CTAATAG,CTATTAG,TTAATAA,TTATTAA	-14,-140,138	3
chr1	70986456	70986783	10a_pc1_c2_peak_605	4.23719	*	TTAATAA,TTATTAA	-42	1
chr1	71021951	71022335	10a_pc1_c2_peak_607	4.42621	*	CTAATAA,CTATTAA,TTAATAA,TTAATAG,TTATTAA,TTATTAG	16,50,95	3
chr1	71307310	71307767	10a_pc1_c2_peak_611	6.31642	*	CTAATAA,TTATTAG	0	1
chr1	71578140	71578493	10a_pc1_c2_peak_615	5.37132	*	CTAATAA,CTAATAG,CTATTAG,TTATTAG	-5,22	2
chr1	71909242	71909622	10a_pc1_c2_peak_622	4.99327	*	CTAATAA,TTATTAG	29	1
chr1	71948216	71948683	10a_pc1_c2_peak_623	7.26153	*	CTAATAA,TTAATAA,TTATTAA,TTATTAG	-53,12	2
chr1	72027644	72027987	10a_pc1_c2_peak_628	4.42621	*	CTAATAA,TTAATAA,TTATTAA,TTATTAG	-54,-65,29	3
chr1	72044009	72044593	10a_pc1_c2_peak_629	6.50544	*	TTAATAA,TTATTAA	-146	1
chr1	72056763	72057083	10a_pc1_c2_peak_630	4.80425	*	CTATTAA,TTAATAA,TTAATAG,TTATTAA	-42,-72	2
chr1	72156740	72157078	10a_pc1_c2_peak_632	4.42621	*	TTAATAA,TTATTAA	13	1
chr1	72327236	72327543	10a_pc1_c2_peak_636	5.18229	*	CTAATAA,TTATTAG	33	1
chr1	72366722	72367172	10a_pc1_c2_peak_638	9.90782	*	CTAATAA,TTAATAA,TTATTAA,TTATTAG	-14,32,52	3
chr1	72503080	72503655	10a_pc1_c2_peak_645	4.23719	*	CTAATAG,CTATTAG	128,156	2
chr1	72594906	72595227	10a_pc1_c2_peak_648	4.80425	*	CTATTAA,TTAATAA,TTAATAG,TTATTAA	-117,55,58	3
chr1	72682972	72683424	10a_pc1_c2_peak_650	7.07250	*	TTAATAA,TTATTAA	-74	1
chr1	72815603	72816047	10a_pc1_c2_peak_654	6.12740	*	CTAATAG,CTATTAA,CTATTAG,TTAATAA,TTAATAG,TTATTAA	-178,-27,161	3
chr1	72816700	72817011	10a_pc1_c2_peak_655	5.37132	*	CTATTAA,TTAATAA,TTAATAG,TTATTAA	48,85	2
chr1	72995053	72995373	10a_pc1_c2_peak_661	4.80425	*	CTATTAA,TTAATAG	-72	1
chr1	73055915	73056222	10a_pc1_c2_peak_663	4.99327	*	TTAATAA,TTATTAA	-109,-19,-51	3
chr1	73125381	73125735	10a_pc1_c2_peak_665	4.23719	*	CTAATAA,TTAATAA,TTATTAA,TTATTAG	-168,69	2
chr1	73138575	73138953	10a_pc1_c2_peak_667	5.18229	*	TTAATAA,TTATTAA	-31,-45,110	3
chr1	73201497	73201895	10a_pc1_c2_peak_668	4.99327	*	CTAATAA,CTATTAA,TTAATAG,TTATTAG	-47,114	2
chr1	73240055	73240444	10a_pc1_c2_peak_671	6.88348	*	CTAATAA,CTATTAA,TTAATAG,TTATTAG	-37,132	2
chr1	73356922	73357294	10a_pc1_c2_peak_673	4.80425	*	CTAATAA,TTAATAA,TTATTAA,TTATTAG	-110,-74,102	3
chr1	73390467	73390804	10a_pc1_c2_peak_675	4.80425	*	TTAATAA,TTATTAA	-187	1
chr1	73395273	73395827	10a_pc1_c2_peak_676	8.20663	*	CTATTAA,TTAATAG	-53	1
chr1	73436032	73436339	10a_pc1_c2_peak_678	5.18229	*	CTAATAA,TTATTAG	-71	1
chr1	73624004	73624311	10a_pc1_c2_peak_683	4.99327	*	CTAATAA,CTATTAA,TTAATAA,TTAATAG,TTATTAA,TTATTAG	-10,-109,153,62	4
chr1	73713493	73713827	10a_pc1_c2_peak_687	5.37132	*	CTATTAA,TTAATAG	-157,-34,-7,17	4
chr1	73718126	73718471	10a_pc1_c2_peak_688	5.18229	*	CTAATAA,CTATTAA,TTAATAG,TTATTAG	189,37,6,75	4
chr1	74199593	74200009	10a_pc1_c2_peak_693	3.85915	*	CTATTAA,TTAATAA,TTAATAG,TTATTAA	-180,-183,-67	3
chr1	74361621	74362118	10a_pc1_c2_peak_699	6.31642	*	CTAATAA,TTAATAA,TTATTAA,TTATTAG	-101,-16	2
chr1	74547733	74548132	10a_pc1_c2_peak_704	4.61523	*	CTAATAA,TTAATAA,TTATTAA,TTATTAG	-118,44	2
chr1	74655653	74656020	10a_pc1_c2_peak_708	5.74936	*	CTAATAG,CTATTAG	104	1
chr1	74664220	74664582	10a_pc1_c2_peak_709	3.13166	*	CTAATAA,TTAATAA,TTATTAA,TTATTAG	-68,166	2
chr1	74806716	74807079	10a_pc1_c2_peak_710	4.80425	*	CTAATAA,TTAATAA,TTATTAA,TTATTAG	-58,126,65	3
chr1	74855362	74855826	10a_pc1_c2_peak_714	7.07250	*	CTAATAA,TTATTAG	175	1
chr1	75018379	75018766	10a_pc1_c2_peak_718	4.99327	*	CTATTAA,TTAATAA,TTAATAG,TTATTAA	-104,-87	2
chr1	75064077	75064405	10a_pc1_c2_peak_719	4.99327	*	CTAATAA,TTAATAA,TTATTAA,TTATTAG	194,2	2
chr1	75256093	75256410	10a_pc1_c2_peak_723	5.93838	*	CTAATAA,CTATTAA,TTAATAA,TTAATAG,TTATTAA,TTATTAG	-158,18,25	3
chr1	75373805	75374205	10a_pc1_c2_peak_726	6.12740	*	CTAATAA,CTATTAA,TTAATAA,TTAATAG,TTATTAA,TTATTAG	-35,17,24	3
chr1	75551650	75552014	10a_pc1_c2_peak_727	5.18229	*	CTAATAG,CTATTAA,CTATTAG,TTAATAA,TTAATAG,TTATTAA	-130,118,86	3
chr1	75711472	75711907	10a_pc1_c2_peak_729	7.07250	*	CTAATAA,TTATTAG	43,68	2
chr1	75912830	75913308	10a_pc1_c2_peak_731	5.18229	*	CTATTAA,TTAATAA,TTAATAG,TTATTAA	-137,-14,35	3
chr1	75955521	75955848	10a_pc1_c2_peak_733	4.42621	*	CTATTAA,TTAATAA,TTAATAG,TTATTAA	-169,125,65	3
chr1	76171870	76172221	10a_pc1_c2_peak_738	5.18229	*	CTAATAA,TTAATAA,TTATTAA,TTATTAG	-157,-63,121	3
chr1	76314305	76314710	10a_pc1_c2_peak_742	5.79624	*	CTAATAA,TTATTAG	28	1
chr1	76331332	76331671	10a_pc1_c2_peak_743	4.80425	*	CTAATAG,CTATTAG,TTAATAA,TTATTAA	-116,-19	2
chr1	76342968	76343307	10a_pc1_c2_peak_745	4.42621	*	CTAATAA,CTATTAA,TTAATAA,TTAATAG,TTATTAA,TTATTAG	-36,100,57	3
chr1	76401224	76401562	10a_pc1_c2_peak_747	5.37132	*	CTAATAA,TTAATAA,TTATTAA,TTATTAG	-15,-76	2
chr1	76816181	76816518	10a_pc1_c2_peak_753	4.04817	*	CTAATAA,CTATTAA,TTAATAG,TTATTAG	-105,-97	2
chr1	76893568	76893905	10a_pc1_c2_peak_755	5.56034	*	CTAATAA,CTAATAG,CTATTAG,TTATTAG	-15,-5	2
chr1	76970403	76970742	10a_pc1_c2_peak_758	5.18229	*	CTAATAG,CTATTAA,CTATTAG,TTAATAA,TTAATAG,TTATTAA	-31,-46,-78,-95,156	5
chr1	77045434	77045878	10a_pc1_c2_peak_761	8.01761	*	CTAATAA,TTAATAA,TTATTAA,TTATTAG	-118,11	2
chr1	77047178	77047635	10a_pc1_c2_peak_762	5.56034	*	CTAATAA,TTATTAG	-6	1
chr1	77116782	77117195	10a_pc1_c2_peak_764	7.07250	*	CTAATAA,CTAATAG,CTATTAG,TTAATAA,TTATTAA,TTATTAG	-81,3,35	3
chr1	77169859	77170183	10a_pc1_c2_peak_765	4.42621	*	TTAATAA,TTATTAA	2	1
chr1	77275506	77275854	10a_pc1_c2_peak_766	5.37132	*	CTAATAG,CTATTAG,TTAATAA,TTATTAA	-29,59	2
chr1	77359053	77359374	10a_pc1_c2_peak_768	4.58067	*	CTAATAA,TTAATAA,TTATTAA,TTATTAG	22,9	2
chr1	77412491	77412931	10a_pc1_c2_peak_769	5.74936	*	CTAATAA,CTAATAG,CTATTAG,TTAATAA,TTATTAA,TTATTAG	-46,190,42	3
chr1	77707769	77708120	10a_pc1_c2_peak_774	5.74936	*	TTAATAA,TTATTAA	-54	1
chr1	77742489	77742796	10a_pc1_c2_peak_775	4.04817	*	CTATTAA,TTAATAG	54	1
chr1	77789144	77789458	10a_pc1_c2_peak_776	5.37132	*	CTAATAA,TTAATAA,TTATTAA,TTATTAG	-146,111,52	3
chr1	78078361	78078738	10a_pc1_c2_peak_781	5.18229	*	TTAATAA,TTATTAA	32,55	2
chr1	78220352	78220717	10a_pc1_c2_peak_786	4.42197	*	CTATTAA,TTAATAA,TTAATAG,TTATTAA	-5,-8,-90	3
chr1	78795731	78796038	10a_pc1_c2_peak_795	5.18229	*	CTAATAA,TTAATAA,TTATTAA,TTATTAG	-40,42	2
chr1	78955829	78956184	10a_pc1_c2_peak_798	4.42621	*	CTAATAA,TTATTAG	67	1
chr1	78967832	78968322	10a_pc1_c2_peak_799	3.95629	*	CTAATAA,TTATTAG	-191,-98	2
chr1	79058649	79058956	10a_pc1_c2_peak_803	4.61523	*	CTATTAA,TTAATAG	-170,29,6	3
chr1	79065138	79065445	10a_pc1_c2_peak_804	3.67013	*	CTAATAA,TTATTAG	-152	1
chr1	79066932	79067321	10a_pc1_c2_peak_805	5.56034	*	TTAATAA,TTATTAA	83,91	2
chr1	79083871	79084585	10a_pc1_c2_peak_806	4.80425	*	CTAATAG,CTATTAG,TTAATAA,TTATTAA	-196,172	2
chr1	79218409	79218737	10a_pc1_c2_peak_810	4.61523	*	CTATTAA,TTAATAA,TTAATAG,TTATTAA	121,197	2
chr1	79229343	79229786	10a_pc1_c2_peak_811	7.82859	*	CTATTAA,TTAATAA,TTAATAG,TTATTAA	-94,48	2
chr1	79317725	79318145	10a_pc1_c2_peak_814	3.80080	*	TTAATAA,TTATTAA	-10,85	2
chr1	79368108	79368635	10a_pc1_c2_peak_816	8.01761	*	CTATTAA,TTAATAA,TTAATAG,TTATTAA	114,35	2
chr1	79641337	79641739	10a_pc1_c2_peak_824	5.93838	*	CTAATAA,CTAATAG,CTATTAG,TTATTAG	1,126	2
chr1	79648344	79648835	10a_pc1_c2_peak_825	9.15173	*	CTAATAA,TTATTAG	-45,131,26	3
chr1	79702264	79702577	10a_pc1_c2_peak_829	4.99327	*	CTAATAG,CTATTAG,TTAATAA,TTATTAA	40,7	2
chr1	79834570	79834989	10a_pc1_c2_peak_834	5.89391	*	CTATTAA,TTAATAA,TTAATAG,TTATTAA	-31,-34	2
chr1	79844867	79845178	10a_pc1_c2_peak_835	4.99327	*	CTATTAA,TTAATAG	29	1
chr1	79911983	79912419	10a_pc1_c2_peak_838	9.71880	*	CTAATAA,TTAATAA,TTATTAA,TTATTAG	-12,-173,-74,88	4
chr1	79965533	79965889	10a_pc1_c2_peak_840	5.74936	*	CTAATAG,CTATTAG	-96	1
chr1	79971908	79972355	10a_pc1_c2_peak_841	5.93838	*	CTATTAA,TTAATAG	-1,10	2
chr1	80295797	80296128	10a_pc1_c2_peak_847	4.23719	*	CTAATAA,CTATTAA,TTAATAA,TTAATAG,TTATTAA,TTATTAG	-139,-66,-85,138,98	5
chr1	80315432	80315754	10a_pc1_c2_peak_849	4.42621	*	CTATTAA,TTAATAA,TTAATAG,TTATTAA	-40,117,173	3
chr1	80421882	80422189	10a_pc1_c2_peak_851	5.37132	*	CTAATAA,TTATTAG	-36	1
chr1	80555849	80556709	10a_pc1_c2_peak_854	6.69446	*	TTAATAA,TTATTAA	-73	1
chr1	80612037	80612344	10a_pc1_c2_peak_855	4.04817	*	TTAATAA,TTATTAA	14	1
chr1	80631195	80631557	10a_pc1_c2_peak_856	5.74936	*	CTATTAA,TTAATAA,TTAATAG,TTATTAA	-130,5,56	3
chr1	80946394	80946757	10a_pc1_c2_peak_862	4.23719	*	CTATTAA,TTAATAA,TTAATAG,TTATTAA	129,2,27	3
chr1	81009976	81010406	10a_pc1_c2_peak_865	7.26153	*	CTAATAG,CTATTAG,TTAATAA,TTATTAA	76,8	2
chr1	81051841	81052223	10a_pc1_c2_peak_866	5.74936	*	CTAATAA,TTATTAG	84	1
chr1	81107573	81107946	10a_pc1_c2_peak_868	6.31642	*	CTAATAA,CTAATAG,CTATTAG,TTATTAG	-106,-54	2
chr1	81211375	81211687	10a_pc1_c2_peak_872	4.61523	*	CTAATAA,TTAATAA,TTATTAA,TTATTAG	-80,7	2
chr1	81260931	81261248	10a_pc1_c2_peak_875	4.61523	*	CTAATAA,CTAATAG,CTATTAG,TTAATAA,TTATTAA,TTATTAG	-120,-13,-96,130	4
chr1	81280300	81280817	10a_pc1_c2_peak_876	9.52978	*	TTAATAA,TTATTAA	-44	1
chr1	81336219	81336573	10a_pc1_c2_peak_877	4.42621	*	TTAATAA,TTATTAA	55	1
chr1	81397647	81398093	10a_pc1_c2_peak_880	4.61523	*	CTAATAA,TTATTAG	-119	1
chr1	81456161	81456493	10a_pc1_c2_peak_881	4.61523	*	CTAATAA,TTATTAG	-84,14	2
chr1	81628449	81628809	10a_pc1_c2_peak_883	6.88348	*	CTAATAG,CTATTAG,TTAATAA,TTATTAA	-74,-77,-89,36	4
chr1	81804720	81805132	10a_pc1_c2_peak_888	6.50544	*	CTATTAA,TTAATAG	46	1
chr1	81939034	81939341	10a_pc1_c2_peak_893	4.58206	*	CTAATAA,TTAATAA,TTATTAA,TTATTAG	-1,120	2
chr1	81975667	81975976	10a_pc1_c2_peak_895	5.37132	*	TTAATAA,TTATTAA	51	1
chr1	82034677	82034991	10a_pc1_c2_peak_896	4.42621	*	CTAATAA,TTATTAG	-11,-38	2
chr1	82147000	82147402	10a_pc1_c2_peak_899	3.57880	*	CTAATAA,TTATTAG	15	1
chr1	82179194	82179591	10a_pc1_c2_peak_900	3.45363	*	CTAATAA,TTATTAG	171	1
chr1	82231357	82231664	10a_pc1_c2_peak_902	3.85915	*	CTATTAA,TTAATAA,TTAATAG,TTATTAA	-115,-52	2
chr1	82380353	82380674	10a_pc1_c2_peak_906	3.60331	*	CTAATAA,CTAATAG,CTATTAG,TTAATAA,TTATTAA,TTATTAG	-139,117,151	3
chr1	82414546	82414912	10a_pc1_c2_peak_907	4.80425	*	CTAATAA,TTAATAA,TTATTAA,TTATTAG	-18,-90,46	3
chr1	82419765	82420209	10a_pc1_c2_peak_908	8.01761	*	CTAATAA,TTAATAA,TTATTAA,TTATTAG	145,26	2
chr1	82434984	82435456	10a_pc1_c2_peak_909	7.26153	*	CTAATAG,CTATTAA,CTATTAG,TTAATAA,TTAATAG,TTATTAA	-175,15,81,97	4
chr1	82454936	82455331	10a_pc1_c2_peak_910	6.25065	*	CTAATAA,CTAATAG,CTATTAG,TTATTAG	34,46	2
chr1	82461314	82461657	10a_pc1_c2_peak_911	5.93838	*	TTAATAA,TTATTAA	-52,38	2
chr1	82728584	82728981	10a_pc1_c2_peak_914	5.56034	*	TTAATAA,TTATTAA	22	1
chr1	82790267	82790687	10a_pc1_c2_peak_918	7.07250	*	CTAATAA,TTATTAG	54	1
chr1	82859931	82860259	10a_pc1_c2_peak_920	4.01218	*	CTAATAA,CTATTAA,TTAATAG,TTATTAG	-55,176	2
chr1	82900359	82900680	10a_pc1_c2_peak_921	4.99327	*	CTAATAA,CTATTAA,TTAATAA,TTAATAG,TTATTAA,TTATTAG	-22,114,52	3
chr1	83102365	83102803	10a_pc1_c2_peak_925	4.99327	*	CTAATAA,TTAATAA,TTATTAA,TTATTAG	29,46	2
chr1	83165119	83165426	10a_pc1_c2_peak_927	5.18229	*	CTATTAA,TTAATAA,TTAATAG,TTATTAA	34,9	2
chr1	83371935	83372254	10a_pc1_c2_peak_929	4.80425	*	CTAATAG,CTATTAG	12	1
chr1	83402491	83402861	10a_pc1_c2_peak_932	5.74936	*	CTATTAA,TTAATAA,TTAATAG,TTATTAA	-15,-81,1	3
chr1	83480533	83480955	10a_pc1_c2_peak_935	5.56034	*	CTATTAA,TTAATAA,TTAATAG,TTATTAA	-44,49,62	3
chr1	83498873	83499522	10a_pc1_c2_peak_936	5.70630	*	CTAATAA,TTAATAA,TTATTAA,TTATTAG	-144,-90,78	3
chr1	83507607	83507915	10a_pc1_c2_peak_937	5.18229	*	CTAATAA,TTAATAA,TTATTAA,TTATTAG	119,98	2
chr1	83760298	83760605	10a_pc1_c2_peak_943	4.23719	*	CTAATAA,CTATTAA,TTAATAA,TTAATAG,TTATTAA,TTATTAG	-49,-78,179	3
chr1	84190938	84191413	10a_pc1_c2_peak_949	7.45055	*	CTATTAA,TTAATAA,TTAATAG,TTATTAA	-12,-122,2	3
chr1	84244226	84244533	10a_pc1_c2_peak_952	4.42621	*	CTAATAA,TTAATAA,TTATTAA,TTATTAG	-1,41,80	3
chr1	84286964	84287332	10a_pc1_c2_peak_954	4.99327	*	CTAATAA,TTAATAA,TTATTAA,TTATTAG	-60,30	2
chr1	84378879	84379246	10a_pc1_c2_peak_958	5.93838	*	TTAATAA,TTATTAA	-53	1
chr1	84541695	84542084	10a_pc1_c2_peak_962	4.23719	*	CTAATAA,TTAATAA,TTATTAA,TTATTAG	-31,133,70	3
chr1	84549105	84549432	10a_pc1_c2_peak_963	5.18229	*	CTATTAA,TTAATAA,TTAATAG,TTATTAA	-16,131,6	3
chr1	84662490	84662868	10a_pc1_c2_peak_970	4.80425	*	CTAATAA,CTAATAG,CTATTAA,CTATTAG,TTAATAG,TTATTAG	-11,-144,12	3
chr1	84954269	84954639	10a_pc1_c2_peak_974	4.61523	*	CTAATAA,TTAATAA,TTATTAA,TTATTAG	6,88	2
chr1	85422843	85423255	10a_pc1_c2_peak_982	4.23719	*	CTAATAG,CTATTAG	-3	1
chr1	85603067	85603380	10a_pc1_c2_peak_983	4.43357	*	CTAATAA,TTATTAG	-177	1
chr1	85637803	85638198	10a_pc1_c2_peak_984	7.26153	*	CTAATAA,TTATTAG	58	1
chr1	85954395	85954804	10a_pc1_c2_peak_986	5.36821	*	CTAATAG,CTATTAA,CTATTAG,TTAATAG	-187,60	2
chr1	85997299	85997606	10a_pc1_c2_peak_988	3.36111	*	CTAATAA,CTAATAG,CTATTAG,TTAATAA,TTATTAA,TTATTAG	-134,-47,41	3
chr1	86020326	86020731	10a_pc1_c2_peak_990	6.69446	*	CTATTAA,TTAATAA,TTAATAG,TTATTAA	54,63	2
chr1	86227387	86227933	10a_pc1_c2_peak_994	6.50544	*	CTAATAA,TTAATAA,TTATTAA,TTATTAG	-168,-193	2
chr1	86372296	86372647	10a_pc1_c2_peak_1000	5.37132	*	CTAATAA,TTAATAA,TTATTAA,TTATTAG	-11,-50	2
chr1	86425458	86425906	10a_pc1_c2_peak_1002	5.93838	*	TTAATAA,TTATTAA	-29,109,119	3
chr1	86438850	86439175	10a_pc1_c2_peak_1003	6.12740	*	CTAATAA,TTAATAA,TTATTAA,TTATTAG	-99,179	2
chr1	86478453	86478973	10a_pc1_c2_peak_1005	7.11840	*	CTATTAA,TTAATAA,TTAATAG,TTATTAA	-31,194,39	3
chr1	86482518	86482855	10a_pc1_c2_peak_1006	4.61523	*	CTATTAA,TTAATAA,TTAATAG,TTATTAA	-108,-111,-167,125	4
chr1	86508891	86509257	10a_pc1_c2_peak_1009	5.36821	*	CTAATAA,TTATTAG	-73	1
chr1	86660039	86660470	10a_pc1_c2_peak_1013	6.31642	*	CTAATAG,CTATTAG	14	1
chr1	86983803	86984120	10a_pc1_c2_peak_1021	4.80425	*	TTAATAA,TTATTAA	-88	1
chr1	87201919	87202272	10a_pc1_c2_peak_1027	5.18229	*	CTAATAA,CTATTAA,TTAATAG,TTATTAG	28,74	2
chr1	87442674	87443055	10a_pc1_c2_peak_1031	5.18229	*	CTAATAA,TTATTAG	7	1
chr1	87631098	87631408	10a_pc1_c2_peak_1035	4.79166	*	TTAATAA,TTATTAA	-20	1
chr1	87866272	87866684	10a_pc1_c2_peak_1037	5.18542	*	CTATTAA,TTAATAA,TTAATAG,TTATTAA	-129,-28,-31,142	4
chr1	87898658	87899024	10a_pc1_c2_peak_1039	6.31642	*	CTAATAA,TTAATAA,TTATTAA,TTATTAG	51,71	2
chr1	87931043	87931429	10a_pc1_c2_peak_1041	5.18229	*	CTAATAA,TTAATAA,TTATTAA,TTATTAG	-25,-58	2
chr1	88025959	88026395	10a_pc1_c2_peak_1043	5.56034	*	CTAATAA,TTATTAG	18	1
chr1	88113582	88113943	10a_pc1_c2_peak_1044	5.56034	*	CTAATAA,TTATTAG	0	1
chr1	88132063	88132454	10a_pc1_c2_peak_1045	5.93838	*	CTAATAA,CTATTAA,TTAATAA,TTAATAG,TTATTAA,TTATTAG	-114,-32,33	3
chr1	88283079	88283415	10a_pc1_c2_peak_1048	4.42621	*	TTAATAA,TTATTAA	-126,-21	2
chr1	88363738	88364045	10a_pc1_c2_peak_1049	4.42621	*	CTAATAA,CTAATAG,CTATTAG,TTAATAA,TTATTAA,TTATTAG	-4,50,68	3
chr1	88376080	88376391	10a_pc1_c2_peak_1050	4.99327	*	TTAATAA,TTATTAA	34	1
chr1	88392338	88392681	10a_pc1_c2_peak_1051	4.80425	*	TTAATAA,TTATTAA	12,45	2
chr1	88470748	88471066	10a_pc1_c2_peak_1053	4.99327	*	TTAATAA,TTATTAA	-135,-58	2
chr1	88541120	88541571	10a_pc1_c2_peak_1055	7.41413	*	CTAATAA,CTAATAG,CTATTAA,CTATTAG,TTAATAG,TTATTAG	-132,-55,45,63	4
chr1	88577762	88578071	10a_pc1_c2_peak_1058	4.42621	*	CTAATAA,TTAATAA,TTATTAA,TTATTAG	-76,-88,113	3
chr1	88615778	88616131	10a_pc1_c2_peak_1059	5.37132	*	CTAATAA,CTATTAA,TTAATAA,TTAATAG,TTATTAA,TTATTAG	-114,-58,115	3
chr1	88781861	88782340	10a_pc1_c2_peak_1060	7.26153	*	CTAATAG,CTATTAG,TTAATAA,TTATTAA	-175,137,53	3
chr1	88950623	88951028	10a_pc1_c2_peak_1066	4.23719	*	CTATTAA,TTAATAA,TTAATAG,TTATTAA	-9,19,6	3
chr1	88991230	88991551	10a_pc1_c2_peak_1068	4.23719	*	CTAATAA,TTATTAG	-16	1
chr1	89419972	89420302	10a_pc1_c2_peak_1077	4.61523	*	CTAATAA,TTATTAG	-112	1
chr1	89526327	89526699	10a_pc1_c2_peak_1079	4.61523	*	CTAATAG,CTATTAA,CTATTAG,TTAATAG	0,9	2
chr1	89658041	89658361	10a_pc1_c2_peak_1081	5.37132	*	CTAATAA,TTATTAG	15,59	2
chr1	89815602	89816054	10a_pc1_c2_peak_1084	7.33491	*	TTAATAA,TTATTAA	-83,23,26	3
chr1	89893158	89893465	10a_pc1_c2_peak_1086	4.80425	*	TTAATAA,TTATTAA	-10	1
chr1	89898153	89898460	10a_pc1_c2_peak_1087	4.61523	*	CTAATAA,CTATTAA,TTAATAG,TTATTAG	18,183	2
chr1	90361421	90361764	10a_pc1_c2_peak_1092	6.45673	*	CTAATAA,CTAATAG,CTATTAG,TTAATAA,TTATTAA,TTATTAG	-31,-87,19	3
chr1	90531578	90531886	10a_pc1_c2_peak_1093	4.42621	*	CTAATAA,TTATTAG	-144,122	2
chr1	90552766	90553615	10a_pc1_c2_peak_1094	6.50544	*	CTAATAG,CTATTAG	52	1
chr1	90639965	90640286	10a_pc1_c2_peak_1097	3.87099	*	CTAATAA,TTATTAG	-132	1
chr1	90730403	90730752	10a_pc1_c2_peak_1100	4.99327	*	CTATTAA,TTAATAA,TTAATAG,TTATTAA	22,25	2
chr1	90859656	90860008	10a_pc1_c2_peak_1104	4.99327	*	TTAATAA,TTATTAA	-17,-34	2
chr1	90986995	90987366	10a_pc1_c2_peak_1106	5.74936	*	CTAATAA,TTAATAA,TTATTAA,TTATTAG	-25,-48	2
chr1	91012065	91012667	10a_pc1_c2_peak_1107	4.99327	*	CTAATAG,CTATTAA,CTATTAG,TTAATAG	32,61,81	3
chr1	91073556	91073901	10a_pc1_c2_peak_1109	4.42621	*	CTATTAA,TTAATAG	-123,-61,66	3
chr1	91113593	91113908	10a_pc1_c2_peak_1110	4.99327	*	CTATTAA,TTAATAA,TTAATAG,TTATTAA	-31,-46	2
chr1	91319947	91320320	10a_pc1_c2_peak_1113	6.83194	*	CTATTAA,TTAATAA,TTAATAG,TTATTAA	-122,27	2
chr1	91353424	91353827	10a_pc1_c2_peak_1115	5.74936	*	CTAATAA,TTAATAA,TTATTAA,TTATTAG	-107,80	2
chr1	91553025	91553420	10a_pc1_c2_peak_1122	4.11111	*	CTAATAA,CTATTAA,TTAATAA,TTAATAG,TTATTAA,TTATTAG	-109,-8,129,53	4
chr1	91702360	91702787	10a_pc1_c2_peak_1124	5.18229	*	CTAATAG,CTATTAG,TTAATAA,TTATTAA	-53,35	2
chr1	91738345	91738750	10a_pc1_c2_peak_1125	5.74936	*	CTATTAA,TTAATAG	32,35,64	3
chr1	92140879	92141341	10a_pc1_c2_peak_1129	8.01761	*	CTATTAA,TTAATAA,TTAATAG,TTATTAA	79,96	2
chr1	92207896	92208234	10a_pc1_c2_peak_1130	5.55098	*	CTAATAA,TTAATAA,TTATTAA,TTATTAG	17,41	2
chr1	92639514	92639843	10a_pc1_c2_peak_1134	5.19172	*	CTAATAG,CTATTAG,TTAATAA,TTATTAA	-11,0,20	3
chr1	92724600	92724935	10a_pc1_c2_peak_1135	5.37132	*	CTAATAA,CTATTAA,TTAATAG,TTATTAG	32,54,65	3
chr1	92767095	92767464	10a_pc1_c2_peak_1137	6.50544	*	CTAATAA,TTAATAA,TTATTAA,TTATTAG	-108,-52,119	3
chr1	92940169	92940494	10a_pc1_c2_peak_1139	4.74454	*	CTAATAA,TTAATAA,TTATTAA,TTATTAG	27,6	2
chr1	93143166	93143488	10a_pc1_c2_peak_1141	4.99327	*	CTATTAA,TTAATAG	-114	1
chr1	93421851	93422235	10a_pc1_c2_peak_1142	4.42621	*	CTAATAA,TTATTAG	-32	1
chr1	93511413	93511823	10a_pc1_c2_peak_1143	6.50544	*	CTAATAG,CTATTAG	-1	1
chr1	93580364	93580782	10a_pc1_c2_peak_1144	3.48111	*	TTAATAA,TTATTAA	-130	1
chr1	93903429	93903817	10a_pc1_c2_peak_1148	5.84029	*	TTAATAA,TTATTAA	141	1
chr1	93966234	93966541	10a_pc1_c2_peak_1150	4.61523	*	CTAATAG,CTATTAG,TTAATAA,TTATTAA	103,114	2
chr1	94017526	94017833	10a_pc1_c2_peak_1151	4.61523	*	CTAATAA,TTATTAG	-16	1
chr1	94112305	94112637	10a_pc1_c2_peak_1152	5.93838	*	CTATTAA,TTAATAA,TTAATAG,TTATTAA	-10,154	2
chr1	94254930	94255284	10a_pc1_c2_peak_1155	4.75552	*	CTAATAA,TTATTAG	-32	1
chr1	94358891	94359480	10a_pc1_c2_peak_1156	5.18229	*	CTATTAA,TTAATAA,TTAATAG,TTATTAA	-179,-39,79	3
chr1	94390078	94390512	10a_pc1_c2_peak_1159	5.18229	*	TTAATAA,TTATTAA	-43	1
chr1	94400458	94400906	10a_pc1_c2_peak_1160	7.82859	*	CTAATAA,TTAATAA,TTATTAA,TTATTAG	107,45	2
chr1	94402494	94402949	10a_pc1_c2_peak_1161	4.99327	*	TTAATAA,TTATTAA	-79,183	2
chr1	94592993	94593357	10a_pc1_c2_peak_1164	5.18229	*	CTAATAA,CTAATAG,CTATTAG,TTAATAA,TTATTAA,TTATTAG	-111,-151,58	3
chr1	94744192	94744501	10a_pc1_c2_peak_1168	4.04817	*	TTAATAA,TTATTAA	-81,-90	2
chr1	95031106	95031633	10a_pc1_c2_peak_1171	6.69446	*	TTAATAA,TTATTAA	-103,127	2
chr1	95710189	95710611	10a_pc1_c2_peak_1180	5.18229	*	TTAATAA,TTATTAA	-48,89	2
chr1	95734471	95734929	10a_pc1_c2_peak_1181	5.93838	*	CTAATAG,CTATTAG	-40	1
chr1	95745878	95746217	10a_pc1_c2_peak_1182	5.93838	*	CTAATAG,CTATTAG	80	1
chr1	95752557	95752925	10a_pc1_c2_peak_1183	4.99327	*	CTATTAA,TTAATAA,TTAATAG,TTATTAA	-147,-48,62	3
chr1	95764545	95764938	10a_pc1_c2_peak_1184	5.56034	*	CTATTAA,TTAATAG	-23,-3	2
chr1	95825760	95826070	10a_pc1_c2_peak_1186	3.77351	*	CTAATAA,CTAATAG,CTATTAG,TTAATAA,TTATTAA,TTATTAG	-130,-19,11,52	4
chr1	96035076	96035388	10a_pc1_c2_peak_1193	4.80425	*	CTAATAA,TTAATAA,TTATTAA,TTATTAG	-57,155,94	3
chr1	96080711	96081094	10a_pc1_c2_peak_1194	6.31642	*	CTAATAA,CTATTAA,TTAATAG,TTATTAG	-156,-50,137	3
chr1	96418139	96418483	10a_pc1_c2_peak_1202	4.80425	*	TTAATAA,TTATTAA	-37,14,56	3
chr1	96464539	96464997	10a_pc1_c2_peak_1203	7.07250	*	CTAATAA,TTAATAA,TTATTAA,TTATTAG	-4,-88,159	3
chr1	96595468	96595844	10a_pc1_c2_peak_1205	5.37132	*	CTAATAA,CTATTAA,TTAATAA,TTAATAG,TTATTAA,TTATTAG	-180,-44,73	3
chr1	96736929	96737331	10a_pc1_c2_peak_1208	4.61523	*	CTAATAA,TTATTAG	-6	1
chr1	96782751	96783096	10a_pc1_c2_peak_1211	6.12740	*	CTAATAA,TTAATAA,TTATTAA,TTATTAG	-134,-72,52	3
chr1	96829501	96829916	10a_pc1_c2_peak_1212	6.50544	*	CTAATAG,CTATTAG	27	1
chr1	96831730	96832167	10a_pc1_c2_peak_1213	5.93838	*	CTAATAA,TTATTAG	-83	1
chr1	96863186	96863531	10a_pc1_c2_peak_1214	5.18229	*	CTAATAA,TTAATAA,TTATTAA,TTATTAG	-11,-53	2
chr1	96923120	96923437	10a_pc1_c2_peak_1219	4.42621	*	CTATTAA,TTAATAG	-46	1
chr1	96962614	96963013	10a_pc1_c2_peak_1223	4.61523	*	CTATTAA,TTAATAG	98	1
chr1	97096725	97097035	10a_pc1_c2_peak_1226	5.37132	*	CTAATAG,CTATTAG,TTAATAA,TTATTAA	-33,120	2
chr1	97116261	97116681	10a_pc1_c2_peak_1227	5.74936	*	CTAATAG,CTATTAG,TTAATAA,TTATTAA	-194,-56	2
chr1	97124703	97125010	10a_pc1_c2_peak_1228	5.18229	*	CTAATAG,CTATTAG,TTAATAA,TTATTAA	140,72	2
chr1	97167264	97167603	10a_pc1_c2_peak_1230	5.37132	*	CTAATAA,CTATTAA,TTAATAA,TTAATAG,TTATTAA,TTATTAG	-111,-161,108,54	4
chr1	97185208	97185523	10a_pc1_c2_peak_1232	5.37132	*	CTAATAA,TTATTAG	-10,2	2
chr1	97204673	97205014	10a_pc1_c2_peak_1234	5.18229	*	TTAATAA,TTATTAA	-68,-86,99	3
chr1	97247290	97247627	10a_pc1_c2_peak_1239	6.12740	*	CTATTAA,TTAATAA,TTAATAG,TTATTAA	-129,-40,115	3
chr1	97284354	97284803	10a_pc1_c2_peak_1242	6.50544	*	CTATTAA,TTAATAG	165,69	2
chr1	97295915	97296281	10a_pc1_c2_peak_1243	6.31642	*	CTAATAA,TTAATAA,TTATTAA,TTATTAG	-113,111	2
chr1	97485941	97486304	10a_pc1_c2_peak_1246	5.18229	*	CTATTAA,TTAATAG	9	1
chr1	97625176	97625645	10a_pc1_c2_peak_1251	6.31642	*	CTAATAA,TTATTAG	-60	1
chr1	97706037	97706527	10a_pc1_c2_peak_1254	6.31642	*	CTAATAA,TTATTAG	131	1
chr1	97872612	97873016	10a_pc1_c2_peak_1257	4.23719	*	TTAATAA,TTATTAA	-128,-158,-80,35,99	5
chr1	97894393	97894760	10a_pc1_c2_peak_1258	5.93838	*	CTAATAA,CTATTAA,TTAATAA,TTAATAG,TTATTAA,TTATTAG	-107,-99,140,99	4
chr1	97916108	97916795	10a_pc1_c2_peak_1259	8.01761	*	CTAATAA,TTATTAG	-157	1
chr1	97962938	97963270	10a_pc1_c2_peak_1263	4.80425	*	CTAATAA,TTAATAA,TTATTAA,TTATTAG	-7,14	2
chr1	98045560	98045867	10a_pc1_c2_peak_1266	4.61523	*	CTAATAA,TTATTAG	43	1
chr1	98055835	98056216	10a_pc1_c2_peak_1267	5.93838	*	CTAATAA,TTATTAG	99	1
chr1	98086813	98087303	10a_pc1_c2_peak_1269	6.69446	*	CTAATAA,TTATTAG	5	1
chr1	98142647	98143026	10a_pc1_c2_peak_1271	5.37132	*	CTAATAA,TTAATAA,TTATTAA,TTATTAG	105,20	2
chr1	98187809	98188121	10a_pc1_c2_peak_1274	4.99327	*	CTAATAA,TTAATAA,TTATTAA,TTATTAG	-3,61	2
chr1	98228597	98228936	10a_pc1_c2_peak_1278	4.99327	*	CTATTAA,TTAATAA,TTAATAG,TTATTAA	66,80	2
chr1	98250541	98250879	10a_pc1_c2_peak_1280	6.12740	*	TTAATAA,TTATTAA	-105,-124,70	3
chr1	98270241	98270575	10a_pc1_c2_peak_1281	4.61523	*	TTAATAA,TTATTAA	16	1
chr1	98448324	98448705	10a_pc1_c2_peak_1289	4.23719	*	TTAATAA,TTATTAA	71	1
chr1	98459133	98459466	10a_pc1_c2_peak_1290	5.56034	*	TTAATAA,TTATTAA	29	1
chr1	98584463	98584813	10a_pc1_c2_peak_1291	4.61523	*	CTAATAA,TTAATAA,TTATTAA,TTATTAG	-147,-63,-93	3
chr1	98602346	98602677	10a_pc1_c2_peak_1292	5.18229	*	CTAATAA,CTATTAA,TTAATAA,TTAATAG,TTATTAA,TTATTAG	-13,45,69	3
chr1	98709871	98710260	10a_pc1_c2_peak_1293	6.12740	*	CTAATAA,TTAATAA,TTATTAA,TTATTAG	129,5	2
chr1	98739378	98739701	10a_pc1_c2_peak_1295	5.37132	*	CTAATAA,TTAATAA,TTATTAA,TTATTAG	-111,-119,50	3
chr1	98818337	98818771	10a_pc1_c2_peak_1297	7.07250	*	CTATTAA,TTAATAA,TTAATAG,TTATTAA	-83,185,42	3
chr1	99289004	99289334	10a_pc1_c2_peak_1303	4.99327	*	CTATTAA,TTAATAA,TTAATAG,TTATTAA	-14,-51	2
chr1	99301114	99301616	10a_pc1_c2_peak_1304	7.07250	*	CTAATAA,CTATTAA,TTAATAA,TTAATAG,TTATTAA,TTATTAG	-133,-21,149,166	4
chr1	99378221	99378543	10a_pc1_c2_peak_1305	5.18229	*	CTAATAA,TTAATAA,TTATTAA,TTATTAG	50,73	2
chr1	99551452	99551816	10a_pc1_c2_peak_1313	5.56034	*	CTAATAA,CTAATAG,CTATTAG,TTAATAA,TTATTAA,TTATTAG	-73,23,86	3
chr1	99621410	99621732	10a_pc1_c2_peak_1315	5.37132	*	TTAATAA,TTATTAA	118	1
chr1	99637078	99637453	10a_pc1_c2_peak_1316	4.80425	*	TTAATAA,TTATTAA	-18,14	2
chr1	99676202	99676574	10a_pc1_c2_peak_1318	3.85915	*	CTAATAA,TTATTAG	-120	1
chr1	100011288	100011709	10a_pc1_c2_peak_1327	5.37132	*	TTAATAA,TTATTAA	-23	1
chr1	100155402	100155813	10a_pc1_c2_peak_1329	6.31642	*	TTAATAA,TTATTAA	-52,60	2
chr1	100357381	100357705	10a_pc1_c2_peak_1331	4.61523	*	CTAATAA,TTATTAG	-107,-38	2
chr1	100387474	100387868	10a_pc1_c2_peak_1333	6.88348	*	TTAATAA,TTATTAA	-3,8	2
chr1	100438697	100439058	10a_pc1_c2_peak_1334	5.15608	*	CTATTAA,TTAATAA,TTAATAG,TTATTAA	-29,1,102	3
chr1	100568443	100568939	10a_pc1_c2_peak_1336	5.74936	*	CTAATAA,TTATTAG	43	1
chr1	100622828	100623178	10a_pc1_c2_peak_1337	5.56034	*	CTAATAA,CTAATAG,CTATTAG,TTATTAG	0,86	2
chr1	100855615	100856052	10a_pc1_c2_peak_1339	7.13310	*	CTATTAA,TTAATAA,TTAATAG,TTATTAA	-141,-166,177	3
chr1	100924791	100925196	10a_pc1_c2_peak_1340	5.70648	*	CTAATAA,TTAATAA,TTATTAA,TTATTAG	-7,97	2
chr1	100953800	100954454	10a_pc1_c2_peak_1341	6.42714	*	CTAATAA,TTATTAG	-31	1
chr1	101006473	101006866	10a_pc1_c2_peak_1342	5.70630	*	CTAATAA,TTATTAG	-7	1
chr1	101046131	101046656	10a_pc1_c2_peak_1344	7.63957	*	CTATTAA,TTAATAA,TTAATAG,TTATTAA	-12,159	2
chr1	101125908	101126215	10a_pc1_c2_peak_1346	4.04817	*	CTAATAG,CTATTAG	31	1
chr1	101292515	101292890	10a_pc1_c2_peak_1348	6.12740	*	CTAATAA,CTAATAG,CTATTAG,TTATTAG	-166,-65,24	3
chr1	101537492	101537799	10a_pc1_c2_peak_1352	4.23719	*	TTAATAA,TTATTAA	-155	1
chr1	101585198	101585665	10a_pc1_c2_peak_1354	5.37132	*	CTATTAA,TTAATAA,TTAATAG,TTATTAA	-36,11,14	3
chr1	101787394	101787797	10a_pc1_c2_peak_1357	7.45055	*	CTAATAA,TTATTAG	174,19	2
chr1	101892737	101893044	10a_pc1_c2_peak_1358	4.80425	*	CTAATAA,CTATTAA,TTAATAA,TTAATAG,TTATTAA,TTATTAG	-40,-65,168	3
chr1	101943260	101943589	10a_pc1_c2_peak_1360	5.93838	*	CTATTAA,TTAATAG	99	1
chr1	102016349	102016681	10a_pc1_c2_peak_1364	4.99327	*	CTATTAA,TTAATAG	88	1
chr1	102107379	102107772	10a_pc1_c2_peak_1366	5.56034	*	CTAATAA,TTAATAA,TTATTAA,TTATTAG	-96,193	2
chr1	102115793	102116144	10a_pc1_c2_peak_1367	5.93838	*	CTAATAA,CTAATAG,CTATTAG,TTATTAG	-130,-16,57	3
chr1	102194626	102195012	10a_pc1_c2_peak_1369	4.80425	*	CTAATAA,TTATTAG	-56	1
chr1	102203781	102204217	10a_pc1_c2_peak_1370	6.69446	*	CTAATAG,CTATTAA,CTATTAG,TTAATAA,TTAATAG,TTATTAA	-66,149,81	3
chr1	102356333	102356758	10a_pc1_c2_peak_1377	6.12740	*	CTAATAA,TTATTAG	-138,64	2
chr1	102409177	102409512	10a_pc1_c2_peak_1379	5.18229	*	CTAATAA,TTAATAA,TTATTAA,TTATTAG	114,169,60	3
chr1	102654345	102654693	10a_pc1_c2_peak_1386	4.80425	*	CTAATAA,TTAATAA,TTATTAA,TTATTAG	-159,93	2
chr1	102734764	102735135	10a_pc1_c2_peak_1387	5.18229	*	CTAATAA,TTATTAG	-7	1
chr1	102803052	102803461	10a_pc1_c2_peak_1389	6.12740	*	CTAATAA,TTAATAA,TTATTAA,TTATTAG	-4,44	2
chr1	102805491	102805854	10a_pc1_c2_peak_1390	7.45055	*	CTAATAA,TTATTAG	-48,1	2
chr1	102832282	102832618	10a_pc1_c2_peak_1391	4.80425	*	CTATTAA,TTAATAG	-195,106,72	3
chr1	102929179	102929663	10a_pc1_c2_peak_1393	4.99327	*	TTAATAA,TTATTAA	72	1
chr1	102934456	102934798	10a_pc1_c2_peak_1394	5.74936	*	CTAATAA,CTAATAG,CTATTAG,TTATTAG	-66,7	2
chr1	103135415	103135806	10a_pc1_c2_peak_1396	5.72119	*	CTAATAA,CTATTAA,TTAATAA,TTAATAG,TTATTAA,TTATTAG	-124,36,58	3
chr1	103184424	103184731	10a_pc1_c2_peak_1398	4.42621	*	CTAATAA,CTATTAA,TTAATAA,TTAATAG,TTATTAA,TTATTAG	-141,-7,121,21	4
chr1	103227653	103228018	10a_pc1_c2_peak_1400	5.56034	*	CTATTAA,TTAATAG	-66	1
chr1	103353578	103353965	10a_pc1_c2_peak_1404	5.74936	*	CTAATAA,TTAATAA,TTATTAA,TTATTAG	-18,-48	2
chr1	103501237	103501577	10a_pc1_c2_peak_1411	5.37132	*	CTAATAA,TTAATAA,TTATTAA,TTATTAG	-112,179	2
chr1	103763323	103763698	10a_pc1_c2_peak_1416	4.80425	*	CTAATAG,CTATTAA,CTATTAG,TTAATAG	17,197	2
chr1	103950226	103950539	10a_pc1_c2_peak_1418	5.93838	*	CTAATAA,TTATTAG	-45,68	2
chr1	104126564	104126940	10a_pc1_c2_peak_1421	5.37132	*	CTAATAA,TTAATAA,TTATTAA,TTATTAG	100,11	2
chr1	104316440	104316805	10a_pc1_c2_peak_1425	6.69446	*	CTAATAG,CTATTAA,CTATTAG,TTAATAA,TTAATAG,TTATTAA	-19,-63,80	3
chr1	104596115	104596556	10a_pc1_c2_peak_1428	5.37132	*	CTAATAA,TTAATAA,TTATTAA,TTATTAG	-144,55	2
chr1	104661943	104662266	10a_pc1_c2_peak_1429	5.18229	*	CTAATAG,CTATTAA,CTATTAG,TTAATAA,TTAATAG,TTATTAA	-46,25,45,63	4
chr1	104795797	104796133	10a_pc1_c2_peak_1436	4.23719	*	CTAATAA,CTATTAA,TTAATAG,TTATTAG	-116,106	2
chr1	104867933	104868656	10a_pc1_c2_peak_1438	7.82859	*	CTAATAA,TTAATAA,TTATTAA,TTATTAG	108,123	2
chr1	105025704	105026033	10a_pc1_c2_peak_1442	4.42621	*	TTAATAA,TTATTAA	-143	1
chr1	105027155	105027860	10a_pc1_c2_peak_1443	5.37132	*	CTAATAA,TTAATAA,TTATTAA,TTATTAG	172,56	2
chr1	105039863	105040192	10a_pc1_c2_peak_1444	4.61523	*	CTATTAA,TTAATAA,TTAATAG,TTATTAA	-74,0,15	3
chr1	105099020	105099327	10a_pc1_c2_peak_1446	5.56034	*	CTAATAA,CTAATAG,CTATTAA,CTATTAG,TTAATAG,TTATTAG	-100,-141,-9,9	4
chr1	105198341	105198648	10a_pc1_c2_peak_1448	3.67013	*	CTAATAA,CTAATAG,CTATTAG,TTAATAA,TTATTAA,TTATTAG	-135,100,145,53	4
chr1	105220215	105220597	10a_pc1_c2_peak_1449	5.74936	*	CTATTAA,TTAATAA,TTAATAG,TTATTAA	-129,19	2
chr1	105248761	105249195	10a_pc1_c2_peak_1451	5.37132	*	CTAATAA,TTATTAG	-124,-92,118	3
chr1	105258425	105258751	10a_pc1_c2_peak_1452	5.18229	*	CTAATAG,CTATTAA,CTATTAG,TTAATAA,TTAATAG,TTATTAA	-127,108,119	3
chr1	105270683	105270998	10a_pc1_c2_peak_1453	5.37132	*	CTAATAA,TTAATAA,TTATTAA,TTATTAG	-31,-64	2
chr1	105837302	105837685	10a_pc1_c2_peak_1472	6.12740	*	TTAATAA,TTATTAA	-125,-15,-22,170	4
chr1	106080950	106081357	10a_pc1_c2_peak_1481	6.12740	*	CTATTAA,TTAATAA,TTAATAG,TTATTAA	-50,39	2
chr1	106226217	106226618	10a_pc1_c2_peak_1487	7.07250	*	CTAATAA,TTATTAG	-136,14	2
chr1	106555185	106555504	10a_pc1_c2_peak_1495	4.61523	*	CTATTAA,TTAATAG	67	1
chr1	106610605	106610963	10a_pc1_c2_peak_1497	5.18229	*	CTAATAA,TTAATAA,TTATTAA,TTATTAG	-67,0,36	3
chr1	106781561	106781905	10a_pc1_c2_peak_1502	5.93838	*	CTAATAA,TTATTAG	-130	1
chr1	106796232	106796563	10a_pc1_c2_peak_1503	4.42621	*	CTAATAA,CTAATAG,CTATTAG,TTATTAG	-63,-74	2
chr1	106878732	106879080	10a_pc1_c2_peak_1505	5.18229	*	CTATTAA,TTAATAA,TTAATAG,TTATTAA	-33,-36,106	3
chr1	106911665	106912090	10a_pc1_c2_peak_1507	7.07250	*	CTAATAA,TTAATAA,TTATTAA,TTATTAG	-54,124	2
chr1	106914074	106914454	10a_pc1_c2_peak_1508	6.12740	*	CTAATAA,CTATTAA,TTAATAA,TTAATAG,TTATTAA,TTATTAG	-148,194,197,77	4
chr1	106917041	106917411	10a_pc1_c2_peak_1509	4.99327	*	CTAATAG,CTATTAG,TTAATAA,TTATTAA	2,35	2
chr1	107077620	107077938	10a_pc1_c2_peak_1515	5.18229	*	TTAATAA,TTATTAA	-40	1
chr1	107149555	107149902	10a_pc1_c2_peak_1518	4.04817	*	CTAATAA,CTAATAG,CTATTAG,TTATTAG	-163,-37,112	3
chr1	107229566	107229886	10a_pc1_c2_peak_1520	5.18229	*	CTATTAA,TTAATAA,TTAATAG,TTATTAA	-37,11	2
chr1	107263680	107264002	10a_pc1_c2_peak_1521	4.61523	*	CTAATAA,TTAATAA,TTATTAA,TTATTAG	117,126	2
chr1	107343484	107343906	10a_pc1_c2_peak_1523	5.93838	*	CTAATAA,CTATTAA,TTAATAG,TTATTAG	140,9	2
chr1	107459378	107459828	10a_pc1_c2_peak_1525	7.82859	*	TTAATAA,TTATTAA	21,28	2
chr1	107487800	107488107	10a_pc1_c2_peak_1526	4.23719	*	CTAATAA,TTATTAG	-40	1
chr1	107538038	107538345	10a_pc1_c2_peak_1527	4.80425	*	CTAATAA,TTAATAA,TTATTAA,TTATTAG	17,76	2
chr1	107688166	107688473	10a_pc1_c2_peak_1530	4.61523	*	CTATTAA,TTAATAA,TTAATAG,TTATTAA	-31,-61	2
chr1	107862689	107863028	10a_pc1_c2_peak_1534	5.56034	*	TTAATAA,TTATTAA	-151	1
chr1	107933112	107933487	10a_pc1_c2_peak_1537	5.56034	*	CTATTAA,TTAATAG	-43	1
chr1	107970141	107970737	10a_pc1_c2_peak_1538	8.77369	*	CTAATAA,TTAATAA,TTATTAA,TTATTAG	103,29	2
chr1	108000598	108000942	10a_pc1_c2_peak_1539	3.85915	*	CTAATAG,CTATTAG	-116,26	2
chr1	108132434	108132757	10a_pc1_c2_peak_1542	4.80425	*	CTAATAA,TTATTAG	-104,-82	2
chr1	108159968	108160314	10a_pc1_c2_peak_1544	5.56034	*	TTAATAA,TTATTAA	-51,-60	2
chr1	108206501	108206848	10a_pc1_c2_peak_1545	4.99327	*	TTAATAA,TTATTAA	-127,51	2
chr1	108209676	108210089	10a_pc1_c2_peak_1546	3.26925	*	CTAATAA,TTATTAG	-66,27	2
chr1	108465841	108466190	10a_pc1_c2_peak_1551	5.51870	*	CTAATAA,CTATTAA,TTAATAG,TTATTAG	-138,97	2
chr1	108617306	108617680	10a_pc1_c2_peak_1554	6.69446	*	CTATTAA,TTAATAA,TTAATAG,TTATTAA	-1,-158,-161,-65	4
chr1	108814360	108814678	10a_pc1_c2_peak_1558	4.80425	*	CTATTAA,TTAATAA,TTAATAG,TTATTAA	-115,11	2
chr1	108964991	108965341	10a_pc1_c2_peak_1559	5.37132	*	CTATTAA,TTAATAA,TTAATAG,TTATTAA	-74,52	2
chr1	109305756	109306178	10a_pc1_c2_peak_1562	7.26153	*	CTAATAA,TTAATAA,TTATTAA,TTATTAG	-54,179,89	3
chr1	109356706	109357033	10a_pc1_c2_peak_1563	5.56034	*	CTAATAA,TTATTAG	19	1
chr1	109446162	109446541	10a_pc1_c2_peak_1565	5.18229	*	TTAATAA,TTATTAA	8	1
chr1	109588726	109589098	10a_pc1_c2_peak_1568	4.25002	*	TTAATAA,TTATTAA	12,26	2
chr1	110566218	110566527	10a_pc1_c2_peak_1575	4.20344	*	CTATTAA,TTAATAG	87	1
chr1	111252236	111252640	10a_pc1_c2_peak_1579	6.88348	*	CTAATAA,TTAATAA,TTATTAA,TTATTAG	-2,84	2
chr1	111343758	111344152	10a_pc1_c2_peak_1581	5.56034	*	CTAATAA,CTATTAA,TTAATAG,TTATTAG	-113,34	2
chr1	111502387	111502770	10a_pc1_c2_peak_1583	5.74936	*	CTAATAA,TTAATAA,TTATTAA,TTATTAG	-183,-82,135	3
chr1	111541038	111541360	10a_pc1_c2_peak_1584	4.99327	*	CTAATAA,TTATTAG	-26,41	2
chr1	111574517	111574834	10a_pc1_c2_peak_1585	4.86562	*	TTAATAA,TTATTAA	-84,15,38	3
chr1	111798652	111798961	10a_pc1_c2_peak_1587	4.83874	*	CTAATAA,TTATTAG	-26,32	2
chr1	112182895	112183233	10a_pc1_c2_peak_1591	5.37132	*	CTATTAA,TTAATAA,TTAATAG,TTATTAA	-10,21	2
chr1	112477309	112477637	10a_pc1_c2_peak_1594	4.54961	*	CTAATAG,CTATTAG,TTAATAA,TTATTAA	105,38,4	3
chr1	112803651	112804076	10a_pc1_c2_peak_1596	7.13310	*	CTAATAA,CTAATAG,CTATTAG,TTATTAG	-37,-45	2
chr1	112805495	112805804	10a_pc1_c2_peak_1597	4.06170	*	CTAATAA,TTAATAA,TTATTAA,TTATTAG	-22,-32	2
chr1	113544712	113545019	10a_pc1_c2_peak_1606	3.75380	*	TTAATAA,TTATTAA	-33	1
chr1	113651758	113652097	10a_pc1_c2_peak_1608	4.99327	*	CTAATAA,TTAATAA,TTATTAA,TTATTAG	137,27,5	3
chr1	113943096	113943676	10a_pc1_c2_peak_1611	5.93838	*	CTAATAG,CTATTAG,TTAATAA,TTATTAA	-27,167	2
chr1	114034092	114034415	10a_pc1_c2_peak_1613	4.99327	*	CTAATAA,TTAATAA,TTATTAA,TTATTAG	-23,2	2
chr1	114163293	114163748	10a_pc1_c2_peak_1615	5.36821	*	CTAATAA,CTATTAA,TTAATAA,TTAATAG,TTATTAA,TTATTAG	60,82,85	3
chr1	114217096	114217504	10a_pc1_c2_peak_1616	6.69446	*	CTAATAA,TTATTAG	-20,-44	2
chr1	114224980	114225397	10a_pc1_c2_peak_1617	4.99327	*	CTAATAG,CTATTAG,TTAATAA,TTATTAA	-67,50	2
chr1	114244683	114245008	10a_pc1_c2_peak_1618	5.93838	*	CTAATAA,CTATTAA,TTAATAA,TTAATAG,TTATTAA,TTATTAG	-18,56,92	3
chr1	114305171	114305510	10a_pc1_c2_peak_1619	5.56034	*	TTAATAA,TTATTAA	-73,124	2
chr1	114408210	114408517	10a_pc1_c2_peak_1622	5.37132	*	CTAATAG,CTATTAG,TTAATAA,TTATTAA	-182,-79	2
chr1	114691936	114692339	10a_pc1_c2_peak_1624	5.79003	*	CTAATAA,TTAATAA,TTATTAA,TTATTAG	-189,118,127	3
chr1	115051245	115051552	10a_pc1_c2_peak_1628	4.27601	*	CTAATAG,CTATTAA,CTATTAG,TTAATAG	-120,-17,-4	3
chr1	115146783	115147127	10a_pc1_c2_peak_1629	4.61523	*	CTATTAA,TTAATAA,TTAATAG,TTATTAA	2,42,90	3
chr1	115150227	115150568	10a_pc1_c2_peak_1630	4.92897	*	TTAATAA,TTATTAA	-29	1
chr1	115215359	115215740	10a_pc1_c2_peak_1631	7.07250	*	CTAATAA,CTATTAA,TTAATAA,TTAATAG,TTATTAA,TTATTAG	-120,-18,-27	3
chr1	115322122	115322524	10a_pc1_c2_peak_1634	5.56034	*	CTATTAA,TTAATAA,TTAATAG,TTATTAA	-13,-31	2
chr1	115648266	115648708	10a_pc1_c2_peak_1641	9.42747	*	CTAATAA,CTATTAA,TTAATAA,TTAATAG,TTATTAA,TTATTAG	-16,-2,146	3
chr1	116780534	116780934	10a_pc1_c2_peak_1652	6.21839	*	CTAATAA,CTAATAG,CTATTAG,TTATTAG	-6,3	2
chr1	117989843	117990247	10a_pc1_c2_peak_1662	5.18229	*	CTAATAG,CTATTAG,TTAATAA,TTATTAA	-57,146	2
chr1	118321581	118322010	10a_pc1_c2_peak_1667	7.26153	*	CTAATAG,CTATTAG	23	1
chr1	118516866	118517323	10a_pc1_c2_peak_1672	6.54094	*	CTAATAG,CTATTAA,CTATTAG,TTAATAA,TTAATAG,TTATTAA	-108,-5,-91,124,44	5
chr1	118518332	118518675	10a_pc1_c2_peak_1673	5.48266	*	CTAATAA,CTATTAA,TTAATAA,TTAATAG,TTATTAA,TTATTAG	-10,23,26	3
chr1	118705008	118705467	10a_pc1_c2_peak_1676	4.80425	*	CTAATAA,TTATTAG	24	1
chr1	118788858	118789198	10a_pc1_c2_peak_1678	6.50544	*	CTATTAA,TTAATAG	26,89	2
chr1	119050950	119051460	10a_pc1_c2_peak_1680	7.82859	*	CTAATAA,TTATTAG	-7	1
chr1	119165654	119166112	10a_pc1_c2_peak_1681	5.56034	*	CTAATAA,CTATTAA,TTAATAA,TTAATAG,TTATTAA,TTATTAG	-32,-67,103,38	4
chr1	119198372	119198775	10a_pc1_c2_peak_1682	7.45055	*	TTAATAA,TTATTAA	22	1
chr1	119583240	119583628	10a_pc1_c2_peak_1685	5.56034	*	TTAATAA,TTATTAA	-40,-55,49	3
chr1	119635176	119635654	10a_pc1_c2_peak_1686	5.56034	*	CTATTAA,TTAATAA,TTAATAG,TTATTAA	-61,30	2
chr1	120507152	120507490	10a_pc1_c2_peak_1688	5.30240	*	CTAATAA,TTATTAG	-110,71	2
chr1	120559822	120560167	10a_pc1_c2_peak_1691	3.66173	*	TTAATAA,TTATTAA	78	1
chr1	142552502	142553223	10a_pc1_c2_peak_1702	4.16898	*	TTAATAA,TTATTAA	50	1
chr1	142557065	142557377	10a_pc1_c2_peak_1703	2.28198	*	TTAATAA,TTATTAA	88	1
chr1	142574150	142574662	10a_pc1_c2_peak_1706	2.99564	*	CTAATAA,TTATTAG	137	1
chr1	142576461	142576968	10a_pc1_c2_peak_1707	3.69646	*	CTATTAA,TTAATAG	-65	1
chr1	142584565	142584916	10a_pc1_c2_peak_1713	3.21373	*	CTAATAA,TTATTAG	42	1
chr1	142699400	142699768	10a_pc1_c2_peak_1715	3.71368	*	CTAATAA,TTATTAG	1	1
chr1	142791808	142792180	10a_pc1_c2_peak_1724	3.39952	*	CTATTAA,TTAATAG	-52	1
chr1	142836398	142836711	10a_pc1_c2_peak_1737	2.83895	*	TTAATAA,TTATTAA	-83	1
chr1	142840441	142840779	10a_pc1_c2_peak_1739	3.67975	*	CTAATAA,TTATTAG	-6	1
chr1	142846810	142847140	10a_pc1_c2_peak_1740	3.29930	*	TTAATAA,TTATTAA	24,74	2
chr1	142932351	142932665	10a_pc1_c2_peak_1744	3.47656	*	CTAATAA,TTATTAG	95	1
chr1	142952607	142952929	10a_pc1_c2_peak_1750	2.83460	*	TTAATAA,TTATTAA	-72	1
chr1	142962974	142963337	10a_pc1_c2_peak_1752	3.18260	*	TTAATAA,TTATTAA	18,83	2
chr1	143220097	143220615	10a_pc1_c2_peak_1757	3.69609	*	CTAATAA,TTATTAG	22	1
chr1	143225673	143226067	10a_pc1_c2_peak_1760	3.93941	*	CTAATAG,CTATTAA,CTATTAG,TTAATAG	42,63,73	3
chr1	143233229	143233645	10a_pc1_c2_peak_1762	4.20728	*	CTAATAA,TTAATAA,TTATTAA,TTATTAG	103,78,9	3
chr1	143254584	143254959	10a_pc1_c2_peak_1769	3.34720	*	TTAATAA,TTATTAA	99	1
chr1	143343957	143344275	10a_pc1_c2_peak_1773	2.86584	*	CTATTAA,TTAATAG	-102	1
chr1	143345821	143346185	10a_pc1_c2_peak_1774	4.17221	*	CTAATAA,TTATTAG	-17	1
chr1	143371809	143372249	10a_pc1_c2_peak_1781	3.85915	*	TTAATAA,TTATTAA	-150	1
chr1	143392031	143392450	10a_pc1_c2_peak_1786	4.04560	*	CTAATAA,TTATTAG	50	1
chr1	143398369	143398799	10a_pc1_c2_peak_1787	4.37437	*	TTAATAA,TTATTAA	102,152	2
chr1	143465622	143465929	10a_pc1_c2_peak_1788	3.10667	*	CTAATAA,CTATTAA,TTAATAG,TTATTAG	-36,46	2
chr1	143497969	143498280	10a_pc1_c2_peak_1789	3.18925	*	CTAATAG,CTATTAG	-169	1
chr1	143502854	143503183	10a_pc1_c2_peak_1790	4.17476	*	TTAATAA,TTATTAA	-30	1
chr1	143929251	143929642	10a_pc1_c2_peak_1802	4.49708	*	CTATTAA,TTAATAA,TTAATAG,TTATTAA	22,25	2
chr1	144360067	144360467	10a_pc1_c2_peak_1803	5.93838	*	CTAATAG,CTATTAG,TTAATAA,TTATTAA	-43,85	2
chr1	144506785	144507093	10a_pc1_c2_peak_1804	4.80425	*	CTAATAA,TTAATAA,TTATTAA,TTATTAG	-15,149	2
chr1	144517426	144518106	10a_pc1_c2_peak_1805	5.38970	*	CTATTAA,TTAATAA,TTAATAG,TTATTAA	-70,32	2
chr1	144692726	144693038	10a_pc1_c2_peak_1806	3.10816	*	TTAATAA,TTATTAA	132,79	2
chr1	144900899	144901342	10a_pc1_c2_peak_1808	3.44741	*	CTAATAG,CTATTAG,TTAATAA,TTATTAA	-17,79	2
chr1	145023746	145024152	10a_pc1_c2_peak_1811	4.81656	*	CTAATAG,CTATTAG,TTAATAA,TTATTAA	-86,95	2
chr1	145024860	145025230	10a_pc1_c2_peak_1812	3.74826	*	CTATTAA,TTAATAG	49	1
chr1	145085813	145086183	10a_pc1_c2_peak_1814	3.37572	*	TTAATAA,TTATTAA	34	1
chr1	145101096	145101556	10a_pc1_c2_peak_1817	4.58794	*	TTAATAA,TTATTAA	-186	1
chr1	145107757	145108123	10a_pc1_c2_peak_1819	2.82222	*	TTAATAA,TTATTAA	-7	1
chr1	145124091	145124455	10a_pc1_c2_peak_1822	3.07301	*	CTAATAA,CTATTAA,TTAATAG,TTATTAG	22,86	2
chr1	145261188	145261529	10a_pc1_c2_peak_1824	3.71238	*	TTAATAA,TTATTAA	-26	1
chr1	145294597	145294926	10a_pc1_c2_peak_1826	3.20227	*	CTAATAA,CTAATAG,CTATTAG,TTATTAG	-8,93	2
chr1	145554361	145554715	10a_pc1_c2_peak_1827	3.86573	*	CTAATAA,CTATTAA,TTAATAG,TTATTAG	25,54	2
chr1	145563223	145563577	10a_pc1_c2_peak_1828	4.97847	*	CTAATAA,CTAATAG,CTATTAG,TTATTAG	-2,43	2
chr1	145627475	145627831	10a_pc1_c2_peak_1830	5.08231	*	TTAATAA,TTATTAA	-111,94	2
chr1	145711554	145711907	10a_pc1_c2_peak_1835	4.08292	*	CTAATAA,CTATTAA,TTAATAA,TTAATAG,TTATTAA,TTATTAG	-48,-86,-98,158,78	5
chr1	145769691	145770047	10a_pc1_c2_peak_1837	4.23719	*	CTAATAA,TTATTAG	22	1
chr1	145817234	145817643	10a_pc1_c2_peak_1839	4.16710	*	CTAATAA,TTATTAG	-11,80	2
chr1	145902943	145903257	10a_pc1_c2_peak_1841	4.61523	*	CTAATAG,CTATTAG	-53	1
chr1	146144154	146144469	10a_pc1_c2_peak_1843	4.98576	*	CTAATAA,TTAATAA,TTATTAA,TTATTAG	-35,-55	2
chr1	146335951	146336354	10a_pc1_c2_peak_1845	4.18661	*	CTAATAA,TTATTAG	69	1
chr1	146618415	146618745	10a_pc1_c2_peak_1848	5.56034	*	CTATTAA,TTAATAA,TTAATAG,TTATTAA	-101,-2,1	3
chr1	146923340	146923702	10a_pc1_c2_peak_1852	4.20344	*	TTAATAA,TTATTAA	-159,-66	2
chr1	146950730	146951077	10a_pc1_c2_peak_1855	5.14172	*	CTAATAG,CTATTAG	-108	1
chr1	147052410	147052847	10a_pc1_c2_peak_1857	3.94780	*	CTAATAA,CTAATAG,CTATTAG,TTATTAG	-19,-39	2
chr1	147240366	147240832	10a_pc1_c2_peak_1859	6.32808	*	TTAATAA,TTATTAA	-19	1
chr1	147917734	147918041	10a_pc1_c2_peak_1867	3.85915	*	CTAATAA,TTAATAA,TTATTAA,TTATTAG	-38,126	2
chr1	147923756	147924144	10a_pc1_c2_peak_1868	4.13278	*	TTAATAA,TTATTAA	-56	1
chr1	147928163	147928760	10a_pc1_c2_peak_1869	3.60353	*	CTAATAA,CTATTAA,TTAATAG,TTATTAG	-159,-55,185	3
chr1	147962027	147962334	10a_pc1_c2_peak_1870	4.42621	*	CTAATAA,CTATTAA,TTAATAA,TTAATAG,TTATTAA,TTATTAG	-20,-54,60	3
chr1	148217144	148217548	10a_pc1_c2_peak_1874	6.25546	*	CTAATAA,CTAATAG,CTATTAG,TTATTAG	-146,3	2
chr1	148345246	148345555	10a_pc1_c2_peak_1876	3.85618	*	CTAATAA,CTAATAG,CTATTAG,TTATTAG	-89,12	2
chr1	148647671	148648244	10a_pc1_c2_peak_1880	6.76532	*	TTAATAA,TTATTAA	-49	1
chr1	148665283	148665601	10a_pc1_c2_peak_1882	4.37211	*	CTAATAA,TTAATAA,TTATTAA,TTATTAG	-59,-77	2
chr1	148776067	148776437	10a_pc1_c2_peak_1886	7.35733	*	CTAATAA,CTATTAA,TTAATAA,TTAATAG,TTATTAA,TTATTAG	-38,-91,127,35	4
chr1	148791012	148791458	10a_pc1_c2_peak_1888	6.84505	*	CTAATAA,CTAATAG,CTATTAG,TTATTAG	-6,139	2
chr1	148843039	148843428	10a_pc1_c2_peak_1897	3.57911	*	CTAATAA,TTATTAG	48	1
chr1	148936010	148936437	10a_pc1_c2_peak_1906	3.49537	*	TTAATAA,TTATTAA	-56,28	2
chr1	149556689	149557198	10a_pc1_c2_peak_1912	8.01761	*	CTAATAG,CTATTAG,TTAATAA,TTATTAA	-45,83	2
chr1	149680758	149681103	10a_pc1_c2_peak_1913	3.04148	*	TTAATAA,TTATTAA	-59	1
chr1	149758286	149758593	10a_pc1_c2_peak_1915	4.13214	*	CTATTAA,TTAATAG	118	1
chr1	150005942	150006334	10a_pc1_c2_peak_1916	4.88287	*	CTAATAA,CTAATAG,CTATTAG,TTATTAG	-151,180,74,9	4
chr1	150017630	150017937	10a_pc1_c2_peak_1918	4.11030	*	CTAATAA,TTATTAG	-38,148	2
chr1	150048580	150048932	10a_pc1_c2_peak_1919	5.56034	*	CTAATAG,CTATTAG,TTAATAA,TTATTAA	-58,100	2
chr1	150057959	150058562	10a_pc1_c2_peak_1920	4.80425	*	CTAATAA,TTATTAG	-46	1
chr1	150104831	150105222	10a_pc1_c2_peak_1922	4.42200	*	CTATTAA,TTAATAG	-24	1
chr1	150117877	150118237	10a_pc1_c2_peak_1923	5.28454	*	CTAATAA,CTAATAG,CTATTAG,TTAATAA,TTATTAA,TTATTAG	-20,-34,84	3
chr1	150661655	150662043	10a_pc1_c2_peak_1929	6.26948	*	CTAATAA,TTAATAA,TTATTAA,TTATTAG	-27,28	2
chr1	150704682	150704993	10a_pc1_c2_peak_1933	3.95696	*	CTAATAG,CTATTAA,CTATTAG,TTAATAA,TTAATAG,TTATTAA	-18,-21,43,79	4
chr1	151060945	151061290	10a_pc1_c2_peak_1938	4.34186	*	CTAATAA,TTAATAA,TTATTAA,TTATTAG	23,63	2
chr1	151167060	151167369	10a_pc1_c2_peak_1939	3.70604	*	CTAATAG,CTATTAG	8	1
chr1	151897087	151897441	10a_pc1_c2_peak_1942	3.88362	*	CTATTAA,TTAATAG	-54	1
chr1	152088609	152088956	10a_pc1_c2_peak_1944	5.13452	*	TTAATAA,TTATTAA	-183	1
chr1	152154305	152154642	10a_pc1_c2_peak_1945	4.38231	*	CTAATAA,CTATTAA,TTAATAG,TTATTAG	-53,-6	2
chr1	152310064	152310698	10a_pc1_c2_peak_1952	7.82859	*	CTAATAA,TTATTAG	-48,118	2
chr1	152447399	152447856	10a_pc1_c2_peak_1955	6.59867	*	CTAATAG,CTATTAG	-23,-52,-6	3
chr1	152646733	152647058	10a_pc1_c2_peak_1957	4.80893	*	CTATTAA,TTAATAA,TTAATAG,TTATTAA	-29,-44	2
chr1	152950970	152951356	10a_pc1_c2_peak_1962	3.37070	*	CTAATAA,TTAATAA,TTATTAA,TTATTAG	-74,36	2
chr1	152981833	152982237	10a_pc1_c2_peak_1964	5.37132	*	CTAATAG,CTATTAA,CTATTAG,TTAATAA,TTAATAG,TTATTAA	-37,58,84	3
chr1	153040968	153041330	10a_pc1_c2_peak_1965	3.16503	*	CTAATAG,CTATTAG,TTAATAA,TTATTAA	115,99	2
chr1	153108371	153108797	10a_pc1_c2_peak_1968	4.20546	*	CTAATAA,TTAATAA,TTATTAA,TTATTAG	-113,-127,127	3
chr1	153199344	153199820	10a_pc1_c2_peak_1971	5.41587	*	CTAATAG,CTATTAA,CTATTAG,TTAATAG	-47,-64	2
chr1	153257113	153257476	10a_pc1_c2_peak_1973	4.89822	*	CTAATAA,TTAATAA,TTATTAA,TTATTAG	-27,-3,82	3
chr1	153297791	153298110	10a_pc1_c2_peak_1975	4.75551	*	CTAATAA,TTATTAG	-32,-84	2
chr1	153986552	153986968	10a_pc1_c2_peak_1977	4.69664	*	CTATTAA,TTAATAA,TTAATAG,TTATTAA	-110,-43	2
chr1	154602737	154603056	10a_pc1_c2_peak_1982	4.44839	*	CTAATAA,TTATTAG	-40	1
chr1	154667793	154668265	10a_pc1_c2_peak_1985	6.78325	*	CTATTAA,TTAATAA,TTAATAG,TTATTAA	-148,-26,36	3
chr1	155316577	155316898	10a_pc1_c2_peak_1986	4.27900	*	CTATTAA,TTAATAG	53	1
chr1	155359786	155360199	10a_pc1_c2_peak_1987	6.58605	*	CTAATAA,TTAATAA,TTATTAA,TTATTAG	-1,39	2
chr1	155428687	155428994	10a_pc1_c2_peak_1989	4.99327	*	CTATTAA,TTAATAG	59,62	2
chr1	156360704	156361100	10a_pc1_c2_peak_1992	4.85322	*	TTAATAA,TTATTAA	15,2	2
chr1	156726228	156726627	10a_pc1_c2_peak_1993	4.58871	*	CTAATAG,CTATTAG	25,46	2
chr1	157033701	157034070	10a_pc1_c2_peak_1994	4.24838	*	CTATTAA,TTAATAG	-170,164	2
chr1	157180610	157181056	10a_pc1_c2_peak_1995	3.74302	*	TTAATAA,TTATTAA	-37	1
chr1	157292292	157292663	10a_pc1_c2_peak_1997	5.74936	*	CTAATAA,CTAATAG,CTATTAG,TTATTAG	-34,-43	2
chr1	157454509	157454921	10a_pc1_c2_peak_1999	6.83299	*	CTAATAG,CTATTAG	-25	1
chr1	157922724	157923042	10a_pc1_c2_peak_2003	4.05345	*	CTAATAA,TTAATAA,TTATTAA,TTATTAG	-70,29,97	3
chr1	158125972	158126279	10a_pc1_c2_peak_2005	4.64518	*	CTAATAA,TTAATAA,TTATTAA,TTATTAG	-108,-45,79	3
chr1	158403999	158404386	10a_pc1_c2_peak_2012	4.72461	*	CTAATAA,CTAATAG,CTATTAA,CTATTAG,TTAATAG,TTATTAG	-105,-34,147	3
chr1	158445357	158445705	10a_pc1_c2_peak_2014	4.80425	*	TTAATAA,TTATTAA	-117,101,173	3
chr1	158646438	158646746	10a_pc1_c2_peak_2023	4.23719	*	CTAATAA,TTATTAG	128,31	2
chr1	158666992	158667397	10a_pc1_c2_peak_2024	5.42410	*	CTAATAG,CTATTAG,TTAATAA,TTATTAA	-176,49,66	3
chr1	158670845	158671215	10a_pc1_c2_peak_2025	4.99327	*	CTAATAA,TTATTAG	-67,71	2
chr1	158747399	158747831	10a_pc1_c2_peak_2031	5.14172	*	CTAATAA,CTATTAA,TTAATAG,TTATTAG	-15,-29	2
chr1	158752276	158752659	10a_pc1_c2_peak_2032	5.74936	*	TTAATAA,TTATTAA	124	1
chr1	158877865	158878192	10a_pc1_c2_peak_2037	4.13278	*	TTAATAA,TTATTAA	-52,-55,132	3
chr1	158910110	158910648	10a_pc1_c2_peak_2039	8.74497	*	TTAATAA,TTATTAA	-117,9	2
chr1	158938055	158938362	10a_pc1_c2_peak_2041	4.39307	*	CTAATAA,TTAATAA,TTATTAA,TTATTAG	-55,8	2
chr1	159196770	159197166	10a_pc1_c2_peak_2046	4.24838	*	CTATTAA,TTAATAG	24	1
chr1	159231009	159231414	10a_pc1_c2_peak_2048	4.48576	*	CTATTAA,TTAATAG	39	1
chr1	159259173	159259587	10a_pc1_c2_peak_2051	6.69446	*	CTAATAA,TTATTAG	44	1
chr1	159293020	159293327	10a_pc1_c2_peak_2054	3.83046	*	CTAATAA,TTATTAG	35	1
chr1	159749808	159750255	10a_pc1_c2_peak_2061	4.97151	*	CTAATAA,TTAATAA,TTATTAA,TTATTAG	-187,-30,-75	3
chr1	159981183	159981550	10a_pc1_c2_peak_2064	4.31951	*	CTAATAA,TTAATAA,TTATTAA,TTATTAG	-109,-44,-54	3
chr1	160152844	160153160	10a_pc1_c2_peak_2066	3.13844	*	CTATTAA,TTAATAA,TTAATAG,TTATTAA	-134,124	2
chr1	160362529	160362966	10a_pc1_c2_peak_2069	4.27918	*	CTAATAA,TTATTAG	94	1
chr1	160750468	160750789	10a_pc1_c2_peak_2072	3.52613	*	CTAATAG,CTATTAG,TTAATAA,TTATTAA	-3,-55,6	3
chr1	160855998	160856305	10a_pc1_c2_peak_2073	3.80677	*	CTAATAG,CTATTAG,TTAATAA,TTATTAA	-146,37	2
chr1	161320990	161321337	10a_pc1_c2_peak_2075	3.72887	*	CTAATAA,TTAATAA,TTATTAA,TTATTAG	-134,129	2
chr1	161388676	161389043	10a_pc1_c2_peak_2079	4.65691	*	CTAATAA,TTAATAA,TTATTAA,TTATTAG	12,135	2
chr1	161504903	161505224	10a_pc1_c2_peak_2082	4.03671	*	CTAATAA,TTAATAA,TTATTAA,TTATTAG	-117,-16,-48	3
chr1	161747661	161748148	10a_pc1_c2_peak_2084	5.79485	*	CTATTAA,TTAATAG	43	1
chr1	161876334	161876718	10a_pc1_c2_peak_2088	4.99327	*	CTAATAA,CTAATAG,CTATTAG,TTATTAG	-14,-142	2
chr1	161877376	161878035	10a_pc1_c2_peak_2089	6.50544	*	CTAATAG,CTATTAG	119	1
chr1	161902174	161902497	10a_pc1_c2_peak_2090	4.92897	*	CTATTAA,TTAATAG	25	1
chr1	162102158	162102522	10a_pc1_c2_peak_2091	4.28476	*	TTAATAA,TTATTAA	52	1
chr1	162621285	162621672	10a_pc1_c2_peak_2097	4.61198	*	CTAATAA,CTATTAA,TTAATAA,TTAATAG,TTATTAA,TTATTAG	-5,11,3,68	4
chr1	162627107	162627433	10a_pc1_c2_peak_2098	3.69646	*	CTATTAA,TTAATAA,TTAATAG,TTATTAA	-10,-7,-70,-73	4
chr1	162692098	162692586	10a_pc1_c2_peak_2101	4.82835	*	CTAATAA,TTATTAG	63	1
chr1	162798260	162798614	10a_pc1_c2_peak_2103	4.71814	*	CTAATAG,CTATTAG	9	1
chr1	162965852	162966159	10a_pc1_c2_peak_2107	4.42621	*	CTAATAG,CTATTAA,CTATTAG,TTAATAG	-58,83	2
chr1	163149030	163149403	10a_pc1_c2_peak_2116	4.71555	*	TTAATAA,TTATTAA	61	1
chr1	163151744	163152053	10a_pc1_c2_peak_2117	4.34309	*	CTATTAA,TTAATAA,TTAATAG,TTATTAA	-101,25	2
chr1	163284719	163285113	10a_pc1_c2_peak_2119	5.62279	*	CTAATAA,TTATTAG	-36	1
chr1	163400412	163400719	10a_pc1_c2_peak_2124	4.80425	*	CTAATAA,TTATTAG	25	1
chr1	163427445	163427810	10a_pc1_c2_peak_2126	5.19172	*	CTAATAA,TTATTAG	-9	1
chr1	163507533	163507901	10a_pc1_c2_peak_2128	6.83697	*	TTAATAA,TTATTAA	-56	1
chr1	163556094	163556412	10a_pc1_c2_peak_2131	3.85915	*	CTAATAA,TTATTAG	113,89	2
chr1	163585458	163585801	10a_pc1_c2_peak_2133	4.80425	*	CTATTAA,TTAATAG	-61,2	2
chr1	163671107	163671520	10a_pc1_c2_peak_2137	5.56034	*	TTAATAA,TTATTAA	-58,-66	2
chr1	163679688	163680081	10a_pc1_c2_peak_2138	6.88348	*	CTAATAG,CTATTAG,TTAATAA,TTATTAA	4,51	2
chr1	163947275	163947601	10a_pc1_c2_peak_2145	3.60331	*	CTATTAA,TTAATAG	-118	1
chr1	164073839	164074269	10a_pc1_c2_peak_2148	6.88348	*	TTAATAA,TTATTAA	-24	1
chr1	164079482	164079853	10a_pc1_c2_peak_2149	4.99327	*	CTAATAA,TTAATAA,TTATTAA,TTATTAG	-37,-71	2
chr1	164209588	164209952	10a_pc1_c2_peak_2154	5.93838	*	CTATTAA,TTAATAG	133	1
chr1	164465674	164466006	10a_pc1_c2_peak_2157	5.06501	*	CTAATAG,CTATTAA,CTATTAG,TTAATAG	-87,96	2
chr1	164474175	164474524	10a_pc1_c2_peak_2158	4.38866	*	CTAATAA,TTATTAG	85	1
chr1	164526138	164526710	10a_pc1_c2_peak_2160	7.90969	*	CTAATAA,TTAATAA,TTATTAA,TTATTAG	-110,127	2
chr1	164626457	164626830	10a_pc1_c2_peak_2162	4.61689	*	CTAATAA,TTATTAG	177	1
chr1	164627617	164628258	10a_pc1_c2_peak_2163	4.58206	*	CTATTAA,TTAATAA,TTAATAG,TTATTAA	10,34	2
chr1	164731834	164732299	10a_pc1_c2_peak_2165	9.12763	*	TTAATAA,TTATTAA	-59	1
chr1	164802065	164802461	10a_pc1_c2_peak_2167	6.69446	*	CTATTAA,TTAATAA,TTAATAG,TTATTAA	-6,6	2
chr1	164951137	164951610	10a_pc1_c2_peak_2168	6.71801	*	CTAATAA,TTATTAG	43	1
chr1	164992110	164992647	10a_pc1_c2_peak_2171	6.44788	*	TTAATAA,TTATTAA	-170,165	2
chr1	164999894	165000344	10a_pc1_c2_peak_2172	7.45055	*	CTAATAA,TTAATAA,TTATTAA,TTATTAG	-63,41	2
chr1	165158089	165158455	10a_pc1_c2_peak_2174	4.70771	*	CTAATAA,CTATTAA,TTAATAG,TTATTAG	-26,-49,-62	3
chr1	165189835	165190244	10a_pc1_c2_peak_2175	4.88600	*	CTAATAA,TTATTAG	-38	1
chr1	165304527	165304834	10a_pc1_c2_peak_2177	4.25423	*	TTAATAA,TTATTAA	-110,-56	2
chr1	165409371	165409695	10a_pc1_c2_peak_2178	5.37933	*	CTAATAA,TTAATAA,TTATTAA,TTATTAG	-33,-59	2
chr1	165763269	165763586	10a_pc1_c2_peak_2185	3.75051	*	CTATTAA,TTAATAG	-87	1
chr1	165961498	165961819	10a_pc1_c2_peak_2190	4.15771	*	TTAATAA,TTATTAA	-103,-75	2
chr1	166152615	166153003	10a_pc1_c2_peak_2191	3.38279	*	CTAATAG,CTATTAA,CTATTAG,TTAATAA,TTAATAG,TTATTAA	-84,107,122	3
chr1	166446117	166446529	10a_pc1_c2_peak_2193	5.34430	*	CTAATAA,TTATTAG	76	1
chr1	166530942	166531329	10a_pc1_c2_peak_2196	6.31642	*	CTATTAA,TTAATAA,TTAATAG,TTATTAA	-107,-168,105	3
chr1	166533300	166533615	10a_pc1_c2_peak_2197	4.23719	*	CTAATAA,CTATTAA,TTAATAA,TTAATAG,TTATTAA,TTATTAG	-129,189,70	3
chr1	166588845	166589256	10a_pc1_c2_peak_2200	4.80425	*	CTAATAG,CTATTAG	-152	1
chr1	166638368	166638800	10a_pc1_c2_peak_2204	6.08151	*	CTAATAG,CTATTAG,TTAATAA,TTATTAA	0,98	2
chr1	166729994	166730368	10a_pc1_c2_peak_2206	4.94190	*	CTAATAG,CTATTAG,TTAATAA,TTATTAA	22,49	2
chr1	166951590	166951989	10a_pc1_c2_peak_2210	4.42621	*	CTAATAA,TTATTAG	-46	1
chr1	167204080	167204529	10a_pc1_c2_peak_2216	5.00954	*	CTAATAA,TTATTAG	18,5	2
chr1	167368051	167368393	10a_pc1_c2_peak_2224	5.18229	*	CTATTAA,TTAATAG	-42,28	2
chr1	167634765	167635110	10a_pc1_c2_peak_2226	3.77791	*	CTAATAA,TTAATAA,TTATTAA,TTATTAG	100,24,97	3
chr1	167922286	167922604	10a_pc1_c2_peak_2228	4.43591	*	TTAATAA,TTATTAA	-113	1
chr1	167961895	167962305	10a_pc1_c2_peak_2229	5.37132	*	CTAATAA,TTATTAG	0	1
chr1	168459712	168460205	10a_pc1_c2_peak_2241	7.53079	*	CTAATAG,CTATTAG,TTAATAA,TTATTAA	-16,127	2
chr1	168479973	168480424	10a_pc1_c2_peak_2244	6.77193	*	CTAATAA,CTATTAA,TTAATAA,TTAATAG,TTATTAA,TTATTAG	-30,-52,108	3
chr1	168687818	168688261	10a_pc1_c2_peak_2248	5.10552	*	CTAATAA,CTAATAG,CTATTAG,TTAATAA,TTATTAA,TTATTAG	-1,-107,11	3
chr1	168885530	168885914	10a_pc1_c2_peak_2252	4.51701	*	CTAATAG,CTATTAG	29	1
chr1	169045405	169045835	10a_pc1_c2_peak_2255	5.58069	*	CTATTAA,TTAATAG	-134,-49,5	3
chr1	169175904	169176331	10a_pc1_c2_peak_2259	4.42621	*	TTAATAA,TTATTAA	-128,-150	2
chr1	169317630	169318007	10a_pc1_c2_peak_2263	5.56034	*	CTAATAA,TTAATAA,TTATTAA,TTATTAG	-18,-7	2
chr1	169477107	169477424	10a_pc1_c2_peak_2271	4.61523	*	CTAATAA,TTAATAA,TTATTAA,TTATTAG	-196,-27,137	3
chr1	169585597	169586011	10a_pc1_c2_peak_2276	5.66798	*	CTAATAA,CTAATAG,CTATTAA,CTATTAG,TTAATAG,TTATTAG	-143,-17,22	3
chr1	169641901	169642441	10a_pc1_c2_peak_2277	4.80425	*	CTATTAA,TTAATAG	100	1
chr1	169693611	169694055	10a_pc1_c2_peak_2279	5.56034	*	TTAATAA,TTATTAA	103	1
chr1	169712548	169712994	10a_pc1_c2_peak_2281	5.02257	*	CTAATAG,CTATTAG,TTAATAA,TTATTAA	-122,-24	2
chr1	169718642	169718979	10a_pc1_c2_peak_2282	6.69446	*	CTAATAA,TTATTAG	-14	1
chr1	169726445	169726785	10a_pc1_c2_peak_2283	4.92897	*	CTAATAA,TTATTAG	-110,8	2
chr1	169899074	169899479	10a_pc1_c2_peak_2288	6.12740	*	CTATTAA,TTAATAA,TTAATAG,TTATTAA	101,51	2
chr1	169988308	169988651	10a_pc1_c2_peak_2296	4.42621	*	CTAATAA,CTATTAA,TTAATAG,TTATTAG	-154,-94,11,99	4
chr1	170050258	170050568	10a_pc1_c2_peak_2300	4.99327	*	CTAATAA,TTATTAG	29,4	2
chr1	170111706	170112238	10a_pc1_c2_peak_2302	4.42621	*	CTAATAA,TTATTAG	-107	1
chr1	170289809	170290145	10a_pc1_c2_peak_2306	4.99327	*	CTAATAA,CTATTAA,TTAATAG,TTATTAG	-74,15	2
chr1	170428284	170428642	10a_pc1_c2_peak_2310	4.64518	*	CTAATAA,TTAATAA,TTATTAA,TTATTAG	-144,-43,47	3
chr1	170462763	170463093	10a_pc1_c2_peak_2313	5.56034	*	CTAATAA,TTATTAG	-66	1
chr1	170494940	170495250	10a_pc1_c2_peak_2316	5.18229	*	TTAATAA,TTATTAA	-32	1
chr1	170832611	170833027	10a_pc1_c2_peak_2321	5.33145	*	TTAATAA,TTATTAA	-22,-59	2
chr1	170836767	170837197	10a_pc1_c2_peak_2323	9.34076	*	TTAATAA,TTATTAA	-99	1
chr1	171559635	171559965	10a_pc1_c2_peak_2337	4.80425	*	CTAATAG,CTATTAA,CTATTAG,TTAATAA,TTAATAG,TTATTAA	-98,192,29,8	4
chr1	171740088	171740505	10a_pc1_c2_peak_2342	7.51751	*	TTAATAA,TTATTAA	-3	1
chr1	171813013	171813320	10a_pc1_c2_peak_2343	4.85572	*	TTAATAA,TTATTAA	56	1
chr1	171855865	171856349	10a_pc1_c2_peak_2346	4.42621	*	CTAATAA,TTATTAG	72	1
chr1	172033034	172033429	10a_pc1_c2_peak_2350	5.23638	*	CTAATAG,CTATTAG	46	1
chr1	172061411	172061904	10a_pc1_c2_peak_2351	6.12740	*	CTAATAA,CTAATAG,CTATTAG,TTAATAA,TTATTAA,TTATTAG	-166,131,54	3
chr1	172100706	172101139	10a_pc1_c2_peak_2353	5.56034	*	TTAATAA,TTATTAA	-116,-96,92	3
chr1	172318374	172318711	10a_pc1_c2_peak_2359	4.61523	*	CTAATAA,CTAATAG,CTATTAG,TTAATAA,TTATTAA,TTATTAG	-44,11,150,169	4
chr1	172331170	172331566	10a_pc1_c2_peak_2360	6.50544	*	CTAATAG,CTATTAG,TTAATAA,TTATTAA	-2,-61,61	3
chr1	172375122	172375429	10a_pc1_c2_peak_2361	4.99327	*	CTAATAA,TTATTAG	11	1
chr1	172480111	172480501	10a_pc1_c2_peak_2363	3.67265	*	CTAATAA,TTATTAG	-85	1
chr1	172567563	172568039	10a_pc1_c2_peak_2368	7.74773	*	CTATTAA,TTAATAG	39,92	2
chr1	172800008	172800315	10a_pc1_c2_peak_2375	4.80425	*	TTAATAA,TTATTAA	-5,-8	2
chr1	172871051	172871380	10a_pc1_c2_peak_2377	4.42621	*	CTAATAG,CTATTAG	71	1
chr1	172942097	172942449	10a_pc1_c2_peak_2380	6.08151	*	CTAATAA,TTATTAG	15	1
chr1	173087840	173088169	10a_pc1_c2_peak_2384	3.60903	*	CTAATAA,TTATTAG	-22,92	2
chr1	173282917	173283320	10a_pc1_c2_peak_2389	4.42621	*	CTAATAA,TTATTAG	39,68	2
chr1	173284009	173284400	10a_pc1_c2_peak_2390	6.50544	*	CTAATAA,TTAATAA,TTATTAA,TTATTAG	-30,32	2
chr1	173334644	173335012	10a_pc1_c2_peak_2392	4.76165	*	CTATTAA,TTAATAG	72	1
chr1	173377417	173377795	10a_pc1_c2_peak_2393	4.78552	*	TTAATAA,TTATTAA	-45	1
chr1	173389851	173390170	10a_pc1_c2_peak_2394	3.95301	*	CTAATAA,TTAATAA,TTATTAA,TTATTAG	55,58,76	3
chr1	173428168	173428750	10a_pc1_c2_peak_2395	4.99089	*	TTAATAA,TTATTAA	-164	1
chr1	173608777	173609175	10a_pc1_c2_peak_2400	6.09146	*	CTAATAA,CTAATAG,CTATTAG,TTATTAG	-16,34	2
chr1	173955241	173955563	10a_pc1_c2_peak_2410	4.01218	*	TTAATAA,TTATTAA	-60	1
chr1	173975604	173975915	10a_pc1_c2_peak_2412	4.45818	*	TTAATAA,TTATTAA	-18,185,99	3
chr1	174160646	174161029	10a_pc1_c2_peak_2416	4.48067	*	CTAATAA,TTATTAG	-73,44	2
chr1	174248324	174248671	10a_pc1_c2_peak_2422	4.80425	*	CTAATAG,CTATTAG	57	1
chr1	174290873	174291207	10a_pc1_c2_peak_2424	4.99327	*	CTAATAA,TTATTAG	60	1
chr1	174311148	174311582	10a_pc1_c2_peak_2425	6.88348	*	CTAATAA,TTATTAG	-6	1
chr1	174358885	174359285	10a_pc1_c2_peak_2427	4.80425	*	CTAATAA,CTATTAA,TTAATAG,TTATTAG	-98,169	2
chr1	174386060	174386374	10a_pc1_c2_peak_2430	3.85915	*	CTAATAA,TTAATAA,TTATTAA,TTATTAG	-56,131	2
chr1	174427925	174428603	10a_pc1_c2_peak_2431	4.04817	*	CTATTAA,TTAATAA,TTAATAG,TTATTAA	-107,-110,115,152,155	5
chr1	174445339	174445654	10a_pc1_c2_peak_2433	4.61523	*	CTATTAA,TTAATAA,TTAATAG,TTATTAA	-60,-71,93	3
chr1	174624528	174624911	10a_pc1_c2_peak_2435	4.78461	*	CTAATAA,CTATTAA,TTAATAA,TTAATAG,TTATTAA,TTATTAG	-20,108,39	3
chr1	174708002	174708475	10a_pc1_c2_peak_2442	4.42197	*	CTAATAA,CTAATAG,CTATTAG,TTATTAG	191,70	2
chr1	174834706	174835071	10a_pc1_c2_peak_2446	5.33788	*	CTAATAA,TTATTAG	44	1
chr1	174922112	174922495	10a_pc1_c2_peak_2448	5.42410	*	TTAATAA,TTATTAA	0	1
chr1	175254772	175255296	10a_pc1_c2_peak_2450	8.01761	*	CTAATAA,TTATTAG	36	1
chr1	175265336	175265752	10a_pc1_c2_peak_2451	3.64091	*	CTAATAA,CTAATAG,CTATTAG,TTATTAG	-16,-62	2
chr1	175502599	175502909	10a_pc1_c2_peak_2452	3.37070	*	TTAATAA,TTATTAA	-68,167	2
chr1	175571616	175571949	10a_pc1_c2_peak_2453	4.41659	*	CTAATAA,TTATTAG	52,84	2
chr1	175672210	175672551	10a_pc1_c2_peak_2454	5.26881	*	CTAATAA,CTATTAA,TTAATAG,TTATTAG	-112,117,38,55	4
chr1	175879069	175879376	10a_pc1_c2_peak_2456	3.85915	*	TTAATAA,TTATTAA	-77	1
chr1	175996292	175996688	10a_pc1_c2_peak_2461	8.01761	*	CTAATAA,TTAATAA,TTATTAA,TTATTAG	-106,102	2
chr1	176052225	176052544	10a_pc1_c2_peak_2464	3.85915	*	CTAATAA,CTATTAA,TTAATAA,TTAATAG,TTATTAA,TTATTAG	-26,134,83	3
chr1	176104618	176104997	10a_pc1_c2_peak_2467	5.56034	*	TTAATAA,TTATTAA	-65	1
chr1	176284398	176284954	10a_pc1_c2_peak_2472	4.12835	*	TTAATAA,TTATTAA	-88	1
chr1	176299218	176299525	10a_pc1_c2_peak_2474	4.42621	*	CTAATAA,CTAATAG,CTATTAG,TTATTAG	-118,-77	2
chr1	176323419	176323805	10a_pc1_c2_peak_2475	5.38970	*	CTAATAA,TTAATAA,TTATTAA,TTATTAG	-192,-8,0,116	4
chr1	176362995	176363405	10a_pc1_c2_peak_2477	6.01507	*	CTAATAA,CTAATAG,CTATTAG,TTATTAG	-78,22	2
chr1	176387119	176387533	10a_pc1_c2_peak_2478	5.14172	*	TTAATAA,TTATTAA	23	1
chr1	176435031	176435352	10a_pc1_c2_peak_2479	5.02659	*	CTATTAA,TTAATAA,TTAATAG,TTATTAA	-46,67	2
chr1	176464613	176465050	10a_pc1_c2_peak_2481	5.54470	*	CTAATAA,TTATTAG	8	1
chr1	176480061	176480401	10a_pc1_c2_peak_2482	4.99327	*	CTAATAA,CTATTAA,TTAATAG,TTATTAG	-108,-22	2
chr1	176543194	176543601	10a_pc1_c2_peak_2484	5.45810	*	CTATTAA,TTAATAG	143	1
chr1	176620123	176620526	10a_pc1_c2_peak_2488	4.99327	*	CTAATAA,CTATTAA,TTAATAG,TTATTAG	-79,-99,30	3
chr1	176747911	176748347	10a_pc1_c2_peak_2492	2.60026	*	CTATTAA,TTAATAA,TTAATAG,TTATTAA	-85,157,86	3
chr1	176772984	176773391	10a_pc1_c2_peak_2493	3.77681	*	CTATTAA,TTAATAG	-16,9	2
chr1	176943158	176943618	10a_pc1_c2_peak_2495	6.98979	*	CTATTAA,TTAATAA,TTAATAG,TTATTAA	-183,104,73	3
chr1	176962598	176962917	10a_pc1_c2_peak_2496	4.28286	*	CTAATAG,CTATTAG	-19,23	2
chr1	177151351	177151714	10a_pc1_c2_peak_2502	4.71926	*	CTAATAA,TTATTAG	-71	1
chr1	177185579	177185886	10a_pc1_c2_peak_2503	4.28811	*	CTAATAG,CTATTAG,TTAATAA,TTATTAA	-119,-14,18	3
chr1	177192605	177193080	10a_pc1_c2_peak_2504	5.98887	*	TTAATAA,TTATTAA	18,9	2
chr1	177407736	177408067	10a_pc1_c2_peak_2509	5.22841	*	CTAATAG,CTATTAA,CTATTAG,TTAATAG	-5,176	2
chr1	177487311	177487792	10a_pc1_c2_peak_2510	4.07256	*	CTAATAG,CTATTAG	-44	1
chr1	177539938	177540373	10a_pc1_c2_peak_2513	4.75552	*	CTAATAA,TTAATAA,TTATTAA,TTATTAG	-43,22	2
chr1	177543028	177543454	10a_pc1_c2_peak_2514	3.84845	*	TTAATAA,TTATTAA	59	1
chr1	177675095	177675654	10a_pc1_c2_peak_2519	5.56529	*	TTAATAA,TTATTAA	0	1
chr1	177868260	177868626	10a_pc1_c2_peak_2522	4.30539	*	CTATTAA,TTAATAG	-58,10	2
chr1	177932211	177932518	10a_pc1_c2_peak_2524	3.53181	*	CTAATAA,CTAATAG,CTATTAA,CTATTAG,TTAATAG,TTATTAG	-1,-30,43	3
chr1	177953606	177954073	10a_pc1_c2_peak_2525	6.72208	*	CTAATAA,TTAATAA,TTATTAA,TTATTAG	-160,32	2
chr1	178044752	178045268	10a_pc1_c2_peak_2526	8.65366	*	TTAATAA,TTATTAA	-133	1
chr1	178119006	178119373	10a_pc1_c2_peak_2527	5.15913	*	CTAATAG,CTATTAA,CTATTAG,TTAATAA,TTAATAG,TTATTAA	-92,53,75	3
chr1	178267774	178268379	10a_pc1_c2_peak_2530	6.58605	*	CTAATAA,TTATTAG	167,65	2
chr1	178299049	178299456	10a_pc1_c2_peak_2532	5.28795	*	TTAATAA,TTATTAA	-114	1
chr1	178362926	178363299	10a_pc1_c2_peak_2534	5.18229	*	TTAATAA,TTATTAA	-10,-21	2
chr1	178399250	178399570	10a_pc1_c2_peak_2536	5.01523	*	CTATTAA,TTAATAG	139	1
chr1	178433071	178433421	10a_pc1_c2_peak_2539	5.18229	*	CTAATAA,TTAATAA,TTATTAA,TTATTAG	-164,148,59	3
chr1	178666286	178666619	10a_pc1_c2_peak_2542	3.90754	*	CTAATAA,CTAATAG,CTATTAG,TTATTAG	-55,-68,120	3
chr1	178696500	178696855	10a_pc1_c2_peak_2543	4.64370	*	CTAATAA,TTATTAG	-21	1
chr1	178752033	178752474	10a_pc1_c2_peak_2546	5.93838	*	CTATTAA,TTAATAG	41	1
chr1	178752672	178752988	10a_pc1_c2_peak_2547	3.67013	*	CTATTAA,TTAATAG	-5	1
chr1	178770320	178770705	10a_pc1_c2_peak_2548	4.40861	*	CTATTAA,TTAATAG	-15	1
chr1	178828025	178828425	10a_pc1_c2_peak_2550	5.37132	*	TTAATAA,TTATTAA	14,61	2
chr1	179123658	179124135	10a_pc1_c2_peak_2555	5.28291	*	CTAATAA,CTAATAG,CTATTAG,TTATTAG	-11,12	2
chr1	179140168	179140514	10a_pc1_c2_peak_2556	5.85822	*	CTATTAA,TTAATAA,TTAATAG,TTATTAA	-103,38,41	3
chr1	179255577	179256008	10a_pc1_c2_peak_2557	5.13020	*	CTAATAA,TTATTAG	-44,10	2
chr1	179272282	179272652	10a_pc1_c2_peak_2558	3.44741	*	CTAATAA,TTATTAG	-30	1
chr1	179352388	179352734	10a_pc1_c2_peak_2559	4.42621	*	CTAATAA,CTATTAA,TTAATAG,TTATTAG	-127,24	2
chr1	179381466	179381855	10a_pc1_c2_peak_2560	7.63957	*	CTAATAA,TTATTAG	94	1
chr1	179477982	179478375	10a_pc1_c2_peak_2563	3.96050	*	CTAATAA,CTATTAA,TTAATAG,TTATTAG	-41,97	2
chr1	179679248	179679620	10a_pc1_c2_peak_2565	4.37861	*	CTAATAG,CTATTAG	-76	1
chr1	179866251	179866619	10a_pc1_c2_peak_2567	3.88362	*	CTAATAA,TTAATAA,TTATTAA,TTATTAG	-78,7	2
chr1	179903535	179903860	10a_pc1_c2_peak_2570	3.67981	*	TTAATAA,TTATTAA	41	1
chr1	179988375	179988713	10a_pc1_c2_peak_2572	5.47404	*	CTATTAA,TTAATAG	1	1
chr1	180275795	180276146	10a_pc1_c2_peak_2576	3.73652	*	CTAATAA,CTATTAA,TTAATAG,TTATTAG	-23,-77	2
chr1	180443611	180443944	10a_pc1_c2_peak_2583	5.37132	*	CTAATAG,CTATTAG	17	1
chr1	180446502	180446850	10a_pc1_c2_peak_2584	4.42621	*	TTAATAA,TTATTAA	-44,-94,162	3
chr1	180563517	180564013	10a_pc1_c2_peak_2586	6.59734	*	CTAATAA,CTAATAG,CTATTAG,TTATTAG	-3,-44	2
chr1	180620610	180620917	10a_pc1_c2_peak_2589	3.63207	*	CTAATAA,TTAATAA,TTATTAA,TTATTAG	-8,68	2
chr1	180622582	180622979	10a_pc1_c2_peak_2590	5.37132	*	TTAATAA,TTATTAA	42,7	2
chr1	180766725	180767165	10a_pc1_c2_peak_2593	6.50544	*	TTAATAA,TTATTAA	19	1
chr1	180796546	180796869	10a_pc1_c2_peak_2597	5.26116	*	CTAATAA,CTAATAG,CTATTAG,TTATTAG	-103,-43	2
chr1	180966248	180966707	10a_pc1_c2_peak_2598	5.40854	*	CTAATAA,CTATTAA,TTAATAG,TTATTAG	-162,-72,44	3
chr1	180974900	180975278	10a_pc1_c2_peak_2599	4.58325	*	CTAATAA,TTAATAA,TTATTAA,TTATTAG	-121,51	2
chr1	180999907	181000309	10a_pc1_c2_peak_2600	3.97521	*	CTAATAG,CTATTAA,CTATTAG,TTAATAG	-1,-20,13,72	4
chr1	181372035	181372368	10a_pc1_c2_peak_2603	4.31116	*	CTAATAA,TTAATAA,TTATTAA,TTATTAG	-26,-77	2
chr1	181432257	181432840	10a_pc1_c2_peak_2604	5.17204	*	CTATTAA,TTAATAA,TTAATAG,TTATTAA	-186,-189,81	3
chr1	181813052	181813359	10a_pc1_c2_peak_2610	4.30002	*	TTAATAA,TTATTAA	-53	1
chr1	181921331	181921763	10a_pc1_c2_peak_2612	4.42621	*	TTAATAA,TTATTAA	-37,24	2
chr1	182274360	182274667	10a_pc1_c2_peak_2615	3.78306	*	CTAATAA,TTATTAG	21	1
chr1	182903339	182903712	10a_pc1_c2_peak_2623	4.83874	*	CTAATAG,CTATTAG	-4	1
chr1	183119744	183120189	10a_pc1_c2_peak_2625	4.75119	*	CTATTAA,TTAATAA,TTAATAG,TTATTAA	-111,-145,126	3
chr1	183483827	183484134	10a_pc1_c2_peak_2631	4.04817	*	CTAATAG,CTATTAG,TTAATAA,TTATTAA	-68,174,75	3
chr1	183512158	183512471	10a_pc1_c2_peak_2632	5.37132	*	CTATTAA,TTAATAA,TTAATAG,TTATTAA	-33,40,49	3
chr1	183512989	183513314	10a_pc1_c2_peak_2633	5.39803	*	CTAATAA,CTATTAA,TTAATAG,TTATTAG	-63,-73,167	3
chr1	183517625	183517989	10a_pc1_c2_peak_2634	3.55578	*	CTAATAA,TTATTAG	-45,5	2
chr1	183602542	183602849	10a_pc1_c2_peak_2636	4.37560	*	CTAATAA,TTATTAG	-66	1
chr1	183753940	183754269	10a_pc1_c2_peak_2638	4.75540	*	CTAATAA,TTAATAA,TTATTAA,TTATTAG	-11,-3	2
chr1	183860103	183860491	10a_pc1_c2_peak_2640	4.74454	*	CTATTAA,TTAATAA,TTAATAG,TTATTAA	31,87	2
chr1	183934648	183935083	10a_pc1_c2_peak_2641	6.05176	*	TTAATAA,TTATTAA	39	1
chr1	183968813	183969120	10a_pc1_c2_peak_2642	4.80425	*	CTAATAA,TTATTAG	-100,53	2
chr1	183985008	183985315	10a_pc1_c2_peak_2643	4.01785	*	CTAATAG,CTATTAA,CTATTAG,TTAATAA,TTAATAG,TTATTAA	-135,-88,50,97	4
chr1	184064967	184065336	10a_pc1_c2_peak_2647	6.00599	*	CTAATAA,TTATTAG	-11	1
chr1	184075873	184076255	10a_pc1_c2_peak_2648	4.21772	*	CTAATAA,CTATTAA,TTAATAG,TTATTAG	187,24	2
chr1	184158899	184159321	10a_pc1_c2_peak_2650	7.07250	*	CTAATAA,TTATTAG	-29	1
chr1	184227178	184227619	10a_pc1_c2_peak_2651	5.07194	*	CTAATAG,CTATTAG,TTAATAA,TTATTAA	-11,-35,121	3
chr1	184283866	184284323	10a_pc1_c2_peak_2652	4.80425	*	TTAATAA,TTATTAA	-31	1
chr1	184360449	184360760	10a_pc1_c2_peak_2656	3.73284	*	TTAATAA,TTATTAA	117,138	2
chr1	184377094	184377471	10a_pc1_c2_peak_2657	5.18229	*	CTATTAA,TTAATAA,TTAATAG,TTATTAA	-17,-81,117	3
chr1	184474720	184475343	10a_pc1_c2_peak_2658	4.42621	*	TTAATAA,TTATTAA	-109,105	2
chr1	184646944	184647503	10a_pc1_c2_peak_2663	8.01761	*	CTAATAG,CTATTAG,TTAATAA,TTATTAA	-132,-173,167	3
chr1	184662911	184663406	10a_pc1_c2_peak_2664	6.83602	*	CTATTAA,TTAATAG	-20	1
chr1	184737753	184738234	10a_pc1_c2_peak_2670	6.43507	*	CTAATAA,TTAATAA,TTATTAA,TTATTAG	10,49	2
chr1	184763253	184763625	10a_pc1_c2_peak_2671	5.45155	*	TTAATAA,TTATTAA	26,3	2
chr1	184795459	184795783	10a_pc1_c2_peak_2673	4.71926	*	CTAATAG,CTATTAG,TTAATAA,TTATTAA	-31,-51	2
chr1	184857979	184858292	10a_pc1_c2_peak_2677	4.13830	*	TTAATAA,TTATTAA	-44,53	2
chr1	184894072	184894400	10a_pc1_c2_peak_2680	3.65958	*	CTAATAA,TTAATAA,TTATTAA,TTATTAG	-46,-61	2
chr1	185003938	185004245	10a_pc1_c2_peak_2683	5.10242	*	CTAATAG,CTATTAG,TTAATAA,TTATTAA	-124,-17,143	3
chr1	185097687	185098028	10a_pc1_c2_peak_2684	4.33321	*	TTAATAA,TTATTAA	-109,94	2
chr1	185175389	185176013	10a_pc1_c2_peak_2687	5.61886	*	CTATTAA,TTAATAA,TTAATAG,TTATTAA	-154,3	2
chr1	185239905	185240212	10a_pc1_c2_peak_2689	4.80425	*	CTAATAA,CTAATAG,CTATTAG,TTATTAG	-33,-56	2
chr1	185291582	185291989	10a_pc1_c2_peak_2690	5.34838	*	TTAATAA,TTATTAA	-11	1
chr1	185473458	185473782	10a_pc1_c2_peak_2694	4.61523	*	CTATTAA,TTAATAA,TTAATAG,TTATTAA	182,44	2
chr1	185499216	185499552	10a_pc1_c2_peak_2696	4.80425	*	TTAATAA,TTATTAA	-11	1
chr1	185513539	185513848	10a_pc1_c2_peak_2697	4.32254	*	CTATTAA,TTAATAG	19	1
chr1	185646895	185647202	10a_pc1_c2_peak_2698	4.80425	*	CTAATAA,TTAATAA,TTATTAA,TTATTAG	-6,-63,23	3
chr1	185740611	185740953	10a_pc1_c2_peak_2700	5.37132	*	CTAATAA,TTAATAA,TTATTAA,TTATTAG	-28,-76,32	3
chr1	185823895	185824252	10a_pc1_c2_peak_2701	4.82619	*	CTAATAA,TTATTAG	-135,-23	2
chr1	185864243	185864668	10a_pc1_c2_peak_2702	5.84029	*	CTATTAA,TTAATAG	-55	1
chr1	185943275	185943654	10a_pc1_c2_peak_2706	5.18229	*	TTAATAA,TTATTAA	-35,-56,33	3
chr1	185977429	185977791	10a_pc1_c2_peak_2708	4.61523	*	CTAATAA,TTAATAA,TTATTAA,TTATTAG	-21,-89,96	3
chr1	185984482	185984808	10a_pc1_c2_peak_2709	4.04817	*	CTAATAG,CTATTAG	-24,3	2
chr1	186002974	186003288	10a_pc1_c2_peak_2711	4.48576	*	TTAATAA,TTATTAA	-12,101	2
chr1	186061448	186061806	10a_pc1_c2_peak_2714	4.99327	*	TTAATAA,TTATTAA	-194,-95	2
chr1	186097891	186098307	10a_pc1_c2_peak_2716	6.50544	*	TTAATAA,TTATTAA	81	1
chr1	186101372	186101683	10a_pc1_c2_peak_2718	4.61523	*	CTAATAA,TTATTAG	67	1
chr1	186239668	186240011	10a_pc1_c2_peak_2719	4.80425	*	CTAATAA,CTATTAA,TTAATAG,TTATTAG	-13,-130,113	3
chr1	186268520	186268859	10a_pc1_c2_peak_2720	3.10816	*	CTATTAA,TTAATAG	53	1
chr1	186339777	186340183	10a_pc1_c2_peak_2726	5.75310	*	CTAATAA,CTAATAG,CTATTAG,TTATTAG	10,42	2
chr1	186367409	186367831	10a_pc1_c2_peak_2729	5.18229	*	CTATTAA,TTAATAA,TTAATAG,TTATTAA	-5,46	2
chr1	186441161	186441468	10a_pc1_c2_peak_2738	4.04817	*	CTAATAA,TTATTAG	-138,-90	2
chr1	186546176	186546487	10a_pc1_c2_peak_2741	4.17143	*	CTAATAA,TTAATAA,TTATTAA,TTATTAG	-151,-40,-56	3
chr1	186553864	186554192	10a_pc1_c2_peak_2742	3.91975	*	CTAATAA,TTAATAA,TTATTAA,TTATTAG	-93,17	2
chr1	186617609	186617920	10a_pc1_c2_peak_2744	3.16503	*	CTAATAG,CTATTAG,TTAATAA,TTATTAA	-96,50	2
chr1	186665001	186665355	10a_pc1_c2_peak_2746	5.56034	*	CTAATAA,TTAATAA,TTATTAA,TTATTAG	-123,-164,104,3	4
chr1	186684512	186684951	10a_pc1_c2_peak_2748	4.99327	*	CTAATAA,TTATTAG	-194	1
chr1	186705984	186706323	10a_pc1_c2_peak_2750	4.61523	*	TTAATAA,TTATTAA	8	1
chr1	186718885	186719346	10a_pc1_c2_peak_2751	6.95661	*	CTAATAA,CTAATAG,CTATTAG,TTAATAA,TTATTAA,TTATTAG	-16,4,74	3
chr1	186784794	186785148	10a_pc1_c2_peak_2752	5.18229	*	TTAATAA,TTATTAA	-57,-64	2
chr1	186838816	186839227	10a_pc1_c2_peak_2755	4.23719	*	CTAATAG,CTATTAG	8	1
chr1	186843605	186844052	10a_pc1_c2_peak_2756	7.07250	*	CTAATAA,TTAATAA,TTATTAA,TTATTAG	-103,142,40	3
chr1	186915666	186915994	10a_pc1_c2_peak_2758	4.04817	*	CTATTAA,TTAATAA,TTAATAG,TTATTAA	-141,-95	2
chr1	186916100	186916492	10a_pc1_c2_peak_2759	3.85915	*	CTATTAA,TTAATAA,TTAATAG,TTATTAA	-86,-89,33	3
chr1	186970755	186971147	10a_pc1_c2_peak_2764	6.88348	*	CTAATAG,CTATTAA,CTATTAG,TTAATAG	-22,70,73,91	4
chr1	187028184	187028603	10a_pc1_c2_peak_2769	6.50544	*	CTATTAA,TTAATAA,TTAATAG,TTATTAA	-32,163	2
chr1	187090026	187090471	10a_pc1_c2_peak_2771	5.18229	*	CTAATAG,CTATTAG	-56	1
chr1	187163650	187163996	10a_pc1_c2_peak_2773	5.37132	*	TTAATAA,TTATTAA	-66	1
chr1	187236694	187237001	10a_pc1_c2_peak_2776	4.39307	*	TTAATAA,TTATTAA	-100	1
chr1	187245929	187246274	10a_pc1_c2_peak_2777	4.23719	*	CTAATAA,TTAATAA,TTATTAA,TTATTAG	-44,179,72	3
chr1	187253460	187253854	10a_pc1_c2_peak_2778	3.85915	*	CTAATAA,TTATTAG	129	1
chr1	187323908	187324234	10a_pc1_c2_peak_2784	5.74936	*	TTAATAA,TTATTAA	-60,7	2
chr1	187328051	187328678	10a_pc1_c2_peak_2785	4.80425	*	CTAATAA,TTATTAG	-79,156	2
chr1	187332563	187332885	10a_pc1_c2_peak_2786	3.67013	*	TTAATAA,TTATTAA	-144,-25,100	3
chr1	187383951	187384341	10a_pc1_c2_peak_2787	5.37132	*	CTATTAA,TTAATAA,TTAATAG,TTATTAA	122,47,50	3
chr1	187388990	187389547	10a_pc1_c2_peak_2788	4.99327	*	CTATTAA,TTAATAG	152	1
chr1	187396035	187396444	10a_pc1_c2_peak_2789	4.42621	*	CTAATAA,CTATTAA,TTAATAA,TTAATAG,TTATTAA,TTATTAG	-45,-52,36	3
chr1	187443860	187444317	10a_pc1_c2_peak_2792	6.04966	*	CTAATAA,CTAATAG,CTATTAG,TTAATAA,TTATTAA,TTATTAG	-21,-62,35	3
chr1	187454760	187455183	10a_pc1_c2_peak_2793	5.38970	*	TTAATAA,TTATTAA	-19,3	2
chr1	187625522	187625848	10a_pc1_c2_peak_2802	5.18229	*	TTAATAA,TTATTAA	-27	1
chr1	187652374	187652699	10a_pc1_c2_peak_2804	4.04817	*	CTAATAA,CTATTAA,TTAATAG,TTATTAG	-186,47	2
chr1	187682011	187682340	10a_pc1_c2_peak_2805	4.32254	*	CTAATAA,TTAATAA,TTATTAA,TTATTAG	-25,-56	2
chr1	187693854	187694176	10a_pc1_c2_peak_2806	5.18229	*	CTATTAA,TTAATAG	79	1
chr1	187765103	187765539	10a_pc1_c2_peak_2809	5.56034	*	TTAATAA,TTATTAA	-98	1
chr1	187872546	187873038	10a_pc1_c2_peak_2812	4.80425	*	CTAATAG,CTATTAA,CTATTAG,TTAATAG	56,78	2
chr1	187901606	187901913	10a_pc1_c2_peak_2814	4.99327	*	CTAATAA,CTATTAA,TTAATAG,TTATTAG	-12,46	2
chr1	187902590	187903216	10a_pc1_c2_peak_2815	4.42621	*	TTAATAA,TTATTAA	65	1
chr1	187934737	187935044	10a_pc1_c2_peak_2820	4.23719	*	CTAATAA,TTAATAA,TTATTAA,TTATTAG	-14,82	2
chr1	187945628	187946155	10a_pc1_c2_peak_2821	7.07250	*	CTAATAG,CTATTAA,CTATTAG,TTAATAG	-147,169	2
chr1	188013486	188014197	10a_pc1_c2_peak_2823	4.42621	*	CTATTAA,TTAATAG	59	1
chr1	188028618	188028994	10a_pc1_c2_peak_2825	5.74936	*	CTAATAA,TTATTAG	3	1
chr1	188041696	188042203	10a_pc1_c2_peak_2826	8.96271	*	CTAATAA,TTATTAG	-22	1
chr1	188128836	188129234	10a_pc1_c2_peak_2835	4.99327	*	CTATTAA,TTAATAA,TTAATAG,TTATTAA	-111,47,61	3
chr1	188193213	188193734	10a_pc1_c2_peak_2840	6.12740	*	CTAATAA,TTATTAG	-84	1
chr1	188220208	188220515	10a_pc1_c2_peak_2842	4.42621	*	CTAATAA,CTATTAA,TTAATAG,TTATTAG	-44,38	2
chr1	188221158	188221606	10a_pc1_c2_peak_2843	5.37132	*	CTAATAA,TTAATAA,TTATTAA,TTATTAG	-29,-69	2
chr1	188354931	188355238	10a_pc1_c2_peak_2851	3.67013	*	CTAATAA,TTATTAG	-51	1
chr1	188407919	188408243	10a_pc1_c2_peak_2854	4.42621	*	CTAATAA,CTAATAG,CTATTAG,TTATTAG	-15,-32	2
chr1	188416882	188417236	10a_pc1_c2_peak_2856	5.74936	*	TTAATAA,TTATTAA	195	1
chr1	188434269	188434680	10a_pc1_c2_peak_2858	3.85915	*	CTAATAA,TTAATAA,TTATTAA,TTATTAG	-191,-49,192,42	4
chr1	188474084	188474392	10a_pc1_c2_peak_2860	3.85915	*	CTAATAA,CTATTAA,TTAATAG,TTATTAG	-8,135	2
chr1	188477865	188478316	10a_pc1_c2_peak_2861	5.18229	*	CTATTAA,TTAATAA,TTAATAG,TTATTAA	-30,177	2
chr1	188548983	188549327	10a_pc1_c2_peak_2864	4.61523	*	TTAATAA,TTATTAA	-83	1
chr1	188565093	188565479	10a_pc1_c2_peak_2866	5.93838	*	CTATTAA,TTAATAA,TTAATAG,TTATTAA	-170,-31,-61	3
chr1	188610507	188610830	10a_pc1_c2_peak_2870	3.67013	*	CTAATAG,CTATTAG	157	1
chr1	188614057	188614364	10a_pc1_c2_peak_2871	4.61523	*	CTAATAG,CTATTAG,TTAATAA,TTATTAA	-12,-45	2
chr1	188630672	188631027	10a_pc1_c2_peak_2873	4.99327	*	TTAATAA,TTATTAA	-58	1
chr1	188675297	188675667	10a_pc1_c2_peak_2875	4.01218	*	CTAATAA,TTATTAG	180	1
chr1	188685211	188685518	10a_pc1_c2_peak_2876	4.42621	*	CTAATAA,TTATTAG	-84	1
chr1	188760658	188761015	10a_pc1_c2_peak_2883	4.42621	*	TTAATAA,TTATTAA	-189,-45,12	3
chr1	188790908	188791286	10a_pc1_c2_peak_2884	5.74936	*	CTATTAA,TTAATAG	-103	1
chr1	188862714	188863057	10a_pc1_c2_peak_2890	5.74936	*	CTAATAA,TTATTAG	21	1
chr1	188962841	188963260	10a_pc1_c2_peak_2898	7.63957	*	TTAATAA,TTATTAA	-193,18	2
chr1	188981342	188981772	10a_pc1_c2_peak_2901	6.50544	*	CTAATAG,CTATTAG,TTAATAA,TTATTAA	-46,175	2
chr1	188990163	188990504	10a_pc1_c2_peak_2902	4.80425	*	TTAATAA,TTATTAA	87	1
chr1	188996117	188996461	10a_pc1_c2_peak_2903	4.80425	*	CTAATAA,CTAATAG,CTATTAG,TTATTAG	-16,36	2
chr1	189045260	189045616	10a_pc1_c2_peak_2904	4.66225	*	CTAATAA,TTATTAG	-159	1
chr1	189052649	189053067	10a_pc1_c2_peak_2905	5.93838	*	CTATTAA,TTAATAA,TTAATAG,TTATTAA	-87,182,47,50	4
chr1	189065946	189066585	10a_pc1_c2_peak_2907	6.21839	*	TTAATAA,TTATTAA	-118	1
chr1	189095979	189096286	10a_pc1_c2_peak_2911	4.04817	*	CTATTAA,TTAATAG	60	1
chr1	189136966	189137356	10a_pc1_c2_peak_2914	4.78202	*	CTAATAA,CTAATAG,CTATTAG,TTATTAG	-105,-42,90	3
chr1	189155088	189155504	10a_pc1_c2_peak_2916	6.50544	*	CTAATAA,TTAATAA,TTATTAA,TTATTAG	164,51	2
chr1	189164562	189164869	10a_pc1_c2_peak_2917	4.04817	*	CTATTAA,TTAATAA,TTAATAG,TTATTAA	-83,161,68,71	4
chr1	189172875	189173190	10a_pc1_c2_peak_2919	5.74936	*	TTAATAA,TTATTAA	-148,-151	2
chr1	189185401	189185794	10a_pc1_c2_peak_2921	4.61523	*	CTAATAA,TTAATAA,TTATTAA,TTATTAG	46,58	2
chr1	189253715	189254026	10a_pc1_c2_peak_2924	4.42621	*	TTAATAA,TTATTAA	72	1
chr1	189412461	189412775	10a_pc1_c2_peak_2936	5.37132	*	TTAATAA,TTATTAA	37,65	2
chr1	189425120	189425455	10a_pc1_c2_peak_2939	4.61523	*	TTAATAA,TTATTAA	-85	1
chr1	189460988	189461328	10a_pc1_c2_peak_2945	4.99327	*	CTAATAG,CTATTAG	-93	1
chr1	189512241	189512608	10a_pc1_c2_peak_2947	4.99327	*	CTAATAA,TTAATAA,TTATTAA,TTATTAG	-15,-73	2
chr1	189599571	189599922	10a_pc1_c2_peak_2955	4.99327	*	TTAATAA,TTATTAA	-28,23	2
chr1	189625121	189625438	10a_pc1_c2_peak_2956	4.23719	*	CTAATAA,TTAATAA,TTATTAA,TTATTAG	-167,-82,23	3
chr1	189629415	189629736	10a_pc1_c2_peak_2957	4.23719	*	TTAATAA,TTATTAA	43	1
chr1	189637758	189638226	10a_pc1_c2_peak_2958	6.50544	*	CTAATAA,TTATTAG	-147,21	2
chr1	189654928	189655247	10a_pc1_c2_peak_2960	4.23719	*	CTAATAG,CTATTAA,CTATTAG,TTAATAG	-63,130	2
chr1	189658048	189658382	10a_pc1_c2_peak_2961	5.18229	*	CTATTAA,TTAATAA,TTAATAG,TTATTAA	-144,65	2
chr1	189722899	189723239	10a_pc1_c2_peak_2965	5.02061	*	CTAATAA,TTAATAA,TTATTAA,TTATTAG	139,14,6	3
chr1	189735240	189735698	10a_pc1_c2_peak_2967	4.61523	*	CTATTAA,TTAATAG	18,3	2
chr1	189743584	189743979	10a_pc1_c2_peak_2968	5.93838	*	CTAATAA,CTATTAA,TTAATAA,TTAATAG,TTATTAA,TTATTAG	-68,31,34	3
chr1	189745359	189745709	10a_pc1_c2_peak_2969	5.37132	*	CTATTAA,TTAATAA,TTAATAG,TTATTAA	-105,130	2
chr1	189856670	189857091	10a_pc1_c2_peak_2976	4.23719	*	TTAATAA,TTATTAA	-13	1
chr1	189860301	189860923	10a_pc1_c2_peak_2979	4.23719	*	CTATTAA,TTAATAA,TTAATAG,TTATTAA	-166,-175	2
chr1	189861499	189862240	10a_pc1_c2_peak_2980	4.80425	*	CTAATAA,TTATTAG	86	1
chr1	189863943	189864443	10a_pc1_c2_peak_2981	8.01761	*	TTAATAA,TTATTAA	-5,176	2
chr1	189864781	189865114	10a_pc1_c2_peak_2982	6.88348	*	CTAATAG,CTATTAG	-46	1
chr1	189884326	189884651	10a_pc1_c2_peak_2985	4.23719	*	CTATTAA,TTAATAA,TTAATAG,TTATTAA	-38,-70,7	3
chr1	190034730	190035037	10a_pc1_c2_peak_2992	4.23719	*	CTAATAG,CTATTAG,TTAATAA,TTATTAA	-149,159	2
chr1	190040397	190040704	10a_pc1_c2_peak_2994	4.80425	*	TTAATAA,TTATTAA	13	1
chr1	190062943	190063401	10a_pc1_c2_peak_2996	7.26153	*	CTAATAA,TTAATAA,TTATTAA,TTATTAG	48,80	2
chr1	190092490	190092994	10a_pc1_c2_peak_2999	7.82859	*	CTATTAA,TTAATAG	42	1
chr1	190210969	190211322	10a_pc1_c2_peak_3003	4.61523	*	CTATTAA,TTAATAA,TTAATAG,TTATTAA	-185,108,2	3
chr1	190287839	190288357	10a_pc1_c2_peak_3008	4.80425	*	CTAATAA,TTAATAA,TTATTAA,TTATTAG	-122,47	2
chr1	190290530	190290929	10a_pc1_c2_peak_3009	7.45055	*	TTAATAA,TTATTAA	-55	1
chr1	190337097	190337440	10a_pc1_c2_peak_3013	4.99327	*	CTAATAA,TTATTAG	-33,-4	2
chr1	190356346	190356653	10a_pc1_c2_peak_3015	3.85915	*	CTATTAA,TTAATAA,TTAATAG,TTATTAA	-104,-147,29	3
chr1	190385078	190385543	10a_pc1_c2_peak_3016	8.58467	*	CTAATAA,TTATTAG	152	1
chr1	190514520	190514840	10a_pc1_c2_peak_3025	4.01942	*	CTAATAA,TTATTAG	-30	1
chr1	190526433	190526931	10a_pc1_c2_peak_3027	7.07250	*	CTAATAA,CTATTAA,TTAATAG,TTATTAG	-63,-76	2
chr1	190530950	190531381	10a_pc1_c2_peak_3028	6.88348	*	TTAATAA,TTATTAA	-11	1
chr1	190552265	190552624	10a_pc1_c2_peak_3030	5.56034	*	CTAATAG,CTATTAG	-42	1
chr1	190554544	190554881	10a_pc1_c2_peak_3031	4.80425	*	CTAATAG,CTATTAG,TTAATAA,TTATTAA	-71,139	2
chr1	190638083	190638421	10a_pc1_c2_peak_3038	4.80425	*	CTAATAA,CTATTAA,TTAATAG,TTATTAG	63,87	2
chr1	190644050	190644393	10a_pc1_c2_peak_3039	3.57880	*	CTAATAG,CTATTAG,TTAATAA,TTATTAA	-123,64	2
chr1	190695725	190696048	10a_pc1_c2_peak_3041	5.56034	*	CTAATAA,CTATTAA,TTAATAA,TTAATAG,TTATTAA,TTATTAG	-92,-95,41,64	4
chr1	190705519	190705837	10a_pc1_c2_peak_3042	4.87632	*	CTAATAA,CTATTAA,TTAATAA,TTAATAG,TTATTAA,TTATTAG	-154,-78,103	3
chr1	190712894	190713266	10a_pc1_c2_peak_3045	3.85915	*	CTAATAA,TTAATAA,TTATTAA,TTATTAG	-74,141	2
chr1	190720694	190721056	10a_pc1_c2_peak_3047	3.48111	*	CTAATAA,TTAATAA,TTATTAA,TTATTAG	-129,190	2
chr1	190726123	190726497	10a_pc1_c2_peak_3048	4.73501	*	CTAATAG,CTATTAG,TTAATAA,TTATTAA	-103,-70	2
chr1	190733739	190734046	10a_pc1_c2_peak_3049	4.23719	*	CTAATAG,CTATTAG,TTAATAA,TTATTAA	47,98	2
chr1	190844655	190845030	10a_pc1_c2_peak_3057	6.12740	*	CTAATAA,CTATTAA,TTAATAG,TTATTAG	105,14	2
chr1	190886417	190886724	10a_pc1_c2_peak_3059	4.23719	*	TTAATAA,TTATTAA	-49,148	2
chr1	190910433	190910867	10a_pc1_c2_peak_3061	4.80425	*	TTAATAA,TTATTAA	135,22,84	3
chr1	191004439	191004767	10a_pc1_c2_peak_3068	4.61523	*	CTAATAA,CTATTAA,TTAATAG,TTATTAG	-109,121	2
chr1	191031338	191031740	10a_pc1_c2_peak_3070	6.15542	*	TTAATAA,TTATTAA	-44,31	2
chr1	191067507	191067862	10a_pc1_c2_peak_3073	6.08151	*	CTAATAA,CTATTAA,TTAATAA,TTAATAG,TTATTAA,TTATTAG	-127,-7,122	3
chr1	191094119	191094566	10a_pc1_c2_peak_3076	4.99327	*	CTAATAA,TTATTAG	-145	1
chr1	191136742	191137209	10a_pc1_c2_peak_3081	7.26153	*	TTAATAA,TTATTAA	3,89	2
chr1	191141888	191142214	10a_pc1_c2_peak_3084	5.18229	*	TTAATAA,TTATTAA	48	1
chr1	191147219	191147640	10a_pc1_c2_peak_3085	7.63957	*	CTATTAA,TTAATAA,TTAATAG,TTATTAA	12,4,68	3
chr1	191279769	191280209	10a_pc1_c2_peak_3093	5.18229	*	TTAATAA,TTATTAA	-188,19	2
chr1	191288378	191288828	10a_pc1_c2_peak_3095	4.66225	*	CTATTAA,TTAATAA,TTAATAG,TTATTAA	-17,1	2
chr1	191319011	191319344	10a_pc1_c2_peak_3097	4.20546	*	CTATTAA,TTAATAA,TTAATAG,TTATTAA	-134,75,78	3
chr1	191327565	191327998	10a_pc1_c2_peak_3098	4.28476	*	CTATTAA,TTAATAA,TTAATAG,TTATTAA	-15,-25	2
chr1	191355246	191355576	10a_pc1_c2_peak_3100	5.18229	*	CTATTAA,TTAATAG	42	1
chr1	191367996	191368351	10a_pc1_c2_peak_3102	5.89391	*	CTAATAA,TTAATAA,TTATTAA,TTATTAG	-2,-52	2
chr1	191386942	191387306	10a_pc1_c2_peak_3103	6.50544	*	CTAATAA,TTATTAG	-29	1
chr1	191435717	191436109	10a_pc1_c2_peak_3107	4.99327	*	CTAATAA,TTATTAG	27	1
chr1	191451799	191452328	10a_pc1_c2_peak_3108	7.01954	*	TTAATAA,TTATTAA	-16	1
chr1	191488436	191488743	10a_pc1_c2_peak_3114	3.85915	*	CTATTAA,TTAATAG	92	1
chr1	191543589	191543918	10a_pc1_c2_peak_3118	5.74936	*	CTATTAA,TTAATAA,TTAATAG,TTATTAA	-20,41	2
chr1	191562242	191562850	10a_pc1_c2_peak_3120	5.56998	*	CTATTAA,TTAATAG	170	1
chr1	191570283	191570590	10a_pc1_c2_peak_3121	4.61523	*	CTAATAA,TTATTAG	-133	1
chr1	191594216	191594528	10a_pc1_c2_peak_3123	3.02384	*	CTAATAG,CTATTAG	146	1
chr1	191727209	191727608	10a_pc1_c2_peak_3127	6.50544	*	TTAATAA,TTATTAA	-33	1
chr1	191771327	191771648	10a_pc1_c2_peak_3133	5.18229	*	TTAATAA,TTATTAA	-17	1
chr1	191804588	191805050	10a_pc1_c2_peak_3137	7.26153	*	TTAATAA,TTATTAA	-182,47	2
chr1	191917220	191917629	10a_pc1_c2_peak_3143	5.37132	*	TTAATAA,TTATTAA	35	1
chr1	191925470	191926050	10a_pc1_c2_peak_3145	5.56034	*	TTAATAA,TTATTAA	-48	1
chr1	191939941	191940422	10a_pc1_c2_peak_3146	6.90685	*	TTAATAA,TTATTAA	0,157	2
chr1	191956835	191957168	10a_pc1_c2_peak_3148	5.70630	*	TTAATAA,TTATTAA	-64,144	2
chr1	191998684	191999079	10a_pc1_c2_peak_3150	5.74936	*	CTAATAA,TTAATAA,TTATTAA,TTATTAG	-57,85	2
chr1	192014666	192015075	10a_pc1_c2_peak_3151	4.80425	*	CTAATAG,CTATTAG	55	1
chr1	192051031	192051379	10a_pc1_c2_peak_3154	6.88348	*	CTAATAA,TTATTAG	-24	1
chr1	192150492	192150899	10a_pc1_c2_peak_3162	4.61523	*	TTAATAA,TTATTAA	-56,-8	2
chr1	192166853	192167244	10a_pc1_c2_peak_3164	4.61523	*	CTATTAA,TTAATAA,TTAATAG,TTATTAA	101,115	2
chr1	192241861	192242189	10a_pc1_c2_peak_3169	3.30622	*	TTAATAA,TTATTAA	-127	1
chr1	192316190	192316688	10a_pc1_c2_peak_3174	4.42621	*	CTAATAA,TTAATAA,TTATTAA,TTATTAG	132,195,95	3
chr1	192413932	192414251	10a_pc1_c2_peak_3178	4.83874	*	CTATTAA,TTAATAG	-28	1
chr1	192431555	192431862	10a_pc1_c2_peak_3180	4.40861	*	CTATTAA,TTAATAA,TTAATAG,TTATTAA	-20,-96	2
chr1	192665926	192666233	10a_pc1_c2_peak_3186	4.72665	*	CTAATAG,CTATTAG,TTAATAA,TTATTAA	-139,104	2
chr1	192782971	192783278	10a_pc1_c2_peak_3192	2.60026	*	CTAATAG,CTATTAG,TTAATAA,TTATTAA	-62,133	2
chr1	192790115	192790430	10a_pc1_c2_peak_3193	4.42621	*	TTAATAA,TTATTAA	-73	1
chr1	192811363	192811740	10a_pc1_c2_peak_3194	5.56034	*	CTATTAA,TTAATAG	-12	1
chr1	192818378	192818715	10a_pc1_c2_peak_3195	5.56034	*	CTAATAA,TTAATAA,TTATTAA,TTATTAG	147,80	2
chr1	192840017	192840362	10a_pc1_c2_peak_3197	5.18229	*	CTAATAA,CTAATAG,CTATTAG,TTAATAA,TTATTAA,TTATTAG	-117,69,84	3
chr1	192874449	192874756	10a_pc1_c2_peak_3198	4.75551	*	CTAATAA,TTATTAG	117	1
chr1	193003806	193004329	10a_pc1_c2_peak_3205	5.74936	*	TTAATAA,TTATTAA	-19	1
chr1	193055586	193055893	10a_pc1_c2_peak_3207	5.37132	*	CTAATAG,CTATTAG	-65,14	2
chr1	193118798	193119185	10a_pc1_c2_peak_3213	6.88348	*	TTAATAA,TTATTAA	61	1
chr1	193136370	193136806	10a_pc1_c2_peak_3215	5.78898	*	CTAATAG,CTATTAG	59	1
chr1	193149955	193150391	10a_pc1_c2_peak_3217	5.06712	*	CTAATAG,CTATTAG,TTAATAA,TTATTAA	101,51	2
chr1	193156436	193156743	10a_pc1_c2_peak_3219	4.42621	*	TTAATAA,TTATTAA	-20,-45	2
chr1	193200344	193200860	10a_pc1_c2_peak_3222	5.74936	*	CTAATAA,CTATTAA,TTAATAA,TTAATAG,TTATTAA,TTATTAG	-23,110,4	3
chr1	193394777	193395125	10a_pc1_c2_peak_3227	4.32130	*	TTAATAA,TTATTAA	-3	1
chr1	193404166	193404564	10a_pc1_c2_peak_3228	5.67652	*	CTATTAA,TTAATAA,TTAATAG,TTATTAA	127,71	2
chr1	193493859	193494166	10a_pc1_c2_peak_3231	4.23719	*	TTAATAA,TTATTAA	-196,20,71	3
chr1	193499194	193499574	10a_pc1_c2_peak_3232	5.56034	*	CTAATAA,TTATTAG	-10,21	2
chr1	193556641	193556959	10a_pc1_c2_peak_3235	5.18229	*	CTAATAA,TTATTAG	16,26	2
chr1	193617792	193618454	10a_pc1_c2_peak_3238	5.79772	*	TTAATAA,TTATTAA	-119	1
chr1	193637559	193637977	10a_pc1_c2_peak_3239	5.18229	*	CTATTAA,TTAATAG	33	1
chr1	193695085	193695552	10a_pc1_c2_peak_3241	7.07250	*	CTATTAA,TTAATAA,TTAATAG,TTATTAA	-101,10,148,84	4
chr1	193743729	193744193	10a_pc1_c2_peak_3245	7.64773	*	CTAATAA,TTATTAG	-52,47	2
chr1	193857347	193857726	10a_pc1_c2_peak_3251	4.88573	*	CTAATAA,TTAATAA,TTATTAA,TTATTAG	-106,154,190	3
chr1	193859950	193860308	10a_pc1_c2_peak_3252	5.56034	*	CTATTAA,TTAATAA,TTAATAG,TTATTAA	-165,-54	2
chr1	193870179	193870638	10a_pc1_c2_peak_3254	4.80425	*	TTAATAA,TTATTAA	-71,24	2
chr1	193930439	193930831	10a_pc1_c2_peak_3258	5.54470	*	CTAATAA,TTATTAG	20	1
chr1	193963421	193963732	10a_pc1_c2_peak_3265	5.18229	*	CTAATAA,TTAATAA,TTATTAA,TTATTAG	-107,9	2
chr1	193964889	193965222	10a_pc1_c2_peak_3266	4.23719	*	CTAATAA,TTATTAG	115	1
chr1	193974818	193975251	10a_pc1_c2_peak_3267	4.40861	*	CTAATAA,TTATTAG	-137	1
chr1	193983025	193983634	10a_pc1_c2_peak_3268	6.07748	*	CTAATAA,TTATTAG	-103,28	2
chr1	194084142	194084461	10a_pc1_c2_peak_3272	5.56034	*	CTATTAA,TTAATAG	31	1
chr1	194096225	194096710	10a_pc1_c2_peak_3273	5.37132	*	CTAATAA,CTATTAA,TTAATAA,TTAATAG,TTATTAA,TTATTAG	-111,-51,128,94	4
chr1	194100364	194100697	10a_pc1_c2_peak_3274	4.23719	*	CTAATAA,TTATTAG	-15	1
chr1	194132397	194132883	10a_pc1_c2_peak_3276	8.20663	*	TTAATAA,TTATTAA	39,59	2
chr1	194218997	194219425	10a_pc1_c2_peak_3282	3.85915	*	CTAATAG,CTATTAG	-78	1
chr1	194234499	194234864	10a_pc1_c2_peak_3283	5.37132	*	TTAATAA,TTATTAA	-42,26,55	3
chr1	194313956	194314318	10a_pc1_c2_peak_3285	3.85915	*	TTAATAA,TTATTAA	39,57	2
chr1	194418734	194419156	10a_pc1_c2_peak_3288	6.50544	*	CTAATAA,TTATTAG	-25	1
chr1	194474237	194474544	10a_pc1_c2_peak_3290	4.42621	*	CTAATAA,TTATTAG	-13	1
chr1	194491047	194491420	10a_pc1_c2_peak_3293	3.67013	*	CTAATAA,TTATTAG	132	1
chr1	194602405	194602720	10a_pc1_c2_peak_3301	4.04817	*	TTAATAA,TTATTAA	64	1
chr1	194635345	194635946	10a_pc1_c2_peak_3305	5.56034	*	CTATTAA,TTAATAG	-69	1
chr1	194784560	194785007	10a_pc1_c2_peak_3321	4.80425	*	CTAATAG,CTATTAA,CTATTAG,TTAATAG	-73,45	2
chr1	194830117	194830461	10a_pc1_c2_peak_3327	5.37132	*	TTAATAA,TTATTAA	-60,-89	2
chr1	194870620	194871005	10a_pc1_c2_peak_3330	5.37132	*	CTAATAA,TTATTAG	-57	1
chr1	194962360	194962735	10a_pc1_c2_peak_3335	4.23719	*	CTAATAA,CTAATAG,CTATTAG,TTAATAA,TTATTAA,TTATTAG	-5,165,17	3
chr1	194978821	194979291	10a_pc1_c2_peak_3338	5.37132	*	CTAATAA,TTATTAG	-24	1
chr1	194984841	194985163	10a_pc1_c2_peak_3339	4.23719	*	CTAATAA,TTAATAA,TTATTAA,TTATTAG	-114,58	2
chr1	194990463	194990851	10a_pc1_c2_peak_3340	5.56034	*	CTAATAG,CTATTAG,TTAATAA,TTATTAA	-14,129	2
chr1	195032891	195033252	10a_pc1_c2_peak_3341	5.53280	*	CTAATAA,CTAATAG,CTATTAG,TTAATAA,TTATTAA,TTATTAG	-74,145,64	3
chr1	195116523	195116830	10a_pc1_c2_peak_3346	4.23719	*	CTAATAA,CTAATAG,CTATTAG,TTATTAG	64,73	2
chr1	195126800	195127175	10a_pc1_c2_peak_3347	5.56034	*	CTATTAA,TTAATAA,TTAATAG,TTATTAA	172,99	2
chr1	195140052	195140415	10a_pc1_c2_peak_3349	5.56034	*	CTAATAA,TTAATAA,TTATTAA,TTATTAG	-61,4,97	3
chr1	195175149	195175456	10a_pc1_c2_peak_3351	4.42621	*	CTAATAA,CTATTAA,TTAATAA,TTAATAG,TTATTAA,TTATTAG	-16,-187,-37	3
chr1	195246231	195246725	10a_pc1_c2_peak_3357	4.42621	*	CTAATAA,TTAATAA,TTATTAA,TTATTAG	139,41	2
chr1	195266428	195266735	10a_pc1_c2_peak_3359	4.04817	*	CTAATAA,TTATTAG	2	1
chr1	195300887	195301282	10a_pc1_c2_peak_3362	5.18716	*	CTATTAA,TTAATAA,TTAATAG,TTATTAA	-41,-58	2
chr1	195313211	195313540	10a_pc1_c2_peak_3365	4.30927	*	TTAATAA,TTATTAA	59	1
chr1	195374170	195374602	10a_pc1_c2_peak_3368	6.12740	*	CTAATAA,TTAATAA,TTATTAA,TTATTAG	-106,-28	2
chr1	195389973	195390348	10a_pc1_c2_peak_3369	5.18229	*	TTAATAA,TTATTAA	-54	1
chr1	195395433	195395740	10a_pc1_c2_peak_3370	4.80425	*	CTAATAA,TTAATAA,TTATTAA,TTATTAG	-3,60	2
chr1	195510552	195510865	10a_pc1_c2_peak_3381	4.23719	*	CTATTAA,TTAATAA,TTAATAG,TTATTAA	-126,63	2
chr1	195645947	195646290	10a_pc1_c2_peak_3387	6.12740	*	CTAATAA,TTAATAA,TTATTAA,TTATTAG	-13,-43	2
chr1	195660241	195660731	10a_pc1_c2_peak_3389	4.80425	*	CTATTAA,TTAATAG	135	1
chr1	195672375	195672720	10a_pc1_c2_peak_3391	4.42621	*	TTAATAA,TTATTAA	107,189	2
chr1	195675461	195676050	10a_pc1_c2_peak_3394	6.12740	*	CTAATAA,TTAATAA,TTATTAA,TTATTAG	-177,43,78	3
chr1	195695902	195696240	10a_pc1_c2_peak_3395	4.29456	*	CTAATAA,TTATTAG	148	1
chr1	195722611	195723037	10a_pc1_c2_peak_3397	5.18229	*	CTAATAA,TTATTAG	39	1
chr1	195749036	195749421	10a_pc1_c2_peak_3401	5.69668	*	TTAATAA,TTATTAA	-31,-40	2
chr1	195772695	195773003	10a_pc1_c2_peak_3402	5.18229	*	TTAATAA,TTATTAA	-29,-57,-60	3
chr1	195784376	195784906	10a_pc1_c2_peak_3404	9.95915	*	TTAATAA,TTATTAA	126	1
chr1	195790870	195791221	10a_pc1_c2_peak_3405	5.18229	*	CTAATAA,TTAATAA,TTATTAA,TTATTAG	146,2	2
chr1	195851560	195852061	10a_pc1_c2_peak_3409	5.56034	*	CTAATAA,CTAATAG,CTATTAG,TTATTAG	-57,-80	2
chr1	195972166	195972568	10a_pc1_c2_peak_3416	4.07606	*	CTAATAG,CTATTAG	-97,98	2
chr1	195987999	195988376	10a_pc1_c2_peak_3418	5.74936	*	CTAATAA,CTAATAG,CTATTAG,TTAATAA,TTATTAA,TTATTAG	-119,4,67,74	4
chr1	196033843	196034323	10a_pc1_c2_peak_3422	7.27268	*	CTAATAG,CTATTAG	-148,47	2
chr1	196045158	196045592	10a_pc1_c2_peak_3424	7.07250	*	CTATTAA,TTAATAA,TTAATAG,TTATTAA	-35,-9	2
chr1	196064774	196065090	10a_pc1_c2_peak_3426	4.61523	*	CTATTAA,TTAATAG	54	1
chr1	196204362	196204759	10a_pc1_c2_peak_3430	6.31642	*	CTAATAA,CTATTAA,TTAATAG,TTATTAG	-22,-70,178,8	4
chr1	196270410	196270719	10a_pc1_c2_peak_3433	4.99327	*	CTAATAA,CTATTAA,TTAATAG,TTATTAG	-54,-79,113	3
chr1	196315255	196315806	10a_pc1_c2_peak_3437	5.74936	*	CTAATAG,CTATTAG	123	1
chr1	196347253	196347599	10a_pc1_c2_peak_3442	4.01218	*	CTAATAA,TTAATAA,TTATTAA,TTATTAG	42,65	2
chr1	196357849	196358157	10a_pc1_c2_peak_3443	4.23719	*	CTATTAA,TTAATAA,TTAATAG,TTATTAA	-46,-49	2
chr1	196365889	196366201	10a_pc1_c2_peak_3444	4.99327	*	CTATTAA,TTAATAA,TTAATAG,TTATTAA	-133,133,147	3
chr1	196367234	196367581	10a_pc1_c2_peak_3445	4.61523	*	TTAATAA,TTATTAA	160,31	2
chr1	196369626	196370060	10a_pc1_c2_peak_3446	5.93838	*	CTAATAA,CTATTAA,TTAATAA,TTAATAG,TTATTAA,TTATTAG	-14,-191,47,74	4
chr1	196438496	196438827	10a_pc1_c2_peak_3451	4.61523	*	CTAATAA,TTATTAG	115	1
chr1	196475584	196476114	10a_pc1_c2_peak_3453	6.50544	*	CTAATAA,TTATTAG	-36	1
chr1	196526598	196527089	10a_pc1_c2_peak_3457	4.42621	*	CTATTAA,TTAATAA,TTAATAG,TTATTAA	-76,-83,9	3
chr1	196555377	196556149	10a_pc1_c2_peak_3458	5.98887	*	TTAATAA,TTATTAA	-84	1
chr1	196616018	196616358	10a_pc1_c2_peak_3462	4.61523	*	TTAATAA,TTATTAA	-42	1
chr1	196645311	196645804	10a_pc1_c2_peak_3465	7.07250	*	CTAATAA,TTAATAA,TTATTAA,TTATTAG	-35,189	2
chr1	196655848	196656223	10a_pc1_c2_peak_3466	4.23719	*	CTAATAA,TTAATAA,TTATTAA,TTATTAG	-114,176	2
chr1	196727966	196728287	10a_pc1_c2_peak_3469	3.16503	*	CTAATAA,TTAATAA,TTATTAA,TTATTAG	121,72	2
chr1	196766371	196766782	10a_pc1_c2_peak_3473	4.45276	*	CTAATAA,TTAATAA,TTATTAA,TTATTAG	-57,-87,92	3
chr1	196864283	196864621	10a_pc1_c2_peak_3476	4.42621	*	CTATTAA,TTAATAG	18	1
chr1	196883290	196883610	10a_pc1_c2_peak_3480	4.80425	*	CTAATAA,CTATTAA,TTAATAA,TTAATAG,TTATTAA,TTATTAG	-113,54,69	3
chr1	196931040	196931588	10a_pc1_c2_peak_3483	7.26153	*	CTAATAA,TTAATAA,TTATTAA,TTATTAG	-186,177	2
chr1	196941639	196941962	10a_pc1_c2_peak_3485	4.23719	*	CTAATAA,TTATTAG	-164,67	2
chr1	196965408	196965767	10a_pc1_c2_peak_3488	4.61523	*	TTAATAA,TTATTAA	0	1
chr1	197007989	197008385	10a_pc1_c2_peak_3492	5.93838	*	CTATTAA,TTAATAA,TTAATAG,TTATTAA	-138,-31,-78	3
chr1	197090621	197091049	10a_pc1_c2_peak_3496	3.85915	*	TTAATAA,TTATTAA	106	1
chr1	197112328	197112667	10a_pc1_c2_peak_3501	4.42621	*	CTAATAA,CTATTAA,TTAATAG,TTATTAG	-101,110	2
chr1	197116235	197116545	10a_pc1_c2_peak_3502	3.47831	*	CTAATAA,TTATTAG	13,42	2
chr1	197150815	197151185	10a_pc1_c2_peak_3504	5.74936	*	TTAATAA,TTATTAA	116	1
chr1	197167924	197168306	10a_pc1_c2_peak_3505	5.37132	*	CTATTAA,TTAATAA,TTAATAG,TTATTAA	-1,-83	2
chr1	197248039	197248391	10a_pc1_c2_peak_3508	5.18229	*	CTAATAA,TTATTAG	3	1
chr1	197251536	197251843	10a_pc1_c2_peak_3509	4.61523	*	CTAATAA,TTAATAA,TTATTAA,TTATTAG	-14,-40	2
chr1	197266176	197266543	10a_pc1_c2_peak_3510	4.05301	*	CTAATAG,CTATTAG	-180	1
chr1	197274298	197274635	10a_pc1_c2_peak_3511	4.80425	*	CTAATAG,CTATTAA,CTATTAG,TTAATAG	43,53	2
chr1	197402340	197402657	10a_pc1_c2_peak_3519	4.61523	*	CTATTAA,TTAATAG	5	1
chr1	197406593	197407032	10a_pc1_c2_peak_3522	5.18229	*	CTAATAA,CTATTAA,TTAATAA,TTAATAG,TTATTAA,TTATTAG	-135,103,159	3
chr1	197497955	197498275	10a_pc1_c2_peak_3527	5.14172	*	CTAATAG,CTATTAA,CTATTAG,TTAATAG	-17,-2,-65,17	4
chr1	197526782	197527269	10a_pc1_c2_peak_3529	4.42621	*	CTAATAA,TTAATAA,TTATTAA,TTATTAG	-182,-71,180,9	4
chr1	197554417	197555085	10a_pc1_c2_peak_3531	5.56034	*	TTAATAA,TTATTAA	127,130	2
chr1	197574676	197575075	10a_pc1_c2_peak_3534	5.18229	*	CTAATAA,TTATTAG	-98	1
chr1	197642254	197642738	10a_pc1_c2_peak_3539	8.01761	*	CTAATAA,CTATTAA,TTAATAG,TTATTAG	-115,-22	2
chr1	197834732	197835141	10a_pc1_c2_peak_3546	6.12740	*	CTAATAA,TTATTAG	-64	1
chr1	197855370	197855691	10a_pc1_c2_peak_3547	5.24550	*	CTAATAA,TTAATAA,TTATTAA,TTATTAG	-183,28,84	3
chr1	197865796	197866103	10a_pc1_c2_peak_3548	4.61523	*	TTAATAA,TTATTAA	-122	1
chr1	197899278	197899585	10a_pc1_c2_peak_3550	4.61523	*	CTAATAA,CTATTAA,TTAATAG,TTATTAG	-142,-151,35	3
chr1	197995223	197995534	10a_pc1_c2_peak_3554	4.42621	*	CTAATAG,CTATTAA,CTATTAG,TTAATAG	-11,-118	2
chr1	198094573	198094903	10a_pc1_c2_peak_3565	4.68815	*	CTATTAA,TTAATAA,TTAATAG,TTATTAA	-51,185	2
chr1	198105700	198106043	10a_pc1_c2_peak_3566	3.67013	*	CTAATAA,CTAATAG,CTATTAG,TTATTAG	-47,117	2
chr1	198119179	198119549	10a_pc1_c2_peak_3567	5.37132	*	CTAATAA,CTAATAG,CTATTAG,TTAATAA,TTATTAA,TTATTAG	-43,1,102,63	4
chr1	198175166	198175581	10a_pc1_c2_peak_3571	5.56034	*	CTATTAA,TTAATAG	-127	1
chr1	198235386	198235693	10a_pc1_c2_peak_3577	4.80425	*	CTAATAA,TTATTAG	-13	1
chr1	198273697	198274609	10a_pc1_c2_peak_3580	4.61523	*	TTAATAA,TTATTAA	107	1
chr1	198325974	198326487	10a_pc1_c2_peak_3582	4.06170	*	TTAATAA,TTATTAA	34	1
chr1	198387364	198387920	10a_pc1_c2_peak_3584	5.37132	*	CTATTAA,TTAATAA,TTAATAG,TTATTAA	-162,-165,175,80	4
chr1	198413219	198413526	10a_pc1_c2_peak_3586	4.23719	*	CTAATAA,TTATTAG	144	1
chr1	198430189	198430503	10a_pc1_c2_peak_3590	5.00954	*	CTAATAA,TTAATAA,TTATTAA,TTATTAG	-11,124	2
chr1	198455924	198456417	10a_pc1_c2_peak_3593	7.26153	*	CTAATAA,CTATTAA,TTAATAG,TTATTAG	26,34	2
chr1	198477819	198478141	10a_pc1_c2_peak_3594	4.80425	*	TTAATAA,TTATTAA	28	1
chr1	198499558	198500144	10a_pc1_c2_peak_3595	6.88348	*	CTATTAA,TTAATAG	-94	1
chr1	198504233	198504623	10a_pc1_c2_peak_3596	4.80425	*	CTAATAA,CTATTAA,TTAATAA,TTAATAG,TTATTAA,TTATTAG	-180,-183,-2,6,60	5
chr1	198557772	198558149	10a_pc1_c2_peak_3597	6.50544	*	CTAATAA,TTAATAA,TTATTAA,TTATTAG	-28,-82	2
chr1	198620625	198620932	10a_pc1_c2_peak_3602	4.23719	*	CTAATAA,TTATTAG	-52,-66	2
chr1	198644342	198644695	10a_pc1_c2_peak_3603	4.42621	*	TTAATAA,TTATTAA	51	1
chr1	198652405	198652772	10a_pc1_c2_peak_3604	3.67013	*	CTAATAA,TTATTAG	-175	1
chr1	198726361	198727001	10a_pc1_c2_peak_3612	4.80425	*	CTAATAA,TTATTAG	-154	1
chr1	198768414	198768791	10a_pc1_c2_peak_3616	5.18229	*	CTAATAA,TTATTAG	90	1
chr1	198831754	198832119	10a_pc1_c2_peak_3617	5.37132	*	CTAATAA,CTATTAA,TTAATAG,TTATTAG	27,7	2
chr1	198853390	198853793	10a_pc1_c2_peak_3620	5.37132	*	TTAATAA,TTATTAA	7	1
chr1	198958275	198958635	10a_pc1_c2_peak_3625	4.23719	*	CTAATAG,CTATTAA,CTATTAG,TTAATAA,TTAATAG,TTATTAA	-59,-62,8	3
chr1	199009234	199009547	10a_pc1_c2_peak_3629	4.61523	*	CTAATAA,CTATTAA,TTAATAG,TTATTAG	-107,126	2
chr1	199103443	199103962	10a_pc1_c2_peak_3637	4.61523	*	CTAATAA,TTAATAA,TTATTAA,TTATTAG	-151,-26,162,20,95	5
chr1	199104845	199105205	10a_pc1_c2_peak_3638	6.08151	*	CTATTAA,TTAATAA,TTAATAG,TTATTAA	-1,-101,165	3
chr1	199133276	199133591	10a_pc1_c2_peak_3641	3.95629	*	TTAATAA,TTATTAA	100,88	2
chr1	199137544	199137868	10a_pc1_c2_peak_3642	5.56034	*	CTAATAA,CTATTAA,TTAATAG,TTATTAG	-61,65	2
chr1	199322155	199322491	10a_pc1_c2_peak_3647	4.42621	*	CTAATAA,TTAATAA,TTATTAA,TTATTAG	-74,16	2
chr1	199339519	199340150	10a_pc1_c2_peak_3648	6.50544	*	CTATTAA,TTAATAA,TTAATAG,TTATTAA	116,82,85	3
chr1	199384109	199384418	10a_pc1_c2_peak_3650	4.20546	*	CTAATAA,CTATTAA,TTAATAG,TTATTAG	18,84	2
chr1	199422910	199423356	10a_pc1_c2_peak_3651	6.69446	*	CTAATAA,TTATTAG	52,61	2
chr1	199450131	199450634	10a_pc1_c2_peak_3653	7.68843	*	CTAATAG,CTATTAG	-15	1
chr1	199476952	199477373	10a_pc1_c2_peak_3655	2.99050	*	CTAATAA,TTAATAA,TTATTAA,TTATTAG	-172,0,131	3
chr1	199600386	199600701	10a_pc1_c2_peak_3658	3.85799	*	CTAATAA,TTATTAG	-26	1
chr1	199611121	199611558	10a_pc1_c2_peak_3659	5.56034	*	TTAATAA,TTATTAA	-187,42	2
chr1	199667539	199668076	10a_pc1_c2_peak_3663	6.50544	*	TTAATAA,TTATTAA	-80	1
chr1	199798122	199798542	10a_pc1_c2_peak_3670	4.13214	*	CTAATAA,TTAATAA,TTATTAA,TTATTAG	-136,115	2
chr1	200043044	200043351	10a_pc1_c2_peak_3676	4.42621	*	CTAATAG,CTATTAG,TTAATAA,TTATTAA	149,82	2
chr1	200046304	200046633	10a_pc1_c2_peak_3677	3.57180	*	TTAATAA,TTATTAA	32	1
chr1	200152871	200153221	10a_pc1_c2_peak_3682	3.87090	*	CTAATAA,TTATTAG	-184,39	2
chr1	200244850	200245275	10a_pc1_c2_peak_3685	5.20151	*	CTATTAA,TTAATAG	-51	1
chr1	200332854	200333161	10a_pc1_c2_peak_3688	3.91976	*	CTATTAA,TTAATAA,TTAATAG,TTATTAA	-131,5,83	3
chr1	200431545	200432012	10a_pc1_c2_peak_3690	6.08271	*	CTAATAA,TTATTAG	-42	1
chr1	200438189	200438748	10a_pc1_c2_peak_3691	9.28844	*	TTAATAA,TTATTAA	23	1
chr1	200444889	200445253	10a_pc1_c2_peak_3692	3.87090	*	CTAATAA,TTATTAG	0	1
chr1	200520281	200520720	10a_pc1_c2_peak_3693	5.08951	*	TTAATAA,TTATTAA	149,15	2
chr1	200602683	200603041	10a_pc1_c2_peak_3696	4.58938	*	CTAATAG,CTATTAA,CTATTAG,TTAATAG	-88,92	2
chr1	200788171	200788508	10a_pc1_c2_peak_3699	4.28811	*	CTAATAA,TTATTAG	-107	1
chr1	200822475	200822923	10a_pc1_c2_peak_3701	4.54576	*	CTAATAG,CTATTAG,TTAATAA,TTATTAA	167,84	2
chr1	201055807	201056114	10a_pc1_c2_peak_3702	4.04556	*	CTAATAG,CTATTAG	26,51	2
chr1	201540882	201541259	10a_pc1_c2_peak_3707	3.25594	*	CTATTAA,TTAATAA,TTAATAG,TTATTAA	-11,-182,-8,42	4
chr1	201717111	201717421	10a_pc1_c2_peak_3709	3.65910	*	TTAATAA,TTATTAA	29,50	2
chr1	202282684	202283064	10a_pc1_c2_peak_3711	4.32033	*	CTAATAA,CTAATAG,CTATTAG,TTATTAG	-55,182	2
chr1	202374720	202375097	10a_pc1_c2_peak_3719	3.46114	*	CTAATAA,TTATTAG	80,91	2
chr1	202429109	202429477	10a_pc1_c2_peak_3721	4.61563	*	CTAATAG,CTATTAG	-71	1
chr1	202550917	202551281	10a_pc1_c2_peak_3725	3.20622	*	CTAATAA,CTATTAA,TTAATAG,TTATTAG	-127,-146,74	3
chr1	202727983	202728365	10a_pc1_c2_peak_3728	4.44900	*	CTAATAA,TTATTAG	40	1
chr1	202921074	202921495	10a_pc1_c2_peak_3730	4.58871	*	CTAATAA,TTATTAG	46,5	2
chr1	203076292	203076599	10a_pc1_c2_peak_3732	3.24335	*	CTAATAA,CTATTAA,TTAATAG,TTATTAG	-17,61	2
chr1	203211961	203212339	10a_pc1_c2_peak_3734	5.86388	*	TTAATAA,TTATTAA	70,73	2
chr1	203297329	203297721	10a_pc1_c2_peak_3736	4.84390	*	CTAATAA,TTAATAA,TTATTAA,TTATTAG	-12,16	2
chr1	203325190	203325574	10a_pc1_c2_peak_3737	3.69095	*	CTATTAA,TTAATAG	-36	1
chr1	203620350	203620665	10a_pc1_c2_peak_3742	4.09249	*	CTATTAA,TTAATAA,TTAATAG,TTATTAA	-3,10	2
chr1	203694583	203694927	10a_pc1_c2_peak_3743	4.01977	*	CTAATAG,CTATTAG	17	1
chr1	203872538	203872916	10a_pc1_c2_peak_3745	4.33746	*	TTAATAA,TTATTAA	-33	1
chr1	203987062	203987536	10a_pc1_c2_peak_3746	4.80620	*	CTAATAA,TTATTAG	-6	1
chr1	204193006	204193313	10a_pc1_c2_peak_3747	3.39444	*	CTAATAA,CTATTAA,TTAATAG,TTATTAG	-57,47	2
chr1	204376376	204376787	10a_pc1_c2_peak_3751	4.66969	*	CTATTAA,TTAATAG	46	1
chr1	204526967	204527284	10a_pc1_c2_peak_3753	3.55578	*	CTAATAA,CTATTAA,TTAATAG,TTATTAG	-90,32	2
chr1	204704720	204705063	10a_pc1_c2_peak_3756	3.56191	*	CTAATAG,CTATTAG	-40	1
chr1	204900142	204900513	10a_pc1_c2_peak_3757	3.48403	*	TTAATAA,TTATTAA	-72	1
chr1	204987307	204987631	10a_pc1_c2_peak_3758	3.61981	*	TTAATAA,TTATTAA	-4,56	2
chr1	205356337	205356649	10a_pc1_c2_peak_3760	3.94580	*	TTAATAA,TTATTAA	-38,195	2
chr1	205575065	205575372	10a_pc1_c2_peak_3761	2.97337	*	TTAATAA,TTATTAA	-105	1
chr1	205578912	205579466	10a_pc1_c2_peak_3762	5.75310	*	TTAATAA,TTATTAA	-39	1
chr1	205716121	205716512	10a_pc1_c2_peak_3764	4.80125	*	CTAATAA,CTATTAA,TTAATAA,TTAATAG,TTATTAA,TTATTAG	-66,151,98	3
chr1	205761363	205761716	10a_pc1_c2_peak_3765	3.41241	*	CTAATAA,CTATTAA,TTAATAG,TTATTAG	-58,65	2
chr1	205800485	205800879	10a_pc1_c2_peak_3766	2.56106	*	TTAATAA,TTATTAA	-29	1
chr1	205830361	205831145	10a_pc1_c2_peak_3768	4.50765	*	CTAATAA,TTATTAG	-142	1
chr1	206121955	206122369	10a_pc1_c2_peak_3769	4.62549	*	CTATTAA,TTAATAA,TTAATAG,TTATTAA	-38,-41	2
chr1	206127734	206128045	10a_pc1_c2_peak_3770	3.30182	*	CTAATAA,TTATTAG	-64,96	2
chr1	206270202	206270546	10a_pc1_c2_peak_3772	2.97892	*	CTAATAA,TTAATAA,TTATTAA,TTATTAG	-20,-52,7	3
chr1	206612822	206613175	10a_pc1_c2_peak_3775	3.08366	*	TTAATAA,TTATTAA	-4,-7,38	3
chr1	206962826	206963252	10a_pc1_c2_peak_3777	5.51880	*	CTAATAA,TTATTAG	-21	1
chr1	207160593	207160917	10a_pc1_c2_peak_3778	2.73659	*	TTAATAA,TTATTAA	177,87	2
chr1	207332063	207332372	10a_pc1_c2_peak_3779	4.13214	*	CTATTAA,TTAATAA,TTAATAG,TTATTAA	-134,-22,-42	3
chr1	207427651	207428087	10a_pc1_c2_peak_3783	3.56247	*	TTAATAA,TTATTAA	25	1
chr1	207460925	207461358	10a_pc1_c2_peak_3788	5.71965	*	TTAATAA,TTATTAA	15	1
chr1	207529291	207529648	10a_pc1_c2_peak_3793	4.04817	*	CTATTAA,TTAATAG	-12,41	2
chr1	207534068	207534545	10a_pc1_c2_peak_3795	5.79624	*	CTAATAG,CTATTAG	51	1
chr1	207542704	207543011	10a_pc1_c2_peak_3796	3.85509	*	CTAATAA,TTATTAG	9	1
chr1	207619219	207619684	10a_pc1_c2_peak_3799	4.99327	*	TTAATAA,TTATTAA	39	1
chr1	207690089	207690690	10a_pc1_c2_peak_3801	5.79624	*	CTAATAA,CTATTAA,TTAATAG,TTATTAG	-38,15	2
chr1	207690952	207691458	10a_pc1_c2_peak_3802	5.62996	*	CTATTAA,TTAATAG	-184	1
chr1	207863118	207863533	10a_pc1_c2_peak_3803	4.92873	*	CTAATAA,CTATTAA,TTAATAG,TTATTAG	-188,-91	2
chr1	207938294	207938727	10a_pc1_c2_peak_3804	3.63259	*	CTAATAA,CTATTAA,TTAATAG,TTATTAG	16,48	2
chr1	207962536	207962859	10a_pc1_c2_peak_3805	4.35226	*	TTAATAA,TTATTAA	6	1
chr1	208046920	208047357	10a_pc1_c2_peak_3807	5.85031	*	CTATTAA,TTAATAG	1,29	2
chr1	208076996	208077346	10a_pc1_c2_peak_3808	3.88058	*	CTAATAA,CTAATAG,CTATTAG,TTAATAA,TTATTAA,TTATTAG	-106,-53,89	3
chr1	208459234	208459619	10a_pc1_c2_peak_3815	5.38713	*	TTAATAA,TTATTAA	25	1
chr1	208478106	208478465	10a_pc1_c2_peak_3816	3.13563	*	CTAATAA,TTATTAG	39	1
chr1	208515702	208516009	10a_pc1_c2_peak_3817	3.91683	*	CTATTAA,TTAATAG	32	1
chr1	208632842	208633529	10a_pc1_c2_peak_3820	5.20151	*	CTAATAA,CTAATAG,CTATTAG,TTAATAA,TTATTAA,TTATTAG	-168,175,34	3
chr1	208642258	208642566	10a_pc1_c2_peak_3821	3.80939	*	CTAATAG,CTATTAG,TTAATAA,TTATTAA	-103,-52,11,47	4
chr1	208721430	208721969	10a_pc1_c2_peak_3826	3.97182	*	CTAATAA,CTAATAG,CTATTAA,CTATTAG,TTAATAG,TTATTAG	-170,-69,190	3
chr1	208784663	208784997	10a_pc1_c2_peak_3830	4.36079	*	CTAATAG,CTATTAG	-22	1
chr1	208852900	208853234	10a_pc1_c2_peak_3831	3.39325	*	CTAATAG,CTATTAG,TTAATAA,TTATTAA	-142,175,191	3
chr1	208908359	208908732	10a_pc1_c2_peak_3834	5.30363	*	CTAATAA,TTATTAG	135	1
chr1	208914534	208914894	10a_pc1_c2_peak_3835	3.88058	*	CTAATAG,CTATTAG	-52,-87	2
chr1	208948858	208949192	10a_pc1_c2_peak_3837	4.49246	*	CTAATAA,TTAATAA,TTATTAA,TTATTAG	-123,-163,-57,183	4
chr1	208964904	208965212	10a_pc1_c2_peak_3838	4.15337	*	CTAATAG,CTATTAG	21	1
chr1	209022436	209022786	10a_pc1_c2_peak_3840	4.09501	*	CTAATAA,TTAATAA,TTATTAA,TTATTAG	44,53	2
chr1	209030738	209031121	10a_pc1_c2_peak_3841	4.29456	*	CTAATAA,TTATTAG	-71	1
chr1	209060473	209060780	10a_pc1_c2_peak_3843	3.50238	*	CTAATAG,CTATTAG,TTAATAA,TTATTAA	-39,115,17	3
chr1	209066336	209066815	10a_pc1_c2_peak_3844	4.31951	*	TTAATAA,TTATTAA	12	1
chr1	209092262	209092719	10a_pc1_c2_peak_3845	5.97719	*	CTAATAA,CTAATAG,CTATTAG,TTATTAG	19,3	2
chr1	209096986	209097305	10a_pc1_c2_peak_3846	4.26394	*	CTATTAA,TTAATAG	16	1
chr1	209205323	209205969	10a_pc1_c2_peak_3848	4.94701	*	CTAATAA,TTATTAG	159,71	2
chr1	209291707	209292026	10a_pc1_c2_peak_3851	4.68177	*	CTAATAA,TTAATAA,TTATTAA,TTATTAG	-85,6	2
chr1	209299110	209299637	10a_pc1_c2_peak_3852	3.62429	*	CTAATAA,TTATTAG	20	1
chr1	209414241	209414690	10a_pc1_c2_peak_3854	6.93159	*	CTATTAA,TTAATAA,TTAATAG,TTATTAA	-16,-42,142	3
chr1	209431771	209432423	10a_pc1_c2_peak_3856	6.18393	*	CTAATAG,CTATTAG	127	1
chr1	209680339	209680846	10a_pc1_c2_peak_3858	4.76312	*	CTATTAA,TTAATAA,TTAATAG,TTATTAA	-125,-188	2
chr1	209721452	209721799	10a_pc1_c2_peak_3859	4.53725	*	CTAATAG,CTATTAG	22	1
chr1	209875933	209876528	10a_pc1_c2_peak_3862	5.86331	*	CTAATAG,CTATTAG,TTAATAA,TTATTAA	-114,73,89	3
chr1	209883783	209884128	10a_pc1_c2_peak_3863	3.78805	*	CTAATAA,TTATTAG	0	1
chr1	209986741	209987163	10a_pc1_c2_peak_3865	5.18639	*	TTAATAA,TTATTAA	-15,17	2
chr1	210058285	210058709	10a_pc1_c2_peak_3866	5.47011	*	CTAATAA,CTATTAA,TTAATAA,TTAATAG,TTATTAA,TTATTAG	-75,30,44	3
chr1	210079127	210079450	10a_pc1_c2_peak_3868	5.56998	*	CTATTAA,TTAATAA,TTAATAG,TTATTAA	-165,-19,52,82	4
chr1	210140895	210141276	10a_pc1_c2_peak_3870	5.47419	*	CTAATAA,CTATTAA,TTAATAA,TTAATAG,TTATTAA,TTATTAG	-113,-131,118	3
chr1	210188778	210189109	10a_pc1_c2_peak_3872	4.23719	*	CTAATAA,TTAATAA,TTATTAA,TTATTAG	-4,33	2
chr1	210198841	210199192	10a_pc1_c2_peak_3874	3.10816	*	CTAATAA,TTATTAG	-144	1
chr1	210199456	210199843	10a_pc1_c2_peak_3875	5.37132	*	CTAATAA,TTAATAA,TTATTAA,TTATTAG	-133,153,75	3
chr1	210247309	210247617	10a_pc1_c2_peak_3881	4.61523	*	TTAATAA,TTATTAA	-147	1
chr1	210265178	210265587	10a_pc1_c2_peak_3882	3.63207	*	TTAATAA,TTATTAA	67	1
chr1	210316297	210316698	10a_pc1_c2_peak_3884	3.16503	*	CTAATAG,CTATTAA,CTATTAG,TTAATAG	-71,-89,143	3
chr1	210327183	210327564	10a_pc1_c2_peak_3885	5.18229	*	CTAATAA,CTATTAA,TTAATAA,TTAATAG,TTATTAA,TTATTAG	-177,-62,38	3
chr1	210392982	210393307	10a_pc1_c2_peak_3889	4.41659	*	CTAATAA,TTAATAA,TTATTAA,TTATTAG	-45,-82	2
chr1	210455204	210455684	10a_pc1_c2_peak_3894	3.97521	*	CTAATAA,CTATTAA,TTAATAA,TTAATAG,TTATTAA,TTATTAG	-112,-21,36	3
chr1	210493555	210494007	10a_pc1_c2_peak_3895	4.04944	*	CTAATAA,TTATTAG	-54,11	2
chr1	210528013	210528320	10a_pc1_c2_peak_3896	4.38283	*	CTAATAA,TTATTAG	-43	1
chr1	210721884	210722329	10a_pc1_c2_peak_3901	4.97847	*	CTAATAG,CTATTAA,CTATTAG,TTAATAG	140,78	2
chr1	210849424	210849776	10a_pc1_c2_peak_3904	4.38231	*	TTAATAA,TTATTAA	13	1
chr1	211003147	211003454	10a_pc1_c2_peak_3905	4.16086	*	TTAATAA,TTATTAA	-84,115,126,129	4
chr1	211048522	211048837	10a_pc1_c2_peak_3907	3.06755	*	CTAATAA,CTAATAG,CTATTAA,CTATTAG,TTAATAA,TTAATAG,TTATTAA,TTATTAG	-170,-93,112,121	4
chr1	211235799	211236128	10a_pc1_c2_peak_3911	4.43883	*	CTAATAA,TTAATAA,TTATTAA,TTATTAG	-46,4	2
chr1	211286217	211286527	10a_pc1_c2_peak_3914	4.53153	*	TTAATAA,TTATTAA	-14	1
chr1	211298990	211299334	10a_pc1_c2_peak_3915	3.65910	*	TTAATAA,TTATTAA	-20,-8	2
chr1	211314011	211314361	10a_pc1_c2_peak_3916	4.16710	*	CTATTAA,TTAATAA,TTAATAG,TTATTAA	-24,-32,-35,-90	4
chr1	211480092	211480431	10a_pc1_c2_peak_3919	5.37132	*	CTATTAA,TTAATAG	-31	1
chr1	211484752	211485069	10a_pc1_c2_peak_3920	4.61523	*	TTAATAA,TTATTAA	76	1
chr1	211559794	211560150	10a_pc1_c2_peak_3921	4.49589	*	CTAATAA,CTATTAA,TTAATAG,TTATTAG	-60,-63,24	3
chr1	211565421	211566336	10a_pc1_c2_peak_3923	5.57902	*	CTATTAA,TTAATAA,TTAATAG,TTATTAA	-116,181	2
chr1	211616215	211616629	10a_pc1_c2_peak_3924	5.13113	*	TTAATAA,TTATTAA	-51	1
chr1	212038766	212039179	10a_pc1_c2_peak_3932	4.34808	*	TTAATAA,TTATTAA	-61	1
chr1	212185932	212186286	10a_pc1_c2_peak_3937	5.15099	*	CTAATAA,TTAATAA,TTATTAA,TTATTAG	-141,38	2
chr1	212464864	212465345	10a_pc1_c2_peak_3939	5.92500	*	CTAATAA,CTATTAA,TTAATAG,TTATTAG	-130,-54	2
chr1	212480599	212480913	10a_pc1_c2_peak_3940	4.44487	*	CTAATAA,TTATTAG	-102,123	2
chr1	212488342	212488649	10a_pc1_c2_peak_3941	4.15771	*	CTAATAA,TTAATAA,TTATTAA,TTATTAG	-144,34	2
chr1	212514183	212514578	10a_pc1_c2_peak_3945	3.95629	*	CTAATAA,CTAATAG,CTATTAA,CTATTAG,TTAATAG,TTATTAG	-152,12,5,53	4
chr1	212908198	212908579	10a_pc1_c2_peak_3950	4.86809	*	CTAATAA,TTATTAG	-70,187,71	3
chr1	213112552	213112892	10a_pc1_c2_peak_3954	3.55578	*	CTATTAA,TTAATAA,TTAATAG,TTATTAA	-10,-13,-2	3
chr1	213393377	213393780	10a_pc1_c2_peak_3960	5.28291	*	TTAATAA,TTATTAA	-14	1
chr1	213461057	213461364	10a_pc1_c2_peak_3961	3.97876	*	TTAATAA,TTATTAA	90	1
chr1	213513675	213514005	10a_pc1_c2_peak_3962	3.40971	*	TTAATAA,TTATTAA	-80	1
chr1	213538508	213538946	10a_pc1_c2_peak_3963	4.78232	*	TTAATAA,TTATTAA	86	1
chr1	213598710	213599071	10a_pc1_c2_peak_3964	4.32498	*	CTAATAA,CTAATAG,CTATTAG,TTATTAG	28,88	2
chr1	213645477	213645878	10a_pc1_c2_peak_3966	5.91851	*	CTAATAG,CTATTAG,TTAATAA,TTATTAA	-81,41	2
chr1	213670968	213671604	10a_pc1_c2_peak_3967	5.88097	*	CTAATAA,TTATTAG	-15	1
chr1	213782013	213782404	10a_pc1_c2_peak_3969	4.12210	*	CTATTAA,TTAATAG	-16	1
chr1	213935838	213936185	10a_pc1_c2_peak_3975	3.92352	*	CTAATAA,CTATTAA,TTAATAG,TTATTAG	-109,-25,56	3
chr1	213999168	213999489	10a_pc1_c2_peak_3976	4.33295	*	TTAATAA,TTATTAA	-194	1
chr1	214003017	214003474	10a_pc1_c2_peak_3977	5.69668	*	CTAATAG,CTATTAG,TTAATAA,TTATTAA	-19,1	2
chr1	214018816	214019232	10a_pc1_c2_peak_3978	5.44494	*	CTATTAA,TTAATAG	-71	1
chr1	214119767	214120091	10a_pc1_c2_peak_3980	5.37132	*	CTATTAA,TTAATAA,TTAATAG,TTATTAA	-167,-175,-48,155	4
chr1	214250883	214251195	10a_pc1_c2_peak_3984	3.24583	*	CTAATAA,CTATTAA,TTAATAG,TTATTAG	-35,118	2
chr1	214359944	214360513	10a_pc1_c2_peak_3988	4.46077	*	TTAATAA,TTATTAA	78	1
chr1	214512956	214513323	10a_pc1_c2_peak_3989	5.35612	*	TTAATAA,TTATTAA	-88	1
chr1	214549883	214550337	10a_pc1_c2_peak_3991	5.22789	*	CTAATAA,CTATTAA,TTAATAG,TTATTAG	-161,-71	2
chr1	214709753	214710157	10a_pc1_c2_peak_3993	3.61990	*	CTAATAG,CTATTAG,TTAATAA,TTATTAA	-124,197	2
chr1	214951429	214951836	10a_pc1_c2_peak_4000	4.32738	*	CTATTAA,TTAATAA,TTAATAG,TTATTAA	-4,92	2
chr1	215038230	215038605	10a_pc1_c2_peak_4001	3.39957	*	TTAATAA,TTATTAA	-81	1
chr1	215048411	215048814	10a_pc1_c2_peak_4002	6.52331	*	TTAATAA,TTATTAA	-13,-3	2
chr1	215111242	215111683	10a_pc1_c2_peak_4007	6.68000	*	CTAATAA,TTATTAG	74	1
chr1	215120422	215120805	10a_pc1_c2_peak_4009	3.85915	*	CTAATAG,CTATTAG	88	1
chr1	215150816	215151196	10a_pc1_c2_peak_4010	4.10972	*	CTAATAA,TTAATAA,TTATTAA,TTATTAG	-2,-74,97	3
chr1	215182022	215182329	10a_pc1_c2_peak_4012	2.63752	*	CTAATAG,CTATTAG	-33,-44	2
chr1	215213386	215214083	10a_pc1_c2_peak_4014	5.89138	*	CTAATAA,CTATTAA,TTAATAG,TTATTAG	-163,165	2
chr1	215310722	215311029	10a_pc1_c2_peak_4019	3.67013	*	CTAATAA,CTAATAG,CTATTAG,TTATTAG	-159,158	2
chr1	215374746	215375055	10a_pc1_c2_peak_4023	4.48067	*	CTAATAG,CTATTAA,CTATTAG,TTAATAA,TTAATAG,TTATTAA	-51,43,65	3
chr1	215375841	215376235	10a_pc1_c2_peak_4024	3.81412	*	CTAATAA,TTAATAA,TTATTAA,TTATTAG	-73,74	2
chr1	215398475	215398925	10a_pc1_c2_peak_4026	4.65028	*	CTAATAA,CTATTAA,TTAATAG,TTATTAG	-17,3	2
chr1	215414863	215415522	10a_pc1_c2_peak_4028	5.56529	*	CTAATAA,TTATTAG	93	1
chr1	215418930	215419237	10a_pc1_c2_peak_4029	3.22582	*	CTATTAA,TTAATAG	16	1
chr1	215419477	215419953	10a_pc1_c2_peak_4030	6.63053	*	CTAATAA,TTAATAA,TTATTAA,TTATTAG	-18,93	2
chr1	215447460	215447931	10a_pc1_c2_peak_4032	3.40649	*	CTAATAA,CTAATAG,CTATTAG,TTATTAG	-74,189	2
chr1	215453560	215453886	10a_pc1_c2_peak_4034	5.74936	*	CTATTAA,TTAATAG	60	1
chr1	215471204	215471511	10a_pc1_c2_peak_4035	2.86584	*	CTAATAA,TTATTAG	-187	1
chr1	215512285	215512936	10a_pc1_c2_peak_4038	6.64032	*	CTAATAA,TTAATAA,TTATTAA,TTATTAG	-135,-148,25	3
chr1	215522027	215522464	10a_pc1_c2_peak_4040	4.80425	*	CTAATAA,CTAATAG,CTATTAG,TTATTAG	-159,-16	2
chr1	215544876	215545271	10a_pc1_c2_peak_4043	5.38685	*	TTAATAA,TTATTAA	-5	1
chr1	215547327	215547691	10a_pc1_c2_peak_4044	6.01507	*	CTAATAA,TTATTAG	-2	1
chr1	215579754	215580340	10a_pc1_c2_peak_4045	5.84029	*	CTAATAA,CTATTAA,TTAATAA,TTAATAG,TTATTAA,TTATTAG	150,178,31,8	4
chr1	215678227	215678599	10a_pc1_c2_peak_4049	4.80425	*	CTAATAA,TTAATAA,TTATTAA,TTATTAG	-64,10,136	3
chr1	215727689	215728017	10a_pc1_c2_peak_4050	4.88150	*	CTAATAA,TTATTAG	53	1
chr1	215964569	215964931	10a_pc1_c2_peak_4066	4.66225	*	CTAATAA,TTAATAA,TTATTAA,TTATTAG	-10,-102	2
chr1	215993125	215993503	10a_pc1_c2_peak_4069	5.54470	*	CTAATAA,CTATTAA,TTAATAG,TTATTAG	-10,2	2
chr1	216033813	216034120	10a_pc1_c2_peak_4073	3.74693	*	CTAATAA,TTATTAG	-164,140	2
chr1	216117736	216118102	10a_pc1_c2_peak_4082	5.56034	*	TTAATAA,TTATTAA	-25,121	2
chr1	216121141	216121498	10a_pc1_c2_peak_4083	4.61523	*	CTAATAA,TTATTAG	169,4	2
chr1	216135466	216135867	10a_pc1_c2_peak_4084	4.61523	*	TTAATAA,TTATTAA	93	1
chr1	216161706	216162071	10a_pc1_c2_peak_4089	5.72119	*	CTAATAA,TTAATAA,TTATTAA,TTATTAG	1,13,145	3
chr1	216221318	216221879	10a_pc1_c2_peak_4095	7.35733	*	CTATTAA,TTAATAG	73	1
chr1	216222342	216222724	10a_pc1_c2_peak_4096	4.98094	*	CTAATAA,CTATTAA,TTAATAG,TTATTAG	-100,70	2
chr1	216291423	216291730	10a_pc1_c2_peak_4101	4.04817	*	TTAATAA,TTATTAA	6	1
chr1	216362690	216363084	10a_pc1_c2_peak_4105	5.74936	*	TTAATAA,TTATTAA	113,65,91	3
chr1	216372530	216372878	10a_pc1_c2_peak_4107	4.58520	*	CTAATAA,TTATTAG	72	1
chr1	216377954	216378429	10a_pc1_c2_peak_4108	4.80425	*	CTAATAA,CTATTAA,TTAATAG,TTATTAG	163,88	2
chr1	216386064	216386497	10a_pc1_c2_peak_4109	8.20663	*	CTAATAG,CTATTAG,TTAATAA,TTATTAA	-12,189	2
chr1	216411813	216412176	10a_pc1_c2_peak_4110	3.87099	*	TTAATAA,TTATTAA	48,84	2
chr1	216445409	216445994	10a_pc1_c2_peak_4112	5.74936	*	CTAATAA,TTAATAA,TTATTAA,TTATTAG	-99,132,42	3
chr1	216452067	216452375	10a_pc1_c2_peak_4113	4.23719	*	TTAATAA,TTATTAA	194	1
chr1	216461495	216461925	10a_pc1_c2_peak_4114	5.79624	*	TTAATAA,TTATTAA	-63,-66	2
chr1	216520611	216521096	10a_pc1_c2_peak_4122	3.57615	*	CTAATAG,CTATTAG	-33	1
chr1	216560771	216561098	10a_pc1_c2_peak_4125	4.23719	*	CTAATAA,CTATTAA,TTAATAG,TTATTAG	-55,78	2
chr1	216631963	216632271	10a_pc1_c2_peak_4131	4.61523	*	CTATTAA,TTAATAG	-41,-89	2
chr1	216639622	216640101	10a_pc1_c2_peak_4133	8.01761	*	CTATTAA,TTAATAG	181	1
chr1	216652550	216652940	10a_pc1_c2_peak_4135	5.30312	*	CTAATAG,CTATTAG	5	1
chr1	216690608	216690915	10a_pc1_c2_peak_4138	4.99327	*	TTAATAA,TTATTAA	79	1
chr1	216714238	216714679	10a_pc1_c2_peak_4140	5.37132	*	CTAATAA,TTAATAA,TTATTAA,TTATTAG	-3,-50,-96,48	4
chr1	216727981	216728288	10a_pc1_c2_peak_4141	4.06170	*	CTAATAG,CTATTAG,TTAATAA,TTATTAA	150,23	2
chr1	216743109	216743510	10a_pc1_c2_peak_4143	4.42621	*	CTAATAA,TTATTAG	100	1
chr1	216760513	216760871	10a_pc1_c2_peak_4145	3.48870	*	CTAATAG,CTATTAG,TTAATAA,TTATTAA	169,90	2
chr1	216772623	216772977	10a_pc1_c2_peak_4147	4.17344	*	TTAATAA,TTATTAA	105	1
chr1	216791105	216791579	10a_pc1_c2_peak_4148	4.80425	*	CTAATAA,TTATTAG	67	1
chr1	216809269	216809576	10a_pc1_c2_peak_4149	4.23515	*	CTAATAG,CTATTAA,CTATTAG,TTAATAG	-134,59,80	3
chr1	216857877	216858266	10a_pc1_c2_peak_4151	5.56034	*	CTAATAG,CTATTAG	37	1
chr1	216892817	216893276	10a_pc1_c2_peak_4154	4.99327	*	CTAATAA,CTAATAG,CTATTAG,TTATTAG	-129,73	2
chr1	216894375	216894781	10a_pc1_c2_peak_4155	4.99327	*	CTATTAA,TTAATAA,TTAATAG,TTATTAA	-141,114,140	3
chr1	216934831	216935429	10a_pc1_c2_peak_4158	5.88097	*	CTATTAA,TTAATAG	181	1
chr1	216972006	216972446	10a_pc1_c2_peak_4159	4.43576	*	TTAATAA,TTATTAA	20	1
chr1	216987230	216987598	10a_pc1_c2_peak_4160	2.75518	*	TTAATAA,TTATTAA	-159	1
chr1	216989361	216989822	10a_pc1_c2_peak_4161	5.00052	*	CTATTAA,TTAATAA,TTAATAG,TTATTAA	18,45,55	3
chr1	216990701	216991073	10a_pc1_c2_peak_4162	4.61759	*	CTAATAA,TTATTAG	-91	1
chr1	217035164	217035495	10a_pc1_c2_peak_4165	5.55098	*	CTAATAG,CTATTAG	20	1
chr1	217124444	217124833	10a_pc1_c2_peak_4172	5.55098	*	CTAATAA,TTATTAG	43	1
chr1	217131060	217131468	10a_pc1_c2_peak_4173	2.56329	*	CTATTAA,TTAATAG	188	1
chr1	217293312	217293619	10a_pc1_c2_peak_4182	4.00921	*	CTAATAA,TTATTAG	-84	1
chr1	217300109	217300439	10a_pc1_c2_peak_4183	4.72461	*	CTAATAA,TTATTAG	111	1
chr1	217321051	217321571	10a_pc1_c2_peak_4184	8.01761	*	CTAATAA,TTAATAA,TTATTAA,TTATTAG	-11,138	2
chr1	217345716	217346112	10a_pc1_c2_peak_4187	4.44839	*	CTAATAA,TTATTAG	8	1
chr1	217371253	217371560	10a_pc1_c2_peak_4188	2.51986	*	TTAATAA,TTATTAA	-56,56	2
chr1	217448106	217448462	10a_pc1_c2_peak_4192	3.72887	*	CTAATAG,CTATTAG	29	1
chr1	217492693	217493194	10a_pc1_c2_peak_4194	4.85933	*	TTAATAA,TTATTAA	-3,11	2
chr1	217508590	217508928	10a_pc1_c2_peak_4197	3.85509	*	CTAATAA,TTATTAG	10	1
chr1	217551586	217551919	10a_pc1_c2_peak_4198	4.08079	*	CTAATAA,TTATTAG	55	1
chr1	217564853	217565358	10a_pc1_c2_peak_4199	5.79485	*	CTAATAA,CTAATAG,CTATTAG,TTATTAG	-2,-22,150	3
chr1	217581489	217581797	10a_pc1_c2_peak_4201	4.94190	*	TTAATAA,TTATTAA	-23,-97	2
chr1	217619028	217619335	10a_pc1_c2_peak_4203	3.85915	*	TTAATAA,TTATTAA	-71,68,98	3
chr1	217621770	217622205	10a_pc1_c2_peak_4204	4.71814	*	CTAATAA,TTATTAG	33,49	2
chr1	217622906	217623373	10a_pc1_c2_peak_4205	5.89768	*	CTAATAA,TTATTAG	65	1
chr1	217680814	217681236	10a_pc1_c2_peak_4213	5.02061	*	CTAATAA,CTATTAA,TTAATAG,TTATTAG	-91,109	2
chr1	217681875	217682184	10a_pc1_c2_peak_4214	3.69898	*	TTAATAA,TTATTAA	-181,-72	2
chr1	217690949	217691336	10a_pc1_c2_peak_4215	3.71479	*	CTAATAA,TTATTAG	15,41	2
chr1	217739671	217740102	10a_pc1_c2_peak_4220	4.85391	*	TTAATAA,TTATTAA	-47,53	2
chr1	217782246	217782574	10a_pc1_c2_peak_4224	3.67013	*	TTAATAA,TTATTAA	43	1
chr1	217786820	217787449	10a_pc1_c2_peak_4225	4.61523	*	CTAATAA,TTATTAG	122	1
chr1	217817512	217817851	10a_pc1_c2_peak_4230	4.20546	*	CTAATAA,TTATTAG	-48,110	2
chr1	217888553	217888960	10a_pc1_c2_peak_4238	5.13746	*	CTAATAG,CTATTAA,CTATTAG,TTAATAG	57,71	2
chr1	217918134	217918592	10a_pc1_c2_peak_4239	5.37132	*	CTAATAA,TTAATAA,TTATTAA,TTATTAG	-62,47,50	3
chr1	217918772	217919217	10a_pc1_c2_peak_4240	5.37132	*	CTAATAG,CTATTAA,CTATTAG,TTAATAA,TTAATAG,TTATTAA	-46,-96,34	3
chr1	217931379	217931778	10a_pc1_c2_peak_4243	4.54776	*	TTAATAA,TTATTAA	13	1
chr1	218013209	218013573	10a_pc1_c2_peak_4252	5.54470	*	TTAATAA,TTATTAA	28,47	2
chr1	218259456	218259834	10a_pc1_c2_peak_4261	5.69668	*	CTAATAG,CTATTAG	-16,-60	2
chr1	218260235	218260603	10a_pc1_c2_peak_4262	5.27426	*	TTAATAA,TTATTAA	109,31	2
chr1	218377074	218377625	10a_pc1_c2_peak_4270	5.63931	*	CTAATAA,TTATTAG	-92	1
chr1	218399191	218399649	10a_pc1_c2_peak_4275	3.26839	*	CTAATAA,TTATTAG	-141	1
chr1	218423737	218424105	10a_pc1_c2_peak_4276	4.35752	*	CTAATAA,TTATTAG	-10	1
chr1	218431262	218431599	10a_pc1_c2_peak_4279	4.58067	*	CTATTAA,TTAATAG	-121	1
chr1	218447998	218448349	10a_pc1_c2_peak_4280	5.02729	*	CTATTAA,TTAATAG	23	1
chr1	218527723	218528197	10a_pc1_c2_peak_4285	5.41547	*	CTAATAG,CTATTAG	-9	1
chr1	218566176	218566498	10a_pc1_c2_peak_4287	4.00986	*	CTAATAA,TTATTAG	-87,111	2
chr1	218587883	218588201	10a_pc1_c2_peak_4288	3.43241	*	CTAATAA,CTATTAA,TTAATAG,TTATTAG	-151,36	2
chr1	218630184	218630560	10a_pc1_c2_peak_4290	5.46751	*	CTATTAA,TTAATAG	94	1
chr1	218649836	218650469	10a_pc1_c2_peak_4293	3.91779	*	CTAATAG,CTATTAG	-94	1
chr1	218652662	218653042	10a_pc1_c2_peak_4294	4.47126	*	TTAATAA,TTATTAA	1,42	2
chr1	218666642	218667241	10a_pc1_c2_peak_4296	9.46065	*	CTAATAG,CTATTAG	113	1
chr1	218754098	218754526	10a_pc1_c2_peak_4298	4.17691	*	CTAATAG,CTATTAA,CTATTAG,TTAATAG	-41,-8	2
chr1	218783658	218783981	10a_pc1_c2_peak_4299	4.92897	*	TTAATAA,TTATTAA	-39	1
chr1	218798316	218798628	10a_pc1_c2_peak_4300	4.77806	*	CTAATAA,TTATTAG	37	1
chr1	218896555	218896879	10a_pc1_c2_peak_4304	5.02061	*	TTAATAA,TTATTAA	-9,0	2
chr1	218907989	218908350	10a_pc1_c2_peak_4305	4.42621	*	TTAATAA,TTATTAA	42	1
chr1	218912269	218912656	10a_pc1_c2_peak_4306	5.85309	*	CTAATAA,CTAATAG,CTATTAG,TTAATAA,TTATTAA,TTATTAG	-15,-38,172	3
chr1	219022510	219022817	10a_pc1_c2_peak_4309	4.80425	*	CTAATAG,CTATTAA,CTATTAG,TTAATAG	25,54	2
chr1	219118474	219118875	10a_pc1_c2_peak_4316	5.54527	*	CTAATAA,TTATTAG	-30	1
chr1	219135750	219136087	10a_pc1_c2_peak_4318	4.58325	*	CTAATAG,CTATTAG	-73,112	2
chr1	219272189	219272682	10a_pc1_c2_peak_4325	8.25561	*	CTATTAA,TTAATAA,TTAATAG,TTATTAA	-16,-64,5	3
chr1	219293558	219293892	10a_pc1_c2_peak_4326	4.30927	*	TTAATAA,TTATTAA	-46	1
chr1	219336542	219336916	10a_pc1_c2_peak_4330	3.78650	*	CTATTAA,TTAATAA,TTAATAG,TTATTAA	-118,-129,80	3
chr1	219438573	219438998	10a_pc1_c2_peak_4338	3.63259	*	TTAATAA,TTATTAA	125,154	2
chr1	219480736	219481055	10a_pc1_c2_peak_4341	3.26925	*	TTAATAA,TTATTAA	-15	1
chr1	219491852	219492191	10a_pc1_c2_peak_4342	4.46077	*	CTAATAA,TTAATAA,TTATTAA,TTATTAG	-122,-132	2
chr1	219502119	219502658	10a_pc1_c2_peak_4343	5.01482	*	CTAATAA,TTAATAA,TTATTAA,TTATTAG	-100,-119,-6	3
chr1	219577474	219577827	10a_pc1_c2_peak_4347	5.00447	*	CTAATAA,TTATTAG	66	1
chr1	219578147	219578455	10a_pc1_c2_peak_4348	4.39307	*	TTAATAA,TTATTAA	62	1
chr1	219614069	219614547	10a_pc1_c2_peak_4350	4.52250	*	CTAATAA,CTAATAG,CTATTAG,TTATTAG	-43,39	2
chr1	219651098	219651490	10a_pc1_c2_peak_4351	5.42410	*	CTAATAA,TTATTAG	28,40	2
chr1	219667938	219668245	10a_pc1_c2_peak_4355	4.42621	*	TTAATAA,TTATTAA	134	1
chr1	219703448	219703767	10a_pc1_c2_peak_4357	4.28286	*	CTATTAA,TTAATAG	36	1
chr1	219722963	219723410	10a_pc1_c2_peak_4358	5.36336	*	CTAATAA,TTATTAG	-11,-29	2
chr1	219729863	219730200	10a_pc1_c2_peak_4359	5.31443	*	CTAATAG,CTATTAA,CTATTAG,TTAATAG	20,4	2
chr1	219819507	219819814	10a_pc1_c2_peak_4361	4.01785	*	CTAATAA,TTAATAA,TTATTAA,TTATTAG	130,79	2
chr1	219828139	219828614	10a_pc1_c2_peak_4362	4.57695	*	TTAATAA,TTATTAA	14,35	2
chr1	219895045	219895429	10a_pc1_c2_peak_4366	3.35655	*	CTAATAA,TTATTAG	-37	1
chr1	219943708	219944031	10a_pc1_c2_peak_4369	3.45363	*	CTAATAG,CTATTAG	113,50	2
chr1	219997961	219998290	10a_pc1_c2_peak_4371	4.02965	*	CTAATAA,TTAATAA,TTATTAA,TTATTAG	-14,-38	2
chr1	220053082	220053583	10a_pc1_c2_peak_4375	5.56034	*	CTAATAA,TTAATAA,TTATTAA,TTATTAG	-157,126	2
chr1	220104096	220104410	10a_pc1_c2_peak_4376	3.58523	*	CTAATAG,CTATTAG	60	1
chr1	220179796	220180133	10a_pc1_c2_peak_4378	4.67891	*	CTAATAA,TTAATAA,TTATTAA,TTATTAG	-108,-17,-73	3
chr1	220202778	220203207	10a_pc1_c2_peak_4380	4.34808	*	TTAATAA,TTATTAA	29	1
chr1	220247588	220247895	10a_pc1_c2_peak_4382	3.59474	*	CTAATAA,CTATTAA,TTAATAG,TTATTAG	-12,-156,-5	3
chr1	220279276	220279743	10a_pc1_c2_peak_4383	4.11863	*	CTATTAA,TTAATAA,TTAATAG,TTATTAA	-67,78	2
chr1	220367288	220367634	10a_pc1_c2_peak_4385	4.44786	*	CTAATAG,CTATTAG,TTAATAA,TTATTAA	-146,-23	2
chr1	220371778	220372164	10a_pc1_c2_peak_4386	3.73284	*	CTAATAA,TTAATAA,TTATTAA,TTATTAG	1,22	2
chr1	220382655	220383143	10a_pc1_c2_peak_4387	7.53079	*	CTAATAA,TTATTAG	47	1
chr1	220457319	220457726	10a_pc1_c2_peak_4390	4.79151	*	CTAATAA,TTAATAA,TTATTAA,TTATTAG	-172,-22,11	3
chr1	220465856	220466198	10a_pc1_c2_peak_4391	4.10972	*	CTAATAA,CTATTAA,TTAATAG,TTATTAG	-18,28	2
chr1	220571965	220572272	10a_pc1_c2_peak_4392	3.78114	*	CTATTAA,TTAATAA,TTAATAG,TTATTAA	-12,-15	2
chr1	220602506	220602996	10a_pc1_c2_peak_4393	3.46114	*	CTATTAA,TTAATAA,TTAATAG,TTATTAA	-18,-21	2
chr1	220610604	220610914	10a_pc1_c2_peak_4394	3.50177	*	CTAATAA,CTAATAG,CTATTAA,CTATTAG,TTAATAG,TTATTAG	-178,-64,136	3
chr1	220647874	220648319	10a_pc1_c2_peak_4396	6.64382	*	CTAATAA,TTATTAG	-30	1
chr1	220704193	220704513	10a_pc1_c2_peak_4398	3.19429	*	TTAATAA,TTATTAA	-92	1
chr1	220721511	220721871	10a_pc1_c2_peak_4400	4.85251	*	CTAATAA,TTATTAG	-26	1
chr1	220793756	220794116	10a_pc1_c2_peak_4406	5.89391	*	TTAATAA,TTATTAA	39	1
chr1	220802278	220802625	10a_pc1_c2_peak_4407	4.80893	*	TTAATAA,TTATTAA	-51	1
chr1	220940413	220940813	10a_pc1_c2_peak_4411	6.24339	*	TTAATAA,TTATTAA	-106	1
chr1	221001694	221002194	10a_pc1_c2_peak_4412	7.20422	*	CTATTAA,TTAATAG	-52,20	2
chr1	221014804	221015156	10a_pc1_c2_peak_4413	3.32715	*	CTAATAA,TTATTAG	14	1
chr1	221043129	221043608	10a_pc1_c2_peak_4415	5.75173	*	CTATTAA,TTAATAA,TTAATAG,TTATTAA	-79,117,93	3
chr1	221084743	221085168	10a_pc1_c2_peak_4417	3.40559	*	CTAATAA,TTAATAA,TTATTAA,TTATTAG	-12,-42,12	3
chr1	221114207	221114621	10a_pc1_c2_peak_4419	4.48534	*	CTAATAA,TTAATAA,TTATTAA,TTATTAG	-52,-89	2
chr1	221203763	221204236	10a_pc1_c2_peak_4422	6.36351	*	CTAATAG,CTATTAA,CTATTAG,TTAATAA,TTAATAG,TTATTAA	-148,18,31	3
chr1	221259029	221259383	10a_pc1_c2_peak_4424	5.66291	*	CTAATAA,TTATTAG	-26,140	2
chr1	221287995	221288396	10a_pc1_c2_peak_4427	5.72119	*	CTAATAA,CTAATAG,CTATTAA,CTATTAG,TTAATAG,TTATTAG	-42,175,192	3
chr1	221290026	221290416	10a_pc1_c2_peak_4428	6.66351	*	CTATTAA,TTAATAG	-9	1
chr1	221298888	221299215	10a_pc1_c2_peak_4429	5.37132	*	CTATTAA,TTAATAA,TTAATAG,TTATTAA	-31,-99,89	3
chr1	221315077	221315585	10a_pc1_c2_peak_4431	4.68117	*	CTAATAA,TTATTAG	39	1
chr1	221397079	221397428	10a_pc1_c2_peak_4433	4.64370	*	TTAATAA,TTATTAA	-1	1
chr1	221462609	221463140	10a_pc1_c2_peak_4435	5.17603	*	TTAATAA,TTATTAA	8	1
chr1	221486790	221487118	10a_pc1_c2_peak_4437	4.13214	*	CTAATAA,TTAATAA,TTATTAA,TTATTAG	-48,15	2
chr1	221526702	221527105	10a_pc1_c2_peak_4439	3.34348	*	CTAATAA,TTATTAG	-28	1
chr1	221539537	221540021	10a_pc1_c2_peak_4440	6.26912	*	CTAATAG,CTATTAG	26	1
chr1	221596251	221596633	10a_pc1_c2_peak_4443	3.97057	*	CTAATAA,TTAATAA,TTATTAA,TTATTAG	-5,-66,162	3
chr1	221597232	221597672	10a_pc1_c2_peak_4444	4.25497	*	CTATTAA,TTAATAA,TTAATAG,TTATTAA	-37,81	2
chr1	221758879	221759375	10a_pc1_c2_peak_4450	6.31642	*	CTAATAG,CTATTAG,TTAATAA,TTATTAA	-162,45,8	3
chr1	221765094	221765418	10a_pc1_c2_peak_4451	4.48534	*	CTAATAA,TTATTAG	12	1
chr1	221783386	221784177	10a_pc1_c2_peak_4454	5.63636	*	CTAATAA,TTAATAA,TTATTAA,TTATTAG	-188,21	2
chr1	221851905	221852389	10a_pc1_c2_peak_4457	4.15337	*	TTAATAA,TTATTAA	191	1
chr1	221856206	221856560	10a_pc1_c2_peak_4458	3.30622	*	CTAATAA,TTAATAA,TTATTAA,TTATTAG	-138,-14	2
chr1	221970172	221970562	10a_pc1_c2_peak_4460	5.03644	*	CTATTAA,TTAATAA,TTAATAG,TTATTAA	-25,88	2
chr1	222372411	222372718	10a_pc1_c2_peak_4472	3.61488	*	CTATTAA,TTAATAG	47	1
chr1	222381069	222381423	10a_pc1_c2_peak_4473	5.37132	*	TTAATAA,TTATTAA	154,40	2
chr1	222397735	222398235	10a_pc1_c2_peak_4474	4.16710	*	TTAATAA,TTATTAA	-173	1
chr1	222480383	222480811	10a_pc1_c2_peak_4477	5.94624	*	CTAATAA,TTAATAA,TTATTAA,TTATTAG	-1,-56,27,37	4
chr1	222495060	222495378	10a_pc1_c2_peak_4478	3.94274	*	TTAATAA,TTATTAA	-88	1
chr1	222692477	222692827	10a_pc1_c2_peak_4480	3.94484	*	TTAATAA,TTATTAA	-54	1
chr1	222749169	222749671	10a_pc1_c2_peak_4481	6.11042	*	CTAATAA,TTATTAG	-3	1
chr1	222832361	222832768	10a_pc1_c2_peak_4486	3.17074	*	CTAATAG,CTATTAG,TTAATAA,TTATTAA	-33,134	2
chr1	222981259	222981573	10a_pc1_c2_peak_4490	2.99443	*	CTAATAA,TTATTAG	85,94	2
chr1	222984535	222984866	10a_pc1_c2_peak_4491	3.62165	*	TTAATAA,TTATTAA	-31,-57	2
chr1	223097855	223098186	10a_pc1_c2_peak_4498	4.00921	*	CTATTAA,TTAATAA,TTAATAG,TTATTAA	-20,110	2
chr1	223465367	223465689	10a_pc1_c2_peak_4500	3.70039	*	CTAATAA,TTATTAG	-37	1
chr1	224175233	224175680	10a_pc1_c2_peak_4504	7.47744	*	TTAATAA,TTATTAA	-76	1
chr1	224218404	224218803	10a_pc1_c2_peak_4507	5.62515	*	CTAATAA,TTAATAA,TTATTAA,TTATTAG	152,65	2
chr1	224379472	224379826	10a_pc1_c2_peak_4508	3.81646	*	CTAATAA,TTAATAA,TTATTAA,TTATTAG	-11,71	2
chr1	224428971	224429328	10a_pc1_c2_peak_4510	3.39314	*	CTAATAA,TTAATAA,TTATTAA,TTATTAG	24,88	2
chr1	224617159	224617466	10a_pc1_c2_peak_4514	3.25350	*	CTAATAA,CTAATAG,CTATTAG,TTATTAG	-168,94	2
chr1	224848276	224848616	10a_pc1_c2_peak_4519	3.89949	*	TTAATAA,TTATTAA	184	1
chr1	225009356	225009710	10a_pc1_c2_peak_4521	4.19689	*	CTAATAA,TTATTAG	-189,37,61	3
chr1	225034794	225035202	10a_pc1_c2_peak_4523	4.24559	*	TTAATAA,TTATTAA	-112	1
chr1	225042306	225042699	10a_pc1_c2_peak_4524	4.56973	*	CTAATAA,TTAATAA,TTATTAA,TTATTAG	-78,-93,83	3
chr1	225072749	225073172	10a_pc1_c2_peak_4525	5.45273	*	CTAATAA,TTAATAA,TTATTAA,TTATTAG	-79,-82,34	3
chr1	225147399	225147734	10a_pc1_c2_peak_4527	3.85915	*	CTAATAA,TTAATAA,TTATTAA,TTATTAG	-159,-60	2
chr1	225156837	225157375	10a_pc1_c2_peak_4529	3.10816	*	CTAATAG,CTATTAA,CTATTAG,TTAATAG	-24,-33	2
chr1	225238734	225239234	10a_pc1_c2_peak_4533	5.56529	*	CTAATAA,CTAATAG,CTATTAA,CTATTAG,TTAATAG,TTATTAG	-43,40,98	3
chr1	225366661	225366982	10a_pc1_c2_peak_4537	4.58032	*	CTAATAA,TTATTAG	-6	1
chr1	225382408	225382722	10a_pc1_c2_peak_4540	3.71479	*	CTAATAA,TTATTAG	69	1
chr1	225394138	225394477	10a_pc1_c2_peak_4542	3.63890	*	CTAATAA,TTATTAG	-26,9	2
chr1	225440435	225440841	10a_pc1_c2_peak_4544	6.12740	*	CTAATAA,TTAATAA,TTATTAA,TTATTAG	19,62	2
chr1	225441184	225441593	10a_pc1_c2_peak_4545	4.80425	*	CTATTAA,TTAATAG	84	1
chr1	225626027	225626356	10a_pc1_c2_peak_4554	4.30539	*	TTAATAA,TTATTAA	-47	1
chr1	225777343	225777651	10a_pc1_c2_peak_4561	3.48781	*	CTAATAA,CTATTAA,TTAATAG,TTATTAG	-27,106	2
chr1	225791514	225792055	10a_pc1_c2_peak_4562	4.64101	*	CTAATAA,TTAATAA,TTATTAA,TTATTAG	-19,18	2
chr1	225858698	225859065	10a_pc1_c2_peak_4563	3.85869	*	CTAATAA,CTAATAG,CTATTAG,TTATTAG	-26,-59	2
chr1	226170616	226171073	10a_pc1_c2_peak_4565	4.33746	*	CTATTAA,TTAATAA,TTAATAG,TTATTAA	-160,-43,-68,-71,54	5
chr1	226520825	226521171	10a_pc1_c2_peak_4572	4.84968	*	TTAATAA,TTATTAA	-77,-80	2
chr1	226950522	226950924	10a_pc1_c2_peak_4575	4.84390	*	CTAATAG,CTATTAG	39	1
chr1	227254323	227254708	10a_pc1_c2_peak_4580	4.92897	*	TTAATAA,TTATTAA	-62	1
chr1	227264491	227264990	10a_pc1_c2_peak_4581	5.74936	*	TTAATAA,TTATTAA	30	1
chr1	227280168	227280576	10a_pc1_c2_peak_4582	4.77806	*	CTAATAA,TTATTAG	168,56	2
chr1	227286509	227287013	10a_pc1_c2_peak_4583	4.54576	*	TTAATAA,TTATTAA	104	1
chr1	227309014	227309354	10a_pc1_c2_peak_4587	4.33482	*	CTATTAA,TTAATAA,TTAATAG,TTATTAA	27,30	2
chr1	227429854	227430161	10a_pc1_c2_peak_4594	3.67374	*	CTATTAA,TTAATAA,TTAATAG,TTATTAA	-84,89	2
chr1	227501084	227501646	10a_pc1_c2_peak_4597	6.14111	*	CTAATAA,TTAATAA,TTATTAA,TTATTAG	-20,126,182	3
chr1	227710367	227710696	10a_pc1_c2_peak_4598	3.20515	*	CTAATAA,CTATTAA,TTAATAA,TTAATAG,TTATTAA,TTATTAG	-123,-44,53	3
chr1	227758718	227759108	10a_pc1_c2_peak_4600	4.46446	*	TTAATAA,TTATTAA	-17	1
chr1	227787270	227787872	10a_pc1_c2_peak_4602	4.15576	*	TTAATAA,TTATTAA	-141	1
chr1	227808268	227808644	10a_pc1_c2_peak_4603	4.00061	*	CTAATAA,CTATTAA,TTAATAA,TTAATAG,TTATTAA,TTATTAG	-29,116,36	3
chr1	227866589	227866902	10a_pc1_c2_peak_4604	3.96905	*	CTAATAG,CTATTAA,CTATTAG,TTAATAA,TTAATAG,TTATTAA	-185,-188,-27,139,158,17	6
chr1	227910600	227910960	10a_pc1_c2_peak_4606	3.55578	*	CTAATAA,TTATTAG	-152,-176,81	3
chr1	227988868	227989262	10a_pc1_c2_peak_4607	3.63207	*	TTAATAA,TTATTAA	179,187	2
chr1	228737660	228738217	10a_pc1_c2_peak_4615	3.90763	*	CTAATAA,CTATTAA,TTAATAG,TTATTAG	-25,44	2
chr1	228738836	228739801	10a_pc1_c2_peak_4616	3.29982	*	CTAATAA,CTAATAG,CTATTAG,TTATTAG	-154,-189,196,91	4
chr1	228836971	228837433	10a_pc1_c2_peak_4619	8.89269	*	CTAATAA,TTAATAA,TTATTAA,TTATTAG	-69,122	2
chr1	228842299	228842738	10a_pc1_c2_peak_4620	6.58419	*	CTAATAA,TTATTAG	-37,0	2
chr1	228854979	228855293	10a_pc1_c2_peak_4622	3.39006	*	TTAATAA,TTATTAA	52	1
chr1	228984761	228985246	10a_pc1_c2_peak_4625	5.20353	*	CTATTAA,TTAATAA,TTAATAG,TTATTAA	1,49,52,65,68	5
chr1	228990069	228990483	10a_pc1_c2_peak_4626	4.85138	*	TTAATAA,TTATTAA	-67,50	2
chr1	229219960	229220270	10a_pc1_c2_peak_4630	3.52000	*	CTATTAA,TTAATAA,TTAATAG,TTATTAA	-132,67	2
chr1	229238768	229239180	10a_pc1_c2_peak_4631	4.21843	*	CTAATAA,TTAATAA,TTATTAA,TTATTAG	-57,30	2
chr1	229396315	229396724	10a_pc1_c2_peak_4633	6.13758	*	CTAATAG,CTATTAG	-38	1
chr1	229433538	229433907	10a_pc1_c2_peak_4635	4.47128	*	CTATTAA,TTAATAA,TTAATAG,TTATTAA	-185,-49	2
chr1	229517516	229517887	10a_pc1_c2_peak_4637	4.84009	*	CTAATAG,CTATTAA,CTATTAG,TTAATAG	102,13,78	3
chr1	229602699	229603060	10a_pc1_c2_peak_4639	5.28727	*	CTAATAG,CTATTAG	-25	1
chr1	229637326	229637634	10a_pc1_c2_peak_4640	3.71368	*	TTAATAA,TTATTAA	-119,42	2
chr1	229652603	229652910	10a_pc1_c2_peak_4641	3.32889	*	CTAATAA,TTAATAA,TTATTAA,TTATTAG	-64,151	2
chr1	229737504	229737854	10a_pc1_c2_peak_4642	3.77075	*	TTAATAA,TTATTAA	52	1
chr1	229812493	229812800	10a_pc1_c2_peak_4643	3.32420	*	CTATTAA,TTAATAG	-128,45	2
chr1	230105407	230105840	10a_pc1_c2_peak_4651	5.95420	*	CTAATAA,TTAATAA,TTATTAA,TTATTAG	-16,-48	2
chr1	230604056	230604363	10a_pc1_c2_peak_4656	4.29462	*	CTAATAA,TTATTAG	-93	1
chr1	230941114	230941503	10a_pc1_c2_peak_4660	4.82865	*	CTAATAA,CTAATAG,CTATTAG,TTAATAA,TTATTAA,TTATTAG	-47,142,36	3
chr1	230948995	230949326	10a_pc1_c2_peak_4661	4.01491	*	TTAATAA,TTATTAA	-27	1
chr1	231056246	231056566	10a_pc1_c2_peak_4662	3.86573	*	CTAATAA,TTATTAG	-71	1
chr1	231126578	231126885	10a_pc1_c2_peak_4663	4.31951	*	CTATTAA,TTAATAA,TTAATAG,TTATTAA	-47,-50,21	3
chr1	231226341	231226668	10a_pc1_c2_peak_4664	3.83115	*	CTAATAA,TTAATAA,TTATTAA,TTATTAG	146,57	2
chr1	231461991	231462378	10a_pc1_c2_peak_4665	4.16086	*	CTAATAA,CTAATAG,CTATTAG,TTATTAG	28,53	2
chr1	231518023	231518523	10a_pc1_c2_peak_4668	5.58347	*	CTAATAG,CTATTAG	95	1
chr1	231665155	231665535	10a_pc1_c2_peak_4673	4.93683	*	CTAATAG,CTATTAG	176	1
chr1	231890390	231890707	10a_pc1_c2_peak_4676	3.68420	*	CTAATAA,TTAATAA,TTATTAA,TTATTAG	-3,27	2
chr1	231961374	231961681	10a_pc1_c2_peak_4677	4.58601	*	TTAATAA,TTATTAA	31	1
chr1	232067927	232068299	10a_pc1_c2_peak_4679	4.52099	*	CTATTAA,TTAATAG	18,21	2
chr1	232189760	232190417	10a_pc1_c2_peak_4680	6.01689	*	CTAATAG,CTATTAG	87	1
chr1	232203430	232203780	10a_pc1_c2_peak_4681	5.10186	*	CTAATAA,TTATTAG	87	1
chr1	232213852	232214230	10a_pc1_c2_peak_4682	4.16710	*	CTAATAA,TTAATAA,TTATTAA,TTATTAG	-54,-80	2
chr1	232253395	232253768	10a_pc1_c2_peak_4685	5.04422	*	CTAATAA,TTATTAG	-52,128,23	3
chr1	232386065	232386372	10a_pc1_c2_peak_4686	4.05301	*	TTAATAA,TTATTAA	26	1
chr1	232433924	232434487	10a_pc1_c2_peak_4688	3.99484	*	TTAATAA,TTATTAA	-140	1
chr1	232438642	232439313	10a_pc1_c2_peak_4689	6.07000	*	CTAATAA,CTATTAA,TTAATAG,TTATTAG	-61,-85	2
chr1	232545910	232546217	10a_pc1_c2_peak_4690	4.13543	*	CTAATAG,CTATTAA,CTATTAG,TTAATAG	-126,-32	2
chr1	232595710	232596109	10a_pc1_c2_peak_4693	5.85559	*	CTAATAG,CTATTAG	63	1
chr1	232604139	232604567	10a_pc1_c2_peak_4694	4.29456	*	TTAATAA,TTATTAA	28	1
chr1	232653051	232653457	10a_pc1_c2_peak_4696	4.21715	*	CTAATAG,CTATTAA,CTATTAG,TTAATAG	-22,8	2
chr1	232659007	232659314	10a_pc1_c2_peak_4697	4.12080	*	CTAATAA,TTAATAA,TTATTAA,TTATTAG	-37,130,38	3
chr1	232681360	232681743	10a_pc1_c2_peak_4698	5.75173	*	TTAATAA,TTATTAA	-119,19	2
chr1	232741830	232742137	10a_pc1_c2_peak_4701	4.09346	*	CTATTAA,TTAATAA,TTAATAG,TTATTAA	-150,25,4	3
chr1	232744697	232745226	10a_pc1_c2_peak_4702	5.60387	*	CTAATAG,CTATTAG,TTAATAA,TTATTAA	-188,51	2
chr1	232924843	232925319	10a_pc1_c2_peak_4705	5.10437	*	TTAATAA,TTATTAA	182	1
chr1	232990149	232990550	10a_pc1_c2_peak_4709	4.58429	*	CTAATAG,CTATTAG,TTAATAA,TTATTAA	-37,-74,56	3
chr1	233092837	233093210	10a_pc1_c2_peak_4711	4.51904	*	CTAATAG,CTATTAG	-66	1
chr1	233228930	233229302	10a_pc1_c2_peak_4712	4.09501	*	CTAATAA,CTATTAA,TTAATAA,TTAATAG,TTATTAA,TTATTAG	-146,146,154,88	4
chr1	233238253	233238585	10a_pc1_c2_peak_4713	5.56034	*	TTAATAA,TTATTAA	37,87	2
chr1	233323530	233323922	10a_pc1_c2_peak_4714	3.26098	*	CTAATAG,CTATTAG,TTAATAA,TTATTAA	-14,-23	2
chr1	233348906	233349321	10a_pc1_c2_peak_4715	4.92864	*	CTAATAA,TTATTAG	-124	1
chr1	233433874	233434326	10a_pc1_c2_peak_4719	7.83376	*	CTAATAA,CTATTAA,TTAATAG,TTATTAG	-12,-56	2
chr1	233473550	233473941	10a_pc1_c2_peak_4724	4.20174	*	CTATTAA,TTAATAG	69	1
chr1	233658155	233658462	10a_pc1_c2_peak_4731	3.37855	*	CTAATAA,TTAATAA,TTATTAA,TTATTAG	-72,138	2
chr1	233675165	233675544	10a_pc1_c2_peak_4732	4.46077	*	CTAATAA,TTATTAG	-30	1
chr1	233725187	233725545	10a_pc1_c2_peak_4733	3.72980	*	TTAATAA,TTATTAA	70	1
chr1	233732468	233732889	10a_pc1_c2_peak_4734	5.57949	*	TTAATAA,TTATTAA	15	1
chr1	233844042	233844408	10a_pc1_c2_peak_4736	4.15576	*	CTAATAA,TTAATAA,TTATTAA,TTATTAG	-38,20,23	3
chr1	233858935	233859438	10a_pc1_c2_peak_4737	6.65512	*	CTAATAG,CTATTAG,TTAATAA,TTATTAA	-1,-36,11,43,8	5
chr1	233899164	233899594	10a_pc1_c2_peak_4738	5.36784	*	CTAATAA,CTATTAA,TTAATAG,TTATTAG	-6,17	2
chr1	233931094	233931407	10a_pc1_c2_peak_4739	3.90684	*	CTAATAG,CTATTAG	-32	1
chr1	233934781	233935113	10a_pc1_c2_peak_4740	4.15576	*	CTAATAA,TTATTAG	-167,67,91	3
chr1	233949442	233949763	10a_pc1_c2_peak_4741	3.77107	*	CTATTAA,TTAATAG	-45	1
chr1	234134385	234134758	10a_pc1_c2_peak_4744	4.78620	*	TTAATAA,TTATTAA	-131,41,59	3
chr1	234142696	234143094	10a_pc1_c2_peak_4745	3.50177	*	CTAATAA,TTAATAA,TTATTAA,TTATTAG	-49,32,48	3
chr1	234314980	234315344	10a_pc1_c2_peak_4748	3.14326	*	CTAATAA,CTAATAG,CTATTAG,TTATTAG	-146,183	2
chr1	234421215	234421550	10a_pc1_c2_peak_4750	3.59432	*	CTATTAA,TTAATAA,TTAATAG,TTATTAA	-2,42	2
chr1	234567053	234567360	10a_pc1_c2_peak_4753	3.73513	*	CTAATAG,CTATTAG,TTAATAA,TTATTAA	-23,115,44	3
chr1	234688169	234688683	10a_pc1_c2_peak_4756	5.90182	*	CTATTAA,TTAATAA,TTAATAG,TTATTAA	-107,24	2
chr1	234812978	234813380	10a_pc1_c2_peak_4759	4.58766	*	CTAATAA,CTATTAA,TTAATAG,TTATTAG	-67,41	2
chr1	234983895	234984316	10a_pc1_c2_peak_4762	5.72409	*	CTAATAG,CTATTAG	165	1
chr1	235178078	235178421	10a_pc1_c2_peak_4764	3.68741	*	CTAATAA,TTAATAA,TTATTAA,TTATTAG	-8,0,9	3
chr1	235366656	235367186	10a_pc1_c2_peak_4766	4.11632	*	CTAATAA,TTAATAA,TTATTAA,TTATTAG	-61,7	2
chr1	235376761	235377133	10a_pc1_c2_peak_4767	4.58325	*	CTAATAA,TTATTAG	46	1
chr1	235402563	235402890	10a_pc1_c2_peak_4770	4.90583	*	CTAATAA,TTAATAA,TTATTAA,TTATTAG	-111,18	2
chr1	235420214	235420521	10a_pc1_c2_peak_4773	4.99327	*	CTAATAG,CTATTAG	-21	1
chr1	235569518	235569890	10a_pc1_c2_peak_4775	4.37733	*	CTATTAA,TTAATAG	-13	1
chr1	235612227	235612779	10a_pc1_c2_peak_4778	3.74559	*	CTAATAA,TTATTAG	-123	1
chr1	235645155	235645574	10a_pc1_c2_peak_4779	5.75208	*	CTAATAA,TTAATAA,TTATTAA,TTATTAG	-17,-4	2
chr1	235703283	235703731	10a_pc1_c2_peak_4783	5.11716	*	CTAATAG,CTATTAG	146	1
chr1	235704858	235705167	10a_pc1_c2_peak_4784	3.79748	*	CTAATAA,TTATTAG	-33,128	2
chr1	235877865	235878226	10a_pc1_c2_peak_4786	4.18750	*	TTAATAA,TTATTAA	-22,24	2
chr1	235890860	235891194	10a_pc1_c2_peak_4788	3.97182	*	TTAATAA,TTATTAA	-59	1
chr1	235958752	235959224	10a_pc1_c2_peak_4797	5.37933	*	TTAATAA,TTATTAA	59	1
chr1	236179910	236180228	10a_pc1_c2_peak_4802	3.67963	*	CTAATAG,CTATTAA,CTATTAG,TTAATAA,TTAATAG,TTATTAA	-143,68,82	3
chr1	236234216	236234673	10a_pc1_c2_peak_4803	4.95766	*	TTAATAA,TTATTAA	-42	1
chr1	236372107	236372514	10a_pc1_c2_peak_4804	5.20151	*	CTAATAG,CTATTAA,CTATTAG,TTAATAA,TTAATAG,TTATTAA	-127,38,84	3
chr1	236637690	236638075	10a_pc1_c2_peak_4813	4.90710	*	CTAATAA,CTATTAA,TTAATAG,TTATTAG	-89,76	2
chr1	236652267	236652646	10a_pc1_c2_peak_4814	5.12857	*	CTAATAG,CTATTAG,TTAATAA,TTATTAA	-1,85	2
chr1	236743223	236743589	10a_pc1_c2_peak_4817	4.32894	*	TTAATAA,TTATTAA	-92	1
chr1	236762511	236763036	10a_pc1_c2_peak_4818	6.48911	*	TTAATAA,TTATTAA	-138,-147,194,50	4
chr1	236823804	236824192	10a_pc1_c2_peak_4821	4.77938	*	TTAATAA,TTATTAA	-17	1
chr1	236842377	236842865	10a_pc1_c2_peak_4823	6.05180	*	CTAATAA,TTATTAG	18	1
chr1	236960511	236960896	10a_pc1_c2_peak_4826	4.74834	*	CTAATAA,TTATTAG	-154	1
chr1	236981460	236981801	10a_pc1_c2_peak_4827	4.29456	*	CTAATAG,CTATTAG,TTAATAA,TTATTAA	-24,-54	2
chr1	237082316	237082788	10a_pc1_c2_peak_4828	5.28291	*	CTAATAG,CTATTAG	-145	1
chr1	237169646	237170061	10a_pc1_c2_peak_4829	5.28001	*	TTAATAA,TTATTAA	11	1
chr1	237191336	237191643	10a_pc1_c2_peak_4830	3.72306	*	CTAATAG,CTATTAG	37	1
chr1	237232884	237233249	10a_pc1_c2_peak_4832	4.50212	*	CTAATAA,TTATTAG	-112,88,9	3
chr1	237324594	237324971	10a_pc1_c2_peak_4834	3.64885	*	CTAATAA,TTAATAA,TTATTAA,TTATTAG	-4,57	2
chr1	237355681	237356086	10a_pc1_c2_peak_4835	4.37861	*	CTAATAA,CTATTAA,TTAATAG,TTATTAG	-2,-33	2
chr1	237375419	237375735	10a_pc1_c2_peak_4836	3.87797	*	CTATTAA,TTAATAA,TTAATAG,TTATTAA	-37,79	2
chr1	237464664	237465027	10a_pc1_c2_peak_4840	3.77169	*	CTAATAA,TTAATAA,TTATTAA,TTATTAG	153,55,88	3
chr1	237508859	237509220	10a_pc1_c2_peak_4845	5.58069	*	CTATTAA,TTAATAG	-132	1
chr1	237516951	237517282	10a_pc1_c2_peak_4847	5.56034	*	CTAATAA,TTAATAA,TTATTAA,TTATTAG	-29,-94	2
chr1	237535481	237536258	10a_pc1_c2_peak_4848	5.39803	*	CTAATAA,TTATTAG	97	1
chr1	237544717	237545025	10a_pc1_c2_peak_4849	4.40861	*	CTAATAG,CTATTAG	18	1
chr1	237575078	237575518	10a_pc1_c2_peak_4852	5.37132	*	TTAATAA,TTATTAA	-64,59	2
chr1	237707859	237708166	10a_pc1_c2_peak_4860	4.12391	*	TTAATAA,TTATTAA	-30	1
chr1	237727023	237727363	10a_pc1_c2_peak_4862	3.91067	*	CTATTAA,TTAATAG	97	1
chr1	237764952	237765637	10a_pc1_c2_peak_4863	4.44786	*	CTAATAG,CTATTAG,TTAATAA,TTATTAA	160,7	2
chr1	237825776	237826146	10a_pc1_c2_peak_4868	4.23719	*	CTAATAG,CTATTAA,CTATTAG,TTAATAA,TTAATAG,TTATTAA	-64,15,29,39	4
chr1	237830901	237831322	10a_pc1_c2_peak_4869	4.83748	*	TTAATAA,TTATTAA	171	1
chr1	237840483	237840978	10a_pc1_c2_peak_4870	4.04817	*	CTATTAA,TTAATAG	-117	1
chr1	237853651	237853982	10a_pc1_c2_peak_4871	4.37211	*	CTAATAA,TTAATAA,TTATTAA,TTATTAG	-138,-21,-31,-40	4
chr1	237868134	237868577	10a_pc1_c2_peak_4873	6.11042	*	CTAATAA,TTATTAG	50	1
chr1	237890774	237891199	10a_pc1_c2_peak_4876	5.70630	*	CTAATAA,CTATTAA,TTAATAG,TTATTAG	137,42	2
chr1	237894317	237894641	10a_pc1_c2_peak_4877	3.94780	*	CTAATAA,CTATTAA,TTAATAA,TTAATAG,TTATTAA,TTATTAG	-131,143,159	3
chr1	237903971	237904387	10a_pc1_c2_peak_4878	6.00721	*	CTAATAA,TTATTAG	99	1
chr1	237909973	237910562	10a_pc1_c2_peak_4879	4.79166	*	TTAATAA,TTATTAA	1,16	2
chr1	238064961	238065275	10a_pc1_c2_peak_4886	4.24739	*	TTAATAA,TTATTAA	65	1
chr1	238078429	238078783	10a_pc1_c2_peak_4887	3.14804	*	TTAATAA,TTATTAA	-188,-76	2
chr1	238103865	238104249	10a_pc1_c2_peak_4888	3.16503	*	CTAATAG,CTATTAG	163	1
chr1	238107814	238108124	10a_pc1_c2_peak_4890	4.88573	*	CTATTAA,TTAATAA,TTAATAG,TTATTAA	-97,5	2
chr1	238146392	238146908	10a_pc1_c2_peak_4894	7.26579	*	CTATTAA,TTAATAA,TTAATAG,TTATTAA	-158,170,44	3
chr1	238148865	238149292	10a_pc1_c2_peak_4895	4.58067	*	CTAATAA,CTAATAG,CTATTAG,TTAATAA,TTATTAA,TTATTAG	-129,-136,172,33	4
chr1	238216683	238217018	10a_pc1_c2_peak_4896	4.80425	*	CTAATAA,CTAATAG,CTATTAG,TTATTAG	-105,-3	2
chr1	238260351	238260663	10a_pc1_c2_peak_4898	3.03502	*	CTATTAA,TTAATAG	14	1
chr1	238298927	238299279	10a_pc1_c2_peak_4900	3.93941	*	CTATTAA,TTAATAA,TTAATAG,TTATTAA	-86,2	2
chr1	238316451	238316868	10a_pc1_c2_peak_4902	6.69446	*	CTAATAG,CTATTAG	65	1
chr1	238359606	238359999	10a_pc1_c2_peak_4903	3.22784	*	CTAATAA,TTATTAG	98	1
chr1	238385964	238386295	10a_pc1_c2_peak_4906	3.93384	*	CTAATAA,TTAATAA,TTATTAA,TTATTAG	-51,-60,-96,138	4
chr1	238396161	238396619	10a_pc1_c2_peak_4907	3.60903	*	CTAATAA,TTATTAG	-161,108	2
chr1	238445000	238445436	10a_pc1_c2_peak_4910	7.59591	*	CTAATAA,TTATTAG	50	1
chr1	238480617	238481120	10a_pc1_c2_peak_4911	7.94194	*	CTAATAG,CTATTAA,CTATTAG,TTAATAG	-19,-5,102	3
chr1	238509151	238509600	10a_pc1_c2_peak_4912	5.33109	*	CTAATAA,TTATTAG	35	1
chr1	238521583	238522021	10a_pc1_c2_peak_4914	4.98372	*	CTAATAG,CTATTAG,TTAATAA,TTATTAA	-13,173	2
chr1	238525656	238526146	10a_pc1_c2_peak_4916	4.83863	*	CTAATAA,TTATTAG	-63	1
chr1	238563111	238563422	10a_pc1_c2_peak_4918	4.05337	*	CTAATAA,TTAATAA,TTATTAA,TTATTAG	-70,18	2
chr1	238570026	238570481	10a_pc1_c2_peak_4919	6.89021	*	CTAATAA,TTATTAG	40	1
chr1	238599595	238599979	10a_pc1_c2_peak_4920	4.42621	*	CTAATAA,TTAATAA,TTATTAA,TTATTAG	-58,42	2
chr1	238603953	238604260	10a_pc1_c2_peak_4921	5.18229	*	CTATTAA,TTAATAA,TTAATAG,TTATTAA	-129,59	2
chr1	238617043	238617573	10a_pc1_c2_peak_4922	3.87099	*	CTAATAA,TTATTAG	99	1
chr1	238620791	238621611	10a_pc1_c2_peak_4923	5.18229	*	CTAATAA,TTATTAG	108,58	2
chr1	238673077	238673478	10a_pc1_c2_peak_4928	5.87356	*	CTATTAA,TTAATAG	27	1
chr1	238682189	238682549	10a_pc1_c2_peak_4929	5.37132	*	TTAATAA,TTATTAA	49	1
chr1	238748635	238749004	10a_pc1_c2_peak_4933	4.51396	*	CTAATAA,TTAATAA,TTATTAA,TTATTAG	-33,-86,50	3
chr1	238773485	238773817	10a_pc1_c2_peak_4935	4.13214	*	CTATTAA,TTAATAG	35	1
chr1	238782911	238783310	10a_pc1_c2_peak_4937	4.25423	*	TTAATAA,TTATTAA	-113	1
chr1	238788536	238788890	10a_pc1_c2_peak_4938	4.90940	*	TTAATAA,TTATTAA	5	1
chr1	238796591	238797511	10a_pc1_c2_peak_4939	5.51873	*	TTAATAA,TTATTAA	-175	1
chr1	238811482	238811906	10a_pc1_c2_peak_4941	5.74936	*	CTAATAA,CTATTAA,TTAATAG,TTATTAG	-55,150	2
chr1	238874839	238875246	10a_pc1_c2_peak_4946	6.12740	*	CTATTAA,TTAATAA,TTAATAG,TTATTAA	105,97	2
chr1	238973634	238974111	10a_pc1_c2_peak_4952	5.18229	*	TTAATAA,TTATTAA	1,15	2
chr1	239071823	239072130	10a_pc1_c2_peak_4957	4.61523	*	CTAATAG,CTATTAG	8	1
chr1	239074519	239075156	10a_pc1_c2_peak_4958	4.61523	*	CTAATAA,TTATTAG	-179	1
chr1	239085218	239085620	10a_pc1_c2_peak_4960	6.84505	*	TTAATAA,TTATTAA	-58,99	2
chr1	239106723	239107111	10a_pc1_c2_peak_4962	7.07250	*	CTAATAA,CTATTAA,TTAATAG,TTATTAG	-37,-66	2
chr1	239149322	239149684	10a_pc1_c2_peak_4967	4.80425	*	CTATTAA,TTAATAA,TTAATAG,TTATTAA	-109,137,86	3
chr1	239172904	239173306	10a_pc1_c2_peak_4968	6.12740	*	TTAATAA,TTATTAA	-52,-55	2
chr1	239198872	239199298	10a_pc1_c2_peak_4972	4.64677	*	CTAATAA,TTATTAG	133	1
chr1	239275183	239275695	10a_pc1_c2_peak_4976	3.37855	*	CTAATAA,TTAATAA,TTATTAA,TTATTAG	-114,-75	2
chr1	239280476	239280807	10a_pc1_c2_peak_4977	3.98142	*	CTAATAG,CTATTAA,CTATTAG,TTAATAA,TTAATAG,TTATTAA	-127,-58,142,62	4
chr1	239410788	239411195	10a_pc1_c2_peak_4986	5.56034	*	CTAATAA,TTATTAG	-96	1
chr1	239484489	239484985	10a_pc1_c2_peak_4988	4.87632	*	CTATTAA,TTAATAG	-40	1
chr1	239541090	239541588	10a_pc1_c2_peak_4992	3.17074	*	TTAATAA,TTATTAA	-176	1
chr1	239570908	239571288	10a_pc1_c2_peak_4993	5.36784	*	CTAATAG,CTATTAG	-47	1
chr1	239577990	239578371	10a_pc1_c2_peak_4994	5.28795	*	CTATTAA,TTAATAG	103	1
chr1	239607844	239608240	10a_pc1_c2_peak_4995	3.85915	*	CTAATAA,TTATTAG	-24	1
chr1	239608708	239609224	10a_pc1_c2_peak_4996	6.24218	*	TTAATAA,TTATTAA	49	1
chr1	239623447	239623780	10a_pc1_c2_peak_4998	4.01218	*	CTAATAG,CTATTAG	83	1
chr1	239649827	239650184	10a_pc1_c2_peak_5002	5.14172	*	CTAATAA,TTATTAG	-15,-45	2
chr1	239709574	239710066	10a_pc1_c2_peak_5007	4.75552	*	CTAATAA,TTATTAG	-119	1
chr1	239728533	239728924	10a_pc1_c2_peak_5009	3.59508	*	CTAATAA,TTATTAG	-159,152	2
chr1	239742066	239742645	10a_pc1_c2_peak_5013	5.28628	*	CTAATAA,CTATTAA,TTAATAG,TTATTAG	-29,-78,-92	3
chr1	239757111	239757452	10a_pc1_c2_peak_5015	5.37132	*	CTAATAA,TTAATAA,TTATTAA,TTATTAG	152,8	2
chr1	239841897	239842355	10a_pc1_c2_peak_5018	6.35306	*	CTATTAA,TTAATAG	-60	1
chr1	239845602	239846044	10a_pc1_c2_peak_5019	4.42621	*	CTATTAA,TTAATAG	-16,55	2
chr1	239900266	239900687	10a_pc1_c2_peak_5023	6.12740	*	CTAATAA,TTAATAA,TTATTAA,TTATTAG	19,46	2
chr1	240003501	240003923	10a_pc1_c2_peak_5029	3.51482	*	CTAATAA,TTAATAA,TTATTAA,TTATTAG	-12,37	2
chr1	240024172	240024676	10a_pc1_c2_peak_5030	5.60259	*	CTAATAA,TTAATAA,TTATTAA,TTATTAG	-32,93	2
chr1	240110601	240111054	10a_pc1_c2_peak_5033	4.38778	*	CTATTAA,TTAATAG	75	1
chr1	240189383	240189695	10a_pc1_c2_peak_5037	4.12391	*	TTAATAA,TTATTAA	-49,-5	2
chr1	240271490	240271966	10a_pc1_c2_peak_5040	3.64680	*	CTAATAA,TTATTAG	146	1
chr1	240320409	240320730	10a_pc1_c2_peak_5043	3.90754	*	CTAATAG,CTATTAA,CTATTAG,TTAATAG	-108,103	2
chr1	240321874	240322368	10a_pc1_c2_peak_5044	6.07416	*	TTAATAA,TTATTAA	-99	1
chr1	240401614	240401944	10a_pc1_c2_peak_5048	4.15771	*	CTAATAA,CTAATAG,CTATTAG,TTATTAG	-193,85	2
chr1	240442915	240443237	10a_pc1_c2_peak_5049	3.91779	*	TTAATAA,TTATTAA	-106	1
chr1	240528888	240529241	10a_pc1_c2_peak_5052	5.19747	*	CTAATAA,TTATTAG	8	1
chr1	240577695	240578002	10a_pc1_c2_peak_5054	3.08624	*	CTAATAA,TTAATAA,TTATTAA,TTATTAG	-35,68	2
chr1	240605759	240606111	10a_pc1_c2_peak_5055	4.13543	*	TTAATAA,TTATTAA	-134	1
chr1	240719171	240719760	10a_pc1_c2_peak_5058	5.26351	*	CTAATAA,CTAATAG,CTATTAG,TTATTAG	-136,-52,153	3
chr1	240804592	240804946	10a_pc1_c2_peak_5061	4.58978	*	CTAATAA,TTAATAA,TTATTAA,TTATTAG	0,84	2
chr1	240907379	240907686	10a_pc1_c2_peak_5063	4.54961	*	CTAATAA,CTATTAA,TTAATAG,TTATTAG	-2,-85	2
chr1	240918830	240919338	10a_pc1_c2_peak_5064	4.68946	*	TTAATAA,TTATTAA	123,60	2
chr1	240952709	240953092	10a_pc1_c2_peak_5067	3.57880	*	CTAATAA,TTATTAG	52,76	2
chr1	240975254	240975702	10a_pc1_c2_peak_5069	6.49771	*	CTATTAA,TTAATAA,TTAATAG,TTATTAA	139,42	2
chr1	241021563	241022002	10a_pc1_c2_peak_5072	4.23515	*	CTAATAG,CTATTAG	-46	1
chr1	241024782	241025091	10a_pc1_c2_peak_5073	4.61523	*	TTAATAA,TTATTAA	22,86,89	3
chr1	241056362	241056874	10a_pc1_c2_peak_5075	4.30314	*	TTAATAA,TTATTAA	-19,-2	2
chr1	241087046	241087378	10a_pc1_c2_peak_5076	4.82835	*	CTATTAA,TTAATAA,TTAATAG,TTATTAA	-29,56	2
chr1	241098459	241098892	10a_pc1_c2_peak_5077	5.30240	*	TTAATAA,TTATTAA	-25,10	2
chr1	241154953	241155260	10a_pc1_c2_peak_5081	3.93810	*	TTAATAA,TTATTAA	-6	1
chr1	241243527	241243853	10a_pc1_c2_peak_5083	4.10499	*	TTAATAA,TTATTAA	-168,159	2
chr1	241259653	241259993	10a_pc1_c2_peak_5084	4.98094	*	CTAATAA,TTATTAG	86	1
chr1	241439264	241439714	10a_pc1_c2_peak_5089	3.46114	*	CTATTAA,TTAATAG	-94	1
chr1	241498080	241498600	10a_pc1_c2_peak_5091	6.37499	*	CTAATAA,TTATTAG	-5	1
chr1	241509996	241510419	10a_pc1_c2_peak_5092	5.43388	*	CTAATAA,CTATTAA,TTAATAG,TTATTAG	-184,39	2
chr1	241516880	241517270	10a_pc1_c2_peak_5093	4.37667	*	CTAATAA,TTATTAG	-103,-121	2
chr1	241547882	241548242	10a_pc1_c2_peak_5094	4.04944	*	CTAATAA,CTAATAG,CTATTAG,TTAATAA,TTATTAA,TTATTAG	-67,-84,15,90	4
chr1	241578343	241578734	10a_pc1_c2_peak_5097	4.53529	*	CTAATAG,CTATTAG	-54	1
chr1	241612294	241612624	10a_pc1_c2_peak_5098	3.77351	*	CTAATAA,TTATTAG	43	1
chr1	241633841	241634224	10a_pc1_c2_peak_5100	5.95136	*	CTATTAA,TTAATAA,TTAATAG,TTATTAA	100,45	2
chr1	241639717	241640024	10a_pc1_c2_peak_5102	2.56329	*	CTAATAA,TTATTAG	101	1
chr1	241695696	241696432	10a_pc1_c2_peak_5106	5.79053	*	TTAATAA,TTATTAA	126,99	2
chr1	241747884	241748202	10a_pc1_c2_peak_5107	4.08292	*	CTAATAG,CTATTAG	-78	1
chr1	241792838	241793274	10a_pc1_c2_peak_5108	4.61523	*	CTATTAA,TTAATAA,TTAATAG,TTATTAA	126,42,70	3
chr1	241837811	241838196	10a_pc1_c2_peak_5110	4.87306	*	CTAATAA,TTAATAA,TTATTAA,TTATTAG	2,26,39	3
chr1	241897695	241898069	10a_pc1_c2_peak_5111	3.85799	*	CTATTAA,TTAATAA,TTAATAG,TTATTAA	-53,-65,170	3
chr1	241900594	241900920	10a_pc1_c2_peak_5112	4.90583	*	CTATTAA,TTAATAA,TTAATAG,TTATTAA	41,49	2
chr1	241965649	241966078	10a_pc1_c2_peak_5115	5.17204	*	CTAATAG,CTATTAG,TTAATAA,TTATTAA	-90,41	2
chr1	241978627	241979145	10a_pc1_c2_peak_5117	5.29243	*	CTAATAG,CTATTAG,TTAATAA,TTATTAA	-91,197	2
chr1	242067829	242068194	10a_pc1_c2_peak_5118	3.96259	*	TTAATAA,TTATTAA	62	1
chr1	242200374	242200719	10a_pc1_c2_peak_5119	3.71292	*	CTAATAG,CTATTAG	-89	1
chr1	242308333	242308718	10a_pc1_c2_peak_5123	4.40242	*	CTAATAA,CTATTAA,TTAATAG,TTATTAG	-171,115,131	3
chr1	242348647	242348955	10a_pc1_c2_peak_5126	3.00740	*	CTAATAA,TTAATAA,TTATTAA,TTATTAG	-115,-71	2
chr1	242419181	242419552	10a_pc1_c2_peak_5127	3.91409	*	CTAATAA,TTATTAG	-46	1
chr1	242498938	242499378	10a_pc1_c2_peak_5129	5.88441	*	TTAATAA,TTATTAA	-52	1
chr1	242590498	242590888	10a_pc1_c2_peak_5134	3.91683	*	CTAATAA,TTAATAA,TTATTAA,TTATTAG	-63,-75	2
chr1	242621923	242622419	10a_pc1_c2_peak_5135	5.57159	*	CTAATAA,CTATTAA,TTAATAA,TTAATAG,TTATTAA,TTATTAG	-185,-77,2	3
chr1	242739028	242739403	10a_pc1_c2_peak_5141	4.58429	*	CTAATAA,TTATTAG	62	1
chr1	242904688	242905147	10a_pc1_c2_peak_5143	5.77587	*	CTAATAG,CTATTAA,CTATTAG,TTAATAG	-4,23,57	3
chr1	242946347	242946873	10a_pc1_c2_peak_5144	7.09641	*	CTAATAA,TTAATAA,TTATTAA,TTATTAG	61,72	2
chr1	242976893	242977276	10a_pc1_c2_peak_5146	3.96905	*	CTATTAA,TTAATAG	26	1
chr1	243040807	243041322	10a_pc1_c2_peak_5148	3.56655	*	TTAATAA,TTATTAA	-43	1
chr1	243440523	243440849	10a_pc1_c2_peak_5155	4.61759	*	CTAATAG,CTATTAG	-44	1
chr1	243505162	243505469	10a_pc1_c2_peak_5159	3.58416	*	CTAATAA,CTAATAG,CTATTAG,TTATTAG	-148,85	2
chr1	243543279	243543719	10a_pc1_c2_peak_5163	5.56034	*	CTAATAG,CTATTAA,CTATTAG,TTAATAA,TTAATAG,TTATTAA	-39,-73,136	3
chr1	243599865	243600220	10a_pc1_c2_peak_5166	4.25002	*	TTAATAA,TTATTAA	71	1
chr1	243701194	243701569	10a_pc1_c2_peak_5169	6.21839	*	CTAATAA,TTAATAA,TTATTAA,TTATTAG	-28,63	2
chr1	243733184	243733634	10a_pc1_c2_peak_5170	3.65151	*	CTAATAA,TTAATAA,TTATTAA,TTATTAG	-101,174,9	3
chr1	243781499	243781820	10a_pc1_c2_peak_5173	4.42621	*	CTAATAA,TTATTAG	81	1
chr1	243811928	243812477	10a_pc1_c2_peak_5177	4.52730	*	CTATTAA,TTAATAA,TTAATAG,TTATTAA	-22,-54	2
chr1	243835609	243835924	10a_pc1_c2_peak_5181	2.96669	*	CTAATAA,TTATTAG	-106	1
chr1	243837386	243837793	10a_pc1_c2_peak_5182	4.23100	*	CTAATAA,TTATTAG	-112	1
chr1	243858026	243858409	10a_pc1_c2_peak_5183	6.12740	*	CTAATAG,CTATTAG,TTAATAA,TTATTAA	-101,-40	2
chr1	243877848	243878183	10a_pc1_c2_peak_5186	4.54360	*	CTAATAG,CTATTAG,TTAATAA,TTATTAA	-65,-76,80,89	4
chr1	243892821	243893185	10a_pc1_c2_peak_5188	6.20153	*	CTAATAA,CTATTAA,TTAATAG,TTATTAG	-59,143	2
chr1	243915636	243916144	10a_pc1_c2_peak_5190	5.06422	*	TTAATAA,TTATTAA	-70	1
chr1	243927997	243928317	10a_pc1_c2_peak_5192	4.04817	*	CTATTAA,TTAATAG	69	1
chr1	243934430	243934737	10a_pc1_c2_peak_5194	4.47613	*	CTAATAA,CTATTAA,TTAATAG,TTATTAG	-9,6	2
chr1	244037938	244038277	10a_pc1_c2_peak_5199	4.58206	*	TTAATAA,TTATTAA	-34	1
chr1	244051914	244052280	10a_pc1_c2_peak_5200	4.73795	*	CTATTAA,TTAATAA,TTAATAG,TTATTAA	-1,-26,9	3
chr1	244057973	244058288	10a_pc1_c2_peak_5201	4.17510	*	CTAATAG,CTATTAG,TTAATAA,TTATTAA	-25,42,8	3
chr1	244072023	244072373	10a_pc1_c2_peak_5202	4.05345	*	TTAATAA,TTATTAA	-3	1
chr1	244208924	244209320	10a_pc1_c2_peak_5206	4.98139	*	CTAATAA,TTATTAG	-53,-74,155	3
chr1	244589574	244589881	10a_pc1_c2_peak_5219	3.95335	*	TTAATAA,TTATTAA	158	1
chr1	244632844	244633259	10a_pc1_c2_peak_5221	4.18750	*	CTAATAA,CTAATAG,CTATTAG,TTATTAG	-88,-97	2
chr1	244783068	244783464	10a_pc1_c2_peak_5227	5.31384	*	CTAATAA,CTAATAG,CTATTAG,TTATTAG	-33,-72	2
chr1	244851152	244851521	10a_pc1_c2_peak_5229	4.89544	*	CTAATAA,TTATTAG	-19	1
chr1	245005874	245006258	10a_pc1_c2_peak_5231	3.67374	*	CTAATAA,TTATTAG	84	1
chr1	245220516	245220897	10a_pc1_c2_peak_5236	4.25121	*	CTAATAA,TTAATAA,TTATTAA,TTATTAG	-57,43	2
chr1	245327347	245327731	10a_pc1_c2_peak_5240	4.21199	*	CTAATAA,CTAATAG,CTATTAA,CTATTAG,TTAATAG,TTATTAG	-170,-86,27	3
chr1	245350876	245351243	10a_pc1_c2_peak_5241	4.17691	*	CTAATAA,TTATTAG	30,42	2
chr1	245784584	245784891	10a_pc1_c2_peak_5244	3.54700	*	TTAATAA,TTATTAA	2	1
chr1	245950766	245951135	10a_pc1_c2_peak_5247	3.26764	*	CTAATAA,CTATTAA,TTAATAA,TTAATAG,TTATTAA,TTATTAG	3,32,95	3
chr1	246082851	246083166	10a_pc1_c2_peak_5248	3.79839	*	CTAATAA,TTAATAA,TTATTAA,TTATTAG	-24,-47	2
chr1	246256823	246257130	10a_pc1_c2_peak_5249	3.89501	*	CTAATAA,CTAATAG,CTATTAG,TTATTAG	115,18	2
chr1	246307540	246308112	10a_pc1_c2_peak_5250	3.24320	*	TTAATAA,TTATTAA	-125,-142	2
chr1	246308453	246308930	10a_pc1_c2_peak_5251	4.38231	*	CTAATAA,TTATTAG	1	1
chr1	246364437	246364771	10a_pc1_c2_peak_5253	4.14918	*	CTATTAA,TTAATAA,TTAATAG,TTATTAA	-141,3,6	3
chr1	246375531	246376157	10a_pc1_c2_peak_5255	3.93384	*	CTATTAA,TTAATAG	92	1
chr1	246430296	246430608	10a_pc1_c2_peak_5258	4.74983	*	CTAATAA,TTATTAG	-44	1
chr1	246542540	246542860	10a_pc1_c2_peak_5265	4.15700	*	CTAATAG,CTATTAG,TTAATAA,TTATTAA	-53,14	2
chr1	246613949	246614315	10a_pc1_c2_peak_5266	4.15337	*	TTAATAA,TTATTAA	-100	1
chr1	246653533	246653944	10a_pc1_c2_peak_5268	4.07236	*	CTAATAA,TTATTAG	84,94	2
chr1	246733496	246733947	10a_pc1_c2_peak_5269	5.53056	*	CTAATAA,CTATTAA,TTAATAG,TTATTAG	-47,3	2
chr1	246784238	246784677	10a_pc1_c2_peak_5271	6.30875	*	CTAATAA,CTATTAA,TTAATAG,TTATTAG	-154,-34,3	3
chr1	247002795	247003280	10a_pc1_c2_peak_5273	5.96299	*	CTATTAA,TTAATAA,TTAATAG,TTATTAA	-20,-23	2
chr1	247054609	247054967	10a_pc1_c2_peak_5274	3.60903	*	CTAATAA,TTAATAA,TTATTAA,TTATTAG	-83,60	2
chr1	247147828	247148264	10a_pc1_c2_peak_5276	4.66519	*	CTAATAA,TTATTAG	-17	1
chr1	247323917	247324826	10a_pc1_c2_peak_5280	4.42797	*	CTAATAA,TTATTAG	-180	1
chr1	247523022	247523360	10a_pc1_c2_peak_5284	4.91300	*	CTAATAG,CTATTAA,CTATTAG,TTAATAA,TTAATAG,TTATTAA	-15,52,55,99	4
chr1	247570140	247570447	10a_pc1_c2_peak_5285	3.07163	*	CTAATAA,TTATTAG	84	1
chr1	247616313	247616645	10a_pc1_c2_peak_5286	3.34536	*	TTAATAA,TTATTAA	-64,-67	2
chr1	247705210	247705566	10a_pc1_c2_peak_5287	4.72665	*	CTAATAA,TTATTAG	-18,-25	2
chr1	247706413	247706764	10a_pc1_c2_peak_5288	4.75540	*	TTAATAA,TTATTAA	-63,108	2
chr1	247903737	247904234	10a_pc1_c2_peak_5295	7.26153	*	CTATTAA,TTAATAG	150	1
chr1	247977777	247978102	10a_pc1_c2_peak_5303	3.48111	*	CTAATAA,TTATTAG	38	1
chr1	247978204	247978555	10a_pc1_c2_peak_5304	4.05301	*	CTAATAA,TTAATAA,TTATTAA,TTATTAG	106,54,79	3
chr1	247985847	247986198	10a_pc1_c2_peak_5305	4.71926	*	CTAATAA,TTATTAG	34	1
chr1	248025391	248025799	10a_pc1_c2_peak_5307	5.87040	*	TTAATAA,TTATTAA	-58,-6,27	3
chr1	248086122	248086441	10a_pc1_c2_peak_5310	4.99327	*	CTAATAA,CTAATAG,CTATTAG,TTATTAG	-28,97	2
chr1	248140164	248140471	10a_pc1_c2_peak_5313	4.03129	*	CTAATAA,TTATTAG	38	1
chr1	248243290	248243605	10a_pc1_c2_peak_5319	3.30622	*	CTAATAA,TTATTAG	140	1
chr1	248271312	248271755	10a_pc1_c2_peak_5320	3.83036	*	CTATTAA,TTAATAG	-4	1
chr1	248389400	248389751	10a_pc1_c2_peak_5325	3.88583	*	CTAATAA,TTATTAG	49	1
chr1	248427253	248427689	10a_pc1_c2_peak_5327	4.04817	*	CTAATAA,TTAATAA,TTATTAA,TTATTAG	-27,-41,137	3
chr1	248521742	248522054	10a_pc1_c2_peak_5332	3.40645	*	CTAATAG,CTATTAG,TTAATAA,TTATTAA	-65,-9	2
chr1	248565264	248565571	10a_pc1_c2_peak_5336	4.48576	*	CTAATAA,TTATTAG	-61	1
chr1	248703707	248704114	10a_pc1_c2_peak_5343	4.99327	*	TTAATAA,TTATTAA	20	1
[truncated: 16,737 more rows]
