# Supplementary material for: Satb1 integrates DNA binding site geometry and torsional stress to differentially target nucleosome-dense regions
Source: Nat Commun. 2019 Jul 19;10:3221. doi: 10.1038/s41467-019-11118-8 (PMC6642133; doi:10.1038/s41467-019-11118-8)
Supplement: Supplementary file 10 — Source Data [file 41467_2019_11118_MOESM10_ESM.zip › Source data/GenomicData/DNAshape/dHD_open/phpnrb47Y.MGW]

>chr1:8234815-8234865
NA,NA,4.80,5.02,5.46,6.00,5.22,4.39,4.27,5.27,5.99,5.86,5.17,4.30,5.14,5.32
5.76,5.76,5.32,5.14,4.30,5.17,5.85,5.58,5.11,5.53,5.28,4.36,4.36,5.58,5.85,4.67
4.24,5.73,5.80,5.17,4.30,4.82,4.66,4.98,5.33,4.95,5.17,5.85,5.58,5.11,5.53,5.66
NA,NA
>chr1:8234835-8234885
NA,NA,5.85,5.58,5.11,5.53,5.28,4.36,4.36,5.58,5.85,4.67,4.24,5.73,5.80,5.17
4.30,4.82,4.66,4.98,5.33,4.95,5.17,5.85,5.58,5.11,5.53,5.66,4.89,3.68,3.35,4.03
5.37,6.01,6.07,5.28,5.11,5.53,5.28,5.11,5.53,5.28,5.11,5.53,5.66,4.75,4.12,4.19
NA,NA
>chr1:8234899-8234949
NA,NA,4.95,4.06,4.33,5.08,5.30,5.02,4.65,5.37,4.88,4.88,5.67,5.84,5.33,4.85
4.85,4.30,4.82,5.22,5.35,5.22,5.11,5.73,5.57,5.11,5.53,5.62,4.67,3.34,3.35,4.70
5.66,5.89,4.72,4.74,5.76,5.55,4.33,4.68,5.60,5.53,5.88,5.19,4.93,4.90,4.80,4.45
NA,NA
>chr1:21479146-21479196
NA,NA,4.37,4.18,4.94,5.45,4.46,4.69,5.15,5.81,5.59,5.08,4.96,5.46,5.30,5.11
5.57,5.82,4.88,4.88,5.37,4.65,5.11,5.58,5.58,5.11,5.53,5.62,5.17,4.30,4.27,4.90
5.28,5.53,3.79,3.63,4.89,5.66,6.02,5.76,5.33,5.24,5.23,5.88,5.32,5.76,6.07,5.28
NA,NA
>chr1:24223873-24223923
NA,NA,4.76,5.21,4.97,5.24,5.65,5.52,5.22,4.82,5.27,5.74,5.76,4.68,3.64,4.87
5.86,5.99,5.74,5.31,4.42,4.68,5.60,4.65,5.11,5.57,5.73,5.33,5.54,5.54,4.03,4.52
5.45,5.08,5.27,5.31,5.41,5.82,5.30,5.11,5.57,6.00,5.41,5.00,5.04,4.57,5.08,5.73
NA,NA
>chr1:24223921-24223971
NA,NA,4.05,3.85,4.49,5.48,5.56,5.29,4.67,4.85,4.25,3.34,4.48,5.58,5.73,4.89
3.38,3.38,3.38,3.38,3.63,2.85,4.36,5.58,5.58,5.11,5.53,5.28,4.81,4.19,4.51,4.98
5.60,4.65,5.02,5.15,5.78,5.55,5.50,4.99,4.30,5.17,5.85,5.58,5.11,4.65,5.69,5.33
NA,NA
>chr1:32537687-32537737
NA,NA,4.52,5.40,5.91,4.89,5.00,5.20,5.41,5.99,5.62,5.01,4.14,4.63,5.04,5.41
5.69,5.53,5.84,5.45,4.89,5.08,4.86,4.65,5.11,5.58,5.58,4.90,4.46,5.50,5.40,4.27
3.79,4.80,5.40,4.72,4.74,5.76,5.20,5.33,5.73,5.57,4.36,3.75,5.22,5.50,4.46,4.39
NA,NA
>chr1:40435512-40435562
NA,NA,4.05,3.68,3.38,3.38,3.38,3.38,3.38,4.89,5.91,5.99,5.41,5.33,5.14,5.04
4.67,4.33,4.97,5.96,5.57,4.36,4.36,5.58,5.58,5.11,5.53,5.62,4.67,3.34,4.48,5.58
5.58,4.90,4.46,5.45,4.89,5.00,5.20,5.32,5.50,5.74,6.20,6.20,5.27,5.14,5.53,5.37
NA,NA
>chr1:40435569-40435619
NA,NA,5.74,5.82,5.93,5.14,5.27,5.82,6.01,5.76,5.32,5.14,5.02,4.99,5.22,5.33
5.32,5.84,5.80,5.40,4.63,4.88,5.37,4.65,5.11,5.58,5.58,4.90,4.27,4.30,5.17,5.62
5.53,5.11,5.58,5.58,4.36,2.85,3.63,4.35,5.40,5.50,5.84,6.02,5.66,4.89,3.68,4.03
NA,NA
>chr1:40435578-40435628
NA,NA,5.14,5.02,4.99,5.22,5.33,5.32,5.84,5.80,5.40,4.63,4.88,5.37,4.65,5.11
5.58,5.58,4.90,4.27,4.30,5.17,5.62,5.53,5.11,5.58,5.58,4.36,2.85,3.63,4.35,5.40
5.50,5.84,6.02,5.66,4.89,3.68,4.03,4.14,4.80,5.53,5.31,4.97,4.63,4.36,4.03,4.61
NA,NA
>chr1:41619020-41619070
NA,NA,2.85,4.75,5.73,5.73,4.75,4.12,4.19,4.81,4.76,4.89,5.41,5.80,5.73,5.50
5.15,5.14,5.53,5.37,4.88,4.88,5.82,5.57,5.11,4.65,4.86,4.24,4.67,5.86,5.37,5.13
5.20,5.41,5.82,5.30,5.11,5.57,5.96,4.98,4.76,4.63,4.82,4.61,5.43,5.94,5.32,5.33
NA,NA
>chr1:49288830-49288880
NA,NA,5.04,5.10,5.08,5.41,4.12,3.79,4.80,4.80,3.79,3.63,4.35,4.74,4.80,4.52
4.63,4.76,4.31,4.63,4.50,5.33,6.00,5.57,5.11,4.65,4.86,5.11,5.10,5.73,5.50,5.05
4.65,4.05,4.89,5.91,5.99,5.41,5.20,5.13,5.20,5.76,4.97,4.82,5.66,5.94,5.32,5.20
NA,NA
>chr1:68960840-68960890
NA,NA,5.40,4.72,3.90,4.93,5.62,5.99,5.74,5.10,4.98,5.40,5.16,4.61,4.03,4.36
4.74,4.80,4.02,3.68,3.38,4.89,5.66,5.53,5.11,5.58,5.58,4.36,3.75,4.43,5.33,5.84
5.13,5.11,5.30,5.43,5.27,5.31,5.41,5.74,5.62,5.33,5.37,5.44,5.11,4.80,4.80,3.79
NA,NA
>chr1:72027725-72027775
NA,NA,4.14,5.31,5.58,5.02,4.93,4.85,4.82,5.33,5.50,5.27,5.50,5.15,4.52,3.90
4.36,4.63,4.47,5.27,5.15,5.22,5.82,5.57,5.11,5.53,5.28,4.90,4.46,5.45,4.89,3.74
4.48,5.48,5.53,5.11,5.58,5.73,4.70,3.35,3.34,4.25,4.85,4.80,4.02,4.70,5.66,5.89
NA,NA
>chr1:72503470-72503520
NA,NA,5.27,5.99,5.91,4.89,3.38,3.63,3.84,4.27,5.27,5.99,5.44,4.90,4.89,5.55
5.78,5.70,4.38,3.95,4.86,5.41,6.00,5.57,5.11,4.65,4.86,5.33,5.20,5.76,5.33,4.50
4.31,4.03,5.54,5.54,4.03,4.31,4.63,4.97,5.31,5.40,4.92,4.51,4.98,5.40,5.76,6.01
NA,NA
>chr1:85997293-85997343
NA,NA,4.35,4.63,4.73,4.68,4.99,5.60,4.65,5.02,5.03,5.89,6.20,6.20,5.41,5.33
5.22,4.99,5.57,5.03,4.24,4.36,5.28,5.53,5.11,5.57,5.73,5.11,5.30,5.66,5.02,4.82
4.62,4.99,5.96,5.49,4.93,3.90,4.66,4.82,5.02,5.43,5.91,5.40,4.52,3.34,3.85,4.95
NA,NA
>chr1:85997379-85997429
NA,NA,4.76,4.98,5.60,5.53,5.76,5.23,4.61,4.82,4.50,4.80,4.52,4.63,4.97,5.58
5.56,4.84,5.38,5.80,5.15,4.27,4.90,5.58,5.58,5.11,5.53,5.66,4.70,4.05,4.51,4.72
4.96,5.43,5.25,5.32,5.65,5.53,4.84,4.85,5.47,5.74,5.82,6.01,6.07,5.28,4.90,4.89
NA,NA
>chr1:85997468-85997518
NA,NA,6.02,5.28,5.11,5.53,5.66,4.89,4.05,4.65,4.97,5.03,4.69,4.27,5.27,5.74
5.76,4.68,4.33,5.84,5.54,5.33,4.86,4.65,5.11,5.57,5.73,5.33,5.37,5.30,4.51,4.69
4.73,4.93,5.19,5.08,3.84,3.63,4.35,5.40,6.00,5.65,4.38,4.49,5.32,5.39,4.89,4.76
NA,NA
>chr1:86020556-86020606
NA,NA,4.68,4.92,5.40,5.91,4.89,5.08,5.62,5.20,5.33,5.13,5.67,5.36,5.23,5.76
5.93,5.82,5.27,4.99,4.99,4.30,5.17,5.85,5.58,5.11,5.53,5.48,4.48,3.74,4.57,5.32
5.69,4.65,5.11,5.58,5.85,5.17,4.95,5.29,4.94,4.82,5.30,5.41,4.12,3.84,4.89,5.55
NA,NA
>chr1:90639967-90640017
NA,NA,5.73,4.24,4.25,5.35,5.93,5.74,4.80,4.88,5.67,5.84,5.41,5.00,4.67,4.74
4.74,3.85,3.34,4.48,5.62,5.37,5.33,5.73,5.57,5.11,5.53,5.66,4.70,4.03,4.17,4.53
5.56,5.31,4.65,3.75,3.64,4.82,5.65,5.90,5.30,4.80,4.63,4.73,3.95,3.85,4.95,5.42
NA,NA
>chr1:92208080-92208130
NA,NA,5.53,5.62,4.67,3.95,4.73,5.02,5.58,5.56,4.42,4.68,5.96,5.82,4.89,3.38
4.05,4.06,4.33,5.08,5.30,4.24,4.36,5.28,5.53,5.11,5.58,5.73,4.70,4.03,4.61,5.23
5.76,5.32,4.80,3.79,4.75,5.82,5.73,5.33,5.37,5.44,4.36,3.75,4.69,4.97,5.34,5.34
NA,NA
>chr1:100925065-100925115
NA,NA,5.56,5.48,4.49,3.85,4.95,5.41,5.78,5.79,5.40,4.49,3.85,4.05,3.38,4.89
5.91,5.37,4.03,3.35,3.68,4.89,5.73,5.58,5.11,5.53,5.28,4.90,4.46,5.45,4.89,5.00
5.48,5.56,4.89,4.78,5.22,5.94,5.35,4.25,4.24,5.13,5.13,5.08,4.89,5.45,4.46,3.84
NA,NA
>chr1:102204055-102204105
NA,NA,4.95,5.31,4.80,4.88,5.37,4.65,3.79,4.75,5.91,5.37,4.03,4.52,5.19,5.89
5.99,5.86,4.67,3.34,3.35,4.70,5.73,5.58,5.11,4.65,4.86,5.33,5.37,5.44,4.36,4.36
5.57,6.00,5.33,4.43,4.51,5.30,5.37,4.69,4.93,5.13,5.16,4.83,4.65,4.02,4.70,5.73
NA,NA
>chr1:119583354-119583404
NA,NA,5.60,5.79,5.76,4.80,3.79,4.27,5.40,5.50,4.46,3.84,3.63,4.89,5.73,5.58
4.81,4.19,4.51,4.31,4.05,4.70,5.73,5.58,5.11,5.53,5.28,4.81,4.19,4.51,4.92,5.29
5.32,5.94,5.43,4.61,5.01,5.58,5.58,5.11,5.53,5.28,4.36,4.36,5.28,5.53,4.51,4.69
NA,NA
>chr1:119583369-119583419
NA,NA,4.19,4.51,4.31,4.05,4.70,5.73,5.58,5.11,5.53,5.28,4.81,4.19,4.51,4.92
5.29,5.32,5.94,5.43,4.61,5.01,5.58,5.58,5.11,5.53,5.28,4.36,4.36,5.28,5.53,4.51
4.69,4.73,4.95,4.92,4.62,4.43,4.05,4.89,5.91,5.99,5.41,5.29,4.54,4.42,5.40,5.80
NA,NA
>chr1:119583457-119583507
NA,NA,4.98,5.76,5.55,4.33,4.37,4.97,4.93,5.00,5.41,5.84,5.84,5.33,4.74,4.35
3.63,3.84,4.27,5.27,5.82,5.30,5.11,5.28,5.53,5.11,5.58,5.58,4.93,4.65,4.57,3.74
3.35,4.36,5.40,5.50,4.46,4.90,5.28,6.07,6.01,5.37,4.03,3.35,4.36,5.40,5.50,4.46
NA,NA
>chr1:120560047-120560097
NA,NA,5.89,4.72,4.98,5.33,5.26,5.43,5.91,5.65,5.24,4.95,5.33,5.22,4.57,5.08
5.73,5.82,4.89,3.63,2.85,4.36,5.28,5.53,5.11,5.58,5.58,4.36,3.75,4.43,4.67,5.29
5.23,5.84,5.93,5.37,4.69,4.73,4.85,4.93,5.39,5.32,4.98,5.30,5.66,4.82,4.97,5.96
NA,NA
>chr1:142952671-142952721
NA,NA,5.29,5.32,5.80,5.58,5.19,5.02,5.26,5.33,4.98,3.75,4.12,3.63,4.35,5.40
5.50,5.08,5.22,4.79,4.46,4.90,5.28,5.53,5.11,5.58,5.58,4.36,3.75,5.22,5.50,4.46
3.84,4.75,5.66,5.53,4.51,5.22,6.00,5.65,5.24,4.95,5.33,4.98,4.72,5.54,5.69,4.74
NA,NA
>chr1:144506898-144506948
NA,NA,5.53,5.66,4.89,4.05,4.06,4.03,4.66,5.19,5.08,3.84,4.12,5.21,5.20,5.94
5.43,5.36,5.37,5.79,5.76,4.80,5.11,5.28,5.53,5.11,5.57,5.96,4.99,4.68,4.73,4.63
4.35,3.63,3.79,4.80,5.40,4.72,4.74,5.76,5.74,5.27,5.14,6.02,5.66,4.75,2.85,4.36
NA,NA
>chr1:144507063-144507113
NA,NA,5.22,5.35,4.46,4.12,3.63,4.35,5.40,5.94,5.40,4.42,4.54,5.29,4.95,4.65
4.95,5.21,4.97,4.65,4.05,4.89,5.73,5.58,5.11,5.53,5.62,5.17,4.95,5.20,4.98,5.30
5.94,5.55,5.38,4.94,5.23,5.23,4.56,4.12,3.63,4.89,5.66,6.02,5.84,5.50,5.40,4.35
NA,NA
>chr1:144692935-144692985
NA,NA,4.97,5.21,4.76,3.68,4.02,4.80,4.43,4.39,4.27,5.15,5.84,6.01,5.43,5.02
4.82,4.66,4.74,5.29,5.23,4.46,4.90,5.58,5.58,5.11,5.53,5.28,4.36,2.85,3.63,4.89
5.73,5.73,4.89,3.63,3.84,4.27,4.30,5.24,5.65,5.52,4.46,4.12,4.27,5.40,5.50,5.27
NA,NA
>chr1:145101115-145101165
NA,NA,4.94,4.84,5.08,5.42,4.76,3.63,3.84,4.27,4.30,5.17,5.85,5.85,5.17,4.95
5.20,4.98,5.10,5.05,4.65,5.10,5.66,5.53,5.11,5.58,5.85,4.67,4.24,4.86,5.79,6.07
5.28,4.81,3.75,4.98,5.33,5.41,6.20,5.54,4.69,4.89,5.90,5.60,4.12,2.85,4.36,5.28
NA,NA
>chr1:145107907-145107957
NA,NA,5.29,5.80,5.84,5.20,5.58,5.24,4.95,5.20,5.00,4.89,6.01,5.84,5.32,5.29
4.85,4.73,4.61,5.00,5.37,4.65,5.11,5.28,5.53,5.11,5.58,5.73,4.89,3.38,3.68,3.35
3.74,4.89,5.67,5.47,5.14,4.74,4.35,4.05,4.65,4.97,5.58,5.24,4.95,5.33,4.98,4.66
NA,NA
>chr1:145124269-145124319
NA,NA,5.84,5.50,5.40,4.35,3.38,3.38,3.63,3.84,4.27,4.30,4.85,4.84,4.97,5.58
5.80,5.15,4.82,5.22,5.35,5.22,5.11,5.73,5.57,5.11,5.53,5.28,4.36,4.36,5.57,6.00
5.41,5.00,4.67,4.74,4.27,3.84,4.89,5.55,5.78,5.41,4.12,4.12,3.75,4.74,6.00,5.82
NA,NA
>chr1:145261306-145261356
NA,NA,5.96,4.97,4.82,5.66,5.30,4.98,5.32,5.39,4.93,4.85,4.73,4.69,5.37,5.93
5.84,5.23,5.29,4.67,4.43,3.75,4.36,5.58,5.58,5.11,5.53,5.28,4.36,2.85,3.63,4.89
5.82,5.73,5.08,4.57,5.22,5.33,4.95,5.24,5.65,5.91,5.43,5.26,5.33,4.98,4.72,5.89
NA,NA
>chr1:145294728-145294778
NA,NA,5.56,5.24,5.66,5.94,5.32,5.20,4.98,5.10,5.74,5.99,5.91,5.10,4.65,5.05
5.10,5.11,4.86,5.54,4.72,4.74,5.69,4.65,5.11,5.57,5.73,4.24,4.25,4.85,4.80,4.52
5.15,5.50,4.46,4.39,4.43,5.14,5.47,5.34,5.22,4.82,4.30,4.65,4.74,4.74,5.33,6.00
NA,NA
>chr1:145294828-145294878
NA,NA,3.75,3.90,4.93,5.58,5.58,4.90,4.89,5.23,5.27,5.67,5.41,4.82,4.85,4.97
4.93,5.29,5.23,5.84,5.93,5.37,5.33,5.73,5.57,5.11,5.53,5.66,4.70,3.35,4.03,5.37
5.30,3.79,4.12,5.42,5.44,4.96,5.02,5.33,5.76,5.32,4.80,3.79,4.27,4.63,4.76,4.31
NA,NA
>chr1:145563373-145563423
NA,NA,5.56,4.84,5.19,5.32,4.98,5.30,5.94,5.79,5.67,5.27,5.43,5.56,4.84,4.97
5.53,4.94,4.80,4.80,4.43,5.10,5.66,5.53,5.11,5.57,5.82,5.36,5.23,4.89,3.84,4.12
5.42,5.42,5.19,4.51,3.74,4.52,5.40,6.00,5.22,3.75,4.24,5.15,5.78,5.55,5.76,5.32
NA,NA
>chr1:145711782-145711832
NA,NA,5.60,4.98,4.51,4.98,5.65,5.82,5.89,5.21,4.95,3.85,4.24,4.86,5.79,6.01
5.82,5.41,5.20,5.13,5.54,5.54,5.33,4.86,4.65,5.11,5.58,5.58,4.81,4.31,4.76,4.84
4.85,4.30,5.14,6.02,5.66,4.89,3.68,4.02,4.80,4.74,4.35,3.63,4.12,3.75,4.74,6.00
NA,NA
>chr1:147917823-147917873
NA,NA,5.53,5.66,4.89,4.05,4.06,4.03,4.66,5.19,5.08,3.84,4.12,5.21,5.20,5.94
5.43,5.36,5.37,5.79,5.76,4.80,5.11,5.28,5.53,5.11,5.57,5.96,4.99,4.68,4.73,4.63
4.35,3.63,3.79,4.80,5.40,4.72,4.74,5.76,5.74,5.27,5.14,6.02,5.66,4.75,2.85,4.36
NA,NA
>chr1:147917988-147918038
NA,NA,5.22,5.35,4.46,4.12,3.63,4.35,5.40,5.94,5.40,4.42,4.54,5.29,4.95,4.65
4.95,5.21,4.97,4.65,4.05,4.89,5.73,5.58,5.11,5.53,5.62,5.17,4.95,5.20,4.98,5.30
5.94,5.55,5.38,4.94,5.23,5.23,4.56,4.12,3.63,4.89,5.66,6.02,5.84,5.50,5.40,4.35
NA,NA
>chr1:148345286-148345336
NA,NA,4.31,4.76,4.63,4.27,3.79,4.80,5.32,5.76,5.33,5.02,4.96,5.44,5.42,4.12
3.79,5.30,5.37,4.03,3.35,4.70,5.66,5.53,5.11,5.57,5.73,5.33,5.37,5.93,5.84,5.23
5.29,4.93,4.97,4.85,4.82,5.41,5.67,5.27,5.23,4.89,4.90,5.58,5.58,4.93,3.90,3.75
NA,NA
>chr1:148345386-148345436
NA,NA,6.00,5.33,4.74,4.74,4.65,4.30,4.82,5.22,5.34,5.47,5.14,4.43,4.39,4.46
5.50,5.15,4.52,4.80,4.85,4.25,4.24,5.73,5.57,5.11,4.65,5.69,4.74,4.72,5.54,4.86
5.11,5.10,5.05,4.65,5.10,5.91,5.99,5.74,5.10,4.98,5.20,5.32,5.94,5.66,5.24,5.56
NA,NA
>chr1:149680845-149680895
NA,NA,4.31,4.76,4.63,4.27,3.84,4.27,5.15,5.84,5.35,5.38,5.40,5.76,6.07,5.66
4.89,3.38,3.68,4.02,3.90,3.75,4.81,5.58,5.58,5.11,5.53,5.28,4.90,4.89,5.33,4.82
4.94,5.52,5.79,5.79,5.40,5.00,4.89,5.91,5.46,5.02,4.80,4.80,3.79,4.27,5.40,5.50
NA,NA
>chr1:151167197-151167247
NA,NA,4.66,4.98,5.33,5.32,5.50,5.74,5.82,5.30,4.51,4.69,4.97,5.31,5.40,4.92
4.76,4.84,4.25,3.95,4.86,5.41,6.00,5.57,5.11,4.65,4.86,5.11,5.30,5.66,4.82,4.94
5.40,5.39,4.93,4.90,5.02,4.70,4.84,5.77,5.88,4.88,4.14,4.94,5.31,5.44,4.96,4.61
NA,NA
>chr1:155316764-155316814
NA,NA,5.94,5.22,4.78,4.86,5.41,5.69,5.54,5.38,5.34,5.47,5.14,4.97,4.80,4.51
4.19,4.36,5.22,6.00,5.46,4.24,4.36,5.58,5.58,5.11,4.65,5.69,5.41,4.86,4.78,5.10
5.74,5.82,5.30,5.11,5.28,5.89,5.38,5.35,5.22,5.11,5.73,5.57,4.90,4.46,4.79,4.46
NA,NA
>chr1:156360878-156360928
NA,NA,5.06,5.29,5.08,4.36,4.82,5.70,5.08,5.36,5.82,5.57,4.36,4.36,5.58,5.58
4.93,4.65,4.73,4.84,4.97,5.08,4.90,5.58,5.58,5.11,5.53,5.66,5.10,4.43,4.21,4.85
5.71,5.35,4.46,4.81,5.28,5.53,5.11,5.58,5.58,4.90,4.89,5.23,5.27,5.31,5.41,5.74
NA,NA
>chr1:156360892-156360942
NA,NA,4.93,4.65,4.73,4.84,4.97,5.08,4.90,5.58,5.58,5.11,5.53,5.66,5.10,4.43
4.21,4.85,5.71,5.35,4.46,4.81,5.28,5.53,5.11,5.58,5.58,4.90,4.89,5.23,5.27,5.31
5.41,5.74,5.88,5.36,5.16,5.52,4.94,4.82,5.41,5.67,5.27,5.16,5.67,4.95,4.61,4.96
NA,NA
>chr1:159749818-159749868
NA,NA,3.38,3.63,3.84,4.46,5.50,5.15,4.52,4.80,4.74,4.27,3.79,4.80,5.32,5.84
5.50,5.40,4.27,3.79,5.30,5.37,5.33,5.73,5.57,5.11,5.53,5.66,4.89,3.38,3.63,2.85
4.36,5.58,5.58,4.93,4.80,4.74,4.35,4.05,4.06,4.03,4.66,5.41,5.80,5.20,5.19,4.94
NA,NA
>chr1:159749930-159749980
NA,NA,5.85,4.67,3.34,3.35,4.70,5.82,5.96,4.98,4.76,4.63,4.27,3.84,5.08,5.23
5.06,5.40,5.28,5.32,5.40,4.80,5.11,5.28,5.53,5.11,5.58,5.73,4.70,4.02,3.90,3.75
4.12,3.63,4.76,5.42,5.42,5.02,4.93,4.85,4.82,5.33,4.89,4.90,5.57,5.73,5.08,4.89
NA,NA
>chr1:159749976-159750026
NA,NA,5.45,5.08,5.22,4.79,5.08,4.84,4.51,4.31,4.05,4.52,5.42,5.08,4.84,4.94
5.91,5.40,4.52,3.34,3.85,5.10,5.66,5.53,5.11,5.58,5.85,4.87,3.64,4.37,4.97,4.93
4.92,5.02,5.31,5.32,4.98,5.30,5.66,4.82,4.85,4.97,5.14,5.33,4.95,4.65,4.05,3.38
NA,NA
>chr1:159750204-159750254
NA,NA,5.28,5.53,5.11,5.44,5.43,4.71,4.29,4.85,5.40,5.39,4.66,4.71,5.43,5.62
4.48,3.34,3.85,4.05,3.38,4.89,5.73,5.58,5.11,4.65,4.86,4.24,4.25,4.84,4.97,5.31
5.53,5.27,5.08,5.15,4.69,4.46,5.50,5.40,4.35,3.38,3.38,3.63,3.84,4.46,5.23,5.29
NA,NA
>chr1:160750548-160750598
NA,NA,4.89,5.55,5.78,5.45,4.52,4.03,5.37,5.91,4.75,3.79,5.30,5.37,5.33,4.86
4.65,4.51,5.22,5.94,5.22,5.11,4.86,4.65,5.11,5.57,5.73,5.33,5.37,5.30,4.51,5.22
5.94,5.22,5.11,4.86,5.79,6.07,5.48,4.48,4.03,5.37,5.30,5.02,5.03,5.20,5.84,5.94
NA,NA
>chr1:160750600-160750650
NA,NA,5.28,6.07,6.07,5.28,4.36,3.75,5.22,5.94,5.22,4.14,4.31,5.15,6.00,5.46
4.81,4.19,4.94,5.58,5.31,5.11,4.86,4.65,5.11,5.57,5.73,5.33,5.37,5.30,5.11,5.28
5.53,5.11,5.58,5.73,4.70,4.05,4.51,4.82,5.66,5.30,4.14,3.35,4.70,5.66,6.07,5.76
NA,NA
>chr1:160750608-160750658
NA,NA,5.22,4.14,4.31,5.15,6.00,5.46,4.81,4.19,4.94,5.58,5.31,5.11,4.86,4.65
5.11,5.57,5.73,5.33,5.37,5.30,5.11,5.28,5.53,5.11,5.58,5.73,4.70,4.05,4.51,4.82
5.66,5.30,4.14,3.35,4.70,5.66,6.07,5.76,5.40,5.38,5.35,5.22,4.98,5.32,5.31,4.97
NA,NA
>chr1:162627172-162627222
NA,NA,3.85,4.05,4.89,5.82,5.73,4.24,3.85,4.74,4.74,4.80,4.92,5.19,5.20,5.50
5.05,4.65,4.74,4.74,4.80,4.93,5.48,5.53,5.11,5.58,5.58,5.11,4.65,5.60,4.99,4.68
4.85,4.92,5.04,4.73,4.84,5.08,5.42,4.12,3.79,5.53,5.28,4.36,3.75,5.22,5.93,5.74
NA,NA
>chr1:167634936-167634986
NA,NA,5.91,5.43,4.33,4.68,5.96,5.57,4.90,4.46,5.45,4.89,5.08,5.73,5.57,4.90
4.27,5.15,5.94,5.43,4.61,5.01,5.48,5.53,5.11,5.57,5.73,5.11,5.22,5.35,4.46,4.36
5.22,5.50,5.84,5.32,5.32,5.14,5.27,5.82,5.30,3.79,3.63,3.38,3.38,4.76,5.42,5.08
NA,NA
>chr1:167635011-167635061
NA,NA,3.84,3.63,3.38,4.89,5.91,5.37,5.33,4.86,4.65,5.02,5.03,5.57,4.99,5.04
5.29,5.23,4.46,4.90,5.28,5.53,5.11,5.58,5.58,5.11,5.53,5.66,4.75,2.85,2.85,4.12
5.60,5.52,5.22,5.08,5.23,5.40,5.10,5.43,5.56,4.42,3.75,4.05,3.68,3.38,3.38,3.38
NA,NA
>chr1:168688012-168688062
NA,NA,4.64,5.27,5.60,5.50,4.99,5.27,5.99,5.91,4.89,3.63,2.85,3.75,4.69,4.76
4.92,5.40,5.39,4.93,4.81,4.19,4.81,5.58,5.58,5.11,5.53,5.66,4.75,2.85,4.24,5.15
5.08,4.61,5.01,5.48,5.53,5.11,5.57,5.73,5.11,5.10,5.49,5.43,5.45,4.46,4.90,5.28
NA,NA
>chr1:168688025-168688075
NA,NA,4.76,4.92,5.40,5.39,4.93,4.81,4.19,4.81,5.58,5.58,5.11,5.53,5.66,4.75
2.85,4.24,5.15,5.08,4.61,5.01,5.48,5.53,5.11,5.57,5.73,5.11,5.10,5.49,5.43,5.45
4.46,4.90,5.28,6.07,6.01,5.37,4.03,4.48,5.48,6.02,5.14,4.30,4.65,5.10,5.82,5.73
NA,NA
>chr1:174160739-174160789
NA,NA,5.33,5.20,5.88,4.88,4.80,5.67,5.16,5.36,5.82,5.57,4.36,4.36,5.58,5.73
5.10,4.65,4.30,4.27,3.84,4.75,5.66,5.53,5.11,5.57,5.82,4.88,4.80,5.67,5.16,4.61
4.82,4.63,4.76,4.80,4.93,4.63,4.31,4.05,3.68,4.35,4.63,4.76,4.92,5.52,5.41,5.24
NA,NA
>chr1:174160856-174160906
NA,NA,4.61,5.01,5.62,5.37,5.13,5.40,5.41,5.02,4.73,4.85,5.47,5.34,5.22,5.53
4.97,4.33,4.06,4.05,3.38,4.89,5.66,5.53,5.11,5.57,5.82,5.00,4.53,5.43,5.32,4.98
5.30,5.88,5.27,5.32,5.77,5.76,5.41,5.00,4.67,4.43,4.51,5.53,5.28,4.90,4.89,5.23
NA,NA
>chr1:177151435-177151485
NA,NA,4.12,5.21,5.20,5.50,5.05,5.17,5.85,5.58,4.81,3.75,4.33,5.46,5.30,5.11
5.58,5.58,4.90,4.46,5.45,4.89,5.08,5.73,5.57,5.11,5.53,5.28,4.90,4.46,4.79,4.46
4.12,4.75,5.73,5.58,4.90,4.27,5.15,5.94,5.43,5.27,5.67,5.41,5.02,4.73,4.78,4.93
NA,NA
>chr1:177868427-177868477
NA,NA,5.28,5.11,5.53,5.62,5.17,5.05,5.10,5.11,5.13,5.13,5.33,5.37,5.30,5.11
5.58,5.58,4.48,4.03,5.37,5.30,5.11,5.58,5.58,5.11,4.65,4.86,5.33,5.37,5.65,5.38
5.52,5.40,4.52,4.03,5.37,5.30,5.02,5.46,5.90,4.89,4.78,5.30,5.43,4.61,5.01,5.48
NA,NA
>chr1:177953654-177953704
NA,NA,5.82,5.10,4.65,4.97,5.03,4.81,4.46,5.34,5.47,4.85,4.73,5.02,5.41,5.67
5.27,5.08,5.45,4.52,3.34,4.67,5.85,5.58,5.11,5.53,5.28,4.36,4.24,5.30,5.44,4.93
4.73,4.63,4.35,3.38,3.38,3.63,2.85,3.75,4.69,4.97,5.34,5.53,4.94,5.25,5.22,4.95
NA,NA
>chr1:178299113-178299163
NA,NA,5.46,6.01,5.76,5.76,5.76,4.80,5.11,5.57,5.73,5.33,5.37,5.30,5.11,5.28
6.07,6.07,5.48,4.48,3.34,4.67,5.85,5.58,5.11,5.53,5.28,5.11,5.53,5.48,4.48,4.03
5.37,6.01,6.01,5.82,5.27,4.27,4.39,5.22,5.93,5.48,5.13,5.37,5.91,4.75,2.85,2.85
NA,NA
>chr1:178696631-178696681
NA,NA,5.20,5.58,4.98,4.21,4.85,5.74,5.43,4.61,4.03,3.68,4.35,4.74,5.33,6.00
5.57,5.11,4.80,4.80,3.79,4.75,5.66,5.53,5.11,5.57,5.73,5.33,5.37,5.44,5.11,5.30
5.37,5.33,5.13,5.84,5.33,4.74,4.36,4.02,4.80,4.43,4.51,5.30,5.82,5.89,5.58,5.24
NA,NA
>chr1:180796638-180796688
NA,NA,5.20,5.94,5.94,5.55,5.38,4.66,4.98,5.75,5.16,5.27,5.31,5.32,5.50,5.05
4.65,4.05,3.38,4.76,5.41,5.08,5.36,5.82,5.57,5.11,5.53,5.66,4.75,3.84,4.46,5.23
5.30,4.80,4.81,4.51,3.74,4.52,5.19,4.97,5.24,5.65,5.52,5.22,5.53,5.34,4.97,4.69
NA,NA
>chr1:183483887-183483937
NA,NA,5.73,4.70,4.03,4.61,5.16,5.52,4.85,4.29,4.03,4.82,5.65,5.91,4.89,5.08
5.73,5.82,4.75,4.12,3.75,4.74,5.69,4.65,5.11,5.57,5.73,4.24,4.67,5.80,5.73,5.11
5.22,5.35,4.46,4.81,5.58,5.85,5.17,4.97,5.03,4.24,2.85,4.75,5.73,5.85,4.67,4.24
NA,NA
>chr1:183513063-183513113
NA,NA,5.40,4.42,4.68,5.60,5.53,5.88,5.19,4.66,4.03,4.87,5.85,5.58,5.11,4.65
4.86,5.08,4.89,5.45,4.46,4.90,5.28,5.53,5.11,5.57,5.73,4.24,4.25,5.35,5.50,5.84
6.02,5.28,4.36,3.75,5.22,5.50,5.27,4.99,5.27,5.82,5.93,5.14,5.02,5.28,5.34,4.80
NA,NA
>chr1:183602604-183602654
NA,NA,4.51,4.98,5.96,5.82,4.89,3.63,3.79,4.80,5.76,5.76,5.76,5.76,5.40,5.38
5.34,5.47,5.14,4.43,3.75,4.36,5.28,5.53,5.11,5.57,5.73,5.08,4.51,4.90,4.76,4.75
4.89,5.44,5.42,4.12,3.84,4.46,5.50,5.40,4.27,3.79,5.53,5.62,4.87,3.64,4.68,5.60
NA,NA
>chr1:184360695-184360745
NA,NA,4.27,4.90,5.57,6.00,4.74,4.66,4.82,5.15,5.80,5.58,5.19,4.51,3.74,4.48
5.58,5.58,4.48,3.34,3.85,4.05,4.89,5.73,5.58,5.11,5.53,5.66,4.75,3.84,4.27,5.15
5.50,5.74,5.82,5.93,5.88,4.97,5.13,5.55,5.62,4.24,3.85,5.10,5.66,5.53,5.11,5.58
NA,NA
>chr1:186546250-186546300
NA,NA,5.30,4.82,4.51,4.81,5.58,5.58,4.36,3.75,5.22,5.93,5.47,4.94,4.33,4.17
4.03,4.36,4.63,4.76,4.31,4.81,5.48,5.53,5.11,5.58,5.73,4.75,3.79,4.80,5.40,4.72
3.90,4.92,5.19,4.97,4.65,5.10,5.66,5.53,5.11,5.57,5.82,4.88,4.14,4.82,4.63,4.76
NA,NA
>chr1:186546266-186546316
NA,NA,4.63,4.76,4.31,4.81,5.48,5.53,5.11,5.58,5.73,4.75,3.79,4.80,5.40,4.72
3.90,4.92,5.19,4.97,4.65,5.10,5.66,5.53,5.11,5.57,5.82,4.88,4.14,4.82,4.63,4.76
4.80,5.18,5.42,5.42,4.93,4.78,5.30,5.94,5.79,5.40,4.98,5.22,5.35,5.38,5.65,5.46
NA,NA
>chr1:186970998-186971048
NA,NA,5.54,5.54,4.69,4.89,5.80,5.22,4.98,5.40,5.16,4.61,4.94,5.19,4.97,5.17
5.80,5.82,4.88,4.88,5.37,4.65,5.11,5.58,5.58,5.11,4.65,4.86,5.08,4.57,4.65,4.93
5.62,5.43,4.71,4.29,4.42,4.81,5.62,5.37,5.33,5.73,5.57,5.11,4.65,5.69,5.33,4.74
NA,NA
>chr1:186971016-186971066
NA,NA,5.37,4.65,5.11,5.58,5.58,5.11,4.65,4.86,5.08,4.57,4.65,4.93,5.62,5.43
4.71,4.29,4.42,4.81,5.62,5.37,5.33,5.73,5.57,5.11,4.65,5.69,5.33,4.74,4.27,2.85
4.36,5.44,5.37,4.69,4.86,5.14,5.56,5.39,4.96,4.61,4.67,5.40,5.80,5.40,4.77,4.29
NA,NA
>chr1:190092759-190092809
NA,NA,5.20,4.69,4.89,5.23,5.84,6.02,5.28,5.11,5.30,5.37,5.13,5.40,5.16,5.36
5.82,5.82,4.70,4.03,4.14,4.88,5.37,4.65,5.11,5.58,5.58,4.36,4.36,5.57,6.00,5.33
4.43,4.51,4.80,4.80,5.02,5.46,5.52,4.46,4.81,5.03,4.97,4.65,4.05,4.35,4.74,5.33
NA,NA
>chr1:195972245-195972295
NA,NA,4.42,4.63,5.15,5.50,5.27,4.99,5.27,5.82,5.30,4.51,5.22,5.94,5.40,4.42
4.68,5.60,5.54,4.98,4.51,4.98,5.60,4.65,5.11,5.57,5.73,4.24,4.25,4.85,5.14,5.33
4.95,4.85,4.84,4.97,5.34,5.08,4.90,5.57,6.00,5.41,5.00,4.67,4.85,4.74,4.64,4.86
NA,NA
>chr1:196369891-196369941
NA,NA,2.85,4.24,5.03,5.57,5.02,4.81,4.31,4.65,5.45,5.78,5.55,5.76,5.32,5.32
5.84,5.45,5.43,5.57,5.58,4.38,4.24,4.86,4.65,5.11,5.58,5.73,4.89,3.38,3.38,3.63
4.12,3.75,4.74,5.69,5.79,5.79,5.69,5.33,4.85,4.85,4.97,5.19,4.94,4.61,5.23,5.76
NA,NA
>chr1:197168088-197168138
NA,NA,5.10,4.92,4.94,4.76,4.73,4.63,4.35,4.05,4.65,4.95,5.20,5.13,5.37,6.01
6.01,5.82,5.74,5.50,5.15,4.27,4.90,5.28,5.53,5.11,5.58,5.73,4.75,4.12,3.75,4.74
6.00,5.57,5.11,4.80,5.76,6.07,5.28,4.81,4.19,4.94,5.58,5.31,4.14,3.35,3.68,3.38
NA,NA
>chr1:200332851-200332901
NA,NA,5.74,5.88,4.88,4.14,4.82,4.63,4.76,4.92,5.52,5.41,5.24,5.46,5.31,4.14
4.31,4.63,4.76,4.80,4.97,5.41,5.69,4.65,5.11,5.58,5.58,5.11,5.30,5.82,5.41,5.20
4.49,4.38,5.58,5.89,5.74,5.62,5.33,5.37,5.86,5.17,4.30,4.82,4.66,4.74,4.92,4.63
NA,NA
>chr1:200332987-200333037
NA,NA,5.35,5.50,5.27,5.27,4.79,4.46,4.81,5.03,5.89,5.82,5.30,3.79,3.63,3.38
3.38,3.38,4.76,5.21,4.97,5.17,5.62,5.53,5.11,5.58,5.58,4.36,3.75,4.43,4.80,4.02
4.70,5.73,5.73,4.89,3.63,2.85,4.36,5.58,5.58,4.36,3.75,5.22,6.00,5.40,4.92,4.80
NA,NA
>chr1:200333065-200333115
NA,NA,5.08,5.41,4.52,4.02,4.65,4.57,5.08,4.86,4.65,3.79,3.63,4.35,4.74,4.67
4.92,4.63,4.31,4.05,3.68,4.89,5.66,5.53,5.11,5.58,5.73,5.10,4.65,4.30,4.27,4.69
5.15,5.78,5.78,5.45,4.65,4.51,4.82,5.30,5.70,4.38,4.49,5.40,5.16,4.61,4.03,4.70
NA,NA
>chr1:200520489-200520539
NA,NA,4.80,3.79,4.12,5.21,4.97,4.65,5.10,5.82,5.73,5.11,5.10,5.05,4.65,4.74
4.63,4.76,4.98,5.96,5.57,4.36,4.36,5.28,5.53,5.11,5.58,5.85,4.67,3.34,4.52,5.40
5.52,4.46,4.12,4.12,5.41,5.78,5.78,5.70,5.24,5.05,5.10,5.11,5.13,5.67,5.00,4.33
NA,NA
>chr1:202283031-202283081
NA,NA,5.88,5.36,5.23,5.50,5.27,5.45,5.43,5.57,5.03,4.24,2.85,4.12,5.21,4.97
4.65,4.74,4.63,4.76,4.31,4.81,5.48,5.53,5.11,5.57,5.73,5.08,4.57,5.04,4.92,5.02
5.58,5.80,5.20,5.19,4.94,4.14,4.63,5.04,4.68,4.02,4.52,5.60,5.90,5.29,4.93,5.04
NA,NA
>chr1:203297515-203297565
NA,NA,5.08,4.97,4.84,5.40,5.35,5.38,5.40,4.80,5.11,5.28,5.53,3.79,3.63,4.89
5.82,5.96,4.68,4.33,5.46,5.30,5.11,5.58,5.58,5.11,5.53,5.62,5.17,4.97,5.21,4.52
4.05,4.31,4.76,4.69,4.39,4.46,5.23,5.40,5.10,5.23,4.89,3.84,4.27,4.74,4.80,4.02
NA,NA
>chr1:203620479-203620529
NA,NA,5.91,5.37,5.13,5.40,5.16,4.61,5.01,5.48,5.53,3.79,4.75,5.66,6.07,5.76
5.76,5.76,5.32,5.76,5.23,5.36,5.37,4.65,5.11,5.58,5.58,4.90,4.27,4.30,4.65,4.05
3.38,3.38,4.89,5.66,5.53,5.11,5.58,5.85,4.87,3.64,4.68,5.96,5.57,4.90,4.46,5.50
NA,NA
>chr1:203620492-203620542
NA,NA,5.76,5.76,5.76,5.32,5.76,5.23,5.36,5.37,4.65,5.11,5.58,5.58,4.90,4.27
4.30,4.65,4.05,3.38,3.38,4.89,5.66,5.53,5.11,5.58,5.85,4.87,3.64,4.68,5.96,5.57
4.90,4.46,5.50,5.35,4.85,5.05,5.50,5.73,5.10,4.14,4.52,5.40,6.00,5.35,4.46,4.03
NA,NA
>chr1:204193076-204193126
NA,NA,5.40,4.98,5.10,5.49,5.43,6.01,5.22,5.11,5.73,5.57,4.90,4.46,4.79,5.38
5.89,5.28,4.90,4.46,4.79,4.46,4.81,5.58,5.58,5.11,4.65,4.86,5.11,5.30,5.94,5.79
5.40,5.13,5.37,5.91,4.89,3.63,4.12,4.46,5.35,5.84,5.73,5.10,5.11,5.73,5.57,4.81
NA,NA
>chr1:204376602-204376652
NA,NA,5.30,5.37,4.03,4.52,5.45,5.08,4.61,4.03,4.36,5.40,6.00,5.40,4.52,4.03
5.37,5.93,5.14,4.30,4.65,5.10,5.73,5.58,5.11,4.65,4.86,4.24,4.67,5.86,5.99,5.27
4.82,5.22,5.34,5.74,4.80,4.88,5.82,5.80,4.87,4.03,4.58,4.89,5.44,5.30,4.69,4.27
NA,NA
>chr1:204900229-204900279
NA,NA,5.29,4.67,4.43,4.39,4.27,5.27,5.74,5.62,4.24,4.67,5.62,5.53,5.11,5.28
6.07,6.07,5.28,4.90,4.27,4.30,5.17,5.85,5.58,5.11,5.53,5.62,4.87,3.64,4.54,5.47
5.56,5.40,4.63,4.80,5.67,5.16,5.10,5.04,5.14,5.75,5.79,5.78,5.41,4.95,4.65,4.30
NA,NA
>chr1:204987440-204987490
NA,NA,4.61,4.67,5.04,5.14,5.33,5.26,5.02,4.81,4.31,4.63,4.63,5.09,5.06,5.10
5.71,6.01,4.89,3.74,3.35,4.70,5.66,5.53,5.11,5.58,5.73,4.70,4.03,4.61,5.08,5.70
5.24,4.30,4.27,3.84,4.12,5.41,5.30,5.24,5.46,5.80,5.15,4.99,4.99,4.30,4.65,5.10
NA,NA
>chr1:205716224-205716274
NA,NA,5.37,5.33,4.86,5.53,5.14,4.30,4.85,4.85,4.80,4.02,4.70,5.73,5.58,4.81
4.46,5.34,5.74,5.27,5.43,5.30,5.11,5.73,5.57,5.11,5.53,5.62,5.17,4.30,4.27,4.90
5.58,5.58,5.11,4.80,4.80,5.02,5.46,5.52,4.77,4.96,5.25,5.22,4.95,5.02,5.41,5.75
NA,NA
>chr1:205716388-205716438
NA,NA,5.40,4.54,4.18,4.80,4.90,4.76,4.89,5.19,5.08,4.90,5.58,5.73,5.10,3.85
4.24,5.13,5.69,4.68,3.64,4.06,5.10,5.73,5.58,5.11,5.53,5.66,4.70,3.35,4.14,5.22
5.80,4.89,3.95,3.85,4.95,5.41,5.30,4.82,4.97,5.96,5.82,5.10,4.06,3.64,4.37,4.97
NA,NA
>chr1:205716442-205716492
NA,NA,4.63,5.05,5.02,5.42,5.31,4.65,4.51,4.33,5.00,5.82,5.57,4.36,2.85,3.63
4.89,5.73,5.58,5.01,4.14,4.88,5.37,4.65,5.11,5.58,5.58,4.36,2.85,4.12,5.60,6.00
5.22,4.36,4.19,4.94,5.42,5.31,4.65,4.51,4.72,4.72,4.97,5.96,5.82,4.89,3.63,3.79
NA,NA
>chr1:205761579-205761629
NA,NA,4.98,5.33,5.32,5.50,5.05,4.85,4.85,4.80,4.92,5.45,5.08,4.61,5.01,5.62
5.43,4.33,3.75,4.63,4.50,5.33,5.69,4.65,5.11,5.58,5.58,5.11,5.30,5.82,5.41,5.33
4.98,4.72,5.89,5.28,4.36,4.36,5.58,5.58,4.93,4.80,4.43,4.39,4.46,5.45,4.89,4.53
NA,NA
>chr1:205800627-205800677
NA,NA,5.32,5.29,4.94,4.72,4.72,4.51,4.81,5.58,5.58,5.11,4.80,4.80,5.11,5.57
6.00,5.41,5.04,5.10,5.23,4.89,4.90,5.58,5.58,5.11,5.53,5.28,4.36,4.24,5.46,5.90
5.40,5.10,5.08,5.15,5.02,4.80,5.40,5.38,4.79,4.46,4.90,5.28,5.53,5.11,5.28,5.53
NA,NA
>chr1:206270329-206270379
NA,NA,4.42,4.05,4.70,5.66,6.07,5.76,5.76,5.76,5.76,6.01,5.53,4.84,4.84,5.53
6.01,5.76,5.40,4.72,3.90,4.93,5.48,5.53,5.11,5.57,5.73,4.24,4.25,4.85,5.14,5.33
5.26,5.02,4.81,4.31,4.63,4.50,5.33,5.84,5.84,5.41,5.00,4.67,4.85,4.46,4.03,4.29
NA,NA
>chr1:206962992-206963042
NA,NA,5.45,5.27,5.34,5.19,4.89,4.75,4.58,4.03,4.06,4.95,5.21,4.97,5.24,5.58
5.57,4.99,4.65,4.93,5.62,5.37,5.33,5.73,5.57,5.11,5.53,5.62,4.67,4.24,5.73,5.57
4.90,5.08,5.19,4.66,4.71,5.46,5.30,5.11,5.58,5.58,5.01,4.17,4.33,4.97,5.69,5.13
NA,NA
>chr1:208047113-208047163
NA,NA,4.63,4.63,4.31,4.76,4.63,4.52,4.68,5.00,4.67,4.85,4.85,4.95,5.20,4.49
4.25,4.85,5.33,6.00,5.57,4.36,4.36,5.58,5.58,5.11,4.65,5.69,5.32,4.57,5.08,5.73
5.57,4.36,4.36,5.57,5.73,5.11,5.31,5.38,5.13,5.84,6.20,5.89,5.19,4.52,3.74,4.57
NA,NA
>chr1:209030832-209030882
NA,NA,4.24,4.36,5.57,5.73,4.24,3.85,4.95,5.21,4.97,5.17,5.85,5.58,4.48,3.34
4.25,5.35,5.50,5.84,5.32,4.80,5.11,5.28,5.53,5.11,5.57,5.96,4.99,4.62,4.58,4.03
4.06,4.95,5.21,4.97,4.65,4.95,5.21,4.97,5.24,5.70,5.08,5.27,5.67,5.79,5.79,5.40
NA,NA
>chr1:209092468-209092518
NA,NA,5.62,4.67,4.24,5.13,5.67,5.36,5.08,5.15,4.24,4.36,5.58,5.73,4.70,3.35
3.34,4.67,5.80,5.82,4.88,4.88,5.82,5.57,5.11,5.53,5.28,5.11,4.80,4.80,5.02,5.03
4.97,4.85,5.35,5.94,5.22,5.11,5.73,5.57,5.11,4.65,4.86,5.33,5.37,5.93,5.84,4.79
NA,NA
>chr1:209092483-209092533
NA,NA,4.67,5.80,5.82,4.88,4.88,5.82,5.57,5.11,5.53,5.28,5.11,4.80,4.80,5.02
5.03,4.97,4.85,5.35,5.94,5.22,5.11,5.73,5.57,5.11,4.65,4.86,5.33,5.37,5.93,5.84
4.79,5.38,5.54,4.86,5.33,5.37,5.93,5.84,5.45,4.89,3.74,4.31,4.50,4.80,4.92,5.31
NA,NA
>chr1:210058502-210058552
NA,NA,5.33,4.43,4.51,4.80,5.76,5.79,4.86,5.11,5.30,5.43,5.36,5.37,4.65,5.11
5.28,5.53,5.02,5.03,4.97,5.17,5.62,5.53,5.11,5.57,5.82,4.88,4.88,5.82,5.80,5.17
4.30,4.27,3.84,4.75,5.66,5.53,5.11,5.58,5.58,5.01,4.61,5.43,5.30,4.98,5.48,5.67
NA,NA
>chr1:210198846-210198896
NA,NA,6.02,5.28,5.11,4.80,4.80,3.79,4.75,5.91,5.43,4.33,4.37,5.30,5.23,4.46
4.90,5.58,5.58,4.90,4.89,5.23,5.36,5.82,5.57,5.11,5.53,5.48,4.81,4.31,4.76,4.84
4.46,3.64,3.75,4.05,4.70,5.82,5.73,5.11,5.10,5.74,5.82,5.30,3.79,4.27,4.74,4.67
NA,NA
>chr1:212185942-212185992
NA,NA,5.33,5.14,5.00,4.74,3.75,4.36,5.22,5.50,4.46,3.84,4.12,5.42,5.08,5.13
5.46,5.30,3.79,3.63,3.38,3.38,4.89,5.73,5.58,5.11,5.53,5.66,4.75,2.85,4.36,5.57
6.00,5.33,4.50,4.31,4.03,5.54,6.20,5.27,4.82,5.22,4.79,5.84,5.32,4.80,5.02,5.46
NA,NA
>chr1:213513735-213513785
NA,NA,4.52,4.80,4.43,4.39,4.46,4.79,5.22,5.38,5.55,5.78,5.41,4.52,4.02,4.68
5.04,5.10,5.23,4.89,3.84,4.75,5.73,5.58,5.11,5.53,5.28,4.90,4.89,5.55,5.94,5.94
5.15,4.27,4.39,5.22,5.94,5.84,5.20,5.21,4.76,3.68,4.02,4.80,4.50,4.31,4.14,5.31
NA,NA
>chr1:214710126-214710176
NA,NA,5.14,5.02,4.99,5.32,5.76,5.74,5.74,5.50,5.15,4.99,5.27,5.50,5.35,4.85
4.30,4.27,4.90,5.58,5.85,4.67,4.24,4.86,4.65,5.11,5.57,5.96,4.68,3.64,4.82,5.65
5.52,5.22,4.82,5.02,5.43,5.91,5.60,4.52,3.35,4.03,5.37,5.44,4.36,4.24,5.03,5.20
NA,NA
>chr1:215038311-215038361
NA,NA,4.80,5.31,5.32,5.80,5.38,4.84,4.94,5.91,5.60,4.12,3.84,5.08,4.97,5.13
5.43,5.62,4.93,3.90,3.75,4.81,5.28,5.53,5.11,5.58,5.58,4.36,2.85,4.12,5.42,5.08
4.84,5.40,5.94,5.35,4.46,4.33,5.19,5.32,4.49,3.85,4.95,5.42,5.08,4.33,4.87,5.85
NA,NA
>chr1:215415259-215415309
NA,NA,4.46,4.79,5.22,5.08,4.79,5.38,5.65,5.37,5.33,5.62,5.20,5.33,5.62,5.20
5.33,5.62,5.74,5.89,5.58,4.38,4.24,5.73,5.57,5.11,5.53,5.28,5.11,5.53,5.28,5.11
5.53,5.66,4.75,4.12,4.19,4.81,4.93,5.19,5.88,5.32,5.76,6.01,5.82,5.27,4.27,4.90
NA,NA
>chr1:215447438-215447488
NA,NA,5.22,3.75,3.75,5.22,6.00,5.46,4.69,5.08,4.97,4.33,4.06,4.95,5.21,5.20
5.84,5.35,4.46,4.12,4.75,5.66,5.53,5.11,5.58,5.58,4.81,3.75,4.74,5.69,5.79,6.01
5.37,5.13,5.32,5.39,4.66,4.45,4.73,5.22,5.56,5.31,4.94,4.98,5.89,5.48,4.93,4.80
NA,NA
>chr1:215447595-215447645
NA,NA,6.02,5.88,5.34,4.97,4.69,3.75,3.75,5.22,5.93,5.48,5.13,5.37,5.44,5.11
4.65,4.86,4.24,4.38,5.70,5.08,5.36,5.82,5.57,5.11,5.53,5.62,5.17,4.30,4.27,4.39
4.43,4.80,4.92,5.31,5.42,5.02,4.73,3.95,4.38,5.70,5.08,4.61,4.82,5.15,5.50,5.08
NA,NA
>chr1:217565078-217565128
NA,NA,5.69,4.65,5.11,5.57,6.00,5.33,4.50,4.31,3.74,4.89,6.01,5.40,4.84,5.08
5.42,4.12,3.79,4.80,4.80,5.11,5.28,5.53,5.11,5.57,5.73,4.24,3.85,5.10,5.82,5.82
4.88,4.63,5.04,4.68,4.93,5.48,5.53,3.79,4.27,4.63,4.97,5.42,5.42,5.24,4.30,4.27
NA,NA
>chr1:217680908-217680958
NA,NA,4.12,5.21,5.89,5.99,5.62,4.93,4.65,4.57,3.74,4.48,5.58,5.73,4.89,4.05
4.65,4.97,5.58,5.24,5.05,5.10,5.11,5.73,5.57,5.11,5.53,5.66,4.75,2.85,4.24,5.30
5.56,5.24,5.41,5.75,4.98,4.66,5.53,4.97,4.84,5.31,5.05,4.65,5.10,5.73,5.73,4.89
NA,NA
>chr1:218527926-218527976
NA,NA,4.76,4.63,4.27,3.84,5.08,5.34,4.97,4.63,4.27,3.79,4.65,5.37,4.88,4.88
5.37,4.65,3.79,4.27,4.74,5.33,5.69,4.65,5.11,5.57,5.73,5.11,5.22,5.35,5.22,4.82
5.15,5.50,5.05,5.17,5.62,6.02,5.88,5.34,4.97,4.63,4.27,2.85,4.36,5.57,6.00,5.32
NA,NA
>chr1:219293654-219293704
NA,NA,5.16,5.52,4.92,4.63,4.92,4.67,4.50,4.82,4.61,5.08,5.41,4.12,3.79,5.53
5.66,4.70,4.03,4.14,4.14,5.01,5.48,5.53,5.11,5.58,5.58,4.36,2.85,3.63,4.89,5.66
6.02,5.84,4.79,4.46,4.81,5.58,5.85,4.67,4.24,4.86,5.53,5.84,5.50,5.15,4.31,3.34
NA,NA
>chr1:221014968-221015018
NA,NA,4.63,4.92,4.74,4.66,5.53,5.19,4.89,4.82,4.77,4.72,4.51,4.05,4.52,5.60
5.90,5.29,4.93,5.00,4.74,3.75,4.81,5.28,5.53,5.11,5.57,5.96,4.97,4.72,4.93,5.23
5.34,5.27,5.23,5.30,4.80,4.51,4.84,5.53,5.34,5.02,5.05,4.67,4.61,4.73,4.78,5.30
NA,NA
>chr1:222984617-222984667
NA,NA,5.15,5.50,5.84,5.53,5.69,5.33,4.74,4.35,3.63,3.79,4.80,5.40,4.72,4.98
5.56,5.43,4.93,4.72,4.51,4.05,4.70,5.73,5.58,5.11,5.53,5.48,5.01,4.14,4.80,5.67
5.79,5.79,5.75,5.14,4.50,4.52,4.68,4.86,3.95,4.67,5.80,5.96,4.98,4.76,4.69,3.75
NA,NA
>chr1:222984644-222984694
NA,NA,4.14,4.80,5.67,5.79,5.79,5.75,5.14,4.50,4.52,4.68,4.86,3.95,4.67,5.80
5.96,4.98,4.76,4.69,3.75,4.36,5.28,5.53,5.11,5.58,5.58,4.36,4.24,5.30,5.42,5.02
4.92,4.74,4.36,4.63,4.81,4.68,4.85,5.40,5.43,4.53,4.95,5.74,5.67,4.94,4.18,3.75
NA,NA
>chr1:225042399-225042449
NA,NA,5.57,4.36,2.85,3.63,4.89,5.66,5.53,5.11,5.57,6.00,4.74,3.75,4.81,5.44
5.99,5.27,4.27,3.84,3.63,4.89,5.66,5.53,5.11,5.58,5.85,4.67,4.49,5.20,5.41,5.99
5.62,4.48,4.03,5.20,5.62,5.08,4.89,5.67,5.47,5.14,4.97,4.80,4.76,4.84,4.25,4.49
NA,NA
>chr1:225042559-225042609
NA,NA,5.88,5.00,4.33,4.85,5.30,5.56,5.47,5.14,4.86,4.53,4.51,5.19,5.42,5.42
4.38,3.34,4.48,5.48,5.53,3.79,4.75,5.73,5.58,5.11,5.53,5.66,5.10,3.85,4.49,5.32
5.19,5.13,5.43,5.86,5.17,4.95,5.29,4.54,4.42,5.31,5.74,5.82,5.30,3.79,4.75,5.66
NA,NA
>chr1:225626118-225626168
NA,NA,3.35,3.74,4.89,5.67,5.47,4.98,3.75,4.81,5.57,5.96,4.99,4.68,4.81,4.19
4.36,4.69,4.73,4.93,5.19,5.08,4.90,5.58,5.58,5.11,5.53,5.28,4.36,4.36,5.57,5.73
5.08,4.51,4.81,4.80,4.97,4.68,4.02,4.70,5.66,5.53,5.11,5.44,5.99,5.74,5.10,4.78
NA,NA
>chr1:225777444-225777494
NA,NA,4.12,3.79,4.80,5.76,5.79,4.86,5.33,5.37,5.91,4.89,3.63,3.84,4.27,4.30
5.17,5.85,5.58,5.11,4.80,4.80,5.11,5.58,5.58,5.11,4.65,4.86,5.33,5.20,5.76,4.97
4.33,4.67,5.04,5.41,5.84,5.84,4.74,3.75,4.81,5.03,5.20,5.80,5.41,4.66,4.71,5.46
NA,NA
>chr1:225791777-225791827
NA,NA,5.55,5.50,4.99,5.27,5.82,5.93,5.76,5.33,5.24,5.56,5.42,4.52,4.02,4.80
4.43,4.36,3.75,3.90,4.02,4.70,5.73,5.58,5.11,5.53,5.62,5.17,5.05,5.10,5.11,5.62
5.74,5.74,5.50,5.73,5.10,5.11,4.86,5.53,5.84,5.23,4.89,4.69,5.37,5.44,5.11,5.53
NA,NA
>chr1:226520895-226520945
NA,NA,4.74,5.29,5.56,5.47,5.14,4.74,4.35,3.63,3.79,4.65,5.69,5.33,4.74,4.35
3.38,3.63,2.85,4.36,5.28,5.53,5.11,5.58,5.58,5.11,5.53,5.28,4.81,3.75,3.90,4.02
4.70,5.91,5.99,5.41,5.31,4.80,4.14,4.03,3.68,4.76,5.60,5.52,4.46,4.81,5.44,5.99
NA,NA
>chr1:227286840-227286890
NA,NA,5.28,6.02,5.14,5.27,6.20,6.20,5.41,5.20,5.13,5.54,5.84,4.33,4.68,5.96
5.57,5.11,5.30,5.37,4.03,4.48,5.58,5.58,5.11,5.53,5.28,5.11,5.53,5.66,4.75,3.84
4.46,5.45,4.89,5.00,5.20,5.32,5.50,5.05,5.17,5.86,5.37,5.13,5.32,5.19,4.33,4.06
NA,NA
>chr1:227808402-227808452
NA,NA,5.30,5.08,4.33,4.06,4.05,4.35,5.40,6.00,5.60,4.76,3.38,3.63,3.79,5.53
5.28,5.11,4.80,4.80,3.79,4.75,5.66,5.53,5.11,5.58,5.58,4.90,4.46,4.79,4.46,4.81
5.30,5.08,4.33,4.87,5.62,6.07,6.01,5.82,5.27,4.27,4.69,5.03,4.97,5.24,5.42,5.44
NA,NA
>chr1:227808466-227808516
NA,NA,5.11,4.65,5.37,5.22,4.86,5.32,5.93,6.20,5.41,5.20,4.98,5.10,5.73,5.50
5.73,5.80,5.46,5.24,5.33,4.89,4.90,5.28,5.53,5.11,5.57,5.96,4.68,3.64,4.87,5.85
5.58,4.81,3.75,4.74,5.69,5.79,5.79,5.37,4.88,4.88,5.88,5.20,4.03,4.52,5.19,5.20
NA,NA
>chr1:227808547-227808597
NA,NA,5.73,5.58,4.93,4.80,4.74,4.27,3.79,5.53,5.28,4.36,4.36,5.44,5.37,4.03
4.48,5.49,5.82,4.88,4.14,5.01,5.58,5.58,5.11,4.65,4.86,5.08,4.89,5.91,5.40,4.65
3.75,4.42,5.31,5.74,5.74,5.76,4.99,4.68,4.73,4.69,4.39,5.08,5.19,4.93,4.90,5.02
NA,NA
>chr1:228739138-228739188
NA,NA,5.02,4.93,4.37,4.42,5.56,5.66,5.02,4.96,5.39,5.40,4.54,4.42,5.31,5.74
5.82,5.30,3.79,4.75,5.91,5.37,5.33,4.86,4.65,5.11,5.57,6.00,5.33,4.43,4.39,4.46
4.79,4.46,4.81,5.30,5.44,4.89,4.58,4.03,4.82,5.70,5.30,5.02,4.96,5.39,5.40,4.54
NA,NA
>chr1:228739594-228739644
NA,NA,4.58,4.45,4.94,5.45,5.08,4.84,4.94,5.42,5.31,4.52,4.14,5.10,5.49,4.99
5.04,5.00,4.93,5.00,4.68,4.93,5.48,5.53,5.11,5.57,5.73,5.33,5.37,5.93,5.76,5.33
5.02,4.95,5.22,5.38,4.92,4.31,3.74,4.59,5.54,5.43,4.96,4.72,4.85,5.18,5.42,5.42
NA,NA
>chr1:232990250-232990300
NA,NA,4.79,5.08,5.22,5.34,5.47,5.14,5.00,4.93,4.97,4.78,4.68,4.85,4.92,4.67
4.74,4.36,3.35,3.74,4.57,5.32,6.00,5.57,5.11,4.65,4.86,5.33,5.37,5.65,5.38,5.34
5.74,5.27,5.08,5.45,4.52,3.74,4.57,5.04,5.29,5.56,5.47,4.92,4.81,5.02,5.57,5.19
NA,NA
>chr1:232990287-232990337
NA,NA,5.04,5.29,5.56,5.47,4.92,4.81,5.02,5.57,5.19,4.65,4.42,4.29,4.45,4.73
5.22,5.56,5.31,4.94,4.19,4.81,5.28,5.53,5.11,5.58,5.58,4.90,5.08,5.19,4.93,4.85
4.92,4.67,4.85,4.85,4.97,5.21,4.12,3.84,4.46,5.23,5.40,4.63,4.14,5.01,5.48,6.07
NA,NA
>chr1:232990380-232990430
NA,NA,5.30,5.23,4.46,3.84,3.63,4.35,4.74,5.14,5.75,5.16,5.27,5.31,5.26,5.43
6.01,5.22,4.98,5.20,4.95,5.17,5.62,5.53,5.11,5.58,5.58,5.11,4.80,5.40,4.72,4.74
5.69,4.65,5.02,5.03,4.97,5.24,5.70,5.08,4.61,4.94,5.31,5.44,4.89,4.58,4.71,5.55
NA,NA
>chr1:233844161-233844211
NA,NA,4.46,4.90,5.58,5.73,4.75,4.12,4.19,4.94,5.34,5.88,5.32,4.80,5.11,5.44
5.37,5.33,4.86,5.53,5.76,5.23,5.36,5.82,5.57,5.11,5.53,5.66,4.75,2.85,2.85,4.75
5.73,5.73,5.10,4.65,4.30,4.82,4.66,3.90,4.93,5.49,6.00,5.33,4.50,4.63,4.42,4.62
NA,NA
>chr1:233844222-233844272
NA,NA,4.68,4.73,4.63,4.27,3.84,4.27,5.15,5.50,5.49,5.43,5.45,5.84,6.02,5.66
4.89,3.63,2.85,4.36,5.28,5.53,5.11,5.58,5.58,5.11,5.53,5.62,4.67,3.34,4.31,4.50
4.80,4.02,4.52,5.21,5.57,5.43,6.01,5.40,4.42,3.75,4.65,5.31,5.56,4.53,5.00,5.88
NA,NA
>chr1:234134587-234134637
NA,NA,5.62,6.11,4.84,4.85,5.71,5.35,4.77,4.77,4.79,4.46,3.84,3.63,4.76,5.42
5.08,5.13,5.84,5.54,4.03,4.48,5.48,5.53,5.11,5.58,5.58,4.90,4.46,4.79,5.22,5.08
5.23,4.89,4.69,5.54,5.54,4.03,3.35,4.70,5.73,5.58,5.11,5.53,5.66,4.75,3.79,4.80
NA,NA
>chr1:234134604-234134654
NA,NA,5.54,4.03,4.48,5.48,5.53,5.11,5.58,5.58,4.90,4.46,4.79,5.22,5.08,5.23
4.89,4.69,5.54,5.54,4.03,3.35,4.70,5.73,5.58,5.11,5.53,5.66,4.75,3.79,4.80,4.80
3.79,3.63,4.76,5.41,5.78,5.78,5.45,4.52,4.03,5.37,5.65,5.38,5.34,5.74,4.95,4.33
NA,NA
>chr1:236180125-236180175
NA,NA,4.65,4.30,4.99,4.99,5.02,4.99,5.32,6.00,5.57,5.11,4.65,5.37,4.88,4.14
5.01,5.48,6.07,5.79,4.86,4.24,4.67,5.62,5.53,5.11,5.58,5.73,4.89,3.68,4.03,4.61
5.23,5.76,6.02,5.28,4.90,4.46,5.50,5.40,4.35,3.63,3.84,4.46,4.79,4.46,4.81,5.58
NA,NA
>chr1:237575208-237575258
NA,NA,5.01,5.62,5.99,5.89,5.03,4.69,4.27,5.15,5.94,5.94,5.78,5.15,4.81,3.75
3.90,4.02,4.36,5.40,5.50,4.46,4.90,5.58,5.58,5.11,5.53,5.28,4.90,4.27,5.27,5.82
5.30,3.79,3.63,4.89,5.66,6.02,5.84,4.79,4.46,4.36,4.43,5.14,5.33,5.41,6.20,5.54
NA,NA
>chr1:237575332-237575382
NA,NA,3.95,4.93,5.13,5.61,6.11,5.62,4.81,4.31,4.51,4.19,4.12,4.12,5.21,5.20
5.94,5.43,4.61,4.03,3.68,4.89,5.66,5.53,5.11,5.58,5.58,5.11,4.80,5.32,5.76,5.23
5.36,5.82,5.57,4.90,4.89,5.23,5.36,5.67,5.13,5.08,4.57,4.65,4.02,3.68,4.35,4.74
NA,NA
>chr1:237825872-237825922
NA,NA,4.33,5.55,5.76,4.74,3.75,4.36,4.43,4.67,4.92,4.85,4.93,5.41,5.31,4.98
5.40,5.41,5.02,4.73,4.42,4.81,5.58,5.58,5.11,5.53,5.62,5.17,4.97,5.21,4.76,3.38
3.63,2.85,4.36,5.28,6.02,5.14,5.27,6.20,5.54,4.69,4.86,5.41,6.00,5.57,4.36,2.85
NA,NA
>chr1:238216720-238216770
NA,NA,4.65,5.40,5.91,5.39,4.70,4.85,5.71,5.94,5.22,4.36,4.46,5.34,5.74,4.80
4.80,5.74,5.67,4.94,4.18,4.68,5.60,4.65,5.11,5.57,5.73,5.33,5.37,5.44,4.90,4.46
5.50,5.35,4.46,4.33,5.38,5.56,4.42,3.75,4.63,4.63,4.97,5.31,5.56,5.14,4.50,4.52
NA,NA
>chr1:238621283-238621333
NA,NA,5.28,4.90,4.46,5.50,5.40,4.74,4.06,3.64,3.75,4.05,4.52,5.42,5.42,4.97
4.69,3.75,2.85,4.75,5.66,5.53,5.11,5.28,5.53,5.11,5.57,6.00,5.33,4.50,4.31,3.34
4.25,4.85,4.67,5.29,5.90,5.40,4.92,4.68,5.04,4.63,4.88,5.82,5.82,4.75,4.12,4.46
NA,NA
>chr1:240577787-240577837
NA,NA,4.98,4.27,2.85,2.85,3.63,4.89,5.73,5.73,4.70,4.03,4.17,4.53,5.56,5.42
4.76,3.63,3.79,5.53,5.28,4.36,4.36,5.58,5.58,5.11,5.53,5.66,4.89,3.63,3.79,4.80
4.80,5.02,5.30,5.56,5.24,5.33,4.89,3.84,4.12,5.21,5.89,5.74,5.76,4.99,4.68,4.81
NA,NA
>chr1:241612477-241612527
NA,NA,4.33,4.68,5.69,5.13,5.08,4.57,5.04,5.29,5.56,5.47,4.54,4.33,5.46,5.93
5.14,5.02,4.99,4.65,4.02,4.70,5.66,5.53,5.11,5.57,5.82,5.36,5.16,5.40,4.98,5.10
5.73,5.84,5.80,5.29,4.67,4.85,4.85,4.95,5.33,5.22,4.57,5.08,5.73,5.57,5.11,5.30
NA,NA
>chr1:241639946-241639996
NA,NA,4.71,4.66,5.39,5.32,5.00,4.57,5.04,5.29,5.56,5.47,4.54,4.33,5.46,5.93
5.14,5.02,4.99,4.65,4.02,4.70,5.66,5.53,5.11,5.57,5.82,5.36,5.16,5.40,4.98,5.10
5.73,5.84,5.80,5.29,4.67,4.85,4.85,4.95,5.33,5.22,4.57,5.08,5.73,5.57,5.11,5.30
NA,NA
>chr1:241696137-241696187
NA,NA,4.69,3.75,4.36,5.57,5.73,5.08,4.57,5.04,5.29,5.90,5.46,5.02,4.80,4.80
4.51,5.22,5.50,4.46,3.84,3.63,4.89,5.73,5.58,5.11,5.53,5.66,4.89,3.38,4.05,4.65
4.30,4.27,3.84,4.12,5.21,4.97,4.85,4.84,5.09,5.27,5.15,4.63,4.03,4.52,5.21,4.97
NA,NA
>chr1:242200432-242200482
NA,NA,4.97,4.63,4.35,4.05,4.65,4.95,5.20,5.13,5.37,5.62,4.81,4.51,4.33,5.00
5.82,5.57,4.90,4.89,5.23,5.36,5.82,5.57,5.11,4.65,4.86,5.33,5.37,5.44,5.11,4.80
5.40,4.72,4.98,5.75,5.41,4.82,4.94,5.29,5.41,5.99,5.91,4.75,3.79,5.30,5.82,5.74
NA,NA
>chr1:242348660-242348710
NA,NA,5.32,5.31,4.97,4.63,4.74,3.85,3.95,4.73,4.63,4.98,5.69,5.84,5.33,4.43
4.39,5.08,5.34,4.97,4.69,3.75,4.36,5.28,5.53,5.11,5.57,6.00,4.74,4.66,5.38,5.55
5.55,5.50,4.99,5.27,5.82,5.30,5.11,5.28,5.53,3.79,4.12,5.42,5.44,4.93,4.85,5.05
NA,NA
>chr1:242348704-242348754
NA,NA,4.85,5.05,5.10,5.23,4.89,4.90,5.28,6.02,5.84,5.45,4.94,4.84,5.19,5.40
4.92,4.76,4.69,4.51,4.80,4.80,5.11,5.58,5.58,5.11,5.53,5.66,4.89,4.05,3.85,4.49
5.20,5.32,5.84,5.94,5.22,4.51,4.65,4.86,5.33,5.37,5.93,5.14,5.27,5.82,5.30,4.51
NA,NA
>chr1:243040996-243041046
NA,NA,4.42,4.68,5.69,5.84,5.33,4.43,4.51,5.53,5.28,4.81,3.75,4.74,5.29,5.23
4.46,3.84,3.63,3.38,3.38,4.89,5.66,5.53,5.11,5.58,5.58,4.81,4.19,4.94,5.42,5.42
4.76,3.63,4.12,4.46,5.52,5.65,4.38,4.49,5.48,5.34,4.46,4.81,5.57,5.73,5.33,5.37
NA,NA
>chr1:246614006-246614056
NA,NA,5.93,5.22,4.36,3.75,4.74,5.29,5.56,5.48,5.13,5.37,5.91,4.75,3.84,4.89
5.60,5.27,5.25,5.71,5.35,4.46,4.81,5.28,5.53,5.11,5.58,5.73,5.10,4.65,4.97,5.21
4.52,4.05,4.31,4.76,4.63,4.82,4.61,5.08,5.41,4.95,3.85,4.49,5.48,5.93,5.15,4.52
NA,NA
>chr1:246653511-246653561
NA,NA,5.50,5.32,5.33,5.14,4.43,3.75,4.36,5.28,6.07,5.79,5.69,4.74,3.75,4.12
4.12,5.60,5.52,5.38,5.65,5.37,5.33,5.73,5.57,5.11,5.53,5.28,4.36,3.75,5.22,5.93
5.74,4.95,4.53,5.43,5.32,4.98,5.22,6.01,4.94,4.45,4.29,4.99,5.96,5.57,4.81,3.75
NA,NA
>chr1:246733698-246733748
NA,NA,5.67,5.16,5.27,5.31,5.32,5.50,5.73,5.50,5.05,5.17,5.62,6.07,5.76,5.40
4.72,4.74,5.76,5.74,5.27,4.27,4.90,5.58,5.58,5.11,4.65,5.37,4.88,4.88,5.82,5.82
4.75,2.85,4.36,5.57,5.82,5.00,4.33,4.94,5.47,5.93,5.15,4.63,4.51,4.72,4.72,4.97
NA,NA
>chr1:247002989-247003039
NA,NA,4.25,5.10,5.21,4.80,4.43,4.74,4.74,5.33,5.84,5.84,4.74,4.72,5.89,5.28
4.81,4.46,5.52,5.46,4.24,4.36,5.28,5.53,5.11,5.58,5.58,5.11,4.65,4.86,5.08,4.51
5.19,5.34,5.08,4.39,5.22,5.50,4.46,4.90,5.44,5.99,5.74,5.50,5.73,5.10,5.11,4.86
NA,NA
>chr1:247616389-247616439
NA,NA,4.79,5.38,5.54,5.60,4.98,4.51,4.19,4.81,5.46,6.00,5.40,4.35,3.38,3.63
3.79,4.80,4.80,5.11,5.28,5.53,5.11,5.58,5.58,5.11,5.53,5.66,5.10,4.65,4.97,5.03
5.02,5.53,5.28,4.36,4.36,5.58,5.58,4.36,4.36,5.58,5.58,4.81,4.46,4.79,4.46,4.90
NA,NA
>chr1:247904110-247904160
NA,NA,5.10,4.14,3.35,3.68,4.76,5.21,5.20,5.50,5.74,5.82,6.01,6.01,5.46,5.13
5.38,5.56,4.42,4.37,4.97,5.41,5.69,4.65,5.11,5.58,5.58,4.81,4.19,4.51,4.80,4.97
5.14,5.47,5.67,4.89,5.00,5.48,5.34,5.38,5.40,5.32,5.84,5.23,5.30,4.85,4.82,5.41
NA,NA
>chr10:4297164-4297214
NA,NA,4.61,5.23,5.38,4.84,4.94,5.34,5.08,3.84,3.63,3.38,3.38,4.35,4.63,4.76
4.92,5.47,5.56,4.89,3.95,4.67,5.62,5.53,5.11,5.57,5.82,4.88,4.14,4.03,3.68,4.89
5.66,5.53,3.79,4.75,5.66,5.53,5.11,5.57,6.00,5.41,5.04,5.10,5.16,5.52,4.54,3.64
NA,NA
>chr10:4297337-4297387
NA,NA,5.02,4.80,4.80,5.11,5.28,5.89,5.32,5.23,5.23,4.94,5.08,4.79,5.38,5.40
5.32,5.14,5.02,5.43,5.45,4.46,4.90,5.28,5.53,5.11,5.58,5.85,4.67,4.24,5.73,5.82
4.70,3.35,3.74,4.59,5.64,5.23,5.32,5.54,4.86,4.24,4.38,5.65,5.52,5.22,5.38,5.23
NA,NA
>chr10:11880747-11880797
NA,NA,4.82,5.65,6.00,5.35,4.85,4.30,4.82,4.66,4.98,5.33,5.26,4.99,4.65,4.92
5.19,5.89,6.20,5.54,4.03,4.48,5.58,5.58,5.11,5.53,5.28,4.81,4.46,4.79,5.08,4.66
4.98,5.56,5.19,4.33,4.06,4.74,4.63,4.76,4.80,5.18,5.13,4.80,4.43,4.95,5.21,5.89
NA,NA
>chr10:16934123-16934173
NA,NA,5.30,4.98,5.48,5.34,4.46,4.36,5.22,5.50,5.84,5.53,5.37,5.36,5.23,4.89
4.69,5.30,5.08,4.33,4.06,5.10,5.73,5.58,5.11,5.53,5.28,4.36,3.75,4.43,4.67,5.29
5.56,5.74,4.80,4.63,5.04,4.68,4.02,4.70,5.73,5.73,4.70,4.03,4.17,4.83,5.08,5.33
NA,NA
>chr10:20208078-20208128
NA,NA,5.91,4.75,3.79,4.65,5.37,5.22,4.86,5.09,4.83,5.22,5.47,5.34,4.46,4.81
5.28,5.53,4.51,4.69,4.76,4.98,5.96,5.57,5.11,4.65,4.86,5.11,5.10,5.73,5.94,5.43
5.10,5.04,4.68,4.02,4.52,5.60,6.00,5.40,4.35,4.05,3.85,4.49,5.40,5.16,4.61,4.03
NA,NA
>chr10:20208239-20208289
NA,NA,3.63,4.76,5.42,5.08,4.33,4.06,4.95,5.41,5.78,5.94,5.94,5.20,5.21,4.76
3.38,4.05,4.06,3.64,3.75,4.81,5.48,5.53,5.11,5.58,5.73,4.89,3.38,3.38,3.68,4.05
4.31,4.81,5.02,5.02,4.27,4.90,5.28,5.89,4.72,3.90,4.92,5.45,5.78,5.55,5.50,4.99
NA,NA
>chr10:20208376-20208426
NA,NA,4.14,4.94,5.31,5.42,4.97,4.63,4.52,4.80,4.43,3.75,4.24,5.30,5.42,5.02
4.92,4.74,4.66,5.53,5.23,4.53,5.00,5.82,5.57,5.11,5.53,5.62,5.17,4.95,5.20,4.98
5.22,6.01,4.89,5.08,4.86,5.79,6.07,5.28,4.36,4.36,5.58,5.58,5.11,4.65,4.86,4.24
NA,NA
>chr10:20208395-20208445
NA,NA,4.53,5.00,5.82,5.57,5.11,5.53,5.62,5.17,4.95,5.20,4.98,5.22,6.01,4.89
5.08,4.86,5.79,6.07,5.28,4.36,4.36,5.58,5.58,5.11,4.65,4.86,4.24,4.67,5.85,5.58
4.36,4.24,5.03,4.97,4.65,4.05,4.89,5.73,5.58,4.81,4.31,4.76,4.63,4.36,4.02,4.80
NA,NA
>chr10:20323537-20323587
NA,NA,4.95,5.60,5.90,5.30,4.80,4.63,4.92,4.67,4.43,3.75,3.75,5.22,5.50,5.27
5.50,5.23,4.61,4.82,4.50,5.33,5.69,4.65,5.11,5.58,5.58,4.90,4.27,4.30,5.17,5.85
5.58,5.11,4.65,5.37,5.36,5.23,5.76,6.02,5.48,4.93,4.80,4.43,4.39,4.27,5.27,5.74
NA,NA
>chr10:21003671-21003721
NA,NA,4.92,4.67,4.43,4.36,3.75,4.74,5.00,5.14,5.47,5.93,5.15,4.52,4.80,4.85
4.25,3.95,4.86,4.68,4.02,4.70,5.66,5.53,5.11,5.57,5.73,4.24,4.67,5.62,5.53,5.11
5.57,5.73,5.08,4.89,5.45,5.84,5.32,5.76,5.76,4.80,5.02,5.15,5.08,5.27,5.31,5.32
NA,NA
>chr10:21003678-21003728
NA,NA,5.14,5.47,5.93,5.15,4.52,4.80,4.85,4.25,3.95,4.86,4.68,4.02,4.70,5.66
5.53,5.11,5.57,5.73,4.24,4.67,5.62,5.53,5.11,5.57,5.73,5.08,4.89,5.45,5.84,5.32
5.76,5.76,4.80,5.02,5.15,5.08,5.27,5.31,5.32,5.94,5.94,5.78,5.41,4.76,3.38,3.63
NA,NA
>chr10:21246069-21246119
NA,NA,4.96,5.19,5.88,5.53,5.69,5.32,4.99,5.49,5.10,5.11,5.62,5.20,5.33,4.86
4.65,4.51,5.22,6.00,5.46,4.24,4.36,5.28,5.53,5.11,5.57,5.96,4.97,4.82,5.30,5.15
4.69,4.27,4.30,4.65,5.10,5.82,5.73,5.08,4.51,4.90,4.93,5.44,5.30,5.02,5.53,5.28
NA,NA
>chr10:36560517-36560567
NA,NA,4.72,4.74,6.00,5.57,4.90,5.08,5.34,4.97,4.69,4.51,4.80,4.80,5.11,5.28
6.02,5.76,5.23,5.10,5.04,5.41,6.00,5.57,5.11,5.53,5.28,5.11,4.65,5.60,4.98,4.63
4.92,4.67,4.50,4.52,4.80,4.74,4.27,3.79,5.30,5.37,5.13,5.48,5.34,5.38,5.40,5.76
NA,NA
>chr10:60460997-60461047
NA,NA,5.32,4.80,5.02,5.30,5.08,4.33,4.87,5.80,5.73,5.33,5.20,5.62,4.24,3.85
4.95,5.41,5.08,5.10,5.04,5.41,5.69,4.65,5.11,5.57,5.73,4.24,3.85,4.95,5.42,5.08
4.33,4.87,5.85,5.58,4.36,3.75,4.43,5.33,5.69,5.53,5.14,4.30,4.65,4.95,5.21,5.57
NA,NA
>chr10:60543892-60543942
NA,NA,5.17,4.30,4.99,4.99,5.27,5.82,5.93,5.14,4.30,4.85,4.85,5.14,5.47,5.34
4.46,4.81,5.58,5.58,4.36,4.36,5.28,5.53,5.11,5.58,5.58,4.36,4.36,5.57,6.00,4.74
4.72,5.89,5.28,4.36,2.85,4.75,5.66,5.53,3.79,4.12,5.60,5.52,4.46,4.81,5.58,5.73
NA,NA
>chr10:63735424-63735474
NA,NA,5.02,5.15,5.78,5.55,5.50,5.27,5.23,4.89,4.69,5.54,5.84,5.13,4.97,5.53
5.22,4.79,4.46,4.90,5.28,5.53,5.11,5.28,5.53,5.11,5.57,6.00,5.33,4.85,4.25,4.24
4.86,4.65,5.02,5.03,5.57,5.43,5.45,4.46,4.69,5.15,5.78,5.55,4.89,4.90,5.44,5.37
NA,NA
>chr10:67709828-67709878
NA,NA,5.13,5.69,4.98,4.63,4.73,3.95,4.67,5.62,5.53,5.02,5.46,5.52,4.46,4.12
4.12,5.41,5.08,5.36,5.37,4.65,5.11,5.58,5.58,5.11,5.53,5.62,5.17,4.30,4.27,4.39
5.22,5.93,5.47,5.22,4.99,5.02,4.27,4.90,5.57,5.73,5.33,5.37,5.44,4.81,4.46,5.52
NA,NA
>chr10:76689355-76689405
NA,NA,5.30,5.41,4.12,2.85,4.24,5.03,4.97,4.65,4.95,5.41,5.78,5.78,5.15,4.24
4.36,5.28,6.02,5.84,4.79,4.46,4.81,5.58,5.58,5.11,5.53,5.62,4.67,3.34,4.52,5.45
5.08,5.27,5.31,5.32,5.80,5.38,4.33,4.87,5.85,5.58,4.36,4.36,5.58,5.58,4.90,5.08
NA,NA
>chr10:89500200-89500250
NA,NA,4.36,5.22,5.50,5.08,4.84,4.94,5.42,5.42,4.52,4.03,4.61,5.43,5.94,5.32
5.20,4.98,5.22,5.94,5.35,4.25,4.24,5.73,5.57,5.11,4.65,4.86,4.24,3.85,4.74,4.74
5.33,6.00,5.57,4.36,4.24,5.30,5.56,4.93,4.93,5.56,5.30,5.02,4.80,5.32,5.14,5.27
NA,NA
>chr10:91934794-91934844
NA,NA,5.66,4.75,3.79,4.80,4.80,5.11,5.57,5.82,4.88,4.63,5.40,5.23,4.46,4.90
5.44,5.37,4.69,4.86,4.68,4.93,5.58,5.58,5.11,5.53,5.28,4.90,4.46,5.23,5.30,4.85
4.72,4.72,4.85,5.30,5.23,4.46,4.69,5.46,5.91,4.89,5.00,5.20,5.41,5.99,5.91,4.89
NA,NA
>chr10:105877657-105877707
NA,NA,4.73,4.99,5.76,5.55,4.33,3.75,4.63,4.50,4.67,4.92,4.85,4.68,4.78,5.30
5.80,5.40,4.84,4.97,5.08,4.90,5.28,5.53,5.11,5.58,5.58,4.81,3.75,4.74,6.00,5.80
4.87,3.64,4.54,5.47,5.93,5.22,4.36,4.46,5.35,5.22,4.78,4.86,5.41,5.69,4.65,4.51
NA,NA
>chr10:114091400-114091450
NA,NA,5.33,4.86,4.65,5.02,5.30,5.42,5.02,4.73,3.95,4.67,5.85,5.73,4.89,3.38
3.63,3.84,4.46,5.50,5.22,3.75,4.36,5.58,5.58,5.11,5.53,5.28,4.90,5.08,5.34,5.02
4.73,3.95,4.67,5.85,5.58,4.36,4.24,5.15,5.08,5.36,5.82,5.57,4.36,4.36,5.28,5.53
NA,NA
>chr10:128065798-128065848
NA,NA,4.29,4.03,4.46,4.85,4.67,5.00,5.41,5.84,5.84,5.41,4.97,4.78,4.68,4.90
5.02,5.26,5.33,5.14,4.85,4.25,4.24,5.73,5.57,5.11,4.65,5.69,5.41,5.00,4.93,4.97
4.37,4.33,5.46,6.01,5.76,5.76,6.07,5.66,4.70,4.05,4.42,4.62,4.76,4.85,4.73,3.95
NA,NA
>chr11:3622858-3622908
NA,NA,4.98,4.51,4.98,5.76,5.74,5.41,5.33,5.14,5.00,4.74,4.72,5.40,4.80,5.11
5.44,5.37,4.69,4.73,4.63,4.98,5.96,5.57,5.11,5.53,5.28,5.11,5.30,5.82,5.41,5.20
4.98,5.31,5.41,4.96,4.96,5.08,5.32,5.93,6.20,5.74,5.31,4.77,4.29,4.85,5.29,5.32
NA,NA
>chr11:26717888-26717938
NA,NA,4.42,4.81,5.48,5.53,3.79,4.12,5.42,5.44,4.89,4.76,4.73,4.69,4.39,5.08
5.34,4.97,4.63,4.31,3.34,4.67,5.62,5.53,5.11,5.57,5.82,4.88,4.80,5.31,5.26,4.99
5.22,5.47,5.56,4.89,4.78,5.10,5.73,5.50,5.05,5.17,5.62,5.53,5.11,5.58,5.73,4.70
NA,NA
>chr11:26717907-26717957
NA,NA,4.67,5.62,5.53,5.11,5.57,5.82,4.88,4.80,5.31,5.26,4.99,5.22,5.47,5.56
4.89,4.78,5.10,5.73,5.50,5.05,5.17,5.62,5.53,5.11,5.58,5.73,4.70,4.02,3.90,4.66
5.08,5.23,5.29,4.74,4.36,4.77,5.52,5.46,4.69,5.08,5.34,4.97,4.69,4.39,4.89,5.55
NA,NA
>chr11:45294519-45294569
NA,NA,5.84,5.32,5.33,5.22,4.57,4.53,4.86,4.68,4.52,4.63,4.76,4.31,4.05,4.70
5.66,5.53,5.11,5.28,5.53,5.11,5.28,5.53,5.11,5.58,5.58,4.81,4.46,4.79,4.46,4.90
5.57,5.96,4.99,4.29,4.03,4.82,5.42,5.08,5.13,5.43,5.44,5.11,5.53,5.28,5.11,4.65
NA,NA
>chr11:56673722-56673772
NA,NA,4.99,5.22,5.56,5.43,5.24,5.33,5.76,5.93,5.82,5.41,5.29,4.92,4.76,4.63
4.27,3.84,4.89,5.23,4.61,5.01,5.58,5.58,5.11,5.53,5.28,4.36,4.24,5.03,4.97,5.17
5.85,5.58,4.36,4.24,5.03,4.97,5.17,5.62,5.53,5.11,5.58,5.58,5.11,5.30,5.37,5.33
NA,NA
>chr11:56673739-56673789
NA,NA,5.23,4.61,5.01,5.58,5.58,5.11,5.53,5.28,4.36,4.24,5.03,4.97,5.17,5.85
5.58,4.36,4.24,5.03,4.97,5.17,5.62,5.53,5.11,5.58,5.58,5.11,5.30,5.37,5.33,5.13
5.84,5.33,4.74,4.74,4.65,4.95,5.20,5.00,4.57,4.65,4.02,4.36,4.63,4.97,5.34,5.88
NA,NA
>chr11:67491912-67491962
NA,NA,4.98,4.51,4.98,5.76,5.74,5.41,5.33,5.14,5.00,4.74,4.72,5.40,4.80,5.11
5.44,5.37,4.69,4.73,4.63,4.98,5.96,5.57,5.11,5.53,5.28,5.11,5.30,5.82,5.41,5.20
4.98,5.31,5.41,4.66,4.77,5.31,5.74,6.20,6.20,5.74,5.31,4.77,4.29,4.85,5.29,5.32
NA,NA
>chr11:71617064-71617114
NA,NA,5.86,5.17,4.30,4.82,4.84,4.81,4.76,4.75,4.75,4.89,5.41,5.80,5.20,5.03
5.02,4.80,4.80,5.11,5.44,5.37,5.33,5.73,5.57,5.11,5.53,5.28,5.11,4.80,5.40,5.38
5.35,5.84,5.20,5.19,4.65,3.75,4.42,5.31,5.74,6.20,6.20,5.74,5.47,5.25,5.27,5.60
NA,NA
>chr11:87906340-87906390
NA,NA,4.93,4.81,4.63,4.77,5.35,5.84,5.20,5.03,4.24,2.85,4.75,5.66,5.53,5.11
5.57,5.96,4.98,4.76,4.69,3.75,4.36,5.58,5.58,5.11,5.53,5.48,5.01,4.61,5.43,5.30
4.14,4.52,5.19,5.89,5.82,6.01,5.76,5.40,5.38,4.79,5.84,5.32,5.40,4.98,4.51,4.31
NA,NA
>chr11:89639972-89640022
NA,NA,4.77,4.66,5.19,5.88,5.53,5.37,5.22,5.19,5.28,5.32,5.40,4.80,5.02,5.30
5.44,4.93,4.85,4.73,3.95,4.67,5.62,5.53,5.11,5.58,5.58,5.11,4.80,5.40,5.38,4.79
5.27,5.50,5.23,5.10,5.04,4.93,4.92,4.85,4.68,4.78,4.93,4.85,4.68,4.85,5.40,5.31
NA,NA
>chr11:89670860-89670910
NA,NA,5.31,5.40,4.85,4.68,4.85,4.93,4.78,4.68,4.85,4.92,4.93,5.04,5.10,5.23
5.50,5.27,4.79,5.38,5.40,4.80,5.11,5.58,5.58,5.11,5.53,5.62,4.67,3.95,4.73,4.85
4.93,5.44,5.30,5.02,4.80,5.40,5.32,5.28,5.19,5.22,5.37,5.53,5.88,5.19,4.66,4.77
NA,NA
>chr11:90953671-90953721
NA,NA,4.39,5.22,5.93,5.74,5.13,5.15,5.08,4.96,5.46,6.01,5.76,4.80,5.11,5.57
5.73,4.24,4.67,5.85,5.85,4.67,4.24,5.73,5.57,5.11,5.53,5.28,4.90,4.89,5.55,5.55
5.76,6.02,5.62,5.17,4.97,5.03,4.24,4.36,5.28,5.89,4.98,4.51,4.98,5.96,5.82,4.89
NA,NA
>chr11:95782865-95782915
NA,NA,4.90,4.68,4.85,5.40,5.19,5.13,5.46,6.01,6.01,5.82,5.41,5.20,5.13,5.37
5.62,4.93,4.80,4.43,3.75,2.85,4.75,5.73,5.58,5.11,5.53,5.66,5.10,4.65,4.95,5.33
5.14,4.74,4.74,3.85,4.24,5.62,5.20,5.33,4.86,4.65,5.11,5.28,5.89,5.38,4.79,5.08
NA,NA
>chr11:101589084-101589134
NA,NA,4.33,4.51,4.63,4.50,5.14,5.33,5.41,6.20,6.20,5.89,5.21,4.52,4.03,4.14
4.63,5.40,5.90,5.60,4.95,3.85,4.24,5.73,5.57,5.11,5.53,5.66,4.70,4.03,4.61,5.23
5.76,5.53,4.86,5.11,5.31,5.58,4.97,4.84,4.25,4.24,5.73,5.82,4.75,2.85,2.85,4.12
NA,NA
>chr11:108536309-108536359
NA,NA,4.65,5.37,4.88,4.88,5.88,5.74,5.41,5.20,5.00,4.89,5.45,5.84,5.32,4.80
4.51,5.22,5.50,5.84,5.32,4.80,5.11,5.58,5.58,5.11,5.53,5.28,5.11,5.30,5.37,5.13
5.48,5.34,5.22,5.08,5.45,5.43,5.57,5.03,5.02,4.65,4.86,5.11,5.31,5.38,5.13,5.43
NA,NA
>chr11:108536410-108536460
NA,NA,3.74,4.52,5.40,5.52,4.77,4.36,4.98,5.47,5.56,5.30,4.37,4.33,5.46,5.93
5.88,5.34,4.94,4.98,5.40,4.80,5.11,5.58,5.58,5.11,5.53,5.28,4.81,4.19,4.51,4.98
5.60,4.65,3.79,4.75,5.73,5.85,5.17,4.95,5.33,4.98,4.66,5.08,5.23,5.29,4.74,4.72
NA,NA
>chr11:110280194-110280244
NA,NA,4.63,5.15,5.50,5.84,5.32,4.80,5.11,5.57,5.73,5.33,5.37,5.44,4.36,3.75
4.69,4.97,5.42,5.42,4.12,2.85,4.36,5.58,5.58,5.11,5.53,5.62,4.67,4.49,5.40,5.79
5.55,5.76,5.32,4.80,5.11,5.58,5.58,5.11,5.53,5.66,5.10,3.85,3.95,4.73,5.02,5.42
NA,NA
>chr11:110280208-110280258
NA,NA,4.69,4.97,5.42,5.42,4.12,2.85,4.36,5.58,5.58,5.11,5.53,5.62,4.67,4.49
5.40,5.79,5.55,5.76,5.32,4.80,5.11,5.58,5.58,5.11,5.53,5.66,5.10,3.85,3.95,4.73
5.02,5.42,5.42,4.52,4.05,3.75,4.42,5.40,6.01,5.43,5.02,4.27,4.90,5.44,5.99,5.74
NA,NA
>chr11:111475137-111475187
NA,NA,4.67,5.29,5.23,5.08,5.22,5.34,5.74,4.80,4.63,5.04,4.68,4.93,5.62,5.37
5.13,5.32,5.39,4.93,4.81,4.19,4.81,5.58,5.58,5.11,4.65,5.37,5.36,5.08,5.45,4.92
3.90,3.75,4.12,4.75,5.73,5.58,4.36,4.36,5.58,5.58,4.48,3.74,4.89,5.45,5.08,4.66
NA,NA
>chr11:113448897-113448947
NA,NA,5.57,5.03,4.69,5.08,5.34,4.97,4.69,3.75,4.24,5.15,5.30,5.24,5.43,5.53
5.27,5.16,5.52,4.92,4.81,4.51,5.08,4.86,4.65,5.11,5.57,5.82,4.88,4.14,4.82,5.15
6.00,5.46,4.69,4.46,5.50,5.15,4.82,4.14,4.88,5.82,5.57,4.90,4.46,5.50,5.15,4.63
NA,NA
>chr12:11788221-11788271
NA,NA,5.49,4.81,4.31,4.51,4.84,5.53,5.23,4.93,4.93,5.56,5.30,4.24,4.36,5.57
6.00,5.33,4.85,4.85,5.05,5.10,5.11,5.73,5.57,5.11,5.53,5.48,4.81,4.42,4.73,5.02
5.33,4.89,4.90,5.58,5.58,4.36,4.24,5.15,5.78,5.78,5.70,5.24,5.05,5.50,5.15,4.27
NA,NA
>chr12:18419172-18419222
NA,NA,5.33,5.06,4.47,4.84,5.53,4.97,5.13,5.46,5.30,3.79,3.63,3.38,4.35,4.74
4.67,4.92,5.02,5.42,5.42,4.38,4.24,5.73,5.57,5.11,4.65,4.86,4.24,4.25,4.85,5.33
5.69,5.79,6.07,5.28,5.11,5.30,5.37,4.03,4.48,5.58,5.58,5.11,5.53,5.62,4.67,3.95
NA,NA
>chr12:18419191-18419241
NA,NA,4.38,4.24,5.73,5.57,5.11,4.65,4.86,4.24,4.25,4.85,5.33,5.69,5.79,6.07
5.28,5.11,5.30,5.37,4.03,4.48,5.58,5.58,5.11,5.53,5.62,4.67,3.95,4.86,5.41,5.69
5.79,5.76,5.76,5.76,5.76,6.01,5.82,5.89,5.21,4.95,4.65,4.97,5.21,4.12,3.79,4.80
NA,NA
>chr12:18419372-18419422
NA,NA,5.11,5.30,5.53,5.33,5.06,5.01,4.73,4.69,5.37,5.91,4.75,2.85,2.85,3.63
4.76,5.60,6.00,5.40,4.27,2.85,4.36,5.28,5.53,5.11,5.58,5.73,4.89,3.63,3.79,4.80
5.76,5.76,4.80,3.79,4.12,5.41,5.78,5.78,5.15,4.81,4.46,4.79,4.46,4.90,5.28,5.53
NA,NA
>chr12:18419438-18419488
NA,NA,4.67,4.49,5.32,5.19,4.33,4.06,4.05,3.38,4.89,5.73,5.73,4.70,4.02,4.68
4.86,3.95,4.67,5.86,5.37,5.33,4.86,4.65,5.11,5.57,5.73,4.24,4.25,4.84,4.73,4.68
4.99,5.60,4.65,5.11,5.28,5.53,5.02,5.46,5.90,4.89,3.95,4.25,4.85,4.80,4.93,5.48
NA,NA
>chr12:24380745-24380795
NA,NA,5.58,4.93,4.80,4.50,4.31,4.03,5.20,5.76,4.68,4.33,5.46,5.30,5.02,5.03
5.20,5.50,5.74,5.99,5.86,4.67,4.24,5.73,5.57,5.11,5.53,5.48,4.48,4.03,5.37,5.91
4.89,3.63,3.84,4.46,5.50,5.40,4.36,4.03,4.61,5.23,5.76,5.53,5.69,5.41,4.86,3.95
NA,NA
>chr12:24380775-24380825
NA,NA,4.89,3.63,3.84,4.46,5.50,5.40,4.36,4.03,4.61,5.23,5.76,5.53,5.69,5.41
4.86,3.95,3.85,5.10,5.91,5.37,5.33,5.73,5.57,5.11,5.53,5.48,4.48,3.34,4.67,5.86
5.99,5.27,4.99,4.99,4.30,4.85,4.84,4.97,5.34,5.08,3.84,3.63,3.38,3.38,4.89,5.73
NA,NA
>chr12:32686791-32686841
NA,NA,4.98,4.76,4.63,4.27,2.85,2.85,4.12,5.21,5.89,5.82,5.93,5.14,5.27,5.74
5.62,5.33,5.37,5.30,3.79,4.75,5.66,5.53,5.11,5.58,5.58,4.36,3.75,4.43,5.14,5.33
5.41,5.82,5.30,5.11,5.28,5.53,3.79,4.75,5.82,5.73,5.08,4.89,6.01,5.22,4.98,5.48
NA,NA
>chr12:32686997-32687047
NA,NA,4.90,5.57,5.82,4.88,4.14,4.03,3.68,3.38,3.38,4.89,5.82,6.00,5.41,5.04
5.10,5.23,4.89,4.90,5.44,5.37,5.33,5.73,5.57,5.11,4.65,4.86,4.24,4.67,5.85,5.58
4.81,4.51,4.82,5.33,4.89,4.90,5.57,5.73,5.08,4.51,5.19,5.34,5.08,3.84,4.75,5.82
NA,NA
>chr12:32907846-32907896
NA,NA,5.58,5.58,4.36,3.75,5.22,5.93,5.74,4.95,4.61,4.73,4.42,4.05,4.70,5.73
5.58,4.36,3.75,4.43,4.80,4.93,5.48,5.53,5.11,5.57,5.82,5.00,4.53,5.43,5.32,4.98
5.10,5.05,5.17,5.62,5.53,5.11,5.58,5.85,5.15,4.64,5.08,5.06,5.23,5.08,4.90,5.28
NA,NA
>chr12:32907859-32907909
NA,NA,5.73,5.58,4.36,3.75,4.43,4.80,4.93,5.48,5.53,5.11,5.57,5.82,5.00,4.53
5.43,5.32,4.98,5.10,5.05,5.17,5.62,5.53,5.11,5.58,5.85,5.15,4.64,5.08,5.06,5.23
5.08,4.90,5.28,6.07,5.79,5.69,5.41,5.04,4.67,4.33,4.51,4.81,5.58,5.58,4.90,5.08
NA,NA
>chr12:38590949-38590999
NA,NA,4.92,5.52,5.41,4.82,4.85,4.93,5.02,5.58,5.31,4.78,4.73,4.85,4.93,5.19
5.08,4.90,5.57,6.00,5.32,4.57,5.08,4.86,4.65,5.11,5.57,5.82,4.88,4.88,5.37,4.65
5.02,5.46,5.90,5.29,4.93,5.00,4.74,4.66,5.53,5.34,5.02,4.93,4.80,4.63,5.05,4.67
NA,NA
>chr12:39797327-39797377
NA,NA,4.85,5.33,5.84,5.13,5.11,5.22,5.94,5.22,4.36,3.75,4.74,5.29,5.56,5.74
4.80,4.80,5.31,4.95,4.65,5.10,5.66,5.53,5.11,5.57,5.82,4.88,4.88,5.88,5.74,5.27
4.99,5.27,5.45,4.94,4.18,4.68,5.69,5.69,4.99,4.73,5.02,5.41,5.52,4.54,3.64,4.87
NA,NA
>chr12:39797466-39797516
NA,NA,5.23,5.24,5.30,5.15,5.02,4.65,5.69,4.74,4.66,4.82,5.27,5.99,5.44,5.11
4.65,4.86,5.11,5.22,6.01,4.89,5.08,4.86,4.65,5.11,5.58,5.73,5.10,3.85,4.49,5.20
5.41,5.74,5.76,5.33,4.85,4.25,3.95,4.86,5.41,5.76,5.74,5.74,5.50,5.20,5.21,4.95
NA,NA
>chr12:47476933-47476983
NA,NA,5.57,6.00,5.41,5.00,4.74,4.72,5.40,5.32,5.84,5.23,5.29,5.04,4.99,5.57
5.19,4.92,4.80,4.74,4.27,2.85,4.36,5.58,5.58,5.11,4.65,5.37,5.36,5.43,5.94,5.15
4.99,4.99,4.30,4.65,4.95,5.60,5.52,5.22,5.08,4.79,4.46,4.36,4.43,5.33,6.00,5.49
NA,NA
>chr12:47476970-47477020
NA,NA,5.22,5.08,4.79,4.46,4.36,4.43,5.33,6.00,5.49,4.48,3.74,4.89,5.45,4.46
3.84,3.63,3.38,4.89,5.91,5.37,5.33,5.73,5.57,5.11,5.53,5.28,4.36,4.36,5.58,5.85
5.17,5.05,5.10,4.14,4.31,5.15,6.00,5.46,5.02,4.65,5.37,5.36,5.43,5.30,4.14,3.35
NA,NA
>chr12:66329029-66329079
NA,NA,5.82,6.01,5.76,5.76,5.79,5.60,4.99,4.68,4.73,4.69,3.75,2.85,3.63,4.89
5.66,5.89,5.38,5.52,5.46,4.24,4.36,5.28,5.53,5.11,5.57,5.82,5.36,5.43,5.56,4.84
4.97,5.08,4.90,5.28,6.07,6.07,5.62,4.67,3.34,4.52,5.19,4.97,5.17,5.85,5.73,5.10
NA,NA
>chr12:66329119-66329169
NA,NA,5.17,4.30,4.27,3.84,4.12,5.41,5.08,5.10,5.20,5.42,5.42,5.17,4.67,4.43
4.51,5.53,5.28,4.81,3.75,4.74,5.69,4.65,5.11,5.57,5.73,5.08,4.89,5.45,5.08,4.66
4.74,6.00,5.49,5.01,4.61,5.43,5.94,5.20,5.21,4.52,4.03,4.61,5.16,5.67,4.80,4.88
NA,NA
>chr12:66441298-66441348
NA,NA,5.20,4.95,5.17,5.86,5.43,4.33,3.75,4.65,5.19,5.20,5.84,5.94,5.40,4.27
3.79,5.30,5.82,5.27,4.27,4.90,5.28,5.53,5.11,5.57,5.73,5.08,4.89,5.45,4.46,4.90
5.28,5.53,5.11,5.57,5.73,4.24,4.25,4.84,4.97,5.34,5.08,3.84,3.63,4.89,5.91,5.99
NA,NA
>chr12:66441308-66441358
NA,NA,5.84,5.94,5.40,4.27,3.79,5.30,5.82,5.27,4.27,4.90,5.28,5.53,5.11,5.57
5.73,5.08,4.89,5.45,4.46,4.90,5.28,5.53,5.11,5.57,5.73,4.24,4.25,4.84,4.97,5.34
5.08,3.84,3.63,4.89,5.91,5.99,5.41,5.31,4.80,4.80,5.53,5.31,5.02,4.93,4.80,4.76
NA,NA
>chr12:71247240-71247290
NA,NA,5.58,5.58,4.90,5.08,5.34,5.19,5.02,5.02,4.27,4.69,5.15,5.08,4.61,5.01
5.58,5.58,4.90,5.08,4.97,4.33,4.87,5.62,5.53,5.11,5.58,5.58,5.01,4.61,5.08,5.15
5.02,5.30,5.37,5.13,5.40,5.41,4.82,4.51,4.05,4.52,5.42,5.56,4.93,4.77,4.73,4.42
NA,NA
>chr12:77340199-77340249
NA,NA,5.22,5.50,5.27,4.99,5.27,5.82,5.30,5.11,5.44,5.37,5.33,5.73,5.82,4.89
3.38,3.38,4.05,3.85,3.34,4.48,5.48,5.53,5.11,5.58,5.58,4.90,4.27,5.02,5.02,5.19
5.34,5.53,4.66,4.74,4.92,5.02,5.42,5.42,4.38,4.49,5.20,5.26,5.02,4.81,4.31,4.63
NA,NA
>chr12:77931788-77931838
NA,NA,5.22,4.39,4.27,5.27,5.82,6.01,5.76,4.80,4.51,4.69,4.76,4.98,5.76,5.74
5.27,4.82,4.84,4.51,4.31,4.81,5.58,5.58,5.11,5.53,5.28,4.81,4.46,4.79,4.46,3.84
3.63,4.89,5.73,5.73,4.75,3.79,5.53,5.66,4.89,3.63,3.84,4.46,4.79,4.46,4.12,3.63
NA,NA
>chr12:93531531-93531581
NA,NA,4.74,4.36,4.63,4.94,5.31,5.40,4.94,4.82,5.30,5.41,4.76,3.68,4.05,4.31
4.63,4.93,4.37,3.64,4.87,5.85,5.58,5.11,4.65,4.86,5.11,5.22,5.94,5.40,4.74,4.65
5.05,5.50,5.20,5.19,4.94,4.17,4.53,5.43,5.56,5.14,5.00,4.93,5.00,4.67,4.74,4.27
NA,NA
>chr12:93531672-93531722
NA,NA,5.53,5.19,4.93,4.90,5.02,5.57,5.19,4.92,4.80,4.50,4.82,4.61,5.16,5.67
4.80,4.63,5.04,5.14,5.75,5.16,5.36,5.82,5.57,5.11,5.53,5.62,4.67,4.49,5.20,5.26
5.43,5.45,5.27,5.27,5.50,5.40,4.35,3.63,3.79,5.53,5.28,5.11,5.53,5.28,5.11,4.80
NA,NA
>chr12:94198674-94198724
NA,NA,4.73,4.93,5.39,5.56,5.14,4.85,4.25,3.95,4.86,5.14,5.47,5.67,5.43,5.26
5.33,4.98,4.66,5.08,4.79,4.46,4.81,5.58,5.58,5.11,5.53,5.28,5.11,5.30,5.46,4.33
4.54,5.52,5.16,5.36,5.37,5.79,6.01,5.82,5.89,5.21,4.52,4.05,4.42,4.62,4.75,4.58
NA,NA
>chr12:94198707-94198757
NA,NA,5.36,5.37,5.79,6.01,5.82,5.89,5.21,4.52,4.05,4.42,4.62,4.75,4.58,4.77
5.40,5.80,5.29,4.67,4.85,4.25,4.24,5.73,5.57,5.11,5.53,5.66,4.75,3.84,5.08,4.97
5.13,5.55,5.62,4.24,4.67,5.85,5.58,4.81,4.31,4.51,4.84,5.08,4.79,5.22,5.08,5.23
NA,NA
>chr12:95155291-95155341
NA,NA,4.51,4.33,4.17,4.82,4.92,5.38,5.43,4.83,4.95,5.67,5.41,4.82,4.51,4.05
4.70,5.66,5.89,4.72,3.90,4.02,4.70,5.73,5.58,5.11,5.53,5.66,5.10,4.65,4.30,4.82
5.22,5.34,5.47,5.22,4.83,5.10,4.73,4.36,4.06,4.95,5.21,4.97,5.17,5.85,5.58,5.11
NA,NA
>chr12:95155313-95155363
NA,NA,5.58,5.11,5.53,5.66,5.10,4.65,4.30,4.82,5.22,5.34,5.47,5.22,4.83,5.10
4.73,4.36,4.06,4.95,5.21,4.97,5.17,5.85,5.58,5.11,5.53,5.48,5.01,4.61,5.23,5.76
5.53,4.86,5.11,5.31,5.58,4.94,4.98,5.40,4.80,5.11,5.57,6.00,5.33,4.74,4.27,2.85
NA,NA
>chr12:100204780-100204830
NA,NA,4.89,5.73,5.73,4.70,4.02,4.65,4.57,5.00,5.32,5.39,4.66,4.77,5.56,5.94
5.55,4.89,4.39,4.43,4.80,4.93,5.48,5.53,5.11,5.58,5.73,4.89,3.63,2.85,2.85,4.27
4.74,5.14,5.75,5.79,5.55,4.89,3.84,3.63,3.38,4.76,5.21,5.89,5.99,5.86,4.87,3.64
NA,NA
>chr12:100204839-100204889
NA,NA,4.27,2.85,2.85,3.63,3.38,4.89,5.66,5.53,5.02,5.03,5.20,5.84,5.35,5.38
5.89,5.66,4.75,3.79,4.80,4.80,5.11,5.58,5.58,5.11,5.53,5.48,4.93,3.90,4.72,5.65
5.37,4.03,3.35,3.68,4.35,4.63,4.97,5.42,5.30,4.24,4.36,5.58,5.58,5.11,5.53,5.66
NA,NA
>chr12:100204859-100204909
NA,NA,5.11,5.58,5.58,5.11,5.53,5.48,4.93,3.90,4.72,5.65,5.37,4.03,3.35,3.68
4.35,4.63,4.97,5.42,5.30,4.24,4.36,5.58,5.58,5.11,5.53,5.66,4.89,3.63,3.84,4.27
4.30,4.65,4.05,4.35,4.63,4.76,4.92,5.47,5.34,4.46,4.81,5.57,5.73,5.08,4.51,4.81
NA,NA
>chr12:111004014-111004064
NA,NA,4.94,5.19,4.97,5.17,5.85,5.58,4.48,3.34,3.85,4.05,3.38,4.76,5.21,4.97
4.65,4.05,4.89,5.73,5.85,4.67,4.24,5.73,5.57,5.11,4.65,4.86,4.24,4.67,5.85,5.85
5.17,4.95,5.20,4.49,4.67,5.85,5.58,5.01,4.61,5.08,5.41,4.76,4.05,4.06,4.03,4.58
NA,NA
>chr12:111004064-111004114
NA,NA,5.58,4.36,4.36,5.58,5.73,4.89,4.05,4.65,4.97,5.21,4.76,3.68,4.03,4.61
5.08,5.15,5.02,4.65,5.37,4.88,4.88,5.82,5.57,5.11,5.53,5.62,4.67,4.24,5.73,5.49
4.48,4.03,5.20,5.76,5.33,4.50,4.31,3.74,4.89,6.01,5.84,5.20,5.03,4.81,4.46,5.34
NA,NA
>chr12:112007144-112007194
NA,NA,5.01,5.58,5.73,4.89,4.05,4.65,4.95,5.20,4.98,5.30,5.66,4.82,4.94,5.40
5.19,5.13,5.46,5.93,5.14,4.30,5.17,5.62,5.53,5.11,5.58,5.58,4.48,4.14,5.10,5.05
4.65,5.10,5.73,5.58,5.11,5.53,5.62,4.67,4.49,5.40,5.16,5.36,5.67,5.67,4.88,4.88
NA,NA
>chr12:112007156-112007206
NA,NA,4.94,5.40,5.19,5.13,5.46,5.93,5.14,4.30,5.17,5.62,5.53,5.11,5.58,5.58
4.48,4.14,5.10,5.05,4.65,5.10,5.73,5.58,5.11,5.53,5.62,4.67,4.49,5.40,5.16,5.36
5.67,5.67,4.88,4.88,5.82,5.57,5.11,4.80,5.76,6.07,5.28,4.36,4.36,5.28,5.53,3.79
NA,NA
>chr12:113036709-113036759
NA,NA,4.36,5.57,5.96,4.98,4.51,4.84,5.08,5.45,5.43,5.26,5.20,5.00,4.89,5.45
4.46,3.84,3.63,4.35,4.74,5.33,5.69,4.65,5.11,5.58,5.58,4.36,4.24,5.15,5.78,5.79
5.75,5.22,4.57,5.08,4.86,5.53,5.84,4.79,4.46,4.12,3.63,3.38,3.38,3.38,4.89,5.82
NA,NA
>chr12:125422403-125422453
NA,NA,4.68,4.42,4.63,4.50,4.67,4.92,4.85,4.93,5.41,5.80,5.20,5.21,4.12,3.79
5.53,5.62,5.17,4.97,5.03,4.24,4.36,5.58,5.58,5.11,5.53,5.48,4.93,4.80,4.43,4.39
4.27,5.27,5.99,5.91,4.75,2.85,4.24,5.30,5.42,4.94,4.98,5.89,5.66,5.10,4.65,4.97
NA,NA
>chr12:125422455-125422505
NA,NA,5.66,5.53,5.11,5.44,5.37,5.33,4.86,5.54,5.38,5.52,5.65,5.24,4.97,5.58
5.24,4.97,5.03,4.24,2.85,4.75,5.66,5.53,5.11,5.58,5.85,4.67,4.24,4.86,5.79,6.01
5.37,4.03,4.48,5.58,5.73,4.70,4.02,3.90,4.66,5.38,5.23,5.36,5.37,4.65,5.11,5.58
NA,NA
>chr12:125422703-125422753
NA,NA,4.63,4.14,5.01,5.62,5.37,5.33,5.13,5.84,5.33,4.74,4.27,2.85,3.75,4.43
5.33,5.84,5.84,5.33,4.43,3.75,4.36,5.58,5.58,5.11,5.53,5.62,4.87,4.03,4.29,4.99
5.60,4.65,3.79,4.27,5.40,6.00,5.60,4.12,2.85,4.24,5.30,5.56,4.53,5.00,5.67,5.69
NA,NA
>chr12:131962260-131962310
NA,NA,4.86,5.11,5.22,5.35,5.22,5.08,4.79,5.22,5.08,4.79,5.22,5.53,4.97,4.84
5.40,5.94,5.15,4.31,3.34,4.67,5.85,5.58,5.11,4.65,4.86,5.11,5.22,5.35,5.22,5.08
5.50,5.15,4.63,4.31,4.63,4.92,4.74,4.36,4.36,3.90,4.92,5.40,5.52,5.22,5.08,4.79
NA,NA
>chr13:21190163-21190213
NA,NA,5.76,5.79,5.60,4.97,4.33,5.00,5.37,4.65,5.11,5.28,6.07,6.07,5.66,4.89
3.68,3.35,3.34,4.67,5.62,5.53,5.11,5.58,5.58,5.11,5.53,5.48,4.93,3.90,4.72,5.65
5.37,4.03,4.48,5.48,5.53,5.11,5.44,5.37,4.69,4.89,5.23,5.27,4.99,4.30,5.17,5.62
NA,NA
>chr13:24346115-24346165
NA,NA,4.63,4.92,5.52,5.16,5.36,5.82,5.49,4.93,3.90,4.66,5.08,5.50,5.40,4.74
3.85,4.24,5.73,5.82,4.75,2.85,4.36,5.58,5.58,5.11,5.53,5.66,4.70,4.02,4.65,4.99
5.57,5.03,5.02,5.53,5.66,4.89,3.38,4.05,4.65,4.97,5.58,4.38,3.34,4.31,5.15,5.94
NA,NA
>chr13:30013877-30013927
NA,NA,5.21,4.76,3.38,4.05,4.65,5.05,5.50,5.20,5.58,4.82,4.33,5.38,5.64,5.10
4.92,4.70,4.71,5.46,5.30,5.11,5.28,5.53,5.11,5.58,5.58,5.11,4.80,4.80,5.11,5.28
6.02,5.84,4.79,5.22,5.38,5.55,5.78,5.45,4.94,4.14,4.14,4.03,4.52,5.41,5.30,5.24
NA,NA
>chr13:39479932-39479982
NA,NA,4.67,4.85,4.25,3.34,4.31,5.15,5.50,4.46,4.90,5.58,5.58,5.11,5.30,5.82
5.89,5.03,4.24,2.85,3.63,4.89,5.73,5.58,5.11,4.65,4.86,5.33,5.37,5.86,5.17,4.30
4.82,4.84,4.94,5.34,5.34,5.27,5.23,4.89,3.95,3.85,4.05,4.76,5.41,5.30,5.02,4.82
NA,NA
>chr13:42025023-42025073
NA,NA,5.86,5.17,4.30,4.82,4.84,4.81,4.76,4.75,4.75,4.89,5.39,5.56,5.14,4.43
4.51,4.80,4.80,5.11,5.44,5.37,5.33,5.73,5.57,5.11,5.53,5.28,5.11,4.80,5.40,5.38
5.35,5.84,5.20,5.19,4.65,3.75,4.42,5.31,5.74,6.20,6.20,5.74,5.47,5.25,5.27,5.60
NA,NA
>chr13:42242221-42242271
NA,NA,4.69,5.20,5.62,5.11,5.22,5.35,5.38,5.89,5.66,4.89,4.05,4.65,4.30,4.27
3.84,4.75,5.73,5.58,4.36,4.36,5.28,5.53,5.11,5.58,5.58,5.11,4.80,5.76,6.01,5.37
5.13,5.20,4.95,4.65,5.10,5.66,5.89,4.72,4.74,5.29,5.90,5.46,5.02,4.80,5.32,5.88
NA,NA
>chr13:47007262-47007312
NA,NA,5.35,4.25,4.49,5.20,5.41,5.99,5.86,5.17,5.05,5.31,4.42,3.75,4.65,5.19
5.20,5.80,5.41,4.93,4.90,4.51,5.08,4.86,4.65,5.11,5.57,6.00,5.33,4.74,4.74,3.85
4.24,4.86,5.53,5.14,4.30,5.17,5.85,5.85,4.67,3.34,4.52,5.31,5.42,4.94,4.63,4.36
NA,NA
>chr13:61361881-61361931
NA,NA,4.76,5.60,5.90,5.29,4.67,4.74,4.35,4.05,4.65,4.97,5.03,4.24,2.85,4.75
5.91,5.37,4.03,3.35,3.68,3.38,4.89,5.73,5.58,5.11,5.53,5.48,4.93,4.68,4.97,4.37
3.64,4.06,4.05,4.89,5.82,6.00,5.33,4.85,4.85,4.95,5.29,4.92,4.51,4.19,4.81,5.46
NA,NA
>chr13:67798629-67798679
NA,NA,5.26,5.31,5.13,5.18,5.18,5.13,5.67,5.79,5.55,4.89,3.84,4.75,5.73,5.73
4.75,4.12,3.75,3.90,4.02,4.70,5.66,5.53,5.11,5.58,5.85,5.17,4.97,5.19,4.65,4.31
4.76,4.69,3.75,4.36,5.28,5.53,5.11,5.57,6.00,5.32,4.73,4.18,4.68,5.96,5.49,4.93
NA,NA
>chr13:67798642-67798692
NA,NA,5.73,4.75,4.12,3.75,3.90,4.02,4.70,5.66,5.53,5.11,5.58,5.85,5.17,4.97
5.19,4.65,4.31,4.76,4.69,3.75,4.36,5.28,5.53,5.11,5.57,6.00,5.32,4.73,4.18,4.68
5.96,5.49,4.93,4.80,4.74,4.35,3.38,4.05,3.85,4.24,5.73,5.57,4.36,3.75,4.43,5.14
NA,NA
>chr13:73996337-73996387
NA,NA,4.75,5.66,6.02,5.14,4.30,4.85,4.85,4.67,5.00,4.93,5.00,4.93,4.92,5.02
5.31,5.40,4.92,4.51,4.19,4.12,4.75,5.73,5.58,5.11,5.53,5.48,4.93,4.80,4.85,4.25
4.24,5.73,5.80,5.17,4.97,5.21,4.12,3.79,4.65,5.69,5.33,4.50,4.82,4.61,5.08,5.15
NA,NA
>chr13:73996368-73996418
NA,NA,5.73,5.80,5.17,4.97,5.21,4.12,3.79,4.65,5.69,5.33,4.50,4.82,4.61,5.08
5.15,5.02,5.53,5.48,4.48,3.34,4.67,5.85,5.58,5.11,5.53,5.66,4.75,3.84,4.46,5.23
5.29,4.67,4.43,4.51,5.30,5.37,5.13,5.48,5.56,5.30,4.85,4.82,5.41,5.52,4.92,4.76
NA,NA
>chr13:76346385-76346435
NA,NA,3.75,4.81,5.15,5.30,5.24,5.56,5.42,4.52,4.02,4.65,4.99,5.49,5.47,4.85
4.85,5.71,5.94,5.40,4.74,3.85,4.24,5.73,5.57,5.11,4.65,4.86,5.33,5.20,5.88,5.00
4.61,4.96,5.44,5.31,4.92,3.90,4.72,5.40,5.32,5.84,5.50,5.22,4.51,4.80,5.76,6.01
NA,NA
>chr13:106572094-106572144
NA,NA,5.08,5.45,5.43,5.02,4.99,5.34,5.34,4.94,4.19,4.12,4.12,5.21,4.97,4.85
4.84,4.76,4.92,5.47,5.34,4.46,4.81,5.58,5.58,5.11,4.65,5.69,5.33,4.85,4.46,4.36
4.73,5.33,6.11,5.86,4.87,4.33,4.97,5.08,4.90,5.58,5.58,4.90,4.46,5.23,5.40,5.10
NA,NA
>chr13:108853172-108853222
NA,NA,6.20,5.84,4.33,3.75,4.81,5.48,5.53,3.79,3.63,3.38,4.35,4.63,4.76,4.31
4.63,4.50,4.80,4.02,3.68,4.89,5.66,5.53,5.11,5.58,5.73,4.75,3.84,4.27,5.27,5.82
6.01,5.76,4.80,5.11,5.28,6.02,5.84,5.23,5.29,5.04,4.99,5.57,5.21,4.12,2.85,4.36
NA,NA
>chr14:31507435-31507485
NA,NA,4.57,3.74,4.48,5.58,5.58,4.93,4.80,4.43,3.75,2.85,3.63,4.76,5.42,5.42
4.97,4.63,4.31,4.03,5.37,5.30,5.11,5.28,5.53,5.11,5.57,5.82,5.00,4.61,4.73,4.99
5.96,5.57,4.81,4.46,5.35,5.84,5.20,5.21,4.12,3.79,4.80,4.80,5.11,5.58,5.73,5.10
NA,NA
>chr14:45554079-45554129
NA,NA,5.58,4.48,3.34,4.67,5.85,5.58,4.36,4.36,5.58,5.58,5.11,5.30,5.37,4.03
4.52,5.40,6.00,5.15,4.31,3.34,4.67,5.85,5.58,5.11,5.53,5.66,4.75,3.79,5.53,5.28
5.11,5.30,5.37,5.13,5.40,5.16,5.10,5.40,5.56,5.48,4.98,5.10,5.74,5.82,5.30,5.11
NA,NA
>chr14:45720929-45720979
NA,NA,4.94,5.45,5.27,5.34,5.19,4.93,4.90,5.02,5.02,4.99,5.27,5.50,5.40,4.36
4.05,3.75,4.42,5.40,5.35,4.46,4.81,5.58,5.58,5.11,4.65,5.69,5.33,4.43,4.51,5.30
5.82,5.89,5.21,4.76,3.68,4.05,4.51,4.72,4.93,5.56,5.30,5.02,5.53,5.66,5.10,4.43
NA,NA
>chr14:45720977-45721027
NA,NA,4.93,3.95,4.38,5.58,5.20,5.84,6.01,5.43,5.49,5.31,4.42,4.54,5.47,5.34
4.46,4.12,3.63,4.89,5.91,5.37,5.33,5.73,5.57,5.11,5.53,5.66,4.75,3.84,5.08,5.34
5.02,4.92,4.74,4.66,5.38,5.55,5.78,5.41,4.95,3.85,4.24,5.73,5.82,4.89,4.05,4.65
NA,NA
>chr14:51135682-51135732
NA,NA,4.79,5.08,5.22,5.35,5.22,5.11,4.86,5.54,5.38,4.79,4.46,4.90,5.57,5.73
5.33,5.37,5.93,5.84,4.79,4.46,4.81,5.58,5.58,5.11,4.65,5.37,5.00,4.53,5.46,5.80
5.15,5.14,5.32,4.80,3.79,4.27,4.63,4.76,4.80,4.93,4.63,4.92,5.47,5.67,5.39,4.70
NA,NA
>chr14:52924518-52924568
NA,NA,4.12,2.85,2.85,4.27,4.74,5.14,5.47,5.93,5.22,4.51,5.30,5.82,5.27,4.27
3.84,3.63,4.35,5.40,5.50,4.46,4.90,5.58,5.58,5.11,5.53,5.28,5.11,4.65,5.37,5.36
5.23,5.76,5.93,5.37,5.13,5.20,5.32,5.80,5.58,4.94,4.63,4.36,3.90,4.92,5.19,4.97
NA,NA
>chr14:52924545-52924595
NA,NA,4.65,5.37,5.36,5.23,5.76,5.93,5.37,5.13,5.20,5.32,5.80,5.58,4.94,4.63
4.36,3.90,4.92,5.19,4.97,5.17,5.85,5.58,5.11,5.53,5.28,4.90,4.46,5.45,4.89,5.08
4.86,5.54,4.98,4.51,4.98,5.60,5.79,6.07,5.62,4.87,4.33,5.08,5.31,4.92,4.80,4.50
NA,NA
>chr14:55065099-55065149
NA,NA,6.07,6.07,5.28,4.36,4.24,5.30,5.56,4.53,4.95,5.67,5.41,4.82,4.51,4.05
4.70,5.66,5.89,4.72,3.90,4.93,5.58,5.58,5.11,5.53,5.28,5.11,5.53,5.66,4.89,3.68
4.03,4.61,5.08,5.45,4.94,4.61,5.23,5.38,5.22,5.35,5.84,5.15,4.27,3.84,3.63,3.38
NA,NA
>chr14:55065126-55065176
NA,NA,5.66,4.89,3.68,4.03,4.61,5.08,5.45,4.94,4.61,5.23,5.38,5.22,5.35,5.84
5.15,4.27,3.84,3.63,3.38,4.89,5.73,5.58,5.11,5.53,5.62,4.67,4.49,5.20,5.32,5.50
5.74,5.99,5.44,5.11,4.65,5.37,4.88,4.88,5.82,5.57,4.81,4.19,4.51,4.98,5.60,5.53
NA,NA
>chr14:63775512-63775562
NA,NA,5.69,5.41,4.97,4.85,4.33,4.17,4.03,4.36,4.63,4.76,4.80,4.97,4.68,4.02
3.68,3.38,4.35,5.40,5.94,5.22,5.11,5.73,5.57,5.11,5.53,5.66,4.75,2.85,3.75,4.43
4.67,5.00,5.14,5.47,5.34,4.46,4.81,5.28,6.07,6.07,5.62,5.17,4.30,5.14,5.53,5.69
NA,NA
>chr14:65149627-65149677
NA,NA,2.85,4.75,5.66,5.53,3.79,4.12,5.42,5.42,4.97,4.84,4.85,4.97,5.03,5.02
4.80,5.76,5.79,5.69,4.74,3.75,4.81,5.58,5.58,5.11,5.53,5.28,4.81,4.46,4.79,4.46
4.90,5.28,6.02,5.84,5.45,5.43,5.26,5.31,4.80,4.88,5.82,5.57,5.11,4.80,4.80,3.79
NA,NA
>chr14:67399627-67399677
NA,NA,4.66,5.38,5.55,5.55,5.76,5.53,5.60,4.98,4.63,4.92,4.74,4.72,5.89,5.48
4.48,3.34,4.67,5.85,5.58,4.36,4.36,5.28,5.53,5.11,5.57,5.96,4.99,4.29,4.03,4.06
5.10,5.73,5.58,4.36,3.75,4.43,4.80,4.02,4.52,5.42,5.42,5.02,4.93,4.80,4.76,4.84
NA,NA
>chr14:87897240-87897290
NA,NA,5.29,4.95,5.17,5.62,6.07,5.76,5.76,6.01,5.82,5.74,5.50,5.15,4.82,4.66
4.98,5.33,5.26,5.02,4.81,4.98,5.60,4.65,5.11,5.57,5.73,4.24,4.25,4.85,5.14,5.47
5.67,4.94,4.18,3.75,4.63,4.50,5.33,5.84,5.84,5.41,5.00,4.74,4.36,4.63,4.81,4.68
NA,NA
>chr14:99371004-99371054
NA,NA,4.73,4.76,4.89,5.39,5.56,5.22,4.99,5.02,4.27,4.69,5.46,5.91,4.89,4.53
4.89,5.80,5.84,5.15,4.27,4.90,5.28,5.53,5.11,5.58,5.58,4.90,4.27,5.27,5.82,5.30
3.79,4.75,5.66,5.53,5.11,5.58,5.58,4.90,4.89,5.55,5.55,4.89,4.39,5.22,5.94,5.40
NA,NA
>chr14:99371016-99371066
NA,NA,4.89,4.53,4.89,5.80,5.84,5.15,4.27,4.90,5.28,5.53,5.11,5.58,5.58,4.90
4.27,5.27,5.82,5.30,3.79,4.75,5.66,5.53,5.11,5.58,5.58,4.90,4.89,5.55,5.55,4.89
4.39,5.22,5.94,5.40,4.77,4.66,5.19,5.53,4.84,4.94,5.58,5.31,4.98,5.20,5.26,4.99
NA,NA
>chr15:45842170-45842220
NA,NA,5.17,5.86,5.43,5.13,5.38,5.80,5.20,5.21,4.76,3.38,3.38,3.63,3.84,4.46
5.45,4.89,4.53,4.89,5.23,4.46,4.90,5.28,5.53,5.11,5.57,5.82,4.88,4.14,4.82,5.15
5.93,5.47,4.94,4.33,4.95,5.74,5.56,5.29,5.04,4.57,5.00,5.20,4.95,4.85,5.35,5.50
NA,NA
>chr15:45842285-45842335
NA,NA,4.89,5.91,5.46,5.02,4.65,5.69,4.74,4.72,5.89,5.28,5.11,4.80,4.80,3.79
4.75,5.91,5.99,5.41,5.20,4.49,4.67,5.85,5.58,5.11,5.53,5.66,4.75,4.12,4.46,5.52
5.40,4.92,4.80,4.74,4.35,3.38,4.05,4.65,4.97,5.21,4.12,3.79,4.80,5.76,5.76,4.80
NA,NA
>chr15:45842362-45842412
NA,NA,4.80,5.76,6.07,5.62,4.67,3.34,4.48,5.58,5.73,4.89,3.38,4.05,4.65,4.97
5.21,4.95,3.85,4.24,4.86,4.65,5.11,5.58,5.58,5.11,5.53,5.66,4.75,4.12,3.75,3.90
4.52,4.50,5.14,5.56,5.39,4.66,4.71,5.43,5.44,4.90,5.08,5.19,4.66,4.77,5.31,5.73
NA,NA
>chr15:50474003-50474053
NA,NA,4.98,5.31,5.46,5.24,5.66,5.56,4.42,4.54,5.40,5.19,5.13,5.84,5.84,4.71
4.70,5.30,5.15,5.22,5.37,4.65,5.11,5.58,5.58,5.11,5.53,5.66,4.75,3.79,5.53,5.28
5.11,4.65,5.60,4.98,4.81,4.51,5.00,5.20,5.26,4.99,5.22,5.47,5.67,5.43,5.02,4.27
NA,NA
>chr15:50474079-50474129
NA,NA,5.49,5.43,5.45,5.08,4.66,4.74,4.92,5.02,5.34,5.88,6.02,5.48,5.01,4.17
4.53,5.23,5.08,4.39,4.43,5.33,5.69,4.65,5.11,5.57,5.73,5.11,5.31,5.38,5.13,5.43
5.86,5.17,4.97,5.21,4.12,3.79,5.53,5.28,5.11,4.65,5.37,5.00,4.61,4.82,4.89,5.41
NA,NA
>chr15:56631914-56631964
NA,NA,4.97,5.13,5.46,5.30,5.11,5.57,5.96,4.98,4.63,4.93,4.37,4.42,5.31,5.73
5.80,5.46,4.93,4.93,5.23,5.08,4.90,5.28,5.53,5.11,5.57,5.96,4.68,4.42,5.40,5.35
4.46,4.81,5.57,5.96,4.68,4.18,4.94,5.45,5.08,5.22,4.79,5.27,5.34,5.23,5.24,5.41
NA,NA
>chr15:60684557-60684607
NA,NA,5.03,4.24,4.36,5.58,5.85,4.67,3.34,3.35,3.68,4.76,5.21,5.89,6.20,5.84
5.13,5.08,5.42,4.82,3.64,4.68,5.96,5.57,5.11,5.53,5.28,4.36,2.85,4.75,5.73,5.58
4.81,4.42,4.29,4.03,4.06,4.95,5.21,5.57,5.02,4.81,4.31,4.81,5.48,5.53,5.11,5.58
NA,NA
>chr15:60684579-60684629
NA,NA,5.11,5.53,5.28,4.36,2.85,4.75,5.73,5.58,4.81,4.42,4.29,4.03,4.06,4.95
5.21,5.57,5.02,4.81,4.31,4.81,5.48,5.53,5.11,5.58,5.73,4.89,3.38,3.38,3.38,3.38
3.38,3.38,3.38,3.38,3.38,4.05,3.85,3.95,4.86,5.41,5.69,5.79,5.79,5.69,4.74,3.75
NA,NA
>chr15:66210112-66210162
NA,NA,4.67,5.85,5.58,5.11,5.30,5.46,5.13,5.08,5.30,4.69,4.46,4.79,4.77,4.77
5.52,5.46,4.81,4.19,4.51,4.98,5.96,5.57,5.11,5.53,5.28,4.81,4.19,4.94,5.34,5.53
5.22,4.79,5.27,4.99,4.30,5.17,5.80,5.82,4.88,4.88,5.37,5.79,5.79,5.69,5.41,5.04
NA,NA
>chr15:70763542-70763592
NA,NA,5.38,5.22,4.79,5.84,5.93,5.82,5.89,5.19,4.52,4.14,5.10,5.74,5.99,5.91
4.75,3.79,5.53,5.28,4.36,4.36,5.28,5.53,5.11,5.58,5.58,4.36,4.36,5.28,5.53,5.11
5.28,6.02,5.84,4.79,5.22,5.08,5.45,4.89,5.08,5.73,5.57,4.81,4.46,4.79,5.08,5.22
NA,NA
>chr15:84737183-84737233
NA,NA,4.61,4.94,5.40,5.52,5.22,5.38,5.23,4.61,5.01,5.58,5.58,5.11,5.53,5.66
4.75,3.84,4.89,5.23,4.61,5.01,5.58,5.58,5.11,5.53,5.62,4.67,3.34,3.35,3.68,3.38
4.89,5.66,5.53,3.79,4.75,5.73,5.58,4.90,5.08,5.34,4.94,4.84,5.08,5.50,5.15,4.52
NA,NA
>chr15:84751134-84751184
NA,NA,3.84,4.89,5.23,4.61,4.82,5.15,5.94,5.40,4.84,4.97,5.34,5.27,5.50,5.40
4.35,4.05,4.43,4.80,4.80,4.56,4.81,5.28,5.53,5.11,5.58,5.85,5.15,4.21,4.70,4.83
5.32,5.76,5.20,5.33,4.86,4.65,5.11,5.57,5.96,4.97,4.82,5.41,5.40,5.13,5.20,5.76
NA,NA
>chr15:84751147-84751197
NA,NA,5.40,4.35,4.05,4.43,4.80,4.80,4.56,4.81,5.28,5.53,5.11,5.58,5.85,5.15
4.21,4.70,4.83,5.32,5.76,5.20,5.33,4.86,4.65,5.11,5.57,5.96,4.97,4.82,5.41,5.40
5.13,5.20,5.76,4.99,4.68,4.73,4.84,4.46,3.64,3.75,4.05,4.52,5.60,5.90,5.30,4.78
NA,NA
>chr15:84751202-84751252
NA,NA,3.84,4.89,5.23,4.61,4.82,5.15,5.94,5.40,4.84,4.97,5.34,5.27,5.50,5.40
4.35,4.05,4.43,4.80,4.80,4.56,4.81,5.28,5.53,5.11,5.58,5.85,5.15,4.21,4.70,4.83
5.32,5.76,5.20,5.33,4.86,4.65,5.11,5.57,5.96,4.97,4.82,5.41,5.40,5.13,5.20,5.76
NA,NA
>chr15:84751215-84751265
NA,NA,5.40,4.35,4.05,4.43,4.80,4.80,4.56,4.81,5.28,5.53,5.11,5.58,5.85,5.15
4.21,4.70,4.83,5.32,5.76,5.20,5.33,4.86,4.65,5.11,5.57,5.96,4.97,4.82,5.41,5.40
5.13,5.20,5.76,4.99,4.68,4.73,4.84,4.46,3.64,3.75,4.05,4.52,5.60,5.90,5.30,4.78
NA,NA
>chr15:95336702-95336752
NA,NA,5.24,5.70,5.08,5.27,5.74,5.34,5.22,5.38,5.23,5.36,5.88,5.55,4.33,3.75
4.65,5.19,4.97,5.17,5.62,5.53,5.11,5.28,5.53,5.11,5.57,5.82,5.36,5.23,4.89,3.84
4.12,5.41,5.78,5.55,5.76,6.02,5.28,5.11,4.80,5.40,4.98,4.94,5.42,5.42,4.12,3.79
NA,NA
>chr15:95719856-95719906
NA,NA,5.20,5.50,5.49,4.99,5.22,5.33,4.95,4.65,5.10,5.82,5.73,5.11,5.31,5.58
4.97,4.63,4.35,3.38,3.63,2.85,4.36,5.58,5.58,5.11,5.53,5.66,4.89,3.63,3.84,4.27
4.30,4.65,4.05,4.76,5.21,4.97,4.65,5.10,5.66,6.07,5.79,5.60,4.98,4.51,4.98,5.89
NA,NA
>chr15:95719901-95719951
NA,NA,5.89,5.66,4.89,3.63,3.79,5.30,5.82,5.27,4.27,4.90,5.57,5.96,4.98,4.63
4.73,3.95,4.25,4.85,4.80,4.93,5.48,5.53,5.11,5.58,5.58,5.11,5.30,5.37,4.03,4.31
4.63,4.76,4.98,5.60,4.65,4.51,5.22,6.00,5.60,4.12,2.85,3.75,5.22,5.93,5.47,4.92
NA,NA
>chr15:96898114-96898164
NA,NA,4.48,5.58,5.85,4.67,4.49,5.32,5.43,4.53,4.95,5.31,5.41,5.99,5.91,5.10
4.65,4.30,5.14,6.02,5.28,4.36,4.36,5.58,5.58,5.11,4.65,4.86,4.24,4.67,5.62,5.53
5.11,5.58,5.85,5.17,4.30,4.99,5.50,5.55,5.78,5.41,4.76,3.38,3.38,3.38,4.05,4.06
NA,NA
>chr15:96898122-96898172
NA,NA,4.95,5.31,5.41,5.99,5.91,5.10,4.65,4.30,5.14,6.02,5.28,4.36,4.36,5.58
5.58,5.11,4.65,4.86,4.24,4.67,5.62,5.53,5.11,5.58,5.85,5.17,4.30,4.99,5.50,5.55
5.78,5.41,4.76,3.38,3.38,3.38,4.05,4.06,3.64,3.75,4.05,4.52,5.21,5.20,5.80,5.38
NA,NA
>chr15:96898232-96898282
NA,NA,4.98,5.47,5.93,5.40,4.35,3.63,3.79,4.80,5.40,4.98,4.51,4.92,5.47,5.34
4.46,4.81,5.57,6.00,4.74,3.75,4.81,5.28,5.53,5.11,5.57,6.00,5.41,4.97,4.37,4.42
5.40,5.35,4.46,4.81,5.28,6.07,6.01,5.82,5.41,5.20,4.98,5.22,5.35,4.46,4.12,3.63
NA,NA
>chr16:57869530-57869580
NA,NA,4.46,4.36,5.22,5.94,5.40,4.77,4.66,5.44,5.42,4.52,3.35,3.34,3.85,4.05
4.76,5.21,5.20,5.80,5.46,4.53,5.00,5.82,5.57,5.11,5.53,5.66,4.89,4.05,3.85,3.95
4.73,5.02,5.34,5.08,4.39,4.69,4.97,5.31,5.53,4.95,4.61,4.96,5.39,5.40,4.94,4.77
NA,NA
>chr16:70886689-70886739
NA,NA,5.15,4.99,4.99,5.27,5.99,5.91,4.70,4.02,3.90,4.66,4.82,5.02,5.02,5.08
5.36,5.54,5.28,5.02,4.27,4.90,5.28,5.53,5.11,5.57,5.73,5.08,4.89,5.45,4.46,4.90
5.57,5.96,4.98,4.76,4.63,4.35,3.63,3.84,4.89,5.23,5.36,5.82,5.57,4.36,4.36,5.58
NA,NA
>chr16:87176074-87176124
NA,NA,3.68,4.03,4.61,5.08,5.70,4.38,4.49,5.48,5.93,5.40,4.35,3.63,3.84,4.27
4.30,4.65,5.10,5.73,5.58,4.36,4.36,5.58,5.58,5.11,5.53,5.48,4.93,3.90,3.75,4.12
4.12,5.42,5.42,5.19,5.02,5.49,5.10,4.98,5.48,5.93,5.35,4.25,3.34,4.52,5.31,5.42
NA,NA
>chr17:153478-153528
NA,NA,4.78,4.68,4.85,4.93,4.85,4.33,4.95,5.31,5.41,6.20,5.54,5.13,5.48,5.56
5.30,4.37,3.64,4.06,4.05,4.89,5.73,5.58,5.11,5.53,5.28,4.36,4.36,5.28,5.53,5.02
5.46,5.90,5.40,5.10,5.16,5.40,4.98,5.22,6.01,4.94,4.69,4.73,5.10,5.47,5.49,4.99
NA,NA
>chr17:153547-153597
NA,NA,4.78,4.68,4.85,4.93,4.85,4.33,4.95,5.31,5.41,6.20,5.54,5.13,5.48,5.56
5.30,4.37,3.64,4.06,4.05,4.89,5.73,5.58,5.11,5.53,5.28,4.36,4.36,5.28,5.53,5.02
5.46,5.90,5.40,5.10,5.16,5.40,4.98,5.22,6.01,4.94,4.69,4.73,5.10,5.47,5.49,4.99
NA,NA
>chr17:153616-153666
NA,NA,4.78,4.68,4.85,4.93,4.85,4.33,4.95,5.31,5.41,6.20,5.54,5.13,5.48,5.56
5.30,4.37,3.64,4.06,4.05,4.89,5.73,5.58,5.11,5.53,5.28,4.36,4.36,5.28,5.53,5.02
5.46,5.90,5.40,5.10,5.16,5.40,4.98,5.22,6.01,4.94,4.69,4.73,5.10,5.47,5.49,4.99
NA,NA
>chr17:153685-153735
NA,NA,4.78,4.68,4.85,4.93,4.85,4.33,4.95,5.31,5.41,6.20,5.54,5.13,5.48,5.56
5.30,4.37,3.64,4.06,4.05,4.89,5.73,5.58,5.11,5.53,5.28,4.36,4.36,5.28,5.53,5.02
5.46,5.90,5.40,5.10,5.16,5.40,4.98,5.22,6.01,4.94,4.69,4.73,5.10,5.47,5.49,4.99
NA,NA
>chr17:11944053-11944103
NA,NA,5.62,4.93,4.68,4.86,3.95,4.25,4.85,4.67,5.29,5.23,5.08,4.84,4.94,5.42
5.31,4.92,3.90,3.75,4.12,4.75,5.73,5.58,5.11,5.53,5.28,5.11,5.53,5.66,4.89,3.38
3.63,4.12,3.75,4.98,5.47,5.34,5.22,5.08,5.45,4.94,4.18,4.68,5.76,5.20,4.03,4.52
NA,NA
>chr17:13484794-13484844
NA,NA,3.38,3.38,4.05,4.43,4.21,4.84,5.77,5.76,5.33,4.74,4.74,3.85,3.34,4.31
4.63,4.76,4.98,5.96,5.57,4.36,4.36,5.58,5.58,5.11,5.53,5.66,5.10,3.85,3.34,3.35
4.70,5.73,5.85,5.17,4.30,5.14,6.02,5.48,5.01,4.14,4.88,5.82,5.57,5.11,5.53,5.66
NA,NA
>chr17:13484814-13484864
NA,NA,4.36,5.58,5.58,5.11,5.53,5.66,5.10,3.85,3.34,3.35,4.70,5.73,5.85,5.17
4.30,5.14,6.02,5.48,5.01,4.14,4.88,5.82,5.57,5.11,5.53,5.66,4.89,3.63,3.79,5.53
5.28,5.11,4.80,4.80,3.79,4.27,4.74,5.33,6.00,5.82,4.70,3.35,3.34,4.38,5.58,5.57
NA,NA
>chr17:43908721-43908771
NA,NA,4.75,3.84,4.89,5.23,5.36,5.37,5.79,5.76,5.76,6.07,5.66,4.75,3.84,4.27
5.15,5.50,5.05,4.85,4.85,5.33,5.69,4.65,5.11,5.58,5.58,5.11,4.80,4.80,5.11,5.58
5.58,4.93,4.65,4.99,5.02,4.82,4.66,3.90,4.93,5.58,5.58,5.11,5.53,5.66,4.89,3.68
NA,NA
>chr18:951529-951579
NA,NA,5.32,5.33,5.14,5.04,4.67,4.53,5.56,5.31,4.65,4.42,4.68,4.90,5.02,5.49
5.50,5.15,4.27,3.84,3.63,4.89,5.66,5.53,5.11,5.58,5.85,4.87,3.64,3.75,4.81,5.48
5.53,5.11,5.58,5.85,5.17,4.30,5.14,5.93,5.37,4.03,3.35,3.68,3.38,3.38,3.38,4.89
NA,NA
>chr18:951538-951588
NA,NA,4.42,4.68,4.90,5.02,5.49,5.50,5.15,4.27,3.84,3.63,4.89,5.66,5.53,5.11
5.58,5.85,4.87,3.64,3.75,4.81,5.48,5.53,5.11,5.58,5.85,5.17,4.30,5.14,5.93,5.37
4.03,3.35,3.68,3.38,3.38,3.38,4.89,5.73,5.58,4.93,4.65,4.57,5.08,5.13,5.84,5.33
NA,NA
>chr18:20515374-20515424
NA,NA,5.28,5.89,5.38,4.79,5.84,5.93,5.46,4.71,4.66,5.44,5.31,4.92,4.80,4.74
4.35,3.63,2.85,4.36,5.58,5.58,5.11,5.53,5.28,4.36,2.85,4.27,4.63,4.76,4.98,5.96
5.57,5.11,4.80,5.40,4.72,4.74,6.00,5.82,4.89,3.63,4.12,4.19,4.94,5.31,5.53,4.80
NA,NA
>chr18:21515557-21515607
NA,NA,5.96,4.68,4.33,5.46,5.93,5.14,5.15,5.84,5.35,4.77,4.36,3.90,4.92,5.31
5.44,4.96,5.02,5.30,5.15,4.24,4.36,5.28,5.53,5.11,5.58,5.73,5.10,4.06,3.64,4.37
4.97,4.93,5.00,4.93,5.00,5.14,5.56,5.39,4.66,4.45,4.73,5.32,5.69,4.65,3.79,4.12
NA,NA
>chr18:24371590-24371640
NA,NA,3.64,4.06,4.05,3.38,4.35,4.74,5.33,5.76,5.55,4.33,4.68,5.60,4.65,3.79
3.63,4.89,5.66,5.53,3.79,4.75,5.66,5.53,5.11,5.57,5.73,4.24,4.67,5.62,5.89,4.72
4.74,5.69,4.65,5.02,5.15,5.08,5.27,5.67,5.79,5.55,5.76,6.02,5.62,4.87,4.33,5.08
NA,NA
>chr18:24393064-24393114
NA,NA,5.00,4.68,4.02,3.68,4.76,5.60,5.91,4.94,4.18,3.75,4.65,5.31,5.08,5.13
5.43,5.91,4.89,3.38,3.63,2.85,4.36,5.58,5.58,5.11,4.65,4.86,5.11,5.10,5.74,5.99
5.44,4.90,4.89,5.33,4.82,4.97,5.69,5.13,5.08,4.57,5.22,5.75,5.41,4.82,4.94,5.29
NA,NA
>chr18:26806066-26806116
NA,NA,5.08,4.89,5.45,4.46,3.84,3.63,3.38,4.89,5.66,5.53,5.02,5.03,4.97,5.17
5.62,6.02,5.76,5.23,4.61,5.01,5.48,5.53,5.11,5.57,5.73,5.11,5.10,5.74,5.74,5.62
5.33,5.20,5.76,5.33,4.74,4.36,4.02,4.68,4.86,4.78,5.31,5.38,4.33,4.87,5.62,5.53
NA,NA
>chr18:26806153-26806203
NA,NA,4.84,4.25,4.24,5.13,5.84,5.32,4.57,5.00,5.48,5.56,5.40,4.63,4.14,5.01
5.58,5.73,4.89,3.38,4.05,3.85,4.24,5.73,5.57,5.11,4.65,4.86,5.33,5.37,5.30,3.79
4.12,5.60,5.91,5.43,5.26,5.20,5.13,5.37,5.93,5.88,5.23,4.93,4.93,5.43,5.32,5.13
NA,NA
>chr18:28680487-28680537
NA,NA,5.74,6.20,5.54,4.03,4.52,5.31,5.56,4.93,4.77,4.73,4.42,4.05,4.36,4.74
5.33,5.69,5.53,5.14,4.30,5.17,5.62,5.53,5.11,5.58,5.58,5.11,4.80,5.32,5.76,5.33
5.02,4.73,4.85,5.47,5.56,5.29,4.67,4.43,3.75,3.75,5.22,5.93,5.48,4.49,4.67,5.85
NA,NA
>chr18:37829658-37829708
NA,NA,4.46,4.81,5.58,5.73,5.10,4.65,4.30,5.14,6.02,5.28,5.11,4.80,4.80,5.11
5.58,5.58,4.36,4.36,5.44,5.37,5.33,5.73,5.57,5.11,4.65,4.86,4.24,4.38,5.70,5.08
5.36,5.67,5.84,4.74,3.75,4.81,5.46,6.00,5.40,4.35,3.63,3.84,4.46,5.23,5.40,5.10
NA,NA
>chr18:37829709-37829759
NA,NA,5.58,5.20,5.84,5.94,5.40,4.35,3.68,3.35,3.34,4.67,5.62,5.53,3.79,4.75
5.66,6.02,5.14,4.30,4.65,4.05,4.89,5.73,5.58,5.11,5.53,5.66,4.75,3.79,5.30,5.46
5.13,5.08,5.42,4.95,3.85,3.34,4.31,4.50,5.14,5.47,5.56,5.40,4.63,4.14,5.01,5.49
NA,NA
>chr18:61107845-61107895
NA,NA,5.44,4.81,4.46,5.52,5.65,5.24,4.30,4.99,4.99,5.27,5.82,6.01,6.07,5.28
4.36,2.85,3.63,4.89,5.91,5.37,5.33,5.73,5.57,5.11,5.53,5.48,4.48,4.14,5.10,5.74
5.82,6.01,6.07,5.28,4.90,4.46,5.50,5.40,4.74,3.85,4.24,5.73,5.57,4.36,4.36,5.58
NA,NA
>chr18:61555990-61556040
NA,NA,5.08,4.90,5.58,5.58,4.36,3.75,5.22,5.50,5.08,4.84,4.81,4.93,5.39,5.32
5.13,5.37,5.44,5.11,5.30,5.37,5.33,4.86,4.65,5.11,5.58,5.73,5.10,4.06,3.64,3.75
4.81,5.58,5.58,4.36,4.36,5.58,5.58,4.93,4.68,5.04,5.10,5.23,5.76,5.93,5.37,5.33
NA,NA
>chr18:65789079-65789129
NA,NA,4.84,5.53,6.01,6.07,5.28,5.11,4.65,5.60,4.98,4.51,4.98,5.40,4.80,3.79
4.75,5.73,5.58,4.81,4.51,4.33,5.00,5.82,5.57,5.11,5.53,5.66,4.89,3.38,3.68,4.02
4.68,4.86,4.78,5.10,5.73,5.84,5.94,5.40,4.36,4.02,4.65,4.99,5.02,4.27,4.90,5.58
NA,NA
>chr18:72823930-72823980
NA,NA,5.38,4.66,4.74,4.92,4.85,4.68,4.42,4.63,5.15,5.50,4.46,3.84,3.63,3.38
3.38,4.89,5.91,5.43,4.33,4.68,5.60,4.65,5.11,5.57,5.73,5.08,4.89,5.45,4.46,3.84
4.12,5.21,5.20,5.84,6.01,5.39,4.70,4.84,6.11,5.44,5.11,5.53,5.66,4.89,3.68,4.03
NA,NA
>chr19:3223934-3223984
NA,NA,4.99,4.65,4.92,5.45,5.08,5.10,5.04,4.68,4.92,5.40,5.52,4.46,4.81,5.58
5.58,4.36,4.36,5.28,5.53,5.11,5.28,5.53,5.11,5.57,5.73,5.11,5.10,5.05,5.24,5.58
4.97,5.17,5.62,5.53,5.11,5.28,5.53,5.11,5.57,5.96,4.68,4.42,5.31,5.05,4.65,4.05
NA,NA
>chr19:3223948-3223998
NA,NA,5.58,4.36,4.36,5.28,5.53,5.11,5.28,5.53,5.11,5.57,5.73,5.11,5.10,5.05
5.24,5.58,4.97,5.17,5.62,5.53,5.11,5.28,5.53,5.11,5.57,5.96,4.68,4.42,5.31,5.05
4.65,4.05,3.38,3.38,3.38,3.38,3.38,3.38,3.38,3.38,3.38,3.38,3.38,3.38,3.38,3.38
NA,NA
>chr19:3224270-3224320
NA,NA,4.67,4.53,5.46,5.56,4.92,5.08,5.51,5.54,5.41,4.96,4.96,5.39,5.53,4.95
4.53,5.23,5.88,5.32,4.80,5.11,5.28,5.53,5.11,5.57,5.73,5.11,5.10,5.05,5.17,5.62
5.53,5.11,5.58,5.58,5.11,4.80,4.80,5.11,5.28,5.53,5.02,5.46,5.52,5.22,5.08,5.23
NA,NA
>chr19:3224279-3224329
NA,NA,4.96,4.96,5.39,5.53,4.95,4.53,5.23,5.88,5.32,4.80,5.11,5.28,5.53,5.11
5.57,5.73,5.11,5.10,5.05,5.17,5.62,5.53,5.11,5.58,5.58,5.11,4.80,4.80,5.11,5.28
5.53,5.02,5.46,5.52,5.22,5.08,5.23,4.89,3.95,4.67,5.86,5.43,4.33,4.68,5.76,5.20
NA,NA
>chr2:1977023-1977073
NA,NA,3.75,5.22,6.00,5.60,4.12,2.85,2.85,4.27,4.74,5.14,5.33,5.41,5.99,5.44
4.81,4.46,5.34,5.48,4.49,4.67,5.85,5.58,5.11,4.65,4.86,5.33,5.37,5.44,4.81,3.75
4.98,5.33,5.41,5.99,5.44,5.11,5.53,5.66,4.75,3.79,4.80,4.80,5.11,5.58,5.85,5.17
NA,NA
>chr2:12592567-12592617
NA,NA,5.42,5.44,4.96,5.02,5.41,5.67,4.80,4.80,5.74,5.93,5.35,4.25,4.49,5.32
5.39,4.96,4.77,4.93,5.23,5.08,4.90,5.58,5.58,5.11,5.53,5.66,4.89,3.68,3.35,3.74
4.57,5.22,5.47,5.67,5.43,5.49,5.50,5.32,5.31,4.95,4.33,4.94,5.29,5.32,5.84,6.01
NA,NA
>chr2:12835882-12835932
NA,NA,5.84,5.13,5.08,5.31,4.52,4.14,5.10,5.74,5.99,5.91,4.89,4.05,3.85,4.24
4.86,5.79,6.07,5.28,4.36,4.36,5.28,5.53,5.11,5.58,5.58,5.11,4.80,5.32,5.14,4.30
5.24,5.42,5.08,4.33,4.06,4.05,4.89,5.91,5.37,5.33,5.13,5.67,5.36,5.16,5.75,5.14
NA,NA
>chr2:18391419-18391469
NA,NA,5.67,5.48,5.13,5.37,5.30,5.11,5.28,6.02,5.84,5.45,5.43,5.57,5.58,4.38
3.34,4.31,4.63,4.73,4.68,4.99,5.60,4.65,5.11,5.58,5.58,5.11,5.30,5.37,4.03,3.35
4.36,4.63,4.97,5.42,5.42,4.38,3.34,4.52,5.31,5.44,4.96,4.61,4.95,5.31,4.95,4.65
NA,NA
>chr2:19823115-19823165
NA,NA,5.70,5.30,4.82,4.85,5.30,5.23,4.46,4.39,4.69,4.76,4.80,4.93,4.63,4.98
5.76,5.77,4.84,4.21,4.43,5.10,5.66,5.53,5.11,5.58,5.58,4.36,4.24,5.30,5.42,4.97
4.69,3.75,3.75,4.43,4.80,4.52,4.50,5.33,5.76,5.20,4.03,4.48,5.48,5.53,4.51,4.43
NA,NA
>chr2:26577683-26577733
NA,NA,4.69,4.86,4.68,4.02,4.36,4.63,4.73,4.68,4.85,5.40,5.19,4.33,4.06,5.10
5.73,5.73,4.89,3.63,2.85,4.36,5.28,5.53,5.11,5.57,5.73,5.33,5.20,5.76,4.99,4.62
4.82,5.02,5.30,5.45,4.94,4.63,5.15,5.30,4.95,4.77,4.72,4.94,5.47,5.93,5.22,3.75
NA,NA
>chr2:28423070-28423120
NA,NA,5.15,5.94,5.22,4.98,5.48,5.93,5.22,3.75,3.75,4.69,4.76,4.31,4.05,4.36
4.63,4.73,4.76,4.62,4.42,4.81,5.48,5.53,5.11,5.57,5.73,5.08,4.89,5.45,4.46,4.69
5.15,5.08,5.27,5.74,5.67,4.89,4.53,4.86,4.93,4.92,4.63,4.92,5.29,5.41,5.82,5.30
NA,NA
>chr2:29331054-29331104
NA,NA,5.91,4.75,2.85,4.36,5.57,5.96,4.97,4.82,5.66,5.94,5.32,5.20,5.13,5.37
5.62,4.93,4.68,5.00,4.74,3.75,4.81,5.58,5.58,5.11,5.53,5.28,5.11,5.53,5.62,5.17
4.97,5.58,4.38,4.24,5.73,5.57,4.90,4.46,4.79,5.22,5.08,5.50,5.40,4.27,3.79,4.80
NA,NA
>chr2:38239448-38239498
NA,NA,5.40,5.94,5.84,5.73,5.50,5.32,5.20,4.49,4.67,5.62,5.53,5.11,5.28,6.02
5.14,5.02,5.43,5.45,4.46,4.90,5.28,5.53,5.11,5.58,5.58,4.90,4.27,5.15,5.84,5.35
4.46,4.81,5.03,4.97,4.85,4.84,4.97,5.34,5.34,5.27,5.50,5.40,4.36,3.35,4.03,5.37
NA,NA
>chr2:44800187-44800237
NA,NA,5.33,5.37,5.44,4.81,3.75,3.90,4.02,3.68,4.35,5.40,5.50,5.27,4.99,5.15
5.94,5.43,5.27,5.67,5.16,5.36,5.37,4.65,5.11,5.57,5.73,5.33,5.37,5.91,4.89,3.68
3.35,4.03,5.37,5.44,4.81,3.75,3.90,4.02,3.68,4.35,5.40,5.50,5.27,4.99,5.15,5.94
NA,NA
>chr2:48648156-48648206
NA,NA,5.56,5.74,5.13,5.15,5.37,5.17,5.66,5.94,5.15,5.14,5.32,4.80,4.51,5.22
5.50,5.27,5.34,5.23,4.53,5.00,5.82,5.57,5.11,5.53,5.28,5.11,5.53,5.66,4.75,3.84
4.27,4.30,5.24,5.65,5.52,4.77,4.36,4.98,5.33,4.95,5.24,5.65,5.52,4.46,4.81,5.46
NA,NA
>chr2:48648245-48648295
NA,NA,3.75,4.33,5.46,5.30,5.02,5.30,5.42,4.97,4.69,4.39,4.27,5.15,5.84,5.80
5.29,4.67,4.43,3.75,2.85,3.63,4.89,5.73,5.58,5.11,5.53,5.66,4.89,3.68,4.05,3.75
4.33,5.43,5.91,4.75,4.12,4.46,4.79,5.08,5.22,5.34,5.74,4.95,4.53,5.56,5.31,4.65
NA,NA
>chr2:55211482-55211532
NA,NA,4.73,5.32,6.00,5.80,5.17,5.05,5.50,5.73,5.10,4.98,5.20,4.95,5.17,5.80
6.00,5.32,4.99,5.57,5.03,4.24,4.36,5.28,5.53,5.11,5.58,5.85,5.17,4.97,5.21,4.76
3.38,3.38,4.05,3.85,4.49,5.48,5.93,5.22,3.75,4.36,5.28,5.53,5.11,5.58,5.58,5.11
NA,NA
>chr2:55211502-55211552
NA,NA,4.36,5.28,5.53,5.11,5.58,5.85,5.17,4.97,5.21,4.76,3.38,3.38,4.05,3.85
4.49,5.48,5.93,5.22,3.75,4.36,5.28,5.53,5.11,5.58,5.58,5.11,4.80,5.40,5.38,5.52
5.40,4.52,3.34,4.67,5.85,5.73,4.89,3.38,3.63,3.79,5.30,5.37,4.69,4.89,5.90,5.60
NA,NA
>chr2:62887384-62887434
NA,NA,5.16,5.27,5.67,5.16,5.27,5.67,5.41,5.24,5.46,5.56,4.84,5.38,5.56,4.84
4.97,5.34,5.34,4.97,4.33,4.87,5.62,5.53,5.11,5.58,5.58,5.11,4.80,5.40,4.72,4.74
5.29,5.90,5.60,4.76,3.38,3.68,4.05,4.42,4.68,4.73,4.63,4.36,3.35,4.03,5.37,5.86
NA,NA
>chr2:78872277-78872327
NA,NA,5.73,5.58,4.48,4.03,5.37,5.86,4.87,4.03,4.29,4.42,4.81,5.48,5.53,3.79
3.63,4.89,5.66,5.53,3.79,4.75,5.73,5.58,5.11,5.53,5.28,4.90,5.08,5.23,4.93,4.77
4.82,4.89,5.44,5.42,4.52,3.35,4.14,5.30,5.94,5.78,5.45,4.92,4.80,4.43,3.75,4.24
NA,NA
>chr2:85553039-85553089
NA,NA,3.84,3.63,4.76,5.21,5.57,5.43,5.45,4.46,4.90,5.57,6.00,5.41,4.86,4.78
5.31,5.38,4.33,4.82,5.70,5.08,5.36,5.82,5.57,5.11,5.53,5.66,5.10,4.65,4.95,5.33
5.22,4.73,4.84,5.08,5.42,4.95,4.06,4.03,4.29,4.85,5.47,5.34,5.22,5.08,5.50,5.40
NA,NA
>chr2:85553117-85553167
NA,NA,5.14,5.56,5.39,4.96,4.61,4.17,4.03,4.36,4.74,4.80,4.52,4.50,5.33,6.00
5.57,4.36,4.36,5.28,5.53,5.11,5.28,5.53,5.11,5.58,5.58,4.36,4.24,5.15,5.78,5.79
5.75,5.14,4.50,4.31,3.74,4.51,4.90,4.68,4.85,5.40,5.39,4.96,4.61,4.67,5.04,4.68
NA,NA
>chr2:86673283-86673333
NA,NA,4.84,4.94,5.91,5.40,4.65,3.75,4.42,5.31,5.05,4.65,4.74,5.40,5.50,5.84
5.53,5.60,4.68,4.33,5.84,5.54,5.33,5.73,5.57,5.11,5.53,5.48,4.81,3.75,4.33,5.84
6.20,5.74,5.50,5.15,4.27,3.84,4.12,5.41,5.78,5.78,5.41,4.76,3.63,3.79,5.30,5.46
NA,NA
>chr2:88203498-88203548
NA,NA,4.43,5.14,5.33,5.41,5.82,5.30,3.79,4.12,5.41,5.08,5.27,5.31,5.32,5.84
5.80,4.89,4.78,5.10,5.05,5.17,5.62,5.53,5.11,5.57,5.82,4.88,4.80,5.31,5.26,5.43
5.91,5.40,4.94,4.14,4.80,5.31,5.26,4.99,4.65,4.52,5.15,5.50,5.84,6.02,5.28,4.36
NA,NA
>chr2:90305147-90305197
NA,NA,5.40,4.63,4.63,5.40,5.23,5.08,4.66,3.90,4.02,4.70,5.73,5.73,4.89,3.38
3.68,3.35,3.34,3.85,4.05,4.89,5.66,5.53,5.11,5.58,5.73,4.89,3.68,4.02,3.90,3.75
4.12,3.63,4.35,5.40,5.93,5.74,4.80,4.80,5.31,4.95,4.85,4.84,4.97,5.42,5.42,4.12
NA,NA
>chr2:90305181-90305231
NA,NA,5.93,5.74,4.80,4.80,5.31,4.95,4.85,4.84,4.97,5.42,5.42,4.12,3.84,5.08
5.19,4.93,4.90,4.51,3.74,4.48,5.48,5.53,5.11,5.57,5.73,5.11,5.31,5.58,4.97,4.69
4.39,4.27,5.15,5.50,5.05,4.65,4.05,4.89,5.73,5.73,4.70,4.05,4.31,4.51,4.63,4.77
NA,NA
>chr2:90305247-90305297
NA,NA,5.46,5.30,3.79,4.12,5.60,5.52,4.77,4.63,4.51,4.31,4.63,4.92,5.21,4.80
4.43,4.74,4.63,4.76,4.31,4.81,5.58,5.58,5.11,5.53,5.28,5.11,5.53,5.66,4.89,3.63
3.84,4.46,4.79,5.22,5.53,4.97,4.33,4.06,4.95,5.42,5.42,4.97,4.63,4.35,3.38,3.63
NA,NA
>chr2:90305300-90305350
NA,NA,5.74,5.41,5.20,5.00,4.57,5.32,6.00,5.80,4.87,4.33,5.38,5.80,5.32,5.20
4.98,5.30,5.43,5.36,5.37,4.65,5.11,5.28,5.53,5.11,5.57,5.96,4.97,4.33,4.17,4.03
4.36,4.74,4.80,4.92,5.19,4.97,5.17,5.85,5.73,5.10,4.65,4.30,5.14,5.53,5.60,4.68
NA,NA
>chr2:90442017-90442067
NA,NA,3.75,5.22,6.00,5.46,5.02,4.80,5.32,5.84,5.45,4.89,5.00,5.48,5.34,5.22
4.82,5.02,5.02,4.81,4.31,4.81,5.48,5.53,5.11,5.58,5.73,4.89,3.68,4.02,4.80,4.50
4.52,4.80,4.74,4.27,2.85,2.85,4.12,5.60,5.90,4.89,4.69,5.20,5.76,5.41,4.97,4.78
NA,NA
>chr2:90442307-90442357
NA,NA,4.99,5.69,5.84,5.33,4.74,4.35,4.05,3.85,4.24,5.73,5.57,5.11,5.30,5.82
5.27,4.99,5.27,5.50,5.35,4.25,4.24,5.73,5.57,5.11,5.53,5.62,5.17,4.97,5.21,4.52
4.03,4.61,5.23,5.76,6.02,5.28,5.11,5.53,5.62,5.17,4.30,4.99,5.27,5.50,5.15,4.82
NA,NA
>chr2:91651721-91651771
NA,NA,5.30,5.56,4.53,4.17,5.01,5.48,6.02,5.88,5.34,4.97,4.63,4.27,3.79,5.53
5.62,5.17,4.30,4.27,3.84,4.75,5.66,5.53,5.11,5.57,5.73,5.11,5.22,6.01,4.89,5.00
5.32,5.43,4.53,5.00,5.37,5.79,6.01,5.82,5.74,5.10,4.98,5.20,4.95,5.17,5.86,5.99
NA,NA
>chr2:91668557-91668607
NA,NA,5.33,5.50,4.99,5.15,5.80,5.38,5.13,5.46,5.30,5.11,5.57,6.00,5.41,5.00
4.74,4.72,5.54,4.86,4.24,4.67,5.62,5.53,5.11,5.58,5.58,4.36,2.85,3.63,3.38,3.38
4.35,4.63,4.76,4.80,4.97,4.68,4.93,5.48,5.53,3.79,4.12,5.41,5.78,5.55,4.89,4.69
NA,NA
>chr2:91880512-91880562
NA,NA,4.92,4.85,4.68,4.99,5.96,5.57,4.90,4.27,5.27,5.82,5.65,5.32,4.80,5.61
5.93,5.54,4.03,3.35,3.68,3.38,4.89,5.73,5.58,5.11,5.53,5.66,4.70,4.05,4.31,4.76
4.63,4.74,3.85,4.49,5.20,5.26,5.43,5.67,5.47,4.98,4.72,5.65,5.53,5.32,4.86,5.22
NA,NA
>chr2:91897556-91897606
NA,NA,3.38,3.63,3.79,5.53,5.48,4.93,4.65,4.99,5.57,5.19,4.92,3.90,4.72,5.65
5.82,5.89,5.21,4.12,2.85,4.36,5.28,5.53,5.11,5.57,5.73,5.33,5.37,5.65,5.38,5.52
5.40,4.92,4.80,4.43,4.39,4.46,5.23,5.30,4.80,4.76,4.63,4.63,3.75,4.42,5.40,5.94
NA,NA
>chr2:99682493-99682543
NA,NA,5.11,5.13,5.84,4.74,4.36,4.36,4.74,5.00,4.68,4.02,4.36,4.74,4.67,5.00
4.93,4.92,4.63,4.92,5.29,4.95,5.17,5.85,5.58,5.11,5.53,5.66,4.75,3.79,4.65,4.86
5.11,5.30,5.94,5.94,5.74,4.85,4.70,5.02,4.90,4.68,4.99,5.60,5.54,5.38,5.34,5.47
NA,NA
>chr2:101744449-101744499
NA,NA,4.89,5.44,5.30,4.24,4.36,5.44,5.37,4.69,4.89,5.23,5.84,6.02,5.62,5.17
4.30,4.27,4.39,4.43,4.80,4.93,5.48,5.53,5.11,5.57,5.73,4.24,4.67,5.86,5.99,5.27
4.27,4.90,5.28,5.53,5.11,5.58,5.85,4.67,3.95,4.73,4.85,4.68,4.42,4.05,4.36,5.40
NA,NA
>chr2:101744460-101744510
NA,NA,6.02,5.62,5.17,4.30,4.27,4.39,4.43,4.80,4.93,5.48,5.53,5.11,5.57,5.73
4.24,4.67,5.86,5.99,5.27,4.27,4.90,5.28,5.53,5.11,5.58,5.85,4.67,3.95,4.73,4.85
4.68,4.42,4.05,4.36,5.40,5.94,5.84,5.20,5.21,4.76,3.63,3.79,5.53,5.48,4.93,4.80
NA,NA
>chr2:109671607-109671657
NA,NA,5.11,5.57,5.82,5.36,5.43,5.56,4.42,3.75,4.05,3.68,4.35,5.40,5.50,5.27
4.99,5.15,5.50,5.05,4.65,5.10,5.66,5.53,5.11,5.57,5.82,5.00,4.53,5.23,5.08,4.39
5.22,5.50,5.84,5.32,5.76,5.76,5.76,5.76,4.80,4.51,4.43,4.80,4.02,3.68,4.35,4.74
NA,NA
>chr2:109671692-109671742
NA,NA,4.24,5.30,5.44,4.66,4.03,4.82,5.70,5.08,4.61,4.94,5.19,4.97,4.65,4.05
4.89,5.91,5.37,5.33,4.86,4.65,5.11,5.28,5.53,5.11,5.58,5.73,4.89,3.63,3.84,4.46
5.50,5.15,4.52,4.65,4.99,5.49,5.10,4.14,4.31,4.50,4.80,4.92,5.31,5.08,4.84,4.94
NA,NA
>chr2:109941040-109941090
NA,NA,5.65,5.91,4.89,5.08,5.73,5.57,5.11,4.80,4.80,3.79,4.12,5.41,5.78,5.78
5.41,4.52,3.35,4.14,5.30,5.43,5.36,5.82,5.57,5.11,5.53,5.48,5.01,4.17,4.61,4.73
4.42,4.05,4.52,5.60,6.00,5.15,4.52,4.65,4.99,5.26,5.20,5.13,5.37,5.30,3.79,4.12
NA,NA
>chr2:113542404-113542454
NA,NA,5.67,5.84,4.74,3.75,4.12,4.12,5.42,5.42,5.02,4.92,4.93,4.97,4.80,4.76
4.69,3.75,2.85,4.75,5.66,5.53,5.11,5.58,5.58,5.11,5.53,5.28,5.11,5.53,5.28,5.11
4.65,4.86,4.24,4.25,4.85,5.33,6.00,5.57,5.11,4.65,4.86,5.33,5.20,5.88,4.88,4.80
NA,NA
>chr2:113542420-113542470
NA,NA,2.85,4.75,5.66,5.53,5.11,5.58,5.58,5.11,5.53,5.28,5.11,5.53,5.28,5.11
4.65,4.86,4.24,4.25,4.85,5.33,6.00,5.57,5.11,4.65,4.86,5.33,5.20,5.88,4.88,4.80
5.31,5.41,5.74,5.62,4.24,4.38,5.58,5.20,5.50,5.05,4.85,4.85,5.14,5.56,5.43,4.53
NA,NA
>chr2:143677752-143677802
NA,NA,4.80,4.43,4.39,4.46,4.79,5.38,5.54,4.86,4.24,3.85,5.10,5.66,6.07,5.76
5.76,6.07,5.28,4.36,2.85,4.75,5.66,5.53,5.11,5.58,5.58,4.81,4.46,4.79,5.27,4.99
4.30,5.17,5.62,6.07,6.07,5.62,4.67,3.34,3.35,4.70,5.66,5.89,4.72,4.98,5.75,5.79
NA,NA
>chr2:143677862-143677912
NA,NA,4.75,5.73,5.58,4.90,4.46,5.50,5.22,4.39,5.08,5.19,4.89,4.75,4.58,4.45
4.94,5.45,5.84,5.53,4.86,4.24,4.67,5.85,5.58,5.11,5.53,5.66,4.89,3.38,3.63,3.84
5.08,4.97,4.33,4.87,5.85,5.58,5.11,4.80,4.80,4.51,5.22,5.50,4.46,3.84,3.63,3.38
NA,NA
>chr2:145214166-145214216
NA,NA,5.99,5.91,4.89,3.63,3.79,5.30,5.82,5.89,5.03,5.02,5.53,5.28,4.36,4.24
5.46,5.52,5.22,5.38,5.23,5.36,5.37,4.65,5.11,5.58,5.58,4.90,4.27,5.27,5.82,5.30
3.79,4.12,5.42,5.08,4.84,5.40,5.80,5.29,4.74,4.72,5.89,5.28,4.81,3.75,4.74,6.00
NA,NA
>chr2:160817540-160817590
NA,NA,4.86,4.93,4.92,4.63,4.98,5.60,4.65,5.11,5.58,5.85,5.17,4.95,5.20,4.49
3.85,4.05,3.38,4.35,4.74,5.33,6.00,5.57,5.11,5.53,5.28,4.81,3.75,4.98,5.47,5.34
5.38,5.89,5.66,5.10,3.85,3.34,4.48,5.62,5.37,4.03,4.52,5.19,4.97,4.65,4.74,5.40
NA,NA
>chr2:160896490-160896540
NA,NA,4.99,5.15,5.84,5.94,5.15,4.31,4.03,5.54,5.93,4.84,4.85,5.47,5.05,5.17
5.85,5.85,4.67,3.34,3.35,4.70,5.66,5.53,5.11,5.57,5.73,5.33,5.37,5.30,5.02,5.30
5.08,4.33,4.46,5.35,5.50,4.46,3.84,4.75,5.66,5.53,3.79,4.12,5.42,5.08,4.33,4.06
NA,NA
>chr2:160896518-160896568
NA,NA,5.02,5.30,5.08,4.33,4.46,5.35,5.50,4.46,3.84,4.75,5.66,5.53,3.79,4.12
5.42,5.08,4.33,4.06,4.05,4.89,5.73,5.58,5.11,5.53,5.28,4.90,4.46,5.45,4.94,4.18
4.37,4.97,5.41,5.69,4.65,5.02,5.30,5.44,4.89,4.76,4.81,4.84,5.53,5.34,4.97,4.63
NA,NA
>chr2:175928719-175928769
NA,NA,5.99,5.44,4.90,4.27,5.27,5.74,5.76,5.33,4.50,4.63,3.75,4.33,5.46,5.30
3.79,4.27,4.63,4.73,4.68,4.99,5.96,5.57,5.11,5.53,5.28,4.36,2.85,4.75,5.82,5.82
5.00,4.53,5.23,5.34,5.34,5.19,4.93,4.85,4.93,4.80,4.76,4.63,4.31,3.74,4.89,5.91
NA,NA
>chr2:178179895-178179945
NA,NA,4.70,4.02,4.80,4.74,4.35,3.38,3.68,4.02,4.80,4.74,4.35,4.05,3.85,3.95
4.86,4.93,5.00,4.68,4.02,4.70,5.73,5.58,5.11,5.53,5.28,4.81,3.75,3.90,4.02,4.52
5.42,5.42,4.97,4.63,4.35,3.38,3.68,4.02,4.68,4.97,4.80,4.81,5.02,5.02,4.27,3.84
NA,NA
>chr2:178746412-178746462
NA,NA,5.56,5.43,4.93,4.72,4.97,5.76,5.55,5.13,5.38,5.56,4.42,4.54,5.29,4.95
4.65,4.05,3.38,4.89,5.66,5.53,5.11,5.58,5.58,5.11,5.53,5.66,4.70,3.35,3.34,3.85
4.74,5.40,5.50,4.46,4.69,5.03,5.89,5.99,5.86,5.17,4.97,5.21,4.52,4.03,4.17,4.53
NA,NA
>chr2:178746444-178746494
NA,NA,5.50,4.46,4.69,5.03,5.89,5.99,5.86,5.17,4.97,5.21,4.52,4.03,4.17,4.53
5.23,5.88,5.93,5.37,4.03,4.48,5.48,5.53,5.11,5.58,5.58,4.36,2.85,4.75,5.73,5.58
4.48,4.03,5.37,5.30,5.02,5.03,5.57,4.99,5.22,5.33,5.32,5.94,5.66,4.82,4.94,5.52
NA,NA
>chr2:181942187-181942237
NA,NA,5.38,5.13,5.46,5.30,3.79,4.75,5.66,5.89,4.98,4.51,4.98,5.96,5.57,4.90
4.46,5.50,5.22,4.51,4.80,4.80,5.11,5.58,5.58,5.11,5.53,5.62,5.17,4.97,5.21,4.12
3.84,4.46,5.50,5.40,4.27,4.12,3.75,3.90,4.52,4.50,5.14,5.75,5.16,4.61,5.01,5.58
NA,NA
>chr2:182607914-182607964
NA,NA,4.69,5.03,5.20,5.84,5.94,5.40,4.35,4.05,4.65,4.95,5.33,5.22,4.57,4.53
4.86,4.68,4.92,5.45,5.08,5.36,5.82,5.57,5.11,5.53,5.28,4.90,4.46,4.79,4.77,4.77
4.79,4.46,4.90,5.28,5.89,5.32,4.80,5.61,6.11,5.44,4.90,5.08,5.23,4.53,4.17,4.94
NA,NA
>chr2:184733317-184733367
NA,NA,4.43,4.51,5.30,5.37,5.33,5.73,5.57,5.11,5.30,5.82,5.41,5.20,5.13,5.37
5.93,5.76,5.23,5.36,5.37,4.65,5.11,5.58,5.58,5.11,5.53,5.28,4.90,4.46,4.79,5.22
5.38,5.55,5.78,5.41,4.76,3.63,3.84,4.46,4.79,5.22,5.08,5.50,5.40,4.27,2.85,3.75
NA,NA
>chr2:184733414-184733464
NA,NA,5.27,5.45,5.43,5.26,5.33,4.98,4.66,5.08,4.79,4.46,4.81,5.46,6.00,5.40
4.36,4.05,3.75,4.33,5.46,5.30,5.11,5.28,5.53,5.11,5.58,5.73,4.89,3.68,4.05,4.51
4.72,4.72,4.97,5.60,5.79,6.07,5.28,4.36,2.85,4.75,5.91,5.99,5.41,5.29,4.92,4.76
NA,NA
>chr2:184733451-184733501
NA,NA,4.36,2.85,4.75,5.91,5.99,5.41,5.29,4.92,4.76,4.63,4.82,4.17,4.61,4.96
5.39,5.40,4.94,4.82,5.66,5.30,5.11,4.86,4.65,5.11,5.58,5.73,4.89,3.68,4.03,4.61
5.23,4.89,4.39,5.22,6.00,5.40,4.52,3.34,4.67,5.85,5.73,4.89,3.63,4.12,3.75,4.74
NA,NA
>chr2:184733579-184733629
NA,NA,5.22,4.98,5.48,5.67,5.43,5.57,5.03,4.69,5.08,5.23,4.93,4.93,5.56,5.31
4.92,4.68,5.04,4.63,4.14,5.01,5.48,5.53,5.11,5.57,5.82,4.88,4.80,5.31,5.32,5.80
5.38,4.84,5.40,5.94,5.22,4.39,4.27,4.30,4.65,4.05,4.35,5.40,5.93,5.47,4.92,4.81
NA,NA
>chr2:184733629-184733679
NA,NA,4.88,5.37,5.79,6.01,5.82,5.41,5.29,4.92,4.76,4.63,4.27,2.85,4.24,5.46
5.52,5.38,5.54,5.37,4.88,4.88,5.37,4.65,5.11,5.58,5.58,5.11,4.80,4.80,3.79,4.75
5.73,5.58,4.90,4.46,4.79,4.46,4.36,5.22,5.50,4.46,3.84,3.63,4.89,5.66,6.02,5.76
NA,NA
>chr2:184792646-184792696
NA,NA,4.57,5.04,4.92,5.02,5.31,5.40,4.85,4.68,4.81,4.19,4.81,5.28,6.07,5.79
5.60,4.98,4.76,4.69,3.75,2.85,4.75,5.73,5.58,5.11,5.53,5.66,5.10,3.85,3.34,3.35
4.70,5.82,5.82,5.36,5.08,5.15,4.81,4.46,5.34,5.74,4.95,4.33,4.94,5.29,4.95,4.65
NA,NA
>chr2:185419809-185419859
NA,NA,4.53,4.89,5.90,5.40,4.92,4.80,4.74,4.27,3.79,4.65,4.86,4.24,4.38,5.70
5.08,5.27,5.53,5.39,4.66,4.03,4.87,5.85,5.58,5.11,5.53,5.66,4.75,3.84,4.46,5.50
5.22,4.39,4.46,5.50,5.22,4.39,4.27,4.30,5.24,5.65,5.52,4.46,4.81,5.44,5.99,5.27
NA,NA
>chr2:191727282-191727332
NA,NA,4.71,4.66,5.39,5.32,5.00,4.57,5.04,5.29,5.56,5.47,4.54,4.33,5.46,5.93
5.14,5.02,4.99,4.65,4.02,4.70,5.66,5.53,5.11,5.57,5.82,5.36,5.16,5.40,4.98,5.10
5.73,5.84,5.80,5.29,4.67,4.85,4.85,4.95,5.33,5.22,4.57,5.08,5.73,5.57,5.11,5.30
NA,NA
>chr2:194831669-194831719
NA,NA,5.65,5.46,5.13,4.97,5.34,5.34,5.34,4.97,4.63,4.36,4.03,4.61,5.08,5.41
4.76,3.63,2.85,4.24,5.15,5.08,5.36,5.82,5.57,5.11,5.53,5.48,4.93,4.80,4.74,4.36
4.05,4.31,4.81,4.51,5.08,5.62,5.20,5.13,5.20,5.41,5.99,5.44,4.36,2.85,4.12,5.60
NA,NA
>chr2:215672379-215672429
NA,NA,4.77,5.56,5.43,5.10,5.40,5.90,5.46,5.02,5.53,5.66,4.75,2.85,2.85,4.75
5.66,6.02,5.84,4.79,4.46,4.81,5.28,5.53,5.11,5.58,5.58,4.90,4.46,5.50,5.22,4.36
4.19,4.51,4.80,5.30,5.80,5.84,5.20,5.19,4.92,4.80,4.74,4.35,3.63,3.79,5.53,5.48
NA,NA
>chr2:217468543-217468593
NA,NA,4.63,4.98,5.96,5.82,4.75,4.12,3.75,4.74,5.69,5.53,5.84,5.50,5.15,4.63
4.42,4.29,4.77,5.40,5.35,4.46,4.81,5.58,5.58,5.11,5.53,5.66,4.75,3.79,5.53,5.28
4.90,4.46,4.79,5.38,5.40,4.80,3.79,4.75,5.66,6.07,6.07,5.66,4.75,3.79,5.53,5.28
NA,NA
>chr2:224562505-224562555
NA,NA,4.82,4.30,4.65,5.10,5.66,5.89,5.38,4.79,4.46,4.90,5.57,5.73,5.33,5.54
5.84,5.13,5.19,5.32,4.49,4.67,5.62,5.53,5.11,5.57,5.82,4.88,4.63,5.40,5.23,5.08
4.66,4.74,5.69,4.65,3.79,4.75,5.73,5.73,4.70,4.05,4.31,4.76,4.63,4.27,3.84,4.46
NA,NA
>chr2:236736107-236736157
NA,NA,4.86,4.65,3.79,4.27,4.74,5.33,5.76,5.20,5.33,5.73,5.57,5.11,5.30,5.37
4.03,4.52,5.19,5.89,6.20,5.54,5.33,5.73,5.57,5.11,5.53,5.28,4.36,2.85,3.63,3.38
4.89,5.73,5.58,4.90,5.08,4.97,4.33,4.46,5.35,5.94,5.84,5.15,4.27,4.69,5.46,5.90
NA,NA
>chr20:2991929-2991979
NA,NA,4.70,4.02,3.90,3.75,4.12,4.12,5.42,5.42,4.94,4.19,4.12,4.27,5.40,5.94
5.84,5.32,5.20,4.49,3.85,5.10,5.66,5.53,5.11,5.58,5.73,5.10,3.85,3.95,4.89,5.56
5.48,5.00,4.89,5.91,5.65,5.24,4.30,4.27,3.84,3.63,3.38,3.38,4.76,5.60,5.90,5.40
NA,NA
>chr20:4431713-4431763
NA,NA,5.57,5.19,4.52,3.34,4.25,5.35,6.00,5.40,4.65,4.42,4.68,4.73,4.63,4.82
4.61,5.43,5.94,5.32,5.31,4.80,4.88,5.82,5.57,5.11,5.53,5.66,4.70,3.35,4.14,5.22
5.35,5.38,5.65,5.37,5.13,5.48,5.56,5.40,5.10,5.08,5.45,4.52,4.03,5.37,5.91,4.75
NA,NA
>chr20:8415337-8415387
NA,NA,4.24,2.85,4.12,5.41,5.08,4.61,5.01,5.48,6.02,5.88,4.97,4.84,4.94,6.01
5.84,5.73,5.50,5.32,5.31,4.80,4.88,5.82,5.57,5.11,5.53,5.48,4.93,4.68,5.04,4.63
4.88,5.67,5.84,4.74,4.72,5.54,5.69,5.41,4.97,4.37,4.18,4.73,5.04,4.92,4.63,4.80
NA,NA
>chr20:10060998-10061048
NA,NA,5.80,5.40,5.10,5.08,5.41,4.95,4.65,4.30,4.27,4.90,5.57,5.82,5.36,5.43
5.30,4.14,3.35,4.36,4.74,5.33,6.00,5.57,5.11,5.53,5.28,4.36,4.36,5.57,5.73,4.24
4.25,4.84,4.97,5.42,5.31,4.92,3.90,4.36,4.63,4.94,5.31,5.32,4.49,3.85,4.74,4.74
NA,NA
>chr20:10495192-10495242
NA,NA,5.33,5.41,6.20,6.20,5.89,5.03,4.69,4.89,5.55,5.55,4.89,4.90,5.58,5.58
4.48,4.03,5.37,5.30,3.79,4.75,5.73,5.58,5.11,5.53,5.62,4.67,4.49,5.20,5.41,6.20
5.54,5.33,5.73,5.57,5.11,5.53,5.28,4.36,4.36,5.44,5.99,5.89,5.21,4.95,4.65,5.05
NA,NA
>chr20:10495203-10495253
NA,NA,4.90,5.58,5.58,4.48,4.03,5.37,5.30,3.79,4.75,5.73,5.58,5.11,5.53,5.62
4.67,4.49,5.20,5.41,6.20,5.54,5.33,5.73,5.57,5.11,5.53,5.28,4.36,4.36,5.44,5.99
5.89,5.21,4.95,4.65,5.05,5.10,4.14,3.35,3.68,4.89,5.73,5.58,4.90,5.08,5.19,4.96
NA,NA
>chr20:15684185-15684235
NA,NA,5.33,5.73,5.57,5.11,4.80,5.32,5.84,5.23,4.89,3.95,4.67,5.86,5.37,5.13
5.48,5.34,5.22,5.08,5.45,4.89,5.08,5.73,5.57,5.11,5.53,5.62,5.17,4.95,5.33,4.98
3.75,4.81,5.28,5.89,4.72,4.74,5.29,5.90,5.60,4.76,3.63,2.85,4.24,5.03,5.20,5.50
NA,NA
>chr20:25756131-25756181
NA,NA,5.73,5.85,4.87,4.33,5.38,5.31,4.98,5.32,5.43,5.24,5.30,5.15,4.24,3.75
4.88,5.53,5.68,5.81,5.15,4.24,4.36,5.28,5.53,5.11,5.58,5.85,4.67,3.34,4.31,4.50
4.67,5.00,5.14,5.56,5.43,5.24,5.33,4.89,4.90,5.58,5.58,5.11,5.53,5.66,4.75,3.79
NA,NA
>chr20:25756149-25756199
NA,NA,5.15,4.24,4.36,5.28,5.53,5.11,5.58,5.85,4.67,3.34,4.31,4.50,4.67,5.00
5.14,5.56,5.43,5.24,5.33,4.89,4.90,5.58,5.58,5.11,5.53,5.66,4.75,3.79,4.65,5.69
5.33,4.74,4.27,2.85,4.24,5.46,6.00,5.22,4.36,4.46,5.35,5.84,5.15,4.99,4.99,5.15
NA,NA
>chr20:43376498-43376548
NA,NA,4.94,4.72,4.77,4.95,4.92,5.10,5.64,5.58,5.02,4.93,4.78,4.29,4.77,5.56
5.43,5.27,5.53,5.19,4.33,4.87,5.85,5.58,5.11,4.65,4.86,4.24,4.25,5.35,5.93,5.47
4.94,4.72,4.77,4.96,5.19,5.34,5.34,5.34,5.02,4.93,4.78,4.29,4.77,5.56,5.43,5.27
NA,NA
>chr20:43376711-43376761
NA,NA,5.27,4.99,5.34,5.19,4.66,4.03,4.87,5.80,5.73,4.24,4.67,5.86,5.37,5.13
5.20,5.26,5.43,5.45,4.46,4.90,5.28,5.53,5.11,5.57,5.73,4.24,4.67,5.62,5.53,5.11
5.28,5.89,5.38,4.79,4.46,4.90,5.28,5.53,4.51,5.22,5.50,4.46,3.84,4.27,5.40,5.94
NA,NA
>chr20:45376402-45376452
NA,NA,4.63,4.92,4.67,4.43,3.75,4.36,5.57,5.73,5.33,5.37,5.44,5.11,5.53,5.28
4.81,3.75,4.74,6.00,5.80,4.67,4.24,5.73,5.57,5.11,5.53,5.66,4.89,3.68,4.03,4.61
5.08,5.45,4.65,4.31,4.63,5.05,4.63,4.80,5.74,5.93,5.40,4.36,4.05,4.31,4.76,4.69
NA,NA
>chr21:9561453-9561503
NA,NA,5.40,4.63,4.63,5.40,5.23,5.08,4.66,3.90,4.02,4.70,5.73,5.73,4.89,3.38
3.68,3.35,3.74,4.57,4.65,4.93,5.48,5.53,5.11,5.58,5.73,4.89,3.68,4.02,3.90,3.75
4.12,3.63,4.35,5.40,5.93,5.74,4.80,4.80,5.31,4.95,4.85,4.84,4.97,5.42,5.42,4.12
NA,NA
>chr21:9561487-9561537
NA,NA,5.93,5.74,4.80,4.80,5.31,4.95,4.85,4.84,4.97,5.42,5.42,4.12,3.84,5.08
5.19,4.93,4.90,4.51,3.74,4.48,5.48,5.53,5.11,5.57,5.73,5.11,5.31,5.58,4.97,4.69
4.39,4.27,5.27,5.82,5.30,3.79,3.63,4.89,5.73,5.73,4.70,4.05,4.31,4.51,4.63,4.77
NA,NA
>chr21:9561606-9561656
NA,NA,5.74,5.41,5.20,5.00,4.57,5.32,6.00,5.80,4.87,4.33,5.38,5.80,5.32,5.20
4.98,5.30,5.43,5.36,5.37,4.65,5.11,5.28,5.53,5.11,5.57,5.96,4.97,4.33,4.17,4.03
4.36,4.74,4.80,4.92,5.19,4.97,5.17,5.85,5.73,5.10,4.65,4.30,5.14,5.53,5.60,4.68
NA,NA
>chr21:11021950-11022000
NA,NA,5.79,5.94,5.56,4.77,4.66,5.39,5.53,4.80,4.63,5.40,5.23,4.46,4.69,5.03
5.89,5.99,5.86,4.67,3.34,4.48,5.48,5.53,5.11,5.58,5.58,4.90,4.27,5.15,5.80,5.46
4.53,5.00,5.88,5.20,5.33,5.13,5.69,4.98,4.76,4.63,4.31,3.34,3.85,4.05,4.89,5.73
NA,NA
>chr21:11022139-11022189
NA,NA,4.24,5.73,5.49,4.48,4.03,5.54,5.84,4.71,4.29,4.78,4.97,5.14,5.56,5.19
4.33,4.06,4.95,5.21,4.97,5.17,5.85,5.58,5.11,5.53,5.28,4.36,2.85,4.27,4.74,5.33
5.84,5.84,5.41,4.86,4.78,5.22,5.35,4.46,4.81,5.28,6.02,5.84,5.50,5.40,4.74,4.65
NA,NA
>chr21:11042836-11042886
NA,NA,4.65,5.60,4.98,4.63,4.73,3.95,4.25,5.35,5.50,5.27,5.27,5.23,4.89,4.53
4.89,5.91,5.46,5.02,4.80,4.80,5.11,5.58,5.58,5.11,4.65,4.86,5.33,5.37,5.62,4.48
4.03,5.37,5.62,5.01,4.14,4.14,5.01,5.58,5.85,5.17,4.30,4.99,4.99,5.15,5.84,5.94
NA,NA
>chr21:11182181-11182231
NA,NA,5.41,5.31,5.11,5.62,5.20,5.33,5.13,5.67,4.88,4.80,5.74,5.93,5.22,3.75
2.85,4.27,4.74,4.80,4.02,4.70,5.66,5.53,5.11,5.57,5.73,5.08,4.51,4.81,4.98,5.60
5.54,5.38,5.35,5.84,5.20,5.21,4.12,3.84,4.46,5.50,5.40,4.27,2.85,2.85,3.63,4.76
NA,NA
>chr21:44370215-44370265
NA,NA,6.01,5.84,5.20,5.03,5.02,5.30,5.82,5.27,4.82,4.66,3.90,4.92,5.19,5.20
5.84,5.35,5.38,5.40,4.80,5.11,5.28,5.53,5.11,5.57,5.73,5.33,5.37,5.44,5.11,4.80
4.80,4.51,4.43,5.14,5.56,5.39,4.89,4.75,4.75,4.76,4.81,4.84,4.82,4.30,5.17,5.86
NA,NA
>chr21:44373009-44373059
NA,NA,5.36,5.37,4.65,4.51,5.22,5.50,5.84,5.32,5.32,5.14,4.30,5.17,5.80,6.00
5.33,4.74,4.36,3.35,3.34,4.67,5.62,5.53,5.11,5.57,5.73,5.08,4.51,4.81,4.98,5.69
5.13,5.11,5.30,5.66,5.24,5.46,5.80,5.32,5.20,4.98,5.31,5.41,4.93,4.85,4.73,4.69
NA,NA
>chr22:20153409-20153459
NA,NA,4.97,5.14,5.75,5.41,5.24,5.46,5.64,4.85,4.70,5.02,5.19,5.31,5.40,4.92
4.76,4.63,4.27,3.79,4.80,4.80,5.11,5.28,5.53,5.11,5.58,5.85,5.17,4.97,5.03,4.24
4.36,5.58,5.73,4.89,3.38,3.63,2.85,2.85,3.63,4.89,5.73,5.73,4.75,4.12,3.75,3.90
NA,NA
>chr22:20153495-20153545
NA,NA,5.75,4.98,4.72,5.89,5.28,5.11,5.53,5.28,4.36,4.36,5.44,5.37,4.69,4.89
5.90,5.46,4.69,4.46,4.79,4.46,4.81,5.58,5.58,5.11,5.53,5.62,4.67,4.49,5.40,5.79
5.94,5.30,4.98,5.48,5.93,5.22,4.51,4.65,4.86,4.24,3.85,4.05,4.35,5.40,6.00,5.60
NA,NA
>chr22:21300742-21300792
NA,NA,4.02,3.90,4.72,5.54,4.86,5.11,5.10,5.05,4.65,4.05,4.76,5.60,5.91,5.43
5.26,5.20,4.49,4.25,4.85,5.33,6.00,5.57,5.11,5.53,5.28,4.90,4.46,4.79,4.46,4.81
5.57,5.96,4.98,4.51,4.19,4.81,5.30,5.56,4.93,4.72,4.94,5.29,4.95,4.85,4.84,4.97
NA,NA
>chr22:21300781-21300831
NA,NA,4.72,4.94,5.29,4.95,4.85,4.84,4.97,5.34,5.88,5.53,5.69,5.41,4.86,4.78
5.22,5.94,5.40,4.35,3.63,2.85,4.36,5.58,5.58,5.11,5.53,5.48,4.81,4.31,4.51,4.84
5.08,4.79,5.22,5.38,5.55,5.55,4.89,4.90,5.57,5.96,4.68,4.33,5.46,5.93,5.14,5.15
NA,NA
>chr22:26717907-26717957
NA,NA,5.08,4.36,4.46,4.85,5.33,6.00,5.57,4.36,4.36,5.57,5.73,4.24,4.67,5.86
5.43,5.13,4.97,5.08,3.84,4.75,5.66,5.53,5.11,5.58,5.73,4.89,3.38,4.05,4.06,3.64
4.68,5.76,5.20,5.33,4.86,5.53,5.14,5.15,5.94,5.43,5.36,5.67,5.69,4.97,4.82,5.41
NA,NA
>chr22:43007102-43007152
NA,NA,4.93,5.19,5.08,4.90,5.57,5.73,5.08,4.89,5.91,5.40,4.65,4.31,4.76,4.69
4.36,3.75,3.90,4.02,3.68,4.89,5.73,5.58,5.11,5.53,5.28,4.36,4.36,5.58,5.58,4.36
4.24,5.30,5.42,5.02,4.93,4.85,4.72,4.72,4.97,5.69,5.69,4.68,4.33,5.43,5.44,5.11
NA,NA
>chr3:4909129-4909179
NA,NA,4.98,4.81,4.93,5.19,5.34,4.99,4.30,5.17,5.62,5.53,4.51,4.69,4.97,5.42
5.30,5.02,5.30,5.82,5.74,5.10,5.11,5.73,5.57,5.11,5.53,5.62,4.87,3.64,4.37,4.93
5.02,5.58,5.80,5.20,5.21,4.12,3.79,5.30,5.82,5.41,5.33,4.98,3.75,4.81,5.58,5.58
NA,NA
>chr3:7247166-7247216
NA,NA,5.14,4.85,4.46,4.33,4.97,5.88,5.93,5.82,5.74,5.31,4.84,5.08,5.31,4.52
4.14,5.10,5.73,5.84,5.35,4.46,4.81,5.28,5.53,5.11,5.57,5.96,4.97,4.33,4.95,5.31
5.32,5.94,5.66,5.24,5.23,5.08,3.84,3.63,3.38,4.76,5.21,4.97,4.65,5.10,5.73,5.58
NA,NA
>chr3:15823028-15823078
NA,NA,4.12,4.12,5.42,5.56,5.24,5.30,5.15,4.24,4.36,5.58,5.73,4.89,4.05,3.85
4.24,5.73,5.57,5.11,4.80,4.80,5.11,5.58,5.58,5.11,5.53,5.28,5.11,5.53,5.66,4.89
3.38,3.68,3.35,4.03,5.20,5.76,5.41,4.97,4.37,4.42,5.40,5.35,5.22,5.38,5.33,5.24
NA,NA
>chr3:19029612-19029662
NA,NA,5.66,4.75,4.12,4.46,5.34,5.47,4.92,4.76,4.63,4.74,3.85,4.49,5.20,5.26
5.43,5.67,5.47,4.92,4.51,4.19,4.81,5.58,5.58,5.11,5.53,5.28,4.81,3.75,4.74,5.29
5.56,5.74,4.95,4.83,5.08,5.10,5.39,5.45,5.08,4.66,4.98,5.33,4.95,4.65,4.05,4.35
NA,NA
>chr3:24306396-24306446
NA,NA,4.24,5.03,5.20,5.80,5.41,4.66,4.77,5.40,5.35,5.22,5.08,5.23,5.30,4.37
4.33,5.43,5.62,5.01,4.14,4.88,5.82,5.57,5.11,5.53,5.28,5.11,5.30,5.46,5.13,4.97
5.53,5.22,5.52,5.46,4.69,5.08,5.19,4.93,4.85,5.05,4.67,4.53,5.23,5.08,4.90,5.28
NA,NA
>chr3:24306420-24306470
NA,NA,5.28,5.11,5.30,5.46,5.13,4.97,5.53,5.22,5.52,5.46,4.69,5.08,5.19,4.93
4.85,5.05,4.67,4.53,5.23,5.08,4.90,5.28,5.53,5.11,5.58,5.58,4.93,3.90,4.72,5.65
5.37,4.03,3.35,3.68,4.76,5.60,5.90,4.89,4.78,5.22,5.35,5.38,5.89,5.62,5.15,4.64
NA,NA
>chr3:29014972-29015022
NA,NA,4.27,3.79,4.80,5.32,5.88,5.34,4.97,4.63,4.36,4.03,4.61,5.16,5.75,5.14
4.43,4.51,5.53,5.66,4.75,2.85,4.36,5.58,5.58,5.11,4.65,4.86,5.11,5.31,5.58,4.97
4.69,3.75,2.85,4.27,5.40,6.00,5.60,4.52,4.05,4.51,4.33,4.95,5.31,5.41,5.82,5.30
NA,NA
>chr3:29015082-29015132
NA,NA,5.76,5.79,5.69,5.41,5.00,4.67,4.50,4.82,4.17,4.33,4.94,5.47,5.34,5.38
5.40,5.32,5.14,4.30,4.65,5.10,5.66,5.53,5.11,5.57,5.73,4.24,4.25,5.35,6.00,5.40
4.92,4.80,4.50,4.31,3.34,3.85,4.05,3.38,4.89,5.73,5.73,4.75,4.12,3.75,3.90,4.52
NA,NA
>chr3:31738907-31738957
NA,NA,4.99,5.57,5.03,4.24,4.24,5.46,6.00,5.40,4.74,4.65,4.97,5.21,4.12,3.84
5.08,5.23,5.24,5.30,5.70,4.38,4.24,5.73,5.57,5.11,5.53,5.28,5.11,5.53,5.66,4.75
3.84,5.08,5.23,5.24,5.30,5.15,4.24,4.36,5.58,5.58,5.11,5.53,5.28,5.11,5.53,5.66
NA,NA
>chr3:31738924-31738974
NA,NA,5.30,5.70,4.38,4.24,5.73,5.57,5.11,5.53,5.28,5.11,5.53,5.66,4.75,3.84
5.08,5.23,5.24,5.30,5.15,4.24,4.36,5.58,5.58,5.11,5.53,5.28,5.11,5.53,5.66,4.89
4.05,4.65,4.97,5.03,5.02,5.53,5.66,4.89,4.05,4.65,4.97,5.21,4.12,3.84,5.08,5.23
NA,NA
>chr3:31739057-31739107
NA,NA,4.05,4.65,4.97,5.03,5.02,5.53,5.66,4.89,4.05,4.43,4.80,5.21,4.88,4.51
4.65,5.37,5.36,5.08,5.15,4.24,4.36,5.58,5.58,5.11,5.53,5.28,5.11,5.53,5.28,5.11
5.53,5.28,4.36,4.36,5.28,5.53,4.51,4.43,5.33,5.84,5.67,4.88,4.80,5.31,4.95,4.85
NA,NA
>chr3:60596299-60596349
NA,NA,5.53,3.79,4.27,5.40,5.93,5.74,4.80,4.14,4.82,4.50,4.80,4.92,5.40,5.90
5.29,4.93,5.00,4.67,4.85,4.25,4.24,4.86,4.65,5.11,5.57,5.96,4.99,4.68,4.90,5.02
5.26,5.20,5.00,4.89,6.01,5.84,5.32,5.33,5.14,4.43,4.36,4.46,5.52,5.65,5.24,4.30
NA,NA
>chr3:60596333-60596383
NA,NA,6.01,5.84,5.32,5.33,5.14,4.43,4.36,4.46,5.52,5.65,5.24,4.30,4.99,5.27
5.50,5.40,4.35,3.38,3.63,2.85,4.36,5.28,5.53,5.11,5.58,5.58,4.48,4.03,5.54,5.84
4.71,4.66,5.41,5.80,5.15,5.14,5.93,5.37,5.13,5.40,5.41,4.82,4.94,5.52,5.41,4.82
NA,NA
>chr3:72081136-72081186
NA,NA,4.46,4.90,5.28,5.89,5.38,4.79,4.46,4.69,5.15,5.08,4.61,4.03,4.36,5.40
5.50,4.46,4.69,5.15,5.08,5.36,5.37,4.65,5.11,5.58,5.58,4.90,4.89,5.33,5.24,5.46
5.80,5.32,5.29,4.92,4.81,4.51,3.74,4.48,5.49,6.00,5.41,5.00,5.04,4.73,4.45,4.29
NA,NA
>chr3:79065670-79065720
NA,NA,5.30,5.56,5.47,4.98,4.72,5.40,5.40,4.72,4.74,5.76,5.20,5.33,5.62,5.20
4.69,4.89,5.90,5.60,4.12,2.85,4.36,5.28,5.53,5.11,5.58,5.73,4.75,4.12,3.75,4.74
6.00,5.57,5.11,4.65,5.60,4.98,4.81,5.02,5.26,5.20,5.13,5.54,5.54,4.03,4.31,4.63
NA,NA
>chr3:79065761-79065811
NA,NA,4.82,4.84,5.08,5.42,4.38,3.34,3.35,4.36,5.40,5.93,5.48,4.98,5.22,5.35
5.38,5.65,5.46,4.33,3.75,4.81,5.48,5.53,5.11,5.58,5.58,4.90,4.27,5.15,5.84,6.01
4.94,4.45,4.29,4.99,5.60,5.54,4.72,3.90,4.02,4.70,5.73,5.58,4.81,3.75,4.74,5.76
NA,NA
>chr3:87357153-87357203
NA,NA,5.32,5.76,5.76,4.80,5.11,5.57,6.00,5.32,4.57,5.08,4.86,5.53,5.14,4.30
5.17,5.62,5.53,5.11,5.44,5.37,5.33,5.73,5.57,5.11,5.53,5.28,4.90,5.08,4.97,5.13
5.43,5.86,5.17,4.30,4.82,4.66,4.74,5.00,5.41,5.76,5.20,4.69,4.86,4.93,5.00,4.93
NA,NA
>chr3:100594458-100594508
NA,NA,4.27,3.79,4.65,5.60,4.98,4.63,4.93,4.85,4.82,5.41,5.40,5.13,5.37,5.62
4.93,4.80,4.50,4.82,4.14,4.88,5.82,5.57,5.11,5.53,5.28,4.90,4.27,5.15,5.84,5.94
5.15,4.82,4.17,4.53,5.23,5.53,4.66,4.98,5.75,5.79,5.94,5.30,4.98,5.32,5.31,4.97
NA,NA
>chr3:100594503-100594553
NA,NA,4.97,4.63,4.35,3.68,4.03,4.17,4.33,4.51,4.65,5.40,5.52,4.77,4.36,4.74
6.00,5.80,4.67,3.34,3.35,4.70,5.66,5.53,5.11,5.58,5.58,4.36,4.36,5.58,5.58,5.11
5.30,5.82,5.89,5.21,4.52,4.03,4.61,5.08,5.70,4.38,3.95,4.89,5.56,5.48,4.98,5.31
NA,NA
>chr3:123320277-123320327
NA,NA,4.05,4.36,5.40,5.50,5.84,5.32,5.76,6.01,5.82,5.74,5.50,5.15,4.27,3.84
4.75,5.66,5.89,4.98,4.51,4.98,5.60,4.65,5.11,5.57,5.73,5.08,4.51,4.81,4.92,5.29
5.26,5.02,4.90,4.68,4.78,4.97,5.41,5.84,5.84,5.41,5.00,4.67,4.85,4.46,3.64,3.75
NA,NA
>chr3:125409021-125409071
NA,NA,5.44,5.11,4.80,4.80,4.51,4.69,4.73,4.93,5.19,5.88,5.53,5.60,4.98,4.51
4.98,5.40,4.80,5.11,5.44,5.37,5.33,5.73,5.57,5.11,5.53,5.28,5.11,4.80,5.40,5.38
5.35,5.84,5.32,5.20,4.98,5.10,5.73,5.50,5.74,6.20,6.20,5.74,5.10,4.78,4.89,5.80
NA,NA
>chr3:125464930-125464980
NA,NA,5.32,5.29,4.85,4.29,4.77,5.31,5.74,6.20,6.20,5.74,5.31,4.77,4.66,5.41
5.31,4.98,5.20,5.41,5.82,5.30,5.11,5.28,5.53,5.11,5.57,6.00,5.33,4.50,4.31,4.03
5.37,5.44,5.11,4.80,5.40,4.72,4.74,5.00,5.14,5.33,5.41,5.74,5.76,4.98,4.51,4.98
NA,NA
>chr3:133183423-133183473
NA,NA,4.65,5.11,5.44,5.43,5.13,5.38,5.31,4.14,3.35,4.52,5.21,4.97,5.17,5.62
5.53,3.79,4.75,5.73,5.85,4.67,4.24,4.86,4.65,5.11,5.58,5.73,4.75,3.79,5.53,5.62
5.17,4.97,5.21,4.76,3.68,3.35,3.34,4.67,5.62,5.53,3.79,4.12,5.21,4.97,5.24,5.42
NA,NA
>chr3:154689169-154689219
NA,NA,4.63,4.98,5.76,5.55,4.71,4.58,4.94,5.22,5.38,5.10,4.74,4.62,5.06,5.09
4.63,4.35,3.63,2.85,2.85,4.75,5.66,5.53,5.11,5.58,5.73,4.75,2.85,4.36,5.28,5.89
4.72,3.90,4.02,4.70,5.66,6.02,5.14,5.15,5.50,5.05,4.85,4.84,4.97,5.42,5.31,4.92
NA,NA
>chr3:154689309-154689359
NA,NA,4.81,4.19,4.94,5.42,5.42,4.12,3.84,4.27,5.27,5.74,5.76,5.32,4.57,3.74
4.48,5.58,5.58,5.01,4.14,4.88,5.37,4.65,5.11,5.57,5.73,5.11,5.10,5.73,5.50,5.74
6.20,5.54,4.69,4.89,5.80,5.71,4.85,4.21,4.74,4.85,4.67,5.00,4.93,5.00,4.93,5.00
NA,NA
>chr3:159451041-159451091
NA,NA,5.89,5.03,5.02,4.80,4.80,5.11,5.58,5.58,4.36,2.85,4.12,5.60,6.00,5.40
4.27,2.85,4.36,5.58,5.85,4.67,4.24,5.73,5.57,5.11,5.53,5.66,4.89,4.05,3.85,3.34
3.35,3.68,3.38,4.89,5.73,5.58,5.11,4.65,5.37,4.88,4.88,5.82,5.82,4.70,4.02,3.90
NA,NA
>chr3:167023197-167023247
NA,NA,4.46,3.84,4.75,5.66,5.89,5.38,5.35,5.84,5.32,5.33,5.14,4.74,4.36,4.03
4.17,4.53,5.23,5.08,3.84,4.75,5.66,5.53,5.11,5.58,5.73,4.89,3.63,3.84,5.08,5.23
5.24,5.33,4.89,4.39,4.69,4.76,4.80,5.30,5.23,5.84,5.32,4.80,5.11,5.57,6.00,5.33
NA,NA
>chr3:188067055-188067105
NA,NA,4.89,5.08,4.86,4.65,5.02,5.03,5.20,5.84,5.94,5.40,4.27,3.79,5.53,5.48
4.48,4.03,5.37,5.44,4.36,4.36,5.28,5.53,5.11,5.58,5.58,4.36,4.36,5.44,5.37,4.69
4.89,5.90,5.60,4.76,4.05,3.85,4.24,5.73,5.57,4.90,4.46,5.50,5.40,4.27,3.79,4.80
NA,NA
>chr3:190436830-190436880
NA,NA,5.41,4.96,5.02,5.33,5.76,6.02,5.66,5.10,4.06,4.33,5.08,5.30,5.02,4.80
4.80,5.11,5.58,5.73,4.75,2.85,4.36,5.58,5.58,5.11,5.53,5.62,4.87,4.33,5.38,5.80
5.20,5.21,4.76,3.68,4.02,4.80,4.50,4.82,4.14,4.63,5.04,5.41,5.69,4.65,5.02,5.46
NA,NA
>chr3:192543387-192543437
NA,NA,5.05,5.10,5.11,5.73,5.57,4.36,4.24,5.15,5.78,5.55,4.89,3.84,4.12,5.42
5.56,4.93,4.77,4.73,4.42,4.81,5.48,5.53,5.11,5.57,5.73,5.11,5.22,6.01,4.89,3.74
4.31,5.15,6.00,5.60,4.12,3.84,4.27,5.15,5.50,5.49,5.02,5.19,5.58,5.56,4.42,4.68
NA,NA
>chr3:192913850-192913900
NA,NA,4.29,4.03,4.46,4.84,4.73,4.68,4.99,5.69,5.84,5.41,4.97,4.78,4.68,4.81
4.84,5.53,5.34,4.97,4.84,4.25,4.24,5.73,5.57,5.11,4.65,5.60,4.98,4.51,4.98,5.54
5.69,4.74,4.66,4.82,5.02,4.99,5.32,5.69,4.65,5.11,5.58,5.73,4.70,4.05,4.42,4.62
NA,NA
>chr3:197036134-197036184
NA,NA,4.74,5.84,5.84,5.32,4.73,4.84,5.38,5.80,5.20,5.21,4.52,3.35,3.34,4.25
4.85,4.67,4.92,5.02,5.34,5.08,4.90,5.58,5.58,5.11,5.53,5.66,4.70,3.35,3.34,4.38
5.42,5.56,5.24,5.30,5.41,4.95,4.65,4.97,5.21,4.52,3.35,4.14,5.10,5.49,4.99,5.22
NA,NA
>chr3:197036268-197036318
NA,NA,4.69,4.76,4.31,4.05,3.68,4.76,5.42,5.44,4.93,4.73,4.84,4.25,4.24,4.86
5.53,5.84,4.79,4.46,4.12,4.75,5.66,5.53,5.11,5.58,5.73,4.89,3.68,4.02,4.80,4.43
3.75,4.24,5.03,5.89,6.20,5.93,4.84,4.21,4.43,4.05,3.38,3.38,4.89,5.73,5.73,4.89
NA,NA
>chr4:3453505-3453555
NA,NA,4.71,5.84,6.20,5.41,5.33,5.14,5.04,5.10,5.16,5.52,4.92,4.51,4.63,4.63
4.51,4.92,5.29,4.95,4.65,4.05,4.89,5.73,5.58,5.11,5.53,5.66,4.75,2.85,4.36,5.58
5.58,4.36,4.36,5.58,5.58,4.36,3.75,5.22,5.50,5.84,5.32,5.32,5.14,4.30,5.24,5.65
NA,NA
>chr4:4521018-4521068
NA,NA,5.66,6.07,5.76,5.32,5.14,5.27,5.74,5.62,4.24,4.25,5.35,5.50,5.08,4.66
4.74,5.69,4.65,3.79,3.63,3.38,4.89,5.73,5.58,5.11,5.53,5.48,4.93,4.68,5.00,4.74
3.75,4.81,5.58,5.58,4.93,4.80,4.74,4.35,3.63,2.85,4.36,5.28,5.53,5.11,5.58,5.85
NA,NA
>chr4:4521038-4521088
NA,NA,4.89,5.73,5.58,5.11,5.53,5.48,4.93,4.68,5.00,4.74,3.75,4.81,5.58,5.58
4.93,4.80,4.74,4.35,3.63,2.85,4.36,5.28,5.53,5.11,5.58,5.85,4.67,3.34,4.31,5.15
5.50,5.08,4.66,4.98,5.33,5.41,5.74,5.88,4.88,4.63,5.40,5.90,5.40,4.65,4.31,4.76
NA,NA
>chr4:4983131-4983181
NA,NA,4.95,4.73,4.63,4.36,3.35,4.03,5.20,5.76,4.99,4.62,4.76,4.85,4.93,4.37
4.42,5.40,5.35,5.38,5.40,4.80,5.11,5.28,5.53,5.11,5.57,5.96,4.97,4.82,5.33,5.50
5.50,5.23,5.36,5.82,5.57,5.11,5.53,5.28,4.81,4.46,4.79,4.46,4.90,5.28,6.02,5.84
NA,NA
>chr4:4983144-4983194
NA,NA,4.37,4.42,5.40,5.35,5.38,5.40,4.80,5.11,5.28,5.53,5.11,5.57,5.96,4.97
4.82,5.33,5.50,5.50,5.23,5.36,5.82,5.57,5.11,5.53,5.28,4.81,4.46,4.79,4.46,4.90
5.28,6.02,5.84,4.79,5.38,5.89,5.28,4.81,4.46,5.35,5.40,4.84,5.38,5.31,5.11,4.86
NA,NA
>chr4:12617271-12617321
NA,NA,4.74,5.40,5.94,5.71,4.85,4.85,5.74,5.94,5.79,5.75,5.14,4.74,4.27,2.85
4.36,5.58,5.58,4.36,2.85,3.63,4.89,5.73,5.58,5.11,5.53,5.48,5.01,4.17,4.53,5.23
5.34,5.27,5.23,5.29,4.74,4.72,5.40,5.76,6.07,5.66,4.75,3.79,5.53,5.48,4.81,4.31
NA,NA
>chr4:12617429-12617479
NA,NA,3.85,5.10,5.66,6.07,5.76,4.80,5.02,5.03,5.20,5.50,5.49,4.99,4.65,4.52
4.50,4.67,5.00,4.68,4.02,4.70,5.66,5.53,5.11,5.57,5.73,5.33,5.37,5.44,5.11,5.53
5.28,5.11,5.53,5.28,5.11,5.30,5.82,5.41,5.33,4.98,4.36,4.36,3.90,4.52,4.50,5.14
NA,NA
>chr4:15696603-15696653
NA,NA,5.60,5.52,5.38,5.54,5.37,5.36,5.23,5.38,4.84,4.51,4.31,4.65,5.31,5.08
4.84,5.31,5.74,5.99,5.44,4.36,4.36,5.58,5.58,5.11,5.53,5.66,5.10,3.85,4.49,5.20
4.95,5.24,5.70,5.08,5.27,5.74,5.34,4.46,4.81,5.28,6.07,6.07,5.28,5.11,4.65,5.69
NA,NA
>chr4:15696655-15696705
NA,NA,4.36,2.85,4.75,5.66,5.89,4.98,4.94,5.42,5.31,4.94,4.17,4.53,5.46,5.80
5.15,4.27,3.84,3.63,3.38,4.89,5.66,5.53,5.11,5.58,5.58,5.11,4.65,4.86,4.24,4.67
5.86,5.43,4.33,4.54,5.29,5.32,5.80,5.58,4.97,4.63,4.27,3.79,4.80,5.32,5.88,5.34
NA,NA
>chr4:24161958-24162008
NA,NA,4.72,4.74,5.84,5.67,5.36,5.23,5.50,4.99,4.30,5.17,5.86,5.37,4.03,4.52
5.31,5.08,4.84,5.40,5.35,4.46,4.81,5.28,5.53,5.11,5.58,5.58,4.93,4.65,4.73,4.84
4.97,5.08,4.90,5.58,5.73,4.89,4.05,3.85,4.24,4.86,4.65,5.11,5.58,5.58,4.48,4.03
NA,NA
>chr4:24161976-24162026
NA,NA,5.35,4.46,4.81,5.28,5.53,5.11,5.58,5.58,4.93,4.65,4.73,4.84,4.97,5.08
4.90,5.58,5.73,4.89,4.05,3.85,4.24,4.86,4.65,5.11,5.58,5.58,4.48,4.03,5.37,5.62
4.48,4.03,5.37,5.91,4.89,3.68,3.35,4.03,5.37,5.30,5.11,5.57,5.82,5.36,5.23,5.38
NA,NA
>chr4:28975540-28975590
NA,NA,4.80,5.11,5.57,5.73,5.08,4.57,5.22,5.33,4.95,4.65,4.05,4.35,5.40,5.94
5.84,5.73,5.10,4.98,5.40,5.16,5.36,5.82,5.57,5.11,5.53,5.66,4.70,4.02,4.65,4.99
5.02,5.14,5.93,5.46,4.71,4.66,5.44,5.31,4.92,4.65,4.57,5.00,5.32,5.39,4.66,4.71
NA,NA
>chr4:36364975-36365025
NA,NA,5.44,4.90,5.08,5.23,5.24,5.30,5.41,4.76,3.68,3.35,4.03,5.37,5.44,4.90
4.27,4.30,4.65,4.05,3.38,4.89,5.66,5.53,5.11,5.57,5.73,4.24,4.67,5.85,5.73,4.75
3.79,5.53,5.66,4.89,3.38,3.38,4.05,3.85,4.24,5.73,5.49,4.81,4.31,4.76,4.69,3.75
NA,NA
>chr4:36365026-36365076
NA,NA,4.48,4.03,5.37,5.91,5.10,3.85,4.24,4.86,5.53,5.88,5.23,4.93,4.72,4.51
4.05,4.70,5.82,5.73,4.24,4.67,5.85,5.58,5.11,5.53,5.28,5.11,5.53,5.28,4.90,4.27
5.27,5.82,5.65,5.38,5.34,5.48,5.00,4.57,4.65,4.92,5.40,5.90,4.89,4.53,4.89,5.45
NA,NA
>chr4:54809963-54810013
NA,NA,4.52,4.05,4.42,4.29,4.77,5.31,5.05,4.65,5.10,5.82,6.00,5.33,4.74,4.27
3.84,4.27,5.15,5.50,5.05,5.17,5.85,5.58,5.11,5.53,5.28,4.36,3.75,4.69,4.73,4.93
5.39,5.40,4.92,4.63,4.92,4.67,4.74,4.27,2.85,4.24,5.30,5.56,4.93,4.93,5.43,5.40
NA,NA
>chr4:54810043-54810093
NA,NA,5.75,5.41,4.82,4.51,4.05,4.36,4.63,4.76,4.31,4.63,4.63,4.76,4.92,5.52
5.16,5.27,5.31,4.95,4.65,5.10,5.73,5.58,5.11,5.53,5.28,4.90,4.89,5.33,4.82,4.51
4.63,4.50,5.33,6.00,5.82,4.70,4.02,4.68,4.86,4.78,5.30,5.43,4.61,4.03,4.70,5.66
NA,NA
>chr4:54810186-54810236
NA,NA,4.90,5.44,6.11,5.32,4.86,5.02,5.05,5.02,5.58,5.80,5.20,5.03,5.02,5.53
5.62,4.67,3.34,4.52,5.19,4.97,5.17,5.62,5.53,5.11,5.58,5.73,4.75,3.84,4.46,5.50
5.40,4.35,3.63,3.84,4.46,5.50,5.22,3.75,2.85,4.12,5.41,5.30,5.24,5.23,5.08,4.90
NA,NA
>chr4:54810230-54810280
NA,NA,5.08,4.90,5.57,5.96,4.99,4.68,4.90,4.51,5.08,5.13,5.69,4.68,4.33,5.84
5.54,5.33,4.86,4.65,3.79,4.75,5.73,5.58,5.11,5.53,5.62,4.67,4.49,5.20,4.95,4.85
5.35,5.93,5.74,5.27,5.08,5.15,4.69,4.27,4.30,4.65,4.74,5.40,5.50,5.27,5.27,4.79
NA,NA
>chr4:74922489-74922539
NA,NA,4.89,5.45,5.08,5.22,5.52,5.60,4.76,3.63,2.85,4.24,5.03,5.89,5.82,6.01
6.07,5.48,5.01,4.17,4.33,4.97,5.60,4.65,5.11,5.57,5.73,5.08,4.89,5.67,5.74,4.80
4.14,4.03,3.68,4.89,5.73,5.58,5.11,4.80,5.76,6.07,5.66,4.89,4.05,4.65,4.97,5.58
NA,NA
>chr4:81063180-81063230
NA,NA,5.03,5.20,5.84,5.35,4.46,4.12,4.12,5.60,5.52,5.22,5.38,5.23,5.10,5.40
5.90,5.46,4.24,2.85,3.63,3.38,4.89,5.73,5.58,5.11,5.53,5.66,5.10,4.65,4.95,5.20
5.13,5.20,5.76,4.74,3.75,4.12,3.63,3.38,4.35,5.40,5.50,4.46,4.90,5.58,5.73,4.75
NA,NA
>chr4:81063445-81063495
NA,NA,5.43,5.27,5.31,4.95,5.24,5.58,5.89,5.99,5.62,4.93,4.68,5.00,4.93,5.00
4.93,4.97,4.78,4.73,4.61,5.00,5.82,5.57,5.11,5.53,5.28,4.36,4.24,5.03,4.97,5.17
5.80,6.00,4.74,3.75,4.12,3.63,4.89,5.82,6.00,5.33,4.74,4.35,3.38,3.68,4.02,3.90
NA,NA
>chr4:86717785-86717835
NA,NA,4.36,5.57,6.00,5.41,4.86,4.69,5.37,5.93,5.76,5.55,5.79,5.52,4.85,4.68
4.81,4.19,4.81,5.30,5.56,4.53,5.00,5.82,5.57,5.11,5.53,5.48,4.48,4.03,5.37,5.91
4.89,3.38,3.68,3.35,4.03,5.54,5.54,4.69,4.86,5.41,6.00,5.82,4.70,4.02,4.80,4.43
NA,NA
>chr4:86957651-86957701
NA,NA,5.01,4.14,4.80,5.31,5.26,4.99,4.65,4.02,4.70,5.66,6.07,5.76,5.76,5.79
5.69,5.32,4.73,4.18,3.75,4.81,5.58,5.58,5.11,5.53,5.28,4.81,4.19,4.51,4.80,5.30
5.80,5.84,5.32,5.20,5.00,4.89,5.67,5.47,4.92,4.76,4.63,4.74,3.85,4.24,5.73,5.49
NA,NA
>chr4:86957740-86957790
NA,NA,4.88,5.82,5.57,4.36,4.36,5.58,5.58,4.90,4.46,4.79,5.22,5.08,5.50,5.40
4.74,3.85,3.34,3.35,3.68,4.89,5.66,5.53,5.11,5.58,5.73,4.89,4.05,4.06,4.03,4.66
5.44,5.30,4.24,2.85,4.75,5.73,5.73,4.70,4.02,4.68,4.86,4.69,5.37,5.44,4.81,4.19
NA,NA
>chr4:86957805-86957855
NA,NA,5.20,4.95,5.24,5.65,6.00,5.22,4.36,3.75,4.74,6.00,5.82,4.89,3.63,3.79
5.53,5.66,4.70,4.02,4.65,4.57,5.08,5.73,5.57,5.11,5.53,5.66,4.89,4.05,4.65,4.97
5.03,5.02,4.80,4.80,3.79,4.75,5.73,5.73,4.70,3.35,4.14,5.22,5.94,5.35,4.85,4.30
NA,NA
>chr4:86957930-86957980
NA,NA,6.02,5.76,5.23,4.61,5.01,5.48,5.53,5.02,5.03,5.57,5.02,4.81,4.31,4.65
5.19,5.89,5.99,5.44,4.36,4.36,5.28,5.53,5.11,5.57,5.73,5.33,5.20,5.88,5.36,5.43
5.30,4.14,4.48,5.62,6.11,5.32,5.08,4.96,4.73,4.42,4.63,4.92,5.53,5.19,5.02,5.05
NA,NA
>chr4:91081014-91081064
NA,NA,5.24,5.56,5.31,4.94,4.17,4.53,5.23,5.08,3.84,3.63,3.38,4.89,5.91,5.37
4.69,4.86,4.68,4.93,5.48,5.53,5.11,5.58,5.58,5.11,5.53,5.28,5.11,4.80,4.80,3.79
4.27,5.40,5.50,4.46,4.69,5.46,5.52,5.38,5.89,5.48,4.48,4.03,5.37,6.01,6.07,5.28
NA,NA
>chr4:91081128-91081178
NA,NA,5.32,5.76,5.76,4.80,5.11,5.28,6.07,5.76,5.76,6.01,5.37,5.13,5.20,5.32
5.94,5.43,4.61,4.03,3.68,4.89,5.73,5.58,5.11,5.53,5.28,4.81,4.46,4.79,5.08,4.84
4.51,4.98,5.60,4.65,5.11,5.57,5.96,4.68,4.33,5.55,5.62,5.11,5.31,5.38,4.84,5.31
NA,NA
>chr4:108966441-108966491
NA,NA,5.31,5.74,5.82,6.01,5.79,5.69,5.33,4.43,4.36,4.46,5.35,5.84,5.15,4.82
4.84,4.51,4.31,4.63,4.50,5.33,5.69,4.65,5.11,5.57,5.73,5.33,5.37,5.30,5.11,5.58
5.58,4.93,3.90,4.72,5.65,5.37,4.03,4.48,5.58,5.58,4.36,4.24,5.15,5.30,5.24,5.23
NA,NA
>chr4:114199439-114199489
NA,NA,4.67,5.62,6.02,5.14,4.30,4.65,4.05,3.38,4.89,5.73,5.58,5.11,4.80,5.32
5.84,5.50,5.40,4.35,3.63,2.85,4.36,5.28,5.53,5.11,5.57,5.96,4.99,4.68,4.81,4.19
4.12,4.12,5.21,4.97,4.65,5.10,5.66,5.53,3.79,3.63,4.35,4.98,5.21,4.80,4.74,4.85
NA,NA
>chr4:114199559-114199609
NA,NA,5.93,5.47,4.85,4.73,5.02,5.41,5.67,4.80,4.88,5.82,5.80,4.87,4.03,4.29
4.99,5.96,5.57,4.36,2.85,4.75,5.66,5.53,5.11,5.58,5.58,4.90,4.89,5.23,5.27,5.74
5.93,5.40,4.74,3.85,3.34,4.48,5.58,5.73,5.10,4.65,5.05,5.50,5.73,5.31,4.77,4.29
NA,NA
>chr4:122292160-122292210
NA,NA,6.07,5.28,4.81,3.75,4.74,5.84,5.13,4.24,4.67,5.85,5.58,5.11,5.30,5.82
5.89,5.21,4.95,4.65,5.05,5.10,5.11,5.73,5.57,5.11,5.53,5.66,4.70,4.05,4.31,4.51
4.84,5.53,5.34,4.97,4.84,4.85,4.95,5.29,4.92,4.51,4.19,4.81,5.57,6.00,5.33,4.85
NA,NA
>chr4:122844670-122844720
NA,NA,5.40,5.50,5.84,6.02,5.28,4.90,4.27,5.27,5.74,5.76,5.33,4.74,4.27,3.84
4.27,4.30,5.17,5.62,5.53,5.11,5.28,5.53,5.11,5.58,5.58,5.11,4.65,5.37,4.88,4.88
5.82,5.57,5.11,5.30,5.37,4.03,4.48,5.48,5.53,5.02,5.46,5.90,5.29,4.67,4.74,4.27
NA,NA
>chr4:124907323-124907373
NA,NA,5.22,3.75,4.36,5.28,5.53,3.79,4.12,5.21,4.97,4.65,5.10,5.66,5.53,5.11
5.28,5.53,4.51,4.43,4.80,4.93,5.58,5.58,5.11,5.53,5.62,4.67,3.34,4.31,4.50,4.80
4.92,5.40,6.00,5.40,4.35,3.38,3.63,4.12,3.75,3.90,4.93,5.58,5.58,4.81,4.46,5.34
NA,NA
>chr4:129141654-129141704
NA,NA,5.40,5.38,5.52,5.46,4.24,4.36,5.44,5.37,4.69,4.86,4.68,4.92,5.45,5.78
5.55,4.89,4.39,4.69,4.76,4.98,5.96,5.57,5.11,4.65,4.86,5.08,4.89,5.45,5.84,5.32
5.32,5.14,5.15,5.50,5.73,5.50,5.49,4.99,5.04,5.29,5.80,5.84,5.20,5.58,4.38,3.95
NA,NA
>chr4:129141737-129141787
NA,NA,2.85,2.85,4.12,5.41,5.78,5.55,4.89,4.90,5.57,5.73,4.24,4.67,5.62,5.53
3.79,4.12,5.42,5.08,4.33,4.87,5.62,5.53,5.11,5.57,5.73,5.33,5.37,5.91,4.75,3.79
4.80,5.76,5.76,5.76,5.76,5.32,5.84,4.79,5.38,5.89,5.62,5.17,4.30,4.27,4.90,5.58
NA,NA
>chr4:142254973-142255023
NA,NA,4.95,5.31,5.27,5.43,5.94,5.32,5.20,4.49,4.38,5.65,6.00,5.22,4.51,5.30
5.37,5.33,4.86,5.79,5.76,4.80,5.11,5.58,5.58,5.11,5.53,5.62,5.15,4.80,4.80,4.94
5.08,5.50,5.22,4.51,5.30,5.82,5.41,5.33,5.14,4.50,4.31,4.14,5.22,5.35,4.46,4.81
NA,NA
>chr4:142254998-142255048
NA,NA,5.62,5.15,4.80,4.80,4.94,5.08,5.50,5.22,4.51,5.30,5.82,5.41,5.33,5.14
4.50,4.31,4.14,5.22,5.35,4.46,4.81,5.28,5.53,5.11,5.57,5.82,5.36,5.08,5.45,4.52
3.34,4.25,4.85,5.33,5.69,5.79,5.76,5.76,5.76,5.40,4.72,4.74,6.00,5.57,4.36,4.36
NA,NA
>chr4:154267726-154267776
NA,NA,5.37,5.53,5.84,4.79,5.38,5.65,5.37,4.69,4.73,4.63,4.98,5.76,5.20,5.13
5.20,5.32,5.80,5.38,4.33,4.87,5.85,5.58,5.11,5.53,5.28,5.11,4.65,5.69,5.33,4.74
4.27,2.85,4.36,5.28,5.53,3.79,4.27,4.74,5.33,5.84,5.13,5.08,4.89,5.45,5.27,5.27
NA,NA
>chr4:157810506-157810556
NA,NA,3.90,4.66,4.82,5.02,5.43,6.01,5.71,4.85,4.84,6.11,5.44,4.81,3.75,3.90
4.52,5.15,5.50,5.84,5.32,4.80,5.11,5.58,5.58,5.11,5.53,5.28,4.36,2.85,4.27,4.63
4.73,4.93,5.44,5.31,4.65,3.75,3.64,4.87,5.85,5.58,4.90,4.46,5.50,5.40,4.35,3.38
NA,NA
>chr4:158049563-158049613
NA,NA,4.74,5.33,5.84,5.13,5.33,5.37,5.44,4.36,2.85,4.12,5.60,5.52,4.46,4.81
5.28,5.53,5.02,5.03,4.97,5.17,5.62,5.53,5.11,5.57,5.73,5.11,5.31,5.58,4.94,4.98
5.40,5.32,5.84,5.50,5.40,4.35,3.38,3.38,3.38,3.63,2.85,4.36,5.58,5.58,4.90,5.08
NA,NA
>chr4:159919702-159919752
NA,NA,4.51,4.05,4.52,5.21,5.20,5.50,5.05,5.17,5.85,5.58,4.36,4.24,5.30,5.08
4.33,4.06,4.05,4.35,4.74,4.80,4.93,5.48,5.53,5.11,5.28,5.53,5.11,5.57,6.00,5.41
4.86,3.95,4.38,5.58,5.89,5.82,6.01,6.07,5.66,4.75,3.84,4.46,5.45,4.94,4.84,5.19
NA,NA
>chr4:166233937-166233987
NA,NA,4.65,5.10,5.66,5.53,3.79,4.75,5.66,6.07,6.01,5.37,5.13,5.48,5.56,5.30
4.85,4.82,5.33,4.89,3.84,4.75,5.66,5.53,5.11,5.57,5.73,5.33,5.54,5.54,4.03,4.31
5.15,5.50,5.27,5.50,5.33,4.82,4.51,4.05,3.68,3.38,4.89,5.73,5.58,4.90,4.89,5.33
NA,NA
>chr4:166233989-166234039
NA,NA,5.44,5.11,4.80,4.80,5.02,5.15,5.78,5.55,4.89,4.69,5.15,5.78,5.55,4.89
4.39,4.43,5.14,5.33,4.95,5.17,5.62,5.53,5.11,5.58,5.58,4.36,2.85,3.63,3.38,4.76
5.60,5.52,4.46,4.12,4.75,5.73,5.85,4.87,3.64,3.75,4.05,3.68,3.38,3.38,4.35,4.63
NA,NA
>chr4:166894224-166894274
NA,NA,4.29,4.03,4.46,4.85,4.67,4.92,5.02,5.31,5.56,5.14,4.97,4.78,4.68,4.90
5.02,5.26,5.33,5.14,4.85,4.25,4.24,5.73,5.57,5.11,4.65,5.60,4.98,4.51,4.98,5.40
5.76,5.76,5.32,5.14,5.27,5.82,6.01,5.76,5.76,5.76,5.32,5.84,5.50,5.40,4.36,4.05
NA,NA
>chr4:184659665-184659715
NA,NA,3.63,4.76,5.42,5.44,4.93,4.85,4.92,5.04,4.57,5.00,5.20,5.32,5.84,5.35
4.46,4.81,5.57,5.73,4.24,4.67,5.62,5.53,5.11,5.58,5.58,5.11,4.65,5.37,5.36,5.43
5.94,5.32,5.33,4.98,4.66,5.53,4.97,4.84,5.40,5.35,5.22,5.08,5.23,4.89,4.53,4.89
NA,NA
>chr4:186988650-186988700
NA,NA,4.74,4.74,3.85,4.24,5.13,5.67,5.36,5.08,5.45,4.92,4.80,4.43,3.75,4.36
5.58,5.58,4.81,4.31,4.81,4.51,5.08,5.73,5.57,5.11,5.53,5.28,5.11,4.80,5.40,4.72
4.98,5.47,5.93,5.22,4.51,4.80,5.32,5.84,5.50,5.35,4.25,4.49,5.32,5.19,5.13,5.46
NA,NA
>chr4:190671759-190671809
NA,NA,5.30,5.11,5.57,5.73,5.08,4.51,5.19,5.34,5.08,4.39,4.43,4.80,4.93,5.62
5.99,5.74,5.10,4.98,5.40,5.16,5.36,5.82,5.57,5.11,5.53,5.66,4.70,4.02,4.65,4.99
5.02,5.14,5.32,5.32,5.88,5.19,4.93,4.85,4.92,5.04,4.57,5.00,5.32,5.39,4.66,4.71
NA,NA
>chr4:190822201-190822251
NA,NA,5.91,5.37,4.69,4.93,5.13,5.16,4.83,5.04,4.92,5.02,5.42,5.30,5.02,5.30
5.53,5.33,4.92,4.95,4.90,4.51,5.08,5.73,5.57,5.11,5.53,5.62,5.17,4.30,5.14,5.32
5.76,6.01,5.82,5.27,4.82,5.22,5.34,5.47,5.22,4.57,5.08,4.86,4.65,5.02,5.03,5.20
NA,NA
>chr5:251989-252039
NA,NA,5.80,5.58,5.02,4.93,4.80,4.76,4.63,4.27,3.84,4.89,5.33,5.24,5.43,5.32
4.49,3.85,5.10,5.66,5.53,5.11,5.58,5.73,4.75,3.79,5.53,5.62,5.15,4.80,5.13,4.93
4.69,5.37,5.62,5.01,4.17,4.53,5.46,5.56,4.92,4.73,4.62,4.43,4.74,5.40,6.00,5.60
NA,NA
>chr5:252043-252093
NA,NA,4.85,5.29,5.32,5.80,5.58,5.02,4.93,4.80,4.76,4.63,4.27,3.84,4.89,5.33
5.24,5.43,5.32,4.49,3.85,5.10,5.66,5.53,5.11,5.58,5.73,4.75,3.79,5.53,5.62,5.15
4.80,5.13,4.93,4.69,5.37,5.62,5.01,4.17,4.53,5.46,5.56,4.92,4.73,4.62,4.43,4.74
NA,NA
>chr5:252100-252150
NA,NA,4.85,5.29,5.32,5.80,5.58,5.02,4.93,4.80,4.76,4.63,4.27,3.84,4.89,5.33
5.24,5.43,5.32,4.49,3.85,5.10,5.66,5.53,5.11,5.58,5.73,4.75,3.79,5.53,5.62,5.15
4.80,5.13,4.93,4.69,5.37,5.62,5.01,4.17,4.53,5.46,5.56,4.92,4.73,4.62,4.43,4.74
NA,NA
>chr5:252157-252207
NA,NA,4.85,5.29,5.32,5.80,5.38,4.84,5.56,5.58,4.97,4.63,4.27,3.84,4.89,5.33
5.24,5.43,5.32,4.49,3.85,5.10,5.66,5.53,5.11,5.58,5.73,4.75,3.79,5.53,5.62,5.15
4.80,5.13,4.93,4.69,5.37,5.62,5.01,4.17,4.53,5.46,5.31,4.98,5.20,4.95,4.65,4.74
NA,NA
>chr5:252214-252264
NA,NA,4.85,5.29,5.32,5.80,5.58,5.02,4.93,4.80,4.76,4.63,4.27,3.84,4.89,5.33
5.24,5.43,5.32,4.49,3.85,5.10,5.66,5.53,5.11,5.58,5.85,5.15,4.80,5.13,4.93,4.69
5.37,5.62,4.48,3.74,4.89,6.01,5.22,4.98,5.20,4.95,4.65,4.74,5.40,6.00,5.60,4.95
NA,NA
>chr5:252267-252317
NA,NA,4.92,5.29,5.32,5.80,5.58,5.02,4.93,4.80,4.76,4.63,4.27,3.84,4.89,5.33
5.24,5.43,5.32,4.49,3.85,5.10,5.66,5.53,5.11,5.58,5.85,5.15,4.80,5.21,4.88,4.51
5.53,5.48,5.01,4.17,4.53,5.46,5.56,4.92,4.73,4.62,4.43,4.74,5.40,6.00,5.60,4.95
NA,NA
>chr5:252320-252370
NA,NA,4.85,5.29,5.32,5.84,5.94,5.15,4.63,4.31,4.76,4.63,4.27,3.84,4.89,5.33
5.24,5.43,5.32,4.49,3.85,5.10,5.66,5.53,5.11,5.58,5.73,4.75,3.79,5.53,5.48,4.81
4.31,4.63,4.73,4.69,5.37,5.62,5.01,4.17,4.53,5.46,5.56,4.92,4.73,4.62,4.43,4.74
NA,NA
>chr5:252377-252427
NA,NA,4.85,5.29,5.32,5.80,5.58,5.02,4.93,4.80,4.76,4.63,4.27,3.84,4.89,5.33
5.02,4.95,4.92,4.62,4.43,5.10,5.66,5.53,5.11,5.58,5.73,4.75,3.79,5.53,5.62,5.15
4.80,5.13,4.93,4.69,5.37,5.62,5.01,4.17,4.53,5.46,5.56,4.92,4.73,4.62,4.43,4.74
NA,NA
>chr5:252434-252484
NA,NA,4.85,5.29,5.32,5.80,5.58,5.02,4.93,4.80,4.76,4.63,4.27,3.84,4.89,5.33
5.02,4.95,4.92,4.62,4.43,5.10,5.66,5.53,5.11,5.58,5.73,4.75,3.79,5.53,5.48,4.81
4.31,4.63,4.73,4.69,5.37,5.62,5.01,4.17,4.53,5.46,5.56,4.84,4.97,5.08,3.84,4.27
NA,NA
>chr5:252491-252541
NA,NA,4.85,5.29,5.32,5.80,5.58,5.02,4.93,4.80,4.76,4.63,4.27,3.84,4.89,5.33
5.24,5.43,5.32,4.49,3.85,5.10,5.66,5.53,5.11,5.58,5.73,4.75,3.79,5.53,5.62,5.15
4.80,5.13,4.93,4.69,5.37,5.62,5.01,4.17,4.53,5.46,5.56,4.92,4.73,4.62,4.43,4.74
NA,NA
>chr5:252548-252598
NA,NA,4.85,5.29,5.32,5.80,5.58,5.02,4.93,4.80,4.76,4.63,4.27,3.84,4.89,5.33
5.24,5.43,5.32,4.49,3.85,5.10,5.66,5.53,5.11,5.58,5.73,4.75,3.79,5.53,5.62,5.15
4.80,5.13,4.93,4.69,5.37,5.62,5.01,4.17,4.53,5.46,5.56,4.84,4.97,5.08,3.84,4.27
NA,NA
>chr5:252605-252655
NA,NA,4.85,5.29,5.32,5.80,5.58,5.02,4.93,4.80,4.76,4.63,4.27,3.84,4.89,5.33
5.24,5.43,5.32,4.49,3.85,5.10,5.66,5.53,5.11,5.58,5.85,5.15,4.80,5.13,4.93,4.69
5.37,5.62,4.48,3.74,4.89,6.01,5.40,4.92,4.73,4.62,4.43,4.74,5.40,6.00,5.60,4.95
NA,NA
>chr5:252711-252761
NA,NA,4.92,5.29,5.32,5.80,5.58,5.02,4.93,4.80,4.76,4.63,4.27,3.84,4.89,5.33
5.24,5.43,5.32,4.49,3.85,5.10,5.66,5.53,5.11,5.58,5.85,5.15,4.80,5.13,4.93,4.69
5.37,5.62,5.01,4.17,4.53,5.46,5.56,4.92,4.73,4.62,4.43,4.74,5.40,6.00,5.60,4.95
NA,NA
>chr5:252764-252814
NA,NA,4.85,5.29,5.32,5.80,5.58,5.02,4.93,4.80,4.76,4.63,4.31,4.14,5.30,5.66
5.24,5.43,5.32,4.49,3.85,5.10,5.66,5.53,5.11,5.58,5.73,4.75,3.79,5.53,5.28,4.90
4.46,5.23,4.89,4.69,5.37,5.62,4.48,3.74,4.89,6.01,5.40,4.92,4.73,4.62,4.43,4.74
NA,NA
>chr5:252821-252871
NA,NA,4.85,5.29,5.32,5.80,5.58,5.02,4.93,4.80,4.76,4.63,4.27,3.84,4.89,5.33
5.24,5.43,5.32,4.49,3.85,5.10,5.66,5.53,5.11,5.58,5.73,4.75,3.79,5.53,5.62,5.15
4.80,5.13,4.93,4.69,5.37,5.62,4.48,3.74,4.89,6.01,5.40,4.92,4.73,4.62,4.43,4.74
NA,NA
>chr5:252878-252928
NA,NA,4.85,5.29,5.32,5.80,5.58,5.02,4.93,4.80,4.76,4.63,4.27,3.84,4.89,5.33
5.24,5.43,5.32,4.49,3.85,5.10,5.66,5.53,5.11,5.58,5.85,5.15,4.80,5.13,4.93,4.69
5.37,5.62,5.01,4.17,4.53,5.46,5.56,4.92,4.73,4.62,4.43,4.74,5.40,5.93,5.47,5.22
NA,NA
>chr5:252932-252982
NA,NA,5.29,5.32,5.80,5.58,5.02,4.93,4.80,4.76,4.63,4.35,3.63,3.84,4.89,5.33
5.24,5.43,5.32,4.49,3.85,5.10,5.66,5.53,5.11,5.58,5.85,5.17,4.97,5.19,4.52,4.03
5.37,5.62,4.48,3.74,4.89,6.01,5.22,4.98,5.20,4.95,4.65,4.74,5.40,5.93,5.47,5.22
NA,NA
>chr5:252985-253035
NA,NA,4.85,5.29,5.32,5.80,5.58,4.94,4.84,5.08,5.50,5.40,4.27,3.84,4.89,5.33
5.24,5.43,5.32,4.49,3.85,5.10,5.66,5.53,5.11,5.58,5.58,4.90,4.46,5.23,4.89,4.69
5.37,5.62,4.48,3.74,4.89,6.01,5.40,4.84,4.97,5.08,3.84,4.27,5.40,5.93,5.47,5.22
NA,NA
>chr5:253038-253088
NA,NA,5.13,5.31,5.32,5.80,5.58,5.02,4.93,4.80,4.76,4.63,4.27,3.84,4.89,5.33
5.24,5.43,5.32,4.49,3.85,5.10,5.66,5.53,5.11,5.58,5.73,4.75,3.79,5.53,5.48,4.81
4.31,4.63,4.73,4.69,5.37,5.62,5.01,4.17,4.53,5.46,5.56,4.84,4.97,5.08,3.84,4.27
NA,NA
>chr5:5419686-5419736
NA,NA,5.32,5.29,4.54,4.18,4.73,5.22,5.56,5.31,4.97,4.63,4.27,2.85,4.36,5.58
5.58,5.11,5.30,5.46,4.33,4.68,5.96,5.57,5.11,5.53,5.28,4.81,4.46,5.34,5.47,4.85
4.62,4.75,4.58,4.45,4.94,5.45,5.84,5.32,5.40,5.38,4.79,4.46,4.69,5.46,6.00,5.22
NA,NA
>chr5:16593705-16593755
NA,NA,5.58,5.73,4.89,3.63,3.84,4.27,5.02,4.99,5.32,5.69,5.79,6.01,5.46,5.13
4.97,5.08,3.84,3.63,3.38,4.89,5.66,5.53,5.11,5.58,5.73,4.70,4.02,4.65,4.73,4.45
4.29,4.42,4.05,4.52,5.42,5.44,4.93,4.73,4.63,4.82,4.61,5.23,5.38,5.22,5.34,5.47
NA,NA
>chr5:21680853-21680903
NA,NA,5.60,6.00,5.40,4.27,2.85,4.36,5.57,5.96,4.98,4.76,4.63,4.35,3.38,4.05
3.85,4.24,5.62,5.20,4.03,4.48,5.58,5.58,5.11,5.53,5.62,5.17,4.95,5.31,5.27,5.23
4.89,4.39,5.22,5.50,5.08,5.22,5.35,5.40,4.84,4.97,5.08,4.90,5.58,5.85,4.67,3.95
NA,NA
>chr5:33579916-33579966
NA,NA,4.03,4.14,4.88,5.37,4.65,5.11,5.28,5.53,5.11,5.28,5.89,5.38,5.35,5.22
4.98,5.20,4.95,4.85,4.85,5.33,6.00,5.57,5.11,5.53,5.28,4.90,4.46,4.79,5.22,5.38
5.23,5.27,5.74,5.34,5.38,5.89,5.28,5.11,5.53,5.28,5.11,5.53,5.28,5.11,4.65,4.86
NA,NA
>chr5:34914516-34914566
NA,NA,5.88,5.00,4.33,4.97,5.69,5.67,5.00,4.53,5.56,5.30,5.02,4.65,5.37,5.00
4.33,4.97,5.69,5.13,4.24,3.85,5.10,5.73,5.58,5.11,5.53,5.66,5.10,3.85,3.34,3.35
4.70,5.82,5.73,5.08,4.89,5.45,4.46,4.90,5.44,5.37,5.33,5.73,5.80,4.87,4.33,4.97
NA,NA
>chr5:34914683-34914733
NA,NA,5.08,4.86,4.65,5.02,5.46,5.91,5.43,5.57,5.19,4.52,3.34,4.67,5.62,5.53
5.11,5.28,6.02,5.84,5.45,4.89,5.08,4.86,4.65,5.11,5.58,5.58,4.48,3.34,4.67,5.62
5.53,3.79,3.63,4.76,5.21,5.57,4.99,5.32,5.76,5.20,5.13,5.48,5.93,5.40,4.74,4.06
NA,NA
>chr5:35317342-35317392
NA,NA,5.34,4.94,4.19,4.12,4.75,5.73,5.73,4.70,4.03,4.17,4.33,4.94,5.40,5.31
4.97,4.69,3.75,2.85,3.63,4.89,5.66,5.53,5.11,5.58,5.73,4.75,2.85,4.36,5.58,5.58
4.81,4.46,5.35,5.22,5.11,5.73,5.57,5.11,4.65,5.37,4.88,4.14,4.03,3.68,4.89,5.66
NA,NA
>chr5:35317356-35317406
NA,NA,4.97,4.69,3.75,2.85,3.63,4.89,5.66,5.53,5.11,5.58,5.73,4.75,2.85,4.36
5.58,5.58,4.81,4.46,5.35,5.22,5.11,5.73,5.57,5.11,4.65,5.37,4.88,4.14,4.03,3.68
4.89,5.66,6.02,5.14,5.15,5.50,5.73,5.84,5.94,5.22,3.75,2.85,3.63,4.89,5.66,5.53
NA,NA
>chr5:41793537-41793587
NA,NA,4.74,4.74,4.80,4.52,4.63,4.76,4.31,4.65,5.40,5.52,4.46,4.12,4.75,5.82
5.96,4.68,4.18,4.94,6.01,5.22,5.11,4.86,4.65,5.11,5.58,5.73,4.75,3.84,4.46,5.45
5.43,5.57,5.58,4.38,4.49,5.20,5.32,5.94,5.94,5.55,4.89,3.84,4.27,5.40,5.50,5.84
NA,NA
>chr5:43427636-43427686
NA,NA,5.33,5.37,6.01,5.79,4.86,5.33,5.20,5.88,5.00,4.61,4.82,4.89,5.39,5.40
4.92,4.51,4.98,5.40,4.80,5.11,5.28,5.53,5.11,5.57,5.73,4.24,4.67,5.85,5.58,5.11
5.30,5.82,5.89,5.21,4.76,4.05,4.06,4.33,5.19,5.32,4.49,4.25,5.35,6.00,5.60,4.52
NA,NA
>chr5:43427753-43427803
NA,NA,4.90,4.27,5.27,5.99,5.62,5.01,4.61,5.23,4.89,4.39,5.22,6.00,5.46,5.02
4.80,4.80,5.11,5.58,5.58,4.36,4.36,5.28,5.53,5.11,5.58,5.73,4.89,3.63,2.85,4.36
5.58,5.85,5.17,4.97,5.03,4.69,4.89,5.55,5.79,5.40,4.49,4.25,4.84,4.73,4.93,5.44
NA,NA
>chr5:54456488-54456538
NA,NA,4.27,5.15,5.84,5.94,5.35,4.85,4.30,4.99,5.27,4.79,5.22,5.08,5.45,5.43
5.02,4.27,3.84,4.75,5.66,5.53,5.11,5.58,5.58,5.11,5.53,5.66,4.89,3.68,3.35,4.03
5.37,5.30,5.02,5.30,5.08,4.33,4.46,4.85,5.33,5.69,5.79,6.07,5.28,4.81,3.75,4.74
NA,NA
>chr5:55288291-55288341
NA,NA,3.68,4.02,4.68,4.97,4.80,4.51,4.19,4.12,3.63,4.89,5.66,5.89,4.98,4.51
4.98,5.60,4.65,5.11,5.28,5.53,5.11,5.28,5.53,5.11,5.57,6.00,5.32,4.73,4.18,4.68
5.76,5.20,4.03,4.31,5.15,5.50,5.84,6.02,5.28,5.11,4.80,4.80,5.11,5.28,6.02,5.84
NA,NA
>chr5:55288400-55288450
NA,NA,5.82,4.75,3.79,4.80,5.76,5.76,4.80,5.02,5.15,5.30,4.82,4.94,5.29,4.95
4.65,4.05,4.89,5.73,5.58,4.36,4.36,5.58,5.58,5.11,4.65,5.69,5.32,4.73,4.18,3.75
4.81,5.49,5.73,4.24,4.67,5.86,5.37,5.13,5.40,5.16,5.27,5.74,5.34,4.77,4.63,4.51
NA,NA
>chr5:55288494-55288544
NA,NA,3.84,3.63,4.76,5.21,5.57,5.02,4.81,4.80,4.93,5.02,5.34,5.08,4.39,4.88
5.53,5.19,5.22,5.37,4.65,5.11,5.28,5.53,5.11,5.58,5.58,4.90,5.08,5.19,4.96,4.61
4.95,5.31,5.26,4.99,4.65,4.52,5.15,5.50,4.46,3.84,3.63,3.38,4.35,4.63,4.73,4.68
NA,NA
>chr5:59984407-59984457
NA,NA,5.37,5.36,5.23,5.38,5.22,4.79,4.46,4.69,5.15,5.08,5.27,5.67,5.16,5.27
5.31,5.41,5.82,5.30,3.79,4.75,5.66,5.53,5.11,5.58,5.58,5.11,4.80,4.80,5.11,5.28
5.89,5.38,5.34,5.47,4.85,4.29,4.77,5.56,5.58,4.94,4.84,4.82,5.15,5.80,5.46,4.53
NA,NA
>chr5:60152088-60152138
NA,NA,5.45,4.89,5.08,5.73,5.57,5.11,5.30,5.37,5.13,5.40,5.79,5.94,5.94,5.73
5.31,4.84,5.08,5.42,4.38,4.24,4.86,4.65,5.11,5.58,5.58,4.90,5.08,5.34,5.19,4.51
5.08,5.73,5.57,4.36,4.24,5.15,5.78,5.94,5.94,5.20,5.03,4.24,2.85,4.75,5.82,5.96
NA,NA
>chr5:73119725-73119775
NA,NA,5.03,4.97,4.65,4.05,4.76,5.42,5.44,4.89,4.76,4.81,4.84,5.08,5.50,5.40
4.27,3.84,4.27,5.15,5.50,5.05,5.17,5.85,5.58,5.11,5.53,5.66,4.75,3.79,4.80,4.80
5.11,5.58,5.58,4.81,4.46,4.79,5.84,5.93,5.82,5.41,5.20,4.98,5.30,5.66,4.82,4.94
NA,NA
>chr5:88648085-88648135
NA,NA,4.05,4.65,4.30,5.14,5.93,5.37,5.13,5.48,5.56,5.40,4.63,4.63,5.04,5.41
5.69,5.54,5.38,4.79,4.46,4.90,5.28,5.53,5.11,5.57,5.73,5.11,5.22,5.35,5.38,5.89
5.28,5.11,5.53,5.28,4.90,4.46,5.45,4.94,4.84,4.97,5.08,3.84,4.75,5.66,5.53,5.02
NA,NA
>chr5:92094369-92094419
NA,NA,4.14,5.31,5.38,4.33,4.06,4.95,5.41,5.30,5.24,5.23,5.34,5.50,5.55,5.78
5.70,5.24,4.95,5.20,4.49,4.67,5.62,5.53,5.11,5.57,5.73,5.33,5.37,5.91,4.75,4.12
3.75,4.98,5.56,5.19,5.13,5.46,5.30,3.79,4.75,5.66,6.02,5.84,5.45,4.89,4.53,4.89
NA,NA
>chr5:106300056-106300106
NA,NA,5.50,4.99,5.27,5.99,5.44,5.11,5.53,5.28,4.36,4.24,5.46,6.00,5.15,4.31
4.14,5.31,5.46,5.24,5.66,5.30,5.11,5.73,5.57,5.11,4.65,4.86,5.11,5.22,5.94,5.40
4.74,4.65,5.05,5.50,5.32,5.31,5.27,5.08,5.41,4.12,3.84,4.89,5.23,5.10,5.05,5.02
NA,NA
>chr5:107229697-107229747
NA,NA,5.08,5.41,4.12,3.79,4.65,5.69,5.41,4.86,4.69,5.37,5.91,4.75,2.85,4.36
5.57,6.00,4.74,3.75,4.12,4.75,5.66,5.53,5.11,5.58,5.73,4.89,3.38,3.68,4.02,4.68
4.86,4.69,5.37,5.93,5.14,5.15,5.50,5.73,5.50,5.73,5.80,5.58,4.94,4.19,4.12,3.63
NA,NA
>chr5:107229935-107229985
NA,NA,4.80,4.80,5.74,5.34,5.22,5.08,5.50,5.22,3.75,4.36,5.57,5.82,4.88,4.14
4.03,4.70,5.82,5.82,4.88,4.88,5.82,5.57,5.11,5.53,5.28,4.81,4.46,5.34,5.48,4.98
5.10,5.49,5.43,5.45,5.27,5.27,5.23,5.29,5.04,4.99,5.26,5.29,4.85,4.68,4.73,4.63
NA,NA
>chr5:109029529-109029579
NA,NA,3.34,4.52,5.19,5.20,5.50,5.73,5.50,5.74,5.82,6.01,5.76,4.80,3.79,4.27
5.40,5.93,5.47,4.85,4.29,4.03,4.87,5.85,5.58,5.11,5.53,5.66,4.75,4.12,3.75,4.74
5.29,5.56,5.74,4.80,4.88,5.82,5.49,4.93,4.80,4.74,4.35,3.63,2.85,4.36,5.58,5.58
NA,NA
>chr5:109029552-109029602
NA,NA,5.11,5.53,5.66,4.75,4.12,3.75,4.74,5.29,5.56,5.74,4.80,4.88,5.82,5.49
4.93,4.80,4.74,4.35,3.63,2.85,4.36,5.58,5.58,5.11,5.53,5.66,4.89,3.38,3.63,2.85
3.75,4.69,4.97,5.58,5.31,4.98,5.20,5.32,5.84,5.94,5.22,4.39,4.46,5.23,5.29,4.93
NA,NA
>chr5:109029746-109029796
NA,NA,5.31,5.73,5.50,5.74,5.82,6.01,6.07,5.28,5.11,4.65,5.60,4.99,4.29,4.03
4.82,5.58,5.57,4.99,4.65,4.93,5.48,5.53,5.11,5.58,5.58,4.36,4.36,5.57,5.73,5.08
4.57,5.22,5.47,5.34,5.22,4.82,4.30,4.65,4.95,5.42,5.42,4.94,4.63,4.36,4.98,5.56
NA,NA
>chr5:110457648-110457698
NA,NA,5.58,4.93,4.80,4.74,4.74,4.65,5.05,5.10,4.98,5.48,5.67,4.89,5.08,5.73
5.49,4.48,4.03,5.37,5.86,4.67,4.24,5.73,5.57,5.11,5.53,5.28,4.36,4.36,5.28,5.89
4.98,4.51,4.31,4.65,5.19,5.89,5.99,5.86,4.67,4.24,5.73,5.57,5.11,5.53,5.62,5.17
NA,NA
>chr5:110457667-110457717
NA,NA,4.67,4.24,5.73,5.57,5.11,5.53,5.28,4.36,4.36,5.28,5.89,4.98,4.51,4.31
4.65,5.19,5.89,5.99,5.86,4.67,4.24,5.73,5.57,5.11,5.53,5.62,5.17,5.05,5.50,5.20
5.19,4.92,4.80,4.74,4.35,3.68,4.02,4.80,4.50,4.31,4.14,5.10,5.73,5.50,5.73,5.50
NA,NA
>chr5:110457897-110457947
NA,NA,4.27,3.79,4.65,4.86,4.24,4.25,5.35,6.00,5.60,4.12,3.84,4.89,5.55,5.78
5.45,4.65,4.51,4.82,5.33,4.89,4.90,5.58,5.58,5.11,5.53,5.48,4.48,4.03,5.54,6.20
5.89,5.21,4.12,3.79,4.65,5.69,4.74,3.75,4.81,5.57,5.73,5.11,5.10,5.73,5.84,5.80
NA,NA
>chr5:111029884-111029934
NA,NA,5.69,5.84,5.33,4.50,4.31,4.03,5.20,5.88,5.00,4.53,5.23,5.08,4.90,5.57
5.73,5.33,5.37,5.30,3.79,4.75,5.66,5.53,5.11,5.57,5.73,4.24,3.85,4.05,3.38,4.35
4.74,5.33,6.00,5.57,4.90,4.89,5.55,5.78,5.15,5.02,5.30,5.46,5.13,5.19,5.56,5.14
NA,NA
>chr5:124244833-124244883
NA,NA,5.19,4.92,4.65,4.57,3.74,4.31,5.15,5.94,5.22,4.98,5.48,5.56,4.89,4.53
4.57,4.65,4.92,5.40,5.91,4.89,5.08,5.73,5.57,5.11,5.53,5.62,5.17,4.95,5.20,4.98
5.10,5.73,5.94,5.94,5.78,5.41,4.95,4.65,4.97,5.21,4.12,3.84,4.27,5.27,5.82,5.93
NA,NA
>chr5:124244888-124244938
NA,NA,5.56,5.74,4.95,4.53,5.46,5.80,5.32,5.33,5.14,4.74,4.35,3.68,4.03,4.14
4.14,4.82,4.50,5.33,5.76,5.20,5.33,5.73,5.57,5.11,5.53,5.48,4.81,3.75,4.33,5.43
5.91,4.89,4.05,3.85,4.24,5.13,5.67,5.36,5.08,5.15,4.24,4.36,5.57,6.00,5.41,5.04
NA,NA
>chr5:124730624-124730674
NA,NA,5.04,4.57,5.00,5.48,5.34,4.46,4.81,5.57,5.73,5.11,5.31,5.58,4.97,4.69
3.75,4.36,5.58,5.73,4.75,2.85,4.36,5.58,5.58,5.11,5.53,5.48,4.48,3.34,4.25,5.35
6.00,5.40,4.92,4.68,5.00,4.67,4.74,4.35,3.38,3.38,3.38,3.38,3.38,3.68,4.03,4.61
NA,NA
>chr5:124746806-124746856
NA,NA,4.43,4.80,4.52,4.50,5.33,5.69,5.79,6.01,5.82,5.89,5.21,4.52,4.02,3.90
4.36,4.77,4.79,4.46,3.84,4.75,5.73,5.58,5.11,5.53,5.62,5.17,4.30,4.27,3.84,4.12
5.42,5.56,4.53,5.00,5.82,5.57,4.36,2.85,3.63,4.89,5.73,5.58,5.11,5.53,5.28,5.11
NA,NA
>chr5:124746826-124746876
NA,NA,5.73,5.58,5.11,5.53,5.62,5.17,4.30,4.27,3.84,4.12,5.42,5.56,4.53,5.00
5.82,5.57,4.36,2.85,3.63,4.89,5.73,5.58,5.11,5.53,5.28,5.11,5.53,5.28,4.36,4.24
5.15,5.08,5.36,5.82,5.57,5.11,4.80,4.80,5.11,5.58,5.85,4.87,4.03,4.29,4.99,5.60
NA,NA
>chr5:126667345-126667395
NA,NA,5.03,5.89,5.99,5.62,4.93,3.90,3.75,4.36,5.22,5.93,5.47,4.85,4.68,4.73
4.63,4.52,4.65,4.99,5.02,4.27,4.90,5.58,5.58,5.11,4.65,5.37,5.36,5.43,5.94,5.20
5.03,4.24,4.36,5.58,5.73,4.89,3.68,4.02,3.90,4.36,4.36,3.90,4.52,4.63,4.76,4.98
NA,NA
>chr5:127543794-127543844
NA,NA,6.00,5.33,4.50,4.82,4.17,4.33,4.85,5.30,5.80,5.40,4.42,4.68,5.60,4.65
5.11,5.44,5.99,5.89,5.58,4.38,4.24,5.73,5.57,5.11,5.53,5.62,5.17,4.30,4.27,3.84
3.63,4.76,5.21,5.89,5.99,5.44,4.90,4.46,4.79,4.46,4.36,4.69,4.97,5.34,5.34,5.50
NA,NA
>chr5:133328755-133328805
NA,NA,5.57,5.82,4.88,4.14,4.03,4.36,4.63,4.97,5.34,5.53,5.22,5.52,5.46,5.02
5.53,5.62,5.17,4.97,5.03,4.24,4.36,5.28,5.53,5.11,5.57,6.00,4.74,4.66,4.82,5.27
5.99,5.44,4.36,4.36,5.57,5.82,5.36,5.08,5.70,4.82,4.33,5.08,5.30,5.02,5.53,5.66
NA,NA
>chr5:135137178-135137228
NA,NA,5.99,5.91,5.10,4.06,4.03,4.58,4.75,4.62,4.85,5.29,5.32,5.84,5.35,5.22
4.82,4.30,5.24,5.58,4.97,5.17,5.85,5.58,5.11,5.53,5.28,5.11,4.80,4.80,4.51,5.22
5.93,5.48,4.98,5.31,5.41,4.89,4.75,4.76,4.73,4.63,4.52,4.80,4.50,4.52,3.90,4.66
NA,NA
>chr5:139678207-139678257
NA,NA,3.38,3.38,3.68,3.35,4.14,5.22,5.94,5.40,4.27,3.84,4.27,5.27,6.20,5.93
5.61,5.21,4.92,4.31,3.34,4.67,5.85,5.58,5.11,5.53,5.28,4.90,4.27,5.27,5.82,5.30
5.11,5.58,5.58,4.36,4.36,5.57,6.00,5.33,4.85,4.85,4.97,5.21,4.95,4.65,4.97,5.21
NA,NA
>chr5:140988322-140988372
NA,NA,5.22,4.57,4.53,4.89,5.56,5.47,5.14,4.50,4.52,4.68,5.00,4.74,4.36,4.63
4.51,4.92,5.40,5.19,4.33,4.87,5.62,5.53,5.11,5.57,5.82,5.00,4.53,5.23,5.08,3.84
4.12,5.41,5.78,5.78,5.15,4.81,4.46,4.79,4.46,4.90,5.44,5.99,5.89,5.58,5.24,4.95
NA,NA
>chr5:145305372-145305422
NA,NA,4.74,4.35,3.63,4.12,4.46,4.79,4.46,4.39,4.43,5.33,6.00,5.57,4.36,3.75
4.43,4.80,4.02,3.68,3.38,3.38,4.89,5.73,5.58,5.11,5.53,5.48,4.81,4.42,4.68,4.73
4.63,4.35,3.38,3.38,3.38,3.63,2.85,2.85,4.12,5.21,4.97,4.65,4.74,4.74,4.67,4.92
NA,NA
>chr5:145305579-145305629
NA,NA,5.41,5.78,5.94,5.94,5.32,5.33,5.22,4.57,3.74,4.52,5.45,5.30,5.02,4.73
4.85,5.47,5.56,4.89,3.95,3.85,5.10,5.73,5.58,5.11,5.53,5.48,4.93,4.80,4.43,3.75
4.36,5.58,5.58,4.81,3.75,3.64,4.82,5.70,5.78,5.55,5.38,4.84,4.51,4.92,5.52,5.16
NA,NA
>chr5:146611142-146611192
NA,NA,4.51,5.22,5.93,5.48,4.98,5.31,5.41,4.89,4.75,4.76,4.85,4.92,4.93,4.97
4.80,4.51,4.84,5.38,5.23,5.36,5.37,4.65,5.11,5.58,5.58,4.36,3.75,4.69,4.97,5.42
5.30,5.02,4.80,5.40,5.38,5.35,5.84,5.20,5.19,4.65,4.42,4.68,4.90,5.02,5.49,5.50
NA,NA
>chr5:150911785-150911835
NA,NA,4.19,4.81,5.57,5.96,4.99,4.29,4.45,4.73,5.32,6.00,5.57,5.11,4.80,5.40
5.38,5.34,5.48,4.49,3.85,5.10,5.66,5.53,5.11,5.58,5.58,4.90,4.46,5.50,5.40,4.35
3.38,3.63,3.79,4.80,5.32,5.76,5.55,5.79,5.75,4.98,4.72,5.89,5.66,4.89,4.05,4.06
NA,NA
>chr5:153983207-153983257
NA,NA,5.03,4.97,5.24,5.65,5.52,5.22,5.08,5.23,5.30,4.85,4.33,5.00,5.37,4.65
3.79,3.63,3.38,4.89,5.66,5.53,5.11,5.28,5.53,5.11,5.57,5.82,4.88,4.80,5.31,5.32
5.50,5.73,5.84,6.01,4.89,3.74,3.35,4.52,5.42,5.42,5.19,5.02,5.57,5.21,4.12,3.84
NA,NA
>chr5:153983381-153983431
NA,NA,4.81,3.75,4.74,5.00,4.68,4.93,5.58,5.58,5.11,5.30,5.82,5.74,5.50,5.32
5.31,4.80,4.88,5.37,4.65,5.11,5.28,5.53,5.11,5.57,5.73,5.08,4.89,5.45,5.08,5.22
5.52,5.46,5.02,4.80,4.80,3.79,4.75,5.66,5.53,5.11,5.28,5.53,5.11,5.28,5.89,4.98
NA,NA
>chr5:158979787-158979837
NA,NA,4.36,4.19,4.51,4.92,5.29,5.32,5.84,5.80,5.40,4.63,4.63,5.40,5.56,5.47
5.14,5.00,4.74,3.75,4.12,4.75,5.66,5.53,5.11,5.58,5.73,4.70,4.02,4.80,4.50,4.63
4.31,4.51,4.84,5.53,5.23,4.53,4.67,5.04,4.68,4.52,4.63,4.73,4.76,4.75,4.62,4.78
NA,NA
>chr5:159637776-159637826
NA,NA,5.62,4.24,4.25,4.84,4.73,4.93,5.44,5.30,5.02,5.53,5.62,4.67,4.24,5.13
5.84,5.41,5.00,4.74,3.75,4.12,4.75,5.73,5.58,5.11,5.53,5.48,4.81,4.51,4.33,5.00
5.82,5.82,4.75,2.85,4.36,5.44,5.99,5.89,5.58,4.98,4.80,5.13,4.93,4.78,5.10,5.49
NA,NA
>chr5:160076267-160076317
NA,NA,4.93,5.00,4.93,5.00,4.93,4.97,4.80,4.81,4.51,4.53,4.86,5.14,5.33,5.32
5.84,5.80,4.89,3.95,3.85,5.10,5.66,5.53,5.11,5.58,5.58,4.36,3.75,5.22,5.93,5.47
5.14,4.97,4.78,4.68,4.81,4.63,4.36,4.74,5.84,5.13,4.24,3.85,4.05,4.89,5.73,5.58
NA,NA
>chr5:161860924-161860974
NA,NA,4.03,4.58,4.89,5.44,5.42,4.38,4.49,5.20,5.32,5.50,5.05,4.85,4.85,4.80
4.02,3.68,3.38,4.89,5.91,5.37,5.33,5.73,5.57,5.11,5.53,5.66,4.89,3.63,3.79,5.30
5.46,4.33,3.75,4.65,5.40,6.00,5.40,4.36,3.35,4.03,5.54,5.84,4.33,4.68,5.60,4.65
NA,NA
>chr5:169144115-169144165
NA,NA,3.35,3.34,3.85,4.05,4.76,5.41,5.78,5.78,5.15,5.02,5.53,5.48,4.93,4.80
4.74,4.36,3.35,3.74,4.57,5.32,6.00,5.57,5.11,5.53,5.28,4.90,4.46,4.79,5.38,5.89
5.62,4.87,3.64,4.54,5.47,5.67,5.43,5.02,4.27,3.84,4.27,4.74,4.67,5.29,5.90,5.60
NA,NA
>chr5:170133196-170133246
NA,NA,5.29,5.21,5.10,4.85,4.97,5.58,5.24,4.97,5.21,4.52,4.02,4.80,4.50,4.63
4.42,4.62,4.58,4.03,4.06,5.10,5.66,5.53,5.11,5.57,5.73,5.11,5.10,5.73,5.80,5.58
4.94,4.19,4.81,5.44,5.99,5.41,5.29,4.85,4.73,4.77,4.72,4.97,5.96,5.49,5.01,4.17
NA,NA
>chr5:171708972-171709022
NA,NA,5.94,5.71,5.25,4.86,4.63,4.03,3.68,3.38,4.89,5.73,5.73,4.70,4.03,4.17
4.61,4.96,5.19,5.88,5.32,4.80,5.11,5.58,5.58,5.11,5.53,5.28,4.90,4.89,5.33,4.82
4.94,5.29,5.26,4.99,5.22,5.56,5.19,4.84,4.94,5.45,5.84,6.02,5.48,4.48,3.74,4.89
NA,NA
>chr5:172383303-172383353
NA,NA,4.48,5.58,5.85,5.17,4.95,5.33,5.22,4.99,5.02,4.82,4.66,3.90,4.52,4.63
4.76,4.98,5.69,5.84,4.74,3.75,4.81,5.58,5.58,5.11,5.53,5.66,4.75,3.79,5.30,5.53
5.33,5.06,4.47,4.63,4.96,5.28,5.68,5.60,4.89,4.90,5.28,5.53,5.11,5.28,5.89,4.72
NA,NA
>chr5:172412471-172412521
NA,NA,5.02,5.26,5.33,5.14,4.86,4.53,4.89,5.67,5.47,5.14,4.43,3.75,3.75,4.43
5.14,5.56,5.43,5.24,5.33,4.89,4.90,5.28,5.53,5.11,5.58,5.73,4.70,4.03,4.61,5.08
5.15,4.24,4.24,5.03,5.89,5.82,5.30,3.79,4.75,5.91,5.43,5.13,5.08,5.42,4.52,3.35
NA,NA
>chr5:172412624-172412674
NA,NA,4.05,4.52,5.21,5.89,6.20,5.54,4.69,4.89,5.90,5.60,4.52,4.02,4.80,4.50
4.82,4.61,5.23,4.89,3.84,4.75,5.66,5.53,5.11,5.58,5.58,4.90,4.27,5.27,6.20,5.54
5.33,5.73,5.57,5.11,4.65,5.37,5.36,5.43,5.30,4.98,5.48,5.67,5.43,5.57,5.03,4.24
NA,NA
>chr5:172412634-172412684
NA,NA,4.52,4.02,4.80,4.50,4.82,4.61,5.23,4.89,3.84,4.75,5.66,5.53,5.11,5.58
5.58,4.90,4.27,5.27,6.20,5.54,5.33,5.73,5.57,5.11,4.65,5.37,5.36,5.43,5.30,4.98
5.48,5.67,5.43,5.57,5.03,4.24,3.75,4.69,4.76,4.31,4.05,4.36,4.74,4.80,4.93,5.58
NA,NA
>chr5:173120010-173120060
NA,NA,5.82,4.88,4.80,5.31,5.32,5.84,5.35,4.46,4.81,5.28,5.53,5.11,5.28,5.53
5.02,5.03,5.20,5.84,5.35,4.46,4.81,5.28,5.53,5.11,5.58,5.85,5.17,4.30,4.27,4.90
5.57,5.73,4.24,4.67,5.86,5.43,5.13,4.97,5.08,4.90,5.28,5.53,5.02,5.03,4.97,5.24
NA,NA
>chr5:175764941-175764991
NA,NA,5.16,4.61,4.82,5.15,6.00,5.60,4.12,3.84,4.46,5.23,5.29,4.67,4.43,4.39
4.46,4.79,4.46,4.12,3.63,4.89,5.66,5.53,5.11,5.57,5.82,5.00,4.53,5.56,5.31,4.65
4.31,4.51,4.19,4.81,5.58,5.58,4.90,4.46,5.23,5.30,4.85,4.72,4.72,4.94,5.29,5.32
NA,NA
>chr5:175764992-175765042
NA,NA,4.63,4.74,3.85,4.49,5.48,5.93,5.15,4.52,4.80,4.85,4.25,4.49,5.48,5.34
5.22,5.08,5.50,5.22,3.75,4.36,5.28,5.53,5.11,5.58,5.58,4.36,4.36,5.44,5.37,5.33
5.13,5.84,5.41,4.97,4.80,4.76,4.63,4.35,3.38,3.63,3.79,4.65,4.86,5.33,5.37,5.86
NA,NA
>chr6:1325423-1325473
NA,NA,5.27,5.08,5.15,4.81,3.75,4.98,5.47,5.93,5.40,4.35,3.38,3.38,3.68,4.02
3.90,4.72,5.89,5.28,4.36,4.36,5.28,5.53,5.11,5.57,5.73,4.24,4.25,4.85,4.67,4.92
4.63,4.98,5.60,4.65,3.79,4.75,5.66,5.53,5.11,5.57,5.82,4.88,4.80,5.74,5.56,5.40
NA,NA
>chr6:1325439-1325489
NA,NA,5.89,5.28,4.36,4.36,5.28,5.53,5.11,5.57,5.73,4.24,4.25,4.85,4.67,4.92
4.63,4.98,5.60,4.65,3.79,4.75,5.66,5.53,5.11,5.57,5.82,4.88,4.80,5.74,5.56,5.40
4.67,4.61,4.73,4.42,4.05,3.68,4.76,5.60,5.90,4.89,4.69,5.37,5.44,5.11,4.65,5.37
NA,NA
>chr6:6437397-6437447
NA,NA,4.85,4.95,5.20,4.49,4.38,5.42,5.08,4.84,5.31,5.05,4.85,4.85,4.67,5.29
5.56,5.48,5.00,4.57,4.65,4.93,5.48,5.53,5.11,5.58,5.58,4.90,4.27,4.30,5.17,5.80
5.73,5.08,4.89,5.45,4.46,4.39,4.43,5.14,5.47,5.93,5.22,4.39,5.08,4.97,4.84,5.40
NA,NA
>chr6:9139795-9139845
NA,NA,5.73,5.58,4.36,4.36,5.44,5.37,4.03,4.52,5.45,5.78,5.55,5.38,4.94,5.28
5.68,5.60,4.89,3.84,3.63,4.89,5.66,5.53,5.11,5.57,5.73,5.33,5.37,6.01,5.76,4.80
3.79,3.63,4.35,4.74,5.14,5.47,5.34,5.22,5.08,5.23,5.30,4.80,4.76,4.69,3.75,3.75
NA,NA
>chr6:13667542-13667592
NA,NA,5.48,5.53,3.79,3.63,3.38,4.76,5.21,4.97,4.65,4.05,4.89,5.66,6.02,5.88
5.23,4.93,4.93,5.23,5.08,4.90,5.28,5.53,5.11,5.57,5.73,4.24,3.85,4.05,4.35,4.74
5.14,5.75,5.16,5.36,5.37,5.79,6.01,5.46,4.33,3.75,4.05,3.68,4.76,5.42,5.56,5.24
NA,NA
>chr6:17086667-17086717
NA,NA,5.54,5.54,4.03,4.48,5.58,5.58,4.36,4.24,5.03,5.89,5.82,6.01,5.79,4.86
5.33,5.20,5.62,5.08,4.57,5.32,5.69,4.65,5.11,5.57,5.73,5.33,5.20,5.88,5.36,5.43
5.94,5.20,5.21,4.76,3.63,4.12,4.19,4.94,5.34,5.08,4.39,5.22,5.94,5.40,4.42,4.68
NA,NA
>chr6:26595477-26595527
NA,NA,4.03,4.52,5.31,5.08,4.84,5.31,5.73,5.84,5.94,5.22,4.51,5.53,5.66,5.10
4.65,4.30,4.27,3.84,3.63,4.89,5.66,5.53,5.11,5.58,5.58,4.90,4.46,4.79,5.38,5.89
5.28,4.36,2.85,4.27,5.40,6.00,5.60,4.12,3.79,4.80,5.76,5.76,5.76,6.01,5.82,5.89
NA,NA
>chr6:27300410-27300460
NA,NA,5.53,5.11,5.28,6.07,5.76,5.32,5.14,4.30,5.24,5.58,5.57,5.43,5.91,5.60
4.12,3.79,5.30,5.37,4.03,4.48,5.48,5.53,5.11,5.58,5.73,4.70,4.03,4.61,5.08,5.41
4.12,3.79,5.53,5.28,4.36,4.36,5.58,5.58,5.11,5.53,5.66,4.70,4.05,4.31,4.76,4.63
NA,NA
>chr6:27300425-27300475
NA,NA,3.79,5.30,5.37,4.03,4.48,5.48,5.53,5.11,5.58,5.73,4.70,4.03,4.61,5.08
5.41,4.12,3.79,5.53,5.28,4.36,4.36,5.58,5.58,5.11,5.53,5.66,4.70,4.05,4.31,4.76
4.63,4.52,4.68,5.00,4.67,4.43,4.39,4.27,5.02,5.02,4.81,4.92,5.40,5.43,5.24,5.30
NA,NA
>chr6:30124318-30124368
NA,NA,4.92,3.90,4.72,5.89,5.66,4.75,3.79,5.30,5.37,5.13,5.20,4.95,5.24,5.58
4.97,5.24,5.42,5.56,4.53,5.00,5.37,4.65,5.11,5.58,5.58,4.36,4.36,5.58,5.85,5.17
4.97,5.03,4.69,4.27,4.30,4.85,5.35,5.50,5.08,5.22,4.79,5.08,5.22,5.52,5.60,4.76
NA,NA
>chr6:33599716-33599766
NA,NA,4.69,5.37,5.44,5.11,4.80,4.80,5.11,5.58,5.73,4.89,3.68,4.03,4.14,4.88
5.82,5.82,4.70,4.02,3.90,3.75,4.81,5.58,5.58,5.11,4.65,4.86,5.11,5.22,5.35,4.46
4.81,5.15,5.08,5.36,5.82,5.57,4.36,4.24,5.03,5.57,5.02,5.19,5.34,5.34,5.27,4.79
NA,NA
>chr6:36387033-36387083
NA,NA,4.76,3.68,4.03,4.61,5.23,5.76,5.32,4.80,5.02,5.46,5.52,4.46,4.12,4.12
5.21,5.89,5.99,5.86,4.67,4.24,4.86,4.65,5.11,5.57,5.73,4.24,3.85,5.10,5.73,5.85
5.17,4.95,5.33,5.14,4.43,4.51,5.53,5.62,4.67,4.24,5.73,5.57,4.81,4.46,4.79,5.84
NA,NA
>chr6:37857218-37857268
NA,NA,4.84,5.19,5.56,5.14,4.50,4.31,4.03,5.37,5.91,4.75,3.84,5.08,5.19,4.89
4.76,4.81,4.19,4.12,3.63,4.89,5.66,5.53,5.11,5.57,5.73,5.11,5.22,5.80,5.29,4.67
4.50,4.63,4.31,4.51,4.84,5.53,5.34,5.02,4.73,4.69,5.37,5.44,5.11,4.65,5.37,4.88
NA,NA
>chr6:37857312-37857362
NA,NA,4.86,4.78,5.10,5.49,4.99,4.65,4.93,5.49,6.00,5.32,4.99,5.02,4.27,4.69
5.46,6.00,5.22,3.75,2.85,4.75,5.73,5.58,5.11,5.53,5.62,4.67,3.34,4.52,5.19,4.97
4.65,4.74,4.74,4.80,4.02,4.52,5.21,5.20,5.50,5.05,5.17,5.62,6.07,5.79,4.86,4.24
NA,NA
>chr6:37857503-37857553
NA,NA,5.40,4.72,4.98,5.47,5.34,4.46,4.12,4.12,5.60,6.00,5.35,4.46,4.33,4.97
5.88,5.53,4.86,4.24,3.85,5.10,5.73,5.58,5.11,5.53,5.62,4.67,4.49,5.32,5.43,4.93
4.93,5.43,5.40,4.54,4.33,5.55,5.62,4.24,3.85,4.95,5.60,6.00,5.40,4.74,4.65,4.97
NA,NA
>chr6:37954791-37954841
NA,NA,5.30,5.15,4.69,4.46,4.79,4.46,4.12,4.75,5.66,5.89,4.72,4.74,5.00,5.14
5.47,5.56,5.29,4.67,4.43,3.75,4.36,5.58,5.58,5.11,4.65,5.37,5.00,4.33,4.51,4.65
5.40,6.00,5.40,4.35,3.63,3.79,4.80,4.80,3.79,4.75,5.73,5.58,4.93,4.80,4.43,4.51
NA,NA
>chr6:38229264-38229314
NA,NA,4.36,2.85,4.12,5.60,5.52,5.38,5.54,5.37,4.88,4.80,5.74,5.93,5.40,4.27
3.79,4.80,5.40,4.72,3.90,4.93,5.48,5.53,5.11,5.58,5.58,4.81,3.75,4.98,5.75,5.79
5.78,5.15,4.24,2.85,3.63,3.38,4.89,5.73,5.85,4.67,3.34,4.48,5.48,5.53,5.02,5.46
NA,NA
>chr6:38229419-38229469
NA,NA,5.50,5.50,5.23,5.27,5.74,5.93,5.15,4.63,3.75,4.33,5.46,5.30,5.11,5.58
5.58,4.36,2.85,3.63,3.38,4.89,5.66,5.53,5.11,5.57,5.82,5.00,4.33,4.97,5.69,5.13
5.08,4.57,5.32,5.69,5.54,5.32,5.23,5.23,4.96,4.36,3.90,4.02,4.70,5.91,5.43,4.33
NA,NA
>chr6:42515057-42515107
NA,NA,4.63,4.63,4.94,5.58,5.80,5.15,4.82,4.66,4.98,5.56,5.39,4.66,4.71,5.46
5.30,5.11,5.57,6.00,4.74,3.75,4.81,5.28,5.53,5.11,5.57,6.00,5.33,4.50,4.63,4.42
4.73,5.02,5.33,5.38,5.22,5.34,5.47,5.14,4.43,3.75,2.85,4.12,5.41,5.78,5.55,5.50
NA,NA
>chr6:51757649-51757699
NA,NA,4.72,4.85,5.30,5.90,5.40,4.92,4.80,4.50,4.52,4.80,4.43,4.36,4.46,5.35
5.22,4.98,5.20,5.26,4.99,5.32,5.69,4.65,5.11,5.57,5.73,4.24,4.38,5.42,5.56,5.24
5.30,5.41,4.12,3.79,4.80,5.76,6.07,5.48,4.48,4.14,5.30,5.66,5.02,4.96,5.39,5.32
NA,NA
>chr6:57290460-57290510
NA,NA,5.28,4.81,4.19,4.51,4.80,5.30,5.56,5.47,5.14,4.50,4.82,4.17,4.53,5.43
5.56,5.14,4.74,4.27,2.85,4.36,5.28,5.53,5.11,5.58,5.58,5.11,4.65,4.86,5.08,4.57
5.22,5.47,5.56,4.89,4.69,5.37,5.44,4.90,4.46,4.79,5.22,5.08,5.23,5.29,4.93,4.86
NA,NA
>chr6:57290595-57290645
NA,NA,5.29,5.56,5.47,4.98,4.72,5.40,5.76,5.79,4.86,5.11,5.10,5.74,6.20,5.84
4.33,3.75,4.05,3.68,3.38,4.89,5.66,5.53,5.11,5.58,5.58,4.36,3.75,5.22,5.50,4.46
3.84,3.63,3.38,3.38,3.38,4.35,4.74,4.80,4.93,5.49,5.73,5.11,5.31,5.38,4.84,4.94
NA,NA
>chr6:57440879-57440929
NA,NA,3.34,4.38,5.42,5.56,5.24,5.30,5.70,4.38,3.34,3.35,3.68,4.89,5.73,5.58
4.36,2.85,3.63,4.35,4.74,5.33,6.00,5.57,5.11,5.53,5.28,4.36,4.36,5.44,5.43,4.33
4.68,5.60,5.79,5.79,5.60,4.98,4.76,4.63,4.27,3.79,4.80,4.80,5.11,5.57,5.96,4.98
NA,NA
>chr6:57492063-57492113
NA,NA,5.23,5.29,5.04,4.57,3.74,4.52,5.19,5.20,5.80,5.58,5.02,4.93,4.37,4.42
5.40,6.01,4.89,4.53,4.86,5.41,5.69,4.65,5.11,5.58,5.58,4.36,2.85,4.75,5.73,5.73
4.75,3.79,5.53,5.48,4.81,3.75,3.64,4.82,5.58,4.97,4.65,4.95,5.42,5.08,4.84,5.31
NA,NA
>chr6:58146472-58146522
NA,NA,5.46,5.52,4.46,4.36,4.43,5.33,5.76,5.20,5.33,5.62,5.55,4.33,3.75,4.65
5.31,5.42,4.94,4.19,4.12,4.75,5.66,5.53,5.11,5.58,5.73,5.10,3.85,3.34,4.52,5.45
5.08,5.27,5.74,5.56,5.40,5.10,5.08,5.41,4.52,4.02,4.68,5.04,4.67,4.83,5.08,5.33
NA,NA
>chr6:73290353-73290403
NA,NA,5.34,4.99,5.15,5.50,5.73,5.80,5.58,4.97,4.63,4.36,4.02,4.80,4.74,4.35
4.05,4.65,5.05,5.50,5.73,5.10,5.11,4.86,4.65,5.11,5.58,5.73,4.70,4.03,4.61,5.23
4.89,4.39,4.43,5.14,5.47,5.67,5.43,5.02,5.14,6.02,5.66,4.89,3.38,3.38,4.05,4.65
NA,NA
>chr6:73290405-73290455
NA,NA,5.42,4.97,4.63,4.74,3.85,4.24,4.86,5.54,4.72,3.90,4.93,5.49,6.00,5.33
4.74,4.27,3.79,4.65,4.86,4.24,4.67,5.85,5.58,5.11,5.53,5.62,5.17,4.97,5.03,4.24
4.36,5.57,5.73,4.24,3.85,4.05,4.76,5.21,5.89,5.99,5.44,4.36,3.75,4.43,4.80,4.93
NA,NA
>chr6:75319506-75319556
NA,NA,6.01,5.46,4.33,4.68,5.69,5.84,5.41,4.86,4.53,4.57,4.65,4.93,5.48,5.53
5.11,5.57,5.96,4.97,4.33,5.00,5.37,4.65,5.11,5.57,5.73,5.33,5.37,5.30,4.51,4.69
4.76,4.31,4.81,5.48,5.53,3.79,4.27,5.40,6.00,5.46,4.69,4.46,5.50,5.35,4.46,4.03
NA,NA
>chr6:81230046-81230096
NA,NA,5.27,5.45,4.89,5.00,5.40,5.41,5.24,5.56,5.42,4.76,4.05,3.85,3.95,4.89
5.56,5.74,4.95,4.53,5.46,5.31,5.11,5.73,5.57,5.11,4.65,5.69,5.33,4.85,4.85,4.30
5.14,6.02,5.66,4.75,3.79,4.80,5.76,5.79,5.69,5.41,4.86,4.78,5.31,5.46,4.53,5.00
NA,NA
>chr6:82365505-82365555
NA,NA,5.84,5.32,5.76,6.07,5.48,4.93,3.90,4.72,5.89,5.28,4.81,4.46,4.79,5.27
5.27,4.79,5.22,5.08,4.79,4.46,4.81,5.58,5.58,5.11,4.65,5.69,5.33,4.43,4.51,4.65
5.37,5.36,5.23,5.50,4.99,5.15,5.94,5.94,5.55,5.76,5.53,5.69,5.33,4.85,4.46,4.03
NA,NA
>chr6:120524085-120524135
NA,NA,4.89,4.53,4.57,5.04,5.00,4.68,4.93,5.49,5.96,4.98,4.76,4.63,4.27,3.84
4.27,5.27,5.99,5.91,4.75,2.85,4.36,5.28,5.53,5.11,5.58,5.85,5.17,5.05,5.31,4.84
5.38,5.80,5.20,5.03,4.69,4.46,5.45,5.43,5.49,5.50,5.15,4.27,4.90,5.28,5.53,5.11
NA,NA
>chr6:132235668-132235718
NA,NA,4.02,4.68,4.86,4.53,4.89,5.45,5.27,5.50,5.23,5.36,5.82,5.49,4.48,4.03
5.20,5.62,5.33,5.20,5.62,4.24,4.67,5.62,5.53,5.11,5.58,5.73,4.89,4.05,4.65,5.05
5.50,5.73,5.50,5.73,5.50,5.73,5.50,5.73,5.31,4.42,4.68,5.69,5.84,5.33,4.74,4.35
NA,NA
>chr6:132235819-132235869
NA,NA,5.32,5.32,5.84,5.50,5.40,4.35,3.68,3.35,4.14,5.31,5.38,4.84,5.40,5.35
4.77,4.77,5.35,5.84,5.15,4.27,4.90,5.58,5.58,5.11,5.53,5.28,4.36,4.36,5.57,5.82
5.00,4.61,4.96,5.19,5.53,5.22,5.52,5.46,5.02,5.53,5.62,4.67,3.34,3.35,4.70,5.73
NA,NA
>chr6:145823718-145823768
NA,NA,4.31,4.63,4.93,4.80,4.63,4.92,4.93,4.97,4.80,4.63,4.73,4.78,5.31,5.46
5.24,5.41,5.67,4.80,4.14,5.01,5.48,5.53,5.11,5.58,5.73,4.89,4.05,4.06,3.64,4.54
5.40,5.43,5.24,5.66,5.94,5.32,5.20,4.98,5.30,5.66,5.24,5.43,5.53,4.95,4.33,4.51
NA,NA
>chr6:149010437-149010487
NA,NA,4.62,4.42,4.81,5.48,6.07,5.76,5.76,5.76,5.76,6.01,5.82,5.27,4.82,4.66
4.74,5.84,5.67,5.00,4.33,4.97,5.60,4.65,5.11,5.57,5.73,4.24,4.25,4.85,5.14,5.33
4.95,4.85,4.84,4.76,4.80,4.97,5.41,5.84,5.84,5.41,5.00,4.67,4.85,4.74,4.64,4.86
NA,NA
>chr6:151951510-151951560
NA,NA,4.12,4.12,4.46,5.52,5.46,5.02,4.80,5.32,5.14,5.27,5.82,6.01,6.07,5.48
4.48,3.34,4.67,5.62,5.53,5.11,5.28,5.53,5.11,5.58,5.58,5.11,4.80,4.80,5.11,5.58
5.58,5.11,4.80,5.32,5.84,5.23,5.30,4.85,4.72,4.77,4.73,4.42,4.81,5.58,5.58,5.11
NA,NA
>chr6:154708589-154708639
NA,NA,5.14,4.86,4.78,5.30,5.94,5.94,5.94,5.20,5.03,4.24,2.85,3.63,4.89,5.91
5.99,5.27,5.14,6.02,5.62,4.67,4.24,5.73,5.57,5.11,5.53,5.66,4.89,3.63,3.84,4.27
5.27,5.82,5.30,5.11,5.57,5.96,4.97,4.82,5.33,4.89,3.84,3.63,4.76,5.41,5.08,5.27
NA,NA
>chr6:161339699-161339749
NA,NA,4.95,5.31,5.27,5.08,5.45,4.92,4.80,4.85,4.25,3.34,4.48,5.58,5.58,4.36
4.36,5.58,5.85,4.87,3.64,4.68,5.60,4.65,5.11,5.58,5.58,4.36,4.36,5.58,5.58,4.81
3.75,4.74,5.69,4.65,5.11,5.58,5.58,4.81,4.31,4.81,4.51,4.53,4.89,5.23,5.84,5.93
NA,NA
>chr6:166773794-166773844
NA,NA,5.08,4.90,5.58,5.58,5.01,4.14,4.88,5.88,5.55,4.71,4.58,4.89,5.19,5.34
5.34,5.34,4.97,4.69,3.75,4.36,5.28,5.53,5.11,5.57,5.73,4.24,3.85,5.10,5.82,5.96
4.68,4.42,5.56,5.41,4.93,4.73,4.69,3.75,4.36,5.28,6.02,5.14,5.02,4.99,4.65,4.92
NA,NA
>chr7:1001092-1001142
NA,NA,4.69,5.37,5.86,5.17,4.30,4.27,4.90,5.58,5.73,4.89,3.68,4.03,4.14,4.88
5.82,5.57,4.90,4.46,4.79,4.46,4.81,5.58,5.58,5.11,5.53,5.28,4.90,4.27,4.30,4.65
5.10,5.66,6.07,6.07,5.28,4.81,4.46,4.79,5.27,5.27,4.79,4.46,4.81,5.46,5.52,5.38
NA,NA
>chr7:16694851-16694901
NA,NA,6.00,5.82,4.89,3.38,3.38,3.38,3.68,3.35,3.34,3.85,4.74,5.40,5.50,5.84
6.02,5.66,4.75,4.12,3.75,4.74,5.69,4.65,5.11,5.58,5.58,4.36,4.36,5.58,5.73,4.89
3.68,4.05,4.42,4.62,4.58,4.03,4.06,4.05,4.76,5.21,4.97,4.65,5.10,5.73,5.58,4.90
NA,NA
>chr7:16694886-16694936
NA,NA,4.03,4.06,4.05,4.76,5.21,4.97,4.65,5.10,5.73,5.58,4.90,5.08,5.34,4.97
4.63,4.82,4.61,5.23,4.89,4.90,5.28,5.53,5.11,5.57,5.73,4.24,4.25,5.35,5.50,5.84
5.53,4.86,4.24,3.85,4.05,3.38,4.35,4.74,4.80,4.02,4.70,5.66,5.53,5.02,5.46,6.00
NA,NA
>chr7:19998268-19998318
NA,NA,3.38,4.89,5.66,6.07,5.76,4.80,5.02,5.30,5.44,4.96,5.02,5.30,5.15,4.69
4.27,4.30,5.24,5.58,4.97,5.17,5.62,5.53,5.11,5.58,5.85,4.67,4.49,5.48,5.93,5.40
4.35,3.68,4.05,4.51,4.82,5.66,5.56,4.42,3.75,4.65,5.31,5.08,4.33,4.87,5.86,5.37
NA,NA
>chr7:39629202-39629252
NA,NA,5.21,5.89,5.82,5.30,3.79,4.27,4.74,4.67,5.29,5.23,5.84,6.02,5.62,4.67
4.24,4.86,4.65,5.11,5.44,5.37,5.33,5.73,5.57,5.11,4.65,5.69,5.33,4.74,4.36,4.02
3.90,4.72,5.89,5.28,4.81,4.19,4.94,5.34,5.08,4.90,5.58,5.58,4.81,4.19,4.94,5.34
NA,NA
>chr7:43909766-43909816
NA,NA,4.86,4.65,5.11,5.28,5.53,5.02,5.30,5.08,5.13,5.46,5.65,4.98,4.94,5.31
5.32,5.13,5.37,5.44,4.36,4.36,5.28,5.53,5.11,5.58,5.58,4.90,4.27,5.02,5.43,5.91
5.60,4.95,4.43,4.62,5.06,5.09,4.63,4.35,3.38,3.63,3.79,4.65,5.37,5.36,5.08,5.70
NA,NA
>chr7:43909916-43909966
NA,NA,4.65,5.11,5.28,5.89,4.72,4.74,5.69,5.79,6.07,5.66,4.89,3.63,3.84,5.08
5.19,4.96,4.77,4.72,4.51,4.81,5.58,5.58,5.11,5.53,5.28,5.11,4.65,4.86,5.33,5.54
5.54,5.33,5.62,5.55,4.33,3.75,4.81,5.48,6.07,5.79,5.69,5.41,5.04,4.63,4.88,5.37
NA,NA
>chr7:85815205-85815255
NA,NA,4.80,5.11,5.28,6.02,5.14,5.15,5.50,5.49,4.99,5.22,5.33,5.26,4.99,5.04
4.92,4.85,4.68,4.42,4.05,4.70,5.66,5.53,5.11,5.57,5.73,5.08,4.51,5.19,5.34,5.08
4.90,5.58,5.58,5.01,4.61,5.08,5.70,4.98,4.64,4.86,4.63,4.03,3.68,3.38,3.38,3.38
NA,NA
>chr7:86946991-86947041
NA,NA,4.80,4.02,4.52,5.21,5.89,5.82,5.30,5.11,5.57,5.73,5.33,5.37,5.30,4.51
5.22,5.50,5.84,5.93,5.37,5.33,4.86,4.65,5.11,5.58,5.58,4.81,3.75,4.74,5.00,5.14
5.75,5.16,5.27,5.53,5.39,4.93,4.73,4.69,4.39,4.27,5.02,4.99,5.04,5.29,5.90,5.65
NA,NA
>chr7:92328463-92328513
NA,NA,4.38,4.49,5.32,5.39,4.96,4.61,4.95,5.74,5.34,5.38,5.89,5.66,4.75,2.85
2.85,3.63,4.89,5.73,5.85,4.67,4.24,5.73,5.57,5.11,5.53,5.62,4.67,3.34,4.48,5.49
5.73,4.24,4.25,5.35,5.94,5.22,5.11,4.86,5.54,5.38,5.34,5.47,5.14,5.00,4.93,5.00
NA,NA
>chr7:92382391-92382441
NA,NA,5.52,5.60,4.12,2.85,4.24,5.03,5.20,5.84,6.01,4.94,4.18,3.75,4.81,5.48
5.53,5.11,5.58,5.58,4.48,3.34,4.67,5.62,5.53,5.11,5.58,5.73,4.75,2.85,4.36,5.28
6.07,5.76,5.32,5.76,5.23,4.61,4.82,5.15,5.94,5.40,4.42,4.54,5.29,5.32,5.84,5.94
NA,NA
>chr7:92382436-92382486
NA,NA,5.94,5.22,4.51,5.30,5.37,5.13,5.48,5.93,5.15,4.82,4.61,5.23,5.76,5.32
5.32,5.84,4.79,4.46,4.12,4.75,5.73,5.58,5.11,5.53,5.62,4.67,3.34,4.48,5.58,5.58
5.11,5.53,5.66,4.75,3.84,4.27,5.02,5.43,6.01,5.84,5.20,5.58,4.82,3.64,4.54,5.47
NA,NA
>chr7:99182560-99182610
NA,NA,4.36,4.24,5.03,5.57,4.99,5.04,4.92,4.85,4.76,4.89,5.41,5.56,4.42,4.54
5.52,5.79,5.78,5.41,4.12,2.85,4.36,5.28,5.53,5.11,5.58,5.85,5.17,4.97,5.03,5.02
4.80,5.40,5.38,5.35,5.84,5.20,5.19,4.52,4.14,5.31,5.41,4.89,4.58,4.77,5.31,5.74
NA,NA
>chr7:123354790-123354840
NA,NA,5.85,5.58,5.11,5.53,5.66,4.70,4.05,4.42,4.62,4.76,4.85,4.92,4.74,3.75
4.81,5.30,5.56,5.24,5.33,4.89,4.90,5.58,5.58,5.11,5.53,5.62,4.67,4.24,4.86,4.65
5.11,5.58,5.73,4.89,3.63,3.84,4.89,5.23,5.36,5.88,5.20,5.33,5.13,5.69,4.98,4.76
NA,NA
>chr7:123354797-123354847
NA,NA,4.42,4.62,4.76,4.85,4.92,4.74,3.75,4.81,5.30,5.56,5.24,5.33,4.89,4.90
5.58,5.58,5.11,5.53,5.62,4.67,4.24,4.86,4.65,5.11,5.58,5.73,4.89,3.63,3.84,4.89
5.23,5.36,5.88,5.20,5.33,5.13,5.69,4.98,4.76,4.63,4.35,3.38,3.63,2.85,4.36,5.57
NA,NA
>chr7:132738733-132738783
NA,NA,4.75,5.66,5.89,4.72,4.74,6.00,5.49,4.81,4.42,4.73,5.02,5.33,5.50,4.99
4.30,4.65,4.05,4.89,5.66,5.53,5.11,5.58,5.58,5.11,5.53,5.48,4.48,4.03,5.37,5.30
5.02,5.15,5.08,4.61,4.82,5.15,5.50,4.46,4.90,5.57,5.73,5.11,5.30,5.94,5.94,5.94
NA,NA
>chr7:143210093-143210143
NA,NA,5.40,4.80,5.11,5.58,5.58,4.90,4.46,5.23,5.40,4.63,4.63,5.04,4.93,5.00
4.93,5.00,4.68,4.02,3.68,4.89,5.66,5.53,5.11,5.58,5.58,4.36,2.85,3.63,3.38,4.89
5.73,5.58,4.36,2.85,3.63,4.89,5.73,5.73,4.75,3.84,4.27,5.27,5.99,5.62,5.01,4.14
NA,NA
>chr7:145787173-145787223
NA,NA,5.22,5.94,5.84,5.20,5.19,4.65,4.51,4.77,5.40,5.46,4.93,3.95,4.67,5.86
5.37,4.69,4.86,4.93,5.00,5.41,6.00,5.57,5.11,5.53,5.28,4.36,4.24,5.30,5.42,4.97
4.63,4.74,3.85,4.24,4.86,4.65,5.11,5.28,5.89,4.72,4.98,5.56,5.43,4.53,4.17,4.82
NA,NA
>chr7:158200926-158200976
NA,NA,5.31,4.84,5.19,5.56,5.14,4.97,4.85,4.82,5.41,5.67,5.27,5.23,4.89,4.90
5.58,5.73,5.10,4.65,4.30,4.27,4.90,5.58,5.58,5.11,5.53,5.66,4.89,3.63,4.12,4.46
4.79,5.27,5.27,5.50,5.22,4.51,5.53,5.66,4.75,2.85,4.36,5.58,5.58,5.11,5.53,5.48
NA,NA
>chr7:158200946-158200996
NA,NA,4.90,5.58,5.58,5.11,5.53,5.66,4.89,3.63,4.12,4.46,4.79,5.27,5.27,5.50
5.22,4.51,5.53,5.66,4.75,2.85,4.36,5.58,5.58,5.11,5.53,5.48,4.93,4.80,4.85,4.85
5.05,5.31,4.84,5.38,5.31,5.11,4.86,5.53,5.76,5.55,5.55,5.76,5.32,4.80,3.79,3.63
NA,NA
>chr8:23038968-23039018
NA,NA,4.36,4.46,4.79,5.84,5.53,5.37,5.36,5.08,5.70,5.24,4.30,4.82,5.22,4.79
5.08,4.66,4.74,5.00,4.68,4.93,5.48,5.53,5.11,5.58,5.58,5.11,4.80,4.80,5.11,5.44
5.99,5.74,5.50,5.20,5.21,4.95,4.43,4.21,4.21,4.43,4.05,4.35,4.74,4.80,4.52,5.15
NA,NA
>chr8:29624622-29624672
NA,NA,6.02,5.28,4.36,2.85,3.63,3.38,4.89,5.66,5.53,3.79,4.27,4.74,4.67,5.00
5.41,5.69,5.54,5.38,4.79,4.46,4.90,5.58,5.58,5.11,5.53,5.66,5.10,3.85,3.95,4.73
5.02,5.34,5.88,5.32,4.80,5.11,5.58,5.58,4.36,4.36,5.58,5.58,4.90,5.08,5.23,5.24
NA,NA
>chr8:30028014-30028064
NA,NA,4.82,5.33,4.89,3.84,3.63,4.35,4.63,4.97,5.31,5.32,4.49,4.67,5.86,5.37
4.03,4.52,5.19,4.97,4.65,5.10,5.73,5.58,5.11,5.53,5.28,4.36,4.36,5.28,5.53,5.11
5.58,5.58,5.11,5.53,5.28,4.90,4.46,4.79,5.38,5.89,5.66,4.70,4.02,4.65,4.99,5.26
NA,NA
>chr8:30028023-30028073
NA,NA,5.32,4.49,4.67,5.86,5.37,4.03,4.52,5.19,4.97,4.65,5.10,5.73,5.58,5.11
5.53,5.28,4.36,4.36,5.28,5.53,5.11,5.58,5.58,5.11,5.53,5.28,4.90,4.46,4.79,5.38
5.89,5.66,4.70,4.02,4.65,4.99,5.26,5.20,5.13,5.37,5.44,5.11,5.53,5.62,5.17,4.97
NA,NA
>chr8:43359681-43359731
NA,NA,4.03,5.37,5.30,3.79,3.63,3.38,4.76,5.60,6.00,5.22,4.36,4.56,4.80,4.80
5.15,5.62,6.07,6.07,5.28,4.36,4.36,5.58,5.58,5.11,5.53,5.66,4.70,3.35,4.14,5.22
5.35,4.77,4.36,3.90,4.92,5.19,4.97,5.17,5.62,6.07,6.07,5.66,4.89,3.63,2.85,4.36
NA,NA
>chr8:49542342-49542392
NA,NA,5.19,5.34,5.88,5.32,5.32,5.76,5.55,5.79,5.40,4.49,3.85,4.05,4.35,4.63
4.73,4.68,4.85,5.29,4.95,5.17,5.62,5.53,5.11,5.58,5.85,5.17,4.30,4.82,4.66,3.90
4.93,5.48,6.07,5.76,4.80,5.11,5.57,5.73,5.33,5.37,5.93,5.88,4.97,4.84,5.56,5.94
NA,NA
>chr8:68494873-68494923
NA,NA,4.73,4.63,4.52,3.90,4.36,4.96,5.23,5.23,4.94,5.08,5.50,5.22,4.39,4.46
5.50,5.22,4.39,4.46,5.45,4.89,5.08,5.73,5.57,5.11,5.53,5.28,4.36,2.85,3.63,3.38
4.76,5.21,4.97,5.17,5.80,5.82,5.36,5.16,5.52,4.54,4.42,5.31,5.73,5.50,5.05,4.65
NA,NA
>chr8:75514052-75514102
NA,NA,4.65,4.93,5.62,5.99,5.27,4.27,4.90,5.44,5.37,4.69,4.89,5.56,5.47,4.92
4.63,5.05,5.10,5.23,4.89,4.90,5.28,5.53,5.11,5.58,5.58,4.81,4.46,4.79,5.84,5.32
4.80,3.79,4.75,5.73,5.58,4.48,4.14,5.22,5.94,5.22,4.51,5.53,5.66,4.75,4.12,3.75
NA,NA
>chr8:77704733-77704783
NA,NA,4.12,5.21,5.20,5.50,5.05,5.17,5.62,5.53,5.11,5.28,5.53,5.11,5.44,5.99
5.89,5.58,4.82,4.33,5.38,5.31,5.11,5.73,5.57,5.11,5.53,5.66,4.70,4.02,3.90,3.75
4.81,5.28,6.02,5.88,4.97,4.33,4.06,5.10,5.73,5.58,4.81,4.46,4.79,4.46,4.39,4.43
NA,NA
>chr8:80700908-80700958
NA,NA,5.15,5.84,5.35,4.46,4.81,5.30,5.44,4.66,4.03,4.06,5.10,5.82,6.00,5.33
4.74,4.36,3.35,4.14,5.10,5.05,5.17,5.85,5.58,5.11,5.53,5.66,4.89,3.68,4.05,4.31
4.76,4.63,4.52,4.80,4.85,4.85,4.95,5.20,5.13,5.37,6.01,5.79,5.69,5.33,4.43,3.75
NA,NA
>chr8:80701013-80701063
NA,NA,4.82,4.85,4.93,4.63,4.92,5.29,5.32,5.50,5.73,5.94,5.66,5.24,5.43,5.40
4.54,4.33,5.84,5.93,4.84,4.21,5.15,5.62,5.53,5.11,5.58,5.58,5.01,4.61,5.23,4.89
3.84,4.27,5.40,5.50,5.27,4.99,5.27,5.82,6.01,6.07,5.28,4.36,4.36,5.58,5.85,4.67
NA,NA
>chr8:80701043-80701093
NA,NA,3.84,4.27,5.40,5.50,5.27,4.99,5.27,5.82,6.01,6.07,5.28,4.36,4.36,5.58
5.85,4.67,3.34,4.52,5.45,5.08,5.36,5.82,5.57,5.11,5.53,5.48,5.01,4.17,4.61,4.95
4.92,5.10,5.71,5.94,5.40,4.27,3.79,4.65,5.69,4.74,3.75,4.36,4.43,5.33,5.76,5.20
NA,NA
>chr8:92331487-92331537
NA,NA,4.51,4.98,5.89,5.48,4.48,3.34,4.25,4.84,4.76,4.98,5.60,5.53,5.84,4.79
5.38,5.54,5.69,5.33,4.43,3.75,4.36,5.28,5.53,5.11,5.57,6.00,4.74,4.36,4.77,5.52
5.60,4.52,4.05,4.42,4.62,4.58,4.71,5.46,6.01,6.07,5.66,4.75,2.85,2.85,4.27,5.40
NA,NA
>chr8:104108217-104108267
NA,NA,3.79,4.80,5.40,4.98,4.51,4.31,4.05,4.52,5.21,5.89,5.82,5.30,5.11,5.58
5.58,4.81,4.19,4.51,4.31,4.81,5.48,5.53,5.11,5.58,5.58,4.36,2.85,4.75,5.66,6.07
6.07,5.28,4.36,4.36,5.44,5.43,5.13,4.97,5.08,3.84,4.75,5.73,5.58,4.81,4.19,4.94
NA,NA
>chr8:107308571-107308621
NA,NA,5.46,5.52,5.38,5.89,5.28,4.90,4.46,4.79,5.22,5.08,4.79,5.22,5.08,4.79
5.38,5.54,4.86,5.33,5.54,5.54,5.33,5.73,5.57,5.11,5.53,5.28,4.90,4.46,4.79,5.38
5.40,4.80,5.11,5.57,5.73,5.33,5.37,5.44,5.11,4.80,5.32,5.14,5.27,5.82,5.30,5.02
NA,NA
>chr8:108596072-108596122
NA,NA,5.53,5.02,5.03,5.57,4.99,4.65,4.02,4.36,4.74,4.67,4.92,4.63,4.92,5.29
5.41,5.82,5.93,5.14,4.30,5.17,5.62,5.53,5.11,5.58,5.85,5.17,4.97,5.58,5.24,4.30
4.82,5.22,5.52,5.60,4.76,3.68,4.05,4.42,4.29,4.77,5.56,5.38,4.84,5.31,5.74,5.82
NA,NA
>chr8:109080650-109080700
NA,NA,5.69,5.79,6.07,5.62,4.87,4.33,5.38,5.31,5.11,5.62,5.20,4.03,4.52,5.19
4.97,5.17,5.62,6.07,6.01,5.37,5.33,5.73,5.57,5.11,5.53,5.28,5.11,4.80,4.80,5.11
5.28,6.02,5.88,4.97,5.13,5.46,6.01,6.07,5.28,4.36,4.36,5.58,5.85,5.17,4.97,5.03
NA,NA
>chr8:109080861-109080911
NA,NA,5.27,5.99,5.44,4.81,4.46,5.52,5.40,4.52,3.34,4.67,5.85,5.85,5.17,4.30
4.27,4.90,5.57,5.96,4.68,3.64,4.87,5.62,5.53,5.11,5.58,5.58,4.81,3.75,4.42,5.40
5.80,5.40,4.67,4.61,4.73,4.99,5.96,5.57,4.81,3.75,4.74,6.00,5.57,5.11,4.65,5.69
NA,NA
>chr8:111842775-111842825
NA,NA,5.32,5.84,5.23,4.89,4.69,5.37,5.30,5.11,5.58,5.58,4.93,3.90,3.75,4.81
5.44,5.43,5.13,5.38,5.31,5.11,4.86,4.65,5.11,5.57,5.73,5.11,5.31,5.41,4.89,4.58
4.03,4.87,5.62,5.53,5.11,5.28,6.02,5.88,5.34,5.19,4.80,4.84,4.97,5.88,6.02,5.62
NA,NA
>chr8:111842829-111842879
NA,NA,6.07,5.76,5.76,6.01,5.37,5.33,5.13,5.84,5.41,4.86,3.95,3.85,4.95,5.60
5.52,5.38,5.54,5.37,4.88,4.88,5.37,4.65,5.11,5.57,5.73,4.24,4.67,5.86,5.99,5.27
4.82,5.22,5.52,5.46,4.24,4.24,5.46,5.52,4.46,4.81,5.03,5.89,5.99,5.44,5.11,4.80
NA,NA
>chr8:117124797-117124847
NA,NA,4.73,4.63,4.74,4.06,4.33,5.08,5.30,4.69,4.27,5.02,4.99,5.22,5.33,4.95
5.17,5.80,5.73,4.24,3.85,5.10,5.66,5.53,5.11,5.58,5.58,4.81,4.46,5.34,5.47,5.22
4.57,3.74,3.35,4.70,5.66,5.53,5.11,5.28,6.07,6.01,5.37,4.03,4.31,4.63,4.76,4.31
NA,NA
>chr8:121391219-121391269
NA,NA,5.30,5.11,5.57,5.73,5.08,4.57,5.22,5.33,4.95,4.85,4.85,4.67,5.29,5.80
5.84,5.15,4.27,4.69,5.15,5.08,5.36,5.82,5.57,5.11,5.53,5.66,4.70,4.02,4.65,4.99
5.02,5.14,5.93,5.37,4.69,4.93,5.42,5.42,5.17,5.04,4.57,5.00,5.32,5.39,4.66,4.71
NA,NA
>chr8:121637953-121638003
NA,NA,3.68,4.89,5.73,5.73,4.70,4.03,4.61,5.08,5.70,5.24,5.05,5.50,5.20,5.03
5.02,4.65,5.60,4.98,4.81,4.51,5.08,4.86,4.65,5.11,5.57,5.82,5.36,5.43,5.30,4.14
4.48,5.58,5.58,4.36,4.24,5.15,5.78,5.55,4.89,4.90,5.58,5.85,5.17,4.95,5.31,4.95
NA,NA
>chr8:121745196-121745246
NA,NA,4.82,4.66,4.98,5.33,4.95,5.24,5.70,5.78,5.78,5.45,4.65,4.31,4.63,5.05
5.10,5.08,5.15,5.02,4.80,4.80,5.11,5.28,5.53,5.11,5.57,6.00,5.32,4.73,4.84,4.97
5.08,3.84,3.63,4.35,5.40,5.50,4.46,4.90,5.57,6.00,5.33,4.85,4.25,4.49,5.20,4.95
NA,NA
>chr8:125486699-125486749
NA,NA,4.90,5.08,5.19,4.96,4.61,4.67,5.04,5.41,6.00,5.57,5.11,5.53,5.66,4.89
4.05,4.43,4.62,5.08,4.83,5.00,5.82,5.57,5.11,5.53,5.28,4.36,2.85,3.63,4.76,5.60
5.52,4.77,4.63,4.47,5.27,5.51,5.51,5.27,5.09,4.63,4.82,4.61,5.43,5.56,4.92,5.02
NA,NA
>chr8:126526361-126526411
NA,NA,5.11,5.30,5.66,4.82,4.51,4.63,4.50,4.67,5.29,5.23,5.84,5.53,5.69,5.41
4.86,3.95,4.38,5.65,5.52,4.46,4.81,5.58,5.58,5.11,5.53,5.48,5.01,4.14,4.88,5.82
5.57,5.11,4.65,5.69,4.74,4.66,5.38,5.55,5.78,5.41,4.76,3.63,2.85,4.36,5.58,5.73
NA,NA
>chr8:128181977-128182027
NA,NA,3.34,4.67,5.80,5.73,5.33,5.20,5.76,4.68,4.33,5.43,5.44,5.11,4.65,5.69
5.33,4.85,4.25,4.24,5.62,5.20,5.33,4.86,4.65,5.11,5.57,5.96,4.68,4.33,5.55,5.62
4.24,4.25,4.85,5.33,5.69,4.65,5.11,5.44,5.43,4.33,4.68,5.76,5.20,5.33,4.86,4.65
NA,NA
>chr8:128182000-128182050
NA,NA,5.11,5.57,5.96,4.68,4.33,5.55,5.62,4.24,4.25,4.85,5.33,5.69,4.65,5.11
5.44,5.43,4.33,4.68,5.76,5.20,5.33,4.86,4.65,5.11,5.57,5.96,4.68,4.33,5.55,5.62
4.24,4.67,5.80,5.73,5.33,5.20,5.76,4.68,4.33,5.43,5.44,5.11,4.65,5.69,5.33,4.85
NA,NA
>chr8:131390391-131390441
NA,NA,5.78,5.94,5.30,4.14,3.35,3.68,4.76,5.60,6.00,5.40,4.27,3.79,4.80,5.32
5.76,5.60,5.59,5.08,4.36,4.87,5.85,5.58,5.11,4.65,4.86,5.33,5.20,5.62,5.11,5.30
5.66,4.82,4.97,5.76,5.20,4.03,4.48,5.58,5.58,5.11,4.65,5.60,4.99,4.29,4.77,5.56
NA,NA
>chr8:131390497-131390547
NA,NA,5.79,4.86,4.24,4.67,5.85,5.58,4.90,5.08,4.97,4.84,5.56,5.94,5.78,5.15
4.24,3.75,4.69,4.76,4.31,4.05,4.70,5.73,5.58,5.11,5.53,5.66,4.70,4.03,4.61,5.08
5.45,4.52,4.14,5.22,6.01,4.89,5.00,5.48,5.34,5.22,5.08,5.50,5.22,4.39,4.46,4.79
NA,NA
>chr8:131577302-131577352
NA,NA,4.65,4.05,4.35,5.40,5.50,5.08,4.66,4.74,5.00,5.41,6.00,5.82,4.75,2.85
4.24,5.46,6.00,5.40,4.74,3.85,4.24,5.73,5.57,5.11,5.53,5.28,4.36,2.85,4.12,5.41
5.08,5.10,5.05,4.85,4.68,4.85,5.52,5.41,5.02,4.96,5.19,5.34,4.99,5.02,5.43,6.01
NA,NA
>chr8:134630660-134630710
NA,NA,4.88,5.82,5.57,5.11,5.30,5.82,5.41,5.33,5.14,4.50,4.82,4.17,4.33,4.97
5.60,5.53,5.84,5.23,5.40,4.63,4.88,5.82,5.57,5.11,5.53,5.48,5.01,4.14,4.14,5.01
5.49,5.82,4.88,4.88,5.82,5.57,5.11,5.53,5.48,4.93,4.80,4.50,4.82,4.14,4.80,5.53
NA,NA
>chr8:134630673-134630723
NA,NA,4.97,5.60,5.53,5.84,5.23,5.40,4.63,4.88,5.82,5.57,5.11,5.53,5.48,5.01
4.14,4.14,5.01,5.49,5.82,4.88,4.88,5.82,5.57,5.11,5.53,5.48,4.93,4.80,4.50,4.82
4.14,4.80,5.53,5.39,4.66,4.71,5.84,5.84,4.71,4.66,5.19,5.08,4.39,5.22,5.50,4.46
NA,NA
>chr8:134697921-134697971
NA,NA,5.86,5.17,4.95,5.33,5.14,4.85,4.25,3.34,4.48,5.49,5.73,5.33,5.37,5.30
5.11,5.57,5.96,4.98,4.51,4.19,4.81,5.28,5.53,5.11,5.58,5.85,4.67,3.34,3.35,3.68
4.35,5.40,6.00,5.46,4.69,4.89,5.33,4.82,4.85,5.30,5.56,5.48,4.49,3.85,4.95,5.41
NA,NA
>chr8:136789418-136789468
NA,NA,5.65,4.82,3.64,3.75,4.65,5.19,4.97,5.17,5.86,5.37,4.03,4.31,5.15,5.50
5.84,5.93,5.37,5.33,5.62,5.20,5.33,5.73,5.57,5.11,5.53,5.28,5.11,5.30,5.82,5.89
5.58,5.24,4.30,4.27,4.39,5.22,5.50,4.46,4.90,5.28,5.53,5.02,5.03,4.97,4.65,4.74
NA,NA
>chr8:138228474-138228524
NA,NA,5.89,4.98,4.51,4.92,5.29,4.95,5.17,5.62,5.89,4.72,4.74,6.00,5.49,4.48
4.14,5.10,5.05,5.17,5.62,5.53,5.11,5.28,5.53,5.11,5.58,5.85,5.17,4.95,5.31,5.27
5.43,5.30,4.78,4.73,4.63,4.31,4.63,5.15,5.94,5.40,4.84,4.97,5.34,5.34,5.19,4.89
NA,NA
>chr9:505716-505766
NA,NA,5.75,5.67,5.59,5.27,5.01,4.93,4.78,4.29,4.45,4.94,5.67,5.74,4.95,4.61
4.96,5.19,5.53,4.66,3.90,4.93,5.48,5.53,5.11,5.58,5.73,4.75,3.79,4.65,4.86,5.11
5.31,5.58,4.94,4.19,4.36,4.43,5.33,5.69,4.65,5.11,5.57,6.00,5.32,4.73,4.45,4.29
NA,NA
>chr9:505755-505805
NA,NA,5.11,5.57,6.00,5.32,4.73,4.45,4.29,4.85,5.47,5.34,5.38,5.65,5.46,4.71
4.70,5.22,5.65,5.18,4.85,4.33,5.00,5.82,5.57,5.11,5.53,5.48,4.81,4.31,4.76,4.63
4.82,4.14,4.14,5.01,5.58,5.58,4.81,4.46,4.79,5.08,4.84,4.94,5.31,5.56,4.98,4.66
NA,NA
>chr9:683721-683771
NA,NA,4.93,5.49,5.73,5.33,5.37,5.93,5.88,5.34,4.94,4.19,4.81,5.28,5.53,3.79
4.27,5.40,6.00,5.60,4.12,2.85,4.36,5.58,5.58,5.11,5.53,5.66,5.10,4.65,4.30,5.14
5.32,4.80,5.02,5.03,4.97,5.17,5.62,5.53,4.51,4.69,4.76,4.31,4.05,4.70,5.66,5.53
NA,NA
>chr9:683787-683837
NA,NA,5.50,5.08,4.84,4.51,4.98,5.69,5.13,5.33,5.37,5.30,5.11,5.57,5.73,5.11
5.10,5.73,5.50,5.05,4.65,5.10,5.73,5.58,5.11,5.53,5.28,4.36,4.24,5.15,5.78,5.55
4.89,3.84,4.75,5.73,5.58,4.36,4.36,5.57,6.00,4.74,3.75,4.81,5.28,6.02,5.76,5.55
NA,NA
>chr9:6428398-6428448
NA,NA,4.52,5.21,4.97,4.85,4.85,4.80,4.02,4.70,5.91,5.37,5.33,5.73,5.80,4.67
3.34,3.35,4.36,4.74,4.80,4.93,5.48,5.53,5.11,5.58,5.58,5.11,4.80,4.80,5.11,5.58
5.85,4.87,3.64,3.75,4.05,4.70,5.73,5.85,5.17,4.97,5.58,4.82,3.64,4.68,5.60,4.65
NA,NA
>chr9:6428424-6428474
NA,NA,4.80,4.80,5.11,5.58,5.85,4.87,3.64,3.75,4.05,4.70,5.73,5.85,5.17,4.97
5.58,4.82,3.64,4.68,5.60,4.65,5.11,5.58,5.58,5.11,5.53,5.28,4.81,3.75,3.90,4.02
4.70,5.73,5.85,4.67,3.34,4.48,5.48,5.53,3.79,4.75,5.66,6.02,5.76,5.55,5.78,5.70
NA,NA
>chr9:7042436-7042486
NA,NA,4.30,5.17,5.62,6.07,6.01,5.46,5.13,5.08,5.30,4.69,4.46,5.23,5.29,4.74
4.66,4.82,4.30,4.65,4.05,4.89,5.66,5.53,5.11,5.57,5.82,4.88,4.88,5.67,5.84,4.74
3.75,4.81,5.58,5.58,4.90,4.46,5.50,5.40,4.74,4.65,4.97,5.21,4.12,3.79,4.65,5.60
NA,NA
>chr9:68727049-68727099
NA,NA,4.69,5.03,5.57,4.99,5.04,5.00,4.68,4.52,4.63,4.76,4.92,5.40,5.31,4.97
4.63,4.35,3.38,3.63,2.85,4.36,5.28,5.53,5.11,5.58,5.58,4.36,2.85,3.63,3.38,3.38
3.38,4.35,4.74,5.33,6.00,5.49,5.01,4.14,4.88,5.82,5.57,5.11,4.80,5.32,5.14,5.27
NA,NA
>chr9:68727371-68727421
NA,NA,4.93,4.80,4.63,4.93,4.37,3.64,4.82,5.58,5.89,5.74,5.62,5.11,5.31,5.38
5.13,5.43,5.44,4.36,2.85,4.75,5.66,5.53,5.11,5.57,5.82,4.88,4.63,5.04,4.68,4.02
4.70,5.82,5.96,4.98,4.63,4.92,4.67,4.74,4.35,3.38,3.63,3.79,5.30,5.46,4.33,4.54
NA,NA
>chr9:69066074-69066124
NA,NA,4.69,5.03,5.57,4.99,5.04,5.00,4.68,4.52,4.63,4.76,4.92,5.40,5.31,4.97
4.63,4.35,3.38,3.63,2.85,4.36,5.28,5.53,5.11,5.58,5.58,4.36,2.85,3.63,3.38,3.38
3.38,4.35,4.74,5.33,6.00,5.49,5.01,4.14,4.88,5.82,5.57,5.11,4.80,5.32,5.14,5.27
NA,NA
>chr9:69066396-69066446
NA,NA,4.93,4.80,4.63,4.93,4.37,3.64,4.82,5.58,5.89,5.74,5.62,5.11,5.31,5.38
5.13,5.43,5.44,4.36,2.85,4.75,5.66,5.53,5.11,5.57,5.82,4.88,4.63,5.04,4.68,4.02
4.70,5.82,5.96,4.98,4.63,4.92,4.67,4.74,4.35,3.38,3.63,3.79,5.30,5.46,4.33,4.54
NA,NA
>chr9:70387193-70387243
NA,NA,5.17,5.04,4.57,5.00,5.20,5.26,4.99,5.22,5.56,5.19,4.84,5.31,5.49,5.28
5.54,5.02,4.92,5.56,5.46,4.53,5.00,5.82,5.57,5.11,5.53,5.62,4.67,4.49,5.48,5.93
5.15,4.82,4.14,4.88,5.37,4.65,5.11,5.58,5.58,5.11,4.65,5.69,5.41,4.97,4.37,4.33
NA,NA
>chr9:70387209-70387259
NA,NA,4.92,5.56,5.46,4.53,5.00,5.82,5.57,5.11,5.53,5.62,4.67,4.49,5.48,5.93
5.15,4.82,4.14,4.88,5.37,4.65,5.11,5.58,5.58,5.11,4.65,5.69,5.41,4.97,4.37,4.33
5.55,5.76,4.98,4.76,4.63,4.27,3.84,4.89,5.55,5.79,5.75,5.22,4.73,4.84,5.08,5.42
NA,NA
>chr9:72695057-72695107
NA,NA,4.80,5.32,5.88,5.19,4.89,4.75,4.76,4.81,4.98,5.89,5.66,4.75,3.84,4.46
5.45,4.89,5.08,5.73,5.57,4.36,4.36,5.58,5.58,5.11,4.65,5.69,4.74,3.75,4.81,5.58
5.58,5.11,4.65,4.86,5.08,4.57,4.65,4.52,4.63,4.76,4.80,4.97,4.68,4.52,4.63,4.73
NA,NA
>chr9:72695065-72695115
NA,NA,4.98,5.89,5.66,4.75,3.84,4.46,5.45,4.89,5.08,5.73,5.57,4.36,4.36,5.58
5.58,5.11,4.65,5.69,4.74,3.75,4.81,5.58,5.58,5.11,4.65,4.86,5.08,4.57,4.65,4.52
4.63,4.76,4.80,4.97,4.68,4.52,4.63,4.73,4.93,5.19,5.53,4.66,4.74,4.92,4.63,4.80
NA,NA
>chr9:73099818-73099868
NA,NA,4.89,4.53,4.89,5.67,5.47,4.94,4.72,4.77,4.96,5.19,5.08,4.90,5.28,6.07
5.76,5.76,6.01,5.82,5.27,4.27,4.90,5.28,5.53,5.11,5.58,5.85,5.17,5.05,5.50,5.20
5.03,4.24,4.36,5.57,5.73,4.24,3.85,4.05,4.89,5.73,5.58,5.11,5.30,5.37,5.33,5.73
NA,NA
>chr9:87732706-87732756
NA,NA,3.84,4.89,5.23,5.10,5.40,5.23,4.46,4.39,5.22,5.94,5.84,5.15,5.14,5.32
4.80,4.51,5.22,5.50,4.46,3.84,4.75,5.73,5.58,5.11,5.53,5.48,4.48,3.34,4.67,5.86
5.37,5.33,5.62,5.74,5.89,5.21,4.76,3.68,4.02,4.65,4.57,5.08,5.73,5.57,4.36,4.24
NA,NA
>chr9:98636450-98636500
NA,NA,4.97,5.08,3.84,3.63,3.38,4.89,5.82,5.96,4.68,4.33,5.55,5.62,4.24,3.85
5.10,5.91,5.37,5.33,4.86,4.65,5.11,5.28,5.53,5.11,5.57,5.82,4.88,4.14,4.82,5.15
5.94,5.22,4.98,5.20,5.41,5.99,5.44,4.90,5.08,4.97,4.84,5.40,5.35,5.38,5.54,5.60
NA,NA
>chr9:102669992-102670042
NA,NA,5.33,5.14,4.86,3.95,4.25,4.84,4.73,4.68,4.99,5.60,4.65,5.02,5.15,5.30
4.82,4.85,4.93,5.02,5.34,5.08,4.90,5.58,5.58,5.11,5.53,5.28,4.36,2.85,3.63,3.38
3.38,4.89,5.91,5.99,5.27,5.14,5.93,5.46,5.13,4.97,5.88,5.53,5.37,5.22,5.18,5.71
NA,NA
>chr9:102670055-102670105
NA,NA,4.50,4.31,3.34,4.67,5.85,5.58,5.11,4.80,4.80,5.11,5.57,5.73,5.33,5.37
6.01,6.07,5.28,5.11,5.30,5.37,5.33,4.86,4.65,5.11,5.58,5.85,4.67,4.49,5.48,5.93
5.22,3.75,4.36,5.44,5.37,5.33,5.73,5.80,4.67,3.34,4.52,5.19,5.20,5.84,5.35,4.46
NA,NA
>chr9:103059537-103059587
NA,NA,4.82,5.42,5.08,4.84,5.56,5.94,5.78,5.41,4.76,3.63,2.85,4.36,5.58,5.58
4.36,4.24,5.03,5.89,5.82,5.30,5.11,5.28,5.53,5.11,5.58,5.73,4.89,3.38,3.63,3.84
5.08,4.97,4.84,4.94,5.91,5.60,4.76,4.05,3.85,4.49,5.40,5.79,5.78,5.15,4.24,4.36
NA,NA
>chr9:124799187-124799237
NA,NA,5.57,6.00,5.33,4.85,4.25,4.24,5.73,5.57,4.36,4.36,5.58,5.58,4.36,2.85
4.27,4.74,5.14,5.33,4.95,5.17,5.85,5.58,5.11,5.53,5.28,4.90,4.27,5.15,5.80,5.58
4.97,4.63,4.35,3.68,3.35,3.74,4.57,5.32,5.69,5.53,5.14,4.30,4.85,4.84,4.97,5.42
NA,NA
>chr9:131888048-131888098
NA,NA,5.73,5.82,4.75,3.79,5.53,5.66,4.75,3.79,5.30,5.37,4.03,4.31,4.92,5.75
5.23,4.56,4.81,5.03,4.97,5.17,5.62,5.53,5.11,5.57,5.82,4.88,4.88,5.37,4.65,5.02
5.03,4.97,5.17,5.86,5.43,5.13,4.97,5.08,4.90,5.57,5.96,4.97,4.82,5.33,4.89,4.90
NA,NA
>chrX:65951515-65951565
NA,NA,5.66,4.75,3.84,5.08,4.97,5.13,5.55,5.62,5.11,5.22,5.35,4.46,4.12,3.63
4.76,5.21,4.97,4.65,4.05,4.89,5.66,5.53,5.11,5.57,5.82,4.88,4.14,4.03,4.70,5.73
5.85,5.15,4.64,4.86,5.02,5.40,5.80,5.22,4.78,4.73,4.63,4.98,5.60,4.65,5.11,5.57
NA,NA
>chrX:98051079-98051129
NA,NA,3.63,2.85,4.36,5.58,5.58,4.93,4.80,4.43,3.75,2.85,3.63,3.38,4.89,5.73
5.58,5.11,5.30,5.37,4.03,4.48,5.48,5.53,5.11,5.57,5.73,5.33,5.20,5.88,5.36,5.23
4.89,4.69,5.03,5.20,5.94,5.94,5.78,5.41,4.12,3.79,4.80,5.40,4.72,3.90,4.02,3.68
NA,NA
>chrX:122221467-122221517
NA,NA,5.08,5.70,4.38,3.95,4.89,5.80,5.40,4.77,4.66,5.44,5.42,4.82,4.33,5.38
5.80,5.20,5.21,4.52,3.35,3.34,4.67,5.85,5.58,5.11,5.53,5.48,4.48,4.14,5.22,6.01
5.43,5.26,5.33,5.14,5.04,4.63,4.88,5.67,5.69,4.98,4.63,4.93,4.85,4.82,5.30,5.41
NA,NA
>chrX:122221743-122221793
NA,NA,5.41,6.00,5.57,5.11,4.65,5.60,4.68,4.33,5.55,5.76,5.32,4.99,5.57,5.58
4.38,4.49,5.40,5.79,5.55,4.89,4.90,5.58,5.58,5.11,4.65,5.69,5.32,4.99,5.02,5.14
5.93,5.37,5.13,5.40,5.79,5.79,5.75,5.14,4.74,4.27,3.79,5.53,5.28,5.11,4.65,5.69
NA,NA
>chrX:139400442-139400492
NA,NA,4.86,5.14,5.75,5.79,5.55,5.50,4.99,5.27,5.82,5.93,5.76,5.23,5.10,5.40
5.56,5.47,4.94,4.33,4.17,5.01,5.58,5.58,5.11,4.65,4.86,4.24,3.85,4.95,5.21,4.97
5.24,5.70,5.08,5.10,5.40,5.23,5.27,5.50,5.55,5.78,5.45,4.94,4.61,5.23,5.50,5.34
NA,NA
