# Supplementary material for: Satb1 integrates DNA binding site geometry and torsional stress to differentially target nucleosome-dense regions
Source: Nat Commun. 2019 Jul 19;10:3221. doi: 10.1038/s41467-019-11118-8 (PMC6642133; doi:10.1038/s41467-019-11118-8)
Supplement: Supplementary file 10 — Source Data [file 41467_2019_11118_MOESM10_ESM.zip › Source data/GenomicData/DNAshape/dHD_open/phpnrb47Y.ProT]

>chr1:8234815-8234865
NA,NA,-10.43,-9.70,-10.92,-5.98,-10.83,-9.43,-10.82,-7.40,-7.55,-10.83,-11.35,-10.22,-8.52,-8.33
-8.95,-8.95,-8.33,-8.52,-10.22,-11.35,-10.44,-11.32,-9.98,-9.65,-11.27,-12.20,-12.20,-11.32,-10.44,-10.74
-6.07,-8.10,-10.65,-11.35,-10.22,-8.65,-7.85,-2.70,-7.00,-9.26,-11.35,-10.44,-11.32,-9.98,-9.65,-12.37
NA,NA
>chr1:8234835-8234885
NA,NA,-10.44,-11.32,-9.98,-9.65,-11.27,-12.20,-12.20,-11.32,-10.44,-10.74,-6.07,-8.10,-10.65,-11.35
-10.22,-8.65,-7.85,-2.70,-7.00,-9.26,-11.35,-10.44,-11.32,-9.98,-9.65,-12.37,-13.29,-14.68,-11.68,-4.26
-8.21,-7.88,-7.14,-11.27,-9.98,-9.65,-11.27,-9.98,-9.65,-11.27,-9.98,-9.65,-12.37,-13.87,-12.27,-9.67
NA,NA
>chr1:8234899-8234949
NA,NA,-13.10,-12.41,-8.86,-4.69,-10.72,-9.70,-11.61,-6.84,-1.30,-1.30,-6.54,-6.98,-3.73,-10.59
-10.91,-10.22,-8.65,-8.13,-6.53,-7.10,-4.24,-8.10,-11.58,-9.98,-9.65,-10.51,-10.74,-6.26,-11.68,-12.85
-12.37,-7.66,-8.23,-3.20,-6.38,-8.07,-5.43,-1.54,-6.87,-8.20,-6.69,-2.37,-2.42,-5.28,-7.55,-5.33
NA,NA
>chr1:21479146-21479196
NA,NA,-0.88,-5.67,-7.96,-6.37,-9.02,-10.42,-10.60,-4.14,-4.13,-4.55,-5.99,-8.36,-10.45,-9.98
-11.58,-6.12,-1.30,-1.30,-6.84,-11.61,-9.98,-11.32,-11.32,-9.98,-9.65,-10.51,-11.35,-10.22,-10.82,-10.52
-11.27,-9.65,-12.63,-14.89,-13.29,-12.37,-8.06,-8.11,-3.12,-2.98,-3.12,-6.69,-8.33,-8.95,-7.14,-11.27
NA,NA
>chr1:24223873-24223923
NA,NA,-13.79,-12.03,-10.17,-11.69,-10.22,-7.12,-8.13,-8.65,-7.40,-8.60,-6.19,-1.54,-8.15,-10.83
-10.83,-7.55,-6.58,-8.57,-6.64,-1.54,-6.87,-11.61,-9.98,-11.58,-8.10,-3.97,-8.16,-8.16,-4.26,-10.21
-9.90,-3.36,-1.72,-7.34,-6.49,-8.93,-10.45,-9.98,-11.58,-6.61,-3.22,-6.62,-3.46,-7.81,-3.90,-8.10
NA,NA
>chr1:24223921-24223971
NA,NA,-14.47,-12.78,-5.42,-7.10,-6.08,-6.62,-2.40,-10.59,-10.45,-6.26,-9.96,-9.57,-10.70,-13.29
-16.51,-16.51,-16.51,-16.51,-14.89,-14.95,-12.20,-11.32,-11.32,-9.98,-9.65,-11.27,-10.25,-9.67,-5.29,-1.39
-6.87,-11.61,-9.70,-10.60,-3.80,-3.73,-9.43,-10.15,-10.22,-11.35,-10.44,-11.32,-9.98,-11.61,-7.03,-3.73
NA,NA
>chr1:32537687-32537737
NA,NA,-10.21,-9.98,-7.07,-8.11,-3.96,-8.12,-6.49,-7.55,-10.31,-8.92,-1.56,-0.83,-6.50,-3.22
-7.03,-8.20,-7.00,-6.37,-8.11,-3.90,-8.26,-11.61,-9.98,-11.32,-11.32,-10.52,-9.02,-6.07,-10.81,-12.09
-12.63,-10.43,-8.30,-8.23,-3.20,-6.38,-8.16,-3.97,-8.10,-11.58,-12.20,-11.18,-10.83,-6.07,-9.02,-9.43
NA,NA
>chr1:40435512-40435562
NA,NA,-9.21,-14.68,-16.51,-16.51,-16.51,-16.51,-16.51,-13.29,-11.89,-7.55,-6.49,-7.00,-3.06,-6.50
-0.53,-2.34,-1.23,-5.77,-11.58,-12.20,-12.20,-11.32,-11.32,-9.98,-9.65,-10.51,-10.74,-6.26,-9.96,-9.57
-11.32,-10.52,-9.02,-6.37,-8.11,-3.96,-8.12,-8.12,-9.33,-6.58,-8.00,-8.00,-7.40,-8.52,-8.20,-6.84
NA,NA
>chr1:40435569-40435619
NA,NA,-6.58,-8.93,-8.42,-8.52,-7.40,-8.93,-7.88,-8.95,-8.33,-8.52,-7.10,-8.49,-3.97,-7.00
-8.12,-7.82,-6.50,-6.75,-0.83,-1.30,-6.84,-11.61,-9.98,-11.32,-11.32,-10.52,-10.82,-10.22,-11.35,-10.51
-9.65,-9.98,-11.32,-11.32,-12.20,-14.95,-14.89,-13.16,-10.81,-6.07,-7.00,-8.06,-12.37,-13.29,-14.68,-10.58
NA,NA
>chr1:40435578-40435628
NA,NA,-8.52,-7.10,-8.49,-3.97,-7.00,-8.12,-7.82,-6.50,-6.75,-0.83,-1.30,-6.84,-11.61,-9.98
-11.32,-11.32,-10.52,-10.82,-10.22,-11.35,-10.51,-9.65,-9.98,-11.32,-11.32,-12.20,-14.95,-14.89,-13.16,-10.81
-6.07,-7.00,-8.06,-12.37,-13.29,-14.68,-10.58,-1.56,-1.38,-5.87,-2.98,-5.20,-10.09,-11.93,-10.58,-1.47
NA,NA
>chr1:41619020-41619070
NA,NA,-14.95,-13.87,-10.70,-10.70,-13.87,-12.27,-9.67,-4.91,-1.44,-2.02,-2.94,-7.33,-8.16,-9.33
-8.83,-8.52,-8.20,-6.84,-1.30,-1.30,-6.12,-11.58,-9.98,-11.61,-8.26,-6.07,-10.74,-10.83,-7.55,-4.20
-8.12,-6.49,-8.93,-10.45,-9.98,-11.58,-5.77,-1.39,-4.88,-9.44,-8.01,-1.47,-3.79,-8.30,-8.12,-7.00
NA,NA
>chr1:49288830-49288880
NA,NA,-6.50,-0.94,-3.36,-10.88,-13.36,-12.63,-10.43,-10.43,-12.63,-14.89,-13.16,-10.55,-3.46,-8.18
-9.44,-4.88,-1.33,-7.38,-10.30,-3.73,-6.61,-11.58,-9.98,-11.61,-8.26,-4.24,-8.48,-8.16,-9.33,-9.40
-13.05,-14.47,-13.29,-11.89,-7.55,-6.49,-8.12,-4.20,-8.16,-6.19,-1.23,-2.38,-3.41,-8.30,-8.12,-8.12
NA,NA
>chr1:68960840-68960890
NA,NA,-8.30,-8.23,-3.55,-8.51,-10.31,-7.55,-6.58,-8.48,-4.52,-7.79,-3.60,-1.47,-10.58,-11.93
-10.55,-3.46,-10.71,-14.68,-16.51,-13.29,-12.37,-9.65,-9.98,-11.32,-11.32,-12.20,-11.18,-10.15,-3.73,-6.98
-7.44,-4.24,-7.68,-3.79,-1.72,-7.34,-6.49,-8.60,-8.16,-3.97,-7.55,-11.34,-9.98,-10.43,-10.43,-12.63
NA,NA
>chr1:72027725-72027775
NA,NA,-4.48,-7.40,-3.48,-5.45,-5.75,-0.70,-2.38,-3.12,-9.43,-9.26,-6.07,-10.24,-8.18,-3.55
-8.23,-7.56,-4.49,-3.15,-3.78,-1.63,-6.12,-11.58,-9.98,-9.65,-11.27,-10.52,-9.02,-6.37,-8.11,-4.07
-9.96,-10.54,-9.65,-9.98,-11.32,-10.70,-12.85,-11.68,-6.26,-10.45,-10.59,-3.46,-10.71,-12.85,-12.37,-7.66
NA,NA
>chr1:72503470-72503520
NA,NA,-7.40,-7.55,-11.89,-13.29,-16.51,-14.89,-11.76,-10.82,-7.40,-7.55,-11.34,-10.52,-9.59,-3.73
-3.80,-10.75,-11.29,-5.23,-7.83,-3.22,-6.61,-11.58,-9.98,-11.61,-8.26,-3.97,-8.16,-6.38,-3.73,-10.30
-8.83,-4.26,-8.16,-8.16,-4.26,-8.83,-9.44,-5.20,-2.98,-5.54,-0.90,-5.29,-7.47,-8.30,-8.95,-7.88
NA,NA
>chr1:85997293-85997343
NA,NA,-13.16,-10.09,-4.39,-1.76,-0.56,-6.87,-11.61,-9.70,-11.94,-7.17,-8.00,-8.00,-6.49,-7.00
-3.97,-8.49,-7.48,-11.94,-11.93,-12.20,-11.27,-9.65,-9.98,-11.58,-8.10,-4.24,-7.68,-3.41,-2.52,-2.13
-1.32,-0.56,-5.77,-10.31,-8.51,-3.55,-7.85,-8.65,-7.10,-8.28,-7.07,-9.98,-10.21,-6.26,-12.78,-13.10
NA,NA
>chr1:85997379-85997429
NA,NA,-4.88,-1.39,-6.87,-8.20,-8.11,-3.68,-1.47,-8.01,-10.30,-3.46,-8.18,-9.44,-5.20,-3.48
-7.11,-7.00,-5.00,-7.33,-8.83,-10.82,-10.52,-11.32,-11.32,-9.98,-9.65,-12.37,-12.85,-9.21,-1.50,-2.20
-2.72,-3.40,-7.15,-7.63,-8.06,-9.05,-7.92,-8.78,-9.43,-6.58,-8.93,-7.88,-7.14,-11.27,-10.52,-9.59
NA,NA
>chr1:85997468-85997518
NA,NA,-8.06,-11.27,-9.98,-9.65,-12.37,-13.29,-14.47,-13.05,-10.17,-11.94,-10.42,-10.82,-7.40,-8.60
-6.19,-1.54,-5.43,-8.12,-8.16,-3.97,-8.26,-11.61,-9.98,-11.58,-8.10,-3.97,-8.21,-10.45,-10.01,-9.61
-4.39,-2.42,-2.37,-8.98,-11.76,-14.89,-13.16,-10.81,-5.98,-10.22,-11.29,-5.42,-7.24,-2.47,-2.02,-1.44
NA,NA
>chr1:86020556-86020606
NA,NA,-3.22,-9.12,-9.98,-7.07,-8.11,-3.90,-8.16,-8.16,-3.97,-7.44,-6.54,-1.60,-3.68,-8.11
-8.42,-8.93,-7.40,-10.15,-10.15,-10.22,-11.35,-10.44,-11.32,-9.98,-9.65,-10.54,-9.96,-4.07,-7.81,-3.62
-7.03,-11.61,-9.98,-11.32,-10.44,-11.35,-9.26,-6.78,-1.28,-2.38,-3.14,-10.88,-13.36,-11.76,-9.59,-3.73
NA,NA
>chr1:90639967-90640017
NA,NA,-8.10,-6.07,-10.45,-10.38,-5.95,-6.36,-1.38,-1.30,-6.54,-6.98,-3.22,-6.62,-2.40,-10.55
-12.76,-12.78,-6.26,-9.96,-10.31,-7.55,-3.97,-8.10,-11.58,-9.98,-9.65,-12.37,-12.85,-10.58,-1.55,-2.76
-3.85,-9.71,-9.16,-1.48,-8.15,-4.14,-10.22,-6.36,-6.36,-0.44,-4.81,-6.75,-5.23,-12.78,-13.10,-9.32
NA,NA
>chr1:92208080-92208130
NA,NA,-9.65,-10.51,-10.74,-5.23,-6.75,-5.45,-3.48,-7.11,-6.64,-1.54,-5.77,-11.18,-13.29,-16.51
-14.47,-12.41,-8.86,-4.69,-10.72,-11.93,-12.20,-11.27,-9.65,-9.98,-11.32,-10.70,-12.85,-10.58,-1.47,-3.68
-8.11,-8.33,-10.43,-12.63,-13.87,-11.18,-8.10,-3.97,-7.55,-11.34,-12.20,-11.18,-9.61,-5.20,-3.37,-9.01
NA,NA
>chr1:100925065-100925115
NA,NA,-6.08,-7.10,-5.42,-12.78,-13.10,-10.88,-3.80,-3.68,-7.79,-5.42,-12.78,-14.47,-16.51,-13.29
-11.89,-7.55,-4.26,-11.68,-14.68,-13.29,-10.70,-11.32,-9.98,-9.65,-11.27,-10.52,-9.02,-6.37,-8.11,-3.96
-7.10,-6.08,-7.50,-3.31,-7.10,-6.21,-10.38,-10.45,-6.07,-7.44,-7.44,-3.90,-8.11,-6.37,-9.02,-11.76
NA,NA
>chr1:102204055-102204105
NA,NA,-9.26,-7.34,-1.38,-1.30,-6.84,-11.61,-12.63,-13.87,-11.89,-7.55,-4.26,-10.21,-10.72,-7.17
-7.55,-10.83,-10.74,-6.26,-11.68,-12.85,-10.70,-11.32,-9.98,-11.61,-8.26,-3.97,-7.55,-11.34,-12.20,-12.20
-11.58,-6.61,-3.73,-10.15,-10.01,-10.45,-8.21,-3.05,-7.78,-6.50,-7.11,-8.81,-3.82,-10.71,-12.85,-10.70
NA,NA
>chr1:119583354-119583404
NA,NA,-6.87,-7.69,-8.95,-10.43,-12.63,-12.09,-10.81,-6.07,-9.02,-11.76,-14.89,-13.29,-10.70,-11.32
-10.25,-9.67,-5.29,-1.33,-9.21,-12.85,-10.70,-11.32,-9.98,-9.65,-11.27,-10.25,-9.67,-5.29,-0.90,-6.78
-8.12,-8.30,-3.79,-1.47,-8.92,-9.57,-11.32,-9.98,-9.65,-11.27,-12.20,-12.20,-11.27,-9.65,-10.01,-9.61
NA,NA
>chr1:119583369-119583419
NA,NA,-9.67,-5.29,-1.33,-9.21,-12.85,-10.70,-11.32,-9.98,-9.65,-11.27,-10.25,-9.67,-5.29,-0.90
-6.78,-8.12,-8.30,-3.79,-1.47,-8.92,-9.57,-11.32,-9.98,-9.65,-11.27,-12.20,-12.20,-11.27,-9.65,-10.01
-9.61,-4.39,-2.56,-2.81,-10.04,-13.15,-14.47,-13.29,-11.89,-7.55,-6.49,-6.78,-1.68,-6.64,-7.04,-6.50
NA,NA
>chr1:119583457-119583507
NA,NA,-1.39,-6.19,-8.07,-5.43,-0.88,-6.38,-2.54,-6.62,-3.22,-6.98,-6.98,-3.73,-10.55,-13.16
-14.89,-11.76,-10.82,-7.40,-8.93,-10.45,-9.98,-11.27,-9.65,-9.98,-11.32,-9.57,-8.51,-3.82,-7.81,-4.07
-11.68,-11.93,-10.81,-6.07,-9.02,-10.52,-11.27,-7.14,-7.88,-8.21,-4.26,-11.68,-11.93,-10.81,-6.07,-9.02
NA,NA
>chr1:120560047-120560097
NA,NA,-7.66,-8.23,-2.70,-7.00,-6.88,-8.28,-7.07,-10.22,-11.69,-9.26,-7.00,-3.97,-7.81,-3.90
-8.10,-11.18,-13.29,-14.89,-14.95,-12.20,-11.27,-9.65,-9.98,-11.32,-11.32,-12.20,-11.18,-10.15,-2.40,-6.62
-6.05,-7.00,-8.42,-8.21,-3.05,-6.75,-4.60,-2.42,-2.47,-7.24,-4.52,-7.68,-3.41,-2.38,-1.23,-5.77
NA,NA
>chr1:142952671-142952721
NA,NA,-6.78,-8.12,-7.33,-3.48,-5.78,-7.71,-6.88,-7.00,-2.70,-10.31,-12.27,-14.89,-13.16,-10.81
-6.07,-7.37,-8.13,-6.15,-9.02,-10.52,-11.27,-9.65,-9.98,-11.32,-11.32,-12.20,-11.18,-10.83,-6.07,-9.02
-11.76,-13.87,-12.37,-9.65,-10.01,-10.83,-5.98,-10.22,-11.69,-9.26,-7.00,-2.70,-8.23,-8.88,-7.03,-3.20
NA,NA
>chr1:144506898-144506948
NA,NA,-9.65,-12.37,-13.29,-14.47,-12.41,-7.68,-3.38,-2.37,-8.98,-11.76,-13.36,-12.03,-8.23,-8.30
-3.79,-1.60,-6.84,-7.69,-8.95,-10.43,-9.98,-11.27,-9.65,-9.98,-11.58,-5.77,-0.56,-1.76,-4.39,-10.09
-13.16,-14.89,-12.63,-10.43,-8.30,-8.23,-3.20,-6.38,-8.60,-7.40,-8.52,-8.06,-12.37,-13.87,-14.95,-12.20
NA,NA
>chr1:144507063-144507113
NA,NA,-7.10,-6.53,-9.91,-12.27,-14.89,-13.16,-10.81,-6.21,-7.04,-6.64,-1.68,-6.78,-9.26,-13.05
-13.10,-12.03,-10.17,-13.05,-14.47,-13.29,-10.70,-11.32,-9.98,-9.65,-10.51,-11.35,-9.26,-8.12,-4.52,-7.68
-3.74,-3.73,-7.60,-8.32,-7.08,-7.08,-9.51,-12.27,-14.89,-13.29,-12.37,-8.06,-7.00,-6.07,-10.81,-13.16
NA,NA
>chr1:144692935-144692985
NA,NA,-10.17,-12.03,-13.79,-14.68,-10.71,-3.46,-10.15,-9.43,-10.82,-8.83,-7.82,-6.82,-8.28,-7.10
-8.65,-7.85,-2.78,-6.62,-6.05,-9.02,-10.52,-11.32,-11.32,-9.98,-9.65,-11.27,-12.20,-14.95,-14.89,-13.29
-10.70,-10.70,-13.29,-14.89,-11.76,-10.82,-10.22,-11.69,-10.22,-7.12,-9.91,-12.27,-12.09,-10.81,-6.07,-9.26
NA,NA
>chr1:145101115-145101165
NA,NA,-7.96,-6.17,-4.69,-9.32,-13.79,-14.89,-11.76,-10.82,-10.22,-11.35,-10.44,-10.44,-11.35,-9.26
-8.12,-4.52,-8.48,-9.40,-13.05,-13.54,-12.37,-9.65,-9.98,-11.32,-10.44,-10.74,-6.07,-8.26,-7.69,-7.14
-11.27,-10.25,-10.31,-2.70,-7.00,-6.49,-8.00,-8.16,-3.05,-7.50,-6.36,-10.28,-13.36,-14.95,-12.20,-11.27
NA,NA
>chr1:145107907-145107957
NA,NA,-6.62,-6.50,-7.82,-8.23,-11.70,-11.69,-9.26,-8.12,-3.96,-8.11,-6.82,-7.82,-8.12,-6.78
-0.14,-1.88,-2.48,-1.22,-6.84,-11.61,-9.98,-11.27,-9.65,-9.98,-11.32,-10.70,-13.29,-16.51,-14.68,-11.68
-4.07,-8.11,-6.43,-6.32,-3.52,-10.55,-13.16,-14.47,-13.05,-10.17,-11.70,-11.69,-9.26,-7.00,-2.70,-7.85
NA,NA
>chr1:145124269-145124319
NA,NA,-7.00,-6.07,-10.81,-13.16,-16.51,-16.51,-14.89,-11.76,-10.82,-10.22,-10.91,-9.91,-5.20,-3.48
-7.33,-8.83,-8.65,-8.13,-6.53,-7.10,-4.24,-8.10,-11.58,-9.98,-9.65,-11.27,-12.20,-12.20,-11.58,-6.61
-3.22,-6.62,-2.40,-10.55,-12.09,-11.76,-9.59,-3.73,-3.80,-10.88,-13.36,-12.27,-10.31,-3.20,-6.61,-11.18
NA,NA
>chr1:145261306-145261356
NA,NA,-5.77,-1.23,-2.38,-3.41,-7.68,-4.52,-7.24,-2.47,-2.42,-4.60,-6.75,-3.05,-8.21,-8.42
-7.00,-6.05,-6.62,-2.40,-10.15,-11.18,-12.20,-11.32,-11.32,-9.98,-9.65,-11.27,-12.20,-14.95,-14.89,-13.29
-11.18,-8.10,-3.90,-7.81,-3.97,-7.00,-9.26,-11.69,-10.22,-7.07,-8.28,-6.88,-7.00,-2.70,-8.23,-7.66
NA,NA
>chr1:145294728-145294778
NA,NA,-3.85,-2.98,-3.41,-8.30,-8.12,-8.12,-4.52,-8.48,-6.58,-7.55,-11.89,-13.54,-13.05,-9.40
-8.48,-4.24,-8.26,-8.88,-8.23,-3.20,-7.03,-11.61,-9.98,-11.58,-8.10,-6.07,-10.45,-10.59,-3.46,-8.18
-10.24,-6.07,-9.02,-9.43,-10.15,-3.52,-6.32,-6.55,-8.13,-8.65,-10.22,-13.05,-12.76,-10.55,-3.73,-6.61
NA,NA
>chr1:145294828-145294878
NA,NA,-10.31,-3.55,-8.51,-9.57,-11.32,-10.52,-9.59,-3.68,-1.72,-6.76,-3.20,-2.38,-0.70,-6.38
-2.54,-6.62,-6.05,-7.00,-8.42,-8.21,-3.97,-8.10,-11.58,-9.98,-9.65,-12.37,-12.85,-11.68,-4.26,-8.21
-10.45,-12.63,-13.36,-9.32,-3.45,-2.77,-2.52,-3.12,-8.11,-8.33,-10.43,-12.63,-12.09,-10.09,-4.88,-1.33
NA,NA
>chr1:145563373-145563423
NA,NA,-7.11,-7.00,-4.44,-7.24,-4.52,-7.68,-3.74,-3.68,-6.76,-1.72,-3.79,-7.89,-7.00,-4.33
-7.48,-8.32,-6.85,-9.62,-13.15,-13.54,-12.37,-9.65,-9.98,-11.58,-6.12,-1.60,-3.68,-9.59,-11.76,-13.36
-9.32,-2.74,-5.78,-7.34,-4.07,-10.21,-9.98,-5.98,-10.83,-11.18,-11.93,-10.60,-3.80,-3.73,-8.11,-8.33
NA,NA
>chr1:145711782-145711832
NA,NA,-6.87,-1.39,-5.29,-7.47,-8.06,-8.93,-7.17,-12.03,-13.10,-12.78,-6.07,-8.26,-7.69,-7.88
-8.93,-6.49,-8.12,-4.20,-8.16,-8.16,-3.97,-8.26,-11.61,-9.98,-11.32,-9.57,-8.13,-1.33,-4.88,-9.91
-10.91,-10.22,-8.52,-8.06,-12.37,-13.29,-14.68,-10.71,-3.46,-10.55,-13.16,-14.89,-12.27,-10.31,-3.20,-6.61
NA,NA
>chr1:147917823-147917873
NA,NA,-9.65,-12.37,-13.29,-14.47,-12.41,-7.68,-3.38,-2.37,-8.98,-11.76,-13.36,-12.03,-8.23,-8.30
-3.79,-1.60,-6.84,-7.69,-8.95,-10.43,-9.98,-11.27,-9.65,-9.98,-11.58,-5.77,-0.56,-1.76,-4.39,-10.09
-13.16,-14.89,-12.63,-10.43,-8.30,-8.23,-3.20,-6.38,-8.60,-7.40,-8.52,-8.06,-12.37,-13.87,-14.95,-12.20
NA,NA
>chr1:147917988-147918038
NA,NA,-7.10,-6.53,-9.91,-12.27,-14.89,-13.16,-10.81,-6.21,-7.04,-6.64,-1.68,-6.78,-9.26,-13.05
-13.10,-12.03,-10.17,-13.05,-14.47,-13.29,-10.70,-11.32,-9.98,-9.65,-10.51,-11.35,-9.26,-8.12,-4.52,-7.68
-3.74,-3.73,-7.60,-8.32,-7.08,-7.08,-9.51,-12.27,-14.89,-13.29,-12.37,-8.06,-7.00,-6.07,-10.81,-13.16
NA,NA
>chr1:148345286-148345336
NA,NA,-1.33,-4.88,-10.09,-12.09,-12.63,-10.43,-8.33,-8.11,-3.12,-2.52,-2.77,-3.45,-9.32,-13.36
-12.63,-10.45,-8.21,-4.26,-11.68,-12.85,-12.37,-9.65,-9.98,-11.58,-8.10,-3.97,-8.21,-8.42,-7.00,-6.05
-6.62,-2.54,-6.38,-0.70,-2.38,-3.20,-6.76,-1.72,-3.68,-9.59,-10.52,-11.32,-9.57,-8.51,-3.55,-10.31
NA,NA
>chr1:148345386-148345436
NA,NA,-6.61,-3.73,-10.55,-12.76,-13.05,-10.22,-8.65,-8.13,-6.55,-6.32,-3.52,-10.15,-9.43,-9.02
-6.07,-10.24,-8.18,-3.46,-10.59,-10.45,-6.07,-8.10,-11.58,-9.98,-11.61,-7.03,-3.20,-8.23,-8.88,-8.26
-4.24,-8.48,-9.40,-13.05,-13.54,-11.89,-7.55,-6.58,-8.48,-4.52,-8.12,-8.12,-8.30,-3.41,-2.98,-3.85
NA,NA
>chr1:149680845-149680895
NA,NA,-1.33,-4.88,-10.09,-12.09,-11.76,-10.82,-8.83,-7.82,-6.53,-7.32,-8.30,-8.95,-7.14,-12.37
-13.29,-16.51,-14.68,-10.71,-3.55,-10.31,-10.25,-11.32,-11.32,-9.98,-9.65,-11.27,-10.52,-9.59,-3.12,-2.38
-1.28,-5.92,-3.68,-3.68,-7.79,-3.96,-8.11,-7.07,-10.92,-9.70,-10.43,-10.43,-12.63,-12.09,-10.81,-6.07
NA,NA
>chr1:151167197-151167247
NA,NA,-7.85,-2.70,-7.00,-8.12,-9.33,-6.58,-8.93,-10.45,-10.01,-9.61,-5.20,-2.98,-5.54,-0.90
-4.88,-9.91,-10.45,-5.23,-7.83,-3.22,-6.61,-11.58,-9.98,-11.61,-8.26,-4.24,-7.68,-3.41,-2.38,-1.28
-5.54,-2.47,-2.42,-5.28,-8.11,-7.92,-7.92,-8.43,-6.96,-1.30,-1.56,-8.63,-9.71,-3.45,-2.77,-2.48
NA,NA
>chr1:155316764-155316814
NA,NA,-6.21,-7.10,-3.31,-7.83,-3.22,-7.03,-8.88,-7.32,-6.55,-6.32,-3.06,-6.38,-0.44,-5.29
-9.67,-9.46,-10.83,-5.98,-10.92,-11.93,-12.20,-11.32,-11.32,-9.98,-11.61,-7.03,-3.22,-7.83,-3.31,-8.48
-6.58,-8.93,-10.45,-9.98,-11.27,-7.66,-7.32,-6.53,-7.10,-4.24,-8.10,-11.58,-10.52,-9.02,-6.15,-9.91
NA,NA
>chr1:156360878-156360928
NA,NA,-2.98,-3.13,-4.55,-7.97,-4.14,-10.75,-3.36,-1.60,-6.12,-11.58,-12.20,-12.20,-11.32,-9.57
-8.51,-3.82,-8.04,-6.17,-4.33,-8.98,-10.52,-11.32,-11.32,-9.98,-9.65,-12.37,-13.54,-13.15,-10.39,-8.78
-8.08,-6.53,-9.91,-10.25,-11.27,-9.65,-9.98,-11.32,-11.32,-10.52,-9.59,-3.68,-1.72,-7.34,-6.49,-8.60
NA,NA
>chr1:156360892-156360942
NA,NA,-8.51,-3.82,-8.04,-6.17,-4.33,-8.98,-10.52,-11.32,-11.32,-9.98,-9.65,-12.37,-13.54,-13.15
-10.39,-8.78,-8.08,-6.53,-9.91,-10.25,-11.27,-9.65,-9.98,-11.32,-11.32,-10.52,-9.59,-3.68,-1.72,-7.34
-6.49,-8.60,-6.96,-1.60,-3.60,-5.92,-1.28,-2.38,-3.20,-6.76,-1.72,-3.60,-6.76,-1.20,-2.48,-2.77
NA,NA
>chr1:159749818-159749868
NA,NA,-16.51,-14.89,-11.76,-9.02,-6.07,-10.24,-8.18,-3.46,-10.55,-12.09,-12.63,-10.43,-8.33,-7.00
-6.07,-10.81,-12.09,-12.63,-10.45,-8.21,-3.97,-8.10,-11.58,-9.98,-9.65,-12.37,-13.29,-16.51,-14.89,-14.95
-12.20,-11.32,-9.57,-8.51,-3.46,-10.55,-13.16,-14.47,-12.41,-7.68,-3.38,-2.94,-7.33,-8.23,-10.72,-8.63
NA,NA
>chr1:159749930-159749980
NA,NA,-10.44,-10.74,-6.26,-11.68,-12.85,-11.18,-5.77,-1.39,-4.88,-10.09,-12.09,-11.76,-8.98,-3.12
-2.98,-2.99,-6.96,-7.63,-8.30,-10.43,-9.98,-11.27,-9.65,-9.98,-11.32,-10.70,-12.85,-10.71,-3.55,-10.31
-12.27,-14.89,-13.79,-9.32,-2.74,-5.45,-5.75,-0.70,-2.38,-3.12,-9.59,-10.52,-11.58,-8.10,-3.90,-8.11
NA,NA
>chr1:159749976-159750026
NA,NA,-6.37,-7.37,-8.13,-6.15,-7.37,-7.65,-5.29,-1.33,-9.21,-12.85,-9.32,-4.69,-6.17,-7.96
-7.07,-9.98,-10.21,-6.26,-12.78,-13.54,-12.37,-9.65,-9.98,-11.32,-10.44,-10.83,-8.15,-0.88,-6.38,-2.54
-6.10,-5.45,-2.98,-7.24,-4.52,-7.68,-3.41,-2.38,-0.70,-6.38,-3.06,-7.00,-9.26,-13.05,-14.47,-16.51
NA,NA
>chr1:159750204-159750254
NA,NA,-11.27,-9.65,-9.98,-11.34,-7.21,-5.01,-2.62,-0.14,-5.54,-2.47,-3.38,-5.01,-7.21,-10.31
-9.96,-6.26,-12.78,-14.47,-16.51,-13.29,-10.70,-11.32,-9.98,-11.61,-8.26,-6.07,-10.45,-9.91,-5.20,-2.98
-5.87,-1.72,-3.36,-10.60,-10.42,-9.02,-6.07,-10.81,-13.16,-16.51,-16.51,-14.89,-11.76,-9.02,-6.05,-6.62
NA,NA
>chr1:160750548-160750598
NA,NA,-9.59,-3.73,-3.80,-9.90,-10.21,-4.26,-7.55,-11.89,-13.87,-12.63,-10.45,-8.21,-3.97,-8.26
-11.61,-10.01,-10.83,-6.21,-7.10,-4.24,-8.26,-11.61,-9.98,-11.58,-8.10,-3.97,-8.21,-10.45,-10.01,-10.83
-6.21,-7.10,-4.24,-8.26,-7.69,-7.14,-10.54,-9.96,-4.26,-8.21,-10.45,-9.70,-11.94,-8.23,-7.82,-6.21
NA,NA
>chr1:160750600-160750650
NA,NA,-11.27,-7.14,-7.14,-11.27,-12.20,-11.18,-10.83,-6.21,-7.10,-4.48,-8.83,-10.24,-5.98,-10.92
-10.33,-9.67,-5.70,-3.48,-7.40,-4.24,-8.26,-11.61,-9.98,-11.58,-8.10,-3.97,-8.21,-10.45,-9.98,-11.27
-9.65,-9.98,-11.32,-10.70,-12.85,-9.21,-1.50,-2.38,-3.41,-7.68,-4.48,-11.68,-12.85,-12.37,-7.14,-8.95
NA,NA
>chr1:160750608-160750658
NA,NA,-7.10,-4.48,-8.83,-10.24,-5.98,-10.92,-10.33,-9.67,-5.70,-3.48,-7.40,-4.24,-8.26,-11.61
-9.98,-11.58,-8.10,-3.97,-8.21,-10.45,-9.98,-11.27,-9.65,-9.98,-11.32,-10.70,-12.85,-9.21,-1.50,-2.38
-3.41,-7.68,-4.48,-11.68,-12.85,-12.37,-7.14,-8.95,-8.30,-7.32,-6.53,-7.10,-4.52,-7.24,-2.98,-5.20
NA,NA
>chr1:162627172-162627222
NA,NA,-12.78,-14.47,-13.29,-11.18,-8.10,-6.07,-12.78,-12.76,-10.55,-3.46,-9.12,-10.72,-8.23,-9.33
-9.40,-13.05,-12.76,-10.55,-3.46,-8.51,-10.54,-9.65,-9.98,-11.32,-11.32,-9.98,-11.61,-6.87,-0.56,-1.76
-4.60,-6.10,-3.46,-8.04,-6.17,-4.69,-9.32,-13.36,-12.63,-9.65,-11.27,-12.20,-11.18,-10.83,-5.95,-6.36
NA,NA
>chr1:167634936-167634986
NA,NA,-11.89,-7.21,-5.43,-1.54,-5.77,-11.58,-10.52,-9.02,-6.37,-8.11,-3.90,-8.10,-11.58,-10.52
-10.82,-8.83,-8.30,-3.79,-1.47,-8.92,-10.54,-9.65,-9.98,-11.58,-8.10,-4.24,-7.10,-6.53,-9.91,-9.46
-10.83,-6.07,-7.00,-8.33,-8.33,-8.52,-7.40,-8.93,-10.45,-12.63,-14.89,-16.51,-16.51,-13.79,-9.32,-4.69
NA,NA
>chr1:167635011-167635061
NA,NA,-11.76,-14.89,-16.51,-13.29,-11.89,-7.55,-3.97,-8.26,-11.61,-9.70,-11.94,-7.48,-8.49,-3.46
-6.62,-6.05,-9.02,-10.52,-11.27,-9.65,-9.98,-11.32,-11.32,-9.98,-9.65,-12.37,-13.87,-14.95,-14.95,-13.36
-10.28,-7.12,-8.13,-7.37,-6.05,-6.75,-0.94,-3.79,-7.89,-6.64,-1.48,-9.21,-14.68,-16.51,-16.51,-16.51
NA,NA
>chr1:168688012-168688062
NA,NA,-9.91,-4.25,-4.03,-9.43,-10.15,-7.40,-7.55,-11.89,-13.29,-14.89,-14.95,-11.18,-9.61,-4.88
-0.90,-5.54,-2.47,-2.42,-4.91,-9.67,-10.25,-11.32,-11.32,-9.98,-9.65,-12.37,-13.87,-14.95,-11.93,-10.60
-3.36,-1.47,-8.92,-10.54,-9.65,-9.98,-11.58,-8.10,-4.24,-8.48,-7.25,-8.28,-6.37,-9.02,-10.52,-11.27
NA,NA
>chr1:168688025-168688075
NA,NA,-4.88,-0.90,-5.54,-2.47,-2.42,-4.91,-9.67,-10.25,-11.32,-11.32,-9.98,-9.65,-12.37,-13.87
-14.95,-11.93,-10.60,-3.36,-1.47,-8.92,-10.54,-9.65,-9.98,-11.58,-8.10,-4.24,-8.48,-7.25,-8.28,-6.37
-9.02,-10.52,-11.27,-7.14,-7.88,-8.21,-4.26,-9.96,-10.54,-8.06,-8.52,-10.22,-13.05,-13.54,-11.18,-8.10
NA,NA
>chr1:174160739-174160789
NA,NA,-3.97,-8.16,-6.96,-1.30,-1.38,-6.76,-3.60,-1.60,-6.12,-11.58,-12.20,-12.20,-11.32,-10.70
-13.54,-13.05,-10.22,-10.82,-11.76,-13.87,-12.37,-9.65,-9.98,-11.58,-6.12,-1.30,-1.38,-6.76,-3.60,-1.47
-8.01,-9.44,-4.88,-0.44,-5.75,-4.81,-1.33,-9.21,-14.68,-13.16,-10.09,-4.88,-0.90,-5.92,-3.20,-2.98
NA,NA
>chr1:174160856-174160906
NA,NA,-1.47,-8.92,-10.31,-7.55,-4.20,-7.79,-3.20,-2.52,-1.88,-0.14,-5.31,-6.55,-8.13,-7.48
-4.33,-8.86,-12.41,-14.47,-16.51,-13.29,-12.37,-9.65,-9.98,-11.58,-6.12,-1.22,-2.76,-3.34,-7.24,-4.52
-7.68,-4.13,-4.25,-7.22,-8.43,-6.38,-3.22,-6.62,-2.40,-10.15,-10.01,-9.65,-11.27,-10.52,-9.59,-3.68
NA,NA
>chr1:177151435-177151485
NA,NA,-13.36,-12.03,-8.23,-9.33,-9.40,-11.35,-10.44,-9.57,-8.13,-1.48,-5.43,-8.36,-10.45,-9.98
-11.32,-11.32,-10.52,-9.02,-6.37,-8.11,-3.90,-8.10,-11.58,-9.98,-9.65,-11.27,-10.52,-9.02,-6.15,-9.91
-12.27,-13.87,-10.70,-11.32,-10.52,-10.82,-8.83,-8.30,-3.79,-1.72,-6.76,-3.20,-2.52,-1.88,-0.03,-5.75
NA,NA
>chr1:177868427-177868477
NA,NA,-11.27,-9.98,-9.65,-10.51,-11.35,-9.40,-8.48,-4.24,-7.44,-7.44,-3.97,-8.21,-10.45,-9.98
-11.32,-9.57,-9.96,-4.26,-8.21,-10.45,-9.98,-11.32,-11.32,-9.98,-11.61,-8.26,-3.97,-8.21,-8.06,-7.32
-7.12,-9.98,-10.21,-4.26,-8.21,-10.45,-9.70,-10.92,-6.36,-7.50,-3.31,-7.68,-3.79,-1.47,-8.92,-10.54
NA,NA
>chr1:177953654-177953704
NA,NA,-11.18,-13.54,-13.05,-10.17,-11.94,-10.33,-9.91,-6.55,-5.31,-0.14,-1.88,-2.52,-3.20,-6.76
-1.72,-3.36,-9.90,-10.21,-6.26,-10.74,-10.44,-11.32,-9.98,-9.65,-11.27,-12.20,-11.93,-10.72,-3.45,-2.42
-4.39,-10.09,-13.16,-16.51,-16.51,-14.89,-14.95,-11.18,-9.61,-5.20,-3.37,-7.48,-8.32,-7.15,-2.92,-2.56
NA,NA
>chr1:178299113-178299163
NA,NA,-8.36,-7.88,-8.95,-8.95,-8.95,-10.43,-9.98,-11.58,-8.10,-3.97,-8.21,-10.45,-9.98,-11.27
-7.14,-7.14,-10.54,-9.96,-6.26,-10.74,-10.44,-11.32,-9.98,-9.65,-11.27,-9.98,-9.65,-10.54,-9.96,-4.26
-8.21,-7.88,-7.88,-8.93,-7.40,-10.82,-9.43,-10.83,-5.95,-7.10,-4.20,-7.55,-11.89,-13.87,-14.95,-14.95
NA,NA
>chr1:178696631-178696681
NA,NA,-8.23,-11.70,-11.71,-10.39,-8.78,-8.40,-3.79,-1.47,-10.58,-14.68,-13.16,-10.55,-3.73,-6.61
-11.58,-9.98,-10.43,-10.43,-12.63,-13.87,-12.37,-9.65,-9.98,-11.58,-8.10,-3.97,-7.55,-11.34,-9.98,-10.45
-8.21,-3.97,-7.44,-6.98,-3.73,-10.55,-11.93,-10.71,-3.46,-10.15,-10.01,-10.45,-8.93,-7.17,-11.70,-11.69
NA,NA
>chr1:180796638-180796688
NA,NA,-8.23,-8.30,-3.74,-3.73,-7.60,-7.85,-2.70,-6.69,-3.60,-1.72,-7.34,-8.12,-9.33,-9.40
-13.05,-14.47,-16.51,-13.79,-10.88,-3.36,-1.60,-6.12,-11.58,-9.98,-9.65,-12.37,-13.87,-11.76,-9.02,-6.05
-6.36,-0.44,-5.39,-7.34,-4.07,-10.21,-10.72,-10.17,-11.69,-10.22,-7.12,-8.13,-7.48,-3.37,-5.20,-9.61
NA,NA
>chr1:183483887-183483937
NA,NA,-10.70,-12.85,-10.58,-1.47,-3.60,-5.92,-0.14,-2.62,-7.68,-4.14,-10.22,-7.07,-8.11,-3.90
-8.10,-11.18,-13.87,-12.27,-10.31,-3.20,-7.03,-11.61,-9.98,-11.58,-8.10,-6.07,-10.74,-10.65,-8.10,-4.24
-7.10,-6.53,-9.91,-10.25,-11.32,-10.44,-11.35,-10.17,-11.94,-11.93,-14.95,-13.87,-10.70,-10.44,-10.74,-6.07
NA,NA
>chr1:183513063-183513113
NA,NA,-7.04,-6.64,-1.54,-6.87,-8.20,-6.69,-2.37,-3.38,-7.68,-10.83,-10.44,-11.32,-9.98,-11.61
-8.26,-3.90,-8.11,-6.37,-9.02,-10.52,-11.27,-9.65,-9.98,-11.58,-8.10,-6.07,-10.45,-10.38,-6.07,-7.00
-8.06,-11.27,-12.20,-11.18,-10.83,-6.07,-9.26,-10.15,-7.40,-8.93,-8.42,-8.52,-7.10,-8.25,-6.61,-9.62
NA,NA
>chr1:183602604-183602654
NA,NA,-5.29,-1.39,-5.77,-11.18,-13.29,-14.89,-12.63,-10.43,-8.95,-8.95,-8.95,-8.95,-8.30,-7.32
-6.55,-6.32,-3.52,-10.15,-11.18,-12.20,-11.27,-9.65,-9.98,-11.58,-8.10,-3.90,-7.34,-5.28,-1.44,-1.03
-2.02,-3.45,-9.32,-13.36,-11.76,-9.02,-6.07,-10.81,-12.09,-12.63,-9.65,-10.51,-10.83,-8.15,-1.54,-6.87
NA,NA
>chr1:184360695-184360745
NA,NA,-10.82,-10.52,-11.58,-6.61,-3.20,-7.85,-8.65,-8.83,-7.33,-3.48,-5.78,-7.34,-4.07,-9.96
-9.57,-9.57,-9.96,-6.26,-12.78,-14.47,-13.29,-10.70,-11.32,-9.98,-9.65,-12.37,-13.87,-11.76,-10.82,-8.83
-9.33,-6.58,-8.93,-8.42,-6.69,-4.33,-5.96,-8.07,-8.16,-6.07,-12.78,-13.54,-12.37,-9.65,-9.98,-11.32
NA,NA
>chr1:186546250-186546300
NA,NA,-3.14,-2.38,-1.50,-8.13,-9.57,-11.32,-12.20,-11.18,-10.83,-5.95,-5.31,-1.28,-2.34,-1.55
-10.58,-11.93,-10.09,-4.88,-1.33,-8.13,-10.54,-9.65,-9.98,-11.32,-10.70,-13.87,-12.63,-10.43,-8.30,-8.23
-3.55,-9.12,-10.72,-10.17,-13.05,-13.54,-12.37,-9.65,-9.98,-11.58,-6.12,-1.30,-1.56,-8.01,-9.44,-4.88
NA,NA
>chr1:186546266-186546316
NA,NA,-10.09,-4.88,-1.33,-8.13,-10.54,-9.65,-9.98,-11.32,-10.70,-13.87,-12.63,-10.43,-8.30,-8.23
-3.55,-9.12,-10.72,-10.17,-13.05,-13.54,-12.37,-9.65,-9.98,-11.58,-6.12,-1.30,-1.56,-8.01,-9.44,-4.88
-0.44,-6.32,-6.72,-6.72,-7.78,-3.31,-7.68,-3.74,-3.68,-7.79,-4.52,-7.10,-6.53,-7.32,-8.06,-8.36
NA,NA
>chr1:186970998-186971048
NA,NA,-8.16,-8.16,-3.05,-7.50,-6.50,-7.10,-4.52,-7.79,-3.60,-1.47,-8.63,-10.72,-10.17,-11.35
-10.65,-6.12,-1.30,-1.30,-6.84,-11.61,-9.98,-11.32,-11.32,-9.98,-11.61,-8.26,-3.90,-7.81,-3.82,-8.51
-10.31,-7.21,-5.01,-2.62,-0.14,-8.13,-10.31,-7.55,-3.97,-8.10,-11.58,-9.98,-11.61,-7.03,-3.73,-10.55
NA,NA
>chr1:186971016-186971066
NA,NA,-6.84,-11.61,-9.98,-11.32,-11.32,-9.98,-11.61,-8.26,-3.90,-7.81,-3.82,-8.51,-10.31,-7.21
-5.01,-2.62,-0.14,-8.13,-10.31,-7.55,-3.97,-8.10,-11.58,-9.98,-11.61,-7.03,-3.73,-10.55,-12.09,-14.95
-12.20,-11.34,-7.55,-3.05,-7.83,-3.06,-6.09,-2.47,-2.77,-2.48,-0.53,-6.75,-6.50,-7.04,-5.89,-2.62
NA,NA
>chr1:190092759-190092809
NA,NA,-8.16,-3.05,-7.50,-6.05,-7.00,-8.06,-11.27,-9.98,-10.45,-8.21,-4.20,-7.79,-3.60,-1.60
-6.12,-11.18,-12.85,-10.58,-1.56,-1.30,-6.84,-11.61,-9.98,-11.32,-11.32,-12.20,-12.20,-11.58,-6.61,-3.73
-10.15,-10.01,-10.43,-10.43,-9.70,-10.92,-7.12,-9.91,-10.33,-11.94,-10.17,-13.05,-14.47,-13.16,-10.55,-3.73
NA,NA
>chr1:195972245-195972295
NA,NA,-0.14,-7.38,-10.24,-6.07,-9.26,-10.15,-7.40,-8.93,-10.45,-10.01,-10.83,-6.21,-7.04,-6.64
-1.54,-6.87,-8.88,-7.47,-5.29,-1.39,-6.87,-11.61,-9.98,-11.58,-8.10,-6.07,-10.45,-10.59,-3.52,-7.00
-9.26,-10.91,-9.91,-5.20,-3.37,-8.98,-10.52,-11.58,-6.61,-3.22,-6.62,-2.40,-10.59,-11.06,-9.91,-3.93
NA,NA
>chr1:196369891-196369941
NA,NA,-14.95,-11.93,-11.94,-7.48,-7.71,-5.39,-1.33,-9.16,-9.90,-3.80,-3.73,-8.11,-8.33,-8.33
-7.00,-6.37,-8.28,-7.48,-11.70,-11.29,-6.07,-8.26,-11.61,-9.98,-11.32,-10.70,-13.29,-16.51,-16.51,-14.89
-12.27,-10.31,-3.20,-7.03,-7.69,-7.69,-7.03,-3.73,-10.59,-10.91,-10.17,-10.72,-8.63,-1.47,-3.68,-8.11
NA,NA
>chr1:197168088-197168138
NA,NA,-8.46,-2.81,-1.95,-1.44,-4.39,-10.09,-13.16,-14.47,-13.05,-9.26,-8.12,-4.20,-8.21,-7.88
-7.88,-8.93,-6.58,-9.33,-8.83,-10.82,-10.52,-11.27,-9.65,-9.98,-11.32,-10.70,-13.87,-12.27,-10.31,-3.20
-6.61,-11.58,-9.98,-10.43,-8.95,-7.14,-11.27,-10.25,-9.67,-5.70,-3.48,-7.40,-4.48,-11.68,-14.68,-16.51
NA,NA
>chr1:200332851-200332901
NA,NA,-8.60,-6.96,-1.30,-1.56,-8.01,-9.44,-4.88,-0.90,-5.92,-3.20,-2.98,-4.03,-7.40,-4.48
-8.83,-9.44,-4.88,-0.44,-6.38,-3.22,-7.03,-11.61,-9.98,-11.32,-11.32,-9.98,-10.45,-8.93,-6.49,-8.12
-5.42,-11.29,-11.70,-7.17,-8.60,-8.16,-3.97,-7.55,-10.83,-11.35,-10.22,-8.65,-7.85,-2.78,-6.10,-4.81
NA,NA
>chr1:200332987-200333037
NA,NA,-10.38,-6.07,-9.26,-9.26,-6.15,-9.91,-10.33,-11.94,-7.17,-8.93,-10.45,-12.63,-14.89,-16.51
-16.51,-16.51,-13.79,-12.03,-10.17,-11.35,-10.51,-9.65,-9.98,-11.32,-11.32,-12.20,-11.18,-10.15,-3.46,-10.71
-12.85,-10.70,-10.70,-13.29,-14.89,-14.95,-12.20,-11.32,-11.32,-12.20,-11.18,-10.83,-5.98,-9.98,-9.12,-3.46
NA,NA
>chr1:200333065-200333115
NA,NA,-3.36,-10.88,-12.85,-10.71,-3.82,-7.81,-3.90,-8.26,-11.61,-12.63,-14.89,-13.16,-10.55,-2.40
-6.10,-4.81,-1.33,-9.21,-14.68,-13.29,-12.37,-9.65,-9.98,-11.32,-10.70,-13.54,-13.05,-10.22,-10.82,-10.42
-10.60,-3.80,-3.80,-9.90,-9.16,-1.50,-2.38,-3.14,-10.75,-11.29,-5.42,-7.79,-3.60,-1.47,-10.58,-12.85
NA,NA
>chr1:200520489-200520539
NA,NA,-10.43,-12.63,-13.36,-12.03,-10.17,-13.05,-13.54,-11.18,-8.10,-4.24,-8.48,-9.40,-13.05,-12.76
-10.09,-4.88,-1.39,-5.77,-11.58,-12.20,-12.20,-11.27,-9.65,-9.98,-11.32,-10.44,-10.74,-6.26,-10.21,-9.98
-7.12,-9.91,-12.27,-13.36,-10.88,-3.80,-3.80,-10.75,-11.69,-9.40,-8.48,-4.24,-7.44,-6.54,-1.22,-2.34
NA,NA
>chr1:202283031-202283081
NA,NA,-6.96,-1.60,-3.68,-9.43,-9.26,-6.37,-8.28,-7.48,-11.94,-11.93,-14.95,-13.36,-12.03,-10.17
-13.05,-12.76,-10.09,-4.88,-1.33,-8.13,-10.54,-9.65,-9.98,-11.58,-8.10,-3.90,-7.81,-3.46,-6.10,-5.45
-3.48,-7.33,-8.23,-10.72,-8.63,-1.56,-0.83,-6.50,-3.22,-10.71,-12.85,-10.28,-6.36,-6.62,-2.54,-6.50
NA,NA
>chr1:203297515-203297565
NA,NA,-8.98,-4.33,-7.00,-7.04,-6.53,-7.32,-8.30,-10.43,-9.98,-11.27,-9.65,-12.63,-14.89,-13.29
-11.18,-5.77,-1.54,-5.43,-8.36,-10.45,-9.98,-11.32,-11.32,-9.98,-9.65,-10.51,-11.35,-10.17,-12.03,-12.85
-9.21,-1.33,-4.88,-9.61,-9.43,-9.02,-6.05,-6.75,-0.94,-3.68,-9.59,-11.76,-12.09,-10.55,-3.46,-10.71
NA,NA
>chr1:203620479-203620529
NA,NA,-11.89,-7.55,-4.20,-7.79,-3.60,-1.47,-8.92,-10.54,-9.65,-12.63,-13.87,-12.37,-7.14,-8.95
-8.95,-8.95,-8.33,-8.11,-3.68,-1.60,-6.84,-11.61,-9.98,-11.32,-11.32,-10.52,-10.82,-10.22,-13.05,-14.47
-16.51,-16.51,-13.29,-12.37,-9.65,-9.98,-11.32,-10.44,-10.83,-8.15,-1.54,-5.77,-11.58,-10.52,-9.02,-6.07
NA,NA
>chr1:203620492-203620542
NA,NA,-8.95,-8.95,-8.95,-8.33,-8.11,-3.68,-1.60,-6.84,-11.61,-9.98,-11.32,-11.32,-10.52,-10.82
-10.22,-13.05,-14.47,-16.51,-16.51,-13.29,-12.37,-9.65,-9.98,-11.32,-10.44,-10.83,-8.15,-1.54,-5.77,-11.58
-10.52,-9.02,-6.07,-10.38,-10.91,-9.40,-9.33,-8.16,-8.48,-4.48,-10.21,-9.98,-5.98,-10.38,-10.08,-7.68
NA,NA
>chr1:204193076-204193126
NA,NA,-7.79,-4.52,-8.48,-7.25,-8.28,-6.82,-7.10,-4.24,-8.10,-11.58,-10.52,-9.02,-6.15,-7.32
-7.66,-11.27,-10.52,-9.02,-6.15,-9.91,-10.25,-11.32,-11.32,-9.98,-11.61,-8.26,-4.24,-7.68,-3.74,-3.68
-7.79,-4.20,-7.55,-11.89,-13.29,-14.89,-12.27,-9.91,-6.53,-7.82,-8.16,-8.48,-4.24,-8.10,-11.58,-10.25
NA,NA
>chr1:204376602-204376652
NA,NA,-10.45,-8.21,-4.26,-10.21,-9.90,-3.36,-1.47,-10.58,-11.93,-10.81,-5.98,-9.98,-10.21,-4.26
-8.21,-8.42,-8.52,-10.22,-13.05,-13.54,-10.70,-11.32,-9.98,-11.61,-8.26,-6.07,-10.74,-10.83,-7.55,-7.40
-8.65,-8.13,-6.55,-6.36,-1.38,-1.30,-6.12,-10.65,-10.83,-7.68,-2.37,-2.02,-3.45,-10.72,-10.42,-10.82
NA,NA
>chr1:204900229-204900279
NA,NA,-6.62,-2.40,-10.15,-9.43,-10.82,-7.40,-8.60,-8.16,-6.07,-10.74,-10.51,-9.65,-9.98,-11.27
-7.14,-7.14,-11.27,-10.52,-10.82,-10.22,-11.35,-10.44,-11.32,-9.98,-9.65,-10.51,-10.83,-8.15,-1.68,-5.31
-6.08,-6.75,-0.83,-1.38,-6.76,-3.60,-0.94,-6.50,-3.06,-6.69,-3.68,-3.80,-10.88,-13.10,-13.05,-10.22
NA,NA
>chr1:204987440-204987490
NA,NA,-2.48,-0.53,-6.50,-3.06,-7.00,-6.88,-7.71,-5.39,-1.33,-7.38,-9.44,-5.36,-3.36,-8.46
-8.08,-6.82,-8.11,-4.07,-11.68,-12.85,-12.37,-9.65,-9.98,-11.32,-10.70,-12.85,-10.58,-1.47,-3.36,-10.75
-11.69,-10.22,-10.82,-11.76,-13.36,-10.88,-3.14,-2.98,-4.03,-7.33,-8.83,-10.15,-10.15,-10.22,-13.05,-13.54
NA,NA
>chr1:205716224-205716274
NA,NA,-8.21,-3.97,-8.26,-8.20,-8.52,-10.22,-10.91,-10.59,-3.46,-10.71,-12.85,-10.70,-11.32,-10.25
-9.91,-6.55,-6.36,-1.72,-3.79,-7.68,-4.24,-8.10,-11.58,-9.98,-9.65,-10.51,-11.35,-10.22,-10.82,-10.52
-11.32,-11.32,-9.98,-10.43,-10.43,-9.70,-10.92,-7.12,-7.81,-7.79,-7.15,-2.92,-2.73,-2.52,-3.20,-6.69
NA,NA
>chr1:205716388-205716438
NA,NA,-5.54,-1.68,-5.67,-7.55,-5.28,-1.44,-2.02,-2.37,-8.98,-10.52,-11.32,-10.70,-13.54,-12.78
-6.07,-7.44,-6.51,-1.54,-8.15,-12.41,-13.54,-10.70,-11.32,-9.98,-9.65,-12.37,-12.85,-11.68,-4.48,-7.10
-6.50,-7.50,-5.23,-12.78,-13.10,-10.88,-3.14,-2.38,-1.23,-5.77,-11.18,-13.54,-12.41,-8.15,-0.88,-6.38
NA,NA
>chr1:205716442-205716492
NA,NA,-0.83,-6.07,-5.45,-2.74,-9.71,-9.16,-1.50,-2.34,-1.22,-6.12,-11.58,-12.20,-14.95,-14.89
-13.29,-10.70,-9.57,-8.92,-1.56,-1.30,-6.84,-11.61,-9.98,-11.32,-11.32,-12.20,-14.95,-13.36,-10.28,-5.98
-10.83,-9.46,-9.67,-5.70,-2.74,-9.71,-9.16,-1.50,-2.20,-2.20,-1.23,-5.77,-11.18,-13.29,-14.89,-12.63
NA,NA
>chr1:205761579-205761629
NA,NA,-2.70,-7.00,-8.12,-9.33,-9.40,-10.91,-10.59,-3.46,-9.12,-9.90,-3.36,-1.47,-8.92,-10.31
-7.21,-5.43,-1.48,-7.38,-10.30,-3.73,-7.03,-11.61,-9.98,-11.32,-11.32,-9.98,-10.45,-8.93,-6.49,-7.00
-2.70,-8.23,-7.66,-11.27,-12.20,-12.20,-11.32,-9.57,-8.51,-3.46,-10.15,-9.43,-9.02,-6.37,-8.11,-3.11
NA,NA
>chr1:205800627-205800677
NA,NA,-8.12,-6.78,-1.28,-2.20,-2.20,-1.50,-8.13,-9.57,-11.32,-9.98,-10.43,-10.43,-9.98,-11.58
-6.61,-3.22,-6.50,-0.94,-3.68,-9.59,-10.52,-11.32,-11.32,-9.98,-9.65,-11.27,-12.20,-11.93,-10.92,-6.36
-6.75,-0.94,-3.36,-10.60,-9.70,-10.43,-8.30,-7.32,-6.15,-9.02,-10.52,-11.27,-9.65,-9.98,-11.27,-9.65
NA,NA
>chr1:206270329-206270379
NA,NA,-0.14,-9.21,-12.85,-12.37,-7.14,-8.95,-8.95,-8.95,-8.95,-7.88,-9.05,-7.92,-7.92,-9.05
-7.88,-8.95,-8.30,-8.23,-3.55,-8.51,-10.54,-9.65,-9.98,-11.58,-8.10,-6.07,-10.45,-10.59,-3.52,-7.00
-6.88,-7.71,-5.39,-1.33,-7.38,-10.30,-3.73,-6.98,-6.98,-3.22,-6.62,-2.40,-10.59,-10.08,-7.68,-2.62
NA,NA
>chr1:206962992-206963042
NA,NA,-6.37,-9.26,-9.01,-2.37,-2.02,-1.03,-2.37,-7.68,-12.41,-13.10,-12.03,-10.17,-11.69,-11.70
-7.48,-8.49,-3.82,-8.51,-10.31,-7.55,-3.97,-8.10,-11.58,-9.98,-9.65,-10.51,-10.74,-6.07,-8.10,-11.58
-10.52,-8.98,-2.37,-3.38,-5.01,-8.36,-10.45,-9.98,-11.32,-9.57,-8.92,-1.55,-2.34,-1.23,-6.51,-7.44
NA,NA
>chr1:208047113-208047163
NA,NA,-9.44,-7.38,-1.33,-4.88,-9.44,-8.18,-3.22,-6.62,-2.40,-10.59,-10.91,-9.26,-8.12,-5.42
-10.45,-10.59,-3.73,-6.61,-11.58,-12.20,-12.20,-11.32,-11.32,-9.98,-11.61,-7.03,-3.62,-7.81,-3.90,-8.10
-11.58,-12.20,-12.20,-11.58,-8.10,-4.24,-7.40,-5.00,-5.96,-8.12,-8.00,-7.17,-10.72,-10.21,-4.07,-7.81
NA,NA
>chr1:209030832-209030882
NA,NA,-11.93,-12.20,-11.58,-8.10,-6.07,-12.78,-13.10,-12.03,-10.17,-11.35,-10.44,-9.57,-9.96,-6.26
-10.45,-10.38,-6.07,-7.00,-8.33,-10.43,-9.98,-11.27,-9.65,-9.98,-11.58,-5.77,-0.56,-1.32,-2.37,-7.68
-12.41,-13.10,-12.03,-10.17,-13.05,-13.10,-12.03,-10.17,-11.69,-10.75,-3.36,-1.72,-6.76,-3.68,-3.68,-7.79
NA,NA
>chr1:209092468-209092518
NA,NA,-10.51,-10.74,-6.07,-7.44,-6.54,-1.60,-3.36,-10.60,-11.93,-12.20,-11.32,-10.70,-12.85,-11.68
-6.26,-10.74,-10.65,-6.12,-1.30,-1.30,-6.12,-11.58,-9.98,-9.65,-11.27,-9.98,-10.43,-10.43,-9.70,-11.94
-10.17,-10.91,-10.38,-6.21,-7.10,-4.24,-8.10,-11.58,-9.98,-11.61,-8.26,-3.97,-8.21,-8.42,-7.00,-6.15
NA,NA
>chr1:209092483-209092533
NA,NA,-10.74,-10.65,-6.12,-1.30,-1.30,-6.12,-11.58,-9.98,-9.65,-11.27,-9.98,-10.43,-10.43,-9.70
-11.94,-10.17,-10.91,-10.38,-6.21,-7.10,-4.24,-8.10,-11.58,-9.98,-11.61,-8.26,-3.97,-8.21,-8.42,-7.00
-6.15,-7.32,-8.88,-8.26,-3.97,-8.21,-8.42,-7.00,-6.37,-8.11,-4.07,-8.83,-10.30,-3.46,-9.12,-9.71
NA,NA
>chr1:210058502-210058552
NA,NA,-3.73,-10.15,-10.01,-10.43,-8.95,-7.69,-8.26,-4.24,-7.68,-3.79,-1.60,-6.84,-11.61,-9.98
-11.27,-9.65,-9.70,-11.94,-10.17,-11.35,-10.51,-9.65,-9.98,-11.58,-6.12,-1.30,-1.30,-6.12,-10.65,-11.35
-10.22,-10.82,-11.76,-13.87,-12.37,-9.65,-9.98,-11.32,-9.57,-8.92,-1.47,-3.79,-7.68,-4.52,-7.10,-6.43
NA,NA
>chr1:210198846-210198896
NA,NA,-8.06,-11.27,-9.98,-10.43,-10.43,-12.63,-13.87,-11.89,-7.21,-5.43,-0.88,-6.36,-6.05,-9.02
-10.52,-11.32,-11.32,-10.52,-9.59,-3.68,-1.60,-6.12,-11.58,-9.98,-9.65,-10.54,-8.13,-1.33,-4.88,-9.91
-10.08,-8.15,-1.48,-9.21,-12.85,-11.18,-8.10,-4.24,-8.48,-6.58,-8.93,-10.45,-12.63,-12.09,-10.55,-2.40
NA,NA
>chr1:212185942-212185992
NA,NA,-7.00,-3.06,-6.62,-2.78,-10.31,-9.46,-10.83,-6.07,-9.02,-11.76,-13.36,-9.32,-4.69,-5.96
-8.36,-10.45,-12.63,-14.89,-16.51,-16.51,-13.29,-10.70,-11.32,-9.98,-9.65,-12.37,-13.87,-14.95,-12.20,-11.58
-6.61,-3.73,-10.30,-8.83,-4.26,-8.16,-8.00,-7.40,-8.65,-8.13,-6.15,-7.00,-8.33,-10.43,-9.70,-10.92
NA,NA
>chr1:213513735-213513785
NA,NA,-8.18,-3.46,-10.15,-9.43,-9.02,-6.15,-8.13,-7.60,-3.73,-3.80,-10.88,-12.85,-10.71,-3.22
-6.50,-0.94,-3.68,-9.59,-11.76,-13.87,-10.70,-11.32,-9.98,-9.65,-11.27,-10.52,-9.59,-3.73,-3.74,-8.30
-8.83,-10.82,-9.43,-10.83,-6.21,-7.82,-8.23,-12.03,-13.79,-14.68,-10.71,-3.46,-10.30,-8.83,-4.48,-7.40
NA,NA
>chr1:214710126-214710176
NA,NA,-8.52,-7.10,-8.49,-3.62,-6.38,-8.60,-6.58,-9.33,-8.83,-10.15,-9.26,-6.07,-10.38,-10.91
-10.22,-10.82,-10.52,-11.32,-10.44,-10.74,-6.07,-8.26,-11.61,-9.98,-11.58,-5.77,-1.54,-8.15,-4.14,-10.22
-7.12,-8.13,-8.65,-7.10,-8.28,-7.07,-10.28,-12.85,-11.68,-4.26,-7.55,-11.34,-12.20,-11.93,-11.94,-8.23
NA,NA
>chr1:215038311-215038361
NA,NA,-1.38,-7.34,-8.12,-7.33,-5.00,-6.17,-7.96,-7.07,-10.28,-13.36,-11.76,-8.98,-4.33,-5.96
-7.21,-10.31,-8.51,-3.55,-10.31,-10.25,-11.27,-9.65,-9.98,-11.32,-11.32,-12.20,-14.95,-13.36,-9.32,-4.69
-7.00,-7.04,-6.21,-10.38,-10.08,-8.86,-4.44,-7.24,-5.42,-12.78,-13.10,-9.32,-4.69,-8.86,-10.83,-10.44
NA,NA
>chr1:215415259-215415309
NA,NA,-9.02,-6.15,-8.13,-7.37,-6.15,-7.32,-8.06,-8.21,-3.97,-8.16,-8.16,-3.97,-8.16,-8.16
-3.97,-8.16,-8.60,-7.17,-11.70,-11.29,-6.07,-8.10,-11.58,-9.98,-9.65,-11.27,-9.98,-9.65,-11.27,-9.98
-9.65,-12.37,-13.87,-12.27,-9.67,-4.91,-2.42,-2.37,-6.69,-8.33,-8.95,-7.88,-8.93,-7.40,-10.82,-10.52
NA,NA
>chr1:215447438-215447488
NA,NA,-10.83,-11.18,-11.18,-10.83,-5.98,-10.92,-10.42,-8.98,-4.33,-8.86,-12.41,-13.10,-12.03,-8.23
-7.82,-6.53,-9.91,-12.27,-13.87,-12.37,-9.65,-9.98,-11.32,-11.32,-10.25,-10.31,-3.20,-7.03,-7.69,-7.88
-8.21,-4.20,-7.24,-2.47,-3.38,-5.33,-8.04,-3.97,-6.09,-2.98,-5.70,-7.47,-7.66,-10.54,-8.51,-3.46
NA,NA
>chr1:215447595-215447645
NA,NA,-8.06,-6.69,-3.37,-5.20,-9.61,-11.18,-11.18,-10.83,-5.95,-7.10,-4.20,-7.55,-11.34,-9.98
-11.61,-8.26,-6.07,-11.29,-10.75,-3.36,-1.60,-6.12,-11.58,-9.98,-9.65,-10.51,-11.35,-10.22,-10.82,-9.43
-10.15,-3.46,-9.12,-9.71,-2.74,-5.45,-6.75,-5.23,-11.29,-10.75,-3.36,-1.47,-8.01,-10.24,-6.07,-7.37
NA,NA
>chr1:217565078-217565128
NA,NA,-7.03,-11.61,-9.98,-11.58,-6.61,-3.73,-10.30,-8.83,-4.07,-8.11,-6.82,-7.04,-7.00,-4.69
-9.32,-13.36,-12.63,-10.43,-10.43,-9.98,-11.27,-9.65,-9.98,-11.58,-8.10,-6.07,-12.78,-13.54,-11.18,-6.12
-1.30,-0.83,-6.50,-3.22,-8.51,-10.54,-9.65,-12.63,-12.09,-10.09,-5.20,-2.74,-9.80,-11.69,-10.22,-10.82
NA,NA
>chr1:217680908-217680958
NA,NA,-13.36,-12.03,-7.17,-7.55,-10.31,-8.51,-3.82,-7.81,-4.07,-9.96,-9.57,-10.70,-13.29,-14.47
-13.05,-10.17,-11.70,-11.69,-9.40,-8.48,-4.24,-8.10,-11.58,-9.98,-9.65,-12.37,-13.87,-14.95,-11.93,-10.72
-3.85,-2.98,-3.20,-6.69,-2.70,-7.85,-7.48,-4.33,-7.00,-8.57,-9.40,-13.05,-13.54,-10.70,-10.70,-13.29
NA,NA
>chr1:218527926-218527976
NA,NA,-4.88,-10.09,-12.09,-11.76,-8.98,-3.37,-5.20,-10.09,-12.09,-12.63,-11.61,-6.84,-1.30,-1.30
-6.84,-11.61,-12.63,-12.09,-10.55,-3.73,-7.03,-11.61,-9.98,-11.58,-8.10,-4.24,-7.10,-6.53,-8.13,-8.65
-8.83,-9.33,-9.40,-11.35,-10.51,-8.06,-6.69,-3.37,-5.20,-10.09,-12.09,-14.95,-12.20,-11.58,-6.61,-3.62
NA,NA
>chr1:219293654-219293704
NA,NA,-3.60,-5.92,-0.90,-4.81,-6.10,-2.40,-10.30,-8.01,-1.47,-3.36,-10.88,-13.36,-12.63,-9.65
-12.37,-12.85,-10.58,-1.56,-1.56,-8.92,-10.54,-9.65,-9.98,-11.32,-11.32,-12.20,-14.95,-14.89,-13.29,-12.37
-8.06,-7.00,-6.15,-9.91,-10.25,-11.32,-10.44,-10.74,-6.07,-8.26,-8.20,-7.00,-6.07,-10.24,-8.83,-6.26
NA,NA
>chr1:221014968-221015018
NA,NA,-4.81,-6.10,-2.78,-7.85,-7.48,-2.37,-2.02,-2.13,-1.93,-2.20,-1.50,-9.21,-12.85,-10.28
-6.36,-6.62,-2.54,-6.62,-2.78,-10.31,-10.25,-11.27,-9.65,-9.98,-11.58,-5.77,-1.23,-2.20,-2.54,-3.12
-9.01,-9.26,-6.05,-6.36,-0.44,-5.29,-7.65,-7.48,-3.37,-5.45,-6.07,-0.53,-2.48,-1.88,-0.03,-6.36
NA,NA
>chr1:222984617-222984667
NA,NA,-10.24,-6.07,-7.00,-8.20,-7.03,-3.73,-10.55,-13.16,-14.89,-12.63,-10.43,-8.30,-8.23,-2.70
-6.09,-3.34,-2.54,-2.20,-1.50,-9.21,-12.85,-10.70,-11.32,-9.98,-9.65,-10.54,-8.92,-1.56,-1.38,-6.76
-3.68,-3.68,-6.69,-3.52,-10.30,-8.18,-3.22,-7.83,-5.23,-10.74,-10.65,-5.77,-1.39,-4.88,-9.61,-11.18
NA,NA
>chr1:222984644-222984694
NA,NA,-1.56,-1.38,-6.76,-3.68,-3.68,-6.69,-3.52,-10.30,-8.18,-3.22,-7.83,-5.23,-10.74,-10.65
-5.77,-1.39,-4.88,-9.61,-11.18,-12.20,-11.27,-9.65,-9.98,-11.32,-11.32,-12.20,-11.93,-10.72,-2.74,-5.45
-6.10,-2.78,-8.23,-7.56,-4.91,-1.76,-0.14,-5.54,-3.34,-2.76,-1.20,-6.36,-6.43,-7.96,-5.67,-1.48
NA,NA
>chr1:225042399-225042449
NA,NA,-11.58,-12.20,-14.95,-14.89,-13.29,-12.37,-9.65,-9.98,-11.58,-6.61,-3.20,-10.31,-10.25,-11.34
-7.55,-7.40,-10.82,-11.76,-14.89,-13.29,-12.37,-9.65,-9.98,-11.32,-10.44,-10.74,-5.42,-8.12,-6.49,-7.55
-10.31,-9.96,-4.26,-8.16,-8.16,-3.90,-8.11,-6.43,-6.32,-3.06,-6.38,-0.44,-4.88,-9.91,-10.45,-5.42
NA,NA
>chr1:225042559-225042609
NA,NA,-6.96,-1.22,-2.34,-0.70,-6.36,-6.08,-6.32,-3.06,-7.83,-3.11,-7.34,-5.78,-2.74,-9.80
-11.29,-6.26,-9.96,-10.54,-9.65,-12.63,-13.87,-10.70,-11.32,-9.98,-9.65,-12.37,-13.54,-12.78,-5.42,-7.24
-4.44,-5.96,-7.21,-10.83,-11.35,-9.26,-6.78,-1.68,-6.64,-8.57,-6.58,-8.93,-10.45,-12.63,-13.87,-12.37
NA,NA
>chr1:225626118-225626168
NA,NA,-11.68,-4.07,-8.11,-6.43,-6.32,-2.70,-10.31,-10.25,-11.58,-5.77,-0.56,-1.76,-4.91,-9.67
-9.46,-9.61,-4.39,-2.42,-2.37,-8.98,-10.52,-11.32,-11.32,-9.98,-9.65,-11.27,-12.20,-12.20,-11.58,-8.10
-3.90,-7.34,-5.39,-0.44,-6.38,-3.22,-10.71,-12.85,-12.37,-9.65,-9.98,-11.34,-7.55,-6.58,-8.48,-3.31
NA,NA
>chr1:225777444-225777494
NA,NA,-13.36,-12.63,-10.43,-8.95,-7.69,-8.26,-3.97,-7.55,-11.89,-13.29,-14.89,-11.76,-10.82,-10.22
-11.35,-10.44,-11.32,-9.98,-10.43,-10.43,-9.98,-11.32,-11.32,-9.98,-11.61,-8.26,-3.97,-8.16,-6.19,-1.23
-2.34,-0.53,-6.50,-3.22,-6.98,-6.98,-3.20,-10.31,-10.33,-11.94,-8.23,-7.33,-2.94,-3.38,-5.01,-8.36
NA,NA
>chr1:225791777-225791827
NA,NA,-3.73,-9.43,-10.15,-7.40,-8.93,-8.42,-8.11,-3.12,-2.98,-3.85,-9.32,-12.85,-10.71,-3.46
-10.15,-9.46,-10.31,-3.55,-10.71,-12.85,-10.70,-11.32,-9.98,-9.65,-10.51,-11.35,-9.40,-8.48,-4.24,-8.16
-8.60,-6.58,-9.33,-8.16,-8.48,-4.24,-8.26,-8.20,-7.00,-6.05,-7.50,-3.05,-7.55,-11.34,-9.98,-9.65
NA,NA
>chr1:226520895-226520945
NA,NA,-2.78,-6.62,-6.08,-6.32,-3.52,-10.55,-13.16,-14.89,-12.63,-11.61,-7.03,-3.73,-10.55,-13.16
-16.51,-14.89,-14.95,-12.20,-11.27,-9.65,-9.98,-11.32,-11.32,-9.98,-9.65,-11.27,-10.25,-10.31,-3.55,-10.71
-12.85,-11.89,-7.55,-6.49,-7.34,-1.38,-1.56,-10.58,-14.68,-13.79,-10.28,-7.12,-9.91,-10.25,-11.34,-7.55
NA,NA
>chr1:227286840-227286890
NA,NA,-11.27,-8.06,-8.52,-7.40,-8.00,-8.00,-6.49,-8.12,-4.20,-8.16,-8.12,-5.43,-1.54,-5.77
-11.58,-9.98,-10.45,-8.21,-4.26,-9.96,-9.57,-11.32,-9.98,-9.65,-11.27,-9.98,-9.65,-12.37,-13.87,-11.76
-9.02,-6.37,-8.11,-3.96,-8.12,-8.12,-9.33,-9.40,-11.35,-10.83,-7.55,-4.20,-7.24,-4.44,-8.86,-12.41
NA,NA
>chr1:227808402-227808452
NA,NA,-10.72,-4.69,-8.86,-12.41,-14.47,-13.16,-10.81,-5.98,-10.28,-13.79,-16.51,-14.89,-12.63,-9.65
-11.27,-9.98,-10.43,-10.43,-12.63,-13.87,-12.37,-9.65,-9.98,-11.32,-11.32,-10.52,-9.02,-6.15,-9.91,-10.33
-10.72,-4.69,-8.86,-10.83,-10.51,-7.14,-7.88,-8.93,-7.40,-10.82,-10.42,-11.94,-10.17,-11.69,-9.80,-3.45
NA,NA
>chr1:227808466-227808516
NA,NA,-9.98,-11.61,-6.84,-1.63,-3.93,-7.22,-8.84,-8.00,-6.49,-8.12,-4.52,-8.48,-8.16,-9.33
-8.16,-7.33,-4.03,-2.98,-3.12,-9.59,-10.52,-11.27,-9.65,-9.98,-11.58,-5.77,-1.54,-8.15,-10.83,-10.44
-11.32,-10.25,-10.31,-3.20,-7.03,-7.69,-7.69,-6.84,-1.30,-1.30,-6.96,-8.16,-4.26,-10.21,-10.72,-8.23
NA,NA
>chr1:227808547-227808597
NA,NA,-10.70,-9.57,-8.51,-3.46,-10.55,-12.09,-12.63,-9.65,-11.27,-12.20,-12.20,-11.34,-7.55,-4.26
-9.96,-10.31,-6.12,-1.30,-1.56,-8.92,-9.57,-11.32,-9.98,-11.61,-8.26,-3.90,-8.11,-7.07,-9.98,-9.16
-1.48,-6.64,-8.57,-6.58,-8.60,-6.19,-0.56,-1.76,-4.39,-9.61,-9.43,-8.98,-2.37,-2.42,-5.28,-7.71
NA,NA
>chr1:228739138-228739188
NA,NA,-5.45,-5.75,-0.88,-6.64,-7.89,-3.41,-2.52,-2.77,-2.47,-5.54,-1.68,-6.64,-8.57,-6.58
-8.93,-10.45,-12.63,-13.87,-11.89,-7.55,-3.97,-8.26,-11.61,-9.98,-11.58,-6.61,-3.73,-10.15,-9.43,-9.02
-6.15,-9.91,-10.33,-10.72,-3.45,-2.02,-2.37,-7.68,-4.14,-10.75,-3.14,-2.52,-2.77,-2.47,-5.54,-1.68
NA,NA
>chr1:228739594-228739644
NA,NA,-2.37,-5.33,-7.96,-6.37,-7.37,-7.65,-5.70,-2.74,-9.71,-10.21,-4.48,-8.48,-7.25,-8.49
-3.46,-6.62,-2.54,-6.62,-3.22,-8.51,-10.54,-9.65,-9.98,-11.58,-8.10,-3.97,-8.21,-8.42,-8.11,-3.12
-2.52,-2.73,-2.92,-6.08,-9.80,-8.83,-4.07,-8.15,-6.74,-3.40,-2.72,-2.20,-0.70,-6.32,-6.72,-6.72
NA,NA
>chr1:232990250-232990300
NA,NA,-6.15,-7.37,-8.13,-6.55,-6.32,-3.06,-6.62,-2.54,-6.38,-0.03,-1.76,-4.60,-6.10,-2.40
-10.55,-11.93,-11.68,-4.07,-7.81,-3.62,-6.61,-11.58,-9.98,-11.61,-8.26,-3.97,-8.21,-8.06,-7.32,-6.55
-6.36,-1.72,-3.36,-9.90,-10.21,-4.07,-7.81,-3.46,-6.62,-6.08,-5.31,-0.90,-5.39,-7.71,-7.48,-10.72
NA,NA
>chr1:232990287-232990337
NA,NA,-3.46,-6.62,-6.08,-5.31,-0.90,-5.39,-7.71,-7.48,-10.72,-9.16,-0.14,-2.62,-5.33,-8.04
-3.97,-6.09,-2.98,-5.70,-9.67,-10.25,-11.27,-9.65,-9.98,-11.32,-11.32,-10.52,-8.98,-2.37,-2.42,-4.60
-6.10,-2.40,-10.59,-10.91,-10.17,-12.03,-13.36,-11.76,-9.02,-6.05,-6.75,-0.83,-1.56,-8.92,-10.54,-7.14
NA,NA
>chr1:232990380-232990430
NA,NA,-6.36,-6.05,-9.02,-11.76,-14.89,-13.16,-10.55,-3.52,-6.69,-3.60,-1.72,-7.34,-6.88,-8.28
-6.82,-7.10,-4.52,-8.12,-9.26,-11.35,-10.51,-9.65,-9.98,-11.32,-11.32,-9.98,-10.43,-8.30,-8.23,-3.20
-7.03,-11.61,-9.70,-11.94,-10.17,-11.69,-10.75,-3.36,-1.47,-8.63,-9.71,-3.45,-2.02,-2.37,-5.01,-8.07
NA,NA
>chr1:233844161-233844211
NA,NA,-9.02,-10.52,-11.32,-10.70,-13.87,-12.27,-9.67,-5.70,-3.37,-6.69,-8.33,-10.43,-9.98,-11.34
-7.55,-3.97,-8.26,-8.20,-8.11,-3.68,-1.60,-6.12,-11.58,-9.98,-9.65,-12.37,-13.87,-14.95,-14.95,-13.87
-10.70,-10.70,-13.54,-13.05,-10.22,-8.65,-7.85,-3.55,-8.51,-10.31,-6.61,-3.73,-10.30,-7.38,-0.14,-1.32
NA,NA
>chr1:233844222-233844272
NA,NA,-1.76,-4.39,-10.09,-12.09,-11.76,-10.82,-8.83,-9.33,-7.25,-8.28,-6.37,-7.00,-8.06,-12.37
-13.29,-14.89,-14.95,-12.20,-11.27,-9.65,-9.98,-11.32,-11.32,-9.98,-9.65,-10.51,-10.74,-6.26,-8.83,-10.30
-3.46,-10.71,-12.85,-12.03,-7.48,-8.28,-6.82,-7.04,-6.64,-1.48,-9.16,-9.71,-3.85,-2.76,-1.22,-6.96
NA,NA
>chr1:234134587-234134637
NA,NA,-10.31,-7.71,-7.92,-8.78,-8.08,-6.53,-7.81,-7.81,-6.15,-9.02,-11.76,-14.89,-13.79,-9.32
-4.69,-5.96,-8.12,-8.16,-4.26,-9.96,-10.54,-9.65,-9.98,-11.32,-11.32,-10.52,-9.02,-6.15,-8.13,-7.37
-6.05,-7.50,-3.05,-8.16,-8.16,-4.26,-11.68,-12.85,-10.70,-11.32,-9.98,-9.65,-12.37,-13.87,-12.63,-10.43
NA,NA
>chr1:234134604-234134654
NA,NA,-8.16,-4.26,-9.96,-10.54,-9.65,-9.98,-11.32,-11.32,-10.52,-9.02,-6.15,-8.13,-7.37,-6.05
-7.50,-3.05,-8.16,-8.16,-4.26,-11.68,-12.85,-10.70,-11.32,-9.98,-9.65,-12.37,-13.87,-12.63,-10.43,-10.43
-12.63,-14.89,-13.79,-10.88,-3.80,-3.80,-9.90,-10.21,-4.26,-8.21,-8.06,-7.32,-6.55,-6.36,-1.20,-2.34
NA,NA
>chr1:236180125-236180175
NA,NA,-13.05,-10.22,-10.15,-10.15,-7.10,-8.49,-3.62,-6.61,-11.58,-9.98,-11.61,-6.84,-1.30,-1.56
-8.92,-10.54,-7.14,-7.69,-8.26,-6.07,-10.74,-10.51,-9.65,-9.98,-11.32,-10.70,-13.29,-14.68,-10.58,-1.47
-3.68,-8.11,-8.06,-11.27,-10.52,-9.02,-6.07,-10.81,-13.16,-14.89,-11.76,-9.02,-6.15,-9.91,-10.25,-11.32
NA,NA
>chr1:237575208-237575258
NA,NA,-8.92,-10.31,-7.55,-7.17,-11.94,-10.42,-10.82,-8.83,-8.30,-3.74,-3.80,-10.60,-10.33,-10.31
-3.55,-10.71,-11.93,-10.81,-6.07,-9.02,-10.52,-11.32,-11.32,-9.98,-9.65,-11.27,-10.52,-10.82,-7.40,-8.93
-10.45,-12.63,-14.89,-13.29,-12.37,-8.06,-7.00,-6.15,-9.91,-9.46,-10.15,-3.52,-7.00,-6.49,-8.00,-8.16
NA,NA
>chr1:237575332-237575382
NA,NA,-5.23,-7.78,-6.50,-6.48,-7.71,-10.31,-8.13,-1.33,-5.29,-9.67,-12.27,-13.36,-12.03,-8.23
-8.30,-3.79,-1.47,-10.58,-14.68,-13.29,-12.37,-9.65,-9.98,-11.32,-11.32,-9.98,-10.43,-8.33,-8.11,-3.68
-1.60,-6.12,-11.58,-10.52,-9.59,-3.68,-1.60,-6.54,-7.44,-3.90,-7.81,-3.82,-10.71,-14.68,-13.16,-10.55
NA,NA
>chr1:237825872-237825922
NA,NA,-5.43,-8.07,-6.38,-3.20,-10.31,-9.46,-10.15,-2.40,-6.10,-4.60,-2.42,-2.94,-7.40,-4.52
-7.79,-3.20,-2.52,-1.88,-0.14,-8.13,-9.57,-11.32,-9.98,-9.65,-10.51,-11.35,-10.17,-12.03,-13.79,-16.51
-14.89,-14.95,-12.20,-11.27,-8.06,-8.52,-7.40,-8.00,-8.16,-3.05,-7.83,-3.22,-6.61,-11.58,-12.20,-14.95
NA,NA
>chr1:238216720-238216770
NA,NA,-9.16,-9.98,-7.07,-8.47,-7.92,-8.78,-8.08,-6.21,-10.83,-9.46,-9.91,-6.55,-6.36,-1.38
-1.38,-6.36,-6.43,-7.96,-5.67,-1.54,-6.87,-11.61,-9.98,-11.58,-8.10,-3.97,-7.55,-11.34,-10.52,-9.02
-6.07,-10.38,-10.08,-8.86,-5.00,-7.11,-6.64,-1.48,-7.38,-9.44,-5.20,-2.98,-6.09,-3.52,-10.30,-8.18
NA,NA
>chr1:238621283-238621333
NA,NA,-11.27,-10.52,-9.02,-6.07,-10.81,-12.76,-12.41,-8.15,-1.48,-9.21,-12.85,-9.32,-2.74,-5.20
-9.61,-11.18,-14.95,-13.87,-12.37,-9.65,-9.98,-11.27,-9.65,-9.98,-11.58,-6.61,-3.73,-10.30,-8.83,-6.26
-10.45,-10.59,-2.40,-6.62,-6.36,-9.98,-9.12,-3.22,-6.50,-0.83,-1.30,-6.12,-11.18,-13.87,-12.27,-9.91
NA,NA
>chr1:240577787-240577837
NA,NA,-10.58,-12.09,-14.95,-14.95,-14.89,-13.29,-10.70,-10.70,-12.85,-10.58,-1.55,-2.76,-3.85,-9.32
-13.79,-14.89,-12.63,-9.65,-11.27,-12.20,-12.20,-11.32,-11.32,-9.98,-9.65,-12.37,-13.29,-14.89,-12.63,-10.43
-10.43,-9.70,-10.72,-3.85,-2.98,-3.12,-9.59,-11.76,-13.36,-12.03,-7.17,-8.60,-6.19,-0.56,-1.76,-4.91
NA,NA
>chr1:241612477-241612527
NA,NA,-5.43,-1.54,-6.51,-7.44,-3.90,-7.81,-3.46,-6.62,-6.08,-5.31,-1.68,-5.43,-8.36,-8.42
-8.52,-7.10,-8.49,-3.82,-10.71,-12.85,-12.37,-9.65,-9.98,-11.58,-6.12,-1.60,-3.60,-7.79,-4.52,-8.48
-8.16,-7.82,-6.50,-6.62,-2.40,-10.59,-10.91,-9.26,-7.00,-3.97,-7.81,-3.90,-8.10,-11.58,-9.98,-10.45
NA,NA
>chr1:241639946-241639996
NA,NA,-5.01,-3.38,-2.47,-7.24,-3.96,-7.81,-3.46,-6.62,-6.08,-5.31,-1.68,-5.43,-8.36,-8.42
-8.52,-7.10,-8.49,-3.82,-10.71,-12.85,-12.37,-9.65,-9.98,-11.58,-6.12,-1.60,-3.60,-7.79,-4.52,-8.48
-8.16,-7.82,-6.50,-6.62,-2.40,-10.59,-10.91,-9.26,-7.00,-3.97,-7.81,-3.90,-8.10,-11.58,-9.98,-10.45
NA,NA
>chr1:241696137-241696187
NA,NA,-9.61,-11.18,-12.20,-11.58,-8.10,-3.90,-7.81,-3.46,-6.62,-6.36,-10.92,-9.70,-10.43,-10.43
-10.01,-10.83,-6.07,-9.02,-11.76,-14.89,-13.29,-10.70,-11.32,-9.98,-9.65,-12.37,-13.29,-16.51,-14.47,-13.05
-10.22,-10.82,-11.76,-13.36,-12.03,-10.17,-10.91,-9.91,-5.36,-3.15,-3.78,-1.91,-10.58,-12.85,-12.03,-10.17
NA,NA
>chr1:242200432-242200482
NA,NA,-5.20,-10.09,-13.16,-14.47,-13.05,-9.26,-8.12,-4.20,-7.55,-10.31,-8.13,-1.50,-2.34,-1.22
-6.12,-11.58,-10.52,-9.59,-3.68,-1.60,-6.12,-11.58,-9.98,-11.61,-8.26,-3.97,-7.55,-11.34,-9.98,-10.43
-8.30,-8.23,-2.70,-6.69,-3.20,-2.38,-1.28,-6.78,-6.49,-7.55,-11.89,-13.87,-12.63,-10.45,-8.93,-6.58
NA,NA
>chr1:242348660-242348710
NA,NA,-7.24,-2.98,-5.20,-10.09,-12.76,-12.78,-5.23,-6.75,-4.81,-1.39,-6.51,-6.98,-3.73,-10.15
-9.43,-8.98,-3.37,-5.20,-9.61,-11.18,-12.20,-11.27,-9.65,-9.98,-11.58,-6.61,-3.20,-7.85,-7.60,-3.73
-3.73,-9.43,-10.15,-7.40,-8.93,-10.45,-9.98,-11.27,-9.65,-12.63,-13.36,-9.32,-3.45,-2.42,-4.60,-6.07
NA,NA
>chr1:242348704-242348754
NA,NA,-4.60,-6.07,-0.94,-3.68,-9.59,-10.52,-11.27,-8.06,-7.00,-6.37,-7.96,-6.17,-4.44,-5.54
-0.90,-4.88,-9.61,-10.01,-10.43,-10.43,-9.98,-11.32,-11.32,-9.98,-9.65,-12.37,-13.29,-14.47,-12.78,-5.42
-8.12,-8.12,-7.82,-6.21,-10.83,-10.01,-11.61,-8.26,-3.97,-8.21,-8.42,-8.52,-7.40,-8.93,-10.45,-10.01
NA,NA
>chr1:243040996-243041046
NA,NA,-6.64,-1.54,-6.51,-6.98,-3.73,-10.15,-10.01,-9.65,-11.27,-10.25,-10.31,-2.78,-6.62,-6.05
-9.02,-11.76,-14.89,-16.51,-16.51,-13.29,-12.37,-9.65,-9.98,-11.32,-11.32,-10.25,-9.67,-5.70,-2.74,-9.32
-13.79,-14.89,-12.27,-9.91,-7.12,-10.22,-11.29,-5.42,-7.10,-6.55,-9.91,-10.25,-11.58,-8.10,-3.97,-7.55
NA,NA
>chr1:246614006-246614056
NA,NA,-5.95,-10.83,-9.46,-10.31,-2.78,-6.62,-6.08,-7.10,-4.20,-7.55,-11.89,-13.87,-11.76,-9.59
-4.03,-4.25,-7.98,-8.08,-6.53,-9.91,-10.25,-11.27,-9.65,-9.98,-11.32,-10.70,-13.54,-13.05,-10.17,-12.03
-12.85,-9.21,-1.33,-4.88,-9.44,-8.01,-1.47,-3.36,-10.88,-13.10,-12.78,-5.42,-7.10,-5.95,-10.24,-8.18
NA,NA
>chr1:246653511-246653561
NA,NA,-9.33,-8.12,-7.00,-3.52,-10.15,-11.18,-12.20,-11.27,-7.14,-7.69,-7.03,-3.20,-10.31,-12.27
-13.36,-10.28,-7.12,-7.32,-8.06,-8.21,-3.97,-8.10,-11.58,-9.98,-9.65,-11.27,-12.20,-11.18,-10.83,-5.95
-6.36,-1.20,-2.76,-3.34,-7.24,-4.52,-7.10,-6.82,-7.96,-5.33,-2.62,-0.56,-5.77,-11.58,-10.25,-10.31
NA,NA
>chr1:246733698-246733748
NA,NA,-6.76,-3.60,-1.72,-7.34,-8.12,-9.33,-8.16,-9.33,-9.40,-11.35,-10.51,-7.14,-8.95,-8.30
-8.23,-3.20,-6.38,-8.60,-7.40,-10.82,-10.52,-11.32,-11.32,-9.98,-11.61,-6.84,-1.30,-1.30,-6.12,-11.18
-13.87,-14.95,-12.20,-11.58,-6.12,-1.22,-2.34,-1.28,-5.31,-5.95,-10.24,-7.38,-1.50,-2.20,-2.20,-1.23
NA,NA
>chr1:247002989-247003039
NA,NA,-10.45,-10.48,-6.66,-9.62,-13.15,-12.76,-10.55,-3.73,-6.98,-6.98,-3.20,-8.23,-7.66,-11.27
-10.25,-9.91,-7.12,-10.92,-11.93,-12.20,-11.27,-9.65,-9.98,-11.32,-11.32,-9.98,-11.61,-8.26,-3.90,-7.34
-5.78,-3.37,-8.98,-9.43,-10.83,-6.07,-9.02,-10.52,-11.34,-7.55,-6.58,-9.33,-8.16,-8.48,-4.24,-8.26
NA,NA
>chr1:247616389-247616439
NA,NA,-6.15,-7.32,-8.88,-6.87,-1.39,-5.29,-9.67,-10.33,-10.92,-5.98,-10.81,-13.16,-16.51,-14.89
-12.63,-10.43,-10.43,-9.98,-11.27,-9.65,-9.98,-11.32,-11.32,-9.98,-9.65,-12.37,-13.54,-13.05,-10.17,-11.94
-9.70,-9.65,-11.27,-12.20,-12.20,-11.32,-11.32,-12.20,-12.20,-11.32,-11.32,-10.25,-9.91,-6.15,-9.02,-10.52
NA,NA
>chr1:247904110-247904160
NA,NA,-8.48,-4.48,-11.68,-14.68,-13.79,-12.03,-8.23,-9.33,-6.58,-8.93,-7.88,-7.88,-8.36,-5.96
-5.00,-7.11,-6.64,-0.88,-6.38,-3.22,-7.03,-11.61,-9.98,-11.32,-11.32,-10.25,-9.67,-5.29,-0.44,-6.38
-3.06,-6.32,-6.43,-8.11,-3.96,-7.10,-6.55,-7.32,-8.30,-8.33,-7.00,-6.05,-6.36,-0.70,-2.38,-3.20
NA,NA
>chr10:4297164-4297214
NA,NA,-1.47,-3.68,-7.60,-7.65,-5.70,-3.37,-8.98,-11.76,-14.89,-16.51,-16.51,-13.16,-10.09,-4.88
-0.90,-5.31,-6.08,-7.50,-5.23,-10.74,-10.51,-9.65,-9.98,-11.58,-6.12,-1.30,-1.56,-10.58,-14.68,-13.29
-12.37,-9.65,-12.63,-13.87,-12.37,-9.65,-9.98,-11.58,-6.61,-3.22,-6.50,-0.94,-3.60,-5.92,-1.68,-8.15
NA,NA
>chr10:4297337-4297387
NA,NA,-9.70,-10.43,-10.43,-9.98,-11.27,-7.66,-7.63,-7.08,-7.08,-8.32,-7.37,-6.15,-7.32,-8.30
-8.33,-8.52,-7.10,-8.28,-6.37,-9.02,-10.52,-11.27,-9.65,-9.98,-11.32,-10.44,-10.74,-6.07,-8.10,-11.18
-12.85,-11.68,-4.07,-8.15,-6.68,-7.08,-7.63,-8.88,-8.26,-6.07,-11.29,-10.22,-7.12,-8.13,-7.60,-3.68
NA,NA
>chr10:11880747-11880797
NA,NA,-4.14,-10.22,-5.98,-10.38,-10.91,-10.22,-8.65,-7.85,-2.70,-7.00,-6.88,-8.49,-3.82,-9.12
-10.72,-7.17,-8.00,-8.16,-4.26,-9.96,-9.57,-11.32,-9.98,-9.65,-11.27,-10.25,-9.91,-6.15,-7.37,-7.85
-2.70,-6.09,-4.44,-8.86,-12.41,-12.76,-10.09,-4.88,-0.44,-6.32,-6.50,-9.62,-13.15,-13.10,-12.03,-7.17
NA,NA
>chr10:16934123-16934173
NA,NA,-7.68,-4.52,-7.10,-6.55,-9.91,-9.46,-10.83,-6.07,-7.00,-8.20,-6.84,-1.60,-3.68,-9.59
-10.42,-10.72,-4.69,-8.86,-12.41,-13.54,-10.70,-11.32,-9.98,-9.65,-11.27,-12.20,-11.18,-10.15,-2.40,-6.62
-6.08,-6.36,-1.38,-0.83,-6.50,-3.22,-10.71,-12.85,-10.70,-10.70,-12.85,-10.58,-1.55,-3.04,-3.97,-6.70
NA,NA
>chr10:20208078-20208128
NA,NA,-11.89,-13.87,-12.63,-11.61,-6.84,-1.63,-3.93,-7.38,-8.81,-3.97,-6.32,-6.55,-9.91,-10.25
-11.27,-9.65,-10.01,-9.61,-4.88,-1.39,-5.77,-11.58,-9.98,-11.61,-8.26,-4.24,-8.48,-8.16,-8.30,-3.79
-0.94,-6.50,-3.22,-10.71,-12.85,-10.28,-5.98,-10.81,-13.16,-14.47,-12.78,-5.42,-7.79,-3.60,-1.47,-10.58
NA,NA
>chr10:20208239-20208289
NA,NA,-14.89,-13.79,-9.32,-4.69,-8.86,-12.41,-13.10,-10.88,-3.80,-3.74,-8.30,-8.23,-12.03,-13.79
-16.51,-14.47,-12.41,-8.15,-1.48,-8.13,-10.54,-9.65,-9.98,-11.32,-10.70,-13.29,-16.51,-16.51,-14.68,-9.21
-1.33,-5.39,-7.71,-7.10,-10.82,-10.52,-11.27,-7.66,-8.23,-3.55,-9.12,-9.90,-3.80,-3.73,-9.43,-10.15
NA,NA
>chr10:20208376-20208426
NA,NA,-1.56,-8.63,-9.71,-2.74,-5.20,-9.44,-8.18,-3.46,-10.15,-11.18,-11.93,-10.72,-2.74,-5.45
-6.10,-2.78,-7.85,-7.48,-3.12,-2.76,-1.22,-6.12,-11.58,-9.98,-9.65,-10.51,-11.35,-9.26,-8.12,-4.52
-7.10,-6.82,-8.11,-3.90,-8.26,-7.69,-7.14,-11.27,-12.20,-12.20,-11.32,-11.32,-9.98,-11.61,-8.26,-6.07
NA,NA
>chr10:20208395-20208445
NA,NA,-2.76,-1.22,-6.12,-11.58,-9.98,-9.65,-10.51,-11.35,-9.26,-8.12,-4.52,-7.10,-6.82,-8.11
-3.90,-8.26,-7.69,-7.14,-11.27,-12.20,-12.20,-11.32,-11.32,-9.98,-11.61,-8.26,-6.07,-10.74,-10.44,-11.32
-12.20,-11.93,-11.94,-10.17,-13.05,-14.47,-13.29,-10.70,-9.57,-8.13,-1.33,-4.88,-10.09,-11.93,-10.71,-3.46
NA,NA
>chr10:20323537-20323587
NA,NA,-13.10,-10.28,-6.36,-6.36,-0.44,-4.81,-6.10,-2.40,-10.15,-11.18,-11.18,-10.83,-6.07,-9.26
-9.43,-3.68,-1.47,-8.01,-10.30,-3.73,-7.03,-11.61,-9.98,-11.32,-11.32,-10.52,-10.82,-10.22,-11.35,-10.44
-11.32,-9.98,-11.61,-6.84,-1.60,-3.68,-8.11,-8.06,-10.54,-8.51,-3.46,-10.15,-9.43,-10.82,-7.40,-8.60
NA,NA
>chr10:21003671-21003721
NA,NA,-6.10,-2.40,-10.15,-9.46,-10.31,-2.78,-6.62,-3.06,-6.32,-5.95,-10.24,-8.18,-3.46,-10.59
-10.45,-5.23,-7.83,-3.22,-10.71,-12.85,-12.37,-9.65,-9.98,-11.58,-8.10,-6.07,-10.74,-10.51,-9.65,-9.98
-11.58,-8.10,-3.90,-8.11,-6.37,-7.00,-8.33,-8.95,-8.95,-10.43,-9.70,-10.60,-3.36,-1.72,-7.34,-8.12
NA,NA
>chr10:21003678-21003728
NA,NA,-3.06,-6.32,-5.95,-10.24,-8.18,-3.46,-10.59,-10.45,-5.23,-7.83,-3.22,-10.71,-12.85,-12.37
-9.65,-9.98,-11.58,-8.10,-6.07,-10.74,-10.51,-9.65,-9.98,-11.58,-8.10,-3.90,-8.11,-6.37,-7.00,-8.33
-8.95,-8.95,-10.43,-9.70,-10.60,-3.36,-1.72,-7.34,-8.12,-8.30,-3.74,-3.80,-10.88,-13.79,-16.51,-14.89
NA,NA
>chr10:21246069-21246119
NA,NA,-2.77,-2.37,-6.69,-8.20,-7.03,-3.62,-8.49,-7.25,-8.48,-4.24,-8.16,-8.16,-3.97,-8.26
-11.61,-10.01,-10.83,-5.98,-10.92,-11.93,-12.20,-11.27,-9.65,-9.98,-11.58,-5.77,-1.23,-2.38,-3.14,-10.60
-10.42,-10.82,-10.22,-13.05,-13.54,-11.18,-8.10,-3.90,-7.34,-5.28,-2.42,-3.45,-10.72,-9.70,-9.65,-11.27
NA,NA
>chr10:36560517-36560567
NA,NA,-8.23,-3.20,-6.61,-11.58,-10.52,-8.98,-3.37,-5.20,-9.61,-10.01,-10.43,-10.43,-9.98,-11.27
-8.06,-8.11,-3.68,-0.94,-6.50,-3.22,-6.61,-11.58,-9.98,-9.65,-11.27,-9.98,-11.61,-6.87,-1.39,-4.81
-6.10,-2.40,-10.30,-8.18,-3.46,-10.55,-12.09,-12.63,-10.45,-8.21,-4.20,-7.10,-6.55,-7.32,-8.30,-8.95
NA,NA
>chr10:60460997-60461047
NA,NA,-8.33,-10.43,-9.70,-10.72,-4.69,-8.86,-10.83,-10.65,-8.10,-3.97,-8.16,-8.16,-6.07,-12.78
-13.10,-10.88,-3.36,-0.94,-6.50,-3.22,-7.03,-11.61,-9.98,-11.58,-8.10,-6.07,-12.78,-13.10,-9.32,-4.69
-8.86,-10.83,-10.44,-11.32,-12.20,-11.18,-10.15,-3.73,-7.03,-8.20,-8.52,-10.22,-13.05,-13.10,-12.03,-7.48
NA,NA
>chr10:60543892-60543942
NA,NA,-11.35,-10.22,-10.15,-10.15,-7.40,-8.93,-8.42,-8.52,-10.22,-10.91,-10.59,-3.52,-6.32,-6.55
-9.91,-10.25,-11.32,-11.32,-12.20,-12.20,-11.27,-9.65,-9.98,-11.32,-11.32,-12.20,-12.20,-11.58,-6.61,-3.20
-8.23,-7.66,-11.27,-12.20,-14.95,-13.87,-12.37,-9.65,-12.63,-13.36,-10.28,-7.12,-9.91,-10.25,-11.32,-10.70
NA,NA
>chr10:63735424-63735474
NA,NA,-9.70,-10.60,-3.80,-3.73,-9.43,-9.26,-6.05,-7.50,-3.05,-8.16,-8.12,-5.96,-4.33,-7.48
-8.13,-6.15,-9.02,-10.52,-11.27,-9.65,-9.98,-11.27,-9.65,-9.98,-11.58,-6.61,-3.73,-10.59,-10.45,-6.07
-8.26,-11.61,-9.70,-11.94,-7.48,-8.28,-6.37,-9.02,-10.42,-10.60,-3.80,-3.73,-9.59,-10.52,-11.34,-7.55
NA,NA
>chr10:67709828-67709878
NA,NA,-7.44,-6.51,-1.39,-4.81,-6.75,-5.23,-10.74,-10.51,-9.65,-9.70,-10.92,-7.12,-9.91,-12.27
-13.36,-10.88,-3.36,-1.60,-6.84,-11.61,-9.98,-11.32,-11.32,-9.98,-9.65,-10.51,-11.35,-10.22,-10.82,-9.43
-10.83,-5.95,-6.32,-3.97,-8.49,-7.10,-10.82,-10.52,-11.58,-8.10,-3.97,-7.55,-11.34,-10.25,-9.91,-7.12
NA,NA
>chr10:76689355-76689405
NA,NA,-3.14,-10.88,-13.36,-14.95,-11.93,-11.94,-10.17,-13.05,-13.10,-10.88,-3.80,-3.80,-10.60,-11.93
-12.20,-11.27,-8.06,-7.00,-6.15,-9.91,-10.25,-11.32,-11.32,-9.98,-9.65,-10.51,-10.74,-6.26,-10.21,-9.90
-3.36,-1.72,-7.34,-8.12,-7.33,-5.00,-8.86,-10.83,-10.44,-11.32,-12.20,-12.20,-11.32,-11.32,-10.52,-8.98
NA,NA
>chr10:89500200-89500250
NA,NA,-9.46,-10.83,-6.07,-7.37,-7.65,-5.70,-2.74,-9.32,-12.85,-10.58,-1.47,-3.79,-8.30,-8.12
-8.12,-4.52,-7.10,-6.21,-10.38,-10.45,-6.07,-8.10,-11.58,-9.98,-11.61,-8.26,-6.07,-12.78,-12.76,-10.55
-3.73,-6.61,-11.58,-12.20,-11.93,-10.72,-3.85,-2.54,-2.54,-3.85,-10.72,-9.70,-10.43,-8.33,-8.52,-7.40
NA,NA
>chr10:91934794-91934844
NA,NA,-12.37,-13.87,-12.63,-10.43,-10.43,-9.98,-11.58,-6.12,-1.30,-0.83,-6.75,-6.05,-9.02,-10.52
-11.34,-7.55,-3.05,-7.83,-3.22,-8.51,-9.57,-11.32,-9.98,-9.65,-11.27,-10.52,-9.02,-6.05,-6.36,-0.70
-2.20,-2.20,-0.70,-6.36,-6.05,-9.02,-10.42,-10.92,-7.07,-8.11,-3.96,-8.12,-6.49,-7.55,-11.89,-13.29
NA,NA
>chr10:105877657-105877707
NA,NA,-1.88,-0.56,-6.19,-8.07,-5.43,-1.48,-7.38,-10.30,-2.40,-6.10,-4.60,-1.76,-0.03,-6.36
-6.50,-7.04,-7.00,-4.33,-8.98,-10.52,-11.27,-9.65,-9.98,-11.32,-11.32,-10.25,-10.31,-3.20,-6.61,-10.65
-10.83,-8.15,-1.68,-5.31,-5.95,-10.83,-9.46,-9.91,-6.53,-7.10,-3.31,-7.83,-3.22,-7.03,-11.61,-10.01
NA,NA
>chr10:114091400-114091450
NA,NA,-3.97,-8.26,-11.61,-9.70,-10.72,-2.74,-5.45,-6.75,-5.23,-10.74,-10.44,-10.70,-13.29,-16.51
-14.89,-11.76,-9.02,-6.07,-10.83,-11.18,-12.20,-11.32,-11.32,-9.98,-9.65,-11.27,-10.52,-8.98,-3.37,-5.45
-6.75,-5.23,-10.74,-10.44,-11.32,-12.20,-11.93,-10.60,-3.36,-1.60,-6.12,-11.58,-12.20,-12.20,-11.27,-9.65
NA,NA
>chr10:128065798-128065848
NA,NA,-2.62,-7.68,-10.08,-10.59,-2.40,-6.62,-3.22,-6.98,-6.98,-3.22,-6.38,-0.03,-1.76,-5.28
-7.71,-6.88,-7.00,-3.52,-10.59,-10.45,-6.07,-8.10,-11.58,-9.98,-11.61,-7.03,-3.22,-6.62,-2.54,-6.38
-0.88,-5.43,-8.36,-7.88,-8.95,-8.95,-7.14,-12.37,-12.85,-9.21,-0.14,-1.32,-1.44,-4.60,-6.75,-5.23
NA,NA
>chr11:3622858-3622908
NA,NA,-7.47,-5.29,-1.39,-6.19,-8.60,-6.49,-7.00,-3.06,-6.62,-2.78,-8.23,-8.30,-10.43,-9.98
-11.34,-7.55,-3.05,-6.75,-4.81,-1.39,-5.77,-11.58,-9.98,-9.65,-11.27,-9.98,-10.45,-8.93,-6.49,-8.12
-4.52,-7.40,-2.94,-2.77,-2.89,-3.63,-7.22,-8.84,-8.00,-6.58,-8.57,-5.89,-2.62,-0.14,-6.78,-8.12
NA,NA
>chr11:26717888-26717938
NA,NA,-0.14,-8.13,-10.54,-9.65,-12.63,-13.36,-9.32,-3.45,-2.02,-1.44,-4.39,-9.61,-9.43,-8.98
-3.37,-5.20,-9.44,-8.83,-6.26,-10.74,-10.51,-9.65,-9.98,-11.58,-6.12,-1.30,-1.38,-7.34,-6.88,-8.49
-3.97,-6.32,-6.08,-7.50,-3.31,-8.48,-8.16,-9.33,-9.40,-11.35,-10.51,-9.65,-9.98,-11.32,-10.70,-12.85
NA,NA
>chr11:26717907-26717957
NA,NA,-10.74,-10.51,-9.65,-9.98,-11.58,-6.12,-1.30,-1.38,-7.34,-6.88,-8.49,-3.97,-6.32,-6.08
-7.50,-3.31,-8.48,-8.16,-9.33,-9.40,-11.35,-10.51,-9.65,-9.98,-11.32,-10.70,-12.85,-10.71,-3.55,-7.85
-7.37,-6.05,-6.62,-2.78,-8.23,-7.81,-7.12,-10.92,-10.42,-8.98,-3.37,-5.20,-9.61,-9.43,-9.59,-3.73
NA,NA
>chr11:45294519-45294569
NA,NA,-7.82,-8.12,-7.00,-3.97,-7.81,-3.11,-7.83,-3.22,-8.18,-9.44,-4.88,-1.33,-9.21,-12.85
-12.37,-9.65,-9.98,-11.27,-9.65,-9.98,-11.27,-9.65,-9.98,-11.32,-11.32,-10.25,-9.91,-6.15,-9.02,-10.52
-11.58,-5.77,-0.56,-2.62,-7.68,-4.14,-9.80,-4.69,-5.96,-7.21,-11.34,-9.98,-9.65,-11.27,-9.98,-11.61
NA,NA
>chr11:56673722-56673772
NA,NA,-8.49,-3.97,-6.09,-3.34,-2.98,-3.12,-8.11,-8.42,-8.93,-6.49,-6.78,-0.90,-4.88,-10.09
-12.09,-11.76,-9.59,-3.68,-1.47,-8.92,-9.57,-11.32,-9.98,-9.65,-11.27,-12.20,-11.93,-11.94,-10.17,-11.35
-10.44,-11.32,-12.20,-11.93,-11.94,-10.17,-11.35,-10.51,-9.65,-9.98,-11.32,-11.32,-9.98,-10.45,-8.21,-3.97
NA,NA
>chr11:56673739-56673789
NA,NA,-3.68,-1.47,-8.92,-9.57,-11.32,-9.98,-9.65,-11.27,-12.20,-11.93,-11.94,-10.17,-11.35,-10.44
-11.32,-12.20,-11.93,-11.94,-10.17,-11.35,-10.51,-9.65,-9.98,-11.32,-11.32,-9.98,-10.45,-8.21,-3.97,-7.44
-6.98,-3.73,-10.55,-12.76,-13.05,-9.26,-8.12,-3.96,-7.81,-3.82,-10.71,-11.93,-10.09,-5.20,-3.37,-6.69
NA,NA
>chr11:67491912-67491962
NA,NA,-7.47,-5.29,-1.39,-6.19,-8.60,-6.49,-7.00,-3.06,-6.62,-2.78,-8.23,-8.30,-10.43,-9.98
-11.34,-7.55,-3.05,-6.75,-4.81,-1.39,-5.77,-11.58,-9.98,-9.65,-11.27,-9.98,-10.45,-8.93,-6.49,-8.12
-4.52,-7.40,-2.94,-3.38,-5.89,-8.57,-6.58,-8.00,-8.00,-6.58,-8.57,-5.89,-2.62,-0.14,-6.78,-8.12
NA,NA
>chr11:71617064-71617114
NA,NA,-10.83,-11.35,-10.22,-8.65,-7.65,-4.91,-1.44,-1.03,-1.03,-2.02,-2.94,-7.33,-8.23,-11.94
-9.70,-10.43,-10.43,-9.98,-11.34,-7.55,-3.97,-8.10,-11.58,-9.98,-9.65,-11.27,-9.98,-10.43,-8.30,-7.32
-6.53,-7.82,-8.23,-10.72,-9.16,-1.48,-6.64,-8.57,-6.58,-8.00,-8.00,-6.58,-9.43,-7.98,-4.25,-4.03
NA,NA
>chr11:87906340-87906390
NA,NA,-2.42,-4.91,-7.56,-7.81,-6.53,-7.82,-8.23,-11.94,-11.93,-14.95,-13.87,-12.37,-9.65,-9.98
-11.58,-5.77,-1.39,-4.88,-9.61,-11.18,-12.20,-11.32,-11.32,-9.98,-9.65,-10.54,-8.92,-1.47,-3.79,-7.68
-4.48,-10.21,-10.72,-7.17,-8.93,-7.88,-8.95,-8.30,-7.32,-6.15,-7.00,-8.33,-8.30,-7.47,-5.29,-1.33
NA,NA
>chr11:89639972-89640022
NA,NA,-5.89,-3.38,-2.37,-6.69,-8.20,-6.84,-1.63,-3.56,-6.96,-7.63,-8.30,-10.43,-9.70,-10.72
-3.45,-2.42,-4.60,-6.75,-5.23,-10.74,-10.51,-9.65,-9.98,-11.32,-11.32,-9.98,-10.43,-8.30,-7.32,-6.15
-9.26,-9.43,-3.68,-0.94,-6.50,-2.54,-6.10,-4.60,-1.76,-0.03,-5.75,-4.60,-1.76,-0.14,-5.54,-2.98
NA,NA
>chr11:89670860-89670910
NA,NA,-2.98,-5.54,-0.14,-1.76,-4.60,-5.75,-0.03,-1.76,-4.60,-6.10,-2.54,-6.50,-0.94,-3.68
-9.43,-9.26,-6.15,-7.32,-8.30,-10.43,-9.98,-11.32,-11.32,-9.98,-9.65,-10.51,-10.74,-5.23,-6.75,-4.60
-2.42,-3.45,-10.72,-9.70,-10.43,-8.30,-7.63,-6.96,-3.56,-1.63,-6.84,-8.20,-6.69,-2.37,-3.38,-5.89
NA,NA
>chr11:90953671-90953721
NA,NA,-9.43,-10.83,-5.95,-6.36,-1.72,-3.78,-4.55,-5.99,-8.36,-7.88,-8.95,-10.43,-9.98,-11.58
-8.10,-6.07,-10.74,-10.44,-10.44,-10.74,-6.07,-8.10,-11.58,-9.98,-9.65,-11.27,-10.52,-9.59,-3.73,-3.73
-8.11,-8.06,-10.51,-11.35,-10.17,-11.94,-11.93,-12.20,-11.27,-7.66,-7.47,-5.29,-1.39,-5.77,-11.18,-13.29
NA,NA
>chr11:95782865-95782915
NA,NA,-5.28,-1.76,-0.14,-5.54,-4.44,-5.96,-8.36,-7.88,-7.88,-8.93,-6.49,-8.12,-4.20,-7.55
-10.31,-8.51,-3.46,-10.15,-11.18,-14.95,-13.87,-10.70,-11.32,-9.98,-9.65,-12.37,-13.54,-13.05,-9.26,-7.00
-3.52,-10.55,-12.76,-12.78,-6.07,-8.16,-8.16,-3.97,-8.26,-11.61,-9.98,-11.27,-7.66,-7.32,-6.15,-7.37
NA,NA
>chr11:101589084-101589134
NA,NA,-2.34,-1.50,-7.38,-10.30,-3.52,-7.00,-6.49,-8.00,-8.00,-7.17,-12.03,-12.85,-10.58,-1.56
-0.83,-6.75,-6.36,-10.28,-13.10,-12.78,-6.07,-8.10,-11.58,-9.98,-9.65,-12.37,-12.85,-10.58,-1.47,-3.68
-8.11,-8.20,-8.26,-4.24,-7.40,-3.48,-5.20,-9.91,-10.45,-6.07,-8.10,-11.18,-13.87,-14.95,-14.95,-13.36
NA,NA
>chr11:108536309-108536359
NA,NA,-11.61,-6.84,-1.30,-1.30,-6.96,-8.60,-6.49,-8.12,-3.96,-8.11,-6.37,-7.00,-8.33,-10.43
-10.01,-10.83,-6.07,-7.00,-8.33,-10.43,-9.98,-11.32,-11.32,-9.98,-9.65,-11.27,-9.98,-10.45,-8.21,-4.20
-7.10,-6.55,-8.13,-7.37,-6.37,-8.28,-7.48,-11.94,-9.70,-11.61,-8.26,-4.24,-7.40,-5.00,-5.96,-7.21
NA,NA
>chr11:108536410-108536460
NA,NA,-4.07,-10.21,-9.98,-7.12,-7.81,-8.23,-2.70,-6.32,-6.08,-6.36,-0.88,-5.43,-8.36,-8.42
-6.69,-3.37,-5.70,-7.47,-8.30,-10.43,-9.98,-11.32,-11.32,-9.98,-9.65,-11.27,-10.25,-9.67,-5.29,-1.39
-6.87,-11.61,-12.63,-13.87,-10.70,-10.44,-11.35,-9.26,-7.00,-2.70,-7.85,-7.37,-6.05,-6.62,-2.78,-8.23
NA,NA
>chr11:110280194-110280244
NA,NA,-7.38,-10.24,-6.07,-7.00,-8.33,-10.43,-9.98,-11.58,-8.10,-3.97,-7.55,-11.34,-12.20,-11.18
-9.61,-5.20,-2.74,-9.32,-13.36,-14.95,-12.20,-11.32,-11.32,-9.98,-9.65,-10.51,-10.74,-5.42,-7.79,-3.68
-3.73,-8.11,-8.33,-10.43,-9.98,-11.32,-11.32,-9.98,-9.65,-12.37,-13.54,-12.78,-5.23,-6.75,-5.45,-2.74
NA,NA
>chr11:110280208-110280258
NA,NA,-9.61,-5.20,-2.74,-9.32,-13.36,-14.95,-12.20,-11.32,-11.32,-9.98,-9.65,-10.51,-10.74,-5.42
-7.79,-3.68,-3.73,-8.11,-8.33,-10.43,-9.98,-11.32,-11.32,-9.98,-9.65,-12.37,-13.54,-12.78,-5.23,-6.75
-5.45,-2.74,-9.32,-12.85,-9.21,-1.48,-6.64,-7.04,-6.82,-8.28,-7.10,-10.82,-10.52,-11.34,-7.55,-6.58
NA,NA
>chr11:111475137-111475187
NA,NA,-2.40,-6.62,-6.05,-7.37,-8.13,-6.55,-6.36,-1.38,-0.83,-6.50,-3.22,-8.51,-10.31,-7.55
-4.20,-7.24,-2.47,-2.42,-4.91,-9.67,-10.25,-11.32,-11.32,-9.98,-11.61,-6.84,-1.60,-3.36,-9.90,-9.12
-3.55,-10.31,-12.27,-13.87,-10.70,-11.32,-12.20,-12.20,-11.32,-9.57,-9.96,-4.07,-8.11,-6.37,-7.37,-7.85
NA,NA
>chr11:113448897-113448947
NA,NA,-7.48,-11.94,-10.42,-8.98,-3.37,-5.20,-9.61,-11.18,-11.93,-10.60,-3.14,-2.98,-3.34,-5.87
-1.72,-3.60,-5.92,-0.90,-5.39,-7.34,-3.90,-8.26,-11.61,-9.98,-11.58,-6.12,-1.30,-1.56,-8.01,-10.24
-5.98,-10.92,-10.42,-9.02,-6.07,-10.24,-8.01,-1.56,-1.30,-6.12,-11.58,-10.52,-9.02,-6.07,-10.24,-7.38
NA,NA
>chr12:11788221-11788271
NA,NA,-10.31,-8.13,-1.33,-5.29,-7.65,-7.48,-3.12,-2.54,-2.54,-3.85,-10.72,-11.93,-12.20,-11.58
-6.61,-3.73,-10.59,-10.91,-9.40,-8.48,-4.24,-8.10,-11.58,-9.98,-9.65,-10.54,-8.13,-0.14,-1.88,-2.52
-3.12,-9.59,-10.52,-11.32,-11.32,-12.20,-11.93,-10.60,-3.80,-3.80,-10.75,-11.69,-9.40,-9.33,-8.83,-10.82
NA,NA
>chr12:18419172-18419222
NA,NA,-6.70,-3.36,-4.49,-7.65,-7.48,-4.33,-5.96,-8.36,-10.45,-12.63,-14.89,-16.51,-13.16,-10.55
-2.40,-6.10,-5.45,-2.74,-9.80,-11.29,-6.07,-8.10,-11.58,-9.98,-11.61,-8.26,-6.07,-10.45,-10.59,-3.73
-7.03,-7.69,-7.14,-11.27,-9.98,-10.45,-8.21,-4.26,-9.96,-9.57,-11.32,-9.98,-9.65,-10.51,-10.74,-5.23
NA,NA
>chr12:18419191-18419241
NA,NA,-11.29,-6.07,-8.10,-11.58,-9.98,-11.61,-8.26,-6.07,-10.45,-10.59,-3.73,-7.03,-7.69,-7.14
-11.27,-9.98,-10.45,-8.21,-4.26,-9.96,-9.57,-11.32,-9.98,-9.65,-10.51,-10.74,-5.23,-7.83,-3.22,-7.03
-7.69,-8.95,-8.95,-8.95,-8.95,-7.88,-8.93,-7.17,-12.03,-13.10,-13.05,-10.17,-12.03,-13.36,-12.63,-10.43
NA,NA
>chr12:18419372-18419422
NA,NA,-9.98,-10.45,-9.05,-6.70,-3.36,-5.07,-6.75,-3.05,-7.55,-11.89,-13.87,-14.95,-14.95,-14.89
-13.79,-10.28,-5.98,-10.81,-12.09,-14.95,-12.20,-11.27,-9.65,-9.98,-11.32,-10.70,-13.29,-14.89,-12.63,-10.43
-8.95,-8.95,-10.43,-12.63,-13.36,-10.88,-3.80,-3.80,-10.60,-10.33,-9.91,-6.15,-9.02,-10.52,-11.27,-9.65
NA,NA
>chr12:18419438-18419488
NA,NA,-10.74,-5.42,-7.24,-4.44,-8.86,-12.41,-14.47,-16.51,-13.29,-10.70,-10.70,-12.85,-10.71,-3.22
-7.83,-5.23,-10.74,-10.83,-7.55,-3.97,-8.26,-11.61,-9.98,-11.58,-8.10,-6.07,-10.45,-9.91,-4.39,-1.76
-0.56,-6.87,-11.61,-9.98,-11.27,-9.65,-9.70,-10.92,-6.36,-7.50,-5.23,-10.45,-10.59,-3.46,-8.51,-10.54
NA,NA
>chr12:24380745-24380795
NA,NA,-9.57,-8.51,-3.46,-10.30,-8.83,-4.26,-8.16,-6.19,-1.54,-5.43,-8.36,-10.45,-9.70,-11.94
-8.23,-9.33,-6.58,-7.55,-10.83,-10.74,-6.07,-8.10,-11.58,-9.98,-9.65,-10.54,-9.96,-4.26,-7.55,-11.89
-13.29,-14.89,-11.76,-9.02,-6.07,-10.81,-11.93,-10.58,-1.47,-3.68,-8.11,-8.20,-7.03,-3.22,-7.83,-5.23
NA,NA
>chr12:24380775-24380825
NA,NA,-13.29,-14.89,-11.76,-9.02,-6.07,-10.81,-11.93,-10.58,-1.47,-3.68,-8.11,-8.20,-7.03,-3.22
-7.83,-5.23,-12.78,-13.54,-11.89,-7.55,-3.97,-8.10,-11.58,-9.98,-9.65,-10.54,-9.96,-6.26,-10.74,-10.83
-7.55,-7.40,-10.15,-10.15,-10.22,-10.91,-9.91,-5.20,-3.37,-8.98,-11.76,-14.89,-16.51,-16.51,-13.29,-10.70
NA,NA
>chr12:32686791-32686841
NA,NA,-1.39,-4.88,-10.09,-12.09,-14.95,-14.95,-13.36,-12.03,-7.17,-8.93,-8.42,-8.52,-7.40,-8.60
-8.16,-3.97,-8.21,-10.45,-12.63,-13.87,-12.37,-9.65,-9.98,-11.32,-11.32,-12.20,-11.18,-10.15,-3.52,-7.00
-6.49,-8.93,-10.45,-9.98,-11.27,-9.65,-12.63,-13.87,-11.18,-8.10,-3.90,-8.11,-6.82,-7.10,-4.52,-7.10
NA,NA
>chr12:32686997-32687047
NA,NA,-10.52,-11.58,-6.12,-1.30,-1.56,-10.58,-14.68,-16.51,-16.51,-13.29,-11.18,-6.61,-3.22,-6.50
-0.94,-3.68,-9.59,-10.52,-11.34,-7.55,-3.97,-8.10,-11.58,-9.98,-11.61,-8.26,-6.07,-10.74,-10.44,-9.57
-8.13,-1.50,-2.38,-3.12,-9.59,-10.52,-11.58,-8.10,-3.90,-7.34,-5.78,-3.37,-8.98,-11.76,-13.87,-11.18
NA,NA
>chr12:32907846-32907896
NA,NA,-9.57,-11.32,-12.20,-11.18,-10.83,-5.95,-6.36,-1.20,-2.48,-1.88,-0.14,-9.21,-12.85,-10.70
-11.32,-12.20,-11.18,-10.15,-3.46,-8.51,-10.54,-9.65,-9.98,-11.58,-6.12,-1.22,-2.76,-3.34,-7.24,-4.52
-8.48,-9.40,-11.35,-10.51,-9.65,-9.98,-11.32,-10.44,-11.31,-9.91,-3.63,-2.98,-3.12,-8.98,-10.52,-11.27
NA,NA
>chr12:32907859-32907909
NA,NA,-10.70,-11.32,-12.20,-11.18,-10.15,-3.46,-8.51,-10.54,-9.65,-9.98,-11.58,-6.12,-1.22,-2.76
-3.34,-7.24,-4.52,-8.48,-9.40,-11.35,-10.51,-9.65,-9.98,-11.32,-10.44,-11.31,-9.91,-3.63,-2.98,-3.12
-8.98,-10.52,-11.27,-7.14,-7.69,-7.03,-3.22,-6.50,-0.53,-2.34,-1.50,-8.13,-9.57,-11.32,-10.52,-8.98
NA,NA
>chr12:38590949-38590999
NA,NA,-0.90,-5.92,-3.20,-2.38,-0.70,-5.75,-5.45,-3.48,-7.40,-3.31,-6.75,-4.60,-2.42,-2.37
-8.98,-10.52,-11.58,-6.61,-3.62,-7.81,-3.90,-8.26,-11.61,-9.98,-11.58,-6.12,-1.30,-1.30,-6.84,-11.61
-9.70,-10.92,-6.36,-6.62,-2.54,-6.62,-2.78,-7.85,-7.48,-3.37,-5.45,-5.75,-0.44,-4.81,-6.07,-0.53
NA,NA
>chr12:39797327-39797377
NA,NA,-10.59,-3.73,-6.98,-7.44,-4.24,-7.10,-6.21,-10.83,-9.46,-10.31,-2.78,-6.62,-6.08,-6.36
-1.38,-1.38,-7.34,-9.26,-13.05,-13.54,-12.37,-9.65,-9.98,-11.58,-6.12,-1.30,-1.30,-6.96,-8.60,-7.40
-10.15,-9.26,-6.37,-7.96,-5.67,-1.54,-6.51,-6.51,-0.56,-1.88,-2.52,-3.20,-5.92,-1.68,-8.15,-10.83
NA,NA
>chr12:39797466-39797516
NA,NA,-3.12,-2.98,-3.14,-10.60,-9.70,-11.61,-7.03,-3.20,-7.85,-8.65,-7.40,-7.55,-11.34,-9.98
-11.61,-8.26,-4.24,-7.10,-6.82,-8.11,-3.90,-8.26,-11.61,-9.98,-11.32,-10.70,-13.54,-12.78,-5.42,-8.12
-6.49,-8.60,-6.38,-3.73,-10.59,-10.45,-5.23,-7.83,-3.22,-6.38,-8.60,-6.58,-9.33,-8.23,-12.03,-13.10
NA,NA
>chr12:47476933-47476983
NA,NA,-11.58,-6.61,-3.22,-6.62,-2.78,-8.23,-8.30,-8.33,-7.00,-6.05,-6.62,-3.46,-8.49,-7.48
-10.72,-9.12,-3.46,-10.55,-12.09,-14.95,-12.20,-11.32,-11.32,-9.98,-11.61,-6.84,-1.60,-3.79,-8.30,-8.83
-10.15,-10.15,-10.22,-13.05,-13.10,-10.28,-7.12,-8.13,-7.37,-6.15,-9.91,-9.46,-10.15,-3.73,-6.61,-10.31
NA,NA
>chr12:47476970-47477020
NA,NA,-8.13,-7.37,-6.15,-9.91,-9.46,-10.15,-3.73,-6.61,-10.31,-9.96,-4.07,-8.11,-6.37,-9.02
-11.76,-14.89,-16.51,-13.29,-11.89,-7.55,-3.97,-8.10,-11.58,-9.98,-9.65,-11.27,-12.20,-12.20,-11.32,-10.44
-11.35,-9.40,-8.48,-4.48,-8.83,-10.24,-5.98,-10.92,-9.70,-11.61,-6.84,-1.60,-3.79,-7.68,-4.48,-11.68
NA,NA
>chr12:66329029-66329079
NA,NA,-8.93,-7.88,-8.95,-8.95,-7.69,-6.87,-0.56,-1.76,-4.39,-9.61,-11.18,-14.95,-14.89,-13.29
-12.37,-7.66,-7.32,-7.12,-10.92,-11.93,-12.20,-11.27,-9.65,-9.98,-11.58,-6.12,-1.60,-3.79,-7.89,-7.00
-4.33,-8.98,-10.52,-11.27,-7.14,-7.14,-10.51,-10.74,-6.26,-10.21,-10.72,-10.17,-11.35,-10.44,-10.70,-13.54
NA,NA
>chr12:66329119-66329169
NA,NA,-11.35,-10.22,-10.82,-11.76,-13.36,-10.88,-3.36,-0.94,-6.78,-6.72,-6.72,-6.80,-2.40,-10.15
-10.01,-9.65,-11.27,-10.25,-10.31,-3.20,-7.03,-11.61,-9.98,-11.58,-8.10,-3.90,-8.11,-6.37,-7.37,-7.85
-3.20,-6.61,-10.31,-8.92,-1.47,-3.79,-8.30,-8.23,-12.03,-12.85,-10.58,-1.47,-3.60,-6.76,-1.38,-1.30
NA,NA
>chr12:66441298-66441348
NA,NA,-8.12,-9.26,-11.35,-10.83,-7.21,-5.43,-1.48,-9.16,-10.72,-8.23,-7.82,-6.21,-10.81,-12.09
-12.63,-10.45,-8.93,-7.40,-10.82,-10.52,-11.27,-9.65,-9.98,-11.58,-8.10,-3.90,-8.11,-6.37,-9.02,-10.52
-11.27,-9.65,-9.98,-11.58,-8.10,-6.07,-10.45,-9.91,-5.20,-3.37,-8.98,-11.76,-14.89,-13.29,-11.89,-7.55
NA,NA
>chr12:66441308-66441358
NA,NA,-7.82,-6.21,-10.81,-12.09,-12.63,-10.45,-8.93,-7.40,-10.82,-10.52,-11.27,-9.65,-9.98,-11.58
-8.10,-3.90,-8.11,-6.37,-9.02,-10.52,-11.27,-9.65,-9.98,-11.58,-8.10,-6.07,-10.45,-9.91,-5.20,-3.37
-8.98,-11.76,-14.89,-13.29,-11.89,-7.55,-6.49,-7.34,-1.38,-1.38,-5.87,-2.98,-5.45,-5.75,-0.44,-4.88
NA,NA
>chr12:71247240-71247290
NA,NA,-9.57,-11.32,-10.52,-8.98,-3.37,-5.78,-7.71,-7.10,-10.82,-10.42,-10.60,-3.36,-1.47,-8.92
-9.57,-11.32,-10.52,-8.98,-4.33,-8.86,-10.83,-10.51,-9.65,-9.98,-11.32,-9.57,-8.92,-1.47,-3.36,-10.60
-9.70,-10.45,-8.21,-4.20,-7.79,-3.20,-2.38,-1.50,-9.21,-12.85,-9.32,-3.85,-2.54,-1.93,-1.88,-0.14
NA,NA
>chr12:77340199-77340249
NA,NA,-10.83,-6.07,-9.26,-10.15,-7.40,-8.93,-10.45,-9.98,-11.34,-7.55,-3.97,-8.10,-11.18,-13.29
-16.51,-16.51,-14.47,-12.78,-6.26,-9.96,-10.54,-9.65,-9.98,-11.32,-11.32,-10.52,-10.82,-7.10,-7.71,-5.78
-3.37,-7.48,-7.85,-2.78,-6.10,-5.45,-2.74,-9.80,-11.29,-5.42,-8.12,-6.88,-7.71,-5.39,-1.33,-7.38
NA,NA
>chr12:77931788-77931838
NA,NA,-10.83,-9.43,-10.82,-7.40,-8.93,-7.88,-8.95,-10.43,-10.01,-9.61,-4.88,-1.39,-6.19,-8.60
-7.40,-8.65,-7.65,-5.29,-1.33,-8.13,-9.57,-11.32,-9.98,-9.65,-11.27,-10.25,-9.91,-6.15,-9.02,-11.76
-14.89,-13.29,-10.70,-10.70,-13.87,-12.63,-9.65,-12.37,-13.29,-14.89,-11.76,-9.02,-6.15,-9.91,-12.27,-14.89
NA,NA
>chr12:93531531-93531581
NA,NA,-2.78,-8.23,-7.56,-5.70,-2.98,-5.54,-1.28,-2.38,-3.14,-10.88,-13.79,-14.68,-9.21,-1.33
-4.81,-5.75,-0.88,-8.15,-10.83,-10.44,-11.32,-9.98,-11.61,-8.26,-4.24,-7.10,-6.21,-10.81,-12.76,-13.05
-9.40,-9.33,-8.23,-10.72,-8.63,-1.55,-2.76,-3.34,-6.09,-3.06,-6.62,-2.54,-6.62,-2.40,-10.55,-12.09
NA,NA
>chr12:93531672-93531722
NA,NA,-7.48,-2.37,-2.42,-5.28,-7.71,-7.48,-10.72,-9.12,-3.46,-10.30,-8.01,-1.47,-3.60,-6.76
-1.38,-0.83,-6.50,-3.06,-6.69,-3.60,-1.60,-6.12,-11.58,-9.98,-9.65,-10.51,-10.74,-5.42,-8.12,-6.88
-8.28,-6.37,-9.26,-9.26,-6.07,-10.81,-13.16,-14.89,-12.63,-9.65,-11.27,-9.98,-9.65,-11.27,-9.98,-10.43
NA,NA
>chr12:94198674-94198724
NA,NA,-4.39,-2.42,-2.47,-6.09,-3.52,-10.59,-10.45,-5.23,-7.83,-3.06,-6.32,-6.43,-8.28,-6.88
-7.00,-2.70,-7.85,-7.37,-6.15,-9.91,-10.25,-11.32,-11.32,-9.98,-9.65,-11.27,-9.98,-10.45,-8.36,-5.43
-1.68,-5.92,-3.60,-1.60,-6.84,-7.69,-7.88,-8.93,-7.17,-12.03,-12.85,-9.21,-0.14,-1.32,-1.03,-2.37
NA,NA
>chr12:94198707-94198757
NA,NA,-1.60,-6.84,-7.69,-7.88,-8.93,-7.17,-12.03,-12.85,-9.21,-0.14,-1.32,-1.03,-2.37,-5.89
-7.04,-6.50,-6.62,-2.40,-10.59,-10.45,-6.07,-8.10,-11.58,-9.98,-9.65,-12.37,-13.87,-11.76,-8.98,-4.33
-5.96,-8.07,-8.16,-6.07,-10.74,-10.44,-9.57,-8.13,-1.33,-5.29,-7.65,-7.37,-6.15,-8.13,-7.37,-6.05
NA,NA
>chr12:95155291-95155341
NA,NA,-1.50,-2.34,-1.55,-8.01,-9.80,-6.08,-3.40,-3.04,-1.20,-6.76,-3.20,-2.38,-1.50,-9.21
-12.85,-12.37,-7.66,-8.23,-3.55,-10.71,-12.85,-10.70,-11.32,-9.98,-9.65,-12.37,-13.54,-13.05,-10.22,-8.65
-8.13,-6.55,-6.32,-3.97,-8.81,-7.15,-4.79,-7.97,-12.41,-13.10,-12.03,-10.17,-11.35,-10.44,-11.32,-9.98
NA,NA
>chr12:95155313-95155363
NA,NA,-11.32,-9.98,-9.65,-12.37,-13.54,-13.05,-10.22,-8.65,-8.13,-6.55,-6.32,-3.97,-8.81,-7.15
-4.79,-7.97,-12.41,-13.10,-12.03,-10.17,-11.35,-10.44,-11.32,-9.98,-9.65,-10.54,-8.92,-1.47,-3.68,-8.11
-8.20,-8.26,-4.24,-7.40,-3.48,-5.70,-7.47,-8.30,-10.43,-9.98,-11.58,-6.61,-3.73,-10.55,-12.09,-14.95
NA,NA
>chr12:100204780-100204830
NA,NA,-13.29,-10.70,-10.70,-12.85,-10.71,-3.82,-7.81,-3.96,-7.24,-2.47,-3.38,-5.89,-7.89,-3.74
-3.73,-9.59,-9.43,-10.15,-3.46,-8.51,-10.54,-9.65,-9.98,-11.32,-10.70,-13.29,-14.89,-14.95,-14.95,-12.09
-10.55,-3.52,-6.69,-3.68,-3.73,-9.59,-11.76,-14.89,-16.51,-13.79,-12.03,-7.17,-7.55,-10.83,-10.83,-8.15
NA,NA
>chr12:100204839-100204889
NA,NA,-12.09,-14.95,-14.95,-14.89,-16.51,-13.29,-12.37,-9.65,-9.70,-11.94,-8.23,-7.82,-6.53,-7.32
-7.66,-12.37,-13.87,-12.63,-10.43,-10.43,-9.98,-11.32,-11.32,-9.98,-9.65,-10.54,-8.51,-3.55,-8.23,-8.06
-8.21,-4.26,-11.68,-14.68,-13.16,-10.09,-5.20,-2.74,-10.72,-11.93,-12.20,-11.32,-11.32,-9.98,-9.65,-12.37
NA,NA
>chr12:100204859-100204909
NA,NA,-9.98,-11.32,-11.32,-9.98,-9.65,-10.54,-8.51,-3.55,-8.23,-8.06,-8.21,-4.26,-11.68,-14.68
-13.16,-10.09,-5.20,-2.74,-10.72,-11.93,-12.20,-11.32,-11.32,-9.98,-9.65,-12.37,-13.29,-14.89,-11.76,-10.82
-10.22,-13.05,-14.47,-13.16,-10.09,-4.88,-0.90,-5.31,-6.55,-9.91,-10.25,-11.58,-8.10,-3.90,-7.34,-5.39
NA,NA
>chr12:111004014-111004064
NA,NA,-8.63,-10.72,-10.17,-11.35,-10.44,-9.57,-9.96,-6.26,-12.78,-14.47,-16.51,-13.79,-12.03,-10.17
-13.05,-14.47,-13.29,-10.70,-10.44,-10.74,-6.07,-8.10,-11.58,-9.98,-11.61,-8.26,-6.07,-10.74,-10.44,-10.44
-11.35,-9.26,-8.12,-5.42,-10.74,-10.44,-9.57,-8.92,-1.47,-3.36,-10.88,-13.79,-14.47,-12.41,-7.68,-2.37
NA,NA
>chr12:111004064-111004114
NA,NA,-11.32,-12.20,-12.20,-11.32,-10.70,-13.29,-14.47,-13.05,-10.17,-12.03,-13.79,-14.68,-10.58,-1.47
-3.36,-10.60,-9.70,-11.61,-6.84,-1.30,-1.30,-6.12,-11.58,-9.98,-9.65,-10.51,-10.74,-6.07,-8.10,-10.31
-9.96,-4.26,-8.16,-6.38,-3.73,-10.30,-8.83,-4.07,-8.11,-6.82,-7.82,-8.23,-11.94,-10.33,-9.91,-6.55
NA,NA
>chr12:112007144-112007194
NA,NA,-8.92,-9.57,-10.70,-13.29,-14.47,-13.05,-9.26,-8.12,-4.52,-7.68,-3.41,-2.38,-1.28,-5.54
-4.44,-5.96,-8.36,-8.42,-8.52,-10.22,-11.35,-10.51,-9.65,-9.98,-11.32,-9.57,-9.96,-4.48,-8.48,-9.40
-13.05,-13.54,-10.70,-11.32,-9.98,-9.65,-10.51,-10.74,-5.42,-7.79,-3.60,-1.60,-6.54,-6.54,-1.30,-1.30
NA,NA
>chr12:112007156-112007206
NA,NA,-1.28,-5.54,-4.44,-5.96,-8.36,-8.42,-8.52,-10.22,-11.35,-10.51,-9.65,-9.98,-11.32,-9.57
-9.96,-4.48,-8.48,-9.40,-13.05,-13.54,-10.70,-11.32,-9.98,-9.65,-10.51,-10.74,-5.42,-7.79,-3.60,-1.60
-6.54,-6.54,-1.30,-1.30,-6.12,-11.58,-9.98,-10.43,-8.95,-7.14,-11.27,-12.20,-12.20,-11.27,-9.65,-12.63
NA,NA
>chr12:113036709-113036759
NA,NA,-12.20,-11.58,-5.77,-1.39,-5.29,-7.65,-7.37,-6.37,-8.28,-6.88,-8.12,-3.96,-8.11,-6.37
-9.02,-11.76,-14.89,-13.16,-10.55,-3.73,-7.03,-11.61,-9.98,-11.32,-11.32,-12.20,-11.93,-10.60,-3.80,-3.68
-6.69,-3.97,-7.81,-3.90,-8.26,-8.20,-7.00,-6.15,-9.91,-12.27,-14.89,-16.51,-16.51,-16.51,-13.29,-11.18
NA,NA
>chr12:125422403-125422453
NA,NA,-1.76,-0.14,-7.38,-10.30,-2.40,-6.10,-4.60,-2.42,-2.94,-7.33,-8.23,-12.03,-13.36,-12.63
-9.65,-10.51,-11.35,-10.17,-11.94,-11.93,-12.20,-11.32,-11.32,-9.98,-9.65,-10.54,-8.51,-3.46,-10.15,-9.43
-10.82,-7.40,-7.55,-11.89,-13.87,-14.95,-11.93,-10.72,-2.74,-5.70,-7.47,-7.66,-12.37,-13.54,-13.05,-10.17
NA,NA
>chr12:125422455-125422505
NA,NA,-12.37,-9.65,-9.98,-11.34,-7.55,-3.97,-8.26,-8.88,-7.32,-7.12,-10.22,-11.69,-10.17,-11.70
-11.69,-10.17,-11.94,-11.93,-14.95,-13.87,-12.37,-9.65,-9.98,-11.32,-10.44,-10.74,-6.07,-8.26,-7.69,-7.88
-8.21,-4.26,-9.96,-9.57,-10.70,-12.85,-10.71,-3.55,-7.85,-7.60,-3.68,-1.60,-6.84,-11.61,-9.98,-11.32
NA,NA
>chr12:125422703-125422753
NA,NA,-0.83,-1.56,-8.92,-10.31,-7.55,-3.97,-7.44,-6.98,-3.73,-10.55,-12.09,-14.95,-11.18,-10.15
-3.73,-6.98,-6.98,-3.73,-10.15,-11.18,-12.20,-11.32,-11.32,-9.98,-9.65,-10.51,-10.83,-7.68,-2.62,-0.56
-6.87,-11.61,-12.63,-12.09,-10.81,-5.98,-10.28,-13.36,-14.95,-11.93,-10.72,-3.85,-2.76,-1.22,-6.54,-6.51
NA,NA
>chr12:131962260-131962310
NA,NA,-8.26,-4.24,-7.10,-6.53,-8.13,-7.37,-6.15,-8.13,-7.37,-6.15,-8.13,-7.48,-4.33,-7.00
-7.04,-6.21,-10.24,-8.83,-6.26,-10.74,-10.44,-11.32,-9.98,-11.61,-8.26,-4.24,-7.10,-6.53,-8.13,-7.37
-6.07,-10.24,-7.38,-1.33,-4.81,-6.10,-2.78,-8.23,-8.23,-3.55,-9.12,-9.98,-7.12,-8.13,-7.37,-6.15
NA,NA
>chr13:21190163-21190213
NA,NA,-8.95,-7.69,-6.87,-1.23,-2.34,-1.22,-6.84,-11.61,-9.98,-11.27,-7.14,-7.14,-12.37,-13.29
-14.68,-11.68,-6.26,-10.74,-10.51,-9.65,-9.98,-11.32,-11.32,-9.98,-9.65,-10.54,-8.51,-3.55,-8.23,-8.06
-8.21,-4.26,-9.96,-10.54,-9.65,-9.98,-11.34,-7.55,-3.05,-7.50,-6.05,-9.26,-10.15,-10.22,-11.35,-10.51
NA,NA
>chr13:24346115-24346165
NA,NA,-4.81,-0.90,-5.92,-3.60,-1.60,-6.12,-10.31,-8.51,-3.55,-7.85,-7.37,-6.07,-10.81,-12.76
-12.78,-6.07,-8.10,-11.18,-13.87,-14.95,-12.20,-11.32,-11.32,-9.98,-9.65,-12.37,-12.85,-10.71,-3.82,-8.49
-7.48,-11.94,-9.70,-9.65,-12.37,-13.29,-16.51,-14.47,-13.05,-10.17,-11.70,-11.29,-6.26,-8.83,-10.24,-6.21
NA,NA
>chr13:30013877-30013927
NA,NA,-12.03,-13.79,-16.51,-14.47,-13.05,-9.40,-9.33,-8.23,-11.70,-4.14,-8.86,-5.00,-7.87,-8.46
-2.81,-3.53,-5.01,-8.36,-10.45,-9.98,-11.27,-9.65,-9.98,-11.32,-11.32,-9.98,-10.43,-10.43,-9.98,-11.27
-8.06,-7.00,-6.15,-8.13,-7.60,-3.73,-3.80,-9.90,-8.63,-1.56,-1.56,-10.58,-12.85,-10.88,-3.14,-2.98
NA,NA
>chr13:39479932-39479982
NA,NA,-2.40,-10.59,-10.45,-6.26,-8.83,-10.24,-6.07,-9.02,-10.52,-11.32,-11.32,-9.98,-10.45,-8.93
-7.17,-11.94,-11.93,-14.95,-14.89,-13.29,-10.70,-11.32,-9.98,-11.61,-8.26,-3.97,-7.55,-10.83,-11.35,-10.22
-8.65,-7.65,-5.70,-3.37,-9.01,-9.26,-6.05,-7.50,-5.23,-12.78,-14.47,-13.79,-10.88,-3.14,-2.52,-2.13
NA,NA
>chr13:42025023-42025073
NA,NA,-10.83,-11.35,-10.22,-8.65,-7.65,-4.91,-1.44,-1.03,-1.03,-2.02,-2.47,-6.09,-3.52,-10.15
-10.01,-10.43,-10.43,-9.98,-11.34,-7.55,-3.97,-8.10,-11.58,-9.98,-9.65,-11.27,-9.98,-10.43,-8.30,-7.32
-6.53,-7.82,-8.23,-10.72,-9.16,-1.48,-6.64,-8.57,-6.58,-8.00,-8.00,-6.58,-9.43,-7.98,-4.25,-4.03
NA,NA
>chr13:42242221-42242271
NA,NA,-3.05,-8.16,-8.16,-4.24,-7.10,-6.53,-7.32,-7.66,-12.37,-13.29,-14.47,-13.05,-10.22,-10.82
-11.76,-13.87,-10.70,-11.32,-12.20,-12.20,-11.27,-9.65,-9.98,-11.32,-11.32,-9.98,-10.43,-8.95,-7.88,-8.21
-4.20,-8.12,-9.26,-13.05,-13.54,-12.37,-7.66,-8.23,-2.78,-6.62,-6.36,-10.92,-9.70,-10.43,-8.33,-6.69
NA,NA
>chr13:47007262-47007312
NA,NA,-10.38,-10.45,-5.42,-8.12,-6.49,-7.55,-10.83,-11.35,-9.40,-8.57,-6.64,-1.48,-9.16,-10.72
-8.23,-7.33,-2.94,-2.42,-5.28,-7.34,-3.90,-8.26,-11.61,-9.98,-11.58,-6.61,-3.73,-10.55,-12.76,-12.78
-6.07,-8.26,-8.20,-8.52,-10.22,-11.35,-10.44,-10.44,-10.74,-6.26,-10.21,-9.71,-2.74,-5.70,-7.56,-8.23
NA,NA
>chr13:61361881-61361931
NA,NA,-13.79,-10.28,-6.36,-6.62,-2.40,-10.55,-13.16,-14.47,-13.05,-10.17,-11.94,-11.93,-14.95,-13.87
-11.89,-7.55,-4.26,-11.68,-14.68,-16.51,-13.29,-10.70,-11.32,-9.98,-9.65,-10.54,-8.51,-3.22,-6.38,-0.88
-8.15,-12.41,-14.47,-13.29,-11.18,-6.61,-3.73,-10.59,-10.91,-9.26,-6.78,-0.90,-5.29,-9.67,-10.33,-10.92
NA,NA
>chr13:67798629-67798679
NA,NA,-6.88,-7.34,-1.72,-3.87,-3.87,-1.72,-6.76,-3.68,-3.73,-9.59,-11.76,-13.87,-10.70,-10.70
-13.87,-12.27,-10.31,-3.55,-10.71,-12.85,-12.37,-9.65,-9.98,-11.32,-10.44,-11.35,-10.17,-10.72,-9.16,-1.33
-4.88,-9.61,-11.18,-12.20,-11.27,-9.65,-9.98,-11.58,-6.61,-3.62,-8.04,-5.67,-1.54,-5.77,-10.31,-8.51
NA,NA
>chr13:67798642-67798692
NA,NA,-10.70,-13.87,-12.27,-10.31,-3.55,-10.71,-12.85,-12.37,-9.65,-9.98,-11.32,-10.44,-11.35,-10.17
-10.72,-9.16,-1.33,-4.88,-9.61,-11.18,-12.20,-11.27,-9.65,-9.98,-11.58,-6.61,-3.62,-8.04,-5.67,-1.54
-5.77,-10.31,-8.51,-3.46,-10.55,-13.16,-16.51,-14.47,-12.78,-6.07,-8.10,-11.58,-12.20,-11.18,-10.15,-3.52
NA,NA
>chr13:73996337-73996387
NA,NA,-13.87,-12.37,-8.06,-8.52,-10.22,-10.91,-10.59,-2.40,-6.62,-2.54,-6.62,-2.54,-6.10,-5.45
-2.98,-5.54,-0.90,-5.29,-9.67,-12.27,-13.87,-10.70,-11.32,-9.98,-9.65,-10.54,-8.51,-3.46,-10.59,-10.45
-6.07,-8.10,-10.65,-11.35,-10.17,-12.03,-13.36,-12.63,-11.61,-7.03,-3.73,-10.30,-8.01,-1.47,-3.36,-10.60
NA,NA
>chr13:73996368-73996418
NA,NA,-8.10,-10.65,-11.35,-10.17,-12.03,-13.36,-12.63,-11.61,-7.03,-3.73,-10.30,-8.01,-1.47,-3.36
-10.60,-9.70,-9.65,-10.54,-9.96,-6.26,-10.74,-10.44,-11.32,-9.98,-9.65,-12.37,-13.87,-11.76,-9.02,-6.05
-6.62,-2.40,-10.15,-10.01,-10.45,-8.21,-4.20,-7.10,-6.08,-6.36,-0.70,-2.38,-3.20,-5.92,-0.90,-4.88
NA,NA
>chr13:76346385-76346435
NA,NA,-10.31,-10.33,-10.60,-3.14,-2.98,-3.85,-9.32,-12.85,-10.71,-3.82,-8.49,-7.25,-9.43,-8.78
-8.78,-8.08,-6.21,-10.81,-12.76,-12.78,-6.07,-8.10,-11.58,-9.98,-11.61,-8.26,-3.97,-8.16,-6.96,-1.22
-2.48,-2.77,-3.45,-9.71,-9.12,-3.55,-8.23,-8.30,-8.33,-7.00,-6.07,-10.83,-10.01,-10.43,-8.95,-7.88
NA,NA
>chr13:106572094-106572144
NA,NA,-7.37,-6.37,-8.28,-7.10,-10.15,-9.01,-3.37,-5.70,-9.67,-12.27,-13.36,-12.03,-10.17,-10.91
-9.91,-4.88,-0.90,-5.31,-6.55,-9.91,-10.25,-11.32,-11.32,-9.98,-11.61,-7.03,-3.73,-10.59,-10.08,-7.97
-4.79,-6.70,-7.71,-10.83,-10.83,-8.86,-4.33,-8.98,-10.52,-11.32,-11.32,-10.52,-9.02,-6.05,-6.75,-0.94
NA,NA
>chr13:108853172-108853222
NA,NA,-8.00,-8.12,-5.43,-1.48,-8.13,-10.54,-9.65,-12.63,-14.89,-16.51,-13.16,-10.09,-4.88,-1.33
-7.38,-10.30,-3.46,-10.71,-14.68,-13.29,-12.37,-9.65,-9.98,-11.32,-10.70,-13.87,-11.76,-10.82,-7.40,-8.93
-7.88,-8.95,-10.43,-9.98,-11.27,-8.06,-7.00,-6.05,-6.62,-3.46,-8.49,-7.48,-12.03,-13.36,-14.95,-12.20
NA,NA
>chr14:31507435-31507485
NA,NA,-7.81,-4.07,-9.96,-9.57,-9.57,-8.51,-3.46,-10.15,-11.18,-14.95,-14.89,-13.79,-9.32,-2.74
-5.20,-9.44,-8.83,-4.26,-8.21,-10.45,-9.98,-11.27,-9.65,-9.98,-11.58,-6.12,-1.22,-2.48,-1.88,-0.56
-5.77,-11.58,-10.25,-9.91,-6.53,-7.82,-8.23,-12.03,-13.36,-12.63,-10.43,-10.43,-9.98,-11.32,-10.70,-13.54
NA,NA
>chr14:45554079-45554129
NA,NA,-9.57,-9.96,-6.26,-10.74,-10.44,-11.32,-12.20,-12.20,-11.32,-11.32,-9.98,-10.45,-8.21,-4.26
-10.21,-9.98,-5.98,-10.24,-8.83,-6.26,-10.74,-10.44,-11.32,-9.98,-9.65,-12.37,-13.87,-12.63,-9.65,-11.27
-9.98,-10.45,-8.21,-4.20,-7.79,-3.60,-0.94,-6.75,-6.08,-7.10,-4.52,-8.48,-6.58,-8.93,-10.45,-9.98
NA,NA
>chr14:45720929-45720979
NA,NA,-7.96,-6.37,-9.26,-9.01,-2.37,-2.42,-5.28,-7.71,-7.10,-10.15,-9.26,-6.07,-10.81,-11.93
-9.21,-1.48,-6.64,-7.04,-6.53,-9.91,-10.25,-11.32,-11.32,-9.98,-11.61,-7.03,-3.73,-10.15,-10.01,-10.45
-8.93,-7.17,-12.03,-13.79,-14.68,-9.21,-1.50,-2.20,-2.54,-3.85,-10.72,-9.70,-9.65,-12.37,-13.54,-13.15
NA,NA
>chr14:45720977-45721027
NA,NA,-7.78,-5.23,-11.29,-11.70,-8.23,-7.82,-6.82,-8.28,-7.25,-8.57,-6.64,-1.68,-5.31,-6.55
-9.91,-12.27,-14.89,-13.29,-11.89,-7.55,-3.97,-8.10,-11.58,-9.98,-9.65,-12.37,-13.87,-11.76,-8.98,-3.37
-5.45,-6.10,-2.78,-7.85,-7.60,-3.73,-3.80,-10.88,-13.10,-12.78,-6.07,-8.10,-11.18,-13.29,-14.47,-13.05
NA,NA
>chr14:51135682-51135732
NA,NA,-6.15,-7.37,-8.13,-6.53,-7.10,-4.24,-8.26,-8.88,-7.32,-6.15,-9.02,-10.52,-11.58,-8.10
-3.97,-8.21,-8.42,-7.00,-6.15,-9.91,-10.25,-11.32,-11.32,-9.98,-11.61,-6.84,-1.22,-2.76,-4.03,-7.33
-8.83,-8.52,-8.33,-10.43,-12.63,-12.09,-10.09,-4.88,-0.44,-5.75,-4.81,-0.90,-5.31,-6.43,-8.47,-7.92
NA,NA
>chr14:52924518-52924568
NA,NA,-13.36,-14.95,-14.95,-12.09,-10.55,-3.52,-6.32,-5.95,-10.83,-10.01,-10.45,-8.93,-7.40,-10.82
-11.76,-14.89,-13.16,-10.81,-6.07,-9.02,-10.52,-11.32,-11.32,-9.98,-9.65,-11.27,-9.98,-11.61,-6.84,-1.60
-3.68,-8.11,-8.42,-8.21,-4.20,-8.12,-8.12,-7.33,-3.48,-5.70,-7.56,-8.23,-3.55,-9.12,-10.72,-10.17
NA,NA
>chr14:52924545-52924595
NA,NA,-11.61,-6.84,-1.60,-3.68,-8.11,-8.42,-8.21,-4.20,-8.12,-8.12,-7.33,-3.48,-5.70,-7.56
-8.23,-3.55,-9.12,-10.72,-10.17,-11.35,-10.44,-11.32,-9.98,-9.65,-11.27,-10.52,-9.02,-6.37,-8.11,-3.90
-8.26,-8.88,-7.47,-5.29,-1.39,-6.87,-7.69,-7.14,-10.51,-10.83,-8.86,-4.69,-9.71,-9.12,-3.46,-10.30
NA,NA
>chr14:55065099-55065149
NA,NA,-7.14,-7.14,-11.27,-12.20,-11.93,-10.72,-3.85,-2.76,-1.20,-6.76,-3.20,-2.38,-1.50,-9.21
-12.85,-12.37,-7.66,-8.23,-3.55,-8.51,-9.57,-11.32,-9.98,-9.65,-11.27,-9.98,-9.65,-12.37,-13.29,-14.68
-10.58,-1.47,-3.36,-9.90,-8.63,-1.47,-3.68,-7.60,-8.13,-6.53,-7.82,-8.83,-10.82,-11.76,-14.89,-16.51
NA,NA
>chr14:55065126-55065176
NA,NA,-12.37,-13.29,-14.68,-10.58,-1.47,-3.36,-9.90,-8.63,-1.47,-3.68,-7.60,-8.13,-6.53,-7.82
-8.83,-10.82,-11.76,-14.89,-16.51,-13.29,-10.70,-11.32,-9.98,-9.65,-10.51,-10.74,-5.42,-8.12,-8.12,-9.33
-6.58,-7.55,-11.34,-9.98,-11.61,-6.84,-1.30,-1.30,-6.12,-11.58,-10.25,-9.67,-5.29,-1.39,-6.87,-8.20
NA,NA
>chr14:63775512-63775562
NA,NA,-7.03,-3.22,-6.38,-0.70,-2.34,-1.55,-10.58,-11.93,-10.09,-4.88,-0.44,-6.38,-3.22,-10.71
-14.68,-16.51,-13.16,-10.81,-6.21,-7.10,-4.24,-8.10,-11.58,-9.98,-9.65,-12.37,-13.87,-14.95,-11.18,-10.15
-2.40,-6.62,-3.06,-6.32,-6.55,-9.91,-10.25,-11.27,-7.14,-7.14,-10.51,-11.35,-10.22,-8.52,-8.20,-7.03
NA,NA
>chr14:65149627-65149677
NA,NA,-14.95,-13.87,-12.37,-9.65,-12.63,-13.36,-9.32,-2.74,-5.20,-9.91,-10.91,-10.17,-11.94,-9.70
-10.43,-8.95,-7.69,-7.03,-3.20,-10.31,-10.25,-11.32,-11.32,-9.98,-9.65,-11.27,-10.25,-9.91,-6.15,-9.02
-10.52,-11.27,-8.06,-7.00,-6.37,-8.28,-6.88,-7.34,-1.38,-1.30,-6.12,-11.58,-9.98,-10.43,-10.43,-12.63
NA,NA
>chr14:67399627-67399677
NA,NA,-7.85,-7.60,-3.73,-3.73,-8.11,-8.20,-6.87,-1.39,-4.81,-6.10,-2.78,-8.23,-7.66,-10.54
-9.96,-6.26,-10.74,-10.44,-11.32,-12.20,-12.20,-11.27,-9.65,-9.98,-11.58,-5.77,-0.56,-2.62,-7.68,-12.41
-13.54,-10.70,-11.32,-12.20,-11.18,-10.15,-3.46,-10.71,-12.85,-9.32,-2.74,-5.45,-5.75,-0.44,-4.88,-9.91
NA,NA
>chr14:87897240-87897290
NA,NA,-6.78,-9.26,-11.35,-10.51,-7.14,-8.95,-8.95,-7.88,-8.93,-6.58,-9.33,-8.83,-8.65,-7.85
-2.70,-7.00,-6.88,-7.71,-5.39,-1.39,-6.87,-11.61,-9.98,-11.58,-8.10,-6.07,-10.45,-10.59,-3.52,-6.32
-6.43,-7.96,-5.67,-1.48,-7.38,-10.30,-3.73,-6.98,-6.98,-3.22,-6.62,-2.78,-8.23,-7.56,-4.91,-1.76
NA,NA
>chr14:99371004-99371054
NA,NA,-4.39,-1.44,-2.02,-2.47,-6.09,-3.97,-8.49,-7.10,-10.82,-10.42,-10.92,-7.07,-8.11,-3.11
-7.50,-6.50,-7.82,-8.83,-10.82,-10.52,-11.27,-9.65,-9.98,-11.32,-11.32,-10.52,-10.82,-7.40,-8.93,-10.45
-12.63,-13.87,-12.37,-9.65,-9.98,-11.32,-11.32,-10.52,-9.59,-3.73,-3.73,-9.59,-9.43,-10.83,-6.21,-7.04
NA,NA
>chr14:99371016-99371066
NA,NA,-8.11,-3.11,-7.50,-6.50,-7.82,-8.83,-10.82,-10.52,-11.27,-9.65,-9.98,-11.32,-11.32,-10.52
-10.82,-7.40,-8.93,-10.45,-12.63,-13.87,-12.37,-9.65,-9.98,-11.32,-11.32,-10.52,-9.59,-3.73,-3.73,-9.59
-9.43,-10.83,-6.21,-7.04,-5.89,-3.38,-2.37,-7.48,-7.65,-5.70,-3.48,-7.40,-4.52,-8.12,-6.88,-8.49
NA,NA
>chr15:45842170-45842220
NA,NA,-11.35,-10.83,-7.21,-5.96,-5.00,-7.33,-8.23,-12.03,-13.79,-16.51,-16.51,-14.89,-11.76,-9.02
-6.37,-8.11,-3.11,-7.50,-6.05,-9.02,-10.52,-11.27,-9.65,-9.98,-11.58,-6.12,-1.30,-1.56,-8.01,-10.24
-5.95,-5.31,-1.28,-2.34,-1.20,-6.36,-6.08,-6.62,-3.46,-7.81,-3.96,-8.12,-9.26,-10.91,-10.38,-6.07
NA,NA
>chr15:45842285-45842335
NA,NA,-8.11,-7.07,-10.92,-9.70,-11.61,-7.03,-3.20,-8.23,-7.66,-11.27,-9.98,-10.43,-10.43,-12.63
-13.87,-11.89,-7.55,-6.49,-8.12,-5.42,-10.74,-10.44,-11.32,-9.98,-9.65,-12.37,-13.87,-12.27,-9.91,-7.12
-9.98,-9.12,-3.46,-10.55,-13.16,-16.51,-14.47,-13.05,-10.17,-12.03,-13.36,-12.63,-10.43,-8.95,-8.95,-10.43
NA,NA
>chr15:45842362-45842412
NA,NA,-10.43,-8.95,-7.14,-10.51,-10.74,-6.26,-9.96,-9.57,-10.70,-13.29,-16.51,-14.47,-13.05,-10.17
-12.03,-13.10,-12.78,-6.07,-8.26,-11.61,-9.98,-11.32,-11.32,-9.98,-9.65,-12.37,-13.87,-12.27,-10.31,-3.55
-8.18,-10.30,-3.52,-6.09,-2.47,-3.38,-5.01,-7.21,-11.34,-10.52,-8.98,-2.37,-3.38,-5.89,-8.57,-8.16
NA,NA
>chr15:50474003-50474053
NA,NA,-4.52,-7.40,-4.03,-2.98,-3.41,-7.89,-6.64,-1.68,-5.54,-4.44,-5.96,-8.12,-8.12,-5.01
-3.53,-2.75,-3.78,-1.63,-6.84,-11.61,-9.98,-11.32,-11.32,-9.98,-9.65,-12.37,-13.87,-12.63,-9.65,-11.27
-9.98,-11.61,-6.87,-1.39,-5.39,-7.34,-3.96,-8.12,-6.88,-8.49,-3.97,-6.32,-6.43,-8.28,-7.10,-10.82
NA,NA
>chr15:50474079-50474129
NA,NA,-7.25,-8.28,-6.37,-7.37,-7.85,-2.78,-6.10,-5.45,-3.37,-6.69,-8.06,-10.54,-8.92,-1.55
-2.76,-3.12,-8.98,-9.43,-10.15,-3.73,-7.03,-11.61,-9.98,-11.58,-8.10,-4.24,-7.40,-5.00,-5.96,-7.21
-10.83,-11.35,-10.17,-12.03,-13.36,-12.63,-9.65,-11.27,-9.98,-11.61,-6.84,-1.22,-2.48,-2.13,-2.02,-2.94
NA,NA
>chr15:56631914-56631964
NA,NA,-4.33,-5.96,-8.36,-10.45,-9.98,-11.58,-5.77,-1.39,-4.81,-5.75,-0.88,-6.64,-8.57,-8.16
-7.33,-4.03,-2.54,-2.54,-3.12,-8.98,-10.52,-11.27,-9.65,-9.98,-11.58,-5.77,-1.54,-6.64,-7.04,-6.53
-9.91,-10.25,-11.58,-5.77,-1.54,-5.67,-7.96,-6.37,-7.37,-8.13,-6.15,-9.26,-9.01,-3.12,-2.98,-3.20
NA,NA
>chr15:60684557-60684607
NA,NA,-11.94,-11.93,-12.20,-11.32,-10.44,-10.74,-6.26,-11.68,-14.68,-13.79,-12.03,-7.17,-8.00,-8.12
-5.96,-4.69,-9.80,-4.14,-8.15,-1.54,-5.77,-11.58,-9.98,-9.65,-11.27,-12.20,-14.95,-13.87,-10.70,-9.57
-8.13,-0.14,-2.62,-7.68,-12.41,-13.10,-12.03,-7.48,-7.71,-5.39,-1.33,-8.13,-10.54,-9.65,-9.98,-11.32
NA,NA
>chr15:60684579-60684629
NA,NA,-9.98,-9.65,-11.27,-12.20,-14.95,-13.87,-10.70,-9.57,-8.13,-0.14,-2.62,-7.68,-12.41,-13.10
-12.03,-7.48,-7.71,-5.39,-1.33,-8.13,-10.54,-9.65,-9.98,-11.32,-10.70,-13.29,-16.51,-16.51,-16.51,-16.51
-16.51,-16.51,-16.51,-16.51,-16.51,-14.47,-12.78,-5.23,-7.83,-3.22,-7.03,-7.69,-7.69,-7.03,-3.20,-10.31
NA,NA
>chr15:66210112-66210162
NA,NA,-10.74,-10.44,-11.32,-9.98,-10.45,-8.36,-5.96,-4.69,-10.72,-10.42,-9.02,-6.15,-7.81,-7.81
-7.12,-10.92,-10.33,-9.67,-5.29,-1.39,-5.77,-11.58,-9.98,-9.65,-11.27,-10.25,-9.67,-5.70,-3.37,-7.48
-8.13,-6.15,-9.26,-10.15,-10.22,-11.35,-10.65,-6.12,-1.30,-1.30,-6.84,-7.69,-7.69,-7.03,-3.22,-6.50
NA,NA
>chr15:70763542-70763592
NA,NA,-7.60,-8.13,-6.15,-7.00,-8.42,-8.93,-7.17,-10.72,-10.21,-4.48,-8.48,-6.58,-7.55,-11.89
-13.87,-12.63,-9.65,-11.27,-12.20,-12.20,-11.27,-9.65,-9.98,-11.32,-11.32,-12.20,-12.20,-11.27,-9.65,-9.98
-11.27,-8.06,-7.00,-6.15,-8.13,-7.37,-6.37,-8.11,-3.90,-8.10,-11.58,-10.25,-9.91,-6.15,-7.37,-8.13
NA,NA
>chr15:84737183-84737233
NA,NA,-1.47,-8.63,-9.98,-7.12,-8.13,-7.60,-3.68,-1.47,-8.92,-9.57,-11.32,-9.98,-9.65,-12.37
-13.87,-11.76,-9.59,-3.68,-1.47,-8.92,-9.57,-11.32,-9.98,-9.65,-10.51,-10.74,-6.26,-11.68,-14.68,-16.51
-13.29,-12.37,-9.65,-12.63,-13.87,-10.70,-11.32,-10.52,-8.98,-3.37,-5.70,-7.65,-7.37,-6.07,-10.24,-8.18
NA,NA
>chr15:84751134-84751184
NA,NA,-11.76,-9.59,-3.68,-1.47,-8.01,-10.24,-6.21,-7.04,-7.00,-4.33,-9.01,-9.26,-6.07,-10.81
-13.16,-14.47,-13.15,-9.62,-6.85,-9.51,-10.25,-11.27,-9.65,-9.98,-11.32,-10.44,-11.31,-10.39,-7.92,-8.81
-3.62,-6.38,-8.16,-3.97,-8.26,-11.61,-9.98,-11.58,-5.77,-1.23,-2.38,-3.20,-7.79,-4.20,-8.16,-6.19
NA,NA
>chr15:84751147-84751197
NA,NA,-10.81,-13.16,-14.47,-13.15,-9.62,-6.85,-9.51,-10.25,-11.27,-9.65,-9.98,-11.32,-10.44,-11.31
-10.39,-7.92,-8.81,-3.62,-6.38,-8.16,-3.97,-8.26,-11.61,-9.98,-11.58,-5.77,-1.23,-2.38,-3.20,-7.79
-4.20,-8.16,-6.19,-0.56,-1.76,-4.39,-9.91,-10.08,-8.15,-1.48,-9.21,-12.85,-10.28,-6.36,-6.36,-0.03
NA,NA
>chr15:84751202-84751252
NA,NA,-11.76,-9.59,-3.68,-1.47,-8.01,-10.24,-6.21,-7.04,-7.00,-4.33,-9.01,-9.26,-6.07,-10.81
-13.16,-14.47,-13.15,-9.62,-6.85,-9.51,-10.25,-11.27,-9.65,-9.98,-11.32,-10.44,-11.31,-10.39,-7.92,-8.81
-3.62,-6.38,-8.16,-3.97,-8.26,-11.61,-9.98,-11.58,-5.77,-1.23,-2.38,-3.20,-7.79,-4.20,-8.16,-6.19
NA,NA
>chr15:84751215-84751265
NA,NA,-10.81,-13.16,-14.47,-13.15,-9.62,-6.85,-9.51,-10.25,-11.27,-9.65,-9.98,-11.32,-10.44,-11.31
-10.39,-7.92,-8.81,-3.62,-6.38,-8.16,-3.97,-8.26,-11.61,-9.98,-11.58,-5.77,-1.23,-2.38,-3.20,-7.79
-4.20,-8.16,-6.19,-0.56,-1.76,-4.39,-9.91,-10.08,-8.15,-1.48,-9.21,-12.85,-10.28,-6.36,-6.36,-0.03
NA,NA
>chr15:95336702-95336752
NA,NA,-11.69,-10.75,-3.36,-1.72,-6.36,-6.55,-8.13,-7.60,-3.68,-1.60,-6.96,-8.07,-5.43,-1.48
-9.16,-10.72,-10.17,-11.35,-10.51,-9.65,-9.98,-11.27,-9.65,-9.98,-11.58,-6.12,-1.60,-3.68,-9.59,-11.76
-13.36,-10.88,-3.80,-3.73,-8.11,-8.06,-11.27,-9.98,-10.43,-8.30,-7.47,-5.70,-2.74,-9.32,-13.36,-12.63
NA,NA
>chr15:95719856-95719906
NA,NA,-8.23,-9.33,-7.25,-8.49,-3.97,-7.00,-9.26,-13.05,-13.54,-11.18,-8.10,-4.24,-7.40,-3.48
-5.20,-10.09,-13.16,-16.51,-14.89,-14.95,-12.20,-11.32,-11.32,-9.98,-9.65,-12.37,-13.29,-14.89,-11.76,-10.82
-10.22,-13.05,-14.47,-13.79,-12.03,-10.17,-13.05,-13.54,-12.37,-7.14,-7.69,-6.87,-1.39,-5.29,-7.47,-7.66
NA,NA
>chr15:95719901-95719951
NA,NA,-7.66,-12.37,-13.29,-14.89,-12.63,-10.45,-8.93,-7.40,-10.82,-10.52,-11.58,-5.77,-1.39,-4.81
-6.75,-5.23,-10.45,-10.59,-3.46,-8.51,-10.54,-9.65,-9.98,-11.32,-11.32,-9.98,-10.45,-8.21,-4.26,-8.83
-9.44,-4.88,-1.39,-6.87,-11.61,-10.01,-10.83,-5.98,-10.28,-13.36,-14.95,-11.18,-10.83,-5.95,-5.31,-0.90
NA,NA
>chr15:96898114-96898164
NA,NA,-9.96,-9.57,-10.44,-10.74,-5.42,-7.24,-3.34,-2.76,-1.20,-7.34,-6.49,-7.55,-11.89,-13.54
-13.05,-10.22,-8.52,-8.06,-11.27,-12.20,-12.20,-11.32,-11.32,-9.98,-11.61,-8.26,-6.07,-10.74,-10.51,-9.65
-9.98,-11.32,-10.44,-11.35,-10.22,-10.15,-9.43,-3.73,-3.80,-10.88,-13.79,-16.51,-16.51,-16.51,-14.47,-12.41
NA,NA
>chr15:96898122-96898172
NA,NA,-1.20,-7.34,-6.49,-7.55,-11.89,-13.54,-13.05,-10.22,-8.52,-8.06,-11.27,-12.20,-12.20,-11.32
-11.32,-9.98,-11.61,-8.26,-6.07,-10.74,-10.51,-9.65,-9.98,-11.32,-10.44,-11.35,-10.22,-10.15,-9.43,-3.73
-3.80,-10.88,-13.79,-16.51,-16.51,-16.51,-14.47,-12.41,-8.15,-1.48,-9.21,-12.85,-12.03,-8.23,-7.33,-5.00
NA,NA
>chr15:96898232-96898282
NA,NA,-2.70,-6.32,-5.95,-10.81,-13.16,-14.89,-12.63,-10.43,-8.30,-7.47,-5.29,-0.90,-5.31,-6.55
-9.91,-10.25,-11.58,-6.61,-3.20,-10.31,-10.25,-11.27,-9.65,-9.98,-11.58,-6.61,-3.22,-6.38,-0.88,-6.64
-7.04,-6.53,-9.91,-10.25,-11.27,-7.14,-7.88,-8.93,-6.49,-8.12,-4.52,-7.10,-6.53,-9.91,-12.27,-14.89
NA,NA
>chr16:57869530-57869580
NA,NA,-9.91,-9.46,-10.83,-6.21,-7.04,-5.89,-3.38,-3.45,-9.32,-12.85,-11.68,-6.26,-12.78,-14.47
-13.79,-12.03,-8.23,-7.33,-4.03,-2.76,-1.22,-6.12,-11.58,-9.98,-9.65,-12.37,-13.29,-14.47,-12.78,-5.23
-6.75,-5.45,-3.37,-8.98,-9.43,-9.61,-5.20,-2.98,-5.87,-1.20,-2.48,-2.77,-2.47,-5.54,-1.28,-2.82
NA,NA
>chr16:70886689-70886739
NA,NA,-8.83,-10.15,-10.15,-7.40,-7.55,-11.89,-12.85,-10.71,-3.55,-7.85,-8.65,-7.10,-7.71,-6.07
-3.04,-6.74,-8.25,-7.10,-10.82,-10.52,-11.27,-9.65,-9.98,-11.58,-8.10,-3.90,-8.11,-6.37,-9.02,-10.52
-11.58,-5.77,-1.39,-4.88,-10.09,-13.16,-14.89,-11.76,-9.59,-3.68,-1.60,-6.12,-11.58,-12.20,-12.20,-11.32
NA,NA
>chr16:87176074-87176124
NA,NA,-14.68,-10.58,-1.47,-3.36,-10.75,-11.29,-5.42,-7.10,-5.95,-10.81,-13.16,-14.89,-11.76,-10.82
-10.22,-13.05,-13.54,-10.70,-11.32,-12.20,-12.20,-11.32,-11.32,-9.98,-9.65,-10.54,-8.51,-3.55,-10.31,-12.27
-13.36,-9.32,-2.74,-5.78,-7.71,-7.25,-8.48,-4.52,-7.10,-5.95,-10.38,-10.45,-6.26,-10.21,-9.71,-2.74
NA,NA
>chr17:153478-153528
NA,NA,-0.03,-1.76,-4.60,-5.75,-0.70,-2.34,-1.20,-7.34,-6.49,-8.00,-8.16,-4.20,-7.10,-6.08
-6.36,-0.88,-8.15,-12.41,-14.47,-13.29,-10.70,-11.32,-9.98,-9.65,-11.27,-12.20,-12.20,-11.27,-9.65,-9.70
-10.92,-6.36,-6.75,-0.94,-3.60,-7.79,-4.52,-7.10,-6.82,-7.96,-5.99,-4.79,-8.46,-9.43,-7.25,-8.49
NA,NA
>chr17:153547-153597
NA,NA,-0.03,-1.76,-4.60,-5.75,-0.70,-2.34,-1.20,-7.34,-6.49,-8.00,-8.16,-4.20,-7.10,-6.08
-6.36,-0.88,-8.15,-12.41,-14.47,-13.29,-10.70,-11.32,-9.98,-9.65,-11.27,-12.20,-12.20,-11.27,-9.65,-9.70
-10.92,-6.36,-6.75,-0.94,-3.60,-7.79,-4.52,-7.10,-6.82,-7.96,-5.99,-4.79,-8.46,-9.43,-7.25,-8.49
NA,NA
>chr17:153616-153666
NA,NA,-0.03,-1.76,-4.60,-5.75,-0.70,-2.34,-1.20,-7.34,-6.49,-8.00,-8.16,-4.20,-7.10,-6.08
-6.36,-0.88,-8.15,-12.41,-14.47,-13.29,-10.70,-11.32,-9.98,-9.65,-11.27,-12.20,-12.20,-11.27,-9.65,-9.70
-10.92,-6.36,-6.75,-0.94,-3.60,-7.79,-4.52,-7.10,-6.82,-7.96,-5.99,-4.79,-8.46,-9.43,-7.25,-8.49
NA,NA
>chr17:153685-153735
NA,NA,-0.03,-1.76,-4.60,-5.75,-0.70,-2.34,-1.20,-7.34,-6.49,-8.00,-8.16,-4.20,-7.10,-6.08
-6.36,-0.88,-8.15,-12.41,-14.47,-13.29,-10.70,-11.32,-9.98,-9.65,-11.27,-12.20,-12.20,-11.27,-9.65,-9.70
-10.92,-6.36,-6.75,-0.94,-3.60,-7.79,-4.52,-7.10,-6.82,-7.96,-5.99,-4.79,-8.46,-9.43,-7.25,-8.49
NA,NA
>chr17:11944053-11944103
NA,NA,-10.31,-8.51,-3.22,-7.83,-5.23,-10.45,-10.59,-2.40,-6.62,-6.05,-7.37,-7.65,-5.70,-2.74
-9.71,-9.12,-3.55,-10.31,-12.27,-13.87,-10.70,-11.32,-9.98,-9.65,-11.27,-9.98,-9.65,-12.37,-13.29,-16.51
-14.89,-12.27,-10.31,-2.70,-6.32,-6.55,-8.13,-7.37,-6.37,-7.96,-5.67,-1.54,-6.19,-8.16,-4.26,-10.21
NA,NA
>chr17:13484794-13484844
NA,NA,-16.51,-16.51,-14.47,-13.15,-10.39,-7.92,-8.43,-6.38,-3.73,-10.55,-12.76,-12.78,-6.26,-8.83
-9.44,-4.88,-1.39,-5.77,-11.58,-12.20,-12.20,-11.32,-11.32,-9.98,-9.65,-12.37,-13.54,-12.78,-6.26,-11.68
-12.85,-10.70,-10.44,-11.35,-10.22,-8.52,-8.06,-10.54,-8.92,-1.56,-1.30,-6.12,-11.58,-9.98,-9.65,-12.37
NA,NA
>chr17:13484814-13484864
NA,NA,-12.20,-11.32,-11.32,-9.98,-9.65,-12.37,-13.54,-12.78,-6.26,-11.68,-12.85,-10.70,-10.44,-11.35
-10.22,-8.52,-8.06,-10.54,-8.92,-1.56,-1.30,-6.12,-11.58,-9.98,-9.65,-12.37,-13.29,-14.89,-12.63,-9.65
-11.27,-9.98,-10.43,-10.43,-12.63,-12.09,-10.55,-3.73,-6.61,-11.18,-12.85,-11.68,-6.26,-11.29,-11.70,-7.48
NA,NA
>chr17:43908721-43908771
NA,NA,-13.87,-11.76,-9.59,-3.68,-1.60,-6.84,-7.69,-8.95,-8.95,-7.14,-12.37,-13.87,-11.76,-10.82
-8.83,-9.33,-9.40,-10.91,-10.59,-3.73,-7.03,-11.61,-9.98,-11.32,-11.32,-9.98,-10.43,-10.43,-9.98,-11.32
-9.57,-8.51,-3.82,-8.49,-7.10,-8.65,-7.85,-3.55,-8.51,-9.57,-11.32,-9.98,-9.65,-12.37,-13.29,-14.68
NA,NA
>chr18:951529-951579
NA,NA,-8.12,-7.00,-3.06,-6.50,-0.53,-2.76,-3.85,-9.71,-9.16,-0.14,-1.76,-5.28,-7.71,-7.25
-9.33,-8.83,-10.82,-11.76,-14.89,-13.29,-12.37,-9.65,-9.98,-11.32,-10.44,-10.83,-8.15,-1.48,-8.13,-10.54
-9.65,-9.98,-11.32,-10.44,-11.35,-10.22,-8.52,-8.42,-8.21,-4.26,-11.68,-14.68,-16.51,-16.51,-16.51,-13.29
NA,NA
>chr18:951538-951588
NA,NA,-0.14,-1.76,-5.28,-7.71,-7.25,-9.33,-8.83,-10.82,-11.76,-14.89,-13.29,-12.37,-9.65,-9.98
-11.32,-10.44,-10.83,-8.15,-1.48,-8.13,-10.54,-9.65,-9.98,-11.32,-10.44,-11.35,-10.22,-8.52,-8.42,-8.21
-4.26,-11.68,-14.68,-16.51,-16.51,-16.51,-13.29,-10.70,-9.57,-8.51,-3.82,-7.81,-3.90,-7.44,-6.98,-3.73
NA,NA
>chr18:20515374-20515424
NA,NA,-11.27,-7.66,-7.32,-6.15,-7.00,-8.42,-8.36,-5.01,-3.38,-3.45,-9.71,-9.12,-3.46,-10.55
-13.16,-14.89,-14.95,-12.20,-11.32,-11.32,-9.98,-9.65,-11.27,-12.20,-14.95,-12.09,-10.09,-4.88,-1.39,-5.77
-11.58,-9.98,-10.43,-8.30,-8.23,-3.20,-6.61,-11.18,-13.29,-14.89,-12.27,-9.67,-5.70,-2.98,-5.87,-1.38
NA,NA
>chr18:21515557-21515607
NA,NA,-5.77,-1.54,-5.43,-8.36,-8.42,-8.52,-8.83,-7.82,-6.53,-7.81,-8.23,-3.55,-9.12,-9.71
-3.45,-2.77,-2.52,-3.14,-10.60,-11.93,-12.20,-11.27,-9.65,-9.98,-11.32,-10.70,-13.54,-12.41,-8.15,-0.88
-6.38,-2.54,-6.62,-2.54,-6.62,-3.06,-6.09,-2.47,-3.38,-5.33,-8.04,-3.62,-7.03,-11.61,-12.63,-13.36
NA,NA
>chr18:24371590-24371640
NA,NA,-8.15,-12.41,-14.47,-16.51,-13.16,-10.55,-3.73,-6.38,-8.07,-5.43,-1.54,-6.87,-11.61,-12.63
-14.89,-13.29,-12.37,-9.65,-12.63,-13.87,-12.37,-9.65,-9.98,-11.58,-8.10,-6.07,-10.74,-10.51,-7.66,-8.23
-3.20,-7.03,-11.61,-9.70,-10.60,-3.36,-1.72,-6.76,-3.68,-3.73,-8.11,-8.06,-10.51,-10.83,-8.86,-4.69
NA,NA
>chr18:24393064-24393114
NA,NA,-6.62,-3.22,-10.71,-14.68,-13.79,-10.28,-7.07,-7.96,-5.67,-1.48,-9.16,-9.71,-4.69,-5.96
-7.21,-11.89,-13.29,-16.51,-14.89,-14.95,-12.20,-11.32,-11.32,-9.98,-11.61,-8.26,-4.24,-8.48,-6.58,-7.55
-11.34,-10.52,-9.59,-3.12,-2.38,-1.23,-6.51,-7.44,-3.90,-7.81,-3.97,-6.69,-3.20,-2.38,-1.28,-6.78
NA,NA
>chr18:26806066-26806116
NA,NA,-3.90,-8.11,-6.37,-9.02,-11.76,-14.89,-16.51,-13.29,-12.37,-9.65,-9.70,-11.94,-10.17,-11.35
-10.51,-8.06,-8.11,-3.68,-1.47,-8.92,-10.54,-9.65,-9.98,-11.58,-8.10,-4.24,-8.48,-6.58,-8.60,-8.16
-3.97,-8.16,-6.38,-3.73,-10.55,-11.93,-10.71,-3.22,-7.83,-3.31,-7.40,-5.00,-8.86,-10.83,-10.51,-9.65
NA,NA
>chr18:26806153-26806203
NA,NA,-9.91,-10.45,-6.07,-7.44,-6.98,-3.62,-7.81,-3.96,-7.10,-6.08,-6.75,-0.83,-1.56,-8.92
-9.57,-10.70,-13.29,-16.51,-14.47,-12.78,-6.07,-8.10,-11.58,-9.98,-11.61,-8.26,-3.97,-8.21,-10.45,-12.63
-13.36,-10.28,-7.07,-8.28,-6.88,-8.12,-4.20,-8.21,-8.42,-6.69,-3.12,-2.54,-2.54,-3.34,-7.24,-4.20
NA,NA
>chr18:28680487-28680537
NA,NA,-6.58,-8.00,-8.16,-4.26,-10.21,-9.71,-3.85,-2.54,-1.93,-1.88,-0.14,-9.21,-11.93,-10.55
-3.73,-7.03,-8.20,-8.52,-10.22,-11.35,-10.51,-9.65,-9.98,-11.32,-11.32,-9.98,-10.43,-8.33,-8.11,-3.12
-2.52,-1.88,-0.14,-5.31,-6.08,-6.62,-2.40,-10.15,-11.18,-11.18,-10.83,-5.95,-7.10,-5.42,-10.74,-10.44
NA,NA
>chr18:37829658-37829708
NA,NA,-9.91,-10.25,-11.32,-10.70,-13.54,-13.05,-10.22,-8.52,-8.06,-11.27,-9.98,-10.43,-10.43,-9.98
-11.32,-11.32,-12.20,-12.20,-11.34,-7.55,-3.97,-8.10,-11.58,-9.98,-11.61,-8.26,-6.07,-11.29,-10.75,-3.36
-1.60,-6.54,-6.98,-3.20,-10.31,-10.33,-10.92,-5.98,-10.81,-13.16,-14.89,-11.76,-9.02,-6.05,-6.75,-0.94
NA,NA
>chr18:37829709-37829759
NA,NA,-11.70,-8.23,-7.82,-6.21,-10.81,-13.16,-14.68,-11.68,-6.26,-10.74,-10.51,-9.65,-12.63,-13.87
-12.37,-8.06,-8.52,-10.22,-13.05,-14.47,-13.29,-10.70,-11.32,-9.98,-9.65,-12.37,-13.87,-12.63,-10.45,-8.36
-5.96,-4.69,-9.32,-13.10,-12.78,-6.26,-8.83,-10.30,-3.52,-6.32,-6.08,-6.75,-0.83,-1.56,-8.92,-10.31
NA,NA
>chr18:61107845-61107895
NA,NA,-11.34,-10.25,-9.91,-7.12,-10.22,-11.69,-10.22,-10.15,-10.15,-7.40,-8.93,-7.88,-7.14,-11.27
-12.20,-14.95,-14.89,-13.29,-11.89,-7.55,-3.97,-8.10,-11.58,-9.98,-9.65,-10.54,-9.96,-4.48,-8.48,-6.58
-8.93,-7.88,-7.14,-11.27,-10.52,-9.02,-6.07,-10.81,-12.76,-12.78,-6.07,-8.10,-11.58,-12.20,-12.20,-11.32
NA,NA
>chr18:61555990-61556040
NA,NA,-8.98,-10.52,-11.32,-11.32,-12.20,-11.18,-10.83,-6.07,-7.37,-7.65,-4.91,-2.42,-2.47,-7.24
-4.20,-7.55,-11.34,-9.98,-10.45,-8.21,-3.97,-8.26,-11.61,-9.98,-11.32,-10.70,-13.54,-12.41,-8.15,-1.48
-8.13,-9.57,-11.32,-12.20,-12.20,-11.32,-9.57,-8.51,-3.22,-6.50,-0.94,-3.68,-8.11,-8.42,-8.21,-3.97
NA,NA
>chr18:65789079-65789129
NA,NA,-7.92,-9.05,-7.88,-7.14,-11.27,-9.98,-11.61,-6.87,-1.39,-5.29,-7.47,-8.30,-10.43,-12.63
-13.87,-10.70,-9.57,-8.13,-1.50,-2.34,-1.22,-6.12,-11.58,-9.98,-9.65,-12.37,-13.29,-16.51,-14.68,-10.71
-3.22,-7.83,-3.31,-8.48,-8.16,-7.82,-6.21,-10.81,-11.93,-10.71,-3.82,-8.49,-7.10,-10.82,-10.52,-11.32
NA,NA
>chr18:72823930-72823980
NA,NA,-7.60,-7.85,-2.78,-6.10,-4.60,-1.76,-0.14,-7.38,-10.24,-6.07,-9.02,-11.76,-14.89,-16.51
-16.51,-13.29,-11.89,-7.21,-5.43,-1.54,-6.87,-11.61,-9.98,-11.58,-8.10,-3.90,-8.11,-6.37,-9.02,-11.76
-13.36,-12.03,-8.23,-7.82,-6.82,-8.47,-7.92,-7.92,-7.71,-11.34,-9.98,-9.65,-12.37,-13.29,-14.68,-10.58
NA,NA
>chr19:3223934-3223984
NA,NA,-8.49,-3.82,-9.12,-9.90,-3.36,-0.94,-6.50,-3.22,-9.12,-9.98,-7.12,-9.91,-10.25,-11.32
-11.32,-12.20,-12.20,-11.27,-9.65,-9.98,-11.27,-9.65,-9.98,-11.58,-8.10,-4.24,-8.48,-9.40,-11.69,-11.70
-10.17,-11.35,-10.51,-9.65,-9.98,-11.27,-9.65,-9.98,-11.58,-5.77,-1.54,-6.64,-8.57,-9.40,-13.05,-14.47
NA,NA
>chr19:3223948-3223998
NA,NA,-11.32,-12.20,-12.20,-11.27,-9.65,-9.98,-11.27,-9.65,-9.98,-11.58,-8.10,-4.24,-8.48,-9.40
-11.69,-11.70,-10.17,-11.35,-10.51,-9.65,-9.98,-11.27,-9.65,-9.98,-11.58,-5.77,-1.54,-6.64,-8.57,-9.40
-13.05,-14.47,-16.51,-16.51,-16.51,-16.51,-16.51,-16.51,-16.51,-16.51,-16.51,-16.51,-16.51,-16.51,-16.51,-16.51
NA,NA
>chr19:3224270-3224320
NA,NA,-0.53,-2.76,-4.03,-7.11,-6.56,-4.55,-4.25,-4.22,-3.39,-2.89,-2.77,-2.47,-5.87,-1.20
-2.76,-3.12,-6.69,-8.33,-10.43,-9.98,-11.27,-9.65,-9.98,-11.58,-8.10,-4.24,-8.48,-9.40,-11.35,-10.51
-9.65,-9.98,-11.32,-11.32,-9.98,-10.43,-10.43,-9.98,-11.27,-9.65,-9.70,-10.92,-7.12,-8.13,-7.37,-6.05
NA,NA
>chr19:3224279-3224329
NA,NA,-2.89,-2.77,-2.47,-5.87,-1.20,-2.76,-3.12,-6.69,-8.33,-10.43,-9.98,-11.27,-9.65,-9.98
-11.58,-8.10,-4.24,-8.48,-9.40,-11.35,-10.51,-9.65,-9.98,-11.32,-11.32,-9.98,-10.43,-10.43,-9.98,-11.27
-9.65,-9.70,-10.92,-7.12,-8.13,-7.37,-6.05,-7.50,-5.23,-10.74,-10.83,-7.21,-5.43,-1.54,-6.19,-8.16
NA,NA
>chr2:1977023-1977073
NA,NA,-11.18,-10.83,-5.98,-10.28,-13.36,-14.95,-14.95,-12.09,-10.55,-3.52,-7.00,-6.49,-7.55,-11.34
-10.25,-9.91,-6.55,-7.10,-5.42,-10.74,-10.44,-11.32,-9.98,-11.61,-8.26,-3.97,-7.55,-11.34,-10.25,-10.31
-2.70,-7.00,-6.49,-7.55,-11.34,-9.98,-9.65,-12.37,-13.87,-12.63,-10.43,-10.43,-9.98,-11.32,-10.44,-11.35
NA,NA
>chr2:12592567-12592617
NA,NA,-9.32,-3.45,-2.77,-2.52,-3.20,-6.76,-1.38,-1.38,-6.36,-5.95,-10.38,-10.45,-5.42,-7.24
-2.47,-2.77,-1.93,-2.54,-3.12,-8.98,-10.52,-11.32,-11.32,-9.98,-9.65,-12.37,-13.29,-14.68,-11.68,-4.07
-7.81,-3.97,-6.32,-6.43,-8.28,-7.25,-9.33,-8.12,-7.34,-1.20,-2.34,-1.28,-6.78,-8.12,-7.82,-6.82
NA,NA
>chr2:12835882-12835932
NA,NA,-8.12,-5.96,-4.69,-9.71,-10.21,-4.48,-8.48,-6.58,-7.55,-11.89,-13.29,-14.47,-12.78,-6.07
-8.26,-7.69,-7.14,-11.27,-12.20,-12.20,-11.27,-9.65,-9.98,-11.32,-11.32,-9.98,-10.43,-8.33,-8.52,-10.22
-11.69,-9.80,-4.69,-8.86,-12.41,-14.47,-13.29,-11.89,-7.55,-3.97,-7.44,-6.54,-1.60,-3.60,-6.69,-3.52
NA,NA
>chr2:18391419-18391469
NA,NA,-6.43,-7.10,-4.20,-8.21,-10.45,-9.98,-11.27,-8.06,-7.00,-6.37,-8.28,-7.48,-11.70,-11.29
-6.26,-8.83,-9.44,-4.39,-1.76,-0.56,-6.87,-11.61,-9.98,-11.32,-11.32,-9.98,-10.45,-8.21,-4.26,-11.68
-11.93,-10.09,-5.20,-2.74,-9.80,-11.29,-6.26,-10.21,-9.71,-3.45,-2.77,-2.48,-1.20,-7.34,-9.26,-13.05
NA,NA
>chr2:19823115-19823165
NA,NA,-10.75,-3.14,-2.38,-0.70,-6.36,-6.05,-9.02,-9.43,-9.61,-4.88,-0.44,-5.75,-4.81,-1.39
-6.19,-8.43,-7.92,-10.39,-13.15,-13.54,-12.37,-9.65,-9.98,-11.32,-11.32,-12.20,-11.93,-10.72,-2.74,-5.20
-9.61,-11.18,-11.18,-10.15,-3.46,-8.18,-10.30,-3.73,-6.38,-8.16,-4.26,-9.96,-10.54,-9.65,-10.01,-10.15
NA,NA
>chr2:26577683-26577733
NA,NA,-3.05,-7.83,-3.22,-10.71,-11.93,-10.09,-4.39,-1.76,-0.14,-5.54,-4.44,-8.86,-12.41,-13.54
-10.70,-10.70,-13.29,-14.89,-14.95,-12.20,-11.27,-9.65,-9.98,-11.58,-8.10,-3.97,-8.16,-6.19,-0.56,-1.32
-2.13,-2.52,-3.14,-9.90,-8.63,-1.91,-3.78,-2.75,-2.73,-1.93,-2.20,-1.28,-5.31,-5.95,-10.83,-11.18
NA,NA
>chr2:28423070-28423120
NA,NA,-10.24,-6.21,-7.10,-4.52,-7.10,-5.95,-10.83,-11.18,-11.18,-9.61,-4.88,-1.33,-9.21,-11.93
-10.09,-4.39,-1.44,-1.32,-0.14,-8.13,-10.54,-9.65,-9.98,-11.58,-8.10,-3.90,-8.11,-6.37,-9.02,-10.42
-10.60,-3.36,-1.72,-6.36,-6.43,-8.11,-3.11,-7.83,-2.54,-6.10,-4.81,-0.90,-6.78,-6.49,-8.93,-10.45
NA,NA
>chr2:29331054-29331104
NA,NA,-11.89,-13.87,-14.95,-12.20,-11.58,-5.77,-1.23,-2.38,-3.41,-8.30,-8.12,-8.12,-4.20,-7.55
-10.31,-8.51,-3.22,-6.62,-2.78,-10.31,-10.25,-11.32,-11.32,-9.98,-9.65,-11.27,-9.98,-9.65,-10.51,-11.35
-10.17,-11.70,-11.29,-6.07,-8.10,-11.58,-10.52,-9.02,-6.15,-8.13,-7.37,-6.07,-10.81,-12.09,-12.63,-10.43
NA,NA
>chr2:38239448-38239498
NA,NA,-10.81,-6.21,-7.82,-8.16,-9.33,-8.12,-8.12,-5.42,-10.74,-10.51,-9.65,-9.98,-11.27,-8.06
-8.52,-7.10,-8.28,-6.37,-9.02,-10.52,-11.27,-9.65,-9.98,-11.32,-11.32,-10.52,-10.82,-8.83,-7.82,-6.53
-9.91,-10.33,-11.94,-10.17,-10.91,-9.91,-5.20,-3.37,-9.01,-9.26,-6.07,-10.81,-11.93,-11.68,-4.26,-7.55
NA,NA
>chr2:44800187-44800237
NA,NA,-3.97,-7.55,-11.34,-10.25,-10.31,-3.55,-10.71,-14.68,-13.16,-10.81,-6.07,-9.26,-10.15,-8.83
-8.30,-3.79,-1.72,-6.76,-3.60,-1.60,-6.84,-11.61,-9.98,-11.58,-8.10,-3.97,-7.55,-11.89,-13.29,-14.68
-11.68,-4.26,-7.55,-11.34,-10.25,-10.31,-3.55,-10.71,-14.68,-13.16,-10.81,-6.07,-9.26,-10.15,-8.83,-8.30
NA,NA
>chr2:48648156-48648206
NA,NA,-6.08,-6.36,-1.72,-3.78,-3.73,-3.11,-3.41,-8.30,-8.83,-8.52,-8.33,-10.43,-10.01,-10.83
-6.07,-9.26,-9.01,-3.12,-2.76,-1.22,-6.12,-11.58,-9.98,-9.65,-11.27,-9.98,-9.65,-12.37,-13.87,-11.76
-10.82,-10.22,-11.69,-10.22,-7.12,-7.81,-8.23,-2.70,-7.00,-9.26,-11.69,-10.22,-7.12,-9.91,-10.33,-10.92
NA,NA
>chr2:48648245-48648295
NA,NA,-1.48,-5.43,-8.36,-10.45,-9.70,-10.72,-2.74,-5.20,-9.61,-9.43,-10.82,-8.83,-7.82,-6.50
-6.62,-2.40,-10.15,-11.18,-14.95,-14.89,-13.29,-10.70,-11.32,-9.98,-9.65,-12.37,-13.29,-14.68,-9.21,-1.48
-5.43,-7.21,-11.89,-13.87,-12.27,-9.91,-6.15,-7.37,-8.13,-6.55,-6.36,-1.20,-2.76,-3.85,-9.71,-9.16
NA,NA
>chr2:55211482-55211532
NA,NA,-8.04,-3.62,-6.61,-10.65,-11.35,-9.40,-9.33,-8.16,-8.48,-4.52,-8.12,-9.26,-11.35,-10.65
-6.61,-3.62,-8.49,-7.48,-11.94,-11.93,-12.20,-11.27,-9.65,-9.98,-11.32,-10.44,-11.35,-10.17,-12.03,-13.79
-16.51,-16.51,-14.47,-12.78,-5.42,-7.10,-5.95,-10.83,-11.18,-12.20,-11.27,-9.65,-9.98,-11.32,-11.32,-9.98
NA,NA
>chr2:55211502-55211552
NA,NA,-12.20,-11.27,-9.65,-9.98,-11.32,-10.44,-11.35,-10.17,-12.03,-13.79,-16.51,-16.51,-14.47,-12.78
-5.42,-7.10,-5.95,-10.83,-11.18,-12.20,-11.27,-9.65,-9.98,-11.32,-11.32,-9.98,-10.43,-8.30,-7.32,-7.12
-9.98,-10.21,-6.26,-10.74,-10.44,-10.70,-13.29,-16.51,-14.89,-12.63,-10.45,-8.21,-3.05,-7.50,-6.36,-10.28
NA,NA
>chr2:62887384-62887434
NA,NA,-3.60,-1.72,-6.76,-3.60,-1.72,-6.76,-3.20,-2.98,-4.03,-7.11,-7.00,-5.00,-7.11,-7.00
-4.33,-9.01,-9.01,-4.33,-8.86,-10.83,-10.51,-9.65,-9.98,-11.32,-11.32,-9.98,-10.43,-8.30,-8.23,-2.78
-6.62,-6.36,-10.28,-13.79,-16.51,-14.68,-9.21,-0.14,-1.76,-4.39,-10.09,-11.93,-11.68,-4.26,-7.55,-10.83
NA,NA
>chr2:78872277-78872327
NA,NA,-10.70,-9.57,-9.96,-4.26,-7.55,-10.83,-10.83,-7.68,-2.62,-0.14,-8.13,-10.54,-9.65,-12.63
-14.89,-13.29,-12.37,-9.65,-12.63,-13.87,-10.70,-11.32,-9.98,-9.65,-11.27,-10.52,-8.98,-3.12,-2.54,-1.93
-2.13,-2.02,-3.45,-9.32,-12.85,-11.68,-4.48,-7.68,-3.74,-3.80,-9.90,-9.12,-3.46,-10.15,-11.18,-11.93
NA,NA
>chr2:85553039-85553089
NA,NA,-11.76,-14.89,-13.79,-12.03,-7.48,-8.28,-6.37,-9.02,-10.52,-11.58,-6.61,-3.22,-7.83,-3.31
-7.40,-5.00,-8.86,-4.14,-10.75,-3.36,-1.60,-6.12,-11.58,-9.98,-9.65,-12.37,-13.54,-13.05,-9.26,-7.00
-3.97,-8.04,-6.17,-4.69,-9.32,-13.10,-12.41,-7.68,-2.62,-0.14,-5.31,-6.55,-8.13,-7.37,-6.07,-10.81
NA,NA
>chr2:85553117-85553167
NA,NA,-3.52,-6.09,-2.47,-2.77,-2.48,-1.55,-10.58,-11.93,-10.55,-3.46,-8.18,-10.30,-3.73,-6.61
-11.58,-12.20,-12.20,-11.27,-9.65,-9.98,-11.27,-9.65,-9.98,-11.32,-11.32,-12.20,-11.93,-10.60,-3.80,-3.68
-6.69,-3.52,-10.30,-8.83,-4.07,-7.34,-5.28,-1.76,-0.14,-5.54,-2.47,-2.77,-2.48,-0.53,-6.50,-3.22
NA,NA
>chr2:86673283-86673333
NA,NA,-6.17,-7.96,-7.07,-9.98,-9.16,-1.48,-6.64,-8.57,-9.40,-13.05,-12.76,-10.81,-6.07,-7.00
-8.20,-6.87,-1.54,-5.43,-8.12,-8.16,-3.97,-8.10,-11.58,-9.98,-9.65,-10.54,-8.13,-1.48,-5.43,-8.12
-8.00,-6.58,-9.33,-8.83,-10.82,-11.76,-13.36,-10.88,-3.80,-3.80,-10.88,-13.79,-14.89,-12.63,-10.45,-8.36
NA,NA
>chr2:88203498-88203548
NA,NA,-10.15,-3.52,-7.00,-6.49,-8.93,-10.45,-12.63,-13.36,-10.88,-3.36,-1.72,-7.34,-8.12,-7.82
-6.50,-7.50,-3.31,-8.48,-9.40,-11.35,-10.51,-9.65,-9.98,-11.58,-6.12,-1.30,-1.38,-7.34,-6.88,-8.28
-7.07,-9.98,-8.63,-1.56,-1.38,-7.34,-6.88,-8.49,-3.82,-8.18,-10.24,-6.07,-7.00,-8.06,-11.27,-12.20
NA,NA
>chr2:90305147-90305197
NA,NA,-6.75,-0.83,-0.83,-6.75,-6.05,-7.37,-7.85,-3.55,-10.71,-12.85,-10.70,-10.70,-13.29,-16.51
-14.68,-11.68,-6.26,-12.78,-14.47,-13.29,-12.37,-9.65,-9.98,-11.32,-10.70,-13.29,-14.68,-10.71,-3.55,-10.31
-12.27,-14.89,-13.16,-10.81,-5.95,-6.36,-1.38,-1.38,-7.34,-9.26,-10.91,-9.91,-5.20,-2.74,-9.32,-13.36
NA,NA
>chr2:90305181-90305231
NA,NA,-5.95,-6.36,-1.38,-1.38,-7.34,-9.26,-10.91,-9.91,-5.20,-2.74,-9.32,-13.36,-11.76,-8.98
-2.37,-2.42,-5.28,-7.34,-4.07,-9.96,-10.54,-9.65,-9.98,-11.58,-8.10,-4.24,-7.40,-3.48,-5.20,-9.61
-9.43,-10.82,-8.83,-9.33,-9.40,-13.05,-14.47,-13.29,-10.70,-10.70,-12.85,-9.21,-1.33,-5.29,-7.56,-7.81
NA,NA
>chr2:90305247-90305297
NA,NA,-8.36,-10.45,-12.63,-13.36,-10.28,-7.12,-7.81,-7.56,-5.29,-1.33,-7.38,-9.80,-6.66,-9.62
-13.15,-12.76,-10.09,-4.88,-1.33,-8.13,-9.57,-11.32,-9.98,-9.65,-11.27,-9.98,-9.65,-12.37,-13.29,-14.89
-11.76,-9.02,-6.15,-8.13,-7.48,-4.33,-8.86,-12.41,-13.10,-9.32,-2.74,-5.20,-10.09,-13.16,-16.51,-14.89
NA,NA
>chr2:90305300-90305350
NA,NA,-8.60,-6.49,-8.12,-3.96,-7.81,-3.62,-6.61,-10.65,-10.83,-8.86,-5.00,-7.33,-8.12,-8.12
-4.52,-7.68,-3.79,-1.60,-6.84,-11.61,-9.98,-11.27,-9.65,-9.98,-11.58,-5.77,-1.23,-2.34,-1.55,-10.58
-11.93,-10.55,-3.46,-9.12,-10.72,-10.17,-11.35,-10.44,-10.70,-13.54,-13.05,-10.22,-8.52,-8.20,-6.87,-1.54
NA,NA
>chr2:90442017-90442067
NA,NA,-11.18,-10.83,-5.98,-10.92,-9.70,-10.43,-8.33,-7.00,-6.37,-8.11,-3.96,-7.10,-6.55,-8.13
-8.65,-7.10,-7.71,-5.39,-1.33,-8.13,-10.54,-9.65,-9.98,-11.32,-10.70,-13.29,-14.68,-10.71,-3.46,-10.30
-8.18,-3.46,-10.55,-12.09,-14.95,-14.95,-13.36,-10.28,-6.36,-7.50,-3.05,-8.16,-6.38,-3.22,-6.38,-0.03
NA,NA
>chr2:90442307-90442357
NA,NA,-0.56,-6.51,-6.98,-3.73,-10.55,-13.16,-14.47,-12.78,-6.07,-8.10,-11.58,-9.98,-10.45,-8.93
-7.40,-10.15,-9.26,-6.07,-10.38,-10.45,-6.07,-8.10,-11.58,-9.98,-9.65,-10.51,-11.35,-10.17,-12.03,-12.85
-10.58,-1.47,-3.68,-8.11,-8.06,-11.27,-9.98,-9.65,-10.51,-11.35,-10.22,-10.15,-9.26,-6.07,-10.24,-8.01
NA,NA
>chr2:91651721-91651771
NA,NA,-10.72,-3.85,-2.76,-1.55,-8.92,-10.54,-8.06,-6.69,-3.37,-5.20,-10.09,-12.09,-12.63,-9.65
-10.51,-11.35,-10.22,-10.82,-11.76,-13.87,-12.37,-9.65,-9.98,-11.58,-8.10,-4.24,-7.10,-6.82,-8.11,-3.96
-7.24,-3.34,-2.76,-1.22,-6.84,-7.69,-7.88,-8.93,-6.58,-8.48,-4.52,-8.12,-9.26,-11.35,-10.83,-7.55
NA,NA
>chr2:91668557-91668607
NA,NA,-3.12,-9.43,-10.15,-8.83,-7.33,-5.00,-5.96,-8.36,-10.45,-9.98,-11.58,-6.61,-3.22,-6.62
-2.78,-8.23,-8.88,-8.26,-6.07,-10.74,-10.51,-9.65,-9.98,-11.32,-11.32,-12.20,-14.95,-14.89,-16.51,-16.51
-13.16,-10.09,-4.88,-0.44,-6.38,-3.22,-8.51,-10.54,-9.65,-12.63,-13.36,-10.88,-3.80,-3.73,-9.59,-10.42
NA,NA
>chr2:91880512-91880562
NA,NA,-6.10,-4.60,-1.76,-0.56,-5.77,-11.58,-10.52,-10.82,-7.40,-8.93,-8.06,-7.63,-6.85,-6.48
-8.84,-8.16,-4.26,-11.68,-14.68,-16.51,-13.29,-10.70,-11.32,-9.98,-9.65,-12.37,-12.85,-9.21,-1.33,-4.88
-10.09,-12.76,-12.78,-5.42,-8.12,-6.88,-8.28,-6.43,-6.32,-2.70,-8.23,-8.06,-9.05,-7.22,-3.93,-1.63
NA,NA
>chr2:91897556-91897606
NA,NA,-16.51,-14.89,-12.63,-9.65,-10.54,-8.51,-3.82,-8.49,-7.48,-10.72,-9.12,-3.55,-8.23,-8.06
-8.93,-7.17,-12.03,-13.36,-14.95,-12.20,-11.27,-9.65,-9.98,-11.58,-8.10,-3.97,-8.21,-8.06,-7.32,-7.12
-9.98,-9.12,-3.46,-10.15,-9.43,-9.02,-6.05,-6.36,-0.44,-4.88,-9.44,-7.38,-1.48,-6.64,-7.04,-6.21
NA,NA
>chr2:99682493-99682543
NA,NA,-4.24,-7.44,-6.98,-3.20,-8.23,-8.23,-2.78,-6.62,-3.22,-10.71,-11.93,-10.55,-2.40,-6.62
-2.54,-6.10,-4.81,-0.90,-6.78,-9.26,-11.35,-10.44,-11.32,-9.98,-9.65,-12.37,-13.87,-12.63,-11.61,-8.26
-4.24,-7.68,-3.74,-3.74,-8.40,-8.78,-7.92,-8.11,-5.28,-1.76,-0.56,-6.87,-8.88,-7.32,-6.55,-6.32
NA,NA
>chr2:101744449-101744499
NA,NA,-2.02,-3.45,-10.72,-11.93,-12.20,-11.34,-7.55,-3.05,-7.50,-6.05,-7.00,-8.06,-10.51,-11.35
-10.22,-10.82,-9.43,-10.15,-3.46,-8.51,-10.54,-9.65,-9.98,-11.58,-8.10,-6.07,-10.74,-10.83,-7.55,-7.40
-10.82,-10.52,-11.27,-9.65,-9.98,-11.32,-10.44,-10.74,-5.23,-6.75,-4.60,-1.76,-0.14,-9.21,-11.93,-10.81
NA,NA
>chr2:101744460-101744510
NA,NA,-8.06,-10.51,-11.35,-10.22,-10.82,-9.43,-10.15,-3.46,-8.51,-10.54,-9.65,-9.98,-11.58,-8.10
-6.07,-10.74,-10.83,-7.55,-7.40,-10.82,-10.52,-11.27,-9.65,-9.98,-11.32,-10.44,-10.74,-5.23,-6.75,-4.60
-1.76,-0.14,-9.21,-11.93,-10.81,-6.21,-7.82,-8.23,-12.03,-13.79,-14.89,-12.63,-9.65,-10.54,-8.51,-3.46
NA,NA
>chr2:109671607-109671657
NA,NA,-9.98,-11.58,-6.12,-1.60,-3.79,-7.89,-6.64,-1.48,-9.21,-14.68,-13.16,-10.81,-6.07,-9.26
-10.15,-8.83,-9.33,-9.40,-13.05,-13.54,-12.37,-9.65,-9.98,-11.58,-6.12,-1.22,-2.76,-3.12,-8.98,-9.43
-10.83,-6.07,-7.00,-8.33,-8.95,-8.95,-8.95,-8.95,-10.43,-10.01,-10.15,-3.46,-10.71,-14.68,-13.16,-10.55
NA,NA
>chr2:109671692-109671742
NA,NA,-11.93,-10.72,-3.45,-3.38,-7.68,-4.14,-10.75,-3.36,-1.47,-8.63,-10.72,-10.17,-13.05,-14.47
-13.29,-11.89,-7.55,-3.97,-8.26,-11.61,-9.98,-11.27,-9.65,-9.98,-11.32,-10.70,-13.29,-14.89,-11.76,-9.02
-6.07,-10.24,-8.18,-3.82,-8.49,-7.25,-8.48,-4.48,-8.83,-10.30,-3.46,-9.12,-9.71,-4.69,-6.17,-7.96
NA,NA
>chr2:109941040-109941090
NA,NA,-10.22,-7.07,-8.11,-3.90,-8.10,-11.58,-9.98,-10.43,-10.43,-12.63,-13.36,-10.88,-3.80,-3.80
-10.88,-12.85,-11.68,-4.48,-7.68,-3.79,-1.60,-6.12,-11.58,-9.98,-9.65,-10.54,-8.92,-1.55,-2.48,-1.88
-0.14,-9.21,-12.85,-10.28,-5.98,-10.24,-8.18,-3.82,-8.49,-6.88,-8.12,-4.20,-8.21,-10.45,-12.63,-13.36
NA,NA
>chr2:113542404-113542454
NA,NA,-6.54,-6.98,-3.20,-10.31,-12.27,-13.36,-9.32,-2.74,-5.45,-6.10,-2.54,-6.38,-0.44,-4.88
-9.61,-11.18,-14.95,-13.87,-12.37,-9.65,-9.98,-11.32,-11.32,-9.98,-9.65,-11.27,-9.98,-9.65,-11.27,-9.98
-11.61,-8.26,-6.07,-10.45,-10.59,-3.73,-6.61,-11.58,-9.98,-11.61,-8.26,-3.97,-8.16,-6.96,-1.30,-1.38
NA,NA
>chr2:113542420-113542470
NA,NA,-14.95,-13.87,-12.37,-9.65,-9.98,-11.32,-11.32,-9.98,-9.65,-11.27,-9.98,-9.65,-11.27,-9.98
-11.61,-8.26,-6.07,-10.45,-10.59,-3.73,-6.61,-11.58,-9.98,-11.61,-8.26,-3.97,-8.16,-6.96,-1.30,-1.38
-7.34,-6.49,-8.60,-8.16,-6.07,-11.29,-11.70,-8.23,-9.33,-9.40,-10.91,-10.59,-3.52,-6.09,-3.34,-2.76
NA,NA
>chr2:143677752-143677802
NA,NA,-3.46,-10.15,-9.43,-9.02,-6.15,-7.32,-8.88,-8.26,-6.07,-12.78,-13.54,-12.37,-7.14,-8.95
-8.95,-7.14,-11.27,-12.20,-14.95,-13.87,-12.37,-9.65,-9.98,-11.32,-11.32,-10.25,-9.91,-6.15,-9.26,-10.15
-10.22,-11.35,-10.51,-7.14,-7.14,-10.51,-10.74,-6.26,-11.68,-12.85,-12.37,-7.66,-8.23,-2.70,-6.69,-3.68
NA,NA
>chr2:143677862-143677912
NA,NA,-13.87,-10.70,-11.32,-10.52,-9.02,-6.07,-10.83,-9.43,-8.98,-2.37,-2.02,-1.03,-2.37,-5.33
-7.96,-6.37,-7.00,-8.20,-8.26,-6.07,-10.74,-10.44,-11.32,-9.98,-9.65,-12.37,-13.29,-16.51,-14.89,-11.76
-8.98,-4.33,-8.86,-10.83,-10.44,-11.32,-9.98,-10.43,-10.43,-10.01,-10.83,-6.07,-9.02,-11.76,-14.89,-16.51
NA,NA
>chr2:145214166-145214216
NA,NA,-7.55,-11.89,-13.29,-14.89,-12.63,-10.45,-8.93,-7.17,-11.94,-9.70,-9.65,-11.27,-12.20,-11.93
-10.92,-7.12,-8.13,-7.60,-3.68,-1.60,-6.84,-11.61,-9.98,-11.32,-11.32,-10.52,-10.82,-7.40,-8.93,-10.45
-12.63,-13.36,-9.32,-4.69,-7.00,-7.04,-6.50,-6.62,-2.78,-8.23,-7.66,-11.27,-10.25,-10.31,-3.20,-6.61
NA,NA
>chr2:160817540-160817590
NA,NA,-7.83,-2.54,-6.10,-4.81,-1.39,-6.87,-11.61,-9.98,-11.32,-10.44,-11.35,-9.26,-8.12,-5.42
-12.78,-14.47,-16.51,-13.16,-10.55,-3.73,-6.61,-11.58,-9.98,-9.65,-11.27,-10.25,-10.31,-2.70,-6.32,-6.55
-7.32,-7.66,-12.37,-13.54,-12.78,-6.26,-9.96,-10.31,-7.55,-4.26,-10.21,-10.72,-10.17,-13.05,-12.76,-10.81
NA,NA
>chr2:160896490-160896540
NA,NA,-10.15,-8.83,-7.82,-6.21,-10.24,-8.83,-4.26,-8.16,-8.84,-7.92,-8.78,-9.43,-9.40,-11.35
-10.44,-10.44,-10.74,-6.26,-11.68,-12.85,-12.37,-9.65,-9.98,-11.58,-8.10,-3.97,-8.21,-10.45,-9.70,-10.72
-4.69,-8.86,-10.08,-10.38,-6.07,-9.02,-11.76,-13.87,-12.37,-9.65,-12.63,-13.36,-9.32,-4.69,-8.86,-12.41
NA,NA
>chr2:160896518-160896568
NA,NA,-9.70,-10.72,-4.69,-8.86,-10.08,-10.38,-6.07,-9.02,-11.76,-13.87,-12.37,-9.65,-12.63,-13.36
-9.32,-4.69,-8.86,-12.41,-14.47,-13.29,-10.70,-11.32,-9.98,-9.65,-11.27,-10.52,-9.02,-6.37,-7.96,-5.67
-0.88,-6.38,-3.22,-7.03,-11.61,-9.70,-10.72,-3.45,-2.02,-1.44,-4.91,-7.65,-7.48,-3.37,-5.20,-10.09
NA,NA
>chr2:175928719-175928769
NA,NA,-7.55,-11.34,-10.52,-10.82,-7.40,-8.60,-6.38,-3.73,-10.30,-7.38,-1.48,-5.43,-8.36,-10.45
-12.63,-12.09,-10.09,-4.39,-1.76,-0.56,-5.77,-11.58,-9.98,-9.65,-11.27,-12.20,-14.95,-13.87,-11.18,-6.12
-1.22,-2.76,-3.12,-9.01,-9.01,-2.37,-2.42,-4.60,-5.75,-0.44,-4.88,-9.44,-8.83,-4.07,-8.11,-7.07
NA,NA
>chr2:178179895-178179945
NA,NA,-12.85,-10.71,-3.46,-10.55,-13.16,-16.51,-14.68,-10.71,-3.46,-10.55,-13.16,-14.47,-12.78,-5.23
-7.83,-2.54,-6.62,-3.22,-10.71,-12.85,-10.70,-11.32,-9.98,-9.65,-11.27,-10.25,-10.31,-3.55,-10.71,-12.85
-9.32,-2.74,-5.20,-10.09,-13.16,-16.51,-14.68,-10.71,-3.22,-6.38,-0.44,-5.39,-7.71,-7.10,-10.82,-11.76
NA,NA
>chr2:178746412-178746462
NA,NA,-6.09,-3.34,-2.54,-2.20,-1.23,-6.19,-8.07,-5.96,-5.00,-7.11,-6.64,-1.68,-6.78,-9.26
-13.05,-14.47,-16.51,-13.29,-12.37,-9.65,-9.98,-11.32,-11.32,-9.98,-9.65,-12.37,-12.85,-11.68,-6.26,-12.78
-12.76,-10.81,-6.07,-9.02,-10.42,-11.94,-7.17,-7.55,-10.83,-11.35,-10.17,-12.03,-12.85,-10.58,-1.55,-2.76
NA,NA
>chr2:178746444-178746494
NA,NA,-6.07,-9.02,-10.42,-11.94,-7.17,-7.55,-10.83,-11.35,-10.17,-12.03,-12.85,-10.58,-1.55,-2.76
-3.12,-6.69,-8.42,-8.21,-4.26,-9.96,-10.54,-9.65,-9.98,-11.32,-11.32,-12.20,-14.95,-13.87,-10.70,-9.57
-9.96,-4.26,-8.21,-10.45,-9.70,-11.94,-7.48,-8.49,-3.97,-7.00,-8.12,-8.30,-3.41,-2.38,-1.28,-5.92
NA,NA
>chr2:181942187-181942237
NA,NA,-5.00,-5.96,-8.36,-10.45,-12.63,-13.87,-12.37,-7.66,-7.47,-5.29,-1.39,-5.77,-11.58,-10.52
-9.02,-6.07,-10.83,-10.01,-10.43,-10.43,-9.98,-11.32,-11.32,-9.98,-9.65,-10.51,-11.35,-10.17,-12.03,-13.36
-11.76,-9.02,-6.07,-10.81,-12.09,-12.27,-10.31,-3.55,-8.18,-10.30,-3.52,-6.69,-3.60,-1.47,-8.92,-9.57
NA,NA
>chr2:182607914-182607964
NA,NA,-10.42,-11.94,-8.23,-7.82,-6.21,-10.81,-13.16,-14.47,-13.05,-9.26,-7.00,-3.97,-7.81,-3.11
-7.83,-3.22,-9.12,-9.90,-3.36,-1.60,-6.12,-11.58,-9.98,-9.65,-11.27,-10.52,-9.02,-6.15,-7.81,-7.81
-6.15,-9.02,-10.52,-11.27,-7.66,-7.63,-6.85,-6.48,-7.71,-11.34,-10.52,-8.98,-3.12,-2.76,-1.55,-8.63
NA,NA
>chr2:184733317-184733367
NA,NA,-10.15,-10.01,-10.45,-8.21,-3.97,-8.10,-11.58,-9.98,-10.45,-8.93,-6.49,-8.12,-4.20,-8.21
-8.42,-8.11,-3.68,-1.60,-6.84,-11.61,-9.98,-11.32,-11.32,-9.98,-9.65,-11.27,-10.52,-9.02,-6.15,-8.13
-7.60,-3.73,-3.80,-10.88,-13.79,-14.89,-11.76,-9.02,-6.15,-8.13,-7.37,-6.07,-10.81,-12.09,-14.95,-11.18
NA,NA
>chr2:184733414-184733464
NA,NA,-9.26,-6.37,-8.28,-6.88,-7.00,-2.70,-7.85,-7.37,-6.15,-9.91,-10.33,-10.92,-5.98,-10.81
-11.93,-9.21,-1.48,-5.43,-8.36,-10.45,-9.98,-11.27,-9.65,-9.98,-11.32,-10.70,-13.29,-14.68,-9.21,-1.50
-2.20,-2.20,-1.23,-6.87,-7.69,-7.14,-11.27,-12.20,-14.95,-13.87,-11.89,-7.55,-6.49,-6.78,-0.90,-4.88
NA,NA
>chr2:184733451-184733501
NA,NA,-12.20,-14.95,-13.87,-11.89,-7.55,-6.49,-6.78,-0.90,-4.88,-9.44,-8.01,-1.55,-2.48,-2.77
-2.47,-5.54,-1.28,-2.38,-3.41,-7.68,-4.24,-8.26,-11.61,-9.98,-11.32,-10.70,-13.29,-14.68,-10.58,-1.47
-3.68,-9.59,-9.43,-10.83,-5.98,-9.98,-10.21,-6.26,-10.74,-10.44,-10.70,-13.29,-14.89,-12.27,-10.31,-3.20
NA,NA
>chr2:184733579-184733629
NA,NA,-7.10,-4.52,-7.10,-6.43,-8.28,-7.48,-11.94,-10.42,-8.98,-3.12,-2.54,-2.54,-3.85,-9.71
-9.12,-3.22,-6.50,-0.83,-1.56,-8.92,-10.54,-9.65,-9.98,-11.58,-6.12,-1.30,-1.38,-7.34,-8.12,-7.33
-5.00,-7.00,-7.04,-6.21,-10.83,-9.43,-10.82,-10.22,-13.05,-14.47,-13.16,-10.81,-5.95,-5.31,-0.90,-5.39
NA,NA
>chr2:184733629-184733679
NA,NA,-1.30,-6.84,-7.69,-7.88,-8.93,-6.49,-6.78,-0.90,-4.88,-10.09,-12.09,-14.95,-11.93,-10.92
-7.12,-7.32,-8.88,-6.84,-1.30,-1.30,-6.84,-11.61,-9.98,-11.32,-11.32,-9.98,-10.43,-10.43,-12.63,-13.87
-10.70,-11.32,-10.52,-9.02,-6.15,-9.91,-9.46,-10.83,-6.07,-9.02,-11.76,-14.89,-13.29,-12.37,-8.06,-8.11
NA,NA
>chr2:184792646-184792696
NA,NA,-7.81,-3.46,-6.10,-5.45,-2.98,-5.54,-0.14,-1.76,-4.91,-9.67,-10.25,-11.27,-7.14,-7.69
-6.87,-1.39,-4.88,-9.61,-11.18,-14.95,-13.87,-10.70,-11.32,-9.98,-9.65,-12.37,-13.54,-12.78,-6.26,-11.68
-12.85,-11.18,-6.12,-1.60,-3.36,-10.60,-10.33,-9.91,-6.55,-6.36,-1.20,-2.34,-1.28,-6.78,-9.26,-13.05
NA,NA
>chr2:185419809-185419859
NA,NA,-3.11,-7.50,-6.36,-9.98,-9.12,-3.46,-10.55,-12.09,-12.63,-11.61,-8.26,-6.07,-11.29,-10.75
-3.36,-1.72,-5.87,-2.47,-3.38,-7.68,-10.83,-10.44,-11.32,-9.98,-9.65,-12.37,-13.87,-11.76,-9.02,-6.07
-10.83,-9.43,-9.02,-6.07,-10.83,-9.43,-10.82,-10.22,-11.69,-10.22,-7.12,-9.91,-10.25,-11.34,-7.55,-7.40
NA,NA
>chr2:191727282-191727332
NA,NA,-5.01,-3.38,-2.47,-7.24,-3.96,-7.81,-3.46,-6.62,-6.08,-5.31,-1.68,-5.43,-8.36,-8.42
-8.52,-7.10,-8.49,-3.82,-10.71,-12.85,-12.37,-9.65,-9.98,-11.58,-6.12,-1.60,-3.60,-7.79,-4.52,-8.48
-8.16,-7.82,-6.50,-6.62,-2.40,-10.59,-10.91,-9.26,-7.00,-3.97,-7.81,-3.90,-8.10,-11.58,-9.98,-10.45
NA,NA
>chr2:194831669-194831719
NA,NA,-8.06,-8.36,-5.96,-4.33,-9.01,-9.01,-3.37,-5.20,-10.09,-11.93,-10.58,-1.47,-3.36,-10.88
-13.79,-14.89,-14.95,-11.93,-10.60,-3.36,-1.60,-6.12,-11.58,-9.98,-9.65,-10.54,-8.51,-3.46,-10.55,-11.93
-9.21,-1.33,-5.39,-7.34,-3.90,-8.16,-8.16,-4.20,-8.12,-6.49,-7.55,-11.34,-12.20,-14.95,-13.36,-10.28
NA,NA
>chr2:215672379-215672429
NA,NA,-5.89,-7.89,-3.79,-0.94,-6.75,-6.36,-10.92,-9.70,-9.65,-12.37,-13.87,-14.95,-14.95,-13.87
-12.37,-8.06,-7.00,-6.15,-9.91,-10.25,-11.27,-9.65,-9.98,-11.32,-11.32,-10.52,-9.02,-6.07,-10.83,-9.46
-9.67,-5.29,-0.44,-6.36,-6.50,-7.82,-8.23,-10.72,-9.12,-3.46,-10.55,-13.16,-14.89,-12.63,-9.65,-10.54
NA,NA
>chr2:217468543-217468593
NA,NA,-4.81,-1.39,-5.77,-11.18,-13.87,-12.27,-10.31,-3.20,-7.03,-8.20,-7.00,-6.07,-10.24,-7.38
-0.14,-2.62,-5.89,-7.04,-6.53,-9.91,-10.25,-11.32,-11.32,-9.98,-9.65,-12.37,-13.87,-12.63,-9.65,-11.27
-10.52,-9.02,-6.15,-7.32,-8.30,-10.43,-12.63,-13.87,-12.37,-7.14,-7.14,-12.37,-13.87,-12.63,-9.65,-11.27
NA,NA
>chr2:224562505-224562555
NA,NA,-8.65,-10.22,-13.05,-13.54,-12.37,-7.66,-7.32,-6.15,-9.02,-10.52,-11.58,-8.10,-3.97,-8.16
-8.12,-5.96,-4.44,-7.24,-5.42,-10.74,-10.51,-9.65,-9.98,-11.58,-6.12,-1.30,-0.83,-6.75,-6.05,-7.37
-7.85,-3.20,-7.03,-11.61,-12.63,-13.87,-10.70,-10.70,-12.85,-9.21,-1.33,-4.88,-10.09,-12.09,-11.76,-9.02
NA,NA
>chr2:236736107-236736157
NA,NA,-8.26,-11.61,-12.63,-12.09,-10.55,-3.73,-6.38,-8.16,-3.97,-8.10,-11.58,-9.98,-10.45,-8.21
-4.26,-10.21,-10.72,-7.17,-8.00,-8.16,-3.97,-8.10,-11.58,-9.98,-9.65,-11.27,-12.20,-14.95,-14.89,-16.51
-13.29,-10.70,-11.32,-10.52,-8.98,-4.33,-8.86,-10.08,-10.38,-6.21,-7.82,-8.83,-10.82,-10.42,-10.92,-6.36
NA,NA
>chr20:2991929-2991979
NA,NA,-12.85,-10.71,-3.55,-10.31,-12.27,-13.36,-9.32,-2.74,-5.70,-9.67,-12.27,-12.09,-10.81,-6.21
-7.82,-8.12,-8.12,-5.42,-12.78,-13.54,-12.37,-9.65,-9.98,-11.32,-10.70,-13.54,-12.78,-5.23,-7.50,-6.08
-7.10,-3.96,-8.11,-7.07,-10.22,-11.69,-10.22,-10.82,-11.76,-14.89,-16.51,-16.51,-13.79,-10.28,-6.36,-6.75
NA,NA
>chr20:4431713-4431763
NA,NA,-7.48,-10.72,-10.21,-6.26,-10.45,-10.38,-5.98,-9.98,-9.16,-0.14,-1.76,-4.39,-9.44,-8.01
-1.47,-3.79,-8.30,-8.12,-7.34,-1.38,-1.30,-6.12,-11.58,-9.98,-9.65,-12.37,-12.85,-11.68,-4.48,-7.10
-6.53,-7.32,-8.06,-8.21,-4.20,-7.10,-6.08,-6.75,-0.94,-3.36,-9.90,-10.21,-4.26,-7.55,-11.89,-13.87
NA,NA
>chr20:8415337-8415387
NA,NA,-11.93,-14.95,-13.36,-10.88,-3.36,-1.47,-8.92,-10.54,-8.06,-6.69,-4.33,-6.17,-7.96,-6.82
-7.82,-8.16,-9.33,-8.12,-7.34,-1.38,-1.30,-6.12,-11.58,-9.98,-9.65,-10.54,-8.51,-3.22,-6.50,-0.83
-1.30,-6.54,-6.98,-3.20,-8.23,-8.88,-7.03,-3.22,-6.38,-0.88,-5.67,-8.04,-3.46,-6.10,-4.81,-0.44
NA,NA
>chr20:10060998-10061048
NA,NA,-6.50,-6.75,-0.94,-3.36,-10.88,-13.10,-13.05,-10.22,-10.82,-10.52,-11.58,-6.12,-1.60,-3.79
-7.68,-4.48,-11.68,-11.93,-10.55,-3.73,-6.61,-11.58,-9.98,-9.65,-11.27,-12.20,-12.20,-11.58,-8.10,-6.07
-10.45,-9.91,-5.20,-2.74,-9.71,-9.12,-3.55,-8.23,-7.56,-5.70,-2.98,-7.24,-5.42,-12.78,-12.76,-10.55
NA,NA
>chr20:10495192-10495242
NA,NA,-7.00,-6.49,-8.00,-8.00,-7.17,-11.94,-10.42,-9.59,-3.73,-3.73,-9.59,-10.52,-11.32,-9.57
-9.96,-4.26,-8.21,-10.45,-12.63,-13.87,-10.70,-11.32,-9.98,-9.65,-10.51,-10.74,-5.42,-8.12,-6.49,-8.00
-8.16,-3.97,-8.10,-11.58,-9.98,-9.65,-11.27,-12.20,-12.20,-11.34,-7.55,-7.17,-12.03,-13.10,-13.05,-9.40
NA,NA
>chr20:10495203-10495253
NA,NA,-10.52,-11.32,-9.57,-9.96,-4.26,-8.21,-10.45,-12.63,-13.87,-10.70,-11.32,-9.98,-9.65,-10.51
-10.74,-5.42,-8.12,-6.49,-8.00,-8.16,-3.97,-8.10,-11.58,-9.98,-9.65,-11.27,-12.20,-12.20,-11.34,-7.55
-7.17,-12.03,-13.10,-13.05,-9.40,-8.48,-4.48,-11.68,-14.68,-13.29,-10.70,-11.32,-10.52,-8.98,-2.37,-2.77
NA,NA
>chr20:15684185-15684235
NA,NA,-3.97,-8.10,-11.58,-9.98,-10.43,-8.33,-7.00,-6.05,-7.50,-5.23,-10.74,-10.83,-7.55,-4.20
-7.10,-6.55,-8.13,-7.37,-6.37,-8.11,-3.90,-8.10,-11.58,-9.98,-9.65,-10.51,-11.35,-9.26,-7.00,-2.70
-10.31,-10.25,-11.27,-7.66,-8.23,-2.78,-6.62,-6.36,-10.28,-13.79,-14.89,-14.95,-11.93,-11.94,-8.23,-9.33
NA,NA
>chr20:25756131-25756181
NA,NA,-10.70,-10.44,-10.83,-8.86,-5.00,-7.40,-4.52,-7.24,-3.34,-2.98,-3.14,-10.60,-11.93,-11.18
-10.56,-6.08,-3.81,-4.14,-10.60,-11.93,-12.20,-11.27,-9.65,-9.98,-11.32,-10.44,-10.74,-6.26,-8.83,-10.30
-2.40,-6.62,-3.06,-6.09,-3.34,-2.98,-3.12,-9.59,-10.52,-11.32,-11.32,-9.98,-9.65,-12.37,-13.87,-12.63
NA,NA
>chr20:25756149-25756199
NA,NA,-10.60,-11.93,-12.20,-11.27,-9.65,-9.98,-11.32,-10.44,-10.74,-6.26,-8.83,-10.30,-2.40,-6.62
-3.06,-6.09,-3.34,-2.98,-3.12,-9.59,-10.52,-11.32,-11.32,-9.98,-9.65,-12.37,-13.87,-12.63,-11.61,-7.03
-3.73,-10.55,-12.09,-14.95,-11.93,-10.92,-5.98,-10.83,-9.46,-9.91,-6.53,-7.82,-8.83,-10.15,-10.15,-8.83
NA,NA
>chr20:43376498-43376548
NA,NA,-1.28,-2.20,-1.93,-2.73,-2.81,-8.46,-7.87,-3.48,-5.45,-5.75,-0.03,-2.62,-5.89,-7.89
-3.79,-1.72,-5.87,-4.44,-8.86,-10.83,-10.44,-11.32,-9.98,-11.61,-8.26,-6.07,-10.45,-10.38,-5.95,-5.31
-1.28,-2.20,-1.93,-2.77,-2.37,-9.01,-9.01,-3.37,-5.45,-5.75,-0.03,-2.62,-5.89,-7.89,-3.79,-1.72
NA,NA
>chr20:43376711-43376761
NA,NA,-7.40,-10.15,-9.01,-2.37,-3.38,-7.68,-10.83,-10.65,-8.10,-6.07,-10.74,-10.83,-7.55,-4.20
-8.12,-6.88,-8.28,-6.37,-9.02,-10.52,-11.27,-9.65,-9.98,-11.58,-8.10,-6.07,-10.74,-10.51,-9.65,-9.98
-11.27,-7.66,-7.32,-6.15,-9.02,-10.52,-11.27,-9.65,-10.01,-10.83,-6.07,-9.02,-11.76,-12.09,-10.81,-6.21
NA,NA
>chr20:45376402-45376452
NA,NA,-4.81,-6.10,-2.40,-10.15,-11.18,-12.20,-11.58,-8.10,-3.97,-7.55,-11.34,-9.98,-9.65,-11.27
-10.25,-10.31,-3.20,-6.61,-10.65,-10.74,-6.07,-8.10,-11.58,-9.98,-9.65,-12.37,-13.29,-14.68,-10.58,-1.47
-3.36,-9.90,-9.16,-1.33,-4.81,-6.07,-0.83,-1.38,-6.36,-5.95,-10.81,-11.93,-9.21,-1.33,-4.88,-9.61
NA,NA
>chr21:9561453-9561503
NA,NA,-6.75,-0.83,-0.83,-6.75,-6.05,-7.37,-7.85,-3.55,-10.71,-12.85,-10.70,-10.70,-13.29,-16.51
-14.68,-11.68,-4.07,-7.81,-3.82,-8.51,-10.54,-9.65,-9.98,-11.32,-10.70,-13.29,-14.68,-10.71,-3.55,-10.31
-12.27,-14.89,-13.16,-10.81,-5.95,-6.36,-1.38,-1.38,-7.34,-9.26,-10.91,-9.91,-5.20,-2.74,-9.32,-13.36
NA,NA
>chr21:9561487-9561537
NA,NA,-5.95,-6.36,-1.38,-1.38,-7.34,-9.26,-10.91,-9.91,-5.20,-2.74,-9.32,-13.36,-11.76,-8.98
-2.37,-2.42,-5.28,-7.34,-4.07,-9.96,-10.54,-9.65,-9.98,-11.58,-8.10,-4.24,-7.40,-3.48,-5.20,-9.61
-9.43,-10.82,-7.40,-8.93,-10.45,-12.63,-14.89,-13.29,-10.70,-10.70,-12.85,-9.21,-1.33,-5.29,-7.56,-7.81
NA,NA
>chr21:9561606-9561656
NA,NA,-8.60,-6.49,-8.12,-3.96,-7.81,-3.62,-6.61,-10.65,-10.83,-8.86,-5.00,-7.33,-8.12,-8.12
-4.52,-7.68,-3.79,-1.60,-6.84,-11.61,-9.98,-11.27,-9.65,-9.98,-11.58,-5.77,-1.23,-2.34,-1.55,-10.58
-11.93,-10.55,-3.46,-9.12,-10.72,-10.17,-11.35,-10.44,-10.70,-13.54,-13.05,-10.22,-8.52,-8.20,-6.87,-1.54
NA,NA
>chr21:11021950-11022000
NA,NA,-3.68,-3.74,-7.89,-5.89,-3.38,-2.47,-5.87,-1.38,-0.83,-6.75,-6.05,-9.02,-10.42,-11.94
-7.17,-7.55,-10.83,-10.74,-6.26,-9.96,-10.54,-9.65,-9.98,-11.32,-11.32,-10.52,-10.82,-8.83,-7.33,-4.03
-2.76,-1.22,-6.96,-8.16,-3.97,-7.44,-6.51,-1.39,-4.88,-9.44,-8.83,-6.26,-12.78,-14.47,-13.29,-10.70
NA,NA
>chr21:11022139-11022189
NA,NA,-6.07,-8.10,-10.31,-9.96,-4.26,-8.16,-8.12,-5.01,-2.62,-0.03,-6.38,-3.06,-6.09,-4.44
-8.86,-12.41,-13.10,-12.03,-10.17,-11.35,-10.44,-11.32,-9.98,-9.65,-11.27,-12.20,-14.95,-12.09,-10.55,-3.73
-6.98,-6.98,-3.22,-7.83,-3.31,-7.10,-6.53,-9.91,-10.25,-11.27,-8.06,-7.00,-6.07,-10.81,-12.76,-13.05
NA,NA
>chr21:11042836-11042886
NA,NA,-11.61,-6.87,-1.39,-4.81,-6.75,-5.23,-10.45,-10.38,-6.07,-9.26,-9.26,-6.05,-7.50,-3.11
-8.11,-7.07,-10.92,-9.70,-10.43,-10.43,-9.98,-11.32,-11.32,-9.98,-11.61,-8.26,-3.97,-7.55,-10.31,-9.96
-4.26,-7.55,-10.31,-8.92,-1.56,-1.56,-8.92,-9.57,-10.44,-11.35,-10.22,-10.15,-10.15,-8.83,-7.82,-6.21
NA,NA
>chr21:11182181-11182231
NA,NA,-2.94,-7.40,-4.24,-8.16,-8.16,-3.97,-7.44,-6.54,-1.30,-1.38,-6.36,-5.95,-10.83,-11.18
-14.95,-12.09,-10.55,-3.46,-10.71,-12.85,-12.37,-9.65,-9.98,-11.58,-8.10,-3.90,-7.34,-5.39,-1.39,-6.87
-8.88,-7.32,-6.53,-7.82,-8.23,-12.03,-13.36,-11.76,-9.02,-6.07,-10.81,-12.09,-14.95,-14.95,-14.89,-13.79
NA,NA
>chr21:44370215-44370265
NA,NA,-6.82,-7.82,-8.23,-11.94,-9.70,-10.45,-8.93,-7.40,-8.65,-7.85,-3.55,-9.12,-10.72,-8.23
-7.82,-6.53,-7.32,-8.30,-10.43,-9.98,-11.27,-9.65,-9.98,-11.58,-8.10,-3.97,-7.55,-11.34,-9.98,-10.43
-10.43,-10.01,-10.15,-3.52,-6.09,-2.47,-2.02,-1.03,-1.03,-1.44,-4.91,-7.65,-8.65,-10.22,-11.35,-10.83
NA,NA
>chr21:44373009-44373059
NA,NA,-1.60,-6.84,-11.61,-10.01,-10.83,-6.07,-7.00,-8.33,-8.33,-8.52,-10.22,-11.35,-10.65,-6.61
-3.73,-10.55,-11.93,-11.68,-6.26,-10.74,-10.51,-9.65,-9.98,-11.58,-8.10,-3.90,-7.34,-5.39,-1.39,-6.51
-7.44,-4.24,-7.68,-3.41,-2.98,-4.03,-7.33,-8.12,-8.12,-4.52,-7.40,-2.94,-2.42,-4.60,-6.75,-3.05
NA,NA
>chr22:20153409-20153459
NA,NA,-6.38,-3.06,-6.69,-3.20,-2.98,-4.03,-7.87,-8.78,-7.92,-8.11,-5.78,-2.98,-5.54,-0.90
-4.88,-10.09,-12.09,-12.63,-10.43,-10.43,-9.98,-11.27,-9.65,-9.98,-11.32,-10.44,-11.35,-10.17,-11.94,-11.93
-12.20,-11.32,-10.70,-13.29,-16.51,-14.89,-14.95,-14.95,-14.89,-13.29,-10.70,-10.70,-13.87,-12.27,-10.31,-3.55
NA,NA
>chr22:20153495-20153545
NA,NA,-6.69,-2.70,-8.23,-7.66,-11.27,-9.98,-9.65,-11.27,-12.20,-12.20,-11.34,-7.55,-3.05,-7.50
-6.36,-10.92,-10.42,-9.02,-6.15,-9.91,-10.25,-11.32,-11.32,-9.98,-9.65,-10.51,-10.74,-5.42,-7.79,-3.68
-3.74,-7.68,-4.52,-7.10,-5.95,-10.83,-10.01,-11.61,-8.26,-6.07,-12.78,-14.47,-13.16,-10.81,-5.98,-10.28
NA,NA
>chr22:21300742-21300792
NA,NA,-10.71,-3.55,-8.23,-8.88,-8.26,-4.24,-8.48,-9.40,-13.05,-14.47,-13.79,-10.28,-7.07,-8.28
-6.88,-8.12,-5.42,-10.45,-10.59,-3.73,-6.61,-11.58,-9.98,-9.65,-11.27,-10.52,-9.02,-6.15,-9.91,-10.25
-11.58,-5.77,-1.39,-5.29,-9.67,-10.33,-10.72,-3.85,-2.54,-2.20,-1.28,-6.78,-9.26,-10.91,-9.91,-5.20
NA,NA
>chr22:21300781-21300831
NA,NA,-2.20,-1.28,-6.78,-9.26,-10.91,-9.91,-5.20,-3.37,-6.69,-8.20,-7.03,-3.22,-7.83,-3.31
-7.10,-6.21,-10.81,-13.16,-14.89,-14.95,-12.20,-11.32,-11.32,-9.98,-9.65,-10.54,-8.13,-1.33,-5.29,-7.65
-7.37,-6.15,-8.13,-7.60,-3.73,-3.73,-9.59,-10.52,-11.58,-5.77,-1.54,-5.43,-8.36,-8.42,-8.52,-8.83
NA,NA
>chr22:26717907-26717957
NA,NA,-4.55,-7.97,-10.08,-10.59,-3.73,-6.61,-11.58,-12.20,-12.20,-11.58,-8.10,-6.07,-10.74,-10.83
-7.21,-5.96,-4.33,-8.98,-11.76,-13.87,-12.37,-9.65,-9.98,-11.32,-10.70,-13.29,-16.51,-14.47,-12.41,-8.15
-1.54,-6.19,-8.16,-3.97,-8.26,-8.20,-8.52,-8.83,-8.30,-3.79,-1.60,-6.54,-6.51,-1.23,-2.38,-3.20
NA,NA
>chr22:43007102-43007152
NA,NA,-2.42,-2.37,-8.98,-10.52,-11.58,-8.10,-3.90,-8.11,-7.07,-9.98,-9.16,-1.33,-4.88,-9.61
-9.46,-10.31,-3.55,-10.71,-14.68,-13.29,-10.70,-11.32,-9.98,-9.65,-11.27,-12.20,-12.20,-11.32,-11.32,-12.20
-11.93,-10.72,-2.74,-5.45,-5.75,-0.70,-2.20,-2.20,-1.23,-6.51,-6.51,-1.54,-5.43,-7.21,-11.34,-9.98
NA,NA
>chr3:4909129-4909179
NA,NA,-7.47,-4.91,-2.42,-2.37,-9.01,-10.15,-10.22,-11.35,-10.51,-9.65,-10.01,-9.61,-5.20,-2.74
-10.72,-9.70,-10.45,-8.93,-6.58,-8.48,-4.24,-8.10,-11.58,-9.98,-9.65,-10.51,-10.83,-8.15,-0.88,-5.75
-5.45,-3.48,-7.33,-8.23,-12.03,-13.36,-12.63,-10.45,-8.93,-6.49,-7.00,-2.70,-10.31,-10.25,-11.32,-11.32
NA,NA
>chr3:7247166-7247216
NA,NA,-3.52,-10.59,-10.08,-8.86,-4.33,-6.69,-8.42,-8.93,-6.58,-8.57,-7.00,-4.69,-9.71,-10.21
-4.48,-8.48,-8.16,-7.82,-6.53,-9.91,-10.25,-11.27,-9.65,-9.98,-11.58,-5.77,-1.23,-2.34,-1.20,-7.34
-8.12,-8.30,-3.41,-2.98,-3.12,-8.98,-11.76,-14.89,-16.51,-13.79,-12.03,-10.17,-13.05,-13.54,-10.70,-11.32
NA,NA
>chr3:15823028-15823078
NA,NA,-12.27,-13.36,-9.32,-3.85,-2.98,-3.14,-10.60,-11.93,-12.20,-11.32,-10.70,-13.29,-14.47,-12.78
-6.07,-8.10,-11.58,-9.98,-10.43,-10.43,-9.98,-11.32,-11.32,-9.98,-9.65,-11.27,-9.98,-9.65,-12.37,-13.29
-16.51,-14.68,-11.68,-4.26,-8.16,-6.38,-3.22,-6.38,-0.88,-6.64,-7.04,-6.53,-8.13,-7.60,-3.12,-2.98
NA,NA
>chr3:19029612-19029662
NA,NA,-12.37,-13.87,-12.27,-9.91,-6.55,-5.31,-0.90,-4.88,-10.09,-12.76,-12.78,-5.42,-8.12,-6.88
-8.28,-6.43,-5.31,-0.90,-5.29,-9.67,-10.25,-11.32,-11.32,-9.98,-9.65,-11.27,-10.25,-10.31,-2.78,-6.62
-6.08,-6.36,-1.20,-3.04,-3.97,-7.15,-8.47,-6.37,-7.37,-7.85,-2.70,-7.00,-9.26,-13.05,-14.47,-13.16
NA,NA
>chr3:24306396-24306446
NA,NA,-11.93,-11.94,-8.23,-7.33,-2.94,-3.38,-5.89,-7.04,-6.53,-8.13,-7.37,-6.05,-6.36,-0.88
-5.43,-7.21,-10.31,-8.92,-1.56,-1.30,-6.12,-11.58,-9.98,-9.65,-11.27,-9.98,-10.45,-8.36,-5.96,-4.33
-7.48,-8.13,-7.12,-10.92,-10.42,-8.98,-2.37,-2.42,-4.60,-6.07,-0.53,-2.76,-3.12,-8.98,-10.52,-11.27
NA,NA
>chr3:24306420-24306470
NA,NA,-11.27,-9.98,-10.45,-8.36,-5.96,-4.33,-7.48,-8.13,-7.12,-10.92,-10.42,-8.98,-2.37,-2.42
-4.60,-6.07,-0.53,-2.76,-3.12,-8.98,-10.52,-11.27,-9.65,-9.98,-11.32,-9.57,-8.51,-3.55,-8.23,-8.06
-8.21,-4.26,-11.68,-14.68,-13.79,-10.28,-6.36,-7.50,-3.31,-7.10,-6.53,-7.32,-7.66,-10.51,-11.31,-9.91
NA,NA
>chr3:29014972-29015022
NA,NA,-12.09,-12.63,-10.43,-8.33,-6.69,-3.37,-5.20,-10.09,-11.93,-10.58,-1.47,-3.60,-6.69,-3.52
-10.15,-10.01,-9.65,-12.37,-13.87,-14.95,-12.20,-11.32,-11.32,-9.98,-11.61,-8.26,-4.24,-7.40,-3.48,-5.20
-9.61,-11.18,-14.95,-12.09,-10.81,-5.98,-10.28,-12.85,-9.21,-1.50,-2.34,-1.20,-7.34,-6.49,-8.93,-10.45
NA,NA
>chr3:29015082-29015132
NA,NA,-8.95,-7.69,-7.03,-3.22,-6.62,-2.40,-10.30,-8.01,-1.55,-2.34,-1.28,-5.31,-6.55,-7.32
-8.30,-8.33,-8.52,-10.22,-13.05,-13.54,-12.37,-9.65,-9.98,-11.58,-8.10,-6.07,-10.45,-10.38,-5.98,-9.98
-9.12,-3.46,-10.30,-8.83,-6.26,-12.78,-14.47,-16.51,-13.29,-10.70,-10.70,-13.87,-12.27,-10.31,-3.55,-8.18
NA,NA
>chr3:31738907-31738957
NA,NA,-8.49,-7.48,-11.94,-11.93,-11.93,-10.92,-5.98,-10.81,-12.76,-13.05,-10.17,-12.03,-13.36,-11.76
-8.98,-3.12,-2.98,-3.14,-10.75,-11.29,-6.07,-8.10,-11.58,-9.98,-9.65,-11.27,-9.98,-9.65,-12.37,-13.87
-11.76,-8.98,-3.12,-2.98,-3.14,-10.60,-11.93,-12.20,-11.32,-11.32,-9.98,-9.65,-11.27,-9.98,-9.65,-12.37
NA,NA
>chr3:31738924-31738974
NA,NA,-3.14,-10.75,-11.29,-6.07,-8.10,-11.58,-9.98,-9.65,-11.27,-9.98,-9.65,-12.37,-13.87,-11.76
-8.98,-3.12,-2.98,-3.14,-10.60,-11.93,-12.20,-11.32,-11.32,-9.98,-9.65,-11.27,-9.98,-9.65,-12.37,-13.29
-14.47,-13.05,-10.17,-11.94,-9.70,-9.65,-12.37,-13.29,-14.47,-13.05,-10.17,-12.03,-13.36,-11.76,-8.98,-3.12
NA,NA
>chr3:31739057-31739107
NA,NA,-14.47,-13.05,-10.17,-11.94,-9.70,-9.65,-12.37,-13.29,-14.47,-13.15,-9.62,-6.66,-10.56,-10.01
-11.61,-6.84,-1.60,-3.36,-10.60,-11.93,-12.20,-11.32,-11.32,-9.98,-9.65,-11.27,-9.98,-9.65,-11.27,-9.98
-9.65,-11.27,-12.20,-12.20,-11.27,-9.65,-10.01,-10.15,-3.73,-6.98,-6.54,-1.30,-1.38,-7.34,-9.26,-10.91
NA,NA
>chr3:60596299-60596349
NA,NA,-9.65,-12.63,-12.09,-10.81,-5.95,-6.36,-1.38,-1.56,-8.01,-10.30,-3.46,-9.12,-9.98,-6.36
-6.62,-2.54,-6.62,-2.40,-10.59,-10.45,-6.07,-8.26,-11.61,-9.98,-11.58,-5.77,-0.56,-1.76,-5.28,-7.71
-6.88,-8.12,-3.96,-8.11,-6.82,-7.82,-8.12,-7.00,-3.52,-10.15,-9.46,-9.91,-7.12,-10.22,-11.69,-10.22
NA,NA
>chr3:60596333-60596383
NA,NA,-6.82,-7.82,-8.12,-7.00,-3.52,-10.15,-9.46,-9.91,-7.12,-10.22,-11.69,-10.22,-10.15,-9.26
-6.07,-10.81,-13.16,-16.51,-14.89,-14.95,-12.20,-11.27,-9.65,-9.98,-11.32,-9.57,-9.96,-4.26,-8.16,-8.12
-5.01,-3.38,-2.94,-7.33,-8.83,-8.52,-8.42,-8.21,-4.20,-7.79,-3.20,-2.38,-1.28,-5.92,-3.20,-2.38
NA,NA
>chr3:72081136-72081186
NA,NA,-9.02,-10.52,-11.27,-7.66,-7.32,-6.15,-9.02,-10.42,-10.60,-3.36,-1.47,-10.58,-11.93,-10.81
-6.07,-9.02,-10.42,-10.60,-3.36,-1.60,-6.84,-11.61,-9.98,-11.32,-11.32,-10.52,-9.59,-3.12,-2.98,-4.03
-7.33,-8.12,-6.78,-0.90,-5.39,-7.34,-4.07,-9.96,-10.31,-6.61,-3.22,-6.62,-3.46,-8.04,-5.33,-2.62
NA,NA
>chr3:79065670-79065720
NA,NA,-6.36,-6.08,-6.32,-2.70,-8.23,-8.30,-8.30,-8.23,-3.20,-6.38,-8.16,-3.97,-8.16,-8.16
-3.05,-7.50,-6.36,-10.28,-13.36,-14.95,-12.20,-11.27,-9.65,-9.98,-11.32,-10.70,-13.87,-12.27,-10.31,-3.20
-6.61,-11.58,-9.98,-11.61,-6.87,-1.39,-5.39,-7.71,-6.88,-8.12,-4.20,-8.16,-8.16,-4.26,-8.83,-9.44
NA,NA
>chr3:79065761-79065811
NA,NA,-8.09,-6.17,-4.69,-9.80,-11.29,-6.26,-11.68,-11.93,-10.81,-5.95,-7.10,-4.52,-7.10,-6.53
-7.32,-8.06,-8.36,-5.43,-1.48,-8.13,-10.54,-9.65,-9.98,-11.32,-11.32,-10.52,-10.82,-8.83,-7.82,-6.82
-7.96,-5.33,-2.62,-0.56,-6.87,-8.88,-8.23,-3.55,-10.71,-12.85,-10.70,-11.32,-10.25,-10.31,-3.20,-6.38
NA,NA
>chr3:87357153-87357203
NA,NA,-8.33,-8.95,-8.95,-10.43,-9.98,-11.58,-6.61,-3.62,-7.81,-3.90,-8.26,-8.20,-8.52,-10.22
-11.35,-10.51,-9.65,-9.98,-11.34,-7.55,-3.97,-8.10,-11.58,-9.98,-9.65,-11.27,-10.52,-8.98,-4.33,-5.96
-7.21,-10.83,-11.35,-10.22,-8.65,-7.85,-2.78,-6.62,-3.22,-6.38,-8.16,-3.05,-7.83,-2.54,-6.62,-2.54
NA,NA
>chr3:100594458-100594508
NA,NA,-12.09,-12.63,-11.61,-6.87,-1.39,-4.81,-5.75,-0.70,-2.38,-3.20,-7.79,-4.20,-7.55,-10.31
-8.51,-3.46,-10.30,-8.01,-1.56,-1.30,-6.12,-11.58,-9.98,-9.65,-11.27,-10.52,-10.82,-8.83,-7.82,-6.21
-10.24,-8.01,-1.55,-2.76,-3.12,-7.48,-7.85,-2.70,-6.69,-3.68,-3.74,-7.68,-4.52,-7.24,-2.98,-5.20
NA,NA
>chr3:100594503-100594553
NA,NA,-5.20,-10.09,-13.16,-14.68,-10.58,-1.55,-2.34,-1.50,-9.16,-9.98,-7.12,-7.81,-8.23,-3.20
-6.61,-10.65,-10.74,-6.26,-11.68,-12.85,-12.37,-9.65,-9.98,-11.32,-11.32,-12.20,-12.20,-11.32,-11.32,-9.98
-10.45,-8.93,-7.17,-12.03,-12.85,-10.58,-1.47,-3.36,-10.75,-11.29,-5.23,-7.50,-6.08,-7.10,-4.52,-7.40
NA,NA
>chr3:123320277-123320327
NA,NA,-9.21,-11.93,-10.81,-6.07,-7.00,-8.33,-8.95,-7.88,-8.93,-6.58,-9.33,-8.83,-10.82,-11.76
-13.87,-12.37,-7.66,-7.47,-5.29,-1.39,-6.87,-11.61,-9.98,-11.58,-8.10,-3.90,-7.34,-5.39,-0.90,-6.78
-6.88,-7.71,-5.28,-1.76,-0.03,-6.38,-3.22,-6.98,-6.98,-3.22,-6.62,-2.40,-10.59,-10.08,-8.15,-1.48
NA,NA
>chr3:125409021-125409071
NA,NA,-11.34,-9.98,-10.43,-10.43,-10.01,-9.61,-4.39,-2.42,-2.37,-6.69,-8.20,-6.87,-1.39,-5.29
-7.47,-8.30,-10.43,-9.98,-11.34,-7.55,-3.97,-8.10,-11.58,-9.98,-9.65,-11.27,-9.98,-10.43,-8.30,-7.32
-6.53,-7.82,-8.12,-8.12,-4.52,-8.48,-8.16,-9.33,-6.58,-8.00,-8.00,-6.58,-8.48,-3.31,-7.50,-6.50
NA,NA
>chr3:125464930-125464980
NA,NA,-8.12,-6.78,-0.14,-2.62,-5.89,-8.57,-6.58,-8.00,-8.00,-6.58,-8.57,-5.89,-3.38,-2.94
-7.40,-4.52,-8.12,-6.49,-8.93,-10.45,-9.98,-11.27,-9.65,-9.98,-11.58,-6.61,-3.73,-10.30,-8.83,-4.26
-7.55,-11.34,-9.98,-10.43,-8.30,-8.23,-2.78,-6.62,-3.06,-7.00,-6.49,-8.60,-6.19,-1.39,-5.29,-7.47
NA,NA
>chr3:133183423-133183473
NA,NA,-11.61,-9.98,-11.34,-7.21,-5.96,-5.00,-7.40,-4.48,-11.68,-12.85,-12.03,-10.17,-11.35,-10.51
-9.65,-12.63,-13.87,-10.70,-10.44,-10.74,-6.07,-8.26,-11.61,-9.98,-11.32,-10.70,-13.87,-12.63,-9.65,-10.51
-11.35,-10.17,-12.03,-13.79,-14.68,-11.68,-6.26,-10.74,-10.51,-9.65,-12.63,-13.36,-12.03,-10.17,-11.69,-9.80
NA,NA
>chr3:154689169-154689219
NA,NA,-4.81,-1.39,-6.19,-8.07,-5.01,-2.37,-1.95,-2.92,-6.08,-10.48,-11.06,-10.04,-3.36,-5.36
-10.09,-13.16,-14.89,-14.95,-14.95,-13.87,-12.37,-9.65,-9.98,-11.32,-10.70,-13.87,-14.95,-12.20,-11.27,-7.66
-8.23,-3.55,-10.71,-12.85,-12.37,-8.06,-8.52,-8.83,-9.33,-9.40,-10.91,-9.91,-5.20,-2.74,-9.71,-9.12
NA,NA
>chr3:154689309-154689359
NA,NA,-10.33,-9.67,-5.70,-2.74,-9.32,-13.36,-11.76,-10.82,-7.40,-8.60,-6.38,-3.62,-7.81,-4.07
-9.96,-9.57,-9.57,-8.92,-1.56,-1.30,-6.84,-11.61,-9.98,-11.58,-8.10,-4.24,-8.48,-8.16,-9.33,-6.58
-8.00,-8.16,-3.05,-7.50,-6.50,-8.08,-8.78,-10.39,-11.06,-10.59,-2.40,-6.62,-2.54,-6.62,-2.54,-6.62
NA,NA
>chr3:159451041-159451091
NA,NA,-7.17,-11.94,-9.70,-10.43,-10.43,-9.98,-11.32,-11.32,-12.20,-14.95,-13.36,-10.28,-5.98,-10.81
-12.09,-14.95,-12.20,-11.32,-10.44,-10.74,-6.07,-8.10,-11.58,-9.98,-9.65,-12.37,-13.29,-14.47,-12.78,-6.26
-11.68,-14.68,-16.51,-13.29,-10.70,-11.32,-9.98,-11.61,-6.84,-1.30,-1.30,-6.12,-11.18,-12.85,-10.71,-3.55
NA,NA
>chr3:167023197-167023247
NA,NA,-9.02,-11.76,-13.87,-12.37,-7.66,-7.32,-6.53,-7.82,-8.12,-7.00,-3.52,-10.55,-11.93,-10.58
-1.55,-2.76,-3.12,-8.98,-11.76,-13.87,-12.37,-9.65,-9.98,-11.32,-10.70,-13.29,-14.89,-11.76,-8.98,-3.12
-2.98,-3.12,-9.59,-9.43,-9.61,-4.88,-0.44,-6.36,-6.05,-7.00,-8.33,-10.43,-9.98,-11.58,-6.61,-3.73
NA,NA
>chr3:188067055-188067105
NA,NA,-8.11,-3.90,-8.26,-11.61,-9.70,-11.94,-8.23,-7.82,-6.21,-10.81,-12.09,-12.63,-9.65,-10.54
-9.96,-4.26,-7.55,-11.34,-12.20,-12.20,-11.27,-9.65,-9.98,-11.32,-11.32,-12.20,-12.20,-11.34,-7.55,-3.05
-7.50,-6.36,-10.28,-13.79,-14.47,-12.78,-6.07,-8.10,-11.58,-10.52,-9.02,-6.07,-10.81,-12.09,-12.63,-10.43
NA,NA
>chr3:190436830-190436880
NA,NA,-2.94,-2.77,-2.52,-3.12,-8.11,-8.06,-12.37,-13.54,-12.41,-8.86,-4.69,-10.72,-9.70,-10.43
-10.43,-9.98,-11.32,-10.70,-13.87,-14.95,-12.20,-11.32,-11.32,-9.98,-9.65,-10.51,-10.83,-8.86,-5.00,-7.33
-8.23,-12.03,-13.79,-14.68,-10.71,-3.46,-10.30,-8.01,-1.56,-0.83,-6.50,-3.22,-7.03,-11.61,-9.70,-10.92
NA,NA
>chr3:192543387-192543437
NA,NA,-9.40,-8.48,-4.24,-8.10,-11.58,-12.20,-11.93,-10.60,-3.80,-3.73,-9.59,-11.76,-13.36,-9.32
-3.85,-2.54,-1.93,-1.88,-0.14,-8.13,-10.54,-9.65,-9.98,-11.58,-8.10,-4.24,-7.10,-6.82,-8.11,-4.07
-8.83,-10.24,-5.98,-10.28,-13.36,-11.76,-10.82,-8.83,-9.33,-7.25,-7.71,-5.78,-3.48,-7.11,-6.64,-1.54
NA,NA
>chr3:192913850-192913900
NA,NA,-2.62,-7.68,-10.08,-9.91,-4.39,-1.76,-0.56,-6.51,-6.98,-3.22,-6.38,-0.03,-1.76,-4.91
-7.65,-7.48,-3.37,-5.20,-9.91,-10.45,-6.07,-8.10,-11.58,-9.98,-11.61,-6.87,-1.39,-5.29,-7.47,-8.88
-7.03,-3.20,-7.85,-8.65,-7.10,-8.49,-3.62,-7.03,-11.61,-9.98,-11.32,-10.70,-12.85,-9.21,-0.14,-1.32
NA,NA
>chr3:197036134-197036184
NA,NA,-3.20,-6.98,-6.98,-3.62,-8.04,-6.17,-5.00,-7.33,-8.23,-12.03,-12.85,-11.68,-6.26,-10.45
-10.59,-2.40,-6.10,-5.45,-3.37,-8.98,-10.52,-11.32,-11.32,-9.98,-9.65,-12.37,-12.85,-11.68,-6.26,-11.29
-9.80,-3.85,-2.98,-3.14,-10.88,-13.10,-13.05,-10.17,-12.03,-12.85,-11.68,-4.48,-8.48,-7.25,-8.49,-3.97
NA,NA
>chr3:197036268-197036318
NA,NA,-9.61,-4.88,-1.33,-9.21,-14.68,-13.79,-9.32,-3.45,-2.42,-4.39,-9.91,-10.45,-6.07,-8.26
-8.20,-7.00,-6.15,-9.91,-12.27,-13.87,-12.37,-9.65,-9.98,-11.32,-10.70,-13.29,-14.68,-10.71,-3.46,-10.15
-11.18,-11.93,-11.94,-7.17,-8.00,-8.84,-7.92,-10.39,-13.15,-14.47,-16.51,-16.51,-13.29,-10.70,-10.70,-13.29
NA,NA
>chr4:3453505-3453555
NA,NA,-5.01,-8.12,-8.00,-6.49,-7.00,-3.06,-6.50,-0.94,-3.60,-5.92,-0.90,-5.29,-7.56,-7.56
-5.29,-0.90,-6.78,-9.26,-13.05,-14.47,-13.29,-10.70,-11.32,-9.98,-9.65,-12.37,-13.87,-14.95,-12.20,-11.32
-11.32,-12.20,-12.20,-11.32,-11.32,-12.20,-11.18,-10.83,-6.07,-7.00,-8.33,-8.33,-8.52,-10.22,-11.69,-10.22
NA,NA
>chr4:4521018-4521068
NA,NA,-12.37,-7.14,-8.95,-8.33,-8.52,-7.40,-8.60,-8.16,-6.07,-10.45,-10.38,-6.07,-7.37,-7.85
-3.20,-7.03,-11.61,-12.63,-14.89,-16.51,-13.29,-10.70,-11.32,-9.98,-9.65,-10.54,-8.51,-3.22,-6.62,-2.78
-10.31,-10.25,-11.32,-9.57,-8.51,-3.46,-10.55,-13.16,-14.89,-14.95,-12.20,-11.27,-9.65,-9.98,-11.32,-10.44
NA,NA
>chr4:4521038-4521088
NA,NA,-13.29,-10.70,-11.32,-9.98,-9.65,-10.54,-8.51,-3.22,-6.62,-2.78,-10.31,-10.25,-11.32,-9.57
-8.51,-3.46,-10.55,-13.16,-14.89,-14.95,-12.20,-11.27,-9.65,-9.98,-11.32,-10.44,-10.74,-6.26,-8.83,-10.24
-6.07,-7.37,-7.85,-2.70,-7.00,-6.49,-8.60,-6.96,-1.30,-0.83,-6.75,-6.36,-9.98,-9.16,-1.33,-4.88
NA,NA
>chr4:4983131-4983181
NA,NA,-2.56,-4.39,-10.09,-11.93,-11.68,-4.26,-8.16,-6.19,-0.56,-1.32,-1.44,-4.60,-5.75,-0.88
-6.64,-7.04,-6.53,-7.32,-8.30,-10.43,-9.98,-11.27,-9.65,-9.98,-11.58,-5.77,-1.23,-2.38,-3.12,-9.43
-9.43,-3.68,-1.60,-6.12,-11.58,-9.98,-9.65,-11.27,-10.25,-9.91,-6.15,-9.02,-10.52,-11.27,-8.06,-7.00
NA,NA
>chr4:4983144-4983194
NA,NA,-0.88,-6.64,-7.04,-6.53,-7.32,-8.30,-10.43,-9.98,-11.27,-9.65,-9.98,-11.58,-5.77,-1.23
-2.38,-3.12,-9.43,-9.43,-3.68,-1.60,-6.12,-11.58,-9.98,-9.65,-11.27,-10.25,-9.91,-6.15,-9.02,-10.52
-11.27,-8.06,-7.00,-6.15,-7.32,-7.66,-11.27,-10.25,-9.91,-6.53,-7.04,-7.00,-5.00,-7.40,-4.24,-8.26
NA,NA
>chr4:12617271-12617321
NA,NA,-12.76,-10.81,-6.21,-8.08,-8.78,-8.78,-8.40,-3.74,-3.68,-6.69,-3.52,-10.55,-12.09,-14.95
-12.20,-11.32,-11.32,-12.20,-14.95,-14.89,-13.29,-10.70,-11.32,-9.98,-9.65,-10.54,-8.92,-1.55,-2.76,-3.12
-9.01,-9.26,-6.05,-6.62,-2.78,-8.23,-8.30,-8.95,-7.14,-12.37,-13.87,-12.63,-9.65,-10.54,-8.13,-1.33
NA,NA
>chr4:12617429-12617479
NA,NA,-12.78,-13.54,-12.37,-7.14,-8.95,-10.43,-9.70,-11.94,-8.23,-9.33,-7.25,-8.49,-3.82,-8.18
-10.30,-2.40,-6.62,-3.22,-10.71,-12.85,-12.37,-9.65,-9.98,-11.58,-8.10,-3.97,-7.55,-11.34,-9.98,-9.65
-11.27,-9.98,-9.65,-11.27,-9.98,-10.45,-8.93,-6.49,-7.00,-2.70,-8.23,-8.23,-3.55,-8.18,-10.30,-3.52
NA,NA
>chr4:15696603-15696653
NA,NA,-10.28,-7.12,-7.32,-8.88,-6.84,-1.60,-3.68,-7.60,-7.65,-5.29,-1.33,-9.16,-9.71,-4.69
-7.00,-8.57,-6.58,-7.55,-11.34,-12.20,-12.20,-11.32,-11.32,-9.98,-9.65,-12.37,-13.54,-12.78,-5.42,-8.12
-9.26,-11.69,-10.75,-3.36,-1.72,-6.36,-6.55,-9.91,-10.25,-11.27,-7.14,-7.14,-11.27,-9.98,-11.61,-7.03
NA,NA
>chr4:15696655-15696705
NA,NA,-12.20,-14.95,-13.87,-12.37,-7.66,-7.47,-5.70,-2.74,-9.71,-8.63,-1.55,-2.76,-4.03,-7.33
-8.83,-10.82,-11.76,-14.89,-16.51,-13.29,-12.37,-9.65,-9.98,-11.32,-11.32,-9.98,-11.61,-8.26,-6.07,-10.74
-10.83,-7.21,-5.43,-1.68,-6.78,-8.12,-7.33,-3.48,-5.20,-10.09,-12.09,-12.63,-10.43,-8.33,-6.69,-3.37
NA,NA
>chr4:24161958-24162008
NA,NA,-8.23,-3.20,-6.98,-6.54,-1.60,-3.68,-9.43,-10.15,-10.22,-11.35,-10.83,-7.55,-4.26,-10.21
-9.71,-4.69,-7.00,-7.04,-6.53,-9.91,-10.25,-11.27,-9.65,-9.98,-11.32,-9.57,-8.51,-3.82,-8.04,-6.17
-4.33,-8.98,-10.52,-11.32,-10.70,-13.29,-14.47,-12.78,-6.07,-8.26,-11.61,-9.98,-11.32,-9.57,-9.96,-4.26
NA,NA
>chr4:24161976-24162026
NA,NA,-6.53,-9.91,-10.25,-11.27,-9.65,-9.98,-11.32,-9.57,-8.51,-3.82,-8.04,-6.17,-4.33,-8.98
-10.52,-11.32,-10.70,-13.29,-14.47,-12.78,-6.07,-8.26,-11.61,-9.98,-11.32,-9.57,-9.96,-4.26,-7.55,-10.31
-9.96,-4.26,-7.55,-11.89,-13.29,-14.68,-11.68,-4.26,-8.21,-10.45,-9.98,-11.58,-6.12,-1.60,-3.68,-7.60
NA,NA
>chr4:28975540-28975590
NA,NA,-10.43,-9.98,-11.58,-8.10,-3.90,-7.81,-3.97,-7.00,-9.26,-13.05,-14.47,-13.16,-10.81,-6.21
-7.82,-8.16,-8.48,-4.52,-7.79,-3.60,-1.60,-6.12,-11.58,-9.98,-9.65,-12.37,-12.85,-10.71,-3.82,-8.49
-7.10,-8.52,-8.42,-8.36,-5.01,-3.38,-3.45,-9.71,-9.12,-3.82,-7.81,-3.96,-7.24,-2.47,-3.38,-5.01
NA,NA
>chr4:36364975-36365025
NA,NA,-11.34,-10.52,-8.98,-3.12,-2.98,-3.14,-10.88,-13.79,-14.68,-11.68,-4.26,-7.55,-11.34,-10.52
-10.82,-10.22,-13.05,-14.47,-16.51,-13.29,-12.37,-9.65,-9.98,-11.58,-8.10,-6.07,-10.74,-10.44,-10.70,-13.87
-12.63,-9.65,-12.37,-13.29,-16.51,-16.51,-14.47,-12.78,-6.07,-8.10,-10.31,-8.13,-1.33,-4.88,-9.61,-11.18
NA,NA
>chr4:36365026-36365076
NA,NA,-9.96,-4.26,-7.55,-11.89,-13.54,-12.78,-6.07,-8.26,-8.20,-6.69,-3.12,-2.54,-2.20,-1.50
-9.21,-12.85,-11.18,-8.10,-6.07,-10.74,-10.44,-11.32,-9.98,-9.65,-11.27,-9.98,-9.65,-11.27,-10.52,-10.82
-7.40,-8.93,-8.06,-7.32,-6.55,-7.10,-3.96,-7.81,-3.82,-9.12,-9.98,-6.36,-7.50,-3.11,-8.11,-6.37
NA,NA
>chr4:54809963-54810013
NA,NA,-12.85,-9.21,-0.14,-2.62,-5.89,-8.57,-9.40,-13.05,-13.54,-11.18,-6.61,-3.73,-10.55,-12.09
-11.76,-10.82,-8.83,-9.33,-9.40,-11.35,-10.44,-11.32,-9.98,-9.65,-11.27,-12.20,-11.18,-9.61,-4.39,-2.42
-2.47,-5.54,-0.90,-4.81,-6.10,-2.40,-10.55,-12.09,-14.95,-11.93,-10.72,-3.85,-2.54,-2.54,-3.34,-5.54
NA,NA
>chr4:54810043-54810093
NA,NA,-6.69,-3.20,-2.38,-1.50,-9.21,-11.93,-10.09,-4.88,-1.33,-7.38,-9.44,-4.88,-0.90,-5.92
-3.60,-1.72,-7.34,-9.26,-13.05,-13.54,-10.70,-11.32,-9.98,-9.65,-11.27,-10.52,-9.59,-3.12,-2.38,-1.50
-7.38,-10.30,-3.73,-6.61,-11.18,-12.85,-10.71,-3.22,-7.83,-3.31,-7.68,-3.79,-1.47,-10.58,-12.85,-12.37
NA,NA
>chr4:54810186-54810236
NA,NA,-10.52,-11.34,-7.71,-7.22,-3.93,-1.32,-6.07,-5.45,-3.48,-7.33,-8.23,-11.94,-9.70,-9.65
-10.51,-10.74,-6.26,-10.21,-10.72,-10.17,-11.35,-10.51,-9.65,-9.98,-11.32,-10.70,-13.87,-11.76,-9.02,-6.07
-10.81,-13.16,-14.89,-11.76,-9.02,-6.07,-10.83,-11.18,-14.95,-13.36,-10.88,-3.14,-2.98,-3.12,-8.98,-10.52
NA,NA
>chr4:54810230-54810280
NA,NA,-8.98,-10.52,-11.58,-5.77,-0.56,-1.76,-5.28,-7.34,-3.90,-7.44,-6.51,-1.54,-5.43,-8.12
-8.16,-3.97,-8.26,-11.61,-12.63,-13.87,-10.70,-11.32,-9.98,-9.65,-10.51,-10.74,-5.42,-8.12,-9.26,-10.91
-10.38,-5.95,-6.36,-1.72,-3.36,-10.60,-10.42,-10.82,-10.22,-13.05,-12.76,-10.81,-6.07,-9.26,-9.26,-6.15
NA,NA
>chr4:74922489-74922539
NA,NA,-8.11,-6.37,-7.37,-8.13,-7.12,-10.28,-13.79,-14.89,-14.95,-11.93,-11.94,-7.17,-8.93,-7.88
-7.14,-10.54,-8.92,-1.55,-2.34,-1.23,-6.87,-11.61,-9.98,-11.58,-8.10,-3.90,-8.11,-6.43,-6.36,-1.38
-1.56,-10.58,-14.68,-13.29,-10.70,-11.32,-9.98,-10.43,-8.95,-7.14,-12.37,-13.29,-14.47,-13.05,-10.17,-11.70
NA,NA
>chr4:81063180-81063230
NA,NA,-11.94,-8.23,-7.82,-6.53,-9.91,-12.27,-13.36,-10.28,-7.12,-8.13,-7.60,-3.68,-0.94,-6.75
-6.36,-10.92,-11.93,-14.95,-14.89,-16.51,-13.29,-10.70,-11.32,-9.98,-9.65,-12.37,-13.54,-13.05,-9.26,-8.12
-4.20,-8.16,-6.38,-3.20,-10.31,-12.27,-14.89,-16.51,-13.16,-10.81,-6.07,-9.02,-10.52,-11.32,-10.70,-13.87
NA,NA
>chr4:81063445-81063495
NA,NA,-3.79,-1.72,-7.34,-9.26,-11.69,-11.70,-7.17,-7.55,-10.31,-8.51,-3.22,-6.62,-2.54,-6.62
-2.54,-6.38,-0.03,-1.88,-2.48,-1.22,-6.12,-11.58,-9.98,-9.65,-11.27,-12.20,-11.93,-11.94,-10.17,-11.35
-10.65,-6.61,-3.20,-10.31,-12.27,-14.89,-13.29,-11.18,-6.61,-3.73,-10.55,-13.16,-16.51,-14.68,-10.71,-3.55
NA,NA
>chr4:86717785-86717835
NA,NA,-12.20,-11.58,-6.61,-3.22,-7.83,-3.05,-8.21,-8.42,-8.11,-3.73,-3.68,-5.92,-0.14,-1.76
-4.91,-9.67,-10.33,-10.72,-3.85,-2.76,-1.22,-6.12,-11.58,-9.98,-9.65,-10.54,-9.96,-4.26,-7.55,-11.89
-13.29,-16.51,-14.68,-11.68,-4.26,-8.16,-8.16,-3.05,-7.83,-3.22,-6.61,-11.18,-12.85,-10.71,-3.46,-10.15
NA,NA
>chr4:86957651-86957701
NA,NA,-8.92,-1.56,-1.38,-7.34,-6.88,-8.49,-3.82,-10.71,-12.85,-12.37,-7.14,-8.95,-8.95,-7.69
-7.03,-3.62,-8.04,-5.67,-1.48,-8.13,-9.57,-11.32,-9.98,-9.65,-11.27,-10.25,-9.67,-5.29,-0.44,-6.36
-6.50,-7.82,-8.12,-8.12,-3.96,-8.11,-6.43,-5.31,-0.90,-4.88,-10.09,-12.76,-12.78,-6.07,-8.10,-10.31
NA,NA
>chr4:86957740-86957790
NA,NA,-1.30,-6.12,-11.58,-12.20,-12.20,-11.32,-11.32,-10.52,-9.02,-6.15,-8.13,-7.37,-6.07,-10.81
-12.76,-12.78,-6.26,-11.68,-14.68,-13.29,-12.37,-9.65,-9.98,-11.32,-10.70,-13.29,-14.47,-12.41,-7.68,-3.38
-3.45,-10.72,-11.93,-14.95,-13.87,-10.70,-10.70,-12.85,-10.71,-3.22,-7.83,-3.05,-7.55,-11.34,-10.25,-9.67
NA,NA
>chr4:86957805-86957855
NA,NA,-8.12,-9.26,-11.69,-10.22,-5.98,-10.83,-9.46,-10.31,-3.20,-6.61,-11.18,-13.29,-14.89,-12.63
-9.65,-12.37,-12.85,-10.71,-3.82,-7.81,-3.90,-8.10,-11.58,-9.98,-9.65,-12.37,-13.29,-14.47,-13.05,-10.17
-11.94,-9.70,-10.43,-10.43,-12.63,-13.87,-10.70,-10.70,-12.85,-11.68,-4.48,-7.10,-6.21,-10.38,-10.91,-10.22
NA,NA
>chr4:86957930-86957980
NA,NA,-8.06,-8.11,-3.68,-1.47,-8.92,-10.54,-9.65,-9.70,-11.94,-7.48,-7.71,-5.39,-1.33,-9.16
-10.72,-7.17,-7.55,-11.34,-12.20,-12.20,-11.27,-9.65,-9.98,-11.58,-8.10,-3.97,-8.16,-6.96,-1.60,-3.79
-7.68,-4.48,-9.96,-10.31,-7.71,-7.22,-3.63,-2.89,-1.88,-0.14,-7.38,-9.80,-6.08,-3.56,-1.32,-6.07
NA,NA
>chr4:91081014-91081064
NA,NA,-2.98,-3.85,-9.71,-8.63,-1.55,-2.76,-3.12,-8.98,-11.76,-14.89,-16.51,-13.29,-11.89,-7.55
-3.05,-7.83,-3.22,-8.51,-10.54,-9.65,-9.98,-11.32,-11.32,-9.98,-9.65,-11.27,-9.98,-10.43,-10.43,-12.63
-12.09,-10.81,-6.07,-9.02,-10.42,-10.92,-7.12,-7.32,-7.66,-10.54,-9.96,-4.26,-8.21,-7.88,-7.14,-11.27
NA,NA
>chr4:91081128-91081178
NA,NA,-8.33,-8.95,-8.95,-10.43,-9.98,-11.27,-7.14,-8.95,-8.95,-7.88,-8.21,-4.20,-8.12,-8.12
-8.30,-3.79,-1.47,-10.58,-14.68,-13.29,-10.70,-11.32,-9.98,-9.65,-11.27,-10.25,-9.91,-6.15,-7.37,-7.65
-5.29,-1.39,-6.87,-11.61,-9.98,-11.58,-5.77,-1.54,-5.43,-8.07,-8.16,-4.24,-7.40,-5.00,-7.00,-8.57
NA,NA
>chr4:108966441-108966491
NA,NA,-8.57,-6.58,-8.93,-7.88,-7.69,-7.03,-3.73,-10.15,-9.46,-9.91,-6.53,-7.82,-8.83,-8.65
-7.65,-5.29,-1.33,-7.38,-10.30,-3.73,-7.03,-11.61,-9.98,-11.58,-8.10,-3.97,-8.21,-10.45,-9.98,-11.32
-9.57,-8.51,-3.55,-8.23,-8.06,-8.21,-4.26,-9.96,-9.57,-11.32,-12.20,-11.93,-10.60,-3.14,-2.98,-3.12
NA,NA
>chr4:114199439-114199489
NA,NA,-10.74,-10.51,-8.06,-8.52,-10.22,-13.05,-14.47,-16.51,-13.29,-10.70,-11.32,-9.98,-10.43,-8.33
-7.00,-6.07,-10.81,-13.16,-14.89,-14.95,-12.20,-11.27,-9.65,-9.98,-11.58,-5.77,-0.56,-1.76,-4.91,-9.67
-12.27,-13.36,-12.03,-10.17,-13.05,-13.54,-12.37,-9.65,-12.63,-14.89,-13.16,-10.58,-6.66,-9.62,-11.06,-10.59
NA,NA
>chr4:114199559-114199609
NA,NA,-5.95,-5.31,-0.14,-1.88,-2.52,-3.20,-6.76,-1.38,-1.30,-6.12,-10.65,-10.83,-7.68,-2.62
-0.56,-5.77,-11.58,-12.20,-14.95,-13.87,-12.37,-9.65,-9.98,-11.32,-11.32,-10.52,-9.59,-3.68,-1.72,-6.36
-5.95,-10.81,-12.76,-12.78,-6.26,-9.96,-9.57,-10.70,-13.54,-13.05,-9.40,-9.33,-8.16,-8.57,-5.89,-2.62
NA,NA
>chr4:122292160-122292210
NA,NA,-7.14,-11.27,-10.25,-10.31,-3.20,-6.98,-7.44,-6.07,-10.74,-10.44,-11.32,-9.98,-10.45,-8.93
-7.17,-12.03,-13.10,-13.05,-9.40,-8.48,-4.24,-8.10,-11.58,-9.98,-9.65,-12.37,-12.85,-9.21,-1.33,-5.29
-7.65,-7.48,-3.37,-5.20,-9.91,-10.91,-9.26,-6.78,-0.90,-5.29,-9.67,-10.25,-11.58,-6.61,-3.73,-10.59
NA,NA
>chr4:122844670-122844720
NA,NA,-10.81,-6.07,-7.00,-8.06,-11.27,-10.52,-10.82,-7.40,-8.60,-6.38,-3.73,-10.55,-12.09,-11.76
-10.82,-10.22,-11.35,-10.51,-9.65,-9.98,-11.27,-9.65,-9.98,-11.32,-11.32,-9.98,-11.61,-6.84,-1.30,-1.30
-6.12,-11.58,-9.98,-10.45,-8.21,-4.26,-9.96,-10.54,-9.65,-9.70,-10.92,-6.36,-6.62,-2.40,-10.55,-12.09
NA,NA
>chr4:124907323-124907373
NA,NA,-10.83,-11.18,-12.20,-11.27,-9.65,-12.63,-13.36,-12.03,-10.17,-13.05,-13.54,-12.37,-9.65,-9.98
-11.27,-9.65,-10.01,-10.15,-3.46,-8.51,-9.57,-11.32,-9.98,-9.65,-10.51,-10.74,-6.26,-8.83,-10.30,-3.46
-9.12,-9.98,-5.98,-10.81,-13.16,-16.51,-14.89,-12.27,-10.31,-3.55,-8.51,-9.57,-11.32,-10.25,-9.91,-6.55
NA,NA
>chr4:129141654-129141704
NA,NA,-8.30,-7.32,-7.12,-10.92,-11.93,-12.20,-11.34,-7.55,-3.05,-7.83,-3.22,-9.12,-9.90,-3.80
-3.73,-9.59,-9.43,-9.61,-4.88,-1.39,-5.77,-11.58,-9.98,-11.61,-8.26,-3.90,-8.11,-6.37,-7.00,-8.33
-8.33,-8.52,-8.83,-9.33,-8.16,-9.33,-7.25,-8.49,-3.46,-6.62,-6.50,-7.82,-8.23,-11.70,-11.29,-5.23
NA,NA
>chr4:129141737-129141787
NA,NA,-14.95,-14.95,-13.36,-10.88,-3.80,-3.73,-9.59,-10.52,-11.58,-8.10,-6.07,-10.74,-10.51,-9.65
-12.63,-13.36,-9.32,-4.69,-8.86,-10.83,-10.51,-9.65,-9.98,-11.58,-8.10,-3.97,-7.55,-11.89,-13.87,-12.63
-10.43,-8.95,-8.95,-8.95,-8.95,-8.33,-7.00,-6.15,-7.32,-7.66,-10.51,-11.35,-10.22,-10.82,-10.52,-11.32
NA,NA
>chr4:142254973-142255023
NA,NA,-9.26,-7.34,-1.72,-3.79,-8.30,-8.12,-8.12,-5.42,-11.29,-10.22,-5.98,-10.83,-10.01,-10.45
-8.21,-3.97,-8.26,-7.69,-8.95,-10.43,-9.98,-11.32,-11.32,-9.98,-9.65,-10.51,-11.31,-9.62,-6.85,-8.32
-7.37,-6.07,-10.83,-10.01,-10.45,-8.93,-6.49,-7.00,-3.52,-10.30,-8.83,-4.48,-7.10,-6.53,-9.91,-10.25
NA,NA
>chr4:142254998-142255048
NA,NA,-10.51,-11.31,-9.62,-6.85,-8.32,-7.37,-6.07,-10.83,-10.01,-10.45,-8.93,-6.49,-7.00,-3.52
-10.30,-8.83,-4.48,-7.10,-6.53,-9.91,-10.25,-11.27,-9.65,-9.98,-11.58,-6.12,-1.60,-3.36,-9.90,-10.21
-6.26,-10.45,-10.59,-3.73,-7.03,-7.69,-8.95,-8.95,-8.95,-8.30,-8.23,-3.20,-6.61,-11.58,-12.20,-12.20
NA,NA
>chr4:154267726-154267776
NA,NA,-6.84,-8.20,-7.00,-6.15,-7.32,-8.06,-8.21,-3.05,-6.75,-4.81,-1.39,-6.19,-8.16,-4.20
-8.12,-8.12,-7.33,-5.00,-8.86,-10.83,-10.44,-11.32,-9.98,-9.65,-11.27,-9.98,-11.61,-7.03,-3.73,-10.55
-12.09,-14.95,-12.20,-11.27,-9.65,-12.63,-12.09,-10.55,-3.73,-6.98,-7.44,-3.90,-8.11,-6.37,-9.26,-9.26
NA,NA
>chr4:157810506-157810556
NA,NA,-3.55,-7.85,-8.65,-7.10,-8.28,-6.82,-8.08,-8.78,-7.92,-7.71,-11.34,-10.25,-10.31,-3.55
-8.18,-10.24,-6.07,-7.00,-8.33,-10.43,-9.98,-11.32,-11.32,-9.98,-9.65,-11.27,-12.20,-14.95,-12.09,-10.09
-4.39,-2.42,-3.45,-9.71,-9.16,-1.48,-8.15,-10.83,-10.44,-11.32,-10.52,-9.02,-6.07,-10.81,-13.16,-16.51
NA,NA
>chr4:158049563-158049613
NA,NA,-10.55,-3.73,-6.98,-7.44,-3.97,-7.55,-11.34,-12.20,-14.95,-13.36,-10.28,-7.12,-9.91,-10.25
-11.27,-9.65,-9.70,-11.94,-10.17,-11.35,-10.51,-9.65,-9.98,-11.58,-8.10,-4.24,-7.40,-3.48,-5.70,-7.47
-8.30,-8.33,-7.00,-6.07,-10.81,-13.16,-16.51,-16.51,-16.51,-14.89,-14.95,-12.20,-11.32,-11.32,-10.52,-8.98
NA,NA
>chr4:159919702-159919752
NA,NA,-1.50,-9.21,-12.85,-12.03,-8.23,-9.33,-9.40,-11.35,-10.44,-11.32,-12.20,-11.93,-10.72,-4.69
-8.86,-12.41,-14.47,-13.16,-10.55,-3.46,-8.51,-10.54,-9.65,-9.98,-11.27,-9.65,-9.98,-11.58,-6.61,-3.22
-7.83,-5.23,-11.29,-11.70,-7.17,-8.93,-7.88,-7.14,-12.37,-13.87,-11.76,-9.02,-6.37,-7.96,-6.17,-4.44
NA,NA
>chr4:166233937-166233987
NA,NA,-13.05,-13.54,-12.37,-9.65,-12.63,-13.87,-12.37,-7.14,-7.88,-8.21,-4.20,-7.10,-6.08,-6.36
-0.70,-2.38,-3.12,-9.59,-11.76,-13.87,-12.37,-9.65,-9.98,-11.58,-8.10,-3.97,-8.16,-8.16,-4.26,-8.83
-10.24,-6.07,-9.26,-9.43,-3.12,-2.38,-1.50,-9.21,-14.68,-16.51,-13.29,-10.70,-11.32,-10.52,-9.59,-3.12
NA,NA
>chr4:166233989-166234039
NA,NA,-11.34,-9.98,-10.43,-10.43,-9.70,-10.60,-3.80,-3.73,-9.59,-10.42,-10.60,-3.80,-3.73,-9.59
-9.43,-10.15,-3.52,-7.00,-9.26,-11.35,-10.51,-9.65,-9.98,-11.32,-11.32,-12.20,-14.95,-14.89,-16.51,-13.79
-10.28,-7.12,-9.91,-12.27,-13.87,-10.70,-10.44,-10.83,-8.15,-1.48,-9.21,-14.68,-16.51,-16.51,-13.16,-10.09
NA,NA
>chr4:166894224-166894274
NA,NA,-2.62,-7.68,-10.08,-10.59,-2.40,-6.10,-5.45,-2.98,-6.09,-3.06,-6.38,-0.03,-1.76,-5.28
-7.71,-6.88,-7.00,-3.52,-10.59,-10.45,-6.07,-8.10,-11.58,-9.98,-11.61,-6.87,-1.39,-5.29,-7.47,-8.30
-8.95,-8.95,-8.33,-8.52,-7.40,-8.93,-7.88,-8.95,-8.95,-8.95,-8.33,-7.00,-6.07,-10.81,-11.93,-9.21
NA,NA
>chr4:184659665-184659715
NA,NA,-14.89,-13.79,-9.32,-3.45,-2.42,-4.60,-6.10,-3.46,-7.81,-3.96,-8.12,-8.12,-7.82,-6.53
-9.91,-10.25,-11.58,-8.10,-6.07,-10.74,-10.51,-9.65,-9.98,-11.32,-11.32,-9.98,-11.61,-6.84,-1.60,-3.79
-8.30,-8.12,-7.00,-2.70,-7.85,-7.48,-4.33,-7.00,-7.04,-6.53,-8.13,-7.37,-6.05,-7.50,-3.11,-8.11
NA,NA
>chr4:186988650-186988700
NA,NA,-10.55,-12.76,-12.78,-6.07,-7.44,-6.54,-1.60,-3.36,-9.90,-9.12,-3.46,-10.15,-11.18,-12.20
-11.32,-9.57,-8.13,-1.33,-5.39,-7.34,-3.90,-8.10,-11.58,-9.98,-9.65,-11.27,-9.98,-10.43,-8.30,-8.23
-2.70,-6.32,-5.95,-10.83,-10.01,-10.43,-8.33,-7.00,-6.07,-10.38,-10.45,-5.42,-7.24,-4.44,-5.96,-8.36
NA,NA
>chr4:190671759-190671809
NA,NA,-10.45,-9.98,-11.58,-8.10,-3.90,-7.34,-5.78,-3.37,-8.98,-9.43,-10.15,-3.46,-8.51,-10.31
-7.55,-6.58,-8.48,-4.52,-7.79,-3.60,-1.60,-6.12,-11.58,-9.98,-9.65,-12.37,-12.85,-10.71,-3.82,-8.49
-7.10,-8.52,-8.33,-8.33,-6.69,-2.37,-2.42,-4.60,-6.10,-3.46,-7.81,-3.96,-7.24,-2.47,-3.38,-5.01
NA,NA
>chr4:190822201-190822251
NA,NA,-11.89,-7.55,-3.05,-7.78,-6.50,-7.11,-8.81,-3.46,-6.10,-5.45,-2.74,-10.72,-9.70,-10.45
-9.05,-6.70,-2.81,-2.56,-5.28,-7.34,-3.90,-8.10,-11.58,-9.98,-9.65,-10.51,-11.35,-10.22,-8.52,-8.33
-8.95,-7.88,-8.93,-7.40,-8.65,-8.13,-6.55,-6.32,-3.97,-7.81,-3.90,-8.26,-11.61,-9.70,-11.94,-8.23
NA,NA
>chr5:251989-252039
NA,NA,-7.33,-3.48,-5.45,-5.75,-0.44,-4.88,-10.09,-12.09,-11.76,-9.59,-3.12,-2.98,-3.34,-7.24
-5.42,-12.78,-13.54,-12.37,-9.65,-9.98,-11.32,-10.70,-13.87,-12.63,-9.65,-10.51,-11.31,-9.62,-6.50,-7.78
-3.05,-7.55,-10.31,-8.92,-1.55,-2.76,-4.03,-7.11,-6.56,-4.79,-10.04,-13.15,-12.76,-10.81,-5.98,-10.28
NA,NA
>chr5:252043-252093
NA,NA,-0.14,-6.78,-8.12,-7.33,-3.48,-5.45,-5.75,-0.44,-4.88,-10.09,-12.09,-11.76,-9.59,-3.12
-2.98,-3.34,-7.24,-5.42,-12.78,-13.54,-12.37,-9.65,-9.98,-11.32,-10.70,-13.87,-12.63,-9.65,-10.51,-11.31
-9.62,-6.50,-7.78,-3.05,-7.55,-10.31,-8.92,-1.55,-2.76,-4.03,-7.11,-6.56,-4.79,-10.04,-13.15,-12.76
NA,NA
>chr5:252100-252150
NA,NA,-0.14,-6.78,-8.12,-7.33,-3.48,-5.45,-5.75,-0.44,-4.88,-10.09,-12.09,-11.76,-9.59,-3.12
-2.98,-3.34,-7.24,-5.42,-12.78,-13.54,-12.37,-9.65,-9.98,-11.32,-10.70,-13.87,-12.63,-9.65,-10.51,-11.31
-9.62,-6.50,-7.78,-3.05,-7.55,-10.31,-8.92,-1.55,-2.76,-4.03,-7.11,-6.56,-4.79,-10.04,-13.15,-12.76
NA,NA
>chr5:252157-252207
NA,NA,-0.14,-6.78,-8.12,-7.33,-5.00,-7.00,-7.11,-3.48,-5.20,-10.09,-12.09,-11.76,-9.59,-3.12
-2.98,-3.34,-7.24,-5.42,-12.78,-13.54,-12.37,-9.65,-9.98,-11.32,-10.70,-13.87,-12.63,-9.65,-10.51,-11.31
-9.62,-6.50,-7.78,-3.05,-7.55,-10.31,-8.92,-1.55,-2.76,-4.03,-7.40,-4.52,-8.12,-9.26,-13.05,-12.76
NA,NA
>chr5:252214-252264
NA,NA,-0.14,-6.78,-8.12,-7.33,-3.48,-5.45,-5.75,-0.44,-4.88,-10.09,-12.09,-11.76,-9.59,-3.12
-2.98,-3.34,-7.24,-5.42,-12.78,-13.54,-12.37,-9.65,-9.98,-11.32,-10.44,-11.31,-9.62,-6.50,-7.78,-3.05
-7.55,-10.31,-9.96,-4.07,-8.11,-6.82,-7.10,-4.52,-8.12,-9.26,-13.05,-12.76,-10.81,-5.98,-10.28,-13.10
NA,NA
>chr5:252267-252317
NA,NA,-0.90,-6.78,-8.12,-7.33,-3.48,-5.45,-5.75,-0.44,-4.88,-10.09,-12.09,-11.76,-9.59,-3.12
-2.98,-3.34,-7.24,-5.42,-12.78,-13.54,-12.37,-9.65,-9.98,-11.32,-10.44,-11.31,-9.62,-6.66,-10.56,-10.01
-9.65,-10.54,-8.92,-1.55,-2.76,-4.03,-7.11,-6.56,-4.79,-10.04,-13.15,-12.76,-10.81,-5.98,-10.28,-13.10
NA,NA
>chr5:252320-252370
NA,NA,-0.14,-6.78,-8.12,-7.82,-6.21,-10.24,-7.38,-1.33,-4.88,-10.09,-12.09,-11.76,-9.59,-3.12
-2.98,-3.34,-7.24,-5.42,-12.78,-13.54,-12.37,-9.65,-9.98,-11.32,-10.70,-13.87,-12.63,-9.65,-10.54,-8.13
-1.33,-4.81,-6.75,-3.05,-7.55,-10.31,-8.92,-1.55,-2.76,-4.03,-7.11,-6.56,-4.79,-10.04,-13.15,-12.76
NA,NA
>chr5:252377-252427
NA,NA,-0.14,-6.78,-8.12,-7.33,-3.48,-5.45,-5.75,-0.44,-4.88,-10.09,-12.09,-11.76,-9.59,-3.12
-2.52,-2.73,-2.81,-10.04,-13.15,-13.54,-12.37,-9.65,-9.98,-11.32,-10.70,-13.87,-12.63,-9.65,-10.51,-11.31
-9.62,-6.50,-7.78,-3.05,-7.55,-10.31,-8.92,-1.55,-2.76,-4.03,-7.11,-6.56,-4.79,-10.04,-13.15,-12.76
NA,NA
>chr5:252434-252484
NA,NA,-0.14,-6.78,-8.12,-7.33,-3.48,-5.45,-5.75,-0.44,-4.88,-10.09,-12.09,-11.76,-9.59,-3.12
-2.52,-2.73,-2.81,-10.04,-13.15,-13.54,-12.37,-9.65,-9.98,-11.32,-10.70,-13.87,-12.63,-9.65,-10.54,-8.13
-1.33,-4.81,-6.75,-3.05,-7.55,-10.31,-8.92,-1.55,-2.76,-4.03,-7.11,-7.00,-4.33,-8.98,-11.76,-12.09
NA,NA
>chr5:252491-252541
NA,NA,-0.14,-6.78,-8.12,-7.33,-3.48,-5.45,-5.75,-0.44,-4.88,-10.09,-12.09,-11.76,-9.59,-3.12
-2.98,-3.34,-7.24,-5.42,-12.78,-13.54,-12.37,-9.65,-9.98,-11.32,-10.70,-13.87,-12.63,-9.65,-10.51,-11.31
-9.62,-6.50,-7.78,-3.05,-7.55,-10.31,-8.92,-1.55,-2.76,-4.03,-7.11,-6.56,-4.79,-10.04,-13.15,-12.76
NA,NA
>chr5:252548-252598
NA,NA,-0.14,-6.78,-8.12,-7.33,-3.48,-5.45,-5.75,-0.44,-4.88,-10.09,-12.09,-11.76,-9.59,-3.12
-2.98,-3.34,-7.24,-5.42,-12.78,-13.54,-12.37,-9.65,-9.98,-11.32,-10.70,-13.87,-12.63,-9.65,-10.51,-11.31
-9.62,-6.50,-7.78,-3.05,-7.55,-10.31,-8.92,-1.55,-2.76,-4.03,-7.11,-7.00,-4.33,-8.98,-11.76,-12.09
NA,NA
>chr5:252605-252655
NA,NA,-0.14,-6.78,-8.12,-7.33,-3.48,-5.45,-5.75,-0.44,-4.88,-10.09,-12.09,-11.76,-9.59,-3.12
-2.98,-3.34,-7.24,-5.42,-12.78,-13.54,-12.37,-9.65,-9.98,-11.32,-10.44,-11.31,-9.62,-6.50,-7.78,-3.05
-7.55,-10.31,-9.96,-4.07,-8.11,-6.82,-7.04,-6.56,-4.79,-10.04,-13.15,-12.76,-10.81,-5.98,-10.28,-13.10
NA,NA
>chr5:252711-252761
NA,NA,-0.90,-6.78,-8.12,-7.33,-3.48,-5.45,-5.75,-0.44,-4.88,-10.09,-12.09,-11.76,-9.59,-3.12
-2.98,-3.34,-7.24,-5.42,-12.78,-13.54,-12.37,-9.65,-9.98,-11.32,-10.44,-11.31,-9.62,-6.50,-7.78,-3.05
-7.55,-10.31,-8.92,-1.55,-2.76,-4.03,-7.11,-6.56,-4.79,-10.04,-13.15,-12.76,-10.81,-5.98,-10.28,-13.10
NA,NA
>chr5:252764-252814
NA,NA,-0.14,-6.78,-8.12,-7.33,-3.48,-5.45,-5.75,-0.44,-4.88,-9.44,-8.83,-4.48,-7.68,-3.41
-2.98,-3.34,-7.24,-5.42,-12.78,-13.54,-12.37,-9.65,-9.98,-11.32,-10.70,-13.87,-12.63,-9.65,-11.27,-10.52
-9.02,-6.05,-7.50,-3.05,-7.55,-10.31,-9.96,-4.07,-8.11,-6.82,-7.04,-6.56,-4.79,-10.04,-13.15,-12.76
NA,NA
>chr5:252821-252871
NA,NA,-0.14,-6.78,-8.12,-7.33,-3.48,-5.45,-5.75,-0.44,-4.88,-10.09,-12.09,-11.76,-9.59,-3.12
-2.98,-3.34,-7.24,-5.42,-12.78,-13.54,-12.37,-9.65,-9.98,-11.32,-10.70,-13.87,-12.63,-9.65,-10.51,-11.31
-9.62,-6.50,-7.78,-3.05,-7.55,-10.31,-9.96,-4.07,-8.11,-6.82,-7.04,-6.56,-4.79,-10.04,-13.15,-12.76
NA,NA
>chr5:252878-252928
NA,NA,-0.14,-6.78,-8.12,-7.33,-3.48,-5.45,-5.75,-0.44,-4.88,-10.09,-12.09,-11.76,-9.59,-3.12
-2.98,-3.34,-7.24,-5.42,-12.78,-13.54,-12.37,-9.65,-9.98,-11.32,-10.44,-11.31,-9.62,-6.50,-7.78,-3.05
-7.55,-10.31,-8.92,-1.55,-2.76,-4.03,-7.11,-6.56,-4.79,-10.04,-13.15,-12.76,-10.81,-5.95,-6.32,-3.97
NA,NA
>chr5:252932-252982
NA,NA,-6.78,-8.12,-7.33,-3.48,-5.45,-5.75,-0.44,-4.88,-10.09,-13.16,-14.89,-11.76,-9.59,-3.12
-2.98,-3.34,-7.24,-5.42,-12.78,-13.54,-12.37,-9.65,-9.98,-11.32,-10.44,-11.35,-10.17,-10.72,-10.21,-4.26
-7.55,-10.31,-9.96,-4.07,-8.11,-6.82,-7.10,-4.52,-8.12,-9.26,-13.05,-12.76,-10.81,-5.95,-6.32,-3.97
NA,NA
>chr5:252985-253035
NA,NA,-0.14,-6.78,-8.12,-7.33,-3.48,-5.70,-7.65,-7.37,-6.07,-10.81,-12.09,-11.76,-9.59,-3.12
-2.98,-3.34,-7.24,-5.42,-12.78,-13.54,-12.37,-9.65,-9.98,-11.32,-11.32,-10.52,-9.02,-6.05,-7.50,-3.05
-7.55,-10.31,-9.96,-4.07,-8.11,-6.82,-7.04,-7.00,-4.33,-8.98,-11.76,-12.09,-10.81,-5.95,-6.32,-3.97
NA,NA
>chr5:253038-253088
NA,NA,-1.72,-7.34,-8.12,-7.33,-3.48,-5.45,-5.75,-0.44,-4.88,-10.09,-12.09,-11.76,-9.59,-3.12
-2.98,-3.34,-7.24,-5.42,-12.78,-13.54,-12.37,-9.65,-9.98,-11.32,-10.70,-13.87,-12.63,-9.65,-10.54,-8.13
-1.33,-4.81,-6.75,-3.05,-7.55,-10.31,-8.92,-1.55,-2.76,-4.03,-7.11,-7.00,-4.33,-8.98,-11.76,-12.09
NA,NA
>chr5:5419686-5419736
NA,NA,-8.12,-6.78,-1.68,-5.67,-8.04,-3.97,-6.09,-2.98,-5.20,-10.09,-12.09,-14.95,-12.20,-11.32
-11.32,-9.98,-10.45,-8.36,-5.43,-1.54,-5.77,-11.58,-9.98,-9.65,-11.27,-10.25,-9.91,-6.55,-5.31,-0.14
-1.32,-1.03,-2.37,-5.33,-7.96,-6.37,-7.00,-8.33,-8.30,-7.32,-6.15,-9.02,-10.42,-10.92,-5.98,-10.83
NA,NA
>chr5:16593705-16593755
NA,NA,-11.32,-10.70,-13.29,-14.89,-11.76,-10.82,-7.10,-8.49,-3.62,-7.03,-7.69,-7.88,-8.36,-5.96
-4.33,-8.98,-11.76,-14.89,-16.51,-13.29,-12.37,-9.65,-9.98,-11.32,-10.70,-12.85,-10.71,-3.82,-8.04,-5.33
-2.62,-0.14,-9.21,-12.85,-9.32,-3.45,-2.42,-4.39,-9.44,-8.01,-1.47,-3.68,-7.60,-8.13,-6.55,-6.32
NA,NA
>chr5:21680853-21680903
NA,NA,-10.28,-5.98,-10.81,-12.09,-14.95,-12.20,-11.58,-5.77,-1.39,-4.88,-10.09,-13.16,-16.51,-14.47
-12.78,-6.07,-8.16,-8.16,-4.26,-9.96,-9.57,-11.32,-9.98,-9.65,-10.51,-11.35,-9.26,-7.34,-1.72,-3.68
-9.59,-9.43,-10.83,-6.07,-7.37,-8.13,-6.53,-7.04,-7.00,-4.33,-8.98,-10.52,-11.32,-10.44,-10.74,-5.23
NA,NA
>chr5:33579916-33579966
NA,NA,-10.58,-1.56,-1.30,-6.84,-11.61,-9.98,-11.27,-9.65,-9.98,-11.27,-7.66,-7.32,-6.53,-7.10
-4.52,-8.12,-9.26,-10.91,-10.59,-3.73,-6.61,-11.58,-9.98,-9.65,-11.27,-10.52,-9.02,-6.15,-8.13,-7.60
-3.68,-1.72,-6.36,-6.55,-7.32,-7.66,-11.27,-9.98,-9.65,-11.27,-9.98,-9.65,-11.27,-9.98,-11.61,-8.26
NA,NA
>chr5:34914516-34914566
NA,NA,-6.96,-1.22,-2.34,-1.23,-6.51,-6.54,-1.22,-2.76,-3.85,-10.72,-9.70,-11.61,-6.84,-1.22
-2.34,-1.23,-6.51,-7.44,-6.07,-12.78,-13.54,-10.70,-11.32,-9.98,-9.65,-12.37,-13.54,-12.78,-6.26,-11.68
-12.85,-11.18,-8.10,-3.90,-8.11,-6.37,-9.02,-10.52,-11.34,-7.55,-3.97,-8.10,-10.65,-10.83,-8.86,-4.33
NA,NA
>chr5:34914683-34914733
NA,NA,-3.90,-8.26,-11.61,-9.70,-10.92,-7.07,-8.28,-7.48,-10.72,-10.21,-6.26,-10.74,-10.51,-9.65
-9.98,-11.27,-8.06,-7.00,-6.37,-8.11,-3.90,-8.26,-11.61,-9.98,-11.32,-9.57,-9.96,-6.26,-10.74,-10.51
-9.65,-12.63,-14.89,-13.79,-12.03,-7.48,-8.49,-3.62,-6.38,-8.16,-4.20,-7.10,-5.95,-10.81,-12.76,-12.41
NA,NA
>chr5:35317342-35317392
NA,NA,-3.37,-5.70,-9.67,-12.27,-13.87,-10.70,-10.70,-12.85,-10.58,-1.55,-2.34,-1.28,-5.54,-2.98
-5.20,-9.61,-11.18,-14.95,-14.89,-13.29,-12.37,-9.65,-9.98,-11.32,-10.70,-13.87,-14.95,-12.20,-11.32,-11.32
-10.25,-9.91,-6.53,-7.10,-4.24,-8.10,-11.58,-9.98,-11.61,-6.84,-1.30,-1.56,-10.58,-14.68,-13.29,-12.37
NA,NA
>chr5:35317356-35317406
NA,NA,-5.20,-9.61,-11.18,-14.95,-14.89,-13.29,-12.37,-9.65,-9.98,-11.32,-10.70,-13.87,-14.95,-12.20
-11.32,-11.32,-10.25,-9.91,-6.53,-7.10,-4.24,-8.10,-11.58,-9.98,-11.61,-6.84,-1.30,-1.56,-10.58,-14.68
-13.29,-12.37,-8.06,-8.52,-8.83,-9.33,-8.16,-7.82,-6.21,-10.83,-11.18,-14.95,-14.89,-13.29,-12.37,-9.65
NA,NA
>chr5:41793537-41793587
NA,NA,-12.76,-10.55,-3.46,-8.18,-9.44,-4.88,-1.33,-9.16,-9.98,-7.12,-9.91,-12.27,-13.87,-11.18
-5.77,-1.54,-5.67,-7.96,-6.82,-7.10,-4.24,-8.26,-11.61,-9.98,-11.32,-10.70,-13.87,-11.76,-9.02,-6.37
-8.28,-7.48,-11.70,-11.29,-5.42,-8.12,-8.12,-8.30,-3.74,-3.73,-9.59,-11.76,-12.09,-10.81,-6.07,-7.00
NA,NA
>chr5:43427636-43427686
NA,NA,-3.97,-8.21,-7.88,-7.69,-8.26,-3.97,-8.16,-6.96,-1.22,-2.48,-2.13,-2.02,-2.47,-5.54
-0.90,-5.29,-7.47,-8.30,-10.43,-9.98,-11.27,-9.65,-9.98,-11.58,-8.10,-6.07,-10.74,-10.44,-11.32,-9.98
-10.45,-8.93,-7.17,-12.03,-13.79,-14.47,-12.41,-8.86,-4.44,-7.24,-5.42,-10.45,-10.38,-5.98,-10.28,-12.85
NA,NA
>chr5:43427753-43427803
NA,NA,-10.52,-10.82,-7.40,-7.55,-10.31,-8.92,-1.47,-3.68,-9.59,-9.43,-10.83,-5.98,-10.92,-9.70
-10.43,-10.43,-9.98,-11.32,-11.32,-12.20,-12.20,-11.27,-9.65,-9.98,-11.32,-10.70,-13.29,-14.89,-14.95,-12.20
-11.32,-10.44,-11.35,-10.17,-11.94,-10.42,-9.59,-3.73,-3.68,-7.79,-5.42,-10.45,-9.91,-4.39,-2.42,-3.45
NA,NA
>chr5:54456488-54456538
NA,NA,-10.82,-8.83,-7.82,-6.21,-10.38,-10.91,-10.22,-10.15,-9.26,-6.15,-8.13,-7.37,-6.37,-8.28
-7.10,-10.82,-11.76,-13.87,-12.37,-9.65,-9.98,-11.32,-11.32,-9.98,-9.65,-12.37,-13.29,-14.68,-11.68,-4.26
-8.21,-10.45,-9.70,-10.72,-4.69,-8.86,-10.08,-10.59,-3.73,-7.03,-7.69,-7.14,-11.27,-10.25,-10.31,-3.20
NA,NA
>chr5:55288291-55288341
NA,NA,-14.68,-10.71,-3.22,-6.38,-0.44,-5.29,-9.67,-12.27,-14.89,-13.29,-12.37,-7.66,-7.47,-5.29
-1.39,-6.87,-11.61,-9.98,-11.27,-9.65,-9.98,-11.27,-9.65,-9.98,-11.58,-6.61,-3.62,-8.04,-5.67,-1.54
-6.19,-8.16,-4.26,-8.83,-10.24,-6.07,-7.00,-8.06,-11.27,-9.98,-10.43,-10.43,-9.98,-11.27,-8.06,-7.00
NA,NA
>chr5:55288400-55288450
NA,NA,-11.18,-13.87,-12.63,-10.43,-8.95,-8.95,-10.43,-9.70,-10.60,-3.14,-2.38,-1.28,-6.78,-9.26
-13.05,-14.47,-13.29,-10.70,-11.32,-12.20,-12.20,-11.32,-11.32,-9.98,-11.61,-7.03,-3.62,-8.04,-5.67,-1.48
-8.13,-10.31,-8.10,-6.07,-10.74,-10.83,-7.55,-4.20,-7.79,-3.60,-1.72,-6.36,-6.55,-7.81,-7.56,-5.29
NA,NA
>chr5:55288494-55288544
NA,NA,-11.76,-14.89,-13.79,-12.03,-7.48,-7.71,-5.39,-0.44,-5.75,-5.45,-3.37,-8.98,-9.43,-10.56
-6.08,-3.56,-1.63,-6.84,-11.61,-9.98,-11.27,-9.65,-9.98,-11.32,-11.32,-10.52,-8.98,-2.37,-2.77,-2.48
-1.20,-7.34,-6.88,-8.49,-3.82,-8.18,-10.24,-6.07,-9.02,-11.76,-14.89,-16.51,-13.16,-10.09,-4.39,-1.76
NA,NA
>chr5:59984407-59984457
NA,NA,-6.84,-1.60,-3.68,-7.60,-8.13,-6.15,-9.02,-10.42,-10.60,-3.36,-1.72,-6.76,-3.60,-1.72
-7.34,-6.49,-8.93,-10.45,-12.63,-13.87,-12.37,-9.65,-9.98,-11.32,-11.32,-9.98,-10.43,-10.43,-9.98,-11.27
-7.66,-7.32,-6.55,-5.31,-0.14,-2.62,-5.89,-7.11,-3.48,-5.70,-7.65,-8.65,-8.83,-7.33,-4.03,-2.76
NA,NA
>chr5:60152088-60152138
NA,NA,-6.37,-8.11,-3.90,-8.10,-11.58,-9.98,-10.45,-8.21,-4.20,-7.79,-3.68,-3.74,-8.30,-8.16
-8.57,-7.00,-4.69,-9.80,-11.29,-6.07,-8.26,-11.61,-9.98,-11.32,-11.32,-10.52,-8.98,-3.37,-5.78,-7.34
-3.90,-8.10,-11.58,-12.20,-11.93,-10.60,-3.80,-3.74,-8.30,-8.23,-11.94,-11.93,-14.95,-13.87,-11.18,-5.77
NA,NA
>chr5:73119725-73119775
NA,NA,-11.94,-10.17,-13.05,-14.47,-13.79,-9.32,-3.45,-2.02,-1.44,-4.91,-7.65,-7.37,-6.07,-10.81
-12.09,-11.76,-10.82,-8.83,-9.33,-9.40,-11.35,-10.44,-11.32,-9.98,-9.65,-12.37,-13.87,-12.63,-10.43,-10.43
-9.98,-11.32,-11.32,-10.25,-9.91,-6.15,-7.00,-8.42,-8.93,-6.49,-8.12,-4.52,-7.68,-3.41,-2.38,-1.28
NA,NA
>chr5:88648085-88648135
NA,NA,-14.47,-13.05,-10.22,-8.52,-8.42,-8.21,-4.20,-7.10,-6.08,-6.75,-0.83,-0.83,-6.50,-3.22
-7.03,-8.88,-7.32,-6.15,-9.02,-10.52,-11.27,-9.65,-9.98,-11.58,-8.10,-4.24,-7.10,-6.53,-7.32,-7.66
-11.27,-9.98,-9.65,-11.27,-10.52,-9.02,-6.37,-7.96,-6.17,-4.33,-8.98,-11.76,-13.87,-12.37,-9.65,-9.70
NA,NA
>chr5:92094369-92094419
NA,NA,-4.48,-7.40,-5.00,-8.86,-12.41,-13.10,-10.88,-3.14,-2.98,-3.12,-9.01,-9.43,-3.73,-3.80
-10.75,-11.69,-9.26,-8.12,-5.42,-10.74,-10.51,-9.65,-9.98,-11.58,-8.10,-3.97,-7.55,-11.89,-13.87,-12.27
-10.31,-2.70,-6.09,-4.44,-5.96,-8.36,-10.45,-12.63,-13.87,-12.37,-8.06,-7.00,-6.37,-8.11,-3.11,-7.50
NA,NA
>chr5:106300056-106300106
NA,NA,-9.43,-10.15,-7.40,-7.55,-11.34,-9.98,-9.65,-11.27,-12.20,-11.93,-10.92,-5.98,-10.24,-8.83
-4.48,-7.40,-4.03,-2.98,-3.41,-7.68,-4.24,-8.10,-11.58,-9.98,-11.61,-8.26,-4.24,-7.10,-6.21,-10.81
-12.76,-13.05,-9.40,-9.33,-8.12,-7.34,-1.72,-3.36,-10.88,-13.36,-11.76,-9.59,-3.68,-0.94,-6.07,-5.45
NA,NA
>chr5:107229697-107229747
NA,NA,-3.36,-10.88,-13.36,-12.63,-11.61,-7.03,-3.22,-7.83,-3.05,-7.55,-11.89,-13.87,-14.95,-12.20
-11.58,-6.61,-3.20,-10.31,-12.27,-13.87,-12.37,-9.65,-9.98,-11.32,-10.70,-13.29,-16.51,-14.68,-10.71,-3.22
-7.83,-3.05,-8.21,-8.42,-8.52,-8.83,-9.33,-8.16,-9.33,-8.16,-7.33,-3.48,-5.70,-9.67,-12.27,-14.89
NA,NA
>chr5:107229935-107229985
NA,NA,-1.38,-1.38,-6.36,-6.55,-8.13,-7.37,-6.07,-10.83,-11.18,-12.20,-11.58,-6.12,-1.30,-1.56
-10.58,-12.85,-11.18,-6.12,-1.30,-1.30,-6.12,-11.58,-9.98,-9.65,-11.27,-10.25,-9.91,-6.55,-7.10,-4.52
-8.48,-7.25,-8.28,-6.37,-9.26,-9.26,-6.05,-6.62,-3.46,-8.49,-6.88,-6.78,-0.14,-1.76,-4.39,-9.44
NA,NA
>chr5:109029529-109029579
NA,NA,-6.26,-10.21,-10.72,-8.23,-9.33,-8.16,-9.33,-6.58,-8.93,-7.88,-8.95,-10.43,-12.63,-12.09
-10.81,-5.95,-5.31,-0.14,-2.62,-7.68,-10.83,-10.44,-11.32,-9.98,-9.65,-12.37,-13.87,-12.27,-10.31,-2.78
-6.62,-6.08,-6.36,-1.38,-1.30,-6.12,-10.31,-8.51,-3.46,-10.55,-13.16,-14.89,-14.95,-12.20,-11.32,-11.32
NA,NA
>chr5:109029552-109029602
NA,NA,-9.98,-9.65,-12.37,-13.87,-12.27,-10.31,-2.78,-6.62,-6.08,-6.36,-1.38,-1.30,-6.12,-10.31
-8.51,-3.46,-10.55,-13.16,-14.89,-14.95,-12.20,-11.32,-11.32,-9.98,-9.65,-12.37,-13.29,-16.51,-14.89,-14.95
-11.18,-9.61,-5.20,-3.48,-7.40,-4.52,-8.12,-8.12,-7.82,-6.21,-10.83,-9.43,-9.02,-6.05,-6.62,-2.54
NA,NA
>chr5:109029746-109029796
NA,NA,-8.57,-8.16,-9.33,-6.58,-8.93,-7.88,-7.14,-11.27,-9.98,-11.61,-6.87,-0.56,-2.62,-7.68
-4.14,-11.70,-7.48,-8.49,-3.82,-8.51,-10.54,-9.65,-9.98,-11.32,-11.32,-12.20,-12.20,-11.58,-8.10,-3.90
-7.81,-3.97,-6.32,-6.55,-8.13,-8.65,-10.22,-13.05,-13.10,-9.32,-2.74,-5.70,-7.56,-8.23,-2.70,-6.09
NA,NA
>chr5:110457648-110457698
NA,NA,-9.57,-8.51,-3.46,-10.55,-12.76,-13.05,-9.40,-8.48,-4.52,-7.10,-6.43,-8.11,-3.90,-8.10
-10.31,-9.96,-4.26,-7.55,-10.83,-10.74,-6.07,-8.10,-11.58,-9.98,-9.65,-11.27,-12.20,-12.20,-11.27,-7.66
-7.47,-5.29,-1.33,-9.16,-10.72,-7.17,-7.55,-10.83,-10.74,-6.07,-8.10,-11.58,-9.98,-9.65,-10.51,-11.35
NA,NA
>chr5:110457667-110457717
NA,NA,-10.74,-6.07,-8.10,-11.58,-9.98,-9.65,-11.27,-12.20,-12.20,-11.27,-7.66,-7.47,-5.29,-1.33
-9.16,-10.72,-7.17,-7.55,-10.83,-10.74,-6.07,-8.10,-11.58,-9.98,-9.65,-10.51,-11.35,-9.40,-9.33,-8.23
-10.72,-9.12,-3.46,-10.55,-13.16,-14.68,-10.71,-3.46,-10.30,-8.83,-4.48,-8.48,-8.16,-9.33,-8.16,-9.33
NA,NA
>chr5:110457897-110457947
NA,NA,-12.09,-12.63,-11.61,-8.26,-6.07,-10.45,-10.38,-5.98,-10.28,-13.36,-11.76,-9.59,-3.73,-3.80
-9.90,-9.16,-1.50,-2.38,-3.12,-9.59,-10.52,-11.32,-11.32,-9.98,-9.65,-10.54,-9.96,-4.26,-8.16,-8.00
-7.17,-12.03,-13.36,-12.63,-11.61,-7.03,-3.20,-10.31,-10.25,-11.58,-8.10,-4.24,-8.48,-8.16,-7.82,-6.50
NA,NA
>chr5:111029884-111029934
NA,NA,-6.51,-6.98,-3.73,-10.30,-8.83,-4.26,-8.16,-6.96,-1.22,-2.76,-3.12,-8.98,-10.52,-11.58
-8.10,-3.97,-8.21,-10.45,-12.63,-13.87,-12.37,-9.65,-9.98,-11.58,-8.10,-6.07,-12.78,-14.47,-16.51,-13.16
-10.55,-3.73,-6.61,-11.58,-10.52,-9.59,-3.73,-3.80,-10.60,-9.70,-10.45,-8.36,-5.96,-4.44,-6.09,-3.52
NA,NA
>chr5:124244833-124244883
NA,NA,-10.72,-9.12,-3.82,-7.81,-4.07,-8.83,-10.24,-6.21,-7.10,-4.52,-7.10,-6.08,-7.50,-3.11
-7.81,-3.82,-9.12,-9.98,-7.07,-8.11,-3.90,-8.10,-11.58,-9.98,-9.65,-10.51,-11.35,-9.26,-8.12,-4.52
-8.48,-8.16,-8.30,-3.74,-3.80,-10.88,-13.10,-13.05,-10.17,-12.03,-13.36,-11.76,-10.82,-7.40,-8.93,-8.42
NA,NA
>chr5:124244888-124244938
NA,NA,-6.08,-6.36,-1.20,-2.76,-4.03,-7.33,-8.12,-7.00,-3.52,-10.55,-13.16,-14.68,-10.58,-1.56
-1.56,-8.01,-10.30,-3.73,-6.38,-8.16,-3.97,-8.10,-11.58,-9.98,-9.65,-10.54,-8.13,-1.48,-5.43,-7.21
-11.89,-13.29,-14.47,-12.78,-6.07,-7.44,-6.54,-1.60,-3.36,-10.60,-11.93,-12.20,-11.58,-6.61,-3.22,-6.50
NA,NA
>chr5:124730624-124730674
NA,NA,-3.46,-7.81,-3.96,-7.10,-6.55,-9.91,-10.25,-11.58,-8.10,-4.24,-7.40,-3.48,-5.20,-9.61
-11.18,-12.20,-11.32,-10.70,-13.87,-14.95,-12.20,-11.32,-11.32,-9.98,-9.65,-10.54,-9.96,-6.26,-10.45,-10.38
-5.98,-9.98,-9.12,-3.22,-6.62,-2.40,-10.55,-13.16,-16.51,-16.51,-16.51,-16.51,-16.51,-14.68,-10.58,-1.47
NA,NA
>chr5:124746806-124746856
NA,NA,-10.15,-3.46,-8.18,-10.30,-3.73,-7.03,-7.69,-7.88,-8.93,-7.17,-12.03,-12.85,-10.71,-3.55
-8.23,-7.81,-6.15,-9.02,-11.76,-13.87,-10.70,-11.32,-9.98,-9.65,-10.51,-11.35,-10.22,-10.82,-11.76,-13.36
-9.32,-3.85,-2.76,-1.22,-6.12,-11.58,-12.20,-14.95,-14.89,-13.29,-10.70,-11.32,-9.98,-9.65,-11.27,-9.98
NA,NA
>chr5:124746826-124746876
NA,NA,-10.70,-11.32,-9.98,-9.65,-10.51,-11.35,-10.22,-10.82,-11.76,-13.36,-9.32,-3.85,-2.76,-1.22
-6.12,-11.58,-12.20,-14.95,-14.89,-13.29,-10.70,-11.32,-9.98,-9.65,-11.27,-9.98,-9.65,-11.27,-12.20,-11.93
-10.60,-3.36,-1.60,-6.12,-11.58,-9.98,-10.43,-10.43,-9.98,-11.32,-10.44,-10.83,-7.68,-2.62,-0.56,-6.87
NA,NA
>chr5:126667345-126667395
NA,NA,-11.94,-7.17,-7.55,-10.31,-8.51,-3.55,-10.31,-9.46,-10.83,-5.95,-5.31,-0.14,-1.76,-4.39
-9.44,-8.18,-3.82,-8.49,-7.10,-10.82,-10.52,-11.32,-11.32,-9.98,-11.61,-6.84,-1.60,-3.79,-8.30,-8.23
-11.94,-11.93,-12.20,-11.32,-10.70,-13.29,-14.68,-10.71,-3.55,-8.23,-8.23,-3.55,-8.18,-9.44,-4.88,-1.39
NA,NA
>chr5:127543794-127543844
NA,NA,-6.61,-3.73,-10.30,-8.01,-1.55,-2.34,-0.70,-6.36,-6.50,-7.04,-6.64,-1.54,-6.87,-11.61
-9.98,-11.34,-7.55,-7.17,-11.70,-11.29,-6.07,-8.10,-11.58,-9.98,-9.65,-10.51,-11.35,-10.22,-10.82,-11.76
-14.89,-13.79,-12.03,-7.17,-7.55,-11.34,-10.52,-9.02,-6.15,-9.91,-9.46,-9.61,-5.20,-3.37,-9.01,-9.43
NA,NA
>chr5:133328755-133328805
NA,NA,-11.58,-6.12,-1.30,-1.56,-10.58,-11.93,-10.09,-5.20,-3.37,-7.48,-8.13,-7.12,-10.92,-9.70
-9.65,-10.51,-11.35,-10.17,-11.94,-11.93,-12.20,-11.27,-9.65,-9.98,-11.58,-6.61,-3.20,-7.85,-8.65,-7.40
-7.55,-11.34,-12.20,-12.20,-11.58,-6.12,-1.60,-3.36,-10.75,-4.14,-8.86,-4.69,-10.72,-9.70,-9.65,-12.37
NA,NA
>chr5:135137178-135137228
NA,NA,-7.55,-11.89,-13.54,-12.41,-7.68,-2.37,-1.03,-1.32,-0.14,-6.78,-8.12,-7.82,-6.53,-8.13
-8.65,-10.22,-11.69,-11.70,-10.17,-11.35,-10.44,-11.32,-9.98,-9.65,-11.27,-9.98,-10.43,-10.43,-10.01,-10.83
-5.95,-7.10,-4.52,-7.40,-2.94,-2.02,-1.03,-1.44,-4.39,-9.44,-8.18,-3.46,-10.30,-8.18,-3.55,-7.85
NA,NA
>chr5:139678207-139678257
NA,NA,-16.51,-16.51,-14.68,-11.68,-4.48,-7.10,-6.21,-10.81,-12.09,-11.76,-10.82,-7.40,-8.00,-8.84
-6.48,-6.66,-9.80,-8.83,-6.26,-10.74,-10.44,-11.32,-9.98,-9.65,-11.27,-10.52,-10.82,-7.40,-8.93,-10.45
-9.98,-11.32,-11.32,-12.20,-12.20,-11.58,-6.61,-3.73,-10.59,-10.91,-10.17,-12.03,-13.10,-13.05,-10.17,-12.03
NA,NA
>chr5:140988322-140988372
NA,NA,-3.97,-7.81,-3.11,-7.50,-6.08,-6.32,-3.52,-10.30,-8.18,-3.22,-6.62,-2.78,-8.23,-7.56
-5.29,-0.90,-5.54,-4.44,-8.86,-10.83,-10.51,-9.65,-9.98,-11.58,-6.12,-1.22,-2.76,-3.12,-8.98,-11.76
-13.36,-10.88,-3.80,-3.80,-10.60,-10.33,-9.91,-6.15,-9.02,-10.52,-11.34,-7.55,-7.17,-11.70,-11.69,-9.26
NA,NA
>chr5:145305372-145305422
NA,NA,-10.55,-13.16,-14.89,-12.27,-9.91,-6.15,-9.02,-9.43,-10.15,-3.73,-6.61,-11.58,-12.20,-11.18
-10.15,-3.46,-10.71,-14.68,-16.51,-16.51,-13.29,-10.70,-11.32,-9.98,-9.65,-10.54,-8.13,-0.14,-1.76,-4.39
-10.09,-13.16,-16.51,-16.51,-16.51,-14.89,-14.95,-14.95,-13.36,-12.03,-10.17,-13.05,-12.76,-10.55,-2.40,-6.10
NA,NA
>chr5:145305579-145305629
NA,NA,-10.88,-3.80,-3.74,-8.30,-8.12,-7.00,-3.97,-7.81,-4.07,-10.21,-9.90,-3.14,-2.52,-1.88
-0.14,-5.31,-6.08,-7.50,-5.23,-12.78,-13.54,-10.70,-11.32,-9.98,-9.65,-10.54,-8.51,-3.46,-10.15,-11.18
-12.20,-11.32,-9.57,-8.13,-1.48,-8.15,-4.14,-10.75,-3.80,-3.73,-7.60,-7.65,-5.29,-0.90,-5.92,-3.60
NA,NA
>chr5:146611142-146611192
NA,NA,-10.01,-10.83,-5.95,-7.10,-4.52,-7.40,-2.94,-2.02,-1.03,-1.44,-4.60,-6.10,-2.54,-6.38
-0.44,-5.29,-7.65,-7.60,-3.68,-1.60,-6.84,-11.61,-9.98,-11.32,-11.32,-12.20,-11.18,-9.61,-5.20,-2.74
-10.72,-9.70,-10.43,-8.30,-7.32,-6.53,-7.82,-8.23,-10.72,-9.16,-0.14,-1.76,-5.28,-7.71,-7.25,-9.33
NA,NA
>chr5:150911785-150911835
NA,NA,-9.67,-10.25,-11.58,-5.77,-0.56,-2.62,-5.33,-8.04,-3.62,-6.61,-11.58,-9.98,-10.43,-8.30
-7.32,-6.55,-7.10,-5.42,-12.78,-13.54,-12.37,-9.65,-9.98,-11.32,-11.32,-10.52,-9.02,-6.07,-10.81,-13.16
-16.51,-14.89,-12.63,-10.43,-8.33,-8.11,-3.73,-3.68,-6.69,-2.70,-8.23,-7.66,-12.37,-13.29,-14.47,-12.41
NA,NA
>chr5:153983207-153983257
NA,NA,-11.94,-10.17,-11.69,-10.22,-7.12,-8.13,-7.37,-6.05,-6.36,-0.70,-2.34,-1.22,-6.84,-11.61
-12.63,-14.89,-16.51,-13.29,-12.37,-9.65,-9.98,-11.27,-9.65,-9.98,-11.58,-6.12,-1.30,-1.38,-7.34,-8.12
-9.33,-8.16,-7.82,-6.82,-8.11,-4.07,-11.68,-12.85,-9.32,-2.74,-5.78,-7.71,-7.48,-12.03,-13.36,-11.76
NA,NA
>chr5:153983381-153983431
NA,NA,-10.25,-10.31,-2.78,-6.62,-3.22,-8.51,-9.57,-11.32,-9.98,-10.45,-8.93,-6.58,-9.33,-8.12
-7.34,-1.38,-1.30,-6.84,-11.61,-9.98,-11.27,-9.65,-9.98,-11.58,-8.10,-3.90,-8.11,-6.37,-7.37,-8.13
-7.12,-10.92,-9.70,-10.43,-10.43,-12.63,-13.87,-12.37,-9.65,-9.98,-11.27,-9.65,-9.98,-11.27,-7.66,-7.47
NA,NA
>chr5:158979787-158979837
NA,NA,-9.46,-9.67,-5.29,-0.90,-6.78,-8.12,-7.82,-6.50,-6.75,-0.83,-0.83,-6.75,-6.08,-6.32
-3.06,-6.62,-2.78,-10.31,-12.27,-13.87,-12.37,-9.65,-9.98,-11.32,-10.70,-12.85,-10.71,-3.46,-10.30,-7.38
-1.33,-5.29,-7.65,-7.48,-3.12,-2.76,-0.53,-6.50,-3.22,-8.18,-9.44,-4.39,-1.44,-1.03,-1.32,-0.03
NA,NA
>chr5:159637776-159637826
NA,NA,-8.16,-6.07,-10.45,-9.91,-4.39,-2.42,-3.45,-10.72,-9.70,-9.65,-10.51,-10.74,-6.07,-7.44
-6.98,-3.22,-6.62,-2.78,-10.31,-12.27,-13.87,-10.70,-11.32,-9.98,-9.65,-10.54,-8.13,-1.50,-2.34,-1.22
-6.12,-11.18,-13.87,-14.95,-12.20,-11.34,-7.55,-7.17,-11.70,-11.71,-9.62,-6.50,-7.78,-3.31,-8.48,-7.25
NA,NA
>chr5:160076267-160076317
NA,NA,-2.54,-6.62,-2.54,-6.62,-2.54,-6.38,-0.44,-5.39,-7.34,-3.11,-7.83,-3.06,-7.00,-8.12
-7.82,-6.50,-7.50,-5.23,-12.78,-13.54,-12.37,-9.65,-9.98,-11.32,-11.32,-12.20,-11.18,-10.83,-5.95,-6.32
-3.06,-6.38,-0.03,-1.76,-4.91,-7.56,-8.23,-3.20,-6.98,-7.44,-6.07,-12.78,-14.47,-13.29,-10.70,-11.32
NA,NA
>chr5:161860924-161860974
NA,NA,-7.68,-2.37,-2.02,-3.45,-9.80,-11.29,-5.42,-8.12,-8.12,-9.33,-9.40,-10.91,-10.59,-3.46
-10.71,-14.68,-16.51,-13.29,-11.89,-7.55,-3.97,-8.10,-11.58,-9.98,-9.65,-12.37,-13.29,-14.89,-12.63,-10.45
-8.36,-5.43,-1.48,-9.16,-9.98,-5.98,-10.81,-11.93,-11.68,-4.26,-8.16,-8.12,-5.43,-1.54,-6.87,-11.61
NA,NA
>chr5:169144115-169144165
NA,NA,-11.68,-6.26,-12.78,-14.47,-13.79,-10.88,-3.80,-3.80,-10.60,-9.70,-9.65,-10.54,-8.51,-3.46
-10.55,-11.93,-11.68,-4.07,-7.81,-3.62,-6.61,-11.58,-9.98,-9.65,-11.27,-10.52,-9.02,-6.15,-7.32,-7.66
-10.51,-10.83,-8.15,-1.68,-5.31,-6.43,-8.28,-7.10,-10.82,-11.76,-12.09,-10.55,-2.40,-6.62,-6.36,-10.28
NA,NA
>chr5:170133196-170133246
NA,NA,-7.95,-6.66,-10.48,-10.91,-10.17,-11.70,-11.69,-10.17,-12.03,-12.85,-10.71,-3.46,-10.30,-7.38
-0.14,-1.32,-2.37,-7.68,-12.41,-13.54,-12.37,-9.65,-9.98,-11.58,-8.10,-4.24,-8.48,-8.16,-7.33,-3.48
-5.70,-9.67,-10.25,-11.34,-7.55,-6.49,-6.78,-0.14,-1.88,-1.93,-2.20,-1.23,-5.77,-10.31,-8.92,-1.55
NA,NA
>chr5:171708972-171709022
NA,NA,-6.21,-8.08,-7.98,-3.93,-1.91,-10.58,-14.68,-16.51,-13.29,-10.70,-10.70,-12.85,-10.58,-1.55
-2.48,-2.77,-2.37,-6.69,-8.33,-10.43,-9.98,-11.32,-11.32,-9.98,-9.65,-11.27,-10.52,-9.59,-3.12,-2.38
-1.28,-6.78,-6.88,-8.49,-3.97,-6.09,-4.44,-6.17,-7.96,-6.37,-7.00,-8.06,-10.54,-9.96,-4.07,-8.11
NA,NA
>chr5:172383303-172383353
NA,NA,-9.96,-9.57,-10.44,-11.35,-9.26,-7.00,-3.97,-8.49,-7.10,-8.65,-7.85,-3.55,-8.18,-9.44
-4.88,-1.39,-6.51,-6.98,-3.20,-10.31,-10.25,-11.32,-11.32,-9.98,-9.65,-12.37,-13.87,-12.63,-10.45,-9.05
-6.70,-3.36,-4.49,-7.56,-7.79,-6.96,-3.81,-4.03,-9.59,-10.52,-11.27,-9.65,-9.98,-11.27,-7.66,-8.23
NA,NA
>chr5:172412471-172412521
NA,NA,-7.71,-6.88,-7.00,-3.06,-7.83,-3.11,-8.11,-6.43,-6.32,-3.52,-10.15,-11.18,-11.18,-10.15
-3.52,-6.09,-3.34,-2.98,-3.12,-9.59,-10.52,-11.27,-9.65,-9.98,-11.32,-10.70,-12.85,-10.58,-1.47,-3.36
-10.60,-11.93,-11.93,-11.94,-7.17,-8.93,-10.45,-12.63,-13.87,-11.89,-7.21,-5.96,-4.69,-9.32,-12.85,-11.68
NA,NA
>chr5:172412624-172412674
NA,NA,-9.21,-12.85,-12.03,-7.17,-8.00,-8.16,-3.05,-7.50,-6.36,-10.28,-12.85,-10.71,-3.46,-10.30
-8.01,-1.47,-3.68,-9.59,-11.76,-13.87,-12.37,-9.65,-9.98,-11.32,-11.32,-10.52,-10.82,-7.40,-8.00,-8.16
-3.97,-8.10,-11.58,-9.98,-11.61,-6.84,-1.60,-3.79,-7.68,-4.52,-7.10,-6.43,-8.28,-7.48,-11.94,-11.93
NA,NA
>chr5:172412634-172412684
NA,NA,-12.85,-10.71,-3.46,-10.30,-8.01,-1.47,-3.68,-9.59,-11.76,-13.87,-12.37,-9.65,-9.98,-11.32
-11.32,-10.52,-10.82,-7.40,-8.00,-8.16,-3.97,-8.10,-11.58,-9.98,-11.61,-6.84,-1.60,-3.79,-7.68,-4.52
-7.10,-6.43,-8.28,-7.48,-11.94,-11.93,-11.18,-9.61,-4.88,-1.33,-9.21,-11.93,-10.55,-3.46,-8.51,-9.57
NA,NA
>chr5:173120010-173120060
NA,NA,-6.12,-1.30,-1.38,-7.34,-8.12,-7.82,-6.53,-9.91,-10.25,-11.27,-9.65,-9.98,-11.27,-9.65
-9.70,-11.94,-8.23,-7.82,-6.53,-9.91,-10.25,-11.27,-9.65,-9.98,-11.32,-10.44,-11.35,-10.22,-10.82,-10.52
-11.58,-8.10,-6.07,-10.74,-10.83,-7.21,-5.96,-4.33,-8.98,-10.52,-11.27,-9.65,-9.70,-11.94,-10.17,-11.69
NA,NA
>chr5:175764941-175764991
NA,NA,-3.60,-1.47,-8.01,-10.24,-5.98,-10.28,-13.36,-11.76,-9.02,-6.05,-6.62,-2.40,-10.15,-9.43
-9.02,-6.15,-9.91,-12.27,-14.89,-13.29,-12.37,-9.65,-9.98,-11.58,-6.12,-1.22,-2.76,-3.85,-9.71,-9.16
-1.33,-5.29,-9.67,-10.25,-11.32,-11.32,-10.52,-9.02,-6.05,-6.36,-0.70,-2.20,-2.20,-1.28,-6.78,-8.12
NA,NA
>chr5:175764992-175765042
NA,NA,-10.09,-12.76,-12.78,-5.42,-7.10,-5.95,-10.24,-8.18,-3.46,-10.59,-10.45,-5.42,-7.10,-6.55
-8.13,-7.37,-6.07,-10.83,-11.18,-12.20,-11.27,-9.65,-9.98,-11.32,-11.32,-12.20,-12.20,-11.34,-7.55,-3.97
-7.44,-6.98,-3.22,-6.38,-0.44,-4.88,-10.09,-13.16,-16.51,-14.89,-12.63,-11.61,-8.26,-3.97,-7.55,-10.83
NA,NA
>chr6:1325423-1325473
NA,NA,-1.72,-3.36,-10.60,-10.33,-10.31,-2.70,-6.32,-5.95,-10.81,-13.16,-16.51,-16.51,-14.68,-10.71
-3.55,-8.23,-7.66,-11.27,-12.20,-12.20,-11.27,-9.65,-9.98,-11.58,-8.10,-6.07,-10.45,-10.59,-2.40,-6.10
-4.81,-1.39,-6.87,-11.61,-12.63,-13.87,-12.37,-9.65,-9.98,-11.58,-6.12,-1.30,-1.38,-6.36,-6.08,-6.75
NA,NA
>chr6:1325439-1325489
NA,NA,-7.66,-11.27,-12.20,-12.20,-11.27,-9.65,-9.98,-11.58,-8.10,-6.07,-10.45,-10.59,-2.40,-6.10
-4.81,-1.39,-6.87,-11.61,-12.63,-13.87,-12.37,-9.65,-9.98,-11.58,-6.12,-1.30,-1.38,-6.36,-6.08,-6.75
-0.53,-2.48,-1.88,-0.14,-9.21,-14.68,-13.79,-10.28,-6.36,-7.50,-3.05,-7.55,-11.34,-9.98,-11.61,-6.84
NA,NA
>chr6:6437397-6437447
NA,NA,-10.91,-9.26,-8.12,-5.42,-11.29,-9.80,-4.69,-7.00,-8.57,-9.40,-10.91,-10.59,-2.40,-6.62
-6.08,-7.10,-3.96,-7.81,-3.82,-8.51,-10.54,-9.65,-9.98,-11.32,-11.32,-10.52,-10.82,-10.22,-11.35,-10.65
-8.10,-3.90,-8.11,-6.37,-9.02,-9.43,-10.15,-3.52,-6.32,-5.95,-10.83,-9.43,-8.98,-4.33,-7.00,-7.04
NA,NA
>chr6:9139795-9139845
NA,NA,-10.70,-11.32,-12.20,-12.20,-11.34,-7.55,-4.26,-10.21,-9.90,-3.80,-3.73,-7.60,-8.32,-6.96
-3.81,-4.03,-9.59,-11.76,-14.89,-13.29,-12.37,-9.65,-9.98,-11.58,-8.10,-3.97,-8.21,-7.88,-8.95,-10.43
-12.63,-14.89,-13.16,-10.55,-3.52,-6.32,-6.55,-8.13,-7.37,-6.05,-6.36,-0.44,-4.88,-9.61,-11.18,-11.18
NA,NA
>chr6:13667542-13667592
NA,NA,-10.54,-9.65,-12.63,-14.89,-16.51,-13.79,-12.03,-10.17,-13.05,-14.47,-13.29,-12.37,-8.06,-6.69
-3.12,-2.54,-2.54,-3.12,-8.98,-10.52,-11.27,-9.65,-9.98,-11.58,-8.10,-6.07,-12.78,-14.47,-13.16,-10.55
-3.52,-6.69,-3.60,-1.60,-6.84,-7.69,-7.88,-8.36,-5.43,-1.48,-9.21,-14.68,-13.79,-9.32,-3.85,-2.98
NA,NA
>chr6:17086667-17086717
NA,NA,-8.16,-8.16,-4.26,-9.96,-9.57,-11.32,-12.20,-11.93,-11.94,-7.17,-8.93,-7.88,-7.69,-8.26
-3.97,-8.16,-8.16,-3.90,-7.81,-3.62,-7.03,-11.61,-9.98,-11.58,-8.10,-3.97,-8.16,-6.96,-1.60,-3.79
-8.30,-8.23,-12.03,-13.79,-14.89,-12.27,-9.67,-5.70,-3.37,-8.98,-9.43,-10.83,-6.21,-7.04,-6.64,-1.54
NA,NA
>chr6:26595477-26595527
NA,NA,-4.26,-10.21,-9.71,-4.69,-7.00,-8.57,-8.16,-7.82,-6.21,-10.83,-10.01,-9.65,-12.37,-13.54
-13.05,-10.22,-10.82,-11.76,-14.89,-13.29,-12.37,-9.65,-9.98,-11.32,-11.32,-10.52,-9.02,-6.15,-7.32,-7.66
-11.27,-12.20,-14.95,-12.09,-10.81,-5.98,-10.28,-13.36,-12.63,-10.43,-8.95,-8.95,-8.95,-7.88,-8.93,-7.17
NA,NA
>chr6:27300410-27300460
NA,NA,-9.65,-9.98,-11.27,-7.14,-8.95,-8.33,-8.52,-10.22,-11.69,-11.70,-7.48,-8.28,-7.07,-10.28
-13.36,-12.63,-10.45,-8.21,-4.26,-9.96,-10.54,-9.65,-9.98,-11.32,-10.70,-12.85,-10.58,-1.47,-3.36,-10.88
-13.36,-12.63,-9.65,-11.27,-12.20,-12.20,-11.32,-11.32,-9.98,-9.65,-12.37,-12.85,-9.21,-1.33,-4.88,-9.44
NA,NA
>chr6:27300425-27300475
NA,NA,-12.63,-10.45,-8.21,-4.26,-9.96,-10.54,-9.65,-9.98,-11.32,-10.70,-12.85,-10.58,-1.47,-3.36
-10.88,-13.36,-12.63,-9.65,-11.27,-12.20,-12.20,-11.32,-11.32,-9.98,-9.65,-12.37,-12.85,-9.21,-1.33,-4.88
-9.44,-8.18,-3.22,-6.62,-2.40,-10.15,-9.43,-10.82,-7.10,-7.71,-5.39,-0.90,-5.54,-3.34,-2.98,-3.14
NA,NA
>chr6:30124318-30124368
NA,NA,-9.12,-3.55,-8.23,-7.66,-12.37,-13.87,-12.63,-10.45,-8.21,-4.20,-8.12,-9.26,-11.69,-11.70
-10.17,-11.69,-9.80,-3.85,-2.76,-1.22,-6.84,-11.61,-9.98,-11.32,-11.32,-12.20,-12.20,-11.32,-10.44,-11.35
-10.17,-11.94,-10.42,-10.82,-10.22,-10.91,-10.38,-6.07,-7.37,-8.13,-6.15,-7.37,-8.13,-7.12,-10.28,-13.79
NA,NA
>chr6:33599716-33599766
NA,NA,-3.05,-7.55,-11.34,-9.98,-10.43,-10.43,-9.98,-11.32,-10.70,-13.29,-14.68,-10.58,-1.56,-1.30
-6.12,-11.18,-12.85,-10.71,-3.55,-10.31,-10.25,-11.32,-11.32,-9.98,-11.61,-8.26,-4.24,-7.10,-6.53,-9.91
-10.33,-10.60,-3.36,-1.60,-6.12,-11.58,-12.20,-11.93,-11.94,-7.48,-7.71,-5.78,-3.37,-9.01,-9.26,-6.15
NA,NA
>chr6:36387033-36387083
NA,NA,-13.79,-14.68,-10.58,-1.47,-3.68,-8.11,-8.33,-10.43,-9.70,-10.92,-7.12,-9.91,-12.27,-13.36
-12.03,-7.17,-7.55,-10.83,-10.74,-6.07,-8.26,-11.61,-9.98,-11.58,-8.10,-6.07,-12.78,-13.54,-10.70,-10.44
-11.35,-9.26,-7.00,-3.52,-10.15,-10.01,-9.65,-10.51,-10.74,-6.07,-8.10,-11.58,-10.25,-9.91,-6.15,-7.00
NA,NA
>chr6:37857218-37857268
NA,NA,-7.00,-4.44,-6.09,-3.52,-10.30,-8.83,-4.26,-7.55,-11.89,-13.87,-11.76,-8.98,-2.37,-2.02
-1.44,-4.91,-9.67,-12.27,-14.89,-13.29,-12.37,-9.65,-9.98,-11.58,-8.10,-4.24,-7.10,-6.50,-6.62,-2.40
-10.30,-7.38,-1.33,-5.29,-7.65,-7.48,-3.37,-5.45,-6.75,-3.05,-7.55,-11.34,-9.98,-11.61,-6.84,-1.30
NA,NA
>chr6:37857312-37857362
NA,NA,-7.83,-3.31,-8.48,-7.25,-8.49,-3.82,-8.51,-10.31,-6.61,-3.62,-8.49,-7.10,-10.82,-10.42
-10.92,-5.98,-10.83,-11.18,-14.95,-13.87,-10.70,-11.32,-9.98,-9.65,-10.51,-10.74,-6.26,-10.21,-10.72,-10.17
-13.05,-12.76,-10.55,-3.46,-10.71,-12.85,-12.03,-8.23,-9.33,-9.40,-11.35,-10.51,-7.14,-7.69,-8.26,-6.07
NA,NA
>chr6:37857503-37857553
NA,NA,-8.30,-8.23,-2.70,-6.32,-6.55,-9.91,-12.27,-13.36,-10.28,-5.98,-10.38,-10.08,-8.86,-4.33
-6.69,-8.20,-8.26,-6.07,-12.78,-13.54,-10.70,-11.32,-9.98,-9.65,-10.51,-10.74,-5.42,-7.24,-3.34,-2.54
-2.54,-3.34,-5.54,-1.68,-5.43,-8.07,-8.16,-6.07,-12.78,-13.10,-10.28,-5.98,-10.81,-12.76,-13.05,-10.17
NA,NA
>chr6:37954791-37954841
NA,NA,-3.14,-10.60,-10.42,-9.02,-6.15,-9.91,-12.27,-13.87,-12.37,-7.66,-8.23,-2.78,-6.62,-3.06
-6.32,-6.08,-6.62,-2.40,-10.15,-11.18,-12.20,-11.32,-11.32,-9.98,-11.61,-6.84,-1.22,-2.34,-1.50,-9.16
-9.98,-5.98,-10.81,-13.16,-14.89,-12.63,-10.43,-10.43,-12.63,-13.87,-10.70,-9.57,-8.51,-3.46,-10.15,-10.01
NA,NA
>chr6:38229264-38229314
NA,NA,-12.20,-14.95,-13.36,-10.28,-7.12,-7.32,-8.88,-6.84,-1.30,-1.38,-6.36,-5.95,-10.81,-12.09
-12.63,-10.43,-8.30,-8.23,-3.55,-8.51,-10.54,-9.65,-9.98,-11.32,-11.32,-10.25,-10.31,-2.70,-6.69,-3.68
-3.80,-10.60,-11.93,-14.95,-14.89,-16.51,-13.29,-10.70,-10.44,-10.74,-6.26,-9.96,-10.54,-9.65,-9.70,-10.92
NA,NA
>chr6:38229419-38229469
NA,NA,-9.43,-9.43,-3.68,-1.72,-6.36,-5.95,-10.24,-7.38,-1.48,-5.43,-8.36,-10.45,-9.98,-11.32
-11.32,-12.20,-14.95,-14.89,-16.51,-13.29,-12.37,-9.65,-9.98,-11.58,-6.12,-1.22,-2.34,-1.23,-6.51,-7.44
-3.90,-7.81,-3.62,-7.03,-8.88,-7.63,-7.08,-7.08,-7.79,-8.23,-3.55,-10.71,-12.85,-11.89,-7.21,-5.43
NA,NA
>chr6:42515057-42515107
NA,NA,-7.56,-7.56,-5.70,-3.48,-7.33,-8.83,-8.65,-7.85,-2.70,-6.09,-2.47,-3.38,-5.01,-8.36
-10.45,-9.98,-11.58,-6.61,-3.20,-10.31,-10.25,-11.27,-9.65,-9.98,-11.58,-6.61,-3.73,-10.30,-7.38,-0.14
-1.88,-2.52,-3.12,-7.60,-8.13,-6.55,-6.32,-3.52,-10.15,-11.18,-14.95,-13.36,-10.88,-3.80,-3.73,-9.43
NA,NA
>chr6:51757649-51757699
NA,NA,-2.20,-0.70,-6.36,-6.36,-9.98,-9.12,-3.46,-10.30,-8.18,-3.46,-10.15,-9.46,-9.91,-6.53
-7.10,-4.52,-8.12,-6.88,-8.49,-3.62,-7.03,-11.61,-9.98,-11.58,-8.10,-6.07,-11.29,-9.80,-3.85,-2.98
-3.14,-10.88,-13.36,-12.63,-10.43,-8.95,-7.14,-10.54,-9.96,-4.48,-7.68,-3.41,-2.52,-2.77,-2.47,-7.24
NA,NA
>chr6:57290460-57290510
NA,NA,-11.27,-10.25,-9.67,-5.29,-0.44,-6.36,-6.08,-6.32,-3.52,-10.30,-8.01,-1.55,-2.76,-3.34
-6.09,-3.52,-10.55,-12.09,-14.95,-12.20,-11.27,-9.65,-9.98,-11.32,-11.32,-9.98,-11.61,-8.26,-3.90,-7.81
-3.97,-6.32,-6.08,-7.50,-3.05,-7.55,-11.34,-10.52,-9.02,-6.15,-8.13,-7.37,-6.05,-6.62,-2.54,-7.83
NA,NA
>chr6:57290595-57290645
NA,NA,-6.62,-6.08,-6.32,-2.70,-8.23,-8.30,-8.95,-7.69,-8.26,-4.24,-8.48,-6.58,-8.00,-8.12
-5.43,-1.48,-9.21,-14.68,-16.51,-13.29,-12.37,-9.65,-9.98,-11.32,-11.32,-12.20,-11.18,-10.83,-6.07,-9.02
-11.76,-14.89,-16.51,-16.51,-16.51,-13.16,-10.55,-3.46,-8.51,-10.31,-8.10,-4.24,-7.40,-5.00,-6.17,-7.96
NA,NA
>chr6:57440879-57440929
NA,NA,-6.26,-11.29,-9.80,-3.85,-2.98,-3.14,-10.75,-11.29,-6.26,-11.68,-14.68,-13.29,-10.70,-11.32
-12.20,-14.95,-14.89,-13.16,-10.55,-3.73,-6.61,-11.58,-9.98,-9.65,-11.27,-12.20,-12.20,-11.34,-7.21,-5.43
-1.54,-6.87,-7.69,-7.69,-6.87,-1.39,-4.88,-10.09,-12.09,-12.63,-10.43,-10.43,-9.98,-11.58,-5.77,-1.39
NA,NA
>chr6:57492063-57492113
NA,NA,-6.05,-6.62,-3.46,-7.81,-4.07,-10.21,-10.72,-8.23,-7.33,-3.48,-5.45,-5.75,-0.88,-6.64
-7.04,-6.82,-8.11,-3.11,-7.83,-3.22,-7.03,-11.61,-9.98,-11.32,-11.32,-12.20,-14.95,-13.87,-10.70,-10.70
-13.87,-12.63,-9.65,-10.54,-8.13,-1.48,-8.15,-4.14,-11.70,-10.17,-13.05,-13.10,-9.32,-4.69,-7.00,-8.57
NA,NA
>chr6:58146472-58146522
NA,NA,-10.92,-7.12,-9.91,-9.46,-10.15,-3.73,-6.38,-8.16,-3.97,-8.16,-8.07,-5.43,-1.48,-9.16
-9.71,-2.74,-5.70,-9.67,-12.27,-13.87,-12.37,-9.65,-9.98,-11.32,-10.70,-13.54,-12.78,-6.26,-10.21,-9.90
-3.36,-1.72,-6.36,-6.08,-6.75,-0.94,-3.36,-10.88,-12.85,-10.71,-3.22,-6.50,-0.53,-3.04,-3.97,-6.70
NA,NA
>chr6:73290353-73290403
NA,NA,-9.01,-10.15,-8.83,-9.33,-8.16,-7.33,-3.48,-5.20,-10.09,-11.93,-10.71,-3.46,-10.55,-13.16
-14.47,-13.05,-9.40,-9.33,-8.16,-8.48,-4.24,-8.26,-11.61,-9.98,-11.32,-10.70,-12.85,-10.58,-1.47,-3.68
-9.59,-9.43,-10.15,-3.52,-6.32,-6.43,-8.28,-7.10,-8.52,-8.06,-12.37,-13.29,-16.51,-16.51,-14.47,-13.05
NA,NA
>chr6:73290405-73290455
NA,NA,-2.74,-5.20,-10.09,-12.76,-12.78,-6.07,-8.26,-8.88,-8.23,-3.55,-8.51,-10.31,-6.61,-3.73
-10.55,-12.09,-12.63,-11.61,-8.26,-6.07,-10.74,-10.44,-11.32,-9.98,-9.65,-10.51,-11.35,-10.17,-11.94,-11.93
-12.20,-11.58,-8.10,-6.07,-12.78,-14.47,-13.79,-12.03,-7.17,-7.55,-11.34,-12.20,-11.18,-10.15,-3.46,-8.51
NA,NA
>chr6:75319506-75319556
NA,NA,-7.88,-8.36,-5.43,-1.54,-6.51,-6.98,-3.22,-7.83,-3.11,-7.81,-3.82,-8.51,-10.54,-9.65
-9.98,-11.58,-5.77,-1.23,-2.34,-1.22,-6.84,-11.61,-9.98,-11.58,-8.10,-3.97,-8.21,-10.45,-10.01,-9.61
-4.88,-1.33,-8.13,-10.54,-9.65,-12.63,-12.09,-10.81,-5.98,-10.92,-10.42,-9.02,-6.07,-10.38,-10.08,-7.68
NA,NA
>chr6:81230046-81230096
NA,NA,-9.26,-6.37,-8.11,-3.96,-7.79,-3.20,-2.98,-3.85,-9.32,-13.79,-14.47,-12.78,-5.23,-7.50
-6.08,-6.36,-1.20,-2.76,-4.03,-7.40,-4.24,-8.10,-11.58,-9.98,-11.61,-7.03,-3.73,-10.59,-10.91,-10.22
-8.52,-8.06,-12.37,-13.87,-12.63,-10.43,-8.95,-7.69,-7.03,-3.22,-7.83,-3.31,-7.40,-4.03,-2.76,-1.22
NA,NA
>chr6:82365505-82365555
NA,NA,-7.00,-8.33,-8.95,-7.14,-10.54,-8.51,-3.55,-8.23,-7.66,-11.27,-10.25,-9.91,-6.15,-9.26
-9.26,-6.15,-8.13,-7.37,-6.15,-9.91,-10.25,-11.32,-11.32,-9.98,-11.61,-7.03,-3.73,-10.15,-10.01,-11.61
-6.84,-1.60,-3.68,-9.43,-10.15,-8.83,-8.30,-3.74,-3.73,-8.11,-8.20,-7.03,-3.73,-10.59,-10.08,-7.68
NA,NA
>chr6:120524085-120524135
NA,NA,-7.50,-3.11,-7.81,-3.46,-6.62,-3.22,-8.51,-10.31,-5.77,-1.39,-4.88,-10.09,-12.09,-11.76
-10.82,-7.40,-7.55,-11.89,-13.87,-14.95,-12.20,-11.27,-9.65,-9.98,-11.32,-10.44,-11.35,-9.40,-8.57,-7.00
-5.00,-7.33,-8.23,-11.94,-10.42,-9.02,-6.37,-8.28,-7.25,-9.33,-8.83,-10.82,-10.52,-11.27,-9.65,-9.98
NA,NA
>chr6:132235668-132235718
NA,NA,-10.71,-3.22,-7.83,-3.11,-8.11,-6.37,-9.26,-9.43,-3.68,-1.60,-6.12,-10.31,-9.96,-4.26
-8.16,-8.16,-3.97,-8.16,-8.16,-6.07,-10.74,-10.51,-9.65,-9.98,-11.32,-10.70,-13.29,-14.47,-13.05,-9.40
-9.33,-8.16,-9.33,-8.16,-9.33,-8.16,-9.33,-8.16,-8.57,-6.64,-1.54,-6.51,-6.98,-3.73,-10.55,-13.16
NA,NA
>chr6:132235819-132235869
NA,NA,-8.33,-8.33,-7.00,-6.07,-10.81,-13.16,-14.68,-11.68,-4.48,-7.40,-5.00,-7.00,-7.04,-6.53
-7.81,-7.81,-6.53,-7.82,-8.83,-10.82,-10.52,-11.32,-11.32,-9.98,-9.65,-11.27,-12.20,-12.20,-11.58,-6.12
-1.22,-2.48,-2.77,-2.37,-7.48,-8.13,-7.12,-10.92,-9.70,-9.65,-10.51,-10.74,-6.26,-11.68,-12.85,-10.70
NA,NA
>chr6:145823718-145823768
NA,NA,-1.33,-4.81,-5.75,-0.44,-4.81,-6.10,-2.54,-6.38,-0.44,-4.81,-6.75,-3.31,-7.40,-4.03
-2.98,-3.20,-6.76,-1.38,-1.56,-8.92,-10.54,-9.65,-9.98,-11.32,-10.70,-13.29,-14.47,-12.41,-8.15,-1.68
-5.54,-3.34,-2.98,-3.41,-8.30,-8.12,-8.12,-4.52,-7.68,-3.41,-2.98,-3.34,-5.87,-1.20,-2.34,-1.50
NA,NA
>chr6:149010437-149010487
NA,NA,-1.32,-0.14,-8.13,-10.54,-7.14,-8.95,-8.95,-8.95,-8.95,-7.88,-8.93,-7.40,-8.65,-7.85
-3.20,-6.98,-6.54,-1.22,-2.34,-1.23,-6.87,-11.61,-9.98,-11.58,-8.10,-6.07,-10.45,-10.59,-3.52,-7.00
-9.26,-10.91,-9.91,-4.88,-0.44,-6.38,-3.22,-6.98,-6.98,-3.22,-6.62,-2.40,-10.59,-11.06,-9.91,-3.93
NA,NA
>chr6:151951510-151951560
NA,NA,-13.36,-12.27,-9.91,-7.12,-10.92,-9.70,-10.43,-8.33,-8.52,-7.40,-8.93,-7.88,-7.14,-10.54
-9.96,-6.26,-10.74,-10.51,-9.65,-9.98,-11.27,-9.65,-9.98,-11.32,-11.32,-9.98,-10.43,-10.43,-9.98,-11.32
-11.32,-9.98,-10.43,-8.33,-7.00,-6.05,-6.36,-0.70,-2.20,-1.93,-1.88,-0.14,-8.13,-9.57,-11.32,-9.98
NA,NA
>chr6:154708589-154708639
NA,NA,-3.06,-7.83,-3.31,-7.68,-3.74,-3.74,-8.30,-8.23,-11.94,-11.93,-14.95,-14.89,-13.29,-11.89
-7.55,-7.40,-8.52,-8.06,-10.51,-10.74,-6.07,-8.10,-11.58,-9.98,-9.65,-12.37,-13.29,-14.89,-11.76,-10.82
-7.40,-8.93,-10.45,-9.98,-11.58,-5.77,-1.23,-2.38,-3.12,-9.59,-11.76,-14.89,-13.79,-10.88,-3.36,-1.72
NA,NA
>chr6:161339699-161339749
NA,NA,-9.26,-7.34,-1.72,-3.36,-9.90,-9.12,-3.46,-10.59,-10.45,-6.26,-9.96,-9.57,-11.32,-12.20
-12.20,-11.32,-10.44,-10.83,-8.15,-1.54,-6.87,-11.61,-9.98,-11.32,-11.32,-12.20,-12.20,-11.32,-11.32,-10.25
-10.31,-3.20,-7.03,-11.61,-9.98,-11.32,-9.57,-8.13,-1.33,-5.39,-7.34,-3.11,-7.50,-6.05,-7.00,-8.42
NA,NA
>chr6:166773794-166773844
NA,NA,-8.98,-10.52,-11.32,-9.57,-8.92,-1.56,-1.30,-6.96,-8.07,-5.01,-2.37,-2.02,-2.37,-9.01
-9.01,-3.37,-5.20,-9.61,-11.18,-12.20,-11.27,-9.65,-9.98,-11.58,-8.10,-6.07,-12.78,-13.54,-11.18,-5.77
-1.54,-6.64,-7.11,-2.94,-2.42,-4.39,-9.61,-11.18,-12.20,-11.27,-8.06,-8.52,-7.10,-8.49,-3.82,-9.12
NA,NA
>chr7:1001092-1001142
NA,NA,-3.05,-7.55,-10.83,-11.35,-10.22,-10.82,-10.52,-11.32,-10.70,-13.29,-14.68,-10.58,-1.56,-1.30
-6.12,-11.58,-10.52,-9.02,-6.15,-9.91,-10.25,-11.32,-11.32,-9.98,-9.65,-11.27,-10.52,-10.82,-10.22,-13.05
-13.54,-12.37,-7.14,-7.14,-11.27,-10.25,-9.91,-6.15,-9.26,-9.26,-6.15,-9.91,-10.33,-10.92,-7.12,-7.32
NA,NA
>chr7:16694851-16694901
NA,NA,-6.61,-11.18,-13.29,-16.51,-16.51,-16.51,-14.68,-11.68,-6.26,-12.78,-12.76,-10.81,-6.07,-7.00
-8.06,-12.37,-13.87,-12.27,-10.31,-3.20,-7.03,-11.61,-9.98,-11.32,-11.32,-12.20,-12.20,-11.32,-10.70,-13.29
-14.68,-9.21,-0.14,-1.32,-2.37,-7.68,-12.41,-14.47,-13.79,-12.03,-10.17,-13.05,-13.54,-10.70,-11.32,-10.52
NA,NA
>chr7:16694886-16694936
NA,NA,-7.68,-12.41,-14.47,-13.79,-12.03,-10.17,-13.05,-13.54,-10.70,-11.32,-10.52,-8.98,-3.37,-5.20
-9.44,-8.01,-1.47,-3.68,-9.59,-10.52,-11.27,-9.65,-9.98,-11.58,-8.10,-6.07,-10.45,-10.38,-6.07,-7.00
-8.20,-8.26,-6.07,-12.78,-14.47,-16.51,-13.16,-10.55,-3.46,-10.71,-12.85,-12.37,-9.65,-9.70,-10.92,-5.98
NA,NA
>chr7:19998268-19998318
NA,NA,-16.51,-13.29,-12.37,-7.14,-8.95,-10.43,-9.70,-10.72,-3.45,-2.77,-2.52,-3.14,-10.60,-10.42
-10.82,-10.22,-11.69,-11.70,-10.17,-11.35,-10.51,-9.65,-9.98,-11.32,-10.44,-10.74,-5.42,-7.10,-5.95,-10.81
-13.16,-14.68,-9.21,-1.50,-2.38,-3.41,-7.89,-6.64,-1.48,-9.16,-9.71,-4.69,-8.86,-10.83,-10.83,-7.55
NA,NA
>chr7:39629202-39629252
NA,NA,-12.03,-7.17,-8.93,-10.45,-12.63,-12.09,-10.55,-2.40,-6.62,-6.05,-7.00,-8.06,-10.51,-10.74
-6.07,-8.26,-11.61,-9.98,-11.34,-7.55,-3.97,-8.10,-11.58,-9.98,-11.61,-7.03,-3.73,-10.55,-11.93,-10.71
-3.55,-8.23,-7.66,-11.27,-10.25,-9.67,-5.70,-3.37,-8.98,-10.52,-11.32,-11.32,-10.25,-9.67,-5.70,-3.37
NA,NA
>chr7:43909766-43909816
NA,NA,-8.26,-11.61,-9.98,-11.27,-9.65,-9.70,-10.72,-4.69,-5.96,-8.36,-8.06,-7.47,-5.70,-2.98
-7.24,-4.20,-7.55,-11.34,-12.20,-12.20,-11.27,-9.65,-9.98,-11.32,-11.32,-10.52,-10.82,-7.10,-8.28,-7.07
-10.28,-13.10,-13.15,-10.04,-3.36,-5.36,-10.09,-13.16,-16.51,-14.89,-12.63,-11.61,-6.84,-1.60,-3.36,-10.75
NA,NA
>chr7:43909916-43909966
NA,NA,-11.61,-9.98,-11.27,-7.66,-8.23,-3.20,-7.03,-7.69,-7.14,-12.37,-13.29,-14.89,-11.76,-8.98
-2.37,-2.77,-1.93,-2.20,-1.50,-8.13,-9.57,-11.32,-9.98,-9.65,-11.27,-9.98,-11.61,-8.26,-3.97,-8.16
-8.16,-3.97,-8.16,-8.07,-5.43,-1.48,-8.13,-10.54,-7.14,-7.69,-7.03,-3.22,-6.50,-0.83,-1.30,-6.84
NA,NA
>chr7:85815205-85815255
NA,NA,-10.43,-9.98,-11.27,-8.06,-8.52,-8.83,-9.33,-7.25,-8.49,-3.97,-7.00,-6.88,-8.49,-3.46
-6.10,-4.60,-1.76,-0.14,-9.21,-12.85,-12.37,-9.65,-9.98,-11.58,-8.10,-3.90,-7.34,-5.78,-3.37,-8.98
-10.52,-11.32,-9.57,-8.92,-1.47,-3.36,-10.75,-11.71,-9.91,-3.93,-1.91,-10.58,-14.68,-16.51,-16.51,-16.51
NA,NA
>chr7:86946991-86947041
NA,NA,-3.46,-10.71,-12.85,-12.03,-7.17,-8.93,-10.45,-9.98,-11.58,-8.10,-3.97,-8.21,-10.45,-10.01
-10.83,-6.07,-7.00,-8.42,-8.21,-3.97,-8.26,-11.61,-9.98,-11.32,-11.32,-10.25,-10.31,-2.78,-6.62,-3.06
-6.69,-3.60,-1.72,-5.87,-2.47,-2.42,-4.39,-9.61,-9.43,-10.82,-7.10,-8.49,-3.46,-6.62,-6.36,-10.22
NA,NA
>chr7:92328463-92328513
NA,NA,-11.29,-5.42,-7.24,-2.47,-2.77,-2.48,-1.20,-6.36,-6.55,-7.32,-7.66,-12.37,-13.87,-14.95
-14.95,-14.89,-13.29,-10.70,-10.44,-10.74,-6.07,-8.10,-11.58,-9.98,-9.65,-10.51,-10.74,-6.26,-9.96,-10.31
-8.10,-6.07,-10.45,-10.38,-6.21,-7.10,-4.24,-8.26,-8.88,-7.32,-6.55,-6.32,-3.06,-6.62,-2.54,-6.62
NA,NA
>chr7:92382391-92382441
NA,NA,-7.12,-10.28,-13.36,-14.95,-11.93,-11.94,-8.23,-7.82,-6.82,-7.96,-5.67,-1.48,-8.13,-10.54
-9.65,-9.98,-11.32,-9.57,-9.96,-6.26,-10.74,-10.51,-9.65,-9.98,-11.32,-10.70,-13.87,-14.95,-12.20,-11.27
-7.14,-8.95,-8.33,-8.11,-3.68,-1.47,-8.01,-10.24,-6.21,-7.04,-6.64,-1.68,-6.78,-8.12,-7.82,-6.21
NA,NA
>chr7:92382436-92382486
NA,NA,-6.21,-10.83,-10.01,-10.45,-8.21,-4.20,-7.10,-5.95,-10.24,-8.01,-1.47,-3.68,-8.11,-8.33
-8.33,-7.00,-6.15,-9.91,-12.27,-13.87,-10.70,-11.32,-9.98,-9.65,-10.51,-10.74,-6.26,-9.96,-9.57,-11.32
-9.98,-9.65,-12.37,-13.87,-11.76,-10.82,-7.10,-8.28,-6.82,-7.82,-8.23,-11.70,-4.14,-8.15,-1.68,-5.31
NA,NA
>chr7:99182560-99182610
NA,NA,-12.20,-11.93,-11.94,-7.48,-8.49,-3.46,-6.10,-4.60,-1.44,-2.02,-2.94,-7.11,-6.64,-1.68
-5.92,-3.68,-3.80,-10.88,-13.36,-14.95,-12.20,-11.27,-9.65,-9.98,-11.32,-10.44,-11.35,-10.17,-11.94,-9.70
-10.43,-8.30,-7.32,-6.53,-7.82,-8.23,-10.72,-10.21,-4.48,-7.40,-2.94,-2.02,-2.37,-5.89,-8.57,-6.58
NA,NA
>chr7:123354790-123354840
NA,NA,-10.44,-11.32,-9.98,-9.65,-12.37,-12.85,-9.21,-0.14,-1.32,-1.44,-4.60,-6.10,-2.78,-10.31
-10.33,-10.72,-3.85,-2.98,-3.12,-9.59,-10.52,-11.32,-11.32,-9.98,-9.65,-10.51,-10.74,-6.07,-8.26,-11.61
-9.98,-11.32,-10.70,-13.29,-14.89,-11.76,-9.59,-3.68,-1.60,-6.96,-8.16,-3.97,-7.44,-6.51,-1.39,-4.88
NA,NA
>chr7:123354797-123354847
NA,NA,-0.14,-1.32,-1.44,-4.60,-6.10,-2.78,-10.31,-10.33,-10.72,-3.85,-2.98,-3.12,-9.59,-10.52
-11.32,-11.32,-9.98,-9.65,-10.51,-10.74,-6.07,-8.26,-11.61,-9.98,-11.32,-10.70,-13.29,-14.89,-11.76,-9.59
-3.68,-1.60,-6.96,-8.16,-3.97,-7.44,-6.51,-1.39,-4.88,-10.09,-13.16,-16.51,-14.89,-14.95,-12.20,-11.58
NA,NA
>chr7:132738733-132738783
NA,NA,-13.87,-12.37,-7.66,-8.23,-3.20,-6.61,-10.31,-8.13,-0.14,-1.88,-2.52,-3.12,-9.43,-10.15
-10.22,-13.05,-14.47,-13.29,-12.37,-9.65,-9.98,-11.32,-11.32,-9.98,-9.65,-10.54,-9.96,-4.26,-8.21,-10.45
-9.70,-10.60,-3.36,-1.47,-8.01,-10.24,-6.07,-9.02,-10.52,-11.58,-8.10,-4.24,-7.68,-3.74,-3.74,-8.30
NA,NA
>chr7:143210093-143210143
NA,NA,-8.30,-10.43,-9.98,-11.32,-11.32,-10.52,-9.02,-6.05,-6.75,-0.83,-0.83,-6.50,-2.54,-6.62
-2.54,-6.62,-3.22,-10.71,-14.68,-13.29,-12.37,-9.65,-9.98,-11.32,-11.32,-12.20,-14.95,-14.89,-16.51,-13.29
-10.70,-11.32,-12.20,-14.95,-14.89,-13.29,-10.70,-10.70,-13.87,-11.76,-10.82,-7.40,-7.55,-10.31,-8.92,-1.56
NA,NA
>chr7:145787173-145787223
NA,NA,-10.83,-6.21,-7.82,-8.23,-10.72,-9.16,-1.50,-2.82,-2.99,-6.31,-7.78,-5.23,-10.74,-10.83
-7.55,-3.05,-7.83,-2.54,-6.62,-3.22,-6.61,-11.58,-9.98,-9.65,-11.27,-12.20,-11.93,-10.72,-2.74,-5.20
-10.09,-12.76,-12.78,-6.07,-8.26,-11.61,-9.98,-11.27,-7.66,-8.23,-2.70,-6.09,-3.34,-2.76,-1.55,-8.01
NA,NA
>chr7:158200926-158200976
NA,NA,-8.57,-7.00,-4.44,-6.09,-3.06,-6.38,-0.70,-2.38,-3.20,-6.76,-1.72,-3.68,-9.59,-10.52
-11.32,-10.70,-13.54,-13.05,-10.22,-10.82,-10.52,-11.32,-11.32,-9.98,-9.65,-12.37,-13.29,-14.89,-12.27,-9.91
-6.15,-9.26,-9.26,-6.07,-10.83,-10.01,-9.65,-12.37,-13.87,-14.95,-12.20,-11.32,-11.32,-9.98,-9.65,-10.54
NA,NA
>chr7:158200946-158200996
NA,NA,-10.52,-11.32,-11.32,-9.98,-9.65,-12.37,-13.29,-14.89,-12.27,-9.91,-6.15,-9.26,-9.26,-6.07
-10.83,-10.01,-9.65,-12.37,-13.87,-14.95,-12.20,-11.32,-11.32,-9.98,-9.65,-10.54,-8.51,-3.46,-10.59,-10.91
-9.40,-8.57,-7.00,-5.00,-7.40,-4.24,-8.26,-8.20,-8.11,-3.73,-3.73,-8.11,-8.33,-10.43,-12.63,-14.89
NA,NA
>chr8:23038968-23039018
NA,NA,-9.46,-9.91,-6.15,-7.00,-8.20,-6.84,-1.60,-3.36,-10.75,-11.69,-10.22,-8.65,-8.13,-6.15
-7.37,-7.85,-2.78,-6.62,-3.22,-8.51,-10.54,-9.65,-9.98,-11.32,-11.32,-9.98,-10.43,-10.43,-9.98,-11.34
-7.55,-6.58,-9.33,-8.23,-12.03,-13.10,-13.15,-10.39,-10.39,-13.15,-14.47,-13.16,-10.55,-3.46,-8.18,-10.24
NA,NA
>chr8:29624622-29624672
NA,NA,-8.06,-11.27,-12.20,-14.95,-14.89,-16.51,-13.29,-12.37,-9.65,-12.63,-12.09,-10.55,-2.40,-6.62
-3.22,-7.03,-8.88,-7.32,-6.15,-9.02,-10.52,-11.32,-11.32,-9.98,-9.65,-12.37,-13.54,-12.78,-5.23,-6.75
-5.45,-3.37,-6.69,-8.33,-10.43,-9.98,-11.32,-11.32,-12.20,-12.20,-11.32,-11.32,-10.52,-8.98,-3.12,-2.98
NA,NA
>chr8:30028014-30028064
NA,NA,-2.38,-3.12,-9.59,-11.76,-14.89,-13.16,-10.09,-5.20,-2.98,-7.24,-5.42,-10.74,-10.83,-7.55
-4.26,-10.21,-10.72,-10.17,-13.05,-13.54,-10.70,-11.32,-9.98,-9.65,-11.27,-12.20,-12.20,-11.27,-9.65,-9.98
-11.32,-11.32,-9.98,-9.65,-11.27,-10.52,-9.02,-6.15,-7.32,-7.66,-12.37,-12.85,-10.71,-3.82,-8.49,-6.88
NA,NA
>chr8:30028023-30028073
NA,NA,-7.24,-5.42,-10.74,-10.83,-7.55,-4.26,-10.21,-10.72,-10.17,-13.05,-13.54,-10.70,-11.32,-9.98
-9.65,-11.27,-12.20,-12.20,-11.27,-9.65,-9.98,-11.32,-11.32,-9.98,-9.65,-11.27,-10.52,-9.02,-6.15,-7.32
-7.66,-12.37,-12.85,-10.71,-3.82,-8.49,-6.88,-8.12,-4.20,-7.55,-11.34,-9.98,-9.65,-10.51,-11.35,-10.17
NA,NA
>chr8:43359681-43359731
NA,NA,-4.26,-8.21,-10.45,-12.63,-14.89,-16.51,-13.79,-10.28,-5.98,-10.83,-9.46,-9.51,-6.85,-9.62
-11.31,-10.51,-7.14,-7.14,-11.27,-12.20,-12.20,-11.32,-11.32,-9.98,-9.65,-12.37,-12.85,-11.68,-4.48,-7.10
-6.53,-7.81,-8.23,-3.55,-9.12,-10.72,-10.17,-11.35,-10.51,-7.14,-7.14,-12.37,-13.29,-14.89,-14.95,-12.20
NA,NA
>chr8:49542342-49542392
NA,NA,-5.78,-3.37,-6.69,-8.33,-8.33,-8.11,-3.73,-3.68,-7.79,-5.42,-12.78,-14.47,-13.16,-10.09
-4.39,-1.76,-0.14,-6.78,-9.26,-11.35,-10.51,-9.65,-9.98,-11.32,-10.44,-11.35,-10.22,-8.65,-7.85,-3.55
-8.51,-10.54,-7.14,-8.95,-10.43,-9.98,-11.58,-8.10,-3.97,-8.21,-8.42,-6.69,-4.33,-7.00,-7.89,-3.74
NA,NA
>chr8:68494873-68494923
NA,NA,-4.39,-9.44,-8.18,-3.55,-8.23,-7.79,-7.08,-7.08,-8.32,-7.37,-6.07,-10.83,-9.43,-9.02
-6.07,-10.83,-9.43,-9.02,-6.37,-8.11,-3.90,-8.10,-11.58,-9.98,-9.65,-11.27,-12.20,-14.95,-14.89,-16.51
-13.79,-12.03,-10.17,-11.35,-10.65,-6.12,-1.60,-3.60,-5.92,-1.68,-6.64,-8.57,-8.16,-9.33,-9.40,-13.05
NA,NA
>chr8:75514052-75514102
NA,NA,-3.82,-8.51,-10.31,-7.55,-7.40,-10.82,-10.52,-11.34,-7.55,-3.05,-7.50,-6.08,-5.31,-0.90
-4.81,-6.07,-0.94,-3.68,-9.59,-10.52,-11.27,-9.65,-9.98,-11.32,-11.32,-10.25,-9.91,-6.15,-7.00,-8.33
-10.43,-12.63,-13.87,-10.70,-9.57,-9.96,-4.48,-7.10,-6.21,-10.83,-10.01,-9.65,-12.37,-13.87,-12.27,-10.31
NA,NA
>chr8:77704733-77704783
NA,NA,-13.36,-12.03,-8.23,-9.33,-9.40,-11.35,-10.51,-9.65,-9.98,-11.27,-9.65,-9.98,-11.34,-7.55
-7.17,-11.70,-4.14,-8.86,-5.00,-7.40,-4.24,-8.10,-11.58,-9.98,-9.65,-12.37,-12.85,-10.71,-3.55,-10.31
-10.25,-11.27,-8.06,-6.69,-4.33,-8.86,-12.41,-13.54,-10.70,-11.32,-10.25,-9.91,-6.15,-9.02,-9.43,-10.15
NA,NA
>chr8:80700908-80700958
NA,NA,-8.83,-7.82,-6.53,-9.91,-10.33,-10.72,-3.45,-3.38,-7.68,-12.41,-13.54,-11.18,-6.61,-3.73
-10.55,-11.93,-11.68,-4.48,-8.48,-9.40,-11.35,-10.44,-11.32,-9.98,-9.65,-12.37,-13.29,-14.68,-9.21,-1.33
-4.88,-9.44,-8.18,-3.46,-10.59,-10.91,-9.26,-8.12,-4.20,-8.21,-7.88,-7.69,-7.03,-3.73,-10.15,-11.18
NA,NA
>chr8:80701013-80701063
NA,NA,-2.38,-0.70,-5.75,-4.81,-0.90,-6.78,-8.12,-9.33,-8.16,-8.30,-3.41,-2.98,-3.34,-5.54
-1.68,-5.43,-8.12,-8.84,-7.92,-10.39,-11.31,-10.51,-9.65,-9.98,-11.32,-9.57,-8.92,-1.47,-3.68,-9.59
-11.76,-12.09,-10.81,-6.07,-9.26,-10.15,-7.40,-8.93,-7.88,-7.14,-11.27,-12.20,-12.20,-11.32,-10.44,-10.74
NA,NA
>chr8:80701043-80701093
NA,NA,-11.76,-12.09,-10.81,-6.07,-9.26,-10.15,-7.40,-8.93,-7.88,-7.14,-11.27,-12.20,-12.20,-11.32
-10.44,-10.74,-6.26,-10.21,-9.90,-3.36,-1.60,-6.12,-11.58,-9.98,-9.65,-10.54,-8.92,-1.55,-2.48,-2.73
-2.81,-8.46,-8.08,-6.21,-10.81,-12.09,-12.63,-11.61,-7.03,-3.20,-10.31,-9.46,-10.15,-3.73,-6.38,-8.16
NA,NA
>chr8:92331487-92331537
NA,NA,-5.29,-7.47,-7.66,-10.54,-9.96,-6.26,-10.45,-9.91,-4.88,-1.39,-6.87,-8.20,-7.00,-6.15
-7.32,-8.88,-7.03,-3.73,-10.15,-11.18,-12.20,-11.27,-9.65,-9.98,-11.58,-6.61,-3.20,-8.23,-7.81,-7.12
-10.28,-12.85,-9.21,-0.14,-1.32,-2.37,-5.01,-8.36,-7.88,-7.14,-12.37,-13.87,-14.95,-14.95,-12.09,-10.81
NA,NA
>chr8:104108217-104108267
NA,NA,-12.63,-10.43,-8.30,-7.47,-5.29,-1.33,-9.21,-12.85,-12.03,-7.17,-8.93,-10.45,-9.98,-11.32
-11.32,-10.25,-9.67,-5.29,-1.33,-8.13,-10.54,-9.65,-9.98,-11.32,-11.32,-12.20,-14.95,-13.87,-12.37,-7.14
-7.14,-11.27,-12.20,-12.20,-11.34,-7.21,-5.96,-4.33,-8.98,-11.76,-13.87,-10.70,-11.32,-10.25,-9.67,-5.70
NA,NA
>chr8:107308571-107308621
NA,NA,-10.92,-7.12,-7.32,-7.66,-11.27,-10.52,-9.02,-6.15,-8.13,-7.37,-6.15,-8.13,-7.37,-6.15
-7.32,-8.88,-8.26,-3.97,-8.16,-8.16,-3.97,-8.10,-11.58,-9.98,-9.65,-11.27,-10.52,-9.02,-6.15,-7.32
-8.30,-10.43,-9.98,-11.58,-8.10,-3.97,-7.55,-11.34,-9.98,-10.43,-8.33,-8.52,-7.40,-8.93,-10.45,-9.70
NA,NA
>chr8:108596072-108596122
NA,NA,-9.65,-9.70,-11.94,-7.48,-8.49,-3.82,-10.71,-11.93,-10.55,-2.40,-6.10,-4.81,-0.90,-6.78
-6.49,-8.93,-8.42,-8.52,-10.22,-11.35,-10.51,-9.65,-9.98,-11.32,-10.44,-11.35,-10.17,-11.70,-11.69,-10.22
-8.65,-8.13,-7.12,-10.28,-13.79,-14.68,-9.21,-0.14,-2.62,-5.89,-7.11,-5.00,-7.00,-8.57,-6.58,-8.93
NA,NA
>chr8:109080650-109080700
NA,NA,-7.03,-7.69,-7.14,-10.51,-10.83,-8.86,-5.00,-7.40,-4.24,-8.16,-8.16,-4.26,-10.21,-10.72
-10.17,-11.35,-10.51,-7.14,-7.88,-8.21,-3.97,-8.10,-11.58,-9.98,-9.65,-11.27,-9.98,-10.43,-10.43,-9.98
-11.27,-8.06,-6.69,-4.33,-5.96,-8.36,-7.88,-7.14,-11.27,-12.20,-12.20,-11.32,-10.44,-11.35,-10.17,-11.94
NA,NA
>chr8:109080861-109080911
NA,NA,-7.40,-7.55,-11.34,-10.25,-9.91,-7.12,-9.98,-10.21,-6.26,-10.74,-10.44,-10.44,-11.35,-10.22
-10.82,-10.52,-11.58,-5.77,-1.54,-8.15,-10.83,-10.51,-9.65,-9.98,-11.32,-9.57,-8.13,-1.48,-6.64,-7.04
-6.50,-6.75,-0.53,-2.48,-1.88,-0.56,-5.77,-11.58,-10.25,-10.31,-3.20,-6.61,-11.58,-9.98,-11.61,-7.03
NA,NA
>chr8:111842775-111842825
NA,NA,-8.33,-7.00,-6.05,-7.50,-3.05,-8.21,-10.45,-9.98,-11.32,-9.57,-8.51,-3.55,-10.31,-10.25
-11.34,-7.21,-5.96,-5.00,-7.40,-4.24,-8.26,-11.61,-9.98,-11.58,-8.10,-4.24,-7.40,-2.94,-2.02,-2.37
-7.68,-10.83,-10.51,-9.65,-9.98,-11.27,-8.06,-6.69,-3.37,-5.78,-7.55,-6.17,-4.33,-6.69,-8.06,-10.51
NA,NA
>chr8:111842829-111842879
NA,NA,-7.14,-8.95,-8.95,-7.88,-8.21,-3.97,-7.44,-6.98,-3.22,-7.83,-5.23,-12.78,-13.10,-10.28
-7.12,-7.32,-8.88,-6.84,-1.30,-1.30,-6.84,-11.61,-9.98,-11.58,-8.10,-6.07,-10.74,-10.83,-7.55,-7.40
-8.65,-8.13,-7.12,-10.92,-11.93,-11.93,-10.92,-7.12,-9.91,-10.33,-11.94,-7.17,-7.55,-11.34,-9.98,-10.43
NA,NA
>chr8:117124797-117124847
NA,NA,-4.39,-10.09,-12.76,-12.41,-8.86,-4.69,-10.72,-10.42,-10.82,-7.10,-8.49,-3.97,-7.00,-9.26
-11.35,-10.65,-8.10,-6.07,-12.78,-13.54,-12.37,-9.65,-9.98,-11.32,-11.32,-10.25,-9.91,-6.55,-6.32,-3.97
-7.81,-4.07,-11.68,-12.85,-12.37,-9.65,-9.98,-11.27,-7.14,-7.88,-8.21,-4.26,-8.83,-9.44,-4.88,-1.33
NA,NA
>chr8:121391219-121391269
NA,NA,-10.45,-9.98,-11.58,-8.10,-3.90,-7.81,-3.97,-7.00,-9.26,-10.91,-10.59,-2.40,-6.62,-6.50
-7.82,-8.83,-10.82,-10.42,-10.60,-3.36,-1.60,-6.12,-11.58,-9.98,-9.65,-12.37,-12.85,-10.71,-3.82,-8.49
-7.10,-8.52,-8.42,-8.21,-3.05,-7.78,-6.72,-6.72,-6.80,-3.46,-7.81,-3.96,-7.24,-2.47,-3.38,-5.01
NA,NA
>chr8:121637953-121638003
NA,NA,-14.68,-13.29,-10.70,-10.70,-12.85,-10.58,-1.47,-3.36,-10.75,-11.69,-9.40,-9.33,-8.23,-11.94
-9.70,-11.61,-6.87,-1.39,-5.39,-7.34,-3.90,-8.26,-11.61,-9.98,-11.58,-6.12,-1.60,-3.79,-7.68,-4.48
-9.96,-9.57,-11.32,-12.20,-11.93,-10.60,-3.80,-3.73,-9.59,-10.52,-11.32,-10.44,-11.35,-9.26,-7.34,-1.20
NA,NA
>chr8:121745196-121745246
NA,NA,-8.65,-7.85,-2.70,-7.00,-9.26,-11.69,-10.75,-3.80,-3.80,-9.90,-9.16,-1.33,-4.81,-6.07
-0.94,-3.36,-10.60,-9.70,-10.43,-10.43,-9.98,-11.27,-9.65,-9.98,-11.58,-6.61,-3.62,-8.04,-6.17,-4.33
-8.98,-11.76,-14.89,-13.16,-10.81,-6.07,-9.02,-10.52,-11.58,-6.61,-3.73,-10.59,-10.45,-5.42,-8.12,-9.26
NA,NA
>chr8:125486699-125486749
NA,NA,-10.52,-8.98,-2.37,-2.77,-2.48,-0.53,-6.50,-3.22,-6.61,-11.58,-9.98,-9.65,-12.37,-13.29
-14.47,-13.15,-10.04,-3.97,-3.04,-1.22,-6.12,-11.58,-9.98,-9.65,-11.27,-12.20,-14.95,-14.89,-13.79,-10.28
-7.12,-7.81,-7.56,-4.49,-3.15,-4.25,-4.25,-3.15,-5.36,-9.44,-8.01,-1.47,-3.79,-7.89,-6.56,-4.29
NA,NA
>chr8:126526361-126526411
NA,NA,-4.24,-7.68,-3.41,-2.38,-1.50,-7.38,-10.30,-2.40,-6.62,-6.05,-7.00,-8.20,-7.03,-3.22
-7.83,-5.23,-11.29,-10.22,-7.12,-9.91,-10.25,-11.32,-11.32,-9.98,-9.65,-10.54,-8.92,-1.56,-1.30,-6.12
-11.58,-9.98,-11.61,-7.03,-3.20,-7.85,-7.60,-3.73,-3.80,-10.88,-13.79,-14.89,-14.95,-12.20,-11.32,-10.70
NA,NA
>chr8:128181977-128182027
NA,NA,-6.26,-10.74,-10.65,-8.10,-3.97,-8.16,-6.19,-1.54,-5.43,-7.21,-11.34,-9.98,-11.61,-7.03
-3.73,-10.59,-10.45,-6.07,-8.16,-8.16,-3.97,-8.26,-11.61,-9.98,-11.58,-5.77,-1.54,-5.43,-8.07,-8.16
-6.07,-10.45,-10.59,-3.73,-7.03,-11.61,-9.98,-11.34,-7.21,-5.43,-1.54,-6.19,-8.16,-3.97,-8.26,-11.61
NA,NA
>chr8:128182000-128182050
NA,NA,-9.98,-11.58,-5.77,-1.54,-5.43,-8.07,-8.16,-6.07,-10.45,-10.59,-3.73,-7.03,-11.61,-9.98
-11.34,-7.21,-5.43,-1.54,-6.19,-8.16,-3.97,-8.26,-11.61,-9.98,-11.58,-5.77,-1.54,-5.43,-8.07,-8.16
-6.07,-10.74,-10.65,-8.10,-3.97,-8.16,-6.19,-1.54,-5.43,-7.21,-11.34,-9.98,-11.61,-7.03,-3.73,-10.59
NA,NA
>chr8:131390391-131390441
NA,NA,-3.80,-3.74,-7.68,-4.48,-11.68,-14.68,-13.79,-10.28,-5.98,-10.81,-12.09,-12.63,-10.43,-8.33
-8.11,-4.03,-4.13,-4.55,-7.97,-10.83,-10.44,-11.32,-9.98,-11.61,-8.26,-3.97,-8.16,-8.16,-4.24,-7.68
-3.41,-2.38,-1.23,-6.19,-8.16,-4.26,-9.96,-9.57,-11.32,-9.98,-11.61,-6.87,-0.56,-2.62,-5.89,-7.11
NA,NA
>chr8:131390497-131390547
NA,NA,-7.69,-8.26,-6.07,-10.74,-10.44,-11.32,-10.52,-8.98,-4.33,-7.00,-7.89,-3.74,-3.80,-10.60
-11.93,-11.18,-9.61,-4.88,-1.33,-9.21,-12.85,-10.70,-11.32,-9.98,-9.65,-12.37,-12.85,-10.58,-1.47,-3.36
-9.90,-10.21,-4.48,-7.10,-6.82,-8.11,-3.96,-7.10,-6.55,-8.13,-7.37,-6.07,-10.83,-9.43,-9.02,-6.15
NA,NA
>chr8:131577302-131577352
NA,NA,-13.05,-14.47,-13.16,-10.81,-6.07,-7.37,-7.85,-2.78,-6.62,-3.22,-6.61,-11.18,-13.87,-14.95
-11.93,-10.92,-5.98,-10.81,-12.76,-12.78,-6.07,-8.10,-11.58,-9.98,-9.65,-11.27,-12.20,-14.95,-13.36,-10.88
-3.36,-0.94,-6.07,-4.60,-1.76,-0.14,-5.92,-3.20,-2.52,-2.77,-2.37,-9.01,-10.15,-7.10,-8.28,-6.82
NA,NA
>chr8:134630660-134630710
NA,NA,-1.30,-6.12,-11.58,-9.98,-10.45,-8.93,-6.49,-7.00,-3.52,-10.30,-8.01,-1.55,-2.34,-1.23
-6.87,-8.20,-7.00,-6.05,-6.75,-0.83,-1.30,-6.12,-11.58,-9.98,-9.65,-10.54,-8.92,-1.56,-1.56,-8.92
-10.31,-6.12,-1.30,-1.30,-6.12,-11.58,-9.98,-9.65,-10.54,-8.51,-3.46,-10.30,-8.01,-1.56,-1.38,-5.87
NA,NA
>chr8:134630673-134630723
NA,NA,-1.23,-6.87,-8.20,-7.00,-6.05,-6.75,-0.83,-1.30,-6.12,-11.58,-9.98,-9.65,-10.54,-8.92
-1.56,-1.56,-8.92,-10.31,-6.12,-1.30,-1.30,-6.12,-11.58,-9.98,-9.65,-10.54,-8.51,-3.46,-10.30,-8.01
-1.56,-1.38,-5.87,-2.47,-3.38,-5.01,-8.12,-8.12,-5.01,-3.38,-2.37,-8.98,-9.43,-10.83,-6.07,-9.02
NA,NA
>chr8:134697921-134697971
NA,NA,-10.83,-11.35,-9.26,-7.00,-3.52,-10.59,-10.45,-6.26,-9.96,-10.31,-8.10,-3.97,-8.21,-10.45
-9.98,-11.58,-5.77,-1.39,-5.29,-9.67,-10.25,-11.27,-9.65,-9.98,-11.32,-10.44,-10.74,-6.26,-11.68,-14.68
-13.16,-10.81,-5.98,-10.92,-10.42,-9.59,-3.12,-2.38,-0.70,-6.36,-6.08,-7.10,-5.42,-12.78,-13.10,-10.88
NA,NA
>chr8:136789418-136789468
NA,NA,-10.22,-4.14,-8.15,-1.48,-9.16,-10.72,-10.17,-11.35,-10.83,-7.55,-4.26,-8.83,-10.24,-6.07
-7.00,-8.42,-8.21,-3.97,-8.16,-8.16,-3.97,-8.10,-11.58,-9.98,-9.65,-11.27,-9.98,-10.45,-8.93,-7.17
-11.70,-11.69,-10.22,-10.82,-9.43,-10.83,-6.07,-9.02,-10.52,-11.27,-9.65,-9.70,-11.94,-10.17,-13.05,-12.76
NA,NA
>chr8:138228474-138228524
NA,NA,-7.66,-7.47,-5.29,-0.90,-6.78,-9.26,-11.35,-10.51,-7.66,-8.23,-3.20,-6.61,-10.31,-9.96
-4.48,-8.48,-9.40,-11.35,-10.51,-9.65,-9.98,-11.27,-9.65,-9.98,-11.32,-10.44,-11.35,-9.26,-7.34,-1.72
-3.79,-7.68,-3.31,-6.75,-4.81,-1.33,-7.38,-10.24,-6.21,-7.04,-7.00,-4.33,-9.01,-9.01,-2.37,-2.02
NA,NA
>chr9:505716-505766
NA,NA,-6.69,-3.85,-4.13,-3.15,-5.07,-5.75,-0.03,-2.62,-5.33,-7.96,-6.43,-6.36,-1.20,-2.48
-2.77,-2.37,-7.48,-7.85,-3.55,-8.51,-10.54,-9.65,-9.98,-11.32,-10.70,-13.87,-12.63,-11.61,-8.26,-4.24
-7.40,-3.48,-5.70,-9.67,-9.46,-10.15,-3.73,-7.03,-11.61,-9.98,-11.58,-6.61,-3.62,-8.04,-5.33,-2.62
NA,NA
>chr9:505755-505805
NA,NA,-9.98,-11.58,-6.61,-3.62,-8.04,-5.33,-2.62,-0.14,-5.31,-6.55,-7.32,-8.06,-8.36,-5.01
-3.53,-2.92,-6.12,-6.32,-0.70,-2.34,-1.22,-6.12,-11.58,-9.98,-9.65,-10.54,-8.13,-1.33,-4.88,-9.44
-8.01,-1.56,-1.56,-8.92,-9.57,-11.32,-10.25,-9.91,-6.15,-7.37,-7.65,-5.70,-2.98,-6.09,-2.70,-7.85
NA,NA
>chr9:683721-683771
NA,NA,-8.51,-10.31,-8.10,-3.97,-8.21,-8.42,-6.69,-3.37,-5.70,-9.67,-10.25,-11.27,-9.65,-12.63
-12.09,-10.81,-5.98,-10.28,-13.36,-14.95,-12.20,-11.32,-11.32,-9.98,-9.65,-12.37,-13.54,-13.05,-10.22,-8.52
-8.33,-10.43,-9.70,-11.94,-10.17,-11.35,-10.51,-9.65,-10.01,-9.61,-4.88,-1.33,-9.21,-12.85,-12.37,-9.65
NA,NA
>chr9:683787-683837
NA,NA,-6.07,-7.37,-7.65,-5.29,-1.39,-6.51,-7.44,-3.97,-8.21,-10.45,-9.98,-11.58,-8.10,-4.24
-8.48,-8.16,-9.33,-9.40,-13.05,-13.54,-10.70,-11.32,-9.98,-9.65,-11.27,-12.20,-11.93,-10.60,-3.80,-3.73
-9.59,-11.76,-13.87,-10.70,-11.32,-12.20,-12.20,-11.58,-6.61,-3.20,-10.31,-10.25,-11.27,-8.06,-8.11,-3.73
NA,NA
>chr9:6428398-6428448
NA,NA,-12.85,-12.03,-10.17,-10.91,-10.59,-3.46,-10.71,-12.85,-11.89,-7.55,-3.97,-8.10,-10.65,-10.74
-6.26,-11.68,-11.93,-10.55,-3.46,-8.51,-10.54,-9.65,-9.98,-11.32,-11.32,-9.98,-10.43,-10.43,-9.98,-11.32
-10.44,-10.83,-8.15,-1.48,-9.21,-12.85,-10.70,-10.44,-11.35,-10.17,-11.70,-4.14,-8.15,-1.54,-6.87,-11.61
NA,NA
>chr9:6428424-6428474
NA,NA,-10.43,-10.43,-9.98,-11.32,-10.44,-10.83,-8.15,-1.48,-9.21,-12.85,-10.70,-10.44,-11.35,-10.17
-11.70,-4.14,-8.15,-1.54,-6.87,-11.61,-9.98,-11.32,-11.32,-9.98,-9.65,-11.27,-10.25,-10.31,-3.55,-10.71
-12.85,-10.70,-10.44,-10.74,-6.26,-9.96,-10.54,-9.65,-12.63,-13.87,-12.37,-8.06,-8.11,-3.73,-3.80,-10.75
NA,NA
>chr9:7042436-7042486
NA,NA,-10.22,-11.35,-10.51,-7.14,-7.88,-8.36,-5.96,-4.69,-10.72,-10.42,-9.02,-6.05,-6.62,-2.78
-7.85,-8.65,-10.22,-13.05,-14.47,-13.29,-12.37,-9.65,-9.98,-11.58,-6.12,-1.30,-1.30,-6.54,-6.98,-3.20
-10.31,-10.25,-11.32,-11.32,-10.52,-9.02,-6.07,-10.81,-12.76,-13.05,-10.17,-12.03,-13.36,-12.63,-11.61,-6.87
NA,NA
>chr9:68727049-68727099
NA,NA,-10.42,-11.94,-7.48,-8.49,-3.46,-6.62,-3.22,-8.18,-9.44,-4.88,-0.90,-5.54,-2.98,-5.20
-10.09,-13.16,-16.51,-14.89,-14.95,-12.20,-11.27,-9.65,-9.98,-11.32,-11.32,-12.20,-14.95,-14.89,-16.51,-16.51
-16.51,-13.16,-10.55,-3.73,-6.61,-10.31,-8.92,-1.56,-1.30,-6.12,-11.58,-9.98,-10.43,-8.33,-8.52,-7.40
NA,NA
>chr9:68727371-68727421
NA,NA,-5.75,-0.44,-4.81,-5.75,-0.88,-8.15,-4.14,-11.70,-7.17,-8.60,-8.16,-4.24,-7.40,-5.00
-5.96,-7.21,-11.34,-12.20,-14.95,-13.87,-12.37,-9.65,-9.98,-11.58,-6.12,-1.30,-0.83,-6.50,-3.22,-10.71
-12.85,-11.18,-5.77,-1.39,-4.81,-6.10,-2.40,-10.55,-13.16,-16.51,-14.89,-12.63,-10.45,-8.36,-5.43,-1.68
NA,NA
>chr9:69066074-69066124
NA,NA,-10.42,-11.94,-7.48,-8.49,-3.46,-6.62,-3.22,-8.18,-9.44,-4.88,-0.90,-5.54,-2.98,-5.20
-10.09,-13.16,-16.51,-14.89,-14.95,-12.20,-11.27,-9.65,-9.98,-11.32,-11.32,-12.20,-14.95,-14.89,-16.51,-16.51
-16.51,-13.16,-10.55,-3.73,-6.61,-10.31,-8.92,-1.56,-1.30,-6.12,-11.58,-9.98,-10.43,-8.33,-8.52,-7.40
NA,NA
>chr9:69066396-69066446
NA,NA,-5.75,-0.44,-4.81,-5.75,-0.88,-8.15,-4.14,-11.70,-7.17,-8.60,-8.16,-4.24,-7.40,-5.00
-5.96,-7.21,-11.34,-12.20,-14.95,-13.87,-12.37,-9.65,-9.98,-11.58,-6.12,-1.30,-0.83,-6.50,-3.22,-10.71
-12.85,-11.18,-5.77,-1.39,-4.81,-6.10,-2.40,-10.55,-13.16,-16.51,-14.89,-12.63,-10.45,-8.36,-5.43,-1.68
NA,NA
>chr9:70387193-70387243
NA,NA,-6.80,-3.46,-7.81,-3.96,-8.12,-6.88,-8.49,-3.97,-6.09,-4.44,-7.00,-8.57,-7.25,-8.25
-6.74,-4.29,-6.56,-7.11,-4.03,-2.76,-1.22,-6.12,-11.58,-9.98,-9.65,-10.51,-10.74,-5.42,-7.10,-5.95
-10.24,-8.01,-1.56,-1.30,-6.84,-11.61,-9.98,-11.32,-11.32,-9.98,-11.61,-7.03,-3.22,-6.38,-0.88,-5.43
NA,NA
>chr9:70387209-70387259
NA,NA,-6.56,-7.11,-4.03,-2.76,-1.22,-6.12,-11.58,-9.98,-9.65,-10.51,-10.74,-5.42,-7.10,-5.95
-10.24,-8.01,-1.56,-1.30,-6.84,-11.61,-9.98,-11.32,-11.32,-9.98,-11.61,-7.03,-3.22,-6.38,-0.88,-5.43
-8.07,-6.19,-1.39,-4.88,-10.09,-12.09,-11.76,-9.59,-3.73,-3.68,-6.69,-3.97,-8.04,-6.17,-4.69,-9.32
NA,NA
>chr9:72695057-72695107
NA,NA,-10.43,-8.33,-6.69,-2.37,-2.02,-1.03,-1.44,-4.91,-7.47,-7.66,-12.37,-13.87,-11.76,-9.02
-6.37,-8.11,-3.90,-8.10,-11.58,-12.20,-12.20,-11.32,-11.32,-9.98,-11.61,-7.03,-3.20,-10.31,-10.25,-11.32
-11.32,-9.98,-11.61,-8.26,-3.90,-7.81,-3.82,-8.18,-9.44,-4.88,-0.44,-6.38,-3.22,-8.18,-9.44,-4.39
NA,NA
>chr9:72695065-72695115
NA,NA,-7.47,-7.66,-12.37,-13.87,-11.76,-9.02,-6.37,-8.11,-3.90,-8.10,-11.58,-12.20,-12.20,-11.32
-11.32,-9.98,-11.61,-7.03,-3.20,-10.31,-10.25,-11.32,-11.32,-9.98,-11.61,-8.26,-3.90,-7.81,-3.82,-8.18
-9.44,-4.88,-0.44,-6.38,-3.22,-8.18,-9.44,-4.39,-2.42,-2.37,-7.48,-7.85,-2.78,-6.10,-4.81,-0.44
NA,NA
>chr9:73099818-73099868
NA,NA,-7.50,-3.11,-8.11,-6.43,-5.31,-1.28,-2.20,-1.93,-2.77,-2.37,-8.98,-10.52,-11.27,-7.14
-8.95,-8.95,-7.88,-8.93,-7.40,-10.82,-10.52,-11.27,-9.65,-9.98,-11.32,-10.44,-11.35,-9.40,-9.33,-8.23
-11.94,-11.93,-12.20,-11.58,-8.10,-6.07,-12.78,-14.47,-13.29,-10.70,-11.32,-9.98,-10.45,-8.21,-3.97,-8.10
NA,NA
>chr9:87732706-87732756
NA,NA,-11.76,-9.59,-3.68,-0.94,-6.75,-6.05,-9.02,-9.43,-10.83,-6.21,-7.82,-8.83,-8.52,-8.33
-10.43,-10.01,-10.83,-6.07,-9.02,-11.76,-13.87,-10.70,-11.32,-9.98,-9.65,-10.54,-9.96,-6.26,-10.74,-10.83
-7.55,-3.97,-8.16,-8.60,-7.17,-12.03,-13.79,-14.68,-10.71,-3.82,-7.81,-3.90,-8.10,-11.58,-12.20,-11.93
NA,NA
>chr9:98636450-98636500
NA,NA,-4.33,-8.98,-11.76,-14.89,-16.51,-13.29,-11.18,-5.77,-1.54,-5.43,-8.07,-8.16,-6.07,-12.78
-13.54,-11.89,-7.55,-3.97,-8.26,-11.61,-9.98,-11.27,-9.65,-9.98,-11.58,-6.12,-1.30,-1.56,-8.01,-10.24
-6.21,-7.10,-4.52,-8.12,-6.49,-7.55,-11.34,-10.52,-8.98,-4.33,-7.00,-7.04,-6.53,-7.32,-8.88,-6.87
NA,NA
>chr9:102669992-102670042
NA,NA,-7.00,-3.06,-7.83,-5.23,-10.45,-9.91,-4.39,-1.76,-0.56,-6.87,-11.61,-9.70,-10.60,-3.14
-2.38,-0.70,-5.75,-5.45,-3.37,-8.98,-10.52,-11.32,-11.32,-9.98,-9.65,-11.27,-12.20,-14.95,-14.89,-16.51
-16.51,-13.29,-11.89,-7.55,-7.40,-8.52,-8.42,-8.36,-5.96,-4.33,-6.69,-8.20,-6.84,-1.63,-3.87,-3.94
NA,NA
>chr9:102670055-102670105
NA,NA,-10.30,-8.83,-6.26,-10.74,-10.44,-11.32,-9.98,-10.43,-10.43,-9.98,-11.58,-8.10,-3.97,-8.21
-7.88,-7.14,-11.27,-9.98,-10.45,-8.21,-3.97,-8.26,-11.61,-9.98,-11.32,-10.44,-10.74,-5.42,-7.10,-5.95
-10.83,-11.18,-12.20,-11.34,-7.55,-3.97,-8.10,-10.65,-10.74,-6.26,-10.21,-10.72,-8.23,-7.82,-6.53,-9.91
NA,NA
>chr9:103059537-103059587
NA,NA,-4.14,-9.80,-4.69,-7.00,-7.89,-3.74,-3.80,-10.88,-13.79,-14.89,-14.95,-12.20,-11.32,-11.32
-12.20,-11.93,-11.94,-7.17,-8.93,-10.45,-9.98,-11.27,-9.65,-9.98,-11.32,-10.70,-13.29,-16.51,-14.89,-11.76
-8.98,-4.33,-6.17,-7.96,-7.07,-10.28,-13.79,-14.47,-12.78,-5.42,-7.79,-3.68,-3.80,-10.60,-11.93,-12.20
NA,NA
>chr9:124799187-124799237
NA,NA,-11.58,-6.61,-3.73,-10.59,-10.45,-6.07,-8.10,-11.58,-12.20,-12.20,-11.32,-11.32,-12.20,-14.95
-12.09,-10.55,-3.52,-7.00,-9.26,-11.35,-10.44,-11.32,-9.98,-9.65,-11.27,-10.52,-10.82,-8.83,-7.33,-3.48
-5.20,-10.09,-13.16,-14.68,-11.68,-4.07,-7.81,-3.62,-7.03,-8.20,-8.52,-10.22,-10.91,-9.91,-5.20,-2.74
NA,NA
>chr9:131888048-131888098
NA,NA,-8.10,-11.18,-13.87,-12.63,-9.65,-12.37,-13.87,-12.63,-10.45,-8.21,-4.26,-8.83,-9.80,-5.99
-7.08,-9.51,-10.33,-11.94,-10.17,-11.35,-10.51,-9.65,-9.98,-11.58,-6.12,-1.30,-1.30,-6.84,-11.61,-9.70
-11.94,-10.17,-11.35,-10.83,-7.21,-5.96,-4.33,-8.98,-10.52,-11.58,-5.77,-1.23,-2.38,-3.12,-9.59,-10.52
NA,NA
>chrX:65951515-65951565
NA,NA,-12.37,-13.87,-11.76,-8.98,-4.33,-5.96,-8.07,-8.16,-4.24,-7.10,-6.53,-9.91,-12.27,-14.89
-13.79,-12.03,-10.17,-13.05,-14.47,-13.29,-12.37,-9.65,-9.98,-11.58,-6.12,-1.30,-1.56,-10.58,-12.85,-10.70
-10.44,-11.31,-9.91,-3.93,-1.32,-6.75,-6.50,-7.10,-3.31,-6.75,-4.81,-1.39,-6.87,-11.61,-9.98,-11.58
NA,NA
>chrX:98051079-98051129
NA,NA,-14.89,-14.95,-12.20,-11.32,-9.57,-8.51,-3.46,-10.15,-11.18,-14.95,-14.89,-16.51,-13.29,-10.70
-11.32,-9.98,-10.45,-8.21,-4.26,-9.96,-10.54,-9.65,-9.98,-11.58,-8.10,-3.97,-8.16,-6.96,-1.60,-3.68
-9.59,-10.42,-11.94,-8.23,-8.30,-3.74,-3.80,-10.88,-13.36,-12.63,-10.43,-8.30,-8.23,-3.55,-10.71,-14.68
NA,NA
>chrX:122221467-122221517
NA,NA,-3.36,-10.75,-11.29,-5.23,-7.50,-6.50,-7.04,-5.89,-3.38,-3.45,-9.80,-4.14,-8.86,-5.00
-7.33,-8.23,-12.03,-12.85,-11.68,-6.26,-10.74,-10.44,-11.32,-9.98,-9.65,-10.54,-9.96,-4.48,-7.10,-6.82
-8.28,-6.88,-7.00,-3.06,-6.50,-0.83,-1.30,-6.54,-6.51,-1.39,-4.81,-5.75,-0.70,-2.38,-3.14,-10.88
NA,NA
>chrX:122221743-122221793
NA,NA,-3.22,-6.61,-11.58,-9.98,-11.61,-6.87,-1.54,-5.43,-8.07,-6.38,-3.62,-8.49,-7.48,-11.70
-11.29,-5.42,-7.79,-3.68,-3.73,-9.59,-10.52,-11.32,-11.32,-9.98,-11.61,-7.03,-3.62,-8.49,-7.10,-8.52
-8.42,-8.21,-4.20,-7.79,-3.68,-3.68,-6.69,-3.52,-10.55,-12.09,-12.63,-9.65,-11.27,-9.98,-11.61,-7.03
NA,NA
>chrX:139400442-139400492
NA,NA,-7.83,-3.06,-6.69,-3.68,-3.73,-9.43,-10.15,-7.40,-8.93,-8.42,-8.11,-3.68,-0.94,-6.75
-6.08,-5.31,-1.28,-2.34,-1.55,-8.92,-9.57,-11.32,-9.98,-11.61,-8.26,-6.07,-12.78,-13.10,-12.03,-10.17
-11.69,-10.75,-3.36,-0.94,-6.75,-6.05,-9.26,-9.43,-3.73,-3.80,-9.90,-8.63,-1.47,-3.68,-9.43,-9.01
NA,NA
