# Supplementary material for: Satb1 integrates DNA binding site geometry and torsional stress to differentially target nucleosome-dense regions
Source: Nat Commun. 2019 Jul 19;10:3221. doi: 10.1038/s41467-019-11118-8 (PMC6642133; doi:10.1038/s41467-019-11118-8)
Supplement: Supplementary file 10 — Source Data [file 41467_2019_11118_MOESM10_ESM.zip › Source data/GenomicData/DNAshape/dHD_open/phpnrb47Y.Roll]

>chr1:8234815-8234865
NA,6.33,-4.69,-2.49,6.25,0.20,-3.04,-6.04,5.18,-2.12,5.96,-2.55,-2.85,5.30,-4.50,7.08
-2.62,7.08,-4.50,5.30,-2.85,-2.62,8.09,-2.16,-3.92,7.31,-2.57,-5.21,-2.25,8.09,-3.08,-4.11
-2.44,6.80,-2.64,-2.85,5.46,-5.05,-0.80,-2.10,4.48,-2.44,-2.62,8.09,-2.16,-3.92,8.17,-0.95
NA
>chr1:8234835-8234885
NA,-2.86,8.09,-2.16,-3.92,7.31,-2.57,-5.21,-2.25,8.09,-3.08,-4.11,-2.44,6.80,-2.64,-2.85
5.46,-5.05,-0.80,-2.10,4.48,-2.44,-2.62,8.09,-2.16,-3.92,8.17,-1.71,-3.49,-6.42,-4.15,-3.71
5.91,-2.90,6.86,-2.47,-3.92,7.31,-2.47,-3.92,7.31,-2.47,-3.92,8.17,-0.94,-2.40,-5.58,-0.90
NA
>chr1:8234899-8234949
NA,-2.42,-3.51,-3.98,-0.76,4.70,-2.47,-4.94,4.21,-2.46,-2.66,-2.28,4.65,-1.31,-0.53,-3.08
-2.99,5.46,-4.45,-0.48,3.64,-3.16,-1.18,7.79,-1.91,-3.92,7.18,-3.40,-4.58,-4.20,-5.12,-1.25
7.73,-3.89,-1.14,-2.33,4.18,-3.56,-2.29,-2.71,5.47,-3.25,3.31,-2.03,-0.93,-2.23,-3.38,-1.78
NA
>chr1:21479146-21479196
NA,-3.46,-2.41,-3.71,-2.04,4.48,-5.22,-2.77,4.36,-0.82,2.77,-0.72,-2.47,5.81,-4.09,-1.91
6.67,-2.50,-2.66,-2.46,4.21,-4.95,-2.16,8.64,-2.16,-3.92,7.18,-2.95,-2.85,5.27,-5.52,-2.46
7.31,-5.17,-4.52,-3.16,-1.71,8.03,-3.12,4.73,-1.87,-1.76,3.46,-3.55,7.08,-2.81,6.86,-2.76
NA
>chr1:24223873-24223923
NA,-2.76,-2.38,6.17,-2.40,-3.06,6.00,-0.21,-4.45,5.36,-2.69,3.85,-2.83,-2.00,-4.02,-2.87
5.96,-2.05,3.67,-3.10,-1.71,-2.71,4.50,-4.95,-1.91,7.79,-1.09,-2.42,4.94,-3.72,-2.94,-3.49
4.12,-2.27,-1.98,4.52,-2.01,6.06,-4.09,-1.91,6.98,-1.23,-0.99,-1.66,-1.93,-2.83,-0.99,7.88
NA
>chr1:24223921-24223971
NA,-3.62,-4.55,-4.38,-1.89,4.51,-1.09,-2.41,-1.09,-3.41,-4.87,-3.25,-3.65,5.97,-2.73,-3.90
-5.07,-5.07,-5.07,-4.33,-5.06,-6.89,-2.25,8.64,-2.16,-3.92,7.31,-2.54,-5.16,-1.07,-1.19,-2.48
4.50,-4.94,-2.90,4.25,-1.23,4.68,-4.27,5.75,-2.85,-2.62,8.09,-2.16,-4.95,4.91,-1.46,-0.49
NA
>chr1:32537687-32537737
NA,-2.35,-3.51,6.17,-1.27,-2.88,-1.61,4.27,-2.02,5.96,-3.06,-2.90,-3.80,-2.67,-0.92,-1.43
5.88,-3.45,5.05,-1.92,-2.88,-2.12,3.63,-4.95,-2.16,8.64,-2.13,-5.47,4.77,0.27,-2.38,-4.16
-5.95,6.33,-4.11,-1.14,-2.33,4.38,-3.12,-1.09,7.79,-2.00,-5.85,-3.02,0.12,4.77,-6.00,-3.64
NA
>chr1:40435512-40435562
NA,-5.06,-5.63,-4.66,-5.07,-5.07,-5.07,-5.07,-3.90,-1.73,6.25,-2.02,3.84,-1.87,-1.21,-2.62
-3.46,-2.33,-2.65,6.79,-2.00,-5.21,-2.25,8.64,-2.16,-3.92,7.18,-3.40,-4.58,-3.25,-3.65,7.44
-2.13,-5.47,4.48,-1.92,-2.88,-1.61,4.78,-2.40,3.18,-1.88,4.26,-1.95,5.21,-4.19,5.19,-2.59
NA
>chr1:40435569-40435619
NA,3.40,-2.04,5.95,-3.86,5.21,-2.10,5.74,-2.71,7.08,-4.50,4.88,-2.81,-1.70,-1.55,4.36
-2.24,4.15,-0.83,-2.48,-2.96,-2.46,4.21,-4.95,-2.16,8.64,-2.13,-5.52,5.27,-2.85,-2.95,7.18
-3.92,-2.16,8.64,-2.25,-6.89,-5.06,-3.94,-2.65,0.27,5.34,-3.26,8.03,-1.71,-3.49,-5.77,-3.95
NA
>chr1:40435578-40435628
NA,-4.73,4.88,-2.81,-1.70,-1.55,4.36,-2.24,4.15,-0.83,-2.48,-2.96,-2.46,4.21,-4.95,-2.16
8.64,-2.13,-5.52,5.27,-2.85,-2.95,7.18,-3.92,-2.16,8.64,-2.25,-6.89,-5.06,-3.94,-2.65,0.27
5.34,-3.26,8.03,-1.71,-3.49,-5.77,-3.60,-3.42,-2.50,2.77,-0.81,-1.05,-3.18,-5.01,-3.50,-3.31
NA
>chr1:41619020-41619070
NA,-8.57,-3.68,-1.97,5.72,-1.97,-2.40,-5.58,-1.20,-1.15,-2.21,-1.79,2.56,-1.60,3.98,-2.44
5.71,-4.19,5.19,-2.46,-2.66,-2.50,6.67,-1.91,-4.95,3.63,-3.58,-4.11,-3.00,5.61,-3.03,-1.79
4.27,-2.01,6.06,-4.09,-1.91,6.79,-2.67,-1.21,-0.96,-3.58,-2.92,-2.52,3.06,-2.00,4.36,-1.93
NA
>chr1:49288830-49288880
NA,-1.41,-2.46,-2.66,3.87,-3.61,-4.29,-5.95,6.33,-5.95,-4.52,-3.94,-3.14,-0.66,-2.04,-3.67
-0.96,-1.67,-3.47,-3.96,-1.07,-1.25,6.98,-1.91,-4.95,3.63,-2.31,-3.12,4.35,-2.01,3.58,-2.66
-3.89,-3.19,-1.73,6.25,-2.02,4.27,-1.79,-3.13,4.55,-2.59,-2.01,-1.88,3.18,-2.00,4.78,-1.83
NA
>chr1:68960840-68960890
NA,6.33,-4.11,-2.16,-3.23,-3.31,5.96,-2.05,3.54,-2.95,-1.30,3.71,-3.02,-3.50,-5.01,-2.80
-0.66,-2.50,-5.62,-4.66,-3.90,-1.71,8.17,-3.92,-2.16,8.64,-2.25,-5.85,-3.72,-0.95,-1.31,4.41
-2.12,-3.13,2.78,-1.61,-1.98,4.52,-2.59,4.06,-1.42,-3.02,5.18,-2.35,-4.70,6.33,-5.95,-3.91
NA
>chr1:72027725-72027775
NA,-2.79,-3.73,2.70,-0.68,-1.86,-2.84,-2.12,-2.17,4.47,-4.16,5.82,0.13,-3.26,-3.12,-2.49
-5.08,-1.87,-1.61,2.42,-1.80,-2.45,6.67,-1.91,-3.92,7.31,-2.46,-5.47,4.48,-1.92,-4.37,-3.44
-3.53,7.26,-3.92,-2.16,7.18,-2.28,-5.12,-4.20,-4.87,-3.41,-0.59,-2.50,-4.31,-1.25,7.73,-3.54
NA
>chr1:72503470-72503520
NA,5.57,-2.12,6.25,-1.73,-3.90,-4.33,-4.67,-6.58,5.18,-2.12,5.53,-2.33,-5.04,4.12,-1.23
4.63,-3.43,-4.42,-2.26,-0.64,-1.23,6.98,-1.91,-4.95,3.63,-2.23,-3.12,4.38,-1.92,-1.07,-4.15
-3.43,-3.72,4.94,-3.72,-3.43,-4.00,-0.65,-0.81,2.59,-2.83,-1.23,-1.28,-4.08,7.33,-2.71,5.60
NA
>chr1:85997293-85997343
NA,-4.32,-3.51,-1.19,-1.61,-2.39,-2.56,4.50,-4.94,-2.65,6.06,-1.62,4.26,-1.85,3.84,-1.55
-1.70,-2.38,6.30,-2.70,-5.27,-2.57,7.31,-3.92,-1.91,7.79,-1.18,-3.13,2.90,-1.58,-1.87,-2.21
-2.41,-2.75,5.95,-3.31,-3.23,-2.28,-5.05,5.03,-2.66,-1.15,6.17,-3.51,-2.99,-5.34,-3.79,-2.42
NA
>chr1:85997379-85997429
NA,-1.30,-1.21,-2.48,5.47,-3.31,4.89,-2.75,-2.92,-3.73,-1.14,-2.04,-3.67,-0.65,-0.68,2.60
-2.69,-0.58,2.97,-2.02,5.68,-5.52,-2.13,8.64,-2.16,-3.92,8.17,-1.25,-4.33,-3.90,-2.25,-2.17
-1.15,3.77,-0.56,-3.49,5.80,-2.45,5.37,-2.69,4.03,-2.04,5.74,-2.90,6.86,-2.46,-5.04,3.59
NA
>chr1:85997468-85997518
NA,-3.28,7.17,-2.47,-3.92,8.17,-1.71,-3.19,-3.89,-2.59,6.29,-2.53,-5.27,5.18,-2.69,3.85
-2.83,-2.29,-3.43,4.63,-2.42,-2.23,3.63,-4.95,-1.91,7.79,-1.09,-2.42,6.23,-4.56,-3.42,-0.93
-1.27,-2.03,3.49,-5.58,-4.67,-3.94,-2.65,0.33,5.42,-3.61,-3.88,-1.83,2.74,-1.85,-2.21,-1.23
NA
>chr1:86020556-86020606
NA,-1.36,-1.68,-3.41,6.17,-1.27,-2.88,-1.31,4.76,-3.12,-2.04,3.79,-2.17,-1.85,4.89,-2.98
5.95,-2.10,5.65,-4.67,5.75,-2.85,-2.62,8.09,-2.16,-3.92,7.26,-3.53,-3.44,-4.31,-1.73,-1.48
4.91,-4.95,-2.16,8.09,-2.62,-2.44,4.96,-2.37,-1.83,-2.33,3.96,-3.61,-4.45,-6.11,4.12,-1.20
NA
>chr1:90639967-90640017
NA,7.88,-2.44,-4.39,-3.38,0.33,5.15,-2.27,-2.58,-2.28,4.65,-1.29,-0.99,-2.33,-1.16,-2.40
-3.83,-5.34,-3.25,-3.41,5.62,-3.02,-1.09,7.79,-1.91,-3.92,8.17,-1.25,-4.47,-3.83,-4.10,-1.83
4.46,-3.53,-3.87,-2.75,-3.98,-2.70,5.64,-0.83,-2.67,-1.35,-2.33,-2.92,-4.94,-3.79,-2.76,2.51
NA
>chr1:92208080-92208130
NA,-3.91,7.18,-3.40,-4.18,-2.92,-1.93,-0.68,2.60,-2.90,-1.71,-2.90,5.97,-1.94,-3.90,-4.36
-4.28,-3.98,-0.76,4.70,-2.52,-5.27,-2.57,7.31,-3.92,-2.16,7.18,-2.28,-4.47,-3.50,-2.75,4.89
-3.62,6.09,-5.95,-3.13,-1.17,6.98,-1.09,-3.02,5.18,-2.44,-5.85,-3.66,-0.78,-0.56,4.14,-4.03
NA
>chr1:100925065-100925115
NA,-0.89,4.51,-1.89,-4.38,-3.79,-3.05,4.28,-0.97,3.55,-1.64,-4.38,-4.55,-4.36,-3.90,-1.73
5.90,-4.31,-4.15,-6.42,-3.49,-2.73,7.18,-2.16,-3.92,7.31,-2.46,-5.47,4.48,-1.92,-2.88,-1.66
4.51,-1.32,-2.38,-3.40,3.82,0.39,-3.38,-4.39,-3.38,3.55,-1.93,-2.88,-1.92,4.48,-6.54,-4.21
NA
>chr1:102204055-102204105
NA,-2.40,5.15,-2.32,-2.58,-2.46,4.21,-6.20,-3.13,-0.96,5.90,-4.31,-2.94,-3.77,5.72,-1.79
5.96,-3.00,-4.58,-4.20,-5.12,-2.28,7.18,-2.16,-4.95,3.63,-2.23,-3.02,5.18,-2.44,-5.21,-2.00
6.98,-1.25,-0.95,-3.48,-4.56,6.23,-3.19,-2.33,-1.52,4.64,-2.67,-2.20,-2.68,-4.31,-2.28,5.72
NA
>chr1:119583354-119583404
NA,-2.45,5.60,-2.86,7.33,-5.95,-4.16,-2.38,0.27,4.77,-6.54,-4.67,-3.16,-2.73,7.18,-2.22
-5.16,-1.07,-1.66,-4.22,-4.33,-2.28,7.18,-2.16,-3.92,7.31,-2.54,-5.16,-1.07,-1.23,-2.63,4.83
-2.00,3.06,-2.52,-2.80,-3.29,7.44,-2.16,-3.92,7.31,-2.57,-5.21,-2.57,7.31,-4.38,-3.42,-0.88
NA
>chr1:119583369-119583419
NA,-5.81,-1.07,-1.66,-4.22,-4.33,-2.28,7.18,-2.16,-3.92,7.31,-2.54,-5.16,-1.07,-1.23,-2.63
4.83,-2.00,3.06,-2.52,-2.80,-3.29,7.44,-2.16,-3.92,7.31,-2.57,-5.21,-2.57,7.31,-4.38,-3.42
-0.93,-1.26,-1.99,3.25,-3.17,-3.87,-3.19,-1.73,6.25,-2.02,4.32,-2.73,-1.64,-3.23,4.08,-0.77
NA
>chr1:119583457-119583507
NA,-0.97,-2.61,4.35,-3.56,-2.58,-3.03,-1.50,-1.90,-0.99,-1.29,5.27,-1.31,-0.59,-3.14,-3.94
-4.67,-6.58,5.18,-2.10,6.06,-4.09,-2.47,7.31,-3.92,-2.16,7.44,-3.54,-2.33,-2.19,-4.31,-4.39
-5.66,-2.32,0.27,4.77,-5.47,-2.46,6.86,-2.90,5.91,-3.71,-4.15,-5.66,-2.32,0.27,4.77,-6.08
NA
>chr1:120560047-120560097
NA,7.32,-3.89,-0.68,-2.10,3.85,-2.48,-1.15,6.11,-3.06,-2.45,4.48,-1.55,-1.76,-2.83,-0.99
6.98,-1.94,-3.16,-5.06,-6.89,-2.57,7.31,-3.92,-2.16,8.64,-2.25,-5.85,-3.72,-1.52,-2.41,-1.41
5.32,-3.12,6.12,-3.19,-2.80,-1.96,-0.97,-1.76,2.74,-1.50,-2.96,2.90,-1.88,-2.01,-2.65,5.87
NA
>chr1:142952671-142952721
NA,-2.48,4.83,-1.98,2.67,-0.43,-2.14,-2.67,3.85,-2.10,-1.52,-5.74,-3.78,-3.94,-2.65,0.27
4.88,-4.33,-0.89,3.79,-5.47,-2.46,7.31,-3.92,-2.16,8.64,-2.25,-5.85,-3.02,0.12,4.77,-6.54
-3.29,-0.94,8.17,-4.38,-2.78,0.20,5.42,-3.06,-2.45,4.48,-2.10,-0.68,-4.21,6.31,-1.86,-1.24
NA
>chr1:144506898-144506948
NA,-3.91,8.17,-1.71,-3.19,-4.28,-4.42,-1.40,-2.25,3.49,-5.58,-4.45,-3.05,6.08,-2.12,3.06
-1.61,-2.34,5.31,-2.86,7.33,-4.70,-2.47,7.31,-3.92,-1.91,6.79,-2.75,-2.39,-1.61,-1.19,-3.51
-3.94,-4.52,-5.95,6.33,-4.11,-1.14,-2.33,3.68,-2.69,5.21,-4.00,8.03,-0.94,-3.68,-6.89,-2.38
NA
>chr1:144507063-144507113
NA,-3.58,3.64,-0.80,-5.05,-3.78,-3.94,-2.65,0.59,3.95,-3.23,-1.64,-2.73,4.96,-2.65,-3.12
-2.49,6.17,-2.59,-3.89,-3.19,-2.73,7.18,-2.16,-3.92,7.18,-2.95,-2.44,4.90,-1.50,-2.96,2.79
-0.98,4.17,-4.36,-0.74,5.51,-0.67,-5.13,-3.78,-3.16,-1.71,8.03,-3.26,5.34,0.27,-2.65,-4.32
NA
>chr1:144692935-144692985
NA,-2.29,6.17,-2.38,-3.50,-5.62,-2.50,-1.02,-3.75,-6.04,5.68,-2.28,4.00,-1.48,-2.66,5.03
-5.05,-1.36,-2.09,-1.41,4.75,-5.47,-2.13,8.64,-2.16,-3.92,7.31,-2.57,-6.89,-5.06,-3.16,-2.73
5.72,-2.73,-3.16,-4.67,-6.58,5.27,-2.87,-3.06,6.00,-0.52,-5.05,-3.42,-2.38,0.27,5.82,-4.44
NA
>chr1:145101115-145101165
NA,-2.01,-3.09,-0.81,3.42,-2.65,-3.16,-4.67,-6.58,5.27,-2.85,-2.62,7.53,-2.62,-2.44,4.90
-1.50,-2.95,3.94,-2.66,-2.91,-1.12,8.17,-3.92,-2.16,8.09,-3.08,-4.11,-3.58,4.72,-3.05,6.86
-2.54,-5.31,-1.52,-2.10,3.84,-1.85,4.60,-3.20,-2.77,-1.22,5.56,-3.10,-4.84,-6.89,-2.57,6.41
NA
>chr1:145107907-145107957
NA,-2.02,-1.03,4.15,-2.37,6.13,-3.02,-2.45,4.90,-1.61,-2.88,-1.59,4.00,-2.24,4.83,-2.94
-2.58,-2.07,-2.67,-2.68,4.21,-4.95,-2.47,7.31,-3.92,-2.16,7.18,-2.73,-3.90,-4.66,-6.42,-4.39
-4.37,-1.53,4.50,-1.83,-0.61,-3.14,-3.97,-3.89,-2.59,6.23,-3.02,-2.45,4.48,-2.10,-0.80,-5.19
NA
>chr1:145124269-145124319
NA,-3.24,5.34,0.27,-2.65,-4.69,-5.07,-4.33,-4.67,-6.58,5.27,-2.99,-3.46,-1.23,-0.68,2.67
-2.02,5.86,-4.45,-0.48,3.64,-3.16,-1.18,7.79,-1.91,-3.92,7.31,-2.57,-5.21,-2.00,6.98,-1.23
-0.99,-2.33,-1.16,-2.87,-4.30,-6.11,4.12,-1.23,4.28,-3.61,-3.55,-5.74,-1.98,-1.66,6.17,-1.41
NA
>chr1:145261306-145261356
NA,5.87,-2.65,-2.01,-1.88,2.90,-2.96,-1.50,2.74,-1.76,-0.97,-1.96,-2.80,-3.19,6.12,-3.12
5.32,-1.41,-2.41,-1.52,-3.72,-5.85,-2.25,8.64,-2.16,-3.92,7.31,-2.57,-6.89,-5.06,-3.16,-1.94
6.98,-0.99,-2.83,-1.76,-1.55,4.48,-2.45,-3.06,6.11,-1.15,-2.48,3.85,-2.10,-0.68,-3.89,7.32
NA
>chr1:145294728-145294778
NA,4.45,-1.28,-1.58,3.18,-2.00,4.78,-1.50,-2.95,3.54,-2.05,6.25,-1.14,-2.91,-2.66,3.94
-3.12,-2.31,5.04,-4.21,-1.14,-1.86,4.91,-4.95,-1.91,7.79,-2.44,-4.39,-3.41,-0.59,-2.04,-3.26
0.13,4.77,-6.00,-3.75,-0.98,-1.83,4.39,-0.41,-4.45,5.46,-3.06,-3.17,-2.40,-0.59,-1.25,6.26
NA
>chr1:145294828-145294878
NA,-6.11,-3.00,-3.23,-3.54,7.44,-2.13,-5.04,4.09,-1.85,-1.98,3.46,-1.88,-2.12,-2.51,-1.50
-1.98,-1.41,5.32,-3.12,6.12,-2.42,-1.09,7.79,-1.91,-3.92,8.17,-1.25,-5.12,-4.15,-3.71,6.23
-5.34,-4.29,-3.32,4.57,-1.35,-1.89,-1.87,4.73,-3.62,6.09,-5.95,-4.16,-3.25,-1.35,-1.67,-3.38
NA
>chr1:145563373-145563423
NA,2.46,-2.69,-0.66,3.09,-1.50,-2.96,2.79,-0.73,3.49,-1.98,-1.61,2.89,-2.76,-0.95,4.08
-3.94,-1.31,5.03,-2.88,-2.89,-1.12,8.17,-3.92,-1.91,6.67,-2.39,-1.85,4.09,-6.11,-4.45,-3.32
2.60,-0.70,-2.27,-4.65,-3.18,-3.51,5.48,0.20,-3.02,-5.91,-2.95,4.25,-1.23,4.93,-3.62,5.85
NA
>chr1:145711782-145711832
NA,5.54,-2.48,-1.19,-1.28,-3.90,5.80,-1.78,5.95,-2.49,-3.79,-4.87,-3.58,4.72,-2.95,5.74
-2.01,4.27,-1.79,-2.44,4.94,-2.42,-2.23,3.63,-4.95,-2.16,7.44,-3.71,-3.70,-1.67,-1.54,-3.46
-2.99,5.30,-4.00,8.03,-1.71,-3.49,-5.62,-2.50,-0.66,-3.14,-3.94,-3.78,-5.74,-1.98,-1.66,6.26
NA
>chr1:147917823-147917873
NA,-3.91,8.17,-1.71,-3.19,-4.28,-4.42,-1.40,-2.25,3.49,-5.58,-4.45,-3.05,6.08,-2.12,3.06
-1.61,-2.34,5.31,-2.86,7.33,-4.70,-2.47,7.31,-3.92,-1.91,6.79,-2.75,-2.39,-1.61,-1.19,-3.51
-3.94,-4.52,-5.95,6.33,-4.11,-1.14,-2.33,3.68,-2.69,5.21,-4.00,8.03,-0.94,-3.68,-6.89,-2.38
NA
>chr1:147917988-147918038
NA,-3.58,3.64,-0.80,-5.05,-3.78,-3.94,-2.65,0.59,3.95,-3.23,-1.64,-2.73,4.96,-2.65,-3.12
-2.49,6.17,-2.59,-3.89,-3.19,-2.73,7.18,-2.16,-3.92,7.18,-2.95,-2.44,4.90,-1.50,-2.96,2.79
-0.98,4.17,-4.36,-0.74,5.51,-0.67,-5.13,-3.78,-3.16,-1.71,8.03,-3.26,5.34,0.27,-2.65,-4.32
NA
>chr1:148345286-148345336
NA,-3.38,-1.67,-1.35,-3.25,-4.16,-5.95,6.09,-3.62,4.73,-1.87,-1.89,-1.35,4.57,-3.32,-4.29
-5.34,6.23,-3.71,-4.15,-5.12,-1.25,8.17,-3.92,-1.91,7.79,-1.09,-2.42,6.12,-3.12,5.32,-1.41
-1.98,-1.50,-2.51,-2.12,-1.88,3.46,-1.98,-1.85,4.09,-5.04,-2.13,7.44,-3.54,-3.23,-3.00,-6.11
NA
>chr1:148345386-148345436
NA,6.26,-1.25,-0.59,-2.40,-3.17,-3.06,5.46,-4.45,-0.41,4.39,-1.83,-0.98,-3.75,-6.00,4.77
0.13,-3.26,-2.04,-0.59,-3.41,-4.39,-2.44,7.79,-1.91,-4.95,4.91,-1.86,-1.14,-4.21,5.04,-2.31
-3.12,3.94,-2.66,-2.91,-1.14,6.25,-2.05,3.54,-2.95,-1.50,4.78,-2.00,3.18,-1.58,-1.28,4.45
NA
>chr1:149680845-149680895
NA,-3.38,-1.67,-1.35,-3.25,-4.30,-6.58,5.68,-2.28,3.85,-0.82,-3.69,7.33,-2.81,7.72,-1.71
-3.90,-4.66,-5.62,-3.58,-3.00,-5.31,-2.22,8.64,-2.16,-3.92,7.31,-2.46,-5.04,3.92,-2.17,-1.83
-2.71,3.20,-0.70,3.55,-1.41,-2.88,-1.27,6.94,-2.49,-4.69,6.33,-5.95,-4.16,-2.38,0.27,5.73
NA
>chr1:151167197-151167247
NA,-5.19,-0.80,-2.10,4.36,-2.40,3.18,-2.04,6.06,-4.56,-3.42,-0.78,-0.81,2.59,-2.83,-1.25
-1.54,-3.79,-4.46,-2.26,-0.64,-1.23,6.98,-1.91,-4.95,3.63,-2.31,-3.13,2.90,-1.88,-1.83,-2.56
2.41,-1.76,-0.93,-2.07,-2.78,5.07,-2.42,4.69,-2.30,-3.50,-2.82,-3.42,5.56,-1.35,-1.98,-2.95
NA
>chr1:155316764-155316814
NA,0.69,3.82,-3.40,-1.75,-0.64,-1.43,6.31,-3.79,-0.74,4.39,-1.79,-1.06,-2.73,-1.39,-1.07
-5.68,-2.82,0.20,6.25,-2.54,-5.27,-2.25,8.64,-2.16,-4.95,4.91,-1.43,-0.64,-1.75,-3.36,3.54
-2.04,6.06,-4.09,-2.47,6.87,-3.47,-0.82,3.64,-3.16,-1.18,7.79,-1.89,-5.47,3.79,-1.20,-4.75
NA
>chr1:156360878-156360928
NA,-1.66,-1.96,2.29,-0.64,-3.16,-2.52,4.22,-2.26,-2.39,6.67,-2.00,-5.21,-2.25,7.44,-3.54
-2.33,-2.13,-2.94,-0.95,3.82,-4.51,-2.13,8.64,-2.16,-3.92,8.17,-1.12,-2.89,-3.35,5.64,-2.81
4.00,-0.80,-4.63,-2.54,7.31,-3.92,-2.16,8.64,-2.13,-5.04,4.09,-1.85,-1.98,4.52,-2.59,3.24
NA
>chr1:156360892-156360942
NA,-3.37,-2.33,-2.13,-2.94,-0.95,3.82,-4.51,-2.13,8.64,-2.16,-3.92,8.17,-1.12,-2.89,-3.35
5.64,-2.81,4.00,-0.80,-4.63,-2.54,7.31,-3.92,-2.16,8.64,-2.13,-5.04,4.09,-1.85,-1.98,4.52
-2.59,3.85,-2.18,-2.11,3.36,-2.71,-1.83,-1.88,3.46,-1.98,-2.12,3.65,-2.37,-2.62,-1.98,-2.07
NA
>chr1:159749818-159749868
NA,-5.05,-4.33,-4.67,-6.54,4.77,0.13,-3.26,-2.04,-0.66,-2.87,-4.16,-5.95,6.09,-3.75,5.34
0.27,-2.38,-4.16,-5.34,6.23,-2.42,-1.09,7.79,-1.91,-3.92,8.17,-1.71,-3.90,-4.33,-5.06,-6.89
-2.25,7.44,-3.54,-2.15,-0.66,-3.14,-3.97,-4.28,-4.42,-1.40,-1.93,2.56,-2.11,5.86,-3.70,-2.39
NA
>chr1:159749930-159749980
NA,7.53,-3.08,-4.58,-4.20,-5.12,-1.48,5.97,-2.67,-1.21,-1.35,-3.25,-4.30,-5.58,3.64,-1.92
-1.77,3.71,-0.56,-3.67,6.33,-4.70,-2.47,7.31,-3.92,-2.16,7.18,-2.28,-4.31,-3.58,-3.00,-5.74
-3.78,-3.16,-2.65,2.60,-0.95,-1.86,-2.84,-2.12,-2.17,3.92,-5.04,-1.89,7.79,-0.99,-2.88,-1.77
NA
>chr1:159749976-159750026
NA,-2.06,4.59,-4.33,-0.89,3.90,-4.70,-1.19,-1.66,-4.22,-4.82,-2.95,3.42,-0.81,-3.09,-1.39
6.17,-3.51,-2.99,-5.34,-3.57,-1.12,8.17,-3.92,-2.16,8.09,-2.94,-4.02,-2.29,-3.03,-1.50,-2.08
-1.92,-0.81,2.93,-1.50,-2.96,2.90,-1.88,-2.12,-2.51,-1.06,-1.87,4.48,-2.65,-3.89,-4.36,-5.05
NA
>chr1:159750204-159750254
NA,-2.76,7.31,-3.92,-2.35,5.02,-3.58,-1.92,-3.02,-3.13,2.41,-1.98,-1.60,-3.58,5.46,-3.41
-3.25,-5.34,-4.55,-4.36,-3.90,-2.73,7.18,-2.16,-4.95,3.63,-3.58,-4.39,-3.79,-1.23,-0.81,2.77
-2.16,-2.27,3.84,-2.77,-5.22,4.77,0.27,-2.65,-4.69,-5.07,-4.33,-4.67,-6.54,4.75,-1.41,-2.02
NA
>chr1:160750548-160750598
NA,-5.22,4.12,-1.23,4.54,-3.49,-2.94,-4.31,5.90,-0.96,-3.13,-5.34,6.23,-2.42,-2.23,3.63
-5.42,-2.78,0.45,3.82,-3.16,-2.31,3.63,-4.95,-1.91,7.79,-1.09,-2.42,6.23,-4.56,-2.78,0.45
3.82,-3.16,-2.31,4.72,-3.05,6.81,-3.53,-3.20,-3.71,6.23,-4.08,-2.65,6.20,-2.37,4.02,0.69
NA
>chr1:160750600-160750650
NA,-2.76,6.86,-3.01,6.86,-2.57,-5.85,-3.02,0.45,3.82,-4.04,-3.06,-3.60,0.20,6.25,-2.11
-5.04,-0.93,-0.52,2.70,-2.84,-2.31,3.63,-4.95,-1.91,7.79,-1.09,-2.42,6.23,-4.09,-2.47,7.31
-3.92,-2.16,7.18,-2.28,-4.33,-3.90,-2.34,-1.88,2.90,-4.03,-3.79,-5.12,-1.25,7.72,-2.81,8.32
NA
>chr1:160750608-160750658
NA,3.56,-4.04,-3.06,-3.60,0.20,6.25,-2.11,-5.04,-0.93,-0.52,2.70,-2.84,-2.31,3.63,-4.95
-1.91,7.79,-1.09,-2.42,6.23,-4.09,-2.47,7.31,-3.92,-2.16,7.18,-2.28,-4.33,-3.90,-2.34,-1.88
2.90,-4.03,-3.79,-5.12,-1.25,7.72,-2.81,7.33,-3.69,-0.82,3.64,-2.99,-1.50,2.93,-0.81,-0.69
NA
>chr1:162627172-162627222
NA,-5.49,-4.55,-3.19,-1.94,6.98,-2.44,-4.87,-3.83,-2.40,-0.66,-1.69,-3.66,5.86,-2.52,3.58
-2.66,-3.17,-2.40,-0.66,-2.15,-3.42,7.26,-3.92,-2.16,8.64,-2.16,-4.95,4.50,-2.56,-2.39,-1.31
-1.95,-1.84,-1.88,-2.94,-0.81,3.42,-3.32,-4.29,-5.17,7.31,-2.57,-5.85,-3.02,0.39,5.15,-2.00
NA
>chr1:167634936-167634986
NA,-0.99,5.74,-4.10,-2.29,-2.90,6.79,-1.89,-5.47,4.48,-1.92,-2.88,-0.99,7.79,-1.89,-5.52
5.68,-2.04,3.06,-2.52,-2.80,-3.17,7.26,-3.92,-1.91,7.79,-1.18,-3.16,3.64,-0.80,-5.15,-2.82
0.12,5.34,-3.75,5.85,-4.50,5.21,-2.10,6.06,-5.34,-4.52,-4.33,-5.07,-3.90,-2.65,3.42,-0.94
NA
>chr1:167635011-167635061
NA,-7.00,-4.67,-4.33,-3.90,-1.73,5.90,-3.02,-2.23,3.63,-4.94,-2.65,6.30,-2.38,-1.86,-1.73
-1.41,4.75,-5.47,-2.46,7.31,-3.92,-2.16,8.64,-2.16,-3.92,8.17,-0.94,-3.68,-8.57,-4.84,-3.10
5.93,-0.21,-4.33,4.86,-1.21,-2.27,-2.00,2.89,-2.97,-2.46,-4.93,-5.63,-4.66,-5.07,-5.07,-5.05
NA
>chr1:168688012-168688062
NA,-2.93,4.42,-1.01,4.89,-4.27,5.65,-2.12,6.25,-1.73,-3.16,-5.06,-7.53,-3.66,-1.09,-1.25
-2.83,2.41,-1.76,-1.00,-1.20,-5.16,-2.22,8.64,-2.16,-3.92,8.17,-0.94,-3.68,-6.95,-2.95,3.84
-3.17,-2.80,-3.17,7.26,-3.92,-1.91,7.79,-1.18,-3.12,3.96,-2.25,-1.79,4.48,-5.47,-2.46,6.41
NA
>chr1:168688025-168688075
NA,-1.30,-1.25,-2.83,2.41,-1.76,-1.00,-1.20,-5.16,-2.22,8.64,-2.16,-3.92,8.17,-0.94,-3.68
-6.95,-2.95,3.84,-3.17,-2.80,-3.17,7.26,-3.92,-1.91,7.79,-1.18,-3.12,3.96,-2.25,-1.79,4.48
-5.47,-2.46,6.86,-2.90,5.91,-3.71,-3.20,-3.53,7.12,-4.00,5.30,-3.06,-2.91,-1.35,6.98,-0.98
NA
>chr1:174160739-174160789
NA,-1.21,-3.12,4.54,-2.30,-2.58,-2.31,3.65,-2.11,-2.39,6.67,-2.00,-5.21,-2.25,7.18,-2.15
-2.91,-3.06,5.27,-6.58,-3.29,-0.94,8.17,-3.92,-1.91,6.67,-2.50,-2.58,-2.31,3.65,-3.02,-2.92
-3.58,-0.96,-1.41,-3.06,-2.27,-1.61,-4.22,-5.63,-4.28,-3.51,-1.35,-1.25,-2.97,3.17,-1.58,-1.33
NA
>chr1:174160856-174160906
NA,-3.31,-2.80,-3.06,5.62,-3.03,-1.58,3.52,-1.58,-1.97,-2.58,-3.25,4.00,-0.41,-3.70,4.08
-0.91,-3.98,-4.28,-4.36,-3.90,-1.71,8.17,-3.92,-1.91,6.67,-2.73,-3.12,-1.98,2.92,-1.50,-2.96
3.00,-0.95,4.26,-2.12,4.53,-1.90,-0.99,-2.33,-1.52,-3.48,-4.38,7.31,-2.46,-5.04,4.09,-2.20
NA
>chr1:177151435-177151485
NA,-4.68,-3.05,6.08,-2.52,3.58,-2.45,-2.62,6.88,-3.71,-4.41,-3.04,-3.54,5.81,-4.09,-2.16
8.64,-2.13,-5.47,4.48,-1.92,-2.88,-0.99,7.79,-1.91,-3.92,7.31,-2.46,-5.47,3.79,-1.20,-5.05
-2.40,-1.97,7.18,-2.13,-5.52,5.68,-2.04,3.06,-1.61,-1.98,3.46,-1.58,-1.97,-2.45,-3.00,-1.91
NA
>chr1:177868427-177868477
NA,6.41,-2.47,-3.92,7.18,-2.95,-2.45,3.94,-3.12,-2.12,3.55,-2.04,-2.42,6.23,-4.09,-2.16
7.44,-3.65,-3.20,-3.71,6.23,-4.09,-2.16,8.64,-2.16,-4.95,3.63,-2.23,-2.42,5.97,-3.51,-0.54
6.06,-3.51,-2.94,-3.71,6.23,-4.08,-2.49,6.47,-1.22,-2.38,-3.38,2.78,-2.52,-2.80,-3.17,6.31
NA
>chr1:177953654-177953704
NA,6.08,-1.35,-2.91,-2.59,6.29,-2.28,-4.52,-0.72,4.00,-3.25,-2.58,-1.97,-1.58,3.46,-1.98
-2.27,4.12,-3.49,-2.99,-4.58,-3.08,8.09,-2.16,-3.92,7.31,-2.57,-5.27,-2.52,5.85,-1.09,-1.27
-1.19,-3.51,-4.69,-5.07,-4.33,-5.06,-7.53,-3.66,-0.78,-0.56,4.23,-3.94,-0.80,3.49,-1.84,-0.91
NA
>chr1:178299113-178299163
NA,-2.59,5.49,-2.71,8.32,-2.62,7.33,-4.70,-1.91,7.79,-1.09,-2.42,6.23,-4.09,-2.47,6.86
-3.01,6.81,-3.53,-3.25,-4.58,-3.08,8.09,-2.16,-3.92,7.31,-2.47,-3.92,7.26,-3.53,-3.20,-3.71
5.91,-2.80,5.74,-2.10,5.18,-6.04,-3.04,0.39,5.06,-1.83,-3.03,5.90,-0.96,-3.68,-8.57,-5.00
NA
>chr1:178696631-178696681
NA,-2.40,6.13,-3.12,-3.13,5.64,-2.70,3.02,-2.52,-3.50,-5.77,-4.28,-3.14,-0.59,-1.25,6.98
-1.91,-4.70,6.33,-5.95,-3.13,-0.94,8.17,-3.92,-1.91,7.79,-1.09,-3.02,5.18,-2.35,-4.09,6.23
-2.42,-2.04,4.41,-1.31,-0.59,-2.80,-4.86,-2.50,-1.02,-3.48,-4.56,6.06,-1.78,6.00,-3.02,-2.50
NA
>chr1:180796638-180796688
NA,6.07,-2.12,3.08,-0.98,4.17,-4.71,-0.80,-1.73,3.93,-2.12,-1.98,5.03,-2.40,3.58,-2.66
-3.89,-4.36,-3.90,-2.94,3.87,-2.26,-2.39,6.67,-1.91,-3.92,8.17,-0.94,-3.29,-6.54,4.75,-1.25
-2.67,-1.17,-2.33,-4.65,-3.18,-3.77,5.96,-2.40,-3.06,6.00,-0.21,-3.70,4.23,-0.56,-0.78,-3.73
NA
>chr1:183483887-183483937
NA,5.72,-2.28,-4.47,-3.50,-3.02,3.36,-3.27,-3.02,-1.71,-3.68,-2.70,6.11,-1.27,-2.88,-0.99
6.98,-1.17,-2.40,-5.74,-1.98,-1.86,4.91,-4.95,-1.91,7.79,-2.44,-4.11,-3.09,6.80,-1.18,-3.16
3.64,-0.80,-4.63,-2.22,8.09,-2.62,-2.38,6.29,-2.70,-6.95,-3.68,-1.97,6.62,-3.08,-4.11,-3.90
NA
>chr1:183513063-183513113
NA,3.82,-3.23,-1.71,-2.71,5.47,-3.25,3.31,-2.25,-1.40,-3.72,-2.94,8.09,-2.16,-4.95,3.63
-2.12,-2.88,-1.92,4.48,-5.47,-2.46,7.31,-3.92,-1.91,7.79,-2.44,-4.39,-3.38,0.07,5.34,-3.26
7.17,-2.57,-5.85,-3.02,0.12,5.82,-4.55,5.65,-2.10,5.95,-3.86,4.88,-2.61,-2.06,5.21,-2.49
NA
>chr1:183602604-183602654
NA,-1.25,-1.19,-2.67,5.97,-1.94,-3.16,-4.52,-5.95,7.33,-2.62,8.32,-2.62,7.33,-3.69,-0.74
4.39,-1.83,-0.98,-3.72,-5.85,-2.57,7.31,-3.92,-1.91,7.79,-0.99,-3.17,-2.40,-1.08,-2.37,-2.17
-1.19,4.57,-3.32,-4.45,-6.54,4.77,0.27,-2.38,-4.16,-5.17,7.18,-3.26,-4.02,-2.00,-2.71,5.54
NA
>chr1:184360695-184360745
NA,4.78,-5.52,-1.89,6.98,-1.66,-1.25,-5.05,5.86,-2.02,2.67,-0.43,-2.27,-4.65,-3.44,-3.65
6.23,-3.65,-3.25,-5.34,-4.55,-3.19,-2.73,7.18,-2.16,-3.92,8.17,-0.94,-3.29,-6.58,5.68,-2.44
3.18,-2.04,5.95,-2.92,3.64,-0.95,-2.54,4.56,-2.76,-4.87,-3.57,-1.12,8.17,-3.92,-2.16,8.64
NA
>chr1:186546250-186546300
NA,3.97,-2.33,-2.34,-3.38,-3.71,7.44,-2.25,-5.85,-3.02,0.39,4.50,-2.69,-2.16,-4.09,-3.83
-5.01,-3.18,-1.35,-1.67,-3.70,-3.59,7.26,-3.92,-2.16,7.18,-1.97,-3.13,-5.95,6.33,-4.11,-2.16
-2.77,-3.66,5.96,-2.59,-2.91,-1.12,8.17,-3.92,-1.91,6.67,-2.50,-3.50,-3.02,-3.58,-0.96,-1.44
NA
>chr1:186546266-186546316
NA,-3.36,-1.35,-1.67,-3.70,-3.59,7.26,-3.92,-2.16,7.18,-1.97,-3.13,-5.95,6.33,-4.11,-2.16
-2.77,-3.66,5.96,-2.59,-2.91,-1.12,8.17,-3.92,-1.91,6.67,-2.50,-3.50,-3.02,-3.58,-0.96,-1.41
-2.83,-1.23,5.47,-1.12,-1.94,-3.38,2.79,-0.73,3.55,-1.30,-2.99,3.64,-0.82,-3.51,5.55,-2.59
NA
>chr1:186970998-186971048
NA,-2.73,4.94,-3.20,-2.77,-1.26,3.95,-2.99,-1.30,3.71,-3.02,-2.72,-3.70,5.96,-2.38,-2.64
5.68,-2.50,-2.66,-2.46,4.21,-4.95,-2.16,8.64,-2.16,-4.95,3.63,-2.12,-2.83,-2.19,-2.33,-3.31
5.46,-3.58,-1.92,-3.35,-3.69,-3.48,5.62,-3.02,-1.09,7.79,-1.91,-4.95,4.91,-1.46,-0.59,-2.61
NA
>chr1:186971016-186971066
NA,-2.59,4.21,-4.95,-2.16,8.64,-2.16,-4.95,3.63,-2.12,-2.83,-2.19,-2.33,-3.31,5.46,-3.58
-1.92,-3.35,-3.69,-3.48,5.62,-3.02,-1.09,7.79,-1.91,-4.95,4.91,-1.46,-0.59,-2.87,-4.70,-6.89
-2.44,5.18,-3.79,-2.13,-0.92,-2.26,2.63,-2.02,-1.98,-3.01,-2.43,-0.83,4.08,-3.10,-1.56,-3.17
NA
>chr1:190092759-190092809
NA,4.64,-3.90,-2.77,-1.64,5.32,-3.26,7.17,-2.47,-4.09,6.23,-2.43,-1.58,3.71,-2.11,-2.39
5.86,-1.48,-4.47,-3.60,-3.50,-2.46,4.21,-4.95,-2.16,8.64,-2.25,-5.21,-2.00,6.98,-1.25,-0.95
-3.48,-5.17,6.33,-4.69,-2.49,6.83,-0.52,-4.52,-2.28,6.29,-2.59,-3.89,-3.97,-3.14,-0.59,-1.40
NA
>chr1:195972245-195972295
NA,-3.54,-3.47,-3.42,0.13,5.82,-4.55,5.65,-2.10,6.06,-4.56,-2.78,0.45,3.95,-3.23,-1.71
-2.71,5.91,-4.18,-1.28,-1.19,-2.48,4.50,-4.95,-1.91,7.79,-2.44,-4.39,-3.41,-0.55,-1.92,4.48
-2.57,-3.46,-1.23,-0.56,3.97,-4.51,-1.89,6.98,-1.23,-0.99,-2.33,-1.09,-2.98,-2.93,4.17,-2.63
NA
>chr1:196369891-196369941
NA,-5.00,-6.95,-2.70,6.30,-2.42,-2.20,-1.44,-3.16,-3.53,4.54,-1.23,4.93,-3.62,5.85,-3.75
5.05,-1.79,-2.22,6.24,-3.57,-4.36,-3.58,3.63,-4.95,-2.16,7.18,-2.73,-3.90,-5.07,-4.33,-3.78
-5.74,-1.98,-1.86,6.00,-3.10,6.00,-1.46,-0.53,-3.08,-2.52,5.96,-3.70,-2.72,-2.75,4.89,-2.97
NA
>chr1:197168088-197168138
NA,-2.43,3.41,-1.91,-2.04,-1.42,-1.19,-3.51,-3.97,-3.89,-2.65,4.90,-1.79,-2.43,5.91,-2.80
5.74,-2.04,3.18,-2.44,5.68,-5.52,-2.46,7.31,-3.92,-2.16,7.18,-1.97,-2.40,-5.74,-1.98,-1.66
6.98,-1.91,-4.70,7.33,-2.81,6.86,-2.54,-5.16,-0.93,-0.52,2.70,-3.73,-3.79,-6.42,-4.66,-5.05
NA
>chr1:200332851-200332901
NA,-3.23,3.85,-2.30,-3.50,-3.02,-3.58,-0.96,-1.25,-2.97,3.17,-1.58,-1.43,2.87,-3.73,-3.06
-4.00,-0.96,-1.41,-2.73,-0.78,-1.43,4.91,-4.95,-2.16,8.64,-2.16,-4.09,6.06,-2.01,4.27,-1.84
-3.88,-3.57,6.00,-2.36,4.06,-1.42,-3.02,5.61,-2.55,-2.85,5.46,-5.05,-1.36,-2.20,-2.33,-1.32
NA
>chr1:200332987-200333037
NA,-2.98,0.07,5.82,-4.44,4.85,-1.20,-4.52,-2.28,6.06,-1.78,6.06,-5.34,-4.52,-4.33,-5.07
-5.07,-3.90,-2.38,6.17,-2.38,-2.95,7.18,-3.92,-2.16,8.64,-2.25,-5.85,-3.72,-1.02,-2.50,-4.31
-2.28,5.72,-2.73,-3.16,-5.06,-6.89,-2.25,8.64,-2.25,-5.85,-3.02,0.20,5.48,-3.41,-1.69,-0.63
NA
>chr1:200333065-200333115
NA,-3.02,3.87,-3.24,-4.80,-2.68,-2.19,-2.83,-2.12,3.63,-6.20,-4.52,-3.94,-3.14,-1.16,-2.51
-2.33,-1.61,-4.22,-5.63,-3.49,-1.71,8.17,-3.92,-2.16,7.18,-2.15,-2.91,-3.06,5.27,-5.27,-2.77
4.25,-1.25,4.54,-3.53,-2.84,-2.34,-2.33,4.32,-3.43,-3.88,-1.64,3.71,-3.02,-3.50,-4.47,-1.56
NA
>chr1:200520489-200520539
NA,6.33,-5.95,-4.29,-3.05,6.17,-2.59,-2.91,-1.35,6.98,-1.18,-3.12,3.94,-2.66,-3.17,-2.77
-1.35,-1.21,-2.67,6.79,-2.00,-5.21,-2.57,7.31,-3.92,-2.16,8.09,-3.08,-4.58,-2.99,-3.51,6.06
-0.52,-5.05,-3.55,-3.61,4.28,-1.25,4.63,-2.88,-2.46,3.94,-3.12,-2.12,3.79,-2.50,-3.12,-2.71
NA
>chr1:202283031-202283081
NA,4.45,-2.18,-1.85,4.64,-4.16,5.54,-1.79,-2.22,6.30,-2.70,-6.95,-4.84,-3.05,6.17,-2.59
-3.17,-2.77,-1.35,-1.67,-3.70,-3.59,7.26,-3.92,-1.91,7.79,-0.99,-2.83,-1.93,-1.84,-1.92,-0.68
2.67,-2.11,5.86,-3.70,-2.82,-3.80,-2.67,-1.39,-2.48,-4.80,-2.73,5.56,-0.99,-1.98,-1.65,-2.48
NA
>chr1:203297515-203297565
NA,-4.16,3.82,-0.95,-3.02,3.77,-0.82,-3.69,6.33,-4.70,-2.47,7.31,-5.17,-4.52,-3.16,-1.94
5.97,-2.90,-2.29,-3.54,5.81,-4.09,-2.16,8.64,-2.16,-3.92,7.18,-2.95,-2.38,6.17,-2.68,-4.82
-4.22,-1.67,-1.09,-3.69,-6.00,4.75,-1.21,-2.27,-2.25,4.09,-6.11,-4.30,-2.87,-0.66,-2.50,-4.76
NA
>chr1:203620479-203620529
NA,-0.99,5.90,-3.03,-1.58,3.71,-3.02,-2.80,-3.17,7.26,-5.17,-3.13,-0.94,7.72,-2.81,8.32
-2.62,7.08,-3.62,4.89,-1.85,-2.34,4.21,-4.95,-2.16,8.64,-2.13,-5.52,5.27,-3.06,-3.89,-4.36
-5.07,-3.90,-1.71,8.17,-3.92,-2.16,8.09,-2.94,-4.02,-2.00,-2.90,6.79,-1.89,-5.47,4.77,0.04
NA
>chr1:203620492-203620542
NA,-2.62,8.32,-2.62,7.08,-3.62,4.89,-1.85,-2.34,4.21,-4.95,-2.16,8.64,-2.13,-5.52,5.27
-3.06,-3.89,-4.36,-5.07,-3.90,-1.71,8.17,-3.92,-2.16,8.09,-2.94,-4.02,-2.00,-2.90,6.79,-1.89
-5.47,4.77,0.07,-3.06,-2.58,3.58,-2.01,4.35,-4.01,-2.57,-3.51,5.48,0.14,-3.41,-3.88,-1.38
NA
>chr1:204193076-204193126
NA,3.67,-1.30,-2.95,3.96,-2.25,-1.48,3.79,-3.16,-1.18,7.79,-1.89,-5.47,3.79,-1.23,-3.47
6.87,-2.46,-5.47,3.79,-1.20,-4.63,-2.22,8.64,-2.16,-4.95,3.63,-2.31,-3.13,2.79,-0.73,3.55
-1.58,-3.03,5.90,-1.73,-3.16,-3.78,-5.05,-0.80,3.85,-1.85,4.35,-3.12,-1.18,7.79,-1.97,-4.51
NA
>chr1:204376602-204376652
NA,-4.27,6.23,-3.71,-2.94,-3.49,4.12,-3.17,-3.50,-5.01,-2.32,0.33,5.48,-3.51,-2.94,-3.71
6.12,-3.86,5.30,-3.06,-2.91,-2.15,7.18,-2.16,-4.95,3.63,-3.58,-4.11,-3.00,5.96,-2.12,5.36
-4.45,-0.41,4.64,-2.27,-2.58,-2.50,5.68,-2.96,-3.72,-1.59,-2.25,-1.19,5.85,-2.35,-5.27,4.78
NA
>chr1:204900229-204900279
NA,-1.29,-2.41,-1.52,-3.75,-6.04,5.18,-2.69,4.06,-2.76,-4.11,-3.40,7.18,-3.92,-2.47,6.86
-3.01,6.86,-2.46,-5.52,5.27,-2.85,-2.62,8.09,-2.16,-3.92,7.18,-3.26,-4.02,-1.93,-3.04,3.95
-0.90,-2.48,-2.87,-2.31,3.65,-2.50,-2.46,-1.21,-1.50,3.76,-0.97,4.28,-3.05,-3.12,-3.06,5.76
NA
>chr1:204987440-204987490
NA,-1.98,-3.01,-2.62,-1.21,-1.87,3.85,-2.67,-2.20,-1.44,-3.47,-3.81,-1.21,-1.78,3.31,-2.46
4.15,-1.59,-4.37,-4.39,-5.12,-1.25,8.17,-3.92,-2.16,7.18,-2.28,-4.47,-3.50,-3.17,4.22,-2.88
-2.87,5.27,-6.58,-4.45,-3.61,3.96,-2.04,-1.43,2.84,-2.02,6.15,-4.67,5.75,-3.06,-2.91,-1.29
NA
>chr1:205716224-205716274
NA,6.22,-2.42,-2.23,4.60,-4.19,5.30,-2.99,-3.08,-0.59,-2.50,-4.31,-2.28,7.18,-2.22,-4.63
-0.72,4.64,-1.93,-1.61,2.78,-3.13,-1.18,7.79,-1.91,-3.92,7.18,-2.95,-2.85,5.27,-5.52,-2.13
8.64,-2.16,-4.70,6.33,-4.69,-2.49,6.83,-0.67,-4.41,-0.61,3.49,-1.73,-1.75,-1.58,3.74,-1.20
NA
>chr1:205716388-205716438
NA,2.39,-2.92,-2.04,-3.64,-2.23,-1.08,-2.21,-2.12,3.49,-4.51,-2.13,7.18,-2.15,-3.57,-4.87
-3.38,4.23,-2.59,-2.00,-4.71,-3.29,-2.15,7.18,-2.16,-3.92,8.17,-1.25,-5.12,-3.79,-4.04,3.95
-1.26,-2.89,-4.94,-3.79,-3.05,3.96,-2.33,-2.01,-2.65,5.97,-1.35,-3.29,-4.71,-2.29,-3.03,-1.11
NA
>chr1:205716442-205716492
NA,-3.25,-2.80,-1.70,-0.95,3.59,-3.53,-2.84,-2.67,-3.12,-2.73,6.67,-2.00,-6.89,-5.06,-3.16
-2.73,5.97,-3.29,-2.90,-3.50,-2.46,4.21,-4.95,-2.16,8.64,-2.25,-6.89,-4.84,-3.10,5.35,0.20
-2.82,-5.68,-0.93,-0.79,3.59,-3.53,-2.84,-2.25,-2.34,-1.92,-2.65,5.97,-1.94,-3.16,-4.52,-6.42
NA
>chr1:205761579-205761629
NA,-0.33,-2.10,4.36,-2.40,3.58,-2.58,-3.08,-0.59,-1.69,-3.38,4.12,-3.17,-2.80,-3.06,5.46
-4.10,-3.04,-4.19,-3.96,-1.07,-1.46,4.91,-4.95,-2.16,8.64,-2.16,-4.09,6.06,-2.01,3.84,-2.10
-0.68,-3.89,6.87,-2.57,-5.21,-2.25,7.44,-3.54,-2.15,-1.02,-3.75,-6.00,4.48,-1.92,-3.63,-2.44
NA
>chr1:205800627-205800677
NA,-2.15,4.83,-2.37,-1.75,-2.34,-2.25,-3.38,-3.71,7.44,-2.16,-4.70,6.33,-4.70,-1.91,6.98
-1.23,-0.92,-2.46,-2.25,4.09,-5.04,-2.13,8.64,-2.16,-3.92,7.31,-2.57,-5.27,-2.54,6.47,-0.79
-2.27,-2.66,3.84,-2.90,-4.69,6.33,-3.69,-1.23,3.79,-5.47,-2.46,7.31,-3.92,-2.47,7.31,-3.91
NA
>chr1:206270329-206270379
NA,-3.54,-4.21,-4.33,-1.25,7.72,-2.81,8.32,-2.62,8.32,-2.71,5.74,-2.45,5.09,-2.45,5.74
-2.71,7.33,-4.11,-2.16,-3.23,-3.42,7.26,-3.92,-1.91,7.79,-2.44,-4.39,-3.41,-0.55,-1.92,3.85
-2.67,-2.20,-1.44,-3.47,-3.96,-1.07,-1.31,5.27,-1.29,-0.99,-2.33,-1.09,-3.43,-3.88,-1.71,-3.17
NA
>chr1:206962992-206963042
NA,-2.06,5.54,-4.24,3.67,-2.12,-2.17,-2.41,-1.59,-4.42,-3.51,-2.49,6.17,-2.40,-3.02,6.24
-2.38,-2.12,-2.33,-3.31,5.62,-3.02,-1.09,7.79,-1.91,-3.92,7.18,-3.40,-4.11,-2.44,7.79,-1.89
-4.51,3.49,-2.25,-1.60,-3.01,5.81,-4.09,-2.16,7.44,-3.29,-3.13,-4.09,-2.33,-2.35,4.23,-2.86
NA
>chr1:208047113-208047163
NA,-0.61,-3.81,-3.47,-1.67,-0.96,-3.67,-2.02,-1.46,-2.33,-1.09,-3.08,-2.57,4.90,-1.84,-3.91
-3.41,-0.53,-1.25,6.98,-2.00,-5.21,-2.25,8.64,-2.16,-4.95,4.91,-1.48,-1.73,-2.83,-0.99,7.79
-2.00,-5.21,-2.00,7.79,-1.18,-2.84,3.00,-0.58,-2.41,4.29,-1.62,5.72,-3.77,-3.18,-4.31,-2.00
NA
>chr1:209030832-209030882
NA,-2.97,-5.27,-2.00,7.79,-2.44,-4.87,-3.79,-2.49,6.17,-2.38,-2.62,6.88,-3.65,-3.25,-4.87
-3.38,0.07,5.34,-3.75,6.09,-4.70,-2.47,7.31,-3.92,-1.91,6.79,-2.75,-2.41,-2.41,-1.59,-4.42
-3.51,-2.49,6.17,-2.59,-3.12,-2.49,6.17,-2.40,-2.88,4.22,-2.27,-1.98,3.49,-0.70,3.55,-1.42
NA
>chr1:209092468-209092518
NA,6.14,-3.40,-4.11,-3.38,3.79,-2.17,-2.26,3.84,-2.95,-5.27,-2.25,7.18,-2.28,-5.12,-4.20
-4.58,-3.09,5.68,-2.50,-2.66,-2.50,6.67,-1.91,-3.92,7.31,-2.47,-4.70,6.33,-4.69,-2.65,6.29
-2.52,-3.06,0.39,3.82,-3.16,-1.18,7.79,-1.91,-4.95,3.63,-2.23,-2.42,6.12,-3.12,4.37,-1.32
NA
>chr1:209092483-209092533
NA,-3.98,-3.09,5.68,-2.50,-2.66,-2.50,6.67,-1.91,-3.92,7.31,-2.47,-4.70,6.33,-4.69,-2.65
6.29,-2.52,-3.06,0.39,3.82,-3.16,-1.18,7.79,-1.91,-4.95,3.63,-2.23,-2.42,6.12,-3.12,4.37
-1.23,-3.79,5.04,-2.23,-2.42,6.12,-3.12,5.05,-1.92,-4.37,-3.67,-4.15,-1.14,-1.69,-3.38,4.48
NA
>chr1:210058502-210058552
NA,-1.40,-0.95,-3.48,-5.17,7.33,-2.86,4.72,-2.31,-3.13,2.78,-1.61,-2.34,4.21,-4.95,-2.47
7.31,-3.91,-2.65,6.29,-2.38,-2.95,7.18,-3.92,-1.91,6.67,-2.50,-2.66,-2.50,5.68,-2.64,-2.85
5.27,-6.58,-3.29,-0.94,8.17,-3.92,-2.16,7.44,-3.29,-2.80,-2.52,2.78,-2.96,-1.55,4.66,-1.29
NA
>chr1:210198846-210198896
NA,-3.28,7.17,-2.47,-4.70,6.33,-5.95,-3.13,-0.96,5.74,-4.10,-2.58,-2.98,-1.25,4.75,-5.47
-2.13,8.64,-2.13,-5.04,4.09,-1.85,-2.39,6.67,-1.91,-3.92,7.26,-3.59,-3.70,-1.67,-1.54,-3.80
-4.19,-2.75,-4.93,-4.33,-1.48,6.98,-1.18,-3.12,3.54,-2.04,6.06,-5.34,-4.16,-2.87,-1.16,-2.79
NA
>chr1:212185942-212185992
NA,3.72,-1.87,-1.27,-2.02,-2.08,-5.83,-2.82,0.12,4.77,-6.54,-4.45,-3.32,3.42,-0.81,-2.52
5.81,-5.34,-4.52,-4.33,-5.07,-3.90,-2.73,7.18,-2.16,-3.92,8.17,-0.94,-3.68,-6.89,-2.00,6.98
-1.25,-1.07,-4.15,-3.43,-3.72,4.60,-1.95,5.36,-4.45,-0.89,4.37,-3.75,6.09,-4.69,-2.49,7.05
NA
>chr1:213513735-213513785
NA,-3.52,-2.04,-1.02,-3.75,-6.00,3.79,-0.89,-4.11,4.17,-1.23,4.28,-3.24,-4.80,-2.48,-1.39
-2.46,-2.25,4.09,-6.11,-3.29,-1.97,7.18,-2.16,-3.92,7.31,-2.46,-5.04,4.12,-0.98,3.08,-2.04
5.68,-6.04,-3.04,0.45,4.02,-2.37,6.08,-2.38,-3.50,-5.62,-2.50,-1.14,-4.15,-3.06,-3.73,2.64
NA
>chr1:214710126-214710176
NA,-4.73,4.88,-2.81,-1.67,-1.94,3.68,-2.62,3.18,-2.44,6.15,-4.55,5.82,0.07,-3.06,-2.99
5.27,-5.52,-2.13,8.09,-3.08,-4.11,-3.58,3.63,-4.95,-1.91,6.79,-2.90,-2.00,-3.98,-2.70,6.00
-0.21,-4.45,5.03,-2.66,-1.15,6.04,-2.73,-5.60,-4.15,-4.31,5.18,-2.44,-5.27,-2.70,6.20,-2.40
NA
>chr1:215038311-215038361
NA,-2.49,-2.32,5.03,-1.98,2.97,-0.59,-3.09,-1.39,6.04,-3.10,-4.45,-5.58,3.82,-0.95,-3.08
5.46,-3.31,-3.23,-3.00,-5.31,-2.54,7.31,-3.92,-2.16,8.64,-2.25,-6.89,-4.84,-3.32,3.42,-0.81
-3.02,3.95,0.39,-3.41,-3.44,-0.61,3.09,-1.83,-4.38,-3.79,-2.76,3.42,-0.76,-3.28,-2.94,7.53
NA
>chr1:215415259-215415309
NA,-6.08,3.79,-0.89,-4.33,3.90,-1.23,-3.51,5.97,-2.42,-1.42,4.76,-3.12,-1.42,4.76,-3.12
-1.42,4.06,-2.36,6.00,-3.57,-4.36,-2.44,7.79,-1.91,-3.92,7.31,-2.47,-3.92,7.31,-2.47,-3.92
8.17,-0.94,-2.40,-5.58,-1.20,-1.00,-2.03,3.31,-3.55,7.08,-2.71,5.74,-2.10,5.18,-5.52,-2.15
NA
>chr1:215447438-215447488
NA,0.21,-3.02,-6.49,-3.02,0.20,6.25,-2.37,-4.27,3.82,-0.91,-3.98,-3.51,-2.49,6.08,-2.37
3.85,-0.80,-5.05,-2.40,-0.94,8.17,-3.92,-2.16,8.64,-2.22,-5.31,-1.98,-1.86,6.00,-2.95,5.91
-2.43,-1.78,2.74,-1.98,-1.60,-3.29,-1.71,-1.94,2.83,-0.65,-1.14,-3.85,6.81,-3.42,-2.15,-0.63
NA
>chr1:215447595-215447645
NA,7.92,-3.06,3.79,-0.56,-0.78,-3.66,-6.49,-3.02,0.39,5.06,-1.83,-3.03,5.18,-2.35,-4.95
3.63,-3.58,-4.36,-3.43,4.22,-2.26,-2.39,6.67,-1.91,-3.92,7.18,-2.95,-2.85,5.27,-6.04,-3.75
-1.02,-1.69,-3.38,3.59,-0.95,-1.93,-2.92,-4.42,-3.43,4.22,-3.17,-2.92,-3.18,0.13,4.88,-4.68
NA
>chr1:217565078-217565128
NA,-1.51,4.91,-4.95,-1.91,6.98,-1.25,-1.07,-4.15,-3.67,-4.37,-1.59,3.92,-3.02,-0.81,3.42
-3.32,-4.29,-5.95,6.33,-4.70,-2.47,7.31,-3.92,-1.91,7.79,-2.44,-4.87,-3.57,-1.35,5.86,-2.50
-2.96,-2.67,-1.39,-2.13,-3.42,7.26,-5.17,-4.16,-3.25,-1.05,-0.95,4.63,-2.36,-2.87,5.27,-6.17
NA
>chr1:217680908-217680958
NA,-4.68,-3.05,5.95,-1.79,5.96,-3.31,-2.33,-2.19,-4.31,-3.44,-3.65,5.97,-2.73,-3.19,-3.89
-2.59,6.23,-3.02,-2.46,3.94,-3.12,-1.18,7.79,-1.91,-3.92,8.17,-0.94,-3.68,-6.95,-2.52,4.75
-1.28,-1.58,3.74,-1.73,-0.80,-4.30,4.08,-0.95,-2.89,4.07,-2.66,-2.91,-2.15,5.72,-2.73,-2.75
NA
>chr1:218527926-218527976
NA,-1.44,-1.35,-3.25,-4.30,-5.58,3.97,-0.56,-1.05,-3.25,-4.16,-6.20,4.21,-2.46,-2.66,-2.46
4.21,-6.20,-4.16,-2.87,-0.59,-1.46,4.91,-4.95,-1.91,7.79,-1.18,-3.16,3.64,-0.48,-4.45,5.86
-2.44,3.58,-2.45,-2.95,7.03,-3.06,3.79,-0.56,-1.05,-3.25,-4.70,-6.89,-2.00,6.98,-1.28,-1.45
NA
>chr1:219293654-219293704
NA,-2.72,3.36,-2.97,-1.19,-2.33,-2.51,-1.64,-3.73,-2.92,-3.17,3.87,-3.61,-4.29,-5.17,8.17
-1.25,-4.47,-3.60,-4.35,-2.90,-3.17,7.26,-3.92,-2.16,8.64,-2.25,-6.89,-5.06,-3.16,-1.71,8.03
-3.26,4.37,-1.20,-4.63,-2.22,8.09,-3.08,-4.11,-3.58,4.60,-3.45,5.34,0.13,-3.60,-3.48,-5.19
NA
>chr1:221014968-221015018
NA,-1.32,-2.33,-2.20,-1.36,-4.30,3.75,-2.12,-2.06,-2.16,-2.37,-2.25,-3.90,-4.82,-2.73,5.56
-0.99,-1.98,-1.73,-2.02,-2.08,-5.31,-2.54,7.31,-3.92,-1.91,6.79,-2.65,-1.92,-2.38,-1.97,3.82
-4.24,5.80,-1.25,-2.67,-1.39,-1.19,-4.06,4.23,-0.56,-1.70,-2.75,-3.01,-2.07,-2.45,-2.61,-0.98
NA
>chr1:222984617-222984667
NA,-3.01,0.13,5.34,-3.45,5.88,-1.46,-0.59,-3.14,-3.94,-4.52,-5.95,6.33,-4.11,-0.68,-2.49
2.82,-1.64,-2.38,-2.25,-3.90,-4.33,-2.28,7.18,-2.16,-3.92,7.26,-3.17,-2.90,-3.42,-2.31,3.49
-0.70,3.76,-1.55,-1.09,-3.81,-2.02,-1.10,-2.26,-4.18,-3.09,5.80,-2.67,-1.21,-1.09,-3.66,-6.49
NA
>chr1:222984644-222984694
NA,-3.24,-3.42,-2.31,3.49,-0.70,3.76,-1.55,-1.09,-3.81,-2.02,-1.10,-2.26,-4.18,-3.09,5.80
-2.67,-1.21,-1.09,-3.66,-5.85,-2.57,7.31,-3.92,-2.16,8.64,-2.25,-5.27,-2.52,3.88,-0.95,-1.92
-2.20,-1.57,-5.08,-1.58,-1.33,-2.69,-3.13,2.59,-1.98,-3.08,-2.32,4.75,-1.65,-3.71,-2.87,-4.81
NA
>chr1:225042399-225042449
NA,7.71,-2.00,-6.89,-5.06,-3.16,-1.71,8.17,-3.92,-1.91,6.98,-1.66,-1.98,-5.31,-2.42,5.53
-2.12,5.18,-6.58,-4.67,-3.16,-1.71,8.17,-3.92,-2.16,8.09,-3.08,-3.63,-1.84,4.27,-2.02,5.96
-3.41,-3.20,-4.42,4.76,-1.31,-2.88,-1.53,4.50,-1.79,-1.06,-2.73,-1.41,-1.54,-3.79,-3.91,-1.85
NA
>chr1:225042559-225042609
NA,4.45,-2.52,-3.12,-2.45,-2.46,-0.94,4.35,-1.79,-0.92,-1.98,-3.92,-2.27,-0.70,4.63,-2.91
-4.83,-3.25,-3.53,7.26,-5.17,-3.13,-1.97,7.18,-2.16,-3.92,8.17,-1.12,-3.57,-4.38,-1.83,3.09
-0.66,-3.08,5.45,-2.55,-2.44,4.96,-2.73,-1.64,-3.10,3.67,-2.04,6.06,-5.34,-3.13,-0.94,8.13
NA
>chr1:225626118-225626168
NA,-6.36,-4.39,-4.37,-1.53,4.50,-2.02,-1.52,-5.31,-1.97,6.79,-2.75,-2.39,-1.33,-1.20,-5.68
-3.46,-0.93,-1.27,-2.03,3.49,-4.51,-2.13,8.64,-2.16,-3.92,7.31,-2.57,-5.21,-2.00,7.79,-0.99
-3.17,-2.33,-1.17,-2.73,-1.24,-2.48,-4.31,-1.25,8.17,-3.92,-2.35,5.53,-2.05,3.54,-3.36,-1.98
NA
>chr1:225777444-225777494
NA,-3.54,-4.29,-5.95,7.33,-2.86,4.72,-2.23,-3.02,5.90,-1.73,-3.16,-4.67,-6.58,5.27,-2.85
-2.62,8.09,-2.16,-4.70,6.33,-4.70,-2.16,8.64,-2.16,-4.95,3.63,-2.23,-3.12,4.55,-2.59,-2.33
-3.46,-2.62,-0.92,-1.29,5.27,-1.71,-1.98,-5.20,-2.28,6.20,-2.11,2.56,-1.93,-1.60,-3.01,5.39
NA
>chr1:225791777-225791827
NA,-1.20,4.68,-4.27,5.65,-2.10,5.95,-2.98,4.73,-1.87,-1.28,3.48,-2.95,-4.80,-2.50,-1.02
-3.52,-5.83,-3.00,-3.58,-4.31,-2.28,7.18,-2.16,-3.92,7.18,-2.95,-2.45,3.94,-3.12,-1.50,4.06
-2.62,3.18,-2.01,4.35,-3.12,-2.31,4.60,-3.45,5.32,-1.64,-2.77,-3.79,5.18,-2.35,-3.92,8.21
NA
>chr1:226520895-226520945
NA,-1.46,-2.09,-1.09,4.35,-1.83,-0.61,-3.14,-3.94,-4.52,-6.20,4.91,-1.46,-0.59,-3.14,-4.69
-4.33,-5.06,-6.89,-2.57,7.31,-3.92,-2.16,8.64,-2.16,-3.92,7.31,-2.54,-5.31,-3.00,-3.58,-4.31
-1.27,6.25,-2.02,4.52,-2.32,-3.42,-3.60,-5.77,-3.50,-2.43,5.93,-0.52,-4.63,-2.42,5.53,-2.10
NA
>chr1:227286840-227286890
NA,-2.76,7.17,-4.00,5.21,-1.95,4.26,-1.85,4.27,-1.79,-2.44,4.63,-3.43,-2.29,-2.90,6.79
-1.91,-4.09,6.23,-3.71,-3.20,-3.65,7.44,-2.16,-3.92,7.31,-2.47,-3.92,8.17,-0.94,-3.29,-6.54
4.48,-1.92,-2.88,-1.61,4.78,-2.40,3.58,-2.45,-2.55,5.61,-3.03,-1.78,3.09,-0.61,-3.98,-3.75
NA
>chr1:227808402-227808452
NA,-2.07,4.70,-0.76,-3.98,-4.28,-3.97,-2.65,0.33,5.35,-2.43,-3.90,-4.33,-4.52,-5.17,7.31
-2.47,-4.70,6.33,-5.95,-3.13,-0.94,8.17,-3.92,-2.16,8.64,-2.13,-5.47,3.79,-1.20,-4.52,-2.09
4.70,-0.76,-3.28,-3.26,6.72,-2.90,5.74,-2.10,5.18,-5.27,-2.53,6.29,-2.40,-2.36,6.61,-0.64
NA
>chr1:227808466-227808516
NA,-2.19,-4.95,4.21,-2.40,-2.17,4.00,-2.09,4.47,-1.85,4.27,-1.50,-2.95,4.35,-2.01,3.98
-1.60,2.84,-1.43,-1.87,3.92,-5.04,-2.46,7.31,-3.92,-1.91,6.79,-2.90,-2.00,-4.02,-2.94,8.09
-2.22,-5.31,-1.98,-1.86,6.00,-3.10,5.31,-2.46,-2.66,-2.30,4.54,-4.42,-2.94,-3.77,5.86,-2.40
NA
>chr1:227808547-227808597
NA,-3.00,5.97,-3.54,-2.15,-0.66,-2.87,-4.16,-5.17,7.31,-2.57,-5.21,-2.44,5.18,-4.31,-3.20
-3.42,5.82,-2.50,-3.50,-2.90,-3.29,7.44,-2.16,-4.95,3.63,-2.12,-2.88,-1.27,6.17,-3.55,-3.87
-2.46,-3.10,3.67,-2.62,3.85,-2.69,-2.39,-1.61,-0.93,-3.69,-5.04,3.49,-2.03,-0.93,-2.27,-2.88
NA
>chr1:228739138-228739188
NA,-0.86,-1.86,-3.37,-2.00,-2.97,3.01,-1.58,-1.89,-2.02,2.41,-2.92,-1.64,-3.10,3.67,-2.04
6.06,-5.34,-3.13,-0.96,5.90,-3.02,-2.23,3.63,-4.95,-1.91,6.98,-1.25,-0.95,-3.75,-6.00,3.79
-1.20,-4.52,-2.09,5.85,-1.19,-2.25,-1.59,-3.68,-2.52,4.32,-2.04,-1.89,-2.02,2.41,-2.92,-1.63
NA
>chr1:228739594-228739644
NA,-2.40,-1.79,-3.45,-2.04,4.59,-4.70,-1.05,-0.79,3.59,-3.50,-2.57,-4.01,3.96,-2.40,-1.86
-1.66,-1.73,-1.90,-1.46,-2.13,-3.42,7.26,-3.92,-1.91,7.79,-1.09,-2.42,6.12,-2.98,4.73,-1.87
-1.75,-1.73,3.05,-0.35,-3.95,-3.67,-4.75,-1.92,3.66,-1.15,-2.17,-2.04,-2.61,-1.23,5.47,-1.20
NA
>chr1:232990250-232990300
NA,-1.32,3.90,-4.33,-0.41,4.39,-1.79,-1.27,-1.90,-1.50,-2.67,-2.56,-1.31,-1.95,-2.51,-1.16
-2.80,-5.66,-4.39,-4.31,-1.73,-1.28,6.98,-1.91,-4.95,3.63,-2.23,-2.42,5.97,-3.51,-0.74,4.64
-1.93,-2.27,4.12,-3.49,-3.18,-4.31,-1.93,-1.73,-1.09,3.95,-2.96,-1.00,-2.20,-2.42,5.96,-3.95
NA
>chr1:232990287-232990337
NA,-1.85,-1.73,-1.09,3.95,-2.96,-1.00,-2.20,-2.42,5.96,-3.81,-3.15,-3.35,-1.92,-3.29,-1.71
-1.94,2.83,-0.65,-0.93,-5.16,-2.54,7.31,-3.92,-2.16,8.64,-2.13,-4.51,3.49,-2.03,-0.97,-1.95
-2.51,-1.09,-3.08,-2.52,6.17,-3.05,-4.45,-6.54,4.75,-1.21,-2.48,-3.80,-2.90,-3.17,6.81,-3.01
NA
>chr1:232990380-232990430
NA,-2.49,-1.25,4.75,-6.54,-4.67,-3.94,-3.14,-0.61,-1.55,3.93,-2.12,-1.98,4.53,-2.48,-1.48
3.79,-2.99,-1.50,4.90,-2.44,-2.95,7.18,-3.92,-2.16,8.64,-2.16,-4.70,6.33,-4.11,-1.14,-1.86
4.91,-4.94,-2.65,6.29,-2.40,-2.88,4.22,-3.17,-2.72,-3.42,5.56,-1.19,-2.25,-1.79,-3.04,4.24
NA
>chr1:233844161-233844211
NA,3.80,-5.47,-2.13,7.18,-1.97,-2.40,-5.58,-0.93,-0.40,3.79,-3.55,6.09,-4.70,-2.35,5.18
-3.02,-2.23,4.60,-3.31,4.89,-1.85,-2.39,6.67,-1.91,-3.92,8.17,-0.94,-3.68,-8.57,-3.68,-1.97
5.72,-2.15,-2.91,-3.06,5.46,-5.05,-2.28,-3.23,-3.31,6.14,-1.25,-1.07,-3.96,-3.47,-3.04,-2.41
NA
>chr1:233844222-233844272
NA,-2.51,-1.61,-1.19,-3.25,-4.30,-6.58,5.68,-2.44,3.60,-2.25,-1.79,5.05,-3.26,8.03,-1.71
-3.16,-5.06,-6.89,-2.57,7.31,-3.92,-2.16,8.64,-2.16,-3.92,7.18,-3.40,-4.58,-3.48,-4.15,-1.14
-2.50,-4.80,-2.68,6.19,-2.22,-1.48,3.92,-3.23,-2.46,-3.87,-3.53,4.46,-1.83,-3.12,-2.52,4.45
NA
>chr1:234134587-234134637
NA,-3.24,6.12,-2.31,5.37,-2.81,4.00,-0.94,-4.67,-1.35,3.79,-6.54,-4.67,-3.16,-2.65,3.42
-0.81,-2.41,4.63,-3.72,-3.20,-3.53,7.26,-3.92,-2.16,8.64,-2.13,-5.47,3.79,-0.89,-4.33,4.86
-1.64,-2.77,-3.20,4.94,-3.72,-4.15,-5.12,-2.28,7.18,-2.16,-3.92,8.17,-0.94,-3.13,-5.95,6.33
NA
>chr1:234134604-234134654
NA,4.94,-3.72,-3.20,-3.53,7.26,-3.92,-2.16,8.64,-2.13,-5.47,3.79,-0.89,-4.33,4.86,-1.64
-2.77,-3.20,4.94,-3.72,-4.15,-5.12,-2.28,7.18,-2.16,-3.92,8.17,-0.94,-3.13,-5.95,6.33,-5.95
-4.52,-3.16,-2.94,4.28,-1.25,4.54,-3.49,-2.94,-3.71,5.97,-3.51,-0.74,4.64,-2.32,-3.07,-2.71
NA
>chr1:236180125-236180175
NA,-2.98,-3.06,5.75,-4.67,5.32,-2.81,-1.67,-1.28,6.98,-1.91,-4.95,4.21,-2.46,-3.50,-2.90
-3.17,6.81,-3.05,4.72,-3.58,-4.11,-3.40,7.18,-3.92,-2.16,7.18,-2.73,-3.49,-5.77,-3.50,-2.75
4.89,-3.12,7.17,-2.46,-5.47,4.77,0.27,-2.65,-3.94,-4.67,-6.54,3.79,-1.20,-4.63,-2.22,8.64
NA
>chr1:237575208-237575258
NA,-2.56,-3.06,5.96,-1.79,6.06,-2.53,-5.27,5.68,-2.04,3.08,-1.00,4.25,-2.52,-5.20,-3.00
-3.58,-4.86,-2.32,0.27,4.77,-5.47,-2.13,8.64,-2.16,-3.92,7.31,-2.46,-5.52,5.18,-2.10,6.06
-5.34,-4.52,-3.16,-1.71,8.03,-3.26,4.37,-1.20,-5.15,-3.52,-0.98,-1.92,3.84,-1.85,4.60,-2.73
NA
>chr1:237575332-237575382
NA,-4.38,-2.46,-1.52,4.69,-1.94,6.12,-3.48,-3.70,-1.66,-1.07,-5.58,-3.55,-3.05,6.08,-2.12
3.06,-2.52,-3.50,-5.77,-3.49,-1.71,8.17,-3.92,-2.16,8.64,-2.16,-4.70,6.09,-3.62,4.89,-1.85
-2.39,6.67,-1.89,-5.04,4.09,-1.85,-2.17,3.79,-1.93,-2.83,-2.19,-2.68,-5.62,-4.28,-3.14,-0.69
NA
>chr1:237825872-237825922
NA,-2.81,-3.56,4.18,-2.33,-1.98,-5.83,-3.52,-1.52,-2.51,-1.95,-0.97,-1.70,2.59,-2.67,-1.30
3.52,-1.58,-1.97,-2.91,-3.69,-3.71,7.44,-2.16,-3.92,7.18,-2.95,-2.38,6.17,-2.38,-3.90,-4.33
-5.06,-6.89,-2.57,7.17,-4.00,5.21,-1.95,4.60,-3.20,-2.13,-0.64,-1.23,6.98,-2.00,-6.89,-5.00
NA
>chr1:238216720-238216770
NA,-2.93,-3.55,6.17,-0.96,-2.73,5.34,-2.81,4.17,0.45,-2.82,-5.15,-0.72,4.64,-2.27,-2.49
-2.27,4.75,-1.65,-3.71,-2.12,-2.71,4.50,-4.95,-1.91,7.79,-1.09,-3.02,5.18,-2.33,-5.47,4.77
0.07,-3.41,-3.44,-0.54,2.91,-2.90,-2.46,-4.19,-3.81,-0.65,-0.81,2.83,-2.30,-1.09,-3.81,-2.28
NA
>chr1:238621283-238621333
NA,6.41,-2.46,-5.47,4.77,0.27,-1.91,-3.55,-4.71,-2.75,-4.93,-4.82,-2.95,2.60,-0.95,-0.78
-3.66,-7.53,-3.68,-0.94,8.17,-3.92,-2.47,7.31,-3.92,-1.91,6.98,-1.25,-1.07,-4.15,-3.48,-4.87
-3.41,-1.09,-2.41,-0.99,5.70,-3.41,-1.68,-1.39,-2.67,-2.96,-2.50,5.86,-1.17,-2.40,-5.05,-1.08
NA
>chr1:240577787-240577837
NA,-0.38,-2.87,-4.70,-8.57,-5.06,-3.16,-2.73,5.72,-2.28,-4.47,-3.83,-4.10,-1.83,3.48,-2.65
-3.16,-4.52,-5.17,7.31,-2.57,-5.21,-2.25,8.64,-2.16,-3.92,8.17,-1.71,-3.16,-4.52,-5.95,6.33
-4.69,-2.47,4.75,-1.28,-1.87,3.92,-6.11,-4.45,-3.05,5.95,-2.36,3.85,-2.69,-2.39,-1.33,-1.49
NA
>chr1:241612477-241612527
NA,-4.49,-2.29,-2.59,4.23,-1.93,-2.83,-1.93,-1.73,-1.09,3.95,-3.04,-2.22,-3.54,5.70,-3.86
4.88,-2.81,-2.12,-2.68,-4.31,-1.25,8.17,-3.92,-1.91,6.67,-2.39,-2.11,3.71,-1.30,-2.95,4.35
-1.85,4.15,-1.03,-2.41,-1.09,-3.08,-2.57,4.48,-1.55,-1.76,-2.83,-0.99,7.79,-1.91,-4.09,6.24
NA
>chr1:241639946-241639996
NA,-3.44,-1.60,-1.98,2.74,-1.61,-2.83,-1.93,-1.73,-1.09,3.95,-3.04,-2.22,-3.54,5.70,-3.86
4.88,-2.81,-2.12,-2.68,-4.31,-1.25,8.17,-3.92,-1.91,6.67,-2.39,-2.11,3.71,-1.30,-2.95,4.35
-1.85,4.15,-1.03,-2.41,-1.09,-3.08,-2.57,4.48,-1.55,-1.76,-2.83,-0.99,7.79,-1.91,-4.09,6.24
NA
>chr1:241696137-241696187
NA,-0.88,-3.66,-5.85,-2.00,7.79,-0.99,-2.83,-1.93,-1.73,-0.99,6.47,-2.49,-4.69,6.33,-5.17
-2.78,0.12,4.77,-6.54,-4.67,-3.16,-2.73,7.18,-2.16,-3.92,8.17,-1.71,-3.90,-4.36,-3.89,-3.06
5.27,-6.58,-4.45,-3.05,6.17,-2.52,-3.46,-1.79,-1.18,2.42,-2.31,-3.17,-4.96,-2.68,6.17,-2.29
NA
>chr1:242200432-242200482
NA,-0.87,-1.05,-3.51,-3.97,-3.89,-2.65,4.90,-1.79,-3.03,5.62,-3.48,-3.38,-2.67,-3.12,-2.73
6.67,-1.89,-5.04,4.09,-1.85,-2.39,6.67,-1.91,-4.95,3.63,-2.23,-3.02,5.18,-2.35,-4.70,6.33
-4.11,-0.68,-1.73,3.74,-1.88,-1.83,-2.37,4.32,-2.02,6.25,-0.96,-3.13,-5.34,6.06,-2.04,3.40
NA
>chr1:242348660-242348710
NA,-1.82,2.93,-0.81,-1.05,-2.77,-3.83,-4.94,-2.92,-2.33,-1.15,-2.37,5.09,-1.31,-0.95,-3.75
-5.04,3.97,-0.56,-0.78,-3.66,-5.85,-2.57,7.31,-3.92,-1.91,6.98,-1.66,-1.25,-4.71,4.17,-1.20
4.68,-4.27,5.65,-2.10,6.06,-4.09,-2.47,7.31,-5.17,-4.29,-3.32,4.57,-1.09,-0.97,-1.73,-2.75
NA
>chr1:242348704-242348754
NA,-1.00,-1.73,-2.59,-2.25,4.09,-5.04,-2.46,7.17,-3.26,5.05,-2.04,-3.09,-0.67,2.76,-2.83
-1.25,-1.09,-3.42,-5.17,6.33,-4.70,-2.16,8.64,-2.16,-3.92,8.17,-1.71,-3.19,-4.55,-4.38,-1.84
4.78,-2.24,4.02,0.45,-2.78,-5.42,3.63,-2.23,-2.42,6.12,-3.86,5.21,-2.10,6.06,-4.56,-3.10
NA
>chr1:243040996-243041046
NA,-3.26,-1.71,-2.59,5.09,-1.31,-0.95,-3.48,-4.38,7.31,-2.54,-5.31,-2.08,-2.09,-1.41,4.75
-6.54,-4.67,-4.33,-5.07,-3.90,-1.71,8.17,-3.92,-2.16,8.64,-2.22,-5.16,-0.93,-0.79,2.60,-2.65
-3.16,-3.78,-5.05,-0.52,6.00,-3.61,-3.88,-1.89,4.55,-0.72,-4.63,-1.97,7.79,-1.09,-3.02,5.33
NA
>chr1:246614006-246614056
NA,5.37,0.39,-2.82,-5.83,-2.08,-2.09,-1.09,4.51,-1.83,-3.03,5.90,-0.96,-3.29,-6.11,4.34
-1.01,4.46,-2.36,4.00,-0.80,-4.63,-2.54,7.31,-3.92,-2.16,7.18,-2.15,-2.91,-2.59,6.17,-2.68
-4.82,-4.22,-1.67,-0.96,-3.58,-2.92,-3.17,3.87,-3.05,-3.79,-4.38,-1.89,5.06,0.39,-3.26,-2.28
NA
>chr1:246653511-246653561
NA,2.96,-2.40,4.36,-1.92,-0.98,-3.72,-5.85,-2.57,6.86,-3.05,6.00,-1.86,-1.98,-5.74,-3.55
-3.10,5.93,-0.54,-3.51,5.97,-2.42,-1.09,7.79,-1.91,-3.92,7.31,-2.57,-5.85,-3.02,0.39,5.15
-2.32,-3.08,-1.98,2.92,-1.50,-2.99,3.79,-1.71,-3.45,-1.92,-2.72,-2.75,6.79,-1.97,-5.31,-2.71
NA
>chr1:246733698-246733748
NA,-2.09,3.65,-2.12,-1.98,5.03,-2.40,3.98,-2.01,3.58,-2.45,-2.95,6.72,-2.81,7.33,-4.11
-1.14,-2.33,3.68,-2.69,5.18,-5.52,-2.13,8.64,-2.16,-4.95,4.21,-2.46,-2.66,-2.50,5.86,-1.17
-3.68,-6.89,-2.00,6.67,-2.73,-3.12,-2.16,-2.69,4.50,0.39,-3.42,-3.16,-2.25,-2.34,-1.92,-2.47
NA
>chr1:247002989-247003039
NA,-4.54,-3.55,-0.55,5.23,-2.88,-3.15,-2.40,-0.59,-1.31,5.27,-1.71,-1.14,-3.89,6.87,-2.54
-4.63,-0.52,6.83,-2.54,-5.27,-2.57,7.31,-3.92,-2.16,8.64,-2.16,-4.95,3.63,-2.12,-3.17,-2.27
-0.32,3.97,-5.04,-3.04,0.12,4.77,-5.47,-2.33,5.53,-2.05,3.18,-2.01,4.35,-3.12,-2.31,3.79
NA
>chr1:247616389-247616439
NA,3.79,-1.23,-3.79,5.91,-2.48,-1.19,-1.07,-5.04,-2.11,6.25,0.33,-2.65,-4.69,-4.33,-4.52
-5.95,6.33,-4.70,-2.47,7.31,-3.92,-2.16,8.64,-2.16,-3.92,8.17,-1.12,-2.91,-2.59,6.29,-2.65
-3.91,7.31,-2.57,-5.21,-2.25,8.64,-2.25,-5.21,-2.25,8.64,-2.22,-4.63,-1.20,3.79,-5.47,-2.15
NA
>chr1:247904110-247904160
NA,3.69,-4.01,-3.79,-6.42,-3.50,-2.38,6.08,-2.52,3.18,-2.04,5.74,-2.80,5.49,-2.52,-0.58
2.91,-2.90,-2.00,-3.03,-0.78,-1.43,4.91,-4.95,-2.16,8.64,-2.22,-5.16,-1.07,-1.39,-2.73,-1.06
-1.79,4.50,-1.53,-2.88,-1.66,4.55,-0.74,-3.69,6.09,-3.75,5.32,-1.25,-2.46,-2.12,-1.88,3.38
NA
>chr10:4297164-4297214
NA,-3.05,-2.75,4.13,-4.47,-1.05,-0.40,3.97,-5.58,-4.67,-4.33,-5.07,-4.69,-3.51,-1.35,-1.25
-2.96,3.95,-1.32,-2.89,-4.18,-3.40,7.18,-3.92,-1.91,6.67,-2.50,-3.50,-3.60,-5.77,-3.49,-1.71
8.17,-5.17,-3.13,-0.94,8.17,-3.92,-1.91,6.98,-1.23,-0.92,-2.46,-2.50,3.36,-3.06,-1.93,-4.78
NA
>chr10:4297337-4297387
NA,-2.87,-4.69,6.33,-4.70,-2.47,6.87,-3.45,-0.51,5.51,-0.74,-4.57,3.90,-1.23,-3.69,6.09
-4.50,4.88,-2.66,-1.79,4.48,-5.47,-2.46,7.31,-3.92,-2.16,8.09,-3.08,-4.11,-2.44,6.98,-1.48
-5.12,-4.39,-4.75,-1.97,5.45,-0.51,-3.77,5.04,-3.58,-4.36,-3.61,6.00,-0.21,-4.11,4.13,-2.20
NA
>chr10:11880747-11880797
NA,-3.18,-2.70,5.42,0.14,-3.06,-2.99,5.46,-5.05,-0.80,-2.10,3.85,-2.63,-2.12,-1.87,-3.66
5.72,-1.62,4.60,-3.72,-3.20,-3.65,7.44,-2.16,-3.92,7.31,-2.54,-4.63,-1.20,3.90,-4.94,-0.80
-2.49,2.99,-0.61,-3.98,-3.55,-2.77,-1.35,-1.41,-2.83,-1.63,4.94,-2.88,-3.10,-2.49,5.95,-1.49
NA
>chr10:16934123-16934173
NA,2.74,-2.96,-1.55,4.55,-0.72,-5.15,-2.82,0.12,5.34,-3.45,5.19,-2.34,-1.85,4.09,-4.79
-2.35,4.70,-0.76,-3.98,-3.29,-2.15,7.18,-2.16,-3.92,7.31,-2.57,-5.85,-3.72,-1.52,-2.41,-1.09
4.60,-2.27,-2.87,-2.67,-1.39,-2.48,-4.31,-2.28,5.72,-2.28,-4.47,-3.83,-3.24,-1.51,3.33,-2.19
NA
>chr10:20208078-20208128
NA,6.47,-0.96,-3.13,-6.20,4.21,-2.40,-2.17,3.97,-2.70,-1.77,-1.47,4.39,-0.72,-4.63,-2.54
7.31,-4.38,-3.42,-1.09,-1.21,-2.67,6.79,-1.91,-4.95,3.63,-2.31,-3.12,4.35,-1.61,3.06,-2.00
-2.46,-1.39,-2.48,-4.80,-2.73,5.35,0.33,-2.65,-3.97,-4.55,-4.38,-1.64,3.71,-3.02,-3.50,-5.07
NA
>chr10:20208239-20208289
NA,-5.12,-3.16,-2.65,3.42,-0.76,-3.98,-3.51,-3.05,4.28,-1.00,3.08,-2.12,6.08,-2.38,-3.90
-4.36,-4.28,-4.71,-2.75,-4.41,-3.59,7.26,-3.92,-2.16,7.18,-2.73,-3.90,-5.07,-4.66,-5.63,-4.22
-1.44,-2.20,-2.85,4.84,-5.52,-2.46,6.87,-3.89,-2.16,-2.77,-3.38,4.54,-1.23,4.68,-4.27,5.73
NA
>chr10:20208376-20208426
NA,-4.35,-2.82,-3.42,3.59,-0.95,-0.65,-3.67,-2.04,-1.02,-3.72,-5.91,-2.52,3.88,-0.95,-1.92
-2.20,-1.36,-4.30,3.91,-2.31,-3.12,-2.73,6.67,-1.91,-3.92,7.18,-2.95,-2.44,4.90,-1.50,-2.99
3.79,-1.59,-2.88,-2.12,4.72,-3.05,6.86,-2.57,-5.21,-2.25,8.64,-2.16,-4.95,3.63,-3.58,-4.24
NA
>chr10:20208395-20208445
NA,-2.44,-3.12,-2.73,6.67,-1.91,-3.92,7.18,-2.95,-2.44,4.90,-1.50,-2.99,3.79,-1.59,-2.88
-2.12,4.72,-3.05,6.86,-2.57,-5.21,-2.25,8.64,-2.16,-4.95,3.63,-3.58,-4.11,-3.08,8.09,-2.25
-5.27,-2.70,6.29,-2.59,-3.89,-3.19,-2.73,5.97,-3.71,-3.70,-1.67,-1.35,-3.18,-4.86,-2.50,-0.63
NA
>chr10:20323537-20323587
NA,-3.27,-2.54,5.56,-0.83,-2.67,-1.35,-2.33,-2.51,-1.52,-3.72,-6.49,-3.02,0.12,5.82,-4.16
4.64,-2.75,-2.92,-3.73,-1.07,-1.46,4.91,-4.95,-2.16,8.64,-2.13,-5.52,5.27,-2.85,-2.62,8.09
-2.16,-4.95,4.21,-2.34,-1.85,4.89,-3.12,7.12,-3.42,-2.15,-1.02,-3.75,-6.04,5.18,-2.69,3.24
NA
>chr10:21003671-21003721
NA,-2.03,-2.51,-1.52,-3.52,-5.83,-2.08,-2.02,-1.27,-1.79,4.90,0.39,-3.26,-2.04,-0.59,-3.41
-4.46,-2.26,-1.10,-2.48,-4.31,-1.25,8.17,-3.92,-1.91,7.79,-2.44,-4.11,-3.40,7.18,-3.92,-1.91
7.79,-0.99,-2.88,-1.92,5.05,-3.75,7.08,-2.62,7.33,-4.69,-2.90,3.84,-2.27,-1.98,5.03,-2.15
NA
>chr10:21003678-21003728
NA,-1.00,-1.79,4.90,0.39,-3.26,-2.04,-0.59,-3.41,-4.46,-2.26,-1.10,-2.48,-4.31,-1.25,8.17
-3.92,-1.91,7.79,-2.44,-4.11,-3.40,7.18,-3.92,-1.91,7.79,-0.99,-2.88,-1.92,5.05,-3.75,7.08
-2.62,7.33,-4.69,-2.90,3.84,-2.27,-1.98,5.03,-2.00,3.08,-1.00,4.28,-2.94,-3.90,-4.33,-5.12
NA
>chr10:21246069-21246119
NA,-1.99,-2.29,3.31,-3.25,5.88,-1.48,-1.67,-2.40,3.96,-3.12,-1.50,4.76,-3.12,-2.23,3.63
-5.42,-2.78,0.20,6.25,-2.54,-5.27,-2.57,7.31,-3.92,-1.91,6.79,-2.65,-2.01,-2.33,3.94,-2.77
-5.27,5.27,-3.06,-2.91,-1.35,6.98,-0.99,-3.17,-2.40,-0.93,-1.09,5.85,-2.47,-3.91,7.31,-2.76
NA
>chr10:36560517-36560567
NA,-4.23,-1.14,-1.66,6.98,-1.89,-4.51,3.97,-0.56,-0.78,-3.42,-5.17,6.33,-4.70,-2.47,7.17
-3.12,4.89,-2.25,-2.46,-0.92,-1.23,6.98,-1.91,-3.92,7.31,-2.47,-4.95,4.50,-2.48,-1.15,-2.33
-2.51,-1.64,-3.81,-2.04,-0.66,-2.87,-4.16,-5.34,6.23,-2.43,-1.83,4.55,-0.74,-3.69,7.33,-2.62
NA
>chr10:60460997-60461047
NA,-4.26,6.09,-4.69,-2.47,4.70,-0.76,-3.28,-2.96,6.80,-1.09,-3.12,4.76,-2.76,-4.87,-3.79
-3.05,3.87,-2.66,-2.46,-0.92,-1.43,4.91,-4.95,-1.91,7.79,-2.44,-4.87,-3.79,-2.76,3.42,-0.76
-3.28,-2.94,8.09,-2.25,-5.85,-3.72,-0.95,-1.46,5.88,-4.19,5.30,-3.06,-3.12,-2.49,6.19,-1.95
NA
>chr10:60543892-60543942
NA,-2.39,-2.85,5.75,-4.67,5.65,-2.10,5.95,-3.86,5.30,-2.99,-3.08,-0.55,-1.83,4.39,-0.72
-4.63,-2.22,8.64,-2.25,-5.21,-2.57,7.31,-3.92,-2.16,8.64,-2.25,-5.21,-2.00,6.98,-1.66,-1.14
-3.89,6.87,-2.57,-6.89,-3.68,-0.94,8.17,-5.17,-4.29,-3.10,5.93,-0.52,-4.63,-2.22,7.18,-3.00
NA
>chr10:63735424-63735474
NA,-3.90,-2.90,4.25,-1.23,4.68,-4.16,5.80,-1.64,-2.77,-3.20,4.63,-2.41,-0.95,4.08,-3.70
-0.89,3.79,-5.47,-2.46,7.31,-3.92,-2.47,7.31,-3.92,-1.91,6.98,-1.25,-0.53,-3.41,-4.39,-3.58
3.63,-4.94,-2.65,6.30,-2.22,-1.79,4.48,-5.22,-2.77,4.25,-1.23,4.12,-5.04,-2.33,5.18,-3.91
NA
>chr10:67709828-67709878
NA,-2.86,4.23,-2.37,-1.15,-2.33,-2.92,-4.18,-3.40,7.18,-3.91,-2.49,6.83,-0.52,-5.05,-3.55
-3.61,3.87,-2.26,-2.34,4.21,-4.95,-2.16,8.64,-2.16,-3.92,7.18,-2.95,-2.85,5.27,-6.04,-3.04
0.39,4.90,-1.47,-1.70,-2.81,4.84,-5.52,-1.89,7.79,-1.09,-3.02,5.18,-2.42,-4.63,-0.52,6.62
NA
>chr10:76689355-76689405
NA,-2.26,3.96,-3.61,-4.84,-6.95,-2.70,6.29,-2.59,-3.12,-3.05,4.28,-1.25,4.25,-2.95,-5.27
-2.57,7.17,-3.26,4.37,-1.20,-4.63,-2.22,8.64,-2.16,-3.92,7.18,-3.40,-4.58,-2.99,-3.49,4.12
-2.27,-1.98,5.03,-1.98,2.97,-0.54,-3.28,-2.94,8.09,-2.25,-5.21,-2.25,8.64,-2.13,-4.51,3.60
NA
>chr10:89500200-89500250
NA,-5.55,-2.82,0.12,4.88,-4.70,-1.05,-0.79,2.60,-2.95,-4.96,-3.50,-2.52,3.06,-2.00,4.78
-1.50,-2.99,3.82,0.39,-3.38,-4.39,-2.44,7.79,-1.91,-4.95,3.63,-3.58,-4.87,-3.83,-2.40,-0.59
-1.25,6.98,-2.00,-5.27,-2.52,4.75,-1.50,-2.42,-1.50,4.75,-2.47,-4.69,6.09,-4.50,5.21,-2.14
NA
>chr10:91934794-91934844
NA,8.13,-0.94,-3.13,-5.95,6.33,-4.70,-1.91,6.67,-2.50,-2.96,-2.48,-1.21,4.75,-5.47,-2.33
5.18,-3.79,-2.13,-1.10,-2.13,-3.54,7.44,-2.16,-3.92,7.31,-2.46,-5.47,4.75,-1.25,-2.46,-2.04
-2.34,-2.04,-2.46,-1.25,4.75,-5.22,-2.37,6.94,-1.27,-2.88,-1.61,4.27,-2.02,6.25,-1.73,-2.75
NA
>chr10:105877657-105877707
NA,-2.16,-2.27,-2.69,4.35,-3.56,-3.04,-4.19,-3.96,-1.64,-2.51,-1.95,-1.31,-2.56,-2.61,-0.88
4.08,-3.02,-0.95,3.82,-4.51,-2.46,7.31,-3.92,-2.16,8.64,-2.22,-5.31,-1.98,-1.66,6.00,-2.96
-4.02,-1.93,-3.04,4.50,0.39,-2.82,-5.15,-0.80,3.64,-3.40,-1.75,-0.64,-1.43,4.91,-5.42,-3.10
NA
>chr10:114091400-114091450
NA,-2.12,-2.23,3.63,-4.94,-2.47,3.88,-0.95,-1.93,-2.92,-4.18,-3.08,6.62,-2.73,-3.90,-4.33
-4.67,-6.54,4.77,0.12,-3.02,-5.85,-2.25,8.64,-2.16,-3.92,7.31,-2.46,-4.51,3.97,-0.56,-1.93
-2.92,-4.18,-3.08,8.09,-2.25,-5.27,-2.95,3.84,-2.26,-2.39,6.67,-2.00,-5.21,-2.57,7.31,-3.91
NA
>chr10:128065798-128065848
NA,-3.17,-1.71,-3.88,-3.43,-1.09,-2.33,-0.99,-1.29,5.27,-1.29,-0.78,-2.67,-2.56,-1.27,-2.27
-2.67,3.85,-1.92,-0.55,-3.41,-4.39,-2.44,7.79,-1.91,-4.95,4.91,-1.43,-0.99,-1.90,-1.50,-3.03
-2.58,-3.54,5.49,-2.71,8.32,-2.81,7.72,-1.25,-4.33,-4.21,-3.04,-2.37,-1.11,-1.96,-2.92,-4.38
NA
>chr11:3622858-3622908
NA,-4.17,-1.28,-1.19,-2.61,3.85,-2.59,3.84,-1.87,-1.27,-2.02,-1.25,-4.11,6.33,-4.70,-2.35
5.18,-3.79,-2.80,-2.33,-1.15,-2.67,6.79,-1.91,-3.92,7.31,-2.47,-4.09,6.06,-2.01,4.27,-1.50
-2.67,2.59,-1.96,-1.81,-1.88,3.99,-2.09,4.47,-1.88,3.67,-2.97,-1.56,-3.02,-2.94,4.83,-2.15
NA
>chr11:26717888-26717938
NA,-3.54,-3.69,-3.59,7.26,-5.17,-4.29,-3.32,4.57,-1.19,-2.21,-1.42,-0.93,-3.69,-5.04,3.97
-0.56,-0.65,-4.00,-3.48,-4.58,-3.40,7.18,-3.92,-1.91,6.67,-2.50,-2.58,-2.32,4.53,-2.63,-1.70
-1.47,4.35,-1.32,-2.38,-3.36,4.35,-2.01,3.58,-2.45,-2.95,7.18,-3.92,-2.16,7.18,-2.28,-3.87
NA
>chr11:26717907-26717957
NA,-3.98,-3.40,7.18,-3.92,-1.91,6.67,-2.50,-2.58,-2.32,4.53,-2.63,-1.70,-1.47,4.35,-1.32
-2.38,-3.36,4.35,-2.01,3.58,-2.45,-2.95,7.18,-3.92,-2.16,7.18,-2.28,-4.31,-3.58,-2.28,-4.94
4.86,-1.41,-2.09,-1.57,-5.10,-0.67,6.83,-2.37,-4.27,3.97,-0.56,-0.78,-3.69,-5.56,4.12,-1.20
NA
>chr11:45294519-45294569
NA,3.97,-2.24,4.36,-1.55,-1.76,-3.58,-1.98,-1.10,-2.02,-3.67,-0.96,-1.67,-4.22,-4.33,-1.25
8.17,-3.92,-2.47,7.31,-3.92,-2.47,7.31,-3.92,-2.16,8.64,-2.22,-4.63,-1.20,3.79,-5.47,-1.89
6.79,-2.75,-2.72,-1.71,-3.68,-2.00,5.46,-0.81,-3.08,5.02,-2.35,-3.92,7.31,-2.47,-4.95,3.47
NA
>chr11:56673722-56673772
NA,-2.80,-1.70,-1.94,2.82,-1.43,-1.87,4.73,-2.98,5.95,-2.01,4.32,-2.63,-1.25,-1.35,-3.25
-4.30,-6.11,4.09,-2.75,-2.80,-3.29,7.44,-2.16,-3.92,7.31,-2.57,-5.27,-2.70,6.29,-2.38,-2.62
8.09,-2.25,-5.27,-2.70,6.29,-2.38,-2.95,7.18,-3.92,-2.16,8.64,-2.16,-4.09,6.23,-2.42,-1.21
NA
>chr11:56673739-56673789
NA,4.59,-2.75,-2.80,-3.29,7.44,-2.16,-3.92,7.31,-2.57,-5.27,-2.70,6.29,-2.38,-2.62,8.09
-2.25,-5.27,-2.70,6.29,-2.38,-2.95,7.18,-3.92,-2.16,8.64,-2.16,-4.09,6.23,-2.42,-2.04,4.41
-1.31,-0.59,-2.40,-3.17,-2.65,4.90,-1.61,-2.83,-2.19,-2.68,-4.86,-3.18,-1.05,-0.56,3.79,-2.84
NA
>chr11:67491912-67491962
NA,-4.17,-1.28,-1.19,-2.61,3.85,-2.59,3.84,-1.87,-1.27,-2.02,-1.25,-4.11,6.33,-4.70,-2.35
5.18,-3.79,-2.80,-2.33,-1.15,-2.67,6.79,-1.91,-3.92,7.31,-2.47,-4.09,6.06,-2.01,4.27,-1.50
-2.67,2.59,-1.93,-1.25,-2.97,3.67,-1.88,4.26,-1.88,3.67,-2.97,-1.56,-3.02,-2.94,4.83,-2.15
NA
>chr11:71617064-71617114
NA,5.89,-2.55,-2.85,5.46,-4.81,-1.31,-1.15,-2.37,-2.33,-2.17,-1.79,2.56,-2.11,6.20,-2.65
-4.69,6.33,-4.70,-2.35,5.18,-3.02,-1.09,7.79,-1.91,-3.92,7.31,-2.47,-4.70,6.33,-3.69,-0.82
3.85,-2.37,5.86,-3.81,-3.87,-2.46,-3.10,3.67,-1.88,4.26,-1.88,4.03,-2.24,4.46,-1.01,5.09
NA
>chr11:87906340-87906390
NA,-1.55,-1.00,-1.58,-4.65,-0.94,3.85,-2.37,6.20,-2.70,-6.95,-3.68,-0.94,8.17,-3.92,-1.91
6.79,-2.67,-1.21,-1.09,-3.66,-5.85,-2.25,8.64,-2.16,-3.92,7.26,-3.17,-2.80,-2.52,2.78,-4.03
-2.57,-3.77,5.72,-1.78,5.74,-2.71,7.33,-3.69,-1.23,4.37,-3.75,6.09,-4.08,-1.28,-1.66,-3.38
NA
>chr11:89639972-89640022
NA,-2.99,-1.25,-2.25,3.31,-3.25,5.19,-2.40,-2.00,4.15,-0.56,-3.67,6.33,-4.69,-2.47,5.85
-1.09,-0.97,-1.96,-2.92,-4.18,-3.40,7.18,-3.92,-2.16,8.64,-2.16,-4.70,6.33,-3.69,-1.23,4.85
-4.16,4.64,-2.25,-2.46,-1.65,-2.08,-1.95,-1.31,-2.56,-3.00,-1.89,-1.31,-2.69,-3.13,2.59,-0.76
NA
>chr11:89670860-89670910
NA,-0.76,2.59,-3.13,-2.69,-1.31,-1.89,-3.00,-2.56,-1.31,-1.95,-2.08,-1.65,-2.46,-2.25,4.64
-4.16,4.85,-1.23,-3.69,6.33,-4.70,-2.16,8.64,-2.16,-3.92,7.18,-3.40,-4.18,-2.92,-1.96,-0.97
-1.09,5.85,-2.47,-4.69,6.33,-3.67,-0.56,4.15,-2.00,-2.40,5.19,-3.25,3.31,-2.25,-1.25,-2.99
NA
>chr11:90953671-90953721
NA,-5.91,-3.04,0.39,5.15,-1.96,-1.79,2.62,-0.72,-2.47,5.49,-2.71,7.33,-4.70,-1.91,7.79
-2.44,-4.11,-3.08,7.53,-3.08,-4.11,-2.44,7.79,-1.91,-3.92,7.31,-2.46,-5.04,4.12,-1.20,4.93
-3.12,7.03,-2.95,-2.38,6.29,-2.70,-5.27,-2.57,6.87,-3.85,-1.28,-1.19,-2.67,5.97,-1.94,-2.75
NA
>chr11:95782865-95782915
NA,-2.34,-1.27,-2.69,-3.13,2.76,-0.66,-2.52,5.49,-2.80,5.74,-2.01,4.27,-1.79,-3.03,5.62
-3.31,-2.15,-1.02,-3.72,-7.53,-3.68,-1.97,7.18,-2.16,-3.92,8.17,-1.12,-2.91,-2.65,4.48,-1.92
-0.61,-2.40,-3.83,-4.87,-2.76,4.76,-3.12,-2.23,3.63,-4.95,-2.47,6.87,-3.47,-1.23,3.90,-4.68
NA
>chr11:101589084-101589134
NA,-3.85,-2.67,-3.16,-3.96,-1.09,-1.92,3.84,-1.85,4.26,-1.62,5.95,-2.68,-4.96,-3.60,-3.80
-2.48,-0.79,5.56,-2.54,-3.79,-4.87,-2.44,7.79,-1.91,-3.92,8.17,-1.25,-4.47,-3.50,-2.75,4.89
-3.31,4.60,-2.31,-2.84,2.70,-0.68,-1.23,-3.79,-4.39,-2.44,6.98,-1.17,-3.68,-8.57,-4.84,-3.54
NA
>chr11:108536309-108536359
NA,-5.98,4.21,-2.46,-2.66,-2.30,3.85,-2.59,4.27,-1.61,-2.88,-1.92,5.05,-3.75,6.09,-5.17
-2.78,0.12,5.34,-3.75,6.09,-4.70,-2.16,8.64,-2.16,-3.92,7.31,-2.47,-4.09,6.23,-2.43,-1.83
4.55,-0.41,-4.33,4.59,-1.79,-2.22,6.30,-2.65,-4.94,3.63,-2.31,-2.84,3.00,-0.58,-3.08,5.01
NA
>chr11:108536410-108536460
NA,-5.04,-3.18,-3.51,6.06,-0.67,-5.10,-1.01,-2.02,4.35,-0.94,-2.98,-2.58,-3.54,5.70,-2.92
3.79,-0.40,-1.14,-4.08,6.33,-4.70,-2.16,8.64,-2.16,-3.92,7.31,-2.54,-5.16,-1.07,-1.19,-2.48
4.50,-6.20,-3.13,-1.97,6.62,-2.62,-2.44,4.48,-2.10,-0.80,-4.94,4.86,-1.41,-2.09,-1.25,-4.23
NA
>chr11:110280194-110280244
NA,-3.57,-3.42,0.13,5.34,-3.75,6.09,-4.70,-1.91,7.79,-1.09,-3.02,5.18,-2.44,-5.85,-3.66
-0.78,-0.95,2.60,-3.32,-4.84,-6.89,-2.25,8.64,-2.16,-3.92,7.18,-3.40,-3.63,-1.64,3.55,-0.95
4.93,-3.62,6.09,-4.70,-2.16,8.64,-2.16,-3.92,8.17,-1.12,-3.57,-4.94,-2.92,-1.93,-0.95,2.70
NA
>chr11:110280208-110280258
NA,-3.73,-0.78,-0.95,2.60,-3.32,-4.84,-6.89,-2.25,8.64,-2.16,-3.92,7.18,-3.40,-3.63,-1.64
3.55,-0.95,4.93,-3.62,6.09,-4.70,-2.16,8.64,-2.16,-3.92,8.17,-1.12,-3.57,-4.94,-2.92,-1.93
-0.95,2.60,-2.95,-4.82,-4.93,-2.46,-3.23,3.92,-1.48,-2.66,4.84,-5.52,-2.33,5.53,-2.05,3.40
NA
>chr11:111475137-111475187
NA,-1.63,-2.41,-1.41,4.86,-4.33,-0.41,4.64,-2.27,-2.87,-2.67,-1.39,-2.13,-3.31,5.62,-3.03
-1.78,2.74,-1.76,-1.00,-1.20,-5.16,-2.22,8.64,-2.16,-4.95,4.21,-2.34,-2.26,4.12,-3.38,-2.77
-3.00,-5.74,-2.40,-1.97,7.18,-2.25,-5.21,-2.25,7.44,-3.65,-3.44,-4.37,-1.92,4.59,-4.94,-1.27
NA
>chr11:113448897-113448947
NA,-1.95,6.30,-2.53,-4.27,3.97,-0.56,-0.78,-3.66,-5.91,-2.95,3.94,-2.04,-1.43,2.77,-2.16
-2.12,3.36,-2.97,-1.00,-2.33,-3.17,-2.12,3.63,-4.95,-1.91,6.67,-2.50,-3.50,-3.02,-3.18,0.20
6.25,-2.37,-5.22,4.77,0.13,-3.18,-3.02,-3.50,-2.50,6.67,-1.89,-5.47,4.77,0.13,-3.42,-3.57
NA
>chr12:11788221-11788271
NA,6.02,-3.48,-3.70,-1.66,-1.19,-4.06,3.91,-1.97,-2.42,-1.50,4.75,-2.52,-5.27,-2.00,6.98
-1.25,-0.53,-3.08,-2.58,3.94,-3.12,-1.18,7.79,-1.91,-3.92,7.26,-3.59,-3.69,-2.91,-1.97,-1.87
3.92,-5.04,-2.13,8.64,-2.25,-5.27,-2.95,4.25,-1.25,4.63,-2.88,-2.46,3.58,-2.44,5.68,-6.17
NA
>chr12:18419172-18419222
NA,-2.19,2.65,-2.22,-1.60,-4.06,4.08,-0.95,-2.52,5.81,-5.34,-4.52,-4.33,-4.69,-3.14,-1.16
-2.51,-1.92,-0.95,4.63,-2.91,-4.36,-2.44,7.79,-1.91,-4.95,3.63,-3.58,-4.39,-3.41,-0.53,-1.46
6.00,-3.05,6.86,-2.47,-4.09,6.23,-3.71,-3.20,-3.65,7.44,-2.16,-3.92,7.18,-3.40,-4.18,-3.01
NA
>chr12:18419191-18419241
NA,-3.88,-4.36,-2.44,7.79,-1.91,-4.95,3.63,-3.58,-4.39,-3.41,-0.53,-1.46,6.00,-3.05,6.86
-2.47,-4.09,6.23,-3.71,-3.20,-3.65,7.44,-2.16,-3.92,7.18,-3.40,-4.18,-2.26,-0.64,-1.43,6.00
-2.86,8.32,-2.62,8.32,-2.71,5.74,-1.78,5.95,-2.49,-3.12,-2.59,6.17,-3.05,-4.29,-5.95,6.33
NA
>chr12:18419372-18419422
NA,-2.19,-4.09,6.06,-2.21,2.65,-1.35,-1.94,-2.80,-3.79,5.90,-0.96,-3.68,-8.57,-5.06,-3.16
-2.43,5.35,0.33,-2.38,-4.70,-6.89,-2.57,7.31,-3.92,-2.16,7.18,-2.73,-3.16,-4.52,-5.95,7.33
-2.62,7.33,-5.95,-4.29,-3.61,4.28,-1.25,4.25,-2.52,-4.52,-1.20,3.79,-5.47,-2.46,7.31,-3.91
NA
>chr12:18419438-18419488
NA,-3.30,-3.63,-1.83,3.09,-0.61,-3.98,-4.28,-4.36,-3.90,-2.73,5.72,-2.28,-4.31,-2.48,-1.10
-2.26,-4.18,-3.00,5.61,-3.02,-2.23,3.63,-4.95,-1.91,7.79,-2.44,-4.39,-3.79,-1.37,-1.61,-2.39
-2.56,4.50,-4.95,-2.47,7.31,-3.91,-2.49,6.47,-1.22,-2.89,-4.46,-3.41,-0.59,-2.15,-3.42,6.31
NA
>chr12:24380745-24380795
NA,6.23,-3.54,-2.15,-1.14,-4.15,-3.43,-4.42,4.55,-2.83,-2.29,-3.54,5.81,-4.08,-2.65,6.20
-2.52,3.18,-2.05,5.96,-3.00,-4.11,-2.44,7.79,-1.91,-3.92,7.26,-3.53,-3.20,-4.31,5.90,-1.73
-3.16,-4.67,-6.54,4.77,0.27,-2.32,-5.01,-3.50,-2.75,4.89,-3.31,5.88,-1.43,-0.64,-2.26,-4.38
NA
>chr12:24380775-24380825
NA,-2.46,-3.16,-4.67,-6.54,4.77,0.27,-2.32,-5.01,-3.50,-2.75,4.89,-3.31,5.88,-1.43,-0.64
-2.26,-4.94,-3.57,-1.14,5.90,-3.02,-1.09,7.79,-1.91,-3.92,7.26,-3.53,-3.25,-4.58,-3.00,5.96
-2.12,5.65,-4.67,5.75,-2.99,-3.46,-1.23,-0.56,3.97,-5.58,-4.67,-4.33,-5.07,-3.90,-2.73,5.72
NA
>chr12:32686791-32686841
NA,-2.51,-1.21,-1.35,-3.25,-4.70,-8.57,-4.84,-3.05,5.95,-1.78,5.95,-3.86,5.21,-2.69,4.06
-1.42,-2.42,6.23,-5.34,-3.13,-0.94,8.17,-3.92,-2.16,8.64,-2.25,-5.85,-3.72,-0.98,-1.92,3.84
-2.01,6.06,-4.09,-2.47,7.31,-5.17,-3.13,-1.17,6.98,-0.99,-2.88,-1.59,3.79,-2.99,-1.55,4.75
NA
>chr12:32686997-32687047
NA,-4.86,-1.89,6.67,-2.50,-3.50,-3.60,-5.77,-4.66,-5.07,-3.90,-1.94,6.17,-1.23,-0.92,-2.46
-2.25,4.09,-5.04,-2.33,5.18,-3.02,-1.09,7.79,-1.91,-4.95,3.63,-3.58,-4.11,-3.08,6.88,-3.71
-3.38,-2.34,-2.17,3.92,-5.04,-1.89,7.79,-0.99,-3.17,-2.27,-0.32,3.97,-5.58,-3.29,-1.17,6.08
NA
>chr12:32907846-32907896
NA,-3.71,7.44,-2.25,-5.85,-3.02,0.39,5.15,-2.32,-2.62,-2.07,-2.91,-4.21,-4.33,-2.28,7.18
-2.25,-5.85,-3.72,-1.02,-2.15,-3.42,7.26,-3.92,-1.91,6.67,-2.73,-3.12,-1.98,2.92,-1.50,-2.95
3.94,-2.45,-2.95,7.18,-3.92,-2.16,8.09,-2.75,-2.88,4.15,-1.99,-1.92,3.64,-4.51,-2.46,6.41
NA
>chr12:32907859-32907909
NA,-3.00,7.18,-2.25,-5.85,-3.72,-1.02,-2.15,-3.42,7.26,-3.92,-1.91,6.67,-2.73,-3.12,-1.98
2.92,-1.50,-2.95,3.94,-2.45,-2.95,7.18,-3.92,-2.16,8.09,-2.75,-2.88,4.15,-1.99,-1.92,3.64
-4.51,-2.46,6.86,-3.05,6.00,-1.43,-0.92,-2.62,-3.46,-2.67,-3.38,-3.71,7.44,-2.13,-4.51,3.60
NA
>chr12:38590949-38590999
NA,-1.05,-2.97,3.17,-1.88,-2.12,-2.84,-1.86,-0.68,2.70,-3.08,-2.41,-1.96,-0.97,-2.03,3.49
-4.51,-1.89,6.98,-1.28,-1.73,-2.83,-2.12,3.63,-4.95,-1.91,6.67,-2.50,-2.66,-2.46,4.21,-4.94
-2.49,6.47,-0.99,-1.98,-1.73,-2.02,-1.36,-4.30,4.23,-0.56,-1.86,-3.06,-1.35,-2.10,-2.75,-3.07
NA
>chr12:39797327-39797377
NA,-3.03,-0.53,-1.31,4.41,-2.12,-3.16,3.82,0.45,-2.82,-5.83,-2.08,-2.09,-1.09,4.60,-2.27
-2.49,-2.32,5.15,-2.65,-2.91,-1.12,8.17,-3.92,-1.91,6.67,-2.50,-2.66,-2.30,3.85,-2.69,5.65
-4.55,5.54,-2.04,-3.71,-2.12,-2.59,4.92,-2.45,-2.27,-1.97,-1.58,3.17,-3.06,-1.93,-4.02,-3.03
NA
>chr12:39797466-39797516
NA,3.68,-1.76,-2.04,3.94,-2.90,-4.94,4.91,-1.86,-1.25,-5.05,5.36,-2.12,5.53,-2.35,-4.95
3.63,-2.31,-3.16,3.79,-1.59,-2.88,-2.12,3.63,-4.95,-2.16,7.18,-2.15,-3.57,-4.38,-1.84,4.27
-2.59,3.68,-1.92,-0.53,-3.41,-4.46,-2.26,-0.64,-1.90,3.68,-2.62,3.18,-2.52,6.08,-2.49,-3.27
NA
>chr12:47476933-47476983
NA,-1.62,6.98,-1.23,-0.99,-2.02,-1.25,-4.11,6.09,-3.75,5.32,-1.41,-1.73,-1.86,-2.38,5.96
-3.66,-1.69,-0.66,-2.87,-4.70,-6.89,-2.25,8.64,-2.16,-4.95,4.21,-2.34,-1.61,3.06,-2.04,6.15
-4.67,5.75,-3.06,-3.12,-2.54,5.93,-0.21,-4.33,3.90,-1.20,-5.15,-3.52,-0.95,-1.25,6.14,-3.25
NA
>chr12:47476970-47477020
NA,-0.46,-4.33,3.90,-1.20,-5.15,-3.52,-0.95,-1.25,6.14,-3.42,-3.44,-4.37,-1.92,4.48,-6.54
-4.67,-4.33,-3.90,-1.73,5.90,-3.02,-1.09,7.79,-1.91,-3.92,7.31,-2.57,-5.21,-2.25,8.09,-2.62
-2.45,3.94,-4.01,-3.06,-3.60,0.20,6.25,-2.49,-4.94,4.21,-2.34,-1.61,2.78,-4.03,-3.79,-6.36
NA
>chr12:66329029-66329079
NA,-2.07,5.74,-2.71,8.32,-2.86,5.60,-2.56,-2.39,-1.61,-0.93,-3.66,-7.53,-5.06,-3.16,-1.71
7.73,-3.47,-0.54,6.83,-2.54,-5.27,-2.57,7.31,-3.92,-1.91,6.67,-2.39,-1.61,2.89,-2.76,-0.95
3.82,-4.51,-2.46,6.86,-3.01,6.72,-3.40,-4.58,-2.99,-3.77,5.96,-2.38,-2.62,6.62,-2.15,-2.84
NA
>chr12:66329119-66329169
NA,-2.39,-2.85,5.27,-6.58,-4.45,-3.61,3.87,-2.66,-2.33,-1.21,5.47,-1.21,-2.34,-1.52,-3.48
-4.38,7.31,-2.54,-5.31,-1.98,-1.86,4.91,-4.95,-1.91,7.79,-0.99,-2.88,-1.92,4.59,-4.94,-1.25
-1.66,6.14,-3.06,-2.80,-2.52,3.06,-2.12,6.08,-2.68,-4.96,-3.50,-3.02,3.65,-2.31,-2.58,-2.32
NA
>chr12:66441298-66441348
NA,-1.83,4.90,-2.44,-2.55,5.45,-4.10,-3.04,-3.87,-3.81,5.86,-2.37,4.02,0.59,-2.38,-4.16
-5.34,6.06,-2.10,5.18,-5.52,-2.46,7.31,-3.92,-1.91,7.79,-0.99,-2.88,-1.92,4.48,-5.47,-2.46
7.31,-3.92,-1.91,7.79,-2.44,-4.39,-3.79,-1.23,-0.56,3.97,-5.58,-4.67,-3.16,-1.73,6.25,-2.10
NA
>chr12:66441308-66441358
NA,-2.33,4.02,0.59,-2.38,-4.16,-5.34,6.06,-2.10,5.18,-5.52,-2.46,7.31,-3.92,-1.91,7.79
-0.99,-2.88,-1.92,4.48,-5.47,-2.46,7.31,-3.92,-1.91,7.79,-2.44,-4.39,-3.79,-1.23,-0.56,3.97
-5.58,-4.67,-3.16,-1.73,6.25,-2.02,4.52,-2.32,-2.49,-2.50,2.77,-0.81,-1.86,-3.06,-1.41,-1.30
NA
>chr12:71247240-71247290
NA,-3.71,7.44,-2.13,-4.51,3.97,-0.32,-2.14,-2.85,4.84,-5.27,-2.77,3.84,-3.17,-2.80,-3.29
7.44,-2.13,-4.51,3.82,-0.91,-3.28,-3.26,7.18,-3.92,-2.16,7.44,-3.29,-2.80,-3.17,3.84,-2.90
-4.08,6.23,-2.43,-1.58,3.52,-1.88,-2.34,-3.90,-4.82,-2.95,3.48,-1.50,-2.41,-2.26,-2.91,-3.37
NA
>chr12:77340199-77340249
NA,-2.45,0.12,5.82,-4.55,5.65,-2.10,6.06,-4.09,-2.35,5.18,-3.02,-1.09,6.98,-1.94,-3.90
-5.07,-4.36,-4.55,-5.34,-3.25,-3.53,7.26,-3.92,-2.16,8.64,-2.13,-5.52,4.84,-2.85,-2.14,-0.32
4.23,-4.30,-1.36,-2.20,-1.92,-0.95,4.63,-2.91,-3.88,-1.84,4.28,-2.67,-2.20,-1.44,-3.47,-3.82
NA
>chr12:77931788-77931838
NA,0.21,-3.04,-6.04,5.18,-2.10,5.74,-2.71,7.33,-5.17,-3.42,-1.09,-1.21,-2.61,3.85,-2.69
5.36,-4.81,-1.19,-1.66,-3.70,-3.71,7.44,-2.16,-3.92,7.31,-2.54,-4.63,-1.20,3.79,-6.54,-4.67
-3.16,-2.73,5.72,-1.97,-3.13,-5.17,8.17,-1.71,-3.16,-4.67,-6.54,3.79,-1.20,-5.05,-3.78,-3.56
NA
>chr12:93531531-93531581
NA,-2.16,-1.57,-5.08,-1.31,-0.65,2.59,-2.56,-1.83,-2.33,3.96,-2.94,-3.50,-5.63,-4.22,-1.61
-2.27,-3.37,-2.29,-4.02,-2.94,8.09,-2.16,-4.95,3.63,-2.31,-3.16,3.82,0.59,-1.91,-3.17,-2.66
3.58,-2.52,5.86,-3.70,-3.04,-4.10,-1.98,2.82,-2.26,-1.27,-1.90,-1.73,-2.33,-1.16,-2.87,-4.40
NA
>chr12:93531672-93531722
NA,-3.42,3.75,-2.03,-0.93,-2.27,-2.42,5.96,-3.66,-1.69,-1.14,-3.73,-2.92,-3.02,3.65,-2.31
-2.87,-2.67,-1.21,-1.50,3.93,-2.11,-2.39,6.67,-1.91,-3.92,7.18,-3.40,-3.63,-1.84,4.28,-2.48
-1.79,5.54,-4.44,5.82,0.27,-2.65,-3.94,-4.52,-5.17,7.31,-2.47,-3.92,7.31,-2.47,-4.70,6.33
NA
>chr12:94198674-94198724
NA,-0.97,-1.27,-1.76,2.63,-2.30,-0.55,-3.41,-4.46,-2.26,-0.92,-1.79,4.50,-1.41,-2.48,3.85
-2.10,-0.80,-4.94,3.90,-1.20,-4.63,-2.22,8.64,-2.16,-3.92,7.31,-2.47,-4.09,5.81,-3.54,-2.22
-3.06,3.36,-2.11,-2.34,5.31,-2.95,5.74,-1.78,5.95,-2.68,-4.82,-4.21,-3.04,-2.33,-2.41,-1.80
NA
>chr12:94198707-94198757
NA,-1.50,-2.34,5.31,-2.95,5.74,-1.78,5.95,-2.68,-4.82,-4.21,-3.04,-2.33,-2.41,-1.44,-3.10
4.08,-1.03,-2.41,-1.09,-3.41,-4.39,-2.44,7.79,-1.91,-3.92,8.17,-0.94,-3.29,-5.58,3.82,-0.95
-2.54,4.56,-2.76,-4.11,-3.08,6.88,-3.71,-3.70,-1.66,-1.19,-4.70,3.90,-0.89,-4.33,4.86,-1.52
NA
>chr12:95155291-95155341
NA,-2.75,-2.67,-4.09,-3.25,-3.53,-0.35,3.33,-1.21,-2.21,-2.37,3.46,-1.88,-2.34,-3.90,-4.33
-1.25,7.73,-3.89,-2.16,-3.58,-4.31,-2.28,7.18,-2.16,-3.92,8.17,-1.12,-2.91,-3.06,5.46,-4.45
-0.41,4.39,-1.47,-1.77,-2.71,3.40,-0.93,-3.89,-3.51,-2.49,6.17,-2.38,-2.62,8.09,-2.16,-3.92
NA
>chr12:95155313-95155363
NA,8.64,-2.16,-3.92,8.17,-1.12,-2.91,-3.06,5.46,-4.45,-0.41,4.39,-1.47,-1.77,-2.71,3.40
-0.93,-3.89,-3.51,-2.49,6.17,-2.38,-2.62,8.09,-2.16,-3.92,7.26,-3.17,-2.80,-2.75,4.89,-3.31
4.60,-2.31,-2.84,2.70,-0.52,-1.14,-4.08,6.33,-4.70,-1.91,6.98,-1.25,-0.59,-2.87,-4.70,-8.57
NA
>chr12:100204780-100204830
NA,-2.75,-2.73,5.72,-2.28,-4.31,-2.68,-2.19,-2.83,-1.61,2.74,-1.98,-1.25,-2.84,2.91,-0.98
4.12,-5.56,-3.75,-1.02,-2.15,-3.42,7.26,-3.92,-2.16,7.18,-2.73,-3.16,-5.06,-8.57,-4.70,-2.87
-0.61,-1.55,3.76,-0.95,4.12,-6.11,-4.67,-4.33,-3.90,-2.38,5.95,-1.79,5.96,-2.87,-4.02,-2.23
NA
>chr12:100204839-100204889
NA,-3.13,-4.70,-8.57,-5.06,-4.33,-3.90,-1.71,8.17,-3.91,-2.65,6.20,-2.37,3.85,-0.82,-3.47
7.73,-0.94,-3.13,-5.95,6.33,-4.70,-2.16,8.64,-2.16,-3.92,7.26,-3.42,-3.23,-2.16,-3.93,5.97
-3.71,-4.15,-6.42,-4.28,-3.51,-1.05,-0.95,3.88,-2.52,-5.27,-2.25,8.64,-2.16,-3.92,8.17,-0.95
NA
>chr12:100204859-100204909
NA,-3.92,-2.16,8.64,-2.16,-3.92,7.26,-3.42,-3.23,-2.16,-3.93,5.97,-3.71,-4.15,-6.42,-4.28
-3.51,-1.05,-0.95,3.88,-2.52,-5.27,-2.25,8.64,-2.16,-3.92,8.17,-1.71,-3.16,-4.67,-6.58,5.27
-3.06,-3.89,-3.97,-3.51,-1.35,-1.25,-2.96,4.00,-0.72,-4.63,-1.97,7.79,-0.99,-3.17,-2.33,-0.96
NA
>chr12:111004014-111004064
NA,-2.39,-3.70,5.96,-2.38,-2.62,6.88,-3.65,-3.25,-5.34,-4.55,-4.36,-3.90,-2.38,6.17,-2.59
-3.89,-3.19,-2.73,6.62,-3.08,-4.11,-2.44,7.79,-1.91,-4.95,3.63,-3.58,-4.11,-3.08,7.53,-2.62
-2.44,4.90,-1.84,-3.63,-3.08,6.88,-3.29,-2.80,-3.17,3.87,-2.94,-3.19,-4.28,-4.42,-1.59,-2.40
NA
>chr12:111004064-111004114
NA,8.64,-2.25,-5.21,-2.25,7.18,-2.73,-3.19,-3.89,-2.59,6.17,-2.38,-3.50,-5.77,-3.50,-3.17
3.84,-2.90,-4.94,4.21,-2.46,-2.66,-2.50,6.67,-1.91,-3.92,7.18,-3.40,-4.11,-2.44,6.95,-3.42
-3.20,-4.42,4.38,-1.92,-1.07,-4.15,-3.67,-4.37,-1.59,4.00,-2.37,6.20,-2.28,-4.52,-0.72,4.36
NA
>chr12:112007144-112007194
NA,-2.56,-3.29,5.97,-2.73,-3.19,-3.89,-2.65,4.90,-1.50,-2.96,2.90,-1.88,-1.83,-2.56,2.76
-0.66,-2.52,5.70,-3.86,5.30,-2.85,-2.95,7.18,-3.92,-2.16,7.44,-3.65,-2.83,-4.01,3.94,-2.66
-2.91,-2.15,7.18,-2.16,-3.92,7.18,-3.40,-3.63,-1.64,3.71,-2.11,-2.17,4.03,-2.28,-2.66,-2.32
NA
>chr12:112007156-112007206
NA,-1.61,-2.56,2.76,-0.66,-2.52,5.70,-3.86,5.30,-2.85,-2.95,7.18,-3.92,-2.16,7.44,-3.65
-2.83,-4.01,3.94,-2.66,-2.91,-2.15,7.18,-2.16,-3.92,7.18,-3.40,-3.63,-1.64,3.71,-2.11,-2.17
4.03,-2.28,-2.66,-2.50,6.67,-1.91,-4.70,7.33,-2.81,6.86,-2.57,-5.21,-2.57,7.31,-5.17,-3.91
NA
>chr12:113036709-113036759
NA,-5.21,-2.00,6.79,-2.67,-1.19,-1.19,-4.70,4.59,-1.79,-2.48,4.28,-1.61,-2.88,-1.92,4.48
-6.54,-4.67,-3.94,-3.14,-0.59,-1.46,4.91,-4.95,-2.16,8.64,-2.25,-5.27,-2.95,4.25,-0.97,3.76
-1.19,-1.76,-2.83,-2.12,4.60,-3.45,4.37,-1.20,-5.05,-3.78,-4.33,-5.07,-5.07,-3.90,-1.94,6.08
NA
>chr12:125422403-125422453
NA,-1.61,-3.02,-3.47,-3.96,-1.64,-2.51,-1.95,-0.97,-1.70,2.56,-2.11,6.08,-3.05,-4.29,-5.17
7.18,-2.95,-2.38,6.29,-2.70,-5.27,-2.25,8.64,-2.16,-3.92,7.26,-3.42,-2.15,-1.02,-3.75,-6.04
5.18,-2.12,6.25,-0.96,-3.68,-6.95,-2.52,3.88,-0.79,-1.14,-3.85,7.73,-1.12,-2.91,-2.59,6.26
NA
>chr12:125422455-125422505
NA,-0.95,8.17,-3.92,-2.35,5.18,-3.02,-2.23,5.04,-3.79,-0.54,6.00,-3.06,-2.40,6.23,-3.02
-2.40,6.29,-2.70,-6.95,-3.68,-0.94,8.17,-3.92,-2.16,8.09,-3.08,-4.11,-3.58,4.72,-2.95,5.91
-3.71,-3.20,-3.65,5.97,-2.28,-4.31,-3.58,-2.28,-4.71,4.13,-1.85,-2.34,4.21,-4.95,-2.16,8.64
NA
>chr12:125422703-125422753
NA,-2.86,-3.80,-2.90,-3.06,5.62,-3.02,-2.04,4.41,-1.31,-0.59,-2.87,-4.70,-7.53,-3.72,-0.95
-1.31,5.27,-1.31,-0.95,-3.72,-5.85,-2.25,8.64,-2.16,-3.92,7.18,-3.26,-3.72,-1.71,-2.72,-2.56
4.50,-6.20,-4.16,-2.38,0.33,5.35,-3.10,-4.84,-6.95,-2.52,4.75,-1.83,-3.12,-2.50,4.47,-2.23
NA
>chr12:131962260-131962310
NA,3.79,-2.31,-3.16,3.64,-0.48,-4.33,3.90,-0.89,-4.33,3.90,-0.89,-3.70,4.08,-0.95,-3.02
3.95,0.45,-3.60,-3.48,-4.58,-3.08,8.09,-2.16,-4.95,3.63,-2.31,-3.16,3.64,-0.48,-4.33,4.88
0.13,-3.42,-3.47,-1.61,-2.33,-2.20,-1.57,-5.53,-2.49,-2.77,-3.41,6.06,-0.21,-4.33,3.90,-1.32
NA
>chr13:21190163-21190213
NA,8.32,-2.86,5.60,-2.46,-2.33,-3.12,-2.68,4.21,-4.95,-2.47,6.86,-3.01,7.72,-1.71,-3.49
-6.42,-4.20,-4.58,-3.40,7.18,-3.92,-2.16,8.64,-2.16,-3.92,7.26,-3.42,-3.23,-2.16,-3.93,5.97
-3.71,-3.20,-3.53,7.26,-3.92,-2.35,5.18,-3.79,-2.77,-1.64,5.80,-4.55,5.75,-2.85,-2.95,6.14
NA
>chr13:24346115-24346165
NA,-2.62,-1.19,-2.97,3.36,-2.11,-2.39,5.82,-3.31,-3.23,-2.28,-4.94,4.88,0.27,-1.91,-3.83
-4.87,-2.44,6.98,-1.17,-3.68,-6.89,-2.25,8.64,-2.16,-3.92,8.17,-1.25,-4.31,-2.68,-2.12,-2.38
6.30,-2.65,-3.91,8.17,-1.71,-3.90,-4.36,-3.89,-2.59,6.23,-3.57,-4.83,-3.48,-3.60,0.45,4.07
NA
>chr13:30013877-30013927
NA,6.09,-2.38,-3.90,-4.36,-3.89,-2.66,3.58,-2.52,6.13,-2.66,-3.24,-0.54,3.29,-2.38,3.41
-1.90,-1.36,-3.01,5.81,-4.09,-2.47,7.31,-3.92,-2.16,8.64,-2.16,-4.70,6.33,-4.70,-2.47,7.17
-3.26,4.37,-0.89,-4.11,4.17,-1.23,4.54,-3.42,-2.82,-4.35,-3.60,-4.96,-3.24,3.96,-2.04,-1.33
NA
>chr13:39479932-39479982
NA,-2.79,-1.09,-3.41,-4.87,-3.48,-3.60,0.13,4.77,-5.47,-2.13,8.64,-2.16,-4.09,6.06,-1.78
6.06,-2.70,-6.95,-5.06,-3.16,-2.73,7.18,-2.16,-4.95,3.63,-2.23,-3.02,5.61,-2.55,-2.85,5.46
-4.81,-1.05,-0.40,4.14,-4.24,5.80,-1.64,-2.89,-4.94,-4.55,-3.19,-2.94,3.96,-2.04,-1.87,-2.02
NA
>chr13:42025023-42025073
NA,5.89,-2.55,-2.85,5.46,-4.81,-1.31,-1.15,-2.37,-2.33,-2.17,-1.85,2.63,-2.30,-0.98,-3.48
-5.17,6.33,-4.70,-2.35,5.18,-3.02,-1.09,7.79,-1.91,-3.92,7.31,-2.47,-4.70,6.33,-3.69,-0.82
3.85,-2.37,5.86,-3.81,-3.87,-2.46,-3.10,3.67,-1.88,4.26,-1.88,4.03,-2.24,4.46,-1.01,5.09
NA
>chr13:42242221-42242271
NA,-2.76,-3.90,4.76,-1.50,-3.16,3.64,-0.82,-3.47,7.73,-1.71,-3.19,-3.89,-3.06,5.27,-6.58
-3.29,-1.97,7.18,-2.25,-5.21,-2.57,7.31,-3.92,-2.16,8.64,-2.16,-4.70,7.33,-2.71,5.91,-2.43
-1.79,4.90,-2.65,-2.91,-1.12,7.73,-3.89,-1.25,-2.09,-0.99,6.47,-2.49,-4.69,6.09,-3.55,3.24
NA
>chr13:47007262-47007312
NA,0.09,-3.38,-3.91,-1.84,4.27,-2.02,5.96,-2.55,-2.45,4.07,-3.10,-2.46,-3.87,-3.81,5.86
-2.11,2.56,-1.70,-0.93,-2.40,-3.17,-2.12,3.63,-4.95,-1.91,6.98,-1.25,-0.59,-2.40,-3.83,-4.87
-3.58,4.60,-4.19,5.30,-2.85,-2.62,7.53,-3.08,-4.58,-2.99,-3.50,3.59,-0.79,-1.31,-5.08,-1.69
NA
>chr13:61361881-61361931
NA,-2.76,-2.43,5.56,-0.99,-2.41,-1.16,-3.14,-3.97,-3.89,-2.59,6.29,-2.70,-6.95,-3.68,-0.96
5.90,-4.31,-4.15,-6.42,-4.66,-3.90,-2.73,7.18,-2.16,-3.92,7.26,-3.42,-2.13,-1.24,-3.03,-2.29
-4.71,-4.28,-3.19,-1.94,6.17,-1.25,-0.53,-3.08,-2.57,4.96,-2.63,-1.23,-1.07,-5.04,-2.11,7.05
NA
>chr13:67798629-67798679
NA,-2.46,4.53,-2.02,-1.80,2.89,-1.80,-2.01,3.49,-0.95,4.12,-6.11,-3.29,-1.97,5.72,-1.97
-2.40,-5.74,-3.00,-3.58,-4.31,-1.25,8.17,-3.92,-2.16,8.09,-2.62,-2.38,5.96,-3.81,-3.16,-1.67
-1.09,-3.66,-5.85,-2.57,7.31,-3.92,-1.91,6.98,-1.28,-1.67,-3.55,-2.12,-2.90,5.95,-3.31,-2.51
NA
>chr13:67798642-67798692
NA,5.72,-1.97,-2.40,-5.74,-3.00,-3.58,-4.31,-1.25,8.17,-3.92,-2.16,8.09,-2.62,-2.38,5.96
-3.81,-3.16,-1.67,-1.09,-3.66,-5.85,-2.57,7.31,-3.92,-1.91,6.98,-1.28,-1.67,-3.55,-2.12,-2.90
5.95,-3.31,-2.15,-0.66,-3.14,-4.69,-4.36,-4.55,-4.87,-2.44,7.79,-2.00,-5.85,-3.72,-0.98,-1.90
NA
>chr13:73996337-73996387
NA,-2.36,-0.94,8.03,-4.00,5.30,-2.99,-3.08,-1.09,-2.33,-1.73,-1.90,-1.73,-2.08,-1.92,-0.81
2.59,-2.83,-1.23,-1.07,-5.58,-2.40,-1.97,7.18,-2.16,-3.92,7.26,-3.42,-2.15,-0.59,-3.41,-4.39
-2.44,6.80,-2.64,-2.38,6.17,-3.05,-4.29,-6.20,4.91,-1.46,-1.07,-3.73,-2.92,-3.17,3.84,-2.92
NA
>chr13:73996368-73996418
NA,-0.98,6.80,-2.64,-2.38,6.17,-3.05,-4.29,-6.20,4.91,-1.46,-1.07,-3.73,-2.92,-3.17,3.84
-2.90,-3.91,7.26,-3.53,-3.25,-4.58,-3.08,8.09,-2.16,-3.92,8.17,-0.94,-3.29,-6.54,4.75,-1.41
-2.41,-1.52,-3.48,-4.56,6.23,-2.43,-1.83,4.51,-0.94,-2.46,-2.12,-1.88,3.17,-2.97,-1.25,-1.30
NA
>chr13:76346385-76346435
NA,-2.71,-5.20,-2.52,3.94,-2.04,-1.28,3.48,-2.95,-4.80,-2.68,-2.12,-2.40,4.45,-2.69,5.64
-2.81,4.17,0.59,-1.91,-3.83,-4.87,-2.44,7.79,-1.91,-4.95,3.63,-2.23,-3.12,4.54,-2.52,-2.67
-1.98,-1.35,5.56,-3.38,-2.77,-2.16,-4.11,6.09,-3.75,5.34,0.12,-2.78,-5.17,7.33,-2.71,5.60
NA
>chr13:106572094-106572144
NA,-4.68,4.59,-1.79,-2.66,5.32,-4.35,4.14,-0.40,-0.93,-5.58,-3.55,-3.05,6.17,-2.52,-3.46
-1.54,-1.25,-2.96,4.00,-0.72,-4.63,-2.22,8.64,-2.16,-4.95,4.91,-1.46,-0.53,-3.43,-3.36,-0.93
3.21,-2.07,6.12,-2.87,-3.28,-0.91,3.82,-4.51,-2.13,8.64,-2.13,-5.47,4.75,-1.21,-2.27,-2.29
NA
>chr13:108853172-108853222
NA,-1.75,4.29,-3.43,-3.04,-4.41,-3.59,7.26,-5.17,-4.52,-4.33,-4.69,-3.51,-1.35,-1.67,-3.47
-3.96,-1.14,-2.50,-5.62,-3.49,-1.71,8.17,-3.92,-2.16,7.18,-1.97,-3.29,-6.58,5.18,-2.10,5.74
-2.71,7.33,-4.70,-2.47,7.17,-3.26,5.32,-1.41,-1.73,-1.86,-2.38,6.19,-3.05,-4.84,-6.89,-2.38
NA
>chr14:31507435-31507485
NA,-2.00,-4.31,-3.44,-3.65,6.23,-3.54,-2.15,-1.02,-3.72,-7.53,-5.06,-3.16,-2.65,2.60,-0.95
-0.65,-4.00,-3.43,-3.71,6.23,-4.09,-2.47,7.31,-3.92,-1.91,6.67,-2.73,-2.67,-2.07,-2.27,-2.75
6.79,-1.97,-4.63,-0.80,3.85,-2.37,6.08,-3.05,-4.29,-5.95,6.33,-4.70,-2.16,7.18,-2.15,-2.84
NA
>chr14:45554079-45554129
NA,6.23,-3.65,-3.25,-4.58,-3.08,8.09,-2.25,-5.21,-2.25,8.64,-2.16,-4.09,6.23,-3.71,-2.94
-3.51,5.48,0.20,-3.60,-3.48,-4.58,-3.08,8.09,-2.16,-3.92,8.17,-0.94,-3.13,-5.17,7.31,-2.47
-4.09,6.23,-2.43,-1.58,3.71,-2.50,-2.27,-0.90,4.51,-1.55,-2.95,3.54,-2.04,6.06,-4.09,-2.19
NA
>chr14:45720929-45720979
NA,-3.46,-2.04,5.54,-4.24,3.67,-2.03,-0.93,-2.27,-2.85,5.32,-4.55,5.82,0.27,-2.32,-4.88
-4.93,-2.46,-3.23,3.77,-0.80,-4.63,-2.22,8.64,-2.16,-4.95,4.91,-1.46,-0.95,-3.48,-4.56,6.06
-1.78,5.95,-2.38,-3.50,-5.63,-3.90,-2.25,-2.38,-1.50,4.75,-2.47,-3.91,8.17,-1.12,-2.89,-3.27
NA
>chr14:45720977-45721027
NA,-1.04,-2.46,-4.42,-3.57,6.13,-2.37,4.00,-1.48,-2.25,4.09,-3.10,-1.64,-3.04,4.00,-0.72
-5.05,-3.78,-3.16,-1.73,5.90,-3.02,-1.09,7.79,-1.91,-3.92,8.17,-0.94,-3.29,-5.58,3.97,-0.56
-1.92,-2.20,-1.36,-4.71,4.17,-1.23,4.28,-3.05,-3.79,-4.87,-2.44,6.98,-1.94,-3.19,-3.89,-2.89
NA
>chr14:51135682-51135732
NA,-1.32,3.90,-4.33,-0.48,3.64,-3.16,-2.31,5.04,-3.79,-1.23,3.79,-5.47,-1.89,7.79,-1.09
-2.42,6.12,-3.12,4.37,-1.20,-4.63,-2.22,8.64,-2.16,-4.95,4.21,-2.68,-3.12,-1.98,2.84,-2.02
5.71,-4.50,6.09,-5.95,-4.16,-3.25,-1.35,-1.41,-3.06,-2.27,-1.19,-2.96,4.10,-1.23,-2.73,5.05
NA
>chr14:52924518-52924568
NA,-3.54,-4.84,-8.57,-4.70,-2.87,-0.61,-1.83,4.90,0.39,-2.78,-4.56,6.06,-2.10,5.18,-6.58
-4.67,-3.94,-2.65,0.27,4.77,-5.47,-2.13,8.64,-2.16,-3.92,7.31,-2.47,-4.95,4.21,-2.34,-1.85
4.89,-2.98,6.12,-2.43,-1.79,4.78,-1.98,2.67,-0.52,-1.31,-5.08,-2.49,-2.77,-3.66,5.96,-2.29
NA
>chr14:52924545-52924595
NA,-5.98,4.21,-2.34,-1.85,4.89,-2.98,6.12,-2.43,-1.79,4.78,-1.98,2.67,-0.52,-1.31,-5.08
-2.49,-2.77,-3.66,5.96,-2.38,-2.62,8.09,-2.16,-3.92,7.31,-2.46,-5.47,4.48,-1.92,-2.88,-2.12
5.04,-4.18,-1.28,-1.19,-2.48,5.60,-3.05,6.72,-3.26,-3.28,-0.76,4.41,-3.38,-1.69,-1.14,-4.10
NA
>chr14:55065099-55065149
NA,7.31,-3.01,6.86,-2.57,-5.27,-2.52,4.75,-1.83,-3.08,-2.37,3.46,-1.88,-2.34,-3.90,-4.33
-1.25,7.73,-3.89,-2.16,-3.23,-3.54,7.44,-2.16,-3.92,7.31,-2.47,-3.92,8.17,-1.71,-3.49,-5.77
-3.50,-3.17,4.12,-3.42,-2.72,-2.75,4.13,-4.11,-0.48,3.85,-2.28,5.68,-6.58,-4.67,-4.33,-5.05
NA
>chr14:55065126-55065176
NA,8.13,-1.71,-3.49,-5.77,-3.50,-3.17,4.12,-3.42,-2.72,-2.75,4.13,-4.11,-0.48,3.85,-2.28
5.68,-6.58,-4.67,-4.33,-3.90,-2.73,7.18,-2.16,-3.92,7.18,-3.40,-3.63,-1.84,4.78,-2.40,3.18
-2.05,5.53,-2.35,-4.95,4.21,-2.46,-2.66,-2.50,6.67,-1.97,-5.16,-1.07,-1.19,-2.48,5.47,-3.65
NA
>chr14:63775512-63775562
NA,6.34,-1.43,-0.78,-2.51,-2.45,-4.09,-3.83,-5.01,-3.18,-1.35,-1.41,-2.73,-1.24,-2.48,-5.62
-4.66,-4.69,-2.65,0.59,3.82,-3.16,-1.18,7.79,-1.91,-3.92,8.17,-0.94,-3.68,-7.53,-3.72,-1.52
-2.33,-1.27,-1.79,4.39,-0.72,-4.63,-2.54,6.86,-3.01,6.72,-2.95,-2.85,5.30,-4.19,5.88,-1.51
NA
>chr14:65149627-65149677
NA,-8.57,-3.68,-0.94,8.17,-5.17,-4.29,-3.32,2.60,-0.95,-1.23,-3.46,-2.52,6.29,-2.65,-4.69
7.33,-2.86,6.00,-1.86,-1.98,-5.31,-2.22,8.64,-2.16,-3.92,7.31,-2.54,-4.63,-1.20,3.79,-5.47
-2.46,7.17,-3.26,5.05,-1.79,-2.48,4.53,-2.32,-2.58,-2.50,6.67,-1.91,-4.70,6.33,-5.95,-3.91
NA
>chr14:67399627-67399677
NA,-1.27,-4.71,4.17,-1.20,4.93,-3.31,5.47,-2.48,-1.15,-2.33,-2.20,-1.25,-3.89,6.81,-3.53
-3.25,-4.58,-3.08,8.09,-2.25,-5.21,-2.57,7.31,-3.92,-1.91,6.79,-2.75,-2.72,-1.71,-4.42,-3.29
-2.15,7.18,-2.25,-5.85,-3.72,-1.02,-2.50,-4.80,-2.95,2.60,-0.95,-1.86,-3.06,-1.41,-1.54,-3.78
NA
>chr14:87897240-87897290
NA,-2.48,4.96,-2.44,-2.95,6.72,-2.81,8.32,-2.71,5.74,-2.04,3.18,-2.44,5.86,-5.05,-0.80
-2.10,3.85,-2.67,-2.20,-0.96,-2.48,4.50,-4.95,-1.91,7.79,-2.44,-4.39,-3.41,-0.55,-1.83,4.50
-1.65,-3.71,-2.87,-4.19,-3.96,-1.07,-1.31,5.27,-1.29,-0.99,-2.02,-1.57,-5.08,-1.58,-1.33,-2.51
NA
>chr14:99371004-99371054
NA,-0.97,-1.42,-2.21,-1.85,2.63,-1.94,-1.70,-2.81,4.84,-5.27,-2.37,6.94,-1.27,-3.63,-2.61
-1.26,4.15,-2.28,5.68,-5.52,-2.46,7.31,-3.92,-2.16,8.64,-2.13,-5.52,5.18,-2.10,6.06,-5.34
-3.13,-0.94,8.17,-3.92,-2.16,8.64,-2.13,-5.04,4.12,-1.20,4.12,-5.56,-3.04,0.45,3.95,-3.21
NA
>chr14:99371016-99371066
NA,-1.77,-3.63,-2.61,-1.26,4.15,-2.28,5.68,-5.52,-2.46,7.31,-3.92,-2.16,8.64,-2.13,-5.52
5.18,-2.10,6.06,-5.34,-3.13,-0.94,8.17,-3.92,-2.16,8.64,-2.13,-5.04,4.12,-1.20,4.12,-5.56
-3.04,0.45,3.95,-3.10,-1.25,-2.25,3.75,-4.06,-1.05,-0.52,2.70,-2.67,-1.50,4.28,-2.63,-1.88
NA
>chr15:45842170-45842220
NA,-2.47,-2.55,5.45,-3.08,-0.58,2.97,-2.11,6.08,-2.38,-3.90,-5.07,-4.33,-4.67,-6.54,4.48
-1.92,-3.63,-2.61,-1.64,4.75,-5.47,-2.46,7.31,-3.92,-1.91,6.67,-2.50,-3.50,-3.02,-3.18,0.39
4.50,-2.69,-2.16,-3.07,-2.32,4.60,-1.09,-1.73,-1.93,-2.83,-1.61,4.90,-2.57,-3.06,0.07,5.73
NA
>chr15:45842285-45842335
NA,-3.69,-1.27,6.94,-2.49,-4.94,4.91,-1.86,-1.14,-3.89,6.87,-2.47,-4.70,6.33,-5.95,-3.13
-0.96,6.25,-2.02,4.27,-1.84,-3.63,-3.08,8.09,-2.16,-3.92,8.17,-0.94,-2.40,-5.05,-0.52,6.06
-3.41,-1.69,-0.66,-3.14,-4.69,-4.36,-3.89,-2.59,6.17,-3.05,-4.29,-5.95,7.33,-2.62,7.33,-5.48
NA
>chr15:45842362-45842412
NA,-5.48,7.33,-2.81,6.72,-3.40,-4.58,-3.25,-3.65,5.97,-2.73,-3.90,-4.36,-3.89,-2.59,6.17
-2.49,-3.79,-4.87,-3.58,3.63,-4.95,-2.16,8.64,-2.16,-3.92,8.17,-0.94,-2.40,-5.74,-3.00,-3.12
-3.81,-1.09,-2.30,2.63,-1.98,-1.60,-3.58,5.02,-2.33,-4.51,3.49,-2.25,-1.25,-2.97,4.48,-1.37
NA
>chr15:50474003-50474053
NA,-1.18,-2.67,2.87,-1.43,-1.58,3.01,-2.97,-1.64,-2.92,2.76,-0.66,-2.41,4.32,-2.91,-1.36
-1.75,2.39,-1.80,-2.40,4.21,-4.95,-2.16,8.64,-2.16,-3.92,8.17,-0.94,-3.13,-5.17,7.31,-2.47
-4.95,4.50,-2.48,-0.96,-2.33,-3.17,-1.61,4.28,-2.63,-1.70,-1.47,4.50,-1.41,-2.66,4.84,-6.17
NA
>chr15:50474079-50474129
NA,4.23,-2.25,-1.79,4.59,-4.94,-1.36,-2.20,-1.92,-0.56,3.79,-3.06,7.12,-3.17,-3.13,-4.10
-2.31,3.64,-5.04,-3.75,-0.95,-1.46,4.91,-4.95,-1.91,7.79,-1.18,-2.84,3.00,-0.58,-3.08,5.45
-2.55,-2.38,6.17,-3.05,-4.29,-5.17,7.31,-2.47,-4.95,4.21,-2.68,-2.67,-1.97,-2.06,-1.79,2.54
NA
>chr15:56631914-56631964
NA,4.04,-0.95,-2.52,5.81,-4.09,-1.91,6.79,-2.67,-1.15,-2.27,-3.37,-2.00,-3.10,4.48,-1.60
2.84,-1.64,-2.42,-1.97,3.64,-4.51,-2.46,7.31,-3.92,-1.91,6.79,-2.90,-1.71,-3.23,3.77,-0.80
-4.63,-1.97,6.79,-2.90,-2.12,-3.71,-2.04,4.59,-4.33,-0.89,4.85,-4.24,3.82,-1.76,-1.58,3.38
NA
>chr15:60684557-60684607
NA,6.33,-2.70,-5.27,-2.25,8.09,-3.08,-4.58,-4.20,-6.42,-3.50,-2.38,5.95,-1.62,4.29,-2.41
-0.81,5.46,-2.00,-3.98,-2.00,-2.90,6.79,-1.91,-3.92,7.31,-2.57,-6.89,-3.68,-1.97,5.97,-3.71
-3.69,-3.35,-1.71,-4.42,-3.51,-2.49,6.19,-2.42,-2.20,-1.44,-3.70,-3.59,7.26,-3.92,-2.16,8.64
NA
>chr15:60684579-60684629
NA,-2.19,-3.92,7.31,-2.57,-6.89,-3.68,-1.97,5.97,-3.71,-3.69,-3.35,-1.71,-4.42,-3.51,-2.49
6.19,-2.42,-2.20,-1.44,-3.70,-3.59,7.26,-3.92,-2.16,7.18,-2.73,-3.90,-5.07,-5.07,-5.07,-5.07
-5.07,-5.07,-5.07,-5.07,-4.36,-4.55,-4.94,-2.26,-0.64,-1.43,6.00,-3.10,6.00,-1.86,-1.98,-6.11
NA
>chr15:66210112-66210162
NA,-3.98,-3.08,8.09,-2.16,-4.09,5.81,-2.52,-0.81,4.70,-2.35,-5.22,3.79,-1.35,-4.67,-0.67
6.83,-2.11,-5.04,-1.07,-1.19,-2.67,6.79,-1.91,-3.92,7.31,-2.54,-5.16,-0.93,-0.40,4.23,-3.70
-0.89,4.85,-4.55,5.75,-2.85,-2.64,5.68,-2.50,-2.66,-2.46,5.31,-3.10,6.00,-1.43,-0.92,-2.48
NA
>chr15:70763542-70763592
NA,3.67,-4.11,-0.89,4.37,-3.12,5.95,-1.78,5.72,-3.77,-2.57,-4.01,3.54,-2.05,6.25,-0.96
-3.13,-5.17,7.31,-2.57,-5.21,-2.57,7.31,-3.92,-2.16,8.64,-2.25,-5.21,-2.57,7.31,-3.92,-2.47
7.17,-3.26,4.37,-0.89,-4.33,4.59,-1.92,-2.88,-0.99,7.79,-1.97,-4.63,-1.20,3.90,-4.33,-0.46
NA
>chr15:84737183-84737233
NA,-3.31,-2.72,-3.44,6.06,-0.21,-4.11,4.13,-2.75,-2.80,-3.29,7.44,-2.16,-3.92,8.17,-0.94
-3.29,-6.11,4.09,-2.75,-2.80,-3.29,7.44,-2.16,-3.92,7.18,-3.40,-4.58,-4.20,-6.42,-4.66,-3.90
-1.71,8.17,-5.17,-3.13,-1.97,7.18,-2.13,-4.51,3.97,-0.40,-1.05,-4.70,4.88,0.13,-3.26,-2.28
NA
>chr15:84751134-84751184
NA,-4.21,-6.11,4.09,-2.75,-2.92,-3.18,0.45,3.95,-3.02,-0.95,4.00,-4.24,5.82,0.27,-2.65
-3.97,-3.87,-2.88,5.03,-1.24,-4.71,-2.54,7.31,-3.92,-2.16,8.09,-2.75,-3.13,5.34,-3.00,-1.73
-1.94,4.38,-3.12,-2.23,3.63,-4.95,-1.91,6.79,-2.65,-2.01,-1.88,3.52,-1.58,-3.13,4.55,-2.71
NA
>chr15:84751147-84751197
NA,0.49,-2.65,-3.97,-3.87,-2.88,5.03,-1.24,-4.71,-2.54,7.31,-3.92,-2.16,8.09,-2.75,-3.13
5.34,-3.00,-1.73,-1.94,4.38,-3.12,-2.23,3.63,-4.95,-1.91,6.79,-2.65,-2.01,-1.88,3.52,-1.58
-3.13,4.55,-2.69,-2.39,-1.61,-1.37,-3.80,-4.19,-2.75,-4.93,-4.82,-2.73,5.56,-0.83,-2.61,-2.62
NA
>chr15:84751202-84751252
NA,-4.21,-6.11,4.09,-2.75,-2.92,-3.18,0.45,3.95,-3.02,-0.95,4.00,-4.24,5.82,0.27,-2.65
-3.97,-3.87,-2.88,5.03,-1.24,-4.71,-2.54,7.31,-3.92,-2.16,8.09,-2.75,-3.13,5.34,-3.00,-1.73
-1.94,4.38,-3.12,-2.23,3.63,-4.95,-1.91,6.79,-2.65,-2.01,-1.88,3.52,-1.58,-3.13,4.55,-2.71
NA
>chr15:84751215-84751265
NA,0.49,-2.65,-3.97,-3.87,-2.88,5.03,-1.24,-4.71,-2.54,7.31,-3.92,-2.16,8.09,-2.75,-3.13
5.34,-3.00,-1.73,-1.94,4.38,-3.12,-2.23,3.63,-4.95,-1.91,6.79,-2.65,-2.01,-1.88,3.52,-1.58
-3.13,4.55,-2.69,-2.39,-1.61,-1.37,-3.80,-4.19,-2.75,-4.93,-4.82,-2.73,5.56,-0.83,-2.61,-2.62
NA
>chr15:95336702-95336752
NA,-2.50,-2.88,4.22,-2.27,-1.93,4.64,-0.41,-4.11,4.13,-1.85,-2.18,4.35,-3.56,-3.04,-3.87
-3.81,5.96,-2.38,-2.95,7.18,-3.92,-2.47,7.31,-3.92,-1.91,6.67,-2.39,-1.85,4.09,-6.11,-4.45
-3.61,4.28,-1.23,4.93,-3.12,7.17,-2.47,-4.70,6.33,-4.08,-1.14,-0.79,2.60,-3.32,-4.29,-6.42
NA
>chr15:95719856-95719906
NA,6.07,-2.52,3.60,-2.40,-1.70,-1.55,4.48,-2.65,-2.91,-1.35,6.98,-1.18,-2.84,2.70,-0.68
-1.05,-3.51,-4.69,-4.33,-5.06,-6.89,-2.25,8.64,-2.16,-3.92,8.17,-1.71,-3.16,-4.67,-6.58,5.27
-3.06,-3.89,-3.19,-2.38,6.17,-2.59,-2.91,-1.12,7.72,-3.05,5.60,-2.48,-1.19,-1.28,-3.85,7.32
NA
>chr15:95719901-95719951
NA,-3.54,7.73,-1.71,-3.16,-4.52,-5.34,6.06,-2.10,5.18,-5.52,-1.89,6.79,-2.67,-1.15,-2.33
-2.92,-4.46,-3.41,-0.59,-2.15,-3.42,7.26,-3.92,-2.16,8.64,-2.16,-4.09,6.23,-3.71,-3.43,-4.00
-0.96,-1.21,-2.48,4.50,-5.42,-2.78,0.20,5.35,-3.10,-4.84,-7.53,-3.02,0.39,4.50,-2.96,-1.05
NA
>chr15:96898114-96898164
NA,-2.87,-3.65,6.88,-3.08,-3.63,-1.83,2.92,-1.98,-3.08,-2.37,4.52,-2.02,6.25,-1.14,-2.91
-3.06,5.30,-4.00,7.17,-2.57,-5.21,-2.25,8.64,-2.16,-4.95,3.63,-3.58,-4.11,-3.40,7.18,-3.92
-2.16,8.09,-2.62,-2.85,5.75,-4.27,4.68,-1.23,4.28,-2.94,-3.90,-5.07,-5.07,-4.36,-4.28,-4.65
NA
>chr15:96898122-96898172
NA,-2.29,-2.37,4.52,-2.02,6.25,-1.14,-2.91,-3.06,5.30,-4.00,7.17,-2.57,-5.21,-2.25,8.64
-2.16,-4.95,3.63,-3.58,-4.11,-3.40,7.18,-3.92,-2.16,8.09,-2.62,-2.85,5.75,-4.27,4.68,-1.23
4.28,-2.94,-3.90,-5.07,-5.07,-4.36,-4.28,-4.71,-2.75,-4.93,-4.82,-2.68,6.08,-2.11,2.97,-0.49
NA
>chr15:96898232-96898282
NA,-0.33,-2.02,4.90,0.53,-2.65,-3.94,-4.52,-5.95,6.33,-4.08,-1.28,-1.23,-2.96,4.00,-0.72
-4.63,-1.97,6.98,-1.66,-1.98,-5.31,-2.54,7.31,-3.92,-1.91,6.98,-1.23,-0.78,-3.03,-2.00,-3.23
3.77,-0.80,-4.63,-2.54,6.86,-2.90,5.74,-2.01,4.27,-1.50,-2.99,3.64,-0.80,-5.05,-3.78,-3.56
NA
>chr16:57869530-57869580
NA,-1.08,-5.15,-2.82,0.45,3.95,-3.10,-1.25,-1.32,4.57,-2.95,-5.60,-4.20,-5.34,-4.55,-3.19
-2.38,6.08,-2.11,2.84,-1.98,-3.12,-2.73,6.67,-1.91,-3.92,8.17,-1.71,-3.19,-4.55,-4.94,-2.92
-1.93,-0.56,3.97,-5.04,-3.69,-0.78,-0.81,2.77,-2.54,-2.62,-1.98,-2.02,2.41,-2.56,-1.85,-2.16
NA
>chr16:70886689-70886739
NA,-2.22,6.15,-4.67,5.65,-2.12,6.25,-1.27,-4.31,-3.58,-2.28,-5.05,5.03,-2.85,-1.97,-0.66
3.28,-1.61,-2.61,4.84,-5.52,-2.46,7.31,-3.92,-1.91,7.79,-0.99,-2.88,-1.92,4.48,-5.47,-1.89
6.79,-2.67,-1.21,-1.35,-3.51,-3.94,-4.67,-6.11,4.09,-1.85,-2.39,6.67,-2.00,-5.21,-2.25,8.64
NA
>chr16:87176074-87176124
NA,-4.23,-5.77,-3.50,-3.17,4.22,-3.43,-3.88,-1.89,5.06,0.53,-2.65,-3.94,-4.67,-6.58,5.27
-3.06,-2.91,-2.15,7.18,-2.25,-5.21,-2.25,8.64,-2.16,-3.92,7.26,-3.42,-3.23,-3.00,-5.74,-3.55
-3.32,2.60,-0.70,-2.14,-2.44,3.96,-2.95,-1.55,5.06,0.33,-3.38,-4.87,-2.99,-3.50,3.59,-1.03
NA
>chr17:153478-153528
NA,-2.73,-2.56,-1.31,-1.89,-2.84,-2.45,-3.07,-2.37,4.52,-1.85,4.60,-2.44,-1.83,4.51,-0.94
-2.98,-2.29,-4.71,-4.28,-3.19,-2.73,7.18,-2.16,-3.92,7.31,-2.57,-5.21,-2.57,7.31,-3.91,-2.49
6.47,-0.79,-2.27,-2.50,3.71,-1.30,-2.99,3.79,-1.71,-3.12,-1.02,3.87,-2.34,4.45,-2.40,-1.88
NA
>chr17:153547-153597
NA,-2.73,-2.56,-1.31,-1.89,-2.84,-2.45,-3.07,-2.37,4.52,-1.85,4.60,-2.44,-1.83,4.51,-0.94
-2.98,-2.29,-4.71,-4.28,-3.19,-2.73,7.18,-2.16,-3.92,7.31,-2.57,-5.21,-2.57,7.31,-3.91,-2.49
6.47,-0.79,-2.27,-2.50,3.71,-1.30,-2.99,3.79,-1.71,-3.12,-1.02,3.87,-2.34,4.45,-2.40,-1.88
NA
>chr17:153616-153666
NA,-2.73,-2.56,-1.31,-1.89,-2.84,-2.45,-3.07,-2.37,4.52,-1.85,4.60,-2.44,-1.83,4.51,-0.94
-2.98,-2.29,-4.71,-4.28,-3.19,-2.73,7.18,-2.16,-3.92,7.31,-2.57,-5.21,-2.57,7.31,-3.91,-2.49
6.47,-0.79,-2.27,-2.50,3.71,-1.30,-2.99,3.79,-1.71,-3.12,-1.02,3.87,-2.34,4.45,-2.40,-1.88
NA
>chr17:153685-153735
NA,-2.73,-2.56,-1.31,-1.89,-2.84,-2.45,-3.07,-2.37,4.52,-1.85,4.60,-2.44,-1.83,4.51,-0.94
-2.98,-2.29,-4.71,-4.28,-3.19,-2.73,7.18,-2.16,-3.92,7.31,-2.57,-5.21,-2.57,7.31,-3.91,-2.49
6.47,-0.79,-2.27,-2.50,3.71,-1.30,-2.99,3.79,-1.71,-3.12,-1.02,3.87,-2.34,4.45,-2.40,-1.88
NA
>chr17:11944053-11944103
NA,5.90,-3.31,-2.13,-1.10,-2.26,-4.46,-3.41,-1.09,-2.41,-1.41,4.86,-4.70,-1.05,-0.79,3.59
-3.38,-2.77,-3.00,-5.74,-2.40,-1.97,7.18,-2.16,-3.92,7.31,-2.47,-3.92,8.17,-1.71,-3.90,-4.33
-3.78,-5.74,-1.52,-2.02,4.39,-0.41,-4.33,4.59,-2.04,-3.71,-2.12,-2.83,4.55,-4.42,-2.94,-3.59
NA
>chr17:13484794-13484844
NA,-5.05,-5.07,-4.36,-3.87,-3.35,5.37,-2.42,4.53,-1.92,-0.59,-2.40,-3.83,-5.34,-3.48,-4.00
-0.96,-1.21,-2.67,6.79,-2.00,-5.21,-2.25,8.64,-2.16,-3.92,8.17,-1.12,-3.57,-5.34,-4.20,-5.12
-2.28,6.62,-2.62,-2.85,5.30,-4.00,7.12,-3.17,-2.90,-3.50,-2.50,6.67,-1.91,-3.92,8.17,-0.95
NA
>chr17:13484814-13484864
NA,-5.21,-2.25,8.64,-2.16,-3.92,8.17,-1.12,-3.57,-5.34,-4.20,-5.12,-2.28,6.62,-2.62,-2.85
5.30,-4.00,7.12,-3.17,-2.90,-3.50,-2.50,6.67,-1.91,-3.92,8.17,-1.71,-3.16,-4.52,-5.17,7.31
-2.47,-4.70,6.33,-5.95,-4.16,-2.87,-0.59,-1.25,6.17,-1.48,-5.12,-4.20,-4.83,-3.57,6.24,-1.95
NA
>chr17:43908721-43908771
NA,-0.94,-3.29,-6.11,4.09,-1.85,-2.34,5.31,-2.86,8.32,-2.81,7.72,-0.94,-3.29,-6.58,5.68
-2.44,3.58,-2.58,-3.08,-0.53,-1.46,4.91,-4.95,-2.16,8.64,-2.16,-4.70,6.33,-4.70,-2.16,7.44
-3.54,-2.33,-2.12,-2.81,5.03,-5.05,-2.28,-3.23,-3.54,7.44,-2.16,-3.92,8.17,-1.71,-3.49,-6.47
NA
>chr18:951529-951579
NA,-2.15,4.36,-1.87,-1.21,-2.62,-3.46,-1.83,4.46,-3.53,-3.15,-3.02,-1.27,-2.27,-2.44,3.60
-2.44,5.68,-6.58,-4.67,-3.16,-1.71,8.17,-3.92,-2.16,8.09,-2.94,-4.02,-2.75,-4.41,-3.59,7.26
-3.92,-2.16,8.09,-2.62,-2.85,5.30,-3.86,6.12,-3.71,-4.15,-6.42,-4.66,-5.07,-5.07,-3.90,-2.46
NA
>chr18:951538-951588
NA,-3.37,-3.02,-1.27,-2.27,-2.44,3.60,-2.44,5.68,-6.58,-4.67,-3.16,-1.71,8.17,-3.92,-2.16
8.09,-2.94,-4.02,-2.75,-4.41,-3.59,7.26,-3.92,-2.16,8.09,-2.62,-2.85,5.30,-3.86,6.12,-3.71
-4.15,-6.42,-4.66,-5.07,-5.07,-3.90,-2.73,5.97,-3.54,-2.33,-2.19,-2.83,-1.93,4.41,-1.31,-0.49
NA
>chr18:20515374-20515424
NA,-2.76,6.87,-3.47,-1.23,4.37,-3.12,5.70,-3.01,-1.60,-1.32,5.56,-3.38,-1.69,-0.66,-3.14
-3.94,-5.06,-6.89,-2.25,8.64,-2.16,-3.92,7.31,-2.57,-6.89,-4.70,-3.25,-1.35,-1.21,-2.67,6.79
-1.91,-4.70,6.33,-4.11,-1.14,-1.66,6.17,-1.94,-3.16,-3.78,-5.58,-0.93,-0.65,2.77,-2.50,-2.49
NA
>chr18:21515557-21515607
NA,5.87,-2.90,-2.29,-3.54,5.70,-3.86,5.71,-2.28,3.85,-0.94,-5.10,-2.49,-2.77,-3.38,5.56
-1.35,-1.89,-2.04,3.94,-2.95,-5.27,-2.57,7.31,-3.92,-2.16,7.18,-2.15,-3.29,-4.71,-2.29,-3.03
-1.50,-1.90,-1.73,-1.90,-1.27,-2.26,2.63,-1.98,-1.60,-3.29,-1.67,-1.48,4.91,-6.20,-4.29,-3.54
NA
>chr18:24371590-24371640
NA,-2.23,-4.71,-4.28,-4.36,-4.69,-3.14,-0.59,-1.92,4.18,-3.56,-2.29,-2.71,4.50,-6.20,-4.52
-3.16,-1.71,8.17,-5.17,-3.13,-0.94,8.17,-3.92,-1.91,7.79,-2.44,-4.11,-3.40,6.73,-3.89,-1.14
-1.86,4.91,-4.94,-2.90,3.84,-2.27,-1.98,3.49,-0.95,4.93,-3.12,7.03,-3.26,-3.28,-0.76,4.34
NA
>chr18:24393064-24393114
NA,-1.87,-1.46,-2.48,-5.62,-3.50,-2.43,6.04,-1.39,-3.71,-2.87,-3.87,-3.53,4.41,-0.81,-3.08
5.74,-1.73,-3.90,-4.33,-5.06,-6.89,-2.25,8.64,-2.16,-4.95,3.63,-2.31,-3.12,3.54,-2.05,5.53
-2.33,-5.04,3.92,-2.17,-2.01,-2.35,4.23,-1.93,-2.83,-1.76,-1.19,3.74,-1.88,-1.83,-2.37,4.68
NA
>chr18:26806066-26806116
NA,-1.00,-2.88,-1.92,4.48,-6.54,-4.67,-4.33,-3.90,-1.71,8.17,-3.91,-2.65,6.29,-2.38,-2.95
7.03,-3.12,4.89,-2.75,-2.80,-3.17,7.26,-3.92,-1.91,7.79,-1.18,-3.12,3.54,-2.62,4.06,-1.42
-3.12,4.38,-1.92,-0.59,-2.80,-4.86,-2.48,-1.10,-1.75,-3.08,3.00,-0.54,-3.28,-3.26,7.18,-3.91
NA
>chr18:26806153-26806203
NA,-1.77,-3.79,-4.39,-3.38,4.41,-1.33,-1.73,-2.83,-1.66,4.51,-0.90,-2.48,-3.80,-2.90,-3.29
5.97,-2.73,-3.90,-4.36,-4.55,-4.87,-2.44,7.79,-1.91,-4.95,3.63,-2.23,-2.42,6.23,-5.34,-4.29
-3.10,6.04,-1.15,-2.48,4.28,-1.79,-2.43,6.12,-2.92,3.46,-1.97,-2.42,-1.64,2.92,-1.78,-2.15
NA
>chr18:28680487-28680537
NA,3.40,-1.88,4.60,-3.72,-2.94,-3.50,4.46,-1.50,-2.41,-2.26,-2.91,-4.21,-4.88,-2.80,-0.59
-1.46,5.88,-4.19,5.30,-2.85,-2.95,7.18,-3.92,-2.16,8.64,-2.16,-4.70,6.09,-3.62,4.73,-1.87
-1.97,-2.58,-3.25,3.95,-1.09,-2.41,-1.52,-3.72,-6.49,-3.02,0.39,5.06,-1.89,-3.63,-3.08,7.53
NA
>chr18:37829658-37829708
NA,-1.08,-4.63,-2.22,7.18,-2.15,-2.91,-3.06,5.30,-4.00,7.17,-2.47,-4.70,6.33,-4.70,-2.16
8.64,-2.25,-5.21,-2.44,5.18,-3.02,-1.09,7.79,-1.91,-4.95,3.63,-3.58,-4.36,-3.43,4.22,-2.26
-2.17,4.65,-1.71,-1.98,-5.20,-2.11,6.25,0.33,-2.65,-3.94,-4.67,-6.54,4.75,-1.21,-2.27,-2.29
NA
>chr18:37829709-37829759
NA,-3.26,6.13,-2.37,4.02,0.59,-2.65,-4.28,-6.42,-4.20,-4.58,-3.40,7.18,-5.17,-3.13,-0.94
8.03,-4.00,5.30,-3.06,-3.89,-3.19,-2.73,7.18,-2.16,-3.92,8.17,-0.94,-3.13,-5.34,5.81,-2.52
-0.81,3.42,-2.76,-3.79,-5.34,-3.48,-4.15,-1.09,-1.83,4.35,-0.90,-2.48,-3.80,-2.90,-3.06,6.02
NA
>chr18:61107845-61107895
NA,5.03,-2.42,-4.63,-0.52,6.00,-3.06,-2.87,5.75,-4.67,5.65,-2.10,5.74,-2.90,6.86,-2.57
-6.89,-5.06,-3.16,-1.73,5.90,-3.02,-1.09,7.79,-1.91,-3.92,7.26,-3.53,-2.83,-4.01,3.54,-2.04
5.74,-2.90,6.86,-2.46,-5.47,4.77,0.27,-1.91,-3.83,-4.87,-2.44,7.79,-2.00,-5.21,-2.25,8.64
NA
>chr18:61555990-61556040
NA,3.60,-4.51,-2.13,8.64,-2.25,-5.85,-3.02,0.12,4.88,-4.70,-1.31,-1.00,-1.76,2.74,-1.78
-3.03,5.18,-2.35,-4.09,6.23,-2.42,-2.23,3.63,-4.95,-2.16,7.18,-2.15,-3.29,-4.71,-2.75,-4.41
-3.71,7.44,-2.25,-5.21,-2.25,7.44,-3.54,-2.13,-1.39,-2.46,-2.25,4.89,-2.98,6.12,-2.42,-1.21
NA
>chr18:65789079-65789129
NA,5.09,-2.45,5.74,-2.90,6.86,-2.47,-4.95,4.50,-2.48,-1.19,-1.28,-4.08,6.33,-5.95,-3.13
-1.97,5.97,-3.71,-3.38,-2.67,-3.12,-2.73,6.67,-1.91,-3.92,8.17,-1.71,-3.90,-4.66,-5.62,-2.48
-1.10,-1.75,-3.36,4.35,-1.85,4.02,0.59,-2.32,-4.86,-2.68,-2.12,-2.81,4.84,-5.52,-2.13,8.64
NA
>chr18:72823930-72823980
NA,3.67,-4.71,-1.36,-2.20,-1.95,-1.31,-3.02,-3.47,-3.42,0.13,4.77,-6.54,-4.67,-4.33,-5.07
-3.90,-1.73,5.74,-4.10,-2.29,-2.71,4.50,-4.95,-1.91,7.79,-0.99,-2.88,-1.92,4.48,-6.54,-4.45
-3.05,6.08,-2.37,4.00,-1.29,-2.73,5.07,-2.31,5.69,-2.35,-3.92,8.17,-1.71,-3.49,-5.77,-3.95
NA
>chr19:3223934-3223984
NA,-2.80,-2.12,-1.87,-3.38,4.12,-2.66,-2.46,-1.39,-1.68,-3.41,6.06,-0.52,-4.63,-2.22,8.64
-2.25,-5.21,-2.57,7.31,-3.92,-2.47,7.31,-3.92,-1.91,7.79,-1.18,-3.12,3.94,-2.46,-3.02,6.23
-2.38,-2.95,7.18,-3.92,-2.47,7.31,-3.92,-1.91,6.79,-2.90,-1.71,-3.10,4.07,-2.66,-3.89,-3.62
NA
>chr19:3223948-3223998
NA,8.64,-2.25,-5.21,-2.57,7.31,-3.92,-2.47,7.31,-3.92,-1.91,7.79,-1.18,-3.12,3.94,-2.46
-3.02,6.23,-2.38,-2.95,7.18,-3.92,-2.47,7.31,-3.92,-1.91,6.79,-2.90,-1.71,-3.10,4.07,-2.66
-3.89,-4.36,-5.07,-5.07,-5.07,-5.07,-5.07,-5.07,-5.07,-5.07,-5.07,-5.07,-5.07,-5.07,-5.07,-5.05
NA
>chr19:3224270-3224320
NA,-2.76,-3.46,-1.98,2.77,-2.51,-0.45,2.74,-1.10,2.99,-1.69,-1.81,-2.02,2.58,-2.54,-3.08
-2.31,3.46,-3.55,6.09,-4.70,-2.47,7.31,-3.92,-1.91,7.79,-1.18,-3.12,3.94,-2.45,-2.95,7.18
-3.92,-2.16,8.64,-2.16,-4.70,6.33,-4.70,-2.47,7.31,-3.91,-2.49,6.83,-0.21,-4.33,4.86,-1.52
NA
>chr19:3224279-3224329
NA,-1.66,-1.81,-2.02,2.58,-2.54,-3.08,-2.31,3.46,-3.55,6.09,-4.70,-2.47,7.31,-3.92,-1.91
7.79,-1.18,-3.12,3.94,-2.45,-2.95,7.18,-3.92,-2.16,8.64,-2.16,-4.70,6.33,-4.70,-2.47,7.31
-3.91,-2.49,6.83,-0.21,-4.33,4.86,-1.64,-2.89,-4.18,-3.00,5.45,-4.10,-2.29,-2.83,4.55,-4.12
NA
>chr2:1977023-1977073
NA,-6.49,-3.02,0.20,5.35,-3.10,-4.84,-8.57,-4.70,-2.87,-0.61,-1.92,3.84,-2.02,5.53,-2.42
-4.63,-0.72,4.55,-1.89,-3.63,-3.08,8.09,-2.16,-4.95,3.63,-2.23,-3.02,5.18,-2.42,-5.31,-1.52
-2.10,3.84,-2.02,5.53,-2.35,-3.92,8.17,-0.94,-3.13,-5.95,6.33,-4.70,-2.16,8.09,-2.62,-2.47
NA
>chr2:12592567-12592617
NA,-3.10,4.57,-1.35,-1.89,-1.58,3.46,-2.31,-2.49,-2.27,5.15,0.33,-3.38,-3.91,-1.83,2.74
-2.02,-2.17,-2.41,-1.97,3.64,-4.51,-2.13,8.64,-2.16,-3.92,8.17,-1.71,-3.49,-6.42,-4.39,-4.31
-1.76,-1.47,4.50,-1.41,-2.25,3.60,-2.40,5.03,-2.37,-3.07,-2.16,-2.37,4.83,-2.24,4.00,-1.42
NA
>chr2:12835882-12835932
NA,4.32,-2.41,-0.81,4.41,-3.50,-2.57,-4.01,3.54,-2.05,6.25,-1.73,-3.19,-4.55,-4.87,-3.58
4.72,-3.05,6.86,-2.57,-5.21,-2.57,7.31,-3.92,-2.16,8.64,-2.16,-4.70,6.09,-4.50,5.30,-2.87
-2.36,5.46,-0.76,-3.98,-4.28,-3.19,-1.73,5.90,-3.02,-2.04,3.79,-2.17,-2.11,3.93,-1.55,-0.54
NA
>chr2:18391419-18391469
NA,-1.29,4.66,-1.83,-2.43,6.23,-4.09,-2.47,7.17,-3.26,5.05,-1.79,-2.22,6.24,-3.57,-4.83
-3.48,-4.00,-0.79,-1.61,-2.39,-2.56,4.50,-4.95,-2.16,8.64,-2.16,-4.09,6.23,-3.71,-4.15,-5.66
-3.18,-1.05,-0.95,4.63,-2.91,-4.83,-2.99,-3.50,5.56,-1.35,-1.98,-2.62,-2.37,5.15,-2.65,-2.98
NA
>chr2:19823115-19823165
NA,-2.98,4.32,-2.33,-2.12,-2.46,-1.25,4.75,-6.00,-3.69,-1.09,-1.41,-3.06,-2.27,-1.15,-2.61
4.70,-2.42,5.37,-3.35,-2.89,-1.12,8.17,-3.92,-2.16,8.64,-2.25,-5.27,-2.52,3.88,-0.95,-0.78
-3.66,-6.49,-3.72,-1.02,-2.04,-3.81,-1.07,-1.92,4.38,-4.42,-3.20,-3.53,7.26,-4.38,-3.48,-1.42
NA
>chr2:26577683-26577733
NA,-3.67,-2.13,-1.10,-2.48,-4.86,-3.18,-1.19,-1.61,-2.69,-3.13,2.76,-0.61,-3.98,-3.29,-2.15
5.72,-2.73,-3.16,-5.06,-6.89,-2.57,7.31,-3.92,-1.91,7.79,-1.09,-3.12,4.55,-2.69,-2.41,-2.21
-1.87,-2.04,4.22,-3.42,-2.38,-2.31,2.39,-1.71,-2.04,-2.37,-1.75,-2.69,4.50,0.39,-3.02,-6.49
NA
>chr2:28423070-28423120
NA,-3.01,0.45,3.82,-2.99,-1.55,5.06,0.39,-3.02,-6.49,-3.66,-1.09,-1.67,-4.22,-4.88,-3.18
-1.19,-1.42,-2.37,-3.04,-3.69,-3.59,7.26,-3.92,-1.91,7.79,-0.99,-2.88,-1.92,4.48,-5.22,-2.77
3.84,-2.27,-1.93,4.75,-1.53,-3.63,-1.98,-1.37,-2.08,-2.33,-1.19,-2.63,4.32,-2.01,6.06,-4.27
NA
>chr2:29331054-29331104
NA,6.47,-0.96,-3.68,-6.89,-2.00,6.79,-2.65,-2.01,-1.88,3.18,-2.00,4.78,-1.79,-3.03,5.62
-3.31,-2.13,-1.46,-2.02,-2.08,-5.31,-2.22,8.64,-2.16,-3.92,7.31,-2.47,-3.92,7.18,-2.95,-2.38
6.23,-3.57,-4.36,-2.44,7.79,-1.89,-5.47,3.79,-0.89,-4.33,4.88,0.27,-2.38,-4.16,-5.95,6.33
NA
>chr2:38239448-38239498
NA,-1.64,0.59,4.02,-1.85,3.98,-2.40,4.78,-1.84,-3.63,-3.40,7.18,-3.92,-2.47,7.17,-4.00
4.88,-2.66,-1.79,4.48,-5.47,-2.46,7.31,-3.92,-2.16,8.64,-2.13,-5.52,5.68,-2.28,3.85,-0.80
-4.52,-2.28,6.29,-2.52,-3.46,-1.23,-0.56,4.14,-4.24,5.82,0.27,-2.32,-5.66,-4.15,-4.31,5.33
NA
>chr2:44800187-44800237
NA,-1.21,-3.02,5.18,-2.42,-5.31,-3.00,-3.58,-5.62,-4.28,-2.65,0.27,5.82,-4.55,6.15,-2.04
3.06,-1.61,-1.98,3.65,-2.11,-2.34,4.21,-4.95,-1.91,7.79,-1.09,-3.02,5.90,-1.73,-3.49,-6.42
-4.15,-4.31,5.18,-2.42,-5.31,-3.00,-3.58,-5.62,-4.28,-2.65,0.27,5.82,-4.55,6.15,-2.04,3.31
NA
>chr2:48648156-48648206
NA,-0.89,4.60,-1.96,-1.79,2.61,-1.29,-1.36,3.18,-2.04,5.71,-4.50,6.09,-5.17,-2.78,0.12
5.82,-4.24,3.82,-2.31,-3.12,-2.73,6.67,-1.91,-3.92,7.31,-2.47,-3.92,8.17,-0.94,-3.29,-6.58
5.27,-2.87,-3.06,6.00,-0.67,-5.10,-1.01,-2.10,4.48,-2.45,-3.06,6.00,-0.52,-4.52,-2.11,7.05
NA
>chr2:48648245-48648295
NA,-4.81,-3.04,-3.54,5.81,-4.08,-2.47,3.88,-0.95,-0.78,-3.69,-6.04,5.68,-2.28,4.15,-1.03
-2.41,-1.52,-3.72,-7.53,-5.06,-3.16,-2.73,7.18,-2.16,-3.92,8.17,-1.71,-3.49,-5.63,-4.93,-3.04
-4.10,5.74,-0.96,-2.40,-5.05,-1.20,3.90,-4.33,-0.41,4.64,-2.32,-3.08,-1.83,4.46,-3.53,-2.93
NA
>chr2:55211482-55211532
NA,-3.14,-1.67,-1.28,6.00,-2.64,-2.45,3.58,-2.01,4.35,-2.95,-1.50,4.90,-2.44,-2.64,6.00
-1.28,-1.67,-2.38,6.30,-2.70,-5.27,-2.57,7.31,-3.92,-2.16,8.09,-2.62,-2.38,6.17,-2.38,-3.90
-5.07,-4.36,-4.55,-4.38,-1.89,5.06,0.39,-3.02,-5.85,-2.57,7.31,-3.92,-2.16,8.64,-2.16,-3.92
NA
>chr2:55211502-55211552
NA,-5.21,-2.57,7.31,-3.92,-2.16,8.09,-2.62,-2.38,6.17,-2.38,-3.90,-5.07,-4.36,-4.55,-4.38
-1.89,5.06,0.39,-3.02,-5.85,-2.57,7.31,-3.92,-2.16,8.64,-2.16,-4.70,6.33,-3.69,-0.54,6.06
-3.51,-2.99,-4.58,-3.08,6.62,-2.73,-3.90,-4.33,-4.52,-5.34,6.23,-3.19,-2.77,-1.22,5.56,-2.67
NA
>chr2:62887384-62887434
NA,3.76,-2.12,-1.98,3.65,-2.12,-1.98,3.46,-1.58,-1.43,2.77,-2.69,-0.58,2.91,-2.69,-0.95
4.00,-4.03,4.00,-0.91,-3.28,-3.26,7.18,-3.92,-2.16,8.64,-2.16,-4.70,6.33,-4.11,-1.25,-2.09
-0.99,5.56,-2.43,-3.90,-4.66,-5.63,-4.21,-3.02,-1.61,-1.19,-3.18,-5.66,-4.15,-4.31,5.61,-2.71
NA
>chr2:78872277-78872327
NA,-3.00,5.97,-3.65,-3.20,-4.31,5.61,-2.87,-3.72,-1.71,-3.35,-3.69,-3.59,7.26,-5.17,-4.52
-3.16,-1.71,8.17,-5.17,-3.13,-1.97,7.18,-2.16,-3.92,7.31,-2.46,-4.51,3.64,-1.97,-2.41,-2.16
-2.06,-1.19,4.57,-2.95,-5.60,-3.79,-4.03,2.79,-1.00,4.54,-3.38,-1.69,-1.02,-3.72,-5.91,-2.97
NA
>chr2:85553039-85553089
NA,-7.00,-4.67,-3.16,-2.38,6.19,-2.22,-1.79,4.48,-5.47,-1.89,6.98,-1.23,-0.64,-1.75,-3.08
3.00,-0.54,-3.24,-2.52,4.22,-2.26,-2.39,6.67,-1.91,-3.92,8.17,-1.12,-2.91,-2.65,4.48,-1.55
-1.71,-2.94,-0.81,3.42,-2.76,-3.51,-4.42,-1.71,-3.02,-3.25,4.00,-0.41,-4.33,4.88,0.27,-1.64
NA
>chr2:85553117-85553167
NA,-0.54,-2.30,2.63,-2.02,-1.98,-3.65,-3.83,-5.01,-2.80,-0.66,-2.04,-3.81,-1.07,-1.25,6.98
-2.00,-5.21,-2.57,7.31,-3.92,-2.47,7.31,-3.92,-2.16,8.64,-2.25,-5.27,-2.95,4.25,-0.97,3.76
-1.55,-1.09,-4.15,-3.67,-4.65,-2.40,-1.27,-2.69,-3.13,2.41,-2.02,-1.98,-3.01,-2.62,-1.39,-1.76
NA
>chr2:86673283-86673333
NA,-0.69,-3.09,-1.39,6.17,-3.55,-3.87,-2.46,-3.10,4.07,-2.66,-3.17,-1.91,0.27,5.34,-3.45
5.47,-2.71,-2.29,-3.43,4.63,-2.42,-1.09,7.79,-1.91,-3.92,7.26,-3.59,-4.41,-3.04,-3.43,4.29
-1.88,3.18,-2.44,5.68,-6.58,-4.45,-3.61,4.28,-1.25,4.28,-2.94,-3.16,-4.52,-5.34,5.81,-2.59
NA
>chr2:88203498-88203548
NA,-3.86,-0.98,-1.92,3.84,-2.01,6.06,-5.34,-4.29,-3.61,3.87,-2.27,-1.98,5.03,-2.24,4.15
-1.26,-2.38,-3.36,3.94,-2.45,-2.95,7.18,-3.92,-1.91,6.67,-2.50,-2.58,-2.32,4.53,-2.48,-1.15
6.17,-3.44,-2.82,-3.42,-2.32,4.53,-2.63,-2.12,-2.21,-3.26,0.13,5.34,-3.26,7.17,-2.57,-5.21
NA
>chr2:90305147-90305197
NA,-0.90,-2.48,-3.25,-2.48,-1.21,4.86,-4.94,-2.28,-3.58,-4.31,-2.28,5.72,-2.73,-3.90,-4.66
-6.42,-4.20,-5.34,-4.55,-3.19,-1.71,8.17,-3.92,-2.16,7.18,-2.73,-3.49,-5.62,-3.58,-3.00,-5.74
-3.78,-3.94,-2.65,0.53,5.15,-2.27,-2.49,-2.32,5.15,-2.57,-3.46,-1.23,-0.95,2.60,-3.32,-4.68
NA
>chr2:90305181-90305231
NA,0.57,5.15,-2.27,-2.49,-2.32,5.15,-2.57,-3.46,-1.23,-0.95,2.60,-3.32,-4.45,-5.58,3.49
-2.03,-0.93,-2.40,-4.65,-3.44,-3.53,7.26,-3.92,-1.91,7.79,-1.18,-2.84,2.70,-0.68,-0.78,-3.69
-6.04,5.68,-2.44,3.58,-2.66,-3.89,-3.19,-2.73,5.72,-2.28,-4.33,-4.22,-1.66,-1.46,-4.65,-1.37
NA
>chr2:90305247-90305297
NA,-2.59,5.81,-5.34,-4.29,-3.10,5.93,-0.67,-4.65,-1.46,-1.66,-3.47,-3.76,-0.50,5.23,-2.88
-3.15,-2.77,-1.35,-1.67,-3.70,-3.71,7.44,-2.16,-3.92,7.31,-2.47,-3.92,8.17,-1.71,-3.16,-4.67
-6.54,3.79,-0.89,-3.70,4.08,-0.91,-3.98,-3.51,-2.76,2.60,-0.95,-1.05,-3.51,-4.69,-4.33,-5.12
NA
>chr2:90305300-90305350
NA,3.24,-2.59,4.27,-1.61,-2.83,-1.73,-1.28,6.00,-2.96,-3.28,-0.54,2.97,-1.98,4.78,-1.50
-2.96,2.78,-1.61,-2.34,4.21,-4.95,-2.47,7.31,-3.92,-1.91,6.79,-2.65,-2.33,-4.09,-3.83,-5.01
-2.80,-0.66,-1.69,-3.66,5.96,-2.38,-2.62,6.62,-2.15,-2.91,-3.06,5.30,-4.19,5.47,-2.71,-1.78
NA
>chr2:90442017-90442067
NA,-6.49,-3.02,0.20,6.25,-2.49,-4.69,6.09,-3.75,5.05,-1.92,-2.88,-1.66,4.55,-0.41,-4.45
5.03,-2.85,-2.20,-1.44,-3.70,-3.59,7.26,-3.92,-2.16,7.18,-2.73,-3.49,-5.62,-2.50,-1.14,-3.81
-2.04,-0.66,-2.87,-4.70,-8.57,-4.84,-3.10,5.56,-1.22,-2.77,-3.90,4.38,-1.90,-0.78,-2.67,-2.62
NA
>chr2:90442307-90442357
NA,-2.27,-2.45,5.09,-1.31,-0.59,-3.14,-3.97,-4.55,-4.87,-2.44,7.79,-1.91,-4.09,6.06,-2.10
5.65,-4.55,5.82,0.07,-3.38,-4.39,-2.44,7.79,-1.91,-3.92,7.18,-2.95,-2.38,6.17,-2.68,-4.96
-3.50,-2.75,4.89,-3.12,7.17,-2.47,-3.92,7.18,-2.95,-2.85,5.75,-4.55,5.82,0.13,-3.18,-2.79
NA
>chr2:91651721-91651771
NA,-2.07,4.75,-1.83,-4.10,-3.13,-3.17,7.12,-3.06,3.79,-0.56,-1.05,-3.25,-4.16,-5.17,7.18
-2.95,-2.85,5.27,-6.58,-3.29,-0.94,8.17,-3.92,-1.91,7.79,-1.18,-3.16,3.79,-1.59,-2.88,-1.61
2.92,-1.98,-3.12,-2.68,5.31,-2.95,5.74,-2.04,3.54,-2.95,-1.50,4.90,-2.44,-2.55,5.96,-2.10
NA
>chr2:91668557-91668607
NA,-1.93,4.47,-4.27,6.15,-2.02,2.97,-0.58,-2.52,5.81,-4.09,-1.91,6.98,-1.23,-0.99,-2.02
-1.25,-4.21,5.04,-3.58,-4.11,-3.40,7.18,-3.92,-2.16,8.64,-2.25,-6.89,-5.06,-4.33,-5.07,-4.69
-3.51,-1.35,-1.41,-2.73,-1.24,-2.13,-3.42,7.26,-5.17,-4.29,-3.61,4.28,-1.23,4.12,-4.79,-2.63
NA
>chr2:91880512-91880562
NA,-2.23,-1.95,-1.31,-2.39,-2.75,6.79,-1.89,-5.52,5.18,-2.10,5.80,-3.49,-1.07,4.78,-2.01
4.81,-3.72,-4.15,-6.42,-4.66,-3.90,-2.73,7.18,-2.16,-3.92,8.17,-1.25,-4.33,-4.22,-1.67,-1.35
-2.77,-3.83,-4.38,-1.84,4.28,-2.48,-1.41,4.50,-2.02,-0.68,-3.93,5.80,-2.15,4.00,-2.17,-2.20
NA
>chr2:91897556-91897606
NA,-5.05,-4.33,-4.52,-5.17,7.26,-3.42,-2.33,-2.12,-2.38,5.96,-3.66,-2.77,-2.16,-3.93,5.80
-1.78,5.95,-3.05,-4.84,-6.89,-2.57,7.31,-3.92,-1.91,7.79,-1.09,-2.42,5.97,-3.51,-0.54,6.06
-3.41,-1.69,-1.02,-3.75,-6.00,4.75,-1.25,-2.67,-1.41,-0.96,-3.81,-4.19,-2.46,-3.23,3.95,0.69
NA
>chr2:99682493-99682543
NA,-2.73,-2.12,4.41,-1.71,-1.46,-5.53,-1.57,-2.02,-1.46,-2.48,-4.86,-2.80,-1.16,-2.33,-1.73
-2.08,-2.33,-1.19,-2.63,4.96,-2.44,-2.62,8.09,-2.16,-3.92,8.17,-0.94,-3.13,-6.20,3.63,-2.31
-3.13,2.79,-0.76,3.04,-2.70,5.34,-2.78,-2.07,-1.27,-2.39,-2.56,5.91,-3.79,-0.74,4.39,-1.76
NA
>chr2:101744449-101744499
NA,-2.10,-1.19,5.85,-2.52,-5.27,-2.44,5.18,-3.79,-2.77,-1.64,5.32,-3.26,7.03,-2.95,-2.85
5.27,-6.04,-3.75,-1.02,-2.15,-3.42,7.26,-3.92,-1.91,7.79,-2.44,-4.11,-3.00,5.96,-2.12,5.18
-5.52,-2.46,7.31,-3.92,-2.16,8.09,-3.08,-4.18,-2.92,-1.96,-1.31,-3.02,-4.21,-4.88,-2.32,0.49
NA
>chr2:101744460-101744510
NA,-3.28,7.03,-2.95,-2.85,5.27,-6.04,-3.75,-1.02,-2.15,-3.42,7.26,-3.92,-1.91,7.79,-2.44
-4.11,-3.00,5.96,-2.12,5.18,-5.52,-2.46,7.31,-3.92,-2.16,8.09,-3.08,-4.18,-2.92,-1.96,-1.31
-3.02,-4.21,-4.88,-2.32,0.59,4.02,-2.37,6.08,-2.38,-3.16,-4.52,-5.17,7.26,-3.42,-2.15,-0.63
NA
>chr2:109671607-109671657
NA,-3.92,-1.91,6.67,-2.39,-1.61,2.89,-2.97,-2.46,-4.93,-5.63,-4.28,-2.65,0.27,5.82,-4.55
6.15,-2.44,3.58,-2.66,-2.91,-1.12,8.17,-3.92,-1.91,6.67,-2.73,-3.12,-2.31,3.64,-5.04,-3.04
0.12,5.34,-3.75,7.08,-2.62,8.32,-2.62,7.33,-5.17,-3.48,-1.02,-2.50,-5.62,-4.28,-3.14,-0.69
NA
>chr2:109671692-109671742
NA,-5.32,-2.52,5.85,-1.32,-1.40,-3.68,-2.52,4.22,-3.17,-2.72,-3.70,5.96,-2.59,-3.89,-3.19
-1.73,5.90,-3.02,-2.23,3.63,-4.95,-2.47,7.31,-3.92,-2.16,7.18,-2.73,-3.16,-4.67,-6.54,4.77
0.13,-3.26,-2.21,-2.12,-2.40,3.96,-4.01,-3.06,-4.15,-1.14,-1.69,-3.38,4.41,-0.81,-3.09,-2.01
NA
>chr2:109941040-109941090
NA,-3.34,6.11,-1.27,-2.88,-0.99,7.79,-1.91,-4.70,6.33,-5.95,-4.29,-3.61,4.28,-1.25,4.28
-3.24,-5.60,-3.79,-4.03,2.78,-1.61,-2.39,6.67,-1.91,-3.92,7.26,-3.17,-3.13,-3.65,-2.07,-2.91
-4.21,-4.82,-2.73,5.35,0.20,-3.26,-2.21,-2.12,-2.63,4.28,-1.79,-2.43,6.23,-5.34,-4.29,-3.54
NA
>chr2:113542404-113542454
NA,-2.24,4.65,-1.71,-1.98,-5.74,-3.55,-3.32,2.60,-0.95,-1.92,-2.08,-1.50,-2.73,-1.41,-1.09
-3.66,-7.53,-3.68,-0.94,8.17,-3.92,-2.16,8.64,-2.16,-3.92,7.31,-2.47,-3.92,7.31,-2.47,-4.95
3.63,-3.58,-4.39,-3.41,-0.53,-1.25,6.98,-1.91,-4.95,3.63,-2.23,-3.12,4.54,-2.30,-2.58,-2.54
NA
>chr2:113542420-113542470
NA,-8.57,-3.68,-0.94,8.17,-3.92,-2.16,8.64,-2.16,-3.92,7.31,-2.47,-3.92,7.31,-2.47,-4.95
3.63,-3.58,-4.39,-3.41,-0.53,-1.25,6.98,-1.91,-4.95,3.63,-2.23,-3.12,4.54,-2.30,-2.58,-2.32
4.52,-2.59,4.06,-2.76,-4.36,-3.57,6.13,-2.52,3.58,-2.58,-3.08,-0.55,-2.30,2.82,-1.98,-3.86
NA
>chr2:143677752-143677802
NA,-1.79,-1.02,-3.75,-6.00,3.79,-1.23,-3.79,5.04,-3.58,-4.87,-3.57,-1.12,7.72,-2.81,8.32
-2.81,6.86,-2.57,-6.89,-3.68,-0.94,8.17,-3.92,-2.16,8.64,-2.22,-4.63,-1.20,4.85,-4.55,5.75
-2.85,-2.95,6.72,-3.01,6.72,-3.40,-4.58,-4.20,-5.12,-1.25,7.73,-3.89,-0.68,-1.73,3.76,-0.70
NA
>chr2:143677862-143677912
NA,-2.36,-1.97,7.18,-2.13,-5.47,4.77,0.12,-3.04,-5.04,3.49,-2.12,-2.17,-2.41,-1.79,-3.45
-2.04,5.05,-3.45,4.60,-3.58,-4.11,-3.08,8.09,-2.16,-3.92,8.17,-1.71,-3.90,-4.33,-4.67,-5.58
3.82,-0.91,-3.28,-2.94,8.09,-2.16,-4.70,6.33,-5.17,-2.78,0.12,4.77,-6.54,-4.67,-4.33,-5.05
NA
>chr2:145214166-145214216
NA,-2.10,6.25,-1.73,-3.16,-4.52,-5.34,6.06,-1.78,6.06,-2.65,-3.91,7.31,-2.57,-5.27,-2.54
6.83,-0.21,-4.11,4.13,-1.85,-2.34,4.21,-4.95,-2.16,8.64,-2.13,-5.52,5.18,-2.10,6.06,-5.34
-4.29,-3.32,3.42,-0.81,-3.02,4.08,-1.03,-2.09,-1.25,-3.89,6.87,-2.54,-5.31,-1.98,-1.66,6.26
NA
>chr2:160817540-160817590
NA,-1.51,-1.37,-2.08,-2.33,-1.15,-2.48,4.50,-4.95,-2.16,8.09,-2.62,-2.44,4.90,-1.84,-4.38
-4.55,-4.36,-4.69,-3.14,-0.59,-1.25,6.98,-1.91,-3.92,7.31,-2.54,-5.31,-1.52,-2.02,4.39,-0.74
-3.47,7.73,-1.12,-3.57,-5.34,-3.25,-3.41,5.62,-4.31,-2.94,-3.77,5.96,-2.59,-3.17,-1.91,0.49
NA
>chr2:160896490-160896540
NA,-4.67,6.15,-2.28,4.02,0.45,-3.60,-3.43,-3.72,4.81,-2.40,5.37,-2.69,4.43,-2.45,-2.62
7.53,-3.08,-4.58,-4.20,-5.12,-1.25,8.17,-3.92,-1.91,7.79,-1.09,-2.42,6.23,-4.08,-2.47,4.70
-0.76,-3.44,-3.41,0.07,4.77,-6.54,-3.29,-0.94,8.17,-5.17,-4.29,-3.32,3.42,-0.76,-3.98,-3.75
NA
>chr2:160896518-160896568
NA,-3.90,-2.47,4.70,-0.76,-3.44,-3.41,0.07,4.77,-6.54,-3.29,-0.94,8.17,-5.17,-4.29,-3.32
3.42,-0.76,-3.98,-4.28,-3.19,-2.73,7.18,-2.16,-3.92,7.31,-2.46,-5.47,4.48,-2.04,-3.71,-2.41
-3.03,-0.78,-1.43,4.91,-4.94,-2.47,5.85,-1.19,-2.21,-1.15,-1.31,-4.06,4.23,-0.56,-1.05,-3.36
NA
>chr2:175928719-175928769
NA,-2.10,5.53,-2.33,-5.52,5.18,-2.69,3.68,-1.92,-1.07,-3.96,-4.19,-3.04,-3.54,5.81,-5.34
-4.16,-3.25,-1.19,-1.61,-2.39,-2.75,6.79,-1.91,-3.92,7.31,-2.57,-6.89,-3.68,-1.17,5.86,-2.73
-3.12,-2.31,3.82,-4.03,3.67,-2.03,-0.97,-1.89,-3.06,-1.41,-0.96,-4.00,-3.67,-4.37,-1.27,6.83
NA
>chr2:178179895-178179945
NA,-1.56,-4.31,-2.50,-0.66,-3.14,-4.69,-4.66,-5.62,-2.50,-0.66,-3.14,-3.97,-4.55,-4.94,-2.26
-1.37,-1.90,-1.46,-2.48,-4.31,-2.28,7.18,-2.16,-3.92,7.31,-2.54,-5.31,-3.00,-3.58,-4.80,-2.95
2.60,-0.95,-1.05,-3.51,-4.69,-4.66,-5.62,-2.48,-1.24,-2.73,-1.17,-2.20,-2.85,4.84,-6.58,-4.21
NA
>chr2:178746412-178746462
NA,-2.71,2.82,-1.64,-2.38,-1.92,-2.59,4.35,-2.54,-0.58,2.91,-2.90,-1.64,-2.73,4.96,-2.65
-3.89,-4.36,-3.90,-1.71,8.17,-3.92,-2.16,8.64,-2.16,-3.92,8.17,-1.25,-5.12,-4.20,-5.34,-3.83
-1.91,0.27,4.77,-5.22,-2.53,6.06,-1.79,5.96,-2.55,-2.38,6.17,-2.68,-4.96,-3.83,-4.10,-2.44
NA
>chr2:178746444-178746494
NA,0.04,4.77,-5.22,-2.53,6.06,-1.79,5.96,-2.55,-2.38,6.17,-2.68,-4.96,-3.83,-4.10,-2.31
3.46,-2.92,6.12,-3.71,-3.20,-3.53,7.26,-3.92,-2.16,8.64,-2.25,-6.89,-3.68,-1.97,5.97,-3.65
-3.20,-3.71,6.23,-4.08,-2.65,6.30,-2.38,-1.70,-1.55,4.36,-2.00,3.18,-1.88,-1.83,-2.71,2.96
NA
>chr2:181942187-181942237
NA,3.35,-0.58,-2.52,5.81,-5.34,-3.13,-0.94,7.73,-3.85,-1.28,-1.19,-2.67,6.79,-1.89,-5.47
4.77,0.12,-2.78,-5.17,6.33,-4.70,-2.16,8.64,-2.16,-3.92,7.18,-2.95,-2.38,6.17,-3.05,-4.45
-6.54,4.77,0.27,-2.38,-3.42,-5.74,-3.00,-3.12,-3.81,-1.09,-1.55,3.93,-3.02,-2.80,-3.29,6.23
NA
>chr2:182607914-182607964
NA,-4.37,-2.53,6.20,-2.37,4.02,0.59,-2.65,-3.97,-3.89,-2.65,4.48,-1.55,-1.76,-3.58,-1.98
-1.10,-1.68,-3.38,4.12,-2.26,-2.39,6.67,-1.91,-3.92,7.31,-2.46,-5.47,3.79,-1.35,-4.67,-1.35
3.79,-5.47,-2.46,6.87,-3.45,-1.07,4.78,-1.94,5.69,-2.33,-4.51,3.64,-2.31,-4.10,-3.04,-3.44
NA
>chr2:184733317-184733367
NA,-1.42,-3.48,-4.56,6.23,-2.42,-1.09,7.79,-1.91,-4.09,6.06,-2.01,4.27,-1.79,-2.43,6.12
-2.98,4.89,-1.85,-2.34,4.21,-4.95,-2.16,8.64,-2.16,-3.92,7.31,-2.46,-5.47,3.79,-0.89,-4.11
4.17,-1.23,4.28,-2.94,-3.16,-4.67,-6.54,3.79,-0.89,-4.33,4.88,0.27,-2.38,-4.70,-7.53,-3.59
NA
>chr2:184733414-184733464
NA,-4.44,5.54,-1.79,-2.48,3.85,-2.10,-0.80,-4.94,3.90,-1.20,-4.52,-2.11,6.25,0.33,-2.32
-4.88,-4.93,-3.04,-3.54,5.81,-4.09,-2.47,7.31,-3.92,-2.16,7.18,-2.73,-3.49,-5.63,-3.90,-2.25
-2.34,-1.92,-2.46,5.60,-3.05,6.86,-2.57,-6.89,-3.68,-0.96,6.25,-2.02,4.32,-2.63,-1.25,-1.30
NA
>chr2:184733451-184733501
NA,-2.38,-6.89,-3.68,-0.96,6.25,-2.02,4.32,-2.63,-1.25,-0.96,-3.58,-3.25,-3.65,-1.98,-2.02
2.41,-2.56,-1.83,-1.88,2.90,-3.13,-2.31,3.63,-4.95,-2.16,7.18,-2.73,-3.49,-5.77,-3.50,-2.75
4.09,-5.56,-3.04,0.20,5.48,-3.51,-2.99,-4.58,-3.08,6.62,-2.73,-3.16,-3.78,-5.74,-1.98,-2.21
NA
>chr2:184733579-184733629
NA,3.56,-2.99,-1.55,4.66,-1.41,-2.22,6.30,-2.53,-4.27,3.64,-1.97,-2.42,-1.50,4.46,-3.38
-1.68,-1.39,-2.67,-3.80,-2.90,-3.17,7.26,-3.92,-1.91,6.67,-2.50,-2.58,-2.32,5.03,-1.98,2.97
-0.58,-3.02,3.95,0.45,-3.04,-6.04,5.27,-3.06,-3.89,-3.97,-2.65,0.53,4.50,-2.96,-1.00,-2.19
NA
>chr2:184733629-184733679
NA,-2.66,-2.46,5.31,-2.95,5.74,-2.01,4.32,-2.63,-1.25,-1.35,-3.25,-4.70,-6.95,-2.54,6.83
-0.54,-3.79,5.62,-2.46,-2.66,-2.46,4.21,-4.95,-2.16,8.64,-2.16,-4.70,6.33,-5.95,-3.13,-1.97
7.18,-2.13,-5.47,3.79,-1.20,-5.15,-2.82,0.12,4.77,-6.54,-4.67,-3.16,-1.71,8.03,-3.12,5.20
NA
>chr2:184792646-184792696
NA,-3.59,-1.93,-1.84,-1.92,-0.81,2.59,-3.13,-2.69,-1.33,-1.20,-5.16,-2.54,6.86,-3.05,5.60
-2.48,-1.21,-1.09,-3.66,-7.53,-3.68,-1.97,7.18,-2.16,-3.92,8.17,-1.12,-3.57,-5.34,-4.20,-5.12
-1.48,5.86,-2.39,-2.26,3.84,-2.52,-4.52,-0.72,4.64,-2.32,-3.07,-2.16,-2.37,4.96,-2.65,-2.98
NA
>chr2:185419809-185419859
NA,-3.57,-2.61,-1.22,5.70,-3.41,-1.69,-0.66,-2.87,-4.16,-6.20,3.63,-3.58,-4.36,-3.43,4.22
-2.27,-2.16,2.58,-1.98,-1.40,-3.72,-2.94,8.09,-2.16,-3.92,8.17,-0.94,-3.29,-6.54,4.77,0.12
-3.04,-6.00,4.77,0.12,-3.04,-6.04,5.27,-2.87,-3.06,6.00,-0.52,-4.63,-2.42,5.53,-2.12,5.57
NA
>chr2:191727282-191727332
NA,-3.44,-1.60,-1.98,2.74,-1.61,-2.83,-1.93,-1.73,-1.09,3.95,-3.04,-2.22,-3.54,5.70,-3.86
4.88,-2.81,-2.12,-2.68,-4.31,-1.25,8.17,-3.92,-1.91,6.67,-2.39,-2.11,3.71,-1.30,-2.95,4.35
-1.85,4.15,-1.03,-2.41,-1.09,-3.08,-2.57,4.48,-1.55,-1.76,-2.83,-0.99,7.79,-1.91,-4.09,6.24
NA
>chr2:194831669-194831719
NA,-3.62,5.55,-2.52,-0.95,4.00,-4.03,4.14,-0.56,-1.05,-3.18,-5.01,-3.50,-3.17,3.87,-2.94
-3.16,-5.06,-6.95,-2.95,3.84,-2.26,-2.39,6.67,-1.91,-3.92,7.26,-3.42,-2.15,-0.66,-2.80,-4.88
-4.22,-1.44,-2.33,-3.17,-1.31,4.76,-3.13,-1.79,4.27,-2.02,5.53,-2.44,-6.89,-4.84,-3.10,5.24
NA
>chr2:215672379-215672429
NA,-1.08,-2.84,2.89,-2.00,-2.27,-0.79,6.47,-2.49,-3.91,8.17,-0.94,-3.68,-8.57,-3.68,-0.94
8.03,-3.26,4.37,-1.20,-4.63,-2.54,7.31,-3.92,-2.16,8.64,-2.13,-5.47,4.77,0.12,-2.82,-5.68
-1.07,-1.39,-2.67,-0.88,4.15,-2.37,5.86,-3.66,-1.69,-0.66,-3.14,-3.94,-4.52,-5.17,7.26,-3.47
NA
>chr2:217468543-217468593
NA,-2.62,-1.15,-2.67,5.97,-1.17,-2.40,-5.74,-1.98,-1.86,5.88,-3.45,5.34,0.13,-3.42,-3.47
-3.35,-1.56,-3.10,3.77,-0.80,-4.63,-2.22,8.64,-2.16,-3.92,8.17,-0.94,-3.13,-5.17,7.31,-2.46
-5.47,3.79,-1.23,-3.69,6.33,-5.95,-3.13,-0.94,7.72,-3.01,7.72,-0.94,-3.13,-5.17,7.31,-2.76
NA
>chr2:224562505-224562555
NA,-4.91,5.46,-3.06,-2.91,-1.12,7.73,-3.47,-1.23,3.79,-5.47,-1.89,7.79,-1.09,-2.42,4.63
-2.41,-0.66,3.09,-1.83,-3.63,-3.40,7.18,-3.92,-1.91,6.67,-2.50,-2.96,-2.48,-1.21,4.86,-4.94
-1.25,-1.86,4.91,-6.20,-3.13,-1.97,5.72,-2.28,-4.33,-4.22,-1.67,-1.35,-3.25,-4.30,-6.54,3.80
NA
>chr2:236736107-236736157
NA,-3.25,3.63,-6.20,-4.16,-2.87,-0.59,-1.92,4.38,-3.12,-1.09,7.79,-1.91,-4.09,6.23,-3.71
-2.94,-3.77,5.72,-1.62,4.60,-2.42,-1.09,7.79,-1.91,-3.92,7.31,-2.57,-6.89,-5.06,-4.33,-3.90
-2.73,7.18,-2.13,-4.51,3.82,-0.91,-3.44,-3.41,0.39,4.02,-2.28,5.68,-5.27,-2.37,6.47,-0.68
NA
>chr20:2991929-2991979
NA,-1.56,-4.31,-3.58,-3.00,-5.74,-3.55,-3.32,2.60,-0.79,-0.93,-5.58,-3.42,-2.38,0.59,4.02
-2.24,4.78,-1.84,-4.38,-3.57,-1.12,8.17,-3.92,-2.16,7.18,-2.15,-3.57,-4.94,-2.89,-1.32,4.51
-1.66,-2.88,-1.27,6.11,-3.06,-2.87,5.27,-6.58,-4.67,-4.33,-5.07,-3.90,-2.43,5.56,-0.79,-2.11
NA
>chr20:4431713-4431763
NA,-1.95,5.96,-3.77,-2.99,-4.87,-3.38,0.14,5.48,-3.55,-3.15,-3.02,-1.61,-0.79,-3.58,-2.92
-2.52,3.06,-2.00,5.03,-2.32,-2.58,-2.50,6.67,-1.91,-3.92,8.17,-1.25,-5.12,-3.79,-4.04,3.64
-0.82,-3.51,5.97,-2.43,-1.83,4.51,-0.90,-2.27,-2.66,4.12,-3.49,-2.94,-4.31,5.90,-0.96,-2.36
NA
>chr20:8415337-8415387
NA,-2.97,-6.95,-4.84,-3.61,3.87,-3.17,-2.80,-3.17,7.12,-3.06,3.64,-0.95,-3.09,-1.71,4.00
-1.85,3.98,-2.40,5.03,-2.32,-2.58,-2.50,6.67,-1.91,-3.92,7.26,-3.42,-2.13,-1.39,-2.67,-2.96
-2.28,4.65,-1.71,-1.14,-4.21,6.31,-1.43,-0.78,-3.03,-2.41,-3.55,-1.88,-1.84,-2.33,-1.35,-2.86
NA
>chr20:10060998-10061048
NA,4.33,-0.83,-2.27,-2.66,3.87,-3.05,-3.12,-3.06,5.27,-5.52,-1.89,6.67,-2.39,-1.61,2.78
-4.03,-3.79,-5.66,-2.80,-0.59,-1.25,6.98,-1.91,-3.92,7.31,-2.57,-5.21,-2.00,7.79,-2.44,-4.39
-3.79,-1.23,-0.95,3.59,-3.38,-2.77,-2.49,-5.08,-1.31,-0.65,2.93,-1.83,-4.38,-3.83,-2.40,-0.69
NA
>chr20:10495192-10495242
NA,-1.93,3.84,-1.85,4.26,-1.62,6.06,-2.53,-4.79,4.12,-1.20,4.12,-5.04,-2.13,7.44,-3.65
-3.20,-3.71,6.23,-5.34,-3.13,-1.97,7.18,-2.16,-3.92,7.18,-3.40,-3.63,-1.84,4.27,-1.85,4.60
-2.42,-1.09,7.79,-1.91,-3.92,7.31,-2.57,-5.21,-2.44,5.53,-1.79,5.95,-2.49,-3.12,-2.66,4.19
NA
>chr20:10495203-10495253
NA,-4.86,-2.13,7.44,-3.65,-3.20,-3.71,6.23,-5.34,-3.13,-1.97,7.18,-2.16,-3.92,7.18,-3.40
-3.63,-1.84,4.27,-1.85,4.60,-2.42,-1.09,7.79,-1.91,-3.92,7.31,-2.57,-5.21,-2.44,5.53,-1.79
5.95,-2.49,-3.12,-2.66,3.94,-4.01,-3.79,-6.42,-3.49,-2.73,7.18,-2.13,-4.51,3.49,-2.29,-1.99
NA
>chr20:15684185-15684235
NA,-2.12,-1.09,7.79,-1.91,-4.70,6.09,-3.75,5.32,-1.64,-2.89,-4.18,-3.00,5.61,-3.03,-1.83
4.55,-0.41,-4.33,4.59,-1.92,-2.88,-0.99,7.79,-1.91,-3.92,7.18,-2.95,-2.44,4.48,-2.10,-1.52
-5.31,-2.54,6.87,-3.89,-1.25,-2.09,-0.99,5.56,-2.43,-3.16,-5.06,-6.95,-2.70,6.20,-2.52,2.96
NA
>chr20:25756131-25756181
NA,-3.00,6.62,-2.94,-3.28,-0.54,3.00,-2.67,-1.50,2.92,-1.43,-2.04,3.94,-2.95,-5.91,-3.29
-0.23,3.98,-0.84,4.36,-2.95,-5.27,-2.57,7.31,-3.92,-2.16,8.09,-3.08,-4.58,-3.48,-4.15,-1.64
-2.33,-1.27,-2.26,2.82,-1.43,-1.87,3.92,-5.04,-2.13,8.64,-2.16,-3.92,8.17,-0.94,-3.13,-6.42
NA
>chr20:25756149-25756199
NA,3.90,-2.95,-5.27,-2.57,7.31,-3.92,-2.16,8.09,-3.08,-4.58,-3.48,-4.15,-1.64,-2.33,-1.27
-2.26,2.82,-1.43,-1.87,3.92,-5.04,-2.13,8.64,-2.16,-3.92,8.17,-0.94,-3.13,-6.20,4.91,-1.46
-0.59,-2.87,-4.70,-6.95,-2.54,6.25,0.20,-2.82,-5.15,-0.80,3.85,-2.28,6.15,-4.67,6.15,-2.22
NA
>chr20:43376498-43376548
NA,-2.26,-1.75,-2.37,-2.04,-1.88,3.41,-2.38,2.99,-0.68,-1.86,-3.00,-2.90,-1.56,-2.84,2.89
-1.61,-2.16,2.94,-0.61,-3.28,-2.94,8.09,-2.16,-4.95,3.63,-3.58,-4.39,-3.38,0.33,4.50,-2.69
-1.75,-2.37,-2.17,-2.29,3.67,-4.03,4.14,-0.56,-1.86,-3.00,-2.90,-1.56,-2.84,2.89,-1.61,-1.86
NA
>chr20:43376711-43376761
NA,-2.14,5.65,-4.35,3.67,-2.25,-1.40,-3.72,-2.96,6.80,-2.44,-4.11,-3.00,5.61,-3.03,-1.79
4.28,-2.48,-1.79,4.48,-5.47,-2.46,7.31,-3.92,-1.91,7.79,-2.44,-4.11,-3.40,7.18,-3.92,-2.47
6.87,-3.47,-1.23,3.79,-5.47,-2.46,7.31,-4.38,-2.78,0.12,4.77,-6.54,-4.30,-2.38,0.59,4.07
NA
>chr20:45376402-45376452
NA,-1.32,-2.33,-2.51,-1.52,-3.72,-5.85,-2.00,7.79,-1.09,-3.02,5.18,-2.35,-3.92,7.31,-2.54
-5.31,-1.98,-1.66,6.00,-3.09,-4.11,-2.44,7.79,-1.91,-3.92,8.17,-1.71,-3.49,-5.77,-3.50,-3.17
4.12,-3.53,-3.16,-1.61,-2.10,-2.80,-2.87,-2.27,5.15,0.53,-2.32,-4.88,-4.22,-1.67,-1.09,-3.73
NA
>chr21:9561453-9561503
NA,-0.90,-2.48,-3.25,-2.48,-1.21,4.86,-4.94,-2.28,-3.58,-4.31,-2.28,5.72,-2.73,-3.90,-4.66
-6.42,-4.39,-4.31,-2.19,-2.33,-3.42,7.26,-3.92,-2.16,7.18,-2.73,-3.49,-5.62,-3.58,-3.00,-5.74
-3.78,-3.94,-2.65,0.53,5.15,-2.27,-2.49,-2.32,5.15,-2.57,-3.46,-1.23,-0.95,2.60,-3.32,-4.68
NA
>chr21:9561487-9561537
NA,0.57,5.15,-2.27,-2.49,-2.32,5.15,-2.57,-3.46,-1.23,-0.95,2.60,-3.32,-4.45,-5.58,3.49
-2.03,-0.93,-2.40,-4.65,-3.44,-3.53,7.26,-3.92,-1.91,7.79,-1.18,-2.84,2.70,-0.68,-0.78,-3.69
-6.04,5.18,-2.10,6.06,-5.34,-4.52,-3.16,-2.73,5.72,-2.28,-4.33,-4.22,-1.66,-1.46,-4.65,-1.37
NA
>chr21:9561606-9561656
NA,3.24,-2.59,4.27,-1.61,-2.83,-1.73,-1.28,6.00,-2.96,-3.28,-0.54,2.97,-1.98,4.78,-1.50
-2.96,2.78,-1.61,-2.34,4.21,-4.95,-2.47,7.31,-3.92,-1.91,6.79,-2.65,-2.33,-4.09,-3.83,-5.01
-2.80,-0.66,-1.69,-3.66,5.96,-2.38,-2.62,6.62,-2.15,-2.91,-3.06,5.30,-4.19,5.47,-2.71,-1.78
NA
>chr21:11021950-11022000
NA,3.43,-0.73,2.91,-2.84,-1.25,-1.98,2.58,-2.50,-2.87,-2.48,-1.21,4.75,-5.22,-2.53,6.06
-1.79,5.96,-3.00,-4.58,-3.25,-3.53,7.26,-3.92,-2.16,8.64,-2.13,-5.52,5.68,-2.02,2.84,-1.98
-3.12,-2.52,4.54,-3.12,-2.04,4.23,-2.37,-1.21,-0.96,-4.00,-3.48,-5.34,-4.55,-3.19,-2.73,5.72
NA
>chr21:11022139-11022189
NA,-4.24,-2.44,6.95,-3.42,-3.20,-3.72,4.63,-2.91,-1.92,-2.90,-2.67,-1.06,-2.26,2.99,-0.61
-3.98,-3.51,-2.49,6.17,-2.38,-2.62,8.09,-2.16,-3.92,7.31,-2.57,-6.89,-4.70,-2.87,-0.59,-1.31
5.27,-1.29,-0.64,-1.75,-3.40,3.64,-0.80,-4.63,-2.54,7.17,-3.26,5.34,0.27,-1.91,-3.17,-2.89
NA
>chr21:11042836-11042886
NA,-5.98,4.50,-2.48,-1.15,-2.33,-2.92,-4.46,-3.38,0.07,5.82,-4.44,5.80,-1.64,-2.61,-3.63
-1.27,6.94,-2.49,-4.69,6.33,-4.70,-2.16,8.64,-2.16,-4.95,3.63,-2.23,-3.02,5.62,-3.41,-3.20
-4.31,5.62,-3.06,-2.90,-4.35,-2.90,-3.29,6.88,-2.62,-2.85,5.75,-4.67,6.15,-2.28,4.02,0.69
NA
>chr21:11182181-11182231
NA,-1.85,2.59,-2.84,-1.50,4.76,-3.12,-2.04,3.79,-2.28,-2.58,-2.27,5.15,0.39,-3.02,-7.53
-4.70,-2.87,-0.66,-2.50,-4.31,-1.25,8.17,-3.92,-1.91,7.79,-0.99,-3.17,-2.33,-0.96,-2.48,5.91
-3.79,-0.82,3.85,-2.37,6.08,-3.05,-4.45,-6.54,4.77,0.27,-2.38,-4.70,-8.57,-5.06,-3.16,-2.19
NA
>chr21:44370215-44370265
NA,-1.42,4.00,-2.37,6.20,-2.65,-4.08,6.06,-2.10,5.36,-5.05,-2.28,-2.77,-3.66,5.86,-2.37
3.85,-0.82,-3.69,6.33,-4.70,-2.47,7.31,-3.92,-1.91,7.79,-1.09,-3.02,5.18,-2.35,-4.70,6.33
-5.17,-3.48,-0.98,-2.30,2.63,-1.85,-2.17,-2.33,-2.37,-1.15,-1.31,-4.81,5.46,-2.85,-2.55,5.89
NA
>chr21:44373009-44373059
NA,-1.50,-2.34,4.21,-5.42,-2.78,0.12,5.34,-3.75,5.85,-4.50,5.30,-2.85,-2.64,6.00,-1.25
-0.59,-2.80,-5.66,-4.20,-4.58,-3.40,7.18,-3.92,-1.91,7.79,-0.99,-3.17,-2.33,-0.96,-2.37,4.23
-2.12,-3.13,2.90,-1.58,-1.43,2.84,-1.98,4.78,-1.50,-2.67,2.59,-1.70,-0.97,-1.96,-2.80,-3.67
NA
>chr22:20153409-20153459
NA,-2.60,-1.06,-1.50,3.74,-1.58,-1.43,3.16,-2.73,5.34,-2.78,-1.94,-0.56,2.59,-2.83,-1.25
-1.35,-3.25,-4.16,-5.95,6.33,-4.70,-2.47,7.31,-3.92,-2.16,8.09,-2.62,-2.38,6.29,-2.70,-5.27
-2.25,7.18,-2.73,-3.90,-4.33,-5.06,-8.57,-5.06,-3.16,-2.73,5.72,-1.97,-2.40,-5.74,-3.00,-3.96
NA
>chr22:20153495-20153545
NA,4.10,-1.73,-0.68,-3.89,6.87,-2.47,-3.92,7.31,-2.57,-5.21,-2.44,5.18,-3.79,-2.77,-1.22
6.47,-2.37,-5.22,3.79,-1.20,-4.63,-2.22,8.64,-2.16,-3.92,7.18,-3.40,-3.63,-1.64,3.55,-0.73
2.79,-2.96,-1.55,5.06,0.39,-2.78,-5.42,3.63,-3.58,-4.87,-4.55,-3.97,-2.65,0.33,5.35,-2.67
NA
>chr22:21300742-21300792
NA,-4.76,-3.58,-2.16,-4.21,5.04,-2.31,-3.12,3.94,-2.66,-3.89,-3.19,-2.43,6.04,-1.15,-2.48
4.28,-1.84,-3.91,-3.41,-0.53,-1.25,6.98,-1.91,-3.92,7.31,-2.46,-5.47,3.79,-1.20,-4.63,-1.97
6.79,-2.67,-1.19,-1.07,-5.04,-2.09,4.75,-1.50,-2.38,-1.75,-2.37,4.96,-2.57,-3.46,-1.23,-0.87
NA
>chr22:21300781-21300831
NA,-2.34,-1.75,-2.37,4.96,-2.57,-3.46,-1.23,-0.56,3.79,-3.25,5.88,-1.43,-0.64,-1.75,-3.40
3.82,0.59,-2.65,-3.94,-5.06,-6.89,-2.25,8.64,-2.16,-3.92,7.26,-3.59,-3.70,-1.66,-1.19,-4.70
3.90,-0.89,-4.11,4.17,-1.20,4.12,-5.04,-1.89,6.79,-2.90,-2.29,-3.54,5.70,-3.86,5.71,-2.22
NA
>chr22:26717907-26717957
NA,2.79,-0.64,-3.36,-3.43,-0.53,-1.25,6.98,-2.00,-5.21,-2.00,7.79,-2.44,-4.11,-3.00,5.45
-3.08,-0.95,3.82,-5.58,-3.29,-0.94,8.17,-3.92,-2.16,7.18,-2.73,-3.90,-4.36,-4.28,-4.71,-2.00
-2.83,4.55,-3.12,-2.23,4.60,-4.19,5.71,-2.04,3.06,-1.61,-2.17,4.47,-2.35,-2.01,-1.88,3.38
NA
>chr22:43007102-43007152
NA,-0.93,-2.03,3.49,-4.51,-1.89,7.79,-0.99,-2.88,-1.27,6.17,-3.55,-3.16,-1.67,-1.09,-3.46
-5.83,-3.00,-3.58,-5.62,-3.49,-2.73,7.18,-2.16,-3.92,7.31,-2.57,-5.21,-2.25,8.64,-2.25,-5.27
-2.52,3.88,-0.95,-1.86,-2.84,-2.04,-2.34,-1.92,-2.35,4.92,-2.59,-2.29,-4.10,5.02,-2.35,-3.92
NA
>chr3:4909129-4909179
NA,-4.17,-1.40,-1.00,-2.03,3.67,-4.35,5.75,-2.85,-2.95,7.18,-4.38,-3.42,-0.78,-0.95,3.88
-2.47,-4.08,6.06,-2.04,3.54,-3.12,-1.18,7.79,-1.91,-3.92,7.18,-3.26,-4.02,-2.29,-3.37,-1.86
-0.68,2.67,-2.11,6.08,-3.05,-4.29,-5.34,6.06,-2.01,3.84,-2.10,-1.52,-5.31,-2.22,8.64,-2.12
NA
>chr3:7247166-7247216
NA,-1.90,-0.55,-3.43,-3.44,-0.91,3.64,-2.92,5.95,-2.04,3.67,-2.89,-0.81,4.41,-3.50,-2.57
-4.01,4.35,-1.85,3.85,-0.80,-4.63,-2.54,7.31,-3.92,-1.91,6.79,-2.65,-2.33,-3.07,-2.37,5.03
-2.00,3.18,-1.58,-1.76,3.64,-5.58,-4.67,-4.33,-3.90,-2.38,6.17,-2.59,-2.91,-2.15,7.18,-2.12
NA
>chr3:15823028-15823078
NA,-5.36,-3.55,-3.32,3.48,-1.28,-2.04,3.94,-2.95,-5.27,-2.25,7.18,-2.73,-3.19,-4.55,-4.87
-2.44,7.79,-1.91,-4.70,6.33,-4.70,-2.16,8.64,-2.16,-3.92,7.31,-2.47,-3.92,8.17,-1.71,-3.90
-4.66,-6.42,-4.15,-4.42,4.38,-1.90,-0.78,-3.03,-2.00,-3.23,3.77,-0.48,-4.11,3.96,-1.87,-1.33
NA
>chr3:19029612-19029662
NA,8.13,-0.94,-2.40,-5.05,-0.72,4.00,-2.96,-1.25,-1.35,-2.77,-3.83,-4.38,-1.84,4.28,-2.48
-1.41,4.10,-2.96,-1.23,-1.07,-5.16,-2.22,8.64,-2.16,-3.92,7.31,-2.54,-5.31,-2.08,-2.09,-1.09
4.60,-2.32,-2.21,-1.51,3.51,-2.43,-1.61,4.59,-4.94,-0.80,-2.10,4.48,-2.65,-3.89,-3.97,-3.67
NA
>chr3:24306396-24306446
NA,-5.32,-2.70,6.20,-2.11,2.56,-1.93,-1.25,-3.10,3.77,-0.48,-4.33,4.86,-1.25,-2.98,-2.58
-4.10,5.46,-3.06,-2.90,-3.50,-2.50,6.67,-1.91,-3.92,7.31,-2.47,-4.09,5.81,-2.52,-0.95,4.08
-3.70,-0.21,6.83,-2.37,-4.27,3.49,-2.03,-0.97,-1.73,-2.75,-3.46,-2.31,3.64,-4.51,-2.46,6.41
NA
>chr3:24306420-24306470
NA,6.41,-2.47,-4.09,5.81,-2.52,-0.95,4.08,-3.70,-0.21,6.83,-2.37,-4.27,3.49,-2.03,-0.97
-1.73,-2.75,-3.46,-2.31,3.64,-4.51,-2.46,7.31,-3.92,-2.16,7.44,-3.54,-3.23,-2.16,-3.93,5.97
-3.71,-4.15,-6.42,-3.50,-2.43,5.56,-1.22,-2.38,-3.40,3.64,-0.82,-3.47,6.73,-3.06,-2.88,4.64
NA
>chr3:29014972-29015022
NA,-3.13,-4.16,-5.95,6.09,-3.55,3.79,-0.56,-1.05,-3.18,-5.01,-3.50,-3.02,3.93,-1.55,-0.98
-3.48,-4.38,8.17,-0.94,-3.68,-6.89,-2.25,8.64,-2.16,-4.95,3.63,-2.31,-2.84,2.70,-0.68,-0.78
-3.66,-7.53,-4.70,-2.38,0.33,5.35,-2.73,-4.82,-3.90,-2.67,-3.07,-2.37,4.52,-2.01,6.06,-4.27
NA
>chr3:29015082-29015132
NA,8.32,-2.86,6.00,-1.43,-0.99,-2.33,-1.64,-3.73,-3.25,-4.09,-2.16,-2.69,4.00,-0.74,-3.69
6.09,-4.50,5.30,-3.06,-2.91,-1.12,8.17,-3.92,-1.91,7.79,-2.44,-4.39,-3.38,0.14,5.48,-3.41
-1.69,-1.14,-4.15,-3.48,-5.34,-4.55,-4.36,-3.90,-2.73,5.72,-1.97,-2.40,-5.74,-3.00,-3.12,-3.52
NA
>chr3:31738907-31738957
NA,-1.88,-2.38,6.30,-2.70,-5.32,-2.54,6.25,0.33,-1.91,-3.17,-2.59,6.17,-3.05,-4.45,-5.58
3.64,-1.76,-2.04,4.32,-3.43,-4.36,-2.44,7.79,-1.91,-3.92,7.31,-2.47,-3.92,8.17,-0.94,-3.29
-5.58,3.64,-1.76,-2.04,3.94,-2.95,-5.27,-2.25,8.64,-2.16,-3.92,7.31,-2.47,-3.92,8.17,-0.95
NA
>chr3:31738924-31738974
NA,-2.26,4.32,-3.43,-4.36,-2.44,7.79,-1.91,-3.92,7.31,-2.47,-3.92,8.17,-0.94,-3.29,-5.58
3.64,-1.76,-2.04,3.94,-2.95,-5.27,-2.25,8.64,-2.16,-3.92,7.31,-2.47,-3.92,8.17,-1.71,-3.19
-3.89,-2.59,6.29,-2.65,-3.91,8.17,-1.71,-3.19,-3.89,-2.59,6.17,-3.05,-4.45,-5.58,3.64,-2.18
NA
>chr3:31739057-31739107
NA,-3.62,-3.89,-2.59,6.29,-2.65,-3.91,8.17,-1.71,-3.19,-3.87,-2.88,5.23,-0.54,-3.04,-5.42
4.21,-2.34,-2.26,3.84,-2.95,-5.27,-2.25,8.64,-2.16,-3.92,7.31,-2.47,-3.92,7.31,-2.47,-3.92
7.31,-2.57,-5.21,-2.57,7.31,-4.38,-3.48,-0.95,-1.31,4.65,-2.28,-2.58,-2.32,5.15,-2.57,-3.14
NA
>chr3:60596299-60596349
NA,8.21,-5.17,-4.16,-2.38,0.53,5.15,-2.27,-3.42,-3.02,-3.73,-1.14,-1.69,-3.41,5.70,-0.99
-1.98,-1.73,-2.33,-1.09,-3.41,-4.39,-3.58,3.63,-4.95,-1.91,6.79,-2.75,-2.39,-1.27,-2.27,-2.67
4.28,-1.61,-2.88,-1.59,4.00,-2.24,4.36,-1.92,-0.98,-3.52,-5.15,-0.52,6.00,-3.06,-2.87,5.76
NA
>chr3:60596333-60596383
NA,-1.42,4.00,-2.24,4.36,-1.92,-0.98,-3.52,-5.15,-0.52,6.00,-3.06,-2.87,5.75,-4.55,5.82
0.27,-2.65,-4.69,-4.33,-5.06,-6.89,-2.57,7.31,-3.92,-2.16,7.44,-3.65,-3.20,-3.72,4.63,-2.91
-1.60,-1.93,2.56,-2.02,5.71,-3.86,6.12,-2.43,-1.58,3.52,-1.88,-1.83,-2.71,3.17,-1.88,-2.06
NA
>chr3:72081136-72081186
NA,3.80,-5.47,-2.46,6.87,-3.47,-1.23,3.79,-5.22,-2.77,3.84,-3.17,-3.50,-5.01,-2.32,0.27
4.77,-5.22,-2.77,3.84,-2.26,-2.34,4.21,-4.95,-2.16,8.64,-2.13,-5.04,3.92,-1.87,-1.43,2.84
-1.98,4.83,-2.63,-1.00,-2.33,-4.65,-3.44,-3.42,6.14,-1.23,-0.99,-1.66,-1.88,-3.29,-1.92,-3.17
NA
>chr3:79065670-79065720
NA,-2.49,-0.94,4.35,-2.02,-0.68,-4.11,6.33,-4.11,-1.14,-2.33,4.38,-3.12,-1.42,4.76,-3.90
-2.77,-1.22,5.56,-3.10,-4.84,-6.89,-2.57,7.31,-3.92,-2.16,7.18,-1.97,-2.40,-5.74,-1.98,-1.66
6.98,-1.91,-4.95,4.50,-2.48,-0.96,-2.20,-2.67,4.28,-1.79,-2.44,4.94,-3.72,-3.43,-4.00,-0.61
NA
>chr3:79065761-79065811
NA,-2.17,-3.12,-0.81,5.46,-2.91,-4.83,-4.20,-5.66,-2.32,0.53,5.06,-1.55,-2.99,3.64,-0.82
-3.51,5.55,-3.54,-3.04,-4.41,-3.59,7.26,-3.92,-2.16,8.64,-2.13,-5.52,5.68,-2.28,4.00,-1.71
-3.45,-1.92,-2.72,-2.56,5.91,-4.21,-2.16,-3.58,-4.31,-2.28,7.18,-2.22,-5.31,-1.98,-2.33,4.12
NA
>chr3:87357153-87357203
NA,-4.26,7.08,-2.62,7.33,-4.70,-1.91,6.98,-1.28,-1.73,-2.83,-2.12,4.60,-4.19,5.30,-2.85
-2.95,7.18,-3.92,-2.35,5.18,-3.02,-1.09,7.79,-1.91,-3.92,7.31,-2.46,-4.51,3.82,-0.95,-3.08
5.45,-2.55,-2.85,5.46,-5.05,-1.36,-2.02,-0.99,-1.90,4.38,-3.90,-2.13,-1.37,-1.90,-1.73,-1.93
NA
>chr3:100594458-100594508
NA,-3.13,-4.16,-6.20,4.50,-2.48,-1.15,-2.27,-2.84,-2.12,-1.88,3.52,-1.58,-3.03,5.62,-3.31
-2.15,-1.14,-3.73,-3.02,-3.50,-2.50,6.67,-1.91,-3.92,7.31,-2.46,-5.52,5.68,-2.28,4.02,0.45
-3.18,-3.25,-4.10,-2.31,3.91,-4.30,-0.80,-1.73,3.76,-0.73,2.79,-2.96,-1.50,2.93,-0.81,-0.69
NA
>chr3:100594503-100594553
NA,-0.87,-1.05,-3.51,-4.28,-5.77,-3.83,-4.09,-2.67,-2.84,-3.55,6.06,-0.67,-5.10,-1.46,-1.66
6.00,-3.09,-4.58,-4.20,-5.12,-1.25,8.17,-3.92,-2.16,8.64,-2.25,-5.21,-2.25,8.64,-2.16,-4.09
6.06,-1.78,5.95,-2.68,-4.96,-3.50,-3.17,4.22,-3.43,-4.42,-2.89,-1.32,4.51,-1.55,-2.67,2.64
NA
>chr3:123320277-123320327
NA,-5.06,-4.88,-2.32,0.27,5.34,-3.75,7.08,-2.71,5.74,-2.04,3.18,-2.44,5.68,-6.58,-3.29
-0.94,7.73,-3.85,-1.28,-1.19,-2.48,4.50,-4.95,-1.91,7.79,-0.99,-3.17,-2.33,-1.00,-2.63,4.33
-2.67,-2.27,-1.27,-2.56,-2.67,-0.78,-1.29,5.27,-1.29,-0.99,-2.33,-1.09,-3.43,-4.19,-2.75,-4.81
NA
>chr3:125409021-125409071
NA,5.03,-2.35,-4.70,6.33,-5.17,-3.42,-0.93,-1.27,-2.03,3.31,-3.25,5.47,-2.48,-1.19,-1.28
-4.08,6.33,-4.70,-2.35,5.18,-3.02,-1.09,7.79,-1.91,-3.92,7.31,-2.47,-4.70,6.33,-3.69,-0.82
3.85,-2.24,4.78,-1.50,-2.95,4.35,-2.01,3.18,-1.88,4.26,-1.88,3.54,-3.36,-2.38,-1.26,4.33
NA
>chr3:125464930-125464980
NA,-2.15,4.83,-2.94,-3.02,-1.56,-2.97,3.67,-1.88,4.26,-1.88,3.67,-2.97,-1.25,-1.93,2.59
-2.67,-1.50,4.27,-2.01,6.06,-4.09,-2.47,7.31,-3.92,-1.91,6.98,-1.25,-1.07,-4.15,-3.43,-4.31
5.18,-2.35,-4.70,6.33,-4.11,-1.25,-2.02,-1.27,-1.87,3.84,-2.59,3.85,-2.61,-1.19,-1.28,-4.17
NA
>chr3:133183423-133183473
NA,3.47,-4.95,-2.35,5.02,-3.08,-0.58,3.00,-3.73,-3.79,-5.60,-2.68,6.17,-2.38,-2.95,7.18
-5.17,-3.13,-1.97,6.62,-3.08,-4.11,-3.58,3.63,-4.95,-2.16,7.18,-1.97,-3.13,-5.17,7.18,-2.95
-2.38,6.17,-2.38,-3.50,-6.42,-4.20,-4.58,-3.40,7.18,-5.17,-4.29,-3.05,6.17,-2.40,-2.36,6.57
NA
>chr3:154689169-154689219
NA,-2.62,-1.15,-2.61,4.35,-3.04,-1.79,-2.08,-1.76,3.05,-0.40,-3.12,-3.00,3.15,-1.78,-1.60
-3.51,-3.94,-5.06,-8.57,-3.68,-0.94,8.17,-3.92,-2.16,7.18,-1.97,-3.68,-6.89,-2.57,6.87,-3.89
-2.16,-3.58,-4.31,-1.25,8.03,-4.00,5.71,-2.44,3.58,-2.58,-3.46,-1.23,-0.95,3.59,-3.38,-1.59
NA
>chr3:154689309-154689359
NA,-2.12,-5.04,-0.93,-0.79,2.60,-3.32,-4.45,-6.58,5.18,-2.69,3.68,-1.94,-1.73,-4.31,-3.44
-3.65,6.23,-3.29,-2.90,-3.50,-2.46,4.21,-4.95,-1.91,7.79,-1.18,-3.12,4.35,-2.01,3.18,-1.88
4.60,-3.20,-2.77,-1.26,4.30,-2.81,5.64,-3.18,-2.98,-1.09,-2.33,-1.73,-1.90,-1.73,-1.90,-1.55
NA
>chr3:159451041-159451091
NA,-1.49,6.06,-2.65,-4.69,6.33,-4.70,-2.16,8.64,-2.25,-6.89,-4.84,-3.10,5.35,0.33,-2.38
-4.70,-6.89,-2.25,8.09,-3.08,-4.11,-2.44,7.79,-1.91,-3.92,8.17,-1.71,-3.19,-4.55,-5.34,-4.20
-6.42,-4.66,-3.90,-2.73,7.18,-2.16,-4.95,4.21,-2.46,-2.66,-2.50,5.86,-1.48,-4.31,-3.58,-3.29
NA
>chr3:167023197-167023247
NA,3.80,-6.54,-3.29,-0.94,7.73,-3.47,-0.82,3.85,-2.24,4.36,-1.92,-0.61,-2.80,-5.01,-3.83
-4.10,-2.31,3.64,-5.58,-3.29,-0.94,8.17,-3.92,-2.16,7.18,-2.73,-3.16,-4.67,-5.58,3.64,-1.76
-1.87,3.92,-5.56,-3.69,-1.09,-1.41,-2.67,-1.25,5.32,-3.75,6.09,-4.70,-1.91,6.98,-1.25,-0.49
NA
>chr3:188067055-188067105
NA,-1.77,-2.88,-2.12,3.63,-4.94,-2.65,6.20,-2.37,4.02,0.59,-2.38,-4.16,-5.17,7.26,-3.53
-3.20,-4.31,5.18,-2.44,-5.21,-2.57,7.31,-3.92,-2.16,8.64,-2.25,-5.21,-2.44,5.18,-3.79,-2.77
-1.22,5.56,-2.43,-3.19,-4.55,-4.87,-2.44,7.79,-1.89,-5.47,4.77,0.27,-2.38,-4.16,-5.95,6.33
NA
>chr3:190436830-190436880
NA,2.54,-1.96,-1.89,-1.87,4.73,-3.12,8.03,-1.12,-3.29,-3.98,-0.76,4.70,-2.47,-4.69,6.33
-4.70,-2.16,7.18,-1.97,-3.68,-6.89,-2.25,8.64,-2.16,-3.92,7.18,-3.26,-3.28,-0.54,2.97,-2.11
6.08,-2.38,-3.50,-5.62,-2.50,-1.14,-3.73,-3.02,-3.80,-2.67,-0.92,-1.43,4.91,-4.94,-2.49,7.05
NA
>chr3:192543387-192543437
NA,-2.42,3.94,-3.12,-1.18,7.79,-2.00,-5.27,-2.95,4.25,-1.23,4.12,-6.11,-4.45,-3.32,3.48
-1.50,-2.41,-2.26,-2.91,-3.69,-3.59,7.26,-3.92,-1.91,7.79,-1.18,-3.16,3.79,-1.59,-4.37,-3.67
-3.60,0.20,5.35,-3.10,-4.45,-6.58,5.68,-2.44,3.60,-2.44,-2.14,-0.43,2.60,-2.90,-1.71,-2.96
NA
>chr3:192913850-192913900
NA,-3.17,-1.71,-3.88,-3.80,-1.37,-1.61,-2.39,-2.45,5.09,-1.29,-0.78,-2.67,-2.56,-1.33,-1.31
-4.06,4.23,-0.56,-1.23,-3.79,-4.39,-2.44,7.79,-1.91,-4.95,4.50,-2.48,-1.19,-1.28,-4.18,6.31
-1.86,-1.25,-5.05,5.03,-2.81,-1.67,-1.48,4.91,-4.95,-2.16,7.18,-2.28,-4.33,-4.21,-3.04,-2.41
NA
>chr3:197036134-197036184
NA,-1.24,-1.71,5.27,-1.33,-1.67,-2.94,-0.59,2.97,-2.11,6.08,-2.68,-5.60,-4.20,-4.87,-3.41
-1.09,-2.51,-1.92,-0.56,3.97,-4.51,-2.13,8.64,-2.16,-3.92,8.17,-1.25,-5.12,-4.20,-4.83,-2.91
5.51,-1.28,-2.04,3.96,-3.05,-3.12,-2.59,6.17,-2.68,-5.60,-3.79,-4.01,3.96,-2.40,-1.70,-1.18
NA
>chr3:197036268-197036318
NA,-3.73,-1.09,-1.67,-4.22,-5.63,-3.50,-2.65,4.57,-1.09,-1.27,-1.37,-3.79,-4.39,-3.58,4.60
-3.45,4.37,-1.20,-5.05,-2.40,-0.94,8.17,-3.92,-2.16,7.18,-2.73,-3.49,-5.62,-2.50,-1.02,-3.72
-5.91,-2.70,6.06,-1.62,4.47,-2.40,5.37,-3.35,-3.87,-4.36,-5.07,-3.90,-2.73,5.72,-2.73,-2.75
NA
>chr4:3453505-3453555
NA,-1.79,-2.91,4.29,-1.85,3.84,-1.87,-1.21,-2.46,-2.50,3.36,-2.97,-1.23,-1.46,-4.63,-1.46
-1.23,-2.63,4.96,-2.65,-3.89,-3.19,-2.73,7.18,-2.16,-3.92,8.17,-0.94,-3.68,-6.89,-2.25,8.64
-2.25,-5.21,-2.25,8.64,-2.25,-5.85,-3.02,0.12,5.34,-3.75,5.85,-4.50,5.30,-2.87,-3.06,5.39
NA
>chr4:4521018-4521068
NA,-0.95,7.72,-2.81,7.08,-4.50,5.21,-2.69,4.06,-2.76,-4.39,-3.38,0.07,4.88,-4.94,-1.25
-1.86,4.91,-6.20,-4.52,-4.33,-3.90,-2.73,7.18,-2.16,-3.92,7.26,-3.42,-2.13,-1.46,-2.02,-2.08
-5.31,-2.22,7.44,-3.54,-2.15,-0.66,-3.14,-3.94,-5.06,-6.89,-2.57,7.31,-3.92,-2.16,8.09,-2.86
NA
>chr4:4521038-4521088
NA,-2.75,-2.73,7.18,-2.16,-3.92,7.26,-3.42,-2.13,-1.46,-2.02,-2.08,-5.31,-2.22,7.44,-3.54
-2.15,-0.66,-3.14,-3.94,-5.06,-6.89,-2.57,7.31,-3.92,-2.16,8.09,-3.08,-4.58,-3.48,-3.60,0.13
4.88,-4.94,-0.80,-2.10,3.84,-2.59,3.85,-2.30,-2.96,-2.48,-0.79,5.70,-3.55,-3.16,-1.67,-1.30
NA
>chr4:4983131-4983181
NA,-1.93,-1.26,-1.19,-3.18,-5.66,-4.15,-4.42,4.55,-2.69,-2.41,-2.37,-1.11,-1.89,-3.37,-2.00
-3.23,3.77,-0.82,-3.69,6.33,-4.70,-2.47,7.31,-3.92,-1.91,6.79,-2.65,-2.01,-2.17,4.47,-3.87
4.64,-1.85,-2.39,6.67,-1.91,-3.92,7.31,-2.54,-4.63,-1.20,3.79,-5.47,-2.46,7.17,-3.26,4.95
NA
>chr4:4983144-4983194
NA,-3.46,-2.00,-3.23,3.77,-0.82,-3.69,6.33,-4.70,-2.47,7.31,-3.92,-1.91,6.79,-2.65,-2.01
-2.17,4.47,-3.87,4.64,-1.85,-2.39,6.67,-1.91,-3.92,7.31,-2.54,-4.63,-1.20,3.79,-5.47,-2.46
7.17,-3.26,4.37,-1.23,-3.47,6.87,-2.54,-4.63,-0.80,3.77,-3.02,-0.58,3.00,-2.84,-2.31,3.79
NA
>chr4:12617271-12617321
NA,-3.35,-1.91,0.59,4.17,-2.81,5.64,-2.70,3.04,-0.73,3.76,-1.55,-0.61,-2.87,-4.70,-6.89
-2.25,8.64,-2.25,-6.89,-5.06,-3.16,-2.73,7.18,-2.16,-3.92,7.26,-3.17,-3.13,-4.10,-2.31,3.82
-4.24,5.80,-1.41,-2.09,-1.25,-4.11,7.33,-2.81,7.72,-0.94,-3.13,-5.17,7.26,-3.59,-3.70,-1.91
NA
>chr4:12617429-12617479
NA,-5.49,-3.57,-1.12,7.72,-2.81,7.33,-4.69,-2.65,6.20,-2.52,3.60,-2.40,-2.12,-2.21,-3.81
-1.64,-2.33,-1.46,-2.48,-4.31,-1.25,8.17,-3.92,-1.91,7.79,-1.09,-3.02,5.18,-2.35,-3.92,7.31
-2.47,-3.92,7.31,-2.47,-4.09,6.06,-2.01,3.84,-2.10,-1.01,-5.53,-2.49,-3.12,-3.81,-1.09,-1.90
NA
>chr4:15696603-15696653
NA,-2.67,5.93,-0.54,-3.79,5.62,-2.34,-1.85,4.13,-4.47,-1.19,-1.66,-3.16,-3.53,4.41,-0.81
-2.89,3.67,-2.05,5.53,-2.44,-5.21,-2.25,8.64,-2.16,-3.92,8.17,-1.12,-3.57,-4.38,-1.84,4.90
-2.45,-2.88,4.22,-2.27,-1.93,4.64,-0.72,-4.63,-2.54,6.86,-3.01,6.86,-2.47,-4.95,4.91,-1.51
NA
>chr4:15696655-15696705
NA,-2.38,-6.89,-3.68,-0.94,7.73,-3.85,-1.14,-0.79,3.59,-3.42,-3.04,-4.10,-1.98,2.84,-2.02
5.68,-6.58,-4.67,-4.33,-3.90,-1.71,8.17,-3.92,-2.16,8.64,-2.16,-4.95,3.63,-3.58,-4.11,-3.00
5.45,-4.10,-2.22,-2.73,4.83,-1.98,2.67,-0.68,-1.05,-3.25,-4.16,-5.95,6.09,-3.55,3.79,-0.26
NA
>chr4:24161958-24162008
NA,-4.23,-1.14,-1.71,4.65,-2.17,-1.85,4.64,-4.27,5.75,-2.85,-2.55,5.61,-4.31,-2.94,-3.50
4.41,-0.81,-3.02,3.77,-0.80,-4.63,-2.54,7.31,-3.92,-2.16,7.44,-3.54,-2.33,-2.13,-2.94,-0.95
3.82,-4.51,-2.13,7.18,-2.73,-3.19,-4.55,-4.87,-3.58,3.63,-4.95,-2.16,7.44,-3.65,-3.20,-4.72
NA
>chr4:24161976-24162026
NA,3.72,-0.80,-4.63,-2.54,7.31,-3.92,-2.16,7.44,-3.54,-2.33,-2.13,-2.94,-0.95,3.82,-4.51
-2.13,7.18,-2.73,-3.19,-4.55,-4.87,-3.58,3.63,-4.95,-2.16,7.44,-3.65,-3.20,-4.31,5.62,-3.41
-3.20,-4.31,5.90,-1.73,-3.49,-6.42,-4.15,-3.71,6.23,-4.09,-1.91,6.67,-2.39,-1.85,4.13,-4.24
NA
>chr4:28975540-28975590
NA,6.33,-4.70,-1.91,7.79,-0.99,-2.83,-1.76,-1.55,4.48,-2.65,-3.89,-3.97,-2.65,0.59,4.02
-1.85,4.35,-2.95,-1.30,3.71,-2.11,-2.39,6.67,-1.91,-3.92,8.17,-1.25,-4.31,-2.68,-2.12,-2.81
4.88,-3.86,5.70,-3.01,-1.60,-1.32,5.56,-3.38,-1.87,-2.19,-2.83,-1.61,2.74,-1.98,-1.60,-3.44
NA
>chr4:36364975-36365025
NA,5.03,-2.33,-4.51,3.64,-1.76,-2.04,3.96,-2.94,-3.50,-6.42,-4.15,-4.31,5.18,-2.33,-5.52
5.27,-3.06,-3.89,-4.36,-3.90,-1.71,8.17,-3.92,-1.91,7.79,-2.44,-4.11,-3.08,6.62,-1.97,-3.13
-5.17,8.17,-1.71,-3.90,-5.07,-4.36,-4.55,-4.87,-2.44,6.95,-3.48,-3.70,-1.67,-1.09,-3.66,-6.49
NA
>chr4:36365026-36365076
NA,-3.58,-3.20,-4.31,5.90,-1.14,-3.57,-4.87,-3.58,4.60,-3.25,3.46,-1.97,-2.38,-2.25,-3.90
-4.33,-1.48,6.98,-2.44,-4.11,-3.08,8.09,-2.16,-3.92,7.31,-2.47,-3.92,7.31,-2.46,-5.52,5.18
-2.10,5.80,-3.51,-0.74,4.55,-1.66,-2.83,-2.19,-1.87,-3.41,5.70,-1.22,-2.61,-3.63,-1.92,5.16
NA
>chr4:54809963-54810013
NA,-2.80,-4.82,-4.21,-3.35,-1.56,-2.97,4.07,-2.66,-2.91,-1.35,6.17,-1.25,-0.59,-2.87,-4.30
-6.58,5.68,-2.44,3.58,-2.45,-2.62,8.09,-2.16,-3.92,7.31,-2.57,-5.85,-3.66,-0.93,-1.27,-1.76
2.41,-2.83,-1.19,-2.33,-2.51,-1.16,-2.87,-4.70,-6.95,-2.52,4.75,-1.50,-2.42,-1.64,2.59,-2.87
NA
>chr4:54810043-54810093
NA,-1.20,3.74,-1.88,-2.34,-3.90,-4.88,-3.18,-1.35,-1.67,-3.47,-3.81,-0.96,-1.25,-2.97,3.36
-2.12,-1.98,5.15,-2.65,-2.91,-2.15,7.18,-2.16,-3.92,7.31,-2.46,-5.04,3.92,-2.17,-2.34,-3.16
-3.96,-1.07,-1.25,6.17,-1.48,-4.31,-2.48,-1.10,-1.75,-3.38,2.78,-2.52,-3.50,-4.47,-1.25,8.13
NA
>chr4:54810186-54810236
NA,-4.86,-2.33,5.69,-2.01,4.00,-2.30,-2.32,-1.70,-0.68,2.67,-2.11,6.20,-2.65,-3.91,7.18
-3.40,-4.58,-2.99,-3.77,5.96,-2.38,-2.95,7.18,-3.92,-2.16,7.18,-1.97,-3.29,-6.54,4.77,0.27
-2.65,-3.94,-4.67,-6.54,4.77,0.12,-3.02,-7.53,-4.84,-3.61,3.96,-2.04,-1.76,3.64,-4.51,-2.15
NA
>chr4:54810230-54810280
NA,3.60,-4.51,-1.89,6.79,-2.75,-2.39,-1.27,-2.40,-3.17,-1.93,4.23,-2.59,-2.29,-3.43,4.63
-2.42,-2.23,3.63,-6.20,-3.13,-1.97,7.18,-2.16,-3.92,7.18,-3.40,-3.63,-1.84,4.90,-2.57,-3.06
0.33,5.15,-1.93,-2.27,3.84,-2.77,-5.27,5.27,-3.06,-3.17,-1.91,0.27,5.82,-4.44,4.85,-1.32
NA
>chr4:74922489-74922539
NA,-3.69,-1.92,4.59,-4.33,-0.21,5.93,-2.43,-3.16,-5.06,-6.95,-2.70,6.06,-1.78,5.74,-2.90
6.81,-3.17,-3.13,-4.09,-2.33,-2.46,4.50,-4.95,-1.91,7.79,-0.99,-2.88,-1.53,4.75,-2.27,-3.42
-3.60,-5.77,-3.49,-2.73,7.18,-2.16,-4.70,7.33,-2.81,7.72,-1.71,-3.19,-3.89,-2.59,6.23,-3.26
NA
>chr4:81063180-81063230
NA,-2.43,6.20,-2.37,3.85,-0.80,-5.05,-3.55,-3.10,5.93,-0.21,-4.11,4.13,-2.25,-2.27,-0.79
6.47,-2.54,-6.95,-5.06,-4.33,-3.90,-2.73,7.18,-2.16,-3.92,8.17,-1.12,-2.91,-2.65,4.90,-1.79
-3.13,4.38,-2.33,-1.98,-5.74,-3.78,-4.33,-4.69,-2.65,0.27,4.77,-5.47,-2.13,7.18,-1.97,-2.36
NA
>chr4:81063445-81063495
NA,2.81,-1.61,-1.98,5.15,-2.45,-3.02,6.00,-1.79,5.96,-3.31,-2.13,-1.46,-1.90,-1.73,-1.90
-1.50,-2.67,-2.45,-2.07,-2.67,-2.73,6.67,-1.91,-3.92,7.31,-2.57,-5.27,-2.70,6.29,-2.38,-2.64
6.00,-1.66,-1.98,-5.74,-3.78,-3.16,-1.94,6.17,-1.25,-0.59,-3.14,-4.69,-4.66,-5.62,-3.58,-3.29
NA
>chr4:86717785-86717835
NA,-5.21,-2.00,6.98,-1.23,-0.64,-2.13,-3.19,6.12,-2.98,4.93,-0.95,3.20,-3.27,-2.69,-1.33
-1.20,-5.04,-2.09,4.75,-1.83,-3.12,-2.73,6.67,-1.91,-3.92,7.26,-3.53,-3.20,-4.31,5.90,-1.73
-3.90,-4.66,-6.42,-4.15,-3.72,4.94,-3.20,-2.13,-0.64,-1.23,6.17,-1.48,-4.31,-2.50,-1.02,-3.86
NA
>chr4:86957651-86957701
NA,-2.87,-2.90,-3.42,-2.32,4.53,-2.63,-2.12,-2.68,-4.31,-1.25,7.72,-2.81,8.32,-2.86,6.00
-1.48,-1.67,-3.55,-2.87,-4.41,-3.71,7.44,-2.16,-3.92,7.31,-2.54,-5.16,-1.07,-1.39,-2.67,-0.88
4.15,-2.24,4.78,-1.61,-2.88,-1.53,4.10,-2.96,-1.25,-1.35,-2.77,-3.83,-4.87,-2.44,6.95,-3.25
NA
>chr4:86957740-86957790
NA,-2.66,-2.50,6.67,-2.00,-5.21,-2.25,8.64,-2.13,-5.47,3.79,-0.89,-4.33,4.88,0.27,-1.91
-3.83,-5.34,-4.20,-6.42,-3.49,-1.71,8.17,-3.92,-2.16,7.18,-2.73,-3.19,-4.28,-4.42,-1.40,-1.32
5.85,-2.52,-6.95,-3.68,-1.97,5.72,-2.28,-4.31,-2.48,-1.10,-2.13,-3.79,5.18,-2.42,-5.16,-0.90
NA
>chr4:86957805-86957855
NA,-1.83,4.90,-2.45,-3.06,5.42,0.20,-2.82,-5.83,-1.98,-1.66,6.17,-1.94,-3.16,-4.52,-5.17
8.17,-1.25,-4.31,-2.68,-2.19,-2.83,-0.99,7.79,-1.91,-3.92,8.17,-1.71,-3.19,-3.89,-2.59,6.29
-2.65,-4.69,6.33,-5.95,-3.13,-1.97,5.72,-2.28,-5.12,-3.79,-4.04,3.82,0.39,-3.06,-2.99,5.76
NA
>chr4:86957930-86957980
NA,7.92,-3.12,4.89,-2.75,-2.80,-3.17,7.26,-3.91,-2.65,6.30,-2.42,-2.20,-1.44,-3.16,-3.81
5.72,-1.79,5.53,-2.44,-5.21,-2.57,7.31,-3.92,-1.91,7.79,-1.09,-3.12,4.54,-2.18,-1.61,2.78
-4.03,-2.83,-3.41,6.12,-2.01,3.99,-1.88,-1.90,-2.91,-3.47,-3.76,-0.20,3.97,-2.13,-2.32,-1.59
NA
>chr4:91081014-91081064
NA,-1.81,-1.28,4.46,-3.42,-3.04,-4.10,-2.31,3.64,-5.58,-4.67,-4.33,-3.90,-1.73,5.90,-3.79
-2.13,-1.10,-2.13,-3.42,7.26,-3.92,-2.16,8.64,-2.16,-3.92,7.31,-2.47,-4.70,6.33,-5.95,-4.16
-2.38,0.27,4.77,-5.22,-2.37,6.83,-0.54,-3.47,6.81,-3.53,-3.20,-3.71,5.91,-2.90,6.86,-2.76
NA
>chr4:91081128-91081178
NA,-4.26,7.08,-2.62,7.33,-4.70,-2.47,6.86,-2.81,8.32,-2.71,5.91,-2.43,-1.79,4.78,-2.00
3.06,-2.52,-3.50,-5.77,-3.49,-2.73,7.18,-2.16,-3.92,7.31,-2.54,-4.63,-1.20,3.90,-4.70,-1.19
-1.19,-2.48,4.50,-4.95,-1.91,6.79,-2.90,-2.29,-3.56,4.56,-1.50,-2.84,3.00,-0.58,-2.89,3.95
NA
>chr4:108966441-108966491
NA,-2.95,3.67,-2.04,5.74,-2.95,6.00,-1.46,-0.95,-3.52,-5.15,-0.80,3.85,-2.28,5.86,-4.81
-1.19,-1.66,-3.47,-3.96,-1.07,-1.46,4.91,-4.95,-1.91,7.79,-1.09,-2.42,6.23,-4.09,-2.16,7.44
-3.54,-3.23,-2.16,-3.93,5.97,-3.71,-3.20,-3.65,7.44,-2.25,-5.27,-2.95,3.94,-2.04,-1.76,3.68
NA
>chr4:114199439-114199489
NA,-3.98,-3.40,7.03,-4.00,5.30,-3.06,-3.89,-4.36,-3.90,-2.73,7.18,-2.16,-4.70,6.09,-3.75
5.34,0.27,-2.65,-3.94,-5.06,-6.89,-2.57,7.31,-3.92,-1.91,6.79,-2.75,-2.39,-1.33,-1.20,-5.58
-3.55,-3.05,6.17,-2.59,-2.91,-1.12,8.17,-5.17,-4.52,-3.94,-3.14,-0.61,5.23,-2.71,-2.98,-0.56
NA
>chr4:114199559-114199609
NA,0.57,4.50,-3.25,-2.58,-1.97,-1.58,3.46,-2.31,-2.58,-2.50,5.68,-2.96,-3.72,-1.71,-2.72
-2.75,6.79,-2.00,-6.89,-3.68,-0.94,8.17,-3.92,-2.16,8.64,-2.13,-5.04,4.09,-1.85,-1.93,5.15
0.53,-1.91,-3.83,-5.34,-3.25,-3.65,5.97,-2.15,-2.91,-2.66,3.58,-2.01,4.48,-2.97,-1.56,-3.17
NA
>chr4:122292160-122292210
NA,-3.01,6.86,-2.54,-5.31,-1.98,-1.71,4.41,-3.38,-4.11,-3.08,8.09,-2.16,-4.09,6.06,-1.78
5.95,-2.49,-3.12,-2.66,3.94,-3.12,-1.18,7.79,-1.91,-3.92,8.17,-1.25,-4.33,-4.22,-1.66,-1.19
-4.06,4.23,-0.56,-1.23,-3.46,-2.57,4.96,-2.63,-1.23,-1.07,-5.16,-1.97,6.98,-1.25,-0.53,-3.03
NA
>chr4:122844670-122844720
NA,-1.64,0.27,5.34,-3.26,7.17,-2.46,-5.52,5.18,-2.69,3.68,-1.92,-0.59,-2.87,-4.30,-6.58
5.27,-2.85,-2.95,7.18,-3.92,-2.47,7.31,-3.92,-2.16,8.64,-2.16,-4.95,4.21,-2.46,-2.66,-2.50
6.67,-1.91,-4.09,6.23,-3.71,-3.20,-3.53,7.26,-3.91,-2.49,6.47,-0.99,-2.41,-1.16,-2.87,-4.40
NA
>chr4:124907323-124907373
NA,0.21,-3.02,-5.85,-2.57,7.31,-5.17,-4.29,-3.05,6.17,-2.59,-2.91,-1.12,8.17,-3.92,-2.47
7.31,-4.38,-3.48,-1.02,-2.15,-3.54,7.44,-2.16,-3.92,7.18,-3.40,-4.58,-3.48,-4.15,-1.14,-1.69
-3.41,5.48,0.33,-2.65,-4.69,-4.33,-3.78,-5.74,-3.00,-3.23,-3.54,7.44,-2.22,-4.63,-0.72,4.36
NA
>chr4:129141654-129141704
NA,6.33,-3.69,-0.54,6.83,-2.54,-5.27,-2.44,5.18,-3.79,-2.13,-1.10,-1.68,-3.38,4.54,-1.23
4.12,-5.56,-3.69,-1.09,-1.21,-2.67,6.79,-1.91,-4.95,3.63,-2.12,-2.88,-1.92,5.05,-3.75,5.85
-4.50,5.71,-2.44,3.98,-2.01,3.60,-2.40,-1.86,-1.73,-1.03,4.15,-2.37,6.13,-3.57,-4.42,-3.01
NA
>chr4:129141737-129141787
NA,-5.00,-8.57,-4.84,-3.61,4.28,-1.23,4.12,-5.04,-1.89,7.79,-2.44,-4.11,-3.40,7.18,-5.17
-4.29,-3.32,3.42,-0.76,-3.28,-3.26,7.18,-3.92,-1.91,7.79,-1.09,-3.02,5.90,-0.96,-3.13,-5.95
7.33,-2.62,8.32,-2.62,7.08,-3.75,4.37,-1.23,-3.47,6.73,-2.95,-2.85,5.27,-5.52,-2.13,8.64
NA
>chr4:142254973-142255023
NA,-2.40,5.15,-1.98,-1.61,3.06,-2.00,4.78,-1.84,-3.88,-3.61,5.42,0.20,-2.78,-4.56,6.23
-2.42,-2.23,4.72,-2.86,7.33,-4.70,-2.16,8.64,-2.16,-3.92,7.18,-3.06,-2.66,5.03,-1.31,-4.57
4.88,0.12,-2.78,-4.56,6.06,-2.01,3.84,-1.92,-1.09,-4.15,-3.06,-4.04,3.64,-0.80,-4.63,-2.32
NA
>chr4:142254998-142255048
NA,6.14,-3.06,-2.66,5.03,-1.31,-4.57,4.88,0.12,-2.78,-4.56,6.06,-2.01,3.84,-1.92,-1.09
-4.15,-3.06,-4.04,3.64,-0.80,-4.63,-2.54,7.31,-3.92,-1.91,6.67,-2.39,-2.26,4.12,-3.49,-2.99
-4.87,-3.41,-0.53,-1.46,6.00,-2.86,8.32,-2.62,7.33,-4.11,-1.14,-1.66,6.98,-2.00,-5.21,-2.38
NA
>chr4:154267726-154267776
NA,-2.59,5.19,-3.45,4.37,-1.23,-3.51,5.97,-3.19,-2.80,-2.33,-1.15,-2.61,4.55,-3.13,-1.79
4.78,-1.98,2.97,-0.54,-3.28,-2.94,8.09,-2.16,-3.92,7.31,-2.47,-4.95,4.91,-1.46,-0.59,-2.87
-4.70,-6.89,-2.57,7.31,-5.17,-4.16,-2.87,-0.59,-1.31,4.41,-1.93,-2.88,-1.92,5.54,-4.44,5.91
NA
>chr4:157810506-157810556
NA,-3.96,-2.28,-5.05,5.03,-2.66,-1.48,4.15,-2.81,5.37,-2.31,5.69,-2.42,-5.31,-3.00,-3.12
-3.26,0.13,5.34,-3.75,6.09,-4.70,-2.16,8.64,-2.16,-3.92,7.31,-2.57,-6.89,-4.70,-3.25,-1.19
-1.27,-1.09,5.56,-3.53,-3.87,-2.75,-4.02,-2.94,8.09,-2.13,-5.47,4.77,0.27,-2.65,-4.69,-5.09
NA
>chr4:158049563-158049613
NA,-2.61,-0.59,-1.31,4.41,-2.04,-3.02,5.18,-2.44,-6.89,-4.84,-3.10,5.93,-0.52,-4.63,-2.54
7.31,-3.91,-2.65,6.29,-2.38,-2.95,7.18,-3.92,-1.91,7.79,-1.18,-2.84,2.70,-0.52,-1.14,-4.08
6.09,-3.75,5.34,0.27,-2.65,-4.69,-5.07,-5.07,-4.33,-5.06,-6.89,-2.25,8.64,-2.13,-4.51,3.60
NA
>chr4:159919702-159919752
NA,-2.62,-3.90,-4.82,-2.68,6.08,-2.52,3.58,-2.45,-2.62,8.09,-2.25,-5.27,-2.52,4.70,-0.76
-3.98,-4.28,-3.97,-3.14,-0.66,-2.15,-3.42,7.26,-3.92,-2.47,7.31,-3.92,-1.91,6.98,-1.23,-0.64
-2.26,-4.42,-3.57,6.00,-1.78,5.74,-2.90,7.72,-0.94,-3.29,-6.54,4.48,-2.04,-3.09,-0.67,3.13
NA
>chr4:166233937-166233987
NA,-2.89,-2.91,-1.12,8.17,-5.17,-3.13,-0.94,7.72,-2.90,5.91,-2.43,-1.83,4.51,-0.94,-2.46
-2.12,-2.17,3.92,-6.11,-3.29,-0.94,8.17,-3.92,-1.91,7.79,-1.09,-2.42,4.94,-3.72,-3.43,-3.60
0.13,5.82,-4.16,4.47,-2.17,-2.34,-3.90,-5.63,-4.66,-3.90,-2.73,7.18,-2.13,-5.04,3.92,-1.93
NA
>chr4:166233989-166234039
NA,5.03,-2.35,-4.70,6.33,-4.69,-2.90,4.25,-1.23,4.12,-4.79,-2.77,4.25,-1.23,4.12,-5.56
-3.75,-0.98,-1.92,4.48,-2.44,-2.95,7.18,-3.92,-2.16,8.64,-2.25,-6.89,-5.06,-4.33,-3.90,-2.43
5.93,-0.52,-5.05,-2.40,-1.97,6.62,-2.94,-4.02,-2.75,-4.93,-5.63,-4.66,-5.07,-4.69,-3.51,-1.41
NA
>chr4:166894224-166894274
NA,-3.17,-1.71,-3.88,-3.43,-1.09,-2.51,-1.92,-0.81,2.83,-2.26,-1.06,-2.67,-2.56,-1.27,-2.27
-2.67,3.85,-1.92,-0.55,-3.41,-4.39,-2.44,7.79,-1.91,-4.95,4.50,-2.48,-1.19,-1.28,-4.08,7.33
-2.62,7.08,-4.50,5.21,-2.10,5.74,-2.71,8.32,-2.62,7.08,-3.75,5.34,0.27,-2.32,-4.88,-5.06
NA
>chr4:184659665-184659715
NA,-5.12,-3.16,-2.65,4.57,-1.09,-0.97,-1.95,-1.84,-1.93,-2.83,-1.61,4.78,-2.24,3.85,-0.80
-4.63,-1.97,7.79,-2.44,-4.11,-3.40,7.18,-3.92,-2.16,8.64,-2.16,-4.95,4.21,-2.34,-1.61,3.06
-2.00,4.36,-2.10,-0.80,-4.30,4.08,-0.95,-3.02,3.77,-0.48,-4.33,4.86,-1.64,-2.61,-3.63,-1.77
NA
>chr4:186988650-186988700
NA,-0.69,-2.40,-3.83,-4.87,-3.38,3.79,-2.17,-2.26,4.12,-3.38,-1.69,-1.02,-3.72,-5.85,-2.25
7.44,-3.71,-3.70,-1.44,-2.33,-3.17,-0.99,7.79,-1.91,-3.92,7.31,-2.47,-4.70,6.33,-4.11,-0.68
-2.02,4.90,0.39,-2.78,-5.17,6.09,-3.75,5.34,0.07,-3.38,-3.91,-1.83,3.09,-0.66,-2.52,5.39
NA
>chr4:190671759-190671809
NA,6.24,-4.09,-1.91,7.79,-0.99,-3.17,-2.27,-0.32,3.97,-5.04,-3.75,-1.02,-2.15,-3.31,5.96
-2.05,3.54,-2.95,-1.30,3.71,-2.11,-2.39,6.67,-1.91,-3.92,8.17,-1.25,-4.31,-2.68,-2.12,-2.81
4.88,-4.50,5.85,-3.55,3.31,-2.03,-0.97,-1.95,-1.84,-1.93,-2.83,-1.61,2.74,-1.98,-1.60,-3.44
NA
>chr4:190822201-190822251
NA,-0.99,5.90,-3.79,-2.33,-1.52,4.64,-2.67,-1.94,-1.84,-1.92,-0.95,3.88,-2.47,-4.08,6.06
-2.21,2.75,-1.99,-0.92,-2.40,-3.17,-0.99,7.79,-1.91,-3.92,7.18,-2.95,-2.85,5.30,-4.50,7.08
-2.71,5.74,-2.10,5.36,-4.45,-0.41,4.39,-1.47,-1.76,-2.83,-2.12,3.63,-4.94,-2.65,6.20,-2.40
NA
>chr5:251989-252039
NA,-1.82,2.67,-0.68,-1.86,-3.06,-1.41,-1.35,-3.25,-4.30,-6.11,3.92,-1.87,-1.43,2.92,-1.83
-4.38,-3.57,-1.12,8.17,-3.92,-2.16,7.18,-1.97,-3.13,-5.17,7.18,-3.06,-2.66,4.94,-1.52,-2.33
-3.79,5.62,-3.06,-3.13,-4.10,-1.98,2.77,-2.51,-0.74,3.71,-3.17,-3.15,-1.91,0.33,5.35,-2.67
NA
>chr5:252043-252093
NA,-2.88,-2.94,4.83,-1.98,2.67,-0.68,-1.86,-3.06,-1.41,-1.35,-3.25,-4.30,-6.11,3.92,-1.87
-1.43,2.92,-1.83,-4.38,-3.57,-1.12,8.17,-3.92,-2.16,7.18,-1.97,-3.13,-5.17,7.18,-3.06,-2.66
4.94,-1.52,-2.33,-3.79,5.62,-3.06,-3.13,-4.10,-1.98,2.77,-2.51,-0.74,3.71,-3.17,-3.15,-2.18
NA
>chr5:252100-252150
NA,-2.88,-2.94,4.83,-1.98,2.67,-0.68,-1.86,-3.06,-1.41,-1.35,-3.25,-4.30,-6.11,3.92,-1.87
-1.43,2.92,-1.83,-4.38,-3.57,-1.12,8.17,-3.92,-2.16,7.18,-1.97,-3.13,-5.17,7.18,-3.06,-2.66
4.94,-1.52,-2.33,-3.79,5.62,-3.06,-3.13,-4.10,-1.98,2.77,-2.51,-0.74,3.71,-3.17,-3.15,-2.18
NA
>chr5:252157-252207
NA,-2.88,-2.94,4.83,-1.98,2.97,-0.58,-2.69,2.60,-0.68,-1.05,-3.25,-4.30,-6.11,3.92,-1.87
-1.43,2.92,-1.83,-4.38,-3.57,-1.12,8.17,-3.92,-2.16,7.18,-1.97,-3.13,-5.17,7.18,-3.06,-2.66
4.94,-1.52,-2.33,-3.79,5.62,-3.06,-3.13,-4.10,-1.98,2.87,-2.67,-1.50,4.90,-2.65,-3.17,-2.18
NA
>chr5:252214-252264
NA,-2.88,-2.94,4.83,-1.98,2.67,-0.68,-1.86,-3.06,-1.41,-1.35,-3.25,-4.30,-6.11,3.92,-1.87
-1.43,2.92,-1.83,-4.38,-3.57,-1.12,8.17,-3.92,-2.16,8.09,-2.75,-2.66,4.94,-1.52,-2.33,-3.79
5.62,-3.41,-3.44,-4.37,-1.59,3.79,-2.99,-1.50,4.90,-2.65,-3.17,-1.91,0.33,5.35,-2.54,-3.27
NA
>chr5:252267-252317
NA,-1.05,-2.63,4.83,-1.98,2.67,-0.68,-1.86,-3.06,-1.41,-1.35,-3.25,-4.30,-6.11,3.92,-1.87
-1.43,2.92,-1.83,-4.38,-3.57,-1.12,8.17,-3.92,-2.16,8.09,-2.75,-2.66,5.23,-0.54,-3.04,-4.38
7.26,-3.17,-3.13,-4.10,-1.98,2.77,-2.51,-0.74,3.71,-3.17,-3.15,-1.91,0.33,5.35,-2.54,-3.27
NA
>chr5:252320-252370
NA,-2.88,-2.94,4.83,-2.24,4.02,0.45,-3.42,-3.47,-1.67,-1.35,-3.25,-4.30,-6.11,3.92,-1.87
-1.43,2.92,-1.83,-4.38,-3.57,-1.12,8.17,-3.92,-2.16,7.18,-1.97,-3.13,-5.17,7.26,-3.59,-3.70
-1.61,-2.33,-2.80,-3.79,5.62,-3.06,-3.13,-4.10,-1.98,2.77,-2.51,-0.74,3.71,-3.17,-3.15,-2.18
NA
>chr5:252377-252427
NA,-2.88,-2.94,4.83,-1.98,2.67,-0.68,-1.86,-3.06,-1.41,-1.35,-3.25,-4.30,-6.11,3.92,-1.87
-1.75,-1.88,3.25,-3.17,-2.89,-1.12,8.17,-3.92,-2.16,7.18,-1.97,-3.13,-5.17,7.18,-3.06,-2.66
4.94,-1.52,-2.33,-3.79,5.62,-3.06,-3.13,-4.10,-1.98,2.77,-2.51,-0.74,3.71,-3.17,-3.15,-2.18
NA
>chr5:252434-252484
NA,-2.88,-2.94,4.83,-1.98,2.67,-0.68,-1.86,-3.06,-1.41,-1.35,-3.25,-4.30,-6.11,3.92,-1.87
-1.75,-1.88,3.25,-3.17,-2.89,-1.12,8.17,-3.92,-2.16,7.18,-1.97,-3.13,-5.17,7.26,-3.59,-3.70
-1.61,-2.33,-2.80,-3.79,5.62,-3.06,-3.13,-4.10,-1.98,2.77,-2.69,-0.95,3.82,-5.58,-4.30,-3.13
NA
>chr5:252491-252541
NA,-2.88,-2.94,4.83,-1.98,2.67,-0.68,-1.86,-3.06,-1.41,-1.35,-3.25,-4.30,-6.11,3.92,-1.87
-1.43,2.92,-1.83,-4.38,-3.57,-1.12,8.17,-3.92,-2.16,7.18,-1.97,-3.13,-5.17,7.18,-3.06,-2.66
4.94,-1.52,-2.33,-3.79,5.62,-3.06,-3.13,-4.10,-1.98,2.77,-2.51,-0.74,3.71,-3.17,-3.15,-2.18
NA
>chr5:252548-252598
NA,-2.88,-2.94,4.83,-1.98,2.67,-0.68,-1.86,-3.06,-1.41,-1.35,-3.25,-4.30,-6.11,3.92,-1.87
-1.43,2.92,-1.83,-4.38,-3.57,-1.12,8.17,-3.92,-2.16,7.18,-1.97,-3.13,-5.17,7.18,-3.06,-2.66
4.94,-1.52,-2.33,-3.79,5.62,-3.06,-3.13,-4.10,-1.98,2.77,-2.69,-0.95,3.82,-5.58,-4.30,-3.13
NA
>chr5:252605-252655
NA,-2.88,-2.94,4.83,-1.98,2.67,-0.68,-1.86,-3.06,-1.41,-1.35,-3.25,-4.30,-6.11,3.92,-1.87
-1.43,2.92,-1.83,-4.38,-3.57,-1.12,8.17,-3.92,-2.16,8.09,-2.75,-2.66,4.94,-1.52,-2.33,-3.79
5.62,-3.41,-3.44,-4.37,-1.59,3.92,-2.84,-0.74,3.71,-3.17,-3.15,-1.91,0.33,5.35,-2.54,-3.27
NA
>chr5:252711-252761
NA,-1.05,-2.63,4.83,-1.98,2.67,-0.68,-1.86,-3.06,-1.41,-1.35,-3.25,-4.30,-6.11,3.92,-1.87
-1.43,2.92,-1.83,-4.38,-3.57,-1.12,8.17,-3.92,-2.16,8.09,-2.75,-2.66,4.94,-1.52,-2.33,-3.79
5.62,-3.06,-3.13,-4.10,-1.98,2.77,-2.51,-0.74,3.71,-3.17,-3.15,-1.91,0.33,5.35,-2.54,-3.27
NA
>chr5:252764-252814
NA,-2.88,-2.94,4.83,-1.98,2.67,-0.68,-1.86,-3.06,-1.41,-0.96,-4.00,-3.06,-4.03,2.90,-1.58
-1.43,2.92,-1.83,-4.38,-3.57,-1.12,8.17,-3.92,-2.16,7.18,-1.97,-3.13,-5.17,7.31,-2.46,-5.47
4.75,-1.64,-2.77,-3.79,5.62,-3.41,-3.44,-4.37,-1.59,3.92,-2.84,-0.74,3.71,-3.17,-3.15,-2.18
NA
>chr5:252821-252871
NA,-2.88,-2.94,4.83,-1.98,2.67,-0.68,-1.86,-3.06,-1.41,-1.35,-3.25,-4.30,-6.11,3.92,-1.87
-1.43,2.92,-1.83,-4.38,-3.57,-1.12,8.17,-3.92,-2.16,7.18,-1.97,-3.13,-5.17,7.18,-3.06,-2.66
4.94,-1.52,-2.33,-3.79,5.62,-3.41,-3.44,-4.37,-1.59,3.92,-2.84,-0.74,3.71,-3.17,-3.15,-2.18
NA
>chr5:252878-252928
NA,-2.88,-2.94,4.83,-1.98,2.67,-0.68,-1.86,-3.06,-1.41,-1.35,-3.25,-4.30,-6.11,3.92,-1.87
-1.43,2.92,-1.83,-4.38,-3.57,-1.12,8.17,-3.92,-2.16,8.09,-2.75,-2.66,4.94,-1.52,-2.33,-3.79
5.62,-3.06,-3.13,-4.10,-1.98,2.77,-2.51,-0.74,3.71,-3.17,-3.15,-1.91,0.53,4.90,-1.47,-1.52
NA
>chr5:252932-252982
NA,-2.48,4.83,-1.98,2.67,-0.68,-1.86,-3.06,-1.41,-1.35,-3.51,-3.94,-4.67,-6.11,3.92,-1.87
-1.43,2.92,-1.83,-4.38,-3.57,-1.12,8.17,-3.92,-2.16,8.09,-2.62,-2.38,5.96,-3.77,-2.94,-4.31
5.62,-3.41,-3.44,-4.37,-1.59,3.79,-2.99,-1.50,4.90,-2.65,-3.17,-1.91,0.53,4.90,-1.47,-1.52
NA
>chr5:252985-253035
NA,-2.88,-2.94,4.83,-1.98,2.67,-0.52,-1.05,-4.70,4.88,0.27,-2.38,-4.30,-6.11,3.92,-1.87
-1.43,2.92,-1.83,-4.38,-3.57,-1.12,8.17,-3.92,-2.16,8.64,-2.13,-5.47,4.75,-1.64,-2.77,-3.79
5.62,-3.41,-3.44,-4.37,-1.59,3.92,-3.02,-0.95,3.82,-5.58,-4.30,-2.38,0.53,4.90,-1.47,-1.52
NA
>chr5:253038-253088
NA,-1.69,-2.02,5.03,-1.98,2.67,-0.68,-1.86,-3.06,-1.41,-1.35,-3.25,-4.30,-6.11,3.92,-1.87
-1.43,2.92,-1.83,-4.38,-3.57,-1.12,8.17,-3.92,-2.16,7.18,-1.97,-3.13,-5.17,7.26,-3.59,-3.70
-1.61,-2.33,-2.80,-3.79,5.62,-3.06,-3.13,-4.10,-1.98,2.77,-2.69,-0.95,3.82,-5.58,-4.30,-3.13
NA
>chr5:5419686-5419736
NA,-2.15,4.83,-2.73,-2.04,-3.55,-1.71,-1.94,2.83,-0.81,-1.05,-3.25,-4.70,-6.89,-2.25,8.64
-2.16,-4.09,5.81,-3.54,-2.29,-2.90,6.79,-1.91,-3.92,7.31,-2.54,-4.63,-0.72,4.00,-3.25,-2.71
-2.33,-2.41,-1.79,-3.45,-2.04,5.05,-3.75,6.09,-3.69,-1.23,3.79,-5.22,-2.37,6.25,0.20,-2.45
NA
>chr5:16593705-16593755
NA,-2.12,7.18,-2.73,-3.16,-4.67,-6.58,4.84,-2.81,-1.67,-1.48,6.00,-2.95,5.49,-2.52,-0.95
3.82,-5.58,-4.67,-4.33,-3.90,-1.71,8.17,-3.92,-2.16,7.18,-2.28,-4.31,-2.68,-2.13,-3.29,-1.92
-3.35,-4.21,-4.82,-2.95,4.57,-1.09,-1.27,-0.79,-3.58,-2.92,-2.75,4.13,-4.11,-0.41,4.39,-1.76
NA
>chr5:21680853-21680903
NA,-2.67,5.35,0.33,-2.38,-4.70,-6.89,-2.00,6.79,-2.67,-1.21,-1.35,-3.51,-4.69,-4.36,-4.55
-4.87,-2.76,4.76,-4.42,-3.20,-3.65,7.44,-2.16,-3.92,7.18,-2.95,-2.44,5.15,-1.98,-1.85,4.09
-5.56,-3.04,0.12,4.88,-4.33,-0.48,3.77,-3.02,-0.95,3.82,-4.51,-2.13,8.09,-3.08,-4.18,-3.01
NA
>chr5:33579916-33579966
NA,-5.07,-3.60,-3.50,-2.46,4.21,-4.95,-2.47,7.31,-3.92,-2.47,6.87,-3.47,-0.82,3.64,-2.99
-1.50,4.90,-2.57,-3.08,-0.53,-1.25,6.98,-1.91,-3.92,7.31,-2.46,-5.47,3.79,-0.89,-4.11,4.13
-1.85,-1.93,4.64,-0.74,-3.47,6.87,-2.47,-3.92,7.31,-2.47,-3.92,7.31,-2.47,-4.95,3.63,-3.25
NA
>chr5:34914516-34914566
NA,4.45,-2.52,-3.12,-2.33,-2.35,4.47,-2.50,-3.12,-1.83,4.75,-2.47,-4.94,4.21,-2.68,-3.12
-2.33,-2.35,4.23,-3.38,-4.87,-3.57,-2.15,7.18,-2.16,-3.92,8.17,-1.12,-3.57,-5.34,-4.20,-5.12
-1.48,6.98,-0.99,-2.88,-1.92,4.48,-5.47,-2.33,5.18,-3.02,-1.09,6.80,-2.96,-3.28,-0.91,4.04
NA
>chr5:34914683-34914733
NA,-2.07,-2.12,3.63,-4.94,-2.49,6.94,-1.15,-2.22,5.96,-3.77,-2.99,-4.58,-3.40,7.18,-3.92
-2.47,7.17,-3.26,5.05,-1.92,-2.88,-2.12,3.63,-4.95,-2.16,7.44,-3.65,-3.25,-4.58,-3.40,7.18
-5.17,-4.52,-3.16,-2.38,6.19,-2.38,-1.67,-1.94,4.38,-3.13,-1.83,5.06,0.53,-1.91,-3.55,-4.65
NA
>chr5:35317342-35317392
NA,4.34,-0.40,-0.93,-5.58,-2.40,-1.97,5.72,-2.28,-4.47,-3.83,-4.09,-2.16,-2.56,2.59,-0.81
-0.78,-3.66,-7.53,-5.06,-3.16,-1.71,8.17,-3.92,-2.16,7.18,-1.97,-3.68,-6.89,-2.25,8.64,-2.22
-4.63,-0.80,3.64,-3.16,-1.18,7.79,-1.91,-4.95,4.21,-2.46,-3.50,-3.60,-5.77,-3.49,-1.71,8.13
NA
>chr5:35317356-35317406
NA,-0.87,-0.78,-3.66,-7.53,-5.06,-3.16,-1.71,8.17,-3.92,-2.16,7.18,-1.97,-3.68,-6.89,-2.25
8.64,-2.22,-4.63,-0.80,3.64,-3.16,-1.18,7.79,-1.91,-4.95,4.21,-2.46,-3.50,-3.60,-5.77,-3.49
-1.71,8.03,-4.00,5.71,-2.44,3.98,-1.85,4.02,0.45,-3.02,-7.53,-5.06,-3.16,-1.71,8.17,-3.91
NA
>chr5:41793537-41793587
NA,-3.35,-2.40,-0.66,-2.04,-3.67,-0.96,-1.67,-3.16,-3.55,6.06,-0.52,-5.05,-2.40,-1.17,5.97
-2.90,-2.12,-3.71,-1.71,3.79,-3.16,-2.31,3.63,-4.95,-2.16,7.18,-1.97,-3.29,-6.54,4.48,-1.79
-2.22,6.24,-3.57,-3.88,-1.84,4.78,-2.00,3.08,-0.98,4.12,-6.11,-4.30,-2.38,0.27,5.34,-3.24
NA
>chr5:43427636-43427686
NA,-1.21,-2.42,5.91,-2.95,4.72,-2.23,-3.12,4.54,-2.52,-2.67,-1.97,-2.06,-1.85,2.41,-2.83
-1.23,-1.28,-4.08,6.33,-4.70,-2.47,7.31,-3.92,-1.91,7.79,-2.44,-4.11,-3.08,8.09,-2.16,-4.09
6.06,-1.78,5.95,-2.38,-3.19,-4.28,-3.98,-0.61,3.09,-1.83,-3.91,-3.38,0.14,5.35,-2.73,-4.84
NA
>chr5:43427753-43427803
NA,-2.15,-5.52,5.18,-2.12,5.96,-3.06,-2.80,-2.75,4.09,-5.56,-3.04,0.20,6.25,-2.49,-4.69
6.33,-4.70,-2.16,8.64,-2.25,-5.21,-2.57,7.31,-3.92,-2.16,7.18,-2.73,-3.16,-5.06,-6.89,-2.25
8.09,-2.62,-2.38,6.29,-2.53,-4.79,4.12,-0.95,3.55,-1.64,-3.91,-3.79,-1.37,-1.27,-1.09,6.64
NA
>chr5:54456488-54456538
NA,-6.17,5.68,-2.28,4.02,0.39,-3.06,-2.99,5.75,-4.55,4.85,-0.89,-4.33,4.59,-1.79,-2.66
4.84,-6.58,-3.29,-0.94,8.17,-3.92,-2.16,8.64,-2.16,-3.92,8.17,-1.71,-3.49,-6.42,-4.15,-3.71
6.23,-4.08,-2.47,4.70,-0.76,-3.44,-3.43,-0.53,-1.46,6.00,-3.05,6.86,-2.54,-5.31,-1.98,-2.21
NA
>chr5:55288291-55288341
NA,-4.23,-5.62,-2.48,-1.24,-2.73,-1.39,-1.07,-5.58,-3.78,-3.16,-1.71,7.73,-3.85,-1.28,-1.19
-2.48,4.50,-4.95,-2.47,7.31,-3.92,-2.47,7.31,-3.92,-1.91,6.98,-1.28,-1.67,-3.55,-2.12,-2.83
4.55,-4.42,-3.43,-3.60,0.13,5.34,-3.26,7.17,-2.47,-4.70,6.33,-4.70,-2.47,7.17,-3.26,4.95
NA
>chr5:55288400-55288450
NA,6.08,-1.17,-3.13,-5.95,7.33,-2.62,7.33,-4.69,-2.90,3.94,-2.33,-1.83,-2.37,4.96,-2.65
-3.89,-3.19,-2.73,7.18,-2.25,-5.21,-2.25,8.64,-2.16,-4.95,4.91,-1.48,-1.67,-3.55,-2.87,-4.41
-3.48,6.95,-2.44,-4.11,-3.00,5.61,-3.03,-1.58,3.71,-2.12,-1.93,4.64,-0.86,-4.65,-1.46,-1.41
NA
>chr5:55288494-55288544
NA,-7.00,-4.67,-3.16,-2.38,6.19,-2.42,-2.20,-1.17,-3.06,-1.86,-0.56,3.97,-5.04,-3.31,-0.23
3.97,-2.00,-2.40,4.21,-4.95,-2.47,7.31,-3.92,-2.16,8.64,-2.13,-4.51,3.49,-2.29,-1.98,-2.62
-2.37,4.53,-2.63,-2.12,-2.21,-3.26,0.13,4.77,-6.54,-4.67,-4.33,-4.69,-3.51,-1.19,-1.61,-2.51
NA
>chr5:59984407-59984457
NA,4.96,-2.34,-1.85,4.13,-4.11,-0.89,3.79,-5.22,-2.77,3.84,-2.27,-1.98,3.65,-2.12,-1.98
4.52,-2.01,6.06,-5.34,-3.13,-0.94,8.17,-3.92,-2.16,8.64,-2.16,-4.70,6.33,-4.70,-2.47,6.87
-3.47,-0.74,4.00,-3.25,-3.02,-1.56,-2.77,2.60,-0.52,-1.05,-4.81,5.86,-2.02,2.84,-1.98,-3.86
NA
>chr5:60152088-60152138
NA,5.16,-1.92,-2.88,-0.99,7.79,-1.91,-4.09,6.23,-2.43,-1.58,3.55,-0.73,3.08,-1.61,4.48
-2.89,-0.81,5.46,-2.91,-4.36,-3.58,3.63,-4.95,-2.16,8.64,-2.13,-4.51,3.97,-0.32,-2.27,-3.17
-0.99,7.79,-2.00,-5.27,-2.95,4.25,-1.00,3.08,-2.12,6.20,-2.70,-6.95,-3.68,-1.17,5.97,-2.83
NA
>chr5:73119725-73119775
NA,-2.43,6.29,-2.59,-3.89,-3.19,-2.65,4.57,-1.19,-2.21,-1.15,-1.31,-4.70,4.88,0.27,-2.38
-4.30,-6.58,5.68,-2.44,3.58,-2.45,-2.62,8.09,-2.16,-3.92,8.17,-0.94,-3.13,-5.95,6.33,-4.70
-2.16,8.64,-2.22,-4.63,-1.20,4.37,-3.12,5.95,-2.01,4.27,-1.50,-2.96,2.90,-1.88,-1.83,-2.26
NA
>chr5:88648085-88648135
NA,-3.62,-3.89,-3.06,5.30,-3.86,6.12,-2.43,-1.83,4.51,-0.90,-2.48,-3.25,-2.67,-0.92,-1.43
6.31,-3.79,-1.23,3.79,-5.47,-2.46,7.31,-3.92,-1.91,7.79,-1.18,-3.16,3.64,-0.82,-3.47,6.87
-2.47,-3.92,7.31,-2.46,-5.47,4.48,-2.04,-3.09,-0.95,3.82,-5.58,-3.29,-0.94,8.17,-3.91,-2.87
NA
>chr5:92094369-92094419
NA,-2.79,-3.73,3.00,-0.54,-3.98,-3.51,-3.05,3.96,-2.04,-1.76,3.82,-3.95,4.68,-1.23,4.63
-2.88,-2.45,4.90,-1.84,-3.63,-3.40,7.18,-3.92,-1.91,7.79,-1.09,-3.02,5.90,-0.96,-2.40,-5.74
-1.52,-2.49,2.99,-0.66,-2.52,5.81,-5.34,-3.13,-0.94,8.03,-3.26,5.05,-1.92,-3.63,-2.61,-1.75
NA
>chr5:106300056-106300106
NA,4.69,-4.27,5.65,-2.12,5.53,-2.35,-3.92,7.31,-2.57,-5.27,-2.54,6.25,0.20,-3.60,-3.06
-3.73,2.87,-1.43,-1.58,2.90,-3.13,-1.18,7.79,-1.91,-4.95,3.63,-2.31,-3.16,3.82,0.59,-1.91
-3.17,-2.66,3.58,-2.40,5.03,-1.98,-2.27,3.87,-3.61,-4.45,-6.11,4.09,-2.25,-2.59,-1.70,-0.86
NA
>chr5:107229697-107229747
NA,-3.02,3.87,-3.61,-4.29,-6.20,4.91,-1.43,-0.64,-2.13,-3.79,5.90,-0.96,-3.68,-6.89,-2.00
6.98,-1.66,-1.98,-5.74,-2.40,-0.94,8.17,-3.92,-2.16,7.18,-2.73,-3.90,-4.66,-5.62,-2.48,-1.10
-2.13,-3.19,6.12,-3.86,5.71,-2.44,3.98,-2.01,3.98,-1.60,2.67,-0.52,-0.93,-5.58,-3.78,-3.56
NA
>chr5:107229935-107229985
NA,-2.54,-2.49,-2.27,4.64,-0.41,-4.33,4.88,0.12,-3.02,-5.85,-2.00,6.67,-2.50,-3.50,-3.60
-4.47,-1.48,5.86,-2.50,-2.66,-2.50,6.67,-1.91,-3.92,7.31,-2.54,-4.63,-0.72,4.55,-1.55,-2.95
3.96,-2.25,-1.79,5.54,-4.44,5.80,-1.41,-1.73,-1.86,-2.63,4.33,-2.94,-2.69,-1.61,-0.79,-3.81
NA
>chr5:109029529-109029579
NA,-5.19,-2.99,-3.77,5.86,-2.52,3.98,-2.01,3.18,-2.04,5.74,-2.71,7.33,-5.95,-4.16,-2.38
0.53,4.50,-3.25,-3.02,-1.71,-3.72,-2.94,8.09,-2.16,-3.92,8.17,-0.94,-2.40,-5.74,-2.08,-2.09
-1.09,4.60,-2.27,-2.58,-2.50,5.82,-3.31,-2.15,-0.66,-3.14,-3.94,-5.06,-6.89,-2.25,8.64,-2.12
NA
>chr5:109029552-109029602
NA,-2.19,-3.92,8.17,-0.94,-2.40,-5.74,-2.08,-2.09,-1.09,4.60,-2.27,-2.58,-2.50,5.82,-3.31
-2.15,-0.66,-3.14,-3.94,-5.06,-6.89,-2.25,8.64,-2.16,-3.92,8.17,-1.71,-3.90,-4.33,-5.06,-7.53
-3.66,-0.78,-0.68,2.70,-2.67,-1.50,4.78,-2.24,4.02,0.45,-3.04,-6.00,4.75,-1.41,-1.98,-1.90
NA
>chr5:109029746-109029796
NA,-2.95,4.48,-2.01,3.18,-2.04,5.74,-2.90,6.86,-2.47,-4.95,4.50,-2.56,-2.72,-1.71,-3.68
-2.66,6.24,-2.38,-2.12,-2.33,-3.42,7.26,-3.92,-2.16,8.64,-2.25,-5.21,-2.00,7.79,-0.99,-2.83
-1.76,-1.47,4.39,-0.41,-4.45,5.46,-3.06,-3.12,-2.76,2.60,-0.79,-1.31,-5.08,-1.01,-2.49,2.85
NA
>chr5:110457648-110457698
NA,6.23,-3.54,-2.15,-0.66,-2.40,-3.17,-2.66,3.94,-2.95,-1.55,4.66,-1.53,-2.88,-0.99,6.95
-3.42,-3.20,-4.31,5.61,-3.00,-4.11,-2.44,7.79,-1.91,-3.92,7.31,-2.57,-5.21,-2.57,6.87,-3.85
-1.28,-1.66,-3.16,-3.81,5.72,-1.79,5.96,-3.00,-4.11,-2.44,7.79,-1.91,-3.92,7.18,-2.95,-2.47
NA
>chr5:110457667-110457717
NA,-3.30,-4.11,-2.44,7.79,-1.91,-3.92,7.31,-2.57,-5.21,-2.57,6.87,-3.85,-1.28,-1.66,-3.16
-3.81,5.72,-1.79,5.96,-3.00,-4.11,-2.44,7.79,-1.91,-3.92,7.18,-2.95,-2.45,3.58,-2.52,5.86
-3.66,-1.69,-0.66,-3.14,-4.28,-5.62,-2.50,-1.14,-4.15,-3.06,-4.01,4.35,-2.01,3.98,-2.01,2.96
NA
>chr5:110457897-110457947
NA,-3.13,-4.16,-6.20,3.63,-3.58,-4.39,-3.38,0.14,5.35,-3.10,-4.45,-6.11,4.12,-1.23,4.54
-3.53,-2.84,-2.34,-2.17,3.92,-5.04,-2.13,8.64,-2.16,-3.92,7.26,-3.53,-3.20,-3.72,4.60,-1.62
5.95,-3.05,-4.29,-6.20,4.91,-1.86,-1.98,-5.31,-1.97,7.79,-1.18,-3.12,4.35,-1.85,4.15,-0.77
NA
>chr5:111029884-111029934
NA,-2.23,5.09,-1.31,-1.07,-4.15,-3.43,-4.42,4.54,-2.52,-3.12,-2.31,3.64,-4.51,-1.89,7.79
-1.09,-2.42,6.23,-5.34,-3.13,-0.94,8.17,-3.92,-1.91,7.79,-2.44,-4.87,-4.55,-4.36,-4.69,-3.14
-0.59,-1.25,6.98,-1.89,-5.04,4.12,-1.23,4.25,-2.90,-4.08,5.81,-2.52,-0.66,2.99,-2.30,-0.54
NA
>chr5:124244833-124244883
NA,5.65,-3.66,-1.87,-2.19,-4.31,-3.67,-3.60,0.45,3.82,-2.99,-1.55,4.51,-1.32,-2.61,-3.58
-2.19,-1.87,-3.41,6.17,-1.27,-2.88,-0.99,7.79,-1.91,-3.92,7.18,-2.95,-2.44,4.90,-1.50,-2.95
4.35,-1.61,3.08,-1.00,4.28,-3.05,-3.12,-2.59,6.17,-3.05,-4.45,-6.58,5.18,-2.10,5.95,-2.99
NA
>chr5:124244888-124244938
NA,-0.89,4.60,-2.32,-3.08,-1.98,2.84,-1.98,4.36,-1.92,-0.61,-3.14,-4.28,-5.77,-3.60,-4.35
-3.02,-3.73,-1.07,-1.92,4.38,-3.12,-1.09,7.79,-1.91,-3.92,7.26,-3.59,-4.41,-3.04,-4.10,5.74
-1.73,-3.19,-4.55,-4.87,-3.38,3.79,-2.17,-2.26,3.84,-2.95,-5.27,-2.00,6.98,-1.23,-0.92,-2.48
NA
>chr5:124730624-124730674
NA,-1.45,-1.93,-2.83,-1.66,4.55,-0.72,-4.63,-1.97,7.79,-1.18,-2.84,2.70,-0.68,-0.78,-3.66
-5.85,-2.25,7.18,-1.97,-3.68,-6.89,-2.25,8.64,-2.16,-3.92,7.26,-3.53,-3.25,-4.87,-3.38,0.14
5.48,-3.41,-1.68,-1.46,-2.33,-1.16,-3.14,-4.69,-5.07,-5.07,-5.07,-5.07,-4.66,-5.77,-3.50,-3.31
NA
>chr5:124746806-124746856
NA,-3.86,-1.02,-2.04,-3.81,-1.07,-1.46,6.00,-2.95,5.74,-1.78,5.95,-2.68,-4.80,-3.58,-2.49
-5.10,-1.35,3.79,-6.54,-3.29,-1.97,7.18,-2.16,-3.92,7.18,-2.95,-2.85,5.27,-6.58,-4.45,-3.32
3.48,-1.83,-3.12,-2.73,6.67,-2.00,-6.89,-5.06,-3.16,-2.73,7.18,-2.16,-3.92,7.31,-2.47,-3.92
NA
>chr5:124746826-124746876
NA,-3.00,7.18,-2.16,-3.92,7.18,-2.95,-2.85,5.27,-6.58,-4.45,-3.32,3.48,-1.83,-3.12,-2.73
6.67,-2.00,-6.89,-5.06,-3.16,-2.73,7.18,-2.16,-3.92,7.31,-2.47,-3.92,7.31,-2.57,-5.27,-2.95
3.84,-2.26,-2.39,6.67,-1.91,-4.70,6.33,-4.70,-2.16,8.09,-2.94,-3.72,-1.71,-2.72,-2.56,5.54
NA
>chr5:126667345-126667395
NA,-2.43,6.06,-1.79,5.96,-3.31,-3.23,-3.00,-5.83,-2.82,0.39,4.50,-3.25,-2.69,-1.61,-0.79
-3.67,-2.21,-2.12,-2.81,4.84,-5.52,-2.13,8.64,-2.16,-4.95,4.21,-2.34,-1.61,3.06,-2.12,6.20
-2.70,-5.27,-2.25,7.18,-2.73,-3.49,-5.62,-3.58,-2.49,-5.53,-2.49,-3.12,-3.67,-0.96,-1.21,-2.51
NA
>chr5:127543794-127543844
NA,6.26,-1.25,-1.07,-3.73,-3.25,-4.09,-2.45,-2.46,-0.88,4.08,-3.23,-1.71,-2.71,4.50,-4.95
-2.35,5.53,-1.79,6.00,-3.57,-4.36,-2.44,7.79,-1.91,-3.92,7.18,-2.95,-2.85,5.27,-6.58,-4.67
-3.16,-2.38,5.95,-1.79,5.53,-2.33,-5.47,3.79,-1.20,-5.15,-3.46,-0.78,-0.56,4.14,-3.95,4.69
NA
>chr5:133328755-133328805
NA,-1.62,6.67,-2.50,-3.50,-3.60,-5.01,-3.18,-1.05,-0.56,4.23,-3.70,-0.21,6.83,-2.49,-3.91
7.18,-2.95,-2.38,6.29,-2.70,-5.27,-2.57,7.31,-3.92,-1.91,6.98,-1.66,-1.25,-5.05,5.36,-2.12
5.53,-2.44,-5.21,-2.00,6.67,-2.39,-2.26,4.22,-2.52,-3.24,-0.76,4.70,-2.47,-3.91,8.17,-0.95
NA
>chr5:135137178-135137228
NA,-2.10,6.25,-1.14,-3.29,-4.42,-1.59,-2.41,-2.33,-2.71,-2.94,4.83,-2.24,3.85,-0.48,-4.45
5.46,-2.87,-3.02,6.23,-2.38,-2.62,8.09,-2.16,-3.92,7.31,-2.47,-4.70,6.33,-5.17,-2.78,0.39
5.06,-1.55,-2.67,2.59,-1.79,-2.17,-2.37,-1.42,-0.79,-3.67,-2.04,-1.14,-3.81,-3.12,-2.28,-5.19
NA
>chr5:139678207-139678257
NA,-5.05,-5.07,-4.66,-6.42,-3.79,-4.04,3.82,0.59,-2.38,-4.30,-6.58,5.18,-1.95,4.47,-2.01
4.98,-0.50,-3.95,-3.48,-4.58,-3.08,8.09,-2.16,-3.92,7.31,-2.46,-5.52,5.18,-2.10,6.06,-4.09
-2.16,8.64,-2.25,-5.21,-2.00,6.98,-1.25,-0.53,-3.08,-2.52,6.17,-2.49,-3.12,-2.59,6.17,-2.56
NA
>chr5:140988322-140988372
NA,-1.18,-1.76,-3.58,-2.61,-1.32,4.35,-1.83,-1.09,-3.81,-2.02,-1.46,-2.02,-1.57,-5.08,-1.46
-1.23,-2.83,2.76,-0.61,-3.28,-3.26,7.18,-3.92,-1.91,6.67,-2.73,-3.12,-2.31,3.64,-5.58,-4.45
-3.61,4.28,-1.25,4.25,-2.52,-4.52,-1.20,3.79,-5.47,-2.33,5.53,-1.79,6.00,-3.02,-2.45,5.23
NA
>chr5:145305372-145305422
NA,-0.69,-3.14,-3.94,-3.78,-5.05,-1.20,3.79,-6.00,-3.75,-0.95,-1.25,6.98,-2.00,-5.85,-3.72
-1.02,-2.50,-5.62,-4.66,-5.07,-3.90,-2.73,7.18,-2.16,-3.92,7.26,-3.59,-3.69,-3.02,-1.61,-1.19
-3.51,-4.69,-5.07,-5.07,-4.33,-5.06,-8.57,-4.84,-3.05,6.17,-2.59,-3.17,-2.40,-1.16,-2.51,-2.03
NA
>chr5:145305579-145305629
NA,-3.68,4.28,-1.00,3.08,-2.00,4.36,-1.55,-1.76,-4.31,-3.18,-3.49,4.22,-2.04,-1.97,-2.58
-3.25,3.95,-1.32,-2.89,-4.94,-3.57,-2.15,7.18,-2.16,-3.92,7.26,-3.42,-2.15,-1.02,-3.72,-5.85
-2.25,7.44,-3.71,-4.41,-2.75,-3.98,-2.52,4.63,-1.23,4.17,-4.47,-1.19,-1.23,-2.97,3.36,-2.72
NA
>chr5:146611142-146611192
NA,-4.85,-2.78,0.39,5.06,-1.55,-2.67,2.59,-1.79,-2.17,-2.37,-1.11,-1.95,-2.08,-1.50,-2.73
-1.39,-1.19,-4.47,4.13,-1.85,-2.34,4.21,-4.95,-2.16,8.64,-2.25,-5.85,-3.66,-0.78,-0.95,3.88
-2.47,-4.69,6.33,-3.69,-0.82,3.85,-2.37,5.86,-3.81,-3.15,-3.02,-1.27,-2.27,-2.44,3.60,-2.65
NA
>chr5:150911785-150911835
NA,-0.90,-5.16,-1.97,6.79,-2.75,-2.72,-1.92,-3.29,-1.67,-1.28,6.98,-1.91,-4.70,6.33,-3.69
-0.74,4.55,-1.89,-4.38,-3.57,-1.12,8.17,-3.92,-2.16,8.64,-2.13,-5.47,4.77,0.27,-2.65,-4.69
-4.33,-4.52,-5.95,6.09,-3.62,4.93,-0.95,3.76,-1.73,-0.68,-3.89,7.73,-1.71,-3.19,-4.28,-4.65
NA
>chr5:153983207-153983257
NA,-2.43,6.29,-2.40,-3.06,6.00,-0.21,-4.33,4.86,-1.25,-2.46,-2.45,-3.12,-2.68,4.21,-6.20
-4.52,-4.33,-3.90,-1.71,8.17,-3.92,-2.47,7.31,-3.92,-1.91,6.67,-2.50,-2.58,-2.32,5.03,-2.40
3.98,-1.85,4.00,-1.59,-4.37,-4.39,-5.60,-2.95,2.60,-0.70,-2.14,-2.42,6.19,-3.05,-4.45,-7.00
NA
>chr5:153983381-153983431
NA,-2.32,-5.31,-2.08,-2.02,-1.46,-2.13,-3.54,7.44,-2.16,-4.09,6.06,-2.04,3.18,-2.40,5.03
-2.32,-2.58,-2.46,4.21,-4.95,-2.47,7.31,-3.92,-1.91,7.79,-0.99,-2.88,-1.92,4.59,-4.33,-0.21
6.83,-2.49,-4.69,6.33,-5.95,-3.13,-0.94,8.17,-3.92,-2.47,7.31,-3.92,-2.47,6.87,-3.85,-1.31
NA
>chr5:158979787-158979837
NA,-3.18,-5.68,-1.07,-1.23,-2.63,4.83,-2.24,4.15,-0.83,-2.48,-3.25,-2.48,-0.90,4.35,-1.79
-1.27,-2.02,-2.08,-5.74,-2.40,-0.94,8.17,-3.92,-2.16,7.18,-2.28,-4.31,-2.50,-1.14,-3.96,-3.47
-1.66,-1.19,-4.06,3.91,-2.31,-3.46,-2.62,-1.39,-2.02,-3.67,-0.79,-1.42,-2.37,-2.33,-2.58,-2.73
NA
>chr5:159637776-159637826
NA,4.89,-2.76,-4.39,-3.79,-1.37,-1.27,-1.09,5.85,-2.47,-3.91,7.18,-3.40,-4.11,-3.38,4.41
-1.29,-0.99,-2.02,-2.08,-5.74,-2.40,-1.97,7.18,-2.16,-3.92,7.26,-3.59,-3.38,-2.67,-3.12,-2.73
5.86,-1.17,-3.68,-6.89,-2.44,5.53,-1.79,6.00,-3.12,-2.66,4.94,-1.52,-1.94,-3.36,3.96,-2.01
NA
>chr5:160076267-160076317
NA,-1.93,-1.73,-1.90,-1.73,-1.90,-1.50,-2.73,-1.17,-2.33,-3.92,-1.98,-0.92,-1.87,4.36,-2.24
4.15,-1.26,-2.89,-4.94,-3.57,-1.12,8.17,-3.92,-2.16,8.64,-2.25,-5.85,-3.02,0.39,4.90,-1.79
-1.06,-2.67,-2.56,-1.33,-1.58,-5.08,-1.46,-1.71,4.41,-3.38,-4.87,-4.55,-3.19,-2.73,7.18,-2.12
NA
>chr5:161860924-161860974
NA,-4.18,-1.59,-2.25,-1.19,6.61,-2.91,-3.88,-1.84,4.78,-2.40,3.58,-2.58,-3.08,-0.59,-2.50
-5.62,-4.66,-3.90,-1.73,5.90,-3.02,-1.09,7.79,-1.91,-3.92,8.17,-1.71,-3.16,-4.52,-5.34,5.81
-3.54,-3.04,-3.87,-3.55,5.48,0.33,-2.32,-5.66,-4.15,-3.72,4.63,-3.43,-2.29,-2.71,4.50,-5.98
NA
>chr5:169144115-169144165
NA,-6.36,-4.20,-5.34,-4.55,-3.19,-2.94,4.28,-1.25,4.25,-2.90,-3.91,7.26,-3.42,-2.15,-0.66
-2.80,-5.66,-4.39,-4.31,-1.73,-1.28,6.98,-1.91,-3.92,7.31,-2.46,-5.47,3.79,-1.23,-3.47,6.73
-3.26,-4.02,-1.93,-3.04,4.10,-1.41,-2.66,4.84,-6.58,-4.30,-2.87,-1.16,-2.41,-0.99,5.56,-2.67
NA
>chr5:170133196-170133246
NA,-2.18,5.43,-0.55,-3.23,-2.52,6.23,-3.02,-2.40,6.17,-2.68,-4.80,-2.50,-1.14,-3.96,-3.47
-3.04,-2.41,-1.59,-4.42,-3.29,-1.12,8.17,-3.92,-1.91,7.79,-1.18,-3.12,4.35,-1.60,2.67,-0.52
-0.93,-5.16,-2.42,5.53,-2.02,4.32,-2.94,-2.58,-2.26,-2.37,-1.92,-2.65,5.95,-3.06,-3.13,-4.34
NA
>chr5:171708972-171709022
NA,0.69,4.17,-2.36,4.21,-2.67,-3.17,-5.77,-4.66,-3.90,-2.73,5.72,-2.28,-4.47,-3.83,-3.65
-1.98,-2.29,3.31,-3.55,6.09,-4.70,-2.16,8.64,-2.16,-3.92,7.31,-2.46,-5.04,3.92,-2.17,-1.83
-2.37,4.33,-2.63,-1.70,-1.94,2.99,-0.67,-3.09,-2.04,5.05,-3.26,7.12,-3.53,-3.44,-4.37,-1.77
NA
>chr5:172383303-172383353
NA,-2.87,-3.65,6.88,-2.62,-2.44,4.48,-1.55,-1.70,-2.81,5.03,-5.05,-2.28,-3.12,-3.67,-0.96
-1.21,-2.37,5.09,-1.71,-1.98,-5.31,-2.22,8.64,-2.16,-3.92,8.17,-0.94,-3.13,-5.34,6.06,-2.21
2.65,-2.22,-1.87,-4.39,-0.61,4.16,-0.83,4.34,-5.04,-2.46,7.31,-3.92,-2.47,6.87,-3.89,-1.03
NA
>chr5:172412471-172412521
NA,-2.20,-2.67,3.85,-1.87,-0.92,-1.98,-3.63,-1.53,4.50,-1.83,-0.98,-3.72,-6.49,-3.72,-0.98
-2.30,2.82,-1.43,-1.87,3.92,-5.04,-2.46,7.31,-3.92,-2.16,7.18,-2.28,-4.47,-3.50,-3.17,3.84
-2.95,-5.32,-2.70,6.06,-1.78,6.06,-5.34,-3.13,-0.96,5.74,-3.08,-0.81,3.42,-2.95,-5.60,-4.78
NA
>chr5:172412624-172412674
NA,-5.06,-4.82,-2.68,5.95,-1.62,4.60,-3.20,-2.77,-1.22,5.56,-2.73,-4.80,-2.50,-1.14,-3.73
-2.92,-2.75,4.09,-6.11,-3.29,-0.94,8.17,-3.92,-2.16,8.64,-2.13,-5.52,5.18,-1.95,4.60,-2.42
-1.09,7.79,-1.91,-4.95,4.21,-2.34,-1.61,2.78,-2.96,-1.55,4.66,-1.41,-2.22,6.30,-2.70,-5.32
NA
>chr5:172412634-172412684
NA,-2.80,-4.80,-2.50,-1.14,-3.73,-2.92,-2.75,4.09,-6.11,-3.29,-0.94,8.17,-3.92,-2.16,8.64
-2.13,-5.52,5.18,-1.95,4.60,-2.42,-1.09,7.79,-1.91,-4.95,4.21,-2.34,-1.61,2.78,-2.96,-1.55
4.66,-1.41,-2.22,6.30,-2.70,-5.91,-3.66,-1.09,-1.67,-4.22,-4.88,-2.80,-0.66,-2.15,-3.54,6.23
NA
>chr5:173120010-173120060
NA,5.63,-2.50,-2.58,-2.32,5.03,-2.24,3.85,-0.80,-4.63,-2.54,7.31,-3.92,-2.47,7.31,-3.91
-2.65,6.20,-2.37,3.85,-0.80,-4.63,-2.54,7.31,-3.92,-2.16,8.09,-2.62,-2.85,5.27,-5.52,-1.89
7.79,-2.44,-4.11,-3.00,5.45,-3.08,-0.95,3.82,-4.51,-2.46,7.31,-3.91,-2.65,6.29,-2.40,-2.78
NA
>chr5:175764941-175764991
NA,3.76,-3.02,-2.92,-3.18,0.20,5.35,-3.10,-4.45,-6.54,4.75,-1.41,-2.41,-1.52,-3.75,-6.00
3.79,-1.20,-5.05,-3.78,-3.16,-1.71,8.17,-3.92,-1.91,6.67,-2.73,-3.12,-1.83,4.46,-3.53,-3.16
-1.66,-1.07,-5.16,-2.22,8.64,-2.13,-5.47,4.75,-1.25,-2.46,-2.04,-2.34,-1.75,-2.37,4.83,-2.15
NA
>chr5:175764992-175765042
NA,-1.41,-2.77,-3.83,-4.38,-1.89,5.06,0.39,-3.26,-2.04,-0.59,-3.41,-3.91,-1.89,4.55,-0.41
-4.33,4.88,0.12,-3.02,-5.85,-2.57,7.31,-3.92,-2.16,8.64,-2.25,-5.21,-2.44,5.18,-3.02,-2.04
4.41,-1.29,-0.78,-2.73,-1.41,-1.35,-3.51,-4.69,-4.33,-4.52,-6.20,3.63,-2.23,-3.02,5.61,-2.71
NA
>chr6:1325423-1325473
NA,-1.86,-2.27,3.84,-2.52,-5.20,-1.52,-2.02,4.90,0.53,-2.65,-4.69,-5.07,-4.66,-5.62,-3.58
-2.16,-3.89,6.87,-2.57,-5.21,-2.57,7.31,-3.92,-1.91,7.79,-2.44,-4.39,-3.41,-1.09,-2.51,-2.33
-1.15,-2.48,4.50,-6.20,-3.13,-0.94,8.17,-3.92,-1.91,6.67,-2.50,-2.58,-2.27,4.60,-0.90,-2.11
NA
>chr6:1325439-1325489
NA,-3.54,6.87,-2.57,-5.21,-2.57,7.31,-3.92,-1.91,7.79,-2.44,-4.39,-3.41,-1.09,-2.51,-2.33
-1.15,-2.48,4.50,-6.20,-3.13,-0.94,8.17,-3.92,-1.91,6.67,-2.50,-2.58,-2.27,4.60,-0.90,-2.43
-3.01,-2.07,-2.91,-4.21,-5.63,-3.50,-2.43,5.56,-1.22,-2.77,-3.79,5.18,-2.35,-4.95,4.21,-2.59
NA
>chr6:6437397-6437447
NA,-3.14,-2.57,4.90,-1.84,-3.88,-2.91,5.46,-0.81,-2.89,4.07,-2.58,-3.08,-1.09,-2.41,-1.09
4.51,-1.66,-2.83,-2.19,-2.33,-3.42,7.26,-3.92,-2.16,8.64,-2.13,-5.52,5.27,-2.85,-2.64,6.80
-0.99,-2.88,-1.92,4.48,-6.00,-3.75,-0.98,-1.83,4.90,0.39,-3.04,-5.04,3.82,-0.95,-3.02,3.82
NA
>chr6:9139795-9139845
NA,-3.00,7.18,-2.25,-5.21,-2.44,5.18,-4.31,-2.94,-3.49,4.54,-1.23,4.17,-4.36,-0.80,4.16
-0.83,4.34,-6.11,-4.67,-3.16,-1.71,8.17,-3.92,-1.91,7.79,-1.09,-2.42,5.91,-2.71,7.33,-5.95
-4.52,-3.94,-3.14,-0.61,-1.83,4.39,-0.41,-4.33,4.86,-1.25,-2.67,-1.41,-1.09,-3.66,-6.49,-3.59
NA
>chr6:13667542-13667592
NA,-3.47,7.26,-5.17,-4.52,-4.33,-3.90,-2.38,6.17,-2.59,-3.89,-3.19,-1.71,8.03,-3.06,3.46
-1.97,-2.42,-1.97,3.64,-4.51,-2.46,7.31,-3.92,-1.91,7.79,-2.44,-4.87,-4.55,-3.97,-3.14,-0.61
-1.55,3.93,-2.11,-2.34,5.31,-2.95,5.49,-3.54,-3.04,-4.93,-5.63,-3.50,-2.65,3.48,-1.28,-1.81
NA
>chr6:17086667-17086717
NA,-2.73,4.94,-3.72,-3.20,-3.65,7.44,-2.25,-5.27,-2.70,6.06,-1.78,5.74,-2.95,4.72,-2.23
-3.12,4.76,-1.31,-2.83,-1.73,-1.48,4.91,-4.95,-1.91,7.79,-1.09,-3.12,4.54,-2.18,-1.61,3.06
-2.12,6.08,-2.38,-3.16,-3.78,-5.58,-0.93,-0.40,3.97,-5.04,-3.04,0.45,3.95,-3.23,-1.71,-2.96
NA
>chr6:26595477-26595527
NA,-4.72,-2.94,-3.50,4.41,-0.81,-2.89,4.48,-1.85,4.02,0.45,-2.78,-4.38,8.17,-1.12,-2.91
-3.06,5.27,-6.58,-4.67,-3.16,-1.71,8.17,-3.92,-2.16,8.64,-2.13,-5.47,3.79,-1.23,-3.47,6.87
-2.57,-6.89,-4.70,-2.38,0.33,5.35,-3.10,-4.29,-5.95,7.33,-2.62,8.32,-2.71,5.74,-1.78,5.80
NA
>chr6:27300410-27300460
NA,8.21,-3.92,-2.47,6.86,-2.81,7.08,-4.50,5.30,-2.87,-3.02,6.24,-2.22,-1.15,6.04,-3.10
-4.29,-5.34,6.23,-3.71,-3.20,-3.53,7.26,-3.92,-2.16,7.18,-2.28,-4.47,-3.50,-3.17,3.87,-3.61
-4.29,-5.17,7.31,-2.57,-5.21,-2.25,8.64,-2.16,-3.92,8.17,-1.25,-4.33,-4.22,-1.67,-0.96,-3.81
NA
>chr6:27300425-27300475
NA,-3.91,-5.34,6.23,-3.71,-3.20,-3.53,7.26,-3.92,-2.16,7.18,-2.28,-4.47,-3.50,-3.17,3.87
-3.61,-4.29,-5.17,7.31,-2.57,-5.21,-2.25,8.64,-2.16,-3.92,8.17,-1.25,-4.33,-4.22,-1.67,-0.96
-3.67,-2.02,-1.46,-2.33,-1.52,-3.75,-6.04,4.84,-2.85,-2.20,-1.00,-2.83,2.59,-1.43,-2.04,3.97
NA
>chr6:30124318-30124368
NA,-3.37,-2.77,-2.16,-3.89,7.73,-0.94,-3.13,-5.34,6.23,-2.43,-1.79,4.90,-2.45,-3.02,6.23
-2.40,-2.36,5.51,-1.83,-3.12,-2.68,4.21,-4.95,-2.16,8.64,-2.25,-5.21,-2.25,8.09,-2.62,-2.38
6.29,-2.53,-5.27,5.27,-2.99,-3.06,0.07,4.88,-4.33,-0.89,3.90,-4.33,-0.21,5.93,-2.43,-2.76
NA
>chr6:33599716-33599766
NA,-2.76,-3.79,5.18,-2.35,-4.70,6.33,-4.70,-2.16,7.18,-2.73,-3.49,-5.77,-3.60,-3.50,-2.50
5.86,-1.48,-4.31,-3.58,-3.00,-5.31,-2.22,8.64,-2.16,-4.95,3.63,-2.31,-3.16,3.64,-0.80,-4.52
-2.52,3.84,-2.26,-2.39,6.67,-2.00,-5.27,-2.70,6.30,-2.42,-2.14,-0.32,4.14,-4.24,4.85,-1.32
NA
>chr6:36387033-36387083
NA,-2.19,-3.50,-5.77,-3.50,-2.75,4.89,-3.62,6.09,-4.69,-2.49,6.83,-0.52,-5.05,-3.55,-3.05
5.95,-1.79,5.96,-3.00,-4.11,-3.58,3.63,-4.95,-1.91,7.79,-2.44,-4.87,-3.57,-2.15,6.62,-2.62
-2.44,4.48,-1.92,-0.98,-3.48,-4.38,7.18,-3.40,-4.11,-2.44,7.79,-1.97,-4.63,-1.20,4.37,-3.24
NA
>chr6:37857218-37857268
NA,-2.83,-0.66,2.99,-2.30,-1.09,-4.15,-3.43,-4.31,5.90,-0.96,-3.29,-5.58,3.49,-2.12,-2.21
-1.15,-1.20,-5.58,-3.78,-3.16,-1.71,8.17,-3.92,-1.91,7.79,-1.18,-3.16,3.95,-1.03,-2.41,-1.64
-3.96,-3.47,-1.66,-1.19,-4.06,4.23,-0.56,-1.93,-2.80,-3.79,5.18,-2.35,-4.95,4.21,-2.46,-2.66
NA
>chr6:37857312-37857362
NA,-0.84,-1.75,-3.36,3.96,-2.40,-2.12,-2.33,-3.31,6.14,-1.28,-1.67,-2.81,4.84,-5.27,-2.37
6.25,0.20,-3.02,-7.53,-3.68,-1.97,7.18,-2.16,-3.92,7.18,-3.40,-4.58,-2.99,-3.77,5.96,-2.59
-3.17,-2.40,-0.66,-2.50,-4.80,-2.68,6.08,-2.52,3.58,-2.45,-2.95,6.72,-3.05,4.72,-3.58,-4.24
NA
>chr6:37857503-37857553
NA,6.33,-4.11,-0.68,-2.02,4.39,-0.72,-5.05,-3.55,-3.10,5.35,0.14,-3.41,-3.44,-0.91,3.64
-3.25,4.60,-3.58,-4.87,-3.57,-2.15,7.18,-2.16,-3.92,7.18,-3.40,-3.63,-1.83,2.92,-1.64,-2.42
-1.64,2.59,-2.92,-2.22,-3.56,4.56,-2.76,-4.87,-3.79,-2.54,5.35,0.33,-1.91,-3.17,-2.59,6.26
NA
>chr6:37954791-37954841
NA,-2.26,3.94,-2.77,-5.22,3.79,-1.20,-5.05,-2.40,-0.94,7.73,-3.89,-1.25,-2.02,-1.27,-1.79
4.35,-1.09,-2.41,-1.52,-3.72,-5.85,-2.25,8.64,-2.16,-4.95,4.21,-2.68,-3.12,-2.67,-2.84,-3.55
5.48,0.33,-2.65,-3.94,-4.52,-5.95,6.33,-5.95,-3.13,-1.97,5.97,-3.54,-2.15,-1.02,-3.48,-4.85
NA
>chr6:38229264-38229314
NA,-2.38,-6.89,-4.84,-3.10,5.93,-0.54,-3.79,5.62,-2.46,-2.58,-2.27,5.15,0.53,-2.38,-4.16
-5.95,6.33,-4.11,-2.16,-3.23,-3.42,7.26,-3.92,-2.16,8.64,-2.22,-5.31,-1.52,-1.73,3.76,-0.97
4.25,-2.95,-6.95,-5.06,-4.33,-3.90,-2.73,6.62,-3.08,-4.58,-3.25,-3.53,7.26,-3.91,-2.49,7.05
NA
>chr6:38229419-38229469
NA,4.69,-3.87,4.64,-1.85,-1.93,5.15,0.39,-3.42,-4.19,-3.04,-3.54,5.81,-4.09,-2.16,8.64
-2.25,-6.89,-5.06,-4.33,-3.90,-1.71,8.17,-3.92,-1.91,6.67,-2.73,-3.12,-2.33,-2.35,4.23,-1.93
-2.83,-1.73,-1.48,6.31,-3.77,-0.51,5.51,-0.55,-4.84,-2.49,-3.58,-4.31,-1.27,5.74,-4.10,-2.81
NA
>chr6:42515057-42515107
NA,-1.67,-4.63,-1.31,-0.52,2.67,-2.02,5.86,-5.05,-0.80,-2.49,2.63,-1.98,-1.60,-3.01,5.81
-4.09,-1.91,6.98,-1.66,-1.98,-5.31,-2.54,7.31,-3.92,-1.91,6.98,-1.25,-1.07,-3.96,-3.47,-2.91
-1.97,-1.87,3.96,-4.11,-0.41,4.39,-1.83,-0.98,-3.72,-7.53,-4.84,-3.61,4.28,-1.23,4.68,-3.87
NA
>chr6:51757649-51757699
NA,-2.34,-2.04,-2.46,-0.83,5.70,-3.41,-1.69,-1.14,-3.81,-2.04,-1.02,-3.52,-5.15,-0.80,3.64
-2.99,-1.50,4.28,-2.63,-1.67,-1.48,4.91,-4.95,-1.91,7.79,-2.44,-4.36,-2.91,5.51,-1.28,-2.04
3.96,-3.61,-4.29,-5.95,7.33,-2.81,6.81,-3.53,-2.83,-4.03,2.90,-1.58,-1.89,-2.02,2.74,-1.82
NA
>chr6:57290460-57290510
NA,6.41,-2.54,-5.16,-1.07,-1.39,-2.67,-0.94,4.35,-1.83,-1.09,-3.73,-3.25,-4.10,-1.98,2.82
-2.30,-0.61,-2.87,-4.70,-6.89,-2.57,7.31,-3.92,-2.16,8.64,-2.16,-4.95,3.63,-2.12,-2.83,-1.76
-1.47,4.35,-1.32,-2.77,-3.79,5.18,-2.33,-5.47,3.79,-0.89,-4.33,4.86,-1.41,-1.98,-1.37,-1.51
NA
>chr6:57290595-57290645
NA,-2.02,-1.09,4.35,-2.02,-0.68,-4.11,7.33,-2.86,4.72,-2.31,-3.12,3.54,-1.88,4.29,-3.43
-3.04,-4.93,-5.63,-4.66,-3.90,-1.71,8.17,-3.92,-2.16,8.64,-2.25,-5.85,-3.02,0.12,4.77,-6.54
-4.67,-4.33,-5.07,-5.07,-4.69,-3.14,-0.66,-2.15,-3.31,6.95,-1.18,-2.84,3.00,-0.59,-3.09,-2.01
NA
>chr6:57440879-57440929
NA,-3.62,-4.83,-2.91,5.51,-1.28,-2.04,4.32,-3.43,-4.83,-4.20,-6.42,-3.49,-2.73,7.18,-2.25
-6.89,-5.06,-3.94,-3.14,-0.59,-1.25,6.98,-1.91,-3.92,7.31,-2.57,-5.21,-2.44,5.02,-4.10,-2.29
-2.71,5.60,-3.10,5.60,-2.48,-1.21,-1.35,-3.25,-4.16,-5.95,6.33,-4.70,-1.91,6.79,-2.67,-0.97
NA
>chr6:57492063-57492113
NA,5.69,-1.41,-1.73,-1.93,-4.31,-3.18,-3.77,5.86,-2.11,2.67,-0.68,-1.86,-3.37,-2.00,-3.23
3.92,-1.59,-3.63,-1.98,-0.64,-1.43,4.91,-4.95,-2.16,8.64,-2.25,-6.89,-3.68,-1.97,5.72,-1.97
-3.13,-5.17,7.26,-3.59,-4.41,-2.75,-3.98,-2.66,6.23,-2.59,-3.12,-2.76,3.42,-0.81,-2.89,3.95
NA
>chr6:58146472-58146522
NA,-2.10,6.83,-0.52,-5.15,-3.52,-0.95,-1.92,4.38,-3.12,-1.42,4.56,-3.56,-3.04,-3.87,-3.53
3.59,-0.79,-0.93,-5.58,-2.40,-0.94,8.17,-3.92,-2.16,7.18,-2.15,-3.57,-5.34,-2.99,-3.49,4.12
-2.27,-1.93,4.60,-0.90,-2.27,-2.66,3.87,-3.24,-4.80,-2.48,-1.39,-2.62,-2.60,-1.51,3.33,-2.19
NA
>chr6:73290353-73290403
NA,3.95,-4.35,6.15,-2.44,3.98,-1.60,2.67,-0.68,-1.05,-3.18,-4.86,-2.50,-0.66,-3.14,-3.97
-3.89,-2.66,3.58,-2.01,4.35,-3.12,-2.31,3.63,-4.95,-2.16,7.18,-2.28,-4.47,-3.50,-2.75,4.09
-5.56,-3.75,-0.98,-1.83,4.50,-1.41,-2.66,4.88,-4.00,8.03,-1.71,-3.90,-5.07,-4.36,-3.89,-2.89
NA
>chr6:73290405-73290455
NA,2.70,-0.95,-1.05,-2.77,-3.83,-4.87,-3.58,5.04,-4.21,-2.16,-3.23,-3.31,6.14,-1.25,-0.59
-2.87,-4.16,-6.20,3.63,-3.58,-4.11,-3.08,8.09,-2.16,-3.92,7.18,-2.95,-2.38,6.29,-2.70,-5.27
-2.00,7.79,-2.44,-4.87,-4.55,-3.19,-2.38,5.95,-1.79,5.53,-2.44,-5.85,-3.72,-1.02,-2.15,-3.37
NA
>chr6:75319506-75319556
NA,-2.80,5.49,-3.54,-2.29,-2.59,5.09,-1.29,-0.64,-1.98,-3.58,-2.19,-2.33,-3.42,7.26,-3.92
-1.91,6.79,-2.65,-2.33,-3.12,-2.68,4.21,-4.95,-1.91,7.79,-1.09,-2.42,6.23,-4.56,-3.42,-1.09
-1.67,-3.70,-3.59,7.26,-5.17,-4.16,-2.38,0.33,6.25,-2.37,-5.22,4.77,0.07,-3.41,-3.88,-1.38
NA
>chr6:81230046-81230096
NA,-4.44,5.54,-1.92,-2.88,-1.41,3.52,-1.58,-1.28,3.48,-2.65,-3.19,-4.55,-4.94,-2.89,-1.32
4.60,-2.32,-3.08,-1.98,2.87,-2.84,-1.18,7.79,-1.91,-4.95,4.91,-1.46,-0.53,-3.08,-2.99,5.30
-4.00,8.03,-0.94,-3.13,-5.95,7.33,-2.86,6.00,-1.43,-0.64,-1.75,-3.08,2.87,-1.98,-3.12,-2.77
NA
>chr6:82365505-82365555
NA,4.95,-3.75,7.08,-2.81,6.81,-3.42,-3.23,-2.16,-3.89,6.87,-2.54,-4.63,-1.20,4.85,-4.44
4.85,-0.89,-4.33,3.90,-1.20,-4.63,-2.22,8.64,-2.16,-4.95,4.91,-1.46,-0.95,-3.48,-5.42,4.21
-2.34,-1.85,4.64,-4.27,6.15,-2.04,3.08,-0.98,4.93,-3.31,5.88,-1.46,-0.53,-3.43,-3.88,-1.38
NA
>chr6:120524085-120524135
NA,-1.75,-2.61,-3.58,-1.93,-1.66,-1.46,-2.13,-3.31,5.95,-2.67,-1.21,-1.35,-3.25,-4.30,-6.58
5.18,-2.12,6.25,-0.96,-3.68,-6.89,-2.57,7.31,-3.92,-2.16,8.09,-2.62,-2.45,4.07,-2.89,-0.58
2.97,-2.11,6.20,-2.53,-5.22,4.48,-1.79,-2.25,3.60,-2.44,5.68,-5.52,-2.46,7.31,-3.92,-2.19
NA
>chr6:132235668-132235718
NA,-4.76,-2.48,-1.10,-1.98,-3.63,-1.92,5.54,-4.16,4.64,-1.85,-2.39,5.82,-3.42,-3.20,-4.42
4.76,-1.42,-3.12,4.76,-2.76,-4.11,-3.40,7.18,-3.92,-2.16,7.18,-2.73,-3.19,-3.89,-2.66,3.58
-2.01,3.98,-2.01,3.98,-2.01,3.98,-2.01,4.48,-3.10,-1.71,-2.59,5.09,-1.31,-0.59,-3.14,-4.32
NA
>chr6:132235819-132235869
NA,-4.26,5.85,-3.75,5.34,0.27,-2.65,-4.28,-6.42,-3.79,-3.73,3.00,-0.58,-3.02,3.77,-0.94
-4.67,-0.94,3.85,-2.28,5.68,-5.52,-2.13,8.64,-2.16,-3.92,7.31,-2.57,-5.21,-2.00,6.67,-2.73
-2.67,-1.98,-2.29,3.75,-3.70,-0.21,6.83,-2.49,-3.91,7.18,-3.40,-4.58,-4.20,-5.12,-2.28,5.72
NA
>chr6:145823718-145823768
NA,-3.38,-1.61,-2.27,-3.06,-1.35,-2.33,-2.08,-1.50,-2.73,-1.35,-2.33,-2.41,-3.08,2.87,-1.43
-1.58,3.46,-2.31,-3.42,-2.90,-3.17,7.26,-3.92,-2.16,7.18,-2.73,-3.19,-4.28,-4.71,-1.93,-2.92
2.59,-1.43,-1.58,3.18,-2.00,4.78,-1.50,-2.96,2.90,-1.58,-1.43,2.77,-2.54,-3.07,-2.67,-2.75
NA
>chr6:149010437-149010487
NA,-2.41,-3.04,-3.69,-3.59,6.81,-2.81,8.32,-2.62,8.32,-2.71,5.74,-2.10,5.36,-5.05,-1.25
-1.71,4.65,-2.50,-3.12,-2.33,-2.46,4.50,-4.95,-1.91,7.79,-2.44,-4.39,-3.41,-0.55,-1.92,4.48
-2.57,-3.46,-1.54,-1.41,-2.73,-0.78,-1.29,5.27,-1.29,-0.99,-2.33,-1.09,-2.98,-2.93,4.17,-2.63
NA
>chr6:151951510-151951560
NA,-3.54,-3.55,-5.05,-0.52,6.83,-2.49,-4.69,6.09,-4.50,5.21,-2.10,5.74,-2.90,6.81,-3.53
-3.25,-4.58,-3.40,7.18,-3.92,-2.47,7.31,-3.92,-2.16,8.64,-2.16,-4.70,6.33,-4.70,-2.16,8.64
-2.16,-4.70,6.09,-3.75,5.32,-1.25,-2.46,-2.04,-2.37,-2.26,-2.91,-3.69,-3.71,7.44,-2.16,-3.92
NA
>chr6:154708589-154708639
NA,-1.81,-0.92,-1.75,-3.38,2.79,-0.76,3.08,-2.12,6.20,-2.70,-6.95,-5.06,-3.16,-1.73,6.25
-2.12,5.21,-4.00,7.03,-3.40,-4.11,-2.44,7.79,-1.91,-3.92,8.17,-1.71,-3.16,-4.67,-6.58,5.18
-2.10,6.06,-4.09,-1.91,6.79,-2.65,-2.01,-2.17,3.92,-6.11,-4.67,-3.16,-2.94,3.87,-2.27,-1.86
NA
>chr6:161339699-161339749
NA,-2.40,5.15,-1.98,-2.27,4.12,-3.38,-1.69,-0.59,-3.41,-4.87,-3.25,-3.65,7.44,-2.25,-5.21
-2.25,8.09,-2.94,-4.02,-2.00,-2.71,4.50,-4.95,-2.16,8.64,-2.25,-5.21,-2.25,8.64,-2.22,-5.31
-1.98,-1.86,4.91,-4.95,-2.16,7.44,-3.71,-3.70,-1.44,-2.33,-3.92,-2.61,-1.64,5.32,-3.12,6.01
NA
>chr6:166773794-166773844
NA,3.60,-4.51,-2.13,7.44,-3.29,-2.90,-3.50,-2.30,4.35,-3.04,-1.79,-2.25,-2.12,3.67,-4.03
4.14,-0.56,-0.78,-3.66,-5.85,-2.57,7.31,-3.92,-1.91,7.79,-2.44,-4.87,-3.57,-1.35,5.97,-2.90
-1.71,-2.90,2.50,-1.70,-1.27,-0.93,-3.66,-5.85,-2.57,7.17,-4.00,4.88,-2.81,-2.12,-1.87,-3.37
NA
>chr7:1001092-1001142
NA,-2.76,-3.79,5.61,-2.55,-2.85,5.27,-5.52,-2.13,7.18,-2.73,-3.49,-5.77,-3.60,-3.50,-2.50
6.67,-1.89,-5.47,3.79,-1.20,-4.63,-2.22,8.64,-2.16,-3.92,7.31,-2.46,-5.52,5.27,-3.06,-2.91
-1.12,7.72,-3.01,6.86,-2.54,-4.63,-1.20,4.85,-4.44,4.85,-1.20,-4.52,-2.11,6.83,-0.54,-3.40
NA
>chr7:16694851-16694901
NA,-1.11,6.17,-1.94,-3.90,-5.07,-5.07,-4.66,-6.42,-4.20,-5.34,-3.83,-1.91,0.27,5.34,-3.26
8.03,-0.94,-2.40,-5.74,-1.98,-1.86,4.91,-4.95,-2.16,8.64,-2.25,-5.21,-2.25,7.18,-2.73,-3.49
-5.63,-4.21,-3.04,-2.41,-1.59,-4.42,-4.28,-3.19,-2.38,6.17,-2.59,-2.91,-2.15,7.18,-2.13,-4.86
NA
>chr7:16694886-16694936
NA,-1.38,-4.42,-4.28,-3.19,-2.38,6.17,-2.59,-2.91,-2.15,7.18,-2.13,-4.51,3.97,-0.56,-0.65
-3.58,-2.92,-2.75,4.09,-5.04,-2.46,7.31,-3.92,-1.91,7.79,-2.44,-4.39,-3.38,0.07,5.34,-3.45
4.60,-3.58,-4.87,-4.55,-4.36,-4.69,-3.14,-0.66,-2.50,-4.31,-1.25,8.17,-3.91,-2.49,6.25,0.18
NA
>chr7:19998268-19998318
NA,-5.09,-3.90,-1.71,7.72,-2.81,7.33,-4.69,-2.47,5.85,-1.35,-1.89,-2.04,3.94,-2.77,-5.27
5.27,-2.87,-3.02,6.23,-2.38,-2.95,7.18,-3.92,-2.16,8.09,-3.08,-3.63,-1.89,5.06,0.53,-2.65
-4.28,-5.63,-3.90,-2.34,-1.88,3.01,-2.97,-2.46,-3.87,-3.53,4.41,-0.76,-3.28,-2.87,5.61,-3.91
NA
>chr7:39629202-39629252
NA,-2.56,5.95,-1.78,6.06,-5.34,-4.16,-2.87,-1.16,-2.41,-1.41,5.32,-3.26,7.03,-3.40,-4.11
-3.58,3.63,-4.95,-2.35,5.18,-3.02,-1.09,7.79,-1.91,-4.95,4.91,-1.46,-0.59,-2.80,-4.86,-3.58
-2.16,-3.89,6.87,-2.54,-5.16,-0.93,-0.40,3.97,-4.51,-2.13,8.64,-2.22,-5.16,-0.93,-0.40,4.34
NA
>chr7:43909766-43909816
NA,-3.25,3.63,-4.95,-2.47,7.31,-3.91,-2.47,4.70,-0.81,-2.52,5.55,-3.90,-1.14,-0.65,2.93
-1.78,-3.03,5.18,-2.44,-5.21,-2.57,7.31,-3.92,-2.16,8.64,-2.13,-5.52,4.84,-2.66,-1.15,6.04
-2.54,-3.10,-3.17,3.15,-1.78,-1.60,-3.51,-4.69,-4.33,-4.52,-6.20,4.21,-2.34,-2.26,4.22,-2.98
NA
>chr7:43909916-43909966
NA,3.47,-4.95,-2.47,6.87,-3.89,-1.14,-1.86,6.00,-3.05,7.72,-1.71,-3.16,-4.67,-5.58,3.49
-2.29,-2.17,-2.37,-2.25,-3.38,-3.71,7.44,-2.16,-3.92,7.31,-2.47,-4.95,3.63,-2.23,-2.42,4.94
-2.42,-1.42,4.56,-3.56,-3.04,-4.41,-3.59,6.81,-3.05,6.00,-1.43,-0.92,-2.67,-2.96,-2.46,4.96
NA
>chr7:85815205-85815255
NA,6.33,-4.70,-2.47,7.17,-4.00,5.71,-2.44,3.60,-2.40,-1.70,-1.55,3.85,-2.63,-1.86,-1.84
-1.95,-1.31,-3.02,-4.21,-4.33,-1.25,8.17,-3.92,-1.91,7.79,-0.99,-3.17,-2.27,-0.32,3.97,-4.51
-2.13,7.44,-3.29,-2.80,-3.17,4.22,-2.98,-2.88,4.17,-2.67,-3.17,-5.77,-4.66,-5.07,-5.07,-5.05
NA
>chr7:86946991-86947041
NA,-0.63,-2.50,-4.80,-2.68,5.95,-1.78,6.06,-4.09,-1.91,7.79,-1.09,-2.42,6.23,-4.56,-2.78
0.12,5.34,-3.12,6.12,-2.42,-2.23,3.63,-4.95,-2.16,8.64,-2.22,-5.31,-2.08,-2.02,-1.27,-1.50
3.93,-2.12,-2.16,2.58,-1.76,-1.27,-0.93,-3.69,-6.04,4.84,-2.81,-1.86,-1.73,-0.99,5.64,-3.34
NA
>chr7:92328463-92328513
NA,-3.88,-3.88,-1.83,2.74,-2.02,-1.98,-2.62,-2.32,4.64,-0.74,-3.47,7.73,-0.94,-3.68,-8.57
-5.06,-3.16,-2.73,6.62,-3.08,-4.11,-2.44,7.79,-1.91,-3.92,7.18,-3.40,-4.58,-3.25,-3.42,6.95
-2.44,-4.39,-3.38,0.39,3.82,-3.16,-2.31,5.04,-3.79,-0.74,4.39,-1.79,-1.27,-1.90,-1.73,-1.87
NA
>chr7:92382391-92382441
NA,0.04,5.93,-3.10,-4.84,-6.95,-2.70,6.20,-2.37,4.00,-1.71,-3.71,-2.87,-4.41,-3.59,7.26
-3.92,-2.16,7.44,-3.65,-3.25,-4.58,-3.40,7.18,-3.92,-2.16,7.18,-1.97,-3.68,-6.89,-2.57,6.86
-2.81,7.08,-3.62,4.89,-2.75,-2.92,-3.18,0.45,3.95,-3.23,-1.64,-2.73,4.83,-2.24,4.02,0.69
NA
>chr7:92382436-92382486
NA,4.07,0.45,-2.78,-4.56,6.23,-2.43,-1.83,5.06,0.39,-3.18,-2.92,-2.75,4.89,-3.62,5.85
-3.75,4.37,-1.20,-5.05,-2.40,-1.97,7.18,-2.16,-3.92,7.18,-3.40,-4.58,-3.25,-3.65,7.44,-2.16
-3.92,8.17,-0.94,-3.29,-6.58,4.84,-2.66,-1.48,4.00,-2.37,6.13,-2.66,-3.98,-1.93,-3.04,3.63
NA
>chr7:99182560-99182610
NA,-2.38,-5.27,-2.70,6.30,-2.38,-1.86,-1.84,-1.95,-1.11,-2.21,-1.79,2.50,-2.90,-1.64,-3.06
3.20,-0.97,4.28,-3.61,-4.84,-6.89,-2.57,7.31,-3.92,-2.16,8.09,-2.62,-2.38,6.29,-2.65,-4.69
6.33,-3.69,-0.82,3.85,-2.37,5.86,-3.77,-2.57,-3.73,2.59,-1.79,-2.25,-1.44,-2.97,3.67,-2.01
NA
>chr7:123354790-123354840
NA,-2.86,8.09,-2.16,-3.92,8.17,-1.25,-4.33,-4.21,-3.04,-2.37,-1.11,-1.95,-2.20,-2.08,-5.20
-2.09,4.75,-1.28,-1.87,3.92,-5.04,-2.13,8.64,-2.16,-3.92,7.18,-3.40,-4.11,-3.58,3.63,-4.95
-2.16,7.18,-2.73,-3.16,-4.67,-6.11,4.09,-1.85,-2.18,4.54,-3.12,-2.04,4.23,-2.37,-1.21,-1.30
NA
>chr7:123354797-123354847
NA,-3.37,-3.04,-2.37,-1.11,-1.95,-2.20,-2.08,-5.20,-2.09,4.75,-1.28,-1.87,3.92,-5.04,-2.13
8.64,-2.16,-3.92,7.18,-3.40,-4.11,-3.58,3.63,-4.95,-2.16,7.18,-2.73,-3.16,-4.67,-6.11,4.09
-1.85,-2.18,4.54,-3.12,-2.04,4.23,-2.37,-1.21,-1.35,-3.51,-4.69,-4.33,-5.06,-6.89,-2.00,7.71
NA
>chr7:132738733-132738783
NA,-2.36,-0.94,7.73,-3.89,-1.14,-1.66,6.14,-3.48,-3.69,-2.91,-1.97,-1.87,4.47,-4.27,5.75
-3.06,-3.89,-3.19,-1.71,8.17,-3.92,-2.16,8.64,-2.16,-3.92,7.26,-3.53,-3.20,-3.71,6.23,-4.08
-2.90,3.84,-3.17,-2.92,-3.18,0.13,4.77,-5.47,-1.89,7.79,-1.18,-3.13,2.79,-0.76,3.08,-1.85
NA
>chr7:143210093-143210143
NA,-3.98,6.33,-4.70,-2.16,8.64,-2.13,-5.47,4.75,-1.21,-2.48,-3.25,-2.67,-1.65,-1.90,-1.73
-1.90,-1.46,-2.48,-5.62,-3.49,-1.71,8.17,-3.92,-2.16,8.64,-2.25,-6.89,-5.06,-4.33,-3.90,-2.73
7.18,-2.25,-6.89,-5.06,-3.16,-2.73,5.72,-1.97,-3.29,-6.58,5.18,-2.12,5.96,-3.06,-2.90,-4.35
NA
>chr7:145787173-145787223
NA,-2.45,0.45,4.02,-2.37,5.86,-3.81,-2.84,-2.36,-1.91,3.83,-1.10,-2.46,-4.18,-3.00,5.61
-3.79,-2.13,-1.37,-1.90,-0.99,-1.23,6.98,-1.91,-3.92,7.31,-2.57,-5.27,-2.52,3.88,-0.95,-1.05
-2.77,-3.83,-4.87,-3.58,3.63,-4.95,-2.47,6.87,-3.89,-0.68,-2.49,2.82,-1.98,-4.10,-3.25,-3.36
NA
>chr7:158200926-158200976
NA,3.95,-2.89,-0.66,2.99,-2.26,-1.06,-2.51,-2.12,-1.88,3.46,-1.98,-1.85,4.09,-5.04,-2.13
7.18,-2.15,-2.91,-3.06,5.27,-5.52,-2.13,8.64,-2.16,-3.92,8.17,-1.71,-3.16,-3.78,-5.05,-1.20
4.85,-4.44,5.82,0.12,-2.78,-4.38,8.17,-0.94,-3.68,-6.89,-2.25,8.64,-2.16,-3.92,7.26,-3.47
NA
>chr7:158200946-158200996
NA,-4.86,-2.13,8.64,-2.16,-3.92,8.17,-1.71,-3.16,-3.78,-5.05,-1.20,4.85,-4.44,5.82,0.12
-2.78,-4.38,8.17,-0.94,-3.68,-6.89,-2.25,8.64,-2.16,-3.92,7.26,-3.42,-2.15,-0.59,-3.08,-2.58
4.07,-2.89,-0.58,3.00,-2.84,-2.31,4.60,-3.31,4.93,-1.20,4.93,-3.62,6.09,-5.95,-4.52,-3.56
NA
>chr8:23038968-23039018
NA,-3.18,-5.15,-1.20,4.37,-3.45,5.19,-2.34,-2.26,4.22,-2.88,-2.87,5.46,-4.45,-0.89,3.90
-4.94,-1.36,-2.02,-1.46,-2.13,-3.42,7.26,-3.92,-2.16,8.64,-2.16,-4.70,6.33,-4.70,-2.35,5.53
-2.05,3.18,-2.52,6.08,-2.49,-3.10,-3.35,5.64,-3.35,-3.87,-3.97,-3.14,-0.66,-2.04,-3.26,0.22
NA
>chr8:29624622-29624672
NA,-3.28,7.17,-2.57,-6.89,-5.06,-4.33,-3.90,-1.71,8.17,-5.17,-4.16,-2.87,-1.16,-2.33,-0.99
-1.43,6.31,-3.79,-1.23,3.79,-5.47,-2.13,8.64,-2.16,-3.92,8.17,-1.12,-3.57,-4.94,-2.92,-1.93
-0.56,3.79,-3.55,6.09,-4.70,-2.16,8.64,-2.25,-5.21,-2.25,8.64,-2.13,-4.51,3.64,-1.76,-1.81
NA
>chr8:30028014-30028064
NA,-2.06,-2.17,3.92,-6.11,-4.67,-3.94,-3.51,-1.05,-0.81,2.93,-1.83,-3.63,-3.00,5.61,-4.31
-2.94,-3.77,5.96,-2.59,-2.91,-2.15,7.18,-2.16,-3.92,7.31,-2.57,-5.21,-2.57,7.31,-3.92,-2.16
8.64,-2.16,-3.92,7.31,-2.46,-5.47,3.79,-1.23,-3.47,7.73,-1.25,-4.31,-2.68,-2.12,-2.63,3.98
NA
>chr8:30028023-30028073
NA,3.06,-1.83,-3.63,-3.00,5.61,-4.31,-2.94,-3.77,5.96,-2.59,-2.91,-2.15,7.18,-2.16,-3.92
7.31,-2.57,-5.21,-2.57,7.31,-3.92,-2.16,8.64,-2.16,-3.92,7.31,-2.46,-5.47,3.79,-1.23,-3.47
7.73,-1.25,-4.31,-2.68,-2.12,-2.63,4.28,-1.79,-3.03,5.18,-2.35,-3.92,7.18,-2.95,-2.38,6.26
NA
>chr8:43359681-43359731
NA,-3.52,-3.71,6.23,-5.34,-4.52,-4.33,-3.90,-2.43,5.35,0.20,-2.82,-5.22,-1.24,5.03,-2.66
-3.06,6.72,-3.01,6.86,-2.57,-5.21,-2.25,8.64,-2.16,-3.92,8.17,-1.25,-5.12,-3.79,-4.04,3.64
-0.94,-5.10,-2.49,-2.77,-3.66,5.96,-2.38,-2.95,6.72,-3.01,7.72,-1.71,-3.16,-5.06,-6.89,-2.38
NA
>chr8:49542342-49542392
NA,-2.08,-0.32,3.79,-3.55,5.85,-3.62,4.93,-0.95,3.55,-1.64,-4.38,-4.55,-3.97,-3.51,-1.19
-1.61,-2.69,-2.94,4.96,-2.44,-2.95,7.18,-3.92,-2.16,8.09,-2.62,-2.85,5.46,-5.05,-2.28,-3.23
-3.42,6.81,-2.81,7.33,-4.70,-1.91,7.79,-1.09,-2.42,6.12,-2.92,3.64,-0.95,-2.76,2.91,-0.76
NA
>chr8:68494873-68494923
NA,-1.61,-0.79,-3.67,-3.12,-2.49,-4.84,-0.55,5.51,-0.74,-4.57,4.88,0.12,-3.04,-6.00,4.77
0.12,-3.04,-6.00,4.48,-1.92,-2.88,-0.99,7.79,-1.91,-3.92,7.31,-2.57,-6.89,-5.06,-4.33,-3.90
-2.38,6.17,-2.38,-2.64,5.68,-2.39,-2.11,3.36,-3.06,-1.64,-3.10,4.48,-2.01,3.58,-2.66,-2.98
NA
>chr8:75514052-75514102
NA,-2.37,-2.33,-3.31,5.96,-2.12,5.18,-5.52,-2.33,5.18,-3.79,-2.77,-1.32,3.95,-2.96,-1.19
-2.10,-2.59,-2.25,4.09,-5.04,-2.46,7.31,-3.92,-2.16,8.64,-2.22,-4.63,-1.20,4.37,-3.75,6.09
-5.95,-3.13,-1.97,5.97,-3.65,-2.83,-4.04,3.82,0.45,-2.78,-4.38,8.17,-0.94,-2.40,-5.74,-2.71
NA
>chr8:77704733-77704783
NA,-4.68,-3.05,6.08,-2.52,3.58,-2.45,-2.95,7.18,-3.92,-2.47,7.31,-3.92,-2.35,5.53,-1.79
6.00,-2.66,-3.24,-0.54,3.00,-2.84,-1.18,7.79,-1.91,-3.92,8.17,-1.25,-4.31,-3.58,-3.00,-5.31
-2.54,7.17,-3.06,3.64,-0.91,-3.98,-3.29,-2.15,7.18,-2.22,-4.63,-1.20,3.79,-6.00,-3.75,-1.42
NA
>chr8:80700908-80700958
NA,6.57,-2.28,3.85,-0.80,-4.52,-2.09,5.85,-1.32,-1.40,-4.42,-3.29,-1.35,6.17,-1.25,-0.59
-2.80,-5.66,-3.79,-4.01,3.94,-2.45,-2.62,8.09,-2.16,-3.92,8.17,-1.71,-3.49,-5.63,-4.22,-1.67
-0.96,-3.67,-2.04,-0.59,-3.08,-2.57,4.90,-1.79,-2.43,5.91,-2.95,6.00,-1.46,-0.95,-3.72,-6.49
NA
>chr8:80701013-80701063
NA,-2.41,-2.12,-2.84,-2.27,-1.19,-2.63,4.83,-2.40,3.98,-1.61,3.18,-1.58,-1.43,2.59,-2.92
-2.22,-3.43,4.50,-2.40,5.37,-3.13,-3.06,7.18,-3.92,-2.16,7.44,-3.29,-2.80,-2.75,4.09,-6.11
-4.30,-2.38,0.27,5.82,-4.55,5.65,-2.10,5.74,-2.90,6.86,-2.57,-5.21,-2.25,8.09,-3.08,-3.98
NA
>chr8:80701043-80701093
NA,-7.00,-4.30,-2.38,0.27,5.82,-4.55,5.65,-2.10,5.74,-2.90,6.86,-2.57,-5.21,-2.25,8.09
-3.08,-4.58,-2.99,-3.49,4.12,-2.26,-2.39,6.67,-1.91,-3.92,7.26,-3.17,-3.13,-3.65,-1.84,-1.88
3.41,-2.46,4.17,0.59,-2.38,-4.16,-6.20,4.91,-1.86,-1.98,-5.83,-3.52,-0.95,-1.92,4.38,-4.12
NA
>chr8:92331487-92331537
NA,-1.41,-1.28,-3.85,6.81,-3.53,-3.25,-4.87,-3.79,-1.54,-1.21,-2.48,5.47,-3.45,4.37,-1.23
-3.79,6.31,-1.46,-0.95,-3.72,-5.85,-2.57,7.31,-3.92,-1.91,6.98,-1.66,-1.46,-5.10,-0.67,5.93
-2.73,-4.82,-4.21,-3.04,-2.41,-1.79,-3.01,5.49,-2.90,7.72,-0.94,-3.68,-8.57,-4.70,-2.38,0.49
NA
>chr8:104108217-104108267
NA,-3.91,-5.95,6.33,-4.08,-1.28,-1.66,-4.22,-4.82,-2.68,5.95,-1.78,6.06,-4.09,-2.16,8.64
-2.22,-5.16,-1.07,-1.66,-3.70,-3.59,7.26,-3.92,-2.16,8.64,-2.25,-6.89,-3.68,-0.94,7.72,-3.01
6.86,-2.57,-5.21,-2.44,5.02,-3.08,-0.95,3.82,-5.58,-3.29,-1.97,7.18,-2.22,-5.16,-0.93,-0.54
NA
>chr8:107308571-107308621
NA,-2.10,6.83,-0.54,-3.47,6.87,-2.46,-5.47,3.79,-0.89,-4.33,3.90,-0.89,-4.33,3.90,-1.23
-3.79,5.04,-2.23,-2.42,4.94,-2.42,-1.09,7.79,-1.91,-3.92,7.31,-2.46,-5.47,3.79,-1.23,-3.69
6.33,-4.70,-1.91,7.79,-1.09,-3.02,5.18,-2.35,-4.70,6.09,-4.50,5.21,-2.10,6.06,-4.08,-2.87
NA
>chr8:108596072-108596122
NA,8.21,-3.91,-2.65,6.30,-2.38,-2.12,-2.68,-4.86,-2.80,-1.16,-2.51,-2.33,-1.19,-2.63,4.32
-2.01,5.95,-3.86,5.30,-2.85,-2.95,7.18,-3.92,-2.16,8.09,-2.62,-2.38,6.23,-3.02,-2.87,5.46
-4.45,-0.21,5.93,-2.43,-3.50,-5.63,-4.21,-3.35,-1.56,-2.77,2.91,-0.58,-2.89,3.67,-2.04,5.89
NA
>chr8:109080650-109080700
NA,-1.51,6.00,-3.05,6.72,-3.26,-3.28,-0.54,3.00,-2.84,-1.50,4.76,-4.42,-2.94,-3.77,5.96
-2.38,-2.95,6.72,-2.90,5.91,-2.42,-1.09,7.79,-1.91,-3.92,7.31,-2.47,-4.70,6.33,-4.70,-2.47
7.17,-3.06,3.64,-0.95,-2.52,5.49,-2.90,6.86,-2.57,-5.21,-2.25,8.09,-2.62,-2.38,6.29,-2.43
NA
>chr8:109080861-109080911
NA,5.57,-2.12,5.53,-2.42,-4.63,-0.52,6.06,-3.51,-2.99,-4.58,-3.08,7.53,-2.62,-2.85,5.27
-5.52,-1.89,6.79,-2.90,-2.00,-4.02,-3.26,7.18,-3.92,-2.16,7.44,-3.71,-4.41,-2.46,-3.23,4.08
-0.83,-2.43,-3.01,-2.07,-2.27,-2.75,6.79,-1.97,-5.31,-1.98,-1.66,6.98,-1.91,-4.95,4.91,-1.51
NA
>chr8:111842775-111842825
NA,5.85,-3.75,5.32,-1.64,-2.77,-3.19,6.23,-4.09,-2.16,7.44,-3.54,-3.23,-3.00,-5.31,-2.42
5.02,-3.08,-0.58,3.00,-2.84,-2.31,3.63,-4.95,-1.91,7.79,-1.18,-2.84,2.59,-1.79,-2.25,-1.59
-3.72,-3.26,7.18,-3.92,-2.47,7.17,-3.06,3.79,-0.32,-2.10,-3.02,-0.95,3.64,-3.06,7.03,-3.50
NA
>chr8:111842829-111842879
NA,7.31,-2.81,8.32,-2.71,5.91,-2.42,-2.04,4.41,-1.29,-0.64,-2.26,-4.94,-3.79,-2.54,5.93
-0.54,-3.79,5.62,-2.46,-2.66,-2.46,4.21,-4.95,-1.91,7.79,-2.44,-4.11,-3.00,5.96,-2.12,5.36
-4.45,-0.21,6.83,-2.54,-5.32,-2.54,6.83,-0.52,-4.52,-2.28,6.06,-1.79,5.53,-2.35,-4.70,6.33
NA
>chr8:117124797-117124847
NA,-1.61,-1.19,-2.77,-3.55,-3.98,-0.76,4.70,-2.35,-5.27,4.84,-2.81,-1.70,-1.55,4.48,-2.44
-2.64,6.80,-2.44,-4.87,-3.57,-1.12,8.17,-3.92,-2.16,8.64,-2.22,-4.63,-0.72,4.39,-1.47,-1.76
-4.31,-4.39,-5.12,-1.25,8.17,-3.92,-2.47,6.86,-2.90,5.91,-3.71,-3.43,-4.00,-0.96,-1.67,-3.38
NA
>chr8:121391219-121391269
NA,6.24,-4.09,-1.91,7.79,-0.99,-2.83,-1.76,-1.55,4.48,-2.57,-3.08,-1.09,-2.41,-1.03,4.15
-2.28,5.68,-5.27,-2.77,3.84,-2.26,-2.39,6.67,-1.91,-3.92,8.17,-1.25,-4.31,-2.68,-2.12,-2.81
4.88,-3.86,6.12,-3.19,-2.33,-1.12,5.47,-1.21,-1.67,-1.93,-2.83,-1.61,2.74,-1.98,-1.60,-3.44
NA
>chr8:121637953-121638003
NA,-6.47,-3.49,-2.73,5.72,-2.28,-4.47,-3.50,-3.17,4.22,-2.88,-2.46,3.58,-2.52,6.20,-2.65
-4.94,4.50,-2.48,-0.96,-2.33,-3.17,-2.12,3.63,-4.95,-1.91,6.67,-2.39,-1.61,2.78,-4.03,-2.83
-3.65,7.44,-2.25,-5.27,-2.95,4.25,-1.23,4.12,-5.04,-2.13,8.09,-2.62,-2.44,5.15,-2.37,-2.29
NA
>chr8:121745196-121745246
NA,5.15,-5.05,-0.80,-2.10,4.48,-2.45,-2.88,4.63,-1.25,4.54,-3.53,-3.16,-1.61,-2.10,-2.59
-2.66,3.84,-2.90,-4.69,6.33,-4.70,-2.47,7.31,-3.92,-1.91,6.98,-1.28,-1.67,-2.94,-0.95,3.82
-5.58,-4.67,-3.94,-2.65,0.27,4.77,-5.47,-1.89,6.98,-1.25,-0.53,-3.41,-3.91,-1.84,4.90,-2.40
NA
>chr8:125486699-125486749
NA,-2.15,-4.51,3.49,-2.29,-1.98,-3.01,-2.62,-0.92,-1.23,6.98,-1.91,-3.92,8.17,-1.71,-3.19
-3.87,-3.17,3.83,-1.51,-2.27,-2.73,6.67,-1.91,-3.92,7.31,-2.57,-6.89,-5.06,-3.16,-2.43,5.93
-0.67,-4.65,-1.87,-1.61,2.54,-1.05,2.54,-1.18,-1.21,-3.58,-2.92,-2.52,2.89,-2.58,-0.61,3.35
NA
>chr8:126526361-126526411
NA,-1.38,-3.13,2.90,-1.88,-2.34,-3.16,-3.96,-1.64,-2.41,-1.41,5.32,-3.45,5.88,-1.43,-0.64
-2.26,-4.42,-3.61,6.00,-0.52,-4.63,-2.22,8.64,-2.16,-3.92,7.26,-3.17,-2.90,-3.50,-2.50,6.67
-1.91,-4.95,4.91,-1.86,-1.25,-4.71,4.17,-1.23,4.28,-2.94,-3.16,-5.06,-6.89,-2.25,7.18,-3.00
NA
>chr8:128181977-128182027
NA,-3.62,-4.58,-3.09,6.80,-1.09,-3.12,4.55,-2.83,-2.29,-4.10,5.02,-2.35,-4.95,4.91,-1.46
-0.53,-3.41,-4.39,-2.76,4.76,-3.12,-2.23,3.63,-4.95,-1.91,6.79,-2.90,-2.29,-3.56,4.56,-2.76
-4.39,-3.41,-0.53,-1.46,4.91,-4.95,-2.35,5.02,-4.10,-2.29,-2.83,4.55,-3.12,-2.23,3.63,-5.98
NA
>chr8:128182000-128182050
NA,-3.92,-1.91,6.79,-2.90,-2.29,-3.56,4.56,-2.76,-4.39,-3.41,-0.53,-1.46,4.91,-4.95,-2.35
5.02,-4.10,-2.29,-2.83,4.55,-3.12,-2.23,3.63,-4.95,-1.91,6.79,-2.90,-2.29,-3.56,4.56,-2.76
-4.11,-3.09,6.80,-1.09,-3.12,4.55,-2.83,-2.29,-4.10,5.02,-2.35,-4.95,4.91,-1.46,-0.53,-3.03
NA
>chr8:131390391-131390441
NA,4.60,-1.00,2.79,-4.03,-3.79,-6.42,-3.50,-2.43,5.35,0.33,-2.38,-4.16,-5.95,6.09,-3.62
5.14,-0.82,2.77,-0.64,-3.19,-2.94,8.09,-2.16,-4.95,3.63,-2.23,-3.12,4.76,-1.50,-3.13,2.90
-1.88,-2.01,-2.59,4.55,-4.42,-3.20,-3.65,7.44,-2.16,-4.95,4.50,-2.56,-2.72,-1.56,-2.77,2.46
NA
>chr8:131390497-131390547
NA,-3.10,4.72,-3.58,-4.11,-3.08,8.09,-2.13,-4.51,3.82,-0.95,-2.76,2.91,-1.00,4.25,-2.95
-5.91,-3.66,-1.09,-1.67,-4.22,-4.33,-2.28,7.18,-2.16,-3.92,8.17,-1.25,-4.47,-3.50,-3.17,4.12
-3.49,-2.57,-4.04,3.79,-1.59,-2.88,-1.66,4.55,-0.41,-4.33,4.88,0.12,-3.04,-6.00,3.79,-1.32
NA
>chr8:131577302-131577352
NA,-2.89,-3.89,-3.97,-2.65,0.27,4.88,-4.94,-1.36,-2.02,-0.99,-1.23,6.17,-1.17,-3.68,-6.95
-2.54,6.25,0.33,-1.91,-3.83,-4.87,-2.44,7.79,-1.91,-3.92,7.31,-2.57,-6.89,-4.84,-3.61,3.87
-2.66,-2.59,-1.73,-1.31,-2.69,-3.27,3.17,-1.58,-1.89,-2.29,3.67,-4.35,5.32,-2.66,-1.48,4.03
NA
>chr8:134630660-134630710
NA,-2.66,-2.50,6.67,-1.91,-4.09,6.06,-2.01,3.84,-1.92,-1.09,-3.73,-3.25,-4.09,-2.33,-2.46
5.47,-3.45,5.32,-1.21,-2.48,-2.96,-2.50,6.67,-1.91,-3.92,7.26,-3.17,-2.90,-4.35,-2.90,-3.06
5.82,-2.50,-2.66,-2.50,6.67,-1.91,-3.92,7.26,-3.42,-2.15,-1.14,-3.73,-3.02,-3.42,-2.50,2.75
NA
>chr8:134630673-134630723
NA,-1.96,-2.46,5.47,-3.45,5.32,-1.21,-2.48,-2.96,-2.50,6.67,-1.91,-3.92,7.26,-3.17,-2.90
-4.35,-2.90,-3.06,5.82,-2.50,-2.66,-2.50,6.67,-1.91,-3.92,7.26,-3.42,-2.15,-1.14,-3.73,-3.02
-3.42,-2.50,2.58,-1.98,-1.60,-2.91,4.32,-2.91,-1.60,-2.25,3.49,-5.04,-3.04,0.12,4.77,-6.08
NA
>chr8:134697921-134697971
NA,5.89,-2.55,-2.44,4.48,-1.92,-0.55,-3.41,-4.87,-3.25,-3.42,6.95,-1.09,-2.42,6.23,-4.09
-1.91,6.79,-2.67,-1.19,-1.07,-5.16,-2.54,7.31,-3.92,-2.16,8.09,-3.08,-4.58,-4.20,-6.42,-4.28
-2.65,0.33,6.25,-2.37,-4.79,3.92,-2.17,-2.12,-2.46,-0.94,4.51,-1.89,-4.38,-3.79,-3.05,3.96
NA
>chr8:136789418-136789468
NA,5.39,-2.70,-3.98,-2.75,-3.87,-3.81,5.96,-2.38,-2.55,5.61,-4.31,-3.43,-3.60,0.13,5.34
-3.12,6.12,-2.42,-1.42,4.76,-3.12,-1.09,7.79,-1.91,-3.92,7.31,-2.47,-4.09,6.06,-1.78,6.00
-3.02,-2.87,5.27,-6.04,-3.04,0.12,4.77,-5.47,-2.46,7.31,-3.91,-2.65,6.29,-2.59,-3.17,-2.18
NA
>chr8:138228474-138228524
NA,7.32,-3.85,-1.28,-1.23,-2.63,4.96,-2.44,-2.95,6.73,-3.89,-1.14,-1.66,6.14,-3.42,-2.83
-4.01,3.94,-2.45,-2.95,7.18,-3.92,-2.47,7.31,-3.92,-2.16,8.09,-2.62,-2.44,5.15,-1.98,-1.61
2.78,-3.38,-2.41,-2.33,-1.61,-3.47,-3.42,0.45,3.95,-3.02,-0.95,4.00,-4.03,3.67,-2.12,-2.10
NA
>chr9:505716-505766
NA,-1.20,3.87,-0.89,2.58,-0.75,-1.87,-3.00,-2.90,-1.92,-3.45,-1.65,4.75,-2.32,-2.62,-1.98
-2.29,3.75,-4.30,-2.28,-3.23,-3.42,7.26,-3.92,-2.16,7.18,-1.97,-3.13,-6.20,3.63,-2.31,-2.84
2.70,-0.52,-0.93,-5.68,-3.52,-0.95,-1.46,4.91,-4.95,-1.91,6.98,-1.28,-1.67,-3.29,-1.92,-3.17
NA
>chr9:505755-505805
NA,-3.92,-1.91,6.98,-1.28,-1.67,-3.29,-1.92,-3.02,-3.25,4.00,-0.74,-3.51,5.55,-3.01,-1.36
-1.75,3.97,-0.88,-2.61,-2.45,-3.12,-2.73,6.67,-1.91,-3.92,7.26,-3.59,-3.70,-1.67,-0.96,-3.58
-3.02,-4.35,-2.90,-3.29,7.44,-2.22,-4.63,-1.20,3.90,-4.70,-1.05,-0.65,2.83,-2.49,-0.80,-5.19
NA
>chr9:683721-683771
NA,-2.51,-3.31,6.95,-1.09,-2.42,6.12,-2.92,3.79,-0.40,-0.93,-5.16,-2.54,7.31,-5.17,-4.16
-2.38,0.33,5.35,-3.10,-4.84,-6.89,-2.25,8.64,-2.16,-3.92,8.17,-1.12,-2.91,-3.06,5.30,-4.50
6.09,-4.69,-2.65,6.29,-2.38,-2.95,7.18,-4.38,-3.42,-1.09,-1.67,-4.22,-4.33,-1.25,8.17,-3.91
NA
>chr9:683787-683837
NA,0.04,4.88,-4.70,-1.19,-1.19,-2.37,4.23,-2.04,-2.42,6.23,-4.09,-1.91,7.79,-1.18,-3.12
4.35,-2.01,3.58,-2.66,-2.91,-2.15,7.18,-2.16,-3.92,7.31,-2.57,-5.27,-2.95,4.25,-1.23,4.12
-6.11,-3.29,-1.97,7.18,-2.25,-5.21,-2.00,6.98,-1.66,-1.98,-5.31,-2.54,7.17,-3.12,4.93,-1.20
NA
>chr9:6428398-6428448
NA,-4.84,-2.68,6.17,-2.52,-3.08,-0.59,-2.50,-4.31,-1.27,5.90,-3.02,-1.09,6.80,-3.09,-4.58
-4.20,-5.66,-2.80,-0.66,-2.15,-3.42,7.26,-3.92,-2.16,8.64,-2.16,-4.70,6.33,-4.70,-2.16,8.09
-2.94,-4.02,-2.75,-4.93,-4.33,-2.28,6.62,-2.62,-2.38,6.23,-2.66,-3.98,-2.00,-2.71,4.50,-5.98
NA
>chr9:6428424-6428474
NA,-5.48,6.33,-4.70,-2.16,8.09,-2.94,-4.02,-2.75,-4.93,-4.33,-2.28,6.62,-2.62,-2.38,6.23
-2.66,-3.98,-2.00,-2.71,4.50,-4.95,-2.16,8.64,-2.16,-3.92,7.31,-2.54,-5.31,-3.00,-3.58,-4.31
-2.28,6.62,-3.08,-4.58,-3.25,-3.53,7.26,-5.17,-3.13,-0.94,8.03,-3.12,4.93,-1.23,4.63,-2.98
NA
>chr9:7042436-7042486
NA,5.76,-2.85,-2.95,6.72,-2.90,5.49,-2.52,-0.81,4.70,-2.35,-5.22,4.75,-1.41,-2.09,-1.36
-5.05,5.46,-3.06,-3.89,-3.19,-1.71,8.17,-3.92,-1.91,6.67,-2.50,-2.66,-2.28,4.65,-1.71,-1.98
-5.31,-2.22,8.64,-2.13,-5.47,4.77,0.27,-1.91,-3.17,-2.59,6.17,-3.05,-4.29,-6.20,4.50,-2.45
NA
>chr9:68727049-68727099
NA,-4.37,-2.53,6.30,-2.38,-1.86,-1.66,-1.46,-2.02,-3.67,-0.96,-1.25,-2.83,2.59,-0.81,-1.05
-3.51,-4.69,-4.33,-5.06,-6.89,-2.57,7.31,-3.92,-2.16,8.64,-2.25,-6.89,-5.06,-4.33,-5.07,-5.07
-4.69,-3.14,-0.59,-1.25,6.14,-3.06,-2.90,-3.50,-2.50,6.67,-1.91,-4.70,6.09,-4.50,5.21,-2.14
NA
>chr9:68727371-68727421
NA,-1.91,-3.06,-1.35,-2.27,-3.37,-2.29,-3.98,-2.66,6.00,-2.36,4.06,-1.50,-2.84,3.00,-0.58
-3.08,5.02,-2.44,-6.89,-3.68,-0.94,8.17,-3.92,-1.91,6.67,-2.50,-2.96,-2.67,-1.39,-2.48,-4.31
-1.48,5.97,-2.67,-1.15,-2.33,-2.51,-1.16,-3.14,-4.69,-4.33,-4.52,-5.34,5.81,-3.54,-2.22,-2.97
NA
>chr9:69066074-69066124
NA,-4.37,-2.53,6.30,-2.38,-1.86,-1.66,-1.46,-2.02,-3.67,-0.96,-1.25,-2.83,2.59,-0.81,-1.05
-3.51,-4.69,-4.33,-5.06,-6.89,-2.57,7.31,-3.92,-2.16,8.64,-2.25,-6.89,-5.06,-4.33,-5.07,-5.07
-4.69,-3.14,-0.59,-1.25,6.14,-3.06,-2.90,-3.50,-2.50,6.67,-1.91,-4.70,6.09,-4.50,5.21,-2.14
NA
>chr9:69066396-69066446
NA,-1.91,-3.06,-1.35,-2.27,-3.37,-2.29,-3.98,-2.66,6.00,-2.36,4.06,-1.50,-2.84,3.00,-0.58
-3.08,5.02,-2.44,-6.89,-3.68,-0.94,8.17,-3.92,-1.91,6.67,-2.50,-2.96,-2.67,-1.39,-2.48,-4.31
-1.48,5.97,-2.67,-1.15,-2.33,-2.51,-1.16,-3.14,-4.69,-4.33,-4.52,-5.34,5.81,-3.54,-2.22,-2.97
NA
>chr9:70387193-70387243
NA,-1.21,-1.67,-1.93,-2.83,-1.61,4.28,-2.63,-1.70,-1.94,2.99,-0.66,-2.89,4.09,-2.20,-1.61
3.38,-0.61,-2.51,2.77,-1.98,-3.12,-2.73,6.67,-1.91,-3.92,7.18,-3.40,-3.63,-1.89,5.06,0.39
-3.18,-3.02,-3.50,-2.46,4.21,-4.95,-2.16,8.64,-2.16,-4.95,4.91,-1.43,-0.78,-3.03,-2.58,-4.49
NA
>chr9:70387209-70387259
NA,-0.28,-2.51,2.77,-1.98,-3.12,-2.73,6.67,-1.91,-3.92,7.18,-3.40,-3.63,-1.89,5.06,0.39
-3.18,-3.02,-3.50,-2.46,4.21,-4.95,-2.16,8.64,-2.16,-4.95,4.91,-1.43,-0.78,-3.03,-2.58,-3.56
4.35,-2.61,-1.21,-1.35,-3.25,-4.30,-6.11,4.12,-0.95,3.76,-1.19,-1.71,-2.94,-0.81,3.42,-3.10
NA
>chr9:72695057-72695107
NA,-5.48,6.09,-3.55,3.31,-2.12,-2.17,-2.37,-1.15,-1.40,-3.85,7.73,-0.94,-3.29,-6.54,4.48
-1.92,-2.88,-0.99,7.79,-2.00,-5.21,-2.25,8.64,-2.16,-4.95,4.91,-1.86,-1.98,-5.31,-2.22,8.64
-2.16,-4.95,3.63,-2.12,-2.83,-2.19,-2.21,-3.67,-0.96,-1.41,-2.73,-1.24,-2.02,-3.67,-0.79,-1.61
NA
>chr9:72695065-72695115
NA,-1.31,-3.85,7.73,-0.94,-3.29,-6.54,4.48,-1.92,-2.88,-0.99,7.79,-2.00,-5.21,-2.25,8.64
-2.16,-4.95,4.91,-1.86,-1.98,-5.31,-2.22,8.64,-2.16,-4.95,3.63,-2.12,-2.83,-2.19,-2.21,-3.67
-0.96,-1.41,-2.73,-1.24,-2.02,-3.67,-0.79,-1.27,-2.03,3.75,-4.30,-1.36,-2.20,-2.33,-1.35,-2.86
NA
>chr9:73099818-73099868
NA,-1.75,-2.61,-3.63,-1.53,4.10,-2.69,-1.75,-2.37,-2.17,-2.29,3.49,-4.51,-2.46,6.86,-2.81
8.32,-2.71,5.74,-2.10,5.18,-5.52,-2.46,7.31,-3.92,-2.16,8.09,-2.62,-2.45,3.58,-2.52,6.20
-2.70,-5.27,-2.00,7.79,-2.44,-4.87,-4.55,-3.19,-2.73,7.18,-2.16,-4.09,6.23,-2.42,-1.09,7.88
NA
>chr9:87732706-87732756
NA,-4.21,-6.11,4.09,-2.25,-2.27,-1.21,4.75,-6.00,-3.04,0.45,4.02,-2.28,5.71,-4.50,6.09
-5.17,-2.78,0.12,4.77,-6.54,-3.29,-1.97,7.18,-2.16,-3.92,7.26,-3.53,-3.25,-4.58,-3.00,5.61
-3.02,-1.42,4.06,-2.36,5.95,-2.38,-3.50,-5.62,-2.68,-2.19,-2.83,-0.99,7.79,-2.00,-5.27,-2.97
NA
>chr9:98636450-98636500
NA,-1.22,3.82,-5.58,-4.67,-4.33,-3.90,-1.94,5.97,-2.90,-2.29,-3.56,4.56,-2.76,-4.87,-3.57
-1.14,5.90,-3.02,-2.23,3.63,-4.95,-2.47,7.31,-3.92,-1.91,6.67,-2.50,-3.50,-3.02,-3.18,0.45
3.82,-2.99,-1.50,4.27,-2.02,5.53,-2.33,-4.51,3.82,-0.95,-3.02,3.77,-0.82,-3.79,5.91,-2.45
NA
>chr9:102669992-102670042
NA,3.72,-1.87,-0.92,-2.26,-4.46,-3.79,-1.37,-1.61,-2.39,-2.56,4.50,-4.94,-2.90,3.94,-2.33
-2.12,-2.84,-1.86,-0.56,3.97,-4.51,-2.13,8.64,-2.16,-3.92,7.31,-2.57,-6.89,-5.06,-4.33,-5.07
-3.90,-1.73,6.25,-2.12,5.21,-3.86,5.70,-2.52,-0.95,3.64,-3.25,5.19,-2.40,-1.81,3.21,-0.67
NA
>chr9:102670055-102670105
NA,-1.65,-4.15,-3.48,-4.58,-3.08,8.09,-2.16,-4.70,6.33,-4.70,-1.91,7.79,-1.09,-2.42,5.91
-2.90,6.86,-2.47,-4.09,6.23,-2.42,-2.23,3.63,-4.95,-2.16,8.09,-3.08,-3.63,-1.89,5.06,0.39
-3.02,-5.85,-2.44,5.18,-3.02,-1.09,6.80,-3.09,-4.58,-2.99,-3.77,5.86,-2.37,3.85,-0.80,-4.75
NA
>chr9:103059537-103059587
NA,-3.18,-2.00,5.46,-0.81,-2.76,2.91,-1.00,4.28,-2.94,-3.16,-5.06,-6.89,-2.25,8.64,-2.25
-5.27,-2.70,6.06,-1.78,6.06,-4.09,-2.47,7.31,-3.92,-2.16,7.18,-2.73,-3.90,-4.33,-4.67,-5.58
3.82,-0.95,-3.09,-1.39,6.04,-2.43,-3.19,-4.55,-4.38,-1.64,3.55,-0.97,4.25,-2.95,-5.27,-2.38
NA
>chr9:124799187-124799237
NA,-1.62,6.98,-1.25,-0.53,-3.41,-4.39,-2.44,7.79,-2.00,-5.21,-2.25,8.64,-2.25,-6.89,-4.70
-2.87,-0.61,-1.92,4.48,-2.44,-2.62,8.09,-2.16,-3.92,7.31,-2.46,-5.52,5.68,-2.02,2.67,-0.68
-1.05,-3.51,-4.28,-6.42,-4.39,-4.31,-1.73,-1.48,5.88,-4.19,5.30,-2.99,-3.46,-1.23,-0.95,2.70
NA
>chr9:131888048-131888098
NA,-0.98,6.98,-1.17,-3.13,-5.17,8.17,-0.94,-3.13,-5.34,6.23,-3.71,-3.43,-3.95,0.01,5.45
-0.67,-4.59,-2.28,6.29,-2.38,-2.95,7.18,-3.92,-1.91,6.67,-2.50,-2.66,-2.46,4.21,-4.94,-2.65
6.29,-2.38,-2.55,5.45,-3.08,-0.95,3.82,-4.51,-1.89,6.79,-2.65,-2.01,-2.17,3.92,-5.04,-2.15
NA
>chrX:65951515-65951565
NA,8.13,-0.94,-3.29,-5.58,3.82,-0.95,-2.54,4.56,-1.50,-3.16,3.64,-0.80,-5.05,-3.78,-3.16
-2.38,6.17,-2.59,-3.89,-3.19,-1.71,8.17,-3.92,-1.91,6.67,-2.50,-3.50,-3.60,-4.47,-2.28,6.62
-2.75,-2.88,4.17,-2.30,-2.00,-0.83,3.95,-3.40,-2.41,-2.33,-1.15,-2.48,4.50,-4.95,-1.91,7.71
NA
>chrX:98051079-98051129
NA,-3.56,-5.06,-6.89,-2.25,7.44,-3.54,-2.15,-1.02,-3.72,-7.53,-5.06,-4.33,-3.90,-2.73,7.18
-2.16,-4.09,6.23,-3.71,-3.20,-3.53,7.26,-3.92,-1.91,7.79,-1.09,-3.12,4.54,-2.18,-1.85,4.09
-4.79,-2.53,6.20,-2.12,3.08,-1.00,4.28,-3.61,-4.29,-5.95,6.33,-4.11,-2.16,-3.58,-5.62,-4.23
NA
>chrX:122221467-122221517
NA,-3.02,4.22,-3.43,-4.42,-2.89,-1.26,4.08,-3.10,-1.25,-1.32,6.61,-2.00,-3.24,-0.54,2.97
-2.11,6.08,-2.68,-5.60,-4.20,-4.58,-3.08,8.09,-2.16,-3.92,7.26,-3.53,-2.83,-4.04,3.79,-1.48
-2.48,3.85,-1.87,-1.21,-2.67,-2.96,-2.28,4.47,-2.37,-1.15,-2.27,-2.84,-2.12,-2.33,3.96,-3.68
NA
>chrX:122221743-122221793
NA,-0.44,-1.23,6.98,-1.91,-4.95,4.50,-2.71,-2.29,-3.56,4.18,-1.94,-1.67,-2.38,6.24,-3.57
-3.88,-1.64,3.55,-0.95,4.12,-5.04,-2.13,8.64,-2.16,-4.95,4.91,-1.48,-1.67,-2.81,4.88,-3.86
6.12,-2.43,-1.58,3.55,-0.70,3.76,-1.55,-0.61,-2.87,-4.16,-5.17,7.31,-2.47,-4.95,4.91,-1.51
NA
>chrX:139400442-139400492
NA,-1.51,-0.92,-1.50,3.76,-0.95,4.68,-4.27,5.65,-2.10,5.95,-2.98,4.89,-2.25,-2.27,-0.90
3.95,-2.69,-2.16,-4.09,-3.13,-3.29,7.44,-2.16,-4.95,3.63,-3.58,-4.87,-3.79,-2.49,6.17,-2.40
-2.88,4.22,-2.66,-2.27,-1.21,5.80,-4.16,4.68,-1.23,4.54,-3.42,-2.72,-2.75,4.64,-3.95,3.95
NA
