# Supplementary material for: Satb1 integrates DNA binding site geometry and torsional stress to differentially target nucleosome-dense regions
Source: Nat Commun. 2019 Jul 19;10:3221. doi: 10.1038/s41467-019-11118-8 (PMC6642133; doi:10.1038/s41467-019-11118-8)
Supplement: Supplementary file 10 — Source Data [file 41467_2019_11118_MOESM10_ESM.zip › Source data/GenomicData/DNAshape/NC1_open/php3wsEGP.HelT]

>chr1:8234815-8234865
NA,35.25,32.78,35.02,34.59,34.91,35.84,32.97,35.95,33.90,34.41,35.19,34.95,35.71,32.12,34.91
32.12,34.91,32.12,35.71,34.95,35.19,34.40,35.37,32.46,34.92,35.91,33.31,35.64,34.40,34.95,35.58
31.84,34.50,35.25,34.95,35.66,32.31,36.42,31.36,34.95,34.83,35.19,34.40,35.37,32.46,34.72,35.94
NA
>chr1:8234835-8234885
NA,35.05,34.40,35.37,32.46,34.92,35.91,33.31,35.64,34.40,34.95,35.58,31.84,34.50,35.25,34.95
35.66,32.31,36.42,31.36,34.95,34.83,35.19,34.40,35.37,32.46,34.72,35.77,36.87,37.05,33.56,34.97
34.53,31.78,34.80,35.63,32.46,34.92,35.63,32.46,34.92,35.63,32.46,34.72,35.86,36.55,33.37,36.57
NA
>chr1:14227386-14227436
NA,36.65,31.29,34.92,33.78,34.41,34.95,35.58,31.98,35.71,33.01,35.45,34.61,34.59,31.74,35.71
33.70,37.25,35.63,35.52,34.69,35.41,34.69,32.46,35.35,34.45,31.63,34.43,34.31,35.48,34.55,35.48
33.37,35.48,34.45,36.80,31.29,34.92,34.04,34.71,33.31,37.45,36.92,35.64,35.52,34.91,36.50,35.72
NA
>chr1:16917040-16917090
NA,32.55,34.64,36.36,35.87,36.96,33.51,35.31,31.83,34.72,36.28,33.78,33.11,34.42,35.34,37.25
33.51,35.25,33.51,37.45,36.83,35.77,34.72,32.46,35.35,34.45,31.60,34.58,34.47,31.46,35.10,35.38
34.23,34.70,31.24,34.01,36.24,34.12,31.26,36.77,34.58,31.95,35.37,34.56,34.77,32.67,37.55,33.30
NA
>chr1:16917140-16917190
NA,34.40,31.42,36.49,36.02,36.38,35.17,35.66,32.15,35.58,34.31,31.44,36.53,35.87,32.78,35.00
35.25,35.09,32.36,36.48,35.47,35.75,31.84,34.45,35.35,33.01,35.07,31.59,36.66,32.45,34.71,31.78
34.48,34.84,34.95,36.50,35.62,34.42,33.67,34.80,34.48,31.68,34.96,33.64,34.61,36.38,33.17,34.72
NA
>chr1:21479146-21479196
NA,31.49,34.98,34.84,35.47,35.04,32.64,35.21,34.67,35.53,32.72,34.29,34.56,34.67,32.63,35.35
34.57,31.28,37.56,31.17,35.42,33.01,35.37,34.44,35.37,32.46,34.69,35.41,34.95,36.03,32.83,35.66
34.92,33.14,37.45,36.83,35.77,34.57,31.55,34.72,36.36,33.37,34.95,31.65,34.91,31.95,34.80,35.90
NA
>chr1:33515703-33515753
NA,34.60,35.86,37.03,34.21,35.62,34.41,31.48,34.03,36.28,34.61,33.64,35.12,31.29,36.80,34.39
34.83,32.39,35.86,31.59,37.00,33.01,35.33,34.44,35.37,32.46,34.69,35.41,34.69,35.59,35.28,32.42
34.69,35.17,35.58,31.84,34.45,35.35,32.46,34.92,35.63,32.46,34.72,35.77,36.92,36.77,34.91,35.64
NA
>chr1:52525332-52525382
NA,36.20,36.37,35.83,34.57,31.47,35.06,35.25,35.05,32.10,37.80,31.24,34.50,31.57,36.50,35.69
34.70,35.53,34.99,33.36,35.95,35.17,34.69,32.46,35.37,34.44,35.40,32.83,36.03,35.17,36.50,35.83
34.72,32.46,35.37,34.62,34.78,32.36,36.56,36.02,33.05,34.86,32.04,34.44,31.76,36.33,34.30,34.79
NA
>chr1:61984944-61984994
NA,35.77,35.52,34.91,36.77,37.06,36.11,35.14,35.00,33.14,36.78,35.87,36.23,33.63,33.99,31.30
34.41,35.38,32.63,35.04,35.30,34.81,31.55,34.45,35.35,32.46,34.92,35.66,32.83,36.03,34.91,35.06
34.67,34.69,31.45,36.75,34.58,32.11,37.02,33.03,36.94,37.01,36.11,35.14,35.02,31.88,35.78,33.53
NA
>chr1:64758446-64758496
NA,35.97,33.82,33.52,33.01,34.42,35.30,36.49,32.75,35.88,31.54,36.79,33.92,31.18,35.50,31.48
34.28,36.12,35.77,33.05,35.25,32.83,35.63,34.92,32.46,35.37,34.62,34.77,32.23,36.90,34.14,34.23
35.16,31.16,34.14,34.98,35.84,36.96,33.70,35.20,31.59,35.30,35.61,35.13,34.50,31.84,35.58,34.85
NA
>chr1:82857664-82857714
NA,31.38,36.87,33.17,33.78,35.23,33.45,34.61,36.29,33.68,34.06,31.44,34.77,31.65,35.06,35.21
35.80,33.12,36.33,33.63,33.99,31.44,35.20,33.01,35.37,34.44,35.40,32.83,36.03,34.91,35.06,34.64
35.56,31.94,34.87,34.84,32.45,34.52,35.99,32.11,36.14,35.00,35.25,33.57,34.64,35.73,34.21,37.52
NA
>chr1:86020556-86020606
NA,35.92,32.39,34.77,34.57,34.96,34.81,31.61,34.19,34.80,31.92,34.83,31.38,36.69,34.67,31.54
34.56,34.16,35.73,32.00,35.82,34.95,35.19,34.40,35.37,32.46,34.99,35.09,33.11,35.16,36.08,31.76
35.07,33.01,35.37,34.40,35.19,34.83,34.76,31.24,34.01,36.30,34.42,35.39,37.07,33.05,35.19,35.60
NA
>chr1:93049330-93049380
NA,35.41,35.53,36.09,36.16,31.59,34.31,34.98,35.95,36.02,36.58,33.32,35.09,34.86,31.78,34.80
35.91,33.31,35.62,34.45,31.84,35.58,35.17,34.69,32.46,35.37,34.55,35.71,37.03,35.11,37.60,36.97
36.11,34.84,34.63,33.56,35.67,32.12,35.31,32.83,35.37,34.40,34.95,35.95,33.73,36.52,35.71,34.35
NA
>chr1:93051276-93051326
NA,34.42,34.02,31.38,35.58,33.59,33.39,34.44,33.41,34.96,31.74,36.16,36.02,35.99,36.23,33.66
33.58,33.95,31.44,35.20,33.01,35.63,34.92,32.46,35.37,34.44,35.37,32.83,34.86,32.12,34.86,32.83
35.35,34.45,31.63,34.48,34.86,33.21,34.48,34.33,34.36,34.23,34.52,35.46,32.66,36.09,35.59,35.41
NA
>chr1:93416333-93416383
NA,37.56,31.17,35.42,33.70,37.45,36.97,36.11,35.14,35.00,33.14,37.27,36.97,36.14,36.36,34.64
32.28,34.89,35.83,34.64,32.67,36.00,35.67,34.55,35.37,32.46,34.72,35.83,36.50,35.17,35.66,32.20
36.20,33.67,34.59,34.67,32.52,36.20,34.88,31.82,35.99,34.52,32.67,35.99,35.91,35.14,35.06,31.46
NA
>chr1:93416439-93416489
NA,34.34,34.23,34.36,34.33,34.23,33.98,34.41,33.37,35.02,35.16,34.52,35.67,36.37,36.06,35.30
31.45,34.41,35.35,32.63,34.61,34.58,31.60,34.45,35.35,33.01,35.20,31.69,34.52,36.36,35.94,36.39
32.74,36.48,36.02,36.38,34.91,35.52,35.59,36.61,33.56,34.97,34.61,33.31,37.45,36.83,35.62,34.67
NA
>chr1:93416487-93416537
NA,32.30,36.48,35.90,36.96,33.14,34.92,35.91,33.31,35.73,34.61,34.98,33.56,37.05,37.52,37.88
37.88,37.88,37.23,35.56,34.40,34.59,31.74,35.71,33.01,35.35,34.43,31.42,36.58,36.14,33.75,36.12
34.91,34.59,35.27,33.34,35.91,34.80,31.95,34.73,32.40,37.04,32.65,35.03,35.83,34.30,31.27,34.61
NA
>chr1:100925065-100925115
NA,34.84,34.44,31.59,36.16,36.09,35.28,34.48,35.56,34.23,31.61,36.16,36.41,37.57,37.23,35.56
34.40,34.98,33.56,37.05,36.87,35.62,34.55,35.37,32.46,34.92,35.66,32.63,35.04,35.30,34.86,31.46
34.44,35.06,31.96,34.17,34.33,34.96,35.41,35.75,32.16,35.00,31.88,34.81,35.30,35.04,33.14,36.86
NA
>chr1:101326632-101326682
NA,33.62,33.23,32.48,34.14,34.74,35.34,34.22,31.02,34.03,33.68,36.25,33.85,31.55,34.34,34.14
34.63,35.73,36.65,37.57,37.23,35.77,34.72,32.46,35.37,34.44,35.40,32.26,34.88,34.42,34.45,34.39
31.30,37.39,34.00,31.04,34.27,35.06,31.95,34.87,34.09,31.54,34.50,36.10,32.31,34.73,32.12,34.46
NA
>chr1:101326660-101326710
NA,34.30,34.45,34.39,31.30,37.39,34.00,31.04,34.27,35.06,31.95,34.87,34.09,31.54,34.50,36.10
32.31,34.73,32.12,34.86,32.83,35.63,34.92,32.46,35.37,34.44,35.37,33.01,35.71,31.98,35.58,34.95
34.59,34.78,32.36,36.56,36.02,33.05,34.86,31.95,34.86,34.94,32.16,38.05,32.48,36.34,35.82,34.60
NA
>chr1:102204055-102204105
NA,34.88,34.97,31.18,37.52,31.17,35.42,33.70,36.88,35.66,34.40,34.98,33.19,34.99,35.35,33.57
34.41,34.95,35.95,33.73,36.52,35.67,34.55,35.37,33.01,35.71,31.74,34.59,34.61,35.73,33.31,35.62
34.43,31.42,36.58,36.02,32.85,34.61,34.64,31.86,35.58,33.67,34.31,36.41,32.87,36.40,35.67,34.67
NA
>chr1:120327414-120327464
NA,36.32,36.97,37.45,33.51,35.25,32.78,35.02,34.59,34.91,36.00,33.05,35.25,32.83,35.35,34.43
31.28,37.16,33.01,35.59,34.92,32.46,35.37,34.44,35.37,32.46,34.72,35.77,37.23,37.47,37.45,33.14
34.69,35.41,34.69,35.59,35.28,32.78,34.86,32.04,34.80,31.30,36.71,34.45,35.23,32.42,34.72,35.94
NA
>chr1:120560047-120560097
NA,34.59,32.21,36.45,31.36,34.89,34.23,35.04,34.65,35.06,34.79,34.95,31.51,36.22,34.73,31.55
34.40,35.66,36.83,37.60,34.21,35.91,34.92,32.46,35.37,34.44,35.64,33.53,36.14,36.61,31.64,35.14
35.02,31.46,34.47,34.64,31.79,35.67,33.59,33.38,34.14,31.56,34.44,34.11,36.28,34.03,31.48,34.35
NA
>chr1:120591533-120591583
NA,35.12,32.42,34.72,35.77,37.23,37.52,37.05,33.73,35.95,35.17,34.55,31.87,35.08,31.78,34.25
33.95,35.50,31.98,34.87,35.30,34.81,31.55,34.45,35.35,32.46,34.69,35.41,34.95,35.66,32.15,35.37
34.60,35.02,32.78,35.25,32.83,35.63,34.92,32.46,35.63,34.92,32.46,35.63,34.92,32.46,35.37,34.44
NA
>chr1:120591554-120591604
NA,31.57,34.45,35.35,32.46,34.69,35.41,34.95,35.66,32.15,35.37,34.60,35.02,32.78,35.25,32.83
35.63,34.92,32.46,35.63,34.92,32.46,35.63,34.92,32.46,35.37,34.55,35.71,37.03,34.43,36.12,34.91
34.56,34.77,32.38,36.56,36.14,33.75,35.89,36.02,33.73,34.57,35.36,36.97,36.94,32.74,36.48,36.02
NA
>chr1:142784098-142784148
NA,34.60,35.00,32.83,35.95,33.98,34.65,31.61,34.81,35.30,35.04,32.63,35.66,34.81,31.94,35.95
34.96,31.75,35.37,32.12,35.71,34.95,35.19,34.40,35.37,32.46,34.72,35.86,36.88,33.14,34.92,35.59
33.01,37.00,31.59,35.70,31.23,34.30,34.98,36.11,36.97,37.27,33.34,36.00,33.54,34.52,36.90,32.29
NA
>chr1:142797311-142797361
NA,36.11,33.74,34.66,32.27,35.21,34.50,36.31,33.68,34.03,31.14,33.97,33.50,33.63,37.20,31.51
35.88,32.39,34.77,34.57,34.96,34.81,31.55,34.45,35.35,32.46,34.92,35.91,34.21,37.03,35.71,34.52
35.19,34.83,34.97,31.29,36.80,34.45,35.48,34.24,37.60,37.47,37.88,37.88,37.23,35.62,34.67,35.63
NA
>chr1:142814311-142814361
NA,35.43,34.81,32.20,37.01,34.69,31.54,34.97,35.53,34.45,34.22,34.59,34.23,34.09,34.68,34.92
31.65,35.31,33.51,37.45,36.83,35.77,34.72,32.46,35.37,34.44,35.40,32.53,34.95,36.28,33.68,34.11
32.14,34.85,34.55,31.42,36.50,35.47,35.75,31.98,35.28,31.65,35.10,35.30,34.97,31.98,35.20,34.93
NA
>chr1:142918956-142919006
NA,34.78,31.55,34.57,35.82,36.40,32.74,36.48,36.17,37.37,37.88,37.47,37.45,33.14,34.92,35.63
32.46,34.92,35.63,32.83,35.25,32.83,35.63,34.92,32.46,35.35,34.41,31.45,35.12,34.17,34.38,35.31
34.12,34.77,34.79,33.08,35.02,34.47,33.57,35.34,35.63,37.25,33.14,34.92,35.66,32.53,34.91,36.89
NA
>chr1:143539039-143539089
NA,32.10,36.21,36.13,35.67,34.55,35.64,33.34,35.53,35.59,34.65,33.48,34.36,32.99,33.67,36.23
35.87,36.96,33.51,35.25,33.51,36.88,35.71,34.55,35.37,32.46,34.72,35.77,37.23,37.47,37.27,33.14
35.00,35.21,36.12,33.53,35.73,34.61,34.66,31.95,34.92,34.67,35.06,34.65,35.52,35.63,37.07,33.42
NA
>chr1:143730323-143730373
NA,32.44,34.72,35.77,36.92,36.65,36.00,34.76,33.49,34.72,32.77,37.07,35.63,35.56,33.57,34.52
36.58,31.30,34.80,32.04,34.86,32.83,35.63,34.92,32.46,35.35,34.41,31.30,33.99,33.63,36.23,36.14
36.97,37.45,33.51,35.13,32.40,36.66,31.14,34.74,33.98,35.62,31.84,34.57,35.86,37.03,34.21,35.92
NA
>chr1:144506898-144506948
NA,32.44,34.72,35.77,36.92,36.65,36.00,34.76,33.49,34.72,32.77,37.07,35.63,35.56,33.57,34.52
36.58,31.30,34.80,32.04,34.86,32.83,35.63,34.92,32.46,35.35,34.41,31.30,33.99,33.63,36.23,36.14
36.97,37.45,33.51,35.13,32.40,36.66,31.14,34.74,33.98,35.62,31.84,34.57,35.86,37.03,34.21,35.92
NA
>chr1:145008016-145008066
NA,34.89,35.39,33.57,35.25,33.54,34.38,34.36,34.50,34.52,31.83,35.72,35.27,31.52,34.59,34.64
35.41,36.97,36.94,32.87,36.20,34.73,31.70,35.71,33.01,35.35,34.41,31.55,34.39,36.01,31.50,36.53
35.47,35.69,31.59,34.31,35.05,36.00,32.68,34.99,34.96,32.66,37.04,32.21,34.81,35.63,32.46,34.83
NA
>chr1:145008410-145008460
NA,36.11,36.56,32.74,36.94,37.52,37.33,35.41,34.62,35.56,31.94,34.59,35.82,36.52,33.73,36.58
36.02,36.02,36.48,32.74,36.40,35.82,34.72,32.46,35.37,34.44,35.64,33.34,35.48,34.55,35.55,34.97
31.64,35.05,35.47,34.75,34.50,34.59,35.34,37.07,33.34,35.95,33.90,34.47,34.86,32.16,37.80,31.13
NA
>chr1:145097691-145097741
NA,36.32,37.37,37.47,37.11,33.22,35.97,34.31,31.20,36.45,32.21,34.56,35.29,35.28,34.80,34.52
33.48,34.65,35.52,35.53,36.09,36.21,31.98,35.71,33.01,35.37,34.55,35.62,36.83,37.27,33.34,35.95
33.98,34.65,31.89,36.21,36.13,35.67,34.52,34.95,35.53,31.61,33.91,36.72,31.41,34.70,34.85,32.34
NA
>chr1:145101115-145101165
NA,35.47,34.75,34.50,34.59,35.36,36.92,37.27,33.34,36.03,34.95,35.19,34.36,35.19,34.83,34.81
31.68,34.48,34.84,34.95,36.50,35.83,34.72,32.46,35.37,34.40,34.95,35.58,31.98,35.08,31.87,34.80
35.59,33.01,36.95,31.36,34.91,33.75,34.17,34.65,31.95,34.92,34.64,35.39,37.40,34.21,35.91,35.02
NA
>chr1:145107907-145107957
NA,31.77,35.05,34.48,33.59,35.47,35.22,34.79,34.81,31.61,34.86,35.23,34.54,33.67,34.91,31.23
34.03,33.52,37.30,31.28,35.42,33.01,35.63,34.92,32.46,35.37,34.55,35.62,37.23,37.52,37.05,33.52
35.25,35.17,34.38,31.44,36.45,36.17,37.06,36.77,34.91,35.43,35.22,34.79,34.95,31.36,36.42,32.25
NA
>chr1:145224485-145224535
NA,34.89,36.11,37.06,36.41,36.16,31.62,34.30,34.60,34.09,34.23,34.33,34.75,35.47,34.87,32.14
36.42,31.36,34.91,33.75,34.17,34.58,31.60,34.45,35.35,33.01,35.07,31.59,36.66,32.21,34.87,34.96
32.37,35.86,31.61,36.70,35.34,32.94,34.79,34.86,33.62,35.17,34.95,36.46,35.29,34.62,35.04,34.20
NA
>chr1:145236183-145236233
NA,34.83,33.14,36.88,35.71,34.55,35.33,32.86,35.89,34.09,34.16,34.60,34.15,31.09,36.66,34.01
34.43,31.69,34.65,33.75,34.80,34.48,31.63,34.45,35.35,32.46,34.69,35.29,35.28,34.63,34.48,33.30
36.00,33.34,36.70,35.66,34.40,34.59,31.60,34.40,35.75,36.55,33.37,36.36,34.63,32.67,36.09,35.41
NA
>chr1:145261306-145261356
NA,34.35,31.48,34.03,36.28,34.11,34.44,31.56,34.14,33.38,33.59,35.67,31.79,34.64,34.47,31.46
35.02,35.14,31.64,36.61,36.14,33.53,35.64,34.44,35.37,32.46,34.92,35.91,34.21,37.60,36.83,35.66
34.40,31.55,34.73,36.22,31.51,34.95,34.79,35.06,34.65,35.04,34.23,34.89,31.36,36.45,32.21,34.59
NA
>chr1:147917823-147917873
NA,32.44,34.72,35.77,36.92,36.65,36.00,34.76,33.49,34.72,32.77,37.07,35.63,35.56,33.57,34.52
36.58,31.30,34.80,32.04,34.86,32.83,35.63,34.92,32.46,35.35,34.41,31.30,33.99,33.63,36.23,36.14
36.97,37.45,33.51,35.13,32.40,36.66,31.14,34.74,33.98,35.62,31.84,34.57,35.86,37.03,34.21,35.92
NA
>chr1:147917988-147918038
NA,34.23,33.95,35.89,33.22,37.11,36.97,36.11,34.84,34.47,34.17,35.16,31.36,34.76,35.05,36.46
35.53,35.52,34.91,36.77,36.92,35.62,34.55,35.37,32.46,34.69,35.41,34.83,34.81,31.68,34.44,34.31
35.53,34.86,32.05,35.80,32.77,35.97,33.16,37.11,36.83,35.77,34.57,31.47,35.06,35.14,36.11,37.00
NA
>chr1:148844089-148844139
NA,34.57,35.34,37.25,33.70,35.07,31.73,36.67,35.34,33.17,35.95,35.02,34.47,31.42,36.49,36.02
36.38,35.17,36.03,33.34,36.70,35.86,34.72,32.46,35.37,34.55,35.62,36.83,37.45,33.14,34.99,35.09
33.32,35.95,35.02,34.50,31.63,34.48,34.80,33.67,34.41,35.07,35.28,34.64,34.30,31.56,34.48,34.61
NA
>chr1:148844132-148844182
NA,34.39,31.56,34.48,34.86,33.47,34.25,35.70,31.94,34.59,35.77,36.87,37.05,33.73,36.58,36.41
36.92,35.62,34.74,34.92,33.32,35.95,35.17,34.69,32.46,35.37,34.62,34.78,32.36,36.66,35.25,32.65
37.02,32.31,35.61,33.56,34.25,35.50,31.98,34.87,35.30,35.25,32.97,35.18,34.95,34.59,35.00,32.41
NA
>chr1:148847501-148847551
NA,35.14,34.97,31.82,35.67,33.57,33.48,33.37,33.01,34.42,35.36,37.03,36.41,36.58,33.32,34.92
34.59,34.95,35.58,31.89,34.19,34.80,31.60,34.45,35.35,33.01,35.42,31.28,37.39,34.02,31.46,34.09
34.83,31.63,34.77,33.78,34.47,34.86,32.33,37.61,34.00,31.04,34.22,35.25,33.98,35.19,35.63,37.28
NA
>chr1:148847641-148847691
NA,35.15,34.84,32.45,34.64,36.36,36.14,36.97,37.45,33.70,35.07,31.59,37.16,33.36,36.55,35.66
34.40,34.59,31.92,35.00,32.16,35.58,35.17,34.69,32.46,35.37,34.55,35.71,36.70,32.77,34.66,33.74
35.72,35.12,33.01,35.20,34.28,31.14,36.63,32.14,34.73,35.87,32.48,35.49,34.62,35.29,36.46,35.22
NA
>chr1:148882421-148882471
NA,36.61,31.64,35.05,34.48,33.59,35.63,35.53,33.34,35.64,34.62,34.92,33.15,34.97,34.61,32.63
35.63,34.78,31.47,34.96,36.14,32.86,35.59,34.92,32.46,35.37,34.55,35.67,36.50,35.17,35.71,32.12
35.37,32.12,35.67,33.56,34.54,35.31,34.23,34.75,31.63,34.60,34.61,33.31,36.88,35.71,34.74,34.68
NA
>chr1:149295301-149295351
NA,32.55,34.64,36.36,35.87,36.78,33.34,36.00,33.56,34.25,35.70,32.13,34.73,31.95,34.59,35.77
37.23,37.52,36.94,33.03,37.55,33.01,35.33,34.44,35.37,32.46,34.92,35.66,32.53,34.95,36.27,34.01
31.16,34.22,35.64,34.23,31.48,34.86,34.96,34.61,35.02,32.78,35.25,33.51,36.96,35.84,35.14,35.03
NA
>chr1:152842725-152842775
NA,35.03,32.49,36.25,34.70,34.17,32.61,35.72,32.09,34.84,35.21,35.80,33.11,37.00,31.59,35.86
32.39,34.83,34.44,36.30,34.03,31.48,34.41,35.35,32.46,34.92,35.59,33.01,37.55,32.66,34.96,34.99
32.46,35.37,34.44,35.33,33.01,37.55,32.66,34.96,34.99,32.42,35.23,34.50,36.30,34.03,31.61,34.50
NA
>chr1:152842734-152842784
NA,35.03,35.80,33.11,37.00,31.59,35.86,32.39,34.83,34.44,36.30,34.03,31.48,34.41,35.35,32.46
34.92,35.59,33.01,37.55,32.66,34.96,34.99,32.46,35.37,34.44,35.33,33.01,37.55,32.66,34.96,34.99
32.42,35.23,34.50,36.30,34.03,31.61,34.20,32.16,35.72,32.77,35.97,33.16,36.62,35.90,36.48,32.30
NA
>chr1:157329107-157329157
NA,31.46,34.81,35.91,34.56,31.54,34.56,33.66,35.41,35.28,32.42,34.92,35.91,34.21,37.60,37.47
37.37,36.17,36.48,32.74,36.94,36.87,35.62,34.55,35.37,32.46,34.72,35.77,37.23,37.47,37.27,32.77
34.72,33.34,33.67,36.23,35.99,36.02,36.16,31.61,33.91,36.72,31.32,34.30,34.80,31.66,34.19,35.18
NA
>chr1:157329135-157329185
NA,36.93,37.27,32.77,34.72,33.34,33.67,36.23,35.99,36.02,36.16,31.61,33.91,36.72,31.32,34.30
34.80,31.66,34.19,35.20,33.15,35.09,34.99,32.46,35.37,34.55,35.67,36.40,32.74,36.56,36.14,33.53
35.64,34.44,35.40,32.83,36.00,33.70,35.10,34.12,35.25,34.38,31.20,36.52,32.82,37.12,32.66,34.89
NA
>chr1:159749930-159749980
NA,34.36,34.95,35.95,33.73,36.52,35.71,34.35,31.55,34.52,36.36,35.87,36.78,32.77,34.90,33.38
36.27,32.55,35.75,32.11,35.13,32.83,35.63,34.92,32.46,35.37,34.55,35.67,36.40,33.03,37.55,33.36
37.11,36.92,35.36,34.57,33.75,35.69,31.40,33.98,36.27,34.95,32.53,35.38,34.45,31.55,34.81,35.14
NA
>chr1:159749976-159750026
NA,35.47,34.87,31.98,35.75,34.73,32.03,36.16,34.63,32.67,36.09,35.30,34.59,34.50,34.75,35.12
34.57,34.85,33.36,36.58,36.13,35.83,34.72,32.46,35.37,34.40,35.06,35.61,35.27,31.46,35.52,31.44
35.80,33.80,34.19,31.56,34.44,34.11,36.28,33.98,31.41,35.50,31.39,34.95,35.05,36.77,37.57,37.74
NA
>chr1:159750204-159750254
NA,35.90,34.92,32.46,35.45,34.66,34.55,34.38,34.12,31.14,33.97,33.53,34.48,34.55,34.49,35.02
33.32,36.58,36.41,37.57,37.23,35.62,34.55,35.37,33.01,35.71,31.98,35.75,35.36,36.03,33.77,34.03
31.09,36.80,34.45,35.21,32.64,35.00,35.14,36.11,37.37,37.88,37.47,37.27,33.14,34.95,35.14,31.77
NA
>chr1:162627172-162627222
NA,36.86,36.41,36.92,35.66,34.40,31.84,36.21,36.02,36.02,36.48,32.38,34.91,35.58,33.73,35.17
34.95,36.38,36.02,36.48,32.36,34.96,34.99,32.46,35.37,34.44,35.37,33.01,35.20,31.44,33.99,33.55
35.69,31.62,36.14,34.71,34.50,34.59,35.34,37.25,33.14,34.92,35.91,33.53,36.12,35.05,34.25,31.14
NA
>chr1:162627235-162627285
NA,35.56,31.84,34.45,35.38,32.63,34.95,34.86,31.54,34.33,36.12,34.17,34.70,31.27,34.17,36.01
31.50,36.70,35.34,33.17,35.95,35.17,34.69,32.46,35.37,34.44,35.37,33.01,35.20,31.59,35.12,34.62
34.66,35.41,33.01,36.95,31.07,33.94,33.77,36.03,35.58,34.97,35.71,31.84,34.84,34.84,32.34,34.57
NA
>chr1:169108541-169108591
NA,34.37,34.23,34.12,35.47,32.66,36.00,35.82,34.57,31.47,35.10,35.38,34.22,35.78,32.83,35.00
34.50,34.50,34.53,34.67,32.63,35.63,34.92,32.46,35.35,34.45,31.55,34.77,35.88,33.84,33.34,34.72
32.77,37.27,36.97,36.11,34.98,34.31,31.59,35.69,35.41,35.25,35.02,31.75,34.97,35.14,31.77,36.17
NA
>chr1:169108584-169108634
NA,34.93,35.14,31.77,36.09,34.88,31.98,34.92,34.59,34.85,33.36,36.58,36.41,37.57,37.88,37.33
35.41,34.64,34.69,31.39,37.61,31.28,34.57,35.35,32.46,34.92,35.91,34.21,37.40,35.39,34.42,36.30
34.03,31.48,34.35,35.71,36.40,32.87,36.45,34.30,35.45,32.12,35.19,32.13,35.70,33.95,34.57,33.10
NA
>chr1:171404761-171404811
NA,33.10,34.57,34.17,35.05,31.77,36.14,34.78,34.39,34.12,31.23,34.70,34.30,36.33,31.77,34.87
34.64,35.41,37.33,37.47,37.60,34.21,35.64,34.44,35.37,32.46,34.72,35.86,36.88,33.14,34.72,35.86
36.70,33.14,35.00,35.25,35.62,34.70,35.52,35.63,37.25,33.14,34.99,35.09,33.15,34.98,34.40,35.53
NA
>chr1:171562602-171562652
NA,34.06,35.73,31.80,34.61,33.49,34.76,36.00,36.34,35.29,34.62,35.76,32.86,35.41,34.64,33.78
34.91,31.59,36.45,36.02,36.02,36.21,31.84,34.45,35.35,32.46,34.72,35.82,36.52,33.56,34.97,34.61
32.85,36.02,36.61,31.61,35.55,31.34,34.38,35.75,36.88,33.14,34.92,35.66,32.63,34.90,36.14,33.01
NA
>chr1:172366728-172366778
NA,34.35,35.75,37.03,34.21,35.73,34.61,34.66,31.79,35.78,33.77,34.50,31.80,35.50,33.95,34.25
31.78,34.71,32.45,37.04,32.66,34.78,34.62,35.37,32.46,34.92,35.91,33.31,35.64,34.44,35.40,32.53
35.19,35.60,34.97,31.64,35.02,35.14,36.11,37.06,36.41,36.45,32.27,35.20,35.02,31.46,34.47,34.73
NA
>chr1:172897755-172897805
NA,31.27,34.43,35.38,32.53,34.91,37.01,32.55,36.87,37.52,37.33,35.36,34.57,33.67,36.20,32.03
34.84,35.21,36.00,33.05,35.25,32.83,35.37,34.44,35.37,32.46,34.72,35.83,36.50,35.17,35.71,31.84
34.57,35.83,36.37,36.06,35.64,32.44,34.85,34.58,31.84,35.90,34.84,34.64,35.37,31.95,34.62,36.28
NA
>chr1:177868427-177868477
NA,35.02,35.63,32.46,34.69,35.41,34.73,34.84,34.48,31.96,35.00,31.92,34.58,34.61,32.63,35.37
34.62,34.92,33.15,34.97,34.61,32.63,35.37,34.44,35.37,33.01,35.71,31.74,34.58,34.45,32.02,35.56
34.56,34.85,33.19,34.97,34.61,32.59,35.02,34.62,34.92,31.96,34.35,34.01,36.90,32.23,34.94,35.15
NA
>chr1:178299113-178299163
NA,34.69,34.59,31.95,34.46,32.12,34.86,32.83,35.35,34.45,31.60,34.58,34.61,32.63,35.63,34.80
31.78,34.86,35.09,33.32,35.95,34.95,34.40,35.37,32.46,34.92,35.63,32.46,34.99,35.09,33.15,34.97
34.53,31.78,34.63,34.16,35.95,32.97,35.84,35.05,34.31,31.49,34.61,34.40,35.66,37.03,35.11,37.52
NA
>chr1:180796638-180796688
NA,35.72,33.57,34.83,35.53,34.86,32.11,36.42,31.15,33.92,36.81,31.29,35.12,33.81,35.17,34.95
36.77,37.57,37.33,35.40,34.38,36.71,31.41,34.57,35.35,32.46,34.72,35.86,36.70,33.14,34.95,34.86
31.54,34.33,35.91,35.20,33.14,34.99,35.53,34.65,35.06,34.64,35.37,31.80,34.50,33.74,36.02,35.60
NA
>chr1:182564795-182564845
NA,35.20,33.64,34.52,36.66,31.29,34.91,34.30,36.33,31.77,35.01,34.44,31.49,34.83,34.19,31.69
34.25,33.95,35.70,32.13,35.13,32.83,35.37,34.44,35.37,32.46,34.92,35.91,33.53,36.14,36.61,31.64
35.14,34.95,33.14,36.78,35.90,36.45,31.59,34.95,34.83,35.19,34.52,35.62,36.83,37.60,35.11,37.52
NA
>chr1:182564831-182564881
NA,36.46,31.59,34.95,34.83,35.19,34.52,35.62,36.83,37.60,35.11,37.11,35.84,34.84,34.63,33.56
35.78,32.00,35.82,35.17,36.50,35.83,34.72,32.46,35.37,34.55,35.62,36.83,37.27,33.05,35.19,35.60
35.19,32.53,35.40,34.44,35.37,32.46,34.72,35.86,36.88,33.14,34.72,35.77,36.92,36.41,36.21,32.10
NA
>chr1:182564843-182564893
NA,34.80,34.63,33.56,35.78,32.00,35.82,35.17,36.50,35.83,34.72,32.46,35.37,34.55,35.62,36.83
37.27,33.05,35.19,35.60,35.19,32.53,35.40,34.44,35.37,32.46,34.72,35.86,36.88,33.14,34.72,35.77
36.92,36.41,36.21,31.89,34.65,33.86,34.77,31.68,34.27,34.33,34.84,35.95,36.38,34.91,35.52,35.77
NA
>chr1:183513063-183513113
NA,34.15,34.17,35.12,31.59,34.77,31.55,34.77,33.49,34.76,35.55,35.06,34.40,35.37,33.01,35.71
31.70,34.81,35.30,35.04,32.63,35.66,34.92,32.46,35.35,34.45,31.84,35.75,35.41,35.25,35.06,31.47
34.78,35.91,33.53,36.12,35.21,35.02,31.88,35.73,34.16,34.56,31.84,35.45,34.23,35.72,33.69,34.71
NA
>chr1:183589276-183589326
NA,33.06,34.92,34.62,35.64,33.31,35.64,34.40,34.95,35.95,33.36,34.85,34.56,35.76,33.22,36.55
35.71,34.55,35.37,32.63,34.61,34.58,31.60,34.45,35.35,32.46,34.92,35.66,32.63,35.00,35.25,35.62
34.84,34.76,31.27,34.30,36.36,33.12,35.82,36.53,31.30,33.94,33.77,36.02,35.62,32.97,36.03,35.12
NA
>chr1:184377176-184377226
NA,34.47,35.06,32.27,35.98,35.47,36.53,31.64,35.14,34.95,33.14,37.27,36.97,36.11,34.84,34.33
34.57,33.49,37.05,37.52,37.23,35.77,34.72,32.46,35.37,34.40,35.06,35.61,35.34,31.27,34.16,33.38
36.84,33.81,31.41,35.35,31.64,35.07,33.70,37.45,37.47,37.33,35.64,35.52,34.69,35.19,34.44,34.56
NA
>chr1:184377239-184377289
NA,35.15,34.96,32.50,36.45,34.30,34.89,31.39,35.72,31.54,36.79,34.17,31.15,37.48,30.98,34.03
33.80,35.80,31.50,36.61,36.14,33.53,35.64,34.44,35.37,32.46,34.69,35.17,35.81,32.27,34.92,34.62
35.02,32.42,34.92,35.63,32.63,34.61,34.60,31.49,34.44,35.01,31.62,37.00,33.01,35.30,34.41,31.45
NA
>chr1:185016777-185016827
NA,32.41,35.81,34.95,34.40,35.37,32.83,35.25,32.83,35.37,34.55,35.62,36.92,36.76,35.27,33.56
35.69,34.34,34.74,33.49,36.52,35.82,34.72,32.46,35.37,34.55,35.62,36.83,37.60,34.21,35.91,34.78
31.37,34.95,33.37,36.33,33.85,31.55,34.48,34.84,34.95,36.38,36.02,36.49,31.57,34.67,31.92,34.42
NA
>chr1:185284548-185284598
NA,32.12,34.90,33.37,37.47,31.28,34.80,31.96,34.44,31.73,36.49,35.90,37.11,34.21,35.62,34.45
31.60,34.58,34.45,32.29,36.66,31.59,35.07,33.01,35.35,34.45,31.84,35.58,34.95,34.36,35.06,35.28
34.64,34.06,31.10,35.70,31.59,36.50,32.40,35.01,32.13,35.95,34.73,32.14,36.63,31.59,35.07,33.54
NA
>chr1:186071686-186071736
NA,37.53,33.36,36.91,35.39,34.38,36.77,31.45,34.69,34.64,35.39,36.91,33.37,36.41,33.69,34.56
31.68,35.02,35.14,35.95,36.02,36.21,31.84,34.45,35.35,32.46,34.92,35.91,33.34,35.53,35.59,34.65
35.06,34.65,35.04,34.12,34.88,34.31,34.60,34.15,31.09,36.77,34.91,32.53,35.40,34.55,35.62,36.72
NA
>chr1:186071764-186071814
NA,34.30,31.68,34.81,34.84,35.69,36.50,31.42,34.38,35.72,36.13,36.21,31.98,35.28,32.02,35.67
33.54,34.61,36.28,34.30,32.34,34.84,34.99,32.46,35.37,34.55,35.67,36.40,32.74,36.48,36.17,37.37
37.88,37.52,36.94,32.74,36.48,35.97,36.39,32.74,36.48,36.17,37.37,37.57,36.77,34.91,35.52,35.77
NA
>chr1:186546250-186546300
NA,34.50,36.30,34.30,32.34,34.67,34.62,35.64,33.53,36.12,35.05,34.14,31.04,34.00,37.61,32.65
36.33,35.94,36.36,34.64,32.45,34.84,34.99,32.46,35.37,34.55,35.71,36.88,33.51,35.13,32.40,37.04
32.67,34.91,35.53,34.91,36.50,35.83,34.72,32.46,35.35,34.57,31.28,37.80,32.10,34.99,35.83,34.39
NA
>chr1:186546266-186546316
NA,35.97,36.36,34.64,32.45,34.84,34.99,32.46,35.37,34.55,35.71,36.88,33.51,35.13,32.40,37.04
32.67,34.91,35.53,34.91,36.50,35.83,34.72,32.46,35.35,34.57,31.28,37.80,32.10,34.99,35.83,34.28
31.52,35.07,33.01,35.19,31.88,34.35,34.31,35.55,34.23,31.55,34.27,33.95,35.70,32.02,34.51,34.69
NA
>chr1:186970998-186971048
NA,34.74,33.82,34.65,31.95,35.11,34.17,34.27,31.55,33.91,37.05,32.20,34.81,35.53,34.69,35.25
34.61,31.28,37.56,31.17,35.42,33.01,35.37,34.44,35.37,33.01,35.71,31.70,34.73,36.20,32.50,34.88
34.49,34.55,34.38,34.20,32.14,34.77,34.45,34.59,31.60,34.45,35.35,33.01,35.07,31.73,36.49,36.02
NA
>chr1:186971016-186971066
NA,31.21,35.42,33.01,35.37,34.44,35.37,33.01,35.71,31.70,34.73,36.20,32.50,34.88,34.49,34.55
34.38,34.20,32.14,34.77,34.45,34.59,31.60,34.45,35.35,33.01,35.07,31.73,36.49,35.90,37.11,34.21
35.73,34.61,34.66,31.76,35.63,31.10,33.89,33.50,33.63,37.20,31.42,34.87,34.31,34.09,34.41,34.17
NA
>chr1:190092759-190092809
NA,34.13,34.87,31.95,35.20,35.02,31.47,34.78,35.63,32.63,34.61,34.60,31.50,33.91,36.72,31.41
34.52,35.71,36.34,32.48,37.80,31.17,35.42,33.01,35.37,34.44,35.64,33.31,35.62,34.43,31.42,36.58
36.02,33.05,35.25,32.78,35.02,34.60,35.76,32.88,35.19,35.59,34.91,36.77,37.06,36.17,36.49,31.57
NA
>chr1:192874176-192874226
NA,32.00,35.82,35.17,36.50,35.83,34.72,33.14,36.88,35.71,34.55,35.64,33.34,35.27,34.60,35.76
32.97,35.80,34.91,34.64,34.84,35.90,31.98,35.71,33.01,35.37,34.55,35.62,36.83,37.45,33.51,35.13
32.13,35.95,34.96,31.65,35.28,31.70,34.77,35.95,33.77,34.23,34.33,31.63,34.45,35.62,33.34,35.62
NA
>chr1:196369891-196369941
NA,37.52,34.24,35.53,35.27,33.92,36.12,34.70,32.53,34.94,34.49,35.55,34.95,31.83,35.37,31.75
35.10,35.38,33.98,35.10,35.00,35.90,31.98,35.71,33.01,35.37,34.55,35.62,37.23,37.88,37.47,37.11
33.36,37.16,31.59,34.44,31.96,34.44,31.73,36.50,35.69,34.70,35.53,34.81,32.20,37.01,34.67,31.62
NA
>chr1:197168088-197168138
NA,33.81,33.47,33.48,33.58,33.66,36.23,36.14,37.06,36.77,35.05,34.81,31.63,34.60,34.53,31.78
34.63,33.93,35.14,33.70,36.00,32.83,35.66,34.92,32.46,35.37,34.55,35.71,36.55,33.36,37.16,31.28
34.43,35.35,32.83,34.86,31.95,34.80,35.59,33.02,36.41,33.72,34.23,34.64,33.49,37.05,37.52,37.74
NA
>chr1:198189226-198189276
NA,31.46,35.30,35.55,35.47,36.02,33.66,33.48,33.43,34.00,32.37,36.53,37.01,36.11,34.84,34.33
34.25,31.78,35.71,33.70,36.88,35.86,34.72,32.46,35.37,34.44,35.64,34.21,37.03,35.86,34.59,31.95
34.86,32.78,35.28,35.59,34.69,35.41,34.69,32.46,35.37,34.40,34.95,35.81,32.27,35.20,35.02,31.46
NA
>chr1:198189242-198189292
NA,31.86,35.71,33.70,36.88,35.86,34.72,32.46,35.37,34.44,35.64,34.21,37.03,35.86,34.59,31.95
34.86,32.78,35.28,35.59,34.69,35.41,34.69,32.46,35.37,34.40,34.95,35.81,32.27,35.20,35.02,31.65
34.77,31.59,35.30,35.55,35.58,36.48,32.36,34.88,34.45,34.98,33.56,36.52,35.82,34.72,32.68,35.93
NA
>chr1:198418817-198418867
NA,34.78,31.55,34.57,35.77,36.87,37.05,33.73,36.58,36.41,37.06,36.17,36.48,32.38,34.83,34.44
36.30,34.30,32.18,35.11,36.67,31.42,34.43,35.35,33.01,35.71,31.78,34.33,34.14,34.63,35.73,36.65
37.57,37.23,35.77,34.72,32.46,35.63,34.92,33.14,37.45,37.47,37.23,35.77,34.72,32.46,35.35,34.46
NA
>chr1:198888205-198888255
NA,35.39,35.06,31.65,34.77,31.69,34.39,35.90,31.48,34.15,35.90,31.45,34.98,34.84,35.12,34.62
35.39,37.40,34.21,35.91,34.92,32.46,35.37,34.44,35.37,32.46,34.92,35.63,32.46,34.69,35.41,34.83
34.76,31.27,34.17,35.99,32.11,36.45,36.13,35.72,34.38,31.34,35.35,31.48,34.28,35.83,35.12,32.77
NA
>chr1:200520489-200520539
NA,35.25,33.51,37.25,35.63,35.52,34.91,36.50,35.72,34.40,31.63,34.48,34.84,34.95,36.38,35.99
36.36,34.52,31.55,34.41,35.62,33.31,35.91,34.92,32.46,35.37,34.40,34.95,35.95,33.36,34.85,34.56
35.76,33.22,36.91,35.39,34.48,35.49,34.70,35.11,34.69,34.84,34.48,31.96,34.83,31.36,37.39,34.00
NA
>chr1:201819748-201819798
NA,34.57,33.73,36.02,35.89,33.53,35.64,34.55,35.67,36.37,36.06,35.30,31.59,34.56,31.87,34.59
35.82,36.52,33.56,34.97,34.61,32.63,35.37,34.44,35.37,32.46,34.72,35.86,37.03,34.24,35.27,34.60
35.56,32.02,34.51,34.53,34.34,34.13,31.14,33.97,33.63,36.12,32.03,34.78,35.20,31.95,34.64,34.44
NA
>chr1:201954798-201954848
NA,35.55,35.53,33.34,35.64,34.55,35.67,36.50,34.91,35.59,35.27,32.54,34.91,36.77,31.19,34.27
35.77,32.13,34.73,32.12,34.86,32.83,35.63,34.92,32.46,35.37,34.40,35.06,35.28,34.80,34.61,34.67
32.67,37.55,33.02,34.92,34.59,34.91,35.80,32.97,36.14,34.90,33.14,37.27,36.83,35.56,34.42,33.74
NA
>chr1:201954852-201954902
NA,31.78,34.80,35.63,32.46,34.92,35.63,32.83,34.86,32.12,34.86,33.51,37.25,35.63,35.52,34.69
35.41,34.55,31.78,34.80,35.91,33.31,35.64,34.44,35.37,32.46,34.72,35.83,36.37,35.73,34.64,34.30
31.52,34.61,34.02,34.39,34.23,32.61,35.64,32.00,34.45,34.60,31.52,34.19,33.80,35.78,31.82,34.87
NA
>chr1:202973174-202973224
NA,34.21,34.34,34.71,36.27,31.22,33.94,33.80,35.80,31.48,37.00,33.01,35.33,34.40,35.19,34.83
34.81,31.68,34.44,34.01,36.58,31.30,35.42,33.01,35.37,34.44,35.64,33.31,35.64,34.55,35.62,37.23
37.47,37.60,34.24,35.53,35.59,34.65,35.11,34.60,37.03,32.55,36.87,37.52,37.23,35.62,34.55,35.37
NA
>chr1:202973197-202973247
NA,35.37,34.44,35.64,33.31,35.64,34.55,35.62,37.23,37.47,37.60,34.24,35.53,35.59,34.65,35.11
34.60,37.03,32.55,36.87,37.52,37.23,35.62,34.55,35.37,32.46,34.72,35.77,36.87,36.53,32.66,35.47
34.12,34.31,33.77,36.02,35.62,32.78,35.00,35.14,35.91,36.39,32.75,35.79,31.76,34.87,34.09,31.41
NA
>chr1:203297515-203297565
NA,32.12,34.88,34.68,34.16,34.09,35.70,32.13,35.13,32.83,35.63,34.92,33.14,37.45,36.83,35.66
34.35,31.45,35.12,34.69,34.67,32.63,35.37,34.44,35.37,32.46,34.69,35.41,34.69,35.52,35.59,36.09
32.67,34.64,36.12,35.62,32.78,34.95,34.95,31.45,36.75,34.91,33.05,36.78,35.90,36.48,32.74,36.69
NA
>chr1:204185791-204185841
NA,32.10,35.58,35.17,34.55,31.78,34.80,35.63,32.46,34.92,35.91,33.31,35.73,34.61,34.59,31.74
35.71,32.97,35.28,35.59,34.69,35.41,34.69,32.46,35.37,34.44,35.40,32.83,36.03,34.95,35.41,34.69
32.46,35.63,34.92,32.46,35.35,34.45,31.60,34.58,34.53,31.78,34.53,34.60,31.63,34.81,34.83,35.32
NA
>chr1:204185803-204185853
NA,34.55,34.59,31.74,35.71,32.97,35.28,35.59,34.69,35.41,34.69,32.46,35.37,34.44,35.40,32.83
36.03,34.95,35.41,34.69,32.46,35.63,34.92,32.46,35.35,34.45,31.60,34.58,34.53,31.78,34.53,34.60
31.63,34.81,34.83,35.19,34.40,35.37,32.83,35.31,31.83,34.67,37.01,32.55,36.34,35.82,34.59,31.78
NA
>chr1:204376602-204376652
NA,32.78,34.61,34.97,33.19,34.91,34.39,37.03,32.55,36.33,35.91,34.84,34.56,34.85,33.19,34.97
34.47,31.84,35.71,35.17,36.50,35.67,34.55,35.37,33.01,35.71,31.98,35.58,34.95,34.41,33.90,35.56
32.15,35.58,34.27,31.08,37.52,31.28,34.61,35.13,35.55,34.59,33.47,33.01,34.34,35.00,32.83,36.13
NA
>chr1:205716224-205716274
NA,34.44,34.58,31.74,35.28,32.02,35.71,34.97,35.69,36.48,32.74,36.40,35.67,34.55,35.33,32.86
35.97,34.27,31.19,36.66,34.01,34.43,31.63,34.45,35.35,32.46,34.69,35.41,34.95,36.03,32.83,35.40
34.44,35.37,32.83,35.25,32.78,35.02,34.60,35.49,32.38,35.57,32.72,33.51,33.80,36.25,33.86,31.17
NA
>chr1:205716388-205716438
NA,34.05,31.27,35.06,34.78,35.88,33.82,33.52,33.36,34.72,32.26,35.40,34.55,35.67,36.13,36.21
32.16,34.59,31.46,35.30,36.06,36.37,35.67,34.55,35.37,32.46,34.72,35.82,36.52,33.49,34.57,34.17
35.11,32.27,36.45,36.09,35.28,34.42,36.30,34.03,31.48,34.35,35.72,36.37,36.06,35.27,31.46,35.39
NA
>chr1:205716439-205716489
NA,31.47,34.42,31.24,37.61,31.35,35.77,33.75,34.59,34.77,32.42,34.28,37.39,31.39,34.57,35.62
34.21,37.60,36.83,35.62,34.74,34.77,32.16,37.80,31.17,35.42,33.01,35.37,34.44,35.64,34.21,37.40
35.39,34.62,34.91,35.80,33.12,36.41,33.67,34.59,34.77,32.42,34.14,36.64,33.88,31.48,34.35,35.72
NA
>chr1:206077420-206077470
NA,31.96,34.56,31.44,33.99,33.63,36.23,35.87,36.96,33.51,35.25,32.83,35.37,34.55,35.62,36.87
37.05,33.52,35.25,35.30,35.04,32.63,35.40,34.44,35.37,32.46,34.99,34.96,32.37,35.79,31.80,34.92
35.91,34.36,31.19,33.97,33.40,33.37,33.48,33.66,36.33,33.12,35.56,36.00,33.67,33.34,34.72,32.12
NA
>chr1:206962992-206963042
NA,35.47,35.05,31.68,34.61,33.36,33.37,33.42,34.59,36.00,36.34,35.53,35.52,34.65,35.22,35.10
34.06,36.45,32.50,34.88,34.45,34.59,31.60,34.45,35.35,32.46,34.69,35.17,35.58,31.84,34.45,35.38
32.26,34.72,33.49,34.48,34.61,34.67,32.63,35.37,34.62,34.77,32.33,37.61,34.02,31.49,34.59,32.22
NA
>chr1:207013998-207014048
NA,36.00,33.69,34.80,35.16,34.52,35.62,36.83,37.60,34.21,35.64,34.44,35.64,33.31,35.91,34.81
32.21,36.66,31.28,34.43,35.62,33.31,35.64,34.44,35.37,32.46,34.92,35.91,33.31,35.64,34.40,35.19
34.95,36.03,33.34,36.70,35.71,34.52,35.19,34.69,35.52,35.63,37.07,33.34,36.03,35.17,36.46,35.28
NA
>chr1:207355419-207355469
NA,34.56,34.59,33.75,35.77,31.35,37.85,32.48,36.33,35.91,35.14,34.84,31.98,35.75,34.90,32.78
35.87,36.53,31.38,33.92,36.72,31.41,34.57,35.35,32.46,34.92,35.59,32.86,35.89,34.09,34.16,34.59
34.14,34.34,31.56,34.34,33.44,37.36,31.51,35.72,31.39,34.95,35.05,36.50,35.67,34.52,35.06,35.30
NA
>chr1:208047113-208047163
NA,35.39,34.89,32.28,34.64,35.83,35.03,32.37,35.86,31.61,36.53,35.69,34.84,34.81,31.74,35.69
35.47,36.50,31.42,34.43,35.62,33.31,35.64,34.44,35.37,33.01,35.07,31.76,36.08,34.73,31.55,34.45
35.62,33.31,35.62,34.45,31.63,34.33,34.14,34.33,34.36,34.38,33.54,35.35,34.99,33.14,35.16,36.01
NA
>chr1:209030832-209030882
NA,35.62,33.34,35.62,34.45,31.84,36.21,36.09,35.53,35.52,34.69,35.19,34.59,34.92,33.32,36.11
35.41,35.25,35.06,31.75,35.31,32.83,35.63,34.92,32.46,35.35,34.41,31.30,33.95,33.52,34.59,36.00
36.34,35.53,35.52,34.91,36.46,35.53,35.52,34.65,35.11,34.60,36.80,31.26,34.50,35.64,34.23,31.49
NA
>chr1:209864945-209864995
NA,35.28,36.46,34.91,35.52,35.63,36.91,33.22,35.76,34.62,35.41,36.92,37.27,33.14,35.00,35.25
35.18,32.94,34.57,33.95,35.89,32.86,35.59,34.92,32.46,35.37,34.40,34.95,35.81,32.11,35.67,33.59
33.38,33.97,31.19,34.30,36.12,35.89,33.75,36.12,34.91,34.59,35.00,32.64,35.00,35.25,35.09,32.42
NA
>chr1:210058502-210058552
NA,31.57,36.58,36.02,33.05,34.86,32.04,35.08,31.78,34.43,34.01,36.58,31.30,35.42,33.01,35.63
34.92,32.42,35.28,35.59,34.69,35.41,34.69,32.46,35.35,34.57,31.28,37.56,31.28,34.61,35.25,34.95
36.03,33.34,36.70,35.86,34.72,32.46,35.37,34.62,34.77,32.23,36.90,34.01,34.44,31.54,34.39,35.20
NA
>chr1:210198846-210198896
NA,31.48,34.78,35.63,32.83,35.25,33.51,36.88,35.66,34.45,34.62,35.09,31.52,34.86,34.95,32.63
35.40,34.44,35.40,32.53,34.91,36.69,31.41,34.57,35.35,32.46,34.99,34.84,32.45,34.64,36.14,35.47
35.55,35.64,32.66,36.00,35.71,34.40,31.63,34.48,34.80,33.93,34.71,33.31,36.96,35.90,36.52,31.51
NA
>chr1:213295563-213295613
NA,34.36,36.45,32.87,36.49,35.59,35.56,33.33,34.48,34.63,35.28,35.07,34.41,33.78,34.92,31.26
37.39,33.23,34.23,34.12,35.12,31.45,34.41,35.35,32.46,34.92,35.91,33.53,36.14,36.56,32.74,36.40
35.62,34.25,33.66,33.28,34.41,34.20,34.97,33.62,35.14,33.75,34.74,31.31,36.33,34.30,34.89,31.60
NA
>chr1:213295820-213295870
NA,37.28,35.63,35.19,33.98,35.31,34.54,33.56,35.78,31.88,34.91,36.14,32.88,34.92,34.50,34.80
35.28,35.07,34.39,34.98,33.15,34.92,34.62,35.37,32.46,34.69,35.29,35.61,35.30,31.45,34.35,35.75
36.55,33.36,37.16,31.59,35.07,33.70,37.45,36.97,36.11,34.84,34.56,34.77,32.52,36.45,34.06,34.98
NA
>chr1:215038311-215038361
NA,37.48,31.18,35.12,33.41,34.48,34.33,34.75,35.12,34.62,35.39,37.07,32.77,34.88,34.42,34.47
34.49,34.88,32.66,37.55,33.01,35.59,34.92,32.46,35.37,34.44,35.64,34.21,37.40,35.34,34.59,34.76
34.16,34.47,34.96,35.51,35.22,34.64,34.30,31.62,36.16,36.09,35.24,34.59,34.80,35.28,35.06,34.36
NA
>chr1:215415259-215415309
NA,32.87,34.90,35.75,31.98,34.73,35.95,32.02,34.45,34.58,31.66,34.19,34.80,31.66,34.19,34.80
31.66,34.65,33.66,35.25,35.00,35.90,31.84,34.45,35.35,32.46,34.92,35.63,32.46,34.92,35.63,32.46
34.72,35.86,36.55,33.37,36.33,33.67,33.34,34.77,31.65,34.91,31.95,34.63,34.16,35.95,32.83,35.43
NA
>chr1:215447595-215447645
NA,34.54,31.37,34.72,33.74,36.02,35.89,33.75,36.12,35.05,34.31,31.49,34.61,34.61,35.45,33.01
35.71,31.98,35.90,34.89,34.60,36.71,31.41,34.57,35.35,32.46,34.69,35.41,34.95,36.03,32.97,35.87
36.56,32.38,34.67,34.59,33.75,35.78,32.11,36.14,34.89,34.60,37.03,32.17,35.05,35.25,34.84,32.03
NA
>chr1:215700164-215700214
NA,35.49,36.91,33.22,35.76,34.60,35.02,32.78,35.31,32.12,35.71,35.17,36.38,36.02,36.45,31.59
34.95,34.84,35.62,35.25,35.00,32.63,35.40,34.44,35.37,33.01,35.71,31.98,35.58,34.95,34.40,35.37
32.46,34.92,35.91,34.21,37.11,35.90,36.52,31.64,35.14,34.95,33.14,36.70,35.66,34.40,34.98,33.24
NA
>chr1:215700172-215700222
NA,32.21,35.71,35.17,36.38,36.02,36.45,31.59,34.95,34.84,35.62,35.25,35.00,32.63,35.40,34.44
35.37,33.01,35.71,31.98,35.58,34.95,34.40,35.37,32.46,34.92,35.91,34.21,37.11,35.90,36.52,31.64
35.14,34.95,33.14,36.70,35.66,34.40,34.98,33.56,37.05,36.87,35.62,34.52,34.95,35.58,31.98,35.53
NA
>chr1:215770647-215770697
NA,36.60,36.14,33.53,35.73,34.47,33.94,34.44,35.06,35.17,34.41,33.57,35.34,35.64,36.97,36.94
32.74,36.56,36.02,33.05,35.25,32.83,35.37,34.44,35.37,32.46,34.99,34.84,32.45,34.64,36.12,35.89
33.53,35.64,34.44,35.64,33.34,35.27,34.50,34.50,34.53,34.67,32.59,35.28,35.27,33.98,35.04,34.61
NA
>chr1:216254349-216254399
NA,34.22,31.27,34.72,33.78,34.42,35.62,36.50,34.91,35.59,35.28,32.97,35.07,31.59,36.66,32.29
34.45,34.60,31.63,34.81,35.05,36.50,35.67,34.55,35.37,32.46,34.72,35.77,36.87,36.94,32.74,36.56
36.14,33.56,35.27,34.48,33.75,35.80,31.44,35.75,31.48,37.66,31.39,34.69,34.64,35.41,37.03,36.95
NA
>chr1:216900005-216900055
NA,31.75,34.91,36.14,32.88,35.13,34.45,37.03,32.17,35.05,34.95,34.63,33.59,35.56,35.59,36.49
32.74,36.56,36.02,33.05,35.25,32.83,35.37,34.44,35.37,32.46,34.72,35.86,37.03,34.21,35.62,34.45
31.84,35.58,34.95,34.40,35.37,32.83,35.13,32.13,35.77,34.33,31.46,34.77,36.08,31.76,35.07,33.54
NA
>chr1:217565078-217565128
NA,31.88,35.07,33.01,35.35,34.43,31.42,36.67,35.34,32.97,35.25,35.23,34.38,34.16,34.76,34.59
35.34,37.25,33.51,35.25,32.83,35.63,34.92,32.46,35.35,34.45,31.84,36.21,36.13,35.72,34.52,31.28
37.61,31.48,35.88,32.37,34.96,34.99,33.14,36.96,35.87,36.25,33.73,34.50,33.48,34.91,36.03,33.25
NA
>chr1:217700474-217700524
NA,35.90,35.14,35.00,32.63,35.66,34.78,31.84,35.62,34.16,34.71,32.63,35.45,34.64,33.57,35.41
35.27,32.54,35.19,35.60,35.19,32.53,35.40,34.44,35.37,32.46,34.92,35.63,33.01,35.07,31.73,36.49
35.90,36.96,33.31,34.71,34.04,34.77,31.68,34.44,34.31,35.53,34.97,31.64,34.91,35.95,31.94,34.59
NA
>chr1:217709465-217709515
NA,34.48,35.05,31.64,36.52,36.17,36.97,37.11,33.36,36.95,31.07,33.89,33.38,33.59,35.67,31.82
34.97,35.30,34.87,32.14,36.63,31.59,35.07,33.01,35.37,34.44,35.40,32.63,35.04,35.30,34.81,31.55
34.50,35.25,34.83,34.76,31.27,34.30,36.10,32.37,34.71,31.74,34.58,34.47,31.36,34.72,33.74,36.04
NA
>chr1:221898637-221898687
NA,37.02,37.05,33.49,34.79,34.84,34.75,35.69,36.53,31.64,34.87,34.64,35.35,36.61,33.73,36.58
36.09,35.53,35.52,34.91,36.77,36.92,35.62,34.55,35.37,32.46,34.72,35.86,36.70,33.05,35.19,35.60
34.97,31.77,35.73,34.16,34.71,32.63,35.37,34.44,35.37,32.83,35.31,31.75,35.06,35.25,35.18,32.77
NA
>chr1:221898677-221898727
NA,33.17,35.31,31.75,35.06,35.25,35.18,32.97,35.16,36.09,31.73,35.70,31.39,35.10,33.81,35.10
34.20,36.45,32.87,36.94,36.87,35.62,34.55,35.37,32.46,34.92,35.66,32.63,34.90,35.95,32.13,34.73
31.95,34.59,34.53,34.33,34.48,33.30,36.00,32.97,35.84,35.05,34.25,31.08,37.57,31.35,35.99,34.13
NA
>chr1:223356822-223356872
NA,35.14,35.25,34.84,32.14,36.63,31.14,34.34,33.80,33.69,35.88,32.55,36.58,31.62,35.14,34.78
32.03,36.16,34.63,32.67,36.00,35.82,34.72,32.46,35.35,34.45,31.63,34.25,34.33,34.91,36.00,33.05
35.31,31.75,35.10,35.30,34.81,31.70,35.71,33.23,36.00,34.91,34.33,34.57,33.49,36.52,35.97,36.43
NA
>chr1:224440049-224440099
NA,36.23,34.15,31.48,35.69,33.80,34.56,33.33,35.56,35.59,36.49,32.87,36.25,34.78,34.32,33.47
33.36,34.72,32.77,37.27,37.47,37.23,35.62,34.55,35.37,32.46,34.72,35.77,36.83,37.11,33.22,35.89
34.25,33.56,35.61,32.15,35.75,34.90,33.14,36.78,35.87,36.25,33.73,34.50,33.48,34.79,34.81,31.75
NA
>chr1:225042399-225042449
NA,34.46,35.62,34.21,37.60,36.83,35.77,34.72,32.46,35.35,34.43,31.28,37.16,33.01,35.41,34.64
33.90,35.95,33.34,37.27,36.83,35.77,34.72,32.46,35.37,34.40,34.95,35.53,31.74,34.77,33.78,34.47
35.02,33.15,35.20,34.19,31.61,34.81,35.17,34.38,31.23,35.50,31.48,34.28,36.14,35.36,35.69,31.73
NA
>chr1:225777444-225777494
NA,35.49,37.25,33.51,34.86,32.04,35.08,31.74,34.59,34.40,35.56,36.83,37.27,33.34,36.03,34.95
35.19,34.40,35.37,32.83,35.25,32.83,35.37,34.44,35.37,33.01,35.71,31.74,34.80,34.09,31.46,34.02
37.28,31.51,35.58,31.48,34.35,31.43,37.16,33.02,35.19,35.63,33.33,34.44,33.54,34.48,34.61,34.56
NA
>chr1:225791777-225791827
NA,35.60,34.97,31.77,35.73,34.16,34.56,31.54,34.72,36.36,33.17,34.64,35.30,36.49,32.74,36.56
35.82,33.11,37.55,33.03,36.40,35.67,34.55,35.37,32.46,34.69,35.41,34.73,34.84,34.48,31.69,34.65
33.75,35.14,33.62,34.86,34.48,31.78,35.28,31.65,35.02,35.20,31.95,34.66,34.61,35.45,32.46,34.83
NA
>chr1:227203984-227204034
NA,36.93,37.45,33.31,34.71,33.83,35.25,35.00,35.84,31.74,34.81,34.83,35.19,34.52,35.71,36.55
33.22,35.89,34.25,33.56,36.00,32.83,35.40,34.44,35.37,32.46,34.99,34.96,32.36,36.56,36.02,33.05
34.86,32.04,34.44,31.64,35.48,31.76,34.66,34.39,35.19,34.83,34.95,31.59,36.53,36.02,33.05,35.25
NA
>chr1:231936372-231936422
NA,34.56,36.75,31.42,35.66,33.55,33.86,31.38,35.66,32.37,34.88,34.45,34.66,31.76,35.63,31.10
34.09,33.44,36.33,33.85,31.61,35.53,35.17,34.69,32.46,35.37,34.62,34.67,32.45,34.64,36.12,35.89
33.56,35.27,34.60,35.76,33.22,37.11,37.47,37.37,36.14,36.25,33.74,34.66,32.26,35.40,34.44,35.37
NA
>chr1:233844161-233844211
NA,34.98,32.63,35.40,34.55,35.71,36.55,33.37,36.41,33.69,34.72,31.65,35.31,32.83,35.45,34.61
34.59,31.74,35.28,31.73,34.67,36.69,31.41,34.57,35.35,32.46,34.72,35.86,37.03,35.11,37.03,35.71
34.67,35.67,36.50,35.17,35.66,32.31,37.02,32.66,34.97,34.55,31.42,36.67,35.11,31.98,34.00,33.61
NA
>chr1:233844222-233844272
NA,33.86,33.63,36.23,35.87,36.78,33.34,36.00,33.70,35.10,34.12,35.38,35.10,31.47,34.57,35.77
36.83,37.60,34.21,35.91,34.92,32.46,35.37,34.44,35.37,32.46,34.69,35.17,35.95,33.17,35.34,36.66
32.74,36.49,35.59,35.19,33.98,35.31,34.38,34.17,35.47,32.52,34.77,34.66,33.17,37.47,31.30,34.48
NA
>chr1:235410219-235410269
NA,31.48,34.78,35.59,33.02,36.41,33.69,34.72,31.37,34.57,35.77,36.83,37.45,33.14,34.72,35.77
36.83,37.60,34.21,35.91,34.92,32.46,35.37,34.44,35.37,32.46,34.99,34.96,32.36,36.48,36.02,36.38
34.91,35.52,35.64,36.92,37.60,34.21,35.64,34.44,35.64,33.31,35.91,34.78,31.47,35.06,35.25,35.14
NA
>chr1:235924405-235924455
NA,38.01,37.88,37.23,35.62,34.67,35.62,37.23,37.52,36.94,32.74,36.48,36.17,37.01,36.53,32.67
34.64,36.36,36.14,37.06,36.41,36.21,31.84,34.45,35.35,32.46,34.72,35.77,37.23,37.57,36.77,35.17
35.71,32.02,35.00,31.28,37.39,34.28,32.34,34.67,34.74,35.62,36.83,37.45,33.51,35.25,32.83,35.37
NA
>chr1:235924556-235924606
NA,34.64,34.47,34.42,34.71,31.95,36.47,31.62,35.05,34.31,34.17,35.16,31.28,34.22,35.64,34.23
31.50,34.60,34.61,33.31,36.88,35.71,34.55,35.37,32.46,34.92,35.91,33.31,35.62,34.41,31.55,34.50
36.36,33.03,34.92,34.59,34.95,35.05,32.10,37.80,31.28,34.52,35.71,36.40,32.87,36.45,34.06,34.98
NA
>chr1:236397355-236397405
NA,35.66,32.09,35.81,34.95,34.59,34.78,32.36,36.66,35.25,32.65,37.55,33.01,35.33,34.55,35.67
36.40,32.74,36.48,35.47,35.75,31.98,35.71,33.01,35.37,34.44,35.33,32.86,35.76,34.64,33.41,35.39
34.80,34.50,35.27,34.24,37.11,35.84,34.84,34.59,35.00,32.27,34.66,33.77,35.80,31.48,36.50,32.48
NA
>chr1:237825872-237825922
NA,35.24,34.61,34.36,31.14,37.16,33.11,35.82,36.61,31.50,35.69,33.59,33.39,34.10,34.34,31.55
33.85,36.25,33.68,34.11,32.14,34.67,34.62,35.37,32.46,34.69,35.41,34.69,35.52,35.64,37.33,37.47
37.60,34.21,35.91,34.78,31.84,35.62,33.87,34.17,34.65,31.76,35.48,31.34,34.43,35.62,34.21,37.52
NA
>chr1:238216720-238216770
NA,32.51,34.87,34.57,34.97,34.44,34.39,33.92,34.72,34.91,35.80,32.97,35.97,34.27,31.08,37.48
31.08,34.33,35.34,34.84,35.02,31.59,35.20,33.01,35.35,34.45,31.60,34.59,34.61,35.48,32.63,35.00
35.25,35.51,35.22,34.63,34.23,34.12,35.47,32.28,34.89,35.72,33.77,33.94,31.30,36.62,35.25,32.42
NA
>chr1:238621283-238621333
NA,35.02,35.66,32.63,35.00,35.14,35.95,36.26,36.06,35.64,32.66,36.09,35.30,34.57,33.73,36.02
35.89,34.43,37.03,35.86,34.72,32.46,35.63,34.92,32.46,35.35,34.43,31.42,36.67,35.34,33.17,36.11
35.47,36.53,31.64,34.87,34.59,34.77,32.39,35.88,31.48,37.61,31.28,34.52,35.75,36.55,33.22,36.14
NA
>chr1:238875968-238876018
NA,34.10,33.16,33.66,33.89,36.23,35.99,36.38,34.91,35.59,35.53,33.34,35.64,34.55,35.62,37.23
37.47,37.45,33.14,34.92,35.91,33.31,35.64,34.44,35.37,33.01,35.42,31.30,36.71,34.45,35.23,32.97
35.71,31.74,34.59,34.45,34.88,32.66,37.02,32.14,34.78,35.20,31.96,34.25,34.23,33.77,35.72,35.02
NA
>chr1:238876010-238876060
NA,34.38,34.23,33.77,35.72,35.03,32.36,36.66,35.22,32.10,37.80,31.19,34.30,34.83,31.63,34.75
34.17,36.12,34.56,31.54,34.09,34.80,31.74,35.71,33.01,35.37,34.55,35.67,36.00,32.66,35.47,34.17
34.09,35.62,32.38,35.88,33.69,33.58,34.30,35.02,33.15,34.98,34.61,35.48,32.83,36.03,35.17,36.59
NA
>chr1:240473306-240473356
NA,31.94,35.95,34.91,31.88,35.82,34.91,33.48,34.52,34.76,34.31,34.91,33.67,34.64,35.48,32.26
34.88,34.42,34.47,34.66,35.73,33.31,35.91,34.92,32.46,35.37,34.40,34.95,35.95,33.17,35.18,35.09
34.14,31.16,35.06,34.79,36.27,31.35,34.38,35.25,34.12,35.10,33.81,34.96,31.68,34.48,34.84,34.68
NA
>chr1:240473366-240473416
NA,34.21,35.05,36.00,33.23,35.71,31.70,34.73,36.20,32.50,34.78,34.62,35.64,34.21,37.60,36.92
35.40,34.42,36.30,34.30,32.34,34.67,34.62,35.37,33.01,35.71,31.98,36.21,36.13,35.67,34.55,35.37
32.46,34.92,35.63,32.46,34.69,35.41,34.95,36.03,33.34,37.07,35.39,34.64,34.59,31.43,34.02,34.42
NA
>chr1:240473374-240473424
NA,32.43,34.78,34.62,35.64,34.21,37.60,36.92,35.40,34.42,36.30,34.30,32.34,34.67,34.62,35.37
33.01,35.71,31.98,36.21,36.13,35.67,34.55,35.37,32.46,34.92,35.63,32.46,34.69,35.41,34.95,36.03
33.34,37.07,35.39,34.64,34.59,31.43,34.02,34.38,34.44,34.38,33.87,35.73,32.00,35.78,33.56,34.48
NA
>chr1:241696137-241696187
NA,35.99,35.89,33.53,35.62,34.45,31.55,34.73,36.09,31.77,34.87,34.62,35.02,32.78,35.25,33.05
36.00,35.21,35.00,33.14,37.27,36.83,35.62,34.55,35.37,32.46,34.72,35.77,37.23,37.57,36.77,35.17
36.03,33.34,37.07,35.63,35.52,34.70,35.58,35.92,33.88,32.38,36.94,32.54,36.43,35.59,35.52,34.60
NA
>chr1:241897792-241897842
NA,36.86,36.41,37.06,36.17,36.45,31.44,34.42,34.73,31.46,33.96,37.32,31.26,34.91,34.17,36.12
34.56,31.69,35.20,33.70,36.88,35.86,34.72,32.46,35.37,34.44,35.64,33.34,35.27,34.60,35.76,33.22
36.55,35.86,34.72,32.46,35.37,34.55,35.71,37.03,35.11,37.03,35.71,34.67,35.62,36.83,37.27,33.42
NA
>chr1:241897804-241897854
NA,34.79,34.17,36.12,34.56,31.69,35.20,33.70,36.88,35.86,34.72,32.46,35.37,34.44,35.64,33.34
35.27,34.60,35.76,33.22,36.55,35.86,34.72,32.46,35.37,34.55,35.71,37.03,35.11,37.03,35.71,34.67
35.62,36.83,37.27,33.34,35.95,34.16,34.71,32.59,35.28,35.27,34.06,36.47,31.51,34.91,33.75,34.52
NA
>chr1:243040996-243041046
NA,34.31,35.12,31.46,34.27,31.57,36.58,36.02,32.68,34.92,35.59,33.01,37.00,31.62,35.14,34.95
33.14,37.27,37.47,37.88,37.23,35.77,34.72,32.46,35.37,34.44,35.33,33.02,36.41,33.67,34.57,35.36
36.92,37.11,33.22,35.76,34.64,34.84,35.84,31.59,34.33,35.97,32.86,35.30,34.45,31.60,34.59,34.55
NA
>chr1:245632771-245632821
NA,34.98,33.98,35.25,34.22,31.04,34.01,36.27,34.72,31.83,34.91,32.04,35.08,31.74,34.58,34.47
31.84,35.62,34.16,34.71,32.63,35.63,34.92,32.46,35.37,34.44,35.37,32.83,35.25,33.51,36.88,35.71
34.55,35.37,32.83,35.31,32.12,35.62,34.16,34.71,32.63,35.63,34.92,32.46,35.37,34.44,35.40,32.40
NA
>chr1:245632791-245632841
NA,35.90,34.92,32.46,35.37,34.44,35.37,32.83,35.25,33.51,36.88,35.71,34.55,35.37,32.83,35.31
32.12,35.62,34.16,34.71,32.63,35.63,34.92,32.46,35.37,34.44,35.40,32.83,36.03,34.97,35.58,36.02
33.63,33.99,31.29,34.18,34.61,35.12,31.59,34.56,31.96,35.08,31.78,34.25,34.17,35.05,31.58,35.65
NA
>chr1:246614006-246614056
NA,34.21,35.05,35.80,33.11,37.00,31.62,35.01,34.44,31.49,34.61,34.40,35.66,36.70,33.05,35.12
35.70,33.53,33.77,34.34,35.89,32.86,35.59,34.92,32.46,35.37,34.55,35.67,36.50,34.91,35.52,35.59
36.09,32.67,34.64,35.83,34.99,32.17,37.03,34.38,35.28,36.09,36.16,31.59,34.31,35.09,35.09,32.42
NA
>chr1:246733698-246733748
NA,31.29,34.17,36.81,31.29,35.12,33.81,35.20,33.62,35.17,34.73,35.41,34.55,31.95,34.73,32.40
36.66,31.14,34.74,33.98,35.95,32.83,35.40,34.44,35.37,33.01,35.42,31.17,37.56,31.28,34.52,35.75
37.03,34.21,35.62,34.57,31.39,37.39,34.00,31.04,34.14,35.09,34.95,32.18,34.14,36.64,33.88,31.51
NA
>chr1:247904110-247904160
NA,34.61,34.79,33.49,37.05,36.97,35.64,35.56,33.73,35.14,33.93,34.63,31.78,34.59,34.53,34.33
34.23,34.12,35.09,31.46,35.35,31.64,35.07,33.01,35.37,34.44,35.33,33.02,36.36,34.27,31.48,35.50
31.23,34.38,35.17,34.86,31.46,34.33,35.77,32.13,35.19,31.75,35.02,34.86,31.46,33.98,36.24,33.75
NA
>chr10:11880747-11880797
NA,35.52,33.41,34.64,34.96,35.62,34.97,35.66,32.31,36.42,31.36,34.89,34.30,36.45,32.52,34.91
35.35,33.54,34.17,34.98,33.15,34.92,34.62,35.37,32.46,34.92,35.59,32.86,36.14,34.73,32.14,36.42
31.07,34.06,34.64,35.73,36.26,35.99,36.36,34.28,31.52,35.45,33.67,35.09,36.45,35.53,35.34,33.40
NA
>chr10:16934123-16934173
NA,33.99,34.44,31.54,34.33,35.97,32.97,35.80,35.21,35.06,31.65,35.00,31.30,36.69,34.91,32.54
35.00,34.50,34.80,35.73,36.37,35.67,34.55,35.37,32.46,34.92,35.91,33.53,36.14,36.61,31.64,35.01
34.38,31.08,37.57,31.48,35.88,32.75,36.40,35.67,34.67,35.67,36.34,32.65,37.48,33.53,33.41,33.73
NA
>chr10:20208239-20208289
NA,37.68,36.92,35.36,34.59,34.80,35.73,36.34,35.28,34.48,35.48,34.83,33.57,35.56,35.64,37.33
37.57,36.65,36.06,35.64,32.44,34.84,34.99,32.46,35.37,34.55,35.62,37.23,37.88,37.52,36.53,32.67
34.70,36.12,34.17,35.78,32.83,35.66,34.81,32.21,37.04,32.67,34.83,34.49,35.55,34.97,31.77,35.70
NA
>chr10:20208376-20208426
NA,38.05,32.12,34.56,34.59,33.73,35.72,35.03,32.36,36.56,36.14,33.56,35.27,34.48,33.75,35.80
31.48,36.47,31.95,34.73,33.37,37.47,31.39,34.57,35.35,32.46,34.69,35.41,34.83,34.81,31.68,34.27
34.23,35.23,34.81,31.70,35.08,31.87,34.80,35.91,33.31,35.64,34.44,35.37,33.01,35.71,31.98,35.56
NA
>chr10:20208395-20208445
NA,33.35,37.47,31.39,34.57,35.35,32.46,34.69,35.41,34.83,34.81,31.68,34.27,34.23,35.23,34.81
31.70,35.08,31.87,34.80,35.91,33.31,35.64,34.44,35.37,33.01,35.71,31.98,35.58,34.95,34.40,35.64
33.34,35.53,35.59,34.91,36.77,36.92,35.62,34.74,34.67,32.45,34.64,36.36,35.94,36.39,32.74,36.52
NA
>chr10:20323537-20323587
NA,36.33,35.29,34.64,34.59,31.54,34.15,36.01,31.50,36.61,36.14,33.75,36.12,35.21,35.02,31.64
34.69,37.01,32.17,35.22,36.67,31.73,35.07,33.01,35.37,34.44,35.40,32.83,36.03,34.95,35.19,34.40
35.37,33.01,35.42,31.30,36.69,34.67,31.55,34.84,34.96,32.36,36.56,35.87,32.97,35.95,33.98,35.06
NA
>chr10:21246069-21246119
NA,33.75,33.45,34.77,31.55,34.64,31.76,36.33,34.20,34.77,34.48,31.69,34.19,34.80,31.74,35.71
33.23,36.00,34.91,34.59,35.27,33.34,35.91,34.92,32.46,35.35,34.41,31.48,34.03,36.30,34.50,35.21
32.83,36.03,35.17,36.50,35.72,34.40,31.55,34.77,35.88,33.84,32.99,34.34,35.02,32.42,34.92,35.90
NA
>chr10:21251508-21251558
NA,34.87,34.47,33.78,34.91,31.59,36.45,35.58,35.49,34.59,33.47,33.36,34.55,31.95,36.47,31.48
36.01,34.17,31.27,34.76,34.83,35.41,34.69,32.46,35.35,34.57,31.41,36.69,34.67,31.55,34.78,35.66
32.63,35.04,35.38,33.98,35.27,35.28,32.42,34.69,35.17,35.53,31.74,34.75,34.23,35.31,34.54,33.59
NA
>chr10:27735128-27735178
NA,31.59,36.53,36.14,34.43,37.60,36.83,35.66,34.40,31.84,35.90,34.89,34.83,35.62,33.53,33.77
34.63,35.40,34.84,35.36,32.44,34.84,34.99,32.46,35.37,34.55,35.67,36.13,36.21,31.84,34.50,35.13
35.28,34.63,34.48,33.33,35.58,34.91,32.67,37.02,31.95,34.73,33.37,36.36,34.62,32.05,35.72,32.57
NA
>chr10:28530971-28531021
NA,36.04,33.74,34.72,31.55,35.28,31.70,34.73,36.22,31.30,34.24,35.56,34.70,35.11,34.91,36.03
33.34,37.27,37.47,37.88,37.23,35.77,34.72,32.46,35.37,34.44,35.40,32.83,36.00,33.56,34.63,34.96
35.62,34.97,35.71,32.12,34.91,31.95,34.63,33.93,35.14,33.62,35.20,33.62,35.20,33.62,35.20,33.88
NA
>chr10:58045993-58046043
NA,35.11,37.40,35.39,34.64,34.87,31.62,37.00,33.02,35.13,34.45,37.03,32.23,34.95,34.70,31.41
36.69,34.69,31.77,35.82,34.95,35.41,34.69,32.46,35.37,34.44,35.33,32.86,35.97,34.33,31.49,34.60
34.47,31.36,34.95,33.37,37.36,31.42,34.87,34.48,33.56,36.00,32.83,35.48,34.61,34.66,31.76,35.66
NA
>chr10:60460997-60461047
NA,32.04,35.31,32.78,35.02,34.50,34.80,35.28,35.13,34.50,31.60,34.80,34.19,31.89,36.21,36.09
35.28,34.38,36.77,31.54,35.58,31.64,35.07,33.01,35.35,34.45,31.84,36.21,36.09,35.24,34.59,34.80
35.28,35.06,34.40,35.64,33.53,36.14,36.58,31.73,34.64,32.02,35.71,35.17,36.46,35.53,35.19,33.76
NA
>chr10:63735424-63735474
NA,32.40,35.23,34.55,35.55,34.97,31.64,34.97,35.20,31.95,34.65,34.02,34.36,34.42,34.71,31.80
35.75,34.90,32.63,35.66,34.92,32.46,35.63,34.92,32.46,35.35,34.43,31.42,36.50,35.47,35.75,31.98
35.71,32.97,35.28,35.27,33.98,35.38,35.04,32.64,35.21,34.55,35.55,35.19,32.53,35.48,34.61,34.75
NA
>chr10:67709828-67709878
NA,32.22,34.59,31.56,34.39,35.99,32.11,35.81,35.17,34.69,32.42,35.02,34.60,35.76,33.22,36.91
35.39,34.38,36.71,31.30,35.42,33.01,35.37,34.44,35.37,32.46,34.69,35.41,34.95,36.03,32.97,35.84
35.05,34.30,31.35,36.47,34.30,35.78,32.83,35.38,34.45,31.60,34.59,34.61,35.41,32.86,35.76,34.60
NA
>chr10:76689355-76689405
NA,36.34,34.42,35.39,37.40,34.24,35.53,35.59,34.91,36.46,35.28,34.48,35.49,34.55,35.48,33.34
35.91,34.78,31.47,34.96,36.14,32.86,35.33,34.44,35.37,32.46,34.69,35.17,35.95,33.36,34.91,34.39
36.80,31.29,35.12,33.41,34.48,34.63,35.28,35.06,34.40,35.64,33.31,35.64,34.44,35.40,32.26,34.87
NA
>chr10:76990054-76990104
NA,36.03,34.70,32.45,34.77,34.49,34.62,35.46,32.52,34.94,34.49,35.55,35.19,32.54,35.00,34.61
35.12,34.75,34.50,34.50,35.27,33.34,35.91,34.92,32.46,35.37,34.40,35.19,34.69,35.59,35.53,34.24
37.03,35.86,34.72,32.46,35.37,34.40,35.19,34.69,35.59,35.53,33.34,35.91,34.92,32.46,35.37,34.44
NA
>chr10:76990066-76990116
NA,32.41,35.00,34.61,35.12,34.75,34.50,34.50,35.27,33.34,35.91,34.92,32.46,35.37,34.40,35.19
34.69,35.59,35.53,34.24,37.03,35.86,34.72,32.46,35.37,34.40,35.19,34.69,35.59,35.53,33.34,35.91
34.92,32.46,35.37,34.40,35.19,34.95,36.03,33.34,36.70,35.66,34.40,34.59,31.66,34.65,33.98,35.76
NA
>chr10:76990075-76990125
NA,35.90,34.92,32.46,35.37,34.40,35.19,34.69,35.59,35.53,34.24,37.03,35.86,34.72,32.46,35.37
34.40,35.19,34.69,35.59,35.53,33.34,35.91,34.92,32.46,35.37,34.40,35.19,34.95,36.03,33.34,36.70
35.66,34.40,34.59,31.66,34.65,33.98,35.95,33.34,36.70,35.86,34.72,33.14,37.45,36.83,35.77,34.60
NA
>chr10:82875902-82875952
NA,35.89,33.01,35.37,34.40,34.95,35.81,32.27,35.11,34.48,33.56,35.67,32.12,35.31,32.83,35.37
34.55,35.71,37.03,35.11,37.60,36.83,35.62,34.55,35.37,32.46,34.72,35.82,36.52,33.73,36.11,35.41
34.96,34.56,34.85,33.36,36.11,35.47,36.48,32.74,36.39,35.94,36.25,33.73,34.57,35.24,36.46,35.22
NA
>chr10:89500200-89500250
NA,32.93,35.80,35.21,34.84,32.03,36.20,33.67,34.57,35.30,36.43,32.55,36.90,34.52,33.64,34.96
31.68,34.27,34.33,34.96,35.41,35.75,31.84,34.45,35.35,33.01,35.71,31.98,36.21,36.02,36.02,36.49
31.42,34.43,35.62,33.34,35.27,34.56,33.11,37.04,33.11,34.56,35.02,32.78,35.31,32.12,35.62,34.06
NA
>chr10:89636028-89636078
NA,36.57,35.36,34.53,35.36,36.45,35.28,34.48,35.49,34.48,35.40,37.33,37.47,37.27,33.14,35.00
35.14,35.95,36.26,36.06,35.30,31.45,34.41,35.35,33.01,35.71,31.98,35.58,35.17,34.55,31.78,34.53
34.60,31.63,34.81,34.83,35.41,34.69,33.14,36.88,35.86,34.59,31.95,34.86,33.51,37.45,37.47,37.74
NA
>chr10:91928281-91928331
NA,34.00,33.52,37.20,31.38,35.99,34.39,31.69,34.56,32.04,34.46,32.04,34.80,31.28,37.30,33.52
34.11,32.37,35.99,35.97,36.49,31.73,35.07,33.01,35.37,34.44,35.37,32.83,35.25,32.83,35.37,34.62
34.78,32.37,35.79,31.77,34.35,34.01,36.90,32.55,36.34,35.82,34.72,32.46,35.63,34.78,31.55,34.78
NA
>chr10:93112191-93112241
NA,35.94,34.72,32.68,36.02,36.58,31.42,34.43,35.35,32.46,34.99,34.84,32.34,34.28,37.61,32.65
36.34,35.67,34.67,35.71,37.03,34.21,35.91,34.92,32.46,35.35,34.41,31.30,34.06,33.55,36.83,33.31
34.95,31.36,34.56,34.16,35.95,33.34,37.27,36.83,35.62,34.55,35.37,32.63,34.71,34.16,35.95,33.25
NA
>chr10:105629648-105629698
NA,34.64,35.53,34.95,31.55,34.54,35.17,35.53,31.74,34.81,34.84,35.62,35.25,35.00,32.63,35.38
34.45,31.84,35.58,35.17,34.69,32.46,35.63,34.92,32.46,35.37,34.62,34.92,33.15,34.98,34.61,35.73
33.31,35.64,34.44,35.37,32.63,34.61,34.60,31.52,34.14,33.53,34.76,35.66,33.41,34.64,35.76,33.01
NA
>chr10:114091400-114091450
NA,34.42,31.74,35.71,32.97,35.02,34.48,33.75,35.78,32.11,35.81,34.95,34.52,35.62,37.23,37.47
37.27,33.14,35.00,35.21,36.12,33.53,35.64,34.44,35.37,32.46,34.92,35.66,32.26,34.66,33.77,35.78
32.11,35.81,34.95,34.40,35.64,33.34,35.48,34.45,36.71,31.41,34.57,35.62,33.31,35.91,34.92,32.44
NA
>chr10:127582387-127582437
NA,34.34,34.77,32.34,34.28,37.39,31.36,34.50,31.57,36.67,35.25,32.49,36.45,34.30,34.89,31.59
36.45,35.47,35.75,31.98,35.71,33.01,35.37,34.44,35.37,32.46,34.69,35.41,34.95,35.82,32.00,35.82
34.97,35.62,35.25,35.00,33.14,37.07,35.39,34.38,36.71,31.32,34.77,33.98,35.95,33.34,37.27,36.93
NA
>chr11:9965160-9965210
NA,35.68,34.97,35.82,31.88,35.02,35.14,36.11,37.37,37.47,37.60,34.24,35.53,35.59,34.70,35.58
36.03,33.77,34.23,34.64,33.08,35.09,34.99,32.46,35.35,34.45,31.55,34.81,35.30,34.87,31.98,35.58
34.16,31.02,33.97,33.63,36.23,35.87,36.78,33.05,35.19,35.55,34.48,35.39,37.07,33.14,34.90,36.14
NA
>chr11:10144129-10144179
NA,36.93,37.60,34.21,35.62,34.43,31.28,36.66,32.40,35.01,32.13,35.70,34.25,33.59,35.56,35.63
36.91,33.36,37.55,33.03,36.40,35.82,34.72,32.46,35.37,34.55,35.62,36.87,36.53,32.56,34.30,36.28
34.11,34.74,33.12,34.85,34.56,35.76,33.22,37.11,36.97,36.14,36.36,34.28,31.54,34.86,35.02,31.46
NA
>chr11:10144193-10144243
NA,34.12,31.96,35.11,34.17,34.17,31.96,35.06,34.44,31.59,35.53,35.17,34.69,32.46,35.35,34.43
31.28,36.66,32.29,34.45,34.58,31.74,35.71,33.01,35.35,34.45,31.84,36.21,36.13,35.62,34.42,33.67
35.14,33.70,35.67,31.84,34.78,35.91,33.53,36.14,36.58,31.57,34.50,31.38,36.71,34.38,35.39,37.28
NA
>chr11:13743440-13743490
NA,33.24,35.20,34.30,31.32,36.69,34.67,31.54,34.47,34.58,31.60,34.45,35.62,33.31,35.73,34.64
33.78,34.91,31.59,36.45,35.47,35.75,31.98,35.71,33.01,35.35,34.57,31.41,36.71,34.60,33.45,35.72
35.34,31.16,34.27,35.01,31.64,36.52,35.90,36.96,33.51,35.25,33.51,37.45,36.97,36.14,36.25,33.80
NA
>chr11:26717888-26717938
NA,34.22,32.14,34.84,34.99,33.14,37.25,35.34,34.42,33.01,33.52,33.66,36.00,35.62,32.41,34.66
33.74,35.72,35.12,33.17,35.95,35.17,34.69,32.46,35.35,34.57,31.28,37.52,31.18,34.91,34.30,36.47
31.35,34.42,35.06,31.96,34.39,34.86,33.62,35.17,34.73,35.41,34.69,32.46,35.37,34.55,35.67,36.11
NA
>chr11:26717907-26717957
NA,35.60,35.17,34.69,32.46,35.35,34.57,31.28,37.52,31.18,34.91,34.30,36.47,31.35,34.42,35.06
31.96,34.39,34.86,33.62,35.17,34.73,35.41,34.69,32.46,35.37,34.55,35.67,36.40,33.03,37.02,32.14
34.78,35.14,31.62,36.58,32.65,35.49,34.60,35.00,32.27,34.66,33.74,36.02,35.62,32.68,35.19,35.60
NA
>chr11:28111364-28111414
NA,35.53,34.61,34.98,33.15,34.92,34.62,35.64,33.31,35.91,34.80,31.78,34.59,35.83,36.37,36.00
34.76,33.49,34.72,32.77,36.70,35.86,34.72,32.46,35.37,34.55,35.71,37.03,34.24,35.53,35.59,34.91
36.77,36.92,35.77,34.59,31.78,34.59,35.82,36.34,32.55,37.05,33.90,31.20,34.30,36.22,32.61,36.68
NA
>chr11:28111445-28111495
NA,36.43,36.02,36.38,35.17,36.03,33.34,36.78,35.90,36.52,31.61,35.72,31.58,34.87,34.59,34.77
32.52,36.20,34.73,31.70,35.71,33.01,35.37,34.44,35.37,32.46,34.69,35.29,35.27,34.33,32.66,35.42
35.07,32.37,35.79,32.09,35.81,35.02,34.50,31.63,34.33,34.14,34.33,34.47,34.49,34.88,32.36,36.52
NA
>chr11:40535749-40535799
NA,36.55,31.42,34.47,35.02,35.95,33.17,35.18,34.95,34.59,35.02,32.59,34.61,34.97,33.56,37.05
36.87,35.77,34.72,33.14,36.88,35.71,34.55,35.37,32.46,34.69,35.41,34.69,35.52,35.64,36.92,37.60
34.21,35.64,34.62,34.78,32.37,35.66,31.46,35.27,35.61,35.06,34.40,35.37,33.01,35.71,31.74,34.42
NA
>chr11:40535769-40535819
NA,35.63,34.55,35.37,32.46,34.69,35.41,34.69,35.52,35.64,36.92,37.60,34.21,35.64,34.62,34.78
32.37,35.66,31.46,35.27,35.61,35.06,34.40,35.37,33.01,35.71,31.74,34.58,34.17,33.87,35.73,32.00
35.56,34.17,36.16,33.72,34.57,35.30,36.61,33.49,34.79,34.84,34.69,35.11,34.70,35.49,34.55,35.34
NA
>chr11:40535910-40535960
NA,34.56,34.62,35.27,33.56,35.89,36.00,33.67,33.38,33.98,30.98,37.57,31.48,35.58,31.64,34.44
31.87,34.80,35.91,34.21,37.03,35.86,34.72,32.46,35.35,34.57,31.28,37.61,31.48,35.58,31.64,34.64
31.55,34.95,33.31,36.84,34.14,32.42,34.87,34.59,34.69,31.45,36.77,34.39,34.91,33.36,35.95,34.85
NA
>chr11:45294519-45294569
NA,34.48,33.67,35.10,31.51,36.22,34.88,31.80,35.79,32.37,35.03,35.83,34.64,32.67,36.00,35.82
34.72,32.46,35.63,34.92,32.46,35.63,34.92,32.46,35.37,34.44,35.33,32.86,36.14,34.90,32.63,35.38
34.41,31.30,34.14,34.66,35.66,31.83,34.52,34.50,34.47,34.66,35.45,32.46,34.92,35.63,33.01,35.89
NA
>chr11:56673722-56673772
NA,34.36,36.47,31.22,34.09,33.44,36.36,34.72,31.54,34.56,34.04,34.72,31.27,34.30,36.36,35.87
36.78,33.05,34.91,37.01,32.23,34.77,34.62,35.37,32.46,34.92,35.91,33.34,35.53,35.59,34.69,35.19
34.40,35.64,33.34,35.53,35.59,34.69,35.41,34.69,32.46,35.37,34.44,35.37,32.63,34.61,34.58,31.63
NA
>chr11:56673739-56673789
NA,34.56,37.01,32.23,34.77,34.62,35.37,32.46,34.92,35.91,33.34,35.53,35.59,34.69,35.19,34.40
35.64,33.34,35.53,35.59,34.69,35.41,34.69,32.46,35.37,34.44,35.37,32.63,34.61,34.58,31.92,34.67
31.57,36.49,36.02,36.38,35.05,34.81,31.61,34.77,36.20,32.87,36.39,35.94,36.25,33.74,34.72,31.26
NA
>chr11:90578637-90578687
NA,35.90,34.81,32.21,36.66,31.59,35.07,33.70,37.25,35.63,35.34,33.66,34.65,31.89,35.58,35.17
34.69,32.42,35.23,34.45,36.71,31.30,35.42,33.01,35.37,34.44,35.40,32.83,35.78,34.30,36.45,32.50
34.96,34.99,32.42,35.28,35.63,33.59,34.54,35.23,34.81,31.55,34.45,35.35,32.46,34.72,35.83,36.40
NA
>chr11:90953671-90953721
NA,32.69,35.84,35.05,34.25,31.17,36.70,32.33,34.29,34.56,34.59,31.95,34.86,32.83,35.35,34.45
31.84,35.58,34.95,34.36,34.95,35.58,31.84,34.45,35.35,32.46,34.92,35.66,32.53,35.19,35.60,34.95
31.55,34.54,35.41,34.69,35.59,35.53,33.34,35.91,34.81,32.12,36.10,34.50,31.55,34.35,35.66,36.72
NA
>chr11:101589084-101589134
NA,37.47,34.28,32.18,35.11,36.62,31.59,34.91,33.75,34.52,33.54,35.34,35.59,36.43,32.48,37.85
31.39,34.69,34.64,35.29,36.09,36.21,31.84,34.45,35.35,32.46,34.72,35.82,36.34,32.55,37.01,34.67
31.73,35.28,31.78,34.33,34.23,33.77,36.03,35.36,35.75,31.84,34.40,35.75,37.03,35.11,37.40,35.49
NA
>chr11:102961066-102961116
NA,34.36,34.91,33.93,34.56,31.84,35.62,34.16,34.55,32.02,35.95,34.73,32.09,36.02,33.65,34.80
35.64,34.96,34.63,33.56,36.00,32.83,35.40,34.44,35.37,33.01,35.42,31.28,37.39,34.02,31.48,34.41
35.35,32.63,34.61,34.64,31.79,35.78,33.77,34.72,31.55,34.64,31.76,36.08,34.88,31.82,35.99,34.13
NA
>chr11:110280194-110280244
NA,32.02,34.95,35.25,35.06,31.75,35.31,32.83,35.35,34.45,31.60,34.59,34.61,35.73,33.53,35.89
36.02,33.73,34.57,35.34,37.40,34.21,35.64,34.44,35.37,32.46,34.69,35.17,35.53,31.61,34.23,35.62
34.95,31.83,35.31,32.83,35.37,34.44,35.37,32.46,34.72,35.83,36.13,36.45,32.11,35.78,33.75,34.57
NA
>chr11:110280208-110280258
NA,35.60,36.02,33.73,34.57,35.34,37.40,34.21,35.64,34.44,35.37,32.46,34.69,35.17,35.53,31.61
34.23,35.62,34.95,31.83,35.31,32.83,35.37,34.44,35.37,32.46,34.72,35.83,36.13,36.45,32.11,35.78
33.75,34.57,35.30,36.09,32.66,35.47,34.17,34.38,35.31,34.22,35.78,32.83,35.48,34.64,33.67,34.99
NA
>chr12:10592199-10592249
NA,35.10,31.47,34.57,35.83,36.13,36.21,32.16,34.59,31.46,35.30,35.61,35.07,34.39,34.98,33.56
37.05,37.52,37.37,36.17,36.49,31.73,35.07,33.01,35.35,34.45,31.55,34.81,35.23,34.63,33.92,34.50
35.06,35.39,34.54,31.37,34.72,33.74,36.03,35.36,35.75,31.84,34.40,35.66,36.92,36.77,34.91,35.64
NA
>chr12:11788221-11788271
NA,34.71,34.85,32.45,34.63,36.16,31.84,34.73,33.31,37.04,33.11,34.56,35.27,33.34,35.62,34.43
31.42,36.50,35.69,34.75,34.84,34.48,31.63,34.45,35.35,32.46,34.99,34.84,32.14,34.11,33.68,36.28
34.95,32.53,35.40,34.44,35.64,33.34,35.48,34.55,35.49,34.70,35.11,34.69,35.17,33.70,36.00,33.25
NA
>chr12:18415335-18415385
NA,36.45,35.69,34.75,35.17,33.70,35.67,31.84,34.53,34.61,34.30,33.52,33.83,31.43,34.86,34.97
31.88,35.56,34.22,35.38,35.04,32.63,35.40,34.44,35.37,32.46,34.92,35.66,32.83,36.03,34.95,35.41
34.69,32.46,35.37,34.62,34.78,32.37,35.88,31.48,37.85,32.12,34.56,34.59,33.67,36.41,33.37,36.55
NA
>chr12:18415344-18415394
NA,34.28,33.52,33.83,31.43,34.86,34.97,31.88,35.56,34.22,35.38,35.04,32.63,35.40,34.44,35.37
32.46,34.92,35.66,32.83,36.03,34.95,35.41,34.69,32.46,35.37,34.62,34.78,32.37,35.88,31.48,37.85
32.12,34.56,34.59,33.67,36.41,33.37,37.11,36.83,35.62,34.55,35.33,32.86,35.76,34.56,34.87,32.51
NA
>chr12:18419372-18419422
NA,35.37,32.63,34.69,33.94,33.14,34.05,35.77,31.79,34.66,34.40,35.66,37.03,35.11,37.60,36.92
35.41,34.62,34.84,35.84,37.11,34.21,35.91,34.92,32.46,35.37,34.55,35.62,36.83,37.45,33.51,34.86
32.12,34.86,33.51,37.25,35.39,34.48,35.49,34.55,35.13,32.88,36.14,34.90,32.63,35.66,34.92,32.44
NA
>chr12:18419438-18419488
NA,34.85,35.53,31.62,34.30,34.64,35.73,36.65,37.57,37.23,35.62,34.67,35.67,36.40,32.75,35.79
32.09,35.81,34.95,34.39,34.59,31.74,35.71,33.01,35.35,34.45,31.84,35.75,35.36,36.02,33.63,33.99
31.44,35.20,33.01,35.63,34.92,32.42,35.02,34.62,34.92,32.27,35.98,35.47,36.48,32.36,34.96,35.15
NA
>chr12:22681794-22681844
NA,35.92,34.21,37.03,35.86,34.72,32.42,35.28,35.59,34.65,35.06,34.64,35.37,32.15,35.66,34.95
35.19,34.59,34.77,32.16,37.80,31.28,34.57,35.35,32.46,34.92,35.59,33.02,36.41,33.72,34.03,31.05
37.32,33.96,31.41,35.50,31.23,34.30,35.09,35.09,32.65,37.55,33.01,35.59,34.92,33.14,37.45,36.93
NA
>chr12:32597834-32597884
NA,33.85,37.25,35.39,34.62,34.84,35.84,36.78,32.77,34.88,34.68,34.16,34.09,35.89,32.88,34.92
34.60,35.56,32.13,35.13,32.83,35.63,34.92,32.46,35.37,34.44,35.37,33.01,35.07,31.59,36.66,32.40
35.19,32.12,35.71,35.17,36.46,35.29,34.62,34.96,35.25,33.11,35.09,34.99,32.46,35.35,34.43,31.27
NA
>chr12:32686791-32686841
NA,31.66,34.52,36.36,35.87,37.11,35.11,37.40,35.63,35.34,33.83,34.56,31.84,35.62,33.98,34.65
31.66,34.58,34.61,33.31,36.88,35.86,34.72,32.46,35.37,34.44,35.64,33.53,36.14,36.53,31.59,34.91
34.04,34.71,32.63,35.63,34.92,33.14,36.88,35.75,34.40,31.55,34.81,35.23,34.23,34.27,31.54,34.41
NA
>chr12:32686997-32687047
NA,32.40,35.38,34.57,31.28,37.80,32.48,36.87,37.52,37.88,37.23,35.66,34.38,31.34,35.58,31.54
36.75,34.91,32.53,35.48,34.61,34.59,31.60,34.45,35.35,33.01,35.71,31.98,35.58,34.95,34.59,34.67
32.34,34.30,36.27,34.95,32.53,35.38,34.45,31.55,34.77,35.95,33.74,34.66,32.77,36.70,35.75,34.35
NA
>chr12:32907846-32907896
NA,34.68,34.62,35.64,33.53,36.12,35.05,34.25,31.15,37.23,33.52,34.11,32.37,36.00,35.67,34.55
35.64,33.53,36.14,36.56,32.36,34.96,34.99,32.46,35.35,34.57,31.39,37.47,33.44,34.34,31.56,34.48
34.84,34.73,35.41,34.69,32.46,35.37,34.40,35.16,34.98,33.36,36.51,33.38,34.90,32.26,35.66,35.02
NA
>chr12:32907859-32907909
NA,35.63,34.55,35.64,33.53,36.14,36.56,32.36,34.96,34.99,32.46,35.35,34.57,31.39,37.47,33.44
34.34,31.56,34.48,34.84,34.73,35.41,34.69,32.46,35.37,34.40,35.16,34.98,33.36,36.51,33.38,34.90
32.26,35.66,34.80,31.87,34.44,31.64,35.58,31.51,37.28,34.28,32.34,34.67,34.62,35.40,32.26,34.87
NA
>chr12:39797327-39797377
NA,35.70,36.50,31.57,34.67,31.96,34.25,34.33,34.91,35.80,33.11,37.00,31.62,35.01,34.38,31.08
37.48,31.18,34.97,35.05,36.50,35.83,34.72,32.46,35.35,34.57,31.28,37.56,31.19,34.77,33.98,35.73
31.88,35.05,35.47,34.84,35.02,31.46,34.19,31.31,34.06,33.68,36.25,33.84,31.28,35.34,35.61,35.08
NA
>chr12:39797466-39797516
NA,34.93,33.37,36.39,34.50,35.23,32.97,35.07,31.59,36.63,32.31,35.56,33.90,34.64,35.45,33.01
35.71,31.78,34.25,34.23,35.23,34.81,31.70,35.71,33.01,35.37,34.55,35.67,36.13,36.16,31.74,34.77
33.86,34.74,31.28,36.50,35.47,35.98,32.09,35.48,31.20,34.74,33.75,35.14,33.73,35.56,35.53,36.33
NA
>chr12:45696440-45696490
NA,34.83,32.46,35.35,34.43,31.42,36.67,35.22,32.10,37.80,31.19,34.30,34.80,31.74,35.28,31.65
34.96,36.14,33.22,37.11,36.83,35.77,34.72,32.46,35.37,34.44,35.40,32.53,34.95,36.27,34.30,32.56
36.53,37.52,37.88,37.23,35.62,34.67,35.67,36.40,32.74,36.48,36.17,36.97,37.60,34.21,35.64,34.44
NA
>chr12:47476933-47476983
NA,35.33,34.43,31.34,35.55,31.59,36.50,32.40,35.19,31.75,35.02,35.14,31.77,36.33,34.06,35.20
34.91,32.38,36.48,35.90,37.11,34.21,35.64,34.44,35.37,33.01,35.42,31.30,36.58,34.52,33.54,35.78
32.00,35.82,35.17,36.46,35.29,34.62,35.37,31.98,34.73,36.14,32.97,35.82,36.58,31.42,34.55,35.04
NA
>chr12:47476970-47477020
NA,35.36,31.98,34.73,36.14,32.97,35.82,36.58,31.42,34.55,35.10,33.11,35.25,35.30,35.04,33.14
37.27,37.47,37.23,35.56,34.40,34.59,31.60,34.45,35.35,32.46,34.92,35.91,33.31,35.64,34.40,35.19
34.73,34.84,34.79,32.94,35.18,34.95,34.59,35.02,32.97,35.42,31.30,36.58,34.01,34.74,33.49,36.93
NA
>chr12:52820786-52820836
NA,32.22,35.00,31.92,34.80,34.19,31.66,34.58,34.61,32.63,35.37,34.55,35.67,36.40,33.03,37.04
32.21,34.81,35.63,32.83,35.25,32.83,35.37,34.44,35.37,32.46,34.92,35.59,33.01,37.16,31.28,34.43
35.38,32.63,35.00,35.21,36.00,32.68,34.72,35.77,36.83,37.45,33.14,34.99,34.84,32.44,35.47,34.31
NA
>chr12:66441298-66441348
NA,31.75,34.81,34.83,35.19,34.44,34.62,35.46,32.52,35.02,35.58,33.59,34.63,34.84,35.84,36.96
33.31,34.71,34.16,35.95,32.83,35.66,34.92,32.46,35.35,34.45,31.55,34.81,35.30,35.04,32.63,35.66
34.92,32.46,35.35,34.45,31.84,35.75,35.36,36.03,33.74,34.66,32.77,37.27,36.83,35.56,34.42,33.74
NA
>chr12:66441308-66441358
NA,33.59,34.63,34.84,35.84,36.96,33.31,34.71,34.16,35.95,32.83,35.66,34.92,32.46,35.35,34.45
31.55,34.81,35.30,35.04,32.63,35.66,34.92,32.46,35.35,34.45,31.84,35.75,35.36,36.03,33.74,34.66
32.77,37.27,36.83,35.56,34.42,33.78,34.92,31.18,37.48,30.98,34.03,33.80,35.69,31.48,34.28,36.26
NA
>chr12:77931788-77931838
NA,35.03,35.84,32.97,35.95,34.16,34.63,31.95,34.86,33.05,35.77,36.12,34.52,31.54,34.56,33.98
35.56,32.20,36.16,34.63,32.45,34.67,34.62,35.37,32.46,34.92,35.59,32.86,36.14,34.90,33.14,37.27
36.83,35.62,34.67,35.71,36.88,33.14,34.72,35.77,36.83,37.27,33.14,34.90,36.14,33.22,37.11,36.93
NA
>chr12:78240370-78240420
NA,32.10,36.21,36.41,37.06,36.17,36.49,31.73,34.44,31.87,34.80,35.63,33.01,35.71,31.70,34.73
36.08,31.45,34.43,35.62,33.31,35.91,34.92,32.46,35.35,34.45,31.84,35.75,35.47,36.50,31.42,34.43
35.62,34.21,37.60,36.83,35.77,34.59,31.87,35.08,31.74,34.80,34.19,31.89,35.90,33.26,34.50,33.66
NA
>chr12:80945618-80945668
NA,35.94,34.72,32.46,35.37,34.55,35.67,36.50,35.17,35.66,32.31,36.63,31.43,34.67,31.92,34.58
34.47,31.46,35.06,35.25,35.41,35.75,31.84,34.45,35.35,32.46,34.92,35.91,33.34,35.27,34.61,34.96
34.81,31.88,34.67,31.43,37.16,33.11,35.82,36.61,31.61,35.86,32.37,35.25,36.66,32.74,36.40,35.70
NA
>chr12:82115799-82115849
NA,31.29,36.66,32.40,35.01,32.40,36.45,31.20,34.31,35.97,33.22,36.62,35.90,36.49,31.42,34.43
35.62,33.34,35.53,35.59,34.69,35.41,34.69,32.46,35.35,34.45,31.63,34.48,34.77,34.06,36.16,33.77
34.02,31.19,34.30,36.36,36.14,37.37,37.88,37.88,37.88,37.88,37.47,37.11,33.22,35.97,34.33,31.46
NA
>chr12:89555945-89555995
NA,32.53,35.46,34.52,34.02,34.98,33.56,37.05,36.97,35.41,34.62,34.96,34.81,31.88,34.59,31.56
34.52,36.14,35.47,35.55,35.30,31.59,35.20,33.01,35.37,34.44,35.33,33.02,36.36,34.63,32.45,34.84
34.99,32.46,35.63,34.80,31.95,34.86,33.51,36.88,35.86,34.72,32.46,35.37,34.62,34.78,32.37,35.92
NA
>chr12:92112343-92112393
NA,36.49,34.20,35.10,33.81,34.96,31.68,34.48,34.84,34.75,35.58,36.14,34.30,31.27,34.76,34.79
35.22,35.10,33.92,36.12,34.56,31.55,34.41,35.35,33.01,35.71,31.98,35.58,35.17,34.69,32.46,35.37
34.55,35.62,36.83,37.27,33.14,35.00,35.14,35.95,36.02,36.45,32.09,35.79,32.75,36.39,35.94,36.46
NA
>chr12:92112349-92112399
NA,34.67,34.84,34.75,35.58,36.14,34.30,31.27,34.76,34.79,35.22,35.10,33.92,36.12,34.56,31.55
34.41,35.35,33.01,35.71,31.98,35.58,35.17,34.69,32.46,35.37,34.55,35.62,36.83,37.27,33.14,35.00
35.14,35.95,36.02,36.45,32.09,35.79,32.75,36.39,35.94,36.25,33.77,33.94,31.30,36.62,35.25,32.42
NA
>chr12:96914812-96914862
NA,36.92,35.64,35.52,34.70,35.69,36.50,31.73,34.44,31.96,34.80,31.17,37.56,31.17,35.42,33.01
35.37,34.62,34.78,32.66,37.55,33.01,35.59,34.92,32.46,35.35,34.41,31.30,33.99,33.63,36.00,35.62
32.41,34.66,33.74,36.03,35.36,36.11,33.73,37.05,36.87,35.77,34.59,31.87,34.80,31.30,36.87,33.00
NA
>chr12:100204780-100204830
NA,36.72,35.62,34.67,35.67,36.40,32.87,36.20,34.77,31.48,34.14,33.53,34.52,34.15,34.45,35.53
35.19,32.68,35.87,36.56,32.36,34.96,34.99,32.46,35.37,34.55,35.62,36.83,37.60,35.11,37.11,35.90
36.45,31.38,34.24,35.62,35.19,33.05,37.27,37.47,37.33,35.64,35.34,33.57,34.41,35.07,35.61,35.61
NA
>chr12:100204839-100204889
NA,35.77,37.11,35.11,37.60,37.47,37.23,35.77,34.72,32.42,35.28,35.63,33.59,34.25,35.70,31.94
34.59,35.86,36.88,33.51,35.25,32.83,35.37,34.44,35.37,32.46,34.99,34.96,32.66,37.04,32.29,34.45
34.97,33.56,37.05,37.01,36.14,36.25,33.73,34.48,35.27,33.34,35.64,34.44,35.37,32.46,34.72,35.94
NA
>chr12:100204859-100204909
NA,32.48,35.37,34.44,35.37,32.46,34.99,34.96,32.66,37.04,32.29,34.45,34.97,33.56,37.05,37.01
36.14,36.25,33.73,34.48,35.27,33.34,35.64,34.44,35.37,32.46,34.72,35.77,36.83,37.27,33.34,36.03
35.17,36.77,37.06,36.14,36.36,34.30,31.08,34.16,35.97,32.86,35.30,34.45,31.55,34.77,35.91,34.49
NA
>chr12:111835468-111835518
NA,31.53,34.77,35.88,33.80,33.97,31.14,34.16,33.44,36.38,34.61,33.54,35.67,31.84,34.78,35.59
33.02,36.36,34.27,31.48,35.35,31.34,34.43,35.35,32.46,34.92,35.91,33.53,36.12,35.21,35.00,32.63
35.40,34.44,35.33,32.86,35.89,33.95,34.17,31.96,35.06,34.42,31.44,36.53,36.14,33.53,35.91,35.02
NA
>chr12:111835493-111835543
NA,35.92,33.53,36.12,35.21,35.00,32.63,35.40,34.44,35.33,32.86,35.89,33.95,34.17,31.96,35.06
34.42,31.44,36.53,36.14,33.53,35.91,34.92,32.46,35.37,34.44,35.64,33.31,35.62,34.41,31.48,33.88
36.75,33.32,32.57,33.34,33.81,36.19,32.59,35.05,31.49,35.09,34.23,34.24,36.28,33.98,31.46,34.61
NA
>chr12:125422403-125422453
NA,33.60,34.04,31.98,35.11,36.70,31.50,35.69,33.59,33.39,34.44,33.33,35.56,35.63,37.25,33.14
34.69,35.41,34.69,35.59,35.53,33.34,35.64,34.44,35.37,32.46,34.99,34.96,32.36,36.56,35.87,32.97
35.95,33.90,34.42,35.66,37.03,34.24,35.27,34.48,33.67,36.14,32.12,34.59,35.83,36.50,34.91,35.64
NA
>chr12:125422455-125422505
NA,35.94,34.72,32.46,35.45,34.61,34.59,31.74,34.71,32.19,35.56,34.64,35.06,34.65,35.43,35.22
34.65,35.59,35.53,34.24,37.03,35.86,34.72,32.46,35.37,34.40,34.95,35.58,31.98,35.08,31.87,34.53
34.97,33.15,34.92,34.74,35.67,36.40,33.03,37.02,32.11,34.58,36.69,31.30,35.42,33.01,35.37,34.44
NA
>chr13:21190163-21190213
NA,34.46,32.04,34.56,31.61,34.02,37.39,31.28,35.42,33.01,35.63,34.80,31.78,34.59,35.77,36.87
37.05,33.73,35.95,35.17,34.69,32.46,35.37,34.44,35.37,32.46,34.99,34.96,32.66,37.04,32.29,34.45
34.97,33.15,35.09,34.99,32.46,35.45,34.61,34.66,31.95,35.20,34.97,31.88,35.82,34.95,35.41,34.54
NA
>chr13:30013877-30013927
NA,35.41,35.64,37.33,37.57,36.77,34.95,35.17,33.73,35.47,33.57,35.39,34.63,34.18,33.67,33.47
33.63,34.45,34.61,34.67,32.63,35.63,34.92,32.46,35.37,34.44,35.37,32.83,35.25,32.83,35.63,34.78
31.47,34.96,35.75,31.95,34.86,35.55,34.49,34.73,32.12,38.05,32.48,36.43,35.35,34.42,36.39,33.34
NA
>chr13:35252571-35252621
NA,35.22,36.46,35.53,35.19,33.98,35.31,34.38,34.17,35.47,32.66,36.00,35.82,34.72,32.42,35.28
35.41,33.54,34.17,34.98,33.15,34.92,34.62,35.37,32.46,34.92,35.66,32.26,34.90,33.37,37.68,32.28
35.05,34.95,34.64,35.06,34.91,35.82,31.77,34.97,35.55,34.49,34.83,32.39,35.79,31.76,34.87,34.13
NA
>chr13:35252635-35252685
NA,34.78,35.41,34.55,31.78,34.80,35.91,33.34,35.53,35.59,34.70,35.69,36.50,31.73,35.07,33.70
37.45,36.83,35.77,34.72,32.46,35.63,34.92,32.46,35.35,34.45,31.84,35.58,35.17,34.69,32.46,35.63
34.92,32.42,35.28,35.59,34.69,35.19,34.40,35.33,33.01,37.00,31.59,35.86,32.37,34.96,34.99,32.44
NA
>chr13:42242221-42242271
NA,31.76,34.87,34.19,31.69,34.25,33.95,35.70,31.94,34.59,35.77,36.92,36.77,35.17,36.03,33.34
36.70,35.71,34.55,35.64,33.31,35.91,34.92,32.46,35.37,34.44,35.37,32.83,34.86,31.95,34.53,34.60
31.63,34.81,35.05,36.50,35.83,34.59,32.21,36.50,31.62,34.87,34.62,35.02,32.78,35.31,31.65,34.97
NA
>chr13:48077662-48077712
NA,31.38,35.34,35.72,31.83,34.52,34.80,35.39,33.41,34.64,35.37,31.98,34.73,36.14,32.86,35.30
34.41,31.48,34.03,36.28,34.11,34.43,31.63,34.45,35.35,32.46,34.72,35.82,36.40,32.75,35.86,31.55
35.72,31.61,36.53,35.69,34.70,35.59,35.28,32.42,34.72,35.77,36.87,36.94,32.74,36.56,36.14,33.75
NA
>chr13:52209938-52209988
NA,37.22,33.14,34.92,35.66,32.63,35.00,35.21,35.84,32.68,34.91,36.75,31.45,34.69,34.62,35.02
32.78,35.31,32.12,35.71,34.95,35.41,34.69,32.46,35.35,34.45,31.55,34.77,35.91,34.70,32.28,35.11
36.62,31.38,33.92,36.72,31.32,34.30,34.80,31.74,35.71,33.01,35.63,34.92,33.14,36.88,35.71,34.67
NA
>chr13:61361881-61361931
NA,36.92,35.41,34.64,34.87,31.64,36.52,36.17,37.06,36.77,34.91,35.59,35.53,34.24,37.03,35.66
34.40,34.98,33.56,37.05,37.52,37.23,35.62,34.55,35.37,32.46,34.99,34.96,32.37,35.66,31.46,35.27
36.06,36.65,36.92,35.66,34.38,31.42,36.50,35.69,34.84,34.76,31.27,34.30,36.36,33.03,34.92,34.60
NA
>chr13:73631688-73631738
NA,33.82,34.92,31.29,36.77,34.67,31.55,34.78,35.91,34.21,37.60,36.83,35.77,34.59,31.95,34.86
33.51,37.45,36.97,36.17,36.49,31.42,34.43,35.35,32.46,34.92,35.63,32.46,34.72,35.86,36.88,33.31
34.71,34.16,35.95,33.34,36.78,35.90,36.48,32.74,36.40,35.82,34.57,31.84,35.67,33.54,34.83,35.46
NA
>chr13:75249368-75249418
NA,36.55,35.71,34.55,35.64,33.53,36.12,35.21,34.84,32.14,36.42,31.36,35.10,33.67,34.63,34.91
35.84,32.97,36.03,35.17,36.50,35.67,34.55,35.37,32.46,34.69,35.41,34.95,35.82,32.00,35.82,34.95
35.19,34.40,35.40,32.53,35.19,35.60,34.97,31.54,34.97,35.53,34.45,34.23,35.16,31.16,34.22,35.20
NA
>chr13:76290679-76290729
NA,31.28,34.31,35.77,32.13,35.13,33.51,37.45,37.47,37.33,35.40,34.38,37.03,32.55,36.87,37.01
36.17,36.49,31.42,34.43,35.62,33.31,35.64,34.44,35.37,32.46,34.72,35.77,36.87,36.53,32.67,34.63
36.36,33.03,34.92,34.61,35.04,33.98,35.20,34.99,33.36,36.58,36.41,37.57,37.23,35.77,34.59,31.78
NA
>chr13:76346385-76346435
NA,37.53,33.02,35.13,34.50,36.39,33.17,34.64,35.30,36.49,32.87,36.45,34.20,35.14,33.95,34.48
33.92,34.72,34.84,35.95,36.02,36.21,31.84,34.45,35.35,33.01,35.71,31.74,34.80,34.30,31.30,37.30
33.63,33.11,34.45,34.67,32.67,37.04,32.40,35.19,31.75,35.06,35.21,36.00,33.05,34.86,31.95,34.63
NA
>chr13:81450472-81450522
NA,33.24,34.97,34.45,32.29,36.45,31.15,33.86,36.25,33.78,33.45,34.77,31.37,34.84,34.96,32.66
37.04,32.29,34.45,34.97,33.15,35.09,34.99,32.46,35.35,34.45,31.84,35.58,34.95,34.52,35.62,36.87
37.05,33.49,34.57,34.33,34.84,36.11,36.97,37.45,33.31,34.61,34.58,31.60,34.45,35.35,32.83,35.25
NA
>chr13:96176582-96176632
NA,36.93,37.60,35.11,37.03,35.66,34.45,34.47,34.33,34.14,34.64,33.49,36.52,35.67,34.67,35.67
36.52,33.49,34.79,34.84,34.73,35.41,34.69,32.46,35.35,34.45,31.55,34.81,35.17,34.39,31.54,34.34
34.16,33.23,37.68,32.65,36.87,36.87,35.66,34.40,31.60,34.58,34.53,31.95,34.86,32.83,35.45,34.68
NA
>chr13:96258097-96258147
NA,34.60,33.67,35.14,33.70,35.78,31.88,35.02,35.25,35.09,32.49,36.20,34.77,31.48,34.23,35.64
34.23,31.61,36.16,36.41,36.92,35.62,34.55,35.37,32.46,34.69,35.17,35.53,31.74,34.81,35.05,36.77
37.03,35.40,34.48,35.49,34.55,35.13,32.88,35.89,33.95,34.25,31.63,34.40,35.66,36.83,37.27,33.42
NA
>chr13:96258138-96258188
NA,31.57,34.40,35.66,36.83,37.27,33.34,36.03,35.17,36.38,35.99,36.36,34.30,31.27,34.76,35.05
36.77,36.92,35.77,34.72,32.46,35.63,34.92,32.46,35.37,34.44,35.64,33.31,35.73,34.66,34.62,35.09
31.45,35.69,33.80,34.56,33.30,35.67,31.84,34.78,35.59,32.86,35.89,33.95,34.57,33.49,37.05,37.02
NA
>chr13:96258168-96258218
NA,34.93,31.45,35.69,33.80,34.56,33.30,35.67,31.84,34.78,35.59,32.86,35.89,33.95,34.57,33.49
37.05,36.97,35.36,34.59,34.80,35.28,35.06,34.40,35.37,32.46,34.99,35.09,33.32,35.95,35.17,34.56
32.12,36.14,33.67,34.50,33.26,36.14,32.27,35.06,34.27,31.02,34.12,34.41,34.03,34.23,33.23,36.44
NA
>chr13:97655242-97655292
NA,32.32,34.73,32.12,34.91,31.75,34.96,36.14,32.88,35.19,35.59,34.69,35.25,34.50,31.84,35.58
34.95,34.52,35.62,36.83,37.60,34.21,35.91,34.92,32.46,35.37,34.62,34.77,32.16,37.77,31.18,34.97
34.84,35.62,35.25,35.00,32.63,35.66,34.92,32.46,35.45,34.61,34.98,33.01,35.12,35.83,34.64,32.55
NA
>chr13:105606389-105606439
NA,33.85,36.96,35.90,36.45,31.44,34.38,35.17,34.86,31.46,34.33,35.77,32.13,35.19,31.75,35.06
35.14,35.84,37.11,35.11,37.03,35.86,34.72,32.46,35.35,34.57,31.41,36.72,33.91,31.61,35.53,34.95
34.40,35.64,34.21,37.40,35.39,34.62,35.76,32.86,35.33,34.55,35.71,36.70,33.34,36.00,33.56,34.48
NA
>chr13:106572094-106572144
NA,32.03,34.87,35.38,34.22,35.56,31.80,34.56,33.69,36.41,33.37,36.91,35.63,35.52,34.70,35.58
36.14,34.30,31.08,34.16,35.97,32.86,35.33,34.44,35.37,33.01,35.07,31.73,36.50,35.58,35.21,34.47
33.28,33.66,34.24,35.07,35.28,34.72,34.88,32.26,35.40,34.44,35.40,32.63,34.95,34.95,31.45,36.61
NA
>chr14:25204189-25204239
NA,34.64,35.41,36.92,37.27,33.34,36.00,33.56,34.54,35.24,34.44,34.30,34.51,36.29,31.73,35.70
31.10,33.94,33.80,35.78,32.11,35.81,34.95,34.40,35.37,32.46,34.72,35.77,36.83,37.45,33.14,34.92
35.63,32.46,34.72,35.77,36.92,36.76,35.31,33.50,33.53,37.48,32.65,36.87,37.01,36.10,35.61,32.67
NA
>chr14:31507435-31507485
NA,36.01,35.16,33.11,34.92,34.81,34.78,32.36,36.56,36.14,34.43,37.60,36.92,35.36,34.57,33.73
35.72,35.12,33.01,34.97,34.61,32.63,35.63,34.92,32.46,35.35,34.57,31.39,37.30,33.52,34.06,31.30
34.41,35.30,32.86,35.89,34.25,33.59,35.56,35.63,37.25,33.51,35.25,32.83,35.37,34.55,35.67,36.40
NA
>chr14:34058934-34058984
NA,34.61,35.12,34.75,34.42,34.77,31.61,34.77,34.68,34.31,34.97,33.21,34.56,33.72,36.20,32.00
34.58,36.69,31.41,34.57,35.62,33.31,35.91,34.92,32.46,35.37,34.40,35.19,34.73,34.95,34.34,35.16
31.16,34.16,35.97,32.86,35.30,34.41,31.55,34.52,35.83,35.12,33.01,34.98,34.02,34.36,34.34,34.21
NA
>chr14:42973790-42973840
NA,31.71,34.56,31.87,34.53,34.60,31.63,34.96,33.67,34.63,34.95,35.05,32.17,37.03,34.45,35.23
32.97,35.07,31.73,36.58,36.14,33.53,35.91,34.92,32.46,35.37,34.62,34.77,32.23,37.03,34.38,35.39
37.07,33.05,34.91,36.77,31.09,34.19,33.44,36.36,34.72,31.73,35.28,31.78,34.33,34.14,34.59,34.27
NA
>chr14:45554079-45554129
NA,34.81,34.92,33.32,35.95,34.95,34.40,35.64,33.31,35.64,34.44,35.37,32.63,34.61,34.97,33.19
34.85,34.56,34.95,35.18,33.17,35.95,34.95,34.40,35.37,32.46,34.72,35.86,36.88,33.14,34.92,35.63
32.63,34.61,34.60,31.50,33.91,36.79,31.45,34.83,34.44,31.54,34.48,34.80,33.93,34.71,32.63,35.37
NA
>chr14:45667745-45667795
NA,35.08,32.27,34.88,34.68,34.31,34.91,33.75,34.74,31.14,36.73,32.82,37.12,32.67,34.67,34.45
32.99,33.67,36.33,33.37,37.11,36.83,35.62,34.55,35.37,32.46,34.72,35.77,36.83,37.45,33.14,34.72
35.82,36.52,33.56,34.97,34.53,31.95,34.86,32.83,35.37,34.44,35.37,32.46,34.92,35.91,33.53,36.17
NA
>chr14:45667763-45667813
NA,33.42,37.11,36.83,35.62,34.55,35.37,32.46,34.72,35.77,36.83,37.45,33.14,34.72,35.82,36.52
33.56,34.97,34.53,31.95,34.86,32.83,35.37,34.44,35.37,32.46,34.92,35.91,33.53,36.14,36.58,31.28
34.28,35.20,33.15,34.92,34.62,35.37,32.83,35.25,32.83,35.35,34.45,31.84,35.58,34.95,34.39,34.75
NA
>chr14:52372688-52372738
NA,34.56,31.95,35.06,34.44,31.46,34.77,36.20,32.52,34.67,34.45,33.14,34.48,34.61,34.53,31.84
35.45,34.30,36.45,32.87,36.40,35.82,34.72,32.46,35.35,34.57,31.41,36.72,34.17,31.26,36.77,34.69
31.64,34.97,35.14,31.64,36.53,35.69,34.84,34.95,31.51,36.22,34.73,31.55,34.45,35.35,32.63,34.79
NA
>chr14:52372782-52372832
NA,35.97,36.36,34.64,32.28,35.11,36.66,32.36,35.09,34.95,34.47,34.09,34.41,34.20,31.98,35.11
36.70,31.64,35.01,34.38,31.08,37.52,31.28,34.57,35.35,32.46,34.72,35.83,36.13,36.45,32.27,35.06
34.27,31.02,33.92,33.58,33.82,35.88,34.77,31.70,35.71,32.97,35.23,34.45,36.71,31.30,34.42,32.43
NA
>chr14:52924518-52924568
NA,35.49,37.40,35.11,37.11,35.90,36.45,31.44,34.30,35.05,36.00,32.85,34.71,34.16,35.95,33.34
37.27,36.97,36.11,35.14,35.00,32.63,35.40,34.44,35.37,32.46,34.92,35.63,33.01,35.42,31.30,36.69
34.67,31.54,34.47,34.60,31.63,34.96,33.41,34.56,33.72,36.27,32.61,37.12,32.67,34.91,35.53,34.60
NA
>chr14:52924545-52924595
NA,33.54,35.42,31.30,36.69,34.67,31.54,34.47,34.60,31.63,34.96,33.41,34.56,33.72,36.27,32.61
37.12,32.67,34.91,35.53,34.69,35.19,34.40,35.37,32.46,34.92,35.66,32.63,35.04,35.30,34.81,31.70
34.71,32.37,36.10,34.50,31.69,34.56,31.87,34.55,35.29,35.28,34.80,34.61,34.67,32.38,36.66,35.47
NA
>chr14:65149627-65149677
NA,35.11,37.03,35.86,34.72,33.14,37.25,35.34,34.57,33.73,36.03,35.58,34.70,35.59,35.28,32.78
34.86,32.04,34.44,31.59,37.16,33.01,35.33,34.44,35.37,32.46,34.92,35.59,32.86,36.14,34.90,32.63
35.66,34.78,31.47,35.10,35.38,34.23,34.91,31.18,37.52,31.28,34.57,35.35,32.83,35.25,33.51,37.22
NA
>chr14:67399627-67399677
NA,36.48,32.11,34.86,35.60,34.95,31.73,34.77,31.69,34.39,36.01,31.48,36.50,32.21,34.87,35.09
33.32,35.95,34.95,34.40,35.64,33.31,35.91,34.92,32.46,35.35,34.41,31.30,34.14,34.66,36.00,36.37
35.67,34.55,35.64,33.53,36.14,36.56,32.74,36.49,35.30,34.57,33.75,35.69,31.48,34.28,36.14,35.48
NA
>chr14:90393286-90393336
NA,36.60,35.87,32.97,35.78,34.22,35.04,34.65,34.97,35.17,34.53,35.06,35.39,34.54,31.47,35.06
35.25,35.51,35.49,34.66,34.14,31.30,34.41,35.35,32.46,34.92,35.63,32.83,35.31,32.12,35.71,35.17
36.77,37.06,36.17,36.49,31.42,34.38,35.66,37.23,37.88,37.88,37.57,36.77,34.95,35.17,33.70,35.86
NA
>chr15:38613152-38613202
NA,35.63,34.67,35.62,36.83,37.27,33.05,34.91,36.75,31.54,35.58,31.34,34.38,35.66,36.87,36.53
32.66,35.47,34.34,34.95,34.73,35.41,34.69,32.46,35.35,34.45,31.60,34.58,34.53,31.87,35.08,31.74
34.80,34.09,31.46,34.03,36.30,34.42,35.40,36.97,37.05,33.49,34.64,34.23,33.77,36.03,35.59,34.90
NA
>chr15:51718198-51718248
NA,32.40,35.40,34.55,35.67,36.37,35.73,34.80,34.50,35.02,32.78,35.25,32.83,35.37,34.44,35.40
32.83,35.78,34.30,36.45,32.50,34.96,34.99,32.46,35.37,34.55,35.62,37.23,37.47,37.60,34.21,35.73
34.64,33.67,35.14,33.73,35.58,34.81,32.20,37.03,34.38,35.35,36.49,33.03,37.12,32.65,35.87,34.82
NA
>chr15:51718316-51718366
NA,36.04,32.12,34.87,35.09,33.15,34.97,34.47,31.46,35.06,35.14,35.95,36.02,36.16,31.61,33.91
37.05,32.20,34.66,34.56,35.76,32.86,35.33,34.44,35.37,32.46,34.72,35.86,36.70,33.34,35.95,33.90
34.42,35.62,36.50,34.91,35.52,35.63,37.25,33.31,34.71,34.16,35.56,32.31,36.42,31.15,33.92,36.97
NA
>chr15:52172456-52172506
NA,31.46,34.31,35.09,35.09,32.49,36.25,34.71,34.50,34.59,35.36,37.33,37.88,37.57,36.65,36.00
34.76,33.49,34.77,31.36,34.47,34.58,31.60,34.45,35.35,32.46,34.99,35.09,33.11,35.25,35.17,34.33
31.08,37.57,31.35,35.99,34.52,32.45,34.85,34.58,31.63,34.33,34.14,34.63,35.73,36.65,37.57,37.74
NA
>chr15:52172495-52172545
NA,31.70,34.33,34.14,34.63,35.73,36.65,37.57,37.33,35.64,35.34,33.57,34.42,35.62,36.50,35.17
35.66,32.31,37.02,33.03,36.40,35.82,34.72,32.46,35.35,34.45,31.60,34.59,34.40,35.62,36.00,32.66
35.47,34.17,34.09,35.70,32.13,34.73,31.95,34.80,35.91,33.53,35.89,36.00,33.67,33.34,34.77,31.26
NA
>chr15:60120589-60120639
NA,34.17,34.66,35.66,33.57,35.10,33.99,35.58,32.64,33.27,36.26,34.48,33.91,34.39,34.51,36.28
31.45,34.43,35.62,34.21,37.03,35.86,34.72,32.46,35.35,34.57,31.28,37.80,32.48,36.43,35.59,35.19
33.98,35.38,34.87,32.09,36.02,33.64,34.31,36.42,31.51,35.10,33.67,34.48,35.11,31.96,34.17,33.87
NA
>chr15:60684557-60684607
NA,35.55,35.53,33.34,35.64,34.40,34.95,35.95,33.73,37.05,36.97,35.64,35.34,33.54,34.38,34.36
34.50,34.52,31.83,35.72,35.30,31.45,34.41,35.35,32.46,34.92,35.91,34.21,37.03,35.71,34.74,34.67
32.14,34.20,34.66,36.00,36.34,35.53,35.19,33.92,36.12,34.70,32.45,34.84,34.99,32.46,35.37,34.44
NA
>chr15:60684579-60684629
NA,35.37,32.46,34.92,35.91,34.21,37.03,35.71,34.74,34.67,32.14,34.20,34.66,36.00,36.34,35.53
35.19,33.92,36.12,34.70,32.45,34.84,34.99,32.46,35.37,34.55,35.62,37.23,37.88,37.88,37.88,37.88
37.88,37.88,37.88,37.88,37.57,36.41,36.45,32.09,35.48,31.64,34.44,31.96,34.44,31.59,37.16,33.30
NA
>chr15:64616904-64616954
NA,34.22,31.98,34.95,35.25,35.06,31.75,34.91,32.12,34.46,31.95,34.63,34.16,35.62,32.12,34.91
32.12,34.86,33.05,36.02,36.58,31.73,35.07,33.01,35.35,34.45,31.84,35.75,35.47,36.45,31.59,34.89
34.17,36.12,34.70,32.28,35.11,36.67,31.57,34.35,31.48,35.55,31.61,36.53,35.58,35.49,34.66,34.17
NA
>chr15:68177484-68177534
NA,34.42,31.28,36.50,35.47,35.75,32.16,34.59,31.56,34.39,36.01,31.50,36.52,35.97,36.39,33.03
37.12,32.82,36.58,31.59,35.55,31.64,35.07,33.01,35.37,34.44,35.33,33.02,36.33,33.67,33.39,34.18
34.09,34.60,34.13,31.16,34.00,37.32,31.15,34.38,35.01,31.77,36.33,34.06,35.10,35.00,35.84,31.73
NA
>chr15:68177513-68177563
NA,33.55,34.18,34.09,34.60,34.13,31.16,34.00,37.32,31.15,34.38,35.01,31.77,36.33,34.06,35.10
35.00,35.84,31.61,33.91,36.72,31.30,35.42,33.01,35.37,34.44,35.64,33.53,36.14,36.53,31.30,34.06
34.64,35.28,35.29,34.54,31.84,35.45,34.17,36.12,34.70,32.28,34.89,35.83,34.30,31.08,34.22,35.20
NA
>chr15:84751134-84751184
NA,36.86,33.05,34.91,37.01,32.17,35.05,34.95,34.47,34.16,34.68,34.77,31.68,35.02,35.14,36.11
37.06,36.76,35.09,33.65,36.20,32.80,35.59,34.92,32.46,35.37,34.40,35.16,35.06,34.41,34.51,36.28
31.31,34.28,34.80,31.74,35.71,33.01,35.35,34.41,31.48,34.03,36.24,33.85,31.50,34.83,34.09,31.41
NA
>chr15:84751147-84751197
NA,34.89,36.11,37.06,36.76,35.09,33.65,36.20,32.80,35.59,34.92,32.46,35.37,34.40,35.16,35.06
34.41,34.51,36.28,31.31,34.28,34.80,31.74,35.71,33.01,35.35,34.41,31.48,34.03,36.24,33.85,31.50
34.83,34.09,31.29,33.99,33.63,36.02,35.47,35.55,35.64,32.66,36.09,35.35,34.64,34.59,31.43,33.87
NA
>chr15:84751202-84751252
NA,36.86,33.05,34.91,37.01,32.17,35.05,34.95,34.47,34.16,34.68,34.77,31.68,35.02,35.14,36.11
37.06,36.76,35.09,33.65,36.20,32.80,35.59,34.92,32.46,35.37,34.40,35.16,35.06,34.41,34.51,36.28
31.31,34.28,34.80,31.74,35.71,33.01,35.35,34.41,31.48,34.03,36.24,33.85,31.50,34.83,34.09,31.41
NA
>chr15:84751215-84751265
NA,34.89,36.11,37.06,36.76,35.09,33.65,36.20,32.80,35.59,34.92,32.46,35.37,34.40,35.16,35.06
34.41,34.51,36.28,31.31,34.28,34.80,31.74,35.71,33.01,35.35,34.41,31.48,34.03,36.24,33.85,31.50
34.83,34.09,31.29,33.99,33.63,36.02,35.47,35.55,35.64,32.66,36.09,35.35,34.64,34.59,31.43,33.87
NA
>chr15:95719856-95719906
NA,35.72,33.73,35.10,34.20,36.47,31.51,34.95,35.05,36.50,35.72,34.40,31.63,34.33,34.23,33.77
36.25,36.14,37.37,37.47,37.60,34.21,35.64,34.44,35.37,32.46,34.72,35.77,36.83,37.27,33.34,36.03
35.17,36.77,37.03,35.64,35.52,34.91,36.50,35.83,34.59,31.87,34.56,31.69,34.50,36.10,32.12,34.59
NA
>chr15:95719901-95719951
NA,31.94,34.59,35.77,36.83,37.45,33.31,34.71,34.16,35.95,32.83,35.38,34.41,31.55,34.39,35.99
32.11,35.98,35.47,36.48,32.36,34.96,34.99,32.46,35.37,34.44,35.37,32.63,34.61,34.97,33.01,35.12
35.83,34.52,31.69,35.20,33.23,36.00,34.91,34.62,35.39,37.40,34.43,36.12,35.05,34.14,31.08,34.22
NA
>chr15:96898114-96898164
NA,33.06,34.92,34.59,34.95,35.53,31.62,34.34,33.44,37.39,31.26,34.92,33.78,34.42,35.62,36.50
35.17,35.71,31.84,34.78,35.91,33.31,35.64,34.44,35.37,33.01,35.71,31.98,35.58,35.17,34.69,32.46
35.37,34.40,35.19,34.95,35.82,31.77,34.97,35.55,34.48,35.40,37.33,37.88,37.88,37.57,36.65,36.20
NA
>chr15:96898122-96898172
NA,37.17,31.26,34.92,33.78,34.42,35.62,36.50,35.17,35.71,31.84,34.78,35.91,33.31,35.64,34.44
35.37,33.01,35.71,31.98,35.58,35.17,34.69,32.46,35.37,34.40,35.19,34.95,35.82,31.77,34.97,35.55
34.48,35.40,37.33,37.88,37.88,37.57,36.65,36.06,35.64,32.66,36.09,35.59,35.56,33.33,34.48,34.37
NA
>chr15:96898232-96898282
NA,36.37,31.20,34.30,34.98,36.11,36.97,37.45,33.51,35.13,32.31,36.10,34.30,31.08,34.16,35.97
32.86,35.30,34.43,31.28,37.16,33.01,35.59,34.92,32.46,35.35,34.43,31.34,35.35,31.46,35.09,34.17
34.09,35.89,32.86,35.59,34.80,31.78,34.63,34.04,34.77,31.68,34.27,33.95,35.89,33.22,37.11,36.93
NA
>chr16:11971778-11971828
NA,35.90,34.78,31.37,34.72,33.74,36.02,35.89,33.75,36.14,36.58,31.73,34.64,31.65,35.06,35.25
34.95,32.28,34.63,36.36,33.37,36.55,35.71,34.55,35.37,32.46,34.72,35.83,36.37,36.06,35.34,31.36
34.70,34.30,36.45,32.49,35.25,36.67,31.73,35.07,33.01,35.45,34.66,34.62,35.12,31.59,34.20,32.43
NA
>chr16:32100445-32100495
NA,34.27,34.60,34.15,30.98,37.77,32.48,36.33,35.97,36.49,31.73,35.07,33.70,37.45,36.92,35.41
34.62,35.37,32.15,35.66,34.95,35.19,34.40,35.37,32.46,34.92,35.66,32.83,36.03,34.97,35.69,36.48
32.36,34.96,34.84,31.84,35.67,33.30,34.44,33.39,33.67,36.23,35.99,36.26,36.00,34.66,34.14,31.16
NA
>chr16:70886689-70886739
NA,33.53,35.78,32.00,35.73,33.90,34.42,35.62,36.40,33.03,37.02,32.31,35.39,34.17,36.20,33.72
32.79,35.58,34.23,35.78,32.83,35.66,34.92,32.46,35.35,34.45,31.55,34.81,35.30,35.04,32.63,35.38
34.41,31.55,34.52,36.36,36.14,36.97,37.27,33.05,34.91,36.69,31.41,34.57,35.62,33.31,35.64,34.44
NA
>chr16:87176074-87176124
NA,37.02,36.87,32.55,37.03,34.60,34.89,35.84,31.59,34.31,34.98,36.11,36.97,37.27,33.34,36.03
35.17,36.50,35.67,34.55,35.64,33.31,35.64,34.44,35.37,32.46,34.99,34.96,32.66,37.55,33.36,36.91
35.34,34.57,33.72,36.16,34.06,34.77,34.48,31.54,34.31,35.10,35.41,36.11,33.36,34.75,34.59,33.66
NA
>chr17:13484794-13484844
NA,37.74,37.88,37.57,36.76,35.36,34.44,34.16,34.34,31.28,36.49,36.02,36.02,36.58,33.17,35.12
35.83,34.52,31.55,34.41,35.62,33.31,35.64,34.44,35.37,32.46,34.72,35.83,36.13,36.58,33.73,36.52
35.67,34.52,35.19,34.95,35.71,31.84,34.84,34.94,32.16,37.80,31.28,34.57,35.35,32.46,34.72,35.94
NA
>chr17:13484814-13484864
NA,33.31,35.64,34.44,35.37,32.46,34.72,35.83,36.13,36.58,33.73,36.52,35.67,34.52,35.19,34.95
35.71,31.84,34.84,34.94,32.16,37.80,31.28,34.57,35.35,32.46,34.72,35.77,36.83,37.45,33.14,34.92
35.63,32.83,35.25,33.51,36.96,35.90,36.49,31.42,34.38,35.71,36.52,33.73,36.27,35.00,35.10,33.76
NA
>chr18:1805595-1805645
NA,34.98,32.63,35.40,34.62,34.78,32.66,37.55,33.36,37.11,37.47,37.23,35.62,34.55,35.37,33.01
35.42,31.28,37.47,33.37,34.90,32.26,35.66,34.92,32.46,35.37,34.55,35.62,36.83,37.11,33.22,36.14
34.90,33.14,36.78,35.90,36.49,31.57,34.35,31.57,36.49,35.90,36.62,33.36,37.55,32.66,34.96,35.15
NA
>chr18:9575498-9575548
NA,31.41,34.18,34.45,34.42,34.92,31.65,35.19,32.13,35.95,34.90,32.63,35.40,34.40,35.19,34.95
35.71,31.84,34.78,35.91,34.21,37.03,35.71,34.55,35.37,32.46,34.99,34.94,32.16,37.85,31.48,35.58
31.34,34.43,35.35,32.83,35.25,32.83,35.45,34.61,34.61,31.49,34.31,35.09,35.09,32.65,37.12,32.82
NA
>chr18:20515371-20515421
NA,36.14,34.90,32.63,35.66,34.81,31.94,35.95,34.96,31.46,34.53,34.61,34.48,33.14,34.45,34.67
32.38,36.48,36.17,36.97,37.60,34.21,35.64,34.44,35.37,32.46,34.92,35.91,34.21,37.11,35.87,36.36
34.52,31.55,34.41,35.35,32.83,35.13,32.40,36.66,31.28,34.38,35.66,36.83,37.11,33.37,36.41,33.69
NA
>chr18:21515557-21515607
NA,34.35,31.45,35.12,34.69,34.53,31.84,35.67,33.56,34.25,35.62,32.65,37.12,32.67,34.67,34.45
33.11,33.78,36.31,34.50,35.48,33.34,35.91,34.92,32.46,35.37,34.55,35.67,36.37,36.06,35.27,31.46
35.52,31.55,35.72,31.55,35.70,31.10,33.89,33.53,34.50,34.78,36.13,31.76,35.07,33.70,37.25,35.49
NA
>chr18:24371590-24371640
NA,35.61,36.06,36.65,37.57,37.37,36.17,36.49,31.28,34.36,34.61,35.12,31.59,35.20,33.70,37.45
36.83,35.77,34.72,33.14,36.88,35.86,34.72,32.46,35.35,34.45,31.84,35.58,35.17,34.56,32.21,36.66
31.59,35.07,32.97,35.23,34.45,36.80,31.26,34.50,35.62,34.95,31.55,34.54,35.29,35.28,34.80,34.60
NA
>chr18:26745555-26745605
NA,32.87,35.00,35.25,35.62,34.70,35.52,35.64,36.97,36.53,32.67,34.64,36.36,36.14,37.37,37.47
37.60,35.11,37.60,37.47,37.23,35.77,34.72,32.46,35.37,34.40,35.19,34.83,34.81,31.61,34.81,35.95
33.72,34.50,33.48,34.91,36.03,32.83,35.38,34.45,31.63,34.25,34.33,34.91,36.12,33.56,35.27,34.40
NA
>chr18:26806066-26806116
NA,31.53,34.81,35.30,35.04,33.14,37.27,37.47,37.23,35.77,34.72,32.42,35.28,35.59,34.69,35.41
34.54,31.55,34.67,37.01,32.23,34.94,34.99,32.46,35.35,34.45,31.63,34.48,34.80,33.75,34.65,31.66
34.80,34.28,31.28,36.49,35.97,36.39,32.75,35.79,31.77,34.25,34.14,34.63,35.28,35.29,34.69,32.44
NA
>chr18:26806153-26806203
NA,36.02,35.36,35.75,32.16,34.67,31.61,36.08,34.77,31.46,34.44,34.83,31.39,37.85,32.16,34.77
34.74,35.62,37.23,37.57,36.41,36.21,31.84,34.45,35.35,33.01,35.71,31.74,34.58,34.61,33.31,37.25
35.39,34.62,35.04,34.23,34.75,31.63,34.60,34.47,31.36,34.95,33.31,37.04,33.38,34.34,31.52,34.47
NA
>chr18:37829658-37829708
NA,36.14,32.86,35.33,34.55,35.67,36.50,35.17,35.71,31.84,34.78,35.63,32.83,35.25,32.83,35.37
34.44,35.64,33.31,35.73,34.61,34.59,31.60,34.45,35.35,33.01,35.71,31.98,35.90,34.89,34.60,36.71
31.38,34.50,31.43,37.16,33.02,34.92,34.59,34.84,36.11,36.97,37.27,33.14,34.95,34.95,31.45,36.61
NA
>chr18:37829709-37829759
NA,35.25,35.47,33.59,34.63,34.84,36.11,37.01,37.05,33.73,35.95,35.17,34.69,33.14,36.88,35.86
34.57,31.84,35.71,35.17,36.77,36.92,35.62,34.55,35.37,32.46,34.72,35.86,36.88,33.31,34.67,34.53
34.50,34.59,35.24,36.09,36.58,33.17,35.34,36.62,31.44,34.42,34.83,31.39,37.85,32.16,34.95,34.71
NA
>chr18:48793653-48793703
NA,36.34,34.42,35.40,37.33,37.88,37.88,37.52,36.94,32.74,36.56,36.02,33.05,34.86,32.12,34.86
32.83,35.45,34.61,34.98,33.15,35.09,34.99,32.46,35.37,34.55,35.71,37.03,35.11,37.60,36.83,35.66
34.40,31.63,34.48,34.80,33.75,34.65,31.66,34.58,34.61,32.63,35.35,34.41,31.30,33.99,33.63,36.01
NA
>chr18:48793704-48793754
NA,33.17,35.13,32.31,36.14,33.72,34.56,33.33,35.63,35.53,33.34,35.91,34.92,33.14,36.88,35.71
34.67,35.62,37.23,37.57,36.41,36.21,31.98,35.71,33.01,35.37,34.55,35.62,36.92,36.77,34.95,34.84
34.39,31.77,35.48,31.20,34.74,33.98,35.95,33.34,37.07,35.39,34.62,34.91,36.12,33.53,35.64,34.44
NA
>chr18:61107845-61107895
NA,34.68,35.41,32.86,35.76,34.64,35.06,34.91,35.82,32.00,35.73,34.16,34.63,31.78,34.80,35.91
34.21,37.60,36.83,35.56,34.40,34.59,31.60,34.45,35.35,32.46,34.99,35.09,33.08,34.79,34.80,33.93
34.63,31.78,34.80,35.66,32.63,35.00,35.14,35.95,36.02,36.21,31.84,34.45,35.62,33.31,35.64,34.44
NA
>chr18:61555990-61556040
NA,34.87,32.26,35.40,34.44,35.64,33.53,36.12,35.21,34.84,32.03,36.12,33.67,33.38,34.14,31.52
34.61,34.61,35.45,32.63,34.61,34.58,31.74,35.71,33.01,35.37,34.55,35.67,36.37,36.06,35.64,32.44
34.67,34.62,35.64,33.31,35.64,34.62,34.78,32.37,35.88,31.54,36.75,34.67,31.54,34.47,34.58,31.63
NA
>chr18:65398598-65398648
NA,35.79,37.03,34.24,35.27,34.59,34.95,35.18,33.17,36.11,35.41,35.25,35.00,32.78,35.75,35.23
32.88,35.80,32.09,34.73,36.14,32.86,35.33,34.44,35.37,32.46,34.92,35.66,32.26,34.72,33.36,33.52
33.66,36.06,32.12,34.59,35.77,37.23,37.47,37.45,33.14,34.92,35.91,34.21,37.03,35.71,34.67,35.63
NA
>chr18:68157947-68157997
NA,34.78,31.83,34.91,31.95,34.80,35.91,34.21,37.11,35.87,36.23,33.63,33.86,31.38,35.35,31.64
35.07,33.70,37.25,35.63,35.52,34.69,35.19,34.40,35.37,32.46,34.72,35.82,36.40,32.75,35.86,31.61
36.52,36.17,37.37,37.88,37.47,37.45,33.51,35.25,32.78,35.02,34.50,34.50,34.53,34.53,31.84,35.48
NA
>chr18:72823930-72823980
NA,34.59,32.11,36.47,31.48,35.69,33.55,34.04,31.98,34.95,35.25,35.00,33.14,37.27,37.47,37.88
37.23,35.56,34.45,34.62,35.12,31.59,35.20,33.01,35.35,34.45,31.55,34.81,35.30,35.04,33.14,37.07
35.63,35.56,33.59,34.54,35.24,34.44,34.32,33.94,34.47,35.45,32.46,34.72,35.77,36.87,36.87,32.81
NA
>chr2:12592567-12592617
NA,35.20,34.42,33.11,33.78,36.25,34.12,31.15,37.48,31.08,34.25,35.10,35.41,35.69,31.62,34.14
33.50,33.66,36.83,33.31,34.90,32.26,35.40,34.44,35.37,32.46,34.72,35.77,36.87,37.05,33.52,35.16
36.22,31.35,34.38,35.25,34.12,35.10,33.81,35.12,31.26,37.32,34.00,31.24,34.91,33.67,34.54,35.33
NA
>chr2:19823115-19823165
NA,35.02,34.65,36.30,33.98,31.46,34.86,34.95,32.78,35.62,36.12,34.28,31.48,35.90,34.39,31.54
34.16,34.16,34.44,35.36,36.48,35.83,34.72,32.46,35.37,34.44,35.64,33.34,35.27,34.48,33.73,36.02
35.89,33.75,36.14,36.56,32.36,35.25,36.67,31.28,34.28,35.20,33.15,35.09,34.99,32.68,36.02,36.60
NA
>chr2:26577683-26577733
NA,34.56,31.76,35.79,32.75,36.39,35.94,36.23,33.63,33.97,31.14,34.13,34.64,35.73,36.37,35.67
34.67,35.62,36.83,37.60,34.21,35.91,34.92,32.46,35.35,34.45,31.60,34.80,34.09,31.29,33.95,33.59
33.75,36.31,34.44,34.73,32.19,36.94,32.32,33.42,33.67,36.62,33.85,31.04,34.14,35.05,36.12,33.75
NA
>chr2:28423070-28423120
NA,35.14,34.95,34.33,34.27,31.54,34.31,35.05,36.12,33.75,35.89,36.12,34.64,32.67,35.99,35.94
36.23,33.66,33.58,34.00,32.14,34.84,34.99,32.46,35.35,34.45,31.55,34.81,35.30,35.04,32.64,35.21
34.45,36.80,31.19,34.33,35.17,34.97,31.80,35.66,31.44,36.01,34.17,31.27,34.72,34.04,34.71,32.78
NA
>chr2:32390151-32390201
NA,35.02,35.91,33.31,35.64,34.40,35.19,34.95,36.03,32.83,35.48,34.61,34.98,33.01,35.34,36.67
31.73,34.44,32.04,34.86,32.83,35.63,34.92,32.46,35.37,34.44,35.64,34.21,37.60,36.83,35.77,34.59
31.87,34.44,31.64,35.55,31.61,36.61,35.82,33.12,36.41,33.67,34.57,35.34,37.25,33.70,35.42,31.21
NA
>chr2:46539667-46539717
NA,34.00,33.68,36.25,33.86,31.30,36.27,34.79,35.36,32.28,34.95,34.95,34.56,34.87,32.42,34.30
36.27,34.62,31.95,35.75,34.90,32.63,35.66,34.92,32.46,35.37,34.40,35.19,34.69,35.53,34.81,32.20
36.90,34.52,33.64,35.12,31.29,36.80,34.45,35.23,32.78,34.86,31.95,34.80,35.59,32.86,36.14,34.82
NA
>chr2:46539814-46539864
NA,35.08,31.27,34.16,33.44,37.39,31.05,33.98,33.38,33.67,36.33,33.37,37.11,36.97,36.11,34.98
34.30,31.44,36.53,36.14,33.53,35.91,34.92,32.46,35.35,34.45,31.84,36.21,36.41,37.57,37.23,35.56
34.40,34.59,31.60,34.45,35.35,32.46,34.92,35.66,32.63,34.90,36.14,33.22,37.11,37.47,37.33,35.51
NA
>chr2:46539826-46539876
NA,37.00,36.11,34.98,34.30,31.44,36.53,36.14,33.53,35.91,34.92,32.46,35.35,34.45,31.84,36.21
36.41,37.57,37.23,35.56,34.40,34.59,31.60,34.45,35.35,32.46,34.92,35.66,32.63,34.90,36.14,33.22
37.11,37.47,37.33,35.36,34.42,33.14,34.48,34.61,34.51,32.02,35.77,34.33,31.59,35.69,35.47,36.45
NA
>chr2:55211482-55211532
NA,34.74,36.13,31.45,34.47,35.25,34.73,35.17,33.62,34.86,34.48,31.68,34.81,34.83,35.25,34.47
31.45,36.33,34.06,35.27,35.53,33.34,35.91,34.92,32.46,35.37,34.40,35.19,34.69,35.52,35.64,37.33
37.88,37.57,36.41,36.16,31.59,34.31,35.05,36.12,33.53,35.91,34.92,32.46,35.37,34.44,35.37,32.48
NA
>chr2:55211502-55211552
NA,33.31,35.91,34.92,32.46,35.37,34.40,35.19,34.69,35.52,35.64,37.33,37.88,37.57,36.41,36.16
31.59,34.31,35.05,36.12,33.53,35.91,34.92,32.46,35.37,34.44,35.37,32.83,35.13,32.13,35.56,34.56
34.85,33.36,35.95,34.95,34.52,35.62,37.23,37.47,37.45,33.31,34.61,34.64,31.95,34.92,34.64,35.30
NA
>chr2:55226689-55226739
NA,36.56,32.55,37.03,34.38,35.39,37.25,33.51,35.25,32.83,35.37,34.62,34.92,33.32,36.11,35.47
36.53,31.61,35.86,32.75,36.40,35.67,34.55,35.37,32.46,34.92,35.66,32.53,34.95,36.36,33.44,34.16
31.27,35.16,34.17,34.31,34.77,31.54,34.28,36.12,35.62,32.78,34.95,35.14,31.64,36.61,35.87,32.69
NA
>chr2:86673283-86673333
NA,34.30,34.75,35.12,34.57,34.87,32.52,35.47,34.34,34.95,34.95,36.38,35.95,35.14,35.06,31.65
34.77,31.59,35.12,34.52,34.02,34.58,31.60,34.45,35.35,32.46,34.99,34.84,32.44,35.46,34.52,34.38
33.64,35.14,33.70,36.00,33.34,37.07,35.39,34.48,35.49,34.48,35.40,36.92,37.45,33.31,34.67,34.69
NA
>chr2:90305147-90305197
NA,34.81,31.39,37.66,31.39,34.95,34.78,32.14,37.02,33.03,36.40,35.67,34.67,35.62,37.23,37.52
37.05,33.73,36.58,36.41,36.92,35.77,34.72,32.46,35.37,34.55,35.62,36.87,36.94,33.03,37.55,33.36
37.11,36.97,36.11,34.98,34.25,31.08,37.48,31.18,34.97,34.84,35.58,36.03,33.73,34.57,35.34,37.28
NA
>chr2:90305181-90305231
NA,35.08,34.25,31.08,37.48,31.18,34.97,34.84,35.58,36.03,33.73,34.57,35.34,37.07,32.77,34.72
33.34,33.84,35.88,35.20,33.11,35.09,34.99,32.46,35.35,34.45,31.63,34.33,34.23,33.77,36.02,35.62
32.97,36.00,33.70,35.17,34.95,36.77,36.92,35.62,34.67,35.67,36.00,32.67,34.63,36.22,32.44,35.60
NA
>chr2:90305247-90305297
NA,34.69,34.67,33.31,37.25,35.39,34.62,35.49,32.44,36.22,34.63,32.28,34.93,35.61,33.69,35.09
36.37,35.99,36.36,34.64,32.45,34.67,34.62,35.37,32.46,34.92,35.63,32.46,34.72,35.77,36.83,37.27
33.14,34.90,35.75,31.80,34.71,34.72,35.73,36.34,35.24,34.57,33.73,36.25,36.14,37.37,37.47,37.68
NA
>chr2:90305300-90305350
NA,35.06,33.86,34.77,31.61,34.77,36.08,31.45,34.47,35.13,35.28,34.63,34.48,33.41,34.96,31.68
34.44,34.01,36.58,31.30,35.42,33.01,35.63,34.92,32.46,35.35,34.41,31.48,34.02,37.61,32.65,36.33
35.97,36.48,32.38,34.91,35.53,34.69,35.19,34.52,35.67,36.50,35.17,35.71,32.02,34.77,31.59,34.99
NA
>chr2:90412606-90412656
NA,37.28,35.34,34.59,34.50,34.71,36.13,31.76,35.07,33.70,37.45,36.97,36.11,34.84,34.62,35.39
37.40,35.11,37.60,37.47,37.23,35.77,34.72,32.46,35.37,34.55,35.71,36.88,33.14,34.72,35.86,36.55
33.22,35.97,34.31,31.23,35.63,31.76,34.64,34.45,32.29,36.66,31.14,34.28,34.87,31.76,35.48,31.40
NA
>chr2:90412728-90412778
NA,33.27,37.27,31.30,34.77,33.98,35.62,31.84,34.56,33.93,35.14,33.70,36.00,33.34,37.27,37.47
37.88,37.23,35.62,34.55,35.64,33.31,35.64,34.44,35.37,33.01,35.07,31.59,37.16,33.36,37.11,37.47
37.88,37.33,35.41,34.64,34.69,31.45,36.64,34.01,34.74,33.49,36.61,35.59,35.56,33.33,34.50,33.11
NA
>chr2:91668557-91668607
NA,36.28,34.74,31.77,35.78,33.30,34.48,34.33,34.53,34.67,32.63,35.35,34.43,31.34,35.55,31.59
36.50,32.45,34.71,31.98,35.58,35.17,34.69,32.46,35.37,34.44,35.64,34.21,37.60,37.47,37.88,37.37
36.14,36.36,34.28,31.48,35.66,32.37,34.96,34.99,33.14,37.25,35.39,34.48,35.55,35.19,32.54,35.08
NA
>chr2:91897556-91897606
NA,37.74,37.47,37.45,33.14,34.99,34.96,32.50,36.45,34.06,35.20,34.91,32.67,37.04,32.29,34.55
33.83,35.34,35.63,37.40,34.21,35.91,34.92,32.46,35.35,34.45,31.60,34.58,34.45,32.02,35.56,34.56
34.77,32.38,36.56,35.87,32.78,34.95,34.86,31.54,34.28,35.83,34.89,32.28,35.47,34.17,34.47,34.80
NA
>chr2:92050302-92050352
NA,35.27,33.83,34.71,33.31,37.45,36.92,35.64,35.34,33.57,34.41,35.07,35.61,35.30,31.45,34.41
35.62,34.21,37.40,35.63,35.52,34.69,35.19,34.40,35.37,32.46,34.99,35.09,33.32,35.95,34.95,34.41
33.78,34.72,31.27,34.30,35.83,34.99,32.28,37.68,33.17,34.56,35.27,33.34,35.64,34.62,34.77,32.17
NA
>chr2:99682493-99682543
NA,34.28,31.96,34.67,31.43,36.73,32.82,36.58,31.59,35.86,32.75,36.39,35.97,36.52,31.61,35.72
31.44,36.01,34.17,31.27,34.76,34.83,35.19,34.40,35.37,32.46,34.72,35.86,36.88,33.70,35.71,31.78
34.43,34.31,35.46,34.70,33.91,34.39,34.30,36.05,33.80,33.99,31.44,34.20,32.19,35.77,34.31,31.28
NA
>chr2:101977459-101977509
NA,34.61,35.48,34.45,34.15,34.52,33.14,34.34,35.27,34.24,37.03,35.86,34.72,33.14,37.25,35.63
35.52,34.70,35.62,34.96,34.33,34.25,31.78,35.71,33.01,35.37,34.55,35.67,36.34,32.48,37.80,31.28
34.57,35.62,34.21,37.11,35.90,36.48,32.36,35.09,35.25,35.00,32.63,35.40,34.55,35.71,37.03,35.11
NA
>chr2:103232338-103232388
NA,35.30,34.22,35.45,32.12,35.31,32.83,35.37,34.44,35.37,32.83,35.13,32.40,36.66,31.28,34.47
35.02,35.58,31.98,35.71,33.01,35.63,34.92,32.46,35.35,34.45,31.60,34.59,34.39,34.95,35.58,31.98
35.71,32.97,35.23,34.67,35.48,33.01,35.42,34.92,31.70,35.71,33.01,35.45,34.64,33.67,34.80,34.67
NA
>chr2:109671607-109671657
NA,32.48,35.35,34.57,31.41,36.58,34.14,34.23,35.47,32.66,36.53,37.01,36.11,35.14,35.02,31.88
35.78,33.70,35.17,34.95,36.50,35.83,34.72,32.46,35.35,34.57,31.39,37.47,33.37,34.90,32.41,35.84
35.21,35.06,31.75,34.91,32.12,34.46,32.12,34.86,33.05,36.02,36.56,32.74,36.94,37.01,36.17,36.43
NA
>chr2:109671692-109671742
NA,33.37,35.27,34.34,33.14,34.76,35.66,33.45,34.60,37.03,32.20,34.81,35.53,34.91,36.77,36.92
35.56,34.40,34.59,31.74,35.71,33.01,35.63,34.92,32.46,35.37,34.55,35.62,36.83,37.27,33.14,35.00
35.25,35.09,32.49,36.45,34.20,34.77,34.79,32.94,35.34,36.66,32.38,34.67,34.61,34.50,34.75,35.47
NA
>chr2:109941040-109941090
NA,34.93,34.65,34.96,34.81,31.55,34.45,35.35,32.83,35.25,33.51,37.25,35.39,34.48,35.49,34.48
35.35,36.61,33.49,34.74,34.01,36.58,31.41,34.57,35.35,32.46,34.99,34.94,32.33,37.52,33.52,34.11
32.37,36.09,35.35,34.62,34.95,35.09,32.49,36.45,34.30,34.75,31.63,34.60,34.61,33.31,37.25,35.49
NA
>chr2:145214166-145214216
NA,33.74,34.42,35.56,36.83,37.45,33.31,34.71,33.83,35.41,35.28,32.42,34.92,35.91,33.34,35.27
34.60,35.37,31.95,34.58,36.69,31.30,35.42,33.01,35.37,34.44,35.40,32.83,35.95,34.16,34.71,33.31
37.25,35.34,34.59,34.76,34.16,34.31,35.05,31.62,36.50,32.21,34.81,35.59,33.01,37.16,31.28,34.40
NA
>chr2:146442880-146442930
NA,35.65,31.55,35.70,31.10,34.06,34.64,35.39,33.45,34.70,35.49,34.48,35.39,37.40,35.11,37.11
35.87,36.36,34.64,32.67,36.00,35.67,34.55,35.37,33.01,35.71,31.70,34.81,34.96,34.61,35.00,32.27
34.72,33.34,33.84,36.09,33.92,35.27,35.53,33.34,35.62,34.45,31.60,34.59,34.40,35.56,36.83,37.68
NA
>chr2:152963282-152963332
NA,34.21,35.05,36.00,32.85,34.71,34.04,34.77,31.63,34.60,34.47,31.46,35.06,35.14,35.84,37.11
35.11,37.03,35.71,34.55,35.64,33.31,35.64,34.44,35.37,32.46,34.92,35.63,32.46,34.92,35.66,32.83
35.95,34.16,34.63,31.78,34.80,35.63,32.63,34.61,34.60,31.52,34.34,33.38,36.83,33.66,33.45,34.56
NA
>chr2:160593853-160593903
NA,35.11,37.11,35.84,34.84,34.62,35.39,37.07,32.77,34.72,33.45,33.78,36.31,34.42,35.35,36.09
32.67,34.70,35.91,35.20,33.52,36.52,35.67,34.55,35.37,32.46,34.72,35.83,36.50,35.17,36.03,33.34
37.27,37.47,37.37,36.14,36.25,33.73,34.57,35.30,36.49,33.03,37.04,32.40,34.73,32.12,34.86,33.17
NA
>chr2:160817540-160817590
NA,31.76,35.66,31.44,36.01,34.39,31.69,35.20,33.01,35.37,34.40,35.19,34.83,34.81,31.74,36.16
36.41,37.57,37.37,36.17,36.49,31.42,34.43,35.35,32.46,34.92,35.59,33.01,36.95,31.20,34.31,35.77
31.94,34.59,35.83,36.13,36.58,33.32,35.02,34.45,34.98,33.19,34.99,35.53,34.91,36.38,35.95,34.89
NA
>chr2:160896490-160896540
NA,32.00,35.78,33.56,34.63,34.95,35.18,33.01,34.98,34.01,34.13,34.41,33.95,35.21,34.73,35.19
34.36,34.95,35.95,33.73,36.52,35.82,34.72,32.46,35.35,34.45,31.60,34.58,34.61,32.59,35.02,34.50
34.80,35.22,35.51,35.25,35.00,33.14,36.70,35.86,34.72,33.14,37.25,35.34,34.59,34.80,35.73,36.34
NA
>chr2:160896518-160896568
NA,32.40,35.02,34.50,34.80,35.22,35.51,35.25,35.00,33.14,36.70,35.86,34.72,33.14,37.25,35.34
34.59,34.80,35.73,36.65,36.92,35.62,34.55,35.37,32.46,34.92,35.66,32.63,35.04,35.47,34.84,34.98
31.46,35.35,31.64,35.07,32.97,35.02,34.34,33.01,33.52,33.66,36.12,31.84,34.50,33.74,36.25,35.97
NA
>chr2:165865677-165865727
NA,35.53,32.97,35.97,34.31,31.23,35.70,31.73,36.14,34.79,35.02,31.59,34.77,31.65,34.96,36.14
32.86,35.33,34.44,35.64,33.31,35.91,34.92,32.46,35.37,34.44,35.40,32.63,34.90,36.14,32.88,35.19
35.63,33.59,34.63,34.84,35.84,36.96,33.14,34.69,35.41,34.73,34.84,34.48,31.68,34.81,34.79,35.19
NA
>chr2:165865727-165865777
NA,32.03,34.87,35.38,34.23,34.89,31.59,36.45,35.97,36.52,33.73,36.27,34.84,34.64,34.84,35.91
36.52,33.73,36.58,36.41,36.92,35.62,34.55,35.37,32.46,34.69,35.41,34.83,34.97,31.18,37.48,31.15
34.17,37.05,32.55,36.43,35.35,34.64,34.87,31.77,36.09,35.16,33.52,37.05,36.87,35.62,34.52,35.05
NA
>chr2:170494206-170494256
NA,31.94,34.81,35.91,34.21,37.40,35.63,35.34,33.54,34.17,34.61,31.50,33.91,36.72,31.41,34.52
35.71,36.52,33.73,36.58,36.41,36.92,35.62,34.55,35.37,32.46,34.72,35.83,36.13,36.45,32.19,35.19
33.03,35.62,34.23,35.56,31.88,34.97,35.14,31.64,36.52,36.17,37.37,37.57,36.77,34.95,34.84,34.67
NA
>chr2:174136988-174137038
NA,35.03,35.84,32.41,34.66,33.69,36.41,33.02,35.33,34.44,35.64,33.34,35.27,34.60,35.76,32.86
35.33,34.40,34.95,35.95,33.32,35.09,34.99,32.46,35.37,34.44,35.33,32.86,35.97,34.16,31.04,34.00
37.39,31.39,34.61,35.25,34.73,35.17,33.62,35.20,33.70,35.61,32.15,35.37,34.62,35.39,36.91,33.42
NA
>chr2:178746412-178746462
NA,31.02,34.09,33.38,36.84,33.88,31.46,34.18,34.45,34.33,34.23,34.12,35.16,31.36,34.76,35.05
36.77,37.57,37.23,35.77,34.72,32.46,35.37,34.44,35.37,32.46,34.72,35.82,36.52,33.73,36.58,36.02
35.95,35.14,35.00,32.64,35.27,35.41,33.57,34.41,35.19,34.69,35.52,35.59,36.43,32.65,37.68,33.35
NA
>chr2:178746444-178746494
NA,35.39,35.00,32.64,35.27,35.41,33.57,34.41,35.19,34.69,35.52,35.59,36.43,32.65,37.68,33.37
34.95,31.36,34.47,34.97,33.15,35.09,34.99,32.46,35.37,34.44,35.64,34.21,37.03,35.71,34.74,34.92
33.15,34.97,34.61,32.59,35.28,35.27,34.06,36.47,31.51,35.10,33.64,34.61,36.28,34.01,31.16,33.94
NA
>chr2:179261833-179261883
NA,36.02,36.52,31.50,36.01,34.15,31.54,34.73,34.38,31.19,36.80,34.38,35.35,36.43,32.55,37.01
34.91,32.68,35.62,36.12,34.52,31.55,34.41,35.35,32.46,34.92,35.66,32.26,34.90,33.37,37.47,31.39
34.57,35.35,32.63,34.71,33.93,34.91,34.31,34.68,34.71,31.80,35.37,34.62,35.39,37.07,33.14,34.98
NA
>chr2:181942187-181942237
NA,34.18,34.33,34.53,34.67,33.31,36.88,35.86,34.59,32.12,36.10,34.50,31.55,34.41,35.38,32.63
35.00,35.21,36.00,33.05,35.25,32.83,35.37,34.44,35.37,32.46,34.69,35.41,34.69,35.52,35.63,37.07
33.14,35.00,35.14,35.84,36.62,33.36,37.55,32.65,35.25,36.62,31.38,33.92,37.05,32.23,34.77,34.81
NA
>chr2:182607914-182607964
NA,32.41,35.27,35.63,33.59,34.63,34.84,36.11,37.06,36.77,35.05,34.95,31.51,36.22,34.88,31.80
35.79,32.39,34.83,34.39,36.71,31.41,34.57,35.35,32.46,34.92,35.66,32.63,34.90,35.87,32.48,35.87
34.90,32.63,35.66,34.81,31.91,35.95,33.69,33.58,34.47,35.48,32.26,34.90,33.37,37.68,32.30,34.57
NA
>chr2:184733317-184733367
NA,36.60,36.02,32.85,34.61,34.58,31.60,34.45,35.35,32.63,34.71,34.04,34.77,31.63,34.60,34.47
31.54,34.67,36.69,31.30,35.42,33.01,35.37,34.44,35.37,32.46,34.92,35.66,32.63,34.90,35.75,31.95
34.86,35.55,34.48,35.40,36.92,37.27,33.14,34.90,35.75,31.98,34.84,35.14,35.84,37.11,34.43,36.17
NA
>chr2:184733414-184733464
NA,31.75,35.05,35.38,34.23,34.89,31.36,36.42,32.14,34.73,36.14,32.88,34.92,34.59,34.84,35.91
35.99,32.66,35.46,34.69,34.67,32.63,35.63,34.92,32.46,35.37,34.55,35.62,36.87,36.53,32.56,34.14
36.64,33.88,31.61,34.56,31.87,34.80,35.91,34.21,37.03,35.66,34.42,33.78,34.72,31.27,34.30,36.26
NA
>chr2:184733451-184733501
NA,35.92,34.21,37.03,35.66,34.42,33.78,34.72,31.27,34.30,35.83,34.99,32.28,37.52,33.63,33.50
33.97,31.16,34.01,36.28,34.11,34.43,31.78,35.71,33.01,35.37,34.55,35.62,36.87,36.87,32.55,37.01
34.91,32.68,35.84,34.91,34.56,34.85,33.36,35.95,34.95,34.52,35.62,36.83,37.11,33.36,37.16,31.29
NA
>chr2:184733579-184733629
NA,33.87,34.27,31.54,34.39,35.25,33.98,35.27,35.27,32.27,34.90,33.31,37.04,33.11,34.66,34.67
32.39,35.88,31.48,37.85,32.16,34.94,34.99,32.46,35.35,34.57,31.28,37.52,31.18,35.12,33.41,34.48
34.59,34.16,34.47,34.91,35.84,32.97,36.03,35.17,36.77,37.06,36.11,34.98,34.14,31.08,34.36,36.03
NA
>chr2:184733629-184733679
NA,37.56,31.17,34.80,31.87,34.63,34.04,34.72,31.27,34.30,36.36,35.87,37.11,34.24,35.27,34.60
35.56,32.19,34.42,31.17,37.56,31.17,35.42,33.01,35.37,34.44,35.37,32.83,35.25,33.51,36.88,35.71
34.55,35.40,32.63,34.90,36.14,32.97,35.80,35.21,35.00,33.14,37.27,36.83,35.77,34.57,31.55,34.78
NA
>chr2:185419809-185419859
NA,34.87,31.98,34.92,34.59,34.77,32.38,36.48,35.90,36.96,33.70,35.71,31.98,35.90,34.89,34.60
36.80,31.09,33.98,33.53,34.76,35.55,35.06,34.40,35.37,32.46,34.72,35.86,36.70,33.14,35.00,35.21
35.84,32.78,35.00,35.21,35.84,32.97,36.03,34.91,35.06,34.64,35.76,32.86,35.41,34.64,33.90,35.76
NA
>chr2:185427522-185427572
NA,34.22,31.98,34.95,34.95,34.63,33.47,35.20,33.70,35.67,31.84,34.56,34.16,35.56,32.31,36.63
31.59,34.07,32.37,36.10,34.50,31.69,35.20,33.01,35.35,34.45,31.84,35.75,35.47,36.45,31.59,34.89
34.24,35.58,32.73,34.17,34.70,36.13,31.61,34.35,31.48,35.35,31.48,34.33,35.91,34.76,34.39,34.17
NA
>chr2:193132563-193132613
NA,34.22,36.29,33.78,33.50,34.14,31.52,34.61,34.40,35.62,36.40,32.87,36.45,34.06,35.27,35.53
33.34,35.62,34.45,31.84,35.58,35.17,34.69,32.46,35.35,34.45,31.84,35.90,34.84,34.67,34.59,31.54
34.28,36.12,35.56,32.97,35.76,34.56,34.85,33.36,36.11,35.41,35.25,35.06,31.75,35.37,31.75,35.10
NA
>chr2:194831582-194831632
NA,35.63,32.41,34.90,33.37,37.68,32.30,34.73,34.49,35.49,34.55,35.48,34.24,37.03,35.71,34.67
35.62,36.92,36.41,36.58,33.32,35.09,34.99,32.46,35.37,34.44,35.64,33.34,35.53,35.59,34.91,36.50
35.83,34.72,33.14,36.96,35.84,34.98,34.30,31.44,36.45,35.90,37.11,35.11,37.60,36.97,36.14,36.46
NA
>chr2:194831669-194831719
NA,32.10,34.51,34.53,34.42,34.77,31.61,34.56,33.74,36.25,35.94,36.33,32.55,37.03,34.38,35.40
36.92,37.60,34.24,35.48,34.45,36.71,31.41,34.57,35.35,32.46,34.99,34.96,32.36,36.48,35.97,35.99
32.67,34.70,35.91,34.77,31.61,34.19,34.83,31.63,34.77,33.78,34.64,35.73,34.21,37.40,35.39,34.64
NA
>chr2:201499878-201499928
NA,33.99,35.88,34.81,31.46,34.31,35.09,35.09,32.36,36.48,35.90,36.96,33.51,35.25,32.78,35.02
34.62,34.92,31.95,34.64,34.61,32.63,35.37,34.44,35.37,33.01,35.42,31.28,37.47,33.37,34.95,31.65
35.31,32.78,35.02,34.60,35.76,33.22,36.62,35.84,34.98,34.31,31.49,34.60,34.61,32.63,35.37,34.44
NA
>chr2:201499902-201499952
NA,33.54,35.42,31.28,37.47,33.37,34.95,31.65,35.31,32.78,35.02,34.60,35.76,33.22,36.62,35.84
34.98,34.31,31.49,34.60,34.61,32.63,35.37,34.44,35.37,33.01,35.42,31.28,37.47,33.37,34.95,31.65
34.91,31.95,34.86,35.09,33.32,36.11,35.41,35.10,34.31,31.54,34.44,34.01,36.90,32.55,36.87,37.02
NA
>chr2:201499939-201499989
NA,35.57,35.10,34.31,31.54,34.44,34.01,36.90,32.55,36.87,36.87,35.62,34.67,35.62,36.87,36.94
32.75,35.79,31.77,34.39,34.84,34.73,35.41,34.69,32.46,35.37,34.55,35.67,36.52,33.49,34.64,34.10
33.39,33.59,35.66,31.38,37.28,34.28,32.56,36.53,36.97,35.64,35.52,34.91,36.46,35.53,35.56,33.59
NA
>chr2:203159930-203159980
NA,34.89,35.91,36.33,32.55,36.90,34.52,33.64,34.91,31.36,35.16,34.61,34.18,31.29,33.95,33.58
33.82,35.88,34.77,31.70,35.71,33.01,35.37,34.44,35.37,33.01,35.07,31.59,36.66,32.29,34.45,34.97
33.19,34.99,35.35,33.66,34.56,31.54,34.52,36.12,35.77,33.05,35.13,32.40,36.50,31.59,35.86,32.31
NA
>chr2:212271835-212271885
NA,32.14,34.92,34.59,34.87,32.23,34.00,33.52,34.59,36.00,36.65,37.06,36.11,35.14,35.02,31.75
34.97,35.14,31.62,37.00,33.36,36.55,35.71,34.55,35.37,32.46,34.72,35.83,36.13,36.21,31.84,34.45
35.35,32.46,34.72,35.86,36.88,33.51,35.25,32.83,35.35,34.43,31.45,36.33,34.20,34.77,34.48,31.70
NA
>chr2:212271843-212271893
NA,36.20,36.65,37.06,36.11,35.14,35.02,31.75,34.97,35.14,31.62,37.00,33.36,36.55,35.71,34.55
35.37,32.46,34.72,35.83,36.13,36.21,31.84,34.45,35.35,32.46,34.72,35.86,36.88,33.51,35.25,32.83
35.35,34.43,31.45,36.33,34.20,34.77,34.48,31.78,35.28,31.55,34.92,34.42,34.36,34.02,34.98,33.24
NA
>chr2:217468543-217468593
NA,36.23,34.39,31.55,34.35,35.75,36.55,33.36,37.16,31.59,34.64,31.65,35.06,35.25,34.95,31.98
34.20,34.41,34.09,34.09,35.89,32.86,35.33,34.44,35.37,32.46,34.72,35.86,36.88,33.14,34.92,35.66
32.63,34.90,35.95,32.13,35.13,33.51,36.88,35.86,34.59,31.78,34.59,35.86,36.88,33.14,34.92,35.90
NA
>chr2:227444573-227444623
NA,35.63,34.74,34.78,32.37,35.79,31.77,34.25,34.23,33.77,35.72,35.03,32.36,36.66,35.22,32.17
36.90,34.01,34.43,31.78,35.71,33.01,35.37,34.44,35.37,32.46,34.92,35.91,34.21,37.60,36.92,35.41
34.62,35.37,31.98,34.84,35.14,35.95,36.38,34.91,35.43,35.22,34.65,35.53,34.81,32.12,38.05,32.14
NA
>chr2:229523086-229523136
NA,34.98,32.64,35.27,35.41,33.83,34.56,31.46,35.06,35.25,35.09,32.37,35.86,31.55,35.66,31.76
34.64,34.53,31.78,34.80,35.91,33.31,35.91,34.92,32.46,35.37,34.62,34.92,33.11,35.20,35.91,34.70
32.45,34.67,34.74,35.62,36.92,36.65,36.06,35.30,31.59,35.20,33.01,35.37,34.44,35.64,33.31,35.92
NA
>chr2:229523105-229523155
NA,35.92,33.31,35.91,34.92,32.46,35.37,34.62,34.92,33.11,35.20,35.91,34.70,32.45,34.67,34.74
35.62,36.92,36.65,36.06,35.30,31.59,35.20,33.01,35.37,34.44,35.64,33.31,35.73,34.66,34.47,34.42
34.92,31.65,34.91,32.04,34.44,31.59,36.66,32.40,34.73,32.04,34.44,31.73,36.49,35.90,36.96,33.85
NA
>chr2:229564046-229564096
NA,36.93,37.45,33.51,34.86,31.95,34.80,35.63,32.83,35.25,32.78,35.28,35.59,34.65,33.48,34.36
33.11,33.63,37.52,32.65,36.34,35.82,34.72,32.46,35.37,34.55,35.67,36.50,35.05,34.95,31.39,35.72
31.48,37.66,31.39,34.95,34.78,32.03,36.20,33.72,33.94,31.30,36.45,35.97,35.99,32.66,35.64,35.92
NA
>chr2:229564072-229564122
NA,36.59,35.05,34.95,31.39,35.72,31.48,37.66,31.39,34.95,34.78,32.03,36.20,33.72,33.94,31.30
36.45,35.97,35.99,32.66,35.64,35.61,35.06,34.40,35.37,32.46,34.72,35.77,36.83,37.11,33.22,35.89
33.95,34.27,31.56,34.14,33.40,33.47,34.59,36.00,36.65,37.57,37.37,36.17,36.52,31.61,35.86,32.31
NA
>chr2:229564213-229564263
NA,35.25,35.10,33.92,36.09,33.84,33.39,34.10,34.34,31.54,34.33,35.97,33.22,37.11,37.47,37.88
37.88,37.88,37.88,37.88,37.23,35.62,34.55,35.37,32.46,34.69,35.41,34.69,35.59,35.28,32.59,34.61
34.60,31.49,34.33,35.77,31.94,34.56,35.39,35.02,33.50,33.69,36.27,34.42,35.39,37.07,33.14,34.98
NA
>chr20:4431713-4431763
NA,33.76,35.20,34.99,33.36,36.11,35.41,34.96,34.56,34.87,32.23,34.04,33.63,35.70,34.99,32.17
36.90,34.52,33.64,35.12,31.18,37.52,31.28,34.57,35.35,32.46,34.72,35.82,36.52,33.49,34.57,33.95
35.70,32.02,34.45,34.60,31.49,34.44,34.83,31.45,36.77,34.39,34.91,33.19,34.98,34.40,35.66,36.55
NA
>chr20:10495192-10495242
NA,31.60,34.91,33.75,34.52,33.54,35.41,35.27,32.54,35.19,35.60,35.19,32.53,35.40,34.62,34.92
33.15,34.97,34.61,33.31,36.88,35.71,34.55,35.37,32.46,34.69,35.17,35.53,31.74,34.77,33.75,34.17
34.58,31.60,34.45,35.35,32.46,34.92,35.91,33.31,35.73,34.64,33.57,35.34,35.53,36.46,34.95,35.07
NA
>chr20:10495203-10495253
NA,32.40,35.40,34.62,34.92,33.15,34.97,34.61,33.31,36.88,35.71,34.55,35.37,32.46,34.69,35.17
35.53,31.74,34.77,33.75,34.17,34.58,31.60,34.45,35.35,32.46,34.92,35.91,33.31,35.73,34.64,33.57
35.34,35.53,36.46,34.95,34.84,34.79,33.49,37.05,36.87,35.62,34.55,35.40,32.26,34.72,33.45,33.75
NA
>chr20:25756131-25756181
NA,35.63,34.52,35.06,35.28,34.63,34.14,34.34,31.56,34.34,33.44,36.39,34.50,35.48,33.56,36.02
35.53,33.01,35.48,34.67,35.48,33.34,35.91,34.92,32.46,35.37,34.40,34.95,35.95,33.17,35.34,36.70
31.61,35.70,31.10,34.09,33.44,36.36,34.95,32.53,35.40,34.44,35.37,32.46,34.72,35.86,36.88,33.85
NA
>chr20:25756149-25756199
NA,34.49,35.48,33.34,35.91,34.92,32.46,35.37,34.40,34.95,35.95,33.17,35.34,36.70,31.61,35.70
31.10,34.09,33.44,36.36,34.95,32.53,35.40,34.44,35.37,32.46,34.72,35.86,36.88,33.70,35.07,31.73
36.49,35.90,37.11,34.24,35.27,34.59,34.91,35.80,32.97,35.89,34.25,33.56,35.78,32.00,35.78,33.53
NA
>chr20:29603941-29603991
NA,35.72,34.40,31.60,34.80,34.19,31.89,35.58,34.95,34.39,34.98,33.01,35.18,35.09,34.30,31.44
36.45,35.90,36.96,33.31,34.61,34.58,31.60,34.45,35.35,32.46,34.72,35.86,36.55,33.36,37.55,32.66
34.78,34.81,34.78,32.36,36.48,36.17,36.97,37.60,34.21,35.64,34.62,34.78,32.36,36.48,35.69,34.81
NA
>chr20:33696744-33696794
NA,35.33,34.43,31.42,36.49,36.17,37.37,37.47,37.60,34.21,35.62,34.45,31.63,34.33,34.23,33.77
35.72,34.89,32.28,35.64,36.06,36.37,35.67,34.55,35.37,32.46,34.72,35.82,36.40,32.75,35.86,31.73
36.09,34.73,31.61,34.19,35.20,33.15,35.02,34.47,33.57,35.34,35.59,36.09,32.66,35.47,34.34,34.83
NA
>chr20:45376402-45376452
NA,34.13,36.01,31.50,36.61,36.14,33.53,35.62,34.45,31.60,34.59,34.61,35.45,32.46,34.92,35.59
33.01,37.16,31.28,34.47,35.02,35.58,31.84,34.45,35.35,32.46,34.72,35.77,36.87,36.87,32.55,37.03
34.39,34.94,32.53,34.52,35.99,31.35,37.57,31.08,34.25,34.98,35.91,35.99,32.67,34.64,36.12,35.60
NA
>chr20:55907826-55907876
NA,36.43,35.90,36.78,33.14,35.00,35.14,35.95,36.38,35.17,36.03,33.34,36.78,35.84,34.84,34.62
35.35,36.43,32.48,38.05,32.16,34.94,34.99,32.46,35.37,34.55,35.71,37.03,34.24,35.27,34.62,34.92
31.95,34.66,34.40,35.56,36.83,37.60,34.21,35.91,34.92,32.46,35.37,34.55,35.71,36.70,33.14,34.98
NA
>chr20:55907843-55907893
NA,32.14,38.05,32.16,34.94,34.99,32.46,35.37,34.55,35.71,37.03,34.24,35.27,34.62,34.92,31.95
34.66,34.40,35.56,36.83,37.60,34.21,35.91,34.92,32.46,35.37,34.55,35.71,36.70,33.14,34.95,35.20
31.95,34.87,34.09,31.44,35.30,35.61,35.29,34.69,32.46,35.37,34.55,35.62,36.83,37.27,33.14,34.98
NA
>chr20:55907859-55907909
NA,34.25,35.56,36.83,37.60,34.21,35.91,34.92,32.46,35.37,34.55,35.71,36.70,33.14,34.95,35.20
31.95,34.87,34.09,31.44,35.30,35.61,35.29,34.69,32.46,35.37,34.55,35.62,36.83,37.27,33.14,34.95
35.20,31.95,34.66,34.40,35.62,36.52,33.56,34.98,33.82,34.58,31.60,34.45,35.62,33.34,35.53,35.55
NA
>chr21:9561453-9561503
NA,34.81,31.39,37.66,31.39,34.95,34.78,32.14,37.02,33.03,36.40,35.67,34.67,35.62,37.23,37.52
37.05,33.52,35.16,36.20,32.50,34.96,34.99,32.46,35.37,34.55,35.62,36.87,36.94,33.03,37.55,33.36
37.11,36.97,36.11,34.98,34.25,31.08,37.48,31.18,34.97,34.84,35.58,36.03,33.73,34.57,35.34,37.28
NA
>chr21:9561487-9561537
NA,35.08,34.25,31.08,37.48,31.18,34.97,34.84,35.58,36.03,33.73,34.57,35.34,37.07,32.77,34.72
33.34,33.84,35.88,35.20,33.11,35.09,34.99,32.46,35.35,34.45,31.63,34.33,34.23,33.77,36.02,35.62
32.97,35.95,34.16,34.71,33.31,37.45,36.83,35.62,34.67,35.67,36.00,32.67,34.63,36.22,32.44,35.60
NA
>chr21:9561606-9561656
NA,35.06,33.86,34.77,31.61,34.77,36.08,31.45,34.47,35.13,35.28,34.63,34.48,33.41,34.96,31.68
34.44,34.01,36.58,31.30,35.42,33.01,35.63,34.92,32.46,35.35,34.41,31.48,34.02,37.61,32.65,36.33
35.97,36.48,32.38,34.91,35.53,34.69,35.19,34.52,35.67,36.50,35.17,35.71,32.02,34.77,31.59,34.99
NA
>chr21:9710477-9710527
NA,35.77,35.52,34.91,36.46,35.28,34.48,35.55,34.86,32.00,36.16,34.30,31.20,33.84,36.24,33.98
31.41,35.66,32.75,36.94,36.87,35.77,34.72,32.46,35.35,34.45,31.84,35.58,35.17,34.55,31.78,34.80
35.59,32.80,35.89,32.61,34.33,35.72,36.65,37.03,35.64,35.56,33.73,35.17,34.95,36.77,37.03,35.51
NA
>chr21:9893578-9893628
NA,36.26,34.01,31.16,33.90,36.79,31.45,34.87,34.57,33.80,33.47,33.66,33.89,36.02,35.58,34.75
34.84,34.39,31.77,35.79,32.37,34.78,34.62,35.37,32.46,34.92,35.63,33.01,35.71,31.70,34.73,36.20
32.49,35.25,36.66,32.38,34.91,35.53,34.70,35.62,34.96,34.62,35.41,37.33,37.52,37.05,33.73,36.30
NA
>chr21:9966656-9966706
NA,33.17,35.25,32.83,35.45,34.66,34.62,35.12,31.45,34.35,35.71,36.40,33.03,37.04,32.40,34.73
31.95,34.80,35.59,33.01,37.16,31.28,34.43,35.35,32.46,34.92,35.91,34.21,37.03,35.71,34.55,35.37
32.63,34.71,33.83,35.34,35.59,36.49,32.74,36.48,36.02,36.38,35.17,36.03,32.83,35.66,34.80,31.78
NA
>chr21:11021950-11022000
NA,34.50,35.55,34.45,34.15,34.52,33.53,33.98,30.98,37.57,31.39,34.95,34.95,32.64,35.27,35.41
33.57,34.41,34.95,35.95,33.32,35.09,34.99,32.46,35.37,34.44,35.40,32.83,36.00,33.30,34.50,33.23
37.47,31.30,34.30,34.80,31.92,34.59,31.56,34.52,35.83,35.12,33.17,36.58,36.41,36.92,35.62,34.67
NA
>chr21:11022139-11022189
NA,35.56,31.84,34.58,35.10,33.15,34.98,34.02,34.44,34.38,34.02,31.38,35.50,31.10,34.06,34.64
35.73,36.34,35.53,35.52,34.69,35.19,34.40,35.37,32.46,34.92,35.91,34.21,37.11,35.90,36.49,31.57
34.35,31.48,35.48,31.77,34.17,33.95,35.89,32.86,35.59,34.78,31.47,35.06,35.14,35.95,36.38,35.22
NA
>chr21:11048182-11048232
NA,35.51,36.97,36.94,32.87,36.41,34.31,33.69,35.76,35.70,33.11,37.55,32.67,34.91,35.20,33.98
35.38,35.10,31.47,34.78,35.91,33.31,35.91,34.92,32.46,35.37,34.62,34.78,32.36,36.56,36.14,33.53
35.91,34.80,31.78,34.80,35.91,33.34,35.27,34.59,34.84,36.11,37.06,36.65,36.06,35.30,31.45,34.35
NA
>chr21:11067731-11067781
NA,35.29,34.38,37.03,32.23,34.77,34.59,35.19,34.73,35.17,33.73,35.47,35.00,36.27,33.73,36.52
35.67,34.67,35.67,36.52,33.73,35.95,34.95,34.40,35.37,32.46,34.99,34.96,32.36,36.48,36.17,37.06
36.77,34.95,34.84,34.48,31.55,34.23,35.62,34.95,31.83,35.31,32.83,35.45,34.64,33.78,34.91,31.60
NA
>chr21:11141340-11141390
NA,31.47,36.50,32.45,34.07,31.59,36.63,31.95,34.71,34.42,34.45,34.18,31.44,35.12,34.69,34.59
31.95,34.46,31.95,34.80,35.91,33.31,35.64,34.44,35.37,33.01,35.07,31.73,36.49,36.17,37.01,36.94
32.87,36.45,34.30,35.45,31.84,34.57,35.86,37.03,34.21,35.62,34.41,31.55,34.56,36.12,33.92,34.98
NA
>chr21:11141421-11141471
NA,32.43,34.07,31.59,36.66,32.45,34.07,31.59,36.66,32.21,34.56,35.41,34.83,34.95,31.36,36.45
32.40,34.73,32.12,34.86,32.83,35.63,34.92,32.46,35.37,34.44,35.37,32.63,34.71,34.16,35.62,32.02
34.77,31.69,34.52,36.12,35.77,33.23,35.20,31.59,35.12,34.17,34.31,35.11,32.27,35.81,34.95,34.36
NA
>chr21:17960196-17960246
NA,37.74,37.47,37.45,33.51,35.25,32.83,35.37,34.62,34.77,32.23,37.03,34.45,35.48,33.34,35.73
34.61,34.98,33.56,37.05,36.87,35.77,34.72,32.46,35.37,34.55,35.62,36.83,37.11,33.22,36.14,34.96
31.65,34.77,31.44,34.14,34.66,36.00,36.65,37.57,37.88,37.88,37.37,36.11,35.14,35.00,32.63,35.43
NA
>chr21:20982223-20982273
NA,36.93,37.60,35.11,37.40,35.34,34.42,32.99,33.67,36.33,33.02,35.59,34.78,31.55,34.95,35.55
34.55,35.21,32.64,34.90,36.14,32.86,35.33,34.44,35.37,32.46,34.69,35.17,35.58,31.84,34.58,34.97
32.37,35.66,31.46,35.27,35.61,35.06,34.52,35.67,36.13,36.45,32.27,35.20,34.97,31.75,34.91,36.14
NA
>chr21:31606857-31606907
NA,31.76,35.48,31.20,34.74,33.66,35.34,35.64,37.33,37.52,36.53,32.67,34.63,36.36,33.12,35.82
36.56,32.74,36.49,35.59,35.52,34.69,35.19,34.40,35.37,32.46,34.72,35.77,37.23,37.57,36.77,35.17
35.71,32.02,34.64,31.59,36.63,32.11,34.86,35.53,34.31,34.74,33.49,36.52,35.62,34.40,34.59,31.63
NA
>chr21:32211634-32211684
NA,34.56,34.62,35.02,32.42,34.99,34.94,32.23,37.01,34.91,33.05,37.27,37.47,37.23,35.62,34.55
35.37,32.63,34.71,34.16,35.95,32.83,35.40,34.44,35.37,32.46,34.72,35.83,36.13,36.16,31.62,34.30
34.60,34.22,34.14,36.58,31.41,34.57,35.62,33.34,35.27,34.61,34.96,34.81,31.55,34.45,35.62,33.31
NA
>chr21:44370215-44370265
NA,35.33,34.54,33.59,35.63,35.28,32.59,34.71,34.16,35.56,32.31,37.02,32.67,34.91,35.58,33.59
34.25,35.70,32.13,35.13,32.83,35.63,34.92,32.46,35.35,34.45,31.60,34.59,34.61,35.45,32.83,35.25
33.05,36.02,36.53,31.30,33.89,33.40,33.37,33.33,33.48,33.66,36.12,32.20,35.66,34.95,35.19,34.23
NA
>chr22:30512696-30512746
NA,35.55,35.53,33.34,35.91,34.80,31.78,34.55,35.17,35.58,31.98,35.08,31.87,34.55,35.17,35.81
32.09,35.79,32.75,36.94,36.87,35.77,34.72,32.46,35.35,34.45,31.84,35.90,34.89,34.60,37.03,32.17
35.05,35.09,34.14,31.02,33.97,33.63,36.19,32.44,35.49,34.62,35.39,37.25,33.14,34.92,35.63,32.48
NA
>chr3:15823028-15823078
NA,33.42,36.91,35.34,34.64,33.17,36.39,34.50,35.48,33.34,35.64,34.55,35.62,36.92,36.41,36.21
31.84,34.45,35.35,32.83,35.25,32.83,35.37,34.44,35.37,32.46,34.92,35.63,32.46,34.72,35.77,37.23
37.52,37.05,33.56,35.20,34.28,31.20,35.35,31.46,35.09,34.17,34.09,35.50,31.95,34.62,36.36,33.34
NA
>chr3:29014972-29015022
NA,35.77,36.96,33.51,35.31,31.65,34.72,33.74,36.25,35.94,36.33,32.55,37.05,33.92,31.38,36.53
36.02,32.68,34.72,35.86,37.03,34.21,35.64,34.44,35.37,33.01,35.71,31.78,34.33,34.23,33.77,36.02
35.89,34.43,37.11,35.84,34.84,34.62,35.35,36.09,32.56,34.28,37.32,31.26,34.92,34.04,34.71,32.78
NA
>chr3:29015082-29015132
NA,34.46,32.04,34.44,31.64,35.55,31.61,36.70,35.22,32.28,37.61,34.00,31.04,34.16,35.77,32.13
35.19,32.12,35.71,35.17,36.50,35.83,34.72,32.46,35.35,34.45,31.84,35.75,35.41,34.96,34.56,34.77
32.38,36.66,35.34,33.17,36.58,36.41,37.57,37.23,35.62,34.67,35.71,36.55,33.36,37.55,32.65,35.03
NA
>chr3:66270752-66270802
NA,36.86,36.13,35.62,34.42,33.57,35.35,35.02,32.52,35.46,34.69,34.67,33.31,37.25,35.63,35.52
34.91,36.46,35.53,35.52,34.91,36.50,35.67,34.55,35.37,32.46,34.72,35.82,36.40,32.87,36.45,34.30
34.70,31.36,35.06,34.78,35.95,33.77,34.23,34.25,31.80,35.78,33.75,34.59,34.67,32.38,36.48,36.02
NA
>chr3:66270782-66270832
NA,34.25,34.70,31.36,35.06,34.78,35.95,33.77,34.23,34.25,31.80,35.78,33.75,34.59,34.67,32.38
36.48,35.90,36.78,33.34,36.03,34.95,35.41,34.69,32.46,35.37,34.62,34.92,33.15,34.98,33.82,34.98
33.15,34.92,34.62,35.37,32.46,34.69,35.39,35.06,34.50,33.95,35.23,33.45,34.52,36.90,32.55,36.56
NA
>chr3:66270794-66270844
NA,34.61,34.67,32.38,36.48,35.90,36.78,33.34,36.03,34.95,35.41,34.69,32.46,35.37,34.62,34.92
33.15,34.98,33.82,34.98,33.15,34.92,34.62,35.37,32.46,34.69,35.39,35.06,34.50,33.95,35.23,33.45
34.52,36.90,32.55,36.43,35.35,34.64,34.59,31.52,35.09,34.34,34.91,33.64,34.52,33.64,35.14,33.88
NA
>chr3:75699804-75699854
NA,35.63,34.67,35.67,36.50,35.17,36.03,33.34,36.70,35.86,34.72,33.14,36.96,35.87,36.36,34.64
32.53,35.02,35.58,33.57,34.52,36.58,31.41,34.57,35.35,32.46,34.72,35.82,36.52,33.73,36.11,35.41
34.96,34.62,35.41,36.92,37.11,33.37,36.36,34.27,31.52,35.05,32.52,36.99,32.17,35.05,34.95,34.59
NA
>chr3:75699858-75699908
NA,34.57,31.87,34.44,31.73,36.58,36.02,32.68,34.72,35.83,36.48,35.31,33.37,34.37,34.39,34.38
33.87,35.95,32.83,35.66,34.92,32.46,35.63,34.92,32.46,35.35,34.57,31.28,37.56,31.17,34.80,31.96
35.08,31.70,34.81,35.30,34.87,32.09,36.02,33.81,33.78,34.39,36.66,31.29,35.12,33.81,35.14,33.60
NA
>chr3:96070649-96070699
NA,33.75,36.14,36.53,31.44,34.31,35.97,32.88,34.92,34.56,33.17,36.33,34.12,31.26,36.80,34.39
34.91,33.36,36.58,36.41,36.92,35.77,34.72,32.46,35.35,34.45,31.55,34.81,35.17,34.38,31.44,36.53
36.02,32.68,34.69,35.41,34.73,34.84,34.79,33.12,34.75,34.61,34.80,35.28,35.29,34.54,31.37,34.97
NA
>chr3:96070762-96070812
NA,35.20,33.67,34.63,34.96,35.41,36.11,33.36,34.91,34.39,36.77,31.54,35.58,31.48,34.67,31.96
34.48,34.77,34.20,36.45,32.50,34.96,34.99,32.46,35.35,34.45,31.84,35.58,34.95,34.52,35.67,36.13
36.58,33.73,36.61,35.59,35.34,33.57,34.42,35.56,36.83,37.45,33.51,34.86,31.95,34.63,34.16,35.76
NA
>chr3:99251030-99251080
NA,34.75,32.28,34.64,35.83,34.89,32.28,35.47,34.23,34.24,36.38,33.37,34.73,31.80,35.37,34.62
35.41,37.33,37.88,37.47,37.60,34.21,35.91,34.92,32.46,35.37,34.40,35.19,34.83,34.81,31.68,34.34
34.23,33.77,36.25,35.94,36.52,33.73,36.27,34.89,34.60,36.71,31.41,34.57,35.35,32.83,35.13,32.32
NA
>chr3:126340720-126340770
NA,35.53,34.42,33.78,34.72,31.36,35.16,34.69,34.67,33.31,37.45,37.47,37.37,36.14,36.25,33.77
34.23,34.25,31.80,35.99,34.39,31.69,35.20,33.01,35.35,34.45,31.84,36.21,36.41,37.57,37.33,35.41
34.62,34.84,35.84,36.78,32.77,34.72,33.34,33.67,36.23,36.14,37.37,37.88,37.47,37.45,33.51,35.25
NA
>chr3:126340785-126340835
NA,35.06,33.75,34.80,34.48,31.55,33.91,36.81,31.09,34.19,33.44,37.39,31.15,34.33,35.17,34.81
31.55,34.45,35.35,32.63,34.61,34.58,31.74,35.71,33.01,35.35,34.57,31.39,37.47,33.17,34.64,35.36
36.97,36.94,32.87,36.20,34.73,31.55,34.40,35.75,36.88,33.31,34.71,34.16,35.62,32.02,34.64,31.88
NA
>chr3:133183423-133183473
NA,35.89,33.01,35.45,34.66,34.47,34.33,34.14,34.64,33.49,36.61,35.59,35.52,34.69,35.41,34.69
33.14,36.88,35.71,34.52,34.95,35.58,31.98,35.71,33.01,35.37,34.55,35.71,36.88,33.14,34.69,35.41
34.69,35.52,35.64,36.97,37.05,33.73,35.95,35.17,34.69,33.14,37.25,35.63,35.52,34.65,33.48,34.44
NA
>chr3:144709009-144709059
NA,31.21,35.42,33.01,35.63,34.78,31.47,35.06,35.25,35.09,32.65,37.12,32.65,35.62,34.25,33.56
35.67,31.84,34.78,35.91,34.21,37.03,35.71,34.55,35.37,32.46,34.72,35.86,36.70,33.05,35.19,35.53
34.83,33.57,35.63,35.27,32.54,34.91,37.01,32.20,34.73,34.49,35.49,34.49,34.94,32.53,34.64,36.26
NA
>chr3:150083508-150083558
NA,37.28,35.34,34.64,33.17,36.39,34.44,34.73,32.20,36.90,34.01,34.43,31.63,34.40,35.66,36.83
37.45,33.14,34.92,35.91,33.31,35.91,34.92,32.46,35.37,34.44,35.64,33.53,36.12,34.91,34.56,34.66
32.20,37.01,34.91,32.53,35.40,34.44,35.37,32.46,34.72,35.82,36.52,33.56,34.98,34.61,35.73,33.31
NA
>chr3:154689169-154689219
NA,36.23,34.39,31.54,34.18,34.53,34.30,33.53,33.40,32.77,35.61,35.64,35.02,33.23,34.42,36.14
36.14,36.97,37.60,35.11,37.03,35.86,34.72,32.46,35.37,34.55,35.71,37.03,34.21,35.91,34.81,32.21
37.04,33.03,36.40,35.82,34.57,31.84,35.67,33.70,35.17,34.75,35.58,36.03,33.73,34.59,34.67,32.47
NA
>chr3:159451041-159451091
NA,33.40,35.41,35.28,32.78,35.25,32.83,35.37,34.44,35.64,34.21,37.40,35.39,34.62,34.84,35.84
37.11,34.21,35.64,34.40,34.95,35.58,31.84,34.45,35.35,32.46,34.72,35.77,36.92,36.41,36.58,33.73
37.05,37.52,37.23,35.62,34.55,35.37,33.01,35.42,31.17,37.56,31.28,34.52,35.71,36.40,33.03,37.56
NA
>chr3:161133284-161133334
NA,35.08,31.27,34.16,33.44,36.36,34.62,32.11,36.63,31.59,35.07,33.01,35.35,34.43,31.34,35.55
31.73,36.09,35.16,33.52,36.52,35.67,34.55,35.37,32.46,34.92,35.63,32.46,34.69,35.41,34.73,34.84
34.48,31.68,34.77,33.78,34.42,35.56,37.23,37.47,37.27,33.14,35.00,35.25,35.41,35.69,31.61,33.95
NA
>chr3:167023197-167023247
NA,34.98,33.14,36.70,35.86,34.59,31.94,35.70,34.25,33.67,35.10,31.59,36.45,35.97,36.33,32.65
37.68,33.37,34.90,32.77,36.70,35.86,34.72,32.46,35.37,34.55,35.62,36.83,37.27,32.77,34.90,33.37
36.36,34.95,32.68,35.62,36.12,34.28,31.54,34.86,35.02,31.75,35.31,32.83,35.35,34.43,31.42,36.55
NA
>chr3:174984863-174984913
NA,34.72,33.11,36.83,33.55,34.11,31.98,35.11,36.66,32.36,35.03,35.72,33.73,34.48,35.27,33.34
35.91,34.80,31.78,34.53,34.58,31.74,35.71,33.01,35.37,34.44,35.37,32.83,34.86,31.95,34.55,35.41
34.83,34.76,31.24,34.01,36.24,33.84,31.16,34.01,36.30,34.44,34.73,32.20,37.01,34.91,32.54,35.08
NA
>chr3:176843261-176843311
NA,36.59,35.05,34.81,31.61,34.77,36.22,31.22,34.09,33.38,36.95,33.51,33.50,35.02,35.59,36.14
34.28,31.54,34.59,34.62,35.27,33.34,35.91,34.92,32.46,35.35,34.57,31.41,36.69,34.91,33.05,36.70
35.71,34.55,35.64,33.31,35.62,34.43,31.42,36.49,35.90,36.96,33.14,34.92,35.66,32.63,35.00,35.39
NA
>chr3:189898033-189898083
NA,31.78,34.63,33.83,35.34,35.64,36.97,36.94,32.87,36.20,35.16,33.14,34.85,34.56,34.96,35.62
34.70,35.59,35.28,32.59,34.61,34.58,31.60,34.45,35.35,32.46,34.69,35.29,35.28,34.80,34.59,35.34
37.07,32.77,34.66,33.74,36.03,35.47,35.22,34.80,34.52,33.26,35.84,31.59,34.39,35.25,34.22,35.42
NA
>chr3:192543387-192543437
NA,34.68,34.84,34.48,31.63,34.45,35.62,33.34,35.48,34.55,35.55,35.19,33.05,37.07,35.34,34.64
33.11,36.83,33.55,34.11,32.14,34.84,34.99,32.46,35.35,34.45,31.63,34.25,34.23,35.23,35.25,32.97
35.18,34.95,34.62,35.39,37.07,33.34,36.00,33.70,35.10,34.06,36.16,33.77,34.31,34.12,35.12,31.46
NA
>chr3:197036134-197036184
NA,36.79,31.43,34.35,31.61,36.13,34.71,34.33,34.48,33.33,35.56,35.59,36.61,33.73,36.11,35.47
36.53,31.50,35.80,33.77,34.66,32.26,35.40,34.44,35.37,32.46,34.72,35.82,36.52,33.73,36.27,33.26
34.58,33.17,36.39,34.42,35.28,36.46,34.91,35.52,35.59,36.61,33.49,34.79,34.77,34.20,36.47,31.42
NA
>chr3:197036268-197036318
NA,35.60,36.12,34.64,32.67,36.53,36.97,35.36,34.42,32.99,33.67,36.02,35.36,35.75,31.98,35.28
31.65,34.96,36.14,33.22,36.55,35.86,34.72,32.46,35.37,34.55,35.62,36.87,36.94,32.74,36.56,36.14
33.56,35.53,35.41,33.54,34.36,34.13,34.44,35.36,36.76,37.57,37.88,37.23,35.62,34.67,35.62,36.72
NA
>chr4:4521018-4521068
NA,35.94,34.59,31.95,34.91,32.12,35.62,33.98,34.65,31.89,35.75,35.41,35.25,34.84,32.14,36.63
31.59,35.07,33.70,37.45,37.47,37.23,35.62,34.55,35.37,32.46,34.99,34.96,32.37,35.86,31.59,37.00
33.01,35.33,34.62,34.78,32.36,36.48,36.17,36.97,37.60,34.21,35.91,34.92,32.46,35.37,34.40,35.05
NA
>chr4:4521038-4521088
NA,36.72,35.62,34.55,35.37,32.46,34.99,34.96,32.37,35.86,31.59,37.00,33.01,35.33,34.62,34.78
32.36,36.48,36.17,36.97,37.60,34.21,35.91,34.92,32.46,35.37,34.40,34.95,35.95,33.17,35.18,35.25
34.84,32.14,36.42,31.36,34.91,33.86,34.77,31.19,37.61,31.39,34.69,34.59,34.87,32.53,34.64,36.26
NA
>chr4:4983131-4983181
NA,33.56,33.89,36.23,35.94,36.52,33.56,35.20,34.09,31.29,33.95,33.58,33.57,35.58,31.45,35.09
34.17,34.09,35.70,32.13,35.13,32.83,35.63,34.92,32.46,35.35,34.41,31.48,34.03,36.27,34.74,31.54
34.69,36.69,31.41,34.57,35.35,32.46,34.92,35.59,32.86,36.14,34.90,32.63,35.66,34.78,31.47,35.10
NA
>chr4:4983144-4983194
NA,31.49,35.09,34.17,34.09,35.70,32.13,35.13,32.83,35.63,34.92,32.46,35.35,34.41,31.48,34.03
36.27,34.74,31.54,34.69,36.69,31.41,34.57,35.35,32.46,34.92,35.59,32.86,36.14,34.90,32.63,35.66
34.78,31.47,34.96,35.95,31.94,34.81,35.59,32.86,35.89,34.09,34.16,34.59,34.14,34.33,31.78,35.53
NA
>chr4:15527072-15527122
NA,34.18,34.33,34.75,35.40,34.54,33.56,35.78,31.80,34.56,33.77,35.80,31.48,37.00,33.01,35.33
34.55,35.62,37.23,37.57,36.41,36.21,31.84,34.45,35.35,32.46,34.92,35.63,32.63,34.61,34.58,31.60
34.45,35.38,32.53,35.19,35.62,34.23,31.61,36.16,36.13,35.83,34.59,31.78,34.80,35.91,33.34,35.62
NA
>chr4:15696603-15696653
NA,35.30,34.62,35.56,32.19,34.42,31.30,36.69,34.58,32.00,36.16,34.63,32.53,34.77,34.61,34.76
34.31,34.91,33.67,34.64,35.73,33.31,35.64,34.44,35.37,32.46,34.72,35.83,36.13,36.16,31.74,34.81
34.79,35.11,34.60,36.80,31.19,34.27,35.97,32.86,35.59,34.80,31.78,34.80,35.63,33.01,35.07,31.88
NA
>chr4:15696655-15696705
NA,35.92,34.21,37.03,35.86,34.59,32.12,36.14,33.67,34.59,34.56,32.30,37.68,33.23,34.50,33.30
36.00,33.34,37.27,37.47,37.23,35.77,34.72,32.46,35.37,34.44,35.37,33.01,35.71,31.98,35.58,34.95
34.44,34.62,35.16,31.36,34.91,33.41,34.56,33.77,36.25,35.87,36.96,33.51,35.31,31.65,34.72,33.69
NA
>chr4:16534088-16534138
NA,36.67,34.14,34.10,34.34,32.33,36.94,32.22,34.86,34.47,33.57,35.34,35.59,36.09,32.67,34.64
36.12,35.62,32.78,34.90,36.14,32.86,35.33,34.44,35.37,32.46,34.99,34.94,32.16,37.77,31.08,34.33
35.25,33.98,35.19,35.53,36.09,36.58,33.17,35.18,35.09,34.14,31.04,34.01,36.27,34.95,33.05,36.86
NA
>chr4:16534167-16534217
NA,34.68,34.84,34.48,31.96,34.83,31.38,36.69,34.67,31.83,35.31,33.51,37.45,36.97,36.11,34.84
34.64,34.84,36.27,33.73,36.52,35.82,34.72,32.46,35.35,34.45,31.60,34.59,34.40,35.62,36.52,33.52
35.16,36.20,32.50,34.97,34.55,31.34,35.48,31.80,34.88,36.22,31.22,34.06,34.34,34.36,34.02,34.74
NA
>chr4:24161958-24162008
NA,32.48,36.66,31.43,34.50,31.38,36.69,34.69,31.77,35.82,34.95,35.19,34.39,34.98,33.19,34.75
34.61,34.76,34.16,34.09,35.89,32.86,35.59,34.92,32.46,35.37,34.62,34.78,32.50,36.25,34.71,34.42
34.88,32.26,35.40,34.55,35.62,36.92,36.41,36.21,31.98,35.71,33.01,35.37,34.62,34.92,33.15,35.21
NA
>chr4:24161976-24162026
NA,34.03,35.89,32.86,35.59,34.92,32.46,35.37,34.62,34.78,32.50,36.25,34.71,34.42,34.88,32.26
35.40,34.55,35.62,36.92,36.41,36.21,31.98,35.71,33.01,35.37,34.62,34.92,33.15,34.98,34.45,35.02
33.15,34.98,34.40,35.56,36.87,37.05,33.56,34.97,34.61,32.63,35.35,34.57,31.41,36.69,34.58,31.96
NA
>chr4:26592199-26592249
NA,31.88,35.07,33.70,37.25,35.39,34.64,34.87,31.64,36.61,36.02,33.05,35.25,33.51,37.45,37.47
37.23,35.62,34.67,35.71,37.03,34.21,35.64,34.44,35.37,33.01,35.07,31.76,36.08,35.16,33.52,36.52
35.71,34.38,31.28,37.16,33.36,36.55,35.66,34.42,33.78,34.91,31.59,36.45,36.17,37.37,37.47,37.68
NA
>chr4:26592279-26592329
NA,34.90,32.67,36.09,35.35,34.48,35.48,34.83,33.57,35.63,35.53,34.24,37.60,36.97,36.11,35.14
34.84,32.14,36.63,31.59,35.07,33.01,35.63,34.92,32.46,35.37,34.40,35.19,34.95,35.66,32.31,37.02
32.67,34.83,34.49,35.55,35.19,32.53,35.38,34.45,31.63,34.48,34.86,33.21,34.48,34.33,34.36,34.23
NA
>chr4:26592340-26592390
NA,34.59,34.96,35.41,35.75,31.84,34.45,35.35,32.83,35.25,32.78,35.02,34.60,35.56,32.02,34.53
34.23,34.44,35.06,35.39,34.69,32.46,35.63,34.92,32.46,35.37,34.40,34.95,35.58,31.84,34.40,35.71
36.52,33.73,36.11,35.41,35.25,35.02,31.68,34.77,34.72,35.73,36.37,35.62,34.42,33.90,35.95,33.25
NA
>chr4:36364975-36365025
NA,34.68,35.48,32.26,34.90,33.37,36.39,34.42,35.40,36.97,37.05,33.56,34.98,34.61,35.48,32.83
36.03,35.17,36.77,37.57,37.23,35.77,34.72,32.46,35.35,34.45,31.84,35.58,34.95,34.52,35.71,36.88
33.14,34.72,35.77,37.23,37.88,37.57,36.41,36.21,31.84,34.58,34.85,32.45,34.64,36.12,35.89,33.75
NA
>chr4:36365026-36365076
NA,35.16,33.15,34.98,34.40,35.62,36.13,36.21,31.98,35.28,31.55,34.95,33.31,36.84,34.14,32.56
36.00,35.71,34.40,31.84,35.58,34.95,34.40,35.37,32.46,34.92,35.63,32.46,34.92,35.66,32.83,35.95
34.16,34.55,32.02,35.77,34.33,31.46,34.77,36.20,32.52,34.77,34.59,34.92,31.98,34.97,35.30,35.10
NA
>chr4:62881153-62881203
NA,34.93,34.95,31.45,36.75,34.67,31.55,34.57,35.77,37.23,37.52,36.53,32.67,34.64,36.14,35.58
34.70,35.59,35.53,34.24,37.03,35.86,34.72,32.46,35.35,34.57,31.41,36.58,34.52,33.57,35.58,34.99
33.19,34.97,34.61,32.59,35.02,34.61,35.04,33.98,35.27,35.28,32.78,35.25,32.83,35.35,34.43,31.27
NA
>chr4:73470077-73470127
NA,36.59,34.91,35.52,35.63,37.25,33.14,34.72,35.86,36.70,33.34,36.03,34.95,35.19,34.52,35.62
37.23,37.57,36.77,35.17,36.03,32.83,35.40,34.44,35.37,32.46,34.72,35.82,36.34,32.65,37.61,33.96
31.46,34.73,34.42,31.44,36.45,36.17,37.37,37.47,37.45,33.31,34.71,34.16,35.62,31.84,34.57,35.94
NA
>chr4:73470171-73470221
NA,34.49,31.84,35.62,34.16,34.56,31.36,34.95,33.31,37.04,33.11,34.58,33.38,35.17,34.41,34.44
34.97,34.65,35.06,34.91,36.03,32.83,35.66,34.92,32.46,35.35,34.57,31.28,37.52,31.08,34.25,34.98
35.84,36.62,33.16,36.20,33.65,34.91,33.38,34.36,32.99,33.84,36.09,33.92,35.27,35.53,33.37,35.62
NA
>chr4:74922489-74922539
NA,35.06,35.30,34.87,31.98,35.37,34.62,35.41,36.92,37.60,34.24,35.53,35.41,33.83,34.63,31.78
34.86,34.94,32.33,37.61,34.02,31.61,35.20,33.01,35.35,34.45,31.55,34.81,35.17,34.33,31.08,37.77
32.48,36.87,36.87,35.62,34.55,35.37,32.83,34.86,31.95,34.59,35.77,36.92,36.77,34.91,35.43,35.25
NA
>chr4:75557473-75557523
NA,33.99,31.16,34.16,33.44,36.36,34.95,33.05,37.07,35.63,35.52,34.69,35.19,34.59,34.92,33.08
34.79,34.84,34.95,36.77,36.92,35.77,34.72,32.46,35.37,34.44,35.40,32.83,36.03,34.95,35.41,34.56
32.21,36.66,31.43,34.27,31.56,34.39,36.01,31.50,36.70,35.22,32.10,37.77,31.18,34.92,33.78,34.60
NA
>chr4:75557652-75557702
NA,35.16,33.08,34.57,34.33,34.84,36.11,37.37,37.47,37.45,33.70,35.20,31.59,35.02,34.79,36.13
31.45,34.38,35.75,37.03,34.21,35.91,34.92,32.46,35.37,34.44,35.33,33.01,37.16,31.59,34.44,31.87
34.55,35.29,35.55,34.76,33.54,34.44,33.21,34.86,34.48,31.96,34.67,31.57,36.49,36.17,36.97,37.68
NA
>chr4:83151859-83151909
NA,35.00,31.59,36.53,36.14,33.53,35.91,34.80,31.78,34.59,35.77,36.83,37.45,33.31,34.67,34.69
35.12,31.59,35.20,33.70,36.88,35.86,34.72,32.46,35.37,34.44,35.37,32.83,34.86,32.12,34.46,32.12
34.46,32.12,34.86,33.05,35.89,35.53,32.58,36.77,31.31,34.39,34.45,34.42,34.71,31.95,36.42,31.12
NA
>chr4:86957740-86957790
NA,37.56,31.28,34.57,35.62,33.31,35.64,34.44,35.40,32.63,34.90,35.75,31.98,34.84,35.14,35.95
36.02,36.58,33.73,37.05,36.87,35.77,34.72,32.46,35.37,34.55,35.62,36.92,36.65,36.00,34.76,33.14
34.34,35.27,34.24,37.03,35.71,34.67,35.67,36.40,32.75,35.79,31.76,34.66,34.61,35.41,33.02,36.57
NA
>chr4:86957805-86957855
NA,31.75,34.81,34.79,35.06,34.64,34.91,35.80,33.11,37.16,31.28,34.38,35.66,36.83,37.45,33.14
34.72,35.82,36.40,32.87,36.20,34.73,31.55,34.45,35.35,32.46,34.72,35.77,36.92,36.77,34.91,35.59
35.28,32.78,35.25,33.51,36.88,35.71,34.67,35.67,36.52,33.49,34.57,34.33,34.96,35.62,34.97,35.94
NA
>chr4:87478719-87478769
NA,36.55,35.66,34.42,33.57,35.34,35.63,37.40,34.21,35.73,34.61,34.61,31.49,34.33,35.77,31.94
34.59,35.86,37.03,35.11,37.03,35.71,34.55,35.37,32.46,34.92,35.63,32.83,35.25,33.51,37.45,36.92
35.41,34.62,34.95,34.95,31.98,34.20,34.38,34.55,34.45,35.66,37.03,34.24,35.53,35.59,34.70,35.68
NA
>chr4:114199439-114199489
NA,35.60,35.17,34.54,31.84,35.71,35.17,36.77,37.57,37.23,35.62,34.55,35.37,32.83,35.31,31.75
35.06,35.14,36.11,36.97,37.60,34.21,35.91,34.92,32.46,35.35,34.41,31.30,33.99,33.63,36.33,33.37
36.91,35.63,35.52,34.91,36.50,35.83,34.72,33.14,37.45,36.97,36.10,35.81,33.69,34.80,35.70,36.45
NA
>chr4:114199559-114199609
NA,35.08,34.14,31.02,34.03,33.68,36.25,34.12,31.15,37.52,31.28,34.61,35.13,35.55,34.66,34.14
31.30,34.41,35.62,34.21,37.03,35.86,34.72,32.46,35.37,34.44,35.40,32.53,34.91,36.77,31.19,34.25
34.98,35.95,36.02,36.58,33.32,34.92,34.74,35.67,36.50,34.95,35.17,33.62,34.97,34.25,34.41,34.17
NA
>chr4:118717935-118717985
NA,31.21,34.30,36.10,32.37,34.07,31.64,35.35,31.38,33.94,33.55,36.62,33.85,31.04,34.14,34.98
35.91,36.52,33.49,34.79,34.84,34.73,35.19,34.40,35.37,32.46,34.72,35.86,36.55,33.22,36.14,34.73
32.03,36.16,34.63,32.53,34.94,34.44,36.31,33.68,34.06,31.44,35.20,33.01,35.63,34.92,33.14,37.22
NA
>chr4:119205101-119205151
NA,32.72,35.33,34.62,34.92,33.32,35.95,35.02,34.50,31.63,34.25,34.33,34.91,35.84,32.68,34.91
37.01,32.23,34.94,34.99,32.46,35.63,34.92,32.46,35.37,34.44,35.40,32.83,35.95,34.16,34.63,31.78
34.53,34.97,33.56,36.52,35.97,36.49,31.73,34.44,31.96,35.08,31.70,34.77,35.95,33.74,34.66,32.12
NA
>chr4:122292160-122292210
NA,31.78,34.80,35.59,33.01,37.16,31.43,34.67,32.16,35.58,34.95,34.40,35.37,32.63,34.71,33.83
35.34,35.53,36.46,34.95,34.84,34.48,31.63,34.45,35.35,32.46,34.72,35.82,36.00,32.67,34.63,36.16
31.84,34.50,33.74,36.03,35.58,34.84,34.76,31.27,34.30,36.36,33.02,35.30,34.43,31.42,36.50,35.70
NA
>chr4:122745468-122745518
NA,37.00,36.17,36.48,32.36,34.96,34.84,31.84,35.67,33.70,35.17,34.73,35.19,34.40,35.37,33.01
35.20,31.44,33.99,33.80,35.88,34.77,31.55,34.45,35.35,32.46,34.69,35.17,35.58,31.89,34.65,33.86
34.77,31.61,34.86,35.30,35.10,31.75,35.37,31.65,34.92,34.72,35.39,33.57,35.43,34.69,35.25,34.54
NA
>chr4:122844670-122844720
NA,35.90,35.14,35.06,31.47,34.78,35.66,32.83,35.95,33.98,34.74,31.28,36.49,35.90,36.78,33.34
36.03,34.95,35.41,34.69,32.46,35.63,34.92,32.46,35.37,34.44,35.37,33.01,35.42,31.17,37.56,31.28
34.57,35.35,32.63,34.61,34.97,33.15,35.09,34.99,32.42,35.02,34.62,34.87,31.64,36.52,35.90,36.70
NA
>chr4:142379593-142379643
NA,33.42,36.91,35.39,34.42,36.31,33.78,33.11,34.36,33.48,34.91,35.71,32.12,35.31,33.51,37.25
35.39,34.64,34.87,31.62,37.00,33.01,35.59,34.92,32.46,35.37,34.62,34.67,32.14,34.11,33.52,37.52
32.65,36.33,35.97,36.48,32.36,34.96,34.99,32.46,35.63,34.92,32.46,35.35,34.57,31.28,37.61,31.33
NA
>chr4:142379611-142379661
NA,31.47,37.00,33.01,35.59,34.92,32.46,35.37,34.62,34.67,32.14,34.11,33.52,37.52,32.65,36.33
35.97,36.48,32.36,34.96,34.99,32.46,35.63,34.92,32.46,35.35,34.57,31.28,37.61,31.39,34.95,34.95
33.14,37.27,36.83,35.77,34.72,33.14,36.96,35.84,35.14,35.06,31.75,34.91,32.12,34.91,31.75,35.10
NA
>chr4:151047492-151047542
NA,34.42,31.28,36.49,36.17,37.01,36.94,32.87,36.45,34.06,35.19,35.63,37.07,33.05,35.19,35.55
34.49,34.83,32.38,36.48,35.47,35.75,31.84,34.45,35.35,32.46,34.92,35.63,32.46,34.92,35.91,34.21
37.60,36.83,35.62,34.74,34.92,33.11,35.25,35.17,34.22,31.02,34.12,34.41,34.09,34.31,35.11,32.14
NA
>chr4:151047523-151047573
NA,37.68,36.83,35.62,34.74,34.92,33.11,35.25,35.17,34.22,31.02,34.12,34.41,34.09,34.31,35.11
31.98,34.88,36.08,31.76,35.07,33.01,35.37,34.44,35.37,33.01,35.42,31.28,37.47,33.44,34.19,31.09
36.81,33.91,31.55,34.27,33.95,35.50,31.95,34.86,35.55,34.49,34.83,32.39,35.86,31.73,36.09,34.89
NA
>chr4:152462389-152462439
NA,34.89,36.09,31.77,34.87,34.67,35.06,34.79,34.95,31.51,36.22,35.16,33.14,34.99,35.35,33.83
34.71,33.31,37.25,35.39,34.38,36.71,31.41,34.57,35.35,32.46,34.69,35.29,35.55,34.66,34.12,31.02
34.27,35.06,31.96,34.17,34.33,34.95,35.09,32.37,35.66,31.38,33.86,33.80,36.09,34.17,35.78,33.25
NA
>chr4:152462427-152462477
NA,32.31,35.66,31.38,33.86,33.80,36.09,34.17,35.78,32.83,35.66,34.81,31.94,35.77,34.33,31.59
35.53,35.02,34.45,31.45,35.30,35.61,35.06,34.40,35.37,32.46,34.72,35.82,36.34,32.55,37.01,34.91
32.53,35.40,34.62,34.92,33.32,36.27,34.84,34.67,34.87,31.58,35.66,31.77,34.25,34.10,33.39,33.69
NA
>chr4:154267726-154267776
NA,31.21,35.00,31.65,34.96,35.95,32.02,34.45,34.64,31.79,35.99,34.39,31.54,34.09,34.83,31.63
34.96,33.41,34.48,34.63,35.28,35.06,34.40,35.37,32.46,34.92,35.63,33.01,35.07,31.73,36.49,35.90
37.11,34.21,35.91,34.92,33.14,36.96,35.90,36.49,31.57,34.67,31.88,34.81,35.30,35.05,31.75,35.00
NA
>chr4:157904605-157904655
NA,35.76,33.90,34.42,35.66,37.03,34.21,35.64,34.55,35.67,36.50,34.95,35.17,33.62,34.86,34.48
31.69,34.65,33.86,34.77,31.74,35.53,35.17,34.69,32.46,35.37,34.55,35.62,36.92,36.41,36.16,31.59
34.33,35.70,32.65,36.58,31.62,35.14,34.97,31.75,34.91,35.75,32.15,35.61,33.54,34.52,36.66,31.23
NA
>chr4:157904732-157904782
NA,31.17,34.24,35.62,34.86,32.11,36.42,31.36,34.95,34.83,35.19,34.39,34.59,31.74,35.28,31.55
34.92,34.68,34.16,34.38,35.23,34.81,31.70,35.71,33.01,35.35,34.41,31.48,34.03,36.27,34.72,31.83
35.31,33.51,37.45,36.83,35.62,34.67,35.62,36.87,36.94,32.74,36.66,35.34,32.94,34.74,34.31,35.46
NA
>chr4:158049563-158049613
NA,36.02,36.49,31.57,34.67,31.92,34.59,34.61,35.73,34.21,37.40,35.39,34.62,35.76,32.86,35.59
34.92,32.42,35.28,35.59,34.69,35.41,34.69,32.46,35.35,34.45,31.63,34.33,34.23,33.72,36.14,32.31
35.19,31.75,35.06,35.14,36.11,37.37,37.88,37.88,37.47,37.60,34.21,35.64,34.44,35.40,32.26,34.87
NA
>chr4:159919705-159919755
NA,35.77,35.56,33.73,35.17,34.73,35.19,34.40,35.64,33.34,35.27,34.50,34.80,35.73,36.65,37.06
36.17,36.48,32.36,34.96,34.99,32.46,35.63,34.92,32.46,35.35,34.43,31.34,35.48,32.09,36.14,35.00
35.25,33.83,34.63,31.78,34.59,35.86,36.70,33.14,35.04,35.47,34.75,34.34,34.30,31.56,34.27,33.87
NA
>chr4:164517013-164517063
NA,34.47,31.63,34.77,33.75,34.17,34.65,31.79,35.78,33.80,34.56,33.21,34.86,34.79,32.94,35.18
34.95,34.59,35.27,34.24,37.03,35.86,34.72,32.46,35.37,34.55,35.62,37.23,37.52,36.53,32.66,35.46
34.62,34.45,35.66,36.55,33.36,37.00,31.48,36.01,34.17,31.27,34.76,34.83,35.19,34.59,34.67,32.34
NA
>chr4:164517095-164517145
NA,35.29,34.42,36.31,33.78,33.45,34.77,31.37,34.57,35.77,37.23,37.88,37.88,37.52,37.05,33.56
34.98,34.45,34.88,32.66,37.55,33.01,35.59,34.92,32.46,35.35,34.43,31.42,36.67,35.11,32.28,34.63
36.36,33.02,35.33,34.44,35.64,34.21,37.40,35.34,34.64,33.17,36.36,34.72,31.83,35.31,32.83,35.37
NA
>chr4:166233937-166233987
NA,35.22,36.50,35.83,34.72,33.14,36.88,35.86,34.59,31.78,34.53,34.60,31.49,34.44,34.73,31.46
33.98,36.27,34.95,33.05,36.70,35.86,34.72,32.46,35.35,34.45,31.60,34.58,33.82,34.98,33.01,35.18
35.25,35.02,31.64,34.74,36.27,34.30,32.56,36.53,37.52,37.23,35.62,34.55,35.40,32.53,34.95,36.28
NA
>chr4:166233989-166234039
NA,34.68,35.45,32.83,35.25,32.78,35.23,34.55,35.55,35.19,32.54,35.21,34.55,35.55,35.19,32.68
35.87,36.53,31.59,34.95,34.83,35.41,34.69,32.46,35.37,34.44,35.64,34.21,37.60,37.47,37.33,35.41
34.62,35.76,33.22,36.55,35.71,34.52,35.06,35.61,35.64,32.66,36.53,37.52,37.88,37.37,36.14,36.46
NA
>chr4:166894224-166894274
NA,34.17,34.66,35.49,35.58,36.53,31.50,35.80,33.80,33.94,31.10,35.50,31.38,33.86,33.80,36.09
34.17,34.89,31.59,36.45,35.47,35.75,31.84,34.45,35.35,33.01,35.20,31.69,34.50,36.10,32.31,34.73
32.12,34.91,32.12,35.62,34.16,34.63,31.95,34.46,32.12,34.91,31.75,35.06,35.14,35.91,35.99,32.79
NA
>chr4:177322482-177322532
NA,33.17,35.13,32.40,37.04,33.03,36.94,37.01,36.11,35.14,35.00,32.63,35.40,34.55,35.67,36.52
33.73,36.11,35.47,36.48,32.36,34.96,34.99,32.46,35.37,34.44,35.33,33.01,37.00,31.62,35.14,35.02
31.47,34.78,35.66,32.83,36.03,34.95,35.41,34.56,32.21,36.50,31.48,35.80,33.77,34.66,32.26,35.43
NA
>chr4:177322517-177322567
NA,35.94,34.95,35.41,34.56,32.21,36.50,31.48,35.80,33.77,34.66,32.26,35.66,34.78,31.37,34.92
34.42,34.47,34.45,35.66,37.03,34.21,35.64,34.44,35.37,32.46,34.92,35.91,33.34,35.27,34.60,35.56
32.13,35.19,31.83,34.67,37.01,32.23,34.77,34.62,35.64,33.31,35.91,34.80,31.95,34.46,31.95,34.63
NA
>chr4:184121557-184121607
NA,38.01,37.23,35.62,34.55,35.64,34.21,37.60,37.47,37.23,35.77,34.72,32.46,35.63,34.81,32.21
36.50,31.59,35.86,32.75,36.40,35.82,34.72,32.46,35.35,34.45,31.84,36.21,36.13,35.83,34.72,32.46
35.37,34.44,35.64,33.31,35.91,34.80,31.95,34.46,32.12,34.73,32.40,36.50,31.62,35.14,34.95,32.87
NA
>chr4:184121565-184121615
NA,36.72,35.77,34.72,32.46,35.63,34.81,32.21,36.50,31.59,35.86,32.75,36.40,35.82,34.72,32.46
35.35,34.45,31.84,36.21,36.13,35.83,34.72,32.46,35.37,34.44,35.64,33.31,35.91,34.80,31.95,34.46
32.12,34.73,32.40,36.50,31.62,35.14,34.95,32.64,35.27,35.27,33.98,35.31,34.54,33.59,35.56,35.77
NA
>chr4:184659665-184659715
NA,37.68,36.92,35.36,34.42,32.99,33.59,35.69,31.62,36.09,34.77,31.61,34.96,33.67,34.25,35.89
32.86,35.30,34.45,31.84,35.58,35.17,34.69,32.46,35.37,34.44,35.37,33.01,35.42,31.30,36.58,34.52
33.64,35.10,31.36,36.42,31.95,34.71,34.68,34.16,34.09,35.50,31.98,34.78,35.20,31.98,34.97,35.14
NA
>chr4:186988650-186988700
NA,36.43,36.02,36.02,36.21,32.16,34.83,31.38,36.71,34.39,34.83,32.38,36.56,36.14,33.53,35.64
34.62,34.67,32.45,34.70,35.91,34.77,31.55,34.45,35.35,32.46,34.92,35.63,32.83,35.13,32.40,36.45
31.20,34.30,35.05,36.00,33.05,35.31,31.75,35.06,35.25,35.41,35.69,31.62,34.30,34.34,34.53,34.56
NA
>chr4:190671759-190671809
NA,34.79,32.63,35.35,34.45,31.55,34.77,35.95,33.74,34.66,32.41,35.87,36.56,32.36,34.88,34.47
33.67,34.80,34.48,31.55,33.91,36.72,31.41,34.57,35.35,32.46,34.72,35.82,36.40,32.87,36.45,34.30
35.45,32.12,35.37,31.65,34.77,33.34,33.59,35.69,31.62,36.09,34.77,31.48,34.14,33.53,34.48,34.53
NA
>chr4:190856195-190856245
NA,33.69,36.20,32.20,35.61,33.54,34.52,36.64,31.42,35.77,33.75,34.48,35.02,32.42,34.72,35.77
36.92,36.41,36.58,33.73,36.52,35.82,34.72,32.46,35.37,34.55,35.62,36.92,36.77,35.05,34.76,31.24
34.01,36.24,34.12,31.15,37.48,30.98,34.15,34.34,34.71,36.27,31.35,34.42,34.73,31.52,34.98,34.84
NA
>chr5:23445950-23446000
NA,32.78,34.61,34.60,31.52,34.34,33.44,37.47,31.28,35.00,31.65,35.06,35.14,36.11,37.01,36.53
32.67,34.64,36.36,35.87,37.11,34.21,35.91,34.92,32.46,35.35,34.57,31.28,37.56,31.19,34.77,33.98
35.95,33.34,36.70,35.86,34.72,32.46,35.63,34.92,32.46,35.45,34.61,34.66,31.76,35.66,31.44,35.79
NA
>chr5:36575998-36576048
NA,34.87,34.45,34.59,31.74,35.71,33.23,36.02,36.58,31.73,34.07,32.19,35.70,33.95,34.57,32.94
35.18,35.09,34.31,31.59,35.53,35.17,34.69,32.46,35.37,34.40,35.06,35.28,34.80,34.61,34.56,32.30
37.61,34.02,31.61,35.20,33.70,37.45,37.47,37.23,35.77,34.72,33.14,36.88,35.75,34.38,31.28,36.79
NA
>chr5:54456488-54456538
NA,33.25,36.00,33.56,34.63,34.96,35.62,34.97,35.82,31.88,34.91,35.75,31.98,34.87,35.38,34.22
35.78,33.34,36.70,35.86,34.72,32.46,35.37,34.44,35.37,32.46,34.72,35.77,36.87,37.05,33.56,34.97
34.61,32.59,35.02,34.50,34.80,35.22,35.58,36.50,31.73,34.44,31.87,34.80,35.59,33.01,37.16,31.29
NA
>chr5:60152088-60152138
NA,35.10,35.30,34.81,31.55,34.45,35.35,32.63,34.61,34.60,31.50,34.23,35.55,34.83,33.45,34.97
34.31,34.76,34.52,33.26,35.90,31.98,35.71,33.01,35.37,34.44,35.40,32.26,34.66,33.74,35.95,34.77
31.55,34.45,35.62,33.34,35.48,34.55,35.48,34.83,33.57,35.63,35.53,34.24,37.03,35.75,34.35,31.45
NA
>chr5:70777654-70777704
NA,34.89,35.28,35.29,34.55,31.78,34.53,34.58,31.60,34.45,35.35,32.63,34.61,34.58,31.74,35.08
31.87,34.53,34.58,31.74,35.71,33.01,35.37,34.44,35.37,33.01,35.07,31.59,36.66,32.21,34.87,35.09
33.08,34.57,34.17,35.05,31.58,35.72,31.61,36.70,35.11,31.98,34.04,33.63,36.00,35.62,32.68,35.25
NA
>chr5:72660439-72660489
NA,34.63,34.16,35.62,32.12,34.91,32.12,34.86,32.83,35.37,34.40,34.95,35.53,31.74,34.96,33.67
34.63,34.91,35.84,32.68,34.91,36.69,31.41,34.57,35.35,32.46,34.72,35.86,37.03,34.21,35.73,34.64
33.90,35.62,32.12,34.91,32.04,34.44,31.59,37.16,33.11,35.82,36.58,31.42,34.47,35.02,35.53,31.73
NA
>chr5:74535868-74535918
NA,35.76,33.90,34.42,35.56,37.23,37.47,37.11,33.36,36.95,31.36,34.91,33.78,34.42,35.62,36.50
35.17,36.03,32.83,35.66,34.92,32.46,35.63,34.92,32.46,35.37,34.55,35.62,37.23,37.88,37.47,37.45
33.14,34.92,35.63,32.46,34.92,35.91,33.34,35.27,34.56,33.17,37.47,31.30,34.30,35.20,33.56,36.93
NA
>chr5:83014267-83014317
NA,31.61,34.48,34.80,33.67,34.42,35.66,36.88,33.14,34.72,35.82,36.40,32.75,35.86,31.59,36.47
32.11,34.86,35.60,35.19,32.53,35.66,34.92,32.46,35.37,34.44,35.64,34.21,37.03,35.86,34.59,31.78
34.59,34.53,34.33,34.23,34.12,35.09,31.49,35.45,33.67,34.09,36.08,34.33,31.48,35.52,31.55,35.80
NA
>chr5:83014300-83014350
NA,34.37,34.23,34.12,35.09,31.49,35.45,33.67,34.09,36.08,34.33,31.48,35.52,31.55,35.55,31.20
34.28,34.87,31.79,35.99,34.39,31.55,34.41,35.35,32.46,34.92,35.91,33.34,35.53,35.59,34.91,36.50
35.67,34.52,35.06,35.28,34.64,34.15,30.98,37.48,31.18,34.97,35.05,36.38,35.99,36.36,34.28,31.53
NA
>chr5:88648085-88648135
NA,37.13,36.77,35.17,35.71,31.84,34.47,34.60,31.49,34.44,34.83,31.39,37.66,31.48,35.58,31.64
34.07,32.19,35.95,34.90,32.63,35.66,34.92,32.46,35.35,34.45,31.63,34.25,33.95,35.70,31.94,34.81
35.63,32.46,34.92,35.66,32.63,35.04,35.47,34.75,34.42,34.88,32.77,36.70,35.86,34.72,32.42,35.12
NA
>chr5:92094369-92094419
NA,33.10,34.64,34.14,34.63,35.73,36.34,35.28,34.42,36.39,33.37,34.80,31.57,34.97,35.55,34.70
35.11,34.79,34.81,31.74,35.53,35.17,34.69,32.46,35.35,34.45,31.60,34.59,34.40,35.66,36.55,33.36
36.95,31.07,34.06,34.34,34.53,34.67,33.31,36.88,35.86,34.57,31.47,35.10,35.30,34.97,31.98,35.29
NA
>chr5:93260835-93260885
NA,31.78,34.59,35.77,36.83,37.27,33.34,35.95,33.90,34.64,35.48,32.83,35.78,34.30,36.45,32.50
34.78,34.62,35.33,33.01,37.16,31.59,35.07,33.01,35.37,34.44,35.64,34.21,37.60,36.92,35.64,35.34
33.83,34.55,32.29,36.66,31.59,35.07,32.97,35.02,34.50,34.80,35.28,35.29,34.55,31.78,34.86,35.03
NA
>chr5:97480382-97480432
NA,32.21,35.67,33.70,35.17,34.73,35.25,34.47,31.45,36.33,34.20,35.10,33.70,36.00,33.34,36.78
35.84,34.98,34.30,31.20,36.95,33.01,35.33,34.44,35.37,32.46,34.99,34.96,32.50,36.45,34.20,35.10
33.73,35.63,35.53,33.56,35.89,36.12,34.30,31.08,34.22,35.34,34.84,34.98,31.52,34.59,34.64,35.30
NA
>chr5:107229697-107229747
NA,36.94,34.38,35.39,37.25,33.70,35.07,31.64,35.48,31.76,34.66,34.40,35.66,37.03,34.21,35.62
34.43,31.28,37.16,33.36,36.55,35.86,34.72,32.46,35.37,34.55,35.62,37.23,37.52,36.94,32.75,35.79
31.76,34.64,34.47,31.84,35.67,33.70,35.20,33.62,35.20,33.21,34.56,33.72,36.41,33.37,37.11,36.93
NA
>chr5:108498006-108498056
NA,31.46,34.86,35.30,35.10,31.75,35.19,32.13,35.95,34.90,32.63,35.66,34.92,33.14,37.25,35.34
34.57,33.67,36.14,32.31,35.13,32.83,35.37,34.44,35.37,33.01,35.07,31.73,36.49,35.90,36.78,33.05
34.95,36.36,33.37,34.90,32.77,37.27,37.47,37.88,37.37,36.14,36.25,33.74,34.56,31.61,34.61,33.45
NA
>chr5:109029552-109029602
NA,35.37,32.46,34.72,35.86,36.55,33.36,37.00,31.62,35.01,34.38,31.08,37.52,31.28,34.70,34.97
32.36,36.48,36.17,36.97,37.60,34.21,35.64,34.44,35.37,32.46,34.72,35.77,37.23,37.47,37.60,34.43
35.89,36.02,33.77,34.23,34.34,31.68,34.96,33.67,34.63,34.91,35.84,32.78,34.95,35.14,31.58,35.65
NA
>chr5:109029746-109029796
NA,34.36,34.97,33.62,35.14,33.93,34.63,31.78,34.80,35.63,33.01,35.20,31.44,34.14,34.66,35.66
33.57,35.10,34.06,36.45,32.50,34.96,34.99,32.46,35.37,34.44,35.64,33.31,35.62,34.45,31.55,34.73
36.22,31.35,34.31,35.58,32.15,35.66,35.17,36.46,35.24,34.57,33.67,36.27,32.61,36.52,31.07,33.91
NA
>chr5:111029884-111029934
NA,31.47,34.27,31.57,36.67,35.34,33.01,35.20,34.30,31.30,37.47,33.37,34.90,32.26,35.38,34.45
31.60,34.58,34.61,33.31,36.88,35.86,34.72,32.46,35.35,34.45,31.84,36.21,36.41,37.57,37.37,36.17
36.49,31.42,34.43,35.38,32.53,35.19,35.55,34.55,35.23,32.59,34.67,34.53,34.34,34.06,31.30,36.46
NA
>chr5:118317693-118317743
NA,32.14,37.80,31.28,34.52,35.71,36.34,32.55,37.05,34.17,31.15,37.57,31.48,35.72,31.18,33.86
36.24,33.98,31.41,35.66,32.37,34.96,34.99,32.46,35.35,34.45,31.55,34.81,35.30,34.87,32.14,36.42
31.20,34.38,35.34,34.84,35.02,31.45,34.35,35.71,36.40,32.75,35.79,31.80,34.88,36.08,31.76,34.25
NA
>chr5:118850898-118850948
NA,34.89,35.39,34.69,33.14,37.45,37.47,37.88,37.88,37.23,35.62,34.55,35.64,34.21,37.60,37.47
37.23,35.66,34.40,31.84,35.58,35.17,34.69,32.46,35.37,34.44,35.40,32.83,36.03,35.17,36.77,37.06
36.14,36.23,33.67,33.39,34.10,34.33,31.96,34.67,31.43,36.66,32.29,34.51,34.53,34.50,34.59,35.20
NA
>chr5:118850947-118850997
NA,32.44,34.72,35.77,36.83,37.45,33.51,34.86,31.95,34.59,35.77,36.83,37.27,32.77,34.88,34.72
35.73,36.65,37.57,37.88,37.23,35.77,34.72,32.46,35.35,34.45,31.55,34.81,34.96,34.61,35.27,34.24
37.03,35.71,34.67,35.62,37.23,37.52,36.87,32.55,37.01,34.91,32.54,35.21,34.55,35.55,34.97,31.54
NA
>chr5:122112185-122112235
NA,35.42,34.67,35.48,33.34,35.73,34.61,34.98,33.56,37.05,36.97,35.40,34.48,35.48,34.83,33.57
35.56,35.53,36.34,36.06,35.30,31.45,34.41,35.35,33.01,35.71,31.74,34.59,34.40,35.66,36.70,33.34
36.03,35.17,36.46,35.28,34.42,36.30,34.01,31.04,34.27,35.06,32.27,35.81,34.95,34.52,35.62,36.72
NA
>chr5:122112229-122112279
NA,34.67,35.62,36.92,36.65,35.73,34.64,34.15,31.09,36.66,34.14,34.23,35.09,31.45,35.90,34.39
31.55,34.35,35.66,36.83,37.60,34.21,35.64,34.44,35.37,32.46,34.72,35.77,37.23,37.47,37.60,34.21
35.91,34.81,32.21,37.04,32.67,34.83,34.49,35.56,34.24,31.38,36.53,36.02,33.05,34.86,32.12,34.46
NA
>chr5:124746806-124746856
NA,36.11,36.56,32.36,35.25,36.67,31.73,34.44,31.87,34.63,33.83,35.34,35.59,36.49,33.03,37.12
32.65,35.87,34.90,33.14,36.70,35.71,34.55,35.37,32.46,34.69,35.41,34.95,36.03,33.34,37.07,35.34
34.64,33.17,37.47,31.39,34.57,35.62,34.21,37.60,36.83,35.62,34.55,35.37,32.46,34.92,35.63,32.48
NA
>chr5:124746826-124746876
NA,35.63,34.55,35.37,32.46,34.69,35.41,34.95,36.03,33.34,37.07,35.34,34.64,33.17,37.47,31.39
34.57,35.62,34.21,37.60,36.83,35.62,34.55,35.37,32.46,34.92,35.63,32.46,34.92,35.91,33.34,35.48
34.45,36.71,31.41,34.57,35.35,32.83,35.25,32.83,35.37,34.40,35.06,35.55,34.66,34.14,31.44,34.50
NA
>chr5:126667345-126667395
NA,35.45,35.41,33.57,34.47,34.88,32.66,37.55,33.11,35.80,35.05,34.14,31.02,33.97,33.63,35.70
35.03,32.49,36.45,34.30,35.78,32.83,35.40,34.44,35.37,33.01,35.42,31.30,36.58,34.52,33.57,35.63
35.53,33.34,35.64,34.55,35.62,36.87,36.94,33.03,37.12,32.82,37.12,32.65,35.03,35.83,34.52,31.66
NA
>chr5:127543794-127543844
NA,34.40,31.42,36.67,35.22,32.28,37.61,33.96,31.46,34.77,34.31,34.17,35.12,31.59,35.20,33.01
35.45,34.64,33.57,35.25,35.00,35.90,31.84,34.45,35.35,32.46,34.69,35.41,34.95,36.03,33.34,37.27
36.92,35.64,35.34,33.57,34.64,35.48,32.63,34.90,36.14,32.97,35.56,36.02,33.74,34.56,31.57,34.82
NA
>chr5:130601470-130601520
NA,35.60,36.83,37.27,33.14,35.00,35.25,34.95,31.98,34.04,33.55,35.58,31.48,34.28,35.83,35.03
32.49,36.45,34.30,35.78,33.34,36.70,35.71,34.55,35.37,32.46,34.99,34.94,32.16,37.80,31.24,34.83
31.96,34.48,34.84,34.95,36.77,37.57,37.23,35.77,34.72,32.46,35.63,34.81,32.21,36.50,31.48,35.79
NA
>chr5:133328755-133328805
NA,35.33,34.57,31.28,37.80,32.48,36.33,35.94,36.25,33.74,34.50,31.80,35.37,34.60,35.02,32.42
34.69,35.41,34.69,35.59,35.53,33.34,35.91,34.92,32.46,35.35,34.43,31.28,36.63,32.31,35.56,33.90
34.64,35.73,33.31,35.62,34.57,31.41,36.71,34.60,33.45,35.39,34.80,34.50,35.02,32.42,34.72,35.94
NA
>chr5:135137178-135137228
NA,33.74,34.42,35.62,36.37,36.00,34.59,33.42,33.43,33.92,31.23,34.91,33.67,34.25,35.50,32.15
35.66,34.91,35.22,35.43,34.69,35.19,34.40,35.37,32.46,34.92,35.63,32.83,35.25,33.05,36.00,35.05
34.31,31.54,34.34,34.10,33.41,33.37,33.48,33.66,35.70,35.03,32.36,36.66,35.25,32.65,37.02,32.25
NA
>chr5:135663574-135663624
NA,34.36,35.19,34.73,35.17,33.62,35.20,33.70,35.78,31.80,34.80,33.37,37.39,31.15,34.25,35.05
36.12,34.43,37.60,37.47,37.23,35.77,34.72,32.46,35.37,34.44,35.64,33.31,35.64,34.55,35.62,36.92
36.41,36.16,31.62,34.19,33.77,36.02,35.56,32.97,36.14,34.90,32.63,35.40,34.55,35.62,36.92,36.95
NA
>chr5:135663604-135663654
NA,37.13,36.41,36.16,31.62,34.19,33.77,36.02,35.56,32.97,36.14,34.90,32.63,35.40,34.55,35.62
36.92,36.77,34.91,35.59,35.53,33.34,35.64,34.44,35.37,33.01,35.07,31.59,36.63,32.31,35.61,33.56
34.63,34.84,35.84,36.96,33.31,34.61,34.60,31.52,34.14,33.53,34.48,34.55,34.49,34.88,32.36,36.52
NA
>chr5:140978300-140978350
NA,35.60,36.00,33.63,33.97,31.23,34.72,33.78,34.47,34.77,32.44,35.36,34.84,35.12,34.57,34.66
32.12,37.80,31.28,34.57,35.62,33.31,35.64,34.44,35.37,32.46,34.69,35.17,35.95,33.32,34.92,34.62
35.40,32.63,34.95,35.20,32.27,36.45,36.09,35.29,34.62,34.84,35.95,36.38,34.95,34.95,34.25,34.41
NA
>chr5:145305372-145305422
NA,36.43,36.17,36.97,37.11,33.22,36.14,34.90,32.78,35.87,36.58,31.42,34.43,35.62,33.53,36.14
36.56,32.74,36.94,37.52,37.88,37.23,35.62,34.55,35.37,32.46,34.99,34.84,32.14,34.04,33.63,36.23
36.14,37.37,37.88,37.88,37.47,37.60,35.11,37.40,35.63,35.52,34.91,36.38,36.02,36.52,31.50,35.79
NA
>chr5:145305579-145305629
NA,35.29,34.48,35.48,34.83,33.64,35.10,31.51,36.22,35.16,33.14,34.91,34.44,36.31,33.68,34.03
31.02,34.27,35.06,32.27,36.45,36.13,35.67,34.55,35.37,32.46,34.99,34.96,32.36,36.56,36.14,33.53
35.64,34.62,34.67,32.44,35.64,35.72,33.45,34.70,35.55,34.86,32.00,36.16,34.30,31.20,33.90,36.97
NA
>chr5:146613115-146613165
NA,36.46,35.94,36.52,33.49,34.64,34.23,33.72,36.20,32.03,34.73,35.95,32.13,35.13,32.83,35.45
34.61,34.66,31.76,35.79,32.37,34.78,34.62,35.37,32.46,34.69,35.39,35.06,34.44,34.16,34.16,31.54
34.52,35.83,35.12,32.94,34.79,34.80,33.64,34.52,33.64,34.91,34.25,34.52,33.54,34.18,34.03,34.41
NA
>chr5:148493684-148493734
NA,36.01,34.73,31.55,34.40,35.72,36.13,36.16,31.61,34.23,35.56,34.48,35.35,36.49,32.74,36.48
35.90,36.78,33.14,35.04,35.30,34.81,31.70,35.71,33.01,35.37,34.55,35.67,36.13,36.16,31.59,34.39
35.25,34.23,34.91,31.29,36.80,34.38,35.40,36.92,37.60,34.43,36.14,36.58,31.42,34.43,35.35,32.48
NA
>chr5:157138258-157138308
NA,35.11,37.60,37.47,37.23,35.62,34.55,35.40,32.53,35.19,35.60,34.97,31.57,34.61,33.34,33.67
36.00,35.62,32.78,35.04,35.30,34.81,31.55,34.45,35.35,33.01,35.71,31.74,34.58,34.53,31.78,34.86
34.94,32.33,37.68,33.17,34.64,35.34,36.91,33.22,35.97,34.31,31.44,36.45,35.97,36.52,33.52,35.44
NA
>chr5:159637776-159637826
NA,34.24,31.89,35.75,35.36,36.02,33.67,32.99,34.34,35.02,32.42,34.69,35.17,35.58,32.16,34.67
31.48,35.55,31.59,37.00,33.36,36.55,35.71,34.55,35.37,32.46,34.99,34.84,32.34,34.28,37.39,31.39
34.52,35.75,37.03,34.21,35.73,34.64,33.57,35.25,35.13,34.91,33.67,35.58,31.88,34.39,34.77,34.03
NA
>chr5:160076267-160076317
NA,31.39,35.72,31.55,35.72,31.55,35.52,31.48,34.33,35.91,34.92,31.80,35.63,31.39,35.10,33.67
34.48,35.11,32.27,36.45,36.13,35.83,34.72,32.46,35.37,34.44,35.64,33.53,36.12,35.05,34.30,31.23
35.50,31.38,33.86,33.63,36.19,32.61,36.73,31.43,34.67,32.16,36.21,36.41,36.92,35.62,34.55,35.37
NA
>chr5:161716903-161716953
NA,31.45,34.41,35.62,33.31,35.91,34.92,33.14,37.45,37.47,37.23,35.56,34.45,34.47,34.33,34.14
34.33,31.78,35.71,33.70,36.88,35.71,34.55,35.37,32.46,34.92,35.66,32.83,36.03,35.17,36.77,36.92
35.62,34.55,35.33,33.01,37.55,33.03,36.40,35.71,34.40,31.84,35.58,35.17,34.69,33.14,37.45,36.93
NA
>chr5:163683291-163683341
NA,37.22,33.14,34.72,35.77,36.83,37.60,34.21,35.73,34.64,33.57,35.34,35.53,36.09,36.21,31.98
35.28,31.65,34.96,36.14,32.86,35.59,34.92,32.46,35.37,34.44,35.64,33.31,35.91,34.92,32.46,35.37
34.62,34.92,33.32,35.95,35.02,34.50,31.55,34.81,35.23,34.54,33.67,34.96,31.63,34.61,34.61,35.53
NA
>chr5:163683297-163683347
NA,33.31,35.73,34.64,33.57,35.34,35.53,36.09,36.21,31.98,35.28,31.65,34.96,36.14,32.86,35.59
34.92,32.46,35.37,34.44,35.64,33.31,35.91,34.92,32.46,35.37,34.62,34.92,33.32,35.95,35.02,34.50
31.55,34.81,35.23,34.54,33.67,34.96,31.63,34.61,34.61,35.41,33.01,36.95,31.36,35.10,33.64,35.01
NA
>chr5:163683518-163683568
NA,33.31,35.91,34.78,31.37,34.95,33.37,37.47,31.36,34.50,31.43,37.16,33.01,35.59,34.80,31.78
34.59,34.53,34.33,34.14,34.33,31.78,35.71,33.01,35.35,34.45,31.55,34.81,35.30,35.04,32.78,35.87
36.53,31.38,33.86,36.25,33.68,34.03,31.14,34.02,33.80,35.80,31.50,36.70,35.11,32.28,35.46,34.69
NA
>chr5:164148104-164148154
NA,31.21,34.30,36.36,36.14,36.97,37.60,34.43,36.14,36.53,31.30,33.89,33.38,33.59,35.69,31.50
36.70,35.11,32.28,35.64,36.06,36.37,35.67,34.55,35.37,32.46,34.72,35.82,36.52,33.56,34.98,34.39
34.95,35.81,32.11,35.99,34.17,31.08,34.27,35.06,31.95,34.64,34.45,32.20,36.10,34.50,31.69,34.50
NA
>chr5:164148148-164148198
NA,34.64,31.69,34.56,31.96,34.56,31.59,35.02,34.79,36.27,31.35,34.31,35.77,31.94,34.81,35.59
33.01,37.16,31.28,34.47,35.02,35.58,31.84,34.45,35.35,32.46,34.72,35.86,37.03,34.21,35.62,34.57
31.39,37.47,33.17,34.64,35.24,36.34,36.06,35.30,31.59,34.56,31.96,34.56,31.69,34.50,36.10,32.31
NA
>chr5:164761024-164761074
NA,34.23,34.95,35.95,33.17,35.34,36.66,32.36,34.78,34.74,35.71,37.03,35.11,37.60,36.92,35.41
34.62,35.76,32.97,35.82,36.58,31.73,35.07,33.01,35.35,34.45,31.84,35.90,34.84,34.67,34.92,32.27
36.45,36.02,35.95,34.84,34.47,34.16,34.68,34.88,32.41,35.87,36.61,31.61,35.70,31.39,34.95,34.88
NA
>chr5:164761116-164761166
NA,34.03,36.27,34.62,32.11,36.63,31.59,34.64,32.02,35.62,34.16,34.71,32.63,35.45,34.61,34.98
33.19,34.99,35.53,34.91,36.77,36.92,35.62,34.55,35.37,32.46,34.72,35.86,36.88,33.14,34.72,35.86
36.88,33.14,34.69,35.41,34.83,34.97,31.29,36.80,34.38,35.40,36.97,36.53,32.56,34.30,36.30,34.50
NA
>chr5:166066992-166067042
NA,35.15,34.94,32.33,37.68,33.37,34.80,31.80,35.73,34.16,34.71,32.63,35.63,34.80,31.95,34.86
32.83,35.35,34.41,31.45,35.30,35.61,35.29,34.69,32.46,35.37,34.55,35.62,36.83,37.45,33.51,35.13
32.13,35.56,34.62,35.35,36.61,33.49,34.79,34.77,34.20,36.45,32.50,34.97,34.58,31.60,34.58,33.82
NA
>chr5:166769076-166769126
NA,34.61,35.49,34.55,35.23,32.97,35.71,31.74,34.58,34.47,31.36,34.92,34.68,34.31,34.88,34.12
35.31,34.63,33.78,33.81,36.20,32.80,35.33,34.44,35.37,32.46,34.72,35.86,36.55,33.22,35.76,34.60
35.02,32.97,35.71,31.74,34.59,34.61,35.45,32.63,34.71,34.16,35.95,32.83,35.66,34.92,32.46,35.37
NA
>chr5:166769101-166769151
NA,34.60,35.86,36.55,33.22,35.76,34.60,35.02,32.97,35.71,31.74,34.59,34.61,35.45,32.63,34.71
34.16,35.95,32.83,35.66,34.92,32.46,35.63,34.92,32.46,35.37,34.40,34.95,35.58,31.84,34.40,35.71
36.34,32.48,37.85,31.39,34.95,35.02,31.46,34.47,34.97,33.56,36.52,35.82,34.59,31.78,34.63,34.26
NA
>chr5:168975278-168975328
NA,31.43,34.70,34.85,32.14,34.00,33.58,33.66,36.33,33.37,37.11,37.47,37.37,36.17,36.52,31.61
35.70,31.23,34.31,35.97,32.86,35.59,34.92,32.46,35.35,34.45,31.55,34.77,35.91,34.36,31.27,34.76
35.05,36.50,35.67,34.52,34.95,35.53,31.61,33.85,36.33,33.37,34.90,32.27,35.00,34.62,34.87,31.77
NA
>chr5:169144115-169144165
NA,36.93,33.73,36.58,36.41,37.03,35.40,34.48,35.49,34.55,35.23,32.42,34.99,34.96,32.36,36.48
35.97,36.52,33.52,35.16,36.08,31.45,34.43,35.35,32.46,34.92,35.66,32.63,34.90,35.95,31.94,34.56
35.29,35.61,35.34,31.16,34.22,35.25,34.22,35.78,33.34,36.78,35.90,36.52,31.64,34.87,34.64,35.30
NA
>chr5:173320460-173320510
NA,37.22,33.14,34.92,35.91,34.21,37.03,35.86,34.59,31.78,34.55,35.17,35.95,33.32,34.92,34.74
35.67,36.50,34.95,34.84,34.48,31.78,35.71,33.01,35.37,34.44,35.64,34.21,37.60,36.83,35.66,34.35
31.55,34.52,36.36,35.94,36.39,32.74,36.48,35.90,37.11,35.11,37.60,36.83,35.77,34.59,31.87,34.63
NA
>chr5:173320511-173320561
NA,32.48,35.35,34.57,31.41,36.58,34.01,34.74,32.94,35.18,34.95,34.59,35.27,34.24,37.03,35.71
34.55,35.64,33.31,35.73,34.61,34.59,31.74,35.71,33.01,35.37,34.55,35.62,36.83,37.45,33.14,34.92
35.91,33.53,35.89,36.12,34.64,32.67,35.99,35.97,36.48,32.36,35.25,36.62,31.38,34.24,35.56,34.61
NA
>chr5:175153596-175153646
NA,34.48,34.87,31.39,37.85,32.48,36.33,35.97,36.49,31.42,34.43,35.35,32.46,34.69,35.29,35.61
35.30,31.59,34.77,31.73,34.67,36.69,31.41,34.57,35.35,32.46,34.72,35.86,36.55,33.36,37.00,31.59
35.72,31.44,35.69,33.55,33.97,31.14,33.90,37.05,32.23,34.77,34.62,35.37,32.63,34.67,34.61,34.33
NA
>chr5:175764941-175764991
NA,33.86,37.05,32.17,35.05,34.95,34.62,35.39,37.07,33.14,34.95,35.14,31.64,36.61,35.87,32.78
34.90,36.14,33.22,37.11,36.83,35.77,34.72,32.46,35.35,34.57,31.39,37.47,33.17,34.66,34.77,32.53
34.63,36.36,33.02,35.33,34.44,35.40,32.63,34.95,34.86,31.46,33.81,36.64,33.85,31.24,34.91,33.74
NA
>chr5:175764992-175765042
NA,36.46,35.99,36.02,36.16,31.59,34.31,35.09,35.09,32.36,36.48,35.47,35.69,31.59,34.33,35.58
31.98,34.84,35.21,36.12,33.53,35.91,34.92,32.46,35.37,34.44,35.64,33.31,35.73,34.61,34.59,31.92
34.67,31.48,35.35,31.48,34.28,36.36,36.14,37.37,37.47,37.45,33.70,35.71,31.74,34.59,34.39,35.06
NA
>chr5:178117656-178117706
NA,34.59,34.91,36.00,32.85,34.61,34.60,31.49,34.33,35.58,31.95,34.86,35.62,34.24,31.38,36.45
35.90,36.62,33.22,36.14,34.90,32.63,35.40,34.44,35.37,32.46,34.72,35.77,36.92,36.77,35.17,36.03
32.83,35.48,34.61,34.59,31.60,34.45,35.35,32.63,34.71,34.16,35.56,32.15,35.37,34.60,35.02,32.40
NA
>chr5:178117797-178117847
NA,35.39,35.03,32.36,36.56,36.14,33.53,35.64,34.44,35.64,34.21,37.03,35.86,34.59,31.95,34.91
31.75,34.96,36.14,33.22,36.55,35.71,34.55,35.37,32.46,34.69,35.17,35.95,33.32,35.09,34.86,31.78
34.63,34.04,34.92,31.18,37.52,31.17,34.80,31.96,35.08,31.74,34.59,34.40,35.62,36.50,34.91,35.64
NA
>chr6:2132519-2132569
NA,33.17,35.31,31.65,34.95,33.37,37.68,32.28,35.22,36.67,31.73,34.44,31.96,34.44,31.73,36.58
35.87,32.97,35.95,34.16,34.71,32.63,35.37,34.44,35.37,32.46,34.92,35.66,32.63,35.04,35.30,34.81
31.70,34.71,32.19,35.56,34.62,35.29,36.46,34.95,34.95,34.25,34.52,33.49,34.72,32.77,37.07,35.49
NA
>chr6:2133081-2133131
NA,31.57,36.50,35.58,35.22,34.64,34.13,31.14,34.12,34.66,35.49,35.47,36.03,33.73,34.57,35.34
37.25,33.31,34.71,34.16,35.95,32.83,35.40,34.44,35.37,32.46,34.72,35.82,36.40,33.03,37.55,33.36
36.91,35.63,35.34,33.54,34.52,33.75,34.72,31.36,35.16,34.34,34.97,33.62,35.14,33.75,34.56,31.41
NA
>chr6:6437397-6437447
NA,35.68,34.84,34.81,31.74,35.84,33.26,34.52,34.76,34.31,34.95,34.75,35.69,36.53,31.64,35.01
34.44,31.46,34.77,36.20,32.50,34.96,34.99,32.46,35.37,34.44,35.40,32.83,36.03,34.95,35.25,34.50
31.55,34.81,35.30,35.04,32.78,35.87,36.53,31.44,34.30,35.05,35.84,32.41,34.88,34.68,34.16,34.15
NA
>chr6:9139795-9139845
NA,35.63,34.55,35.64,33.31,35.73,34.61,34.98,33.19,34.91,34.49,35.55,34.86,32.05,35.83,32.90
35.55,35.12,33.05,37.27,36.83,35.77,34.72,32.46,35.35,34.45,31.60,34.58,34.53,31.95,34.86,33.51
37.45,36.97,36.17,36.45,31.44,34.31,35.58,31.98,34.78,34.86,31.54,34.28,36.12,35.89,33.75,36.17
NA
>chr6:9934213-9934263
NA,34.89,36.11,36.97,37.27,33.14,35.00,35.21,36.00,33.23,35.42,31.28,37.47,33.44,34.09,31.30
36.45,35.90,36.96,33.51,35.25,32.83,35.63,34.92,32.46,35.35,34.43,31.34,35.48,32.09,35.98,35.47
36.53,31.64,35.01,34.42,31.35,36.22,34.88,31.82,35.99,34.39,31.54,34.56,33.66,35.35,34.99,33.13
NA
>chr6:10406036-10406086
NA,35.20,34.57,33.67,36.14,32.37,34.07,31.59,36.73,32.65,35.62,33.95,34.57,33.12,34.99,35.58
33.59,34.54,35.31,34.22,35.78,32.83,35.40,34.44,35.37,33.01,35.42,31.17,37.61,31.48,35.72,31.10
33.89,33.40,33.52,33.57,35.58,31.40,33.96,37.39,31.39,34.57,35.35,33.01,35.07,31.64,35.55,31.70
NA
>chr6:10406096-10406146
NA,35.72,36.48,35.09,33.69,35.80,35.41,35.98,32.09,35.79,32.39,34.77,34.59,34.87,31.58,35.72
31.59,37.00,33.01,35.41,34.61,34.59,31.60,34.45,35.35,32.46,34.72,35.77,36.87,36.94,32.75,35.88
31.51,37.36,33.17,34.56,35.27,33.34,35.91,34.81,31.94,35.95,34.91,31.88,35.56,34.23,35.62,33.06
NA
>chr6:13667542-13667592
NA,35.03,34.99,33.14,37.45,37.47,37.33,35.64,35.52,34.91,36.77,36.92,35.77,34.57,31.37,34.95
33.31,37.04,33.31,34.90,32.26,35.66,34.92,32.46,35.35,34.45,31.84,36.21,36.41,37.06,36.17,36.45
31.38,33.92,36.72,31.30,34.80,31.87,34.59,34.69,35.46,32.66,36.53,36.97,35.36,34.64,33.17,36.44
NA
>chr6:30124318-30124368
NA,34.77,32.67,37.04,32.21,34.59,35.86,36.88,33.31,34.61,34.60,31.63,34.81,34.79,35.22,35.43
34.65,33.48,34.58,33.17,37.47,31.28,35.42,33.01,35.37,34.44,35.64,33.31,35.64,34.40,35.19,34.69
35.59,35.27,32.83,36.03,34.97,35.62,35.25,34.84,31.98,35.75,34.73,31.98,35.37,34.62,35.41,36.92
NA
>chr6:33599716-33599766
NA,31.76,34.66,34.61,35.45,32.83,35.25,32.83,35.37,34.55,35.62,36.87,36.87,32.48,37.80,31.28
34.52,35.71,36.40,33.03,37.55,33.01,35.33,34.44,35.37,33.01,35.71,31.78,34.25,33.95,35.89,32.88
35.13,34.45,36.71,31.41,34.57,35.62,33.34,35.53,35.27,33.92,36.16,33.74,34.56,31.68,34.91,36.14
NA
>chr6:36387033-36387083
NA,35.51,36.97,36.87,32.55,37.01,34.67,31.83,35.31,32.78,35.02,34.60,35.76,33.22,36.91,35.63
35.34,33.57,34.41,34.95,35.58,31.98,35.71,33.01,35.35,34.45,31.84,36.21,36.13,35.67,34.52,35.19
34.83,34.95,31.59,36.53,36.02,32.68,34.69,35.17,35.58,31.84,34.45,35.30,32.86,36.14,34.96,31.46
NA
>chr6:38229264-38229314
NA,35.92,34.21,37.40,35.39,34.62,35.56,32.19,34.42,31.17,37.52,31.08,34.25,34.98,35.84,36.96
33.51,35.13,32.40,37.04,32.66,34.96,34.99,32.46,35.37,34.44,35.33,33.01,36.95,31.15,34.24,35.56
34.55,35.48,34.24,37.60,37.47,37.23,35.62,34.52,34.95,35.95,33.32,35.09,34.99,32.42,35.02,34.60
NA
>chr6:38229419-38229469
NA,34.82,31.54,34.69,36.77,31.19,34.25,35.09,34.95,32.28,35.46,34.69,34.67,32.63,35.37,34.44
35.64,34.21,37.60,37.47,37.23,35.77,34.72,32.46,35.35,34.57,31.39,37.39,34.02,31.49,34.59,31.88
34.73,36.08,31.76,34.07,32.16,35.72,32.77,35.65,32.55,37.12,33.03,36.40,35.62,34.45,34.62,35.24
NA
>chr6:48733815-48733865
NA,35.93,32.68,34.72,35.82,36.40,32.87,36.25,34.71,34.34,34.30,31.56,34.44,34.01,36.66,31.09
33.98,33.38,33.67,36.33,33.02,35.59,34.92,32.46,35.37,34.44,35.64,34.21,37.60,36.83,35.77,34.59
32.12,36.06,33.63,33.97,31.14,33.90,36.72,31.32,34.30,34.80,31.60,34.45,35.35,33.01,35.42,31.21
NA
>chr6:48733835-48733885
NA,35.90,34.92,32.46,35.37,34.44,35.64,34.21,37.60,36.83,35.77,34.59,32.12,36.06,33.63,33.97
31.14,33.90,36.72,31.32,34.30,34.80,31.60,34.45,35.35,33.01,35.42,31.17,37.61,31.35,35.99,34.39
31.69,35.20,33.70,36.88,35.86,34.59,31.87,34.44,31.64,35.48,32.09,35.98,35.47,36.50,31.57,34.35
NA
>chr6:48733891-48733941
NA,36.34,35.73,34.72,34.77,31.68,34.91,35.87,32.48,35.70,34.31,31.20,36.42,32.31,35.56,33.90
34.64,35.73,34.21,37.60,36.83,35.62,34.55,35.37,32.46,34.69,35.17,35.58,31.89,34.19,35.20,33.01
35.12,35.83,34.64,32.67,36.53,37.52,37.88,37.33,35.64,35.34,33.54,34.17,34.98,33.19,34.85,34.53
NA
>chr6:57290460-57290510
NA,35.02,35.59,33.02,36.36,34.27,31.54,34.73,34.42,31.44,36.62,35.22,32.28,37.68,33.44,34.09
31.30,36.45,35.90,37.11,34.21,35.91,34.92,32.46,35.37,34.44,35.37,33.01,35.71,31.70,34.73,36.22
31.35,34.42,35.06,31.95,34.66,34.61,35.48,32.63,34.90,35.75,31.98,34.78,35.14,31.58,35.66,31.76
NA
>chr6:57440879-57440929
NA,33.58,36.27,33.26,34.58,33.17,36.39,34.65,34.89,36.27,33.73,37.05,36.87,35.62,34.55,35.64
34.21,37.60,36.97,36.17,36.49,31.42,34.43,35.35,32.46,34.92,35.91,33.31,35.73,34.66,34.62,35.12
31.59,34.56,31.96,34.56,31.69,34.52,36.36,35.87,36.96,33.51,35.25,32.83,35.35,34.41,31.55,34.64
NA
>chr6:73290353-73290403
NA,34.66,31.80,35.78,33.70,35.20,33.21,34.56,33.77,36.25,35.94,36.39,32.74,36.48,36.17,37.06
36.77,34.95,35.17,33.62,34.86,34.48,31.78,35.71,33.01,35.37,34.55,35.67,36.34,32.55,37.01,34.91
32.68,35.87,36.53,31.44,34.38,35.25,34.22,35.45,31.84,34.57,35.77,37.23,37.88,37.57,36.77,35.22
NA
>chr6:73290405-73290455
NA,34.57,33.73,36.25,35.99,36.02,36.21,31.98,34.71,32.45,37.04,32.66,34.97,34.55,31.42,36.49
35.90,36.96,33.70,35.71,31.98,35.58,34.95,34.40,35.37,32.46,34.69,35.41,34.69,35.59,35.53,33.34
35.62,34.45,31.84,36.21,36.41,37.03,35.64,35.34,33.57,34.64,35.73,33.53,36.14,36.56,32.36,34.89
NA
>chr6:75319506-75319556
NA,31.78,34.59,34.69,35.12,31.46,34.27,31.48,35.48,31.80,34.88,36.20,32.50,34.96,34.99,32.46
35.35,34.41,31.48,34.02,37.39,31.28,35.42,33.01,35.35,34.45,31.60,34.58,34.61,32.85,35.77,36.12
34.64,32.45,34.84,34.99,33.14,36.96,35.84,34.84,34.59,35.00,32.64,35.00,35.25,35.51,35.49,34.89
NA
>chr6:75458939-75458989
NA,34.89,35.95,36.02,36.16,31.59,34.31,35.05,35.84,32.78,34.90,36.14,32.86,35.59,34.92,33.14
37.25,35.34,34.64,33.17,37.47,31.28,35.42,33.01,35.35,34.45,31.60,34.59,34.39,35.19,34.95,35.71
32.12,35.37,32.12,35.71,35.17,36.77,37.03,35.41,34.62,34.96,34.81,31.70,35.71,33.01,35.37,34.44
NA
>chr6:75458960-75459010
NA,35.89,33.01,35.35,34.45,31.60,34.59,34.39,35.19,34.95,35.71,32.12,35.37,32.12,35.71,35.17
36.77,37.03,35.41,34.62,34.96,34.81,31.70,35.71,33.01,35.37,34.40,35.19,34.69,35.43,35.22,34.91
35.71,32.12,35.37,31.75,34.96,36.14,33.22,36.91,35.39,34.62,34.96,34.81,31.70,35.71,33.01,35.37
NA
>chr6:75458982-75459032
NA,35.89,33.01,35.37,34.40,35.19,34.69,35.43,35.22,34.91,35.71,32.12,35.37,31.75,34.96,36.14
33.22,36.91,35.39,34.62,34.96,34.81,31.70,35.71,33.01,35.37,34.40,35.19,34.69,35.59,35.28,32.78
34.86,31.95,34.63,33.93,35.17,33.78,33.33,36.42,33.77,33.59,33.92,31.23,34.72,34.04,34.55,32.10
NA
>chr6:75906094-75906144
NA,33.44,34.59,35.55,35.06,34.52,35.67,36.40,33.03,37.55,33.36,36.55,35.86,34.57,31.84,35.62
33.90,34.64,35.45,32.83,35.25,32.83,35.37,34.44,35.37,32.46,34.92,35.63,32.83,35.31,32.12,35.71
35.17,36.77,36.92,35.62,34.55,35.40,32.26,34.66,33.74,36.25,35.87,36.96,33.14,34.92,35.91,33.31
NA
>chr6:75906251-75906301
NA,33.60,35.14,33.81,34.91,31.24,34.01,36.24,33.85,31.55,34.27,34.17,35.05,31.62,37.00,33.01
35.30,34.43,31.45,36.08,34.73,31.70,35.71,33.01,35.37,34.44,35.33,33.01,37.16,31.14,34.74,33.98
35.73,31.77,34.97,35.60,34.95,31.73,35.28,31.98,36.21,36.13,35.67,34.55,35.64,33.31,35.73,34.68
NA
>chr6:80605262-80605312
NA,34.75,34.45,35.02,33.32,36.27,35.00,35.25,33.54,34.38,34.36,34.42,34.77,31.80,35.73,33.90
34.42,35.56,37.23,37.57,36.41,36.21,31.84,34.45,35.35,32.46,34.92,35.91,33.31,35.62,34.41,31.45
35.30,35.72,33.41,34.64,35.37,31.98,34.84,35.21,35.80,32.97,35.97,34.16,31.04,34.01,36.27,34.66
NA
>chr6:81230046-81230096
NA,31.75,35.05,35.30,34.86,31.48,33.85,36.33,33.17,34.64,35.36,37.03,36.41,36.45,32.27,35.06
34.38,31.15,37.39,33.23,34.16,34.33,31.63,34.45,35.35,33.01,35.07,31.73,36.50,35.69,34.97,35.71
31.84,34.57,35.86,36.88,33.51,34.86,32.04,34.44,31.64,35.48,31.77,34.25,34.16,33.23,37.47,31.35
NA
>chr6:85546280-85546330
NA,33.00,34.58,33.26,35.84,31.61,33.85,36.33,33.37,34.73,31.84,36.16,34.63,32.53,34.77,34.45
32.99,33.59,35.66,31.35,37.61,31.17,35.42,33.01,35.37,34.44,35.37,32.83,35.25,33.51,37.25,35.39
34.62,34.96,35.25,32.97,35.34,36.70,31.64,35.14,35.02,31.47,34.78,35.91,33.31,35.62,34.57,31.43
NA
>chr6:111551722-111551772
NA,34.17,34.41,34.09,34.31,35.05,31.62,37.00,33.01,35.33,34.55,35.67,36.50,35.17,35.66,32.15
35.50,33.95,34.17,31.77,35.48,31.34,34.43,35.35,32.46,34.92,35.63,32.46,34.69,35.17,35.95,33.17
35.34,36.62,31.44,34.31,35.58,32.15,35.56,33.90,34.41,34.95,35.95,33.32,34.92,34.62,35.40,32.40
NA
>chr6:120524085-120524135
NA,35.29,31.98,34.88,36.09,31.73,35.86,32.37,34.97,34.53,31.55,34.52,36.36,35.87,36.78,33.34
35.95,33.90,34.42,35.66,37.03,34.21,35.91,34.92,32.46,35.37,34.40,35.19,34.73,34.95,34.31,34.59
34.48,33.33,35.63,35.27,32.64,35.04,35.38,34.12,35.10,33.70,36.00,32.83,35.66,34.92,32.46,35.37
NA
>chr6:124623428-124623478
NA,34.56,31.95,35.11,34.17,34.17,31.96,35.11,34.48,33.67,34.91,31.36,35.16,34.69,34.53,31.84
35.45,34.30,36.45,32.87,36.40,35.82,34.72,32.46,35.35,34.57,31.28,37.52,31.18,35.12,33.81,35.20
33.47,34.48,35.05,31.64,36.53,35.69,34.84,34.95,31.51,36.22,34.73,31.55,34.45,35.35,33.01,35.89
NA
>chr6:124623449-124623499
NA,34.83,32.46,35.35,34.57,31.28,37.52,31.18,35.12,33.81,35.20,33.47,34.48,35.05,31.64,36.53
35.69,34.84,34.95,31.51,36.22,34.73,31.55,34.45,35.35,33.01,35.07,31.64,35.48,31.76,34.66,34.61
35.41,33.01,36.95,31.20,34.31,35.97,32.97,35.82,36.56,32.36,34.97,34.55,31.28,37.16,33.36,36.55
NA
>chr6:132235668-132235718
NA,36.69,32.75,35.79,31.80,34.97,35.30,35.05,31.64,34.69,36.69,31.41,34.70,35.10,33.15,35.20
34.19,31.66,34.80,34.19,31.89,35.58,35.17,34.69,32.46,35.37,34.55,35.62,36.92,36.77,34.95,35.17
33.62,35.20,33.62,35.20,33.62,35.20,33.62,34.97,34.34,35.12,31.46,34.27,31.57,36.49,36.17,37.00
NA
>chr6:132235819-132235869
NA,32.04,35.37,31.75,35.06,35.14,36.11,37.01,37.05,33.49,34.64,34.14,34.59,34.16,34.09,35.62
32.48,35.62,34.25,33.56,36.00,32.83,35.40,34.44,35.37,32.46,34.92,35.91,33.31,35.62,34.57,31.39
37.30,33.63,33.45,34.55,31.80,35.37,34.60,35.02,32.42,34.69,35.17,35.95,33.73,36.52,35.67,34.67
NA
>chr6:136962382-136962432
NA,32.81,36.34,35.62,34.45,34.47,34.34,34.13,31.19,34.17,36.01,31.50,36.53,35.47,35.98,32.11
35.78,33.75,34.48,35.27,33.34,35.91,34.92,32.46,35.35,34.45,31.63,34.25,34.23,35.23,34.97,31.98
35.06,34.42,31.35,36.27,34.70,34.24,32.33,36.70,31.55,35.58,31.20,34.36,34.45,34.50,34.50,34.93
NA
>chr6:147899592-147899642
NA,35.75,31.35,37.85,32.48,36.34,35.67,34.67,35.62,37.23,37.47,37.11,33.22,35.89,34.25,33.56
35.61,32.15,35.58,34.33,31.59,35.53,35.17,34.69,32.46,35.37,34.55,35.62,37.23,37.47,37.60,34.43
35.89,36.02,33.74,34.56,31.68,34.97,35.14,31.64,36.61,36.02,33.05,35.31,32.12,35.45,34.30,36.49
NA
>chr6:149010437-149010487
NA,33.61,34.00,32.14,34.84,34.86,31.95,34.46,32.12,34.46,31.95,34.63,34.16,35.56,32.31,36.63
31.43,34.50,31.36,37.39,34.02,31.61,35.20,33.01,35.35,34.45,31.84,35.75,35.47,36.45,31.59,34.95
34.84,35.58,36.14,34.28,31.48,35.35,31.48,34.35,31.48,35.55,31.61,36.53,35.70,34.98,33.20,37.02
NA
>chr6:151951510-151951560
NA,35.49,36.91,33.22,35.76,34.60,35.02,32.78,35.31,32.12,35.62,34.16,34.63,31.78,34.86,35.09
33.32,35.95,35.17,34.69,32.46,35.63,34.92,32.46,35.37,34.44,35.37,32.83,35.25,32.83,35.37,34.44
35.37,32.83,35.31,31.75,35.02,34.86,31.46,33.81,36.62,33.55,34.11,32.14,34.67,34.62,35.37,32.48
NA
>chr6:152897062-152897112
NA,31.70,35.86,32.37,34.96,34.86,31.78,34.80,35.91,33.53,36.14,36.56,32.38,34.83,34.49,35.56
34.50,31.26,36.77,34.91,32.53,35.66,34.92,32.46,35.35,34.45,31.60,34.59,34.61,35.48,32.83,36.03
34.97,35.69,36.45,31.30,33.89,33.38,33.67,36.23,35.99,36.37,35.31,33.50,33.53,37.27,31.28,34.96
NA
>chr6:153017776-153017826
NA,33.99,34.43,31.63,34.58,35.10,33.11,35.25,35.30,35.10,31.75,35.31,33.05,36.02,36.58,31.42
34.43,35.38,32.63,35.04,35.30,34.81,31.55,34.45,35.35,32.46,34.99,35.09,33.32,35.95,35.02,34.47
31.42,36.58,36.02,33.05,35.31,31.75,34.96,36.14,32.86,35.33,34.44,35.37,32.63,34.71,33.83,35.27
NA
>chr6:160111710-160111760
NA,32.37,35.56,33.90,34.41,34.95,35.95,33.73,37.05,37.01,36.17,36.49,31.73,35.07,32.97,35.28
35.59,34.91,36.77,37.57,37.88,37.23,35.62,34.55,35.37,32.46,34.72,35.86,36.55,33.22,35.76,34.60
35.02,32.97,35.71,31.74,34.59,34.39,34.95,35.53,31.59,34.31,35.05,36.12,34.43,37.60,37.47,37.74
NA
>chr6:160111774-160111824
NA,35.70,31.77,34.69,37.01,32.23,34.77,34.62,35.40,32.63,34.95,35.14,31.58,35.72,31.59,36.50
32.21,34.81,35.91,34.21,37.03,35.71,34.55,35.37,32.46,34.92,35.59,33.01,37.55,32.66,34.78,34.59
35.19,34.95,35.66,32.31,37.02,32.66,34.88,34.47,33.78,34.77,31.74,36.16,36.09,35.28,34.38,36.94
NA
>chr6:160111816-160111866
NA,36.86,36.09,35.28,34.38,37.03,32.23,34.86,34.45,34.66,31.95,35.20,34.95,33.14,37.27,36.83
35.62,34.67,35.62,36.83,37.60,34.21,35.64,34.44,35.37,32.46,34.72,35.77,37.23,37.47,37.60,34.24
35.27,34.62,34.59,31.43,33.94,33.52,37.52,32.33,34.77,34.62,35.37,32.83,35.13,32.40,36.45,31.12
NA
>chr6:163879809-163879859
NA,37.68,36.97,36.11,34.84,34.63,33.67,35.10,31.59,36.53,36.14,33.53,35.64,34.44,35.37,32.83
35.25,33.51,36.88,35.86,34.72,32.46,35.37,34.44,35.37,32.46,34.72,35.82,36.34,32.55,37.05,33.92
31.30,36.22,35.16,32.97,35.34,36.67,31.73,35.07,32.97,35.23,34.55,35.55,34.86,32.11,36.47,31.47
NA
>chr7:18218500-18218550
NA,34.17,31.48,35.66,32.37,34.96,34.99,33.14,36.88,35.71,34.67,35.67,36.52,33.49,34.57,33.95
35.70,32.19,34.07,31.76,36.08,34.73,31.55,34.45,35.35,32.46,34.72,35.86,36.88,33.51,35.25,33.51
37.45,36.83,35.62,34.55,35.37,32.83,34.86,31.95,34.80,35.66,32.26,34.88,34.72,35.39,33.41,34.69
NA
>chr7:19998268-19998318
NA,38.01,37.23,35.77,34.59,31.95,34.86,32.78,35.02,34.34,33.11,33.78,36.31,34.50,35.21,32.83
36.03,34.91,35.22,35.43,34.69,35.41,34.69,32.46,35.37,34.40,34.95,35.53,31.59,34.31,34.98,36.11
37.01,36.53,32.56,34.30,36.28,34.24,34.23,35.47,32.52,34.77,34.61,34.80,35.28,35.07,34.39,34.75
NA
>chr7:28429807-28429857
NA,31.62,35.72,31.18,33.92,36.81,31.19,34.27,35.58,31.98,34.84,35.21,35.80,32.97,35.97,34.31
31.35,36.22,35.16,33.52,37.05,36.87,35.62,34.55,35.37,32.46,34.99,35.09,33.32,36.58,36.02,35.95
34.98,34.25,31.19,36.80,34.39,34.83,32.38,36.48,35.70,35.02,33.37,34.41,34.20,34.95,34.75,35.68
NA
>chr7:39629202-39629252
NA,35.77,35.34,33.83,34.71,33.31,36.96,35.90,36.52,31.64,35.14,35.02,31.47,34.54,35.17,35.58
31.98,35.71,33.01,35.45,34.61,34.59,31.60,34.45,35.35,33.01,35.07,31.73,36.49,35.97,36.39,33.03
37.04,32.21,34.81,35.59,33.02,36.41,33.69,34.66,32.26,35.40,34.44,35.33,33.02,36.41,33.69,34.46
NA
>chr7:85815205-85815255
NA,35.25,32.83,35.63,34.78,31.84,35.67,33.70,35.10,34.20,36.47,31.51,34.89,34.30,36.33,31.62
35.69,33.55,34.04,32.37,36.00,35.82,34.72,32.46,35.35,34.45,31.55,34.77,35.95,33.74,34.66,32.26
35.40,34.62,34.77,32.23,37.03,34.60,35.02,35.08,33.20,37.09,32.54,36.87,37.52,37.88,37.88,37.74
NA
>chr7:92382391-92382441
NA,35.38,34.62,35.39,37.40,34.24,35.53,35.63,33.59,34.54,35.40,34.84,35.36,32.44,34.84,34.99
32.46,35.37,34.62,34.92,33.32,35.95,35.17,34.69,32.46,35.37,34.55,35.71,37.03,34.21,35.91,34.80
31.95,34.91,31.83,34.67,37.01,32.17,35.05,34.95,34.47,34.17,35.16,31.36,34.91,33.67,34.63,34.80
NA
>chr7:92382436-92382486
NA,34.78,34.91,36.00,32.85,34.61,34.60,31.49,34.31,35.09,35.05,32.17,37.01,34.67,31.83,35.37
31.75,34.96,36.14,33.22,36.55,35.71,34.55,35.37,32.46,34.69,35.17,35.95,33.32,34.92,34.62,35.37
32.46,34.72,35.86,36.70,33.34,35.78,34.22,35.31,34.54,33.59,35.47,33.57,35.72,35.34,31.16,34.07
NA
>chr7:115857544-115857594
NA,34.54,31.47,34.96,36.14,33.22,37.11,36.83,35.62,34.67,35.62,36.87,36.94,32.74,36.56,36.14
33.56,35.53,35.59,34.91,36.50,35.83,34.72,32.46,35.37,34.55,35.71,36.55,33.22,36.14,34.90,32.63
35.40,34.44,35.37,32.83,34.86,31.95,34.63,34.04,34.72,31.27,34.30,36.36,35.87,37.11,34.21,35.92
NA
>chr7:115857613-115857663
NA,34.18,34.33,34.53,34.51,32.20,36.14,33.72,33.94,31.10,35.70,31.61,36.52,35.90,37.11,34.21
35.91,34.80,31.95,34.86,32.83,35.63,34.92,32.46,35.37,34.44,35.64,33.31,35.91,34.78,31.47,35.06
35.14,35.84,36.62,33.22,35.76,34.64,34.84,36.27,33.73,37.05,37.52,37.37,36.17,36.49,31.57,34.35
NA
>chr7:116347918-116347968
NA,34.64,34.62,35.16,31.28,33.90,37.05,32.20,34.81,35.53,34.70,35.69,36.48,32.74,36.39,35.91
35.14,34.84,32.14,37.02,32.66,34.96,34.99,32.46,35.35,34.45,31.84,36.21,36.13,35.67,34.74,34.77
32.33,37.68,33.17,34.66,34.75,33.12,34.74,34.01,36.58,31.38,34.50,31.57,36.67,35.22,32.28,37.74
NA
>chr7:123354790-123354840
NA,35.05,34.40,35.37,32.46,34.72,35.82,36.00,32.37,34.00,33.58,33.57,35.69,31.48,37.00,33.02
34.92,34.56,33.17,36.36,34.95,32.53,35.40,34.44,35.37,32.46,34.69,35.17,35.58,31.98,35.71,33.01
35.37,34.55,35.62,36.83,37.27,33.05,34.91,36.69,31.32,34.30,34.80,31.92,34.59,31.56,34.52,36.26
NA
>chr7:123354797-123354847
NA,31.94,34.00,33.58,33.57,35.69,31.48,37.00,33.02,34.92,34.56,33.17,36.36,34.95,32.53,35.40
34.44,35.37,32.46,34.69,35.17,35.58,31.98,35.71,33.01,35.37,34.55,35.62,36.83,37.27,33.05,34.91
36.69,31.32,34.30,34.80,31.92,34.59,31.56,34.52,36.36,36.14,37.37,37.47,37.60,34.21,35.62,34.46
NA
>chr7:129517557-129517607
NA,33.85,35.69,31.40,33.96,37.61,32.65,36.87,37.52,37.33,35.64,35.56,33.73,35.10,34.12,35.38
35.04,32.63,35.38,34.45,31.84,35.58,34.95,34.40,35.37,32.46,34.72,35.83,36.50,34.91,35.53,34.81
32.20,37.03,34.45,35.21,32.54,34.95,36.27,34.03,31.48,34.35,35.71,36.52,33.73,36.58,36.13,35.72
NA
>chr7:132738733-132738783
NA,36.55,35.86,34.59,32.21,36.66,31.28,34.55,34.85,32.14,34.11,33.68,36.28,34.74,31.77,35.82
35.17,36.77,36.92,35.77,34.72,32.46,35.37,34.44,35.37,32.46,34.99,35.09,33.15,34.97,34.61,32.59
35.23,34.45,37.03,32.17,35.05,35.25,35.00,32.63,35.38,34.45,31.63,34.43,34.31,35.46,34.83,33.55
NA
>chr7:143210093-143210143
NA,32.32,35.13,32.83,35.37,34.44,35.40,32.63,34.95,34.95,31.39,37.66,31.48,35.75,31.55,35.72
31.55,35.86,32.75,36.94,36.87,35.77,34.72,32.46,35.37,34.44,35.64,34.21,37.60,37.47,37.23,35.62
34.55,35.64,34.21,37.60,36.83,35.62,34.67,35.71,36.70,33.34,35.95,33.90,34.47,34.86,32.16,38.05
NA
>chr7:158200926-158200976
NA,34.83,34.31,34.60,34.06,31.10,35.50,31.41,33.98,36.24,34.12,31.26,36.77,34.91,32.53,35.40
34.55,35.67,36.50,35.17,36.03,32.83,35.40,34.44,35.37,32.46,34.72,35.77,36.83,37.11,33.22,36.14
34.91,31.75,35.02,35.21,36.00,32.68,34.72,35.86,37.03,34.21,35.64,34.44,35.37,32.46,34.99,35.03
NA
>chr7:158200946-158200996
NA,32.40,35.40,34.44,35.37,32.46,34.72,35.77,36.83,37.11,33.22,36.14,34.91,31.75,35.02,35.21
36.00,32.68,34.72,35.86,37.03,34.21,35.64,34.44,35.37,32.46,34.99,34.96,32.36,36.48,35.69,34.75
34.95,34.31,34.59,34.14,34.33,31.78,35.28,31.73,34.95,35.60,34.95,31.83,35.31,33.51,37.45,36.93
NA
>chr8:8105616-8105666
NA,38.01,37.23,35.66,34.35,31.55,34.52,36.14,35.36,35.75,31.98,35.71,33.70,37.45,37.47,37.88
37.88,37.88,37.23,35.77,34.72,32.46,35.63,34.92,32.46,35.35,34.43,31.42,36.67,35.34,33.01,35.20
34.28,31.28,36.50,35.69,34.75,34.84,34.79,33.49,37.05,37.52,37.23,35.62,34.55,35.37,32.46,34.83
NA
>chr8:8105638-8105688
NA,34.83,32.46,35.35,34.43,31.42,36.67,35.34,33.01,35.20,34.28,31.28,36.50,35.69,34.75,34.84
34.79,33.49,37.05,37.52,37.23,35.62,34.55,35.37,32.46,34.92,35.63,32.83,35.13,32.40,37.04,33.03
36.49,35.30,34.57,33.75,35.77,31.38,37.28,34.00,31.04,34.14,35.10,35.51,35.22,34.72,34.77,31.61
NA
>chr8:17753446-17753496
NA,35.60,35.17,34.55,31.78,34.59,35.77,37.23,37.88,37.57,36.77,34.91,35.53,35.02,32.42,34.30
36.24,33.84,31.28,35.34,35.61,35.06,34.40,35.37,32.46,34.92,35.91,33.34,35.48,34.50,36.39,33.17
34.66,34.77,32.52,35.47,34.17,34.47,34.84,35.84,36.78,32.77,34.88,34.42,34.75,35.34,34.39,31.46
NA
>chr8:23038968-23039018
NA,35.53,32.97,36.14,34.96,31.65,35.00,31.30,36.71,34.60,35.11,34.91,35.66,32.15,35.75,34.73
32.14,36.47,31.59,35.86,32.37,34.96,34.99,32.46,35.37,34.44,35.37,32.83,35.25,32.83,35.45,34.64
33.67,35.14,33.73,35.56,35.53,36.45,35.36,34.53,35.36,36.76,37.06,36.17,36.48,32.36,35.09,35.10
NA
>chr8:29624622-29624672
NA,31.48,34.78,35.91,34.21,37.60,37.47,37.23,35.77,34.72,33.14,36.96,35.90,36.52,31.61,35.55
31.64,34.07,32.19,35.95,34.90,32.63,35.40,34.44,35.37,32.46,34.72,35.83,36.13,36.45,32.11,35.78
33.77,34.72,31.65,35.31,32.83,35.37,34.44,35.64,33.31,35.64,34.44,35.40,32.26,34.90,33.37,36.44
NA
>chr8:43359681-43359731
NA,33.24,34.97,34.61,33.31,37.45,37.47,37.33,35.41,34.62,34.91,35.80,32.91,36.20,33.65,34.80
35.39,34.55,31.78,34.80,35.91,33.31,35.64,34.44,35.37,32.46,34.72,35.82,36.52,33.49,34.57,33.95
35.62,32.65,37.12,32.67,34.91,35.53,34.69,35.41,34.55,31.78,34.59,35.77,36.83,37.60,34.21,35.92
NA
>chr8:49542342-49542392
NA,36.11,33.74,34.72,31.65,35.37,31.83,34.95,35.62,34.23,31.61,36.16,36.41,37.06,36.14,36.23
33.63,33.97,31.23,34.76,34.83,35.41,34.69,32.46,35.37,34.40,35.19,34.95,35.66,32.31,37.02,32.66
34.96,34.86,31.95,34.86,32.83,35.35,34.45,31.60,34.58,34.47,31.36,34.92,34.68,34.22,34.45,35.46
NA
>chr8:62156314-62156364
NA,36.72,35.66,34.52,31.39,37.39,34.28,32.56,36.53,36.87,35.62,34.74,34.78,32.36,36.48,36.02
36.26,35.73,34.80,34.50,35.27,33.34,35.91,34.92,32.46,35.35,34.57,31.28,37.56,31.17,35.42,33.70
36.88,35.86,34.57,31.84,35.45,34.30,36.33,31.31,34.28,34.83,31.63,34.77,34.04,34.56,31.36,34.97
NA
>chr8:77704733-77704783
NA,37.28,35.63,35.56,33.73,35.17,34.73,35.41,34.69,32.46,35.63,34.92,32.46,35.45,34.64,33.57
35.25,33.57,35.39,34.63,34.14,34.33,31.63,34.45,35.35,32.46,34.72,35.82,36.40,33.03,37.55,33.01
35.59,34.78,31.37,34.92,34.72,35.73,36.37,35.67,34.55,35.33,32.86,36.14,34.90,32.78,35.87,36.60
NA
>chr8:87012560-87012610
NA,35.92,33.53,36.12,34.91,34.64,35.06,34.69,35.17,33.81,35.10,31.59,36.45,35.90,37.11,34.43
36.14,36.58,31.73,35.07,33.01,35.63,34.92,32.46,35.37,34.44,35.40,32.26,34.72,33.34,33.67,36.00
35.89,33.53,35.91,34.78,31.55,34.95,35.53,34.31,34.44,31.55,33.85,36.24,34.30,32.18,35.11,36.79
NA
>chr8:100692761-100692811
NA,36.95,37.03,35.41,34.62,34.91,35.84,32.41,34.88,34.42,34.47,34.66,35.73,33.31,35.62,34.41
31.55,34.50,36.22,32.61,36.73,31.28,34.43,35.35,32.46,34.92,35.91,33.34,35.27,34.56,33.17,36.33
33.84,31.16,34.01,36.27,34.74,31.57,34.61,33.49,34.76,36.00,36.37,35.62,34.40,34.98,33.15,35.16
NA
>chr8:100717687-100717737
NA,31.46,34.96,36.14,32.86,35.30,34.43,31.28,36.66,32.29,34.55,33.93,34.80,34.48,31.63,34.45
35.30,32.86,36.14,34.90,32.63,35.66,34.92,32.46,35.37,34.44,35.64,33.31,35.73,34.66,34.47,34.33
34.14,34.33,31.69,34.27,34.61,35.46,32.44,34.85,34.55,31.42,36.49,36.17,37.01,36.94,33.03,37.56
NA
>chr8:101290858-101290908
NA,34.57,31.78,34.59,35.77,37.23,37.47,37.45,33.51,34.86,31.95,34.63,33.83,35.35,35.02,32.42
34.30,36.24,33.86,31.15,36.95,33.01,35.33,34.44,35.37,33.01,35.07,31.73,36.49,35.90,37.11,34.21
35.62,34.43,31.28,37.16,33.01,35.41,34.64,33.90,35.62,32.12,34.91,31.95,34.80,35.91,33.53,36.17
NA
>chr8:103861884-103861934
NA,35.63,34.74,34.77,32.16,37.80,31.17,35.42,33.70,37.45,36.97,36.11,34.84,34.64,33.41,35.39
34.63,34.23,34.12,35.47,32.44,34.84,34.99,32.46,35.37,34.40,35.19,34.95,35.71,31.84,34.54,33.94
33.28,34.47,35.38,33.41,34.67,34.87,31.64,36.52,35.97,36.33,32.48,37.85,31.39,34.83,34.27,30.94
NA
>chr8:103861958-103862008
NA,31.78,34.55,35.29,35.28,34.63,34.48,33.33,35.63,35.28,32.59,34.61,34.58,31.66,34.19,35.20
33.56,37.05,36.87,35.77,34.72,32.46,35.37,34.44,35.37,32.46,34.92,35.91,34.21,37.11,35.87,36.36
34.28,31.48,35.66,32.37,34.97,34.55,31.45,36.08,34.88,31.98,35.20,35.02,31.47,34.54,35.17,35.60
NA
>chr8:106102195-106102245
NA,33.61,33.83,31.38,35.50,31.23,34.30,35.05,35.80,32.91,36.20,33.64,34.22,35.52,32.65,36.26
34.17,31.24,34.76,35.05,36.77,36.92,35.62,34.55,35.37,32.46,34.99,35.09,33.15,34.97,34.61,32.85
36.00,35.05,34.30,31.44,36.45,35.90,37.11,34.21,35.91,34.80,31.78,34.53,34.64,31.95,35.06,34.47
NA
>chr8:106102259-106102309
NA,33.74,34.47,34.77,32.45,34.64,36.12,35.89,33.56,35.53,35.59,34.69,35.25,34.61,31.41,36.72
33.90,31.28,35.34,36.06,36.37,35.83,34.72,32.46,35.37,34.44,35.40,32.83,36.03,35.17,36.77,36.92
35.77,34.57,31.84,35.71,35.17,36.77,36.92,35.77,34.72,32.46,35.37,34.55,35.62,36.87,37.05,33.88
NA
>chr8:106102277-106102327
NA,36.20,36.37,35.83,34.72,32.46,35.37,34.44,35.40,32.83,36.03,35.17,36.77,36.92,35.77,34.57
31.84,35.71,35.17,36.77,36.92,35.77,34.72,32.46,35.37,34.55,35.62,36.87,37.05,33.73,36.58,36.09
35.24,34.42,33.14,34.52,34.25,34.91,33.64,34.52,33.87,35.95,33.34,36.78,35.84,34.84,34.63,33.59
NA
>chr8:107308571-107308621
NA,34.93,34.60,35.56,31.94,34.81,35.66,32.63,34.90,35.75,31.98,34.73,35.75,31.98,34.73,35.95
32.19,34.71,31.74,34.58,33.82,34.58,31.60,34.45,35.35,32.46,34.92,35.66,32.63,34.90,35.95,32.13
35.13,32.83,35.35,34.45,31.60,34.59,34.61,35.45,32.83,35.31,32.12,35.62,34.16,34.71,32.59,35.12
NA
>chr8:108237280-108237330
NA,34.69,35.12,31.46,34.59,31.88,34.73,36.09,31.64,34.95,32.59,33.55,34.45,34.61,34.53,31.84
35.45,34.30,36.45,32.87,36.40,35.82,34.72,32.46,35.35,34.57,31.41,36.72,33.91,31.55,34.48,34.86
33.47,34.48,35.05,31.64,36.53,35.69,34.70,35.52,35.53,36.09,36.21,31.84,34.45,35.35,32.63,34.79
NA
>chr8:108237344-108237394
NA,36.72,35.62,34.74,34.92,33.15,34.97,34.53,31.78,34.63,33.83,35.25,35.22,34.91,35.82,32.00
35.82,34.91,35.22,35.43,34.69,35.41,34.69,32.46,35.37,34.40,34.95,35.58,31.89,34.19,34.83,31.63
34.75,34.23,35.31,34.38,34.16,34.68,34.77,31.61,34.77,34.42,34.36,34.38,33.75,34.91,31.59,36.46
NA
>chr8:109480705-109480755
NA,34.37,36.10,32.31,35.19,31.83,34.67,37.01,32.23,34.77,34.81,34.67,32.45,34.63,36.10,32.31
34.73,32.12,34.46,32.12,34.86,32.83,35.63,34.92,32.46,35.37,34.55,35.62,36.92,36.77,35.17,35.66
32.15,35.75,34.90,33.14,37.27,37.47,37.88,37.23,35.62,34.55,35.64,33.31,35.73,34.66,34.55,34.33
NA
>chr8:109480935-109480985
NA,35.12,32.42,34.99,34.96,32.36,36.48,35.90,37.11,35.11,37.60,36.83,35.77,34.72,32.68,36.00
35.21,35.06,31.47,34.78,35.91,33.31,35.64,34.44,35.37,32.46,34.99,35.09,33.32,36.58,36.13,35.72
34.52,31.28,37.80,32.12,34.56,34.66,33.11,36.84,33.81,31.46,34.73,34.44,31.59,35.53,35.17,34.54
NA
>chr8:111842775-111842825
NA,35.37,31.75,35.02,35.20,31.95,34.64,34.61,32.63,35.37,34.62,34.78,32.66,37.55,33.01,35.41
34.66,34.47,34.33,34.14,34.33,31.78,35.71,33.01,35.35,34.45,31.63,34.33,34.10,33.41,33.47,34.59
35.55,35.29,34.69,32.46,35.63,34.78,31.37,34.72,33.74,35.95,34.70,34.42,34.92,31.37,34.54,35.50
NA
>chr8:111842829-111842879
NA,34.57,31.95,34.46,31.95,34.53,34.58,31.92,34.67,31.48,35.48,32.09,36.45,36.09,35.29,34.62
35.56,32.19,34.42,31.17,37.56,31.17,35.42,33.01,35.35,34.45,31.84,35.58,34.95,34.41,33.90,35.56
32.15,35.37,34.60,35.27,33.37,35.27,34.60,35.76,32.88,35.19,35.41,33.57,34.64,35.45,32.83,35.25
NA
>chr8:114217017-114217067
NA,34.79,32.63,35.35,34.45,31.55,34.77,35.95,33.74,34.66,32.77,37.27,36.97,36.11,34.84,34.63
33.47,34.86,34.48,31.55,33.91,36.72,31.41,34.57,35.35,32.46,34.72,35.82,36.40,33.03,37.04,32.40
34.73,31.95,34.59,34.61,34.45,33.55,32.59,34.95,31.64,36.09,34.77,31.48,34.14,33.50,33.78,36.27
NA
>chr8:116980815-116980865
NA,34.47,31.63,34.81,34.79,33.48,34.52,34.50,34.71,36.14,31.73,35.86,32.39,34.83,34.49,35.55
34.95,31.83,35.31,33.51,36.88,35.86,34.72,32.46,35.37,34.40,35.06,35.61,35.64,32.44,34.67,34.62
35.37,33.01,35.20,31.69,34.52,35.83,34.89,31.98,34.04,33.55,35.67,31.82,34.92,35.95,33.74,34.46
NA
>chr8:121745196-121745246
NA,35.37,32.31,36.42,31.36,34.95,34.79,35.11,34.70,35.49,34.49,34.94,32.53,34.52,35.99,31.42
36.77,34.45,35.23,32.78,35.25,32.83,35.63,34.92,32.46,35.35,34.43,31.45,36.13,34.71,34.42,34.88
32.77,37.27,36.97,36.11,35.14,35.00,32.63,35.38,34.43,31.42,36.50,35.47,35.69,31.74,34.81,34.88
NA
>chr8:126526361-126526411
NA,31.70,34.43,34.11,36.28,34.30,32.18,35.11,36.70,31.64,35.14,35.02,31.65,34.64,31.64,35.48
32.09,36.14,34.84,34.64,35.76,32.86,35.33,34.44,35.37,32.46,34.99,34.94,32.16,37.80,31.28,34.57
35.35,33.01,35.07,31.59,36.63,32.11,34.86,35.55,34.48,35.40,36.92,37.60,34.21,35.64,34.55,35.63
NA
>chr8:128181977-128182027
NA,33.58,35.95,35.02,34.50,31.60,34.80,34.09,31.44,35.12,34.62,34.66,35.45,33.01,35.07,31.73
36.50,35.47,35.75,31.89,34.19,34.80,31.74,35.71,33.01,35.35,34.41,31.45,35.12,34.61,34.27,31.89
35.75,35.47,36.50,31.73,35.07,33.01,35.45,34.66,34.62,35.12,31.44,34.09,34.80,31.74,35.71,33.54
NA
>chr8:128182000-128182050
NA,32.48,35.35,34.41,31.45,35.12,34.61,34.27,31.89,35.75,35.47,36.50,31.73,35.07,33.01,35.45
34.66,34.62,35.12,31.44,34.09,34.80,31.74,35.71,33.01,35.35,34.41,31.45,35.12,34.61,34.27,31.89
35.58,35.02,34.50,31.60,34.80,34.09,31.44,35.12,34.62,34.66,35.45,33.01,35.07,31.73,36.50,35.70
NA
>chr8:133774744-133774794
NA,34.28,33.44,36.38,34.61,33.54,35.67,32.12,35.31,32.83,35.35,34.43,31.42,36.50,35.58,35.55
35.64,32.44,34.84,34.99,32.46,35.63,34.92,32.46,35.37,34.44,35.40,32.63,34.90,35.87,32.48,35.87
34.96,31.47,34.78,35.63,32.46,34.92,35.91,33.34,35.48,34.45,36.71,31.41,34.61,35.02,35.95,33.58
NA
>chr8:134630660-134630710
NA,37.56,31.28,34.57,35.35,32.63,34.71,34.04,34.91,31.59,36.62,35.22,32.28,37.61,34.02,31.61
34.77,31.65,35.02,34.95,31.39,37.61,31.28,34.57,35.35,32.46,34.99,34.94,32.16,38.05,32.16,34.95
34.70,31.28,37.56,31.28,34.57,35.35,32.46,34.99,34.96,32.36,36.66,35.22,32.10,37.77,30.98,34.09
NA
>chr8:134630673-134630723
NA,34.04,31.61,34.77,31.65,35.02,34.95,31.39,37.61,31.28,34.57,35.35,32.46,34.99,34.94,32.16
38.05,32.16,34.95,34.70,31.28,37.56,31.28,34.57,35.35,32.46,34.99,34.96,32.36,36.66,35.22,32.10
37.77,30.98,33.98,33.53,34.48,34.44,34.23,34.44,34.48,33.49,34.72,32.41,35.84,35.21,35.00,32.87
NA
>chr8:134697921-134697971
NA,34.23,35.19,34.83,34.95,31.59,36.45,35.47,36.11,33.32,35.10,34.58,31.60,34.58,34.61,32.63
35.35,34.41,31.55,34.50,36.36,33.02,35.59,34.92,32.46,35.37,34.40,34.95,35.95,33.73,37.05,37.01
36.11,34.84,34.59,35.00,32.54,34.95,36.27,33.98,31.46,34.73,34.44,31.59,36.16,36.09,35.28,34.35
NA
>chr8:138228123-138228173
NA,32.78,34.61,34.97,33.01,35.18,35.25,35.00,32.78,35.84,35.21,35.00,32.78,35.84,35.05,34.31
31.49,34.61,34.39,34.95,35.58,31.98,35.71,33.01,35.37,34.44,35.37,32.83,35.25,33.51,37.25,35.63
35.19,33.98,35.04,34.62,35.35,36.49,32.87,36.25,34.79,35.36,32.28,34.89,35.72,33.77,33.94,31.02
NA
>chr8:138228303-138228353
NA,34.83,33.14,36.88,35.75,34.35,31.30,33.99,33.63,36.23,35.94,36.52,33.56,34.98,33.82,34.61
31.63,34.81,35.05,36.77,37.57,37.23,35.62,34.55,35.37,32.46,34.72,35.82,36.40,32.74,36.48,35.90
36.96,33.70,35.42,31.17,37.80,32.12,34.66,34.59,34.87,31.58,35.66,32.09,36.14,33.26,34.52,34.70
NA
>chr8:138228474-138228524
NA,34.59,32.12,36.10,34.30,31.27,34.76,34.83,35.41,34.56,32.21,36.66,31.28,34.55,35.10,33.08
34.79,34.84,34.73,35.41,34.69,32.46,35.63,34.92,32.46,35.37,34.40,35.19,34.83,34.97,31.29,36.66
34.01,34.35,31.80,35.99,34.52,32.28,34.95,34.95,34.47,34.16,34.68,34.77,31.61,34.61,33.36,33.49
NA
>chr9:683721-683771
NA,32.43,34.97,34.58,31.60,34.58,34.47,31.36,34.72,33.69,36.41,33.02,35.59,34.92,33.14,36.96
35.84,34.84,34.62,35.39,37.40,34.21,35.64,34.44,35.37,32.46,34.72,35.83,36.50,35.17,35.71,32.12
35.31,32.78,35.28,35.59,34.69,35.41,34.69,32.68,35.77,36.12,34.64,32.67,36.00,35.82,34.72,32.44
NA
>chr9:683787-683837
NA,35.39,34.84,32.03,36.16,34.50,31.56,34.59,31.92,34.58,34.61,32.63,35.35,34.45,31.63,34.48
34.86,33.62,35.17,34.95,36.50,35.67,34.55,35.37,32.46,34.92,35.91,33.34,35.48,34.55,35.55,35.19
33.05,36.70,35.71,34.55,35.64,33.31,35.62,34.43,31.28,37.16,33.01,35.59,34.78,31.55,34.95,35.60
NA
>chr9:6428398-6428448
NA,36.30,35.59,35.52,34.70,35.69,36.48,32.74,36.40,35.62,34.40,34.59,31.60,34.50,35.02,35.95
33.73,36.52,35.97,36.48,32.36,34.96,34.99,32.46,35.37,34.44,35.37,32.83,35.25,32.83,35.37,34.40
35.06,35.61,35.64,32.66,36.00,35.67,34.52,35.19,34.69,35.43,33.57,35.72,35.30,31.59,35.20,33.54
NA
>chr9:6428424-6428474
NA,33.17,35.25,32.83,35.37,34.40,35.06,35.61,35.64,32.66,36.00,35.67,34.52,35.19,34.69,35.43
33.57,35.72,35.30,31.59,35.20,33.01,35.37,34.44,35.37,32.46,34.92,35.59,33.01,37.55,33.03,36.40
35.67,34.52,34.95,35.95,33.32,35.09,34.99,33.14,36.88,35.86,34.57,31.55,34.95,35.55,34.70,35.02
NA
>chr9:7042436-7042486
NA,35.94,34.95,35.41,34.55,31.78,34.59,34.53,34.50,34.50,35.00,32.64,34.95,35.14,31.62,36.47
32.31,35.66,35.17,36.77,36.92,35.77,34.72,32.46,35.35,34.57,31.28,37.56,31.24,34.50,31.43,37.16
33.01,35.33,34.44,35.40,32.63,35.00,35.14,35.95,36.38,34.91,35.52,35.63,37.25,33.70,35.20,31.71
NA
>chr9:14183045-14183095
NA,37.68,37.47,37.23,35.62,34.55,35.40,32.83,36.00,33.30,34.50,33.23,37.36,31.51,35.58,31.64
34.64,31.73,34.67,37.01,32.23,34.77,34.62,35.37,32.46,34.69,35.41,34.69,35.43,35.00,35.90,31.84
34.50,35.02,35.95,33.73,37.05,36.87,35.66,34.35,31.55,34.52,35.83,35.03,32.36,36.48,35.97,36.10
NA
>chr9:68397000-68397050
NA,35.11,37.40,35.63,35.19,33.98,35.38,35.04,33.14,37.27,37.47,37.88,37.88,37.23,35.56,34.40
34.98,33.56,37.05,37.52,37.23,35.62,34.55,35.37,33.01,35.71,31.74,34.80,34.30,31.30,37.47,33.37
34.90,32.41,35.87,36.53,31.44,34.38,35.25,33.98,35.19,35.63,37.25,33.51,35.31,31.75,35.02,35.10
NA
>chr9:68727049-68727099
NA,32.41,35.27,35.27,34.06,36.33,31.73,35.86,32.37,35.03,35.83,34.30,31.19,34.02,33.77,36.25
36.14,37.37,37.47,37.60,34.21,35.91,34.92,32.46,35.37,34.44,35.64,34.21,37.60,37.47,37.88,37.88
37.37,36.17,36.49,31.42,34.55,34.95,32.16,37.80,31.28,34.57,35.35,32.83,35.31,32.12,35.62,34.06
NA
>chr9:69066074-69066124
NA,32.41,35.27,35.27,34.06,36.33,31.73,35.86,32.37,35.03,35.83,34.30,31.19,34.02,33.77,36.25
36.14,37.37,37.47,37.60,34.21,35.91,34.92,32.46,35.37,34.44,35.64,34.21,37.60,37.47,37.88,37.88
37.37,36.17,36.49,31.42,34.55,34.95,32.16,37.80,31.28,34.57,35.35,32.83,35.31,32.12,35.62,34.06
NA
>chr9:69066395-69066445
NA,34.13,35.90,31.48,34.15,35.90,31.45,35.27,35.72,33.57,35.25,33.66,34.65,31.69,34.33,34.14
34.33,34.47,34.66,35.73,34.21,37.03,35.86,34.72,32.46,35.35,34.57,31.28,37.61,31.48,35.88,32.75
36.40,35.71,34.35,31.55,34.39,36.01,31.50,36.52,36.17,37.37,37.47,37.45,33.31,34.67,34.69,35.24
NA
>chr9:72695057-72695107
NA,33.17,35.31,31.65,34.77,33.36,33.37,33.48,33.66,36.06,32.12,34.59,35.86,36.70,33.14,35.04
35.30,34.81,31.55,34.45,35.62,33.31,35.64,34.44,35.37,33.01,35.07,31.59,37.16,33.01,35.33,34.44
35.37,33.01,35.71,31.70,34.73,36.20,32.49,35.03,35.83,34.28,31.48,35.66,32.37,35.03,35.70,33.66
NA
>chr9:72695065-72695115
NA,36.04,32.12,34.59,35.86,36.70,33.14,35.04,35.30,34.81,31.55,34.45,35.62,33.31,35.64,34.44
35.37,33.01,35.07,31.59,37.16,33.01,35.33,34.44,35.37,33.01,35.71,31.70,34.73,36.20,32.49,35.03
35.83,34.28,31.48,35.66,32.37,35.03,35.70,33.67,33.34,34.55,31.95,36.47,31.48,36.01,34.15,31.53
NA
>chr9:75753150-75753200
NA,37.02,36.94,33.03,37.55,33.02,35.13,34.50,36.31,33.68,33.94,31.38,35.52,31.55,35.55,31.64
35.07,33.70,36.88,35.86,34.72,32.46,35.63,34.92,32.46,35.37,34.55,35.67,36.40,32.74,36.48,35.47
35.98,32.11,35.99,34.52,32.53,34.77,34.59,33.72,36.16,34.06,35.10,33.70,35.67,31.84,34.84,35.03
NA
>chr9:75753211-75753261
NA,34.25,31.64,35.35,31.41,33.98,36.28,34.24,34.23,35.09,31.52,34.86,34.78,31.98,35.50,33.95
34.17,31.96,35.20,34.95,32.63,35.66,34.92,32.46,35.37,34.44,35.64,34.21,37.03,35.71,34.52,35.19
34.69,35.53,34.81,32.20,37.01,34.91,33.05,37.07,35.63,35.52,34.69,35.19,34.59,34.92,33.08,34.91
NA
>chr9:77724475-77724525
NA,31.57,34.40,35.75,37.03,34.21,35.62,34.45,31.84,36.21,36.02,36.02,36.52,31.64,34.87,34.62
34.92,33.02,37.16,31.14,34.28,34.80,31.60,34.45,35.35,33.01,35.20,31.59,35.02,34.84,35.47,35.05
31.75,35.05,35.47,34.84,35.36,32.28,34.95,35.09,34.31,31.59,36.16,36.13,35.67,34.67,35.62,36.72
NA
>chr9:81641072-81641122
NA,34.30,34.75,35.47,35.04,32.63,35.66,34.92,33.14,37.25,35.39,34.62,35.37,31.98,34.84,35.25
35.62,34.97,36.03,33.34,36.70,35.86,34.72,32.46,35.37,34.40,34.95,35.58,31.84,34.45,35.30,32.86
35.89,34.25,33.56,36.00,32.83,35.66,34.80,31.95,34.46,32.04,34.56,31.69,34.52,35.83,34.99,32.06
NA
>chr9:87733325-87733375
NA,35.79,37.03,35.11,37.60,37.47,37.88,37.33,35.41,34.62,35.56,32.13,34.73,31.95,34.55,35.17
35.95,33.32,35.09,34.99,33.14,36.88,35.71,34.55,35.37,32.46,34.72,35.86,36.88,33.31,34.61,34.97
33.01,35.34,36.62,31.38,33.92,37.05,32.17,35.05,35.25,35.00,32.64,35.00,34.34,33.14,34.48,34.53
NA
>chr9:87733378-87733428
NA,33.42,37.27,36.92,35.64,35.52,34.70,35.69,36.48,32.36,35.25,36.62,31.30,33.94,33.77,36.02
35.89,34.43,37.11,35.90,36.49,31.42,34.43,35.35,33.01,35.71,31.70,34.73,36.22,31.35,34.31,35.77
32.13,35.13,32.83,35.35,34.43,31.28,37.16,33.36,36.62,35.87,36.36,34.52,31.55,34.41,35.38,32.40
NA
>chr9:118994622-118994672
NA,37.56,31.28,34.57,35.35,32.83,34.86,32.12,34.86,33.51,36.88,35.86,34.57,31.37,34.77,33.34
33.67,36.00,35.56,33.11,37.16,31.59,35.07,33.01,35.37,34.44,35.40,32.63,34.90,35.87,32.65,36.58
31.62,35.14,34.78,32.03,36.16,34.50,31.69,35.20,33.70,37.25,35.39,34.64,34.59,31.52,35.27,35.92
NA
>chr9:123959329-123959379
NA,34.68,34.42,34.77,31.68,34.91,36.14,33.22,37.11,36.97,36.17,36.52,31.61,35.55,31.34,34.55
34.85,32.44,35.46,34.69,34.67,32.63,35.63,34.92,32.46,35.35,34.57,31.28,37.80,32.16,34.94,34.99
33.14,36.96,35.84,34.98,34.14,31.16,35.16,34.69,34.53,31.84,35.62,33.87,34.52,33.75,34.72,31.34
NA
>chr9:123959530-123959580
NA,32.48,35.37,34.44,35.37,32.83,35.31,31.83,34.67,37.01,32.23,34.77,34.62,35.37,32.83,35.25
32.78,35.23,34.45,37.03,32.55,36.34,35.67,34.55,35.37,32.46,34.72,35.82,36.00,32.67,34.63,36.36
33.37,36.62,35.90,36.52,31.64,34.87,34.67,33.41,35.72,35.27,31.52,34.86,34.78,32.14,36.47,31.47
NA
>chr9:124799187-124799237
NA,35.33,34.43,31.42,36.50,35.47,35.75,31.84,34.45,35.62,33.31,35.64,34.44,35.64,34.21,37.11
35.90,36.45,31.59,34.95,34.83,35.19,34.40,35.37,32.46,34.92,35.66,32.83,36.00,33.30,34.56,33.77
36.25,36.14,37.01,37.05,33.52,35.16,36.08,31.76,34.64,32.02,35.71,34.97,35.58,36.03,33.73,34.57
NA
>chrX:7679597-7679647
NA,34.79,32.63,35.35,34.45,31.55,34.73,36.22,31.51,34.95,35.05,36.77,37.06,36.11,34.84,34.63
33.47,34.86,34.48,31.55,33.91,36.72,31.41,34.57,35.35,32.46,34.72,35.77,37.23,37.47,37.45,33.51
34.86,31.95,34.59,34.69,35.12,31.45,34.53,34.97,32.50,36.20,35.16,33.14,34.75,34.61,34.50,34.38
NA
>chrX:65951515-65951565
NA,34.60,35.86,36.70,32.77,34.88,34.42,34.45,34.27,31.69,34.25,33.95,35.89,33.22,37.11,36.92
35.64,35.52,34.91,36.77,36.92,35.77,34.72,32.46,35.35,34.57,31.28,37.80,32.48,36.34,35.67,34.52
35.16,34.98,33.20,36.85,31.46,34.87,34.17,34.17,31.80,35.99,34.39,31.69,35.20,33.01,35.35,34.46
NA
>chrX:77909010-77909060
NA,34.23,34.17,35.11,31.95,34.66,34.40,35.62,36.52,33.56,34.98,34.61,35.48,32.63,34.90,36.14
32.86,35.33,34.44,35.64,34.21,37.03,35.71,34.55,35.37,32.46,34.72,35.86,37.03,34.21,35.64,34.55
35.62,36.83,37.11,33.36,37.55,33.03,36.94,37.01,36.17,36.49,31.57,34.27,31.31,34.14,34.38,34.53
NA
>chrX:77909065-77909115
NA,32.14,35.20,34.97,31.88,35.82,35.17,36.50,35.72,34.40,31.63,34.25,34.33,34.91,35.80,32.97
35.76,34.60,35.02,32.78,35.25,32.83,35.63,34.92,32.46,35.37,34.62,34.67,32.44,35.47,34.12,34.23
34.63,35.28,35.06,34.40,35.37,33.01,35.07,31.64,35.48,31.76,34.66,34.40,35.62,36.00,32.66,35.68
NA
>chrX:122221743-122221793
NA,35.31,31.34,34.43,35.35,33.01,35.20,31.59,35.12,34.61,34.36,31.31,36.33,34.06,35.10,35.00
35.84,31.61,34.23,35.62,35.19,32.53,35.40,34.44,35.37,33.01,35.07,31.76,36.33,34.30,35.45,31.84
34.47,34.60,31.50,34.23,35.64,34.24,31.38,36.45,35.90,36.96,33.14,34.92,35.63,33.01,35.07,31.88
NA
>chrX:137847342-137847392
NA,34.97,35.95,33.77,34.19,31.56,34.27,34.17,35.05,31.58,35.72,31.61,36.70,35.34,33.01,34.98
34.61,35.73,33.31,35.91,34.92,32.46,35.37,34.44,35.37,32.46,34.72,35.82,36.52,33.49,34.79,34.84
34.95,36.77,37.03,35.64,35.34,33.57,34.64,35.48,32.53,35.19,35.55,34.48,35.40,37.33,37.47,37.68
NA
>chrX:139400442-139400492
NA,31.76,35.63,31.18,34.24,35.62,34.97,31.77,35.73,34.16,34.56,31.54,34.67,36.75,31.45,34.83
34.27,31.04,34.00,37.61,32.33,34.77,34.62,35.37,33.01,35.71,31.98,36.21,36.09,35.53,35.52,34.65
35.11,34.60,36.77,31.45,34.95,34.97,31.64,34.97,35.55,34.49,34.73,32.20,37.01,34.69,31.57,34.66
NA
>chrY:59012178-59012228
NA,33.16,35.20,35.95,33.72,34.59,34.75,33.36,36.11,35.41,34.96,34.64,34.84,36.27,33.17,35.34
36.67,31.73,34.44,32.04,34.86,32.83,35.63,34.92,32.46,35.35,34.43,31.45,36.33,34.30,34.70,31.23
34.03,33.55,36.62,33.81,31.46,34.73,34.44,31.54,34.48,34.77,34.20,36.45,32.87,36.49,35.35,34.64
NA
