# Supplementary material for: Satb1 integrates DNA binding site geometry and torsional stress to differentially target nucleosome-dense regions
Source: Nat Commun. 2019 Jul 19;10:3221. doi: 10.1038/s41467-019-11118-8 (PMC6642133; doi:10.1038/s41467-019-11118-8)
Supplement: Supplementary file 10 — Source Data [file 41467_2019_11118_MOESM10_ESM.zip › Source data/GenomicData/DNAshape/NC1_open/php3wsEGP.MGW]

>chr1:8234815-8234865
NA,NA,4.80,5.02,5.46,6.00,5.22,4.39,4.27,5.27,5.99,5.86,5.17,4.30,5.14,5.32
5.76,5.76,5.32,5.14,4.30,5.17,5.85,5.58,5.11,5.53,5.28,4.36,4.36,5.58,5.85,4.67
4.24,5.73,5.80,5.17,4.30,4.82,4.66,4.98,5.33,4.95,5.17,5.85,5.58,5.11,5.53,5.66
NA,NA
>chr1:8234835-8234885
NA,NA,5.85,5.58,5.11,5.53,5.28,4.36,4.36,5.58,5.85,4.67,4.24,5.73,5.80,5.17
4.30,4.82,4.66,4.98,5.33,4.95,5.17,5.85,5.58,5.11,5.53,5.66,4.89,3.68,3.35,4.03
5.37,6.01,6.07,5.28,5.11,5.53,5.28,5.11,5.53,5.28,5.11,5.53,5.66,4.75,4.12,4.19
NA,NA
>chr1:14227386-14227436
NA,NA,5.27,5.31,5.41,5.99,5.86,4.67,4.24,4.86,4.65,5.11,5.44,5.37,5.33,4.86
4.65,3.79,4.12,5.21,4.97,5.17,5.62,5.53,5.11,5.57,5.73,5.11,5.30,5.94,5.78,5.15
4.24,4.24,5.15,5.08,5.27,5.31,5.41,5.82,5.30,3.79,3.63,4.76,5.21,4.97,4.65,5.10
NA,NA
>chr1:16917040-16917090
NA,NA,4.31,4.76,4.63,4.27,3.79,4.80,5.32,5.76,5.33,5.02,4.96,5.44,5.42,4.12
3.79,4.80,4.80,3.79,3.63,4.89,5.66,5.53,5.11,5.57,5.73,5.33,5.37,5.93,5.84,5.45
5.43,5.26,5.29,4.94,4.82,5.41,5.67,5.27,5.23,5.38,5.22,5.52,5.40,4.92,3.90,3.75
NA,NA
>chr1:16917140-16917190
NA,NA,6.00,5.33,4.74,4.74,4.65,4.30,4.82,5.22,5.34,5.47,5.14,4.43,4.39,4.46
5.50,5.15,4.52,4.80,4.85,4.25,4.24,5.73,5.57,5.11,4.65,5.69,4.74,4.72,5.54,4.86
5.11,5.10,5.05,4.65,5.10,5.91,5.99,5.74,5.10,4.98,5.20,5.32,5.94,5.66,5.24,5.56
NA,NA
>chr1:21479146-21479196
NA,NA,4.37,4.18,4.94,5.45,4.46,4.69,5.15,5.81,5.59,5.08,4.96,5.46,5.30,5.11
5.57,5.82,4.88,4.88,5.37,4.65,5.11,5.58,5.58,5.11,5.53,5.62,5.17,4.30,4.27,4.90
5.28,5.53,3.79,3.63,4.89,5.66,6.02,5.76,5.33,5.24,5.23,5.88,5.32,5.76,6.07,5.28
NA,NA
>chr1:33515703-33515753
NA,NA,5.66,4.75,2.85,4.36,5.57,5.96,4.97,4.82,5.66,5.94,5.32,5.31,5.27,5.08
5.45,4.92,4.68,5.00,4.74,3.75,4.81,5.58,5.58,5.11,5.53,5.62,5.17,4.97,5.03,5.02
5.53,5.62,4.67,4.24,5.73,5.57,5.11,5.53,5.28,5.11,5.53,5.66,4.89,4.05,4.65,4.97
NA,NA
>chr1:52525332-52525382
NA,NA,4.06,5.10,5.66,6.02,5.84,5.50,5.15,4.82,4.14,4.88,5.67,5.84,5.33,4.85
4.85,4.97,5.19,4.52,3.34,4.67,5.62,5.53,5.11,5.58,5.58,4.90,4.27,4.30,4.65,5.10
5.66,5.53,5.11,5.58,5.58,4.93,4.80,4.43,4.51,4.80,5.76,5.79,5.69,5.32,4.99,5.26
NA,NA
>chr1:61984944-61984994
NA,NA,5.21,4.97,4.65,4.05,4.35,5.40,5.50,4.46,3.84,4.27,4.63,4.73,4.68,4.99
5.96,5.57,4.90,4.46,5.45,4.89,5.08,5.73,5.57,5.11,5.53,5.28,4.90,4.27,4.30,5.24
5.65,5.90,5.40,5.10,5.23,5.38,4.66,3.90,4.02,3.68,4.35,5.40,5.50,5.27,4.99,5.15
NA,NA
>chr1:64758446-64758496
NA,NA,4.90,4.76,4.89,5.44,5.42,4.52,4.02,4.68,5.04,5.10,5.16,5.75,5.14,4.97
4.80,4.76,4.69,4.51,4.80,4.80,5.11,5.28,5.53,5.11,5.58,5.58,5.01,4.61,5.43,5.56
4.42,4.54,5.47,5.93,5.40,4.27,3.79,4.65,5.60,4.68,3.64,4.87,5.80,5.73,4.24,4.67
NA,NA
>chr1:82857664-82857714
NA,NA,5.22,4.86,5.25,5.47,5.73,5.94,5.66,5.02,4.73,4.99,5.60,5.53,5.84,5.50
5.22,4.36,4.19,4.81,4.68,4.99,5.60,4.65,5.11,5.58,5.58,4.90,4.27,4.30,5.24,5.65
5.52,5.38,5.89,5.48,4.81,4.31,4.63,4.73,3.95,4.38,5.58,5.89,5.99,5.44,4.36,2.85
NA,NA
>chr1:86020556-86020606
NA,NA,4.68,4.92,5.40,5.91,4.89,5.08,5.62,5.20,5.33,5.13,5.67,5.36,5.23,5.76
5.93,5.82,5.27,4.99,4.99,4.30,5.17,5.85,5.58,5.11,5.53,5.48,4.48,3.74,4.57,5.32
5.69,4.65,5.11,5.58,5.85,5.17,4.95,5.29,4.94,4.82,5.30,5.41,4.12,3.84,4.89,5.55
NA,NA
>chr1:93049330-93049380
NA,NA,5.21,4.95,3.85,4.49,5.48,5.93,5.40,4.74,3.85,3.34,4.48,5.48,6.07,6.07
5.28,4.36,4.36,5.57,5.73,4.24,4.67,5.62,5.53,5.11,5.58,5.73,4.75,2.85,2.85,3.63
4.35,5.40,5.94,5.84,5.15,5.14,5.32,4.80,5.11,5.58,5.85,4.67,3.34,3.35,4.70,5.82
NA,NA
>chr1:93051276-93051326
NA,NA,4.29,4.78,4.93,4.85,4.93,5.41,5.80,5.32,5.20,4.49,3.85,4.74,4.63,4.73
4.76,4.62,4.99,5.60,4.65,5.11,5.28,5.53,5.11,5.58,5.58,5.11,4.80,5.76,5.76,4.80
5.11,5.57,5.73,5.11,5.10,5.73,5.80,5.38,5.13,5.84,5.84,4.33,3.75,4.05,4.52,5.21
NA,NA
>chr1:93416333-93416383
NA,NA,4.88,5.37,4.65,3.79,3.63,4.35,5.40,5.50,4.46,3.84,3.63,4.35,4.63,4.76
4.31,4.63,4.63,4.76,4.31,4.05,4.70,5.73,5.58,5.11,5.53,5.66,5.10,4.65,4.30,4.82
4.84,4.94,5.42,5.31,4.92,4.65,4.57,4.53,4.73,4.63,4.31,4.05,4.36,5.40,5.50,5.84
NA,NA
>chr1:93416439-93416489
NA,NA,5.84,5.84,5.13,5.38,5.56,4.92,4.73,4.62,5.15,5.85,5.73,5.10,4.06,3.64
4.68,5.96,5.57,5.11,5.30,5.37,5.33,5.73,5.57,5.11,4.65,5.60,4.98,4.76,4.63,4.36
4.02,4.80,4.74,4.74,4.65,4.97,5.21,4.52,3.35,4.03,5.37,5.30,3.79,3.63,4.89,5.73
NA,NA
>chr1:93416487-93416537
NA,NA,4.80,4.74,4.27,3.79,5.53,5.28,4.36,4.36,5.44,5.37,4.03,3.35,3.68,3.38
3.38,3.38,3.38,4.89,5.91,5.37,5.33,4.86,4.65,5.11,5.57,6.00,5.33,4.43,3.75,3.75
5.22,6.00,5.46,4.24,4.36,5.28,6.07,5.76,5.40,4.72,3.90,4.52,4.63,4.76,4.92,5.29
NA,NA
>chr1:100925065-100925115
NA,NA,5.56,5.48,4.49,3.85,4.95,5.41,5.78,5.79,5.40,4.49,3.85,4.05,3.38,4.89
5.91,5.37,4.03,3.35,3.68,4.89,5.73,5.58,5.11,5.53,5.28,4.90,4.46,5.45,4.89,5.00
5.48,5.56,4.89,4.78,5.22,5.94,5.35,4.25,4.24,5.13,5.13,5.08,4.89,5.45,4.46,3.84
NA,NA
>chr1:101326632-101326682
NA,NA,4.94,5.19,5.16,4.69,4.94,5.67,5.47,4.85,4.73,5.02,5.41,5.40,4.98,5.31
5.38,4.33,4.06,4.05,3.38,4.89,5.66,5.53,5.11,5.58,5.58,4.90,5.08,4.97,5.13,5.55
5.88,5.00,4.33,4.94,5.47,5.56,4.89,4.69,5.20,5.76,4.98,4.51,4.98,5.40,5.76,5.76
NA,NA
>chr1:101326660-101326710
NA,NA,5.13,5.55,5.88,5.00,4.33,4.94,5.47,5.56,4.89,4.69,5.20,5.76,4.98,4.51
4.98,5.40,5.76,5.76,4.80,5.11,5.28,5.53,5.11,5.58,5.58,5.11,4.65,4.86,4.24,4.67
5.85,5.58,4.93,4.80,4.43,4.51,4.80,5.76,6.07,5.48,5.01,4.14,4.14,4.03,4.70,5.66
NA,NA
>chr1:102204055-102204105
NA,NA,4.95,5.31,4.80,4.88,5.37,4.65,3.79,4.75,5.91,5.37,4.03,4.52,5.19,5.89
5.99,5.86,4.67,3.34,3.35,4.70,5.73,5.58,5.11,4.65,4.86,5.33,5.37,5.44,4.36,4.36
5.57,6.00,5.33,4.43,4.51,5.30,5.37,4.69,4.93,5.13,5.16,4.83,4.65,4.02,4.70,5.73
NA,NA
>chr1:120327414-120327464
NA,NA,4.35,3.63,3.79,4.80,4.80,5.02,5.46,6.00,5.22,4.51,4.80,4.80,5.11,5.57
6.00,4.74,3.75,4.81,5.28,5.53,5.11,5.58,5.58,5.11,5.53,5.66,4.89,3.38,3.63,3.79
5.53,5.62,5.17,4.97,5.03,5.02,4.80,5.76,5.79,5.37,5.36,5.08,5.15,5.02,5.53,5.66
NA,NA
>chr1:120560047-120560097
NA,NA,5.89,4.72,4.98,5.33,5.26,5.43,5.91,5.65,5.24,4.95,5.33,5.22,4.57,5.08
5.73,5.82,4.89,3.63,2.85,4.36,5.28,5.53,5.11,5.58,5.58,4.36,3.75,4.43,4.67,5.29
5.23,5.84,5.93,5.37,4.69,4.73,4.85,4.93,5.39,5.32,4.98,5.30,5.66,4.82,4.97,5.96
NA,NA
>chr1:120591533-120591583
NA,NA,5.02,5.53,5.66,4.89,3.38,3.68,3.35,3.34,4.67,5.62,6.07,5.79,4.86,5.11
5.22,5.35,5.22,5.08,5.45,4.89,5.08,5.73,5.57,5.11,5.53,5.62,5.17,4.30,4.82,5.22
5.52,5.46,5.02,4.80,4.80,5.11,5.28,5.53,5.11,5.28,5.53,5.11,5.28,5.53,5.11,5.58
NA,NA
>chr1:120591554-120591604
NA,NA,5.73,5.57,5.11,5.53,5.62,5.17,4.30,4.82,5.22,5.52,5.46,5.02,4.80,4.80
5.11,5.28,5.53,5.11,5.28,5.53,5.11,5.28,5.53,5.11,5.58,5.73,4.75,2.85,3.75,5.22
6.00,5.40,4.92,4.80,4.43,3.75,3.75,4.69,4.97,5.42,5.42,4.76,3.68,4.02,4.80,4.74
NA,NA
>chr1:142784098-142784148
NA,NA,5.46,4.69,4.27,5.27,5.74,5.62,5.08,4.89,5.45,4.46,4.90,5.28,5.89,5.38
4.79,5.84,5.32,5.32,5.14,4.30,5.17,5.85,5.58,5.11,5.53,5.66,4.75,3.79,5.53,5.28
4.81,3.75,4.74,5.00,5.14,5.47,5.93,5.40,4.35,3.63,3.84,4.27,5.15,5.94,5.43,4.61
NA,NA
>chr1:142797311-142797361
NA,NA,5.19,5.34,5.08,4.69,5.15,5.30,5.02,4.73,4.85,5.40,5.39,4.96,4.61,4.67
5.04,4.68,4.92,5.40,5.91,4.89,5.08,5.73,5.57,5.11,5.53,5.28,4.36,2.85,4.75,5.73
5.85,5.17,4.95,5.31,5.27,5.08,5.15,4.24,2.85,3.63,3.38,3.38,3.38,4.89,5.73,5.73
NA,NA
>chr1:142814311-142814361
NA,NA,5.19,4.94,4.61,5.23,5.50,5.50,5.55,5.94,5.56,4.84,5.38,5.56,4.84,4.97
5.88,5.32,4.80,3.79,3.63,4.89,5.66,5.53,5.11,5.58,5.58,4.90,4.89,5.33,5.02,4.73
4.42,4.81,5.49,6.00,5.33,4.85,4.25,4.24,4.86,5.53,5.84,5.45,4.89,4.53,4.89,5.23
NA,NA
>chr1:142918956-142919006
NA,NA,5.76,6.02,5.66,4.70,4.02,4.80,4.74,4.35,3.38,3.38,3.63,3.79,5.53,5.28
5.11,5.53,5.28,5.11,4.80,4.80,5.11,5.28,5.53,5.11,5.57,5.96,4.68,4.42,5.40,6.01
5.43,5.49,5.10,4.14,4.48,5.62,5.99,5.89,5.21,4.12,3.79,5.53,5.28,4.90,4.89,5.23
NA,NA
>chr1:143539039-143539089
NA,NA,4.24,3.85,5.10,5.73,5.58,4.36,4.24,5.03,4.97,5.24,5.42,5.44,4.93,4.73
4.63,4.27,3.79,4.80,4.80,3.79,4.75,5.73,5.58,5.11,5.53,5.66,4.89,3.38,3.63,3.84
4.46,5.50,5.22,3.75,4.36,5.44,5.37,4.69,4.89,5.90,5.65,5.24,4.97,5.21,4.12,3.84
NA,NA
>chr1:143730323-143730373
NA,NA,5.53,5.66,4.89,4.05,4.06,4.03,4.66,5.19,5.08,3.84,4.12,5.21,5.20,5.94
5.43,5.36,5.37,5.79,5.76,4.80,5.11,5.28,5.53,5.11,5.57,5.96,4.99,4.68,4.73,4.63
4.35,3.63,3.79,4.80,5.40,4.72,4.74,5.76,5.74,5.27,5.14,6.02,5.66,4.75,2.85,4.36
NA,NA
>chr1:144506898-144506948
NA,NA,5.53,5.66,4.89,4.05,4.06,4.03,4.66,5.19,5.08,3.84,4.12,5.21,5.20,5.94
5.43,5.36,5.37,5.79,5.76,4.80,5.11,5.28,5.53,5.11,5.57,5.96,4.99,4.68,4.73,4.63
4.35,3.63,3.79,4.80,5.40,4.72,4.74,5.76,5.74,5.27,5.14,6.02,5.66,4.75,2.85,4.36
NA,NA
>chr1:145008016-145008066
NA,NA,4.33,4.82,5.58,5.89,6.20,5.84,5.13,5.08,5.42,4.82,3.64,4.37,5.30,5.90
5.60,4.76,3.68,4.02,4.65,4.57,5.08,4.86,4.65,5.11,5.57,5.96,4.98,4.63,4.92,4.67
4.85,4.25,4.49,5.48,5.93,5.22,4.51,5.53,5.48,4.93,3.90,4.72,5.89,5.28,5.11,5.53
NA,NA
>chr1:145008410-145008460
NA,NA,4.43,4.80,4.02,3.68,3.38,4.76,5.60,5.52,5.38,5.89,5.66,4.70,3.35,3.34
3.85,4.74,4.74,4.80,4.02,4.70,5.66,5.53,5.11,5.58,5.58,4.36,4.24,5.15,5.78,5.55
5.50,5.27,5.45,4.94,4.84,5.08,5.42,4.12,3.84,4.27,5.27,5.99,5.62,5.01,4.14,4.88
NA,NA
>chr1:145097691-145097741
NA,NA,4.35,3.38,3.63,4.12,4.46,5.34,5.47,4.98,4.72,5.89,5.62,4.87,4.33,5.08
5.42,5.24,4.97,5.21,4.95,3.85,4.24,4.86,4.65,5.11,5.58,5.73,4.89,3.63,3.84,4.27
5.27,5.74,5.62,4.24,3.85,5.10,5.73,5.85,4.67,4.49,5.40,5.16,5.36,5.82,5.49,4.81
NA,NA
>chr1:145101115-145101165
NA,NA,4.94,4.84,5.08,5.42,4.76,3.63,3.84,4.27,4.30,5.17,5.85,5.85,5.17,4.95
5.20,4.98,5.10,5.05,4.65,5.10,5.66,5.53,5.11,5.58,5.85,4.67,4.24,4.86,5.79,6.07
5.28,4.81,3.75,4.98,5.33,5.41,6.20,5.54,4.69,4.89,5.90,5.60,4.12,2.85,4.36,5.28
NA,NA
>chr1:145107907-145107957
NA,NA,5.29,5.80,5.84,5.20,5.58,5.24,4.95,5.20,5.00,4.89,6.01,5.84,5.32,5.29
4.85,4.73,4.61,5.00,5.37,4.65,5.11,5.28,5.53,5.11,5.58,5.73,4.89,3.38,3.68,3.35
3.74,4.89,5.67,5.47,5.14,4.74,4.35,4.05,4.65,4.97,5.58,5.24,4.95,5.33,4.98,4.66
NA,NA
>chr1:145224485-145224535
NA,NA,5.40,4.35,4.05,3.85,4.49,5.32,5.19,4.84,5.56,5.38,4.84,4.94,5.45,5.08
4.66,4.98,5.33,5.41,6.20,5.54,5.33,5.73,5.57,5.11,4.65,5.69,4.74,4.72,5.89,5.48
4.93,4.68,5.00,4.67,4.50,4.31,4.14,5.10,5.73,5.50,5.05,4.65,4.95,5.60,5.91,5.43
NA,NA
>chr1:145236183-145236233
NA,NA,5.53,3.79,4.75,5.73,5.58,4.81,4.46,5.35,5.40,4.84,5.19,5.53,5.27,5.43
5.30,5.11,5.62,5.74,5.74,5.10,5.11,5.73,5.57,5.11,5.53,5.62,4.87,4.33,5.38,5.80
5.15,4.27,3.84,4.75,5.91,5.37,5.33,5.73,5.82,4.75,4.12,4.19,4.51,4.31,4.05,4.52
NA,NA
>chr1:145261306-145261356
NA,NA,5.96,4.97,4.82,5.66,5.30,4.98,5.32,5.39,4.93,4.85,4.73,4.69,5.37,5.93
5.84,5.23,5.29,4.67,4.43,3.75,4.36,5.58,5.58,5.11,5.53,5.28,4.36,2.85,3.63,4.89
5.82,5.73,5.08,4.57,5.22,5.33,4.95,5.24,5.65,5.91,5.43,5.26,5.33,4.98,4.72,5.89
NA,NA
>chr1:147917823-147917873
NA,NA,5.53,5.66,4.89,4.05,4.06,4.03,4.66,5.19,5.08,3.84,4.12,5.21,5.20,5.94
5.43,5.36,5.37,5.79,5.76,4.80,5.11,5.28,5.53,5.11,5.57,5.96,4.99,4.68,4.73,4.63
4.35,3.63,3.79,4.80,5.40,4.72,4.74,5.76,5.74,5.27,5.14,6.02,5.66,4.75,2.85,4.36
NA,NA
>chr1:147917988-147918038
NA,NA,5.22,5.35,4.46,4.12,3.63,4.35,5.40,5.94,5.40,4.42,4.54,5.29,4.95,4.65
4.95,5.21,4.97,4.65,4.05,4.89,5.73,5.58,5.11,5.53,5.62,5.17,4.95,5.20,4.98,5.30
5.94,5.55,5.38,4.94,5.23,5.23,4.56,4.12,3.63,4.89,5.66,6.02,5.84,5.50,5.40,4.35
NA,NA
>chr1:148844089-148844139
NA,NA,5.42,4.12,3.79,4.65,5.69,5.33,4.50,4.31,3.34,4.67,5.80,6.00,5.33,4.74
4.74,4.65,4.30,4.27,3.84,4.75,5.66,5.53,5.11,5.58,5.73,4.89,3.63,3.79,5.53,5.48
4.48,3.34,4.67,5.80,5.73,5.11,5.10,5.74,5.99,5.86,4.87,4.33,5.19,5.32,4.98,5.10
NA,NA
>chr1:148844132-148844182
NA,NA,5.32,4.98,5.10,5.73,5.84,5.35,5.38,5.89,5.66,4.89,3.68,3.35,3.34,3.85
4.05,4.89,5.73,5.58,4.48,3.34,4.67,5.62,5.53,5.11,5.58,5.58,4.93,4.80,4.50,4.52
3.90,4.66,4.82,5.15,5.84,5.35,5.22,5.08,5.45,4.89,3.74,4.31,5.15,6.00,5.46,4.69
NA,NA
>chr1:148847501-148847551
NA,NA,4.89,4.53,4.73,4.85,4.76,4.75,4.89,5.44,5.42,4.76,4.05,3.85,3.34,4.48
5.58,5.85,4.67,4.24,5.62,5.20,5.33,5.73,5.57,5.11,4.65,5.37,5.00,4.33,4.97,5.76
5.20,5.13,5.20,5.41,5.99,5.62,5.01,4.17,4.33,4.94,5.47,5.67,5.43,5.57,5.21,4.12
NA,NA
>chr1:148847641-148847691
NA,NA,5.48,4.81,4.31,4.76,4.63,4.35,3.63,3.79,4.65,5.69,4.74,3.75,4.12,4.75
5.91,5.37,5.33,5.13,5.13,4.24,4.67,5.62,5.53,5.11,5.58,5.73,4.75,3.84,5.08,5.34
4.97,4.63,4.31,4.03,5.20,5.76,4.74,4.66,5.08,4.79,4.77,4.77,5.52,5.60,4.95,4.65
NA,NA
>chr1:148882421-148882471
NA,NA,4.67,5.29,5.80,5.84,5.20,5.03,4.24,4.36,5.58,5.58,4.48,4.03,5.37,5.30
5.11,5.28,6.02,5.84,4.79,4.46,4.81,5.28,5.53,5.11,5.58,5.73,5.10,4.65,4.30,5.14
5.32,5.32,5.14,5.15,5.84,6.01,5.43,5.26,5.20,5.13,5.37,5.30,3.79,4.75,5.73,5.58
NA,NA
>chr1:149295301-149295351
NA,NA,4.31,4.76,4.63,4.27,3.84,4.27,5.15,5.84,5.35,5.38,5.40,5.76,6.07,5.66
4.89,3.38,3.68,4.02,3.90,3.75,4.81,5.58,5.58,5.11,5.53,5.28,4.90,4.89,5.33,4.82
4.94,5.52,5.79,5.79,5.40,5.00,4.89,5.91,5.46,5.02,4.80,4.80,3.79,4.27,5.40,5.50
NA,NA
>chr1:152842725-152842775
NA,NA,4.52,4.65,4.73,4.69,5.02,5.25,4.94,5.08,5.50,5.22,4.36,3.75,4.74,5.00
4.68,4.92,5.45,5.30,4.82,4.97,5.96,5.57,5.11,5.53,5.28,4.81,3.75,3.90,4.93,5.48
5.53,5.11,5.58,5.58,4.81,3.75,3.90,4.93,5.48,5.53,5.02,5.15,5.30,4.82,4.97,5.60
NA,NA
>chr1:152842734-152842784
NA,NA,5.22,4.36,3.75,4.74,5.00,4.68,4.92,5.45,5.30,4.82,4.97,5.96,5.57,5.11
5.53,5.28,4.81,3.75,3.90,4.93,5.48,5.53,5.11,5.58,5.58,4.81,3.75,3.90,4.93,5.48
5.53,5.02,5.15,5.30,4.82,4.97,5.60,5.54,5.32,5.23,5.23,4.56,4.12,4.27,4.74,4.80
NA,NA
>chr1:157329107-157329157
NA,NA,5.00,4.51,4.81,4.98,5.76,5.74,5.89,5.03,5.02,5.53,5.28,4.36,2.85,3.63
3.38,4.35,4.74,4.80,4.02,3.68,4.89,5.73,5.58,5.11,5.53,5.66,4.89,3.38,3.63,3.84
5.08,5.19,4.93,4.73,4.63,4.74,3.85,4.49,5.40,5.16,5.36,5.88,5.20,5.33,5.62,5.20
NA,NA
>chr1:157329135-157329185
NA,NA,3.63,3.84,5.08,5.19,4.93,4.73,4.63,4.74,3.85,4.49,5.40,5.16,5.36,5.88
5.20,5.33,5.62,5.20,4.03,4.48,5.48,5.53,5.11,5.58,5.73,4.70,4.02,4.80,4.43,3.75
4.36,5.58,5.58,4.90,4.27,5.15,5.50,5.49,5.43,5.67,5.47,4.98,4.36,4.36,3.90,4.93
NA,NA
>chr1:159749930-159749980
NA,NA,5.85,4.67,3.34,3.35,4.70,5.82,5.96,4.98,4.76,4.63,4.27,3.84,5.08,5.23
5.06,5.40,5.28,5.32,5.40,4.80,5.11,5.28,5.53,5.11,5.58,5.73,4.70,4.02,3.90,3.75
4.12,3.63,4.76,5.42,5.42,5.02,4.93,4.85,4.82,5.33,4.89,4.90,5.57,5.73,5.08,4.89
NA,NA
>chr1:159749976-159750026
NA,NA,5.45,5.08,5.22,4.79,5.08,4.84,4.51,4.31,4.05,4.52,5.42,5.08,4.84,4.94
5.91,5.40,4.52,3.34,3.85,5.10,5.66,5.53,5.11,5.58,5.85,4.87,3.64,4.37,4.97,4.93
4.92,5.02,5.31,5.32,4.98,5.30,5.66,4.82,4.85,4.97,5.14,5.33,4.95,4.65,4.05,3.38
NA,NA
>chr1:159750204-159750254
NA,NA,5.28,5.53,5.11,5.44,5.43,4.71,4.29,4.85,5.40,5.39,4.66,4.71,5.43,5.62
4.48,3.34,3.85,4.05,3.38,4.89,5.73,5.58,5.11,4.65,4.86,4.24,4.25,4.84,4.97,5.31
5.53,5.27,5.08,5.15,4.69,4.46,5.50,5.40,4.35,3.38,3.38,3.63,3.84,4.46,5.23,5.29
NA,NA
>chr1:162627172-162627222
NA,NA,3.85,4.05,4.89,5.82,5.73,4.24,3.85,4.74,4.74,4.80,4.92,5.19,5.20,5.50
5.05,4.65,4.74,4.74,4.80,4.93,5.48,5.53,5.11,5.58,5.58,5.11,4.65,5.60,4.99,4.68
4.85,4.92,5.04,4.73,4.84,5.08,5.42,4.12,3.79,5.53,5.28,4.36,3.75,5.22,5.93,5.74
NA,NA
>chr1:162627235-162627285
NA,NA,4.24,5.73,5.57,4.90,4.46,5.23,5.30,4.80,4.81,5.02,5.26,5.29,4.92,4.63
4.92,4.67,4.50,4.31,3.34,4.67,5.62,5.53,5.11,5.58,5.58,5.11,4.65,5.60,4.68,4.33
5.43,5.44,4.81,3.75,4.98,5.56,5.31,4.97,4.84,4.85,4.30,5.14,6.02,5.48,4.81,4.51
NA,NA
>chr1:169108541-169108591
NA,NA,5.38,5.56,4.42,3.75,4.05,4.70,5.66,6.02,5.84,5.45,5.43,5.02,4.27,4.69
5.30,5.08,5.13,5.46,5.30,5.11,5.28,5.53,5.11,5.57,5.73,5.08,4.51,4.90,4.93,5.19
5.08,3.84,3.63,4.35,5.40,5.93,5.48,4.49,4.25,5.35,5.50,5.27,5.27,5.23,5.29,5.04
NA,NA
>chr1:169108584-169108634
NA,NA,5.23,5.29,5.04,4.57,4.53,4.89,5.90,5.40,4.52,3.34,3.85,4.05,3.38,3.38
4.76,5.60,5.90,5.40,4.63,4.88,5.82,5.57,5.11,5.53,5.28,4.36,2.85,4.12,5.41,5.30
4.82,4.97,5.96,5.82,4.70,4.02,4.65,4.99,5.02,5.14,5.32,5.40,5.38,5.35,5.22,4.14
NA,NA
>chr1:171404761-171404811
NA,NA,4.14,5.22,5.80,5.29,5.04,4.73,4.45,4.29,4.85,5.29,5.26,4.99,5.04,5.29
5.90,5.60,4.76,3.38,3.63,2.85,4.36,5.58,5.58,5.11,5.53,5.66,4.75,3.79,5.53,5.66
4.75,3.84,4.46,5.50,5.35,4.85,4.97,5.21,4.12,3.79,5.53,5.48,4.48,4.03,5.37,5.91
NA,NA
>chr1:171562602-171562652
NA,NA,5.27,4.99,5.34,5.19,4.66,4.03,4.06,4.95,5.60,5.52,4.46,4.81,5.44,5.99
5.41,5.33,5.14,4.74,4.74,3.85,4.24,5.73,5.57,5.11,5.53,5.66,4.70,3.35,4.03,5.37
5.30,4.51,4.43,4.67,5.00,5.41,6.00,5.82,4.75,3.79,5.53,5.28,4.90,4.46,4.79,4.46
NA,NA
>chr1:172366728-172366778
NA,NA,5.82,4.75,2.85,4.36,5.44,5.37,4.69,4.73,5.02,5.34,5.53,5.22,5.35,5.22
5.11,4.86,5.54,4.72,3.90,4.93,5.58,5.58,5.11,5.53,5.28,4.36,4.36,5.58,5.58,4.90
4.89,5.55,5.55,5.50,5.27,5.50,5.40,4.35,4.05,3.85,3.95,4.89,5.23,5.84,5.93,5.37
NA,NA
>chr1:172897755-172897805
NA,NA,6.00,5.57,4.90,4.89,5.23,4.61,4.03,3.68,3.38,4.76,5.42,5.42,4.94,4.84
5.08,5.50,5.22,4.51,4.80,4.80,5.11,5.58,5.58,5.11,5.53,5.66,5.10,4.65,4.30,5.14
6.02,5.66,5.10,4.06,3.64,3.75,4.81,5.49,5.73,4.24,4.38,5.65,5.52,5.22,5.38,5.33
NA,NA
>chr1:177868427-177868477
NA,NA,5.28,5.11,5.53,5.62,5.17,5.05,5.10,5.11,5.13,5.13,5.33,5.37,5.30,5.11
5.58,5.58,4.48,4.03,5.37,5.30,5.11,5.58,5.58,5.11,4.65,4.86,5.33,5.37,5.65,5.38
5.52,5.40,4.52,4.03,5.37,5.30,5.02,5.46,5.90,4.89,4.78,5.30,5.43,4.61,5.01,5.48
NA,NA
>chr1:178299113-178299163
NA,NA,5.46,6.01,5.76,5.76,5.76,4.80,5.11,5.57,5.73,5.33,5.37,5.30,5.11,5.28
6.07,6.07,5.48,4.48,3.34,4.67,5.85,5.58,5.11,5.53,5.28,5.11,5.53,5.48,4.48,4.03
5.37,6.01,6.01,5.82,5.27,4.27,4.39,5.22,5.93,5.48,5.13,5.37,5.91,4.75,2.85,2.85
NA,NA
>chr1:180796638-180796688
NA,NA,5.20,5.94,5.94,5.55,5.38,4.66,4.98,5.75,5.16,5.27,5.31,5.32,5.50,5.05
4.65,4.05,3.38,4.76,5.41,5.08,5.36,5.82,5.57,5.11,5.53,5.66,4.75,3.84,4.46,5.23
5.30,4.80,4.81,4.51,3.74,4.52,5.19,4.97,5.24,5.65,5.52,5.22,5.53,5.34,4.97,4.69
NA,NA
>chr1:182564795-182564845
NA,NA,5.32,5.94,5.43,5.27,5.31,5.26,4.99,5.04,5.29,5.56,5.48,5.13,5.20,5.62
5.11,5.22,5.35,5.38,5.40,4.80,5.11,5.58,5.58,5.11,5.53,5.28,4.36,3.75,4.43,4.67
5.29,5.23,4.46,3.84,4.27,4.74,5.14,5.33,4.95,5.17,5.85,5.73,4.89,3.63,2.85,2.85
NA,NA
>chr1:182564831-182564881
NA,NA,5.14,5.33,4.95,5.17,5.85,5.73,4.89,3.63,2.85,2.85,4.27,5.40,5.94,5.84
5.15,4.99,4.99,4.30,4.65,5.10,5.66,5.53,5.11,5.58,5.73,4.89,3.63,3.84,4.89,5.55
5.55,4.89,4.90,5.58,5.58,5.11,5.53,5.66,4.75,3.79,5.53,5.66,4.89,4.05,3.85,4.24
NA,NA
>chr1:182564843-182564893
NA,NA,5.94,5.84,5.15,4.99,4.99,4.30,4.65,5.10,5.66,5.53,5.11,5.58,5.73,4.89
3.63,3.84,4.89,5.55,5.55,4.89,4.90,5.58,5.58,5.11,5.53,5.66,4.75,3.79,5.53,5.66
4.89,4.05,3.85,4.24,5.62,5.74,5.41,5.20,4.98,5.22,5.94,5.40,4.74,4.65,4.97,5.21
NA,NA
>chr1:183513063-183513113
NA,NA,5.40,4.42,4.68,5.60,5.53,5.88,5.19,4.66,4.03,4.87,5.85,5.58,5.11,4.65
4.86,5.08,4.89,5.45,4.46,4.90,5.28,5.53,5.11,5.57,5.73,4.24,4.25,5.35,5.50,5.84
6.02,5.28,4.36,3.75,5.22,5.50,5.27,4.99,5.27,5.82,5.93,5.14,5.02,5.28,5.34,4.80
NA,NA
>chr1:183589276-183589326
NA,NA,4.48,5.58,5.58,4.36,4.36,5.58,5.85,4.67,3.34,4.52,5.40,5.52,4.46,4.12
4.75,5.73,5.58,5.11,5.30,5.37,5.33,5.73,5.57,5.11,5.53,5.28,4.90,4.46,5.50,5.35
4.85,4.95,5.29,4.92,4.51,4.19,4.36,4.43,5.14,5.56,5.31,4.97,4.69,4.39,4.27,4.30
NA,NA
>chr1:184377176-184377226
NA,NA,5.56,4.89,3.95,4.25,4.85,4.67,5.29,5.23,4.46,3.84,3.63,4.35,5.40,5.94
5.22,4.14,3.35,3.68,3.38,4.89,5.66,5.53,5.11,5.58,5.85,4.87,3.64,4.54,5.40,5.43
4.93,4.72,4.85,4.97,5.41,5.69,4.65,3.79,3.63,3.38,4.76,5.21,4.97,5.17,5.86,5.43
NA,NA
>chr1:184377239-184377289
NA,NA,5.48,4.93,4.65,4.99,5.26,5.33,5.14,5.04,5.10,5.16,5.67,4.80,4.80,5.53
5.31,5.02,4.92,4.67,4.43,3.75,4.36,5.58,5.58,5.11,5.53,5.62,4.67,3.95,4.89,5.90
5.46,5.02,5.53,5.28,5.11,5.30,5.37,5.13,5.48,5.56,5.29,4.74,3.75,4.81,5.57,5.96
NA,NA
>chr1:185016777-185016827
NA,NA,3.95,4.67,5.85,5.58,5.11,4.80,4.80,5.11,5.58,5.73,4.89,4.05,4.43,4.64
5.27,5.88,5.30,4.14,3.35,4.70,5.66,5.53,5.11,5.58,5.73,4.89,3.63,2.85,4.36,5.28
6.02,5.88,5.23,5.24,5.41,5.40,4.98,5.10,5.05,4.65,4.74,4.74,5.33,5.84,5.13,5.33
NA,NA
>chr1:185284548-185284598
NA,NA,5.08,5.23,4.53,5.00,5.37,5.79,5.79,5.69,5.33,4.74,4.27,2.85,4.36,5.57
5.73,5.33,5.37,5.65,4.72,4.74,5.69,4.65,5.11,5.57,5.73,4.24,4.67,5.85,5.85,4.87
4.33,5.19,5.56,5.14,5.00,4.74,4.72,5.40,5.40,5.38,4.79,5.08,4.66,4.74,5.69,4.65
NA,NA
>chr1:186071686-186071736
NA,NA,3.75,4.12,4.12,5.41,5.08,5.10,5.40,5.90,5.60,4.12,4.12,4.19,4.94,5.34
5.34,5.27,5.50,5.40,4.74,3.85,4.24,5.73,5.57,5.11,5.53,5.28,4.36,4.24,5.03,4.97
5.24,5.65,5.91,5.43,5.49,5.31,4.84,5.19,5.53,5.27,5.23,4.89,4.90,5.58,5.73,4.89
NA,NA
>chr1:186071764-186071814
NA,NA,4.98,5.20,4.95,4.85,4.85,5.33,6.00,5.82,5.10,3.85,4.24,4.86,5.53,5.14
5.15,5.94,5.66,4.82,4.51,4.81,5.48,5.53,5.11,5.58,5.73,4.70,4.02,4.80,4.74,4.35
3.38,3.38,3.68,4.02,4.80,4.74,4.36,4.02,4.80,4.74,4.35,3.38,4.05,4.65,4.97,5.21
NA,NA
>chr1:186546250-186546300
NA,NA,5.30,4.82,4.51,4.81,5.58,5.58,4.36,3.75,5.22,5.93,5.47,4.94,4.33,4.17
4.03,4.36,4.63,4.76,4.31,4.81,5.48,5.53,5.11,5.58,5.73,4.75,3.79,4.80,5.40,4.72
3.90,4.92,5.19,4.97,4.65,5.10,5.66,5.53,5.11,5.57,5.82,4.88,4.14,4.82,4.63,4.76
NA,NA
>chr1:186546266-186546316
NA,NA,4.63,4.76,4.31,4.81,5.48,5.53,5.11,5.58,5.73,4.75,3.79,4.80,5.40,4.72
3.90,4.92,5.19,4.97,4.65,5.10,5.66,5.53,5.11,5.57,5.82,4.88,4.14,4.82,4.63,4.76
4.80,5.18,5.42,5.42,4.93,4.78,5.30,5.94,5.79,5.40,4.98,5.22,5.35,5.38,5.65,5.46
NA,NA
>chr1:186970998-186971048
NA,NA,5.54,5.54,4.69,4.89,5.80,5.22,4.98,5.40,5.16,4.61,4.94,5.19,4.97,5.17
5.80,5.82,4.88,4.88,5.37,4.65,5.11,5.58,5.58,5.11,4.65,4.86,5.08,4.57,4.65,4.93
5.62,5.43,4.71,4.29,4.42,4.81,5.62,5.37,5.33,5.73,5.57,5.11,4.65,5.69,5.33,4.74
NA,NA
>chr1:186971016-186971066
NA,NA,5.37,4.65,5.11,5.58,5.58,5.11,4.65,4.86,5.08,4.57,4.65,4.93,5.62,5.43
4.71,4.29,4.42,4.81,5.62,5.37,5.33,5.73,5.57,5.11,4.65,5.69,5.33,4.74,4.27,2.85
4.36,5.44,5.37,4.69,4.86,5.14,5.56,5.39,4.96,4.61,4.67,5.40,5.80,5.40,4.77,4.29
NA,NA
>chr1:190092759-190092809
NA,NA,5.20,4.69,4.89,5.23,5.84,6.02,5.28,5.11,5.30,5.37,5.13,5.40,5.16,5.36
5.82,5.82,4.70,4.03,4.14,4.88,5.37,4.65,5.11,5.58,5.58,4.36,4.36,5.57,6.00,5.33
4.43,4.51,4.80,4.80,5.02,5.46,5.52,4.46,4.81,5.03,4.97,4.65,4.05,4.35,4.74,5.33
NA,NA
>chr1:192874176-192874226
NA,NA,4.99,4.30,4.65,5.10,5.66,5.53,3.79,4.75,5.73,5.58,4.36,4.24,5.46,5.52
4.46,4.36,5.22,6.00,5.65,4.38,4.24,4.86,4.65,5.11,5.58,5.73,4.89,3.63,3.79,4.80
5.40,5.38,4.79,5.84,5.53,4.86,5.08,4.51,5.19,5.58,5.31,5.11,5.73,5.57,4.36,4.24
NA,NA
>chr1:196369891-196369941
NA,NA,2.85,4.24,5.03,5.57,5.02,4.81,4.31,4.65,5.45,5.78,5.55,5.76,5.32,5.32
5.84,5.45,5.43,5.57,5.58,4.38,4.24,4.86,4.65,5.11,5.58,5.73,4.89,3.38,3.38,3.63
4.12,3.75,4.74,5.69,5.79,5.79,5.69,5.33,4.85,4.85,4.97,5.19,4.94,4.61,5.23,5.76
NA,NA
>chr1:197168088-197168138
NA,NA,5.10,4.92,4.94,4.76,4.73,4.63,4.35,4.05,4.65,4.95,5.20,5.13,5.37,6.01
6.01,5.82,5.74,5.50,5.15,4.27,4.90,5.28,5.53,5.11,5.58,5.73,4.75,4.12,3.75,4.74
6.00,5.57,5.11,4.80,5.76,6.07,5.28,4.81,4.19,4.94,5.58,5.31,4.14,3.35,3.68,3.38
NA,NA
>chr1:198189226-198189276
NA,NA,4.68,3.64,4.46,4.84,4.73,4.76,4.75,4.62,4.42,4.05,3.68,4.35,5.40,5.94
5.22,5.11,4.86,4.65,3.79,4.75,5.66,5.53,5.11,5.58,5.58,4.36,2.85,4.75,5.66,6.07
5.76,4.80,5.02,5.03,4.97,5.17,5.62,5.53,5.11,5.58,5.85,4.67,3.95,4.89,5.23,5.84
NA,NA
>chr1:198189242-198189292
NA,NA,4.86,4.65,3.79,4.75,5.66,5.53,5.11,5.58,5.58,4.36,2.85,4.75,5.66,6.07
5.76,4.80,5.02,5.03,4.97,5.17,5.62,5.53,5.11,5.58,5.85,4.67,3.95,4.89,5.23,5.84
5.53,5.60,4.68,3.64,4.46,4.85,4.80,4.93,5.62,5.37,4.03,3.35,4.70,5.66,5.53,4.51
NA,NA
>chr1:198418817-198418867
NA,NA,5.76,6.02,5.66,4.89,3.68,3.35,3.34,3.85,4.05,4.35,4.74,4.80,4.92,5.45
5.30,4.82,4.51,4.63,4.50,5.33,6.00,5.57,5.11,4.65,4.86,5.11,5.31,5.38,4.33,4.06
4.05,3.38,4.89,5.66,5.53,5.11,5.28,5.53,3.79,3.63,3.38,4.89,5.66,5.53,5.11,5.57
NA,NA
>chr1:198888205-198888255
NA,NA,5.50,5.84,5.53,5.60,4.98,4.63,4.93,4.80,4.63,4.93,4.37,4.18,4.94,5.91
5.60,4.12,2.85,4.36,5.28,5.53,5.11,5.58,5.58,5.11,5.53,5.28,5.11,5.53,5.62,5.17
4.95,5.29,4.92,4.63,4.73,3.95,3.85,5.10,5.82,6.00,5.41,4.97,4.80,4.76,4.63,4.31
NA,NA
>chr1:200520489-200520539
NA,NA,4.80,3.79,4.12,5.21,4.97,4.65,5.10,5.82,5.73,5.11,5.10,5.05,4.65,4.74
4.63,4.76,4.98,5.96,5.57,4.36,4.36,5.28,5.53,5.11,5.58,5.85,4.67,3.34,4.52,5.40
5.52,4.46,4.12,4.12,5.41,5.78,5.78,5.70,5.24,5.05,5.10,5.11,5.13,5.67,5.00,4.33
NA,NA
>chr1:201819748-201819798
NA,NA,5.42,4.97,4.69,3.75,4.36,5.58,5.73,5.10,4.06,3.64,4.68,5.60,5.79,6.07
5.66,4.70,3.35,4.03,5.37,5.30,5.11,5.58,5.58,5.11,5.53,5.66,4.75,2.85,4.24,5.46
5.52,5.38,5.65,5.46,5.13,5.19,5.40,4.85,4.68,4.81,4.84,5.08,5.23,4.89,4.69,5.37
NA,NA
>chr1:201954798-201954848
NA,NA,5.03,4.24,4.36,5.58,5.73,5.10,4.65,4.97,5.03,4.69,4.89,5.23,5.27,5.74
5.34,5.38,5.40,5.76,5.76,4.80,5.11,5.28,5.53,5.11,5.58,5.85,4.87,4.33,5.08,5.31
4.92,3.90,3.75,4.81,5.46,6.00,5.22,4.36,4.46,4.79,4.46,3.84,3.63,4.89,5.91,5.99
NA,NA
>chr1:201954852-201954902
NA,NA,6.07,5.28,5.11,5.53,5.28,5.11,4.80,5.76,5.76,4.80,3.79,4.12,5.21,4.97
5.17,5.62,6.07,6.07,5.28,4.36,4.36,5.58,5.58,5.11,5.53,5.66,5.10,4.06,4.33,5.19
5.32,5.13,5.54,5.84,4.96,5.02,5.25,5.32,5.65,5.37,5.13,5.32,5.31,5.02,4.73,4.53
NA,NA
>chr1:202973174-202973224
NA,NA,5.19,4.84,4.73,5.22,5.56,5.31,5.02,4.92,4.74,3.75,4.81,5.58,5.85,5.17
4.95,5.20,4.98,5.30,5.43,5.36,5.37,4.65,5.11,5.58,5.58,4.36,4.36,5.58,5.73,4.89
3.38,3.63,2.85,4.24,5.03,4.97,5.24,5.70,5.08,4.61,4.03,3.68,3.38,4.89,5.73,5.58
NA,NA
>chr1:202973197-202973247
NA,NA,5.58,5.58,4.36,4.36,5.58,5.73,4.89,3.38,3.63,2.85,4.24,5.03,4.97,5.24
5.70,5.08,4.61,4.03,3.68,3.38,4.89,5.73,5.58,5.11,5.53,5.66,4.89,3.68,4.05,3.75
4.42,5.56,5.58,4.97,4.69,4.39,4.46,5.50,5.40,4.36,4.02,4.68,4.86,4.69,5.20,5.76
NA,NA
>chr1:203297515-203297565
NA,NA,5.08,4.97,4.84,5.40,5.35,5.38,5.40,4.80,5.11,5.28,5.53,3.79,3.63,4.89
5.82,5.96,4.68,4.33,5.46,5.30,5.11,5.58,5.58,5.11,5.53,5.62,5.17,4.97,5.21,4.52
4.05,4.31,4.76,4.69,4.39,4.46,5.23,5.40,5.10,5.23,4.89,3.84,4.27,4.74,4.80,4.02
NA,NA
>chr1:204185791-204185841
NA,NA,4.24,4.67,5.62,6.07,6.07,5.28,5.11,5.53,5.28,4.36,4.36,5.44,5.37,5.33
4.86,4.65,5.02,5.03,4.97,5.17,5.62,5.53,5.11,5.58,5.58,4.90,4.27,4.30,5.17,5.62
5.53,5.11,5.28,5.53,5.11,5.57,5.73,5.33,5.37,6.01,6.01,5.37,5.13,5.20,4.95,5.17
NA,NA
>chr1:204185803-204185853
NA,NA,5.37,5.33,4.86,4.65,5.02,5.03,4.97,5.17,5.62,5.53,5.11,5.58,5.58,4.90
4.27,4.30,5.17,5.62,5.53,5.11,5.28,5.53,5.11,5.57,5.73,5.33,5.37,6.01,6.01,5.37
5.13,5.20,4.95,5.17,5.85,5.58,5.11,4.80,5.32,5.76,5.23,4.61,4.03,4.70,5.66,6.07
NA,NA
>chr1:204376602-204376652
NA,NA,5.30,5.37,4.03,4.52,5.45,5.08,4.61,4.03,4.36,5.40,6.00,5.40,4.52,4.03
5.37,5.93,5.14,4.30,4.65,5.10,5.73,5.58,5.11,4.65,4.86,4.24,4.67,5.86,5.99,5.27
4.82,5.22,5.34,5.74,4.80,4.88,5.82,5.80,4.87,4.03,4.58,4.89,5.44,5.30,4.69,4.27
NA,NA
>chr1:205716224-205716274
NA,NA,5.37,5.33,4.86,5.53,5.14,4.30,4.85,4.85,4.80,4.02,4.70,5.73,5.58,4.81
4.46,5.34,5.74,5.27,5.43,5.30,5.11,5.73,5.57,5.11,5.53,5.62,5.17,4.30,4.27,4.90
5.58,5.58,5.11,4.80,4.80,5.02,5.46,5.52,4.77,4.96,5.25,5.22,4.95,5.02,5.41,5.75
NA,NA
>chr1:205716388-205716438
NA,NA,5.40,4.54,4.18,4.80,4.90,4.76,4.89,5.19,5.08,4.90,5.58,5.73,5.10,3.85
4.24,5.13,5.69,4.68,3.64,4.06,5.10,5.73,5.58,5.11,5.53,5.66,4.70,3.35,4.14,5.22
5.80,4.89,3.95,3.85,4.95,5.41,5.30,4.82,4.97,5.96,5.82,5.10,4.06,3.64,4.37,4.97
NA,NA
>chr1:205716439-205716489
NA,NA,5.69,5.67,4.88,4.63,5.05,5.02,5.42,5.31,4.65,4.51,4.33,5.00,5.82,5.57
4.36,2.85,3.63,4.89,5.73,5.58,5.01,4.14,4.88,5.37,4.65,5.11,5.58,5.58,4.36,2.85
4.12,5.60,6.00,5.22,4.36,4.19,4.94,5.42,5.31,4.65,4.51,4.72,4.72,4.97,5.96,5.82
NA,NA
>chr1:206077420-206077470
NA,NA,5.79,5.60,4.99,4.68,4.73,4.63,4.27,3.79,4.80,4.80,5.11,5.58,5.73,4.89
3.68,3.35,3.74,4.89,5.45,4.46,4.90,5.58,5.58,5.11,5.53,5.48,4.93,4.68,4.86,4.53
4.51,4.81,4.92,5.40,5.39,4.89,4.75,4.76,4.81,4.19,4.36,4.69,4.73,4.93,5.19,5.08
NA,NA
>chr1:206962992-206963042
NA,NA,5.45,5.27,5.34,5.19,4.89,4.75,4.58,4.03,4.06,4.95,5.21,4.97,5.24,5.58
5.57,4.99,4.65,4.93,5.62,5.37,5.33,5.73,5.57,5.11,5.53,5.62,4.67,4.24,5.73,5.57
4.90,5.08,5.19,4.66,4.71,5.46,5.30,5.11,5.58,5.58,5.01,4.17,4.33,4.97,5.69,5.13
NA,NA
>chr1:207013998-207014048
NA,NA,5.21,4.80,5.15,5.85,5.73,4.89,3.63,2.85,4.36,5.58,5.58,4.36,4.36,5.28
5.89,4.72,4.74,6.00,5.57,4.36,4.36,5.58,5.58,5.11,5.53,5.28,4.36,4.36,5.58,5.85
5.17,4.30,4.27,3.84,4.75,5.73,5.85,5.17,4.97,5.21,4.12,3.84,4.27,4.30,4.65,4.95
NA,NA
>chr1:207355419-207355469
NA,NA,5.31,5.42,5.02,5.05,4.63,4.14,4.03,4.36,5.40,5.50,5.08,5.22,4.79,4.46
4.39,4.43,5.14,5.75,5.16,5.36,5.82,5.57,5.11,5.53,5.28,4.81,4.46,5.35,5.40,4.84
5.38,5.31,4.98,5.32,5.43,4.53,4.67,5.04,5.14,5.33,4.95,4.65,5.10,5.73,5.85,4.87
NA,NA
>chr1:208047113-208047163
NA,NA,4.63,4.63,4.31,4.76,4.63,4.52,4.68,5.00,4.67,4.85,4.85,4.95,5.20,4.49
4.25,4.85,5.33,6.00,5.57,4.36,4.36,5.58,5.58,5.11,4.65,5.69,5.32,4.57,5.08,5.73
5.57,4.36,4.36,5.57,5.73,5.11,5.31,5.38,5.13,5.84,6.20,5.89,5.19,4.52,3.74,4.57
NA,NA
>chr1:209030832-209030882
NA,NA,4.24,4.36,5.57,5.73,4.24,3.85,4.95,5.21,4.97,5.17,5.85,5.58,4.48,3.34
4.25,5.35,5.50,5.84,5.32,4.80,5.11,5.28,5.53,5.11,5.57,5.96,4.99,4.62,4.58,4.03
4.06,4.95,5.21,4.97,4.65,4.95,5.21,4.97,5.24,5.70,5.08,5.27,5.67,5.79,5.79,5.40
NA,NA
>chr1:209864945-209864995
NA,NA,4.95,4.65,4.97,5.21,4.12,4.12,4.46,5.52,5.60,4.76,3.63,3.84,4.46,5.50
5.15,4.31,4.14,5.22,5.35,4.46,4.81,5.28,5.53,5.11,5.58,5.85,4.67,3.95,4.73,4.85
4.93,5.39,5.40,4.92,4.76,4.69,3.75,3.75,5.22,6.00,5.46,4.69,4.46,5.50,5.15,4.52
NA,NA
>chr1:210058502-210058552
NA,NA,5.33,4.43,4.51,4.80,5.76,5.79,4.86,5.11,5.30,5.43,5.36,5.37,4.65,5.11
5.28,5.53,5.02,5.03,4.97,5.17,5.62,5.53,5.11,5.57,5.82,4.88,4.88,5.82,5.80,5.17
4.30,4.27,3.84,4.75,5.66,5.53,5.11,5.58,5.58,5.01,4.61,5.43,5.30,4.98,5.48,5.67
NA,NA
>chr1:210198846-210198896
NA,NA,6.02,5.28,5.11,4.80,4.80,3.79,4.75,5.91,5.43,4.33,4.37,5.30,5.23,4.46
4.90,5.58,5.58,4.90,4.89,5.23,5.36,5.82,5.57,5.11,5.53,5.48,4.81,4.31,4.76,4.84
4.46,3.64,3.75,4.05,4.70,5.82,5.73,5.11,5.10,5.74,5.82,5.30,3.79,4.27,4.74,4.67
NA,NA
>chr1:213295563-213295613
NA,NA,4.99,4.65,4.02,4.52,5.21,5.20,5.80,5.38,4.33,4.87,5.86,5.99,5.41,5.31
4.95,4.53,5.46,5.56,4.42,4.68,5.96,5.57,5.11,5.53,5.28,4.36,3.75,4.43,4.80,4.02
4.70,5.91,6.11,5.33,4.73,4.92,5.31,5.73,5.50,5.74,5.74,5.76,5.32,4.99,5.26,5.33
NA,NA
>chr1:213295820-213295870
NA,NA,4.12,5.21,5.57,5.43,6.01,5.84,5.15,4.99,5.27,4.79,4.46,4.81,5.30,5.08
4.33,4.87,5.86,5.37,4.03,4.48,5.58,5.58,5.11,5.53,5.62,4.87,3.64,4.68,5.96,5.82
4.75,4.12,3.75,4.74,5.69,4.65,3.79,3.63,4.35,5.40,6.00,5.40,4.92,4.65,4.99,5.57
NA,NA
>chr1:215038311-215038361
NA,NA,4.80,5.31,5.32,5.80,5.38,4.84,4.94,5.91,5.60,4.12,3.84,5.08,4.97,5.13
5.43,5.62,4.93,3.90,3.75,4.81,5.28,5.53,5.11,5.58,5.58,4.36,2.85,4.12,5.42,5.08
4.84,5.40,5.94,5.35,4.46,4.33,5.19,5.32,4.49,3.85,4.95,5.42,5.08,4.33,4.87,5.85
NA,NA
>chr1:215415259-215415309
NA,NA,4.46,4.79,5.22,5.08,4.79,5.38,5.65,5.37,5.33,5.62,5.20,5.33,5.62,5.20
5.33,5.62,5.74,5.89,5.58,4.38,4.24,5.73,5.57,5.11,5.53,5.28,5.11,5.53,5.28,5.11
5.53,5.66,4.75,4.12,4.19,4.81,4.93,5.19,5.88,5.32,5.76,6.01,5.82,5.27,4.27,4.90
NA,NA
>chr1:215447595-215447645
NA,NA,6.02,5.88,5.34,4.97,4.69,3.75,3.75,5.22,5.93,5.48,5.13,5.37,5.44,5.11
4.65,4.86,4.24,4.38,5.70,5.08,5.36,5.82,5.57,5.11,5.53,5.62,5.17,4.30,4.27,4.39
4.43,4.80,4.92,5.31,5.42,5.02,4.73,3.95,4.38,5.70,5.08,4.61,4.82,5.15,5.50,5.08
NA,NA
>chr1:215700164-215700214
NA,NA,4.12,4.12,4.46,5.52,5.46,5.02,4.80,5.32,5.14,4.30,4.65,4.74,4.74,5.14
5.33,4.95,4.85,5.35,5.50,4.46,4.90,5.58,5.58,5.11,4.65,4.86,4.24,4.67,5.85,5.58
5.11,5.53,5.28,4.36,2.85,4.27,4.74,4.67,5.29,5.23,4.46,3.84,4.75,5.91,5.37,4.03
NA,NA
>chr1:215700172-215700222
NA,NA,5.14,4.30,4.65,4.74,4.74,5.14,5.33,4.95,4.85,5.35,5.50,4.46,4.90,5.58
5.58,5.11,4.65,4.86,4.24,4.67,5.85,5.58,5.11,5.53,5.28,4.36,2.85,4.27,4.74,4.67
5.29,5.23,4.46,3.84,4.75,5.91,5.37,4.03,3.35,3.68,4.89,5.73,5.85,4.67,4.24,4.86
NA,NA
>chr1:215770647-215770697
NA,NA,4.43,3.75,4.36,5.44,6.11,4.84,4.21,5.15,5.86,5.99,5.89,5.21,4.76,3.68
4.02,4.80,4.43,4.51,4.80,4.80,5.11,5.58,5.58,5.11,5.53,5.48,4.81,4.31,4.76,4.69
3.75,4.36,5.58,5.58,4.36,4.24,5.30,5.08,5.13,5.46,5.30,5.02,5.03,5.57,5.43,5.91
NA,NA
>chr1:216254349-216254399
NA,NA,4.92,5.29,5.41,5.99,5.91,5.10,4.65,4.97,5.03,5.02,4.65,5.69,4.74,4.72
5.65,5.37,5.13,5.20,4.95,4.65,5.10,5.73,5.58,5.11,5.53,5.66,4.89,3.68,4.02,4.80
4.43,3.75,4.24,5.30,5.42,5.02,4.92,4.93,5.04,4.63,4.63,5.40,5.90,5.60,4.76,4.05
NA,NA
>chr1:216900005-216900055
NA,NA,5.27,4.79,4.46,4.81,5.15,5.08,4.61,4.82,5.15,5.94,5.84,5.20,5.21,4.52
4.02,4.80,4.43,4.51,4.80,4.80,5.11,5.58,5.58,5.11,5.53,5.66,4.75,2.85,4.36,5.57
5.73,4.24,4.67,5.85,5.58,5.11,4.80,5.40,5.38,5.34,5.48,5.00,4.57,5.32,5.69,4.65
NA,NA
>chr1:217565078-217565128
NA,NA,5.69,4.65,5.11,5.57,6.00,5.33,4.50,4.31,3.74,4.89,6.01,5.40,4.84,5.08
5.42,4.12,3.79,4.80,4.80,5.11,5.28,5.53,5.11,5.57,5.73,4.24,3.85,5.10,5.82,5.82
4.88,4.63,5.04,4.68,4.93,5.48,5.53,3.79,4.27,4.63,4.97,5.42,5.42,5.24,4.30,4.27
NA,NA
>chr1:217700474-217700524
NA,NA,5.40,5.50,4.46,4.90,5.28,6.02,5.14,5.27,5.82,5.30,5.11,5.44,5.99,5.89
5.03,4.69,4.89,5.55,5.55,4.89,4.90,5.58,5.58,5.11,5.53,5.28,5.11,4.65,5.69,5.33
4.74,4.27,3.79,5.30,5.82,5.41,5.20,4.98,5.30,5.94,5.55,5.50,5.27,4.79,5.38,5.89
NA,NA
>chr1:217709465-217709515
NA,NA,5.80,5.29,4.67,4.74,4.35,3.63,4.12,3.75,4.98,5.56,5.39,4.93,4.85,4.73
4.53,4.89,5.45,5.08,4.66,4.74,5.69,4.65,5.11,5.58,5.58,4.90,4.46,5.45,4.89,5.08
5.73,5.80,5.17,4.95,5.29,4.92,4.51,4.98,5.54,4.86,5.33,5.37,5.93,5.88,5.34,4.97
NA,NA
>chr1:221898637-221898687
NA,NA,3.68,3.35,4.14,5.10,5.05,4.85,4.85,4.67,5.29,5.90,5.60,4.52,3.35,3.34
3.85,4.95,5.21,4.97,4.65,4.05,4.89,5.73,5.58,5.11,5.53,5.66,4.75,3.84,4.89,5.55
5.55,5.50,4.99,5.27,5.82,5.30,5.11,5.58,5.58,5.11,4.80,5.32,5.84,5.50,5.15,4.31
NA,NA
>chr1:221898677-221898727
NA,NA,4.80,5.32,5.84,5.50,5.15,4.31,3.74,4.57,5.04,5.00,5.14,5.33,5.32,5.50
5.49,4.99,4.65,4.02,3.68,4.89,5.73,5.58,5.11,5.53,5.28,4.90,4.46,4.79,5.38,5.40
5.76,6.01,5.46,5.13,5.38,5.80,5.15,4.27,4.39,5.22,5.93,5.74,4.80,4.63,5.05,4.63
NA,NA
>chr1:223356822-223356872
NA,NA,5.15,5.50,5.08,4.66,4.74,5.76,5.77,5.61,4.80,4.96,4.36,4.74,5.29,5.23
5.08,4.84,4.51,4.31,4.05,4.70,5.66,5.53,5.11,5.57,5.73,5.11,5.22,5.94,5.22,4.51
4.80,5.32,5.84,5.45,4.89,5.08,4.86,4.65,4.51,5.22,5.94,5.22,4.14,3.35,4.36,4.74
NA,NA
>chr1:224440049-224440099
NA,NA,4.63,4.80,4.93,5.02,5.58,5.80,5.20,5.21,4.52,4.02,4.65,4.73,4.45,4.58
4.89,5.19,5.08,3.84,3.63,3.38,4.89,5.73,5.58,5.11,5.53,5.66,4.89,3.63,4.12,4.46
5.35,5.84,5.15,4.82,5.22,4.79,4.46,3.84,4.27,4.63,4.97,5.42,5.42,5.24,4.95,5.20
NA,NA
>chr1:225042399-225042449
NA,NA,5.57,4.36,2.85,3.63,4.89,5.66,5.53,5.11,5.57,6.00,4.74,3.75,4.81,5.44
5.99,5.27,4.27,3.84,3.63,4.89,5.66,5.53,5.11,5.58,5.85,4.67,4.49,5.20,5.41,5.99
5.62,4.48,4.03,5.20,5.62,5.08,4.89,5.67,5.47,5.14,4.97,4.80,4.76,4.84,4.25,4.49
NA,NA
>chr1:225777444-225777494
NA,NA,4.12,3.79,4.80,5.76,5.79,4.86,5.33,5.37,5.91,4.89,3.63,3.84,4.27,4.30
5.17,5.85,5.58,5.11,4.80,4.80,5.11,5.58,5.58,5.11,4.65,4.86,5.33,5.20,5.76,4.97
4.33,4.67,5.04,5.41,5.84,5.84,4.74,3.75,4.81,5.03,5.20,5.80,5.41,4.66,4.71,5.46
NA,NA
>chr1:225791777-225791827
NA,NA,5.55,5.50,4.99,5.27,5.82,5.93,5.76,5.33,5.24,5.56,5.42,4.52,4.02,4.80
4.43,4.36,3.75,3.90,4.02,4.70,5.73,5.58,5.11,5.53,5.62,5.17,5.05,5.10,5.11,5.62
5.74,5.74,5.50,5.73,5.10,5.11,4.86,5.53,5.84,5.23,4.89,4.69,5.37,5.44,5.11,5.53
NA,NA
>chr1:227203984-227204034
NA,NA,3.63,3.79,5.30,5.82,5.89,5.58,4.38,4.49,5.20,4.95,5.17,5.85,5.73,4.75
4.12,4.46,5.35,5.84,5.15,4.27,4.90,5.58,5.58,5.11,5.53,5.48,4.93,4.80,4.43,4.51
4.80,5.76,5.79,5.69,5.41,4.86,4.69,5.37,5.86,5.17,4.95,5.33,5.14,4.43,4.51,4.80
NA,NA
>chr1:231936372-231936422
NA,NA,5.23,5.10,5.05,4.85,4.68,4.78,4.97,4.68,4.93,5.62,5.37,4.69,4.86,5.14
5.56,5.43,5.24,5.41,5.40,4.49,4.67,5.62,5.53,5.11,5.58,5.58,4.81,4.31,4.76,4.69
3.75,4.24,5.46,5.52,4.46,4.12,3.63,3.38,4.35,4.63,4.97,5.34,5.08,4.90,5.58,5.58
NA,NA
>chr1:233844161-233844211
NA,NA,4.46,4.90,5.58,5.73,4.75,4.12,4.19,4.94,5.34,5.88,5.32,4.80,5.11,5.44
5.37,5.33,4.86,5.53,5.76,5.23,5.36,5.82,5.57,5.11,5.53,5.66,4.75,2.85,2.85,4.75
5.73,5.73,5.10,4.65,4.30,4.82,4.66,3.90,4.93,5.49,6.00,5.33,4.50,4.63,4.42,4.62
NA,NA
>chr1:233844222-233844272
NA,NA,4.68,4.73,4.63,4.27,3.84,4.27,5.15,5.50,5.49,5.43,5.45,5.84,6.02,5.66
4.89,3.63,2.85,4.36,5.28,5.53,5.11,5.58,5.58,5.11,5.53,5.62,4.67,3.34,4.31,4.50
4.80,4.02,4.52,5.21,5.57,5.43,6.01,5.40,4.42,3.75,4.65,5.31,5.56,4.53,5.00,5.88
NA,NA
>chr1:235410219-235410269
NA,NA,6.02,5.28,4.81,4.19,4.94,5.34,5.88,6.02,5.66,4.89,3.63,3.79,5.53,5.66
4.89,3.63,2.85,4.36,5.28,5.53,5.11,5.58,5.58,5.11,5.53,5.48,4.93,4.80,4.74,4.74
4.65,4.97,5.21,4.76,3.63,2.85,4.36,5.58,5.58,4.36,4.36,5.28,6.02,5.84,5.50,5.15
NA,NA
>chr1:235924405-235924455
NA,NA,3.38,3.38,4.89,5.73,5.73,4.89,3.38,3.68,4.02,4.80,4.74,4.35,3.68,4.05
4.31,4.76,4.63,4.35,4.05,3.85,4.24,5.73,5.57,5.11,5.53,5.66,4.89,3.38,4.05,4.65
4.30,5.14,5.53,5.37,5.00,4.33,4.51,4.81,5.58,5.73,4.89,3.63,3.79,4.80,4.80,5.11
NA,NA
>chr1:235924556-235924606
NA,NA,5.43,5.13,4.97,5.53,4.66,4.74,5.29,5.80,5.40,4.42,4.54,5.52,5.79,5.79
5.40,5.13,5.37,5.30,3.79,4.75,5.73,5.58,5.11,5.53,5.28,4.36,4.36,5.57,5.96,4.98
4.51,4.19,4.81,5.46,6.00,5.15,4.82,4.14,4.88,5.82,5.82,4.70,4.02,4.65,4.99,5.57
NA,NA
>chr1:236397355-236397405
NA,NA,4.86,3.95,4.67,5.85,5.58,4.93,4.80,4.50,4.52,3.90,3.75,4.81,5.58,5.73
4.70,4.02,4.80,4.85,4.25,4.24,4.86,4.65,5.11,5.58,5.58,4.81,4.46,5.52,5.65,4.82
4.33,5.08,5.30,4.24,2.85,4.27,5.40,6.00,5.46,4.69,5.08,5.34,5.02,4.92,4.74,4.72
NA,NA
>chr1:237825872-237825922
NA,NA,4.33,5.55,5.76,4.74,3.75,4.36,4.43,4.67,4.92,4.85,4.93,5.41,5.31,4.98
5.40,5.41,5.02,4.73,4.42,4.81,5.58,5.58,5.11,5.53,5.62,5.17,4.97,5.21,4.76,3.38
3.63,2.85,4.36,5.28,6.02,5.14,5.27,6.20,5.54,4.69,4.86,5.41,6.00,5.57,4.36,2.85
NA,NA
>chr1:238216720-238216770
NA,NA,4.65,5.40,5.91,5.39,4.70,4.85,5.71,5.94,5.22,4.36,4.46,5.34,5.74,4.80
4.80,5.74,5.67,4.94,4.18,4.68,5.60,4.65,5.11,5.57,5.73,5.33,5.37,5.44,4.90,4.46
5.50,5.35,4.46,4.33,5.38,5.56,4.42,3.75,4.63,4.63,4.97,5.31,5.56,5.14,4.50,4.52
NA,NA
>chr1:238621283-238621333
NA,NA,5.28,4.90,4.46,5.50,5.40,4.74,4.06,3.64,3.75,4.05,4.52,5.42,5.42,4.97
4.69,3.75,2.85,4.75,5.66,5.53,5.11,5.28,5.53,5.11,5.57,6.00,5.33,4.50,4.31,3.34
4.25,4.85,4.67,5.29,5.90,5.40,4.92,4.68,5.04,4.63,4.88,5.82,5.82,4.75,4.12,4.46
NA,NA
>chr1:238875968-238876018
NA,NA,5.10,4.92,4.95,4.73,4.63,4.74,4.65,4.97,5.03,4.24,4.36,5.58,5.73,4.89
3.38,3.63,3.79,5.53,5.28,4.36,4.36,5.58,5.58,5.11,4.65,5.37,5.36,5.08,5.15,5.02
4.65,4.86,5.33,5.37,5.62,4.93,3.90,4.66,5.08,5.23,4.89,4.78,5.31,5.58,4.97,4.63
NA,NA
>chr1:238876010-238876060
NA,NA,5.31,5.58,4.97,4.63,4.52,4.80,4.50,4.82,4.14,4.88,5.88,5.20,5.13,5.20
5.26,5.02,4.81,4.98,5.76,5.20,5.33,4.86,4.65,5.11,5.58,5.73,4.70,4.05,3.75,4.42
5.40,5.35,4.77,4.96,4.80,5.61,6.11,5.62,4.48,4.03,5.37,5.44,4.90,4.27,4.30,4.65
NA,NA
>chr1:240473306-240473356
NA,NA,5.38,4.79,5.27,4.99,4.30,5.24,5.42,5.08,4.84,5.31,5.74,5.99,5.44,4.90
5.08,4.97,5.13,5.43,5.44,4.36,4.36,5.28,5.53,5.11,5.58,5.85,4.67,3.34,4.31,5.15
5.93,5.47,4.54,4.18,4.73,5.22,5.47,5.67,5.43,5.49,5.50,5.32,5.20,4.98,5.10,5.05
NA,NA
>chr1:240473366-240473416
NA,NA,5.93,5.22,4.51,4.65,4.86,5.08,4.57,4.65,4.93,5.58,5.58,4.36,2.85,3.63
4.76,5.41,5.30,4.82,4.51,4.81,5.58,5.58,5.11,4.65,4.86,4.24,3.85,5.10,5.73,5.58
5.11,5.53,5.28,5.11,5.53,5.62,5.17,4.30,4.27,3.84,4.12,5.60,5.90,5.30,4.78,4.29
NA,NA
>chr1:240473374-240473424
NA,NA,4.93,5.58,5.58,4.36,2.85,3.63,4.76,5.41,5.30,4.82,4.51,4.81,5.58,5.58
5.11,4.65,4.86,4.24,3.85,5.10,5.73,5.58,5.11,5.53,5.28,5.11,5.53,5.62,5.17,4.30
4.27,3.84,4.12,5.60,5.90,5.30,4.78,4.29,4.71,5.84,6.20,5.27,4.99,4.99,5.15,5.84
NA,NA
>chr1:241696137-241696187
NA,NA,4.69,3.75,4.36,5.57,5.73,5.08,4.57,5.04,5.29,5.90,5.46,5.02,4.80,4.80
4.51,5.22,5.50,4.46,3.84,3.63,4.89,5.73,5.58,5.11,5.53,5.66,4.89,3.38,4.05,4.65
4.30,4.27,3.84,4.12,5.21,4.97,4.85,4.84,5.09,5.27,5.15,4.63,4.03,4.52,5.21,4.97
NA,NA
>chr1:241897792-241897842
NA,NA,3.85,4.05,4.35,4.74,5.14,5.47,5.56,5.30,4.85,4.33,4.95,5.31,5.26,5.02
4.81,4.98,5.60,4.65,3.79,4.75,5.66,5.53,5.11,5.58,5.58,4.36,4.24,5.46,5.52,4.46
4.12,4.75,5.66,5.53,5.11,5.58,5.73,4.75,2.85,2.85,4.75,5.73,5.73,4.89,3.63,3.84
NA,NA
>chr1:241897804-241897854
NA,NA,5.26,5.02,4.81,4.98,5.60,4.65,3.79,4.75,5.66,5.53,5.11,5.58,5.58,4.36
4.24,5.46,5.52,4.46,4.12,4.75,5.66,5.53,5.11,5.58,5.73,4.75,2.85,2.85,4.75,5.73
5.73,4.89,3.63,3.84,4.27,5.27,5.82,5.30,5.02,5.03,5.57,4.99,5.22,5.33,5.41,6.20
NA,NA
>chr1:243040996-243041046
NA,NA,4.42,4.68,5.69,5.84,5.33,4.43,4.51,5.53,5.28,4.81,3.75,4.74,5.29,5.23
4.46,3.84,3.63,3.38,3.38,4.89,5.66,5.53,5.11,5.58,5.58,4.81,4.19,4.94,5.42,5.42
4.76,3.63,4.12,4.46,5.52,5.65,4.38,4.49,5.48,5.34,4.46,4.81,5.57,5.73,5.33,5.37
NA,NA
>chr1:245632771-245632821
NA,NA,5.57,5.43,5.67,5.47,4.94,4.82,5.33,5.76,5.32,5.76,5.79,4.86,5.33,5.37
5.93,5.14,5.27,5.82,5.30,5.11,5.28,5.53,5.11,5.58,5.58,5.11,4.80,4.80,3.79,4.75
5.73,5.58,5.11,4.80,5.32,5.14,5.27,5.82,5.30,5.11,5.28,5.53,5.11,5.58,5.58,4.90
NA,NA
>chr1:245632791-245632841
NA,NA,5.28,5.53,5.11,5.58,5.58,5.11,4.80,4.80,3.79,4.75,5.73,5.58,5.11,4.80
5.32,5.14,5.27,5.82,5.30,5.11,5.28,5.53,5.11,5.58,5.58,4.90,4.27,4.30,4.85,4.84
4.73,4.68,4.99,5.76,5.55,4.33,4.68,5.60,5.79,5.79,4.86,5.11,5.22,5.80,5.29,4.93
NA,NA
>chr1:246614006-246614056
NA,NA,5.93,5.22,4.36,3.75,4.74,5.29,5.56,5.48,5.13,5.37,5.91,4.75,3.84,4.89
5.60,5.27,5.25,5.71,5.35,4.46,4.81,5.28,5.53,5.11,5.58,5.73,5.10,4.65,4.97,5.21
4.52,4.05,4.31,4.76,4.63,4.82,4.61,5.08,5.41,4.95,3.85,4.49,5.48,5.93,5.15,4.52
NA,NA
>chr1:246733698-246733748
NA,NA,5.67,5.16,5.27,5.31,5.32,5.50,5.73,5.50,5.05,5.17,5.62,6.07,5.76,5.40
4.72,4.74,5.76,5.74,5.27,4.27,4.90,5.58,5.58,5.11,4.65,5.37,4.88,4.88,5.82,5.82
4.75,2.85,4.36,5.57,5.82,5.00,4.33,4.94,5.47,5.93,5.15,4.63,4.51,4.72,4.72,4.97
NA,NA
>chr1:247904110-247904160
NA,NA,5.10,4.14,3.35,3.68,4.76,5.21,5.20,5.50,5.74,5.82,6.01,6.01,5.46,5.13
5.38,5.56,4.42,4.37,4.97,5.41,5.69,4.65,5.11,5.58,5.58,4.81,4.19,4.51,4.80,4.97
5.14,5.47,5.67,4.89,5.00,5.48,5.34,5.38,5.40,5.32,5.84,5.23,5.30,4.85,4.82,5.41
NA,NA
>chr10:11880747-11880797
NA,NA,4.82,5.65,6.00,5.35,4.85,4.30,4.82,4.66,4.98,5.33,5.26,4.99,4.65,4.92
5.19,5.89,6.20,5.54,4.03,4.48,5.58,5.58,5.11,5.53,5.28,4.81,4.46,4.79,5.08,4.66
4.98,5.56,5.19,4.33,4.06,4.74,4.63,4.76,4.80,5.18,5.13,4.80,4.43,4.95,5.21,5.89
NA,NA
>chr10:16934123-16934173
NA,NA,5.30,4.98,5.48,5.34,4.46,4.36,5.22,5.50,5.84,5.53,5.37,5.36,5.23,4.89
4.69,5.30,5.08,4.33,4.06,5.10,5.73,5.58,5.11,5.53,5.28,4.36,3.75,4.43,4.67,5.29
5.56,5.74,4.80,4.63,5.04,4.68,4.02,4.70,5.73,5.73,4.70,4.03,4.17,4.83,5.08,5.33
NA,NA
>chr10:20208239-20208289
NA,NA,3.63,4.76,5.42,5.08,4.33,4.06,4.95,5.41,5.78,5.94,5.94,5.20,5.21,4.76
3.38,4.05,4.06,3.64,3.75,4.81,5.48,5.53,5.11,5.58,5.73,4.89,3.38,3.38,3.68,4.05
4.31,4.81,5.02,5.02,4.27,4.90,5.28,5.89,4.72,3.90,4.92,5.45,5.78,5.55,5.50,4.99
NA,NA
>chr10:20208376-20208426
NA,NA,4.14,4.94,5.31,5.42,4.97,4.63,4.52,4.80,4.43,3.75,4.24,5.30,5.42,5.02
4.92,4.74,4.66,5.53,5.23,4.53,5.00,5.82,5.57,5.11,5.53,5.62,5.17,4.95,5.20,4.98
5.22,6.01,4.89,5.08,4.86,5.79,6.07,5.28,4.36,4.36,5.58,5.58,5.11,4.65,4.86,4.24
NA,NA
>chr10:20208395-20208445
NA,NA,4.53,5.00,5.82,5.57,5.11,5.53,5.62,5.17,4.95,5.20,4.98,5.22,6.01,4.89
5.08,4.86,5.79,6.07,5.28,4.36,4.36,5.58,5.58,5.11,4.65,4.86,4.24,4.67,5.85,5.58
4.36,4.24,5.03,4.97,4.65,4.05,4.89,5.73,5.58,4.81,4.31,4.76,4.63,4.36,4.02,4.80
NA,NA
>chr10:20323537-20323587
NA,NA,4.95,5.60,5.90,5.30,4.80,4.63,4.92,4.67,4.43,3.75,3.75,5.22,5.50,5.27
5.50,5.23,4.61,4.82,4.50,5.33,5.69,4.65,5.11,5.58,5.58,4.90,4.27,4.30,5.17,5.85
5.58,5.11,4.65,5.37,5.36,5.23,5.76,6.02,5.48,4.93,4.80,4.43,4.39,4.27,5.27,5.74
NA,NA
>chr10:21246069-21246119
NA,NA,4.96,5.19,5.88,5.53,5.69,5.32,4.99,5.49,5.10,5.11,5.62,5.20,5.33,4.86
4.65,4.51,5.22,6.00,5.46,4.24,4.36,5.28,5.53,5.11,5.57,5.96,4.97,4.82,5.30,5.15
4.69,4.27,4.30,4.65,5.10,5.82,5.73,5.08,4.51,4.90,4.93,5.44,5.30,5.02,5.53,5.28
NA,NA
>chr10:21251508-21251558
NA,NA,5.62,5.99,5.41,5.33,5.14,4.85,4.46,4.03,4.58,4.89,5.19,5.53,4.66,4.74
4.92,4.63,4.92,5.29,4.95,5.17,5.62,5.53,5.11,5.57,5.82,5.36,5.23,5.76,6.02,5.28
4.90,4.46,5.45,5.43,5.57,5.03,5.02,5.53,5.62,4.67,4.49,5.20,5.26,5.43,6.01,5.84
NA,NA
>chr10:27735128-27735178
NA,NA,5.14,4.43,3.75,2.85,3.63,4.89,5.82,5.73,4.24,4.38,5.70,5.81,5.27,5.25
5.71,6.01,4.94,4.18,3.75,4.81,5.48,5.53,5.11,5.58,5.73,5.10,3.85,4.24,5.73,5.80
4.87,4.33,5.38,5.80,5.20,5.19,4.92,3.90,4.66,5.53,5.23,5.24,5.33,5.38,4.94,5.25
NA,NA
>chr10:28530971-28531021
NA,NA,4.97,5.34,5.88,5.53,4.86,5.08,4.57,5.22,5.75,5.79,5.78,5.70,5.24,4.30
4.27,3.84,3.63,3.38,3.38,4.89,5.66,5.53,5.11,5.58,5.58,4.90,4.27,5.15,5.84,5.94
5.35,4.85,4.30,5.14,5.32,5.76,6.01,5.82,5.74,5.50,5.73,5.50,5.73,5.50,5.73,5.50
NA,NA
>chr10:58045993-58046043
NA,NA,2.85,4.12,5.60,5.90,5.29,4.74,3.75,4.81,5.15,5.08,4.61,5.01,5.49,5.82
5.36,5.23,5.50,4.99,4.30,5.17,5.62,5.53,5.11,5.58,5.58,4.81,4.46,5.34,5.48,5.13
5.37,5.93,5.88,5.23,4.53,4.67,5.40,5.80,5.84,5.15,4.27,4.90,5.44,5.37,4.69,4.86
NA,NA
>chr10:60460997-60461047
NA,NA,5.32,4.80,5.02,5.30,5.08,4.33,4.87,5.80,5.73,5.33,5.20,5.62,4.24,3.85
4.95,5.41,5.08,5.10,5.04,5.41,5.69,4.65,5.11,5.57,5.73,4.24,3.85,4.95,5.42,5.08
4.33,4.87,5.85,5.58,4.36,3.75,4.43,5.33,5.69,5.53,5.14,4.30,4.65,4.95,5.21,5.57
NA,NA
>chr10:63735424-63735474
NA,NA,5.02,5.15,5.78,5.55,5.50,5.27,5.23,4.89,4.69,5.54,5.84,5.13,4.97,5.53
5.22,4.79,4.46,4.90,5.28,5.53,5.11,5.28,5.53,5.11,5.57,6.00,5.33,4.85,4.25,4.24
4.86,4.65,5.02,5.03,5.57,5.43,5.45,4.46,4.69,5.15,5.78,5.55,4.89,4.90,5.44,5.37
NA,NA
>chr10:67709828-67709878
NA,NA,5.13,5.69,4.98,4.63,4.73,3.95,4.67,5.62,5.53,5.02,5.46,5.52,4.46,4.12
4.12,5.41,5.08,5.36,5.37,4.65,5.11,5.58,5.58,5.11,5.53,5.62,5.17,4.30,4.27,4.39
5.22,5.93,5.47,5.22,4.99,5.02,4.27,4.90,5.57,5.73,5.33,5.37,5.44,4.81,4.46,5.52
NA,NA
>chr10:76689355-76689405
NA,NA,5.30,5.41,4.12,2.85,4.24,5.03,4.97,4.65,4.95,5.41,5.78,5.78,5.15,4.24
4.36,5.28,6.02,5.84,4.79,4.46,4.81,5.58,5.58,5.11,5.53,5.62,4.67,3.34,4.52,5.45
5.08,5.27,5.31,5.32,5.80,5.38,4.33,4.87,5.85,5.58,4.36,4.36,5.58,5.58,4.90,5.08
NA,NA
>chr10:76990054-76990104
NA,NA,4.81,4.31,4.81,5.62,5.43,4.33,3.75,4.65,5.45,5.78,5.55,4.89,4.69,5.46
5.91,4.94,4.84,5.08,5.30,4.24,4.36,5.28,5.53,5.11,5.58,5.85,5.17,4.97,5.03,4.24
2.85,4.75,5.66,5.53,5.11,5.58,5.85,5.17,4.97,5.03,4.24,4.36,5.28,5.53,5.11,5.58
NA,NA
>chr10:76990066-76990116
NA,NA,4.69,5.46,5.91,4.94,4.84,5.08,5.30,4.24,4.36,5.28,5.53,5.11,5.58,5.85
5.17,4.97,5.03,4.24,2.85,4.75,5.66,5.53,5.11,5.58,5.85,5.17,4.97,5.03,4.24,4.36
5.28,5.53,5.11,5.58,5.85,5.17,4.30,4.27,3.84,4.75,5.91,5.37,5.33,5.62,5.74,5.27
NA,NA
>chr10:76990075-76990125
NA,NA,5.28,5.53,5.11,5.58,5.85,5.17,4.97,5.03,4.24,2.85,4.75,5.66,5.53,5.11
5.58,5.85,5.17,4.97,5.03,4.24,4.36,5.28,5.53,5.11,5.58,5.85,5.17,4.30,4.27,3.84
4.75,5.91,5.37,5.33,5.62,5.74,5.27,4.27,3.84,4.75,5.66,5.53,3.79,3.63,4.89,5.66
NA,NA
>chr10:82875902-82875952
NA,NA,4.65,5.11,5.58,5.85,4.67,3.95,4.89,5.80,5.84,5.15,5.14,5.32,4.80,5.11
5.58,5.73,4.75,2.85,2.85,3.63,4.89,5.73,5.58,5.11,5.53,5.66,4.70,3.35,3.34,4.25
5.35,6.00,5.40,4.52,3.34,4.25,4.85,4.80,4.02,4.36,4.63,4.97,5.42,5.42,4.95,4.65
NA,NA
>chr10:89500200-89500250
NA,NA,4.36,5.22,5.50,5.08,4.84,4.94,5.42,5.42,4.52,4.03,4.61,5.43,5.94,5.32
5.20,4.98,5.22,5.94,5.35,4.25,4.24,5.73,5.57,5.11,4.65,4.86,4.24,3.85,4.74,4.74
5.33,6.00,5.57,4.36,4.24,5.30,5.56,4.93,4.93,5.56,5.30,5.02,4.80,5.32,5.14,5.27
NA,NA
>chr10:89636028-89636078
NA,NA,4.43,4.21,4.21,4.43,4.95,5.41,5.78,5.78,5.41,4.76,3.38,3.63,3.84,4.46
5.50,5.40,4.74,4.06,3.64,4.68,5.96,5.57,5.11,4.65,4.86,4.24,4.67,5.62,6.07,6.01
5.37,5.13,5.20,4.95,5.17,5.62,5.53,3.79,4.75,5.66,6.07,5.76,4.80,3.79,3.63,3.38
NA,NA
>chr10:91928281-91928331
NA,NA,4.73,4.61,4.67,5.05,4.63,4.98,5.60,5.79,5.76,5.76,5.79,5.37,5.00,4.61
4.73,4.42,4.05,4.36,4.74,5.33,5.69,4.65,5.11,5.58,5.58,5.11,4.80,4.80,5.11,5.58
5.58,4.93,4.68,4.86,4.78,5.30,5.43,4.61,4.03,4.70,5.66,5.53,5.11,5.28,6.02,5.76
NA,NA
>chr10:93112191-93112241
NA,NA,5.66,5.53,4.51,4.43,5.33,6.00,5.57,5.11,5.53,5.48,4.81,4.51,4.33,4.17
4.03,4.70,5.73,5.73,4.75,2.85,4.36,5.28,5.53,5.11,5.57,5.96,4.99,4.73,4.77,4.93
5.23,5.88,5.93,5.82,5.27,4.27,3.84,3.63,4.89,5.73,5.58,5.11,5.30,5.82,5.27,4.27
NA,NA
>chr10:105629648-105629698
NA,NA,5.94,5.55,5.76,6.02,5.62,4.67,4.49,5.20,4.95,4.85,5.35,5.50,4.46,4.90
5.57,5.73,4.24,4.67,5.62,5.53,5.11,5.28,5.53,5.11,5.58,5.58,4.48,4.03,5.37,5.44
4.36,4.36,5.58,5.58,5.11,5.30,5.37,5.13,5.32,5.39,4.66,4.03,4.82,5.65,5.52,4.46
NA,NA
>chr10:114091400-114091450
NA,NA,5.33,4.86,4.65,5.02,5.30,5.42,5.02,4.73,3.95,4.67,5.85,5.73,4.89,3.38
3.63,3.84,4.46,5.50,5.22,3.75,4.36,5.58,5.58,5.11,5.53,5.28,4.90,5.08,5.34,5.02
4.73,3.95,4.67,5.85,5.58,4.36,4.24,5.15,5.08,5.36,5.82,5.57,4.36,4.36,5.28,5.53
NA,NA
>chr10:127582387-127582437
NA,NA,5.62,4.81,4.51,4.33,5.00,5.67,5.84,5.33,4.50,4.52,4.65,4.99,5.26,5.33
5.14,4.85,4.25,4.24,4.86,4.65,5.11,5.58,5.58,5.11,5.53,5.62,5.17,4.30,4.99,4.99
4.30,4.85,5.35,5.50,4.46,3.84,4.12,5.41,5.08,5.36,5.88,5.74,5.27,4.27,3.84,3.63
NA,NA
>chr11:9965160-9965210
NA,NA,4.85,4.30,4.99,5.27,5.50,5.40,4.35,3.38,3.63,2.85,4.24,5.03,4.97,4.85
4.84,4.97,5.58,5.31,4.14,4.48,5.48,5.53,5.11,5.57,5.73,5.08,4.89,5.45,5.08,5.22
5.34,5.47,4.85,4.68,4.73,4.63,4.27,3.84,4.89,5.55,5.78,5.41,4.12,3.84,4.46,4.79
NA,NA
>chr11:10144129-10144179
NA,NA,3.63,2.85,4.36,5.57,6.00,4.74,4.72,5.40,5.40,5.38,5.35,5.84,5.20,5.21
4.12,4.12,3.75,3.90,4.02,4.70,5.66,5.53,5.11,5.58,5.73,4.89,3.68,4.05,4.51,4.82
5.66,5.30,4.14,4.52,5.40,5.52,4.46,4.12,3.63,4.35,4.63,4.76,4.80,5.30,5.23,5.84
NA,NA
>chr11:10144193-10144243
NA,NA,4.78,4.89,5.80,5.22,4.78,4.89,5.56,5.48,4.49,4.67,5.62,5.53,5.11,5.57
6.00,4.74,4.72,5.65,5.37,5.33,4.86,4.65,5.11,5.57,5.73,4.24,3.85,5.10,5.91,5.99
5.74,5.50,5.15,5.14,6.02,5.28,4.36,3.75,4.43,5.33,5.84,5.67,5.36,5.08,5.41,4.12
NA,NA
>chr11:13743440-13743490
NA,NA,4.03,5.20,5.88,5.36,5.23,5.76,5.93,5.37,5.33,5.73,5.57,4.36,4.36,5.44
5.99,5.41,5.33,5.14,4.85,4.25,4.24,4.86,4.65,5.11,5.57,5.82,5.36,5.08,5.70,4.82
3.64,4.54,5.47,5.56,5.29,4.67,4.74,4.27,3.79,4.80,4.80,3.79,3.63,4.35,4.63,4.97
NA,NA
>chr11:26717888-26717938
NA,NA,4.42,4.81,5.48,5.53,3.79,4.12,5.42,5.44,4.89,4.76,4.73,4.69,4.39,5.08
5.34,4.97,4.63,4.31,3.34,4.67,5.62,5.53,5.11,5.57,5.82,4.88,4.80,5.31,5.26,4.99
5.22,5.47,5.56,4.89,4.78,5.10,5.73,5.50,5.05,5.17,5.62,5.53,5.11,5.58,5.73,4.70
NA,NA
>chr11:26717907-26717957
NA,NA,4.67,5.62,5.53,5.11,5.57,5.82,4.88,4.80,5.31,5.26,4.99,5.22,5.47,5.56
4.89,4.78,5.10,5.73,5.50,5.05,5.17,5.62,5.53,5.11,5.58,5.73,4.70,4.02,3.90,4.66
5.08,5.23,5.29,4.74,4.36,4.77,5.52,5.46,4.69,5.08,5.34,4.97,4.69,4.39,4.89,5.55
NA,NA
>chr11:28111364-28111414
NA,NA,5.44,5.37,4.03,4.48,5.58,5.58,4.36,4.36,5.28,6.07,6.07,5.66,5.10,4.06
4.03,4.66,5.19,5.08,3.84,4.75,5.66,5.53,5.11,5.58,5.73,4.75,2.85,4.24,5.03,4.97
4.65,4.05,4.89,5.66,6.07,6.07,5.66,4.70,4.03,4.61,5.16,5.52,4.92,4.51,4.63,4.36
NA,NA
>chr11:28111445-28111495
NA,NA,4.74,4.74,4.65,4.30,4.27,3.84,4.27,4.74,4.67,5.00,4.93,5.29,5.90,5.40
4.92,4.65,4.57,5.08,4.86,4.65,5.11,5.58,5.58,5.11,5.53,5.62,4.87,4.36,5.02,5.38
4.92,4.52,4.68,4.86,3.95,4.67,5.80,5.73,5.11,5.31,5.38,5.13,5.43,5.62,4.93,4.80
NA,NA
>chr11:40535749-40535799
NA,NA,5.33,6.00,5.80,4.67,3.34,4.31,5.15,6.00,5.46,5.02,5.30,5.37,4.03,3.35
3.68,4.89,5.66,5.53,3.79,4.75,5.73,5.58,5.11,5.53,5.62,5.17,4.97,5.21,4.76,3.63
2.85,4.36,5.58,5.58,4.93,4.68,4.97,4.37,3.64,4.87,5.85,5.58,5.11,4.65,4.86,5.33
NA,NA
>chr11:40535769-40535819
NA,NA,5.73,5.58,5.11,5.53,5.62,5.17,4.97,5.21,4.76,3.63,2.85,4.36,5.58,5.58
4.93,4.68,4.97,4.37,3.64,4.87,5.85,5.58,5.11,4.65,4.86,5.33,5.54,6.20,5.27,4.99
4.99,5.02,5.02,5.19,5.42,5.42,4.52,3.35,4.14,5.10,5.05,5.24,5.70,5.78,5.78,5.15
NA,NA
>chr11:40535910-40535960
NA,NA,5.90,5.46,4.24,3.75,4.69,4.73,4.93,5.39,5.53,4.80,4.63,5.04,5.41,5.69
5.79,6.07,5.28,4.36,2.85,4.75,5.66,5.53,5.11,5.57,5.82,4.88,4.63,5.04,5.41,5.69
5.53,5.88,5.23,4.93,4.72,4.51,4.65,5.40,5.90,5.40,5.10,5.08,5.45,4.52,3.34,4.67
NA,NA
>chr11:45294519-45294569
NA,NA,5.84,5.32,5.33,5.22,4.57,4.53,4.86,4.68,4.52,4.63,4.76,4.31,4.05,4.70
5.66,5.53,5.11,5.28,5.53,5.11,5.28,5.53,5.11,5.58,5.58,4.81,4.46,4.79,4.46,4.90
5.57,5.96,4.99,4.29,4.03,4.82,5.42,5.08,5.13,5.43,5.44,5.11,5.53,5.28,5.11,4.65
NA,NA
>chr11:56673722-56673772
NA,NA,4.99,5.22,5.56,5.43,5.24,5.33,5.76,5.93,5.82,5.41,5.29,4.92,4.76,4.63
4.27,3.84,4.89,5.23,4.61,5.01,5.58,5.58,5.11,5.53,5.28,4.36,4.24,5.03,4.97,5.17
5.85,5.58,4.36,4.24,5.03,4.97,5.17,5.62,5.53,5.11,5.58,5.58,5.11,5.30,5.37,5.33
NA,NA
>chr11:56673739-56673789
NA,NA,5.23,4.61,5.01,5.58,5.58,5.11,5.53,5.28,4.36,4.24,5.03,4.97,5.17,5.85
5.58,4.36,4.24,5.03,4.97,5.17,5.62,5.53,5.11,5.58,5.58,5.11,5.30,5.37,5.33,5.13
5.84,5.33,4.74,4.74,4.65,4.95,5.20,5.00,4.57,4.65,4.02,4.36,4.63,4.97,5.34,5.88
NA,NA
>chr11:90578637-90578687
NA,NA,5.28,5.89,4.72,4.74,5.69,4.65,3.79,4.12,5.21,5.89,5.74,5.62,4.24,4.67
5.62,5.53,5.02,5.15,5.08,5.36,5.37,4.65,5.11,5.58,5.58,4.90,4.27,5.02,4.99,4.65
4.93,5.48,5.53,5.02,5.03,5.20,5.84,6.01,4.89,5.08,5.73,5.57,5.11,5.53,5.66,5.10
NA,NA
>chr11:90953671-90953721
NA,NA,4.39,5.22,5.93,5.74,5.13,5.15,5.08,4.96,5.46,6.01,5.76,4.80,5.11,5.57
5.73,4.24,4.67,5.85,5.85,4.67,4.24,5.73,5.57,5.11,5.53,5.28,4.90,4.89,5.55,5.55
5.76,6.02,5.62,5.17,4.97,5.03,4.24,4.36,5.28,5.89,4.98,4.51,4.98,5.96,5.82,4.89
NA,NA
>chr11:101589084-101589134
NA,NA,4.33,4.51,4.63,4.50,5.14,5.33,5.41,6.20,6.20,5.89,5.21,4.52,4.03,4.14
4.63,5.40,5.90,5.60,4.95,3.85,4.24,5.73,5.57,5.11,5.53,5.66,4.70,4.03,4.61,5.23
5.76,5.53,4.86,5.11,5.31,5.58,4.97,4.84,4.25,4.24,5.73,5.82,4.75,2.85,2.85,4.12
NA,NA
>chr11:102961066-102961116
NA,NA,5.31,5.74,5.82,5.93,5.14,5.27,5.82,5.65,5.38,4.79,5.08,4.94,4.80,4.80
4.74,5.35,5.94,5.84,5.15,4.27,4.90,5.58,5.58,5.11,4.65,5.37,5.00,4.33,4.97,5.96
5.57,5.11,5.30,5.37,4.69,4.73,5.02,5.34,5.88,5.53,5.69,5.32,4.57,4.53,4.73,4.63
NA,NA
>chr11:110280194-110280244
NA,NA,4.63,5.15,5.50,5.84,5.32,4.80,5.11,5.57,5.73,5.33,5.37,5.44,4.36,3.75
4.69,4.97,5.42,5.42,4.12,2.85,4.36,5.58,5.58,5.11,5.53,5.62,4.67,4.49,5.40,5.79
5.55,5.76,5.32,4.80,5.11,5.58,5.58,5.11,5.53,5.66,5.10,3.85,3.95,4.73,5.02,5.42
NA,NA
>chr11:110280208-110280258
NA,NA,4.69,4.97,5.42,5.42,4.12,2.85,4.36,5.58,5.58,5.11,5.53,5.62,4.67,4.49
5.40,5.79,5.55,5.76,5.32,4.80,5.11,5.58,5.58,5.11,5.53,5.66,5.10,3.85,3.95,4.73
5.02,5.42,5.42,4.52,4.05,3.75,4.42,5.40,6.01,5.43,5.02,4.27,4.90,5.44,5.99,5.74
NA,NA
>chr12:10592199-10592249
NA,NA,5.84,6.02,5.66,5.10,3.85,4.24,5.13,5.69,4.68,3.64,4.87,5.86,5.37,4.03
3.35,3.68,3.38,4.35,4.74,5.33,5.69,4.65,5.11,5.57,5.73,5.08,4.89,6.01,5.71,4.85
4.21,5.15,5.62,6.02,5.88,5.34,4.97,4.84,4.25,4.24,5.73,5.82,4.89,4.05,4.65,4.97
NA,NA
>chr12:11788221-11788271
NA,NA,5.49,4.81,4.31,4.51,4.84,5.53,5.23,4.93,4.93,5.56,5.30,4.24,4.36,5.57
6.00,5.33,4.85,4.85,5.05,5.10,5.11,5.73,5.57,5.11,5.53,5.48,4.81,4.42,4.73,5.02
5.33,4.89,4.90,5.58,5.58,4.36,4.24,5.15,5.78,5.78,5.70,5.24,5.05,5.50,5.15,4.27
NA,NA
>chr12:18415335-18415385
NA,NA,4.85,4.85,5.05,5.50,5.15,5.14,5.93,5.46,4.71,4.58,4.62,4.78,5.30,5.23
5.27,4.99,5.02,5.43,5.45,4.46,4.90,5.58,5.58,5.11,5.53,5.28,4.90,4.27,4.30,5.17
5.62,5.53,5.11,5.58,5.58,4.93,4.68,5.04,4.63,4.14,4.94,5.31,5.42,4.94,4.19,4.12
NA,NA
>chr12:18415344-18415394
NA,NA,4.58,4.62,4.78,5.30,5.23,5.27,4.99,5.02,5.43,5.45,4.46,4.90,5.58,5.58
5.11,5.53,5.28,4.90,4.27,4.30,5.17,5.62,5.53,5.11,5.58,5.58,4.93,4.68,5.04,4.63
4.14,4.94,5.31,5.42,4.94,4.19,4.12,3.63,4.89,5.73,5.58,4.81,4.46,5.52,5.40,4.65
NA,NA
>chr12:18419372-18419422
NA,NA,5.11,5.30,5.53,5.33,5.06,5.01,4.73,4.69,5.37,5.91,4.75,2.85,2.85,3.63
4.76,5.60,6.00,5.40,4.27,2.85,4.36,5.28,5.53,5.11,5.58,5.73,4.89,3.63,3.79,4.80
5.76,5.76,4.80,3.79,4.12,5.41,5.78,5.78,5.15,4.81,4.46,4.79,4.46,4.90,5.28,5.53
NA,NA
>chr12:18419438-18419488
NA,NA,4.67,4.49,5.32,5.19,4.33,4.06,4.05,3.38,4.89,5.73,5.73,4.70,4.02,4.68
4.86,3.95,4.67,5.86,5.37,5.33,4.86,4.65,5.11,5.57,5.73,4.24,4.25,4.84,4.73,4.68
4.99,5.60,4.65,5.11,5.28,5.53,5.02,5.46,5.90,4.89,3.95,4.25,4.85,4.80,4.93,5.48
NA,NA
>chr12:22681794-22681844
NA,NA,4.36,2.85,4.75,5.66,5.53,5.02,5.03,4.97,5.24,5.65,5.52,5.22,4.82,4.30
5.17,5.85,5.58,5.01,4.14,4.88,5.82,5.57,5.11,5.53,5.28,4.81,4.19,4.94,5.31,5.53
4.95,4.33,4.85,4.97,5.14,5.47,5.93,5.15,4.52,3.90,3.75,4.81,5.28,5.53,3.79,3.63
NA,NA
>chr12:32597834-32597884
NA,NA,3.79,4.12,5.60,6.00,5.40,4.27,3.84,5.08,4.97,4.84,5.40,5.35,4.46,4.81
5.46,5.52,5.38,5.40,4.80,5.11,5.28,5.53,5.11,5.58,5.58,5.11,4.65,5.69,4.74,4.72
5.40,5.32,5.14,4.30,4.65,4.95,5.60,5.91,4.89,3.74,4.48,5.48,5.53,5.11,5.57,6.00
NA,NA
>chr12:32686791-32686841
NA,NA,4.98,4.76,4.63,4.27,2.85,2.85,4.12,5.21,5.89,5.82,5.93,5.14,5.27,5.74
5.62,5.33,5.37,5.30,3.79,4.75,5.66,5.53,5.11,5.58,5.58,4.36,3.75,4.43,5.14,5.33
5.41,5.82,5.30,5.11,5.28,5.53,3.79,4.75,5.82,5.73,5.08,4.89,6.01,5.22,4.98,5.48
NA,NA
>chr12:32686997-32687047
NA,NA,4.90,5.57,5.82,4.88,4.14,4.03,3.68,3.38,3.38,4.89,5.82,6.00,5.41,5.04
5.10,5.23,4.89,4.90,5.44,5.37,5.33,5.73,5.57,5.11,4.65,4.86,4.24,4.67,5.85,5.58
4.81,4.51,4.82,5.33,4.89,4.90,5.57,5.73,5.08,4.51,5.19,5.34,5.08,3.84,4.75,5.82
NA,NA
>chr12:32907846-32907896
NA,NA,5.58,5.58,4.36,3.75,5.22,5.93,5.74,4.95,4.61,4.73,4.42,4.05,4.70,5.73
5.58,4.36,3.75,4.43,4.80,4.93,5.48,5.53,5.11,5.57,5.82,5.00,4.53,5.43,5.32,4.98
5.10,5.05,5.17,5.62,5.53,5.11,5.58,5.85,5.15,4.64,5.08,5.06,5.23,5.08,4.90,5.28
NA,NA
>chr12:32907859-32907909
NA,NA,5.73,5.58,4.36,3.75,4.43,4.80,4.93,5.48,5.53,5.11,5.57,5.82,5.00,4.53
5.43,5.32,4.98,5.10,5.05,5.17,5.62,5.53,5.11,5.58,5.85,5.15,4.64,5.08,5.06,5.23
5.08,4.90,5.28,6.07,5.79,5.69,5.41,5.04,4.67,4.33,4.51,4.81,5.58,5.58,4.90,5.08
NA,NA
>chr12:39797327-39797377
NA,NA,4.85,5.33,5.84,5.13,5.11,5.22,5.94,5.22,4.36,3.75,4.74,5.29,5.56,5.74
4.80,4.80,5.31,4.95,4.65,5.10,5.66,5.53,5.11,5.57,5.82,4.88,4.88,5.88,5.74,5.27
4.99,5.27,5.45,4.94,4.18,4.68,5.69,5.69,4.99,4.73,5.02,5.41,5.52,4.54,3.64,4.87
NA,NA
>chr12:39797466-39797516
NA,NA,5.23,5.24,5.30,5.15,5.02,4.65,5.69,4.74,4.66,4.82,5.27,5.99,5.44,5.11
4.65,4.86,5.11,5.22,6.01,4.89,5.08,4.86,4.65,5.11,5.58,5.73,5.10,3.85,4.49,5.20
5.41,5.74,5.76,5.33,4.85,4.25,3.95,4.86,5.41,5.76,5.74,5.74,5.50,5.20,5.21,4.95
NA,NA
>chr12:45696440-45696490
NA,NA,5.53,5.11,5.57,6.00,5.33,4.50,4.82,4.14,4.88,5.88,5.20,5.33,4.86,5.53
5.84,4.79,4.46,4.12,3.63,4.89,5.66,5.53,5.11,5.58,5.58,4.90,4.89,5.33,4.82,4.51
4.05,3.68,3.38,3.38,4.89,5.73,5.73,4.70,4.02,4.80,4.74,4.35,3.63,2.85,4.36,5.58
NA,NA
>chr12:47476933-47476983
NA,NA,5.57,6.00,5.41,5.00,4.74,4.72,5.40,5.32,5.84,5.23,5.29,5.04,4.99,5.57
5.19,4.92,4.80,4.74,4.27,2.85,4.36,5.58,5.58,5.11,4.65,5.37,5.36,5.43,5.94,5.15
4.99,4.99,4.30,4.65,4.95,5.60,5.52,5.22,5.08,4.79,4.46,4.36,4.43,5.33,6.00,5.49
NA,NA
>chr12:47476970-47477020
NA,NA,5.22,5.08,4.79,4.46,4.36,4.43,5.33,6.00,5.49,4.48,3.74,4.89,5.45,4.46
3.84,3.63,3.38,4.89,5.91,5.37,5.33,5.73,5.57,5.11,5.53,5.28,4.36,4.36,5.58,5.85
5.17,5.05,5.10,4.14,4.31,5.15,6.00,5.46,5.02,4.65,5.37,5.36,5.43,5.30,4.14,3.35
NA,NA
>chr12:52820786-52820836
NA,NA,5.13,5.13,5.33,5.20,5.62,5.33,5.37,5.30,5.11,5.58,5.73,4.70,4.02,3.90
4.72,5.89,5.28,5.11,4.80,4.80,5.11,5.58,5.58,5.11,5.53,5.28,4.81,3.75,4.74,6.00
5.57,4.90,4.46,5.50,5.22,4.51,5.53,5.66,4.89,3.63,3.79,5.53,5.48,4.81,3.75,4.42
NA,NA
>chr12:66441298-66441348
NA,NA,5.20,4.95,5.17,5.86,5.43,4.33,3.75,4.65,5.19,5.20,5.84,5.94,5.40,4.27
3.79,5.30,5.82,5.27,4.27,4.90,5.28,5.53,5.11,5.57,5.73,5.08,4.89,5.45,4.46,4.90
5.28,5.53,5.11,5.57,5.73,4.24,4.25,4.84,4.97,5.34,5.08,3.84,3.63,4.89,5.91,5.99
NA,NA
>chr12:66441308-66441358
NA,NA,5.84,5.94,5.40,4.27,3.79,5.30,5.82,5.27,4.27,4.90,5.28,5.53,5.11,5.57
5.73,5.08,4.89,5.45,4.46,4.90,5.28,5.53,5.11,5.57,5.73,4.24,4.25,4.84,4.97,5.34
5.08,3.84,3.63,4.89,5.91,5.99,5.41,5.31,4.80,4.80,5.53,5.31,5.02,4.93,4.80,4.76
NA,NA
>chr12:77931788-77931838
NA,NA,5.22,4.39,4.27,5.27,5.82,6.01,5.76,4.80,4.51,4.69,4.76,4.98,5.76,5.74
5.27,4.82,4.84,4.51,4.31,4.81,5.58,5.58,5.11,5.53,5.28,4.81,4.46,4.79,4.46,3.84
3.63,4.89,5.73,5.73,4.75,3.79,5.53,5.66,4.89,3.63,3.84,4.46,4.79,4.46,4.12,3.63
NA,NA
>chr12:78240370-78240420
NA,NA,4.24,3.85,4.05,4.35,4.74,5.33,5.69,5.79,6.07,5.28,5.11,4.65,4.86,5.08
4.57,5.32,6.00,5.57,4.36,4.36,5.28,5.53,5.11,5.57,5.73,4.24,4.25,4.85,5.33,6.00
5.57,4.36,2.85,3.63,4.89,5.66,6.07,5.79,4.86,5.33,5.20,5.62,4.24,4.38,5.42,5.42
NA,NA
>chr12:80945618-80945668
NA,NA,5.66,5.53,5.11,5.58,5.73,5.10,4.65,4.30,4.82,4.66,4.74,5.84,5.13,5.33
5.37,5.93,5.84,5.50,5.35,4.25,4.24,5.73,5.57,5.11,5.53,5.28,4.36,4.24,5.46,5.91
4.89,5.08,5.13,5.84,4.74,3.75,4.36,4.43,4.67,5.00,4.68,4.52,4.50,4.80,4.02,4.70
NA,NA
>chr12:82115799-82115849
NA,NA,4.74,4.72,5.40,5.40,4.72,4.98,5.47,5.34,4.46,4.12,4.27,4.74,5.33,6.00
5.57,4.36,4.24,5.03,4.97,5.17,5.62,5.53,5.11,5.57,5.73,5.11,5.10,5.49,5.02,5.19
5.31,5.40,4.92,4.76,4.63,4.35,3.38,3.38,3.38,3.38,3.38,3.63,4.12,4.46,5.34,5.48
NA,NA
>chr12:89555945-89555995
NA,NA,3.75,4.33,5.84,5.54,4.03,3.35,3.68,4.76,5.60,5.91,4.89,5.08,5.13,5.69
4.98,4.76,4.84,4.46,3.64,4.68,5.60,4.65,5.11,5.58,5.58,4.81,4.19,4.51,4.31,4.81
5.48,5.53,5.11,5.28,6.07,5.76,4.80,3.79,4.75,5.66,5.53,5.11,5.58,5.58,4.93,4.68
NA,NA
>chr12:92112343-92112393
NA,NA,4.99,5.49,5.50,5.32,5.20,4.98,5.10,5.05,4.85,4.84,4.76,4.92,5.29,4.95
5.24,5.58,5.57,5.02,4.81,4.98,5.96,5.57,5.11,4.65,4.86,4.24,4.67,5.62,5.53,5.11
5.58,5.73,4.89,3.63,3.84,4.46,5.50,5.40,4.74,3.85,3.95,4.86,4.68,4.02,4.36,4.63
NA,NA
>chr12:92112349-92112399
NA,NA,5.10,5.05,4.85,4.84,4.76,4.92,5.29,4.95,5.24,5.58,5.57,5.02,4.81,4.98
5.96,5.57,5.11,4.65,4.86,4.24,4.67,5.62,5.53,5.11,5.58,5.73,4.89,3.63,3.84,4.46
5.50,5.40,4.74,3.85,3.95,4.86,4.68,4.02,4.36,4.63,4.97,5.31,5.56,5.14,4.50,4.52
NA,NA
>chr12:96914812-96914862
NA,NA,4.76,5.21,4.97,4.85,4.85,5.33,5.69,5.79,5.79,5.37,4.88,4.88,5.37,4.65
5.11,5.58,5.58,4.93,3.90,3.75,4.81,5.28,5.53,5.11,5.57,5.96,4.99,4.68,4.73,4.69
4.39,5.08,5.34,4.97,4.84,4.25,3.34,3.35,3.68,4.89,5.66,6.07,5.79,5.37,5.22,4.86
NA,NA
>chr12:100204780-100204830
NA,NA,4.89,5.73,5.73,4.70,4.02,4.65,4.57,5.00,5.32,5.39,4.66,4.77,5.56,5.94
5.55,4.89,4.39,4.43,4.80,4.93,5.48,5.53,5.11,5.58,5.73,4.89,3.63,2.85,2.85,4.27
4.74,5.14,5.75,5.79,5.55,4.89,3.84,3.63,3.38,4.76,5.21,5.89,5.99,5.86,4.87,3.64
NA,NA
>chr12:100204839-100204889
NA,NA,4.27,2.85,2.85,3.63,3.38,4.89,5.66,5.53,5.02,5.03,5.20,5.84,5.35,5.38
5.89,5.66,4.75,3.79,4.80,4.80,5.11,5.58,5.58,5.11,5.53,5.48,4.93,3.90,4.72,5.65
5.37,4.03,3.35,3.68,4.35,4.63,4.97,5.42,5.30,4.24,4.36,5.58,5.58,5.11,5.53,5.66
NA,NA
>chr12:100204859-100204909
NA,NA,5.11,5.58,5.58,5.11,5.53,5.48,4.93,3.90,4.72,5.65,5.37,4.03,3.35,3.68
4.35,4.63,4.97,5.42,5.30,4.24,4.36,5.58,5.58,5.11,5.53,5.66,4.89,3.63,3.84,4.27
4.30,4.65,4.05,4.35,4.63,4.76,4.92,5.47,5.34,4.46,4.81,5.57,5.73,5.08,4.51,4.81
NA,NA
>chr12:111835468-111835518
NA,NA,5.08,4.51,4.90,4.68,4.85,5.40,5.43,5.24,5.66,5.94,5.15,5.14,6.02,5.28
4.81,4.19,4.51,4.80,4.97,5.41,6.00,5.57,5.11,5.53,5.28,4.36,3.75,5.22,5.50,4.46
4.90,5.58,5.58,4.81,4.46,5.35,5.22,4.78,4.89,5.56,5.47,5.14,4.43,3.75,4.36,5.28
NA,NA
>chr12:111835493-111835543
NA,NA,4.36,3.75,5.22,5.50,4.46,4.90,5.58,5.58,4.81,4.46,5.35,5.22,4.78,4.89
5.56,5.47,5.14,4.43,3.75,4.36,5.28,5.53,5.11,5.58,5.58,4.36,4.36,5.57,5.96,4.97
4.72,4.96,5.36,5.19,4.95,4.96,5.40,5.46,5.18,4.37,4.42,5.56,5.66,4.82,4.85,5.30
NA,NA
>chr12:125422403-125422453
NA,NA,4.68,4.42,4.63,4.50,4.67,4.92,4.85,4.93,5.41,5.80,5.20,5.21,4.12,3.79
5.53,5.62,5.17,4.97,5.03,4.24,4.36,5.58,5.58,5.11,5.53,5.48,4.93,4.80,4.43,4.39
4.27,5.27,5.99,5.91,4.75,2.85,4.24,5.30,5.42,4.94,4.98,5.89,5.66,5.10,4.65,4.97
NA,NA
>chr12:125422455-125422505
NA,NA,5.66,5.53,5.11,5.44,5.37,5.33,4.86,5.54,5.38,5.52,5.65,5.24,4.97,5.58
5.24,4.97,5.03,4.24,2.85,4.75,5.66,5.53,5.11,5.58,5.85,4.67,4.24,4.86,5.79,6.01
5.37,4.03,4.48,5.58,5.73,4.70,4.02,3.90,4.66,5.38,5.23,5.36,5.37,4.65,5.11,5.58
NA,NA
>chr13:21190163-21190213
NA,NA,5.76,5.79,5.60,4.97,4.33,5.00,5.37,4.65,5.11,5.28,6.07,6.07,5.66,4.89
3.68,3.35,3.34,4.67,5.62,5.53,5.11,5.58,5.58,5.11,5.53,5.48,4.93,3.90,4.72,5.65
5.37,4.03,4.48,5.48,5.53,5.11,5.44,5.37,4.69,4.89,5.23,5.27,4.99,4.30,5.17,5.62
NA,NA
>chr13:30013877-30013927
NA,NA,5.21,4.76,3.38,4.05,4.65,5.05,5.50,5.20,5.58,4.82,4.33,5.38,5.64,5.10
4.92,4.70,4.71,5.46,5.30,5.11,5.28,5.53,5.11,5.58,5.58,5.11,4.80,4.80,5.11,5.28
6.02,5.84,4.79,5.22,5.38,5.55,5.78,5.45,4.94,4.14,4.14,4.03,4.52,5.41,5.30,5.24
NA,NA
>chr13:35252571-35252621
NA,NA,4.65,4.95,5.21,5.57,5.43,6.01,5.40,4.42,3.75,4.05,4.70,5.66,5.53,5.02
5.03,5.89,6.20,5.54,4.03,4.48,5.58,5.58,5.11,5.53,5.28,4.90,5.08,5.23,4.53,4.17
4.82,5.15,6.00,5.65,5.24,4.30,4.99,5.50,5.55,5.78,5.45,4.92,4.68,4.86,4.69,5.20
NA,NA
>chr13:35252635-35252685
NA,NA,5.17,5.62,6.07,6.07,5.28,4.36,4.24,5.03,4.97,4.85,4.85,5.33,5.69,4.65
3.79,3.63,4.89,5.66,5.53,5.11,5.28,5.53,5.11,5.57,5.73,4.24,4.67,5.62,5.53,5.11
5.28,5.53,5.02,5.03,4.97,5.17,5.85,5.58,4.81,3.75,4.74,5.00,4.68,4.93,5.48,5.53
NA,NA
>chr13:42242221-42242271
NA,NA,4.69,5.20,5.62,5.11,5.22,5.35,5.38,5.89,5.66,4.89,4.05,4.65,4.30,4.27
3.84,4.75,5.73,5.58,4.36,4.36,5.28,5.53,5.11,5.58,5.58,5.11,4.80,5.76,6.01,5.37
5.13,5.20,4.95,4.65,5.10,5.66,5.89,4.72,4.74,5.29,5.90,5.46,5.02,4.80,5.32,5.88
NA,NA
>chr13:48077662-48077712
NA,NA,4.54,3.64,4.82,5.42,5.08,4.33,4.82,5.65,5.52,5.22,5.08,4.79,4.46,4.81
5.57,5.96,4.97,4.82,5.66,5.30,5.11,5.73,5.57,5.11,5.53,5.66,4.70,4.02,4.68,5.00
4.93,5.00,4.67,4.85,4.85,4.97,5.03,5.02,5.53,5.66,4.89,3.68,4.02,4.80,4.43,3.75
NA,NA
>chr13:52209938-52209988
NA,NA,3.79,5.53,5.28,4.90,4.46,5.50,5.22,4.39,4.89,5.23,5.10,5.40,5.90,5.46
5.02,4.80,5.32,5.14,4.30,5.17,5.62,5.53,5.11,5.57,5.73,5.08,4.51,4.81,4.31,4.63
4.50,5.14,5.75,5.16,5.36,5.88,5.20,5.33,4.86,4.65,5.11,5.28,5.53,3.79,4.75,5.73
NA,NA
>chr13:61361881-61361931
NA,NA,4.76,5.60,5.90,5.29,4.67,4.74,4.35,4.05,4.65,4.97,5.03,4.24,2.85,4.75
5.91,5.37,4.03,3.35,3.68,3.38,4.89,5.73,5.58,5.11,5.53,5.48,4.93,4.68,4.97,4.37
3.64,4.06,4.05,4.89,5.82,6.00,5.33,4.85,4.85,4.95,5.29,4.92,4.51,4.19,4.81,5.46
NA,NA
>chr13:73631688-73631738
NA,NA,5.41,5.31,5.27,5.23,5.76,6.02,5.28,4.36,2.85,3.63,4.89,5.66,6.07,5.76
4.80,3.79,3.63,4.35,4.74,5.33,6.00,5.57,5.11,5.53,5.28,5.11,5.53,5.66,4.75,3.79
5.30,5.82,5.27,4.27,3.84,4.27,4.74,4.80,4.02,4.70,5.66,6.02,5.14,5.15,5.94,5.94
NA,NA
>chr13:75249368-75249418
NA,NA,4.75,5.73,5.58,4.36,3.75,5.22,5.50,5.08,4.66,4.98,5.33,5.32,5.84,5.94
5.22,4.39,4.27,4.30,4.65,5.10,5.73,5.58,5.11,5.53,5.62,5.17,4.30,4.99,4.99,4.30
5.17,5.85,5.58,4.90,4.89,5.55,5.55,5.50,5.50,5.55,5.94,5.56,4.42,4.54,5.47,5.67
NA,NA
>chr13:76290679-76290729
NA,NA,5.47,5.34,5.38,5.40,4.80,3.79,3.63,3.38,4.76,5.41,5.08,4.61,4.03,3.68
4.35,4.74,5.33,6.00,5.57,4.36,4.36,5.58,5.58,5.11,5.53,5.66,4.89,3.68,4.05,4.31
4.51,4.19,4.81,5.46,5.91,5.43,5.57,5.19,4.52,3.34,3.85,4.05,3.38,4.89,5.66,6.07
NA,NA
>chr13:76346385-76346435
NA,NA,3.75,4.81,5.15,5.30,5.24,5.56,5.42,4.52,4.02,4.65,4.99,5.49,5.47,4.85
4.85,5.71,5.94,5.40,4.74,3.85,4.24,5.73,5.57,5.11,4.65,4.86,5.33,5.20,5.88,5.00
4.61,4.96,5.44,5.31,4.92,3.90,4.72,5.40,5.32,5.84,5.50,5.22,4.51,4.80,5.76,6.01
NA,NA
>chr13:81450472-81450522
NA,NA,4.03,5.37,5.65,4.72,4.98,5.75,5.41,5.02,4.96,5.19,5.88,6.02,5.48,4.93
3.90,4.72,5.65,5.37,4.03,4.48,5.48,5.53,5.11,5.57,5.73,4.24,4.67,5.85,5.73,4.89
3.68,3.35,4.14,5.22,5.94,5.40,4.35,3.63,3.79,5.30,5.37,5.33,5.73,5.57,5.11,4.80
NA,NA
>chr13:96176582-96176632
NA,NA,3.63,2.85,2.85,4.75,5.91,5.43,5.13,5.38,5.31,4.14,3.35,4.70,5.73,5.73
4.70,3.35,4.14,5.10,5.05,5.17,5.62,5.53,5.11,5.57,5.73,5.08,4.89,5.67,5.48,4.98
5.31,5.46,4.53,4.17,4.03,3.68,4.89,5.82,5.73,5.33,5.37,6.01,5.76,4.80,5.11,5.44
NA,NA
>chr13:96258097-96258147
NA,NA,5.99,5.74,5.50,5.15,4.99,5.27,5.50,5.15,4.52,4.65,4.57,5.00,5.40,5.79
5.79,5.40,4.49,3.85,4.05,4.89,5.73,5.58,5.11,5.53,5.62,4.67,4.49,5.20,4.95,4.65
4.05,4.76,5.41,5.78,5.78,5.15,4.81,4.46,5.35,5.22,5.11,5.73,5.82,4.89,3.63,3.84
NA,NA
>chr13:96258138-96258188
NA,NA,5.73,5.82,4.89,3.63,3.84,4.27,4.30,4.65,4.74,4.63,4.76,4.92,5.29,4.95
4.65,4.05,4.89,5.66,5.53,5.11,5.28,5.53,5.11,5.58,5.58,4.36,4.36,5.44,5.43,4.33
4.37,4.93,5.02,5.58,5.80,5.15,5.14,6.02,5.28,4.81,4.46,5.35,5.22,4.14,3.35,3.68
NA,NA
>chr13:96258168-96258218
NA,NA,4.37,4.93,5.02,5.58,5.80,5.15,5.14,6.02,5.28,4.81,4.46,5.35,5.22,4.14
3.35,3.68,4.76,5.42,5.08,4.33,4.87,5.85,5.58,5.11,5.53,5.48,4.48,3.34,4.67,5.62
5.89,4.98,4.94,5.42,5.42,4.38,3.95,4.89,5.56,5.47,4.85,4.29,4.77,5.56,5.46,5.24
NA,NA
>chr13:97655242-97655292
NA,NA,5.40,5.76,5.76,5.32,5.84,4.79,4.46,4.81,5.03,4.97,5.17,5.80,5.73,4.24
4.67,5.85,5.73,4.89,3.63,2.85,4.36,5.28,5.53,5.11,5.58,5.58,5.01,4.14,4.80,5.31
4.95,4.85,5.35,5.50,4.46,4.90,5.28,5.53,5.11,5.44,5.37,4.03,4.31,4.63,4.76,4.31
NA,NA
>chr13:105606389-105606439
NA,NA,3.79,4.27,4.74,5.14,5.47,5.67,4.89,5.00,5.48,5.34,5.38,5.40,5.32,5.84
5.50,5.40,4.27,2.85,2.85,4.75,5.66,5.53,5.11,5.57,5.82,5.36,5.16,5.40,4.49,4.67
5.85,5.58,4.36,2.85,4.12,5.60,5.52,4.46,4.81,5.58,5.73,4.75,3.84,4.27,5.15,5.84
NA,NA
>chr13:106572094-106572144
NA,NA,5.08,5.45,5.43,5.02,4.99,5.34,5.34,4.94,4.19,4.12,4.12,5.21,4.97,4.85
4.84,4.76,4.92,5.47,5.34,4.46,4.81,5.58,5.58,5.11,4.65,5.69,5.33,4.85,4.46,4.36
4.73,5.33,6.11,5.86,4.87,4.33,4.97,5.08,4.90,5.58,5.58,4.90,4.46,5.23,5.40,5.10
NA,NA
>chr14:25204189-25204239
NA,NA,5.60,4.76,3.63,3.84,4.27,5.15,5.84,6.01,5.39,4.70,4.70,4.83,5.04,5.00
5.14,5.56,5.31,5.02,4.73,3.95,4.67,5.85,5.58,5.11,5.53,5.66,4.89,3.63,3.79,5.53
5.28,5.11,5.53,5.66,4.89,4.05,4.43,4.62,5.08,4.83,4.17,4.03,3.68,4.35,4.98,5.38
NA,NA
>chr14:31507435-31507485
NA,NA,4.57,3.74,4.48,5.58,5.58,4.93,4.80,4.43,3.75,2.85,3.63,4.76,5.42,5.42
4.97,4.63,4.31,4.03,5.37,5.30,5.11,5.28,5.53,5.11,5.57,5.82,5.00,4.61,4.73,4.99
5.96,5.57,4.81,4.46,5.35,5.84,5.20,5.21,4.12,3.79,4.80,4.80,5.11,5.58,5.73,5.10
NA,NA
>chr14:34058934-34058984
NA,NA,5.91,4.94,4.84,4.97,5.34,5.34,4.97,4.84,5.31,5.73,5.80,5.58,4.94,4.84
5.38,5.23,5.36,5.82,5.57,4.36,4.36,5.28,5.53,5.11,5.58,5.85,5.17,5.05,5.31,4.42
4.54,5.47,5.34,4.46,4.81,5.57,5.96,4.98,4.76,4.63,4.31,4.03,5.54,5.84,5.13,5.19
NA,NA
>chr14:42973790-42973840
NA,NA,5.60,5.79,6.01,5.37,5.13,5.20,5.32,5.84,5.94,5.15,4.82,4.61,5.08,5.15
5.02,4.65,5.69,5.33,4.43,3.75,4.36,5.28,5.53,5.11,5.58,5.58,5.01,4.61,5.08,5.41
4.12,3.84,4.89,5.23,5.27,5.53,5.43,5.24,5.33,5.76,5.53,4.86,5.11,5.31,5.38,4.84
NA,NA
>chr14:45554079-45554129
NA,NA,5.58,4.48,3.34,4.67,5.85,5.58,4.36,4.36,5.58,5.58,5.11,5.30,5.37,4.03
4.52,5.40,6.00,5.15,4.31,3.34,4.67,5.85,5.58,5.11,5.53,5.66,4.75,3.79,5.53,5.28
5.11,5.30,5.37,5.13,5.40,5.16,5.10,5.40,5.56,5.48,4.98,5.10,5.74,5.82,5.30,5.11
NA,NA
>chr14:45667745-45667795
NA,NA,4.69,5.08,4.97,4.84,5.31,5.74,5.74,5.76,4.74,4.36,4.36,3.90,4.92,5.31
5.44,4.93,4.81,4.19,4.12,3.63,4.89,5.73,5.58,5.11,5.53,5.66,4.89,3.63,3.79,5.53
5.66,4.70,3.35,4.03,5.37,6.01,5.76,4.80,5.11,5.58,5.58,5.11,5.53,5.28,4.36,3.75
NA,NA
>chr14:45667763-45667813
NA,NA,4.12,3.63,4.89,5.73,5.58,5.11,5.53,5.66,4.89,3.63,3.79,5.53,5.66,4.70
3.35,4.03,5.37,6.01,5.76,4.80,5.11,5.58,5.58,5.11,5.53,5.28,4.36,3.75,4.43,5.33
5.76,5.20,4.03,4.48,5.58,5.58,5.11,4.80,4.80,5.11,5.57,5.73,4.24,4.67,5.86,5.37
NA,NA
>chr14:52372688-52372738
NA,NA,4.69,4.89,5.56,5.48,5.00,4.57,4.65,4.92,5.31,5.44,4.66,4.71,5.46,5.93
5.14,5.02,4.99,4.65,4.02,4.70,5.66,5.53,5.11,5.57,5.82,5.36,5.16,5.67,5.27,5.23
5.50,5.27,5.23,5.29,4.67,4.85,4.85,4.95,5.33,5.22,4.57,5.08,5.73,5.57,5.11,5.30
NA,NA
>chr14:52372782-52372832
NA,NA,4.63,4.76,4.31,4.63,4.50,4.80,4.52,5.15,5.94,5.40,4.77,4.29,4.42,4.63
4.50,4.67,5.29,5.56,5.74,4.80,4.88,5.82,5.57,5.11,5.53,5.66,5.10,3.85,3.95,4.89
5.56,5.47,4.85,4.62,4.76,4.90,4.51,5.08,4.86,4.65,5.02,5.15,5.08,5.36,5.37,5.54
NA,NA
>chr14:52924518-52924568
NA,NA,4.12,2.85,2.85,4.27,4.74,5.14,5.47,5.93,5.22,4.51,5.30,5.82,5.27,4.27
3.84,3.63,4.35,5.40,5.50,4.46,4.90,5.58,5.58,5.11,5.53,5.28,5.11,4.65,5.37,5.36
5.23,5.76,5.93,5.37,5.13,5.20,5.32,5.80,5.58,4.94,4.63,4.36,3.90,4.92,5.19,4.97
NA,NA
>chr14:52924545-52924595
NA,NA,4.65,5.37,5.36,5.23,5.76,5.93,5.37,5.13,5.20,5.32,5.80,5.58,4.94,4.63
4.36,3.90,4.92,5.19,4.97,5.17,5.85,5.58,5.11,5.53,5.28,4.90,4.46,5.45,4.89,5.08
4.86,5.54,4.98,4.51,4.98,5.60,5.79,6.07,5.62,4.87,4.33,5.08,5.31,4.92,4.80,4.50
NA,NA
>chr14:65149627-65149677
NA,NA,2.85,4.75,5.66,5.53,3.79,4.12,5.42,5.42,4.97,4.84,4.85,4.97,5.03,5.02
4.80,5.76,5.79,5.69,4.74,3.75,4.81,5.58,5.58,5.11,5.53,5.28,4.81,4.46,4.79,4.46
4.90,5.28,6.02,5.84,5.45,5.43,5.26,5.31,4.80,4.88,5.82,5.57,5.11,4.80,4.80,3.79
NA,NA
>chr14:67399627-67399677
NA,NA,4.66,5.38,5.55,5.55,5.76,5.53,5.60,4.98,4.63,4.92,4.74,4.72,5.89,5.48
4.48,3.34,4.67,5.85,5.58,4.36,4.36,5.28,5.53,5.11,5.57,5.96,4.99,4.29,4.03,4.06
5.10,5.73,5.58,4.36,3.75,4.43,4.80,4.02,4.52,5.42,5.42,5.02,4.93,4.80,4.76,4.84
NA,NA
>chr14:90393286-90393336
NA,NA,4.43,4.39,4.27,5.02,5.43,5.91,5.65,4.98,4.21,4.21,5.15,5.62,6.02,5.84
5.50,5.35,4.46,4.03,4.29,4.99,5.96,5.57,5.11,5.53,5.28,5.11,4.80,5.32,5.14,4.30
4.65,4.05,4.35,4.74,5.33,6.00,5.82,4.89,3.38,3.38,3.38,4.05,4.65,5.05,5.50,5.15
NA,NA
>chr15:38613152-38613202
NA,NA,5.73,5.73,4.89,3.63,3.84,4.89,5.23,5.10,5.04,5.41,6.00,5.82,4.89,3.68
4.05,3.75,4.42,5.31,5.05,5.17,5.62,5.53,5.11,5.57,5.73,5.33,5.37,6.01,5.79,4.86
5.33,5.20,5.76,4.97,4.82,5.30,5.41,4.76,3.68,3.35,4.14,5.31,5.58,4.97,4.84,4.74
NA,NA
>chr15:51718198-51718248
NA,NA,4.90,5.58,5.73,5.10,4.06,4.33,5.08,5.30,5.02,4.80,4.80,5.11,5.58,5.58
4.90,4.27,5.02,4.99,4.65,4.93,5.48,5.53,5.11,5.58,5.73,4.89,3.38,3.63,2.85,4.36
5.44,5.99,5.74,5.50,5.20,5.19,4.94,4.61,5.08,5.41,4.52,4.02,3.90,4.36,4.77,4.79
NA,NA
>chr15:51718316-51718366
NA,NA,4.98,5.89,5.48,4.48,4.03,5.37,5.93,5.84,5.50,5.40,4.74,3.85,4.49,5.40
5.16,4.61,4.94,5.40,5.52,4.46,4.81,5.58,5.58,5.11,5.53,5.66,4.75,3.84,4.27,5.27
5.99,5.91,5.10,4.65,4.97,5.21,4.12,3.79,5.30,5.82,5.27,4.82,4.66,4.98,5.75,5.16
NA,NA
>chr15:52172456-52172506
NA,NA,5.48,5.93,5.15,4.52,4.65,4.73,4.84,5.08,5.42,4.76,3.38,3.38,4.05,4.06
4.03,4.66,5.19,5.88,5.93,5.37,5.33,5.73,5.57,5.11,5.53,5.48,4.48,3.74,4.89,5.67
5.74,4.80,4.63,5.05,4.63,4.31,4.81,5.49,5.73,5.11,5.31,5.38,4.33,4.06,4.05,3.38
NA,NA
>chr15:52172495-52172545
NA,NA,5.11,5.31,5.38,4.33,4.06,4.05,3.38,4.76,5.21,5.89,5.99,5.91,5.10,4.65
4.30,4.82,4.66,3.90,4.02,4.70,5.66,5.53,5.11,5.57,5.73,5.33,5.37,5.91,4.70,4.05
3.75,4.42,5.40,5.35,5.38,5.40,5.76,6.07,5.28,4.36,3.75,4.69,4.73,4.93,5.19,5.88
NA,NA
>chr15:60120589-60120639
NA,NA,4.29,4.03,4.82,5.58,5.57,5.28,5.54,5.43,5.17,5.66,5.74,4.85,4.70,4.83
5.32,6.00,5.57,4.36,2.85,4.75,5.66,5.53,5.11,5.57,5.82,4.88,4.14,4.03,4.52,5.21
5.57,5.43,5.45,5.08,4.94,4.80,5.16,4.83,5.22,5.33,5.32,5.84,5.80,4.89,4.78,5.22
NA,NA
>chr15:60684557-60684607
NA,NA,5.03,4.24,4.36,5.58,5.85,4.67,3.34,3.35,3.68,4.76,5.21,5.89,6.20,5.84
5.13,5.08,5.42,4.82,3.64,4.68,5.96,5.57,5.11,5.53,5.28,4.36,2.85,4.75,5.73,5.58
4.81,4.42,4.29,4.03,4.06,4.95,5.21,5.57,5.02,4.81,4.31,4.81,5.48,5.53,5.11,5.58
NA,NA
>chr15:60684579-60684629
NA,NA,5.11,5.53,5.28,4.36,2.85,4.75,5.73,5.58,4.81,4.42,4.29,4.03,4.06,4.95
5.21,5.57,5.02,4.81,4.31,4.81,5.48,5.53,5.11,5.58,5.73,4.89,3.38,3.38,3.38,3.38
3.38,3.38,3.38,3.38,3.38,4.05,3.85,3.95,4.86,5.41,5.69,5.79,5.79,5.69,4.74,3.75
NA,NA
>chr15:64616904-64616954
NA,NA,4.42,4.63,5.15,5.50,5.84,5.32,5.76,5.76,5.76,6.01,5.82,5.27,5.14,5.32
5.76,5.76,4.80,4.51,4.43,5.33,5.69,4.65,5.11,5.57,5.73,4.24,4.25,4.85,5.14,5.33
5.26,5.02,4.81,4.31,4.63,4.50,5.33,5.84,5.84,5.41,5.00,4.67,4.85,4.46,4.03,4.29
NA,NA
>chr15:68177484-68177534
NA,NA,5.76,5.33,4.85,4.25,4.24,5.13,5.69,4.98,4.63,4.92,4.67,4.74,4.36,4.02
3.90,4.36,4.36,4.74,5.00,5.41,5.69,4.65,5.11,5.58,5.58,4.81,4.19,4.81,4.93,5.41
5.56,4.84,5.19,5.40,4.94,4.33,4.95,5.74,5.56,5.29,5.04,4.99,5.57,5.58,4.38,4.49
NA,NA
>chr15:68177513-68177563
NA,NA,5.41,5.56,4.84,5.19,5.40,4.94,4.33,4.95,5.74,5.56,5.29,5.04,4.99,5.57
5.58,4.38,4.49,5.40,5.16,5.36,5.37,4.65,5.11,5.58,5.58,4.36,3.75,4.43,5.14,5.56
5.19,4.33,4.87,5.62,6.02,5.14,5.02,5.02,4.81,4.31,4.63,4.63,4.76,4.92,5.47,5.67
NA,NA
>chr15:84751134-84751184
NA,NA,3.84,4.89,5.23,4.61,4.82,5.15,5.94,5.40,4.84,4.97,5.34,5.27,5.50,5.40
4.35,4.05,4.43,4.80,4.80,4.56,4.81,5.28,5.53,5.11,5.58,5.85,5.15,4.21,4.70,4.83
5.32,5.76,5.20,5.33,4.86,4.65,5.11,5.57,5.96,4.97,4.82,5.41,5.40,5.13,5.20,5.76
NA,NA
>chr15:84751147-84751197
NA,NA,5.40,4.35,4.05,4.43,4.80,4.80,4.56,4.81,5.28,5.53,5.11,5.58,5.85,5.15
4.21,4.70,4.83,5.32,5.76,5.20,5.33,4.86,4.65,5.11,5.57,5.96,4.97,4.82,5.41,5.40
5.13,5.20,5.76,4.99,4.68,4.73,4.84,4.46,3.64,3.75,4.05,4.52,5.60,5.90,5.30,4.78
NA,NA
>chr15:84751202-84751252
NA,NA,3.84,4.89,5.23,4.61,4.82,5.15,5.94,5.40,4.84,4.97,5.34,5.27,5.50,5.40
4.35,4.05,4.43,4.80,4.80,4.56,4.81,5.28,5.53,5.11,5.58,5.85,5.15,4.21,4.70,4.83
5.32,5.76,5.20,5.33,4.86,4.65,5.11,5.57,5.96,4.97,4.82,5.41,5.40,5.13,5.20,5.76
NA,NA
>chr15:84751215-84751265
NA,NA,5.40,4.35,4.05,4.43,4.80,4.80,4.56,4.81,5.28,5.53,5.11,5.58,5.85,5.15
4.21,4.70,4.83,5.32,5.76,5.20,5.33,4.86,4.65,5.11,5.57,5.96,4.97,4.82,5.41,5.40
5.13,5.20,5.76,4.99,4.68,4.73,4.84,4.46,3.64,3.75,4.05,4.52,5.60,5.90,5.30,4.78
NA,NA
>chr15:95719856-95719906
NA,NA,5.20,5.50,5.49,4.99,5.22,5.33,4.95,4.65,5.10,5.82,5.73,5.11,5.31,5.58
4.97,4.63,4.35,3.38,3.63,2.85,4.36,5.58,5.58,5.11,5.53,5.66,4.89,3.63,3.84,4.27
4.30,4.65,4.05,4.76,5.21,4.97,4.65,5.10,5.66,6.07,5.79,5.60,4.98,4.51,4.98,5.89
NA,NA
>chr15:95719901-95719951
NA,NA,5.89,5.66,4.89,3.63,3.79,5.30,5.82,5.27,4.27,4.90,5.57,5.96,4.98,4.63
4.73,3.95,4.25,4.85,4.80,4.93,5.48,5.53,5.11,5.58,5.58,5.11,5.30,5.37,4.03,4.31
4.63,4.76,4.98,5.60,4.65,4.51,5.22,6.00,5.60,4.12,2.85,3.75,5.22,5.93,5.47,4.92
NA,NA
>chr15:96898114-96898164
NA,NA,4.48,5.58,5.85,4.67,4.49,5.32,5.43,4.53,4.95,5.31,5.41,5.99,5.91,5.10
4.65,4.30,5.14,6.02,5.28,4.36,4.36,5.58,5.58,5.11,4.65,4.86,4.24,4.67,5.62,5.53
5.11,5.58,5.85,5.17,4.30,4.99,5.50,5.55,5.78,5.41,4.76,3.38,3.38,3.38,4.05,4.06
NA,NA
>chr15:96898122-96898172
NA,NA,4.95,5.31,5.41,5.99,5.91,5.10,4.65,4.30,5.14,6.02,5.28,4.36,4.36,5.58
5.58,5.11,4.65,4.86,4.24,4.67,5.62,5.53,5.11,5.58,5.85,5.17,4.30,4.99,5.50,5.55
5.78,5.41,4.76,3.38,3.38,3.38,4.05,4.06,3.64,3.75,4.05,4.52,5.21,5.20,5.80,5.38
NA,NA
>chr15:96898232-96898282
NA,NA,4.98,5.47,5.93,5.40,4.35,3.63,3.79,4.80,5.40,4.98,4.51,4.92,5.47,5.34
4.46,4.81,5.57,6.00,4.74,3.75,4.81,5.28,5.53,5.11,5.57,6.00,5.41,4.97,4.37,4.42
5.40,5.35,4.46,4.81,5.28,6.07,6.01,5.82,5.41,5.20,4.98,5.22,5.35,4.46,4.12,3.63
NA,NA
>chr16:11971778-11971828
NA,NA,5.28,6.02,5.88,5.34,4.97,4.69,3.75,3.75,4.43,5.33,5.69,5.53,5.84,5.50
5.15,4.63,4.31,4.51,4.19,4.12,4.75,5.73,5.58,5.11,5.53,5.66,5.10,4.06,3.64,4.54
5.29,5.26,4.99,4.65,4.52,4.50,5.33,5.69,4.65,5.11,5.44,5.43,4.33,4.68,5.60,5.54
NA,NA
>chr16:32100445-32100495
NA,NA,4.84,5.19,5.53,4.80,4.14,4.03,4.36,4.74,5.33,5.69,4.65,3.79,3.63,4.76
5.60,5.52,5.22,4.82,4.30,5.17,5.85,5.58,5.11,5.53,5.28,4.90,4.27,4.30,4.85,4.85
4.80,4.93,5.48,6.02,5.14,5.15,5.80,5.41,4.93,4.73,4.63,4.74,4.06,4.03,4.29,4.99
NA,NA
>chr16:70886689-70886739
NA,NA,5.15,4.99,4.99,5.27,5.99,5.91,4.70,4.02,3.90,4.66,4.82,5.02,5.02,5.08
5.36,5.54,5.28,5.02,4.27,4.90,5.28,5.53,5.11,5.57,5.73,5.08,4.89,5.45,4.46,4.90
5.57,5.96,4.98,4.76,4.63,4.35,3.63,3.84,4.89,5.23,5.36,5.82,5.57,4.36,4.36,5.58
NA,NA
>chr16:87176074-87176124
NA,NA,3.68,4.03,4.61,5.08,5.70,4.38,4.49,5.48,5.93,5.40,4.35,3.63,3.84,4.27
4.30,4.65,5.10,5.73,5.58,4.36,4.36,5.58,5.58,5.11,5.53,5.48,4.93,3.90,3.75,4.12
4.12,5.42,5.42,5.19,5.02,5.49,5.10,4.98,5.48,5.93,5.35,4.25,3.34,4.52,5.31,5.42
NA,NA
>chr17:13484794-13484844
NA,NA,3.38,3.38,4.05,4.43,4.21,4.84,5.77,5.76,5.33,4.74,4.74,3.85,3.34,4.31
4.63,4.76,4.98,5.96,5.57,4.36,4.36,5.58,5.58,5.11,5.53,5.66,5.10,3.85,3.34,3.35
4.70,5.73,5.85,5.17,4.30,5.14,6.02,5.48,5.01,4.14,4.88,5.82,5.57,5.11,5.53,5.66
NA,NA
>chr17:13484814-13484864
NA,NA,4.36,5.58,5.58,5.11,5.53,5.66,5.10,3.85,3.34,3.35,4.70,5.73,5.85,5.17
4.30,5.14,6.02,5.48,5.01,4.14,4.88,5.82,5.57,5.11,5.53,5.66,4.89,3.63,3.79,5.53
5.28,5.11,4.80,4.80,3.79,4.27,4.74,5.33,6.00,5.82,4.70,3.35,3.34,4.38,5.58,5.57
NA,NA
>chr18:1805595-1805645
NA,NA,4.46,4.90,5.58,5.58,4.93,3.90,3.75,4.12,3.63,3.38,4.89,5.73,5.58,5.11
4.65,5.37,5.00,4.53,5.23,5.08,4.90,5.28,5.53,5.11,5.58,5.73,4.89,3.63,4.12,4.46
4.79,4.46,3.84,4.27,4.74,5.33,5.84,5.84,5.33,4.74,4.27,4.12,3.75,3.90,4.93,5.48
NA,NA
>chr18:9575498-9575548
NA,NA,5.76,5.55,5.13,4.97,5.88,5.32,5.40,5.38,4.79,4.46,4.90,5.58,5.85,5.17
4.30,5.14,6.02,5.28,4.36,2.85,4.75,5.73,5.58,5.11,5.53,5.48,5.01,4.14,4.63,5.04
5.41,6.00,5.57,5.11,4.80,4.80,5.11,5.44,5.37,5.13,5.48,5.93,5.15,4.52,3.90,4.36
NA,NA
>chr18:20515371-20515421
NA,NA,4.79,4.46,4.90,5.28,5.89,5.38,4.79,5.84,5.93,5.46,4.71,4.66,5.44,5.31
4.92,4.80,4.74,4.35,3.63,2.85,4.36,5.58,5.58,5.11,5.53,5.28,4.36,2.85,4.27,4.63
4.76,4.98,5.96,5.57,5.11,4.80,5.40,4.72,4.74,6.00,5.82,4.89,3.63,4.12,4.19,4.94
NA,NA
>chr18:21515557-21515607
NA,NA,5.96,4.68,4.33,5.46,5.93,5.14,5.15,5.84,5.35,4.77,4.36,3.90,4.92,5.31
5.44,4.96,5.02,5.30,5.15,4.24,4.36,5.28,5.53,5.11,5.58,5.73,5.10,4.06,3.64,4.37
4.97,4.93,5.00,4.93,5.00,5.14,5.56,5.39,4.66,4.45,4.73,5.32,5.69,4.65,3.79,4.12
NA,NA
>chr18:24371590-24371640
NA,NA,3.64,4.06,4.05,3.38,4.35,4.74,5.33,5.76,5.55,4.33,4.68,5.60,4.65,3.79
3.63,4.89,5.66,5.53,3.79,4.75,5.66,5.53,5.11,5.57,5.73,4.24,4.67,5.62,5.89,4.72
4.74,5.69,4.65,5.02,5.15,5.08,5.27,5.67,5.79,5.55,5.76,6.02,5.62,4.87,4.33,5.08
NA,NA
>chr18:26745555-26745605
NA,NA,4.46,5.50,5.35,4.85,4.97,5.21,4.76,3.68,4.05,4.31,4.76,4.63,4.35,3.38
3.63,2.85,2.85,3.63,3.38,4.89,5.66,5.53,5.11,5.58,5.85,5.17,4.95,5.20,5.00,4.51
5.19,5.42,5.42,5.24,4.30,4.27,4.90,5.57,5.73,5.11,5.22,5.94,5.22,3.75,4.24,5.30
NA,NA
>chr18:26806066-26806116
NA,NA,5.08,4.89,5.45,4.46,3.84,3.63,3.38,4.89,5.66,5.53,5.02,5.03,4.97,5.17
5.62,6.02,5.76,5.23,4.61,5.01,5.48,5.53,5.11,5.57,5.73,5.11,5.10,5.74,5.74,5.62
5.33,5.20,5.76,5.33,4.74,4.36,4.02,4.68,4.86,4.78,5.31,5.38,4.33,4.87,5.62,5.53
NA,NA
>chr18:26806153-26806203
NA,NA,4.84,4.25,4.24,5.13,5.84,5.32,4.57,5.00,5.48,5.56,5.40,4.63,4.14,5.01
5.58,5.73,4.89,3.38,4.05,3.85,4.24,5.73,5.57,5.11,4.65,4.86,5.33,5.37,5.30,3.79
4.12,5.60,5.91,5.43,5.26,5.20,5.13,5.37,5.93,5.88,5.23,4.93,4.93,5.43,5.32,5.13
NA,NA
>chr18:37829658-37829708
NA,NA,4.46,4.81,5.58,5.73,5.10,4.65,4.30,5.14,6.02,5.28,5.11,4.80,4.80,5.11
5.58,5.58,4.36,4.36,5.44,5.37,5.33,5.73,5.57,5.11,4.65,4.86,4.24,4.38,5.70,5.08
5.36,5.67,5.84,4.74,3.75,4.81,5.46,6.00,5.40,4.35,3.63,3.84,4.46,5.23,5.40,5.10
NA,NA
>chr18:37829709-37829759
NA,NA,5.58,5.20,5.84,5.94,5.40,4.35,3.68,3.35,3.34,4.67,5.62,5.53,3.79,4.75
5.66,6.02,5.14,4.30,4.65,4.05,4.89,5.73,5.58,5.11,5.53,5.66,4.75,3.79,5.30,5.46
5.13,5.08,5.42,4.95,3.85,3.34,4.31,4.50,5.14,5.47,5.56,5.40,4.63,4.14,5.01,5.49
NA,NA
>chr18:48793653-48793703
NA,NA,5.30,5.41,4.76,3.38,3.38,3.38,3.68,4.02,4.80,4.43,4.51,4.80,5.76,5.76
4.80,5.11,5.44,5.37,4.03,4.48,5.48,5.53,5.11,5.58,5.73,4.75,2.85,2.85,3.63,4.89
5.82,5.73,5.11,5.10,5.74,5.74,5.62,5.33,5.37,5.30,5.11,5.57,5.96,4.99,4.68,4.73
NA,NA
>chr18:48793704-48793754
NA,NA,4.80,5.40,4.98,4.94,5.58,5.80,5.20,5.03,4.24,4.36,5.28,5.53,3.79,4.75
5.73,5.73,4.89,3.38,4.05,3.85,4.24,4.86,4.65,5.11,5.58,5.73,4.89,4.05,4.65,5.05
5.10,4.78,4.86,5.41,5.76,5.74,5.27,4.27,3.84,4.12,5.60,6.00,5.22,3.75,4.36,5.58
NA,NA
>chr18:61107845-61107895
NA,NA,5.44,4.81,4.46,5.52,5.65,5.24,4.30,4.99,4.99,5.27,5.82,6.01,6.07,5.28
4.36,2.85,3.63,4.89,5.91,5.37,5.33,5.73,5.57,5.11,5.53,5.48,4.48,4.14,5.10,5.74
5.82,6.01,6.07,5.28,4.90,4.46,5.50,5.40,4.74,3.85,4.24,5.73,5.57,4.36,4.36,5.58
NA,NA
>chr18:61555990-61556040
NA,NA,5.08,4.90,5.58,5.58,4.36,3.75,5.22,5.50,5.08,4.84,4.81,4.93,5.39,5.32
5.13,5.37,5.44,5.11,5.30,5.37,5.33,4.86,4.65,5.11,5.58,5.73,5.10,4.06,3.64,3.75
4.81,5.58,5.58,4.36,4.36,5.58,5.58,4.93,4.68,5.04,5.10,5.23,5.76,5.93,5.37,5.33
NA,NA
>chr18:65398598-65398648
NA,NA,4.75,2.85,4.24,5.46,6.00,5.15,4.31,3.34,4.25,5.35,5.50,4.46,4.39,4.88
5.75,5.23,4.94,5.08,4.79,4.46,4.81,5.58,5.58,5.11,5.53,5.28,4.90,5.08,5.19,4.89
4.76,4.81,4.98,5.89,5.66,4.89,3.38,3.63,3.79,5.53,5.28,4.36,2.85,4.75,5.73,5.73
NA,NA
>chr18:68157947-68157997
NA,NA,5.76,5.32,5.76,6.07,5.28,4.36,2.85,4.27,4.63,4.73,4.68,4.78,4.97,5.41
5.69,4.65,3.79,4.12,5.21,4.97,5.17,5.85,5.58,5.11,5.53,5.66,4.70,4.02,4.68,5.00
4.67,4.74,4.35,3.38,3.38,3.63,3.79,4.80,4.80,5.02,5.30,5.08,5.13,5.46,5.93,5.14
NA,NA
>chr18:72823930-72823980
NA,NA,5.38,4.66,4.74,4.92,4.85,4.68,4.42,4.63,5.15,5.50,4.46,3.84,3.63,3.38
3.38,4.89,5.91,5.43,4.33,4.68,5.60,4.65,5.11,5.57,5.73,5.08,4.89,5.45,4.46,3.84
4.12,5.21,5.20,5.84,6.01,5.39,4.70,4.84,6.11,5.44,5.11,5.53,5.66,4.89,3.68,4.03
NA,NA
>chr2:12592567-12592617
NA,NA,5.42,5.44,4.96,5.02,5.41,5.67,4.80,4.80,5.74,5.93,5.35,4.25,4.49,5.32
5.39,4.96,4.77,4.93,5.23,5.08,4.90,5.58,5.58,5.11,5.53,5.66,4.89,3.68,3.35,3.74
4.57,5.22,5.47,5.67,5.43,5.49,5.50,5.32,5.31,4.95,4.33,4.94,5.29,5.32,5.84,6.01
NA,NA
>chr2:19823115-19823165
NA,NA,5.70,5.30,4.82,4.85,5.30,5.23,4.46,4.39,4.69,4.76,4.80,4.93,4.63,4.98
5.76,5.77,4.84,4.21,4.43,5.10,5.66,5.53,5.11,5.58,5.58,4.36,4.24,5.30,5.42,4.97
4.69,3.75,3.75,4.43,4.80,4.52,4.50,5.33,5.76,5.20,4.03,4.48,5.48,5.53,4.51,4.43
NA,NA
>chr2:26577683-26577733
NA,NA,4.69,4.86,4.68,4.02,4.36,4.63,4.73,4.68,4.85,5.40,5.19,4.33,4.06,5.10
5.73,5.73,4.89,3.63,2.85,4.36,5.28,5.53,5.11,5.57,5.73,5.33,5.20,5.76,4.99,4.62
4.82,5.02,5.30,5.45,4.94,4.63,5.15,5.30,4.95,4.77,4.72,4.94,5.47,5.93,5.22,3.75
NA,NA
>chr2:28423070-28423120
NA,NA,5.15,5.94,5.22,4.98,5.48,5.93,5.22,3.75,3.75,4.69,4.76,4.31,4.05,4.36
4.63,4.73,4.76,4.62,4.42,4.81,5.48,5.53,5.11,5.57,5.73,5.08,4.89,5.45,4.46,4.69
5.15,5.08,5.27,5.74,5.67,4.89,4.53,4.86,4.93,4.92,4.63,4.92,5.29,5.41,5.82,5.30
NA,NA
>chr2:32390151-32390201
NA,NA,5.28,4.36,4.36,5.58,5.85,5.17,4.30,4.27,4.90,5.44,5.37,4.03,4.31,4.50
5.33,5.69,5.79,5.76,4.80,5.11,5.28,5.53,5.11,5.58,5.58,4.36,2.85,3.63,4.89,5.66
6.07,5.79,5.69,5.41,5.00,4.67,4.43,4.36,4.19,4.94,5.42,5.42,4.12,3.79,4.65,5.37
NA,NA
>chr2:46539667-46539717
NA,NA,4.73,5.02,5.41,5.75,5.22,4.73,4.18,3.75,4.63,5.15,6.00,5.40,4.65,4.51
4.82,5.33,5.38,5.22,4.79,4.46,4.90,5.28,5.53,5.11,5.58,5.85,5.17,4.97,5.19,4.94
4.61,5.43,5.94,5.32,5.31,5.27,5.08,5.15,5.02,4.80,5.76,6.07,5.28,4.81,4.46,4.79
NA,NA
>chr2:46539814-46539864
NA,NA,4.54,5.40,5.43,4.53,4.95,5.53,5.39,4.93,4.81,4.19,4.12,3.63,4.35,5.40
5.93,5.47,5.14,4.43,3.75,4.36,5.28,5.53,5.11,5.57,5.73,4.24,3.85,4.05,3.38,4.89
5.91,5.37,5.33,5.73,5.57,5.11,5.53,5.28,4.90,4.46,4.79,4.46,4.12,3.63,3.38,4.76
NA,NA
>chr2:46539826-46539876
NA,NA,4.35,5.40,5.93,5.47,5.14,4.43,3.75,4.36,5.28,5.53,5.11,5.57,5.73,4.24
3.85,4.05,3.38,4.89,5.91,5.37,5.33,5.73,5.57,5.11,5.53,5.28,4.90,4.46,4.79,4.46
4.12,3.63,3.38,4.76,5.42,5.44,4.66,4.71,5.46,5.65,5.38,5.34,5.48,4.49,4.25,4.85
NA,NA
>chr2:55211482-55211532
NA,NA,4.73,5.32,6.00,5.80,5.17,5.05,5.50,5.73,5.10,4.98,5.20,4.95,5.17,5.80
6.00,5.32,4.99,5.57,5.03,4.24,4.36,5.28,5.53,5.11,5.58,5.85,5.17,4.97,5.21,4.76
3.38,3.38,4.05,3.85,4.49,5.48,5.93,5.22,3.75,4.36,5.28,5.53,5.11,5.58,5.58,5.11
NA,NA
>chr2:55211502-55211552
NA,NA,4.36,5.28,5.53,5.11,5.58,5.85,5.17,4.97,5.21,4.76,3.38,3.38,4.05,3.85
4.49,5.48,5.93,5.22,3.75,4.36,5.28,5.53,5.11,5.58,5.58,5.11,4.80,5.40,5.38,5.52
5.40,4.52,3.34,4.67,5.85,5.73,4.89,3.38,3.63,3.79,5.30,5.37,4.69,4.89,5.90,5.60
NA,NA
>chr2:55226689-55226739
NA,NA,4.03,4.61,5.08,5.41,4.12,3.79,4.80,4.80,5.11,5.58,5.58,4.48,3.34,4.25
4.85,4.67,5.00,4.68,4.02,4.70,5.73,5.58,5.11,5.53,5.28,4.90,4.89,5.33,5.24,5.43
5.40,4.54,4.42,5.40,5.80,5.30,4.80,4.76,4.69,4.39,4.46,5.23,5.29,4.67,4.43,4.39
NA,NA
>chr2:86673283-86673333
NA,NA,4.84,4.94,5.91,5.40,4.65,3.75,4.42,5.31,5.05,4.65,4.74,5.40,5.50,5.84
5.53,5.60,4.68,4.33,5.84,5.54,5.33,5.73,5.57,5.11,5.53,5.48,4.81,3.75,4.33,5.84
6.20,5.74,5.50,5.15,4.27,3.84,4.12,5.41,5.78,5.78,5.41,4.76,3.63,3.79,5.30,5.46
NA,NA
>chr2:90305147-90305197
NA,NA,5.40,4.63,4.63,5.40,5.23,5.08,4.66,3.90,4.02,4.70,5.73,5.73,4.89,3.38
3.68,3.35,3.34,3.85,4.05,4.89,5.66,5.53,5.11,5.58,5.73,4.89,3.68,4.02,3.90,3.75
4.12,3.63,4.35,5.40,5.93,5.74,4.80,4.80,5.31,4.95,4.85,4.84,4.97,5.42,5.42,4.12
NA,NA
>chr2:90305181-90305231
NA,NA,5.93,5.74,4.80,4.80,5.31,4.95,4.85,4.84,4.97,5.42,5.42,4.12,3.84,5.08
5.19,4.93,4.90,4.51,3.74,4.48,5.48,5.53,5.11,5.57,5.73,5.11,5.31,5.58,4.97,4.69
4.39,4.27,5.15,5.50,5.05,4.65,4.05,4.89,5.73,5.73,4.70,4.05,4.31,4.51,4.63,4.77
NA,NA
>chr2:90305247-90305297
NA,NA,5.46,5.30,3.79,4.12,5.60,5.52,4.77,4.63,4.51,4.31,4.63,4.92,5.21,4.80
4.43,4.74,4.63,4.76,4.31,4.81,5.58,5.58,5.11,5.53,5.28,5.11,5.53,5.66,4.89,3.63
3.84,4.46,4.79,5.22,5.53,4.97,4.33,4.06,4.95,5.42,5.42,4.97,4.63,4.35,3.38,3.63
NA,NA
>chr2:90305300-90305350
NA,NA,5.74,5.41,5.20,5.00,4.57,5.32,6.00,5.80,4.87,4.33,5.38,5.80,5.32,5.20
4.98,5.30,5.43,5.36,5.37,4.65,5.11,5.28,5.53,5.11,5.57,5.96,4.97,4.33,4.17,4.03
4.36,4.74,4.80,4.92,5.19,4.97,5.17,5.85,5.73,5.10,4.65,4.30,5.14,5.53,5.60,4.68
NA,NA
>chr2:90412606-90412656
NA,NA,4.12,5.42,5.08,4.84,4.73,5.32,5.69,4.65,3.79,3.63,4.35,5.40,6.00,5.60
4.12,2.85,2.85,3.63,3.38,4.89,5.66,5.53,5.11,5.58,5.73,4.75,3.79,5.53,5.66,4.75
4.12,4.46,5.34,5.47,5.14,4.86,4.69,5.37,5.65,4.72,4.74,5.76,5.20,4.69,4.86,5.41
NA,NA
>chr2:90412728-90412778
NA,NA,4.83,5.00,5.88,5.74,5.27,5.14,5.93,5.82,5.74,5.50,5.15,4.27,3.84,3.63
3.38,3.38,4.89,5.73,5.58,4.36,4.36,5.58,5.58,5.11,4.65,5.69,4.74,3.75,4.12,3.63
3.38,3.38,4.76,5.60,5.90,5.40,5.10,5.43,5.30,4.14,3.35,4.52,5.21,5.20,5.80,5.46
NA,NA
>chr2:91668557-91668607
NA,NA,5.33,5.50,4.99,5.15,5.80,5.38,5.13,5.46,5.30,5.11,5.57,6.00,5.41,5.00
4.74,4.72,5.54,4.86,4.24,4.67,5.62,5.53,5.11,5.58,5.58,4.36,2.85,3.63,3.38,3.38
4.35,4.63,4.76,4.80,4.97,4.68,4.93,5.48,5.53,3.79,4.12,5.41,5.78,5.55,4.89,4.69
NA,NA
>chr2:91897556-91897606
NA,NA,3.38,3.63,3.79,5.53,5.48,4.93,4.65,4.99,5.57,5.19,4.92,3.90,4.72,5.65
5.82,5.89,5.21,4.12,2.85,4.36,5.28,5.53,5.11,5.57,5.73,5.33,5.37,5.65,5.38,5.52
5.40,4.92,4.80,4.43,4.39,4.46,5.23,5.30,4.80,4.76,4.63,4.63,3.75,4.42,5.40,5.94
NA,NA
>chr2:92050302-92050352
NA,NA,5.89,5.82,5.30,3.79,3.63,4.76,5.21,5.89,5.99,5.86,4.87,3.64,4.68,5.96
5.57,4.36,2.85,4.12,5.21,4.97,5.17,5.85,5.58,5.11,5.53,5.48,4.48,3.34,4.67,5.86
5.99,5.41,5.29,4.92,4.76,4.63,4.82,4.17,4.53,5.56,5.30,4.24,4.36,5.58,5.58,5.01
NA,NA
>chr2:99682493-99682543
NA,NA,5.11,5.13,5.84,4.74,4.36,4.36,4.74,5.00,4.68,4.02,4.36,4.74,4.67,5.00
4.93,4.92,4.63,4.92,5.29,4.95,5.17,5.85,5.58,5.11,5.53,5.66,4.75,3.79,4.65,4.86
5.11,5.30,5.94,5.94,5.74,4.85,4.70,5.02,4.90,4.68,4.99,5.60,5.54,5.38,5.34,5.47
NA,NA
>chr2:101977459-101977509
NA,NA,5.78,5.94,5.56,4.77,4.66,5.44,5.30,4.24,2.85,4.75,5.66,5.53,3.79,4.12
5.21,4.97,4.85,5.35,5.94,5.22,5.11,4.86,4.65,5.11,5.58,5.73,4.70,4.03,4.14,4.88
5.82,5.57,4.36,2.85,4.27,4.74,4.80,4.52,5.15,5.50,4.46,4.90,5.58,5.73,4.75,2.85
NA,NA
>chr2:103232338-103232388
NA,NA,5.43,5.02,5.14,5.32,4.80,5.11,5.58,5.58,5.11,4.80,5.40,4.72,4.74,6.00
5.80,4.67,4.24,4.86,4.65,5.11,5.28,5.53,5.11,5.57,5.73,5.33,5.37,5.86,4.67,4.24
4.86,4.65,5.02,5.15,5.81,5.68,5.56,4.59,5.08,4.86,4.65,5.11,5.44,5.99,5.74,5.10
NA,NA
>chr2:109671607-109671657
NA,NA,5.11,5.57,5.82,5.36,5.43,5.56,4.42,3.75,4.05,3.68,4.35,5.40,5.50,5.27
4.99,5.15,5.50,5.05,4.65,5.10,5.66,5.53,5.11,5.57,5.82,5.00,4.53,5.23,5.08,4.39
5.22,5.50,5.84,5.32,5.76,5.76,5.76,5.76,4.80,4.51,4.43,4.80,4.02,3.68,4.35,4.74
NA,NA
>chr2:109671692-109671742
NA,NA,4.24,5.30,5.44,4.66,4.03,4.82,5.70,5.08,4.61,4.94,5.19,4.97,4.65,4.05
4.89,5.91,5.37,5.33,4.86,4.65,5.11,5.28,5.53,5.11,5.58,5.73,4.89,3.63,3.84,4.46
5.50,5.15,4.52,4.65,4.99,5.49,5.10,4.14,4.31,4.50,4.80,4.92,5.31,5.08,4.84,4.94
NA,NA
>chr2:109941040-109941090
NA,NA,5.65,5.91,4.89,5.08,5.73,5.57,5.11,4.80,4.80,3.79,4.12,5.41,5.78,5.78
5.41,4.52,3.35,4.14,5.30,5.43,5.36,5.82,5.57,5.11,5.53,5.48,5.01,4.17,4.61,4.73
4.42,4.05,4.52,5.60,6.00,5.15,4.52,4.65,4.99,5.26,5.20,5.13,5.37,5.30,3.79,4.12
NA,NA
>chr2:145214166-145214216
NA,NA,5.99,5.91,4.89,3.63,3.79,5.30,5.82,5.89,5.03,5.02,5.53,5.28,4.36,4.24
5.46,5.52,5.22,5.38,5.23,5.36,5.37,4.65,5.11,5.58,5.58,4.90,4.27,5.27,5.82,5.30
3.79,4.12,5.42,5.08,4.84,5.40,5.80,5.29,4.74,4.72,5.89,5.28,4.81,3.75,4.74,6.00
NA,NA
>chr2:146442880-146442930
NA,NA,4.93,5.00,5.14,5.56,5.19,4.33,4.82,5.70,5.78,5.78,5.41,4.12,2.85,2.85
4.27,4.63,4.76,4.31,4.05,4.70,5.73,5.58,5.11,4.65,4.86,5.08,4.89,5.91,5.46,4.69
5.08,5.19,4.93,4.90,5.02,5.57,5.03,4.24,4.36,5.57,5.73,5.33,5.37,5.91,4.89,3.63
NA,NA
>chr2:152963282-152963332
NA,NA,5.93,5.22,4.51,5.30,5.82,5.41,5.20,5.13,5.37,5.93,5.84,5.50,5.40,4.27
2.85,2.85,4.75,5.73,5.58,4.36,4.36,5.58,5.58,5.11,5.53,5.28,5.11,5.53,5.28,4.90
4.27,5.27,5.82,6.01,6.07,5.28,5.11,5.30,5.37,5.13,5.32,5.43,4.93,4.77,4.96,5.19
NA,NA
>chr2:160593853-160593903
NA,NA,2.85,4.27,5.40,6.00,5.60,4.12,3.84,5.08,5.19,4.96,5.02,5.30,5.41,4.52
4.05,4.31,4.81,4.51,3.74,3.35,4.70,5.73,5.58,5.11,5.53,5.66,5.10,4.65,4.30,4.27
3.84,3.63,3.38,4.35,4.63,4.97,5.42,5.42,4.52,4.02,3.90,4.72,5.40,5.76,5.76,4.80
NA,NA
>chr2:160817540-160817590
NA,NA,4.86,4.93,4.92,4.63,4.98,5.60,4.65,5.11,5.58,5.85,5.17,4.95,5.20,4.49
3.85,4.05,3.38,4.35,4.74,5.33,6.00,5.57,5.11,5.53,5.28,4.81,3.75,4.98,5.47,5.34
5.38,5.89,5.66,5.10,3.85,3.34,4.48,5.62,5.37,4.03,4.52,5.19,4.97,4.65,4.74,5.40
NA,NA
>chr2:160896490-160896540
NA,NA,4.99,5.15,5.84,5.94,5.15,4.31,4.03,5.54,5.93,4.84,4.85,5.47,5.05,5.17
5.85,5.85,4.67,3.34,3.35,4.70,5.66,5.53,5.11,5.57,5.73,5.33,5.37,5.30,5.02,5.30
5.08,4.33,4.46,5.35,5.50,4.46,3.84,4.75,5.66,5.53,3.79,4.12,5.42,5.08,4.33,4.06
NA,NA
>chr2:160896518-160896568
NA,NA,5.02,5.30,5.08,4.33,4.46,5.35,5.50,4.46,3.84,4.75,5.66,5.53,3.79,4.12
5.42,5.08,4.33,4.06,4.05,4.89,5.73,5.58,5.11,5.53,5.28,4.90,4.46,5.45,4.94,4.18
4.37,4.97,5.41,5.69,4.65,5.02,5.30,5.44,4.89,4.76,4.81,4.84,5.53,5.34,4.97,4.63
NA,NA
>chr2:165865677-165865727
NA,NA,4.36,4.46,5.34,5.47,5.14,5.00,5.04,4.73,4.18,4.68,5.60,5.53,5.84,4.79
4.46,4.81,5.58,5.58,4.36,4.36,5.28,5.53,5.11,5.58,5.58,4.90,4.46,4.79,4.46,4.81
5.03,5.20,5.84,5.94,5.40,4.27,3.79,5.53,5.62,5.17,5.05,5.10,4.98,5.20,4.95,5.24
NA,NA
>chr2:165865727-165865777
NA,NA,5.08,5.45,5.43,5.26,5.33,5.14,4.74,4.36,3.35,3.34,4.38,5.65,6.00,5.40
4.36,3.35,3.34,3.85,4.05,4.89,5.73,5.58,5.11,5.53,5.62,5.17,4.95,5.31,4.80,4.80
5.67,5.16,4.61,4.03,4.52,5.60,5.90,5.29,5.04,4.57,3.74,3.35,3.68,4.89,5.73,5.85
NA,NA
>chr2:170494206-170494256
NA,NA,5.89,5.28,4.36,2.85,4.12,5.21,5.89,6.20,5.54,5.13,5.40,5.16,5.36,5.82
5.82,4.70,3.35,3.34,3.85,4.05,4.89,5.73,5.58,5.11,5.53,5.66,5.10,3.85,3.95,4.93
5.42,5.64,5.28,5.02,4.99,5.27,5.23,5.29,4.67,4.74,4.35,3.38,4.05,4.65,5.05,5.10
NA,NA
>chr2:174136988-174137038
NA,NA,5.22,4.39,5.08,5.34,4.94,4.19,4.81,5.58,5.58,4.36,4.24,5.46,5.52,4.46
4.81,5.58,5.85,4.67,3.34,4.48,5.48,5.53,5.11,5.58,5.58,4.81,4.46,5.34,5.47,4.94
4.33,5.00,5.82,5.80,5.17,5.05,5.50,5.73,5.50,5.15,4.82,5.22,5.52,5.60,4.12,4.12
NA,NA
>chr2:178746412-178746462
NA,NA,5.56,5.43,4.93,4.72,4.97,5.76,5.55,5.13,5.38,5.56,4.42,4.54,5.29,4.95
4.65,4.05,3.38,4.89,5.66,5.53,5.11,5.58,5.58,5.11,5.53,5.66,4.70,3.35,3.34,3.85
4.74,5.40,5.50,4.46,4.69,5.03,5.89,5.99,5.86,5.17,4.97,5.21,4.52,4.03,4.17,4.53
NA,NA
>chr2:178746444-178746494
NA,NA,5.50,4.46,4.69,5.03,5.89,5.99,5.86,5.17,4.97,5.21,4.52,4.03,4.17,4.53
5.23,5.88,5.93,5.37,4.03,4.48,5.48,5.53,5.11,5.58,5.58,4.36,2.85,4.75,5.73,5.58
4.48,4.03,5.37,5.30,5.02,5.03,5.57,4.99,5.22,5.33,5.32,5.94,5.66,4.82,4.94,5.52
NA,NA
>chr2:179261833-179261883
NA,NA,4.74,4.67,4.92,4.63,4.80,5.30,5.56,5.74,5.27,5.08,5.41,4.52,4.03,4.61
5.23,4.89,4.39,4.69,4.76,4.98,5.96,5.57,5.11,5.53,5.28,4.90,5.08,5.23,4.53,5.00
5.82,5.57,5.11,5.30,5.82,5.74,5.31,4.84,4.97,5.53,5.22,5.52,5.60,4.12,3.84,4.46
NA,NA
>chr2:181942187-181942237
NA,NA,5.38,5.13,5.46,5.30,3.79,4.75,5.66,5.89,4.98,4.51,4.98,5.96,5.57,4.90
4.46,5.50,5.22,4.51,4.80,4.80,5.11,5.58,5.58,5.11,5.53,5.62,5.17,4.97,5.21,4.12
3.84,4.46,5.50,5.40,4.27,4.12,3.75,3.90,4.52,4.50,5.14,5.75,5.16,4.61,5.01,5.58
NA,NA
>chr2:182607914-182607964
NA,NA,4.69,5.03,5.20,5.84,5.94,5.40,4.35,4.05,4.65,4.95,5.33,5.22,4.57,4.53
4.86,4.68,4.92,5.45,5.08,5.36,5.82,5.57,5.11,5.53,5.28,4.90,4.46,4.79,4.77,4.77
4.79,4.46,4.90,5.28,5.89,5.32,4.80,5.61,6.11,5.44,4.90,5.08,5.23,4.53,4.17,4.94
NA,NA
>chr2:184733317-184733367
NA,NA,4.43,4.51,5.30,5.37,5.33,5.73,5.57,5.11,5.30,5.82,5.41,5.20,5.13,5.37
5.93,5.76,5.23,5.36,5.37,4.65,5.11,5.58,5.58,5.11,5.53,5.28,4.90,4.46,4.79,5.22
5.38,5.55,5.78,5.41,4.76,3.63,3.84,4.46,4.79,5.22,5.08,5.50,5.40,4.27,2.85,3.75
NA,NA
>chr2:184733414-184733464
NA,NA,5.27,5.45,5.43,5.26,5.33,4.98,4.66,5.08,4.79,4.46,4.81,5.46,6.00,5.40
4.36,4.05,3.75,4.33,5.46,5.30,5.11,5.28,5.53,5.11,5.58,5.73,4.89,3.68,4.05,4.51
4.72,4.72,4.97,5.60,5.79,6.07,5.28,4.36,2.85,4.75,5.91,5.99,5.41,5.29,4.92,4.76
NA,NA
>chr2:184733451-184733501
NA,NA,4.36,2.85,4.75,5.91,5.99,5.41,5.29,4.92,4.76,4.63,4.82,4.17,4.61,4.96
5.39,5.40,4.94,4.82,5.66,5.30,5.11,4.86,4.65,5.11,5.58,5.73,4.89,3.68,4.03,4.61
5.23,4.89,4.39,5.22,6.00,5.40,4.52,3.34,4.67,5.85,5.73,4.89,3.63,4.12,3.75,4.74
NA,NA
>chr2:184733579-184733629
NA,NA,5.22,4.98,5.48,5.67,5.43,5.57,5.03,4.69,5.08,5.23,4.93,4.93,5.56,5.31
4.92,4.68,5.04,4.63,4.14,5.01,5.48,5.53,5.11,5.57,5.82,4.88,4.80,5.31,5.32,5.80
5.38,4.84,5.40,5.94,5.22,4.39,4.27,4.30,4.65,4.05,4.35,5.40,5.93,5.47,4.92,4.81
NA,NA
>chr2:184733629-184733679
NA,NA,4.88,5.37,5.79,6.01,5.82,5.41,5.29,4.92,4.76,4.63,4.27,2.85,4.24,5.46
5.52,5.38,5.54,5.37,4.88,4.88,5.37,4.65,5.11,5.58,5.58,5.11,4.80,4.80,3.79,4.75
5.73,5.58,4.90,4.46,4.79,4.46,4.36,5.22,5.50,4.46,3.84,3.63,4.89,5.66,6.02,5.76
NA,NA
>chr2:185419809-185419859
NA,NA,4.53,4.89,5.90,5.40,4.92,4.80,4.74,4.27,3.79,4.65,4.86,4.24,4.38,5.70
5.08,5.27,5.53,5.39,4.66,4.03,4.87,5.85,5.58,5.11,5.53,5.66,4.75,3.84,4.46,5.50
5.22,4.39,4.46,5.50,5.22,4.39,4.27,4.30,5.24,5.65,5.52,4.46,4.81,5.44,5.99,5.27
NA,NA
>chr2:185427522-185427572
NA,NA,4.42,4.63,5.15,5.94,5.84,5.73,5.50,5.15,5.14,5.93,5.82,5.27,4.82,4.66
4.74,5.69,5.54,4.98,4.51,4.98,5.60,4.65,5.11,5.57,5.73,4.24,4.25,4.85,5.14,5.33
5.26,5.28,5.54,5.02,4.69,4.73,5.32,5.84,5.84,5.41,4.97,4.80,4.81,4.80,4.45,4.29
NA,NA
>chr2:193132563-193132613
NA,NA,5.66,5.02,4.96,5.39,5.32,5.13,5.37,5.91,4.70,4.02,4.65,4.99,5.57,5.03
4.24,4.36,5.57,5.73,4.24,4.67,5.62,5.53,5.11,5.57,5.73,4.24,4.38,5.65,5.90,5.30
4.80,4.76,4.69,4.36,4.46,5.52,5.40,4.52,3.34,4.25,5.35,5.50,5.84,5.32,5.32,5.84
NA,NA
>chr2:194831582-194831632
NA,NA,4.39,5.08,5.23,4.53,4.17,4.94,5.45,5.78,5.78,5.15,4.24,2.85,4.75,5.73
5.73,4.89,4.05,3.85,3.34,4.48,5.48,5.53,5.11,5.58,5.58,4.36,4.24,5.03,4.97,4.65
5.10,5.66,5.53,3.79,4.27,5.40,5.93,5.47,5.14,4.74,4.27,2.85,2.85,3.63,4.35,4.63
NA,NA
>chr2:194831669-194831719
NA,NA,5.65,5.46,5.13,4.97,5.34,5.34,5.34,4.97,4.63,4.36,4.03,4.61,5.08,5.41
4.76,3.63,2.85,4.24,5.15,5.08,5.36,5.82,5.57,5.11,5.53,5.48,4.93,4.80,4.74,4.36
4.05,4.31,4.81,4.51,5.08,5.62,5.20,5.13,5.20,5.41,5.99,5.44,4.36,2.85,4.12,5.60
NA,NA
>chr2:201499878-201499928
NA,NA,4.90,4.51,5.00,5.48,5.93,5.15,4.52,4.80,4.74,4.27,3.79,4.80,4.80,5.02
5.46,5.90,4.89,4.69,5.37,5.30,5.11,5.58,5.58,5.11,4.65,5.37,5.00,4.53,5.23,5.88
5.32,4.80,5.02,5.46,5.52,4.46,4.12,4.27,5.40,5.93,5.48,5.13,5.37,5.30,5.11,5.58
NA,NA
>chr2:201499902-201499952
NA,NA,4.65,5.37,5.00,4.53,5.23,5.88,5.32,4.80,5.02,5.46,5.52,4.46,4.12,4.27
5.40,5.93,5.48,5.13,5.37,5.30,5.11,5.58,5.58,5.11,4.65,5.37,5.00,4.53,5.23,5.88
5.32,5.76,6.07,5.48,4.48,3.34,4.25,5.35,5.93,5.48,4.98,5.30,5.43,4.61,4.03,3.68
NA,NA
>chr2:201499939-201499989
NA,NA,5.35,5.93,5.48,4.98,5.30,5.43,4.61,4.03,3.68,4.89,5.73,5.73,4.89,3.68
4.02,4.68,4.86,4.78,5.10,5.05,5.17,5.62,5.53,5.11,5.58,5.73,4.70,3.35,4.14,5.31
5.41,4.93,4.85,5.05,4.67,4.33,4.51,4.05,3.68,4.76,5.21,4.97,4.65,4.95,5.21,5.20
NA,NA
>chr2:203159930-203159980
NA,NA,5.40,4.36,4.03,4.61,5.43,5.94,5.32,5.29,4.54,4.33,5.55,5.76,4.99,4.62
4.76,4.90,4.51,5.08,4.86,4.65,5.11,5.58,5.58,5.11,4.65,5.69,4.74,4.72,5.65,5.37
4.03,4.52,5.19,5.89,5.74,5.76,4.98,4.76,4.69,4.51,4.80,5.40,4.72,4.74,5.00,4.68
NA,NA
>chr2:212271835-212271885
NA,NA,4.89,5.90,5.40,4.65,4.42,4.62,4.58,4.03,4.06,4.05,4.35,5.40,5.50,5.27
5.27,5.23,5.29,4.74,3.75,4.12,4.75,5.73,5.58,5.11,5.53,5.66,5.10,3.85,4.24,5.73
5.57,5.11,5.53,5.66,4.75,3.79,4.80,4.80,5.11,5.57,6.00,5.32,4.99,5.49,5.10,5.11
NA,NA
>chr2:212271843-212271893
NA,NA,4.06,4.05,4.35,5.40,5.50,5.27,5.27,5.23,5.29,4.74,3.75,4.12,4.75,5.73
5.58,5.11,5.53,5.66,5.10,3.85,4.24,5.73,5.57,5.11,5.53,5.66,4.75,3.79,4.80,4.80
5.11,5.57,6.00,5.32,4.99,5.49,5.10,5.11,4.86,5.53,5.88,4.97,5.13,5.84,5.54,4.03
NA,NA
>chr2:217468543-217468593
NA,NA,4.63,4.98,5.96,5.82,4.75,4.12,3.75,4.74,5.69,5.53,5.84,5.50,5.15,4.63
4.42,4.29,4.77,5.40,5.35,4.46,4.81,5.58,5.58,5.11,5.53,5.66,4.75,3.79,5.53,5.28
4.90,4.46,4.79,5.38,5.40,4.80,3.79,4.75,5.66,6.07,6.07,5.66,4.75,3.79,5.53,5.28
NA,NA
>chr2:227444573-227444623
NA,NA,5.73,5.58,4.93,4.68,4.86,4.78,5.31,5.58,4.97,4.63,4.52,4.80,4.50,4.82
4.61,5.43,5.30,5.11,4.86,4.65,5.11,5.58,5.58,5.11,5.53,5.28,4.36,2.85,3.63,4.76
5.60,5.52,5.22,5.08,5.50,5.40,4.74,4.65,4.97,5.58,5.24,4.97,5.19,4.94,4.14,4.14
NA,NA
>chr2:229523086-229523136
NA,NA,4.46,4.69,5.03,5.89,5.82,5.93,5.84,5.50,5.15,4.52,4.68,5.00,4.93,4.86
4.69,5.37,6.01,6.07,5.28,4.36,4.36,5.28,5.53,5.11,5.58,5.58,4.48,3.74,4.51,4.81
4.31,4.81,5.58,5.73,4.89,4.05,4.06,3.64,4.68,5.60,4.65,5.11,5.58,5.58,4.36,4.36
NA,NA
>chr2:229523105-229523155
NA,NA,4.36,4.36,5.28,5.53,5.11,5.58,5.58,4.48,3.74,4.51,4.81,4.31,4.81,5.58
5.73,4.89,4.05,4.06,3.64,4.68,5.60,4.65,5.11,5.58,5.58,4.36,4.36,5.44,5.43,5.13
4.97,5.88,5.32,5.76,5.79,5.69,4.74,4.72,5.40,5.76,5.79,5.69,5.33,4.74,4.27,3.79
NA,NA
>chr2:229564046-229564096
NA,NA,3.63,3.79,4.80,5.76,6.07,5.28,5.11,4.80,4.80,5.02,5.03,4.97,5.24,5.42
5.44,4.96,4.61,4.17,4.03,4.70,5.66,5.53,5.11,5.58,5.73,5.10,4.65,4.95,5.33,5.14
5.04,4.63,4.63,5.40,5.23,5.08,4.84,4.94,5.31,5.56,5.14,4.74,4.36,4.05,3.75,3.64
NA,NA
>chr2:229564072-229564122
NA,NA,4.65,4.95,5.33,5.14,5.04,4.63,4.63,5.40,5.23,5.08,4.84,4.94,5.31,5.56
5.14,4.74,4.36,4.05,3.75,3.64,4.87,5.85,5.58,5.11,5.53,5.66,4.89,3.63,4.12,4.46
5.35,5.22,4.98,5.32,5.39,4.89,4.58,4.03,4.06,4.05,3.38,4.35,4.74,4.67,5.00,4.68
NA,NA
>chr2:229564213-229564263
NA,NA,5.58,5.57,5.02,4.90,4.93,5.41,5.31,4.98,5.48,5.34,4.46,4.12,3.63,3.38
3.38,3.38,3.38,3.38,3.38,4.89,5.73,5.58,5.11,5.53,5.62,5.17,4.97,5.03,5.02,5.30
5.37,5.13,5.48,5.34,5.38,5.89,5.62,5.15,4.62,5.08,5.17,5.30,5.41,4.12,3.84,4.46
NA,NA
>chr20:4431713-4431763
NA,NA,5.57,5.19,4.52,3.34,4.25,5.35,6.00,5.40,4.65,4.42,4.68,4.73,4.63,4.82
4.61,5.43,5.94,5.32,5.31,4.80,4.88,5.82,5.57,5.11,5.53,5.66,4.70,3.35,4.14,5.22
5.35,5.38,5.65,5.37,5.13,5.48,5.56,5.40,5.10,5.08,5.45,4.52,4.03,5.37,5.91,4.75
NA,NA
>chr20:10495192-10495242
NA,NA,5.33,5.41,6.20,6.20,5.89,5.03,4.69,4.89,5.55,5.55,4.89,4.90,5.58,5.58
4.48,4.03,5.37,5.30,3.79,4.75,5.73,5.58,5.11,5.53,5.62,4.67,4.49,5.20,5.41,6.20
5.54,5.33,5.73,5.57,5.11,5.53,5.28,4.36,4.36,5.44,5.99,5.89,5.21,4.95,4.65,5.05
NA,NA
>chr20:10495203-10495253
NA,NA,4.90,5.58,5.58,4.48,4.03,5.37,5.30,3.79,4.75,5.73,5.58,5.11,5.53,5.62
4.67,4.49,5.20,5.41,6.20,5.54,5.33,5.73,5.57,5.11,5.53,5.28,4.36,4.36,5.44,5.99
5.89,5.21,4.95,4.65,5.05,5.10,4.14,3.35,3.68,4.89,5.73,5.58,4.90,5.08,5.19,4.96
NA,NA
>chr20:25756131-25756181
NA,NA,5.73,5.85,4.87,4.33,5.38,5.31,4.98,5.32,5.43,5.24,5.30,5.15,4.24,3.75
4.88,5.53,5.68,5.81,5.15,4.24,4.36,5.28,5.53,5.11,5.58,5.85,4.67,3.34,4.31,4.50
4.67,5.00,5.14,5.56,5.43,5.24,5.33,4.89,4.90,5.58,5.58,5.11,5.53,5.66,4.75,3.79
NA,NA
>chr20:25756149-25756199
NA,NA,5.15,4.24,4.36,5.28,5.53,5.11,5.58,5.85,4.67,3.34,4.31,4.50,4.67,5.00
5.14,5.56,5.43,5.24,5.33,4.89,4.90,5.58,5.58,5.11,5.53,5.66,4.75,3.79,4.65,5.69
5.33,4.74,4.27,2.85,4.24,5.46,6.00,5.22,4.36,4.46,5.35,5.84,5.15,4.99,4.99,5.15
NA,NA
>chr20:29603941-29603991
NA,NA,5.82,5.73,5.33,5.20,5.62,4.24,4.67,5.86,5.37,4.03,4.31,5.15,5.93,5.47
5.14,4.74,4.27,3.79,5.30,5.37,5.33,5.73,5.57,5.11,5.53,5.66,4.75,4.12,3.75,3.90
4.93,5.58,5.58,4.93,4.80,4.74,4.35,3.63,2.85,4.36,5.58,5.58,4.93,4.80,4.85,4.85
NA,NA
>chr20:33696744-33696794
NA,NA,5.57,6.00,5.33,4.74,4.35,3.38,3.63,2.85,4.36,5.57,5.73,5.11,5.31,5.58
4.97,4.63,4.63,3.75,3.64,4.06,5.10,5.73,5.58,5.11,5.53,5.66,4.70,4.02,4.68,5.00
5.04,4.57,5.08,5.62,5.20,4.03,4.48,5.62,5.99,5.89,5.21,4.52,4.05,3.75,4.42,5.31
NA,NA
>chr20:45376402-45376452
NA,NA,4.63,4.92,4.67,4.43,3.75,4.36,5.57,5.73,5.33,5.37,5.44,5.11,5.53,5.28
4.81,3.75,4.74,6.00,5.80,4.67,4.24,5.73,5.57,5.11,5.53,5.66,4.89,3.68,4.03,4.61
5.08,5.45,4.65,4.31,4.63,5.05,4.63,4.80,5.74,5.93,5.40,4.36,4.05,4.31,4.76,4.69
NA,NA
>chr20:55907826-55907876
NA,NA,4.74,4.27,3.84,4.46,5.50,5.40,4.74,4.65,4.30,4.27,3.84,4.27,5.40,6.00
5.60,4.52,4.03,4.14,4.14,5.01,5.48,5.53,5.11,5.58,5.73,4.75,2.85,4.24,5.46,5.90
4.89,4.69,5.37,5.91,4.89,3.63,2.85,4.36,5.28,5.53,5.11,5.58,5.73,4.75,3.84,4.46
NA,NA
>chr20:55907843-55907893
NA,NA,4.14,4.14,5.01,5.48,5.53,5.11,5.58,5.73,4.75,2.85,4.24,5.46,5.90,4.89
4.69,5.37,5.91,4.89,3.63,2.85,4.36,5.28,5.53,5.11,5.58,5.73,4.75,3.84,4.46,5.23
4.89,4.69,5.20,5.76,4.68,3.64,4.87,5.62,5.53,5.11,5.58,5.73,4.89,3.63,3.84,4.46
NA,NA
>chr20:55907859-55907909
NA,NA,5.91,4.89,3.63,2.85,4.36,5.28,5.53,5.11,5.58,5.73,4.75,3.84,4.46,5.23
4.89,4.69,5.20,5.76,4.68,3.64,4.87,5.62,5.53,5.11,5.58,5.73,4.89,3.63,3.84,4.46
5.23,4.89,4.69,5.37,5.91,4.70,3.35,4.03,5.54,5.54,5.33,5.73,5.57,4.36,4.24,5.03
NA,NA
>chr21:9561453-9561503
NA,NA,5.40,4.63,4.63,5.40,5.23,5.08,4.66,3.90,4.02,4.70,5.73,5.73,4.89,3.38
3.68,3.35,3.74,4.57,4.65,4.93,5.48,5.53,5.11,5.58,5.73,4.89,3.68,4.02,3.90,3.75
4.12,3.63,4.35,5.40,5.93,5.74,4.80,4.80,5.31,4.95,4.85,4.84,4.97,5.42,5.42,4.12
NA,NA
>chr21:9561487-9561537
NA,NA,5.93,5.74,4.80,4.80,5.31,4.95,4.85,4.84,4.97,5.42,5.42,4.12,3.84,5.08
5.19,4.93,4.90,4.51,3.74,4.48,5.48,5.53,5.11,5.57,5.73,5.11,5.31,5.58,4.97,4.69
4.39,4.27,5.27,5.82,5.30,3.79,3.63,4.89,5.73,5.73,4.70,4.05,4.31,4.51,4.63,4.77
NA,NA
>chr21:9561606-9561656
NA,NA,5.74,5.41,5.20,5.00,4.57,5.32,6.00,5.80,4.87,4.33,5.38,5.80,5.32,5.20
4.98,5.30,5.43,5.36,5.37,4.65,5.11,5.28,5.53,5.11,5.57,5.96,4.97,4.33,4.17,4.03
4.36,4.74,4.80,4.92,5.19,4.97,5.17,5.85,5.73,5.10,4.65,4.30,5.14,5.53,5.60,4.68
NA,NA
>chr21:9710477-9710527
NA,NA,5.21,4.97,4.65,4.95,5.41,5.78,5.55,5.38,4.84,4.51,4.92,5.52,5.41,4.82
4.85,4.97,4.68,4.02,3.68,4.89,5.66,5.53,5.11,5.57,5.73,4.24,4.67,5.62,6.07,6.07
5.28,4.81,4.56,5.25,5.02,4.36,4.06,4.05,4.76,5.21,5.20,5.50,5.05,4.65,4.05,4.76
NA,NA
>chr21:9893578-9893628
NA,NA,4.82,4.94,5.52,5.16,5.10,5.40,5.80,5.71,5.10,4.92,4.95,4.73,4.84,4.85
5.05,5.10,4.78,4.86,4.68,4.93,5.58,5.58,5.11,5.53,5.28,5.11,4.65,4.86,5.08,4.57
4.65,4.52,4.50,4.80,4.92,5.19,4.97,4.85,5.35,6.00,5.60,4.76,3.38,3.68,3.35,3.34
NA,NA
>chr21:9966656-9966706
NA,NA,4.80,4.80,5.11,5.44,5.43,4.33,4.68,5.96,5.82,4.70,4.02,3.90,4.72,5.40
5.76,6.07,5.28,4.81,3.75,4.74,6.00,5.57,5.11,5.53,5.28,4.36,2.85,4.75,5.73,5.58
5.11,5.30,5.82,5.89,5.21,4.52,4.02,4.80,4.74,4.74,4.65,4.30,4.27,4.90,5.28,6.07
NA,NA
>chr21:11021950-11022000
NA,NA,5.79,5.94,5.56,4.77,4.66,5.39,5.53,4.80,4.63,5.40,5.23,4.46,4.69,5.03
5.89,5.99,5.86,4.67,3.34,4.48,5.48,5.53,5.11,5.58,5.58,4.90,4.27,5.15,5.80,5.46
4.53,5.00,5.88,5.20,5.33,5.13,5.69,4.98,4.76,4.63,4.31,3.34,3.85,4.05,4.89,5.73
NA,NA
>chr21:11022139-11022189
NA,NA,4.24,5.73,5.49,4.48,4.03,5.54,5.84,4.71,4.29,4.78,4.97,5.14,5.56,5.19
4.33,4.06,4.95,5.21,4.97,5.17,5.85,5.58,5.11,5.53,5.28,4.36,2.85,4.27,4.74,5.33
5.84,5.84,5.41,4.86,4.78,5.22,5.35,4.46,4.81,5.28,6.02,5.84,5.50,5.40,4.74,4.65
NA,NA
>chr21:11048182-11048232
NA,NA,4.76,3.68,4.02,4.65,4.83,5.16,5.21,4.88,4.36,3.75,3.90,4.92,5.19,5.57
5.43,5.45,5.84,6.02,5.28,4.36,4.36,5.28,5.53,5.11,5.58,5.58,4.93,4.80,4.43,3.75
4.36,5.28,6.07,6.07,5.28,4.36,4.24,5.46,6.00,5.40,4.35,4.05,4.06,3.64,4.68,5.96
NA,NA
>chr21:11067731-11067781
NA,NA,5.41,5.08,4.61,5.01,5.58,5.85,5.17,5.05,5.50,5.20,5.58,4.38,3.34,3.35
4.70,5.73,5.73,4.70,3.35,3.34,4.67,5.85,5.58,5.11,5.53,5.48,4.93,4.80,4.74,4.35
4.05,4.65,5.05,5.10,4.98,5.40,5.79,5.55,5.76,5.32,4.80,5.11,5.44,5.99,5.41,5.33
NA,NA
>chr21:11141340-11141390
NA,NA,4.74,4.72,5.54,5.69,4.74,4.66,5.53,4.97,5.13,5.55,5.76,4.68,4.33,5.46
6.01,5.76,5.76,6.07,5.28,4.36,4.36,5.58,5.58,5.11,4.65,5.69,5.33,4.74,4.35,3.68
4.02,4.65,4.99,5.02,5.14,6.02,5.66,4.75,2.85,4.36,5.57,5.96,4.98,4.81,5.02,5.57
NA,NA
>chr21:11141421-11141471
NA,NA,5.54,5.69,4.74,4.72,5.54,5.69,4.74,4.72,5.89,5.62,5.17,4.95,5.33,4.98
4.72,5.40,5.76,5.76,4.80,5.11,5.28,5.53,5.11,5.58,5.58,5.11,5.30,5.82,5.27,5.14
5.53,5.60,4.98,4.76,4.69,4.51,4.65,5.60,4.68,4.42,5.40,5.80,4.89,3.95,4.67,5.85
NA,NA
>chr21:17960196-17960246
NA,NA,3.38,3.63,3.79,4.80,4.80,5.11,5.58,5.58,5.01,4.61,5.08,5.15,4.24,4.36
5.44,5.37,4.03,3.35,3.68,4.89,5.66,5.53,5.11,5.58,5.73,4.89,3.63,4.12,4.46,4.79
5.84,5.53,5.60,4.99,4.29,4.03,4.06,4.05,3.38,3.38,3.38,4.35,5.40,5.50,4.46,4.90
NA,NA
>chr21:20982223-20982273
NA,NA,3.63,2.85,2.85,4.12,5.42,5.44,4.93,4.81,4.19,4.81,5.28,6.02,5.76,5.55
5.78,5.15,4.69,4.46,4.79,4.46,4.81,5.58,5.58,5.11,5.53,5.62,4.67,4.24,5.73,5.49
4.93,4.68,4.97,4.37,3.64,4.87,5.85,5.73,5.10,3.85,3.95,4.89,5.23,5.27,5.27,4.79
NA,NA
>chr21:31606857-31606907
NA,NA,4.86,5.41,5.76,5.74,5.89,5.21,4.76,3.38,3.68,4.05,4.31,4.51,4.19,4.36
4.43,4.80,4.02,4.52,5.21,4.97,5.17,5.85,5.58,5.11,5.53,5.66,4.89,3.38,4.05,4.65
4.30,5.14,5.53,5.69,4.74,4.66,5.38,5.55,5.94,5.30,4.14,3.35,4.70,5.91,5.37,5.33
NA,NA
>chr21:32211634-32211684
NA,NA,5.90,5.46,5.02,5.53,5.48,5.01,4.61,5.23,4.89,3.84,3.63,3.38,4.89,5.73
5.58,5.11,5.30,5.82,5.27,4.27,4.90,5.58,5.58,5.11,5.53,5.66,5.10,3.85,4.49,5.32
5.19,4.84,5.56,5.43,5.36,5.82,5.57,4.36,4.24,5.46,5.91,4.89,5.08,5.73,5.57,4.36
NA,NA
>chr21:44370215-44370265
NA,NA,6.01,5.84,5.20,5.03,5.02,5.30,5.82,5.27,4.82,4.66,3.90,4.92,5.19,5.20
5.84,5.35,5.38,5.40,4.80,5.11,5.28,5.53,5.11,5.57,5.73,5.33,5.37,5.44,5.11,4.80
4.80,4.51,4.43,5.14,5.56,5.39,4.89,4.75,4.75,4.76,4.81,4.84,4.82,4.30,5.17,5.86
NA,NA
>chr22:30512696-30512746
NA,NA,5.03,4.24,4.36,5.28,6.07,6.07,5.62,4.67,4.24,4.86,5.79,6.07,5.62,4.67
3.95,4.86,4.68,4.02,3.68,4.89,5.66,5.53,5.11,5.57,5.73,4.24,4.38,5.70,5.08,4.61
4.82,5.15,5.93,5.47,4.85,4.68,4.81,4.63,4.77,5.52,5.60,4.12,3.79,5.53,5.28,5.11
NA,NA
>chr3:15823028-15823078
NA,NA,4.12,4.12,5.42,5.56,5.24,5.30,5.15,4.24,4.36,5.58,5.73,4.89,4.05,3.85
4.24,5.73,5.57,5.11,4.80,4.80,5.11,5.58,5.58,5.11,5.53,5.28,5.11,5.53,5.66,4.89
3.38,3.68,3.35,4.03,5.20,5.76,5.41,4.97,4.37,4.42,5.40,5.35,5.22,5.38,5.33,5.24
NA,NA
>chr3:29014972-29015022
NA,NA,4.27,3.79,4.80,5.32,5.88,5.34,4.97,4.63,4.36,4.03,4.61,5.16,5.75,5.14
4.43,4.51,5.53,5.66,4.75,2.85,4.36,5.58,5.58,5.11,4.65,4.86,5.11,5.31,5.58,4.97
4.69,3.75,2.85,4.27,5.40,6.00,5.60,4.52,4.05,4.51,4.33,4.95,5.31,5.41,5.82,5.30
NA,NA
>chr3:29015082-29015132
NA,NA,5.76,5.79,5.69,5.41,5.00,4.67,4.50,4.82,4.17,4.33,4.94,5.47,5.34,5.38
5.40,5.32,5.14,4.30,4.65,5.10,5.66,5.53,5.11,5.57,5.73,4.24,4.25,5.35,6.00,5.40
4.92,4.80,4.50,4.31,3.34,3.85,4.05,3.38,4.89,5.73,5.73,4.75,4.12,3.75,3.90,4.52
NA,NA
>chr3:66270752-66270802
NA,NA,3.85,5.10,5.91,5.99,5.89,5.19,4.65,3.75,4.33,5.46,5.30,3.79,4.12,5.21
4.97,4.65,4.95,5.21,4.97,4.65,5.10,5.73,5.58,5.11,5.53,5.66,4.70,4.02,4.65,4.99
5.26,5.29,4.54,4.18,4.80,5.19,5.58,5.31,4.78,4.73,5.02,5.42,5.31,4.92,4.80,4.74
NA,NA
>chr3:66270782-66270832
NA,NA,5.26,5.29,4.54,4.18,4.80,5.19,5.58,5.31,4.78,4.73,5.02,5.42,5.31,4.92
4.80,4.74,4.27,3.84,4.27,4.30,5.17,5.62,5.53,5.11,5.58,5.58,4.48,4.03,5.54,5.54
4.03,4.48,5.58,5.58,5.11,5.53,5.62,5.15,4.21,4.85,5.47,5.73,5.94,5.43,4.61,4.03
NA,NA
>chr3:66270794-66270844
NA,NA,5.31,4.92,4.80,4.74,4.27,3.84,4.27,4.30,5.17,5.62,5.53,5.11,5.58,5.58
4.48,4.03,5.54,5.54,4.03,4.48,5.58,5.58,5.11,5.53,5.62,5.15,4.21,4.85,5.47,5.73
5.94,5.43,4.61,4.03,4.52,5.60,5.90,5.30,4.37,4.42,5.31,5.74,6.20,6.20,5.74,5.50
NA,NA
>chr3:75699804-75699854
NA,NA,5.73,5.73,5.10,4.65,4.30,4.27,3.84,4.75,5.66,5.53,3.79,4.27,4.63,4.76
4.31,4.65,5.19,5.20,5.94,5.43,5.36,5.82,5.57,5.11,5.53,5.66,4.70,3.35,3.34,4.25
5.35,6.00,5.60,4.76,3.63,4.12,4.19,4.51,4.80,5.18,5.46,5.19,4.63,4.82,5.15,6.00
NA,NA
>chr3:75699858-75699908
NA,NA,6.07,5.79,5.69,5.33,4.43,4.51,5.53,5.66,5.10,4.43,4.62,4.73,4.96,5.84
6.20,5.27,4.27,4.90,5.28,5.53,5.11,5.28,5.53,5.11,5.57,5.82,4.88,4.88,5.37,5.79
5.79,4.86,5.08,4.89,5.45,5.08,4.94,4.80,5.29,5.74,5.43,5.27,5.31,5.32,5.50,5.74
NA,NA
>chr3:96070649-96070699
NA,NA,3.75,4.43,5.14,5.47,5.34,4.46,4.81,5.30,5.56,5.24,5.41,5.67,5.27,5.08
5.45,4.52,3.34,3.85,4.05,4.89,5.66,5.53,5.11,5.57,5.73,5.08,4.89,5.67,5.47,5.14
4.43,4.51,5.53,5.62,5.17,5.05,5.10,4.14,4.52,5.31,5.08,4.33,4.87,5.62,6.02,5.88
NA,NA
>chr3:96070762-96070812
NA,NA,5.32,5.84,5.94,5.35,4.25,3.34,4.52,5.45,5.08,5.10,5.04,5.41,5.84,5.13
5.11,5.10,5.49,4.99,4.65,4.93,5.48,5.53,5.11,5.57,5.73,4.24,4.67,5.85,5.73,5.10
3.85,3.34,3.35,4.52,5.21,5.89,5.99,5.91,4.89,3.63,3.79,4.80,5.76,6.01,5.82,5.27
NA,NA
>chr3:99251030-99251080
NA,NA,4.63,4.31,4.76,4.63,4.63,3.75,4.42,5.56,5.66,5.24,5.23,5.53,5.22,5.52
5.60,4.76,3.38,3.38,3.63,2.85,4.36,5.28,5.53,5.11,5.58,5.85,5.17,4.95,5.20,4.98
5.31,5.58,4.97,4.63,4.36,3.35,3.34,4.38,5.70,5.08,5.36,5.82,5.57,5.11,4.80,5.40
NA,NA
>chr3:126340720-126340770
NA,NA,5.91,5.99,5.41,5.29,4.54,4.33,5.46,5.30,3.79,3.63,3.38,4.35,4.63,4.97
5.58,5.31,4.78,4.73,4.63,4.98,5.60,4.65,5.11,5.57,5.73,4.24,3.85,4.05,3.38,4.76
5.60,6.00,5.40,4.27,3.84,5.08,5.19,4.93,4.73,4.63,4.35,3.38,3.38,3.63,3.79,4.80
NA,NA
>chr3:126340785-126340835
NA,NA,5.74,5.74,5.10,4.98,5.40,5.16,5.27,5.53,5.43,4.53,4.95,5.74,5.67,4.89
5.08,5.73,5.57,5.11,5.30,5.37,5.33,4.86,4.65,5.11,5.57,5.82,5.00,4.53,5.56,5.42
4.76,3.68,4.02,4.65,4.57,5.08,5.73,5.82,4.75,3.79,5.30,5.82,5.27,5.14,5.53,5.69
NA,NA
>chr3:133183423-133183473
NA,NA,4.65,5.11,5.44,5.43,5.13,5.38,5.31,4.14,3.35,4.52,5.21,4.97,5.17,5.62
5.53,3.79,4.75,5.73,5.85,4.67,4.24,4.86,4.65,5.11,5.58,5.73,4.75,3.79,5.53,5.62
5.17,4.97,5.21,4.76,3.68,3.35,3.34,4.67,5.62,5.53,3.79,4.12,5.21,4.97,5.24,5.42
NA,NA
>chr3:144709009-144709059
NA,NA,5.37,4.65,5.11,5.28,6.02,5.84,5.50,5.15,4.52,3.90,4.36,4.77,5.35,5.84
5.15,5.14,6.02,5.28,4.36,2.85,4.75,5.73,5.58,5.11,5.53,5.66,4.75,3.84,4.89,5.55
5.94,5.94,5.20,5.03,4.69,4.89,5.23,4.61,4.94,5.45,5.78,5.78,5.45,4.65,4.31,4.76
NA,NA
>chr3:150083508-150083558
NA,NA,4.12,5.42,5.56,5.24,5.30,5.45,4.94,4.61,5.43,5.30,5.11,5.73,5.82,4.89
3.63,3.79,5.53,5.28,4.36,4.36,5.28,5.53,5.11,5.58,5.58,4.36,3.75,5.22,6.00,5.40
4.94,4.61,5.23,4.89,4.90,5.58,5.58,5.11,5.53,5.66,4.70,3.35,4.03,5.37,5.44,4.36
NA,NA
>chr3:154689169-154689219
NA,NA,4.63,4.98,5.76,5.55,4.71,4.58,4.94,5.22,5.38,5.10,4.74,4.62,5.06,5.09
4.63,4.35,3.63,2.85,2.85,4.75,5.66,5.53,5.11,5.58,5.73,4.75,2.85,4.36,5.28,5.89
4.72,3.90,4.02,4.70,5.66,6.02,5.14,5.15,5.50,5.05,4.85,4.84,4.97,5.42,5.31,4.92
NA,NA
>chr3:159451041-159451091
NA,NA,5.89,5.03,5.02,4.80,4.80,5.11,5.58,5.58,4.36,2.85,4.12,5.60,6.00,5.40
4.27,2.85,4.36,5.58,5.85,4.67,4.24,5.73,5.57,5.11,5.53,5.66,4.89,4.05,3.85,3.34
3.35,3.68,3.38,4.89,5.73,5.58,5.11,4.65,5.37,4.88,4.88,5.82,5.82,4.70,4.02,3.90
NA,NA
>chr3:161133284-161133334
NA,NA,4.54,5.40,5.43,5.24,5.33,5.38,4.66,4.74,5.69,4.65,5.11,5.57,6.00,5.41
5.00,5.04,4.57,3.74,3.35,4.70,5.73,5.58,5.11,5.53,5.28,5.11,5.53,5.62,5.17,5.05
5.10,4.98,5.20,5.41,5.99,5.91,4.89,3.38,3.63,3.84,4.46,5.50,5.35,4.25,4.49,5.40
NA,NA
>chr3:167023197-167023247
NA,NA,4.46,3.84,4.75,5.66,5.89,5.38,5.35,5.84,5.32,5.33,5.14,4.74,4.36,4.03
4.17,4.53,5.23,5.08,3.84,4.75,5.66,5.53,5.11,5.58,5.73,4.89,3.63,3.84,5.08,5.23
5.24,5.33,4.89,4.39,4.69,4.76,4.80,5.30,5.23,5.84,5.32,4.80,5.11,5.57,6.00,5.33
NA,NA
>chr3:174984863-174984913
NA,NA,5.56,4.93,4.77,4.73,4.42,4.63,4.50,4.80,4.52,4.63,4.97,5.42,5.30,4.24
4.36,5.28,6.07,6.01,5.37,5.33,4.86,4.65,5.11,5.58,5.58,5.11,4.80,5.76,6.07,5.62
5.17,4.95,5.29,4.94,4.82,5.41,5.52,4.94,4.82,5.30,5.45,4.94,4.61,5.23,4.89,4.69
NA,NA
>chr3:176843261-176843311
NA,NA,4.65,4.95,5.20,5.00,4.57,5.22,5.56,5.43,4.93,4.96,5.08,4.62,4.74,4.84
4.76,4.80,5.30,5.90,5.46,4.24,4.36,5.28,5.53,5.11,5.57,5.82,5.36,5.23,4.89,3.84
4.75,5.73,5.58,4.36,4.36,5.57,6.00,5.33,4.74,4.27,3.79,5.53,5.28,4.90,4.46,5.50
NA,NA
>chr3:189898033-189898083
NA,NA,6.01,5.82,5.89,5.21,4.76,3.68,4.02,4.65,4.57,3.74,4.52,5.40,6.00,5.35
4.85,4.97,5.03,5.02,5.30,5.37,5.33,5.73,5.57,5.11,5.53,5.62,4.87,4.33,5.08,5.42
4.12,3.84,5.08,5.34,4.97,4.84,4.46,4.33,5.08,5.42,4.38,4.49,5.48,5.67,5.43,5.02
NA,NA
>chr3:192543387-192543437
NA,NA,5.05,5.10,5.11,5.73,5.57,4.36,4.24,5.15,5.78,5.55,4.89,3.84,4.12,5.42
5.56,4.93,4.77,4.73,4.42,4.81,5.48,5.53,5.11,5.57,5.73,5.11,5.22,6.01,4.89,3.74
4.31,5.15,6.00,5.60,4.12,3.84,4.27,5.15,5.50,5.49,5.02,5.19,5.58,5.56,4.42,4.68
NA,NA
>chr3:197036134-197036184
NA,NA,4.74,5.84,5.84,5.32,4.73,4.84,5.38,5.80,5.20,5.21,4.52,3.35,3.34,4.25
4.85,4.67,4.92,5.02,5.34,5.08,4.90,5.58,5.58,5.11,5.53,5.66,4.70,3.35,3.34,4.38
5.42,5.56,5.24,5.30,5.41,4.95,4.65,4.97,5.21,4.52,3.35,4.14,5.10,5.49,4.99,5.22
NA,NA
>chr3:197036268-197036318
NA,NA,4.69,4.76,4.31,4.05,3.68,4.76,5.42,5.44,4.93,4.73,4.84,4.25,4.24,4.86
5.53,5.84,4.79,4.46,4.12,4.75,5.66,5.53,5.11,5.58,5.73,4.89,3.68,4.02,4.80,4.43
3.75,4.24,5.03,5.89,6.20,5.93,4.84,4.21,4.43,4.05,3.38,3.38,4.89,5.73,5.73,4.89
NA,NA
>chr4:4521018-4521068
NA,NA,5.66,6.07,5.76,5.32,5.14,5.27,5.74,5.62,4.24,4.25,5.35,5.50,5.08,4.66
4.74,5.69,4.65,3.79,3.63,3.38,4.89,5.73,5.58,5.11,5.53,5.48,4.93,4.68,5.00,4.74
3.75,4.81,5.58,5.58,4.93,4.80,4.74,4.35,3.63,2.85,4.36,5.28,5.53,5.11,5.58,5.85
NA,NA
>chr4:4521038-4521088
NA,NA,4.89,5.73,5.58,5.11,5.53,5.48,4.93,4.68,5.00,4.74,3.75,4.81,5.58,5.58
4.93,4.80,4.74,4.35,3.63,2.85,4.36,5.28,5.53,5.11,5.58,5.85,4.67,3.34,4.31,5.15
5.50,5.08,4.66,4.98,5.33,5.41,5.74,5.88,4.88,4.63,5.40,5.90,5.40,4.65,4.31,4.76
NA,NA
>chr4:4983131-4983181
NA,NA,4.95,4.73,4.63,4.36,3.35,4.03,5.20,5.76,4.99,4.62,4.76,4.85,4.93,4.37
4.42,5.40,5.35,5.38,5.40,4.80,5.11,5.28,5.53,5.11,5.57,5.96,4.97,4.82,5.33,5.50
5.50,5.23,5.36,5.82,5.57,5.11,5.53,5.28,4.81,4.46,4.79,4.46,4.90,5.28,6.02,5.84
NA,NA
>chr4:4983144-4983194
NA,NA,4.37,4.42,5.40,5.35,5.38,5.40,4.80,5.11,5.28,5.53,5.11,5.57,5.96,4.97
4.82,5.33,5.50,5.50,5.23,5.36,5.82,5.57,5.11,5.53,5.28,4.81,4.46,4.79,4.46,4.90
5.28,6.02,5.84,4.79,5.38,5.89,5.28,4.81,4.46,5.35,5.40,4.84,5.38,5.31,5.11,4.86
NA,NA
>chr4:15527072-15527122
NA,NA,5.38,4.84,4.94,6.01,5.84,5.15,4.99,5.34,5.34,5.02,4.92,4.74,3.75,4.81
5.58,5.73,4.89,3.38,4.05,3.85,4.24,5.73,5.57,5.11,5.53,5.28,5.11,5.30,5.37,5.33
5.73,5.57,4.90,4.89,5.55,5.79,5.40,4.49,3.85,5.10,5.66,6.07,6.07,5.28,4.36,4.24
NA,NA
>chr4:15696603-15696653
NA,NA,5.60,5.52,5.38,5.54,5.37,5.36,5.23,5.38,4.84,4.51,4.31,4.65,5.31,5.08
4.84,5.31,5.74,5.99,5.44,4.36,4.36,5.58,5.58,5.11,5.53,5.66,5.10,3.85,4.49,5.20
4.95,5.24,5.70,5.08,5.27,5.74,5.34,4.46,4.81,5.28,6.07,6.07,5.28,5.11,4.65,5.69
NA,NA
>chr4:15696655-15696705
NA,NA,4.36,2.85,4.75,5.66,5.89,4.98,4.94,5.42,5.31,4.94,4.17,4.53,5.46,5.80
5.15,4.27,3.84,3.63,3.38,4.89,5.66,5.53,5.11,5.58,5.58,5.11,4.65,4.86,4.24,4.67
5.86,5.43,4.33,4.54,5.29,5.32,5.80,5.58,4.97,4.63,4.27,3.79,4.80,5.32,5.88,5.34
NA,NA
>chr4:16534088-16534138
NA,NA,5.43,5.56,4.92,5.08,5.15,4.63,5.01,5.62,5.99,5.89,5.21,4.52,4.05,4.31
4.76,4.69,4.39,4.46,4.79,4.46,4.81,5.58,5.58,5.11,5.53,5.48,5.01,4.14,4.80,5.74
5.67,5.43,5.57,5.21,4.95,3.85,3.34,4.31,5.15,5.93,5.47,4.94,4.82,5.33,4.89,3.84
NA,NA
>chr4:16534167-16534217
NA,NA,5.05,5.10,5.11,5.13,5.67,5.36,5.23,5.76,5.32,4.80,3.79,3.63,4.35,5.40
6.00,5.65,4.38,3.34,3.35,4.70,5.66,5.53,5.11,5.57,5.73,5.33,5.37,5.91,4.70,3.35
3.74,4.57,4.65,4.93,5.49,6.00,5.41,4.86,4.53,4.57,5.22,5.56,5.19,5.13,5.84,5.54
NA,NA
>chr4:24161958-24162008
NA,NA,4.72,4.74,5.84,5.67,5.36,5.23,5.50,4.99,4.30,5.17,5.86,5.37,4.03,4.52
5.31,5.08,4.84,5.40,5.35,4.46,4.81,5.28,5.53,5.11,5.58,5.58,4.93,4.65,4.73,4.84
4.97,5.08,4.90,5.58,5.73,4.89,4.05,3.85,4.24,4.86,4.65,5.11,5.58,5.58,4.48,4.03
NA,NA
>chr4:24161976-24162026
NA,NA,5.35,4.46,4.81,5.28,5.53,5.11,5.58,5.58,4.93,4.65,4.73,4.84,4.97,5.08
4.90,5.58,5.73,4.89,4.05,3.85,4.24,4.86,4.65,5.11,5.58,5.58,4.48,4.03,5.37,5.62
4.48,4.03,5.37,5.91,4.89,3.68,3.35,4.03,5.37,5.30,5.11,5.57,5.82,5.36,5.23,5.38
NA,NA
>chr4:26592199-26592249
NA,NA,5.69,4.65,3.79,4.12,5.60,5.90,5.29,4.67,4.43,4.51,4.80,4.80,3.79,3.63
3.38,4.89,5.73,5.73,4.75,2.85,4.36,5.58,5.58,5.11,4.65,5.69,5.32,4.57,3.74,3.35
4.70,5.82,6.00,4.74,3.75,4.12,4.75,5.91,5.99,5.41,5.33,5.14,4.74,4.35,3.38,3.63
NA,NA
>chr4:26592279-26592329
NA,NA,4.31,4.05,4.52,5.41,5.78,5.94,5.94,5.20,5.03,4.24,2.85,3.63,4.35,5.40
5.50,5.08,4.66,4.74,5.69,4.65,5.11,5.28,5.53,5.11,5.58,5.85,5.17,4.30,4.82,4.66
3.90,4.92,5.45,5.78,5.55,4.89,4.90,5.57,5.73,5.11,5.10,5.73,5.80,5.38,5.13,5.84
NA,NA
>chr4:26592340-26592390
NA,NA,6.00,5.35,4.25,4.24,5.73,5.57,5.11,4.80,4.80,5.02,5.46,5.52,5.38,5.65
5.53,4.84,4.21,5.15,5.62,5.53,5.11,5.28,5.53,5.11,5.58,5.85,4.67,4.24,5.73,5.82
4.70,3.35,3.34,4.25,5.35,5.50,5.27,5.34,4.97,4.33,4.06,5.10,5.91,5.99,5.27,4.27
NA,NA
>chr4:36364975-36365025
NA,NA,5.44,4.90,5.08,5.23,5.24,5.30,5.41,4.76,3.68,3.35,4.03,5.37,5.44,4.90
4.27,4.30,4.65,4.05,3.38,4.89,5.66,5.53,5.11,5.57,5.73,4.24,4.67,5.85,5.73,4.75
3.79,5.53,5.66,4.89,3.38,3.38,4.05,3.85,4.24,5.73,5.49,4.81,4.31,4.76,4.69,3.75
NA,NA
>chr4:36365026-36365076
NA,NA,4.48,4.03,5.37,5.91,5.10,3.85,4.24,4.86,5.53,5.88,5.23,4.93,4.72,4.51
4.05,4.70,5.82,5.73,4.24,4.67,5.85,5.58,5.11,5.53,5.28,5.11,5.53,5.28,4.90,4.27
5.27,5.82,5.65,5.38,5.34,5.48,5.00,4.57,4.65,4.92,5.40,5.90,4.89,4.53,4.89,5.45
NA,NA
>chr4:62881153-62881203
NA,NA,5.23,5.40,5.10,5.23,5.76,6.02,5.66,4.89,3.38,3.68,4.05,4.31,4.76,4.84
4.85,4.97,5.03,4.24,2.85,4.75,5.66,5.53,5.11,5.57,5.82,5.36,5.43,5.94,5.20,5.19
4.52,4.03,5.37,5.30,5.02,5.46,5.91,5.43,5.57,5.03,5.02,4.80,4.80,5.11,5.57,6.00
NA,NA
>chr4:73470077-73470127
NA,NA,4.65,4.97,5.21,4.12,3.79,5.53,5.66,4.75,3.84,4.27,4.30,5.17,5.85,5.73
4.89,3.38,4.05,4.65,4.30,4.27,4.90,5.58,5.58,5.11,5.53,5.66,4.70,4.03,4.17,4.33
4.85,5.30,5.56,5.47,5.14,4.74,4.35,3.38,3.63,3.79,5.30,5.82,5.27,5.14,6.02,5.66
NA,NA
>chr4:73470171-73470221
NA,NA,5.93,5.14,5.27,5.82,5.93,5.88,5.23,4.93,4.93,5.56,5.42,4.98,4.21,4.70
5.39,5.91,5.65,5.24,4.30,4.27,4.90,5.28,5.53,5.11,5.57,5.82,4.88,4.80,5.74,5.93
5.40,4.27,4.12,4.56,4.80,4.80,4.98,5.42,5.44,4.93,4.90,5.02,5.57,5.03,4.24,4.24
NA,NA
>chr4:74922489-74922539
NA,NA,4.89,5.45,5.08,5.22,5.52,5.60,4.76,3.63,2.85,4.24,5.03,5.89,5.82,6.01
6.07,5.48,5.01,4.17,4.33,4.97,5.60,4.65,5.11,5.57,5.73,5.08,4.89,5.67,5.74,4.80
4.14,4.03,3.68,4.89,5.73,5.58,5.11,4.80,5.76,6.07,5.66,4.89,4.05,4.65,4.97,5.58
NA,NA
>chr4:75557473-75557523
NA,NA,4.94,5.40,5.43,5.24,5.33,4.89,3.84,4.12,5.21,4.97,5.17,5.85,5.58,4.48
4.14,5.10,5.05,4.65,4.05,4.89,5.66,5.53,5.11,5.58,5.58,4.90,4.27,4.30,5.17,5.62
5.89,4.72,4.74,5.84,5.69,4.98,4.63,4.92,4.67,4.50,4.82,4.14,4.80,5.31,5.41,5.99
NA,NA
>chr4:75557652-75557702
NA,NA,4.48,4.14,5.22,5.94,5.40,4.35,3.38,3.63,3.79,4.65,5.60,4.68,4.18,4.73
5.32,6.00,5.82,4.75,2.85,4.36,5.28,5.53,5.11,5.58,5.58,4.81,3.75,4.74,5.69,5.79
6.07,5.62,4.87,4.03,4.66,5.41,5.80,5.73,5.10,5.11,5.13,5.84,5.33,4.74,4.35,3.63
NA,NA
>chr4:83151859-83151909
NA,NA,5.33,5.14,4.43,3.75,4.36,5.28,6.07,6.07,5.66,4.89,3.63,3.79,5.30,5.46
4.33,4.68,5.60,4.65,3.79,4.75,5.66,5.53,5.11,5.58,5.58,5.11,4.80,5.76,5.76,5.76
5.76,5.76,5.76,4.80,4.51,4.88,5.53,5.19,5.22,5.88,5.55,5.13,4.97,5.53,4.66,4.98
NA,NA
>chr4:86957740-86957790
NA,NA,4.88,5.82,5.57,4.36,4.36,5.58,5.58,4.90,4.46,4.79,5.22,5.08,5.50,5.40
4.74,3.85,3.34,3.35,3.68,4.89,5.66,5.53,5.11,5.58,5.73,4.89,4.05,4.06,4.03,4.66
5.44,5.30,4.24,2.85,4.75,5.73,5.73,4.70,4.02,4.68,4.86,4.69,5.37,5.44,4.81,4.19
NA,NA
>chr4:86957805-86957855
NA,NA,5.20,4.95,5.24,5.65,6.00,5.22,4.36,3.75,4.74,6.00,5.82,4.89,3.63,3.79
5.53,5.66,4.70,4.02,4.65,4.57,5.08,5.73,5.57,5.11,5.53,5.66,4.89,4.05,4.65,4.97
5.03,5.02,4.80,4.80,3.79,4.75,5.73,5.73,4.70,3.35,4.14,5.22,5.94,5.35,4.85,4.30
NA,NA
>chr4:87478719-87478769
NA,NA,4.75,5.91,5.99,5.89,5.21,4.12,2.85,4.36,5.44,5.37,5.13,5.48,5.34,5.38
5.89,5.66,4.75,2.85,2.85,4.75,5.73,5.58,5.11,5.53,5.28,5.11,4.80,4.80,3.79,3.63
4.76,5.60,6.00,5.15,4.63,4.42,4.29,4.71,5.43,5.91,4.75,2.85,4.24,5.03,4.97,4.85
NA,NA
>chr4:114199439-114199489
NA,NA,4.67,5.62,6.02,5.14,4.30,4.65,4.05,3.38,4.89,5.73,5.58,5.11,4.80,5.32
5.84,5.50,5.40,4.35,3.63,2.85,4.36,5.28,5.53,5.11,5.57,5.96,4.99,4.68,4.81,4.19
4.12,4.12,5.21,4.97,4.65,5.10,5.66,5.53,3.79,3.63,4.35,4.98,5.21,4.80,4.74,4.85
NA,NA
>chr4:114199559-114199609
NA,NA,5.93,5.47,4.85,4.73,5.02,5.41,5.67,4.80,4.88,5.82,5.80,4.87,4.03,4.29
4.99,5.96,5.57,4.36,2.85,4.75,5.66,5.53,5.11,5.58,5.58,4.90,4.89,5.23,5.27,5.74
5.93,5.40,4.74,3.85,3.34,4.48,5.58,5.73,5.10,4.65,5.05,5.50,5.73,5.31,4.77,4.29
NA,NA
>chr4:118717935-118717985
NA,NA,4.92,4.51,4.98,5.54,5.69,5.41,4.97,4.78,4.73,4.77,4.72,4.94,5.47,5.93
5.40,4.36,3.35,4.14,5.10,5.05,5.17,5.85,5.58,5.11,5.53,5.66,4.75,4.12,4.46,4.79
5.08,4.84,4.51,4.31,4.65,5.45,5.30,5.02,4.73,4.99,5.60,4.65,5.11,5.28,5.53,3.79
NA,NA
>chr4:119205101-119205151
NA,NA,4.81,5.58,5.58,4.48,3.34,4.67,5.80,5.73,5.11,5.22,5.94,5.22,4.39,4.89
5.23,4.61,5.01,5.48,5.53,5.11,5.28,5.53,5.11,5.58,5.58,4.90,4.27,5.27,5.82,6.01
6.01,5.37,4.03,3.35,4.36,4.74,5.33,5.69,5.79,5.79,4.86,5.08,4.51,5.19,5.34,5.08
NA,NA
>chr4:122292160-122292210
NA,NA,6.07,5.28,4.81,3.75,4.74,5.84,5.13,4.24,4.67,5.85,5.58,5.11,5.30,5.82
5.89,5.21,4.95,4.65,5.05,5.10,5.11,5.73,5.57,5.11,5.53,5.66,4.70,4.05,4.31,4.51
4.84,5.53,5.34,4.97,4.84,4.85,4.95,5.29,4.92,4.51,4.19,4.81,5.57,6.00,5.33,4.85
NA,NA
>chr4:122745468-122745518
NA,NA,4.35,4.74,4.80,4.93,5.48,6.02,5.14,5.15,5.50,5.05,5.17,5.85,5.58,5.11
4.65,5.60,4.99,4.68,4.90,4.51,5.08,5.73,5.57,5.11,5.53,5.62,4.67,4.24,5.62,5.74
5.41,5.20,5.00,4.89,5.45,5.84,5.32,5.32,5.88,4.97,4.33,4.82,5.58,4.97,5.17,5.80
NA,NA
>chr4:122844670-122844720
NA,NA,5.40,5.50,5.84,6.02,5.28,4.90,4.27,5.27,5.74,5.76,5.33,4.74,4.27,3.84
4.27,4.30,5.17,5.62,5.53,5.11,5.28,5.53,5.11,5.58,5.58,5.11,4.65,5.37,4.88,4.88
5.82,5.57,5.11,5.30,5.37,4.03,4.48,5.48,5.53,5.02,5.46,5.90,5.29,4.67,4.74,4.27
NA,NA
>chr4:142379593-142379643
NA,NA,4.12,4.12,5.41,5.30,5.02,4.96,5.44,5.42,5.24,4.30,5.14,5.32,4.80,3.79
4.12,5.60,5.90,5.29,4.74,3.75,4.81,5.28,5.53,5.11,5.58,5.58,4.81,4.42,4.73,4.61
4.17,4.03,4.36,4.74,4.80,4.93,5.48,5.53,5.11,5.28,5.53,5.11,5.57,5.82,4.88,4.63
NA,NA
>chr4:142379611-142379661
NA,NA,4.74,3.75,4.81,5.28,5.53,5.11,5.58,5.58,4.81,4.42,4.73,4.61,4.17,4.03
4.36,4.74,4.80,4.93,5.48,5.53,5.11,5.28,5.53,5.11,5.57,5.82,4.88,4.63,5.40,5.23
4.46,3.84,3.63,4.89,5.66,5.53,3.79,4.27,5.40,5.50,5.84,5.32,5.76,5.76,5.32,5.84
NA,NA
>chr4:151047492-151047542
NA,NA,5.76,5.33,4.74,4.35,3.68,4.02,4.65,4.99,5.57,5.21,4.12,3.84,4.89,5.55
5.78,5.45,4.92,4.80,4.85,4.25,4.24,5.73,5.57,5.11,5.53,5.28,5.11,5.53,5.28,4.36
2.85,3.63,4.89,5.73,5.58,4.48,3.74,4.89,5.67,5.47,4.85,4.29,4.77,5.40,5.80,4.89
NA,NA
>chr4:151047523-151047573
NA,NA,3.63,4.89,5.73,5.58,4.48,3.74,4.89,5.67,5.47,4.85,4.29,4.77,5.40,5.80
4.89,4.53,4.57,5.32,5.69,4.65,5.11,5.58,5.58,5.11,4.65,5.37,5.00,4.53,5.43,5.53
5.27,5.16,5.40,4.98,5.22,5.35,5.22,5.38,5.55,5.78,5.45,4.92,4.68,5.00,5.04,4.57
NA,NA
>chr4:152462389-152462439
NA,NA,4.57,5.04,5.29,5.90,5.65,5.24,4.95,5.33,5.22,4.57,3.74,4.52,5.19,5.89
5.82,5.30,3.79,4.12,5.41,5.08,5.36,5.82,5.57,5.11,5.53,5.62,4.87,4.03,4.29,4.85
5.47,5.56,4.89,4.78,5.22,5.94,5.15,4.52,4.68,4.97,4.78,4.68,4.90,5.02,5.02,4.27
NA,NA
>chr4:152462427-152462477
NA,NA,4.68,4.97,4.78,4.68,4.90,5.02,5.02,4.27,4.90,5.28,5.89,5.38,5.34,5.48
4.49,4.67,5.80,5.96,4.68,3.64,4.87,5.85,5.58,5.11,5.53,5.66,4.70,4.03,4.61,5.23
4.89,4.90,5.58,5.58,4.48,3.34,4.38,5.65,5.90,5.29,4.93,4.86,4.78,5.31,5.41,4.93
NA,NA
>chr4:154267726-154267776
NA,NA,5.37,5.53,5.84,4.79,5.38,5.65,5.37,4.69,4.73,4.63,4.98,5.76,5.20,5.13
5.20,5.32,5.80,5.38,4.33,4.87,5.85,5.58,5.11,5.53,5.28,5.11,4.65,5.69,5.33,4.74
4.27,2.85,4.36,5.28,5.53,3.79,4.27,4.74,5.33,5.84,5.13,5.08,4.89,5.45,5.27,5.27
NA,NA
>chr4:157904605-157904655
NA,NA,5.27,5.99,5.91,4.75,2.85,4.36,5.58,5.73,5.10,4.65,5.05,5.50,5.73,5.10
5.11,5.62,5.74,5.41,5.20,4.49,4.67,5.62,5.53,5.11,5.58,5.73,4.89,4.05,3.85,4.49
5.48,5.34,4.77,4.36,4.74,5.29,5.23,5.27,5.27,4.79,5.22,4.82,5.15,5.94,5.43,5.27
NA,NA
>chr4:157904732-157904782
NA,NA,5.75,5.79,5.55,5.38,4.66,4.98,5.33,4.95,5.17,5.86,5.37,5.33,4.86,5.53
5.88,4.97,4.84,5.40,6.01,4.89,5.08,4.86,4.65,5.11,5.57,5.96,4.97,4.82,5.33,5.76
5.32,4.80,3.79,3.63,4.89,5.73,5.73,4.89,3.68,4.02,4.80,4.50,4.31,4.14,5.30,5.94
NA,NA
>chr4:158049563-158049613
NA,NA,4.74,5.33,5.84,5.13,5.33,5.37,5.44,4.36,2.85,4.12,5.60,5.52,4.46,4.81
5.28,5.53,5.02,5.03,4.97,5.17,5.62,5.53,5.11,5.57,5.73,5.11,5.31,5.58,4.94,4.98
5.40,5.32,5.84,5.50,5.40,4.35,3.38,3.38,3.38,3.63,2.85,4.36,5.58,5.58,4.90,5.08
NA,NA
>chr4:159919705-159919755
NA,NA,5.21,5.20,5.50,5.05,5.17,5.85,5.58,4.36,4.24,5.30,5.08,4.33,4.06,4.05
4.35,4.74,4.80,4.93,5.48,5.53,5.11,5.28,5.53,5.11,5.57,6.00,5.41,4.86,3.95,4.38
5.58,5.89,5.82,6.01,6.07,5.66,4.75,3.84,4.46,5.45,4.94,4.84,5.19,5.32,4.98,5.22
NA,NA
>chr4:164517013-164517063
NA,NA,5.13,5.20,5.41,6.20,5.54,4.69,4.73,5.02,5.58,5.80,5.73,5.10,4.14,4.31
5.15,6.00,5.46,4.24,2.85,4.75,5.66,5.53,5.11,5.58,5.73,4.89,3.38,3.68,4.05,3.75
4.33,5.43,5.91,4.75,4.12,3.75,4.74,4.92,4.63,4.92,5.29,4.95,5.17,5.85,5.58,4.81
NA,NA
>chr4:164517095-164517145
NA,NA,5.41,5.30,5.02,4.96,5.19,5.88,6.02,5.66,4.89,3.38,3.38,3.38,3.68,3.35
4.03,5.37,5.62,4.93,3.90,3.75,4.81,5.28,5.53,5.11,5.57,6.00,5.33,4.50,4.63,4.31
4.51,4.19,4.81,5.58,5.58,4.36,2.85,4.12,5.42,5.56,5.24,5.33,5.76,5.32,4.80,5.11
NA,NA
>chr4:166233937-166233987
NA,NA,4.65,5.10,5.66,5.53,3.79,4.75,5.66,6.07,6.01,5.37,5.13,5.48,5.56,5.30
4.85,4.82,5.33,4.89,3.84,4.75,5.66,5.53,5.11,5.57,5.73,5.33,5.54,5.54,4.03,4.31
5.15,5.50,5.27,5.50,5.33,4.82,4.51,4.05,3.68,3.38,4.89,5.73,5.58,4.90,4.89,5.33
NA,NA
>chr4:166233989-166234039
NA,NA,5.44,5.11,4.80,4.80,5.02,5.15,5.78,5.55,4.89,4.69,5.15,5.78,5.55,4.89
4.39,4.43,5.14,5.33,4.95,5.17,5.62,5.53,5.11,5.58,5.58,4.36,2.85,3.63,3.38,4.76
5.60,5.52,4.46,4.12,4.75,5.73,5.85,4.87,3.64,3.75,4.05,3.68,3.38,3.38,4.35,4.63
NA,NA
>chr4:166894224-166894274
NA,NA,4.29,4.03,4.46,4.85,4.67,4.92,5.02,5.31,5.56,5.14,4.97,4.78,4.68,4.90
5.02,5.26,5.33,5.14,4.85,4.25,4.24,5.73,5.57,5.11,4.65,5.60,4.98,4.51,4.98,5.40
5.76,5.76,5.32,5.14,5.27,5.82,6.01,5.76,5.76,5.76,5.32,5.84,5.50,5.40,4.36,4.05
NA,NA
>chr4:177322482-177322532
NA,NA,4.80,5.40,4.72,3.90,4.02,3.68,4.35,5.40,5.50,4.46,4.90,5.58,5.73,4.70
3.35,3.34,4.25,4.85,4.80,4.93,5.48,5.53,5.11,5.58,5.58,4.81,3.75,4.74,5.29,5.23
5.84,6.02,5.28,4.90,4.27,4.30,5.17,5.62,5.89,4.72,4.74,4.92,5.02,5.34,5.08,4.90
NA,NA
>chr4:177322517-177322567
NA,NA,4.30,5.17,5.62,5.89,4.72,4.74,4.92,5.02,5.34,5.08,4.90,5.28,6.02,5.88
4.97,5.13,5.43,5.91,4.75,2.85,4.36,5.58,5.58,5.11,5.53,5.28,4.36,4.24,5.46,5.52
5.38,5.40,5.32,5.76,5.23,4.61,5.01,5.58,5.58,4.36,4.36,5.28,6.07,5.76,5.76,6.01
NA,NA
>chr4:184121557-184121607
NA,NA,3.38,4.89,5.73,5.58,4.36,2.85,3.63,3.38,4.89,5.66,5.53,5.11,5.28,5.89
4.72,4.74,5.00,4.68,4.02,4.70,5.66,5.53,5.11,5.57,5.73,4.24,3.85,5.10,5.66,5.53
5.11,5.58,5.58,4.36,4.36,5.28,6.07,5.76,5.76,5.76,5.40,4.72,4.74,5.29,5.23,4.46
NA,NA
>chr4:184121565-184121615
NA,NA,4.89,5.66,5.53,5.11,5.28,5.89,4.72,4.74,5.00,4.68,4.02,4.70,5.66,5.53
5.11,5.57,5.73,4.24,3.85,5.10,5.66,5.53,5.11,5.58,5.58,4.36,4.36,5.28,6.07,5.76
5.76,5.76,5.40,4.72,4.74,5.29,5.23,4.46,4.69,5.03,5.57,5.43,6.01,5.84,5.20,5.21
NA,NA
>chr4:184659665-184659715
NA,NA,3.63,4.76,5.42,5.44,4.93,4.85,4.92,5.04,4.57,5.00,5.20,5.32,5.84,5.35
4.46,4.81,5.57,5.73,4.24,4.67,5.62,5.53,5.11,5.58,5.58,5.11,4.65,5.37,5.36,5.43
5.94,5.32,5.33,4.98,4.66,5.53,4.97,4.84,5.40,5.35,5.22,5.08,5.23,4.89,4.53,4.89
NA,NA
>chr4:186988650-186988700
NA,NA,4.74,4.74,3.85,4.24,5.13,5.67,5.36,5.08,5.45,4.92,4.80,4.43,3.75,4.36
5.58,5.58,4.81,4.31,4.81,4.51,5.08,5.73,5.57,5.11,5.53,5.28,5.11,4.80,5.40,4.72
4.98,5.47,5.93,5.22,4.51,4.80,5.32,5.84,5.50,5.35,4.25,4.49,5.32,5.19,5.13,5.46
NA,NA
>chr4:190671759-190671809
NA,NA,5.30,5.11,5.57,5.73,5.08,4.51,5.19,5.34,5.08,4.39,4.43,4.80,4.93,5.62
5.99,5.74,5.10,4.98,5.40,5.16,5.36,5.82,5.57,5.11,5.53,5.66,4.70,4.02,4.65,4.99
5.02,5.14,5.32,5.32,5.88,5.19,4.93,4.85,4.92,5.04,4.57,5.00,5.32,5.39,4.66,4.71
NA,NA
>chr4:190856195-190856245
NA,NA,4.94,4.84,4.82,5.15,5.94,5.43,5.10,5.05,5.02,5.42,5.30,5.02,5.53,5.66
4.89,4.05,3.85,3.34,3.35,4.70,5.66,5.53,5.11,5.58,5.73,4.89,4.05,4.65,4.95,5.29
4.94,4.82,5.41,5.67,4.80,4.80,5.53,5.19,4.84,4.73,5.22,5.47,5.56,5.30,4.37,4.18
NA,NA
>chr5:23445950-23446000
NA,NA,5.30,5.37,5.13,5.32,5.43,4.53,5.00,5.37,5.53,5.84,5.50,5.40,4.35,3.68
4.05,4.31,4.76,4.63,4.27,2.85,4.36,5.28,5.53,5.11,5.57,5.82,4.88,4.88,5.88,5.74
5.27,4.27,3.84,4.75,5.66,5.53,5.11,5.28,5.53,5.11,5.44,5.37,4.69,4.86,4.93,4.92
NA,NA
>chr5:36575998-36576048
NA,NA,5.62,5.37,5.33,4.86,4.65,4.51,4.43,5.33,5.69,5.54,5.38,5.35,5.22,4.14
4.31,5.15,5.93,5.48,4.49,4.67,5.62,5.53,5.11,5.58,5.85,4.87,4.33,5.08,5.31,4.94
4.17,4.33,4.97,5.60,4.65,3.79,3.63,3.38,4.89,5.66,5.53,3.79,4.75,5.82,6.00,4.74
NA,NA
>chr5:54456488-54456538
NA,NA,4.27,5.15,5.84,5.94,5.35,4.85,4.30,4.99,5.27,4.79,5.22,5.08,5.45,5.43
5.02,4.27,3.84,4.75,5.66,5.53,5.11,5.58,5.58,5.11,5.53,5.66,4.89,3.68,3.35,4.03
5.37,5.30,5.02,5.30,5.08,4.33,4.46,4.85,5.33,5.69,5.79,6.07,5.28,4.81,3.75,4.74
NA,NA
>chr5:60152088-60152138
NA,NA,5.45,4.89,5.08,5.73,5.57,5.11,5.30,5.37,5.13,5.40,5.79,5.94,5.94,5.73
5.31,4.84,5.08,5.42,4.38,4.24,4.86,4.65,5.11,5.58,5.58,4.90,5.08,5.34,5.19,4.51
5.08,5.73,5.57,4.36,4.24,5.15,5.78,5.94,5.94,5.20,5.03,4.24,2.85,4.75,5.82,5.96
NA,NA
>chr5:70777654-70777704
NA,NA,4.33,4.87,5.62,6.07,6.01,5.37,5.33,5.73,5.57,5.11,5.30,5.37,5.33,4.86
5.79,6.01,5.37,5.33,4.86,4.65,5.11,5.58,5.58,5.11,4.65,5.69,4.74,4.72,5.89,5.48
4.48,4.14,5.22,5.80,5.29,4.93,5.00,4.67,4.50,4.63,4.42,4.68,4.73,4.69,4.39,4.89
NA,NA
>chr5:72660439-72660489
NA,NA,5.82,5.27,5.14,5.32,5.76,5.76,4.80,5.11,5.58,5.85,4.67,4.49,5.20,5.32
5.84,5.94,5.22,4.39,4.89,5.23,5.36,5.82,5.57,5.11,5.53,5.66,4.75,2.85,4.36,5.44
5.99,5.27,5.14,5.32,5.76,5.79,5.69,4.74,3.75,4.36,4.43,5.33,6.00,5.80,4.67,4.49
NA,NA
>chr5:74535868-74535918
NA,NA,5.27,5.99,5.91,4.89,3.38,3.63,4.12,3.75,4.98,5.33,5.41,5.99,5.91,5.10
4.65,4.30,4.27,4.90,5.28,5.53,5.11,5.28,5.53,5.11,5.58,5.73,4.89,3.38,3.38,3.63
3.79,5.53,5.28,5.11,5.53,5.28,4.36,4.24,5.30,5.56,4.53,5.00,5.88,5.20,4.03,3.35
NA,NA
>chr5:83014267-83014317
NA,NA,4.98,5.10,5.74,5.99,5.91,4.75,3.79,5.53,5.66,4.70,4.02,4.68,5.00,4.74
4.66,5.38,5.55,5.55,4.89,4.90,5.28,5.53,5.11,5.58,5.58,4.36,2.85,4.75,5.66,6.07
6.01,5.46,5.13,5.38,5.56,4.42,4.37,5.18,5.13,5.16,5.02,4.81,4.80,4.97,4.93,5.00
NA,NA
>chr5:83014300-83014350
NA,NA,5.38,5.56,4.42,4.37,5.18,5.13,5.16,5.02,4.81,4.80,4.97,4.93,5.00,5.41
5.76,5.20,4.69,4.73,4.63,4.98,5.96,5.57,5.11,5.53,5.28,4.36,4.24,5.03,4.97,4.65
5.10,5.73,5.85,4.87,4.33,5.19,5.53,4.80,4.80,5.31,4.95,4.65,4.74,4.63,4.76,4.80
NA,NA
>chr5:88648085-88648135
NA,NA,4.05,4.65,4.30,5.14,5.93,5.37,5.13,5.48,5.56,5.40,4.63,4.63,5.04,5.41
5.69,5.54,5.38,4.79,4.46,4.90,5.28,5.53,5.11,5.57,5.73,5.11,5.22,5.35,5.38,5.89
5.28,5.11,5.53,5.28,4.90,4.46,5.45,4.94,4.84,4.97,5.08,3.84,4.75,5.66,5.53,5.02
NA,NA
>chr5:92094369-92094419
NA,NA,4.14,5.31,5.38,4.33,4.06,4.95,5.41,5.30,5.24,5.23,5.34,5.50,5.55,5.78
5.70,5.24,4.95,5.20,4.49,4.67,5.62,5.53,5.11,5.57,5.73,5.33,5.37,5.91,4.75,4.12
3.75,4.98,5.56,5.19,5.13,5.46,5.30,3.79,4.75,5.66,6.02,5.84,5.45,4.89,4.53,4.89
NA,NA
>chr5:93260835-93260885
NA,NA,6.07,5.66,4.89,3.63,3.84,4.27,5.27,5.99,5.44,4.90,4.27,5.02,4.99,4.65
4.93,5.58,5.58,4.81,3.75,4.74,5.69,4.65,5.11,5.58,5.58,4.36,2.85,3.63,4.76,5.21
5.89,5.82,5.65,4.72,4.74,5.69,4.65,5.02,5.30,5.08,4.33,4.87,5.62,6.07,6.07,5.48
NA,NA
>chr5:97480382-97480432
NA,NA,5.14,5.15,5.50,5.05,5.17,5.80,6.00,5.32,4.99,5.49,5.50,5.15,4.27,3.84
4.27,5.40,5.93,5.47,4.98,3.75,4.81,5.58,5.58,5.11,5.53,5.48,4.93,4.65,4.99,5.49
5.50,5.20,5.03,4.24,3.75,4.69,4.76,4.92,5.47,5.67,4.94,4.18,4.37,5.30,5.90,5.60
NA,NA
>chr5:107229697-107229747
NA,NA,5.08,5.41,4.12,3.79,4.65,5.69,5.41,4.86,4.69,5.37,5.91,4.75,2.85,4.36
5.57,6.00,4.74,3.75,4.12,4.75,5.66,5.53,5.11,5.58,5.73,4.89,3.38,3.68,4.02,4.68
4.86,4.69,5.37,5.93,5.14,5.15,5.50,5.73,5.50,5.73,5.80,5.58,4.94,4.19,4.12,3.63
NA,NA
>chr5:108498006-108498056
NA,NA,5.00,4.89,5.45,5.84,5.32,5.40,5.38,4.79,4.46,4.90,5.28,5.53,3.79,4.12
5.42,5.42,4.94,4.98,5.40,4.80,5.11,5.58,5.58,5.11,4.65,5.69,5.33,4.74,4.27,3.84
4.89,5.33,5.24,5.23,5.08,3.84,3.63,3.38,3.38,4.35,4.63,4.97,5.34,5.34,5.34,5.19
NA,NA
>chr5:109029552-109029602
NA,NA,5.11,5.53,5.66,4.75,4.12,3.75,4.74,5.29,5.56,5.74,4.80,4.88,5.82,5.49
4.93,4.80,4.74,4.35,3.63,2.85,4.36,5.58,5.58,5.11,5.53,5.66,4.89,3.38,3.63,2.85
3.75,4.69,4.97,5.58,5.31,4.98,5.20,5.32,5.84,5.94,5.22,4.39,4.46,5.23,5.29,4.93
NA,NA
>chr5:109029746-109029796
NA,NA,5.31,5.73,5.50,5.74,5.82,6.01,6.07,5.28,5.11,4.65,5.60,4.99,4.29,4.03
4.82,5.58,5.57,4.99,4.65,4.93,5.48,5.53,5.11,5.58,5.58,4.36,4.36,5.57,5.73,5.08
4.57,5.22,5.47,5.34,5.22,4.82,4.30,4.65,4.95,5.42,5.42,4.94,4.63,4.36,4.98,5.56
NA,NA
>chr5:111029884-111029934
NA,NA,5.69,5.84,5.33,4.50,4.31,4.03,5.20,5.88,5.00,4.53,5.23,5.08,4.90,5.57
5.73,5.33,5.37,5.30,3.79,4.75,5.66,5.53,5.11,5.57,5.73,4.24,3.85,4.05,3.38,4.35
4.74,5.33,6.00,5.57,4.90,4.89,5.55,5.78,5.15,5.02,5.30,5.46,5.13,5.19,5.56,5.14
NA,NA
>chr5:118317693-118317743
NA,NA,4.14,4.88,5.82,5.82,4.70,4.03,4.61,5.16,5.67,4.80,4.63,5.04,5.14,5.75
5.41,4.82,4.85,4.97,4.68,4.93,5.48,5.53,5.11,5.57,5.73,5.08,4.89,5.45,5.08,4.66
4.98,5.47,5.67,4.94,4.18,4.68,5.96,5.82,4.70,4.02,4.68,4.86,4.53,4.57,5.32,5.69
NA,NA
>chr5:118850898-118850948
NA,NA,5.15,5.62,5.53,3.79,3.63,3.38,3.38,3.38,4.89,5.73,5.58,4.36,2.85,3.63
3.38,4.89,5.82,5.73,4.24,4.67,5.62,5.53,5.11,5.58,5.58,4.90,4.27,4.30,4.65,4.05
4.35,4.63,4.73,4.93,5.41,5.31,5.11,5.13,5.84,4.74,4.72,5.65,5.46,5.13,5.08,5.42
NA,NA
>chr5:118850947-118850997
NA,NA,5.53,5.66,4.89,3.63,3.79,4.80,5.76,6.07,5.66,4.89,3.63,3.84,5.08,4.97
4.33,4.06,4.05,3.38,3.38,4.89,5.66,5.53,5.11,5.57,5.73,5.08,4.89,5.91,5.46,4.24
2.85,4.75,5.73,5.73,4.89,3.38,3.68,4.03,4.61,5.23,4.89,4.69,5.15,5.78,5.55,5.50
NA,NA
>chr5:122112185-122112235
NA,NA,5.81,5.15,4.24,4.36,5.44,5.37,4.03,3.35,3.68,4.76,5.41,5.78,5.94,5.94
5.20,5.21,4.95,4.06,3.64,4.68,5.96,5.57,5.11,4.65,4.86,5.33,5.37,5.91,4.75,3.84
4.27,4.30,4.65,4.95,5.41,5.30,4.82,4.94,5.47,5.56,4.89,3.95,4.67,5.85,5.73,4.89
NA,NA
>chr5:122112229-122112279
NA,NA,5.73,4.89,4.05,4.06,4.33,5.19,5.53,5.27,5.43,5.56,4.42,4.37,4.93,4.63
4.98,5.96,5.82,4.89,3.63,2.85,4.36,5.58,5.58,5.11,5.53,5.66,4.89,3.38,3.63,2.85
4.36,5.28,5.89,4.72,3.90,4.92,5.45,5.78,5.79,5.75,5.14,4.43,4.51,4.80,5.76,5.76
NA,NA
>chr5:124746806-124746856
NA,NA,4.43,4.80,4.52,4.50,5.33,5.69,5.79,6.01,5.82,5.89,5.21,4.52,4.02,3.90
4.36,4.77,4.79,4.46,3.84,4.75,5.73,5.58,5.11,5.53,5.62,5.17,4.30,4.27,3.84,4.12
5.42,5.56,4.53,5.00,5.82,5.57,4.36,2.85,3.63,4.89,5.73,5.58,5.11,5.53,5.28,5.11
NA,NA
>chr5:124746826-124746876
NA,NA,5.73,5.58,5.11,5.53,5.62,5.17,4.30,4.27,3.84,4.12,5.42,5.56,4.53,5.00
5.82,5.57,4.36,2.85,3.63,4.89,5.73,5.58,5.11,5.53,5.28,5.11,5.53,5.28,4.36,4.24
5.15,5.08,5.36,5.82,5.57,5.11,4.80,4.80,5.11,5.58,5.85,4.87,4.03,4.29,4.99,5.60
NA,NA
>chr5:126667345-126667395
NA,NA,5.03,5.89,5.99,5.62,4.93,3.90,3.75,4.36,5.22,5.93,5.47,4.85,4.68,4.73
4.63,4.52,4.65,4.99,5.02,4.27,4.90,5.58,5.58,5.11,4.65,5.37,5.36,5.43,5.94,5.20
5.03,4.24,4.36,5.58,5.73,4.89,3.68,4.02,3.90,4.36,4.36,3.90,4.52,4.63,4.76,4.98
NA,NA
>chr5:127543794-127543844
NA,NA,6.00,5.33,4.50,4.82,4.17,4.33,4.85,5.30,5.80,5.40,4.42,4.68,5.60,4.65
5.11,5.44,5.99,5.89,5.58,4.38,4.24,5.73,5.57,5.11,5.53,5.62,5.17,4.30,4.27,3.84
3.63,4.76,5.21,5.89,5.99,5.44,4.90,4.46,4.79,4.46,4.36,4.69,4.97,5.34,5.34,5.50
NA,NA
>chr5:130601470-130601520
NA,NA,4.89,3.63,3.84,4.46,5.50,5.15,4.63,4.42,4.68,4.85,4.93,4.80,4.76,4.63
4.52,4.65,4.99,5.02,4.27,3.84,4.75,5.73,5.58,5.11,5.53,5.48,5.01,4.14,4.88,5.67
5.13,5.11,5.10,5.05,4.65,4.05,3.38,4.89,5.66,5.53,5.11,5.28,5.89,4.72,4.74,4.92
NA,NA
>chr5:133328755-133328805
NA,NA,5.57,5.82,4.88,4.14,4.03,4.36,4.63,4.97,5.34,5.53,5.22,5.52,5.46,5.02
5.53,5.62,5.17,4.97,5.03,4.24,4.36,5.28,5.53,5.11,5.57,6.00,4.74,4.66,4.82,5.27
5.99,5.44,4.36,4.36,5.57,5.82,5.36,5.08,5.70,4.82,4.33,5.08,5.30,5.02,5.53,5.66
NA,NA
>chr5:135137178-135137228
NA,NA,5.99,5.91,5.10,4.06,4.03,4.58,4.75,4.62,4.85,5.29,5.32,5.84,5.35,5.22
4.82,4.30,5.24,5.58,4.97,5.17,5.85,5.58,5.11,5.53,5.28,5.11,4.80,4.80,4.51,5.22
5.93,5.48,4.98,5.31,5.41,4.89,4.75,4.76,4.73,4.63,4.52,4.80,4.50,4.52,3.90,4.66
NA,NA
>chr5:135663574-135663624
NA,NA,5.85,5.17,5.05,5.50,5.73,5.50,5.15,4.99,5.34,5.23,4.53,4.95,5.74,5.93
5.22,3.75,2.85,3.63,3.38,4.89,5.66,5.53,5.11,5.58,5.58,4.36,4.36,5.58,5.73,4.89
4.05,3.85,4.49,5.32,5.31,4.97,4.69,4.36,4.46,4.79,4.46,4.90,5.58,5.73,4.89,4.05
NA,NA
>chr5:135663604-135663654
NA,NA,4.05,3.85,4.49,5.32,5.31,4.97,4.69,4.36,4.46,4.79,4.46,4.90,5.58,5.73
4.89,4.05,4.65,4.97,5.03,4.24,4.36,5.58,5.58,5.11,4.65,5.69,4.74,4.66,4.82,5.15
5.84,5.94,5.40,4.27,3.79,5.30,5.37,5.13,5.32,5.39,4.66,4.71,5.43,5.62,4.93,4.80
NA,NA
>chr5:140978300-140978350
NA,NA,4.69,4.73,4.68,4.85,5.29,5.41,5.99,5.62,4.81,3.75,4.18,4.94,5.91,5.40
4.94,4.14,4.88,5.82,5.57,4.36,4.36,5.58,5.58,5.11,5.53,5.62,4.67,3.34,4.48,5.58
5.58,4.90,4.46,5.23,4.89,3.95,3.85,4.95,5.60,6.00,5.40,4.74,4.65,5.05,5.31,4.77
NA,NA
>chr5:145305372-145305422
NA,NA,4.74,4.35,3.63,4.12,4.46,4.79,4.46,4.39,4.43,5.33,6.00,5.57,4.36,3.75
4.43,4.80,4.02,3.68,3.38,3.38,4.89,5.73,5.58,5.11,5.53,5.48,4.81,4.42,4.68,4.73
4.63,4.35,3.38,3.38,3.38,3.63,2.85,2.85,4.12,5.21,4.97,4.65,4.74,4.74,4.67,4.92
NA,NA
>chr5:145305579-145305629
NA,NA,5.41,5.78,5.94,5.94,5.32,5.33,5.22,4.57,3.74,4.52,5.45,5.30,5.02,4.73
4.85,5.47,5.56,4.89,3.95,3.85,5.10,5.73,5.58,5.11,5.53,5.48,4.93,4.80,4.43,3.75
4.36,5.58,5.58,4.81,3.75,3.64,4.82,5.70,5.78,5.55,5.38,4.84,4.51,4.92,5.52,5.16
NA,NA
>chr5:146613115-146613165
NA,NA,4.63,4.36,3.35,4.14,5.31,5.58,4.94,4.84,5.08,4.79,5.38,5.40,4.80,5.11
5.44,5.37,4.69,4.86,4.68,4.93,5.58,5.58,5.11,5.53,5.62,5.15,4.21,4.84,5.77,5.76
4.98,4.76,4.63,4.31,4.14,5.10,5.74,6.20,6.20,5.74,5.31,4.77,4.66,5.41,5.56,4.77
NA,NA
>chr5:148493684-148493734
NA,NA,4.57,5.08,5.73,5.82,5.10,3.85,4.49,5.40,5.79,5.78,5.41,4.52,4.02,4.80
4.74,4.27,3.84,4.46,5.45,4.89,5.08,4.86,4.65,5.11,5.58,5.73,5.10,3.85,4.49,5.48
5.67,5.43,5.26,5.31,5.27,5.08,5.41,4.76,3.63,2.85,3.75,4.43,5.33,6.00,5.57,5.11
NA,NA
>chr5:157138258-157138308
NA,NA,2.85,3.63,3.38,4.89,5.73,5.58,4.90,4.89,5.55,5.55,5.50,5.34,5.19,4.93
4.73,4.69,4.39,4.46,5.45,4.89,5.08,5.73,5.57,5.11,4.65,4.86,5.33,5.37,6.01,6.07
5.48,5.01,4.17,4.53,5.56,5.42,4.12,4.12,4.46,5.34,5.47,5.14,4.74,4.36,3.35,3.74
NA,NA
>chr5:159637776-159637826
NA,NA,5.62,4.24,4.25,4.84,4.73,4.93,5.44,5.30,5.02,5.53,5.62,4.67,4.24,5.13
5.84,5.41,5.00,4.74,3.75,4.12,4.75,5.73,5.58,5.11,5.53,5.48,4.81,4.51,4.33,5.00
5.82,5.82,4.75,2.85,4.36,5.44,5.99,5.89,5.58,4.98,4.80,5.13,4.93,4.78,5.10,5.49
NA,NA
>chr5:160076267-160076317
NA,NA,4.93,5.00,4.93,5.00,4.93,4.97,4.80,4.81,4.51,4.53,4.86,5.14,5.33,5.32
5.84,5.80,4.89,3.95,3.85,5.10,5.66,5.53,5.11,5.58,5.58,4.36,3.75,5.22,5.93,5.47
5.14,4.97,4.78,4.68,4.81,4.63,4.36,4.74,5.84,5.13,4.24,3.85,4.05,4.89,5.73,5.58
NA,NA
>chr5:161716903-161716953
NA,NA,5.96,5.57,4.36,4.36,5.28,5.53,3.79,3.63,3.38,4.89,5.91,5.43,5.13,5.38
5.31,5.11,4.86,4.65,3.79,4.75,5.73,5.58,5.11,5.53,5.28,4.90,4.27,4.30,4.65,4.05
4.89,5.73,5.58,4.81,3.75,3.90,4.02,4.70,5.82,5.73,4.24,4.67,5.62,5.53,3.79,3.63
NA,NA
>chr5:163683291-163683341
NA,NA,3.79,5.53,5.66,4.89,3.63,2.85,4.36,5.44,5.99,5.89,5.21,4.95,3.85,4.24
4.86,5.53,5.84,4.79,4.46,4.81,5.28,5.53,5.11,5.58,5.58,4.36,4.36,5.28,5.53,5.11
5.58,5.58,4.48,3.34,4.67,5.80,5.73,5.08,4.89,6.01,5.84,5.32,5.20,5.13,5.37,5.44
NA,NA
>chr5:163683297-163683347
NA,NA,4.36,5.44,5.99,5.89,5.21,4.95,3.85,4.24,4.86,5.53,5.84,4.79,4.46,4.81
5.28,5.53,5.11,5.58,5.58,4.36,4.36,5.28,5.53,5.11,5.58,5.58,4.48,3.34,4.67,5.80
5.73,5.08,4.89,6.01,5.84,5.32,5.20,5.13,5.37,5.44,4.81,3.75,4.98,5.33,5.32,5.94
NA,NA
>chr5:163683518-163683568
NA,NA,4.36,5.28,6.02,5.88,5.23,4.53,5.00,5.67,5.84,4.74,3.75,4.81,5.28,6.07
6.01,5.46,5.13,5.38,5.31,5.11,4.86,4.65,5.11,5.57,5.73,5.08,4.89,5.45,4.46,4.39
4.43,5.14,5.75,5.41,5.02,4.73,4.85,5.40,5.31,5.02,4.92,4.67,4.50,4.63,3.75,4.33
NA,NA
>chr5:164148104-164148154
NA,NA,4.92,4.76,4.63,4.35,3.63,2.85,3.75,4.43,5.14,5.56,5.39,4.93,4.85,4.92
4.67,4.50,4.63,3.75,3.64,4.06,5.10,5.73,5.58,5.11,5.53,5.66,4.70,3.35,4.03,5.37
5.86,4.67,3.95,4.73,4.63,4.92,5.47,5.56,4.89,4.69,5.37,5.65,4.98,4.51,4.98,5.60
NA,NA
>chr5:164148148-164148198
NA,NA,4.98,5.60,5.79,5.79,5.60,4.68,4.18,4.73,5.22,5.47,5.34,5.38,5.89,5.28
4.81,3.75,4.74,6.00,5.80,4.67,4.24,5.73,5.57,5.11,5.53,5.66,4.75,2.85,4.36,5.57
5.82,5.00,4.53,5.56,5.42,4.95,4.06,3.64,4.68,5.60,5.79,5.79,5.60,4.98,4.51,4.98
NA,NA
>chr5:164761024-164761074
NA,NA,5.86,4.67,3.34,4.31,4.50,4.80,4.93,5.58,5.73,4.75,2.85,2.85,3.63,4.76
5.60,5.52,4.46,4.36,4.43,5.33,5.69,4.65,5.11,5.57,5.73,4.24,4.38,5.65,5.90,4.89
3.95,3.85,4.74,5.40,5.94,5.40,4.84,4.97,5.08,4.39,4.43,4.67,5.00,5.14,5.33,4.95
NA,NA
>chr5:164761116-164761166
NA,NA,4.82,5.33,5.38,4.66,4.74,5.69,5.53,5.14,5.27,5.82,5.30,5.11,5.44,5.37
4.03,4.52,5.19,4.97,4.65,4.05,4.89,5.73,5.58,5.11,5.53,5.66,4.75,3.79,5.53,5.66
4.75,3.79,5.53,5.62,5.17,4.95,5.31,5.27,5.08,5.41,4.76,3.68,4.05,4.51,4.82,5.30
NA,NA
>chr5:166066992-166067042
NA,NA,5.48,5.01,4.17,4.53,5.23,5.34,4.99,5.27,5.82,5.30,5.11,5.28,6.07,5.76
4.80,5.11,5.57,5.96,4.68,3.64,4.87,5.62,5.53,5.11,5.58,5.73,4.89,3.63,3.79,4.80
5.40,5.38,5.52,5.60,4.52,3.35,4.14,5.10,5.49,4.99,4.65,4.93,5.49,5.73,5.33,5.54
NA,NA
>chr5:166769076-166769126
NA,NA,5.78,5.78,5.15,5.02,4.65,4.86,5.33,5.37,5.93,5.88,4.97,4.84,5.31,5.49
5.43,6.01,5.71,5.29,4.80,4.56,4.81,5.58,5.58,5.11,5.53,5.66,4.75,4.12,4.46,5.52
5.46,5.02,4.65,4.86,5.33,5.37,5.44,5.11,5.30,5.82,5.27,4.27,4.90,5.28,5.53,5.11
NA,NA
>chr5:166769101-166769151
NA,NA,5.66,4.75,4.12,4.46,5.52,5.46,5.02,4.65,4.86,5.33,5.37,5.44,5.11,5.30
5.82,5.27,4.27,4.90,5.28,5.53,5.11,5.28,5.53,5.11,5.58,5.85,4.67,4.24,5.73,5.82
4.70,4.03,4.14,4.63,5.40,5.23,5.84,5.93,5.37,4.03,3.35,4.70,5.66,6.07,6.01,5.82
NA,NA
>chr5:168975278-168975328
NA,NA,5.82,5.49,4.81,4.42,4.62,4.76,4.81,4.19,4.12,3.63,3.38,4.35,4.74,4.67
5.00,5.14,5.47,5.34,4.46,4.81,5.28,5.53,5.11,5.57,5.73,5.08,4.51,4.81,4.92,5.29
4.95,4.65,5.10,5.73,5.85,4.67,4.49,5.40,5.41,5.24,5.23,5.08,4.69,5.46,5.90,5.29
NA,NA
>chr5:169144115-169144165
NA,NA,3.35,3.34,3.85,4.05,4.76,5.41,5.78,5.78,5.15,5.02,5.53,5.48,4.93,4.80
4.74,4.36,3.35,3.74,4.57,5.32,6.00,5.57,5.11,5.53,5.28,4.90,4.46,4.79,5.38,5.89
5.62,4.87,3.64,4.54,5.47,5.67,5.43,5.02,4.27,3.84,4.27,4.74,4.67,5.29,5.90,5.60
NA,NA
>chr5:173320460-173320510
NA,NA,3.79,5.53,5.28,4.36,2.85,4.75,5.66,6.07,6.07,5.62,4.67,3.34,4.48,5.58
5.73,5.10,4.65,5.05,5.10,5.11,4.86,4.65,5.11,5.58,5.58,4.36,2.85,3.63,4.89,5.82
5.96,4.98,4.76,4.63,4.36,4.02,4.80,4.74,4.27,2.85,2.85,3.63,4.89,5.66,6.07,5.79
NA,NA
>chr5:173320511-173320561
NA,NA,5.11,5.57,5.82,5.36,5.43,5.30,4.14,4.31,5.15,6.00,5.46,4.24,2.85,4.75
5.73,5.58,4.36,4.36,5.44,5.37,5.33,4.86,4.65,5.11,5.58,5.73,4.89,3.63,3.79,5.53
5.28,4.36,3.75,4.69,4.76,4.31,4.05,4.36,4.74,4.80,4.52,4.50,5.14,5.75,5.79,5.78
NA,NA
>chr5:175153596-175153646
NA,NA,5.80,5.40,4.63,4.14,4.03,4.36,4.74,5.33,6.00,5.57,5.11,5.53,5.62,4.87
3.64,4.68,5.60,5.53,5.76,5.23,5.36,5.82,5.57,5.11,5.53,5.66,4.75,4.12,3.75,4.74
5.00,4.93,4.92,4.85,4.68,4.85,5.52,5.16,4.61,5.01,5.58,5.58,5.11,5.30,5.46,4.71
NA,NA
>chr5:175764941-175764991
NA,NA,5.16,4.61,4.82,5.15,6.00,5.60,4.12,3.84,4.46,5.23,5.29,4.67,4.43,4.39
4.46,4.79,4.46,4.12,3.63,4.89,5.66,5.53,5.11,5.57,5.82,5.00,4.53,5.56,5.31,4.65
4.31,4.51,4.19,4.81,5.58,5.58,4.90,4.46,5.23,5.30,4.85,4.72,4.72,4.94,5.29,5.32
NA,NA
>chr5:175764992-175765042
NA,NA,4.63,4.74,3.85,4.49,5.48,5.93,5.15,4.52,4.80,4.85,4.25,4.49,5.48,5.34
5.22,5.08,5.50,5.22,3.75,4.36,5.28,5.53,5.11,5.58,5.58,4.36,4.36,5.44,5.37,5.33
5.13,5.84,5.41,4.97,4.80,4.76,4.63,4.35,3.38,3.63,3.79,4.65,4.86,5.33,5.37,5.86
NA,NA
>chr5:178117656-178117706
NA,NA,6.00,5.22,4.51,5.30,5.37,5.13,5.48,5.34,5.22,5.38,5.55,5.79,5.75,5.14
4.74,4.27,4.12,4.46,4.79,4.46,4.90,5.58,5.58,5.11,5.53,5.66,4.89,4.05,4.65,4.30
4.27,4.90,5.44,5.37,5.33,5.73,5.57,5.11,5.30,5.82,5.27,4.82,5.22,5.52,5.46,5.02
NA,NA
>chr5:178117797-178117847
NA,NA,4.63,4.52,4.80,4.43,3.75,4.36,5.58,5.58,4.36,2.85,4.75,5.66,6.07,5.76
5.32,5.84,4.79,4.46,4.12,4.75,5.73,5.58,5.11,5.53,5.62,4.67,3.34,4.48,5.48,6.07
6.01,5.82,5.41,5.31,4.80,4.88,5.37,5.79,5.79,4.86,5.33,5.37,5.91,5.10,4.65,4.97
NA,NA
>chr6:2132519-2132569
NA,NA,4.80,5.32,5.88,5.23,4.53,4.17,4.82,4.50,5.33,5.69,5.79,5.79,5.69,5.33
4.43,4.39,4.27,5.27,5.82,5.30,5.11,5.58,5.58,5.11,5.53,5.28,4.90,4.46,5.45,4.89
5.08,4.86,5.54,5.38,5.52,5.60,4.95,4.65,5.05,5.31,4.77,4.66,5.19,5.08,3.84,4.12
NA,NA
>chr6:2133081-2133131
NA,NA,5.33,4.85,4.46,4.33,5.19,5.40,4.85,4.29,4.03,4.46,4.84,4.97,5.42,5.42
4.12,3.79,5.30,5.82,5.27,4.27,4.90,5.58,5.58,5.11,5.53,5.66,4.70,4.02,3.90,3.75
4.12,4.12,5.21,5.89,6.20,6.20,5.41,5.29,4.54,4.42,5.31,5.73,5.50,5.74,5.74,5.76
NA,NA
>chr6:6437397-6437447
NA,NA,4.85,4.95,5.20,4.49,4.38,5.42,5.08,4.84,5.31,5.05,4.85,4.85,4.67,5.29
5.56,5.48,5.00,4.57,4.65,4.93,5.48,5.53,5.11,5.58,5.58,4.90,4.27,4.30,5.17,5.80
5.73,5.08,4.89,5.45,4.46,4.39,4.43,5.14,5.47,5.93,5.22,4.39,5.08,4.97,4.84,5.40
NA,NA
>chr6:9139795-9139845
NA,NA,5.73,5.58,4.36,4.36,5.44,5.37,4.03,4.52,5.45,5.78,5.55,5.38,4.94,5.28
5.68,5.60,4.89,3.84,3.63,4.89,5.66,5.53,5.11,5.57,5.73,5.33,5.37,6.01,5.76,4.80
3.79,3.63,4.35,4.74,5.14,5.47,5.34,5.22,5.08,5.23,5.30,4.80,4.76,4.69,3.75,3.75
NA,NA
>chr6:9934213-9934263
NA,NA,5.40,4.35,3.63,3.84,4.46,5.50,5.22,4.51,4.65,5.37,5.00,4.53,5.43,5.56
5.14,4.74,4.27,3.79,4.80,4.80,5.11,5.28,5.53,5.11,5.57,6.00,5.41,4.86,3.95,4.25
4.85,4.67,5.29,5.56,5.47,5.22,4.57,4.53,4.73,4.63,4.98,5.76,5.74,5.89,5.19,4.52
NA,NA
>chr6:10406036-10406086
NA,NA,5.42,5.42,4.94,4.98,5.54,5.69,4.74,4.36,4.77,5.35,5.22,4.14,4.52,5.19
5.20,5.84,6.01,5.43,5.02,4.27,4.90,5.58,5.58,5.11,4.65,5.37,4.88,4.63,5.04,5.14
5.56,5.39,4.89,4.76,4.85,4.93,4.85,4.33,5.00,5.82,5.57,5.11,4.65,5.69,5.41,5.00
NA,NA
>chr6:10406096-10406146
NA,NA,5.10,4.43,4.80,5.21,5.10,4.25,3.95,4.86,4.68,4.92,5.40,5.90,5.29,4.93
5.00,4.74,3.75,4.81,5.44,5.37,5.33,5.73,5.57,5.11,5.53,5.66,4.89,3.68,4.02,4.68
5.04,4.67,4.53,5.56,5.30,4.24,4.36,5.28,5.89,5.38,4.79,5.27,4.99,5.02,5.28,5.64
NA,NA
>chr6:13667542-13667592
NA,NA,5.48,5.53,3.79,3.63,3.38,4.76,5.21,4.97,4.65,4.05,4.89,5.66,6.02,5.88
5.23,4.93,4.93,5.23,5.08,4.90,5.28,5.53,5.11,5.57,5.73,4.24,3.85,4.05,4.35,4.74
5.14,5.75,5.16,5.36,5.37,5.79,6.01,5.46,4.33,3.75,4.05,3.68,4.76,5.42,5.56,5.24
NA,NA
>chr6:30124318-30124368
NA,NA,4.92,3.90,4.72,5.89,5.66,4.75,3.79,5.30,5.37,5.13,5.20,4.95,5.24,5.58
4.97,5.24,5.42,5.56,4.53,5.00,5.37,4.65,5.11,5.58,5.58,4.36,4.36,5.58,5.85,5.17
4.97,5.03,4.69,4.27,4.30,4.85,5.35,5.50,5.08,5.22,4.79,5.08,5.22,5.52,5.60,4.76
NA,NA
>chr6:33599716-33599766
NA,NA,4.69,5.37,5.44,5.11,4.80,4.80,5.11,5.58,5.73,4.89,3.68,4.03,4.14,4.88
5.82,5.82,4.70,4.02,3.90,3.75,4.81,5.58,5.58,5.11,4.65,4.86,5.11,5.22,5.35,4.46
4.81,5.15,5.08,5.36,5.82,5.57,4.36,4.24,5.03,5.57,5.02,5.19,5.34,5.34,5.27,4.79
NA,NA
>chr6:36387033-36387083
NA,NA,4.76,3.68,4.03,4.61,5.23,5.76,5.32,4.80,5.02,5.46,5.52,4.46,4.12,4.12
5.21,5.89,5.99,5.86,4.67,4.24,4.86,4.65,5.11,5.57,5.73,4.24,3.85,5.10,5.73,5.85
5.17,4.95,5.33,5.14,4.43,4.51,5.53,5.62,4.67,4.24,5.73,5.57,4.81,4.46,4.79,5.84
NA,NA
>chr6:38229264-38229314
NA,NA,4.36,2.85,4.12,5.60,5.52,5.38,5.54,5.37,4.88,4.80,5.74,5.93,5.40,4.27
3.79,4.80,5.40,4.72,3.90,4.93,5.48,5.53,5.11,5.58,5.58,4.81,3.75,4.98,5.75,5.79
5.78,5.15,4.24,2.85,3.63,3.38,4.89,5.73,5.85,4.67,3.34,4.48,5.48,5.53,5.02,5.46
NA,NA
>chr6:38229419-38229469
NA,NA,5.50,5.50,5.23,5.27,5.74,5.93,5.15,4.63,3.75,4.33,5.46,5.30,5.11,5.58
5.58,4.36,2.85,3.63,3.38,4.89,5.66,5.53,5.11,5.57,5.82,5.00,4.33,4.97,5.69,5.13
5.08,4.57,5.32,5.69,5.54,5.32,5.23,5.23,4.96,4.36,3.90,4.02,4.70,5.91,5.43,4.33
NA,NA
>chr6:48733815-48733865
NA,NA,4.51,5.53,5.66,4.70,4.02,4.65,4.73,4.84,5.19,5.32,4.98,5.30,5.43,5.27
5.53,5.39,4.93,4.81,4.19,4.81,5.28,5.53,5.11,5.58,5.58,4.36,2.85,3.63,4.89,5.66
5.89,4.98,4.81,4.68,4.85,5.52,5.16,5.36,5.88,5.20,5.33,5.73,5.57,5.11,4.65,5.37
NA,NA
>chr6:48733835-48733885
NA,NA,5.28,5.53,5.11,5.58,5.58,4.36,2.85,3.63,4.89,5.66,5.89,4.98,4.81,4.68
4.85,5.52,5.16,5.36,5.88,5.20,5.33,5.73,5.57,5.11,4.65,5.37,4.88,4.63,5.05,4.63
4.98,5.60,4.65,3.79,4.75,5.66,6.07,5.79,5.69,5.41,4.86,3.95,4.25,4.85,5.33,5.84
NA,NA
>chr6:48733891-48733941
NA,NA,4.06,4.33,4.97,5.34,5.27,4.79,4.77,4.77,5.34,5.47,4.98,4.66,4.82,5.27
5.99,5.44,4.36,2.85,3.63,4.89,5.73,5.58,5.11,5.53,5.62,4.67,4.24,5.62,5.20,4.03
4.31,4.63,4.76,4.31,4.05,3.68,3.38,3.38,4.76,5.21,5.89,6.20,5.54,4.03,4.52,5.40
NA,NA
>chr6:57290460-57290510
NA,NA,5.28,4.81,4.19,4.51,4.80,5.30,5.56,5.47,5.14,4.50,4.82,4.17,4.53,5.43
5.56,5.14,4.74,4.27,2.85,4.36,5.28,5.53,5.11,5.58,5.58,5.11,4.65,4.86,5.08,4.57
5.22,5.47,5.56,4.89,4.69,5.37,5.44,4.90,4.46,4.79,5.22,5.08,5.23,5.29,4.93,4.86
NA,NA
>chr6:57440879-57440929
NA,NA,3.34,4.38,5.42,5.56,5.24,5.30,5.70,4.38,3.34,3.35,3.68,4.89,5.73,5.58
4.36,2.85,3.63,4.35,4.74,5.33,6.00,5.57,5.11,5.53,5.28,4.36,4.36,5.44,5.43,4.33
4.68,5.60,5.79,5.79,5.60,4.98,4.76,4.63,4.27,3.79,4.80,4.80,5.11,5.57,5.96,4.98
NA,NA
>chr6:73290353-73290403
NA,NA,5.34,4.99,5.15,5.50,5.73,5.80,5.58,4.97,4.63,4.36,4.02,4.80,4.74,4.35
4.05,4.65,5.05,5.50,5.73,5.10,5.11,4.86,4.65,5.11,5.58,5.73,4.70,4.03,4.61,5.23
4.89,4.39,4.43,5.14,5.47,5.67,5.43,5.02,5.14,6.02,5.66,4.89,3.38,3.38,4.05,4.65
NA,NA
>chr6:73290405-73290455
NA,NA,5.42,4.97,4.63,4.74,3.85,4.24,4.86,5.54,4.72,3.90,4.93,5.49,6.00,5.33
4.74,4.27,3.79,4.65,4.86,4.24,4.67,5.85,5.58,5.11,5.53,5.62,5.17,4.97,5.03,4.24
4.36,5.57,5.73,4.24,3.85,4.05,4.76,5.21,5.89,5.99,5.44,4.36,3.75,4.43,4.80,4.93
NA,NA
>chr6:75319506-75319556
NA,NA,6.01,5.46,4.33,4.68,5.69,5.84,5.41,4.86,4.53,4.57,4.65,4.93,5.48,5.53
5.11,5.57,5.96,4.97,4.33,5.00,5.37,4.65,5.11,5.57,5.73,5.33,5.37,5.30,4.51,4.69
4.76,4.31,4.81,5.48,5.53,3.79,4.27,5.40,6.00,5.46,4.69,4.46,5.50,5.35,4.46,4.03
NA,NA
>chr6:75458939-75458989
NA,NA,5.40,4.74,3.85,4.49,5.48,5.93,5.22,4.39,4.46,4.79,4.46,4.81,5.28,5.53
3.79,4.12,5.42,5.56,4.53,5.00,5.37,4.65,5.11,5.57,5.73,5.33,5.37,5.86,5.17,4.30
5.14,5.32,5.32,5.14,4.30,4.65,4.05,4.76,5.60,5.91,4.89,5.08,4.86,4.65,5.11,5.58
NA,NA
>chr6:75458960-75459010
NA,NA,4.65,5.11,5.57,5.73,5.33,5.37,5.86,5.17,4.30,5.14,5.32,5.32,5.14,4.30
4.65,4.05,4.76,5.60,5.91,4.89,5.08,4.86,4.65,5.11,5.58,5.85,5.17,4.97,5.58,5.24
4.30,5.14,5.32,5.32,5.84,4.79,4.46,4.12,4.12,5.60,5.91,4.89,5.08,4.86,4.65,5.11
NA,NA
>chr6:75458982-75459032
NA,NA,4.65,5.11,5.58,5.85,5.17,4.97,5.58,5.24,4.30,5.14,5.32,5.32,5.84,4.79
4.46,4.12,4.12,5.60,5.91,4.89,5.08,4.86,4.65,5.11,5.58,5.85,5.17,4.97,5.03,5.02
4.80,5.76,6.01,5.82,5.74,5.47,5.25,5.08,4.96,4.82,4.62,4.85,5.29,5.41,5.82,5.65
NA,NA
>chr6:75906094-75906144
NA,NA,4.58,4.03,4.87,5.85,5.73,4.70,4.02,3.90,3.75,4.12,4.75,5.66,6.02,5.14
5.27,5.99,5.44,5.11,4.80,4.80,5.11,5.58,5.58,5.11,5.53,5.28,5.11,4.80,5.32,5.14
4.30,4.65,4.05,4.89,5.73,5.58,4.90,5.08,5.34,4.97,4.63,4.27,3.79,5.53,5.28,4.36
NA,NA
>chr6:75906251-75906301
NA,NA,5.74,5.50,5.32,5.29,4.94,4.82,5.41,5.40,4.98,5.22,5.80,5.29,4.74,3.75
4.81,5.57,6.00,5.32,4.57,5.08,4.86,4.65,5.11,5.58,5.58,4.81,3.75,4.74,5.76,5.74
5.27,4.99,5.50,5.55,5.55,5.76,5.53,4.86,4.24,3.85,5.10,5.73,5.58,4.36,4.36,5.44
NA,NA
>chr6:80605262-80605312
NA,NA,5.37,5.62,4.48,3.34,4.38,5.58,5.89,6.20,5.84,5.13,4.97,5.34,4.99,5.27
5.99,5.91,4.89,3.38,4.05,3.85,4.24,5.73,5.57,5.11,5.53,5.28,4.36,4.36,5.57,5.96
4.68,3.64,4.82,5.65,5.52,5.22,5.08,5.50,5.22,4.36,4.46,5.34,5.47,4.94,4.82,5.33
NA,NA
>chr6:81230046-81230096
NA,NA,5.27,5.45,4.89,5.00,5.40,5.41,5.24,5.56,5.42,4.76,4.05,3.85,3.95,4.89
5.56,5.74,4.95,4.53,5.46,5.31,5.11,5.73,5.57,5.11,4.65,5.69,5.33,4.85,4.85,4.30
5.14,6.02,5.66,4.75,3.79,4.80,5.76,5.79,5.69,5.41,4.86,4.78,5.31,5.46,4.53,5.00
NA,NA
>chr6:85546280-85546330
NA,NA,5.56,5.42,4.38,4.49,5.40,5.41,5.24,5.23,5.53,4.84,4.51,4.31,4.65,5.31
5.44,4.93,4.85,5.05,4.63,4.88,5.37,4.65,5.11,5.58,5.58,5.11,4.80,4.80,3.79,4.12
5.60,5.91,4.89,3.74,4.31,4.50,4.67,5.29,5.23,5.84,6.02,5.28,4.36,4.36,5.57,5.82
NA,NA
>chr6:111551722-111551772
NA,NA,4.29,4.77,5.40,5.80,5.29,4.74,3.75,4.81,5.58,5.73,5.10,4.65,4.30,4.82
5.22,5.35,5.22,4.78,4.86,5.41,6.00,5.57,5.11,5.53,5.28,5.11,5.53,5.62,4.67,3.34
4.31,4.50,5.14,5.47,5.34,5.22,4.82,5.27,5.99,5.86,4.67,3.34,4.48,5.58,5.58,4.90
NA,NA
>chr6:120524085-120524135
NA,NA,4.89,4.53,4.57,5.04,5.00,4.68,4.93,5.49,5.96,4.98,4.76,4.63,4.27,3.84
4.27,5.27,5.99,5.91,4.75,2.85,4.36,5.28,5.53,5.11,5.58,5.85,5.17,5.05,5.31,4.84
5.38,5.80,5.20,5.03,4.69,4.46,5.45,5.43,5.49,5.50,5.15,4.27,4.90,5.28,5.53,5.11
NA,NA
>chr6:124623428-124623478
NA,NA,4.69,4.89,5.80,5.22,4.78,4.89,5.80,5.84,5.32,5.29,4.54,4.33,5.46,5.93
5.14,5.02,4.99,4.65,4.02,4.70,5.66,5.53,5.11,5.57,5.82,4.88,4.80,5.31,5.32,5.50
5.73,5.84,5.80,5.29,4.67,4.85,4.85,4.95,5.33,5.22,4.57,5.08,5.73,5.57,5.11,4.65
NA,NA
>chr6:124623449-124623499
NA,NA,5.53,5.11,5.57,5.82,4.88,4.80,5.31,5.32,5.50,5.73,5.84,5.80,5.29,4.67
4.85,4.85,4.95,5.33,5.22,4.57,5.08,5.73,5.57,5.11,4.65,5.69,5.41,4.86,4.69,5.37
5.44,4.81,3.75,4.98,5.47,5.34,4.46,4.36,4.43,4.80,4.93,5.49,6.00,4.74,3.75,4.12
NA,NA
>chr6:132235668-132235718
NA,NA,4.02,4.68,4.86,4.53,4.89,5.45,5.27,5.50,5.23,5.36,5.82,5.49,4.48,4.03
5.20,5.62,5.33,5.20,5.62,4.24,4.67,5.62,5.53,5.11,5.58,5.73,4.89,4.05,4.65,5.05
5.50,5.73,5.50,5.73,5.50,5.73,5.50,5.73,5.31,4.42,4.68,5.69,5.84,5.33,4.74,4.35
NA,NA
>chr6:132235819-132235869
NA,NA,5.32,5.32,5.84,5.50,5.40,4.35,3.68,3.35,4.14,5.31,5.38,4.84,5.40,5.35
4.77,4.77,5.35,5.84,5.15,4.27,4.90,5.58,5.58,5.11,5.53,5.28,4.36,4.36,5.57,5.82
5.00,4.61,4.96,5.19,5.53,5.22,5.52,5.46,5.02,5.53,5.62,4.67,3.34,3.35,4.70,5.73
NA,NA
>chr6:136962382-136962432
NA,NA,4.03,4.70,5.91,5.43,5.13,5.19,5.40,4.92,4.63,4.92,4.67,4.85,4.25,3.95
4.73,5.02,5.42,5.30,4.24,4.36,5.28,5.53,5.11,5.57,5.73,5.11,5.22,6.01,4.89,4.53
4.89,5.56,5.47,5.22,4.73,4.69,5.08,5.15,5.02,5.04,5.41,5.76,5.55,5.13,5.08,5.30
NA,NA
>chr6:147899592-147899642
NA,NA,5.05,4.63,4.14,4.03,4.70,5.73,5.73,4.89,3.38,3.63,4.12,4.46,5.35,5.84
5.15,4.82,5.22,5.34,5.48,4.49,4.67,5.62,5.53,5.11,5.58,5.73,4.89,3.38,3.63,2.85
3.75,4.69,4.97,5.34,5.34,5.27,5.23,5.29,4.67,4.43,4.51,4.80,5.32,5.14,5.02,4.99
NA,NA
>chr6:149010437-149010487
NA,NA,4.62,4.42,4.81,5.48,6.07,5.76,5.76,5.76,5.76,6.01,5.82,5.27,4.82,4.66
4.74,5.84,5.67,5.00,4.33,4.97,5.60,4.65,5.11,5.57,5.73,4.24,4.25,4.85,5.14,5.33
4.95,4.85,4.84,4.76,4.80,4.97,5.41,5.84,5.84,5.41,5.00,4.67,4.85,4.74,4.64,4.86
NA,NA
>chr6:151951510-151951560
NA,NA,4.12,4.12,4.46,5.52,5.46,5.02,4.80,5.32,5.14,5.27,5.82,6.01,6.07,5.48
4.48,3.34,4.67,5.62,5.53,5.11,5.28,5.53,5.11,5.58,5.58,5.11,4.80,4.80,5.11,5.58
5.58,5.11,4.80,5.32,5.84,5.23,5.30,4.85,4.72,4.77,4.73,4.42,4.81,5.58,5.58,5.11
NA,NA
>chr6:152897062-152897112
NA,NA,5.00,4.68,4.93,5.48,6.07,6.07,5.28,4.36,3.75,4.43,4.80,4.92,5.45,5.78
5.79,5.67,5.27,5.23,4.89,4.90,5.28,5.53,5.11,5.57,5.73,5.33,5.37,5.44,4.90,4.27
4.30,4.85,4.85,5.14,5.56,5.39,4.93,4.73,4.63,4.74,4.43,4.62,5.08,4.83,5.00,5.37
NA,NA
>chr6:153017776-153017826
NA,NA,5.30,5.11,5.73,5.49,4.48,3.74,4.89,5.45,5.84,5.32,4.80,4.51,4.43,5.33
6.00,5.57,4.90,4.46,5.45,4.89,5.08,5.73,5.57,5.11,5.53,5.48,4.48,3.34,4.67,5.80
6.00,5.33,4.43,4.51,4.80,5.32,5.84,4.79,4.46,4.81,5.58,5.58,5.11,5.30,5.82,5.89
NA,NA
>chr6:160111710-160111760
NA,NA,4.82,5.27,5.99,5.86,4.67,3.34,3.35,3.68,4.35,4.74,5.33,5.69,4.65,5.02
5.03,4.97,4.65,4.05,3.38,3.38,4.89,5.73,5.58,5.11,5.53,5.66,4.75,4.12,4.46,5.52
5.46,5.02,4.65,4.86,5.33,5.37,5.86,4.67,4.49,5.48,5.93,5.22,3.75,2.85,3.63,3.38
NA,NA
>chr6:160111774-160111824
NA,NA,4.99,5.50,5.23,4.61,5.01,5.58,5.58,4.90,4.46,5.23,5.29,4.93,5.00,4.74
4.72,5.89,5.28,4.36,2.85,4.75,5.73,5.58,5.11,5.53,5.28,4.81,3.75,3.90,4.93,5.58
5.85,5.17,4.30,4.82,4.66,3.90,4.93,5.62,5.99,5.41,5.20,4.49,3.85,4.95,5.41,5.08
NA,NA
>chr6:160111816-160111866
NA,NA,3.85,4.95,5.41,5.08,4.61,5.01,5.62,5.37,4.69,4.89,5.23,4.46,3.84,3.63
4.89,5.73,5.73,4.89,3.63,2.85,4.36,5.58,5.58,5.11,5.53,5.66,4.89,3.38,3.63,2.85
4.24,5.46,5.90,5.30,4.78,4.73,4.61,4.17,5.01,5.58,5.58,5.11,4.80,5.40,4.72,4.98
NA,NA
>chr6:163879809-163879859
NA,NA,3.63,4.35,5.40,5.94,5.84,5.32,5.33,5.14,4.43,3.75,4.36,5.58,5.58,5.11
4.80,4.80,3.79,4.75,5.66,5.53,5.11,5.58,5.58,5.11,5.53,5.66,4.70,4.03,4.61,5.16
5.75,5.22,4.57,3.74,4.31,4.50,5.33,5.69,4.65,5.02,5.15,5.78,5.55,5.38,4.66,4.74
NA,NA
>chr7:18218500-18218550
NA,NA,4.80,4.97,4.68,4.93,5.48,5.53,3.79,4.75,5.73,5.73,4.70,3.35,4.14,5.22
5.35,5.38,5.54,5.69,5.32,4.57,5.08,5.73,5.57,5.11,5.53,5.66,4.75,3.79,4.80,4.80
3.79,3.63,4.89,5.73,5.58,5.11,4.80,5.76,6.07,5.28,4.90,5.08,4.97,4.33,4.82,5.65
NA,NA
>chr7:19998268-19998318
NA,NA,3.38,4.89,5.66,6.07,5.76,4.80,5.02,5.30,5.44,4.96,5.02,5.30,5.15,4.69
4.27,4.30,5.24,5.58,4.97,5.17,5.62,5.53,5.11,5.58,5.85,4.67,4.49,5.48,5.93,5.40
4.35,3.68,4.05,4.51,4.82,5.66,5.56,4.42,3.75,4.65,5.31,5.08,4.33,4.87,5.86,5.37
NA,NA
>chr7:28429807-28429857
NA,NA,5.04,5.14,5.75,5.16,5.27,5.74,5.34,5.22,5.08,5.50,5.22,4.36,4.46,5.34
5.47,5.22,4.57,3.74,3.35,3.68,4.89,5.73,5.58,5.11,5.53,5.48,4.48,3.34,3.85,4.74
5.40,5.93,5.74,5.27,5.08,5.45,4.92,4.80,4.85,4.74,4.62,4.73,4.92,5.31,5.05,4.85
NA,NA
>chr7:39629202-39629252
NA,NA,5.21,5.89,5.82,5.30,3.79,4.27,4.74,4.67,5.29,5.23,5.84,6.02,5.62,4.67
4.24,4.86,4.65,5.11,5.44,5.37,5.33,5.73,5.57,5.11,4.65,5.69,5.33,4.74,4.36,4.02
3.90,4.72,5.89,5.28,4.81,4.19,4.94,5.34,5.08,4.90,5.58,5.58,4.81,4.19,4.94,5.34
NA,NA
>chr7:85815205-85815255
NA,NA,4.80,5.11,5.28,6.02,5.14,5.15,5.50,5.49,4.99,5.22,5.33,5.26,4.99,5.04
4.92,4.85,4.68,4.42,4.05,4.70,5.66,5.53,5.11,5.57,5.73,5.08,4.51,5.19,5.34,5.08
4.90,5.58,5.58,5.01,4.61,5.08,5.70,4.98,4.64,4.86,4.63,4.03,3.68,3.38,3.38,3.38
NA,NA
>chr7:92382391-92382441
NA,NA,5.52,5.60,4.12,2.85,4.24,5.03,5.20,5.84,6.01,4.94,4.18,3.75,4.81,5.48
5.53,5.11,5.58,5.58,4.48,3.34,4.67,5.62,5.53,5.11,5.58,5.73,4.75,2.85,4.36,5.28
6.07,5.76,5.32,5.76,5.23,4.61,4.82,5.15,5.94,5.40,4.42,4.54,5.29,5.32,5.84,5.94
NA,NA
>chr7:92382436-92382486
NA,NA,5.94,5.22,4.51,5.30,5.37,5.13,5.48,5.93,5.15,4.82,4.61,5.23,5.76,5.32
5.32,5.84,4.79,4.46,4.12,4.75,5.73,5.58,5.11,5.53,5.62,4.67,3.34,4.48,5.58,5.58
5.11,5.53,5.66,4.75,3.84,4.27,5.02,5.43,6.01,5.84,5.20,5.58,4.82,3.64,4.54,5.47
NA,NA
>chr7:115857544-115857594
NA,NA,6.02,5.84,4.79,4.46,4.12,3.63,4.89,5.73,5.73,4.89,3.68,4.02,4.80,4.43
3.75,4.24,5.03,4.97,4.65,5.10,5.66,5.53,5.11,5.58,5.73,4.75,4.12,4.46,4.79,4.46
4.90,5.58,5.58,5.11,4.80,5.76,6.01,5.82,5.41,5.29,4.92,4.76,4.63,4.27,2.85,4.36
NA,NA
>chr7:115857613-115857663
NA,NA,5.38,5.13,5.46,5.65,4.98,4.94,5.31,5.56,5.14,5.00,4.67,4.74,4.27,2.85
4.36,5.28,6.07,5.76,4.80,5.11,5.28,5.53,5.11,5.58,5.58,4.36,4.36,5.28,6.02,5.84
5.50,5.40,4.27,4.12,4.46,5.52,5.65,4.38,3.34,3.35,3.68,3.38,4.35,4.74,5.33,5.84
NA,NA
>chr7:116347918-116347968
NA,NA,5.43,4.33,4.54,5.52,5.16,4.61,4.94,5.19,4.97,4.85,4.85,4.80,4.02,4.36
5.40,5.50,5.08,4.66,3.90,4.93,5.48,5.53,5.11,5.57,5.73,4.24,3.85,5.10,5.73,5.58
5.01,4.17,4.53,5.56,5.31,4.52,4.14,5.30,5.43,5.36,5.67,5.84,5.33,4.50,4.82,4.17
NA,NA
>chr7:123354790-123354840
NA,NA,5.85,5.58,5.11,5.53,5.66,4.70,4.05,4.42,4.62,4.76,4.85,4.92,4.74,3.75
4.81,5.30,5.56,5.24,5.33,4.89,4.90,5.58,5.58,5.11,5.53,5.62,4.67,4.24,4.86,4.65
5.11,5.58,5.73,4.89,3.63,3.84,4.89,5.23,5.36,5.88,5.20,5.33,5.13,5.69,4.98,4.76
NA,NA
>chr7:123354797-123354847
NA,NA,4.42,4.62,4.76,4.85,4.92,4.74,3.75,4.81,5.30,5.56,5.24,5.33,4.89,4.90
5.58,5.58,5.11,5.53,5.62,4.67,4.24,4.86,4.65,5.11,5.58,5.73,4.89,3.63,3.84,4.89
5.23,5.36,5.88,5.20,5.33,5.13,5.69,4.98,4.76,4.63,4.35,3.38,3.63,2.85,4.36,5.57
NA,NA
>chr7:129517557-129517607
NA,NA,5.02,4.93,4.85,4.33,4.17,4.03,3.68,3.38,4.76,5.21,5.20,5.50,5.49,5.43
5.45,4.46,4.90,5.57,5.73,4.24,4.67,5.85,5.58,5.11,5.53,5.66,5.10,4.65,4.97,5.19
4.94,4.61,5.08,5.15,4.69,4.89,5.33,4.82,4.97,5.96,5.82,4.70,3.35,3.34,3.85,5.10
NA,NA
>chr7:132738733-132738783
NA,NA,4.75,5.66,5.89,4.72,4.74,6.00,5.49,4.81,4.42,4.73,5.02,5.33,5.50,4.99
4.30,4.65,4.05,4.89,5.66,5.53,5.11,5.58,5.58,5.11,5.53,5.48,4.48,4.03,5.37,5.30
5.02,5.15,5.08,4.61,4.82,5.15,5.50,4.46,4.90,5.57,5.73,5.11,5.30,5.94,5.94,5.94
NA,NA
>chr7:143210093-143210143
NA,NA,5.40,4.80,5.11,5.58,5.58,4.90,4.46,5.23,5.40,4.63,4.63,5.04,4.93,5.00
4.93,5.00,4.68,4.02,3.68,4.89,5.66,5.53,5.11,5.58,5.58,4.36,2.85,3.63,3.38,4.89
5.73,5.58,4.36,2.85,3.63,4.89,5.73,5.73,4.75,3.84,4.27,5.27,5.99,5.62,5.01,4.14
NA,NA
>chr7:158200926-158200976
NA,NA,5.31,4.84,5.19,5.56,5.14,4.97,4.85,4.82,5.41,5.67,5.27,5.23,4.89,4.90
5.58,5.73,5.10,4.65,4.30,4.27,4.90,5.58,5.58,5.11,5.53,5.66,4.89,3.63,4.12,4.46
4.79,5.27,5.27,5.50,5.22,4.51,5.53,5.66,4.75,2.85,4.36,5.58,5.58,5.11,5.53,5.48
NA,NA
>chr7:158200946-158200996
NA,NA,4.90,5.58,5.58,5.11,5.53,5.66,4.89,3.63,4.12,4.46,4.79,5.27,5.27,5.50
5.22,4.51,5.53,5.66,4.75,2.85,4.36,5.58,5.58,5.11,5.53,5.48,4.93,4.80,4.85,4.85
5.05,5.31,4.84,5.38,5.31,5.11,4.86,5.53,5.76,5.55,5.55,5.76,5.32,4.80,3.79,3.63
NA,NA
>chr8:8105616-8105666
NA,NA,3.38,4.89,5.82,5.96,4.98,4.76,4.84,4.25,4.24,4.86,4.65,3.79,3.63,3.38
3.38,3.38,3.38,4.89,5.66,5.53,5.11,5.28,5.53,5.11,5.57,6.00,5.33,4.50,4.31,4.03
5.20,5.76,5.33,4.85,4.85,5.05,5.10,4.14,3.35,3.68,3.38,4.89,5.73,5.58,5.11,5.53
NA,NA
>chr8:8105638-8105688
NA,NA,5.53,5.11,5.57,6.00,5.33,4.50,4.31,4.03,5.20,5.76,5.33,4.85,4.85,5.05
5.10,4.14,3.35,3.68,3.38,4.89,5.73,5.58,5.11,5.53,5.28,5.11,4.80,5.40,4.72,3.90
4.02,4.52,5.42,5.42,5.02,5.05,4.67,4.33,4.94,5.47,5.93,5.35,4.46,4.33,4.97,5.34
NA,NA
>chr8:17753446-17753496
NA,NA,4.67,5.62,6.07,6.07,5.66,4.89,3.38,3.38,4.05,4.65,4.97,5.19,4.65,4.51
4.82,5.41,5.52,4.54,3.64,4.87,5.85,5.58,5.11,5.53,5.28,4.36,4.24,5.15,5.30,5.24
5.56,5.31,4.65,3.75,4.42,5.40,5.94,5.40,4.27,3.84,5.08,4.97,4.84,4.94,5.67,5.48
NA,NA
>chr8:23038968-23039018
NA,NA,4.36,4.46,4.79,5.84,5.53,5.37,5.36,5.08,5.70,5.24,4.30,4.82,5.22,4.79
5.08,4.66,4.74,5.00,4.68,4.93,5.48,5.53,5.11,5.58,5.58,5.11,4.80,4.80,5.11,5.44
5.99,5.74,5.50,5.20,5.21,4.95,4.43,4.21,4.21,4.43,4.05,4.35,4.74,4.80,4.52,5.15
NA,NA
>chr8:29624622-29624672
NA,NA,6.02,5.28,4.36,2.85,3.63,3.38,4.89,5.66,5.53,3.79,4.27,4.74,4.67,5.00
5.41,5.69,5.54,5.38,4.79,4.46,4.90,5.58,5.58,5.11,5.53,5.66,5.10,3.85,3.95,4.73
5.02,5.34,5.88,5.32,4.80,5.11,5.58,5.58,4.36,4.36,5.58,5.58,4.90,5.08,5.23,5.24
NA,NA
>chr8:43359681-43359731
NA,NA,4.03,5.37,5.30,3.79,3.63,3.38,4.76,5.60,6.00,5.22,4.36,4.56,4.80,4.80
5.15,5.62,6.07,6.07,5.28,4.36,4.36,5.58,5.58,5.11,5.53,5.66,4.70,3.35,4.14,5.22
5.35,4.77,4.36,3.90,4.92,5.19,4.97,5.17,5.62,6.07,6.07,5.66,4.89,3.63,2.85,4.36
NA,NA
>chr8:49542342-49542392
NA,NA,5.19,5.34,5.88,5.32,5.32,5.76,5.55,5.79,5.40,4.49,3.85,4.05,4.35,4.63
4.73,4.68,4.85,5.29,4.95,5.17,5.62,5.53,5.11,5.58,5.85,5.17,4.30,4.82,4.66,3.90
4.93,5.48,6.07,5.76,4.80,5.11,5.57,5.73,5.33,5.37,5.93,5.88,4.97,4.84,5.56,5.94
NA,NA
>chr8:62156314-62156364
NA,NA,4.89,5.82,5.82,5.00,4.33,4.51,4.05,3.68,4.89,5.73,5.58,4.93,4.80,4.74
4.74,4.06,4.33,5.08,5.30,4.24,4.36,5.28,5.53,5.11,5.57,5.82,4.88,4.88,5.37,4.65
3.79,4.75,5.66,6.02,5.14,5.02,4.99,5.32,5.76,5.20,5.13,5.20,5.41,5.82,5.93,5.88
NA,NA
>chr8:77704733-77704783
NA,NA,4.12,5.21,5.20,5.50,5.05,5.17,5.62,5.53,5.11,5.28,5.53,5.11,5.44,5.99
5.89,5.58,4.82,4.33,5.38,5.31,5.11,5.73,5.57,5.11,5.53,5.66,4.70,4.02,3.90,3.75
4.81,5.28,6.02,5.88,4.97,4.33,4.06,5.10,5.73,5.58,4.81,4.46,4.79,4.46,4.39,4.43
NA,NA
>chr8:87012560-87012610
NA,NA,4.36,3.75,5.22,6.00,5.65,5.24,5.05,5.50,5.32,5.33,5.14,4.74,4.27,2.85
3.75,4.43,5.33,5.69,4.65,5.11,5.28,5.53,5.11,5.58,5.58,4.90,5.08,5.19,4.93,4.73
4.69,3.75,4.36,5.28,6.02,5.76,5.55,5.94,5.30,4.98,5.40,5.41,4.82,4.51,4.63,4.50
NA,NA
>chr8:100692761-100692811
NA,NA,4.05,4.76,5.60,6.00,5.22,4.39,5.08,4.97,5.13,5.43,5.44,4.36,4.36,5.57
5.96,4.98,4.51,4.63,4.36,4.74,6.00,5.57,5.11,5.53,5.28,4.36,4.24,5.30,5.56,5.24
5.41,5.52,4.94,4.82,5.33,5.50,5.34,5.19,4.66,4.03,4.06,5.10,5.91,5.37,4.03,4.48
NA,NA
>chr8:100717687-100717737
NA,NA,5.84,4.79,4.46,4.81,5.57,6.00,4.74,4.72,5.65,5.82,5.74,5.10,5.11,5.73
5.57,4.81,4.46,4.79,4.46,4.90,5.28,5.53,5.11,5.58,5.58,4.36,4.36,5.44,5.43,5.13
5.38,5.31,5.11,5.62,5.55,4.33,3.75,4.81,5.49,6.00,5.33,4.74,4.35,3.68,4.02,3.90
NA,NA
>chr8:101290858-101290908
NA,NA,6.07,6.07,5.66,4.89,3.38,3.63,3.79,4.80,5.76,6.01,5.82,5.89,5.19,4.65
4.51,4.82,5.41,5.75,4.98,3.75,4.81,5.58,5.58,5.11,4.65,5.69,5.33,4.74,4.27,2.85
4.36,5.57,6.00,4.74,3.75,4.81,5.44,5.99,5.27,5.14,5.32,5.76,6.07,5.28,4.36,3.75
NA,NA
>chr8:103861884-103861934
NA,NA,5.73,5.58,5.01,4.14,4.88,5.37,4.65,3.79,3.63,4.35,5.40,6.00,5.65,4.82
4.33,5.38,5.56,4.42,3.75,4.81,5.48,5.53,5.11,5.58,5.85,5.17,4.30,5.14,5.93,5.53
5.33,4.73,4.36,4.82,5.65,5.90,5.29,4.67,4.74,4.36,4.03,4.14,4.63,5.40,5.56,5.47
NA,NA
>chr8:103861958-103862008
NA,NA,6.07,5.62,4.87,4.33,5.38,5.80,5.20,5.03,5.02,5.30,5.37,5.33,5.62,5.20
4.03,3.35,3.68,4.89,5.66,5.53,5.11,5.58,5.58,5.11,5.53,5.28,4.36,2.85,4.27,4.63
4.76,4.80,4.97,4.68,4.93,5.49,6.00,5.32,4.57,4.53,4.89,5.23,5.84,6.02,5.62,4.67
NA,NA
>chr8:106102195-106102245
NA,NA,4.62,4.78,4.97,5.14,5.47,5.93,5.22,4.36,4.56,4.80,5.16,5.19,5.56,5.40
4.77,4.94,5.29,4.95,4.65,4.05,4.89,5.73,5.58,5.11,5.53,5.48,4.48,4.03,5.37,5.30
4.51,5.22,5.93,5.47,5.14,4.74,4.27,2.85,4.36,5.28,6.07,6.01,5.37,4.69,4.89,5.56
NA,NA
>chr8:106102259-106102309
NA,NA,5.99,5.62,4.81,4.31,4.76,4.69,3.75,4.24,5.03,4.97,5.17,5.80,5.82,5.36
5.16,5.52,4.54,3.64,4.06,5.10,5.66,5.53,5.11,5.58,5.58,4.90,4.27,4.30,4.65,4.05
4.89,5.66,6.02,5.14,4.30,4.65,4.05,4.89,5.66,5.53,5.11,5.58,5.73,4.89,3.68,3.35
NA,NA
>chr8:106102277-106102327
NA,NA,4.06,5.10,5.66,5.53,5.11,5.58,5.58,4.90,4.27,4.30,4.65,4.05,4.89,5.66
6.02,5.14,4.30,4.65,4.05,4.89,5.66,5.53,5.11,5.58,5.73,4.89,3.68,3.35,3.34,3.85
4.95,5.42,5.44,4.66,4.77,5.31,5.74,6.20,6.20,5.27,4.27,3.84,4.27,5.40,5.94,5.84
NA,NA
>chr8:107308571-107308621
NA,NA,5.46,5.52,5.38,5.89,5.28,4.90,4.46,4.79,5.22,5.08,4.79,5.22,5.08,4.79
5.38,5.54,4.86,5.33,5.54,5.54,5.33,5.73,5.57,5.11,5.53,5.28,4.90,4.46,4.79,5.38
5.40,4.80,5.11,5.57,5.73,5.33,5.37,5.44,5.11,4.80,5.32,5.14,5.27,5.82,5.30,5.02
NA,NA
>chr8:108237280-108237330
NA,NA,4.33,4.68,5.69,5.13,5.08,4.57,5.04,5.17,5.65,5.22,4.70,4.71,5.46,5.93
5.14,5.02,4.99,4.65,4.02,4.70,5.66,5.53,5.11,5.57,5.82,5.36,5.16,5.40,4.98,5.10
5.73,5.84,5.80,5.29,4.67,4.85,4.85,4.97,5.21,4.95,3.85,4.24,5.73,5.57,5.11,5.30
NA,NA
>chr8:108237344-108237394
NA,NA,4.89,5.73,5.58,4.48,4.03,5.37,6.01,6.01,5.82,5.89,5.58,5.24,4.30,4.99
4.99,4.30,5.24,5.58,4.97,5.17,5.62,5.53,5.11,5.58,5.85,4.67,4.24,5.62,5.20,5.13
5.20,5.26,5.43,6.01,5.40,4.84,4.97,5.34,5.34,4.97,5.13,5.84,6.20,5.41,5.33,5.14
NA,NA
>chr8:109480705-109480755
NA,NA,4.51,4.98,5.40,5.32,5.76,5.23,4.61,5.01,5.58,5.58,4.81,4.31,4.51,4.98
5.40,5.76,5.76,5.76,5.76,4.80,5.11,5.28,5.53,5.11,5.58,5.73,4.89,4.05,4.65,4.30
4.82,5.22,4.79,4.46,3.84,3.63,3.38,3.38,4.89,5.73,5.58,4.36,4.36,5.44,5.43,4.71
NA,NA
>chr8:109480935-109480985
NA,NA,5.02,5.53,5.48,4.93,4.80,4.74,4.27,2.85,2.85,3.63,4.89,5.66,5.53,4.51
5.22,5.50,5.84,6.02,5.28,4.36,4.36,5.58,5.58,5.11,5.53,5.48,4.48,3.34,3.85,5.10
5.82,5.82,4.88,4.14,4.94,5.31,5.56,4.93,4.72,4.85,5.30,5.56,5.48,4.49,4.67,5.62
NA,NA
>chr8:111842775-111842825
NA,NA,5.32,5.84,5.23,4.89,4.69,5.37,5.30,5.11,5.58,5.58,4.93,3.90,3.75,4.81
5.44,5.43,5.13,5.38,5.31,5.11,4.86,4.65,5.11,5.57,5.73,5.11,5.31,5.41,4.89,4.58
4.03,4.87,5.62,5.53,5.11,5.28,6.02,5.88,5.34,5.19,4.80,4.84,4.97,5.88,6.02,5.62
NA,NA
>chr8:111842829-111842879
NA,NA,6.07,5.76,5.76,6.01,5.37,5.33,5.13,5.84,5.41,4.86,3.95,3.85,4.95,5.60
5.52,5.38,5.54,5.37,4.88,4.88,5.37,4.65,5.11,5.57,5.73,4.24,4.67,5.86,5.99,5.27
4.82,5.22,5.52,5.46,4.24,4.24,5.46,5.52,4.46,4.81,5.03,5.89,5.99,5.44,5.11,4.80
NA,NA
>chr8:114217017-114217067
NA,NA,5.30,5.11,5.57,5.73,5.08,4.51,5.19,5.34,5.08,3.84,3.63,4.35,5.40,5.94
5.84,5.73,5.10,4.98,5.40,5.16,5.36,5.82,5.57,5.11,5.53,5.66,4.70,4.02,3.90,4.72
5.40,5.76,6.01,5.46,4.71,4.70,5.22,5.65,5.17,5.04,4.57,5.00,5.32,5.39,4.96,5.02
NA,NA
>chr8:116980815-116980865
NA,NA,5.13,5.20,4.95,5.24,5.42,5.08,4.84,4.73,5.04,5.00,4.68,4.92,5.45,5.78
5.55,5.76,5.32,4.80,3.79,4.75,5.66,5.53,5.11,5.58,5.85,4.87,3.64,3.75,4.81,5.58
5.58,5.11,4.65,5.60,4.98,4.76,4.63,4.63,4.42,4.68,4.85,4.73,4.53,4.51,5.19,5.34
NA,NA
>chr8:121745196-121745246
NA,NA,4.82,4.66,4.98,5.33,4.95,5.24,5.70,5.78,5.78,5.45,4.65,4.31,4.63,5.05
5.10,5.08,5.15,5.02,4.80,4.80,5.11,5.28,5.53,5.11,5.57,6.00,5.32,4.73,4.84,4.97
5.08,3.84,3.63,4.35,5.40,5.50,4.46,4.90,5.57,6.00,5.33,4.85,4.25,4.49,5.20,4.95
NA,NA
>chr8:126526361-126526411
NA,NA,5.11,5.30,5.66,4.82,4.51,4.63,4.50,4.67,5.29,5.23,5.84,5.53,5.69,5.41
4.86,3.95,4.38,5.65,5.52,4.46,4.81,5.58,5.58,5.11,5.53,5.48,5.01,4.14,4.88,5.82
5.57,5.11,4.65,5.69,4.74,4.66,5.38,5.55,5.78,5.41,4.76,3.63,2.85,4.36,5.58,5.73
NA,NA
>chr8:128181977-128182027
NA,NA,3.34,4.67,5.80,5.73,5.33,5.20,5.76,4.68,4.33,5.43,5.44,5.11,4.65,5.69
5.33,4.85,4.25,4.24,5.62,5.20,5.33,4.86,4.65,5.11,5.57,5.96,4.68,4.33,5.55,5.62
4.24,4.25,4.85,5.33,5.69,4.65,5.11,5.44,5.43,4.33,4.68,5.76,5.20,5.33,4.86,4.65
NA,NA
>chr8:128182000-128182050
NA,NA,5.11,5.57,5.96,4.68,4.33,5.55,5.62,4.24,4.25,4.85,5.33,5.69,4.65,5.11
5.44,5.43,4.33,4.68,5.76,5.20,5.33,4.86,4.65,5.11,5.57,5.96,4.68,4.33,5.55,5.62
4.24,4.67,5.80,5.73,5.33,5.20,5.76,4.68,4.33,5.43,5.44,5.11,4.65,5.69,5.33,4.85
NA,NA
>chr8:133774744-133774794
NA,NA,5.43,5.24,5.66,5.94,5.15,5.14,5.32,4.80,5.11,5.57,6.00,5.33,4.85,4.46
3.64,3.75,4.81,5.48,5.53,5.11,5.28,5.53,5.11,5.58,5.58,4.90,4.46,4.79,4.77,4.77
4.79,5.84,6.02,5.28,5.11,5.53,5.28,4.36,4.24,5.15,5.08,5.36,5.82,5.80,4.67,3.34
NA,NA
>chr8:134630660-134630710
NA,NA,4.88,5.82,5.57,5.11,5.30,5.82,5.41,5.33,5.14,4.50,4.82,4.17,4.33,4.97
5.60,5.53,5.84,5.23,5.40,4.63,4.88,5.82,5.57,5.11,5.53,5.48,5.01,4.14,4.14,5.01
5.49,5.82,4.88,4.88,5.82,5.57,5.11,5.53,5.48,4.93,4.80,4.50,4.82,4.14,4.80,5.53
NA,NA
>chr8:134630673-134630723
NA,NA,4.97,5.60,5.53,5.84,5.23,5.40,4.63,4.88,5.82,5.57,5.11,5.53,5.48,5.01
4.14,4.14,5.01,5.49,5.82,4.88,4.88,5.82,5.57,5.11,5.53,5.48,4.93,4.80,4.50,4.82
4.14,4.80,5.53,5.39,4.66,4.71,5.84,5.84,4.71,4.66,5.19,5.08,4.39,5.22,5.50,4.46
NA,NA
>chr8:134697921-134697971
NA,NA,5.86,5.17,4.95,5.33,5.14,4.85,4.25,3.34,4.48,5.49,5.73,5.33,5.37,5.30
5.11,5.57,5.96,4.98,4.51,4.19,4.81,5.28,5.53,5.11,5.58,5.85,4.67,3.34,3.35,3.68
4.35,5.40,6.00,5.46,4.69,4.89,5.33,4.82,4.85,5.30,5.56,5.48,4.49,3.85,4.95,5.41
NA,NA
>chr8:138228123-138228173
NA,NA,5.30,5.37,4.03,4.31,5.15,5.50,4.46,4.39,5.22,5.50,4.46,4.39,5.22,5.93
5.48,5.13,5.37,5.86,4.67,4.24,4.86,4.65,5.11,5.58,5.58,5.11,4.80,4.80,3.79,4.12
5.21,5.57,5.43,5.91,5.60,4.52,4.02,4.65,4.73,4.18,3.75,4.63,4.63,4.97,5.31,5.56
NA,NA
>chr8:138228303-138228353
NA,NA,5.53,3.79,4.75,5.82,5.96,4.99,4.68,4.73,4.63,4.36,3.35,4.03,5.54,5.54
5.13,5.20,4.95,4.65,4.05,3.38,4.89,5.73,5.58,5.11,5.53,5.66,4.70,4.02,4.80,4.74
4.27,3.79,4.65,5.37,4.88,4.14,4.94,5.40,5.90,5.29,4.93,4.86,3.95,4.38,5.42,5.08
NA,NA
>chr8:138228474-138228524
NA,NA,5.89,4.98,4.51,4.92,5.29,4.95,5.17,5.62,5.89,4.72,4.74,6.00,5.49,4.48
4.14,5.10,5.05,5.17,5.62,5.53,5.11,5.28,5.53,5.11,5.58,5.85,5.17,4.95,5.31,5.27
5.43,5.30,4.78,4.73,4.63,4.31,4.63,5.15,5.94,5.40,4.84,4.97,5.34,5.34,5.19,4.89
NA,NA
>chr9:683721-683771
NA,NA,4.93,5.49,5.73,5.33,5.37,5.93,5.88,5.34,4.94,4.19,4.81,5.28,5.53,3.79
4.27,5.40,6.00,5.60,4.12,2.85,4.36,5.58,5.58,5.11,5.53,5.66,5.10,4.65,4.30,5.14
5.32,4.80,5.02,5.03,4.97,5.17,5.62,5.53,4.51,4.69,4.76,4.31,4.05,4.70,5.66,5.53
NA,NA
>chr9:683787-683837
NA,NA,5.50,5.08,4.84,4.51,4.98,5.69,5.13,5.33,5.37,5.30,5.11,5.57,5.73,5.11
5.10,5.73,5.50,5.05,4.65,5.10,5.73,5.58,5.11,5.53,5.28,4.36,4.24,5.15,5.78,5.55
4.89,3.84,4.75,5.73,5.58,4.36,4.36,5.57,6.00,4.74,3.75,4.81,5.28,6.02,5.76,5.55
NA,NA
>chr9:6428398-6428448
NA,NA,4.52,5.21,4.97,4.85,4.85,4.80,4.02,4.70,5.91,5.37,5.33,5.73,5.80,4.67
3.34,3.35,4.36,4.74,4.80,4.93,5.48,5.53,5.11,5.58,5.58,5.11,4.80,4.80,5.11,5.58
5.85,4.87,3.64,3.75,4.05,4.70,5.73,5.85,5.17,4.97,5.58,4.82,3.64,4.68,5.60,4.65
NA,NA
>chr9:6428424-6428474
NA,NA,4.80,4.80,5.11,5.58,5.85,4.87,3.64,3.75,4.05,4.70,5.73,5.85,5.17,4.97
5.58,4.82,3.64,4.68,5.60,4.65,5.11,5.58,5.58,5.11,5.53,5.28,4.81,3.75,3.90,4.02
4.70,5.73,5.85,4.67,3.34,4.48,5.48,5.53,3.79,4.75,5.66,6.02,5.76,5.55,5.78,5.70
NA,NA
>chr9:7042436-7042486
NA,NA,4.30,5.17,5.62,6.07,6.01,5.46,5.13,5.08,5.30,4.69,4.46,5.23,5.29,4.74
4.66,4.82,4.30,4.65,4.05,4.89,5.66,5.53,5.11,5.57,5.82,4.88,4.88,5.67,5.84,4.74
3.75,4.81,5.58,5.58,4.90,4.46,5.50,5.40,4.74,4.65,4.97,5.21,4.12,3.79,4.65,5.60
NA,NA
>chr9:14183045-14183095
NA,NA,3.63,3.38,4.89,5.73,5.58,4.90,4.27,5.15,5.80,5.46,4.53,4.67,5.04,5.41
5.69,5.53,5.76,5.23,4.61,5.01,5.58,5.58,5.11,5.53,5.62,5.17,4.97,5.58,4.38,4.24
5.73,5.80,4.67,3.34,3.35,3.68,4.89,5.82,5.96,4.98,4.76,4.63,4.52,4.80,4.74,4.36
NA,NA
>chr9:68397000-68397050
NA,NA,2.85,4.12,5.21,5.57,5.43,5.45,4.46,3.84,3.63,3.38,3.38,3.38,4.89,5.91
5.37,4.03,3.35,3.68,3.38,4.89,5.73,5.58,5.11,4.65,4.86,5.33,5.20,5.88,5.00,4.53
5.23,5.08,4.39,4.43,5.14,5.47,5.67,5.43,5.57,5.21,4.12,3.79,4.80,5.32,5.84,5.23
NA,NA
>chr9:68727049-68727099
NA,NA,4.69,5.03,5.57,4.99,5.04,5.00,4.68,4.52,4.63,4.76,4.92,5.40,5.31,4.97
4.63,4.35,3.38,3.63,2.85,4.36,5.28,5.53,5.11,5.58,5.58,4.36,2.85,3.63,3.38,3.38
3.38,4.35,4.74,5.33,6.00,5.49,5.01,4.14,4.88,5.82,5.57,5.11,4.80,5.32,5.14,5.27
NA,NA
>chr9:69066074-69066124
NA,NA,4.69,5.03,5.57,4.99,5.04,5.00,4.68,4.52,4.63,4.76,4.92,5.40,5.31,4.97
4.63,4.35,3.38,3.63,2.85,4.36,5.28,5.53,5.11,5.58,5.58,4.36,2.85,3.63,3.38,3.38
3.38,4.35,4.74,5.33,6.00,5.49,5.01,4.14,4.88,5.82,5.57,5.11,4.80,5.32,5.14,5.27
NA,NA
>chr9:69066395-69066445
NA,NA,4.63,4.93,4.80,4.63,4.93,4.37,3.64,4.82,5.58,5.89,5.74,5.62,5.11,5.31
5.38,5.13,5.43,5.44,4.36,2.85,4.75,5.66,5.53,5.11,5.57,5.82,4.88,4.63,5.04,4.68
4.02,4.70,5.82,5.96,4.98,4.63,4.92,4.67,4.74,4.35,3.38,3.63,3.79,5.30,5.46,4.33
NA,NA
>chr9:72695057-72695107
NA,NA,4.80,5.32,5.88,5.19,4.89,4.75,4.76,4.81,4.98,5.89,5.66,4.75,3.84,4.46
5.45,4.89,5.08,5.73,5.57,4.36,4.36,5.58,5.58,5.11,4.65,5.69,4.74,3.75,4.81,5.58
5.58,5.11,4.65,4.86,5.08,4.57,4.65,4.52,4.63,4.76,4.80,4.97,4.68,4.52,4.63,4.73
NA,NA
>chr9:72695065-72695115
NA,NA,4.98,5.89,5.66,4.75,3.84,4.46,5.45,4.89,5.08,5.73,5.57,4.36,4.36,5.58
5.58,5.11,4.65,5.69,4.74,3.75,4.81,5.58,5.58,5.11,4.65,4.86,5.08,4.57,4.65,4.52
4.63,4.76,4.80,4.97,4.68,4.52,4.63,4.73,4.93,5.19,5.53,4.66,4.74,4.92,4.63,4.80
NA,NA
>chr9:75753150-75753200
NA,NA,3.68,4.02,3.90,3.75,4.81,5.15,5.30,5.02,4.73,4.78,4.97,4.93,5.00,5.41
5.69,4.65,3.79,4.75,5.66,5.53,5.11,5.28,5.53,5.11,5.58,5.73,4.70,4.02,4.80,4.85
4.25,3.95,4.73,4.63,4.31,4.65,5.31,5.42,5.19,5.02,5.49,5.50,5.15,5.14,6.02,5.48
NA,NA
>chr9:75753211-75753261
NA,NA,5.69,5.41,4.97,4.85,4.82,5.66,5.56,4.42,4.37,5.30,5.23,5.08,5.22,5.35
5.22,4.78,4.89,5.23,4.46,4.90,5.28,5.53,5.11,5.58,5.58,4.36,2.85,4.75,5.73,5.85
5.17,4.97,5.19,4.94,4.61,5.23,4.89,3.84,4.12,5.21,4.97,5.17,5.85,5.58,4.48,4.14
NA,NA
>chr9:77724475-77724525
NA,NA,5.73,5.82,4.75,2.85,4.36,5.57,5.73,4.24,3.85,4.74,4.74,4.67,5.29,5.90
5.46,4.81,3.75,4.74,5.76,5.20,5.33,5.73,5.57,5.11,4.65,5.60,4.68,4.18,4.94,5.45
5.27,5.27,5.45,4.94,4.18,3.75,4.63,5.15,5.93,5.48,4.49,3.85,5.10,5.73,5.73,4.89
NA,NA
>chr9:81641072-81641122
NA,NA,4.84,4.94,5.45,4.46,4.90,5.28,5.53,3.79,4.12,5.60,5.52,5.22,5.08,5.50
5.35,4.85,4.30,4.27,3.84,4.75,5.66,5.53,5.11,5.58,5.85,4.67,4.24,5.73,5.57,4.81
4.46,5.35,5.84,5.15,4.27,4.90,5.28,6.07,5.76,5.76,5.79,5.60,4.98,4.76,4.63,4.82
NA,NA
>chr9:87733325-87733375
NA,NA,4.75,2.85,2.85,3.63,3.38,3.38,4.76,5.60,5.52,5.38,5.40,5.76,6.07,5.62
4.67,3.34,4.48,5.48,5.53,3.79,4.75,5.73,5.58,5.11,5.53,5.66,4.75,3.79,5.30,5.37
4.03,4.31,4.50,5.14,5.75,5.16,4.61,4.82,5.15,5.50,4.46,4.69,5.30,5.44,4.66,4.71
NA,NA
>chr9:87733378-87733428
NA,NA,3.84,3.63,4.76,5.21,4.97,4.85,4.85,4.80,4.52,4.50,5.14,5.56,5.31,4.97
4.69,3.75,2.85,4.27,4.74,5.33,6.00,5.57,5.11,4.65,4.86,5.08,4.57,5.22,5.47,5.34
5.38,5.40,4.80,5.11,5.57,6.00,4.74,3.75,4.12,4.27,4.63,4.76,4.98,5.96,5.57,4.90
NA,NA
>chr9:118994622-118994672
NA,NA,4.88,5.82,5.57,5.11,4.80,5.76,5.76,4.80,3.79,4.75,5.66,6.02,5.88,5.19
4.93,4.73,4.69,4.36,3.75,4.74,5.69,4.65,5.11,5.58,5.58,4.90,4.46,4.79,4.77,4.36
4.74,5.29,5.23,5.08,4.84,4.51,4.98,5.60,4.65,3.79,4.12,5.60,5.90,5.30,4.37,3.64
NA,NA
>chr9:123959329-123959379
NA,NA,4.84,4.97,5.34,5.27,4.79,4.46,4.12,3.63,4.35,4.74,4.67,5.00,5.41,6.00
5.49,4.81,3.75,4.33,5.46,5.30,5.11,5.28,5.53,5.11,5.57,5.82,4.88,4.14,5.01,5.48
5.53,3.79,4.27,5.40,5.93,5.47,4.54,4.33,5.46,5.93,5.14,5.27,6.20,6.20,5.41,5.29
NA,NA
>chr9:123959530-123959580
NA,NA,5.11,5.58,5.58,5.11,4.80,5.32,5.76,5.23,4.61,5.01,5.58,5.58,5.11,4.80
4.80,5.02,5.15,5.08,4.61,4.03,4.70,5.73,5.58,5.11,5.53,5.66,4.70,4.05,4.31,4.51
4.19,4.12,4.27,4.74,4.67,5.29,5.90,5.65,4.82,3.64,4.37,5.30,5.23,5.08,4.66,4.74
NA,NA
>chr9:124799187-124799237
NA,NA,5.57,6.00,5.33,4.85,4.25,4.24,5.73,5.57,4.36,4.36,5.58,5.58,4.36,2.85
4.27,4.74,5.14,5.33,4.95,5.17,5.85,5.58,5.11,5.53,5.28,4.90,4.27,5.15,5.80,5.58
4.97,4.63,4.35,3.68,3.35,3.74,4.57,5.32,5.69,5.53,5.14,4.30,4.85,4.84,4.97,5.42
NA,NA
>chrX:7679597-7679647
NA,NA,5.30,5.11,5.57,5.73,5.08,4.57,5.22,5.33,4.95,4.65,4.05,4.35,5.40,5.94
5.84,5.73,5.10,4.98,5.40,5.16,5.36,5.82,5.57,5.11,5.53,5.66,4.89,3.38,3.63,3.79
4.80,5.76,6.01,5.46,4.33,4.68,5.96,5.49,4.93,4.65,4.57,3.74,4.52,5.31,5.08,5.13
NA,NA
>chrX:65951515-65951565
NA,NA,5.66,4.75,3.84,5.08,4.97,5.13,5.55,5.62,5.11,5.22,5.35,4.46,4.12,3.63
4.76,5.21,4.97,4.65,4.05,4.89,5.66,5.53,5.11,5.57,5.82,4.88,4.14,4.03,4.70,5.73
5.85,5.15,4.64,4.86,5.02,5.40,5.80,5.22,4.78,4.73,4.63,4.98,5.60,4.65,5.11,5.57
NA,NA
>chrX:77909010-77909060
NA,NA,5.22,5.80,4.89,4.69,5.37,5.91,4.70,3.35,4.03,5.37,5.44,4.90,4.46,4.79
4.46,4.81,5.58,5.58,4.36,2.85,4.75,5.73,5.58,5.11,5.53,5.66,4.75,2.85,4.36,5.58
5.73,4.89,3.63,4.12,3.75,3.90,4.02,3.68,4.35,4.74,5.33,5.84,5.69,4.99,4.29,4.71
NA,NA
>chrX:77909065-77909115
NA,NA,4.89,5.23,5.27,4.99,4.30,4.65,5.10,5.82,5.73,5.11,5.22,5.94,5.22,4.36
4.46,5.52,5.46,5.02,4.80,4.80,5.11,5.28,5.53,5.11,5.58,5.58,4.81,3.75,4.42,5.56
5.38,4.33,4.87,5.85,5.58,5.11,4.65,5.69,5.41,4.86,4.69,5.37,5.91,4.70,4.05,3.75
NA,NA
>chrX:122221743-122221793
NA,NA,5.41,6.00,5.57,5.11,4.65,5.60,4.68,4.33,5.55,5.76,5.32,4.99,5.57,5.58
4.38,4.49,5.40,5.79,5.55,4.89,4.90,5.58,5.58,5.11,4.65,5.69,5.32,4.99,5.02,5.14
5.93,5.37,5.13,5.40,5.79,5.79,5.75,5.14,4.74,4.27,3.79,5.53,5.28,5.11,4.65,5.69
NA,NA
>chrX:137847342-137847392
NA,NA,4.51,5.19,5.31,5.32,4.98,5.22,5.80,5.29,4.93,5.00,4.67,4.50,4.31,4.03
5.37,5.44,4.36,4.36,5.28,5.53,5.11,5.58,5.58,5.11,5.53,5.66,4.70,3.35,4.14,5.10
5.05,4.65,4.05,4.76,5.21,5.89,5.99,5.44,4.90,4.89,5.55,5.78,5.41,4.76,3.38,3.63
NA,NA
>chrX:139400442-139400492
NA,NA,4.86,5.14,5.75,5.79,5.55,5.50,4.99,5.27,5.82,5.93,5.76,5.23,5.10,5.40
5.56,5.47,4.94,4.33,4.17,5.01,5.58,5.58,5.11,4.65,4.86,4.24,3.85,4.95,5.21,4.97
5.24,5.70,5.08,5.10,5.40,5.23,5.27,5.50,5.55,5.78,5.45,4.94,4.61,5.23,5.50,5.34
NA,NA
>chrY:59012178-59012228
NA,NA,3.74,4.51,5.19,5.42,5.31,4.52,3.34,4.25,5.35,6.00,5.65,4.38,3.34,4.31
4.50,5.33,5.69,5.79,5.76,4.80,5.11,5.28,5.53,5.11,5.57,6.00,5.32,4.99,5.26,5.29
4.85,4.73,4.77,4.72,4.85,5.30,5.56,5.48,4.98,5.10,5.49,4.99,4.65,4.02,4.52,5.60
NA,NA
