# Supplementary material for: Satb1 integrates DNA binding site geometry and torsional stress to differentially target nucleosome-dense regions
Source: Nat Commun. 2019 Jul 19;10:3221. doi: 10.1038/s41467-019-11118-8 (PMC6642133; doi:10.1038/s41467-019-11118-8)
Supplement: Supplementary file 10 — Source Data [file 41467_2019_11118_MOESM10_ESM.zip › Source data/GenomicData/DNAshape/NC1_open/php3wsEGP.ProT]

>chr1:8234815-8234865
NA,NA,-10.43,-9.70,-10.92,-5.98,-10.83,-9.43,-10.82,-7.40,-7.55,-10.83,-11.35,-10.22,-8.52,-8.33
-8.95,-8.95,-8.33,-8.52,-10.22,-11.35,-10.44,-11.32,-9.98,-9.65,-11.27,-12.20,-12.20,-11.32,-10.44,-10.74
-6.07,-8.10,-10.65,-11.35,-10.22,-8.65,-7.85,-2.70,-7.00,-9.26,-11.35,-10.44,-11.32,-9.98,-9.65,-12.37
NA,NA
>chr1:8234835-8234885
NA,NA,-10.44,-11.32,-9.98,-9.65,-11.27,-12.20,-12.20,-11.32,-10.44,-10.74,-6.07,-8.10,-10.65,-11.35
-10.22,-8.65,-7.85,-2.70,-7.00,-9.26,-11.35,-10.44,-11.32,-9.98,-9.65,-12.37,-13.29,-14.68,-11.68,-4.26
-8.21,-7.88,-7.14,-11.27,-9.98,-9.65,-11.27,-9.98,-9.65,-11.27,-9.98,-9.65,-12.37,-13.87,-12.27,-9.67
NA,NA
>chr1:14227386-14227436
NA,NA,-1.72,-7.34,-6.49,-7.55,-10.83,-10.74,-6.07,-8.26,-11.61,-9.98,-11.34,-7.55,-3.97,-8.26
-11.61,-12.63,-13.36,-12.03,-10.17,-11.35,-10.51,-9.65,-9.98,-11.58,-8.10,-4.24,-7.68,-3.74,-3.80,-10.60
-11.93,-11.93,-10.60,-3.36,-1.72,-7.34,-6.49,-8.93,-10.45,-12.63,-14.89,-13.79,-12.03,-10.17,-13.05,-13.54
NA,NA
>chr1:16917040-16917090
NA,NA,-1.33,-4.88,-10.09,-12.09,-12.63,-10.43,-8.33,-8.11,-3.12,-2.52,-2.77,-3.45,-9.32,-13.36
-12.63,-10.43,-10.43,-12.63,-14.89,-13.29,-12.37,-9.65,-9.98,-11.58,-8.10,-3.97,-8.21,-8.42,-7.00,-6.37
-8.28,-6.88,-6.78,-1.28,-2.38,-3.20,-6.76,-1.72,-3.68,-7.60,-8.13,-7.12,-9.98,-9.12,-3.55,-10.31
NA,NA
>chr1:16917140-16917190
NA,NA,-6.61,-3.73,-10.55,-12.76,-13.05,-10.22,-8.65,-8.13,-6.55,-6.32,-3.52,-10.15,-9.43,-9.02
-6.07,-10.24,-8.18,-3.46,-10.59,-10.45,-6.07,-8.10,-11.58,-9.98,-11.61,-7.03,-3.20,-8.23,-8.88,-8.26
-4.24,-8.48,-9.40,-13.05,-13.54,-11.89,-7.55,-6.58,-8.48,-4.52,-8.12,-8.12,-8.30,-3.41,-2.98,-3.85
NA,NA
>chr1:21479146-21479196
NA,NA,-0.88,-5.67,-7.96,-6.37,-9.02,-10.42,-10.60,-4.14,-4.13,-4.55,-5.99,-8.36,-10.45,-9.98
-11.58,-6.12,-1.30,-1.30,-6.84,-11.61,-9.98,-11.32,-11.32,-9.98,-9.65,-10.51,-11.35,-10.22,-10.82,-10.52
-11.27,-9.65,-12.63,-14.89,-13.29,-12.37,-8.06,-8.11,-3.12,-2.98,-3.12,-6.69,-8.33,-8.95,-7.14,-11.27
NA,NA
>chr1:33515703-33515753
NA,NA,-12.37,-13.87,-14.95,-12.20,-11.58,-5.77,-1.23,-2.38,-3.41,-8.30,-8.12,-7.34,-1.72,-3.36
-9.90,-9.12,-3.22,-6.62,-2.78,-10.31,-10.25,-11.32,-11.32,-9.98,-9.65,-10.51,-11.35,-10.17,-11.94,-9.70
-9.65,-10.51,-10.74,-6.07,-8.10,-11.58,-9.98,-9.65,-11.27,-9.98,-9.65,-12.37,-13.29,-14.47,-13.05,-10.17
NA,NA
>chr1:52525332-52525382
NA,NA,-12.41,-13.54,-12.37,-8.06,-7.00,-6.07,-10.24,-8.01,-1.56,-1.30,-6.54,-6.98,-3.73,-10.59
-10.91,-10.17,-10.72,-10.21,-6.26,-10.74,-10.51,-9.65,-9.98,-11.32,-11.32,-10.52,-10.82,-10.22,-13.05,-13.54
-12.37,-9.65,-9.98,-11.32,-9.57,-8.51,-3.46,-10.15,-10.01,-10.43,-8.95,-7.69,-7.03,-3.62,-8.49,-6.88
NA,NA
>chr1:61984944-61984994
NA,NA,-12.03,-10.17,-13.05,-14.47,-13.16,-10.81,-6.07,-9.02,-11.76,-12.09,-10.09,-4.39,-1.76,-0.56
-5.77,-11.58,-10.52,-9.02,-6.37,-8.11,-3.90,-8.10,-11.58,-9.98,-9.65,-11.27,-10.52,-10.82,-10.22,-11.69
-10.22,-6.36,-6.75,-0.94,-3.68,-7.60,-7.85,-3.55,-10.71,-14.68,-13.16,-10.81,-6.07,-9.26,-10.15,-8.83
NA,NA
>chr1:64758446-64758496
NA,NA,-5.28,-1.44,-2.02,-3.45,-9.32,-12.85,-10.71,-3.22,-6.50,-0.94,-3.60,-6.69,-3.06,-6.38
-0.44,-4.88,-9.61,-10.01,-10.43,-10.43,-9.98,-11.27,-9.65,-9.98,-11.32,-9.57,-8.92,-1.47,-3.79,-7.89
-6.64,-1.68,-5.31,-5.95,-10.81,-12.09,-12.63,-11.61,-6.87,-1.54,-8.15,-10.83,-10.65,-8.10,-6.07,-10.74
NA,NA
>chr1:82857664-82857714
NA,NA,-1.63,-3.93,-7.98,-9.43,-8.16,-8.30,-3.41,-2.52,-1.88,-0.56,-6.87,-8.20,-7.00,-6.07
-10.83,-9.46,-9.67,-4.91,-1.76,-0.56,-6.87,-11.61,-9.98,-11.32,-11.32,-10.52,-10.82,-10.22,-11.69,-10.22
-7.12,-7.32,-7.66,-10.54,-8.13,-1.33,-4.81,-6.75,-5.23,-11.29,-11.70,-7.17,-7.55,-11.34,-12.20,-14.95
NA,NA
>chr1:86020556-86020606
NA,NA,-3.22,-9.12,-9.98,-7.07,-8.11,-3.90,-8.16,-8.16,-3.97,-7.44,-6.54,-1.60,-3.68,-8.11
-8.42,-8.93,-7.40,-10.15,-10.15,-10.22,-11.35,-10.44,-11.32,-9.98,-9.65,-10.54,-9.96,-4.07,-7.81,-3.62
-7.03,-11.61,-9.98,-11.32,-10.44,-11.35,-9.26,-6.78,-1.28,-2.38,-3.14,-10.88,-13.36,-11.76,-9.59,-3.73
NA,NA
>chr1:93049330-93049380
NA,NA,-12.03,-13.10,-12.78,-5.42,-7.10,-5.95,-10.81,-12.76,-12.78,-6.26,-9.96,-10.54,-7.14,-7.14
-11.27,-12.20,-12.20,-11.58,-8.10,-6.07,-10.74,-10.51,-9.65,-9.98,-11.32,-10.70,-13.87,-14.95,-14.95,-14.89
-13.16,-10.81,-6.21,-7.82,-8.83,-8.52,-8.33,-10.43,-9.98,-11.32,-10.44,-10.74,-6.26,-11.68,-12.85,-11.18
NA,NA
>chr1:93051276-93051326
NA,NA,-2.62,-0.03,-5.75,-4.60,-2.42,-2.94,-7.33,-8.12,-8.12,-5.42,-12.78,-12.76,-10.09,-4.39
-1.44,-1.32,-0.56,-6.87,-11.61,-9.98,-11.27,-9.65,-9.98,-11.32,-11.32,-9.98,-10.43,-8.95,-8.95,-10.43
-9.98,-11.58,-8.10,-4.24,-8.48,-8.16,-7.33,-5.00,-5.96,-8.12,-8.12,-5.43,-1.48,-9.21,-12.85,-12.03
NA,NA
>chr1:93416333-93416383
NA,NA,-1.30,-6.84,-11.61,-12.63,-14.89,-13.16,-10.81,-6.07,-9.02,-11.76,-14.89,-13.16,-10.09,-4.88
-1.33,-7.38,-9.44,-4.88,-1.33,-9.21,-12.85,-10.70,-11.32,-9.98,-9.65,-12.37,-13.54,-13.05,-10.22,-8.65
-7.65,-5.70,-2.74,-9.71,-9.12,-3.82,-7.81,-3.11,-6.75,-4.81,-1.33,-9.21,-11.93,-10.81,-6.07,-7.00
NA,NA
>chr1:93416439-93416489
NA,NA,-8.12,-8.12,-5.96,-5.00,-7.11,-6.56,-4.79,-10.04,-11.31,-10.44,-10.70,-13.54,-12.41,-8.15
-1.54,-5.77,-11.58,-9.98,-10.45,-8.21,-3.97,-8.10,-11.58,-9.98,-11.61,-6.87,-1.39,-4.88,-10.09,-11.93
-10.71,-3.46,-10.55,-12.76,-13.05,-10.17,-12.03,-12.85,-11.68,-4.26,-8.21,-10.45,-12.63,-14.89,-13.29,-10.70
NA,NA
>chr1:93416487-93416537
NA,NA,-3.46,-10.55,-12.09,-12.63,-9.65,-11.27,-12.20,-12.20,-11.34,-7.55,-4.26,-11.68,-14.68,-16.51
-16.51,-16.51,-16.51,-13.29,-11.89,-7.55,-3.97,-8.26,-11.61,-9.98,-11.58,-6.61,-3.73,-10.15,-11.18,-11.18
-10.83,-5.98,-10.92,-11.93,-12.20,-11.27,-7.14,-8.95,-8.30,-8.23,-3.55,-8.18,-9.44,-4.88,-0.90,-6.78
NA,NA
>chr1:100925065-100925115
NA,NA,-6.08,-7.10,-5.42,-12.78,-13.10,-10.88,-3.80,-3.68,-7.79,-5.42,-12.78,-14.47,-16.51,-13.29
-11.89,-7.55,-4.26,-11.68,-14.68,-13.29,-10.70,-11.32,-9.98,-9.65,-11.27,-10.52,-9.02,-6.37,-8.11,-3.96
-7.10,-6.08,-7.50,-3.31,-7.10,-6.21,-10.38,-10.45,-6.07,-7.44,-7.44,-3.90,-8.11,-6.37,-9.02,-11.76
NA,NA
>chr1:101326632-101326682
NA,NA,-1.95,-3.26,-5.03,-5.99,-7.96,-6.43,-5.31,-0.14,-1.88,-2.52,-3.20,-7.79,-4.52,-7.40
-5.00,-8.86,-12.41,-14.47,-16.51,-13.29,-12.37,-9.65,-9.98,-11.32,-11.32,-10.52,-8.98,-4.33,-5.96,-8.07
-6.96,-1.22,-2.34,-1.28,-5.31,-6.08,-7.50,-3.05,-8.16,-6.19,-1.39,-5.29,-7.47,-8.30,-8.95,-8.95
NA,NA
>chr1:101326660-101326710
NA,NA,-5.96,-8.07,-6.96,-1.22,-2.34,-1.28,-5.31,-6.08,-7.50,-3.05,-8.16,-6.19,-1.39,-5.29
-7.47,-8.30,-8.95,-8.95,-10.43,-9.98,-11.27,-9.65,-9.98,-11.32,-11.32,-9.98,-11.61,-8.26,-6.07,-10.74
-10.44,-9.57,-8.51,-3.46,-10.15,-10.01,-10.43,-8.95,-7.14,-10.54,-8.92,-1.56,-1.56,-10.58,-12.85,-12.37
NA,NA
>chr1:102204055-102204105
NA,NA,-9.26,-7.34,-1.38,-1.30,-6.84,-11.61,-12.63,-13.87,-11.89,-7.55,-4.26,-10.21,-10.72,-7.17
-7.55,-10.83,-10.74,-6.26,-11.68,-12.85,-10.70,-11.32,-9.98,-11.61,-8.26,-3.97,-7.55,-11.34,-12.20,-12.20
-11.58,-6.61,-3.73,-10.15,-10.01,-10.45,-8.21,-3.05,-7.78,-6.50,-7.11,-8.81,-3.82,-10.71,-12.85,-10.70
NA,NA
>chr1:120327414-120327464
NA,NA,-13.16,-14.89,-12.63,-10.43,-10.43,-9.70,-10.92,-5.98,-10.83,-10.01,-10.43,-10.43,-9.98,-11.58
-6.61,-3.20,-10.31,-10.25,-11.27,-9.65,-9.98,-11.32,-11.32,-9.98,-9.65,-12.37,-13.29,-16.51,-14.89,-12.63
-9.65,-10.51,-11.35,-10.17,-11.94,-9.70,-10.43,-8.95,-7.69,-6.84,-1.60,-3.36,-10.60,-9.70,-9.65,-12.37
NA,NA
>chr1:120560047-120560097
NA,NA,-7.66,-8.23,-2.70,-7.00,-6.88,-8.28,-7.07,-10.22,-11.69,-9.26,-7.00,-3.97,-7.81,-3.90
-8.10,-11.18,-13.29,-14.89,-14.95,-12.20,-11.27,-9.65,-9.98,-11.32,-11.32,-12.20,-11.18,-10.15,-2.40,-6.62
-6.05,-7.00,-8.42,-8.21,-3.05,-6.75,-4.60,-2.42,-2.47,-7.24,-4.52,-7.68,-3.41,-2.38,-1.23,-5.77
NA,NA
>chr1:120591533-120591583
NA,NA,-9.70,-9.65,-12.37,-13.29,-16.51,-14.68,-11.68,-6.26,-10.74,-10.51,-7.14,-7.69,-8.26,-4.24
-7.10,-6.53,-8.13,-7.37,-6.37,-8.11,-3.90,-8.10,-11.58,-9.98,-9.65,-10.51,-11.35,-10.22,-8.65,-8.13
-7.12,-10.92,-9.70,-10.43,-10.43,-9.98,-11.27,-9.65,-9.98,-11.27,-9.65,-9.98,-11.27,-9.65,-9.98,-11.32
NA,NA
>chr1:120591554-120591604
NA,NA,-8.10,-11.58,-9.98,-9.65,-10.51,-11.35,-10.22,-8.65,-8.13,-7.12,-10.92,-9.70,-10.43,-10.43
-9.98,-11.27,-9.65,-9.98,-11.27,-9.65,-9.98,-11.27,-9.65,-9.98,-11.32,-10.70,-13.87,-14.95,-11.18,-10.83
-5.98,-9.98,-9.12,-3.46,-10.15,-11.18,-11.18,-9.61,-5.20,-2.74,-9.32,-13.79,-14.68,-10.71,-3.46,-10.55
NA,NA
>chr1:142784098-142784148
NA,NA,-10.92,-10.42,-10.82,-7.40,-8.60,-8.16,-3.90,-8.11,-6.37,-9.02,-10.52,-11.27,-7.66,-7.32
-6.15,-7.00,-8.33,-8.33,-8.52,-10.22,-11.35,-10.44,-11.32,-9.98,-9.65,-12.37,-13.87,-12.63,-9.65,-11.27
-10.25,-10.31,-2.78,-6.62,-3.06,-6.32,-5.95,-10.81,-13.16,-14.89,-11.76,-10.82,-8.83,-8.30,-3.79,-1.47
NA,NA
>chr1:142797311-142797361
NA,NA,-5.78,-3.37,-8.98,-10.42,-10.60,-3.14,-2.52,-1.88,-0.14,-5.54,-2.47,-2.77,-2.48,-0.53
-6.50,-3.22,-9.12,-9.98,-7.07,-8.11,-3.90,-8.10,-11.58,-9.98,-9.65,-11.27,-12.20,-14.95,-13.87,-10.70
-10.44,-11.35,-9.26,-7.34,-1.72,-3.36,-10.60,-11.93,-14.95,-14.89,-16.51,-16.51,-16.51,-13.29,-10.70,-10.70
NA,NA
>chr1:142814311-142814361
NA,NA,-10.72,-8.63,-1.47,-3.68,-9.43,-9.43,-3.73,-3.74,-7.89,-7.00,-5.00,-7.11,-7.00,-4.33
-6.69,-8.33,-10.43,-12.63,-14.89,-13.29,-12.37,-9.65,-9.98,-11.32,-11.32,-10.52,-9.59,-3.12,-2.52,-1.88
-0.14,-8.13,-10.31,-6.61,-3.73,-10.59,-10.45,-6.07,-8.26,-8.20,-7.00,-6.37,-8.11,-3.11,-7.50,-6.05
NA,NA
>chr1:142918956-142919006
NA,NA,-8.11,-8.06,-12.37,-12.85,-10.71,-3.46,-10.55,-13.16,-16.51,-16.51,-14.89,-12.63,-9.65,-11.27
-9.98,-9.65,-11.27,-9.98,-10.43,-10.43,-9.98,-11.27,-9.65,-9.98,-11.58,-5.77,-1.54,-6.64,-7.04,-6.82
-8.28,-7.25,-8.48,-4.48,-9.96,-10.31,-7.55,-7.17,-12.03,-13.36,-12.63,-9.65,-11.27,-10.52,-9.59,-3.68
NA,NA
>chr1:143539039-143539089
NA,NA,-6.07,-12.78,-13.54,-10.70,-11.32,-12.20,-11.93,-11.94,-10.17,-11.69,-9.80,-3.45,-2.42,-4.39
-10.09,-12.09,-12.63,-10.43,-10.43,-12.63,-13.87,-10.70,-11.32,-9.98,-9.65,-12.37,-13.29,-16.51,-14.89,-11.76
-9.02,-6.07,-10.83,-11.18,-12.20,-11.34,-7.55,-3.05,-7.50,-6.36,-10.22,-11.69,-10.17,-12.03,-13.36,-11.76
NA,NA
>chr1:143730323-143730373
NA,NA,-9.65,-12.37,-13.29,-14.47,-12.41,-7.68,-3.38,-2.37,-8.98,-11.76,-13.36,-12.03,-8.23,-8.30
-3.79,-1.60,-6.84,-7.69,-8.95,-10.43,-9.98,-11.27,-9.65,-9.98,-11.58,-5.77,-0.56,-1.76,-4.39,-10.09
-13.16,-14.89,-12.63,-10.43,-8.30,-8.23,-3.20,-6.38,-8.60,-7.40,-8.52,-8.06,-12.37,-13.87,-14.95,-12.20
NA,NA
>chr1:144506898-144506948
NA,NA,-9.65,-12.37,-13.29,-14.47,-12.41,-7.68,-3.38,-2.37,-8.98,-11.76,-13.36,-12.03,-8.23,-8.30
-3.79,-1.60,-6.84,-7.69,-8.95,-10.43,-9.98,-11.27,-9.65,-9.98,-11.58,-5.77,-0.56,-1.76,-4.39,-10.09
-13.16,-14.89,-12.63,-10.43,-8.30,-8.23,-3.20,-6.38,-8.60,-7.40,-8.52,-8.06,-12.37,-13.87,-14.95,-12.20
NA,NA
>chr1:145008016-145008066
NA,NA,-8.86,-4.14,-11.70,-7.17,-8.00,-8.12,-5.96,-4.69,-9.80,-4.14,-8.15,-0.88,-6.36,-6.36
-10.28,-13.79,-14.68,-10.71,-3.82,-7.81,-3.90,-8.26,-11.61,-9.98,-11.58,-5.77,-1.39,-4.81,-6.10,-2.40
-10.59,-10.45,-5.42,-7.10,-5.95,-10.83,-10.01,-9.65,-10.54,-8.51,-3.55,-8.23,-7.66,-11.27,-9.98,-9.65
NA,NA
>chr1:145008410-145008460
NA,NA,-10.15,-3.46,-10.71,-14.68,-16.51,-13.79,-10.28,-7.12,-7.32,-7.66,-12.37,-12.85,-11.68,-6.26
-12.78,-12.76,-10.55,-3.46,-10.71,-12.85,-12.37,-9.65,-9.98,-11.32,-11.32,-12.20,-11.93,-10.60,-3.80,-3.73
-9.43,-9.26,-6.37,-7.96,-6.17,-4.69,-9.32,-13.36,-11.76,-10.82,-7.40,-7.55,-10.31,-8.92,-1.56,-1.30
NA,NA
>chr1:145097691-145097741
NA,NA,-13.16,-16.51,-14.89,-12.27,-9.91,-6.55,-6.32,-2.70,-8.23,-7.66,-10.51,-10.83,-8.86,-4.69
-9.80,-11.69,-10.17,-12.03,-13.10,-12.78,-6.07,-8.26,-11.61,-9.98,-11.32,-10.70,-13.29,-14.89,-11.76,-10.82
-7.40,-8.60,-8.16,-6.07,-12.78,-13.54,-10.70,-10.44,-10.74,-5.42,-7.79,-3.60,-1.60,-6.12,-10.31,-8.13
NA,NA
>chr1:145101115-145101165
NA,NA,-7.96,-6.17,-4.69,-9.32,-13.79,-14.89,-11.76,-10.82,-10.22,-11.35,-10.44,-10.44,-11.35,-9.26
-8.12,-4.52,-8.48,-9.40,-13.05,-13.54,-12.37,-9.65,-9.98,-11.32,-10.44,-10.74,-6.07,-8.26,-7.69,-7.14
-11.27,-10.25,-10.31,-2.70,-7.00,-6.49,-8.00,-8.16,-3.05,-7.50,-6.36,-10.28,-13.36,-14.95,-12.20,-11.27
NA,NA
>chr1:145107907-145107957
NA,NA,-6.62,-6.50,-7.82,-8.23,-11.70,-11.69,-9.26,-8.12,-3.96,-8.11,-6.82,-7.82,-8.12,-6.78
-0.14,-1.88,-2.48,-1.22,-6.84,-11.61,-9.98,-11.27,-9.65,-9.98,-11.32,-10.70,-13.29,-16.51,-14.68,-11.68
-4.07,-8.11,-6.43,-6.32,-3.52,-10.55,-13.16,-14.47,-13.05,-10.17,-11.70,-11.69,-9.26,-7.00,-2.70,-7.85
NA,NA
>chr1:145224485-145224535
NA,NA,-10.81,-13.16,-14.47,-12.78,-5.42,-7.24,-4.44,-7.00,-7.11,-5.00,-6.17,-7.96,-6.37,-7.37
-7.85,-2.70,-7.00,-6.49,-8.00,-8.16,-3.97,-8.10,-11.58,-9.98,-11.61,-7.03,-3.20,-8.23,-7.66,-10.54
-8.51,-3.22,-6.62,-2.40,-10.30,-8.83,-4.48,-8.48,-8.16,-9.33,-9.40,-13.05,-13.10,-10.28,-7.07,-8.28
NA,NA
>chr1:145236183-145236233
NA,NA,-9.65,-12.63,-13.87,-10.70,-11.32,-10.25,-9.91,-6.53,-7.04,-7.00,-4.44,-5.87,-1.72,-3.79
-7.68,-4.24,-8.16,-8.60,-6.58,-8.48,-4.24,-8.10,-11.58,-9.98,-9.65,-10.51,-10.83,-8.86,-5.00,-7.33
-8.83,-10.82,-11.76,-13.87,-11.89,-7.55,-3.97,-8.10,-11.18,-13.87,-12.27,-9.67,-5.29,-1.33,-9.21,-12.85
NA,NA
>chr1:145261306-145261356
NA,NA,-5.77,-1.23,-2.38,-3.41,-7.68,-4.52,-7.24,-2.47,-2.42,-4.60,-6.75,-3.05,-8.21,-8.42
-7.00,-6.05,-6.62,-2.40,-10.15,-11.18,-12.20,-11.32,-11.32,-9.98,-9.65,-11.27,-12.20,-14.95,-14.89,-13.29
-11.18,-8.10,-3.90,-7.81,-3.97,-7.00,-9.26,-11.69,-10.22,-7.07,-8.28,-6.88,-7.00,-2.70,-8.23,-7.66
NA,NA
>chr1:147917823-147917873
NA,NA,-9.65,-12.37,-13.29,-14.47,-12.41,-7.68,-3.38,-2.37,-8.98,-11.76,-13.36,-12.03,-8.23,-8.30
-3.79,-1.60,-6.84,-7.69,-8.95,-10.43,-9.98,-11.27,-9.65,-9.98,-11.58,-5.77,-0.56,-1.76,-4.39,-10.09
-13.16,-14.89,-12.63,-10.43,-8.30,-8.23,-3.20,-6.38,-8.60,-7.40,-8.52,-8.06,-12.37,-13.87,-14.95,-12.20
NA,NA
>chr1:147917988-147918038
NA,NA,-7.10,-6.53,-9.91,-12.27,-14.89,-13.16,-10.81,-6.21,-7.04,-6.64,-1.68,-6.78,-9.26,-13.05
-13.10,-12.03,-10.17,-13.05,-14.47,-13.29,-10.70,-11.32,-9.98,-9.65,-10.51,-11.35,-9.26,-8.12,-4.52,-7.68
-3.74,-3.73,-7.60,-8.32,-7.08,-7.08,-9.51,-12.27,-14.89,-13.29,-12.37,-8.06,-7.00,-6.07,-10.81,-13.16
NA,NA
>chr1:148844089-148844139
NA,NA,-9.32,-13.36,-12.63,-11.61,-7.03,-3.73,-10.30,-8.83,-6.26,-10.74,-10.65,-6.61,-3.73,-10.55
-12.76,-13.05,-10.22,-10.82,-11.76,-13.87,-12.37,-9.65,-9.98,-11.32,-10.70,-13.29,-14.89,-12.63,-9.65,-10.54
-9.96,-6.26,-10.74,-10.65,-8.10,-4.24,-8.48,-6.58,-7.55,-10.83,-10.83,-8.86,-4.44,-7.24,-4.52,-8.48
NA,NA
>chr1:148844132-148844182
NA,NA,-7.24,-4.52,-8.48,-8.16,-7.82,-6.53,-7.32,-7.66,-12.37,-13.29,-14.68,-11.68,-6.26,-12.78
-14.47,-13.29,-10.70,-9.57,-9.96,-6.26,-10.74,-10.51,-9.65,-9.98,-11.32,-9.57,-8.51,-3.46,-10.30,-8.18
-3.55,-7.85,-8.65,-8.83,-7.82,-6.53,-8.13,-7.37,-6.37,-8.11,-4.07,-8.83,-10.24,-5.98,-10.92,-10.42
NA,NA
>chr1:148847501-148847551
NA,NA,-8.11,-3.11,-6.75,-4.60,-1.44,-1.03,-2.02,-3.45,-9.32,-13.79,-14.47,-12.78,-6.26,-9.96
-9.57,-10.44,-10.74,-6.07,-8.16,-8.16,-3.97,-8.10,-11.58,-9.98,-11.61,-6.84,-1.22,-2.34,-1.23,-6.19
-8.16,-4.20,-8.12,-6.49,-7.55,-10.31,-8.92,-1.55,-2.34,-1.28,-5.31,-6.43,-8.28,-7.48,-12.03,-13.36
NA,NA
>chr1:148847641-148847691
NA,NA,-10.54,-8.13,-1.33,-4.88,-10.09,-13.16,-14.89,-12.63,-11.61,-7.03,-3.20,-10.31,-12.27,-13.87
-11.89,-7.55,-3.97,-7.44,-7.44,-6.07,-10.74,-10.51,-9.65,-9.98,-11.32,-10.70,-13.87,-11.76,-8.98,-3.37
-5.20,-9.44,-8.83,-4.26,-8.16,-6.38,-3.20,-7.85,-7.37,-6.15,-7.81,-7.81,-7.12,-10.28,-13.10,-13.05
NA,NA
>chr1:148882421-148882471
NA,NA,-2.40,-6.62,-6.50,-7.82,-8.23,-11.94,-11.93,-12.20,-11.32,-9.57,-9.96,-4.26,-8.21,-10.45
-9.98,-11.27,-8.06,-7.00,-6.15,-9.91,-10.25,-11.27,-9.65,-9.98,-11.32,-10.70,-13.54,-13.05,-10.22,-8.52
-8.33,-8.33,-8.52,-8.83,-7.82,-6.82,-8.28,-6.88,-8.12,-4.20,-8.21,-10.45,-12.63,-13.87,-10.70,-9.57
NA,NA
>chr1:149295301-149295351
NA,NA,-1.33,-4.88,-10.09,-12.09,-11.76,-10.82,-8.83,-7.82,-6.53,-7.32,-8.30,-8.95,-7.14,-12.37
-13.29,-16.51,-14.68,-10.71,-3.55,-10.31,-10.25,-11.32,-11.32,-9.98,-9.65,-11.27,-10.52,-9.59,-3.12,-2.38
-1.28,-5.92,-3.68,-3.68,-7.79,-3.96,-8.11,-7.07,-10.92,-9.70,-10.43,-10.43,-12.63,-12.09,-10.81,-6.07
NA,NA
>chr1:152842725-152842775
NA,NA,-8.18,-3.82,-8.04,-5.99,-4.29,-7.15,-8.32,-7.37,-6.07,-10.83,-9.46,-10.31,-2.78,-6.62
-3.22,-9.12,-9.90,-3.14,-2.38,-1.23,-5.77,-11.58,-9.98,-9.65,-11.27,-10.25,-10.31,-3.55,-8.51,-10.54
-9.65,-9.98,-11.32,-11.32,-10.25,-10.31,-3.55,-8.51,-10.54,-9.65,-9.70,-10.60,-3.14,-2.38,-1.23,-6.87
NA,NA
>chr1:152842734-152842784
NA,NA,-10.83,-9.46,-10.31,-2.78,-6.62,-3.22,-9.12,-9.90,-3.14,-2.38,-1.23,-5.77,-11.58,-9.98
-9.65,-11.27,-10.25,-10.31,-3.55,-8.51,-10.54,-9.65,-9.98,-11.32,-11.32,-10.25,-10.31,-3.55,-8.51,-10.54
-9.65,-9.70,-10.60,-3.14,-2.38,-1.23,-6.87,-8.88,-7.63,-7.08,-7.08,-9.51,-12.27,-12.09,-10.55,-3.46
NA,NA
>chr1:157329107-157329157
NA,NA,-3.96,-7.34,-5.39,-1.39,-6.19,-8.60,-7.17,-11.94,-9.70,-9.65,-11.27,-12.20,-14.95,-14.89
-16.51,-13.16,-10.55,-3.46,-10.71,-14.68,-13.29,-10.70,-11.32,-9.98,-9.65,-12.37,-13.29,-16.51,-14.89,-11.76
-8.98,-2.37,-2.42,-4.39,-10.09,-12.76,-12.78,-5.42,-7.79,-3.60,-1.60,-6.96,-8.16,-3.97,-8.16,-8.16
NA,NA
>chr1:157329135-157329185
NA,NA,-14.89,-11.76,-8.98,-2.37,-2.42,-4.39,-10.09,-12.76,-12.78,-5.42,-7.79,-3.60,-1.60,-6.96
-8.16,-3.97,-8.16,-8.16,-4.26,-9.96,-10.54,-9.65,-9.98,-11.32,-10.70,-12.85,-10.71,-3.46,-10.15,-11.18
-12.20,-11.32,-11.32,-10.52,-10.82,-8.83,-9.33,-7.25,-8.28,-6.43,-6.32,-2.70,-8.23,-8.23,-3.55,-8.51
NA,NA
>chr1:159749930-159749980
NA,NA,-10.44,-10.74,-6.26,-11.68,-12.85,-11.18,-5.77,-1.39,-4.88,-10.09,-12.09,-11.76,-8.98,-3.12
-2.98,-2.99,-6.96,-7.63,-8.30,-10.43,-9.98,-11.27,-9.65,-9.98,-11.32,-10.70,-12.85,-10.71,-3.55,-10.31
-12.27,-14.89,-13.79,-9.32,-2.74,-5.45,-5.75,-0.70,-2.38,-3.12,-9.59,-10.52,-11.58,-8.10,-3.90,-8.11
NA,NA
>chr1:159749976-159750026
NA,NA,-6.37,-7.37,-8.13,-6.15,-7.37,-7.65,-5.29,-1.33,-9.21,-12.85,-9.32,-4.69,-6.17,-7.96
-7.07,-9.98,-10.21,-6.26,-12.78,-13.54,-12.37,-9.65,-9.98,-11.32,-10.44,-10.83,-8.15,-0.88,-6.38,-2.54
-6.10,-5.45,-2.98,-7.24,-4.52,-7.68,-3.41,-2.38,-0.70,-6.38,-3.06,-7.00,-9.26,-13.05,-14.47,-16.51
NA,NA
>chr1:159750204-159750254
NA,NA,-11.27,-9.65,-9.98,-11.34,-7.21,-5.01,-2.62,-0.14,-5.54,-2.47,-3.38,-5.01,-7.21,-10.31
-9.96,-6.26,-12.78,-14.47,-16.51,-13.29,-10.70,-11.32,-9.98,-11.61,-8.26,-6.07,-10.45,-9.91,-5.20,-2.98
-5.87,-1.72,-3.36,-10.60,-10.42,-9.02,-6.07,-10.81,-13.16,-16.51,-16.51,-14.89,-11.76,-9.02,-6.05,-6.62
NA,NA
>chr1:162627172-162627222
NA,NA,-12.78,-14.47,-13.29,-11.18,-8.10,-6.07,-12.78,-12.76,-10.55,-3.46,-9.12,-10.72,-8.23,-9.33
-9.40,-13.05,-12.76,-10.55,-3.46,-8.51,-10.54,-9.65,-9.98,-11.32,-11.32,-9.98,-11.61,-6.87,-0.56,-1.76
-4.60,-6.10,-3.46,-8.04,-6.17,-4.69,-9.32,-13.36,-12.63,-9.65,-11.27,-12.20,-11.18,-10.83,-5.95,-6.36
NA,NA
>chr1:162627235-162627285
NA,NA,-6.07,-8.10,-11.58,-10.52,-9.02,-6.05,-6.36,-0.44,-5.39,-7.71,-6.88,-6.78,-0.90,-4.81
-6.10,-2.40,-10.30,-8.83,-6.26,-10.74,-10.51,-9.65,-9.98,-11.32,-11.32,-9.98,-11.61,-6.87,-1.54,-5.43
-7.21,-11.34,-10.25,-10.31,-2.70,-6.09,-2.98,-5.20,-9.91,-10.91,-10.22,-8.52,-8.06,-10.54,-8.13,-1.50
NA,NA
>chr1:169108541-169108591
NA,NA,-5.00,-7.11,-6.64,-1.48,-9.21,-12.85,-12.37,-8.06,-7.00,-6.37,-8.28,-7.10,-10.82,-10.42
-10.72,-4.69,-5.96,-8.36,-10.45,-9.98,-11.27,-9.65,-9.98,-11.58,-8.10,-3.90,-7.34,-5.28,-2.42,-2.37
-8.98,-11.76,-14.89,-13.16,-10.81,-5.95,-7.10,-5.42,-10.45,-10.38,-6.07,-9.26,-9.26,-6.05,-6.62,-3.46
NA,NA
>chr1:169108584-169108634
NA,NA,-6.05,-6.62,-3.46,-7.81,-3.11,-7.50,-6.36,-9.98,-10.21,-6.26,-12.78,-14.47,-16.51,-16.51
-13.79,-10.28,-6.36,-6.75,-0.83,-1.30,-6.12,-11.58,-9.98,-9.65,-11.27,-12.20,-14.95,-13.36,-10.88,-3.14
-2.38,-1.23,-5.77,-11.18,-12.85,-10.71,-3.82,-8.49,-7.10,-8.52,-8.33,-8.30,-7.32,-6.53,-7.10,-4.48
NA,NA
>chr1:171404761-171404811
NA,NA,-4.48,-7.10,-6.50,-6.62,-3.46,-8.04,-5.33,-2.62,-0.14,-6.78,-6.88,-8.49,-3.46,-6.62
-6.36,-10.28,-13.79,-16.51,-14.89,-14.95,-12.20,-11.32,-11.32,-9.98,-9.65,-12.37,-13.87,-12.63,-9.65,-12.37
-13.87,-11.76,-9.02,-6.07,-10.38,-10.91,-10.17,-12.03,-13.36,-12.63,-9.65,-10.54,-9.96,-4.26,-7.55,-11.89
NA,NA
>chr1:171562602-171562652
NA,NA,-7.40,-10.15,-9.01,-2.37,-3.38,-7.68,-12.41,-13.10,-10.28,-7.12,-9.91,-10.25,-11.34,-7.55
-6.49,-7.00,-3.52,-10.55,-12.76,-12.78,-6.07,-8.10,-11.58,-9.98,-9.65,-12.37,-12.85,-11.68,-4.26,-8.21
-10.45,-10.01,-10.15,-2.40,-6.62,-3.22,-6.61,-11.18,-13.87,-12.63,-9.65,-11.27,-10.52,-9.02,-6.15,-9.91
NA,NA
>chr1:172366728-172366778
NA,NA,-11.18,-13.87,-14.95,-12.20,-11.34,-7.55,-3.05,-6.75,-5.45,-3.37,-7.48,-8.13,-6.53,-7.10
-4.24,-8.26,-8.88,-8.23,-3.55,-8.51,-9.57,-11.32,-9.98,-9.65,-11.27,-12.20,-12.20,-11.32,-11.32,-10.52
-9.59,-3.73,-3.73,-9.43,-9.26,-6.07,-10.81,-13.16,-14.47,-12.78,-5.23,-7.50,-6.05,-7.00,-8.42,-8.21
NA,NA
>chr1:172897755-172897805
NA,NA,-6.61,-11.58,-10.52,-9.59,-3.68,-1.47,-10.58,-14.68,-16.51,-13.79,-9.32,-2.74,-5.70,-7.65
-7.37,-6.07,-10.83,-10.01,-10.43,-10.43,-9.98,-11.32,-11.32,-9.98,-9.65,-12.37,-13.54,-13.05,-10.22,-8.52
-8.06,-12.37,-13.54,-12.41,-8.15,-1.48,-8.13,-10.31,-8.10,-6.07,-11.29,-10.22,-7.12,-8.13,-7.60,-3.12
NA,NA
>chr1:177868427-177868477
NA,NA,-11.27,-9.98,-9.65,-10.51,-11.35,-9.40,-8.48,-4.24,-7.44,-7.44,-3.97,-8.21,-10.45,-9.98
-11.32,-9.57,-9.96,-4.26,-8.21,-10.45,-9.98,-11.32,-11.32,-9.98,-11.61,-8.26,-3.97,-8.21,-8.06,-7.32
-7.12,-9.98,-10.21,-4.26,-8.21,-10.45,-9.70,-10.92,-6.36,-7.50,-3.31,-7.68,-3.79,-1.47,-8.92,-10.54
NA,NA
>chr1:178299113-178299163
NA,NA,-8.36,-7.88,-8.95,-8.95,-8.95,-10.43,-9.98,-11.58,-8.10,-3.97,-8.21,-10.45,-9.98,-11.27
-7.14,-7.14,-10.54,-9.96,-6.26,-10.74,-10.44,-11.32,-9.98,-9.65,-11.27,-9.98,-9.65,-10.54,-9.96,-4.26
-8.21,-7.88,-7.88,-8.93,-7.40,-10.82,-9.43,-10.83,-5.95,-7.10,-4.20,-7.55,-11.89,-13.87,-14.95,-14.95
NA,NA
>chr1:180796638-180796688
NA,NA,-8.23,-8.30,-3.74,-3.73,-7.60,-7.85,-2.70,-6.69,-3.60,-1.72,-7.34,-8.12,-9.33,-9.40
-13.05,-14.47,-16.51,-13.79,-10.88,-3.36,-1.60,-6.12,-11.58,-9.98,-9.65,-12.37,-13.87,-11.76,-9.02,-6.05
-6.36,-0.44,-5.39,-7.34,-4.07,-10.21,-10.72,-10.17,-11.69,-10.22,-7.12,-8.13,-7.48,-3.37,-5.20,-9.61
NA,NA
>chr1:182564795-182564845
NA,NA,-8.12,-8.30,-3.79,-1.72,-7.34,-6.88,-8.49,-3.46,-6.62,-6.08,-7.10,-4.20,-8.16,-8.16
-4.24,-7.10,-6.53,-7.32,-8.30,-10.43,-9.98,-11.32,-11.32,-9.98,-9.65,-11.27,-12.20,-11.18,-10.15,-2.40
-6.62,-6.05,-9.02,-11.76,-12.09,-10.55,-3.52,-7.00,-9.26,-11.35,-10.44,-10.70,-13.29,-14.89,-14.95,-14.95
NA,NA
>chr1:182564831-182564881
NA,NA,-3.52,-7.00,-9.26,-11.35,-10.44,-10.70,-13.29,-14.89,-14.95,-14.95,-12.09,-10.81,-6.21,-7.82
-8.83,-10.15,-10.15,-10.22,-13.05,-13.54,-12.37,-9.65,-9.98,-11.32,-10.70,-13.29,-14.89,-11.76,-9.59,-3.73
-3.73,-9.59,-10.52,-11.32,-11.32,-9.98,-9.65,-12.37,-13.87,-12.63,-9.65,-12.37,-13.29,-14.47,-12.78,-6.07
NA,NA
>chr1:182564843-182564893
NA,NA,-6.21,-7.82,-8.83,-10.15,-10.15,-10.22,-13.05,-13.54,-12.37,-9.65,-9.98,-11.32,-10.70,-13.29
-14.89,-11.76,-9.59,-3.73,-3.73,-9.59,-10.52,-11.32,-11.32,-9.98,-9.65,-12.37,-13.87,-12.63,-9.65,-12.37
-13.29,-14.47,-12.78,-6.07,-8.16,-8.60,-6.49,-8.12,-4.52,-7.10,-6.21,-10.81,-12.76,-13.05,-10.17,-12.03
NA,NA
>chr1:183513063-183513113
NA,NA,-7.04,-6.64,-1.54,-6.87,-8.20,-6.69,-2.37,-3.38,-7.68,-10.83,-10.44,-11.32,-9.98,-11.61
-8.26,-3.90,-8.11,-6.37,-9.02,-10.52,-11.27,-9.65,-9.98,-11.58,-8.10,-6.07,-10.45,-10.38,-6.07,-7.00
-8.06,-11.27,-12.20,-11.18,-10.83,-6.07,-9.26,-10.15,-7.40,-8.93,-8.42,-8.52,-7.10,-8.25,-6.61,-9.62
NA,NA
>chr1:183589276-183589326
NA,NA,-9.96,-9.57,-11.32,-12.20,-12.20,-11.32,-10.44,-10.74,-6.26,-10.21,-9.98,-7.12,-9.91,-12.27
-13.87,-10.70,-11.32,-9.98,-10.45,-8.21,-3.97,-8.10,-11.58,-9.98,-9.65,-11.27,-10.52,-9.02,-6.07,-10.38
-10.91,-9.26,-6.78,-0.90,-5.29,-9.67,-9.46,-10.15,-3.52,-6.09,-2.98,-5.20,-9.61,-9.43,-10.82,-10.22
NA,NA
>chr1:184377176-184377226
NA,NA,-6.08,-7.50,-5.23,-10.45,-10.59,-2.40,-6.62,-6.05,-9.02,-11.76,-14.89,-13.16,-10.81,-6.21
-7.10,-4.48,-11.68,-14.68,-16.51,-13.29,-12.37,-9.65,-9.98,-11.32,-10.44,-10.83,-8.15,-1.68,-5.54,-3.34
-2.54,-2.20,-0.70,-6.38,-3.22,-7.03,-11.61,-12.63,-14.89,-16.51,-13.79,-12.03,-10.17,-11.35,-10.83,-7.21
NA,NA
>chr1:184377239-184377289
NA,NA,-10.54,-8.51,-3.82,-8.49,-6.88,-7.00,-3.06,-6.50,-0.94,-3.60,-6.76,-1.38,-1.38,-5.87
-2.98,-5.45,-6.10,-2.40,-10.15,-11.18,-12.20,-11.32,-11.32,-9.98,-9.65,-10.51,-10.74,-5.23,-7.50,-6.36
-10.92,-9.70,-9.65,-11.27,-9.98,-10.45,-8.21,-4.20,-7.10,-6.08,-6.62,-2.78,-10.31,-10.25,-11.58,-5.77
NA,NA
>chr1:185016777-185016827
NA,NA,-5.23,-10.74,-10.44,-11.32,-9.98,-10.43,-10.43,-9.98,-11.32,-10.70,-13.29,-14.47,-13.15,-9.91
-4.25,-4.13,-7.68,-4.48,-11.68,-12.85,-12.37,-9.65,-9.98,-11.32,-10.70,-13.29,-14.89,-14.95,-12.20,-11.27
-8.06,-6.69,-3.12,-2.98,-3.20,-7.79,-4.52,-8.48,-9.40,-13.05,-12.76,-10.55,-3.73,-6.98,-7.44,-3.97
NA,NA
>chr1:185284548-185284598
NA,NA,-8.98,-3.12,-2.76,-1.22,-6.84,-7.69,-7.69,-7.03,-3.73,-10.55,-12.09,-14.95,-12.20,-11.58
-8.10,-3.97,-8.21,-8.06,-8.23,-3.20,-7.03,-11.61,-9.98,-11.58,-8.10,-6.07,-10.74,-10.44,-10.44,-10.83
-8.86,-4.44,-6.09,-3.06,-6.62,-2.78,-8.23,-8.30,-8.30,-7.32,-6.15,-7.37,-7.85,-3.20,-7.03,-11.61
NA,NA
>chr1:186071686-186071736
NA,NA,-10.31,-12.27,-13.36,-10.88,-3.36,-0.94,-6.75,-6.36,-10.28,-13.36,-12.27,-9.67,-5.70,-3.37
-9.01,-9.26,-6.07,-10.81,-12.76,-12.78,-6.07,-8.10,-11.58,-9.98,-9.65,-11.27,-12.20,-11.93,-11.94,-10.17
-11.69,-10.22,-7.07,-8.28,-7.25,-8.57,-7.00,-4.44,-5.87,-1.72,-3.68,-9.59,-10.52,-11.32,-10.70,-13.29
NA,NA
>chr1:186071764-186071814
NA,NA,-4.52,-8.12,-9.26,-10.91,-10.59,-3.73,-6.61,-11.18,-13.54,-12.78,-6.07,-8.26,-8.20,-8.52
-8.83,-8.30,-3.41,-2.38,-1.50,-8.13,-10.54,-9.65,-9.98,-11.32,-10.70,-12.85,-10.71,-3.46,-10.55,-13.16
-16.51,-16.51,-14.68,-10.71,-3.46,-10.55,-11.93,-10.71,-3.46,-10.55,-13.16,-16.51,-14.47,-13.05,-10.17,-12.03
NA,NA
>chr1:186546250-186546300
NA,NA,-3.14,-2.38,-1.50,-8.13,-9.57,-11.32,-12.20,-11.18,-10.83,-5.95,-5.31,-1.28,-2.34,-1.55
-10.58,-11.93,-10.09,-4.88,-1.33,-8.13,-10.54,-9.65,-9.98,-11.32,-10.70,-13.87,-12.63,-10.43,-8.30,-8.23
-3.55,-9.12,-10.72,-10.17,-13.05,-13.54,-12.37,-9.65,-9.98,-11.58,-6.12,-1.30,-1.56,-8.01,-9.44,-4.88
NA,NA
>chr1:186546266-186546316
NA,NA,-10.09,-4.88,-1.33,-8.13,-10.54,-9.65,-9.98,-11.32,-10.70,-13.87,-12.63,-10.43,-8.30,-8.23
-3.55,-9.12,-10.72,-10.17,-13.05,-13.54,-12.37,-9.65,-9.98,-11.58,-6.12,-1.30,-1.56,-8.01,-9.44,-4.88
-0.44,-6.32,-6.72,-6.72,-7.78,-3.31,-7.68,-3.74,-3.68,-7.79,-4.52,-7.10,-6.53,-7.32,-8.06,-8.36
NA,NA
>chr1:186970998-186971048
NA,NA,-8.16,-8.16,-3.05,-7.50,-6.50,-7.10,-4.52,-7.79,-3.60,-1.47,-8.63,-10.72,-10.17,-11.35
-10.65,-6.12,-1.30,-1.30,-6.84,-11.61,-9.98,-11.32,-11.32,-9.98,-11.61,-8.26,-3.90,-7.81,-3.82,-8.51
-10.31,-7.21,-5.01,-2.62,-0.14,-8.13,-10.31,-7.55,-3.97,-8.10,-11.58,-9.98,-11.61,-7.03,-3.73,-10.55
NA,NA
>chr1:186971016-186971066
NA,NA,-6.84,-11.61,-9.98,-11.32,-11.32,-9.98,-11.61,-8.26,-3.90,-7.81,-3.82,-8.51,-10.31,-7.21
-5.01,-2.62,-0.14,-8.13,-10.31,-7.55,-3.97,-8.10,-11.58,-9.98,-11.61,-7.03,-3.73,-10.55,-12.09,-14.95
-12.20,-11.34,-7.55,-3.05,-7.83,-3.06,-6.09,-2.47,-2.77,-2.48,-0.53,-6.75,-6.50,-7.04,-5.89,-2.62
NA,NA
>chr1:190092759-190092809
NA,NA,-8.16,-3.05,-7.50,-6.05,-7.00,-8.06,-11.27,-9.98,-10.45,-8.21,-4.20,-7.79,-3.60,-1.60
-6.12,-11.18,-12.85,-10.58,-1.56,-1.30,-6.84,-11.61,-9.98,-11.32,-11.32,-12.20,-12.20,-11.58,-6.61,-3.73
-10.15,-10.01,-10.43,-10.43,-9.70,-10.92,-7.12,-9.91,-10.33,-11.94,-10.17,-13.05,-14.47,-13.16,-10.55,-3.73
NA,NA
>chr1:192874176-192874226
NA,NA,-10.15,-10.22,-13.05,-13.54,-12.37,-9.65,-12.63,-13.87,-10.70,-11.32,-12.20,-11.93,-10.92,-7.12
-9.91,-9.46,-10.83,-5.98,-10.22,-11.29,-6.07,-8.26,-11.61,-9.98,-11.32,-10.70,-13.29,-14.89,-12.63,-10.43
-8.30,-7.32,-6.15,-7.00,-8.20,-8.26,-3.90,-7.34,-5.78,-3.48,-7.40,-4.24,-8.10,-11.58,-12.20,-11.93
NA,NA
>chr1:196369891-196369941
NA,NA,-14.95,-11.93,-11.94,-7.48,-7.71,-5.39,-1.33,-9.16,-9.90,-3.80,-3.73,-8.11,-8.33,-8.33
-7.00,-6.37,-8.28,-7.48,-11.70,-11.29,-6.07,-8.26,-11.61,-9.98,-11.32,-10.70,-13.29,-16.51,-16.51,-14.89
-12.27,-10.31,-3.20,-7.03,-7.69,-7.69,-7.03,-3.73,-10.59,-10.91,-10.17,-10.72,-8.63,-1.47,-3.68,-8.11
NA,NA
>chr1:197168088-197168138
NA,NA,-8.46,-2.81,-1.95,-1.44,-4.39,-10.09,-13.16,-14.47,-13.05,-9.26,-8.12,-4.20,-8.21,-7.88
-7.88,-8.93,-6.58,-9.33,-8.83,-10.82,-10.52,-11.27,-9.65,-9.98,-11.32,-10.70,-13.87,-12.27,-10.31,-3.20
-6.61,-11.58,-9.98,-10.43,-8.95,-7.14,-11.27,-10.25,-9.67,-5.70,-3.48,-7.40,-4.48,-11.68,-14.68,-16.51
NA,NA
>chr1:198189226-198189276
NA,NA,-1.54,-8.15,-10.08,-9.91,-4.39,-1.44,-1.03,-1.32,-0.14,-9.21,-14.68,-13.16,-10.81,-6.21
-7.10,-4.24,-8.26,-11.61,-12.63,-13.87,-12.37,-9.65,-9.98,-11.32,-11.32,-12.20,-14.95,-13.87,-12.37,-7.14
-8.95,-10.43,-9.70,-11.94,-10.17,-11.35,-10.51,-9.65,-9.98,-11.32,-10.44,-10.74,-5.23,-7.50,-6.05,-7.00
NA,NA
>chr1:198189242-198189292
NA,NA,-8.26,-11.61,-12.63,-13.87,-12.37,-9.65,-9.98,-11.32,-11.32,-12.20,-14.95,-13.87,-12.37,-7.14
-8.95,-10.43,-9.70,-11.94,-10.17,-11.35,-10.51,-9.65,-9.98,-11.32,-10.44,-10.74,-5.23,-7.50,-6.05,-7.00
-8.20,-6.87,-1.54,-8.15,-10.08,-10.59,-3.46,-8.51,-10.31,-7.55,-4.26,-11.68,-12.85,-12.37,-9.65,-10.01
NA,NA
>chr1:198418817-198418867
NA,NA,-8.11,-8.06,-12.37,-13.29,-14.68,-11.68,-6.26,-12.78,-14.47,-13.16,-10.55,-3.46,-9.12,-9.90
-3.14,-2.38,-1.50,-7.38,-10.30,-3.73,-6.61,-11.58,-9.98,-11.61,-8.26,-4.24,-7.40,-5.00,-8.86,-12.41
-14.47,-16.51,-13.29,-12.37,-9.65,-9.98,-11.27,-9.65,-12.63,-14.89,-16.51,-13.29,-12.37,-9.65,-9.98,-11.58
NA,NA
>chr1:198888205-198888255
NA,NA,-6.07,-7.00,-8.20,-6.87,-1.39,-4.81,-5.75,-0.44,-4.81,-5.75,-0.88,-5.67,-7.96,-7.07
-10.28,-13.36,-14.95,-12.20,-11.27,-9.65,-9.98,-11.32,-11.32,-9.98,-9.65,-11.27,-9.98,-9.65,-10.51,-11.35
-9.26,-6.78,-0.90,-4.81,-6.75,-5.23,-12.78,-13.54,-11.18,-6.61,-3.22,-6.38,-0.44,-4.88,-9.44,-8.83
NA,NA
>chr1:200520489-200520539
NA,NA,-10.43,-12.63,-13.36,-12.03,-10.17,-13.05,-13.54,-11.18,-8.10,-4.24,-8.48,-9.40,-13.05,-12.76
-10.09,-4.88,-1.39,-5.77,-11.58,-12.20,-12.20,-11.27,-9.65,-9.98,-11.32,-10.44,-10.74,-6.26,-10.21,-9.98
-7.12,-9.91,-12.27,-13.36,-10.88,-3.80,-3.80,-10.75,-11.69,-9.40,-8.48,-4.24,-7.44,-6.54,-1.22,-2.34
NA,NA
>chr1:201819748-201819798
NA,NA,-2.74,-5.20,-9.61,-11.18,-12.20,-11.32,-10.70,-13.54,-12.41,-8.15,-1.54,-6.87,-7.69,-7.14
-12.37,-12.85,-11.68,-4.26,-8.21,-10.45,-9.98,-11.32,-11.32,-9.98,-9.65,-12.37,-13.87,-14.95,-11.93,-10.92
-7.12,-7.32,-8.06,-8.36,-5.96,-4.44,-5.54,-0.14,-1.76,-4.91,-7.65,-7.37,-6.05,-7.50,-3.05,-8.21
NA,NA
>chr1:201954798-201954848
NA,NA,-11.94,-11.93,-12.20,-11.32,-10.70,-13.54,-13.05,-10.17,-11.94,-10.42,-9.59,-3.68,-1.72,-6.36
-6.55,-7.32,-8.30,-8.95,-8.95,-10.43,-9.98,-11.27,-9.65,-9.98,-11.32,-10.44,-10.83,-8.86,-4.69,-9.71
-9.12,-3.55,-10.31,-10.33,-10.92,-5.98,-10.83,-9.46,-9.91,-6.15,-9.02,-11.76,-14.89,-13.29,-11.89,-7.55
NA,NA
>chr1:201954852-201954902
NA,NA,-7.14,-11.27,-9.98,-9.65,-11.27,-9.98,-10.43,-8.95,-8.95,-10.43,-12.63,-13.36,-12.03,-10.17
-11.35,-10.51,-7.14,-7.14,-11.27,-12.20,-12.20,-11.32,-11.32,-9.98,-9.65,-12.37,-13.54,-12.41,-8.86,-4.44
-7.24,-4.20,-8.16,-8.12,-5.99,-4.29,-7.15,-7.63,-8.06,-8.21,-4.20,-7.24,-2.98,-5.45,-6.75,-3.11
NA,NA
>chr1:202973174-202973224
NA,NA,-4.44,-6.17,-8.04,-3.97,-6.09,-2.98,-5.45,-6.10,-2.78,-10.31,-10.25,-11.32,-10.44,-11.35
-9.26,-8.12,-4.52,-7.68,-3.79,-1.60,-6.84,-11.61,-9.98,-11.32,-11.32,-12.20,-12.20,-11.32,-10.70,-13.29
-16.51,-14.89,-14.95,-11.93,-11.94,-10.17,-11.69,-10.75,-3.36,-1.47,-10.58,-14.68,-16.51,-13.29,-10.70,-11.32
NA,NA
>chr1:202973197-202973247
NA,NA,-11.32,-11.32,-12.20,-12.20,-11.32,-10.70,-13.29,-16.51,-14.89,-14.95,-11.93,-11.94,-10.17,-11.69
-10.75,-3.36,-1.47,-10.58,-14.68,-16.51,-13.29,-10.70,-11.32,-9.98,-9.65,-12.37,-13.29,-14.68,-9.21,-1.48
-6.64,-7.11,-3.48,-5.20,-9.61,-9.43,-9.02,-6.07,-10.81,-11.93,-10.71,-3.22,-7.83,-3.05,-8.16,-6.19
NA,NA
>chr1:203297515-203297565
NA,NA,-8.98,-4.33,-7.00,-7.04,-6.53,-7.32,-8.30,-10.43,-9.98,-11.27,-9.65,-12.63,-14.89,-13.29
-11.18,-5.77,-1.54,-5.43,-8.36,-10.45,-9.98,-11.32,-11.32,-9.98,-9.65,-10.51,-11.35,-10.17,-12.03,-12.85
-9.21,-1.33,-4.88,-9.61,-9.43,-9.02,-6.05,-6.75,-0.94,-3.68,-9.59,-11.76,-12.09,-10.55,-3.46,-10.71
NA,NA
>chr1:204185791-204185841
NA,NA,-6.07,-10.74,-10.51,-7.14,-7.14,-11.27,-9.98,-9.65,-11.27,-12.20,-12.20,-11.34,-7.55,-3.97
-8.26,-11.61,-9.70,-11.94,-10.17,-11.35,-10.51,-9.65,-9.98,-11.32,-11.32,-10.52,-10.82,-10.22,-11.35,-10.51
-9.65,-9.98,-11.27,-9.65,-9.98,-11.58,-8.10,-3.97,-8.21,-7.88,-7.88,-8.21,-4.20,-8.12,-9.26,-11.35
NA,NA
>chr1:204185803-204185853
NA,NA,-7.55,-3.97,-8.26,-11.61,-9.70,-11.94,-10.17,-11.35,-10.51,-9.65,-9.98,-11.32,-11.32,-10.52
-10.82,-10.22,-11.35,-10.51,-9.65,-9.98,-11.27,-9.65,-9.98,-11.58,-8.10,-3.97,-8.21,-7.88,-7.88,-8.21
-4.20,-8.12,-9.26,-11.35,-10.44,-11.32,-9.98,-10.43,-8.33,-8.11,-3.68,-1.47,-10.58,-12.85,-12.37,-7.14
NA,NA
>chr1:204376602-204376652
NA,NA,-10.45,-8.21,-4.26,-10.21,-9.90,-3.36,-1.47,-10.58,-11.93,-10.81,-5.98,-9.98,-10.21,-4.26
-8.21,-8.42,-8.52,-10.22,-13.05,-13.54,-10.70,-11.32,-9.98,-11.61,-8.26,-6.07,-10.74,-10.83,-7.55,-7.40
-8.65,-8.13,-6.55,-6.36,-1.38,-1.30,-6.12,-10.65,-10.83,-7.68,-2.37,-2.02,-3.45,-10.72,-10.42,-10.82
NA,NA
>chr1:205716224-205716274
NA,NA,-8.21,-3.97,-8.26,-8.20,-8.52,-10.22,-10.91,-10.59,-3.46,-10.71,-12.85,-10.70,-11.32,-10.25
-9.91,-6.55,-6.36,-1.72,-3.79,-7.68,-4.24,-8.10,-11.58,-9.98,-9.65,-10.51,-11.35,-10.22,-10.82,-10.52
-11.32,-11.32,-9.98,-10.43,-10.43,-9.70,-10.92,-7.12,-7.81,-7.79,-7.15,-2.92,-2.73,-2.52,-3.20,-6.69
NA,NA
>chr1:205716388-205716438
NA,NA,-5.54,-1.68,-5.67,-7.55,-5.28,-1.44,-2.02,-2.37,-8.98,-10.52,-11.32,-10.70,-13.54,-12.78
-6.07,-7.44,-6.51,-1.54,-8.15,-12.41,-13.54,-10.70,-11.32,-9.98,-9.65,-12.37,-12.85,-11.68,-4.48,-7.10
-6.50,-7.50,-5.23,-12.78,-13.10,-10.88,-3.14,-2.38,-1.23,-5.77,-11.18,-13.54,-12.41,-8.15,-0.88,-6.38
NA,NA
>chr1:205716439-205716489
NA,NA,-6.51,-6.54,-1.30,-0.83,-6.07,-5.45,-2.74,-9.71,-9.16,-1.50,-2.34,-1.22,-6.12,-11.58
-12.20,-14.95,-14.89,-13.29,-10.70,-9.57,-8.92,-1.56,-1.30,-6.84,-11.61,-9.98,-11.32,-11.32,-12.20,-14.95
-13.36,-10.28,-5.98,-10.83,-9.46,-9.67,-5.70,-2.74,-9.71,-9.16,-1.50,-2.20,-2.20,-1.23,-5.77,-11.18
NA,NA
>chr1:206077420-206077470
NA,NA,-7.69,-6.87,-0.56,-1.76,-4.39,-10.09,-12.09,-12.63,-10.43,-10.43,-9.98,-11.32,-10.70,-13.29
-14.68,-11.68,-4.07,-8.11,-6.37,-9.02,-10.52,-11.32,-11.32,-9.98,-9.65,-10.54,-8.51,-3.22,-7.83,-3.11
-7.34,-5.39,-0.90,-5.54,-2.47,-2.02,-1.03,-1.44,-4.91,-9.67,-9.46,-9.61,-4.39,-2.42,-2.37,-8.98
NA,NA
>chr1:206962992-206963042
NA,NA,-6.37,-9.26,-9.01,-2.37,-2.02,-1.03,-2.37,-7.68,-12.41,-13.10,-12.03,-10.17,-11.69,-11.70
-7.48,-8.49,-3.82,-8.51,-10.31,-7.55,-3.97,-8.10,-11.58,-9.98,-9.65,-10.51,-10.74,-6.07,-8.10,-11.58
-10.52,-8.98,-2.37,-3.38,-5.01,-8.36,-10.45,-9.98,-11.32,-9.57,-8.92,-1.55,-2.34,-1.23,-6.51,-7.44
NA,NA
>chr1:207013998-207014048
NA,NA,-6.66,-9.62,-11.31,-10.44,-10.70,-13.29,-14.89,-14.95,-12.20,-11.32,-11.32,-12.20,-12.20,-11.27
-7.66,-8.23,-3.20,-6.61,-11.58,-12.20,-12.20,-11.32,-11.32,-9.98,-9.65,-11.27,-12.20,-12.20,-11.32,-10.44
-11.35,-10.22,-10.82,-11.76,-13.87,-10.70,-10.44,-11.35,-10.17,-12.03,-13.36,-11.76,-10.82,-10.22,-13.05,-13.10
NA,NA
>chr1:207355419-207355469
NA,NA,-9.71,-2.74,-5.45,-6.07,-0.83,-1.56,-10.58,-11.93,-10.81,-6.07,-7.37,-8.13,-6.15,-9.02
-9.43,-10.15,-3.52,-6.69,-3.60,-1.60,-6.12,-11.58,-9.98,-9.65,-11.27,-10.25,-9.91,-6.53,-7.04,-7.00
-5.00,-7.40,-4.52,-7.24,-3.34,-2.76,-0.53,-6.50,-3.06,-7.00,-9.26,-13.05,-13.54,-10.70,-10.44,-10.83
NA,NA
>chr1:208047113-208047163
NA,NA,-9.44,-7.38,-1.33,-4.88,-9.44,-8.18,-3.22,-6.62,-2.40,-10.59,-10.91,-9.26,-8.12,-5.42
-10.45,-10.59,-3.73,-6.61,-11.58,-12.20,-12.20,-11.32,-11.32,-9.98,-11.61,-7.03,-3.62,-7.81,-3.90,-8.10
-11.58,-12.20,-12.20,-11.58,-8.10,-4.24,-7.40,-5.00,-5.96,-8.12,-8.00,-7.17,-10.72,-10.21,-4.07,-7.81
NA,NA
>chr1:209030832-209030882
NA,NA,-11.93,-12.20,-11.58,-8.10,-6.07,-12.78,-13.10,-12.03,-10.17,-11.35,-10.44,-9.57,-9.96,-6.26
-10.45,-10.38,-6.07,-7.00,-8.33,-10.43,-9.98,-11.27,-9.65,-9.98,-11.58,-5.77,-0.56,-1.32,-2.37,-7.68
-12.41,-13.10,-12.03,-10.17,-13.05,-13.10,-12.03,-10.17,-11.69,-10.75,-3.36,-1.72,-6.76,-3.68,-3.68,-7.79
NA,NA
>chr1:209864945-209864995
NA,NA,-13.10,-13.05,-10.17,-12.03,-13.36,-12.27,-9.91,-7.12,-10.28,-13.79,-14.89,-11.76,-9.02,-6.07
-10.24,-8.83,-4.48,-7.10,-6.53,-9.91,-10.25,-11.27,-9.65,-9.98,-11.32,-10.44,-10.74,-5.23,-6.75,-4.60
-2.42,-2.47,-5.54,-0.90,-4.88,-9.61,-11.18,-11.18,-10.83,-5.98,-10.92,-10.42,-9.02,-6.07,-10.24,-8.18
NA,NA
>chr1:210058502-210058552
NA,NA,-3.73,-10.15,-10.01,-10.43,-8.95,-7.69,-8.26,-4.24,-7.68,-3.79,-1.60,-6.84,-11.61,-9.98
-11.27,-9.65,-9.70,-11.94,-10.17,-11.35,-10.51,-9.65,-9.98,-11.58,-6.12,-1.30,-1.30,-6.12,-10.65,-11.35
-10.22,-10.82,-11.76,-13.87,-12.37,-9.65,-9.98,-11.32,-9.57,-8.92,-1.47,-3.79,-7.68,-4.52,-7.10,-6.43
NA,NA
>chr1:210198846-210198896
NA,NA,-8.06,-11.27,-9.98,-10.43,-10.43,-12.63,-13.87,-11.89,-7.21,-5.43,-0.88,-6.36,-6.05,-9.02
-10.52,-11.32,-11.32,-10.52,-9.59,-3.68,-1.60,-6.12,-11.58,-9.98,-9.65,-10.54,-8.13,-1.33,-4.88,-9.91
-10.08,-8.15,-1.48,-9.21,-12.85,-11.18,-8.10,-4.24,-8.48,-6.58,-8.93,-10.45,-12.63,-12.09,-10.55,-2.40
NA,NA
>chr1:213295563-213295613
NA,NA,-8.49,-3.82,-10.71,-12.85,-12.03,-8.23,-7.33,-5.00,-8.86,-10.83,-10.83,-7.55,-6.49,-7.34
-1.20,-2.76,-4.03,-7.11,-6.64,-1.54,-5.77,-11.58,-9.98,-9.65,-11.27,-12.20,-11.18,-10.15,-3.46,-10.71
-12.85,-11.89,-7.71,-6.70,-4.79,-6.56,-8.57,-8.16,-9.33,-6.58,-8.60,-6.38,-3.62,-8.49,-6.88,-7.00
NA,NA
>chr1:213295820-213295870
NA,NA,-13.36,-12.03,-7.48,-8.28,-6.82,-7.82,-8.83,-10.15,-9.26,-6.15,-9.91,-10.33,-10.72,-4.69
-8.86,-10.83,-10.83,-7.55,-4.26,-9.96,-9.57,-11.32,-9.98,-9.65,-10.51,-10.83,-8.15,-1.54,-5.77,-11.18
-13.87,-12.27,-10.31,-3.20,-7.03,-11.61,-12.63,-14.89,-13.16,-10.81,-5.98,-9.98,-9.12,-3.82,-8.49,-7.48
NA,NA
>chr1:215038311-215038361
NA,NA,-1.38,-7.34,-8.12,-7.33,-5.00,-6.17,-7.96,-7.07,-10.28,-13.36,-11.76,-8.98,-4.33,-5.96
-7.21,-10.31,-8.51,-3.55,-10.31,-10.25,-11.27,-9.65,-9.98,-11.32,-11.32,-12.20,-14.95,-13.36,-9.32,-4.69
-7.00,-7.04,-6.21,-10.38,-10.08,-8.86,-4.44,-7.24,-5.42,-12.78,-13.10,-9.32,-4.69,-8.86,-10.83,-10.44
NA,NA
>chr1:215415259-215415309
NA,NA,-9.02,-6.15,-8.13,-7.37,-6.15,-7.32,-8.06,-8.21,-3.97,-8.16,-8.16,-3.97,-8.16,-8.16
-3.97,-8.16,-8.60,-7.17,-11.70,-11.29,-6.07,-8.10,-11.58,-9.98,-9.65,-11.27,-9.98,-9.65,-11.27,-9.98
-9.65,-12.37,-13.87,-12.27,-9.67,-4.91,-2.42,-2.37,-6.69,-8.33,-8.95,-7.88,-8.93,-7.40,-10.82,-10.52
NA,NA
>chr1:215447595-215447645
NA,NA,-8.06,-6.69,-3.37,-5.20,-9.61,-11.18,-11.18,-10.83,-5.95,-7.10,-4.20,-7.55,-11.34,-9.98
-11.61,-8.26,-6.07,-11.29,-10.75,-3.36,-1.60,-6.12,-11.58,-9.98,-9.65,-10.51,-11.35,-10.22,-10.82,-9.43
-10.15,-3.46,-9.12,-9.71,-2.74,-5.45,-6.75,-5.23,-11.29,-10.75,-3.36,-1.47,-8.01,-10.24,-6.07,-7.37
NA,NA
>chr1:215700164-215700214
NA,NA,-13.36,-12.27,-9.91,-7.12,-10.92,-9.70,-10.43,-8.33,-8.52,-10.22,-13.05,-12.76,-10.55,-3.52
-7.00,-9.26,-10.91,-10.38,-6.07,-9.02,-10.52,-11.32,-11.32,-9.98,-11.61,-8.26,-6.07,-10.74,-10.44,-11.32
-9.98,-9.65,-11.27,-12.20,-14.95,-12.09,-10.55,-2.40,-6.62,-6.05,-9.02,-11.76,-13.87,-11.89,-7.55,-4.26
NA,NA
>chr1:215700172-215700222
NA,NA,-8.52,-10.22,-13.05,-12.76,-10.55,-3.52,-7.00,-9.26,-10.91,-10.38,-6.07,-9.02,-10.52,-11.32
-11.32,-9.98,-11.61,-8.26,-6.07,-10.74,-10.44,-11.32,-9.98,-9.65,-11.27,-12.20,-14.95,-12.09,-10.55,-2.40
-6.62,-6.05,-9.02,-11.76,-13.87,-11.89,-7.55,-4.26,-11.68,-14.68,-13.29,-10.70,-10.44,-10.74,-6.07,-8.26
NA,NA
>chr1:215770647-215770697
NA,NA,-10.15,-11.18,-12.20,-11.34,-7.71,-7.92,-10.39,-11.31,-10.83,-7.55,-7.17,-12.03,-13.79,-14.68
-10.71,-3.46,-10.15,-10.01,-10.43,-10.43,-9.98,-11.32,-11.32,-9.98,-9.65,-10.54,-8.13,-1.33,-4.88,-9.61
-11.18,-12.20,-11.32,-11.32,-12.20,-11.93,-10.72,-4.69,-5.96,-8.36,-10.45,-9.70,-11.94,-7.48,-8.28,-7.07
NA,NA
>chr1:216254349-216254399
NA,NA,-0.90,-6.78,-6.49,-7.55,-11.89,-13.54,-13.05,-10.17,-11.94,-9.70,-11.61,-7.03,-3.20,-8.23
-8.06,-8.21,-4.20,-8.12,-9.26,-13.05,-13.54,-10.70,-11.32,-9.98,-9.65,-12.37,-13.29,-14.68,-10.71,-3.46
-10.15,-11.18,-11.93,-10.72,-2.74,-5.45,-6.10,-2.54,-6.50,-0.83,-0.83,-6.75,-6.36,-10.28,-13.79,-14.47
NA,NA
>chr1:216900005-216900055
NA,NA,-9.26,-6.15,-9.91,-10.33,-10.60,-3.36,-1.47,-8.01,-10.24,-6.21,-7.82,-8.23,-12.03,-12.85
-10.71,-3.46,-10.15,-10.01,-10.43,-10.43,-9.98,-11.32,-11.32,-9.98,-9.65,-12.37,-13.87,-14.95,-12.20,-11.58
-8.10,-6.07,-10.74,-10.44,-11.32,-9.98,-10.43,-8.30,-7.32,-6.55,-7.10,-3.96,-7.81,-3.62,-7.03,-11.61
NA,NA
>chr1:217565078-217565128
NA,NA,-7.03,-11.61,-9.98,-11.58,-6.61,-3.73,-10.30,-8.83,-4.07,-8.11,-6.82,-7.04,-7.00,-4.69
-9.32,-13.36,-12.63,-10.43,-10.43,-9.98,-11.27,-9.65,-9.98,-11.58,-8.10,-6.07,-12.78,-13.54,-11.18,-6.12
-1.30,-0.83,-6.50,-3.22,-8.51,-10.54,-9.65,-12.63,-12.09,-10.09,-5.20,-2.74,-9.80,-11.69,-10.22,-10.82
NA,NA
>chr1:217700474-217700524
NA,NA,-10.81,-6.07,-9.02,-10.52,-11.27,-8.06,-8.52,-7.40,-8.93,-10.45,-9.98,-11.34,-7.55,-7.17
-11.94,-10.42,-9.59,-3.73,-3.73,-9.59,-10.52,-11.32,-11.32,-9.98,-9.65,-11.27,-9.98,-11.61,-7.03,-3.73
-10.55,-12.09,-12.63,-10.45,-8.93,-6.49,-8.12,-4.52,-7.68,-3.74,-3.73,-9.43,-9.26,-6.15,-7.32,-7.66
NA,NA
>chr1:217709465-217709515
NA,NA,-6.50,-6.62,-2.40,-10.55,-13.16,-14.89,-12.27,-10.31,-2.70,-6.09,-2.47,-2.42,-4.60,-6.75
-3.11,-8.11,-6.37,-7.37,-7.85,-3.20,-7.03,-11.61,-9.98,-11.32,-11.32,-10.52,-9.02,-6.37,-8.11,-3.90
-8.10,-10.65,-11.35,-9.26,-6.78,-0.90,-5.29,-7.47,-8.88,-8.26,-3.97,-8.21,-8.42,-6.69,-3.37,-5.20
NA,NA
>chr1:221898637-221898687
NA,NA,-14.68,-11.68,-4.48,-8.48,-9.40,-10.91,-10.59,-2.40,-6.62,-6.36,-10.28,-12.85,-11.68,-6.26
-12.78,-13.10,-12.03,-10.17,-13.05,-14.47,-13.29,-10.70,-11.32,-9.98,-9.65,-12.37,-13.87,-11.76,-9.59,-3.73
-3.73,-9.43,-10.15,-7.40,-8.93,-10.45,-9.98,-11.32,-11.32,-9.98,-10.43,-8.33,-7.00,-6.07,-10.24,-8.83
NA,NA
>chr1:221898677-221898727
NA,NA,-10.43,-8.33,-7.00,-6.07,-10.24,-8.83,-4.07,-7.81,-3.46,-6.62,-3.06,-7.00,-8.12,-9.33
-7.25,-8.49,-3.82,-10.71,-14.68,-13.29,-10.70,-11.32,-9.98,-9.65,-11.27,-10.52,-9.02,-6.15,-7.32,-8.30
-8.95,-7.88,-8.36,-5.96,-5.00,-7.33,-8.83,-10.82,-9.43,-10.83,-5.95,-6.36,-1.38,-0.83,-6.07,-4.81
NA,NA
>chr1:223356822-223356872
NA,NA,-10.24,-6.07,-7.37,-7.85,-3.20,-6.38,-8.43,-6.48,-6.85,-7.79,-8.23,-2.78,-6.62,-6.05
-7.37,-7.65,-5.29,-1.33,-9.21,-12.85,-12.37,-9.65,-9.98,-11.58,-8.10,-4.24,-7.10,-6.21,-10.83,-10.01
-10.43,-8.33,-7.00,-6.37,-8.11,-3.90,-8.26,-11.61,-10.01,-10.83,-6.21,-7.10,-4.48,-11.68,-11.93,-10.55
NA,NA
>chr1:224440049-224440099
NA,NA,-4.81,-0.44,-5.75,-5.45,-3.48,-7.33,-8.23,-12.03,-12.85,-10.71,-3.82,-8.04,-5.33,-2.37
-2.02,-2.37,-8.98,-11.76,-14.89,-16.51,-13.29,-10.70,-11.32,-9.98,-9.65,-12.37,-13.29,-14.89,-12.27,-9.91
-6.53,-7.82,-8.83,-8.65,-8.13,-6.15,-9.02,-11.76,-12.09,-10.09,-5.20,-2.74,-9.80,-11.69,-9.26,-8.12
NA,NA
>chr1:225042399-225042449
NA,NA,-11.58,-12.20,-14.95,-14.89,-13.29,-12.37,-9.65,-9.98,-11.58,-6.61,-3.20,-10.31,-10.25,-11.34
-7.55,-7.40,-10.82,-11.76,-14.89,-13.29,-12.37,-9.65,-9.98,-11.32,-10.44,-10.74,-5.42,-8.12,-6.49,-7.55
-10.31,-9.96,-4.26,-8.16,-8.16,-3.90,-8.11,-6.43,-6.32,-3.06,-6.38,-0.44,-4.88,-9.91,-10.45,-5.42
NA,NA
>chr1:225777444-225777494
NA,NA,-13.36,-12.63,-10.43,-8.95,-7.69,-8.26,-3.97,-7.55,-11.89,-13.29,-14.89,-11.76,-10.82,-10.22
-11.35,-10.44,-11.32,-9.98,-10.43,-10.43,-9.98,-11.32,-11.32,-9.98,-11.61,-8.26,-3.97,-8.16,-6.19,-1.23
-2.34,-0.53,-6.50,-3.22,-6.98,-6.98,-3.20,-10.31,-10.33,-11.94,-8.23,-7.33,-2.94,-3.38,-5.01,-8.36
NA,NA
>chr1:225791777-225791827
NA,NA,-3.73,-9.43,-10.15,-7.40,-8.93,-8.42,-8.11,-3.12,-2.98,-3.85,-9.32,-12.85,-10.71,-3.46
-10.15,-9.46,-10.31,-3.55,-10.71,-12.85,-10.70,-11.32,-9.98,-9.65,-10.51,-11.35,-9.40,-8.48,-4.24,-8.16
-8.60,-6.58,-9.33,-8.16,-8.48,-4.24,-8.26,-8.20,-7.00,-6.05,-7.50,-3.05,-7.55,-11.34,-9.98,-9.65
NA,NA
>chr1:227203984-227204034
NA,NA,-14.89,-12.63,-10.45,-8.93,-7.17,-11.70,-11.29,-5.42,-8.12,-9.26,-11.35,-10.44,-10.70,-13.87
-12.27,-9.91,-6.53,-7.82,-8.83,-10.82,-10.52,-11.32,-11.32,-9.98,-9.65,-10.54,-8.51,-3.46,-10.15,-10.01
-10.43,-8.95,-7.69,-7.03,-3.22,-7.83,-3.05,-7.55,-10.83,-11.35,-9.26,-7.00,-3.52,-10.15,-10.01,-10.43
NA,NA
>chr1:231936372-231936422
NA,NA,-3.68,-0.94,-6.07,-4.60,-1.76,-0.03,-6.38,-3.22,-8.51,-10.31,-7.55,-3.05,-7.83,-3.06
-6.09,-3.34,-2.98,-3.20,-7.79,-5.42,-10.74,-10.51,-9.65,-9.98,-11.32,-9.57,-8.13,-1.33,-4.88,-9.61
-11.18,-11.93,-10.92,-7.12,-9.91,-12.27,-14.89,-16.51,-13.16,-10.09,-5.20,-3.37,-8.98,-10.52,-11.32,-11.32
NA,NA
>chr1:233844161-233844211
NA,NA,-9.02,-10.52,-11.32,-10.70,-13.87,-12.27,-9.67,-5.70,-3.37,-6.69,-8.33,-10.43,-9.98,-11.34
-7.55,-3.97,-8.26,-8.20,-8.11,-3.68,-1.60,-6.12,-11.58,-9.98,-9.65,-12.37,-13.87,-14.95,-14.95,-13.87
-10.70,-10.70,-13.54,-13.05,-10.22,-8.65,-7.85,-3.55,-8.51,-10.31,-6.61,-3.73,-10.30,-7.38,-0.14,-1.32
NA,NA
>chr1:233844222-233844272
NA,NA,-1.76,-4.39,-10.09,-12.09,-11.76,-10.82,-8.83,-9.33,-7.25,-8.28,-6.37,-7.00,-8.06,-12.37
-13.29,-14.89,-14.95,-12.20,-11.27,-9.65,-9.98,-11.32,-11.32,-9.98,-9.65,-10.51,-10.74,-6.26,-8.83,-10.30
-3.46,-10.71,-12.85,-12.03,-7.48,-8.28,-6.82,-7.04,-6.64,-1.48,-9.16,-9.71,-3.85,-2.76,-1.22,-6.96
NA,NA
>chr1:235410219-235410269
NA,NA,-8.06,-11.27,-10.25,-9.67,-5.70,-3.37,-6.69,-8.06,-12.37,-13.29,-14.89,-12.63,-9.65,-12.37
-13.29,-14.89,-14.95,-12.20,-11.27,-9.65,-9.98,-11.32,-11.32,-9.98,-9.65,-10.54,-8.51,-3.46,-10.55,-12.76
-13.05,-10.17,-12.03,-13.79,-14.89,-14.95,-12.20,-11.32,-11.32,-12.20,-12.20,-11.27,-8.06,-7.00,-6.07,-10.24
NA,NA
>chr1:235924405-235924455
NA,NA,-16.51,-16.51,-13.29,-10.70,-10.70,-13.29,-16.51,-14.68,-10.71,-3.46,-10.55,-13.16,-14.68,-9.21
-1.33,-4.88,-10.09,-13.16,-14.47,-12.78,-6.07,-8.10,-11.58,-9.98,-9.65,-12.37,-13.29,-16.51,-14.47,-13.05
-10.22,-8.52,-8.20,-6.84,-1.22,-2.34,-1.50,-8.13,-9.57,-10.70,-13.29,-14.89,-12.63,-10.43,-10.43,-9.98
NA,NA
>chr1:235924556-235924606
NA,NA,-7.21,-5.96,-4.33,-7.48,-7.85,-2.78,-6.62,-6.50,-7.04,-6.64,-1.68,-5.92,-3.68,-3.68
-7.79,-4.20,-8.21,-10.45,-12.63,-13.87,-10.70,-11.32,-9.98,-9.65,-11.27,-12.20,-12.20,-11.58,-5.77,-1.39
-5.29,-9.67,-10.33,-10.92,-5.98,-10.24,-8.01,-1.56,-1.30,-6.12,-11.18,-12.85,-10.71,-3.82,-8.49,-7.48
NA,NA
>chr1:236397355-236397405
NA,NA,-7.83,-5.23,-10.74,-10.44,-9.57,-8.51,-3.46,-10.30,-8.18,-3.55,-10.31,-10.25,-11.32,-10.70
-12.85,-10.71,-3.46,-10.59,-10.45,-6.07,-8.26,-11.61,-9.98,-11.32,-11.32,-10.25,-9.91,-7.12,-10.22,-4.14
-8.86,-4.69,-10.72,-11.93,-14.95,-12.09,-10.81,-5.98,-10.92,-10.42,-8.98,-3.37,-5.45,-6.10,-2.78,-8.23
NA,NA
>chr1:237825872-237825922
NA,NA,-5.43,-8.07,-6.38,-3.20,-10.31,-9.46,-10.15,-2.40,-6.10,-4.60,-2.42,-2.94,-7.40,-4.52
-7.79,-3.20,-2.52,-1.88,-0.14,-8.13,-9.57,-11.32,-9.98,-9.65,-10.51,-11.35,-10.17,-12.03,-13.79,-16.51
-14.89,-14.95,-12.20,-11.27,-8.06,-8.52,-7.40,-8.00,-8.16,-3.05,-7.83,-3.22,-6.61,-11.58,-12.20,-14.95
NA,NA
>chr1:238216720-238216770
NA,NA,-9.16,-9.98,-7.07,-8.47,-7.92,-8.78,-8.08,-6.21,-10.83,-9.46,-9.91,-6.55,-6.36,-1.38
-1.38,-6.36,-6.43,-7.96,-5.67,-1.54,-6.87,-11.61,-9.98,-11.58,-8.10,-3.97,-7.55,-11.34,-10.52,-9.02
-6.07,-10.38,-10.08,-8.86,-5.00,-7.11,-6.64,-1.48,-7.38,-9.44,-5.20,-2.98,-6.09,-3.52,-10.30,-8.18
NA,NA
>chr1:238621283-238621333
NA,NA,-11.27,-10.52,-9.02,-6.07,-10.81,-12.76,-12.41,-8.15,-1.48,-9.21,-12.85,-9.32,-2.74,-5.20
-9.61,-11.18,-14.95,-13.87,-12.37,-9.65,-9.98,-11.27,-9.65,-9.98,-11.58,-6.61,-3.73,-10.30,-8.83,-6.26
-10.45,-10.59,-2.40,-6.62,-6.36,-9.98,-9.12,-3.22,-6.50,-0.83,-1.30,-6.12,-11.18,-13.87,-12.27,-9.91
NA,NA
>chr1:238875968-238876018
NA,NA,-7.15,-2.81,-2.56,-4.39,-10.09,-12.76,-13.05,-10.17,-11.94,-11.93,-12.20,-11.32,-10.70,-13.29
-16.51,-14.89,-12.63,-9.65,-11.27,-12.20,-12.20,-11.32,-11.32,-9.98,-11.61,-6.84,-1.60,-3.36,-10.60,-9.70
-11.61,-8.26,-3.97,-7.55,-10.31,-8.51,-3.55,-7.85,-7.37,-6.05,-7.50,-3.31,-7.40,-3.48,-5.20,-9.44
NA,NA
>chr1:238876010-238876060
NA,NA,-7.40,-3.48,-5.20,-9.44,-8.18,-3.46,-10.30,-8.01,-1.56,-1.30,-6.96,-8.16,-4.20,-8.12
-6.88,-7.71,-5.39,-1.39,-6.19,-8.16,-3.97,-8.26,-11.61,-9.98,-11.32,-10.70,-12.85,-9.21,-1.48,-6.64
-7.04,-6.53,-7.81,-7.79,-6.85,-6.48,-7.71,-10.31,-9.96,-4.26,-7.55,-11.34,-10.52,-10.82,-10.22,-13.05
NA,NA
>chr1:240473306-240473356
NA,NA,-7.32,-6.15,-9.26,-10.15,-10.22,-11.69,-9.80,-4.69,-7.00,-8.57,-6.58,-7.55,-11.34,-10.52
-8.98,-4.33,-5.96,-7.21,-11.34,-12.20,-12.20,-11.27,-9.65,-9.98,-11.32,-10.44,-10.74,-6.26,-8.83,-10.24
-5.95,-5.31,-1.68,-5.67,-8.04,-3.97,-6.32,-6.43,-8.28,-7.25,-9.33,-8.12,-8.12,-4.52,-8.48,-9.40
NA,NA
>chr1:240473366-240473416
NA,NA,-5.95,-10.83,-10.01,-11.61,-8.26,-3.90,-7.81,-3.82,-8.51,-9.57,-11.32,-12.20,-14.95,-14.89
-13.79,-10.88,-3.14,-2.38,-1.50,-8.13,-9.57,-11.32,-9.98,-11.61,-8.26,-6.07,-12.78,-13.54,-10.70,-11.32
-9.98,-9.65,-11.27,-9.98,-9.65,-10.51,-11.35,-10.22,-10.82,-11.76,-13.36,-10.28,-6.36,-6.36,-0.03,-2.62
NA,NA
>chr1:240473374-240473424
NA,NA,-8.51,-9.57,-11.32,-12.20,-14.95,-14.89,-13.79,-10.88,-3.14,-2.38,-1.50,-8.13,-9.57,-11.32
-9.98,-11.61,-8.26,-6.07,-12.78,-13.54,-10.70,-11.32,-9.98,-9.65,-11.27,-9.98,-9.65,-10.51,-11.35,-10.22
-10.82,-11.76,-13.36,-10.28,-6.36,-6.36,-0.03,-2.62,-5.01,-8.12,-8.00,-7.40,-10.15,-10.15,-8.83,-7.82
NA,NA
>chr1:241696137-241696187
NA,NA,-9.61,-11.18,-12.20,-11.58,-8.10,-3.90,-7.81,-3.46,-6.62,-6.36,-10.92,-9.70,-10.43,-10.43
-10.01,-10.83,-6.07,-9.02,-11.76,-14.89,-13.29,-10.70,-11.32,-9.98,-9.65,-12.37,-13.29,-16.51,-14.47,-13.05
-10.22,-10.82,-11.76,-13.36,-12.03,-10.17,-10.91,-9.91,-5.36,-3.15,-3.78,-1.91,-10.58,-12.85,-12.03,-10.17
NA,NA
>chr1:241897792-241897842
NA,NA,-12.78,-14.47,-13.16,-10.55,-3.52,-6.32,-6.08,-6.36,-0.70,-2.34,-1.20,-7.34,-6.88,-7.71
-5.39,-1.39,-6.87,-11.61,-12.63,-13.87,-12.37,-9.65,-9.98,-11.32,-11.32,-12.20,-11.93,-10.92,-7.12,-9.91
-12.27,-13.87,-12.37,-9.65,-9.98,-11.32,-10.70,-13.87,-14.95,-14.95,-13.87,-10.70,-10.70,-13.29,-14.89,-11.76
NA,NA
>chr1:241897804-241897854
NA,NA,-6.88,-7.71,-5.39,-1.39,-6.87,-11.61,-12.63,-13.87,-12.37,-9.65,-9.98,-11.32,-11.32,-12.20
-11.93,-10.92,-7.12,-9.91,-12.27,-13.87,-12.37,-9.65,-9.98,-11.32,-10.70,-13.87,-14.95,-14.95,-13.87,-10.70
-10.70,-13.29,-14.89,-11.76,-10.82,-7.40,-8.93,-10.45,-9.70,-11.94,-7.48,-8.49,-3.97,-7.00,-6.49,-8.00
NA,NA
>chr1:243040996-243041046
NA,NA,-6.64,-1.54,-6.51,-6.98,-3.73,-10.15,-10.01,-9.65,-11.27,-10.25,-10.31,-2.78,-6.62,-6.05
-9.02,-11.76,-14.89,-16.51,-16.51,-13.29,-12.37,-9.65,-9.98,-11.32,-11.32,-10.25,-9.67,-5.70,-2.74,-9.32
-13.79,-14.89,-12.27,-9.91,-7.12,-10.22,-11.29,-5.42,-7.10,-6.55,-9.91,-10.25,-11.58,-8.10,-3.97,-7.55
NA,NA
>chr1:245632771-245632821
NA,NA,-7.48,-8.28,-6.43,-5.31,-1.28,-2.38,-3.12,-8.11,-8.33,-8.95,-7.69,-8.26,-3.97,-8.21
-8.42,-8.52,-7.40,-8.93,-10.45,-9.98,-11.27,-9.65,-9.98,-11.32,-11.32,-9.98,-10.43,-10.43,-12.63,-13.87
-10.70,-11.32,-9.98,-10.43,-8.33,-8.52,-7.40,-8.93,-10.45,-9.98,-11.27,-9.65,-9.98,-11.32,-11.32,-10.52
NA,NA
>chr1:245632791-245632841
NA,NA,-11.27,-9.65,-9.98,-11.32,-11.32,-9.98,-10.43,-10.43,-12.63,-13.87,-10.70,-11.32,-9.98,-10.43
-8.33,-8.52,-7.40,-8.93,-10.45,-9.98,-11.27,-9.65,-9.98,-11.32,-11.32,-10.52,-10.82,-10.22,-10.91,-9.91
-4.39,-1.76,-0.56,-6.19,-8.07,-5.43,-1.54,-6.87,-7.69,-7.69,-8.26,-4.24,-7.10,-6.50,-6.62,-2.54
NA,NA
>chr1:246614006-246614056
NA,NA,-5.95,-10.83,-9.46,-10.31,-2.78,-6.62,-6.08,-7.10,-4.20,-7.55,-11.89,-13.87,-11.76,-9.59
-4.03,-4.25,-7.98,-8.08,-6.53,-9.91,-10.25,-11.27,-9.65,-9.98,-11.32,-10.70,-13.54,-13.05,-10.17,-12.03
-12.85,-9.21,-1.33,-4.88,-9.44,-8.01,-1.47,-3.36,-10.88,-13.10,-12.78,-5.42,-7.10,-5.95,-10.24,-8.18
NA,NA
>chr1:246733698-246733748
NA,NA,-6.76,-3.60,-1.72,-7.34,-8.12,-9.33,-8.16,-9.33,-9.40,-11.35,-10.51,-7.14,-8.95,-8.30
-8.23,-3.20,-6.38,-8.60,-7.40,-10.82,-10.52,-11.32,-11.32,-9.98,-11.61,-6.84,-1.30,-1.30,-6.12,-11.18
-13.87,-14.95,-12.20,-11.58,-6.12,-1.22,-2.34,-1.28,-5.31,-5.95,-10.24,-7.38,-1.50,-2.20,-2.20,-1.23
NA,NA
>chr1:247904110-247904160
NA,NA,-8.48,-4.48,-11.68,-14.68,-13.79,-12.03,-8.23,-9.33,-6.58,-8.93,-7.88,-7.88,-8.36,-5.96
-5.00,-7.11,-6.64,-0.88,-6.38,-3.22,-7.03,-11.61,-9.98,-11.32,-11.32,-10.25,-9.67,-5.29,-0.44,-6.38
-3.06,-6.32,-6.43,-8.11,-3.96,-7.10,-6.55,-7.32,-8.30,-8.33,-7.00,-6.05,-6.36,-0.70,-2.38,-3.20
NA,NA
>chr10:11880747-11880797
NA,NA,-4.14,-10.22,-5.98,-10.38,-10.91,-10.22,-8.65,-7.85,-2.70,-7.00,-6.88,-8.49,-3.82,-9.12
-10.72,-7.17,-8.00,-8.16,-4.26,-9.96,-9.57,-11.32,-9.98,-9.65,-11.27,-10.25,-9.91,-6.15,-7.37,-7.85
-2.70,-6.09,-4.44,-8.86,-12.41,-12.76,-10.09,-4.88,-0.44,-6.32,-6.50,-9.62,-13.15,-13.10,-12.03,-7.17
NA,NA
>chr10:16934123-16934173
NA,NA,-7.68,-4.52,-7.10,-6.55,-9.91,-9.46,-10.83,-6.07,-7.00,-8.20,-6.84,-1.60,-3.68,-9.59
-10.42,-10.72,-4.69,-8.86,-12.41,-13.54,-10.70,-11.32,-9.98,-9.65,-11.27,-12.20,-11.18,-10.15,-2.40,-6.62
-6.08,-6.36,-1.38,-0.83,-6.50,-3.22,-10.71,-12.85,-10.70,-10.70,-12.85,-10.58,-1.55,-3.04,-3.97,-6.70
NA,NA
>chr10:20208239-20208289
NA,NA,-14.89,-13.79,-9.32,-4.69,-8.86,-12.41,-13.10,-10.88,-3.80,-3.74,-8.30,-8.23,-12.03,-13.79
-16.51,-14.47,-12.41,-8.15,-1.48,-8.13,-10.54,-9.65,-9.98,-11.32,-10.70,-13.29,-16.51,-16.51,-14.68,-9.21
-1.33,-5.39,-7.71,-7.10,-10.82,-10.52,-11.27,-7.66,-8.23,-3.55,-9.12,-9.90,-3.80,-3.73,-9.43,-10.15
NA,NA
>chr10:20208376-20208426
NA,NA,-1.56,-8.63,-9.71,-2.74,-5.20,-9.44,-8.18,-3.46,-10.15,-11.18,-11.93,-10.72,-2.74,-5.45
-6.10,-2.78,-7.85,-7.48,-3.12,-2.76,-1.22,-6.12,-11.58,-9.98,-9.65,-10.51,-11.35,-9.26,-8.12,-4.52
-7.10,-6.82,-8.11,-3.90,-8.26,-7.69,-7.14,-11.27,-12.20,-12.20,-11.32,-11.32,-9.98,-11.61,-8.26,-6.07
NA,NA
>chr10:20208395-20208445
NA,NA,-2.76,-1.22,-6.12,-11.58,-9.98,-9.65,-10.51,-11.35,-9.26,-8.12,-4.52,-7.10,-6.82,-8.11
-3.90,-8.26,-7.69,-7.14,-11.27,-12.20,-12.20,-11.32,-11.32,-9.98,-11.61,-8.26,-6.07,-10.74,-10.44,-11.32
-12.20,-11.93,-11.94,-10.17,-13.05,-14.47,-13.29,-10.70,-9.57,-8.13,-1.33,-4.88,-10.09,-11.93,-10.71,-3.46
NA,NA
>chr10:20323537-20323587
NA,NA,-13.10,-10.28,-6.36,-6.36,-0.44,-4.81,-6.10,-2.40,-10.15,-11.18,-11.18,-10.83,-6.07,-9.26
-9.43,-3.68,-1.47,-8.01,-10.30,-3.73,-7.03,-11.61,-9.98,-11.32,-11.32,-10.52,-10.82,-10.22,-11.35,-10.44
-11.32,-9.98,-11.61,-6.84,-1.60,-3.68,-8.11,-8.06,-10.54,-8.51,-3.46,-10.15,-9.43,-10.82,-7.40,-8.60
NA,NA
>chr10:21246069-21246119
NA,NA,-2.77,-2.37,-6.69,-8.20,-7.03,-3.62,-8.49,-7.25,-8.48,-4.24,-8.16,-8.16,-3.97,-8.26
-11.61,-10.01,-10.83,-5.98,-10.92,-11.93,-12.20,-11.27,-9.65,-9.98,-11.58,-5.77,-1.23,-2.38,-3.14,-10.60
-10.42,-10.82,-10.22,-13.05,-13.54,-11.18,-8.10,-3.90,-7.34,-5.28,-2.42,-3.45,-10.72,-9.70,-9.65,-11.27
NA,NA
>chr10:21251508-21251558
NA,NA,-10.31,-7.55,-6.49,-7.00,-3.52,-10.59,-10.08,-7.68,-2.37,-2.02,-2.37,-7.48,-7.85,-2.78
-6.10,-4.81,-0.90,-6.78,-9.26,-11.35,-10.51,-9.65,-9.98,-11.58,-6.12,-1.60,-3.68,-8.11,-8.06,-11.27
-10.52,-9.02,-6.37,-8.28,-7.48,-11.94,-9.70,-9.65,-10.51,-10.74,-5.42,-8.12,-6.88,-8.28,-6.82,-7.82
NA,NA
>chr10:27735128-27735178
NA,NA,-3.52,-10.15,-11.18,-14.95,-14.89,-13.29,-11.18,-8.10,-6.07,-11.29,-10.75,-4.14,-4.25,-7.98
-8.08,-6.82,-7.96,-5.67,-1.48,-8.13,-10.54,-9.65,-9.98,-11.32,-10.70,-13.54,-12.78,-6.07,-8.10,-10.65
-10.83,-8.86,-5.00,-7.33,-8.23,-10.72,-9.12,-3.55,-7.85,-7.48,-3.12,-2.98,-3.12,-7.60,-8.32,-7.15
NA,NA
>chr10:28530971-28531021
NA,NA,-5.20,-3.37,-6.69,-8.20,-8.26,-3.90,-7.81,-3.97,-6.69,-3.68,-3.80,-10.75,-11.69,-10.22
-10.82,-11.76,-14.89,-16.51,-16.51,-13.29,-12.37,-9.65,-9.98,-11.32,-11.32,-10.52,-10.82,-8.83,-7.82,-6.21
-10.38,-10.91,-10.22,-8.52,-8.33,-8.95,-7.88,-8.93,-6.58,-9.33,-8.16,-9.33,-8.16,-9.33,-8.16,-9.33
NA,NA
>chr10:58045993-58046043
NA,NA,-14.95,-13.36,-10.28,-6.36,-6.62,-2.78,-10.31,-10.33,-10.60,-3.36,-1.47,-8.92,-10.31,-6.12
-1.60,-3.68,-9.43,-10.15,-10.22,-11.35,-10.51,-9.65,-9.98,-11.32,-11.32,-10.25,-9.91,-6.55,-7.10,-4.20
-8.21,-8.42,-6.69,-3.12,-2.76,-0.53,-6.75,-6.50,-7.82,-8.83,-10.82,-10.52,-11.34,-7.55,-3.05,-7.83
NA,NA
>chr10:60460997-60461047
NA,NA,-8.33,-10.43,-9.70,-10.72,-4.69,-8.86,-10.83,-10.65,-8.10,-3.97,-8.16,-8.16,-6.07,-12.78
-13.10,-10.88,-3.36,-0.94,-6.50,-3.22,-7.03,-11.61,-9.98,-11.58,-8.10,-6.07,-12.78,-13.10,-9.32,-4.69
-8.86,-10.83,-10.44,-11.32,-12.20,-11.18,-10.15,-3.73,-7.03,-8.20,-8.52,-10.22,-13.05,-13.10,-12.03,-7.48
NA,NA
>chr10:63735424-63735474
NA,NA,-9.70,-10.60,-3.80,-3.73,-9.43,-9.26,-6.05,-7.50,-3.05,-8.16,-8.12,-5.96,-4.33,-7.48
-8.13,-6.15,-9.02,-10.52,-11.27,-9.65,-9.98,-11.27,-9.65,-9.98,-11.58,-6.61,-3.73,-10.59,-10.45,-6.07
-8.26,-11.61,-9.70,-11.94,-7.48,-8.28,-6.37,-9.02,-10.42,-10.60,-3.80,-3.73,-9.59,-10.52,-11.34,-7.55
NA,NA
>chr10:67709828-67709878
NA,NA,-7.44,-6.51,-1.39,-4.81,-6.75,-5.23,-10.74,-10.51,-9.65,-9.70,-10.92,-7.12,-9.91,-12.27
-13.36,-10.88,-3.36,-1.60,-6.84,-11.61,-9.98,-11.32,-11.32,-9.98,-9.65,-10.51,-11.35,-10.22,-10.82,-9.43
-10.83,-5.95,-6.32,-3.97,-8.49,-7.10,-10.82,-10.52,-11.58,-8.10,-3.97,-7.55,-11.34,-10.25,-9.91,-7.12
NA,NA
>chr10:76689355-76689405
NA,NA,-3.14,-10.88,-13.36,-14.95,-11.93,-11.94,-10.17,-13.05,-13.10,-10.88,-3.80,-3.80,-10.60,-11.93
-12.20,-11.27,-8.06,-7.00,-6.15,-9.91,-10.25,-11.32,-11.32,-9.98,-9.65,-10.51,-10.74,-6.26,-10.21,-9.90
-3.36,-1.72,-7.34,-8.12,-7.33,-5.00,-8.86,-10.83,-10.44,-11.32,-12.20,-12.20,-11.32,-11.32,-10.52,-8.98
NA,NA
>chr10:76990054-76990104
NA,NA,-5.39,-1.33,-8.13,-10.31,-7.21,-5.43,-1.48,-9.16,-9.90,-3.80,-3.73,-9.59,-10.42,-10.92
-7.07,-7.96,-6.17,-4.69,-10.72,-11.93,-12.20,-11.27,-9.65,-9.98,-11.32,-10.44,-11.35,-10.17,-11.94,-11.93
-14.95,-13.87,-12.37,-9.65,-9.98,-11.32,-10.44,-11.35,-10.17,-11.94,-11.93,-12.20,-11.27,-9.65,-9.98,-11.32
NA,NA
>chr10:76990066-76990116
NA,NA,-10.42,-10.92,-7.07,-7.96,-6.17,-4.69,-10.72,-11.93,-12.20,-11.27,-9.65,-9.98,-11.32,-10.44
-11.35,-10.17,-11.94,-11.93,-14.95,-13.87,-12.37,-9.65,-9.98,-11.32,-10.44,-11.35,-10.17,-11.94,-11.93,-12.20
-11.27,-9.65,-9.98,-11.32,-10.44,-11.35,-10.22,-10.82,-11.76,-13.87,-11.89,-7.55,-3.97,-8.16,-8.60,-7.40
NA,NA
>chr10:76990075-76990125
NA,NA,-11.27,-9.65,-9.98,-11.32,-10.44,-11.35,-10.17,-11.94,-11.93,-14.95,-13.87,-12.37,-9.65,-9.98
-11.32,-10.44,-11.35,-10.17,-11.94,-11.93,-12.20,-11.27,-9.65,-9.98,-11.32,-10.44,-11.35,-10.22,-10.82,-11.76
-13.87,-11.89,-7.55,-3.97,-8.16,-8.60,-7.40,-10.82,-11.76,-13.87,-12.37,-9.65,-12.63,-14.89,-13.29,-12.37
NA,NA
>chr10:82875902-82875952
NA,NA,-11.61,-9.98,-11.32,-10.44,-10.74,-5.23,-7.50,-6.50,-7.82,-8.83,-8.52,-8.33,-10.43,-9.98
-11.32,-10.70,-13.87,-14.95,-14.95,-14.89,-13.29,-10.70,-11.32,-9.98,-9.65,-12.37,-12.85,-11.68,-6.26,-10.45
-10.38,-5.98,-9.98,-10.21,-6.26,-10.45,-10.59,-3.46,-10.71,-11.93,-10.09,-5.20,-2.74,-9.32,-13.10,-13.05
NA,NA
>chr10:89500200-89500250
NA,NA,-9.46,-10.83,-6.07,-7.37,-7.65,-5.70,-2.74,-9.32,-12.85,-10.58,-1.47,-3.79,-8.30,-8.12
-8.12,-4.52,-7.10,-6.21,-10.38,-10.45,-6.07,-8.10,-11.58,-9.98,-11.61,-8.26,-6.07,-12.78,-12.76,-10.55
-3.73,-6.61,-11.58,-12.20,-11.93,-10.72,-3.85,-2.54,-2.54,-3.85,-10.72,-9.70,-10.43,-8.33,-8.52,-7.40
NA,NA
>chr10:89636028-89636078
NA,NA,-13.15,-10.39,-10.39,-13.15,-13.10,-10.88,-3.80,-3.80,-10.88,-13.79,-16.51,-14.89,-11.76,-9.02
-6.07,-10.81,-12.76,-12.41,-8.15,-1.54,-5.77,-11.58,-9.98,-11.61,-8.26,-6.07,-10.74,-10.51,-7.14,-7.88
-8.21,-4.20,-8.12,-9.26,-11.35,-10.51,-9.65,-12.63,-13.87,-12.37,-7.14,-8.95,-10.43,-12.63,-14.89,-16.51
NA,NA
>chr10:91928281-91928331
NA,NA,-1.88,-2.48,-0.53,-6.07,-4.81,-1.39,-6.87,-7.69,-8.95,-8.95,-7.69,-6.84,-1.22,-2.48
-1.88,-0.14,-9.21,-11.93,-10.55,-3.73,-7.03,-11.61,-9.98,-11.32,-11.32,-9.98,-10.43,-10.43,-9.98,-11.32
-9.57,-8.51,-3.22,-7.83,-3.31,-7.68,-3.79,-1.47,-10.58,-12.85,-12.37,-9.65,-9.98,-11.27,-8.06,-8.11
NA,NA
>chr10:93112191-93112241
NA,NA,-12.37,-9.65,-10.01,-10.15,-3.73,-6.61,-11.58,-9.98,-9.65,-10.54,-8.13,-1.50,-2.34,-1.55
-10.58,-12.85,-10.70,-10.70,-13.87,-14.95,-12.20,-11.27,-9.65,-9.98,-11.58,-5.77,-0.56,-1.88,-1.93,-2.54
-3.12,-6.69,-8.42,-8.93,-7.40,-10.82,-11.76,-14.89,-13.29,-10.70,-11.32,-9.98,-10.45,-8.93,-7.40,-10.82
NA,NA
>chr10:105629648-105629698
NA,NA,-3.74,-3.73,-8.11,-8.06,-10.51,-10.74,-5.42,-8.12,-9.26,-10.91,-10.38,-6.07,-9.02,-10.52
-11.58,-8.10,-6.07,-10.74,-10.51,-9.65,-9.98,-11.27,-9.65,-9.98,-11.32,-9.57,-9.96,-4.26,-7.55,-11.34
-12.20,-12.20,-11.32,-11.32,-9.98,-10.45,-8.21,-4.20,-7.24,-2.47,-3.38,-7.68,-4.14,-10.22,-7.12,-9.91
NA,NA
>chr10:114091400-114091450
NA,NA,-3.97,-8.26,-11.61,-9.70,-10.72,-2.74,-5.45,-6.75,-5.23,-10.74,-10.44,-10.70,-13.29,-16.51
-14.89,-11.76,-9.02,-6.07,-10.83,-11.18,-12.20,-11.32,-11.32,-9.98,-9.65,-11.27,-10.52,-8.98,-3.37,-5.45
-6.75,-5.23,-10.74,-10.44,-11.32,-12.20,-11.93,-10.60,-3.36,-1.60,-6.12,-11.58,-12.20,-12.20,-11.27,-9.65
NA,NA
>chr10:127582387-127582437
NA,NA,-10.31,-8.13,-1.50,-2.34,-1.22,-6.54,-6.98,-3.73,-10.30,-8.18,-3.82,-8.49,-6.88,-7.00
-3.52,-10.59,-10.45,-6.07,-8.26,-11.61,-9.98,-11.32,-11.32,-9.98,-9.65,-10.51,-11.35,-10.22,-10.15,-10.15
-10.22,-10.91,-10.38,-6.07,-9.02,-11.76,-13.36,-10.88,-3.36,-1.60,-6.96,-8.60,-7.40,-10.82,-11.76,-14.89
NA,NA
>chr11:9965160-9965210
NA,NA,-10.91,-10.22,-10.15,-9.26,-6.07,-10.81,-13.16,-16.51,-14.89,-14.95,-11.93,-11.94,-10.17,-10.91
-9.91,-5.20,-3.48,-7.40,-4.48,-9.96,-10.54,-9.65,-9.98,-11.58,-8.10,-3.90,-8.11,-6.37,-7.37,-8.13
-6.55,-5.31,-0.14,-1.76,-4.39,-10.09,-12.09,-11.76,-9.59,-3.73,-3.80,-10.88,-13.36,-11.76,-9.02,-6.15
NA,NA
>chr11:10144129-10144179
NA,NA,-14.89,-14.95,-12.20,-11.58,-6.61,-3.20,-8.23,-8.30,-8.30,-7.32,-6.53,-7.82,-8.23,-12.03
-13.36,-12.27,-10.31,-3.55,-10.71,-12.85,-12.37,-9.65,-9.98,-11.32,-10.70,-13.29,-14.68,-9.21,-1.50,-2.38
-3.41,-7.68,-4.48,-10.21,-9.98,-7.12,-9.91,-12.27,-14.89,-13.16,-10.09,-4.88,-0.44,-6.36,-6.05,-7.00
NA,NA
>chr11:10144193-10144243
NA,NA,-3.31,-7.50,-6.50,-7.10,-3.31,-7.50,-6.08,-7.10,-5.42,-10.74,-10.51,-9.65,-9.98,-11.58
-6.61,-3.20,-8.23,-8.06,-8.21,-3.97,-8.26,-11.61,-9.98,-11.58,-8.10,-6.07,-12.78,-13.54,-11.89,-7.55
-6.58,-9.33,-8.83,-8.52,-8.06,-11.27,-12.20,-11.18,-10.15,-3.73,-6.98,-6.54,-1.60,-3.36,-10.88,-13.36
NA,NA
>chr11:13743440-13743490
NA,NA,-4.26,-8.16,-6.96,-1.60,-3.68,-8.11,-8.42,-8.21,-3.97,-8.10,-11.58,-12.20,-12.20,-11.34
-7.55,-6.49,-7.00,-3.52,-10.59,-10.45,-6.07,-8.26,-11.61,-9.98,-11.58,-6.12,-1.60,-3.36,-10.75,-4.14
-8.15,-1.68,-5.31,-6.08,-6.62,-2.40,-10.55,-12.09,-12.63,-10.43,-10.43,-12.63,-14.89,-13.16,-10.09,-5.20
NA,NA
>chr11:26717888-26717938
NA,NA,-0.14,-8.13,-10.54,-9.65,-12.63,-13.36,-9.32,-3.45,-2.02,-1.44,-4.39,-9.61,-9.43,-8.98
-3.37,-5.20,-9.44,-8.83,-6.26,-10.74,-10.51,-9.65,-9.98,-11.58,-6.12,-1.30,-1.38,-7.34,-6.88,-8.49
-3.97,-6.32,-6.08,-7.50,-3.31,-8.48,-8.16,-9.33,-9.40,-11.35,-10.51,-9.65,-9.98,-11.32,-10.70,-12.85
NA,NA
>chr11:26717907-26717957
NA,NA,-10.74,-10.51,-9.65,-9.98,-11.58,-6.12,-1.30,-1.38,-7.34,-6.88,-8.49,-3.97,-6.32,-6.08
-7.50,-3.31,-8.48,-8.16,-9.33,-9.40,-11.35,-10.51,-9.65,-9.98,-11.32,-10.70,-12.85,-10.71,-3.55,-7.85
-7.37,-6.05,-6.62,-2.78,-8.23,-7.81,-7.12,-10.92,-10.42,-8.98,-3.37,-5.20,-9.61,-9.43,-9.59,-3.73
NA,NA
>chr11:28111364-28111414
NA,NA,-11.34,-7.55,-4.26,-9.96,-9.57,-11.32,-12.20,-12.20,-11.27,-7.14,-7.14,-12.37,-13.54,-12.41
-7.68,-3.38,-2.37,-8.98,-11.76,-13.87,-12.37,-9.65,-9.98,-11.32,-10.70,-13.87,-14.95,-11.93,-11.94,-10.17
-13.05,-14.47,-13.29,-12.37,-7.14,-7.14,-12.37,-12.85,-10.58,-1.47,-3.60,-5.92,-0.90,-5.29,-7.56,-8.23
NA,NA
>chr11:28111445-28111495
NA,NA,-10.55,-12.76,-13.05,-10.22,-10.82,-11.76,-12.09,-10.55,-2.40,-6.62,-2.54,-6.62,-6.36,-9.98
-9.12,-3.82,-7.81,-3.90,-8.26,-11.61,-9.98,-11.32,-11.32,-9.98,-9.65,-10.51,-10.83,-7.97,-4.29,-6.08
-9.80,-8.18,-3.22,-7.83,-5.23,-10.74,-10.65,-8.10,-4.24,-7.40,-5.00,-5.96,-7.21,-10.31,-8.51,-3.46
NA,NA
>chr11:40535749-40535799
NA,NA,-3.73,-6.61,-10.65,-10.74,-6.26,-8.83,-10.24,-5.98,-10.92,-9.70,-10.45,-8.21,-4.26,-11.68
-14.68,-13.29,-12.37,-9.65,-12.63,-13.87,-10.70,-11.32,-9.98,-9.65,-10.51,-11.35,-10.17,-12.03,-13.79,-14.89
-14.95,-12.20,-11.32,-9.57,-8.51,-3.22,-6.38,-0.88,-8.15,-10.83,-10.44,-11.32,-9.98,-11.61,-8.26,-3.97
NA,NA
>chr11:40535769-40535819
NA,NA,-10.70,-11.32,-9.98,-9.65,-10.51,-11.35,-10.17,-12.03,-13.79,-14.89,-14.95,-12.20,-11.32,-9.57
-8.51,-3.22,-6.38,-0.88,-8.15,-10.83,-10.44,-11.32,-9.98,-11.61,-8.26,-3.97,-8.16,-8.00,-7.40,-10.15
-10.15,-7.10,-7.71,-5.78,-2.74,-9.32,-12.85,-11.68,-4.48,-8.48,-9.40,-11.69,-10.75,-3.80,-3.80,-10.60
NA,NA
>chr11:40535910-40535960
NA,NA,-6.36,-10.92,-11.93,-11.18,-9.61,-4.39,-2.42,-2.47,-5.87,-1.38,-0.83,-6.50,-3.22,-7.03
-7.69,-7.14,-11.27,-12.20,-14.95,-13.87,-12.37,-9.65,-9.98,-11.58,-6.12,-1.30,-0.83,-6.50,-3.22,-7.03
-8.20,-6.69,-3.12,-2.54,-2.20,-1.50,-9.16,-9.98,-6.36,-6.75,-0.94,-3.36,-9.90,-10.21,-6.26,-10.74
NA,NA
>chr11:45294519-45294569
NA,NA,-7.82,-8.12,-7.00,-3.97,-7.81,-3.11,-7.83,-3.22,-8.18,-9.44,-4.88,-1.33,-9.21,-12.85
-12.37,-9.65,-9.98,-11.27,-9.65,-9.98,-11.27,-9.65,-9.98,-11.32,-11.32,-10.25,-9.91,-6.15,-9.02,-10.52
-11.58,-5.77,-0.56,-2.62,-7.68,-4.14,-9.80,-4.69,-5.96,-7.21,-11.34,-9.98,-9.65,-11.27,-9.98,-11.61
NA,NA
>chr11:56673722-56673772
NA,NA,-8.49,-3.97,-6.09,-3.34,-2.98,-3.12,-8.11,-8.42,-8.93,-6.49,-6.78,-0.90,-4.88,-10.09
-12.09,-11.76,-9.59,-3.68,-1.47,-8.92,-9.57,-11.32,-9.98,-9.65,-11.27,-12.20,-11.93,-11.94,-10.17,-11.35
-10.44,-11.32,-12.20,-11.93,-11.94,-10.17,-11.35,-10.51,-9.65,-9.98,-11.32,-11.32,-9.98,-10.45,-8.21,-3.97
NA,NA
>chr11:56673739-56673789
NA,NA,-3.68,-1.47,-8.92,-9.57,-11.32,-9.98,-9.65,-11.27,-12.20,-11.93,-11.94,-10.17,-11.35,-10.44
-11.32,-12.20,-11.93,-11.94,-10.17,-11.35,-10.51,-9.65,-9.98,-11.32,-11.32,-9.98,-10.45,-8.21,-3.97,-7.44
-6.98,-3.73,-10.55,-12.76,-13.05,-9.26,-8.12,-3.96,-7.81,-3.82,-10.71,-11.93,-10.09,-5.20,-3.37,-6.69
NA,NA
>chr11:90578637-90578687
NA,NA,-11.27,-7.66,-8.23,-3.20,-7.03,-11.61,-12.63,-13.36,-12.03,-7.17,-8.60,-8.16,-6.07,-10.74
-10.51,-9.65,-9.70,-10.60,-3.36,-1.60,-6.84,-11.61,-9.98,-11.32,-11.32,-10.52,-10.82,-7.10,-8.49,-3.82
-8.51,-10.54,-9.65,-9.70,-11.94,-8.23,-7.82,-6.82,-8.11,-3.90,-8.10,-11.58,-9.98,-9.65,-12.37,-13.54
NA,NA
>chr11:90953671-90953721
NA,NA,-9.43,-10.83,-5.95,-6.36,-1.72,-3.78,-4.55,-5.99,-8.36,-7.88,-8.95,-10.43,-9.98,-11.58
-8.10,-6.07,-10.74,-10.44,-10.44,-10.74,-6.07,-8.10,-11.58,-9.98,-9.65,-11.27,-10.52,-9.59,-3.73,-3.73
-8.11,-8.06,-10.51,-11.35,-10.17,-11.94,-11.93,-12.20,-11.27,-7.66,-7.47,-5.29,-1.39,-5.77,-11.18,-13.29
NA,NA
>chr11:101589084-101589134
NA,NA,-2.34,-1.50,-7.38,-10.30,-3.52,-7.00,-6.49,-8.00,-8.00,-7.17,-12.03,-12.85,-10.58,-1.56
-0.83,-6.75,-6.36,-10.28,-13.10,-12.78,-6.07,-8.10,-11.58,-9.98,-9.65,-12.37,-12.85,-10.58,-1.47,-3.68
-8.11,-8.20,-8.26,-4.24,-7.40,-3.48,-5.20,-9.91,-10.45,-6.07,-8.10,-11.18,-13.87,-14.95,-14.95,-13.36
NA,NA
>chr11:102961066-102961116
NA,NA,-8.57,-6.58,-8.93,-8.42,-8.52,-7.40,-8.93,-8.06,-7.32,-6.15,-7.37,-8.32,-6.85,-9.62
-11.06,-10.38,-6.21,-7.82,-8.83,-10.82,-10.52,-11.32,-11.32,-9.98,-11.61,-6.84,-1.22,-2.34,-1.23,-5.77
-11.58,-9.98,-10.45,-8.21,-3.05,-6.75,-5.45,-3.37,-6.69,-8.20,-7.03,-3.62,-7.81,-3.11,-6.75,-4.81
NA,NA
>chr11:110280194-110280244
NA,NA,-7.38,-10.24,-6.07,-7.00,-8.33,-10.43,-9.98,-11.58,-8.10,-3.97,-7.55,-11.34,-12.20,-11.18
-9.61,-5.20,-2.74,-9.32,-13.36,-14.95,-12.20,-11.32,-11.32,-9.98,-9.65,-10.51,-10.74,-5.42,-7.79,-3.68
-3.73,-8.11,-8.33,-10.43,-9.98,-11.32,-11.32,-9.98,-9.65,-12.37,-13.54,-12.78,-5.23,-6.75,-5.45,-2.74
NA,NA
>chr11:110280208-110280258
NA,NA,-9.61,-5.20,-2.74,-9.32,-13.36,-14.95,-12.20,-11.32,-11.32,-9.98,-9.65,-10.51,-10.74,-5.42
-7.79,-3.68,-3.73,-8.11,-8.33,-10.43,-9.98,-11.32,-11.32,-9.98,-9.65,-12.37,-13.54,-12.78,-5.23,-6.75
-5.45,-2.74,-9.32,-12.85,-9.21,-1.48,-6.64,-7.04,-6.82,-8.28,-7.10,-10.82,-10.52,-11.34,-7.55,-6.58
NA,NA
>chr12:10592199-10592249
NA,NA,-7.00,-8.06,-12.37,-13.54,-12.78,-6.07,-7.44,-6.51,-1.54,-8.15,-10.83,-10.83,-7.55,-4.26
-11.68,-14.68,-16.51,-13.16,-10.55,-3.73,-7.03,-11.61,-9.98,-11.58,-8.10,-3.90,-8.11,-6.82,-8.08,-8.78
-10.39,-11.31,-10.51,-8.06,-6.69,-3.37,-5.20,-9.91,-10.45,-6.07,-8.10,-11.18,-13.29,-14.47,-13.05,-10.17
NA,NA
>chr12:11788221-11788271
NA,NA,-10.31,-8.13,-1.33,-5.29,-7.65,-7.48,-3.12,-2.54,-2.54,-3.85,-10.72,-11.93,-12.20,-11.58
-6.61,-3.73,-10.59,-10.91,-9.40,-8.48,-4.24,-8.10,-11.58,-9.98,-9.65,-10.54,-8.13,-0.14,-1.88,-2.52
-3.12,-9.59,-10.52,-11.32,-11.32,-12.20,-11.93,-10.60,-3.80,-3.80,-10.75,-11.69,-9.40,-9.33,-8.83,-10.82
NA,NA
>chr12:18415335-18415385
NA,NA,-10.59,-10.91,-9.40,-9.33,-8.83,-8.52,-8.42,-8.36,-5.01,-2.37,-1.32,-0.03,-6.36,-6.05
-9.26,-10.15,-7.10,-8.28,-6.37,-9.02,-10.52,-11.32,-11.32,-9.98,-9.65,-11.27,-10.52,-10.82,-10.22,-11.35
-10.51,-9.65,-9.98,-11.32,-9.57,-8.51,-3.22,-6.50,-0.83,-1.56,-8.63,-9.71,-2.74,-5.70,-9.67,-12.27
NA,NA
>chr12:18415344-18415394
NA,NA,-2.37,-1.32,-0.03,-6.36,-6.05,-9.26,-10.15,-7.10,-8.28,-6.37,-9.02,-10.52,-11.32,-11.32
-9.98,-9.65,-11.27,-10.52,-10.82,-10.22,-11.35,-10.51,-9.65,-9.98,-11.32,-9.57,-8.51,-3.22,-6.50,-0.83
-1.56,-8.63,-9.71,-2.74,-5.70,-9.67,-12.27,-14.89,-13.29,-10.70,-11.32,-10.25,-9.91,-7.12,-9.98,-9.16
NA,NA
>chr12:18419372-18419422
NA,NA,-9.98,-10.45,-9.05,-6.70,-3.36,-5.07,-6.75,-3.05,-7.55,-11.89,-13.87,-14.95,-14.95,-14.89
-13.79,-10.28,-5.98,-10.81,-12.09,-14.95,-12.20,-11.27,-9.65,-9.98,-11.32,-10.70,-13.29,-14.89,-12.63,-10.43
-8.95,-8.95,-10.43,-12.63,-13.36,-10.88,-3.80,-3.80,-10.60,-10.33,-9.91,-6.15,-9.02,-10.52,-11.27,-9.65
NA,NA
>chr12:18419438-18419488
NA,NA,-10.74,-5.42,-7.24,-4.44,-8.86,-12.41,-14.47,-16.51,-13.29,-10.70,-10.70,-12.85,-10.71,-3.22
-7.83,-5.23,-10.74,-10.83,-7.55,-3.97,-8.26,-11.61,-9.98,-11.58,-8.10,-6.07,-10.45,-9.91,-4.39,-1.76
-0.56,-6.87,-11.61,-9.98,-11.27,-9.65,-9.70,-10.92,-6.36,-7.50,-5.23,-10.45,-10.59,-3.46,-8.51,-10.54
NA,NA
>chr12:22681794-22681844
NA,NA,-12.20,-14.95,-13.87,-12.37,-9.65,-9.70,-11.94,-10.17,-11.69,-10.22,-7.12,-8.13,-8.65,-10.22
-11.35,-10.44,-9.57,-8.92,-1.56,-1.30,-6.12,-11.58,-9.98,-9.65,-11.27,-10.25,-9.67,-5.70,-2.98,-5.87
-1.20,-2.34,-0.70,-6.38,-3.06,-6.32,-5.95,-10.24,-8.18,-3.55,-10.31,-10.25,-11.27,-9.65,-12.63,-14.89
NA,NA
>chr12:32597834-32597884
NA,NA,-12.63,-13.36,-10.28,-5.98,-10.81,-12.09,-11.76,-8.98,-4.33,-7.00,-7.04,-6.53,-9.91,-10.33
-10.92,-7.12,-7.32,-8.30,-10.43,-9.98,-11.27,-9.65,-9.98,-11.32,-11.32,-9.98,-11.61,-7.03,-3.20,-8.23
-8.30,-8.33,-8.52,-10.22,-13.05,-13.10,-10.28,-7.07,-8.11,-4.07,-9.96,-10.54,-9.65,-9.98,-11.58,-6.61
NA,NA
>chr12:32686791-32686841
NA,NA,-1.39,-4.88,-10.09,-12.09,-14.95,-14.95,-13.36,-12.03,-7.17,-8.93,-8.42,-8.52,-7.40,-8.60
-8.16,-3.97,-8.21,-10.45,-12.63,-13.87,-12.37,-9.65,-9.98,-11.32,-11.32,-12.20,-11.18,-10.15,-3.52,-7.00
-6.49,-8.93,-10.45,-9.98,-11.27,-9.65,-12.63,-13.87,-11.18,-8.10,-3.90,-8.11,-6.82,-7.10,-4.52,-7.10
NA,NA
>chr12:32686997-32687047
NA,NA,-10.52,-11.58,-6.12,-1.30,-1.56,-10.58,-14.68,-16.51,-16.51,-13.29,-11.18,-6.61,-3.22,-6.50
-0.94,-3.68,-9.59,-10.52,-11.34,-7.55,-3.97,-8.10,-11.58,-9.98,-11.61,-8.26,-6.07,-10.74,-10.44,-9.57
-8.13,-1.50,-2.38,-3.12,-9.59,-10.52,-11.58,-8.10,-3.90,-7.34,-5.78,-3.37,-8.98,-11.76,-13.87,-11.18
NA,NA
>chr12:32907846-32907896
NA,NA,-9.57,-11.32,-12.20,-11.18,-10.83,-5.95,-6.36,-1.20,-2.48,-1.88,-0.14,-9.21,-12.85,-10.70
-11.32,-12.20,-11.18,-10.15,-3.46,-8.51,-10.54,-9.65,-9.98,-11.58,-6.12,-1.22,-2.76,-3.34,-7.24,-4.52
-8.48,-9.40,-11.35,-10.51,-9.65,-9.98,-11.32,-10.44,-11.31,-9.91,-3.63,-2.98,-3.12,-8.98,-10.52,-11.27
NA,NA
>chr12:32907859-32907909
NA,NA,-10.70,-11.32,-12.20,-11.18,-10.15,-3.46,-8.51,-10.54,-9.65,-9.98,-11.58,-6.12,-1.22,-2.76
-3.34,-7.24,-4.52,-8.48,-9.40,-11.35,-10.51,-9.65,-9.98,-11.32,-10.44,-11.31,-9.91,-3.63,-2.98,-3.12
-8.98,-10.52,-11.27,-7.14,-7.69,-7.03,-3.22,-6.50,-0.53,-2.34,-1.50,-8.13,-9.57,-11.32,-10.52,-8.98
NA,NA
>chr12:39797327-39797377
NA,NA,-10.59,-3.73,-6.98,-7.44,-4.24,-7.10,-6.21,-10.83,-9.46,-10.31,-2.78,-6.62,-6.08,-6.36
-1.38,-1.38,-7.34,-9.26,-13.05,-13.54,-12.37,-9.65,-9.98,-11.58,-6.12,-1.30,-1.30,-6.96,-8.60,-7.40
-10.15,-9.26,-6.37,-7.96,-5.67,-1.54,-6.51,-6.51,-0.56,-1.88,-2.52,-3.20,-5.92,-1.68,-8.15,-10.83
NA,NA
>chr12:39797466-39797516
NA,NA,-3.12,-2.98,-3.14,-10.60,-9.70,-11.61,-7.03,-3.20,-7.85,-8.65,-7.40,-7.55,-11.34,-9.98
-11.61,-8.26,-4.24,-7.10,-6.82,-8.11,-3.90,-8.26,-11.61,-9.98,-11.32,-10.70,-13.54,-12.78,-5.42,-8.12
-6.49,-8.60,-6.38,-3.73,-10.59,-10.45,-5.23,-7.83,-3.22,-6.38,-8.60,-6.58,-9.33,-8.23,-12.03,-13.10
NA,NA
>chr12:45696440-45696490
NA,NA,-9.65,-9.98,-11.58,-6.61,-3.73,-10.30,-8.01,-1.56,-1.30,-6.96,-8.16,-3.97,-8.26,-8.20
-7.00,-6.15,-9.91,-12.27,-14.89,-13.29,-12.37,-9.65,-9.98,-11.32,-11.32,-10.52,-9.59,-3.12,-2.38,-1.50
-9.21,-14.68,-16.51,-16.51,-13.29,-10.70,-10.70,-12.85,-10.71,-3.46,-10.55,-13.16,-14.89,-14.95,-12.20,-11.32
NA,NA
>chr12:47476933-47476983
NA,NA,-11.58,-6.61,-3.22,-6.62,-2.78,-8.23,-8.30,-8.33,-7.00,-6.05,-6.62,-3.46,-8.49,-7.48
-10.72,-9.12,-3.46,-10.55,-12.09,-14.95,-12.20,-11.32,-11.32,-9.98,-11.61,-6.84,-1.60,-3.79,-8.30,-8.83
-10.15,-10.15,-10.22,-13.05,-13.10,-10.28,-7.12,-8.13,-7.37,-6.15,-9.91,-9.46,-10.15,-3.73,-6.61,-10.31
NA,NA
>chr12:47476970-47477020
NA,NA,-8.13,-7.37,-6.15,-9.91,-9.46,-10.15,-3.73,-6.61,-10.31,-9.96,-4.07,-8.11,-6.37,-9.02
-11.76,-14.89,-16.51,-13.29,-11.89,-7.55,-3.97,-8.10,-11.58,-9.98,-9.65,-11.27,-12.20,-12.20,-11.32,-10.44
-11.35,-9.40,-8.48,-4.48,-8.83,-10.24,-5.98,-10.92,-9.70,-11.61,-6.84,-1.60,-3.79,-7.68,-4.48,-11.68
NA,NA
>chr12:52820786-52820836
NA,NA,-7.44,-7.44,-3.97,-8.16,-8.16,-3.97,-8.21,-10.45,-9.98,-11.32,-10.70,-12.85,-10.71,-3.55
-8.23,-7.66,-11.27,-9.98,-10.43,-10.43,-9.98,-11.32,-11.32,-9.98,-9.65,-11.27,-10.25,-10.31,-3.20,-6.61
-11.58,-10.52,-9.02,-6.07,-10.83,-10.01,-9.65,-12.37,-13.29,-14.89,-12.63,-9.65,-10.54,-8.13,-1.48,-6.64
NA,NA
>chr12:66441298-66441348
NA,NA,-8.12,-9.26,-11.35,-10.83,-7.21,-5.43,-1.48,-9.16,-10.72,-8.23,-7.82,-6.21,-10.81,-12.09
-12.63,-10.45,-8.93,-7.40,-10.82,-10.52,-11.27,-9.65,-9.98,-11.58,-8.10,-3.90,-8.11,-6.37,-9.02,-10.52
-11.27,-9.65,-9.98,-11.58,-8.10,-6.07,-10.45,-9.91,-5.20,-3.37,-8.98,-11.76,-14.89,-13.29,-11.89,-7.55
NA,NA
>chr12:66441308-66441358
NA,NA,-7.82,-6.21,-10.81,-12.09,-12.63,-10.45,-8.93,-7.40,-10.82,-10.52,-11.27,-9.65,-9.98,-11.58
-8.10,-3.90,-8.11,-6.37,-9.02,-10.52,-11.27,-9.65,-9.98,-11.58,-8.10,-6.07,-10.45,-9.91,-5.20,-3.37
-8.98,-11.76,-14.89,-13.29,-11.89,-7.55,-6.49,-7.34,-1.38,-1.38,-5.87,-2.98,-5.45,-5.75,-0.44,-4.88
NA,NA
>chr12:77931788-77931838
NA,NA,-10.83,-9.43,-10.82,-7.40,-8.93,-7.88,-8.95,-10.43,-10.01,-9.61,-4.88,-1.39,-6.19,-8.60
-7.40,-8.65,-7.65,-5.29,-1.33,-8.13,-9.57,-11.32,-9.98,-9.65,-11.27,-10.25,-9.91,-6.15,-9.02,-11.76
-14.89,-13.29,-10.70,-10.70,-13.87,-12.63,-9.65,-12.37,-13.29,-14.89,-11.76,-9.02,-6.15,-9.91,-12.27,-14.89
NA,NA
>chr12:78240370-78240420
NA,NA,-6.07,-12.78,-14.47,-13.16,-10.55,-3.73,-7.03,-7.69,-7.14,-11.27,-9.98,-11.61,-8.26,-3.90
-7.81,-3.62,-6.61,-11.58,-12.20,-12.20,-11.27,-9.65,-9.98,-11.58,-8.10,-6.07,-10.45,-10.59,-3.73,-6.61
-11.58,-12.20,-14.95,-14.89,-13.29,-12.37,-7.14,-7.69,-8.26,-3.97,-8.16,-8.16,-6.07,-11.29,-9.80,-2.74
NA,NA
>chr12:80945618-80945668
NA,NA,-12.37,-9.65,-9.98,-11.32,-10.70,-13.54,-13.05,-10.22,-8.65,-7.85,-3.20,-6.98,-7.44,-3.97
-8.21,-8.42,-7.00,-6.07,-10.38,-10.45,-6.07,-8.10,-11.58,-9.98,-9.65,-11.27,-12.20,-11.93,-10.92,-7.07
-8.11,-3.90,-7.44,-6.98,-3.20,-10.31,-9.46,-10.15,-2.40,-6.62,-3.22,-8.18,-10.30,-3.46,-10.71,-12.85
NA,NA
>chr12:82115799-82115849
NA,NA,-3.20,-8.23,-8.30,-8.30,-8.23,-2.70,-6.32,-6.55,-9.91,-12.27,-12.09,-10.55,-3.73,-6.61
-11.58,-12.20,-11.93,-11.94,-10.17,-11.35,-10.51,-9.65,-9.98,-11.58,-8.10,-4.24,-8.48,-7.25,-7.71,-5.78
-2.98,-5.54,-0.90,-4.88,-10.09,-13.16,-16.51,-16.51,-16.51,-16.51,-16.51,-14.89,-12.27,-9.91,-6.55,-7.10
NA,NA
>chr12:89555945-89555995
NA,NA,-1.48,-5.43,-8.12,-8.16,-4.26,-11.68,-14.68,-13.79,-10.28,-7.07,-8.11,-3.90,-7.44,-6.51
-1.39,-4.88,-9.91,-10.08,-8.15,-1.54,-6.87,-11.61,-9.98,-11.32,-11.32,-10.25,-9.67,-5.29,-1.33,-8.13
-10.54,-9.65,-9.98,-11.27,-7.14,-8.95,-10.43,-12.63,-13.87,-12.37,-9.65,-9.98,-11.32,-9.57,-8.51,-3.22
NA,NA
>chr12:92112343-92112393
NA,NA,-8.49,-7.25,-9.33,-8.12,-8.12,-4.52,-8.48,-9.40,-10.91,-9.91,-4.88,-0.90,-6.78,-9.26
-11.69,-11.70,-7.48,-7.71,-5.39,-1.39,-5.77,-11.58,-9.98,-11.61,-8.26,-6.07,-10.74,-10.51,-9.65,-9.98
-11.32,-10.70,-13.29,-14.89,-11.76,-9.02,-6.07,-10.81,-12.76,-12.78,-5.23,-7.83,-3.22,-10.71,-11.93,-10.09
NA,NA
>chr12:92112349-92112399
NA,NA,-8.48,-9.40,-10.91,-9.91,-4.88,-0.90,-6.78,-9.26,-11.69,-11.70,-7.48,-7.71,-5.39,-1.39
-5.77,-11.58,-9.98,-11.61,-8.26,-6.07,-10.74,-10.51,-9.65,-9.98,-11.32,-10.70,-13.29,-14.89,-11.76,-9.02
-6.07,-10.81,-12.76,-12.78,-5.23,-7.83,-3.22,-10.71,-11.93,-10.09,-5.20,-2.98,-6.09,-3.52,-10.30,-8.18
NA,NA
>chr12:96914812-96914862
NA,NA,-13.79,-12.03,-10.17,-10.91,-10.59,-3.73,-7.03,-7.69,-7.69,-6.84,-1.30,-1.30,-6.84,-11.61
-9.98,-11.32,-9.57,-8.51,-3.55,-10.31,-10.25,-11.27,-9.65,-9.98,-11.58,-5.77,-0.56,-1.76,-4.39,-9.61
-9.43,-8.98,-3.37,-5.20,-9.91,-10.45,-6.26,-11.68,-14.68,-13.29,-12.37,-7.14,-7.69,-6.84,-1.63,-3.93
NA,NA
>chr12:100204780-100204830
NA,NA,-13.29,-10.70,-10.70,-12.85,-10.71,-3.82,-7.81,-3.96,-7.24,-2.47,-3.38,-5.89,-7.89,-3.74
-3.73,-9.59,-9.43,-10.15,-3.46,-8.51,-10.54,-9.65,-9.98,-11.32,-10.70,-13.29,-14.89,-14.95,-14.95,-12.09
-10.55,-3.52,-6.69,-3.68,-3.73,-9.59,-11.76,-14.89,-16.51,-13.79,-12.03,-7.17,-7.55,-10.83,-10.83,-8.15
NA,NA
>chr12:100204839-100204889
NA,NA,-12.09,-14.95,-14.95,-14.89,-16.51,-13.29,-12.37,-9.65,-9.70,-11.94,-8.23,-7.82,-6.53,-7.32
-7.66,-12.37,-13.87,-12.63,-10.43,-10.43,-9.98,-11.32,-11.32,-9.98,-9.65,-10.54,-8.51,-3.55,-8.23,-8.06
-8.21,-4.26,-11.68,-14.68,-13.16,-10.09,-5.20,-2.74,-10.72,-11.93,-12.20,-11.32,-11.32,-9.98,-9.65,-12.37
NA,NA
>chr12:100204859-100204909
NA,NA,-9.98,-11.32,-11.32,-9.98,-9.65,-10.54,-8.51,-3.55,-8.23,-8.06,-8.21,-4.26,-11.68,-14.68
-13.16,-10.09,-5.20,-2.74,-10.72,-11.93,-12.20,-11.32,-11.32,-9.98,-9.65,-12.37,-13.29,-14.89,-11.76,-10.82
-10.22,-13.05,-14.47,-13.16,-10.09,-4.88,-0.90,-5.31,-6.55,-9.91,-10.25,-11.58,-8.10,-3.90,-7.34,-5.39
NA,NA
>chr12:111835468-111835518
NA,NA,-3.90,-7.34,-5.28,-1.76,-0.14,-5.54,-3.34,-2.98,-3.41,-8.30,-8.83,-8.52,-8.06,-11.27
-10.25,-9.67,-5.29,-0.44,-6.38,-3.22,-6.61,-11.58,-9.98,-9.65,-11.27,-12.20,-11.18,-10.83,-6.07,-9.02
-10.52,-11.32,-11.32,-10.25,-9.91,-6.53,-7.10,-3.31,-7.50,-6.08,-6.32,-3.52,-10.15,-11.18,-12.20,-11.27
NA,NA
>chr12:111835493-111835543
NA,NA,-12.20,-11.18,-10.83,-6.07,-9.02,-10.52,-11.32,-11.32,-10.25,-9.91,-6.53,-7.10,-3.31,-7.50
-6.08,-6.32,-3.52,-10.15,-11.18,-12.20,-11.27,-9.65,-9.98,-11.32,-11.32,-12.20,-12.20,-11.58,-5.77,-1.23
-2.20,-2.72,-3.58,-3.26,-2.73,-2.89,-2.99,-6.31,-6.32,-0.88,-6.64,-7.89,-3.41,-2.38,-0.70,-6.36
NA,NA
>chr12:125422403-125422453
NA,NA,-1.76,-0.14,-7.38,-10.30,-2.40,-6.10,-4.60,-2.42,-2.94,-7.33,-8.23,-12.03,-13.36,-12.63
-9.65,-10.51,-11.35,-10.17,-11.94,-11.93,-12.20,-11.32,-11.32,-9.98,-9.65,-10.54,-8.51,-3.46,-10.15,-9.43
-10.82,-7.40,-7.55,-11.89,-13.87,-14.95,-11.93,-10.72,-2.74,-5.70,-7.47,-7.66,-12.37,-13.54,-13.05,-10.17
NA,NA
>chr12:125422455-125422505
NA,NA,-12.37,-9.65,-9.98,-11.34,-7.55,-3.97,-8.26,-8.88,-7.32,-7.12,-10.22,-11.69,-10.17,-11.70
-11.69,-10.17,-11.94,-11.93,-14.95,-13.87,-12.37,-9.65,-9.98,-11.32,-10.44,-10.74,-6.07,-8.26,-7.69,-7.88
-8.21,-4.26,-9.96,-9.57,-10.70,-12.85,-10.71,-3.55,-7.85,-7.60,-3.68,-1.60,-6.84,-11.61,-9.98,-11.32
NA,NA
>chr13:21190163-21190213
NA,NA,-8.95,-7.69,-6.87,-1.23,-2.34,-1.22,-6.84,-11.61,-9.98,-11.27,-7.14,-7.14,-12.37,-13.29
-14.68,-11.68,-6.26,-10.74,-10.51,-9.65,-9.98,-11.32,-11.32,-9.98,-9.65,-10.54,-8.51,-3.55,-8.23,-8.06
-8.21,-4.26,-9.96,-10.54,-9.65,-9.98,-11.34,-7.55,-3.05,-7.50,-6.05,-9.26,-10.15,-10.22,-11.35,-10.51
NA,NA
>chr13:30013877-30013927
NA,NA,-12.03,-13.79,-16.51,-14.47,-13.05,-9.40,-9.33,-8.23,-11.70,-4.14,-8.86,-5.00,-7.87,-8.46
-2.81,-3.53,-5.01,-8.36,-10.45,-9.98,-11.27,-9.65,-9.98,-11.32,-11.32,-9.98,-10.43,-10.43,-9.98,-11.27
-8.06,-7.00,-6.15,-8.13,-7.60,-3.73,-3.80,-9.90,-8.63,-1.56,-1.56,-10.58,-12.85,-10.88,-3.14,-2.98
NA,NA
>chr13:35252571-35252621
NA,NA,-13.05,-13.10,-12.03,-7.48,-8.28,-6.82,-7.04,-6.64,-1.48,-9.21,-12.85,-12.37,-9.65,-9.70
-11.94,-7.17,-8.00,-8.16,-4.26,-9.96,-9.57,-11.32,-9.98,-9.65,-11.27,-10.52,-8.98,-3.12,-2.76,-1.55
-8.01,-10.24,-5.98,-10.22,-11.69,-10.22,-10.15,-9.43,-3.73,-3.80,-9.90,-9.12,-3.22,-7.83,-3.05,-8.16
NA,NA
>chr13:35252635-35252685
NA,NA,-11.35,-10.51,-7.14,-7.14,-11.27,-12.20,-11.93,-11.94,-10.17,-10.91,-10.59,-3.73,-7.03,-11.61
-12.63,-14.89,-13.29,-12.37,-9.65,-9.98,-11.27,-9.65,-9.98,-11.58,-8.10,-6.07,-10.74,-10.51,-9.65,-9.98
-11.27,-9.65,-9.70,-11.94,-10.17,-11.35,-10.44,-11.32,-10.25,-10.31,-2.78,-6.62,-3.22,-8.51,-10.54,-9.65
NA,NA
>chr13:42242221-42242271
NA,NA,-3.05,-8.16,-8.16,-4.24,-7.10,-6.53,-7.32,-7.66,-12.37,-13.29,-14.47,-13.05,-10.22,-10.82
-11.76,-13.87,-10.70,-11.32,-12.20,-12.20,-11.27,-9.65,-9.98,-11.32,-11.32,-9.98,-10.43,-8.95,-7.88,-8.21
-4.20,-8.12,-9.26,-13.05,-13.54,-12.37,-7.66,-8.23,-2.78,-6.62,-6.36,-10.92,-9.70,-10.43,-8.33,-6.69
NA,NA
>chr13:48077662-48077712
NA,NA,-1.68,-8.15,-4.14,-9.80,-4.69,-8.86,-4.14,-10.22,-7.12,-8.13,-7.37,-6.15,-9.91,-10.25
-11.58,-5.77,-1.23,-2.38,-3.41,-7.68,-4.24,-8.10,-11.58,-9.98,-9.65,-12.37,-12.85,-10.71,-3.22,-6.62
-2.54,-6.62,-2.40,-10.59,-10.91,-10.17,-11.94,-9.70,-9.65,-12.37,-13.29,-14.68,-10.71,-3.46,-10.15,-11.18
NA,NA
>chr13:52209938-52209988
NA,NA,-12.63,-9.65,-11.27,-10.52,-9.02,-6.07,-10.83,-9.43,-9.59,-3.68,-0.94,-6.75,-6.36,-10.92
-9.70,-10.43,-8.33,-8.52,-10.22,-11.35,-10.51,-9.65,-9.98,-11.58,-8.10,-3.90,-7.34,-5.39,-1.33,-7.38
-10.30,-3.52,-6.69,-3.60,-1.60,-6.96,-8.16,-3.97,-8.26,-11.61,-9.98,-11.27,-9.65,-12.63,-13.87,-10.70
NA,NA
>chr13:61361881-61361931
NA,NA,-13.79,-10.28,-6.36,-6.62,-2.40,-10.55,-13.16,-14.47,-13.05,-10.17,-11.94,-11.93,-14.95,-13.87
-11.89,-7.55,-4.26,-11.68,-14.68,-16.51,-13.29,-10.70,-11.32,-9.98,-9.65,-10.54,-8.51,-3.22,-6.38,-0.88
-8.15,-12.41,-14.47,-13.29,-11.18,-6.61,-3.73,-10.59,-10.91,-9.26,-6.78,-0.90,-5.29,-9.67,-10.33,-10.92
NA,NA
>chr13:73631688-73631738
NA,NA,-6.49,-7.34,-1.72,-3.68,-8.11,-8.06,-11.27,-12.20,-14.95,-14.89,-13.29,-12.37,-7.14,-8.95
-10.43,-12.63,-14.89,-13.16,-10.55,-3.73,-6.61,-11.58,-9.98,-9.65,-11.27,-9.98,-9.65,-12.37,-13.87,-12.63
-10.45,-8.93,-7.40,-10.82,-11.76,-12.09,-10.55,-3.46,-10.71,-12.85,-12.37,-8.06,-8.52,-8.83,-8.30,-3.74
NA,NA
>chr13:75249368-75249418
NA,NA,-13.87,-10.70,-11.32,-12.20,-11.18,-10.83,-6.07,-7.37,-7.85,-2.70,-7.00,-8.12,-7.82,-6.21
-10.83,-9.43,-10.82,-10.22,-13.05,-13.54,-10.70,-11.32,-9.98,-9.65,-10.51,-11.35,-10.22,-10.15,-10.15,-10.22
-11.35,-10.44,-11.32,-10.52,-9.59,-3.73,-3.73,-9.43,-9.43,-3.73,-3.74,-7.89,-6.64,-1.68,-5.31,-6.43
NA,NA
>chr13:76290679-76290729
NA,NA,-6.32,-6.55,-7.32,-8.30,-10.43,-12.63,-14.89,-16.51,-13.79,-10.88,-3.36,-1.47,-10.58,-14.68
-13.16,-10.55,-3.73,-6.61,-11.58,-12.20,-12.20,-11.32,-11.32,-9.98,-9.65,-12.37,-13.29,-14.68,-9.21,-1.33
-5.29,-9.67,-10.33,-10.92,-7.07,-8.28,-7.48,-10.72,-10.21,-6.26,-12.78,-14.47,-16.51,-13.29,-12.37,-7.14
NA,NA
>chr13:76346385-76346435
NA,NA,-10.31,-10.33,-10.60,-3.14,-2.98,-3.85,-9.32,-12.85,-10.71,-3.82,-8.49,-7.25,-9.43,-8.78
-8.78,-8.08,-6.21,-10.81,-12.76,-12.78,-6.07,-8.10,-11.58,-9.98,-11.61,-8.26,-3.97,-8.16,-6.96,-1.22
-2.48,-2.77,-3.45,-9.71,-9.12,-3.55,-8.23,-8.30,-8.33,-7.00,-6.07,-10.83,-10.01,-10.43,-8.95,-7.88
NA,NA
>chr13:81450472-81450522
NA,NA,-4.26,-8.21,-8.06,-8.23,-2.70,-6.69,-3.20,-2.52,-2.77,-2.37,-6.69,-8.06,-10.54,-8.51
-3.55,-8.23,-8.06,-8.21,-4.26,-9.96,-10.54,-9.65,-9.98,-11.58,-8.10,-6.07,-10.74,-10.44,-10.70,-13.29
-14.68,-11.68,-4.48,-7.10,-6.21,-10.81,-13.16,-14.89,-12.63,-10.45,-8.21,-3.97,-8.10,-11.58,-9.98,-10.43
NA,NA
>chr13:96176582-96176632
NA,NA,-14.89,-14.95,-14.95,-13.87,-11.89,-7.21,-5.96,-5.00,-7.40,-4.48,-11.68,-12.85,-10.70,-10.70
-12.85,-11.68,-4.48,-8.48,-9.40,-11.35,-10.51,-9.65,-9.98,-11.58,-8.10,-3.90,-8.11,-6.43,-7.10,-4.52
-7.40,-4.03,-2.76,-1.55,-10.58,-14.68,-13.29,-11.18,-8.10,-3.97,-8.21,-7.88,-8.95,-10.43,-9.98,-11.34
NA,NA
>chr13:96258097-96258147
NA,NA,-7.55,-6.58,-9.33,-8.83,-10.15,-9.26,-6.07,-10.24,-8.18,-3.82,-7.81,-3.96,-7.79,-3.68
-3.68,-7.79,-5.42,-12.78,-14.47,-13.29,-10.70,-11.32,-9.98,-9.65,-10.51,-10.74,-5.42,-8.12,-9.26,-13.05
-14.47,-13.79,-10.88,-3.80,-3.80,-10.60,-10.33,-9.91,-6.53,-7.10,-4.24,-8.10,-11.18,-13.29,-14.89,-11.76
NA,NA
>chr13:96258138-96258188
NA,NA,-8.10,-11.18,-13.29,-14.89,-11.76,-10.82,-10.22,-13.05,-12.76,-10.09,-4.88,-0.90,-6.78,-9.26
-13.05,-14.47,-13.29,-12.37,-9.65,-9.98,-11.27,-9.65,-9.98,-11.32,-11.32,-12.20,-12.20,-11.34,-7.21,-5.43
-0.88,-5.75,-5.45,-3.48,-7.33,-8.83,-8.52,-8.06,-11.27,-10.25,-9.91,-6.53,-7.10,-4.48,-11.68,-14.68
NA,NA
>chr13:96258168-96258218
NA,NA,-0.88,-5.75,-5.45,-3.48,-7.33,-8.83,-8.52,-8.06,-11.27,-10.25,-9.91,-6.53,-7.10,-4.48
-11.68,-14.68,-13.79,-9.32,-4.69,-8.86,-10.83,-10.44,-11.32,-9.98,-9.65,-10.54,-9.96,-6.26,-10.74,-10.51
-7.66,-7.47,-5.70,-2.74,-9.80,-11.29,-5.23,-7.50,-6.08,-5.31,-0.14,-2.62,-5.89,-7.11,-4.03,-2.98
NA,NA
>chr13:97655242-97655292
NA,NA,-8.30,-8.95,-8.95,-8.33,-7.00,-6.15,-9.91,-10.33,-11.94,-10.17,-11.35,-10.65,-8.10,-6.07
-10.74,-10.44,-10.70,-13.29,-14.89,-14.95,-12.20,-11.27,-9.65,-9.98,-11.32,-9.57,-8.92,-1.56,-1.38,-7.34
-9.26,-10.91,-10.38,-6.07,-9.02,-10.52,-11.27,-9.65,-9.98,-11.34,-7.55,-4.26,-8.83,-9.44,-4.88,-1.33
NA,NA
>chr13:105606389-105606439
NA,NA,-12.63,-12.09,-10.55,-3.52,-6.32,-6.43,-8.11,-3.96,-7.10,-6.55,-7.32,-8.30,-8.33,-7.00
-6.07,-10.81,-12.09,-14.95,-14.95,-13.87,-12.37,-9.65,-9.98,-11.58,-6.12,-1.60,-3.60,-7.79,-5.42,-10.74
-10.44,-11.32,-12.20,-14.95,-13.36,-10.28,-7.12,-9.91,-10.25,-11.32,-10.70,-13.87,-11.76,-10.82,-8.83,-7.82
NA,NA
>chr13:106572094-106572144
NA,NA,-7.37,-6.37,-8.28,-7.10,-10.15,-9.01,-3.37,-5.70,-9.67,-12.27,-13.36,-12.03,-10.17,-10.91
-9.91,-4.88,-0.90,-5.31,-6.55,-9.91,-10.25,-11.32,-11.32,-9.98,-11.61,-7.03,-3.73,-10.59,-10.08,-7.97
-4.79,-6.70,-7.71,-10.83,-10.83,-8.86,-4.33,-8.98,-10.52,-11.32,-11.32,-10.52,-9.02,-6.05,-6.75,-0.94
NA,NA
>chr14:25204189-25204239
NA,NA,-10.28,-13.79,-14.89,-11.76,-10.82,-8.83,-7.82,-6.82,-8.47,-7.92,-7.92,-8.81,-3.46,-6.62
-3.06,-6.09,-2.98,-5.45,-6.75,-5.23,-10.74,-10.44,-11.32,-9.98,-9.65,-12.37,-13.29,-14.89,-12.63,-9.65
-11.27,-9.98,-9.65,-12.37,-13.29,-14.47,-13.15,-10.04,-3.97,-3.04,-1.55,-10.58,-14.68,-13.16,-10.58,-6.08
NA,NA
>chr14:31507435-31507485
NA,NA,-7.81,-4.07,-9.96,-9.57,-9.57,-8.51,-3.46,-10.15,-11.18,-14.95,-14.89,-13.79,-9.32,-2.74
-5.20,-9.44,-8.83,-4.26,-8.21,-10.45,-9.98,-11.27,-9.65,-9.98,-11.58,-6.12,-1.22,-2.48,-1.88,-0.56
-5.77,-11.58,-10.25,-9.91,-6.53,-7.82,-8.23,-12.03,-13.36,-12.63,-10.43,-10.43,-9.98,-11.32,-10.70,-13.54
NA,NA
>chr14:34058934-34058984
NA,NA,-7.07,-7.96,-6.17,-4.33,-9.01,-9.01,-4.33,-7.00,-8.57,-8.16,-7.33,-3.48,-5.70,-7.65
-7.60,-3.68,-1.60,-6.12,-11.58,-12.20,-12.20,-11.27,-9.65,-9.98,-11.32,-10.44,-11.35,-9.40,-8.57,-6.64
-1.68,-5.31,-6.55,-9.91,-10.25,-11.58,-5.77,-1.39,-4.88,-9.44,-8.83,-4.26,-8.16,-8.12,-5.96,-4.44
NA,NA
>chr14:42973790-42973840
NA,NA,-6.87,-7.69,-7.88,-8.21,-4.20,-8.12,-8.12,-7.82,-6.21,-10.24,-8.01,-1.47,-3.36,-10.60
-9.70,-11.61,-7.03,-3.73,-10.15,-11.18,-12.20,-11.27,-9.65,-9.98,-11.32,-9.57,-8.92,-1.47,-3.36,-10.88
-13.36,-11.76,-9.59,-3.68,-1.72,-5.87,-3.34,-2.98,-3.12,-8.11,-8.20,-8.26,-4.24,-7.40,-5.00,-7.00
NA,NA
>chr14:45554079-45554129
NA,NA,-9.57,-9.96,-6.26,-10.74,-10.44,-11.32,-12.20,-12.20,-11.32,-11.32,-9.98,-10.45,-8.21,-4.26
-10.21,-9.98,-5.98,-10.24,-8.83,-6.26,-10.74,-10.44,-11.32,-9.98,-9.65,-12.37,-13.87,-12.63,-9.65,-11.27
-9.98,-10.45,-8.21,-4.20,-7.79,-3.60,-0.94,-6.75,-6.08,-7.10,-4.52,-8.48,-6.58,-8.93,-10.45,-9.98
NA,NA
>chr14:45667745-45667795
NA,NA,-10.42,-8.98,-4.33,-7.00,-8.57,-6.58,-8.60,-6.38,-3.20,-8.23,-8.23,-3.55,-9.12,-9.71
-3.45,-2.42,-4.91,-9.67,-12.27,-14.89,-13.29,-10.70,-11.32,-9.98,-9.65,-12.37,-13.29,-14.89,-12.63,-9.65
-12.37,-12.85,-11.68,-4.26,-8.21,-7.88,-8.95,-10.43,-9.98,-11.32,-11.32,-9.98,-9.65,-11.27,-12.20,-11.18
NA,NA
>chr14:45667763-45667813
NA,NA,-12.27,-14.89,-13.29,-10.70,-11.32,-9.98,-9.65,-12.37,-13.29,-14.89,-12.63,-9.65,-12.37,-12.85
-11.68,-4.26,-8.21,-7.88,-8.95,-10.43,-9.98,-11.32,-11.32,-9.98,-9.65,-11.27,-12.20,-11.18,-10.15,-3.73
-6.38,-8.16,-4.26,-9.96,-9.57,-11.32,-9.98,-10.43,-10.43,-9.98,-11.58,-8.10,-6.07,-10.74,-10.83,-7.55
NA,NA
>chr14:52372688-52372738
NA,NA,-3.05,-7.50,-6.08,-7.10,-3.96,-7.81,-3.82,-9.12,-9.71,-3.45,-3.38,-5.01,-8.36,-8.42
-8.52,-7.10,-8.49,-3.82,-10.71,-12.85,-12.37,-9.65,-9.98,-11.58,-6.12,-1.60,-3.60,-6.76,-1.72,-3.68
-9.43,-9.26,-6.05,-6.62,-2.40,-10.59,-10.91,-9.26,-7.00,-3.97,-7.81,-3.90,-8.10,-11.58,-9.98,-10.45
NA,NA
>chr14:52372782-52372832
NA,NA,-10.09,-4.88,-1.33,-7.38,-10.30,-3.46,-8.18,-10.24,-6.21,-7.04,-5.89,-2.62,-0.14,-7.38
-10.30,-2.40,-6.62,-6.08,-6.36,-1.38,-1.30,-6.12,-11.58,-9.98,-9.65,-12.37,-13.54,-12.78,-5.23,-7.50
-6.08,-5.31,-0.14,-1.32,-1.44,-5.28,-7.34,-3.90,-8.26,-11.61,-9.70,-10.60,-3.36,-1.60,-6.84,-8.88
NA,NA
>chr14:52924518-52924568
NA,NA,-13.36,-14.95,-14.95,-12.09,-10.55,-3.52,-6.32,-5.95,-10.83,-10.01,-10.45,-8.93,-7.40,-10.82
-11.76,-14.89,-13.16,-10.81,-6.07,-9.02,-10.52,-11.32,-11.32,-9.98,-9.65,-11.27,-9.98,-11.61,-6.84,-1.60
-3.68,-8.11,-8.42,-8.21,-4.20,-8.12,-8.12,-7.33,-3.48,-5.70,-7.56,-8.23,-3.55,-9.12,-10.72,-10.17
NA,NA
>chr14:52924545-52924595
NA,NA,-11.61,-6.84,-1.60,-3.68,-8.11,-8.42,-8.21,-4.20,-8.12,-8.12,-7.33,-3.48,-5.70,-7.56
-8.23,-3.55,-9.12,-10.72,-10.17,-11.35,-10.44,-11.32,-9.98,-9.65,-11.27,-10.52,-9.02,-6.37,-8.11,-3.90
-8.26,-8.88,-7.47,-5.29,-1.39,-6.87,-7.69,-7.14,-10.51,-10.83,-8.86,-4.69,-9.71,-9.12,-3.46,-10.30
NA,NA
>chr14:65149627-65149677
NA,NA,-14.95,-13.87,-12.37,-9.65,-12.63,-13.36,-9.32,-2.74,-5.20,-9.91,-10.91,-10.17,-11.94,-9.70
-10.43,-8.95,-7.69,-7.03,-3.20,-10.31,-10.25,-11.32,-11.32,-9.98,-9.65,-11.27,-10.25,-9.91,-6.15,-9.02
-10.52,-11.27,-8.06,-7.00,-6.37,-8.28,-6.88,-7.34,-1.38,-1.30,-6.12,-11.58,-9.98,-10.43,-10.43,-12.63
NA,NA
>chr14:67399627-67399677
NA,NA,-7.85,-7.60,-3.73,-3.73,-8.11,-8.20,-6.87,-1.39,-4.81,-6.10,-2.78,-8.23,-7.66,-10.54
-9.96,-6.26,-10.74,-10.44,-11.32,-12.20,-12.20,-11.27,-9.65,-9.98,-11.58,-5.77,-0.56,-2.62,-7.68,-12.41
-13.54,-10.70,-11.32,-12.20,-11.18,-10.15,-3.46,-10.71,-12.85,-9.32,-2.74,-5.45,-5.75,-0.44,-4.88,-9.91
NA,NA
>chr14:90393286-90393336
NA,NA,-10.15,-9.43,-10.82,-7.10,-8.28,-7.07,-10.22,-11.71,-10.39,-10.39,-11.31,-10.51,-8.06,-7.00
-6.07,-10.38,-10.08,-7.68,-2.62,-0.56,-5.77,-11.58,-9.98,-9.65,-11.27,-9.98,-10.43,-8.33,-8.52,-10.22
-13.05,-14.47,-13.16,-10.55,-3.73,-6.61,-11.18,-13.29,-16.51,-16.51,-16.51,-14.47,-13.05,-9.40,-9.33,-8.83
NA,NA
>chr15:38613152-38613202
NA,NA,-10.70,-10.70,-13.29,-14.89,-11.76,-9.59,-3.68,-0.94,-6.50,-3.22,-6.61,-11.18,-13.29,-14.68
-9.21,-1.48,-6.64,-8.57,-9.40,-11.35,-10.51,-9.65,-9.98,-11.58,-8.10,-3.97,-8.21,-7.88,-7.69,-8.26
-3.97,-8.16,-6.19,-1.23,-2.38,-3.14,-10.88,-13.79,-14.68,-11.68,-4.48,-7.40,-3.48,-5.20,-9.91,-11.06
NA,NA
>chr15:51718198-51718248
NA,NA,-10.52,-11.32,-10.70,-13.54,-12.41,-8.86,-4.69,-10.72,-9.70,-10.43,-10.43,-9.98,-11.32,-11.32
-10.52,-10.82,-7.10,-8.49,-3.82,-8.51,-10.54,-9.65,-9.98,-11.32,-10.70,-13.29,-16.51,-14.89,-14.95,-12.20
-11.34,-7.55,-6.58,-9.33,-8.23,-10.72,-8.63,-1.47,-3.36,-10.88,-12.85,-10.71,-3.55,-8.23,-7.81,-6.15
NA,NA
>chr15:51718316-51718366
NA,NA,-7.47,-7.66,-10.54,-9.96,-4.26,-8.21,-8.42,-7.00,-6.07,-10.81,-12.76,-12.78,-5.42,-7.79
-3.60,-1.47,-8.63,-9.98,-7.12,-9.91,-10.25,-11.32,-11.32,-9.98,-9.65,-12.37,-13.87,-11.76,-10.82,-7.40
-7.55,-11.89,-13.54,-13.05,-10.17,-12.03,-13.36,-12.63,-10.45,-8.93,-7.40,-8.65,-7.85,-2.70,-6.69,-3.60
NA,NA
>chr15:52172456-52172506
NA,NA,-7.10,-5.95,-10.24,-8.18,-3.82,-8.04,-6.17,-4.69,-9.32,-13.79,-16.51,-16.51,-14.47,-12.41
-7.68,-3.38,-2.37,-6.69,-8.42,-8.21,-3.97,-8.10,-11.58,-9.98,-9.65,-10.54,-9.96,-4.07,-8.11,-6.43
-6.36,-1.38,-0.83,-6.07,-4.81,-1.33,-8.13,-10.31,-8.10,-4.24,-7.40,-5.00,-8.86,-12.41,-14.47,-16.51
NA,NA
>chr15:52172495-52172545
NA,NA,-4.24,-7.40,-5.00,-8.86,-12.41,-14.47,-16.51,-13.79,-12.03,-7.17,-7.55,-11.89,-13.54,-13.05
-10.22,-8.65,-7.85,-3.55,-10.71,-12.85,-12.37,-9.65,-9.98,-11.58,-8.10,-3.97,-7.55,-11.89,-12.85,-9.21
-1.48,-6.64,-7.04,-6.53,-7.32,-8.30,-8.95,-7.14,-11.27,-12.20,-11.18,-9.61,-4.39,-2.42,-2.37,-6.69
NA,NA
>chr15:60120589-60120639
NA,NA,-2.62,-7.68,-4.14,-11.70,-7.48,-8.25,-6.74,-3.40,-3.11,-3.41,-8.40,-8.78,-7.92,-8.81
-3.62,-6.61,-11.58,-12.20,-14.95,-13.87,-12.37,-9.65,-9.98,-11.58,-6.12,-1.30,-1.56,-10.58,-12.85,-12.03
-7.48,-8.28,-6.37,-7.37,-8.32,-6.85,-7.11,-8.81,-3.97,-7.00,-8.12,-7.82,-6.50,-7.50,-3.31,-7.10
NA,NA
>chr15:60684557-60684607
NA,NA,-11.94,-11.93,-12.20,-11.32,-10.44,-10.74,-6.26,-11.68,-14.68,-13.79,-12.03,-7.17,-8.00,-8.12
-5.96,-4.69,-9.80,-4.14,-8.15,-1.54,-5.77,-11.58,-9.98,-9.65,-11.27,-12.20,-14.95,-13.87,-10.70,-9.57
-8.13,-0.14,-2.62,-7.68,-12.41,-13.10,-12.03,-7.48,-7.71,-5.39,-1.33,-8.13,-10.54,-9.65,-9.98,-11.32
NA,NA
>chr15:60684579-60684629
NA,NA,-9.98,-9.65,-11.27,-12.20,-14.95,-13.87,-10.70,-9.57,-8.13,-0.14,-2.62,-7.68,-12.41,-13.10
-12.03,-7.48,-7.71,-5.39,-1.33,-8.13,-10.54,-9.65,-9.98,-11.32,-10.70,-13.29,-16.51,-16.51,-16.51,-16.51
-16.51,-16.51,-16.51,-16.51,-16.51,-14.47,-12.78,-5.23,-7.83,-3.22,-7.03,-7.69,-7.69,-7.03,-3.20,-10.31
NA,NA
>chr15:64616904-64616954
NA,NA,-0.14,-7.38,-10.24,-6.07,-7.00,-8.33,-8.95,-8.95,-8.95,-7.88,-8.93,-7.40,-8.52,-8.33
-8.95,-8.95,-10.43,-10.01,-10.15,-3.73,-7.03,-11.61,-9.98,-11.58,-8.10,-6.07,-10.45,-10.59,-3.52,-7.00
-6.88,-7.71,-5.39,-1.33,-7.38,-10.30,-3.73,-6.98,-6.98,-3.22,-6.62,-2.40,-10.59,-10.08,-7.68,-2.62
NA,NA
>chr15:68177484-68177534
NA,NA,-6.38,-3.73,-10.59,-10.45,-6.07,-7.44,-6.51,-1.39,-4.81,-6.10,-2.40,-10.55,-11.93,-10.71
-3.55,-8.23,-8.23,-2.78,-6.62,-3.22,-7.03,-11.61,-9.98,-11.32,-11.32,-10.25,-9.67,-4.91,-2.42,-2.94
-7.11,-7.00,-4.44,-5.54,-1.28,-2.34,-1.20,-6.36,-6.08,-6.62,-3.46,-8.49,-7.48,-11.70,-11.29,-5.42
NA,NA
>chr15:68177513-68177563
NA,NA,-2.94,-7.11,-7.00,-4.44,-5.54,-1.28,-2.34,-1.20,-6.36,-6.08,-6.62,-3.46,-8.49,-7.48
-11.70,-11.29,-5.42,-7.79,-3.60,-1.60,-6.84,-11.61,-9.98,-11.32,-11.32,-12.20,-11.18,-10.15,-3.52,-6.09
-4.44,-8.86,-10.83,-10.51,-8.06,-8.52,-7.10,-7.71,-5.39,-1.33,-7.38,-9.44,-4.88,-0.90,-5.31,-6.43
NA,NA
>chr15:84751134-84751184
NA,NA,-11.76,-9.59,-3.68,-1.47,-8.01,-10.24,-6.21,-7.04,-7.00,-4.33,-9.01,-9.26,-6.07,-10.81
-13.16,-14.47,-13.15,-9.62,-6.85,-9.51,-10.25,-11.27,-9.65,-9.98,-11.32,-10.44,-11.31,-10.39,-7.92,-8.81
-3.62,-6.38,-8.16,-3.97,-8.26,-11.61,-9.98,-11.58,-5.77,-1.23,-2.38,-3.20,-7.79,-4.20,-8.16,-6.19
NA,NA
>chr15:84751147-84751197
NA,NA,-10.81,-13.16,-14.47,-13.15,-9.62,-6.85,-9.51,-10.25,-11.27,-9.65,-9.98,-11.32,-10.44,-11.31
-10.39,-7.92,-8.81,-3.62,-6.38,-8.16,-3.97,-8.26,-11.61,-9.98,-11.58,-5.77,-1.23,-2.38,-3.20,-7.79
-4.20,-8.16,-6.19,-0.56,-1.76,-4.39,-9.91,-10.08,-8.15,-1.48,-9.21,-12.85,-10.28,-6.36,-6.36,-0.03
NA,NA
>chr15:84751202-84751252
NA,NA,-11.76,-9.59,-3.68,-1.47,-8.01,-10.24,-6.21,-7.04,-7.00,-4.33,-9.01,-9.26,-6.07,-10.81
-13.16,-14.47,-13.15,-9.62,-6.85,-9.51,-10.25,-11.27,-9.65,-9.98,-11.32,-10.44,-11.31,-10.39,-7.92,-8.81
-3.62,-6.38,-8.16,-3.97,-8.26,-11.61,-9.98,-11.58,-5.77,-1.23,-2.38,-3.20,-7.79,-4.20,-8.16,-6.19
NA,NA
>chr15:84751215-84751265
NA,NA,-10.81,-13.16,-14.47,-13.15,-9.62,-6.85,-9.51,-10.25,-11.27,-9.65,-9.98,-11.32,-10.44,-11.31
-10.39,-7.92,-8.81,-3.62,-6.38,-8.16,-3.97,-8.26,-11.61,-9.98,-11.58,-5.77,-1.23,-2.38,-3.20,-7.79
-4.20,-8.16,-6.19,-0.56,-1.76,-4.39,-9.91,-10.08,-8.15,-1.48,-9.21,-12.85,-10.28,-6.36,-6.36,-0.03
NA,NA
>chr15:95719856-95719906
NA,NA,-8.23,-9.33,-7.25,-8.49,-3.97,-7.00,-9.26,-13.05,-13.54,-11.18,-8.10,-4.24,-7.40,-3.48
-5.20,-10.09,-13.16,-16.51,-14.89,-14.95,-12.20,-11.32,-11.32,-9.98,-9.65,-12.37,-13.29,-14.89,-11.76,-10.82
-10.22,-13.05,-14.47,-13.79,-12.03,-10.17,-13.05,-13.54,-12.37,-7.14,-7.69,-6.87,-1.39,-5.29,-7.47,-7.66
NA,NA
>chr15:95719901-95719951
NA,NA,-7.66,-12.37,-13.29,-14.89,-12.63,-10.45,-8.93,-7.40,-10.82,-10.52,-11.58,-5.77,-1.39,-4.81
-6.75,-5.23,-10.45,-10.59,-3.46,-8.51,-10.54,-9.65,-9.98,-11.32,-11.32,-9.98,-10.45,-8.21,-4.26,-8.83
-9.44,-4.88,-1.39,-6.87,-11.61,-10.01,-10.83,-5.98,-10.28,-13.36,-14.95,-11.18,-10.83,-5.95,-5.31,-0.90
NA,NA
>chr15:96898114-96898164
NA,NA,-9.96,-9.57,-10.44,-10.74,-5.42,-7.24,-3.34,-2.76,-1.20,-7.34,-6.49,-7.55,-11.89,-13.54
-13.05,-10.22,-8.52,-8.06,-11.27,-12.20,-12.20,-11.32,-11.32,-9.98,-11.61,-8.26,-6.07,-10.74,-10.51,-9.65
-9.98,-11.32,-10.44,-11.35,-10.22,-10.15,-9.43,-3.73,-3.80,-10.88,-13.79,-16.51,-16.51,-16.51,-14.47,-12.41
NA,NA
>chr15:96898122-96898172
NA,NA,-1.20,-7.34,-6.49,-7.55,-11.89,-13.54,-13.05,-10.22,-8.52,-8.06,-11.27,-12.20,-12.20,-11.32
-11.32,-9.98,-11.61,-8.26,-6.07,-10.74,-10.51,-9.65,-9.98,-11.32,-10.44,-11.35,-10.22,-10.15,-9.43,-3.73
-3.80,-10.88,-13.79,-16.51,-16.51,-16.51,-14.47,-12.41,-8.15,-1.48,-9.21,-12.85,-12.03,-8.23,-7.33,-5.00
NA,NA
>chr15:96898232-96898282
NA,NA,-2.70,-6.32,-5.95,-10.81,-13.16,-14.89,-12.63,-10.43,-8.30,-7.47,-5.29,-0.90,-5.31,-6.55
-9.91,-10.25,-11.58,-6.61,-3.20,-10.31,-10.25,-11.27,-9.65,-9.98,-11.58,-6.61,-3.22,-6.38,-0.88,-6.64
-7.04,-6.53,-9.91,-10.25,-11.27,-7.14,-7.88,-8.93,-6.49,-8.12,-4.52,-7.10,-6.53,-9.91,-12.27,-14.89
NA,NA
>chr16:11971778-11971828
NA,NA,-11.27,-8.06,-6.69,-3.37,-5.20,-9.61,-11.18,-11.18,-10.15,-3.73,-7.03,-8.20,-7.00,-6.07
-10.24,-7.38,-1.33,-5.29,-9.67,-12.27,-13.87,-10.70,-11.32,-9.98,-9.65,-12.37,-13.54,-12.41,-8.15,-1.68
-6.78,-6.88,-8.49,-3.82,-8.18,-10.30,-3.73,-7.03,-11.61,-9.98,-11.34,-7.21,-5.43,-1.54,-6.87,-8.88
NA,NA
>chr16:32100445-32100495
NA,NA,-7.00,-4.44,-5.87,-1.38,-1.56,-10.58,-11.93,-10.55,-3.73,-7.03,-11.61,-12.63,-14.89,-13.79
-10.28,-7.12,-8.13,-8.65,-10.22,-11.35,-10.44,-11.32,-9.98,-9.65,-11.27,-10.52,-10.82,-10.22,-10.91,-10.59
-3.46,-8.51,-10.54,-8.06,-8.52,-8.83,-7.33,-2.94,-2.42,-4.39,-10.09,-12.76,-12.41,-7.68,-2.62,-0.56
NA,NA
>chr16:70886689-70886739
NA,NA,-8.83,-10.15,-10.15,-7.40,-7.55,-11.89,-12.85,-10.71,-3.55,-7.85,-8.65,-7.10,-7.71,-6.07
-3.04,-6.74,-8.25,-7.10,-10.82,-10.52,-11.27,-9.65,-9.98,-11.58,-8.10,-3.90,-8.11,-6.37,-9.02,-10.52
-11.58,-5.77,-1.39,-4.88,-10.09,-13.16,-14.89,-11.76,-9.59,-3.68,-1.60,-6.12,-11.58,-12.20,-12.20,-11.32
NA,NA
>chr16:87176074-87176124
NA,NA,-14.68,-10.58,-1.47,-3.36,-10.75,-11.29,-5.42,-7.10,-5.95,-10.81,-13.16,-14.89,-11.76,-10.82
-10.22,-13.05,-13.54,-10.70,-11.32,-12.20,-12.20,-11.32,-11.32,-9.98,-9.65,-10.54,-8.51,-3.55,-10.31,-12.27
-13.36,-9.32,-2.74,-5.78,-7.71,-7.25,-8.48,-4.52,-7.10,-5.95,-10.38,-10.45,-6.26,-10.21,-9.71,-2.74
NA,NA
>chr17:13484794-13484844
NA,NA,-16.51,-16.51,-14.47,-13.15,-10.39,-7.92,-8.43,-6.38,-3.73,-10.55,-12.76,-12.78,-6.26,-8.83
-9.44,-4.88,-1.39,-5.77,-11.58,-12.20,-12.20,-11.32,-11.32,-9.98,-9.65,-12.37,-13.54,-12.78,-6.26,-11.68
-12.85,-10.70,-10.44,-11.35,-10.22,-8.52,-8.06,-10.54,-8.92,-1.56,-1.30,-6.12,-11.58,-9.98,-9.65,-12.37
NA,NA
>chr17:13484814-13484864
NA,NA,-12.20,-11.32,-11.32,-9.98,-9.65,-12.37,-13.54,-12.78,-6.26,-11.68,-12.85,-10.70,-10.44,-11.35
-10.22,-8.52,-8.06,-10.54,-8.92,-1.56,-1.30,-6.12,-11.58,-9.98,-9.65,-12.37,-13.29,-14.89,-12.63,-9.65
-11.27,-9.98,-10.43,-10.43,-12.63,-12.09,-10.55,-3.73,-6.61,-11.18,-12.85,-11.68,-6.26,-11.29,-11.70,-7.48
NA,NA
>chr18:1805595-1805645
NA,NA,-9.02,-10.52,-11.32,-9.57,-8.51,-3.55,-10.31,-12.27,-14.89,-16.51,-13.29,-10.70,-11.32,-9.98
-11.61,-6.84,-1.22,-2.76,-3.12,-8.98,-10.52,-11.27,-9.65,-9.98,-11.32,-10.70,-13.29,-14.89,-12.27,-9.91
-6.15,-9.02,-11.76,-12.09,-10.55,-3.73,-6.98,-6.98,-3.73,-10.55,-12.09,-12.27,-10.31,-3.55,-8.51,-10.54
NA,NA
>chr18:9575498-9575548
NA,NA,-6.19,-8.07,-5.96,-4.33,-6.69,-8.33,-8.30,-7.32,-6.15,-9.02,-10.52,-11.32,-10.44,-11.35
-10.22,-8.52,-8.06,-11.27,-12.20,-14.95,-13.87,-10.70,-11.32,-9.98,-9.65,-10.54,-8.92,-1.56,-0.83,-6.50
-3.22,-6.61,-11.58,-9.98,-10.43,-10.43,-9.98,-11.34,-7.55,-4.20,-7.10,-5.95,-10.24,-8.18,-3.55,-8.23
NA,NA
>chr18:20515371-20515421
NA,NA,-6.15,-9.02,-10.52,-11.27,-7.66,-7.32,-6.15,-7.00,-8.42,-8.36,-5.01,-3.38,-3.45,-9.71
-9.12,-3.46,-10.55,-13.16,-14.89,-14.95,-12.20,-11.32,-11.32,-9.98,-9.65,-11.27,-12.20,-14.95,-12.09,-10.09
-4.88,-1.39,-5.77,-11.58,-9.98,-10.43,-8.30,-8.23,-3.20,-6.61,-11.18,-13.29,-14.89,-12.27,-9.67,-5.70
NA,NA
>chr18:21515557-21515607
NA,NA,-5.77,-1.54,-5.43,-8.36,-8.42,-8.52,-8.83,-7.82,-6.53,-7.81,-8.23,-3.55,-9.12,-9.71
-3.45,-2.77,-2.52,-3.14,-10.60,-11.93,-12.20,-11.27,-9.65,-9.98,-11.32,-10.70,-13.54,-12.41,-8.15,-0.88
-6.38,-2.54,-6.62,-2.54,-6.62,-3.06,-6.09,-2.47,-3.38,-5.33,-8.04,-3.62,-7.03,-11.61,-12.63,-13.36
NA,NA
>chr18:24371590-24371640
NA,NA,-8.15,-12.41,-14.47,-16.51,-13.16,-10.55,-3.73,-6.38,-8.07,-5.43,-1.54,-6.87,-11.61,-12.63
-14.89,-13.29,-12.37,-9.65,-12.63,-13.87,-12.37,-9.65,-9.98,-11.58,-8.10,-6.07,-10.74,-10.51,-7.66,-8.23
-3.20,-7.03,-11.61,-9.70,-10.60,-3.36,-1.72,-6.76,-3.68,-3.73,-8.11,-8.06,-10.51,-10.83,-8.86,-4.69
NA,NA
>chr18:26745555-26745605
NA,NA,-9.02,-6.07,-10.38,-10.91,-10.17,-12.03,-13.79,-14.68,-9.21,-1.33,-4.88,-10.09,-13.16,-16.51
-14.89,-14.95,-14.95,-14.89,-16.51,-13.29,-12.37,-9.65,-9.98,-11.32,-10.44,-11.35,-9.26,-8.12,-3.96,-7.34
-5.78,-2.74,-9.80,-11.69,-10.22,-10.82,-10.52,-11.58,-8.10,-4.24,-7.10,-6.21,-10.83,-11.18,-11.93,-10.72
NA,NA
>chr18:26806066-26806116
NA,NA,-3.90,-8.11,-6.37,-9.02,-11.76,-14.89,-16.51,-13.29,-12.37,-9.65,-9.70,-11.94,-10.17,-11.35
-10.51,-8.06,-8.11,-3.68,-1.47,-8.92,-10.54,-9.65,-9.98,-11.58,-8.10,-4.24,-8.48,-6.58,-8.60,-8.16
-3.97,-8.16,-6.38,-3.73,-10.55,-11.93,-10.71,-3.22,-7.83,-3.31,-7.40,-5.00,-8.86,-10.83,-10.51,-9.65
NA,NA
>chr18:26806153-26806203
NA,NA,-9.91,-10.45,-6.07,-7.44,-6.98,-3.62,-7.81,-3.96,-7.10,-6.08,-6.75,-0.83,-1.56,-8.92
-9.57,-10.70,-13.29,-16.51,-14.47,-12.78,-6.07,-8.10,-11.58,-9.98,-11.61,-8.26,-3.97,-8.21,-10.45,-12.63
-13.36,-10.28,-7.07,-8.28,-6.88,-8.12,-4.20,-8.21,-8.42,-6.69,-3.12,-2.54,-2.54,-3.34,-7.24,-4.20
NA,NA
>chr18:37829658-37829708
NA,NA,-9.91,-10.25,-11.32,-10.70,-13.54,-13.05,-10.22,-8.52,-8.06,-11.27,-9.98,-10.43,-10.43,-9.98
-11.32,-11.32,-12.20,-12.20,-11.34,-7.55,-3.97,-8.10,-11.58,-9.98,-11.61,-8.26,-6.07,-11.29,-10.75,-3.36
-1.60,-6.54,-6.98,-3.20,-10.31,-10.33,-10.92,-5.98,-10.81,-13.16,-14.89,-11.76,-9.02,-6.05,-6.75,-0.94
NA,NA
>chr18:37829709-37829759
NA,NA,-11.70,-8.23,-7.82,-6.21,-10.81,-13.16,-14.68,-11.68,-6.26,-10.74,-10.51,-9.65,-12.63,-13.87
-12.37,-8.06,-8.52,-10.22,-13.05,-14.47,-13.29,-10.70,-11.32,-9.98,-9.65,-12.37,-13.87,-12.63,-10.45,-8.36
-5.96,-4.69,-9.32,-13.10,-12.78,-6.26,-8.83,-10.30,-3.52,-6.32,-6.08,-6.75,-0.83,-1.56,-8.92,-10.31
NA,NA
>chr18:48793653-48793703
NA,NA,-3.14,-10.88,-13.79,-16.51,-16.51,-16.51,-14.68,-10.71,-3.46,-10.15,-10.01,-10.43,-8.95,-8.95
-10.43,-9.98,-11.34,-7.55,-4.26,-9.96,-10.54,-9.65,-9.98,-11.32,-10.70,-13.87,-14.95,-14.95,-14.89,-13.29
-11.18,-8.10,-4.24,-8.48,-6.58,-8.60,-8.16,-3.97,-8.21,-10.45,-9.98,-11.58,-5.77,-0.56,-1.76,-4.39
NA,NA
>chr18:48793704-48793754
NA,NA,-10.43,-8.30,-7.47,-5.70,-3.48,-7.33,-8.23,-11.94,-11.93,-12.20,-11.27,-9.65,-12.63,-13.87
-10.70,-10.70,-13.29,-16.51,-14.47,-12.78,-6.07,-8.26,-11.61,-9.98,-11.32,-10.70,-13.29,-14.47,-13.05,-9.40
-8.48,-3.31,-7.83,-3.22,-6.38,-8.60,-7.40,-10.82,-11.76,-13.36,-10.28,-5.98,-10.83,-11.18,-12.20,-11.32
NA,NA
>chr18:61107845-61107895
NA,NA,-11.34,-10.25,-9.91,-7.12,-10.22,-11.69,-10.22,-10.15,-10.15,-7.40,-8.93,-7.88,-7.14,-11.27
-12.20,-14.95,-14.89,-13.29,-11.89,-7.55,-3.97,-8.10,-11.58,-9.98,-9.65,-10.54,-9.96,-4.48,-8.48,-6.58
-8.93,-7.88,-7.14,-11.27,-10.52,-9.02,-6.07,-10.81,-12.76,-12.78,-6.07,-8.10,-11.58,-12.20,-12.20,-11.32
NA,NA
>chr18:61555990-61556040
NA,NA,-8.98,-10.52,-11.32,-11.32,-12.20,-11.18,-10.83,-6.07,-7.37,-7.65,-4.91,-2.42,-2.47,-7.24
-4.20,-7.55,-11.34,-9.98,-10.45,-8.21,-3.97,-8.26,-11.61,-9.98,-11.32,-10.70,-13.54,-12.41,-8.15,-1.48
-8.13,-9.57,-11.32,-12.20,-12.20,-11.32,-9.57,-8.51,-3.22,-6.50,-0.94,-3.68,-8.11,-8.42,-8.21,-3.97
NA,NA
>chr18:65398598-65398648
NA,NA,-13.87,-14.95,-11.93,-10.92,-5.98,-10.24,-8.83,-6.26,-10.45,-10.38,-6.07,-9.02,-9.43,-10.56
-5.99,-7.08,-8.32,-7.37,-6.15,-9.91,-10.25,-11.32,-11.32,-9.98,-9.65,-11.27,-10.52,-8.98,-2.37,-2.02
-1.44,-4.91,-7.47,-7.66,-12.37,-13.29,-16.51,-14.89,-12.63,-9.65,-11.27,-12.20,-14.95,-13.87,-10.70,-10.70
NA,NA
>chr18:68157947-68157997
NA,NA,-8.11,-8.33,-8.95,-7.14,-11.27,-12.20,-14.95,-12.09,-10.09,-4.39,-1.76,-0.03,-6.38,-3.22
-7.03,-11.61,-12.63,-13.36,-12.03,-10.17,-11.35,-10.44,-11.32,-9.98,-9.65,-12.37,-12.85,-10.71,-3.22,-6.62
-2.40,-10.55,-13.16,-16.51,-16.51,-14.89,-12.63,-10.43,-10.43,-9.70,-10.72,-4.69,-5.96,-8.36,-8.42,-8.52
NA,NA
>chr18:72823930-72823980
NA,NA,-7.60,-7.85,-2.78,-6.10,-4.60,-1.76,-0.14,-7.38,-10.24,-6.07,-9.02,-11.76,-14.89,-16.51
-16.51,-13.29,-11.89,-7.21,-5.43,-1.54,-6.87,-11.61,-9.98,-11.58,-8.10,-3.90,-8.11,-6.37,-9.02,-11.76
-13.36,-12.03,-8.23,-7.82,-6.82,-8.47,-7.92,-7.92,-7.71,-11.34,-9.98,-9.65,-12.37,-13.29,-14.68,-10.58
NA,NA
>chr2:12592567-12592617
NA,NA,-9.32,-3.45,-2.77,-2.52,-3.20,-6.76,-1.38,-1.38,-6.36,-5.95,-10.38,-10.45,-5.42,-7.24
-2.47,-2.77,-1.93,-2.54,-3.12,-8.98,-10.52,-11.32,-11.32,-9.98,-9.65,-12.37,-13.29,-14.68,-11.68,-4.07
-7.81,-3.97,-6.32,-6.43,-8.28,-7.25,-9.33,-8.12,-7.34,-1.20,-2.34,-1.28,-6.78,-8.12,-7.82,-6.82
NA,NA
>chr2:19823115-19823165
NA,NA,-10.75,-3.14,-2.38,-0.70,-6.36,-6.05,-9.02,-9.43,-9.61,-4.88,-0.44,-5.75,-4.81,-1.39
-6.19,-8.43,-7.92,-10.39,-13.15,-13.54,-12.37,-9.65,-9.98,-11.32,-11.32,-12.20,-11.93,-10.72,-2.74,-5.20
-9.61,-11.18,-11.18,-10.15,-3.46,-8.18,-10.30,-3.73,-6.38,-8.16,-4.26,-9.96,-10.54,-9.65,-10.01,-10.15
NA,NA
>chr2:26577683-26577733
NA,NA,-3.05,-7.83,-3.22,-10.71,-11.93,-10.09,-4.39,-1.76,-0.14,-5.54,-4.44,-8.86,-12.41,-13.54
-10.70,-10.70,-13.29,-14.89,-14.95,-12.20,-11.27,-9.65,-9.98,-11.58,-8.10,-3.97,-8.16,-6.19,-0.56,-1.32
-2.13,-2.52,-3.14,-9.90,-8.63,-1.91,-3.78,-2.75,-2.73,-1.93,-2.20,-1.28,-5.31,-5.95,-10.83,-11.18
NA,NA
>chr2:28423070-28423120
NA,NA,-10.24,-6.21,-7.10,-4.52,-7.10,-5.95,-10.83,-11.18,-11.18,-9.61,-4.88,-1.33,-9.21,-11.93
-10.09,-4.39,-1.44,-1.32,-0.14,-8.13,-10.54,-9.65,-9.98,-11.58,-8.10,-3.90,-8.11,-6.37,-9.02,-10.42
-10.60,-3.36,-1.72,-6.36,-6.43,-8.11,-3.11,-7.83,-2.54,-6.10,-4.81,-0.90,-6.78,-6.49,-8.93,-10.45
NA,NA
>chr2:32390151-32390201
NA,NA,-11.27,-12.20,-12.20,-11.32,-10.44,-11.35,-10.22,-10.82,-10.52,-11.34,-7.55,-4.26,-8.83,-10.30
-3.73,-7.03,-7.69,-8.95,-10.43,-9.98,-11.27,-9.65,-9.98,-11.32,-11.32,-12.20,-14.95,-14.89,-13.29,-12.37
-7.14,-7.69,-7.03,-3.22,-6.62,-2.40,-10.15,-9.46,-9.67,-5.70,-2.74,-9.32,-13.36,-12.63,-11.61,-6.84
NA,NA
>chr2:46539667-46539717
NA,NA,-1.88,-2.52,-3.20,-6.69,-3.97,-8.04,-5.67,-1.48,-7.38,-10.24,-5.98,-9.98,-9.16,-1.50
-2.38,-3.12,-7.60,-8.13,-6.15,-9.02,-10.52,-11.27,-9.65,-9.98,-11.32,-10.44,-11.35,-10.17,-10.72,-8.63
-1.47,-3.79,-8.30,-8.12,-7.34,-1.72,-3.36,-10.60,-9.70,-10.43,-8.95,-7.14,-11.27,-10.25,-9.91,-6.15
NA,NA
>chr2:46539814-46539864
NA,NA,-1.68,-5.54,-3.34,-2.76,-1.20,-5.87,-2.47,-2.42,-4.91,-9.67,-12.27,-14.89,-13.16,-10.81
-5.95,-6.32,-3.52,-10.15,-11.18,-12.20,-11.27,-9.65,-9.98,-11.58,-8.10,-6.07,-12.78,-14.47,-16.51,-13.29
-11.89,-7.55,-3.97,-8.10,-11.58,-9.98,-9.65,-11.27,-10.52,-9.02,-6.15,-9.91,-12.27,-14.89,-16.51,-13.79
NA,NA
>chr2:46539826-46539876
NA,NA,-13.16,-10.81,-5.95,-6.32,-3.52,-10.15,-11.18,-12.20,-11.27,-9.65,-9.98,-11.58,-8.10,-6.07
-12.78,-14.47,-16.51,-13.29,-11.89,-7.55,-3.97,-8.10,-11.58,-9.98,-9.65,-11.27,-10.52,-9.02,-6.15,-9.91
-12.27,-14.89,-16.51,-13.79,-9.32,-3.45,-3.38,-5.01,-8.36,-8.06,-7.32,-6.55,-7.10,-5.42,-10.45,-10.59
NA,NA
>chr2:55211482-55211532
NA,NA,-8.04,-3.62,-6.61,-10.65,-11.35,-9.40,-9.33,-8.16,-8.48,-4.52,-8.12,-9.26,-11.35,-10.65
-6.61,-3.62,-8.49,-7.48,-11.94,-11.93,-12.20,-11.27,-9.65,-9.98,-11.32,-10.44,-11.35,-10.17,-12.03,-13.79
-16.51,-16.51,-14.47,-12.78,-5.42,-7.10,-5.95,-10.83,-11.18,-12.20,-11.27,-9.65,-9.98,-11.32,-11.32,-9.98
NA,NA
>chr2:55211502-55211552
NA,NA,-12.20,-11.27,-9.65,-9.98,-11.32,-10.44,-11.35,-10.17,-12.03,-13.79,-16.51,-16.51,-14.47,-12.78
-5.42,-7.10,-5.95,-10.83,-11.18,-12.20,-11.27,-9.65,-9.98,-11.32,-11.32,-9.98,-10.43,-8.30,-7.32,-7.12
-9.98,-10.21,-6.26,-10.74,-10.44,-10.70,-13.29,-16.51,-14.89,-12.63,-10.45,-8.21,-3.05,-7.50,-6.36,-10.28
NA,NA
>chr2:55226689-55226739
NA,NA,-10.58,-1.47,-3.36,-10.88,-13.36,-12.63,-10.43,-10.43,-9.98,-11.32,-9.57,-9.96,-6.26,-10.45
-10.59,-2.40,-6.62,-3.22,-10.71,-12.85,-10.70,-11.32,-9.98,-9.65,-11.27,-10.52,-9.59,-3.12,-2.98,-3.34
-5.54,-1.68,-6.64,-7.04,-6.50,-6.36,-0.44,-4.88,-9.61,-9.43,-9.02,-6.05,-6.62,-2.40,-10.15,-9.43
NA,NA
>chr2:86673283-86673333
NA,NA,-6.17,-7.96,-7.07,-9.98,-9.16,-1.48,-6.64,-8.57,-9.40,-13.05,-12.76,-10.81,-6.07,-7.00
-8.20,-6.87,-1.54,-5.43,-8.12,-8.16,-3.97,-8.10,-11.58,-9.98,-9.65,-10.54,-8.13,-1.48,-5.43,-8.12
-8.00,-6.58,-9.33,-8.83,-10.82,-11.76,-13.36,-10.88,-3.80,-3.80,-10.88,-13.79,-14.89,-12.63,-10.45,-8.36
NA,NA
>chr2:90305147-90305197
NA,NA,-6.75,-0.83,-0.83,-6.75,-6.05,-7.37,-7.85,-3.55,-10.71,-12.85,-10.70,-10.70,-13.29,-16.51
-14.68,-11.68,-6.26,-12.78,-14.47,-13.29,-12.37,-9.65,-9.98,-11.32,-10.70,-13.29,-14.68,-10.71,-3.55,-10.31
-12.27,-14.89,-13.16,-10.81,-5.95,-6.36,-1.38,-1.38,-7.34,-9.26,-10.91,-9.91,-5.20,-2.74,-9.32,-13.36
NA,NA
>chr2:90305181-90305231
NA,NA,-5.95,-6.36,-1.38,-1.38,-7.34,-9.26,-10.91,-9.91,-5.20,-2.74,-9.32,-13.36,-11.76,-8.98
-2.37,-2.42,-5.28,-7.34,-4.07,-9.96,-10.54,-9.65,-9.98,-11.58,-8.10,-4.24,-7.40,-3.48,-5.20,-9.61
-9.43,-10.82,-8.83,-9.33,-9.40,-13.05,-14.47,-13.29,-10.70,-10.70,-12.85,-9.21,-1.33,-5.29,-7.56,-7.81
NA,NA
>chr2:90305247-90305297
NA,NA,-8.36,-10.45,-12.63,-13.36,-10.28,-7.12,-7.81,-7.56,-5.29,-1.33,-7.38,-9.80,-6.66,-9.62
-13.15,-12.76,-10.09,-4.88,-1.33,-8.13,-9.57,-11.32,-9.98,-9.65,-11.27,-9.98,-9.65,-12.37,-13.29,-14.89
-11.76,-9.02,-6.15,-8.13,-7.48,-4.33,-8.86,-12.41,-13.10,-9.32,-2.74,-5.20,-10.09,-13.16,-16.51,-14.89
NA,NA
>chr2:90305300-90305350
NA,NA,-8.60,-6.49,-8.12,-3.96,-7.81,-3.62,-6.61,-10.65,-10.83,-8.86,-5.00,-7.33,-8.12,-8.12
-4.52,-7.68,-3.79,-1.60,-6.84,-11.61,-9.98,-11.27,-9.65,-9.98,-11.58,-5.77,-1.23,-2.34,-1.55,-10.58
-11.93,-10.55,-3.46,-9.12,-10.72,-10.17,-11.35,-10.44,-10.70,-13.54,-13.05,-10.22,-8.52,-8.20,-6.87,-1.54
NA,NA
>chr2:90412606-90412656
NA,NA,-13.36,-9.32,-4.69,-6.17,-8.04,-3.62,-7.03,-11.61,-12.63,-14.89,-13.16,-10.81,-5.98,-10.28
-13.36,-14.95,-14.95,-14.89,-16.51,-13.29,-12.37,-9.65,-9.98,-11.32,-10.70,-13.87,-12.63,-9.65,-12.37,-13.87
-12.27,-9.91,-6.55,-6.32,-3.06,-7.83,-3.05,-8.21,-8.06,-8.23,-3.20,-6.38,-8.16,-3.05,-7.83,-3.22
NA,NA
>chr2:90412728-90412778
NA,NA,-3.04,-1.22,-6.96,-8.60,-7.40,-8.52,-8.42,-8.93,-6.58,-9.33,-8.83,-10.82,-11.76,-14.89
-16.51,-16.51,-13.29,-10.70,-11.32,-12.20,-12.20,-11.32,-11.32,-9.98,-11.61,-7.03,-3.20,-10.31,-12.27,-14.89
-16.51,-16.51,-13.79,-10.28,-6.36,-6.75,-0.94,-3.79,-7.68,-4.48,-11.68,-12.85,-12.03,-8.23,-7.33,-4.03
NA,NA
>chr2:91668557-91668607
NA,NA,-3.12,-9.43,-10.15,-8.83,-7.33,-5.00,-5.96,-8.36,-10.45,-9.98,-11.58,-6.61,-3.22,-6.62
-2.78,-8.23,-8.88,-8.26,-6.07,-10.74,-10.51,-9.65,-9.98,-11.32,-11.32,-12.20,-14.95,-14.89,-16.51,-16.51
-13.16,-10.09,-4.88,-0.44,-6.38,-3.22,-8.51,-10.54,-9.65,-12.63,-13.36,-10.88,-3.80,-3.73,-9.59,-10.42
NA,NA
>chr2:91897556-91897606
NA,NA,-16.51,-14.89,-12.63,-9.65,-10.54,-8.51,-3.82,-8.49,-7.48,-10.72,-9.12,-3.55,-8.23,-8.06
-8.93,-7.17,-12.03,-13.36,-14.95,-12.20,-11.27,-9.65,-9.98,-11.58,-8.10,-3.97,-8.21,-8.06,-7.32,-7.12
-9.98,-9.12,-3.46,-10.15,-9.43,-9.02,-6.05,-6.36,-0.44,-4.88,-9.44,-7.38,-1.48,-6.64,-7.04,-6.21
NA,NA
>chr2:92050302-92050352
NA,NA,-7.17,-8.93,-10.45,-12.63,-14.89,-13.79,-12.03,-7.17,-7.55,-10.83,-10.83,-8.15,-1.54,-5.77
-11.58,-12.20,-14.95,-13.36,-12.03,-10.17,-11.35,-10.44,-11.32,-9.98,-9.65,-10.54,-9.96,-6.26,-10.74,-10.83
-7.55,-6.49,-6.78,-0.90,-4.88,-9.44,-8.01,-1.55,-2.76,-3.85,-10.72,-11.93,-12.20,-11.32,-9.57,-8.92
NA,NA
>chr2:99682493-99682543
NA,NA,-4.24,-7.44,-6.98,-3.20,-8.23,-8.23,-2.78,-6.62,-3.22,-10.71,-11.93,-10.55,-2.40,-6.62
-2.54,-6.10,-4.81,-0.90,-6.78,-9.26,-11.35,-10.44,-11.32,-9.98,-9.65,-12.37,-13.87,-12.63,-11.61,-8.26
-4.24,-7.68,-3.74,-3.74,-8.40,-8.78,-7.92,-8.11,-5.28,-1.76,-0.56,-6.87,-8.88,-7.32,-6.55,-6.32
NA,NA
>chr2:101977459-101977509
NA,NA,-3.80,-3.74,-7.89,-5.89,-3.38,-3.45,-10.72,-11.93,-14.95,-13.87,-12.37,-9.65,-12.63,-13.36
-12.03,-10.17,-10.91,-10.38,-6.21,-7.10,-4.24,-8.26,-11.61,-9.98,-11.32,-10.70,-12.85,-10.58,-1.56,-1.30
-6.12,-11.58,-12.20,-14.95,-12.09,-10.55,-3.46,-8.18,-10.24,-6.07,-9.02,-10.52,-11.32,-10.70,-13.87,-14.95
NA,NA
>chr2:103232338-103232388
NA,NA,-8.28,-7.10,-8.52,-8.33,-10.43,-9.98,-11.32,-11.32,-9.98,-10.43,-8.30,-8.23,-3.20,-6.61
-10.65,-10.74,-6.07,-8.26,-11.61,-9.98,-11.27,-9.65,-9.98,-11.58,-8.10,-3.97,-7.55,-10.83,-10.74,-6.07
-8.26,-11.61,-9.70,-10.60,-4.14,-3.81,-6.90,-8.15,-3.90,-8.26,-11.61,-9.98,-11.34,-7.55,-6.58,-8.48
NA,NA
>chr2:109671607-109671657
NA,NA,-9.98,-11.58,-6.12,-1.60,-3.79,-7.89,-6.64,-1.48,-9.21,-14.68,-13.16,-10.81,-6.07,-9.26
-10.15,-8.83,-9.33,-9.40,-13.05,-13.54,-12.37,-9.65,-9.98,-11.58,-6.12,-1.22,-2.76,-3.12,-8.98,-9.43
-10.83,-6.07,-7.00,-8.33,-8.95,-8.95,-8.95,-8.95,-10.43,-10.01,-10.15,-3.46,-10.71,-14.68,-13.16,-10.55
NA,NA
>chr2:109671692-109671742
NA,NA,-11.93,-10.72,-3.45,-3.38,-7.68,-4.14,-10.75,-3.36,-1.47,-8.63,-10.72,-10.17,-13.05,-14.47
-13.29,-11.89,-7.55,-3.97,-8.26,-11.61,-9.98,-11.27,-9.65,-9.98,-11.32,-10.70,-13.29,-14.89,-11.76,-9.02
-6.07,-10.24,-8.18,-3.82,-8.49,-7.25,-8.48,-4.48,-8.83,-10.30,-3.46,-9.12,-9.71,-4.69,-6.17,-7.96
NA,NA
>chr2:109941040-109941090
NA,NA,-10.22,-7.07,-8.11,-3.90,-8.10,-11.58,-9.98,-10.43,-10.43,-12.63,-13.36,-10.88,-3.80,-3.80
-10.88,-12.85,-11.68,-4.48,-7.68,-3.79,-1.60,-6.12,-11.58,-9.98,-9.65,-10.54,-8.92,-1.55,-2.48,-1.88
-0.14,-9.21,-12.85,-10.28,-5.98,-10.24,-8.18,-3.82,-8.49,-6.88,-8.12,-4.20,-8.21,-10.45,-12.63,-13.36
NA,NA
>chr2:145214166-145214216
NA,NA,-7.55,-11.89,-13.29,-14.89,-12.63,-10.45,-8.93,-7.17,-11.94,-9.70,-9.65,-11.27,-12.20,-11.93
-10.92,-7.12,-8.13,-7.60,-3.68,-1.60,-6.84,-11.61,-9.98,-11.32,-11.32,-10.52,-10.82,-7.40,-8.93,-10.45
-12.63,-13.36,-9.32,-4.69,-7.00,-7.04,-6.50,-6.62,-2.78,-8.23,-7.66,-11.27,-10.25,-10.31,-3.20,-6.61
NA,NA
>chr2:146442880-146442930
NA,NA,-2.54,-6.62,-3.06,-6.09,-4.44,-8.86,-4.14,-10.75,-3.80,-3.80,-10.88,-13.36,-14.95,-14.95
-12.09,-10.09,-4.88,-1.33,-9.21,-12.85,-10.70,-11.32,-9.98,-11.61,-8.26,-3.90,-8.11,-7.07,-10.92,-10.42
-8.98,-2.37,-2.42,-5.28,-7.71,-7.48,-11.94,-11.93,-12.20,-11.58,-8.10,-3.97,-7.55,-11.89,-13.29,-14.89
NA,NA
>chr2:152963282-152963332
NA,NA,-5.95,-10.83,-10.01,-10.45,-8.93,-6.49,-8.12,-4.20,-8.21,-8.42,-7.00,-6.07,-10.81,-12.09
-14.95,-14.95,-13.87,-10.70,-11.32,-12.20,-12.20,-11.32,-11.32,-9.98,-9.65,-11.27,-9.98,-9.65,-11.27,-10.52
-10.82,-7.40,-8.93,-7.88,-7.14,-11.27,-9.98,-10.45,-8.21,-4.20,-7.24,-3.34,-2.54,-1.93,-2.77,-2.37
NA,NA
>chr2:160593853-160593903
NA,NA,-14.95,-12.09,-10.81,-5.98,-10.28,-13.36,-11.76,-8.98,-2.37,-2.77,-2.52,-3.14,-10.88,-12.85
-9.21,-1.33,-5.39,-7.34,-4.07,-11.68,-12.85,-10.70,-11.32,-9.98,-9.65,-12.37,-13.54,-13.05,-10.22,-10.82
-11.76,-14.89,-16.51,-13.16,-10.09,-5.20,-2.74,-9.32,-12.85,-10.71,-3.55,-8.23,-8.30,-8.95,-8.95,-10.43
NA,NA
>chr2:160817540-160817590
NA,NA,-7.83,-2.54,-6.10,-4.81,-1.39,-6.87,-11.61,-9.98,-11.32,-10.44,-11.35,-9.26,-8.12,-5.42
-12.78,-14.47,-16.51,-13.16,-10.55,-3.73,-6.61,-11.58,-9.98,-9.65,-11.27,-10.25,-10.31,-2.70,-6.32,-6.55
-7.32,-7.66,-12.37,-13.54,-12.78,-6.26,-9.96,-10.31,-7.55,-4.26,-10.21,-10.72,-10.17,-13.05,-12.76,-10.81
NA,NA
>chr2:160896490-160896540
NA,NA,-10.15,-8.83,-7.82,-6.21,-10.24,-8.83,-4.26,-8.16,-8.84,-7.92,-8.78,-9.43,-9.40,-11.35
-10.44,-10.44,-10.74,-6.26,-11.68,-12.85,-12.37,-9.65,-9.98,-11.58,-8.10,-3.97,-8.21,-10.45,-9.70,-10.72
-4.69,-8.86,-10.08,-10.38,-6.07,-9.02,-11.76,-13.87,-12.37,-9.65,-12.63,-13.36,-9.32,-4.69,-8.86,-12.41
NA,NA
>chr2:160896518-160896568
NA,NA,-9.70,-10.72,-4.69,-8.86,-10.08,-10.38,-6.07,-9.02,-11.76,-13.87,-12.37,-9.65,-12.63,-13.36
-9.32,-4.69,-8.86,-12.41,-14.47,-13.29,-10.70,-11.32,-9.98,-9.65,-11.27,-10.52,-9.02,-6.37,-7.96,-5.67
-0.88,-6.38,-3.22,-7.03,-11.61,-9.70,-10.72,-3.45,-2.02,-1.44,-4.91,-7.65,-7.48,-3.37,-5.20,-10.09
NA,NA
>chr2:165865677-165865727
NA,NA,-9.46,-9.91,-6.55,-6.32,-3.06,-6.62,-3.46,-8.04,-5.67,-1.54,-6.87,-8.20,-7.00,-6.15
-9.91,-10.25,-11.32,-11.32,-12.20,-12.20,-11.27,-9.65,-9.98,-11.32,-11.32,-10.52,-9.02,-6.15,-9.91,-10.33
-11.94,-8.23,-7.82,-6.21,-10.81,-12.09,-12.63,-9.65,-10.51,-11.35,-9.40,-8.48,-4.52,-8.12,-9.26,-11.69
NA,NA
>chr2:165865727-165865777
NA,NA,-7.37,-6.37,-8.28,-6.88,-7.00,-3.52,-10.55,-11.93,-11.68,-6.26,-11.29,-10.22,-5.98,-10.81
-11.93,-11.68,-6.26,-12.78,-14.47,-13.29,-10.70,-11.32,-9.98,-9.65,-10.51,-11.35,-9.26,-7.34,-1.38,-1.38
-6.76,-3.60,-1.47,-10.58,-12.85,-10.28,-6.36,-6.62,-3.46,-7.81,-4.07,-11.68,-14.68,-13.29,-10.70,-10.44
NA,NA
>chr2:170494206-170494256
NA,NA,-7.66,-11.27,-12.20,-14.95,-13.36,-12.03,-7.17,-8.00,-8.16,-4.20,-7.79,-3.60,-1.60,-6.12
-11.18,-12.85,-11.68,-6.26,-12.78,-14.47,-13.29,-10.70,-11.32,-9.98,-9.65,-12.37,-13.54,-12.78,-5.23,-7.78
-6.72,-6.68,-8.25,-7.10,-10.15,-9.26,-6.05,-6.62,-2.40,-10.55,-13.16,-16.51,-14.47,-13.05,-9.40,-8.48
NA,NA
>chr2:174136988-174137038
NA,NA,-10.83,-9.43,-8.98,-3.37,-5.70,-9.67,-10.25,-11.32,-11.32,-12.20,-11.93,-10.92,-7.12,-9.91
-10.25,-11.32,-10.44,-10.74,-6.26,-9.96,-10.54,-9.65,-9.98,-11.32,-11.32,-10.25,-9.91,-6.55,-5.31,-1.28
-2.34,-1.22,-6.12,-10.65,-11.35,-9.40,-9.33,-8.16,-9.33,-8.83,-8.65,-8.13,-7.12,-10.28,-13.36,-12.27
NA,NA
>chr2:178746412-178746462
NA,NA,-6.09,-3.34,-2.54,-2.20,-1.23,-6.19,-8.07,-5.96,-5.00,-7.11,-6.64,-1.68,-6.78,-9.26
-13.05,-14.47,-16.51,-13.29,-12.37,-9.65,-9.98,-11.32,-11.32,-9.98,-9.65,-12.37,-12.85,-11.68,-6.26,-12.78
-12.76,-10.81,-6.07,-9.02,-10.42,-11.94,-7.17,-7.55,-10.83,-11.35,-10.17,-12.03,-12.85,-10.58,-1.55,-2.76
NA,NA
>chr2:178746444-178746494
NA,NA,-6.07,-9.02,-10.42,-11.94,-7.17,-7.55,-10.83,-11.35,-10.17,-12.03,-12.85,-10.58,-1.55,-2.76
-3.12,-6.69,-8.42,-8.21,-4.26,-9.96,-10.54,-9.65,-9.98,-11.32,-11.32,-12.20,-14.95,-13.87,-10.70,-9.57
-9.96,-4.26,-8.21,-10.45,-9.70,-11.94,-7.48,-8.49,-3.97,-7.00,-8.12,-8.30,-3.41,-2.38,-1.28,-5.92
NA,NA
>chr2:179261833-179261883
NA,NA,-10.55,-2.40,-6.10,-4.81,-0.44,-6.36,-6.08,-6.36,-1.72,-3.36,-10.88,-12.85,-10.58,-1.47
-3.68,-9.59,-9.43,-9.61,-4.88,-1.39,-5.77,-11.58,-9.98,-9.65,-11.27,-10.52,-8.98,-3.12,-2.76,-1.22
-6.12,-11.58,-9.98,-10.45,-8.93,-6.58,-8.57,-7.00,-4.33,-7.48,-8.13,-7.12,-10.28,-13.36,-11.76,-9.02
NA,NA
>chr2:181942187-181942237
NA,NA,-5.00,-5.96,-8.36,-10.45,-12.63,-13.87,-12.37,-7.66,-7.47,-5.29,-1.39,-5.77,-11.58,-10.52
-9.02,-6.07,-10.83,-10.01,-10.43,-10.43,-9.98,-11.32,-11.32,-9.98,-9.65,-10.51,-11.35,-10.17,-12.03,-13.36
-11.76,-9.02,-6.07,-10.81,-12.09,-12.27,-10.31,-3.55,-8.18,-10.30,-3.52,-6.69,-3.60,-1.47,-8.92,-9.57
NA,NA
>chr2:182607914-182607964
NA,NA,-10.42,-11.94,-8.23,-7.82,-6.21,-10.81,-13.16,-14.47,-13.05,-9.26,-7.00,-3.97,-7.81,-3.11
-7.83,-3.22,-9.12,-9.90,-3.36,-1.60,-6.12,-11.58,-9.98,-9.65,-11.27,-10.52,-9.02,-6.15,-7.81,-7.81
-6.15,-9.02,-10.52,-11.27,-7.66,-7.63,-6.85,-6.48,-7.71,-11.34,-10.52,-8.98,-3.12,-2.76,-1.55,-8.63
NA,NA
>chr2:184733317-184733367
NA,NA,-10.15,-10.01,-10.45,-8.21,-3.97,-8.10,-11.58,-9.98,-10.45,-8.93,-6.49,-8.12,-4.20,-8.21
-8.42,-8.11,-3.68,-1.60,-6.84,-11.61,-9.98,-11.32,-11.32,-9.98,-9.65,-11.27,-10.52,-9.02,-6.15,-8.13
-7.60,-3.73,-3.80,-10.88,-13.79,-14.89,-11.76,-9.02,-6.15,-8.13,-7.37,-6.07,-10.81,-12.09,-14.95,-11.18
NA,NA
>chr2:184733414-184733464
NA,NA,-9.26,-6.37,-8.28,-6.88,-7.00,-2.70,-7.85,-7.37,-6.15,-9.91,-10.33,-10.92,-5.98,-10.81
-11.93,-9.21,-1.48,-5.43,-8.36,-10.45,-9.98,-11.27,-9.65,-9.98,-11.32,-10.70,-13.29,-14.68,-9.21,-1.50
-2.20,-2.20,-1.23,-6.87,-7.69,-7.14,-11.27,-12.20,-14.95,-13.87,-11.89,-7.55,-6.49,-6.78,-0.90,-4.88
NA,NA
>chr2:184733451-184733501
NA,NA,-12.20,-14.95,-13.87,-11.89,-7.55,-6.49,-6.78,-0.90,-4.88,-9.44,-8.01,-1.55,-2.48,-2.77
-2.47,-5.54,-1.28,-2.38,-3.41,-7.68,-4.24,-8.26,-11.61,-9.98,-11.32,-10.70,-13.29,-14.68,-10.58,-1.47
-3.68,-9.59,-9.43,-10.83,-5.98,-9.98,-10.21,-6.26,-10.74,-10.44,-10.70,-13.29,-14.89,-12.27,-10.31,-3.20
NA,NA
>chr2:184733579-184733629
NA,NA,-7.10,-4.52,-7.10,-6.43,-8.28,-7.48,-11.94,-10.42,-8.98,-3.12,-2.54,-2.54,-3.85,-9.71
-9.12,-3.22,-6.50,-0.83,-1.56,-8.92,-10.54,-9.65,-9.98,-11.58,-6.12,-1.30,-1.38,-7.34,-8.12,-7.33
-5.00,-7.00,-7.04,-6.21,-10.83,-9.43,-10.82,-10.22,-13.05,-14.47,-13.16,-10.81,-5.95,-5.31,-0.90,-5.39
NA,NA
>chr2:184733629-184733679
NA,NA,-1.30,-6.84,-7.69,-7.88,-8.93,-6.49,-6.78,-0.90,-4.88,-10.09,-12.09,-14.95,-11.93,-10.92
-7.12,-7.32,-8.88,-6.84,-1.30,-1.30,-6.84,-11.61,-9.98,-11.32,-11.32,-9.98,-10.43,-10.43,-12.63,-13.87
-10.70,-11.32,-10.52,-9.02,-6.15,-9.91,-9.46,-10.83,-6.07,-9.02,-11.76,-14.89,-13.29,-12.37,-8.06,-8.11
NA,NA
>chr2:185419809-185419859
NA,NA,-3.11,-7.50,-6.36,-9.98,-9.12,-3.46,-10.55,-12.09,-12.63,-11.61,-8.26,-6.07,-11.29,-10.75
-3.36,-1.72,-5.87,-2.47,-3.38,-7.68,-10.83,-10.44,-11.32,-9.98,-9.65,-12.37,-13.87,-11.76,-9.02,-6.07
-10.83,-9.43,-9.02,-6.07,-10.83,-9.43,-10.82,-10.22,-11.69,-10.22,-7.12,-9.91,-10.25,-11.34,-7.55,-7.40
NA,NA
>chr2:185427522-185427572
NA,NA,-0.14,-7.38,-10.24,-6.21,-7.82,-8.16,-9.33,-8.83,-8.52,-8.42,-8.93,-7.40,-8.65,-7.85
-3.20,-7.03,-8.88,-7.47,-5.29,-1.39,-6.87,-11.61,-9.98,-11.58,-8.10,-6.07,-10.45,-10.59,-3.52,-7.00
-6.88,-8.25,-6.74,-4.29,-5.99,-8.04,-3.62,-6.98,-6.98,-3.22,-6.38,-0.44,-5.39,-7.55,-5.33,-2.62
NA,NA
>chr2:193132563-193132613
NA,NA,-3.41,-2.52,-2.77,-2.47,-7.24,-4.20,-7.55,-11.89,-12.85,-10.71,-3.82,-8.49,-7.48,-11.94
-11.93,-12.20,-11.58,-8.10,-6.07,-10.74,-10.51,-9.65,-9.98,-11.58,-8.10,-6.07,-11.29,-10.22,-6.36,-6.36
-0.44,-4.88,-9.61,-9.46,-9.91,-7.12,-9.98,-10.21,-6.26,-10.45,-10.38,-6.07,-7.00,-8.33,-8.33,-7.00
NA,NA
>chr2:194831582-194831632
NA,NA,-9.43,-8.98,-3.12,-2.76,-1.55,-8.63,-9.90,-3.80,-3.80,-10.60,-11.93,-14.95,-13.87,-10.70
-10.70,-13.29,-14.47,-12.78,-6.26,-9.96,-10.54,-9.65,-9.98,-11.32,-11.32,-12.20,-11.93,-11.94,-10.17,-13.05
-13.54,-12.37,-9.65,-12.63,-12.09,-10.81,-5.95,-6.32,-3.52,-10.55,-12.09,-14.95,-14.95,-14.89,-13.16,-10.09
NA,NA
>chr2:194831669-194831719
NA,NA,-8.06,-8.36,-5.96,-4.33,-9.01,-9.01,-3.37,-5.20,-10.09,-11.93,-10.58,-1.47,-3.36,-10.88
-13.79,-14.89,-14.95,-11.93,-10.60,-3.36,-1.60,-6.12,-11.58,-9.98,-9.65,-10.54,-8.51,-3.46,-10.55,-11.93
-9.21,-1.33,-5.39,-7.34,-3.90,-8.16,-8.16,-4.20,-8.12,-6.49,-7.55,-11.34,-12.20,-14.95,-13.36,-10.28
NA,NA
>chr2:201499878-201499928
NA,NA,-5.28,-7.34,-3.96,-7.10,-5.95,-10.24,-8.18,-3.46,-10.55,-12.09,-12.63,-10.43,-10.43,-9.70
-10.92,-6.36,-7.50,-3.05,-8.21,-10.45,-9.98,-11.32,-11.32,-9.98,-11.61,-6.84,-1.22,-2.76,-3.12,-6.69
-8.33,-10.43,-9.70,-10.92,-7.12,-9.91,-12.27,-12.09,-10.81,-5.95,-7.10,-4.20,-8.21,-10.45,-9.98,-11.32
NA,NA
>chr2:201499902-201499952
NA,NA,-11.61,-6.84,-1.22,-2.76,-3.12,-6.69,-8.33,-10.43,-9.70,-10.92,-7.12,-9.91,-12.27,-12.09
-10.81,-5.95,-7.10,-4.20,-8.21,-10.45,-9.98,-11.32,-11.32,-9.98,-11.61,-6.84,-1.22,-2.76,-3.12,-6.69
-8.33,-8.95,-7.14,-10.54,-9.96,-6.26,-10.45,-10.38,-5.95,-7.10,-4.52,-7.68,-3.79,-1.47,-10.58,-14.68
NA,NA
>chr2:201499939-201499989
NA,NA,-10.38,-5.95,-7.10,-4.52,-7.68,-3.79,-1.47,-10.58,-14.68,-13.29,-10.70,-10.70,-13.29,-14.68
-10.71,-3.22,-7.83,-3.31,-8.48,-9.40,-11.35,-10.51,-9.65,-9.98,-11.32,-10.70,-12.85,-11.68,-4.48,-7.40
-2.94,-2.42,-4.60,-6.07,-0.53,-2.34,-1.50,-9.21,-14.68,-13.79,-12.03,-10.17,-13.05,-13.10,-12.03,-8.23
NA,NA
>chr2:203159930-203159980
NA,NA,-10.81,-11.93,-10.58,-1.47,-3.79,-8.30,-8.12,-6.78,-1.68,-5.43,-8.07,-6.19,-0.56,-1.32
-1.44,-5.28,-7.34,-3.90,-8.26,-11.61,-9.98,-11.32,-11.32,-9.98,-11.61,-7.03,-3.20,-8.23,-8.06,-8.21
-4.26,-10.21,-10.72,-7.17,-8.60,-6.19,-1.39,-4.88,-9.61,-10.01,-10.43,-8.30,-8.23,-2.78,-6.62,-3.22
NA,NA
>chr2:212271835-212271885
NA,NA,-7.50,-6.36,-9.98,-9.16,-0.14,-1.32,-2.37,-7.68,-12.41,-14.47,-13.16,-10.81,-6.07,-9.26
-9.26,-6.05,-6.62,-2.78,-10.31,-12.27,-13.87,-10.70,-11.32,-9.98,-9.65,-12.37,-13.54,-12.78,-6.07,-8.10
-11.58,-9.98,-9.65,-12.37,-13.87,-12.63,-10.43,-10.43,-9.98,-11.58,-6.61,-3.62,-8.49,-7.25,-8.48,-4.24
NA,NA
>chr2:212271843-212271893
NA,NA,-12.41,-14.47,-13.16,-10.81,-6.07,-9.26,-9.26,-6.05,-6.62,-2.78,-10.31,-12.27,-13.87,-10.70
-11.32,-9.98,-9.65,-12.37,-13.54,-12.78,-6.07,-8.10,-11.58,-9.98,-9.65,-12.37,-13.87,-12.63,-10.43,-10.43
-9.98,-11.58,-6.61,-3.62,-8.49,-7.25,-8.48,-4.24,-8.26,-8.20,-6.69,-4.33,-5.96,-8.12,-8.16,-4.26
NA,NA
>chr2:217468543-217468593
NA,NA,-4.81,-1.39,-5.77,-11.18,-13.87,-12.27,-10.31,-3.20,-7.03,-8.20,-7.00,-6.07,-10.24,-7.38
-0.14,-2.62,-5.89,-7.04,-6.53,-9.91,-10.25,-11.32,-11.32,-9.98,-9.65,-12.37,-13.87,-12.63,-9.65,-11.27
-10.52,-9.02,-6.15,-7.32,-8.30,-10.43,-12.63,-13.87,-12.37,-7.14,-7.14,-12.37,-13.87,-12.63,-9.65,-11.27
NA,NA
>chr2:227444573-227444623
NA,NA,-10.70,-9.57,-8.51,-3.22,-7.83,-3.31,-7.40,-3.48,-5.20,-9.44,-8.18,-3.46,-10.30,-8.01
-1.47,-3.79,-7.68,-4.24,-8.26,-11.61,-9.98,-11.32,-11.32,-9.98,-9.65,-11.27,-12.20,-14.95,-14.89,-13.79
-10.28,-7.12,-8.13,-7.37,-6.07,-10.81,-12.76,-13.05,-10.17,-11.70,-11.69,-10.17,-10.72,-8.63,-1.56,-1.56
NA,NA
>chr2:229523086-229523136
NA,NA,-9.02,-10.42,-11.94,-7.17,-8.93,-8.42,-7.00,-6.07,-10.24,-8.18,-3.22,-6.62,-2.54,-7.83
-3.05,-8.21,-7.88,-7.14,-11.27,-12.20,-12.20,-11.27,-9.65,-9.98,-11.32,-9.57,-9.96,-4.07,-7.34,-5.39
-1.33,-8.13,-9.57,-10.70,-13.29,-14.47,-12.41,-8.15,-1.54,-6.87,-11.61,-9.98,-11.32,-11.32,-12.20,-12.20
NA,NA
>chr2:229523105-229523155
NA,NA,-12.20,-12.20,-11.27,-9.65,-9.98,-11.32,-9.57,-9.96,-4.07,-7.34,-5.39,-1.33,-8.13,-9.57
-10.70,-13.29,-14.47,-12.41,-8.15,-1.54,-6.87,-11.61,-9.98,-11.32,-11.32,-12.20,-12.20,-11.34,-7.21,-5.96
-4.33,-6.69,-8.33,-8.95,-7.69,-7.03,-3.20,-8.23,-8.30,-8.95,-7.69,-7.03,-3.73,-10.55,-12.09,-12.63
NA,NA
>chr2:229564046-229564096
NA,NA,-14.89,-12.63,-10.43,-8.95,-7.14,-11.27,-9.98,-10.43,-10.43,-9.70,-11.94,-10.17,-11.69,-9.80
-3.45,-2.77,-2.48,-1.55,-10.58,-12.85,-12.37,-9.65,-9.98,-11.32,-10.70,-13.54,-13.05,-9.26,-7.00,-3.06
-6.50,-0.83,-0.83,-6.75,-6.05,-7.37,-7.65,-5.70,-2.98,-6.09,-3.52,-10.55,-11.93,-9.21,-1.48,-8.15
NA,NA
>chr2:229564072-229564122
NA,NA,-13.05,-9.26,-7.00,-3.06,-6.50,-0.83,-0.83,-6.75,-6.05,-7.37,-7.65,-5.70,-2.98,-6.09
-3.52,-10.55,-11.93,-9.21,-1.48,-8.15,-10.83,-10.44,-11.32,-9.98,-9.65,-12.37,-13.29,-14.89,-12.27,-9.91
-6.53,-7.10,-4.52,-7.24,-2.47,-2.02,-2.37,-7.68,-12.41,-14.47,-16.51,-13.16,-10.55,-2.40,-6.62,-3.22
NA,NA
>chr2:229564213-229564263
NA,NA,-11.70,-7.48,-7.71,-5.28,-2.42,-2.94,-7.40,-4.52,-7.10,-6.55,-9.91,-12.27,-14.89,-16.51
-16.51,-16.51,-16.51,-16.51,-16.51,-13.29,-10.70,-11.32,-9.98,-9.65,-10.51,-11.35,-10.17,-11.94,-9.70,-10.45
-8.21,-4.20,-7.10,-6.55,-7.32,-7.66,-10.51,-11.31,-10.04,-3.97,-3.11,-3.14,-10.88,-13.36,-11.76,-9.02
NA,NA
>chr20:4431713-4431763
NA,NA,-7.48,-10.72,-10.21,-6.26,-10.45,-10.38,-5.98,-9.98,-9.16,-0.14,-1.76,-4.39,-9.44,-8.01
-1.47,-3.79,-8.30,-8.12,-7.34,-1.38,-1.30,-6.12,-11.58,-9.98,-9.65,-12.37,-12.85,-11.68,-4.48,-7.10
-6.53,-7.32,-8.06,-8.21,-4.20,-7.10,-6.08,-6.75,-0.94,-3.36,-9.90,-10.21,-4.26,-7.55,-11.89,-13.87
NA,NA
>chr20:10495192-10495242
NA,NA,-7.00,-6.49,-8.00,-8.00,-7.17,-11.94,-10.42,-9.59,-3.73,-3.73,-9.59,-10.52,-11.32,-9.57
-9.96,-4.26,-8.21,-10.45,-12.63,-13.87,-10.70,-11.32,-9.98,-9.65,-10.51,-10.74,-5.42,-8.12,-6.49,-8.00
-8.16,-3.97,-8.10,-11.58,-9.98,-9.65,-11.27,-12.20,-12.20,-11.34,-7.55,-7.17,-12.03,-13.10,-13.05,-9.40
NA,NA
>chr20:10495203-10495253
NA,NA,-10.52,-11.32,-9.57,-9.96,-4.26,-8.21,-10.45,-12.63,-13.87,-10.70,-11.32,-9.98,-9.65,-10.51
-10.74,-5.42,-8.12,-6.49,-8.00,-8.16,-3.97,-8.10,-11.58,-9.98,-9.65,-11.27,-12.20,-12.20,-11.34,-7.55
-7.17,-12.03,-13.10,-13.05,-9.40,-8.48,-4.48,-11.68,-14.68,-13.29,-10.70,-11.32,-10.52,-8.98,-2.37,-2.77
NA,NA
>chr20:25756131-25756181
NA,NA,-10.70,-10.44,-10.83,-8.86,-5.00,-7.40,-4.52,-7.24,-3.34,-2.98,-3.14,-10.60,-11.93,-11.18
-10.56,-6.08,-3.81,-4.14,-10.60,-11.93,-12.20,-11.27,-9.65,-9.98,-11.32,-10.44,-10.74,-6.26,-8.83,-10.30
-2.40,-6.62,-3.06,-6.09,-3.34,-2.98,-3.12,-9.59,-10.52,-11.32,-11.32,-9.98,-9.65,-12.37,-13.87,-12.63
NA,NA
>chr20:25756149-25756199
NA,NA,-10.60,-11.93,-12.20,-11.27,-9.65,-9.98,-11.32,-10.44,-10.74,-6.26,-8.83,-10.30,-2.40,-6.62
-3.06,-6.09,-3.34,-2.98,-3.12,-9.59,-10.52,-11.32,-11.32,-9.98,-9.65,-12.37,-13.87,-12.63,-11.61,-7.03
-3.73,-10.55,-12.09,-14.95,-11.93,-10.92,-5.98,-10.83,-9.46,-9.91,-6.53,-7.82,-8.83,-10.15,-10.15,-8.83
NA,NA
>chr20:29603941-29603991
NA,NA,-11.18,-8.10,-3.97,-8.16,-8.16,-6.07,-10.74,-10.83,-7.55,-4.26,-8.83,-10.24,-5.95,-6.32
-3.52,-10.55,-12.09,-12.63,-10.45,-8.21,-3.97,-8.10,-11.58,-9.98,-9.65,-12.37,-13.87,-12.27,-10.31,-3.55
-8.51,-9.57,-9.57,-8.51,-3.46,-10.55,-13.16,-14.89,-14.95,-12.20,-11.32,-9.57,-8.51,-3.46,-10.59,-10.91
NA,NA
>chr20:33696744-33696794
NA,NA,-11.58,-6.61,-3.73,-10.55,-13.16,-16.51,-14.89,-14.95,-12.20,-11.58,-8.10,-4.24,-7.40,-3.48
-5.20,-9.44,-7.38,-1.48,-8.15,-12.41,-13.54,-10.70,-11.32,-9.98,-9.65,-12.37,-12.85,-10.71,-3.22,-6.62
-3.46,-7.81,-3.90,-8.16,-8.16,-4.26,-9.96,-10.31,-7.55,-7.17,-12.03,-12.85,-9.21,-1.48,-6.64,-8.57
NA,NA
>chr20:45376402-45376452
NA,NA,-4.81,-6.10,-2.40,-10.15,-11.18,-12.20,-11.58,-8.10,-3.97,-7.55,-11.34,-9.98,-9.65,-11.27
-10.25,-10.31,-3.20,-6.61,-10.65,-10.74,-6.07,-8.10,-11.58,-9.98,-9.65,-12.37,-13.29,-14.68,-10.58,-1.47
-3.36,-9.90,-9.16,-1.33,-4.81,-6.07,-0.83,-1.38,-6.36,-5.95,-10.81,-11.93,-9.21,-1.33,-4.88,-9.61
NA,NA
>chr20:55907826-55907876
NA,NA,-10.55,-12.09,-11.76,-9.02,-6.07,-10.81,-12.76,-13.05,-10.22,-10.82,-11.76,-12.09,-10.81,-5.98
-10.28,-12.85,-10.58,-1.56,-1.56,-8.92,-10.54,-9.65,-9.98,-11.32,-10.70,-13.87,-14.95,-11.93,-10.92,-6.36
-7.50,-3.05,-7.55,-11.89,-13.29,-14.89,-14.95,-12.20,-11.27,-9.65,-9.98,-11.32,-10.70,-13.87,-11.76,-9.02
NA,NA
>chr20:55907843-55907893
NA,NA,-1.56,-1.56,-8.92,-10.54,-9.65,-9.98,-11.32,-10.70,-13.87,-14.95,-11.93,-10.92,-6.36,-7.50
-3.05,-7.55,-11.89,-13.29,-14.89,-14.95,-12.20,-11.27,-9.65,-9.98,-11.32,-10.70,-13.87,-11.76,-9.02,-6.05
-7.50,-3.05,-8.16,-6.19,-1.54,-8.15,-10.83,-10.51,-9.65,-9.98,-11.32,-10.70,-13.29,-14.89,-11.76,-9.02
NA,NA
>chr20:55907859-55907909
NA,NA,-11.89,-13.29,-14.89,-14.95,-12.20,-11.27,-9.65,-9.98,-11.32,-10.70,-13.87,-11.76,-9.02,-6.05
-7.50,-3.05,-8.16,-6.19,-1.54,-8.15,-10.83,-10.51,-9.65,-9.98,-11.32,-10.70,-13.29,-14.89,-11.76,-9.02
-6.05,-7.50,-3.05,-7.55,-11.89,-12.85,-11.68,-4.26,-8.16,-8.16,-3.97,-8.10,-11.58,-12.20,-11.93,-11.94
NA,NA
>chr21:9561453-9561503
NA,NA,-6.75,-0.83,-0.83,-6.75,-6.05,-7.37,-7.85,-3.55,-10.71,-12.85,-10.70,-10.70,-13.29,-16.51
-14.68,-11.68,-4.07,-7.81,-3.82,-8.51,-10.54,-9.65,-9.98,-11.32,-10.70,-13.29,-14.68,-10.71,-3.55,-10.31
-12.27,-14.89,-13.16,-10.81,-5.95,-6.36,-1.38,-1.38,-7.34,-9.26,-10.91,-9.91,-5.20,-2.74,-9.32,-13.36
NA,NA
>chr21:9561487-9561537
NA,NA,-5.95,-6.36,-1.38,-1.38,-7.34,-9.26,-10.91,-9.91,-5.20,-2.74,-9.32,-13.36,-11.76,-8.98
-2.37,-2.42,-5.28,-7.34,-4.07,-9.96,-10.54,-9.65,-9.98,-11.58,-8.10,-4.24,-7.40,-3.48,-5.20,-9.61
-9.43,-10.82,-7.40,-8.93,-10.45,-12.63,-14.89,-13.29,-10.70,-10.70,-12.85,-9.21,-1.33,-5.29,-7.56,-7.81
NA,NA
>chr21:9561606-9561656
NA,NA,-8.60,-6.49,-8.12,-3.96,-7.81,-3.62,-6.61,-10.65,-10.83,-8.86,-5.00,-7.33,-8.12,-8.12
-4.52,-7.68,-3.79,-1.60,-6.84,-11.61,-9.98,-11.27,-9.65,-9.98,-11.58,-5.77,-1.23,-2.34,-1.55,-10.58
-11.93,-10.55,-3.46,-9.12,-10.72,-10.17,-11.35,-10.44,-10.70,-13.54,-13.05,-10.22,-8.52,-8.20,-6.87,-1.54
NA,NA
>chr21:9710477-9710527
NA,NA,-12.03,-10.17,-13.05,-13.10,-10.88,-3.80,-3.73,-7.60,-7.65,-5.29,-0.90,-5.92,-3.20,-2.38
-0.70,-6.38,-3.22,-10.71,-14.68,-13.29,-12.37,-9.65,-9.98,-11.58,-8.10,-6.07,-10.74,-10.51,-7.14,-7.14
-11.27,-10.25,-9.51,-7.15,-4.29,-7.97,-12.41,-14.47,-13.79,-12.03,-8.23,-9.33,-9.40,-13.05,-14.47,-13.79
NA,NA
>chr21:9893578-9893628
NA,NA,-2.38,-1.28,-5.92,-3.60,-0.94,-6.75,-6.50,-8.08,-8.46,-2.81,-2.56,-4.39,-9.91,-10.91
-9.40,-8.48,-3.31,-7.83,-3.22,-8.51,-9.57,-11.32,-9.98,-9.65,-11.27,-9.98,-11.61,-8.26,-3.90,-7.81
-3.82,-8.18,-10.30,-3.46,-9.12,-10.72,-10.17,-10.91,-10.38,-5.98,-10.28,-13.79,-16.51,-14.68,-11.68,-6.26
NA,NA
>chr21:9966656-9966706
NA,NA,-10.43,-10.43,-9.98,-11.34,-7.21,-5.43,-1.54,-5.77,-11.18,-12.85,-10.71,-3.55,-8.23,-8.30
-8.95,-7.14,-11.27,-10.25,-10.31,-3.20,-6.61,-11.58,-9.98,-9.65,-11.27,-12.20,-14.95,-13.87,-10.70,-11.32
-9.98,-10.45,-8.93,-7.17,-12.03,-12.85,-10.71,-3.46,-10.55,-12.76,-13.05,-10.22,-10.82,-10.52,-11.27,-7.14
NA,NA
>chr21:11021950-11022000
NA,NA,-3.68,-3.74,-7.89,-5.89,-3.38,-2.47,-5.87,-1.38,-0.83,-6.75,-6.05,-9.02,-10.42,-11.94
-7.17,-7.55,-10.83,-10.74,-6.26,-9.96,-10.54,-9.65,-9.98,-11.32,-11.32,-10.52,-10.82,-8.83,-7.33,-4.03
-2.76,-1.22,-6.96,-8.16,-3.97,-7.44,-6.51,-1.39,-4.88,-9.44,-8.83,-6.26,-12.78,-14.47,-13.29,-10.70
NA,NA
>chr21:11022139-11022189
NA,NA,-6.07,-8.10,-10.31,-9.96,-4.26,-8.16,-8.12,-5.01,-2.62,-0.03,-6.38,-3.06,-6.09,-4.44
-8.86,-12.41,-13.10,-12.03,-10.17,-11.35,-10.44,-11.32,-9.98,-9.65,-11.27,-12.20,-14.95,-12.09,-10.55,-3.73
-6.98,-6.98,-3.22,-7.83,-3.31,-7.10,-6.53,-9.91,-10.25,-11.27,-8.06,-7.00,-6.07,-10.81,-12.76,-13.05
NA,NA
>chr21:11048182-11048232
NA,NA,-13.79,-14.68,-10.71,-3.82,-8.81,-7.11,-6.66,-10.56,-9.46,-10.31,-3.55,-9.12,-10.72,-7.48
-8.28,-6.37,-7.00,-8.06,-11.27,-12.20,-12.20,-11.27,-9.65,-9.98,-11.32,-9.57,-8.51,-3.46,-10.15,-11.18
-12.20,-11.27,-7.14,-7.14,-11.27,-12.20,-11.93,-10.92,-5.98,-10.81,-13.16,-14.47,-12.41,-8.15,-1.54,-5.77
NA,NA
>chr21:11067731-11067781
NA,NA,-10.88,-3.36,-1.47,-8.92,-9.57,-10.44,-11.35,-9.40,-9.33,-8.23,-11.70,-11.29,-6.26,-11.68
-12.85,-10.70,-10.70,-12.85,-11.68,-6.26,-10.74,-10.44,-11.32,-9.98,-9.65,-10.54,-8.51,-3.46,-10.55,-13.16
-14.47,-13.05,-9.40,-8.48,-4.52,-7.79,-3.68,-3.73,-8.11,-8.33,-10.43,-9.98,-11.34,-7.55,-6.49,-7.00
NA,NA
>chr21:11141340-11141390
NA,NA,-2.78,-8.23,-8.88,-7.03,-3.20,-7.85,-7.48,-4.33,-5.96,-8.07,-6.19,-1.54,-5.43,-8.36
-7.88,-8.95,-8.95,-7.14,-11.27,-12.20,-12.20,-11.32,-11.32,-9.98,-11.61,-7.03,-3.73,-10.55,-13.16,-14.68
-10.71,-3.82,-8.49,-7.10,-8.52,-8.06,-12.37,-13.87,-14.95,-12.20,-11.58,-5.77,-1.39,-5.39,-7.71,-7.48
NA,NA
>chr21:11141421-11141471
NA,NA,-8.88,-7.03,-3.20,-8.23,-8.88,-7.03,-3.20,-8.23,-7.66,-10.51,-11.35,-9.26,-7.00,-2.70
-8.23,-8.30,-8.95,-8.95,-10.43,-9.98,-11.27,-9.65,-9.98,-11.32,-11.32,-9.98,-10.45,-8.93,-7.40,-8.52
-8.20,-6.87,-1.39,-4.88,-9.61,-10.01,-11.61,-6.87,-1.54,-6.64,-7.04,-6.50,-7.50,-5.23,-10.74,-10.44
NA,NA
>chr21:17960196-17960246
NA,NA,-16.51,-14.89,-12.63,-10.43,-10.43,-9.98,-11.32,-9.57,-8.92,-1.47,-3.36,-10.60,-11.93,-12.20
-11.34,-7.55,-4.26,-11.68,-14.68,-13.29,-12.37,-9.65,-9.98,-11.32,-10.70,-13.29,-14.89,-12.27,-9.91,-6.15
-7.00,-8.20,-6.87,-0.56,-2.62,-7.68,-12.41,-14.47,-16.51,-16.51,-16.51,-13.16,-10.81,-6.07,-9.02,-10.52
NA,NA
>chr21:20982223-20982273
NA,NA,-14.89,-14.95,-14.95,-13.36,-9.32,-3.45,-2.42,-4.91,-9.67,-10.25,-11.27,-8.06,-8.11,-3.73
-3.80,-10.60,-10.42,-9.02,-6.15,-9.91,-10.25,-11.32,-11.32,-9.98,-9.65,-10.51,-10.74,-6.07,-8.10,-10.31
-8.51,-3.22,-6.38,-0.88,-8.15,-10.83,-10.44,-10.70,-13.54,-12.78,-5.23,-7.50,-6.05,-9.26,-9.26,-6.15
NA,NA
>chr21:31606857-31606907
NA,NA,-7.83,-3.22,-6.38,-8.60,-7.17,-12.03,-13.79,-16.51,-14.68,-9.21,-1.33,-5.29,-9.67,-9.46
-10.15,-3.46,-10.71,-12.85,-12.03,-10.17,-11.35,-10.44,-11.32,-9.98,-9.65,-12.37,-13.29,-16.51,-14.47,-13.05
-10.22,-8.52,-8.20,-7.03,-3.20,-7.85,-7.60,-3.73,-3.74,-7.68,-4.48,-11.68,-12.85,-11.89,-7.55,-3.97
NA,NA
>chr21:32211634-32211684
NA,NA,-6.36,-10.92,-9.70,-9.65,-10.54,-8.92,-1.47,-3.68,-9.59,-11.76,-14.89,-16.51,-13.29,-10.70
-11.32,-9.98,-10.45,-8.93,-7.40,-10.82,-10.52,-11.32,-11.32,-9.98,-9.65,-12.37,-13.54,-12.78,-5.42,-7.24
-4.44,-7.00,-7.89,-3.79,-1.60,-6.12,-11.58,-12.20,-11.93,-10.92,-7.07,-8.11,-3.90,-8.10,-11.58,-12.20
NA,NA
>chr21:44370215-44370265
NA,NA,-6.82,-7.82,-8.23,-11.94,-9.70,-10.45,-8.93,-7.40,-8.65,-7.85,-3.55,-9.12,-10.72,-8.23
-7.82,-6.53,-7.32,-8.30,-10.43,-9.98,-11.27,-9.65,-9.98,-11.58,-8.10,-3.97,-7.55,-11.34,-9.98,-10.43
-10.43,-10.01,-10.15,-3.52,-6.09,-2.47,-2.02,-1.03,-1.03,-1.44,-4.91,-7.65,-8.65,-10.22,-11.35,-10.83
NA,NA
>chr22:30512696-30512746
NA,NA,-11.94,-11.93,-12.20,-11.27,-7.14,-7.14,-10.51,-10.74,-6.07,-8.26,-7.69,-7.14,-10.51,-10.74
-5.23,-7.83,-3.22,-10.71,-14.68,-13.29,-12.37,-9.65,-9.98,-11.58,-8.10,-6.07,-11.29,-10.75,-3.36,-1.47
-8.01,-10.24,-5.95,-5.31,-0.14,-1.76,-4.91,-7.56,-7.81,-7.12,-10.28,-13.36,-12.63,-9.65,-11.27,-9.98
NA,NA
>chr3:15823028-15823078
NA,NA,-12.27,-13.36,-9.32,-3.85,-2.98,-3.14,-10.60,-11.93,-12.20,-11.32,-10.70,-13.29,-14.47,-12.78
-6.07,-8.10,-11.58,-9.98,-10.43,-10.43,-9.98,-11.32,-11.32,-9.98,-9.65,-11.27,-9.98,-9.65,-12.37,-13.29
-16.51,-14.68,-11.68,-4.26,-8.16,-6.38,-3.22,-6.38,-0.88,-6.64,-7.04,-6.53,-8.13,-7.60,-3.12,-2.98
NA,NA
>chr3:29014972-29015022
NA,NA,-12.09,-12.63,-10.43,-8.33,-6.69,-3.37,-5.20,-10.09,-11.93,-10.58,-1.47,-3.60,-6.69,-3.52
-10.15,-10.01,-9.65,-12.37,-13.87,-14.95,-12.20,-11.32,-11.32,-9.98,-11.61,-8.26,-4.24,-7.40,-3.48,-5.20
-9.61,-11.18,-14.95,-12.09,-10.81,-5.98,-10.28,-12.85,-9.21,-1.50,-2.34,-1.20,-7.34,-6.49,-8.93,-10.45
NA,NA
>chr3:29015082-29015132
NA,NA,-8.95,-7.69,-7.03,-3.22,-6.62,-2.40,-10.30,-8.01,-1.55,-2.34,-1.28,-5.31,-6.55,-7.32
-8.30,-8.33,-8.52,-10.22,-13.05,-13.54,-12.37,-9.65,-9.98,-11.58,-8.10,-6.07,-10.45,-10.38,-5.98,-9.98
-9.12,-3.46,-10.30,-8.83,-6.26,-12.78,-14.47,-16.51,-13.29,-10.70,-10.70,-13.87,-12.27,-10.31,-3.55,-8.18
NA,NA
>chr3:66270752-66270802
NA,NA,-12.78,-13.54,-11.89,-7.55,-7.17,-10.72,-9.16,-1.48,-5.43,-8.36,-10.45,-12.63,-13.36,-12.03
-10.17,-13.05,-13.10,-12.03,-10.17,-13.05,-13.54,-10.70,-11.32,-9.98,-9.65,-12.37,-12.85,-10.71,-3.82,-8.49
-6.88,-6.78,-1.68,-5.67,-7.55,-5.78,-3.48,-7.40,-3.31,-6.75,-5.45,-2.74,-9.71,-9.12,-3.46,-10.55
NA,NA
>chr3:66270782-66270832
NA,NA,-6.88,-6.78,-1.68,-5.67,-7.55,-5.78,-3.48,-7.40,-3.31,-6.75,-5.45,-2.74,-9.71,-9.12
-3.46,-10.55,-12.09,-11.76,-10.82,-10.22,-11.35,-10.51,-9.65,-9.98,-11.32,-9.57,-9.96,-4.26,-8.16,-8.16
-4.26,-9.96,-9.57,-11.32,-9.98,-9.65,-10.51,-11.31,-10.39,-8.78,-9.43,-8.16,-8.30,-3.79,-1.47,-10.58
NA,NA
>chr3:66270794-66270844
NA,NA,-9.71,-9.12,-3.46,-10.55,-12.09,-11.76,-10.82,-10.22,-11.35,-10.51,-9.65,-9.98,-11.32,-9.57
-9.96,-4.26,-8.16,-8.16,-4.26,-9.96,-9.57,-11.32,-9.98,-9.65,-10.51,-11.31,-10.39,-8.78,-9.43,-8.16
-8.30,-3.79,-1.47,-10.58,-12.85,-10.28,-6.36,-6.36,-0.88,-6.64,-8.57,-6.58,-8.00,-8.00,-6.58,-9.33
NA,NA
>chr3:75699804-75699854
NA,NA,-10.70,-10.70,-13.54,-13.05,-10.22,-10.82,-11.76,-13.87,-12.37,-9.65,-12.63,-12.09,-10.09,-4.88
-1.33,-9.16,-10.72,-8.23,-8.30,-3.79,-1.60,-6.12,-11.58,-9.98,-9.65,-12.37,-12.85,-11.68,-6.26,-10.45
-10.38,-5.98,-10.28,-13.79,-14.89,-12.27,-9.67,-5.29,-0.44,-6.32,-6.31,-3.56,-1.91,-8.01,-10.24,-5.98
NA,NA
>chr3:75699858-75699908
NA,NA,-7.14,-7.69,-7.03,-3.73,-10.15,-10.01,-9.65,-12.37,-13.54,-13.15,-10.04,-4.79,-5.99,-8.12
-8.00,-7.40,-10.82,-10.52,-11.27,-9.65,-9.98,-11.27,-9.65,-9.98,-11.58,-6.12,-1.30,-1.30,-6.84,-7.69
-7.69,-8.26,-3.90,-8.11,-6.37,-7.37,-8.32,-6.85,-7.95,-8.40,-3.79,-1.72,-7.34,-8.12,-9.33,-6.58
NA,NA
>chr3:96070649-96070699
NA,NA,-11.18,-10.15,-3.52,-6.32,-6.55,-9.91,-10.33,-10.72,-3.85,-2.98,-3.20,-6.76,-1.72,-3.36
-9.90,-10.21,-6.26,-12.78,-14.47,-13.29,-12.37,-9.65,-9.98,-11.58,-8.10,-3.90,-8.11,-6.43,-6.32,-3.52
-10.15,-10.01,-9.65,-10.51,-11.35,-9.40,-8.48,-4.48,-10.21,-9.71,-4.69,-8.86,-10.83,-10.51,-8.06,-6.69
NA,NA
>chr3:96070762-96070812
NA,NA,-8.12,-7.82,-6.21,-10.38,-10.45,-6.26,-10.21,-9.90,-3.36,-0.94,-6.50,-3.22,-6.98,-7.44
-4.24,-8.48,-7.25,-8.49,-3.82,-8.51,-10.54,-9.65,-9.98,-11.58,-8.10,-6.07,-10.74,-10.44,-10.70,-13.54
-12.78,-6.26,-11.68,-12.85,-12.03,-7.17,-7.55,-11.89,-13.29,-14.89,-12.63,-10.43,-8.95,-7.88,-8.93,-7.40
NA,NA
>chr3:99251030-99251080
NA,NA,-7.38,-1.33,-4.88,-9.44,-7.38,-1.48,-6.64,-7.89,-3.41,-2.98,-3.12,-7.48,-8.13,-7.12
-10.28,-13.79,-16.51,-16.51,-14.89,-14.95,-12.20,-11.27,-9.65,-9.98,-11.32,-10.44,-11.35,-9.26,-8.12,-4.52
-7.40,-3.48,-5.20,-10.09,-11.93,-11.68,-6.26,-11.29,-10.75,-3.36,-1.60,-6.12,-11.58,-9.98,-10.43,-8.30
NA,NA
>chr3:126340720-126340770
NA,NA,-11.89,-7.55,-6.49,-6.78,-1.68,-5.43,-8.36,-10.45,-12.63,-14.89,-16.51,-13.16,-10.09,-5.20
-3.48,-7.40,-3.31,-6.75,-4.81,-1.39,-6.87,-11.61,-9.98,-11.58,-8.10,-6.07,-12.78,-14.47,-16.51,-13.79
-10.28,-5.98,-10.81,-12.09,-11.76,-8.98,-2.37,-2.42,-4.39,-10.09,-13.16,-16.51,-16.51,-14.89,-12.63,-10.43
NA,NA
>chr3:126340785-126340835
NA,NA,-8.60,-6.58,-8.48,-4.52,-7.79,-3.60,-1.72,-5.87,-3.34,-2.76,-1.20,-6.36,-6.43,-8.11
-3.90,-8.10,-11.58,-9.98,-10.45,-8.21,-3.97,-8.26,-11.61,-9.98,-11.58,-6.12,-1.22,-2.76,-3.85,-9.32
-13.79,-14.68,-10.71,-3.82,-7.81,-3.90,-8.10,-11.18,-13.87,-12.63,-10.45,-8.93,-7.40,-8.52,-8.20,-7.03
NA,NA
>chr3:133183423-133183473
NA,NA,-11.61,-9.98,-11.34,-7.21,-5.96,-5.00,-7.40,-4.48,-11.68,-12.85,-12.03,-10.17,-11.35,-10.51
-9.65,-12.63,-13.87,-10.70,-10.44,-10.74,-6.07,-8.26,-11.61,-9.98,-11.32,-10.70,-13.87,-12.63,-9.65,-10.51
-11.35,-10.17,-12.03,-13.79,-14.68,-11.68,-6.26,-10.74,-10.51,-9.65,-12.63,-13.36,-12.03,-10.17,-11.69,-9.80
NA,NA
>chr3:144709009-144709059
NA,NA,-6.84,-11.61,-9.98,-11.27,-8.06,-7.00,-6.07,-10.24,-8.18,-3.55,-8.23,-7.81,-6.53,-7.82
-8.83,-8.52,-8.06,-11.27,-12.20,-14.95,-13.87,-10.70,-11.32,-9.98,-9.65,-12.37,-13.87,-11.76,-9.59,-3.73
-3.74,-8.30,-8.23,-11.94,-10.42,-9.59,-3.68,-1.47,-8.63,-9.90,-3.80,-3.80,-9.90,-9.16,-1.33,-4.88
NA,NA
>chr3:150083508-150083558
NA,NA,-13.36,-9.32,-3.85,-2.98,-3.14,-9.90,-8.63,-1.47,-3.79,-7.68,-4.24,-8.10,-11.18,-13.29
-14.89,-12.63,-9.65,-11.27,-12.20,-12.20,-11.27,-9.65,-9.98,-11.32,-11.32,-12.20,-11.18,-10.83,-5.98,-9.98
-8.63,-1.47,-3.68,-9.59,-10.52,-11.32,-11.32,-9.98,-9.65,-12.37,-12.85,-11.68,-4.26,-7.55,-11.34,-12.20
NA,NA
>chr3:154689169-154689219
NA,NA,-4.81,-1.39,-6.19,-8.07,-5.01,-2.37,-1.95,-2.92,-6.08,-10.48,-11.06,-10.04,-3.36,-5.36
-10.09,-13.16,-14.89,-14.95,-14.95,-13.87,-12.37,-9.65,-9.98,-11.32,-10.70,-13.87,-14.95,-12.20,-11.27,-7.66
-8.23,-3.55,-10.71,-12.85,-12.37,-8.06,-8.52,-8.83,-9.33,-9.40,-10.91,-9.91,-5.20,-2.74,-9.71,-9.12
NA,NA
>chr3:159451041-159451091
NA,NA,-7.17,-11.94,-9.70,-10.43,-10.43,-9.98,-11.32,-11.32,-12.20,-14.95,-13.36,-10.28,-5.98,-10.81
-12.09,-14.95,-12.20,-11.32,-10.44,-10.74,-6.07,-8.10,-11.58,-9.98,-9.65,-12.37,-13.29,-14.47,-12.78,-6.26
-11.68,-14.68,-16.51,-13.29,-10.70,-11.32,-9.98,-11.61,-6.84,-1.30,-1.30,-6.12,-11.18,-12.85,-10.71,-3.55
NA,NA
>chr3:161133284-161133334
NA,NA,-1.68,-5.54,-3.34,-2.98,-3.12,-7.60,-7.85,-3.20,-7.03,-11.61,-9.98,-11.58,-6.61,-3.22
-6.62,-3.46,-7.81,-4.07,-11.68,-12.85,-10.70,-11.32,-9.98,-9.65,-11.27,-9.98,-9.65,-10.51,-11.35,-9.40
-8.48,-4.52,-8.12,-6.49,-7.55,-11.89,-13.29,-16.51,-14.89,-11.76,-9.02,-6.07,-10.38,-10.45,-5.42,-7.79
NA,NA
>chr3:167023197-167023247
NA,NA,-9.02,-11.76,-13.87,-12.37,-7.66,-7.32,-6.53,-7.82,-8.12,-7.00,-3.52,-10.55,-11.93,-10.58
-1.55,-2.76,-3.12,-8.98,-11.76,-13.87,-12.37,-9.65,-9.98,-11.32,-10.70,-13.29,-14.89,-11.76,-8.98,-3.12
-2.98,-3.12,-9.59,-9.43,-9.61,-4.88,-0.44,-6.36,-6.05,-7.00,-8.33,-10.43,-9.98,-11.58,-6.61,-3.73
NA,NA
>chr3:174984863-174984913
NA,NA,-3.85,-2.54,-1.93,-1.88,-0.14,-7.38,-10.30,-3.46,-8.18,-9.44,-5.20,-2.74,-10.72,-11.93
-12.20,-11.27,-7.14,-7.88,-8.21,-3.97,-8.26,-11.61,-9.98,-11.32,-11.32,-9.98,-10.43,-8.95,-7.14,-10.51
-11.35,-9.26,-6.78,-1.28,-2.38,-3.20,-5.92,-1.28,-2.38,-3.14,-9.90,-8.63,-1.47,-3.68,-9.59,-10.42
NA,NA
>chr3:176843261-176843311
NA,NA,-13.05,-9.26,-8.12,-3.96,-7.81,-3.97,-6.09,-3.34,-2.54,-2.72,-3.97,-10.04,-11.06,-9.91
-4.88,-0.44,-6.36,-6.36,-10.92,-11.93,-12.20,-11.27,-9.65,-9.98,-11.58,-6.12,-1.60,-3.68,-9.59,-11.76
-13.87,-10.70,-11.32,-12.20,-12.20,-11.58,-6.61,-3.73,-10.55,-12.09,-12.63,-9.65,-11.27,-10.52,-9.02,-6.07
NA,NA
>chr3:189898033-189898083
NA,NA,-7.88,-8.93,-7.17,-12.03,-13.79,-14.68,-10.71,-3.82,-7.81,-4.07,-10.21,-9.98,-5.98,-10.38
-10.91,-10.17,-11.94,-9.70,-10.45,-8.21,-3.97,-8.10,-11.58,-9.98,-9.65,-10.51,-10.83,-8.86,-4.69,-9.32
-13.36,-11.76,-8.98,-3.37,-5.20,-9.91,-10.08,-8.86,-4.69,-9.80,-11.29,-5.42,-7.10,-6.43,-8.28,-7.10
NA,NA
>chr3:192543387-192543437
NA,NA,-9.40,-8.48,-4.24,-8.10,-11.58,-12.20,-11.93,-10.60,-3.80,-3.73,-9.59,-11.76,-13.36,-9.32
-3.85,-2.54,-1.93,-1.88,-0.14,-8.13,-10.54,-9.65,-9.98,-11.58,-8.10,-4.24,-7.10,-6.82,-8.11,-4.07
-8.83,-10.24,-5.98,-10.28,-13.36,-11.76,-10.82,-8.83,-9.33,-7.25,-7.71,-5.78,-3.48,-7.11,-6.64,-1.54
NA,NA
>chr3:197036134-197036184
NA,NA,-3.20,-6.98,-6.98,-3.62,-8.04,-6.17,-5.00,-7.33,-8.23,-12.03,-12.85,-11.68,-6.26,-10.45
-10.59,-2.40,-6.10,-5.45,-3.37,-8.98,-10.52,-11.32,-11.32,-9.98,-9.65,-12.37,-12.85,-11.68,-6.26,-11.29
-9.80,-3.85,-2.98,-3.14,-10.88,-13.10,-13.05,-10.17,-12.03,-12.85,-11.68,-4.48,-8.48,-7.25,-8.49,-3.97
NA,NA
>chr3:197036268-197036318
NA,NA,-9.61,-4.88,-1.33,-9.21,-14.68,-13.79,-9.32,-3.45,-2.42,-4.39,-9.91,-10.45,-6.07,-8.26
-8.20,-7.00,-6.15,-9.91,-12.27,-13.87,-12.37,-9.65,-9.98,-11.32,-10.70,-13.29,-14.68,-10.71,-3.46,-10.15
-11.18,-11.93,-11.94,-7.17,-8.00,-8.84,-7.92,-10.39,-13.15,-14.47,-16.51,-16.51,-13.29,-10.70,-10.70,-13.29
NA,NA
>chr4:4521018-4521068
NA,NA,-12.37,-7.14,-8.95,-8.33,-8.52,-7.40,-8.60,-8.16,-6.07,-10.45,-10.38,-6.07,-7.37,-7.85
-3.20,-7.03,-11.61,-12.63,-14.89,-16.51,-13.29,-10.70,-11.32,-9.98,-9.65,-10.54,-8.51,-3.22,-6.62,-2.78
-10.31,-10.25,-11.32,-9.57,-8.51,-3.46,-10.55,-13.16,-14.89,-14.95,-12.20,-11.27,-9.65,-9.98,-11.32,-10.44
NA,NA
>chr4:4521038-4521088
NA,NA,-13.29,-10.70,-11.32,-9.98,-9.65,-10.54,-8.51,-3.22,-6.62,-2.78,-10.31,-10.25,-11.32,-9.57
-8.51,-3.46,-10.55,-13.16,-14.89,-14.95,-12.20,-11.27,-9.65,-9.98,-11.32,-10.44,-10.74,-6.26,-8.83,-10.24
-6.07,-7.37,-7.85,-2.70,-7.00,-6.49,-8.60,-6.96,-1.30,-0.83,-6.75,-6.36,-9.98,-9.16,-1.33,-4.88
NA,NA
>chr4:4983131-4983181
NA,NA,-2.56,-4.39,-10.09,-11.93,-11.68,-4.26,-8.16,-6.19,-0.56,-1.32,-1.44,-4.60,-5.75,-0.88
-6.64,-7.04,-6.53,-7.32,-8.30,-10.43,-9.98,-11.27,-9.65,-9.98,-11.58,-5.77,-1.23,-2.38,-3.12,-9.43
-9.43,-3.68,-1.60,-6.12,-11.58,-9.98,-9.65,-11.27,-10.25,-9.91,-6.15,-9.02,-10.52,-11.27,-8.06,-7.00
NA,NA
>chr4:4983144-4983194
NA,NA,-0.88,-6.64,-7.04,-6.53,-7.32,-8.30,-10.43,-9.98,-11.27,-9.65,-9.98,-11.58,-5.77,-1.23
-2.38,-3.12,-9.43,-9.43,-3.68,-1.60,-6.12,-11.58,-9.98,-9.65,-11.27,-10.25,-9.91,-6.15,-9.02,-10.52
-11.27,-8.06,-7.00,-6.15,-7.32,-7.66,-11.27,-10.25,-9.91,-6.53,-7.04,-7.00,-5.00,-7.40,-4.24,-8.26
NA,NA
>chr4:15527072-15527122
NA,NA,-5.00,-6.17,-7.96,-6.82,-7.82,-8.83,-10.15,-9.01,-3.37,-5.45,-6.10,-2.78,-10.31,-10.25
-11.32,-10.70,-13.29,-16.51,-14.47,-12.78,-6.07,-8.10,-11.58,-9.98,-9.65,-11.27,-9.98,-10.45,-8.21,-3.97
-8.10,-11.58,-10.52,-9.59,-3.73,-3.68,-7.79,-5.42,-12.78,-13.54,-12.37,-7.14,-7.14,-11.27,-12.20,-11.93
NA,NA
>chr4:15696603-15696653
NA,NA,-10.28,-7.12,-7.32,-8.88,-6.84,-1.60,-3.68,-7.60,-7.65,-5.29,-1.33,-9.16,-9.71,-4.69
-7.00,-8.57,-6.58,-7.55,-11.34,-12.20,-12.20,-11.32,-11.32,-9.98,-9.65,-12.37,-13.54,-12.78,-5.42,-8.12
-9.26,-11.69,-10.75,-3.36,-1.72,-6.36,-6.55,-9.91,-10.25,-11.27,-7.14,-7.14,-11.27,-9.98,-11.61,-7.03
NA,NA
>chr4:15696655-15696705
NA,NA,-12.20,-14.95,-13.87,-12.37,-7.66,-7.47,-5.70,-2.74,-9.71,-8.63,-1.55,-2.76,-4.03,-7.33
-8.83,-10.82,-11.76,-14.89,-16.51,-13.29,-12.37,-9.65,-9.98,-11.32,-11.32,-9.98,-11.61,-8.26,-6.07,-10.74
-10.83,-7.21,-5.43,-1.68,-6.78,-8.12,-7.33,-3.48,-5.20,-10.09,-12.09,-12.63,-10.43,-8.33,-6.69,-3.37
NA,NA
>chr4:16534088-16534138
NA,NA,-3.79,-7.89,-6.56,-4.55,-3.78,-1.91,-8.92,-10.31,-7.55,-7.17,-12.03,-12.85,-9.21,-1.33
-4.88,-9.61,-9.43,-9.02,-6.15,-9.91,-10.25,-11.32,-11.32,-9.98,-9.65,-10.54,-8.92,-1.56,-1.38,-6.36
-6.43,-8.28,-7.48,-12.03,-13.10,-12.78,-6.26,-8.83,-10.24,-5.95,-5.31,-1.28,-2.38,-3.12,-9.59,-11.76
NA,NA
>chr4:16534167-16534217
NA,NA,-9.40,-8.48,-4.24,-7.44,-6.54,-1.60,-3.68,-8.11,-8.33,-10.43,-12.63,-14.89,-13.16,-10.81
-5.98,-10.22,-11.29,-6.26,-11.68,-12.85,-12.37,-9.65,-9.98,-11.58,-8.10,-3.97,-7.55,-11.89,-12.85,-11.68
-4.07,-7.81,-3.82,-8.51,-10.31,-6.61,-3.22,-7.83,-3.11,-7.81,-3.97,-6.09,-4.44,-5.96,-8.12,-8.16
NA,NA
>chr4:24161958-24162008
NA,NA,-8.23,-3.20,-6.98,-6.54,-1.60,-3.68,-9.43,-10.15,-10.22,-11.35,-10.83,-7.55,-4.26,-10.21
-9.71,-4.69,-7.00,-7.04,-6.53,-9.91,-10.25,-11.27,-9.65,-9.98,-11.32,-9.57,-8.51,-3.82,-8.04,-6.17
-4.33,-8.98,-10.52,-11.32,-10.70,-13.29,-14.47,-12.78,-6.07,-8.26,-11.61,-9.98,-11.32,-9.57,-9.96,-4.26
NA,NA
>chr4:24161976-24162026
NA,NA,-6.53,-9.91,-10.25,-11.27,-9.65,-9.98,-11.32,-9.57,-8.51,-3.82,-8.04,-6.17,-4.33,-8.98
-10.52,-11.32,-10.70,-13.29,-14.47,-12.78,-6.07,-8.26,-11.61,-9.98,-11.32,-9.57,-9.96,-4.26,-7.55,-10.31
-9.96,-4.26,-7.55,-11.89,-13.29,-14.68,-11.68,-4.26,-8.21,-10.45,-9.98,-11.58,-6.12,-1.60,-3.68,-7.60
NA,NA
>chr4:26592199-26592249
NA,NA,-7.03,-11.61,-12.63,-13.36,-10.28,-6.36,-6.62,-2.40,-10.15,-10.01,-10.43,-10.43,-12.63,-14.89
-16.51,-13.29,-10.70,-10.70,-13.87,-14.95,-12.20,-11.32,-11.32,-9.98,-11.61,-7.03,-3.62,-7.81,-4.07,-11.68
-12.85,-11.18,-6.61,-3.20,-10.31,-12.27,-13.87,-11.89,-7.55,-6.49,-7.00,-3.52,-10.55,-13.16,-16.51,-14.89
NA,NA
>chr4:26592279-26592329
NA,NA,-1.33,-9.21,-12.85,-10.88,-3.80,-3.74,-8.30,-8.23,-11.94,-11.93,-14.95,-14.89,-13.16,-10.81
-6.07,-7.37,-7.85,-3.20,-7.03,-11.61,-9.98,-11.27,-9.65,-9.98,-11.32,-10.44,-11.35,-10.22,-8.65,-7.85
-3.55,-9.12,-9.90,-3.80,-3.73,-9.59,-10.52,-11.58,-8.10,-4.24,-8.48,-8.16,-7.33,-5.00,-5.96,-8.12
NA,NA
>chr4:26592340-26592390
NA,NA,-5.98,-10.38,-10.45,-6.07,-8.10,-11.58,-9.98,-10.43,-10.43,-9.70,-10.92,-7.12,-7.32,-8.06
-9.05,-7.92,-10.39,-11.31,-10.51,-9.65,-9.98,-11.27,-9.65,-9.98,-11.32,-10.44,-10.74,-6.07,-8.10,-11.18
-12.85,-11.68,-6.26,-10.45,-10.38,-6.07,-9.26,-9.01,-4.33,-8.86,-12.41,-13.54,-11.89,-7.55,-7.40,-10.82
NA,NA
>chr4:36364975-36365025
NA,NA,-11.34,-10.52,-8.98,-3.12,-2.98,-3.14,-10.88,-13.79,-14.68,-11.68,-4.26,-7.55,-11.34,-10.52
-10.82,-10.22,-13.05,-14.47,-16.51,-13.29,-12.37,-9.65,-9.98,-11.58,-8.10,-6.07,-10.74,-10.44,-10.70,-13.87
-12.63,-9.65,-12.37,-13.29,-16.51,-16.51,-14.47,-12.78,-6.07,-8.10,-10.31,-8.13,-1.33,-4.88,-9.61,-11.18
NA,NA
>chr4:36365026-36365076
NA,NA,-9.96,-4.26,-7.55,-11.89,-13.54,-12.78,-6.07,-8.26,-8.20,-6.69,-3.12,-2.54,-2.20,-1.50
-9.21,-12.85,-11.18,-8.10,-6.07,-10.74,-10.44,-11.32,-9.98,-9.65,-11.27,-9.98,-9.65,-11.27,-10.52,-10.82
-7.40,-8.93,-8.06,-7.32,-6.55,-7.10,-3.96,-7.81,-3.82,-9.12,-9.98,-6.36,-7.50,-3.11,-8.11,-6.37
NA,NA
>chr4:62881153-62881203
NA,NA,-6.05,-6.75,-0.94,-3.68,-8.11,-8.06,-12.37,-13.29,-16.51,-14.68,-9.21,-1.33,-4.88,-9.91
-10.91,-10.17,-11.94,-11.93,-14.95,-13.87,-12.37,-9.65,-9.98,-11.58,-6.12,-1.60,-3.79,-8.30,-8.23,-10.72
-10.21,-4.26,-8.21,-10.45,-9.70,-10.92,-7.07,-8.28,-7.48,-11.94,-9.70,-10.43,-10.43,-9.98,-11.58,-6.61
NA,NA
>chr4:73470077-73470127
NA,NA,-13.05,-10.17,-12.03,-13.36,-12.63,-9.65,-12.37,-13.87,-11.76,-10.82,-10.22,-11.35,-10.44,-10.70
-13.29,-16.51,-14.47,-13.05,-10.22,-10.82,-10.52,-11.32,-11.32,-9.98,-9.65,-12.37,-12.85,-10.58,-1.55,-2.34
-0.70,-6.36,-6.08,-6.32,-3.52,-10.55,-13.16,-16.51,-14.89,-12.63,-10.45,-8.93,-7.40,-8.52,-8.06,-12.37
NA,NA
>chr4:73470171-73470221
NA,NA,-8.42,-8.52,-7.40,-8.93,-8.42,-6.69,-3.12,-2.54,-2.54,-3.85,-9.80,-11.71,-10.39,-7.92
-8.47,-7.07,-10.22,-11.69,-10.22,-10.82,-10.52,-11.27,-9.65,-9.98,-11.58,-6.12,-1.30,-1.38,-6.36,-5.95
-10.81,-12.09,-12.27,-9.51,-6.85,-9.62,-11.71,-9.80,-3.45,-2.42,-5.28,-7.71,-7.48,-11.94,-11.93,-11.93
NA,NA
>chr4:74922489-74922539
NA,NA,-8.11,-6.37,-7.37,-8.13,-7.12,-10.28,-13.79,-14.89,-14.95,-11.93,-11.94,-7.17,-8.93,-7.88
-7.14,-10.54,-8.92,-1.55,-2.34,-1.23,-6.87,-11.61,-9.98,-11.58,-8.10,-3.90,-8.11,-6.43,-6.36,-1.38
-1.56,-10.58,-14.68,-13.29,-10.70,-11.32,-9.98,-10.43,-8.95,-7.14,-12.37,-13.29,-14.47,-13.05,-10.17,-11.70
NA,NA
>chr4:75557473-75557523
NA,NA,-1.28,-5.54,-3.34,-2.98,-3.12,-9.59,-11.76,-13.36,-12.03,-10.17,-11.35,-10.44,-9.57,-9.96
-4.48,-8.48,-9.40,-13.05,-14.47,-13.29,-12.37,-9.65,-9.98,-11.32,-11.32,-10.52,-10.82,-10.22,-11.35,-10.51
-7.66,-8.23,-3.20,-6.98,-6.51,-1.39,-4.81,-6.10,-2.40,-10.30,-8.01,-1.56,-1.38,-7.34,-6.49,-7.55
NA,NA
>chr4:75557652-75557702
NA,NA,-9.96,-4.48,-7.10,-6.21,-10.81,-13.16,-16.51,-14.89,-12.63,-11.61,-6.87,-1.54,-5.67,-8.04
-3.62,-6.61,-11.18,-13.87,-14.95,-12.20,-11.27,-9.65,-9.98,-11.32,-11.32,-10.25,-10.31,-3.20,-7.03,-7.69
-7.14,-10.51,-10.83,-7.68,-3.38,-2.94,-7.33,-8.16,-8.48,-4.24,-7.44,-6.98,-3.73,-10.55,-13.16,-14.89
NA,NA
>chr4:83151859-83151909
NA,NA,-7.00,-3.52,-10.15,-11.18,-12.20,-11.27,-7.14,-7.14,-12.37,-13.29,-14.89,-12.63,-10.45,-8.36
-5.43,-1.54,-6.87,-11.61,-12.63,-13.87,-12.37,-9.65,-9.98,-11.32,-11.32,-9.98,-10.43,-8.95,-8.95,-8.95
-8.95,-8.95,-8.95,-10.43,-10.01,-10.56,-6.08,-3.56,-1.63,-6.96,-8.07,-5.96,-4.33,-7.48,-7.85,-2.70
NA,NA
>chr4:86957740-86957790
NA,NA,-1.30,-6.12,-11.58,-12.20,-12.20,-11.32,-11.32,-10.52,-9.02,-6.15,-8.13,-7.37,-6.07,-10.81
-12.76,-12.78,-6.26,-11.68,-14.68,-13.29,-12.37,-9.65,-9.98,-11.32,-10.70,-13.29,-14.47,-12.41,-7.68,-3.38
-3.45,-10.72,-11.93,-14.95,-13.87,-10.70,-10.70,-12.85,-10.71,-3.22,-7.83,-3.05,-7.55,-11.34,-10.25,-9.67
NA,NA
>chr4:86957805-86957855
NA,NA,-8.12,-9.26,-11.69,-10.22,-5.98,-10.83,-9.46,-10.31,-3.20,-6.61,-11.18,-13.29,-14.89,-12.63
-9.65,-12.37,-12.85,-10.71,-3.82,-7.81,-3.90,-8.10,-11.58,-9.98,-9.65,-12.37,-13.29,-14.47,-13.05,-10.17
-11.94,-9.70,-10.43,-10.43,-12.63,-13.87,-10.70,-10.70,-12.85,-11.68,-4.48,-7.10,-6.21,-10.38,-10.91,-10.22
NA,NA
>chr4:87478719-87478769
NA,NA,-13.87,-11.89,-7.55,-7.17,-12.03,-13.36,-14.95,-12.20,-11.34,-7.55,-4.20,-7.10,-6.55,-7.32
-7.66,-12.37,-13.87,-14.95,-14.95,-13.87,-10.70,-11.32,-9.98,-9.65,-11.27,-9.98,-10.43,-10.43,-12.63,-14.89
-13.79,-10.28,-5.98,-10.24,-7.38,-0.14,-2.62,-5.01,-7.21,-11.89,-13.87,-14.95,-11.93,-11.94,-10.17,-10.91
NA,NA
>chr4:114199439-114199489
NA,NA,-10.74,-10.51,-8.06,-8.52,-10.22,-13.05,-14.47,-16.51,-13.29,-10.70,-11.32,-9.98,-10.43,-8.33
-7.00,-6.07,-10.81,-13.16,-14.89,-14.95,-12.20,-11.27,-9.65,-9.98,-11.58,-5.77,-0.56,-1.76,-4.91,-9.67
-12.27,-13.36,-12.03,-10.17,-13.05,-13.54,-12.37,-9.65,-12.63,-14.89,-13.16,-10.58,-6.66,-9.62,-11.06,-10.59
NA,NA
>chr4:114199559-114199609
NA,NA,-5.95,-5.31,-0.14,-1.88,-2.52,-3.20,-6.76,-1.38,-1.30,-6.12,-10.65,-10.83,-7.68,-2.62
-0.56,-5.77,-11.58,-12.20,-14.95,-13.87,-12.37,-9.65,-9.98,-11.32,-11.32,-10.52,-9.59,-3.68,-1.72,-6.36
-5.95,-10.81,-12.76,-12.78,-6.26,-9.96,-9.57,-10.70,-13.54,-13.05,-9.40,-9.33,-8.16,-8.57,-5.89,-2.62
NA,NA
>chr4:118717935-118717985
NA,NA,-0.90,-5.29,-7.47,-8.88,-7.03,-3.22,-6.38,-0.03,-1.88,-1.93,-2.20,-1.28,-5.31,-5.95
-10.81,-11.93,-11.68,-4.48,-8.48,-9.40,-11.35,-10.44,-11.32,-9.98,-9.65,-12.37,-13.87,-12.27,-9.91,-6.15
-7.37,-7.65,-5.29,-1.33,-9.16,-9.90,-3.14,-2.52,-1.88,-0.56,-6.87,-11.61,-9.98,-11.27,-9.65,-12.63
NA,NA
>chr4:119205101-119205151
NA,NA,-10.25,-11.32,-9.57,-9.96,-6.26,-10.74,-10.65,-8.10,-4.24,-7.10,-6.21,-10.83,-9.43,-9.59
-3.68,-1.47,-8.92,-10.54,-9.65,-9.98,-11.27,-9.65,-9.98,-11.32,-11.32,-10.52,-10.82,-7.40,-8.93,-7.88
-7.88,-8.21,-4.26,-11.68,-11.93,-10.55,-3.73,-7.03,-7.69,-7.69,-8.26,-3.90,-7.34,-5.78,-3.37,-8.98
NA,NA
>chr4:122292160-122292210
NA,NA,-7.14,-11.27,-10.25,-10.31,-3.20,-6.98,-7.44,-6.07,-10.74,-10.44,-11.32,-9.98,-10.45,-8.93
-7.17,-12.03,-13.10,-13.05,-9.40,-8.48,-4.24,-8.10,-11.58,-9.98,-9.65,-12.37,-12.85,-9.21,-1.33,-5.29
-7.65,-7.48,-3.37,-5.20,-9.91,-10.91,-9.26,-6.78,-0.90,-5.29,-9.67,-10.25,-11.58,-6.61,-3.73,-10.59
NA,NA
>chr4:122745468-122745518
NA,NA,-13.16,-10.55,-3.46,-8.51,-10.54,-8.06,-8.52,-8.83,-9.33,-9.40,-11.35,-10.44,-11.32,-9.98
-11.61,-6.87,-0.56,-1.76,-5.28,-7.34,-3.90,-8.10,-11.58,-9.98,-9.65,-10.51,-10.74,-6.07,-8.16,-8.60
-6.49,-8.12,-3.96,-8.11,-6.37,-7.00,-8.33,-8.33,-6.69,-4.33,-8.86,-4.14,-11.70,-10.17,-11.35,-10.65
NA,NA
>chr4:122844670-122844720
NA,NA,-10.81,-6.07,-7.00,-8.06,-11.27,-10.52,-10.82,-7.40,-8.60,-6.38,-3.73,-10.55,-12.09,-11.76
-10.82,-10.22,-11.35,-10.51,-9.65,-9.98,-11.27,-9.65,-9.98,-11.32,-11.32,-9.98,-11.61,-6.84,-1.30,-1.30
-6.12,-11.58,-9.98,-10.45,-8.21,-4.26,-9.96,-10.54,-9.65,-9.70,-10.92,-6.36,-6.62,-2.40,-10.55,-12.09
NA,NA
>chr4:142379593-142379643
NA,NA,-12.27,-13.36,-10.88,-3.14,-2.52,-2.77,-3.45,-9.80,-11.69,-10.22,-8.52,-8.33,-10.43,-12.63
-13.36,-10.28,-6.36,-6.62,-2.78,-10.31,-10.25,-11.27,-9.65,-9.98,-11.32,-9.57,-8.13,-0.14,-1.88,-2.48
-1.55,-10.58,-11.93,-10.55,-3.46,-8.51,-10.54,-9.65,-9.98,-11.27,-9.65,-9.98,-11.58,-6.12,-1.30,-0.83
NA,NA
>chr4:142379611-142379661
NA,NA,-2.78,-10.31,-10.25,-11.27,-9.65,-9.98,-11.32,-9.57,-8.13,-0.14,-1.88,-2.48,-1.55,-10.58
-11.93,-10.55,-3.46,-8.51,-10.54,-9.65,-9.98,-11.27,-9.65,-9.98,-11.58,-6.12,-1.30,-0.83,-6.75,-6.05
-9.02,-11.76,-14.89,-13.29,-12.37,-9.65,-12.63,-12.09,-10.81,-6.07,-7.00,-8.33,-8.95,-8.95,-8.33,-7.00
NA,NA
>chr4:151047492-151047542
NA,NA,-6.38,-3.73,-10.55,-13.16,-14.68,-10.71,-3.82,-8.49,-7.48,-12.03,-13.36,-11.76,-9.59,-3.73
-3.80,-9.90,-9.12,-3.46,-10.59,-10.45,-6.07,-8.10,-11.58,-9.98,-9.65,-11.27,-9.98,-9.65,-11.27,-12.20
-14.95,-14.89,-13.29,-10.70,-9.57,-9.96,-4.07,-8.11,-6.43,-5.31,-0.14,-2.62,-5.89,-7.04,-6.50,-7.50
NA,NA
>chr4:151047523-151047573
NA,NA,-14.89,-13.29,-10.70,-9.57,-9.96,-4.07,-8.11,-6.43,-5.31,-0.14,-2.62,-5.89,-7.04,-6.50
-7.50,-3.11,-7.81,-3.62,-7.03,-11.61,-9.98,-11.32,-11.32,-9.98,-11.61,-6.84,-1.22,-2.76,-3.34,-5.87
-1.72,-3.60,-7.79,-4.52,-7.10,-6.53,-8.13,-7.60,-3.73,-3.80,-9.90,-9.12,-3.22,-6.62,-3.46,-7.81
NA,NA
>chr4:152462389-152462439
NA,NA,-7.81,-3.46,-6.62,-6.36,-10.22,-11.69,-9.26,-7.00,-3.97,-7.81,-4.07,-10.21,-10.72,-7.17
-8.93,-10.45,-12.63,-13.36,-10.88,-3.36,-1.60,-6.12,-11.58,-9.98,-9.65,-10.51,-10.83,-7.68,-2.62,-0.14
-5.31,-6.08,-7.50,-3.31,-7.10,-6.21,-10.24,-8.18,-3.22,-6.38,-0.03,-1.76,-5.28,-7.71,-7.10,-10.82
NA,NA
>chr4:152462427-152462477
NA,NA,-3.22,-6.38,-0.03,-1.76,-5.28,-7.71,-7.10,-10.82,-10.52,-11.27,-7.66,-7.32,-6.55,-7.10
-5.42,-10.74,-10.65,-5.77,-1.54,-8.15,-10.83,-10.44,-11.32,-9.98,-9.65,-12.37,-12.85,-10.58,-1.47,-3.68
-9.59,-10.52,-11.32,-9.57,-9.96,-6.26,-11.29,-10.22,-6.36,-6.62,-2.54,-7.83,-3.31,-7.40,-2.94,-2.42
NA,NA
>chr4:154267726-154267776
NA,NA,-6.84,-8.20,-7.00,-6.15,-7.32,-8.06,-8.21,-3.05,-6.75,-4.81,-1.39,-6.19,-8.16,-4.20
-8.12,-8.12,-7.33,-5.00,-8.86,-10.83,-10.44,-11.32,-9.98,-9.65,-11.27,-9.98,-11.61,-7.03,-3.73,-10.55
-12.09,-14.95,-12.20,-11.27,-9.65,-12.63,-12.09,-10.55,-3.73,-6.98,-7.44,-3.90,-8.11,-6.37,-9.26,-9.26
NA,NA
>chr4:157904605-157904655
NA,NA,-7.40,-7.55,-11.89,-13.87,-14.95,-12.20,-11.32,-10.70,-13.54,-13.05,-9.40,-9.33,-8.16,-8.48
-4.24,-8.16,-8.60,-6.49,-8.12,-5.42,-10.74,-10.51,-9.65,-9.98,-11.32,-10.70,-13.29,-14.47,-12.78,-5.42
-7.10,-6.55,-7.81,-8.23,-2.78,-6.62,-6.05,-9.26,-9.26,-6.15,-8.13,-8.65,-8.83,-8.30,-3.79,-1.72
NA,NA
>chr4:157904732-157904782
NA,NA,-6.69,-3.68,-3.73,-7.60,-7.85,-2.70,-7.00,-9.26,-11.35,-10.83,-7.55,-3.97,-8.26,-8.20
-6.69,-4.33,-7.00,-7.04,-6.82,-8.11,-3.90,-8.26,-11.61,-9.98,-11.58,-5.77,-1.23,-2.38,-3.12,-8.11
-8.33,-10.43,-12.63,-14.89,-13.29,-10.70,-10.70,-13.29,-14.68,-10.71,-3.46,-10.30,-8.83,-4.48,-7.68,-3.74
NA,NA
>chr4:158049563-158049613
NA,NA,-10.55,-3.73,-6.98,-7.44,-3.97,-7.55,-11.34,-12.20,-14.95,-13.36,-10.28,-7.12,-9.91,-10.25
-11.27,-9.65,-9.70,-11.94,-10.17,-11.35,-10.51,-9.65,-9.98,-11.58,-8.10,-4.24,-7.40,-3.48,-5.70,-7.47
-8.30,-8.33,-7.00,-6.07,-10.81,-13.16,-16.51,-16.51,-16.51,-14.89,-14.95,-12.20,-11.32,-11.32,-10.52,-8.98
NA,NA
>chr4:159919705-159919755
NA,NA,-12.03,-8.23,-9.33,-9.40,-11.35,-10.44,-11.32,-12.20,-11.93,-10.72,-4.69,-8.86,-12.41,-14.47
-13.16,-10.55,-3.46,-8.51,-10.54,-9.65,-9.98,-11.27,-9.65,-9.98,-11.58,-6.61,-3.22,-7.83,-5.23,-11.29
-11.70,-7.17,-8.93,-7.88,-7.14,-12.37,-13.87,-11.76,-9.02,-6.37,-7.96,-6.17,-4.44,-7.24,-4.52,-7.10
NA,NA
>chr4:164517013-164517063
NA,NA,-4.20,-8.12,-6.49,-8.00,-8.16,-3.05,-6.75,-5.45,-3.48,-7.33,-8.16,-8.48,-4.48,-8.83
-10.24,-5.98,-10.92,-11.93,-14.95,-13.87,-12.37,-9.65,-9.98,-11.32,-10.70,-13.29,-16.51,-14.68,-9.21,-1.48
-5.43,-7.21,-11.89,-13.87,-12.27,-10.31,-2.78,-6.10,-4.81,-0.90,-6.78,-9.26,-11.35,-10.44,-9.57,-8.13
NA,NA
>chr4:164517095-164517145
NA,NA,-10.88,-3.14,-2.52,-2.77,-2.37,-6.69,-8.06,-12.37,-13.29,-16.51,-16.51,-16.51,-14.68,-11.68
-4.26,-7.55,-10.31,-8.51,-3.55,-10.31,-10.25,-11.27,-9.65,-9.98,-11.58,-6.61,-3.73,-10.30,-7.38,-1.33
-5.29,-9.67,-10.25,-11.32,-11.32,-12.20,-14.95,-13.36,-9.32,-3.85,-2.98,-3.12,-8.11,-8.33,-10.43,-9.98
NA,NA
>chr4:166233937-166233987
NA,NA,-13.05,-13.54,-12.37,-9.65,-12.63,-13.87,-12.37,-7.14,-7.88,-8.21,-4.20,-7.10,-6.08,-6.36
-0.70,-2.38,-3.12,-9.59,-11.76,-13.87,-12.37,-9.65,-9.98,-11.58,-8.10,-3.97,-8.16,-8.16,-4.26,-8.83
-10.24,-6.07,-9.26,-9.43,-3.12,-2.38,-1.50,-9.21,-14.68,-16.51,-13.29,-10.70,-11.32,-10.52,-9.59,-3.12
NA,NA
>chr4:166233989-166234039
NA,NA,-11.34,-9.98,-10.43,-10.43,-9.70,-10.60,-3.80,-3.73,-9.59,-10.42,-10.60,-3.80,-3.73,-9.59
-9.43,-10.15,-3.52,-7.00,-9.26,-11.35,-10.51,-9.65,-9.98,-11.32,-11.32,-12.20,-14.95,-14.89,-16.51,-13.79
-10.28,-7.12,-9.91,-12.27,-13.87,-10.70,-10.44,-10.83,-8.15,-1.48,-9.21,-14.68,-16.51,-16.51,-13.16,-10.09
NA,NA
>chr4:166894224-166894274
NA,NA,-2.62,-7.68,-10.08,-10.59,-2.40,-6.10,-5.45,-2.98,-6.09,-3.06,-6.38,-0.03,-1.76,-5.28
-7.71,-6.88,-7.00,-3.52,-10.59,-10.45,-6.07,-8.10,-11.58,-9.98,-11.61,-6.87,-1.39,-5.29,-7.47,-8.30
-8.95,-8.95,-8.33,-8.52,-7.40,-8.93,-7.88,-8.95,-8.95,-8.95,-8.33,-7.00,-6.07,-10.81,-11.93,-9.21
NA,NA
>chr4:177322482-177322532
NA,NA,-10.43,-8.30,-8.23,-3.55,-10.71,-14.68,-13.16,-10.81,-6.07,-9.02,-10.52,-11.32,-10.70,-12.85
-11.68,-6.26,-10.45,-10.59,-3.46,-8.51,-10.54,-9.65,-9.98,-11.32,-11.32,-10.25,-10.31,-2.78,-6.62,-6.05
-7.00,-8.06,-11.27,-10.52,-10.82,-10.22,-11.35,-10.51,-7.66,-8.23,-2.78,-6.10,-5.45,-3.37,-8.98,-10.52
NA,NA
>chr4:177322517-177322567
NA,NA,-10.22,-11.35,-10.51,-7.66,-8.23,-2.78,-6.10,-5.45,-3.37,-8.98,-10.52,-11.27,-8.06,-6.69
-4.33,-5.96,-7.21,-11.89,-13.87,-14.95,-12.20,-11.32,-11.32,-9.98,-9.65,-11.27,-12.20,-11.93,-10.92,-7.12
-7.32,-8.30,-8.33,-8.11,-3.68,-1.47,-8.92,-9.57,-11.32,-12.20,-12.20,-11.27,-7.14,-8.95,-8.95,-7.88
NA,NA
>chr4:184121557-184121607
NA,NA,-16.51,-13.29,-10.70,-11.32,-12.20,-14.95,-14.89,-16.51,-13.29,-12.37,-9.65,-9.98,-11.27,-7.66
-8.23,-2.78,-6.62,-3.22,-10.71,-12.85,-12.37,-9.65,-9.98,-11.58,-8.10,-6.07,-12.78,-13.54,-12.37,-9.65
-9.98,-11.32,-11.32,-12.20,-12.20,-11.27,-7.14,-8.95,-8.95,-8.95,-8.30,-8.23,-2.78,-6.62,-6.05,-9.02
NA,NA
>chr4:184121565-184121615
NA,NA,-13.29,-12.37,-9.65,-9.98,-11.27,-7.66,-8.23,-2.78,-6.62,-3.22,-10.71,-12.85,-12.37,-9.65
-9.98,-11.58,-8.10,-6.07,-12.78,-13.54,-12.37,-9.65,-9.98,-11.32,-11.32,-12.20,-12.20,-11.27,-7.14,-8.95
-8.95,-8.95,-8.30,-8.23,-2.78,-6.62,-6.05,-9.02,-10.42,-11.94,-7.48,-8.28,-6.82,-7.82,-8.23,-12.03
NA,NA
>chr4:184659665-184659715
NA,NA,-14.89,-13.79,-9.32,-3.45,-2.42,-4.60,-6.10,-3.46,-7.81,-3.96,-8.12,-8.12,-7.82,-6.53
-9.91,-10.25,-11.58,-8.10,-6.07,-10.74,-10.51,-9.65,-9.98,-11.32,-11.32,-9.98,-11.61,-6.84,-1.60,-3.79
-8.30,-8.12,-7.00,-2.70,-7.85,-7.48,-4.33,-7.00,-7.04,-6.53,-8.13,-7.37,-6.05,-7.50,-3.11,-8.11
NA,NA
>chr4:186988650-186988700
NA,NA,-10.55,-12.76,-12.78,-6.07,-7.44,-6.54,-1.60,-3.36,-9.90,-9.12,-3.46,-10.15,-11.18,-12.20
-11.32,-9.57,-8.13,-1.33,-5.39,-7.34,-3.90,-8.10,-11.58,-9.98,-9.65,-11.27,-9.98,-10.43,-8.30,-8.23
-2.70,-6.32,-5.95,-10.83,-10.01,-10.43,-8.33,-7.00,-6.07,-10.38,-10.45,-5.42,-7.24,-4.44,-5.96,-8.36
NA,NA
>chr4:190671759-190671809
NA,NA,-10.45,-9.98,-11.58,-8.10,-3.90,-7.34,-5.78,-3.37,-8.98,-9.43,-10.15,-3.46,-8.51,-10.31
-7.55,-6.58,-8.48,-4.52,-7.79,-3.60,-1.60,-6.12,-11.58,-9.98,-9.65,-12.37,-12.85,-10.71,-3.82,-8.49
-7.10,-8.52,-8.33,-8.33,-6.69,-2.37,-2.42,-4.60,-6.10,-3.46,-7.81,-3.96,-7.24,-2.47,-3.38,-5.01
NA,NA
>chr4:190856195-190856245
NA,NA,-5.70,-7.65,-8.65,-8.83,-8.30,-3.79,-0.94,-6.07,-5.45,-2.74,-10.72,-9.70,-9.65,-12.37
-13.29,-14.47,-12.78,-6.26,-11.68,-12.85,-12.37,-9.65,-9.98,-11.32,-10.70,-13.29,-14.47,-13.05,-9.26,-6.78
-1.28,-2.38,-3.20,-6.76,-1.38,-1.38,-5.87,-4.44,-6.17,-8.04,-3.97,-6.32,-6.08,-6.36,-0.88,-5.67
NA,NA
>chr5:23445950-23446000
NA,NA,-10.45,-8.21,-4.20,-7.24,-3.34,-2.76,-1.22,-6.84,-8.20,-7.00,-6.07,-10.81,-13.16,-14.68
-9.21,-1.33,-4.88,-10.09,-12.09,-14.95,-12.20,-11.27,-9.65,-9.98,-11.58,-6.12,-1.30,-1.30,-6.96,-8.60
-7.40,-10.82,-11.76,-13.87,-12.37,-9.65,-9.98,-11.27,-9.65,-9.98,-11.34,-7.55,-3.05,-7.83,-2.54,-6.10
NA,NA
>chr5:36575998-36576048
NA,NA,-10.31,-7.55,-3.97,-8.26,-11.61,-10.01,-10.15,-3.73,-7.03,-8.88,-7.32,-6.53,-7.10,-4.48
-8.83,-10.24,-5.95,-7.10,-5.42,-10.74,-10.51,-9.65,-9.98,-11.32,-10.44,-10.83,-8.86,-4.69,-9.71,-8.63
-1.55,-2.34,-1.23,-6.87,-11.61,-12.63,-14.89,-16.51,-13.29,-12.37,-9.65,-12.63,-13.87,-11.18,-6.61,-3.20
NA,NA
>chr5:54456488-54456538
NA,NA,-10.82,-8.83,-7.82,-6.21,-10.38,-10.91,-10.22,-10.15,-9.26,-6.15,-8.13,-7.37,-6.37,-8.28
-7.10,-10.82,-11.76,-13.87,-12.37,-9.65,-9.98,-11.32,-11.32,-9.98,-9.65,-12.37,-13.29,-14.68,-11.68,-4.26
-8.21,-10.45,-9.70,-10.72,-4.69,-8.86,-10.08,-10.59,-3.73,-7.03,-7.69,-7.14,-11.27,-10.25,-10.31,-3.20
NA,NA
>chr5:60152088-60152138
NA,NA,-6.37,-8.11,-3.90,-8.10,-11.58,-9.98,-10.45,-8.21,-4.20,-7.79,-3.68,-3.74,-8.30,-8.16
-8.57,-7.00,-4.69,-9.80,-11.29,-6.07,-8.26,-11.61,-9.98,-11.32,-11.32,-10.52,-8.98,-3.37,-5.78,-7.34
-3.90,-8.10,-11.58,-12.20,-11.93,-10.60,-3.80,-3.74,-8.30,-8.23,-11.94,-11.93,-14.95,-13.87,-11.18,-5.77
NA,NA
>chr5:70777654-70777704
NA,NA,-8.86,-10.83,-10.51,-7.14,-7.88,-8.21,-3.97,-8.10,-11.58,-9.98,-10.45,-8.21,-3.97,-8.26
-7.69,-7.88,-8.21,-3.97,-8.26,-11.61,-9.98,-11.32,-11.32,-9.98,-11.61,-7.03,-3.20,-8.23,-7.66,-10.54
-9.96,-4.48,-7.10,-6.50,-6.62,-2.54,-6.62,-2.40,-10.30,-7.38,-0.14,-1.76,-4.39,-9.61,-9.43,-9.59
NA,NA
>chr5:72660439-72660489
NA,NA,-8.93,-7.40,-8.52,-8.33,-8.95,-8.95,-10.43,-9.98,-11.32,-10.44,-10.74,-5.42,-8.12,-8.12
-7.82,-6.21,-10.83,-9.43,-9.59,-3.68,-1.60,-6.12,-11.58,-9.98,-9.65,-12.37,-13.87,-14.95,-12.20,-11.34
-7.55,-7.40,-8.52,-8.33,-8.95,-7.69,-7.03,-3.20,-10.31,-9.46,-10.15,-3.73,-6.61,-10.65,-10.74,-5.42
NA,NA
>chr5:74535868-74535918
NA,NA,-7.40,-7.55,-11.89,-13.29,-16.51,-14.89,-12.27,-10.31,-2.70,-7.00,-6.49,-7.55,-11.89,-13.54
-13.05,-10.22,-10.82,-10.52,-11.27,-9.65,-9.98,-11.27,-9.65,-9.98,-11.32,-10.70,-13.29,-16.51,-16.51,-14.89
-12.63,-9.65,-11.27,-9.98,-9.65,-11.27,-12.20,-11.93,-10.72,-3.85,-2.76,-1.22,-6.96,-8.16,-4.26,-11.68
NA,NA
>chr5:83014267-83014317
NA,NA,-4.52,-8.48,-6.58,-7.55,-11.89,-13.87,-12.63,-9.65,-12.37,-12.85,-10.71,-3.22,-6.62,-2.78
-7.85,-7.60,-3.73,-3.73,-9.59,-10.52,-11.27,-9.65,-9.98,-11.32,-11.32,-12.20,-14.95,-13.87,-12.37,-7.14
-7.88,-8.36,-5.96,-5.00,-7.11,-6.64,-0.88,-6.32,-6.50,-7.11,-8.11,-5.39,-0.44,-6.38,-2.54,-6.62
NA,NA
>chr5:83014300-83014350
NA,NA,-5.00,-7.11,-6.64,-0.88,-6.32,-6.50,-7.11,-8.11,-5.39,-0.44,-6.38,-2.54,-6.62,-3.22
-6.38,-8.16,-3.05,-6.75,-4.81,-1.39,-5.77,-11.58,-9.98,-9.65,-11.27,-12.20,-11.93,-11.94,-10.17,-13.05
-13.54,-10.70,-10.44,-10.83,-8.86,-4.44,-5.87,-1.38,-1.38,-7.34,-9.26,-13.05,-12.76,-10.09,-4.88,-0.44
NA,NA
>chr5:88648085-88648135
NA,NA,-14.47,-13.05,-10.22,-8.52,-8.42,-8.21,-4.20,-7.10,-6.08,-6.75,-0.83,-0.83,-6.50,-3.22
-7.03,-8.88,-7.32,-6.15,-9.02,-10.52,-11.27,-9.65,-9.98,-11.58,-8.10,-4.24,-7.10,-6.53,-7.32,-7.66
-11.27,-9.98,-9.65,-11.27,-10.52,-9.02,-6.37,-7.96,-6.17,-4.33,-8.98,-11.76,-13.87,-12.37,-9.65,-9.70
NA,NA
>chr5:92094369-92094419
NA,NA,-4.48,-7.40,-5.00,-8.86,-12.41,-13.10,-10.88,-3.14,-2.98,-3.12,-9.01,-9.43,-3.73,-3.80
-10.75,-11.69,-9.26,-8.12,-5.42,-10.74,-10.51,-9.65,-9.98,-11.58,-8.10,-3.97,-7.55,-11.89,-13.87,-12.27
-10.31,-2.70,-6.09,-4.44,-5.96,-8.36,-10.45,-12.63,-13.87,-12.37,-8.06,-7.00,-6.37,-8.11,-3.11,-7.50
NA,NA
>chr5:93260835-93260885
NA,NA,-7.14,-12.37,-13.29,-14.89,-11.76,-10.82,-7.40,-7.55,-11.34,-10.52,-10.82,-7.10,-8.49,-3.82
-8.51,-9.57,-11.32,-10.25,-10.31,-3.20,-7.03,-11.61,-9.98,-11.32,-11.32,-12.20,-14.95,-14.89,-13.79,-12.03
-7.17,-8.93,-8.06,-8.23,-3.20,-7.03,-11.61,-9.70,-10.72,-4.69,-8.86,-10.83,-10.51,-7.14,-7.14,-10.54
NA,NA
>chr5:97480382-97480432
NA,NA,-8.52,-8.83,-9.33,-9.40,-11.35,-10.65,-6.61,-3.62,-8.49,-7.25,-9.33,-8.83,-10.82,-11.76
-12.09,-10.81,-5.95,-6.32,-2.70,-10.31,-10.25,-11.32,-11.32,-9.98,-9.65,-10.54,-8.51,-3.82,-8.49,-7.25
-9.33,-8.23,-11.94,-11.93,-11.18,-9.61,-4.88,-0.90,-5.31,-6.43,-7.96,-5.67,-0.88,-6.36,-6.36,-10.28
NA,NA
>chr5:107229697-107229747
NA,NA,-3.36,-10.88,-13.36,-12.63,-11.61,-7.03,-3.22,-7.83,-3.05,-7.55,-11.89,-13.87,-14.95,-12.20
-11.58,-6.61,-3.20,-10.31,-12.27,-13.87,-12.37,-9.65,-9.98,-11.32,-10.70,-13.29,-16.51,-14.68,-10.71,-3.22
-7.83,-3.05,-8.21,-8.42,-8.52,-8.83,-9.33,-8.16,-9.33,-8.16,-7.33,-3.48,-5.70,-9.67,-12.27,-14.89
NA,NA
>chr5:108498006-108498056
NA,NA,-3.96,-8.11,-6.37,-7.00,-8.33,-8.30,-7.32,-6.15,-9.02,-10.52,-11.27,-9.65,-12.63,-13.36
-9.32,-2.74,-5.70,-7.47,-8.30,-10.43,-9.98,-11.32,-11.32,-9.98,-11.61,-7.03,-3.73,-10.55,-12.09,-11.76
-9.59,-3.12,-2.98,-3.12,-8.98,-11.76,-14.89,-16.51,-16.51,-13.16,-10.09,-5.20,-3.37,-9.01,-9.01,-2.37
NA,NA
>chr5:109029552-109029602
NA,NA,-9.98,-9.65,-12.37,-13.87,-12.27,-10.31,-2.78,-6.62,-6.08,-6.36,-1.38,-1.30,-6.12,-10.31
-8.51,-3.46,-10.55,-13.16,-14.89,-14.95,-12.20,-11.32,-11.32,-9.98,-9.65,-12.37,-13.29,-16.51,-14.89,-14.95
-11.18,-9.61,-5.20,-3.48,-7.40,-4.52,-8.12,-8.12,-7.82,-6.21,-10.83,-9.43,-9.02,-6.05,-6.62,-2.54
NA,NA
>chr5:109029746-109029796
NA,NA,-8.57,-8.16,-9.33,-6.58,-8.93,-7.88,-7.14,-11.27,-9.98,-11.61,-6.87,-0.56,-2.62,-7.68
-4.14,-11.70,-7.48,-8.49,-3.82,-8.51,-10.54,-9.65,-9.98,-11.32,-11.32,-12.20,-12.20,-11.58,-8.10,-3.90
-7.81,-3.97,-6.32,-6.55,-8.13,-8.65,-10.22,-13.05,-13.10,-9.32,-2.74,-5.70,-7.56,-8.23,-2.70,-6.09
NA,NA
>chr5:111029884-111029934
NA,NA,-6.51,-6.98,-3.73,-10.30,-8.83,-4.26,-8.16,-6.96,-1.22,-2.76,-3.12,-8.98,-10.52,-11.58
-8.10,-3.97,-8.21,-10.45,-12.63,-13.87,-12.37,-9.65,-9.98,-11.58,-8.10,-6.07,-12.78,-14.47,-16.51,-13.16
-10.55,-3.73,-6.61,-11.58,-10.52,-9.59,-3.73,-3.80,-10.60,-9.70,-10.45,-8.36,-5.96,-4.44,-6.09,-3.52
NA,NA
>chr5:118317693-118317743
NA,NA,-1.56,-1.30,-6.12,-11.18,-12.85,-10.58,-1.47,-3.60,-6.76,-1.38,-0.83,-6.50,-3.06,-6.69
-3.20,-2.38,-0.70,-6.38,-3.22,-8.51,-10.54,-9.65,-9.98,-11.58,-8.10,-3.90,-8.11,-6.37,-7.37,-7.85
-2.70,-6.32,-6.43,-7.96,-5.67,-1.54,-5.77,-11.18,-12.85,-10.71,-3.22,-7.83,-3.11,-7.81,-3.62,-7.03
NA,NA
>chr5:118850898-118850948
NA,NA,-11.31,-10.51,-9.65,-12.63,-14.89,-16.51,-16.51,-16.51,-13.29,-10.70,-11.32,-12.20,-14.95,-14.89
-16.51,-13.29,-11.18,-8.10,-6.07,-10.74,-10.51,-9.65,-9.98,-11.32,-11.32,-10.52,-10.82,-10.22,-13.05,-14.47
-13.16,-10.09,-4.39,-2.42,-2.94,-7.40,-4.24,-7.44,-6.98,-3.20,-8.23,-8.06,-8.36,-5.96,-4.69,-9.32
NA,NA
>chr5:118850947-118850997
NA,NA,-9.65,-12.37,-13.29,-14.89,-12.63,-10.43,-8.95,-7.14,-12.37,-13.29,-14.89,-11.76,-8.98,-4.33
-8.86,-12.41,-14.47,-16.51,-16.51,-13.29,-12.37,-9.65,-9.98,-11.58,-8.10,-3.90,-8.11,-7.07,-10.92,-11.93
-14.95,-13.87,-10.70,-10.70,-13.29,-16.51,-14.68,-10.58,-1.47,-3.68,-9.59,-10.42,-10.60,-3.80,-3.73,-9.43
NA,NA
>chr5:122112185-122112235
NA,NA,-4.14,-10.60,-11.93,-12.20,-11.34,-7.55,-4.26,-11.68,-14.68,-13.79,-10.88,-3.80,-3.74,-8.30
-8.23,-12.03,-13.10,-12.41,-8.15,-1.54,-5.77,-11.58,-9.98,-11.61,-8.26,-3.97,-7.55,-11.89,-13.87,-11.76
-10.82,-10.22,-13.05,-13.10,-10.88,-3.14,-2.38,-1.28,-5.31,-6.08,-7.50,-5.23,-10.74,-10.44,-10.70,-13.29
NA,NA
>chr5:122112229-122112279
NA,NA,-10.70,-13.29,-14.47,-12.41,-8.86,-4.44,-5.87,-1.72,-3.79,-7.89,-6.64,-0.88,-5.75,-4.81
-1.39,-5.77,-11.18,-13.29,-14.89,-14.95,-12.20,-11.32,-11.32,-9.98,-9.65,-12.37,-13.29,-16.51,-14.89,-14.95
-12.20,-11.27,-7.66,-8.23,-3.55,-9.12,-9.90,-3.80,-3.68,-6.69,-3.52,-10.15,-10.01,-10.43,-8.95,-8.95
NA,NA
>chr5:124746806-124746856
NA,NA,-10.15,-3.46,-8.18,-10.30,-3.73,-7.03,-7.69,-7.88,-8.93,-7.17,-12.03,-12.85,-10.71,-3.55
-8.23,-7.81,-6.15,-9.02,-11.76,-13.87,-10.70,-11.32,-9.98,-9.65,-10.51,-11.35,-10.22,-10.82,-11.76,-13.36
-9.32,-3.85,-2.76,-1.22,-6.12,-11.58,-12.20,-14.95,-14.89,-13.29,-10.70,-11.32,-9.98,-9.65,-11.27,-9.98
NA,NA
>chr5:124746826-124746876
NA,NA,-10.70,-11.32,-9.98,-9.65,-10.51,-11.35,-10.22,-10.82,-11.76,-13.36,-9.32,-3.85,-2.76,-1.22
-6.12,-11.58,-12.20,-14.95,-14.89,-13.29,-10.70,-11.32,-9.98,-9.65,-11.27,-9.98,-9.65,-11.27,-12.20,-11.93
-10.60,-3.36,-1.60,-6.12,-11.58,-9.98,-10.43,-10.43,-9.98,-11.32,-10.44,-10.83,-7.68,-2.62,-0.56,-6.87
NA,NA
>chr5:126667345-126667395
NA,NA,-11.94,-7.17,-7.55,-10.31,-8.51,-3.55,-10.31,-9.46,-10.83,-5.95,-5.31,-0.14,-1.76,-4.39
-9.44,-8.18,-3.82,-8.49,-7.10,-10.82,-10.52,-11.32,-11.32,-9.98,-11.61,-6.84,-1.60,-3.79,-8.30,-8.23
-11.94,-11.93,-12.20,-11.32,-10.70,-13.29,-14.68,-10.71,-3.55,-8.23,-8.23,-3.55,-8.18,-9.44,-4.88,-1.39
NA,NA
>chr5:127543794-127543844
NA,NA,-6.61,-3.73,-10.30,-8.01,-1.55,-2.34,-0.70,-6.36,-6.50,-7.04,-6.64,-1.54,-6.87,-11.61
-9.98,-11.34,-7.55,-7.17,-11.70,-11.29,-6.07,-8.10,-11.58,-9.98,-9.65,-10.51,-11.35,-10.22,-10.82,-11.76
-14.89,-13.79,-12.03,-7.17,-7.55,-11.34,-10.52,-9.02,-6.15,-9.91,-9.46,-9.61,-5.20,-3.37,-9.01,-9.43
NA,NA
>chr5:130601470-130601520
NA,NA,-13.29,-14.89,-11.76,-9.02,-6.07,-10.24,-7.38,-0.14,-1.76,-4.60,-5.75,-0.44,-4.88,-9.44
-8.18,-3.82,-8.49,-7.10,-10.82,-11.76,-13.87,-10.70,-11.32,-9.98,-9.65,-10.54,-8.92,-1.56,-1.30,-6.54
-7.44,-4.24,-8.48,-9.40,-13.05,-14.47,-16.51,-13.29,-12.37,-9.65,-9.98,-11.27,-7.66,-8.23,-2.78,-6.10
NA,NA
>chr5:133328755-133328805
NA,NA,-11.58,-6.12,-1.30,-1.56,-10.58,-11.93,-10.09,-5.20,-3.37,-7.48,-8.13,-7.12,-10.92,-9.70
-9.65,-10.51,-11.35,-10.17,-11.94,-11.93,-12.20,-11.27,-9.65,-9.98,-11.58,-6.61,-3.20,-7.85,-8.65,-7.40
-7.55,-11.34,-12.20,-12.20,-11.58,-6.12,-1.60,-3.36,-10.75,-4.14,-8.86,-4.69,-10.72,-9.70,-9.65,-12.37
NA,NA
>chr5:135137178-135137228
NA,NA,-7.55,-11.89,-13.54,-12.41,-7.68,-2.37,-1.03,-1.32,-0.14,-6.78,-8.12,-7.82,-6.53,-8.13
-8.65,-10.22,-11.69,-11.70,-10.17,-11.35,-10.44,-11.32,-9.98,-9.65,-11.27,-9.98,-10.43,-10.43,-10.01,-10.83
-5.95,-7.10,-4.52,-7.40,-2.94,-2.02,-1.03,-1.44,-4.39,-9.44,-8.18,-3.46,-10.30,-8.18,-3.55,-7.85
NA,NA
>chr5:135663574-135663624
NA,NA,-10.44,-11.35,-9.40,-9.33,-8.16,-9.33,-8.83,-10.15,-9.01,-3.12,-2.76,-1.20,-6.36,-5.95
-10.83,-11.18,-14.95,-14.89,-16.51,-13.29,-12.37,-9.65,-9.98,-11.32,-11.32,-12.20,-12.20,-11.32,-10.70,-13.29
-14.47,-12.78,-5.42,-7.24,-2.98,-5.20,-9.61,-9.46,-9.91,-6.15,-9.02,-10.52,-11.32,-10.70,-13.29,-14.47
NA,NA
>chr5:135663604-135663654
NA,NA,-14.47,-12.78,-5.42,-7.24,-2.98,-5.20,-9.61,-9.46,-9.91,-6.15,-9.02,-10.52,-11.32,-10.70
-13.29,-14.47,-13.05,-10.17,-11.94,-11.93,-12.20,-11.32,-11.32,-9.98,-11.61,-7.03,-3.20,-7.85,-8.65,-8.83
-7.82,-6.21,-10.81,-12.09,-12.63,-10.45,-8.21,-4.20,-7.24,-2.47,-3.38,-5.01,-7.21,-10.31,-8.51,-3.46
NA,NA
>chr5:140978300-140978350
NA,NA,-9.61,-4.39,-1.76,-0.14,-6.78,-6.49,-7.55,-10.31,-8.13,-1.48,-5.67,-7.96,-7.07,-9.98
-8.63,-1.56,-1.30,-6.12,-11.58,-12.20,-12.20,-11.32,-11.32,-9.98,-9.65,-10.51,-10.74,-6.26,-9.96,-9.57
-11.32,-10.52,-9.02,-6.05,-7.50,-5.23,-12.78,-13.10,-10.28,-5.98,-10.81,-12.76,-13.05,-9.40,-8.57,-5.89
NA,NA
>chr5:145305372-145305422
NA,NA,-10.55,-13.16,-14.89,-12.27,-9.91,-6.15,-9.02,-9.43,-10.15,-3.73,-6.61,-11.58,-12.20,-11.18
-10.15,-3.46,-10.71,-14.68,-16.51,-16.51,-13.29,-10.70,-11.32,-9.98,-9.65,-10.54,-8.13,-0.14,-1.76,-4.39
-10.09,-13.16,-16.51,-16.51,-16.51,-14.89,-14.95,-14.95,-13.36,-12.03,-10.17,-13.05,-12.76,-10.55,-2.40,-6.10
NA,NA
>chr5:145305579-145305629
NA,NA,-10.88,-3.80,-3.74,-8.30,-8.12,-7.00,-3.97,-7.81,-4.07,-10.21,-9.90,-3.14,-2.52,-1.88
-0.14,-5.31,-6.08,-7.50,-5.23,-12.78,-13.54,-10.70,-11.32,-9.98,-9.65,-10.54,-8.51,-3.46,-10.15,-11.18
-12.20,-11.32,-9.57,-8.13,-1.48,-8.15,-4.14,-10.75,-3.80,-3.73,-7.60,-7.65,-5.29,-0.90,-5.92,-3.60
NA,NA
>chr5:146613115-146613165
NA,NA,-10.09,-11.93,-11.68,-4.48,-7.40,-3.48,-5.70,-7.65,-7.37,-6.15,-7.32,-8.30,-10.43,-9.98
-11.34,-7.55,-3.05,-7.83,-3.22,-8.51,-9.57,-11.32,-9.98,-9.65,-10.51,-11.31,-10.39,-7.92,-8.43,-6.19
-1.39,-4.88,-9.44,-8.83,-4.48,-8.48,-6.58,-8.00,-8.00,-6.58,-8.57,-5.89,-3.38,-2.94,-7.11,-5.89
NA,NA
>chr5:148493684-148493734
NA,NA,-7.81,-3.90,-8.10,-11.18,-13.54,-12.78,-5.42,-7.79,-3.68,-3.80,-10.88,-12.85,-10.71,-3.46
-10.55,-12.09,-11.76,-9.02,-6.37,-8.11,-3.90,-8.26,-11.61,-9.98,-11.32,-10.70,-13.54,-12.78,-5.42,-7.10
-6.43,-8.28,-6.88,-7.34,-1.72,-3.36,-10.88,-13.79,-14.89,-14.95,-11.18,-10.15,-3.73,-6.61,-11.58,-9.98
NA,NA
>chr5:157138258-157138308
NA,NA,-14.95,-14.89,-16.51,-13.29,-10.70,-11.32,-10.52,-9.59,-3.73,-3.73,-9.43,-9.01,-2.37,-2.42
-4.39,-9.61,-9.43,-9.02,-6.37,-8.11,-3.90,-8.10,-11.58,-9.98,-11.61,-8.26,-3.97,-8.21,-7.88,-7.14
-10.54,-8.92,-1.55,-2.76,-3.85,-9.32,-13.36,-12.27,-9.91,-6.55,-6.32,-3.52,-10.55,-11.93,-11.68,-4.07
NA,NA
>chr5:159637776-159637826
NA,NA,-8.16,-6.07,-10.45,-9.91,-4.39,-2.42,-3.45,-10.72,-9.70,-9.65,-10.51,-10.74,-6.07,-7.44
-6.98,-3.22,-6.62,-2.78,-10.31,-12.27,-13.87,-10.70,-11.32,-9.98,-9.65,-10.54,-8.13,-1.50,-2.34,-1.22
-6.12,-11.18,-13.87,-14.95,-12.20,-11.34,-7.55,-7.17,-11.70,-11.71,-9.62,-6.50,-7.78,-3.31,-8.48,-7.25
NA,NA
>chr5:160076267-160076317
NA,NA,-2.54,-6.62,-2.54,-6.62,-2.54,-6.38,-0.44,-5.39,-7.34,-3.11,-7.83,-3.06,-7.00,-8.12
-7.82,-6.50,-7.50,-5.23,-12.78,-13.54,-12.37,-9.65,-9.98,-11.32,-11.32,-12.20,-11.18,-10.83,-5.95,-6.32
-3.06,-6.38,-0.03,-1.76,-4.91,-7.56,-8.23,-3.20,-6.98,-7.44,-6.07,-12.78,-14.47,-13.29,-10.70,-11.32
NA,NA
>chr5:161716903-161716953
NA,NA,-5.77,-11.58,-12.20,-12.20,-11.27,-9.65,-12.63,-14.89,-16.51,-13.29,-11.89,-7.21,-5.96,-5.00
-7.40,-4.24,-8.26,-11.61,-12.63,-13.87,-10.70,-11.32,-9.98,-9.65,-11.27,-10.52,-10.82,-10.22,-13.05,-14.47
-13.29,-10.70,-11.32,-10.25,-10.31,-3.55,-10.71,-12.85,-11.18,-8.10,-6.07,-10.74,-10.51,-9.65,-12.63,-14.89
NA,NA
>chr5:163683291-163683341
NA,NA,-12.63,-9.65,-12.37,-13.29,-14.89,-14.95,-12.20,-11.34,-7.55,-7.17,-12.03,-13.10,-12.78,-6.07
-8.26,-8.20,-7.00,-6.15,-9.91,-10.25,-11.27,-9.65,-9.98,-11.32,-11.32,-12.20,-12.20,-11.27,-9.65,-9.98
-11.32,-9.57,-9.96,-6.26,-10.74,-10.65,-8.10,-3.90,-8.11,-6.82,-7.82,-8.12,-8.12,-4.20,-7.55,-11.34
NA,NA
>chr5:163683297-163683347
NA,NA,-12.20,-11.34,-7.55,-7.17,-12.03,-13.10,-12.78,-6.07,-8.26,-8.20,-7.00,-6.15,-9.91,-10.25
-11.27,-9.65,-9.98,-11.32,-11.32,-12.20,-12.20,-11.27,-9.65,-9.98,-11.32,-9.57,-9.96,-6.26,-10.74,-10.65
-8.10,-3.90,-8.11,-6.82,-7.82,-8.12,-8.12,-4.20,-7.55,-11.34,-10.25,-10.31,-2.70,-7.00,-8.12,-8.30
NA,NA
>chr5:163683518-163683568
NA,NA,-12.20,-11.27,-8.06,-6.69,-3.12,-2.76,-1.22,-6.54,-6.98,-3.20,-10.31,-10.25,-11.27,-7.14
-7.88,-8.36,-5.96,-5.00,-7.40,-4.24,-8.26,-11.61,-9.98,-11.58,-8.10,-3.90,-8.11,-6.37,-9.02,-9.43
-10.15,-3.52,-6.69,-3.20,-2.52,-1.88,-0.14,-5.54,-2.98,-5.45,-6.10,-2.40,-10.30,-7.38,-1.48,-5.43
NA,NA
>chr5:164148104-164148154
NA,NA,-0.90,-4.88,-10.09,-13.16,-14.89,-14.95,-11.18,-10.15,-3.52,-6.09,-2.47,-2.42,-4.60,-6.10
-2.40,-10.30,-7.38,-1.48,-8.15,-12.41,-13.54,-10.70,-11.32,-9.98,-9.65,-12.37,-12.85,-11.68,-4.26,-7.55
-10.83,-10.74,-5.23,-6.75,-4.81,-0.90,-5.31,-6.08,-7.50,-3.05,-8.21,-8.06,-7.47,-5.29,-1.39,-6.87
NA,NA
>chr5:164148148-164148198
NA,NA,-1.39,-6.87,-7.69,-7.69,-6.87,-1.54,-5.67,-8.04,-3.97,-6.32,-6.55,-7.32,-7.66,-11.27
-10.25,-10.31,-3.20,-6.61,-10.65,-10.74,-6.07,-8.10,-11.58,-9.98,-9.65,-12.37,-13.87,-14.95,-12.20,-11.58
-6.12,-1.22,-2.76,-3.85,-9.32,-13.10,-12.41,-8.15,-1.54,-6.87,-7.69,-7.69,-6.87,-1.39,-5.29,-7.47
NA,NA
>chr5:164761024-164761074
NA,NA,-10.83,-10.74,-6.26,-8.83,-10.30,-3.46,-8.51,-9.57,-10.70,-13.87,-14.95,-14.95,-14.89,-13.79
-10.28,-7.12,-9.91,-9.46,-10.15,-3.73,-7.03,-11.61,-9.98,-11.58,-8.10,-6.07,-11.29,-10.22,-6.36,-7.50
-5.23,-12.78,-12.76,-10.81,-6.21,-7.04,-7.00,-4.33,-8.98,-9.43,-10.15,-2.40,-6.62,-3.06,-7.00,-9.26
NA,NA
>chr5:164761116-164761166
NA,NA,-2.38,-3.12,-7.60,-7.85,-3.20,-7.03,-8.20,-8.52,-7.40,-8.93,-10.45,-9.98,-11.34,-7.55
-4.26,-10.21,-10.72,-10.17,-13.05,-14.47,-13.29,-10.70,-11.32,-9.98,-9.65,-12.37,-13.87,-12.63,-9.65,-12.37
-13.87,-12.63,-9.65,-10.51,-11.35,-9.26,-7.34,-1.72,-3.36,-10.88,-13.79,-14.68,-9.21,-1.50,-2.38,-3.14
NA,NA
>chr5:166066992-166067042
NA,NA,-10.54,-8.92,-1.55,-2.76,-3.12,-9.01,-10.15,-7.40,-8.93,-10.45,-9.98,-11.27,-7.14,-8.95
-10.43,-9.98,-11.58,-5.77,-1.54,-8.15,-10.83,-10.51,-9.65,-9.98,-11.32,-10.70,-13.29,-14.89,-12.63,-10.43
-8.30,-7.32,-7.12,-10.28,-12.85,-11.68,-4.48,-8.48,-7.25,-8.49,-3.82,-8.51,-10.31,-8.10,-3.97,-8.16
NA,NA
>chr5:166769076-166769126
NA,NA,-3.80,-3.80,-10.60,-9.70,-11.61,-8.26,-3.97,-8.21,-8.42,-6.69,-4.33,-7.00,-8.57,-7.25
-8.28,-6.82,-8.08,-7.95,-6.85,-9.51,-10.25,-11.32,-11.32,-9.98,-9.65,-12.37,-13.87,-12.27,-9.91,-7.12
-10.92,-9.70,-11.61,-8.26,-3.97,-7.55,-11.34,-9.98,-10.45,-8.93,-7.40,-10.82,-10.52,-11.27,-9.65,-9.98
NA,NA
>chr5:166769101-166769151
NA,NA,-12.37,-13.87,-12.27,-9.91,-7.12,-10.92,-9.70,-11.61,-8.26,-3.97,-7.55,-11.34,-9.98,-10.45
-8.93,-7.40,-10.82,-10.52,-11.27,-9.65,-9.98,-11.27,-9.65,-9.98,-11.32,-10.44,-10.74,-6.07,-8.10,-11.18
-12.85,-10.58,-1.56,-0.83,-6.75,-6.05,-7.00,-8.42,-8.21,-4.26,-11.68,-12.85,-12.37,-7.14,-7.88,-8.93
NA,NA
>chr5:168975278-168975328
NA,NA,-6.12,-10.31,-8.13,-0.14,-1.32,-1.44,-4.91,-9.67,-12.27,-14.89,-16.51,-13.16,-10.55,-2.40
-6.62,-3.06,-6.32,-6.55,-9.91,-10.25,-11.27,-9.65,-9.98,-11.58,-8.10,-3.90,-7.34,-5.39,-0.90,-6.78
-9.26,-13.05,-13.54,-10.70,-10.44,-10.74,-5.42,-7.79,-3.20,-2.98,-3.12,-8.98,-10.42,-10.92,-6.36,-6.62
NA,NA
>chr5:169144115-169144165
NA,NA,-11.68,-6.26,-12.78,-14.47,-13.79,-10.88,-3.80,-3.80,-10.60,-9.70,-9.65,-10.54,-8.51,-3.46
-10.55,-11.93,-11.68,-4.07,-7.81,-3.62,-6.61,-11.58,-9.98,-9.65,-11.27,-10.52,-9.02,-6.15,-7.32,-7.66
-10.51,-10.83,-8.15,-1.68,-5.31,-6.43,-8.28,-7.10,-10.82,-11.76,-12.09,-10.55,-2.40,-6.62,-6.36,-10.28
NA,NA
>chr5:173320460-173320510
NA,NA,-12.63,-9.65,-11.27,-12.20,-14.95,-13.87,-12.37,-7.14,-7.14,-10.51,-10.74,-6.26,-9.96,-9.57
-10.70,-13.54,-13.05,-9.40,-8.48,-4.24,-8.26,-11.61,-9.98,-11.32,-11.32,-12.20,-14.95,-14.89,-13.29,-11.18
-5.77,-1.39,-4.88,-10.09,-11.93,-10.71,-3.46,-10.55,-12.09,-14.95,-14.95,-14.89,-13.29,-12.37,-7.14,-7.69
NA,NA
>chr5:173320511-173320561
NA,NA,-9.98,-11.58,-6.12,-1.60,-3.79,-7.68,-4.48,-8.83,-10.24,-5.98,-10.92,-11.93,-14.95,-13.87
-10.70,-11.32,-12.20,-12.20,-11.34,-7.55,-3.97,-8.26,-11.61,-9.98,-11.32,-10.70,-13.29,-14.89,-12.63,-9.65
-11.27,-12.20,-11.18,-9.61,-4.88,-1.33,-9.21,-11.93,-10.55,-3.46,-8.18,-10.30,-3.52,-6.69,-3.68,-3.80
NA,NA
>chr5:175153596-175153646
NA,NA,-6.50,-6.75,-0.83,-1.56,-10.58,-11.93,-10.55,-3.73,-6.61,-11.58,-9.98,-9.65,-10.51,-10.83
-8.15,-1.54,-6.87,-8.20,-8.11,-3.68,-1.60,-6.12,-11.58,-9.98,-9.65,-12.37,-13.87,-12.27,-10.31,-2.78
-6.62,-2.54,-6.10,-4.60,-1.76,-0.14,-5.92,-3.60,-1.47,-8.92,-9.57,-11.32,-9.98,-10.45,-8.36,-5.01
NA,NA
>chr5:175764941-175764991
NA,NA,-3.60,-1.47,-8.01,-10.24,-5.98,-10.28,-13.36,-11.76,-9.02,-6.05,-6.62,-2.40,-10.15,-9.43
-9.02,-6.15,-9.91,-12.27,-14.89,-13.29,-12.37,-9.65,-9.98,-11.58,-6.12,-1.22,-2.76,-3.85,-9.71,-9.16
-1.33,-5.29,-9.67,-10.25,-11.32,-11.32,-10.52,-9.02,-6.05,-6.36,-0.70,-2.20,-2.20,-1.28,-6.78,-8.12
NA,NA
>chr5:175764992-175765042
NA,NA,-10.09,-12.76,-12.78,-5.42,-7.10,-5.95,-10.24,-8.18,-3.46,-10.59,-10.45,-5.42,-7.10,-6.55
-8.13,-7.37,-6.07,-10.83,-11.18,-12.20,-11.27,-9.65,-9.98,-11.32,-11.32,-12.20,-12.20,-11.34,-7.55,-3.97
-7.44,-6.98,-3.22,-6.38,-0.44,-4.88,-10.09,-13.16,-16.51,-14.89,-12.63,-11.61,-8.26,-3.97,-7.55,-10.83
NA,NA
>chr5:178117656-178117706
NA,NA,-5.98,-10.83,-10.01,-10.45,-8.21,-4.20,-7.10,-6.55,-8.13,-7.60,-3.73,-3.68,-6.69,-3.52
-10.55,-12.09,-12.27,-9.91,-6.15,-9.02,-10.52,-11.32,-11.32,-9.98,-9.65,-12.37,-13.29,-14.47,-13.05,-10.22
-10.82,-10.52,-11.34,-7.55,-3.97,-8.10,-11.58,-9.98,-10.45,-8.93,-7.40,-8.65,-8.13,-7.12,-10.92,-9.70
NA,NA
>chr5:178117797-178117847
NA,NA,-9.44,-8.18,-3.46,-10.15,-11.18,-12.20,-11.32,-11.32,-12.20,-14.95,-13.87,-12.37,-7.14,-8.95
-8.33,-7.00,-6.15,-9.91,-12.27,-13.87,-10.70,-11.32,-9.98,-9.65,-10.51,-10.74,-6.26,-9.96,-10.54,-7.14
-7.88,-8.93,-6.49,-7.34,-1.38,-1.30,-6.84,-7.69,-7.69,-8.26,-3.97,-7.55,-11.89,-13.54,-13.05,-10.17
NA,NA
>chr6:2132519-2132569
NA,NA,-10.43,-8.33,-6.69,-3.12,-2.76,-1.55,-8.01,-10.30,-3.73,-7.03,-7.69,-7.69,-7.03,-3.73
-10.15,-9.43,-10.82,-7.40,-8.93,-10.45,-9.98,-11.32,-11.32,-9.98,-9.65,-11.27,-10.52,-9.02,-6.37,-8.11
-3.90,-8.26,-8.88,-7.32,-7.12,-10.28,-13.10,-13.05,-9.40,-8.57,-5.89,-3.38,-2.37,-8.98,-11.76,-13.36
NA,NA
>chr6:2133081-2133131
NA,NA,-3.73,-10.59,-10.08,-8.86,-4.44,-5.54,-0.14,-2.62,-7.68,-10.08,-9.91,-5.20,-2.74,-9.32
-13.36,-12.63,-10.45,-8.93,-7.40,-10.82,-10.52,-11.32,-11.32,-9.98,-9.65,-12.37,-12.85,-10.71,-3.55,-10.31
-12.27,-13.36,-12.03,-7.17,-8.00,-8.00,-6.49,-6.78,-1.68,-6.64,-8.57,-8.16,-9.33,-6.58,-8.60,-6.19
NA,NA
>chr6:6437397-6437447
NA,NA,-10.91,-9.26,-8.12,-5.42,-11.29,-9.80,-4.69,-7.00,-8.57,-9.40,-10.91,-10.59,-2.40,-6.62
-6.08,-7.10,-3.96,-7.81,-3.82,-8.51,-10.54,-9.65,-9.98,-11.32,-11.32,-10.52,-10.82,-10.22,-11.35,-10.65
-8.10,-3.90,-8.11,-6.37,-9.02,-9.43,-10.15,-3.52,-6.32,-5.95,-10.83,-9.43,-8.98,-4.33,-7.00,-7.04
NA,NA
>chr6:9139795-9139845
NA,NA,-10.70,-11.32,-12.20,-12.20,-11.34,-7.55,-4.26,-10.21,-9.90,-3.80,-3.73,-7.60,-8.32,-6.96
-3.81,-4.03,-9.59,-11.76,-14.89,-13.29,-12.37,-9.65,-9.98,-11.58,-8.10,-3.97,-8.21,-7.88,-8.95,-10.43
-12.63,-14.89,-13.16,-10.55,-3.52,-6.32,-6.55,-8.13,-7.37,-6.05,-6.36,-0.44,-4.88,-9.61,-11.18,-11.18
NA,NA
>chr6:9934213-9934263
NA,NA,-10.81,-13.16,-14.89,-11.76,-9.02,-6.07,-10.83,-10.01,-11.61,-6.84,-1.22,-2.76,-3.34,-6.09
-3.52,-10.55,-12.09,-12.63,-10.43,-10.43,-9.98,-11.27,-9.65,-9.98,-11.58,-6.61,-3.22,-7.83,-5.23,-10.45
-10.59,-2.40,-6.62,-6.08,-6.32,-3.97,-7.81,-3.11,-6.75,-4.81,-1.39,-6.19,-8.60,-7.17,-10.72,-10.21
NA,NA
>chr6:10406036-10406086
NA,NA,-9.32,-2.74,-5.70,-7.47,-8.88,-7.03,-3.20,-8.23,-7.81,-6.53,-7.10,-4.48,-10.21,-10.72
-8.23,-7.82,-6.82,-8.28,-7.10,-10.82,-10.52,-11.32,-11.32,-9.98,-11.61,-6.84,-1.30,-0.83,-6.50,-3.06
-6.09,-2.47,-2.02,-1.44,-4.60,-5.75,-0.70,-2.34,-1.22,-6.12,-11.58,-9.98,-11.61,-7.03,-3.22,-6.62
NA,NA
>chr6:10406096-10406146
NA,NA,-13.54,-13.15,-9.62,-6.66,-10.48,-10.45,-5.23,-7.83,-3.22,-9.12,-9.98,-6.36,-6.62,-2.54
-6.62,-2.78,-10.31,-10.25,-11.34,-7.55,-3.97,-8.10,-11.58,-9.98,-9.65,-12.37,-13.29,-14.68,-10.71,-3.22
-6.50,-0.53,-2.76,-3.85,-10.72,-11.93,-12.20,-11.27,-7.66,-7.32,-6.15,-9.26,-10.15,-7.10,-8.25,-6.68
NA,NA
>chr6:13667542-13667592
NA,NA,-10.54,-9.65,-12.63,-14.89,-16.51,-13.79,-12.03,-10.17,-13.05,-14.47,-13.29,-12.37,-8.06,-6.69
-3.12,-2.54,-2.54,-3.12,-8.98,-10.52,-11.27,-9.65,-9.98,-11.58,-8.10,-6.07,-12.78,-14.47,-13.16,-10.55
-3.52,-6.69,-3.60,-1.60,-6.84,-7.69,-7.88,-8.36,-5.43,-1.48,-9.21,-14.68,-13.79,-9.32,-3.85,-2.98
NA,NA
>chr6:30124318-30124368
NA,NA,-9.12,-3.55,-8.23,-7.66,-12.37,-13.87,-12.63,-10.45,-8.21,-4.20,-8.12,-9.26,-11.69,-11.70
-10.17,-11.69,-9.80,-3.85,-2.76,-1.22,-6.84,-11.61,-9.98,-11.32,-11.32,-12.20,-12.20,-11.32,-10.44,-11.35
-10.17,-11.94,-10.42,-10.82,-10.22,-10.91,-10.38,-6.07,-7.37,-8.13,-6.15,-7.37,-8.13,-7.12,-10.28,-13.79
NA,NA
>chr6:33599716-33599766
NA,NA,-3.05,-7.55,-11.34,-9.98,-10.43,-10.43,-9.98,-11.32,-10.70,-13.29,-14.68,-10.58,-1.56,-1.30
-6.12,-11.18,-12.85,-10.71,-3.55,-10.31,-10.25,-11.32,-11.32,-9.98,-11.61,-8.26,-4.24,-7.10,-6.53,-9.91
-10.33,-10.60,-3.36,-1.60,-6.12,-11.58,-12.20,-11.93,-11.94,-7.48,-7.71,-5.78,-3.37,-9.01,-9.26,-6.15
NA,NA
>chr6:36387033-36387083
NA,NA,-13.79,-14.68,-10.58,-1.47,-3.68,-8.11,-8.33,-10.43,-9.70,-10.92,-7.12,-9.91,-12.27,-13.36
-12.03,-7.17,-7.55,-10.83,-10.74,-6.07,-8.26,-11.61,-9.98,-11.58,-8.10,-6.07,-12.78,-13.54,-10.70,-10.44
-11.35,-9.26,-7.00,-3.52,-10.15,-10.01,-9.65,-10.51,-10.74,-6.07,-8.10,-11.58,-10.25,-9.91,-6.15,-7.00
NA,NA
>chr6:38229264-38229314
NA,NA,-12.20,-14.95,-13.36,-10.28,-7.12,-7.32,-8.88,-6.84,-1.30,-1.38,-6.36,-5.95,-10.81,-12.09
-12.63,-10.43,-8.30,-8.23,-3.55,-8.51,-10.54,-9.65,-9.98,-11.32,-11.32,-10.25,-10.31,-2.70,-6.69,-3.68
-3.80,-10.60,-11.93,-14.95,-14.89,-16.51,-13.29,-10.70,-10.44,-10.74,-6.26,-9.96,-10.54,-9.65,-9.70,-10.92
NA,NA
>chr6:38229419-38229469
NA,NA,-9.43,-9.43,-3.68,-1.72,-6.36,-5.95,-10.24,-7.38,-1.48,-5.43,-8.36,-10.45,-9.98,-11.32
-11.32,-12.20,-14.95,-14.89,-16.51,-13.29,-12.37,-9.65,-9.98,-11.58,-6.12,-1.22,-2.34,-1.23,-6.51,-7.44
-3.90,-7.81,-3.62,-7.03,-8.88,-7.63,-7.08,-7.08,-7.79,-8.23,-3.55,-10.71,-12.85,-11.89,-7.21,-5.43
NA,NA
>chr6:48733815-48733865
NA,NA,-10.01,-9.65,-12.37,-12.85,-10.71,-3.82,-8.04,-6.17,-4.44,-7.24,-4.52,-7.68,-3.79,-1.72
-5.87,-2.47,-2.42,-4.91,-9.67,-10.25,-11.27,-9.65,-9.98,-11.32,-11.32,-12.20,-14.95,-14.89,-13.29,-12.37
-7.66,-7.47,-4.91,-1.76,-0.14,-5.92,-3.60,-1.60,-6.96,-8.16,-3.97,-8.10,-11.58,-9.98,-11.61,-6.84
NA,NA
>chr6:48733835-48733885
NA,NA,-11.27,-9.65,-9.98,-11.32,-11.32,-12.20,-14.95,-14.89,-13.29,-12.37,-7.66,-7.47,-4.91,-1.76
-0.14,-5.92,-3.60,-1.60,-6.96,-8.16,-3.97,-8.10,-11.58,-9.98,-11.61,-6.84,-1.30,-0.83,-6.07,-4.81
-1.39,-6.87,-11.61,-12.63,-13.87,-12.37,-7.14,-7.69,-7.03,-3.22,-7.83,-5.23,-10.45,-10.59,-3.73,-6.98
NA,NA
>chr6:48733891-48733941
NA,NA,-12.41,-8.86,-4.33,-9.01,-9.26,-6.15,-7.81,-7.81,-6.55,-6.32,-2.70,-7.85,-8.65,-7.40
-7.55,-11.34,-12.20,-14.95,-14.89,-13.29,-10.70,-11.32,-9.98,-9.65,-10.51,-10.74,-6.07,-8.16,-8.16,-4.26
-8.83,-9.44,-4.88,-1.33,-9.21,-14.68,-16.51,-16.51,-13.79,-12.03,-7.17,-8.00,-8.16,-4.26,-10.21,-9.98
NA,NA
>chr6:57290460-57290510
NA,NA,-11.27,-10.25,-9.67,-5.29,-0.44,-6.36,-6.08,-6.32,-3.52,-10.30,-8.01,-1.55,-2.76,-3.34
-6.09,-3.52,-10.55,-12.09,-14.95,-12.20,-11.27,-9.65,-9.98,-11.32,-11.32,-9.98,-11.61,-8.26,-3.90,-7.81
-3.97,-6.32,-6.08,-7.50,-3.05,-7.55,-11.34,-10.52,-9.02,-6.15,-8.13,-7.37,-6.05,-6.62,-2.54,-7.83
NA,NA
>chr6:57440879-57440929
NA,NA,-6.26,-11.29,-9.80,-3.85,-2.98,-3.14,-10.75,-11.29,-6.26,-11.68,-14.68,-13.29,-10.70,-11.32
-12.20,-14.95,-14.89,-13.16,-10.55,-3.73,-6.61,-11.58,-9.98,-9.65,-11.27,-12.20,-12.20,-11.34,-7.21,-5.43
-1.54,-6.87,-7.69,-7.69,-6.87,-1.39,-4.88,-10.09,-12.09,-12.63,-10.43,-10.43,-9.98,-11.58,-5.77,-1.39
NA,NA
>chr6:73290353-73290403
NA,NA,-9.01,-10.15,-8.83,-9.33,-8.16,-7.33,-3.48,-5.20,-10.09,-11.93,-10.71,-3.46,-10.55,-13.16
-14.47,-13.05,-9.40,-9.33,-8.16,-8.48,-4.24,-8.26,-11.61,-9.98,-11.32,-10.70,-12.85,-10.58,-1.47,-3.68
-9.59,-9.43,-10.15,-3.52,-6.32,-6.43,-8.28,-7.10,-8.52,-8.06,-12.37,-13.29,-16.51,-16.51,-14.47,-13.05
NA,NA
>chr6:73290405-73290455
NA,NA,-2.74,-5.20,-10.09,-12.76,-12.78,-6.07,-8.26,-8.88,-8.23,-3.55,-8.51,-10.31,-6.61,-3.73
-10.55,-12.09,-12.63,-11.61,-8.26,-6.07,-10.74,-10.44,-11.32,-9.98,-9.65,-10.51,-11.35,-10.17,-11.94,-11.93
-12.20,-11.58,-8.10,-6.07,-12.78,-14.47,-13.79,-12.03,-7.17,-7.55,-11.34,-12.20,-11.18,-10.15,-3.46,-8.51
NA,NA
>chr6:75319506-75319556
NA,NA,-7.88,-8.36,-5.43,-1.54,-6.51,-6.98,-3.22,-7.83,-3.11,-7.81,-3.82,-8.51,-10.54,-9.65
-9.98,-11.58,-5.77,-1.23,-2.34,-1.22,-6.84,-11.61,-9.98,-11.58,-8.10,-3.97,-8.21,-10.45,-10.01,-9.61
-4.88,-1.33,-8.13,-10.54,-9.65,-12.63,-12.09,-10.81,-5.98,-10.92,-10.42,-9.02,-6.07,-10.38,-10.08,-7.68
NA,NA
>chr6:75458939-75458989
NA,NA,-10.81,-12.76,-12.78,-5.42,-7.10,-5.95,-10.83,-9.43,-9.02,-6.15,-9.91,-10.25,-11.27,-9.65
-12.63,-13.36,-9.32,-3.85,-2.76,-1.22,-6.84,-11.61,-9.98,-11.58,-8.10,-3.97,-7.55,-10.83,-11.35,-10.22
-8.52,-8.33,-8.33,-8.52,-10.22,-13.05,-14.47,-13.79,-10.28,-7.07,-8.11,-3.90,-8.26,-11.61,-9.98,-11.32
NA,NA
>chr6:75458960-75459010
NA,NA,-11.61,-9.98,-11.58,-8.10,-3.97,-7.55,-10.83,-11.35,-10.22,-8.52,-8.33,-8.33,-8.52,-10.22
-13.05,-14.47,-13.79,-10.28,-7.07,-8.11,-3.90,-8.26,-11.61,-9.98,-11.32,-10.44,-11.35,-10.17,-11.70,-11.69
-10.22,-8.52,-8.33,-8.33,-7.00,-6.15,-9.91,-12.27,-13.36,-10.28,-7.07,-8.11,-3.90,-8.26,-11.61,-9.98
NA,NA
>chr6:75458982-75459032
NA,NA,-11.61,-9.98,-11.32,-10.44,-11.35,-10.17,-11.70,-11.69,-10.22,-8.52,-8.33,-8.33,-7.00,-6.15
-9.91,-12.27,-13.36,-10.28,-7.07,-8.11,-3.90,-8.26,-11.61,-9.98,-11.32,-10.44,-11.35,-10.17,-11.94,-9.70
-10.43,-8.95,-7.88,-8.93,-6.58,-9.43,-7.98,-3.63,-2.89,-2.13,-1.32,-0.14,-6.78,-6.49,-8.93,-8.06
NA,NA
>chr6:75906094-75906144
NA,NA,-2.37,-7.68,-10.83,-10.44,-10.70,-12.85,-10.71,-3.55,-10.31,-12.27,-13.87,-12.37,-8.06,-8.52
-7.40,-7.55,-11.34,-9.98,-10.43,-10.43,-9.98,-11.32,-11.32,-9.98,-9.65,-11.27,-9.98,-10.43,-8.33,-8.52
-10.22,-13.05,-14.47,-13.29,-10.70,-11.32,-10.52,-8.98,-3.37,-5.20,-10.09,-12.09,-12.63,-9.65,-11.27,-12.20
NA,NA
>chr6:75906251-75906301
NA,NA,-6.58,-9.33,-8.12,-6.78,-1.28,-2.38,-3.20,-7.79,-4.52,-7.10,-6.50,-6.62,-2.78,-10.31
-10.25,-11.58,-6.61,-3.62,-7.81,-3.90,-8.26,-11.61,-9.98,-11.32,-11.32,-10.25,-10.31,-3.20,-6.38,-8.60
-7.40,-10.15,-9.43,-3.73,-3.73,-8.11,-8.20,-8.26,-6.07,-12.78,-13.54,-10.70,-11.32,-12.20,-12.20,-11.34
NA,NA
>chr6:80605262-80605312
NA,NA,-7.55,-10.31,-9.96,-6.26,-11.29,-11.70,-7.17,-8.00,-8.12,-5.96,-4.33,-9.01,-10.15,-7.40
-7.55,-11.89,-13.29,-16.51,-14.47,-12.78,-6.07,-8.10,-11.58,-9.98,-9.65,-11.27,-12.20,-12.20,-11.58,-5.77
-1.54,-8.15,-4.14,-10.22,-7.12,-8.13,-7.37,-6.07,-10.83,-9.46,-9.91,-6.55,-5.31,-1.28,-2.38,-3.12
NA,NA
>chr6:81230046-81230096
NA,NA,-9.26,-6.37,-8.11,-3.96,-7.79,-3.20,-2.98,-3.85,-9.32,-13.79,-14.47,-12.78,-5.23,-7.50
-6.08,-6.36,-1.20,-2.76,-4.03,-7.40,-4.24,-8.10,-11.58,-9.98,-11.61,-7.03,-3.73,-10.59,-10.91,-10.22
-8.52,-8.06,-12.37,-13.87,-12.63,-10.43,-8.95,-7.69,-7.03,-3.22,-7.83,-3.31,-7.40,-4.03,-2.76,-1.22
NA,NA
>chr6:85546280-85546330
NA,NA,-3.85,-9.80,-11.29,-5.42,-7.79,-3.20,-2.98,-3.12,-7.48,-7.65,-5.29,-1.33,-9.16,-9.71
-3.45,-2.42,-4.60,-6.07,-0.83,-1.30,-6.84,-11.61,-9.98,-11.32,-11.32,-9.98,-10.43,-10.43,-12.63,-13.36
-10.28,-7.07,-8.11,-4.07,-8.83,-10.30,-2.40,-6.62,-6.05,-7.00,-8.06,-11.27,-12.20,-12.20,-11.58,-6.12
NA,NA
>chr6:111551722-111551772
NA,NA,-2.62,-5.89,-7.04,-6.50,-6.62,-2.78,-10.31,-10.25,-11.32,-10.70,-13.54,-13.05,-10.22,-8.65
-8.13,-6.53,-7.10,-3.31,-7.83,-3.22,-6.61,-11.58,-9.98,-9.65,-11.27,-9.98,-9.65,-10.51,-10.74,-6.26
-8.83,-10.30,-3.52,-6.32,-6.55,-8.13,-8.65,-7.40,-7.55,-10.83,-10.74,-6.26,-9.96,-9.57,-11.32,-10.52
NA,NA
>chr6:120524085-120524135
NA,NA,-7.50,-3.11,-7.81,-3.46,-6.62,-3.22,-8.51,-10.31,-5.77,-1.39,-4.88,-10.09,-12.09,-11.76
-10.82,-7.40,-7.55,-11.89,-13.87,-14.95,-12.20,-11.27,-9.65,-9.98,-11.32,-10.44,-11.35,-9.40,-8.57,-7.00
-5.00,-7.33,-8.23,-11.94,-10.42,-9.02,-6.37,-8.28,-7.25,-9.33,-8.83,-10.82,-10.52,-11.27,-9.65,-9.98
NA,NA
>chr6:124623428-124623478
NA,NA,-3.05,-7.50,-6.50,-7.10,-3.31,-7.50,-6.50,-7.82,-8.12,-6.78,-1.68,-5.43,-8.36,-8.42
-8.52,-7.10,-8.49,-3.82,-10.71,-12.85,-12.37,-9.65,-9.98,-11.58,-6.12,-1.30,-1.38,-7.34,-8.12,-9.33
-8.16,-7.82,-6.50,-6.62,-2.40,-10.59,-10.91,-9.26,-7.00,-3.97,-7.81,-3.90,-8.10,-11.58,-9.98,-11.61
NA,NA
>chr6:124623449-124623499
NA,NA,-9.65,-9.98,-11.58,-6.12,-1.30,-1.38,-7.34,-8.12,-9.33,-8.16,-7.82,-6.50,-6.62,-2.40
-10.59,-10.91,-9.26,-7.00,-3.97,-7.81,-3.90,-8.10,-11.58,-9.98,-11.61,-7.03,-3.22,-7.83,-3.05,-7.55
-11.34,-10.25,-10.31,-2.70,-6.32,-6.55,-9.91,-9.46,-10.15,-3.46,-8.51,-10.31,-6.61,-3.20,-10.31,-12.27
NA,NA
>chr6:132235668-132235718
NA,NA,-10.71,-3.22,-7.83,-3.11,-8.11,-6.37,-9.26,-9.43,-3.68,-1.60,-6.12,-10.31,-9.96,-4.26
-8.16,-8.16,-3.97,-8.16,-8.16,-6.07,-10.74,-10.51,-9.65,-9.98,-11.32,-10.70,-13.29,-14.47,-13.05,-9.40
-9.33,-8.16,-9.33,-8.16,-9.33,-8.16,-9.33,-8.16,-8.57,-6.64,-1.54,-6.51,-6.98,-3.73,-10.55,-13.16
NA,NA
>chr6:132235819-132235869
NA,NA,-8.33,-8.33,-7.00,-6.07,-10.81,-13.16,-14.68,-11.68,-4.48,-7.40,-5.00,-7.00,-7.04,-6.53
-7.81,-7.81,-6.53,-7.82,-8.83,-10.82,-10.52,-11.32,-11.32,-9.98,-9.65,-11.27,-12.20,-12.20,-11.58,-6.12
-1.22,-2.48,-2.77,-2.37,-7.48,-8.13,-7.12,-10.92,-9.70,-9.65,-10.51,-10.74,-6.26,-11.68,-12.85,-10.70
NA,NA
>chr6:136962382-136962432
NA,NA,-10.58,-12.85,-11.89,-7.21,-5.96,-4.44,-5.54,-0.90,-4.81,-6.10,-2.40,-10.59,-10.45,-5.23
-6.75,-5.45,-2.74,-10.72,-11.93,-12.20,-11.27,-9.65,-9.98,-11.58,-8.10,-4.24,-7.10,-6.82,-8.11,-3.11
-7.50,-6.08,-6.32,-3.97,-8.04,-5.99,-4.55,-3.78,-1.32,-6.50,-3.22,-6.38,-8.07,-5.96,-4.69,-10.72
NA,NA
>chr6:147899592-147899642
NA,NA,-6.07,-0.83,-1.56,-10.58,-12.85,-10.70,-10.70,-13.29,-16.51,-14.89,-12.27,-9.91,-6.53,-7.82
-8.83,-8.65,-8.13,-6.55,-7.10,-5.42,-10.74,-10.51,-9.65,-9.98,-11.32,-10.70,-13.29,-16.51,-14.89,-14.95
-11.18,-9.61,-5.20,-3.37,-9.01,-9.26,-6.05,-6.62,-2.40,-10.15,-10.01,-10.43,-8.33,-8.52,-7.10,-8.49
NA,NA
>chr6:149010437-149010487
NA,NA,-1.32,-0.14,-8.13,-10.54,-7.14,-8.95,-8.95,-8.95,-8.95,-7.88,-8.93,-7.40,-8.65,-7.85
-3.20,-6.98,-6.54,-1.22,-2.34,-1.23,-6.87,-11.61,-9.98,-11.58,-8.10,-6.07,-10.45,-10.59,-3.52,-7.00
-9.26,-10.91,-9.91,-4.88,-0.44,-6.38,-3.22,-6.98,-6.98,-3.22,-6.62,-2.40,-10.59,-11.06,-9.91,-3.93
NA,NA
>chr6:151951510-151951560
NA,NA,-13.36,-12.27,-9.91,-7.12,-10.92,-9.70,-10.43,-8.33,-8.52,-7.40,-8.93,-7.88,-7.14,-10.54
-9.96,-6.26,-10.74,-10.51,-9.65,-9.98,-11.27,-9.65,-9.98,-11.32,-11.32,-9.98,-10.43,-10.43,-9.98,-11.32
-11.32,-9.98,-10.43,-8.33,-7.00,-6.05,-6.36,-0.70,-2.20,-1.93,-1.88,-0.14,-8.13,-9.57,-11.32,-9.98
NA,NA
>chr6:152897062-152897112
NA,NA,-6.62,-3.22,-8.51,-10.54,-7.14,-7.14,-11.27,-12.20,-11.18,-10.15,-3.46,-9.12,-9.90,-3.80
-3.68,-6.76,-1.72,-3.68,-9.59,-10.52,-11.27,-9.65,-9.98,-11.58,-8.10,-3.97,-7.55,-11.34,-10.52,-10.82
-10.22,-10.91,-10.59,-3.52,-6.09,-2.47,-2.42,-4.39,-10.09,-12.76,-13.15,-10.04,-3.97,-3.04,-1.22,-6.84
NA,NA
>chr6:153017776-153017826
NA,NA,-7.68,-4.24,-8.10,-10.31,-9.96,-4.07,-8.11,-6.37,-7.00,-8.33,-10.43,-10.01,-10.15,-3.73
-6.61,-11.58,-10.52,-9.02,-6.37,-8.11,-3.90,-8.10,-11.58,-9.98,-9.65,-10.54,-9.96,-6.26,-10.74,-10.65
-6.61,-3.73,-10.15,-10.01,-10.43,-8.33,-7.00,-6.15,-9.91,-10.25,-11.32,-11.32,-9.98,-10.45,-8.93,-7.17
NA,NA
>chr6:160111710-160111760
NA,NA,-8.65,-7.40,-7.55,-10.83,-10.74,-6.26,-11.68,-14.68,-13.16,-10.55,-3.73,-7.03,-11.61,-9.70
-11.94,-10.17,-13.05,-14.47,-16.51,-16.51,-13.29,-10.70,-11.32,-9.98,-9.65,-12.37,-13.87,-12.27,-9.91,-7.12
-10.92,-9.70,-11.61,-8.26,-3.97,-7.55,-10.83,-10.74,-5.42,-7.10,-5.95,-10.83,-11.18,-14.95,-14.89,-16.51
NA,NA
>chr6:160111774-160111824
NA,NA,-10.15,-9.43,-3.68,-1.47,-8.92,-9.57,-11.32,-10.52,-9.02,-6.05,-6.62,-2.54,-6.62,-2.78
-8.23,-7.66,-11.27,-12.20,-14.95,-13.87,-10.70,-11.32,-9.98,-9.65,-11.27,-10.25,-10.31,-3.55,-8.51,-9.57
-10.44,-11.35,-10.22,-8.65,-7.85,-3.55,-8.51,-10.31,-7.55,-6.49,-8.12,-5.42,-12.78,-13.10,-10.88,-3.36
NA,NA
>chr6:160111816-160111866
NA,NA,-12.78,-13.10,-10.88,-3.36,-1.47,-8.92,-10.31,-7.55,-3.05,-7.50,-6.05,-9.02,-11.76,-14.89
-13.29,-10.70,-10.70,-13.29,-14.89,-14.95,-12.20,-11.32,-11.32,-9.98,-9.65,-12.37,-13.29,-16.51,-14.89,-14.95
-11.93,-10.92,-6.36,-6.36,-0.03,-1.88,-2.48,-1.55,-8.92,-9.57,-11.32,-9.98,-10.43,-8.30,-8.23,-2.70
NA,NA
>chr6:163879809-163879859
NA,NA,-14.89,-13.16,-10.81,-6.21,-7.82,-8.12,-7.00,-3.52,-10.15,-11.18,-12.20,-11.32,-11.32,-9.98
-10.43,-10.43,-12.63,-13.87,-12.37,-9.65,-9.98,-11.32,-11.32,-9.98,-9.65,-12.37,-12.85,-10.58,-1.47,-3.60
-6.69,-3.97,-7.81,-4.07,-8.83,-10.30,-3.73,-7.03,-11.61,-9.70,-10.60,-3.80,-3.73,-7.60,-7.85,-2.78
NA,NA
>chr7:18218500-18218550
NA,NA,-0.44,-6.38,-3.22,-8.51,-10.54,-9.65,-12.63,-13.87,-10.70,-10.70,-12.85,-11.68,-4.48,-7.10
-6.53,-7.32,-8.88,-7.03,-3.62,-7.81,-3.90,-8.10,-11.58,-9.98,-9.65,-12.37,-13.87,-12.63,-10.43,-10.43
-12.63,-14.89,-13.29,-10.70,-11.32,-9.98,-10.43,-8.95,-7.14,-11.27,-10.52,-8.98,-4.33,-8.86,-4.14,-10.22
NA,NA
>chr7:19998268-19998318
NA,NA,-16.51,-13.29,-12.37,-7.14,-8.95,-10.43,-9.70,-10.72,-3.45,-2.77,-2.52,-3.14,-10.60,-10.42
-10.82,-10.22,-11.69,-11.70,-10.17,-11.35,-10.51,-9.65,-9.98,-11.32,-10.44,-10.74,-5.42,-7.10,-5.95,-10.81
-13.16,-14.68,-9.21,-1.50,-2.38,-3.41,-7.89,-6.64,-1.48,-9.16,-9.71,-4.69,-8.86,-10.83,-10.83,-7.55
NA,NA
>chr7:28429807-28429857
NA,NA,-6.50,-3.06,-6.69,-3.60,-1.72,-6.36,-6.55,-8.13,-7.37,-6.07,-10.83,-9.46,-9.91,-6.55
-6.32,-3.97,-7.81,-4.07,-11.68,-14.68,-13.29,-10.70,-11.32,-9.98,-9.65,-10.54,-9.96,-6.26,-12.78,-12.76
-10.81,-5.95,-6.36,-1.72,-3.36,-9.90,-9.12,-3.46,-10.59,-11.06,-10.04,-4.79,-6.56,-8.57,-9.40,-10.91
NA,NA
>chr7:39629202-39629252
NA,NA,-12.03,-7.17,-8.93,-10.45,-12.63,-12.09,-10.55,-2.40,-6.62,-6.05,-7.00,-8.06,-10.51,-10.74
-6.07,-8.26,-11.61,-9.98,-11.34,-7.55,-3.97,-8.10,-11.58,-9.98,-11.61,-7.03,-3.73,-10.55,-11.93,-10.71
-3.55,-8.23,-7.66,-11.27,-10.25,-9.67,-5.70,-3.37,-8.98,-10.52,-11.32,-11.32,-10.25,-9.67,-5.70,-3.37
NA,NA
>chr7:85815205-85815255
NA,NA,-10.43,-9.98,-11.27,-8.06,-8.52,-8.83,-9.33,-7.25,-8.49,-3.97,-7.00,-6.88,-8.49,-3.46
-6.10,-4.60,-1.76,-0.14,-9.21,-12.85,-12.37,-9.65,-9.98,-11.58,-8.10,-3.90,-7.34,-5.78,-3.37,-8.98
-10.52,-11.32,-9.57,-8.92,-1.47,-3.36,-10.75,-11.71,-9.91,-3.93,-1.91,-10.58,-14.68,-16.51,-16.51,-16.51
NA,NA
>chr7:92382391-92382441
NA,NA,-7.12,-10.28,-13.36,-14.95,-11.93,-11.94,-8.23,-7.82,-6.82,-7.96,-5.67,-1.48,-8.13,-10.54
-9.65,-9.98,-11.32,-9.57,-9.96,-6.26,-10.74,-10.51,-9.65,-9.98,-11.32,-10.70,-13.87,-14.95,-12.20,-11.27
-7.14,-8.95,-8.33,-8.11,-3.68,-1.47,-8.01,-10.24,-6.21,-7.04,-6.64,-1.68,-6.78,-8.12,-7.82,-6.21
NA,NA
>chr7:92382436-92382486
NA,NA,-6.21,-10.83,-10.01,-10.45,-8.21,-4.20,-7.10,-5.95,-10.24,-8.01,-1.47,-3.68,-8.11,-8.33
-8.33,-7.00,-6.15,-9.91,-12.27,-13.87,-10.70,-11.32,-9.98,-9.65,-10.51,-10.74,-6.26,-9.96,-9.57,-11.32
-9.98,-9.65,-12.37,-13.87,-11.76,-10.82,-7.10,-8.28,-6.82,-7.82,-8.23,-11.70,-4.14,-8.15,-1.68,-5.31
NA,NA
>chr7:115857544-115857594
NA,NA,-8.06,-7.00,-6.15,-9.91,-12.27,-14.89,-13.29,-10.70,-10.70,-13.29,-14.68,-10.71,-3.46,-10.15
-11.18,-11.93,-11.94,-10.17,-13.05,-13.54,-12.37,-9.65,-9.98,-11.32,-10.70,-13.87,-12.27,-9.91,-6.15,-9.02
-10.52,-11.32,-11.32,-9.98,-10.43,-8.95,-7.88,-8.93,-6.49,-6.78,-0.90,-4.88,-10.09,-12.09,-14.95,-12.20
NA,NA
>chr7:115857613-115857663
NA,NA,-5.00,-5.96,-8.36,-8.06,-7.47,-5.70,-2.98,-6.09,-3.06,-6.62,-2.40,-10.55,-12.09,-14.95
-12.20,-11.27,-7.14,-8.95,-10.43,-9.98,-11.27,-9.65,-9.98,-11.32,-11.32,-12.20,-12.20,-11.27,-8.06,-7.00
-6.07,-10.81,-12.09,-12.27,-9.91,-7.12,-10.22,-11.29,-6.26,-11.68,-14.68,-16.51,-13.16,-10.55,-3.73,-6.98
NA,NA
>chr7:116347918-116347968
NA,NA,-7.21,-5.43,-1.68,-5.92,-3.60,-1.47,-8.63,-10.72,-10.17,-10.91,-10.59,-3.46,-10.71,-11.93
-10.81,-6.07,-7.37,-7.85,-3.55,-8.51,-10.54,-9.65,-9.98,-11.58,-8.10,-6.07,-12.78,-13.54,-10.70,-9.57
-8.92,-1.55,-2.76,-3.85,-9.71,-10.21,-4.48,-7.68,-3.79,-1.60,-6.54,-6.98,-3.73,-10.30,-8.01,-1.55
NA,NA
>chr7:123354790-123354840
NA,NA,-10.44,-11.32,-9.98,-9.65,-12.37,-12.85,-9.21,-0.14,-1.32,-1.44,-4.60,-6.10,-2.78,-10.31
-10.33,-10.72,-3.85,-2.98,-3.12,-9.59,-10.52,-11.32,-11.32,-9.98,-9.65,-10.51,-10.74,-6.07,-8.26,-11.61
-9.98,-11.32,-10.70,-13.29,-14.89,-11.76,-9.59,-3.68,-1.60,-6.96,-8.16,-3.97,-7.44,-6.51,-1.39,-4.88
NA,NA
>chr7:123354797-123354847
NA,NA,-0.14,-1.32,-1.44,-4.60,-6.10,-2.78,-10.31,-10.33,-10.72,-3.85,-2.98,-3.12,-9.59,-10.52
-11.32,-11.32,-9.98,-9.65,-10.51,-10.74,-6.07,-8.26,-11.61,-9.98,-11.32,-10.70,-13.29,-14.89,-11.76,-9.59
-3.68,-1.60,-6.96,-8.16,-3.97,-7.44,-6.51,-1.39,-4.88,-10.09,-13.16,-16.51,-14.89,-14.95,-12.20,-11.58
NA,NA
>chr7:129517557-129517607
NA,NA,-5.45,-5.75,-0.70,-2.34,-1.55,-10.58,-14.68,-16.51,-13.79,-12.03,-8.23,-9.33,-7.25,-8.28
-6.37,-9.02,-10.52,-11.58,-8.10,-6.07,-10.74,-10.44,-11.32,-9.98,-9.65,-12.37,-13.54,-13.05,-10.17,-10.72
-8.63,-1.47,-3.36,-10.60,-10.42,-9.59,-3.12,-2.38,-1.23,-5.77,-11.18,-12.85,-11.68,-6.26,-12.78,-13.54
NA,NA
>chr7:132738733-132738783
NA,NA,-13.87,-12.37,-7.66,-8.23,-3.20,-6.61,-10.31,-8.13,-0.14,-1.88,-2.52,-3.12,-9.43,-10.15
-10.22,-13.05,-14.47,-13.29,-12.37,-9.65,-9.98,-11.32,-11.32,-9.98,-9.65,-10.54,-9.96,-4.26,-8.21,-10.45
-9.70,-10.60,-3.36,-1.47,-8.01,-10.24,-6.07,-9.02,-10.52,-11.58,-8.10,-4.24,-7.68,-3.74,-3.74,-8.30
NA,NA
>chr7:143210093-143210143
NA,NA,-8.30,-10.43,-9.98,-11.32,-11.32,-10.52,-9.02,-6.05,-6.75,-0.83,-0.83,-6.50,-2.54,-6.62
-2.54,-6.62,-3.22,-10.71,-14.68,-13.29,-12.37,-9.65,-9.98,-11.32,-11.32,-12.20,-14.95,-14.89,-16.51,-13.29
-10.70,-11.32,-12.20,-14.95,-14.89,-13.29,-10.70,-10.70,-13.87,-11.76,-10.82,-7.40,-7.55,-10.31,-8.92,-1.56
NA,NA
>chr7:158200926-158200976
NA,NA,-8.57,-7.00,-4.44,-6.09,-3.06,-6.38,-0.70,-2.38,-3.20,-6.76,-1.72,-3.68,-9.59,-10.52
-11.32,-10.70,-13.54,-13.05,-10.22,-10.82,-10.52,-11.32,-11.32,-9.98,-9.65,-12.37,-13.29,-14.89,-12.27,-9.91
-6.15,-9.26,-9.26,-6.07,-10.83,-10.01,-9.65,-12.37,-13.87,-14.95,-12.20,-11.32,-11.32,-9.98,-9.65,-10.54
NA,NA
>chr7:158200946-158200996
NA,NA,-10.52,-11.32,-11.32,-9.98,-9.65,-12.37,-13.29,-14.89,-12.27,-9.91,-6.15,-9.26,-9.26,-6.07
-10.83,-10.01,-9.65,-12.37,-13.87,-14.95,-12.20,-11.32,-11.32,-9.98,-9.65,-10.54,-8.51,-3.46,-10.59,-10.91
-9.40,-8.57,-7.00,-5.00,-7.40,-4.24,-8.26,-8.20,-8.11,-3.73,-3.73,-8.11,-8.33,-10.43,-12.63,-14.89
NA,NA
>chr8:8105616-8105666
NA,NA,-16.51,-13.29,-11.18,-5.77,-1.39,-4.88,-9.91,-10.45,-6.07,-8.26,-11.61,-12.63,-14.89,-16.51
-16.51,-16.51,-16.51,-13.29,-12.37,-9.65,-9.98,-11.27,-9.65,-9.98,-11.58,-6.61,-3.73,-10.30,-8.83,-4.26
-8.16,-6.38,-3.73,-10.59,-10.91,-9.40,-8.48,-4.48,-11.68,-14.68,-16.51,-13.29,-10.70,-11.32,-9.98,-9.65
NA,NA
>chr8:8105638-8105688
NA,NA,-9.65,-9.98,-11.58,-6.61,-3.73,-10.30,-8.83,-4.26,-8.16,-6.38,-3.73,-10.59,-10.91,-9.40
-8.48,-4.48,-11.68,-14.68,-16.51,-13.29,-10.70,-11.32,-9.98,-9.65,-11.27,-9.98,-10.43,-8.30,-8.23,-3.55
-10.71,-12.85,-9.32,-2.74,-5.45,-6.07,-0.53,-2.34,-1.28,-5.31,-5.95,-10.38,-10.08,-8.86,-4.33,-9.01
NA,NA
>chr8:17753446-17753496
NA,NA,-10.74,-10.51,-7.14,-7.14,-12.37,-13.29,-16.51,-16.51,-14.47,-13.05,-10.17,-10.72,-9.16,-1.50
-2.38,-3.20,-5.92,-1.68,-8.15,-10.83,-10.44,-11.32,-9.98,-9.65,-11.27,-12.20,-11.93,-10.60,-3.14,-2.98
-3.85,-9.71,-9.16,-1.48,-6.64,-7.04,-6.21,-10.81,-12.09,-11.76,-8.98,-4.33,-6.17,-7.96,-6.43,-7.10
NA,NA
>chr8:23038968-23039018
NA,NA,-9.46,-9.91,-6.15,-7.00,-8.20,-6.84,-1.60,-3.36,-10.75,-11.69,-10.22,-8.65,-8.13,-6.15
-7.37,-7.85,-2.78,-6.62,-3.22,-8.51,-10.54,-9.65,-9.98,-11.32,-11.32,-9.98,-10.43,-10.43,-9.98,-11.34
-7.55,-6.58,-9.33,-8.23,-12.03,-13.10,-13.15,-10.39,-10.39,-13.15,-14.47,-13.16,-10.55,-3.46,-8.18,-10.24
NA,NA
>chr8:29624622-29624672
NA,NA,-8.06,-11.27,-12.20,-14.95,-14.89,-16.51,-13.29,-12.37,-9.65,-12.63,-12.09,-10.55,-2.40,-6.62
-3.22,-7.03,-8.88,-7.32,-6.15,-9.02,-10.52,-11.32,-11.32,-9.98,-9.65,-12.37,-13.54,-12.78,-5.23,-6.75
-5.45,-3.37,-6.69,-8.33,-10.43,-9.98,-11.32,-11.32,-12.20,-12.20,-11.32,-11.32,-10.52,-8.98,-3.12,-2.98
NA,NA
>chr8:43359681-43359731
NA,NA,-4.26,-8.21,-10.45,-12.63,-14.89,-16.51,-13.79,-10.28,-5.98,-10.83,-9.46,-9.51,-6.85,-9.62
-11.31,-10.51,-7.14,-7.14,-11.27,-12.20,-12.20,-11.32,-11.32,-9.98,-9.65,-12.37,-12.85,-11.68,-4.48,-7.10
-6.53,-7.81,-8.23,-3.55,-9.12,-10.72,-10.17,-11.35,-10.51,-7.14,-7.14,-12.37,-13.29,-14.89,-14.95,-12.20
NA,NA
>chr8:49542342-49542392
NA,NA,-5.78,-3.37,-6.69,-8.33,-8.33,-8.11,-3.73,-3.68,-7.79,-5.42,-12.78,-14.47,-13.16,-10.09
-4.39,-1.76,-0.14,-6.78,-9.26,-11.35,-10.51,-9.65,-9.98,-11.32,-10.44,-11.35,-10.22,-8.65,-7.85,-3.55
-8.51,-10.54,-7.14,-8.95,-10.43,-9.98,-11.58,-8.10,-3.97,-8.21,-8.42,-6.69,-4.33,-7.00,-7.89,-3.74
NA,NA
>chr8:62156314-62156364
NA,NA,-13.29,-11.18,-6.12,-1.22,-2.34,-1.50,-9.21,-14.68,-13.29,-10.70,-9.57,-8.51,-3.46,-10.55
-12.76,-12.41,-8.86,-4.69,-10.72,-11.93,-12.20,-11.27,-9.65,-9.98,-11.58,-6.12,-1.30,-1.30,-6.84,-11.61
-12.63,-13.87,-12.37,-8.06,-8.52,-7.10,-8.49,-3.62,-6.38,-8.16,-4.20,-8.12,-6.49,-8.93,-8.42,-6.69
NA,NA
>chr8:77704733-77704783
NA,NA,-13.36,-12.03,-8.23,-9.33,-9.40,-11.35,-10.51,-9.65,-9.98,-11.27,-9.65,-9.98,-11.34,-7.55
-7.17,-11.70,-4.14,-8.86,-5.00,-7.40,-4.24,-8.10,-11.58,-9.98,-9.65,-12.37,-12.85,-10.71,-3.55,-10.31
-10.25,-11.27,-8.06,-6.69,-4.33,-8.86,-12.41,-13.54,-10.70,-11.32,-10.25,-9.91,-6.15,-9.02,-9.43,-10.15
NA,NA
>chr8:87012560-87012610
NA,NA,-12.20,-11.18,-10.83,-5.98,-10.22,-11.69,-9.40,-9.33,-8.12,-7.00,-3.52,-10.55,-12.09,-14.95
-11.18,-10.15,-3.73,-7.03,-11.61,-9.98,-11.27,-9.65,-9.98,-11.32,-11.32,-10.52,-8.98,-2.37,-2.42,-4.39
-9.61,-11.18,-12.20,-11.27,-8.06,-8.11,-3.73,-3.74,-7.68,-4.52,-7.79,-3.20,-2.38,-1.50,-7.38,-10.30
NA,NA
>chr8:100692761-100692811
NA,NA,-14.47,-13.79,-10.28,-5.98,-10.83,-9.43,-8.98,-4.33,-5.96,-7.21,-11.34,-12.20,-12.20,-11.58
-5.77,-1.39,-5.29,-7.56,-8.23,-3.20,-6.61,-11.58,-9.98,-9.65,-11.27,-12.20,-11.93,-10.72,-3.85,-2.98
-3.20,-5.92,-1.28,-2.38,-3.12,-9.43,-9.01,-2.37,-3.38,-7.68,-12.41,-13.54,-11.89,-7.55,-4.26,-9.96
NA,NA
>chr8:100717687-100717737
NA,NA,-7.00,-6.15,-9.91,-10.25,-11.58,-6.61,-3.20,-8.23,-8.06,-8.93,-6.58,-8.48,-4.24,-8.10
-11.58,-10.25,-9.91,-6.15,-9.02,-10.52,-11.27,-9.65,-9.98,-11.32,-11.32,-12.20,-12.20,-11.34,-7.21,-5.96
-5.00,-7.40,-4.24,-8.16,-8.07,-5.43,-1.48,-8.13,-10.31,-6.61,-3.73,-10.55,-13.16,-14.68,-10.71,-3.55
NA,NA
>chr8:101290858-101290908
NA,NA,-7.14,-7.14,-12.37,-13.29,-16.51,-14.89,-12.63,-10.43,-8.95,-7.88,-8.93,-7.17,-10.72,-9.16
-1.50,-2.38,-3.20,-6.69,-2.70,-10.31,-10.25,-11.32,-11.32,-9.98,-11.61,-7.03,-3.73,-10.55,-12.09,-14.95
-12.20,-11.58,-6.61,-3.20,-10.31,-10.25,-11.34,-7.55,-7.40,-8.52,-8.33,-8.95,-7.14,-11.27,-12.20,-11.18
NA,NA
>chr8:103861884-103861934
NA,NA,-10.70,-9.57,-8.92,-1.56,-1.30,-6.84,-11.61,-12.63,-14.89,-13.16,-10.81,-5.98,-10.22,-4.14
-8.86,-5.00,-7.11,-6.64,-1.48,-8.13,-10.54,-9.65,-9.98,-11.32,-10.44,-11.35,-10.22,-8.52,-8.42,-9.05
-6.70,-4.79,-7.97,-4.14,-10.22,-6.36,-6.62,-2.40,-10.55,-11.93,-10.58,-1.56,-0.83,-6.75,-6.08,-5.31
NA,NA
>chr8:103861958-103862008
NA,NA,-7.14,-10.51,-10.83,-8.86,-5.00,-7.33,-8.23,-11.94,-9.70,-10.45,-8.21,-3.97,-8.16,-8.16
-4.26,-11.68,-14.68,-13.29,-12.37,-9.65,-9.98,-11.32,-11.32,-9.98,-9.65,-11.27,-12.20,-14.95,-12.09,-10.09
-4.88,-0.44,-6.38,-3.22,-8.51,-10.31,-6.61,-3.62,-7.81,-3.11,-7.50,-6.05,-7.00,-8.06,-10.51,-10.74
NA,NA
>chr8:106102195-106102245
NA,NA,-1.32,-0.03,-6.38,-3.06,-6.32,-5.95,-10.83,-9.46,-9.51,-6.85,-7.11,-8.49,-6.90,-2.99
-2.82,-1.28,-6.78,-9.26,-13.05,-14.47,-13.29,-10.70,-11.32,-9.98,-9.65,-10.54,-9.96,-4.26,-8.21,-10.45
-10.01,-10.83,-5.95,-6.32,-3.52,-10.55,-12.09,-14.95,-12.20,-11.27,-7.14,-7.88,-8.21,-3.05,-7.50,-6.08
NA,NA
>chr8:106102259-106102309
NA,NA,-7.55,-10.31,-8.13,-1.33,-4.88,-9.61,-11.18,-11.93,-11.94,-10.17,-11.35,-10.65,-6.12,-1.60
-3.60,-5.92,-1.68,-8.15,-12.41,-13.54,-12.37,-9.65,-9.98,-11.32,-11.32,-10.52,-10.82,-10.22,-13.05,-14.47
-13.29,-12.37,-8.06,-8.52,-10.22,-13.05,-14.47,-13.29,-12.37,-9.65,-9.98,-11.32,-10.70,-13.29,-14.68,-11.68
NA,NA
>chr8:106102277-106102327
NA,NA,-12.41,-13.54,-12.37,-9.65,-9.98,-11.32,-11.32,-10.52,-10.82,-10.22,-13.05,-14.47,-13.29,-12.37
-8.06,-8.52,-10.22,-13.05,-14.47,-13.29,-12.37,-9.65,-9.98,-11.32,-10.70,-13.29,-14.68,-11.68,-6.26,-12.78
-13.10,-9.32,-3.45,-3.38,-5.89,-8.57,-6.58,-8.00,-8.00,-7.40,-10.82,-11.76,-12.09,-10.81,-6.21,-7.82
NA,NA
>chr8:107308571-107308621
NA,NA,-10.92,-7.12,-7.32,-7.66,-11.27,-10.52,-9.02,-6.15,-8.13,-7.37,-6.15,-8.13,-7.37,-6.15
-7.32,-8.88,-8.26,-3.97,-8.16,-8.16,-3.97,-8.10,-11.58,-9.98,-9.65,-11.27,-10.52,-9.02,-6.15,-7.32
-8.30,-10.43,-9.98,-11.58,-8.10,-3.97,-7.55,-11.34,-9.98,-10.43,-8.33,-8.52,-7.40,-8.93,-10.45,-9.70
NA,NA
>chr8:108237280-108237330
NA,NA,-5.43,-1.54,-6.51,-7.44,-3.90,-7.81,-3.46,-6.80,-6.12,-2.92,-3.53,-5.01,-8.36,-8.42
-8.52,-7.10,-8.49,-3.82,-10.71,-12.85,-12.37,-9.65,-9.98,-11.58,-6.12,-1.60,-3.60,-7.79,-4.52,-8.48
-8.16,-7.82,-6.50,-6.62,-2.40,-10.59,-10.91,-10.17,-12.03,-13.10,-12.78,-6.07,-8.10,-11.58,-9.98,-10.45
NA,NA
>chr8:108237344-108237394
NA,NA,-13.29,-10.70,-9.57,-9.96,-4.26,-8.21,-7.88,-7.88,-8.93,-7.17,-11.70,-11.69,-10.22,-10.15
-10.15,-10.22,-11.69,-11.70,-10.17,-11.35,-10.51,-9.65,-9.98,-11.32,-10.44,-10.74,-6.07,-8.16,-8.16,-4.20
-8.12,-6.88,-8.28,-6.82,-7.04,-7.00,-4.33,-9.01,-9.01,-4.33,-5.96,-8.12,-8.00,-6.49,-7.00,-3.52
NA,NA
>chr8:109480705-109480755
NA,NA,-5.29,-7.47,-8.30,-8.33,-8.11,-3.68,-1.47,-8.92,-9.57,-9.57,-8.13,-1.33,-5.29,-7.47
-8.30,-8.95,-8.95,-8.95,-8.95,-10.43,-9.98,-11.27,-9.65,-9.98,-11.32,-10.70,-13.29,-14.47,-13.05,-10.22
-8.65,-8.13,-6.15,-9.02,-11.76,-14.89,-16.51,-16.51,-13.29,-10.70,-11.32,-12.20,-12.20,-11.34,-7.21,-5.01
NA,NA
>chr8:109480935-109480985
NA,NA,-9.70,-9.65,-10.54,-8.51,-3.46,-10.55,-12.09,-14.95,-14.95,-14.89,-13.29,-12.37,-9.65,-10.01
-10.83,-6.07,-7.00,-8.06,-11.27,-12.20,-12.20,-11.32,-11.32,-9.98,-9.65,-10.54,-9.96,-6.26,-12.78,-13.54
-11.18,-6.12,-1.30,-1.56,-8.63,-9.71,-3.85,-2.54,-2.20,-0.70,-6.36,-6.08,-7.10,-5.42,-10.74,-10.51
NA,NA
>chr8:111842775-111842825
NA,NA,-8.33,-7.00,-6.05,-7.50,-3.05,-8.21,-10.45,-9.98,-11.32,-9.57,-8.51,-3.55,-10.31,-10.25
-11.34,-7.21,-5.96,-5.00,-7.40,-4.24,-8.26,-11.61,-9.98,-11.58,-8.10,-4.24,-7.40,-2.94,-2.02,-2.37
-7.68,-10.83,-10.51,-9.65,-9.98,-11.27,-8.06,-6.69,-3.37,-5.78,-7.55,-6.17,-4.33,-6.69,-8.06,-10.51
NA,NA
>chr8:111842829-111842879
NA,NA,-7.14,-8.95,-8.95,-7.88,-8.21,-3.97,-7.44,-6.98,-3.22,-7.83,-5.23,-12.78,-13.10,-10.28
-7.12,-7.32,-8.88,-6.84,-1.30,-1.30,-6.84,-11.61,-9.98,-11.58,-8.10,-6.07,-10.74,-10.83,-7.55,-7.40
-8.65,-8.13,-7.12,-10.92,-11.93,-11.93,-10.92,-7.12,-9.91,-10.33,-11.94,-7.17,-7.55,-11.34,-9.98,-10.43
NA,NA
>chr8:114217017-114217067
NA,NA,-10.45,-9.98,-11.58,-8.10,-3.90,-7.34,-5.78,-3.37,-8.98,-11.76,-14.89,-13.16,-10.81,-6.21
-7.82,-8.16,-8.48,-4.52,-7.79,-3.60,-1.60,-6.12,-11.58,-9.98,-9.65,-12.37,-12.85,-10.71,-3.55,-8.23
-8.30,-8.95,-7.88,-8.36,-5.01,-3.53,-2.92,-6.12,-6.80,-3.46,-7.81,-3.96,-7.24,-2.47,-2.77,-2.52
NA,NA
>chr8:116980815-116980865
NA,NA,-4.20,-8.12,-9.26,-11.69,-9.80,-4.69,-6.17,-8.04,-3.46,-6.62,-3.22,-9.12,-9.90,-3.80
-3.73,-8.11,-8.33,-10.43,-12.63,-13.87,-12.37,-9.65,-9.98,-11.32,-10.44,-10.83,-8.15,-1.48,-8.13,-9.57
-11.32,-9.98,-11.61,-6.87,-1.39,-4.88,-9.44,-7.38,-0.14,-1.76,-4.60,-6.75,-3.11,-7.34,-5.78,-3.37
NA,NA
>chr8:121745196-121745246
NA,NA,-8.65,-7.85,-2.70,-7.00,-9.26,-11.69,-10.75,-3.80,-3.80,-9.90,-9.16,-1.33,-4.81,-6.07
-0.94,-3.36,-10.60,-9.70,-10.43,-10.43,-9.98,-11.27,-9.65,-9.98,-11.58,-6.61,-3.62,-8.04,-6.17,-4.33
-8.98,-11.76,-14.89,-13.16,-10.81,-6.07,-9.02,-10.52,-11.58,-6.61,-3.73,-10.59,-10.45,-5.42,-8.12,-9.26
NA,NA
>chr8:126526361-126526411
NA,NA,-4.24,-7.68,-3.41,-2.38,-1.50,-7.38,-10.30,-2.40,-6.62,-6.05,-7.00,-8.20,-7.03,-3.22
-7.83,-5.23,-11.29,-10.22,-7.12,-9.91,-10.25,-11.32,-11.32,-9.98,-9.65,-10.54,-8.92,-1.56,-1.30,-6.12
-11.58,-9.98,-11.61,-7.03,-3.20,-7.85,-7.60,-3.73,-3.80,-10.88,-13.79,-14.89,-14.95,-12.20,-11.32,-10.70
NA,NA
>chr8:128181977-128182027
NA,NA,-6.26,-10.74,-10.65,-8.10,-3.97,-8.16,-6.19,-1.54,-5.43,-7.21,-11.34,-9.98,-11.61,-7.03
-3.73,-10.59,-10.45,-6.07,-8.16,-8.16,-3.97,-8.26,-11.61,-9.98,-11.58,-5.77,-1.54,-5.43,-8.07,-8.16
-6.07,-10.45,-10.59,-3.73,-7.03,-11.61,-9.98,-11.34,-7.21,-5.43,-1.54,-6.19,-8.16,-3.97,-8.26,-11.61
NA,NA
>chr8:128182000-128182050
NA,NA,-9.98,-11.58,-5.77,-1.54,-5.43,-8.07,-8.16,-6.07,-10.45,-10.59,-3.73,-7.03,-11.61,-9.98
-11.34,-7.21,-5.43,-1.54,-6.19,-8.16,-3.97,-8.26,-11.61,-9.98,-11.58,-5.77,-1.54,-5.43,-8.07,-8.16
-6.07,-10.74,-10.65,-8.10,-3.97,-8.16,-6.19,-1.54,-5.43,-7.21,-11.34,-9.98,-11.61,-7.03,-3.73,-10.59
NA,NA
>chr8:133774744-133774794
NA,NA,-3.34,-2.98,-3.41,-8.30,-8.83,-8.52,-8.33,-10.43,-9.98,-11.58,-6.61,-3.73,-10.59,-10.08
-8.15,-1.48,-8.13,-10.54,-9.65,-9.98,-11.27,-9.65,-9.98,-11.32,-11.32,-10.52,-9.02,-6.15,-7.81,-7.81
-6.15,-7.00,-8.06,-11.27,-9.98,-9.65,-11.27,-12.20,-11.93,-10.60,-3.36,-1.60,-6.12,-10.65,-10.74,-6.26
NA,NA
>chr8:134630660-134630710
NA,NA,-1.30,-6.12,-11.58,-9.98,-10.45,-8.93,-6.49,-7.00,-3.52,-10.30,-8.01,-1.55,-2.34,-1.23
-6.87,-8.20,-7.00,-6.05,-6.75,-0.83,-1.30,-6.12,-11.58,-9.98,-9.65,-10.54,-8.92,-1.56,-1.56,-8.92
-10.31,-6.12,-1.30,-1.30,-6.12,-11.58,-9.98,-9.65,-10.54,-8.51,-3.46,-10.30,-8.01,-1.56,-1.38,-5.87
NA,NA
>chr8:134630673-134630723
NA,NA,-1.23,-6.87,-8.20,-7.00,-6.05,-6.75,-0.83,-1.30,-6.12,-11.58,-9.98,-9.65,-10.54,-8.92
-1.56,-1.56,-8.92,-10.31,-6.12,-1.30,-1.30,-6.12,-11.58,-9.98,-9.65,-10.54,-8.51,-3.46,-10.30,-8.01
-1.56,-1.38,-5.87,-2.47,-3.38,-5.01,-8.12,-8.12,-5.01,-3.38,-2.37,-8.98,-9.43,-10.83,-6.07,-9.02
NA,NA
>chr8:134697921-134697971
NA,NA,-10.83,-11.35,-9.26,-7.00,-3.52,-10.59,-10.45,-6.26,-9.96,-10.31,-8.10,-3.97,-8.21,-10.45
-9.98,-11.58,-5.77,-1.39,-5.29,-9.67,-10.25,-11.27,-9.65,-9.98,-11.32,-10.44,-10.74,-6.26,-11.68,-14.68
-13.16,-10.81,-5.98,-10.92,-10.42,-9.59,-3.12,-2.38,-0.70,-6.36,-6.08,-7.10,-5.42,-12.78,-13.10,-10.88
NA,NA
>chr8:138228123-138228173
NA,NA,-10.45,-8.21,-4.26,-8.83,-10.24,-6.07,-9.02,-9.43,-10.83,-6.07,-9.02,-9.43,-10.83,-5.95
-7.10,-4.20,-7.55,-10.83,-10.74,-6.07,-8.26,-11.61,-9.98,-11.32,-11.32,-9.98,-10.43,-10.43,-12.63,-13.36
-12.03,-7.48,-8.28,-7.07,-10.28,-12.85,-10.71,-3.82,-8.04,-5.67,-1.48,-7.38,-9.44,-5.20,-2.98,-6.09
NA,NA
>chr8:138228303-138228353
NA,NA,-9.65,-12.63,-13.87,-11.18,-5.77,-0.56,-1.76,-4.39,-10.09,-11.93,-11.68,-4.26,-8.16,-8.16
-4.20,-8.12,-9.26,-13.05,-14.47,-16.51,-13.29,-10.70,-11.32,-9.98,-9.65,-12.37,-12.85,-10.71,-3.46,-10.55
-12.09,-12.63,-11.61,-6.84,-1.30,-1.56,-8.63,-9.98,-6.36,-6.62,-2.54,-7.83,-5.23,-11.29,-9.80,-4.69
NA,NA
>chr8:138228474-138228524
NA,NA,-7.66,-7.47,-5.29,-0.90,-6.78,-9.26,-11.35,-10.51,-7.66,-8.23,-3.20,-6.61,-10.31,-9.96
-4.48,-8.48,-9.40,-11.35,-10.51,-9.65,-9.98,-11.27,-9.65,-9.98,-11.32,-10.44,-11.35,-9.26,-7.34,-1.72
-3.79,-7.68,-3.31,-6.75,-4.81,-1.33,-7.38,-10.24,-6.21,-7.04,-7.00,-4.33,-9.01,-9.01,-2.37,-2.02
NA,NA
>chr9:683721-683771
NA,NA,-8.51,-10.31,-8.10,-3.97,-8.21,-8.42,-6.69,-3.37,-5.70,-9.67,-10.25,-11.27,-9.65,-12.63
-12.09,-10.81,-5.98,-10.28,-13.36,-14.95,-12.20,-11.32,-11.32,-9.98,-9.65,-12.37,-13.54,-13.05,-10.22,-8.52
-8.33,-10.43,-9.70,-11.94,-10.17,-11.35,-10.51,-9.65,-10.01,-9.61,-4.88,-1.33,-9.21,-12.85,-12.37,-9.65
NA,NA
>chr9:683787-683837
NA,NA,-6.07,-7.37,-7.65,-5.29,-1.39,-6.51,-7.44,-3.97,-8.21,-10.45,-9.98,-11.58,-8.10,-4.24
-8.48,-8.16,-9.33,-9.40,-13.05,-13.54,-10.70,-11.32,-9.98,-9.65,-11.27,-12.20,-11.93,-10.60,-3.80,-3.73
-9.59,-11.76,-13.87,-10.70,-11.32,-12.20,-12.20,-11.58,-6.61,-3.20,-10.31,-10.25,-11.27,-8.06,-8.11,-3.73
NA,NA
>chr9:6428398-6428448
NA,NA,-12.85,-12.03,-10.17,-10.91,-10.59,-3.46,-10.71,-12.85,-11.89,-7.55,-3.97,-8.10,-10.65,-10.74
-6.26,-11.68,-11.93,-10.55,-3.46,-8.51,-10.54,-9.65,-9.98,-11.32,-11.32,-9.98,-10.43,-10.43,-9.98,-11.32
-10.44,-10.83,-8.15,-1.48,-9.21,-12.85,-10.70,-10.44,-11.35,-10.17,-11.70,-4.14,-8.15,-1.54,-6.87,-11.61
NA,NA
>chr9:6428424-6428474
NA,NA,-10.43,-10.43,-9.98,-11.32,-10.44,-10.83,-8.15,-1.48,-9.21,-12.85,-10.70,-10.44,-11.35,-10.17
-11.70,-4.14,-8.15,-1.54,-6.87,-11.61,-9.98,-11.32,-11.32,-9.98,-9.65,-11.27,-10.25,-10.31,-3.55,-10.71
-12.85,-10.70,-10.44,-10.74,-6.26,-9.96,-10.54,-9.65,-12.63,-13.87,-12.37,-8.06,-8.11,-3.73,-3.80,-10.75
NA,NA
>chr9:7042436-7042486
NA,NA,-10.22,-11.35,-10.51,-7.14,-7.88,-8.36,-5.96,-4.69,-10.72,-10.42,-9.02,-6.05,-6.62,-2.78
-7.85,-8.65,-10.22,-13.05,-14.47,-13.29,-12.37,-9.65,-9.98,-11.58,-6.12,-1.30,-1.30,-6.54,-6.98,-3.20
-10.31,-10.25,-11.32,-11.32,-10.52,-9.02,-6.07,-10.81,-12.76,-13.05,-10.17,-12.03,-13.36,-12.63,-11.61,-6.87
NA,NA
>chr9:14183045-14183095
NA,NA,-14.89,-16.51,-13.29,-10.70,-11.32,-10.52,-10.82,-8.83,-7.33,-4.03,-2.76,-0.53,-6.50,-3.22
-7.03,-8.20,-8.11,-3.68,-1.47,-8.92,-9.57,-11.32,-9.98,-9.65,-10.51,-11.35,-10.17,-11.70,-11.29,-6.07
-8.10,-10.65,-10.74,-6.26,-11.68,-14.68,-13.29,-11.18,-5.77,-1.39,-4.88,-9.44,-8.18,-3.46,-10.55,-11.93
NA,NA
>chr9:68397000-68397050
NA,NA,-14.95,-13.36,-12.03,-7.48,-8.28,-6.37,-9.02,-11.76,-14.89,-16.51,-16.51,-16.51,-13.29,-11.89
-7.55,-4.26,-11.68,-14.68,-16.51,-13.29,-10.70,-11.32,-9.98,-11.61,-8.26,-3.97,-8.16,-6.96,-1.22,-2.76
-3.12,-8.98,-9.43,-10.15,-3.52,-6.32,-6.43,-8.28,-7.48,-12.03,-13.36,-12.63,-10.43,-8.33,-7.00,-6.05
NA,NA
>chr9:68727049-68727099
NA,NA,-10.42,-11.94,-7.48,-8.49,-3.46,-6.62,-3.22,-8.18,-9.44,-4.88,-0.90,-5.54,-2.98,-5.20
-10.09,-13.16,-16.51,-14.89,-14.95,-12.20,-11.27,-9.65,-9.98,-11.32,-11.32,-12.20,-14.95,-14.89,-16.51,-16.51
-16.51,-13.16,-10.55,-3.73,-6.61,-10.31,-8.92,-1.56,-1.30,-6.12,-11.58,-9.98,-10.43,-8.33,-8.52,-7.40
NA,NA
>chr9:69066074-69066124
NA,NA,-10.42,-11.94,-7.48,-8.49,-3.46,-6.62,-3.22,-8.18,-9.44,-4.88,-0.90,-5.54,-2.98,-5.20
-10.09,-13.16,-16.51,-14.89,-14.95,-12.20,-11.27,-9.65,-9.98,-11.32,-11.32,-12.20,-14.95,-14.89,-16.51,-16.51
-16.51,-13.16,-10.55,-3.73,-6.61,-10.31,-8.92,-1.56,-1.30,-6.12,-11.58,-9.98,-10.43,-8.33,-8.52,-7.40
NA,NA
>chr9:69066395-69066445
NA,NA,-4.81,-5.75,-0.44,-4.81,-5.75,-0.88,-8.15,-4.14,-11.70,-7.17,-8.60,-8.16,-4.24,-7.40
-5.00,-5.96,-7.21,-11.34,-12.20,-14.95,-13.87,-12.37,-9.65,-9.98,-11.58,-6.12,-1.30,-0.83,-6.50,-3.22
-10.71,-12.85,-11.18,-5.77,-1.39,-4.81,-6.10,-2.40,-10.55,-13.16,-16.51,-14.89,-12.63,-10.45,-8.36,-5.43
NA,NA
>chr9:72695057-72695107
NA,NA,-10.43,-8.33,-6.69,-2.37,-2.02,-1.03,-1.44,-4.91,-7.47,-7.66,-12.37,-13.87,-11.76,-9.02
-6.37,-8.11,-3.90,-8.10,-11.58,-12.20,-12.20,-11.32,-11.32,-9.98,-11.61,-7.03,-3.20,-10.31,-10.25,-11.32
-11.32,-9.98,-11.61,-8.26,-3.90,-7.81,-3.82,-8.18,-9.44,-4.88,-0.44,-6.38,-3.22,-8.18,-9.44,-4.39
NA,NA
>chr9:72695065-72695115
NA,NA,-7.47,-7.66,-12.37,-13.87,-11.76,-9.02,-6.37,-8.11,-3.90,-8.10,-11.58,-12.20,-12.20,-11.32
-11.32,-9.98,-11.61,-7.03,-3.20,-10.31,-10.25,-11.32,-11.32,-9.98,-11.61,-8.26,-3.90,-7.81,-3.82,-8.18
-9.44,-4.88,-0.44,-6.38,-3.22,-8.18,-9.44,-4.39,-2.42,-2.37,-7.48,-7.85,-2.78,-6.10,-4.81,-0.44
NA,NA
>chr9:75753150-75753200
NA,NA,-14.68,-10.71,-3.55,-10.31,-10.33,-10.60,-3.14,-2.52,-1.88,-0.03,-6.38,-2.54,-6.62,-3.22
-7.03,-11.61,-12.63,-13.87,-12.37,-9.65,-9.98,-11.27,-9.65,-9.98,-11.32,-10.70,-12.85,-10.71,-3.46,-10.59
-10.45,-5.23,-6.75,-4.81,-1.33,-9.16,-9.71,-2.74,-5.78,-7.71,-7.25,-9.33,-8.83,-8.52,-8.06,-10.54
NA,NA
>chr9:75753211-75753261
NA,NA,-7.03,-3.22,-6.38,-0.70,-2.38,-3.41,-7.89,-6.64,-0.88,-6.36,-6.05,-7.37,-8.13,-6.53
-7.10,-3.31,-7.50,-6.05,-9.02,-10.52,-11.27,-9.65,-9.98,-11.32,-11.32,-12.20,-14.95,-13.87,-10.70,-10.44
-11.35,-10.17,-10.72,-8.63,-1.47,-3.68,-9.59,-11.76,-13.36,-12.03,-10.17,-11.35,-10.44,-9.57,-9.96,-4.48
NA,NA
>chr9:77724475-77724525
NA,NA,-8.10,-11.18,-13.87,-14.95,-12.20,-11.58,-8.10,-6.07,-12.78,-12.76,-10.55,-2.40,-6.62,-6.36
-10.92,-10.33,-10.31,-3.20,-6.38,-8.16,-3.97,-8.10,-11.58,-9.98,-11.61,-6.87,-1.54,-5.67,-7.96,-6.37
-9.26,-9.26,-6.37,-7.96,-5.67,-1.48,-7.38,-10.24,-5.95,-7.10,-5.42,-12.78,-13.54,-10.70,-10.70,-13.29
NA,NA
>chr9:81641072-81641122
NA,NA,-6.17,-7.96,-6.37,-9.02,-10.52,-11.27,-9.65,-12.63,-13.36,-10.28,-7.12,-8.13,-7.37,-6.07
-10.38,-10.91,-10.22,-10.82,-11.76,-13.87,-12.37,-9.65,-9.98,-11.32,-10.44,-10.74,-6.07,-8.10,-11.58,-10.25
-9.91,-6.53,-7.82,-8.83,-10.82,-10.52,-11.27,-7.14,-8.95,-8.95,-7.69,-6.87,-1.39,-4.88,-9.44,-8.01
NA,NA
>chr9:87733325-87733375
NA,NA,-13.87,-14.95,-14.95,-14.89,-16.51,-16.51,-13.79,-10.28,-7.12,-7.32,-8.30,-8.95,-7.14,-10.51
-10.74,-6.26,-9.96,-10.54,-9.65,-12.63,-13.87,-10.70,-11.32,-9.98,-9.65,-12.37,-13.87,-12.63,-10.45,-8.21
-4.26,-8.83,-10.30,-3.52,-6.69,-3.60,-1.47,-8.01,-10.24,-6.07,-9.02,-10.42,-10.72,-3.45,-3.38,-5.01
NA,NA
>chr9:87733378-87733428
NA,NA,-11.76,-14.89,-13.79,-12.03,-10.17,-10.91,-10.59,-3.46,-8.18,-10.30,-3.52,-6.09,-2.98,-5.20
-9.61,-11.18,-14.95,-12.09,-10.55,-3.73,-6.61,-11.58,-9.98,-11.61,-8.26,-3.90,-7.81,-3.97,-6.32,-6.55
-7.32,-8.30,-10.43,-9.98,-11.58,-6.61,-3.20,-10.31,-12.27,-12.09,-10.09,-4.88,-1.39,-5.77,-11.58,-10.52
NA,NA
>chr9:118994622-118994672
NA,NA,-1.30,-6.12,-11.58,-9.98,-10.43,-8.95,-8.95,-10.43,-12.63,-13.87,-12.37,-8.06,-6.69,-2.37
-2.42,-4.39,-9.61,-9.46,-10.31,-3.20,-7.03,-11.61,-9.98,-11.32,-11.32,-10.52,-9.02,-6.15,-7.81,-8.23
-2.78,-6.62,-6.05,-7.37,-7.65,-5.29,-1.39,-6.87,-11.61,-12.63,-13.36,-10.28,-6.36,-6.36,-0.88,-8.15
NA,NA
>chr9:123959329-123959379
NA,NA,-6.17,-4.33,-9.01,-9.26,-6.15,-9.91,-12.27,-14.89,-13.16,-10.55,-2.40,-6.62,-3.22,-6.61
-10.31,-8.13,-1.48,-5.43,-8.36,-10.45,-9.98,-11.27,-9.65,-9.98,-11.58,-6.12,-1.30,-1.56,-8.92,-10.54
-9.65,-12.63,-12.09,-10.81,-5.95,-5.31,-1.68,-5.43,-8.36,-8.42,-8.52,-7.40,-8.00,-8.00,-6.49,-6.78
NA,NA
>chr9:123959530-123959580
NA,NA,-9.98,-11.32,-11.32,-9.98,-10.43,-8.33,-8.11,-3.68,-1.47,-8.92,-9.57,-11.32,-9.98,-10.43
-10.43,-9.70,-10.60,-3.36,-1.47,-10.58,-12.85,-10.70,-11.32,-9.98,-9.65,-12.37,-12.85,-9.21,-1.33,-5.29
-9.67,-12.27,-12.09,-10.55,-2.40,-6.62,-6.36,-10.22,-4.14,-8.15,-0.88,-6.36,-6.05,-7.37,-7.85,-2.78
NA,NA
>chr9:124799187-124799237
NA,NA,-11.58,-6.61,-3.73,-10.59,-10.45,-6.07,-8.10,-11.58,-12.20,-12.20,-11.32,-11.32,-12.20,-14.95
-12.09,-10.55,-3.52,-7.00,-9.26,-11.35,-10.44,-11.32,-9.98,-9.65,-11.27,-10.52,-10.82,-8.83,-7.33,-3.48
-5.20,-10.09,-13.16,-14.68,-11.68,-4.07,-7.81,-3.62,-7.03,-8.20,-8.52,-10.22,-10.91,-9.91,-5.20,-2.74
NA,NA
>chrX:7679597-7679647
NA,NA,-10.45,-9.98,-11.58,-8.10,-3.90,-7.81,-3.97,-7.00,-9.26,-13.05,-14.47,-13.16,-10.81,-6.21
-7.82,-8.16,-8.48,-4.52,-7.79,-3.60,-1.60,-6.12,-11.58,-9.98,-9.65,-12.37,-13.29,-16.51,-14.89,-12.63
-10.43,-8.95,-7.88,-8.36,-5.43,-1.54,-5.77,-10.31,-8.51,-3.82,-7.81,-4.07,-10.21,-9.71,-4.69,-5.96
NA,NA
>chrX:65951515-65951565
NA,NA,-12.37,-13.87,-11.76,-8.98,-4.33,-5.96,-8.07,-8.16,-4.24,-7.10,-6.53,-9.91,-12.27,-14.89
-13.79,-12.03,-10.17,-13.05,-14.47,-13.29,-12.37,-9.65,-9.98,-11.58,-6.12,-1.30,-1.56,-10.58,-12.85,-10.70
-10.44,-11.31,-9.91,-3.93,-1.32,-6.75,-6.50,-7.10,-3.31,-6.75,-4.81,-1.39,-6.87,-11.61,-9.98,-11.58
NA,NA
>chrX:77909010-77909060
NA,NA,-7.10,-6.50,-7.50,-3.05,-7.55,-11.89,-12.85,-11.68,-4.26,-7.55,-11.34,-10.52,-9.02,-6.15
-9.91,-10.25,-11.32,-11.32,-12.20,-14.95,-13.87,-10.70,-11.32,-9.98,-9.65,-12.37,-13.87,-14.95,-12.20,-11.32
-10.70,-13.29,-14.89,-12.27,-10.31,-3.55,-10.71,-14.68,-13.16,-10.55,-3.73,-6.98,-6.51,-0.56,-2.62,-5.01
NA,NA
>chrX:77909065-77909115
NA,NA,-7.50,-6.05,-9.26,-10.15,-10.22,-13.05,-13.54,-11.18,-8.10,-4.24,-7.10,-6.21,-10.83,-9.46
-9.91,-7.12,-10.92,-9.70,-10.43,-10.43,-9.98,-11.27,-9.65,-9.98,-11.32,-9.57,-8.13,-1.48,-6.64,-7.11
-5.00,-8.86,-10.83,-10.44,-11.32,-9.98,-11.61,-7.03,-3.22,-7.83,-3.05,-7.55,-11.89,-12.85,-9.21,-1.48
NA,NA
>chrX:122221743-122221793
NA,NA,-3.22,-6.61,-11.58,-9.98,-11.61,-6.87,-1.54,-5.43,-8.07,-6.38,-3.62,-8.49,-7.48,-11.70
-11.29,-5.42,-7.79,-3.68,-3.73,-9.59,-10.52,-11.32,-11.32,-9.98,-11.61,-7.03,-3.62,-8.49,-7.10,-8.52
-8.42,-8.21,-4.20,-7.79,-3.68,-3.68,-6.69,-3.52,-10.55,-12.09,-12.63,-9.65,-11.27,-9.98,-11.61,-7.03
NA,NA
>chrX:137847342-137847392
NA,NA,-7.34,-5.78,-2.98,-7.24,-4.52,-7.10,-6.50,-6.62,-2.54,-6.62,-2.40,-10.30,-8.83,-4.26
-7.55,-11.34,-12.20,-12.20,-11.27,-9.65,-9.98,-11.32,-11.32,-9.98,-9.65,-12.37,-12.85,-11.68,-4.48,-8.48
-9.40,-13.05,-14.47,-13.79,-12.03,-7.17,-7.55,-11.34,-10.52,-9.59,-3.73,-3.80,-10.88,-13.79,-16.51,-14.89
NA,NA
>chrX:139400442-139400492
NA,NA,-7.83,-3.06,-6.69,-3.68,-3.73,-9.43,-10.15,-7.40,-8.93,-8.42,-8.11,-3.68,-0.94,-6.75
-6.08,-5.31,-1.28,-2.34,-1.55,-8.92,-9.57,-11.32,-9.98,-11.61,-8.26,-6.07,-12.78,-13.10,-12.03,-10.17
-11.69,-10.75,-3.36,-0.94,-6.75,-6.05,-9.26,-9.43,-3.73,-3.80,-9.90,-8.63,-1.47,-3.68,-9.43,-9.01
NA,NA
>chrY:59012178-59012228
NA,NA,-4.07,-7.34,-5.78,-2.74,-9.71,-10.21,-6.26,-10.45,-10.38,-5.98,-10.22,-11.29,-6.26,-8.83
-10.30,-3.73,-7.03,-7.69,-8.95,-10.43,-9.98,-11.27,-9.65,-9.98,-11.58,-6.61,-3.62,-8.49,-6.88,-6.78
-0.14,-1.88,-1.93,-2.20,-0.70,-6.36,-6.08,-7.10,-4.52,-8.48,-7.25,-8.49,-3.82,-10.71,-12.85,-10.28
NA,NA
