# Supplementary material for: Satb1 integrates DNA binding site geometry and torsional stress to differentially target nucleosome-dense regions
Source: Nat Commun. 2019 Jul 19;10:3221. doi: 10.1038/s41467-019-11118-8 (PMC6642133; doi:10.1038/s41467-019-11118-8)
Supplement: Supplementary file 10 — Source Data [file 41467_2019_11118_MOESM10_ESM.zip › Source data/GenomicData/DNAshape/NC1_open/php3wsEGP.Roll]

>chr1:8234815-8234865
NA,6.33,-4.69,-2.49,6.25,0.20,-3.04,-6.04,5.18,-2.12,5.96,-2.55,-2.85,5.30,-4.50,7.08
-2.62,7.08,-4.50,5.30,-2.85,-2.62,8.09,-2.16,-3.92,7.31,-2.57,-5.21,-2.25,8.09,-3.08,-4.11
-2.44,6.80,-2.64,-2.85,5.46,-5.05,-0.80,-2.10,4.48,-2.44,-2.62,8.09,-2.16,-3.92,8.17,-0.95
NA
>chr1:8234835-8234885
NA,-2.86,8.09,-2.16,-3.92,7.31,-2.57,-5.21,-2.25,8.09,-3.08,-4.11,-2.44,6.80,-2.64,-2.85
5.46,-5.05,-0.80,-2.10,4.48,-2.44,-2.62,8.09,-2.16,-3.92,8.17,-1.71,-3.49,-6.42,-4.15,-3.71
5.91,-2.90,6.86,-2.47,-3.92,7.31,-2.47,-3.92,7.31,-2.47,-3.92,8.17,-0.94,-2.40,-5.58,-0.90
NA
>chr1:14227386-14227436
NA,-1.51,-1.98,4.52,-2.02,5.96,-3.00,-4.11,-3.58,3.63,-4.95,-2.35,5.18,-3.02,-2.23,3.63
-6.20,-4.29,-3.05,6.17,-2.38,-2.95,7.18,-3.92,-1.91,7.79,-1.18,-3.13,2.79,-1.00,4.25,-2.95
-5.32,-2.95,3.84,-2.27,-1.98,4.52,-2.01,6.06,-5.34,-4.52,-3.16,-2.38,6.17,-2.59,-2.91,-1.29
NA
>chr1:16917040-16917090
NA,-3.38,-1.67,-1.35,-3.25,-4.16,-5.95,6.09,-3.62,4.73,-1.87,-1.89,-1.35,4.57,-3.32,-4.29
-5.95,6.33,-5.95,-4.52,-3.16,-1.71,8.17,-3.92,-1.91,7.79,-1.09,-2.42,6.12,-3.12,5.05,-1.79
-2.48,4.33,-2.37,-1.83,-1.88,3.46,-1.98,-1.85,4.13,-4.11,-0.21,6.06,-3.41,-2.77,-3.00,-6.11
NA
>chr1:16917140-16917190
NA,6.26,-1.25,-0.59,-2.40,-3.17,-3.06,5.46,-4.45,-0.41,4.39,-1.83,-0.98,-3.75,-6.00,4.77
0.13,-3.26,-2.04,-0.59,-3.41,-4.39,-2.44,7.79,-1.91,-4.95,4.91,-1.86,-1.14,-4.21,5.04,-2.31
-3.12,3.94,-2.66,-2.91,-1.14,6.25,-2.05,3.54,-2.95,-1.50,4.78,-2.00,3.18,-1.58,-1.28,4.45
NA
>chr1:21479146-21479196
NA,-3.46,-2.41,-3.71,-2.04,4.48,-5.22,-2.77,4.36,-0.82,2.77,-0.72,-2.47,5.81,-4.09,-1.91
6.67,-2.50,-2.66,-2.46,4.21,-4.95,-2.16,8.64,-2.16,-3.92,7.18,-2.95,-2.85,5.27,-5.52,-2.46
7.31,-5.17,-4.52,-3.16,-1.71,8.03,-3.12,4.73,-1.87,-1.76,3.46,-3.55,7.08,-2.81,6.86,-2.76
NA
>chr1:33515703-33515753
NA,8.13,-0.94,-3.68,-6.89,-2.00,6.79,-2.65,-2.01,-1.88,3.18,-2.00,5.03,-1.98,-2.27,4.12
-3.38,-1.68,-1.46,-2.02,-2.08,-5.31,-2.22,8.64,-2.16,-3.92,7.18,-2.95,-2.38,6.29,-2.65,-3.91
7.18,-3.40,-4.11,-2.44,7.79,-1.91,-3.92,7.31,-2.47,-3.92,8.17,-1.71,-3.19,-3.89,-2.59,6.26
NA
>chr1:52525332-52525382
NA,-4.65,-3.29,-1.12,8.03,-3.26,5.34,0.13,-3.18,-3.02,-3.50,-2.28,4.65,-1.31,-0.53,-3.08
-2.52,5.96,-3.77,-2.99,-4.58,-3.40,7.18,-3.92,-2.16,8.64,-2.13,-5.52,5.27,-3.06,-2.91,-1.12
8.17,-3.92,-2.16,7.44,-3.54,-2.15,-1.02,-3.48,-5.17,7.33,-2.86,6.00,-1.48,-1.67,-2.63,3.98
NA
>chr1:61984944-61984994
NA,-2.56,6.17,-2.59,-3.89,-3.97,-2.65,0.27,4.77,-6.54,-4.30,-3.25,-1.19,-1.61,-2.39,-2.75
6.79,-1.89,-5.47,4.48,-1.92,-2.88,-0.99,7.79,-1.91,-3.92,7.31,-2.46,-5.52,5.27,-2.87,-3.06
5.64,-0.79,-2.27,-2.25,4.13,-4.71,-2.28,-3.58,-5.62,-4.28,-2.65,0.27,5.82,-4.55,6.15,-2.22
NA
>chr1:64758446-64758496
NA,-2.34,-1.08,-2.21,-1.19,4.57,-2.95,-4.80,-2.48,-1.39,-2.46,-2.50,3.93,-1.50,-1.06,-2.73
-1.41,-1.09,-3.42,-5.17,6.33,-4.70,-2.47,7.31,-3.92,-2.16,7.44,-3.29,-2.80,-2.52,2.89,-2.97
-1.64,-3.04,4.50,0.53,-2.38,-4.16,-6.20,4.50,-2.71,-2.00,-4.02,-2.96,6.80,-2.44,-4.11,-3.30
NA
>chr1:82857664-82857714
NA,-2.20,-2.17,4.21,-2.24,4.83,-1.61,3.18,-1.58,-1.97,-2.27,-2.56,5.47,-3.45,5.34,0.12
-2.82,-5.68,-1.20,-1.33,-2.39,-2.56,4.50,-4.95,-2.16,8.64,-2.13,-5.52,5.27,-2.87,-3.06,6.00
-0.54,-3.47,6.81,-3.59,-3.70,-1.61,-2.33,-2.92,-4.42,-3.57,6.00,-1.79,5.53,-2.44,-6.89,-5.00
NA
>chr1:86020556-86020606
NA,-1.36,-1.68,-3.41,6.17,-1.27,-2.88,-1.31,4.76,-3.12,-2.04,3.79,-2.17,-1.85,4.89,-2.98
5.95,-2.10,5.65,-4.67,5.75,-2.85,-2.62,8.09,-2.16,-3.92,7.26,-3.53,-3.44,-4.31,-1.73,-1.48
4.91,-4.95,-2.16,8.09,-2.62,-2.44,4.96,-2.37,-1.83,-2.33,3.96,-3.61,-4.45,-6.11,4.12,-1.20
NA
>chr1:93049330-93049380
NA,6.09,-2.49,-3.79,-4.38,-1.89,5.06,0.53,-1.91,-3.83,-5.34,-3.25,-3.53,6.81,-3.01,6.86
-2.57,-5.21,-2.00,7.79,-2.44,-4.11,-3.40,7.18,-3.92,-2.16,7.18,-1.97,-3.68,-8.57,-5.06,-3.94
-2.65,0.59,4.02,-2.28,5.71,-4.50,6.09,-4.70,-2.16,8.09,-3.08,-4.58,-4.20,-5.12,-1.48,6.08
NA
>chr1:93051276-93051326
NA,-2.05,-2.90,-3.00,-1.89,-0.97,-1.70,2.56,-1.98,4.78,-1.84,-4.38,-3.83,-2.77,-1.19,-1.42
-2.37,-2.41,-2.56,4.50,-4.95,-2.47,7.31,-3.92,-2.16,8.64,-2.16,-4.70,7.33,-2.62,7.33,-4.70
-1.91,7.79,-1.18,-3.12,4.35,-1.60,2.97,-0.58,-2.41,4.32,-3.43,-3.04,-4.93,-4.82,-2.68,6.09
NA
>chr1:93416333-93416383
NA,-2.66,-2.46,4.21,-6.20,-4.52,-3.94,-2.65,0.27,4.77,-6.54,-4.67,-3.94,-3.51,-1.35,-1.67
-3.47,-3.81,-0.96,-1.67,-4.22,-4.33,-2.28,7.18,-2.16,-3.92,8.17,-1.12,-2.91,-3.06,5.46,-4.81
-1.05,-0.79,3.59,-3.38,-1.87,-2.19,-3.58,-2.64,-2.33,-1.61,-4.22,-4.88,-2.32,0.27,5.34,-3.24
NA
>chr1:93416439-93416489
NA,-2.37,4.32,-2.41,-0.58,2.91,-2.51,-0.74,3.71,-2.95,-2.75,6.62,-2.15,-3.29,-4.71,-2.00
-2.90,6.79,-1.91,-4.09,6.23,-2.42,-1.09,7.79,-1.91,-4.95,4.50,-2.48,-1.21,-1.35,-3.18,-4.86
-2.50,-0.66,-2.40,-3.17,-2.59,6.17,-2.68,-5.60,-4.15,-3.71,6.23,-5.34,-4.52,-3.16,-2.73,5.72
NA
>chr1:93416487-93416537
NA,-1.79,-0.66,-2.87,-4.16,-5.17,7.31,-2.57,-5.21,-2.44,5.18,-4.31,-4.15,-6.42,-4.66,-5.07
-5.07,-5.07,-3.90,-1.73,5.90,-3.02,-2.23,3.63,-4.95,-1.91,6.98,-1.25,-0.95,-3.72,-6.49,-3.02
0.20,6.25,-2.54,-5.27,-2.57,6.86,-2.81,7.33,-4.11,-2.16,-3.12,-3.67,-0.96,-1.25,-2.63,4.68
NA
>chr1:100925065-100925115
NA,-0.89,4.51,-1.89,-4.38,-3.79,-3.05,4.28,-0.97,3.55,-1.64,-4.38,-4.55,-4.36,-3.90,-1.73
5.90,-4.31,-4.15,-6.42,-3.49,-2.73,7.18,-2.16,-3.92,7.31,-2.46,-5.47,4.48,-1.92,-2.88,-1.66
4.51,-1.32,-2.38,-3.40,3.82,0.39,-3.38,-4.39,-3.38,3.55,-1.93,-2.88,-1.92,4.48,-6.54,-4.21
NA
>chr1:101326632-101326682
NA,-1.76,-1.68,2.23,-0.64,-3.12,-1.65,4.10,-3.25,-2.58,-1.97,-1.58,3.52,-1.30,-2.67,3.00
-0.54,-3.98,-4.28,-4.36,-3.90,-1.71,8.17,-3.92,-2.16,8.64,-2.13,-4.51,3.82,-0.95,-2.54,4.35
-2.52,-3.12,-2.16,-2.69,3.95,-1.32,-2.77,-3.90,4.55,-2.61,-1.19,-1.28,-4.08,7.33,-2.62,8.32
NA
>chr1:101326660-101326710
NA,-0.68,-2.54,4.35,-2.52,-3.12,-2.16,-2.69,3.95,-1.32,-2.77,-3.90,4.55,-2.61,-1.19,-1.28
-4.08,7.33,-2.62,7.33,-4.70,-2.47,7.31,-3.92,-2.16,8.64,-2.16,-4.95,3.63,-3.58,-4.11,-3.08
6.88,-3.54,-2.15,-1.02,-3.48,-5.17,7.33,-2.81,6.81,-3.17,-2.90,-4.35,-3.60,-4.47,-1.25,8.13
NA
>chr1:102204055-102204105
NA,-2.40,5.15,-2.32,-2.58,-2.46,4.21,-6.20,-3.13,-0.96,5.90,-4.31,-2.94,-3.77,5.72,-1.79
5.96,-3.00,-4.58,-4.20,-5.12,-2.28,7.18,-2.16,-4.95,3.63,-2.23,-3.02,5.18,-2.44,-5.21,-2.00
6.98,-1.25,-0.95,-3.48,-4.56,6.23,-3.19,-2.33,-1.52,4.64,-2.67,-2.20,-2.68,-4.31,-2.28,5.72
NA
>chr1:120327414-120327464
NA,-3.67,-3.94,-4.52,-5.95,6.33,-4.69,-2.49,6.25,0.20,-2.78,-5.17,6.33,-4.70,-1.91,6.98
-1.66,-1.98,-5.31,-2.54,7.31,-3.92,-2.16,8.64,-2.16,-3.92,8.17,-1.71,-3.90,-4.33,-4.52,-5.17
7.18,-2.95,-2.38,6.29,-2.65,-4.69,7.33,-2.86,5.31,-2.34,-2.26,3.84,-2.90,-3.91,8.17,-0.95
NA
>chr1:120560047-120560097
NA,7.32,-3.89,-0.68,-2.10,3.85,-2.48,-1.15,6.11,-3.06,-2.45,4.48,-1.55,-1.76,-2.83,-0.99
6.98,-1.94,-3.16,-5.06,-6.89,-2.57,7.31,-3.92,-2.16,8.64,-2.25,-5.85,-3.72,-1.52,-2.41,-1.41
5.32,-3.12,6.12,-3.19,-2.80,-1.96,-0.97,-1.76,2.74,-1.50,-2.96,2.90,-1.88,-2.01,-2.65,5.87
NA
>chr1:120591533-120591583
NA,-2.87,-3.91,8.17,-1.71,-3.90,-4.66,-6.42,-4.20,-4.58,-3.40,6.72,-3.05,4.72,-2.31,-3.16
3.64,-0.48,-4.33,4.59,-1.92,-2.88,-0.99,7.79,-1.91,-3.92,7.18,-2.95,-2.85,5.46,-4.45,-0.21
6.83,-2.49,-4.69,6.33,-4.70,-2.47,7.31,-3.92,-2.47,7.31,-3.92,-2.47,7.31,-3.92,-2.16,8.64
NA
>chr1:120591554-120591604
NA,-0.98,7.79,-1.91,-3.92,7.18,-2.95,-2.85,5.46,-4.45,-0.21,6.83,-2.49,-4.69,6.33,-4.70
-2.47,7.31,-3.92,-2.47,7.31,-3.92,-2.47,7.31,-3.92,-2.16,7.18,-1.97,-3.68,-7.53,-3.02,0.20
5.48,-3.41,-1.69,-1.02,-3.72,-6.49,-3.66,-0.78,-0.95,2.60,-2.65,-3.50,-5.62,-2.50,-0.66,-2.61
NA
>chr1:142784098-142784148
NA,7.05,-2.37,-5.27,5.18,-2.69,4.06,-1.31,-2.88,-1.92,4.48,-5.47,-2.46,6.87,-3.47,-1.23
4.37,-3.75,5.85,-4.50,5.30,-2.85,-2.62,8.09,-2.16,-3.92,8.17,-0.94,-3.13,-5.17,7.31,-2.54
-5.31,-2.08,-2.02,-1.27,-1.79,4.90,0.53,-2.65,-3.94,-4.67,-6.58,5.68,-2.04,3.06,-2.52,-3.05
NA
>chr1:142797311-142797361
NA,-2.08,-0.32,3.97,-4.27,-2.77,3.94,-2.04,-1.97,-2.58,-3.13,2.41,-2.02,-1.98,-3.01,-2.62
-1.39,-1.68,-3.41,6.17,-1.27,-2.88,-0.99,7.79,-1.91,-3.92,7.31,-2.57,-6.89,-3.68,-1.97,6.62
-2.62,-2.44,5.15,-1.98,-2.27,3.84,-2.95,-6.95,-5.06,-4.33,-5.07,-5.07,-3.90,-2.73,5.72,-3.00
NA
>chr1:142814311-142814361
NA,5.65,-3.70,-2.72,-2.75,4.64,-3.87,4.68,-0.98,2.91,-2.76,-0.58,2.91,-2.69,-0.95,3.64
-3.55,6.09,-5.95,-4.52,-3.16,-1.71,8.17,-3.92,-2.16,8.64,-2.13,-5.04,3.92,-1.87,-1.97,-2.91
-3.69,-3.48,6.14,-1.25,-0.53,-3.41,-4.39,-3.58,4.60,-3.45,5.05,-1.92,-3.63,-2.61,-1.64,5.69
NA
>chr1:142918956-142919006
NA,5.20,-3.12,8.03,-1.25,-4.31,-2.50,-0.66,-3.14,-4.69,-5.07,-4.33,-4.52,-5.17,7.31,-2.47
-3.92,7.31,-2.47,-4.70,6.33,-4.70,-2.47,7.31,-3.92,-1.91,6.79,-2.90,-1.71,-3.23,3.92,-1.48
-2.25,3.96,-4.01,-2.83,-3.41,5.96,-1.79,5.95,-3.05,-4.29,-5.17,7.31,-2.46,-5.04,4.09,-2.20
NA
>chr1:143539039-143539089
NA,-3.90,-4.87,-3.57,-2.15,7.18,-2.25,-5.27,-2.70,6.29,-2.40,-2.36,6.61,-1.09,-1.27,-1.19
-3.25,-4.16,-5.95,6.33,-5.95,-3.13,-1.97,7.18,-2.16,-3.92,8.17,-1.71,-3.90,-4.33,-4.67,-6.54
4.77,0.12,-3.02,-5.85,-2.44,5.18,-3.79,-2.77,-1.22,5.64,-3.06,-2.40,6.17,-3.05,-4.45,-7.00
NA
>chr1:143730323-143730373
NA,-3.91,8.17,-1.71,-3.19,-4.28,-4.42,-1.40,-2.25,3.49,-5.58,-4.45,-3.05,6.08,-2.12,3.06
-1.61,-2.34,5.31,-2.86,7.33,-4.70,-2.47,7.31,-3.92,-1.91,6.79,-2.75,-2.39,-1.61,-1.19,-3.51
-3.94,-4.52,-5.95,6.33,-4.11,-1.14,-2.33,3.68,-2.69,5.21,-4.00,8.03,-0.94,-3.68,-6.89,-2.38
NA
>chr1:144506898-144506948
NA,-3.91,8.17,-1.71,-3.19,-4.28,-4.42,-1.40,-2.25,3.49,-5.58,-4.45,-3.05,6.08,-2.12,3.06
-1.61,-2.34,5.31,-2.86,7.33,-4.70,-2.47,7.31,-3.92,-1.91,6.79,-2.75,-2.39,-1.61,-1.19,-3.51
-3.94,-4.52,-5.95,6.33,-4.11,-1.14,-2.33,3.68,-2.69,5.21,-4.00,8.03,-0.94,-3.68,-6.89,-2.38
NA
>chr1:145008016-145008066
NA,-0.59,-3.24,-2.66,6.00,-1.62,4.29,-2.41,-0.81,5.46,-2.00,-3.98,-2.29,-2.98,-0.83,5.56
-2.43,-3.50,-5.62,-2.68,-2.19,-2.83,-2.12,3.63,-4.95,-1.91,6.79,-2.67,-1.15,-2.33,-2.51,-1.09
-3.41,-3.91,-1.89,5.06,0.39,-2.78,-4.38,7.26,-3.42,-3.23,-2.16,-3.89,6.87,-2.47,-3.92,8.21
NA
>chr1:145008410-145008460
NA,-3.86,-1.02,-2.50,-5.62,-4.66,-3.90,-2.43,5.93,-0.54,-3.47,7.73,-1.25,-5.12,-4.20,-5.34
-3.83,-2.40,-0.66,-2.50,-4.31,-1.25,8.17,-3.92,-2.16,8.64,-2.25,-5.27,-2.95,4.25,-1.23,4.68
-4.16,5.54,-2.04,-3.09,-0.81,3.42,-3.32,-4.45,-6.58,5.18,-2.12,5.96,-3.06,-2.90,-3.50,-2.32
NA
>chr1:145097691-145097741
NA,-3.67,-4.69,-4.33,-3.78,-5.05,-0.72,4.39,-2.02,-0.68,-3.89,6.73,-3.26,-3.28,-0.76,5.46
-2.36,-2.40,6.17,-2.49,-3.79,-4.87,-3.58,3.63,-4.95,-2.16,7.18,-2.73,-3.16,-4.67,-6.58,5.18
-2.69,4.06,-2.76,-4.87,-3.57,-2.15,6.62,-3.08,-3.63,-1.64,3.71,-2.11,-2.39,5.82,-3.48,-4.02
NA
>chr1:145101115-145101165
NA,-2.01,-3.09,-0.81,3.42,-2.65,-3.16,-4.67,-6.58,5.27,-2.85,-2.62,7.53,-2.62,-2.44,4.90
-1.50,-2.95,3.94,-2.66,-2.91,-1.12,8.17,-3.92,-2.16,8.09,-3.08,-4.11,-3.58,4.72,-3.05,6.86
-2.54,-5.31,-1.52,-2.10,3.84,-1.85,4.60,-3.20,-2.77,-1.22,5.56,-3.10,-4.84,-6.89,-2.57,6.41
NA
>chr1:145107907-145107957
NA,-2.02,-1.03,4.15,-2.37,6.13,-3.02,-2.45,4.90,-1.61,-2.88,-1.59,4.00,-2.24,4.83,-2.94
-2.58,-2.07,-2.67,-2.68,4.21,-4.95,-2.47,7.31,-3.92,-2.16,7.18,-2.73,-3.90,-4.66,-6.42,-4.39
-4.37,-1.53,4.50,-1.83,-0.61,-3.14,-3.97,-3.89,-2.59,6.23,-3.02,-2.45,4.48,-2.10,-0.80,-5.19
NA
>chr1:145224485-145224535
NA,0.49,-2.65,-3.97,-4.55,-4.38,-1.83,3.09,-0.66,-2.69,2.91,-0.59,-3.09,-2.04,4.59,-4.94
-0.80,-2.10,3.84,-1.85,4.60,-2.42,-1.09,7.79,-1.91,-4.95,4.91,-1.86,-1.14,-3.89,6.81,-3.42
-2.13,-1.46,-2.33,-1.64,-4.15,-3.06,-4.01,4.35,-2.01,3.58,-2.66,-3.12,-2.54,6.04,-1.15,-2.49
NA
>chr1:145236183-145236233
NA,8.21,-5.17,-3.13,-1.97,7.18,-2.22,-4.63,-0.80,3.77,-3.02,-0.66,2.94,-2.16,-1.61,2.78
-3.13,-1.50,4.06,-2.62,3.54,-3.12,-1.18,7.79,-1.91,-3.92,7.18,-3.26,-3.28,-0.54,2.97,-2.02
5.68,-6.58,-3.29,-0.96,5.90,-3.02,-1.09,6.98,-1.17,-2.40,-5.58,-1.07,-1.66,-4.22,-4.82,-2.80
NA
>chr1:145261306-145261356
NA,5.87,-2.65,-2.01,-1.88,2.90,-2.96,-1.50,2.74,-1.76,-0.97,-1.96,-2.80,-3.19,6.12,-3.12
5.32,-1.41,-2.41,-1.52,-3.72,-5.85,-2.25,8.64,-2.16,-3.92,7.31,-2.57,-6.89,-5.06,-3.16,-1.94
6.98,-0.99,-2.83,-1.76,-1.55,4.48,-2.45,-3.06,6.11,-1.15,-2.48,3.85,-2.10,-0.68,-3.89,7.32
NA
>chr1:147917823-147917873
NA,-3.91,8.17,-1.71,-3.19,-4.28,-4.42,-1.40,-2.25,3.49,-5.58,-4.45,-3.05,6.08,-2.12,3.06
-1.61,-2.34,5.31,-2.86,7.33,-4.70,-2.47,7.31,-3.92,-1.91,6.79,-2.75,-2.39,-1.61,-1.19,-3.51
-3.94,-4.52,-5.95,6.33,-4.11,-1.14,-2.33,3.68,-2.69,5.21,-4.00,8.03,-0.94,-3.68,-6.89,-2.38
NA
>chr1:147917988-147918038
NA,-3.58,3.64,-0.80,-5.05,-3.78,-3.94,-2.65,0.59,3.95,-3.23,-1.64,-2.73,4.96,-2.65,-3.12
-2.49,6.17,-2.59,-3.89,-3.19,-2.73,7.18,-2.16,-3.92,7.18,-2.95,-2.44,4.90,-1.50,-2.96,2.79
-0.98,4.17,-4.36,-0.74,5.51,-0.67,-5.13,-3.78,-3.16,-1.71,8.03,-3.26,5.34,0.27,-2.65,-4.32
NA
>chr1:148844089-148844139
NA,2.51,-3.32,-4.29,-6.20,4.91,-1.46,-1.07,-4.15,-3.48,-4.58,-3.09,6.00,-1.25,-0.59,-2.40
-3.17,-3.06,5.27,-6.58,-3.29,-0.94,8.17,-3.92,-2.16,7.18,-2.73,-3.16,-4.52,-5.17,7.26,-3.53
-3.25,-4.58,-3.09,6.80,-1.18,-3.12,3.54,-2.05,5.96,-2.87,-3.28,-0.61,3.09,-1.50,-2.95,3.69
NA
>chr1:148844132-148844182
NA,3.06,-1.50,-2.95,4.35,-1.85,3.85,-0.82,-3.47,7.73,-1.71,-3.49,-6.42,-4.20,-5.34,-4.55
-3.19,-2.73,5.97,-3.65,-3.25,-4.58,-3.40,7.18,-3.92,-2.16,7.44,-3.54,-2.15,-1.14,-3.81,-3.12
-2.28,-5.05,5.86,-2.28,3.85,-0.48,-4.33,4.59,-1.92,-4.37,-3.67,-3.60,0.20,6.25,-2.37,-4.37
NA
>chr1:148847501-148847551
NA,-1.77,-3.63,-2.64,-1.96,-1.11,-2.37,-2.17,-1.19,4.57,-2.65,-3.19,-4.55,-5.34,-3.25,-3.65
6.88,-3.08,-4.11,-2.76,4.76,-3.12,-1.09,7.79,-1.91,-4.95,4.21,-2.68,-3.12,-2.33,-2.59,4.55
-3.13,-1.79,4.27,-2.02,5.96,-3.06,-3.13,-4.09,-2.16,-2.69,4.10,-1.41,-2.22,6.19,-3.05,-4.68
NA
>chr1:148847641-148847691
NA,6.31,-3.59,-3.70,-1.67,-1.35,-3.51,-3.94,-4.52,-6.20,4.91,-1.86,-1.98,-5.74,-2.40,-0.96
5.90,-3.02,-2.04,3.55,-3.38,-4.11,-3.40,7.18,-3.92,-2.16,7.18,-1.97,-3.29,-5.58,3.97,-0.56
-0.65,-4.00,-3.43,-4.42,4.38,-2.33,-1.25,-4.94,3.90,-1.35,-4.67,-0.67,5.93,-2.54,-3.12,-2.89
NA
>chr1:148882421-148882471
NA,-1.63,-2.41,-1.03,4.15,-2.37,6.20,-2.70,-5.27,-2.25,7.44,-3.65,-3.20,-3.71,6.23,-4.09
-2.47,7.17,-3.26,4.37,-1.20,-4.63,-2.54,7.31,-3.92,-2.16,7.18,-2.15,-2.91,-3.06,5.30,-4.50
5.85,-4.50,5.71,-2.28,4.00,-1.48,-2.48,4.28,-1.79,-2.43,6.23,-5.34,-3.13,-1.97,5.97,-3.71
NA
>chr1:149295301-149295351
NA,-3.38,-1.67,-1.35,-3.25,-4.30,-6.58,5.68,-2.28,3.85,-0.82,-3.69,7.33,-2.81,7.72,-1.71
-3.90,-4.66,-5.62,-3.58,-3.00,-5.31,-2.22,8.64,-2.16,-3.92,7.31,-2.46,-5.04,3.92,-2.17,-1.83
-2.71,3.20,-0.70,3.55,-1.41,-2.88,-1.27,6.94,-2.49,-4.69,6.33,-5.95,-4.16,-2.38,0.27,5.73
NA
>chr1:152842725-152842775
NA,-3.52,-2.21,-2.13,-2.96,-0.89,3.49,-0.80,-4.57,4.88,0.12,-2.82,-5.83,-2.08,-2.02,-1.46
-1.68,-3.38,4.22,-2.33,-2.01,-2.65,6.79,-1.91,-3.92,7.31,-2.54,-5.31,-3.00,-3.23,-3.42,7.26
-3.92,-2.16,8.64,-2.22,-5.31,-3.00,-3.23,-3.42,7.26,-3.91,-2.90,3.94,-2.33,-2.01,-2.46,5.54
NA
>chr1:152842734-152842784
NA,0.21,-2.82,-5.83,-2.08,-2.02,-1.46,-1.68,-3.38,4.22,-2.33,-2.01,-2.65,6.79,-1.91,-3.92
7.31,-2.54,-5.31,-3.00,-3.23,-3.42,7.26,-3.92,-2.16,8.64,-2.22,-5.31,-3.00,-3.23,-3.42,7.26
-3.91,-2.90,3.94,-2.33,-2.01,-2.46,5.91,-3.77,-0.51,5.51,-0.67,-5.13,-3.42,-2.87,-0.66,-1.79
NA
>chr1:157329107-157329157
NA,-1.40,-3.17,-2.33,-0.96,-2.61,3.85,-2.36,6.06,-2.65,-3.91,7.31,-2.57,-6.89,-5.06,-4.33
-4.69,-3.14,-0.66,-2.50,-5.62,-3.49,-2.73,7.18,-2.16,-3.92,8.17,-1.71,-3.90,-4.33,-4.67,-5.58
3.49,-2.03,-1.27,-1.19,-2.77,-3.83,-4.38,-1.64,3.71,-2.11,-2.18,4.54,-3.12,-1.42,4.76,-4.12
NA
>chr1:157329135-157329185
NA,-3.56,-4.67,-5.58,3.49,-2.03,-1.27,-1.19,-2.77,-3.83,-4.38,-1.64,3.71,-2.11,-2.18,4.54
-3.12,-1.42,4.76,-4.42,-3.20,-3.53,7.26,-3.92,-2.16,7.18,-2.28,-4.31,-2.50,-1.02,-3.72,-5.85
-2.25,8.64,-2.13,-5.52,5.68,-2.44,3.60,-2.25,-1.41,4.50,-2.02,-1.01,-5.53,-2.49,-3.23,-3.37
NA
>chr1:159749930-159749980
NA,7.53,-3.08,-4.58,-4.20,-5.12,-1.48,5.97,-2.67,-1.21,-1.35,-3.25,-4.30,-5.58,3.64,-1.92
-1.77,3.71,-0.56,-3.67,6.33,-4.70,-2.47,7.31,-3.92,-2.16,7.18,-2.28,-4.31,-3.58,-3.00,-5.74
-3.78,-3.16,-2.65,2.60,-0.95,-1.86,-2.84,-2.12,-2.17,3.92,-5.04,-1.89,7.79,-0.99,-2.88,-1.77
NA
>chr1:159749976-159750026
NA,-2.06,4.59,-4.33,-0.89,3.90,-4.70,-1.19,-1.66,-4.22,-4.82,-2.95,3.42,-0.81,-3.09,-1.39
6.17,-3.51,-2.99,-5.34,-3.57,-1.12,8.17,-3.92,-2.16,8.09,-2.94,-4.02,-2.29,-3.03,-1.50,-2.08
-1.92,-0.81,2.93,-1.50,-2.96,2.90,-1.88,-2.12,-2.51,-1.06,-1.87,4.48,-2.65,-3.89,-4.36,-5.05
NA
>chr1:159750204-159750254
NA,-2.76,7.31,-3.92,-2.35,5.02,-3.58,-1.92,-3.02,-3.13,2.41,-1.98,-1.60,-3.58,5.46,-3.41
-3.25,-5.34,-4.55,-4.36,-3.90,-2.73,7.18,-2.16,-4.95,3.63,-3.58,-4.39,-3.79,-1.23,-0.81,2.77
-2.16,-2.27,3.84,-2.77,-5.22,4.77,0.27,-2.65,-4.69,-5.07,-4.33,-4.67,-6.54,4.75,-1.41,-2.02
NA
>chr1:162627172-162627222
NA,-5.49,-4.55,-3.19,-1.94,6.98,-2.44,-4.87,-3.83,-2.40,-0.66,-1.69,-3.66,5.86,-2.52,3.58
-2.66,-3.17,-2.40,-0.66,-2.15,-3.42,7.26,-3.92,-2.16,8.64,-2.16,-4.95,4.50,-2.56,-2.39,-1.31
-1.95,-1.84,-1.88,-2.94,-0.81,3.42,-3.32,-4.29,-5.17,7.31,-2.57,-5.85,-3.02,0.39,5.15,-2.00
NA
>chr1:162627235-162627285
NA,-4.24,-2.44,7.79,-1.89,-5.47,4.75,-1.25,-2.67,-1.17,-2.20,-2.67,4.33,-2.63,-1.19,-2.33
-2.51,-1.64,-4.15,-3.48,-4.58,-3.40,7.18,-3.92,-2.16,8.64,-2.16,-4.95,4.50,-2.71,-2.29,-4.10
5.02,-2.42,-5.31,-1.52,-2.49,2.83,-0.81,-1.23,-3.46,-2.99,5.30,-4.00,7.12,-3.59,-3.38,-2.62
NA
>chr1:169108541-169108591
NA,-0.49,2.91,-2.90,-2.46,-4.93,-4.33,-1.25,8.03,-3.26,5.05,-1.79,-2.66,4.84,-5.27,-2.35
4.70,-0.81,-2.52,5.81,-4.09,-2.47,7.31,-3.92,-1.91,7.79,-0.99,-3.17,-2.40,-0.93,-2.03,3.49
-5.58,-4.67,-3.94,-2.65,0.53,5.06,-1.89,-3.91,-3.38,0.07,5.82,-4.44,5.80,-1.41,-1.73,-1.85
NA
>chr1:169108584-169108634
NA,5.69,-1.41,-1.73,-1.93,-3.58,-2.61,-1.22,5.70,-3.51,-2.99,-5.34,-4.55,-4.36,-5.07,-3.90
-2.43,5.56,-0.79,-2.48,-2.96,-2.50,6.67,-1.91,-3.92,7.31,-2.57,-6.89,-4.84,-3.61,3.96,-2.33
-2.01,-2.65,5.97,-1.48,-4.31,-2.68,-2.12,-2.81,4.88,-4.50,6.09,-3.69,-0.82,3.64,-4.04,-2.79
NA
>chr1:171404761-171404811
NA,-2.79,-4.04,3.95,-1.03,-1.73,-1.88,-3.29,-1.92,-3.02,-2.94,4.33,-2.63,-1.86,-1.73,-0.99
5.56,-2.43,-3.90,-4.33,-5.06,-6.89,-2.25,8.64,-2.16,-3.92,8.17,-0.94,-3.13,-5.17,8.17,-0.94
-3.29,-6.54,4.77,0.07,-3.06,-2.52,6.17,-3.05,-4.29,-5.17,7.26,-3.53,-3.20,-4.31,5.90,-0.99
NA
>chr1:171562602-171562652
NA,-2.14,5.65,-4.35,3.67,-2.25,-1.40,-4.42,-3.51,-2.54,5.93,-0.52,-4.63,-2.42,5.53,-2.02
3.84,-1.92,-0.61,-2.40,-3.83,-4.87,-2.44,7.79,-1.91,-3.92,8.17,-1.25,-5.12,-4.15,-3.71,6.23
-4.56,-3.48,-1.52,-2.33,-0.99,-1.23,6.17,-1.17,-3.13,-5.17,7.31,-2.46,-5.47,3.79,-1.20,-4.75
NA
>chr1:172366728-172366778
NA,6.08,-1.17,-3.68,-6.89,-2.44,5.18,-3.79,-2.80,-1.93,-0.56,4.23,-3.70,-0.48,3.64,-3.16
-2.31,5.04,-4.21,-2.16,-3.23,-3.54,7.44,-2.16,-3.92,7.31,-2.57,-5.21,-2.25,8.64,-2.13,-5.04
4.12,-1.20,4.68,-4.16,5.82,0.27,-2.65,-3.97,-4.55,-4.94,-2.89,-1.64,5.32,-3.12,6.12,-2.71
NA
>chr1:172897755-172897805
NA,-1.11,6.98,-1.89,-5.04,4.09,-2.75,-3.50,-5.77,-4.66,-3.90,-2.65,2.60,-0.79,-1.05,-4.70
4.88,0.12,-2.78,-5.17,6.33,-4.70,-2.16,8.64,-2.16,-3.92,8.17,-1.12,-2.91,-3.06,5.30,-4.00
8.03,-1.12,-3.29,-4.71,-2.75,-4.41,-3.48,6.95,-2.44,-4.36,-3.61,6.00,-0.21,-4.11,3.96,-1.93
NA
>chr1:177868427-177868477
NA,6.41,-2.47,-3.92,7.18,-2.95,-2.45,3.94,-3.12,-2.12,3.55,-2.04,-2.42,6.23,-4.09,-2.16
7.44,-3.65,-3.20,-3.71,6.23,-4.09,-2.16,8.64,-2.16,-4.95,3.63,-2.23,-2.42,5.97,-3.51,-0.54
6.06,-3.51,-2.94,-3.71,6.23,-4.08,-2.49,6.47,-1.22,-2.38,-3.38,2.78,-2.52,-2.80,-3.17,6.31
NA
>chr1:178299113-178299163
NA,-2.59,5.49,-2.71,8.32,-2.62,7.33,-4.70,-1.91,7.79,-1.09,-2.42,6.23,-4.09,-2.47,6.86
-3.01,6.81,-3.53,-3.25,-4.58,-3.08,8.09,-2.16,-3.92,7.31,-2.47,-3.92,7.26,-3.53,-3.20,-3.71
5.91,-2.80,5.74,-2.10,5.18,-6.04,-3.04,0.39,5.06,-1.83,-3.03,5.90,-0.96,-3.68,-8.57,-5.00
NA
>chr1:180796638-180796688
NA,6.07,-2.12,3.08,-0.98,4.17,-4.71,-0.80,-1.73,3.93,-2.12,-1.98,5.03,-2.40,3.58,-2.66
-3.89,-4.36,-3.90,-2.94,3.87,-2.26,-2.39,6.67,-1.91,-3.92,8.17,-0.94,-3.29,-6.54,4.75,-1.25
-2.67,-1.17,-2.33,-4.65,-3.18,-3.77,5.96,-2.40,-3.06,6.00,-0.21,-3.70,4.23,-0.56,-0.78,-3.73
NA
>chr1:182564795-182564845
NA,4.99,-2.00,3.06,-1.61,-1.98,4.53,-2.63,-1.86,-1.73,-1.09,4.51,-1.83,-3.13,4.76,-1.50
-3.16,3.64,-0.82,-3.69,6.33,-4.70,-2.16,8.64,-2.16,-3.92,7.31,-2.57,-5.85,-3.72,-1.52,-2.41
-1.41,4.75,-6.54,-4.30,-2.87,-0.61,-1.92,4.48,-2.44,-2.62,6.62,-2.73,-3.16,-5.06,-8.57,-5.00
NA
>chr1:182564831-182564881
NA,-0.54,-1.92,4.48,-2.44,-2.62,6.62,-2.73,-3.16,-5.06,-8.57,-4.70,-2.38,0.59,4.02,-2.28
6.15,-4.67,5.75,-3.06,-2.91,-1.12,8.17,-3.92,-2.16,7.18,-2.73,-3.16,-4.67,-6.11,4.12,-1.20
4.12,-5.04,-2.13,8.64,-2.16,-3.92,8.17,-0.94,-3.13,-5.17,8.17,-1.71,-3.19,-4.55,-4.87,-3.90
NA
>chr1:182564843-182564893
NA,0.69,4.02,-2.28,6.15,-4.67,5.75,-3.06,-2.91,-1.12,8.17,-3.92,-2.16,7.18,-2.73,-3.16
-4.67,-6.11,4.12,-1.20,4.12,-5.04,-2.13,8.64,-2.16,-3.92,8.17,-0.94,-3.13,-5.17,8.17,-1.71
-3.19,-4.55,-4.87,-2.76,4.06,-2.59,4.27,-1.50,-2.99,3.82,0.59,-1.91,-3.17,-2.59,6.17,-2.56
NA
>chr1:183513063-183513113
NA,3.82,-3.23,-1.71,-2.71,5.47,-3.25,3.31,-2.25,-1.40,-3.72,-2.94,8.09,-2.16,-4.95,3.63
-2.12,-2.88,-1.92,4.48,-5.47,-2.46,7.31,-3.92,-1.91,7.79,-2.44,-4.39,-3.38,0.07,5.34,-3.26
7.17,-2.57,-5.85,-3.02,0.12,5.82,-4.55,5.65,-2.10,5.95,-3.86,4.88,-2.61,-2.06,5.21,-2.49
NA
>chr1:183589276-183589326
NA,-2.87,-3.65,7.44,-2.25,-5.21,-2.25,8.09,-3.08,-4.58,-2.99,-3.51,6.06,-0.52,-5.05,-2.40
-1.97,7.18,-2.16,-4.09,6.23,-2.42,-1.09,7.79,-1.91,-3.92,7.31,-2.46,-5.47,4.77,0.07,-3.06
-2.57,4.96,-2.63,-1.23,-1.07,-5.68,-3.52,-0.98,-2.30,2.83,-0.81,-0.78,-3.69,-6.04,5.27,-3.23
NA
>chr1:184377176-184377226
NA,4.27,-1.32,-2.89,-4.46,-3.41,-1.09,-2.41,-1.41,4.75,-6.54,-4.67,-3.94,-2.65,0.59,3.82
-4.04,-3.79,-6.42,-4.66,-3.90,-1.71,8.17,-3.92,-2.16,8.09,-2.94,-4.02,-1.93,-2.92,2.59,-1.64
-2.38,-2.04,-2.51,-0.78,-1.43,4.91,-6.20,-4.52,-4.33,-3.90,-2.38,6.17,-2.38,-2.55,5.45,-3.71
NA
>chr1:184377239-184377289
NA,6.31,-3.42,-2.33,-2.12,-2.63,3.85,-1.87,-1.21,-2.46,-2.50,3.65,-2.31,-2.49,-2.50,2.77
-0.81,-1.92,-2.51,-1.52,-3.72,-5.85,-2.25,8.64,-2.16,-3.92,7.18,-3.40,-4.18,-2.89,-1.22,6.47
-2.49,-3.91,7.31,-2.47,-4.09,6.23,-2.43,-1.83,4.51,-1.09,-2.09,-2.08,-5.31,-1.97,6.79,-2.83
NA
>chr1:185016777-185016827
NA,-3.01,-4.18,-3.08,8.09,-2.16,-4.70,6.33,-4.70,-2.16,7.18,-2.73,-3.19,-3.87,-3.10,4.42
-0.95,3.00,-4.03,-3.79,-5.12,-1.25,8.17,-3.92,-2.16,7.18,-2.73,-3.16,-5.06,-6.89,-2.57,7.17
-3.06,3.46,-1.76,-1.58,3.52,-1.30,-2.95,3.94,-2.66,-3.17,-2.40,-0.59,-1.31,4.41,-2.04,-2.12
NA
>chr1:185284548-185284598
NA,-4.16,3.64,-2.31,-3.12,-2.68,5.31,-3.10,6.00,-1.46,-0.59,-2.87,-4.70,-6.89,-2.00,7.79
-1.09,-2.42,5.97,-3.93,-1.14,-1.86,4.91,-4.95,-1.91,7.79,-2.44,-4.11,-3.08,7.53,-2.94,-3.28
-0.61,2.99,-2.26,-1.27,-2.02,-1.25,-4.11,6.33,-3.69,-1.23,3.90,-4.94,-1.25,-1.86,4.91,-5.98
NA
>chr1:186071686-186071736
NA,-2.71,-5.74,-3.55,-3.61,3.87,-2.66,-2.27,-0.79,5.56,-3.10,-3.55,-5.58,-0.93,-0.40,4.14
-4.24,5.82,0.27,-1.91,-3.83,-4.87,-2.44,7.79,-1.91,-3.92,7.31,-2.57,-5.27,-2.70,6.29,-2.40
-3.06,6.11,-1.15,-2.25,4.09,-2.89,-0.66,2.94,-2.16,-1.85,4.09,-5.04,-2.13,7.18,-2.73,-2.75
NA
>chr1:186071764-186071814
NA,-2.39,-1.50,4.90,-2.57,-3.08,-0.53,-1.25,6.17,-1.35,-3.57,-4.87,-3.58,4.60,-4.19,5.71
-2.04,3.18,-1.88,-2.34,-3.38,-3.59,7.26,-3.92,-2.16,7.18,-2.28,-4.31,-2.50,-0.66,-3.14,-4.69
-5.07,-4.66,-5.62,-2.50,-0.66,-2.80,-4.86,-2.50,-0.66,-3.14,-4.69,-4.36,-3.89,-2.59,6.17,-2.56
NA
>chr1:186546250-186546300
NA,3.97,-2.33,-2.34,-3.38,-3.71,7.44,-2.25,-5.85,-3.02,0.39,4.50,-2.69,-2.16,-4.09,-3.83
-5.01,-3.18,-1.35,-1.67,-3.70,-3.59,7.26,-3.92,-2.16,7.18,-1.97,-3.13,-5.95,6.33,-4.11,-2.16
-2.77,-3.66,5.96,-2.59,-2.91,-1.12,8.17,-3.92,-1.91,6.67,-2.50,-3.50,-3.02,-3.58,-0.96,-1.44
NA
>chr1:186546266-186546316
NA,-3.36,-1.35,-1.67,-3.70,-3.59,7.26,-3.92,-2.16,7.18,-1.97,-3.13,-5.95,6.33,-4.11,-2.16
-2.77,-3.66,5.96,-2.59,-2.91,-1.12,8.17,-3.92,-1.91,6.67,-2.50,-3.50,-3.02,-3.58,-0.96,-1.41
-2.83,-1.23,5.47,-1.12,-1.94,-3.38,2.79,-0.73,3.55,-1.30,-2.99,3.64,-0.82,-3.51,5.55,-2.59
NA
>chr1:186970998-186971048
NA,-2.73,4.94,-3.20,-2.77,-1.26,3.95,-2.99,-1.30,3.71,-3.02,-2.72,-3.70,5.96,-2.38,-2.64
5.68,-2.50,-2.66,-2.46,4.21,-4.95,-2.16,8.64,-2.16,-4.95,3.63,-2.12,-2.83,-2.19,-2.33,-3.31
5.46,-3.58,-1.92,-3.35,-3.69,-3.48,5.62,-3.02,-1.09,7.79,-1.91,-4.95,4.91,-1.46,-0.59,-2.61
NA
>chr1:186971016-186971066
NA,-2.59,4.21,-4.95,-2.16,8.64,-2.16,-4.95,3.63,-2.12,-2.83,-2.19,-2.33,-3.31,5.46,-3.58
-1.92,-3.35,-3.69,-3.48,5.62,-3.02,-1.09,7.79,-1.91,-4.95,4.91,-1.46,-0.59,-2.87,-4.70,-6.89
-2.44,5.18,-3.79,-2.13,-0.92,-2.26,2.63,-2.02,-1.98,-3.01,-2.43,-0.83,4.08,-3.10,-1.56,-3.17
NA
>chr1:190092759-190092809
NA,4.64,-3.90,-2.77,-1.64,5.32,-3.26,7.17,-2.47,-4.09,6.23,-2.43,-1.58,3.71,-2.11,-2.39
5.86,-1.48,-4.47,-3.60,-3.50,-2.46,4.21,-4.95,-2.16,8.64,-2.25,-5.21,-2.00,6.98,-1.25,-0.95
-3.48,-5.17,6.33,-4.69,-2.49,6.83,-0.52,-4.52,-2.28,6.29,-2.59,-3.89,-3.97,-3.14,-0.59,-1.40
NA
>chr1:192874176-192874226
NA,-4.67,5.75,-3.06,-2.91,-1.12,8.17,-5.17,-3.13,-1.97,7.18,-2.25,-5.27,-2.54,6.83,-0.52
-5.15,-2.82,0.20,5.42,-3.61,-4.36,-3.58,3.63,-4.95,-2.16,7.18,-2.73,-3.16,-4.52,-5.95,6.33
-3.69,-1.23,4.37,-3.45,4.60,-2.12,-3.17,-2.27,-0.43,2.70,-2.84,-1.18,7.79,-2.00,-5.27,-2.97
NA
>chr1:196369891-196369941
NA,-5.00,-6.95,-2.70,6.30,-2.42,-2.20,-1.44,-3.16,-3.53,4.54,-1.23,4.93,-3.62,5.85,-3.75
5.05,-1.79,-2.22,6.24,-3.57,-4.36,-3.58,3.63,-4.95,-2.16,7.18,-2.73,-3.90,-5.07,-4.33,-3.78
-5.74,-1.98,-1.86,6.00,-3.10,6.00,-1.46,-0.53,-3.08,-2.52,5.96,-3.70,-2.72,-2.75,4.89,-2.97
NA
>chr1:197168088-197168138
NA,-2.43,3.41,-1.91,-2.04,-1.42,-1.19,-3.51,-3.97,-3.89,-2.65,4.90,-1.79,-2.43,5.91,-2.80
5.74,-2.04,3.18,-2.44,5.68,-5.52,-2.46,7.31,-3.92,-2.16,7.18,-1.97,-2.40,-5.74,-1.98,-1.66
6.98,-1.91,-4.70,7.33,-2.81,6.86,-2.54,-5.16,-0.93,-0.52,2.70,-3.73,-3.79,-6.42,-4.66,-5.05
NA
>chr1:198189226-198189276
NA,-2.96,-2.00,-4.19,-3.80,-1.37,-1.42,-2.37,-2.33,-3.04,-4.21,-5.63,-4.28,-2.65,0.59,3.82
-3.16,-2.31,3.63,-6.20,-3.13,-0.94,8.17,-3.92,-2.16,8.64,-2.25,-6.89,-3.68,-0.94,7.72,-2.81
7.33,-4.69,-2.65,6.29,-2.38,-2.95,7.18,-3.92,-2.16,8.09,-3.08,-4.18,-2.89,-1.64,5.32,-3.24
NA
>chr1:198189242-198189292
NA,-3.25,3.63,-6.20,-3.13,-0.94,8.17,-3.92,-2.16,8.64,-2.25,-6.89,-3.68,-0.94,7.72,-2.81
7.33,-4.69,-2.65,6.29,-2.38,-2.95,7.18,-3.92,-2.16,8.09,-3.08,-4.18,-2.89,-1.64,5.32,-3.45
5.47,-2.71,-2.00,-4.19,-3.43,-0.59,-2.15,-3.31,5.62,-4.31,-4.15,-5.12,-1.25,8.17,-4.38,-3.10
NA
>chr1:198418817-198418867
NA,5.20,-3.12,8.03,-1.71,-3.49,-6.42,-4.20,-5.34,-4.55,-3.97,-3.14,-0.66,-1.69,-3.38,4.22
-2.33,-2.34,-3.16,-3.96,-1.07,-1.25,6.98,-1.91,-4.95,3.63,-2.31,-2.84,3.00,-0.54,-3.98,-4.28
-4.36,-3.90,-1.71,8.17,-3.92,-2.47,7.31,-5.17,-4.52,-4.33,-3.90,-1.71,8.17,-3.92,-1.91,7.71
NA
>chr1:198888205-198888255
NA,0.04,5.34,-3.45,5.47,-2.48,-1.15,-2.27,-3.06,-1.35,-2.27,-3.37,-2.41,-3.71,-1.39,6.04
-3.10,-4.84,-6.89,-2.57,7.31,-3.92,-2.16,8.64,-2.16,-3.92,7.31,-2.47,-3.92,7.18,-2.95,-2.44
4.96,-2.63,-1.19,-2.33,-2.92,-4.94,-3.57,-1.35,6.17,-1.23,-0.78,-2.73,-1.41,-0.96,-4.00,-3.34
NA
>chr1:200520489-200520539
NA,6.33,-5.95,-4.29,-3.05,6.17,-2.59,-2.91,-1.35,6.98,-1.18,-3.12,3.94,-2.66,-3.17,-2.77
-1.35,-1.21,-2.67,6.79,-2.00,-5.21,-2.57,7.31,-3.92,-2.16,8.09,-3.08,-4.58,-2.99,-3.51,6.06
-0.52,-5.05,-3.55,-3.61,4.28,-1.25,4.63,-2.88,-2.46,3.94,-3.12,-2.12,3.79,-2.50,-3.12,-2.71
NA
>chr1:201819748-201819798
NA,2.70,-0.95,-0.78,-3.66,-5.85,-2.25,7.18,-2.15,-3.29,-4.71,-2.00,-2.71,5.60,-3.05,7.72
-1.25,-5.12,-4.15,-3.71,6.23,-4.09,-2.16,8.64,-2.16,-3.92,8.17,-0.94,-3.68,-6.95,-2.54,6.83
-0.54,-3.51,5.55,-2.52,-0.66,2.76,-3.13,-2.69,-1.33,-1.31,-4.70,4.86,-1.64,-2.77,-3.19,6.22
NA
>chr1:201954798-201954848
NA,6.33,-2.70,-5.27,-2.25,7.18,-2.15,-2.91,-2.59,6.29,-2.53,-4.79,4.09,-1.85,-1.93,4.64
-0.74,-3.69,7.33,-2.62,7.33,-4.70,-2.47,7.31,-3.92,-2.16,8.09,-2.94,-3.28,-0.76,4.41,-3.38
-2.77,-3.00,-5.20,-2.11,6.25,0.20,-2.82,-5.15,-1.20,3.79,-6.54,-4.67,-3.16,-1.73,6.25,-2.10
NA
>chr1:201954852-201954902
NA,-3.01,6.86,-2.47,-3.92,7.31,-2.47,-4.70,7.33,-2.62,7.33,-5.95,-4.29,-3.05,6.17,-2.38
-2.95,6.72,-3.01,6.86,-2.57,-5.21,-2.25,8.64,-2.16,-3.92,8.17,-1.12,-3.29,-3.98,-0.61,3.09
-1.78,-2.44,4.63,-2.36,-0.89,3.49,-0.56,-3.49,5.97,-2.43,-1.78,2.93,-0.81,-1.93,-2.64,-3.57
NA
>chr1:202973174-202973224
NA,3.13,-0.67,-2.94,-1.71,-1.94,2.83,-0.81,-1.92,-2.20,-2.08,-5.31,-2.22,8.09,-2.62,-2.44
4.90,-1.50,-2.96,2.78,-1.61,-2.34,4.21,-4.95,-2.16,8.64,-2.25,-5.21,-2.25,7.18,-2.73,-3.90
-4.33,-5.06,-6.95,-2.70,6.29,-2.40,-2.88,4.22,-3.17,-3.50,-5.77,-4.66,-3.90,-2.73,7.18,-2.12
NA
>chr1:202973197-202973247
NA,-2.12,8.64,-2.25,-5.21,-2.25,7.18,-2.73,-3.90,-4.33,-5.06,-6.95,-2.70,6.29,-2.40,-2.88
4.22,-3.17,-3.50,-5.77,-4.66,-3.90,-2.73,7.18,-2.16,-3.92,8.17,-1.71,-3.49,-5.63,-4.93,-2.46
-2.90,2.60,-0.68,-0.78,-3.69,-6.00,4.77,0.27,-2.32,-4.86,-2.48,-1.10,-2.13,-3.90,4.55,-2.71
NA
>chr1:203297515-203297565
NA,-4.16,3.82,-0.95,-3.02,3.77,-0.82,-3.69,6.33,-4.70,-2.47,7.31,-5.17,-4.52,-3.16,-1.94
5.97,-2.90,-2.29,-3.54,5.81,-4.09,-2.16,8.64,-2.16,-3.92,7.18,-2.95,-2.38,6.17,-2.68,-4.82
-4.22,-1.67,-1.09,-3.69,-6.00,4.75,-1.21,-2.27,-2.25,4.09,-6.11,-4.30,-2.87,-0.66,-2.50,-4.76
NA
>chr1:204185791-204185841
NA,-3.90,-4.11,-3.40,6.72,-3.01,6.86,-2.47,-3.92,7.31,-2.57,-5.21,-2.44,5.18,-3.02,-2.23
3.63,-4.94,-2.65,6.29,-2.38,-2.95,7.18,-3.92,-2.16,8.64,-2.13,-5.52,5.27,-2.85,-2.95,7.18
-3.92,-2.47,7.31,-3.92,-1.91,7.79,-1.09,-2.42,5.91,-2.80,5.91,-2.43,-1.79,4.90,-2.44,-2.39
NA
>chr1:204185803-204185853
NA,5.33,-3.02,-2.23,3.63,-4.94,-2.65,6.29,-2.38,-2.95,7.18,-3.92,-2.16,8.64,-2.13,-5.52
5.27,-2.85,-2.95,7.18,-3.92,-2.47,7.31,-3.92,-1.91,7.79,-1.09,-2.42,5.91,-2.80,5.91,-2.43
-1.79,4.90,-2.44,-2.62,8.09,-2.16,-4.70,6.09,-3.62,4.89,-2.75,-3.50,-4.47,-1.25,7.72,-3.01
NA
>chr1:204376602-204376652
NA,-4.27,6.23,-3.71,-2.94,-3.49,4.12,-3.17,-3.50,-5.01,-2.32,0.33,5.48,-3.51,-2.94,-3.71
6.12,-3.86,5.30,-3.06,-2.91,-2.15,7.18,-2.16,-4.95,3.63,-3.58,-4.11,-3.00,5.96,-2.12,5.36
-4.45,-0.41,4.64,-2.27,-2.58,-2.50,5.68,-2.96,-3.72,-1.59,-2.25,-1.19,5.85,-2.35,-5.27,4.78
NA
>chr1:205716224-205716274
NA,6.22,-2.42,-2.23,4.60,-4.19,5.30,-2.99,-3.08,-0.59,-2.50,-4.31,-2.28,7.18,-2.22,-4.63
-0.72,4.64,-1.93,-1.61,2.78,-3.13,-1.18,7.79,-1.91,-3.92,7.18,-2.95,-2.85,5.27,-5.52,-2.13
8.64,-2.16,-4.70,6.33,-4.69,-2.49,6.83,-0.67,-4.41,-0.61,3.49,-1.73,-1.75,-1.58,3.74,-1.20
NA
>chr1:205716388-205716438
NA,2.39,-2.92,-2.04,-3.64,-2.23,-1.08,-2.21,-2.12,3.49,-4.51,-2.13,7.18,-2.15,-3.57,-4.87
-3.38,4.23,-2.59,-2.00,-4.71,-3.29,-2.15,7.18,-2.16,-3.92,8.17,-1.25,-5.12,-3.79,-4.04,3.95
-1.26,-2.89,-4.94,-3.79,-3.05,3.96,-2.33,-2.01,-2.65,5.97,-1.35,-3.29,-4.71,-2.29,-3.03,-1.11
NA
>chr1:205716439-205716489
NA,-2.23,4.47,-2.28,-2.96,-2.80,-1.70,-0.95,3.59,-3.53,-2.84,-2.67,-3.12,-2.73,6.67,-2.00
-6.89,-5.06,-3.16,-2.73,5.97,-3.29,-2.90,-3.50,-2.46,4.21,-4.95,-2.16,8.64,-2.25,-6.89,-4.84
-3.10,5.35,0.20,-2.82,-5.68,-0.93,-0.79,3.59,-3.53,-2.84,-2.25,-2.34,-1.92,-2.65,5.97,-1.41
NA
>chr1:206077420-206077470
NA,-3.10,5.60,-2.56,-2.39,-1.61,-1.19,-3.25,-4.16,-5.95,6.33,-4.70,-2.16,7.18,-2.73,-3.49
-6.42,-4.39,-4.37,-1.92,4.48,-5.47,-2.13,8.64,-2.16,-3.92,7.26,-3.42,-2.13,-1.10,-1.98,-3.92
-2.33,-1.00,-2.83,2.41,-1.85,-2.17,-2.37,-1.15,-1.20,-5.68,-3.46,-0.93,-1.27,-2.03,3.49,-4.16
NA
>chr1:206962992-206963042
NA,-2.06,5.54,-4.24,3.67,-2.12,-2.17,-2.41,-1.59,-4.42,-3.51,-2.49,6.17,-2.40,-3.02,6.24
-2.38,-2.12,-2.33,-3.31,5.62,-3.02,-1.09,7.79,-1.91,-3.92,7.18,-3.40,-4.11,-2.44,7.79,-1.89
-4.51,3.49,-2.25,-1.60,-3.01,5.81,-4.09,-2.16,7.44,-3.29,-3.13,-4.09,-2.33,-2.35,4.23,-2.86
NA
>chr1:207013998-207014048
NA,-0.84,5.23,-2.66,-2.75,6.62,-2.73,-3.16,-5.06,-6.89,-2.25,8.64,-2.25,-5.21,-2.57,6.87
-3.89,-1.14,-1.66,6.98,-2.00,-5.21,-2.25,8.64,-2.16,-3.92,7.31,-2.57,-5.21,-2.25,8.09,-2.62
-2.85,5.27,-6.58,-3.29,-1.97,6.62,-2.62,-2.38,6.17,-3.05,-4.45,-6.58,5.27,-3.06,-3.12,-2.42
NA
>chr1:207355419-207355469
NA,-3.40,3.59,-0.95,-1.70,-2.80,-3.80,-3.60,-5.01,-2.32,0.27,4.88,-4.33,-0.89,3.79,-6.00
-3.75,-0.98,-1.55,3.93,-2.11,-2.39,6.67,-1.91,-3.92,7.31,-2.54,-4.63,-0.80,3.77,-3.02,-0.58
3.00,-2.67,-1.50,2.92,-1.98,-3.46,-2.62,-1.21,-1.87,4.48,-2.65,-2.91,-2.15,6.62,-2.94,-3.26
NA
>chr1:208047113-208047163
NA,-0.61,-3.81,-3.47,-1.67,-0.96,-3.67,-2.02,-1.46,-2.33,-1.09,-3.08,-2.57,4.90,-1.84,-3.91
-3.41,-0.53,-1.25,6.98,-2.00,-5.21,-2.25,8.64,-2.16,-4.95,4.91,-1.48,-1.73,-2.83,-0.99,7.79
-2.00,-5.21,-2.00,7.79,-1.18,-2.84,3.00,-0.58,-2.41,4.29,-1.62,5.72,-3.77,-3.18,-4.31,-2.00
NA
>chr1:209030832-209030882
NA,-2.97,-5.27,-2.00,7.79,-2.44,-4.87,-3.79,-2.49,6.17,-2.38,-2.62,6.88,-3.65,-3.25,-4.87
-3.38,0.07,5.34,-3.75,6.09,-4.70,-2.47,7.31,-3.92,-1.91,6.79,-2.75,-2.41,-2.41,-1.59,-4.42
-3.51,-2.49,6.17,-2.59,-3.12,-2.49,6.17,-2.40,-2.88,4.22,-2.27,-1.98,3.49,-0.70,3.55,-1.42
NA
>chr1:209864945-209864995
NA,-2.42,-3.12,-2.59,6.17,-3.05,-3.55,-5.05,-0.52,5.93,-2.43,-3.16,-4.67,-6.54,4.77,0.13
-3.60,-3.06,-4.04,3.64,-0.80,-4.63,-2.54,7.31,-3.92,-2.16,8.09,-3.08,-4.18,-2.92,-1.96,-0.97
-1.76,2.41,-2.83,-1.25,-1.09,-3.66,-6.49,-3.02,0.20,6.25,-2.37,-5.22,4.77,0.13,-3.26,-2.28
NA
>chr1:210058502-210058552
NA,-1.40,-0.95,-3.48,-5.17,7.33,-2.86,4.72,-2.31,-3.13,2.78,-1.61,-2.34,4.21,-4.95,-2.47
7.31,-3.91,-2.65,6.29,-2.38,-2.95,7.18,-3.92,-1.91,6.67,-2.50,-2.66,-2.50,5.68,-2.64,-2.85
5.27,-6.58,-3.29,-0.94,8.17,-3.92,-2.16,7.44,-3.29,-2.80,-2.52,2.78,-2.96,-1.55,4.66,-1.29
NA
>chr1:210198846-210198896
NA,-3.28,7.17,-2.47,-4.70,6.33,-5.95,-3.13,-0.96,5.74,-4.10,-2.58,-2.98,-1.25,4.75,-5.47
-2.13,8.64,-2.13,-5.04,4.09,-1.85,-2.39,6.67,-1.91,-3.92,7.26,-3.59,-3.70,-1.67,-1.54,-3.80
-4.19,-2.75,-4.93,-4.33,-1.48,6.98,-1.18,-3.12,3.54,-2.04,6.06,-5.34,-4.16,-2.87,-1.16,-2.79
NA
>chr1:213295563-213295613
NA,-2.80,-2.12,-2.68,-4.80,-2.68,6.08,-2.11,2.97,-0.54,-3.28,-2.87,5.96,-2.02,4.52,-2.37
-3.08,-1.98,2.77,-2.90,-1.71,-2.90,6.79,-1.91,-3.92,7.31,-2.57,-5.85,-3.72,-1.02,-2.50,-4.31
-1.27,6.41,-2.07,3.21,-0.74,-2.71,4.48,-2.01,3.18,-2.62,3.68,-1.94,-1.67,-2.63,3.85,-1.93
NA
>chr1:213295820-213295870
NA,-4.68,-3.05,6.19,-2.22,-1.48,4.00,-2.28,6.15,-4.55,4.85,-1.20,-4.52,-2.09,4.70,-0.76
-3.28,-2.87,5.61,-4.31,-3.20,-3.65,7.44,-2.16,-3.92,7.18,-3.26,-4.02,-2.00,-2.90,5.97,-1.17
-2.40,-5.74,-1.98,-1.86,4.91,-6.20,-4.52,-3.94,-2.65,0.33,5.48,-3.41,-1.87,-2.12,-2.38,6.28
NA
>chr1:215038311-215038361
NA,-2.49,-2.32,5.03,-1.98,2.97,-0.59,-3.09,-1.39,6.04,-3.10,-4.45,-5.58,3.82,-0.95,-3.08
5.46,-3.31,-3.23,-3.00,-5.31,-2.54,7.31,-3.92,-2.16,8.64,-2.25,-6.89,-4.84,-3.32,3.42,-0.81
-3.02,3.95,0.39,-3.41,-3.44,-0.61,3.09,-1.83,-4.38,-3.79,-2.76,3.42,-0.76,-3.28,-2.94,7.53
NA
>chr1:215415259-215415309
NA,-6.08,3.79,-0.89,-4.33,3.90,-1.23,-3.51,5.97,-2.42,-1.42,4.76,-3.12,-1.42,4.76,-3.12
-1.42,4.06,-2.36,6.00,-3.57,-4.36,-2.44,7.79,-1.91,-3.92,7.31,-2.47,-3.92,7.31,-2.47,-3.92
8.17,-0.94,-2.40,-5.58,-1.20,-1.00,-2.03,3.31,-3.55,7.08,-2.71,5.74,-2.10,5.18,-5.52,-2.15
NA
>chr1:215447595-215447645
NA,7.92,-3.06,3.79,-0.56,-0.78,-3.66,-6.49,-3.02,0.39,5.06,-1.83,-3.03,5.18,-2.35,-4.95
3.63,-3.58,-4.36,-3.43,4.22,-2.26,-2.39,6.67,-1.91,-3.92,7.18,-2.95,-2.85,5.27,-6.04,-3.75
-1.02,-1.69,-3.38,3.59,-0.95,-1.93,-2.92,-4.42,-3.43,4.22,-3.17,-2.92,-3.18,0.13,4.88,-4.68
NA
>chr1:215700164-215700214
NA,-3.54,-3.55,-5.05,-0.52,6.83,-2.49,-4.69,6.09,-4.50,5.30,-3.06,-3.17,-2.40,-0.61,-1.92
4.48,-2.57,-3.06,0.07,4.77,-5.47,-2.13,8.64,-2.16,-4.95,3.63,-3.58,-4.11,-3.08,8.09,-2.16
-3.92,7.31,-2.57,-6.89,-4.70,-2.87,-1.16,-2.41,-1.41,4.75,-6.54,-3.29,-0.96,5.90,-4.31,-3.52
NA
>chr1:215700172-215700222
NA,-4.73,5.30,-3.06,-3.17,-2.40,-0.61,-1.92,4.48,-2.57,-3.06,0.07,4.77,-5.47,-2.13,8.64
-2.16,-4.95,3.63,-3.58,-4.11,-3.08,8.09,-2.16,-3.92,7.31,-2.57,-6.89,-4.70,-2.87,-1.16,-2.41
-1.41,4.75,-6.54,-3.29,-0.96,5.90,-4.31,-4.15,-6.42,-3.49,-2.73,6.62,-3.08,-4.11,-3.58,3.79
NA
>chr1:215770647-215770697
NA,-1.42,-3.72,-5.85,-2.44,5.69,-2.31,5.37,-3.13,-2.67,5.96,-1.79,5.95,-2.38,-3.50,-5.62
-2.50,-1.02,-3.48,-5.17,6.33,-4.70,-2.16,8.64,-2.16,-3.92,7.26,-3.59,-3.70,-1.67,-1.09,-3.66
-5.85,-2.25,8.64,-2.25,-5.27,-2.52,4.70,-0.81,-2.52,5.81,-4.08,-2.65,6.30,-2.22,-1.15,6.83
NA
>chr1:216254349-216254399
NA,-1.05,-2.63,4.32,-2.02,6.25,-1.14,-2.91,-2.59,6.29,-2.65,-4.94,4.91,-1.86,-1.14,-3.93
5.97,-2.43,-1.79,4.90,-2.65,-2.91,-2.15,7.18,-2.16,-3.92,8.17,-1.71,-3.49,-5.62,-2.50,-1.02
-3.72,-5.91,-2.52,3.88,-0.95,-1.92,-2.08,-1.65,-2.67,-3.25,-2.48,-0.79,5.56,-2.43,-3.19,-4.80
NA
>chr1:216900005-216900055
NA,-4.44,4.85,-1.20,-4.52,-2.52,3.84,-3.17,-2.92,-3.18,0.45,4.02,-2.37,6.08,-2.68,-4.80
-2.50,-1.02,-3.48,-5.17,6.33,-4.70,-2.16,8.64,-2.16,-3.92,8.17,-0.94,-3.68,-6.89,-2.00,7.79
-2.44,-4.11,-3.08,8.09,-2.16,-4.70,6.33,-3.69,-0.74,4.55,-1.66,-2.83,-1.73,-1.48,4.91,-5.98
NA
>chr1:217565078-217565128
NA,-1.51,4.91,-4.95,-1.91,6.98,-1.25,-1.07,-4.15,-3.67,-4.37,-1.59,3.92,-3.02,-0.81,3.42
-3.32,-4.29,-5.95,6.33,-4.70,-2.47,7.31,-3.92,-1.91,7.79,-2.44,-4.87,-3.57,-1.35,5.86,-2.50
-2.96,-2.67,-1.39,-2.13,-3.42,7.26,-5.17,-4.16,-3.25,-1.05,-0.95,4.63,-2.36,-2.87,5.27,-6.17
NA
>chr1:217700474-217700524
NA,-1.64,0.27,4.77,-5.47,-2.46,7.17,-4.00,5.21,-2.10,6.06,-4.09,-2.35,5.53,-1.79,6.06
-2.53,-4.79,4.12,-1.20,4.12,-5.04,-2.13,8.64,-2.16,-3.92,7.31,-2.47,-4.95,4.91,-1.46,-0.59
-2.87,-4.16,-5.34,6.06,-2.01,4.27,-1.50,-2.96,2.79,-0.98,4.68,-4.16,4.85,-1.23,-3.47,7.32
NA
>chr1:217709465-217709515
NA,4.33,-1.03,-2.41,-1.16,-3.14,-3.94,-3.78,-5.74,-1.52,-2.49,2.63,-1.76,-0.97,-1.96,-2.64
-3.63,-1.92,4.59,-4.94,-1.25,-1.86,4.91,-4.95,-2.16,8.64,-2.13,-5.47,4.48,-1.92,-2.88,-0.99
6.80,-2.64,-2.44,4.96,-2.63,-1.23,-1.28,-4.18,5.04,-2.23,-2.42,6.12,-2.92,3.79,-0.56,-0.69
NA
>chr1:221898637-221898687
NA,-4.23,-6.42,-3.79,-4.01,3.94,-2.58,-3.08,-1.09,-2.41,-0.99,5.56,-2.73,-5.60,-4.20,-5.34
-3.79,-2.49,6.17,-2.59,-3.89,-3.19,-2.73,7.18,-2.16,-3.92,8.17,-0.94,-3.29,-6.11,4.12,-1.20
4.68,-4.27,5.65,-2.10,6.06,-4.09,-2.16,8.64,-2.16,-4.70,6.09,-3.75,5.34,0.13,-3.60,-3.34
NA
>chr1:221898677-221898727
NA,-5.48,6.09,-3.75,5.34,0.13,-3.60,-3.67,-4.31,-1.93,-1.66,-1.27,-1.87,4.36,-2.40,3.60
-2.40,-2.12,-2.68,-5.62,-3.49,-2.73,7.18,-2.16,-3.92,7.31,-2.46,-5.47,3.79,-1.23,-3.69,7.33
-2.71,5.49,-2.52,-0.58,2.97,-2.02,5.68,-6.04,-3.04,0.39,5.15,-2.27,-2.87,-2.80,-2.10,-1.32
NA
>chr1:223356822-223356872
NA,-3.01,0.13,4.88,-4.94,-1.25,-2.33,4.53,-2.04,4.78,-1.12,-4.84,-1.57,-2.09,-1.41,4.86
-4.70,-1.19,-1.66,-4.22,-4.33,-1.25,8.17,-3.92,-1.91,7.79,-1.18,-3.16,3.82,0.45,-2.78,-5.17
6.09,-3.75,5.05,-1.92,-2.88,-2.12,3.63,-5.42,-2.78,0.45,3.82,-4.04,-3.79,-5.66,-2.80,-0.69
NA
>chr1:224440049-224440099
NA,-2.62,-1.35,-3.06,-1.86,-0.68,2.67,-2.11,6.08,-2.68,-4.80,-2.68,-2.13,-3.29,-1.79,-2.25
-2.12,3.49,-5.58,-4.67,-4.33,-3.90,-2.73,7.18,-2.16,-3.92,8.17,-1.71,-3.16,-3.78,-5.05,-0.80
3.85,-2.28,5.86,-4.45,-0.89,3.79,-6.54,-4.30,-3.25,-1.05,-0.95,4.63,-2.36,-2.45,4.90,-1.83
NA
>chr1:225042399-225042449
NA,7.71,-2.00,-6.89,-5.06,-3.16,-1.71,8.17,-3.92,-1.91,6.98,-1.66,-1.98,-5.31,-2.42,5.53
-2.12,5.18,-6.58,-4.67,-3.16,-1.71,8.17,-3.92,-2.16,8.09,-3.08,-3.63,-1.84,4.27,-2.02,5.96
-3.41,-3.20,-4.42,4.76,-1.31,-2.88,-1.53,4.50,-1.79,-1.06,-2.73,-1.41,-1.54,-3.79,-3.91,-1.85
NA
>chr1:225777444-225777494
NA,-3.54,-4.29,-5.95,7.33,-2.86,4.72,-2.23,-3.02,5.90,-1.73,-3.16,-4.67,-6.58,5.27,-2.85
-2.62,8.09,-2.16,-4.70,6.33,-4.70,-2.16,8.64,-2.16,-4.95,3.63,-2.23,-3.12,4.55,-2.59,-2.33
-3.46,-2.62,-0.92,-1.29,5.27,-1.71,-1.98,-5.20,-2.28,6.20,-2.11,2.56,-1.93,-1.60,-3.01,5.39
NA
>chr1:225791777-225791827
NA,-1.20,4.68,-4.27,5.65,-2.10,5.95,-2.98,4.73,-1.87,-1.28,3.48,-2.95,-4.80,-2.50,-1.02
-3.52,-5.83,-3.00,-3.58,-4.31,-2.28,7.18,-2.16,-3.92,7.18,-2.95,-2.45,3.94,-3.12,-1.50,4.06
-2.62,3.18,-2.01,4.35,-3.12,-2.31,4.60,-3.45,5.32,-1.64,-2.77,-3.79,5.18,-2.35,-3.92,8.21
NA
>chr1:227203984-227204034
NA,-3.56,-4.52,-5.34,6.06,-1.78,6.00,-3.57,-3.88,-1.84,4.90,-2.44,-2.62,6.62,-1.97,-2.40
-5.05,-0.80,3.85,-2.28,5.68,-5.52,-2.13,8.64,-2.16,-3.92,7.26,-3.42,-2.15,-1.02,-3.48,-5.17
7.33,-2.86,6.00,-1.43,-0.64,-2.13,-3.79,5.61,-2.55,-2.44,4.48,-1.92,-0.98,-3.48,-5.17,6.33
NA
>chr1:231936372-231936422
NA,4.59,-2.25,-2.59,-1.73,-1.31,-2.56,-2.67,-1.24,-2.13,-3.31,5.62,-3.79,-2.13,-0.92,-2.26
2.82,-1.43,-1.58,3.52,-1.64,-3.63,-3.40,7.18,-3.92,-2.16,7.44,-3.71,-3.70,-1.67,-1.09,-3.66
-5.91,-2.54,6.83,-0.52,-5.05,-3.78,-4.33,-4.69,-3.51,-1.05,-0.56,3.97,-4.51,-2.13,8.64,-2.12
NA
>chr1:233844161-233844211
NA,3.80,-5.47,-2.13,7.18,-1.97,-2.40,-5.58,-0.93,-0.40,3.79,-3.55,6.09,-4.70,-2.35,5.18
-3.02,-2.23,4.60,-3.31,4.89,-1.85,-2.39,6.67,-1.91,-3.92,8.17,-0.94,-3.68,-8.57,-3.68,-1.97
5.72,-2.15,-2.91,-3.06,5.46,-5.05,-2.28,-3.23,-3.31,6.14,-1.25,-1.07,-3.96,-3.47,-3.04,-2.41
NA
>chr1:233844222-233844272
NA,-2.51,-1.61,-1.19,-3.25,-4.30,-6.58,5.68,-2.44,3.60,-2.25,-1.79,5.05,-3.26,8.03,-1.71
-3.16,-5.06,-6.89,-2.57,7.31,-3.92,-2.16,8.64,-2.16,-3.92,7.18,-3.40,-4.58,-3.48,-4.15,-1.14
-2.50,-4.80,-2.68,6.19,-2.22,-1.48,3.92,-3.23,-2.46,-3.87,-3.53,4.46,-1.83,-3.12,-2.52,4.45
NA
>chr1:235410219-235410269
NA,-3.28,7.17,-2.54,-5.16,-0.93,-0.40,3.79,-3.06,8.03,-1.71,-3.16,-4.52,-5.17,8.17,-1.71
-3.16,-5.06,-6.89,-2.57,7.31,-3.92,-2.16,8.64,-2.16,-3.92,7.26,-3.42,-2.15,-0.66,-2.40,-3.17
-2.59,6.17,-2.38,-3.16,-5.06,-6.89,-2.25,8.64,-2.25,-5.21,-2.57,7.17,-3.26,5.34,0.13,-3.01
NA
>chr1:235924405-235924455
NA,-5.09,-5.07,-3.90,-2.73,5.72,-2.73,-3.90,-4.66,-5.62,-2.50,-0.66,-3.14,-4.28,-5.63,-4.22
-1.67,-1.35,-3.51,-3.97,-4.55,-4.87,-2.44,7.79,-1.91,-3.92,8.17,-1.71,-3.90,-4.36,-3.89,-3.06
5.30,-4.19,5.19,-2.68,-3.12,-2.67,-3.38,-3.71,5.97,-2.73,-3.16,-4.52,-5.95,6.33,-4.70,-2.19
NA
>chr1:235924556-235924606
NA,5.01,-3.08,-0.95,4.08,-4.30,-1.36,-2.09,-1.03,4.08,-3.23,-1.64,-3.06,3.20,-0.70,3.55
-1.58,-2.43,6.23,-5.34,-3.13,-1.97,7.18,-2.16,-3.92,7.31,-2.57,-5.21,-2.00,6.79,-2.67,-1.19
-1.07,-5.04,-2.11,6.25,0.20,-3.18,-3.02,-3.50,-2.50,5.86,-1.48,-4.31,-2.68,-2.12,-2.38,6.28
NA
>chr1:236397355-236397405
NA,-0.84,-2.26,-4.18,-3.08,6.88,-3.54,-2.15,-1.14,-3.81,-3.12,-3.00,-5.31,-2.22,7.18,-2.28
-4.31,-2.50,-0.59,-3.41,-4.39,-3.58,3.63,-4.95,-2.16,8.64,-2.22,-4.63,-0.52,6.00,-2.70,-3.24
-0.76,4.70,-2.52,-6.95,-4.70,-2.38,0.33,6.25,-2.37,-4.27,3.97,-0.56,-1.92,-2.20,-1.25,-4.23
NA
>chr1:237825872-237825922
NA,-2.81,-3.56,4.18,-2.33,-1.98,-5.83,-3.52,-1.52,-2.51,-1.95,-0.97,-1.70,2.59,-2.67,-1.30
3.52,-1.58,-1.97,-2.91,-3.69,-3.71,7.44,-2.16,-3.92,7.18,-2.95,-2.38,6.17,-2.38,-3.90,-4.33
-5.06,-6.89,-2.57,7.17,-4.00,5.21,-1.95,4.60,-3.20,-2.13,-0.64,-1.23,6.98,-2.00,-6.89,-5.00
NA
>chr1:238216720-238216770
NA,-2.93,-3.55,6.17,-0.96,-2.73,5.34,-2.81,4.17,0.45,-2.82,-5.15,-0.72,4.64,-2.27,-2.49
-2.27,4.75,-1.65,-3.71,-2.12,-2.71,4.50,-4.95,-1.91,7.79,-1.09,-3.02,5.18,-2.33,-5.47,4.77
0.07,-3.41,-3.44,-0.54,2.91,-2.90,-2.46,-4.19,-3.81,-0.65,-0.81,2.83,-2.30,-1.09,-3.81,-2.28
NA
>chr1:238621283-238621333
NA,6.41,-2.46,-5.47,4.77,0.27,-1.91,-3.55,-4.71,-2.75,-4.93,-4.82,-2.95,2.60,-0.95,-0.78
-3.66,-7.53,-3.68,-0.94,8.17,-3.92,-2.47,7.31,-3.92,-1.91,6.98,-1.25,-1.07,-4.15,-3.48,-4.87
-3.41,-1.09,-2.41,-0.99,5.70,-3.41,-1.68,-1.39,-2.67,-2.96,-2.50,5.86,-1.17,-2.40,-5.05,-1.08
NA
>chr1:238875968-238876018
NA,-2.46,2.93,-1.99,-1.26,-1.19,-2.77,-3.17,-2.59,6.29,-2.70,-5.27,-2.25,7.18,-2.73,-3.90
-4.33,-4.52,-5.17,7.31,-2.57,-5.21,-2.25,8.64,-2.16,-4.95,4.21,-2.34,-2.26,3.84,-2.90,-4.94
3.63,-2.23,-3.02,5.62,-3.31,-3.23,-2.28,-4.94,4.86,-1.64,-2.38,-3.08,2.70,-0.68,-0.65,-3.81
NA
>chr1:238876010-238876060
NA,-2.95,2.70,-0.68,-0.65,-3.67,-2.04,-1.14,-3.73,-3.02,-3.50,-2.30,4.54,-3.13,-1.79,4.28
-2.67,-2.20,-0.96,-2.61,4.55,-3.12,-2.23,3.63,-4.95,-2.16,7.18,-2.28,-4.33,-4.93,-2.46,-3.23
3.77,-0.94,-4.41,-1.12,4.78,-1.94,6.12,-3.41,-3.20,-4.31,5.18,-2.33,-5.52,5.27,-3.06,-2.98
NA
>chr1:240473306-240473356
NA,-3.40,-1.23,4.85,-4.55,5.75,-2.87,-2.36,5.46,-0.81,-2.89,3.67,-2.05,5.53,-2.33,-4.51
3.82,-0.95,-3.08,5.02,-2.44,-5.21,-2.57,7.31,-3.92,-2.16,8.09,-3.08,-4.58,-3.48,-3.60,0.39
4.50,-3.04,-2.04,-3.55,-1.71,-1.47,4.50,-1.41,-2.25,3.60,-2.40,4.78,-1.50,-2.95,3.94,-2.42
NA
>chr1:240473366-240473416
NA,5.37,0.39,-2.78,-5.42,3.63,-2.12,-2.83,-2.19,-2.33,-3.54,7.44,-2.25,-6.89,-5.06,-3.16
-2.94,3.96,-2.33,-2.34,-3.38,-3.71,7.44,-2.16,-4.95,3.63,-3.58,-4.87,-3.57,-2.15,7.18,-2.16
-3.92,7.31,-2.47,-3.92,7.18,-2.95,-2.85,5.27,-6.58,-4.45,-3.10,5.56,-0.83,-2.61,-2.90,-2.05
NA
>chr1:240473374-240473424
NA,-2.51,-3.54,7.44,-2.25,-6.89,-5.06,-3.16,-2.94,3.96,-2.33,-2.34,-3.38,-3.71,7.44,-2.16
-4.95,3.63,-3.58,-4.87,-3.57,-2.15,7.18,-2.16,-3.92,7.31,-2.47,-3.92,7.18,-2.95,-2.85,5.27
-6.58,-4.45,-3.10,5.56,-0.83,-2.61,-2.90,-1.92,-2.91,4.29,-1.95,5.65,-4.67,6.15,-2.28,3.97
NA
>chr1:241696137-241696187
NA,-0.88,-3.66,-5.85,-2.00,7.79,-0.99,-2.83,-1.93,-1.73,-0.99,6.47,-2.49,-4.69,6.33,-5.17
-2.78,0.12,4.77,-6.54,-4.67,-3.16,-2.73,7.18,-2.16,-3.92,8.17,-1.71,-3.90,-4.36,-3.89,-3.06
5.27,-6.58,-4.45,-3.05,6.17,-2.52,-3.46,-1.79,-1.18,2.42,-2.31,-3.17,-4.96,-2.68,6.17,-2.29
NA
>chr1:241897792-241897842
NA,-5.49,-4.55,-3.97,-3.14,-0.61,-1.83,4.35,-0.94,-2.46,-2.45,-3.07,-2.37,4.53,-2.67,-2.20
-0.96,-2.48,4.50,-6.20,-3.13,-0.94,8.17,-3.92,-2.16,8.64,-2.25,-5.27,-2.54,6.83,-0.52,-5.05
-2.40,-0.94,8.17,-3.92,-2.16,7.18,-1.97,-3.68,-8.57,-3.68,-1.97,5.72,-2.73,-3.16,-4.67,-7.00
NA
>chr1:241897804-241897854
NA,3.98,-2.67,-2.20,-0.96,-2.48,4.50,-6.20,-3.13,-0.94,8.17,-3.92,-2.16,8.64,-2.25,-5.27
-2.54,6.83,-0.52,-5.05,-2.40,-0.94,8.17,-3.92,-2.16,7.18,-1.97,-3.68,-8.57,-3.68,-1.97,5.72
-2.73,-3.16,-4.67,-6.58,5.18,-2.10,6.06,-4.08,-2.65,6.30,-2.38,-1.70,-1.55,3.84,-1.85,4.26
NA
>chr1:243040996-243041046
NA,-3.26,-1.71,-2.59,5.09,-1.31,-0.95,-3.48,-4.38,7.31,-2.54,-5.31,-2.08,-2.09,-1.41,4.75
-6.54,-4.67,-4.33,-5.07,-3.90,-1.71,8.17,-3.92,-2.16,8.64,-2.22,-5.16,-0.93,-0.79,2.60,-2.65
-3.16,-3.78,-5.05,-0.52,6.00,-3.61,-3.88,-1.89,4.55,-0.72,-4.63,-1.97,7.79,-1.09,-3.02,5.33
NA
>chr1:245632771-245632821
NA,6.28,-2.22,-1.41,4.10,-2.69,-1.83,-2.17,4.73,-3.62,7.08,-2.86,4.72,-2.23,-2.42,6.12
-3.86,5.21,-2.10,6.06,-4.09,-2.47,7.31,-3.92,-2.16,8.64,-2.16,-4.70,6.33,-5.95,-3.13,-1.97
7.18,-2.16,-4.70,6.09,-4.50,5.21,-2.10,6.06,-4.09,-2.47,7.31,-3.92,-2.16,8.64,-2.13,-4.86
NA
>chr1:245632791-245632841
NA,-2.76,7.31,-3.92,-2.16,8.64,-2.16,-4.70,6.33,-5.95,-3.13,-1.97,7.18,-2.16,-4.70,6.09
-4.50,5.21,-2.10,6.06,-4.09,-2.47,7.31,-3.92,-2.16,8.64,-2.13,-5.52,5.27,-2.99,-3.46,-1.37
-1.61,-2.39,-2.69,4.35,-3.56,-2.29,-2.71,5.60,-3.10,4.72,-2.31,-3.16,3.95,-1.03,-1.98,-1.90
NA
>chr1:246614006-246614056
NA,5.37,0.39,-2.82,-5.83,-2.08,-2.09,-1.09,4.51,-1.83,-3.03,5.90,-0.96,-3.29,-6.11,4.34
-1.01,4.46,-2.36,4.00,-0.80,-4.63,-2.54,7.31,-3.92,-2.16,7.18,-2.15,-2.91,-2.59,6.17,-2.68
-4.82,-4.22,-1.67,-0.96,-3.58,-2.92,-3.17,3.87,-3.05,-3.79,-4.38,-1.89,5.06,0.39,-3.26,-2.28
NA
>chr1:246733698-246733748
NA,-2.09,3.65,-2.12,-1.98,5.03,-2.40,3.98,-2.01,3.58,-2.45,-2.95,6.72,-2.81,7.33,-4.11
-1.14,-2.33,3.68,-2.69,5.18,-5.52,-2.13,8.64,-2.16,-4.95,4.21,-2.46,-2.66,-2.50,5.86,-1.17
-3.68,-6.89,-2.00,6.67,-2.73,-3.12,-2.16,-2.69,4.50,0.39,-3.42,-3.16,-2.25,-2.34,-1.92,-2.47
NA
>chr1:247904110-247904160
NA,3.69,-4.01,-3.79,-6.42,-3.50,-2.38,6.08,-2.52,3.18,-2.04,5.74,-2.80,5.49,-2.52,-0.58
2.91,-2.90,-2.00,-3.03,-0.78,-1.43,4.91,-4.95,-2.16,8.64,-2.22,-5.16,-1.07,-1.39,-2.73,-1.06
-1.79,4.50,-1.53,-2.88,-1.66,4.55,-0.74,-3.69,6.09,-3.75,5.32,-1.25,-2.46,-2.12,-1.88,3.38
NA
>chr10:11880747-11880797
NA,-3.18,-2.70,5.42,0.14,-3.06,-2.99,5.46,-5.05,-0.80,-2.10,3.85,-2.63,-2.12,-1.87,-3.66
5.72,-1.62,4.60,-3.72,-3.20,-3.65,7.44,-2.16,-3.92,7.31,-2.54,-4.63,-1.20,3.90,-4.94,-0.80
-2.49,2.99,-0.61,-3.98,-3.55,-2.77,-1.35,-1.41,-2.83,-1.63,4.94,-2.88,-3.10,-2.49,5.95,-1.49
NA
>chr10:16934123-16934173
NA,2.74,-2.96,-1.55,4.55,-0.72,-5.15,-2.82,0.12,5.34,-3.45,5.19,-2.34,-1.85,4.09,-4.79
-2.35,4.70,-0.76,-3.98,-3.29,-2.15,7.18,-2.16,-3.92,7.31,-2.57,-5.85,-3.72,-1.52,-2.41,-1.09
4.60,-2.27,-2.87,-2.67,-1.39,-2.48,-4.31,-2.28,5.72,-2.28,-4.47,-3.83,-3.24,-1.51,3.33,-2.19
NA
>chr10:20208239-20208289
NA,-5.12,-3.16,-2.65,3.42,-0.76,-3.98,-3.51,-3.05,4.28,-1.00,3.08,-2.12,6.08,-2.38,-3.90
-4.36,-4.28,-4.71,-2.75,-4.41,-3.59,7.26,-3.92,-2.16,7.18,-2.73,-3.90,-5.07,-4.66,-5.63,-4.22
-1.44,-2.20,-2.85,4.84,-5.52,-2.46,6.87,-3.89,-2.16,-2.77,-3.38,4.54,-1.23,4.68,-4.27,5.73
NA
>chr10:20208376-20208426
NA,-4.35,-2.82,-3.42,3.59,-0.95,-0.65,-3.67,-2.04,-1.02,-3.72,-5.91,-2.52,3.88,-0.95,-1.92
-2.20,-1.36,-4.30,3.91,-2.31,-3.12,-2.73,6.67,-1.91,-3.92,7.18,-2.95,-2.44,4.90,-1.50,-2.99
3.79,-1.59,-2.88,-2.12,4.72,-3.05,6.86,-2.57,-5.21,-2.25,8.64,-2.16,-4.95,3.63,-3.58,-4.24
NA
>chr10:20208395-20208445
NA,-2.44,-3.12,-2.73,6.67,-1.91,-3.92,7.18,-2.95,-2.44,4.90,-1.50,-2.99,3.79,-1.59,-2.88
-2.12,4.72,-3.05,6.86,-2.57,-5.21,-2.25,8.64,-2.16,-4.95,3.63,-3.58,-4.11,-3.08,8.09,-2.25
-5.27,-2.70,6.29,-2.59,-3.89,-3.19,-2.73,5.97,-3.71,-3.70,-1.67,-1.35,-3.18,-4.86,-2.50,-0.63
NA
>chr10:20323537-20323587
NA,-3.27,-2.54,5.56,-0.83,-2.67,-1.35,-2.33,-2.51,-1.52,-3.72,-6.49,-3.02,0.12,5.82,-4.16
4.64,-2.75,-2.92,-3.73,-1.07,-1.46,4.91,-4.95,-2.16,8.64,-2.13,-5.52,5.27,-2.85,-2.62,8.09
-2.16,-4.95,4.21,-2.34,-1.85,4.89,-3.12,7.12,-3.42,-2.15,-1.02,-3.75,-6.04,5.18,-2.69,3.24
NA
>chr10:21246069-21246119
NA,-1.99,-2.29,3.31,-3.25,5.88,-1.48,-1.67,-2.40,3.96,-3.12,-1.50,4.76,-3.12,-2.23,3.63
-5.42,-2.78,0.20,6.25,-2.54,-5.27,-2.57,7.31,-3.92,-1.91,6.79,-2.65,-2.01,-2.33,3.94,-2.77
-5.27,5.27,-3.06,-2.91,-1.35,6.98,-0.99,-3.17,-2.40,-0.93,-1.09,5.85,-2.47,-3.91,7.31,-2.76
NA
>chr10:21251508-21251558
NA,-3.24,5.96,-2.02,3.84,-1.92,-0.55,-3.43,-3.88,-1.59,-2.25,-2.12,3.75,-4.30,-1.36,-2.20
-2.33,-1.19,-2.63,4.96,-2.44,-2.95,7.18,-3.92,-1.91,6.67,-2.39,-1.85,4.89,-3.12,7.17,-2.46
-5.47,4.48,-1.79,-2.22,6.30,-2.65,-3.91,7.18,-3.40,-3.63,-1.84,4.28,-2.48,-1.48,4.00,-2.33
NA
>chr10:27735128-27735178
NA,-1.90,-0.98,-3.72,-7.53,-5.06,-3.16,-1.94,6.98,-2.44,-4.36,-3.43,4.74,-1.02,4.46,-2.36
4.15,-1.71,-3.71,-2.87,-4.41,-3.59,7.26,-3.92,-2.16,7.18,-2.15,-3.57,-4.87,-2.44,6.80,-2.96
-3.28,-0.54,2.97,-2.11,5.86,-3.66,-2.77,-2.28,-4.30,3.91,-1.76,-1.87,3.96,-4.36,-0.80,3.63
NA
>chr10:28530971-28531021
NA,-0.69,-0.56,3.79,-3.25,4.60,-2.12,-2.83,-1.76,-1.19,3.76,-0.97,4.63,-2.88,-2.87,5.27
-6.58,-4.67,-4.33,-5.07,-3.90,-1.71,8.17,-3.92,-2.16,8.64,-2.13,-5.52,5.68,-2.28,4.02,0.39
-3.06,-2.99,5.30,-4.50,7.08,-2.71,5.74,-2.04,3.18,-2.01,3.98,-2.01,3.98,-2.01,3.98,-2.65
NA
>chr10:58045993-58046043
NA,-8.57,-4.84,-3.10,5.56,-0.99,-2.09,-2.08,-5.20,-2.52,3.84,-3.17,-2.80,-3.06,5.82,-2.39
-1.85,4.64,-4.27,5.75,-2.85,-2.95,7.18,-3.92,-2.16,8.64,-2.22,-4.63,-0.72,4.55,-1.83,-2.43
6.12,-2.92,3.46,-2.31,-3.46,-2.43,-0.83,4.15,-2.28,5.68,-5.52,-2.33,5.18,-3.79,-2.13,-0.84
NA
>chr10:60460997-60461047
NA,-4.26,6.09,-4.69,-2.47,4.70,-0.76,-3.28,-2.96,6.80,-1.09,-3.12,4.76,-2.76,-4.87,-3.79
-3.05,3.87,-2.66,-2.46,-0.92,-1.43,4.91,-4.95,-1.91,7.79,-2.44,-4.87,-3.79,-2.76,3.42,-0.76
-3.28,-2.94,8.09,-2.25,-5.85,-3.72,-0.95,-1.46,5.88,-4.19,5.30,-3.06,-3.12,-2.49,6.19,-1.95
NA
>chr10:63735424-63735474
NA,-3.90,-2.90,4.25,-1.23,4.68,-4.16,5.80,-1.64,-2.77,-3.20,4.63,-2.41,-0.95,4.08,-3.70
-0.89,3.79,-5.47,-2.46,7.31,-3.92,-2.47,7.31,-3.92,-1.91,6.98,-1.25,-0.53,-3.41,-4.39,-3.58
3.63,-4.94,-2.65,6.30,-2.22,-1.79,4.48,-5.22,-2.77,4.25,-1.23,4.12,-5.04,-2.33,5.18,-3.91
NA
>chr10:67709828-67709878
NA,-2.86,4.23,-2.37,-1.15,-2.33,-2.92,-4.18,-3.40,7.18,-3.91,-2.49,6.83,-0.52,-5.05,-3.55
-3.61,3.87,-2.26,-2.34,4.21,-4.95,-2.16,8.64,-2.16,-3.92,7.18,-2.95,-2.85,5.27,-6.04,-3.04
0.39,4.90,-1.47,-1.70,-2.81,4.84,-5.52,-1.89,7.79,-1.09,-3.02,5.18,-2.42,-4.63,-0.52,6.62
NA
>chr10:76689355-76689405
NA,-2.26,3.96,-3.61,-4.84,-6.95,-2.70,6.29,-2.59,-3.12,-3.05,4.28,-1.25,4.25,-2.95,-5.27
-2.57,7.17,-3.26,4.37,-1.20,-4.63,-2.22,8.64,-2.16,-3.92,7.18,-3.40,-4.58,-2.99,-3.49,4.12
-2.27,-1.98,5.03,-1.98,2.97,-0.54,-3.28,-2.94,8.09,-2.25,-5.21,-2.25,8.64,-2.13,-4.51,3.60
NA
>chr10:76990054-76990104
NA,-2.19,-1.44,-3.70,-3.48,5.46,-4.10,-3.04,-3.87,-3.53,4.54,-1.23,4.12,-4.79,-2.37,6.94
-1.39,-3.09,-0.81,4.70,-2.52,-5.27,-2.57,7.31,-3.92,-2.16,8.09,-2.62,-2.38,6.29,-2.70,-6.95
-3.68,-0.94,8.17,-3.92,-2.16,8.09,-2.62,-2.38,6.29,-2.70,-5.27,-2.57,7.31,-3.92,-2.16,8.64
NA
>chr10:76990066-76990116
NA,-4.37,-2.37,6.94,-1.39,-3.09,-0.81,4.70,-2.52,-5.27,-2.57,7.31,-3.92,-2.16,8.09,-2.62
-2.38,6.29,-2.70,-6.95,-3.68,-0.94,8.17,-3.92,-2.16,8.09,-2.62,-2.38,6.29,-2.70,-5.27,-2.57
7.31,-3.92,-2.16,8.09,-2.62,-2.85,5.27,-6.58,-3.29,-0.96,5.90,-3.02,-1.42,4.06,-2.69,5.57
NA
>chr10:76990075-76990125
NA,-2.76,7.31,-3.92,-2.16,8.09,-2.62,-2.38,6.29,-2.70,-6.95,-3.68,-0.94,8.17,-3.92,-2.16
8.09,-2.62,-2.38,6.29,-2.70,-5.27,-2.57,7.31,-3.92,-2.16,8.09,-2.62,-2.85,5.27,-6.58,-3.29
-0.96,5.90,-3.02,-1.42,4.06,-2.69,5.18,-6.58,-3.29,-0.94,8.17,-5.17,-4.52,-3.16,-1.71,8.13
NA
>chr10:82875902-82875952
NA,3.47,-4.95,-2.16,8.09,-3.08,-4.18,-2.89,-1.26,4.15,-2.28,5.71,-4.50,6.09,-4.70,-2.16
7.18,-1.97,-3.68,-8.57,-5.06,-3.16,-2.73,7.18,-2.16,-3.92,8.17,-1.25,-5.12,-4.20,-4.87,-3.38
0.14,5.48,-3.51,-2.99,-4.87,-3.41,-0.59,-2.50,-4.86,-3.18,-1.05,-0.95,2.60,-2.76,-3.12,-2.89
NA
>chr10:89500200-89500250
NA,-5.55,-2.82,0.12,4.88,-4.70,-1.05,-0.79,2.60,-2.95,-4.96,-3.50,-2.52,3.06,-2.00,4.78
-1.50,-2.99,3.82,0.39,-3.38,-4.39,-2.44,7.79,-1.91,-4.95,3.63,-3.58,-4.87,-3.83,-2.40,-0.59
-1.25,6.98,-2.00,-5.27,-2.52,4.75,-1.50,-2.42,-1.50,4.75,-2.47,-4.69,6.09,-4.50,5.21,-2.14
NA
>chr10:89636028-89636078
NA,-2.94,-3.35,5.64,-3.35,-3.10,-3.05,4.28,-1.25,4.28,-2.94,-3.90,-4.33,-4.67,-6.54,4.77
0.27,-1.91,-3.55,-4.71,-2.00,-2.90,6.79,-1.91,-4.95,3.63,-3.58,-4.11,-3.40,6.72,-2.90,5.91
-2.43,-1.79,4.90,-2.44,-2.95,7.18,-5.17,-3.13,-0.94,7.72,-2.81,7.33,-5.95,-4.52,-4.33,-5.05
NA
>chr10:91928281-91928331
NA,-2.27,-2.07,-3.01,-2.75,-2.10,-1.15,-2.48,5.60,-2.86,8.32,-2.86,5.31,-2.68,-2.67,-2.07
-2.91,-4.21,-4.88,-2.80,-0.59,-1.46,4.91,-4.95,-2.16,8.64,-2.16,-4.70,6.33,-4.70,-2.16,7.44
-3.54,-2.13,-1.10,-1.75,-3.38,2.78,-2.52,-3.50,-4.47,-1.25,8.17,-3.92,-2.47,7.17,-3.12,5.20
NA
>chr10:93112191-93112241
NA,-0.95,8.17,-4.38,-3.48,-0.95,-1.25,6.98,-1.91,-3.92,7.26,-3.59,-3.38,-2.67,-4.09,-3.83
-4.47,-2.28,5.72,-1.97,-3.68,-6.89,-2.57,7.31,-3.92,-1.91,6.79,-2.75,-2.27,-2.26,-2.41,-1.97
3.46,-2.92,5.95,-2.10,5.18,-6.58,-4.67,-3.16,-2.73,7.18,-2.16,-4.09,6.06,-2.10,5.18,-6.17
NA
>chr10:105629648-105629698
NA,2.85,-0.98,4.93,-3.12,7.03,-3.40,-3.63,-1.84,4.90,-2.57,-3.06,0.07,4.77,-5.47,-1.89
7.79,-2.44,-4.11,-3.40,7.18,-3.92,-2.47,7.31,-3.92,-2.16,7.44,-3.65,-3.20,-4.31,5.18,-2.44
-5.21,-2.25,8.64,-2.16,-4.09,6.23,-2.43,-1.78,2.74,-1.98,-1.40,-3.68,-2.70,6.00,-0.52,-4.75
NA
>chr10:114091400-114091450
NA,-2.12,-2.23,3.63,-4.94,-2.47,3.88,-0.95,-1.93,-2.92,-4.18,-3.08,6.62,-2.73,-3.90,-4.33
-4.67,-6.54,4.77,0.12,-3.02,-5.85,-2.25,8.64,-2.16,-3.92,7.31,-2.46,-4.51,3.97,-0.56,-1.93
-2.92,-4.18,-3.08,8.09,-2.25,-5.27,-2.95,3.84,-2.26,-2.39,6.67,-2.00,-5.21,-2.57,7.31,-3.91
NA
>chr10:127582387-127582437
NA,5.90,-3.48,-3.38,-2.67,-3.12,-2.50,4.65,-1.31,-1.07,-3.81,-2.21,-2.12,-2.63,3.85,-1.92
-0.55,-3.41,-4.39,-3.58,3.63,-4.95,-2.16,8.64,-2.16,-3.92,7.18,-2.95,-2.85,5.75,-4.67,5.75
-2.99,-3.06,0.07,4.77,-6.54,-4.45,-3.61,3.87,-2.26,-2.18,3.85,-2.69,5.18,-6.58,-4.67,-3.56
NA
>chr11:9965160-9965210
NA,-3.14,-2.99,5.75,-4.55,5.82,0.27,-2.65,-4.69,-4.33,-5.06,-6.95,-2.70,6.29,-2.52,-3.46
-1.23,-0.68,2.70,-3.73,-2.83,-3.53,7.26,-3.92,-1.91,7.79,-0.99,-2.88,-1.92,4.59,-4.33,-0.41
4.00,-3.25,-2.69,-1.61,-1.19,-3.25,-4.30,-6.11,4.12,-1.23,4.28,-3.61,-4.45,-6.54,3.79,-1.32
NA
>chr11:10144129-10144179
NA,-3.56,-5.06,-6.89,-2.00,6.98,-1.66,-1.14,-4.11,6.33,-3.69,-0.82,3.85,-2.37,6.08,-3.05
-3.55,-5.74,-3.00,-3.58,-4.31,-1.25,8.17,-3.92,-2.16,7.18,-2.73,-3.49,-5.63,-3.90,-2.34,-1.88
2.90,-4.03,-2.57,-3.51,6.06,-0.52,-5.05,-3.78,-3.94,-3.51,-1.35,-1.41,-2.67,-1.25,5.32,-3.24
NA
>chr11:10144193-10144243
NA,-3.21,-2.38,-1.26,3.95,-3.40,-2.38,-1.32,4.51,-1.89,-3.63,-3.40,7.18,-3.92,-1.91,6.98
-1.66,-1.14,-3.93,5.97,-2.42,-2.23,3.63,-4.95,-1.91,7.79,-2.44,-4.87,-3.57,-1.14,6.25,-2.05
3.18,-2.44,5.71,-4.00,7.17,-2.57,-5.85,-3.72,-0.95,-1.31,4.65,-2.17,-2.26,3.87,-3.61,-4.68
NA
>chr11:13743440-13743490
NA,-3.52,-4.42,4.54,-2.18,-1.85,4.89,-2.98,6.12,-2.42,-1.09,7.79,-2.00,-5.21,-2.44,5.53
-2.02,3.84,-1.92,-0.55,-3.41,-4.39,-3.58,3.63,-4.95,-1.91,6.67,-2.39,-2.26,4.22,-2.52,-3.98
-1.93,-3.04,3.95,-1.09,-2.41,-1.16,-2.87,-4.16,-5.95,6.33,-5.95,-4.52,-3.94,-3.51,-1.05,-0.87
NA
>chr11:26717888-26717938
NA,-3.54,-3.69,-3.59,7.26,-5.17,-4.29,-3.32,4.57,-1.19,-2.21,-1.42,-0.93,-3.69,-5.04,3.97
-0.56,-0.65,-4.00,-3.48,-4.58,-3.40,7.18,-3.92,-1.91,6.67,-2.50,-2.58,-2.32,4.53,-2.63,-1.70
-1.47,4.35,-1.32,-2.38,-3.36,4.35,-2.01,3.58,-2.45,-2.95,7.18,-3.92,-2.16,7.18,-2.28,-3.87
NA
>chr11:26717907-26717957
NA,-3.98,-3.40,7.18,-3.92,-1.91,6.67,-2.50,-2.58,-2.32,4.53,-2.63,-1.70,-1.47,4.35,-1.32
-2.38,-3.36,4.35,-2.01,3.58,-2.45,-2.95,7.18,-3.92,-2.16,7.18,-2.28,-4.31,-3.58,-2.28,-4.94
4.86,-1.41,-2.09,-1.57,-5.10,-0.67,6.83,-2.37,-4.27,3.97,-0.56,-0.78,-3.69,-5.56,4.12,-1.20
NA
>chr11:28111364-28111414
NA,-2.51,5.18,-4.31,-3.20,-3.65,7.44,-2.25,-5.21,-2.57,6.86,-3.01,7.72,-1.12,-3.29,-4.42
-1.40,-2.25,3.49,-5.58,-3.29,-0.94,8.17,-3.92,-2.16,7.18,-1.97,-3.68,-6.95,-2.70,6.29,-2.59
-3.89,-3.19,-1.71,7.72,-3.01,7.72,-1.25,-4.47,-3.50,-3.02,3.36,-2.97,-1.23,-1.46,-5.08,-1.69
NA
>chr11:28111445-28111495
NA,-0.69,-2.40,-3.17,-3.06,5.27,-6.58,-4.30,-2.87,-1.16,-2.33,-1.73,-1.98,-0.99,5.70,-3.41
-1.87,-2.19,-2.83,-2.12,3.63,-4.95,-2.16,8.64,-2.16,-3.92,7.18,-3.26,-3.19,-0.79,3.05,-0.35
-3.61,-2.02,-1.10,-2.26,-4.18,-3.09,6.80,-1.18,-2.84,3.00,-0.58,-3.08,5.46,-3.31,-2.15,-0.63
NA
>chr11:40535749-40535799
NA,-0.49,-1.25,6.00,-3.09,-4.58,-3.48,-3.60,0.20,6.25,-2.49,-4.08,6.23,-3.71,-4.15,-6.42
-3.49,-1.71,8.17,-5.17,-3.13,-1.97,7.18,-2.16,-3.92,7.18,-2.95,-2.38,6.17,-2.38,-3.16,-5.06
-6.89,-2.25,7.44,-3.54,-2.13,-1.24,-3.03,-2.29,-4.02,-2.94,8.09,-2.16,-4.95,3.63,-2.23,-2.12
NA
>chr11:40535769-40535819
NA,-3.00,7.18,-2.16,-3.92,7.18,-2.95,-2.38,6.17,-2.38,-3.16,-5.06,-6.89,-2.25,7.44,-3.54
-2.13,-1.24,-3.03,-2.29,-4.02,-2.94,8.09,-2.16,-4.95,3.63,-2.23,-2.42,4.60,-1.95,5.65,-4.67
5.32,-2.85,-2.14,-0.70,2.60,-2.95,-5.60,-3.79,-4.01,3.94,-2.46,-2.88,4.63,-1.25,4.25,-2.92
NA
>chr11:40535910-40535960
NA,-0.68,6.47,-2.54,-5.91,-3.66,-0.93,-1.27,-1.76,2.58,-2.50,-2.87,-2.67,-0.92,-1.43,6.00
-3.05,6.86,-2.57,-6.89,-3.68,-0.94,8.17,-3.92,-1.91,6.67,-2.50,-2.96,-2.67,-0.92,-1.43,5.88
-3.25,3.46,-1.97,-2.38,-2.25,-2.84,-3.55,5.70,-0.79,-2.27,-2.66,4.12,-3.49,-2.99,-4.58,-3.30
NA
>chr11:45294519-45294569
NA,3.97,-2.24,4.36,-1.55,-1.76,-3.58,-1.98,-1.10,-2.02,-3.67,-0.96,-1.67,-4.22,-4.33,-1.25
8.17,-3.92,-2.47,7.31,-3.92,-2.47,7.31,-3.92,-2.16,8.64,-2.22,-4.63,-1.20,3.79,-5.47,-1.89
6.79,-2.75,-2.72,-1.71,-3.68,-2.00,5.46,-0.81,-3.08,5.02,-2.35,-3.92,7.31,-2.47,-4.95,3.47
NA
>chr11:56673722-56673772
NA,-2.80,-1.70,-1.94,2.82,-1.43,-1.87,4.73,-2.98,5.95,-2.01,4.32,-2.63,-1.25,-1.35,-3.25
-4.30,-6.11,4.09,-2.75,-2.80,-3.29,7.44,-2.16,-3.92,7.31,-2.57,-5.27,-2.70,6.29,-2.38,-2.62
8.09,-2.25,-5.27,-2.70,6.29,-2.38,-2.95,7.18,-3.92,-2.16,8.64,-2.16,-4.09,6.23,-2.42,-1.21
NA
>chr11:56673739-56673789
NA,4.59,-2.75,-2.80,-3.29,7.44,-2.16,-3.92,7.31,-2.57,-5.27,-2.70,6.29,-2.38,-2.62,8.09
-2.25,-5.27,-2.70,6.29,-2.38,-2.95,7.18,-3.92,-2.16,8.64,-2.16,-4.09,6.23,-2.42,-2.04,4.41
-1.31,-0.59,-2.40,-3.17,-2.65,4.90,-1.61,-2.83,-2.19,-2.68,-4.86,-3.18,-1.05,-0.56,3.79,-2.84
NA
>chr11:90578637-90578687
NA,-2.76,6.87,-3.89,-1.14,-1.86,4.91,-6.20,-4.29,-3.05,5.95,-2.36,4.06,-2.76,-4.11,-3.40
7.18,-3.91,-2.90,3.84,-2.26,-2.34,4.21,-4.95,-2.16,8.64,-2.13,-5.52,4.84,-2.81,-2.12,-2.33
-3.42,7.26,-3.91,-2.65,6.20,-2.37,4.00,-1.59,-2.88,-0.99,7.79,-1.91,-3.92,8.17,-1.12,-2.84
NA
>chr11:90953671-90953721
NA,-5.91,-3.04,0.39,5.15,-1.96,-1.79,2.62,-0.72,-2.47,5.49,-2.71,7.33,-4.70,-1.91,7.79
-2.44,-4.11,-3.08,7.53,-3.08,-4.11,-2.44,7.79,-1.91,-3.92,7.31,-2.46,-5.04,4.12,-1.20,4.93
-3.12,7.03,-2.95,-2.38,6.29,-2.70,-5.27,-2.57,6.87,-3.85,-1.28,-1.19,-2.67,5.97,-1.94,-2.75
NA
>chr11:101589084-101589134
NA,-3.85,-2.67,-3.16,-3.96,-1.09,-1.92,3.84,-1.85,4.26,-1.62,5.95,-2.68,-4.96,-3.60,-3.80
-2.48,-0.79,5.56,-2.54,-3.79,-4.87,-2.44,7.79,-1.91,-3.92,8.17,-1.25,-4.47,-3.50,-2.75,4.89
-3.31,4.60,-2.31,-2.84,2.70,-0.68,-1.23,-3.79,-4.39,-2.44,6.98,-1.17,-3.68,-8.57,-4.84,-3.54
NA
>chr11:102961066-102961116
NA,-2.95,3.67,-2.04,5.95,-3.86,5.21,-2.10,5.80,-3.51,-1.23,3.90,-4.57,-1.31,5.03,-2.71
-2.96,0.39,4.02,-2.28,5.68,-5.52,-2.13,8.64,-2.16,-4.95,4.21,-2.68,-3.12,-2.33,-2.65,6.79
-1.91,-4.09,6.23,-3.19,-2.80,-1.93,-0.56,3.79,-3.25,5.88,-1.48,-1.73,-3.58,-2.64,-2.33,-1.32
NA
>chr11:110280194-110280244
NA,-3.57,-3.42,0.13,5.34,-3.75,6.09,-4.70,-1.91,7.79,-1.09,-3.02,5.18,-2.44,-5.85,-3.66
-0.78,-0.95,2.60,-3.32,-4.84,-6.89,-2.25,8.64,-2.16,-3.92,7.18,-3.40,-3.63,-1.64,3.55,-0.95
4.93,-3.62,6.09,-4.70,-2.16,8.64,-2.16,-3.92,8.17,-1.12,-3.57,-4.94,-2.92,-1.93,-0.95,2.70
NA
>chr11:110280208-110280258
NA,-3.73,-0.78,-0.95,2.60,-3.32,-4.84,-6.89,-2.25,8.64,-2.16,-3.92,7.18,-3.40,-3.63,-1.64
3.55,-0.95,4.93,-3.62,6.09,-4.70,-2.16,8.64,-2.16,-3.92,8.17,-1.12,-3.57,-4.94,-2.92,-1.93
-0.95,2.60,-2.95,-4.82,-4.93,-2.46,-3.23,3.92,-1.48,-2.66,4.84,-5.52,-2.33,5.53,-2.05,3.40
NA
>chr12:10592199-10592249
NA,4.95,-3.26,8.03,-1.12,-3.57,-4.87,-3.38,4.23,-2.59,-2.00,-4.02,-2.87,5.61,-4.31,-4.15
-6.42,-4.66,-4.69,-3.14,-0.59,-1.46,4.91,-4.95,-1.91,7.79,-0.99,-2.88,-1.59,4.15,-2.81,5.64
-3.13,-3.06,7.03,-3.06,3.79,-0.56,-1.23,-3.79,-4.39,-2.44,6.98,-1.94,-3.19,-3.89,-2.59,6.26
NA
>chr12:11788221-11788271
NA,6.02,-3.48,-3.70,-1.66,-1.19,-4.06,3.91,-1.97,-2.42,-1.50,4.75,-2.52,-5.27,-2.00,6.98
-1.25,-0.53,-3.08,-2.58,3.94,-3.12,-1.18,7.79,-1.91,-3.92,7.26,-3.59,-3.69,-2.91,-1.97,-1.87
3.92,-5.04,-2.13,8.64,-2.25,-5.27,-2.95,4.25,-1.25,4.63,-2.88,-2.46,3.58,-2.44,5.68,-6.17
NA
>chr12:18415335-18415385
NA,-0.56,-3.08,-2.58,3.58,-2.44,5.71,-3.86,5.70,-3.01,-1.79,-2.41,-2.58,-2.61,-1.25,5.80
-4.55,5.32,-2.66,-1.79,4.48,-5.47,-2.13,8.64,-2.16,-3.92,7.31,-2.46,-5.52,5.27,-2.85,-2.95
7.18,-3.92,-2.16,7.44,-3.54,-2.13,-1.39,-2.67,-3.80,-2.82,-3.42,3.59,-0.79,-0.93,-5.58,-2.43
NA
>chr12:18415344-18415394
NA,-1.80,-2.41,-2.58,-2.61,-1.25,5.80,-4.55,5.32,-2.66,-1.79,4.48,-5.47,-2.13,8.64,-2.16
-3.92,7.31,-2.46,-5.52,5.27,-2.85,-2.95,7.18,-3.92,-2.16,7.44,-3.54,-2.13,-1.39,-2.67,-3.80
-2.82,-3.42,3.59,-0.79,-0.93,-5.58,-3.78,-3.16,-2.73,7.18,-2.22,-4.63,-0.52,6.06,-3.55,-2.93
NA
>chr12:18419372-18419422
NA,-2.19,-4.09,6.06,-2.21,2.65,-1.35,-1.94,-2.80,-3.79,5.90,-0.96,-3.68,-8.57,-5.06,-3.16
-2.43,5.35,0.33,-2.38,-4.70,-6.89,-2.57,7.31,-3.92,-2.16,7.18,-2.73,-3.16,-4.52,-5.95,7.33
-2.62,7.33,-5.95,-4.29,-3.61,4.28,-1.25,4.25,-2.52,-4.52,-1.20,3.79,-5.47,-2.46,7.31,-3.91
NA
>chr12:18419438-18419488
NA,-3.30,-3.63,-1.83,3.09,-0.61,-3.98,-4.28,-4.36,-3.90,-2.73,5.72,-2.28,-4.31,-2.48,-1.10
-2.26,-4.18,-3.00,5.61,-3.02,-2.23,3.63,-4.95,-1.91,7.79,-2.44,-4.39,-3.79,-1.37,-1.61,-2.39
-2.56,4.50,-4.95,-2.47,7.31,-3.91,-2.49,6.47,-1.22,-2.89,-4.46,-3.41,-0.59,-2.15,-3.42,6.31
NA
>chr12:22681794-22681844
NA,-2.38,-6.89,-3.68,-0.94,8.17,-3.91,-2.65,6.29,-2.40,-3.06,6.00,-0.21,-4.45,5.46,-2.85
-2.62,6.88,-3.29,-2.90,-3.50,-2.50,6.67,-1.91,-3.92,7.31,-2.54,-5.16,-0.93,-0.65,2.77,-2.54
-3.07,-2.45,-2.51,-1.06,-1.79,4.90,0.39,-3.26,-3.12,-3.00,-5.31,-2.54,7.31,-5.17,-4.52,-3.56
NA
>chr12:32597834-32597884
NA,-6.42,-4.29,-3.10,5.35,0.33,-2.38,-4.30,-5.58,3.82,-0.95,-3.02,3.77,-0.80,-4.52,-2.11
6.83,-0.54,-3.69,6.33,-4.70,-2.47,7.31,-3.92,-2.16,8.64,-2.16,-4.95,4.91,-1.86,-1.14,-4.11
6.09,-4.50,5.30,-3.06,-3.12,-2.54,6.04,-1.27,-4.37,-3.44,-3.53,7.26,-3.92,-1.91,6.98,-1.11
NA
>chr12:32686791-32686841
NA,-2.51,-1.21,-1.35,-3.25,-4.70,-8.57,-4.84,-3.05,5.95,-1.78,5.95,-3.86,5.21,-2.69,4.06
-1.42,-2.42,6.23,-5.34,-3.13,-0.94,8.17,-3.92,-2.16,8.64,-2.25,-5.85,-3.72,-0.98,-1.92,3.84
-2.01,6.06,-4.09,-2.47,7.31,-5.17,-3.13,-1.17,6.98,-0.99,-2.88,-1.59,3.79,-2.99,-1.55,4.75
NA
>chr12:32686997-32687047
NA,-4.86,-1.89,6.67,-2.50,-3.50,-3.60,-5.77,-4.66,-5.07,-3.90,-1.94,6.17,-1.23,-0.92,-2.46
-2.25,4.09,-5.04,-2.33,5.18,-3.02,-1.09,7.79,-1.91,-4.95,3.63,-3.58,-4.11,-3.08,6.88,-3.71
-3.38,-2.34,-2.17,3.92,-5.04,-1.89,7.79,-0.99,-3.17,-2.27,-0.32,3.97,-5.58,-3.29,-1.17,6.08
NA
>chr12:32907846-32907896
NA,-3.71,7.44,-2.25,-5.85,-3.02,0.39,5.15,-2.32,-2.62,-2.07,-2.91,-4.21,-4.33,-2.28,7.18
-2.25,-5.85,-3.72,-1.02,-2.15,-3.42,7.26,-3.92,-1.91,6.67,-2.73,-3.12,-1.98,2.92,-1.50,-2.95
3.94,-2.45,-2.95,7.18,-3.92,-2.16,8.09,-2.75,-2.88,4.15,-1.99,-1.92,3.64,-4.51,-2.46,6.41
NA
>chr12:32907859-32907909
NA,-3.00,7.18,-2.25,-5.85,-3.72,-1.02,-2.15,-3.42,7.26,-3.92,-1.91,6.67,-2.73,-3.12,-1.98
2.92,-1.50,-2.95,3.94,-2.45,-2.95,7.18,-3.92,-2.16,8.09,-2.75,-2.88,4.15,-1.99,-1.92,3.64
-4.51,-2.46,6.86,-3.05,6.00,-1.43,-0.92,-2.62,-3.46,-2.67,-3.38,-3.71,7.44,-2.13,-4.51,3.60
NA
>chr12:39797327-39797377
NA,-3.03,-0.53,-1.31,4.41,-2.12,-3.16,3.82,0.45,-2.82,-5.83,-2.08,-2.09,-1.09,4.60,-2.27
-2.49,-2.32,5.15,-2.65,-2.91,-1.12,8.17,-3.92,-1.91,6.67,-2.50,-2.66,-2.30,3.85,-2.69,5.65
-4.55,5.54,-2.04,-3.71,-2.12,-2.59,4.92,-2.45,-2.27,-1.97,-1.58,3.17,-3.06,-1.93,-4.02,-3.03
NA
>chr12:39797466-39797516
NA,3.68,-1.76,-2.04,3.94,-2.90,-4.94,4.91,-1.86,-1.25,-5.05,5.36,-2.12,5.53,-2.35,-4.95
3.63,-2.31,-3.16,3.79,-1.59,-2.88,-2.12,3.63,-4.95,-2.16,7.18,-2.15,-3.57,-4.38,-1.84,4.27
-2.59,3.68,-1.92,-0.53,-3.41,-4.46,-2.26,-0.64,-1.90,3.68,-2.62,3.18,-2.52,6.08,-2.49,-3.27
NA
>chr12:45696440-45696490
NA,8.21,-3.92,-1.91,6.98,-1.25,-1.07,-3.73,-3.02,-3.50,-2.30,4.54,-3.12,-2.23,4.60,-3.45
4.37,-1.20,-5.05,-3.78,-3.16,-1.71,8.17,-3.92,-2.16,8.64,-2.13,-5.04,3.92,-2.17,-2.34,-3.90
-5.63,-4.66,-5.07,-3.90,-2.73,5.72,-2.28,-4.31,-2.50,-0.66,-3.14,-3.94,-5.06,-6.89,-2.25,8.64
NA
>chr12:47476933-47476983
NA,-1.62,6.98,-1.23,-0.99,-2.02,-1.25,-4.11,6.09,-3.75,5.32,-1.41,-1.73,-1.86,-2.38,5.96
-3.66,-1.69,-0.66,-2.87,-4.70,-6.89,-2.25,8.64,-2.16,-4.95,4.21,-2.34,-1.61,3.06,-2.04,6.15
-4.67,5.75,-3.06,-3.12,-2.54,5.93,-0.21,-4.33,3.90,-1.20,-5.15,-3.52,-0.95,-1.25,6.14,-3.25
NA
>chr12:47476970-47477020
NA,-0.46,-4.33,3.90,-1.20,-5.15,-3.52,-0.95,-1.25,6.14,-3.42,-3.44,-4.37,-1.92,4.48,-6.54
-4.67,-4.33,-3.90,-1.73,5.90,-3.02,-1.09,7.79,-1.91,-3.92,7.31,-2.57,-5.21,-2.25,8.09,-2.62
-2.45,3.94,-4.01,-3.06,-3.60,0.20,6.25,-2.49,-4.94,4.21,-2.34,-1.61,2.78,-4.03,-3.79,-6.36
NA
>chr12:52820786-52820836
NA,-2.86,3.55,-2.04,-3.12,4.76,-1.42,-2.42,6.23,-4.09,-2.16,7.18,-2.28,-4.31,-3.58,-2.16
-3.89,6.87,-2.47,-4.70,6.33,-4.70,-2.16,8.64,-2.16,-3.92,7.31,-2.54,-5.31,-1.98,-1.66,6.98
-1.89,-5.47,4.77,0.12,-2.78,-4.38,8.17,-1.71,-3.16,-4.52,-5.17,7.26,-3.59,-4.41,-2.46,-3.26
NA
>chr12:66441298-66441348
NA,-1.83,4.90,-2.44,-2.55,5.45,-4.10,-3.04,-3.87,-3.81,5.86,-2.37,4.02,0.59,-2.38,-4.16
-5.34,6.06,-2.10,5.18,-5.52,-2.46,7.31,-3.92,-1.91,7.79,-0.99,-2.88,-1.92,4.48,-5.47,-2.46
7.31,-3.92,-1.91,7.79,-2.44,-4.39,-3.79,-1.23,-0.56,3.97,-5.58,-4.67,-3.16,-1.73,6.25,-2.10
NA
>chr12:66441308-66441358
NA,-2.33,4.02,0.59,-2.38,-4.16,-5.34,6.06,-2.10,5.18,-5.52,-2.46,7.31,-3.92,-1.91,7.79
-0.99,-2.88,-1.92,4.48,-5.47,-2.46,7.31,-3.92,-1.91,7.79,-2.44,-4.39,-3.79,-1.23,-0.56,3.97
-5.58,-4.67,-3.16,-1.73,6.25,-2.02,4.52,-2.32,-2.49,-2.50,2.77,-0.81,-1.86,-3.06,-1.41,-1.30
NA
>chr12:77931788-77931838
NA,0.21,-3.04,-6.04,5.18,-2.10,5.74,-2.71,7.33,-5.17,-3.42,-1.09,-1.21,-2.61,3.85,-2.69
5.36,-4.81,-1.19,-1.66,-3.70,-3.71,7.44,-2.16,-3.92,7.31,-2.54,-4.63,-1.20,3.79,-6.54,-4.67
-3.16,-2.73,5.72,-1.97,-3.13,-5.17,8.17,-1.71,-3.16,-4.67,-6.54,3.79,-1.20,-5.05,-3.78,-3.56
NA
>chr12:78240370-78240420
NA,-3.90,-4.87,-4.55,-3.97,-3.14,-0.59,-1.46,6.00,-3.05,6.86,-2.47,-4.95,3.63,-2.12,-2.83
-1.73,-1.28,6.98,-2.00,-5.21,-2.57,7.31,-3.92,-1.91,7.79,-2.44,-4.39,-3.41,-0.53,-1.25,6.98
-2.00,-6.89,-5.06,-3.16,-1.71,7.72,-3.05,4.72,-2.23,-3.12,4.76,-2.76,-4.36,-2.91,4.63,-1.03
NA
>chr12:80945618-80945668
NA,-0.95,8.17,-3.92,-2.16,7.18,-2.15,-2.91,-3.06,5.46,-5.05,-1.25,-1.71,4.41,-2.04,-2.42
6.12,-3.12,5.34,0.07,-3.38,-4.39,-2.44,7.79,-1.91,-3.92,7.31,-2.57,-5.27,-2.54,6.94,-1.27
-2.88,-1.93,4.41,-1.71,-1.98,-5.83,-3.52,-1.52,-2.33,-1.46,-2.02,-3.81,-1.14,-2.50,-4.31,-1.56
NA
>chr12:82115799-82115849
NA,-2.21,-1.14,-4.11,6.33,-4.11,-0.68,-2.02,4.39,-0.72,-5.05,-3.42,-2.87,-0.59,-1.25,6.98
-2.00,-5.27,-2.70,6.29,-2.38,-2.95,7.18,-3.92,-1.91,7.79,-1.18,-3.12,3.96,-2.44,-2.14,-0.56
2.59,-2.83,-1.25,-1.35,-3.51,-4.69,-5.07,-5.07,-5.07,-5.07,-4.33,-3.78,-5.05,-0.72,4.55,-1.92
NA
>chr12:89555945-89555995
NA,-4.81,-3.04,-3.43,4.63,-3.72,-4.15,-6.42,-3.50,-2.43,6.04,-1.27,-2.88,-1.93,4.23,-2.37
-1.21,-1.54,-3.80,-4.19,-2.00,-2.71,4.50,-4.95,-2.16,8.64,-2.22,-5.16,-1.07,-1.66,-3.70,-3.59
7.26,-3.92,-2.47,6.86,-2.81,7.33,-5.95,-3.13,-0.94,8.17,-3.92,-2.16,7.44,-3.54,-2.13,-1.36
NA
>chr12:92112343-92112393
NA,-1.88,-2.40,3.60,-2.40,4.78,-1.50,-2.95,3.94,-2.58,-3.46,-1.54,-1.25,-2.63,4.96,-2.45
-3.02,6.24,-2.42,-2.20,-0.96,-2.67,6.79,-1.91,-4.95,3.63,-3.58,-4.11,-3.40,7.18,-3.92,-2.16
7.18,-2.73,-3.16,-4.67,-6.54,4.77,0.27,-1.91,-3.83,-4.94,-2.26,-1.10,-2.48,-4.86,-3.18,-1.41
NA
>chr12:92112349-92112399
NA,-3.51,3.94,-2.58,-3.46,-1.54,-1.25,-2.63,4.96,-2.45,-3.02,6.24,-2.42,-2.20,-0.96,-2.67
6.79,-1.91,-4.95,3.63,-3.58,-4.11,-3.40,7.18,-3.92,-2.16,7.18,-2.73,-3.16,-4.67,-6.54,4.77
0.27,-1.91,-3.83,-4.94,-2.26,-1.10,-2.48,-4.86,-3.18,-1.05,-0.81,2.83,-2.30,-1.09,-3.81,-2.28
NA
>chr12:96914812-96914862
NA,-2.76,-2.38,6.17,-2.52,-3.08,-0.53,-1.46,6.00,-3.10,5.31,-2.46,-2.66,-2.46,4.21,-4.95
-2.16,7.44,-3.54,-3.23,-3.00,-5.31,-2.54,7.31,-3.92,-1.91,6.79,-2.75,-2.39,-1.61,-0.93,-3.69
-5.04,3.97,-0.56,-1.23,-3.79,-4.87,-4.20,-6.42,-3.49,-1.71,7.72,-3.05,5.31,-2.40,-2.17,3.70
NA
>chr12:100204780-100204830
NA,-2.75,-2.73,5.72,-2.28,-4.31,-2.68,-2.19,-2.83,-1.61,2.74,-1.98,-1.25,-2.84,2.91,-0.98
4.12,-5.56,-3.75,-1.02,-2.15,-3.42,7.26,-3.92,-2.16,7.18,-2.73,-3.16,-5.06,-8.57,-4.70,-2.87
-0.61,-1.55,3.76,-0.95,4.12,-6.11,-4.67,-4.33,-3.90,-2.38,5.95,-1.79,5.96,-2.87,-4.02,-2.23
NA
>chr12:100204839-100204889
NA,-3.13,-4.70,-8.57,-5.06,-4.33,-3.90,-1.71,8.17,-3.91,-2.65,6.20,-2.37,3.85,-0.82,-3.47
7.73,-0.94,-3.13,-5.95,6.33,-4.70,-2.16,8.64,-2.16,-3.92,7.26,-3.42,-3.23,-2.16,-3.93,5.97
-3.71,-4.15,-6.42,-4.28,-3.51,-1.05,-0.95,3.88,-2.52,-5.27,-2.25,8.64,-2.16,-3.92,8.17,-0.95
NA
>chr12:100204859-100204909
NA,-3.92,-2.16,8.64,-2.16,-3.92,7.26,-3.42,-3.23,-2.16,-3.93,5.97,-3.71,-4.15,-6.42,-4.28
-3.51,-1.05,-0.95,3.88,-2.52,-5.27,-2.25,8.64,-2.16,-3.92,8.17,-1.71,-3.16,-4.67,-6.58,5.27
-3.06,-3.89,-3.97,-3.51,-1.35,-1.25,-2.96,4.00,-0.72,-4.63,-1.97,7.79,-0.99,-3.17,-2.33,-0.96
NA
>chr12:111835468-111835518
NA,-1.00,-3.17,-2.40,-1.27,-2.69,-3.13,2.59,-1.43,-1.58,3.18,-2.04,5.71,-4.00,7.17,-2.54
-5.16,-1.07,-1.39,-2.73,-0.78,-1.23,6.98,-1.91,-3.92,7.31,-2.57,-5.85,-3.02,0.12,4.77,-5.47
-2.13,8.64,-2.22,-4.63,-0.80,3.64,-3.40,-2.38,-1.32,4.35,-1.83,-0.98,-3.72,-5.85,-2.57,6.41
NA
>chr12:111835493-111835543
NA,-2.38,-5.85,-3.02,0.12,4.77,-5.47,-2.13,8.64,-2.22,-4.63,-0.80,3.64,-3.40,-2.38,-1.32
4.35,-1.83,-0.98,-3.72,-5.85,-2.57,7.31,-3.92,-2.16,8.64,-2.25,-5.21,-2.00,6.79,-2.65,-1.92
-2.17,-1.31,2.00,-1.65,-1.67,-1.65,3.83,-1.21,-3.13,-2.00,-2.97,3.01,-1.88,-2.12,-2.46,-0.98
NA
>chr12:125422403-125422453
NA,-1.61,-3.02,-3.47,-3.96,-1.64,-2.51,-1.95,-0.97,-1.70,2.56,-2.11,6.08,-3.05,-4.29,-5.17
7.18,-2.95,-2.38,6.29,-2.70,-5.27,-2.25,8.64,-2.16,-3.92,7.26,-3.42,-2.15,-1.02,-3.75,-6.04
5.18,-2.12,6.25,-0.96,-3.68,-6.95,-2.52,3.88,-0.79,-1.14,-3.85,7.73,-1.12,-2.91,-2.59,6.26
NA
>chr12:125422455-125422505
NA,-0.95,8.17,-3.92,-2.35,5.18,-3.02,-2.23,5.04,-3.79,-0.54,6.00,-3.06,-2.40,6.23,-3.02
-2.40,6.29,-2.70,-6.95,-3.68,-0.94,8.17,-3.92,-2.16,8.09,-3.08,-4.11,-3.58,4.72,-2.95,5.91
-3.71,-3.20,-3.65,5.97,-2.28,-4.31,-3.58,-2.28,-4.71,4.13,-1.85,-2.34,4.21,-4.95,-2.16,8.64
NA
>chr13:21190163-21190213
NA,8.32,-2.86,5.60,-2.46,-2.33,-3.12,-2.68,4.21,-4.95,-2.47,6.86,-3.01,7.72,-1.71,-3.49
-6.42,-4.20,-4.58,-3.40,7.18,-3.92,-2.16,8.64,-2.16,-3.92,7.26,-3.42,-3.23,-2.16,-3.93,5.97
-3.71,-3.20,-3.53,7.26,-3.92,-2.35,5.18,-3.79,-2.77,-1.64,5.80,-4.55,5.75,-2.85,-2.95,6.14
NA
>chr13:30013877-30013927
NA,6.09,-2.38,-3.90,-4.36,-3.89,-2.66,3.58,-2.52,6.13,-2.66,-3.24,-0.54,3.29,-2.38,3.41
-1.90,-1.36,-3.01,5.81,-4.09,-2.47,7.31,-3.92,-2.16,8.64,-2.16,-4.70,6.33,-4.70,-2.47,7.17
-3.26,4.37,-0.89,-4.11,4.17,-1.23,4.54,-3.42,-2.82,-4.35,-3.60,-4.96,-3.24,3.96,-2.04,-1.33
NA
>chr13:35252571-35252621
NA,-2.89,-3.12,-2.49,6.19,-2.22,-1.48,3.92,-3.23,-2.46,-4.93,-4.33,-1.25,8.17,-3.91,-2.65
6.06,-1.62,4.60,-3.72,-3.20,-3.65,7.44,-2.16,-3.92,7.31,-2.46,-4.51,3.64,-2.31,-4.10,-3.25
-3.18,0.20,5.42,-3.06,-2.87,5.75,-4.27,4.68,-1.23,4.54,-3.38,-1.68,-1.10,-2.13,-3.90,4.64
NA
>chr13:35252635-35252685
NA,-2.47,-2.95,6.72,-3.01,6.86,-2.57,-5.27,-2.70,6.29,-2.52,-3.08,-0.53,-1.46,4.91,-6.20
-4.52,-3.16,-1.71,8.17,-3.92,-2.47,7.31,-3.92,-1.91,7.79,-2.44,-4.11,-3.40,7.18,-3.92,-2.47
7.31,-3.91,-2.65,6.29,-2.38,-2.62,8.09,-2.22,-5.31,-2.08,-2.02,-1.46,-2.13,-3.42,7.26,-3.91
NA
>chr13:42242221-42242271
NA,-2.76,-3.90,4.76,-1.50,-3.16,3.64,-0.82,-3.47,7.73,-1.71,-3.19,-3.89,-3.06,5.27,-6.58
-3.29,-1.97,7.18,-2.25,-5.21,-2.57,7.31,-3.92,-2.16,8.64,-2.16,-4.70,7.33,-2.71,5.91,-2.43
-1.79,4.90,-2.65,-2.91,-1.12,7.73,-3.89,-1.25,-2.09,-0.99,6.47,-2.49,-4.69,6.09,-3.55,3.24
NA
>chr13:48077662-48077712
NA,-2.97,-1.93,-3.98,-2.00,5.46,-0.76,-3.24,-2.70,6.00,-0.21,-4.33,3.90,-1.20,-4.63,-1.97
6.79,-2.65,-2.01,-1.88,2.90,-3.13,-1.18,7.79,-1.91,-3.92,8.17,-1.25,-4.31,-2.48,-1.46,-1.90
-1.73,-2.33,-1.09,-3.08,-2.52,6.29,-2.65,-3.91,8.17,-1.71,-3.49,-5.62,-2.50,-1.02,-3.72,-6.49
NA
>chr13:52209938-52209988
NA,-3.91,-5.17,7.31,-2.46,-5.47,4.77,0.12,-3.04,-5.56,4.09,-2.25,-2.27,-0.79,6.47,-2.49
-4.69,6.09,-4.50,5.30,-2.85,-2.95,7.18,-3.92,-1.91,7.79,-0.99,-3.17,-2.33,-1.44,-3.47,-3.96
-1.09,-1.55,3.93,-2.11,-2.18,4.54,-3.12,-2.23,3.63,-4.95,-2.47,7.31,-5.17,-3.13,-1.97,5.72
NA
>chr13:61361881-61361931
NA,-2.76,-2.43,5.56,-0.99,-2.41,-1.16,-3.14,-3.97,-3.89,-2.59,6.29,-2.70,-6.95,-3.68,-0.96
5.90,-4.31,-4.15,-6.42,-4.66,-3.90,-2.73,7.18,-2.16,-3.92,7.26,-3.42,-2.13,-1.24,-3.03,-2.29
-4.71,-4.28,-3.19,-1.94,6.17,-1.25,-0.53,-3.08,-2.57,4.96,-2.63,-1.23,-1.07,-5.04,-2.11,7.05
NA
>chr13:73631688-73631738
NA,-1.95,4.52,-1.98,-1.85,4.89,-3.12,7.17,-2.57,-6.89,-5.06,-3.16,-1.71,7.72,-2.81,7.33
-5.95,-4.52,-3.94,-3.14,-0.59,-1.25,6.98,-1.91,-3.92,7.31,-2.47,-3.92,8.17,-0.94,-3.13,-5.34
6.06,-2.10,5.18,-6.58,-4.30,-2.87,-0.66,-2.50,-4.31,-1.25,8.03,-4.00,5.71,-2.04,3.08,-0.76
NA
>chr13:75249368-75249418
NA,-2.36,-1.97,7.18,-2.25,-5.85,-3.02,0.12,4.88,-4.94,-0.80,-2.10,4.36,-2.24,4.02,0.45
-3.04,-6.04,5.27,-3.06,-2.91,-2.15,7.18,-2.16,-3.92,7.18,-2.95,-2.85,5.75,-4.67,5.75,-2.85
-2.62,8.09,-2.13,-5.04,4.12,-1.20,4.68,-3.87,4.68,-0.98,2.91,-2.97,-1.64,-3.04,4.10,-1.29
NA
>chr13:76290679-76290729
NA,-1.76,4.39,-0.74,-3.69,6.33,-5.95,-4.52,-4.33,-3.90,-2.94,3.87,-3.17,-3.50,-5.77,-4.28
-3.14,-0.59,-1.25,6.98,-2.00,-5.21,-2.25,8.64,-2.16,-3.92,8.17,-1.71,-3.49,-5.63,-4.22,-1.66
-1.07,-5.04,-2.11,6.94,-1.15,-2.22,5.96,-3.77,-2.99,-5.34,-4.55,-4.36,-3.90,-1.71,7.72,-3.01
NA
>chr13:76346385-76346435
NA,-2.71,-5.20,-2.52,3.94,-2.04,-1.28,3.48,-2.95,-4.80,-2.68,-2.12,-2.40,4.45,-2.69,5.64
-2.81,4.17,0.59,-1.91,-3.83,-4.87,-2.44,7.79,-1.91,-4.95,3.63,-2.23,-3.12,4.54,-2.52,-2.67
-1.98,-1.35,5.56,-3.38,-2.77,-2.16,-4.11,6.09,-3.75,5.34,0.12,-2.78,-5.17,7.33,-2.71,5.60
NA
>chr13:81450472-81450522
NA,-3.52,-3.71,5.97,-3.93,-0.68,-1.73,3.74,-1.58,-1.89,-2.29,3.31,-3.06,7.12,-3.42,-3.23
-2.16,-3.93,5.97,-3.71,-3.20,-3.53,7.26,-3.92,-1.91,7.79,-2.44,-4.11,-3.08,6.62,-2.73,-3.49
-6.42,-3.79,-4.04,3.82,0.59,-2.65,-3.94,-4.52,-5.34,6.23,-2.42,-1.09,7.79,-1.91,-4.70,6.33
NA
>chr13:96176582-96176632
NA,-3.56,-5.06,-8.57,-3.68,-0.96,5.74,-3.08,-0.58,3.00,-3.73,-3.79,-5.12,-2.28,5.72,-2.28
-5.12,-3.79,-4.01,3.94,-2.45,-2.95,7.18,-3.92,-1.91,7.79,-0.99,-2.88,-1.53,4.66,-1.55,-2.67
2.87,-1.98,-4.10,-3.83,-5.77,-3.49,-1.94,6.98,-1.09,-2.42,5.91,-2.71,7.33,-4.70,-2.35,5.03
NA
>chr13:96258097-96258147
NA,6.03,-2.05,3.18,-2.44,6.15,-4.55,5.82,0.13,-3.26,-2.21,-2.19,-2.83,-1.41,3.55,-0.70
3.55,-1.64,-4.38,-4.55,-3.19,-2.73,7.18,-2.16,-3.92,7.18,-3.40,-3.63,-1.84,4.90,-2.65,-3.89
-3.19,-2.94,4.28,-1.25,4.25,-2.52,-4.52,-0.80,3.64,-3.16,-1.18,6.98,-1.94,-3.16,-4.67,-7.00
NA
>chr13:96258138-96258188
NA,-0.98,6.98,-1.94,-3.16,-4.67,-6.58,5.27,-3.06,-3.17,-2.77,-1.35,-1.25,-2.63,4.96,-2.65
-3.89,-3.19,-1.71,8.17,-3.92,-2.47,7.31,-3.92,-2.16,8.64,-2.25,-5.21,-2.44,5.02,-4.10,-2.58
-3.37,-1.86,-0.68,2.67,-2.02,5.71,-4.00,7.17,-2.54,-4.63,-0.80,3.64,-4.04,-3.79,-6.42,-4.23
NA
>chr13:96258168-96258218
NA,-2.35,-3.37,-1.86,-0.68,2.67,-2.02,5.71,-4.00,7.17,-2.54,-4.63,-0.80,3.64,-4.04,-3.79
-6.42,-3.50,-2.65,3.42,-0.76,-3.28,-2.94,8.09,-2.16,-3.92,7.26,-3.53,-3.25,-4.58,-3.40,6.73
-3.85,-1.14,-0.79,4.63,-2.91,-4.42,-2.89,-1.32,3.95,-3.25,-3.02,-1.56,-2.77,2.77,-1.43,-1.81
NA
>chr13:97655242-97655292
NA,-3.98,7.33,-2.62,7.08,-3.75,4.37,-1.20,-4.52,-2.28,6.29,-2.38,-2.64,6.80,-2.44,-4.11
-3.08,6.62,-2.73,-3.16,-5.06,-6.89,-2.57,7.31,-3.92,-2.16,7.44,-3.29,-2.90,-3.42,-2.32,5.15
-2.57,-3.06,0.07,4.77,-5.47,-2.46,7.31,-3.92,-2.35,5.18,-4.31,-3.43,-4.00,-0.96,-1.67,-3.38
NA
>chr13:105606389-105606439
NA,-6.42,-4.16,-2.87,-0.61,-1.83,4.50,-1.53,-2.88,-1.66,4.55,-0.74,-3.69,6.09,-3.75,5.34
0.27,-2.38,-4.70,-8.57,-3.68,-0.94,8.17,-3.92,-1.91,6.67,-2.39,-2.11,3.71,-1.64,-3.63,-3.08
8.09,-2.25,-6.89,-4.84,-3.10,5.93,-0.52,-4.63,-2.22,7.18,-1.97,-3.29,-6.58,5.68,-2.28,3.97
NA
>chr13:106572094-106572144
NA,-4.68,4.59,-1.79,-2.66,5.32,-4.35,4.14,-0.40,-0.93,-5.58,-3.55,-3.05,6.17,-2.52,-3.46
-1.54,-1.25,-2.96,4.00,-0.72,-4.63,-2.22,8.64,-2.16,-4.95,4.91,-1.46,-0.53,-3.43,-3.36,-0.93
3.21,-2.07,6.12,-2.87,-3.28,-0.91,3.82,-4.51,-2.13,8.64,-2.13,-5.47,4.75,-1.21,-2.27,-2.29
NA
>chr14:25204189-25204239
NA,5.24,-2.43,-3.16,-4.67,-6.58,5.68,-2.28,4.00,-1.29,-2.73,5.05,-3.00,-1.94,-1.66,-1.27
-2.26,2.83,-0.81,-1.93,-2.92,-4.18,-3.08,8.09,-2.16,-3.92,8.17,-1.71,-3.16,-4.52,-5.17,7.31
-2.47,-3.92,8.17,-1.71,-3.19,-3.87,-3.17,3.83,-1.51,-3.24,-3.83,-5.77,-4.28,-3.14,-0.46,2.76
NA
>chr14:31507435-31507485
NA,-2.00,-4.31,-3.44,-3.65,6.23,-3.54,-2.15,-1.02,-3.72,-7.53,-5.06,-3.16,-2.65,2.60,-0.95
-0.65,-4.00,-3.43,-3.71,6.23,-4.09,-2.47,7.31,-3.92,-1.91,6.67,-2.73,-2.67,-2.07,-2.27,-2.75
6.79,-1.97,-4.63,-0.80,3.85,-2.37,6.08,-3.05,-4.29,-5.95,6.33,-4.70,-2.16,7.18,-2.15,-2.84
NA
>chr14:34058934-34058984
NA,6.83,-1.39,-3.09,-0.95,4.00,-4.03,4.00,-0.95,-2.89,4.48,-1.60,2.67,-0.52,-1.05,-4.47
4.13,-1.85,-2.39,6.67,-2.00,-5.21,-2.57,7.31,-3.92,-2.16,8.09,-2.62,-2.45,4.07,-3.10,-1.64
-3.04,4.00,-0.72,-4.63,-1.97,6.79,-2.67,-1.21,-0.96,-4.00,-3.43,-3.72,4.63,-2.41,-0.66,3.13
NA
>chr14:42973790-42973840
NA,-2.45,5.60,-2.95,5.91,-2.43,-1.79,4.78,-2.24,4.02,0.45,-3.18,-2.92,-3.17,3.84,-2.90
-4.94,4.91,-1.46,-0.95,-3.72,-5.85,-2.57,7.31,-3.92,-2.16,7.44,-3.29,-2.80,-3.17,3.87,-3.61
-4.45,-6.11,4.09,-1.85,-2.16,2.77,-1.43,-1.87,4.73,-3.31,4.60,-2.31,-2.84,3.00,-0.58,-2.83
NA
>chr14:45554079-45554129
NA,6.23,-3.65,-3.25,-4.58,-3.08,8.09,-2.25,-5.21,-2.25,8.64,-2.16,-4.09,6.23,-3.71,-2.94
-3.51,5.48,0.20,-3.60,-3.48,-4.58,-3.08,8.09,-2.16,-3.92,8.17,-0.94,-3.13,-5.17,7.31,-2.47
-4.09,6.23,-2.43,-1.58,3.71,-2.50,-2.27,-0.90,4.51,-1.55,-2.95,3.54,-2.04,6.06,-4.09,-2.19
NA
>chr14:45667745-45667795
NA,-2.63,-4.27,3.82,-0.95,-2.89,3.67,-2.62,3.68,-2.33,-1.46,-5.53,-2.49,-2.77,-3.38,5.56
-1.09,-1.00,-1.20,-5.58,-3.78,-3.16,-2.73,7.18,-2.16,-3.92,8.17,-1.71,-3.16,-4.52,-5.17,8.17
-1.25,-5.12,-4.15,-3.71,5.91,-2.71,7.33,-4.70,-2.16,8.64,-2.16,-3.92,7.31,-2.57,-5.85,-3.59
NA
>chr14:45667763-45667813
NA,-5.36,-3.78,-3.16,-2.73,7.18,-2.16,-3.92,8.17,-1.71,-3.16,-4.52,-5.17,8.17,-1.25,-5.12
-4.15,-3.71,5.91,-2.71,7.33,-4.70,-2.16,8.64,-2.16,-3.92,7.31,-2.57,-5.85,-3.72,-0.95,-1.92
4.38,-4.42,-3.20,-3.65,7.44,-2.16,-4.70,6.33,-4.70,-1.91,7.79,-2.44,-4.11,-3.00,5.61,-3.91
NA
>chr14:52372688-52372738
NA,-3.67,-2.77,-1.32,4.51,-1.66,-2.83,-2.19,-1.87,-3.38,5.56,-1.32,-1.60,-3.01,5.70,-3.86
4.88,-2.81,-2.12,-2.68,-4.31,-1.25,8.17,-3.92,-1.91,6.67,-2.39,-2.11,3.65,-1.98,-1.85,4.64
-4.16,5.80,-1.41,-2.41,-1.09,-3.08,-2.57,4.48,-1.55,-1.76,-2.83,-0.99,7.79,-1.91,-4.09,6.24
NA
>chr14:52372782-52372832
NA,-3.36,-1.35,-1.67,-3.47,-3.96,-1.14,-2.04,-3.26,0.45,3.95,-3.10,-1.56,-3.35,-3.47,-3.96
-1.64,-2.41,-1.09,4.60,-2.27,-2.58,-2.50,6.67,-1.91,-3.92,8.17,-1.12,-3.57,-4.94,-2.89,-1.32
3.95,-3.25,-2.71,-2.37,-1.08,-2.40,-3.17,-2.12,3.63,-4.94,-2.90,3.84,-2.26,-2.34,5.62,-4.19
NA
>chr14:52924518-52924568
NA,-3.54,-4.84,-8.57,-4.70,-2.87,-0.61,-1.83,4.90,0.39,-2.78,-4.56,6.06,-2.10,5.18,-6.58
-4.67,-3.94,-2.65,0.27,4.77,-5.47,-2.13,8.64,-2.16,-3.92,7.31,-2.47,-4.95,4.21,-2.34,-1.85
4.89,-2.98,6.12,-2.43,-1.79,4.78,-1.98,2.67,-0.52,-1.31,-5.08,-2.49,-2.77,-3.66,5.96,-2.29
NA
>chr14:52924545-52924595
NA,-5.98,4.21,-2.34,-1.85,4.89,-2.98,6.12,-2.43,-1.79,4.78,-1.98,2.67,-0.52,-1.31,-5.08
-2.49,-2.77,-3.66,5.96,-2.38,-2.62,8.09,-2.16,-3.92,7.31,-2.46,-5.47,4.48,-1.92,-2.88,-2.12
5.04,-4.18,-1.28,-1.19,-2.48,5.60,-3.05,6.72,-3.26,-3.28,-0.76,4.41,-3.38,-1.69,-1.14,-4.10
NA
>chr14:65149627-65149677
NA,-8.57,-3.68,-0.94,8.17,-5.17,-4.29,-3.32,2.60,-0.95,-1.23,-3.46,-2.52,6.29,-2.65,-4.69
7.33,-2.86,6.00,-1.86,-1.98,-5.31,-2.22,8.64,-2.16,-3.92,7.31,-2.54,-4.63,-1.20,3.79,-5.47
-2.46,7.17,-3.26,5.05,-1.79,-2.48,4.53,-2.32,-2.58,-2.50,6.67,-1.91,-4.70,6.33,-5.95,-3.91
NA
>chr14:67399627-67399677
NA,-1.27,-4.71,4.17,-1.20,4.93,-3.31,5.47,-2.48,-1.15,-2.33,-2.20,-1.25,-3.89,6.81,-3.53
-3.25,-4.58,-3.08,8.09,-2.25,-5.21,-2.57,7.31,-3.92,-1.91,6.79,-2.75,-2.72,-1.71,-4.42,-3.29
-2.15,7.18,-2.25,-5.85,-3.72,-1.02,-2.50,-4.80,-2.95,2.60,-0.95,-1.86,-3.06,-1.41,-1.54,-3.78
NA
>chr14:90393286-90393336
NA,-1.42,-3.75,-6.04,4.84,-2.66,-1.15,6.11,-3.16,-3.13,5.64,-3.13,-3.06,7.03,-3.26,5.34
0.07,-3.41,-3.88,-1.71,-2.72,-2.75,6.79,-1.91,-3.92,7.31,-2.47,-4.70,6.09,-4.50,5.30,-3.06
-3.89,-3.97,-3.14,-0.59,-1.25,6.17,-1.94,-3.90,-5.07,-5.07,-4.36,-3.89,-2.66,3.58,-2.44,6.57
NA
>chr15:38613152-38613202
NA,-3.00,5.72,-2.73,-3.16,-4.67,-6.11,4.09,-2.25,-2.46,-0.92,-1.23,6.17,-1.94,-3.49,-5.63
-4.93,-2.46,-3.10,4.07,-2.45,-2.95,7.18,-3.92,-1.91,7.79,-1.09,-2.42,5.91,-2.95,4.72,-2.23
-3.12,4.55,-2.59,-2.01,-2.33,3.96,-2.94,-3.50,-6.42,-3.79,-3.73,2.70,-0.68,-1.23,-3.35,-2.93
NA
>chr15:51718198-51718248
NA,-4.86,-2.13,7.18,-2.15,-3.29,-3.98,-0.76,4.70,-2.47,-4.69,6.33,-4.70,-2.16,8.64,-2.13
-5.52,4.84,-2.81,-2.12,-2.33,-3.42,7.26,-3.92,-2.16,7.18,-2.73,-3.90,-4.33,-5.06,-6.89,-2.44
5.53,-2.05,3.18,-2.52,5.86,-3.70,-2.72,-3.17,3.87,-3.24,-4.80,-3.58,-2.49,-5.10,-1.35,3.79
NA
>chr15:51718316-51718366
NA,-1.31,-3.85,6.81,-3.53,-3.20,-3.71,6.12,-3.12,5.34,0.27,-1.91,-3.83,-4.38,-1.64,3.71
-3.02,-2.72,-3.44,6.06,-0.52,-4.63,-2.22,8.64,-2.16,-3.92,8.17,-0.94,-3.29,-6.58,5.18,-2.12
6.25,-1.14,-2.91,-2.59,6.17,-3.05,-4.29,-5.34,6.06,-2.10,5.36,-5.05,-0.80,-1.73,3.93,-2.72
NA
>chr15:52172456-52172506
NA,-1.92,5.06,0.39,-3.26,-2.21,-2.13,-2.94,-0.81,3.42,-2.65,-3.90,-5.07,-4.36,-4.28,-4.42
-1.40,-2.25,3.31,-2.92,6.12,-2.42,-1.09,7.79,-1.91,-3.92,7.26,-3.53,-3.44,-4.37,-1.53,4.75
-2.27,-2.87,-2.80,-2.10,-1.61,-3.70,-3.48,6.95,-1.18,-2.84,3.00,-0.54,-3.98,-4.28,-4.36,-5.05
NA
>chr15:52172495-52172545
NA,-1.38,-2.84,3.00,-0.54,-3.98,-4.28,-4.36,-3.90,-2.38,5.95,-1.79,6.25,-1.14,-2.91,-3.06
5.46,-5.05,-2.28,-3.58,-4.31,-1.25,8.17,-3.92,-1.91,7.79,-1.09,-3.02,5.90,-1.27,-4.33,-4.93
-2.46,-3.23,3.77,-0.82,-3.69,7.33,-2.81,6.86,-2.57,-5.85,-3.66,-0.93,-1.27,-2.03,3.31,-2.84
NA
>chr15:60120589-60120639
NA,-3.17,-1.71,-3.68,-2.66,6.24,-2.17,-1.61,3.66,-1.12,-1.36,3.13,-2.70,5.34,-3.00,-1.73
-1.28,6.98,-2.00,-6.89,-3.68,-0.94,8.17,-3.92,-1.91,6.67,-2.50,-3.50,-3.60,-4.96,-2.68,6.19
-2.22,-1.79,4.59,-4.57,-1.31,4.73,-2.67,-1.77,-1.55,4.36,-2.24,4.15,-1.26,-2.38,-3.40,3.56
NA
>chr15:60684557-60684607
NA,6.33,-2.70,-5.27,-2.25,8.09,-3.08,-4.58,-4.20,-6.42,-3.50,-2.38,5.95,-1.62,4.29,-2.41
-0.81,5.46,-2.00,-3.98,-2.00,-2.90,6.79,-1.91,-3.92,7.31,-2.57,-6.89,-3.68,-1.97,5.97,-3.71
-3.69,-3.35,-1.71,-4.42,-3.51,-2.49,6.19,-2.42,-2.20,-1.44,-3.70,-3.59,7.26,-3.92,-2.16,8.64
NA
>chr15:60684579-60684629
NA,-2.19,-3.92,7.31,-2.57,-6.89,-3.68,-1.97,5.97,-3.71,-3.69,-3.35,-1.71,-4.42,-3.51,-2.49
6.19,-2.42,-2.20,-1.44,-3.70,-3.59,7.26,-3.92,-2.16,7.18,-2.73,-3.90,-5.07,-5.07,-5.07,-5.07
-5.07,-5.07,-5.07,-5.07,-4.36,-4.55,-4.94,-2.26,-0.64,-1.43,6.00,-3.10,6.00,-1.86,-1.98,-6.11
NA
>chr15:64616904-64616954
NA,-3.54,-3.47,-3.42,0.13,5.34,-3.75,7.08,-2.62,8.32,-2.71,5.74,-2.10,5.21,-4.50,7.08
-2.62,7.33,-5.17,-3.48,-0.95,-1.46,4.91,-4.95,-1.91,7.79,-2.44,-4.39,-3.41,-0.55,-1.92,3.85
-2.67,-2.20,-1.44,-3.47,-3.96,-1.07,-1.31,5.27,-1.29,-0.99,-2.33,-1.09,-3.43,-3.88,-1.71,-3.17
NA
>chr15:68177484-68177534
NA,4.12,-1.92,-0.53,-3.41,-4.39,-3.38,4.23,-2.37,-1.15,-2.33,-2.51,-1.16,-2.80,-4.86,-3.58
-2.49,-5.53,-1.57,-2.02,-0.99,-1.43,4.91,-4.95,-2.16,8.64,-2.22,-5.16,-1.20,-1.00,-1.70,2.50
-2.69,-0.66,2.76,-2.56,-2.16,-3.07,-2.32,4.60,-1.09,-1.73,-1.86,-2.38,6.24,-3.57,-3.88,-1.85
NA
>chr15:68177513-68177563
NA,-1.85,2.50,-2.69,-0.66,2.76,-2.56,-2.16,-3.07,-2.32,4.60,-1.09,-1.73,-1.86,-2.38,6.24
-3.57,-3.88,-1.64,3.71,-2.11,-2.34,4.21,-4.95,-2.16,8.64,-2.25,-5.85,-3.72,-0.98,-2.30,2.99
-0.61,-3.28,-3.26,7.03,-4.00,4.88,-2.85,-2.20,-1.44,-3.47,-3.81,-0.96,-1.25,-2.96,4.10,-1.29
NA
>chr15:84751134-84751184
NA,-4.21,-6.11,4.09,-2.75,-2.92,-3.18,0.45,3.95,-3.02,-0.95,4.00,-4.24,5.82,0.27,-2.65
-3.97,-3.87,-2.88,5.03,-1.24,-4.71,-2.54,7.31,-3.92,-2.16,8.09,-2.75,-3.13,5.34,-3.00,-1.73
-1.94,4.38,-3.12,-2.23,3.63,-4.95,-1.91,6.79,-2.65,-2.01,-1.88,3.52,-1.58,-3.13,4.55,-2.71
NA
>chr15:84751147-84751197
NA,0.49,-2.65,-3.97,-3.87,-2.88,5.03,-1.24,-4.71,-2.54,7.31,-3.92,-2.16,8.09,-2.75,-3.13
5.34,-3.00,-1.73,-1.94,4.38,-3.12,-2.23,3.63,-4.95,-1.91,6.79,-2.65,-2.01,-1.88,3.52,-1.58
-3.13,4.55,-2.69,-2.39,-1.61,-1.37,-3.80,-4.19,-2.75,-4.93,-4.82,-2.73,5.56,-0.83,-2.61,-2.62
NA
>chr15:84751202-84751252
NA,-4.21,-6.11,4.09,-2.75,-2.92,-3.18,0.45,3.95,-3.02,-0.95,4.00,-4.24,5.82,0.27,-2.65
-3.97,-3.87,-2.88,5.03,-1.24,-4.71,-2.54,7.31,-3.92,-2.16,8.09,-2.75,-3.13,5.34,-3.00,-1.73
-1.94,4.38,-3.12,-2.23,3.63,-4.95,-1.91,6.79,-2.65,-2.01,-1.88,3.52,-1.58,-3.13,4.55,-2.71
NA
>chr15:84751215-84751265
NA,0.49,-2.65,-3.97,-3.87,-2.88,5.03,-1.24,-4.71,-2.54,7.31,-3.92,-2.16,8.09,-2.75,-3.13
5.34,-3.00,-1.73,-1.94,4.38,-3.12,-2.23,3.63,-4.95,-1.91,6.79,-2.65,-2.01,-1.88,3.52,-1.58
-3.13,4.55,-2.69,-2.39,-1.61,-1.37,-3.80,-4.19,-2.75,-4.93,-4.82,-2.73,5.56,-0.83,-2.61,-2.62
NA
>chr15:95719856-95719906
NA,6.07,-2.52,3.60,-2.40,-1.70,-1.55,4.48,-2.65,-2.91,-1.35,6.98,-1.18,-2.84,2.70,-0.68
-1.05,-3.51,-4.69,-4.33,-5.06,-6.89,-2.25,8.64,-2.16,-3.92,8.17,-1.71,-3.16,-4.67,-6.58,5.27
-3.06,-3.89,-3.19,-2.38,6.17,-2.59,-2.91,-1.12,7.72,-3.05,5.60,-2.48,-1.19,-1.28,-3.85,7.32
NA
>chr15:95719901-95719951
NA,-3.54,7.73,-1.71,-3.16,-4.52,-5.34,6.06,-2.10,5.18,-5.52,-1.89,6.79,-2.67,-1.15,-2.33
-2.92,-4.46,-3.41,-0.59,-2.15,-3.42,7.26,-3.92,-2.16,8.64,-2.16,-4.09,6.23,-3.71,-3.43,-4.00
-0.96,-1.21,-2.48,4.50,-5.42,-2.78,0.20,5.35,-3.10,-4.84,-7.53,-3.02,0.39,4.50,-2.96,-1.05
NA
>chr15:96898114-96898164
NA,-2.87,-3.65,6.88,-3.08,-3.63,-1.83,2.92,-1.98,-3.08,-2.37,4.52,-2.02,6.25,-1.14,-2.91
-3.06,5.30,-4.00,7.17,-2.57,-5.21,-2.25,8.64,-2.16,-4.95,3.63,-3.58,-4.11,-3.40,7.18,-3.92
-2.16,8.09,-2.62,-2.85,5.75,-4.27,4.68,-1.23,4.28,-2.94,-3.90,-5.07,-5.07,-4.36,-4.28,-4.65
NA
>chr15:96898122-96898172
NA,-2.29,-2.37,4.52,-2.02,6.25,-1.14,-2.91,-3.06,5.30,-4.00,7.17,-2.57,-5.21,-2.25,8.64
-2.16,-4.95,3.63,-3.58,-4.11,-3.40,7.18,-3.92,-2.16,8.09,-2.62,-2.85,5.75,-4.27,4.68,-1.23
4.28,-2.94,-3.90,-5.07,-5.07,-4.36,-4.28,-4.71,-2.75,-4.93,-4.82,-2.68,6.08,-2.11,2.97,-0.49
NA
>chr15:96898232-96898282
NA,-0.33,-2.02,4.90,0.53,-2.65,-3.94,-4.52,-5.95,6.33,-4.08,-1.28,-1.23,-2.96,4.00,-0.72
-4.63,-1.97,6.98,-1.66,-1.98,-5.31,-2.54,7.31,-3.92,-1.91,6.98,-1.23,-0.78,-3.03,-2.00,-3.23
3.77,-0.80,-4.63,-2.54,6.86,-2.90,5.74,-2.01,4.27,-1.50,-2.99,3.64,-0.80,-5.05,-3.78,-3.56
NA
>chr16:11971778-11971828
NA,-2.76,7.17,-3.06,3.79,-0.56,-0.78,-3.66,-6.49,-3.72,-0.95,-1.46,5.88,-3.45,5.34,0.13
-3.42,-3.47,-1.66,-1.07,-5.58,-2.40,-1.97,7.18,-2.16,-3.92,8.17,-1.12,-3.29,-4.71,-1.93,-2.73
4.33,-2.63,-2.12,-2.21,-3.81,-1.07,-1.46,4.91,-4.95,-2.35,5.02,-4.10,-2.29,-2.71,5.91,-4.19
NA
>chr16:32100445-32100495
NA,-2.83,-0.66,2.94,-2.50,-3.42,-3.60,-5.01,-2.80,-0.59,-1.46,4.91,-6.20,-4.52,-3.16,-2.43
5.93,-0.21,-4.45,5.46,-2.85,-2.62,8.09,-2.16,-3.92,7.31,-2.46,-5.52,5.27,-2.99,-3.08,-0.59
-2.15,-3.42,7.12,-4.00,5.71,-2.02,2.56,-1.70,-1.27,-1.19,-2.77,-3.55,-4.42,-1.71,-2.72,-2.67
NA
>chr16:70886689-70886739
NA,-2.22,6.15,-4.67,5.65,-2.12,6.25,-1.27,-4.31,-3.58,-2.28,-5.05,5.03,-2.85,-1.97,-0.66
3.28,-1.61,-2.61,4.84,-5.52,-2.46,7.31,-3.92,-1.91,7.79,-0.99,-2.88,-1.92,4.48,-5.47,-1.89
6.79,-2.67,-1.21,-1.35,-3.51,-3.94,-4.67,-6.11,4.09,-1.85,-2.39,6.67,-2.00,-5.21,-2.25,8.64
NA
>chr16:87176074-87176124
NA,-4.23,-5.77,-3.50,-3.17,4.22,-3.43,-3.88,-1.89,5.06,0.53,-2.65,-3.94,-4.67,-6.58,5.27
-3.06,-2.91,-2.15,7.18,-2.25,-5.21,-2.25,8.64,-2.16,-3.92,7.26,-3.42,-3.23,-3.00,-5.74,-3.55
-3.32,2.60,-0.70,-2.14,-2.44,3.96,-2.95,-1.55,5.06,0.33,-3.38,-4.87,-2.99,-3.50,3.59,-1.03
NA
>chr17:13484794-13484844
NA,-5.05,-5.07,-4.36,-3.87,-3.35,5.37,-2.42,4.53,-1.92,-0.59,-2.40,-3.83,-5.34,-3.48,-4.00
-0.96,-1.21,-2.67,6.79,-2.00,-5.21,-2.25,8.64,-2.16,-3.92,8.17,-1.12,-3.57,-5.34,-4.20,-5.12
-2.28,6.62,-2.62,-2.85,5.30,-4.00,7.12,-3.17,-2.90,-3.50,-2.50,6.67,-1.91,-3.92,8.17,-0.95
NA
>chr17:13484814-13484864
NA,-5.21,-2.25,8.64,-2.16,-3.92,8.17,-1.12,-3.57,-5.34,-4.20,-5.12,-2.28,6.62,-2.62,-2.85
5.30,-4.00,7.12,-3.17,-2.90,-3.50,-2.50,6.67,-1.91,-3.92,8.17,-1.71,-3.16,-4.52,-5.17,7.31
-2.47,-4.70,6.33,-5.95,-4.16,-2.87,-0.59,-1.25,6.17,-1.48,-5.12,-4.20,-4.83,-3.57,6.24,-1.95
NA
>chr18:1805595-1805645
NA,3.80,-5.47,-2.13,7.44,-3.54,-3.23,-3.00,-5.74,-3.78,-4.33,-3.90,-2.73,7.18,-2.16,-4.95
4.21,-2.68,-3.12,-2.31,3.64,-4.51,-2.46,7.31,-3.92,-2.16,7.18,-2.73,-3.16,-3.78,-5.05,-1.20
3.79,-6.54,-4.30,-2.87,-0.59,-1.31,5.27,-1.31,-0.59,-2.87,-3.42,-5.74,-3.00,-3.23,-3.42,6.31
NA
>chr18:9575498-9575548
NA,-2.71,4.35,-2.54,-0.95,3.64,-3.55,6.09,-3.69,-1.23,3.79,-5.47,-2.13,8.09,-2.62,-2.85
5.30,-4.00,7.17,-2.57,-6.89,-3.68,-1.97,7.18,-2.16,-3.92,7.26,-3.17,-2.90,-3.80,-2.67,-0.92
-1.23,6.98,-1.91,-4.70,6.33,-4.70,-2.35,5.18,-3.03,-1.83,5.06,0.39,-3.26,-3.12,-2.49,-5.53
NA
>chr18:20515371-20515421
NA,-1.32,3.79,-5.47,-2.46,6.87,-3.47,-1.23,4.37,-3.12,5.70,-3.01,-1.60,-1.32,5.56,-3.38
-1.69,-0.66,-3.14,-3.94,-5.06,-6.89,-2.25,8.64,-2.16,-3.92,7.31,-2.57,-6.89,-4.70,-3.25,-1.35
-1.21,-2.67,6.79,-1.91,-4.70,6.33,-4.11,-1.14,-1.66,6.17,-1.94,-3.16,-3.78,-5.58,-0.93,-0.54
NA
>chr18:21515557-21515607
NA,5.87,-2.90,-2.29,-3.54,5.70,-3.86,5.71,-2.28,3.85,-0.94,-5.10,-2.49,-2.77,-3.38,5.56
-1.35,-1.89,-2.04,3.94,-2.95,-5.27,-2.57,7.31,-3.92,-2.16,7.18,-2.15,-3.29,-4.71,-2.29,-3.03
-1.50,-1.90,-1.73,-1.90,-1.27,-2.26,2.63,-1.98,-1.60,-3.29,-1.67,-1.48,4.91,-6.20,-4.29,-3.54
NA
>chr18:24371590-24371640
NA,-2.23,-4.71,-4.28,-4.36,-4.69,-3.14,-0.59,-1.92,4.18,-3.56,-2.29,-2.71,4.50,-6.20,-4.52
-3.16,-1.71,8.17,-5.17,-3.13,-0.94,8.17,-3.92,-1.91,7.79,-2.44,-4.11,-3.40,6.73,-3.89,-1.14
-1.86,4.91,-4.94,-2.90,3.84,-2.27,-1.98,3.49,-0.95,4.93,-3.12,7.03,-3.26,-3.28,-0.76,4.34
NA
>chr18:26745555-26745605
NA,-6.08,4.77,0.07,-3.06,-2.52,6.17,-2.38,-3.50,-5.63,-4.22,-1.67,-1.35,-3.51,-4.69,-4.33
-5.06,-8.57,-5.06,-4.33,-3.90,-1.71,8.17,-3.92,-2.16,8.09,-2.62,-2.44,4.90,-1.61,-3.17,-2.27
-0.70,4.63,-2.36,-2.87,5.27,-5.52,-1.89,7.79,-1.18,-3.16,3.82,0.45,-3.02,-5.91,-2.52,5.06
NA
>chr18:26806066-26806116
NA,-1.00,-2.88,-1.92,4.48,-6.54,-4.67,-4.33,-3.90,-1.71,8.17,-3.91,-2.65,6.29,-2.38,-2.95
7.03,-3.12,4.89,-2.75,-2.80,-3.17,7.26,-3.92,-1.91,7.79,-1.18,-3.12,3.54,-2.62,4.06,-1.42
-3.12,4.38,-1.92,-0.59,-2.80,-4.86,-2.48,-1.10,-1.75,-3.08,3.00,-0.54,-3.28,-3.26,7.18,-3.91
NA
>chr18:26806153-26806203
NA,-1.77,-3.79,-4.39,-3.38,4.41,-1.33,-1.73,-2.83,-1.66,4.51,-0.90,-2.48,-3.80,-2.90,-3.29
5.97,-2.73,-3.90,-4.36,-4.55,-4.87,-2.44,7.79,-1.91,-4.95,3.63,-2.23,-2.42,6.23,-5.34,-4.29
-3.10,6.04,-1.15,-2.48,4.28,-1.79,-2.43,6.12,-2.92,3.46,-1.97,-2.42,-1.64,2.92,-1.78,-2.15
NA
>chr18:37829658-37829708
NA,-1.08,-4.63,-2.22,7.18,-2.15,-2.91,-3.06,5.30,-4.00,7.17,-2.47,-4.70,6.33,-4.70,-2.16
8.64,-2.25,-5.21,-2.44,5.18,-3.02,-1.09,7.79,-1.91,-4.95,3.63,-3.58,-4.36,-3.43,4.22,-2.26
-2.17,4.65,-1.71,-1.98,-5.20,-2.11,6.25,0.33,-2.65,-3.94,-4.67,-6.54,4.75,-1.21,-2.27,-2.29
NA
>chr18:37829709-37829759
NA,-3.26,6.13,-2.37,4.02,0.59,-2.65,-4.28,-6.42,-4.20,-4.58,-3.40,7.18,-5.17,-3.13,-0.94
8.03,-4.00,5.30,-3.06,-3.89,-3.19,-2.73,7.18,-2.16,-3.92,8.17,-0.94,-3.13,-5.34,5.81,-2.52
-0.81,3.42,-2.76,-3.79,-5.34,-3.48,-4.15,-1.09,-1.83,4.35,-0.90,-2.48,-3.80,-2.90,-3.06,6.02
NA
>chr18:48793653-48793703
NA,-2.26,3.96,-2.94,-3.90,-5.07,-5.07,-4.66,-5.62,-2.50,-1.02,-3.48,-5.17,7.33,-2.62,7.33
-4.70,-2.35,5.18,-4.31,-3.20,-3.53,7.26,-3.92,-2.16,7.18,-1.97,-3.68,-8.57,-5.06,-3.16,-1.94
6.98,-1.18,-3.12,3.54,-2.62,4.06,-1.42,-2.42,6.23,-4.09,-1.91,6.79,-2.75,-2.39,-1.61,-0.97
NA
>chr18:48793704-48793754
NA,-5.48,6.33,-4.08,-1.14,-0.52,2.67,-2.11,6.20,-2.70,-5.27,-2.57,7.31,-5.17,-3.13,-1.97
5.72,-2.73,-3.90,-4.36,-4.55,-4.87,-3.58,3.63,-4.95,-2.16,7.18,-2.73,-3.19,-3.89,-2.66,3.94
-3.36,-1.75,-0.64,-1.90,3.68,-2.69,5.18,-6.58,-4.45,-3.10,5.35,0.20,-3.02,-5.85,-2.25,8.64
NA
>chr18:61107845-61107895
NA,5.03,-2.42,-4.63,-0.52,6.00,-3.06,-2.87,5.75,-4.67,5.65,-2.10,5.74,-2.90,6.86,-2.57
-6.89,-5.06,-3.16,-1.73,5.90,-3.02,-1.09,7.79,-1.91,-3.92,7.26,-3.53,-2.83,-4.01,3.54,-2.04
5.74,-2.90,6.86,-2.46,-5.47,4.77,0.27,-1.91,-3.83,-4.87,-2.44,7.79,-2.00,-5.21,-2.25,8.64
NA
>chr18:61555990-61556040
NA,3.60,-4.51,-2.13,8.64,-2.25,-5.85,-3.02,0.12,4.88,-4.70,-1.31,-1.00,-1.76,2.74,-1.78
-3.03,5.18,-2.35,-4.09,6.23,-2.42,-2.23,3.63,-4.95,-2.16,7.18,-2.15,-3.29,-4.71,-2.75,-4.41
-3.71,7.44,-2.25,-5.21,-2.25,7.44,-3.54,-2.13,-1.39,-2.46,-2.25,4.89,-2.98,6.12,-2.42,-1.21
NA
>chr18:65398598-65398648
NA,-0.94,-3.68,-6.95,-2.54,6.25,0.20,-3.60,-3.48,-4.87,-3.38,0.07,4.77,-6.00,-3.31,-0.02
5.45,-0.74,-4.57,3.90,-1.20,-4.63,-2.22,8.64,-2.16,-3.92,7.31,-2.46,-4.51,3.49,-2.12,-2.21
-1.15,-1.40,-3.85,7.73,-1.71,-3.90,-4.33,-4.52,-5.17,7.31,-2.57,-6.89,-3.68,-1.97,5.72,-3.00
NA
>chr18:68157947-68157997
NA,5.20,-3.62,7.08,-2.81,6.86,-2.57,-6.89,-4.70,-3.25,-1.19,-1.61,-2.56,-2.67,-0.78,-1.43
4.91,-6.20,-4.29,-3.05,6.17,-2.38,-2.62,8.09,-2.16,-3.92,8.17,-1.25,-4.31,-2.48,-1.46,-2.33
-1.16,-3.14,-4.69,-5.07,-4.33,-4.52,-5.95,6.33,-4.69,-2.47,4.70,-0.81,-2.52,5.70,-3.86,4.85
NA
>chr18:72823930-72823980
NA,3.67,-4.71,-1.36,-2.20,-1.95,-1.31,-3.02,-3.47,-3.42,0.13,4.77,-6.54,-4.67,-4.33,-5.07
-3.90,-1.73,5.74,-4.10,-2.29,-2.71,4.50,-4.95,-1.91,7.79,-0.99,-2.88,-1.92,4.48,-6.54,-4.45
-3.05,6.08,-2.37,4.00,-1.29,-2.73,5.07,-2.31,5.69,-2.35,-3.92,8.17,-1.71,-3.49,-5.77,-3.95
NA
>chr2:12592567-12592617
NA,-3.10,4.57,-1.35,-1.89,-1.58,3.46,-2.31,-2.49,-2.27,5.15,0.33,-3.38,-3.91,-1.83,2.74
-2.02,-2.17,-2.41,-1.97,3.64,-4.51,-2.13,8.64,-2.16,-3.92,8.17,-1.71,-3.49,-6.42,-4.39,-4.31
-1.76,-1.47,4.50,-1.41,-2.25,3.60,-2.40,5.03,-2.37,-3.07,-2.16,-2.37,4.83,-2.24,4.00,-1.42
NA
>chr2:19823115-19823165
NA,-2.98,4.32,-2.33,-2.12,-2.46,-1.25,4.75,-6.00,-3.69,-1.09,-1.41,-3.06,-2.27,-1.15,-2.61
4.70,-2.42,5.37,-3.35,-2.89,-1.12,8.17,-3.92,-2.16,8.64,-2.25,-5.27,-2.52,3.88,-0.95,-0.78
-3.66,-6.49,-3.72,-1.02,-2.04,-3.81,-1.07,-1.92,4.38,-4.42,-3.20,-3.53,7.26,-4.38,-3.48,-1.42
NA
>chr2:26577683-26577733
NA,-3.67,-2.13,-1.10,-2.48,-4.86,-3.18,-1.19,-1.61,-2.69,-3.13,2.76,-0.61,-3.98,-3.29,-2.15
5.72,-2.73,-3.16,-5.06,-6.89,-2.57,7.31,-3.92,-1.91,7.79,-1.09,-3.12,4.55,-2.69,-2.41,-2.21
-1.87,-2.04,4.22,-3.42,-2.38,-2.31,2.39,-1.71,-2.04,-2.37,-1.75,-2.69,4.50,0.39,-3.02,-6.49
NA
>chr2:28423070-28423120
NA,-3.01,0.45,3.82,-2.99,-1.55,5.06,0.39,-3.02,-6.49,-3.66,-1.09,-1.67,-4.22,-4.88,-3.18
-1.19,-1.42,-2.37,-3.04,-3.69,-3.59,7.26,-3.92,-1.91,7.79,-0.99,-2.88,-1.92,4.48,-5.22,-2.77
3.84,-2.27,-1.93,4.75,-1.53,-3.63,-1.98,-1.37,-2.08,-2.33,-1.19,-2.63,4.32,-2.01,6.06,-4.27
NA
>chr2:32390151-32390201
NA,6.41,-2.57,-5.21,-2.25,8.09,-2.62,-2.85,5.27,-5.52,-2.33,5.18,-4.31,-3.43,-4.15,-1.07
-1.46,6.00,-2.86,7.33,-4.70,-2.47,7.31,-3.92,-2.16,8.64,-2.25,-6.89,-5.06,-3.16,-1.71,7.72
-3.05,6.00,-1.43,-0.99,-2.33,-1.52,-3.52,-5.68,-0.93,-0.79,2.60,-3.32,-4.29,-6.20,4.21,-2.59
NA
>chr2:46539667-46539717
NA,-2.27,-1.97,-1.58,3.74,-1.19,-1.71,-3.55,-2.87,-4.19,-3.42,0.20,5.48,-3.55,-2.84,-2.34
-2.17,3.96,-4.11,-0.89,3.79,-5.47,-2.46,7.31,-3.92,-2.16,8.09,-2.62,-2.38,5.96,-3.70,-2.72
-2.52,3.06,-2.00,5.03,-1.98,-2.27,3.84,-2.90,-4.69,7.33,-2.81,6.86,-2.54,-4.63,-1.20,3.79
NA
>chr2:46539814-46539864
NA,-1.63,-2.92,2.59,-1.98,-3.08,-2.54,2.58,-1.76,-1.00,-1.20,-5.58,-3.78,-3.94,-2.65,0.53
4.90,-1.83,-0.98,-3.72,-5.85,-2.57,7.31,-3.92,-1.91,7.79,-2.44,-4.87,-4.55,-4.36,-3.90,-1.73
5.90,-3.02,-1.09,7.79,-1.91,-3.92,7.31,-2.46,-5.47,3.79,-1.20,-5.05,-3.78,-4.33,-3.90,-2.19
NA
>chr2:46539826-46539876
NA,-4.32,-2.65,0.53,4.90,-1.83,-0.98,-3.72,-5.85,-2.57,7.31,-3.92,-1.91,7.79,-2.44,-4.87
-4.55,-4.36,-3.90,-1.73,5.90,-3.02,-1.09,7.79,-1.91,-3.92,7.31,-2.46,-5.47,3.79,-1.20,-5.05
-3.78,-4.33,-3.90,-2.65,4.57,-1.32,-1.60,-3.01,5.55,-3.51,-0.74,4.55,-1.89,-3.91,-3.41,-0.56
NA
>chr2:55211482-55211532
NA,-3.14,-1.67,-1.28,6.00,-2.64,-2.45,3.58,-2.01,4.35,-2.95,-1.50,4.90,-2.44,-2.64,6.00
-1.28,-1.67,-2.38,6.30,-2.70,-5.27,-2.57,7.31,-3.92,-2.16,8.09,-2.62,-2.38,6.17,-2.38,-3.90
-5.07,-4.36,-4.55,-4.38,-1.89,5.06,0.39,-3.02,-5.85,-2.57,7.31,-3.92,-2.16,8.64,-2.16,-3.92
NA
>chr2:55211502-55211552
NA,-5.21,-2.57,7.31,-3.92,-2.16,8.09,-2.62,-2.38,6.17,-2.38,-3.90,-5.07,-4.36,-4.55,-4.38
-1.89,5.06,0.39,-3.02,-5.85,-2.57,7.31,-3.92,-2.16,8.64,-2.16,-4.70,6.33,-3.69,-0.54,6.06
-3.51,-2.99,-4.58,-3.08,6.62,-2.73,-3.90,-4.33,-4.52,-5.34,6.23,-3.19,-2.77,-1.22,5.56,-2.67
NA
>chr2:55226689-55226739
NA,-5.07,-3.50,-3.17,3.87,-3.61,-4.29,-5.95,6.33,-4.70,-2.16,7.44,-3.65,-3.25,-4.87,-3.41
-1.09,-2.33,-1.46,-2.48,-4.31,-2.28,7.18,-2.16,-3.92,7.31,-2.46,-5.04,3.92,-1.87,-1.43,2.59
-2.92,-1.64,-3.23,4.08,-0.88,-2.67,-1.41,-1.09,-3.69,-6.00,4.75,-1.41,-2.41,-1.52,-3.75,-5.91
NA
>chr2:86673283-86673333
NA,-0.69,-3.09,-1.39,6.17,-3.55,-3.87,-2.46,-3.10,4.07,-2.66,-3.17,-1.91,0.27,5.34,-3.45
5.47,-2.71,-2.29,-3.43,4.63,-2.42,-1.09,7.79,-1.91,-3.92,7.26,-3.59,-4.41,-3.04,-3.43,4.29
-1.88,3.18,-2.44,5.68,-6.58,-4.45,-3.61,4.28,-1.25,4.28,-2.94,-3.16,-4.52,-5.34,5.81,-2.59
NA
>chr2:90305147-90305197
NA,-0.90,-2.48,-3.25,-2.48,-1.21,4.86,-4.94,-2.28,-3.58,-4.31,-2.28,5.72,-2.73,-3.90,-4.66
-6.42,-4.20,-5.34,-4.55,-3.19,-1.71,8.17,-3.92,-2.16,7.18,-2.73,-3.49,-5.62,-3.58,-3.00,-5.74
-3.78,-3.94,-2.65,0.53,5.15,-2.27,-2.49,-2.32,5.15,-2.57,-3.46,-1.23,-0.95,2.60,-3.32,-4.68
NA
>chr2:90305181-90305231
NA,0.57,5.15,-2.27,-2.49,-2.32,5.15,-2.57,-3.46,-1.23,-0.95,2.60,-3.32,-4.45,-5.58,3.49
-2.03,-0.93,-2.40,-4.65,-3.44,-3.53,7.26,-3.92,-1.91,7.79,-1.18,-2.84,2.70,-0.68,-0.78,-3.69
-6.04,5.68,-2.44,3.58,-2.66,-3.89,-3.19,-2.73,5.72,-2.28,-4.33,-4.22,-1.66,-1.46,-4.65,-1.37
NA
>chr2:90305247-90305297
NA,-2.59,5.81,-5.34,-4.29,-3.10,5.93,-0.67,-4.65,-1.46,-1.66,-3.47,-3.76,-0.50,5.23,-2.88
-3.15,-2.77,-1.35,-1.67,-3.70,-3.71,7.44,-2.16,-3.92,7.31,-2.47,-3.92,8.17,-1.71,-3.16,-4.67
-6.54,3.79,-0.89,-3.70,4.08,-0.91,-3.98,-3.51,-2.76,2.60,-0.95,-1.05,-3.51,-4.69,-4.33,-5.12
NA
>chr2:90305300-90305350
NA,3.24,-2.59,4.27,-1.61,-2.83,-1.73,-1.28,6.00,-2.96,-3.28,-0.54,2.97,-1.98,4.78,-1.50
-2.96,2.78,-1.61,-2.34,4.21,-4.95,-2.47,7.31,-3.92,-1.91,6.79,-2.65,-2.33,-4.09,-3.83,-5.01
-2.80,-0.66,-1.69,-3.66,5.96,-2.38,-2.62,6.62,-2.15,-2.91,-3.06,5.30,-4.19,5.47,-2.71,-1.78
NA
>chr2:90412606-90412656
NA,-4.68,-3.32,3.42,-0.81,-2.94,-1.67,-1.48,4.91,-6.20,-4.52,-3.94,-2.65,0.33,5.35,-3.10
-4.84,-8.57,-5.06,-4.33,-3.90,-1.71,8.17,-3.92,-2.16,7.18,-1.97,-3.13,-5.17,8.17,-0.94,-2.40
-5.05,-0.72,4.39,-1.79,-0.92,-2.13,-3.19,5.97,-3.93,-1.14,-2.33,4.38,-3.90,-2.13,-0.64,-1.35
NA
>chr2:90412728-90412778
NA,-1.44,-2.27,-2.52,3.85,-2.69,5.21,-3.86,5.95,-2.04,3.18,-2.44,5.68,-6.58,-4.67,-4.33
-5.07,-3.90,-2.73,7.18,-2.25,-5.21,-2.25,8.64,-2.16,-4.95,4.91,-1.86,-1.98,-5.74,-3.78,-4.33
-5.07,-3.90,-2.43,5.56,-0.79,-2.27,-2.00,2.78,-4.03,-3.79,-5.60,-2.68,6.08,-2.11,2.84,-1.52
NA
>chr2:91668557-91668607
NA,-1.93,4.47,-4.27,6.15,-2.02,2.97,-0.58,-2.52,5.81,-4.09,-1.91,6.98,-1.23,-0.99,-2.02
-1.25,-4.21,5.04,-3.58,-4.11,-3.40,7.18,-3.92,-2.16,8.64,-2.25,-6.89,-5.06,-4.33,-5.07,-4.69
-3.51,-1.35,-1.41,-2.73,-1.24,-2.13,-3.42,7.26,-5.17,-4.29,-3.61,4.28,-1.23,4.12,-4.79,-2.63
NA
>chr2:91897556-91897606
NA,-5.05,-4.33,-4.52,-5.17,7.26,-3.42,-2.33,-2.12,-2.38,5.96,-3.66,-2.77,-2.16,-3.93,5.80
-1.78,5.95,-3.05,-4.84,-6.89,-2.57,7.31,-3.92,-1.91,7.79,-1.09,-2.42,5.97,-3.51,-0.54,6.06
-3.41,-1.69,-1.02,-3.75,-6.00,4.75,-1.25,-2.67,-1.41,-0.96,-3.81,-4.19,-2.46,-3.23,3.95,0.69
NA
>chr2:92050302-92050352
NA,5.80,-1.78,6.06,-5.34,-4.52,-3.16,-2.38,5.95,-1.79,5.96,-2.87,-4.02,-2.00,-2.90,6.79
-2.00,-6.89,-4.84,-3.05,6.17,-2.38,-2.62,8.09,-2.16,-3.92,7.26,-3.53,-3.25,-4.58,-3.00,5.96
-2.02,4.32,-2.63,-1.25,-0.96,-3.58,-3.25,-4.10,-1.83,4.75,-2.52,-5.27,-2.25,7.44,-3.29,-2.56
NA
>chr2:99682493-99682543
NA,-2.73,-2.12,4.41,-1.71,-1.46,-5.53,-1.57,-2.02,-1.46,-2.48,-4.86,-2.80,-1.16,-2.33,-1.73
-2.08,-2.33,-1.19,-2.63,4.96,-2.44,-2.62,8.09,-2.16,-3.92,8.17,-0.94,-3.13,-6.20,3.63,-2.31
-3.13,2.79,-0.76,3.04,-2.70,5.34,-2.78,-2.07,-1.27,-2.39,-2.56,5.91,-3.79,-0.74,4.39,-1.76
NA
>chr2:101977459-101977509
NA,4.60,-1.00,2.91,-2.84,-1.25,-1.32,5.85,-2.52,-6.95,-3.68,-0.94,8.17,-5.17,-4.29,-3.05
6.17,-2.52,-3.06,0.39,3.82,-3.16,-2.31,3.63,-4.95,-2.16,7.18,-2.28,-4.47,-3.60,-3.50,-2.50
6.67,-2.00,-6.89,-4.70,-2.87,-0.66,-2.04,-3.26,0.13,4.77,-5.47,-2.13,7.18,-1.97,-3.68,-8.57
NA
>chr2:103232338-103232388
NA,-1.53,-2.66,4.88,-4.50,6.09,-4.70,-2.16,8.64,-2.16,-4.70,6.33,-4.11,-1.14,-1.66,6.00
-3.09,-4.11,-3.58,3.63,-4.95,-2.47,7.31,-3.92,-1.91,7.79,-1.09,-3.02,5.61,-3.00,-4.11,-3.58
3.63,-4.94,-2.90,4.36,-0.84,4.40,-1.85,-3.26,-2.12,3.63,-4.95,-2.35,5.53,-2.05,3.54,-3.51
NA
>chr2:109671607-109671657
NA,-3.92,-1.91,6.67,-2.39,-1.61,2.89,-2.97,-2.46,-4.93,-5.63,-4.28,-2.65,0.27,5.82,-4.55
6.15,-2.44,3.58,-2.66,-2.91,-1.12,8.17,-3.92,-1.91,6.67,-2.73,-3.12,-2.31,3.64,-5.04,-3.04
0.12,5.34,-3.75,7.08,-2.62,8.32,-2.62,7.33,-5.17,-3.48,-1.02,-2.50,-5.62,-4.28,-3.14,-0.69
NA
>chr2:109671692-109671742
NA,-5.32,-2.52,5.85,-1.32,-1.40,-3.68,-2.52,4.22,-3.17,-2.72,-3.70,5.96,-2.59,-3.89,-3.19
-1.73,5.90,-3.02,-2.23,3.63,-4.95,-2.47,7.31,-3.92,-2.16,7.18,-2.73,-3.16,-4.67,-6.54,4.77
0.13,-3.26,-2.21,-2.12,-2.40,3.96,-4.01,-3.06,-4.15,-1.14,-1.69,-3.38,4.41,-0.81,-3.09,-2.01
NA
>chr2:109941040-109941090
NA,-3.34,6.11,-1.27,-2.88,-0.99,7.79,-1.91,-4.70,6.33,-5.95,-4.29,-3.61,4.28,-1.25,4.28
-3.24,-5.60,-3.79,-4.03,2.78,-1.61,-2.39,6.67,-1.91,-3.92,7.26,-3.17,-3.13,-3.65,-2.07,-2.91
-4.21,-4.82,-2.73,5.35,0.20,-3.26,-2.21,-2.12,-2.63,4.28,-1.79,-2.43,6.23,-5.34,-4.29,-3.54
NA
>chr2:145214166-145214216
NA,-2.10,6.25,-1.73,-3.16,-4.52,-5.34,6.06,-1.78,6.06,-2.65,-3.91,7.31,-2.57,-5.27,-2.54
6.83,-0.21,-4.11,4.13,-1.85,-2.34,4.21,-4.95,-2.16,8.64,-2.13,-5.52,5.18,-2.10,6.06,-5.34
-4.29,-3.32,3.42,-0.81,-3.02,4.08,-1.03,-2.09,-1.25,-3.89,6.87,-2.54,-5.31,-1.98,-1.66,6.26
NA
>chr2:146442880-146442930
NA,-1.90,-1.90,-1.27,-2.26,2.99,-0.61,-3.24,-2.52,4.63,-1.25,4.28,-3.61,-4.84,-8.57,-4.70
-3.25,-1.35,-1.67,-4.22,-4.33,-2.28,7.18,-2.16,-4.95,3.63,-2.12,-2.88,-1.27,6.94,-2.37,-4.27
3.49,-2.03,-0.93,-2.27,-2.42,6.30,-2.70,-5.27,-2.00,7.79,-1.09,-3.02,5.90,-1.73,-3.16,-5.12
NA
>chr2:152963282-152963332
NA,5.37,0.39,-2.78,-4.56,6.06,-2.01,4.27,-1.79,-2.43,6.12,-3.12,5.34,0.27,-2.38,-4.70
-8.57,-3.68,-1.97,7.18,-2.25,-5.21,-2.25,8.64,-2.16,-3.92,7.31,-2.47,-3.92,7.31,-2.46,-5.52
5.18,-2.10,5.74,-2.90,6.86,-2.47,-4.09,6.23,-2.43,-1.78,2.92,-1.64,-2.41,-2.17,-2.29,3.38
NA
>chr2:160593853-160593903
NA,-8.57,-4.70,-2.38,0.33,5.35,-3.10,-4.45,-5.58,3.49,-2.29,-1.89,-2.04,3.96,-3.24,-4.82
-4.22,-1.44,-2.33,-4.65,-4.39,-5.12,-2.28,7.18,-2.16,-3.92,8.17,-1.12,-2.91,-3.06,5.27,-6.58
-4.67,-4.33,-4.69,-3.51,-1.05,-0.95,2.60,-2.95,-4.80,-3.58,-2.16,-4.11,7.33,-2.62,7.33,-5.48
NA
>chr2:160817540-160817590
NA,-1.51,-1.37,-2.08,-2.33,-1.15,-2.48,4.50,-4.95,-2.16,8.09,-2.62,-2.44,4.90,-1.84,-4.38
-4.55,-4.36,-4.69,-3.14,-0.59,-1.25,6.98,-1.91,-3.92,7.31,-2.54,-5.31,-1.52,-2.02,4.39,-0.74
-3.47,7.73,-1.12,-3.57,-5.34,-3.25,-3.41,5.62,-4.31,-2.94,-3.77,5.96,-2.59,-3.17,-1.91,0.49
NA
>chr2:160896490-160896540
NA,-4.67,6.15,-2.28,4.02,0.45,-3.60,-3.43,-3.72,4.81,-2.40,5.37,-2.69,4.43,-2.45,-2.62
7.53,-3.08,-4.58,-4.20,-5.12,-1.25,8.17,-3.92,-1.91,7.79,-1.09,-2.42,6.23,-4.08,-2.47,4.70
-0.76,-3.44,-3.41,0.07,4.77,-6.54,-3.29,-0.94,8.17,-5.17,-4.29,-3.32,3.42,-0.76,-3.98,-3.75
NA
>chr2:160896518-160896568
NA,-3.90,-2.47,4.70,-0.76,-3.44,-3.41,0.07,4.77,-6.54,-3.29,-0.94,8.17,-5.17,-4.29,-3.32
3.42,-0.76,-3.98,-4.28,-3.19,-2.73,7.18,-2.16,-3.92,7.31,-2.46,-5.47,4.48,-2.04,-3.71,-2.41
-3.03,-0.78,-1.43,4.91,-4.94,-2.47,5.85,-1.19,-2.21,-1.15,-1.31,-4.06,4.23,-0.56,-1.05,-3.36
NA
>chr2:165865677-165865727
NA,-3.18,-5.15,-0.72,4.39,-1.79,-1.27,-1.66,-1.88,-3.55,-2.12,-2.71,5.47,-3.45,4.37,-1.20
-4.63,-2.22,8.64,-2.25,-5.21,-2.57,7.31,-3.92,-2.16,8.64,-2.13,-5.47,3.79,-1.20,-4.52,-2.28
6.20,-2.37,4.02,0.59,-2.38,-4.16,-5.17,7.18,-2.95,-2.45,3.94,-2.95,-1.50,4.90,-2.45,-2.78
NA
>chr2:165865727-165865777
NA,-4.68,4.59,-1.79,-2.48,3.85,-1.92,-0.61,-2.80,-5.66,-4.20,-4.83,-3.61,5.42,0.33,-2.32
-5.66,-4.20,-5.34,-4.55,-3.19,-2.73,7.18,-2.16,-3.92,7.18,-2.95,-2.44,5.15,-2.32,-2.49,-2.31
3.65,-3.02,-3.50,-4.96,-2.73,5.56,-0.99,-1.73,-1.93,-4.31,-4.39,-6.42,-3.49,-2.73,6.62,-2.86
NA
>chr2:170494206-170494256
NA,-3.54,6.87,-2.57,-6.89,-4.84,-3.05,5.95,-1.62,4.60,-2.44,-1.58,3.71,-2.11,-2.39,5.86
-1.48,-5.12,-4.20,-5.34,-4.55,-3.19,-2.73,7.18,-2.16,-3.92,8.17,-1.12,-3.57,-4.94,-2.46,-1.12
5.42,-1.67,-2.61,5.32,-4.55,5.80,-1.41,-2.41,-1.16,-3.14,-4.69,-4.36,-3.89,-2.66,3.94,-3.51
NA
>chr2:174136988-174137038
NA,0.21,-3.04,-5.04,3.97,-0.40,-0.93,-5.16,-2.22,8.64,-2.25,-5.27,-2.54,6.83,-0.52,-4.63
-2.22,8.09,-3.08,-4.58,-3.25,-3.53,7.26,-3.92,-2.16,8.64,-2.22,-4.63,-0.72,4.00,-2.69,-2.16
-3.12,-2.73,5.68,-2.64,-2.45,3.58,-2.01,3.98,-2.44,5.86,-4.45,-0.21,5.93,-3.10,-3.55,-5.36
NA
>chr2:178746412-178746462
NA,-2.71,2.82,-1.64,-2.38,-1.92,-2.59,4.35,-2.54,-0.58,2.91,-2.90,-1.64,-2.73,4.96,-2.65
-3.89,-4.36,-3.90,-1.71,8.17,-3.92,-2.16,8.64,-2.16,-3.92,8.17,-1.25,-5.12,-4.20,-5.34,-3.83
-1.91,0.27,4.77,-5.22,-2.53,6.06,-1.79,5.96,-2.55,-2.38,6.17,-2.68,-4.96,-3.83,-4.10,-2.44
NA
>chr2:178746444-178746494
NA,0.04,4.77,-5.22,-2.53,6.06,-1.79,5.96,-2.55,-2.38,6.17,-2.68,-4.96,-3.83,-4.10,-2.31
3.46,-2.92,6.12,-3.71,-3.20,-3.53,7.26,-3.92,-2.16,8.64,-2.25,-6.89,-3.68,-1.97,5.97,-3.65
-3.20,-3.71,6.23,-4.08,-2.65,6.30,-2.38,-1.70,-1.55,4.36,-2.00,3.18,-1.88,-1.83,-2.71,2.96
NA
>chr2:179261833-179261883
NA,-2.61,-1.16,-2.51,-2.33,-1.35,-2.67,-0.94,4.60,-1.93,-2.27,3.87,-3.24,-4.96,-3.50,-2.75
4.09,-5.56,-3.69,-1.09,-1.21,-2.67,6.79,-1.91,-3.92,7.31,-2.46,-4.51,3.64,-2.31,-3.12,-2.73
6.67,-1.91,-4.09,6.06,-2.04,3.67,-2.89,-0.95,4.08,-3.70,-0.21,5.93,-3.10,-4.45,-6.54,3.80
NA
>chr2:181942187-181942237
NA,3.35,-0.58,-2.52,5.81,-5.34,-3.13,-0.94,7.73,-3.85,-1.28,-1.19,-2.67,6.79,-1.89,-5.47
4.77,0.12,-2.78,-5.17,6.33,-4.70,-2.16,8.64,-2.16,-3.92,7.18,-2.95,-2.38,6.17,-3.05,-4.45
-6.54,4.77,0.27,-2.38,-3.42,-5.74,-3.00,-3.12,-3.81,-1.09,-1.55,3.93,-3.02,-2.80,-3.29,6.23
NA
>chr2:182607914-182607964
NA,-4.37,-2.53,6.20,-2.37,4.02,0.59,-2.65,-3.97,-3.89,-2.65,4.48,-1.55,-1.76,-3.58,-1.98
-1.10,-1.68,-3.38,4.12,-2.26,-2.39,6.67,-1.91,-3.92,7.31,-2.46,-5.47,3.79,-1.35,-4.67,-1.35
3.79,-5.47,-2.46,6.87,-3.45,-1.07,4.78,-1.94,5.69,-2.33,-4.51,3.64,-2.31,-4.10,-3.04,-3.44
NA
>chr2:184733317-184733367
NA,-1.42,-3.48,-4.56,6.23,-2.42,-1.09,7.79,-1.91,-4.09,6.06,-2.01,4.27,-1.79,-2.43,6.12
-2.98,4.89,-1.85,-2.34,4.21,-4.95,-2.16,8.64,-2.16,-3.92,7.31,-2.46,-5.47,3.79,-0.89,-4.11
4.17,-1.23,4.28,-2.94,-3.16,-4.67,-6.54,3.79,-0.89,-4.33,4.88,0.27,-2.38,-4.70,-7.53,-3.59
NA
>chr2:184733414-184733464
NA,-4.44,5.54,-1.79,-2.48,3.85,-2.10,-0.80,-4.94,3.90,-1.20,-4.52,-2.11,6.25,0.33,-2.32
-4.88,-4.93,-3.04,-3.54,5.81,-4.09,-2.47,7.31,-3.92,-2.16,7.18,-2.73,-3.49,-5.63,-3.90,-2.25
-2.34,-1.92,-2.46,5.60,-3.05,6.86,-2.57,-6.89,-3.68,-0.96,6.25,-2.02,4.32,-2.63,-1.25,-1.30
NA
>chr2:184733451-184733501
NA,-2.38,-6.89,-3.68,-0.96,6.25,-2.02,4.32,-2.63,-1.25,-0.96,-3.58,-3.25,-3.65,-1.98,-2.02
2.41,-2.56,-1.83,-1.88,2.90,-3.13,-2.31,3.63,-4.95,-2.16,7.18,-2.73,-3.49,-5.77,-3.50,-2.75
4.09,-5.56,-3.04,0.20,5.48,-3.51,-2.99,-4.58,-3.08,6.62,-2.73,-3.16,-3.78,-5.74,-1.98,-2.21
NA
>chr2:184733579-184733629
NA,3.56,-2.99,-1.55,4.66,-1.41,-2.22,6.30,-2.53,-4.27,3.64,-1.97,-2.42,-1.50,4.46,-3.38
-1.68,-1.39,-2.67,-3.80,-2.90,-3.17,7.26,-3.92,-1.91,6.67,-2.50,-2.58,-2.32,5.03,-1.98,2.97
-0.58,-3.02,3.95,0.45,-3.04,-6.04,5.27,-3.06,-3.89,-3.97,-2.65,0.53,4.50,-2.96,-1.00,-2.19
NA
>chr2:184733629-184733679
NA,-2.66,-2.46,5.31,-2.95,5.74,-2.01,4.32,-2.63,-1.25,-1.35,-3.25,-4.70,-6.95,-2.54,6.83
-0.54,-3.79,5.62,-2.46,-2.66,-2.46,4.21,-4.95,-2.16,8.64,-2.16,-4.70,6.33,-5.95,-3.13,-1.97
7.18,-2.13,-5.47,3.79,-1.20,-5.15,-2.82,0.12,4.77,-6.54,-4.67,-3.16,-1.71,8.03,-3.12,5.20
NA
>chr2:185419809-185419859
NA,-3.57,-2.61,-1.22,5.70,-3.41,-1.69,-0.66,-2.87,-4.16,-6.20,3.63,-3.58,-4.36,-3.43,4.22
-2.27,-2.16,2.58,-1.98,-1.40,-3.72,-2.94,8.09,-2.16,-3.92,8.17,-0.94,-3.29,-6.54,4.77,0.12
-3.04,-6.00,4.77,0.12,-3.04,-6.04,5.27,-2.87,-3.06,6.00,-0.52,-4.63,-2.42,5.53,-2.12,5.57
NA
>chr2:185427522-185427572
NA,-3.54,-3.47,-3.42,0.45,4.02,-1.85,3.98,-2.44,5.71,-3.86,5.95,-2.10,5.36,-5.05,-1.25
-1.86,6.31,-4.18,-1.28,-1.19,-2.48,4.50,-4.95,-1.91,7.79,-2.44,-4.39,-3.41,-0.55,-1.92,3.85
-2.42,-1.61,3.38,-0.89,-2.96,-1.67,-1.33,5.27,-1.29,-0.78,-2.73,-1.17,-2.16,-3.38,-1.92,-3.17
NA
>chr2:193132563-193132613
NA,3.05,-1.58,-1.89,-2.02,2.74,-1.78,-3.03,5.90,-1.27,-4.31,-2.68,-2.12,-2.38,6.30,-2.70
-5.27,-2.00,7.79,-2.44,-4.11,-3.40,7.18,-3.92,-1.91,7.79,-2.44,-4.36,-3.61,5.64,-0.83,-2.67
-1.41,-1.09,-3.46,-5.15,-0.52,6.06,-3.51,-2.99,-4.87,-3.38,0.07,5.34,-3.75,5.85,-3.75,4.95
NA
>chr2:194831582-194831632
NA,-3.64,-5.04,3.64,-2.31,-4.10,-3.04,-3.42,4.54,-1.25,4.25,-2.95,-6.95,-3.68,-1.97,5.72
-2.73,-3.19,-4.55,-5.34,-3.25,-3.53,7.26,-3.92,-2.16,8.64,-2.25,-5.27,-2.70,6.29,-2.59,-2.91
-1.12,8.17,-5.17,-4.16,-2.38,0.53,4.90,-1.83,-0.61,-2.87,-4.70,-8.57,-5.06,-3.94,-3.51,-1.41
NA
>chr2:194831669-194831719
NA,-3.62,5.55,-2.52,-0.95,4.00,-4.03,4.14,-0.56,-1.05,-3.18,-5.01,-3.50,-3.17,3.87,-2.94
-3.16,-5.06,-6.95,-2.95,3.84,-2.26,-2.39,6.67,-1.91,-3.92,7.26,-3.42,-2.15,-0.66,-2.80,-4.88
-4.22,-1.44,-2.33,-3.17,-1.31,4.76,-3.13,-1.79,4.27,-2.02,5.53,-2.44,-6.89,-4.84,-3.10,5.24
NA
>chr2:201499878-201499928
NA,-0.93,-2.40,-3.17,-1.66,5.06,0.39,-3.26,-2.04,-0.66,-2.87,-4.16,-5.95,6.33,-4.69,-2.49
6.47,-1.22,-2.77,-3.19,6.23,-4.09,-2.16,8.64,-2.16,-4.95,4.21,-2.68,-3.12,-2.31,3.46,-3.55
6.09,-4.69,-2.49,6.83,-0.52,-5.05,-3.42,-2.38,0.53,5.06,-1.83,-2.43,6.23,-4.09,-2.16,8.64
NA
>chr2:201499902-201499952
NA,-5.98,4.21,-2.68,-3.12,-2.31,3.46,-3.55,6.09,-4.69,-2.49,6.83,-0.52,-5.05,-3.42,-2.38
0.53,5.06,-1.83,-2.43,6.23,-4.09,-2.16,8.64,-2.16,-4.95,4.21,-2.68,-3.12,-2.31,3.46,-3.55
7.08,-2.81,6.81,-3.53,-3.25,-4.87,-3.38,0.33,5.06,-1.55,-2.96,2.78,-2.52,-3.50,-5.77,-4.23
NA
>chr2:201499939-201499989
NA,-2.98,0.33,5.06,-1.55,-2.96,2.78,-2.52,-3.50,-5.77,-3.49,-2.73,5.72,-2.73,-3.49,-5.62
-2.48,-1.10,-1.75,-3.36,3.94,-2.45,-2.95,7.18,-3.92,-2.16,7.18,-2.28,-5.12,-3.79,-3.73,2.59
-1.70,-0.97,-1.73,-2.75,-3.46,-2.67,-3.90,-5.63,-3.50,-2.38,6.17,-2.59,-3.12,-2.49,6.08,-2.40
NA
>chr2:203159930-203159980
NA,0.49,-2.32,-5.01,-3.50,-2.52,3.06,-2.00,4.83,-2.73,-2.22,-3.56,4.35,-2.69,-2.41,-2.37
-1.08,-2.40,-3.17,-2.12,3.63,-4.95,-2.16,8.64,-2.16,-4.95,4.91,-1.86,-1.14,-3.93,5.97,-3.71
-2.94,-3.77,5.72,-2.36,3.85,-2.61,-1.21,-1.09,-3.42,-5.17,6.33,-4.11,-1.25,-2.02,-1.46,-1.76
NA
>chr2:212271835-212271885
NA,-2.78,-1.22,5.70,-3.55,-3.15,-3.04,-2.41,-1.59,-4.42,-4.28,-3.97,-2.65,0.27,5.82,-4.44
5.80,-1.41,-2.09,-2.08,-5.74,-2.40,-1.97,7.18,-2.16,-3.92,8.17,-1.12,-3.57,-4.87,-2.44,7.79
-1.91,-3.92,8.17,-0.94,-3.13,-5.95,6.33,-4.70,-1.91,6.98,-1.28,-1.67,-2.40,3.96,-3.12,-1.38
NA
>chr2:212271843-212271893
NA,-4.65,-4.28,-3.97,-2.65,0.27,5.82,-4.44,5.80,-1.41,-2.09,-2.08,-5.74,-2.40,-1.97,7.18
-2.16,-3.92,8.17,-1.12,-3.57,-4.87,-2.44,7.79,-1.91,-3.92,8.17,-0.94,-3.13,-5.95,6.33,-4.70
-1.91,6.98,-1.28,-1.67,-2.40,3.96,-3.12,-2.31,4.60,-3.25,3.64,-0.95,-2.41,4.63,-3.72,-3.52
NA
>chr2:217468543-217468593
NA,-2.62,-1.15,-2.67,5.97,-1.17,-2.40,-5.74,-1.98,-1.86,5.88,-3.45,5.34,0.13,-3.42,-3.47
-3.35,-1.56,-3.10,3.77,-0.80,-4.63,-2.22,8.64,-2.16,-3.92,8.17,-0.94,-3.13,-5.17,7.31,-2.46
-5.47,3.79,-1.23,-3.69,6.33,-5.95,-3.13,-0.94,7.72,-3.01,7.72,-0.94,-3.13,-5.17,7.31,-2.76
NA
>chr2:227444573-227444623
NA,-3.00,5.97,-3.54,-2.13,-1.10,-1.75,-3.08,2.70,-0.68,-0.65,-3.67,-2.04,-1.14,-3.73,-2.92
-2.52,2.78,-3.13,-2.31,3.63,-4.95,-2.16,8.64,-2.16,-3.92,7.31,-2.57,-6.89,-5.06,-3.16,-2.43
5.93,-0.21,-4.33,4.88,0.27,-1.91,-3.17,-2.59,6.23,-3.02,-2.40,5.96,-3.70,-2.82,-4.35,-3.24
NA
>chr2:229523086-229523136
NA,3.80,-5.22,-2.53,6.06,-1.78,5.95,-3.12,5.34,0.13,-3.26,-2.02,-1.46,-1.90,-1.37,-2.13
-3.19,5.91,-2.90,6.86,-2.57,-5.21,-2.57,7.31,-3.92,-2.16,7.44,-3.65,-3.44,-4.65,-2.33,-1.44
-3.70,-3.71,5.97,-2.73,-3.19,-4.28,-4.71,-2.00,-2.71,4.50,-4.95,-2.16,8.64,-2.25,-5.21,-2.38
NA
>chr2:229523105-229523155
NA,-2.38,-5.21,-2.57,7.31,-3.92,-2.16,7.44,-3.65,-3.44,-4.65,-2.33,-1.44,-3.70,-3.71,5.97
-2.73,-3.19,-4.28,-4.71,-2.00,-2.71,4.50,-4.95,-2.16,8.64,-2.25,-5.21,-2.44,5.02,-3.08,-0.95
3.64,-3.55,7.08,-2.86,6.00,-1.86,-1.14,-4.11,7.33,-2.86,6.00,-1.46,-0.59,-2.87,-4.16,-6.42
NA
>chr2:229564046-229564096
NA,-3.56,-4.52,-5.95,7.33,-2.81,6.86,-2.47,-4.70,6.33,-4.69,-2.65,6.29,-2.40,-2.36,6.61
-1.35,-1.98,-3.65,-3.83,-4.47,-1.25,8.17,-3.92,-2.16,7.18,-2.15,-2.91,-2.65,4.48,-1.87,-1.21
-2.67,-3.25,-2.48,-1.21,4.86,-4.70,-1.05,-0.65,2.83,-2.30,-0.61,-2.80,-4.88,-4.93,-2.75,-4.78
NA
>chr2:229564072-229564122
NA,-2.98,-2.65,4.48,-1.87,-1.21,-2.67,-3.25,-2.48,-1.21,4.86,-4.70,-1.05,-0.65,2.83,-2.30
-0.61,-2.80,-4.88,-4.93,-2.75,-4.02,-2.94,8.09,-2.16,-3.92,8.17,-1.71,-3.16,-3.78,-5.05,-0.80
3.64,-2.99,-1.50,2.74,-1.85,-2.25,-1.59,-4.42,-4.28,-4.36,-4.69,-3.14,-1.16,-2.33,-1.46,-1.76
NA
>chr2:229564213-229564263
NA,-3.26,6.24,-2.42,-2.27,-0.93,-1.70,2.59,-2.67,-1.55,4.55,-0.72,-5.05,-3.78,-4.33,-5.07
-5.07,-5.07,-5.07,-5.07,-3.90,-2.73,7.18,-2.16,-3.92,7.18,-2.95,-2.38,6.29,-2.65,-4.08,6.23
-2.43,-1.83,4.55,-0.74,-3.47,6.73,-3.06,-2.95,3.83,-1.42,-1.82,3.96,-3.61,-4.45,-6.54,3.80
NA
>chr20:4431713-4431763
NA,-1.95,5.96,-3.77,-2.99,-4.87,-3.38,0.14,5.48,-3.55,-3.15,-3.02,-1.61,-0.79,-3.58,-2.92
-2.52,3.06,-2.00,5.03,-2.32,-2.58,-2.50,6.67,-1.91,-3.92,8.17,-1.25,-5.12,-3.79,-4.04,3.64
-0.82,-3.51,5.97,-2.43,-1.83,4.51,-0.90,-2.27,-2.66,4.12,-3.49,-2.94,-4.31,5.90,-0.96,-2.36
NA
>chr20:10495192-10495242
NA,-1.93,3.84,-1.85,4.26,-1.62,6.06,-2.53,-4.79,4.12,-1.20,4.12,-5.04,-2.13,7.44,-3.65
-3.20,-3.71,6.23,-5.34,-3.13,-1.97,7.18,-2.16,-3.92,7.18,-3.40,-3.63,-1.84,4.27,-1.85,4.60
-2.42,-1.09,7.79,-1.91,-3.92,7.31,-2.57,-5.21,-2.44,5.53,-1.79,5.95,-2.49,-3.12,-2.66,4.19
NA
>chr20:10495203-10495253
NA,-4.86,-2.13,7.44,-3.65,-3.20,-3.71,6.23,-5.34,-3.13,-1.97,7.18,-2.16,-3.92,7.18,-3.40
-3.63,-1.84,4.27,-1.85,4.60,-2.42,-1.09,7.79,-1.91,-3.92,7.31,-2.57,-5.21,-2.44,5.53,-1.79
5.95,-2.49,-3.12,-2.66,3.94,-4.01,-3.79,-6.42,-3.49,-2.73,7.18,-2.13,-4.51,3.49,-2.29,-1.99
NA
>chr20:25756131-25756181
NA,-3.00,6.62,-2.94,-3.28,-0.54,3.00,-2.67,-1.50,2.92,-1.43,-2.04,3.94,-2.95,-5.91,-3.29
-0.23,3.98,-0.84,4.36,-2.95,-5.27,-2.57,7.31,-3.92,-2.16,8.09,-3.08,-4.58,-3.48,-4.15,-1.64
-2.33,-1.27,-2.26,2.82,-1.43,-1.87,3.92,-5.04,-2.13,8.64,-2.16,-3.92,8.17,-0.94,-3.13,-6.42
NA
>chr20:25756149-25756199
NA,3.90,-2.95,-5.27,-2.57,7.31,-3.92,-2.16,8.09,-3.08,-4.58,-3.48,-4.15,-1.64,-2.33,-1.27
-2.26,2.82,-1.43,-1.87,3.92,-5.04,-2.13,8.64,-2.16,-3.92,8.17,-0.94,-3.13,-6.20,4.91,-1.46
-0.59,-2.87,-4.70,-6.95,-2.54,6.25,0.20,-2.82,-5.15,-0.80,3.85,-2.28,6.15,-4.67,6.15,-2.22
NA
>chr20:29603941-29603991
NA,-1.41,6.98,-1.09,-3.12,4.76,-2.76,-4.11,-3.00,5.61,-4.31,-3.43,-3.60,0.39,4.90,-1.83
-0.61,-2.87,-4.16,-5.34,6.23,-2.42,-1.09,7.79,-1.91,-3.92,8.17,-0.94,-2.40,-5.74,-3.00,-3.23
-3.54,6.23,-3.54,-2.15,-0.66,-3.14,-3.94,-5.06,-6.89,-2.25,7.44,-3.54,-2.15,-0.59,-3.08,-2.74
NA
>chr20:33696744-33696794
NA,-1.62,6.98,-1.25,-0.59,-3.14,-4.69,-4.33,-5.06,-6.89,-2.00,7.79,-1.18,-2.84,2.70,-0.68
-0.65,-3.81,-4.19,-2.75,-4.71,-3.29,-2.15,7.18,-2.16,-3.92,8.17,-1.25,-4.31,-2.48,-1.46,-1.66
-1.93,-2.83,-1.31,4.76,-4.42,-3.20,-3.41,5.96,-1.79,5.95,-2.68,-4.82,-4.93,-2.46,-3.10,3.95
NA
>chr20:45376402-45376452
NA,-1.32,-2.33,-2.51,-1.52,-3.72,-5.85,-2.00,7.79,-1.09,-3.02,5.18,-2.35,-3.92,7.31,-2.54
-5.31,-1.98,-1.66,6.00,-3.09,-4.11,-2.44,7.79,-1.91,-3.92,8.17,-1.71,-3.49,-5.77,-3.50,-3.17
4.12,-3.53,-3.16,-1.61,-2.10,-2.80,-2.87,-2.27,5.15,0.53,-2.32,-4.88,-4.22,-1.67,-1.09,-3.73
NA
>chr20:55907826-55907876
NA,-0.69,-2.87,-4.30,-6.54,4.77,0.27,-1.91,-3.17,-3.06,5.27,-6.58,-4.30,-2.38,0.33,5.35
-2.73,-4.96,-3.60,-4.35,-2.90,-3.17,7.26,-3.92,-2.16,7.18,-1.97,-3.68,-6.95,-2.54,6.47,-1.22
-2.77,-3.79,5.90,-1.73,-3.16,-5.06,-6.89,-2.57,7.31,-3.92,-2.16,7.18,-1.97,-3.29,-6.54,3.80
NA
>chr20:55907843-55907893
NA,-3.24,-4.35,-2.90,-3.17,7.26,-3.92,-2.16,7.18,-1.97,-3.68,-6.95,-2.54,6.47,-1.22,-2.77
-3.79,5.90,-1.73,-3.16,-5.06,-6.89,-2.57,7.31,-3.92,-2.16,7.18,-1.97,-3.29,-6.54,4.75,-1.64
-2.77,-3.90,4.55,-2.83,-2.00,-4.02,-3.26,7.18,-3.92,-2.16,7.18,-2.73,-3.16,-4.67,-6.54,3.80
NA
>chr20:55907859-55907909
NA,6.47,-1.73,-3.16,-5.06,-6.89,-2.57,7.31,-3.92,-2.16,7.18,-1.97,-3.29,-6.54,4.75,-1.64
-2.77,-3.90,4.55,-2.83,-2.00,-4.02,-3.26,7.18,-3.92,-2.16,7.18,-2.73,-3.16,-4.67,-6.54,4.75
-1.64,-2.77,-3.79,5.90,-1.27,-5.12,-4.15,-3.72,4.94,-2.42,-1.09,7.79,-2.00,-5.27,-2.70,6.33
NA
>chr21:9561453-9561503
NA,-0.90,-2.48,-3.25,-2.48,-1.21,4.86,-4.94,-2.28,-3.58,-4.31,-2.28,5.72,-2.73,-3.90,-4.66
-6.42,-4.39,-4.31,-2.19,-2.33,-3.42,7.26,-3.92,-2.16,7.18,-2.73,-3.49,-5.62,-3.58,-3.00,-5.74
-3.78,-3.94,-2.65,0.53,5.15,-2.27,-2.49,-2.32,5.15,-2.57,-3.46,-1.23,-0.95,2.60,-3.32,-4.68
NA
>chr21:9561487-9561537
NA,0.57,5.15,-2.27,-2.49,-2.32,5.15,-2.57,-3.46,-1.23,-0.95,2.60,-3.32,-4.45,-5.58,3.49
-2.03,-0.93,-2.40,-4.65,-3.44,-3.53,7.26,-3.92,-1.91,7.79,-1.18,-2.84,2.70,-0.68,-0.78,-3.69
-6.04,5.18,-2.10,6.06,-5.34,-4.52,-3.16,-2.73,5.72,-2.28,-4.33,-4.22,-1.66,-1.46,-4.65,-1.37
NA
>chr21:9561606-9561656
NA,3.24,-2.59,4.27,-1.61,-2.83,-1.73,-1.28,6.00,-2.96,-3.28,-0.54,2.97,-1.98,4.78,-1.50
-2.96,2.78,-1.61,-2.34,4.21,-4.95,-2.47,7.31,-3.92,-1.91,6.79,-2.65,-2.33,-4.09,-3.83,-5.01
-2.80,-0.66,-1.69,-3.66,5.96,-2.38,-2.62,6.62,-2.15,-2.91,-3.06,5.30,-4.19,5.47,-2.71,-1.78
NA
>chr21:9710477-9710527
NA,-2.56,6.17,-2.59,-3.12,-3.05,4.28,-1.23,4.17,-4.47,-1.19,-1.23,-2.97,3.17,-1.88,-2.12
-2.51,-1.24,-2.48,-5.62,-3.49,-1.71,8.17,-3.92,-1.91,7.79,-2.44,-4.11,-3.40,6.72,-3.01,6.86
-2.54,-4.71,-0.73,3.49,-0.79,-3.89,-4.28,-3.19,-2.38,6.08,-2.52,3.58,-2.66,-3.89,-3.19,-2.19
NA
>chr21:9893578-9893628
NA,-2.41,-1.83,-2.71,3.36,-2.50,-2.27,-0.83,4.30,-2.46,3.41,-1.99,-1.26,-1.37,-3.46,-2.58
3.94,-3.36,-1.75,-1.10,-2.13,-3.54,7.44,-2.16,-3.92,7.31,-2.47,-4.95,3.63,-2.12,-2.83,-2.19
-2.21,-3.81,-1.14,-1.69,-3.66,5.96,-2.52,-3.06,0.14,5.35,-2.43,-3.90,-4.66,-6.42,-4.20,-5.19
NA
>chr21:9966656-9966706
NA,-5.48,6.33,-4.70,-2.35,5.02,-4.10,-2.29,-2.90,5.97,-1.48,-4.31,-3.58,-2.16,-4.11,7.33
-2.81,6.86,-2.54,-5.31,-1.98,-1.66,6.98,-1.91,-3.92,7.31,-2.57,-6.89,-3.68,-1.97,7.18,-2.16
-4.09,6.06,-1.78,5.95,-2.68,-4.80,-2.50,-0.66,-2.40,-3.17,-3.06,5.27,-5.52,-2.46,6.86,-3.01
NA
>chr21:11021950-11022000
NA,3.43,-0.73,2.91,-2.84,-1.25,-1.98,2.58,-2.50,-2.87,-2.48,-1.21,4.75,-5.22,-2.53,6.06
-1.79,5.96,-3.00,-4.58,-3.25,-3.53,7.26,-3.92,-2.16,8.64,-2.13,-5.52,5.68,-2.02,2.84,-1.98
-3.12,-2.52,4.54,-3.12,-2.04,4.23,-2.37,-1.21,-0.96,-4.00,-3.48,-5.34,-4.55,-3.19,-2.73,5.72
NA
>chr21:11022139-11022189
NA,-4.24,-2.44,6.95,-3.42,-3.20,-3.72,4.63,-2.91,-1.92,-2.90,-2.67,-1.06,-2.26,2.99,-0.61
-3.98,-3.51,-2.49,6.17,-2.38,-2.62,8.09,-2.16,-3.92,7.31,-2.57,-6.89,-4.70,-2.87,-0.59,-1.31
5.27,-1.29,-0.64,-1.75,-3.40,3.64,-0.80,-4.63,-2.54,7.17,-3.26,5.34,0.27,-1.91,-3.17,-2.89
NA
>chr21:11048182-11048232
NA,-2.19,-3.50,-5.62,-2.68,-2.20,-2.67,4.93,-0.54,-3.08,-5.83,-3.00,-2.77,-3.66,5.96,-2.22
-1.79,5.05,-3.26,7.17,-2.57,-5.21,-2.57,7.31,-3.92,-2.16,7.44,-3.54,-2.15,-1.02,-3.72,-5.85
-2.57,6.86,-3.01,6.86,-2.57,-5.27,-2.54,6.25,0.33,-2.65,-3.97,-4.28,-4.71,-2.00,-2.90,5.87
NA
>chr21:11067731-11067781
NA,-3.68,3.87,-3.17,-2.80,-3.29,6.88,-2.62,-2.45,3.58,-2.52,6.13,-3.57,-4.83,-4.20,-5.12
-2.28,5.72,-2.28,-5.12,-4.20,-4.58,-3.08,8.09,-2.16,-3.92,7.26,-3.42,-2.15,-0.66,-3.14,-3.97
-3.89,-2.66,3.94,-2.95,-1.30,3.55,-0.95,4.93,-3.62,6.09,-4.70,-2.35,5.53,-2.02,3.84,-1.93
NA
>chr21:11141340-11141390
NA,-2.16,-1.25,-4.21,6.31,-1.86,-1.25,-4.30,4.08,-0.95,-2.54,4.35,-2.83,-2.29,-3.54,5.49
-2.71,8.32,-2.81,6.86,-2.57,-5.21,-2.25,8.64,-2.16,-4.95,4.91,-1.46,-0.59,-3.14,-4.28,-5.62
-2.68,-2.12,-2.81,4.88,-4.00,8.03,-0.94,-3.68,-6.89,-2.00,6.79,-2.67,-0.96,-2.20,-2.42,6.28
NA
>chr21:11141421-11141471
NA,-4.19,6.31,-1.86,-1.14,-4.21,6.31,-1.86,-1.14,-3.89,6.73,-2.95,-2.44,4.48,-2.10,-0.68
-4.11,7.33,-2.62,7.33,-4.70,-2.47,7.31,-3.92,-2.16,8.64,-2.16,-4.09,6.06,-2.10,5.21,-4.19
5.47,-2.48,-1.21,-1.09,-3.42,-5.42,4.50,-2.71,-1.71,-3.23,4.08,-1.26,-2.89,-4.18,-3.08,7.53
NA
>chr21:17960196-17960246
NA,-5.05,-4.33,-4.52,-5.95,6.33,-4.70,-2.16,7.44,-3.29,-2.80,-3.17,3.84,-2.95,-5.27,-2.44
5.18,-4.31,-4.15,-6.42,-3.49,-1.71,8.17,-3.92,-2.16,7.18,-2.73,-3.16,-3.78,-5.05,-1.20,4.37
-3.45,5.47,-2.56,-2.72,-1.71,-4.42,-4.28,-4.36,-5.07,-5.07,-4.69,-2.65,0.27,4.77,-5.47,-2.15
NA
>chr21:20982223-20982273
NA,-3.56,-5.06,-8.57,-4.84,-3.32,4.57,-1.09,-1.00,-1.20,-5.16,-2.54,7.17,-3.12,4.93,-1.23
4.25,-2.77,-5.22,3.79,-1.20,-4.63,-2.22,8.64,-2.16,-3.92,7.18,-3.40,-4.11,-2.44,6.95,-3.31
-2.13,-1.24,-3.03,-2.29,-4.02,-2.94,6.62,-2.15,-3.57,-4.94,-2.89,-1.64,5.80,-4.44,4.85,-1.32
NA
>chr21:31606857-31606907
NA,-1.51,-0.64,-1.90,3.68,-2.36,5.95,-2.38,-3.90,-4.66,-5.63,-4.22,-1.66,-1.07,-5.68,-3.52
-1.02,-2.50,-4.80,-2.68,6.17,-2.38,-2.62,8.09,-2.16,-3.92,8.17,-1.71,-3.90,-4.36,-3.89,-3.06
5.30,-4.19,5.88,-1.86,-1.25,-4.71,4.17,-0.98,2.79,-4.03,-3.79,-5.12,-1.27,5.90,-3.02,-1.21
NA
>chr21:32211634-32211684
NA,-0.68,6.47,-2.49,-3.91,7.26,-3.17,-2.80,-2.75,4.09,-6.11,-4.67,-4.33,-3.90,-2.73,7.18
-2.16,-4.09,6.06,-2.10,5.18,-5.52,-2.13,8.64,-2.16,-3.92,8.17,-1.12,-3.57,-4.38,-1.83,3.09
-0.66,-2.76,2.89,-1.61,-2.39,6.67,-2.00,-5.27,-2.54,6.94,-1.27,-2.88,-0.99,7.79,-2.00,-5.21
NA
>chr21:44370215-44370265
NA,-1.42,4.00,-2.37,6.20,-2.65,-4.08,6.06,-2.10,5.36,-5.05,-2.28,-2.77,-3.66,5.86,-2.37
3.85,-0.82,-3.69,6.33,-4.70,-2.47,7.31,-3.92,-1.91,7.79,-1.09,-3.02,5.18,-2.35,-4.70,6.33
-5.17,-3.48,-0.98,-2.30,2.63,-1.85,-2.17,-2.33,-2.37,-1.15,-1.31,-4.81,5.46,-2.85,-2.55,5.89
NA
>chr22:30512696-30512746
NA,6.33,-2.70,-5.27,-2.57,6.86,-3.01,6.72,-3.40,-4.11,-3.58,4.72,-3.05,6.72,-3.40,-4.18
-2.26,-1.10,-2.48,-5.62,-3.49,-1.71,8.17,-3.92,-1.91,7.79,-2.44,-4.36,-3.43,4.22,-3.17,-2.92
-3.18,0.39,4.50,-3.25,-2.69,-1.33,-1.58,-4.65,-0.67,5.93,-3.10,-4.29,-5.17,7.31,-2.47,-3.92
NA
>chr3:15823028-15823078
NA,-5.36,-3.55,-3.32,3.48,-1.28,-2.04,3.94,-2.95,-5.27,-2.25,7.18,-2.73,-3.19,-4.55,-4.87
-2.44,7.79,-1.91,-4.70,6.33,-4.70,-2.16,8.64,-2.16,-3.92,7.31,-2.47,-3.92,8.17,-1.71,-3.90
-4.66,-6.42,-4.15,-4.42,4.38,-1.90,-0.78,-3.03,-2.00,-3.23,3.77,-0.48,-4.11,3.96,-1.87,-1.33
NA
>chr3:29014972-29015022
NA,-3.13,-4.16,-5.95,6.09,-3.55,3.79,-0.56,-1.05,-3.18,-5.01,-3.50,-3.02,3.93,-1.55,-0.98
-3.48,-4.38,8.17,-0.94,-3.68,-6.89,-2.25,8.64,-2.16,-4.95,3.63,-2.31,-2.84,2.70,-0.68,-0.78
-3.66,-7.53,-4.70,-2.38,0.33,5.35,-2.73,-4.82,-3.90,-2.67,-3.07,-2.37,4.52,-2.01,6.06,-4.27
NA
>chr3:29015082-29015132
NA,8.32,-2.86,6.00,-1.43,-0.99,-2.33,-1.64,-3.73,-3.25,-4.09,-2.16,-2.69,4.00,-0.74,-3.69
6.09,-4.50,5.30,-3.06,-2.91,-1.12,8.17,-3.92,-1.91,7.79,-2.44,-4.39,-3.38,0.14,5.48,-3.41
-1.69,-1.14,-4.15,-3.48,-5.34,-4.55,-4.36,-3.90,-2.73,5.72,-1.97,-2.40,-5.74,-3.00,-3.12,-3.52
NA
>chr3:66270752-66270802
NA,-5.49,-3.57,-1.14,6.25,-1.79,5.72,-3.81,-3.87,-3.04,-3.54,5.81,-5.34,-4.29,-3.05,6.17
-2.59,-3.12,-2.49,6.17,-2.59,-2.91,-2.15,7.18,-2.16,-3.92,8.17,-1.25,-4.31,-2.68,-2.12,-2.63
4.33,-2.73,-2.04,-3.64,-2.10,-0.43,2.70,-3.08,-2.41,-1.93,-0.95,3.59,-3.38,-1.69,-0.66,-2.61
NA
>chr3:66270782-66270832
NA,-2.46,4.33,-2.73,-2.04,-3.64,-2.10,-0.43,2.70,-3.08,-2.41,-1.93,-0.95,3.59,-3.38,-1.69
-0.66,-2.87,-4.30,-6.58,5.27,-2.85,-2.95,7.18,-3.92,-2.16,7.44,-3.65,-3.20,-3.72,4.94,-3.72
-3.20,-3.65,7.44,-2.16,-3.92,7.18,-3.06,-3.13,5.64,-2.69,4.83,-1.61,3.06,-2.52,-3.50,-5.07
NA
>chr3:66270794-66270844
NA,4.48,-3.38,-1.69,-0.66,-2.87,-4.30,-6.58,5.27,-2.85,-2.95,7.18,-3.92,-2.16,7.44,-3.65
-3.20,-3.72,4.94,-3.72,-3.20,-3.65,7.44,-2.16,-3.92,7.18,-3.06,-3.13,5.64,-2.69,4.83,-1.61
3.06,-2.52,-3.50,-4.96,-2.73,5.56,-0.83,-2.98,-2.00,-3.10,3.67,-1.88,4.26,-1.88,3.18,-2.65
NA
>chr3:75699804-75699854
NA,-3.00,5.72,-2.15,-2.91,-3.06,5.27,-6.58,-3.29,-0.94,8.17,-5.17,-4.16,-3.25,-1.35,-1.67
-3.16,-3.81,5.86,-2.12,3.06,-1.61,-2.39,6.67,-1.91,-3.92,8.17,-1.25,-5.12,-4.20,-4.87,-3.38
0.14,5.35,-2.43,-3.16,-3.78,-5.58,-1.07,-1.39,-2.83,-1.21,4.27,-2.50,-2.58,-3.18,0.20,5.46
NA
>chr3:75699858-75699908
NA,7.31,-3.05,6.00,-1.46,-0.95,-3.48,-4.38,8.17,-1.12,-2.89,-3.17,3.71,-1.01,-2.36,4.29
-1.95,5.18,-5.52,-2.46,7.31,-3.92,-2.47,7.31,-3.92,-1.91,6.67,-2.50,-2.66,-2.46,5.31,-3.10
4.72,-2.12,-2.88,-1.92,4.59,-4.57,-1.31,5.22,-2.23,3.02,-1.61,-1.98,5.03,-2.40,3.18,-2.01
NA
>chr3:96070649-96070699
NA,-6.49,-3.72,-0.98,-1.83,4.39,-0.72,-4.52,-2.09,4.75,-1.28,-1.58,3.46,-1.98,-2.27,4.12
-3.49,-2.99,-5.34,-4.55,-3.19,-1.71,8.17,-3.92,-1.91,7.79,-0.99,-2.88,-1.53,4.50,-1.83,-0.98
-3.48,-4.38,7.18,-2.95,-2.45,3.94,-4.01,-2.57,-3.50,4.41,-0.76,-3.28,-3.26,7.03,-3.06,3.24
NA
>chr3:96070762-96070812
NA,4.99,-2.24,4.02,0.39,-3.38,-4.87,-2.99,-3.49,4.12,-2.66,-2.46,-0.92,-1.29,4.41,-2.12
-3.12,3.96,-2.40,-2.12,-2.33,-3.42,7.26,-3.92,-1.91,7.79,-2.44,-4.11,-3.08,6.62,-2.15,-3.57
-5.34,-4.20,-5.60,-2.68,5.95,-1.79,6.25,-1.73,-3.16,-4.52,-5.95,7.33,-2.71,5.74,-2.10,5.57
NA
>chr3:99251030-99251080
NA,-3.82,-3.47,-1.67,-0.96,-3.81,-4.19,-2.46,-2.97,3.01,-1.58,-1.76,3.91,-3.70,-0.21,5.93
-2.43,-3.90,-5.07,-4.33,-5.06,-6.89,-2.57,7.31,-3.92,-2.16,8.09,-2.62,-2.44,4.90,-1.50,-2.67
2.70,-0.68,-1.05,-3.18,-5.66,-4.20,-4.83,-3.43,4.22,-2.26,-2.39,6.67,-1.91,-4.70,6.33,-3.98
NA
>chr3:126340720-126340770
NA,-0.99,6.25,-2.02,4.32,-2.73,-2.22,-3.54,5.81,-5.34,-4.52,-4.33,-4.69,-3.51,-1.05,-0.68
2.70,-3.08,-2.41,-2.33,-1.15,-2.48,4.50,-4.95,-1.91,7.79,-2.44,-4.87,-4.55,-4.36,-3.90,-2.43
5.35,0.33,-2.38,-4.30,-5.58,3.49,-2.03,-1.27,-1.19,-3.51,-4.69,-5.07,-4.33,-4.52,-5.95,6.33
NA
>chr3:126340785-126340835
NA,3.24,-2.62,3.54,-2.95,-1.30,3.71,-2.12,-2.16,2.77,-1.98,-3.08,-2.32,4.75,-1.53,-2.88
-0.99,7.79,-1.91,-4.09,6.23,-2.42,-2.23,3.63,-4.95,-1.91,6.67,-2.73,-3.12,-1.83,3.48,-2.65
-3.50,-5.62,-2.68,-2.19,-2.83,-0.99,6.98,-1.17,-3.13,-5.34,6.06,-2.10,5.21,-4.19,5.88,-1.51
NA
>chr3:133183423-133183473
NA,3.47,-4.95,-2.35,5.02,-3.08,-0.58,3.00,-3.73,-3.79,-5.60,-2.68,6.17,-2.38,-2.95,7.18
-5.17,-3.13,-1.97,6.62,-3.08,-4.11,-3.58,3.63,-4.95,-2.16,7.18,-1.97,-3.13,-5.17,7.18,-2.95
-2.38,6.17,-2.38,-3.50,-6.42,-4.20,-4.58,-3.40,7.18,-5.17,-4.29,-3.05,6.17,-2.40,-2.36,6.57
NA
>chr3:144709009-144709059
NA,-2.59,4.21,-4.95,-2.47,7.17,-3.26,5.34,0.13,-3.26,-3.12,-2.49,-5.10,-0.94,3.85,-2.28
5.71,-4.00,7.17,-2.57,-6.89,-3.68,-1.97,7.18,-2.16,-3.92,8.17,-0.94,-3.29,-6.11,4.12,-0.98
3.08,-2.12,6.20,-2.53,-4.79,4.09,-2.75,-2.72,-3.42,4.54,-1.25,4.54,-3.53,-3.16,-1.67,-1.30
NA
>chr3:150083508-150083558
NA,-4.68,-3.32,3.48,-1.28,-2.04,4.22,-3.42,-2.72,-2.52,2.78,-3.13,-1.18,6.98,-1.94,-3.16
-4.52,-5.17,7.31,-2.57,-5.21,-2.57,7.31,-3.92,-2.16,8.64,-2.25,-5.85,-3.02,0.20,5.48,-3.44
-2.72,-2.75,4.09,-5.04,-2.13,8.64,-2.16,-3.92,8.17,-1.25,-5.12,-4.15,-4.31,5.18,-2.44,-5.21
NA
>chr3:154689169-154689219
NA,-2.62,-1.15,-2.61,4.35,-3.04,-1.79,-2.08,-1.76,3.05,-0.40,-3.12,-3.00,3.15,-1.78,-1.60
-3.51,-3.94,-5.06,-8.57,-3.68,-0.94,8.17,-3.92,-2.16,7.18,-1.97,-3.68,-6.89,-2.57,6.87,-3.89
-2.16,-3.58,-4.31,-1.25,8.03,-4.00,5.71,-2.44,3.58,-2.58,-3.46,-1.23,-0.95,3.59,-3.38,-1.59
NA
>chr3:159451041-159451091
NA,-1.49,6.06,-2.65,-4.69,6.33,-4.70,-2.16,8.64,-2.25,-6.89,-4.84,-3.10,5.35,0.33,-2.38
-4.70,-6.89,-2.25,8.09,-3.08,-4.11,-2.44,7.79,-1.91,-3.92,8.17,-1.71,-3.19,-4.55,-5.34,-4.20
-6.42,-4.66,-3.90,-2.73,7.18,-2.16,-4.95,4.21,-2.46,-2.66,-2.50,5.86,-1.48,-4.31,-3.58,-3.29
NA
>chr3:161133284-161133334
NA,-1.63,-2.92,2.59,-1.43,-1.87,3.96,-4.71,-1.25,-1.86,4.91,-4.95,-1.91,6.98,-1.23,-0.99
-1.66,-1.93,-4.31,-4.39,-5.12,-2.28,7.18,-2.16,-3.92,7.31,-2.47,-3.92,7.18,-2.95,-2.45,3.94
-2.95,-1.50,4.27,-2.02,6.25,-1.73,-3.90,-4.33,-4.67,-6.54,4.77,0.07,-3.38,-3.91,-1.64,3.67
NA
>chr3:167023197-167023247
NA,3.80,-6.54,-3.29,-0.94,7.73,-3.47,-0.82,3.85,-2.24,4.36,-1.92,-0.61,-2.80,-5.01,-3.83
-4.10,-2.31,3.64,-5.58,-3.29,-0.94,8.17,-3.92,-2.16,7.18,-2.73,-3.16,-4.67,-5.58,3.64,-1.76
-1.87,3.92,-5.56,-3.69,-1.09,-1.41,-2.67,-1.25,5.32,-3.75,6.09,-4.70,-1.91,6.98,-1.25,-0.49
NA
>chr3:174984863-174984913
NA,4.45,-1.50,-2.41,-2.26,-2.91,-3.47,-3.96,-1.14,-2.04,-3.67,-0.65,-0.95,3.88,-2.52,-5.27
-2.57,6.86,-2.90,5.91,-2.42,-2.23,3.63,-4.95,-2.16,8.64,-2.16,-4.70,7.33,-2.81,6.72,-2.95
-2.44,4.96,-2.37,-1.83,-1.88,3.17,-2.71,-1.83,-2.33,4.22,-3.42,-2.72,-2.75,4.09,-4.79,-2.63
NA
>chr3:176843261-176843311
NA,-2.98,-2.65,4.90,-1.61,-2.83,-1.76,-1.94,2.82,-1.64,-2.21,-1.44,3.83,-3.00,-3.35,-1.54
-1.41,-2.67,-0.83,6.47,-2.54,-5.27,-2.57,7.31,-3.92,-1.91,6.67,-2.39,-1.85,4.09,-6.11,-3.29
-1.97,7.18,-2.25,-5.21,-2.00,6.98,-1.25,-0.59,-2.87,-4.16,-5.17,7.31,-2.46,-5.47,4.77,0.04
NA
>chr3:189898033-189898083
NA,-2.80,5.74,-1.78,5.95,-2.38,-3.50,-5.62,-2.68,-2.19,-4.31,-3.18,-3.51,5.48,0.14,-3.06
-2.52,6.29,-2.65,-4.08,6.23,-2.42,-1.09,7.79,-1.91,-3.92,7.18,-3.26,-3.28,-0.76,3.42,-3.32
-4.45,-5.58,3.97,-0.56,-1.23,-3.80,-3.44,-0.76,5.46,-2.91,-3.88,-1.89,4.66,-1.41,-2.66,4.90
NA
>chr3:192543387-192543437
NA,-2.42,3.94,-3.12,-1.18,7.79,-2.00,-5.27,-2.95,4.25,-1.23,4.12,-6.11,-4.45,-3.32,3.48
-1.50,-2.41,-2.26,-2.91,-3.69,-3.59,7.26,-3.92,-1.91,7.79,-1.18,-3.16,3.79,-1.59,-4.37,-3.67
-3.60,0.20,5.35,-3.10,-4.45,-6.58,5.68,-2.44,3.60,-2.44,-2.14,-0.43,2.60,-2.90,-1.71,-2.96
NA
>chr3:197036134-197036184
NA,-1.24,-1.71,5.27,-1.33,-1.67,-2.94,-0.59,2.97,-2.11,6.08,-2.68,-5.60,-4.20,-4.87,-3.41
-1.09,-2.51,-1.92,-0.56,3.97,-4.51,-2.13,8.64,-2.16,-3.92,8.17,-1.25,-5.12,-4.20,-4.83,-2.91
5.51,-1.28,-2.04,3.96,-3.05,-3.12,-2.59,6.17,-2.68,-5.60,-3.79,-4.01,3.96,-2.40,-1.70,-1.18
NA
>chr3:197036268-197036318
NA,-3.73,-1.09,-1.67,-4.22,-5.63,-3.50,-2.65,4.57,-1.09,-1.27,-1.37,-3.79,-4.39,-3.58,4.60
-3.45,4.37,-1.20,-5.05,-2.40,-0.94,8.17,-3.92,-2.16,7.18,-2.73,-3.49,-5.62,-2.50,-1.02,-3.72
-5.91,-2.70,6.06,-1.62,4.47,-2.40,5.37,-3.35,-3.87,-4.36,-5.07,-3.90,-2.73,5.72,-2.73,-2.75
NA
>chr4:4521018-4521068
NA,-0.95,7.72,-2.81,7.08,-4.50,5.21,-2.69,4.06,-2.76,-4.39,-3.38,0.07,4.88,-4.94,-1.25
-1.86,4.91,-6.20,-4.52,-4.33,-3.90,-2.73,7.18,-2.16,-3.92,7.26,-3.42,-2.13,-1.46,-2.02,-2.08
-5.31,-2.22,7.44,-3.54,-2.15,-0.66,-3.14,-3.94,-5.06,-6.89,-2.57,7.31,-3.92,-2.16,8.09,-2.86
NA
>chr4:4521038-4521088
NA,-2.75,-2.73,7.18,-2.16,-3.92,7.26,-3.42,-2.13,-1.46,-2.02,-2.08,-5.31,-2.22,7.44,-3.54
-2.15,-0.66,-3.14,-3.94,-5.06,-6.89,-2.57,7.31,-3.92,-2.16,8.09,-3.08,-4.58,-3.48,-3.60,0.13
4.88,-4.94,-0.80,-2.10,3.84,-2.59,3.85,-2.30,-2.96,-2.48,-0.79,5.70,-3.55,-3.16,-1.67,-1.30
NA
>chr4:4983131-4983181
NA,-1.93,-1.26,-1.19,-3.18,-5.66,-4.15,-4.42,4.55,-2.69,-2.41,-2.37,-1.11,-1.89,-3.37,-2.00
-3.23,3.77,-0.82,-3.69,6.33,-4.70,-2.47,7.31,-3.92,-1.91,6.79,-2.65,-2.01,-2.17,4.47,-3.87
4.64,-1.85,-2.39,6.67,-1.91,-3.92,7.31,-2.54,-4.63,-1.20,3.79,-5.47,-2.46,7.17,-3.26,4.95
NA
>chr4:4983144-4983194
NA,-3.46,-2.00,-3.23,3.77,-0.82,-3.69,6.33,-4.70,-2.47,7.31,-3.92,-1.91,6.79,-2.65,-2.01
-2.17,4.47,-3.87,4.64,-1.85,-2.39,6.67,-1.91,-3.92,7.31,-2.54,-4.63,-1.20,3.79,-5.47,-2.46
7.17,-3.26,4.37,-1.23,-3.47,6.87,-2.54,-4.63,-0.80,3.77,-3.02,-0.58,3.00,-2.84,-2.31,3.79
NA
>chr4:15527072-15527122
NA,3.35,-0.59,-3.09,-1.71,4.00,-2.28,6.15,-4.35,4.14,-0.56,-1.92,-2.20,-2.08,-5.31,-2.22
7.18,-2.73,-3.90,-4.36,-4.55,-4.87,-2.44,7.79,-1.91,-3.92,7.31,-2.47,-4.09,6.23,-2.42,-1.09
7.79,-1.89,-5.04,4.12,-0.95,3.55,-1.64,-4.38,-3.57,-1.12,7.72,-3.01,6.86,-2.57,-5.27,-2.97
NA
>chr4:15696603-15696653
NA,-2.67,5.93,-0.54,-3.79,5.62,-2.34,-1.85,4.13,-4.47,-1.19,-1.66,-3.16,-3.53,4.41,-0.81
-2.89,3.67,-2.05,5.53,-2.44,-5.21,-2.25,8.64,-2.16,-3.92,8.17,-1.12,-3.57,-4.38,-1.84,4.90
-2.45,-2.88,4.22,-2.27,-1.93,4.64,-0.72,-4.63,-2.54,6.86,-3.01,6.86,-2.47,-4.95,4.91,-1.51
NA
>chr4:15696655-15696705
NA,-2.38,-6.89,-3.68,-0.94,7.73,-3.85,-1.14,-0.79,3.59,-3.42,-3.04,-4.10,-1.98,2.84,-2.02
5.68,-6.58,-4.67,-4.33,-3.90,-1.71,8.17,-3.92,-2.16,8.64,-2.16,-4.95,3.63,-3.58,-4.11,-3.00
5.45,-4.10,-2.22,-2.73,4.83,-1.98,2.67,-0.68,-1.05,-3.25,-4.16,-5.95,6.09,-3.55,3.79,-0.26
NA
>chr4:16534088-16534138
NA,-1.72,2.89,-2.58,-0.45,2.62,-2.31,-2.47,-3.06,5.96,-1.79,5.95,-2.68,-4.82,-4.22,-1.67
-1.09,-3.69,-6.00,3.79,-1.20,-4.63,-2.22,8.64,-2.16,-3.92,7.26,-3.17,-2.90,-3.42,-2.27,4.75
-1.41,-2.22,6.19,-2.49,-3.79,-5.34,-3.48,-3.60,0.39,4.50,-2.69,-1.83,-2.17,3.92,-6.11,-4.21
NA
>chr4:16534167-16534217
NA,-2.42,3.94,-3.12,-2.12,3.79,-2.17,-1.85,4.89,-3.62,6.09,-5.95,-4.52,-3.94,-2.65,0.33
5.42,-3.61,-4.83,-4.20,-5.12,-1.25,8.17,-3.92,-1.91,7.79,-1.09,-3.02,5.90,-1.27,-5.12,-4.39
-4.31,-2.19,-2.33,-3.31,6.14,-1.23,-0.64,-1.98,-3.58,-1.76,-1.94,2.99,-0.66,-2.41,4.63,-2.73
NA
>chr4:24161958-24162008
NA,-4.23,-1.14,-1.71,4.65,-2.17,-1.85,4.64,-4.27,5.75,-2.85,-2.55,5.61,-4.31,-2.94,-3.50
4.41,-0.81,-3.02,3.77,-0.80,-4.63,-2.54,7.31,-3.92,-2.16,7.44,-3.54,-2.33,-2.13,-2.94,-0.95
3.82,-4.51,-2.13,7.18,-2.73,-3.19,-4.55,-4.87,-3.58,3.63,-4.95,-2.16,7.44,-3.65,-3.20,-4.72
NA
>chr4:24161976-24162026
NA,3.72,-0.80,-4.63,-2.54,7.31,-3.92,-2.16,7.44,-3.54,-2.33,-2.13,-2.94,-0.95,3.82,-4.51
-2.13,7.18,-2.73,-3.19,-4.55,-4.87,-3.58,3.63,-4.95,-2.16,7.44,-3.65,-3.20,-4.31,5.62,-3.41
-3.20,-4.31,5.90,-1.73,-3.49,-6.42,-4.15,-3.71,6.23,-4.09,-1.91,6.67,-2.39,-1.85,4.13,-4.24
NA
>chr4:26592199-26592249
NA,-1.51,4.91,-6.20,-4.29,-3.10,5.56,-0.99,-2.41,-1.52,-3.48,-5.17,6.33,-5.95,-4.52,-4.33
-3.90,-2.73,5.72,-1.97,-3.68,-6.89,-2.25,8.64,-2.16,-4.95,4.91,-1.48,-1.73,-4.31,-4.39,-5.12
-1.48,6.17,-1.66,-1.98,-5.74,-2.40,-0.96,6.25,-2.02,3.84,-1.92,-0.61,-3.14,-4.69,-4.33,-5.12
NA
>chr4:26592279-26592329
NA,-1.91,-4.22,-4.82,-3.24,4.28,-1.00,3.08,-2.12,6.20,-2.70,-6.95,-5.06,-3.94,-2.65,0.27
4.88,-4.94,-1.25,-1.86,4.91,-4.95,-2.47,7.31,-3.92,-2.16,8.09,-2.62,-2.85,5.46,-5.05,-2.28
-2.77,-3.38,4.54,-1.23,4.12,-5.04,-1.89,7.79,-1.18,-3.12,4.35,-1.60,2.97,-0.58,-2.41,4.32
NA
>chr4:26592340-26592390
NA,5.46,0.14,-3.38,-4.39,-2.44,7.79,-1.91,-4.70,6.33,-4.69,-2.49,6.83,-0.54,-3.51,5.80
-2.45,5.37,-3.13,-3.06,7.18,-3.92,-2.47,7.31,-3.92,-2.16,8.09,-3.08,-4.11,-2.44,6.98,-1.48
-5.12,-4.20,-4.87,-3.38,0.07,5.82,-4.24,4.00,-0.91,-3.98,-3.29,-1.14,6.25,-2.12,5.18,-6.17
NA
>chr4:36364975-36365025
NA,5.03,-2.33,-4.51,3.64,-1.76,-2.04,3.96,-2.94,-3.50,-6.42,-4.15,-4.31,5.18,-2.33,-5.52
5.27,-3.06,-3.89,-4.36,-3.90,-1.71,8.17,-3.92,-1.91,7.79,-2.44,-4.11,-3.08,6.62,-1.97,-3.13
-5.17,8.17,-1.71,-3.90,-5.07,-4.36,-4.55,-4.87,-2.44,6.95,-3.48,-3.70,-1.67,-1.09,-3.66,-6.49
NA
>chr4:36365026-36365076
NA,-3.58,-3.20,-4.31,5.90,-1.14,-3.57,-4.87,-3.58,4.60,-3.25,3.46,-1.97,-2.38,-2.25,-3.90
-4.33,-1.48,6.98,-2.44,-4.11,-3.08,8.09,-2.16,-3.92,7.31,-2.47,-3.92,7.31,-2.46,-5.52,5.18
-2.10,5.80,-3.51,-0.74,4.55,-1.66,-2.83,-2.19,-1.87,-3.41,5.70,-1.22,-2.61,-3.63,-1.92,5.16
NA
>chr4:62881153-62881203
NA,5.69,-1.21,-2.27,-2.25,4.89,-3.12,8.03,-1.71,-3.90,-4.66,-5.63,-4.22,-1.67,-1.54,-3.46
-2.52,6.29,-2.70,-6.95,-3.68,-0.94,8.17,-3.92,-1.91,6.67,-2.39,-1.61,3.06,-2.12,5.86,-3.77
-2.94,-3.71,6.23,-4.08,-2.49,6.94,-1.15,-2.22,6.30,-2.65,-4.69,6.33,-4.70,-1.91,6.98,-1.11
NA
>chr4:73470077-73470127
NA,-2.98,-2.59,6.17,-3.05,-4.29,-5.17,8.17,-0.94,-3.29,-6.58,5.27,-2.85,-2.62,6.62,-2.73
-3.90,-4.36,-3.89,-3.06,5.27,-5.52,-2.13,8.64,-2.16,-3.92,8.17,-1.25,-4.47,-3.83,-4.09,-2.45
-2.46,-0.94,4.35,-1.83,-0.61,-3.14,-4.69,-4.33,-4.52,-5.34,6.06,-2.10,5.21,-4.00,8.03,-0.95
NA
>chr4:73470171-73470221
NA,6.01,-3.86,5.21,-2.10,5.95,-2.92,3.46,-1.97,-2.42,-1.50,5.51,-2.46,-3.13,5.34,-2.73
-0.96,6.11,-3.06,-2.87,5.27,-5.52,-2.46,7.31,-3.92,-1.91,6.67,-2.50,-2.58,-2.27,5.15,0.53
-2.38,-3.42,-5.13,-1.24,5.03,-2.66,-2.46,6.61,-1.09,-0.93,-2.27,-2.42,6.30,-2.70,-5.32,-2.97
NA
>chr4:74922489-74922539
NA,-3.69,-1.92,4.59,-4.33,-0.21,5.93,-2.43,-3.16,-5.06,-6.95,-2.70,6.06,-1.78,5.74,-2.90
6.81,-3.17,-3.13,-4.09,-2.33,-2.46,4.50,-4.95,-1.91,7.79,-0.99,-2.88,-1.53,4.75,-2.27,-3.42
-3.60,-5.77,-3.49,-2.73,7.18,-2.16,-4.70,7.33,-2.81,7.72,-1.71,-3.19,-3.89,-2.59,6.23,-3.26
NA
>chr4:75557473-75557523
NA,-1.61,-2.56,2.59,-1.43,-1.87,3.92,-6.11,-4.45,-3.05,6.17,-2.38,-2.62,6.88,-3.65,-2.83
-4.01,3.94,-2.66,-3.89,-3.19,-1.71,8.17,-3.92,-2.16,8.64,-2.13,-5.52,5.27,-2.85,-2.95,6.73
-3.89,-1.14,-1.71,5.09,-2.37,-1.15,-2.33,-2.51,-1.64,-3.73,-3.02,-3.42,-2.32,4.52,-2.02,6.03
NA
>chr4:75557652-75557702
NA,-3.58,-2.83,-4.04,3.82,0.59,-2.65,-4.69,-4.33,-4.52,-6.20,4.50,-2.71,-2.12,-3.55,-1.67
-1.28,6.17,-1.17,-3.68,-6.89,-2.57,7.31,-3.92,-2.16,8.64,-2.22,-5.31,-1.98,-1.86,6.00,-3.05
6.72,-3.26,-3.72,-1.40,-1.93,2.56,-1.60,4.35,-3.12,-2.12,4.41,-1.31,-0.59,-3.14,-3.94,-5.12
NA
>chr4:83151859-83151909
NA,3.72,-1.92,-0.98,-3.72,-5.85,-2.57,6.86,-3.01,7.72,-1.71,-3.16,-4.52,-5.34,5.81,-3.54
-2.29,-2.71,4.50,-6.20,-3.13,-0.94,8.17,-3.92,-2.16,8.64,-2.16,-4.70,7.33,-2.62,8.32,-2.62
8.32,-2.62,7.33,-5.17,-3.04,-0.23,3.97,-2.00,-2.24,4.35,-2.54,-0.95,4.08,-4.30,-0.80,-2.27
NA
>chr4:86957740-86957790
NA,-2.66,-2.50,6.67,-2.00,-5.21,-2.25,8.64,-2.13,-5.47,3.79,-0.89,-4.33,4.88,0.27,-1.91
-3.83,-5.34,-4.20,-6.42,-3.49,-1.71,8.17,-3.92,-2.16,7.18,-2.73,-3.19,-4.28,-4.42,-1.40,-1.32
5.85,-2.52,-6.95,-3.68,-1.97,5.72,-2.28,-4.31,-2.48,-1.10,-2.13,-3.79,5.18,-2.42,-5.16,-0.90
NA
>chr4:86957805-86957855
NA,-1.83,4.90,-2.45,-3.06,5.42,0.20,-2.82,-5.83,-1.98,-1.66,6.17,-1.94,-3.16,-4.52,-5.17
8.17,-1.25,-4.31,-2.68,-2.19,-2.83,-0.99,7.79,-1.91,-3.92,8.17,-1.71,-3.19,-3.89,-2.59,6.29
-2.65,-4.69,6.33,-5.95,-3.13,-1.97,5.72,-2.28,-5.12,-3.79,-4.04,3.82,0.39,-3.06,-2.99,5.76
NA
>chr4:87478719-87478769
NA,-2.36,-0.96,6.25,-1.79,5.95,-3.05,-4.84,-6.89,-2.44,5.18,-3.03,-1.83,4.55,-0.74,-3.47
7.73,-0.94,-3.68,-8.57,-3.68,-1.97,7.18,-2.16,-3.92,7.31,-2.47,-4.70,6.33,-5.95,-4.52,-3.16
-2.43,5.35,0.20,-3.42,-3.47,-3.35,-1.92,-3.58,5.74,-0.96,-3.68,-6.95,-2.70,6.29,-2.52,-3.14
NA
>chr4:114199439-114199489
NA,-3.98,-3.40,7.03,-4.00,5.30,-3.06,-3.89,-4.36,-3.90,-2.73,7.18,-2.16,-4.70,6.09,-3.75
5.34,0.27,-2.65,-3.94,-5.06,-6.89,-2.57,7.31,-3.92,-1.91,6.79,-2.75,-2.39,-1.33,-1.20,-5.58
-3.55,-3.05,6.17,-2.59,-2.91,-1.12,8.17,-5.17,-4.52,-3.94,-3.14,-0.61,5.23,-2.71,-2.98,-0.56
NA
>chr4:114199559-114199609
NA,0.57,4.50,-3.25,-2.58,-1.97,-1.58,3.46,-2.31,-2.58,-2.50,5.68,-2.96,-3.72,-1.71,-2.72
-2.75,6.79,-2.00,-6.89,-3.68,-0.94,8.17,-3.92,-2.16,8.64,-2.13,-5.04,4.09,-1.85,-1.93,5.15
0.53,-1.91,-3.83,-5.34,-3.25,-3.65,5.97,-2.15,-2.91,-2.66,3.58,-2.01,4.48,-2.97,-1.56,-3.17
NA
>chr4:118717935-118717985
NA,-2.79,-1.23,-1.28,-4.18,6.31,-1.43,-0.78,-2.67,-2.45,-2.26,-2.37,-1.75,-2.69,4.50,0.53
-2.32,-5.66,-3.79,-4.01,3.94,-2.45,-2.62,8.09,-2.16,-3.92,8.17,-0.94,-2.40,-5.05,-1.20,3.90
-4.70,-1.19,-1.66,-3.16,-3.53,4.22,-2.04,-1.97,-2.27,-2.56,4.50,-4.95,-2.47,7.31,-5.17,-3.91
NA
>chr4:119205101-119205151
NA,-4.51,-2.22,7.44,-3.65,-3.25,-4.58,-3.09,6.80,-1.18,-3.16,3.82,0.45,-3.04,-5.56,4.09
-2.75,-2.80,-3.17,7.26,-3.92,-2.47,7.31,-3.92,-2.16,8.64,-2.13,-5.52,5.18,-2.10,5.74,-2.80
5.91,-3.71,-4.15,-5.66,-2.80,-0.59,-1.46,6.00,-3.10,4.72,-2.12,-3.17,-2.27,-0.32,3.97,-4.16
NA
>chr4:122292160-122292210
NA,-3.01,6.86,-2.54,-5.31,-1.98,-1.71,4.41,-3.38,-4.11,-3.08,8.09,-2.16,-4.09,6.06,-1.78
5.95,-2.49,-3.12,-2.66,3.94,-3.12,-1.18,7.79,-1.91,-3.92,8.17,-1.25,-4.33,-4.22,-1.66,-1.19
-4.06,4.23,-0.56,-1.23,-3.46,-2.57,4.96,-2.63,-1.23,-1.07,-5.16,-1.97,6.98,-1.25,-0.53,-3.03
NA
>chr4:122745468-122745518
NA,-4.32,-3.14,-0.66,-2.15,-3.42,7.12,-4.00,5.71,-2.44,3.58,-2.45,-2.62,8.09,-2.16,-4.95
4.50,-2.56,-2.39,-1.27,-2.40,-3.17,-0.99,7.79,-1.91,-3.92,7.18,-3.40,-4.11,-2.76,4.06,-2.59
4.27,-1.61,-2.88,-1.92,5.05,-3.75,5.85,-3.55,3.64,-0.91,-3.24,-2.66,6.23,-2.38,-2.64,5.73
NA
>chr4:122844670-122844720
NA,-1.64,0.27,5.34,-3.26,7.17,-2.46,-5.52,5.18,-2.69,3.68,-1.92,-0.59,-2.87,-4.30,-6.58
5.27,-2.85,-2.95,7.18,-3.92,-2.47,7.31,-3.92,-2.16,8.64,-2.16,-4.95,4.21,-2.46,-2.66,-2.50
6.67,-1.91,-4.09,6.23,-3.71,-3.20,-3.53,7.26,-3.91,-2.49,6.47,-0.99,-2.41,-1.16,-2.87,-4.40
NA
>chr4:142379593-142379643
NA,-5.36,-3.55,-3.61,3.96,-2.04,-1.89,-1.35,6.61,-2.36,-2.87,5.30,-4.50,6.09,-5.95,-4.29
-3.10,5.56,-0.99,-2.09,-2.08,-5.31,-2.54,7.31,-3.92,-2.16,7.44,-3.71,-3.69,-2.91,-2.07,-3.65
-3.83,-5.01,-2.80,-0.66,-2.15,-3.42,7.26,-3.92,-2.47,7.31,-3.92,-1.91,6.67,-2.50,-2.96,-2.86
NA
>chr4:142379611-142379661
NA,-2.16,-2.08,-5.31,-2.54,7.31,-3.92,-2.16,7.44,-3.71,-3.69,-2.91,-2.07,-3.65,-3.83,-5.01
-2.80,-0.66,-2.15,-3.42,7.26,-3.92,-2.47,7.31,-3.92,-1.91,6.67,-2.50,-2.96,-2.48,-1.21,4.75
-6.54,-4.67,-3.16,-1.71,8.17,-5.17,-4.16,-2.38,0.27,5.34,-3.75,7.08,-2.62,7.08,-3.75,4.95
NA
>chr4:151047492-151047542
NA,4.12,-1.92,-0.59,-3.14,-4.28,-5.62,-2.68,-2.12,-2.38,6.19,-3.05,-4.45,-6.11,4.12,-1.23
4.54,-3.38,-1.69,-0.59,-3.41,-4.39,-2.44,7.79,-1.91,-3.92,7.31,-2.47,-3.92,7.31,-2.57,-6.89
-5.06,-3.16,-2.73,5.97,-3.65,-3.44,-4.37,-1.53,4.10,-3.25,-3.02,-1.56,-3.10,4.08,-1.26,-2.78
NA
>chr4:151047523-151047573
NA,-5.12,-3.16,-2.73,5.97,-3.65,-3.44,-4.37,-1.53,4.10,-3.25,-3.02,-1.56,-3.10,4.08,-1.26
-2.61,-3.58,-1.73,-1.48,4.91,-4.95,-2.16,8.64,-2.16,-4.95,4.21,-2.68,-3.12,-1.98,2.77,-2.16
-2.12,3.71,-1.30,-2.99,3.64,-0.48,-4.11,4.17,-1.23,4.54,-3.38,-1.68,-1.46,-1.66,-1.93,-3.59
NA
>chr4:152462389-152462439
NA,-3.59,-1.93,-1.73,-0.99,5.64,-3.06,-2.45,4.48,-1.55,-1.76,-4.31,-3.18,-3.77,5.72,-1.78
6.06,-5.34,-4.29,-3.61,3.87,-2.26,-2.39,6.67,-1.91,-3.92,7.18,-3.26,-3.72,-1.71,-3.02,-3.25
3.95,-1.32,-2.38,-3.40,3.82,0.45,-3.26,-2.02,-1.24,-2.67,-2.56,-1.27,-2.27,-2.85,4.84,-6.17
NA
>chr4:152462427-152462477
NA,-1.76,-1.24,-2.67,-2.56,-1.27,-2.27,-2.85,4.84,-5.52,-2.46,6.87,-3.47,-0.74,4.55,-1.89
-3.63,-3.09,5.80,-2.90,-2.00,-4.02,-2.94,8.09,-2.16,-3.92,8.17,-1.25,-4.47,-3.50,-2.75,4.09
-5.04,-2.13,7.44,-3.65,-3.25,-4.83,-3.61,5.64,-0.99,-1.98,-1.37,-1.75,-3.08,2.59,-1.70,-0.93
NA
>chr4:154267726-154267776
NA,-2.59,5.19,-3.45,4.37,-1.23,-3.51,5.97,-3.19,-2.80,-2.33,-1.15,-2.61,4.55,-3.13,-1.79
4.78,-1.98,2.97,-0.54,-3.28,-2.94,8.09,-2.16,-3.92,7.31,-2.47,-4.95,4.91,-1.46,-0.59,-2.87
-4.70,-6.89,-2.57,7.31,-5.17,-4.16,-2.87,-0.59,-1.31,4.41,-1.93,-2.88,-1.92,5.54,-4.44,5.91
NA
>chr4:157904605-157904655
NA,5.57,-2.12,6.25,-0.96,-3.68,-6.89,-2.25,7.18,-2.15,-2.91,-2.66,3.58,-2.01,4.35,-3.12
-1.50,4.06,-2.59,4.27,-1.84,-3.63,-3.40,7.18,-3.92,-2.16,7.18,-2.73,-3.19,-4.55,-4.38,-1.89
4.55,-0.86,-5.10,-1.57,-2.09,-1.41,5.80,-4.44,4.85,-0.89,-4.45,5.86,-2.04,3.06,-1.61,-1.86
NA
>chr4:157904732-157904782
NA,-1.20,3.76,-0.95,4.17,-4.71,-0.80,-2.10,4.48,-2.44,-2.55,5.61,-3.02,-2.23,4.60,-3.25
3.64,-0.95,-3.02,3.92,-1.59,-2.88,-2.12,3.63,-4.95,-1.91,6.79,-2.65,-2.01,-2.17,4.73,-3.62
6.09,-5.95,-4.52,-3.16,-2.73,5.72,-2.73,-3.49,-5.62,-2.50,-1.14,-4.15,-3.06,-4.03,2.79,-0.76
NA
>chr4:158049563-158049613
NA,-2.61,-0.59,-1.31,4.41,-2.04,-3.02,5.18,-2.44,-6.89,-4.84,-3.10,5.93,-0.52,-4.63,-2.54
7.31,-3.91,-2.65,6.29,-2.38,-2.95,7.18,-3.92,-1.91,7.79,-1.18,-2.84,2.70,-0.52,-1.14,-4.08
6.09,-3.75,5.34,0.27,-2.65,-4.69,-5.07,-5.07,-4.33,-5.06,-6.89,-2.25,8.64,-2.13,-4.51,3.60
NA
>chr4:159919705-159919755
NA,-2.56,6.08,-2.52,3.58,-2.45,-2.62,8.09,-2.25,-5.27,-2.52,4.70,-0.76,-3.98,-4.28,-3.97
-3.14,-0.66,-2.15,-3.42,7.26,-3.92,-2.47,7.31,-3.92,-1.91,6.98,-1.23,-0.64,-2.26,-4.42,-3.57
6.00,-1.78,5.74,-2.90,7.72,-0.94,-3.29,-6.54,4.48,-2.04,-3.09,-0.67,3.09,-1.50,-2.99,3.56
NA
>chr4:164517013-164517063
NA,-2.15,-1.79,4.27,-1.85,4.60,-3.20,-2.80,-1.93,-0.68,2.67,-1.60,4.35,-4.01,-3.06,-3.60
0.20,6.25,-2.54,-6.95,-3.68,-0.94,8.17,-3.92,-2.16,7.18,-2.73,-3.90,-4.66,-5.63,-4.93,-3.04
-4.10,5.74,-0.96,-2.40,-5.74,-2.08,-2.20,-2.33,-1.19,-2.63,4.96,-2.44,-2.62,6.88,-3.71,-4.02
NA
>chr4:164517095-164517145
NA,-3.68,3.96,-2.04,-1.89,-2.29,3.31,-3.06,8.03,-1.71,-3.90,-5.07,-5.07,-4.66,-6.42,-4.15
-4.31,5.62,-3.31,-3.23,-3.00,-5.31,-2.54,7.31,-3.92,-1.91,6.98,-1.25,-1.07,-3.96,-3.47,-1.66
-1.07,-5.16,-2.22,8.64,-2.25,-6.89,-4.84,-3.32,3.48,-1.28,-1.87,4.73,-3.62,6.09,-4.70,-2.19
NA
>chr4:166233937-166233987
NA,-2.89,-2.91,-1.12,8.17,-5.17,-3.13,-0.94,7.72,-2.90,5.91,-2.43,-1.83,4.51,-0.94,-2.46
-2.12,-2.17,3.92,-6.11,-3.29,-0.94,8.17,-3.92,-1.91,7.79,-1.09,-2.42,4.94,-3.72,-3.43,-3.60
0.13,5.82,-4.16,4.47,-2.17,-2.34,-3.90,-5.63,-4.66,-3.90,-2.73,7.18,-2.13,-5.04,3.92,-1.93
NA
>chr4:166233989-166234039
NA,5.03,-2.35,-4.70,6.33,-4.69,-2.90,4.25,-1.23,4.12,-4.79,-2.77,4.25,-1.23,4.12,-5.56
-3.75,-0.98,-1.92,4.48,-2.44,-2.95,7.18,-3.92,-2.16,8.64,-2.25,-6.89,-5.06,-4.33,-3.90,-2.43
5.93,-0.52,-5.05,-2.40,-1.97,6.62,-2.94,-4.02,-2.75,-4.93,-5.63,-4.66,-5.07,-4.69,-3.51,-1.41
NA
>chr4:166894224-166894274
NA,-3.17,-1.71,-3.88,-3.43,-1.09,-2.51,-1.92,-0.81,2.83,-2.26,-1.06,-2.67,-2.56,-1.27,-2.27
-2.67,3.85,-1.92,-0.55,-3.41,-4.39,-2.44,7.79,-1.91,-4.95,4.50,-2.48,-1.19,-1.28,-4.08,7.33
-2.62,7.08,-4.50,5.21,-2.10,5.74,-2.71,8.32,-2.62,7.08,-3.75,5.34,0.27,-2.32,-4.88,-5.06
NA
>chr4:177322482-177322532
NA,-5.48,6.33,-4.11,-2.16,-3.58,-5.62,-4.28,-2.65,0.27,4.77,-5.47,-2.13,7.18,-2.28,-5.12
-4.20,-4.87,-3.41,-0.59,-2.15,-3.42,7.26,-3.92,-2.16,8.64,-2.22,-5.31,-2.08,-2.09,-1.41,5.32
-3.26,7.17,-2.46,-5.52,5.27,-2.85,-2.95,6.73,-3.89,-1.25,-2.20,-1.92,-0.56,3.97,-4.51,-2.15
NA
>chr4:177322517-177322567
NA,5.76,-2.85,-2.95,6.73,-3.89,-1.25,-2.20,-1.92,-0.56,3.97,-4.51,-2.46,7.17,-3.06,3.64
-0.95,-3.08,5.74,-0.96,-3.68,-6.89,-2.25,8.64,-2.16,-3.92,7.31,-2.57,-5.27,-2.54,6.83,-0.54
-3.69,6.09,-3.62,4.89,-2.75,-2.80,-3.29,7.44,-2.25,-5.21,-2.57,6.86,-2.81,8.32,-2.71,5.60
NA
>chr4:184121557-184121607
NA,-5.09,-3.90,-2.73,7.18,-2.25,-6.89,-5.06,-4.33,-3.90,-1.71,8.17,-3.92,-2.47,6.87,-3.89
-1.25,-2.02,-1.46,-2.48,-4.31,-1.25,8.17,-3.92,-1.91,7.79,-2.44,-4.87,-3.57,-1.12,8.17,-3.92
-2.16,8.64,-2.25,-5.21,-2.57,6.86,-2.81,8.32,-2.62,7.33,-4.11,-1.25,-2.09,-1.41,4.75,-6.08
NA
>chr4:184121565-184121615
NA,-2.75,-1.71,8.17,-3.92,-2.47,6.87,-3.89,-1.25,-2.02,-1.46,-2.48,-4.31,-1.25,8.17,-3.92
-1.91,7.79,-2.44,-4.87,-3.57,-1.12,8.17,-3.92,-2.16,8.64,-2.25,-5.21,-2.57,6.86,-2.81,8.32
-2.62,7.33,-4.11,-1.25,-2.09,-1.41,4.75,-5.22,-2.53,6.30,-2.22,-1.48,4.00,-2.37,6.08,-2.56
NA
>chr4:184659665-184659715
NA,-5.12,-3.16,-2.65,4.57,-1.09,-0.97,-1.95,-1.84,-1.93,-2.83,-1.61,4.78,-2.24,3.85,-0.80
-4.63,-1.97,7.79,-2.44,-4.11,-3.40,7.18,-3.92,-2.16,8.64,-2.16,-4.95,4.21,-2.34,-1.61,3.06
-2.00,4.36,-2.10,-0.80,-4.30,4.08,-0.95,-3.02,3.77,-0.48,-4.33,4.86,-1.64,-2.61,-3.63,-1.77
NA
>chr4:186988650-186988700
NA,-0.69,-2.40,-3.83,-4.87,-3.38,3.79,-2.17,-2.26,4.12,-3.38,-1.69,-1.02,-3.72,-5.85,-2.25
7.44,-3.71,-3.70,-1.44,-2.33,-3.17,-0.99,7.79,-1.91,-3.92,7.31,-2.47,-4.70,6.33,-4.11,-0.68
-2.02,4.90,0.39,-2.78,-5.17,6.09,-3.75,5.34,0.07,-3.38,-3.91,-1.83,3.09,-0.66,-2.52,5.39
NA
>chr4:190671759-190671809
NA,6.24,-4.09,-1.91,7.79,-0.99,-3.17,-2.27,-0.32,3.97,-5.04,-3.75,-1.02,-2.15,-3.31,5.96
-2.05,3.54,-2.95,-1.30,3.71,-2.11,-2.39,6.67,-1.91,-3.92,8.17,-1.25,-4.31,-2.68,-2.12,-2.81
4.88,-4.50,5.85,-3.55,3.31,-2.03,-0.97,-1.95,-1.84,-1.93,-2.83,-1.61,2.74,-1.98,-1.60,-3.44
NA
>chr4:190856195-190856245
NA,-0.54,-1.05,-4.81,5.86,-2.04,3.06,-2.00,-2.59,-1.70,-0.95,3.88,-2.47,-3.91,8.17,-1.71
-3.19,-4.55,-5.34,-4.20,-5.12,-1.25,8.17,-3.92,-2.16,7.18,-2.73,-3.19,-3.89,-2.65,4.96,-2.37
-1.83,-1.88,3.46,-2.31,-2.49,-2.50,2.94,-0.67,-2.94,-1.71,-1.47,4.35,-0.94,-2.98,-2.41,-3.96
NA
>chr5:23445950-23446000
NA,-4.27,6.23,-2.43,-1.78,2.92,-1.98,-3.12,-2.68,5.19,-3.45,5.34,0.27,-2.65,-4.28,-5.63
-4.22,-1.67,-1.35,-3.25,-4.70,-6.89,-2.57,7.31,-3.92,-1.91,6.67,-2.50,-2.66,-2.30,3.85,-2.69
5.18,-6.58,-3.29,-0.94,8.17,-3.92,-2.47,7.31,-3.92,-2.35,5.18,-3.79,-2.13,-1.37,-2.08,-2.03
NA
>chr5:36575998-36576048
NA,-3.24,5.62,-3.02,-2.23,3.63,-5.42,-3.48,-0.95,-1.46,6.31,-3.79,-0.82,3.64,-4.04,-3.06
-3.60,0.39,5.06,-1.89,-3.63,-3.40,7.18,-3.92,-2.16,8.09,-2.94,-3.28,-0.76,4.41,-3.42,-3.04
-4.09,-2.33,-2.46,4.50,-6.20,-4.52,-4.33,-3.90,-1.71,8.17,-5.17,-3.13,-1.17,6.17,-1.66,-1.24
NA
>chr5:54456488-54456538
NA,-6.17,5.68,-2.28,4.02,0.39,-3.06,-2.99,5.75,-4.55,4.85,-0.89,-4.33,4.59,-1.79,-2.66
4.84,-6.58,-3.29,-0.94,8.17,-3.92,-2.16,8.64,-2.16,-3.92,8.17,-1.71,-3.49,-6.42,-4.15,-3.71
6.23,-4.08,-2.47,4.70,-0.76,-3.44,-3.43,-0.53,-1.46,6.00,-3.05,6.86,-2.54,-5.31,-1.98,-2.21
NA
>chr5:60152088-60152138
NA,5.16,-1.92,-2.88,-0.99,7.79,-1.91,-4.09,6.23,-2.43,-1.58,3.55,-0.73,3.08,-1.61,4.48
-2.89,-0.81,5.46,-2.91,-4.36,-3.58,3.63,-4.95,-2.16,8.64,-2.13,-4.51,3.97,-0.32,-2.27,-3.17
-0.99,7.79,-2.00,-5.27,-2.95,4.25,-1.00,3.08,-2.12,6.20,-2.70,-6.95,-3.68,-1.17,5.97,-2.83
NA
>chr5:70777654-70777704
NA,-0.59,-3.28,-3.26,6.72,-2.90,5.91,-2.42,-1.09,7.79,-1.91,-4.09,6.23,-2.42,-2.23,4.72
-2.95,5.91,-2.42,-2.23,3.63,-4.95,-2.16,8.64,-2.16,-4.95,4.91,-1.86,-1.14,-3.89,6.81,-3.53
-2.83,-4.04,3.95,-1.03,-1.98,-1.73,-2.33,-1.64,-3.96,-3.47,-3.02,-1.61,-0.93,-3.69,-5.56,3.59
NA
>chr5:72660439-72660489
NA,5.89,-2.10,5.21,-4.50,7.08,-2.62,7.33,-4.70,-2.16,8.09,-3.08,-3.63,-1.84,4.78,-2.24
4.02,0.45,-3.04,-5.56,4.09,-1.85,-2.39,6.67,-1.91,-3.92,8.17,-0.94,-3.68,-6.89,-2.44,5.53
-2.12,5.21,-4.50,7.08,-2.86,6.00,-1.86,-1.98,-5.83,-3.52,-0.95,-1.25,6.00,-3.09,-3.63,-1.85
NA
>chr5:74535868-74535918
NA,5.57,-2.12,6.25,-1.73,-3.90,-4.33,-3.78,-5.74,-1.52,-2.10,3.84,-2.02,6.25,-1.14,-2.91
-3.06,5.27,-5.52,-2.46,7.31,-3.92,-2.47,7.31,-3.92,-2.16,7.18,-2.73,-3.90,-5.07,-4.33,-4.52
-5.17,7.31,-2.47,-3.92,7.31,-2.57,-5.27,-2.52,4.75,-1.83,-3.12,-2.52,4.54,-4.42,-4.15,-6.36
NA
>chr5:83014267-83014317
NA,-1.18,-2.95,3.54,-2.05,6.25,-0.96,-3.13,-5.17,8.17,-1.25,-4.31,-2.48,-1.46,-2.02,-1.36
-4.71,4.17,-1.20,4.12,-5.04,-2.46,7.31,-3.92,-2.16,8.64,-2.25,-6.89,-3.68,-0.94,7.72,-2.90
5.49,-2.52,-0.58,2.91,-2.90,-2.00,-3.13,-1.63,4.64,-2.44,-2.00,-1.17,-2.73,-1.50,-1.90,-1.55
NA
>chr5:83014300-83014350
NA,-0.49,2.91,-2.90,-2.00,-3.13,-1.63,4.64,-2.44,-2.00,-1.17,-2.73,-1.50,-1.90,-0.99,-1.90
4.38,-3.90,-2.80,-2.33,-1.15,-2.67,6.79,-1.91,-3.92,7.31,-2.57,-5.27,-2.70,6.29,-2.59,-2.91
-2.15,6.62,-2.94,-3.28,-0.61,2.94,-2.50,-2.49,-2.32,5.15,-2.65,-3.17,-2.77,-1.35,-1.41,-2.86
NA
>chr5:88648085-88648135
NA,-3.62,-3.89,-3.06,5.30,-3.86,6.12,-2.43,-1.83,4.51,-0.90,-2.48,-3.25,-2.67,-0.92,-1.43
6.31,-3.79,-1.23,3.79,-5.47,-2.46,7.31,-3.92,-1.91,7.79,-1.18,-3.16,3.64,-0.82,-3.47,6.87
-2.47,-3.92,7.31,-2.46,-5.47,4.48,-2.04,-3.09,-0.95,3.82,-5.58,-3.29,-0.94,8.17,-3.91,-2.87
NA
>chr5:92094369-92094419
NA,-2.79,-3.73,3.00,-0.54,-3.98,-3.51,-3.05,3.96,-2.04,-1.76,3.82,-3.95,4.68,-1.23,4.63
-2.88,-2.45,4.90,-1.84,-3.63,-3.40,7.18,-3.92,-1.91,7.79,-1.09,-3.02,5.90,-0.96,-2.40,-5.74
-1.52,-2.49,2.99,-0.66,-2.52,5.81,-5.34,-3.13,-0.94,8.03,-3.26,5.05,-1.92,-3.63,-2.61,-1.75
NA
>chr5:93260835-93260885
NA,-3.01,7.72,-1.71,-3.16,-4.67,-6.58,5.18,-2.12,5.53,-2.33,-5.52,4.84,-2.81,-2.12,-2.33
-3.54,7.44,-2.22,-5.31,-1.98,-1.86,4.91,-4.95,-2.16,8.64,-2.25,-6.89,-5.06,-3.16,-2.38,5.95
-1.78,5.80,-3.93,-1.14,-1.86,4.91,-4.94,-2.47,4.70,-0.76,-3.28,-3.26,6.72,-3.01,6.81,-3.47
NA
>chr5:97480382-97480432
NA,-4.73,5.71,-2.44,3.58,-2.45,-2.64,6.00,-1.28,-1.67,-2.40,3.60,-2.44,5.68,-6.58,-4.30
-2.38,0.53,4.90,-2.02,-1.52,-5.31,-2.22,8.64,-2.16,-3.92,7.26,-3.42,-2.33,-2.12,-2.40,3.60
-2.52,6.20,-2.70,-5.91,-3.66,-1.09,-1.25,-2.96,4.10,-1.65,-3.71,-2.41,-2.98,-0.83,5.56,-2.67
NA
>chr5:107229697-107229747
NA,-3.02,3.87,-3.61,-4.29,-6.20,4.91,-1.43,-0.64,-2.13,-3.79,5.90,-0.96,-3.68,-6.89,-2.00
6.98,-1.66,-1.98,-5.74,-2.40,-0.94,8.17,-3.92,-2.16,7.18,-2.73,-3.90,-4.66,-5.62,-2.48,-1.10
-2.13,-3.19,6.12,-3.86,5.71,-2.44,3.98,-2.01,3.98,-1.60,2.67,-0.52,-0.93,-5.58,-3.78,-3.56
NA
>chr5:108498006-108498056
NA,-1.40,-2.88,-1.92,5.05,-3.75,6.09,-3.69,-1.23,3.79,-5.47,-2.46,7.31,-5.17,-4.29,-3.32
2.60,-0.79,-1.14,-4.08,6.33,-4.70,-2.16,8.64,-2.16,-4.95,4.91,-1.46,-0.59,-2.87,-4.30,-6.11
3.92,-1.87,-1.76,3.64,-5.58,-4.67,-4.33,-5.07,-4.69,-3.51,-1.05,-0.56,4.14,-4.03,3.67,-2.51
NA
>chr5:109029552-109029602
NA,-2.19,-3.92,8.17,-0.94,-2.40,-5.74,-2.08,-2.09,-1.09,4.60,-2.27,-2.58,-2.50,5.82,-3.31
-2.15,-0.66,-3.14,-3.94,-5.06,-6.89,-2.25,8.64,-2.16,-3.92,8.17,-1.71,-3.90,-4.33,-5.06,-7.53
-3.66,-0.78,-0.68,2.70,-2.67,-1.50,4.78,-2.24,4.02,0.45,-3.04,-6.00,4.75,-1.41,-1.98,-1.90
NA
>chr5:109029746-109029796
NA,-2.95,4.48,-2.01,3.18,-2.04,5.74,-2.90,6.86,-2.47,-4.95,4.50,-2.56,-2.72,-1.71,-3.68
-2.66,6.24,-2.38,-2.12,-2.33,-3.42,7.26,-3.92,-2.16,8.64,-2.25,-5.21,-2.00,7.79,-0.99,-2.83
-1.76,-1.47,4.39,-0.41,-4.45,5.46,-3.06,-3.12,-2.76,2.60,-0.79,-1.31,-5.08,-1.01,-2.49,2.85
NA
>chr5:111029884-111029934
NA,-2.23,5.09,-1.31,-1.07,-4.15,-3.43,-4.42,4.54,-2.52,-3.12,-2.31,3.64,-4.51,-1.89,7.79
-1.09,-2.42,6.23,-5.34,-3.13,-0.94,8.17,-3.92,-1.91,7.79,-2.44,-4.87,-4.55,-4.36,-4.69,-3.14
-0.59,-1.25,6.98,-1.89,-5.04,4.12,-1.23,4.25,-2.90,-4.08,5.81,-2.52,-0.66,2.99,-2.30,-0.54
NA
>chr5:118317693-118317743
NA,-3.24,-3.50,-2.50,5.86,-1.48,-4.47,-3.50,-3.02,3.65,-2.31,-2.87,-2.67,-1.21,-1.50,3.74
-1.88,-2.12,-2.51,-1.24,-2.13,-3.42,7.26,-3.92,-1.91,7.79,-0.99,-2.88,-1.92,4.59,-4.94,-0.80
-2.02,4.50,-1.65,-3.71,-2.12,-2.90,5.97,-1.48,-4.31,-2.48,-1.10,-1.98,-3.58,-1.73,-1.48,6.34
NA
>chr5:118850898-118850948
NA,-2.83,-3.06,7.18,-5.17,-4.52,-4.33,-5.07,-5.07,-3.90,-2.73,7.18,-2.25,-6.89,-5.06,-4.33
-3.90,-1.94,6.98,-2.44,-4.11,-3.40,7.18,-3.92,-2.16,8.64,-2.13,-5.52,5.27,-3.06,-3.89,-3.97
-3.51,-1.19,-1.27,-1.70,2.59,-2.84,-2.12,4.41,-1.71,-1.14,-3.93,5.55,-2.52,-0.81,3.42,-3.10
NA
>chr5:118850947-118850997
NA,-3.91,8.17,-1.71,-3.16,-4.52,-5.95,7.33,-2.81,7.72,-1.71,-3.16,-4.67,-5.58,3.82,-0.91
-3.98,-4.28,-4.36,-5.07,-3.90,-1.71,8.17,-3.92,-1.91,7.79,-0.99,-2.88,-1.27,6.94,-2.54,-6.95
-3.68,-1.97,5.72,-2.73,-3.90,-4.66,-5.77,-3.50,-2.75,4.09,-4.79,-2.77,4.25,-1.23,4.68,-3.87
NA
>chr5:122112185-122112235
NA,-0.77,4.36,-2.95,-5.27,-2.44,5.18,-4.31,-4.15,-6.42,-3.50,-2.94,4.28,-1.00,3.08,-2.12
6.08,-2.49,-3.51,-4.71,-2.00,-2.90,6.79,-1.91,-4.95,3.63,-2.23,-3.02,5.90,-0.96,-3.29,-6.58
5.27,-3.06,-3.12,-3.05,3.96,-2.33,-1.83,-2.69,3.95,-1.32,-2.89,-4.18,-3.08,6.62,-2.73,-2.75
NA
>chr5:122112229-122112279
NA,5.72,-2.73,-3.19,-4.28,-3.98,-0.61,2.94,-2.16,-1.61,2.89,-2.97,-2.00,-3.37,-2.27,-1.15
-2.67,5.97,-1.94,-3.16,-5.06,-6.89,-2.25,8.64,-2.16,-3.92,8.17,-1.71,-3.90,-4.33,-5.06,-6.89
-2.57,6.87,-3.89,-2.16,-2.77,-3.38,4.54,-0.97,3.76,-1.55,-0.98,-3.48,-5.17,7.33,-2.62,8.32
NA
>chr5:124746806-124746856
NA,-3.86,-1.02,-2.04,-3.81,-1.07,-1.46,6.00,-2.95,5.74,-1.78,5.95,-2.68,-4.80,-3.58,-2.49
-5.10,-1.35,3.79,-6.54,-3.29,-1.97,7.18,-2.16,-3.92,7.18,-2.95,-2.85,5.27,-6.58,-4.45,-3.32
3.48,-1.83,-3.12,-2.73,6.67,-2.00,-6.89,-5.06,-3.16,-2.73,7.18,-2.16,-3.92,7.31,-2.47,-3.92
NA
>chr5:124746826-124746876
NA,-3.00,7.18,-2.16,-3.92,7.18,-2.95,-2.85,5.27,-6.58,-4.45,-3.32,3.48,-1.83,-3.12,-2.73
6.67,-2.00,-6.89,-5.06,-3.16,-2.73,7.18,-2.16,-3.92,7.31,-2.47,-3.92,7.31,-2.57,-5.27,-2.95
3.84,-2.26,-2.39,6.67,-1.91,-4.70,6.33,-4.70,-2.16,8.09,-2.94,-3.72,-1.71,-2.72,-2.56,5.54
NA
>chr5:126667345-126667395
NA,-2.43,6.06,-1.79,5.96,-3.31,-3.23,-3.00,-5.83,-2.82,0.39,4.50,-3.25,-2.69,-1.61,-0.79
-3.67,-2.21,-2.12,-2.81,4.84,-5.52,-2.13,8.64,-2.16,-4.95,4.21,-2.34,-1.61,3.06,-2.12,6.20
-2.70,-5.27,-2.25,7.18,-2.73,-3.49,-5.62,-3.58,-2.49,-5.53,-2.49,-3.12,-3.67,-0.96,-1.21,-2.51
NA
>chr5:127543794-127543844
NA,6.26,-1.25,-1.07,-3.73,-3.25,-4.09,-2.45,-2.46,-0.88,4.08,-3.23,-1.71,-2.71,4.50,-4.95
-2.35,5.53,-1.79,6.00,-3.57,-4.36,-2.44,7.79,-1.91,-3.92,7.18,-2.95,-2.85,5.27,-6.58,-4.67
-3.16,-2.38,5.95,-1.79,5.53,-2.33,-5.47,3.79,-1.20,-5.15,-3.46,-0.78,-0.56,4.14,-3.95,4.69
NA
>chr5:130601470-130601520
NA,-2.46,-3.16,-4.67,-6.54,4.77,0.13,-3.42,-3.47,-3.02,-1.31,-1.89,-3.06,-1.41,-0.96,-3.67
-2.21,-2.12,-2.81,4.84,-6.58,-3.29,-1.97,7.18,-2.16,-3.92,7.26,-3.17,-2.90,-3.50,-2.28,3.79
-2.12,-3.12,3.94,-2.66,-3.89,-4.36,-3.90,-1.71,8.17,-3.92,-2.47,6.87,-3.89,-1.25,-2.20,-2.03
NA
>chr5:133328755-133328805
NA,-1.62,6.67,-2.50,-3.50,-3.60,-5.01,-3.18,-1.05,-0.56,4.23,-3.70,-0.21,6.83,-2.49,-3.91
7.18,-2.95,-2.38,6.29,-2.70,-5.27,-2.57,7.31,-3.92,-1.91,6.98,-1.66,-1.25,-5.05,5.36,-2.12
5.53,-2.44,-5.21,-2.00,6.67,-2.39,-2.26,4.22,-2.52,-3.24,-0.76,4.70,-2.47,-3.91,8.17,-0.95
NA
>chr5:135137178-135137228
NA,-2.10,6.25,-1.14,-3.29,-4.42,-1.59,-2.41,-2.33,-2.71,-2.94,4.83,-2.24,3.85,-0.48,-4.45
5.46,-2.87,-3.02,6.23,-2.38,-2.62,8.09,-2.16,-3.92,7.31,-2.47,-4.70,6.33,-5.17,-2.78,0.39
5.06,-1.55,-2.67,2.59,-1.79,-2.17,-2.37,-1.42,-0.79,-3.67,-2.04,-1.14,-3.81,-3.12,-2.28,-5.19
NA
>chr5:135663574-135663624
NA,7.53,-2.62,-2.45,3.58,-2.01,3.98,-2.44,6.15,-4.35,3.82,-2.31,-3.08,-2.32,5.15,0.39
-3.02,-7.53,-5.06,-4.33,-3.90,-1.71,8.17,-3.92,-2.16,8.64,-2.25,-5.21,-2.25,7.18,-2.73,-3.19
-4.55,-4.38,-1.83,2.93,-0.81,-0.78,-3.46,-5.15,-1.20,3.79,-5.47,-2.13,7.18,-2.73,-3.19,-4.80
NA
>chr5:135663604-135663654
NA,-3.62,-4.55,-4.38,-1.83,2.93,-0.81,-0.78,-3.46,-5.15,-1.20,3.79,-5.47,-2.13,7.18,-2.73
-3.19,-3.89,-2.59,6.29,-2.70,-5.27,-2.25,8.64,-2.16,-4.95,4.91,-1.86,-1.25,-5.05,5.86,-2.28
4.02,0.59,-2.38,-4.16,-5.34,6.23,-2.43,-1.78,2.74,-1.98,-1.60,-3.58,5.46,-3.31,-2.15,-0.63
NA
>chr5:140978300-140978350
NA,-3.73,-0.93,-1.61,-2.69,-2.94,4.32,-2.02,5.96,-3.48,-4.41,-2.87,-3.71,-1.39,6.17,-3.44
-2.82,-3.50,-2.50,6.67,-2.00,-5.21,-2.25,8.64,-2.16,-3.92,7.18,-3.40,-4.58,-3.25,-3.65,7.44
-2.13,-5.47,4.75,-1.64,-2.89,-4.94,-3.79,-2.54,5.35,0.33,-1.91,-3.17,-2.66,4.07,-2.97,-1.08
NA
>chr5:145305372-145305422
NA,-0.69,-3.14,-3.94,-3.78,-5.05,-1.20,3.79,-6.00,-3.75,-0.95,-1.25,6.98,-2.00,-5.85,-3.72
-1.02,-2.50,-5.62,-4.66,-5.07,-3.90,-2.73,7.18,-2.16,-3.92,7.26,-3.59,-3.69,-3.02,-1.61,-1.19
-3.51,-4.69,-5.07,-5.07,-4.33,-5.06,-8.57,-4.84,-3.05,6.17,-2.59,-3.17,-2.40,-1.16,-2.51,-2.03
NA
>chr5:145305579-145305629
NA,-3.68,4.28,-1.00,3.08,-2.00,4.36,-1.55,-1.76,-4.31,-3.18,-3.49,4.22,-2.04,-1.97,-2.58
-3.25,3.95,-1.32,-2.89,-4.94,-3.57,-2.15,7.18,-2.16,-3.92,7.26,-3.42,-2.15,-1.02,-3.72,-5.85
-2.25,7.44,-3.71,-4.41,-2.75,-3.98,-2.52,4.63,-1.23,4.17,-4.47,-1.19,-1.23,-2.97,3.36,-2.72
NA
>chr5:146613115-146613165
NA,-1.41,-3.18,-5.66,-3.79,-3.73,2.70,-0.52,-1.05,-4.70,3.90,-1.23,-3.69,6.33,-4.70,-2.35
5.18,-3.79,-2.13,-1.10,-2.13,-3.54,7.44,-2.16,-3.92,7.18,-3.06,-3.13,5.37,-2.42,4.70,-2.61
-1.21,-0.96,-4.00,-3.06,-4.01,3.54,-1.88,4.26,-1.88,3.67,-2.97,-1.25,-1.93,2.50,-2.77,-1.08
NA
>chr5:148493684-148493734
NA,-2.00,-2.83,-0.99,6.98,-1.35,-3.57,-4.38,-1.64,3.55,-0.97,4.28,-3.24,-4.80,-2.50,-0.66
-2.87,-4.30,-6.54,4.48,-1.92,-2.88,-2.12,3.63,-4.95,-2.16,7.18,-2.15,-3.57,-4.38,-1.89,4.66
-1.41,-2.48,4.53,-1.98,-2.27,3.87,-2.94,-3.16,-5.06,-7.53,-3.72,-0.95,-1.25,6.98,-1.91,-3.92
NA
>chr5:157138258-157138308
NA,-8.57,-5.06,-4.33,-3.90,-2.73,7.18,-2.13,-5.04,4.12,-1.20,4.68,-3.95,3.67,-2.03,-1.27
-0.93,-3.69,-6.00,4.48,-1.92,-2.88,-0.99,7.79,-1.91,-4.95,3.63,-2.23,-2.42,5.91,-2.90,6.81
-3.17,-3.13,-4.10,-1.83,3.48,-3.32,-3.55,-5.05,-0.72,4.39,-1.83,-0.61,-2.80,-5.66,-4.39,-5.04
NA
>chr5:159637776-159637826
NA,4.89,-2.76,-4.39,-3.79,-1.37,-1.27,-1.09,5.85,-2.47,-3.91,7.18,-3.40,-4.11,-3.38,4.41
-1.29,-0.99,-2.02,-2.08,-5.74,-2.40,-1.97,7.18,-2.16,-3.92,7.26,-3.59,-3.38,-2.67,-3.12,-2.73
5.86,-1.17,-3.68,-6.89,-2.44,5.53,-1.79,6.00,-3.12,-2.66,4.94,-1.52,-1.94,-3.36,3.96,-2.01
NA
>chr5:160076267-160076317
NA,-1.93,-1.73,-1.90,-1.73,-1.90,-1.50,-2.73,-1.17,-2.33,-3.92,-1.98,-0.92,-1.87,4.36,-2.24
4.15,-1.26,-2.89,-4.94,-3.57,-1.12,8.17,-3.92,-2.16,8.64,-2.25,-5.85,-3.02,0.39,4.90,-1.79
-1.06,-2.67,-2.56,-1.33,-1.58,-5.08,-1.46,-1.71,4.41,-3.38,-4.87,-4.55,-3.19,-2.73,7.18,-2.12
NA
>chr5:161716903-161716953
NA,-2.83,6.79,-2.00,-5.21,-2.57,7.31,-5.17,-4.52,-4.33,-3.90,-1.73,5.74,-3.08,-0.58,3.00
-2.84,-2.31,3.63,-6.20,-3.13,-1.97,7.18,-2.16,-3.92,7.31,-2.46,-5.52,5.27,-3.06,-3.89,-3.19
-2.73,7.18,-2.22,-5.31,-3.00,-3.58,-4.31,-1.48,6.98,-2.44,-4.11,-3.40,7.18,-5.17,-4.52,-3.56
NA
>chr5:163683291-163683341
NA,-3.91,-5.17,8.17,-1.71,-3.16,-5.06,-6.89,-2.44,5.53,-1.79,5.95,-2.49,-3.79,-4.87,-3.58
4.60,-3.45,4.37,-1.20,-4.63,-2.54,7.31,-3.92,-2.16,8.64,-2.25,-5.21,-2.57,7.31,-3.92,-2.16
7.44,-3.65,-3.25,-4.58,-3.09,6.80,-0.99,-2.88,-1.59,4.00,-2.24,4.78,-1.79,-3.03,5.18,-2.51
NA
>chr5:163683297-163683347
NA,-5.21,-2.44,5.53,-1.79,5.95,-2.49,-3.79,-4.87,-3.58,4.60,-3.45,4.37,-1.20,-4.63,-2.54
7.31,-3.92,-2.16,8.64,-2.25,-5.21,-2.57,7.31,-3.92,-2.16,7.44,-3.65,-3.25,-4.58,-3.09,6.80
-0.99,-2.88,-1.59,4.00,-2.24,4.78,-1.79,-3.03,5.18,-2.42,-5.31,-1.52,-2.10,4.36,-2.00,3.31
NA
>chr5:163683518-163683568
NA,-5.21,-2.57,7.17,-3.06,3.46,-2.31,-3.12,-2.50,4.65,-1.71,-1.98,-5.31,-2.54,6.86,-2.90
5.49,-2.52,-0.58,3.00,-2.84,-2.31,3.63,-4.95,-1.91,7.79,-0.99,-2.88,-1.92,4.48,-6.00,-3.75
-0.98,-1.55,3.74,-1.58,-1.97,-2.58,-3.13,2.59,-0.81,-1.92,-2.51,-1.64,-3.96,-4.19,-3.04,-4.49
NA
>chr5:164148104-164148154
NA,-2.79,-1.25,-1.35,-3.51,-3.94,-5.06,-7.53,-3.72,-0.98,-2.30,2.63,-1.76,-0.97,-1.95,-2.51
-1.64,-3.96,-4.19,-2.75,-4.71,-3.29,-2.15,7.18,-2.16,-3.92,8.17,-1.25,-5.12,-4.15,-4.31,5.61
-3.00,-4.18,-2.92,-2.33,-1.19,-2.96,3.95,-1.32,-2.77,-3.19,5.97,-3.90,-1.28,-1.19,-2.48,5.54
NA
>chr5:164148148-164148198
NA,-0.97,-2.48,5.60,-3.10,5.60,-2.71,-2.12,-3.55,-1.71,-1.47,4.39,-0.74,-3.47,6.87,-2.54
-5.31,-1.98,-1.66,6.00,-3.09,-4.11,-2.44,7.79,-1.91,-3.92,8.17,-0.94,-3.68,-6.89,-2.00,6.67
-2.73,-3.12,-1.83,3.48,-2.76,-3.51,-4.71,-2.00,-2.71,5.60,-3.10,5.60,-2.48,-1.19,-1.28,-4.17
NA
>chr5:164761024-164761074
NA,5.89,-3.00,-4.58,-3.48,-4.15,-1.14,-2.15,-3.54,5.97,-1.97,-3.68,-8.57,-5.06,-3.16,-2.43
5.93,-0.52,-5.15,-3.52,-0.95,-1.46,4.91,-4.95,-1.91,7.79,-2.44,-4.36,-3.61,5.64,-1.22,-2.89
-4.94,-3.83,-1.91,0.59,3.95,-3.02,-0.95,3.82,-5.04,-3.75,-1.52,-2.33,-1.27,-1.87,4.48,-2.40
NA
>chr5:164761116-164761166
NA,-2.06,-2.17,3.96,-4.71,-1.25,-1.86,5.88,-4.19,5.21,-2.10,6.06,-4.09,-2.35,5.18,-4.31
-2.94,-3.77,5.96,-2.59,-3.89,-3.19,-2.73,7.18,-2.16,-3.92,8.17,-0.94,-3.13,-5.17,8.17,-0.94
-3.13,-5.17,7.18,-2.95,-2.44,5.15,-1.98,-2.27,3.87,-2.94,-3.50,-5.63,-3.90,-2.34,-2.33,3.97
NA
>chr5:166066992-166067042
NA,6.31,-3.17,-3.13,-4.10,-2.31,3.82,-4.35,5.65,-2.10,6.06,-4.09,-2.47,6.86,-2.81,7.33
-4.70,-1.91,6.79,-2.90,-2.00,-4.02,-3.26,7.18,-3.92,-2.16,7.18,-2.73,-3.16,-4.52,-5.95,6.33
-3.69,-0.54,5.93,-2.73,-5.60,-3.79,-4.01,3.96,-2.40,-2.12,-2.33,-3.31,6.95,-1.09,-2.42,4.94
NA
>chr5:166769076-166769126
NA,4.60,-1.25,4.25,-2.90,-4.94,3.63,-2.23,-2.42,6.12,-2.92,3.64,-0.95,-2.89,4.09,-2.25
-1.48,4.15,-2.33,5.22,-1.24,-4.71,-2.22,8.64,-2.16,-3.92,8.17,-0.94,-2.40,-5.05,-0.52,6.83
-2.49,-4.94,3.63,-2.23,-3.02,5.18,-2.35,-4.09,6.06,-2.10,5.18,-5.52,-2.46,7.31,-3.92,-2.19
NA
>chr5:166769101-166769151
NA,8.13,-0.94,-2.40,-5.05,-0.52,6.83,-2.49,-4.94,3.63,-2.23,-3.02,5.18,-2.35,-4.09,6.06
-2.10,5.18,-5.52,-2.46,7.31,-3.92,-2.47,7.31,-3.92,-2.16,8.09,-3.08,-4.11,-2.44,6.98,-1.48
-4.47,-3.60,-3.80,-2.48,-1.21,5.32,-3.12,6.12,-3.71,-4.15,-5.12,-1.25,7.72,-2.90,5.74,-2.07
NA
>chr5:168975278-168975328
NA,-2.69,5.82,-3.48,-3.69,-3.04,-2.37,-1.15,-1.20,-5.58,-3.78,-4.33,-4.69,-3.14,-1.16,-2.33
-1.27,-1.79,4.39,-0.72,-4.63,-2.54,7.31,-3.92,-1.91,7.79,-0.99,-3.17,-2.33,-1.00,-2.63,4.96
-2.65,-2.91,-2.15,6.62,-3.08,-3.63,-1.64,3.52,-1.58,-1.76,3.64,-4.27,-2.37,6.47,-0.99,-2.02
NA
>chr5:169144115-169144165
NA,-6.36,-4.20,-5.34,-4.55,-3.19,-2.94,4.28,-1.25,4.25,-2.90,-3.91,7.26,-3.42,-2.15,-0.66
-2.80,-5.66,-4.39,-4.31,-1.73,-1.28,6.98,-1.91,-3.92,7.31,-2.46,-5.47,3.79,-1.23,-3.47,6.73
-3.26,-4.02,-1.93,-3.04,4.10,-1.41,-2.66,4.84,-6.58,-4.30,-2.87,-1.16,-2.41,-0.99,5.56,-2.67
NA
>chr5:173320460-173320510
NA,-3.91,-5.17,7.31,-2.57,-6.89,-3.68,-0.94,7.72,-3.01,6.72,-3.40,-4.58,-3.25,-3.65,5.97
-2.15,-2.91,-2.66,3.94,-3.12,-2.31,3.63,-4.95,-2.16,8.64,-2.25,-6.89,-5.06,-3.16,-1.94,5.97
-2.67,-1.21,-1.35,-3.18,-4.86,-2.50,-0.66,-2.87,-4.70,-8.57,-5.06,-3.16,-1.71,7.72,-3.05,5.66
NA
>chr5:173320511-173320561
NA,-3.92,-1.91,6.67,-2.39,-1.61,2.78,-4.03,-3.06,-3.60,0.20,6.25,-2.54,-6.95,-3.68,-1.97
7.18,-2.25,-5.21,-2.44,5.18,-3.02,-2.23,3.63,-4.95,-2.16,7.18,-2.73,-3.16,-4.52,-5.17,7.31
-2.57,-5.85,-3.66,-1.09,-1.67,-4.22,-4.88,-2.80,-0.66,-2.04,-3.81,-1.09,-1.55,3.76,-0.97,4.60
NA
>chr5:175153596-175153646
NA,4.33,-0.83,-2.48,-3.80,-3.60,-5.01,-2.80,-0.59,-1.25,6.98,-1.91,-3.92,7.18,-3.26,-4.02
-2.00,-2.71,5.47,-3.31,4.89,-1.85,-2.39,6.67,-1.91,-3.92,8.17,-0.94,-2.40,-5.74,-2.08,-2.02
-1.73,-2.08,-1.95,-1.31,-2.69,-3.27,3.36,-3.02,-2.80,-3.29,7.44,-2.16,-4.09,5.81,-3.01,-1.79
NA
>chr5:175764941-175764991
NA,3.76,-3.02,-2.92,-3.18,0.20,5.35,-3.10,-4.45,-6.54,4.75,-1.41,-2.41,-1.52,-3.75,-6.00
3.79,-1.20,-5.05,-3.78,-3.16,-1.71,8.17,-3.92,-1.91,6.67,-2.73,-3.12,-1.83,4.46,-3.53,-3.16
-1.66,-1.07,-5.16,-2.22,8.64,-2.13,-5.47,4.75,-1.25,-2.46,-2.04,-2.34,-1.75,-2.37,4.83,-2.15
NA
>chr5:175764992-175765042
NA,-1.41,-2.77,-3.83,-4.38,-1.89,5.06,0.39,-3.26,-2.04,-0.59,-3.41,-3.91,-1.89,4.55,-0.41
-4.33,4.88,0.12,-3.02,-5.85,-2.57,7.31,-3.92,-2.16,8.64,-2.25,-5.21,-2.44,5.18,-3.02,-2.04
4.41,-1.29,-0.78,-2.73,-1.41,-1.35,-3.51,-4.69,-4.33,-4.52,-6.20,3.63,-2.23,-3.02,5.61,-2.71
NA
>chr5:178117656-178117706
NA,5.46,0.20,-2.78,-4.56,6.23,-2.43,-1.83,4.55,-0.41,-4.11,4.17,-0.95,3.76,-1.55,-0.61
-2.87,-3.42,-5.05,-1.20,3.79,-5.47,-2.13,8.64,-2.16,-3.92,8.17,-1.71,-3.19,-3.89,-3.06,5.27
-5.52,-2.33,5.18,-3.02,-1.09,7.79,-1.91,-4.09,6.06,-2.10,5.36,-4.45,-0.21,6.83,-2.49,-3.90
NA
>chr5:178117797-178117847
NA,-0.61,-3.67,-2.04,-1.02,-3.72,-5.85,-2.25,8.64,-2.25,-6.89,-3.68,-0.94,7.72,-2.81,7.08
-3.75,4.37,-1.20,-5.05,-2.40,-1.97,7.18,-2.16,-3.92,7.18,-3.40,-4.58,-3.25,-3.53,6.81,-2.90
5.74,-2.01,4.52,-2.32,-2.58,-2.46,5.31,-3.10,4.72,-2.23,-3.02,5.90,-1.14,-2.91,-2.59,6.26
NA
>chr6:2132519-2132569
NA,-5.48,6.09,-3.55,3.46,-2.31,-4.10,-3.25,-3.73,-1.07,-1.46,6.00,-3.10,6.00,-1.46,-0.95
-3.75,-6.04,5.18,-2.10,6.06,-4.09,-2.16,8.64,-2.16,-3.92,7.31,-2.46,-5.47,4.48,-1.92,-2.88
-2.12,5.04,-3.79,-0.54,5.93,-2.54,-3.12,-2.66,4.07,-2.97,-1.25,-2.25,3.49,-5.58,-4.45,-3.54
NA
>chr6:2133081-2133131
NA,-1.40,-0.53,-3.43,-3.44,-0.61,2.76,-3.13,-3.02,-1.71,-3.88,-3.80,-1.23,-0.95,2.60,-3.32
-4.29,-5.34,6.06,-2.10,5.18,-5.52,-2.13,8.64,-2.16,-3.92,8.17,-1.25,-4.31,-3.58,-3.00,-5.74
-3.55,-3.05,5.95,-1.62,4.26,-1.85,4.32,-2.73,-1.64,-3.10,4.48,-2.01,3.18,-2.62,3.85,-2.71
NA
>chr6:6437397-6437447
NA,-3.14,-2.57,4.90,-1.84,-3.88,-2.91,5.46,-0.81,-2.89,4.07,-2.58,-3.08,-1.09,-2.41,-1.09
4.51,-1.66,-2.83,-2.19,-2.33,-3.42,7.26,-3.92,-2.16,8.64,-2.13,-5.52,5.27,-2.85,-2.64,6.80
-0.99,-2.88,-1.92,4.48,-6.00,-3.75,-0.98,-1.83,4.90,0.39,-3.04,-5.04,3.82,-0.95,-3.02,3.82
NA
>chr6:9139795-9139845
NA,-3.00,7.18,-2.25,-5.21,-2.44,5.18,-4.31,-2.94,-3.49,4.54,-1.23,4.17,-4.36,-0.80,4.16
-0.83,4.34,-6.11,-4.67,-3.16,-1.71,8.17,-3.92,-1.91,7.79,-1.09,-2.42,5.91,-2.71,7.33,-5.95
-4.52,-3.94,-3.14,-0.61,-1.83,4.39,-0.41,-4.33,4.86,-1.25,-2.67,-1.41,-1.09,-3.66,-6.49,-3.59
NA
>chr6:9934213-9934263
NA,0.49,-2.65,-3.94,-4.67,-6.54,4.77,0.12,-2.78,-5.42,4.21,-2.68,-3.12,-1.98,2.82,-2.30
-0.61,-2.87,-4.16,-5.95,6.33,-4.70,-2.47,7.31,-3.92,-1.91,6.98,-1.23,-0.64,-2.26,-4.46,-3.41
-1.09,-2.41,-1.09,4.35,-1.47,-1.76,-3.58,-2.64,-2.33,-1.15,-2.61,3.85,-2.36,5.72,-3.77,-2.35
NA
>chr6:10406036-10406086
NA,-3.10,2.60,-0.79,-1.14,-4.18,6.31,-1.86,-1.46,-5.10,-0.94,3.64,-4.04,-2.57,-3.77,5.86
-2.37,4.00,-1.48,-2.66,4.84,-5.52,-2.13,8.64,-2.16,-4.95,4.21,-2.46,-2.96,-2.67,-1.21,-2.26
2.63,-1.85,-2.21,-1.11,-1.89,-2.84,-2.45,-3.12,-2.73,6.67,-1.91,-4.95,4.91,-1.43,-0.99,-1.87
NA
>chr6:10406096-10406146
NA,-1.29,-2.89,-2.88,5.23,-0.55,-3.55,-4.46,-2.26,-1.10,-1.68,-3.41,5.70,-0.99,-1.98,-1.73
-2.02,-2.08,-5.31,-2.42,5.18,-3.02,-1.09,7.79,-1.91,-3.92,8.17,-1.71,-3.49,-5.62,-2.48,-1.39
-2.62,-3.46,-1.83,4.75,-2.52,-5.27,-2.57,6.87,-3.47,-1.23,4.85,-4.55,5.32,-2.61,-1.67,5.38
NA
>chr6:13667542-13667592
NA,-3.47,7.26,-5.17,-4.52,-4.33,-3.90,-2.38,6.17,-2.59,-3.89,-3.19,-1.71,8.03,-3.06,3.46
-1.97,-2.42,-1.97,3.64,-4.51,-2.46,7.31,-3.92,-1.91,7.79,-2.44,-4.87,-4.55,-3.97,-3.14,-0.61
-1.55,3.93,-2.11,-2.34,5.31,-2.95,5.49,-3.54,-3.04,-4.93,-5.63,-3.50,-2.65,3.48,-1.28,-1.81
NA
>chr6:30124318-30124368
NA,-3.37,-2.77,-2.16,-3.89,7.73,-0.94,-3.13,-5.34,6.23,-2.43,-1.79,4.90,-2.45,-3.02,6.23
-2.40,-2.36,5.51,-1.83,-3.12,-2.68,4.21,-4.95,-2.16,8.64,-2.25,-5.21,-2.25,8.09,-2.62,-2.38
6.29,-2.53,-5.27,5.27,-2.99,-3.06,0.07,4.88,-4.33,-0.89,3.90,-4.33,-0.21,5.93,-2.43,-2.76
NA
>chr6:33599716-33599766
NA,-2.76,-3.79,5.18,-2.35,-4.70,6.33,-4.70,-2.16,7.18,-2.73,-3.49,-5.77,-3.60,-3.50,-2.50
5.86,-1.48,-4.31,-3.58,-3.00,-5.31,-2.22,8.64,-2.16,-4.95,3.63,-2.31,-3.16,3.64,-0.80,-4.52
-2.52,3.84,-2.26,-2.39,6.67,-2.00,-5.27,-2.70,6.30,-2.42,-2.14,-0.32,4.14,-4.24,4.85,-1.32
NA
>chr6:36387033-36387083
NA,-2.19,-3.50,-5.77,-3.50,-2.75,4.89,-3.62,6.09,-4.69,-2.49,6.83,-0.52,-5.05,-3.55,-3.05
5.95,-1.79,5.96,-3.00,-4.11,-3.58,3.63,-4.95,-1.91,7.79,-2.44,-4.87,-3.57,-2.15,6.62,-2.62
-2.44,4.48,-1.92,-0.98,-3.48,-4.38,7.18,-3.40,-4.11,-2.44,7.79,-1.97,-4.63,-1.20,4.37,-3.24
NA
>chr6:38229264-38229314
NA,-2.38,-6.89,-4.84,-3.10,5.93,-0.54,-3.79,5.62,-2.46,-2.58,-2.27,5.15,0.53,-2.38,-4.16
-5.95,6.33,-4.11,-2.16,-3.23,-3.42,7.26,-3.92,-2.16,8.64,-2.22,-5.31,-1.52,-1.73,3.76,-0.97
4.25,-2.95,-6.95,-5.06,-4.33,-3.90,-2.73,6.62,-3.08,-4.58,-3.25,-3.53,7.26,-3.91,-2.49,7.05
NA
>chr6:38229419-38229469
NA,4.69,-3.87,4.64,-1.85,-1.93,5.15,0.39,-3.42,-4.19,-3.04,-3.54,5.81,-4.09,-2.16,8.64
-2.25,-6.89,-5.06,-4.33,-3.90,-1.71,8.17,-3.92,-1.91,6.67,-2.73,-3.12,-2.33,-2.35,4.23,-1.93
-2.83,-1.73,-1.48,6.31,-3.77,-0.51,5.51,-0.55,-4.84,-2.49,-3.58,-4.31,-1.27,5.74,-4.10,-2.81
NA
>chr6:48733815-48733865
NA,-3.10,-4.38,8.17,-1.25,-4.31,-2.68,-2.13,-2.94,-0.67,3.09,-1.50,-2.96,2.78,-1.61,-2.16
2.58,-1.76,-1.00,-1.20,-5.16,-2.54,7.31,-3.92,-2.16,8.64,-2.25,-6.89,-5.06,-3.16,-1.71,7.73
-3.85,-1.40,-1.33,-2.69,-3.27,3.36,-2.11,-2.18,4.54,-3.12,-1.09,7.79,-1.91,-4.95,4.21,-2.59
NA
>chr6:48733835-48733885
NA,-2.76,7.31,-3.92,-2.16,8.64,-2.25,-6.89,-5.06,-3.16,-1.71,7.73,-3.85,-1.40,-1.33,-2.69
-3.27,3.36,-2.11,-2.18,4.54,-3.12,-1.09,7.79,-1.91,-4.95,4.21,-2.46,-2.96,-2.80,-2.10,-1.15
-2.48,4.50,-6.20,-3.13,-0.94,7.72,-3.05,6.00,-1.43,-0.64,-2.26,-4.46,-3.41,-0.53,-1.31,5.27
NA
>chr6:48733891-48733941
NA,-3.75,-3.98,-0.91,4.00,-4.24,4.85,-1.35,-4.67,-0.86,4.39,-2.02,-0.80,-5.05,5.36,-2.12
5.53,-2.44,-6.89,-5.06,-3.16,-2.73,7.18,-2.16,-3.92,7.18,-3.40,-4.11,-2.76,4.76,-4.42,-3.43
-4.00,-0.96,-1.67,-4.22,-5.63,-4.66,-5.07,-3.90,-2.38,5.95,-1.62,4.60,-3.72,-2.94,-3.51,5.51
NA
>chr6:57290460-57290510
NA,6.41,-2.54,-5.16,-1.07,-1.39,-2.67,-0.94,4.35,-1.83,-1.09,-3.73,-3.25,-4.10,-1.98,2.82
-2.30,-0.61,-2.87,-4.70,-6.89,-2.57,7.31,-3.92,-2.16,8.64,-2.16,-4.95,3.63,-2.12,-2.83,-1.76
-1.47,4.35,-1.32,-2.77,-3.79,5.18,-2.33,-5.47,3.79,-0.89,-4.33,4.86,-1.41,-1.98,-1.37,-1.51
NA
>chr6:57440879-57440929
NA,-3.62,-4.83,-2.91,5.51,-1.28,-2.04,4.32,-3.43,-4.83,-4.20,-6.42,-3.49,-2.73,7.18,-2.25
-6.89,-5.06,-3.94,-3.14,-0.59,-1.25,6.98,-1.91,-3.92,7.31,-2.57,-5.21,-2.44,5.02,-4.10,-2.29
-2.71,5.60,-3.10,5.60,-2.48,-1.21,-1.35,-3.25,-4.16,-5.95,6.33,-4.70,-1.91,6.79,-2.67,-0.97
NA
>chr6:73290353-73290403
NA,3.95,-4.35,6.15,-2.44,3.98,-1.60,2.67,-0.68,-1.05,-3.18,-4.86,-2.50,-0.66,-3.14,-3.97
-3.89,-2.66,3.58,-2.01,4.35,-3.12,-2.31,3.63,-4.95,-2.16,7.18,-2.28,-4.47,-3.50,-2.75,4.09
-5.56,-3.75,-0.98,-1.83,4.50,-1.41,-2.66,4.88,-4.00,8.03,-1.71,-3.90,-5.07,-4.36,-3.89,-2.89
NA
>chr6:73290405-73290455
NA,2.70,-0.95,-1.05,-2.77,-3.83,-4.87,-3.58,5.04,-4.21,-2.16,-3.23,-3.31,6.14,-1.25,-0.59
-2.87,-4.16,-6.20,3.63,-3.58,-4.11,-3.08,8.09,-2.16,-3.92,7.18,-2.95,-2.38,6.29,-2.70,-5.27
-2.00,7.79,-2.44,-4.87,-4.55,-3.19,-2.38,5.95,-1.79,5.53,-2.44,-5.85,-3.72,-1.02,-2.15,-3.37
NA
>chr6:75319506-75319556
NA,-2.80,5.49,-3.54,-2.29,-2.59,5.09,-1.29,-0.64,-1.98,-3.58,-2.19,-2.33,-3.42,7.26,-3.92
-1.91,6.79,-2.65,-2.33,-3.12,-2.68,4.21,-4.95,-1.91,7.79,-1.09,-2.42,6.23,-4.56,-3.42,-1.09
-1.67,-3.70,-3.59,7.26,-5.17,-4.16,-2.38,0.33,6.25,-2.37,-5.22,4.77,0.07,-3.41,-3.88,-1.38
NA
>chr6:75458939-75458989
NA,0.49,-1.91,-3.83,-4.38,-1.89,5.06,0.39,-3.04,-6.00,3.79,-1.20,-4.63,-2.54,7.31,-5.17
-4.29,-3.32,3.48,-1.83,-3.12,-2.68,4.21,-4.95,-1.91,7.79,-1.09,-3.02,5.61,-2.55,-2.85,5.30
-4.50,5.85,-4.50,5.30,-3.06,-3.89,-3.19,-2.43,6.04,-1.27,-2.88,-2.12,3.63,-4.95,-2.16,8.64
NA
>chr6:75458960-75459010
NA,3.47,-4.95,-1.91,7.79,-1.09,-3.02,5.61,-2.55,-2.85,5.30,-4.50,5.85,-4.50,5.30,-3.06
-3.89,-3.19,-2.43,6.04,-1.27,-2.88,-2.12,3.63,-4.95,-2.16,8.09,-2.62,-2.38,6.23,-3.02,-2.87
5.30,-4.50,5.85,-3.75,4.37,-1.20,-5.05,-3.55,-3.10,6.04,-1.27,-2.88,-2.12,3.63,-4.95,-2.19
NA
>chr6:75458982-75459032
NA,3.47,-4.95,-2.16,8.09,-2.62,-2.38,6.23,-3.02,-2.87,5.30,-4.50,5.85,-3.75,4.37,-1.20
-5.05,-3.55,-3.10,6.04,-1.27,-2.88,-2.12,3.63,-4.95,-2.16,8.09,-2.62,-2.38,6.29,-2.65,-4.69
7.33,-2.71,5.74,-2.04,4.03,-2.24,4.19,-1.88,-1.79,-2.21,-2.71,-2.94,4.32,-2.01,5.80,-3.62
NA
>chr6:75906094-75906144
NA,-2.40,-1.59,-3.72,-2.94,6.62,-2.28,-4.31,-3.58,-3.00,-5.74,-2.40,-0.94,8.03,-4.00,5.21
-2.12,5.53,-2.35,-4.70,6.33,-4.70,-2.16,8.64,-2.16,-3.92,7.31,-2.47,-4.70,6.09,-4.50,5.30
-3.06,-3.89,-3.19,-2.73,7.18,-2.13,-4.51,3.97,-0.56,-1.05,-3.25,-4.16,-5.17,7.31,-2.57,-5.21
NA
>chr6:75906251-75906301
NA,-2.01,3.18,-2.40,4.83,-2.37,-1.83,-1.88,3.52,-1.30,-2.99,3.95,-1.03,-2.09,-2.08,-5.31
-1.97,6.98,-1.28,-1.73,-2.83,-2.12,3.63,-4.95,-2.16,8.64,-2.22,-5.31,-1.98,-2.33,3.68,-2.69
5.65,-4.27,4.68,-1.20,4.93,-3.31,4.60,-3.58,-4.87,-3.57,-2.15,7.18,-2.25,-5.21,-2.44,5.03
NA
>chr6:80605262-80605312
NA,-3.91,5.62,-3.41,-3.25,-4.83,-3.57,6.00,-1.62,4.29,-2.41,-0.95,4.00,-4.35,5.65,-2.12
6.25,-1.73,-3.90,-4.36,-4.55,-4.87,-2.44,7.79,-1.91,-3.92,7.31,-2.57,-5.21,-2.00,6.79,-2.90
-2.00,-3.98,-2.70,6.00,-0.21,-4.33,4.88,0.12,-2.82,-5.15,-0.72,4.00,-2.69,-1.83,-2.17,4.26
NA
>chr6:81230046-81230096
NA,-4.44,5.54,-1.92,-2.88,-1.41,3.52,-1.58,-1.28,3.48,-2.65,-3.19,-4.55,-4.94,-2.89,-1.32
4.60,-2.32,-3.08,-1.98,2.87,-2.84,-1.18,7.79,-1.91,-4.95,4.91,-1.46,-0.53,-3.08,-2.99,5.30
-4.00,8.03,-0.94,-3.13,-5.95,7.33,-2.86,6.00,-1.43,-0.64,-1.75,-3.08,2.87,-1.98,-3.12,-2.77
NA
>chr6:85546280-85546330
NA,-1.23,5.51,-2.91,-3.88,-1.64,3.52,-1.58,-1.76,3.91,-4.06,-1.19,-1.66,-3.16,-3.53,5.56
-1.09,-0.97,-1.73,-2.80,-2.96,-2.46,4.21,-4.95,-2.16,8.64,-2.16,-4.70,6.33,-5.95,-4.29,-3.10
6.04,-1.27,-4.37,-3.67,-4.15,-1.64,-2.41,-1.41,5.32,-3.26,7.17,-2.57,-5.21,-2.00,6.67,-2.69
NA
>chr6:111551722-111551772
NA,-3.17,-1.56,-3.10,4.08,-1.03,-2.09,-2.08,-5.31,-2.22,7.18,-2.15,-2.91,-3.06,5.46,-4.45
-0.48,3.64,-3.40,-1.75,-0.64,-1.23,6.98,-1.91,-3.92,7.31,-2.47,-3.92,7.18,-3.40,-4.58,-3.48
-4.15,-1.09,-1.83,4.39,-0.41,-4.45,5.36,-2.12,5.96,-3.00,-4.58,-3.25,-3.65,7.44,-2.13,-4.86
NA
>chr6:120524085-120524135
NA,-1.75,-2.61,-3.58,-1.93,-1.66,-1.46,-2.13,-3.31,5.95,-2.67,-1.21,-1.35,-3.25,-4.30,-6.58
5.18,-2.12,6.25,-0.96,-3.68,-6.89,-2.57,7.31,-3.92,-2.16,8.09,-2.62,-2.45,4.07,-2.89,-0.58
2.97,-2.11,6.20,-2.53,-5.22,4.48,-1.79,-2.25,3.60,-2.44,5.68,-5.52,-2.46,7.31,-3.92,-2.19
NA
>chr6:124623428-124623478
NA,-3.67,-2.77,-1.26,3.95,-3.40,-2.38,-1.26,4.15,-2.24,4.83,-2.73,-2.22,-3.54,5.70,-3.86
4.88,-2.81,-2.12,-2.68,-4.31,-1.25,8.17,-3.92,-1.91,6.67,-2.50,-2.58,-2.32,5.03,-2.40,3.98
-1.85,4.15,-1.03,-2.41,-1.09,-3.08,-2.57,4.48,-1.55,-1.76,-2.83,-0.99,7.79,-1.91,-4.95,3.47
NA
>chr6:124623449-124623499
NA,8.21,-3.92,-1.91,6.67,-2.50,-2.58,-2.32,5.03,-2.40,3.98,-1.85,4.15,-1.03,-2.41,-1.09
-3.08,-2.57,4.48,-1.55,-1.76,-2.83,-0.99,7.79,-1.91,-4.95,4.91,-1.43,-0.64,-2.13,-3.79,5.18
-2.42,-5.31,-1.52,-2.02,4.39,-0.72,-5.15,-3.52,-1.02,-2.15,-3.31,6.14,-1.66,-1.98,-5.74,-2.43
NA
>chr6:132235668-132235718
NA,-4.76,-2.48,-1.10,-1.98,-3.63,-1.92,5.54,-4.16,4.64,-1.85,-2.39,5.82,-3.42,-3.20,-4.42
4.76,-1.42,-3.12,4.76,-2.76,-4.11,-3.40,7.18,-3.92,-2.16,7.18,-2.73,-3.19,-3.89,-2.66,3.58
-2.01,3.98,-2.01,3.98,-2.01,3.98,-2.01,4.48,-3.10,-1.71,-2.59,5.09,-1.31,-0.59,-3.14,-4.32
NA
>chr6:132235819-132235869
NA,-4.26,5.85,-3.75,5.34,0.27,-2.65,-4.28,-6.42,-3.79,-3.73,3.00,-0.58,-3.02,3.77,-0.94
-4.67,-0.94,3.85,-2.28,5.68,-5.52,-2.13,8.64,-2.16,-3.92,7.31,-2.57,-5.21,-2.00,6.67,-2.73
-2.67,-1.98,-2.29,3.75,-3.70,-0.21,6.83,-2.49,-3.91,7.18,-3.40,-4.58,-4.20,-5.12,-2.28,5.72
NA
>chr6:136962382-136962432
NA,-3.95,-4.47,-1.27,5.74,-3.08,-0.66,2.76,-2.83,-1.19,-2.33,-2.51,-1.09,-3.41,-4.46,-2.92
-1.93,-0.95,3.88,-2.52,-5.27,-2.57,7.31,-3.92,-1.91,7.79,-1.18,-3.16,3.79,-1.59,-3.63,-2.61
-1.32,4.35,-1.47,-1.71,-2.96,-0.73,2.62,-1.94,-2.19,-0.92,-1.90,4.18,-2.54,-0.81,4.70,-2.07
NA
>chr6:147899592-147899642
NA,-1.59,-2.80,-3.80,-3.60,-4.47,-2.28,5.72,-2.73,-3.90,-4.33,-3.78,-5.05,-0.80,3.85,-2.28
5.86,-4.45,-0.41,4.55,-1.89,-3.63,-3.40,7.18,-3.92,-2.16,7.18,-2.73,-3.90,-4.33,-5.06,-7.53
-3.66,-0.78,-0.56,4.14,-4.24,5.80,-1.41,-2.41,-1.52,-3.48,-5.17,6.09,-4.50,4.88,-2.81,-1.88
NA
>chr6:149010437-149010487
NA,-2.41,-3.04,-3.69,-3.59,6.81,-2.81,8.32,-2.62,8.32,-2.71,5.74,-2.10,5.36,-5.05,-1.25
-1.71,4.65,-2.50,-3.12,-2.33,-2.46,4.50,-4.95,-1.91,7.79,-2.44,-4.39,-3.41,-0.55,-1.92,4.48
-2.57,-3.46,-1.54,-1.41,-2.73,-0.78,-1.29,5.27,-1.29,-0.99,-2.33,-1.09,-2.98,-2.93,4.17,-2.63
NA
>chr6:151951510-151951560
NA,-3.54,-3.55,-5.05,-0.52,6.83,-2.49,-4.69,6.09,-4.50,5.21,-2.10,5.74,-2.90,6.81,-3.53
-3.25,-4.58,-3.40,7.18,-3.92,-2.47,7.31,-3.92,-2.16,8.64,-2.16,-4.70,6.33,-4.70,-2.16,8.64
-2.16,-4.70,6.09,-3.75,5.32,-1.25,-2.46,-2.04,-2.37,-2.26,-2.91,-3.69,-3.71,7.44,-2.16,-3.92
NA
>chr6:152897062-152897112
NA,-1.87,-1.46,-2.13,-3.42,6.81,-3.01,6.86,-2.57,-5.85,-3.72,-1.02,-1.69,-3.38,4.54,-0.97
3.49,-1.98,-1.85,4.09,-5.04,-2.46,7.31,-3.92,-1.91,7.79,-1.09,-3.02,5.18,-2.33,-5.52,5.27
-2.99,-3.08,-0.55,-2.30,2.63,-1.76,-1.27,-1.19,-2.77,-3.15,-3.17,3.83,-1.51,-2.27,-2.68,4.96
NA
>chr6:153017776-153017826
NA,2.74,-3.13,-1.18,6.95,-3.42,-3.44,-4.37,-1.92,5.05,-3.75,6.09,-5.17,-3.48,-0.95,-1.25
6.98,-1.89,-5.47,4.48,-1.92,-2.88,-0.99,7.79,-1.91,-3.92,7.26,-3.53,-3.25,-4.58,-3.09,6.00
-1.25,-0.95,-3.48,-5.17,6.09,-3.75,4.37,-1.20,-4.63,-2.22,8.64,-2.16,-4.09,6.06,-1.78,5.80
NA
>chr6:160111710-160111760
NA,-4.91,5.36,-2.12,5.96,-3.00,-4.58,-4.20,-6.42,-4.28,-3.14,-0.59,-1.46,4.91,-4.94,-2.65
6.29,-2.59,-3.89,-4.36,-5.07,-3.90,-2.73,7.18,-2.16,-3.92,8.17,-0.94,-2.40,-5.05,-0.52,6.83
-2.49,-4.94,3.63,-2.23,-3.02,5.61,-3.00,-3.63,-1.89,5.06,0.39,-3.02,-7.53,-5.06,-4.33,-5.05
NA
>chr6:160111774-160111824
NA,5.73,-4.27,4.64,-2.75,-2.80,-3.29,7.44,-2.13,-5.47,4.75,-1.41,-1.98,-1.73,-2.02,-1.25
-3.89,6.87,-2.57,-6.89,-3.68,-1.97,7.18,-2.16,-3.92,7.31,-2.54,-5.31,-3.00,-3.23,-3.54,6.88
-2.62,-2.85,5.46,-5.05,-2.28,-3.23,-3.31,5.96,-2.02,4.27,-1.84,-4.38,-3.79,-3.05,3.87,-3.02
NA
>chr6:160111816-160111866
NA,-5.49,-3.79,-3.05,3.87,-3.17,-2.80,-3.06,5.62,-3.79,-2.77,-1.64,4.75,-6.54,-4.67,-3.16
-2.73,5.72,-2.73,-3.16,-5.06,-6.89,-2.25,8.64,-2.16,-3.92,8.17,-1.71,-3.90,-4.33,-5.06,-6.95
-2.54,6.47,-0.83,-2.61,-2.45,-2.07,-3.65,-3.13,-3.29,7.44,-2.16,-4.70,6.33,-4.11,-0.68,-2.27
NA
>chr6:163879809-163879859
NA,-5.12,-3.94,-2.65,0.59,4.02,-2.24,4.36,-1.92,-0.98,-3.72,-5.85,-2.25,8.64,-2.16,-4.70
6.33,-5.95,-3.13,-0.94,8.17,-3.92,-2.16,8.64,-2.16,-3.92,8.17,-1.25,-4.47,-3.50,-3.02,3.93
-1.19,-1.76,-4.31,-3.67,-4.15,-1.07,-1.46,4.91,-4.94,-2.90,4.25,-1.23,4.17,-4.71,-1.36,-2.16
NA
>chr7:18218500-18218550
NA,-1.37,-2.73,-1.24,-2.13,-3.42,7.26,-5.17,-3.13,-1.97,5.72,-2.28,-5.12,-3.79,-4.04,3.64
-0.82,-3.79,6.31,-1.48,-1.73,-2.83,-0.99,7.79,-1.91,-3.92,8.17,-0.94,-3.13,-5.95,6.33,-5.95
-4.52,-3.16,-2.73,7.18,-2.16,-4.70,7.33,-2.81,6.86,-2.46,-4.51,3.82,-0.91,-3.24,-2.70,5.39
NA
>chr7:19998268-19998318
NA,-5.09,-3.90,-1.71,7.72,-2.81,7.33,-4.69,-2.47,5.85,-1.35,-1.89,-2.04,3.94,-2.77,-5.27
5.27,-2.87,-3.02,6.23,-2.38,-2.95,7.18,-3.92,-2.16,8.09,-3.08,-3.63,-1.89,5.06,0.53,-2.65
-4.28,-5.63,-3.90,-2.34,-1.88,3.01,-2.97,-2.46,-3.87,-3.53,4.41,-0.76,-3.28,-2.87,5.61,-3.91
NA
>chr7:28429807-28429857
NA,-2.48,-1.21,-1.50,3.93,-2.12,-1.93,4.64,-0.41,-4.33,4.88,0.12,-2.82,-5.15,-0.72,4.39
-1.47,-1.76,-4.31,-4.39,-6.42,-3.49,-2.73,7.18,-2.16,-3.92,7.26,-3.53,-3.25,-5.34,-3.83,-1.91
0.53,5.15,-1.93,-2.27,4.12,-3.38,-1.69,-0.59,-2.98,-3.00,3.71,-0.74,-2.71,4.07,-2.58,-3.14
NA
>chr7:39629202-39629252
NA,-2.56,5.95,-1.78,6.06,-5.34,-4.16,-2.87,-1.16,-2.41,-1.41,5.32,-3.26,7.03,-3.40,-4.11
-3.58,3.63,-4.95,-2.35,5.18,-3.02,-1.09,7.79,-1.91,-4.95,4.91,-1.46,-0.59,-2.80,-4.86,-3.58
-2.16,-3.89,6.87,-2.54,-5.16,-0.93,-0.40,3.97,-4.51,-2.13,8.64,-2.22,-5.16,-0.93,-0.40,4.34
NA
>chr7:85815205-85815255
NA,6.33,-4.70,-2.47,7.17,-4.00,5.71,-2.44,3.60,-2.40,-1.70,-1.55,3.85,-2.63,-1.86,-1.84
-1.95,-1.31,-3.02,-4.21,-4.33,-1.25,8.17,-3.92,-1.91,7.79,-0.99,-3.17,-2.27,-0.32,3.97,-4.51
-2.13,7.44,-3.29,-2.80,-3.17,4.22,-2.98,-2.88,4.17,-2.67,-3.17,-5.77,-4.66,-5.07,-5.07,-5.05
NA
>chr7:92382391-92382441
NA,0.04,5.93,-3.10,-4.84,-6.95,-2.70,6.20,-2.37,4.00,-1.71,-3.71,-2.87,-4.41,-3.59,7.26
-3.92,-2.16,7.44,-3.65,-3.25,-4.58,-3.40,7.18,-3.92,-2.16,7.18,-1.97,-3.68,-6.89,-2.57,6.86
-2.81,7.08,-3.62,4.89,-2.75,-2.92,-3.18,0.45,3.95,-3.23,-1.64,-2.73,4.83,-2.24,4.02,0.69
NA
>chr7:92382436-92382486
NA,4.07,0.45,-2.78,-4.56,6.23,-2.43,-1.83,5.06,0.39,-3.18,-2.92,-2.75,4.89,-3.62,5.85
-3.75,4.37,-1.20,-5.05,-2.40,-1.97,7.18,-2.16,-3.92,7.18,-3.40,-4.58,-3.25,-3.65,7.44,-2.16
-3.92,8.17,-0.94,-3.29,-6.58,4.84,-2.66,-1.48,4.00,-2.37,6.13,-2.66,-3.98,-1.93,-3.04,3.63
NA
>chr7:115857544-115857594
NA,7.92,-3.26,4.37,-1.20,-5.05,-3.78,-3.16,-2.73,5.72,-2.73,-3.49,-5.62,-2.50,-1.02,-3.72
-5.91,-2.70,6.29,-2.59,-2.91,-1.12,8.17,-3.92,-2.16,7.18,-1.97,-2.40,-5.05,-1.20,3.79,-5.47
-2.13,8.64,-2.16,-4.70,7.33,-2.71,5.74,-2.01,4.32,-2.63,-1.25,-1.35,-3.25,-4.70,-6.89,-2.38
NA
>chr7:115857613-115857663
NA,3.35,-0.58,-2.52,5.55,-3.90,-1.14,-0.65,2.83,-2.26,-1.27,-2.33,-1.16,-2.87,-4.70,-6.89
-2.57,6.86,-2.81,7.33,-4.70,-2.47,7.31,-3.92,-2.16,8.64,-2.25,-5.21,-2.57,7.17,-3.26,5.34
0.27,-2.38,-3.42,-5.05,-0.52,6.00,-3.61,-4.83,-4.20,-6.42,-4.66,-4.69,-3.14,-0.59,-1.31,5.27
NA
>chr7:116347918-116347968
NA,5.01,-4.10,-2.22,-3.06,3.36,-3.02,-2.72,-3.70,5.96,-2.52,-3.08,-0.59,-2.50,-4.86,-2.32
0.27,4.88,-4.94,-2.28,-3.23,-3.42,7.26,-3.92,-1.91,7.79,-2.44,-4.87,-3.57,-2.15,5.97,-3.29
-3.13,-4.10,-1.83,4.46,-3.50,-2.57,-4.03,2.78,-1.61,-2.17,4.65,-1.31,-1.07,-3.73,-3.25,-4.34
NA
>chr7:123354790-123354840
NA,-2.86,8.09,-2.16,-3.92,8.17,-1.25,-4.33,-4.21,-3.04,-2.37,-1.11,-1.95,-2.20,-2.08,-5.20
-2.09,4.75,-1.28,-1.87,3.92,-5.04,-2.13,8.64,-2.16,-3.92,7.18,-3.40,-4.11,-3.58,3.63,-4.95
-2.16,7.18,-2.73,-3.16,-4.67,-6.11,4.09,-1.85,-2.18,4.54,-3.12,-2.04,4.23,-2.37,-1.21,-1.30
NA
>chr7:123354797-123354847
NA,-3.37,-3.04,-2.37,-1.11,-1.95,-2.20,-2.08,-5.20,-2.09,4.75,-1.28,-1.87,3.92,-5.04,-2.13
8.64,-2.16,-3.92,7.18,-3.40,-4.11,-3.58,3.63,-4.95,-2.16,7.18,-2.73,-3.16,-4.67,-6.11,4.09
-1.85,-2.18,4.54,-3.12,-2.04,4.23,-2.37,-1.21,-1.35,-3.51,-4.69,-4.33,-5.06,-6.89,-2.00,7.71
NA
>chr7:129517557-129517607
NA,-0.86,-1.86,-2.84,-2.45,-4.09,-3.83,-5.77,-4.66,-3.90,-2.38,6.08,-2.52,3.60,-2.25,-1.79
4.48,-5.47,-1.89,7.79,-2.44,-4.11,-3.08,8.09,-2.16,-3.92,8.17,-1.12,-2.91,-2.59,5.96,-3.70
-2.72,-3.17,3.84,-2.77,-4.79,3.92,-2.17,-2.01,-2.65,5.97,-1.48,-5.12,-4.20,-5.34,-3.57,-1.29
NA
>chr7:132738733-132738783
NA,-2.36,-0.94,7.73,-3.89,-1.14,-1.66,6.14,-3.48,-3.69,-2.91,-1.97,-1.87,4.47,-4.27,5.75
-3.06,-3.89,-3.19,-1.71,8.17,-3.92,-2.16,8.64,-2.16,-3.92,7.26,-3.53,-3.20,-3.71,6.23,-4.08
-2.90,3.84,-3.17,-2.92,-3.18,0.13,4.77,-5.47,-1.89,7.79,-1.18,-3.13,2.79,-0.76,3.08,-1.85
NA
>chr7:143210093-143210143
NA,-3.98,6.33,-4.70,-2.16,8.64,-2.13,-5.47,4.75,-1.21,-2.48,-3.25,-2.67,-1.65,-1.90,-1.73
-1.90,-1.46,-2.48,-5.62,-3.49,-1.71,8.17,-3.92,-2.16,8.64,-2.25,-6.89,-5.06,-4.33,-3.90,-2.73
7.18,-2.25,-6.89,-5.06,-3.16,-2.73,5.72,-1.97,-3.29,-6.58,5.18,-2.12,5.96,-3.06,-2.90,-4.35
NA
>chr7:158200926-158200976
NA,3.95,-2.89,-0.66,2.99,-2.26,-1.06,-2.51,-2.12,-1.88,3.46,-1.98,-1.85,4.09,-5.04,-2.13
7.18,-2.15,-2.91,-3.06,5.27,-5.52,-2.13,8.64,-2.16,-3.92,8.17,-1.71,-3.16,-3.78,-5.05,-1.20
4.85,-4.44,5.82,0.12,-2.78,-4.38,8.17,-0.94,-3.68,-6.89,-2.25,8.64,-2.16,-3.92,7.26,-3.47
NA
>chr7:158200946-158200996
NA,-4.86,-2.13,8.64,-2.16,-3.92,8.17,-1.71,-3.16,-3.78,-5.05,-1.20,4.85,-4.44,5.82,0.12
-2.78,-4.38,8.17,-0.94,-3.68,-6.89,-2.25,8.64,-2.16,-3.92,7.26,-3.42,-2.15,-0.59,-3.08,-2.58
4.07,-2.89,-0.58,3.00,-2.84,-2.31,4.60,-3.31,4.93,-1.20,4.93,-3.62,6.09,-5.95,-4.52,-3.56
NA
>chr8:8105616-8105666
NA,-5.09,-3.90,-1.94,5.97,-2.67,-1.21,-1.54,-3.79,-4.39,-3.58,3.63,-6.20,-4.52,-4.33,-5.07
-5.07,-5.07,-3.90,-1.71,8.17,-3.92,-2.47,7.31,-3.92,-1.91,6.98,-1.25,-1.07,-4.15,-3.43,-4.42
4.38,-1.92,-0.53,-3.08,-2.58,3.94,-4.01,-3.79,-6.42,-4.66,-3.90,-2.73,7.18,-2.16,-3.92,8.21
NA
>chr8:8105638-8105688
NA,8.21,-3.92,-1.91,6.98,-1.25,-1.07,-4.15,-3.43,-4.42,4.38,-1.92,-0.53,-3.08,-2.58,3.94
-4.01,-3.79,-6.42,-4.66,-3.90,-2.73,7.18,-2.16,-3.92,7.31,-2.47,-4.70,6.33,-4.11,-2.16,-3.58
-4.80,-2.95,2.60,-0.95,-1.70,-2.75,-3.46,-2.16,-2.69,4.50,0.33,-3.41,-3.44,-0.91,4.00,-4.03
NA
>chr8:17753446-17753496
NA,-3.98,-3.40,6.72,-3.01,7.72,-1.71,-3.90,-5.07,-4.36,-3.89,-2.59,5.96,-3.81,-2.84,-2.34
-1.88,3.17,-3.06,-1.93,-4.02,-2.94,8.09,-2.16,-3.92,7.31,-2.57,-5.27,-2.95,3.94,-2.04,-1.28
4.46,-3.53,-3.87,-2.46,-3.23,3.95,0.59,-2.38,-4.30,-5.58,3.82,-0.95,-3.09,-1.65,4.66,-1.92
NA
>chr8:23038968-23039018
NA,-3.18,-5.15,-1.20,4.37,-3.45,5.19,-2.34,-2.26,4.22,-2.88,-2.87,5.46,-4.45,-0.89,3.90
-4.94,-1.36,-2.02,-1.46,-2.13,-3.42,7.26,-3.92,-2.16,8.64,-2.16,-4.70,6.33,-4.70,-2.35,5.53
-2.05,3.18,-2.52,6.08,-2.49,-3.10,-3.35,5.64,-3.35,-3.87,-3.97,-3.14,-0.66,-2.04,-3.26,0.22
NA
>chr8:29624622-29624672
NA,-3.28,7.17,-2.57,-6.89,-5.06,-4.33,-3.90,-1.71,8.17,-5.17,-4.16,-2.87,-1.16,-2.33,-0.99
-1.43,6.31,-3.79,-1.23,3.79,-5.47,-2.13,8.64,-2.16,-3.92,8.17,-1.12,-3.57,-4.94,-2.92,-1.93
-0.56,3.79,-3.55,6.09,-4.70,-2.16,8.64,-2.25,-5.21,-2.25,8.64,-2.13,-4.51,3.64,-1.76,-1.81
NA
>chr8:43359681-43359731
NA,-3.52,-3.71,6.23,-5.34,-4.52,-4.33,-3.90,-2.43,5.35,0.20,-2.82,-5.22,-1.24,5.03,-2.66
-3.06,6.72,-3.01,6.86,-2.57,-5.21,-2.25,8.64,-2.16,-3.92,8.17,-1.25,-5.12,-3.79,-4.04,3.64
-0.94,-5.10,-2.49,-2.77,-3.66,5.96,-2.38,-2.95,6.72,-3.01,7.72,-1.71,-3.16,-5.06,-6.89,-2.38
NA
>chr8:49542342-49542392
NA,-2.08,-0.32,3.79,-3.55,5.85,-3.62,4.93,-0.95,3.55,-1.64,-4.38,-4.55,-3.97,-3.51,-1.19
-1.61,-2.69,-2.94,4.96,-2.44,-2.95,7.18,-3.92,-2.16,8.09,-2.62,-2.85,5.46,-5.05,-2.28,-3.23
-3.42,6.81,-2.81,7.33,-4.70,-1.91,7.79,-1.09,-2.42,6.12,-2.92,3.64,-0.95,-2.76,2.91,-0.76
NA
>chr8:62156314-62156364
NA,-2.75,-1.94,5.86,-2.73,-3.12,-2.67,-3.90,-5.63,-3.49,-2.73,5.97,-3.54,-2.15,-0.66,-2.40
-3.55,-3.98,-0.76,4.70,-2.52,-5.27,-2.57,7.31,-3.92,-1.91,6.67,-2.50,-2.66,-2.46,4.21,-6.20
-3.13,-0.94,8.03,-4.00,4.88,-2.81,-1.67,-1.94,4.38,-3.13,-1.79,4.27,-2.01,5.95,-2.92,3.24
NA
>chr8:77704733-77704783
NA,-4.68,-3.05,6.08,-2.52,3.58,-2.45,-2.95,7.18,-3.92,-2.47,7.31,-3.92,-2.35,5.53,-1.79
6.00,-2.66,-3.24,-0.54,3.00,-2.84,-1.18,7.79,-1.91,-3.92,8.17,-1.25,-4.31,-3.58,-3.00,-5.31
-2.54,7.17,-3.06,3.64,-0.91,-3.98,-3.29,-2.15,7.18,-2.22,-4.63,-1.20,3.79,-6.00,-3.75,-1.42
NA
>chr8:87012560-87012610
NA,-2.38,-5.85,-3.02,0.20,5.42,-3.06,-2.46,3.58,-2.40,4.36,-1.92,-0.61,-2.87,-4.70,-7.53
-3.72,-0.95,-1.46,4.91,-4.95,-2.47,7.31,-3.92,-2.16,8.64,-2.13,-4.51,3.49,-2.03,-1.27,-0.93
-3.66,-5.85,-2.57,7.17,-3.12,4.93,-0.98,2.79,-2.96,-1.30,3.52,-1.88,-2.34,-3.16,-3.96,-1.65
NA
>chr8:100692761-100692811
NA,-4.80,-3.19,-2.43,5.35,0.20,-3.04,-5.04,3.82,-0.95,-3.08,5.02,-2.44,-5.21,-2.00,6.79
-2.67,-1.19,-1.46,-5.08,-1.46,-1.66,6.98,-1.91,-3.92,7.31,-2.57,-5.27,-2.52,4.75,-1.28,-1.58
3.17,-2.71,-1.83,-2.17,4.47,-3.95,3.67,-2.25,-1.40,-4.42,-3.29,-1.14,5.90,-4.31,-3.20,-3.58
NA
>chr8:100717687-100717737
NA,-3.24,4.37,-1.20,-4.63,-1.97,6.98,-1.66,-1.14,-3.93,5.80,-2.04,3.54,-3.12,-1.18,7.79
-1.97,-4.63,-1.20,3.79,-5.47,-2.46,7.31,-3.92,-2.16,8.64,-2.25,-5.21,-2.44,5.02,-3.08,-0.58
3.00,-2.84,-1.50,4.56,-3.56,-3.04,-4.41,-3.48,6.14,-1.25,-0.59,-3.14,-4.28,-5.62,-3.58,-3.29
NA
>chr8:101290858-101290908
NA,7.31,-3.01,7.72,-1.71,-3.90,-4.33,-4.52,-5.95,7.33,-2.71,5.74,-1.78,5.72,-3.81,-2.84
-2.34,-1.88,3.74,-1.73,-1.52,-5.31,-2.22,8.64,-2.16,-4.95,4.91,-1.46,-0.59,-2.87,-4.70,-6.89
-2.00,6.98,-1.66,-1.98,-5.31,-2.42,5.53,-2.12,5.21,-4.50,7.08,-2.81,6.86,-2.57,-5.85,-3.59
NA
>chr8:103861884-103861934
NA,-3.00,5.97,-3.29,-2.90,-3.50,-2.46,4.21,-6.20,-4.52,-3.94,-2.65,0.33,5.42,-2.70,-3.24
-0.54,2.91,-2.90,-2.46,-4.41,-3.59,7.26,-3.92,-2.16,8.09,-2.62,-2.85,5.30,-3.86,5.95,-2.21
3.21,-0.93,-3.16,-2.70,5.64,-0.99,-2.41,-1.16,-2.80,-5.01,-3.60,-3.80,-2.48,-0.90,3.95,-3.12
NA
>chr8:103861958-103862008
NA,-3.01,6.72,-3.26,-3.28,-0.54,2.97,-2.11,6.20,-2.65,-4.08,6.23,-2.42,-1.42,4.76,-4.42
-4.15,-6.42,-3.49,-1.71,8.17,-3.92,-2.16,8.64,-2.16,-3.92,7.31,-2.57,-6.89,-4.70,-3.25,-1.35
-1.41,-2.73,-1.24,-2.13,-3.31,6.14,-1.28,-1.73,-3.58,-2.61,-1.64,5.32,-3.26,7.03,-3.40,-3.98
NA
>chr8:106102195-106102245
NA,-2.41,-2.58,-2.67,-1.06,-1.79,4.90,0.39,-2.82,-5.22,-1.24,4.73,-2.45,-1.43,3.96,-1.91
-1.85,-2.37,4.96,-2.65,-3.89,-3.19,-2.73,7.18,-2.16,-3.92,7.26,-3.53,-3.20,-3.71,6.23,-4.56
-2.78,0.39,4.90,-1.83,-0.61,-2.87,-4.70,-6.89,-2.57,6.86,-2.90,5.91,-3.19,-2.77,-1.32,4.27
NA
>chr8:106102259-106102309
NA,-2.10,5.96,-3.48,-3.70,-1.67,-1.09,-3.66,-5.91,-2.70,6.29,-2.38,-2.64,5.68,-2.39,-2.11
3.36,-3.06,-1.93,-4.71,-3.29,-1.12,8.17,-3.92,-2.16,8.64,-2.13,-5.52,5.27,-3.06,-3.89,-3.19
-1.71,8.03,-4.00,5.30,-3.06,-3.89,-3.19,-1.71,8.17,-3.92,-2.16,7.18,-2.73,-3.49,-6.42,-4.78
NA
>chr8:106102277-106102327
NA,-4.65,-3.29,-1.12,8.17,-3.92,-2.16,8.64,-2.13,-5.52,5.27,-3.06,-3.89,-3.19,-1.71,8.03
-4.00,5.30,-3.06,-3.89,-3.19,-1.71,8.17,-3.92,-2.16,7.18,-2.73,-3.49,-6.42,-4.20,-5.34,-3.79
-2.76,4.57,-1.32,-1.25,-2.97,3.67,-1.88,4.26,-1.95,5.18,-6.58,-4.30,-2.38,0.59,4.02,-2.33
NA
>chr8:107308571-107308621
NA,-2.10,6.83,-0.54,-3.47,6.87,-2.46,-5.47,3.79,-0.89,-4.33,3.90,-0.89,-4.33,3.90,-1.23
-3.79,5.04,-2.23,-2.42,4.94,-2.42,-1.09,7.79,-1.91,-3.92,7.31,-2.46,-5.47,3.79,-1.23,-3.69
6.33,-4.70,-1.91,7.79,-1.09,-3.02,5.18,-2.35,-4.70,6.09,-4.50,5.21,-2.10,6.06,-4.08,-2.87
NA
>chr8:108237280-108237330
NA,-4.49,-2.29,-2.59,4.23,-1.93,-2.83,-1.93,-1.67,-0.85,3.97,-1.75,-1.36,-3.01,5.70,-3.86
4.88,-2.81,-2.12,-2.68,-4.31,-1.25,8.17,-3.92,-1.91,6.67,-2.39,-2.11,3.71,-1.30,-2.95,4.35
-1.85,4.15,-1.03,-2.41,-1.09,-3.08,-2.52,6.17,-2.49,-3.79,-4.87,-2.44,7.79,-1.91,-4.09,6.24
NA
>chr8:108237344-108237394
NA,-2.75,-2.73,5.97,-3.65,-3.20,-3.71,5.91,-2.80,5.74,-1.78,6.00,-3.02,-2.87,5.75,-4.67
5.75,-2.87,-3.02,6.23,-2.38,-2.95,7.18,-3.92,-2.16,8.09,-3.08,-4.11,-2.76,4.76,-3.13,-1.79
4.28,-2.48,-1.48,3.92,-3.02,-0.95,4.00,-4.03,4.00,-0.95,-2.41,4.29,-1.85,3.84,-1.92,-0.54
NA
>chr8:109480705-109480755
NA,-1.41,-1.28,-4.08,6.09,-3.62,4.89,-2.75,-2.80,-3.29,6.23,-3.71,-3.70,-1.66,-1.28,-4.08
7.33,-2.62,8.32,-2.62,7.33,-4.70,-2.47,7.31,-3.92,-2.16,7.18,-2.73,-3.19,-3.89,-3.06,5.46
-4.45,-0.89,3.79,-6.54,-4.67,-4.33,-5.07,-3.90,-2.73,7.18,-2.25,-5.21,-2.44,5.02,-3.58,-1.79
NA
>chr8:109480935-109480985
NA,-2.87,-3.91,7.26,-3.42,-2.15,-0.66,-2.87,-4.70,-8.57,-5.06,-3.16,-1.71,8.17,-4.38,-2.78
0.12,5.34,-3.26,7.17,-2.57,-5.21,-2.25,8.64,-2.16,-3.92,7.26,-3.53,-3.25,-5.34,-3.57,-1.35
5.86,-2.50,-3.50,-2.82,-3.42,4.46,-1.50,-2.38,-2.04,-2.46,-0.94,4.51,-1.89,-3.63,-3.40,6.14
NA
>chr8:111842775-111842825
NA,5.85,-3.75,5.32,-1.64,-2.77,-3.19,6.23,-4.09,-2.16,7.44,-3.54,-3.23,-3.00,-5.31,-2.42
5.02,-3.08,-0.58,3.00,-2.84,-2.31,3.63,-4.95,-1.91,7.79,-1.18,-2.84,2.59,-1.79,-2.25,-1.59
-3.72,-3.26,7.18,-3.92,-2.47,7.17,-3.06,3.79,-0.32,-2.10,-3.02,-0.95,3.64,-3.06,7.03,-3.50
NA
>chr8:111842829-111842879
NA,7.31,-2.81,8.32,-2.71,5.91,-2.42,-2.04,4.41,-1.29,-0.64,-2.26,-4.94,-3.79,-2.54,5.93
-0.54,-3.79,5.62,-2.46,-2.66,-2.46,4.21,-4.95,-1.91,7.79,-2.44,-4.11,-3.00,5.96,-2.12,5.36
-4.45,-0.21,6.83,-2.54,-5.32,-2.54,6.83,-0.52,-4.52,-2.28,6.06,-1.79,5.53,-2.35,-4.70,6.33
NA
>chr8:114217017-114217067
NA,6.24,-4.09,-1.91,7.79,-0.99,-3.17,-2.27,-0.32,3.97,-5.58,-4.67,-3.94,-2.65,0.59,4.02
-1.85,4.35,-2.95,-1.30,3.71,-2.11,-2.39,6.67,-1.91,-3.92,8.17,-1.25,-4.31,-3.58,-2.16,-4.11
7.33,-2.71,5.49,-3.01,-1.36,-1.75,3.97,-0.85,-1.67,-1.93,-2.83,-1.61,2.74,-2.02,-1.89,-1.81
NA
>chr8:116980815-116980865
NA,-2.15,-1.79,4.90,-2.45,-2.36,5.46,-0.81,-2.94,-1.88,-1.66,-1.46,-1.68,-3.38,4.54,-1.23
4.93,-3.62,6.09,-5.95,-3.13,-0.94,8.17,-3.92,-2.16,8.09,-2.94,-4.02,-2.75,-4.41,-3.71,7.44
-2.16,-4.95,4.50,-2.48,-1.21,-0.96,-3.81,-3.47,-3.02,-1.31,-1.96,-2.64,-3.92,-2.27,-0.32,4.34
NA
>chr8:121745196-121745246
NA,5.15,-5.05,-0.80,-2.10,4.48,-2.45,-2.88,4.63,-1.25,4.54,-3.53,-3.16,-1.61,-2.10,-2.59
-2.66,3.84,-2.90,-4.69,6.33,-4.70,-2.47,7.31,-3.92,-1.91,6.98,-1.28,-1.67,-2.94,-0.95,3.82
-5.58,-4.67,-3.94,-2.65,0.27,4.77,-5.47,-1.89,6.98,-1.25,-0.53,-3.41,-3.91,-1.84,4.90,-2.40
NA
>chr8:126526361-126526411
NA,-1.38,-3.13,2.90,-1.88,-2.34,-3.16,-3.96,-1.64,-2.41,-1.41,5.32,-3.45,5.88,-1.43,-0.64
-2.26,-4.42,-3.61,6.00,-0.52,-4.63,-2.22,8.64,-2.16,-3.92,7.26,-3.17,-2.90,-3.50,-2.50,6.67
-1.91,-4.95,4.91,-1.86,-1.25,-4.71,4.17,-1.23,4.28,-2.94,-3.16,-5.06,-6.89,-2.25,7.18,-3.00
NA
>chr8:128181977-128182027
NA,-3.62,-4.58,-3.09,6.80,-1.09,-3.12,4.55,-2.83,-2.29,-4.10,5.02,-2.35,-4.95,4.91,-1.46
-0.53,-3.41,-4.39,-2.76,4.76,-3.12,-2.23,3.63,-4.95,-1.91,6.79,-2.90,-2.29,-3.56,4.56,-2.76
-4.39,-3.41,-0.53,-1.46,4.91,-4.95,-2.35,5.02,-4.10,-2.29,-2.83,4.55,-3.12,-2.23,3.63,-5.98
NA
>chr8:128182000-128182050
NA,-3.92,-1.91,6.79,-2.90,-2.29,-3.56,4.56,-2.76,-4.39,-3.41,-0.53,-1.46,4.91,-4.95,-2.35
5.02,-4.10,-2.29,-2.83,4.55,-3.12,-2.23,3.63,-4.95,-1.91,6.79,-2.90,-2.29,-3.56,4.56,-2.76
-4.11,-3.09,6.80,-1.09,-3.12,4.55,-2.83,-2.29,-4.10,5.02,-2.35,-4.95,4.91,-1.46,-0.53,-3.03
NA
>chr8:133774744-133774794
NA,2.79,-1.43,-1.58,3.18,-2.04,5.71,-4.50,6.09,-4.70,-1.91,6.98,-1.25,-0.53,-3.43,-4.19
-2.75,-4.41,-3.59,7.26,-3.92,-2.47,7.31,-3.92,-2.16,8.64,-2.13,-5.47,3.79,-1.35,-4.67,-1.35
4.37,-3.26,7.17,-2.47,-3.92,7.31,-2.57,-5.27,-2.95,3.84,-2.26,-2.39,5.68,-3.09,-4.58,-3.62
NA
>chr8:134630660-134630710
NA,-2.66,-2.50,6.67,-1.91,-4.09,6.06,-2.01,3.84,-1.92,-1.09,-3.73,-3.25,-4.09,-2.33,-2.46
5.47,-3.45,5.32,-1.21,-2.48,-2.96,-2.50,6.67,-1.91,-3.92,7.26,-3.17,-2.90,-4.35,-2.90,-3.06
5.82,-2.50,-2.66,-2.50,6.67,-1.91,-3.92,7.26,-3.42,-2.15,-1.14,-3.73,-3.02,-3.42,-2.50,2.75
NA
>chr8:134630673-134630723
NA,-1.96,-2.46,5.47,-3.45,5.32,-1.21,-2.48,-2.96,-2.50,6.67,-1.91,-3.92,7.26,-3.17,-2.90
-4.35,-2.90,-3.06,5.82,-2.50,-2.66,-2.50,6.67,-1.91,-3.92,7.26,-3.42,-2.15,-1.14,-3.73,-3.02
-3.42,-2.50,2.58,-1.98,-1.60,-2.91,4.32,-2.91,-1.60,-2.25,3.49,-5.04,-3.04,0.12,4.77,-6.08
NA
>chr8:134697921-134697971
NA,5.89,-2.55,-2.44,4.48,-1.92,-0.55,-3.41,-4.87,-3.25,-3.42,6.95,-1.09,-2.42,6.23,-4.09
-1.91,6.79,-2.67,-1.19,-1.07,-5.16,-2.54,7.31,-3.92,-2.16,8.09,-3.08,-4.58,-4.20,-6.42,-4.28
-2.65,0.33,6.25,-2.37,-4.79,3.92,-2.17,-2.12,-2.46,-0.94,4.51,-1.89,-4.38,-3.79,-3.05,3.96
NA
>chr8:138228123-138228173
NA,-4.27,6.23,-3.71,-3.43,-3.60,0.13,4.77,-6.00,-3.04,0.12,4.77,-6.00,-3.04,0.39,5.06
-1.83,-3.03,5.61,-3.00,-4.11,-3.58,3.63,-4.95,-2.16,8.64,-2.16,-4.70,6.33,-5.95,-4.29,-3.05
6.19,-2.22,-1.15,6.04,-2.73,-4.80,-2.68,-2.13,-3.55,-2.87,-4.19,-3.81,-0.65,-0.81,2.83,-2.71
NA
>chr8:138228303-138228353
NA,8.21,-5.17,-3.13,-1.17,5.97,-2.75,-2.39,-1.61,-1.19,-3.18,-5.66,-4.15,-3.72,4.94,-2.44
-1.79,4.90,-2.65,-3.89,-4.36,-3.90,-2.73,7.18,-2.16,-3.92,8.17,-1.25,-4.31,-2.50,-0.66,-2.87
-4.16,-6.20,4.21,-2.46,-3.50,-2.82,-3.44,5.70,-0.99,-1.98,-1.37,-2.26,-4.42,-2.91,5.46,-0.94
NA
>chr8:138228474-138228524
NA,7.32,-3.85,-1.28,-1.23,-2.63,4.96,-2.44,-2.95,6.73,-3.89,-1.14,-1.66,6.14,-3.42,-2.83
-4.01,3.94,-2.45,-2.95,7.18,-3.92,-2.47,7.31,-3.92,-2.16,8.09,-2.62,-2.44,5.15,-1.98,-1.61
2.78,-3.38,-2.41,-2.33,-1.61,-3.47,-3.42,0.45,3.95,-3.02,-0.95,4.00,-4.03,3.67,-2.12,-2.10
NA
>chr9:683721-683771
NA,-2.51,-3.31,6.95,-1.09,-2.42,6.12,-2.92,3.79,-0.40,-0.93,-5.16,-2.54,7.31,-5.17,-4.16
-2.38,0.33,5.35,-3.10,-4.84,-6.89,-2.25,8.64,-2.16,-3.92,8.17,-1.12,-2.91,-3.06,5.30,-4.50
6.09,-4.69,-2.65,6.29,-2.38,-2.95,7.18,-4.38,-3.42,-1.09,-1.67,-4.22,-4.33,-1.25,8.17,-3.91
NA
>chr9:683787-683837
NA,0.04,4.88,-4.70,-1.19,-1.19,-2.37,4.23,-2.04,-2.42,6.23,-4.09,-1.91,7.79,-1.18,-3.12
4.35,-2.01,3.58,-2.66,-2.91,-2.15,7.18,-2.16,-3.92,7.31,-2.57,-5.27,-2.95,4.25,-1.23,4.12
-6.11,-3.29,-1.97,7.18,-2.25,-5.21,-2.00,6.98,-1.66,-1.98,-5.31,-2.54,7.17,-3.12,4.93,-1.20
NA
>chr9:6428398-6428448
NA,-4.84,-2.68,6.17,-2.52,-3.08,-0.59,-2.50,-4.31,-1.27,5.90,-3.02,-1.09,6.80,-3.09,-4.58
-4.20,-5.66,-2.80,-0.66,-2.15,-3.42,7.26,-3.92,-2.16,8.64,-2.16,-4.70,6.33,-4.70,-2.16,8.09
-2.94,-4.02,-2.75,-4.93,-4.33,-2.28,6.62,-2.62,-2.38,6.23,-2.66,-3.98,-2.00,-2.71,4.50,-5.98
NA
>chr9:6428424-6428474
NA,-5.48,6.33,-4.70,-2.16,8.09,-2.94,-4.02,-2.75,-4.93,-4.33,-2.28,6.62,-2.62,-2.38,6.23
-2.66,-3.98,-2.00,-2.71,4.50,-4.95,-2.16,8.64,-2.16,-3.92,7.31,-2.54,-5.31,-3.00,-3.58,-4.31
-2.28,6.62,-3.08,-4.58,-3.25,-3.53,7.26,-5.17,-3.13,-0.94,8.03,-3.12,4.93,-1.23,4.63,-2.98
NA
>chr9:7042436-7042486
NA,5.76,-2.85,-2.95,6.72,-2.90,5.49,-2.52,-0.81,4.70,-2.35,-5.22,4.75,-1.41,-2.09,-1.36
-5.05,5.46,-3.06,-3.89,-3.19,-1.71,8.17,-3.92,-1.91,6.67,-2.50,-2.66,-2.28,4.65,-1.71,-1.98
-5.31,-2.22,8.64,-2.13,-5.47,4.77,0.27,-1.91,-3.17,-2.59,6.17,-3.05,-4.29,-6.20,4.50,-2.45
NA
>chr9:14183045-14183095
NA,-5.12,-4.33,-3.90,-2.73,7.18,-2.13,-5.52,5.68,-2.02,2.84,-1.98,-3.46,-2.62,-0.92,-1.43
5.88,-3.31,4.89,-2.75,-2.80,-3.29,7.44,-2.16,-3.92,7.18,-2.95,-2.38,6.23,-3.57,-4.36,-2.44
6.80,-3.09,-4.58,-4.20,-6.42,-3.49,-1.94,5.97,-2.67,-1.21,-0.96,-3.67,-2.04,-0.66,-2.80,-4.95
NA
>chr9:68397000-68397050
NA,-8.57,-4.84,-3.05,6.19,-2.22,-1.79,4.48,-6.54,-4.67,-4.33,-5.07,-5.07,-3.90,-1.73,5.90
-4.31,-4.15,-6.42,-4.66,-3.90,-2.73,7.18,-2.16,-4.95,3.63,-2.23,-3.12,4.54,-2.52,-3.12,-2.31
3.64,-5.04,-3.75,-0.98,-1.83,4.50,-1.41,-2.22,6.19,-3.05,-4.29,-5.95,6.09,-3.75,5.32,-1.52
NA
>chr9:68727049-68727099
NA,-4.37,-2.53,6.30,-2.38,-1.86,-1.66,-1.46,-2.02,-3.67,-0.96,-1.25,-2.83,2.59,-0.81,-1.05
-3.51,-4.69,-4.33,-5.06,-6.89,-2.57,7.31,-3.92,-2.16,8.64,-2.25,-6.89,-5.06,-4.33,-5.07,-5.07
-4.69,-3.14,-0.59,-1.25,6.14,-3.06,-2.90,-3.50,-2.50,6.67,-1.91,-4.70,6.09,-4.50,5.21,-2.14
NA
>chr9:69066074-69066124
NA,-4.37,-2.53,6.30,-2.38,-1.86,-1.66,-1.46,-2.02,-3.67,-0.96,-1.25,-2.83,2.59,-0.81,-1.05
-3.51,-4.69,-4.33,-5.06,-6.89,-2.57,7.31,-3.92,-2.16,8.64,-2.25,-6.89,-5.06,-4.33,-5.07,-5.07
-4.69,-3.14,-0.59,-1.25,6.14,-3.06,-2.90,-3.50,-2.50,6.67,-1.91,-4.70,6.09,-4.50,5.21,-2.14
NA
>chr9:69066395-69066445
NA,-1.32,-2.27,-3.06,-1.35,-2.27,-3.37,-2.29,-3.98,-2.66,6.00,-2.36,4.06,-1.50,-2.84,3.00
-0.58,-3.08,5.02,-2.44,-6.89,-3.68,-0.94,8.17,-3.92,-1.91,6.67,-2.50,-2.96,-2.67,-1.39,-2.48
-4.31,-1.48,5.97,-2.67,-1.15,-2.33,-2.51,-1.16,-3.14,-4.69,-4.33,-4.52,-5.34,5.81,-3.54,-2.81
NA
>chr9:72695057-72695107
NA,-5.48,6.09,-3.55,3.31,-2.12,-2.17,-2.37,-1.15,-1.40,-3.85,7.73,-0.94,-3.29,-6.54,4.48
-1.92,-2.88,-0.99,7.79,-2.00,-5.21,-2.25,8.64,-2.16,-4.95,4.91,-1.86,-1.98,-5.31,-2.22,8.64
-2.16,-4.95,3.63,-2.12,-2.83,-2.19,-2.21,-3.67,-0.96,-1.41,-2.73,-1.24,-2.02,-3.67,-0.79,-1.61
NA
>chr9:72695065-72695115
NA,-1.31,-3.85,7.73,-0.94,-3.29,-6.54,4.48,-1.92,-2.88,-0.99,7.79,-2.00,-5.21,-2.25,8.64
-2.16,-4.95,4.91,-1.86,-1.98,-5.31,-2.22,8.64,-2.16,-4.95,3.63,-2.12,-2.83,-2.19,-2.21,-3.67
-0.96,-1.41,-2.73,-1.24,-2.02,-3.67,-0.79,-1.27,-2.03,3.75,-4.30,-1.36,-2.20,-2.33,-1.35,-2.86
NA
>chr9:75753150-75753200
NA,-4.23,-5.62,-3.58,-3.00,-5.20,-2.52,3.94,-2.04,-1.97,-2.45,-2.67,-1.50,-1.90,-0.99,-1.43
4.91,-6.20,-3.13,-0.94,8.17,-3.92,-2.47,7.31,-3.92,-2.16,7.18,-2.28,-4.31,-2.50,-0.59,-3.41
-4.46,-2.92,-2.33,-1.61,-3.16,-3.53,3.59,-0.70,-2.14,-2.44,3.60,-2.44,5.71,-4.00,7.12,-3.47
NA
>chr9:75753211-75753261
NA,6.34,-1.43,-0.78,-2.51,-2.12,-1.88,3.01,-2.97,-2.00,-2.98,-1.25,4.86,-4.33,-0.48,3.64
-3.40,-2.38,-1.64,4.75,-5.47,-2.46,7.31,-3.92,-2.16,8.64,-2.25,-6.89,-3.68,-1.97,6.62,-2.62
-2.38,5.96,-3.70,-2.72,-2.75,4.09,-6.11,-4.45,-3.05,6.17,-2.38,-2.62,6.88,-3.65,-2.83,-4.51
NA
>chr9:77724475-77724525
NA,-0.98,6.98,-1.17,-3.68,-6.89,-2.00,7.79,-2.44,-4.87,-3.83,-2.40,-1.16,-2.41,-0.99,6.47
-2.11,-5.20,-1.98,-2.33,4.38,-3.12,-1.09,7.79,-1.91,-4.95,4.50,-2.71,-2.12,-3.71,-2.04,5.54
-4.44,5.54,-2.04,-3.71,-2.87,-4.19,-3.42,0.39,5.06,-1.89,-4.38,-3.57,-2.15,5.72,-2.73,-2.75
NA
>chr9:81641072-81641122
NA,-0.69,-3.09,-2.04,4.48,-5.47,-2.46,7.31,-5.17,-4.29,-3.10,5.93,-0.21,-4.33,4.88,0.07
-3.06,-2.99,5.27,-6.58,-3.29,-0.94,8.17,-3.92,-2.16,8.09,-3.08,-4.11,-2.44,7.79,-1.97,-4.63
-0.80,3.85,-2.28,5.68,-5.52,-2.46,6.86,-2.81,8.32,-2.86,5.60,-2.48,-1.21,-0.96,-3.58,-2.79
NA
>chr9:87733325-87733375
NA,-0.94,-3.68,-8.57,-5.06,-4.33,-5.07,-3.90,-2.43,5.93,-0.54,-3.69,7.33,-2.81,6.72,-3.40
-4.58,-3.25,-3.53,7.26,-5.17,-3.13,-1.97,7.18,-2.16,-3.92,8.17,-0.94,-3.13,-5.34,6.23,-3.71
-3.43,-4.15,-1.09,-1.55,3.93,-3.02,-2.92,-3.18,0.13,4.77,-5.22,-2.35,5.85,-1.32,-1.60,-3.44
NA
>chr9:87733378-87733428
NA,-7.00,-4.67,-3.16,-2.38,6.17,-2.52,-3.08,-0.59,-2.04,-3.81,-1.09,-2.30,2.83,-0.81,-0.78
-3.66,-7.53,-4.70,-2.87,-0.59,-1.25,6.98,-1.91,-4.95,3.63,-2.12,-2.83,-1.76,-1.47,4.39,-0.74
-3.69,6.33,-4.70,-1.91,6.98,-1.66,-1.98,-5.74,-3.42,-3.25,-1.35,-1.21,-2.67,6.79,-1.89,-4.86
NA
>chr9:118994622-118994672
NA,-2.66,-2.50,6.67,-1.91,-4.70,7.33,-2.62,7.33,-5.95,-3.13,-0.94,8.03,-3.06,3.31,-2.03
-1.27,-0.93,-3.46,-5.83,-1.98,-1.86,4.91,-4.95,-2.16,8.64,-2.13,-5.47,3.79,-1.35,-5.10,-1.57
-2.09,-1.41,4.86,-4.70,-1.19,-1.19,-2.48,4.50,-6.20,-4.29,-3.10,5.56,-0.83,-2.98,-2.29,-4.78
NA
>chr9:123959329-123959379
NA,-2.73,-0.95,4.00,-4.24,4.85,-1.20,-5.05,-3.78,-3.94,-3.14,-1.16,-2.33,-0.99,-1.23,6.14
-3.48,-4.41,-3.04,-3.54,5.81,-4.09,-2.47,7.31,-3.92,-1.91,6.67,-2.50,-3.50,-2.90,-3.17,7.26
-5.17,-4.16,-2.38,0.53,4.50,-3.04,-2.22,-3.54,5.70,-3.86,5.21,-1.95,4.26,-1.85,4.32,-2.48
NA
>chr9:123959530-123959580
NA,-3.92,-2.16,8.64,-2.16,-4.70,6.09,-3.62,4.89,-2.75,-2.80,-3.29,7.44,-2.16,-4.70,6.33
-4.69,-2.90,3.84,-3.17,-3.50,-4.47,-2.28,7.18,-2.16,-3.92,8.17,-1.25,-4.33,-4.22,-1.66,-1.07
-5.58,-3.42,-2.87,-1.16,-2.41,-0.99,5.64,-2.70,-3.98,-2.29,-2.98,-1.25,4.86,-4.94,-1.36,-2.16
NA
>chr9:124799187-124799237
NA,-1.62,6.98,-1.25,-0.53,-3.41,-4.39,-2.44,7.79,-2.00,-5.21,-2.25,8.64,-2.25,-6.89,-4.70
-2.87,-0.61,-1.92,4.48,-2.44,-2.62,8.09,-2.16,-3.92,7.31,-2.46,-5.52,5.68,-2.02,2.67,-0.68
-1.05,-3.51,-4.28,-6.42,-4.39,-4.31,-1.73,-1.48,5.88,-4.19,5.30,-2.99,-3.46,-1.23,-0.95,2.70
NA
>chrX:7679597-7679647
NA,6.24,-4.09,-1.91,7.79,-0.99,-2.83,-1.76,-1.55,4.48,-2.65,-3.89,-3.97,-2.65,0.59,4.02
-1.85,4.35,-2.95,-1.30,3.71,-2.11,-2.39,6.67,-1.91,-3.92,8.17,-1.71,-3.90,-4.33,-4.52,-5.95
7.33,-2.71,5.49,-3.54,-2.29,-2.90,5.95,-3.31,-2.33,-2.19,-4.31,-3.18,-3.50,4.41,-0.81,-2.45
NA
>chrX:65951515-65951565
NA,8.13,-0.94,-3.29,-5.58,3.82,-0.95,-2.54,4.56,-1.50,-3.16,3.64,-0.80,-5.05,-3.78,-3.16
-2.38,6.17,-2.59,-3.89,-3.19,-1.71,8.17,-3.92,-1.91,6.67,-2.50,-3.50,-3.60,-4.47,-2.28,6.62
-2.75,-2.88,4.17,-2.30,-2.00,-0.83,3.95,-3.40,-2.41,-2.33,-1.15,-2.48,4.50,-4.95,-1.91,7.71
NA
>chrX:77909010-77909060
NA,-3.58,3.95,-1.26,-2.77,-3.79,5.90,-1.27,-5.12,-4.15,-4.31,5.18,-2.33,-5.47,3.79,-1.20
-4.63,-2.22,8.64,-2.25,-6.89,-3.68,-1.97,7.18,-2.16,-3.92,8.17,-0.94,-3.68,-6.89,-2.25,7.18
-2.73,-3.16,-3.78,-5.74,-3.00,-3.58,-5.62,-4.28,-3.14,-0.59,-1.31,5.09,-2.45,-2.72,-1.92,-3.44
NA
>chrX:77909065-77909115
NA,-2.78,-1.64,5.80,-4.55,5.75,-3.06,-2.91,-1.35,6.98,-1.18,-3.16,3.82,0.45,-2.82,-5.15
-0.52,6.83,-2.49,-4.69,6.33,-4.70,-2.47,7.31,-3.92,-2.16,7.44,-3.71,-4.41,-2.46,-2.90,2.91
-0.54,-3.28,-2.94,8.09,-2.16,-4.95,4.91,-1.43,-0.64,-2.13,-3.79,5.90,-1.27,-4.33,-4.93,-3.27
NA
>chrX:122221743-122221793
NA,-0.44,-1.23,6.98,-1.91,-4.95,4.50,-2.71,-2.29,-3.56,4.18,-1.94,-1.67,-2.38,6.24,-3.57
-3.88,-1.64,3.55,-0.95,4.12,-5.04,-2.13,8.64,-2.16,-4.95,4.91,-1.48,-1.67,-2.81,4.88,-3.86
6.12,-2.43,-1.58,3.55,-0.70,3.76,-1.55,-0.61,-2.87,-4.16,-5.17,7.31,-2.47,-4.95,4.91,-1.51
NA
>chrX:137847342-137847392
NA,-4.26,-2.27,-0.56,2.93,-1.50,-2.99,3.95,-1.03,-1.98,-1.73,-2.33,-1.64,-4.15,-3.43,-4.31
5.18,-2.44,-5.21,-2.57,7.31,-3.92,-2.16,8.64,-2.16,-3.92,8.17,-1.25,-5.12,-3.79,-4.01,3.94
-2.66,-3.89,-3.19,-2.38,5.95,-1.79,5.53,-2.33,-5.04,4.12,-1.23,4.28,-2.94,-3.90,-4.33,-5.12
NA
>chrX:139400442-139400492
NA,-1.51,-0.92,-1.50,3.76,-0.95,4.68,-4.27,5.65,-2.10,5.95,-2.98,4.89,-2.25,-2.27,-0.90
3.95,-2.69,-2.16,-4.09,-3.13,-3.29,7.44,-2.16,-4.95,3.63,-3.58,-4.87,-3.79,-2.49,6.17,-2.40
-2.88,4.22,-2.66,-2.27,-1.21,5.80,-4.16,4.68,-1.23,4.54,-3.42,-2.72,-2.75,4.64,-3.95,3.95
NA
>chrY:59012178-59012228
NA,-4.01,-4.65,-2.27,-0.70,3.59,-3.50,-2.99,-4.87,-3.38,0.14,5.42,-3.61,-4.83,-3.48,-4.15
-1.07,-1.46,6.00,-2.86,7.33,-4.70,-2.47,7.31,-3.92,-1.91,6.98,-1.28,-1.67,-2.63,4.33,-2.94
-2.58,-2.26,-2.37,-2.04,-2.46,-0.94,4.51,-1.55,-2.95,3.96,-2.40,-2.12,-2.68,-4.80,-2.73,5.24
NA
