# Supplementary material for: Satb1 integrates DNA binding site geometry and torsional stress to differentially target nucleosome-dense regions
Source: Nat Commun. 2019 Jul 19;10:3221. doi: 10.1038/s41467-019-11118-8 (PMC6642133; doi:10.1038/s41467-019-11118-8)
Supplement: Supplementary file 10 — Source Data [file 41467_2019_11118_MOESM10_ESM.zip › Source data/GenomicData/DNAshape/satb1_close/phpamMLjt.HelT]

>chr1:341481-341881
NA,36.17,33.75,35.89,36.12,34.28,31.52,35.45,33.71,33.86,34.61,31.95,34.46,31.95,34.80,35.91
34.21,37.60,36.83,35.77,34.59,31.95,34.86,33.51,37.45,37.47,37.33,35.41,34.62,35.04,33.98,35.20
34.91,32.67,37.55,33.01,35.33,34.44,35.40,32.63,35.04,35.47,34.82,34.50,33.49,34.61,31.57,34.69
36.75,31.42,35.66,33.55,34.04,31.98,34.89,35.83,34.28,31.48,35.52,31.44,35.80,33.77,34.66,32.77
36.78,35.90,36.48,32.74,36.94,37.52,37.88,37.88,37.33,35.36,34.57,33.73,36.02,35.89,33.75,36.14
36.53,31.59,34.95,34.79,33.48,34.52,34.50,34.53,34.53,31.84,35.62,33.98,34.65,31.89,35.58,34.95
34.39,34.59,31.74,35.08,32.04,34.86,33.51,37.45,36.83,35.77,34.72,32.46,35.37,34.55,35.67,36.00
32.67,34.64,36.36,35.87,37.11,34.21,35.62,34.57,31.39,37.39,34.28,32.34,34.84,34.87,32.21,36.50
31.59,35.86,32.37,34.96,34.99,32.46,35.63,34.80,31.95,34.86,33.51,37.45,36.83,35.77,34.72,32.46
35.37,34.55,35.67,36.40,32.74,36.48,36.17,36.97,37.60,34.21,35.91,34.92,32.46,35.63,34.80,31.95
34.86,32.83,35.63,34.92,32.68,35.77,36.12,34.64,32.67,36.00,35.82,34.59,31.95,34.86,33.51,37.45
37.47,37.23,35.77,34.72,32.46,35.37,34.55,35.67,36.00,32.67,34.63,36.36,33.37,37.11,36.83,35.77
34.72,32.46,35.63,34.92,32.46,35.63,34.92,32.46,35.37,34.55,35.67,36.00,32.67,34.64,36.36,35.87
37.11,34.21,35.62,34.57,31.39,37.39,34.28,32.34,34.84,34.87,32.21,36.50,31.59,35.86,32.37,34.96
34.99,32.46,35.63,34.80,31.95,34.86,33.51,37.45,37.47,37.88,37.23,35.77,34.57,31.47,35.10,35.47
34.84,35.36,32.28,34.95,34.95,34.62,35.35,36.61,33.56,35.20,34.19,31.69,34.48,34.77,34.20,36.33
31.73,35.70,31.18,33.92,37.05,32.23,34.77,34.74,35.62,36.87,37.05,33.49,34.79,34.80,33.64,34.38
34.44,34.38,34.12,31.14,34.16,33.38,36.95,33.32,32.57,33.34,33.81,36.42,33.33,33.63,34.18,34.59
34.09,34.23,33.23,37.36,31.42,34.87,34.48,33.47,34.97,34.34,35.16,31.36,34.72,33.78,34.64,35.73
33.53,35.89,36.02,33.77,34.03,31.09,36.66,34.01,34.74,33.49,36.61,35.30,34.42,32.99,33.59,35.58
31.40,33.81,36.75,33.09,32.39,34.85,31.44,34.13,36.31,32.30,33.46,34.48,34.03,34.31,33.72,36.27
32.44,35.62,34.34,33.78,33.84,35.45,31.49,34.98,34.84,35.34,34.22,31.08,34.17,36.01,31.48,36.58
32.55,35.65,32.89,35.17,31.64,36.14,34.71,34.42,34.71,31.84,36.16,34.30,31.19,34.16,33.44,37.47
31.39,34.61,35.25,34.73,35.21,33.83,33.50,34.41,34.05,34.47,34.84,35.95,36.26,36.00,34.59,33.53
33.48,33.16,34.27,36.42,31.51,34.91,33.75,34.17,34.58,31.60,34.40,35.66,37.23,38.01,NA
>chr1:4406914-4407314
NA,34.60,35.76,32.86,35.30,34.43,31.42,36.49,35.90,36.78,32.77,34.88,34.72,35.73,36.37,35.67
34.52,35.19,34.83,34.97,31.27,36.84,33.17,33.78,35.21,34.73,35.19,34.40,35.37,32.83,35.13,32.40
36.45,31.20,34.38,35.25,33.98,35.20,35.02,32.42,34.14,36.84,33.17,34.23,34.09,34.68,34.77,31.80
35.56,34.22,35.25,34.38,31.23,35.72,31.54,36.64,34.52,33.64,35.12,31.26,37.39,33.17,34.64,35.36
37.33,37.47,37.27,33.34,35.78,34.17,36.16,33.72,34.48,34.92,33.03,36.41,33.72,34.56,33.41,35.10
31.59,36.53,36.02,32.68,34.69,35.29,35.28,34.80,34.50,34.92,33.03,36.33,33.66,33.48,33.43,33.92
31.02,34.22,35.34,34.84,35.06,31.16,34.22,35.34,34.75,34.50,34.50,35.02,32.78,35.31,31.75,35.06
35.21,35.84,32.78,35.04,35.38,34.23,34.91,31.18,37.52,31.28,34.57,35.62,33.53,35.89,36.12,34.64
32.45,34.77,34.49,34.47,34.50,34.50,35.27,33.37,35.48,34.55,35.56,34.50,31.15,37.77,32.48,36.43
35.59,35.19,33.92,36.12,34.33,31.54,34.77,34.17,34.17,31.80,35.78,33.77,34.66,32.27,35.27,35.59
34.70,35.69,36.45,31.30,34.09,33.38,36.84,34.14,32.18,35.11,36.70,31.50,35.80,33.77,34.56,31.57
34.97,35.55,34.48,35.39,37.25,33.51,35.25,32.83,35.37,34.62,34.78,32.66,37.04,32.40,35.01,32.31
36.14,33.67,34.48,35.27,33.34,35.91,34.92,32.46,35.37,34.55,35.71,37.03,34.21,35.91,34.81,32.21
36.50,31.48,35.80,33.80,34.23,34.64,32.94,35.34,36.66,32.38,34.77,34.57,35.04,34.23,34.91,31.29
36.77,34.58,32.00,36.20,33.67,34.48,34.92,33.03,36.41,33.72,34.02,31.14,34.03,33.68,36.31,34.42
35.35,36.61,33.73,36.11,35.36,36.03,33.73,34.57,35.34,37.40,34.43,35.89,36.12,34.28,31.48,35.58
33.59,33.39,34.44,33.33,35.56,35.63,36.91,33.22,35.89,34.09,34.17,35.12,31.45,34.41,35.35,32.63
34.71,33.83,35.35,35.02,32.52,35.36,34.84,35.12,34.62,35.35,36.43,32.48,37.85,31.48,35.58,31.34
34.43,35.30,32.86,35.97,34.33,31.59,35.69,35.47,36.48,32.74,36.39,35.91,34.84,34.64,33.41,35.66
34.59,33.47,33.01,34.42,35.34,36.91,33.37,36.33,33.66,33.58,33.95,31.30,34.41,35.35,32.83,34.86
31.95,34.86,34.84,32.44,35.36,34.84,35.12,34.62,35.39,36.91,33.36,37.00,31.59,35.55,31.34,34.43
35.30,32.86,35.97,34.33,31.59,36.16,36.41,37.57,37.88,37.37,36.14,36.36,34.28,31.48,35.58,33.57
33.48,33.37,33.01,34.42,35.34,36.91,33.22,35.89,34.09,34.17,35.12,31.45,34.41,35.35,32.63,34.71
33.83,35.41,35.27,32.83,35.78,34.22,35.04,34.62,35.35,36.61,33.73,36.11,35.47,36.50,31.42,34.43
35.30,32.86,35.76,34.60,35.27,33.56,36.14,36.56,32.74,36.39,35.94,36.36,34.28,31.53,NA
>chr1:6744421-6744821
NA,34.48,34.87,31.42,37.36,33.23,34.16,34.34,31.55,34.23,35.55,34.45,34.15,34.52,33.53,34.14
31.48,34.86,35.23,34.54,33.59,35.56,35.63,36.91,33.22,36.14,34.90,33.14,37.27,36.97,36.17,36.48
32.74,36.39,35.97,36.45,31.38,34.24,35.56,34.48,35.39,37.40,35.11,37.60,36.83,35.62,34.55,35.64
33.34,35.53,35.27,33.92,36.12,34.70,32.67,36.53,37.52,37.88,37.33,35.64,35.56,33.73,35.10,34.20
36.33,31.77,35.14,35.02,31.47,34.57,35.82,36.52,33.73,35.95,34.95,34.41,33.57,35.35,34.99,33.19
34.98,33.82,34.61,31.52,34.19,33.72,36.41,33.02,35.30,34.43,31.45,36.33,34.30,34.89,31.36,36.95
33.02,34.92,34.61,34.96,34.86,31.46,34.39,35.17,34.97,31.80,35.66,31.58,35.01,34.44,31.59,35.53
35.02,34.47,31.45,36.08,34.77,31.48,33.91,36.72,31.30,35.42,33.70,36.96,35.87,36.36,34.30,31.19
34.13,34.64,35.28,35.29,34.69,32.46,35.37,34.55,35.62,36.83,37.60,34.21,35.64,34.55,35.67,36.13
36.21,32.16,34.67,31.43,36.63,32.14,34.87,35.38,33.98,35.20,34.91,32.39,35.86,31.55,35.66,31.76
34.87,34.28,31.28,36.58,36.02,33.05,35.13,32.40,36.66,31.14,34.28,34.87,31.76,35.63,31.18,34.24
35.56,34.49,34.83,32.52,36.45,34.30,35.78,32.97,35.87,36.56,32.74,36.40,35.67,34.55,35.33,33.01
37.55,32.66,34.96,34.99,32.46,35.37,34.44,35.37,32.46,34.72,35.86,36.70,32.77,34.90,33.37,37.68
32.33,34.77,34.62,35.37,32.83,35.31,31.83,34.67,36.69,31.30,35.42,33.01,35.37,34.62,34.92,33.15
34.98,34.61,35.48,32.83,35.95,33.90,34.42,35.66,36.88,33.14,34.99,34.96,32.66,37.02,32.31,35.66
35.17,36.38,35.95,35.14,35.00,33.14,37.27,37.47,37.23,35.62,34.55,35.37,32.46,34.72,35.86,36.88
33.51,35.13,32.13,35.70,34.25,33.56,36.00,32.97,35.84,34.91,34.59,35.02,32.42,34.72,35.77,36.87
36.53,32.66,35.64,35.61,35.13,34.47,31.28,37.16,33.02,34.92,34.50,34.50,34.70,35.91,34.70,32.67
35.99,35.91,35.14,35.00,32.63,35.40,34.55,35.62,36.92,36.41,36.16,31.59,34.31,35.05,36.00,33.23
35.42,31.17,37.56,31.28,34.70,34.85,32.44,35.36,34.84,35.40,34.23,34.27,31.56,34.30,34.64,35.22
35.52,35.28,32.88,35.72,32.11,35.13,33.51,36.96,35.84,35.14,35.06,31.47,34.57,35.86,36.70,33.14
34.95,35.14,31.64,36.53,35.58,35.55,35.27,31.46,35.66,32.75,36.39,35.91,34.84,34.33,34.17,31.77
35.79,32.37,34.88,34.47,33.78,34.91,31.59,36.45,35.90,36.96,33.31,34.61,34.60,31.63,34.81,34.83
35.41,34.69,33.14,36.96,35.84,34.84,34.62,35.41,36.92,37.27,33.05,35.19,35.55,34.55,35.21,32.64
34.95,35.14,31.62,37.00,33.01,35.59,34.81,31.94,35.95,34.90,32.63,35.40,34.62,34.68,NA
>chr1:6859557-6859957
NA,34.69,35.46,32.28,35.11,36.66,32.74,36.94,36.87,35.56,34.45,34.47,34.34,34.06,31.07,36.42
31.95,34.71,34.42,34.53,34.67,33.31,36.96,35.90,36.45,31.38,34.24,35.62,35.19,33.05,36.70,35.86
34.59,31.94,35.70,33.95,34.17,31.77,35.79,32.39,34.77,34.56,35.76,32.97,35.56,36.02,33.77,34.03
31.09,36.66,34.52,33.64,35.12,31.18,37.77,32.48,36.87,37.01,36.14,36.36,34.28,31.54,34.86,34.78
32.14,37.02,32.67,34.83,34.39,37.03,32.55,36.87,37.01,36.17,36.52,31.64,35.01,34.42,31.35,36.27
34.79,34.98,31.52,34.73,34.38,31.08,37.57,31.48,35.88,32.37,34.96,34.84,31.84,35.62,33.90,34.64
35.48,32.63,34.95,35.14,31.62,36.50,32.45,34.71,31.98,35.90,33.26,34.52,34.50,34.45,34.27,31.61
34.81,35.30,35.04,33.14,37.27,36.92,35.41,34.64,34.59,31.43,33.83,33.58,33.66,36.33,33.12,35.80
35.21,35.02,31.88,35.78,33.70,35.17,34.69,33.48,34.36,33.14,34.48,34.55,34.45,35.62,36.00,32.37
34.20,34.66,36.00,36.65,37.06,36.14,36.36,34.52,31.56,34.42,31.37,36.77,32.47,35.83,32.09,34.87
35.47,34.84,34.98,31.49,35.07,32.99,35.28,35.89,36.52,33.73,36.11,35.36,36.14,34.64,32.28,34.89
35.70,33.67,33.34,34.72,32.26,35.40,34.44,35.37,32.46,34.92,35.63,32.46,34.92,35.91,33.31,35.73
34.61,34.59,31.74,35.71,33.01,35.37,34.44,35.37,32.46,34.92,35.91,33.31,35.64,34.44,35.37,33.01
35.42,31.30,36.71,34.45,35.23,32.42,34.69,35.17,35.58,31.84,34.45,35.38,32.63,34.90,35.95,31.94
34.59,35.77,36.92,36.77,35.05,34.95,31.59,36.45,35.69,34.84,34.81,31.74,35.84,34.89,34.70,35.56
34.50,31.26,36.80,34.45,35.23,32.78,34.86,31.95,34.53,34.60,31.63,34.77,33.78,34.64,35.45,32.46
34.72,35.77,36.87,37.05,33.73,36.27,35.00,35.47,33.73,35.20,33.47,34.63,34.91,35.84,32.97,36.00
33.30,34.48,34.33,34.71,36.14,31.73,35.72,31.55,35.72,31.55,35.72,31.55,35.72,31.55,35.72,31.55
35.70,31.23,34.31,35.97,32.86,35.59,34.81,32.21,37.04,32.66,34.96,34.99,32.42,35.28,35.41,33.54
34.38,34.36,34.42,34.92,31.36,34.47,34.64,31.95,35.11,34.31,34.17,35.12,31.59,35.20,33.70,37.45
37.47,37.33,35.36,34.57,33.72,35.95,34.78,35.36,32.44,34.85,34.58,31.84,35.90,34.84,34.65,35.12
34.74,34.24,32.33,36.94,32.19,34.81,35.35,33.57,34.41,34.95,35.53,31.59,34.31,34.98,35.95,36.26
35.73,34.72,34.77,31.61,34.56,33.69,36.14,32.12,34.87,34.96,32.37,35.66,31.38,33.83,33.43,33.48
33.82,35.88,34.77,31.70,35.71,32.97,35.28,35.63,33.73,35.14,33.67,34.47,34.77,32.45,34.64,36.36
35.87,36.78,33.14,35.00,35.25,35.18,32.97,35.36,35.40,32.79,33.58,35.79,31.48,36.47,NA
>chr1:7165072-7165472
NA,34.41,31.54,34.48,34.86,33.62,35.20,33.62,35.10,34.20,36.47,31.22,33.89,33.38,33.67,36.00
35.77,33.05,35.13,32.40,36.50,31.59,35.55,31.48,34.67,32.16,35.58,34.95,34.24,33.75,33.23,36.51
33.38,34.90,32.77,36.78,35.90,36.52,31.61,35.70,31.10,34.06,34.60,34.22,34.14,36.90,32.23,34.77
34.62,35.64,34.21,37.11,35.90,36.48,32.74,36.40,35.62,34.45,34.55,34.48,33.53,34.14,31.56,34.44
34.11,36.38,33.44,34.09,31.10,35.50,31.38,34.02,34.39,34.78,36.27,31.30,34.24,35.56,34.49,34.94
32.53,34.63,36.10,32.31,35.19,32.12,35.62,34.16,34.56,31.46,35.02,35.20,32.27,36.45,36.41,37.03
35.40,34.48,35.56,34.23,31.61,36.16,36.13,35.83,34.72,32.46,35.37,34.44,35.64,34.21,37.60,36.92
35.40,34.48,35.55,35.19,32.53,35.40,34.55,35.71,36.88,33.14,34.92,35.91,33.31,35.64,34.44,35.37
33.01,35.71,31.74,34.59,34.40,35.62,36.52,33.73,35.95,34.95,34.40,35.64,33.34,35.27,34.60,35.37
31.98,34.84,35.21,36.12,33.53,35.91,34.92,32.68,36.00,34.91,34.59,35.27,34.24,37.60,36.97,36.11
34.98,34.14,31.16,35.16,34.62,34.45,35.56,36.83,37.27,32.77,34.72,33.34,33.67,36.12,32.03,34.73
35.95,31.94,34.59,35.86,36.88,33.51,35.25,33.05,36.00,35.21,35.06,31.47,34.54,35.17,35.95,33.32
35.09,34.99,33.14,37.45,36.83,35.77,34.72,32.46,35.37,34.62,34.67,32.14,34.04,33.63,36.00,35.89
34.43,37.11,35.87,36.25,33.74,34.66,32.77,36.78,35.90,36.48,32.36,34.96,34.84,31.84,35.45,34.22
35.38,35.04,32.63,35.40,34.55,35.71,36.55,33.36,37.16,31.43,34.35,31.43,37.16,33.01,35.33,34.40
35.19,34.69,35.52,35.59,36.09,32.56,34.28,37.32,31.15,34.27,35.97,33.22,37.11,36.83,35.62,34.67
35.71,36.70,33.14,35.00,35.25,35.09,32.65,37.55,33.02,34.92,34.59,34.84,36.11,37.06,36.77,34.91
35.59,35.53,33.37,35.53,35.63,33.73,35.17,34.95,36.77,37.03,35.36,34.57,33.73,36.02,35.89,33.53
35.64,34.44,35.64,34.21,37.03,35.66,34.45,34.47,34.50,34.61,34.75,33.36,35.95,34.95,34.59,34.67
32.44,35.36,34.84,35.47,35.04,32.64,35.21,34.45,37.03,32.55,36.43,35.59,35.56,33.59,34.48,35.11
32.27,36.45,36.13,35.62,34.45,34.55,34.30,33.42,33.43,33.92,31.14,33.84,36.33,33.44,34.09,31.30
36.45,35.97,36.52,33.73,36.11,35.41,35.61,32.77,33.51,33.64,37.52,32.33,34.94,34.87,31.94,35.95
34.73,32.14,36.42,31.07,33.94,33.77,36.25,35.94,35.99,32.66,35.46,34.69,34.51,32.29,36.45,31.20
34.30,35.05,36.12,33.75,36.02,35.53,33.01,35.59,34.11,31.38,36.62,35.34,32.97,35.25,35.23,34.54
33.56,36.00,32.83,35.21,34.50,36.39,33.37,34.73,31.80,35.58,34.33,31.59,35.53,34.85,NA
>chr1:8812814-8813214
NA,31.73,36.16,36.09,35.53,35.56,33.73,35.17,34.69,33.48,34.50,33.73,36.25,35.87,36.96,33.14
34.92,35.91,34.21,37.40,35.39,34.62,34.95,35.18,32.94,34.74,34.11,36.38,33.17,34.64,35.24,36.09
36.58,33.73,36.52,35.67,34.67,35.67,36.37,35.73,34.72,34.88,32.77,36.78,35.84,35.14,35.06,31.47
34.78,35.91,34.21,37.60,37.47,37.23,35.62,34.67,35.71,37.03,35.11,37.60,36.92,35.64,35.52,34.91
36.77,37.06,36.11,35.14,35.06,31.65,34.64,31.59,36.66,32.40,35.13,32.83,35.45,34.64,33.90,35.95
32.83,35.48,34.64,33.57,35.34,35.59,36.49,32.74,36.48,36.17,37.37,37.47,37.60,35.11,37.60,36.97
36.14,36.25,33.77,33.94,31.30,36.45,35.90,36.96,33.51,35.25,33.51,37.45,36.83,35.62,34.55,35.33
32.86,35.76,34.62,35.35,36.61,33.73,36.11,35.47,36.50,31.73,35.07,33.70,36.88,35.71,34.67,35.67
36.40,32.74,36.48,36.02,36.02,36.58,33.73,37.05,36.97,35.41,34.62,35.76,32.86,35.30,34.43,31.45
36.33,34.30,35.78,32.83,35.66,34.92,32.46,35.37,34.55,35.71,37.03,34.24,35.53,35.63,33.73,35.14
33.93,34.71,32.59,35.28,35.59,34.91,36.77,36.92,35.62,34.67,35.62,36.92,36.77,34.91,35.59,35.28
32.42,34.92,35.63,32.46,34.92,35.63,32.46,34.92,35.59,33.01,36.95,31.36,34.89,34.17,36.12,34.36
31.08,34.27,34.83,31.39,37.61,31.17,35.42,33.01,35.35,34.43,31.42,36.49,35.97,36.39,32.74,36.48
35.90,36.78,33.34,35.95,34.16,34.63,31.87,34.80,31.30,36.69,34.69,31.77,35.82,34.95,35.41,34.69
33.14,37.45,36.83,35.62,34.55,35.37,33.01,35.20,31.61,33.88,36.64,33.88,31.48,34.35,35.75,36.70
33.14,34.95,34.86,31.54,34.28,35.83,34.89,32.28,34.63,36.22,32.44,35.49,34.60,35.02,32.78,35.25
32.83,35.63,34.92,33.14,37.45,36.83,35.62,34.55,35.64,34.21,37.60,37.47,37.23,35.62,34.67,35.67
36.00,32.66,35.36,34.79,36.27,31.51,34.95,35.05,36.50,35.83,34.57,31.47,35.06,35.14,35.84,36.78
33.05,35.19,35.55,34.55,35.13,32.88,36.14,34.73,32.03,36.16,34.63,32.28,34.95,35.25,35.00,32.63
35.40,34.55,35.62,37.23,37.47,37.27,33.05,35.19,35.55,34.49,34.73,32.12,37.77,31.18,35.12,33.64
34.52,36.90,32.17,35.05,35.09,34.25,31.19,36.80,34.39,34.83,32.39,35.66,31.46,35.27,35.61,35.13
34.61,31.41,36.69,34.67,31.55,34.57,35.86,36.70,33.14,34.90,36.14,32.97,35.80,34.91,34.63,33.67
35.10,31.39,35.70,31.55,35.72,31.59,36.58,32.82,36.58,31.59,35.72,31.55,35.72,31.44,35.80,33.80
34.19,31.52,34.60,34.53,31.78,34.80,35.59,33.01,37.55,32.65,35.03,35.83,34.28,31.48,35.52,31.44
36.01,34.17,31.19,33.97,33.38,33.59,35.67,32.11,36.45,36.02,35.99,36.36,34.64,32.55,NA
>chr1:18697185-18697585
NA,31.76,35.66,31.58,34.87,34.62,35.02,32.59,34.71,34.16,35.62,32.12,34.91,32.12,34.73,32.40
36.45,31.20,34.38,35.25,33.98,35.19,35.59,36.43,32.55,37.01,34.91,33.05,37.07,35.63,35.34,33.57
34.41,35.07,35.28,34.64,34.06,31.30,36.53,36.02,33.05,34.86,32.12,34.46,31.95,34.59,35.82,36.40
32.74,36.48,35.47,35.75,31.98,35.28,31.65,35.10,35.38,33.98,35.19,35.63,36.91,33.22,35.76,34.60
35.02,32.42,34.92,35.66,32.63,35.00,35.14,35.91,36.39,32.87,36.20,34.73,31.61,34.27,34.53,34.48
33.14,34.34,35.27,34.24,37.60,37.47,37.88,37.23,35.62,34.67,35.62,37.23,37.88,37.52,36.94,32.74
36.48,36.17,36.97,37.45,33.51,34.86,31.95,34.63,33.83,35.34,35.63,37.07,32.77,34.90,33.37,37.47
31.39,34.57,35.35,32.46,34.72,35.83,36.50,35.17,35.82,32.00,35.73,33.90,34.42,35.56,37.23,37.57
36.65,36.06,35.30,31.44,34.56,33.75,34.80,34.48,31.69,34.65,33.98,35.95,32.83,35.66,34.92,32.46
35.35,34.45,31.84,35.58,35.17,34.69,32.46,35.35,34.43,31.34,35.55,31.61,36.52,35.90,36.78,33.14
35.00,35.25,35.09,32.65,37.55,33.11,35.56,36.02,33.73,34.50,31.83,35.72,35.27,31.45,35.69,33.77
34.56,31.68,34.97,35.14,31.62,36.50,32.29,34.51,34.53,34.42,34.88,32.77,36.78,35.84,34.84,34.63
33.56,35.61,32.31,36.63,31.59,35.07,33.01,35.35,34.43,31.34,35.48,31.77,34.25,34.16,33.23,37.47
31.39,34.52,35.66,36.83,37.60,35.11,37.60,36.83,35.62,34.67,35.62,37.23,37.57,36.41,36.16,31.59
34.39,35.25,33.98,35.27,35.28,32.59,34.67,34.53,34.34,34.06,31.07,36.42,32.31,35.66,34.91,35.06
34.65,35.04,33.98,35.20,34.91,32.38,36.66,35.11,32.28,35.46,34.61,34.36,31.28,36.50,35.69,34.70
35.59,35.19,32.88,35.97,34.31,31.44,36.53,36.14,33.75,36.14,36.61,31.64,35.14,34.97,31.64,34.69
37.01,32.55,36.43,35.35,34.38,36.80,31.19,34.33,35.17,34.86,31.48,34.23,35.64,34.24,31.38,36.53
36.02,32.68,34.72,35.77,36.83,37.27,32.77,34.88,34.42,34.36,34.02,34.58,31.66,34.19,34.80,31.66
34.19,35.20,33.56,36.61,35.35,34.62,34.84,36.11,37.37,37.57,36.41,36.16,31.62,34.34,33.44,36.33
33.85,31.61,36.16,36.02,36.02,36.48,32.36,34.88,34.47,33.57,35.34,35.59,36.49,33.03,37.04,32.21
34.59,35.77,37.23,37.47,37.45,33.51,35.25,33.51,36.96,35.90,36.45,31.59,34.95,34.84,35.69,36.48
32.36,34.96,34.84,31.47,35.10,35.47,34.82,34.50,33.14,34.36,33.38,34.91,33.65,36.20,33.16,36.62
35.84,34.84,34.33,34.17,31.80,35.99,34.39,31.56,34.19,31.46,35.12,34.69,34.67,33.31,36.88,35.66
34.45,34.55,34.48,33.14,34.45,34.67,32.39,35.86,31.61,36.52,35.90,36.78,33.14,34.98,NA
>chr1:21270090-21270490
NA,35.22,35.22,34.65,35.52,35.64,36.97,36.94,33.03,37.55,33.11,35.80,34.91,34.56,34.66,32.20
36.90,34.01,34.43,31.78,35.71,33.01,35.37,34.55,35.62,36.87,36.94,32.87,36.45,34.06,35.10,33.57
35.72,35.30,31.45,34.35,35.72,36.13,36.16,31.59,34.44,35.01,31.77,36.09,34.73,31.61,34.19,35.20
33.56,36.52,35.97,36.52,31.50,35.80,33.75,34.50,33.48,34.79,34.95,31.59,36.53,36.14,34.43,37.60
37.47,37.88,37.23,35.77,34.59,31.78,34.63,34.16,35.56,32.15,35.37,34.60,35.00,32.64,35.00,35.14
35.91,36.52,33.49,34.57,34.17,35.11,31.98,34.88,36.20,32.87,36.40,35.62,34.42,33.57,35.41,35.28
32.42,34.72,35.86,37.03,34.24,35.53,35.41,33.57,34.64,35.73,33.31,35.91,34.78,31.84,35.67,33.56
34.63,34.84,35.91,36.33,32.55,37.03,34.38,35.39,37.25,33.51,35.31,31.83,34.95,35.62,34.23,31.61
36.16,36.13,35.83,34.59,31.94,35.77,34.31,31.20,36.45,32.21,34.59,35.86,36.88,33.70,35.20,31.59
35.12,34.69,34.67,32.63,35.37,34.55,35.71,36.88,33.51,35.25,32.83,35.45,34.66,34.47,34.42,34.88
32.26,35.40,34.62,34.78,32.66,37.04,32.40,35.13,32.83,35.63,34.92,32.46,35.37,34.44,35.64,33.53
36.12,35.21,35.00,32.78,35.84,34.91,34.33,34.27,31.68,34.77,33.78,34.64,35.48,32.63,35.04,35.38
34.12,34.77,34.79,33.08,35.09,34.99,32.46,35.35,34.57,31.39,37.39,34.28,32.34,34.67,34.74,35.62
36.83,37.45,33.51,34.86,31.95,34.53,34.97,33.56,37.05,36.87,35.77,34.72,33.14,36.88,35.86,34.59
31.87,34.56,31.61,34.03,36.28,34.61,33.64,35.10,31.59,36.62,35.22,32.10,37.77,30.98,34.15,34.60
34.22,34.14,36.90,32.17,35.22,36.67,31.42,34.38,35.66,36.83,37.60,34.24,35.27,34.48,33.72,35.95
35.20,33.52,37.05,37.01,36.17,36.48,32.36,34.97,34.58,31.84,35.58,34.95,34.39,34.61,31.50,34.23
35.64,34.23,31.55,34.27,33.95,35.50,31.98,34.84,35.14,35.84,36.96,33.70,35.07,31.73,36.58,35.82
32.97,35.76,34.60,35.02,32.97,35.20,31.61,34.02,37.28,31.51,35.75,31.58,35.14,34.95,32.64,35.21
34.50,36.39,33.17,34.64,35.34,36.91,33.37,36.33,33.63,33.86,31.43,34.73,34.42,31.35,36.22,34.73
31.55,34.58,35.10,33.32,36.27,34.84,34.65,35.04,34.23,34.70,31.23,34.03,33.68,36.31,34.65,35.11
34.79,34.95,31.51,36.47,34.06,35.19,35.64,37.33,37.47,37.45,33.51,35.25,33.51,36.96,35.84,34.98
34.14,31.08,34.30,36.36,36.14,37.06,36.41,36.58,33.36,34.99,35.20,34.06,36.45,32.87,36.40,35.82
34.72,33.14,37.45,37.47,37.88,37.88,37.88,37.33,35.64,35.56,33.73,35.20,33.62,35.20,33.62,35.20
33.62,35.20,33.62,35.20,33.62,35.20,33.62,35.20,33.62,35.20,33.62,35.20,33.62,35.28,NA
>chr1:22527547-22527947
NA,35.21,33.15,34.92,34.59,35.06,35.61,35.27,31.46,35.52,31.55,35.70,31.18,34.24,35.55,34.45
34.23,35.09,31.52,34.86,34.95,33.14,37.27,36.97,36.14,36.36,34.28,31.48,35.90,34.52,32.67,35.99
35.94,36.36,34.52,31.69,34.56,31.87,34.59,35.77,36.87,36.53,32.67,34.52,35.90,31.48,34.27,36.16
32.03,34.73,35.95,31.94,34.81,35.63,33.01,35.71,31.74,34.58,34.45,32.29,36.50,31.59,35.72,31.55
35.72,31.58,35.14,35.02,31.65,34.64,31.64,35.48,32.09,36.14,34.89,34.60,37.03,32.23,34.94,34.84
31.37,34.72,33.69,36.41,33.02,35.33,34.55,35.71,36.55,33.22,35.76,34.60,35.00,32.64,35.00,35.21
36.12,33.53,35.91,34.92,33.14,37.25,35.63,35.34,33.57,34.42,35.56,36.87,36.87,32.48,38.05,32.16
34.94,34.86,31.78,34.59,35.77,36.87,36.87,32.55,36.90,34.52,33.54,35.67,32.02,35.28,31.78,34.48
34.84,34.73,35.41,34.54,31.84,35.62,33.90,34.47,35.02,33.15,34.97,34.45,32.02,35.56,34.56,34.85
33.19,34.97,34.61,32.63,35.63,34.92,32.46,35.35,34.45,31.60,34.58,33.82,34.58,31.74,35.71,33.01
35.45,34.61,34.59,31.74,35.71,33.01,35.63,34.92,32.46,35.63,34.92,32.46,35.37,34.44,35.64,33.31
35.91,34.78,31.84,35.71,34.91,35.22,35.43,34.69,35.41,34.69,32.46,35.63,34.92,32.46,35.37,34.44
35.40,32.53,34.91,36.69,31.30,35.42,33.01,35.37,34.40,35.06,35.28,34.63,34.18,33.79,34.48,33.79
34.18,34.63,35.28,35.07,34.44,34.55,34.38,34.02,31.38,35.90,34.52,32.67,36.53,36.87,35.62,34.55
35.64,34.21,37.11,35.84,34.98,34.25,31.08,37.48,31.15,34.50,35.62,35.19,33.05,36.78,35.90,36.49
31.28,34.74,33.75,35.14,33.70,36.00,32.83,35.38,34.43,31.34,35.55,31.61,36.70,35.22,32.17,37.03
34.45,35.48,33.37,35.27,34.62,34.87,31.64,36.61,36.02,33.23,35.20,31.59,35.12,34.12,34.23,34.33
34.75,35.34,34.38,31.20,36.42,31.95,34.71,34.42,34.71,36.27,31.22,33.94,33.72,36.41,33.37,36.91
35.39,34.64,34.92,31.98,34.92,35.88,33.84,33.38,33.98,30.98,37.77,32.48,36.33,35.97,36.52,31.64
35.14,34.95,33.14,36.70,35.66,34.40,34.59,31.74,34.71,32.45,36.45,31.15,34.24,35.62,34.97,31.64
35.05,35.38,34.22,35.78,32.83,35.38,34.43,31.45,36.33,34.06,35.20,34.99,33.12,34.57,34.23,35.31
34.22,35.45,31.84,34.57,35.83,36.13,36.58,33.36,34.91,34.49,35.48,34.83,33.64,34.96,31.63,34.61
34.17,33.75,34.72,31.36,35.16,34.52,34.23,34.52,35.12,31.44,34.09,35.20,33.56,36.61,35.59,35.56
33.33,34.56,33.80,35.78,32.11,35.81,34.95,34.40,35.37,32.83,34.86,32.12,34.91,31.65,34.72,33.69
36.41,33.37,36.55,35.75,34.40,31.63,34.25,34.17,35.11,32.27,36.14,34.89,34.70,35.49,NA
>chr1:24496557-24496957
NA,33.23,36.83,33.55,34.11,31.98,35.11,36.67,31.73,34.07,32.45,36.50,31.59,35.86,32.37,35.25
36.62,31.38,33.86,36.33,33.23,34.19,33.79,34.48,33.92,34.57,34.77,31.54,34.33,36.12,34.06,35.10
33.81,34.96,31.68,34.48,34.84,34.95,36.46,35.28,34.42,36.31,33.68,34.11,31.98,34.89,35.61,33.88
32.38,36.72,31.30,35.00,31.73,34.89,35.55,33.01,35.38,35.07,32.49,36.41,34.33,33.37,35.73,34.37
31.24,36.75,32.52,35.16,31.51,36.70,35.11,32.18,34.30,36.28,34.24,34.22,34.68,34.71,31.95,37.02
32.67,34.67,34.59,33.73,35.72,34.99,32.17,37.05,33.92,31.18,35.70,31.55,35.75,31.51,37.16,33.36
32.39,36.25,33.70,34.11,32.14,34.77,34.49,34.47,34.34,34.06,31.30,36.45,35.70,35.02,33.23,34.05
35.77,31.82,34.97,35.17,34.22,31.16,35.16,34.23,34.24,36.38,33.23,34.23,34.12,35.47,32.52,34.87
34.57,35.12,34.82,34.39,34.12,31.02,34.14,35.10,35.41,36.11,33.17,35.12,35.70,33.67,33.38,33.98
31.05,37.32,33.96,31.41,35.35,31.48,34.35,31.57,36.50,35.47,35.69,31.74,34.96,33.67,34.48,35.05
31.64,36.70,35.11,32.28,34.64,36.36,35.87,37.11,34.24,35.48,34.45,36.71,31.30,35.42,33.01,35.63
34.92,33.14,36.88,35.86,34.72,32.46,35.37,34.44,35.64,33.34,35.48,34.45,36.71,31.30,35.42,33.01
35.63,34.92,33.14,36.88,35.86,34.72,32.46,35.37,34.44,35.37,33.01,35.42,31.30,36.71,34.45,35.48
33.34,35.91,34.92,32.46,35.35,34.43,31.42,36.58,36.14,33.53,35.73,34.64,33.67,34.91,34.31,34.68
34.88,32.41,35.87,36.58,31.42,34.55,34.85,32.44,35.46,34.69,34.67,33.31,37.45,36.92,35.64,35.52
34.69,35.19,34.52,35.67,36.34,32.55,37.05,33.91,31.50,34.61,34.17,33.54,35.34,35.63,37.07,32.77
34.66,33.74,35.95,34.77,31.55,34.58,34.95,32.33,37.68,33.44,34.09,31.10,35.70,31.73,36.14,34.78
34.50,33.53,33.97,31.14,33.97,33.55,35.66,31.38,37.28,34.02,31.48,34.45,35.25,34.95,36.03,33.34
37.27,36.83,35.77,34.72,33.14,37.45,36.83,35.62,34.55,35.64,34.21,37.60,37.47,37.23,35.77,34.72
33.14,37.45,37.47,37.88,37.33,35.41,34.64,34.87,31.62,36.47,31.95,34.50,33.77,35.78,31.82,34.88
36.20,32.52,34.91,35.53,34.70,35.69,36.45,31.59,34.95,34.79,35.11,34.65,36.31,33.78,33.50,33.97
31.16,34.00,37.32,31.05,33.98,33.40,33.47,34.34,34.15,34.45,35.55,34.23,31.55,34.34,34.16,33.23
36.36,34.74,31.64,34.91,35.87,32.65,37.12,32.67,34.67,34.66,33.17,37.36,31.42,34.87,34.17,34.27
31.55,34.23,35.56,34.70,33.45,35.72,35.27,31.45,35.68,33.51,32.37,36.31,34.13,31.40,35.90,34.17
31.19,33.97,33.53,34.76,35.49,35.51,34.96,34.56,34.85,33.12,34.57,33.95,35.89,33.01,NA
>chr1:28539616-28540016
NA,34.03,35.14,33.83,33.36,34.42,36.14,35.94,35.99,32.66,35.64,35.61,35.06,34.52,35.71,36.70
33.34,35.95,33.90,34.41,34.95,35.95,33.36,34.91,34.39,36.77,31.45,34.69,34.59,34.85,33.36,36.58
36.13,35.62,34.42,33.67,34.80,34.48,31.55,33.91,37.05,32.20,34.81,35.53,34.69,35.19,34.59,34.92
33.08,34.64,34.14,34.33,34.36,34.38,33.75,34.77,31.61,34.86,34.96,34.57,34.77,32.67,37.55,33.36
36.55,35.71,34.67,35.67,36.13,36.21,32.16,35.00,32.16,35.90,35.00,35.25,33.83,34.63,31.87,34.80
31.17,37.61,31.35,35.77,33.75,34.48,35.02,32.78,35.31,31.83,34.95,35.53,34.83,33.45,34.86,34.39
31.77,35.79,32.37,34.78,34.59,34.95,35.58,31.98,34.71,32.19,35.77,34.33,31.46,34.81,35.95,33.74
34.72,31.65,35.31,32.83,35.37,34.44,35.40,32.63,34.90,36.14,33.22,36.55,35.86,34.72,32.46,35.37
34.62,34.78,32.36,36.56,36.14,33.75,36.14,36.56,32.36,34.78,34.59,34.95,35.81,32.09,35.79,32.37
34.96,34.99,32.46,35.63,34.92,33.14,36.88,35.86,34.57,31.84,35.62,33.98,34.77,31.19,37.56,31.19
34.77,33.98,35.62,31.84,34.57,35.77,37.23,37.88,37.47,37.60,34.24,35.53,35.59,34.91,36.77,37.03
35.41,34.62,34.96,34.81,31.70,35.28,31.65,35.06,35.25,35.41,36.11,33.32,34.92,34.74,35.71,36.70
33.05,34.91,37.01,32.23,34.94,34.99,32.46,35.37,34.44,35.37,32.83,35.31,31.65,34.77,33.34,33.67
36.00,35.62,32.78,34.90,36.14,32.86,35.30,34.45,31.60,34.59,34.61,35.48,32.53,35.19,35.60,34.95
31.83,35.31,32.83,35.35,34.43,31.42,36.49,36.17,36.97,37.60,35.11,37.40,35.39,34.62,34.84,35.84
37.11,35.11,37.60,36.83,35.66,34.38,31.42,36.49,36.17,37.37,37.52,36.53,32.67,34.64,36.36,36.14
37.37,37.52,36.87,32.48,37.80,31.28,34.52,35.75,36.88,33.51,34.86,31.95,34.86,35.09,33.15,34.97
34.53,31.87,34.44,31.64,35.48,31.76,34.87,34.28,31.20,35.58,31.48,37.85,32.16,34.95,34.53,31.55
34.52,35.83,34.89,32.28,34.64,36.36,36.14,37.37,37.88,37.88,37.88,37.88,37.88,37.52,36.87,32.48
37.80,31.17,34.80,31.87,34.59,35.82,36.52,33.73,35.95,35.17,34.55,31.95,34.46,31.95,34.80,35.66
32.26,34.72,33.34,33.67,36.06,32.31,35.19,31.75,34.96,36.14,32.86,35.41,34.47,33.94,34.34,34.16
34.34,31.31,36.13,34.71,34.50,34.61,34.75,33.36,35.95,34.95,34.52,35.62,37.23,37.88,37.57,36.77
35.17,35.66,32.31,37.02,32.67,34.67,34.66,33.17,37.68,32.33,34.77,34.59,34.95,35.53,31.74,34.77
33.86,34.74,31.14,36.73,32.65,35.70,34.31,31.44,36.45,36.17,36.97,37.27,33.14,35.04,35.30,34.81
31.70,35.28,31.65,35.02,35.20,31.98,34.97,35.17,34.33,31.19,36.80,34.45,35.23,32.40,NA
>chr1:29281474-29281874
NA,37.13,32.55,36.43,35.35,34.62,35.76,33.22,37.11,36.83,35.77,34.72,32.46,35.37,34.44,35.33
32.86,35.89,34.25,33.59,35.47,35.22,34.79,34.97,31.29,36.77,34.58,32.11,36.63,31.14,34.74,33.98
35.62,32.12,34.91,32.12,34.86,33.51,37.25,35.39,34.62,34.84,36.11,37.37,37.47,37.45,33.70,35.71
31.74,34.80,34.30,31.19,37.52,30.98,34.03,33.80,35.77,31.38,37.36,33.37,34.90,32.26,35.66,34.92
32.68,36.00,35.05,34.31,31.46,34.77,36.08,31.31,34.74,33.66,35.35,34.81,32.20,37.05,33.91,31.50
34.60,34.61,32.59,35.02,34.50,34.76,34.22,34.45,35.53,34.97,31.77,35.78,33.56,34.54,35.23,35.25
33.52,37.05,36.97,35.41,34.62,34.96,35.51,35.49,34.59,33.52,33.92,31.23,34.91,33.67,34.25,35.70
31.94,34.59,35.83,36.13,36.58,33.36,34.85,34.56,34.84,35.91,36.33,32.65,37.61,33.96,31.40,35.69
33.75,34.59,34.67,32.39,35.79,31.80,34.92,35.95,33.74,34.56,31.61,34.80,33.31,36.84,33.81,31.41
35.35,31.20,34.28,35.20,33.56,36.52,35.91,34.98,34.14,31.02,33.97,33.63,35.70,35.12,33.01,35.20
34.09,31.44,35.30,35.72,33.41,34.65,34.96,34.81,31.70,35.71,33.01,35.63,34.92,32.42,35.28,35.59
34.69,35.19,34.39,34.59,31.92,34.83,31.37,36.87,33.20,34.98,35.17,34.44,34.47,34.33,34.14,34.64
33.12,34.91,34.39,36.71,31.41,34.57,35.35,32.46,34.92,35.66,32.53,35.19,35.55,34.49,34.91,33.19
34.98,34.17,33.64,35.14,33.81,34.91,31.24,33.85,36.84,33.38,34.34,31.62,35.53,34.95,34.41,33.57
35.41,35.27,32.27,34.72,33.49,34.48,34.61,34.67,33.31,37.25,35.63,35.34,33.54,34.52,33.54,35.35
34.91,32.38,36.48,35.47,35.75,31.84,34.58,34.85,32.45,34.64,36.12,35.89,34.43,37.60,36.97,36.14
36.36,34.64,32.28,34.93,35.61,33.73,33.86,34.69,32.59,35.23,34.50,36.31,33.68,34.06,31.31,34.59
31.96,34.33,34.10,33.41,33.52,33.66,35.70,34.89,31.98,34.04,33.80,36.09,33.92,35.20,34.99,33.14
35.16,36.20,32.50,34.96,34.87,32.21,37.04,32.65,35.03,35.83,34.52,31.69,35.20,33.70,37.25,35.39
34.62,34.91,36.12,33.53,35.91,34.80,31.78,34.53,34.97,33.19,34.99,35.35,33.57,34.42,35.66,36.70
33.14,35.00,35.14,35.84,36.78,33.34,36.03,35.17,36.50,35.67,34.52,35.19,34.69,35.53,34.99,33.19
34.98,34.45,35.02,33.32,36.11,35.47,36.48,32.38,34.67,34.61,34.80,35.73,36.65,37.57,37.37,36.14
36.36,34.64,32.53,34.87,34.57,35.04,33.98,35.27,35.19,33.02,36.95,31.20,34.31,35.58,31.98,34.73
35.87,32.65,36.52,31.36,34.95,35.05,36.77,37.57,37.37,36.17,36.48,32.74,36.40,35.82,34.72,32.68
36.02,36.56,32.74,36.94,37.52,37.88,37.88,37.88,37.88,37.88,37.88,37.33,35.41,34.64,NA
>chr1:29441155-29441555
NA,37.74,37.88,37.88,37.88,37.88,37.88,37.88,37.88,37.88,37.88,37.88,37.88,37.88,37.52,37.05
33.52,35.20,35.88,33.80,33.97,31.23,34.76,35.05,36.38,35.95,34.84,34.33,34.25,31.69,34.27,34.61
35.12,31.44,34.09,34.80,31.92,34.83,31.24,37.56,31.17,35.00,31.65,35.06,35.14,35.95,36.38,35.05
34.81,31.63,34.61,34.45,34.86,32.16,37.85,31.48,35.88,32.75,36.40,35.62,34.40,34.61,31.49,34.31
34.98,35.84,37.11,34.43,36.12,35.05,34.31,31.59,36.16,36.02,35.99,36.36,34.28,31.54,34.77,34.31
34.17,35.12,31.59,34.56,31.87,34.59,35.77,36.83,37.27,33.05,35.19,35.55,34.48,35.40,37.33,37.88
37.47,37.60,34.21,35.73,34.64,33.90,35.95,32.83,35.48,34.66,34.62,35.46,32.44,34.67,34.62,35.40
32.53,35.19,35.53,34.31,34.43,31.63,34.58,35.10,33.32,36.27,35.00,35.10,33.98,35.38,35.05,31.88
35.82,35.17,36.50,35.67,34.74,34.92,33.15,34.98,34.40,35.56,37.23,37.52,37.05,33.56,34.98,34.61
35.48,32.63,34.90,35.95,31.94,34.81,35.63,33.01,35.71,31.98,35.58,35.17,34.69,32.46,35.63,34.81
32.21,37.04,32.66,34.78,34.62,35.37,32.46,34.69,35.41,34.69,35.59,35.28,32.78,34.86,32.04,35.08
31.98,35.58,35.17,34.69,32.46,35.37,34.44,35.37,32.46,34.72,35.86,37.03,34.21,35.91,34.80,31.78
34.55,35.17,35.95,33.32,34.92,34.62,35.37,33.01,35.07,31.64,35.48,32.09,36.45,36.13,35.67,34.74
34.92,33.15,34.98,34.61,35.45,32.46,34.99,35.09,33.15,34.98,34.61,35.48,32.83,35.95,33.87,34.17
34.98,33.15,35.10,34.53,31.48,34.02,37.39,31.36,34.83,31.96,34.43,34.31,35.53,34.97,31.57,34.80
33.37,36.36,34.72,31.83,34.91,31.95,34.55,35.41,34.83,34.81,31.61,34.81,35.88,33.80,34.04,32.23
35.02,35.20,33.92,36.12,34.33,31.48,35.66,32.37,35.03,35.83,34.64,32.28,34.89,35.83,34.64,32.67
35.99,35.97,36.48,32.36,35.25,36.67,31.28,34.28,35.20,33.56,36.61,35.30,34.64,33.11,37.04,33.11
34.66,34.77,32.53,34.70,36.12,34.17,35.39,32.31,36.47,31.59,35.86,32.37,35.03,35.83,34.64,32.67
36.53,37.52,37.37,36.17,36.48,32.38,34.83,34.49,35.48,34.83,33.45,34.86,34.79,32.94,35.34,36.66
32.74,36.40,35.62,34.40,34.98,33.56,36.52,35.94,36.36,34.28,31.48,35.52,31.44,35.69,33.80,33.66
33.16,34.05,36.08,34.36,31.08,34.14,35.10,35.41,36.11,33.36,34.91,34.44,36.39,33.23,34.16,34.64
33.08,35.02,34.49,34.55,34.48,33.49,34.61,31.57,34.69,36.77,31.19,34.25,35.10,35.62,34.75,35.17
33.81,35.10,31.36,36.42,32.31,35.66,34.91,35.22,35.43,34.91,36.77,37.03,35.64,35.19,33.92,36.12
34.70,32.67,36.00,35.71,34.38,31.28,37.16,33.11,35.80,34.91,34.63,33.56,35.61,32.37,NA
>chr1:30559746-30560146
NA,30.94,34.03,33.77,36.25,35.94,36.39,32.75,35.88,31.54,36.79,33.92,31.18,35.50,31.41,33.96
37.61,32.65,36.33,35.91,34.98,34.30,31.23,35.70,31.59,36.47,31.95,34.55,33.36,33.52,33.57,35.67
31.82,34.92,35.91,34.36,31.27,34.91,33.81,35.20,33.21,34.50,33.23,37.39,31.15,34.25,34.98,36.11
36.97,37.27,32.77,34.66,33.77,35.69,31.38,33.83,33.58,33.66,36.23,35.94,35.99,32.37,34.00,33.43
33.33,33.33,33.42,34.59,35.55,35.13,34.45,31.48,34.02,37.32,31.05,33.98,33.40,33.37,33.48,33.82
35.88,34.70,34.42,34.71,31.80,35.58,34.16,31.16,35.16,34.34,34.88,34.12,35.25,34.38,31.35,36.22
34.77,31.48,34.19,33.77,36.25,35.94,35.99,32.67,34.70,35.91,34.92,31.80,35.63,31.10,33.89,33.53
34.52,34.15,34.14,36.90,32.55,36.87,37.52,37.33,35.40,34.38,36.71,31.38,34.66,31.36,37.30,33.52
34.03,31.23,34.72,34.04,34.55,32.29,36.66,31.59,34.44,32.04,34.86,33.05,36.00,35.05,34.31,31.49
34.61,33.82,34.61,31.49,34.33,35.77,32.02,34.55,33.83,35.41,35.28,32.78,34.86,31.95,34.86,34.94
32.16,37.80,31.28,34.57,35.35,33.01,35.42,31.30,36.71,34.60,35.11,34.65,35.59,35.19,32.88,36.14
34.96,31.46,34.56,33.83,35.34,35.63,37.40,34.21,35.91,34.92,32.46,35.63,34.92,32.46,35.63,34.92
32.46,35.45,34.61,34.59,31.74,35.71,33.01,35.37,34.44,35.37,32.83,35.25,32.83,35.63,34.80,31.87
34.80,31.28,37.47,33.23,34.16,34.33,31.63,34.45,35.35,32.63,34.61,34.97,33.15,35.09,34.99,32.46
35.37,34.62,34.67,32.14,34.11,33.52,37.52,32.65,36.33,35.97,36.45,31.59,34.89,34.30,36.47,31.30
33.86,36.33,33.44,34.16,31.27,35.16,34.23,34.14,36.64,31.54,35.75,31.55,35.72,31.58,34.87,34.59
34.66,32.20,36.90,34.01,34.74,33.49,36.52,35.82,34.57,31.84,35.45,34.30,36.33,31.76,35.07,32.97
35.02,34.61,34.96,34.86,31.46,34.31,35.05,36.12,33.53,35.64,34.44,35.64,34.21,37.60,37.47,37.23
35.77,34.57,31.47,35.10,35.38,34.23,34.91,31.26,37.23,33.59,33.53,33.36,34.61,31.68,34.97,34.86
31.52,35.09,34.61,34.18,31.46,34.03,36.28,34.48,33.78,33.81,36.20,32.82,34.92,34.48,33.75,35.80
31.50,36.52,36.02,36.38,35.05,34.76,31.24,34.01,36.28,34.61,33.64,35.10,31.39,35.70,31.73,36.29
34.51,34.41,35.06,35.16,34.52,35.71,36.88,33.14,34.69,35.17,35.95,33.36,34.99,35.20,34.06,36.33
31.45,34.55,34.97,32.66,37.02,31.95,34.73,33.37,37.36,31.42,34.83,34.27,31.16,35.16,34.52,34.02
34.61,31.49,34.31,35.05,35.84,32.41,34.90,33.37,36.33,33.86,31.18,35.72,31.54,36.75,34.58,32.00
36.16,34.27,31.48,35.52,31.55,35.72,31.44,35.80,33.80,33.94,31.10,35.72,31.51,37.09,NA
>chr1:32328035-32328435
NA,34.88,34.81,31.68,34.48,34.80,33.93,34.71,32.63,35.35,34.41,31.55,34.50,36.10,32.37,34.07
31.73,36.49,35.90,36.96,33.51,34.86,31.95,34.53,34.97,33.56,36.61,35.35,34.62,35.49,32.48,35.49
34.56,34.85,33.12,34.64,34.14,34.59,34.31,34.95,34.95,36.50,35.83,34.59,31.94,35.95,34.96,31.65
34.77,31.69,34.52,36.12,35.62,32.97,36.03,34.95,35.25,34.45,31.55,34.50,36.16,31.84,34.71,34.72
35.22,35.51,34.96,34.59,35.02,32.78,35.25,32.83,35.37,34.44,35.37,32.63,34.71,34.16,35.56,32.31
36.63,31.59,35.07,33.01,35.37,34.44,35.40,32.83,35.95,33.90,34.64,35.73,34.21,37.03,35.86,34.72
32.68,36.02,36.58,31.57,34.27,31.56,34.52,36.14,35.36,35.75,32.16,35.00,31.88,34.73,36.08,31.76
34.44,31.87,34.80,35.63,32.46,34.92,35.66,32.26,34.88,34.72,35.73,36.37,35.67,34.67,35.62,36.87
36.94,32.74,36.48,36.17,37.37,37.47,37.45,33.51,34.86,31.95,34.59,34.53,34.42,34.77,31.68,35.05
35.47,34.75,34.50,34.61,34.75,33.12,34.64,34.14,34.33,34.53,34.67,32.63,35.35,34.45,31.84,35.58
34.95,34.41,33.78,34.72,31.27,34.30,36.12,35.77,32.68,34.72,35.77,37.23,37.52,36.94,33.03,37.04
32.45,34.07,31.59,36.73,32.65,35.49,34.60,35.02,32.78,35.25,32.83,35.35,34.43,31.42,36.49,36.17
37.06,36.65,36.06,35.30,31.59,35.20,33.01,35.37,34.44,35.37,32.83,34.86,31.95,34.80,35.91,34.21
37.03,35.86,34.59,32.21,37.04,32.67,34.91,35.53,34.69,35.19,34.40,35.37,32.46,34.99,35.09,33.15
35.20,34.28,31.28,36.49,36.17,37.37,37.52,36.94,32.74,36.48,36.17,37.06,36.65,35.73,34.63,34.48
33.30,35.67,32.12,35.31,33.51,37.45,36.83,35.62,34.67,35.62,36.87,36.94,33.03,37.04,32.21,34.81
35.66,32.63,35.00,35.14,36.11,36.97,37.27,33.05,35.19,35.53,34.31,34.74,33.12,34.85,34.56,35.56
31.94,34.59,35.86,36.88,33.51,34.86,31.95,34.80,35.63,32.83,35.13,32.31,36.14,33.69,34.72,31.65
34.91,31.95,34.55,35.17,35.58,31.84,34.58,35.10,33.32,36.58,36.41,37.57,37.23,35.62,34.67,35.67
36.34,32.65,37.61,34.28,32.56,36.09,35.59,35.34,33.57,34.42,35.56,36.83,37.45,33.70,35.07,31.73
36.49,35.90,36.96,33.14,34.99,34.96,32.66,37.55,33.11,35.82,36.56,32.74,36.39,35.97,36.48,32.36
34.96,34.84,31.47,34.96,36.14,33.22,37.11,37.47,37.88,37.23,35.62,34.67,35.62,36.83,37.27,33.34
35.78,34.30,36.33,31.77,35.01,34.42,31.35,36.27,34.71,34.50,34.52,33.26,36.27,33.73,36.52,35.67
34.74,34.77,32.23,37.01,34.58,31.95,35.75,34.91,31.88,35.82,35.17,36.38,35.95,34.84,34.63,33.59
35.63,35.27,32.64,35.00,35.14,35.95,36.02,36.45,32.09,35.48,31.48,34.50,31.24,37.56,NA
>chr1:32328055-32328455
NA,34.46,31.95,34.53,34.97,33.56,36.61,35.35,34.62,35.49,32.48,35.49,34.56,34.85,33.12,34.64
34.14,34.59,34.31,34.95,34.95,36.50,35.83,34.59,31.94,35.95,34.96,31.65,34.77,31.69,34.52,36.12
35.62,32.97,36.03,34.95,35.25,34.45,31.55,34.50,36.16,31.84,34.71,34.72,35.22,35.51,34.96,34.59
35.02,32.78,35.25,32.83,35.37,34.44,35.37,32.63,34.71,34.16,35.56,32.31,36.63,31.59,35.07,33.01
35.37,34.44,35.40,32.83,35.95,33.90,34.64,35.73,34.21,37.03,35.86,34.72,32.68,36.02,36.58,31.57
34.27,31.56,34.52,36.14,35.36,35.75,32.16,35.00,31.88,34.73,36.08,31.76,34.44,31.87,34.80,35.63
32.46,34.92,35.66,32.26,34.88,34.72,35.73,36.37,35.67,34.67,35.62,36.87,36.94,32.74,36.48,36.17
37.37,37.47,37.45,33.51,34.86,31.95,34.59,34.53,34.42,34.77,31.68,35.05,35.47,34.75,34.50,34.61
34.75,33.12,34.64,34.14,34.33,34.53,34.67,32.63,35.35,34.45,31.84,35.58,34.95,34.41,33.78,34.72
31.27,34.30,36.12,35.77,32.68,34.72,35.77,37.23,37.52,36.94,33.03,37.04,32.45,34.07,31.59,36.73
32.65,35.49,34.60,35.02,32.78,35.25,32.83,35.35,34.43,31.42,36.49,36.17,37.06,36.65,36.06,35.30
31.59,35.20,33.01,35.37,34.44,35.37,32.83,34.86,31.95,34.80,35.91,34.21,37.03,35.86,34.59,32.21
37.04,32.67,34.91,35.53,34.69,35.19,34.40,35.37,32.46,34.99,35.09,33.15,35.20,34.28,31.28,36.49
36.17,37.37,37.52,36.94,32.74,36.48,36.17,37.06,36.65,35.73,34.63,34.48,33.30,35.67,32.12,35.31
33.51,37.45,36.83,35.62,34.67,35.62,36.87,36.94,33.03,37.04,32.21,34.81,35.66,32.63,35.00,35.14
36.11,36.97,37.27,33.05,35.19,35.53,34.31,34.74,33.12,34.85,34.56,35.56,31.94,34.59,35.86,36.88
33.51,34.86,31.95,34.80,35.63,32.83,35.13,32.31,36.14,33.69,34.72,31.65,34.91,31.95,34.55,35.17
35.58,31.84,34.58,35.10,33.32,36.58,36.41,37.57,37.23,35.62,34.67,35.67,36.34,32.65,37.61,34.28
32.56,36.09,35.59,35.34,33.57,34.42,35.56,36.83,37.45,33.70,35.07,31.73,36.49,35.90,36.96,33.14
34.99,34.96,32.66,37.55,33.11,35.82,36.56,32.74,36.39,35.97,36.48,32.36,34.96,34.84,31.47,34.96
36.14,33.22,37.11,37.47,37.88,37.23,35.62,34.67,35.62,36.83,37.27,33.34,35.78,34.30,36.33,31.77
35.01,34.42,31.35,36.27,34.71,34.50,34.52,33.26,36.27,33.73,36.52,35.67,34.74,34.77,32.23,37.01
34.58,31.95,35.75,34.91,31.88,35.82,35.17,36.38,35.95,34.84,34.63,33.59,35.63,35.27,32.64,35.00
35.14,35.95,36.02,36.45,32.09,35.48,31.48,34.50,31.24,37.61,31.35,35.77,33.77,34.66,32.26,35.40
34.62,34.77,32.22,36.99,32.58,35.38,35.07,32.36,36.48,35.69,34.70,35.59,35.19,32.75,NA
>chr1:34032592-34032992
NA,36.06,35.21,35.06,31.47,34.54,35.41,34.69,35.43,35.00,35.84,31.59,34.39,35.34,34.75,34.50
34.52,33.26,35.90,31.98,35.71,33.01,35.35,34.41,31.45,35.02,34.84,35.40,34.54,33.59,35.56,35.59
36.49,32.74,36.48,35.97,36.33,32.48,38.05,32.10,35.05,35.09,34.31,31.46,34.86,34.96,34.61,35.27
33.56,35.89,36.02,33.74,34.56,31.68,35.02,35.25,35.18,33.01,35.20,34.28,31.28,36.49,35.90,36.96
33.51,35.25,32.83,35.45,34.64,33.90,35.62,31.84,34.56,33.83,35.41,35.27,32.54,35.19,35.55,34.55
35.23,32.42,34.72,35.77,36.83,37.60,34.21,35.62,34.43,31.42,36.49,35.90,36.78,33.14,35.00,35.21
36.00,32.68,34.69,35.41,34.73,35.17,33.73,35.63,35.27,32.64,35.00,35.14,36.11,37.37,37.88,37.88
37.88,37.52,36.53,32.37,34.11,33.55,36.62,34.14,32.18,34.89,35.72,33.77,34.31,34.12,35.12,31.46
34.27,31.57,36.49,36.02,36.38,34.91,35.52,35.63,36.91,33.37,36.36,34.63,32.28,35.11,36.67,31.73
35.07,33.01,35.37,34.55,35.62,37.23,37.47,37.60,35.11,37.60,36.97,36.17,36.49,31.73,34.64,32.02
35.62,33.90,34.42,35.56,36.87,36.53,32.37,34.00,33.58,33.66,36.23,35.87,36.62,33.22,35.76,34.60
35.02,32.59,34.67,34.53,34.50,34.59,35.36,36.92,37.60,34.21,35.73,34.64,33.78,34.91,31.59,36.53
36.14,34.43,37.11,35.90,36.49,31.42,34.43,35.35,32.46,34.72,35.86,36.88,33.14,34.92,35.63,32.46
34.72,35.83,36.50,35.17,36.03,33.34,36.70,35.86,34.72,32.46,35.63,34.92,32.46,35.35,34.43,31.45
36.08,34.88,31.80,35.48,31.64,34.44,31.96,34.56,31.69,34.50,36.10,32.20,34.55,33.83,35.41,35.53
33.34,35.64,34.55,35.67,36.34,32.55,37.05,33.91,31.55,34.27,33.95,35.62,32.48,35.70,34.31,31.23
35.50,31.48,34.28,36.36,35.87,37.11,35.11,37.11,35.84,35.14,35.06,31.65,35.28,31.70,34.73,36.20
32.50,34.78,34.81,34.77,32.23,36.90,34.01,34.74,33.08,35.09,34.86,31.87,34.80,31.30,36.71,34.45
35.23,32.42,34.72,35.77,36.92,36.41,36.45,32.27,34.92,34.62,35.02,32.97,35.07,31.73,36.49,35.90
36.78,33.14,35.00,35.14,35.91,36.39,32.74,36.56,35.87,32.78,35.00,35.14,36.11,36.97,37.45,33.14
34.72,35.86,36.70,33.14,35.00,35.21,36.12,33.53,35.64,34.55,35.71,37.03,34.43,35.89,36.12,34.52
31.54,34.09,34.87,31.95,34.92,34.64,35.41,36.97,36.87,32.48,37.80,31.24,34.50,31.57,36.49,36.17
36.97,37.27,33.14,35.00,35.25,35.62,34.70,35.52,35.64,37.33,37.47,37.27,33.34,35.95,33.90,34.42
35.62,36.37,35.73,34.80,34.59,35.36,36.97,36.94,32.74,36.48,35.90,36.62,33.22,35.89,34.25,33.59
35.58,35.02,32.53,34.64,35.83,34.89,32.28,34.64,36.36,35.87,36.96,33.14,34.92,35.90,NA
>chr1:34497333-34497733
NA,34.55,34.66,31.76,35.79,32.75,36.40,35.67,34.74,34.92,33.32,36.11,35.47,36.48,32.36,34.78
34.74,35.67,36.50,34.91,35.52,35.59,36.09,32.56,34.30,36.30,34.42,35.35,36.09,32.56,34.30,36.30
34.42,35.40,37.33,37.88,37.88,37.88,37.88,37.88,37.88,37.88,37.88,37.88,37.88,37.88,37.88,37.88
37.88,37.88,37.88,37.88,37.88,37.52,36.87,32.48,38.05,32.48,36.87,36.97,35.36,34.57,33.67,36.14
32.31,35.01,32.40,36.45,31.07,34.09,33.45,36.51,33.33,33.75,34.39,36.90,32.55,36.34,35.62,34.40
34.59,31.92,34.59,31.31,34.14,34.38,34.61,34.67,32.63,35.63,34.78,31.84,35.45,34.22,35.38,35.04
32.63,35.48,34.61,34.61,31.63,34.81,34.83,35.41,34.69,32.46,35.37,34.44,35.64,33.31,35.91,34.81
31.94,35.95,34.90,32.63,35.40,34.40,35.19,34.83,34.81,31.61,34.77,36.20,32.50,34.78,34.74,35.62
36.83,37.45,33.51,35.31,31.83,34.72,36.27,34.03,31.61,35.20,33.01,35.37,34.44,35.40,32.63,34.90
35.87,32.65,37.12,32.66,34.78,34.59,35.19,34.73,35.17,33.73,35.56,35.64,36.92,37.45,33.14,34.69
35.41,34.83,34.81,31.68,34.44,34.31,35.55,34.22,31.28,35.06,34.79,36.25,32.50,34.97,34.70,31.39
37.47,33.17,34.66,34.67,32.39,35.79,31.77,34.25,34.16,33.23,36.36,34.72,31.55,34.78,35.91,33.31
35.73,34.66,34.62,35.12,31.59,35.20,33.01,35.37,34.44,35.40,32.63,34.95,35.14,31.62,36.47,32.31
35.56,33.90,34.42,35.66,37.03,35.11,37.11,35.87,36.23,33.67,33.38,33.97,31.14,33.97,33.63,36.23
35.87,36.78,33.14,35.04,35.38,34.23,34.89,31.39,35.70,31.59,36.58,32.82,36.73,31.43,34.35,31.57
36.67,35.34,33.01,34.98,34.02,34.36,34.33,34.23,34.12,35.47,32.28,35.11,36.62,31.44,34.30,35.10
35.62,34.97,35.71,31.84,34.78,35.63,32.46,34.72,35.82,36.52,33.73,35.95,34.95,34.40,35.37,32.46
34.92,35.63,32.46,34.92,35.63,32.46,34.92,35.63,33.01,35.71,31.78,34.48,34.80,33.93,34.63,31.78
34.80,35.59,33.01,36.95,31.20,34.30,35.09,35.09,32.65,37.04,32.40,35.13,32.83,35.35,34.45,31.63
34.48,34.84,34.73,35.19,34.40,35.64,34.21,37.40,35.39,34.62,34.91,36.12,33.75,36.14,36.58,31.42
34.47,35.25,34.73,34.95,34.31,34.68,34.92,31.65,35.31,33.51,36.88,35.71,34.67,35.67,36.50,35.05
34.95,31.51,36.22,34.77,31.46,34.44,35.01,31.58,35.72,31.61,36.70,35.34,33.01,34.98,34.17,33.54
35.34,35.63,37.40,34.21,35.91,34.92,33.14,37.25,35.39,34.48,35.55,34.95,31.73,35.00,31.30,36.58
34.52,33.57,35.56,35.53,36.34,35.73,34.80,34.59,35.36,36.97,36.87,32.65,37.52,33.59,33.59,33.95
31.30,34.41,35.30,33.02,36.41,33.69,34.56,31.57,34.69,36.69,31.30,35.42,33.01,35.37,NA
>chr1:35501622-35502022
NA,34.81,34.31,34.88,34.20,36.47,31.51,34.91,33.78,34.64,35.73,34.21,37.03,35.86,34.59,32.21
37.04,32.67,34.77,34.56,35.37,31.95,34.58,37.01,32.55,36.34,35.82,34.59,31.87,35.08,31.98,36.21
36.41,37.57,37.23,35.62,34.74,34.92,33.08,34.79,34.80,33.75,34.74,31.14,36.66,32.40,35.13,32.78
35.23,34.55,35.48,34.83,33.45,34.97,34.34,35.09,31.46,35.66,32.75,36.49,35.59,35.52,34.69,35.25
34.47,31.28,37.16,33.36,36.55,35.86,34.72,32.68,36.02,36.58,31.57,34.27,31.49,34.03,36.27,34.95
33.05,36.70,35.71,34.55,35.37,32.83,35.25,33.51,36.96,35.84,35.14,35.02,31.88,35.56,34.22,35.38
35.04,33.14,37.27,36.83,35.62,34.67,35.71,36.70,33.34,35.95,33.90,34.42,35.66,37.03,35.11,37.60
37.47,37.23,35.77,34.72,33.14,37.45,36.97,36.17,36.49,31.42,34.43,35.62,33.34,35.53,35.59,34.91
36.77,37.06,36.11,34.98,34.31,31.54,34.48,34.80,33.67,34.42,35.66,36.88,33.51,34.86,32.04,34.44
31.73,36.49,35.90,36.96,33.31,34.71,33.83,35.41,35.53,33.34,35.91,34.92,33.14,37.45,37.47,37.33
35.64,35.34,33.83,34.56,31.84,35.71,34.91,33.48,34.52,34.50,34.71,36.25,32.52,34.77,34.56,34.95
35.05,32.10,37.80,31.24,34.66,31.38,36.58,34.14,34.15,34.41,34.20,32.23,34.94,34.39,36.80,31.19
34.25,35.05,36.12,33.53,35.91,34.92,32.46,35.37,34.44,35.64,33.31,35.64,34.55,35.67,36.13,36.21
31.84,34.45,35.62,33.31,35.64,34.44,35.64,33.53,36.14,36.58,31.42,34.43,35.35,33.01,35.71,31.70
34.73,36.08,31.61,34.50,31.36,37.47,33.37,34.90,32.77,37.27,37.47,37.37,36.17,36.48,32.36,34.88
34.45,34.98,33.56,36.52,35.97,36.45,31.59,34.95,35.05,36.38,35.99,36.25,33.77,34.03,30.98,37.52
31.17,35.00,32.02,35.62,33.98,34.74,31.20,35.55,31.61,36.61,36.02,32.68,34.92,35.66,32.63,35.04
35.47,34.75,34.42,34.88,32.77,37.27,36.83,35.77,34.72,33.14,36.96,35.90,36.48,32.74,36.39,35.94
36.25,33.73,34.48,35.27,33.34,35.91,34.80,31.95,34.46,31.95,34.55,35.17,35.95,33.32,35.09,34.99
33.14,36.96,35.90,36.48,32.74,36.94,37.52,37.37,36.17,36.48,32.38,34.83,34.44,36.30,34.03,31.61
35.20,32.97,35.23,34.55,35.56,34.23,31.55,34.34,34.16,33.23,37.47,31.39,34.52,35.66,36.92,36.65
36.06,35.34,31.36,34.72,33.86,34.65,31.66,34.59,34.61,35.45,32.83,35.31,32.12,35.71,34.91,35.06
34.64,34.91,35.84,32.41,34.66,33.74,36.25,35.87,36.78,32.77,34.88,34.68,34.16,34.09,35.70,32.13
35.13,32.78,35.02,34.34,33.11,33.78,36.28,34.62,32.11,36.63,31.59,34.44,32.04,34.73,32.40,37.04
32.65,35.03,35.83,34.30,31.27,34.76,34.83,35.41,34.54,31.84,35.71,34.91,35.11,34.80,NA
>chr1:35849874-35850274
NA,36.03,34.33,31.54,34.86,34.95,32.63,35.38,34.41,31.30,33.99,33.55,35.58,31.48,34.15,36.01
31.44,35.52,31.38,33.86,33.63,36.23,35.87,36.78,32.77,34.72,33.36,33.47,34.59,35.55,35.13,34.47
31.34,35.55,31.59,37.00,33.36,36.55,35.75,34.38,31.42,36.67,35.25,32.49,36.45,34.30,35.78,32.97
35.62,36.02,33.77,33.94,31.30,36.53,36.14,33.75,36.12,35.05,34.14,31.04,34.01,36.27,34.72,31.83
34.91,32.12,34.86,33.05,36.00,34.91,34.33,34.57,33.49,36.52,35.62,34.40,34.61,31.63,34.96,33.81
35.14,33.93,34.71,33.31,36.88,35.86,34.72,33.14,37.45,36.83,35.62,34.55,35.37,32.83,35.13,32.13
35.56,34.56,34.85,33.36,36.58,36.41,36.92,35.56,34.42,33.57,35.34,35.63,37.40,34.24,35.27,34.60
35.76,32.97,35.82,36.56,32.74,36.40,35.67,34.74,34.78,32.36,36.66,35.11,32.28,34.64,35.83,35.03
32.65,37.55,33.02,35.13,34.45,36.77,31.54,35.88,32.37,34.78,34.74,35.62,36.83,37.11,33.36,37.00
31.48,36.01,34.39,31.55,34.41,35.62,33.34,35.27,34.50,34.76,34.22,34.14,36.66,31.09,34.03,33.77
36.12,34.30,34.32,34.13,34.01,34.98,33.56,36.52,35.67,34.67,35.62,37.23,37.47,37.60,34.21,35.91
34.81,32.12,36.10,34.30,31.08,34.14,35.05,35.84,32.97,36.00,33.70,35.20,33.47,34.54,35.31,34.22
35.56,32.00,35.82,34.95,35.19,34.40,35.37,32.46,34.92,35.63,32.63,34.61,34.97,33.15,35.10,34.70
31.41,36.69,34.91,32.53,35.66,34.92,33.14,37.25,35.39,34.38,36.80,31.26,34.17,36.81,31.19,34.25
35.05,35.80,33.12,36.33,33.63,33.99,31.30,34.41,35.62,33.34,35.27,34.34,33.14,34.52,34.09,34.47
34.95,35.09,32.49,36.20,35.16,33.11,34.92,34.81,34.78,32.66,37.04,32.21,34.56,35.39,35.02,33.23
34.20,35.98,34.92,31.80,35.63,31.10,34.06,34.64,35.39,33.57,35.43,34.91,36.46,35.53,35.34,33.83
34.71,33.31,37.25,35.34,34.57,33.72,36.16,34.06,34.88,34.34,35.16,31.36,34.91,33.67,34.25,35.50
31.98,34.73,35.95,32.13,35.01,32.31,36.06,33.67,33.38,33.97,31.27,35.34,36.06,36.34,35.28,34.38
36.77,31.54,35.88,32.37,34.88,34.45,34.98,33.56,36.52,35.62,34.25,33.75,33.07,37.09,32.22,34.94
34.84,31.37,34.72,33.77,35.78,31.79,34.64,34.61,33.31,37.45,37.47,37.88,37.88,37.88,37.23,35.77
34.72,32.46,35.63,34.92,32.46,35.35,34.45,31.63,34.33,34.14,34.33,34.45,34.36,31.28,36.58,36.02
33.05,35.25,33.51,37.25,35.39,34.42,36.39,33.17,34.56,35.02,32.42,34.99,35.09,33.32,36.27,34.89
34.65,36.30,34.03,31.48,34.41,35.35,32.46,34.99,34.84,32.44,35.64,35.61,35.07,34.39,34.59,31.60
34.45,35.62,34.21,37.11,35.87,36.36,34.64,32.45,34.67,34.74,35.71,37.03,34.43,36.17,NA
>chr1:38978083-38978483
NA,34.54,35.41,34.83,34.81,31.68,34.27,33.95,35.89,32.86,35.41,34.61,34.61,31.49,34.33,35.97
32.88,35.13,34.45,36.71,31.41,34.57,35.38,32.63,34.90,35.95,32.19,34.71,31.78,34.43,34.01,36.66
31.19,34.27,35.97,33.22,37.11,37.47,37.23,35.66,34.35,31.45,35.12,34.34,34.95,34.95,36.50,35.67
34.67,35.62,36.83,37.11,33.36,37.55,32.67,34.77,34.57,35.04,34.23,34.75,31.74,35.53,34.95,34.41
33.57,35.41,35.28,32.59,34.61,34.64,31.95,35.20,34.97,31.88,35.78,33.56,34.25,35.89,33.22,36.55
35.66,34.40,34.59,31.66,34.65,33.86,34.92,31.27,36.84,33.01,34.33,36.41,32.50,34.97,34.55,31.34
35.55,31.73,36.33,34.30,34.91,31.26,37.32,34.28,32.18,35.11,36.67,31.28,34.74,33.86,34.91,31.36
36.52,32.82,36.58,31.59,35.70,31.23,34.42,34.73,31.54,34.33,36.12,34.17,34.89,31.39,35.50,31.41
33.96,37.32,31.26,35.12,33.81,35.10,34.06,36.12,34.33,31.48,35.69,33.77,34.56,31.68,34.97,34.95
31.45,36.64,34.01,34.44,31.55,33.85,36.25,33.78,33.50,34.14,31.56,34.44,34.11,36.29,33.75,33.53
33.36,34.61,31.61,34.61,33.36,33.37,33.42,34.34,34.25,34.97,33.62,35.20,33.62,35.14,33.64,34.36
33.77,33.73,35.61,35.07,32.36,36.48,35.90,36.78,33.05,34.91,37.01,32.23,34.94,34.99,32.46,35.37
34.44,35.37,32.83,35.25,32.83,35.37,34.44,35.37,32.46,34.92,35.63,32.46,34.92,35.59,32.86,36.14
34.73,31.98,35.50,34.25,33.59,35.56,35.64,37.03,36.76,35.09,33.65,35.95,31.91,34.59,35.82,36.34
32.55,36.90,34.01,34.35,31.96,35.11,34.31,34.17,35.12,31.46,34.27,31.57,36.58,36.02,32.85,34.61
34.60,31.49,34.44,35.06,31.98,34.97,35.30,35.05,31.64,34.97,35.55,34.55,35.13,33.02,36.95,31.15
33.92,37.05,32.20,34.73,34.49,35.49,34.55,35.48,34.24,37.11,35.84,35.14,35.02,31.68,34.56,33.69
36.41,33.37,37.11,37.47,37.33,35.41,34.62,34.84,35.84,36.78,33.34,36.00,33.70,35.14,33.64,34.38
34.52,35.46,32.66,36.53,37.01,36.17,36.52,31.64,35.05,34.31,34.16,34.76,34.50,35.00,32.54,34.95
36.27,34.03,31.48,34.41,35.62,33.31,35.64,34.55,35.67,36.48,35.31,33.34,33.48,33.53,34.30,34.61
34.67,32.63,35.35,34.41,31.55,34.50,36.36,33.02,35.59,34.92,32.46,35.35,34.57,31.28,37.61,31.48
35.58,31.48,34.35,31.57,36.49,35.90,36.96,33.14,34.92,35.91,33.34,35.27,34.56,33.11,36.84,34.14
32.34,34.67,34.74,35.62,36.87,36.87,32.55,36.90,34.52,33.54,35.61,32.15,35.75,34.96,31.47,34.57
35.77,37.23,37.52,36.94,32.87,36.45,34.06,35.19,35.64,36.92,37.11,33.22,36.14,34.96,31.47,34.57
35.83,36.13,36.45,32.09,35.66,31.44,36.01,34.15,31.48,35.58,33.55,33.97,31.02,34.07,NA
>chr1:42794073-42794473
NA,35.46,34.31,34.35,31.77,35.48,31.34,34.55,35.10,33.32,36.58,36.09,35.29,34.64,34.92,31.98
34.92,35.88,33.84,33.39,34.10,34.25,31.77,35.48,31.20,34.74,33.66,35.35,34.99,33.19,34.97,34.47
31.46,35.02,35.20,31.98,34.88,36.20,32.52,34.91,35.53,34.69,35.19,34.41,33.78,34.91,31.51,36.22
34.73,31.70,35.71,33.70,36.96,35.84,35.14,34.84,31.98,35.37,34.60,35.27,33.37,35.27,34.60,35.37
31.98,34.73,35.75,31.80,34.55,33.34,33.67,36.23,35.99,36.38,34.91,35.59,35.27,32.27,34.88,34.42
34.75,35.34,34.38,31.35,36.47,34.30,34.75,31.68,34.48,34.86,33.21,34.48,34.33,34.53,34.67,32.63
35.37,34.44,35.40,32.83,35.95,33.98,34.56,31.44,35.02,34.78,35.95,33.72,34.48,35.27,33.34,35.73
34.64,33.90,35.56,32.15,35.37,34.62,35.41,36.92,37.11,33.22,35.76,34.62,35.39,36.91,33.22,35.89
33.95,34.57,33.49,36.52,35.71,34.38,31.28,37.16,33.36,36.55,35.75,34.35,31.30,34.14,34.38,34.55
34.45,35.56,37.23,37.47,37.60,34.43,36.14,36.56,32.36,34.97,34.55,31.34,35.58,31.54,36.77,34.60
33.45,35.39,34.80,34.61,34.75,33.12,34.64,34.16,33.23,37.68,32.33,34.95,34.58,31.60,34.59,34.61
35.73,33.31,35.91,34.92,32.46,35.35,34.43,31.42,36.49,36.02,36.37,35.09,33.67,35.45,31.44,33.81
36.64,34.14,32.56,36.00,35.82,34.72,32.46,35.37,34.44,35.37,33.01,35.71,31.70,34.73,36.09,31.77
34.87,34.59,34.87,32.52,35.36,34.84,35.34,34.38,31.23,35.72,31.48,37.66,31.48,35.88,32.37,34.96
34.99,33.14,36.88,35.71,34.55,35.37,32.83,35.31,31.65,34.92,34.42,34.70,35.91,34.56,31.55,34.41
35.62,33.31,35.91,34.81,32.21,36.50,31.62,35.14,35.02,31.75,35.19,32.13,35.70,34.25,33.56,35.67
32.12,35.31,33.05,36.00,35.21,35.06,31.46,34.47,34.97,33.15,35.09,34.87,32.12,36.10,34.50,31.69
35.20,33.70,37.45,37.47,37.88,37.88,37.88,37.88,37.88,37.88,37.88,37.88,37.88,37.88,37.88,37.88
37.88,37.88,37.88,37.88,37.33,35.41,34.64,34.87,31.77,36.33,34.06,35.27,35.27,32.83,35.78,34.30
36.45,32.50,34.88,34.45,34.66,31.79,35.67,33.55,34.04,32.23,34.94,34.44,36.31,33.78,33.50,33.89
31.22,36.22,34.73,31.88,34.67,31.57,36.58,35.87,32.68,35.19,35.62,34.50,31.24,36.70,32.40,33.51
36.24,34.95,32.54,35.21,34.55,35.49,34.70,33.45,35.72,35.27,31.49,34.85,32.39,33.09,36.75,33.81
31.40,35.58,33.59,33.38,33.97,31.27,35.34,35.55,35.51,34.96,34.56,34.66,32.19,36.99,32.47,36.00
32.91,35.82,36.61,31.50,36.01,34.17,31.20,33.84,36.24,33.98,31.46,34.73,34.38,31.08,37.77,32.10
34.99,35.70,33.67,32.99,34.42,35.34,37.25,33.70,35.42,31.17,37.52,30.98,33.98,33.54,NA
>chr1:46893222-46893622
NA,31.83,34.97,35.30,35.04,32.63,35.38,34.41,31.45,35.02,34.84,35.40,34.23,34.57,33.12,34.91
34.49,35.56,34.23,31.48,34.77,36.22,31.35,34.31,35.97,32.86,35.33,34.62,34.67,32.45,34.52,36.01
31.44,35.66,31.80,34.88,36.20,32.87,36.39,35.97,36.52,31.61,35.86,32.37,34.78,34.59,35.16,35.06
34.53,35.06,35.23,34.50,31.63,34.25,33.95,35.70,32.13,35.13,32.78,35.28,35.59,34.70,35.58,35.92
34.42,33.36,33.67,34.14,33.54,34.52,34.03,34.31,33.80,35.78,31.82,34.92,35.91,34.33,31.48,35.52
31.55,35.72,31.58,35.01,34.38,31.08,37.77,32.48,36.87,36.97,35.40,34.38,36.80,31.19,34.25,35.10
35.51,35.22,34.64,34.30,31.52,34.83,34.30,31.32,36.71,34.45,35.48,33.34,35.73,34.64,33.67,34.80
34.39,31.96,35.11,34.48,33.59,35.63,35.53,34.24,37.60,36.97,36.17,36.49,31.57,34.50,31.24,37.80
32.48,36.87,37.01,36.17,36.49,31.42,34.43,35.35,32.63,34.71,34.04,34.77,31.68,34.48,34.84,34.73
35.25,34.47,31.28,37.16,33.36,36.62,35.84,35.14,35.02,31.88,35.73,33.98,34.65,31.89,35.58,34.95
34.59,34.77,32.23,37.01,34.58,32.11,36.47,31.59,35.70,31.39,34.95,34.79,35.22,35.10,33.98,35.04
34.61,35.27,33.34,35.64,34.62,34.92,33.15,34.98,34.61,35.45,32.46,34.72,35.83,36.50,35.17,36.03
32.83,35.27,35.59,34.69,35.41,34.69,32.46,35.35,34.43,31.42,36.58,35.87,32.97,35.78,34.22,35.38
35.04,32.63,35.40,34.40,35.19,34.73,34.84,34.48,31.63,34.45,35.62,33.31,35.62,34.43,31.42,36.67
35.34,33.17,36.27,35.00,35.10,34.06,36.33,31.61,34.50,31.38,36.69,34.69,31.57,34.80,33.37,36.33
34.12,31.15,37.52,31.28,34.70,34.97,32.37,35.79,31.77,34.39,34.86,33.21,34.50,33.23,37.68,32.28
35.22,36.62,31.59,34.95,34.79,35.22,35.43,34.65,33.48,34.36,33.11,33.63,37.23,31.05,34.19,33.44
37.39,31.26,34.97,35.05,36.46,35.29,34.62,34.91,35.80,33.12,36.36,34.30,31.08,34.22,35.17,34.97
31.80,35.79,32.39,34.77,34.57,35.04,34.12,34.77,34.79,33.49,37.05,37.52,37.23,35.77,34.72,33.14
37.45,36.92,35.64,35.52,34.91,36.46,35.29,34.62,35.76,33.22,37.11,36.83,35.77,34.59,31.94,35.95
34.90,33.14,37.27,36.83,35.56,34.42,33.90,35.95,32.83,35.27,35.27,34.06,36.45,32.52,34.77,34.56
34.96,35.41,35.98,32.11,35.99,34.17,31.19,34.16,33.38,36.84,33.81,31.46,34.59,34.59,34.66,32.20
37.03,34.45,35.13,33.03,36.36,34.27,31.48,35.58,33.59,33.39,34.18,34.12,35.09,31.52,34.73,34.42
31.35,36.22,34.88,31.82,35.67,33.59,32.99,34.42,35.30,36.61,33.49,34.74,34.01,36.58,31.38,34.66
31.38,36.69,34.91,32.53,35.48,34.64,33.78,34.72,31.24,34.17,36.49,33.33,33.77,34.66,NA
>chr1:50156371-50156771
NA,36.24,34.84,34.64,34.91,35.84,32.78,35.04,35.38,34.23,34.89,31.39,35.72,31.54,36.77,34.38
35.39,37.07,33.14,34.95,35.14,31.64,36.53,35.58,35.55,35.34,31.36,34.91,33.81,35.17,34.73,35.41
34.55,31.95,34.86,33.51,36.96,35.87,36.36,34.52,31.69,35.20,33.01,35.35,34.45,31.60,34.58,34.61
32.63,35.35,34.43,31.42,36.67,35.34,33.01,34.97,34.53,31.87,35.08,31.74,34.59,34.61,35.45,32.83
35.25,32.83,35.37,34.44,35.37,33.01,35.07,31.59,36.66,32.21,34.56,35.41,34.95,36.03,33.34,37.07
35.39,34.38,36.80,31.26,34.50,35.55,34.31,34.44,31.68,34.81,34.84,35.58,36.14,34.52,31.69,34.77
31.55,34.72,33.74,35.95,34.70,34.34,34.13,31.16,34.01,36.27,34.95,32.53,35.40,34.55,35.71,37.03
35.11,37.03,35.75,34.40,31.63,34.48,34.84,34.95,36.77,36.92,35.77,34.72,33.14,37.25,35.39,34.48
35.55,34.86,31.95,35.75,34.73,32.03,36.12,33.67,33.34,34.61,31.80,35.78,33.70,35.17,34.95,36.38
36.02,36.48,32.36,35.03,35.72,33.74,34.50,31.80,35.37,34.64,34.97,35.08,33.20,36.87,31.30,35.42
33.01,35.35,34.41,31.45,35.12,34.52,34.02,34.58,31.74,35.71,33.01,35.37,34.40,35.06,35.55,34.59
33.47,33.41,34.10,34.34,31.54,34.31,35.05,36.00,32.68,34.72,35.86,36.88,33.51,34.86,32.04,34.44
31.73,36.49,35.90,37.11,34.21,35.64,34.44,35.37,32.46,34.92,35.91,34.21,37.03,35.71,34.67,35.71
36.88,33.70,35.07,31.76,36.33,34.30,34.75,31.74,35.69,35.41,34.96,34.59,35.02,32.42,34.69,35.17
35.95,33.73,36.52,35.97,36.52,31.64,34.87,34.59,34.87,32.52,35.36,34.84,35.40,34.54,33.67,35.10
31.39,35.50,31.41,33.98,36.24,33.85,31.50,34.61,34.45,35.02,33.08,34.64,34.23,33.77,35.72,35.03
32.37,35.88,31.48,37.61,31.24,34.42,31.49,33.88,36.64,33.85,31.16,34.02,33.77,36.02,35.62,32.97
35.95,34.16,34.56,31.84,35.45,34.30,36.33,31.45,34.47,35.23,34.80,33.69,35.81,36.10,37.01,37.05
33.52,35.16,36.22,31.51,34.91,34.04,34.71,32.85,36.02,36.56,32.36,34.78,34.59,34.95,35.58,32.16
35.00,31.92,34.58,34.17,33.87,35.95,33.34,37.27,36.92,35.40,34.38,37.03,32.20,34.66,34.56,35.37
31.98,34.73,35.75,31.98,34.73,35.75,31.98,34.73,35.75,31.98,34.73,35.75,31.98,34.73,35.75,31.98
34.73,35.75,31.98,34.78,34.95,31.45,36.75,34.58,31.95,35.37,34.60,35.02,32.42,34.69,35.41,34.83
34.76,31.36,35.34,36.06,36.65,37.03,35.41,34.62,34.84,35.91,36.39,32.74,36.66,35.11,32.28,35.47
34.12,34.31,33.80,35.69,31.48,34.15,35.90,31.48,34.15,35.90,31.45,35.09,34.17,34.47,34.95,34.95
32.28,34.63,36.10,32.12,34.59,35.83,36.50,35.05,34.76,31.27,34.17,36.01,31.50,36.61,NA
>chr1:50237008-50237408
NA,31.78,34.55,35.41,34.95,36.03,32.83,35.27,35.63,33.33,34.48,34.33,34.36,34.38,33.54,35.34
35.64,36.92,37.27,33.14,34.90,35.95,32.02,34.55,34.16,35.73,31.88,34.91,35.95,32.13,35.19,31.65
34.95,33.37,36.36,34.62,32.11,36.63,31.59,35.07,33.70,37.45,36.97,36.17,36.48,32.36,34.78,34.74
35.71,37.03,35.11,37.11,35.84,35.14,35.00,32.63,35.38,34.43,31.45,36.08,35.16,33.14,34.99,35.53
34.65,35.22,35.47,33.33,34.44,33.39,33.67,36.19,32.61,36.73,31.28,34.47,35.25,34.95,35.71,32.12
35.31,32.83,35.63,34.92,33.14,36.88,35.86,34.59,32.12,36.10,34.30,31.19,34.02,33.80,35.80,31.50
36.61,35.87,32.68,34.91,36.75,31.42,35.77,33.77,34.56,31.68,34.97,35.20,31.96,34.25,34.14,34.63
35.39,33.41,34.67,34.87,31.64,36.52,36.17,37.37,37.47,37.27,33.34,36.00,33.70,35.14,33.93,34.71
32.85,36.02,36.53,31.38,34.24,35.56,34.70,34.89,35.84,31.74,34.81,34.79,33.48,34.50,33.67,36.41
33.03,35.19,35.59,34.70,35.69,36.45,31.59,34.91,33.78,34.42,35.66,36.70,33.34,35.78,34.30,36.33
31.76,35.07,33.01,35.35,34.41,31.45,35.02,34.78,35.95,33.74,34.66,32.77,37.07,35.34,34.59,34.80
35.73,36.26,36.02,36.45,31.30,34.06,34.60,34.31,34.91,33.75,34.65,31.89,36.21,36.41,36.92,35.62
34.74,34.92,33.11,35.16,36.08,31.45,34.43,35.35,32.46,34.69,35.17,35.58,31.98,35.71,33.70,36.88
35.86,34.72,32.46,35.37,34.44,35.33,33.01,37.55,32.65,35.25,36.62,31.59,34.95,34.83,35.41,34.54
31.47,34.96,35.75,31.95,34.58,36.75,31.54,35.88,32.75,36.39,35.94,36.25,33.74,34.66,32.27,35.27
35.59,34.69,35.19,34.52,35.62,36.87,36.87,32.54,36.94,32.32,33.46,34.73,35.55,35.29,34.69,32.46
35.37,34.55,35.67,36.52,33.56,34.98,34.02,34.52,35.46,32.44,34.77,34.47,33.57,35.41,35.53,33.34
35.91,34.92,32.42,35.28,35.41,33.83,34.71,32.59,35.23,34.55,35.56,34.24,31.30,36.22,34.73,31.70
34.71,32.45,37.04,33.03,36.94,37.01,36.14,36.36,34.64,32.67,36.00,35.71,34.38,31.28,36.73,32.82
36.73,31.28,34.43,35.35,32.46,34.92,35.59,33.01,37.55,33.03,36.49,35.35,34.38,37.03,32.55,36.34
35.82,34.57,31.55,34.95,35.60,35.19,33.05,37.27,37.47,37.33,35.64,35.34,33.54,34.17,34.65,31.79
35.99,34.39,31.69,34.77,32.02,35.71,34.97,35.62,35.10,34.31,31.54,34.44,34.31,35.53,34.95,31.83
34.91,32.12,34.46,32.12,34.86,33.51,36.88,35.66,34.42,33.57,35.41,35.53,33.37,35.53,35.59,34.69
35.19,34.41,33.67,35.14,33.70,36.00,32.83,35.66,34.92,32.42,35.02,34.59,34.91,36.12,33.56,35.48
34.45,36.77,31.42,35.66,33.55,34.04,32.37,36.00,35.82,34.59,31.94,35.95,34.96,31.46,NA
>chr1:50430083-50430483
NA,35.10,35.09,32.49,36.25,34.79,35.06,31.16,34.16,35.70,32.48,35.49,34.56,34.77,32.67,37.04
32.40,35.13,33.51,36.88,35.75,34.52,31.28,37.56,31.28,34.52,35.66,36.87,37.05,33.56,34.98,34.45
34.88,32.37,35.79,31.76,34.65,33.82,34.58,31.92,34.67,31.57,36.67,35.34,33.01,35.20,34.30,31.32
36.71,34.45,35.21,32.27,34.88,34.42,34.45,34.27,31.69,34.25,33.95,35.89,33.22,37.11,36.92,35.40
34.38,36.71,31.41,34.70,34.97,32.66,37.55,33.36,37.11,37.47,37.23,35.77,34.59,32.21,36.50,31.59
35.55,31.34,34.55,34.97,32.36,36.56,35.82,33.11,37.16,31.59,35.07,33.70,37.45,36.97,36.17,36.49
31.57,34.27,31.46,35.12,34.12,34.23,33.23,37.47,31.39,34.57,35.35,32.83,35.25,32.83,35.63,34.80
31.78,34.80,35.59,32.86,36.14,34.90,32.64,35.00,34.60,35.37,32.15,35.39,34.22,35.25,34.22,31.08
34.30,36.36,33.03,35.19,35.41,33.54,34.52,33.75,34.91,31.59,36.53,36.02,33.05,34.86,31.95,34.86
34.96,32.37,35.79,31.80,34.92,35.95,33.72,34.50,31.83,35.39,34.63,34.14,34.25,31.77,35.79,32.75
36.94,37.01,36.17,36.52,31.61,35.70,31.39,35.10,33.64,34.52,36.90,32.55,36.34,35.82,34.72,32.46
35.35,34.43,31.28,36.66,32.29,34.45,34.60,31.63,34.77,33.78,34.64,35.45,32.83,35.25,33.05,36.00
35.21,35.00,33.14,36.70,35.86,34.72,32.46,35.37,34.55,35.67,36.50,35.05,34.81,31.74,35.53,35.17
34.69,32.46,35.45,34.64,33.78,34.91,31.59,36.45,35.90,36.62,33.22,36.14,34.73,32.03,36.20,33.72
34.23,34.64,33.49,36.52,35.67,34.74,34.78,32.50,36.20,34.73,31.61,34.19,35.20,33.15,34.92,34.74
35.67,36.50,35.05,34.81,31.63,34.83,34.28,31.14,36.66,32.21,34.81,35.91,33.31,35.91,34.81,32.21
36.66,31.59,35.07,33.01,35.35,34.43,31.28,37.16,33.36,37.11,36.83,35.62,34.67,35.62,36.92,36.77
34.91,35.59,35.27,32.83,35.95,34.16,34.71,32.63,35.63,34.78,31.84,35.45,34.22,35.38,35.04,32.63
35.40,34.55,35.62,37.23,37.88,37.47,37.27,33.14,34.95,35.14,31.64,36.52,35.97,36.52,33.52,35.16
36.09,31.62,35.80,33.77,34.66,32.77,36.78,35.90,36.48,32.74,36.40,35.67,34.55,35.37,32.83,34.86
32.04,34.44,31.73,36.50,35.58,35.55,35.34,31.16,34.16,35.97,33.22,36.62,35.84,34.84,34.62,35.41
36.92,37.60,34.24,35.27,34.60,35.76,32.86,35.33,34.55,35.67,36.52,33.52,35.20,35.95,33.77,34.02
31.19,34.30,36.36,36.14,37.37,37.88,37.88,37.88,37.47,37.27,33.34,36.03,35.17,36.38,36.02,36.49
31.57,34.35,31.57,36.49,36.17,37.37,37.88,37.52,37.05,33.52,35.20,35.95,33.72,34.57,35.24,36.46
35.17,36.03,32.97,35.84,34.91,34.62,35.41,36.92,37.60,34.21,35.91,34.92,32.46,35.37,NA
>chr1:50430144-50430544
NA,36.92,35.40,34.38,36.71,31.41,34.70,34.97,32.66,37.55,33.36,37.11,37.47,37.23,35.77,34.59
32.21,36.50,31.59,35.55,31.34,34.55,34.97,32.36,36.56,35.82,33.11,37.16,31.59,35.07,33.70,37.45
36.97,36.17,36.49,31.57,34.27,31.46,35.12,34.12,34.23,33.23,37.47,31.39,34.57,35.35,32.83,35.25
32.83,35.63,34.80,31.78,34.80,35.59,32.86,36.14,34.90,32.64,35.00,34.60,35.37,32.15,35.39,34.22
35.25,34.22,31.08,34.30,36.36,33.03,35.19,35.41,33.54,34.52,33.75,34.91,31.59,36.53,36.02,33.05
34.86,31.95,34.86,34.96,32.37,35.79,31.80,34.92,35.95,33.72,34.50,31.83,35.39,34.63,34.14,34.25
31.77,35.79,32.75,36.94,37.01,36.17,36.52,31.61,35.70,31.39,35.10,33.64,34.52,36.90,32.55,36.34
35.82,34.72,32.46,35.35,34.43,31.28,36.66,32.29,34.45,34.60,31.63,34.77,33.78,34.64,35.45,32.83
35.25,33.05,36.00,35.21,35.00,33.14,36.70,35.86,34.72,32.46,35.37,34.55,35.67,36.50,35.05,34.81
31.74,35.53,35.17,34.69,32.46,35.45,34.64,33.78,34.91,31.59,36.45,35.90,36.62,33.22,36.14,34.73
32.03,36.20,33.72,34.23,34.64,33.49,36.52,35.67,34.74,34.78,32.50,36.20,34.73,31.61,34.19,35.20
33.15,34.92,34.74,35.67,36.50,35.05,34.81,31.63,34.83,34.28,31.14,36.66,32.21,34.81,35.91,33.31
35.91,34.81,32.21,36.66,31.59,35.07,33.01,35.35,34.43,31.28,37.16,33.36,37.11,36.83,35.62,34.67
35.62,36.92,36.77,34.91,35.59,35.27,32.83,35.95,34.16,34.71,32.63,35.63,34.78,31.84,35.45,34.22
35.38,35.04,32.63,35.40,34.55,35.62,37.23,37.88,37.47,37.27,33.14,34.95,35.14,31.64,36.52,35.97
36.52,33.52,35.16,36.09,31.62,35.80,33.77,34.66,32.77,36.78,35.90,36.48,32.74,36.40,35.67,34.55
35.37,32.83,34.86,32.04,34.44,31.73,36.50,35.58,35.55,35.34,31.16,34.16,35.97,33.22,36.62,35.84
34.84,34.62,35.41,36.92,37.60,34.24,35.27,34.60,35.76,32.86,35.33,34.55,35.67,36.52,33.52,35.20
35.95,33.77,34.02,31.19,34.30,36.36,36.14,37.37,37.88,37.88,37.88,37.47,37.27,33.34,36.03,35.17
36.38,36.02,36.49,31.57,34.35,31.57,36.49,36.17,37.37,37.88,37.52,37.05,33.52,35.20,35.95,33.72
34.57,35.24,36.46,35.17,36.03,32.97,35.84,34.91,34.62,35.41,36.92,37.60,34.21,35.91,34.92,32.46
35.63,34.92,32.46,35.63,34.92,32.42,35.02,34.61,34.96,34.81,31.70,35.28,31.55,34.92,34.72,35.28
35.06,34.59,34.78,32.66,37.02,32.14,34.87,35.30,35.25,33.11,34.92,34.59,34.95,35.81,32.09,35.48
31.34,34.47,35.02,35.53,31.59,34.33,35.70,32.65,36.58,31.59,35.72,31.44,35.69,33.59,33.39,34.44
33.21,35.20,33.70,36.00,32.83,35.00,34.60,35.76,33.22,36.55,35.75,34.35,31.55,34.64,NA
>chr1:51460827-51461227
NA,31.41,34.56,33.66,35.41,35.28,32.78,34.86,31.95,34.55,35.29,35.61,35.34,31.16,34.22,35.34
34.75,34.34,34.30,31.52,34.61,33.82,34.65,31.76,35.79,32.37,35.09,34.95,34.62,35.41,37.03,36.41
36.16,31.61,33.85,36.33,33.17,34.66,34.77,32.52,35.36,34.84,35.47,34.87,31.98,35.37,34.62,35.41
37.33,37.57,36.77,34.91,35.52,35.59,36.61,33.52,35.36,35.40,32.79,33.58,35.79,31.50,36.52,36.17
36.97,37.27,33.34,35.78,34.22,35.31,34.54,33.67,35.12,31.26,37.39,33.17,34.58,33.48,34.79,34.76
31.23,33.92,33.59,33.62,36.62,33.88,31.46,34.16,33.88,33.14,34.05,35.79,31.62,36.33,34.06,35.27
35.28,32.97,35.07,31.73,36.50,35.47,35.75,32.16,34.67,31.43,36.63,32.31,35.56,33.90,34.64,35.48
32.83,36.00,33.30,34.44,33.39,33.67,36.19,32.41,36.22,34.30,31.19,34.02,33.72,36.20,31.84,34.55
33.34,33.67,36.33,33.02,35.59,34.78,31.37,34.72,33.74,36.03,35.58,34.84,34.95,31.59,36.45,36.17
37.37,37.52,36.53,32.67,34.70,36.12,34.17,35.78,32.83,35.38,34.41,31.45,35.12,34.62,34.45,35.62
36.34,32.48,38.05,32.16,34.77,34.81,34.78,32.36,36.48,36.17,37.06,36.77,35.17,35.82,31.88,35.02
35.21,36.00,32.68,34.72,35.83,36.13,36.16,31.74,34.96,33.41,34.56,33.77,35.95,35.20,33.52,36.52
35.71,34.40,31.84,35.58,34.95,34.40,35.37,32.46,34.92,35.63,32.46,34.92,35.66,32.83,35.95,34.16
34.55,32.29,37.04,33.03,36.94,36.97,35.36,34.59,34.80,35.73,36.37,35.83,34.72,32.46,35.37,34.44
35.64,33.31,35.91,34.80,31.78,34.55,35.41,34.69,35.59,35.27,32.83,35.95,33.87,34.38,34.36,34.42
34.92,31.36,34.47,34.58,31.74,35.08,31.87,34.80,35.66,32.63,35.00,35.14,35.91,36.39,33.03,37.02
32.31,35.66,34.95,35.19,34.40,35.37,32.46,34.92,35.63,33.01,35.20,31.44,33.95,33.58,33.66,35.70
34.99,32.10,37.77,31.18,34.92,34.04,34.56,31.36,34.72,33.69,36.27,32.35,35.57,32.72,33.55,34.46
34.82,35.34,34.22,31.02,33.97,33.63,36.06,32.31,34.73,31.95,34.86,34.84,32.14,34.04,33.63,36.02
35.36,35.98,32.09,35.66,31.55,35.70,31.39,34.91,33.75,34.17,34.98,33.15,35.02,34.45,34.59,31.74
34.71,32.45,36.45,31.15,33.92,36.79,31.45,34.69,34.62,35.27,34.24,37.60,37.47,37.37,36.17,36.45
31.59,34.91,33.78,34.42,35.66,36.55,33.36,37.16,31.28,34.38,35.66,36.92,36.41,36.16,31.74,34.75
34.17,36.09,33.84,32.99,34.42,35.34,37.25,33.14,34.92,35.63,32.46,34.72,35.83,36.13,36.58,33.36
34.85,34.56,35.76,32.86,35.33,34.44,35.64,34.21,37.60,37.47,37.88,37.23,35.62,34.67,35.62,36.87
36.87,32.65,37.61,33.96,31.41,35.52,31.58,35.14,34.97,31.75,34.91,35.75,31.95,34.59,NA
>chr1:52938073-52938473
NA,36.46,36.14,36.97,37.45,33.51,34.86,32.12,34.91,31.83,34.95,35.60,35.19,33.05,36.70,35.86
34.72,33.14,37.45,37.47,37.23,35.62,34.52,34.95,35.95,33.32,35.02,34.45,34.61,31.49,34.44,35.01
31.62,36.58,32.82,36.73,31.28,34.47,35.25,34.69,35.52,35.64,36.92,37.45,33.70,35.20,31.59,35.30
35.61,35.29,34.55,31.78,34.59,35.82,36.40,32.74,36.48,35.90,37.11,35.11,37.60,36.83,35.62,34.74
34.67,32.44,35.47,34.23,34.45,35.46,34.45,34.23,35.47,32.66,35.99,35.91,35.14,35.00,33.14,36.78
35.84,34.84,34.33,34.17,31.80,35.78,33.75,34.57,35.24,36.46,35.17,36.03,33.34,37.27,36.97,36.17
36.49,31.73,35.07,33.70,37.45,36.97,36.17,36.45,31.44,34.30,35.05,35.80,32.97,35.76,34.60,34.92
32.88,35.89,34.25,33.67,35.10,31.59,36.45,35.58,35.49,34.66,34.02,31.43,34.77,34.17,34.57,33.08
35.10,34.58,31.84,35.90,33.26,34.52,34.80,35.73,36.37,35.83,34.72,32.46,35.37,34.55,35.71,37.03
34.21,35.64,34.44,35.37,32.46,34.72,35.86,37.03,34.21,35.64,34.44,35.64,33.31,35.64,34.55,35.67
36.13,36.21,31.84,34.45,35.62,34.21,37.03,35.86,34.72,32.46,35.63,34.92,32.46,35.37,34.55,35.71
37.03,34.21,35.91,34.92,33.14,36.88,35.71,34.55,35.37,32.83,35.25,33.51,36.88,35.71,34.55,35.37
32.46,34.72,35.86,37.03,34.21,35.91,34.92,32.46,35.37,34.55,35.67,36.13,36.21,31.84,34.45,35.62
34.21,37.03,35.66,34.40,34.59,31.60,34.40,35.75,37.03,34.21,35.62,34.45,31.84,35.90,34.89,34.60
36.77,31.45,34.69,34.59,34.77,32.39,35.86,31.73,36.14,34.71,34.50,34.59,35.24,36.09,36.16,31.61
34.23,35.64,34.24,31.30,36.22,34.77,31.46,34.31,35.10,35.62,34.75,34.84,34.48,31.63,34.40,35.66
37.23,37.47,37.45,33.14,34.72,35.86,37.03,34.21,35.62,34.57,31.28,37.80,32.10,35.05,35.25,35.06
31.46,34.54,33.86,33.73,35.61,35.07,32.37,35.79,31.76,34.66,34.39,34.95,35.95,33.32,35.09,34.87
32.12,36.14,33.67,34.48,35.02,32.97,35.42,31.28,37.47,33.23,34.50,33.33,35.56,35.64,36.92,37.27
33.14,35.00,35.25,35.41,35.98,32.11,35.78,33.75,34.57,35.24,36.34,36.00,34.66,34.14,31.44,34.56
32.04,34.46,31.95,34.55,35.29,35.28,34.72,34.88,32.77,37.27,36.83,35.62,34.67,35.71,36.70,33.34
35.95,34.16,34.71,33.31,36.96,35.84,34.84,34.59,35.00,32.27,34.66,33.74,36.16,34.06,34.88,34.31
34.76,34.59,35.24,36.46,34.91,35.53,34.99,33.12,34.64,34.14,34.63,35.28,35.06,34.52,35.62,36.92
36.77,34.95,35.17,33.73,35.56,35.64,37.33,37.47,37.60,35.11,37.03,35.86,34.57,31.55,34.72,36.36
33.17,34.58,33.26,36.14,32.27,34.92,34.64,35.35,36.49,32.74,36.48,35.97,36.39,33.18,NA
>chr1:53197919-53198319
NA,35.45,35.22,34.72,34.92,31.37,34.84,35.09,33.11,35.16,36.22,31.35,34.42,34.83,31.45,36.79
33.91,31.48,34.77,36.09,31.77,35.01,34.27,31.04,33.85,36.84,33.38,34.34,31.52,34.60,34.47,31.46
35.06,35.21,35.80,32.97,35.97,34.31,31.23,35.63,32.09,35.81,35.17,34.69,32.68,36.00,35.05,34.30
31.44,36.62,35.22,32.17,36.90,34.52,33.57,35.58,34.99,33.12,34.64,34.23,33.80,35.80,31.50,36.52
35.90,36.78,33.34,35.78,34.17,36.12,34.56,31.54,34.56,33.66,35.41,35.28,32.97,35.20,31.69,34.39
35.90,31.38,33.86,33.63,36.23,35.87,36.62,33.36,37.55,32.66,34.88,34.45,34.59,31.60,34.40,35.75
37.03,35.11,37.11,35.87,36.36,34.64,32.28,35.11,36.66,32.38,34.83,34.39,37.03,32.23,34.77,34.74
35.62,36.87,36.94,32.74,36.48,36.17,36.97,37.60,34.21,35.91,34.80,31.95,34.73,32.40,37.04,32.67
34.91,35.35,33.83,34.63,31.78,34.63,34.04,34.91,31.39,35.70,31.59,37.00,33.01,35.33,34.55,35.71
36.88,33.51,35.25,32.83,35.37,34.40,35.19,34.73,34.84,34.48,31.96,35.00,31.96,34.33,34.16,33.23
36.36,34.95,32.68,35.87,36.53,31.59,34.91,34.04,34.55,32.29,36.50,31.48,35.69,33.57,33.48,33.43
33.95,31.44,35.20,33.01,35.63,34.92,32.46,35.35,34.43,31.45,36.33,34.30,35.45,32.12,34.91,31.95
34.80,35.91,34.21,37.03,35.86,34.72,32.46,35.35,34.57,31.28,37.52,31.08,34.33,35.17,34.81,31.55
34.40,35.66,36.83,37.60,34.43,36.14,36.58,31.42,34.38,35.75,37.03,34.21,35.64,34.44,35.37,32.46
34.92,35.91,34.21,37.40,35.34,34.64,33.11,36.95,33.32,32.57,33.38,34.48,34.25,34.97,33.21,34.48
34.59,34.09,34.23,33.23,37.36,31.42,34.87,34.57,33.77,33.33,36.49,34.17,31.24,34.72,33.78,34.64
35.41,33.02,36.33,33.67,33.38,33.98,31.09,36.66,34.01,34.74,33.49,36.61,35.30,34.42,32.99,33.59
35.58,31.40,33.81,36.84,33.11,34.66,34.77,32.42,34.30,36.24,33.86,31.30,36.42,34.27,33.05,33.77
36.44,32.44,35.62,34.34,33.78,33.84,35.45,31.49,34.98,34.84,35.12,34.57,34.77,32.39,35.86,31.59
37.00,33.02,34.92,34.62,34.87,31.77,36.33,34.20,34.77,34.48,31.68,34.96,33.67,34.25,35.89,32.86
35.41,34.64,33.78,34.91,31.39,35.50,31.46,35.27,35.61,35.06,34.52,35.62,37.23,37.88,37.88,37.52
36.94,32.87,36.45,34.20,34.88,34.25,34.34,33.53,33.48,33.16,34.27,36.29,31.73,35.55,31.20,34.28
34.80,31.60,34.40,35.66,37.23,37.47,37.45,33.70,35.07,31.73,36.49,36.17,37.37,37.57,36.41,36.21
32.16,34.83,31.24,37.52,31.08,34.38,34.83,31.46,36.85,33.17,33.63,34.18,34.59,34.09,34.23,33.23
36.38,34.61,33.45,35.20,33.62,34.97,34.31,34.60,34.30,31.52,34.83,34.19,31.61,34.57,NA
>chr1:55907506-55907906
NA,37.00,36.17,36.52,31.61,35.72,31.55,35.55,31.64,35.07,33.23,36.02,36.56,32.74,36.94,37.01
36.17,36.45,31.59,35.10,33.64,34.52,36.90,32.55,36.33,35.97,36.52,31.61,35.86,32.37,34.96,34.99
33.14,37.45,37.47,37.37,36.17,36.45,31.44,34.42,34.73,31.54,34.28,36.12,35.62,32.97,36.00,33.70
35.14,33.93,34.71,32.85,36.00,34.91,34.47,34.17,35.47,32.66,36.00,35.71,34.38,31.28,37.16,33.11
35.80,35.05,34.30,31.44,36.45,36.17,37.01,36.94,32.74,36.48,36.02,36.02,36.58,33.32,34.92,34.74
35.62,36.83,37.45,33.51,35.25,32.78,35.02,34.60,35.76,32.86,35.33,34.55,35.67,36.13,36.21,31.84
34.45,35.38,32.53,34.91,36.77,31.29,34.91,34.30,36.33,31.61,34.50,31.38,36.71,34.38,35.40,37.33
37.88,37.57,36.77,35.17,35.71,31.84,34.54,35.17,35.95,33.73,36.52,35.82,34.72,32.46,35.63,34.92
32.46,35.45,34.47,33.58,33.73,35.80,35.63,34.70,35.53,34.99,33.12,34.57,34.17,35.11,31.95,34.66
34.61,35.48,32.83,35.95,33.90,34.42,35.66,36.70,32.77,34.90,33.37,37.39,31.26,34.97,34.83,35.41
34.69,32.46,35.37,34.44,35.37,32.63,34.61,34.58,31.60,34.45,35.38,32.63,35.04,35.38,33.98,35.27
35.53,33.34,35.91,34.92,32.68,36.00,35.05,34.31,31.49,34.61,33.82,34.98,33.15,34.92,34.62,35.37
32.83,35.31,32.12,35.62,33.90,34.64,35.45,32.46,34.92,35.63,32.83,34.86,32.12,34.73,32.13,35.56
34.60,35.02,32.78,35.25,32.83,35.63,34.92,32.46,35.45,34.64,33.57,35.41,35.27,32.64,34.90,36.14
33.22,36.55,35.71,34.67,35.62,37.23,37.52,37.05,33.56,34.98,34.61,35.45,32.46,34.92,35.91,33.34
35.27,34.62,34.92,31.95,34.64,34.61,33.31,36.88,35.86,34.72,32.46,35.63,34.80,31.95,34.46,32.12
34.46,31.95,34.86,34.84,32.45,34.63,36.36,33.37,36.55,35.75,34.40,31.84,35.58,34.95,34.40,35.37
33.01,35.71,31.74,34.59,34.45,34.77,32.45,34.63,36.36,33.02,35.59,34.80,31.78,34.80,35.59,32.86
36.14,34.90,32.78,35.87,36.56,32.38,34.91,35.53,34.65,35.22,35.25,33.83,34.63,31.87,34.44,31.59
36.63,32.14,34.87,35.38,33.98,35.19,35.59,36.43,32.48,37.77,31.08,34.38,35.01,31.77,36.14,34.78
34.32,33.52,33.92,31.02,34.16,35.58,31.98,34.84,35.21,36.00,32.68,34.99,35.09,33.08,34.64,34.16
33.23,37.68,32.30,34.73,34.39,36.77,31.45,34.69,34.64,35.35,36.61,33.52,35.20,35.98,33.72,32.54
34.95,31.45,35.75,31.48,37.85,32.48,36.34,35.67,34.52,34.95,35.53,31.62,34.30,34.60,34.09,34.31
33.77,36.03,35.47,35.22,34.64,34.13,31.14,34.03,33.52,37.52,32.30,34.66,34.56,34.96,35.41,35.75
32.16,34.59,31.46,35.30,36.06,36.34,35.28,34.38,37.03,32.20,34.66,34.57,35.04,34.20,NA
>chr1:56360386-56360786
NA,31.77,35.01,34.38,31.15,37.32,33.96,31.41,35.35,31.48,34.35,31.48,35.35,31.41,33.98,36.28
34.11,34.44,31.54,34.44,35.06,31.98,34.97,35.30,35.04,32.64,35.27,35.59,34.91,36.38,35.99,36.36
34.64,32.67,36.53,37.52,37.33,35.36,34.42,33.11,33.78,36.31,34.65,34.89,36.27,33.17,35.34,36.67
31.42,34.38,35.75,36.55,33.22,36.14,34.91,31.75,34.97,34.95,31.42,37.28,34.28,32.42,35.02,35.35
33.83,34.71,33.31,37.45,37.47,37.33,35.36,34.57,33.73,36.25,36.14,37.06,36.41,36.58,33.32,35.09
34.87,32.21,37.04,32.65,35.25,36.70,31.64,35.14,34.95,32.78,35.75,35.23,32.88,35.65,32.35,36.19
33.66,33.48,33.33,33.37,33.40,34.14,31.56,34.34,34.14,34.33,34.70,35.91,34.56,31.69,34.77,31.65
35.02,34.86,31.52,35.09,34.62,34.49,34.88,32.37,35.86,31.59,36.58,32.65,35.70,34.31,31.20,36.42
32.31,35.66,34.95,35.41,34.54,31.55,34.95,35.60,34.97,31.57,34.56,33.74,36.25,35.94,36.39,33.03
37.12,32.65,35.70,34.33,31.54,34.27,34.33,34.96,35.51,35.22,34.64,34.13,31.19,34.30,36.36,35.87
36.62,33.22,35.97,34.31,31.44,36.62,35.25,32.49,36.45,34.06,35.20,35.02,32.53,34.63,36.36,33.37
37.11,36.97,36.11,35.14,35.00,33.14,37.27,37.47,37.88,37.88,37.37,36.17,36.49,31.28,34.28,34.80
31.74,35.71,33.70,36.88,35.86,34.72,32.46,35.35,34.45,31.84,35.90,35.00,35.47,33.73,35.20,33.47
34.25,35.89,33.22,37.11,36.83,35.66,34.35,31.48,34.03,36.30,34.65,34.89,36.14,32.09,35.66,31.58
35.14,34.97,31.68,34.80,33.37,36.36,34.95,33.05,36.70,35.86,34.72,32.46,35.37,34.55,35.62,37.23
37.47,37.27,32.77,34.72,33.49,34.76,36.00,36.37,35.83,34.72,32.46,35.63,34.80,31.95,34.86,33.05
36.00,34.91,34.64,35.06,34.69,34.84,34.39,31.96,34.92,34.67,34.84,35.90,31.84,34.45,35.35,32.83
35.25,33.51,36.88,35.71,34.55,35.40,32.63,35.00,35.21,35.84,32.97,35.95,33.87,34.17,34.98,33.15
34.92,34.62,35.40,32.63,34.95,34.95,31.45,36.75,34.69,31.57,34.77,34.72,35.73,36.65,36.92,35.66
34.38,31.45,36.33,34.20,34.77,34.48,31.56,34.34,33.44,36.33,33.85,31.50,34.60,34.47,31.36,34.92
34.72,35.39,31.83,34.50,33.67,36.14,32.31,34.73,31.95,34.86,34.84,32.34,34.30,36.24,33.84,31.28
35.16,34.62,34.45,35.62,36.52,33.52,35.16,36.09,31.73,35.86,32.75,36.94,37.52,37.88,37.88,37.37
36.11,34.84,34.63,33.59,35.56,35.59,36.43,32.48,38.05,32.48,36.33,35.94,36.36,34.64,32.28,35.11
36.67,31.57,34.67,31.96,34.33,34.16,33.23,36.36,34.72,31.83,34.91,32.04,34.44,31.59,36.63,32.14
34.84,35.21,35.84,32.78,35.00,35.14,36.11,37.01,36.53,32.56,34.30,36.30,34.42,35.29,NA
>chr1:57425762-57426162
NA,34.17,34.38,34.55,34.44,35.19,34.95,35.66,32.20,36.20,33.72,34.56,33.21,34.86,34.39,31.80
35.77,33.51,32.78,35.61,34.80,32.11,36.42,31.36,34.89,34.30,36.47,31.30,33.92,36.79,31.54,35.88
32.37,34.97,34.70,31.41,36.71,34.38,35.35,36.43,32.48,37.85,31.48,35.88,32.39,34.91,35.53,34.65
35.06,34.65,34.96,34.86,31.48,34.23,35.62,35.19,33.05,37.07,35.39,34.62,35.12,34.82,34.50,33.14
34.42,35.30,36.09,32.67,34.64,36.12,35.62,32.97,36.00,33.30,34.50,33.17,36.84,34.14,32.56,35.99
35.91,34.84,34.47,34.17,35.09,31.46,35.35,31.34,34.38,35.66,36.87,37.05,33.52,35.25,35.30,35.04
32.63,35.66,34.78,31.47,35.02,35.14,31.58,35.72,31.61,36.70,35.25,32.37,35.86,31.55,35.66,31.80
34.97,35.23,34.63,33.92,34.41,34.23,34.53,32.02,35.77,34.31,31.44,36.62,35.11,31.98,34.04,33.63
36.00,35.89,33.53,35.64,34.62,34.92,33.15,34.97,34.53,31.78,34.63,34.16,35.56,32.20,36.20,33.67
34.50,31.83,35.39,34.72,34.71,31.95,36.63,31.59,35.07,33.70,37.25,35.63,35.34,33.54,34.52,33.87
35.95,32.97,35.84,34.91,34.59,35.02,32.42,34.72,35.86,36.88,33.51,34.86,32.12,34.46,32.12,34.86
33.51,37.25,35.39,34.38,36.77,31.45,34.87,34.17,34.57,33.12,34.99,35.58,33.57,34.83,35.48,34.49
34.94,32.42,34.28,37.39,31.28,35.42,33.01,35.35,34.45,31.84,36.21,36.13,35.83,34.59,31.94,35.95
34.90,32.78,35.62,36.02,33.77,34.02,31.19,34.30,36.10,32.12,34.56,35.29,35.61,35.30,31.59,34.20
32.37,36.10,34.30,31.19,34.02,33.77,36.02,35.89,33.53,35.64,34.44,35.64,33.31,35.64,34.44,35.64
33.31,35.64,34.44,35.33,33.02,36.41,33.67,34.50,33.48,34.65,35.52,35.63,37.25,33.51,35.25,33.51
36.88,35.71,34.55,35.33,33.02,36.41,33.67,34.50,33.48,34.65,35.59,35.27,32.64,35.00,35.14,35.84
36.96,33.51,35.25,32.83,35.37,34.44,35.64,33.31,35.64,34.44,35.64,33.53,35.89,36.02,33.74,34.66
32.41,35.62,36.12,34.64,32.45,34.67,34.62,35.64,33.31,35.64,34.44,35.64,33.31,35.64,34.44,35.64
33.31,35.64,34.44,35.64,34.21,37.03,35.75,34.35,31.45,35.30,35.61,35.06,34.40,35.64,33.31,35.64
34.44,35.33,33.02,36.41,33.67,34.50,33.48,34.65,35.52,35.63,37.25,33.51,35.25,33.51,36.88,35.86
34.72,32.42,35.02,34.59,34.96,35.62,34.97,35.82,32.00,35.73,33.98,34.65,31.66,34.59,34.45,34.86
32.23,36.90,34.14,34.23,35.12,31.45,34.45,35.25,34.95,36.03,32.83,35.66,34.78,31.37,34.95,33.37
37.47,31.36,34.50,31.48,35.55,31.61,36.52,36.02,36.38,35.17,35.71,32.12,35.19,32.40,36.45,31.36
35.10,33.67,34.48,35.05,31.64,36.52,36.02,36.38,35.17,35.82,31.77,34.74,36.27,34.03,NA
>chr1:57675521-57675921
NA,35.97,33.80,33.86,31.38,35.52,31.55,35.72,31.58,34.87,34.67,33.41,35.72,35.30,31.44,34.18
34.61,35.16,31.27,34.13,34.34,34.71,36.13,31.31,34.28,34.83,31.63,34.77,33.78,34.64,35.45,33.01
35.20,31.69,34.52,36.14,35.58,34.97,35.71,31.84,34.78,35.66,32.63,35.00,35.14,35.84,37.11,35.11
37.11,35.84,34.84,34.63,33.67,34.91,31.24,34.01,36.30,34.42,35.35,36.09,32.66,35.46,34.69,34.67
33.31,36.88,35.86,34.59,31.95,34.91,31.75,34.96,36.14,32.86,35.41,34.64,33.78,34.91,31.59,36.45
36.17,37.01,36.87,32.65,37.68,33.23,34.50,33.30,35.78,31.80,34.80,33.37,37.68,32.30,34.56,34.59
33.72,35.95,34.77,31.55,34.40,35.66,37.23,37.52,36.94,32.87,36.25,34.79,35.02,31.45,34.35,35.75
37.03,34.24,35.27,34.59,34.84,35.84,36.62,33.36,37.00,31.62,35.14,34.95,33.14,37.27,36.83,35.66
34.52,31.28,37.80,32.10,35.22,36.66,32.36,34.88,34.47,33.57,35.34,35.53,36.09,36.16,31.74,34.96
33.81,35.20,33.47,34.54,35.40,34.84,35.36,32.44,34.77,34.45,34.98,33.15,35.10,34.70,31.39,37.47
33.17,34.64,35.34,37.07,33.14,35.04,35.30,35.25,33.11,34.92,34.59,35.06,35.61,35.34,31.36,34.76
35.05,36.50,35.67,34.74,34.77,32.33,37.61,33.96,31.46,34.73,34.44,31.59,36.16,36.02,35.99,36.36
34.28,31.54,34.86,34.95,32.63,35.40,34.44,35.37,32.46,34.72,35.77,36.83,37.60,34.24,35.27,34.62
34.87,31.62,36.50,32.21,34.81,35.63,32.46,34.92,35.66,32.53,34.95,36.27,34.03,31.48,34.45,35.02
35.95,33.17,35.34,36.67,31.57,34.27,31.56,34.50,36.36,33.02,35.59,34.92,32.46,35.63,34.78,31.47
35.10,35.38,33.98,35.27,35.53,33.34,35.64,34.55,35.71,36.70,32.77,34.72,33.34,33.67,35.70,34.89
32.18,34.30,36.24,33.86,31.38,36.45,36.17,37.37,37.47,37.27,33.34,35.78,34.30,36.33,31.45,34.38
35.66,36.92,36.76,35.31,33.37,34.41,34.10,34.14,36.90,32.23,34.77,34.74,35.62,36.83,37.11,33.36
37.55,32.67,34.77,34.57,35.12,34.84,35.02,31.59,34.77,32.02,35.71,34.95,35.25,34.61,31.28,37.52
31.15,34.17,36.79,31.54,35.75,31.58,35.14,34.95,32.63,35.40,34.40,35.19,34.73,34.95,34.31,34.60
34.30,31.52,34.60,34.61,32.63,35.37,34.44,35.37,32.83,35.25,32.83,35.37,34.44,35.37,32.46,34.99
34.94,32.23,37.01,34.91,32.54,35.27,35.63,33.73,35.17,34.69,35.11,34.60,36.71,31.38,34.50,31.48
35.58,31.51,37.36,33.37,34.73,31.80,35.75,34.90,32.63,35.66,34.92,32.42,35.02,34.48,33.67,36.20
31.84,34.71,34.72,35.73,36.34,35.24,34.42,33.01,33.52,33.66,36.12,32.20,35.56,33.90,34.41,35.19
34.95,36.03,33.34,36.78,35.87,36.25,33.74,34.66,32.26,35.40,34.40,35.19,34.95,35.94,NA
>chr1:58284007-58284407
NA,36.55,31.42,34.47,35.23,34.98,33.36,36.42,33.77,33.53,33.36,34.61,31.80,35.56,34.17,36.09
33.80,33.99,31.30,34.35,35.72,36.50,35.17,36.03,33.34,36.78,35.90,36.52,31.61,35.55,31.20,34.36
34.61,35.09,31.46,35.35,31.34,34.55,35.10,33.11,35.20,35.91,34.33,31.48,35.58,33.55,33.99,31.31
34.27,31.57,36.67,35.11,31.98,34.00,33.59,33.75,36.31,34.44,34.73,32.20,37.01,34.58,31.95,35.58
34.31,31.23,35.70,31.73,36.33,34.30,34.70,31.27,34.30,35.83,35.03,32.65,37.04,32.29,34.45,34.58
31.60,34.45,35.62,33.31,35.91,34.80,31.78,34.59,34.69,35.46,32.66,35.99,35.91,34.84,34.33,34.57
33.12,34.75,34.61,34.50,34.45,34.27,31.66,34.59,34.40,35.56,36.83,37.45,33.51,35.31,32.12,35.71
35.17,36.38,36.02,36.48,32.74,36.49,35.59,35.52,34.91,36.77,36.92,35.77,34.59,31.78,34.59,35.86
36.70,33.14,35.00,35.14,35.84,36.96,33.14,34.72,35.77,36.83,37.27,32.77,34.66,33.69,36.20,31.84
34.55,33.49,34.50,34.82,35.12,34.62,35.41,36.92,37.45,33.31,34.61,34.60,31.52,34.19,33.72,36.14
32.12,34.81,35.63,32.83,35.25,32.78,35.02,34.61,35.04,34.23,34.75,31.63,34.61,34.61,35.48,32.53
34.91,36.69,31.41,34.57,35.35,32.46,34.92,35.91,33.34,35.53,35.41,33.57,34.64,35.73,33.31,35.91
34.92,32.46,35.63,34.92,32.46,35.37,34.44,35.37,32.46,34.92,35.63,33.01,35.71,31.98,35.58,34.95
34.39,34.61,31.52,34.19,33.72,36.41,33.12,35.82,36.56,32.36,34.97,34.58,31.60,34.58,34.47,31.84
35.67,33.70,35.17,34.73,35.19,34.44,34.55,34.48,33.49,34.72,32.77,37.07,35.34,34.64,33.17,37.47
31.39,34.70,34.95,32.23,37.05,34.17,31.15,37.77,32.16,34.86,34.47,33.90,35.62,31.84,34.56,34.16
35.95,32.97,35.87,36.61,31.61,35.86,32.37,34.96,34.99,33.14,36.88,35.71,34.55,35.40,32.53,34.91
37.01,32.20,34.81,35.58,33.59,34.63,34.84,35.95,36.26,36.00,34.66,34.14,31.29,34.16,33.98,33.42
35.70,35.12,32.53,35.38,34.41,31.45,35.30,35.55,35.58,36.50,31.73,35.07,32.97,35.23,34.45,36.77
31.54,35.88,32.37,35.09,35.25,35.00,33.14,37.27,36.83,35.56,34.42,33.78,34.92,31.29,36.81,33.90
31.28,35.16,34.17,34.47,34.84,35.95,36.37,35.31,33.23,34.42,35.61,35.12,33.17,36.27,34.89,34.65
36.31,33.78,33.50,33.89,31.10,35.63,31.80,34.97,35.23,34.38,34.09,34.52,33.53,33.98,30.98,37.52
31.24,34.83,31.92,34.58,34.47,31.84,35.67,33.56,34.25,35.50,32.15,35.56,33.98,34.77,31.19,37.80
32.16,34.77,34.74,35.67,36.13,36.58,33.36,34.85,34.56,34.91,36.00,33.05,34.86,32.12,34.46,32.12
34.73,32.40,36.45,31.20,34.31,35.97,32.86,35.41,34.61,34.59,31.60,34.40,35.75,36.55,NA
>chr1:59861389-59861789
NA,35.90,34.80,31.78,34.80,35.91,33.31,35.91,34.81,31.94,35.95,34.73,32.14,36.42,31.36,34.95
35.05,36.77,37.06,36.17,36.49,31.28,34.74,33.86,34.91,31.36,36.45,32.21,34.59,35.82,36.40,32.74
36.48,36.02,36.38,35.05,34.95,31.51,36.22,34.88,31.98,34.92,34.64,35.41,36.97,36.94,32.75,35.66
31.41,33.96,37.39,31.39,34.70,34.85,32.45,34.64,36.14,35.36,36.11,33.36,34.91,34.44,36.27,33.49
32.52,34.24,33.98,34.23,34.33,34.75,35.40,34.54,33.47,35.20,33.73,35.63,35.27,32.64,34.90,36.14
32.88,34.92,34.56,33.17,36.33,33.86,31.18,35.63,32.09,36.14,33.26,34.36,32.99,33.67,36.33,33.37
37.11,36.83,35.62,34.52,35.06,35.61,35.34,31.27,33.97,33.50,33.78,36.25,33.85,31.48,34.77,36.22
31.22,34.09,33.44,37.36,31.38,35.77,33.80,33.94,31.30,36.53,36.14,33.75,36.12,35.05,34.14,31.04
34.00,37.32,31.26,34.97,35.05,36.46,35.28,34.42,36.39,33.37,34.95,31.37,34.78,35.66,32.26,34.88
34.72,35.22,35.47,36.14,34.64,32.53,34.94,34.44,36.30,33.98,31.41,35.50,31.23,34.31,35.97,32.86
35.30,34.45,31.60,34.58,33.82,34.58,31.60,34.45,35.62,33.31,35.62,34.57,31.28,37.80,32.16,34.95
34.58,31.60,34.58,33.82,34.98,33.19,34.99,35.53,34.91,36.46,35.53,35.52,34.69,35.19,34.36,34.95
35.58,31.84,34.45,35.62,33.31,35.91,34.92,32.46,35.37,34.55,35.67,36.00,32.67,34.64,36.12,35.56
33.12,36.41,33.67,34.50,33.48,34.79,34.95,31.39,35.70,31.73,36.14,34.79,35.02,31.59,35.20,33.70
36.96,35.90,36.52,31.61,35.55,31.34,34.43,35.38,32.83,35.95,33.90,34.42,35.62,36.40,32.75,35.79
32.09,35.98,35.41,35.25,35.00,32.78,35.84,35.21,35.00,32.63,35.38,34.41,31.48,34.03,36.30,34.42
35.39,37.25,33.14,34.92,35.59,32.86,35.89,34.09,34.09,34.41,34.14,31.30,34.53,34.95,32.33,37.68
33.44,34.34,31.62,35.84,35.00,35.43,34.70,35.69,36.45,31.30,33.94,33.77,35.72,35.12,33.01,34.97
34.47,31.36,34.95,33.31,36.84,34.14,32.18,34.95,35.09,34.30,31.35,36.27,34.71,34.34,34.15,31.09
36.81,34.17,31.26,36.77,34.69,31.64,34.97,34.95,31.45,36.79,34.17,31.24,36.84,33.01,34.25,35.24
34.23,34.57,33.12,34.75,34.59,33.73,36.25,35.87,36.96,33.31,34.71,34.16,35.95,32.83,35.00,34.48
33.73,36.25,35.87,36.78,33.05,35.19,35.55,34.48,35.39,37.40,34.43,36.14,36.53,31.59,35.10,33.41
34.50,33.17,36.84,33.81,31.46,34.77,34.17,34.17,31.80,35.67,33.59,33.39,34.18,34.03,34.41,34.14
31.29,34.09,34.87,31.95,34.92,34.62,34.92,32.88,35.97,34.31,31.44,36.45,36.02,36.02,36.45,32.09
35.79,32.39,34.67,34.45,32.99,33.59,35.67,31.80,34.25,34.10,33.39,33.84,35.88,34.71,NA
>chr1:60237027-60237427
NA,32.34,34.77,34.30,33.58,33.73,35.76,35.75,32.78,35.00,35.21,35.84,32.97,36.03,34.91,35.11
34.60,36.71,31.41,34.57,35.62,33.31,35.91,34.81,31.94,35.56,34.60,35.00,32.83,36.03,35.17,36.50
35.67,34.67,35.67,36.13,36.21,32.16,35.00,31.88,34.81,35.30,35.04,32.63,35.38,34.43,31.42,36.49
35.90,36.96,33.70,35.20,31.61,34.02,37.28,31.42,34.69,34.64,35.41,37.33,37.52,36.94,32.87,36.25
34.79,34.98,31.46,35.35,31.20,34.28,35.20,33.19,34.75,34.59,33.73,36.25,35.87,36.96,33.51,34.86
31.95,34.86,34.96,32.36,36.48,35.90,37.11,35.11,37.11,35.84,34.84,34.64,34.84,35.84,31.59,34.31
34.98,35.91,36.52,33.73,36.27,35.00,35.10,33.92,36.09,33.80,34.04,31.98,34.95,35.09,34.31,31.59
35.53,34.95,34.52,35.71,37.03,34.21,35.64,34.55,35.71,37.03,34.24,35.53,35.41,33.66,34.77,31.19
37.61,31.35,35.77,33.80,33.94,31.22,36.27,34.71,34.42,34.77,31.61,34.61,33.49,34.50,34.82,35.12
34.62,35.29,36.09,36.21,31.84,34.50,35.23,35.02,33.34,33.66,33.89,36.06,32.37,34.42,31.30,36.71
34.39,34.91,33.12,34.79,34.77,34.12,35.31,34.54,33.56,36.00,32.83,35.40,34.40,34.95,35.58,31.84
34.45,35.62,33.31,35.91,34.92,32.46,35.37,34.40,34.95,35.58,31.84,34.45,35.35,32.46,34.92,35.91
33.31,35.64,34.44,35.64,33.31,35.91,34.92,32.46,35.37,34.40,34.95,35.58,31.84,34.45,35.35,32.46
34.92,35.63,32.63,34.71,33.83,35.41,35.19,32.88,36.14,34.91,31.64,34.97,35.60,35.19,33.05,36.78
35.90,36.48,32.74,36.49,35.59,35.52,34.69,35.41,34.55,31.95,34.86,33.51,37.45,37.47,37.23,35.62
34.67,35.71,37.03,35.11,37.03,35.75,34.40,31.60,34.58,34.61,33.31,36.96,35.87,36.25,33.74,34.50
31.84,36.20,33.69,34.66,32.41,35.87,36.58,31.42,34.47,35.02,35.95,33.73,36.61,35.35,34.62,34.95
35.18,32.97,35.16,36.20,32.49,35.03,35.83,34.64,32.28,35.11,36.70,31.61,35.55,31.64,34.07,32.37
36.10,34.30,31.27,34.72,34.04,34.71,32.85,35.77,36.02,33.74,34.56,31.80,35.73,33.98,34.56,31.54
34.52,36.36,35.99,36.02,36.45,32.11,35.67,33.55,33.99,31.31,34.59,31.92,34.59,34.61,35.48,32.83
35.95,34.16,34.63,31.95,34.73,32.13,35.77,34.16,31.04,33.85,36.84,33.11,34.66,34.67,32.38,36.56
36.02,33.05,35.13,32.13,35.70,34.34,33.77,33.33,36.49,34.13,31.41,35.52,31.44,35.80,33.75,34.50
33.26,36.27,33.32,35.02,34.45,34.98,33.01,35.12,35.70,33.66,33.58,33.83,31.38,35.90,34.52,32.53
35.02,35.58,33.57,34.83,35.46,34.83,33.45,34.97,34.25,34.41,34.02,31.43,34.77,34.31,34.09,34.41
34.14,31.30,34.35,35.72,36.37,35.73,34.72,34.92,31.36,34.56,34.16,35.62,31.84,34.49,NA
>chr1:60701117-60701517
NA,33.88,33.40,33.52,33.57,35.58,31.38,33.83,33.52,34.32,34.82,35.40,34.38,34.09,34.34,33.47
33.01,34.36,31.83,35.66,34.76,33.49,34.61,31.61,34.56,33.77,35.77,31.35,37.57,31.08,34.38,34.73
31.46,33.96,37.61,32.28,35.05,34.95,34.63,33.67,35.12,31.27,36.84,33.01,34.25,35.18,34.33,31.19
36.66,34.01,34.35,31.80,35.99,34.17,31.20,34.22,35.62,35.19,32.68,35.62,36.00,33.66,33.58,33.92
31.02,34.16,35.58,31.98,34.87,35.47,34.75,34.42,34.88,32.41,35.84,34.91,34.33,34.57,32.94,35.34
36.67,31.73,34.64,31.55,34.95,33.37,37.39,31.05,33.98,33.38,33.67,36.02,35.58,34.84,34.97,31.29
36.66,34.52,33.45,35.20,33.81,34.91,31.27,34.17,36.01,31.62,36.33,34.30,35.56,31.77,34.97,35.62
34.23,31.48,34.86,35.30,35.10,31.47,34.78,35.91,33.34,35.53,35.27,33.98,35.04,34.65,35.06,34.79
34.95,31.36,36.95,33.36,36.91,35.63,35.34,33.54,34.52,33.87,35.95,33.34,37.27,36.97,36.11,35.14
34.84,31.98,35.50,34.09,34.16,34.60,34.30,31.62,35.53,35.17,34.55,31.78,34.53,34.64,31.79,35.99
34.39,31.55,34.41,35.38,32.26,34.66,33.69,36.41,33.37,37.11,37.47,37.23,35.77,34.72,32.68,36.02
36.58,31.42,34.43,35.38,32.26,34.72,33.45,33.63,37.23,31.26,34.97,35.05,36.77,37.57,37.23,35.56
34.40,34.98,33.56,36.52,35.82,34.72,32.46,35.35,34.43,31.42,36.49,36.17,37.01,37.05,33.49,34.57
34.17,35.05,31.58,35.52,31.48,34.27,36.22,32.44,35.49,34.56,34.66,32.30,37.52,33.59,33.59,34.00
32.37,36.53,37.01,36.11,34.84,34.72,33.80,33.36,34.42,35.92,35.58,34.84,34.95,31.39,35.63,32.09
36.45,36.13,35.72,34.40,31.55,34.73,36.22,31.35,34.30,35.05,35.84,32.97,35.95,34.16,34.63,31.78
34.80,35.63,32.46,34.92,35.63,33.01,35.71,31.74,34.59,34.61,35.73,33.31,35.91,34.80,31.78,34.86
34.84,32.44,35.64,35.61,35.06,34.40,35.40,32.63,34.90,35.95,32.02,34.45,34.58,31.60,34.45,35.35
33.01,35.71,31.74,34.80,34.19,31.66,34.59,34.61,35.45,32.63,34.61,34.58,31.60,34.45,35.35,32.83
35.13,32.13,35.77,34.31,31.44,36.62,35.22,32.10,37.80,31.19,34.39,34.45,34.42,34.88,32.41,35.75
35.23,32.99,35.19,31.86,34.65,33.82,34.98,33.15,35.10,34.58,31.60,34.58,34.47,31.84,35.67,33.56
34.25,35.70,31.94,34.59,35.77,36.83,37.45,33.70,35.07,31.73,36.58,36.02,32.68,34.69,35.17,35.95
33.17,35.12,35.70,33.67,33.34,34.77,31.55,34.77,31.69,34.50,36.36,33.02,35.59,34.92,33.14,36.88
35.71,34.74,34.92,33.32,35.95,35.17,34.56,32.21,37.04,32.66,34.96,34.84,31.55,34.67,36.69,31.38
34.83,32.16,36.21,36.13,35.67,34.67,35.62,36.92,36.77,34.95,35.17,33.70,35.67,32.21,NA
>chr1:60747948-60748348
NA,35.49,34.48,35.39,37.25,33.14,34.72,35.83,36.48,35.36,34.53,35.36,36.48,35.67,34.67,35.71
36.88,33.31,34.61,34.60,31.63,34.75,34.30,36.47,31.22,34.06,34.64,35.22,35.51,35.10,34.25,31.19
36.80,34.38,35.40,37.33,37.47,37.27,33.34,35.78,34.30,36.33,31.73,35.86,32.37,34.88,34.45,34.98
33.01,35.18,34.95,34.33,34.27,31.54,34.33,35.70,32.48,35.49,34.64,35.06,34.65,35.53,34.99,33.12
34.79,34.86,33.47,34.25,35.89,32.88,35.19,35.63,33.59,34.63,34.84,35.84,36.78,33.14,35.00,35.21
35.84,32.41,34.88,34.68,34.22,34.14,36.90,32.20,34.66,34.56,35.56,32.13,35.13,33.51,37.45,36.97
36.11,35.14,35.00,33.14,36.70,35.86,34.57,31.84,35.71,34.95,35.19,34.36,34.95,35.53,31.62,34.14
33.38,33.59,35.66,31.42,36.77,34.38,35.40,37.33,37.88,37.52,37.05,33.49,34.57,34.33,34.91,35.84
32.41,34.66,33.74,36.16,33.92,35.19,35.59,36.09,32.56,34.30,36.27,34.72,31.83,34.91,32.12,34.86
32.83,35.37,34.55,35.62,36.92,36.41,36.58,33.17,35.18,34.95,34.33,34.57,33.12,34.99,35.53,34.91
36.46,35.53,35.52,34.69,35.19,34.40,35.40,32.26,34.88,34.42,34.53,34.67,32.63,35.35,34.57,31.39
37.27,33.11,32.57,35.56,35.70,33.11,37.55,33.03,36.49,35.59,35.52,34.69,35.19,34.52,35.71,37.03
34.43,36.12,34.91,34.33,34.25,31.63,34.45,35.35,33.01,35.71,31.78,34.48,34.84,34.73,35.19,34.52
35.71,36.55,33.37,36.41,33.72,34.23,34.33,31.63,34.45,35.35,32.63,34.61,34.60,31.49,34.31,34.98
36.11,37.37,37.47,37.45,33.51,35.25,33.51,36.96,35.87,36.36,34.30,31.27,34.76,34.83,35.41,34.69
33.14,36.88,35.86,34.57,31.84,35.71,34.91,35.22,35.43,34.91,36.50,35.83,34.57,31.47,35.10,35.30
34.97,31.98,34.92,34.62,35.02,32.97,35.71,31.70,34.81,35.23,34.54,33.67,35.10,31.51,36.47,34.30
34.89,31.59,36.53,36.02,32.85,34.71,34.04,34.92,31.29,36.77,34.91,32.53,35.66,34.92,32.46,35.37
34.40,35.06,35.61,35.30,31.59,34.20,32.19,35.56,34.56,34.85,33.14,35.16,36.08,31.61,34.50,31.37
36.77,32.58,35.58,35.83,36.62,33.22,36.14,34.73,31.98,35.37,34.62,35.41,37.03,36.77,34.91,35.59
35.28,32.59,34.71,34.16,35.56,32.15,35.37,34.56,34.66,32.30,37.52,33.52,34.03,31.02,34.22,35.17
35.25,33.11,35.02,34.47,33.78,34.92,31.29,36.77,34.91,33.05,37.07,35.39,34.42,36.39,33.17,34.56
35.27,34.24,37.60,36.97,36.11,35.14,35.02,31.68,34.77,34.42,34.53,34.59,31.78,34.59,35.86,36.88
33.51,35.25,33.51,36.96,35.87,36.25,33.77,34.31,34.09,34.68,34.77,31.61,34.77,34.72,35.39,33.41
34.64,35.76,33.22,36.62,35.84,34.84,34.62,35.41,36.92,37.11,33.22,35.76,34.56,34.76,NA
>chr1:62341216-62341616
NA,34.69,34.84,36.27,33.32,35.10,34.55,31.34,35.48,32.09,36.45,36.41,37.06,36.11,34.98,34.30
31.20,36.95,33.11,35.82,36.53,31.59,34.95,35.05,36.77,37.57,37.88,37.33,35.41,34.64,34.87,31.64
36.70,35.11,32.18,34.28,37.39,31.30,34.77,33.98,35.95,33.34,37.27,36.97,36.17,36.52,31.61,35.70
31.18,33.86,36.24,33.98,31.46,34.86,34.97,31.88,35.82,34.91,35.11,34.70,35.55,35.19,33.05,37.27
36.83,35.77,34.72,32.46,35.35,34.57,31.41,36.72,33.91,31.50,34.60,34.47,31.36,34.72,33.69,36.41
33.03,34.92,34.59,34.84,35.95,36.02,36.45,32.27,35.06,34.42,31.35,36.22,34.73,31.88,34.67,31.57
36.50,35.58,35.55,35.64,32.44,34.77,34.47,33.67,34.91,34.31,34.76,34.59,35.34,36.91,33.36,36.95
31.20,34.30,34.98,35.84,36.96,33.14,34.99,35.09,33.11,35.16,36.09,31.73,35.55,31.20,34.28,34.80
31.60,34.45,35.35,32.83,34.86,32.12,34.46,32.12,34.86,32.83,35.37,34.55,35.62,36.83,37.11,33.36
37.00,31.59,35.70,31.23,34.31,35.58,31.95,34.58,36.75,31.54,35.88,32.37,34.78,34.81,34.92,33.15
34.98,34.61,35.45,32.83,35.25,32.78,35.23,34.45,36.71,31.38,34.66,31.24,37.61,31.39,34.95,34.95
33.14,36.70,35.71,34.55,35.40,32.26,34.72,33.34,33.84,35.88,34.81,31.61,34.81,34.83,35.19,34.52
35.71,36.88,33.51,35.25,32.83,35.37,34.44,35.37,32.46,34.72,35.82,36.40,32.75,35.86,31.55,35.52
31.41,33.98,36.27,34.72,31.83,35.31,33.51,37.45,36.83,35.62,34.67,35.67,36.50,35.17,36.03,33.34
36.70,35.86,34.57,31.47,35.06,35.14,35.95,36.38,35.17,36.03,33.34,37.27,37.47,37.23,35.77,34.59
31.87,34.80,31.28,37.47,33.37,34.95,31.65,34.91,32.12,34.86,32.83,35.45,34.64,33.78,34.77,31.61
34.86,34.96,34.61,35.27,34.24,37.60,36.83,35.66,34.40,31.60,34.58,34.17,33.87,35.95,32.83,35.40
34.44,35.37,32.46,34.69,35.17,35.95,33.32,35.10,34.58,31.84,36.21,36.02,35.99,36.25,33.74,34.66
32.26,35.40,34.55,35.67,36.40,32.74,36.56,36.14,33.75,36.14,36.58,31.42,34.38,35.66,36.87,37.05
33.56,34.97,34.53,31.87,35.08,31.78,34.43,34.11,36.28,33.98,31.41,35.52,31.44,35.69,33.55,33.97
31.14,33.90,36.81,31.26,34.12,36.25,33.75,33.59,33.83,31.43,34.59,34.62,35.02,32.78,35.13,32.11
35.72,32.77,35.97,32.91,35.82,36.56,32.36,34.96,34.86,31.95,34.46,32.12,34.91,32.12,35.71,35.17
36.46,35.29,34.62,34.84,36.11,37.01,37.05,33.73,36.27,34.84,34.65,34.96,35.25,33.52,36.52,35.67
34.67,35.62,37.23,37.88,37.52,36.94,32.74,36.56,36.14,34.43,37.60,37.47,37.37,36.17,36.48,32.36
35.09,35.25,34.84,32.14,36.63,31.28,34.47,35.25,34.73,34.84,34.48,31.63,34.40,35.72,NA
>chr1:62977558-62977958
NA,36.32,37.06,36.77,34.91,35.59,35.27,32.83,35.78,34.30,36.33,31.76,35.07,33.01,35.35,34.45
31.60,34.80,34.28,31.31,36.13,34.79,35.02,31.45,34.41,35.35,32.46,34.99,34.94,32.33,37.68,33.17
34.56,35.00,32.83,35.78,34.30,36.33,31.76,35.07,33.01,35.63,34.92,32.42,35.02,34.61,35.12,34.84
35.02,31.46,34.42,31.24,37.80,32.16,34.77,34.74,35.71,36.70,33.34,35.95,33.98,34.74,31.28,36.49
35.90,36.78,33.34,35.95,33.90,34.42,35.66,36.88,33.14,34.99,34.96,32.36,36.56,36.14,33.53,35.73
34.64,33.57,35.35,34.91,32.52,36.45,34.06,35.20,34.99,33.19,34.98,34.45,34.88,32.36,36.56,36.14
33.53,35.73,34.64,33.57,35.35,34.91,32.38,36.56,36.14,33.53,35.91,34.80,31.78,34.86,34.96,32.50
36.45,34.06,35.20,34.91,32.38,36.66,35.25,32.49,36.20,35.16,32.97,35.18,34.95,34.59,35.27,33.37
35.53,35.59,34.69,35.41,34.55,31.95,34.86,33.05,36.00,34.91,34.62,35.29,36.46,34.91,35.52,35.53
36.34,36.00,34.76,33.14,34.42,35.36,36.97,37.05,33.56,34.98,34.17,33.64,34.80,34.48,31.68,34.77
33.78,34.42,35.66,37.03,34.24,35.53,35.41,33.83,34.63,31.95,34.46,31.95,34.55,35.17,35.58,31.84
34.40,35.71,36.52,33.49,34.57,34.33,34.84,36.11,37.37,37.88,37.47,37.27,32.77,34.88,34.68,34.22
34.14,36.64,31.54,35.58,31.64,35.07,33.01,35.37,34.44,35.64,34.21,37.60,37.47,37.88,37.88,37.23
35.62,34.67,35.67,36.00,32.56,34.30,36.30,34.42,35.35,36.49,32.87,36.20,34.77,31.61,34.96,33.64
34.61,36.28,34.30,32.56,36.53,37.01,36.11,35.14,35.00,32.63,35.66,34.92,32.46,35.45,34.64,33.57
35.34,35.64,37.03,36.77,35.17,35.71,32.02,35.28,31.74,34.58,34.53,31.95,34.46,31.95,34.59,35.86
36.70,33.14,34.90,35.95,32.02,34.45,34.97,33.15,35.10,34.55,31.28,37.16,33.01,35.59,34.92,32.46
35.63,34.92,32.46,35.63,34.78,31.55,34.67,36.69,31.41,34.57,35.38,32.63,35.00,35.25,35.41,35.69
31.74,34.75,34.23,35.25,34.38,31.44,36.45,36.17,37.06,36.77,34.91,35.59,35.53,33.34,35.64,34.55
35.62,37.23,37.47,37.11,33.37,36.41,33.69,34.66,32.41,35.84,34.91,34.63,33.47,34.86,34.79,33.08
35.02,34.47,33.90,35.95,32.97,35.84,35.21,35.06,31.75,35.31,33.51,37.45,36.83,35.62,34.74,34.92
33.11,35.25,34.96,34.65,35.06,34.65,35.52,35.63,37.25,33.14,34.72,35.86,36.88,33.51,35.25,32.78
35.28,35.63,33.57,34.52,36.66,31.29,34.97,34.79,33.48,34.58,33.17,36.36,34.74,31.77,35.73,34.16
34.55,32.02,35.95,34.73,32.14,36.63,31.14,34.74,33.75,35.14,33.81,35.10,31.36,36.42,32.14,34.87
35.47,34.75,34.50,34.52,31.83,35.66,34.76,33.49,34.61,31.61,34.80,33.31,36.83,33.57,NA
>chr1:63455960-63456360
NA,37.62,33.23,34.23,34.09,34.68,34.77,31.57,34.74,36.28,33.80,33.34,32.57,33.32,36.73,33.55
34.11,32.37,35.99,35.94,36.36,34.64,32.67,36.53,37.01,36.17,36.48,32.74,36.94,37.52,37.23,35.62
34.67,35.67,36.40,33.03,37.55,33.36,36.91,35.63,35.56,33.73,35.17,34.73,35.41,34.69,33.14,36.88
35.86,34.59,31.87,35.08,31.78,34.33,34.16,33.23,37.47,31.39,34.70,34.97,32.37,35.79,31.77,34.39
34.86,33.47,34.54,35.40,34.82,34.39,34.20,32.23,34.77,34.45,33.14,34.50,34.78,36.27,31.22,34.09
33.44,36.33,33.84,31.16,34.01,36.28,34.61,33.64,35.12,31.18,37.77,32.12,34.56,34.45,33.14,34.52
34.25,34.88,34.06,36.12,34.33,31.48,35.52,31.55,35.55,31.20,34.36,34.45,34.50,34.52,33.26,36.14
32.09,35.63,31.23,34.30,34.98,36.11,36.97,37.27,33.05,35.19,35.62,34.22,31.16,34.01,36.28,34.61
33.57,35.58,34.99,33.14,35.16,36.22,31.51,34.89,34.17,36.16,33.77,34.31,34.12,35.47,32.52,34.94
34.39,36.80,31.29,35.12,33.64,34.61,36.28,33.98,31.46,34.59,34.62,35.27,34.24,37.11,35.87,36.36
34.28,31.52,35.45,33.67,34.91,33.38,34.52,34.50,34.47,34.66,35.73,34.21,37.40,35.34,34.42,33.14
34.76,36.00,36.37,35.67,34.74,34.78,32.36,36.56,36.02,33.23,35.71,31.78,34.43,34.11,36.28,34.03
31.46,34.09,35.20,33.15,34.92,34.62,35.37,33.01,35.07,31.59,37.16,33.01,35.41,34.61,34.61,31.63
34.75,34.23,35.25,34.22,31.08,34.30,36.36,33.03,34.92,34.59,34.91,35.84,32.78,35.00,35.14,35.84
36.96,33.70,35.71,31.74,34.58,34.53,31.95,34.46,32.12,34.46,31.95,34.80,35.66,32.83,36.00,33.54
34.52,36.90,32.20,34.73,34.44,36.39,33.23,34.50,33.30,36.00,32.83,35.48,34.61,34.98,33.56,36.52
35.62,34.42,33.57,35.34,35.64,36.92,37.60,34.21,35.73,34.61,34.98,33.56,36.52,35.89,35.81,33.86
33.78,34.48,36.28,34.01,31.16,33.84,36.33,33.23,34.50,33.33,35.56,35.59,36.61,33.56,34.98,34.61
35.73,33.53,36.14,36.53,31.44,34.30,35.05,36.00,32.68,34.72,35.83,36.50,35.05,34.81,31.63,34.61
34.61,35.73,33.31,35.73,34.61,34.59,31.74,35.71,33.01,35.45,34.61,34.98,33.56,37.05,36.97,35.41
34.62,34.91,36.12,33.53,35.64,34.44,35.37,33.01,35.71,31.74,34.59,34.61,35.45,33.01,35.71,31.78
34.25,33.95,35.70,31.94,34.81,35.63,33.01,35.71,31.74,34.59,34.61,35.45,32.46,34.72,35.77,36.87
37.05,33.56,34.98,34.61,35.45,33.01,35.71,31.74,34.59,34.61,35.45,33.01,35.71,31.98,35.58,35.17
34.55,31.95,34.46,32.04,35.08,31.74,34.80,34.19,31.89,35.58,35.17,34.55,31.78,34.53,34.58,31.60
34.45,35.62,33.31,35.64,34.44,35.37,32.63,34.61,34.58,31.74,35.08,31.87,34.80,35.90,NA
>chr1:63841478-63841878
NA,33.18,36.94,37.52,37.88,37.37,36.17,36.52,31.51,35.17,32.99,35.23,36.02,33.53,35.91,34.92
33.14,37.45,37.47,37.33,35.64,35.34,33.57,34.64,35.73,34.21,37.03,35.86,34.59,31.95,34.86,33.51
37.45,37.47,37.37,36.17,36.49,31.57,34.35,31.57,36.49,35.90,36.78,33.34,36.03,35.17,36.38,35.99
36.25,33.74,34.66,32.77,36.78,35.84,34.84,34.47,34.17,35.12,31.45,34.53,35.10,33.32,36.58,36.41
36.92,35.62,34.67,35.62,36.83,37.27,33.34,35.95,34.16,34.71,32.59,35.02,34.61,35.04,34.22,35.45
31.84,34.57,35.77,36.83,37.60,34.21,35.91,34.92,32.68,36.00,35.21,35.06,31.47,34.78,35.66,32.83
36.03,35.17,36.77,37.06,36.17,36.48,32.36,34.88,34.49,34.62,35.46,32.66,36.53,36.87,35.56,34.42
33.90,35.95,33.34,37.27,36.97,36.17,36.45,31.38,33.92,36.81,31.29,34.92,34.04,34.55,32.02,35.56
34.60,35.00,32.64,34.90,36.14,32.86,35.59,34.80,31.87,35.08,31.98,35.75,35.36,36.14,34.64,32.67
36.53,37.52,37.88,37.23,35.77,34.72,33.14,36.96,35.90,36.48,32.36,34.96,34.86,31.95,34.46,32.04
35.08,31.98,35.58,35.02,34.50,31.63,34.33,34.14,34.59,34.31,34.95,34.95,36.38,35.95,35.14,35.00
33.14,37.27,37.47,37.88,37.23,35.62,34.67,35.62,36.92,36.77,34.91,35.59,35.19,32.88,35.97,34.33
31.46,34.77,36.20,32.50,34.96,34.99,32.46,35.35,34.41,31.30,33.95,33.52,34.59,36.00,36.37,35.83
34.72,32.46,35.37,34.44,35.64,34.21,37.60,36.83,35.77,34.72,32.46,35.35,34.45,31.60,34.58,34.17
33.75,34.77,31.61,34.86,35.30,35.05,31.64,34.97,35.60,35.19,32.54,35.27,35.59,34.91,36.50,35.67
34.55,35.40,32.63,34.90,35.75,31.80,34.55,33.36,33.52,33.66,36.33,33.12,35.80,35.21,35.00,32.78
35.87,36.53,31.44,34.42,35.01,31.64,36.52,35.90,36.78,33.05,35.12,35.70,33.37,34.25,34.97,34.61
35.27,33.37,35.27,34.56,33.17,36.33,33.85,31.61,36.16,36.13,35.72,34.40,31.55,34.81,35.30,35.04
32.64,35.27,35.59,34.70,35.62,34.96,34.64,33.41,35.39,34.72,34.88,32.27,35.27,35.41,33.66,34.74
31.20,35.48,31.77,34.17,34.23,35.23,35.25,33.11,35.02,34.47,33.67,34.91,34.31,34.76,34.52,33.26
36.14,32.27,35.06,34.42,31.20,36.95,33.02,35.19,35.41,33.54,34.52,33.75,34.92,31.26,37.32,34.02
31.46,34.09,34.80,31.66,34.65,33.75,34.91,34.34,35.12,31.46,34.19,31.49,34.02,37.32,31.26,34.92
33.75,34.52,33.87,35.95,32.83,35.66,34.80,31.87,34.80,31.28,37.39,34.02,31.61,35.20,32.97,35.23
34.45,36.77,31.42,35.99,34.39,31.56,34.19,31.49,34.02,37.39,31.30,34.77,33.66,35.34,35.53,36.34
36.06,35.30,31.59,34.56,31.87,34.63,33.83,35.25,35.22,34.91,35.82,32.00,35.82,35.12,NA
>chr1:64362508-64362908
NA,35.08,34.30,31.20,36.42,32.11,34.86,35.62,34.24,31.38,36.53,36.02,32.68,34.72,35.77,37.23
37.52,36.94,32.87,36.25,34.71,34.34,34.06,31.10,35.63,32.09,35.98,35.41,35.28,32.99,35.19,32.19
35.98,35.47,36.45,31.44,34.38,35.17,34.97,31.80,35.66,31.55,35.55,31.64,35.07,33.01,35.37,34.44
35.64,33.31,35.91,34.92,32.46,35.35,34.57,31.28,37.52,31.18,34.97,34.79,35.06,34.67,34.69,31.39
37.85,32.12,34.56,34.45,33.14,34.48,34.55,34.45,35.66,36.55,33.37,36.33,33.63,34.04,32.14,34.67
34.62,35.33,33.01,37.00,31.59,35.86,32.75,36.49,35.35,34.64,34.59,31.52,35.27,35.61,35.06,34.40
35.37,32.46,34.92,35.63,32.46,34.69,35.17,35.58,31.89,34.27,34.53,34.30,33.47,33.40,33.89,31.10
35.70,31.55,35.75,31.48,37.61,31.17,35.42,33.01,35.37,34.55,35.71,36.70,33.34,36.00,33.70,35.10
34.12,35.04,34.62,35.39,37.07,33.14,35.00,35.25,35.18,33.01,34.98,34.61,35.45,33.01,35.20,31.59
35.12,34.69,34.53,31.36,34.77,33.34,33.67,36.00,35.62,32.68,34.91,37.01,32.55,36.43,35.59,35.34
33.57,34.42,35.62,36.13,36.45,32.09,35.48,31.20,34.74,33.66,35.35,35.02,32.52,35.36,34.84,35.47
35.10,31.47,34.57,35.77,37.23,37.52,37.05,33.52,35.25,34.96,34.57,34.66,32.12,37.77,31.18,34.97
34.79,35.22,35.43,34.69,35.41,34.69,32.46,35.37,34.40,35.19,34.83,34.81,31.63,34.60,34.61,33.31
37.45,36.97,36.17,36.45,31.59,34.91,33.78,34.42,35.56,36.83,37.60,35.11,37.60,36.97,36.14,36.36
34.30,31.19,34.16,33.44,37.47,31.28,35.42,33.23,35.77,36.02,33.77,34.03,30.98,37.57,31.48,35.75
31.58,35.01,34.27,31.08,34.30,36.36,33.37,37.11,36.92,35.40,34.48,35.55,35.19,33.05,36.78,35.90
36.52,31.61,35.86,32.37,34.96,34.99,32.68,36.00,34.91,34.33,34.25,31.78,35.71,32.97,35.02,34.50
34.50,34.36,34.02,34.61,31.50,33.85,36.25,33.68,34.11,32.37,36.09,35.30,34.64,33.11,36.83,33.55
34.11,32.37,35.99,35.91,34.84,34.72,33.92,34.41,34.23,34.69,32.85,36.00,35.21,34.84,32.14,36.42
31.36,35.10,33.67,34.25,35.50,31.95,34.58,36.77,31.09,34.15,34.34,34.75,35.34,34.33,31.15,37.23
33.52,34.11,31.98,34.89,35.70,33.66,33.58,33.92,31.14,34.02,33.72,36.14,32.37,34.07,31.73,36.49
35.90,37.11,35.11,37.60,36.97,36.17,36.52,31.61,35.72,31.55,35.55,31.48,34.50,31.38,36.71,34.39
34.91,33.36,36.58,36.13,35.83,34.57,31.37,34.95,33.37,37.68,32.65,36.33,35.91,35.14,35.06,31.75
35.31,33.51,37.45,37.47,37.23,35.62,34.55,35.64,34.21,37.60,36.92,35.64,35.34,33.54,34.17,34.58
31.74,35.71,33.70,37.45,37.47,37.23,35.62,34.67,35.62,37.23,37.47,37.27,33.34,36.13,NA
>chr1:64846392-64846792
NA,34.68,34.62,35.37,32.46,34.92,35.91,33.34,35.53,35.27,33.92,36.12,34.56,31.55,34.41,35.30
32.86,35.76,34.64,34.84,35.90,31.98,35.28,31.65,35.06,35.21,36.12,34.43,37.60,36.97,36.17,36.49
31.42,34.43,35.62,34.21,37.60,36.83,35.77,34.72,32.46,35.45,34.66,34.47,34.42,34.71,31.80,35.75
34.96,31.47,34.57,35.86,36.88,33.14,34.69,35.41,34.73,34.84,34.48,31.78,35.08,31.96,35.08,31.78
34.25,34.23,35.40,34.75,34.42,34.88,32.77,37.27,36.83,35.77,34.59,31.78,34.59,35.86,36.70,33.14
35.00,35.21,36.12,34.43,37.03,35.71,34.52,34.95,35.53,31.59,34.31,34.98,35.84,37.11,35.11,37.11
35.84,34.84,34.63,33.59,35.63,35.19,33.02,37.55,32.66,34.97,34.53,31.30,33.99,33.63,36.06,32.31
35.19,32.12,35.67,33.70,35.20,33.62,35.14,33.93,34.63,31.95,34.46,32.12,34.91,32.12,35.62,34.16
34.63,31.95,34.73,32.40,36.45,31.36,35.10,33.67,34.63,34.96,35.62,34.75,35.17,33.70,35.67,31.84
34.56,34.16,35.73,32.00,35.73,33.87,34.52,33.87,35.62,32.02,34.64,31.59,36.66,32.40,34.73,31.95
34.63,34.16,35.62,31.84,34.56,34.16,35.62,32.12,35.37,32.12,35.67,33.70,35.14,33.93,34.56,31.84
35.67,33.70,35.14,33.93,34.56,31.54,34.95,35.60,34.95,31.83,34.91,31.95,34.86,35.09,33.08,34.64
34.23,33.77,36.03,35.36,35.75,31.98,35.71,33.01,35.37,34.55,35.62,36.87,36.94,33.03,37.55,33.02
35.19,35.63,33.59,34.63,34.91,36.00,33.05,35.25,33.51,37.45,36.83,35.62,34.67,35.62,36.83,37.27
33.34,35.95,34.16,34.71,32.63,35.37,34.44,35.64,33.53,36.12,35.21,35.06,31.75,35.31,32.83,35.45
34.64,33.57,35.34,35.64,36.92,37.27,33.05,34.91,37.01,32.55,36.33,35.94,36.25,33.77,33.94,31.10
35.70,31.55,35.72,31.59,37.00,33.01,35.30,34.45,31.55,34.73,36.08,31.45,34.43,35.62,34.21,37.40
35.63,35.34,33.83,34.55,32.20,36.06,33.66,33.52,33.40,34.14,31.52,34.83,34.30,31.19,37.52,31.18
34.92,34.04,34.63,31.78,34.86,34.96,32.37,35.86,31.55,35.66,31.76,34.64,34.61,33.31,36.88,35.86
34.59,32.21,36.50,31.62,35.05,34.17,34.25,31.78,35.08,31.87,34.53,34.64,31.76,35.79,32.39,34.83
34.39,36.71,31.41,34.57,35.35,32.83,35.25,32.78,35.02,34.62,34.92,31.95,34.64,34.61,32.63,35.63
34.81,31.94,35.70,33.95,34.57,33.49,37.05,36.87,35.62,34.55,35.37,32.46,34.92,35.91,33.31,35.62
34.43,31.28,36.73,32.82,37.12,32.66,34.97,34.58,31.63,34.25,33.95,35.50,31.98,34.73,35.95,32.02
34.53,33.86,33.73,35.72,34.24,34.89,31.59,36.45,36.17,37.37,37.47,37.11,33.36,37.16,31.28,34.43
35.62,33.53,36.12,35.21,35.00,32.78,35.87,36.53,31.44,34.31,35.70,32.65,36.73,31.29,NA
>chr1:65032385-65032785
NA,38.01,37.88,37.88,37.88,37.88,37.23,35.62,34.67,35.67,36.00,32.37,34.04,33.63,35.70,35.03
32.65,37.55,33.36,36.55,35.66,34.42,33.57,35.34,35.53,36.46,34.91,35.59,35.53,33.34,35.91,34.80
31.78,34.53,34.58,31.66,34.65,33.86,34.92,31.29,36.80,34.45,35.23,32.42,34.92,35.91,33.31,35.91
34.78,31.55,34.95,35.55,34.48,35.35,36.43,32.48,37.77,31.08,34.25,35.05,35.80,33.11,36.95,31.20
34.30,35.05,36.12,34.43,37.11,35.90,36.48,32.74,36.94,37.52,37.23,35.62,34.67,35.62,36.92,36.77
35.17,35.82,31.77,34.97,35.55,34.70,35.11,34.65,35.59,35.28,32.78,35.25,32.78,35.28,35.41,33.57
34.64,35.73,33.34,35.27,34.34,32.99,33.67,36.12,32.00,34.58,36.75,31.54,35.88,32.75,36.40,35.67
34.67,35.67,36.52,33.73,36.58,36.09,35.24,34.57,33.73,35.72,35.03,32.37,35.66,31.41,33.98,36.30
34.44,34.83,32.38,36.48,36.17,37.37,37.88,37.88,37.47,37.45,33.14,34.72,35.86,36.88,33.51,35.25
32.83,35.63,34.92,32.46,35.35,34.43,31.34,35.58,31.48,37.61,31.28,34.57,35.35,33.01,35.07,31.59
36.66,32.21,34.81,35.63,32.83,34.86,32.12,34.86,33.05,36.00,34.91,34.63,33.56,35.67,32.12,34.91
32.12,34.91,32.12,35.71,34.95,35.25,34.47,31.34,35.58,31.48,37.85,32.48,36.87,36.87,35.66,34.52
31.28,37.61,31.48,35.58,31.34,34.43,35.35,32.46,34.92,35.63,32.83,35.25,33.51,36.88,35.75,34.38
31.42,36.58,36.14,33.53,35.64,34.55,35.71,36.88,33.51,35.25,32.83,35.63,34.92,32.46,35.35,34.41
31.30,33.95,33.52,34.30,34.61,34.53,31.84,35.62,34.16,34.63,31.95,34.91,32.12,35.71,35.17,36.50
35.83,34.72,32.42,35.23,34.55,35.56,34.24,31.18,35.70,31.55,35.66,31.76,34.66,34.40,35.66,36.70
32.77,34.88,34.42,34.53,34.53,31.84,35.67,33.70,35.17,34.69,35.11,34.65,36.30,33.98,31.40,35.90
34.15,31.48,35.35,31.34,34.38,35.66,36.87,36.87,32.65,37.68,33.17,34.64,35.36,36.92,37.60,34.21
35.62,34.41,31.45,35.30,36.06,36.26,36.02,36.48,32.38,34.91,35.58,33.33,34.56,33.77,35.72,35.12
33.17,35.95,34.95,34.52,35.67,36.13,36.45,32.11,35.99,34.17,31.08,34.27,35.06,31.95,34.64,34.53
31.87,34.56,31.44,33.99,33.80,35.88,34.70,34.42,34.77,31.68,35.05,35.38,34.23,34.89,31.59,36.53
36.02,33.23,35.71,31.98,35.75,35.41,34.96,34.63,33.47,34.86,34.48,31.68,34.77,33.86,34.65,31.69
34.43,34.01,36.64,31.54,35.72,31.39,34.91,33.86,34.74,31.14,36.66,32.29,34.45,34.60,31.52,34.14
33.40,33.52,33.66,36.00,35.62,32.78,34.95,35.20,31.96,34.25,34.23,33.72,36.14,32.12,34.59,35.83
36.13,36.21,32.16,34.67,31.43,37.16,33.01,35.59,34.78,31.47,34.96,35.87,32.65,36.68,NA
>chr1:65723478-65723878
NA,35.01,33.54,36.00,32.83,35.40,34.44,35.37,32.46,34.72,35.83,36.13,36.16,31.74,34.96,33.81
35.20,33.47,34.25,35.70,32.13,35.01,32.13,35.77,34.31,31.35,36.47,34.30,34.91,31.29,36.77,34.58
32.00,36.16,34.63,32.45,34.85,34.58,31.55,34.73,36.20,32.87,36.39,35.91,34.84,34.62,35.41,37.33
37.47,37.27,32.77,34.66,33.77,35.78,32.11,35.81,35.17,34.55,31.95,34.46,32.12,34.86,32.83,35.63
34.81,32.21,36.45,31.20,34.30,34.98,36.11,37.37,37.47,37.27,33.14,34.95,34.86,31.54,34.27,36.16
32.03,34.87,35.38,33.98,35.27,35.53,33.56,35.89,36.12,34.52,31.69,34.77,32.02,35.45,34.22,35.38
35.05,31.88,35.73,33.90,34.41,34.95,35.53,31.74,34.96,33.67,34.25,35.50,31.98,34.73,36.14,32.86
35.33,34.55,35.71,36.70,33.05,35.19,35.60,35.19,33.05,36.78,35.90,36.45,31.30,34.06,34.34,34.36
34.38,33.87,35.62,32.02,34.64,31.64,35.35,31.46,35.27,35.55,35.51,34.96,34.63,33.59,35.56,35.59
36.09,32.37,34.11,33.52,37.23,31.05,34.15,34.64,35.28,35.29,34.69,33.14,37.45,37.47,37.23,35.62
34.67,35.71,37.03,34.21,35.64,34.44,35.37,32.83,35.25,32.83,35.35,34.41,31.45,35.30,36.06,36.37
35.62,34.40,34.59,31.74,35.71,32.97,35.28,35.41,33.83,34.56,31.84,35.62,34.16,34.71,32.63,35.37
34.44,35.37,32.83,35.25,32.83,35.37,34.44,35.37,32.46,34.72,35.77,36.92,36.77,34.91,35.52,35.64
37.03,36.65,36.06,35.30,31.45,34.41,35.35,32.83,35.31,31.65,34.92,34.72,35.39,33.41,34.64,34.84
36.11,36.97,37.11,33.36,37.16,31.43,34.35,31.61,36.08,34.73,31.70,35.71,33.23,36.02,36.56,32.36
34.97,34.55,31.42,36.49,36.17,36.97,37.45,33.70,35.71,31.70,34.73,36.08,31.61,34.35,31.57,36.49
36.17,37.06,36.65,36.06,35.30,31.46,34.27,31.57,36.49,36.17,37.01,37.05,33.52,35.16,36.08,31.61
34.35,31.57,36.49,35.90,37.11,34.21,35.91,34.92,32.46,35.35,34.57,31.41,36.71,34.38,35.28,36.34
35.73,34.72,34.92,31.37,34.78,35.63,32.83,35.25,32.83,35.37,34.44,35.37,32.83,35.31,31.65,34.95
33.37,37.39,31.15,34.25,34.98,36.11,36.97,37.11,33.36,36.95,31.07,33.94,33.77,35.95,34.77,31.61
34.19,34.80,31.74,35.71,33.01,35.35,34.45,31.60,34.58,34.53,31.78,34.53,34.58,31.74,35.71,32.97
35.28,35.59,34.69,35.25,34.50,31.60,34.58,34.53,31.87,34.44,31.73,36.58,36.02,32.68,34.92,35.63
32.46,34.92,35.63,33.01,35.71,31.70,34.73,36.08,31.61,34.35,31.43,37.16,33.36,37.11,36.97,36.11
35.14,35.06,31.47,34.84,34.96,32.37,35.79,31.80,34.92,35.95,33.77,33.94,31.22,36.22,34.73,31.61
34.19,34.80,31.74,35.71,33.01,35.35,34.45,31.55,34.73,36.08,31.61,34.35,31.43,36.79,NA
>chr1:67577025-67577425
NA,32.00,35.82,34.97,35.62,34.96,34.59,35.02,32.42,34.92,35.59,33.01,37.00,31.59,35.55,31.20
34.28,34.83,31.63,34.77,34.04,34.71,32.59,35.02,34.59,34.84,35.84,36.96,33.51,35.13,32.40,36.50
31.48,35.80,33.75,34.50,33.48,34.65,35.52,35.63,37.25,33.14,34.92,35.63,32.83,34.86,32.12,34.86
32.83,35.63,34.81,32.21,37.04,32.65,35.25,36.70,31.61,35.55,31.20,34.28,34.83,31.63,34.75,34.30
36.33,31.62,35.80,33.77,34.72,31.36,34.56,34.16,35.62,31.84,34.57,35.82,36.52,33.73,36.58,36.41
36.92,35.56,34.42,33.90,35.62,31.84,34.78,35.63,32.83,35.13,32.13,35.77,34.31,31.23,35.70,31.59
36.47,32.14,34.84,35.14,35.84,36.62,33.22,35.89,33.95,34.57,33.49,36.52,35.67,34.52,35.19,34.95
36.03,33.34,37.27,36.83,35.77,34.59,31.94,35.95,34.90,33.14,37.27,36.92,35.41,34.62,34.91,35.80
33.12,36.36,34.50,31.55,34.35,35.66,36.83,37.60,34.43,36.12,34.91,34.33,34.57,33.12,34.85,34.56
34.91,36.12,34.43,37.60,36.92,35.36,34.57,33.67,36.41,33.37,36.91,35.63,35.34,33.66,34.56,31.54
34.39,35.99,31.42,36.75,34.67,31.83,34.91,32.12,34.46,31.95,34.59,35.77,36.83,37.60,34.21,35.91
34.92,32.46,35.35,34.41,31.55,34.56,35.91,34.77,31.55,34.45,35.62,34.21,37.40,35.39,34.62,34.91
36.12,34.43,37.11,35.90,36.49,31.73,35.07,33.01,35.37,34.62,34.92,33.15,34.98,34.61,35.73,33.31
35.73,34.61,34.61,31.49,34.44,35.06,31.95,34.64,34.53,31.78,34.63,33.83,35.34,35.63,37.40,34.21
35.73,34.64,33.67,34.91,34.34,35.12,31.44,34.18,34.61,35.09,31.52,34.73,34.44,31.59,35.84,35.00
35.25,33.83,34.55,32.20,36.10,34.63,32.45,34.67,34.81,34.78,32.66,37.04,32.21,34.59,35.82,36.40
33.03,37.04,32.45,34.20,31.44,34.14,34.39,34.78,36.13,31.45,34.43,35.35,33.01,35.07,31.59,36.73
32.82,37.12,32.67,34.77,34.56,35.76,33.22,37.11,36.83,35.66,34.38,31.28,36.63,32.31,35.66,34.97
35.69,36.48,32.36,35.25,36.67,31.28,34.28,34.83,31.52,34.34,33.44,37.36,31.51,35.58,31.34,34.38
35.71,36.40,32.74,36.48,36.02,36.38,34.91,35.52,35.53,36.46,35.17,35.71,31.84,34.84,35.09,33.15
34.97,34.61,33.31,36.96,35.87,36.25,33.74,34.56,31.57,34.69,36.69,31.30,35.42,33.01,35.37,34.62
34.92,33.32,35.95,34.95,34.39,34.98,33.01,35.34,36.67,31.42,34.43,35.62,33.31,35.64,34.55,35.67
36.37,36.00,34.76,33.14,34.34,34.92,32.88,35.76,34.64,33.41,35.39,34.72,34.88,32.77,37.27,36.97
36.17,36.52,31.50,35.80,33.80,34.23,34.34,31.55,34.23,35.64,34.23,31.50,34.61,34.40,35.62,36.13
36.58,33.73,37.05,36.87,35.62,34.74,34.78,32.36,36.48,35.90,36.78,33.34,35.95,34.06,NA
>chr1:67577159-67577559
NA,37.52,34.43,36.12,34.91,34.33,34.57,33.12,34.85,34.56,34.91,36.12,34.43,37.60,36.92,35.36
34.57,33.67,36.41,33.37,36.91,35.63,35.34,33.66,34.56,31.54,34.39,35.99,31.42,36.75,34.67,31.83
34.91,32.12,34.46,31.95,34.59,35.77,36.83,37.60,34.21,35.91,34.92,32.46,35.35,34.41,31.55,34.56
35.91,34.77,31.55,34.45,35.62,34.21,37.40,35.39,34.62,34.91,36.12,34.43,37.11,35.90,36.49,31.73
35.07,33.01,35.37,34.62,34.92,33.15,34.98,34.61,35.73,33.31,35.73,34.61,34.61,31.49,34.44,35.06
31.95,34.64,34.53,31.78,34.63,33.83,35.34,35.63,37.40,34.21,35.73,34.64,33.67,34.91,34.34,35.12
31.44,34.18,34.61,35.09,31.52,34.73,34.44,31.59,35.84,35.00,35.25,33.83,34.55,32.20,36.10,34.63
32.45,34.67,34.81,34.78,32.66,37.04,32.21,34.59,35.82,36.40,33.03,37.04,32.45,34.20,31.44,34.14
34.39,34.78,36.13,31.45,34.43,35.35,33.01,35.07,31.59,36.73,32.82,37.12,32.67,34.77,34.56,35.76
33.22,37.11,36.83,35.66,34.38,31.28,36.63,32.31,35.66,34.97,35.69,36.48,32.36,35.25,36.67,31.28
34.28,34.83,31.52,34.34,33.44,37.36,31.51,35.58,31.34,34.38,35.71,36.40,32.74,36.48,36.02,36.38
34.91,35.52,35.53,36.46,35.17,35.71,31.84,34.84,35.09,33.15,34.97,34.61,33.31,36.96,35.87,36.25
33.74,34.56,31.57,34.69,36.69,31.30,35.42,33.01,35.37,34.62,34.92,33.32,35.95,34.95,34.39,34.98
33.01,35.34,36.67,31.42,34.43,35.62,33.31,35.64,34.55,35.67,36.37,36.00,34.76,33.14,34.34,34.92
32.88,35.76,34.64,33.41,35.39,34.72,34.88,32.77,37.27,36.97,36.17,36.52,31.50,35.80,33.80,34.23
34.34,31.55,34.23,35.64,34.23,31.50,34.61,34.40,35.62,36.13,36.58,33.73,37.05,36.87,35.62,34.74
34.78,32.36,36.48,35.90,36.78,33.34,35.95,33.90,34.42,35.56,36.87,36.94,32.74,36.56,36.02,32.68
34.92,35.91,34.21,37.60,36.83,35.77,34.72,33.14,36.88,35.66,34.40,34.98,33.15,35.02,34.47,33.90
35.62,32.12,35.37,31.83,34.95,35.60,35.19,32.54,35.21,34.45,37.03,32.20,34.81,35.35,33.54,34.52
33.87,35.73,31.80,34.77,34.72,35.28,35.13,34.47,31.34,35.58,31.48,37.61,31.28,34.52,35.75,36.55
33.36,37.16,31.59,35.07,33.70,37.45,36.83,35.66,34.38,31.42,36.58,36.02,32.68,34.92,35.91,34.21
37.40,35.39,34.42,36.30,34.30,32.34,34.67,34.74,35.67,36.52,33.49,34.57,34.33,34.91,36.12,34.43
37.11,35.90,36.49,31.73,35.07,33.01,35.37,34.40,35.19,34.83,34.95,31.51,36.22,34.73,31.70,35.08
31.87,34.55,35.17,35.95,33.73,36.52,35.91,34.84,34.59,35.27,33.34,35.91,34.92,33.14,36.88,35.66
34.40,34.59,31.74,35.71,33.01,35.63,34.80,31.95,34.91,31.75,34.96,35.95,31.94,34.59,NA
>chr1:67977360-67977760
NA,35.57,31.48,34.28,35.83,35.03,32.36,36.48,36.17,37.01,36.94,32.74,36.66,35.11,31.98,34.04
33.63,36.00,35.89,33.56,35.53,35.27,34.06,36.45,32.52,34.83,34.39,36.80,31.29,34.91,34.30,36.45
32.52,34.67,34.45,33.01,33.52,33.66,36.12,31.84,34.73,33.37,36.33,33.86,31.18,35.50,31.38,33.86
33.63,36.23,35.99,36.37,35.09,33.69,35.81,36.10,36.97,37.60,35.11,37.40,35.39,34.48,35.55,34.95
31.83,34.91,31.95,34.86,35.09,33.08,34.57,34.33,34.96,35.51,35.49,34.59,33.52,33.92,31.14,34.22
35.64,34.23,31.61,35.69,35.41,34.96,34.62,35.39,37.07,33.05,34.95,36.27,34.01,31.24,34.76,34.79
35.22,35.43,34.70,35.62,34.96,34.56,34.77,32.39,35.79,32.09,35.98,35.41,34.96,34.33,34.27,31.68
34.77,34.04,34.71,33.31,36.96,35.87,36.25,33.74,34.66,32.26,35.66,34.78,31.37,34.77,33.36,33.53
33.75,36.28,34.74,31.77,35.73,33.90,34.47,35.02,33.32,35.95,34.95,34.44,34.62,35.46,32.66,36.09
35.59,35.19,34.06,36.45,32.52,34.83,34.39,37.03,32.55,36.87,36.97,35.64,35.56,33.59,34.25,35.50
32.15,35.66,34.95,35.25,34.50,31.60,34.59,34.61,35.45,32.63,34.71,34.04,34.72,31.27,34.17,35.99
31.79,34.64,34.47,31.36,34.77,33.34,33.59,35.69,31.48,37.00,33.01,35.59,34.81,31.94,35.56,34.60
35.00,32.64,34.90,36.14,32.86,35.33,34.44,35.37,32.46,34.72,35.83,36.50,34.91,35.52,35.53,36.46
34.91,35.59,35.53,33.34,35.91,34.80,31.78,34.80,35.63,32.63,34.71,34.16,35.95,32.83,35.40,34.44
35.37,32.46,34.92,35.63,32.46,34.72,35.86,37.03,34.21,35.64,34.44,35.37,32.46,34.72,35.86,37.03
34.21,35.64,34.44,35.37,32.46,34.72,35.86,36.88,33.14,34.92,35.66,32.26,34.90,33.31,37.04,33.38
34.16,31.16,34.17,36.49,33.33,33.63,34.18,34.59,34.09,34.23,33.23,37.36,31.42,34.95,34.97,31.64
34.74,36.27,34.01,31.24,34.72,33.78,34.64,35.41,33.02,36.33,33.67,33.38,34.14,31.56,34.44,34.01
36.90,32.55,36.43,35.35,34.64,34.87,31.58,35.52,31.41,33.96,37.32,31.15,34.38,34.73,31.52,35.09
34.12,34.18,33.54,34.52,34.03,34.31,33.72,36.27,32.44,35.62,34.25,33.59,35.58,35.02,32.52,35.36
34.84,35.34,34.22,31.08,34.17,35.99,32.11,35.98,35.41,34.96,34.56,34.77,32.52,36.25,34.71,34.34
34.15,30.98,37.48,30.98,34.19,33.44,37.47,31.39,34.57,35.35,32.83,35.31,31.65,34.92,34.68,34.16
34.47,34.84,35.95,36.26,36.00,34.59,33.47,33.36,34.55,31.95,36.47,31.59,35.55,31.20,34.28,34.80
31.60,34.45,35.35,32.46,34.92,35.63,32.63,34.71,33.83,35.34,35.64,37.33,37.88,37.57,36.77,34.91
35.52,35.64,36.92,37.60,34.21,35.62,34.57,31.28,37.52,30.98,33.98,33.53,34.52,34.14,NA
>chr1:68086330-68086730
NA,34.76,34.56,34.84,36.11,37.37,37.47,37.11,33.36,37.00,31.59,35.55,31.20,34.28,34.83,31.63
34.96,33.67,34.63,34.91,35.80,32.97,36.14,34.90,32.78,35.84,35.21,35.02,31.88,35.56,34.30,36.45
32.49,35.25,36.70,31.50,35.80,33.80,34.56,33.30,35.61,32.20,36.12,33.63,33.86,31.38,35.50,31.18
33.86,36.24,34.30,32.56,36.00,35.71,34.38,31.45,36.13,34.71,34.42,34.88,32.77,37.27,36.92,35.41
34.62,35.04,34.12,34.88,34.34,35.09,31.46,35.35,31.20,34.36,34.45,34.34,34.06,31.10,35.70,31.59
37.00,33.36,37.11,36.83,35.66,34.35,31.55,34.50,36.36,33.37,36.62,35.87,36.36,34.30,31.20,33.90
37.05,32.23,34.77,34.74,35.71,36.70,33.14,35.00,35.25,35.05,32.10,38.05,32.12,34.66,34.56,34.84
36.11,37.06,36.41,36.21,32.16,34.59,31.46,35.12,34.69,34.59,31.78,34.59,35.77,36.92,36.41,36.16
31.59,34.31,35.05,36.00,32.85,34.61,34.64,31.95,35.06,34.44,31.59,35.53,35.17,34.69,32.46,35.37
34.44,35.37,32.83,35.25,32.78,35.28,35.59,34.69,35.19,34.40,35.37,32.46,34.92,35.66,32.26,34.72
33.36,33.47,34.59,35.55,35.29,34.69,32.42,35.02,34.60,35.56,32.13,34.73,31.95,34.80,35.63,33.01
35.71,31.74,34.58,34.61,32.63,35.37,34.55,35.62,37.23,37.57,36.77,35.17,35.66,32.20,36.20,33.69
34.66,32.26,35.66,34.92,32.46,35.63,34.92,32.46,35.37,34.62,34.92,33.32,36.11,35.41,35.25,35.06
31.47,34.54,35.29,35.28,34.80,34.61,34.67,32.38,36.56,36.14,33.56,35.53,35.27,34.06,36.45,32.87
36.40,35.71,34.40,31.84,36.21,36.41,37.57,37.23,35.66,34.38,31.42,36.58,36.14,33.53,35.91,34.92
33.14,36.96,35.84,34.84,34.56,34.66,32.12,37.80,31.19,34.77,33.66,35.41,35.53,34.24,37.40,35.39
34.62,35.49,32.48,35.87,34.73,32.14,37.02,32.66,34.96,34.86,31.78,34.80,35.63,33.01,35.20,31.44
33.95,33.52,34.30,34.55,34.49,34.88,32.50,36.25,34.79,35.36,32.66,36.53,37.52,37.88,37.88,37.88
37.88,37.88,37.88,37.88,37.88,37.88,37.33,35.41,34.64,34.87,31.62,36.47,31.95,34.55,33.36,33.47
34.32,34.78,36.25,32.52,34.83,34.39,36.77,31.54,35.72,31.39,34.89,34.30,36.33,31.62,35.80,33.75
34.59,34.77,32.42,34.28,37.32,31.05,34.03,33.80,35.78,31.80,34.35,34.31,35.55,34.23,31.55,34.34
34.16,33.23,36.36,34.74,31.64,34.91,35.87,32.65,36.58,31.59,35.70,31.18,33.92,36.79,31.45,34.87
34.17,34.27,31.55,34.23,35.56,34.55,35.21,32.83,35.78,34.30,36.47,31.30,33.86,36.24,33.98,31.40
35.58,33.59,33.38,33.89,31.22,36.22,34.77,31.48,33.85,36.24,33.98,31.46,34.59,34.59,34.66,32.20
37.03,34.45,35.48,33.56,36.14,36.61,31.50,36.01,34.17,31.20,33.84,36.24,33.98,31.38,NA
>chr1:69489362-69489762
NA,36.13,32.97,35.75,35.23,33.02,35.62,33.99,35.27,35.27,32.27,34.66,33.74,36.02,35.56,33.11
37.55,32.66,34.96,34.99,33.14,37.25,35.63,35.56,33.33,34.56,33.77,36.25,35.87,36.78,33.34,36.03
35.17,36.77,37.57,37.23,35.62,34.55,35.64,33.31,35.73,34.64,33.57,35.34,35.63,37.07,33.34,35.95
34.16,34.71,33.31,36.96,35.90,36.48,32.74,36.94,36.87,35.77,34.59,31.78,34.86,34.96,32.66,37.04
32.40,34.73,32.04,34.56,31.44,33.99,33.63,36.06,32.31,35.13,33.05,36.00,34.91,34.63,33.56,35.78
32.00,35.82,34.97,35.69,36.50,31.73,35.07,33.70,37.45,36.83,35.56,34.42,33.57,35.41,35.27,32.83
36.00,33.70,35.17,34.73,35.25,34.47,31.28,37.16,33.36,37.11,36.92,35.36,34.59,34.50,34.47,34.66
35.73,34.21,37.40,35.39,34.64,34.92,31.98,34.88,36.20,32.50,34.96,34.99,32.46,35.63,34.92,32.46
35.37,34.44,35.37,33.01,35.42,31.30,36.71,34.45,35.48,34.24,37.40,35.63,35.19,34.06,36.33,31.76
35.07,33.70,37.45,36.83,35.77,34.59,32.21,36.66,31.28,34.55,35.10,33.32,35.95,34.95,34.39,34.61
31.52,34.19,33.77,36.02,35.89,34.43,37.60,36.83,35.77,34.57,31.47,35.02,34.86,31.54,34.27,36.10
32.12,34.59,35.77,36.83,37.60,34.24,35.53,35.59,34.70,35.63,35.80,33.73,33.58,34.24,35.19,34.95
36.03,33.34,37.27,36.83,35.77,34.72,32.46,35.35,34.45,31.84,36.21,36.13,35.83,34.59,31.78,34.59
35.86,36.70,33.34,36.00,33.30,34.56,33.80,35.69,31.48,34.27,36.22,32.61,36.52,31.36,34.91,33.86
34.65,31.66,34.59,34.39,35.19,34.83,34.97,31.26,37.32,34.28,32.18,35.11,36.67,31.73,35.07,33.70
36.96,35.90,36.45,31.44,34.38,35.25,34.12,34.77,34.48,31.78,35.71,33.01,35.37,34.44,35.64,34.21
37.03,35.86,34.57,31.84,35.71,35.17,36.77,37.03,35.64,35.34,33.83,34.71,33.31,37.45,36.83,35.77
34.59,32.12,36.06,33.63,34.04,32.14,34.84,34.99,32.46,35.35,34.45,31.84,36.21,36.09,35.24,34.64
33.17,37.47,31.36,34.66,31.38,36.72,33.91,31.61,36.16,36.41,37.57,37.23,35.62,34.67,35.62,36.83
37.27,33.34,36.03,34.95,35.41,34.69,32.46,35.35,34.45,31.84,36.21,36.41,36.92,35.66,34.52,31.41
36.69,34.67,31.55,34.57,35.83,36.13,36.58,33.73,37.05,36.97,35.41,34.62,34.96,34.97,31.98,34.92
34.62,35.02,32.42,34.69,35.17,35.95,33.73,36.52,35.97,36.52,31.61,35.70,31.18,34.24,35.56,34.55
35.48,34.24,37.60,36.97,36.17,36.49,31.73,34.07,32.19,35.56,34.64,35.06,34.91,36.03,33.34,36.78
35.90,36.48,32.74,36.94,37.52,37.33,35.40,34.38,36.77,31.42,35.99,34.39,31.69,35.20,33.70,37.45
37.47,37.23,35.77,34.72,32.46,35.63,34.92,33.14,37.45,36.97,36.17,36.48,32.74,36.69,NA
>chr1:69588830-69589230
NA,36.40,32.87,36.40,35.71,34.40,31.63,34.43,34.11,36.28,34.30,32.18,35.11,36.66,32.74,36.40
35.82,34.59,31.95,34.91,32.12,35.45,34.30,36.33,31.76,34.07,32.19,35.70,33.95,34.27,31.55,34.23
35.62,35.19,33.05,36.70,35.86,34.72,32.46,35.45,34.66,34.62,35.12,31.59,34.20,32.45,36.45,31.36
34.95,35.05,36.38,36.02,36.49,31.42,34.43,35.38,32.53,35.19,35.55,34.48,35.28,36.09,36.58,33.73
37.05,36.97,35.40,34.38,36.77,31.42,35.99,34.52,32.45,34.67,34.81,34.67,32.34,34.30,36.24,33.86
31.38,36.62,35.22,32.10,37.80,31.17,35.42,33.70,36.96,35.87,36.36,34.52,31.69,35.20,33.23,36.02
36.56,32.74,36.40,35.82,34.59,32.21,36.66,31.28,34.43,35.30,33.02,36.33,33.66,33.52,33.36,34.72
32.26,35.40,34.44,35.37,33.01,35.20,31.61,33.88,36.84,33.17,34.50,33.41,35.10,31.59,36.45,35.90
36.62,33.37,36.36,34.63,32.45,34.67,34.62,35.37,32.46,34.72,35.86,36.70,33.34,35.95,33.90,34.47
34.88,32.66,37.04,32.29,34.45,34.58,31.60,34.40,35.75,36.88,33.70,35.07,31.59,36.66,32.40,35.13
33.51,36.88,35.86,34.72,32.46,35.37,34.40,34.95,35.81,32.09,35.48,31.64,34.07,32.19,35.77,34.31
31.35,36.27,34.78,34.50,33.14,34.45,34.75,33.36,36.11,35.47,36.48,32.36,35.03,35.70,33.63,34.04
32.37,36.53,37.52,37.23,35.77,34.72,32.46,35.37,34.40,35.19,34.83,34.81,31.63,34.61,34.61,35.73
34.21,37.40,35.39,34.62,35.56,32.13,34.73,32.12,34.86,33.05,36.02,36.58,31.73,35.07,33.70,36.88
35.66,34.45,34.47,34.33,34.23,34.09,34.68,34.77,31.68,35.02,35.14,35.84,37.11,34.21,35.64,34.62
34.78,32.66,37.04,32.40,34.73,31.95,34.80,35.63,32.83,34.86,31.95,34.55,35.29,35.61,35.30,31.44
34.09,34.83,31.63,34.96,33.67,34.25,35.50,31.80,34.55,33.45,33.63,37.30,31.39,34.52,35.75,37.03
34.21,35.91,34.92,32.68,36.02,36.61,31.50,35.69,33.59,32.99,34.34,35.02,32.78,35.25,33.05,35.89
35.76,33.73,33.86,34.54,31.36,34.92,34.68,34.22,34.45,35.48,34.70,33.45,35.66,34.66,34.14,31.30
34.45,35.02,35.53,31.61,33.85,36.33,33.17,34.56,35.00,32.83,36.00,33.56,34.54,35.23,34.86,31.61
34.77,34.04,34.71,32.59,35.02,34.34,32.99,33.59,35.69,31.62,36.33,34.30,34.70,31.23,34.03,33.55
36.62,34.14,32.56,36.00,35.71,34.35,31.55,34.52,35.83,35.12,33.01,34.98,34.61,35.73,33.31,35.64
34.62,34.67,32.44,35.64,35.61,35.06,34.52,35.71,36.70,33.14,34.95,34.95,31.39,37.85,32.16,34.94
34.86,31.78,34.86,34.84,32.44,35.47,34.34,34.97,33.21,34.50,33.17,36.83,33.55,34.06,31.30,34.41
35.38,32.83,36.00,33.56,34.25,35.70,32.19,34.07,31.73,36.50,35.47,36.11,33.73,36.93,NA
>chr1:69693100-69693500
NA,35.06,33.98,35.62,32.12,35.31,32.83,35.63,34.80,31.78,34.59,35.77,37.23,37.57,36.41,36.21
31.84,34.40,35.75,36.70,33.05,35.19,35.62,34.24,31.15,36.52,32.65,35.49,34.60,35.27,33.34,35.91
34.92,33.14,36.96,35.90,36.45,31.44,34.31,35.58,31.98,34.84,35.14,36.11,36.97,37.60,35.11,37.03
35.75,34.52,31.41,36.69,34.58,32.00,36.16,34.50,31.56,34.59,32.16,35.58,35.17,34.54,31.55,34.67
36.69,31.30,34.80,31.87,34.80,35.91,33.53,36.14,36.58,31.42,34.38,35.66,37.23,37.88,37.88,37.88
37.57,36.77,35.17,35.82,31.88,35.02,35.14,36.11,37.37,37.88,37.52,36.94,32.74,36.56,35.87,32.97
35.95,33.90,34.42,35.56,37.23,37.47,37.60,34.21,35.91,34.80,31.87,35.08,31.74,34.59,34.61,35.73
33.31,35.64,34.55,35.67,36.50,35.17,36.03,33.34,37.27,36.83,35.77,34.59,31.78,34.80,35.66,32.83
35.95,33.90,34.42,35.56,36.83,37.11,33.22,35.76,34.60,35.27,34.24,37.60,36.92,35.64,35.34,33.57
34.64,35.48,32.63,34.90,36.14,32.86,35.41,34.64,33.90,35.73,32.00,35.82,34.95,35.19,34.52,35.62
36.83,37.27,33.14,34.90,35.95,32.13,35.13,32.83,35.35,34.45,31.84,36.21,36.09,35.29,34.62,34.91
36.00,33.05,34.86,32.12,34.86,32.83,35.35,34.41,31.45,35.30,35.61,35.06,34.52,35.62,36.83,37.45
33.51,34.86,32.12,34.86,32.83,35.63,34.92,32.46,35.37,34.55,35.62,36.83,37.60,34.21,35.64,34.44
35.64,34.21,37.11,35.84,35.14,34.84,31.98,35.37,34.64,34.84,36.14,32.09,35.66,31.55,35.86,32.75
36.94,36.97,35.40,34.48,35.55,34.95,31.83,35.31,32.83,35.37,34.55,35.62,36.83,37.27,33.14,34.90
35.95,32.13,35.13,32.83,35.35,34.45,31.84,36.21,36.09,35.29,34.62,34.91,36.00,33.05,34.86,32.12
34.86,32.83,35.35,34.41,31.45,35.30,35.61,35.06,34.52,35.62,37.23,37.47,37.45,33.51,34.86,32.12
34.86,32.83,35.37,34.44,35.37,32.46,34.72,35.77,36.83,37.60,34.21,35.64,34.44,35.64,34.21,37.11
35.84,35.14,34.84,31.98,35.37,34.64,34.84,36.14,32.09,35.79,32.75,36.94,37.52,37.88,37.33,35.40
34.48,35.55,35.19,33.05,37.27,36.92,35.64,35.52,34.91,36.50,35.62,34.42,33.90,35.95,33.34,36.78
35.90,36.49,31.42,34.38,35.75,36.70,33.34,36.00,33.30,34.50,33.23,37.39,31.23,34.17,36.72,31.38
34.50,31.57,36.49,36.17,37.06,36.41,36.21,31.84,34.40,35.66,37.23,37.47,37.60,34.24,35.48,34.55
35.55,34.95,31.83,35.37,32.12,35.71,35.17,36.38,36.02,36.48,32.36,34.96,34.86,31.95,34.86,33.51
37.45,37.47,37.23,35.77,34.72,32.42,35.02,34.59,34.96,35.41,36.11,33.73,36.61,35.35,34.38,37.03
32.17,35.22,36.66,32.36,34.78,34.81,34.78,32.37,35.86,31.61,36.61,35.82,33.11,37.53,NA
>chr1:70943901-70944301
NA,35.12,33.45,34.83,35.53,34.97,31.77,35.78,33.70,35.10,34.20,36.45,32.87,36.40,35.82,34.59
31.87,34.80,31.30,36.72,34.17,31.26,36.77,34.69,31.64,34.91,36.14,33.22,36.55,35.71,34.55,35.64
34.21,37.60,36.83,35.66,34.38,31.45,36.33,34.06,35.27,35.19,33.02,37.16,31.43,34.67,31.92,34.80
34.19,31.89,35.58,34.95,34.41,33.90,35.62,32.02,35.28,31.78,34.33,34.14,34.33,34.53,34.51,32.29
36.50,31.62,35.14,34.95,32.63,35.66,34.78,31.37,34.92,34.42,34.53,34.67,32.63,35.37,34.44,35.64
34.21,37.40,35.39,34.48,35.55,35.19,33.05,36.78,35.87,36.36,34.52,31.55,34.41,35.35,32.46,34.69
35.17,35.58,31.84,34.45,35.38,32.63,34.90,35.75,31.98,34.73,35.75,31.98,34.84,35.25,35.62,34.97
35.66,32.31,37.02,33.03,36.94,37.01,36.11,35.14,35.02,31.88,35.78,33.54,34.52,36.90,32.23,34.94
34.99,33.14,37.25,35.39,34.38,36.71,31.30,34.42,32.45,37.04,33.03,36.39,35.97,36.49,31.42,34.43
35.62,34.21,37.60,36.83,35.62,34.55,35.64,33.53,36.14,36.58,31.57,34.67,31.96,34.25,34.23,35.23
34.81,31.55,34.58,35.10,33.11,35.25,35.30,35.05,31.68,34.56,33.77,35.80,31.50,36.61,35.87,32.97
35.95,34.16,34.71,32.59,35.02,34.50,34.50,34.75,35.34,34.39,31.59,36.16,36.09,35.24,34.42,33.11
33.63,37.23,31.23,34.17,36.72,31.30,35.42,33.01,35.37,34.62,34.78,32.37,35.86,31.61,36.61,36.02
32.68,34.69,35.41,34.95,35.71,32.02,34.64,31.76,36.33,34.30,34.70,31.23,34.12,34.41,34.03,34.23
33.23,37.68,32.33,34.77,34.74,35.67,36.13,36.16,31.61,34.23,35.56,34.48,35.28,36.46,35.17,36.03
32.97,35.84,35.21,35.00,33.14,36.70,35.86,34.72,32.46,35.35,34.43,31.34,35.48,32.09,36.45,36.41
37.03,35.36,34.57,33.75,35.69,31.40,33.96,37.39,31.36,34.50,31.57,36.67,35.34,32.97,35.16,36.22
31.35,34.42,35.01,31.62,36.47,32.14,34.78,34.86,31.43,34.02,34.38,34.44,34.23,34.36,34.34,34.15
31.09,36.81,33.90,31.14,34.12,34.66,35.66,31.83,34.36,33.14,34.76,35.49,35.58,36.48,32.38,34.77
34.56,35.37,31.98,34.78,34.86,31.43,33.94,33.55,36.61,33.55,33.94,31.38,35.66,32.75,36.39,35.97
36.45,31.44,34.31,35.77,32.13,35.19,31.83,34.95,35.62,34.24,31.15,36.42,31.95,34.73,33.37,37.39
31.23,34.12,36.24,34.30,32.18,35.11,36.66,32.38,34.83,34.39,36.80,31.29,34.92,34.04,34.55,32.20
36.10,34.27,31.54,34.77,34.48,33.56,35.78,31.80,34.80,33.37,36.39,34.42,35.35,36.49,32.75,35.86
31.61,36.53,35.47,35.98,32.09,35.63,31.10,34.06,34.34,34.71,36.14,31.73,35.86,32.37,35.25,36.66
32.36,35.25,36.66,32.36,34.88,34.47,33.57,35.35,35.02,32.23,34.00,33.58,33.82,35.97,NA
>chr1:70980957-70981357
NA,36.70,35.90,36.48,32.38,34.67,34.45,33.11,33.66,36.61,33.62,33.53,33.36,34.72,32.41,35.87
36.58,31.42,34.47,35.13,35.28,34.80,34.52,33.26,35.90,31.84,34.40,35.75,36.88,33.14,34.72,35.77
37.23,37.57,36.65,36.06,35.27,31.46,35.50,31.10,33.89,33.53,34.50,34.78,36.13,31.31,34.36,34.45
34.50,34.50,34.92,32.88,35.76,34.60,35.02,32.42,34.69,35.17,35.95,33.32,34.92,34.74,35.62,37.23
37.88,37.88,37.57,36.65,36.00,34.66,34.02,31.38,35.69,33.75,34.59,34.75,33.12,34.57,33.95,35.89
33.22,37.11,36.92,35.41,34.62,35.56,32.13,35.19,31.83,34.95,35.53,34.31,34.43,31.63,34.40,35.71
36.52,33.73,36.58,36.13,35.67,34.74,34.78,32.36,36.48,35.47,35.75,31.89,34.19,34.83,31.50,33.91
36.72,31.41,34.52,35.66,36.83,37.11,33.36,37.55,32.66,34.78,34.74,35.71,37.03,34.21,35.62,34.41
31.45,35.12,34.62,34.66,35.73,34.21,37.03,35.71,34.74,34.92,33.32,36.58,36.09,35.24,34.42,33.14
34.76,35.55,35.06,34.52,35.71,37.03,34.21,35.62,34.43,31.28,36.66,32.21,34.87,34.96,32.66,37.55
33.01,35.30,34.45,31.84,35.58,35.02,34.50,31.60,34.58,33.82,34.98,33.15,35.09,34.87,32.21,36.66
31.28,34.38,35.71,36.52,33.56,34.98,34.61,35.73,33.53,36.14,36.58,31.42,34.43,35.38,32.63,34.90
36.14,32.86,35.59,34.92,32.46,35.37,34.44,35.37,32.46,34.69,35.41,34.95,35.71,31.84,34.57,35.77
37.23,37.88,37.47,37.11,33.22,35.97,34.16,31.16,35.06,34.84,35.34,34.33,31.19,36.77,34.91,32.53
35.66,34.92,32.46,35.35,34.57,31.28,37.80,32.10,35.22,36.67,31.42,34.38,35.66,36.92,36.41,36.21
31.98,35.28,31.65,35.02,35.20,31.96,34.17,34.33,34.91,36.12,34.43,37.40,35.63,35.34,33.83,34.71
32.85,36.02,36.58,31.57,34.67,32.16,36.21,36.41,37.06,36.11,34.98,34.14,31.04,34.01,36.27,34.95
33.05,37.27,37.47,37.33,35.40,34.48,35.49,34.55,35.48,34.24,37.60,37.47,37.33,35.64,35.52,34.69
35.25,34.50,31.63,34.48,34.84,34.69,35.11,34.60,37.03,32.55,36.34,35.82,34.59,31.95,34.91,32.12
35.67,33.54,34.83,35.46,34.45,34.23,35.16,31.27,34.02,33.77,36.25,36.14,37.37,37.88,37.47,37.27
32.77,34.88,34.72,35.28,35.06,34.52,35.62,36.83,37.60,34.24,35.48,34.50,36.30,34.01,31.04,34.22
35.25,33.98,35.10,35.00,36.27,33.32,35.10,34.53,31.45,35.30,35.55,35.58,36.50,31.57,34.35,31.43
37.16,33.36,36.62,35.87,36.25,33.74,34.72,31.37,34.57,35.77,36.83,37.45,33.51,35.25,33.51,37.45
37.47,37.88,37.88,37.33,35.64,35.34,33.66,34.74,31.31,36.33,34.30,34.70,31.24,34.00,37.61,32.33
34.94,34.84,31.47,35.10,35.38,33.98,35.19,35.63,36.91,33.22,35.89,34.25,33.56,35.86,NA
>chr1:71017286-71017686
NA,34.35,35.66,37.23,37.52,36.53,32.67,34.52,36.01,31.50,36.52,36.17,37.37,37.88,37.47,37.45
33.51,34.86,31.95,34.59,35.77,36.83,37.45,33.31,34.61,34.64,31.95,34.92,34.64,35.41,37.03,36.65
35.73,34.64,34.06,31.10,35.50,31.48,34.15,35.90,31.45,35.09,34.69,34.59,31.78,34.59,35.77,36.92
36.77,34.91,35.52,35.64,36.97,36.94,32.87,36.45,34.06,35.19,35.64,37.33,37.88,37.57,36.77,34.91
35.52,35.59,36.43,32.55,37.03,34.38,35.40,37.03,36.77,34.91,35.52,35.63,37.25,33.14,34.69,35.41
34.69,35.43,35.22,34.65,35.43,35.22,34.65,35.52,35.64,37.33,37.47,37.45,33.51,35.13,32.31,36.14
33.67,34.59,34.77,32.42,34.28,37.39,31.28,35.00,31.65,34.96,35.95,32.19,34.07,31.73,36.49,36.17
37.06,36.77,35.05,34.81,31.74,35.53,34.95,34.41,33.57,35.34,35.63,37.25,33.14,34.92,35.63,32.83
35.31,32.12,35.62,34.16,34.56,31.36,34.92,34.42,34.45,34.36,31.14,36.66,32.40,35.13,32.83,35.37
34.44,35.64,33.53,36.12,34.91,34.64,34.84,35.90,31.89,34.65,33.98,35.95,32.83,35.40,34.44,35.37
32.46,34.92,35.59,32.86,35.89,33.95,34.57,33.49,36.52,35.67,34.55,35.64,33.34,35.27,34.50,34.50
34.53,34.59,31.95,34.86,33.51,36.88,35.75,34.38,31.45,36.13,34.71,34.42,34.88,32.26,35.40,34.44
35.40,32.83,36.03,34.95,35.19,34.40,35.37,33.01,35.71,31.70,34.73,36.08,31.45,34.38,35.75,36.70
33.34,36.03,34.95,35.19,34.40,35.64,33.34,35.53,35.27,34.06,36.33,31.45,34.38,35.75,36.88,33.51
34.86,31.95,34.59,34.53,34.50,34.50,35.27,33.34,35.64,34.55,35.62,36.87,36.94,32.87,36.45,34.06
35.27,35.27,32.64,35.04,35.30,34.81,31.70,35.71,32.97,35.02,34.59,34.91,35.84,32.41,34.66,33.74
35.72,35.03,32.36,36.48,36.17,37.37,37.88,37.88,37.88,37.57,36.77,34.91,35.53,34.91,32.52,36.25
34.78,34.50,33.14,34.36,33.26,35.84,31.74,34.77,34.04,34.56,31.84,35.71,34.91,35.22,35.10,34.06
36.47,31.51,34.91,33.78,34.47,34.88,32.36,36.48,36.02,36.02,36.45,32.27,35.11,34.17,34.57,33.49
36.52,35.67,34.67,35.71,36.88,33.31,34.71,33.83,35.34,35.59,36.49,32.87,36.45,34.20,35.10,33.81
35.10,31.36,36.45,32.45,34.07,31.73,36.58,36.02,32.68,34.72,35.77,36.87,37.05,33.56,34.98,34.40
35.62,36.00,32.37,34.04,33.63,36.12,31.84,34.50,33.77,35.80,31.50,36.52,35.97,36.39,33.03,37.04
32.40,34.73,31.95,34.53,34.58,31.74,35.08,31.87,34.53,34.58,31.60,34.50,35.25,34.95,35.82,31.88
35.02,35.21,35.80,32.97,35.76,34.62,35.41,36.97,37.05,33.49,34.79,34.84,34.69,35.22,35.10,34.06
36.47,31.22,33.94,33.80,35.80,31.48,36.47,32.14,34.78,35.14,31.58,35.75,31.54,36.61,NA
>chr1:71177676-71178076
NA,35.14,34.95,34.33,34.57,32.94,35.34,36.66,32.36,35.03,35.72,33.74,34.50,31.95,36.47,31.59
35.70,31.18,33.86,36.33,33.37,34.90,32.41,35.62,36.12,34.30,31.08,34.27,35.01,31.77,36.33,34.30
35.78,32.83,35.40,34.44,35.37,32.63,34.61,34.97,33.01,35.34,36.70,31.50,36.01,34.15,31.48,35.66
32.37,35.03,35.83,34.28,31.48,35.66,32.37,35.03,35.83,34.28,31.54,34.73,34.38,31.15,37.32,34.02
31.46,34.56,33.98,35.73,32.00,35.82,34.97,35.62,35.10,34.25,31.15,37.32,33.96,31.46,34.59,34.67
34.97,35.17,34.50,33.92,34.72,34.96,35.64,35.07,34.50,33.92,34.34,35.50,31.98,34.78,34.86,31.54
34.27,36.16,32.03,34.84,35.25,35.09,32.49,36.25,34.79,35.36,32.66,36.00,35.82,34.57,31.47,34.96
35.95,31.94,34.81,35.59,33.02,36.41,33.72,34.23,34.64,33.49,36.52,35.91,34.84,34.33,34.57,33.08
35.10,34.58,31.63,34.25,34.33,34.91,35.80,32.91,36.20,33.69,33.58,34.25,35.66,36.88,33.51,34.86
32.12,34.86,33.51,37.45,36.97,36.17,36.52,31.61,35.86,32.39,34.83,34.39,37.03,32.23,34.94,34.84
31.47,34.96,36.14,33.22,37.11,36.97,36.17,36.48,32.36,34.78,34.62,35.37,32.46,34.92,35.91,34.21
37.60,37.47,37.37,36.17,36.48,32.36,35.25,36.66,32.36,34.96,34.84,31.47,34.96,36.14,33.22,37.11
36.97,36.17,36.48,32.36,34.78,34.62,35.37,32.46,34.92,35.91,34.21,37.60,37.47,37.88,37.88,37.37
36.17,36.52,31.61,35.55,31.48,34.35,31.43,37.16,33.01,35.41,34.61,34.98,33.01,35.18,35.25,35.00
32.64,35.27,35.41,33.57,34.47,34.88,32.36,36.56,36.02,32.85,34.71,34.04,34.77,31.63,34.60,34.53
31.95,34.46,31.95,34.80,35.63,32.63,34.61,34.60,31.63,34.77,34.04,34.71,32.63,35.35,34.45,31.55
34.81,35.17,34.22,31.02,34.12,34.66,35.49,35.58,36.53,31.61,35.55,31.48,34.35,31.48,35.35,31.38
33.86,33.80,36.09,34.17,34.89,31.59,36.45,35.47,35.75,31.84,34.50,35.25,34.83,34.95,31.59,36.53
36.02,33.05,34.86,32.12,34.46,32.12,34.46,32.12,34.46,32.12,34.86,33.51,36.88,35.86,34.72,32.46
35.37,34.62,34.92,33.15,34.97,34.45,32.29,36.66,31.59,34.44,32.04,34.46,32.12,34.46,31.95,34.53
34.97,33.15,34.92,34.62,35.37,32.46,34.72,35.86,37.03,34.43,36.12,35.21,35.06,31.75,34.91,32.12
34.46,32.12,34.46,31.95,34.53,34.97,33.15,34.92,34.62,35.37,32.46,34.72,35.83,36.13,36.45,32.27
35.20,35.02,31.75,34.91,32.12,34.46,32.12,34.86,32.83,35.37,34.44,35.37,32.46,34.72,35.83,36.13
36.45,32.27,35.20,35.02,31.75,34.91,32.12,34.46,32.12,34.91,32.12,35.62,34.16,34.63,31.95,34.91
31.75,35.02,35.20,32.27,36.45,36.13,35.83,34.72,32.46,35.37,34.62,34.92,33.15,35.21,NA
>chr1:71603353-71603753
NA,35.64,34.91,36.50,35.83,34.59,31.95,34.46,31.95,34.55,35.29,35.55,34.76,33.53,33.89,31.07
36.42,32.31,35.39,34.22,35.25,34.22,31.08,34.36,35.91,34.70,34.42,34.77,31.80,35.82,35.17,36.46
35.24,34.42,32.99,33.59,35.67,32.11,35.98,35.41,35.25,35.06,31.47,34.57,35.82,36.34,32.65,37.61
34.00,31.16,34.02,33.72,36.41,33.37,36.91,35.34,34.57,33.67,36.14,32.12,34.59,35.86,36.55,33.22
35.76,34.64,35.06,34.91,36.03,32.83,35.48,34.61,34.98,33.15,34.92,34.59,35.19,34.83,34.95,31.36
36.42,32.14,34.78,35.14,31.58,35.72,31.59,37.00,33.36,36.91,35.34,34.42,33.01,33.52,33.66,36.23
35.94,36.52,33.56,34.98,34.02,34.52,35.46,32.66,36.53,37.52,37.37,36.17,36.48,32.74,36.49,35.35
34.64,34.87,31.64,36.61,35.82,32.97,35.97,34.33,31.59,36.16,36.41,37.57,37.37,36.11,35.14,34.84
32.14,36.42,31.20,34.30,34.98,36.11,37.37,37.88,37.52,36.53,32.67,34.64,36.12,35.77,33.05,35.13
32.40,36.66,31.59,35.07,33.70,37.45,36.97,36.11,35.14,35.02,31.88,35.82,35.17,36.77,37.57,37.23
35.77,34.59,31.87,34.44,31.59,36.66,32.40,35.13,32.83,35.35,34.45,31.84,36.21,36.13,35.83,34.72
32.46,35.37,34.44,35.37,32.46,34.92,35.66,32.53,35.19,35.60,35.19,32.53,35.40,34.55,35.67,36.52
33.73,35.95,34.95,34.39,34.59,31.60,34.45,35.35,32.63,34.71,33.93,34.80,34.48,31.55,33.91,36.81
31.09,34.15,34.34,34.53,34.59,31.95,34.46,31.95,34.59,34.53,34.50,34.61,34.56,32.20,37.05,33.92
31.18,35.70,31.55,35.52,31.48,34.27,36.10,32.20,34.55,34.16,35.95,33.34,37.27,37.47,37.33,35.64
35.52,34.65,35.06,34.64,34.91,36.00,33.05,35.31,32.12,35.45,34.30,36.33,31.31,34.28,34.83,31.63
34.96,33.81,35.17,34.75,35.58,36.03,33.74,34.72,31.65,35.31,33.51,37.45,37.47,37.88,37.88,37.37
36.17,36.49,31.57,34.35,31.43,36.66,32.29,34.45,34.60,31.52,34.19,33.80,35.78,32.11,35.81,35.17
34.55,31.87,34.56,31.44,33.95,33.52,34.30,34.55,34.45,35.62,36.50,34.91,35.53,34.91,32.38,36.48
36.17,37.37,37.88,37.47,37.60,35.11,37.03,35.66,34.42,33.57,35.34,35.59,36.61,33.73,36.27,34.89
34.60,36.71,31.32,34.39,34.53,34.38,34.02,31.43,34.59,34.59,34.77,32.38,36.66,35.22,32.10,38.05
32.16,34.86,34.47,33.90,35.95,32.97,35.62,36.02,33.74,34.72,31.37,34.78,35.63,33.01,35.71,31.74
34.59,34.45,34.77,32.45,34.52,35.99,31.35,37.85,32.16,34.94,34.84,31.84,35.62,34.16,34.63,31.87
35.08,31.78,34.33,34.10,33.39,33.67,35.70,34.99,32.10,37.77,31.08,34.33,35.25,34.12,35.10,33.62
34.86,34.48,31.68,34.81,34.79,35.06,34.67,34.59,31.54,34.15,35.99,31.35,37.85,32.14,NA
>chr1:71832147-71832547
NA,34.47,31.49,34.31,34.98,36.11,36.97,37.45,33.14,34.72,35.83,36.13,36.21,31.84,34.45,35.30
32.86,36.14,34.90,32.64,35.00,34.56,33.17,36.36,34.95,32.68,35.87,36.58,31.28,34.74,33.98,35.95
32.97,35.84,35.21,35.00,32.78,35.87,36.58,31.28,34.28,34.83,31.63,34.81,34.83,35.25,34.45,31.55
34.52,36.36,35.87,36.78,33.14,35.04,35.30,34.97,31.82,35.99,34.52,32.53,35.02,35.35,33.66,34.65
31.66,34.59,34.61,35.45,32.83,34.86,32.12,34.91,31.65,34.92,34.68,34.31,34.91,33.75,34.56,31.44
35.30,36.06,36.34,35.24,34.64,33.17,37.68,32.65,36.34,35.67,34.55,35.40,32.83,35.95,33.90,34.47
35.02,33.32,36.27,34.84,34.65,34.96,35.25,33.14,34.85,34.59,34.59,31.54,34.28,36.36,35.87,36.96
33.31,34.61,34.58,31.66,34.27,34.45,34.50,34.52,33.26,36.27,33.73,36.61,35.59,35.52,34.69,35.41
34.55,31.78,34.59,35.82,36.40,32.87,36.45,34.30,35.45,32.12,35.19,32.13,35.95,34.90,32.63,35.48
34.64,33.78,34.72,31.36,35.16,34.52,34.02,34.58,31.66,34.65,33.86,34.77,31.74,36.16,36.13,35.67
34.74,34.77,32.23,37.05,33.92,31.38,36.45,36.17,37.37,37.88,37.88,37.47,37.27,33.05,34.95,36.27
34.30,32.34,34.85,34.58,31.60,34.80,34.28,31.20,35.58,31.48,37.85,32.12,34.66,34.56,35.37,31.95
34.58,36.69,31.30,35.42,33.01,35.37,34.44,35.37,32.46,34.69,35.41,34.73,34.95,34.31,34.60,34.30
31.52,34.61,34.40,35.66,36.88,33.14,34.72,35.82,36.40,32.87,36.45,34.06,35.19,35.64,36.92,37.60
34.21,35.73,34.64,33.57,35.41,35.19,33.03,36.36,34.63,32.67,36.53,37.52,37.23,35.77,34.72,32.46
35.35,34.43,31.42,36.58,35.87,32.68,35.19,35.60,34.86,32.11,36.63,31.28,34.43,35.35,32.46,34.92
35.91,34.21,37.60,36.92,35.64,35.56,33.73,35.17,34.95,36.46,35.53,35.56,33.33,34.56,33.80,35.78
31.80,34.39,34.84,34.95,36.50,35.67,34.55,35.37,32.46,34.72,35.86,37.03,34.43,36.12,35.05,34.31
31.49,34.61,34.40,35.66,36.70,33.14,34.90,35.87,32.65,36.52,31.36,34.91,33.78,34.47,34.88,32.50
36.25,34.78,34.39,34.02,31.43,34.59,34.64,35.35,36.61,33.73,36.58,36.09,35.53,35.56,33.73,35.20
33.45,34.83,35.48,34.55,35.13,33.02,37.00,31.59,35.72,31.44,35.80,33.75,34.57,35.36,36.92,37.60
34.21,35.64,34.62,34.67,32.45,34.63,36.16,32.20,35.66,35.17,36.50,35.62,34.42,33.57,35.34,35.59
36.43,32.54,36.99,32.58,35.58,36.10,36.97,37.27,33.34,35.78,34.22,35.25,34.39,31.54,34.27,33.95
35.62,32.65,36.52,31.36,34.91,33.75,34.38,34.44,34.48,33.49,34.72,32.77,37.27,36.97,36.11,34.98
34.30,31.44,36.53,35.87,32.78,35.00,35.21,36.00,32.68,34.72,35.86,36.88,33.14,34.83,NA
>chr1:72421772-72422172
NA,32.10,36.21,36.09,35.24,34.42,33.11,33.78,36.31,34.65,33.45,35.39,34.72,34.92,31.65,35.37
31.83,34.67,36.69,31.30,35.42,33.23,35.77,36.02,33.73,34.50,33.48,34.65,35.52,35.53,36.09,36.16
31.59,34.33,35.77,32.13,34.73,32.12,34.86,33.05,36.02,36.56,32.74,36.39,35.97,36.45,31.44,34.31
35.97,33.22,36.55,35.86,34.72,32.46,35.45,34.64,33.78,34.77,31.63,34.61,33.82,34.58,31.60,34.40
35.75,36.88,33.51,34.86,32.04,34.80,31.17,37.80,32.10,35.05,34.95,34.59,34.92,33.02,36.95,31.36
34.89,34.23,35.04,34.65,34.84,36.27,33.36,34.85,34.56,35.76,32.86,35.41,34.64,33.78,34.91,31.51
36.47,34.20,34.88,34.34,35.47,32.52,34.87,34.59,34.92,31.95,34.64,34.47,31.46,35.02,34.86,31.54
34.27,36.36,33.37,36.62,35.87,36.36,34.64,32.53,34.87,34.56,35.37,31.95,34.62,36.36,33.17,34.56
35.02,32.78,34.86,32.12,34.86,33.05,36.00,34.91,34.63,33.67,35.10,31.39,35.72,31.51,37.28,34.02
31.49,34.42,31.38,36.58,34.52,33.64,34.96,31.68,34.48,34.77,34.20,36.47,31.35,34.38,35.25,34.22
35.78,33.34,36.70,35.66,34.45,34.47,34.50,34.59,35.34,37.07,33.05,34.91,36.75,31.45,34.83,34.44
31.54,34.27,33.95,35.89,32.86,35.41,34.61,34.61,31.52,34.30,34.64,35.39,33.41,34.64,34.91,36.00
33.05,34.86,32.12,34.86,32.83,35.37,34.44,35.37,33.01,35.71,31.98,35.90,34.84,34.64,34.91,36.00
32.68,34.72,35.86,37.03,34.21,35.91,34.81,32.21,37.04,32.65,35.25,36.67,31.28,34.36,34.48,34.37
33.50,33.80,34.34,35.89,32.86,35.59,34.92,32.46,35.37,34.44,35.40,32.63,35.04,35.38,34.12,35.10
33.73,35.56,35.63,37.40,34.21,35.62,34.43,31.42,36.49,35.90,36.96,33.51,34.86,32.12,34.86,33.05
36.00,34.91,34.64,34.84,36.27,33.73,36.52,35.82,34.72,32.46,35.35,34.43,31.34,35.35,31.48,34.28
36.36,35.87,37.11,35.11,37.60,36.83,35.62,34.67,35.62,37.23,37.88,37.47,37.11,33.22,36.14,34.73
31.98,35.37,34.62,35.29,36.34,35.73,34.80,34.61,34.67,32.39,35.86,31.61,36.53,35.69,34.70,35.59
35.28,32.42,34.92,35.66,32.63,35.00,35.25,35.18,33.01,35.20,34.19,31.66,34.58,34.61,32.85,36.02
36.56,32.74,36.94,36.87,35.56,34.42,33.57,35.34,35.64,37.03,36.41,36.21,31.84,34.40,35.75,37.03
34.43,36.14,36.58,31.42,34.47,35.02,35.95,33.73,37.05,37.01,36.11,34.84,34.59,34.92,33.02,36.95
31.15,33.92,36.79,31.45,34.95,34.95,33.14,36.70,35.71,34.74,34.92,33.15,34.98,34.17,33.87,35.95
33.34,36.70,35.86,34.72,32.42,35.23,34.55,35.49,34.48,35.40,36.97,37.05,33.73,36.27,34.89,34.70
35.56,34.22,31.28,35.16,34.62,34.66,35.73,34.21,37.60,36.92,35.36,34.42,33.01,33.49,NA
>chr1:72564435-72564835
NA,35.22,32.97,35.16,36.08,31.76,34.44,31.96,35.08,31.98,35.58,34.95,34.40,35.37,32.46,34.69
35.41,34.95,35.66,32.31,36.63,31.28,34.43,35.35,32.46,34.69,35.41,34.83,34.76,31.36,35.16,34.62
34.45,35.62,36.13,36.16,31.61,34.23,35.56,34.49,34.91,33.19,34.98,34.40,35.66,36.88,33.51,35.25
32.83,35.45,34.61,34.61,31.63,34.81,35.05,36.77,37.57,37.88,37.33,35.36,34.57,33.72,35.95,34.77
31.70,35.08,31.87,34.59,35.77,37.23,37.47,37.60,35.11,37.60,36.97,36.17,36.52,31.64,34.87,34.64
35.41,36.97,37.05,33.73,36.58,36.13,35.62,34.42,33.90,35.56,32.31,36.42,31.36,35.10,33.81,35.17
34.73,35.19,34.52,35.67,36.13,36.58,33.17,35.18,35.09,34.25,31.08,37.77,32.48,36.87,37.01,36.17
36.45,31.30,33.94,33.72,36.20,32.03,34.84,35.25,35.18,32.94,34.64,34.16,33.23,36.36,34.95,33.05
36.78,35.87,36.23,33.63,33.86,31.43,34.59,34.64,35.41,37.33,37.57,36.77,35.17,35.71,31.84,34.56
33.83,35.34,35.64,37.03,36.41,36.21,31.84,34.40,35.75,36.88,33.14,34.72,35.77,37.23,37.88,37.47
37.45,33.14,34.72,35.77,36.92,36.41,36.21,31.84,34.40,35.66,36.83,37.45,33.14,34.72,35.83,36.13
36.58,33.73,37.05,36.97,35.41,34.64,34.92,31.95,34.64,34.47,31.46,34.96,36.14,32.86,35.33,34.62
34.77,32.16,38.05,32.16,34.94,34.99,32.46,35.37,34.40,35.19,34.83,34.95,31.36,36.95,33.36,37.11
36.83,35.77,34.59,31.78,34.53,34.58,31.60,34.40,35.66,36.83,37.60,34.43,36.02,35.53,33.01,35.59
34.37,31.26,36.80,34.45,35.21,32.83,35.95,33.90,34.42,35.56,36.83,37.60,35.11,37.40,35.34,34.57
33.73,36.02,35.89,34.43,37.03,35.75,34.38,31.42,36.58,36.02,33.05,35.25,32.83,35.63,34.80,31.78
34.80,35.91,33.31,35.91,34.80,31.95,34.86,33.05,36.00,34.91,34.64,34.84,36.14,32.19,35.19,33.03
35.45,35.36,33.52,37.05,36.87,35.62,34.55,35.37,32.46,34.92,35.91,33.53,36.12,35.21,35.00,33.14
36.70,35.71,34.67,35.71,37.03,34.24,35.53,35.59,34.69,35.41,34.69,32.46,35.37,34.44,35.64,33.31
35.91,34.80,31.95,34.46,31.95,34.80,35.59,32.86,35.76,34.62,35.39,37.40,35.11,37.60,36.83,35.77
34.72,32.46,35.37,34.40,35.19,34.95,36.03,33.34,36.70,35.86,34.72,32.68,36.02,36.53,31.44,34.30
35.05,36.00,32.68,34.99,34.96,32.36,36.48,36.17,36.97,37.60,34.43,36.12,35.21,35.06,31.47,34.78
35.91,33.31,35.91,34.92,32.46,35.35,34.43,31.34,35.55,31.55,35.66,31.76,34.64,34.45,32.29,36.50
31.59,35.55,31.34,34.43,35.62,34.21,37.60,36.83,35.77,34.72,33.14,36.88,35.71,34.67,35.62,37.23
37.47,37.60,35.11,37.03,35.86,34.57,31.84,35.71,35.17,36.77,36.92,35.62,34.67,35.63,NA
>chr1:73137883-73138283
NA,34.83,34.25,34.52,33.53,33.97,31.16,34.00,37.61,32.28,35.22,36.66,32.38,34.77,34.59,34.92
31.98,34.97,35.30,35.05,31.68,34.56,33.69,36.41,33.37,36.91,35.34,34.57,33.75,35.80,31.44,35.72
31.59,37.00,33.11,35.82,36.61,31.64,35.05,34.31,34.16,34.76,34.59,35.36,37.33,37.47,37.27,33.05
34.91,37.01,32.20,34.73,34.49,35.55,35.19,32.54,35.27,35.59,34.70,35.69,36.53,31.51,35.56,33.71
33.86,34.54,31.84,35.67,33.56,34.63,34.91,36.00,32.68,34.99,34.96,32.36,36.66,35.11,32.28,35.46
34.62,34.44,34.95,35.95,33.73,37.05,36.87,35.77,34.57,31.37,34.92,34.42,34.71,36.14,31.77,35.14
34.97,31.88,35.56,34.17,36.12,34.70,32.45,34.67,34.81,34.78,32.50,36.20,35.16,33.52,36.61,35.35
34.62,34.91,36.12,33.53,35.91,34.92,33.14,37.45,36.92,35.40,34.38,36.71,31.30,34.42,32.19,35.95
34.90,32.63,35.40,34.44,35.37,32.83,35.25,32.83,35.35,34.45,31.84,35.58,35.17,34.69,32.46,35.63
34.81,32.21,37.04,32.66,34.78,34.59,34.95,35.58,31.84,34.45,35.62,34.21,37.03,35.86,34.72,32.46
35.63,34.92,33.14,37.45,37.47,37.23,35.77,34.59,31.95,34.86,32.83,35.63,34.92,33.14,36.88,35.75
34.35,31.45,35.12,34.17,34.09,35.89,32.86,35.59,34.92,32.46,35.37,34.44,35.37,32.46,34.72,35.86
36.55,33.36,37.55,32.66,34.96,34.99,32.46,35.35,34.45,31.55,34.73,36.09,31.77,34.87,34.64,35.29
36.34,35.72,34.47,33.50,33.83,35.14,34.12,35.31,34.23,34.57,33.08,34.92,34.74,35.62,36.83,37.11
33.22,36.14,34.96,31.75,35.37,32.12,35.71,35.17,36.50,35.83,34.72,32.68,35.77,36.12,34.64,32.28
34.95,34.95,34.62,35.39,37.25,33.70,35.42,31.17,37.80,32.48,36.33,35.97,36.52,31.64,35.01,34.42
31.23,35.50,31.41,33.96,37.61,32.65,36.33,35.97,36.45,31.30,34.09,33.44,36.36,34.95,32.53,35.40
34.55,35.71,37.03,35.11,37.60,36.83,35.77,34.72,32.46,35.35,34.41,31.45,35.30,36.06,36.26,35.99
36.25,33.74,34.66,32.77,36.78,35.90,36.49,31.42,34.38,35.75,37.03,35.11,37.60,37.47,37.37,36.17
36.48,32.38,34.67,34.45,32.99,33.67,36.02,35.58,34.97,36.03,32.97,35.87,36.58,31.57,34.67,31.92
34.58,34.45,32.29,36.45,31.20,34.42,35.06,31.96,34.35,34.34,35.69,33.53,33.78,35.21,34.73,35.19
34.44,34.47,34.50,34.59,35.36,36.92,37.27,33.14,35.04,35.38,34.22,35.78,32.83,35.66,34.80,31.95
34.86,33.51,37.45,37.47,37.23,35.66,34.40,31.84,35.58,34.95,34.41,33.57,35.34,35.63,37.07,33.05
34.91,36.69,31.30,34.42,32.45,36.50,31.62,35.01,34.44,31.59,36.16,36.13,35.83,34.59,31.95,34.86
33.51,36.96,35.90,36.45,31.30,33.89,33.40,33.52,33.66,36.02,35.58,34.75,35.17,33.88,NA
>chr1:73629188-73629588
NA,34.61,35.55,35.19,32.53,35.38,34.45,31.60,34.59,34.40,35.56,37.23,37.88,37.52,36.94,33.03
37.02,31.95,34.55,33.34,33.67,36.12,32.20,35.56,33.90,34.64,35.45,32.46,34.72,35.77,37.23,37.57
36.77,34.91,35.59,35.28,32.42,34.92,35.91,33.34,35.48,34.55,35.49,34.55,35.48,33.37,35.48,34.45
36.71,31.41,34.57,35.38,32.83,36.03,35.17,36.50,35.83,34.72,32.46,35.37,34.55,35.67,36.50,34.95
34.84,34.79,33.08,35.02,34.45,34.59,31.74,35.08,32.04,34.91,32.12,35.67,33.70,35.17,34.73,35.41
34.69,32.46,35.37,34.44,35.64,34.21,37.60,37.47,37.37,36.11,34.84,34.59,35.00,32.83,36.03,34.97
35.69,36.50,31.28,34.28,35.20,33.56,37.05,36.87,35.62,34.55,35.37,32.46,34.69,35.17,35.95,33.32
35.09,34.84,31.84,35.62,33.90,34.64,35.41,33.02,36.36,34.27,31.54,34.59,34.64,35.41,37.03,36.77
35.05,34.81,31.74,36.16,36.13,35.83,34.59,31.78,34.59,35.86,36.88,33.14,34.72,35.82,36.34,32.48
37.85,31.48,35.75,31.44,36.01,34.39,31.69,34.56,32.04,34.86,33.05,35.89,35.53,32.66,36.27,33.38
34.90,32.77,37.27,36.92,35.41,34.62,34.95,35.09,32.65,37.04,32.21,34.59,35.77,36.92,36.77,34.91
35.43,35.00,35.90,31.84,34.40,35.71,36.34,32.55,36.90,34.52,33.45,35.23,33.83,33.47,33.66,33.89
36.00,35.89,34.43,37.03,35.71,34.55,35.37,32.46,34.69,35.29,35.61,35.27,31.45,35.58,33.55,33.99
31.30,34.53,34.85,32.44,35.64,35.61,35.06,34.52,35.67,36.52,33.49,34.64,34.14,34.59,34.22,34.14
36.58,31.41,34.70,35.10,33.08,34.57,34.33,34.84,36.11,37.37,37.88,37.57,36.77,34.91,35.59,35.19
33.02,37.55,33.03,36.49,35.35,34.62,34.91,35.80,32.97,35.97,34.33,31.54,34.27,34.17,34.77,31.52
34.98,34.78,35.95,33.77,34.19,31.48,34.77,36.09,31.77,35.01,34.42,31.23,35.50,31.41,33.96,37.32
31.15,34.25,35.10,35.41,35.69,31.74,34.81,35.05,36.50,35.67,34.67,35.71,36.88,33.31,34.61,34.64
31.76,35.63,31.39,35.10,33.67,34.63,34.84,35.95,36.02,36.58,33.17,35.34,36.66,32.74,36.94,36.87
35.77,34.72,32.46,35.37,34.44,35.37,33.01,35.07,31.59,36.63,32.14,34.78,35.14,31.64,36.52,35.90
36.96,33.51,35.25,32.83,35.35,34.43,31.42,36.58,36.14,34.43,37.11,35.87,36.36,34.30,31.08,34.16
35.97,33.22,36.55,35.75,34.38,31.42,36.49,36.02,36.38,34.91,35.52,35.64,36.92,37.11,33.36,37.16
31.28,34.47,35.25,34.69,35.52,35.63,36.91,33.22,35.76,34.62,35.41,37.03,36.77,34.91,35.52,35.59
36.61,33.56,34.97,34.61,32.63,35.37,34.55,35.71,37.03,35.11,37.40,35.39,34.62,34.91,36.12,34.43
37.11,35.84,34.84,34.56,34.85,33.19,34.98,34.40,35.62,36.50,34.91,35.43,35.22,34.70,NA
>chr1:74053416-74053816
NA,35.80,31.55,35.66,31.80,34.88,36.09,31.77,34.87,34.62,35.02,32.42,34.92,35.59,32.80,36.20
33.65,34.80,35.17,34.39,34.66,31.79,35.67,33.55,34.04,32.37,36.53,37.52,37.37,36.17,36.48,32.36
34.97,34.70,31.39,37.47,33.17,34.56,34.92,33.02,36.95,31.20,34.31,35.58,31.80,34.73,33.37,36.39
34.42,35.40,37.33,37.47,37.60,35.11,37.03,35.71,34.55,35.33,33.02,36.41,33.67,34.48,35.27,33.34
35.91,34.92,32.46,35.63,34.92,32.46,35.63,34.92,33.14,37.45,37.47,37.88,37.88,37.23,35.56,34.42
33.67,34.80,34.48,31.55,34.23,35.56,34.48,35.39,37.25,33.14,34.72,35.77,36.92,36.65,35.73,34.64
34.30,31.56,34.48,34.80,33.93,34.55,32.29,37.04,33.03,36.40,35.82,34.72,32.42,35.02,34.48,33.73
36.25,36.14,37.01,36.94,32.75,35.86,31.55,35.52,31.48,34.33,36.12,34.17,35.45,31.84,34.84,34.84
32.45,34.63,36.10,32.31,34.73,31.95,34.59,35.77,36.92,36.77,34.91,35.52,35.64,36.97,36.94,33.03
37.12,32.61,36.22,34.30,31.27,34.76,34.83,35.19,34.40,35.64,33.31,35.64,34.44,35.37,32.46,34.92
35.59,33.01,37.55,33.03,36.39,35.97,36.48,32.36,34.78,34.74,35.62,37.23,37.47,37.45,33.31,34.71
33.83,35.34,35.53,36.46,34.91,35.43,35.00,36.14,32.27,35.20,35.02,31.47,34.54,35.39,35.06,34.50
33.95,35.21,34.95,36.50,35.83,34.72,32.46,35.35,34.57,31.41,36.58,34.14,34.23,35.16,31.36,34.76
35.05,36.77,37.03,35.41,34.62,34.91,35.80,32.97,35.76,34.56,34.87,32.53,34.63,36.36,33.03,34.92
34.62,34.87,31.77,36.33,34.30,34.75,31.63,34.83,34.30,31.30,37.47,33.37,34.80,31.61,34.61,33.49
34.48,34.44,34.02,34.61,31.63,34.77,34.04,34.63,31.78,34.59,35.86,37.03,34.24,35.27,34.60,35.56
32.13,35.01,32.31,36.14,33.67,34.59,34.77,32.52,35.46,34.62,34.44,35.19,34.69,35.52,35.59,36.49
32.74,36.56,36.14,33.53,35.64,34.40,34.95,35.53,31.61,34.23,35.56,34.55,35.48,33.37,35.27,34.59
34.91,35.80,33.11,36.95,31.20,34.30,35.10,35.62,34.97,36.03,33.34,37.27,37.47,37.88,37.37,36.11
34.84,34.56,34.77,32.39,35.86,31.59,36.58,32.61,36.27,33.72,34.02,31.14,34.12,34.66,35.66,31.83
34.50,33.67,36.41,33.37,36.91,35.39,34.48,35.55,34.95,31.83,35.31,33.51,36.88,35.71,34.67,35.62
36.83,37.60,35.11,37.03,35.86,34.57,31.84,35.71,34.95,35.19,34.44,34.55,34.38,34.14,31.31,34.42
31.38,36.71,34.60,34.89,35.84,31.74,34.81,34.83,35.19,34.59,34.92,33.11,35.25,35.30,35.04,33.14
37.27,37.47,37.88,37.23,35.56,34.42,33.67,35.14,33.70,35.78,31.80,34.77,34.72,35.28,35.13,34.50
31.60,34.58,34.45,32.02,35.95,34.91,31.88,35.78,33.56,34.25,35.89,32.88,35.19,35.55,NA
>chr1:74311364-74311764
NA,34.44,34.97,33.01,35.34,36.67,31.42,34.43,35.62,34.21,37.03,35.71,34.67,35.71,36.88,33.51
34.86,32.12,34.73,32.13,35.95,34.91,31.88,35.82,34.95,35.41,34.69,32.68,36.02,36.53,31.38,33.92
36.81,31.19,34.27,35.77,31.94,34.59,35.86,36.55,33.37,36.41,33.72,34.03,31.09,36.77,34.69,31.77
35.56,34.22,35.04,34.61,35.02,32.42,34.92,35.91,33.31,35.73,34.61,34.98,33.56,37.05,36.87,35.77
34.57,31.47,35.02,35.14,31.64,36.70,35.34,33.17,36.58,36.41,36.92,35.77,34.72,33.14,36.88,35.86
34.72,32.46,35.37,34.55,35.62,37.23,37.47,37.60,35.11,37.60,37.47,37.23,35.62,34.67,35.67,36.50
35.17,36.03,33.34,37.27,36.83,35.62,34.55,35.33,33.01,37.16,31.14,34.74,33.75,35.14,33.62,35.20
33.73,35.56,35.63,37.40,35.11,37.03,35.75,34.40,31.60,34.58,34.61,33.31,36.96,35.83,35.28,32.88
35.65,32.55,37.12,32.66,34.96,34.99,33.14,37.45,37.47,37.37,36.11,34.98,34.14,31.16,35.16,34.52
34.38,33.87,35.95,32.83,35.00,34.60,35.76,32.88,35.19,35.27,34.06,36.33,31.45,34.43,35.35,32.46
34.99,35.09,33.32,36.11,35.47,36.48,32.36,34.96,34.84,31.84,35.67,33.30,34.48,34.63,35.22,35.58
36.48,32.38,34.91,35.35,33.57,34.47,35.02,33.32,35.95,34.95,34.52,35.62,37.23,37.47,37.60,35.11
37.03,35.71,34.52,34.95,35.58,31.84,34.45,35.35,32.46,34.92,35.91,34.21,37.60,36.83,35.62,34.55
35.40,32.83,35.78,34.30,36.33,31.73,35.86,32.75,36.40,35.67,34.67,35.62,36.83,37.45,33.31,34.61
34.58,31.60,34.45,35.35,32.46,34.92,35.91,34.21,37.60,37.47,37.37,36.11,34.84,34.63,33.59,35.56
35.63,37.40,35.11,37.03,35.71,34.74,34.78,32.36,36.48,36.17,36.97,37.11,33.36,37.55,32.67,34.67
34.61,34.50,34.53,34.59,31.78,34.59,35.77,37.23,37.88,37.47,37.11,33.22,35.89,34.25,33.59,35.63
35.53,33.34,35.62,34.45,31.63,34.25,34.23,35.31,33.98,35.19,35.63,37.40,35.11,37.60,36.83,35.62
34.67,35.71,37.03,34.21,35.64,34.55,35.62,36.83,37.60,34.21,35.73,34.64,33.57,35.35,34.99,33.14
35.16,36.08,31.45,34.43,35.30,33.01,36.95,31.15,33.92,36.72,31.41,34.52,35.66,37.23,37.57,36.41
36.58,33.73,36.52,35.67,34.67,35.71,37.03,34.24,35.48,34.50,36.39,33.17,34.64,35.34,37.40,34.24
35.53,35.41,33.54,34.38,34.44,34.30,33.52,33.95,31.30,34.35,35.66,36.83,37.27,33.05,34.95,36.36
33.17,34.64,35.34,36.91,33.37,36.33,33.66,33.58,34.00,31.98,34.95,34.95,34.59,35.00,32.54,34.91
36.69,31.32,34.77,33.66,35.34,35.63,37.25,33.31,34.61,34.64,31.95,34.92,34.64,35.41,36.92,37.45
33.31,34.61,34.58,31.60,34.40,35.75,36.88,33.51,35.31,31.83,34.95,35.53,34.83,33.55,NA
>chr1:74328781-74329181
NA,35.28,33.62,35.20,33.73,35.63,35.53,33.37,35.48,34.45,37.03,32.17,35.22,36.70,31.64,34.87
34.64,35.39,36.91,33.36,37.16,31.59,35.07,33.01,35.37,34.55,35.71,37.03,35.11,37.40,35.63,35.34
33.57,34.64,35.45,32.63,34.61,34.97,33.56,36.52,35.82,34.59,31.87,35.08,31.74,34.59,34.40,35.66
36.70,33.34,36.03,35.17,36.77,37.03,35.41,34.62,34.91,36.00,33.05,35.25,32.78,35.02,34.61,34.96
34.97,31.98,35.20,34.78,31.98,35.58,34.27,31.08,37.77,32.10,35.05,35.25,35.06,31.75,35.31,32.78
35.23,34.67,35.48,33.01,35.59,34.79,35.36,32.28,34.95,35.25,35.00,33.14,37.27,37.47,37.37,36.17
36.48,32.74,36.49,35.35,34.48,35.49,34.70,33.45,35.66,34.59,33.47,33.01,34.34,35.27,33.56,36.12
35.21,35.00,32.63,35.66,34.81,31.94,35.56,34.60,35.27,34.24,37.60,37.47,37.88,37.88,37.23,35.77
34.59,32.21,36.50,31.48,36.01,34.39,31.55,34.41,35.35,32.46,34.72,35.86,36.70,33.34,35.95,34.16
34.55,32.20,36.06,33.63,33.97,31.14,34.02,33.77,36.25,36.14,36.97,37.27,33.05,34.95,36.27,34.03
31.48,34.35,35.66,36.83,37.60,34.21,35.91,34.92,33.14,37.25,35.34,34.57,33.75,35.80,31.50,36.53
35.69,34.70,35.43,35.00,35.84,31.74,34.77,33.78,34.42,35.66,37.03,35.11,37.60,37.47,37.88,37.23
35.62,34.67,35.71,37.03,34.21,35.64,34.44,35.37,32.63,34.71,34.16,35.56,32.31,36.63,31.59,35.07
33.01,35.37,34.44,35.64,33.31,35.64,34.44,35.64,33.31,35.64,34.44,35.33,32.86,35.76,34.60,35.27
33.34,35.91,34.80,31.78,34.59,35.86,36.70,33.05,35.19,35.55,34.48,35.40,36.92,37.45,33.14,34.92
35.91,34.21,37.60,36.97,36.11,34.84,34.59,35.02,32.42,34.92,35.91,33.31,35.64,34.55,35.71,36.70
33.05,34.91,36.75,31.54,35.75,31.58,35.14,34.95,32.78,35.87,36.53,31.59,34.91,33.86,34.65,31.69
34.25,34.33,34.84,36.11,37.01,36.94,32.74,36.48,35.58,35.22,34.80,34.59,35.24,36.34,35.73,34.63
34.48,33.30,35.78,31.80,34.56,33.74,36.16,33.92,35.19,35.53,36.09,36.45,32.27,35.20,34.78,32.14
36.63,31.59,35.07,33.70,36.96,35.87,36.23,33.67,32.99,34.42,35.34,36.91,33.37,36.36,34.50,31.69
35.20,33.70,36.96,35.87,36.36,34.28,31.48,35.50,31.10,34.06,34.64,35.73,36.26,35.99,36.25,33.77
34.19,31.62,36.16,36.41,36.92,35.62,34.55,35.33,32.86,35.97,34.31,31.44,36.45,36.17,36.97,37.45
33.51,35.25,33.05,36.02,36.53,31.44,34.42,34.83,31.39,37.85,32.48,36.87,36.87,35.62,34.67,35.62
37.23,37.52,36.53,32.66,35.36,34.78,35.88,33.84,33.38,33.97,31.19,34.36,36.12,34.17,35.56,31.88
35.02,35.14,35.84,36.96,33.70,35.71,31.70,34.81,35.30,35.10,31.75,35.37,31.83,34.78,NA
>chr1:74582913-74583313
NA,37.68,36.83,35.77,34.59,31.94,35.70,34.25,33.59,35.63,35.53,33.37,35.27,34.48,33.73,36.25
35.87,36.96,33.51,35.25,32.83,35.37,34.40,34.95,35.95,33.73,36.52,35.91,34.84,34.64,35.06,34.91
35.71,32.02,35.00,31.28,37.39,34.28,32.56,36.00,35.67,34.74,34.78,32.37,35.88,31.48,37.61,31.19
34.39,34.61,35.09,31.45,35.69,33.75,34.50,31.83,35.39,34.63,34.23,34.12,35.47,32.28,34.95,35.25
35.00,32.78,35.62,36.12,34.30,31.27,34.91,33.41,34.50,33.23,37.36,31.42,34.95,34.95,33.14,36.78
35.84,35.14,35.00,32.63,35.40,34.55,35.71,36.88,33.14,34.72,35.82,36.40,32.87,36.20,35.16,33.14
34.85,34.57,34.96,35.25,33.11,34.92,34.62,35.40,32.63,35.04,35.38,33.98,35.20,34.91,32.39,35.79
31.80,34.88,36.09,31.77,35.14,34.97,31.88,35.73,33.90,34.42,35.56,37.23,37.52,37.05,33.56,34.97
34.47,31.46,35.06,35.25,35.09,32.36,36.48,36.17,37.01,36.94,33.03,37.04,32.21,34.87,34.94,32.23
37.03,34.38,35.35,36.61,33.56,34.97,34.47,31.46,35.06,35.25,35.09,32.36,36.48,36.17,37.01,36.94
33.03,37.04,32.21,34.87,34.84,32.34,34.14,36.64,34.14,32.34,34.84,34.99,32.46,35.63,34.92,33.14
37.25,35.63,35.34,33.83,34.71,32.63,35.37,34.40,35.19,34.83,34.81,31.63,34.83,34.19,31.66,34.58
34.17,33.54,35.41,35.53,33.34,35.91,34.92,32.46,35.35,34.57,31.41,36.72,33.92,31.38,36.45,35.90
36.96,33.14,34.92,35.63,33.01,35.07,31.73,36.49,36.17,37.37,37.57,36.77,34.91,35.52,35.63,37.25
33.51,35.25,32.78,35.28,35.27,34.06,36.45,32.52,34.77,34.56,35.56,31.94,34.87,34.96,32.66,37.55
33.01,35.33,34.44,35.37,32.46,34.92,35.63,32.83,34.86,31.95,34.59,34.53,34.34,34.15,30.98,37.77
32.16,34.95,34.58,31.63,34.25,34.17,34.77,31.52,35.09,34.12,34.23,33.23,37.36,31.42,34.95,34.97
31.64,34.74,36.27,34.01,31.24,34.72,33.78,34.64,35.41,33.02,36.33,33.67,33.38,33.89,31.30,36.45
35.47,36.11,33.73,36.52,35.89,35.61,32.72,33.58,35.68,31.40,33.81,36.75,33.09,32.39,34.85,31.49
35.09,34.12,34.18,33.50,33.78,36.31,34.42,35.39,36.91,33.22,35.89,33.95,34.57,33.12,34.85,34.59
34.59,31.52,34.98,34.84,35.34,34.22,31.08,34.17,35.99,32.11,35.98,35.36,36.03,33.77,34.02,31.16
33.85,36.84,33.38,34.19,31.05,37.32,34.00,31.16,34.16,33.38,37.04,33.11,34.66,34.77,32.52,35.47
34.12,34.23,34.59,34.16,34.47,34.84,35.95,36.26,36.06,35.64,32.52,35.02,35.20,34.06,36.33,31.73
35.55,31.48,34.67,31.92,34.59,34.61,35.45,32.63,34.61,34.58,31.66,34.65,33.75,35.14,33.73,35.56
35.63,37.40,34.21,35.62,34.57,31.39,37.47,33.44,34.16,31.16,34.01,36.27,34.74,31.54,NA
>chr1:74586251-74586651
NA,36.79,31.14,34.28,34.80,31.60,34.45,35.30,33.01,37.00,31.59,35.86,32.75,36.49,35.35,34.62
35.76,33.22,36.55,35.66,34.45,34.47,34.42,34.88,32.41,35.84,35.21,35.06,31.75,35.31,32.83,35.37
34.44,35.37,32.63,34.71,34.16,35.95,32.83,35.66,34.80,31.95,34.46,31.95,34.80,35.63,32.46,34.92
35.59,33.01,37.16,31.28,34.43,35.62,34.21,37.11,35.90,36.48,32.74,36.39,35.97,36.48,32.36,34.96
34.99,33.14,37.45,36.97,36.17,36.49,31.42,34.38,35.72,36.50,35.17,35.82,32.00,35.78,33.30,34.50
33.17,37.04,33.38,34.09,31.07,36.95,33.36,36.55,35.86,34.59,32.21,37.04,32.66,34.96,34.84,31.84
35.62,34.16,34.56,31.36,34.95,33.31,36.84,34.14,32.34,34.67,34.59,34.95,35.95,33.36,34.85,34.56
34.84,35.95,36.02,36.45,32.11,35.78,33.75,34.57,35.36,37.03,36.77,34.91,35.59,35.27,32.83,36.03
34.95,35.19,34.52,35.62,37.23,37.57,36.41,36.58,33.73,36.52,35.67,34.67,35.71,37.03,35.11,37.60
36.83,35.62,34.67,35.62,36.83,37.45,33.14,34.72,35.86,36.70,33.14,34.90,35.95,31.94,34.81,35.63
32.83,35.25,33.51,36.88,35.71,34.55,35.37,32.46,34.72,35.86,36.88,33.70,35.42,31.17,37.61,31.39
34.83,34.44,31.46,34.77,36.20,32.87,36.94,36.87,35.62,34.67,35.62,36.83,37.60,34.21,35.91,34.92
33.14,37.45,37.47,37.23,35.77,34.72,32.46,35.35,34.43,31.42,36.49,35.97,36.39,32.75,35.79,31.77
34.39,34.84,34.73,35.19,34.40,35.64,34.21,37.60,36.83,35.77,34.72,32.46,35.37,34.62,34.92,33.32
35.95,34.95,34.39,34.98,33.56,37.05,37.01,36.10,35.61,32.77,33.51,33.80,36.29,34.11,34.35,31.96
34.92,34.62,35.02,32.42,34.69,35.41,34.95,35.82,31.88,34.91,36.14,32.86,35.41,34.64,33.90,35.95
33.34,37.27,36.97,36.17,36.52,31.50,35.80,33.77,34.66,32.26,35.40,34.44,35.64,33.31,35.64,34.44
35.64,33.34,35.53,35.41,33.83,34.71,32.63,35.37,34.44,35.37,32.46,34.99,35.09,33.32,36.58,36.02
35.99,36.23,33.67,33.39,34.10,34.64,33.08,35.09,34.99,32.46,35.63,34.81,32.12,36.06,33.63,33.86
31.41,35.07,32.89,35.97,32.91,35.70,35.76,33.86,33.65,34.26,33.77,35.95,34.77,31.55,34.40,35.72
36.13,36.58,33.73,36.52,35.62,34.40,34.98,33.19,34.75,34.61,34.50,34.75,35.12,34.62,35.39,37.40
35.11,37.03,35.86,34.72,32.46,35.37,34.55,35.67,36.37,36.06,35.27,31.46,35.52,31.58,35.14,35.02
31.75,34.91,32.12,34.86,32.78,35.23,34.55,35.56,34.24,31.38,36.45,35.69,34.97,36.03,32.83,35.66
34.78,31.47,34.96,36.14,32.88,34.92,34.60,35.76,32.86,35.33,34.40,35.19,34.95,36.03,33.34,36.70
35.71,34.52,35.19,34.95,36.03,33.34,37.07,35.63,35.56,33.73,35.10,34.20,36.33,31.64,NA
>chr1:74849071-74849471
NA,34.68,34.62,35.37,32.63,34.71,34.16,35.73,31.77,34.69,36.69,31.30,35.42,33.23,35.77,36.00
33.63,33.86,31.43,34.73,34.42,31.35,36.47,34.20,35.10,33.73,35.56,35.53,36.46,35.17,36.03,32.97
35.75,35.53,32.66,36.19,33.77,33.59,33.92,31.14,33.84,36.24,34.30,32.34,34.77,34.49,34.62,35.09
31.46,35.52,31.55,35.72,31.55,35.86,32.37,35.25,36.70,31.61,35.70,31.39,35.10,33.64,34.61,36.29
33.75,33.59,33.83,31.38,35.90,34.15,31.54,34.77,34.48,33.47,34.86,34.79,33.49,36.52,35.97,36.52
31.50,35.80,33.77,34.72,31.37,34.57,35.77,36.92,36.41,36.58,33.73,36.52,35.94,36.36,34.64,32.28
35.11,36.67,31.42,34.47,35.02,35.81,32.11,35.99,34.17,31.27,34.70,34.30,36.33,31.76,34.07,32.37
36.06,33.67,32.99,34.42,35.34,37.07,33.05,34.91,37.01,32.17,35.22,36.66,32.38,34.83,34.49,35.56
34.22,31.20,34.30,35.83,34.99,32.28,37.52,33.52,33.94,31.38,35.90,34.39,31.54,34.56,33.75,35.17
33.95,34.50,35.07,35.59,36.02,33.67,33.39,34.44,33.41,35.12,31.29,36.66,34.52,33.54,35.61,32.15
35.58,34.31,31.35,36.22,34.88,31.80,35.79,32.39,34.83,34.39,37.03,32.23,34.94,34.99,33.14,36.96
35.84,34.98,34.14,31.08,34.17,36.01,31.44,35.75,31.48,37.66,31.48,35.88,32.37,35.25,36.70,31.64
35.14,34.97,31.64,34.69,36.69,31.30,35.42,33.01,35.37,34.55,35.62,36.83,37.60,34.24,35.48,34.45
36.77,31.45,34.95,34.97,31.75,35.02,35.25,35.41,36.11,33.36,34.85,34.59,34.87,31.58,35.66,31.77
34.39,34.84,34.75,35.58,36.02,33.67,33.39,34.10,34.33,31.69,34.65,33.75,35.14,33.62,34.86,34.48
31.63,34.58,34.95,32.16,38.05,32.16,34.77,34.62,35.64,33.34,35.27,34.50,34.50,34.36,34.38,33.75
34.72,31.27,34.17,35.99,31.35,37.57,31.18,35.12,33.41,34.56,33.72,36.41,33.37,37.11,37.47,37.37
36.11,34.84,34.47,34.16,34.68,34.88,32.77,37.27,36.83,35.77,34.72,32.68,36.02,36.61,31.64,35.01
34.44,31.54,34.44,34.01,36.90,32.55,36.43,35.59,35.34,33.54,34.52,33.54,35.41,35.27,32.64,35.04
35.30,34.86,31.48,34.14,33.40,33.53,33.62,36.62,33.88,31.48,34.41,35.35,32.46,34.72,35.77,37.23
37.47,37.60,34.43,36.12,34.91,34.59,35.27,33.34,35.64,34.44,35.37,32.83,35.25,33.51,37.25,35.63
35.19,33.98,35.25,34.38,31.20,36.42,32.14,34.84,35.21,35.84,32.78,35.00,35.21,36.12,33.53,35.64
34.44,35.37,32.46,34.92,35.63,32.46,34.92,35.59,32.86,35.76,34.56,34.77,32.38,36.48,36.02,36.38
35.17,35.71,31.84,34.84,34.84,32.45,34.63,36.10,32.12,34.56,35.41,34.95,35.71,32.12,34.91,32.12
34.86,32.83,35.37,34.44,35.40,32.83,36.03,34.97,35.69,36.48,32.74,36.40,35.82,34.60,NA
>chr1:74849187-74849587
NA,36.86,33.05,34.91,37.01,32.17,35.22,36.66,32.38,34.83,34.49,35.56,34.22,31.20,34.30,35.83
34.99,32.28,37.52,33.52,33.94,31.38,35.90,34.39,31.54,34.56,33.75,35.17,33.95,34.50,35.07,35.59
36.02,33.67,33.39,34.44,33.41,35.12,31.29,36.66,34.52,33.54,35.61,32.15,35.58,34.31,31.35,36.22
34.88,31.80,35.79,32.39,34.83,34.39,37.03,32.23,34.94,34.99,33.14,36.96,35.84,34.98,34.14,31.08
34.17,36.01,31.44,35.75,31.48,37.66,31.48,35.88,32.37,35.25,36.70,31.64,35.14,34.97,31.64,34.69
36.69,31.30,35.42,33.01,35.37,34.55,35.62,36.83,37.60,34.24,35.48,34.45,36.77,31.45,34.95,34.97
31.75,35.02,35.25,35.41,36.11,33.36,34.85,34.59,34.87,31.58,35.66,31.77,34.39,34.84,34.75,35.58
36.02,33.67,33.39,34.10,34.33,31.69,34.65,33.75,35.14,33.62,34.86,34.48,31.63,34.58,34.95,32.16
38.05,32.16,34.77,34.62,35.64,33.34,35.27,34.50,34.50,34.36,34.38,33.75,34.72,31.27,34.17,35.99
31.35,37.57,31.18,35.12,33.41,34.56,33.72,36.41,33.37,37.11,37.47,37.37,36.11,34.84,34.47,34.16
34.68,34.88,32.77,37.27,36.83,35.77,34.72,32.68,36.02,36.61,31.64,35.01,34.44,31.54,34.44,34.01
36.90,32.55,36.43,35.59,35.34,33.54,34.52,33.54,35.41,35.27,32.64,35.04,35.30,34.86,31.48,34.14
33.40,33.53,33.62,36.62,33.88,31.48,34.41,35.35,32.46,34.72,35.77,37.23,37.47,37.60,34.43,36.12
34.91,34.59,35.27,33.34,35.64,34.44,35.37,32.83,35.25,33.51,37.25,35.63,35.19,33.98,35.25,34.38
31.20,36.42,32.14,34.84,35.21,35.84,32.78,35.00,35.21,36.12,33.53,35.64,34.44,35.37,32.46,34.92
35.63,32.46,34.92,35.59,32.86,35.76,34.56,34.77,32.38,36.48,36.02,36.38,35.17,35.71,31.84,34.84
34.84,32.45,34.63,36.10,32.12,34.56,35.41,34.95,35.71,32.12,34.91,32.12,34.86,32.83,35.37,34.44
35.40,32.83,36.03,34.97,35.69,36.48,32.74,36.40,35.82,34.57,31.55,34.72,36.36,33.44,34.16,31.27
35.16,34.69,34.67,32.59,35.02,34.59,34.96,35.41,35.98,32.27,34.92,34.62,35.00,32.54,34.91,37.01
32.55,36.34,35.62,34.42,33.78,34.91,31.39,35.70,31.59,36.58,32.65,35.87,34.73,32.14,36.63,31.28
34.43,35.62,33.31,35.64,34.55,35.71,36.55,33.36,37.55,32.65,35.07,35.61,33.73,33.80,34.36,31.19
37.61,31.48,35.58,31.64,34.44,32.04,34.91,31.75,34.96,35.75,31.98,34.87,35.38,34.23,34.75,31.74
36.16,36.41,37.03,35.41,34.62,34.91,36.00,32.85,34.71,34.16,35.62,31.84,34.78,35.66,32.63,35.04
35.38,34.23,34.89,31.59,36.45,36.17,37.37,37.52,36.53,32.56,34.28,37.39,31.39,34.52,35.66,37.23
37.52,36.94,32.75,35.86,31.73,36.09,35.16,33.11,35.10,34.70,31.41,36.71,34.38,35.29,NA
>chr1:75567981-75568381
NA,34.83,33.14,36.88,35.86,34.72,32.46,35.45,34.61,34.59,31.60,34.45,35.38,32.63,35.00,35.14
35.84,37.11,34.21,35.73,34.64,33.90,35.73,31.77,34.69,37.01,32.17,35.22,36.67,31.28,34.74,33.86
34.77,31.63,34.61,34.40,35.56,36.83,37.60,34.24,35.48,34.45,36.80,31.29,34.92,33.78,34.64,35.73
34.21,37.03,35.75,34.35,31.48,34.02,37.39,31.39,34.70,34.97,32.37,35.86,31.61,36.52,36.17,37.01
36.94,32.75,35.79,31.76,34.66,34.61,35.73,33.31,35.73,34.64,33.57,35.34,35.53,36.09,36.21,32.16
34.59,31.56,34.52,36.36,36.14,37.01,37.05,33.52,35.16,36.09,31.77,35.14,34.95,33.14,37.07,35.39
34.62,34.84,35.95,36.02,36.58,33.32,34.92,34.74,35.62,36.87,36.87,32.48,37.77,31.18,34.97,34.83
35.41,34.56,31.94,35.70,33.95,34.27,31.68,34.81,34.83,35.41,34.69,32.46,35.45,34.61,34.98,33.56
37.05,37.01,36.11,34.98,34.30,31.20,36.95,33.01,35.59,34.92,32.46,35.45,34.61,34.98,33.15,34.92
34.74,35.71,37.03,34.21,35.73,34.64,33.57,35.35,34.99,33.19,34.98,34.61,35.45,32.83,34.86,32.12
34.46,32.12,34.86,33.05,36.02,36.58,31.73,34.44,32.04,34.86,32.83,35.63,34.92,32.46,35.63,34.92
33.14,36.88,35.71,34.74,34.92,33.11,35.25,35.30,35.10,31.46,34.47,34.97,33.56,37.05,36.87,35.66
34.35,31.55,34.56,35.91,34.77,31.55,34.45,35.35,32.63,34.71,34.16,35.95,33.34,37.27,36.92,35.40
34.42,36.30,34.01,31.16,33.97,33.38,33.59,35.69,31.62,36.33,34.30,35.39,32.31,37.02,33.03,36.40
35.71,34.38,31.42,36.49,36.17,37.06,36.41,36.58,33.36,34.91,34.39,37.03,32.23,34.94,34.99,33.14
36.88,35.71,34.67,35.62,36.83,37.60,35.11,37.11,35.84,34.84,34.64,35.06,34.69,34.84,34.79,33.08
35.09,34.84,31.84,35.71,35.17,36.77,37.57,37.37,36.17,36.45,31.44,34.31,35.97,32.86,35.59,34.78
31.47,35.06,35.14,35.91,36.52,33.56,34.98,34.61,35.73,33.31,35.62,34.41,31.30,33.99,33.63,36.12
32.00,34.86,35.60,35.19,32.53,35.48,34.64,33.57,35.34,35.64,37.33,37.88,37.88,37.47,37.27,33.34
36.00,33.56,34.63,34.84,35.84,36.78,33.05,35.19,35.55,34.48,35.40,37.33,37.57,36.77,35.17,36.03
33.34,36.70,35.71,34.67,35.67,36.40,32.74,36.66,35.25,32.36,36.48,36.17,36.97,37.45,33.14,34.72
35.77,37.23,37.47,37.11,33.22,35.89,33.95,34.27,31.54,34.33,35.70,32.48,35.62,34.09,34.16,34.76
34.52,33.48,34.91,36.03,33.34,37.27,36.92,35.41,34.62,35.04,34.12,35.10,33.70,36.00,33.34,36.78
35.84,35.14,35.00,32.78,35.87,36.58,31.73,35.07,33.23,36.02,36.56,32.38,34.91,35.53,34.91,36.77
37.06,36.14,36.25,33.74,34.72,31.65,34.91,32.12,34.86,32.83,35.63,34.92,33.14,37.22,NA
>chr1:75907303-75907703
NA,35.48,31.84,34.78,35.91,33.31,35.73,34.64,33.90,35.95,32.83,35.27,35.63,33.73,35.14,33.64
34.52,33.54,35.35,34.99,33.19,34.98,34.39,35.19,34.73,34.84,34.79,32.94,35.34,36.67,31.42,34.38
35.66,36.92,36.41,36.58,33.32,34.92,34.81,34.78,32.36,36.48,35.69,34.75,35.17,33.81,35.10,31.59
36.45,35.97,36.39,33.03,37.55,33.36,37.11,37.47,37.88,37.88,37.23,35.62,34.74,34.77,32.23,37.01
34.91,32.53,35.38,34.43,31.42,36.58,36.02,32.85,34.71,34.04,34.92,31.29,36.77,34.69,31.57,34.77
34.42,34.71,36.25,32.49,35.25,36.70,31.61,35.70,31.18,33.92,36.81,31.26,34.17,36.81,31.09,34.03
33.72,36.41,33.37,37.11,36.83,35.62,34.52,35.19,34.95,36.03,33.34,37.27,37.47,37.88,37.23,35.62
34.67,35.71,36.70,33.34,36.03,34.95,35.19,34.52,35.62,37.23,37.88,37.47,37.60,34.43,36.12,34.91
34.56,34.85,33.12,34.79,34.84,34.95,36.77,37.57,37.23,35.62,34.67,35.71,36.88,33.51,35.25,32.83
35.35,34.57,31.39,37.47,33.44,34.09,31.30,36.62,35.25,32.36,36.48,35.97,36.52,33.73,35.95,35.02
34.47,31.28,37.16,33.01,35.59,34.80,31.95,34.86,32.83,35.63,34.92,32.46,35.35,34.43,31.28,36.66
32.40,34.73,32.12,34.86,32.83,35.45,34.64,33.57,35.35,34.91,32.67,37.02,32.31,35.56,34.16,34.63
31.95,34.46,31.95,34.53,34.58,31.74,35.71,33.01,35.35,34.43,31.28,36.66,32.45,34.71,31.78,34.48
34.80,33.93,34.63,31.95,34.86,32.83,35.35,34.41,31.55,34.39,36.01,31.48,37.00,33.36,37.11,36.92
35.41,34.62,35.04,34.22,35.56,31.77,34.69,37.01,32.55,36.34,35.67,34.55,35.64,33.31,35.91,34.92
32.42,35.23,34.50,36.39,33.44,34.16,31.27,35.06,34.84,35.12,34.57,34.87,32.53,34.70,36.12,34.06
35.10,33.73,35.56,35.64,37.03,36.65,35.73,34.63,34.48,33.33,35.58,34.99,33.19,34.98,34.61,35.48
32.83,35.95,34.16,34.63,31.78,34.86,35.09,33.08,34.57,33.95,35.89,33.22,36.91,35.39,34.62,34.96
35.62,34.70,35.43,35.00,36.14,32.27,34.92,34.62,35.27,33.34,35.62,34.57,31.41,36.71,34.39,34.91
33.36,36.58,36.09,35.29,34.62,34.95,35.09,32.65,37.02,32.31,35.61,33.70,35.20,33.62,35.10,34.06
36.16,33.74,34.72,31.65,34.91,32.12,34.86,33.05,35.77,36.12,34.52,31.54,34.56,33.98,35.62,32.12
34.91,32.12,34.86,33.51,36.96,35.90,36.49,31.73,34.44,31.87,34.59,34.69,35.12,31.45,34.35,35.66
36.83,37.27,32.77,34.72,33.49,34.52,34.09,34.47,34.96,35.62,34.75,35.17,33.70,35.67,32.12,35.31
33.05,36.02,36.56,32.36,35.25,36.66,32.74,36.94,36.87,35.77,34.59,31.78,34.86,34.96,32.36,36.56
35.87,32.78,34.90,35.87,32.48,35.87,34.90,33.14,36.70,35.71,34.52,34.95,35.58,32.10,NA
>chr1:76211475-76211875
NA,35.86,33.70,35.14,33.93,34.55,32.29,36.50,31.59,35.86,32.37,34.97,34.53,31.45,35.12,34.69
34.67,33.31,37.45,37.47,37.88,37.23,35.77,34.72,32.42,35.02,34.56,33.17,36.38,34.48,33.91,34.50
35.07,35.70,36.45,31.44,34.31,35.70,32.44,36.27,33.72,33.94,31.07,36.52,32.61,36.22,34.50,31.55
34.35,35.71,36.34,32.48,37.85,31.35,35.99,34.17,31.20,33.90,36.72,31.41,34.57,35.35,32.46,34.72
35.82,36.34,32.65,37.61,34.28,32.56,36.00,35.62,34.40,34.61,31.52,34.19,33.72,36.41,33.12,35.80
35.21,35.00,32.64,35.27,35.63,33.33,34.56,33.77,35.72,34.99,32.17,37.05,33.92,31.15,36.45,32.29
34.51,34.61,34.30,33.47,33.40,33.97,31.19,34.30,36.12,35.89,33.75,36.12,35.05,34.30,31.20,36.95
33.02,34.92,34.34,32.99,33.59,35.69,31.50,36.52,35.97,35.99,32.66,35.46,34.62,34.45,35.62,36.52
33.56,34.97,34.61,33.31,36.88,35.86,34.72,32.46,35.37,34.44,35.40,32.63,34.90,36.14,32.86,35.30
34.41,31.30,34.06,33.55,36.61,33.62,33.53,33.01,34.42,35.34,37.25,33.51,35.25,32.83,35.63,34.92
33.14,37.45,36.83,35.62,34.55,35.64,33.31,35.91,34.80,31.78,34.59,35.86,37.03,34.24,35.48,34.55
35.49,34.48,35.40,36.92,37.60,34.21,35.73,34.61,34.98,33.15,34.92,34.59,34.95,35.95,33.73,36.52
35.94,36.36,34.64,32.67,36.00,35.67,34.55,35.37,32.46,34.72,35.77,37.23,37.57,36.77,35.17,36.03
33.34,37.07,35.63,35.52,34.91,36.46,35.53,35.34,33.83,34.71,32.63,35.37,34.62,34.92,33.32,36.27
33.26,34.50,33.75,35.78,31.79,34.66,34.40,35.56,37.23,37.47,37.45,33.14,34.72,35.82,36.34,32.48
37.80,31.17,35.00,32.02,35.71,35.17,36.77,37.03,35.41,34.62,35.37,31.98,34.73,35.95,32.13,35.13
32.83,35.35,34.43,31.28,36.73,32.65,35.49,34.62,35.39,37.25,33.70,35.71,31.70,34.73,36.08,31.76
34.44,32.04,34.46,31.95,34.53,34.58,31.66,34.19,34.83,31.49,34.31,35.09,35.09,32.65,37.55,33.36
37.11,36.92,35.64,35.56,33.59,34.63,34.96,35.62,34.84,34.81,31.61,34.86,35.30,35.04,33.14,36.78
35.84,34.84,34.56,34.85,33.14,35.25,35.30,35.04,33.14,37.27,36.92,35.41,34.62,34.84,35.91,36.39
32.75,35.79,31.76,34.87,34.19,31.66,34.58,34.02,34.36,34.50,34.52,31.83,35.72,35.34,31.36,34.91
33.41,34.56,33.80,35.80,31.50,36.70,35.11,32.18,34.28,37.39,31.39,34.57,35.35,32.46,34.69,35.41
34.83,34.97,31.18,37.48,31.18,35.12,33.67,34.48,34.77,31.54,34.28,36.12,35.77,32.68,34.92,35.66
32.63,35.00,35.25,35.18,33.01,34.98,34.40,35.56,36.83,37.11,33.22,35.76,34.56,34.66,32.12,37.80
31.17,34.42,32.19,35.95,34.90,33.14,36.70,35.86,34.59,31.95,34.86,32.83,35.45,34.68,NA
>chr1:76271432-76271832
NA,37.68,37.47,37.23,35.62,34.55,35.64,33.53,35.89,36.02,33.74,34.50,31.80,35.37,34.60,35.02
32.97,35.71,31.78,34.48,34.80,33.93,34.63,31.78,34.86,34.84,32.44,35.46,34.62,34.49,34.86,32.33
37.68,33.17,34.56,34.92,33.02,37.55,32.66,34.88,34.45,34.66,31.76,35.48,31.64,34.07,32.37,36.10
34.27,31.54,34.86,34.78,31.98,35.75,34.90,32.63,35.48,34.61,34.59,31.60,34.50,35.02,35.95,33.17
35.34,36.67,31.42,34.38,35.66,36.83,37.60,35.11,37.03,35.86,34.72,32.46,35.63,34.78,31.47,34.96
36.14,32.86,35.59,34.92,32.42,35.02,34.56,33.17,37.47,31.39,34.57,35.62,34.21,37.03,35.75,34.40
31.60,34.59,34.61,35.41,32.86,36.14,34.73,31.98,35.75,34.73,31.98,35.75,34.73,31.98,35.75,34.73
31.98,35.75,34.96,31.47,34.84,34.96,32.66,37.55,33.01,35.59,34.92,32.46,35.63,34.92,32.46,35.37
34.55,35.71,37.03,34.21,35.62,34.57,31.39,37.47,33.17,34.56,35.02,32.42,34.92,35.59,32.86,36.14
34.90,32.63,35.66,34.81,31.94,35.95,34.96,31.47,34.78,35.63,32.46,34.72,35.86,37.03,34.24,35.53
35.41,33.83,34.71,32.59,35.02,34.50,34.80,35.28,35.06,34.40,35.64,34.21,37.03,35.86,34.72,32.42
35.02,34.50,34.80,35.28,35.29,34.69,32.46,35.63,34.78,31.37,34.92,34.42,34.53,34.53,31.54,34.67
36.75,31.54,35.88,32.37,34.96,34.99,32.46,35.37,34.40,35.19,34.69,35.59,35.27,32.83,36.00,33.70
35.14,33.67,34.47,34.88,32.37,35.79,31.80,34.92,35.95,33.77,34.23,34.64,32.94,35.18,34.95,34.64
35.06,34.91,36.03,33.34,37.07,35.39,34.62,35.56,32.13,35.13,32.78,35.28,35.59,34.69,35.25,34.47
31.45,36.08,34.88,31.98,34.92,34.62,35.02,32.78,35.25,33.51,37.45,36.97,36.14,36.25,33.73,34.50
31.83,35.72,35.30,31.45,34.45,35.25,34.83,34.81,31.74,35.84,35.00,35.25,33.57,34.42,35.56,36.83
37.45,33.31,34.61,34.58,31.66,34.27,34.61,35.16,31.16,34.27,35.06,32.27,36.45,36.41,37.57,37.88
37.23,35.77,34.72,33.14,37.45,36.97,36.17,36.45,31.44,34.42,35.06,32.27,36.45,36.09,35.28,34.48
35.55,35.19,33.05,37.27,36.97,36.14,36.36,34.30,31.08,34.16,35.97,32.86,35.41,34.61,34.59,31.92
35.00,31.96,34.25,34.17,35.05,31.62,37.00,33.01,35.59,34.81,32.21,37.04,33.03,36.94,37.52,37.37
36.17,36.45,31.59,34.91,33.75,34.17,34.98,33.56,37.05,36.97,35.36,34.42,33.11,33.63,37.30,31.28
34.80,32.04,34.46,32.12,34.73,32.40,37.04,33.03,36.40,35.67,34.55,35.37,32.46,34.92,35.66,32.26
34.88,34.42,34.71,36.27,31.51,35.10,33.67,34.63,34.84,35.84,37.11,34.21,35.64,34.44,35.40,32.83
36.03,34.97,35.62,35.25,35.02,31.88,35.56,34.30,36.45,32.87,36.94,36.87,35.56,34.25,NA
>chr1:76880933-76881333
NA,38.01,37.23,35.62,34.55,35.40,32.83,36.03,34.95,35.25,34.47,31.28,36.63,32.11,34.62,36.36
33.37,34.90,32.26,35.40,34.44,35.40,32.63,34.90,36.14,32.86,35.59,34.92,33.14,37.25,35.39,34.38
36.71,31.38,34.50,31.43,37.16,33.01,35.59,34.80,31.95,34.46,31.95,34.80,35.66,32.83,35.95,34.16
34.71,32.63,35.35,34.41,31.55,34.50,36.36,33.03,35.13,34.55,35.48,34.83,33.57,35.63,35.27,32.27
34.88,34.68,34.22,34.14,36.58,31.30,35.42,33.70,36.96,35.84,35.14,34.84,32.14,37.02,32.66,34.96
34.87,32.12,36.10,34.63,32.67,36.53,37.52,37.23,35.77,34.72,33.14,36.88,35.86,34.72,32.46,35.35
34.57,31.28,37.52,31.08,34.27,35.77,32.13,34.73,32.12,34.86,33.51,37.45,36.83,35.77,34.72,32.46
35.37,34.62,34.78,32.37,35.79,31.76,34.66,34.61,35.73,34.21,37.03,35.66,34.45,34.55,34.38,34.02
31.38,35.66,32.37,34.96,34.99,32.68,36.00,35.21,35.00,33.14,37.07,35.34,34.59,34.80,35.28,35.07
34.44,34.47,34.42,34.77,31.68,34.97,35.14,31.62,36.50,32.45,34.07,31.73,36.49,36.02,36.26,35.73
34.80,34.50,34.92,33.03,36.36,34.30,31.27,34.76,34.84,35.69,36.53,31.50,36.01,34.15,31.48,35.66
32.75,36.40,35.82,34.72,33.14,36.88,35.66,34.45,34.47,34.34,34.30,31.62,36.16,36.41,36.92,35.62
34.55,35.40,32.83,35.95,34.16,34.71,32.63,35.35,34.45,31.84,36.21,36.02,35.99,36.36,34.64,32.53
34.94,34.49,35.55,35.19,32.68,35.87,36.61,31.61,35.55,31.64,34.44,31.96,34.56,31.61,34.19,36.49
33.17,34.11,36.12,33.77,34.23,34.33,31.78,35.71,33.01,35.63,34.92,32.46,35.37,34.44,35.37,32.83
35.25,33.51,36.88,35.66,34.42,33.90,35.62,32.12,35.31,32.78,35.02,34.61,34.96,35.25,33.11,35.02
34.47,33.78,34.91,31.51,36.22,35.16,33.11,34.92,34.74,35.67,36.50,35.17,35.71,31.84,34.47,34.97
33.19,34.85,34.56,34.95,35.18,33.01,34.97,34.61,33.31,37.45,36.83,35.62,34.55,35.64,34.21,37.03
35.86,34.72,32.46,35.37,34.55,35.62,36.83,37.60,34.21,35.91,34.80,31.95,34.73,32.31,36.10,34.63
32.45,34.84,34.84,31.55,34.67,36.75,31.45,34.83,34.42,31.20,36.95,33.02,35.13,34.50,36.31,33.68
34.06,31.44,35.20,33.70,37.45,36.92,35.36,34.64,33.11,36.84,33.88,31.61,34.77,31.55,34.77,33.34
33.67,36.02,35.47,35.55,35.27,31.46,35.66,32.37,35.09,34.95,34.62,35.39,37.40,34.24,35.27,34.56
33.17,37.68,32.65,36.43,35.35,34.64,34.92,31.98,34.92,35.91,34.70,32.67,36.53,36.97,35.41,34.62
35.04,34.22,35.56,31.77,34.74,36.28,33.68,34.11,32.14,34.85,34.58,31.60,34.80,34.19,31.61,34.73
36.20,32.87,36.49,35.35,34.62,35.56,32.19,34.42,31.17,37.80,32.10,35.22,36.66,32.30,NA
>chr1:77445569-77445969
NA,34.85,32.33,37.68,33.17,34.66,34.56,32.12,38.05,32.16,34.86,34.49,34.55,34.30,33.47,33.36
34.72,32.27,35.21,34.55,35.48,34.31,34.35,31.80,35.78,33.80,34.03,31.05,37.32,34.00,31.16,33.97
33.40,33.37,33.48,33.66,36.06,32.37,34.07,31.64,35.48,31.77,34.17,34.17,35.05,31.77,36.09,34.88
31.80,35.63,31.39,34.89,34.30,36.33,31.62,35.80,33.75,34.57,35.36,37.33,37.88,37.88,37.52,36.94
32.87,36.20,34.77,31.61,34.77,33.78,34.64,35.48,32.83,35.95,33.90,34.47,34.88,32.50,36.25,34.78
34.50,33.14,34.42,35.36,37.03,36.41,36.21,31.98,35.28,31.65,35.06,35.14,35.95,36.02,36.21,31.89
34.19,34.80,31.92,34.67,31.57,36.67,35.25,32.36,36.48,36.17,37.06,36.77,35.17,35.71,31.84,34.84
34.84,32.14,34.04,33.63,36.06,32.31,35.19,31.83,34.67,37.01,32.17,35.05,34.95,34.63,33.59,35.56
35.64,36.92,37.60,34.24,35.27,34.48,33.72,35.95,34.81,31.46,34.44,34.83,31.45,36.77,34.39,34.94
32.53,34.63,36.22,32.61,37.12,33.03,36.94,37.52,37.23,35.62,34.55,35.37,32.46,34.99,34.96,32.50
36.25,34.79,35.02,31.45,34.53,34.97,32.36,36.66,35.11,32.28,34.70,36.12,34.17,34.89,31.51,36.47
34.30,34.91,31.29,36.77,34.67,31.55,34.54,35.17,35.58,31.98,35.71,33.70,37.45,36.83,35.77,34.72
33.14,36.88,35.86,34.72,32.46,35.37,34.44,35.37,32.46,34.92,35.91,34.21,37.03,35.86,34.72,32.46
35.37,34.44,35.64,33.31,35.64,34.62,34.78,32.66,37.55,33.01,35.33,34.44,35.64,34.21,37.60,36.83
35.62,34.67,35.62,37.23,37.47,37.60,34.21,35.64,34.40,35.19,34.95,35.82,31.88,35.02,35.14,35.84
37.11,34.21,35.64,34.44,35.40,32.63,34.90,36.14,33.22,36.55,35.86,34.72,32.46,35.37,34.44,35.37
32.83,34.86,31.95,34.63,34.16,35.73,32.00,35.82,35.17,36.38,36.02,36.49,31.73,34.64,31.65,35.06
35.21,36.12,34.43,37.11,35.87,36.25,33.74,34.72,31.37,34.84,35.09,33.11,35.20,35.91,34.36,31.20
33.90,37.05,32.55,36.34,35.67,34.55,35.37,33.01,35.71,31.74,34.58,34.47,31.84,35.62,33.98,34.65
31.66,34.80,34.09,31.44,35.30,36.06,36.65,37.03,35.41,34.62,35.12,34.84,35.02,31.44,34.56,33.98
35.62,31.84,34.47,34.60,31.63,34.96,33.41,34.48,34.33,34.53,34.67,33.31,37.45,37.47,37.23,35.77
34.57,31.47,34.96,36.14,33.22,36.62,35.90,36.48,32.74,36.39,35.97,36.52,31.61,35.55,31.48,34.35
31.43,36.66,32.40,35.13,33.51,37.45,36.92,35.41,34.62,35.56,32.13,35.13,33.51,36.96,35.84,34.84
34.59,35.02,32.78,35.25,33.51,37.25,35.63,35.34,33.54,34.38,34.44,34.38,34.12,31.23,34.70,34.30
36.47,31.35,34.42,34.83,31.39,37.61,31.28,34.70,34.97,32.37,35.79,32.09,36.14,34.76,NA
>chr1:77445578-77445978
NA,34.87,34.49,34.55,34.30,33.47,33.36,34.72,32.27,35.21,34.55,35.48,34.31,34.35,31.80,35.78
33.80,34.03,31.05,37.32,34.00,31.16,33.97,33.40,33.37,33.48,33.66,36.06,32.37,34.07,31.64,35.48
31.77,34.17,34.17,35.05,31.77,36.09,34.88,31.80,35.63,31.39,34.89,34.30,36.33,31.62,35.80,33.75
34.57,35.36,37.33,37.88,37.88,37.52,36.94,32.87,36.20,34.77,31.61,34.77,33.78,34.64,35.48,32.83
35.95,33.90,34.47,34.88,32.50,36.25,34.78,34.50,33.14,34.42,35.36,37.03,36.41,36.21,31.98,35.28
31.65,35.06,35.14,35.95,36.02,36.21,31.89,34.19,34.80,31.92,34.67,31.57,36.67,35.25,32.36,36.48
36.17,37.06,36.77,35.17,35.71,31.84,34.84,34.84,32.14,34.04,33.63,36.06,32.31,35.19,31.83,34.67
37.01,32.17,35.05,34.95,34.63,33.59,35.56,35.64,36.92,37.60,34.24,35.27,34.48,33.72,35.95,34.81
31.46,34.44,34.83,31.45,36.77,34.39,34.94,32.53,34.63,36.22,32.61,37.12,33.03,36.94,37.52,37.23
35.62,34.55,35.37,32.46,34.99,34.96,32.50,36.25,34.79,35.02,31.45,34.53,34.97,32.36,36.66,35.11
32.28,34.70,36.12,34.17,34.89,31.51,36.47,34.30,34.91,31.29,36.77,34.67,31.55,34.54,35.17,35.58
31.98,35.71,33.70,37.45,36.83,35.77,34.72,33.14,36.88,35.86,34.72,32.46,35.37,34.44,35.37,32.46
34.92,35.91,34.21,37.03,35.86,34.72,32.46,35.37,34.44,35.64,33.31,35.64,34.62,34.78,32.66,37.55
33.01,35.33,34.44,35.64,34.21,37.60,36.83,35.62,34.67,35.62,37.23,37.47,37.60,34.21,35.64,34.40
35.19,34.95,35.82,31.88,35.02,35.14,35.84,37.11,34.21,35.64,34.44,35.40,32.63,34.90,36.14,33.22
36.55,35.86,34.72,32.46,35.37,34.44,35.37,32.83,34.86,31.95,34.63,34.16,35.73,32.00,35.82,35.17
36.38,36.02,36.49,31.73,34.64,31.65,35.06,35.21,36.12,34.43,37.11,35.87,36.25,33.74,34.72,31.37
34.84,35.09,33.11,35.20,35.91,34.36,31.20,33.90,37.05,32.55,36.34,35.67,34.55,35.37,33.01,35.71
31.74,34.58,34.47,31.84,35.62,33.98,34.65,31.66,34.80,34.09,31.44,35.30,36.06,36.65,37.03,35.41
34.62,35.12,34.84,35.02,31.44,34.56,33.98,35.62,31.84,34.47,34.60,31.63,34.96,33.41,34.48,34.33
34.53,34.67,33.31,37.45,37.47,37.23,35.77,34.57,31.47,34.96,36.14,33.22,36.62,35.90,36.48,32.74
36.39,35.97,36.52,31.61,35.55,31.48,34.35,31.43,36.66,32.40,35.13,33.51,37.45,36.92,35.41,34.62
35.56,32.13,35.13,33.51,36.96,35.84,34.84,34.59,35.02,32.78,35.25,33.51,37.25,35.63,35.34,33.54
34.38,34.44,34.38,34.12,31.23,34.70,34.30,36.47,31.35,34.42,34.83,31.39,37.61,31.28,34.70,34.97
32.37,35.79,32.09,36.14,35.00,35.10,33.98,35.38,35.10,31.47,34.54,35.41,34.83,34.91,NA
>chr1:77445665-77446065
NA,34.42,31.92,34.67,31.57,36.67,35.25,32.36,36.48,36.17,37.06,36.77,35.17,35.71,31.84,34.84
34.84,32.14,34.04,33.63,36.06,32.31,35.19,31.83,34.67,37.01,32.17,35.05,34.95,34.63,33.59,35.56
35.64,36.92,37.60,34.24,35.27,34.48,33.72,35.95,34.81,31.46,34.44,34.83,31.45,36.77,34.39,34.94
32.53,34.63,36.22,32.61,37.12,33.03,36.94,37.52,37.23,35.62,34.55,35.37,32.46,34.99,34.96,32.50
36.25,34.79,35.02,31.45,34.53,34.97,32.36,36.66,35.11,32.28,34.70,36.12,34.17,34.89,31.51,36.47
34.30,34.91,31.29,36.77,34.67,31.55,34.54,35.17,35.58,31.98,35.71,33.70,37.45,36.83,35.77,34.72
33.14,36.88,35.86,34.72,32.46,35.37,34.44,35.37,32.46,34.92,35.91,34.21,37.03,35.86,34.72,32.46
35.37,34.44,35.64,33.31,35.64,34.62,34.78,32.66,37.55,33.01,35.33,34.44,35.64,34.21,37.60,36.83
35.62,34.67,35.62,37.23,37.47,37.60,34.21,35.64,34.40,35.19,34.95,35.82,31.88,35.02,35.14,35.84
37.11,34.21,35.64,34.44,35.40,32.63,34.90,36.14,33.22,36.55,35.86,34.72,32.46,35.37,34.44,35.37
32.83,34.86,31.95,34.63,34.16,35.73,32.00,35.82,35.17,36.38,36.02,36.49,31.73,34.64,31.65,35.06
35.21,36.12,34.43,37.11,35.87,36.25,33.74,34.72,31.37,34.84,35.09,33.11,35.20,35.91,34.36,31.20
33.90,37.05,32.55,36.34,35.67,34.55,35.37,33.01,35.71,31.74,34.58,34.47,31.84,35.62,33.98,34.65
31.66,34.80,34.09,31.44,35.30,36.06,36.65,37.03,35.41,34.62,35.12,34.84,35.02,31.44,34.56,33.98
35.62,31.84,34.47,34.60,31.63,34.96,33.41,34.48,34.33,34.53,34.67,33.31,37.45,37.47,37.23,35.77
34.57,31.47,34.96,36.14,33.22,36.62,35.90,36.48,32.74,36.39,35.97,36.52,31.61,35.55,31.48,34.35
31.43,36.66,32.40,35.13,33.51,37.45,36.92,35.41,34.62,35.56,32.13,35.13,33.51,36.96,35.84,34.84
34.59,35.02,32.78,35.25,33.51,37.25,35.63,35.34,33.54,34.38,34.44,34.38,34.12,31.23,34.70,34.30
36.47,31.35,34.42,34.83,31.39,37.61,31.28,34.70,34.97,32.37,35.79,32.09,36.14,35.00,35.10,33.98
35.38,35.10,31.47,34.54,35.41,34.83,34.95,31.59,36.45,36.17,37.06,36.41,36.58,33.73,37.05,37.52
37.23,35.62,34.52,35.19,34.95,36.03,33.34,36.70,35.75,34.35,31.45,35.12,34.23,34.14,36.58,31.30
35.42,32.97,35.02,34.61,35.12,34.75,34.42,34.88,32.27,35.27,35.59,34.91,36.77,37.06,36.17,36.45
31.44,34.30,35.05,36.12,34.43,37.60,36.92,35.64,35.52,34.69,35.19,34.40,35.64,34.21,37.11,35.90
36.52,31.64,35.14,34.95,33.14,37.27,37.47,37.88,37.33,35.40,34.48,35.55,35.19,32.54,35.00,34.60
35.37,31.98,34.73,35.95,32.02,34.45,34.60,31.63,34.81,35.05,36.38,36.02,36.49,31.57,NA
>chr1:77521935-77522335
NA,31.71,34.56,31.87,34.59,35.86,37.03,34.24,35.48,34.67,35.62,33.53,33.77,34.72,34.84,36.11
37.01,36.94,33.03,37.12,32.82,36.52,31.36,34.95,34.79,35.22,35.10,33.99,35.72,33.69,34.91,35.02
34.60,37.03,32.55,36.33,35.94,36.25,33.73,34.57,35.24,36.09,36.21,31.84,34.58,35.10,33.32,35.95
35.17,34.54,31.55,34.67,36.69,31.41,34.70,35.10,33.15,34.97,34.61,33.31,36.88,35.71,34.55,35.33
33.01,37.00,31.62,35.14,34.95,33.14,37.27,36.97,36.14,36.25,33.74,34.66,32.26,35.66,34.80,31.78
34.59,35.86,37.03,34.21,35.91,34.92,33.14,37.25,35.63,35.56,33.59,34.25,35.70,31.94,34.81,35.63
32.46,34.92,35.66,32.26,34.72,33.45,33.66,36.83,33.11,34.66,34.56,32.20,37.01,34.91,33.05,36.70
35.71,34.67,35.71,37.03,34.43,36.14,36.58,31.28,34.36,34.61,35.12,31.45,34.41,35.35,32.46,34.92
35.59,33.01,37.55,32.66,34.96,34.99,33.14,36.96,35.90,36.45,31.30,34.06,34.34,34.75,35.47,35.10
31.46,34.47,34.97,33.15,35.10,34.70,31.41,36.58,34.52,33.54,36.00,32.83,35.48,34.66,34.47,34.50
34.61,34.75,33.36,36.58,36.13,35.62,34.42,33.57,35.25,35.00,36.14,32.09,35.66,31.55,35.70,31.39
34.95,34.83,35.19,34.44,34.55,34.48,33.54,34.18,34.09,34.68,34.88,32.77,36.78,35.90,36.48,32.38
34.77,34.59,34.92,31.95,34.64,34.61,32.63,35.37,34.44,35.64,33.31,35.62,34.57,31.41,36.72,32.32
33.31,33.53,34.30,34.55,34.66,35.48,32.63,34.90,36.14,32.97,35.80,35.05,34.30,31.23,35.63,31.77
34.17,33.95,35.62,32.48,35.62,33.95,34.27,31.68,34.75,34.23,35.38,35.05,31.68,34.56,33.74,36.03
35.36,35.75,31.84,34.40,35.75,37.03,34.21,35.64,34.44,35.37,32.83,35.13,32.40,36.50,31.62,35.14
34.78,32.03,36.38,33.22,32.78,35.53,34.67,35.23,32.78,35.31,31.75,35.06,35.25,34.95,32.28,34.70
36.12,34.17,35.39,32.31,36.47,31.62,34.87,34.64,35.35,36.09,32.66,35.46,34.69,34.51,32.02,35.95
34.91,31.75,35.02,35.21,36.00,33.05,35.13,32.13,35.77,34.31,31.23,35.70,31.55,35.66,32.09,36.14
34.84,34.64,35.37,31.95,34.58,36.77,31.26,34.12,36.33,33.44,34.09,31.30,36.53,36.14,33.53,35.91
34.92,32.46,35.35,34.57,31.28,37.56,31.24,34.66,31.37,36.77,32.58,35.57,35.63,34.97,36.03,32.83
35.40,34.44,35.37,32.46,34.72,35.82,36.34,32.48,37.77,31.15,34.12,36.33,33.44,34.19,31.05,37.32
34.02,31.48,34.45,35.25,34.83,34.76,31.23,33.97,33.63,36.23,35.94,36.52,33.73,36.11,35.47,36.48
32.36,34.88,34.45,34.98,33.19,34.75,34.66,33.18,36.27,32.65,35.59,34.24,34.75,31.61,34.81,35.95
33.77,34.31,33.98,34.24,32.48,33.38,34.45,34.53,34.36,31.28,36.58,35.82,32.91,36.19,NA
>chr1:78144253-78144653
NA,36.26,34.64,32.28,34.95,35.09,34.30,31.44,36.62,35.34,33.17,35.95,34.95,34.40,35.40,32.63
34.90,36.14,32.86,35.59,34.80,31.87,34.56,31.69,34.39,35.99,31.80,34.39,34.80,33.93,34.56,31.84
35.62,34.16,34.71,33.31,36.88,35.86,34.57,31.84,35.62,33.90,34.64,35.48,32.26,34.90,33.31,36.84
34.14,32.34,34.67,34.74,35.62,36.92,36.77,34.95,34.84,34.48,31.78,35.71,33.23,36.02,36.58,31.28
34.28,34.80,31.74,35.08,31.96,35.08,31.98,35.75,35.36,36.03,33.77,34.31,34.12,35.12,31.44,34.09
35.20,33.56,37.05,37.52,37.23,35.62,34.55,35.37,33.01,35.71,31.98,35.75,35.47,36.48,32.36,35.03
35.83,34.64,32.67,36.53,37.01,36.14,36.23,33.66,33.58,33.92,31.23,34.72,33.86,34.74,31.14,36.63
32.14,34.87,35.38,34.22,35.78,33.34,36.78,35.84,34.98,34.25,31.08,37.48,31.15,34.12,36.33,33.17
34.56,35.00,32.83,35.78,34.17,36.09,33.80,33.99,31.30,34.45,35.02,35.81,32.11,35.78,33.75,34.48
35.00,32.27,34.90,33.31,37.04,33.11,34.58,33.48,34.69,34.84,34.48,31.54,34.31,35.09,35.09,32.65
37.55,33.36,37.11,37.47,37.23,35.77,34.59,32.21,36.45,31.36,35.10,33.41,34.56,33.77,35.95,34.77
31.55,34.45,35.62,33.53,35.89,36.02,33.73,34.48,35.27,33.34,35.62,34.45,31.60,34.80,34.19,31.89
36.21,36.02,35.99,36.36,34.52,31.55,34.41,35.35,32.46,34.72,35.82,36.00,32.56,34.28,37.39,31.39
34.57,35.38,32.26,34.90,33.37,37.68,32.33,34.94,34.99,32.46,35.63,34.80,31.78,34.53,34.97,33.19
34.75,34.61,34.80,35.39,33.45,34.70,35.56,34.23,31.48,34.86,35.30,35.04,33.14,37.27,36.92,35.41
34.62,34.95,34.95,32.18,34.28,37.61,32.33,34.95,34.55,31.34,35.55,31.59,37.00,33.36,37.11,37.47
37.88,37.88,37.23,35.77,34.57,31.84,35.45,34.17,36.16,33.77,34.02,31.19,34.30,36.36,33.03,35.13
34.45,36.80,31.29,34.97,34.83,35.41,34.54,31.84,35.71,35.17,36.38,35.95,34.84,34.62,35.39,37.07
32.77,34.90,33.37,37.39,31.15,34.38,34.73,31.52,34.98,34.84,35.47,35.04,32.63,35.38,34.57,31.41
36.71,34.45,35.23,32.42,34.72,35.86,36.70,33.34,35.78,34.22,35.25,34.33,31.08,37.48,31.08,34.25
35.05,36.12,33.53,35.73,34.61,34.61,31.50,33.85,36.24,33.98,31.41,35.35,31.34,34.47,35.02,35.95
33.32,35.02,34.47,33.57,35.34,35.63,37.25,33.51,34.86,31.95,34.53,34.60,31.49,34.31,35.09,35.18
33.17,36.11,35.36,36.03,33.73,34.57,35.36,37.03,36.77,34.91,35.43,35.22,34.79,34.81,31.63,34.61
34.61,35.45,32.46,34.92,35.63,32.46,34.92,35.63,32.83,35.13,32.40,36.45,31.20,34.30,35.05,36.00
33.23,35.71,31.98,36.21,36.09,35.29,34.62,35.76,32.86,35.33,34.44,35.33,32.86,36.14,NA
>chr1:78867507-78867907
NA,35.72,34.35,31.55,34.56,36.12,34.17,35.45,31.84,34.78,35.63,32.46,34.69,35.17,35.81,32.09
35.79,32.37,34.78,34.62,35.37,32.63,34.67,34.69,35.46,32.66,36.53,36.97,35.40,34.48,35.48,34.83
33.54,36.00,33.34,37.07,35.63,35.19,33.92,36.09,33.84,33.34,34.77,31.37,34.78,35.63,32.83,35.31
31.65,34.92,34.72,35.39,33.57,35.25,33.83,34.55,32.20,36.14,33.72,34.56,33.21,35.20,33.70,35.78
31.77,34.97,35.55,34.48,35.39,37.25,33.31,34.71,34.16,35.95,33.34,37.07,35.39,34.62,34.96,34.86
31.46,34.31,35.05,36.12,33.75,36.12,35.05,34.25,31.19,36.80,34.38,35.40,37.03,36.65,35.73,34.64
34.30,31.62,35.53,35.02,34.45,31.45,35.30,36.06,36.65,37.03,35.64,35.52,34.69,35.41,34.69,32.46
35.63,34.80,31.95,34.91,32.12,35.62,33.90,34.64,35.48,32.63,35.00,35.21,36.00,32.68,34.69,35.17
35.53,31.62,34.30,34.64,35.73,36.26,35.95,35.14,35.02,31.68,34.80,33.37,36.36,34.95,33.05,37.27
36.97,36.11,34.84,34.62,35.39,37.40,35.11,37.60,37.47,37.33,35.36,34.64,33.17,37.39,31.26,34.97
34.79,33.48,34.50,33.67,36.41,33.37,36.55,35.75,34.40,31.55,34.73,36.09,31.77,35.14,34.78,32.03
36.20,33.72,33.94,31.07,36.42,32.31,35.61,33.56,34.54,35.40,34.84,35.02,31.59,34.56,31.87,34.86
34.96,32.36,36.56,36.14,33.53,35.91,34.92,32.46,35.35,34.57,31.28,37.80,32.16,34.94,34.84,31.84
35.62,33.90,34.42,35.56,37.23,37.47,37.60,35.11,37.60,36.83,35.62,34.74,34.78,32.36,36.48,35.97
35.99,32.67,34.64,36.12,35.77,32.68,34.72,35.77,37.23,37.52,37.05,33.73,36.58,36.41,36.92,35.62
34.67,35.62,37.23,37.47,37.11,33.36,37.55,33.03,36.40,35.62,34.45,34.47,34.33,34.48,33.41,35.10
31.59,36.53,36.02,32.68,34.72,35.86,36.70,33.14,35.00,35.14,35.84,37.11,35.11,37.40,35.39,34.42
36.30,34.30,32.42,34.77,34.66,33.17,37.36,31.38,35.99,34.17,31.27,34.72,34.04,34.71,32.63,35.35
34.45,31.63,34.48,34.84,34.75,35.58,36.02,33.63,33.99,31.31,34.27,31.48,35.35,31.38,33.86,33.80
36.09,34.17,34.89,31.59,36.45,35.47,35.75,31.84,34.45,35.35,33.01,35.20,31.69,34.39,36.01,31.48
36.50,32.29,34.51,34.69,35.12,31.59,34.20,32.45,36.66,31.59,35.07,33.70,36.88,35.86,34.59,32.21
36.66,31.59,34.07,32.45,36.66,31.59,34.07,32.45,36.66,31.59,34.07,32.45,36.66,31.59,34.64,31.55
34.72,33.77,35.78,32.11,36.45,36.13,35.83,34.72,32.46,35.37,34.62,34.92,33.15,34.97,34.61,32.63
35.37,34.40,34.95,35.95,33.32,35.09,34.99,33.14,36.88,35.86,34.59,31.95,34.46,31.95,34.55,35.17
35.81,32.11,35.78,33.77,34.72,31.65,34.91,32.12,34.46,32.12,34.91,31.65,34.72,33.69,NA
>chr1:78994710-78995110
NA,35.18,34.28,31.14,36.66,32.45,34.07,31.59,36.63,32.14,34.78,35.14,31.64,36.52,36.17,37.37
37.88,37.88,37.47,37.60,34.43,36.14,36.61,31.64,35.14,34.95,32.63,35.40,34.55,35.71,36.88,33.14
34.92,35.91,33.31,35.64,34.44,35.64,33.31,35.91,34.92,32.42,35.28,35.41,33.54,34.38,34.36,34.33
34.48,33.33,35.47,35.00,36.27,33.73,36.61,35.35,34.64,34.87,31.64,36.61,35.87,32.68,34.91,37.01
32.55,36.43,35.35,34.62,34.84,36.11,37.37,37.47,37.11,33.36,37.55,33.03,36.39,35.94,36.25,33.73
34.57,35.24,36.09,36.21,31.89,34.19,34.83,31.63,34.77,33.86,34.77,31.32,36.71,34.45,35.23,32.42
34.72,35.83,36.13,36.21,31.84,34.40,35.75,36.70,32.77,34.72,33.45,33.66,36.83,33.38,34.34,31.62
35.84,33.26,34.50,33.73,36.25,35.87,37.11,35.11,37.11,35.90,36.48,32.38,34.83,34.39,36.80,31.09
34.03,33.77,36.25,36.14,37.37,37.88,37.57,36.77,35.17,35.71,31.84,34.78,35.66,32.83,36.00,33.70
35.17,34.73,35.41,34.55,31.87,34.56,31.69,34.39,36.01,31.44,35.72,31.59,36.47,31.95,34.71,34.72
35.73,36.37,35.62,34.40,34.61,31.49,34.31,34.98,35.95,36.37,35.27,33.36,36.49,34.19,31.48,34.45
35.02,35.53,31.62,34.30,34.34,34.53,34.53,31.36,34.92,34.42,34.71,36.27,31.51,34.95,35.05,36.77
37.57,37.33,35.40,34.38,36.71,31.30,35.42,33.01,35.37,34.55,35.62,36.92,36.76,35.09,33.69,35.64
34.42,34.41,35.17,35.02,34.65,36.39,33.44,34.34,31.56,34.34,34.14,34.33,34.75,35.12,34.62,35.39
37.25,33.14,34.72,35.82,36.52,33.56,35.20,34.30,31.30,37.39,34.28,32.56,36.53,36.87,35.77,34.72
32.68,35.77,36.12,34.30,31.08,34.14,35.05,35.80,32.97,36.14,34.90,32.64,35.27,35.41,33.54,34.38
34.52,35.09,31.45,35.69,33.75,34.48,35.02,32.78,35.25,32.83,35.45,34.64,33.57,35.25,35.00,35.90
31.84,34.45,35.62,33.31,35.73,34.61,34.61,31.52,34.19,33.77,35.95,34.77,31.88,35.00,32.16,36.21
36.41,37.57,37.88,37.37,36.17,36.48,32.74,36.40,35.67,34.55,35.64,33.53,36.12,35.21,35.06,31.65
34.64,31.59,36.63,31.95,34.55,33.34,33.67,36.12,32.00,34.58,36.69,31.41,34.57,35.35,32.46,34.92
35.91,33.31,35.73,34.61,34.98,33.01,35.18,35.09,34.31,31.46,34.86,35.30,35.05,31.75,34.91,35.95
32.13,35.13,33.51,37.45,36.83,35.66,34.38,31.28,36.66,32.21,34.59,35.83,36.50,35.17,36.03,33.34
37.27,37.47,37.88,37.23,35.77,34.72,32.46,35.35,34.41,31.55,34.50,36.16,32.03,34.84,35.14,36.11
36.97,37.27,33.34,35.78,34.30,36.45,32.50,34.96,34.84,31.55,34.95,35.60,34.86,32.11,36.63,31.59
35.07,33.01,35.63,34.92,32.46,35.45,34.66,34.47,34.50,34.50,35.02,32.78,35.25,33.17,NA
>chr1:79041830-79042230
NA,34.52,33.87,35.62,32.12,35.31,32.83,35.37,34.40,35.19,34.69,35.43,35.22,34.65,35.52,35.63
37.40,34.21,35.64,34.44,35.40,32.83,36.03,34.95,35.19,34.40,35.40,32.63,35.04,35.30,34.86,31.48
33.85,36.33,33.23,34.16,34.33,31.63,34.50,35.25,34.83,34.97,31.18,37.77,32.48,36.34,35.71,34.38
31.28,37.16,33.36,37.11,36.97,36.11,35.14,35.02,31.64,34.97,35.60,34.95,31.73,35.28,31.70,34.73
36.22,31.51,34.95,35.05,36.77,37.57,37.23,35.77,34.59,31.94,35.70,34.09,34.16,34.76,34.50,35.27
33.56,36.14,36.53,31.59,35.10,33.41,34.48,34.33,34.53,34.67,32.63,35.45,34.61,34.59,31.66,34.27
34.45,34.33,34.14,34.33,31.78,35.28,31.73,34.67,37.01,32.17,35.22,36.67,31.28,34.74,33.66,35.34
35.63,37.07,32.77,34.66,33.77,35.69,31.40,33.81,36.62,33.66,33.11,34.45,34.77,32.53,34.52,35.90
31.45,34.98,34.84,35.12,34.62,35.41,36.92,37.60,34.21,35.91,34.80,31.78,34.53,34.60,31.49,34.44
34.83,31.39,37.85,32.48,36.87,37.52,37.33,35.36,34.59,34.50,34.47,34.49,34.88,32.37,35.66,31.41
33.98,36.24,33.86,31.38,36.53,36.14,33.53,35.64,34.44,35.37,32.63,34.61,34.64,31.95,34.92,34.64
35.39,37.25,33.51,35.25,32.83,35.37,34.55,35.71,37.03,35.11,37.60,36.83,35.62,34.55,35.37,32.63
34.71,34.16,35.95,32.83,35.66,34.92,32.46,35.37,34.44,35.64,33.53,36.14,36.56,32.36,34.96,34.86
31.95,34.46,31.95,34.53,34.97,33.56,37.05,37.52,37.23,35.56,34.45,34.47,34.50,34.59,35.36,37.33
37.47,37.27,33.34,36.03,35.17,36.50,35.62,34.42,33.57,35.34,35.53,36.46,35.05,34.95,31.39,35.70
31.55,35.75,31.54,36.77,34.60,33.45,35.39,34.72,34.88,32.77,36.70,35.86,34.59,31.94,35.77,34.33
31.59,35.69,35.47,36.45,31.44,34.31,35.97,33.22,37.11,37.47,37.37,36.11,34.98,34.31,31.59,35.53
34.95,34.44,34.62,35.12,31.45,34.41,35.35,32.46,34.72,35.86,36.55,33.22,35.76,34.60,35.02,32.59
34.67,34.69,35.46,32.66,36.00,35.82,34.72,32.42,35.23,34.50,36.30,34.01,31.24,34.70,34.23,35.31
34.54,33.47,34.86,34.48,31.78,35.71,33.70,37.45,36.92,35.41,34.62,34.91,36.00,32.68,34.72,35.86
36.88,33.51,34.86,31.95,34.55,35.39,34.80,33.69,35.81,35.83,37.11,34.21,35.64,34.44,35.37,32.46
34.92,35.66,32.26,34.66,33.74,36.25,35.87,36.96,33.31,34.61,34.97,33.01,35.18,34.95,34.64,35.06
34.79,34.81,31.63,34.61,34.45,34.88,32.37,35.88,31.54,36.79,33.92,31.38,36.45,35.58,35.22,34.64
34.30,31.62,35.84,34.84,34.64,34.84,35.84,36.96,33.14,34.92,35.63,32.46,34.92,35.66,32.53,34.91
36.77,31.29,34.91,34.30,36.45,32.87,36.94,37.52,37.88,37.88,37.88,37.88,37.37,36.32,NA
>chr1:79135580-79135980
NA,33.30,37.55,32.66,34.96,34.86,31.87,35.08,31.70,34.73,36.22,31.22,34.09,33.45,36.51,33.36
34.98,35.39,34.55,31.95,34.73,32.13,35.95,34.90,32.63,35.66,34.92,32.46,35.63,34.80,31.78,34.80
35.66,32.83,36.03,34.91,35.11,34.60,36.80,31.19,34.38,35.06,31.95,34.87,34.09,31.44,35.30,36.06
36.37,35.67,34.55,35.37,32.63,34.61,34.97,33.56,36.52,35.97,36.45,31.59,34.91,34.04,34.56,31.36
34.72,33.69,36.27,32.44,35.49,34.64,34.84,36.27,33.32,34.92,34.62,35.64,33.34,35.53,35.59,34.65
35.06,34.65,35.04,34.12,34.77,34.48,31.96,34.67,31.48,35.48,31.76,34.87,34.09,31.44,35.02,34.79
36.13,31.45,34.47,35.25,34.73,34.84,34.79,33.49,36.52,35.71,34.38,31.45,36.13,34.79,35.02,31.44
34.09,34.87,31.95,35.11,34.17,34.25,31.63,34.50,35.25,34.95,36.03,32.83,35.00,34.61,35.12,34.82
34.50,33.49,34.72,32.26,35.66,34.92,32.68,36.02,36.58,31.42,34.43,35.38,32.83,35.78,34.22,35.25
34.39,31.54,34.27,34.17,35.11,31.95,34.87,34.09,31.44,35.02,34.79,36.13,31.45,34.43,35.35,32.63
34.61,34.60,31.63,34.77,34.04,34.56,31.36,34.77,33.49,34.50,34.82,35.12,34.65,35.06,34.79,34.97
31.18,37.52,31.19,34.30,35.20,33.15,35.09,34.99,32.42,35.28,35.59,34.65,35.06,34.65,35.04,34.22
35.78,32.83,35.48,34.61,34.59,31.60,34.45,35.35,32.63,34.61,34.60,31.63,34.77,34.04,34.63,31.78
34.80,35.59,33.01,37.16,31.28,34.43,35.35,32.63,34.61,34.58,31.74,35.71,32.97,35.02,34.34,33.14
34.50,34.82,35.12,34.65,34.97,35.17,34.53,35.06,35.17,34.44,34.50,34.23,32.61,35.89,32.80,35.59
34.92,32.46,35.37,34.40,35.19,34.95,36.03,32.83,35.66,34.92,32.42,35.28,35.63,33.59,34.48,35.05
31.77,36.14,34.79,35.02,31.44,34.09,34.87,31.95,35.11,34.48,33.59,35.63,35.28,32.42,34.92,35.66
32.63,34.95,35.20,31.95,34.87,34.09,31.44,35.02,34.79,36.13,31.76,34.44,31.87,34.80,35.66,32.83
36.00,33.56,34.48,35.05,31.77,36.14,34.79,35.02,31.44,34.09,34.87,31.95,35.20,34.95,32.63,35.66
34.92,32.42,35.28,35.63,33.59,34.48,35.05,31.77,36.14,34.79,35.02,31.44,34.09,34.87,31.95,35.11
34.48,33.67,34.96,31.63,34.61,34.61,35.48,32.83,36.03,34.95,35.25,34.50,31.63,34.25,34.17,35.11
31.95,34.66,34.45,35.02,33.11,35.16,36.08,31.45,34.43,35.35,32.63,34.61,34.60,31.63,34.77,34.04
34.56,31.36,34.77,33.49,34.50,34.82,35.12,34.65,34.84,36.27,33.32,34.92,34.62,35.64,33.34,35.53
35.59,34.65,35.06,34.65,34.96,35.25,33.52,36.52,35.71,34.38,31.45,36.08,35.16,33.52,36.52,35.82
34.57,31.84,35.67,33.56,34.48,35.11,31.95,34.87,34.28,31.28,36.58,35.82,32.97,36.14,NA
>chr1:79135622-79136022
NA,35.18,34.09,31.44,35.30,36.06,36.37,35.67,34.55,35.37,32.63,34.61,34.97,33.56,36.52,35.97
36.45,31.59,34.91,34.04,34.56,31.36,34.72,33.69,36.27,32.44,35.49,34.64,34.84,36.27,33.32,34.92
34.62,35.64,33.34,35.53,35.59,34.65,35.06,34.65,35.04,34.12,34.77,34.48,31.96,34.67,31.48,35.48
31.76,34.87,34.09,31.44,35.02,34.79,36.13,31.45,34.47,35.25,34.73,34.84,34.79,33.49,36.52,35.71
34.38,31.45,36.13,34.79,35.02,31.44,34.09,34.87,31.95,35.11,34.17,34.25,31.63,34.50,35.25,34.95
36.03,32.83,35.00,34.61,35.12,34.82,34.50,33.49,34.72,32.26,35.66,34.92,32.68,36.02,36.58,31.42
34.43,35.38,32.83,35.78,34.22,35.25,34.39,31.54,34.27,34.17,35.11,31.95,34.87,34.09,31.44,35.02
34.79,36.13,31.45,34.43,35.35,32.63,34.61,34.60,31.63,34.77,34.04,34.56,31.36,34.77,33.49,34.50
34.82,35.12,34.65,35.06,34.79,34.97,31.18,37.52,31.19,34.30,35.20,33.15,35.09,34.99,32.42,35.28
35.59,34.65,35.06,34.65,35.04,34.22,35.78,32.83,35.48,34.61,34.59,31.60,34.45,35.35,32.63,34.61
34.60,31.63,34.77,34.04,34.63,31.78,34.80,35.59,33.01,37.16,31.28,34.43,35.35,32.63,34.61,34.58
31.74,35.71,32.97,35.02,34.34,33.14,34.50,34.82,35.12,34.65,34.97,35.17,34.53,35.06,35.17,34.44
34.50,34.23,32.61,35.89,32.80,35.59,34.92,32.46,35.37,34.40,35.19,34.95,36.03,32.83,35.66,34.92
32.42,35.28,35.63,33.59,34.48,35.05,31.77,36.14,34.79,35.02,31.44,34.09,34.87,31.95,35.11,34.48
33.59,35.63,35.28,32.42,34.92,35.66,32.63,34.95,35.20,31.95,34.87,34.09,31.44,35.02,34.79,36.13
31.76,34.44,31.87,34.80,35.66,32.83,36.00,33.56,34.48,35.05,31.77,36.14,34.79,35.02,31.44,34.09
34.87,31.95,35.20,34.95,32.63,35.66,34.92,32.42,35.28,35.63,33.59,34.48,35.05,31.77,36.14,34.79
35.02,31.44,34.09,34.87,31.95,35.11,34.48,33.67,34.96,31.63,34.61,34.61,35.48,32.83,36.03,34.95
35.25,34.50,31.63,34.25,34.17,35.11,31.95,34.66,34.45,35.02,33.11,35.16,36.08,31.45,34.43,35.35
32.63,34.61,34.60,31.63,34.77,34.04,34.56,31.36,34.77,33.49,34.50,34.82,35.12,34.65,34.84,36.27
33.32,34.92,34.62,35.64,33.34,35.53,35.59,34.65,35.06,34.65,34.96,35.25,33.52,36.52,35.71,34.38
31.45,36.08,35.16,33.52,36.52,35.82,34.57,31.84,35.67,33.56,34.48,35.11,31.95,34.87,34.28,31.28
36.58,35.82,32.97,35.89,34.25,33.47,35.20,33.81,35.10,31.59,36.53,35.87,32.97,35.95,33.87,34.17
34.65,31.76,35.79,32.75,36.94,37.52,37.88,37.33,35.64,35.52,34.91,36.77,37.57,37.88,37.88,37.33
35.40,34.38,36.77,31.54,35.72,31.39,34.91,33.86,34.65,31.89,36.21,36.41,37.57,37.74,NA
>chr1:79468302-79468702
NA,36.17,33.53,35.62,34.41,31.55,34.52,35.83,34.89,31.98,34.20,34.39,34.82,35.12,34.65,33.41
35.39,34.80,34.52,31.83,35.39,34.80,34.59,35.24,36.46,34.91,35.53,34.99,33.12,34.64,34.14,34.33
34.45,34.36,31.20,35.58,31.48,37.61,31.28,34.57,35.35,32.63,34.61,34.97,33.19,34.85,34.56,34.91
35.80,33.12,36.41,33.67,34.59,34.75,33.14,35.36,35.40,32.73,34.33,35.72,36.34,35.29,34.62,35.76
32.97,35.56,36.02,33.77,34.56,33.41,35.12,31.26,37.32,34.00,31.24,34.72,33.75,34.17,34.65,31.76
35.79,32.37,34.78,34.62,35.33,32.86,35.76,34.60,35.02,32.78,35.31,31.83,34.67,37.01,32.20,34.66
34.57,34.96,34.81,31.70,35.08,31.87,34.86,34.84,32.34,34.14,36.64,33.81,31.41,35.50,31.39,34.95
34.83,35.19,34.40,35.64,33.31,35.64,34.44,35.64,34.21,37.60,36.97,36.17,36.45,31.30,33.94,33.77
35.95,34.92,31.98,35.06,34.42,31.23,35.50,31.48,34.15,36.01,31.44,35.66,31.76,34.87,34.28,31.14
36.66,32.40,35.13,32.83,35.35,34.57,31.28,37.56,31.17,35.42,33.23,36.02,36.58,31.42,34.43,35.38
32.83,36.03,34.91,35.06,34.64,35.37,32.15,35.61,33.56,34.25,35.89,32.86,35.59,34.78,31.47,34.96
35.95,31.94,34.81,35.66,32.63,35.04,35.31,34.23,33.64,35.88,32.38,35.49,34.62,35.35,36.61,33.49
34.74,34.01,36.90,32.23,34.77,34.62,35.37,32.46,34.72,35.83,36.50,35.17,35.66,32.31,36.42,31.36
34.95,34.79,35.06,34.64,34.84,35.84,37.11,34.21,35.64,34.55,35.62,37.23,37.88,37.47,37.27,33.14
34.90,36.14,32.86,35.33,34.55,35.71,37.03,34.21,35.64,34.55,35.71,36.88,33.14,34.72,35.86,37.03
34.43,36.12,34.91,34.33,34.25,31.69,34.25,33.80,33.69,36.20,32.80,35.33,34.55,35.67,36.34,32.48
38.05,32.16,34.94,34.99,33.14,37.45,36.92,35.64,35.34,33.66,34.56,31.54,34.56,35.91,34.70,34.42
34.77,31.57,34.97,35.55,34.48,35.40,37.03,36.77,34.91,35.52,35.63,37.40,34.21,35.91,34.80,31.78
34.59,35.86,37.03,34.21,35.73,34.61,34.98,33.19,34.99,35.53,34.70,35.62,34.96,34.62,35.41,37.03
36.41,36.58,33.36,34.91,34.39,36.77,31.54,35.88,32.75,36.94,36.87,35.62,34.55,35.37,32.83,35.31
32.12,35.71,35.17,36.50,35.72,34.40,31.63,34.25,34.17,34.77,31.52,35.27,35.72,31.83,34.36,33.14
34.76,35.55,35.29,34.69,32.46,35.45,34.61,34.59,31.74,35.08,31.87,34.55,35.41,34.95,36.03,33.34
36.78,35.90,36.48,32.74,36.49,35.30,34.59,34.50,34.36,34.23,34.52,35.09,31.46,35.50,31.23,34.42
35.01,31.58,35.72,31.55,35.72,31.73,36.33,34.06,35.19,35.63,37.40,35.11,37.60,36.83,35.77,34.57
31.47,34.96,35.95,31.94,34.81,35.66,32.26,34.90,33.38,36.27,32.55,35.75,32.11,35.01,NA
>chr1:79540186-79540586
NA,36.01,36.38,35.17,36.03,32.83,35.40,34.62,34.92,33.11,35.25,35.30,35.05,31.68,34.61,33.36
33.52,33.66,36.06,32.31,35.13,32.78,35.02,34.50,34.50,34.47,34.49,34.88,32.66,37.55,33.11,35.80
34.91,34.59,35.27,34.24,37.60,37.47,37.23,35.66,34.38,31.42,36.49,36.17,36.97,37.45,33.51,35.25
33.51,36.96,35.87,36.25,33.73,34.57,35.36,36.97,36.94,33.03,37.55,33.01,35.33,34.62,34.67,32.34
34.30,36.30,34.44,34.83,32.39,35.79,31.80,34.88,36.09,31.73,35.86,32.75,36.94,37.52,37.88,37.23
35.77,34.57,31.84,35.45,34.22,35.25,34.38,31.44,36.45,35.97,36.52,33.56,34.98,34.61,35.45,32.83
35.31,31.75,34.96,35.75,31.98,34.73,35.87,32.65,36.73,31.28,34.43,35.62,34.21,37.40,35.63,35.19
33.92,36.12,34.36,31.27,34.76,34.83,35.41,34.54,31.84,35.62,33.90,34.64,35.48,32.53,34.91,36.69
31.30,35.00,31.65,35.02,35.14,31.62,36.50,32.21,34.81,35.63,32.46,34.69,35.41,34.95,35.71,32.12
35.31,33.51,37.25,35.39,34.62,34.95,34.95,31.98,34.00,33.58,33.82,35.88,34.77,31.70,35.71,33.01
35.37,34.44,35.37,32.46,34.92,35.63,32.46,34.92,35.63,32.83,35.25,32.83,35.37,34.44,35.37,32.83
35.31,31.75,35.06,35.21,36.00,33.05,35.25,32.83,35.37,34.44,35.37,33.01,35.42,31.30,36.72,33.92
31.15,36.45,32.40,35.13,32.83,35.37,34.44,35.37,33.01,35.71,31.74,34.59,34.61,35.48,32.63,35.04
35.30,35.25,33.11,34.92,34.62,35.37,32.83,35.25,33.51,36.88,35.86,34.72,32.46,35.37,34.55,35.71
36.88,33.51,35.25,32.78,35.23,34.55,35.49,34.48,35.39,36.91,33.22,36.14,34.90,33.14,37.27,37.47
37.33,35.41,34.62,34.91,35.80,32.91,36.20,33.65,34.91,35.13,35.10,33.92,36.12,34.36,31.20,33.90
36.72,31.30,35.42,33.70,36.88,35.71,34.52,34.95,35.53,31.74,34.96,33.67,34.54,35.31,33.98,35.20
34.99,33.36,35.95,34.95,34.40,35.64,33.34,35.53,35.27,34.06,36.33,31.45,34.38,35.75,37.03,34.43
36.14,36.56,32.74,36.39,35.91,34.84,34.47,34.17,35.12,31.59,35.20,33.70,36.88,35.71,34.74,34.92
33.32,36.58,36.09,35.24,34.64,33.17,37.39,31.26,34.97,34.83,35.41,34.69,33.14,37.45,37.47,37.23
35.56,34.40,34.98,33.56,36.52,35.91,34.84,34.62,35.35,36.61,33.49,34.64,34.10,33.41,33.52,33.66
36.06,32.31,35.13,32.83,35.37,34.40,35.19,34.83,34.81,31.63,34.61,34.39,34.95,35.95,33.73,36.52
35.62,34.40,34.61,31.63,34.81,34.83,35.19,34.40,35.37,32.83,34.86,32.12,34.91,31.83,34.67,37.01
32.20,34.73,34.39,36.71,31.30,35.00,31.65,35.06,35.25,35.18,33.17,35.95,34.95,34.41,33.67,35.14
33.62,34.86,34.48,31.78,35.08,31.87,34.59,35.77,36.87,36.94,33.03,37.04,32.21,34.59,NA
>chr1:79675954-79676354
NA,34.78,34.96,35.51,35.55,35.34,31.27,34.02,33.77,35.72,34.99,32.17,37.05,33.92,31.18,35.70
31.73,36.29,34.27,33.05,34.05,35.77,31.42,36.64,34.52,33.54,35.78,31.88,34.91,35.95,32.19,34.42
31.17,37.61,31.39,34.95,34.97,31.75,34.91,35.87,32.65,37.12,33.03,36.40,35.62,34.42,33.90,35.95
33.34,37.07,35.39,34.62,34.91,35.80,32.97,35.89,33.95,34.27,31.68,34.81,34.83,35.25,34.47,31.42
36.49,36.17,37.37,37.47,37.45,33.14,34.72,35.82,36.34,32.48,37.80,31.28,34.70,34.97,32.66,37.04
32.21,34.59,35.77,37.23,37.47,37.45,33.14,34.72,35.82,36.34,32.48,37.80,31.28,34.70,35.10,33.32
35.95,34.95,34.41,33.57,35.34,35.53,36.46,35.17,35.71,32.12,35.31,33.51,37.25,35.63,35.34,33.54
34.38,34.52,35.16,31.28,34.22,35.56,34.70,35.11,34.79,34.81,31.74,35.69,35.47,36.45,31.38,33.86
36.33,33.23,34.19,33.79,34.41,34.16,34.25,31.89,36.21,36.09,35.24,34.57,33.73,35.72,35.03,32.37
35.86,31.61,36.53,35.47,36.11,33.36,34.91,34.44,36.39,33.37,34.73,31.95,36.63,31.14,34.28,35.20
33.15,35.09,34.84,31.37,34.77,33.49,34.76,35.66,33.41,34.64,34.91,35.80,33.12,36.41,33.67,34.50
33.26,36.27,33.73,36.52,35.82,34.72,33.14,37.45,36.83,35.62,34.67,35.67,36.37,35.73,34.80,34.52
33.26,36.27,33.73,36.52,35.82,34.72,32.46,35.37,34.55,35.62,37.23,37.47,37.11,33.36,37.16,31.14
34.28,35.20,33.56,37.05,36.87,35.62,34.52,35.19,34.95,36.03,32.83,35.40,34.55,35.62,37.23,37.47
37.60,34.21,35.91,34.92,33.14,37.25,35.39,34.62,34.84,35.84,37.11,34.43,36.12,34.91,34.59,35.27
33.56,35.89,36.02,33.73,34.48,35.02,32.78,35.31,31.75,35.06,35.14,36.11,37.37,37.47,37.27,32.77
34.88,34.42,34.36,34.38,33.54,35.25,35.00,36.14,32.09,35.63,31.23,34.31,35.58,31.80,34.71,34.72
35.39,33.41,34.65,34.96,34.86,31.46,34.44,35.06,32.27,35.98,35.41,35.25,35.00,32.63,35.66,34.92
32.46,35.35,34.41,31.30,33.99,33.80,35.88,34.77,31.55,34.45,35.35,32.46,34.92,35.63,32.46,34.72
35.77,37.23,37.57,36.77,34.91,35.59,35.53,34.24,37.11,35.90,36.52,31.61,35.86,32.75,36.40,35.82
34.59,31.78,34.53,34.58,31.60,34.40,35.66,37.23,37.52,36.94,33.03,37.02,32.31,35.39,34.22,35.04
34.62,35.39,36.91,33.36,37.16,31.43,34.35,31.61,36.33,34.30,35.56,32.00,35.56,34.17,36.12,34.33
31.54,34.59,34.62,34.92,33.02,37.16,31.59,35.07,33.23,36.00,35.21,35.00,32.64,35.00,34.61,34.96
34.81,31.55,34.45,35.38,32.26,34.72,33.49,34.50,34.78,36.13,31.76,34.07,32.45,37.04,32.66,34.88
34.45,34.61,31.63,34.75,34.23,35.04,34.62,35.29,36.34,36.06,35.34,31.28,33.90,36.97,NA
>chr1:79766622-79767022
NA,35.38,34.56,34.87,32.52,35.64,36.06,36.65,36.92,35.77,34.72,32.42,35.28,35.63,33.57,34.52
36.90,32.23,34.95,34.58,31.63,34.48,34.80,33.93,34.56,31.36,34.72,33.74,35.95,34.78,35.36,32.66
35.99,35.91,34.84,34.47,34.17,35.09,31.45,35.90,34.52,32.53,34.77,34.61,34.80,35.28,35.06,34.52
35.71,37.03,35.11,37.03,35.86,34.72,32.68,36.02,36.56,32.36,34.97,34.58,31.60,34.58,34.61,32.59
35.28,35.41,33.83,34.71,32.85,36.02,36.61,31.61,35.86,32.75,36.49,35.35,34.62,35.37,31.95,34.58
36.69,31.41,34.57,35.35,32.46,34.72,35.77,37.23,37.47,37.60,34.24,35.27,34.60,35.76,33.22,36.91
35.34,34.59,34.80,35.73,36.26,36.02,36.48,32.36,34.78,34.62,35.64,34.21,37.40,35.63,35.52,34.91
36.77,37.57,37.88,37.33,35.36,34.57,33.67,36.14,32.37,34.42,31.30,36.69,34.67,31.83,35.31,32.78
35.28,35.59,34.69,35.41,34.69,32.46,35.63,34.80,31.95,34.46,32.04,34.44,31.73,36.49,36.02,36.38
34.95,34.84,34.79,33.49,37.05,37.52,37.37,36.17,36.48,32.74,36.49,35.59,35.34,33.83,34.71,33.31
37.45,36.92,35.36,34.59,34.80,35.73,36.65,37.03,35.64,35.34,33.83,34.71,33.31,37.45,36.92,35.40
34.48,35.49,34.48,35.39,37.40,35.11,37.03,35.66,34.45,34.62,35.12,31.45,34.41,35.62,33.53,36.12
35.21,35.00,33.14,36.70,35.86,34.72,32.46,35.35,34.57,31.28,37.61,31.48,35.58,31.34,34.43,35.35
33.01,35.71,31.98,36.21,36.41,37.57,37.23,35.77,34.57,31.47,34.96,36.14,32.86,35.33,34.62,34.92
33.11,35.16,36.20,32.87,36.40,35.62,34.40,34.98,33.56,37.05,37.52,37.88,37.88,37.33,35.64,35.34
33.54,34.52,33.75,34.91,31.59,36.45,36.02,36.38,34.91,35.52,35.63,37.25,33.14,34.72,35.83,36.13
36.21,32.16,34.67,31.61,36.08,34.88,31.98,34.92,34.64,35.35,36.43,32.55,36.90,34.14,34.10,34.27
32.61,35.89,33.16,37.11,37.47,37.23,35.77,34.59,31.94,35.95,34.90,32.78,35.87,36.56,32.36,35.25
36.66,32.36,35.25,36.66,32.36,34.96,34.99,33.14,37.45,36.83,35.77,34.72,32.42,35.28,35.27,33.98
35.38,35.04,32.63,35.66,34.92,32.46,35.63,34.92,32.46,35.63,34.80,31.95,34.86,32.83,35.37,34.55
35.67,36.40,32.75,35.79,31.77,34.17,34.17,35.11,32.27,36.45,36.41,37.06,36.17,36.49,31.57,34.67
32.16,35.75,35.47,36.50,31.42,34.55,35.10,33.08,34.79,34.80,33.67,34.41,35.19,34.95,35.82,31.77
34.97,35.55,34.55,35.48,33.34,35.91,34.92,32.42,35.02,34.61,34.96,34.81,31.70,35.08,31.87,34.63
34.04,34.77,31.61,34.77,36.20,32.49,35.25,36.66,32.36,34.96,34.86,31.95,34.73,32.40,37.04,33.03
36.94,37.01,36.14,36.36,34.52,31.69,35.20,33.70,37.25,35.39,34.62,34.91,35.84,32.69,NA
>chr1:79871252-79871652
NA,34.44,35.64,33.31,35.73,34.64,33.90,35.62,31.84,34.78,35.91,34.21,37.03,35.66,34.45,34.55
34.38,34.14,31.44,34.77,32.02,35.62,34.16,34.63,31.95,34.86,33.51,37.25,35.34,34.59,34.80,35.39
33.45,34.60,36.71,31.32,34.39,34.45,34.50,34.59,35.34,37.07,33.34,36.03,34.91,35.06,34.64,35.37
31.98,34.84,35.21,35.80,33.11,37.55,33.03,36.49,35.59,35.52,34.69,35.25,34.50,31.63,34.33,34.23
33.72,36.41,33.03,35.19,35.63,33.73,35.20,33.45,34.52,36.90,32.55,36.87,37.52,37.37,36.14,36.25
33.74,34.72,31.65,35.37,32.12,35.62,33.90,34.64,35.48,32.63,34.95,35.14,31.58,35.66,32.09,36.45
36.09,35.28,34.60,35.48,33.01,35.59,34.13,34.77,34.48,31.55,33.91,37.05,32.17,35.22,36.62,31.38
33.92,37.05,32.20,34.56,34.59,33.73,36.25,35.94,36.52,33.56,34.97,34.47,31.54,34.67,36.69,31.30
34.80,31.96,35.08,31.98,35.58,34.95,34.40,35.40,32.53,35.19,35.60,35.19,33.05,36.70,35.86,34.72
33.14,37.45,36.83,35.77,34.72,32.46,35.37,34.55,35.67,36.50,34.95,34.95,34.31,34.76,34.52,33.48
34.79,34.95,31.59,36.45,35.47,35.75,31.89,34.65,33.98,35.56,32.31,36.63,31.43,34.67,32.16,35.58
35.17,34.69,33.14,36.96,35.90,36.49,31.42,34.43,35.30,32.86,35.89,33.95,34.57,33.12,34.75,34.61
34.50,34.45,34.39,31.19,37.56,31.28,34.57,35.35,32.46,34.72,35.83,36.50,35.17,36.03,32.83,35.38
34.57,31.39,37.39,34.02,31.48,34.41,35.62,34.21,37.03,35.71,34.55,35.37,32.46,34.72,35.83,36.37
36.06,35.30,31.45,34.41,35.62,34.21,37.40,35.39,34.62,35.04,34.22,35.39,32.15,35.75,34.91,31.75
34.91,36.14,33.22,37.11,37.47,37.88,37.37,36.14,36.23,33.63,34.04,32.37,36.09,35.59,35.34,33.83
34.71,32.63,35.37,34.55,35.71,37.03,35.11,37.40,35.39,34.64,34.69,31.39,37.66,31.48,35.58,31.48
34.35,31.57,36.58,36.14,34.43,37.03,35.75,34.35,31.45,35.12,34.12,34.23,33.17,37.04,33.38,34.09
31.22,36.27,34.79,35.36,32.28,34.95,35.25,35.00,32.63,35.38,34.41,31.45,35.30,35.72,33.57,35.47
33.57,34.61,36.29,33.75,33.59,33.95,31.44,35.20,33.70,37.45,36.97,36.14,36.25,33.77,34.56,33.41
34.96,31.63,34.61,33.82,34.98,33.01,35.12,35.72,33.74,34.72,31.55,35.28,31.74,34.58,34.61,32.59
35.02,34.60,35.76,33.22,36.91,35.34,34.59,34.50,34.71,36.25,32.52,34.91,35.53,34.70,35.62,34.96
34.62,35.41,37.33,37.88,37.52,36.53,32.56,34.30,36.30,34.44,34.91,33.14,35.25,34.96,34.61,35.02
32.78,34.86,31.95,34.53,34.97,33.15,34.92,34.62,35.37,32.46,34.72,35.82,36.40,32.74,36.48,36.02
36.38,34.91,35.52,35.64,37.33,37.47,37.11,33.37,36.36,34.27,31.54,34.77,34.17,34.23,NA
>chr1:80472783-80473183
NA,35.10,31.47,34.78,35.63,32.46,34.72,35.77,36.83,37.60,34.21,35.91,34.80,31.95,34.91,31.75
35.06,35.25,34.95,31.98,34.04,33.55,35.58,31.38,33.86,33.63,36.06,32.12,34.59,35.86,36.70,33.14
35.00,35.14,36.11,37.37,37.47,37.45,33.51,34.86,32.12,34.46,31.95,34.59,35.83,36.13,36.58,33.17
35.12,35.83,34.28,31.54,34.59,34.62,35.00,32.27,34.72,33.34,33.67,35.70,35.03,32.65,37.02,32.14
34.84,35.25,35.62,34.97,36.03,33.34,37.27,37.47,37.23,35.62,34.55,35.64,33.31,35.73,34.66,34.47
34.42,34.88,32.26,35.66,34.80,31.95,34.91,31.75,35.06,35.21,36.12,34.43,37.03,35.86,34.59,31.78
34.59,35.86,37.03,35.11,37.03,35.71,34.55,35.64,33.53,36.12,34.91,34.33,34.57,33.08,35.09,34.86
31.78,34.80,35.91,33.53,36.12,34.91,34.62,35.41,37.33,37.47,37.11,33.22,35.97,34.31,31.44,36.45
36.17,36.97,37.60,34.24,35.27,34.34,32.99,33.67,36.23,35.87,36.78,32.77,34.90,33.37,36.39,34.50
35.48,33.34,35.64,34.44,35.37,32.46,34.99,34.96,32.36,36.56,36.02,32.68,34.72,35.77,37.23,37.47
37.27,33.05,35.19,35.55,34.49,34.83,32.38,36.48,35.90,37.11,35.11,37.60,37.47,37.23,35.77,34.72
33.14,37.25,35.39,34.62,35.12,34.84,35.02,31.59,35.20,33.01,35.35,34.43,31.42,36.58,36.02,33.05
34.86,31.95,34.53,34.58,31.74,35.71,33.01,35.35,34.45,31.63,34.25,33.95,35.70,31.94,34.81,35.63
32.46,34.92,35.91,33.31,35.64,34.55,35.67,36.13,36.21,31.98,35.28,32.02,35.67,33.54,34.52,36.64
31.42,35.99,34.52,32.53,34.87,34.56,34.84,36.11,36.97,37.45,33.14,34.92,35.63,32.83,34.86,32.12
34.46,31.95,34.59,35.86,36.88,33.14,34.72,35.82,36.00,32.67,34.64,36.12,35.77,33.23,35.07,31.73
36.58,36.02,32.68,34.72,35.77,37.23,37.52,36.87,32.48,37.80,31.28,34.52,35.71,36.40,32.74,36.48
36.02,36.26,35.73,34.72,34.92,31.65,34.91,32.12,34.46,32.12,34.91,32.12,35.62,33.90,34.47,34.88
32.36,36.56,36.14,34.43,37.60,36.97,36.11,35.14,35.00,33.14,37.27,36.97,36.10,35.28,32.88,35.80
32.09,34.84,35.14,35.91,36.39,32.74,36.48,35.97,36.39,33.03,37.55,33.11,35.80,34.91,34.62,35.41
36.92,37.45,33.31,34.61,34.60,31.52,34.34,33.38,37.04,33.31,34.95,31.65,34.91,31.95,34.53,34.58
31.60,34.58,34.95,32.16,37.80,31.28,34.52,35.66,37.23,37.47,37.60,34.21,35.64,34.62,34.78,32.36
36.48,36.17,37.37,37.47,37.45,33.70,35.07,31.59,37.16,33.11,35.80,34.91,34.59,35.27,33.34,35.91
34.92,33.14,37.45,36.83,35.66,34.38,31.45,36.33,34.30,34.89,31.59,36.45,36.17,37.01,37.05,33.56
34.98,34.61,35.45,32.83,34.86,31.95,34.59,35.77,36.83,37.60,34.21,35.64,34.55,35.63,NA
>chr1:81166815-81167215
NA,34.38,31.35,36.22,34.88,31.80,35.66,31.55,35.86,32.75,36.39,35.94,36.25,33.73,34.57,35.24
36.09,36.21,31.84,34.40,35.66,36.83,37.45,33.51,34.86,31.95,34.53,34.97,33.56,36.52,35.67,34.67
35.71,36.88,33.51,34.86,32.12,34.73,32.13,35.56,34.62,35.41,37.03,36.41,36.45,32.27,35.20,34.95
33.14,36.70,35.86,34.72,33.14,36.88,35.71,34.55,35.64,33.31,35.91,34.80,31.78,34.80,35.63,32.46
34.72,35.77,37.23,37.47,37.45,33.51,35.31,31.75,34.96,36.14,33.22,36.55,35.86,34.59,31.95,34.86
33.51,37.45,36.92,35.64,35.34,33.57,34.42,35.66,36.88,33.14,34.72,35.77,36.83,37.45,33.70,35.07
31.64,35.55,31.61,36.61,35.87,32.97,35.95,33.90,34.42,35.56,36.83,37.45,33.51,35.25,33.51,36.88
35.66,34.45,34.62,35.46,32.28,34.95,34.95,34.59,35.27,34.24,37.60,36.83,35.77,34.57,31.37,34.95
33.31,36.84,34.14,32.56,35.99,35.97,36.49,31.73,34.64,31.65,35.06,35.14,36.11,37.37,37.47,37.60
34.21,35.64,34.55,35.62,36.83,37.60,35.11,37.03,35.71,34.55,35.37,32.46,34.72,35.82,36.34,32.48
37.80,31.19,34.30,35.20,33.15,35.09,34.99,32.46,35.35,34.43,31.28,36.73,32.61,36.22,34.63,32.67
36.53,36.87,35.66,34.38,31.28,36.73,32.82,36.73,31.28,34.43,35.38,32.63,34.90,35.95,32.19,34.20
31.69,34.50,36.22,32.61,36.73,31.28,34.43,35.35,32.46,34.72,35.83,36.50,35.17,36.03,32.83,35.40
34.44,35.40,32.63,35.00,35.14,35.84,36.78,33.05,35.19,35.60,35.19,33.05,37.27,36.97,36.14,36.36
34.28,31.48,35.50,31.23,34.42,35.06,32.27,36.14,35.00,35.25,33.83,34.55,32.20,36.06,33.63,33.99
31.44,35.20,33.01,35.35,34.45,31.60,34.58,34.47,31.36,34.72,33.69,36.41,33.03,34.92,34.60,35.76
32.86,35.33,34.55,35.62,36.83,37.45,33.51,35.25,33.05,35.77,36.12,34.52,31.69,34.77,31.55,34.95
33.37,37.39,31.15,34.38,34.83,31.39,37.85,32.48,36.34,35.67,34.55,35.64,34.21,37.03,35.75,34.40
31.55,34.81,35.23,34.54,33.67,35.10,31.59,36.62,35.22,32.10,37.85,31.39,34.87,34.17,34.25,31.69
34.65,33.66,35.25,35.00,35.90,31.89,34.19,34.80,31.60,34.40,35.66,36.92,36.77,35.05,34.97,31.18
37.52,31.19,34.77,33.66,35.25,35.22,34.79,34.97,31.18,37.52,31.19,34.30,34.80,31.66,34.65,33.66
35.25,35.22,34.79,34.97,31.18,37.52,31.19,34.77,33.66,35.25,35.00,35.90,31.89,34.19,34.80,31.66
34.65,33.66,35.25,35.00,35.84,31.61,33.91,36.72,31.32,34.77,33.66,35.25,35.00,35.90,31.89,34.19
34.80,31.66,34.65,33.66,35.25,35.00,35.84,31.61,33.91,36.72,31.32,34.77,33.66,35.25,35.22,34.79
34.97,31.29,36.80,34.38,35.39,36.91,33.37,36.36,34.63,32.45,34.67,34.62,35.64,33.31,NA
>chr1:81683212-81683612
NA,34.80,33.45,35.72,35.30,31.59,34.56,31.87,34.59,34.53,34.50,34.59,35.36,37.33,37.52,37.05
33.56,34.98,34.45,34.77,32.44,35.46,34.62,34.66,35.41,32.86,36.14,34.73,32.14,37.02,32.65,35.09
35.09,34.30,31.23,35.70,31.61,36.52,35.90,37.11,35.11,37.60,36.92,35.36,34.42,33.14,34.76,35.55
35.06,34.52,35.67,36.40,32.74,36.48,35.69,34.97,35.66,32.31,36.63,31.14,34.28,35.20,33.56,37.05
37.52,37.37,36.17,36.52,31.50,36.01,34.52,32.53,35.02,35.20,34.06,36.45,32.87,36.49,35.59,35.19
33.98,35.04,34.61,35.02,32.42,34.92,35.63,32.83,35.25,32.83,35.35,34.57,31.41,36.72,33.92,31.18
35.63,31.77,34.25,34.23,33.80,35.69,31.38,33.86,33.63,36.23,35.94,36.39,32.75,35.79,31.77,34.35
34.01,36.66,31.19,34.27,35.97,33.22,36.55,35.71,34.67,35.62,36.92,36.77,35.17,35.82,32.00,35.82
34.95,35.19,34.59,34.92,33.15,34.98,34.17,33.64,34.80,34.48,31.56,34.30,34.34,34.47,34.45,35.62
36.40,32.75,35.79,31.76,34.66,34.39,35.19,34.73,34.95,34.25,34.52,33.54,34.10,34.33,31.63,34.45
35.35,32.46,34.92,35.63,32.63,34.61,34.58,31.92,35.00,31.96,34.48,34.84,34.95,36.46,35.53,35.52
34.69,35.25,34.50,31.60,34.59,34.61,35.45,32.46,34.92,35.91,33.31,35.91,34.92,32.46,35.37,34.44
35.64,34.21,37.60,36.83,35.62,34.55,35.37,32.46,34.69,35.41,34.69,35.59,35.53,33.37,35.48,34.45
37.03,32.17,35.22,36.62,31.44,34.38,35.17,35.25,33.52,36.52,35.94,36.25,33.77,33.94,31.30,36.53
36.14,34.43,37.40,35.39,34.38,36.80,31.29,35.12,33.41,34.56,33.72,36.41,33.02,35.59,34.92,33.14
36.96,35.84,35.14,35.00,33.14,36.78,35.90,36.52,31.61,35.86,32.37,35.25,36.62,31.59,34.95,35.05
36.50,35.62,34.45,34.55,34.38,34.02,31.38,35.58,33.59,33.34,34.72,32.77,37.27,36.83,35.56,34.42
33.57,35.25,35.00,35.84,31.59,34.44,35.01,31.64,36.70,35.25,32.49,36.45,34.30,34.70,31.24,34.01
36.24,33.86,31.38,36.45,35.97,36.39,32.74,36.66,35.22,32.28,37.68,33.37,34.73,31.84,36.20,33.72
34.03,31.05,37.39,33.17,34.66,34.67,32.67,37.04,32.21,34.56,35.41,34.69,35.52,35.64,37.03,36.41
36.21,32.16,35.00,31.92,34.59,34.61,35.73,33.34,35.53,35.27,33.98,35.25,34.38,31.23,35.70,31.59
36.50,32.29,34.55,33.83,35.35,34.81,32.30,37.61,34.28,32.34,34.84,34.86,31.78,34.61,33.86,33.71
35.45,31.44,33.81,36.84,33.17,34.50,33.30,35.78,31.88,35.05,35.30,35.25,33.14,34.85,34.57,35.04
34.22,35.78,32.83,35.21,34.50,36.30,34.30,32.18,34.89,35.83,34.28,31.48,35.50,31.39,35.10,33.41
34.56,33.77,36.02,35.62,32.97,35.95,33.90,34.64,35.73,33.53,36.14,36.56,32.74,36.69,NA
>chr1:81858012-81858412
NA,35.93,33.05,34.86,32.12,34.86,33.51,37.25,35.39,34.62,34.84,35.84,36.96,33.51,35.25,33.51
36.88,35.71,34.74,34.92,33.32,36.58,36.41,36.92,35.77,34.59,31.78,34.59,34.69,35.16,31.28,33.84
36.24,34.30,32.18,34.89,35.61,33.92,32.64,34.24,34.20,34.91,33.67,34.41,34.95,35.95,33.73,36.61
35.35,34.42,36.27,33.51,32.39,36.31,34.45,32.34,34.85,34.53,31.30,34.14,34.39,34.78,36.25,32.87
36.40,35.82,34.57,31.37,34.72,33.69,36.14,32.20,34.45,34.58,31.60,34.58,35.10,33.11,35.16,36.09
31.77,35.14,34.78,32.14,36.63,31.59,35.07,33.70,37.45,37.47,37.23,35.56,34.45,34.47,34.50,34.50
35.27,34.24,37.11,35.90,36.45,31.38,34.24,35.56,34.48,35.40,36.92,37.60,34.21,35.91,34.78,31.55
34.67,36.77,31.09,34.03,33.80,35.69,31.48,34.28,36.14,35.58,34.97,35.82,31.77,34.69,36.69,31.41
34.57,35.38,32.53,34.91,36.69,31.41,34.61,35.25,34.69,35.52,35.59,36.09,32.67,34.52,35.99,31.38
37.36,33.44,34.19,30.98,37.77,32.12,34.66,34.57,35.04,34.23,34.89,31.39,35.72,31.51,37.20,33.59
33.53,33.01,34.45,34.77,32.53,34.64,35.83,35.03,32.36,36.48,36.17,37.37,37.88,37.88,37.88,37.88
37.47,37.60,34.21,35.91,34.81,32.21,36.66,31.59,34.44,32.04,34.86,32.83,35.35,34.43,31.34,35.48
31.76,34.87,34.19,31.66,34.58,34.61,32.63,35.35,34.45,31.55,34.73,36.08,31.45,34.43,35.30,33.02
36.36,34.50,31.54,34.56,33.98,35.56,32.20,36.16,34.50,31.55,34.35,35.66,36.83,37.27,33.05,34.95
36.36,33.37,34.95,31.36,34.47,34.97,33.19,34.75,34.59,33.67,36.41,33.02,35.33,34.40,35.06,35.28
34.63,34.14,34.25,31.77,35.66,31.44,35.80,33.77,34.66,32.26,35.38,34.43,31.28,36.66,32.21,34.87
34.94,32.23,37.05,33.92,31.38,36.45,36.17,36.97,37.45,33.14,34.72,35.86,37.03,34.21,35.62,34.57
31.41,36.71,34.45,35.21,32.27,34.66,33.74,35.72,35.03,32.49,36.20,35.16,33.14,34.75,34.66,33.11
36.83,33.66,33.11,34.36,31.83,35.72,35.27,31.46,35.52,31.55,35.70,31.18,33.92,36.81,31.09,34.03
33.77,35.72,34.99,32.17,37.01,34.67,31.83,35.31,32.83,35.63,34.92,32.46,35.37,34.62,34.78,32.37
35.86,31.73,36.14,34.71,34.42,34.77,31.57,34.74,36.28,33.78,33.11,34.34,35.02,32.97,35.71,31.74
34.58,34.61,32.63,35.35,34.41,31.30,33.99,33.55,35.69,31.48,36.50,32.40,35.19,32.12,35.67,33.70
35.17,34.95,36.46,35.29,34.62,34.96,34.81,31.70,35.28,31.65,34.96,35.87,32.65,37.12,32.67,34.77
34.56,34.84,35.84,36.62,33.37,36.41,33.67,34.48,35.00,32.27,34.72,33.34,33.67,36.23,35.87,36.96
33.70,35.07,31.64,35.48,31.77,34.35,34.11,36.38,33.17,34.58,33.26,35.84,31.62,34.39,NA
>chr1:81906660-81907060
NA,35.32,34.69,35.53,34.91,32.38,36.66,35.22,32.17,37.01,34.91,32.68,35.87,36.56,32.36,35.25
36.67,31.57,34.35,31.48,35.48,32.09,35.81,35.02,34.47,31.45,36.33,34.30,35.78,32.97,35.84,35.21
35.06,31.47,34.54,35.41,34.73,35.17,33.70,35.78,32.00,35.82,35.17,36.38,36.02,36.52,31.61,35.72
31.55,35.72,31.55,35.72,31.44,35.69,33.55,33.86,31.38,35.52,31.55,35.72,31.58,34.87,34.62,34.92
33.03,36.33,33.63,33.97,31.23,34.76,35.05,36.77,37.03,35.64,35.56,33.73,35.20,33.47,34.25,35.50
32.15,35.66,35.17,36.77,36.92,35.77,34.72,33.14,37.25,35.63,35.56,33.73,35.10,34.20,36.45,32.49
35.03,35.70,33.63,33.86,31.38,35.69,33.77,34.56,31.68,35.05,35.38,34.22,35.39,32.15,35.58,34.31
31.23,35.70,31.73,36.09,35.16,33.52,37.05,36.87,35.56,34.45,34.55,34.48,33.54,34.10,34.33,31.96
35.00,32.16,35.75,35.41,34.96,34.47,34.17,35.09,31.46,35.50,31.39,34.91,33.86,34.77,31.30,37.39
33.96,31.46,34.73,34.38,31.19,36.66,34.14,34.23,35.12,31.45,34.41,35.35,33.01,35.71,31.74,34.58
33.82,34.58,31.66,34.19,35.20,33.15,35.10,34.58,31.60,34.58,33.82,34.58,31.92,35.00,32.16,35.58
34.95,34.39,34.59,31.92,35.00,31.92,34.59,34.40,35.66,37.03,35.11,37.03,35.75,34.40,31.60,34.58
33.82,34.58,31.74,35.71,33.01,35.63,34.92,32.46,35.37,34.55,35.71,36.88,33.51,35.25,32.83,35.35
34.45,31.60,34.58,34.53,31.87,35.08,31.74,34.58,34.47,31.46,35.06,35.25,35.62,34.97,35.82,31.80
34.80,33.37,36.36,34.72,31.83,35.31,32.83,35.63,34.92,32.46,35.37,34.44,35.37,32.83,35.31,31.65
34.95,33.37,36.36,34.72,31.83,35.31,32.78,35.23,34.45,36.71,31.32,34.30,34.83,31.49,34.31,34.98
36.11,36.97,37.45,33.70,35.71,31.74,34.58,33.82,34.61,31.63,34.81,34.83,35.19,34.52,35.71,37.03
35.11,37.60,36.83,35.62,34.67,35.71,36.88,33.51,35.25,32.78,35.02,34.60,35.56,31.94,34.59,35.77
36.83,37.60,34.21,35.91,34.92,33.14,37.25,35.63,35.52,34.69,35.25,34.45,31.45,35.30,35.61,35.06
34.40,35.64,33.31,35.91,34.92,32.42,35.02,34.59,34.91,36.00,32.68,34.72,35.86,36.55,33.37,36.41
33.69,34.66,32.77,37.27,36.97,36.11,34.98,34.25,31.15,37.23,33.52,34.11,32.23,35.02,35.53,34.91
36.77,37.03,35.41,34.62,35.49,32.65,36.73,31.59,34.44,31.96,35.08,31.78,34.43,34.31,35.53,34.95
31.54,34.56,33.93,34.80,34.79,32.94,35.18,35.25,34.84,32.14,36.63,31.14,34.36,34.61,35.12,31.45
34.35,35.75,37.03,34.24,35.27,34.48,33.67,36.41,33.37,36.62,35.90,36.45,31.30,34.06,34.64,35.28
35.06,34.40,35.64,34.21,37.03,35.66,34.40,34.66,31.79,35.67,33.55,33.97,31.23,34.61,NA
>chr1:82382195-82382595
NA,34.25,31.76,36.33,34.06,35.19,35.63,37.07,33.05,34.91,36.69,31.32,34.30,34.83,31.49,34.31
34.98,35.84,36.78,33.34,35.95,33.90,34.64,35.45,32.83,34.86,31.95,34.80,35.66,32.53,35.19,35.60
34.97,31.77,35.82,35.17,36.77,37.06,36.17,36.49,31.28,34.36,34.45,34.34,34.30,31.62,35.53,34.95
34.52,35.62,37.23,37.88,37.88,37.52,36.94,32.74,36.48,35.69,34.70,35.53,34.99,33.36,36.27,35.00
35.47,33.59,34.63,34.95,35.18,32.94,34.79,34.80,33.67,34.64,35.48,32.83,35.78,34.22,35.31,34.23
34.57,33.08,34.92,34.81,34.78,32.36,36.56,36.14,34.43,37.40,35.34,34.57,33.73,36.02,35.89,33.56
35.53,35.59,34.91,36.77,37.57,37.23,35.66,34.40,31.60,34.58,34.47,31.54,34.67,36.77,31.29,34.92
33.78,34.42,35.56,36.83,37.60,35.11,37.11,35.87,36.36,34.52,31.69,34.77,31.55,34.95,33.37,36.36
34.95,33.05,37.27,37.47,37.23,35.77,34.72,32.46,35.35,34.41,31.55,34.52,36.36,36.14,36.97,37.45
33.14,34.92,35.63,32.63,34.71,34.16,35.73,32.00,35.78,33.70,35.17,34.95,36.50,35.83,34.72,32.46
35.37,34.55,35.67,36.34,32.48,38.05,32.48,36.43,35.30,34.57,33.73,36.02,35.77,32.68,34.92,35.66
32.83,35.78,34.22,35.31,34.23,34.27,31.54,34.31,34.98,35.84,36.96,33.51,35.31,31.83,34.67,36.77
31.29,34.97,35.05,36.50,35.83,34.72,32.46,35.37,34.44,35.37,32.63,34.61,34.97,33.56,37.05,36.87
35.62,34.55,35.64,34.21,37.03,35.71,34.55,35.37,32.83,35.25,33.51,36.88,35.71,34.55,35.37,32.46
34.72,35.86,36.88,33.14,34.92,35.63,33.01,35.42,31.30,36.71,34.38,35.28,36.46,35.17,35.71,31.84
34.78,35.91,33.34,35.27,34.34,33.01,33.53,33.75,36.31,34.42,35.40,36.92,37.60,34.24,35.27,34.62
34.87,31.77,36.09,35.16,33.52,37.05,37.01,36.14,36.25,33.74,34.66,32.41,35.87,36.58,31.42,34.43
35.62,33.31,35.91,34.92,32.68,36.02,36.56,32.38,34.91,35.35,33.54,34.52,33.87,35.95,33.34,37.27
36.83,35.62,34.74,34.67,32.45,34.52,36.01,31.48,36.50,32.40,35.01,32.40,36.66,31.28,34.38,35.75
36.88,33.14,34.72,35.86,36.88,33.14,34.72,35.77,36.83,37.27,33.05,34.95,36.27,34.03,31.49,34.42
31.24,37.52,31.18,34.92,34.04,34.71,33.31,36.88,35.71,34.55,35.37,33.01,35.07,31.64,35.55,31.61
36.52,36.17,37.06,36.77,35.17,35.66,32.31,37.02,32.66,34.88,34.45,34.59,31.60,34.40,35.75,37.03
34.24,35.27,34.50,34.80,35.73,36.37,35.62,34.45,34.55,34.30,33.47,33.01,34.42,35.34,36.91,33.37
36.41,33.69,34.72,31.65,35.31,33.51,37.45,36.92,35.64,35.52,34.91,36.77,37.57,37.33,35.64,35.34
33.54,34.17,34.58,31.92,34.59,31.46,35.30,35.61,35.13,34.45,31.55,34.52,36.14,35.48,NA
>chr1:82835543-82835943
NA,32.67,34.91,37.01,32.20,34.73,34.39,36.77,31.54,35.75,31.55,35.86,32.37,35.03,35.70,33.66
33.58,34.00,32.14,34.85,34.58,31.55,34.81,34.96,34.61,35.02,32.42,34.69,35.17,35.58,31.84,34.40
35.66,36.92,36.65,36.06,35.30,31.44,34.09,35.20,33.01,35.18,35.09,34.14,31.02,34.12,34.39,34.76
35.88,33.84,32.99,34.36,33.26,36.27,33.17,35.34,36.62,31.44,34.30,35.10,35.41,36.11,33.32,34.92
34.62,35.64,33.31,35.91,34.80,31.95,34.73,32.13,35.56,34.64,34.97,35.08,33.36,36.49,34.45,32.18
34.95,34.95,34.64,34.84,35.84,31.74,34.81,34.84,35.69,36.48,32.36,35.09,35.25,35.00,33.14,36.78
35.90,36.49,31.73,35.07,33.01,35.37,34.55,35.71,36.70,33.34,35.78,34.17,36.12,34.70,32.67,36.53
37.01,36.14,36.36,34.64,32.67,36.09,35.59,35.34,33.83,34.71,33.31,37.25,35.34,34.57,33.67,36.41
33.02,35.59,34.81,32.21,36.66,31.28,34.47,35.02,35.58,31.89,34.19,34.83,31.63,34.96,33.67,34.54
35.40,34.84,35.36,32.44,34.77,34.45,34.98,33.19,34.99,35.53,34.65,35.06,34.64,35.76,32.86,35.30
34.45,31.55,34.73,36.08,31.61,34.35,31.57,36.67,35.22,32.10,37.85,31.48,35.58,31.20,34.28,34.80
31.60,34.45,35.35,32.46,34.92,35.91,34.21,37.03,35.75,34.35,31.48,34.02,37.28,31.51,35.58,31.48
34.50,31.24,37.80,32.16,34.94,34.99,32.46,35.37,34.55,35.62,36.87,36.94,32.74,36.48,36.02,36.02
36.21,31.84,34.45,35.62,33.31,35.64,34.62,34.78,32.36,36.56,36.14,33.53,35.62,34.45,31.84,35.90
34.84,34.64,34.91,36.00,33.05,35.25,32.83,35.37,34.55,35.62,37.23,37.88,37.52,36.94,33.03,37.02
32.31,35.56,34.16,34.71,33.31,37.45,37.47,37.23,35.77,34.72,33.14,37.45,36.83,35.77,34.72,33.14
37.25,35.39,34.62,35.37,31.98,34.84,35.21,36.00,33.23,35.71,31.74,34.58,34.61,32.85,36.02,36.53
31.59,34.95,34.79,35.06,34.64,35.76,32.86,35.30,34.43,31.28,36.66,32.40,35.19,31.83,34.72,36.36
33.37,34.95,31.65,35.31,32.78,35.28,35.63,33.73,35.17,34.75,35.62,35.25,35.00,32.64,35.00,34.60
35.76,32.97,35.56,36.12,34.28,31.54,34.73,34.44,31.54,34.27,33.95,35.70,32.13,35.13,33.51,36.88
35.75,34.35,31.55,34.50,36.16,32.20,35.66,34.97,35.69,36.53,31.64,34.87,34.64,35.39,37.40,35.11
37.60,37.47,37.23,35.56,34.40,34.59,31.74,35.71,33.01,35.63,34.80,31.78,34.59,35.77,36.83,37.11
33.36,37.16,31.59,35.07,33.70,37.45,36.92,35.64,35.56,33.59,34.63,34.96,35.62,34.97,36.03,32.83
35.00,34.60,35.56,32.02,34.45,34.58,31.60,34.50,35.25,34.95,35.71,31.84,34.56,33.83,35.34,35.64
37.03,36.76,35.36,34.50,33.95,35.23,33.62,35.14,33.93,34.63,31.87,34.44,31.59,36.79,NA
>chr1:83051786-83052186
NA,35.60,34.95,34.40,35.40,32.26,34.72,33.49,34.52,34.15,34.45,35.55,34.50,31.26,36.66,34.52
33.45,34.97,34.31,34.76,34.52,33.48,34.91,35.82,31.80,34.80,33.37,36.38,34.61,33.54,35.78,32.00
35.73,34.16,34.63,31.78,34.63,34.16,35.62,32.12,35.37,32.12,35.62,33.90,34.41,35.19,34.69,35.52
35.53,36.34,36.06,35.34,31.28,34.22,35.55,34.70,33.91,34.50,35.17,35.13,35.47,33.57,34.83,35.46
34.83,33.54,35.78,32.00,35.56,34.17,36.09,33.82,33.58,33.95,31.30,34.35,35.66,36.92,36.41,36.58
33.32,34.92,34.74,35.67,36.52,33.56,34.97,34.53,31.78,34.80,35.63,32.46,34.92,35.63,32.46,34.92
35.63,32.46,34.72,35.77,36.83,37.60,34.21,35.64,34.55,35.62,37.23,37.47,37.45,33.14,34.72,35.86
36.88,33.14,34.72,35.86,36.88,33.14,34.72,35.86,36.88,33.14,34.72,35.77,36.87,37.05,33.73,35.95
35.17,34.69,33.14,37.45,37.47,37.33,35.41,34.62,35.49,32.48,35.49,34.62,35.29,36.09,36.21,31.84
34.45,35.35,32.63,34.61,34.97,33.01,35.18,34.95,34.63,33.47,35.20,33.70,36.00,32.83,35.66,34.80
31.78,34.59,35.86,36.88,33.51,34.86,31.95,34.59,35.77,37.23,37.52,36.53,32.67,34.63,36.36,33.02
35.59,34.78,31.47,34.96,36.14,33.22,36.55,35.86,34.59,32.12,36.14,33.72,34.19,31.52,34.83,34.30
31.30,37.30,33.52,34.06,31.30,34.41,35.35,33.01,35.42,31.17,37.56,31.28,34.57,35.35,32.46,34.92
35.63,32.46,34.72,35.86,36.88,33.51,35.31,31.75,34.96,36.14,33.22,37.11,37.47,37.88,37.88,37.88
37.37,36.17,36.48,32.74,36.94,37.52,37.88,37.88,37.33,35.41,34.62,35.37,32.15,35.56,33.87,34.52
33.54,35.41,35.53,34.24,37.03,35.66,34.42,33.57,35.41,35.27,32.27,34.88,34.68,34.16,34.47,34.84
35.84,37.11,35.11,37.60,36.83,35.62,34.55,35.37,32.46,34.72,35.86,37.03,35.11,37.40,35.63,35.52
34.91,36.46,35.53,35.19,34.06,36.33,31.77,35.14,34.97,31.64,34.69,37.01,32.17,35.22,36.66,32.74
36.39,35.91,34.98,34.31,31.59,35.53,34.95,34.40,35.40,32.83,36.03,34.97,35.69,36.50,31.42,34.47
35.25,34.73,35.17,33.81,34.91,31.27,34.30,36.12,35.89,34.43,37.11,35.90,36.52,31.61,35.70,31.39
34.95,35.05,36.77,37.03,35.64,35.52,34.69,35.41,34.56,32.12,36.14,33.69,34.66,32.27,35.21,34.45
36.80,31.26,34.50,35.62,34.95,31.73,35.00,31.30,36.72,33.92,31.15,36.95,33.01,35.41,34.66,34.55
34.30,33.47,33.01,34.42,35.36,37.03,36.41,36.45,32.27,35.06,34.27,31.02,33.92,33.59,33.59,37.52
32.33,34.77,34.74,35.62,36.92,36.77,34.91,35.59,35.28,32.42,34.72,35.77,37.23,37.88,37.47,37.60
34.24,35.48,34.45,36.77,31.45,34.69,34.64,35.41,36.92,37.60,35.11,37.11,35.90,36.43,NA
>chr1:83434887-83435287
NA,31.44,35.35,31.48,34.27,31.46,35.30,36.06,36.65,37.57,37.88,37.88,37.88,37.88,37.88,37.88
37.88,37.88,37.88,37.88,37.33,35.41,34.64,34.87,31.62,36.50,32.21,34.87,34.96,32.36,36.48,36.17
37.37,37.88,37.47,37.27,33.05,35.19,35.62,34.24,31.15,36.95,33.02,34.92,34.62,34.87,31.62,37.00
33.36,37.11,36.97,36.14,36.25,33.74,34.50,31.95,36.63,31.14,34.74,33.98,35.62,32.02,35.00,31.17
37.80,32.16,34.77,34.74,35.62,37.23,37.52,36.94,32.87,36.45,34.06,35.20,35.02,32.23,34.04,33.55
35.67,31.80,34.25,34.23,33.77,36.03,35.58,34.84,34.95,31.51,36.22,35.16,33.14,34.99,35.53,34.69
35.41,34.55,31.78,34.59,34.69,35.46,32.44,34.67,34.74,35.62,36.92,36.77,35.05,34.81,31.63,34.60
34.61,33.31,36.96,35.87,36.25,33.73,34.59,34.77,32.53,34.52,35.90,31.45,35.09,34.52,34.02,34.65
31.76,35.79,32.37,35.09,34.95,34.59,35.00,32.54,34.91,36.69,31.30,35.42,33.01,35.35,34.41,31.48
34.02,37.61,32.65,36.33,35.97,36.49,31.57,34.35,31.48,35.35,31.48,34.28,35.83,35.03,32.37,35.66
31.38,33.83,33.43,33.33,33.42,34.59,36.00,36.34,35.53,35.52,34.69,35.19,34.52,35.67,36.50,35.05
34.76,31.36,35.34,36.06,36.26,36.02,36.48,32.74,36.39,35.94,36.36,34.52,31.56,34.27,31.57,36.67
35.25,32.36,36.56,36.14,33.53,35.91,34.92,32.46,35.35,34.43,31.34,35.58,31.48,37.66,31.35,35.99
34.39,31.55,34.41,35.35,33.01,35.20,31.69,34.39,36.01,31.62,36.09,34.88,31.80,35.48,31.34,34.43
35.35,33.01,35.20,31.61,34.03,36.28,34.11,34.43,31.78,34.71,32.45,36.66,31.28,34.55,34.97,32.37
35.66,31.41,33.98,36.24,33.86,31.30,36.47,34.06,35.19,35.53,36.09,36.58,33.32,35.09,34.99,33.14
37.25,35.39,34.62,35.12,34.75,34.42,34.88,32.27,35.21,34.55,35.55,34.86,31.95,35.75,34.91,31.88
35.82,35.17,36.77,37.57,37.33,35.41,34.64,34.87,31.64,36.70,35.22,32.17,36.90,34.01,34.74,32.94
35.12,35.83,34.28,31.52,35.07,32.99,35.23,35.75,32.78,35.00,35.25,35.51,35.55,35.34,31.36,34.76
35.05,36.77,37.57,37.33,35.41,34.62,34.91,35.84,32.97,35.95,33.87,34.17,34.98,33.19,34.75,34.59
33.73,36.25,36.14,36.97,37.27,33.05,34.91,36.77,31.19,34.33,35.17,34.81,31.55,34.40,35.71,36.52
33.56,34.98,34.40,35.66,37.03,34.24,35.48,34.55,35.56,34.23,31.61,36.16,36.41,37.06,36.17,36.45
31.38,33.86,36.24,34.03,31.49,34.19,31.31,34.06,33.55,36.61,33.66,33.11,34.42,35.24,36.09,36.58
33.17,35.34,36.67,31.28,34.36,34.53,34.48,33.49,34.72,32.26,35.40,34.55,35.71,37.03,34.21,35.62
34.45,31.63,34.48,34.77,34.06,36.16,33.74,34.50,31.84,36.12,33.63,33.97,31.23,34.61,NA
>chr1:83947570-83947970
NA,33.01,35.76,34.64,35.06,34.91,36.03,32.97,35.87,36.56,32.74,36.49,35.30,34.57,33.73,36.02
35.77,33.23,35.71,31.70,34.81,35.30,35.04,32.64,35.00,34.60,35.56,31.94,34.59,35.82,36.00,32.37
34.20,34.66,35.49,35.51,35.25,35.06,31.47,34.54,35.17,35.95,33.73,37.05,37.52,37.33,35.64,35.56
33.57,34.61,36.38,33.37,34.80,31.61,34.56,33.74,35.95,35.20,32.97,35.34,36.66,32.74,36.49,35.30
34.64,33.17,36.33,33.85,31.48,34.77,36.22,31.51,34.89,34.24,35.62,33.02,35.09,35.03,32.28,37.61
34.02,31.61,34.77,31.65,35.06,35.25,35.51,35.49,34.59,33.52,34.00,31.98,34.95,34.95,34.63,33.67
35.10,31.36,36.95,33.01,35.30,34.45,31.60,34.58,34.61,33.31,37.45,37.47,37.23,35.62,34.67,35.71
36.70,33.34,35.95,33.87,34.52,33.54,35.34,35.64,36.92,37.45,33.14,34.72,35.77,36.83,37.11,33.16
35.97,32.77,35.72,31.91,34.59,35.83,36.13,36.21,31.89,34.65,33.66,35.34,35.63,37.07,33.34,35.95
33.98,34.65,31.66,34.59,34.40,35.66,37.03,34.21,35.91,34.92,33.14,37.45,36.83,35.77,34.59,31.94
35.77,34.31,31.44,36.45,35.69,34.97,36.03,33.34,37.27,37.47,37.23,35.62,34.67,35.62,36.83,37.60
34.21,35.91,34.80,31.78,34.59,35.77,36.92,36.77,34.91,35.52,35.63,37.40,35.11,37.40,35.63,35.34
33.66,34.77,31.19,37.56,31.28,34.57,35.35,33.01,35.71,31.74,34.59,34.61,35.45,32.63,34.71,33.93
35.14,33.70,35.67,31.84,34.47,34.97,33.56,36.61,35.59,35.52,34.69,35.41,34.56,32.12,36.14,33.69
34.66,32.26,35.40,34.44,35.64,33.34,35.27,34.61,35.04,33.98,35.10,35.22,34.91,35.66,32.31,36.42
31.07,34.06,34.34,34.45,34.27,31.69,34.33,34.14,34.63,35.22,35.58,36.50,31.42,34.43,35.35,32.46
34.69,35.39,34.80,33.69,35.72,34.71,34.42,34.92,31.37,34.78,35.91,34.21,37.60,36.92,35.41,34.62
34.95,35.18,33.01,34.98,33.82,34.61,31.49,34.33,35.58,32.15,35.39,34.30,36.33,31.76,34.64,31.65
35.06,35.21,35.84,32.78,34.90,35.95,32.13,35.13,33.51,36.96,35.84,34.84,34.56,34.77,32.67,37.02
32.31,35.39,34.30,36.47,31.51,34.91,33.78,34.64,35.45,32.46,34.69,35.17,35.81,32.09,35.48,31.34
34.43,35.38,32.83,36.00,33.56,34.25,35.70,32.02,34.53,33.86,33.73,35.76,35.75,32.97,35.95,34.16
34.55,32.29,36.45,31.36,34.91,33.78,34.64,35.73,34.21,37.11,35.87,36.25,33.74,34.66,32.27,35.27
35.63,33.59,34.63,34.96,35.62,34.70,35.52,35.59,36.61,33.52,35.25,35.23,34.23,34.27,31.56,34.30
34.34,34.36,34.02,34.61,31.50,33.91,36.72,31.41,34.57,35.35,33.01,35.42,31.30,36.58,34.14,34.22
34.68,34.77,31.61,34.77,34.72,35.73,36.26,36.02,36.48,32.38,34.83,34.44,36.30,34.03,NA
>chr1:84070333-84070733
NA,35.94,35.17,36.50,35.83,34.72,32.42,35.02,34.59,34.91,36.00,33.05,35.13,32.40,36.45,31.15
33.86,36.33,33.37,34.80,31.80,35.73,33.87,34.17,34.98,33.19,34.75,34.59,33.73,36.02,35.62,32.97
35.95,33.90,34.64,35.45,32.83,35.31,31.75,35.10,35.30,34.81,31.55,34.45,35.35,32.46,34.92,35.66
32.83,35.95,34.16,34.63,31.78,34.63,34.16,35.95,32.83,35.66,34.92,32.46,35.63,34.80,31.78,34.63
34.16,35.95,32.83,35.66,34.92,32.46,35.45,34.64,33.90,35.62,32.12,35.31,32.83,35.63,34.78,31.84
35.62,34.16,34.63,31.95,34.91,31.75,35.10,35.30,34.81,31.70,35.71,33.01,35.37,34.44,35.37,33.01
35.71,31.74,34.58,34.53,31.95,34.91,32.12,35.71,34.95,35.41,34.69,32.46,35.63,34.80,31.78,34.59
35.82,36.40,32.87,36.20,34.73,31.55,34.45,35.35,32.46,34.72,35.77,36.92,36.77,35.17,35.71,32.12
35.37,31.65,34.95,33.37,36.36,34.72,31.83,35.31,32.83,35.37,34.55,35.62,36.83,37.27,32.77,34.88
34.42,34.75,35.40,34.54,33.67,34.91,31.24,34.00,37.61,32.65,36.43,35.30,34.57,33.72,35.95,34.78
35.02,31.46,34.27,31.57,36.49,35.97,36.39,32.87,36.20,34.77,31.48,34.19,33.72,36.41,33.12,35.82
36.53,31.30,34.06,34.34,34.71,36.25,32.52,34.77,34.57,35.04,34.22,35.78,32.83,35.27,35.27,33.98
35.38,35.04,33.14,36.70,35.86,34.72,32.46,35.35,34.45,31.55,34.81,34.96,34.61,35.27,33.37,35.53
35.27,34.06,36.45,32.87,36.49,35.30,34.42,32.99,33.67,36.23,35.87,37.11,34.21,35.62,34.45,31.84
36.21,36.13,35.67,34.55,35.64,33.53,36.12,34.91,34.47,34.17,35.12,31.45,34.53,34.95,32.33,37.61
33.96,31.46,34.73,34.38,31.19,36.81,34.17,31.15,37.77,32.10,35.05,35.25,35.06,31.75,35.37,32.12
35.71,34.97,35.62,35.10,34.31,31.54,34.27,34.33,34.84,36.11,36.97,37.60,34.21,35.91,34.80,31.78
34.61,34.23,34.34,33.94,34.24,35.19,34.73,35.17,33.70,35.78,31.80,34.56,33.77,35.78,32.11,36.14
35.00,35.43,34.91,36.77,36.92,35.62,34.67,35.67,36.40,33.03,37.12,32.65,35.49,34.62,35.39,37.07
32.77,34.72,33.34,33.67,36.23,36.14,36.97,37.27,33.14,34.90,35.95,32.02,34.55,34.16,35.56,32.15
35.58,34.27,31.19,36.80,34.39,34.83,32.38,36.56,36.14,33.56,35.27,34.48,33.75,35.80,31.44,35.75
31.54,36.64,34.52,33.54,36.00,32.97,35.84,35.05,34.30,31.20,36.95,33.01,35.33,34.62,34.78,32.66
37.04,32.21,34.81,35.91,34.21,37.40,35.39,34.64,34.59,31.54,34.15,36.01,31.44,35.66,32.09,36.14
34.84,34.64,34.96,35.62,34.70,35.52,35.64,37.33,37.52,36.94,32.87,36.20,34.88,31.80,35.79,32.37
35.09,35.25,35.06,31.47,34.57,35.77,36.87,37.05,33.49,34.64,34.10,33.39,33.59,35.58,NA
>chr1:84236308-84236708
NA,36.32,37.37,37.88,37.88,37.47,37.60,34.21,35.91,34.92,33.14,37.45,37.47,37.88,37.23,35.77
34.57,31.84,35.71,35.17,36.50,35.67,34.67,35.67,36.00,32.67,34.64,36.36,35.94,35.99,32.66,35.46
34.62,34.45,35.66,36.88,33.14,34.72,35.77,36.83,37.45,33.51,34.86,31.95,34.53,34.97,33.01,35.18
34.95,34.62,35.35,36.49,32.74,36.56,35.82,33.11,37.55,33.03,36.39,35.97,36.48,32.36,34.97,34.55
31.28,36.66,32.40,35.19,31.75,35.06,35.14,36.11,37.37,37.52,36.53,32.67,34.64,36.36,35.87,36.96
33.14,34.92,35.59,33.02,36.36,34.27,31.48,35.69,33.75,34.57,35.34,37.25,33.51,35.13,32.11,35.72
32.88,35.09,35.16,33.17,36.27,33.26,34.50,33.67,36.14,32.12,34.87,35.09,33.15,34.98,34.61,35.73
34.21,37.03,35.71,34.52,35.19,34.69,35.43,35.22,34.69,35.17,33.81,34.96,31.74,36.16,36.09,35.24
34.59,34.80,35.22,35.51,34.96,34.59,35.00,32.54,35.19,35.53,34.31,34.44,31.55,34.09,35.64,32.80
33.51,36.27,34.44,34.83,32.67,37.02,32.14,34.84,35.25,35.18,33.17,36.27,35.00,35.47,33.73,35.17
34.73,35.19,34.52,35.62,37.23,37.88,37.88,37.47,37.60,34.43,35.89,36.12,34.52,31.56,34.42,31.38
36.71,34.60,35.11,34.91,35.66,32.15,35.75,34.90,33.14,36.70,35.86,34.72,32.46,35.37,34.55,35.62
36.87,37.05,33.73,35.95,34.95,34.40,35.37,32.46,34.92,35.91,34.21,37.03,35.86,34.72,32.46,35.37
34.44,35.37,32.83,35.25,33.05,36.02,36.56,32.74,36.94,37.52,37.37,36.17,36.49,31.57,34.67,31.88
34.81,35.23,34.38,34.16,34.76,34.59,35.24,36.46,35.17,35.71,32.12,35.37,31.65,34.92,34.42,34.53
34.67,32.63,35.63,34.92,33.14,36.88,35.75,34.35,31.48,34.02,37.61,32.65,36.87,36.87,35.77,34.59
31.78,34.59,35.82,36.40,33.03,37.04,32.45,34.42,31.17,37.52,30.98,34.15,34.64,35.28,35.13,34.45
31.55,34.52,36.12,35.77,32.68,34.72,35.83,36.13,36.21,31.84,34.45,35.38,32.63,35.00,35.14,35.95
36.38,34.91,35.59,35.19,33.02,36.95,31.07,34.06,34.34,34.71,36.27,31.51,35.10,33.67,34.25,35.89
33.22,36.55,35.71,34.74,34.92,33.15,35.20,34.28,31.28,36.50,35.69,34.84,34.81,31.74,36.16,36.13
35.83,34.72,33.14,37.45,36.83,35.66,34.52,31.41,36.69,34.67,31.55,34.57,35.86,36.88,33.51,35.25
32.83,35.35,34.45,31.63,34.25,34.33,34.84,36.11,37.37,37.88,37.47,37.45,33.14,34.69,35.41,34.95
35.71,32.12,35.31,32.78,35.02,34.56,33.17,37.68,32.28,35.03,35.61,33.86,33.78,34.72,34.84,35.91
36.39,32.74,36.66,35.25,32.37,35.66,31.38,33.94,33.68,36.28,34.62,32.11,36.47,31.48,35.80,33.75
34.59,34.75,33.14,35.25,35.17,34.22,31.16,35.34,35.72,31.83,34.52,34.80,35.73,36.34,NA
>chr1:84236316-84236716
NA,34.83,33.14,37.45,37.47,37.88,37.23,35.77,34.57,31.84,35.71,35.17,36.50,35.67,34.67,35.67
36.00,32.67,34.64,36.36,35.94,35.99,32.66,35.46,34.62,34.45,35.66,36.88,33.14,34.72,35.77,36.83
37.45,33.51,34.86,31.95,34.53,34.97,33.01,35.18,34.95,34.62,35.35,36.49,32.74,36.56,35.82,33.11
37.55,33.03,36.39,35.97,36.48,32.36,34.97,34.55,31.28,36.66,32.40,35.19,31.75,35.06,35.14,36.11
37.37,37.52,36.53,32.67,34.64,36.36,35.87,36.96,33.14,34.92,35.59,33.02,36.36,34.27,31.48,35.69
33.75,34.57,35.34,37.25,33.51,35.13,32.11,35.72,32.88,35.09,35.16,33.17,36.27,33.26,34.50,33.67
36.14,32.12,34.87,35.09,33.15,34.98,34.61,35.73,34.21,37.03,35.71,34.52,35.19,34.69,35.43,35.22
34.69,35.17,33.81,34.96,31.74,36.16,36.09,35.24,34.59,34.80,35.22,35.51,34.96,34.59,35.00,32.54
35.19,35.53,34.31,34.44,31.55,34.09,35.64,32.80,33.51,36.27,34.44,34.83,32.67,37.02,32.14,34.84
35.25,35.18,33.17,36.27,35.00,35.47,33.73,35.17,34.73,35.19,34.52,35.62,37.23,37.88,37.88,37.47
37.60,34.43,35.89,36.12,34.52,31.56,34.42,31.38,36.71,34.60,35.11,34.91,35.66,32.15,35.75,34.90
33.14,36.70,35.86,34.72,32.46,35.37,34.55,35.62,36.87,37.05,33.73,35.95,34.95,34.40,35.37,32.46
34.92,35.91,34.21,37.03,35.86,34.72,32.46,35.37,34.44,35.37,32.83,35.25,33.05,36.02,36.56,32.74
36.94,37.52,37.37,36.17,36.49,31.57,34.67,31.88,34.81,35.23,34.38,34.16,34.76,34.59,35.24,36.46
35.17,35.71,32.12,35.37,31.65,34.92,34.42,34.53,34.67,32.63,35.63,34.92,33.14,36.88,35.75,34.35
31.48,34.02,37.61,32.65,36.87,36.87,35.77,34.59,31.78,34.59,35.82,36.40,33.03,37.04,32.45,34.42
31.17,37.52,30.98,34.15,34.64,35.28,35.13,34.45,31.55,34.52,36.12,35.77,32.68,34.72,35.83,36.13
36.21,31.84,34.45,35.38,32.63,35.00,35.14,35.95,36.38,34.91,35.59,35.19,33.02,36.95,31.07,34.06
34.34,34.71,36.27,31.51,35.10,33.67,34.25,35.89,33.22,36.55,35.71,34.74,34.92,33.15,35.20,34.28
31.28,36.50,35.69,34.84,34.81,31.74,36.16,36.13,35.83,34.72,33.14,37.45,36.83,35.66,34.52,31.41
36.69,34.67,31.55,34.57,35.86,36.88,33.51,35.25,32.83,35.35,34.45,31.63,34.25,34.33,34.84,36.11
37.37,37.88,37.47,37.45,33.14,34.69,35.41,34.95,35.71,32.12,35.31,32.78,35.02,34.56,33.17,37.68
32.28,35.03,35.61,33.86,33.78,34.72,34.84,35.91,36.39,32.74,36.66,35.25,32.37,35.66,31.38,33.94
33.68,36.28,34.62,32.11,36.47,31.48,35.80,33.75,34.59,34.75,33.14,35.25,35.17,34.22,31.16,35.34
35.72,31.83,34.52,34.80,35.73,36.65,37.57,37.88,37.88,37.88,37.33,35.64,35.52,34.60,NA
>chr1:84385512-84385912
NA,36.00,33.69,34.31,36.28,31.31,34.74,33.66,35.25,35.22,34.65,35.52,35.64,36.92,37.11,33.22
35.97,34.31,31.20,36.45,32.21,34.59,35.83,36.37,35.73,34.80,34.50,35.27,34.24,37.60,37.47,37.88
37.23,35.62,34.67,35.62,37.23,37.52,36.94,32.74,36.66,35.22,32.10,37.77,31.18,34.91,34.24,35.72
33.73,33.80,34.36,31.19,37.61,31.39,34.69,34.62,35.02,32.97,35.71,31.98,35.58,34.95,34.36,35.19
34.95,35.66,32.15,35.37,34.64,34.84,36.14,32.11,35.78,33.77,34.72,31.55,34.64,31.76,36.33,34.06
35.27,35.19,33.03,36.36,34.63,32.53,34.87,34.57,35.12,34.75,34.42,34.71,31.95,36.63,31.59,35.07
33.23,36.02,36.58,31.73,34.44,31.87,34.59,34.53,34.34,34.30,31.48,34.86,35.23,34.54,33.56,36.00
32.83,35.21,34.50,36.39,33.44,34.16,31.27,35.16,34.69,34.59,31.78,34.86,34.94,32.23,37.01,34.91
33.05,36.78,35.90,36.49,31.73,34.44,31.87,34.53,34.60,31.49,34.33,35.97,32.86,35.30,34.45,31.63
34.43,34.31,35.48,34.48,35.40,36.92,37.27,33.14,34.90,35.95,32.13,35.13,32.83,35.37,34.55,35.71
36.88,33.51,35.25,32.83,35.37,34.55,35.67,36.37,36.06,35.27,31.45,35.69,33.80,33.94,31.22,36.47
34.30,34.89,31.59,36.45,36.17,37.06,36.41,36.16,31.59,34.33,35.77,31.94,34.56,35.17,35.53,31.62
34.34,33.38,36.84,33.88,31.48,34.41,35.35,33.01,35.07,31.59,37.16,33.11,35.80,34.91,34.33,34.57
33.08,35.10,34.58,31.60,34.59,34.39,34.95,35.95,33.73,36.52,35.97,36.49,31.42,34.43,35.38,32.83
36.00,33.56,34.48,35.11,31.95,34.64,34.61,33.31,37.25,35.39,34.38,36.80,31.19,34.33,35.17,34.86
31.48,34.14,33.50,33.78,36.29,34.11,34.43,31.63,34.45,35.62,33.31,35.64,34.44,35.37,32.46,34.72
35.77,36.83,37.60,34.43,36.14,36.56,32.74,36.39,35.91,34.84,34.62,35.41,37.03,36.41,36.58,33.73
36.52,35.67,34.55,35.40,32.63,34.90,36.14,32.88,35.13,34.55,35.48,34.83,33.57,35.58,34.91,32.39
35.79,31.76,34.64,34.61,33.31,37.45,37.47,37.23,35.66,34.38,31.42,36.50,35.47,36.11,33.73,36.52
35.82,34.57,31.47,35.06,35.25,34.95,32.28,35.64,36.06,36.65,37.06,36.11,34.98,34.31,31.46,34.77
36.08,31.76,35.07,33.23,36.00,35.21,35.00,32.63,35.40,34.44,35.37,33.01,35.71,31.78,34.33,34.16
33.23,36.38,34.61,33.57,35.56,35.63,36.91,33.37,36.41,33.72,34.56,33.33,35.56,35.53,36.46,34.91
35.52,35.59,36.61,33.73,36.58,36.13,35.83,34.59,32.21,36.66,31.43,34.35,31.48,35.55,31.61,36.61
36.14,33.53,35.62,34.57,31.41,36.69,34.91,32.53,35.40,34.55,35.67,36.50,34.91,35.59,35.27,32.54
35.19,35.62,34.23,31.61,35.69,35.36,36.03,33.77,33.94,31.30,36.62,35.11,32.28,35.68,NA
>chr1:84651252-84651652
NA,35.37,32.46,34.92,35.63,32.46,34.92,35.63,33.01,35.71,31.74,34.58,34.61,32.63,35.63,34.78
31.37,34.92,34.42,34.47,34.66,35.45,32.46,34.99,34.96,32.66,37.55,33.01,35.59,34.80,31.78,34.59
35.77,36.87,37.05,33.73,36.58,36.09,35.53,35.52,34.91,36.77,37.57,37.37,36.11,34.84,34.63,33.59
35.56,35.63,37.40,35.11,37.03,35.71,34.55,35.64,33.53,36.14,36.61,31.50,36.01,34.52,32.45,34.67
34.74,35.67,36.52,33.73,36.11,35.47,36.48,32.38,34.83,34.39,36.71,31.41,34.70,35.10,33.32,36.58
36.13,35.72,34.40,31.84,36.21,36.41,37.57,37.23,35.62,34.67,35.62,36.83,37.45,33.51,34.86,31.95
34.63,33.93,35.14,33.70,35.67,31.84,34.78,35.91,34.21,37.03,35.71,34.52,35.16,35.02,33.34,33.66
33.80,35.67,32.11,36.45,36.09,35.53,35.34,33.54,34.38,34.52,35.09,31.52,34.86,34.78,31.98,35.58
34.16,31.16,35.34,35.61,35.29,34.54,31.47,35.10,35.30,34.81,31.55,34.45,35.35,32.46,34.99,34.96
32.66,37.12,32.82,36.58,31.62,35.01,34.42,31.23,35.63,32.09,35.81,35.17,34.69,32.46,35.37,34.55
35.62,36.83,37.45,33.70,35.20,31.59,35.30,35.61,35.29,34.55,31.87,34.44,31.73,36.58,35.82,33.11
36.95,31.20,34.31,35.58,31.80,34.71,34.72,35.73,36.65,36.92,35.56,34.45,34.62,35.16,31.36,34.72
33.75,34.17,34.98,33.15,34.92,34.62,35.37,33.01,35.71,31.98,36.21,36.13,35.83,34.59,31.78,34.86
34.94,32.16,38.05,32.10,35.22,36.67,31.28,34.36,34.48,34.37,33.37,35.02,35.64,35.25,35.00,32.63
35.40,34.44,35.37,32.46,34.92,35.59,32.86,35.89,33.95,34.25,31.63,34.45,35.35,33.01,35.07,31.73
36.58,36.02,32.68,34.72,35.82,36.34,32.48,37.80,31.28,34.52,35.66,36.83,37.45,33.14,34.72,35.77
37.23,37.88,37.57,36.77,35.05,34.76,31.36,35.16,34.52,34.38,33.75,34.92,31.18,37.77,32.10,35.05
35.25,35.00,32.78,35.84,35.05,34.31,31.49,34.60,34.53,31.87,35.08,31.78,34.48,34.86,33.62,35.17
34.69,35.06,34.64,34.95,35.18,32.97,35.25,34.96,34.62,35.41,36.92,37.45,33.14,34.72,35.77,37.23
37.47,37.27,33.34,35.95,33.98,34.74,31.20,35.55,31.73,36.33,34.06,35.19,35.63,36.91,33.36,37.00
31.59,35.55,31.34,34.38,35.75,37.03,34.43,36.12,34.91,34.64,35.06,34.91,36.03,33.34,37.27,36.83
35.77,34.72,32.42,35.02,34.62,34.59,31.54,34.28,35.83,34.99,32.17,37.03,34.39,34.83,32.38,36.56
36.14,33.56,35.48,34.55,35.56,34.23,31.61,36.16,36.09,35.29,34.64,34.59,31.46,33.98,36.27,34.72
31.83,34.91,31.95,34.63,33.93,35.14,33.81,35.10,31.51,36.22,34.73,31.88,34.59,31.46,35.12,34.12
34.23,34.33,34.71,36.25,32.49,35.09,34.95,34.59,35.00,32.83,36.00,33.70,35.10,34.03,NA
>chr1:84655861-84656261
NA,35.24,36.11,33.32,34.92,34.81,34.78,32.36,36.48,35.58,35.49,34.76,33.14,34.34,35.02,32.42
34.99,34.84,32.14,34.04,33.63,36.33,33.37,36.55,35.86,34.59,31.95,34.86,33.51,36.88,35.86,34.72
33.14,36.88,35.75,34.52,31.41,36.71,34.45,35.48,34.24,37.40,35.63,35.52,34.91,36.77,36.92,35.66
34.40,31.84,36.21,36.41,37.57,37.23,35.62,34.67,35.67,36.13,36.58,33.32,35.09,34.99,33.14,37.25
35.63,35.52,34.69,35.41,34.54,31.37,34.95,33.31,36.83,33.66,33.50,33.89,31.22,36.47,34.30,35.39
32.31,36.63,31.28,34.43,35.35,32.46,34.99,35.09,33.15,34.97,34.45,32.29,37.04,32.66,34.96,34.99
32.46,35.63,34.92,33.14,36.88,35.71,34.55,35.64,34.21,37.03,35.71,34.55,35.37,32.83,34.86,31.95
34.55,35.41,34.95,35.71,31.84,34.54,35.17,35.53,31.74,34.77,33.78,34.47,34.88,32.50,36.20,35.16
33.52,36.52,35.67,34.67,35.71,37.03,34.21,35.73,34.64,33.90,35.73,31.88,34.97,35.14,31.77,36.33
34.30,35.78,32.83,35.00,34.60,35.76,33.22,36.55,35.86,34.59,31.78,34.59,35.86,36.70,33.34,36.03
35.17,36.50,35.83,34.72,33.14,36.88,35.71,34.55,35.64,33.31,35.64,34.40,35.19,34.95,36.03,32.97
35.84,34.91,34.47,34.17,35.12,31.45,34.41,35.62,34.21,37.03,35.86,34.72,32.68,36.00,35.21,35.00
33.14,37.27,37.47,37.23,35.77,34.72,32.46,35.37,34.44,35.64,33.31,35.91,34.81,32.12,36.06,33.63
33.97,31.14,34.02,33.72,36.41,33.02,35.41,34.61,34.98,33.15,35.09,34.84,31.47,35.06,35.14,36.11
36.97,37.60,34.24,35.27,34.62,34.87,31.62,36.50,32.40,35.13,32.83,35.35,34.41,31.48,34.03,36.24
33.86,31.18,35.63,31.80,35.07,35.54,33.69,34.80,35.39,34.69,33.14,37.45,36.83,35.62,34.74,34.92
33.32,35.95,35.17,34.69,33.14,37.45,37.47,37.23,35.77,34.72,32.46,35.35,34.57,31.39,37.47,33.17
34.56,35.27,34.24,37.60,36.83,35.77,34.59,31.87,34.80,31.28,37.39,34.00,31.24,34.76,34.83,35.19
34.40,35.37,32.83,35.13,32.13,35.56,34.62,35.39,37.07,33.34,36.03,35.17,36.50,35.62,34.45,34.62
35.12,31.45,34.35,35.75,36.88,33.14,34.99,34.96,32.36,36.48,35.47,36.11,33.32,34.92,34.74,35.67
36.52,33.73,35.95,35.02,34.47,31.28,36.66,32.29,34.55,34.16,35.73,31.88,35.02,35.21,36.00,33.05
35.25,33.05,36.02,36.56,32.74,36.39,35.91,34.84,34.59,35.02,32.42,34.69,35.17,35.81,32.27,35.06
34.42,31.44,36.62,35.25,32.65,37.04,32.29,34.55,33.93,35.17,33.95,34.50,35.36,36.48,35.83,34.72
32.46,35.37,34.55,35.71,36.55,33.22,35.97,34.33,31.49,34.61,34.61,35.45,32.83,35.25,32.83,35.37
34.55,35.71,36.55,33.36,37.55,32.66,34.96,34.99,33.14,36.88,35.86,34.59,31.94,35.75,NA
>chr1:84656031-84656431
NA,34.36,35.19,34.95,36.03,32.97,35.84,34.91,34.47,34.17,35.12,31.45,34.41,35.62,34.21,37.03
35.86,34.72,32.68,36.00,35.21,35.00,33.14,37.27,37.47,37.23,35.77,34.72,32.46,35.37,34.44,35.64
33.31,35.91,34.81,32.12,36.06,33.63,33.97,31.14,34.02,33.72,36.41,33.02,35.41,34.61,34.98,33.15
35.09,34.84,31.47,35.06,35.14,36.11,36.97,37.60,34.24,35.27,34.62,34.87,31.62,36.50,32.40,35.13
32.83,35.35,34.41,31.48,34.03,36.24,33.86,31.18,35.63,31.80,35.07,35.54,33.69,34.80,35.39,34.69
33.14,37.45,36.83,35.62,34.74,34.92,33.32,35.95,35.17,34.69,33.14,37.45,37.47,37.23,35.77,34.72
32.46,35.35,34.57,31.39,37.47,33.17,34.56,35.27,34.24,37.60,36.83,35.77,34.59,31.87,34.80,31.28
37.39,34.00,31.24,34.76,34.83,35.19,34.40,35.37,32.83,35.13,32.13,35.56,34.62,35.39,37.07,33.34
36.03,35.17,36.50,35.62,34.45,34.62,35.12,31.45,34.35,35.75,36.88,33.14,34.99,34.96,32.36,36.48
35.47,36.11,33.32,34.92,34.74,35.67,36.52,33.73,35.95,35.02,34.47,31.28,36.66,32.29,34.55,34.16
35.73,31.88,35.02,35.21,36.00,33.05,35.25,33.05,36.02,36.56,32.74,36.39,35.91,34.84,34.59,35.02
32.42,34.69,35.17,35.81,32.27,35.06,34.42,31.44,36.62,35.25,32.65,37.04,32.29,34.55,33.93,35.17
33.95,34.50,35.36,36.48,35.83,34.72,32.46,35.37,34.55,35.71,36.55,33.22,35.97,34.33,31.49,34.61
34.61,35.45,32.83,35.25,32.83,35.37,34.55,35.71,36.55,33.36,37.55,32.66,34.96,34.99,33.14,36.88
35.86,34.59,31.94,35.56,34.62,35.39,37.25,33.14,34.92,35.63,33.01,35.42,31.30,36.69,34.67,31.83
34.91,31.95,34.63,33.83,35.34,35.59,36.49,33.03,37.12,32.65,35.87,34.90,33.14,37.27,36.92,35.64
35.52,34.91,36.77,36.92,35.66,34.40,31.55,34.73,36.22,31.22,33.89,33.53,34.76,36.00,36.37,35.83
34.59,31.87,34.80,31.17,37.80,32.10,35.05,35.25,35.02,31.75,35.05,35.47,34.84,35.36,32.44,34.67
34.81,34.78,32.36,36.48,35.90,37.11,35.11,37.03,35.86,34.59,31.94,35.77,34.31,31.23,35.50,31.41
33.98,36.30,34.42,35.39,37.25,33.51,34.86,31.95,34.59,35.77,36.92,36.41,36.45,32.09,35.66,31.55
35.70,31.23,34.38,35.34,34.75,34.34,34.13,31.19,34.30,36.36,35.87,36.62,33.36,37.16,31.43,34.27
31.49,34.03,36.30,34.42,35.40,37.33,37.47,37.11,33.36,36.95,31.36,35.10,33.81,35.17,34.69,35.06
34.65,35.04,33.98,35.27,35.53,34.24,37.60,36.92,35.41,34.62,34.95,35.09,32.49,36.45,34.30,35.78
33.34,36.78,35.90,36.52,31.64,35.14,34.95,33.14,37.27,36.83,35.77,34.72,33.14,37.45,36.92,35.64
35.52,34.69,35.25,34.50,31.60,34.59,34.39,34.95,35.95,33.73,37.05,37.52,37.23,35.60,NA
>chr1:85973081-85973481
NA,34.00,37.32,31.15,34.38,34.73,31.52,35.09,34.61,34.36,31.28,36.67,35.11,32.28,34.70,35.91
34.81,31.48,33.91,37.05,32.20,34.66,34.59,34.69,31.42,37.20,33.63,33.50,33.97,31.19,34.17,35.90
31.45,35.27,35.72,33.41,34.67,34.59,31.46,33.96,37.32,31.05,34.03,33.80,35.78,31.80,34.17,34.17
34.87,31.42,37.36,33.37,34.80,31.80,35.82,35.17,36.46,35.53,35.56,33.57,34.61,36.38,33.23,34.16
34.34,31.68,34.77,33.75,34.17,34.65,31.79,35.78,33.80,34.03,31.05,37.32,34.02,31.49,34.19,31.46
35.12,34.17,34.47,34.84,36.11,37.37,37.52,37.05,33.49,34.57,34.17,35.05,31.77,36.14,34.78,34.39
34.12,31.14,34.22,35.62,34.86,31.95,35.50,34.25,33.59,35.63,35.28,32.42,34.72,35.86,36.88,33.14
34.72,35.86,36.88,33.14,34.72,35.86,36.88,33.14,34.72,35.86,36.88,33.14,34.72,35.86,36.88,33.14
34.72,35.83,36.50,34.91,35.52,35.53,36.46,34.91,35.52,35.53,36.46,35.05,34.97,31.29,36.77,34.58
32.11,36.47,31.48,36.01,34.39,31.55,34.35,35.66,37.23,37.47,37.45,33.14,34.99,34.96,32.36,36.56
36.14,34.43,37.60,36.97,36.17,36.48,32.36,34.96,34.86,31.78,34.63,34.16,35.62,31.84,34.78,35.91
33.34,35.48,34.55,35.49,34.55,35.21,32.83,35.78,34.22,35.38,35.04,32.63,35.66,34.81,31.94,35.95
34.90,33.14,36.78,35.90,36.49,31.42,34.43,35.35,32.46,34.72,35.77,36.83,37.60,34.21,35.64,34.44
35.37,32.83,35.25,32.83,35.35,34.57,31.28,37.61,31.35,35.99,34.52,32.45,34.67,34.62,35.37,32.83
35.13,32.13,35.95,34.96,31.75,34.91,31.95,34.80,35.63,32.63,34.67,34.61,34.48,33.49,34.61,31.80
35.82,34.95,35.41,34.69,33.14,36.88,35.71,34.55,35.37,32.83,34.86,32.12,34.91,31.83,34.67,36.75
31.45,34.95,35.02,31.75,35.31,33.05,36.00,35.05,34.14,31.16,35.34,36.06,36.65,37.06,36.14,36.23
33.63,33.99,31.30,34.35,35.75,36.70,33.34,36.03,35.17,36.38,36.02,36.49,31.42,34.38,35.66,36.87
37.05,33.73,36.58,36.41,36.92,35.66,34.52,31.28,37.52,31.18,34.97,35.05,36.77,37.57,37.23,35.77
34.59,31.94,35.56,34.56,34.66,32.12,37.80,31.28,34.70,34.97,32.37,35.79,31.80,34.92,35.91,34.70
32.67,36.09,35.35,34.62,34.95,35.18,33.17,36.11,35.47,36.53,31.51,35.56,33.71,33.86,34.69,32.59
35.02,34.34,33.14,34.76,35.66,33.57,35.43,34.69,35.41,34.54,31.37,34.95,33.31,36.84,34.14,32.56
36.53,36.87,35.66,34.40,31.55,34.73,36.09,31.73,35.86,32.75,36.94,36.87,35.62,34.52,35.06,35.61
35.34,31.27,33.97,33.38,33.84,36.09,34.17,34.91,31.18,37.57,31.35,35.66,33.57,33.48,33.37,33.40
34.14,31.48,34.81,35.91,34.70,32.28,35.11,36.70,31.50,35.69,33.57,33.52,33.41,34.09,NA
>chr1:86027610-86028010
NA,32.79,36.53,36.97,35.40,34.48,35.56,34.23,31.61,36.16,36.02,36.02,36.48,32.74,36.39,35.97
36.49,31.42,34.55,34.97,32.36,36.66,35.25,32.36,36.56,36.14,34.43,37.40,35.39,34.48,35.49,34.48
35.39,37.07,32.77,34.90,33.37,36.36,34.62,31.95,35.37,34.56,34.87,32.23,34.20,34.39,34.82,35.40
34.38,34.09,34.41,34.12,31.23,34.76,35.05,36.46,35.29,34.62,35.04,34.23,34.89,31.39,35.63,32.09
36.14,34.89,34.60,37.03,32.17,35.22,36.67,31.42,34.43,35.30,33.02,36.33,33.63,33.86,31.38,35.69
33.75,34.57,35.34,37.25,33.14,34.92,35.66,32.63,35.00,35.25,35.05,32.28,37.68,33.44,34.09,31.30
36.53,36.14,33.56,35.27,34.61,34.96,34.81,31.61,34.65,33.75,35.14,33.70,36.00,33.34,37.27,37.47
37.23,35.77,34.72,32.68,36.02,36.56,32.36,34.97,34.53,31.45,35.12,34.62,34.49,34.88,32.36,36.66
35.22,32.10,37.80,31.19,34.30,35.20,33.56,37.05,36.87,35.62,34.74,34.78,32.66,37.04,32.45,34.42
31.30,36.69,34.58,31.95,35.75,34.96,31.65,35.00,31.30,36.72,34.17,31.15,37.52,31.28,34.57,35.62
33.31,35.73,34.61,34.59,31.66,34.65,33.66,35.41,35.53,34.24,37.60,36.83,35.62,34.74,34.92,33.32
36.58,36.09,35.29,34.62,34.96,35.51,35.49,34.59,33.52,34.00,31.98,35.11,36.67,31.42,34.43,35.30
33.02,36.33,33.63,33.99,31.30,34.41,35.35,32.46,34.92,35.59,33.02,36.41,33.67,34.59,34.77,32.52
35.46,34.61,34.36,31.28,36.50,35.69,34.70,35.52,35.64,36.97,36.53,32.56,34.14,36.84,33.11,34.64
35.36,37.33,37.88,37.47,37.45,33.51,34.86,31.95,34.63,33.83,35.41,35.27,32.27,34.90,33.37,37.68
32.65,36.34,35.82,34.72,32.46,35.37,34.55,35.62,37.23,37.88,37.88,37.88,37.88,37.57,36.77,35.05
34.95,31.59,36.45,36.17,36.97,37.45,33.51,35.31,31.75,35.02,35.14,31.64,36.52,35.90,37.11,35.11
37.60,36.83,35.62,34.55,35.40,32.53,35.19,35.55,34.70,35.11,34.65,35.59,35.19,33.02,37.00,31.62
35.05,34.17,34.27,31.68,34.77,34.04,34.71,32.63,35.37,34.40,35.19,34.69,35.52,35.63,36.91,33.22
36.14,34.96,31.75,35.31,33.51,36.88,35.71,34.74,34.78,32.36,36.48,36.17,37.01,36.94,33.03,37.04
32.45,34.07,31.59,36.66,32.40,35.19,31.75,35.06,35.25,35.18,33.17,36.27,34.84,34.64,35.76,33.22
36.55,35.75,34.38,31.42,36.49,35.90,37.11,34.21,35.91,34.92,32.46,35.63,34.78,31.47,35.10,35.30
34.81,31.70,34.71,32.19,35.95,34.96,31.47,34.57,35.86,36.88,33.31,34.61,34.97,33.19,34.85,34.59
34.59,31.54,34.27,36.10,32.31,35.13,33.51,36.88,35.71,34.67,35.67,36.40,33.03,37.04,32.21,34.59
35.83,36.13,36.21,31.84,34.45,35.35,32.46,34.92,35.66,32.53,35.19,35.62,34.22,31.18,NA
>chr1:86917411-86917811
NA,37.48,31.18,35.12,33.81,35.20,33.47,34.54,35.23,35.25,33.52,36.61,35.30,34.42,33.11,33.78
36.31,34.44,34.91,33.12,34.57,34.23,35.23,35.25,33.11,35.10,34.70,31.28,37.80,32.10,35.22,36.62
31.59,35.10,33.81,35.20,33.62,35.10,34.20,36.33,31.77,35.01,34.44,31.59,36.16,36.02,35.95,35.14
34.84,31.98,35.75,34.73,32.14,36.63,31.28,34.38,35.66,37.23,37.88,37.88,37.47,37.45,33.14,34.99
34.84,32.14,34.20,34.38,34.55,34.66,35.45,32.46,34.92,35.91,33.34,35.53,35.41,33.54,34.38,34.44
34.38,34.02,31.38,35.66,32.37,35.07,35.61,33.73,33.80,34.36,31.30,37.39,34.28,32.42,35.02,35.53
34.65,33.48,34.36,32.99,33.67,36.23,36.14,36.97,37.60,34.21,35.64,34.55,35.71,36.88,33.51,35.13
32.40,36.45,31.20,34.31,35.77,32.02,34.55,34.16,35.73,32.00,35.73,33.90,34.47,34.77,32.34,34.14
36.64,34.14,32.34,34.85,34.55,31.42,36.49,36.17,37.01,37.05,33.49,34.74,34.11,36.28,34.01,31.16
34.16,33.44,36.38,34.61,33.54,35.67,32.02,34.64,31.73,36.67,35.11,32.28,35.47,34.23,34.14,36.64
31.45,34.69,34.64,35.41,37.33,37.52,37.05,33.49,34.74,34.01,36.58,31.32,34.30,35.20,33.15,35.09
34.87,31.94,35.95,34.90,32.63,35.66,34.80,31.87,35.08,31.74,34.59,34.61,35.45,32.46,34.92,35.91
33.31,35.91,34.92,32.46,35.63,34.92,32.46,35.35,34.45,31.84,35.58,34.95,34.40,35.33,33.01,37.00
31.62,35.14,34.95,32.63,35.40,34.44,35.33,33.02,36.41,33.69,34.72,31.65,35.37,31.83,34.72,36.27
34.30,32.56,36.00,35.67,34.55,35.37,32.46,34.69,35.41,34.95,35.66,32.31,36.63,31.59,34.07,32.45
36.45,31.36,35.10,33.81,35.14,33.93,34.63,31.78,34.55,35.29,35.61,35.27,31.45,35.69,33.75,34.57
35.34,37.40,34.43,36.12,35.21,35.06,31.47,34.54,35.17,35.95,33.73,36.52,35.67,34.67,35.62,36.83
37.60,34.21,35.91,34.92,32.46,35.37,34.55,35.71,37.03,35.11,37.03,35.75,34.52,31.28,37.56,31.28
34.52,35.66,36.83,37.11,33.36,37.00,31.59,35.86,32.37,35.25,36.66,32.74,36.40,35.67,34.74,34.77
32.16,38.05,32.16,34.77,34.74,35.62,36.83,37.11,33.37,36.41,33.72,33.94,31.07,36.52,32.82,36.73
31.28,34.38,35.75,36.70,32.77,34.90,33.37,37.36,31.42,34.95,34.95,32.63,35.40,34.40,35.19,34.95
35.66,32.31,37.02,32.67,34.77,34.56,34.91,36.12,33.53,35.62,34.43,31.28,36.63,32.31,35.66,35.17
36.77,36.92,35.56,34.42,33.78,34.72,31.27,34.30,36.12,35.56,32.97,35.89,34.25,33.59,35.56,35.53
36.09,36.58,33.73,36.61,35.59,35.34,33.57,34.64,35.73,34.21,37.03,35.71,34.55,35.64,34.21,37.60
37.47,37.33,35.64,35.52,34.70,35.69,36.48,32.74,36.94,37.52,37.37,36.17,36.52,31.51,NA
>chr1:87401920-87402320
NA,36.61,31.61,35.86,32.37,35.25,36.66,32.74,36.94,37.01,36.11,34.84,34.62,35.35,36.09,32.66
35.46,34.52,34.02,34.61,31.49,34.33,35.70,32.48,35.87,34.90,32.64,35.00,34.59,34.91,36.12,34.43
37.60,37.47,37.23,35.66,34.35,31.30,33.99,33.63,36.12,32.20,35.56,33.90,34.64,35.73,34.21,37.60
36.97,36.17,36.52,31.64,35.14,34.95,33.14,37.07,35.39,34.38,36.71,31.41,34.52,35.66,37.23,37.47
37.27,33.34,36.03,34.95,35.41,34.69,33.14,37.45,37.47,37.33,35.64,35.52,34.91,36.38,36.02,36.49
31.73,34.44,31.87,34.55,35.41,34.95,35.82,32.00,35.56,34.22,35.38,35.04,32.64,35.21,34.55,35.55
35.19,32.54,35.00,34.56,33.17,37.47,31.36,34.42,31.49,34.02,37.39,31.36,34.50,31.43,37.16,33.36
36.62,35.87,36.25,33.73,34.57,35.34,37.40,34.21,35.91,34.80,31.78,34.53,34.97,33.56,37.05,37.52
37.33,35.64,35.56,33.57,34.61,36.28,34.03,31.48,34.41,35.62,34.21,37.60,37.47,37.33,35.64,35.34
33.83,34.63,31.78,34.80,35.63,33.01,35.71,31.70,34.77,35.91,34.33,31.52,35.07,33.01,35.19,32.19
36.45,36.02,35.99,36.23,33.63,34.04,32.37,36.00,35.67,34.74,34.78,32.37,35.86,31.61,36.52,36.17
37.37,37.47,37.60,34.21,35.62,34.57,31.28,37.56,31.19,34.30,34.83,31.63,34.96,33.81,35.14,33.64
34.52,33.87,35.95,32.83,35.66,34.92,32.46,35.35,34.45,31.84,35.90,34.84,34.64,35.76,33.22,36.62
35.90,36.52,31.61,35.55,31.34,34.43,35.35,32.83,35.13,32.40,36.45,31.20,34.38,35.25,34.22,35.78
32.83,35.40,34.55,35.62,36.83,37.60,34.21,35.64,34.44,35.33,32.86,36.14,34.90,32.64,35.00,34.60
35.56,32.13,35.19,31.83,34.95,35.55,34.55,35.21,32.64,35.00,35.21,35.84,32.68,34.91,37.01,32.55
36.34,35.62,34.45,34.47,34.50,34.61,34.75,33.36,36.58,36.02,35.95,34.98,34.14,31.08,34.17,35.99
32.11,35.81,35.17,34.55,31.78,34.80,35.59,32.86,36.14,34.90,33.14,36.78,35.84,34.84,34.62,35.39
37.25,33.14,34.72,35.86,36.55,33.22,36.14,34.91,31.88,35.73,33.90,34.64,35.73,34.21,37.03,35.71
34.52,35.06,35.55,34.66,34.20,32.14,34.77,34.47,33.57,35.25,33.57,35.72,35.27,31.45,35.90,34.39
31.55,34.53,34.97,32.66,37.04,32.45,34.20,31.59,35.12,34.34,34.88,34.12,35.04,34.61,35.02,32.78
35.25,32.83,35.63,34.92,32.68,35.77,36.12,34.30,31.27,34.76,35.05,36.50,35.62,34.42,33.78,34.72
31.36,35.16,34.17,34.31,35.11,31.95,34.66,34.40,35.66,37.03,34.43,36.12,35.05,34.31,31.59,35.84
33.26,34.36,33.14,34.76,35.55,35.06,34.52,35.71,36.70,33.14,34.90,36.14,33.22,36.55,35.86,34.72
33.14,37.25,35.63,35.52,34.70,35.62,34.96,34.56,34.87,32.52,35.36,34.84,35.40,34.60,NA
>chr1:87620362-87620762
NA,34.53,34.66,32.30,37.48,33.36,32.39,36.33,33.23,34.23,34.03,34.41,34.12,31.14,34.02,33.77
35.95,34.81,31.46,34.33,35.58,31.98,34.78,35.14,31.64,36.61,36.02,33.05,35.31,31.83,34.72,36.36
33.44,34.16,31.14,33.97,33.63,36.06,32.12,34.59,35.83,36.37,35.73,34.63,34.48,33.33,35.47,35.00
35.84,31.74,34.96,33.41,34.44,33.39,33.67,36.23,35.87,36.78,33.05,34.91,36.77,31.09,33.98,33.53
34.52,34.03,34.18,33.41,33.37,33.48,33.75,36.28,34.72,31.55,34.57,35.86,36.88,33.51,35.13,32.13
35.95,34.73,32.14,36.42,31.36,34.91,33.78,34.42,35.62,36.50,34.91,35.59,35.53,33.34,35.62,34.41
31.48,34.03,36.24,34.12,31.23,37.39,33.23,34.16,34.34,31.55,33.91,36.79,31.45,34.95,34.95,32.78
35.84,35.05,34.31,31.54,34.44,34.11,36.26,33.69,33.50,35.31,36.76,37.03,35.41,34.64,34.87,31.64
36.70,35.22,32.10,37.80,31.28,34.70,34.85,32.45,34.64,35.83,35.12,32.97,35.20,35.98,33.66,32.78
35.53,34.67,35.13,32.88,35.97,34.33,31.59,35.53,35.17,34.55,31.95,34.73,32.40,36.50,31.48,35.80
33.75,34.48,35.27,33.34,35.73,34.66,34.47,34.42,34.92,31.37,34.57,35.77,37.23,37.47,37.45,33.51
34.86,32.12,34.86,32.83,35.35,34.57,31.39,37.47,33.37,34.90,32.41,35.84,35.21,35.00,32.78,35.84
35.21,35.00,33.14,36.70,35.86,34.72,32.46,35.37,34.44,35.40,32.63,34.90,36.14,32.97,35.80,35.21
34.84,31.98,35.58,34.33,31.59,35.53,34.95,34.36,35.06,35.28,34.63,34.48,33.21,35.20,33.70,35.67
31.84,34.78,35.66,32.63,34.95,34.95,31.45,36.77,34.38,35.39,37.25,33.14,34.92,35.91,33.31,35.62
34.57,31.41,36.72,33.91,31.55,34.44,34.01,36.66,31.29,34.92,33.75,34.36,33.85,33.28,34.47,35.38
33.45,34.65,36.39,33.17,34.64,35.36,36.92,37.60,34.24,35.27,34.59,34.95,35.09,32.36,36.66,35.34
32.94,34.79,34.84,34.69,33.48,34.58,33.17,36.36,34.95,33.05,37.27,36.83,35.62,34.67,35.67,36.40
33.03,37.02,32.14,34.84,35.14,35.91,35.99,32.66,35.64,35.72,33.41,34.64,34.91,36.12,34.43,37.03
35.86,34.57,31.55,34.95,35.62,34.24,31.38,36.62,35.34,32.97,35.16,36.22,31.22,34.06,34.60,34.16
34.09,35.50,31.98,34.73,35.95,31.94,34.59,35.82,36.52,33.73,35.95,34.95,34.40,35.37,32.83,35.31
31.65,34.72,33.74,35.72,35.03,32.65,37.04,32.21,34.81,35.91,33.31,35.91,34.80,31.78,34.59,35.77
36.87,37.05,33.49,34.64,34.16,33.23,37.39,31.26,34.91,34.17,36.12,34.33,31.48,35.35,31.64,35.07
33.01,35.45,34.64,33.78,34.72,31.24,34.00,37.32,31.15,34.38,34.73,31.52,35.09,34.52,34.23,34.36
34.33,34.48,33.33,35.56,35.64,37.03,36.41,36.58,33.36,34.91,34.44,36.30,34.03,31.51,NA
>chr1:88805656-88806056
NA,32.72,35.41,34.64,33.78,34.72,31.36,35.16,34.34,34.97,33.47,34.48,34.87,31.42,37.36,33.23
34.16,34.34,31.68,34.81,34.84,35.58,36.14,34.30,31.19,34.16,33.38,36.84,33.88,31.61,35.20,33.70
36.96,35.90,36.52,31.50,35.80,33.75,34.48,35.27,34.24,37.03,35.71,34.67,35.62,37.23,37.88,37.47
37.27,33.34,36.00,33.56,34.54,35.23,34.86,31.46,34.33,35.77,32.19,34.20,31.61,34.02,37.39,31.36
34.42,31.56,34.52,36.36,36.14,36.97,37.27,33.14,35.00,35.21,35.84,32.97,35.95,33.98,34.74,31.31
36.33,34.06,35.27,35.53,33.56,36.14,36.61,31.64,35.05,34.31,34.09,34.52,33.53,33.89,31.30,36.45
35.97,36.39,32.74,36.48,35.90,36.78,33.14,35.00,35.14,36.11,37.01,36.94,32.74,36.48,35.97,36.33
32.55,37.03,34.38,35.40,36.92,37.45,33.51,35.25,33.51,36.88,35.75,34.38,31.34,35.55,31.61,36.61
36.02,32.85,34.61,34.97,33.56,36.52,35.91,35.14,35.00,33.14,37.27,36.83,35.62,34.55,35.64,33.31
35.91,34.92,33.14,37.45,36.83,35.62,34.67,35.62,36.83,37.27,33.34,35.95,33.87,34.52,33.87,35.73
32.00,35.73,33.90,34.64,35.45,32.46,34.99,35.09,33.15,34.97,34.47,31.84,35.62,34.16,34.56,31.46
35.10,35.38,34.12,34.77,34.79,33.12,34.99,35.53,34.91,36.77,36.92,35.77,34.72,32.46,35.63,34.92
32.42,35.23,34.45,36.71,31.41,34.57,35.35,32.46,34.92,35.63,32.83,35.25,33.05,36.00,35.21,35.06
31.65,34.64,31.73,36.58,35.87,32.78,35.00,35.14,36.11,37.01,36.53,32.56,34.30,36.27,34.95,33.05
36.70,35.86,34.59,31.87,35.08,31.98,35.75,35.41,35.10,34.31,31.49,34.61,33.82,34.58,31.66,34.65
33.98,35.56,32.20,36.16,34.27,31.54,34.73,34.44,31.54,34.27,34.23,35.23,34.81,31.88,34.67,31.57
36.58,36.02,33.23,35.71,31.78,34.48,34.84,34.69,33.48,34.36,32.99,33.67,36.02,35.58,34.97,35.71
32.02,35.28,31.74,34.80,34.09,31.44,35.12,34.52,34.02,34.58,31.60,34.45,35.35,32.46,34.72,35.86
36.88,33.51,35.13,32.40,36.66,31.59,34.44,32.04,34.86,32.83,35.63,34.78,31.47,35.06,35.21,36.12
34.43,37.60,37.47,37.37,36.17,36.49,31.73,35.07,33.01,35.37,34.44,35.40,32.63,35.00,35.21,36.12
34.43,37.60,36.83,35.66,34.38,31.42,36.67,35.11,32.28,34.64,35.83,35.12,33.17,35.95,35.17,34.55
31.78,34.63,33.83,35.41,35.53,33.37,35.27,34.50,34.80,35.73,36.37,35.72,34.38,31.45,36.33,34.06
35.19,35.63,37.25,33.14,34.92,35.63,32.46,34.72,35.86,36.55,33.22,35.76,34.62,35.39,36.91,33.22
35.97,34.31,31.23,35.70,31.61,36.61,36.14,33.75,36.12,35.05,34.30,31.44,36.45,35.90,36.96,33.14
34.69,35.41,34.69,35.59,35.53,33.56,36.14,36.53,31.30,34.06,34.60,34.16,34.47,34.80,NA
>chr1:88876252-88876652
NA,34.60,35.86,36.88,33.70,35.42,31.30,36.69,34.58,32.00,36.20,33.69,34.66,32.26,35.40,34.55
35.67,36.13,36.16,31.59,34.33,35.70,32.48,35.87,34.96,31.46,34.47,34.60,31.63,34.81,34.79,35.22
35.25,33.57,34.41,34.95,35.81,32.27,34.92,34.64,35.39,37.40,34.24,35.53,35.63,33.73,35.17,34.95
36.50,35.83,34.72,32.46,35.63,34.78,31.55,34.67,36.69,31.41,34.57,35.38,32.26,34.66,33.74,36.03
35.58,34.97,35.82,31.88,35.02,35.14,35.84,37.11,34.21,35.64,34.62,34.78,32.36,36.48,36.17,37.37
37.52,36.94,32.87,36.25,34.79,35.36,32.66,36.00,35.82,34.57,31.55,34.72,36.36,33.44,34.34,31.56
34.34,34.23,33.77,36.02,35.89,33.53,35.64,34.44,35.64,33.31,35.64,34.44,35.40,32.63,34.95,34.95
31.39,37.85,32.48,36.34,35.82,34.57,31.47,35.06,35.25,34.95,32.18,34.30,36.27,34.95,32.54,35.00
34.34,32.99,33.67,36.12,32.20,35.56,33.90,34.64,35.73,34.21,37.03,35.86,34.72,33.14,36.96,35.90
36.49,31.57,34.35,31.43,36.66,32.21,34.87,35.09,33.15,34.98,34.45,35.02,33.11,35.16,36.08,31.45
34.43,35.62,34.21,37.40,35.39,34.48,35.56,34.23,31.61,35.69,35.36,36.03,33.74,34.56,31.61,34.61
33.49,34.50,34.78,36.14,31.73,35.70,31.18,34.24,35.56,34.55,35.21,32.54,34.91,36.77,31.19,34.27
35.97,32.97,35.82,36.58,31.42,34.43,35.35,33.01,35.71,31.98,35.58,35.17,34.69,32.68,35.77,36.12
34.30,31.20,34.22,35.64,34.24,31.15,36.42,32.31,35.61,33.54,34.52,36.66,31.26,34.17,36.79,31.45
34.87,34.48,33.67,35.12,31.29,36.77,34.69,31.77,35.56,34.30,36.45,32.87,36.39,35.94,36.25,33.74
34.66,32.26,35.38,34.43,31.42,36.50,35.47,35.69,31.59,34.31,35.10,35.62,34.75,34.95,34.34,35.09
31.52,34.86,34.95,32.63,35.66,34.80,31.95,34.46,31.95,34.59,35.83,36.13,36.16,31.74,34.77,33.75
34.38,34.52,35.12,31.45,34.41,35.62,33.31,35.64,34.55,35.67,36.50,35.17,35.71,31.84,34.78,35.63
32.63,34.71,34.04,34.77,31.68,34.34,34.14,34.59,34.16,34.38,35.23,35.25,33.14,34.99,35.53,34.69
35.19,34.52,35.67,36.13,36.16,31.62,34.34,33.38,36.84,34.14,32.56,36.53,37.52,37.23,35.62,34.74
34.92,33.11,35.25,35.17,34.33,31.19,36.81,34.17,31.15,37.48,31.15,34.12,36.24,34.03,31.48,34.53
34.95,32.16,37.80,31.28,34.57,35.35,32.46,34.92,35.63,32.63,34.61,34.60,31.63,34.77,33.75,34.52
33.64,35.14,33.73,35.58,34.91,32.67,37.55,33.36,36.55,35.86,34.59,31.95,34.73,32.13,35.95,34.73
32.14,37.02,32.65,35.03,35.70,33.63,33.99,31.31,34.27,31.57,36.58,36.02,32.85,34.61,34.60,31.49
34.33,35.77,32.13,35.13,32.83,35.37,34.55,35.62,36.83,37.45,33.51,34.86,31.95,34.63,NA
>chr1:89075450-89075850
NA,34.75,34.61,35.45,32.83,35.31,32.12,35.71,35.17,36.50,35.83,34.72,32.46,35.35,34.45,31.60
34.59,34.40,35.66,36.88,33.31,34.61,34.58,31.92,34.67,31.57,36.67,35.11,32.28,34.64,36.12,35.89
33.53,35.62,34.45,31.84,35.75,35.47,36.50,31.42,34.43,35.35,32.46,34.72,35.86,37.03,34.21,35.73
34.64,33.90,35.95,33.34,37.27,36.83,35.62,34.67,35.67,36.40,32.74,36.66,35.34,33.17,36.11,35.47
36.50,31.42,34.43,35.35,32.46,34.92,35.63,32.83,35.13,32.13,35.70,34.25,33.56,36.00,33.34,36.70
35.71,34.67,35.62,37.23,37.47,37.11,33.37,36.36,34.30,31.27,34.72,34.04,34.71,32.63,35.37,34.44
35.37,32.83,34.86,32.12,34.91,32.12,35.71,34.97,35.69,36.50,31.42,34.43,35.35,32.46,34.92,35.63
32.83,35.13,32.13,35.95,34.96,31.65,35.28,31.98,35.75,35.47,36.48,32.36,34.96,34.86,31.78,34.80
35.63,32.83,35.13,32.40,36.66,31.43,34.67,32.16,35.75,35.47,36.50,31.42,34.38,35.66,37.23,37.47
37.45,33.70,35.07,31.73,36.58,35.87,32.78,34.95,35.14,31.62,36.50,32.45,34.71,31.98,35.75,35.47
36.50,31.73,35.07,33.01,35.35,34.45,31.84,35.75,35.47,36.50,31.42,34.43,35.35,32.46,34.92,35.63
32.83,35.13,32.13,35.70,34.25,33.56,36.00,33.34,37.27,36.83,35.62,34.67,35.62,36.92,36.65,36.00
34.66,34.12,31.23,34.72,34.04,34.71,32.63,35.37,34.44,35.37,32.83,34.86,32.12,34.91,32.12,35.71
34.95,35.19,34.36,35.19,34.95,35.66,32.15,35.37,34.62,35.41,36.92,37.60,34.24,35.48,34.45,37.03
32.55,36.33,35.97,36.48,32.36,34.96,34.99,32.68,36.00,34.91,34.59,35.27,33.34,35.91,34.92,32.68
36.02,36.56,32.74,36.39,35.91,34.84,34.62,35.41,37.33,37.88,37.57,36.77,35.05,34.81,31.63,34.61
34.40,35.62,36.52,33.56,34.98,34.17,33.64,35.14,33.62,34.86,34.48,31.68,34.77,34.04,34.71,33.31
36.96,35.84,34.98,34.30,31.35,36.47,34.20,34.77,34.48,31.68,34.96,33.64,34.52,36.58,31.41,34.70
34.85,32.45,34.63,36.10,32.31,34.73,31.95,34.59,35.82,36.40,33.03,37.02,31.95,34.50,33.69,36.41
33.02,35.30,34.43,31.42,36.49,35.90,36.96,33.14,34.92,35.91,34.21,37.60,36.92,35.64,35.19,34.06
36.45,32.49,35.09,34.95,34.56,34.77,32.38,36.66,35.34,33.01,34.97,34.53,31.87,35.08,31.74,34.58
34.53,31.87,35.08,31.78,34.25,34.33,34.91,36.00,32.68,34.69,35.17,35.95,33.32,35.02,34.47,33.90
35.73,32.00,35.73,34.16,34.71,33.31,36.88,35.71,34.55,35.40,32.83,36.03,35.17,36.38,36.02,36.48
32.36,35.07,35.61,33.86,33.81,35.17,33.93,34.71,33.31,37.45,36.97,36.11,35.14,35.06,31.46,34.47
34.97,33.19,34.85,34.56,35.56,32.02,34.45,34.64,31.95,35.06,34.42,31.44,36.53,36.11,NA
>chr1:89295039-89295439
NA,36.01,33.67,33.38,34.14,31.62,35.84,34.89,34.70,35.48,34.45,34.23,35.16,31.16,34.14,35.09
35.18,33.17,36.27,34.89,34.60,36.71,31.30,34.80,31.96,34.44,31.73,36.50,35.47,35.69,31.61,33.91
36.81,31.19,34.27,35.58,31.80,34.73,33.37,37.39,31.26,35.12,33.67,34.63,34.96,35.41,36.11,33.17
35.12,35.83,34.52,31.56,34.27,31.43,37.16,33.02,35.19,35.59,34.69,35.19,34.52,35.71,36.88,33.14
34.72,35.77,36.83,37.45,33.51,34.86,31.95,34.80,35.91,34.21,37.60,36.83,35.62,34.67,35.62,37.23
37.88,37.88,37.47,37.27,33.14,35.00,35.14,35.91,36.39,32.74,36.66,35.34,32.94,34.79,34.84,34.73
35.19,34.44,34.62,35.46,32.44,34.67,34.74,35.62,37.23,37.88,37.47,37.27,32.77,34.88,34.42,34.45
34.36,31.20,35.48,32.09,36.14,34.84,34.64,34.84,36.11,37.37,37.88,37.47,37.60,34.43,36.02,35.53
33.01,35.55,35.12,33.05,37.27,37.47,37.88,37.37,36.14,36.36,34.52,31.54,34.09,34.83,31.63,34.81
35.05,36.77,37.06,36.17,36.45,31.59,34.91,33.86,34.74,31.14,37.16,33.01,35.33,34.40,34.95,35.95
33.32,34.92,34.74,35.71,37.03,35.11,37.11,35.90,36.45,31.44,34.42,34.73,31.54,34.27,36.10,32.12
34.81,35.91,33.34,35.27,34.62,34.92,32.27,36.14,35.00,35.25,33.54,34.52,33.87,35.62,32.02,34.64
31.73,36.49,35.90,37.11,34.21,35.91,34.92,32.46,35.45,34.61,34.59,31.74,35.71,33.01,35.35,34.41
31.55,34.52,36.36,35.99,36.38,35.05,34.81,31.68,34.27,34.17,35.11,32.27,35.81,35.17,34.54,31.84
35.71,34.95,35.19,34.59,34.67,32.34,34.30,36.30,34.50,35.23,32.42,34.92,35.63,33.01,35.20,31.69
34.39,36.01,31.62,36.09,34.73,31.55,34.45,35.35,32.46,34.92,35.91,34.21,37.03,35.86,34.72,32.46
35.63,34.78,31.84,35.71,34.95,35.41,34.55,31.78,34.59,35.86,37.03,34.24,35.53,35.59,34.69,35.25
34.47,31.42,36.49,35.90,36.78,33.34,36.03,34.91,35.06,34.64,34.91,36.12,33.56,35.27,34.34,32.99
33.67,36.12,32.03,34.84,35.14,35.84,37.11,34.24,35.27,34.34,32.99,33.67,36.23,35.94,36.39,32.75
35.79,31.76,34.66,34.40,35.66,36.55,33.36,37.55,33.03,36.94,36.87,35.62,34.55,35.37,32.46,34.99
35.09,33.15,34.98,34.61,35.73,33.34,35.27,34.59,34.95,35.09,32.65,37.55,33.01,35.41,34.61,34.98
33.19,34.85,34.56,34.95,34.95,31.98,34.04,33.80,35.88,35.20,33.14,34.85,34.56,34.96,35.41,35.69
31.62,34.19,33.80,35.80,31.48,36.47,32.11,34.86,35.55,34.49,34.83,32.38,36.48,36.17,37.37,37.47
37.60,34.21,35.91,34.92,33.14,37.45,36.83,35.62,34.74,34.67,32.14,34.04,33.63,36.33,33.03,34.92
34.50,34.80,35.22,35.51,35.25,35.00,32.63,35.66,34.92,32.68,36.02,36.53,31.38,33.98,NA
>chr1:89397978-89398378
NA,33.61,33.95,31.30,34.35,35.75,37.03,34.21,35.91,34.92,32.46,35.35,34.43,31.45,36.08,34.73
31.70,35.71,32.97,35.02,34.60,35.76,32.88,34.92,34.60,35.76,32.86,35.30,34.43,31.45,36.08,34.73
31.70,35.71,32.97,35.02,34.60,35.56,32.19,34.07,31.76,36.08,34.73,31.70,35.71,33.01,35.35,34.43
31.45,36.08,34.73,31.70,35.71,32.97,35.02,34.60,35.56,32.02,34.45,34.58,31.66,34.19,34.83,31.63
34.77,34.04,34.56,31.46,35.06,35.21,36.00,33.05,35.31,31.83,34.72,36.28,33.75,33.48,33.43,33.95
31.30,34.35,35.75,37.03,34.21,35.91,34.92,32.46,35.35,34.43,31.45,36.08,34.73,31.70,35.71,32.97
35.02,34.60,35.76,32.88,34.92,34.50,34.50,34.45,34.36,31.31,36.08,34.73,31.70,35.71,32.97,35.02
34.60,35.56,32.19,34.07,31.59,37.16,33.01,35.30,34.43,31.45,36.08,34.73,31.70,35.71,32.97,35.02
34.60,35.56,32.19,34.07,31.59,36.66,32.45,34.07,31.59,36.66,32.40,34.73,31.95,34.59,35.83,36.50
34.91,35.52,35.63,37.07,32.77,34.72,33.49,34.76,35.66,33.57,35.43,34.91,36.38,35.99,36.23,33.67
33.34,34.72,32.77,37.07,35.34,34.57,33.75,35.78,31.79,34.66,34.61,35.73,33.31,35.91,34.80,31.95
34.46,31.95,34.63,33.83,35.41,35.27,32.54,34.95,36.24,33.51,32.80,35.53,34.83,35.11,34.79,34.95
31.51,36.47,34.30,35.78,32.83,35.66,34.92,32.46,35.45,34.61,34.59,31.74,35.71,33.01,35.63,34.92
32.46,35.63,34.92,33.14,37.45,36.83,35.62,34.74,34.78,32.50,36.45,34.30,34.70,31.23,34.12,34.39
34.78,36.25,32.52,34.83,34.39,37.03,32.55,36.43,35.59,35.52,34.65,35.11,34.65,36.31,33.78,33.50
33.97,31.16,34.00,37.32,31.15,34.25,35.09,35.18,32.94,34.74,34.31,35.55,34.23,31.55,34.34,34.14
34.59,34.31,34.97,33.47,34.25,35.62,32.48,35.62,34.25,33.67,35.12,31.18,37.57,31.39,34.87,34.17
34.27,31.55,34.23,35.64,34.50,31.23,37.32,33.96,31.46,34.59,34.67,33.41,35.72,35.27,31.45,35.90
34.17,31.19,33.97,33.53,34.76,35.49,35.51,34.96,34.56,34.66,32.20,37.03,34.45,35.13,33.03,36.36
34.27,31.48,35.58,33.57,33.48,33.43,33.83,31.43,34.73,34.44,31.46,34.77,36.09,31.62,35.69,33.59
32.99,34.45,34.75,33.19,35.20,34.30,31.19,37.52,30.98,33.98,33.38,33.84,35.88,34.77,31.70,35.28
31.55,34.77,33.34,33.59,35.66,31.42,36.64,34.52,33.45,34.97,34.31,34.76,34.52,33.48,34.91,35.82
31.77,34.74,36.27,34.01,31.16,34.02,33.72,36.14,32.12,34.81,35.91,34.21,37.60,37.47,37.23,35.62
34.67,35.71,37.03,34.43,36.14,36.56,32.74,36.94,37.52,37.88,37.33,35.64,35.56,33.33,34.56,33.80
35.80,31.48,36.50,32.21,34.87,34.84,32.44,35.36,34.79,36.14,31.77,35.05,34.17,34.23,NA
>chr1:89641991-89642391
NA,32.89,36.20,33.65,35.09,36.48,35.67,34.67,35.62,36.83,37.45,33.14,34.92,35.66,32.63,35.04
35.38,34.22,35.78,32.97,35.84,35.21,34.84,32.14,36.47,31.62,35.14,34.97,31.88,35.82,35.17,36.46
35.53,35.56,33.33,34.44,33.50,33.66,36.83,33.17,34.50,33.30,36.00,32.83,35.00,34.62,34.87,31.64
36.70,35.34,33.01,34.98,34.17,33.75,34.72,31.27,34.30,36.12,35.77,32.68,34.99,34.96,32.36,36.48
35.97,36.33,32.48,38.05,32.16,34.77,34.62,35.37,32.83,34.86,31.95,34.80,35.63,32.83,35.25,32.83
35.63,34.92,33.14,36.88,35.75,34.35,31.45,35.30,35.55,35.51,34.96,34.59,35.27,33.37,35.27,34.56
33.17,37.68,32.30,34.66,34.56,34.91,36.00,33.05,35.25,32.83,35.35,34.43,31.45,36.08,34.88,31.80
35.79,32.37,34.78,34.74,35.62,36.83,37.27,32.77,34.66,33.74,36.03,35.36,35.98,32.27,35.20,34.95
32.63,35.66,34.92,33.14,37.25,35.63,35.56,33.73,35.17,34.95,36.50,35.67,34.55,35.37,32.46,34.92
35.66,32.63,34.95,34.86,31.54,34.33,35.91,34.92,31.80,35.48,31.34,34.38,35.75,36.70,33.05,34.95
36.28,33.68,34.03,31.02,34.14,35.09,34.95,32.28,34.64,36.12,35.62,32.97,35.78,34.17,36.16,33.77
34.26,33.79,34.39,34.51,36.41,32.50,34.96,34.86,31.78,34.63,34.16,35.73,32.00,35.82,35.17,36.46
35.29,34.62,34.91,36.12,33.53,35.91,34.92,32.46,35.35,34.57,31.41,36.58,34.14,34.23,35.12,31.45
34.45,35.02,35.81,32.27,35.06,34.27,31.16,35.06,34.79,36.25,32.52,34.67,34.66,33.17,36.38,34.11
34.74,33.08,34.92,34.59,35.19,34.95,36.03,33.34,36.70,35.71,34.55,35.37,32.46,34.72,35.86,36.88
33.14,34.92,35.63,32.46,34.92,35.66,32.63,35.00,35.25,35.09,32.65,37.04,32.45,34.71,31.74,34.58
34.02,34.44,34.45,33.63,33.34,35.31,36.76,37.03,35.64,35.52,34.91,36.50,35.62,34.42,33.90,35.62
32.02,34.64,31.59,37.16,33.01,35.59,34.81,32.12,36.06,33.67,33.34,34.72,32.27,35.27,35.41,33.83
34.71,32.85,36.02,36.56,32.36,34.96,34.87,31.94,35.70,34.25,33.59,35.56,35.63,37.25,33.31,34.61
34.97,33.56,37.05,36.87,35.56,34.45,34.47,34.33,34.48,33.33,35.63,35.27,32.83,36.03,34.95,35.19
34.52,35.62,36.87,36.94,32.75,35.66,31.38,33.86,33.63,36.33,33.37,36.55,35.71,34.55,35.37,32.46
34.92,35.91,34.21,37.03,35.86,34.72,32.46,35.45,34.64,33.57,35.41,35.53,33.34,35.73,34.64,33.78
34.91,31.39,35.72,31.48,37.61,31.19,34.30,34.80,31.60,34.40,35.75,36.88,33.14,34.99,34.96,32.66
37.55,33.36,36.91,35.34,34.42,33.11,33.66,36.61,33.66,33.11,34.45,34.67,32.38,36.66,35.34,32.97
35.16,36.20,32.52,34.83,34.39,36.80,31.29,34.91,34.23,35.25,34.39,31.46,34.86,35.14,NA
>chr1:89642027-89642427
NA,33.57,36.83,33.17,34.50,33.30,36.00,32.83,35.00,34.62,34.87,31.64,36.70,35.34,33.01,34.98
34.17,33.75,34.72,31.27,34.30,36.12,35.77,32.68,34.99,34.96,32.36,36.48,35.97,36.33,32.48,38.05
32.16,34.77,34.62,35.37,32.83,34.86,31.95,34.80,35.63,32.83,35.25,32.83,35.63,34.92,33.14,36.88
35.75,34.35,31.45,35.30,35.55,35.51,34.96,34.59,35.27,33.37,35.27,34.56,33.17,37.68,32.30,34.66
34.56,34.91,36.00,33.05,35.25,32.83,35.35,34.43,31.45,36.08,34.88,31.80,35.79,32.37,34.78,34.74
35.62,36.83,37.27,32.77,34.66,33.74,36.03,35.36,35.98,32.27,35.20,34.95,32.63,35.66,34.92,33.14
37.25,35.63,35.56,33.73,35.17,34.95,36.50,35.67,34.55,35.37,32.46,34.92,35.66,32.63,34.95,34.86
31.54,34.33,35.91,34.92,31.80,35.48,31.34,34.38,35.75,36.70,33.05,34.95,36.28,33.68,34.03,31.02
34.14,35.09,34.95,32.28,34.64,36.12,35.62,32.97,35.78,34.17,36.16,33.77,34.26,33.79,34.39,34.51
36.41,32.50,34.96,34.86,31.78,34.63,34.16,35.73,32.00,35.82,35.17,36.46,35.29,34.62,34.91,36.12
33.53,35.91,34.92,32.46,35.35,34.57,31.41,36.58,34.14,34.23,35.12,31.45,34.45,35.02,35.81,32.27
35.06,34.27,31.16,35.06,34.79,36.25,32.52,34.67,34.66,33.17,36.38,34.11,34.74,33.08,34.92,34.59
35.19,34.95,36.03,33.34,36.70,35.71,34.55,35.37,32.46,34.72,35.86,36.88,33.14,34.92,35.63,32.46
34.92,35.66,32.63,35.00,35.25,35.09,32.65,37.04,32.45,34.71,31.74,34.58,34.02,34.44,34.45,33.63
33.34,35.31,36.76,37.03,35.64,35.52,34.91,36.50,35.62,34.42,33.90,35.62,32.02,34.64,31.59,37.16
33.01,35.59,34.81,32.12,36.06,33.67,33.34,34.72,32.27,35.27,35.41,33.83,34.71,32.85,36.02,36.56
32.36,34.96,34.87,31.94,35.70,34.25,33.59,35.56,35.63,37.25,33.31,34.61,34.97,33.56,37.05,36.87
35.56,34.45,34.47,34.33,34.48,33.33,35.63,35.27,32.83,36.03,34.95,35.19,34.52,35.62,36.87,36.94
32.75,35.66,31.38,33.86,33.63,36.33,33.37,36.55,35.71,34.55,35.37,32.46,34.92,35.91,34.21,37.03
35.86,34.72,32.46,35.45,34.64,33.57,35.41,35.53,33.34,35.73,34.64,33.78,34.91,31.39,35.72,31.48
37.61,31.19,34.30,34.80,31.60,34.40,35.75,36.88,33.14,34.99,34.96,32.66,37.55,33.36,36.91,35.34
34.42,33.11,33.66,36.61,33.66,33.11,34.45,34.67,32.38,36.66,35.34,32.97,35.16,36.20,32.52,34.83
34.39,36.80,31.29,34.91,34.23,35.25,34.39,31.46,34.86,35.23,34.23,34.57,32.94,35.18,35.25,35.00
32.63,35.40,34.55,35.62,36.83,37.45,33.31,34.67,34.69,35.09,31.46,35.50,31.39,35.10,33.81,35.17
34.95,36.46,35.28,34.38,36.80,31.19,34.38,35.06,31.96,34.39,34.80,33.64,34.52,33.68,NA
>chr1:89949299-89949699
NA,36.16,34.27,31.54,34.59,34.62,35.27,33.56,36.14,36.61,31.50,36.01,34.39,31.56,34.59,31.92
34.59,34.40,35.62,36.13,36.58,33.17,35.18,35.25,35.00,32.78,35.87,36.53,31.59,34.95,34.84,35.58
36.14,34.52,31.54,34.18,34.45,34.34,34.06,31.30,36.53,36.02,32.68,34.69,35.41,34.95,35.82,31.88
35.05,35.38,33.98,35.10,35.22,34.79,34.95,31.59,36.45,35.47,35.69,31.74,34.81,34.84,35.69,36.50
31.57,34.35,31.57,36.50,35.58,35.22,34.72,34.88,32.41,35.62,36.02,33.77,34.03,31.05,37.32,34.28
32.56,36.53,36.87,35.56,34.25,33.75,33.23,36.51,33.38,34.90,32.27,35.00,34.59,34.91,35.84,32.68
34.91,36.69,31.30,34.42,32.45,36.66,31.59,34.44,32.04,34.86,33.51,36.88,35.86,34.72,32.46,35.35
34.41,31.48,34.02,37.39,31.39,34.57,35.35,32.63,34.61,34.58,31.60,34.45,35.62,33.31,35.62,34.45
31.84,35.90,34.84,34.65,34.96,34.81,31.55,34.45,35.35,32.63,34.61,34.58,31.92,35.00,31.88,34.73
36.08,31.45,34.43,35.35,33.01,35.71,31.98,35.58,34.95,34.40,35.37,32.63,34.61,34.58,31.92,35.00
31.88,34.73,36.08,31.45,34.43,35.38,32.53,34.91,36.69,31.30,35.42,33.01,35.35,34.43,31.45,36.08
34.73,31.55,34.45,35.35,32.63,34.61,34.58,31.92,35.00,31.92,34.58,33.82,34.58,31.66,34.19,34.80
31.92,34.67,31.61,36.08,34.73,31.55,34.45,35.35,32.63,34.61,34.58,31.60,34.58,34.97,32.50,36.20
34.73,31.55,34.45,35.35,32.83,35.25,33.05,36.02,36.53,31.38,33.92,36.79,31.54,35.58,31.20,34.74
33.98,35.56,32.31,36.63,31.59,34.44,32.04,34.91,31.75,35.06,35.14,36.11,37.37,37.47,37.45,33.14
34.72,35.77,36.83,37.45,33.14,34.72,35.82,36.00,32.37,34.04,33.55,35.69,31.50,36.61,35.87,32.78
35.00,35.14,36.11,36.97,37.27,33.14,35.00,35.14,35.91,36.52,33.73,36.27,33.26,34.58,33.17,36.39
34.44,34.94,32.52,35.64,35.55,35.58,36.45,31.59,34.91,33.78,34.41,35.19,34.69,35.59,35.53,33.34
35.73,34.64,33.90,35.62,31.84,34.56,34.16,35.56,32.31,36.47,31.59,35.55,31.34,34.55,34.97,32.36
36.66,35.34,33.01,34.98,34.17,33.54,35.25,35.00,35.90,31.98,35.08,32.04,34.86,32.83,35.63,34.78
31.84,35.45,34.30,36.47,31.51,34.91,33.78,34.64,35.45,32.46,34.92,35.63,32.83,35.25,33.51,36.88
35.71,34.55,35.40,32.26,34.90,33.37,36.33,34.12,31.15,37.77,32.48,36.87,37.52,37.23,35.77,34.72
33.14,37.45,36.83,35.77,34.59,31.78,34.59,35.86,37.03,35.11,37.03,35.86,34.59,31.78,34.59,35.86
36.70,33.34,36.03,34.97,35.69,36.53,31.61,35.55,31.64,34.44,31.87,34.59,35.77,36.83,37.45,33.31
34.61,34.97,33.15,35.09,34.99,33.14,36.88,35.75,34.35,31.45,35.30,35.72,31.83,34.44,NA
>chr1:90770398-90770798
NA,35.63,34.67,35.62,36.92,36.41,36.58,33.73,36.52,35.91,34.84,34.56,34.85,33.19,34.97,34.61
32.63,35.45,34.64,33.57,35.34,35.59,36.61,33.56,34.98,33.82,34.58,31.66,34.65,33.98,35.73,31.77
34.74,36.28,33.78,33.50,34.10,34.34,31.68,34.81,35.05,36.46,35.24,34.57,33.67,36.14,32.37,34.42
31.30,36.72,33.91,31.55,34.34,34.23,33.77,36.02,35.56,32.97,35.76,34.62,35.41,36.97,36.94,32.75
35.66,31.48,34.33,36.12,33.92,35.19,35.63,37.25,33.51,34.86,31.95,34.53,34.97,33.56,36.52,35.71
34.52,31.39,37.27,33.36,32.80,35.64,34.09,31.61,35.69,35.47,36.48,32.36,34.96,34.86,31.87,35.08
31.74,34.58,34.47,31.46,34.96,36.14,33.22,37.11,37.47,37.88,37.88,37.88,37.88,37.23,35.62,34.55
35.40,32.83,36.00,33.56,34.63,34.95,35.09,32.49,36.20,34.77,31.46,34.33,35.77,32.13,34.73,31.95
34.63,34.04,34.92,31.29,36.66,34.14,34.22,34.68,34.88,32.77,37.07,35.34,34.64,33.17,36.36,34.74
31.64,34.97,34.95,31.45,36.77,34.60,35.11,34.65,35.52,35.64,36.97,36.87,32.48,38.05,32.48,36.33
35.94,36.23,33.63,33.86,31.38,35.66,32.37,34.78,34.62,35.33,33.01,37.55,33.03,36.94,36.97,35.64
35.52,34.91,36.38,35.95,34.98,34.14,31.16,35.06,34.78,35.88,33.84,33.38,33.89,31.10,35.50,31.46
35.27,35.61,35.29,34.69,32.46,35.37,34.44,35.37,32.46,34.92,35.66,32.63,34.90,35.87,32.48,35.62
33.95,34.57,33.08,35.09,34.99,32.46,35.35,34.45,31.55,34.73,36.08,31.45,34.43,35.38,32.53,35.19
35.60,34.86,31.95,35.75,34.91,31.64,34.69,36.75,31.54,35.75,31.55,35.86,32.37,35.03,35.70,33.89
33.66,33.16,34.20,35.31,35.04,32.64,35.00,34.59,34.91,36.12,34.43,37.60,37.47,37.23,35.62,34.52
35.19,34.83,34.97,31.18,37.77,32.48,36.34,35.82,34.72,32.42,35.02,34.61,34.96,35.25,33.11,35.09
34.86,31.78,34.80,35.91,33.34,35.27,34.60,35.56,32.13,34.73,32.12,34.46,31.95,34.80,35.63,32.46
34.72,35.86,37.03,34.24,35.48,34.55,35.48,34.83,33.54,35.67,31.84,34.57,35.82,36.52,33.73,36.11
35.41,35.25,35.06,31.47,34.78,35.91,34.21,37.40,35.39,34.62,35.37,31.98,34.78,35.20,32.27,36.45
36.41,37.03,35.41,34.62,35.12,34.84,35.02,31.59,34.77,32.02,35.62,34.16,34.63,31.78,34.63,34.16
35.56,32.31,36.42,31.36,35.10,33.67,34.63,34.84,35.84,36.62,33.22,36.14,34.73,31.98,35.50,34.09
34.16,34.60,34.06,31.30,36.53,35.87,32.78,35.04,35.38,34.22,35.45,31.84,34.78,35.66,32.63,35.00
35.25,35.62,34.97,35.71,32.12,35.19,32.13,35.70,33.95,34.17,31.80,35.78,33.75,34.57,35.34,37.07
33.34,36.03,35.17,36.38,35.99,36.36,34.64,32.53,35.02,35.58,33.57,34.85,35.53,32.79,NA
>chr1:91371962-91372362
NA,35.33,34.54,33.56,35.78,31.88,34.97,34.86,31.52,34.98,34.84,35.34,34.22,31.16,35.16,34.34
34.97,33.21,34.56,33.77,36.02,35.89,34.43,37.60,36.97,36.14,36.25,33.74,34.66,32.77,37.07,35.63
35.56,33.33,34.50,33.23,36.36,34.62,31.95,35.75,34.91,31.88,35.56,34.22,35.04,34.65,35.06,34.69
34.84,34.39,31.96,34.92,34.59,34.87,32.23,34.04,33.55,35.67,31.80,34.17,34.23,35.23,34.97,31.98
34.92,34.59,34.87,32.53,34.63,36.36,33.37,37.11,36.92,35.36,34.57,33.75,35.77,31.42,36.75,34.91
33.05,37.27,36.92,35.36,34.57,33.67,36.41,33.37,37.11,36.97,36.11,34.98,34.30,31.20,36.95,33.01
35.30,34.41,31.30,33.99,33.63,36.06,32.20,34.45,34.64,31.95,34.92,34.67,33.41,35.72,35.34,31.28
34.22,35.64,34.24,31.38,36.45,36.02,36.38,34.91,35.52,35.63,36.91,33.22,35.76,34.60,35.27,33.37
35.53,35.41,33.54,34.52,33.75,34.77,31.63,34.60,34.61,32.63,35.37,34.40,35.06,35.28,34.80,34.52
33.48,34.69,35.17,33.70,35.61,32.15,35.75,34.91,31.75,34.91,36.14,32.86,35.59,34.80,31.78,34.59
35.77,37.23,37.52,36.53,32.56,34.30,36.27,34.95,33.05,36.70,35.71,34.74,34.67,32.45,34.63,36.16
32.03,34.87,35.30,35.25,33.11,34.92,34.62,35.40,32.83,36.03,35.17,36.50,35.67,34.67,35.62,36.87
36.87,32.65,37.61,34.02,31.61,35.20,33.01,35.37,34.44,35.37,32.83,34.86,32.12,34.86,33.51,37.45
36.83,35.77,34.72,32.46,35.35,34.45,31.60,34.58,34.45,32.02,35.56,34.64,33.41,35.38,34.33,32.61
35.89,32.80,35.33,34.55,35.67,36.40,32.74,36.66,35.25,32.36,36.48,36.17,37.37,37.88,37.88,37.47
37.11,33.22,35.89,34.25,33.56,35.78,31.80,34.80,33.37,36.39,34.50,35.13,33.02,37.00,31.62,34.87
34.67,35.06,34.65,35.52,35.64,36.97,37.05,33.73,35.95,34.95,34.40,35.37,32.63,34.61,34.97,33.15
35.09,34.99,32.46,35.37,34.55,35.62,36.83,37.11,33.16,35.97,32.77,35.80,32.25,35.66,35.17,36.38
35.99,36.36,34.64,32.67,36.09,35.59,35.52,34.69,35.41,34.69,33.14,37.25,35.39,34.62,34.84,35.95
36.38,34.91,35.52,35.64,37.33,37.57,36.77,35.17,35.82,31.77,34.97,35.55,34.48,35.40,37.33,37.57
36.65,36.00,34.66,34.20,32.14,34.84,34.87,32.12,36.14,33.67,34.50,33.48,34.65,35.53,34.91,32.38
36.48,35.90,36.96,33.14,34.72,35.83,36.13,36.45,32.09,35.79,32.75,36.94,37.01,36.11,34.84,34.64
34.84,36.14,32.27,34.92,34.64,35.29,36.09,36.16,31.74,34.81,35.05,36.50,35.62,34.42,33.57,35.35
34.91,32.38,36.48,36.02,36.02,36.58,33.73,36.52,35.91,34.98,34.25,31.19,36.80,34.38,35.40,36.92
37.60,34.21,35.73,34.64,33.90,35.95,32.97,35.84,34.91,34.59,35.02,32.42,34.92,35.90,NA
>chr1:91372038-91372438
NA,31.46,36.75,34.91,33.05,37.27,36.92,35.36,34.57,33.67,36.41,33.37,37.11,36.97,36.11,34.98
34.30,31.20,36.95,33.01,35.30,34.41,31.30,33.99,33.63,36.06,32.20,34.45,34.64,31.95,34.92,34.67
33.41,35.72,35.34,31.28,34.22,35.64,34.24,31.38,36.45,36.02,36.38,34.91,35.52,35.63,36.91,33.22
35.76,34.60,35.27,33.37,35.53,35.41,33.54,34.52,33.75,34.77,31.63,34.60,34.61,32.63,35.37,34.40
35.06,35.28,34.80,34.52,33.48,34.69,35.17,33.70,35.61,32.15,35.75,34.91,31.75,34.91,36.14,32.86
35.59,34.80,31.78,34.59,35.77,37.23,37.52,36.53,32.56,34.30,36.27,34.95,33.05,36.70,35.71,34.74
34.67,32.45,34.63,36.16,32.03,34.87,35.30,35.25,33.11,34.92,34.62,35.40,32.83,36.03,35.17,36.50
35.67,34.67,35.62,36.87,36.87,32.65,37.61,34.02,31.61,35.20,33.01,35.37,34.44,35.37,32.83,34.86
32.12,34.86,33.51,37.45,36.83,35.77,34.72,32.46,35.35,34.45,31.60,34.58,34.45,32.02,35.56,34.64
33.41,35.38,34.33,32.61,35.89,32.80,35.33,34.55,35.67,36.40,32.74,36.66,35.25,32.36,36.48,36.17
37.37,37.88,37.88,37.47,37.11,33.22,35.89,34.25,33.56,35.78,31.80,34.80,33.37,36.39,34.50,35.13
33.02,37.00,31.62,34.87,34.67,35.06,34.65,35.52,35.64,36.97,37.05,33.73,35.95,34.95,34.40,35.37
32.63,34.61,34.97,33.15,35.09,34.99,32.46,35.37,34.55,35.62,36.83,37.11,33.16,35.97,32.77,35.80
32.25,35.66,35.17,36.38,35.99,36.36,34.64,32.67,36.09,35.59,35.52,34.69,35.41,34.69,33.14,37.25
35.39,34.62,34.84,35.95,36.38,34.91,35.52,35.64,37.33,37.57,36.77,35.17,35.82,31.77,34.97,35.55
34.48,35.40,37.33,37.57,36.65,36.00,34.66,34.20,32.14,34.84,34.87,32.12,36.14,33.67,34.50,33.48
34.65,35.53,34.91,32.38,36.48,35.90,36.96,33.14,34.72,35.83,36.13,36.45,32.09,35.79,32.75,36.94
37.01,36.11,34.84,34.64,34.84,36.14,32.27,34.92,34.64,35.29,36.09,36.16,31.74,34.81,35.05,36.50
35.62,34.42,33.57,35.35,34.91,32.38,36.48,36.02,36.02,36.58,33.73,36.52,35.91,34.98,34.25,31.19
36.80,34.38,35.40,36.92,37.60,34.21,35.73,34.64,33.90,35.95,32.97,35.84,34.91,34.59,35.02,32.42
34.92,35.66,32.63,35.04,35.38,34.23,34.91,31.29,36.81,33.91,31.50,34.60,34.45,32.20,36.10,34.63
32.53,35.02,35.53,34.69,35.41,34.55,31.78,34.80,35.59,33.01,36.95,31.20,34.30,35.09,35.05,32.17
37.03,34.39,34.83,32.39,35.86,31.55,35.72,31.61,36.52,35.90,36.96,33.31,34.67,34.69,35.16,31.28
33.90,36.72,31.41,34.57,35.35,32.83,34.86,32.12,34.86,32.78,35.23,34.45,36.71,31.41,34.57,35.35
32.63,34.61,34.60,31.63,34.77,33.75,34.17,34.61,31.52,34.14,33.40,33.52,33.66,36.09,NA
>chr1:91399951-91400351
NA,31.27,34.38,35.66,37.23,37.88,37.52,36.94,32.75,35.88,31.54,36.77,34.39,34.83,32.39,35.86
31.61,36.52,35.90,36.96,33.14,34.72,35.77,36.83,37.27,33.14,34.90,36.14,32.88,34.92,34.48,33.73
36.25,35.94,36.39,32.74,36.56,36.14,34.43,37.60,36.83,35.66,34.35,31.48,34.03,36.30,34.42,35.40
36.97,36.94,32.74,36.56,36.14,34.43,37.03,35.86,34.57,31.84,35.62,33.98,34.74,31.14,36.73,32.82
36.73,31.59,34.64,32.02,35.45,34.22,35.04,34.62,35.41,37.33,37.52,36.94,32.75,35.66,31.38,34.02
34.38,34.61,34.59,31.95,34.86,33.51,37.45,36.83,35.62,34.74,34.78,32.66,37.02,32.31,35.61,33.56
34.48,34.77,31.43,33.86,33.63,36.23,35.87,36.78,33.14,34.95,35.14,31.62,37.00,33.36,36.91,35.39
34.38,36.80,31.19,34.25,35.09,35.05,32.17,37.05,33.90,31.14,34.12,34.38,34.53,34.39,31.19,37.80
32.16,34.77,34.74,35.62,36.87,36.94,32.87,36.20,34.73,31.61,34.65,33.66,35.34,35.63,37.07,33.14
35.00,35.14,35.91,36.52,33.49,34.74,34.31,35.48,34.48,35.35,36.43,32.55,37.01,34.91,33.05,37.27
36.92,35.64,35.34,33.66,34.56,31.44,35.30,35.61,35.29,34.55,31.78,34.86,34.96,32.36,36.66,35.22
32.17,37.09,33.07,34.05,34.69,32.63,35.45,34.64,33.90,35.62,32.12,34.91,31.95,34.86,35.09,33.15
34.98,34.45,34.86,32.16,37.80,31.28,34.57,35.35,32.46,34.72,35.77,36.83,37.60,35.11,37.60,36.97
36.11,34.84,34.63,33.67,35.10,31.36,36.42,32.14,34.78,34.95,31.45,36.79,33.91,31.50,34.60,34.61
32.63,35.37,34.62,34.78,32.37,35.66,31.46,35.09,34.69,34.51,32.29,36.45,31.15,34.24,35.56,34.49
34.94,32.52,35.64,35.72,31.83,34.36,33.11,33.63,37.30,31.39,34.61,35.13,35.28,34.80,34.52,31.83
35.39,34.80,34.59,35.36,37.33,37.47,37.45,33.14,34.69,35.41,34.73,35.17,33.81,35.10,31.59,36.45
35.90,36.78,33.34,36.00,33.54,34.83,35.53,34.97,31.77,35.82,34.95,35.19,34.36,35.19,34.73,34.84
34.79,33.08,35.09,34.84,31.84,35.67,33.54,34.83,35.53,34.95,31.73,35.00,31.17,37.56,31.28,34.52
35.75,37.03,35.11,37.03,35.86,34.72,32.46,35.37,34.44,35.33,33.02,36.36,34.63,32.45,34.67,34.62
35.37,32.83,34.86,32.12,34.86,33.51,36.88,35.71,34.74,34.78,32.36,36.66,35.34,33.01,34.97,34.61
32.63,35.37,34.55,35.62,36.87,36.94,32.74,36.48,36.17,37.37,37.47,37.11,33.36,37.16,31.59,35.07
33.23,35.89,35.53,32.58,36.99,32.19,34.81,35.20,33.98,35.04,34.65,35.06,34.69,35.17,33.73,35.58
34.81,32.30,37.68,33.37,34.90,32.26,35.66,34.92,32.46,35.37,34.62,34.67,32.34,34.28,37.28,31.42
34.87,34.31,34.09,34.34,33.52,34.00,31.98,34.95,34.95,34.62,35.35,36.49,33.03,37.56,NA
>chr1:91578319-91578719
NA,35.65,31.44,35.80,33.75,34.59,34.67,32.52,36.45,34.30,35.78,32.83,35.00,34.50,34.50,34.71
36.27,31.35,34.42,34.83,31.45,36.77,34.38,35.35,36.49,33.03,37.55,33.36,36.62,35.90,36.48,32.38
34.83,34.49,35.55,34.86,31.95,35.75,34.96,31.46,34.53,34.61,34.30,33.47,33.01,34.42,35.36,36.97
36.87,32.55,36.90,34.52,33.64,34.91,31.24,34.01,36.30,34.65,33.45,35.39,34.80,34.59,35.30,36.49
33.03,37.04,32.21,34.59,35.77,36.83,37.27,33.34,35.95,33.87,34.52,33.54,35.34,35.63,37.07,32.77
34.72,33.34,33.67,36.19,32.44,35.62,34.25,33.56,35.61,32.15,35.37,34.56,34.85,33.36,35.95,34.95
34.52,35.62,37.23,37.52,36.87,32.55,37.01,34.58,32.11,36.42,31.15,34.24,35.55,34.83,33.64,35.12
31.29,36.80,34.38,35.35,36.09,32.67,34.64,36.36,35.87,36.96,33.14,34.92,35.63,32.63,34.71,34.04
34.77,31.63,34.61,34.40,35.62,36.40,32.75,35.86,31.73,36.33,34.06,35.10,35.22,34.79,34.76,31.24
34.01,36.24,33.86,31.38,36.53,36.14,33.53,35.62,34.43,31.34,35.55,31.61,36.52,36.17,36.97,37.45
33.51,35.25,33.51,37.25,35.39,34.48,35.49,34.48,35.28,36.09,36.21,31.98,34.71,32.45,36.50,31.62
35.05,34.48,33.67,34.91,31.23,33.92,33.58,33.66,36.33,33.02,35.59,34.92,32.46,35.37,34.44,35.64
33.31,35.91,34.92,32.46,35.63,34.92,32.46,35.35,34.45,31.60,34.80,34.19,31.66,34.59,34.40,35.62
36.52,33.56,34.97,34.61,32.63,35.35,34.43,31.34,35.58,31.48,37.66,31.39,34.69,34.64,35.29,36.46
34.91,35.43,35.00,36.14,32.27,34.92,34.62,35.02,32.78,35.31,31.75,35.06,35.14,36.11,37.37,37.88
37.88,37.47,37.11,33.36,37.16,31.28,34.43,35.35,32.46,34.92,35.59,33.01,36.95,31.20,34.31,35.97
33.22,37.11,36.83,35.62,34.67,35.62,36.83,37.27,32.77,34.72,33.45,33.78,36.31,34.42,35.40,36.92
37.45,33.70,35.20,31.61,34.03,36.24,33.86,31.38,36.53,36.02,32.85,34.71,34.16,35.95,32.83,35.00
34.48,33.67,36.20,32.20,35.61,33.30,34.48,34.59,34.09,34.23,33.23,37.36,31.42,34.83,34.27,31.04
34.00,37.61,32.65,36.87,36.87,35.66,34.40,31.55,34.77,35.88,33.84,33.38,33.98,31.09,36.66,34.01
34.74,33.49,36.61,35.30,34.42,32.99,33.59,35.58,31.40,33.96,37.32,31.15,34.25,35.09,35.18,33.01
35.20,34.09,31.44,35.12,34.12,34.31,33.72,36.41,33.37,36.62,35.90,36.48,32.38,34.77,34.59,34.69
31.39,37.66,31.39,34.83,34.27,31.08,34.17,35.99,32.11,36.45,36.09,35.29,34.64,34.87,31.77,36.14
34.71,34.34,34.15,31.05,37.32,34.00,31.16,33.97,33.50,33.78,36.31,34.50,35.23,32.78,35.31,31.65
34.92,34.68,34.16,34.47,34.84,35.95,36.26,36.00,34.59,33.47,33.36,34.55,31.95,36.48,NA
>chr1:91578368-91578768
NA,36.67,34.52,33.64,34.91,31.24,34.01,36.30,34.65,33.45,35.39,34.80,34.59,35.30,36.49,33.03
37.04,32.21,34.59,35.77,36.83,37.27,33.34,35.95,33.87,34.52,33.54,35.34,35.63,37.07,32.77,34.72
33.34,33.67,36.19,32.44,35.62,34.25,33.56,35.61,32.15,35.37,34.56,34.85,33.36,35.95,34.95,34.52
35.62,37.23,37.52,36.87,32.55,37.01,34.58,32.11,36.42,31.15,34.24,35.55,34.83,33.64,35.12,31.29
36.80,34.38,35.35,36.09,32.67,34.64,36.36,35.87,36.96,33.14,34.92,35.63,32.63,34.71,34.04,34.77
31.63,34.61,34.40,35.62,36.40,32.75,35.86,31.73,36.33,34.06,35.10,35.22,34.79,34.76,31.24,34.01
36.24,33.86,31.38,36.53,36.14,33.53,35.62,34.43,31.34,35.55,31.61,36.52,36.17,36.97,37.45,33.51
35.25,33.51,37.25,35.39,34.48,35.49,34.48,35.28,36.09,36.21,31.98,34.71,32.45,36.50,31.62,35.05
34.48,33.67,34.91,31.23,33.92,33.58,33.66,36.33,33.02,35.59,34.92,32.46,35.37,34.44,35.64,33.31
35.91,34.92,32.46,35.63,34.92,32.46,35.35,34.45,31.60,34.80,34.19,31.66,34.59,34.40,35.62,36.52
33.56,34.97,34.61,32.63,35.35,34.43,31.34,35.58,31.48,37.66,31.39,34.69,34.64,35.29,36.46,34.91
35.43,35.00,36.14,32.27,34.92,34.62,35.02,32.78,35.31,31.75,35.06,35.14,36.11,37.37,37.88,37.88
37.47,37.11,33.36,37.16,31.28,34.43,35.35,32.46,34.92,35.59,33.01,36.95,31.20,34.31,35.97,33.22
37.11,36.83,35.62,34.67,35.62,36.83,37.27,32.77,34.72,33.45,33.78,36.31,34.42,35.40,36.92,37.45
33.70,35.20,31.61,34.03,36.24,33.86,31.38,36.53,36.02,32.85,34.71,34.16,35.95,32.83,35.00,34.48
33.67,36.20,32.20,35.61,33.30,34.48,34.59,34.09,34.23,33.23,37.36,31.42,34.83,34.27,31.04,34.00
37.61,32.65,36.87,36.87,35.66,34.40,31.55,34.77,35.88,33.84,33.38,33.98,31.09,36.66,34.01,34.74
33.49,36.61,35.30,34.42,32.99,33.59,35.58,31.40,33.96,37.32,31.15,34.25,35.09,35.18,33.01,35.20
34.09,31.44,35.12,34.12,34.31,33.72,36.41,33.37,36.62,35.90,36.48,32.38,34.77,34.59,34.69,31.39
37.66,31.39,34.83,34.27,31.08,34.17,35.99,32.11,36.45,36.09,35.29,34.64,34.87,31.77,36.14,34.71
34.34,34.15,31.05,37.32,34.00,31.16,33.97,33.50,33.78,36.31,34.50,35.23,32.78,35.31,31.65,34.92
34.68,34.16,34.47,34.84,35.95,36.26,36.00,34.59,33.47,33.36,34.55,31.95,36.47,31.59,35.55,31.20
34.74,33.66,35.34,35.64,37.33,37.88,37.88,37.88,37.88,37.88,37.88,37.88,37.88,37.88,37.88,37.88
37.88,37.88,37.88,37.88,37.88,37.88,37.47,37.60,34.21,35.62,34.57,31.39,37.27,33.34,32.57,33.38
34.48,34.25,34.97,33.21,34.48,34.59,34.09,34.23,33.23,36.36,34.72,31.83,35.37,32.04,NA
>chr1:92761253-92761653
NA,33.60,35.14,33.81,34.91,31.36,35.06,34.79,36.27,31.35,34.30,35.05,35.80,33.11,37.55,32.67
34.67,34.59,33.67,36.20,32.20,35.66,34.95,35.19,34.41,33.90,35.62,31.84,34.57,35.77,36.87,36.87
32.48,37.77,31.08,34.33,35.17,35.25,33.11,35.02,34.45,34.98,33.56,37.05,36.97,35.36,34.42,33.11
33.78,36.31,34.44,34.91,33.14,35.25,35.30,35.04,33.14,36.70,35.71,34.52,34.95,35.95,33.73,37.05
37.01,36.11,34.98,34.31,31.59,35.53,34.95,34.41,33.57,35.34,35.64,36.92,37.27,33.14,35.00,35.25
35.62,34.75,34.95,34.34,35.12,31.44,34.18,34.61,35.46,32.28,35.11,36.62,31.44,34.42,35.01,31.62
37.00,33.36,37.11,36.92,35.36,34.57,33.75,35.80,31.44,35.72,31.73,36.09,34.73,31.55,34.45,35.62
33.31,35.64,34.62,34.92,33.32,35.95,34.95,34.40,35.37,32.46,34.72,35.86,36.70,33.34,35.95,33.90
34.42,35.62,36.00,32.67,34.70,35.91,34.77,31.55,34.40,35.71,36.40,32.87,36.45,34.30,34.91,31.29
36.77,34.58,32.11,36.42,31.07,34.06,34.34,34.36,34.38,33.87,35.73,32.00,35.73,33.90,34.42,35.62
36.50,35.17,35.82,31.77,34.97,35.55,34.55,35.23,32.42,34.72,35.86,36.88,33.51,35.25,32.83,35.35
34.45,31.84,35.90,35.00,35.43,34.69,35.41,34.69,32.46,35.37,34.44,35.64,34.21,37.60,37.47,37.88
37.88,37.23,35.77,34.72,32.46,35.63,34.92,32.46,35.35,34.57,31.28,37.52,31.08,34.25,34.98,35.91
36.33,32.48,37.80,31.28,34.70,35.10,33.15,34.98,33.82,34.98,33.56,36.52,35.71,34.38,31.42,36.67
35.11,32.28,35.64,35.61,35.29,34.56,32.12,36.10,34.30,31.08,34.27,35.01,31.64,36.53,35.70,34.98
33.56,35.62,34.67,35.48,33.34,35.62,34.43,31.42,36.49,36.17,37.37,37.88,37.88,37.47,37.11,33.22
35.76,34.56,34.77,32.38,36.66,35.25,32.37,35.79,32.09,36.45,36.13,35.67,34.67,35.62,37.23,37.88
37.57,36.77,35.17,35.71,31.84,34.84,34.96,32.66,37.55,33.36,36.55,35.86,34.72,32.46,35.63,34.80
31.95,34.86,32.78,35.02,34.48,33.75,35.69,31.45,35.27,35.61,35.07,34.41,33.57,35.34,35.59,36.61
33.73,35.95,35.17,34.56,31.94,35.95,34.96,31.47,34.57,35.83,36.50,35.17,35.82,32.00,35.73,34.16
34.55,32.02,35.56,34.62,35.41,37.33,37.57,36.41,36.21,31.84,34.40,35.75,36.88,33.14,34.72,35.77
36.83,37.27,33.34,35.78,34.17,36.12,34.56,31.69,35.20,33.70,37.45,36.83,35.62,34.55,35.37,32.46
34.72,35.77,37.23,37.88,37.47,37.45,33.14,34.99,34.96,32.36,36.66,35.11,31.98,34.20,34.38,34.61
34.59,31.78,34.86,34.94,32.33,37.68,33.37,34.90,32.77,37.07,35.39,34.62,34.96,35.41,35.75,31.89
34.19,34.83,31.49,34.39,35.17,34.81,31.55,34.58,34.97,32.37,35.86,31.59,36.47,32.25,NA
>chr1:93741824-93742224
NA,34.75,34.40,35.62,36.34,32.65,37.61,33.96,31.41,35.66,32.37,34.78,34.59,35.19,34.73,34.84
34.48,31.54,34.31,35.09,35.18,33.01,34.97,34.61,32.85,36.02,36.53,31.38,33.92,37.05,32.55,36.33
35.91,34.98,34.30,31.35,36.22,34.73,31.55,34.50,35.25,34.69,35.52,35.64,36.97,36.87,32.48,38.05
32.10,35.05,35.09,34.30,31.44,36.45,35.47,35.98,32.27,34.92,34.64,35.41,37.33,37.88,37.47,37.60
34.21,35.73,34.64,33.67,34.91,34.34,35.16,31.36,34.72,33.75,34.52,33.64,35.14,33.73,35.63,35.53
34.24,37.03,35.75,34.38,31.42,36.50,35.69,34.75,35.17,33.73,35.63,35.28,32.78,35.13,32.13,35.77
34.27,31.19,36.80,34.39,34.91,33.36,36.11,35.41,35.10,34.30,31.23,35.70,31.73,36.09,35.16,32.97
35.18,35.25,35.06,31.75,35.31,32.83,35.37,34.40,34.95,35.81,32.11,35.99,34.39,31.69,35.20,33.23
36.02,36.58,31.42,34.43,35.30,33.02,36.36,34.30,31.27,34.76,35.05,36.77,37.03,35.36,34.57,33.67
36.41,33.02,35.30,34.43,31.34,35.58,31.54,36.79,33.91,31.55,34.34,34.23,33.77,35.72,35.12,32.94
34.79,34.84,34.69,35.22,35.47,33.59,34.63,34.91,36.00,32.85,34.61,34.60,31.49,34.33,35.97,32.86
35.33,34.44,35.64,33.31,35.62,34.57,31.28,37.56,31.28,34.57,35.62,33.53,36.12,34.91,34.47,34.16
34.68,34.88,32.77,36.70,35.86,34.72,32.46,35.35,34.41,31.55,34.52,36.12,35.89,34.43,37.03,35.86
34.59,31.78,34.59,35.77,37.23,37.52,37.05,33.73,35.95,35.17,34.69,32.46,35.45,34.61,34.98,33.01
35.34,36.67,31.73,35.07,33.70,36.96,35.90,36.52,31.61,35.86,32.37,34.96,34.99,33.14,37.25,35.63
35.34,33.57,34.47,35.02,33.15,35.20,34.19,31.89,36.21,36.41,37.06,36.11,34.84,34.56,34.77,32.67
37.04,32.40,35.19,31.65,34.92,34.42,34.36,34.38,33.87,35.62,32.12,34.91,32.12,34.73,32.13,35.95
34.91,31.64,34.97,35.62,34.23,31.50,34.61,34.45,34.88,32.66,37.02,32.14,34.84,35.14,36.11,37.37
37.47,37.45,33.14,34.99,34.96,32.36,36.48,35.90,37.11,34.21,35.62,34.41,31.55,34.52,36.36,35.87
37.11,34.21,35.62,34.57,31.28,37.56,31.17,34.80,31.96,34.56,31.44,33.99,33.63,36.23,36.14,37.06
36.77,34.91,35.52,35.59,36.49,33.03,37.02,32.14,34.84,35.14,36.11,37.37,37.88,37.88,37.88,37.88
37.47,37.27,33.34,36.03,34.95,35.19,34.52,35.67,36.37,35.73,34.64,34.13,31.19,34.17,35.99,31.79
34.65,34.17,33.75,34.72,31.36,35.16,34.62,34.66,35.45,32.63,34.67,34.69,35.12,31.46,34.27,31.48
35.55,31.73,36.33,34.30,35.56,31.88,34.91,35.95,31.94,34.81,35.63,32.83,35.25,33.51,37.45,36.97
36.11,34.84,34.62,35.39,37.40,34.43,36.12,34.91,34.63,33.47,34.97,34.25,34.41,34.17,NA
>chr1:93927800-93928200
NA,33.82,34.91,31.39,35.70,31.61,36.61,36.02,32.68,34.99,34.96,32.37,35.66,31.41,33.81,36.84
33.31,34.73,31.80,35.58,34.27,31.15,37.32,34.00,31.16,34.02,33.80,35.78,32.11,35.81,34.95,34.39
34.98,33.56,37.05,37.52,37.88,37.88,37.88,37.88,37.23,35.62,34.67,35.71,37.03,34.24,35.27,34.60
35.56,32.19,34.07,31.76,36.08,35.16,33.52,36.52,35.82,34.72,33.14,37.45,37.47,37.88,37.23,35.66
34.38,31.42,36.50,35.69,34.75,34.84,34.79,33.49,37.05,36.87,35.66,34.38,31.28,37.16,33.36,36.55
35.66,34.40,34.98,33.15,35.10,34.55,31.42,36.49,35.90,37.11,34.21,35.64,34.62,34.77,32.23,37.05
33.92,31.15,36.45,32.40,35.13,33.51,36.88,35.86,34.72,32.46,35.63,34.92,32.68,35.77,36.12,34.64
32.28,35.11,36.62,31.38,33.86,36.25,33.75,33.53,33.40,34.14,31.62,36.16,36.02,36.02,36.52,31.50
36.01,34.39,31.69,35.20,33.01,35.63,34.92,32.46,35.37,34.40,35.19,34.95,35.66,32.20,36.16,34.50
31.54,34.56,33.98,35.95,32.83,35.38,34.45,31.60,34.58,34.47,31.36,34.92,34.42,34.36,34.38,33.87
35.95,33.34,37.07,35.63,35.52,34.69,35.41,34.55,31.78,34.55,35.17,35.58,31.84,34.45,35.38,32.63
35.00,35.25,35.51,35.22,34.80,34.50,35.02,32.78,35.25,32.78,35.02,34.60,35.56,32.02,34.55,34.16
35.95,32.83,35.66,34.92,32.46,35.63,34.92,32.46,35.37,34.40,34.95,35.58,31.84,34.40,35.71,36.00
32.56,34.14,36.84,33.17,34.50,33.41,34.96,31.74,36.16,36.13,35.83,34.72,32.46,35.37,34.62,34.67
32.44,35.64,36.06,36.26,35.99,36.36,34.64,32.45,34.85,34.58,31.84,36.21,36.41,37.57,37.23,35.56
34.45,34.62,35.12,31.45,34.41,35.35,32.63,34.67,34.61,34.30,33.52,34.00,32.37,36.53,37.52,37.88
37.88,37.33,35.64,35.52,34.70,35.58,36.03,33.74,34.72,31.65,35.31,32.83,35.45,34.64,33.90,35.95
33.34,36.70,35.75,34.40,31.84,35.90,35.00,35.25,33.83,34.56,31.84,35.45,34.30,36.33,31.62,36.01
34.52,32.45,34.85,34.55,31.45,36.33,34.20,34.77,34.79,33.12,34.75,34.66,33.17,36.33,33.85,31.50
34.61,34.39,35.19,34.95,36.03,33.34,37.27,36.97,36.17,36.52,31.64,35.01,34.42,31.35,36.22,35.16
32.97,35.12,35.70,33.63,34.04,32.23,35.02,35.53,34.91,36.77,37.57,37.33,35.41,34.62,35.56,31.94
34.56,35.29,35.61,35.64,32.52,34.87,34.56,34.84,36.11,36.97,37.60,35.11,37.60,36.92,35.41,34.64
34.59,31.54,34.15,35.99,31.79,34.65,33.82,34.61,31.52,34.30,34.34,34.75,35.12,34.57,34.66,32.20
37.01,34.67,31.83,35.31,32.78,35.28,35.41,33.66,34.56,31.54,34.50,36.10,32.20,34.51,34.61,34.30
33.52,33.83,31.38,35.35,31.64,35.07,32.97,35.02,34.48,33.73,36.25,36.14,36.97,37.68,NA
>chr1:94136153-94136553
NA,34.81,34.67,32.44,35.46,34.69,34.53,31.46,34.96,35.87,32.65,37.12,32.66,34.97,34.53,31.45
35.12,34.23,34.24,36.28,33.98,31.46,34.59,34.67,35.06,34.91,35.66,32.20,36.12,33.63,33.97,31.02
34.14,35.10,35.51,35.49,34.76,33.49,34.72,32.77,36.78,35.87,36.36,34.28,31.54,34.59,34.67,34.84
36.14,32.09,35.48,31.34,34.38,35.75,36.70,33.14,34.90,35.75,31.98,34.87,35.38,34.12,34.77,34.48
31.54,34.33,35.58,31.98,34.73,35.75,31.80,34.71,34.68,34.16,34.09,35.70,31.94,34.56,35.41,34.69
35.59,35.27,32.83,36.03,34.97,35.62,35.25,35.06,31.47,34.78,35.66,32.63,35.00,35.14,35.84,36.62
33.36,36.95,31.15,33.92,36.72,31.30,35.00,32.02,35.45,34.30,36.33,31.73,35.72,31.58,35.05,34.48
33.47,35.20,33.81,34.91,31.23,34.12,34.66,35.55,35.07,34.41,33.57,35.41,35.27,32.83,36.03,34.97
35.62,34.96,34.62,35.29,36.46,34.91,35.53,35.02,32.52,35.46,34.61,34.27,31.89,36.21,36.13,35.83
34.57,31.47,35.06,35.25,35.62,34.97,35.71,32.12,35.19,32.31,36.10,34.63,32.67,36.00,35.67,34.74
34.77,32.16,37.80,31.17,34.42,32.45,36.45,31.20,34.30,34.98,36.11,37.06,36.41,36.21,31.98,35.08
31.87,34.59,35.77,36.83,37.27,33.34,35.95,33.98,34.56,31.54,34.39,36.01,31.48,36.50,32.21,34.56
35.41,34.69,35.59,35.53,33.34,35.64,34.44,35.37,32.46,34.92,35.63,32.83,35.25,32.83,35.35,34.41
31.55,34.50,36.10,32.12,34.81,35.91,33.31,35.91,34.92,32.68,36.00,35.21,35.02,31.88,35.82,34.95
35.41,34.55,31.78,34.80,35.91,33.31,35.91,34.92,32.42,35.02,34.34,32.99,33.67,36.06,32.12,34.81
35.91,33.31,35.64,34.44,35.37,32.46,34.92,35.66,32.26,34.66,33.77,35.69,31.48,34.28,36.12,35.89
33.53,35.64,34.44,35.37,32.46,34.92,35.66,32.26,34.66,33.77,35.69,31.48,34.28,36.36,35.87,36.78
33.14,35.04,35.38,34.12,35.10,33.70,35.78,32.00,35.73,33.98,34.74,31.14,36.66,32.40,35.19,31.75
35.06,35.14,35.91,36.33,32.48,38.05,32.16,34.77,34.62,35.33,32.86,36.14,34.91,31.64,34.97,35.55
34.49,34.91,33.36,36.58,36.41,36.92,35.62,34.74,34.67,32.44,35.36,34.84,35.12,34.62,35.35,36.49
32.75,35.66,31.48,34.15,36.01,31.62,36.09,35.16,32.97,35.12,35.83,34.28,31.48,35.50,31.18,33.92
37.05,32.55,36.43,35.59,35.19,34.06,36.45,32.52,34.67,34.45,33.11,33.66,36.62,33.81,31.40,35.68
33.58,32.54,34.95,31.45,35.52,31.48,34.27,36.16,32.20,35.56,34.16,34.71,33.31,37.45,36.97,36.11
34.84,34.59,35.00,32.64,35.00,35.21,35.84,32.97,36.03,34.97,35.62,34.96,34.59,35.27,33.34,35.91
34.80,31.78,34.80,35.63,32.46,34.72,35.82,36.00,32.66,35.64,35.61,35.29,34.69,32.44,NA
>chr1:95511156-95511556
NA,35.53,31.74,34.58,34.61,32.63,35.35,34.57,31.41,36.69,34.67,31.54,34.47,34.60,31.63,34.77
34.04,34.71,32.63,35.35,34.45,31.60,34.58,34.53,31.95,34.86,32.83,35.37,34.44,35.37,33.01,35.07
31.73,36.58,36.14,33.53,35.62,34.45,31.60,34.58,34.53,31.78,34.80,35.63,33.01,35.71,31.74,34.58
34.53,31.78,34.53,34.58,31.60,34.50,35.25,34.83,34.95,31.59,36.53,35.87,32.41,34.88,34.42,34.53
34.59,31.78,34.53,34.58,31.60,34.45,35.35,33.01,35.07,31.73,36.58,36.14,33.53,35.62,34.57,31.41
36.69,34.67,31.54,34.47,34.58,31.74,35.08,32.04,34.46,31.95,34.53,34.58,31.60,34.45,35.35,33.01
35.07,31.73,36.58,36.14,33.53,35.62,34.57,31.41,36.69,34.67,31.54,34.47,34.58,31.74,35.08,32.04
34.46,31.95,34.53,34.58,31.60,34.45,35.35,33.01,35.07,31.73,36.58,36.14,33.53,35.62,34.57,31.41
36.69,34.67,31.54,34.47,34.58,31.74,35.08,32.04,34.46,31.95,34.53,34.58,31.60,34.45,35.35,33.01
35.07,31.73,36.58,36.14,33.53,35.62,34.57,31.41,36.69,34.67,31.54,34.47,34.58,31.74,35.08,32.04
34.46,31.95,34.53,34.58,31.60,34.45,35.35,33.01,35.07,31.73,36.58,35.87,32.41,34.90,33.37,36.36
34.72,31.54,34.47,34.58,31.60,34.45,35.35,33.01,35.07,31.73,36.58,36.14,33.53,35.62,34.45,31.60
34.58,34.53,31.78,34.53,34.58,31.60,34.45,35.35,33.01,35.07,31.73,36.58,35.87,32.41,34.90,33.37
36.36,34.72,31.54,34.47,34.58,31.60,34.45,35.35,33.01,35.07,31.73,36.58,36.14,33.53,35.64,34.44
35.37,32.83,34.86,31.95,34.53,34.58,31.60,34.45,35.35,33.01,35.07,31.73,36.58,35.87,32.41,34.90
33.37,36.36,34.72,31.54,34.47,34.58,31.60,34.45,35.35,33.01,35.07,31.73,36.58,36.14,33.53,35.62
34.45,31.60,34.58,34.53,31.78,34.53,34.58,31.60,34.45,35.35,33.01,35.07,31.73,36.58,35.87,32.41
34.90,33.37,36.36,34.72,31.73,35.28,31.74,34.59,34.61,35.45,33.01,35.07,31.73,36.58,36.14,33.53
35.64,34.44,35.37,32.83,34.86,31.95,34.53,34.58,31.60,34.45,35.35,33.01,35.07,31.73,36.58,35.87
32.41,34.88,34.42,34.53,34.59,31.78,34.53,34.58,31.60,34.45,35.35,32.46,34.92,35.91,33.31,35.62
34.45,31.60,34.58,34.53,31.78,34.53,34.58,31.60,34.45,35.35,33.01,35.07,31.73,36.58,36.02,33.23
35.71,31.74,34.58,34.53,31.78,34.53,34.58,31.60,34.45,35.35,32.46,34.92,35.91,33.31,35.62,34.45
31.60,34.58,34.53,31.78,34.53,34.58,31.60,34.45,35.35,33.01,35.07,31.73,36.58,36.02,33.23,35.71
31.74,34.58,34.53,31.78,34.53,34.58,31.60,34.45,35.35,33.01,35.07,31.73,36.58,36.14,33.53,35.62
34.45,31.60,34.58,34.61,32.63,35.63,34.80,31.95,34.86,32.83,35.63,34.92,32.46,35.37,NA
>chr1:95511391-95511791
NA,36.60,35.87,32.41,34.90,33.37,36.36,34.72,31.54,34.47,34.58,31.60,34.45,35.35,33.01,35.07
31.73,36.58,36.14,33.53,35.62,34.45,31.60,34.58,34.53,31.78,34.53,34.58,31.60,34.45,35.35,33.01
35.07,31.73,36.58,35.87,32.41,34.90,33.37,36.36,34.72,31.73,35.28,31.74,34.59,34.61,35.45,33.01
35.07,31.73,36.58,36.14,33.53,35.64,34.44,35.37,32.83,34.86,31.95,34.53,34.58,31.60,34.45,35.35
33.01,35.07,31.73,36.58,35.87,32.41,34.88,34.42,34.53,34.59,31.78,34.53,34.58,31.60,34.45,35.35
32.46,34.92,35.91,33.31,35.62,34.45,31.60,34.58,34.53,31.78,34.53,34.58,31.60,34.45,35.35,33.01
35.07,31.73,36.58,36.02,33.23,35.71,31.74,34.58,34.53,31.78,34.53,34.58,31.60,34.45,35.35,32.46
34.92,35.91,33.31,35.62,34.45,31.60,34.58,34.53,31.78,34.53,34.58,31.60,34.45,35.35,33.01,35.07
31.73,36.58,36.02,33.23,35.71,31.74,34.58,34.53,31.78,34.53,34.58,31.60,34.45,35.35,33.01,35.07
31.73,36.58,36.14,33.53,35.62,34.45,31.60,34.58,34.61,32.63,35.63,34.80,31.95,34.86,32.83,35.63
34.92,32.46,35.63,34.80,31.78,34.53,34.58,31.60,34.45,35.62,33.31,35.62,34.45,31.60,34.58,34.61
32.63,35.63,34.80,31.95,34.86,32.83,35.63,34.92,32.46,35.63,34.80,31.78,34.53,34.58,31.60,34.45
35.62,33.53,36.14,36.58,31.73,35.07,33.01,35.35,34.45,31.60,34.58,34.53,31.95,34.46,31.95,34.53
34.64,31.95,35.06,34.44,31.49,34.60,34.53,31.78,34.53,34.64,31.95,35.06,34.44,31.49,34.60,34.61
32.59,35.23,34.45,36.80,31.09,34.19,33.44,37.68,32.30,34.66,34.59,34.92,31.95,34.66,34.40,35.66
37.03,34.21,35.91,34.92,32.42,35.02,34.59,34.84,36.11,37.37,37.47,37.45,33.51,35.31,31.75,35.06
35.21,36.00,33.23,35.07,31.64,35.35,31.38,33.94,33.68,36.28,34.72,31.73,35.28,31.78,34.33,34.16
33.17,37.04,33.17,34.50,33.33,35.47,35.22,34.65,35.52,35.64,37.33,37.47,37.45,33.70,35.71,31.98
36.21,36.09,35.24,34.57,33.73,36.02,35.77,33.05,35.13,32.40,36.66,31.59,35.07,33.01,35.45,34.64
33.67,34.80,34.48,31.56,34.30,34.64,35.73,36.26,36.02,36.49,31.28,34.74,33.75,34.91,34.31,34.68
34.92,31.65,34.91,32.12,34.86,33.51,36.88,35.86,34.59,31.78,34.53,34.64,31.79,35.99,34.39,31.55
34.45,35.02,35.95,33.17,35.34,36.67,31.57,34.27,31.46,35.12,34.34,34.91,33.64,34.17,34.98,33.01
35.18,35.09,34.30,31.44,36.53,36.02,33.23,35.20,31.69,34.52,36.12,35.89,33.75,36.12,34.91,34.59
34.92,32.88,35.76,34.64,35.06,34.65,35.59,35.19,33.02,37.16,31.43,34.50,31.38,36.58,34.52,33.64
34.91,31.27,34.17,35.99,31.82,34.88,36.09,31.62,35.80,33.75,34.50,31.83,35.39,34.89,NA
>chr1:95801659-95802059
NA,35.22,33.17,35.95,35.17,34.54,31.47,35.06,35.14,35.91,36.52,33.56,34.98,33.82,34.58,31.92
34.67,31.57,36.67,35.25,32.36,36.48,36.17,37.06,36.77,35.17,35.82,31.80,34.61,33.36,33.47,34.34
34.03,34.23,34.33,34.45,34.27,31.61,34.73,36.09,31.77,35.01,34.42,31.20,36.95,33.36,36.62,35.90
36.52,31.64,35.14,34.78,32.14,36.63,31.43,34.67,31.92,34.59,34.39,35.19,34.73,34.95,34.34,35.16
31.28,33.90,37.05,32.17,35.05,35.25,35.06,31.47,34.84,35.09,33.32,36.58,36.09,35.53,35.56,33.73
35.17,34.73,35.19,34.59,34.78,32.36,36.56,36.14,33.53,35.62,34.57,31.41,36.72,33.92,31.30,36.42
34.51,34.41,35.36,36.76,37.03,35.41,34.62,35.56,32.02,34.55,34.16,35.62,31.84,34.78,35.63,32.46
34.99,34.96,32.36,36.56,36.02,32.68,34.72,35.86,36.70,33.05,34.91,36.69,31.41,34.61,35.02,35.53
31.61,33.91,36.72,31.30,35.42,33.01,35.63,34.92,32.46,35.63,34.81,31.94,35.95,34.90,32.63,35.40
34.44,35.37,33.01,35.71,31.74,34.58,34.53,31.78,34.59,35.83,36.13,36.16,31.59,34.33,35.77,32.02
34.45,34.58,31.74,35.71,33.01,35.63,34.92,32.46,35.63,34.81,31.94,35.95,34.90,32.63,35.40,34.44
35.37,33.01,35.71,31.74,34.58,34.17,33.64,35.14,33.73,35.47,35.00,36.14,32.09,35.48,31.20,34.28
34.87,31.76,35.79,32.37,34.78,34.62,35.37,32.46,34.72,35.77,36.87,36.94,32.75,35.79,31.76,34.87
34.28,31.28,36.50,35.47,36.11,33.73,37.05,37.52,37.33,35.41,34.64,34.59,31.43,33.83,33.43,33.33
33.48,33.66,36.06,32.37,34.20,31.69,34.39,35.90,31.48,34.15,35.90,31.45,35.27,36.06,36.34,35.24
34.57,33.73,36.02,35.56,33.11,37.55,33.03,36.94,37.01,36.14,36.25,33.73,34.57,35.36,36.92,37.60
35.11,37.11,35.84,34.84,34.33,34.57,33.08,35.09,34.86,31.87,34.44,31.59,36.73,32.82,37.12,33.03
36.39,35.97,36.48,32.38,34.91,35.53,34.69,35.19,34.40,35.40,32.83,36.00,33.56,34.63,34.96,35.41
35.69,31.62,34.30,34.64,35.73,36.26,36.02,36.48,32.74,36.94,37.52,37.33,35.41,34.62,34.95,35.18
33.17,35.95,35.17,34.69,32.46,35.63,34.80,31.95,34.91,31.83,34.95,35.55,34.55,35.23,32.42,34.92
35.91,34.21,37.60,36.83,35.62,34.74,34.92,33.08,34.57,34.33,34.95,35.18,33.01,34.98,34.61,35.48
32.26,34.66,33.74,36.25,35.99,36.38,35.17,36.03,33.34,36.70,35.71,34.67,35.67,36.00,32.37,34.11
33.52,37.30,31.28,35.00,31.55,34.95,33.37,36.33,33.86,31.38,36.45,36.17,37.37,37.88,37.88,37.47
37.27,33.14,35.00,35.14,35.84,36.78,33.14,34.90,35.95,31.94,34.59,35.77,36.87,37.05,33.56,34.97
34.47,31.46,34.96,36.14,33.22,37.11,36.83,35.56,34.45,34.55,34.48,33.49,34.55,31.66,NA
>chr1:96906833-96907233
NA,34.77,32.38,36.56,36.14,33.75,35.89,36.02,33.73,34.57,35.36,37.33,37.52,36.87,32.48,37.80
31.24,34.42,31.31,33.95,33.58,33.66,36.12,31.84,34.73,33.31,37.04,33.11,34.66,34.56,32.30,37.68
33.37,34.95,31.65,34.91,31.95,34.80,35.66,32.26,34.66,33.69,36.14,32.37,34.07,31.64,35.48,31.80
34.88,36.22,31.30,34.24,35.62,34.86,32.11,37.02,33.03,36.49,35.35,34.62,34.91,36.12,33.53,35.73
34.66,34.47,34.34,34.13,31.19,34.17,35.90,31.48,34.15,35.90,31.48,34.28,36.36,35.94,36.33,32.48
37.77,31.08,34.33,35.17,34.86,31.46,34.33,35.77,31.94,34.81,35.59,32.86,35.97,34.31,31.44,36.53
36.14,33.53,35.91,34.92,32.68,36.00,34.91,34.64,34.84,36.27,33.36,34.85,34.56,34.91,36.00,32.68
34.92,35.91,33.31,35.62,34.41,31.30,34.14,34.66,35.55,35.06,34.40,35.37,32.46,34.69,35.17,35.95
33.32,35.10,34.58,31.63,34.48,34.86,33.62,35.17,34.73,35.41,34.54,31.84,35.71,34.95,35.19,34.41
33.57,35.25,35.22,34.69,34.84,34.79,33.49,36.61,35.30,34.42,33.14,34.48,34.61,34.67,33.31,37.25
35.63,35.52,34.69,35.19,34.41,33.78,34.92,31.29,36.66,34.14,34.23,35.47,32.44,34.84,34.84,31.84
35.71,34.95,35.19,34.44,34.55,34.38,34.14,31.30,34.41,35.62,33.31,35.64,34.44,35.37,32.83,34.86
32.12,34.91,32.12,35.62,34.16,34.71,32.63,35.37,34.44,35.64,33.31,35.64,34.44,35.37,32.83,35.31
31.65,34.92,34.42,34.47,34.66,35.73,33.31,35.64,34.44,35.37,32.63,34.67,34.69,35.09,31.46,35.52
31.55,35.70,31.18,33.92,36.81,31.26,34.50,35.62,35.19,33.05,37.27,36.83,35.56,34.42,33.67,34.80
34.48,31.68,34.81,34.79,35.06,34.64,35.76,32.88,35.19,35.63,33.73,35.10,34.20,36.45,32.49,35.03
35.83,34.64,32.53,34.87,34.57,35.04,34.22,35.78,33.34,37.07,35.39,34.38,36.71,31.32,34.30,34.83
31.50,33.85,36.24,34.01,31.24,34.72,33.86,34.65,31.69,34.25,33.95,35.89,32.97,35.82,36.58,31.73
34.07,32.37,36.10,34.27,31.48,35.66,32.75,36.49,35.35,34.62,35.12,34.75,34.33,34.14,34.64,33.08
35.02,34.45,34.98,33.15,35.02,34.45,34.66,31.79,35.78,33.80,34.56,33.21,34.97,34.31,34.76,34.52
31.83,35.72,35.64,32.28,35.11,36.67,31.73,34.07,32.45,37.04,32.67,34.77,34.56,34.91,35.80,33.12
36.36,34.63,32.67,36.53,37.52,37.37,36.17,36.52,31.61,35.70,31.18,33.86,36.24,33.98,31.41,35.52
31.55,35.86,32.75,36.94,36.87,35.62,34.67,35.67,36.52,33.73,36.27,33.26,34.58,33.17,36.36,34.95
32.68,35.87,36.61,31.50,35.80,33.77,34.50,31.84,36.16,34.63,32.45,34.85,34.58,31.55,34.77,35.98
33.66,32.38,36.70,31.24,34.12,36.24,34.01,31.16,34.22,35.62,35.19,32.54,35.21,34.49,NA
>chr1:97130144-97130544
NA,31.27,34.43,35.62,34.21,37.60,36.92,35.64,35.52,34.69,35.41,34.69,32.46,35.35,34.43,31.34
35.48,31.76,34.66,34.61,35.48,32.63,34.90,35.75,31.80,34.73,33.31,36.84,33.81,31.46,34.86,35.02
31.75,34.91,31.95,34.80,35.66,32.63,35.00,35.21,35.80,32.97,35.97,34.16,31.08,34.30,35.83,35.12
33.01,34.97,34.61,32.85,35.77,36.12,34.64,32.28,34.89,35.83,34.28,31.48,35.50,31.18,33.92,37.05
32.17,35.22,36.67,31.73,34.07,32.45,37.04,32.65,35.25,36.62,31.44,34.30,34.98,36.11,37.06,36.76
35.09,33.65,36.20,32.82,35.19,35.41,33.66,34.74,31.20,35.55,31.61,36.61,36.14,33.56,35.27,34.50
34.50,34.47,34.66,35.73,34.21,37.11,35.90,36.48,32.36,35.09,35.25,35.00,32.63,35.40,34.55,35.71
36.70,33.05,34.91,37.01,32.55,36.43,35.59,35.34,33.66,34.74,31.28,36.58,36.14,33.75,36.12,34.91
34.47,34.16,34.60,34.30,31.56,34.27,34.33,34.96,35.51,35.55,35.30,31.59,34.20,32.45,36.45,31.07
34.09,33.44,37.36,31.51,35.88,32.39,34.91,35.35,33.83,34.55,32.29,37.04,32.65,35.25,36.62,31.38
34.11,35.73,33.56,35.08,33.38,34.50,33.73,35.72,34.89,32.18,34.28,37.39,31.28,35.42,33.01,35.37
34.44,35.64,33.31,35.91,34.92,32.46,35.37,34.44,35.64,33.53,35.89,36.02,33.74,34.66,32.77,36.78
35.90,36.48,32.74,36.40,35.67,34.55,35.37,33.01,35.42,31.17,37.56,31.17,34.80,31.87,34.53,34.64
31.79,35.99,34.39,31.69,35.20,33.23,36.00,35.05,34.30,31.20,36.95,33.36,36.62,35.87,36.36,34.52
31.69,35.20,33.23,36.02,36.56,32.38,34.91,35.58,33.73,35.20,33.47,34.48,35.11,31.95,34.87,34.28
31.14,37.16,33.01,35.59,34.78,31.84,35.45,34.30,36.45,32.87,36.39,35.91,34.84,34.56,34.87,32.53
34.70,35.91,34.70,34.34,34.13,31.27,35.06,34.78,35.95,33.74,34.72,31.65,35.19,32.13,35.95,34.73
32.14,36.63,31.43,34.27,31.49,34.02,37.39,31.28,34.42,32.19,35.56,34.64,35.06,34.79,34.81,31.68
34.48,34.86,33.21,34.50,33.17,36.84,34.14,32.34,34.84,34.86,31.87,34.56,31.59,35.12,34.34,34.95
34.95,36.50,35.83,34.59,31.87,35.08,31.74,34.58,34.61,32.85,35.77,36.00,33.63,34.04,31.98,35.11
36.66,32.36,34.96,34.87,32.12,36.10,34.63,32.67,36.53,36.87,35.62,34.55,35.40,32.83,35.78,34.17
36.16,33.74,34.56,31.68,34.97,35.14,31.62,36.58,32.82,36.52,31.36,34.91,33.86,34.65,31.61,34.81
34.96,34.57,34.85,33.14,35.16,36.09,31.62,36.01,34.15,31.48,35.66,32.75,36.39,35.91,34.84,34.33
34.57,33.49,37.05,36.87,35.62,34.55,35.37,32.83,35.25,32.83,35.35,34.45,31.60,34.59,34.61,35.73
34.21,37.40,35.63,35.34,33.83,34.55,32.20,36.10,34.63,32.67,36.53,37.01,36.17,36.43,NA
>chr1:97197837-97198237
NA,36.30,33.73,36.61,35.30,34.42,33.14,34.76,36.00,36.65,37.57,37.23,35.66,34.35,31.45,35.30
36.06,36.65,37.03,35.41,34.62,34.96,35.25,33.52,37.05,37.01,36.17,36.48,32.36,34.78,34.74,35.62
36.83,37.45,33.31,34.61,34.97,33.56,37.05,37.01,36.17,36.48,32.36,34.78,34.74,35.71,36.70,33.05
34.91,36.69,31.32,34.30,35.20,33.15,34.92,34.62,35.40,32.53,34.91,37.01,32.55,36.33,35.97,36.52
31.61,35.55,31.48,34.27,31.31,34.14,34.38,34.61,34.67,33.31,37.45,37.47,37.23,35.77,34.72,32.46
35.35,34.43,31.42,36.58,36.14,34.43,37.11,35.84,34.84,34.59,35.27,33.34,35.64,34.40,35.19,34.83
34.95,31.36,36.45,32.40,35.13,33.51,37.45,36.92,35.41,34.62,35.37,32.15,35.39,34.30,36.47,31.30
34.11,35.59,33.01,35.58,35.83,36.78,33.14,35.04,35.38,34.23,34.75,31.63,34.61,33.82,34.58,31.74
35.28,32.02,35.71,34.95,35.25,34.47,31.42,36.49,35.90,37.11,34.24,35.27,34.60,35.37,32.15,35.56
34.16,34.71,32.59,35.02,34.56,33.17,37.36,31.38,35.99,34.52,32.53,34.87,34.59,34.59,31.43,33.94
33.68,36.25,33.85,31.55,34.27,34.23,35.40,34.82,34.39,34.14,31.44,35.20,33.70,37.25,35.63,35.52
34.69,35.41,34.54,31.84,35.71,35.17,36.46,35.53,35.52,34.70,35.58,36.14,34.28,31.54,34.59,34.62
34.92,32.88,36.14,34.90,32.63,35.40,34.44,35.37,33.01,35.71,31.74,34.58,34.17,33.64,35.14,33.70
35.67,32.12,35.31,32.83,35.37,34.55,35.71,36.88,33.70,35.71,31.74,34.58,34.17,33.87,35.62,32.12
34.91,31.95,34.63,33.93,34.80,34.79,33.08,34.92,34.62,35.37,32.83,35.25,33.51,36.88,35.71,34.55
35.37,32.46,34.69,35.17,35.81,32.09,35.79,32.37,34.97,34.55,31.42,36.67,35.34,32.94,34.79,34.77
34.12,35.38,35.10,31.65,34.77,31.61,34.02,37.61,32.65,36.34,35.67,34.55,35.37,32.83,35.31,31.83
34.67,36.75,31.45,34.95,35.02,31.46,34.47,34.64,31.76,35.48,31.34,34.43,35.38,32.63,34.95,34.95
31.42,37.36,33.37,34.90,32.77,36.70,35.86,34.59,31.94,35.56,34.60,35.02,32.42,34.72,35.77,37.23
37.52,36.94,33.03,37.04,32.21,34.59,35.86,36.88,33.14,34.69,35.41,34.69,35.53,34.91,32.52,36.20
34.73,31.70,35.28,32.02,35.45,34.30,36.45,32.87,36.94,36.87,35.66,34.35,31.55,34.56,35.91,35.20
33.52,36.52,35.71,34.40,31.84,35.58,35.02,34.47,31.34,35.55,31.61,36.52,35.90,36.96,33.14,34.99
34.84,32.45,34.70,35.91,34.92,31.98,34.92,34.59,34.87,32.52,35.64,36.06,36.65,36.92,35.62,34.55
35.64,33.31,35.64,34.62,34.92,33.08,34.74,34.01,36.58,31.30,34.80,32.04,34.91,31.65,34.95,33.37
37.47,31.30,34.77,33.86,34.77,31.63,34.83,34.09,31.54,34.52,36.36,35.94,36.39,33.18,NA
>chr1:97243986-97244386
NA,35.10,31.75,35.19,32.13,35.95,34.90,33.14,36.70,35.86,34.59,32.21,37.04,33.03,36.94,37.52
37.88,37.33,35.64,35.19,33.98,35.38,35.04,32.64,35.27,35.59,34.69,35.19,34.41,33.90,35.62,32.12
35.37,31.65,34.72,33.77,35.69,31.48,34.27,36.16,32.20,35.56,33.90,34.47,34.77,32.44,35.36,34.84
35.47,35.04,32.64,35.00,34.62,34.87,31.58,35.72,31.59,36.47,32.31,35.56,33.90,34.42,35.56,36.83
37.60,35.11,37.11,35.87,36.23,33.67,33.34,34.55,31.80,35.37,34.56,34.87,32.42,34.28,37.32,31.23
34.12,36.33,33.23,34.16,34.34,31.54,34.31,34.98,36.11,37.06,36.41,36.16,31.61,34.09,35.58,32.79
35.53,34.47,34.22,34.59,34.48,33.30,35.61,32.31,37.02,33.03,36.49,35.35,34.38,37.03,32.17,34.99
35.72,33.73,34.59,34.75,33.19,34.98,34.02,34.52,35.46,32.44,34.67,34.62,35.33,33.01,37.55,32.65
35.25,36.62,31.59,34.95,35.05,36.46,35.53,35.34,33.83,34.63,31.95,34.73,32.40,37.04,32.66,34.78
34.74,35.71,36.55,33.36,37.16,31.14,34.28,35.20,33.56,37.05,36.97,35.40,34.38,36.77,31.54,35.72
31.39,34.89,34.30,36.33,31.73,35.86,32.75,36.40,35.67,34.52,34.95,35.95,33.73,37.05,37.52,37.33
35.64,35.56,33.57,34.61,36.38,33.37,34.95,31.55,35.28,31.74,34.58,34.45,32.29,36.50,31.62,35.14
34.95,32.63,35.66,34.92,32.46,35.63,34.92,32.46,35.45,34.61,34.59,31.74,35.71,33.23,35.77,36.02
33.74,34.66,32.26,35.66,34.92,32.46,35.37,34.62,34.77,32.33,37.68,33.37,34.90,32.26,35.40,34.55
35.62,37.23,37.47,37.60,34.43,36.12,35.21,35.00,32.63,35.66,34.92,32.46,35.37,34.62,34.77,32.33
37.68,33.37,34.90,32.26,35.66,34.92,32.46,35.63,34.78,31.47,35.06,35.14,35.95,36.26,35.73,34.72
34.88,32.77,36.70,35.71,34.55,35.37,32.46,34.99,34.94,32.16,38.05,32.16,34.86,34.47,33.90,35.95
33.34,36.70,35.86,34.59,32.21,37.04,32.66,34.78,34.59,34.95,35.53,31.62,34.30,34.64,35.73,36.65
37.06,36.17,36.48,32.36,35.03,35.83,34.64,32.67,35.99,35.91,35.14,35.00,32.78,35.84,35.21,35.00
32.78,35.87,36.56,32.74,36.94,36.87,35.56,34.40,34.98,33.56,36.52,35.91,34.98,34.30,31.20,36.95
33.01,35.33,34.44,35.64,33.31,35.91,34.92,32.42,35.28,35.27,34.06,36.33,31.73,35.55,31.34,34.43
35.35,32.63,34.61,34.97,33.15,34.92,34.74,35.71,36.70,33.05,34.91,37.01,32.17,34.99,35.83,34.28
31.48,35.69,33.80,33.94,31.07,36.52,32.65,35.49,34.56,34.77,32.67,37.55,33.01,35.41,34.61,34.98
33.01,35.34,36.62,31.59,35.10,33.41,34.56,33.80,35.77,31.38,37.20,33.63,33.50,33.89,31.22,36.27
34.71,34.42,34.88,32.77,37.27,37.47,37.88,37.23,35.56,34.42,33.57,35.41,35.53,33.37,NA
>chr1:97264119-97264519
NA,33.98,31.15,36.42,31.95,34.50,33.77,35.69,31.38,33.86,33.63,36.06,32.12,34.59,35.86,37.03
35.11,37.40,35.39,34.62,35.04,34.22,35.78,32.83,35.27,35.59,34.70,35.62,34.96,34.62,35.41,36.92
37.11,33.22,36.14,34.96,31.65,34.64,31.64,35.48,31.76,34.66,34.40,35.62,36.13,36.45,32.09,35.66
31.58,34.87,34.64,35.41,36.97,37.05,33.56,34.98,34.45,34.77,32.14,34.00,33.58,33.66,36.02,35.47
35.55,35.30,31.45,34.53,34.85,32.45,34.52,36.01,31.62,36.33,34.06,35.20,34.91,32.67,37.02,32.14
34.73,36.14,32.86,35.33,34.55,35.71,36.70,33.34,35.95,33.90,34.64,35.45,33.01,35.20,31.69,34.39
36.01,31.48,36.50,32.29,34.45,34.60,31.52,34.19,33.77,36.03,35.58,34.70,35.43,35.22,34.65,35.52
35.64,37.33,37.88,37.52,36.53,32.37,34.04,33.80,36.09,34.17,35.78,32.83,35.38,34.43,31.28,36.63
32.11,34.86,35.55,34.55,35.48,34.24,37.40,35.39,34.64,34.59,31.54,34.28,36.36,35.87,36.62,33.36
36.95,31.20,34.31,35.77,31.94,34.81,35.66,32.26,34.66,33.74,35.95,35.20,33.52,37.05,36.97,35.64
35.52,34.65,35.06,34.64,35.76,33.22,36.55,35.86,34.59,31.91,35.72,32.77,35.72,32.11,35.13,32.78
35.02,34.50,34.80,35.39,33.41,34.64,35.76,32.86,35.33,34.44,35.64,33.34,35.48,34.55,35.49,34.49
34.83,32.38,36.48,35.47,35.75,31.84,34.45,35.35,32.46,34.72,35.86,37.03,34.24,35.53,35.41,33.57
34.64,35.45,32.63,34.67,34.53,34.42,34.92,31.36,34.47,34.58,31.60,34.45,35.38,32.83,35.95,34.16
34.56,31.46,34.96,35.75,31.95,34.58,36.69,31.41,34.57,35.35,32.46,34.92,35.66,32.26,34.72,33.36
33.37,33.48,33.66,36.02,35.36,35.69,31.61,34.09,35.64,32.72,34.39,35.72,36.26,35.99,36.25,33.77
34.02,31.27,35.34,35.61,35.29,34.55,31.95,34.46,31.95,34.86,34.96,32.36,36.48,35.47,35.98,32.09
35.63,31.39,34.91,33.78,34.64,35.48,32.83,35.78,34.30,36.45,32.50,34.78,34.74,35.71,37.03,35.11
37.40,35.63,35.52,34.91,36.46,35.53,35.34,33.57,34.42,35.66,36.55,33.36,37.16,31.28,34.38,35.72
36.37,36.06,35.64,32.66,36.53,36.87,35.62,34.67,35.62,36.83,37.45,33.70,35.42,31.17,37.56,31.28
34.52,35.66,37.23,37.47,37.60,34.21,35.91,34.80,31.87,34.44,31.59,36.66,32.29,34.55,33.83,35.41
35.53,34.24,37.11,35.90,36.49,31.42,34.38,35.75,36.70,33.14,34.90,36.14,33.22,36.55,35.71,34.55
35.64,33.31,35.64,34.40,35.19,34.69,35.52,35.64,37.03,36.65,35.73,34.64,34.30,31.62,36.16,36.13
35.67,34.55,35.64,33.53,36.14,36.56,32.36,35.09,35.09,34.31,31.59,35.84,34.84,34.64,34.84,35.84
36.78,33.14,34.95,34.95,31.45,36.77,34.39,34.94,32.52,35.64,35.61,35.13,34.45,31.45,NA
>chr1:97426788-97427188
NA,34.20,33.23,36.38,34.61,33.54,35.78,31.77,34.74,36.27,34.03,31.61,34.56,31.96,35.08,31.98
35.75,35.47,36.50,31.57,34.50,31.24,37.56,31.19,34.30,34.87,31.95,35.06,34.27,31.08,34.17,35.99
31.82,34.88,36.08,31.45,34.38,35.71,36.34,32.55,37.03,34.39,34.83,32.39,35.66,31.48,34.27,36.22
32.41,36.19,33.63,34.04,32.14,34.67,34.81,34.92,33.11,35.20,35.95,33.72,34.59,34.67,32.39,35.79
32.09,35.98,35.47,36.50,31.57,34.27,31.49,34.02,37.32,31.23,34.50,35.64,34.23,31.50,34.61,34.45
34.86,32.16,37.80,31.17,35.00,31.65,34.96,35.87,32.48,35.62,34.25,33.56,35.61,32.15,35.75,34.90
32.64,35.21,34.55,35.56,34.23,31.48,34.81,35.95,33.77,34.03,31.09,36.77,34.67,31.54,34.54,34.23
34.41,33.79,34.19,33.23,36.36,34.72,31.73,35.28,31.78,34.25,34.17,35.05,31.62,36.58,32.61,36.22
34.30,31.27,34.70,34.30,36.33,31.73,35.55,31.34,34.43,35.35,32.46,34.72,35.77,37.23,37.88,37.47
37.60,34.21,35.64,34.44,35.37,32.46,34.92,35.63,32.46,34.92,35.63,32.83,35.25,32.83,35.63,34.92
32.68,36.00,34.91,34.59,35.02,32.78,35.25,32.78,35.28,35.41,33.54,34.17,34.65,31.95,34.92,34.59
34.87,32.53,34.63,36.36,33.12,35.80,35.05,34.31,31.59,36.16,36.41,36.92,35.62,34.55,35.37,32.46
34.72,35.77,36.83,37.60,34.21,35.64,34.44,35.37,32.46,34.92,35.59,33.01,37.55,33.03,36.40,35.62
34.40,34.66,31.76,35.79,32.75,36.94,36.87,35.77,34.72,32.46,35.37,34.62,34.78,32.66,37.04,32.40
35.13,33.51,36.96,35.90,36.49,31.42,34.55,35.10,33.08,34.57,34.33,34.84,35.95,36.38,35.05,34.76
31.27,34.30,36.36,33.37,37.11,36.92,35.40,34.48,35.49,34.48,35.40,37.33,37.57,36.41,36.16,31.74
34.96,33.81,35.20,33.47,34.48,34.77,31.46,33.98,36.30,34.65,34.89,35.84,31.59,34.31,34.98,36.11
37.01,36.87,32.55,36.90,34.52,33.57,35.63,35.28,32.42,34.69,35.17,35.58,31.98,34.71,32.45,36.66
31.28,34.43,35.35,32.63,34.71,34.04,34.77,31.68,34.34,34.23,33.72,36.20,32.00,34.62,36.36,33.37
34.90,32.27,35.21,34.50,36.30,34.30,32.42,34.87,34.56,35.76,33.22,37.11,36.92,35.40,34.38,36.71
31.41,34.70,34.85,32.34,34.30,36.28,34.24,34.10,34.24,32.64,33.92,35.61,35.12,32.97,35.16,36.20
32.50,34.88,34.49,34.55,34.48,33.54,34.18,34.09,34.59,34.14,34.34,31.55,33.91,37.05,32.55,36.87
36.97,35.40,34.48,35.48,34.83,33.57,35.63,35.19,33.03,36.41,33.69,34.56,31.57,34.97,35.55,34.70
35.11,34.79,34.81,31.61,34.86,34.96,34.65,35.06,34.65,35.52,35.64,36.92,37.27,33.14,35.00,35.14
36.11,37.37,37.52,36.53,32.66,35.46,34.62,34.45,35.66,36.70,33.34,35.78,34.30,36.49,NA
>chr1:97555869-97556269
NA,31.25,34.39,34.53,34.38,34.20,32.37,36.09,35.30,34.57,33.73,36.02,35.56,32.97,35.76,34.62
35.39,36.91,33.36,37.55,32.67,34.67,34.66,33.17,37.68,32.65,36.43,35.35,34.62,35.56,32.13,35.01
32.40,37.04,32.65,35.03,35.83,34.52,31.56,34.42,31.24,37.52,31.18,35.12,33.81,35.20,33.47,34.54
35.40,34.84,35.36,32.44,34.85,34.53,31.55,34.52,36.36,35.94,36.52,33.73,35.95,35.17,34.69,33.14
36.88,35.71,34.52,35.06,35.61,35.64,32.66,35.99,35.97,36.45,31.59,34.95,35.05,36.50,35.83,34.59
31.94,35.56,34.60,35.27,33.37,35.48,34.45,37.03,32.23,34.86,34.45,34.66,31.79,35.78,33.77,34.72
31.37,34.78,35.63,33.01,35.42,31.30,36.58,34.52,33.64,35.10,31.39,35.50,31.38,34.02,34.66,35.55
35.29,34.69,32.42,35.28,35.63,33.59,34.48,34.77,31.54,34.27,36.36,33.02,35.33,34.55,35.71,36.70
33.14,34.95,34.95,31.39,37.61,31.28,34.57,35.62,33.53,36.02,35.53,33.01,35.48,34.61,34.73,32.20
36.90,34.39,33.91,34.41,34.16,34.25,31.69,34.25,33.95,35.50,31.95,34.58,37.01,32.20,34.66,34.56
34.84,35.95,36.26,36.06,35.27,31.52,34.86,35.02,31.47,34.84,35.09,33.15,34.98,33.82,34.65,31.95
34.92,34.62,35.02,32.42,34.72,35.86,36.88,33.51,35.25,32.83,35.35,34.57,31.28,37.80,32.48,36.87
36.87,35.77,34.72,32.46,35.63,34.92,32.46,35.37,34.44,35.64,33.53,36.14,36.61,31.61,35.70,31.18
33.92,37.05,32.23,34.77,34.62,35.64,33.31,35.64,34.40,35.19,34.73,34.84,34.48,31.63,34.45,35.62
34.21,37.03,35.86,34.72,32.46,35.37,34.55,35.67,36.13,36.45,32.11,35.78,33.77,34.66,32.77,37.27
36.83,35.62,34.67,35.71,36.88,33.51,35.13,32.13,35.70,34.09,34.16,34.68,34.71,31.95,36.47,31.59
35.70,31.39,35.10,33.67,34.63,34.95,35.05,32.10,38.05,32.48,36.33,35.94,36.25,33.77,34.56,33.33
35.63,35.53,33.34,35.73,34.66,34.55,34.48,33.14,34.45,34.77,32.42,34.30,36.24,33.86,31.38,36.45
35.47,35.75,31.84,34.45,35.30,33.02,36.33,33.63,34.04,32.37,35.99,35.91,34.84,34.33,34.17,31.80
35.99,34.15,31.48,35.50,31.39,34.95,35.05,36.77,37.06,36.14,36.23,33.67,33.38,33.89,31.10,35.72
31.54,36.75,34.91,33.05,37.27,36.92,35.64,35.34,33.54,34.52,33.87,35.62,32.12,35.31,33.51,37.25
35.39,34.62,35.76,32.88,34.92,34.59,34.96,35.41,35.69,31.74,34.77,33.78,34.42,35.66,36.88,33.14
34.92,35.91,34.21,37.60,37.47,37.23,35.62,34.52,35.19,34.95,35.82,32.00,35.78,33.70,35.10,34.20
36.45,32.87,36.39,35.97,36.52,31.50,35.69,33.55,34.04,32.23,34.94,34.39,36.71,31.38,34.50,31.61
36.08,34.73,31.70,35.28,31.65,35.02,34.95,31.39,37.66,31.35,35.77,33.77,34.72,31.26,NA
>chr1:98198111-98198511
NA,35.25,32.53,35.40,34.44,35.40,32.63,35.04,35.30,34.97,31.98,34.92,34.62,35.02,32.97,35.07
31.59,36.66,32.21,34.81,35.66,32.83,36.03,34.95,35.41,34.55,31.95,34.73,32.31,36.14,33.69,34.50
31.95,36.63,31.59,34.07,32.37,36.10,34.63,32.67,36.53,37.01,36.11,34.84,34.63,33.47,34.97,34.31
34.68,34.92,31.36,34.56,34.16,35.95,32.97,35.84,34.91,34.59,35.27,33.34,35.64,34.62,34.78,32.66
37.02,32.31,35.61,33.56,34.25,35.70,32.13,35.13,33.51,37.45,36.83,35.62,34.52,35.19,34.69,35.59
35.28,32.42,34.92,35.63,32.63,34.67,34.61,34.30,33.47,33.40,34.14,31.48,34.81,35.91,34.70,32.67
36.09,35.59,35.19,34.06,36.45,32.87,36.40,35.67,34.52,34.95,35.81,32.09,35.48,31.48,34.67,31.92
34.59,34.40,35.66,37.03,35.11,37.03,35.75,34.40,31.60,34.58,34.61,32.85,35.77,36.02,33.77,34.56
33.33,35.63,35.53,34.24,37.40,35.39,34.42,36.39,33.44,34.09,31.07,36.95,33.11,35.80,34.91,34.56
34.77,32.52,36.20,34.73,31.88,34.59,31.56,34.52,35.83,34.99,32.10,37.80,31.17,35.42,33.70,36.88
35.86,34.72,32.46,35.37,34.55,35.62,36.83,37.60,34.21,35.64,34.55,35.67,36.52,33.52,35.16,36.22
31.22,33.94,33.72,36.41,33.12,35.82,36.53,31.30,33.94,33.77,36.25,36.14,36.97,37.60,35.11,37.03
35.75,34.40,31.84,35.58,34.95,34.40,35.37,33.01,35.71,31.98,35.58,34.95,34.41,33.90,35.95,32.83
35.40,34.40,34.95,35.58,31.89,34.65,33.86,34.77,31.63,34.61,34.39,35.19,34.95,36.03,32.83,35.38
34.45,31.60,34.59,34.61,35.45,32.46,34.72,35.86,36.70,33.14,35.00,35.21,35.84,32.78,34.95,35.20
31.98,34.97,34.96,34.57,34.87,32.52,35.47,34.12,34.18,33.50,33.78,36.28,34.72,31.54,34.56,34.16
35.95,33.34,36.70,35.66,34.42,33.90,35.95,32.83,35.40,34.44,35.37,32.46,34.92,35.91,33.31,35.62
34.43,31.42,36.49,35.90,37.11,34.21,35.64,34.44,35.37,32.83,35.25,33.51,37.45,36.83,35.77,34.72
32.46,35.63,34.80,31.87,35.08,31.70,34.73,36.22,31.35,34.30,35.10,35.62,34.97,35.82,31.80,34.77
34.68,34.22,34.14,36.64,31.45,34.69,34.62,35.02,32.78,35.25,33.51,36.88,35.86,34.72,32.68,36.02
36.53,31.59,34.91,33.86,34.74,31.28,36.50,35.47,35.98,32.09,35.79,32.75,36.39,35.91,34.98,34.31
31.59,36.16,36.13,35.62,34.42,33.57,35.34,35.59,36.43,32.48,37.80,31.24,34.83,32.16,36.21,36.41
36.92,35.56,34.42,33.67,35.17,33.78,33.53,35.73,34.11,31.38,36.45,36.17,37.37,37.88,37.52,36.87
32.48,37.80,31.24,34.42,31.56,34.50,36.10,32.20,34.45,34.97,33.56,36.61,35.35,34.62,34.84,36.11
36.97,37.45,33.14,34.69,35.17,35.53,31.74,34.77,33.78,34.64,35.48,32.83,35.78,34.24,NA
>chr1:98418435-98418835
NA,32.30,36.56,36.14,33.53,35.64,34.44,35.37,32.46,34.72,35.82,36.40,33.03,37.04,32.29,34.55
33.83,35.34,35.63,37.07,33.34,35.95,33.98,34.65,31.89,36.21,36.13,35.67,34.55,35.37,32.46,34.92
35.91,34.21,37.03,35.86,34.59,31.78,34.59,35.86,36.70,33.14,35.00,35.14,36.11,37.37,37.57,36.77
34.91,35.53,34.99,33.36,36.27,34.84,34.64,34.91,36.12,33.53,35.91,34.92,32.46,35.37,34.55,35.71
37.03,35.11,37.40,35.39,34.62,34.96,35.62,34.97,35.82,31.80,34.61,33.45,33.63,37.20,31.51,35.88
32.37,35.09,34.95,34.62,35.41,36.97,36.94,32.87,36.25,34.71,34.42,34.88,32.26,35.40,34.55,35.62
36.87,36.94,32.75,35.86,31.59,36.50,32.21,34.59,35.83,36.13,36.16,31.61,34.23,35.64,34.24,31.38
36.45,36.17,36.97,37.45,33.31,34.71,33.83,35.34,35.63,36.91,33.22,35.76,34.60,35.02,32.42,34.72
35.77,37.23,37.88,37.52,36.94,32.74,36.66,35.25,32.65,37.02,32.11,34.86,35.60,34.95,31.83,35.19
32.40,37.04,33.03,36.40,35.67,34.55,35.40,32.83,36.03,34.95,35.41,34.55,31.95,34.46,32.12,34.91
31.75,35.06,35.14,36.11,37.37,37.52,36.94,32.75,35.86,31.61,36.61,36.02,33.05,34.86,31.95,34.55
35.17,35.58,31.89,34.65,33.86,34.92,31.18,37.48,31.18,34.92,33.78,34.42,35.56,36.87,36.94,32.74
36.48,36.17,36.97,37.60,34.21,35.64,34.44,35.37,32.46,34.92,35.59,32.86,36.14,34.96,31.47,34.84
34.96,32.66,37.55,33.01,35.33,34.44,35.37,32.46,34.92,35.91,33.31,35.91,34.80,31.78,34.59,34.53
34.34,34.15,31.09,36.66,34.14,34.23,35.12,31.46,34.59,31.92,34.58,34.17,33.75,34.77,31.68,34.44
34.11,36.28,34.01,31.16,34.16,33.44,36.39,34.42,35.35,36.61,33.56,34.98,34.02,34.52,35.16,31.16
34.22,35.25,34.22,35.45,31.84,34.84,35.09,33.15,34.98,33.82,34.58,31.92,34.59,31.56,34.56,35.91
34.78,35.36,32.44,34.67,34.62,35.64,33.31,35.91,34.92,32.46,35.45,34.61,34.98,33.15,34.92,34.62
35.64,33.31,35.64,34.44,35.64,33.31,35.73,34.66,34.50,34.23,32.66,35.56,35.89,32.68,34.72,35.83
36.13,36.45,32.09,35.63,31.10,34.09,33.38,36.84,33.88,31.46,34.56,33.66,35.34,35.64,37.03,36.41
36.45,32.09,35.79,32.39,34.83,34.44,36.30,34.03,31.61,34.56,31.87,34.80,35.63,32.83,34.86,32.04
34.44,31.73,36.49,35.90,36.62,33.36,37.16,31.59,35.07,33.01,35.45,34.64,33.57,35.41,35.28,32.42
34.69,35.41,34.69,35.52,35.64,36.92,37.11,33.22,35.97,34.27,31.08,37.77,32.16,34.77,34.81,34.78
32.36,36.48,36.17,36.97,37.11,33.36,37.55,32.67,34.77,34.59,34.87,31.62,36.50,32.40,35.19,31.75
35.06,35.21,35.80,32.97,35.89,34.09,34.16,34.76,34.59,35.30,36.43,32.55,37.05,33.86,NA
>chr1:98420007-98420407
NA,34.18,34.33,34.36,34.23,34.36,34.42,34.71,31.80,35.37,34.56,34.77,32.67,37.55,33.36,36.62
35.84,34.98,34.14,31.02,34.03,33.68,36.29,34.11,34.44,31.68,34.81,35.05,36.77,37.57,37.37,36.11
34.98,34.31,31.59,36.16,36.13,35.67,34.67,35.67,36.34,32.55,37.03,34.38,35.40,36.92,37.60,34.43
36.12,35.05,34.25,31.08,37.52,31.28,34.57,35.62,33.34,35.48,34.45,36.71,31.38,34.66,31.38,36.72
33.91,31.50,34.61,34.17,33.75,34.91,31.36,36.52,32.65,35.70,34.31,31.23,35.63,31.80,34.92,35.95
33.77,34.19,31.56,34.44,34.11,36.28,34.03,31.49,34.59,31.88,34.77,35.95,33.77,33.94,31.10,35.63
31.80,34.88,36.08,31.61,34.50,31.38,36.72,33.91,31.48,34.86,35.30,34.87,31.98,35.58,34.31,31.23
35.72,31.48,37.57,31.08,34.27,35.97,33.22,36.91,35.39,34.62,35.76,32.88,34.92,34.48,33.73,36.25
35.94,36.39,32.74,36.48,36.17,36.97,37.45,33.31,34.61,34.97,33.15,35.09,34.99,33.14,37.45,36.97
36.11,35.14,35.00,32.78,35.87,36.61,31.64,35.14,34.95,33.14,37.27,37.47,37.33,35.41,34.62,35.56
31.94,34.87,34.94,32.16,37.85,31.39,34.95,34.78,31.98,35.58,34.27,31.15,37.32,34.02,31.49,34.42
31.38,36.72,33.90,31.28,35.34,35.55,35.58,36.48,32.36,34.78,34.74,35.67,36.50,35.17,36.03,33.34
36.70,35.75,34.40,31.84,35.58,35.17,34.69,32.46,35.37,34.55,35.71,37.03,35.11,37.03,35.66,34.45
34.62,35.09,31.45,35.90,34.15,31.54,34.86,34.95,32.63,35.40,34.55,35.62,36.92,36.41,36.58,33.73
37.05,37.52,37.23,35.62,34.55,35.37,32.46,34.72,35.83,36.13,36.21,31.98,34.71,32.37,36.10,34.50
31.54,34.09,34.80,31.92,34.83,31.24,37.56,31.17,35.42,32.97,35.02,34.62,34.87,31.62,36.50,32.40
35.13,32.83,35.37,34.44,35.40,32.83,36.03,35.17,36.77,36.92,35.77,34.72,32.46,35.35,34.57,31.28
37.80,32.10,35.22,36.67,31.73,34.64,31.65,35.10,35.47,34.84,34.98,31.46,35.66,32.75,36.49,35.59
35.34,33.83,34.63,31.87,34.44,31.59,36.66,32.40,34.73,32.12,34.46,31.95,34.63,33.83,35.41,35.28
32.78,35.13,32.31,36.14,33.69,34.72,31.65,34.91,32.12,34.46,32.04,34.44,31.59,36.66,32.40,35.13
33.05,36.00,34.91,34.47,34.09,34.41,34.20,32.37,36.53,37.52,37.23,35.56,34.40,34.98,33.56,37.05
36.97,35.40,34.60,35.48,33.01,35.58,36.10,36.97,37.45,33.51,35.25,33.51,37.45,36.97,36.14,36.36
34.30,31.19,34.13,34.64,35.73,36.65,37.57,37.88,37.23,35.77,34.72,33.14,36.88,35.71,34.67,35.71
36.88,33.51,34.86,32.12,34.91,32.12,35.67,33.70,35.14,33.93,34.63,31.95,34.86,33.51,36.88,35.66
34.42,33.57,35.25,35.00,36.27,33.36,34.75,34.59,33.75,35.80,31.50,36.61,36.14,33.75,NA
>chr1:98463047-98463447
NA,37.22,33.51,35.25,32.83,35.35,34.43,31.42,36.49,36.17,37.01,36.53,32.67,34.63,36.36,33.02
35.41,34.61,34.61,31.52,34.19,33.72,36.14,32.12,34.81,35.91,33.53,36.14,36.53,31.59,34.89,34.23
35.38,35.04,33.14,36.78,35.90,36.45,31.30,33.94,33.77,35.72,34.99,32.28,37.61,33.96,31.46,34.73
34.44,31.54,34.27,33.95,35.89,32.88,34.92,34.60,35.76,33.22,36.55,35.86,34.72,32.68,36.02,36.61
31.61,35.86,32.75,36.94,37.52,37.23,35.56,34.45,34.62,35.46,32.44,34.67,34.59,35.19,34.95,35.71
32.12,35.31,33.51,37.45,37.47,37.37,36.14,36.36,34.28,31.48,35.35,31.48,34.27,31.46,35.30,35.61
35.07,34.39,34.59,31.74,35.71,33.70,37.45,37.47,37.88,37.88,37.37,36.14,36.36,34.30,31.08,34.22
35.25,34.23,34.70,31.36,35.34,36.06,36.65,37.06,36.11,34.84,34.56,34.66,32.12,38.05,32.16,34.94
34.86,31.78,34.80,35.91,33.34,35.27,34.50,34.50,34.75,35.47,35.04,33.14,37.27,36.97,36.17,36.52
31.61,35.70,31.39,34.95,35.05,36.50,35.67,34.67,35.62,37.23,37.88,37.88,37.47,37.45,33.51,35.25
33.05,36.02,36.53,31.30,33.89,33.38,33.59,35.67,31.80,34.35,34.34,35.53,32.79,35.47,34.61,34.73
32.19,36.95,32.08,36.72,31.46,34.83,34.42,31.44,36.45,36.17,37.37,37.47,37.45,33.51,35.25,32.83
35.63,34.81,32.21,36.66,31.59,35.07,33.01,35.35,34.57,31.41,36.71,34.38,35.28,36.09,36.45,32.27
35.20,34.95,32.63,35.40,34.44,35.64,34.21,37.03,35.71,34.74,34.78,32.36,36.48,35.58,35.55,35.30
31.59,35.20,33.01,35.37,34.44,35.37,32.46,34.72,35.86,37.03,35.11,37.40,35.39,34.38,36.77,31.45
34.95,34.95,32.78,35.84,35.21,35.00,33.14,36.70,35.75,34.38,31.42,36.58,35.87,32.78,35.00,35.14
36.11,37.37,37.47,37.45,33.51,35.13,32.40,36.66,31.28,34.43,35.35,32.63,34.71,34.04,34.77,31.63
34.60,34.61,33.31,36.88,35.86,34.59,31.95,34.86,33.51,36.88,35.86,34.59,31.95,34.86,33.51,36.88
35.86,34.72,33.14,37.45,37.47,37.88,37.23,35.77,34.59,31.95,34.86,33.51,36.88,35.86,34.59,31.95
34.86,33.51,36.88,35.66,34.42,33.90,35.95,33.34,36.70,35.86,34.72,33.14,37.45,36.83,35.77,34.59
31.95,34.86,33.51,37.45,36.83,35.77,34.59,31.95,34.86,33.51,36.88,35.86,34.57,31.37,34.95,33.37
37.68,32.65,36.87,36.87,35.66,34.40,31.55,34.81,34.96,34.61,35.02,32.78,34.86,32.12,34.46,31.95
34.55,35.17,35.95,33.17,35.18,34.95,34.62,35.41,36.97,36.94,32.75,35.86,31.61,36.61,36.14,34.43
37.11,35.84,34.84,34.62,35.39,36.91,33.22,35.76,34.62,35.39,36.91,33.36,37.55,32.66,34.96,34.84
31.55,34.72,36.36,33.44,34.34,31.48,34.81,35.95,33.72,34.57,35.36,37.33,37.47,37.68,NA
>chr1:99118314-99118714
NA,36.33,35.53,35.52,34.69,35.19,34.41,33.78,34.77,31.63,34.61,34.40,35.66,36.70,33.14,35.04
35.38,34.23,34.89,31.59,36.62,35.25,32.49,36.20,35.16,33.14,34.85,34.56,34.84,35.84,37.11,34.24
35.48,34.50,36.39,33.44,34.34,31.62,36.16,36.02,35.99,36.23,33.67,33.34,34.77,31.37,34.78,35.63
33.01,35.71,31.74,34.59,34.45,34.77,32.45,34.64,36.36,36.14,37.06,36.65,36.06,35.64,32.66,36.53
37.52,37.23,35.56,34.42,33.57,35.34,35.64,37.03,36.76,35.27,33.56,35.70,34.89,31.83,35.31,33.05
36.02,36.58,31.57,34.67,31.88,34.81,34.96,34.62,35.35,36.43,32.48,37.80,31.19,34.36,33.80,33.73
35.61,35.03,32.17,37.01,34.91,32.53,35.66,34.78,31.84,35.71,34.95,35.19,34.41,33.90,35.95,32.83
35.48,34.64,33.57,35.35,34.91,32.38,36.48,35.47,35.75,31.84,34.50,35.13,35.55,34.76,33.14,34.42
35.34,37.25,33.51,35.25,32.83,35.63,34.92,32.42,35.23,34.67,35.48,32.95,35.16,31.45,35.72,31.55
35.66,31.80,34.92,35.95,33.72,34.57,35.34,37.07,33.14,35.00,35.14,35.84,37.11,34.21,35.91,34.78
31.37,34.77,33.49,34.50,34.82,35.12,34.62,35.39,37.40,35.11,37.40,35.34,34.64,33.17,36.39,34.65
33.45,35.39,34.72,34.92,31.65,35.37,31.83,34.67,36.69,31.32,34.77,33.66,35.25,35.00,35.84,31.59
34.31,34.98,35.84,37.11,34.21,35.64,34.44,35.37,32.46,34.92,35.63,32.83,35.25,32.83,35.37,34.40
35.19,34.83,34.81,31.63,34.61,34.61,35.45,33.01,35.71,31.74,34.59,34.61,35.45,32.46,34.69,35.41
34.73,35.17,33.73,35.63,35.53,33.34,35.64,34.55,35.62,36.83,37.60,34.24,35.27,34.60,35.56,32.13
34.73,32.04,34.56,31.59,35.02,34.79,36.25,32.87,36.40,35.71,34.40,31.84,35.75,35.41,34.96,34.63
33.59,35.56,35.63,37.07,33.14,34.90,36.14,33.22,36.62,35.84,34.84,34.63,33.56,35.67,32.12,34.91
32.12,34.86,32.83,35.35,34.45,31.84,36.21,36.02,36.02,36.48,32.74,36.49,35.35,34.62,35.76,32.97
35.82,36.61,31.64,35.14,35.02,31.47,34.54,35.29,35.61,35.64,32.66,36.09,35.35,34.62,34.91,36.00
33.05,34.86,32.12,34.46,32.12,34.86,33.51,36.96,35.84,34.84,34.59,35.27,33.34,35.91,34.81,32.21
36.50,31.59,35.55,31.20,34.28,35.20,33.56,36.61,35.59,35.52,34.65,35.06,34.64,35.37,31.80,34.55
33.34,33.67,36.23,36.14,36.97,37.60,34.24,35.27,34.59,34.95,35.05,32.10,37.80,31.28,34.57,35.35
32.46,34.92,35.91,34.21,37.03,35.71,34.67,35.62,36.83,37.45,33.31,34.71,34.16,35.73,31.77,34.74
36.27,34.01,31.04,34.27,35.06,32.27,35.98,35.47,36.53,31.61,35.55,31.34,34.55,34.95,32.16,37.80
31.24,34.83,31.92,34.59,34.45,34.77,32.45,34.52,35.99,32.11,36.45,36.02,35.95,34.89,NA
>chr1:99816461-99816861
NA,34.21,35.05,36.12,33.53,35.91,34.92,33.14,37.25,35.39,34.62,34.96,35.62,34.97,36.03,33.34
36.70,35.86,34.59,31.78,34.80,35.63,32.46,34.72,35.77,37.23,37.47,37.60,34.21,35.91,34.92,33.14
36.88,35.86,34.72,33.14,36.88,35.71,34.55,35.37,32.83,35.25,33.51,36.88,35.86,34.57,31.84,35.62
33.90,34.64,35.73,33.34,35.27,34.48,33.75,35.78,31.79,34.64,34.53,31.95,34.46,31.95,34.80,35.59
33.01,37.55,32.66,34.78,34.62,35.40,32.63,34.95,35.14,31.62,36.58,32.65,35.62,34.25,33.67,34.96
31.68,34.27,33.95,35.89,32.86,35.59,34.80,31.78,34.86,35.09,33.15,34.98,34.17,33.75,34.72,31.27
34.30,36.12,35.77,33.05,35.31,31.75,35.06,35.14,36.11,37.37,37.52,37.05,33.52,35.20,35.95,33.74
34.66,32.26,35.40,34.44,35.40,32.53,35.19,35.55,34.48,35.35,36.43,32.48,37.77,31.18,34.91,34.23
35.25,34.22,31.02,34.03,33.55,36.83,33.31,34.73,31.95,37.02,32.67,34.77,34.56,34.84,36.11,36.97
37.60,34.21,35.91,34.81,32.12,36.10,34.50,31.55,34.35,35.75,36.70,33.14,35.04,35.38,34.22,35.45
31.84,34.57,35.83,36.13,36.21,31.98,35.71,33.70,36.96,35.90,36.49,31.73,35.07,33.23,36.00,34.91
34.62,35.39,36.91,33.36,36.95,31.07,34.09,33.44,37.68,32.65,36.33,35.91,35.14,35.00,32.63,35.66
34.78,31.84,35.71,34.95,35.19,34.40,35.37,32.46,34.92,35.91,33.31,35.62,34.43,31.42,36.58,36.14
34.43,37.60,37.47,37.23,35.62,34.55,35.37,32.83,35.25,32.83,35.37,34.44,35.37,32.63,34.61,34.58
31.74,35.71,33.70,36.88,35.71,34.67,35.67,36.00,32.67,34.63,36.10,32.31,35.13,33.51,36.96,35.84
34.84,34.64,35.06,34.79,34.97,31.18,37.52,31.28,34.61,35.02,35.81,32.11,35.99,34.52,32.67,36.53
36.87,35.56,34.40,34.98,33.56,37.05,37.01,36.11,35.14,35.00,33.14,36.78,35.84,35.14,35.00,33.14
37.27,36.92,35.41,34.62,35.76,33.22,37.11,37.47,37.23,35.56,34.42,33.57,35.41,35.27,32.83,36.03
35.17,36.38,35.99,36.23,33.67,33.39,34.44,33.21,34.86,34.48,31.78,35.28,31.65,35.06,35.14,35.95
36.02,36.58,33.73,36.52,35.97,36.49,31.73,34.44,31.96,34.44,31.73,36.67,35.34,33.17,36.58,36.13
35.83,34.57,31.55,34.67,36.77,31.09,34.15,34.64,35.22,35.51,35.25,34.84,31.98,35.50,34.09,34.17
35.09,31.46,35.35,31.64,34.07,32.19,35.95,34.73,31.98,35.37,34.62,35.29,36.09,36.21,31.84,34.40
35.71,36.40,33.03,37.12,32.82,36.52,31.15,34.24,35.62,34.97,31.54,34.69,36.69,31.30,34.80,32.04
34.46,32.12,34.46,31.95,34.61,33.86,33.73,35.61,35.07,32.65,37.12,32.82,36.73,31.59,35.07,32.97
35.23,34.45,36.77,31.42,35.77,33.80,34.23,34.64,33.49,37.05,37.01,36.11,34.84,34.59,NA
>chr1:100325745-100326145
NA,33.74,35.10,31.59,36.45,36.17,36.97,37.45,33.51,35.13,32.31,36.06,33.63,33.97,31.23,34.76
34.83,35.25,34.50,31.60,34.58,34.53,31.95,34.73,32.31,36.10,34.27,31.48,35.66,32.75,36.94,36.87
35.77,34.72,32.46,35.45,34.61,34.98,33.56,36.61,35.59,35.52,34.65,33.48,34.50,33.67,36.20,32.20
35.66,35.17,36.50,35.67,34.55,35.37,32.46,34.99,35.09,33.11,35.25,34.96,34.57,34.87,32.53,34.63
36.36,33.02,35.59,34.80,31.78,34.59,35.86,37.03,34.21,35.91,34.80,31.78,34.59,35.86,36.88,33.14
34.92,35.63,32.83,34.86,32.12,34.46,32.12,34.86,32.83,35.37,34.55,35.71,36.88,33.70,35.20,31.59
35.12,34.62,34.45,35.66,36.88,33.51,35.25,32.83,35.35,34.45,31.84,36.21,36.41,37.57,37.88,37.88
37.37,36.14,36.36,34.28,31.48,35.52,31.58,34.87,34.64,35.35,36.49,32.74,36.48,35.90,37.11,34.43
35.89,36.12,34.64,32.45,34.85,34.55,31.28,36.66,32.40,35.13,32.83,35.37,34.55,35.67,36.40,33.03
37.55,33.36,37.11,36.83,35.56,34.40,34.66,31.95,35.06,34.44,31.54,34.34,34.23,33.77,36.03,35.36
35.75,31.84,34.40,35.72,36.13,36.58,33.73,36.52,35.94,36.36,34.30,31.20,33.84,36.24,33.98,31.46
34.86,34.78,31.98,35.58,34.33,31.59,35.53,35.17,34.69,32.46,35.63,34.92,32.42,35.23,34.50,36.31
33.78,33.45,34.72,32.26,35.66,34.92,32.46,35.37,34.44,35.64,33.34,35.27,34.59,34.84,35.91,36.52
33.73,35.95,35.17,34.55,31.95,34.86,33.05,35.89,35.76,33.86,33.81,35.21,34.95,36.50,35.67,34.67
35.62,36.83,37.60,35.11,37.03,35.86,34.59,31.95,34.91,32.12,35.62,34.16,34.71,32.63,35.63,34.80
31.95,34.86,33.51,36.96,35.90,36.49,31.42,34.43,35.35,33.01,35.07,31.76,36.08,35.16,33.14,34.85
34.57,35.12,34.75,34.42,34.92,31.55,35.28,31.70,34.81,35.17,34.39,31.49,34.60,34.61,33.31,37.45
37.47,37.33,35.64,35.34,33.83,34.71,32.85,36.02,36.58,31.42,34.43,35.35,32.46,34.92,35.91,33.31
35.91,34.80,31.78,34.59,35.82,36.40,32.74,36.66,35.11,32.28,35.64,36.06,36.37,35.67,34.67,35.67
36.52,33.52,35.16,36.22,31.30,33.92,37.05,32.55,36.34,35.67,34.67,35.67,36.37,35.73,34.80,34.52
31.83,35.39,34.80,34.59,35.36,36.92,37.27,33.34,36.03,35.17,36.38,36.02,36.48,32.74,36.39,35.91
34.84,34.63,33.67,34.96,31.63,34.61,34.17,33.75,34.77,31.74,36.16,36.41,36.92,35.62,34.52,34.95
35.53,31.74,34.77,33.78,34.64,35.48,32.83,36.00,33.54,34.52,36.90,32.23,34.94,34.99,33.14,37.25
35.63,35.52,34.91,36.77,37.06,36.10,35.58,32.58,36.99,32.22,34.94,34.84,31.37,34.95,33.37,36.39
34.42,35.40,36.92,37.45,33.51,35.25,33.51,37.25,35.63,35.34,33.57,34.41,35.19,34.78,NA
>chr1:101977578-101977978
NA,34.64,34.55,34.48,33.49,34.72,32.77,37.27,37.47,37.37,36.11,34.84,34.63,33.56,36.00,32.83
35.66,34.81,32.12,36.10,34.50,31.55,34.41,35.30,33.01,36.95,31.36,34.95,35.05,36.46,35.24,34.59
34.50,34.75,35.47,35.04,33.14,36.70,35.75,34.40,31.63,34.25,34.33,34.84,35.95,36.38,35.05,34.76
31.27,34.30,36.36,33.37,36.62,35.90,36.48,32.38,34.67,34.45,32.99,33.59,35.69,31.48,36.50,32.21
34.59,35.77,36.92,36.77,34.95,34.95,34.31,34.59,34.48,33.41,35.12,31.26,37.39,33.17,34.58,33.48
34.69,35.17,33.70,35.78,32.00,35.73,33.87,34.52,33.54,35.34,35.63,37.25,33.14,34.72,35.86,36.88
33.14,34.72,35.86,36.55,33.22,35.76,34.60,35.02,32.42,34.69,35.17,35.58,31.84,34.50,35.02,35.81
32.09,35.79,32.37,35.03,35.70,33.63,33.86,31.43,34.59,34.64,35.39,37.25,33.31,34.67,34.69,35.46
32.44,34.84,34.87,31.94,35.95,34.91,31.75,34.97,35.14,31.64,36.70,35.34,32.94,34.74,34.31,35.53
35.19,33.05,37.27,37.47,37.37,36.14,36.23,33.63,34.04,32.37,35.99,35.97,36.49,31.42,34.38,35.75
37.03,34.24,35.27,34.60,35.76,32.86,35.59,34.80,31.95,34.86,33.51,37.45,37.47,37.33,35.40,34.48
35.49,34.70,34.89,36.27,33.36,34.85,34.59,34.92,32.27,35.98,35.47,36.48,32.74,36.49,35.35,34.60
35.53,32.72,33.46,34.73,35.55,35.06,34.40,35.37,32.46,34.69,35.29,35.28,34.64,34.30,31.56,34.34
34.14,34.33,34.53,34.59,31.78,34.59,35.86,36.55,33.22,35.97,34.33,31.49,34.61,33.82,34.58,31.60
34.50,35.02,35.53,31.61,33.91,36.72,31.30,35.42,33.70,37.25,35.34,34.57,33.72,36.16,33.92,35.19
35.64,37.33,37.47,37.27,33.34,36.03,35.17,36.38,36.02,36.52,31.64,35.14,35.02,31.75,35.31,33.51
37.25,35.39,34.62,34.96,34.97,31.98,35.20,34.95,32.78,35.87,36.61,31.61,35.86,32.39,34.77,34.56
34.96,35.41,36.11,33.36,34.85,34.56,34.84,35.95,36.02,36.45,32.09,35.48,31.34,34.55,34.95,32.23
37.05,33.91,31.55,34.27,34.17,34.77,31.54,34.15,35.99,31.35,37.57,31.08,34.27,35.97,32.88,35.19
35.59,34.70,35.69,36.48,32.36,35.25,36.62,31.59,34.95,35.05,36.46,35.53,35.34,33.83,34.71,33.31
37.45,36.92,35.36,34.59,34.50,34.53,34.67,32.63,35.37,34.44,35.37,32.46,34.92,35.91,33.31,35.64
34.44,35.37,32.83,35.25,32.83,35.63,34.92,32.46,35.37,34.44,35.64,34.21,37.60,37.47,37.37,36.11
35.14,34.84,32.03,36.12,33.66,33.48,33.37,33.41,34.10,34.64,32.94,35.12,35.72,33.73,34.57,35.34
36.91,33.22,35.76,34.56,34.85,33.36,36.27,34.84,34.64,35.56,31.94,34.87,34.84,32.34,34.30,36.27
34.95,33.05,37.07,35.39,34.38,36.80,31.19,34.25,35.05,35.80,32.97,36.14,34.96,31.46,NA
>chr1:101992682-101993082
NA,33.53,35.67,31.84,34.47,34.97,33.19,34.99,35.58,33.59,34.63,34.96,35.41,35.75,31.84,34.40
35.75,36.88,33.14,34.72,35.77,36.87,36.87,32.48,37.77,31.08,34.27,35.97,33.22,36.91,35.34,34.42
33.01,33.37,33.33,33.42,34.30,34.53,34.27,31.89,36.21,36.13,35.83,34.72,32.46,35.37,34.40,35.19
34.83,34.97,31.29,36.77,34.91,32.53,35.66,34.92,33.14,36.96,35.84,34.98,34.31,31.49,34.61,34.39
35.19,34.83,34.76,31.36,35.16,34.62,34.44,34.95,35.53,31.59,34.33,35.77,32.02,34.55,34.04,34.91
31.36,36.42,32.31,35.39,34.22,35.38,35.04,32.78,35.84,34.91,34.56,34.77,32.67,37.55,33.36,36.91
35.39,34.38,37.03,32.17,35.22,36.66,32.74,36.94,37.52,37.23,35.66,34.35,31.30,33.95,33.43,33.48
33.66,35.70,35.12,32.94,34.57,34.17,34.77,31.54,34.27,36.36,33.12,35.56,36.02,33.77,33.94,31.22
36.22,34.77,31.46,34.33,35.77,32.19,34.42,31.17,37.80,32.48,36.34,35.67,34.74,34.67,32.45,34.70
36.12,34.06,34.77,34.79,33.49,36.52,35.97,36.48,32.74,36.94,37.52,37.37,36.17,36.48,32.38,34.67
34.45,33.14,34.76,35.49,35.51,35.10,34.30,31.20,36.42,31.95,34.71,34.72,35.22,35.51,34.96,34.64
34.84,35.84,31.61,33.91,36.72,31.41,34.52,35.75,37.03,34.43,35.89,36.02,33.77,33.94,31.10,35.50
31.41,33.81,36.64,33.88,31.48,34.41,35.35,32.46,34.92,35.91,34.21,37.40,35.34,34.64,33.17,37.47
31.39,34.57,35.38,32.63,34.90,35.95,32.19,34.20,31.69,34.50,36.10,32.12,34.81,35.63,32.46,34.92
35.91,33.34,35.48,34.50,36.39,33.44,34.19,30.98,37.77,32.16,34.77,34.62,35.40,32.26,34.88,34.68
34.16,34.09,35.50,31.98,34.73,35.87,32.48,35.49,34.60,35.02,32.97,35.20,31.44,34.06,33.68,36.28
34.74,31.77,35.78,33.70,35.17,34.95,36.38,35.95,34.98,34.14,31.02,34.03,33.55,36.83,33.17,34.16
34.33,31.96,35.00,31.96,34.43,34.31,35.53,34.97,31.54,34.69,37.01,32.17,35.05,35.09,34.14,31.16
35.16,34.23,34.45,35.55,34.23,31.50,34.61,34.40,35.56,37.23,37.57,36.41,36.21,31.98,35.71,33.01
35.35,34.41,31.48,33.88,36.84,33.11,34.64,35.34,37.25,33.31,34.71,33.83,35.34,35.59,36.49,32.75
35.79,31.76,34.64,34.61,32.63,35.37,34.44,35.64,33.31,35.73,34.66,34.47,34.34,34.06,31.10,35.70
31.61,36.53,35.69,34.75,35.17,33.70,35.67,31.84,34.47,34.97,33.15,35.10,34.70,31.39,37.47,33.37
34.95,31.65,34.91,32.12,34.86,33.51,37.45,37.47,37.33,35.64,35.52,34.69,35.19,34.40,35.40,32.26
34.66,33.74,36.02,35.62,32.68,35.19,35.62,34.23,31.50,34.61,34.40,35.56,36.92,36.65,36.06,35.34
31.16,34.16,35.97,32.86,35.41,34.64,33.57,35.41,35.28,32.42,34.72,35.86,36.55,33.42,NA
>chr1:102254814-102255214
NA,36.34,36.06,35.64,32.66,36.09,35.59,35.19,33.98,35.04,34.62,35.39,37.07,32.77,34.66,33.74
36.25,35.87,36.96,33.14,34.92,35.63,32.46,34.69,35.41,34.73,34.84,34.79,33.08,35.02,34.45,34.98
33.01,35.18,35.25,35.02,31.68,34.61,33.34,33.59,35.67,31.79,34.64,34.61,33.31,37.25,35.34,34.57
33.75,35.69,31.45,35.27,36.06,36.37,35.67,34.55,35.64,33.31,35.64,34.55,35.71,37.03,34.21,35.62
34.45,31.84,35.75,35.47,36.48,32.74,36.49,35.35,34.64,34.69,31.39,37.85,32.10,35.22,36.66,32.36
34.97,34.55,31.28,36.63,32.14,34.84,35.14,35.91,36.52,33.49,34.64,34.16,33.23,37.47,31.28,34.80
31.96,34.44,31.73,36.49,35.90,36.78,33.05,35.19,35.55,34.48,35.35,36.61,33.49,34.74,34.31,35.48
34.55,35.48,33.34,35.91,34.92,32.46,35.37,34.55,35.67,36.52,33.52,35.25,35.30,35.04,33.14,37.27
37.47,37.88,37.37,36.14,36.36,34.64,32.67,35.99,35.94,36.36,34.64,32.45,34.84,34.84,31.37,34.72
33.74,36.03,35.58,34.84,34.76,31.27,34.30,36.16,32.03,34.73,36.14,32.88,34.92,34.59,34.84,35.95
36.38,34.95,35.17,33.70,36.00,33.34,36.70,35.86,34.72,33.14,36.96,35.84,34.84,34.59,35.27,33.34
35.62,34.43,31.42,36.49,36.17,37.06,36.41,36.16,31.59,34.39,35.17,34.81,31.55,34.45,35.62,33.34
35.48,34.50,36.30,34.03,31.48,34.41,35.35,33.01,35.07,31.73,36.49,36.02,36.26,36.00,34.66,34.20
31.98,34.89,35.83,34.64,32.53,35.02,35.58,33.33,34.50,33.23,36.36,34.72,31.83,34.91,31.95,34.80
35.63,33.01,35.20,31.59,35.02,34.84,35.12,34.62,35.39,36.91,33.36,37.00,31.59,35.86,32.75,36.40
35.82,34.59,31.78,34.80,35.91,33.31,35.64,34.44,35.64,33.34,35.53,35.41,33.83,34.55,32.02,35.95
34.96,31.47,34.78,35.59,33.01,37.16,31.28,34.43,35.62,33.53,36.14,36.56,32.74,36.40,35.82,34.72
33.14,36.88,35.75,34.40,31.60,34.59,34.39,35.19,34.69,35.43,35.22,34.65,35.52,35.64,37.33,37.47
37.45,33.51,34.86,31.95,34.55,35.17,35.53,31.61,34.09,35.64,32.80,33.51,36.27,34.42,35.40,36.97
36.94,32.75,35.79,32.09,36.45,36.13,35.83,34.57,31.84,35.71,34.91,35.06,34.67,34.87,31.64,36.61
35.82,32.97,36.14,34.91,31.64,34.97,35.55,34.55,35.23,32.78,34.86,32.12,34.46,31.95,34.59,35.77
37.23,37.47,37.60,34.43,36.14,36.58,31.42,34.43,35.35,32.63,34.67,34.69,35.46,32.44,34.67,34.81
34.67,32.44,35.46,34.62,34.66,35.45,33.01,35.42,31.30,36.71,34.45,35.21,32.27,34.66,33.74,36.02
35.89,34.43,37.40,35.34,34.64,33.17,37.68,32.33,34.94,34.86,31.87,35.08,31.70,34.73,36.20,32.87
36.94,37.01,36.10,35.81,33.86,33.78,34.72,34.84,35.84,36.78,33.34,36.00,33.30,34.79,NA
>chr1:102339281-102339681
NA,34.27,34.68,34.88,32.77,37.27,36.97,36.17,36.49,31.57,34.50,31.24,37.80,32.16,34.95,34.58
31.55,34.81,34.96,34.57,34.85,33.36,35.95,34.95,34.39,34.59,31.92,34.67,31.43,36.73,32.82,37.12
33.03,36.94,37.52,37.88,37.37,36.11,34.98,34.31,31.59,36.16,36.41,37.06,36.17,36.52,31.61,35.55
31.48,34.67,31.96,34.48,34.80,33.75,34.74,31.28,36.58,35.87,32.78,35.00,35.25,35.09,32.36,36.48
36.17,36.97,37.45,33.14,34.92,35.66,32.26,34.88,34.42,34.36,34.02,34.65,31.76,35.63,31.23,34.42
35.01,31.64,36.53,35.47,35.69,31.74,34.81,35.05,36.46,35.24,34.59,34.80,35.73,36.37,35.67,34.67
35.71,36.70,33.14,34.90,35.75,31.95,34.86,35.55,34.55,35.23,32.59,34.61,34.97,33.01,35.12,35.83
34.28,31.54,34.86,34.78,31.98,35.75,34.90,33.14,36.70,35.71,34.67,35.71,37.03,35.11,37.60,36.92
35.40,34.42,36.27,33.49,32.73,33.70,35.98,34.70,34.50,34.50,35.27,33.34,35.64,34.55,35.67,36.50
34.95,34.84,34.48,31.63,34.45,35.35,32.46,34.72,35.86,36.88,33.51,35.25,32.78,35.02,34.61,34.96
35.25,33.52,37.05,36.87,35.77,34.72,32.42,35.28,35.59,34.69,35.41,34.69,32.68,36.02,36.61,31.50
35.80,33.75,34.57,35.36,37.33,37.47,37.60,35.11,37.03,35.66,34.42,33.90,35.95,33.34,37.27,36.83
35.77,34.72,33.14,36.88,35.86,34.72,32.46,35.37,34.55,35.62,36.83,37.45,33.14,34.92,35.91,33.31
35.64,34.44,35.33,33.01,37.00,31.48,35.80,33.75,34.50,33.26,36.27,33.17,35.18,34.95,34.56,34.77
32.67,37.12,32.82,36.73,31.43,34.50,31.38,36.72,33.92,31.18,35.70,31.61,36.52,36.17,36.97,37.45
33.51,35.25,33.51,37.45,36.92,35.41,34.62,34.96,34.81,31.70,35.71,33.01,35.37,34.55,35.62,36.83
37.27,33.34,35.95,33.90,34.64,35.45,32.83,35.31,31.65,34.95,33.37,37.68,32.28,35.05,34.95,34.64
35.06,34.91,36.03,33.34,36.70,35.75,34.40,31.84,35.58,35.17,34.69,32.46,35.37,34.44,35.64,34.21
37.11,35.90,36.48,32.36,35.03,35.83,34.28,31.48,35.66,32.37,34.88,34.49,34.62,35.12,31.44,34.56
33.98,35.73,31.80,34.80,33.37,37.68,32.33,34.94,34.99,32.46,35.63,34.81,31.94,35.77,34.27,31.19
36.81,33.92,31.30,36.22,34.77,31.48,34.34,33.38,36.84,33.88,31.48,34.53,34.97,32.37,35.88,31.54
36.79,33.90,31.20,34.30,36.12,35.77,32.68,34.92,35.59,32.86,36.14,34.73,32.09,36.02,33.69,33.80
34.36,31.19,37.80,32.48,36.43,35.59,35.34,33.66,34.65,31.61,34.77,35.88,33.82,33.58,33.95,31.30
34.41,35.62,33.53,36.14,36.58,31.73,34.44,31.87,34.86,35.09,33.32,36.27,33.26,34.50,33.73,36.25
36.14,37.37,37.47,37.45,33.70,35.71,31.98,35.58,35.02,34.45,31.30,33.99,33.63,36.01,NA
>chr1:103676858-103677258
NA,34.44,33.26,35.84,31.62,34.19,33.77,36.02,35.62,32.97,36.00,33.70,35.20,33.21,34.48,34.33
34.71,36.14,31.73,35.86,32.75,36.94,37.52,37.37,36.17,36.49,31.73,35.07,33.01,35.63,34.92,32.46
35.63,34.92,32.42,35.28,35.63,33.59,34.63,34.96,35.41,36.11,33.73,37.05,36.97,35.41,34.62,35.37
31.95,34.58,37.01,32.55,36.33,35.91,35.14,35.00,32.78,35.84,35.05,34.25,31.15,37.32,34.00,31.04
34.14,34.98,35.95,36.38,34.91,35.43,33.57,35.72,35.64,32.52,34.77,34.66,33.17,36.33,33.86,31.38
36.53,35.87,32.68,34.91,36.69,31.41,34.70,34.97,32.37,35.86,31.61,36.52,35.90,37.11,34.21,35.64
34.55,35.71,36.70,33.14,35.00,35.25,35.09,32.36,36.56,36.02,32.85,34.61,34.58,31.74,35.28,31.55
34.92,34.42,34.53,34.67,32.85,35.89,35.76,33.69,34.31,36.41,32.52,34.83,34.39,37.03,32.17,35.05
35.09,34.25,31.15,37.39,33.17,34.64,35.30,36.61,33.52,35.16,36.20,32.52,34.77,34.56,34.84,35.95
36.38,35.05,34.95,31.36,36.45,32.21,34.59,35.82,36.40,32.74,36.48,36.17,36.97,37.60,34.21,35.73
34.61,34.59,31.60,34.40,35.66,36.83,37.45,33.70,35.20,31.69,34.52,36.14,35.59,35.07,34.53,35.36
36.76,37.57,37.37,36.17,36.48,32.36,34.96,34.99,33.14,36.88,35.86,34.72,32.46,35.35,34.41,31.45
35.30,35.72,33.57,35.43,34.69,35.19,34.40,35.37,32.46,34.72,35.83,36.13,36.21,31.89,34.19,34.80
31.74,35.08,31.87,34.80,35.66,32.63,34.90,35.95,32.19,34.07,31.73,36.49,35.90,36.62,33.22,36.14
34.73,31.98,35.75,34.91,31.75,34.91,36.14,32.86,35.30,34.43,31.42,36.49,35.90,37.11,34.21,35.91
34.92,33.14,37.25,35.63,35.19,34.06,36.45,32.52,34.77,34.56,34.91,35.80,33.11,37.55,32.66,34.78
34.62,35.64,33.53,36.14,36.58,31.28,34.74,33.66,35.41,35.19,33.02,37.55,32.66,34.88,34.49,34.47
34.42,34.77,31.80,35.56,34.30,36.33,31.76,34.64,32.02,35.71,35.17,36.77,37.03,35.40,34.38,36.71
31.32,34.77,33.98,35.95,33.34,37.27,37.47,37.37,36.17,36.52,31.61,35.70,31.18,34.24,35.56,34.70
34.89,36.27,33.32,35.10,34.58,31.84,36.21,36.41,37.57,37.88,37.37,36.11,35.14,34.84,31.98,35.75
34.91,31.75,34.97,35.20,31.98,34.88,36.20,32.50,34.96,34.87,31.94,35.70,33.95,34.27,31.68,34.81
34.79,35.22,35.25,33.57,34.47,34.77,32.45,34.63,36.36,33.02,35.33,34.55,35.71,36.70,33.14,34.95
35.14,31.77,36.33,34.30,34.91,31.29,36.77,34.67,31.83,35.37,31.83,34.95,35.55,34.48,35.40,36.97
36.94,33.03,37.55,33.01,35.59,34.92,33.14,36.88,35.71,34.67,35.67,36.13,36.58,33.32,34.92,34.74
35.62,37.23,37.88,37.47,37.11,33.36,37.00,31.59,35.70,31.39,34.91,33.86,34.74,30.99,NA
>chr1:104274785-104275185
NA,35.03,35.80,33.11,37.00,31.62,34.87,34.64,35.41,36.92,37.45,33.51,34.86,32.04,34.44,31.76
36.33,34.06,35.20,34.91,32.52,36.45,34.06,35.19,35.53,36.46,34.91,35.52,35.64,37.33,37.47,37.45
33.14,34.72,35.83,36.50,34.95,35.17,33.70,35.78,31.80,34.56,33.74,36.03,35.36,35.75,31.89,34.65
33.75,34.91,34.31,34.76,34.59,35.30,36.61,33.56,34.98,34.45,34.88,32.37,35.66,31.46,35.27,35.72
33.45,34.60,36.80,31.26,34.50,35.55,34.83,33.64,34.96,31.63,34.61,34.40,35.56,37.23,37.88,37.88
37.88,37.88,37.88,37.88,37.47,37.45,33.14,34.92,35.63,32.46,34.92,35.91,33.31,35.64,34.44,35.64
33.31,35.64,34.44,35.64,33.31,35.64,34.44,35.64,33.31,35.64,34.44,35.64,33.31,35.64,34.44,35.64
33.31,35.64,34.55,35.62,37.23,37.52,36.53,32.66,35.36,34.84,35.40,34.38,34.09,34.52,33.49,34.61
31.61,34.56,33.74,36.02,35.62,32.41,34.88,34.42,34.45,34.36,31.28,36.49,36.17,36.97,37.45,33.31
34.61,34.97,33.19,34.85,34.56,34.84,36.11,37.06,36.77,34.91,35.59,35.28,32.78,34.86,32.12,34.73
32.40,36.45,31.20,34.31,35.77,31.94,34.81,35.66,32.26,34.66,33.69,36.41,33.02,35.33,34.44,35.37
32.83,35.13,32.40,36.45,31.20,34.30,34.98,35.95,36.38,35.05,34.95,31.36,36.45,32.21,34.87,34.96
32.36,36.48,36.02,36.02,36.21,31.84,34.45,35.35,32.46,34.92,35.59,32.86,35.97,34.31,31.44,36.45
36.17,37.37,37.88,37.88,37.47,37.11,33.37,36.36,34.30,31.08,34.16,35.97,32.86,35.30,34.43,31.42
36.50,35.69,34.97,35.82,31.88,34.97,34.95,31.45,36.77,34.39,34.83,32.39,35.86,31.73,36.14,34.79
35.06,31.16,34.14,35.10,35.62,34.84,34.95,31.51,36.22,35.16,33.52,37.05,37.52,37.88,37.37,36.14
36.25,33.73,34.59,34.77,32.52,35.46,34.61,34.36,31.31,36.08,35.16,33.14,34.91,34.49,35.48,34.83
33.54,35.78,31.80,34.80,33.31,37.04,33.11,34.58,33.48,34.69,35.17,33.70,35.78,31.88,35.02,35.21
35.84,32.78,35.00,35.25,35.09,32.37,35.66,31.46,35.09,34.23,34.45,35.46,34.83,33.57,35.56,35.64
36.92,37.11,33.22,35.89,33.95,34.25,31.63,34.40,35.72,36.50,34.91,35.53,34.99,33.12,34.64,34.10
33.39,33.67,36.23,35.87,36.96,33.51,34.86,31.95,34.59,35.83,36.13,36.16,31.59,34.31,34.98,35.84
36.78,33.14,35.00,35.14,36.11,36.97,37.27,33.14,34.95,35.14,31.62,36.47,32.31,35.39,34.22,35.31
34.54,33.56,36.00,32.83,35.48,34.64,33.90,35.56,32.31,37.02,33.03,36.94,36.87,35.62,34.67,35.62
36.83,37.27,32.77,34.90,33.31,37.04,33.11,34.56,35.02,32.78,34.86,31.95,34.59,35.77,37.23,37.52
36.87,32.65,37.68,33.17,34.64,35.36,36.97,36.94,33.03,37.04,32.45,34.07,31.59,36.79,NA
>chr1:104885132-104885532
NA,36.43,36.17,37.01,36.94,32.87,36.45,34.06,35.19,35.63,37.40,34.21,35.91,34.92,33.14,37.25
35.34,34.57,33.75,35.80,31.62,36.33,34.06,35.27,35.28,32.42,34.72,35.86,36.88,33.51,34.86,32.04
34.44,31.76,36.28,34.31,33.64,35.88,32.55,36.52,31.15,33.92,36.72,31.38,34.42,31.56,34.52,36.12
35.89,34.43,37.60,36.92,35.40,34.42,36.30,33.98,31.46,34.59,34.62,35.02,32.42,34.99,34.96,32.36
36.48,36.02,36.37,35.09,33.69,35.81,35.89,36.52,33.56,34.98,34.61,35.41,33.01,37.16,31.28,34.55
34.95,32.16,37.80,31.17,35.00,31.65,35.10,35.38,33.98,35.19,35.53,36.46,34.91,35.52,35.63,37.25
33.31,34.71,34.04,34.91,31.36,36.42,31.95,34.50,33.74,35.95,34.77,31.88,34.67,31.57,36.49,35.90
36.96,33.14,34.72,35.77,37.23,37.47,37.45,33.14,34.92,35.66,32.63,34.90,35.95,31.94,34.59,35.82
36.52,33.52,35.36,35.54,33.73,33.86,34.54,31.84,35.67,33.30,34.44,33.50,33.66,36.83,33.11,34.64
35.30,36.09,32.37,34.00,33.58,33.66,36.02,35.58,34.84,34.81,31.74,36.16,36.09,35.28,34.38,37.03
32.55,36.87,37.52,37.23,35.62,34.67,35.71,36.88,33.70,35.20,31.69,34.39,36.01,31.50,36.52,35.90
36.96,33.14,34.72,35.77,37.23,37.57,36.77,35.17,35.82,32.00,35.73,34.16,34.71,32.59,35.02,34.59
34.95,35.05,32.10,37.80,31.28,34.57,35.35,32.46,34.92,35.63,33.01,35.71,31.78,34.48,34.80,33.75
34.56,31.54,34.52,36.36,36.14,37.37,37.52,36.94,33.03,37.04,32.21,34.81,35.66,32.83,36.03,34.95
35.25,34.47,31.45,36.33,34.06,35.20,34.91,32.39,35.86,31.55,35.72,31.61,36.53,35.47,35.69,31.61
33.91,36.72,31.41,34.52,35.66,36.83,37.45,33.14,34.92,35.91,33.53,35.89,36.12,34.64,32.45,34.84
34.84,31.37,34.72,33.77,35.77,31.35,37.85,32.48,36.87,37.52,37.23,35.56,34.42,33.78,34.91,31.51
36.47,34.30,35.45,31.84,34.78,35.66,32.83,36.03,35.17,36.50,35.62,34.40,34.98,33.15,35.09,34.99
33.14,36.88,35.71,34.55,35.40,32.53,34.91,36.75,31.45,34.69,34.64,35.39,37.07,33.14,34.95,34.86
31.52,34.98,34.79,36.25,32.50,34.97,34.58,31.63,34.48,34.77,34.12,35.38,35.04,32.63,35.66,34.92
32.46,35.63,34.92,33.14,37.45,36.97,36.17,36.49,31.42,34.43,35.62,33.31,35.64,34.44,35.37,32.46
34.92,35.66,32.63,34.90,35.95,32.13,35.13,32.83,35.63,34.92,32.46,35.63,34.92,33.14,36.88,35.86
34.72,32.46,35.63,34.92,32.46,35.45,34.61,34.59,31.74,35.71,33.01,35.45,34.61,34.98,33.01,35.18
34.95,34.59,35.27,34.24,37.60,36.83,35.77,34.59,31.95,34.46,32.12,34.91,31.65,34.77,33.34,33.67
36.23,36.14,37.01,36.94,32.75,35.86,31.61,36.53,35.47,36.11,33.73,37.05,36.87,35.60,NA
>chr1:104952663-104953063
NA,31.36,34.42,31.49,34.02,37.61,32.28,35.05,35.25,35.06,31.75,34.91,32.12,34.91,32.12,35.71
34.95,35.41,34.55,31.87,35.08,31.74,34.58,34.61,33.31,37.45,37.47,37.33,35.41,34.64,34.87,31.62
36.50,32.40,35.13,33.05,36.02,36.56,32.74,36.40,35.71,34.40,31.84,35.75,35.47,36.45,31.59,34.95
34.83,35.19,34.41,33.57,35.41,35.53,33.37,35.53,35.59,34.91,36.77,36.92,35.77,34.72,33.14,36.96
35.90,36.49,31.57,34.50,31.24,37.80,32.48,36.87,37.01,36.14,36.36,34.64,32.67,36.00,35.71,34.38
31.42,36.58,35.82,33.11,37.55,32.65,35.03,35.83,34.64,32.67,36.09,35.35,34.64,34.92,32.27,36.45
36.02,36.02,36.49,31.73,35.07,33.01,35.45,34.61,34.66,31.76,35.63,31.18,33.92,36.72,31.41,34.57
35.38,32.83,35.95,33.90,34.64,35.41,33.01,37.16,31.59,35.07,33.70,37.45,36.97,36.14,36.36,34.64
32.45,34.77,34.47,33.90,35.73,32.00,35.82,34.95,35.41,34.56,32.21,36.66,31.59,35.07,33.70,37.45
37.47,37.88,37.37,36.11,35.14,35.00,32.63,35.38,34.43,31.34,35.58,31.51,37.36,33.37,34.80,31.68
35.02,35.14,36.11,36.97,37.45,33.51,35.25,32.83,35.37,34.44,35.37,32.46,34.92,35.63,32.46,34.92
35.91,33.31,35.91,34.92,33.14,37.45,36.83,35.62,34.67,35.71,37.03,34.43,36.14,36.61,31.61,35.70
31.39,34.89,34.30,36.33,31.45,34.43,35.35,32.46,34.92,35.91,34.21,37.11,35.84,34.84,34.59,35.02
32.78,35.13,32.40,36.45,31.36,35.10,33.81,35.10,34.12,35.38,35.10,31.75,35.19,32.40,36.45,31.20
34.42,35.06,31.98,34.88,36.22,31.22,34.06,34.34,34.53,34.67,32.59,35.02,34.60,35.76,32.88,35.13
34.45,37.03,32.23,34.95,34.58,31.84,35.58,34.95,34.39,34.98,33.01,35.18,35.09,34.30,31.20,36.95
33.02,35.19,35.41,33.83,34.71,33.31,37.45,37.47,37.37,36.17,36.48,32.38,34.67,34.66,33.17,37.68
32.65,36.87,36.87,35.66,34.52,31.41,36.69,34.91,32.54,35.21,34.45,37.03,32.23,34.94,34.84,31.47
34.96,36.14,33.22,37.11,37.47,37.33,35.64,35.52,34.65,35.06,34.64,34.84,36.11,36.97,37.11,33.22
35.97,34.31,31.44,36.45,35.90,36.96,33.51,35.25,32.78,35.28,35.41,33.83,34.71,32.59,35.02,34.62
34.92,31.95,34.66,34.61,35.45,32.46,34.69,35.41,34.95,35.66,32.31,36.42,31.36,35.10,33.41,34.48
34.33,34.47,34.49,35.02,33.15,34.98,34.17,33.64,34.91,34.34,35.47,32.66,36.00,35.71,34.40,31.63
34.48,34.86,33.47,34.48,34.77,31.43,34.02,34.66,36.00,36.37,35.83,34.57,31.84,35.62,33.90,34.42
35.66,36.55,33.36,36.95,31.20,34.30,35.05,36.00,33.23,35.20,31.69,34.39,35.99,32.11,36.14,35.00
35.47,33.57,34.52,36.66,31.29,35.12,33.81,35.17,34.95,36.50,35.67,34.55,35.37,32.48,NA
>chr1:105395533-105395933
NA,31.59,36.62,35.25,32.36,36.56,36.14,34.43,37.11,35.84,34.84,34.63,33.67,35.10,31.59,36.45
36.17,36.97,37.45,33.14,34.92,35.59,33.01,37.16,31.43,34.27,31.31,34.14,34.38,34.55,34.66,35.73
33.31,35.91,34.92,33.14,36.88,35.71,34.67,35.62,36.83,37.60,34.21,35.64,34.62,34.92,33.32,36.58
36.41,37.06,36.17,36.45,31.44,34.30,35.09,35.18,33.17,36.58,36.41,36.92,35.66,34.35,31.30,33.95
33.58,33.66,36.23,36.14,37.37,37.47,37.45,33.70,35.71,31.78,34.43,34.11,36.38,33.17,34.64,35.36
36.92,37.45,33.14,34.72,35.86,37.03,34.43,36.12,34.91,34.63,33.67,35.12,31.29,36.80,34.39,34.73
32.30,37.68,33.37,34.90,32.26,35.40,34.55,35.67,36.13,36.21,31.84,34.45,35.38,32.53,34.91,36.69
31.41,34.52,35.75,37.03,34.21,35.73,34.61,34.98,33.01,35.34,36.70,31.61,35.86,32.75,36.39,35.91
35.14,35.00,32.63,35.66,34.92,32.68,36.00,35.21,34.84,31.98,35.75,34.90,32.63,35.48,34.66,34.62
35.46,32.28,34.95,35.25,35.06,31.75,35.31,33.51,36.96,35.87,36.36,34.28,31.48,35.66,32.37,35.03
35.83,34.52,31.56,34.27,31.43,37.16,33.11,35.82,36.58,31.73,34.64,31.65,34.96,35.75,32.15,35.56
33.90,34.41,35.19,34.95,36.03,33.34,37.27,36.97,36.17,36.48,32.36,34.88,34.47,33.57,35.34,35.63
37.25,33.31,34.61,34.58,31.74,35.71,33.01,35.37,34.44,35.37,32.63,34.61,34.97,33.56,37.05,36.97
35.41,34.62,35.12,34.82,34.39,34.20,32.23,35.02,35.53,34.69,35.25,34.50,31.84,35.58,34.95,34.40
35.37,32.46,34.92,35.63,32.83,35.25,32.78,35.02,34.62,34.92,32.27,36.14,34.84,34.65,35.04,33.98
35.19,35.59,36.43,32.65,37.68,33.37,34.95,31.37,34.84,35.09,33.32,35.95,35.02,34.45,31.45,35.12
34.69,34.53,31.54,34.67,36.75,31.42,35.66,33.59,32.99,34.34,35.02,32.42,34.72,35.83,36.13,36.21
32.16,34.67,31.43,36.66,32.40,35.13,32.83,35.35,34.57,31.28,37.56,31.28,34.70,34.97,32.36,36.48
35.69,34.97,35.71,32.12,35.31,32.83,35.37,34.55,35.62,36.92,36.77,35.05,34.81,31.63,34.60,34.61
32.63,35.35,34.45,31.84,35.58,35.02,34.50,31.55,34.73,36.09,31.73,35.86,32.75,36.40,35.67,34.55
35.64,34.21,37.11,35.84,35.14,35.02,31.68,34.80,33.31,37.04,33.31,34.73,31.80,35.58,34.33,31.46
34.77,36.09,31.64,35.56,33.71,33.86,34.69,32.59,35.02,34.56,33.17,36.36,34.95,32.68,35.84,35.05
34.25,31.19,36.66,34.01,34.43,31.63,34.40,35.66,36.92,36.77,35.17,36.03,32.83,35.66,34.80,31.78
34.59,35.77,36.92,36.41,36.21,31.84,34.40,35.72,36.13,36.58,33.17,35.12,35.83,34.64,32.45,34.67
34.62,35.37,32.83,34.86,32.12,34.86,33.51,36.88,35.66,34.40,34.98,33.56,36.52,35.91,NA
>chr1:105395639-105396039
NA,34.46,35.38,32.53,34.91,36.69,31.41,34.52,35.75,37.03,34.21,35.73,34.61,34.98,33.01,35.34
36.70,31.61,35.86,32.75,36.39,35.91,35.14,35.00,32.63,35.66,34.92,32.68,36.00,35.21,34.84,31.98
35.75,34.90,32.63,35.48,34.66,34.62,35.46,32.28,34.95,35.25,35.06,31.75,35.31,33.51,36.96,35.87
36.36,34.28,31.48,35.66,32.37,35.03,35.83,34.52,31.56,34.27,31.43,37.16,33.11,35.82,36.58,31.73
34.64,31.65,34.96,35.75,32.15,35.56,33.90,34.41,35.19,34.95,36.03,33.34,37.27,36.97,36.17,36.48
32.36,34.88,34.47,33.57,35.34,35.63,37.25,33.31,34.61,34.58,31.74,35.71,33.01,35.37,34.44,35.37
32.63,34.61,34.97,33.56,37.05,36.97,35.41,34.62,35.12,34.82,34.39,34.20,32.23,35.02,35.53,34.69
35.25,34.50,31.84,35.58,34.95,34.40,35.37,32.46,34.92,35.63,32.83,35.25,32.78,35.02,34.62,34.92
32.27,36.14,34.84,34.65,35.04,33.98,35.19,35.59,36.43,32.65,37.68,33.37,34.95,31.37,34.84,35.09
33.32,35.95,35.02,34.45,31.45,35.12,34.69,34.53,31.54,34.67,36.75,31.42,35.66,33.59,32.99,34.34
35.02,32.42,34.72,35.83,36.13,36.21,32.16,34.67,31.43,36.66,32.40,35.13,32.83,35.35,34.57,31.28
37.56,31.28,34.70,34.97,32.36,36.48,35.69,34.97,35.71,32.12,35.31,32.83,35.37,34.55,35.62,36.92
36.77,35.05,34.81,31.63,34.60,34.61,32.63,35.35,34.45,31.84,35.58,35.02,34.50,31.55,34.73,36.09
31.73,35.86,32.75,36.40,35.67,34.55,35.64,34.21,37.11,35.84,35.14,35.02,31.68,34.80,33.31,37.04
33.31,34.73,31.80,35.58,34.33,31.46,34.77,36.09,31.64,35.56,33.71,33.86,34.69,32.59,35.02,34.56
33.17,36.36,34.95,32.68,35.84,35.05,34.25,31.19,36.66,34.01,34.43,31.63,34.40,35.66,36.92,36.77
35.17,36.03,32.83,35.66,34.80,31.78,34.59,35.77,36.92,36.41,36.21,31.84,34.40,35.72,36.13,36.58
33.17,35.12,35.83,34.64,32.45,34.67,34.62,35.37,32.83,34.86,32.12,34.86,33.51,36.88,35.66,34.40
34.98,33.56,36.52,35.91,34.84,34.63,33.56,36.00,33.34,37.27,36.97,36.14,36.25,33.77,34.23,34.64
32.94,35.34,36.70,31.64,34.87,34.62,35.02,32.59,34.71,34.04,34.77,31.61,34.77,36.09,31.77,35.05
34.17,34.57,33.49,37.05,36.97,35.64,35.52,34.91,36.77,37.06,36.17,36.45,31.44,34.31,35.77,31.94
34.81,35.63,32.46,34.92,35.63,32.83,35.13,32.13,35.95,34.73,32.14,36.47,31.59,35.70,31.10,34.06
34.34,34.75,35.47,35.04,32.64,35.00,34.61,35.04,33.98,35.19,35.53,36.09,36.58,33.32,35.10,34.55
31.28,37.16,33.01,35.59,34.81,32.21,36.45,31.07,33.94,33.77,35.72,35.12,33.17,36.11,35.41,35.25
35.00,33.14,37.27,37.47,37.88,37.37,36.14,36.23,33.66,33.58,34.00,32.37,36.53,37.02,NA
>chr1:105429377-105429777
NA,32.51,34.77,34.59,33.73,35.72,35.12,33.01,34.98,34.39,35.07,35.28,34.80,34.52,31.83,35.66
34.66,34.12,31.14,34.22,35.64,34.23,31.55,34.27,34.23,35.40,34.84,35.36,32.52,34.94,34.39,37.03
32.55,36.87,36.87,35.66,34.38,31.45,36.08,34.77,31.61,34.81,34.83,35.19,34.52,35.67,36.13,36.45
32.11,35.78,33.80,33.94,31.30,36.45,35.90,37.11,35.11,37.40,35.39,34.64,34.87,31.77,36.33,34.06
35.27,35.28,32.42,34.72,35.86,37.03,34.21,35.73,34.61,34.61,31.63,34.81,35.05,36.50,35.67,34.74
34.67,32.34,34.30,36.27,34.62,32.00,36.20,33.72,34.23,34.64,33.49,36.61,35.59,35.56,33.59,34.63
34.84,36.11,36.97,37.60,35.11,37.40,35.39,34.38,36.71,31.30,35.00,31.55,34.77,33.34,33.67,36.19
32.41,36.22,34.63,32.45,34.85,34.53,31.55,34.52,36.36,35.87,36.78,33.14,35.00,35.21,36.00,32.85
34.71,33.93,34.80,34.48,31.54,34.31,34.98,36.11,37.37,37.88,37.88,37.47,37.45,33.14,34.92,35.63
32.46,34.69,35.17,35.58,31.84,34.58,34.97,32.66,37.02,32.14,34.87,35.30,35.25,33.11,34.92,34.62
35.37,32.46,34.92,35.63,32.63,34.61,34.58,31.74,35.08,31.96,34.80,31.30,36.71,34.38,35.40,36.97
37.05,33.73,36.58,36.09,35.53,35.52,34.65,35.06,34.64,35.37,31.95,34.58,36.69,31.30,35.42,32.97
35.23,34.45,37.03,32.23,34.77,34.62,35.37,32.46,34.69,35.17,35.53,31.59,34.31,34.98,35.95,36.38
34.91,35.43,35.22,34.65,35.59,35.53,34.24,37.40,35.39,34.62,34.91,36.12,34.43,37.40,35.63,35.52
34.91,36.77,37.57,37.37,36.11,35.14,35.00,32.63,35.38,34.45,31.55,34.73,36.20,32.49,35.25,36.67
31.42,34.43,35.35,33.01,35.20,31.61,34.02,37.39,31.39,34.57,35.35,32.46,34.69,35.17,35.58,31.84
34.40,35.75,36.55,33.22,35.97,34.31,31.35,36.27,34.78,34.32,33.42,33.37,33.01,34.34,35.02,32.78
35.25,33.51,36.96,35.87,36.25,33.77,34.03,30.98,37.77,32.48,36.43,35.59,35.52,34.69,35.41,34.55
31.95,34.91,32.12,35.71,34.91,35.22,35.10,34.06,36.47,31.51,34.91,34.04,34.71,33.31,36.88,35.66
34.40,34.61,31.50,33.85,36.33,33.23,34.50,33.21,34.86,34.48,31.68,34.81,34.84,35.58,36.14,34.64
32.28,34.95,35.09,34.31,31.49,34.61,34.45,34.88,32.36,36.56,36.02,33.05,35.31,32.12,35.62,34.16
34.63,31.95,34.46,31.95,34.59,35.77,37.23,37.47,37.60,35.11,37.03,35.86,34.59,31.78,34.59,35.82
36.00,32.67,34.70,35.91,34.78,35.06,31.16,34.27,35.01,31.64,36.52,35.97,36.39,32.74,36.48,35.90
36.96,33.14,34.72,35.77,36.83,37.45,33.51,35.25,33.51,36.88,35.66,34.45,34.55,34.30,33.42,33.37
33.41,34.10,34.33,31.63,34.40,35.75,36.70,33.34,36.03,34.97,35.62,34.96,34.62,35.30,NA
>chr1:105619068-105619468
NA,36.72,35.62,34.67,35.71,36.70,33.34,35.95,34.16,34.71,33.31,36.88,35.75,34.38,31.28,36.66
32.45,34.20,31.44,34.06,33.55,36.62,33.88,31.46,34.56,33.98,35.95,32.97,35.87,36.61,31.50,35.69
33.59,33.34,34.72,32.27,35.27,35.27,33.98,35.04,34.62,35.35,36.09,32.67,34.52,35.99,31.79,34.64
34.45,32.29,37.04,32.66,34.88,34.49,34.47,34.33,34.14,34.64,32.94,35.34,36.66,32.38,34.91,35.53
34.91,36.50,35.67,34.55,35.64,33.31,35.91,34.80,31.78,34.59,34.69,35.12,31.59,34.20,32.45,36.45
31.15,34.24,35.62,35.19,32.53,35.66,34.92,33.14,36.88,35.86,34.72,33.14,37.45,36.83,35.56,34.45
34.62,35.16,31.28,33.84,36.24,34.01,31.16,34.16,33.44,37.68,32.28,35.22,36.62,31.59,35.10,33.81
35.14,33.67,34.42,35.56,37.23,37.88,37.47,37.27,33.34,36.03,34.95,35.19,34.41,33.90,35.62,31.84
34.47,34.97,33.15,35.02,34.45,34.61,31.49,34.44,35.06,31.95,34.64,34.61,33.31,36.88,35.66,34.40
34.59,31.74,35.28,32.02,35.62,33.87,34.17,34.58,31.60,34.58,35.10,33.32,35.95,35.17,34.69,32.46
35.63,34.80,31.95,34.91,32.12,35.67,33.70,35.14,33.67,34.64,35.45,32.46,34.92,35.63,32.63,34.71
34.04,34.77,31.74,35.69,35.41,35.25,35.06,31.75,35.31,32.78,35.23,34.55,35.48,34.83,33.54,36.00
33.34,36.70,35.86,34.72,32.46,35.63,34.92,32.46,35.37,34.40,35.19,34.69,35.52,35.64,37.03,36.65
35.73,34.72,34.92,31.65,35.37,31.75,34.96,35.95,32.02,34.55,34.16,35.95,32.97,35.87,36.61,31.64
35.05,34.48,33.59,35.63,35.53,33.34,35.73,34.64,33.67,34.80,34.79,33.08,35.10,34.55,31.34,35.48
32.09,35.98,35.47,36.48,32.36,34.78,34.74,35.62,36.83,37.27,33.14,34.90,35.75,32.15,35.56,33.87
34.52,33.54,35.34,35.53,36.46,34.91,35.52,35.64,36.92,37.45,33.14,34.92,35.63,32.46,34.92,35.63
32.46,34.72,35.86,36.70,33.34,35.95,33.87,34.38,34.36,34.50,34.50,35.27,34.24,37.60,37.47,37.23
35.56,34.42,33.67,35.14,33.70,36.00,32.97,35.62,36.02,33.73,34.50,33.48,34.65,35.52,35.64,37.33
37.47,37.45,33.14,34.72,35.77,36.92,36.41,36.21,31.98,35.71,33.70,37.45,37.47,37.23,35.77,34.72
32.46,35.35,34.45,31.84,36.21,36.41,36.92,35.62,34.52,34.95,35.95,33.73,36.52,35.82,34.72,33.14
36.88,35.71,34.74,34.92,33.32,36.58,36.13,35.67,34.55,35.64,33.31,35.62,34.45,31.84,36.21,36.41
36.92,35.77,34.72,32.46,35.35,34.45,31.84,35.58,35.17,34.55,31.78,34.55,35.17,35.95,33.17,35.34
36.62,31.38,33.86,36.33,33.17,34.66,34.67,32.39,35.86,31.61,36.61,36.14,34.43,37.11,35.87,36.36
34.28,31.54,34.86,35.02,31.75,35.31,33.05,36.00,35.21,35.06,31.75,35.31,32.83,35.37,NA
>chr1:105619190-105619590
NA,35.06,34.41,33.90,35.62,31.84,34.47,34.97,33.15,35.02,34.45,34.61,31.49,34.44,35.06,31.95
34.64,34.61,33.31,36.88,35.66,34.40,34.59,31.74,35.28,32.02,35.62,33.87,34.17,34.58,31.60,34.58
35.10,33.32,35.95,35.17,34.69,32.46,35.63,34.80,31.95,34.91,32.12,35.67,33.70,35.14,33.67,34.64
35.45,32.46,34.92,35.63,32.63,34.71,34.04,34.77,31.74,35.69,35.41,35.25,35.06,31.75,35.31,32.78
35.23,34.55,35.48,34.83,33.54,36.00,33.34,36.70,35.86,34.72,32.46,35.63,34.92,32.46,35.37,34.40
35.19,34.69,35.52,35.64,37.03,36.65,35.73,34.72,34.92,31.65,35.37,31.75,34.96,35.95,32.02,34.55
34.16,35.95,32.97,35.87,36.61,31.64,35.05,34.48,33.59,35.63,35.53,33.34,35.73,34.64,33.67,34.80
34.79,33.08,35.10,34.55,31.34,35.48,32.09,35.98,35.47,36.48,32.36,34.78,34.74,35.62,36.83,37.27
33.14,34.90,35.75,32.15,35.56,33.87,34.52,33.54,35.34,35.53,36.46,34.91,35.52,35.64,36.92,37.45
33.14,34.92,35.63,32.46,34.92,35.63,32.46,34.72,35.86,36.70,33.34,35.95,33.87,34.38,34.36,34.50
34.50,35.27,34.24,37.60,37.47,37.23,35.56,34.42,33.67,35.14,33.70,36.00,32.97,35.62,36.02,33.73
34.50,33.48,34.65,35.52,35.64,37.33,37.47,37.45,33.14,34.72,35.77,36.92,36.41,36.21,31.98,35.71
33.70,37.45,37.47,37.23,35.77,34.72,32.46,35.35,34.45,31.84,36.21,36.41,36.92,35.62,34.52,34.95
35.95,33.73,36.52,35.82,34.72,33.14,36.88,35.71,34.74,34.92,33.32,36.58,36.13,35.67,34.55,35.64
33.31,35.62,34.45,31.84,36.21,36.41,36.92,35.77,34.72,32.46,35.35,34.45,31.84,35.58,35.17,34.55
31.78,34.55,35.17,35.95,33.17,35.34,36.62,31.38,33.86,36.33,33.17,34.66,34.67,32.39,35.86,31.61
36.61,36.14,34.43,37.11,35.87,36.36,34.28,31.54,34.86,35.02,31.75,35.31,33.05,36.00,35.21,35.06
31.75,35.31,32.83,35.35,34.57,31.41,36.69,34.91,33.05,36.70,35.71,34.74,34.78,32.66,37.55,33.01
35.59,34.92,32.68,35.77,36.02,33.77,34.56,33.30,36.00,33.34,36.70,35.86,34.57,31.84,35.45,34.30
36.33,31.73,35.55,31.34,34.38,35.72,36.13,36.58,33.32,34.92,34.74,35.67,36.13,36.58,33.73,36.52
35.82,34.72,32.68,36.02,36.58,31.73,35.07,33.01,35.37,34.55,35.62,37.23,37.57,36.65,35.73,34.63
34.23,34.09,34.59,34.14,34.34,31.54,34.31,35.05,36.00,32.68,34.92,35.59,33.01,37.16,31.43,34.35
31.61,36.08,34.73,31.70,35.71,33.70,37.45,37.47,37.88,37.37,36.14,36.25,33.77,33.94,31.22,36.47
34.06,35.19,35.59,36.49,32.75,35.66,31.48,34.28,36.36,35.94,36.33,32.54,37.09,33.17,33.77,34.57
35.05,31.64,36.52,36.02,36.02,36.58,33.73,36.52,35.82,34.72,33.14,36.88,35.66,34.25,NA
>chr1:105799942-105800342
NA,35.03,34.84,31.84,35.67,33.54,34.61,36.28,34.03,31.46,34.09,35.20,33.15,34.92,34.74,35.62
36.83,37.45,33.51,35.25,32.83,35.63,34.92,33.14,37.45,37.47,37.88,37.23,35.62,34.67,35.71,36.70
33.34,35.95,34.16,34.63,31.78,34.59,35.83,36.50,35.17,35.71,32.12,34.91,32.12,34.46,31.95,34.80
35.91,33.31,35.91,34.80,31.95,34.86,33.51,36.88,35.86,34.72,33.14,37.25,35.63,35.52,34.69,35.41
34.69,32.42,35.02,34.60,35.56,32.19,34.20,31.69,34.52,35.83,35.12,32.94,34.74,34.11,36.38,33.17
34.64,35.36,37.33,37.47,37.11,33.22,35.76,34.62,35.41,36.92,37.45,33.31,34.67,34.69,35.09,31.46
35.66,32.37,35.09,34.95,34.62,35.39,37.07,32.77,34.66,33.69,36.14,32.31,35.13,33.51,37.45,36.92
35.64,35.52,34.91,36.38,35.95,34.84,34.62,35.41,37.03,36.41,36.58,33.73,37.05,36.97,35.64,35.19
34.06,36.45,32.49,35.25,36.70,31.61,35.55,31.48,34.67,31.92,34.59,34.40,35.56,36.87,37.05,33.56
34.97,34.45,32.29,36.45,31.20,34.30,34.98,35.95,36.02,36.58,33.36,34.85,34.56,35.37,31.98,34.73
35.75,31.95,34.58,36.77,31.19,34.25,35.05,36.00,32.85,34.71,34.16,35.95,33.34,36.70,35.86,34.72
32.46,35.63,34.78,31.47,35.06,35.21,36.12,33.53,35.64,34.44,35.37,32.46,34.92,35.91,33.31,35.91
34.92,33.14,37.45,36.83,35.77,34.72,32.46,35.35,34.57,31.41,36.69,34.91,33.05,37.27,36.97,36.11
34.84,34.62,35.39,37.07,33.34,35.78,34.22,35.25,34.38,31.23,35.50,31.48,34.27,36.16,32.20,35.61
33.56,34.54,35.23,34.81,31.55,34.45,35.35,32.83,35.25,33.05,36.02,36.58,31.42,34.43,35.38,32.83
35.95,33.90,34.64,35.45,32.46,34.92,35.91,34.21,37.60,36.97,36.14,36.25,33.73,34.48,35.02,32.42
34.92,35.63,32.83,35.25,32.83,35.45,34.61,34.98,33.19,34.99,35.20,33.92,36.16,33.72,34.57,35.34
37.07,33.34,35.95,33.90,34.64,35.45,32.46,34.92,35.63,32.83,34.86,31.95,34.59,35.77,36.87,36.53
32.67,34.64,35.83,34.89,32.28,34.64,36.12,35.89,33.75,35.89,36.02,33.74,34.66,32.77,37.27,36.92
35.40,34.42,36.30,34.30,32.18,34.95,34.95,34.63,33.59,35.63,35.53,33.34,35.64,34.44,35.37,32.83
35.31,31.65,34.92,34.72,35.73,36.65,37.06,36.17,36.49,31.42,34.38,35.66,37.23,37.47,37.60,34.21
35.64,34.55,35.62,37.23,37.47,37.45,33.51,34.86,32.04,34.44,31.59,36.66,32.21,34.59,35.77,36.83
37.60,34.21,35.64,34.44,35.33,33.01,36.95,31.20,34.30,34.98,36.11,37.37,37.47,37.60,34.21,35.64
34.55,35.71,37.03,35.11,37.60,37.47,37.37,36.17,36.52,31.64,35.05,34.17,34.27,31.55,34.23,35.56
34.48,35.35,36.43,32.55,36.90,34.52,33.54,35.78,31.88,35.02,35.25,35.62,34.84,34.91,NA
>chr1:106024155-106024555
NA,34.80,34.56,34.87,32.42,34.30,36.30,34.42,35.39,37.25,33.14,34.92,35.91,33.31,35.73,34.64
33.90,35.73,32.00,35.82,35.17,36.77,36.92,35.66,34.40,31.60,34.59,34.40,35.62,36.50,34.91,35.52
35.64,37.03,36.65,36.06,35.34,31.16,34.27,35.01,31.58,35.72,31.59,37.00,33.01,35.30,34.45,31.55
34.81,35.23,34.23,34.25,31.96,34.83,31.38,36.71,34.38,35.35,36.61,33.73,36.58,36.02,35.95,35.14
35.00,32.63,35.48,34.64,33.57,35.35,34.91,32.38,36.48,35.90,36.78,32.77,34.88,34.42,34.47,34.45
35.56,37.23,37.47,37.27,33.14,35.00,35.21,36.12,33.75,36.14,36.56,32.36,35.09,35.09,34.31,31.46
34.86,35.17,34.38,31.20,36.42,31.95,34.50,33.74,36.25,36.14,36.97,37.45,33.14,34.92,35.91,34.21
37.60,36.92,35.36,34.59,34.80,35.39,33.41,34.64,34.84,36.11,37.37,37.52,37.05,33.73,35.95,34.95
34.59,34.78,32.66,37.04,32.21,34.59,35.77,36.83,37.27,33.14,35.00,35.14,35.91,36.52,33.56,34.97
34.47,31.46,35.06,35.14,36.11,37.01,36.53,32.37,34.04,33.63,36.12,32.20,35.56,34.16,34.55,32.29
37.04,33.03,36.39,35.91,34.84,34.62,35.39,37.25,33.14,34.69,35.29,35.28,34.80,34.61,34.67,32.38
36.48,35.97,36.39,32.74,36.48,35.97,36.39,32.74,36.48,36.17,36.97,37.27,33.34,36.00,33.30,34.50
33.23,36.33,33.85,31.50,34.60,34.61,32.63,35.37,34.44,35.37,32.83,35.13,32.13,35.95,34.96,31.47
34.84,34.96,32.36,36.48,36.17,37.37,37.47,37.45,33.51,35.25,32.83,35.37,34.55,35.67,36.34,32.55
37.03,34.39,34.91,33.19,34.98,34.39,35.19,34.95,36.03,32.83,35.66,34.81,31.94,35.56,34.56,34.87
32.53,34.64,35.83,35.03,32.36,36.56,36.14,33.56,35.48,34.55,35.55,34.97,31.57,34.77,34.42,34.75
35.12,34.61,35.02,32.78,35.25,32.83,35.63,34.81,32.21,37.04,33.03,36.40,35.67,34.55,35.37,32.63
34.61,34.97,33.56,36.52,35.82,34.72,33.14,37.45,37.47,37.88,37.33,35.40,34.48,35.55,34.97,31.57
34.56,33.77,35.78,32.11,36.45,36.41,37.57,37.23,35.77,34.59,31.78,34.53,34.97,33.56,37.05,37.52
37.23,35.62,34.67,35.62,36.83,37.60,35.11,37.03,35.66,34.45,34.62,35.12,31.45,34.35,35.72,36.50
35.17,36.03,33.34,37.27,36.92,35.64,35.56,33.59,34.25,35.70,31.94,34.81,35.91,33.31,35.62,34.45
31.84,36.21,36.13,35.67,34.55,35.64,33.31,35.64,34.40,35.19,34.73,34.84,34.48,31.68,34.81,34.83
35.41,34.55,31.78,34.59,35.77,36.83,37.45,33.31,34.71,33.93,35.14,33.81,35.10,31.36,36.45,32.40
34.73,32.12,34.86,33.51,36.88,35.71,34.55,35.40,32.26,34.66,33.77,35.77,31.42,36.64,34.52,33.57
35.58,34.99,33.19,34.98,34.40,35.62,36.13,36.21,31.89,34.65,33.66,35.41,35.28,32.40,NA
>chr1:106053065-106053465
NA,37.00,36.14,36.36,34.64,32.45,34.84,34.87,32.12,36.14,33.67,34.59,34.77,32.53,34.64,36.12
35.89,33.53,35.91,34.92,32.46,35.63,34.80,31.95,34.46,32.12,34.86,33.51,37.45,36.92,35.41,34.62
35.49,32.48,35.70,34.31,31.35,36.22,34.77,31.48,34.30,34.34,34.47,34.45,35.66,36.88,33.31,34.71
34.16,35.73,31.80,34.56,33.69,36.14,32.31,34.73,32.12,34.46,31.95,34.63,34.16,35.95,33.34,37.07
35.63,35.56,33.59,34.63,34.84,36.11,37.06,36.41,36.45,32.27,35.20,34.95,32.63,35.40,34.55,35.67
36.13,36.58,33.73,36.52,35.62,34.42,33.90,35.95,33.34,37.07,35.39,34.62,34.95,35.18,33.01,35.20
34.28,31.14,36.63,32.31,35.66,35.17,36.77,36.92,35.77,34.72,32.46,35.63,34.92,32.42,35.23,34.55
35.55,34.95,31.54,34.56,33.83,35.34,35.63,37.40,34.21,35.91,34.80,31.78,34.53,34.97,33.01,35.18
34.95,34.59,35.02,32.42,34.72,35.82,36.52,33.52,35.36,35.45,32.92,35.97,32.80,35.41,34.64,33.90
35.62,32.12,35.37,32.12,35.71,34.95,35.19,34.39,34.98,33.01,35.34,36.67,31.42,34.38,35.66,37.23
37.52,37.05,33.49,34.64,34.14,34.33,34.75,35.47,35.10,31.75,34.91,32.12,34.46,32.12,34.91,31.75
35.06,35.14,36.11,37.06,36.41,36.58,33.73,36.52,35.67,34.55,35.37,33.01,35.71,31.70,34.73,36.08
31.31,34.74,33.98,35.95,32.83,35.66,34.92,32.46,35.35,34.57,31.28,37.80,32.16,34.95,34.53,31.45
35.12,34.62,34.66,35.45,32.46,34.72,35.86,36.88,33.70,35.71,31.98,35.90,34.84,34.64,35.56,32.13
34.73,31.95,34.63,34.16,35.73,31.77,34.97,35.60,34.95,31.55,34.78,35.91,33.31,35.73,34.61,34.61
31.52,34.34,33.44,36.39,34.42,35.39,37.25,33.14,34.92,35.91,34.21,37.03,35.71,34.74,34.77,32.23
37.03,34.60,33.45,35.39,34.80,34.50,35.27,34.24,37.60,36.83,35.56,34.42,33.67,34.80,34.48,31.68
34.81,34.83,35.41,34.55,31.78,34.63,34.16,35.73,31.80,34.77,34.72,35.28,35.29,34.69,32.42,35.02
34.59,34.91,35.84,32.78,35.00,35.14,35.84,36.96,33.14,34.92,35.91,33.31,35.91,34.78,31.55,34.67
37.01,32.55,36.87,37.01,36.11,34.84,34.62,35.39,37.40,34.24,35.27,34.50,34.50,34.75,35.12,34.61
35.27,33.34,35.91,34.92,32.46,35.63,34.92,32.46,35.63,34.92,33.14,37.45,37.47,37.33,35.41,34.62
35.37,32.15,35.61,33.56,34.25,35.50,31.80,34.71,34.72,35.39,31.83,34.36,33.14,34.76,36.00,36.65
37.57,37.23,35.77,34.72,32.46,35.63,34.92,33.14,36.88,35.86,34.57,31.55,34.67,36.75,31.45,34.95
35.02,31.47,34.84,35.09,33.32,36.11,35.47,36.53,31.61,35.70,31.23,34.31,35.77,31.94,34.81,35.63
33.01,35.71,31.98,36.21,36.41,37.57,37.23,35.62,34.67,35.62,36.92,36.77,34.95,35.07,NA
>chr1:106116843-106117243
NA,36.17,34.43,37.03,35.86,34.72,33.14,37.25,35.39,34.38,36.71,31.30,34.80,31.87,34.80,35.91
33.31,35.91,34.78,31.84,35.62,33.98,34.74,31.31,36.08,34.77,31.48,34.14,33.38,33.67,35.70,35.12
32.97,35.16,36.08,31.45,34.55,35.10,33.15,34.98,34.17,33.54,35.35,35.02,32.23,34.00,33.58,33.66
36.12,32.00,34.86,35.60,34.86,32.11,37.02,32.66,34.96,34.84,31.47,35.02,34.86,31.43,33.94,33.55
36.62,34.14,32.18,35.11,36.66,32.38,34.67,34.61,34.50,34.45,34.39,31.32,36.72,33.90,31.14,33.97
33.63,36.00,35.56,33.11,37.55,32.65,35.09,34.95,34.63,33.67,35.10,31.39,35.63,31.80,34.92,35.91
34.36,31.08,34.27,35.06,31.98,35.07,35.45,33.06,35.62,34.13,35.10,33.81,34.91,31.23,34.03,33.68
36.28,34.62,31.95,35.50,34.25,33.56,35.78,31.80,34.77,34.42,34.47,34.44,35.19,34.69,35.53,35.02
32.42,34.28,37.32,31.26,34.91,34.30,36.47,31.30,33.92,36.72,31.38,34.42,31.46,35.02,34.79,36.27
31.22,34.06,34.34,34.71,36.14,31.73,35.72,31.55,35.86,32.37,34.88,34.45,34.66,31.76,35.79,32.37
35.25,36.66,32.38,34.91,35.35,33.57,34.42,35.62,36.34,32.65,37.68,33.23,34.23,34.12,35.16,31.36
34.76,35.05,36.50,35.72,34.40,31.84,35.75,35.36,36.02,33.63,34.04,32.23,34.87,34.56,35.56,31.94
34.87,34.94,32.16,37.80,31.17,35.42,33.01,35.37,34.44,35.33,33.02,36.41,33.67,34.48,35.02,32.42
34.69,35.29,35.55,34.76,33.49,34.72,32.26,35.40,34.44,35.33,33.02,36.41,33.69,34.56,31.68,34.97
35.20,31.96,34.25,34.10,33.39,33.59,35.67,31.79,34.64,34.47,31.46,35.06,35.14,36.11,36.97,37.60
35.11,37.03,35.71,34.55,35.64,34.21,37.11,35.90,36.49,31.73,34.44,31.96,35.08,31.98,36.21,36.41
37.06,36.17,36.48,32.74,36.49,35.35,34.62,34.91,36.12,33.53,35.64,34.55,35.62,36.92,36.41,36.58
33.73,36.52,35.82,34.57,31.47,35.06,35.21,36.00,33.23,35.20,31.59,35.30,35.72,33.57,35.47,33.59
34.54,35.40,34.75,34.42,34.88,32.77,37.27,37.47,37.23,35.77,34.59,32.21,36.50,31.59,35.55,31.34
34.43,35.35,32.46,34.92,35.63,32.83,34.86,32.12,34.46,32.12,34.73,32.13,35.95,34.96,31.46,34.56
34.16,35.95,33.34,37.27,36.83,35.62,34.55,35.33,33.01,37.16,31.59,35.07,33.01,35.37,34.44,35.40
32.83,36.00,33.30,34.48,34.63,35.73,36.37,35.67,34.55,35.64,33.31,35.62,34.43,31.42,36.58,36.14
33.75,36.14,36.58,31.42,34.43,35.38,32.26,34.66,33.74,36.25,35.99,36.26,35.73,34.72,34.77,31.80
35.78,33.70,35.20,33.62,35.20,33.21,34.50,33.23,36.38,34.61,33.54,36.00,32.83,35.21,34.45,36.71
31.38,34.83,31.96,34.48,34.84,34.95,36.50,35.72,34.52,31.41,36.71,34.39,34.91,33.13,NA
>chr1:106257204-106257604
NA,36.52,32.36,34.78,34.62,35.64,34.21,37.11,35.84,35.14,35.00,33.14,37.27,37.47,37.37,36.11
34.98,34.31,31.46,34.86,35.30,34.87,32.03,36.12,33.63,33.97,31.14,34.02,33.77,36.25,36.14,36.97
37.45,33.51,34.86,32.12,34.91,31.65,34.72,33.74,36.25,35.87,36.96,33.31,34.67,34.53,34.50,34.50
35.00,32.27,34.88,34.72,35.73,36.65,37.03,35.40,34.48,35.55,34.95,31.83,35.19,32.13,35.56,34.60
34.92,33.02,37.55,32.66,34.96,34.86,31.87,35.08,31.98,36.21,36.09,35.28,34.48,35.49,34.70,35.11
34.91,36.03,32.83,35.48,34.61,34.59,31.60,34.58,34.97,32.36,36.56,36.14,34.43,37.03,35.86,34.72
32.46,35.35,34.45,31.84,35.75,35.47,36.50,31.42,34.43,35.35,32.83,35.25,33.51,37.45,37.47,37.23
35.62,34.55,35.40,32.26,34.66,33.69,36.41,33.12,35.82,36.58,31.42,34.38,35.75,36.88,33.51,35.25
32.83,35.35,34.45,31.84,35.75,35.47,36.50,31.42,34.43,35.35,32.83,35.25,32.78,35.28,35.41,33.66
34.65,31.66,34.59,34.40,35.66,37.03,34.43,36.14,36.58,31.73,34.64,32.02,35.62,34.16,34.63,31.95
34.86,32.83,35.37,34.62,34.77,32.16,38.05,32.12,34.81,35.35,33.83,34.71,33.31,37.45,36.92,35.64
35.34,33.57,34.64,35.41,33.01,37.55,33.03,36.39,35.97,36.45,31.44,34.30,35.10,35.41,35.75,31.84
34.40,35.75,37.03,34.21,35.91,34.92,32.46,35.35,34.45,31.84,35.75,35.47,36.50,31.42,34.43,35.38
32.83,36.03,35.17,36.77,37.57,37.23,35.62,34.55,35.40,32.26,34.66,33.69,36.41,33.37,36.62,35.84
35.14,35.06,31.75,34.91,31.95,34.63,33.83,35.35,34.91,32.52,36.25,34.71,34.33,34.48,33.21,34.97
34.25,34.41,34.12,31.23,34.91,33.67,34.48,35.05,31.64,36.52,36.17,37.37,37.88,37.52,36.94,32.87
36.45,34.30,34.91,31.18,37.77,32.48,36.87,37.01,36.17,36.48,32.36,35.25,36.66,32.74,36.39,35.97
36.48,32.74,36.39,35.94,36.25,33.73,34.48,35.02,32.78,35.31,31.65,34.72,33.69,36.20,32.00,34.62
36.27,34.30,32.56,36.53,37.52,37.88,37.88,37.88,37.88,37.88,37.37,36.17,36.48,32.36,35.25,36.66
32.36,35.25,36.66,32.38,34.77,34.57,34.96,34.86,31.46,34.33,35.97,32.88,35.13,34.45,36.77,31.54
[truncated: 14,739,086 more chars]
