# Supplementary material for: Satb1 integrates DNA binding site geometry and torsional stress to differentially target nucleosome-dense regions
Source: Nat Commun. 2019 Jul 19;10:3221. doi: 10.1038/s41467-019-11118-8 (PMC6642133; doi:10.1038/s41467-019-11118-8)
Supplement: Supplementary file 10 — Source Data [file 41467_2019_11118_MOESM10_ESM.zip › Source data/GenomicData/DNAshape/satb1_motif_unbound_nfr/phpZiXBfk.MGW]

>chr1:3641064-3641364
NA,NA,5.27,5.16,5.75,5.14,4.85,4.46,4.33,5.19,5.40,4.85,4.73,4.77,4.77,4.95
5.19,5.19,4.95,4.85,4.93,4.78,4.73,4.61,4.67,5.05,4.85,4.68,4.85,5.47,5.93,5.40
4.74,4.06,4.03,4.66,5.19,5.34,4.99,5.02,5.02,4.90,4.93,5.41,5.56,4.77,4.29,4.78
5.30,5.80,5.40,4.42,4.54,5.52,5.41,4.82,4.97,5.69,5.69,4.97,4.72,4.72,4.94,5.52
5.41,5.24,5.43,5.40,4.92,4.76,4.63,4.63,4.51,4.82,5.41,5.75,5.14,5.04,4.63,4.63
5.04,5.41,5.69,5.54,5.32,5.28,5.40,4.96,4.82,4.75,4.62,4.85,5.40,5.19,4.84,5.56
5.46,4.53,4.95,5.67,5.41,5.17,5.08,5.10,5.47,5.73,5.84,6.01,5.43,5.26,5.31,5.27
5.16,5.40,4.49,4.25,4.85,5.14,5.47,5.56,5.29,4.67,4.74,4.36,4.05,4.51,4.72,4.93
5.56,5.31,4.92,3.90,3.75,4.12,3.63,4.35,4.63,4.73,4.93,5.44,5.42,4.95,4.06,4.03
4.58,4.62,4.99,5.96,5.57,5.11,4.65,5.37,4.88,4.14,4.03,3.68,4.76,5.21,5.89,5.82
5.30,3.79,4.12,5.21,5.57,5.02,4.90,4.76,4.89,5.39,5.40,4.85,4.29,4.77,5.40,6.01
5.43,5.02,4.99,5.27,5.50,5.40,4.35,4.05,3.85,4.49,5.40,5.41,5.02,4.96,5.41,5.80
5.15,4.27,4.69,5.03,5.20,5.80,5.38,4.84,4.73,5.22,5.56,5.39,4.89,4.76,4.90,5.02
5.49,5.10,4.78,4.89,5.23,4.46,4.69,5.46,5.52,4.77,4.77,5.52,5.65,4.98,4.62,4.73
4.36,4.06,4.05,4.76,5.42,5.08,4.33,4.46,5.35,5.50,5.27,5.34,5.23,4.53,4.95,5.53
5.39,4.96,4.96,5.41,5.71,5.67,5.40,4.98,5.31,5.46,4.53,4.67,5.40,5.80,5.71,5.25
5.08,4.77,4.94,5.29,5.41,5.99,5.44,4.81,4.19,4.94,5.42,5.31,4.94,4.61,5.43,5.30
4.14,3.35,4.52,5.42,5.44,4.93,4.85,4.93,4.85,4.72,4.93,5.56,5.31,4.65,4.51,4.77
5.29,5.30,4.70,4.77,5.56,5.58,4.94,4.63,4.77,5.35,NA,NA
>chr1:6294425-6294725
NA,NA,4.53,4.67,5.40,5.90,5.60,4.76,3.63,3.79,4.80,4.80,5.02,5.46,5.52,5.38
5.89,5.48,4.93,4.68,4.97,4.80,4.63,4.92,4.74,4.72,5.89,5.66,4.89,4.05,3.85,3.34
3.35,3.68,3.38,4.89,5.91,5.43,4.33,3.75,4.65,5.40,6.00,5.15,4.82,4.17,4.53,5.46
5.31,4.98,5.32,5.19,4.33,4.46,5.35,5.50,5.84,5.32,5.40,4.98,4.94,5.31,5.40,4.54
4.18,4.94,5.67,5.47,5.22,4.57,5.08,5.13,5.84,5.33,4.50,4.63,4.51,4.33,4.67,5.40
5.90,5.40,4.65,4.42,4.68,4.90,4.51,5.00,5.48,5.93,5.40,4.27,4.12,4.46,4.79,5.84
5.53,4.86,5.11,5.10,5.74,5.74,5.76,4.99,4.68,4.73,4.63,4.35,3.38,3.63,4.12,4.19
4.51,4.98,5.76,5.74,5.41,5.20,4.98,5.31,5.46,4.53,4.95,5.31,5.32,5.80,5.41,4.89
4.76,4.81,4.84,5.38,5.55,5.94,5.30,5.11,5.13,5.84,4.74,4.66,4.82,5.15,5.84,6.01
4.94,4.18,4.68,5.96,5.57,5.11,4.65,5.69,5.33,4.74,4.27,2.85,4.36,5.57,6.00,5.41
5.00,4.74,4.66,5.08,5.50,5.40,4.35,3.38,3.68,4.05,4.51,4.72,4.77,4.96,5.19,5.34
5.27,5.50,5.15,4.52,4.65,4.99,5.57,5.19,4.94,4.17,4.53,5.43,5.56,5.14,5.04,4.67
4.61,4.73,4.85,5.52,5.41,5.02,4.82,4.62,4.85,5.52,5.41,5.02,4.95,5.30,5.29,5.06
5.46,5.56,4.92,5.02,5.65,5.18,4.80,4.81,4.80,4.18,4.54,5.52,5.79,5.94,5.56,4.77
4.58,4.62,4.42,4.63,4.63,5.09,5.39,5.19,4.95,4.73,4.63,4.63,4.42,4.73,4.61,4.95
5.67,5.16,5.10,5.40,5.90,5.40,4.52,3.34,4.67,5.86,6.11,5.33,5.06,5.09,4.69,4.39
4.89,5.23,5.27,5.31,5.26,5.43,6.01,5.40,4.84,5.38,5.80,5.32,5.31,4.80,4.80,5.67
5.67,5.59,5.27,4.47,4.84,5.08,5.45,5.43,5.26,5.31,5.27,5.43,5.56,4.42,3.75,4.05
4.52,5.42,5.44,4.89,4.75,4.58,4.77,5.56,5.66,5.24,NA,NA
>chr1:11994486-11994786
NA,NA,4.96,5.39,5.56,5.14,4.85,4.46,3.64,4.54,5.40,5.39,4.89,4.58,4.45,4.73
5.32,5.84,5.84,5.33,4.74,4.27,4.12,4.56,4.80,5.29,5.64,5.46,4.93,4.72,4.85,4.97
4.93,5.00,4.93,5.00,4.93,4.92,4.63,4.80,4.97,4.93,5.29,5.80,5.40,4.92,5.08,5.29
4.96,4.73,4.78,4.97,4.68,4.02,4.36,4.74,5.14,5.56,5.19,4.84,4.82,5.54,5.36,5.01
4.73,4.78,5.22,5.94,5.35,4.46,4.03,4.58,4.75,4.75,4.89,5.39,5.56,5.14,5.00,4.67
4.50,4.63,4.42,4.68,4.85,4.93,4.78,4.68,4.85,4.92,5.04,4.83,5.10,5.08,5.17,5.41
5.52,4.85,4.73,4.77,4.72,4.94,5.47,5.67,5.39,5.10,5.06,5.09,4.63,4.82,4.17,4.61
4.82,4.94,5.19,5.19,4.95,4.85,5.05,4.63,4.80,5.67,5.79,5.94,5.94,5.32,5.33,5.14
5.00,4.93,4.97,4.85,4.77,5.29,5.27,5.01,4.93,4.78,4.68,4.85,5.05,4.63,4.80,5.67
5.41,5.02,4.73,4.99,5.96,5.57,5.11,5.53,5.48,4.81,4.31,4.63,4.92,4.93,4.97,4.85
4.72,4.77,4.95,5.19,5.39,5.08,4.51,3.74,4.52,5.31,5.44,4.96,5.02,5.33,5.76,5.32
5.40,4.72,4.98,5.75,5.79,5.79,5.75,5.14,4.74,4.35,3.38,4.05,4.06,4.03,4.29,4.42
4.63,4.63,4.73,4.76,4.89,5.41,5.31,5.11,5.13,5.69,4.97,4.82,5.41,5.52,4.94,4.77
5.41,5.54,5.51,5.30,4.94,4.75,4.76,4.85,4.93,4.78,4.73,4.96,5.08,5.25,5.64,5.58
5.02,4.93,4.78,4.62,4.82,4.96,5.29,5.30,4.94,4.58,4.77,5.56,5.38,4.84,5.56,5.66
5.17,5.37,5.29,4.96,4.82,4.75,4.94,5.19,5.19,4.94,4.82,4.96,5.29,5.30,4.95,4.77
4.77,4.96,5.39,5.32,4.98,5.30,5.88,5.27,5.25,5.64,5.46,5.24,5.41,5.67,5.13,5.15
5.30,4.95,4.90,4.80,4.18,4.54,5.52,5.67,5.59,5.37,4.96,4.77,4.82,4.94,4.92,5.10
5.19,5.56,5.42,5.42,5.53,4.92,4.31,3.34,3.85,4.74,NA,NA
>chr1:12963699-12963999
NA,NA,5.53,5.66,4.89,3.38,3.63,3.79,5.53,5.66,4.89,3.38,3.38,3.68,4.02,4.68
4.86,3.95,4.67,5.85,5.85,4.67,4.49,5.48,5.67,5.43,5.57,5.19,4.94,4.61,5.16,5.75
4.98,4.72,5.54,5.60,4.98,4.63,4.92,5.04,4.99,5.57,5.19,4.52,3.34,4.25,4.85,5.33
6.00,5.82,5.10,4.06,3.64,4.54,5.29,5.26,4.99,5.04,4.92,4.85,4.76,4.89,5.44,5.30
4.81,3.75,4.98,5.56,5.39,4.89,4.76,4.81,4.84,5.53,4.97,4.84,5.56,5.58,5.02,5.05
5.10,5.08,5.45,4.94,4.14,4.14,4.94,5.45,5.78,5.55,5.38,5.22,4.79,5.08,4.66,4.74
5.00,4.93,4.92,5.02,5.42,5.42,4.38,4.49,5.32,5.19,4.33,4.06,4.74,5.40,5.93,5.47
4.98,4.66,5.08,4.79,5.22,5.38,5.33,5.24,5.56,5.30,4.24,3.75,5.22,6.00,5.60,4.95
4.65,4.95,5.20,5.00,4.51,5.08,5.27,5.29,4.77,4.94,5.40,5.43,4.53,4.95,5.31,5.32
5.50,5.05,5.17,5.85,5.58,5.11,4.65,4.86,4.24,4.67,5.85,5.58,4.93,4.68,4.97,4.37
3.64,4.87,5.85,5.73,5.10,4.06,3.64,3.75,4.05,3.68,3.38,4.35,4.63,4.73,4.93,5.19
5.53,4.94,5.25,5.36,5.08,5.02,5.02,4.99,5.50,5.33,4.82,4.94,5.47,5.56,5.40,5.10
5.08,5.15,4.24,2.85,4.12,5.42,5.44,4.96,4.61,4.17,4.03,4.52,5.41,5.81,5.27,5.09
5.39,5.45,5.08,5.22,5.35,5.40,4.42,4.54,5.29,5.41,5.99,5.86,5.17,4.97,5.58,4.38
3.34,4.48,5.58,5.58,5.01,4.61,5.08,5.15,4.69,4.46,5.45,4.89,5.08,5.73,5.57,4.81
3.75,4.98,5.33,4.95,5.24,5.42,5.42,5.02,4.73,3.95,4.38,5.65,5.52,4.77,4.63,4.51
4.80,4.97,5.14,5.56,5.19,4.33,4.87,5.86,5.99,5.27,4.99,5.27,4.79,4.77,4.77,5.34
5.47,5.14,5.04,4.63,4.88,5.82,5.82,4.89,3.38,3.68,3.35,4.14,5.30,5.94,5.79,5.52
4.85,4.62,4.76,4.81,4.98,5.65,5.82,5.27,5.14,6.02,NA,NA
>chr1:16431131-16431431
NA,NA,5.78,5.70,4.38,4.49,5.40,5.16,5.27,5.31,4.95,4.65,4.05,4.89,5.82,5.96
4.99,4.68,4.85,4.92,4.93,5.00,4.74,3.75,4.36,5.22,5.50,4.46,4.39,4.43,4.80,4.02
4.36,4.63,4.97,5.58,5.31,5.11,4.86,5.53,5.88,5.23,4.53,4.17,4.94,5.19,5.57,5.02
4.81,4.31,4.65,5.40,5.90,5.29,4.67,4.43,3.75,4.24,5.03,5.89,5.82,5.93,5.88,5.19
4.93,4.81,4.98,5.65,5.46,5.13,5.19,5.32,5.13,5.37,5.44,4.90,4.27,5.15,5.50,5.05
4.65,5.10,5.73,5.58,5.11,4.80,4.80,4.51,4.69,4.97,5.58,5.80,5.15,5.14,5.53,5.69
5.41,5.00,4.67,4.74,4.35,3.38,3.63,3.84,4.27,5.27,5.74,5.88,4.88,4.88,5.67,5.84
5.41,5.04,4.63,4.14,4.94,5.31,5.56,4.53,5.00,5.67,5.13,5.33,5.37,6.01,5.79,5.37
5.00,4.33,4.94,5.40,5.39,4.89,4.82,5.02,5.33,4.89,4.90,5.28,5.89,4.72,4.74,5.69
4.65,3.79,3.63,4.89,5.73,5.58,5.11,4.65,5.69,5.33,4.50,4.82,4.14,4.80,5.53,5.31
4.97,4.69,4.39,4.89,5.33,5.02,4.96,5.19,5.53,5.22,5.35,5.22,4.98,5.40,5.79,5.78
5.41,4.76,4.05,4.65,5.05,5.10,4.98,5.40,5.79,5.78,5.41,4.76,3.68,4.05,3.75,4.42
5.40,6.01,5.39,4.70,4.21,4.43,5.10,5.73,5.85,5.17,5.05,5.50,5.32,5.29,4.94,4.82
5.41,5.75,5.14,4.50,4.52,4.65,4.57,4.53,4.86,4.93,4.92,4.63,4.92,5.47,5.34,4.46
4.81,5.30,5.56,5.24,5.33,5.50,5.50,5.55,5.79,5.67,4.95,4.61,4.96,5.39,5.56,5.22
4.99,5.57,5.21,4.76,3.63,3.84,4.46,5.23,5.29,4.67,4.74,4.35,3.68,4.05,3.75,4.42
5.31,5.49,5.02,5.19,5.58,5.80,5.73,5.50,5.15,5.14,5.93,5.82,5.74,5.47,4.85,4.84
5.93,6.20,5.27,5.14,6.02,5.48,5.01,4.14,4.88,5.67,5.13,5.08,4.57,5.04,4.92,4.85
4.93,5.44,5.42,4.95,4.43,4.80,5.13,5.18,4.78,4.68,NA,NA
>chr1:17061816-17062116
NA,NA,5.69,5.33,4.50,4.31,3.34,4.25,5.35,5.50,4.46,4.90,5.58,5.58,4.36,4.24
5.46,6.00,5.40,4.27,3.84,4.46,4.79,4.46,4.12,4.75,5.66,5.53,3.79,3.63,4.35,4.74
4.80,4.02,3.68,4.89,5.66,5.53,5.02,5.46,6.00,5.35,4.25,4.49,5.40,5.16,4.61,4.03
3.68,4.89,5.91,5.37,5.13,5.48,5.93,5.40,4.35,4.05,4.06,4.03,4.66,5.19,5.08,3.84
4.75,5.66,5.53,5.02,5.46,5.91,4.94,4.69,4.73,5.33,5.53,6.01,5.79,5.37,4.88,4.80
5.31,5.32,5.80,5.58,4.94,4.63,4.77,5.52,5.46,4.24,2.85,4.27,5.40,5.93,5.47,4.54
3.64,4.06,4.05,4.35,4.74,5.33,6.00,5.80,4.67,3.95,4.89,5.56,5.47,4.94,4.33,4.95
5.31,4.95,4.65,5.10,5.66,5.89,4.98,4.47,5.06,4.62,4.43,4.95,5.21,5.57,5.43,6.01
5.22,4.78,4.86,4.68,4.92,5.40,5.52,5.22,5.38,5.33,4.82,4.51,4.65,5.19,5.20,5.50
5.49,4.99,5.32,6.00,5.57,5.11,4.65,5.37,4.88,4.14,5.01,5.48,6.07,5.79,4.86,5.33
5.37,5.91,5.10,4.06,3.64,3.75,4.81,5.58,5.73,4.70,3.35,3.74,4.89,5.67,5.47,4.98
4.72,5.54,4.86,5.33,5.54,6.20,5.89,5.19,4.52,3.74,4.51,4.81,4.31,4.65,5.19,4.97
4.85,4.85,4.80,4.02,3.68,4.35,4.63,4.97,5.58,5.80,5.73,5.50,5.15,4.27,4.69,5.15
5.78,5.78,5.15,5.02,5.53,5.66,4.75,2.85,2.85,3.63,4.76,5.60,6.00,5.40,4.27,3.79
4.65,5.69,4.74,4.72,5.89,5.28,5.11,5.53,5.62,4.67,3.95,4.89,5.23,5.27,5.27,5.50
5.40,4.74,4.06,4.33,4.97,5.53,5.22,5.35,5.84,5.73,5.50,5.73,5.50,5.15,4.82,5.22
5.34,5.47,4.92,4.51,4.98,5.40,5.32,5.76,5.23,5.27,5.31,5.26,5.43,6.01,5.22,4.14
4.31,5.15,5.50,5.08,4.84,4.81,4.68,4.42,4.05,4.36,4.74,5.14,5.47,5.67,5.43,5.02
4.99,5.34,4.97,4.33,4.06,4.95,5.42,5.56,4.93,4.96,NA,NA
>chr1:17261952-17262252
NA,NA,5.40,4.96,4.96,5.39,5.40,4.94,4.33,4.95,5.53,5.31,5.02,4.73,4.78,5.30
5.94,5.79,5.40,4.98,5.31,5.46,4.93,4.77,4.96,5.44,5.30,4.81,3.75,4.74,5.17,5.65
5.43,4.83,4.67,5.04,4.93,5.00,5.14,5.75,5.79,5.78,5.45,4.94,4.14,4.63,5.05,5.01
5.27,5.29,4.77,4.85,4.93,4.63,4.92,5.40,5.39,4.66,4.03,4.46,5.35,5.94,5.71,5.25
5.08,5.06,5.23,5.08,4.39,4.43,4.67,4.92,4.63,4.92,5.52,5.41,4.82,4.85,5.30,5.56
5.74,4.95,4.33,4.85,4.93,4.85,4.95,5.22,5.65,4.93,4.69,5.20,5.88,4.88,4.80,5.53
5.39,4.93,4.90,4.51,5.08,5.62,5.74,5.41,5.29,4.94,4.77,5.41,5.41,4.77,4.94,5.52
5.41,5.24,5.46,5.56,4.42,4.37,5.30,5.80,5.40,4.77,4.70,5.19,5.36,4.83,5.00,5.82
5.57,4.36,2.85,3.63,4.76,5.21,4.97,4.65,4.05,3.38,4.76,5.21,5.89,5.82,5.30,4.51
4.43,4.80,4.93,5.58,5.58,5.11,4.65,5.69,5.41,5.00,5.04,4.83,5.10,4.92,4.94,4.58
4.03,4.06,4.74,5.40,5.94,5.40,4.92,4.73,5.10,5.71,5.35,5.38,5.54,5.37,5.00,4.53
5.43,5.40,4.92,4.51,4.84,5.53,4.97,4.84,4.73,5.04,5.17,5.42,5.23,4.96,4.36,4.74
4.92,4.85,4.95,5.22,5.54,4.82,4.18,4.37,5.18,5.13,5.29,5.71,5.35,4.77,4.63,4.47
5.27,5.29,4.96,4.73,4.78,4.93,4.63,4.80,5.18,5.65,5.43,4.96,4.72,4.85,4.93,4.85
4.93,5.44,5.42,4.52,3.35,4.14,5.30,5.43,5.27,5.53,5.39,4.93,4.81,4.19,4.81,5.44
5.99,5.41,5.29,4.94,4.77,5.08,5.25,5.71,5.80,5.40,4.67,4.53,5.46,5.56,4.84,5.08
5.31,4.94,4.17,4.33,4.94,5.40,5.43,4.93,4.72,4.51,4.63,4.63,4.97,5.58,5.31,4.98
5.40,5.16,4.61,4.03,3.68,3.38,4.35,4.74,4.80,4.92,5.31,5.56,4.93,4.93,5.46,5.80
5.32,5.33,5.14,4.86,4.78,5.10,5.05,4.85,4.84,4.97,NA,NA
>chr1:17312065-17312365
NA,NA,4.54,5.40,5.39,4.93,4.73,4.63,4.82,4.63,5.15,5.27,5.01,4.93,4.37,3.64
4.82,5.70,5.78,5.79,5.40,4.98,5.22,5.80,5.40,5.10,5.16,5.75,5.14,5.00,4.74,4.36
4.77,5.35,5.40,4.77,4.58,4.89,5.41,5.31,4.98,5.20,5.41,6.20,5.54,4.69,4.73,5.02
5.31,5.53,4.95,4.33,4.94,5.40,5.39,4.66,4.77,5.40,6.01,5.43,5.26,5.33,5.14,5.04
5.10,5.08,5.45,4.92,4.65,4.57,4.53,4.73,5.02,5.34,5.53,4.66,4.74,5.29,5.90,5.40
4.92,4.80,4.74,4.35,3.38,3.38,3.38,3.38,3.38,3.38,3.38,3.38,3.38,3.38,3.38,3.38
3.38,3.38,3.38,3.38,3.38,3.38,3.68,4.03,4.14,4.88,5.82,5.82,5.10,4.43,4.62,5.06
5.09,4.69,4.51,4.80,5.40,4.98,4.94,5.31,5.40,4.94,4.82,5.66,5.94,5.15,4.99,5.50
5.23,5.27,5.53,5.31,5.19,5.02,5.49,5.50,5.32,5.33,5.14,4.97,4.80,4.76,4.63,4.74
4.65,4.30,4.27,4.90,5.28,5.53,5.11,5.44,5.37,5.13,5.20,5.32,5.84,5.80,5.29,4.74
4.66,5.08,5.23,5.30,4.78,4.68,4.73,4.84,4.85,5.05,5.50,5.32,5.29,4.94,4.72,4.77
4.96,5.39,5.56,5.14,5.00,4.93,4.97,4.78,4.62,4.76,4.85,4.73,3.95,4.38,5.42,5.56
4.93,4.93,5.56,5.30,4.69,5.08,5.34,5.02,4.73,4.53,4.57,5.22,5.47,5.93,5.40,4.35
3.38,4.05,4.06,4.33,5.19,5.40,4.85,4.62,4.75,4.58,4.03,4.46,4.84,4.97,5.31,5.40
4.85,4.62,4.75,4.58,4.03,4.82,5.58,5.57,5.43,5.67,5.47,4.94,4.33,4.95,5.74,5.93
5.40,4.35,3.38,4.05,4.06,4.33,5.19,5.53,4.95,4.33,4.94,5.47,5.93,5.40,4.35,3.38
4.05,4.06,4.33,5.19,5.53,4.95,4.61,4.82,4.75,4.75,4.89,5.39,5.40,4.85,4.62,4.75
4.58,4.03,4.46,4.84,4.97,5.31,5.40,4.85,4.62,4.82,5.02,5.41,5.75,5.22,4.99,5.49
5.47,4.85,4.85,5.74,5.94,5.79,5.52,4.85,4.62,4.82,NA,NA
>chr1:20477660-20477960
NA,NA,4.82,4.66,4.98,5.33,4.95,5.24,5.65,5.90,5.40,4.67,4.33,4.51,4.65,5.31
5.08,4.84,5.56,5.41,4.96,4.77,4.77,4.96,5.19,5.53,4.66,4.98,5.33,5.32,5.84,5.94
5.40,4.27,3.84,5.08,5.19,4.93,4.90,4.51,5.08,5.62,5.74,5.27,4.27,3.84,4.27,4.74
5.14,5.75,5.79,5.79,5.40,4.98,5.22,5.94,5.15,4.63,4.42,4.29,4.45,4.80,4.90,4.93
5.39,5.40,4.94,4.33,4.17,4.94,5.19,4.97,5.24,5.58,5.20,5.84,6.01,5.43,5.26,5.31
4.95,4.53,5.46,5.31,4.98,5.48,5.56,5.29,5.04,4.99,5.26,5.20,4.98,5.31,5.41,4.89
4.76,4.85,4.93,4.80,4.76,4.63,4.36,4.05,4.42,4.73,4.61,4.17,4.03,4.52,5.21,5.20
5.84,5.80,5.40,4.63,4.80,5.74,5.56,4.89,4.78,5.31,5.41,4.89,4.58,4.77,5.56,5.41
4.89,4.76,4.85,4.93,4.78,4.62,4.76,4.73,4.63,4.36,4.03,4.61,5.16,5.52,4.92,4.63
4.92,4.74,3.75,4.81,5.28,5.53,5.11,5.44,5.99,5.41,5.20,5.00,4.59,5.64,5.42,5.17
4.74,4.36,4.96,4.80,4.80,5.15,5.80,5.73,5.33,5.37,5.93,5.88,5.34,5.02,4.93,4.85
4.33,4.95,5.53,5.31,4.94,4.98,5.40,4.80,3.79,4.27,4.74,4.80,4.52,5.15,5.93,5.47
5.14,4.86,4.78,5.22,5.94,5.40,4.36,3.35,4.14,5.22,5.80,4.89,4.78,5.22,6.01,4.94
4.69,4.73,5.10,5.64,5.41,4.89,4.82,4.77,4.93,5.23,5.34,5.27,5.23,5.30,4.78,4.29
4.45,4.80,4.90,4.95,5.30,5.59,5.67,5.52,4.85,4.73,5.02,5.41,5.67,4.80,4.80,5.53
5.39,4.66,4.45,4.80,4.81,4.92,5.40,5.43,4.93,4.77,4.82,4.62,4.42,4.63,4.63,4.73
4.95,5.22,5.54,4.59,4.53,4.89,5.56,5.47,4.94,4.33,4.67,5.05,4.63,4.31,4.63,4.63
4.76,4.92,5.29,5.41,5.82,5.93,5.88,5.19,4.96,5.02,5.33,5.38,4.84,4.47,5.06,4.62
4.98,5.70,5.30,4.82,4.85,4.93,4.85,4.76,4.62,4.85,NA,NA
>chr1:21881942-21882242
NA,NA,4.95,4.65,4.95,5.41,5.30,5.02,4.96,5.39,5.40,4.92,4.51,4.84,5.53,5.34
5.02,4.73,4.78,5.30,5.94,5.79,5.40,4.98,5.22,6.01,5.39,4.70,4.85,5.71,5.35,4.77
4.36,4.74,5.29,5.56,5.74,4.80,4.63,5.40,5.80,5.22,4.98,5.40,5.79,5.78,5.70,4.82
3.64,3.75,4.63,4.92,5.53,5.40,5.06,5.46,5.56,4.77,4.66,5.39,5.40,4.54,3.64,4.46
5.35,6.00,5.40,4.52,4.14,5.22,5.35,4.77,4.63,4.51,4.80,4.93,4.63,4.92,5.52,5.41
4.82,4.85,5.30,5.56,5.74,4.95,4.33,4.85,4.93,4.63,4.92,5.47,5.56,4.89,4.69,5.20
5.88,4.88,4.80,5.53,5.39,4.93,4.81,4.19,4.81,5.44,5.99,5.41,5.29,4.94,4.77,5.08
5.25,5.74,5.88,5.71,5.41,5.09,5.37,5.59,5.81,5.70,5.24,5.05,5.31,4.77,4.70,5.19
5.36,4.83,5.00,5.82,5.57,4.36,2.85,3.63,3.38,3.38,4.76,5.21,5.89,5.82,5.30,4.51
4.43,4.80,4.93,5.48,5.53,5.11,5.57,6.00,5.41,5.00,5.04,4.83,5.10,4.92,4.94,4.58
4.03,4.06,4.74,5.40,5.50,5.08,5.22,4.79,5.27,4.99,4.30,5.24,5.42,5.56,4.93,4.93
5.43,5.40,4.94,4.33,4.95,5.74,5.34,4.77,4.36,4.74,5.17,5.42,5.75,5.10,4.25,3.95
4.73,4.63,4.92,5.47,5.67,4.94,4.18,4.37,5.30,5.90,5.40,4.52,4.14,5.22,5.35,4.77
4.63,4.94,5.58,5.56,4.77,4.70,5.30,5.29,4.77,4.51,4.65,5.31,5.56,4.93,4.72,4.85
4.93,4.85,4.93,5.44,5.42,4.52,3.35,4.14,5.30,5.43,5.27,5.53,5.39,4.93,4.81,4.19
4.81,5.44,5.99,5.41,5.29,4.54,4.42,5.31,5.73,5.84,5.80,5.40,4.67,4.53,5.46,5.31
4.98,5.20,5.32,5.94,5.66,5.02,4.96,5.39,5.53,4.95,4.33,4.51,4.05,3.68,3.38,4.35
4.74,4.80,4.92,5.19,5.57,5.43,5.45,4.46,3.84,4.12,5.21,5.89,5.74,5.62,4.24,4.25
4.85,4.67,5.29,5.80,5.22,5.11,5.13,5.13,5.11,5.22,NA,NA
>chr1:22367900-22368200
NA,NA,6.07,5.62,5.17,4.30,4.99,5.50,5.55,5.55,5.38,4.84,4.51,4.98,5.96,5.82
4.89,3.38,3.68,3.35,4.14,5.10,5.74,6.20,6.20,5.89,5.21,4.12,4.12,3.75,3.90,4.93
5.58,5.58,4.36,4.24,5.03,5.89,5.82,5.93,5.88,5.23,4.53,4.17,5.01,5.58,5.58,4.90
4.46,5.50,5.22,3.75,2.85,4.12,5.21,5.89,6.20,5.93,5.61,5.21,4.92,4.31,4.14,5.31
5.41,4.96,5.02,5.33,5.76,5.93,5.46,4.71,4.29,4.42,4.81,5.48,5.53,5.11,5.44,5.43
5.13,5.38,5.56,4.42,3.75,4.63,4.63,4.97,5.31,5.56,4.98,4.36,4.77,5.52,5.60,4.76
3.63,3.79,5.30,5.82,5.41,5.33,5.14,4.43,4.51,4.80,4.80,5.11,5.44,5.99,5.41,5.29
4.94,4.82,5.66,5.56,4.42,4.37,5.30,5.56,5.47,5.14,4.50,4.82,4.17,4.33,4.51,4.63
4.63,4.76,4.80,5.30,5.56,5.47,4.94,4.72,4.77,4.73,4.78,4.97,4.93,4.92,4.85,4.93
5.44,5.30,4.24,4.36,5.28,5.53,5.11,5.58,5.85,4.87,3.64,4.37,4.93,5.02,5.42,5.42
4.76,3.63,3.79,4.80,4.80,5.11,5.28,5.53,5.02,5.15,5.30,5.02,4.73,4.99,5.69,5.13
5.11,5.10,5.05,5.24,5.58,5.57,4.99,5.22,5.33,4.95,4.65,4.74,4.74,5.14,5.47,5.93
5.35,4.46,4.33,5.08,5.42,4.52,4.05,4.42,4.68,4.85,4.73,4.53,4.89,5.45,4.46,4.90
5.57,5.73,5.11,5.10,5.49,4.99,5.22,5.33,5.26,4.99,4.65,4.52,4.50,4.80,4.93,5.48
6.02,5.14,4.30,5.24,5.65,6.00,5.35,4.85,5.05,5.10,4.14,3.35,4.52,5.21,5.57,4.99
5.22,5.33,5.32,5.84,5.80,5.29,4.74,4.36,4.77,4.79,5.08,4.84,4.94,5.34,5.53,4.84
4.81,4.76,4.62,4.85,5.47,5.56,5.40,5.10,5.23,5.38,4.84,4.51,4.92,5.52,5.16,4.61
4.03,3.68,4.35,4.63,4.97,5.34,5.34,5.50,5.33,4.82,4.94,5.29,5.32,5.50,5.74,6.20
5.84,4.33,4.54,5.47,5.93,5.35,4.85,5.05,5.47,5.25,NA,NA
>chr1:24125908-24126208
NA,NA,5.48,5.56,5.30,4.80,4.81,4.51,5.00,5.32,5.31,5.02,4.92,4.93,4.86,4.53
4.51,4.81,4.92,5.40,5.39,4.96,5.02,5.41,5.75,5.14,4.50,4.63,4.31,4.76,4.63,4.35
3.63,3.84,5.08,5.23,5.24,5.41,5.67,5.27,5.43,5.74,5.29,4.80,4.56,4.81,5.30,5.44
4.93,4.90,4.51,4.53,4.73,5.02,5.31,5.40,4.85,4.29,4.45,4.82,5.56,5.68,5.67,5.52
4.92,4.76,4.63,4.63,4.42,4.62,4.58,4.03,4.46,4.85,5.14,5.33,5.26,4.99,5.22,5.75
5.16,5.10,5.40,5.56,5.47,5.22,4.73,4.45,4.66,5.39,5.40,4.94,4.33,4.17,4.94,5.19
5.57,5.02,5.19,5.42,5.30,4.69,4.89,5.33,4.82,4.85,4.93,5.01,5.27,5.29,4.77,4.51
4.63,4.92,5.53,5.19,5.22,5.67,5.69,4.68,4.42,5.31,5.74,5.99,5.91,5.10,3.85,4.49
5.32,5.43,4.53,4.67,5.05,4.63,4.92,5.40,5.39,4.96,4.96,5.41,5.71,5.67,5.40,4.98
5.22,6.01,4.89,5.08,5.73,5.57,5.11,5.30,5.46,4.33,4.37,4.93,4.63,4.92,5.52,5.16
5.10,5.04,5.41,5.84,5.69,4.97,4.77,5.29,5.37,4.96,4.77,4.82,4.75,4.89,5.41,5.56
4.77,4.58,4.75,4.62,4.42,4.05,4.36,4.63,4.73,4.68,4.78,5.30,5.90,5.40,4.65,4.42
4.29,4.45,4.94,5.67,5.74,4.80,4.80,5.53,5.39,4.93,4.85,4.93,4.80,4.76,4.63,4.82
4.61,5.16,5.52,4.92,4.76,4.63,4.27,3.79,4.65,5.69,4.74,4.36,4.77,5.35,5.84,5.15
4.99,5.34,5.23,4.93,4.72,4.85,5.30,5.90,5.40,4.65,4.42,4.29,4.77,5.40,5.80,5.30
4.37,4.18,4.80,4.81,4.31,4.05,4.52,5.41,5.30,5.24,5.43,5.40,4.94,4.82,5.41,5.52
4.94,4.33,4.95,5.74,5.56,5.30,4.85,4.72,4.93,5.43,5.53,4.80,4.63,5.40,5.56,5.47
4.85,4.62,4.82,5.02,5.30,5.70,4.82,4.33,5.38,5.80,5.73,5.31,4.92,4.73,5.10,5.64
5.38,4.33,4.82,5.42,5.08,4.84,4.80,4.81,4.92,5.40,NA,NA
>chr1:24374366-24374666
NA,NA,5.00,5.14,5.33,5.26,5.28,5.56,5.40,4.77,4.97,5.69,5.69,4.99,4.29,4.77
5.56,5.58,5.02,4.73,4.78,5.10,5.74,5.99,5.44,4.90,4.46,5.45,5.43,5.02,5.14,6.02
5.28,4.81,3.75,4.74,5.17,5.65,5.43,4.83,4.67,5.40,5.80,5.22,4.98,5.40,5.79,5.78
5.41,4.95,3.85,3.95,4.73,5.02,5.58,5.56,4.42,4.37,4.93,4.63,4.92,5.40,5.39,4.66
4.03,4.46,5.35,6.00,5.40,4.94,4.61,5.08,5.15,4.24,3.75,4.43,4.67,4.92,4.63,4.92
5.52,5.41,4.82,4.85,5.30,5.56,5.74,4.95,4.33,4.51,4.63,4.50,5.14,5.47,5.56,4.89
4.69,5.20,5.88,4.88,4.80,5.53,5.39,4.93,4.81,4.19,4.81,5.44,5.99,5.41,5.29,4.94
4.82,5.66,5.74,5.25,5.27,5.88,5.56,4.84,5.08,5.42,5.24,4.95,5.29,4.92,4.81,4.80
4.69,5.16,5.36,4.83,5.00,5.82,5.57,4.36,2.85,3.63,3.38,4.76,5.21,5.89,5.82,5.30
3.79,3.63,3.38,4.89,5.73,5.58,5.11,4.65,5.69,5.41,5.00,4.74,4.66,5.53,5.19,4.89
4.58,4.03,4.06,4.74,5.40,5.94,5.40,4.84,4.97,5.34,4.99,4.30,5.24,5.42,5.56,4.93
4.93,5.43,5.40,4.94,4.33,4.95,5.53,5.19,4.84,4.73,5.04,5.29,5.90,5.60,4.95,3.85
3.95,4.73,4.63,4.92,5.40,5.43,4.93,4.72,4.85,5.30,5.90,5.40,4.52,4.14,5.22,5.35
4.77,4.63,4.94,5.58,5.56,4.77,4.66,5.41,5.56,4.42,4.37,5.30,5.56,5.74,4.95,4.33
4.85,4.93,4.85,4.93,5.44,5.42,4.52,3.35,4.14,5.30,5.43,5.27,5.53,5.39,4.93,4.81
4.19,4.81,5.44,5.99,5.41,5.29,4.54,4.42,5.31,5.73,5.84,5.80,5.40,4.67,4.53,5.46
5.80,5.32,5.33,5.14,5.04,5.10,5.23,5.50,5.34,5.23,4.93,4.93,5.23,5.34,4.99,4.30
4.65,4.05,4.35,4.63,4.73,4.76,4.75,4.75,4.89,5.19,5.34,5.50,5.23,4.61,4.82,4.50
5.33,6.00,5.82,4.75,3.79,4.80,4.80,5.11,5.28,6.07,NA,NA
>chr1:24401917-24402217
NA,NA,4.65,5.69,4.74,4.72,5.89,5.66,4.70,4.03,4.17,4.61,4.73,4.78,4.97,4.68
4.52,5.15,5.50,5.08,4.84,4.94,5.58,5.80,5.73,5.31,4.84,5.08,5.42,4.82,3.64,4.37
5.18,5.42,5.23,4.96,4.36,4.74,5.29,5.23,5.27,5.34,5.19,4.96,5.02,5.66,5.56,4.42
4.54,5.47,5.56,5.30,4.78,4.73,4.96,5.40,5.46,5.17,4.74,4.36,4.63,4.94,5.42,5.42
5.24,4.95,5.33,5.14,4.97,4.78,4.73,5.02,5.41,5.67,5.13,5.15,5.27,4.47,4.84,4.82
4.30,4.65,5.10,5.66,6.02,5.76,5.55,5.55,5.76,6.02,5.28,5.11,5.53,5.66,5.10,4.06
4.33,5.19,5.40,4.54,4.18,4.94,6.01,5.84,5.73,5.31,4.77,4.58,4.62,4.78,4.93,4.85
4.76,4.62,4.85,5.52,5.16,4.61,5.01,5.58,5.73,5.10,4.06,3.64,4.37,4.93,5.02,5.31
5.40,4.85,4.73,4.77,4.72,4.94,5.52,5.41,4.82,4.94,5.29,4.95,5.24,5.70,5.78,5.94
5.30,4.14,4.48,5.58,5.58,5.11,5.53,5.28,5.11,5.53,5.66,5.10,3.85,3.34,4.52,5.40
5.91,4.89,4.53,4.73,4.63,4.31,4.65,5.45,5.08,5.27,5.31,5.32,5.80,5.46,4.53,4.95
5.67,5.41,5.24,5.56,5.31,4.65,4.51,4.72,4.72,4.51,4.65,5.45,5.78,5.79,5.52,4.92
4.51,4.63,4.63,4.47,5.39,5.36,4.83,4.67,5.05,4.63,4.31,4.63,4.63,4.73,4.93,5.41
5.56,4.42,4.37,5.30,5.90,5.60,4.12,3.84,4.27,5.02,5.43,6.01,5.40,4.42,4.37,4.97
4.68,4.52,5.15,5.93,5.47,5.14,5.00,4.93,4.97,4.85,4.72,4.77,4.73,4.78,4.93,4.63
4.31,4.65,5.40,5.91,4.89,5.00,5.40,5.41,5.02,4.73,4.99,5.69,5.67,4.88,4.88,5.82
5.49,5.01,4.61,5.23,5.38,4.84,4.51,4.98,5.60,5.54,5.38,5.35,5.40,4.77,4.29,4.85
5.29,4.95,4.65,4.05,4.35,4.74,4.80,4.02,4.36,4.74,4.80,4.02,3.68,4.89,5.66,6.07
6.07,5.28,5.11,5.53,5.66,4.70,4.03,4.61,5.43,5.74,NA,NA
>chr1:25698293-25698593
NA,NA,5.54,5.69,4.74,3.75,4.12,4.75,5.66,5.89,4.72,4.98,5.33,5.32,5.50,5.74
5.82,5.30,5.11,5.28,5.53,5.11,5.58,5.58,4.81,4.31,4.51,4.84,5.08,4.79,4.77,4.77
5.34,5.48,4.49,4.25,4.84,4.97,5.31,5.32,4.98,5.10,5.49,5.28,5.34,4.80,5.15,5.85
5.85,5.17,4.97,5.19,4.92,4.80,4.43,4.39,5.08,5.19,4.66,4.77,5.40,5.80,4.89,4.78
5.30,5.43,4.61,5.01,5.49,5.73,5.11,5.22,5.80,5.29,4.74,3.75,4.36,4.88,5.21,5.61
5.53,5.30,3.79,4.27,4.63,4.73,4.68,4.42,4.05,4.36,4.98,5.21,5.29,5.64,5.38,4.84
5.56,5.43,5.27,5.67,5.16,4.61,4.03,3.68,4.89,5.82,5.82,5.36,5.16,5.75,4.98,4.72
5.40,4.80,5.02,5.30,5.56,5.24,5.33,5.50,5.50,5.55,5.79,5.52,4.85,4.29,4.71,5.84
6.20,5.89,5.58,4.82,4.33,5.19,5.53,5.27,5.23,5.50,5.27,5.45,5.39,5.09,5.27,5.67
5.40,4.49,4.67,5.62,5.53,5.11,5.57,5.82,4.88,4.14,4.94,5.40,6.00,5.22,3.75,4.36
5.44,5.37,4.69,4.89,5.56,5.48,5.13,5.37,5.44,4.90,4.46,4.79,4.77,4.36,4.74,5.00
5.14,5.56,5.43,5.06,5.41,5.41,4.77,4.94,5.52,5.79,5.55,5.50,5.27,5.50,5.22,3.75
2.85,3.63,4.35,4.63,4.97,5.31,5.56,4.98,4.72,5.54,5.37,4.88,4.80,5.74,5.56,5.30
4.85,4.33,4.17,5.01,5.62,5.37,4.69,4.89,5.23,5.08,5.22,5.35,5.22,4.98,5.48,5.56
5.30,4.80,4.76,4.69,4.51,4.80,5.40,4.72,4.98,5.33,5.26,4.99,5.32,6.00,5.82,4.89
3.63,3.79,4.80,5.76,5.76,4.80,3.79,3.63,4.76,5.21,5.57,4.99,4.65,4.52,4.50,5.14
5.47,5.56,5.29,5.04,4.99,5.57,5.58,5.24,4.30,4.27,4.90,5.58,5.73,5.10,4.65,4.30
5.14,5.32,4.80,3.79,4.75,5.82,6.00,5.32,4.57,3.74,3.35,3.68,3.38,4.89,5.73,5.73
4.89,3.38,3.38,3.38,3.38,3.38,3.38,3.63,4.12,4.46,NA,NA
>chr1:27663971-27664271
NA,NA,4.33,4.82,5.65,5.90,5.30,4.78,4.62,4.75,4.75,4.76,4.90,5.02,5.57,5.21
4.12,2.85,3.75,5.22,6.00,5.46,5.02,5.30,5.37,5.13,5.48,5.93,5.15,4.52,4.65,4.99
5.26,5.29,4.94,4.72,4.96,5.36,5.16,4.36,4.82,5.70,5.81,5.59,5.08,4.92,5.56,5.46
4.53,4.67,5.40,5.80,5.71,5.25,5.08,4.77,4.94,5.29,5.41,5.99,5.44,4.81,4.19,4.81
4.93,5.39,5.53,5.27,5.43,5.30,4.14,3.35,4.52,5.42,5.44,4.93,4.85,4.93,4.85,4.33
4.95,5.74,5.56,5.30,4.85,4.82,5.41,5.52,4.94,4.77,5.29,5.27,4.47,4.63,4.77,5.35
5.71,5.29,5.13,5.18,4.37,4.18,4.94,5.67,5.47,4.92,4.63,4.92,4.93,5.04,5.02,5.19
5.46,5.17,5.04,4.73,4.84,4.97,5.53,4.84,4.51,4.92,5.40,5.43,4.53,5.00,5.82,5.80
5.17,5.05,5.47,5.10,4.73,4.92,5.40,5.94,5.40,4.74,4.06,4.03,4.58,4.94,4.92,5.10
4.83,5.04,5.00,5.41,6.00,5.57,5.11,5.53,5.66,4.89,3.38,3.63,3.79,5.30,5.82,5.89
5.19,4.94,4.61,5.43,5.30,4.14,4.48,5.49,5.82,5.00,4.83,5.36,5.19,4.95,5.02,5.33
5.50,5.34,4.97,4.84,5.56,5.46,5.06,5.08,5.25,5.74,5.94,5.94,5.56,4.42,4.54,5.29
5.41,5.74,5.62,5.08,4.51,4.90,4.93,5.39,5.53,4.80,4.88,5.88,5.20,4.03,4.52,5.31
5.44,4.93,4.85,4.93,4.85,4.33,4.95,5.74,5.56,5.30,4.85,4.82,5.41,5.52,4.92,4.63
4.92,4.93,4.86,4.78,5.31,5.46,5.24,5.33,5.50,5.27,5.50,5.35,4.46,4.03,4.70,5.19
5.19,4.95,4.85,4.93,4.85,4.77,5.29,5.27,5.01,5.05,4.63,4.14,4.94,5.45,5.78,5.79
5.40,4.98,5.22,5.80,5.40,4.67,4.83,5.43,5.65,5.17,4.74,4.36,4.96,5.28,5.42,5.54
5.41,5.06,5.46,5.31,4.98,5.40,5.79,5.94,5.30,4.78,4.73,5.02,5.31,5.53,4.95,4.33
4.94,5.40,5.39,4.66,4.77,5.40,6.01,5.43,5.26,5.33,NA,NA
>chr1:28752174-28752474
NA,NA,5.45,5.08,5.22,5.34,5.47,5.22,4.99,5.49,5.50,5.15,5.14,5.93,5.37,5.13
5.20,5.32,5.50,5.05,4.85,4.84,4.73,4.93,5.41,5.31,4.98,5.32,5.31,4.94,4.98,5.40
5.40,4.72,4.74,5.84,5.13,5.11,5.10,5.05,5.24,5.42,5.08,5.13,5.43,5.44,5.11,4.80
4.80,4.51,5.22,5.93,5.47,4.54,3.64,4.06,4.74,4.74,4.80,4.02,4.36,4.74,4.67,5.29
5.80,5.22,4.78,4.89,5.80,5.22,4.14,4.48,5.58,5.73,4.70,3.35,4.14,5.22,5.94,5.22
4.51,4.80,4.80,5.02,5.46,5.90,5.30,4.78,4.73,4.77,4.93,5.43,5.53,4.95,4.83,5.43
5.38,4.88,3.75,4.36,5.57,5.96,4.98,4.76,4.63,4.52,4.68,4.86,3.95,4.38,5.58,5.20
5.84,5.94,5.40,4.36,4.02,4.68,5.00,4.93,5.00,4.93,5.00,4.67,4.50,4.63,4.31,4.76
4.63,4.52,4.80,4.43,4.51,5.53,5.28,4.36,4.24,5.30,5.56,5.24,5.41,5.40,4.98,5.31
5.46,4.53,5.00,5.82,5.57,5.11,4.65,4.86,5.08,4.89,5.45,5.08,4.66,4.74,5.00,4.68
4.02,4.52,5.60,5.90,4.89,4.53,4.89,6.01,5.22,5.11,5.13,5.13,5.08,4.89,5.45,5.84
5.53,4.86,5.08,4.89,6.01,5.84,5.15,4.99,4.99,4.30,4.65,4.74,5.40,6.00,5.60,4.95
4.06,3.64,4.37,4.97,5.14,5.33,5.32,5.84,5.35,5.22,4.82,5.15,5.80,5.41,4.96,4.61
4.67,5.05,4.63,4.31,4.65,5.40,5.52,4.46,4.12,4.27,4.74,5.14,5.47,5.67,4.89,5.08
5.13,5.13,4.24,3.85,4.74,4.74,5.33,5.76,5.74,5.74,5.50,5.15,4.82,5.22,5.34,5.48
4.98,5.22,5.35,5.38,5.65,5.46,4.33,4.37,4.97,4.68,4.92,5.31,5.08,4.33,4.46,4.84
4.76,4.31,4.81,5.58,5.58,5.11,4.65,5.69,4.74,4.66,4.82,5.02,5.43,5.91,5.65,4.38
4.49,5.32,5.39,4.96,4.77,4.96,5.36,5.19,4.95,5.02,5.66,5.74,5.10,4.73,4.92,5.56
5.46,4.53,4.67,5.40,5.80,5.71,5.25,5.08,4.77,4.94,NA,NA
>chr1:28752286-28752586
NA,NA,5.40,4.36,4.02,4.68,5.00,4.93,5.00,4.93,5.00,4.67,4.50,4.63,4.31,4.76
4.63,4.52,4.80,4.43,4.51,5.53,5.28,4.36,4.24,5.30,5.56,5.24,5.41,5.40,4.98,5.31
5.46,4.53,5.00,5.82,5.57,5.11,4.65,4.86,5.08,4.89,5.45,5.08,4.66,4.74,5.00,4.68
4.02,4.52,5.60,5.90,4.89,4.53,4.89,6.01,5.22,5.11,5.13,5.13,5.08,4.89,5.45,5.84
5.53,4.86,5.08,4.89,6.01,5.84,5.15,4.99,4.99,4.30,4.65,4.74,5.40,6.00,5.60,4.95
4.06,3.64,4.37,4.97,5.14,5.33,5.32,5.84,5.35,5.22,4.82,5.15,5.80,5.41,4.96,4.61
4.67,5.05,4.63,4.31,4.65,5.40,5.52,4.46,4.12,4.27,4.74,5.14,5.47,5.67,4.89,5.08
5.13,5.13,4.24,3.85,4.74,4.74,5.33,5.76,5.74,5.74,5.50,5.15,4.82,5.22,5.34,5.48
4.98,5.22,5.35,5.38,5.65,5.46,4.33,4.37,4.97,4.68,4.92,5.31,5.08,4.33,4.46,4.84
4.76,4.31,4.81,5.58,5.58,5.11,4.65,5.69,4.74,4.66,4.82,5.02,5.43,5.91,5.65,4.38
4.49,5.32,5.39,4.96,4.77,4.96,5.36,5.19,4.95,5.02,5.66,5.74,5.10,4.73,4.92,5.56
5.46,4.53,4.67,5.40,5.80,5.71,5.25,5.08,4.77,4.94,5.29,5.41,5.99,5.44,4.81,4.19
4.81,4.93,5.39,5.53,5.27,5.43,5.30,4.14,3.35,4.52,5.42,5.44,4.93,4.85,4.93,4.85
4.82,5.41,5.75,5.14,5.00,4.74,4.66,5.53,5.19,4.96,5.02,5.41,5.75,4.98,4.36,4.77
5.35,5.40,4.42,4.54,5.47,5.56,5.30,4.37,4.18,4.94,5.67,5.47,4.92,4.63,4.73,3.95
4.25,5.10,5.75,5.42,5.17,5.04,4.73,4.84,5.19,5.53,4.95,4.33,4.94,5.47,5.67,4.94
4.84,5.08,5.42,5.24,4.30,4.99,5.34,4.97,4.84,5.40,5.94,5.40,4.74,4.06,4.03,4.58
4.89,5.39,5.32,5.00,4.57,5.04,5.00,5.41,5.76,5.20,5.33,5.73,5.82,4.89,3.63,3.79
5.30,5.82,5.89,5.21,4.76,3.38,3.63,2.85,4.36,5.57,NA,NA
>chr1:28813065-28813365
NA,NA,4.63,5.09,5.36,5.38,4.92,4.52,4.80,4.85,4.85,4.30,4.27,3.84,4.75,5.73
5.73,4.89,3.38,3.68,4.05,4.31,4.76,4.63,4.63,4.51,4.72,4.77,4.96,5.39,5.40,4.94
4.72,4.93,5.43,5.40,4.94,4.82,5.33,5.50,5.34,4.97,4.84,5.56,5.46,4.53,4.67,5.40
5.23,5.27,5.50,5.33,4.82,4.94,5.29,5.41,5.99,5.44,4.81,4.19,4.81,4.93,5.44,5.42
5.24,5.05,5.10,4.14,3.35,4.52,5.42,5.44,4.93,4.85,4.93,4.85,4.33,4.95,5.74,5.56
5.30,4.37,4.33,5.55,5.76,4.98,4.76,4.63,4.52,3.90,4.36,4.77,5.35,5.22,4.14,4.48
5.58,5.85,5.15,4.21,4.70,4.83,5.22,5.56,5.31,5.02,4.73,3.95,4.25,5.35,6.00,5.40
4.92,4.65,4.73,4.84,5.19,5.53,4.95,4.33,4.94,5.47,5.67,4.94,4.84,5.08,5.42,5.24
4.30,4.99,5.50,5.23,5.27,5.74,5.93,5.40,4.74,4.06,4.03,4.58,4.89,5.19,5.53,4.66
4.74,5.00,5.41,5.69,4.65,5.11,5.58,5.73,4.89,3.68,3.35,3.34,4.67,5.80,5.82,4.88
4.80,5.53,5.39,4.96,4.77,4.72,4.97,5.69,5.13,5.11,5.31,5.38,4.84,5.56,5.94,5.55
5.50,5.50,5.33,4.82,4.94,5.29,5.41,5.74,5.62,5.08,4.57,5.04,5.29,5.56,5.74,4.80
4.88,5.88,5.20,4.69,4.89,5.56,5.47,4.92,4.63,4.93,4.85,4.33,4.95,5.74,5.56,5.30
4.85,4.82,5.41,5.52,4.85,4.73,5.02,5.30,5.15,4.81,4.46,5.35,5.22,4.14,4.52,5.40
6.00,5.35,4.46,4.03,4.66,5.39,5.40,4.92,4.63,4.93,4.85,4.33,4.95,5.74,5.56,5.30
4.37,3.64,4.82,5.70,5.78,5.79,5.40,4.98,5.22,5.80,5.40,4.67,4.53,5.56,5.31,4.65
3.75,4.42,5.56,5.46,5.06,5.41,5.41,5.06,5.43,5.32,4.98,5.30,5.94,5.94,5.30,4.78
4.73,5.02,5.31,5.53,4.95,4.33,4.94,5.40,5.39,4.96,4.96,5.40,5.56,5.28,5.26,5.33
5.14,4.86,4.78,5.22,5.80,5.29,5.04,4.57,4.53,4.86,NA,NA
>chr1:29122849-29123149
NA,NA,3.63,3.38,4.76,5.42,5.42,5.19,5.02,5.57,5.58,5.24,4.30,5.14,5.93,5.46
4.33,4.68,5.76,5.20,4.03,4.52,5.31,5.56,4.93,4.72,4.51,4.63,4.50,4.67,5.17,5.13
4.80,5.15,5.62,6.02,5.76,5.55,5.78,5.15,4.69,4.89,5.55,5.78,5.45,4.52,3.74,4.51
4.90,4.93,5.39,5.56,5.14,4.86,4.78,5.22,5.94,5.22,4.39,4.27,5.15,5.80,5.38,4.84
5.56,5.41,4.93,4.85,4.92,4.67,4.74,4.27,2.85,4.24,5.46,5.90,5.30,4.85,4.72,4.93
5.56,5.42,4.76,3.68,4.02,4.68,5.04,4.63,4.88,5.82,5.82,5.10,3.85,4.49,5.40,5.16
4.61,4.03,4.52,5.41,5.78,5.94,5.94,5.20,5.03,4.69,4.46,5.23,5.30,4.37,4.33,5.43
5.91,4.70,4.05,4.42,4.73,5.02,5.33,5.38,4.66,3.90,4.02,4.36,4.74,5.14,5.56,5.39
4.66,4.77,5.56,5.58,4.97,4.63,4.36,4.05,3.75,3.64,4.82,5.58,4.97,4.65,4.95,5.42
5.08,4.33,4.87,5.62,5.53,5.11,5.57,5.73,5.33,5.20,5.62,4.24,3.85,4.05,3.38,4.76
5.21,5.57,5.28,5.34,4.80,4.43,4.95,5.21,4.97,4.65,4.95,5.21,5.57,4.99,4.65,4.02
4.52,5.42,5.08,4.33,4.82,5.70,5.78,5.79,5.75,4.98,4.66,4.82,4.30,5.24,5.58,4.97
5.24,5.58,5.20,5.80,5.38,4.33,4.06,4.05,4.35,4.74,4.80,4.02,4.36,4.74,4.67,5.00
5.14,5.56,5.31,4.97,4.63,4.52,3.90,4.36,4.63,4.47,5.39,5.19,4.95,4.73,4.63,4.27
3.84,5.08,5.19,4.89,4.58,4.77,5.56,5.41,4.89,4.82,5.02,5.41,5.40,4.49,3.85,4.95
5.42,5.44,4.96,4.61,4.67,5.40,5.56,5.74,5.13,5.19,5.53,4.92,4.52,4.80,4.74,4.36
4.05,4.42,4.73,5.02,5.41,5.52,4.92,4.76,4.84,4.74,4.62,5.06,5.09,4.63,4.52,4.68
5.04,4.63,4.14,4.94,5.40,5.52,5.22,4.82,5.15,5.84,5.80,5.40,5.10,5.16,5.52,4.85
4.68,4.85,4.73,4.53,4.51,4.81,4.80,4.93,5.01,5.27,NA,NA
>chr1:33445124-33445424
NA,NA,5.73,5.85,5.17,4.30,4.82,4.66,3.90,4.92,5.19,4.97,5.17,5.85,5.73,4.75
3.79,4.80,5.32,5.76,5.33,4.82,4.51,4.81,5.58,5.73,4.89,3.38,3.68,4.02,4.80,4.74
4.27,4.12,4.19,4.94,5.31,5.40,4.92,4.63,4.92,4.93,4.86,3.95,4.67,5.85,5.85,4.87
4.03,4.66,5.44,5.42,4.38,4.49,5.20,4.95,5.17,5.85,5.58,5.11,4.65,4.86,5.11,5.22
5.35,4.46,4.81,5.28,5.89,4.72,4.74,5.00,5.41,5.84,5.69,4.68,4.42,5.40,5.35,5.22
5.08,5.50,5.15,4.31,3.34,4.67,5.62,6.07,5.76,5.32,5.14,5.27,5.99,5.44,4.81,3.75
4.74,5.00,5.41,5.69,4.65,3.79,3.63,4.35,4.74,4.80,4.93,5.48,5.53,3.79,3.63,3.38
4.89,5.91,5.37,4.03,4.48,5.48,5.53,3.79,4.12,5.41,5.08,4.61,5.01,5.58,5.58,4.48
3.34,3.85,4.05,3.38,3.38,3.38,4.35,4.74,5.14,5.75,5.41,5.24,5.23,5.34,5.27,5.50
5.22,3.75,2.85,4.75,5.66,5.53,5.11,5.58,5.58,4.48,3.34,3.85,4.05,4.76,5.21,5.57
5.43,5.45,5.84,6.02,5.48,4.48,4.03,5.37,5.91,4.89,3.38,3.63,3.79,5.53,5.66,4.75
3.79,5.30,5.82,5.27,5.14,6.02,5.66,4.89,3.63,2.85,4.36,5.28,5.53,4.51,4.43,4.67
5.00,5.41,5.69,4.65,3.79,3.63,4.89,5.73,5.58,5.11,5.53,5.28,4.36,4.36,5.28,5.89
4.72,4.98,5.33,5.32,5.80,5.38,4.84,4.80,4.90,4.93,5.41,5.80,5.32,5.33,4.98,4.66
5.53,5.34,5.02,4.93,4.37,4.33,5.46,5.30,3.79,4.27,4.74,5.33,5.69,4.65,5.11,5.58
5.73,4.75,3.79,5.30,5.37,4.69,4.89,5.56,5.47,5.14,4.50,4.63,4.42,4.68,4.85,5.05
4.67,4.83,5.36,5.19,4.70,4.77,5.56,5.94,5.79,5.40,4.98,5.31,5.46,4.53,4.67,5.40
5.80,5.71,5.25,5.08,4.77,4.97,5.60,5.79,6.07,5.28,4.81,4.19,4.81,4.93,5.39,5.53
5.27,5.43,5.30,4.14,3.35,3.68,4.76,5.60,6.00,5.15,NA,NA
>chr1:33445176-33445476
NA,NA,5.20,4.95,5.17,5.85,5.58,5.11,4.65,4.86,5.11,5.22,5.35,4.46,4.81,5.28
5.89,4.72,4.74,5.00,5.41,5.84,5.69,4.68,4.42,5.40,5.35,5.22,5.08,5.50,5.15,4.31
3.34,4.67,5.62,6.07,5.76,5.32,5.14,5.27,5.99,5.44,4.81,3.75,4.74,5.00,5.41,5.69
4.65,3.79,3.63,4.35,4.74,4.80,4.93,5.48,5.53,3.79,3.63,3.38,4.89,5.91,5.37,4.03
4.48,5.48,5.53,3.79,4.12,5.41,5.08,4.61,5.01,5.58,5.58,4.48,3.34,3.85,4.05,3.38
3.38,3.38,4.35,4.74,5.14,5.75,5.41,5.24,5.23,5.34,5.27,5.50,5.22,3.75,2.85,4.75
5.66,5.53,5.11,5.58,5.58,4.48,3.34,3.85,4.05,4.76,5.21,5.57,5.43,5.45,5.84,6.02
5.48,4.48,4.03,5.37,5.91,4.89,3.38,3.63,3.79,5.53,5.66,4.75,3.79,5.30,5.82,5.27
5.14,6.02,5.66,4.89,3.63,2.85,4.36,5.28,5.53,4.51,4.43,4.67,5.00,5.41,5.69,4.65
3.79,3.63,4.89,5.73,5.58,5.11,5.53,5.28,4.36,4.36,5.28,5.89,4.72,4.98,5.33,5.32
5.80,5.38,4.84,4.80,4.90,4.93,5.41,5.80,5.32,5.33,4.98,4.66,5.53,5.34,5.02,4.93
4.37,4.33,5.46,5.30,3.79,4.27,4.74,5.33,5.69,4.65,5.11,5.58,5.73,4.75,3.79,5.30
5.37,4.69,4.89,5.56,5.47,5.14,4.50,4.63,4.42,4.68,4.85,5.05,4.67,4.83,5.36,5.19
4.70,4.77,5.56,5.94,5.79,5.40,4.98,5.31,5.46,4.53,4.67,5.40,5.80,5.71,5.25,5.08
4.77,4.97,5.60,5.79,6.07,5.28,4.81,4.19,4.81,4.93,5.39,5.53,5.27,5.43,5.30,4.14
3.35,3.68,4.76,5.60,6.00,5.15,4.63,4.51,4.72,4.93,5.56,5.31,4.65,3.75,4.42,5.56
5.41,4.66,4.77,5.56,5.58,4.94,4.63,4.77,5.34,5.48,4.49,3.85,5.10,5.82,5.96,4.68
4.18,4.82,5.54,5.22,4.95,4.85,4.73,4.78,5.31,5.46,4.93,4.93,5.56,5.31,4.92,3.90
4.66,5.53,4.97,4.84,5.40,5.94,5.40,4.74,4.06,4.03,NA,NA
>chr1:33445213-33445513
NA,NA,5.27,5.99,5.44,4.81,3.75,4.74,5.00,5.41,5.69,4.65,3.79,3.63,4.35,4.74
4.80,4.93,5.48,5.53,3.79,3.63,3.38,4.89,5.91,5.37,4.03,4.48,5.48,5.53,3.79,4.12
5.41,5.08,4.61,5.01,5.58,5.58,4.48,3.34,3.85,4.05,3.38,3.38,3.38,4.35,4.74,5.14
5.75,5.41,5.24,5.23,5.34,5.27,5.50,5.22,3.75,2.85,4.75,5.66,5.53,5.11,5.58,5.58
4.48,3.34,3.85,4.05,4.76,5.21,5.57,5.43,5.45,5.84,6.02,5.48,4.48,4.03,5.37,5.91
4.89,3.38,3.63,3.79,5.53,5.66,4.75,3.79,5.30,5.82,5.27,5.14,6.02,5.66,4.89,3.63
2.85,4.36,5.28,5.53,4.51,4.43,4.67,5.00,5.41,5.69,4.65,3.79,3.63,4.89,5.73,5.58
5.11,5.53,5.28,4.36,4.36,5.28,5.89,4.72,4.98,5.33,5.32,5.80,5.38,4.84,4.80,4.90
4.93,5.41,5.80,5.32,5.33,4.98,4.66,5.53,5.34,5.02,4.93,4.37,4.33,5.46,5.30,3.79
4.27,4.74,5.33,5.69,4.65,5.11,5.58,5.73,4.75,3.79,5.30,5.37,4.69,4.89,5.56,5.47
5.14,4.50,4.63,4.42,4.68,4.85,5.05,4.67,4.83,5.36,5.19,4.70,4.77,5.56,5.94,5.79
5.40,4.98,5.31,5.46,4.53,4.67,5.40,5.80,5.71,5.25,5.08,4.77,4.97,5.60,5.79,6.07
5.28,4.81,4.19,4.81,4.93,5.39,5.53,5.27,5.43,5.30,4.14,3.35,3.68,4.76,5.60,6.00
5.15,4.63,4.51,4.72,4.93,5.56,5.31,4.65,3.75,4.42,5.56,5.41,4.66,4.77,5.56,5.58
4.94,4.63,4.77,5.34,5.48,4.49,3.85,5.10,5.82,5.96,4.68,4.18,4.82,5.54,5.22,4.95
4.85,4.73,4.78,5.31,5.46,4.93,4.93,5.56,5.31,4.92,3.90,4.66,5.53,4.97,4.84,5.40
5.94,5.40,4.74,4.06,4.03,4.58,4.89,5.19,5.53,4.66,4.74,5.00,5.41,5.76,5.20,5.33
5.73,5.82,4.89,3.38,3.63,3.79,5.30,5.82,5.89,5.21,4.76,3.38,3.63,2.85,4.36,5.57
5.82,5.00,4.33,4.51,4.05,3.68,4.35,4.63,4.76,4.31,NA,NA
>chr1:35103182-35103482
NA,NA,4.82,5.30,5.45,4.92,4.68,5.00,4.93,5.04,5.10,5.23,5.50,4.99,5.15,5.94
5.94,5.79,5.52,4.85,4.62,4.76,4.73,4.84,4.25,3.95,4.73,4.85,4.76,4.62,4.42,4.05
4.70,5.66,6.07,6.07,5.66,4.89,4.05,4.06,4.33,4.97,5.53,5.22,5.34,5.47,4.98,4.36
4.36,4.74,5.29,5.23,5.27,5.27,5.23,5.29,5.04,4.57,3.74,4.48,5.48,5.53,4.51,5.22
5.94,5.40,4.84,4.97,5.53,5.22,4.79,5.27,5.27,5.23,5.29,4.93,5.04,5.10,5.08,5.15
5.02,4.80,5.32,5.88,5.19,4.93,4.73,4.63,4.35,3.38,3.63,4.12,4.19,4.94,5.58,5.56
4.77,4.58,4.75,4.89,5.41,5.64,5.29,4.80,4.56,4.36,5.22,6.00,5.46,4.24,4.36,5.44
5.43,4.71,4.58,4.75,4.75,4.89,5.41,5.31,4.98,5.32,5.39,4.66,4.45,4.80,4.90,4.68
4.78,4.93,4.85,4.93,5.19,5.34,5.27,5.45,5.43,5.26,5.29,4.54,4.42,5.56,5.41,4.89
4.76,4.81,4.19,4.81,5.28,5.53,5.11,5.44,5.99,5.89,5.03,4.24,3.75,5.22,6.00,5.40
4.65,3.75,4.42,5.40,5.80,5.29,4.74,3.75,4.12,4.12,5.42,5.44,4.66,4.77,5.56,5.41
4.89,4.76,4.90,5.02,5.57,5.21,4.52,4.02,4.68,5.04,4.67,4.53,5.56,5.42,4.95,4.06
4.33,4.97,5.88,5.32,5.40,5.38,5.35,5.22,4.14,3.35,4.52,5.42,5.44,4.66,4.77,5.56
5.58,5.02,4.92,5.04,4.57,3.74,4.48,5.58,5.85,4.67,3.34,3.35,3.68,4.89,5.73,5.73
4.75,3.84,4.89,5.55,5.79,5.40,5.13,5.37,5.91,4.70,3.35,3.34,4.67,5.80,5.96,4.97
4.33,4.67,5.04,5.14,5.33,5.41,5.82,5.93,5.14,5.02,5.43,5.91,5.60,4.76,3.68,4.05
3.75,4.18,4.94,5.91,5.60,4.52,4.02,4.80,4.74,4.36,4.05,4.31,4.51,4.84,5.38,5.55
5.79,5.75,5.14,4.50,4.82,4.61,5.23,5.38,4.84,4.51,4.92,5.29,5.32,5.94,5.94,5.94
5.94,5.32,5.31,4.95,4.33,4.85,4.97,5.14,5.33,5.41,NA,NA
>chr1:36692643-36692943
NA,NA,5.02,5.43,5.91,5.40,4.65,4.31,4.63,4.92,4.93,4.97,4.78,4.29,4.71,5.46
5.65,4.98,4.94,5.31,5.40,4.54,4.33,5.55,5.76,5.41,4.97,4.80,4.76,4.63,4.74,4.65
4.95,5.20,5.13,5.37,5.62,4.48,4.14,5.30,5.94,5.94,5.94,5.20,5.21,4.95,3.85,4.49
5.32,5.31,4.97,4.63,4.52,3.90,4.66,5.53,5.19,4.93,4.73,4.63,4.52,4.80,4.43,3.75
2.85,4.75,5.82,5.73,5.11,5.10,5.73,5.94,5.43,4.61,4.03,4.36,5.40,5.93,5.47,5.14
4.85,4.25,4.49,5.48,5.93,5.15,4.63,4.42,4.68,4.85,4.93,4.85,4.72,4.93,5.56,5.30
4.24,4.24,5.03,5.20,5.50,5.05,4.65,4.95,5.60,5.91,5.43,5.49,5.10,4.14,3.35,4.52
5.42,5.42,5.02,4.92,4.93,4.86,4.78,5.22,5.35,4.46,4.81,5.44,5.99,5.41,5.33,4.98
4.66,5.08,5.23,4.89,3.95,4.38,5.42,5.42,5.02,4.92,4.93,5.00,4.93,5.00,4.67,4.50
4.63,3.75,3.64,4.87,5.62,5.53,5.11,5.57,5.96,4.99,4.68,4.73,4.63,4.82,4.17,4.53
5.23,5.08,4.69,5.46,6.00,5.15,4.82,4.17,4.33,4.51,4.63,4.50,5.14,5.47,5.34,5.22
5.53,4.97,5.13,5.55,5.76,4.98,4.76,4.63,4.63,4.31,4.51,4.19,4.81,5.15,5.30,5.17
5.08,5.10,4.83,5.04,5.00,4.93,5.00,4.93,5.00,4.68,4.02,4.70,5.73,5.58,5.11,4.80
5.32,5.14,5.27,5.82,6.01,5.79,5.69,5.32,4.99,5.49,5.50,5.15,5.14,5.93,5.82,5.27
5.14,5.32,5.76,5.76,5.76,6.07,5.62,5.17,4.30,4.27,4.90,5.28,5.53,3.79,4.75,5.91
5.99,5.89,5.58,4.38,3.34,3.35,3.68,3.38,3.38,3.38,3.38,3.38,3.38,3.38,3.38,3.38
4.76,5.60,5.90,5.29,4.74,4.66,5.53,4.97,4.84,5.31,5.05,4.65,4.74,4.98,5.53,5.19
5.02,5.04,4.68,4.92,5.19,4.97,5.24,5.70,5.30,5.02,4.96,5.39,5.40,4.94,4.33,4.95
5.53,5.31,5.02,4.73,4.78,5.30,5.94,5.79,5.40,4.98,NA,NA
>chr1:37993514-37993814
NA,NA,4.49,5.32,5.31,4.94,4.19,4.36,4.43,5.14,5.33,5.41,6.20,5.54,4.69,4.86
4.68,4.92,5.31,5.44,4.66,4.03,4.06,4.05,4.35,4.74,4.80,4.92,5.40,5.52,5.22,4.82
5.15,5.50,5.49,4.99,5.22,5.47,5.93,5.22,3.75,4.24,5.03,4.97,4.85,4.84,4.97,5.34
5.34,4.99,5.27,5.99,5.86,4.67,4.24,5.13,5.69,4.98,4.76,4.63,4.27,3.84,4.27,5.02
5.02,4.90,4.93,5.19,5.34,5.50,5.23,5.27,5.74,5.34,5.38,5.65,5.37,5.33,5.73,5.49
4.93,4.68,5.04,4.67,4.61,4.73,4.85,5.29,5.41,6.20,5.54,4.69,4.86,4.93,4.92,4.63
4.92,5.52,5.16,4.61,4.94,5.19,5.20,5.80,5.38,5.13,5.46,5.30,5.11,5.44,5.37,4.03
3.35,3.68,4.35,4.74,5.33,5.84,5.67,4.88,4.14,5.01,5.62,5.43,4.33,3.75,4.63,4.63
4.76,4.80,4.97,4.93,5.29,5.23,5.84,5.32,5.76,6.01,5.82,5.27,4.27,4.39,4.69,4.76
4.80,4.97,5.41,6.00,5.57,5.11,5.53,5.28,5.11,4.80,5.76,6.07,5.28,4.90,4.27,5.27
6.20,6.20,5.74,5.10,4.14,4.48,5.48,6.07,6.07,5.62,5.17,5.05,5.10,4.98,5.32,5.31
5.19,4.51,4.53,4.89,5.56,5.48,5.00,4.57,4.65,4.52,4.63,4.76,4.92,5.29,5.32,5.50
5.49,4.99,5.32,6.00,5.57,4.36,4.36,5.58,5.73,4.75,2.85,4.36,5.58,5.73,4.70,3.35
4.14,5.30,5.66,4.82,4.85,4.97,4.68,4.52,4.63,4.97,5.34,5.53,5.22,5.34,5.47,4.54
3.64,4.06,4.95,5.60,5.91,4.89,3.74,3.35,4.36,5.40,5.93,5.47,4.85,4.73,5.02,5.33
5.38,4.66,4.74,6.00,5.82,4.75,3.84,5.08,5.19,4.96,4.61,4.17,4.82,4.63,4.73,4.93
5.19,5.88,5.32,5.32,5.88,5.34,5.19,5.02,5.02,5.14,5.32,5.32,5.88,5.34,4.97,4.63
4.35,3.68,4.03,4.61,5.23,4.89,3.84,4.27,4.63,4.97,5.58,5.31,5.11,5.62,5.74,5.41
5.29,4.92,4.76,4.63,4.31,3.34,3.85,4.05,3.38,4.35,NA,NA
>chr1:40083494-40083794
NA,NA,5.22,5.08,5.23,4.89,4.53,4.89,5.67,5.47,5.14,4.97,4.85,4.72,4.93,5.56
5.42,4.52,4.03,4.17,4.33,4.51,4.65,5.19,5.20,5.84,5.35,5.38,5.40,5.76,6.07,5.48
5.01,4.17,4.53,5.43,5.40,4.92,4.63,5.05,4.63,4.80,5.31,4.95,5.24,5.65,5.90,5.29
4.93,4.97,4.85,4.72,4.72,4.94,5.40,5.31,4.94,4.98,5.65,5.46,4.71,4.29,4.78,4.97
4.93,5.00,4.93,5.29,5.90,5.46,4.24,4.24,5.03,4.97,4.65,4.95,5.42,5.42,4.97,4.63
4.63,4.31,4.63,4.73,4.78,5.31,5.58,4.94,4.98,5.65,5.82,5.41,5.33,5.14,4.50,4.52
3.90,4.72,5.65,5.82,5.41,5.31,5.27,5.23,4.89,3.84,4.27,5.40,5.94,5.84,5.32,5.29
4.94,4.33,4.95,5.31,5.41,5.74,5.76,5.33,4.85,4.25,3.34,4.52,5.40,5.91,5.43,5.26
5.31,4.80,4.88,5.82,5.49,4.93,4.68,5.04,4.63,4.63,5.04,5.14,5.47,5.67,4.94,4.45
4.58,4.62,4.99,5.96,5.57,5.11,4.65,5.37,4.88,4.80,5.31,5.32,5.50,5.49,4.99,5.04
4.92,4.63,4.31,4.65,5.40,6.00,5.35,4.85,4.97,5.21,4.12,2.85,4.36,5.57,5.73,4.24
4.38,5.65,5.52,4.77,4.36,3.90,4.02,3.68,3.38,4.76,5.60,5.90,5.40,4.67,4.33,4.85
4.97,5.14,5.33,4.95,4.65,4.74,4.63,4.76,4.31,4.81,5.48,5.89,4.72,4.98,5.33,5.41
5.99,5.91,4.75,2.85,4.24,5.30,5.42,5.19,5.02,5.49,5.50,5.20,5.03,5.02,5.53,5.28
4.81,4.46,5.52,5.65,4.38,4.49,5.48,5.93,5.40,4.74,4.06,3.64,4.68,5.96,5.82,4.75
4.12,4.46,5.34,5.47,4.85,4.68,4.85,4.73,4.53,4.89,5.45,5.27,5.50,5.55,5.79,5.75
4.98,4.72,5.89,5.48,5.01,4.17,4.61,4.96,5.39,5.56,5.22,4.57,4.53,4.86,5.14,5.75
5.79,5.55,5.50,5.50,5.55,5.78,5.41,4.52,4.03,4.17,4.61,4.73,4.42,4.65,5.31,5.08
5.13,5.84,6.20,5.41,5.20,4.98,5.30,5.66,5.02,4.96,NA,NA
>chr1:40167506-40167806
NA,NA,5.31,4.95,4.85,5.35,6.00,5.65,4.82,4.03,4.29,4.42,4.05,4.36,4.74,5.14
5.56,5.39,4.93,4.85,5.05,4.67,4.61,4.82,4.62,4.85,5.47,5.56,5.29,5.04,4.99,5.49
5.31,4.77,4.58,4.75,4.89,5.19,5.34,5.27,5.50,5.35,4.46,3.64,3.75,4.63,4.50,5.33
6.00,5.80,5.17,4.30,4.99,4.99,5.02,5.43,5.45,5.27,5.50,5.33,5.24,5.43,5.53,4.80
4.63,5.04,4.93,4.92,4.85,4.68,4.78,4.97,4.93,4.92,5.02,5.42,5.42,4.38,3.34,4.31
4.63,4.73,4.95,5.30,5.29,5.06,5.23,5.08,3.84,3.63,3.38,3.38,4.35,4.63,4.73,4.68
4.42,4.81,5.58,5.58,4.48,3.34,4.67,5.80,5.96,4.97,4.77,5.29,5.27,5.01,5.05,4.63
4.80,5.53,5.19,4.33,4.06,4.74,4.74,5.33,5.69,5.53,5.88,5.23,4.53,4.67,5.20,5.46
5.68,5.67,5.67,4.95,4.53,5.56,5.42,4.95,4.65,5.05,5.31,4.42,4.37,4.97,4.93,5.29
5.90,5.65,4.38,4.24,5.73,5.57,5.11,5.53,5.48,4.81,4.42,4.73,4.77,4.93,5.23,5.34
5.50,5.55,5.78,5.45,4.92,3.90,4.36,4.77,5.34,5.47,5.14,5.00,4.74,4.72,5.54,5.60
4.98,4.63,4.93,4.37,4.42,5.56,5.88,5.59,5.08,4.92,5.40,5.80,5.29,4.93,4.97,4.85
4.82,5.41,5.67,4.80,4.80,5.67,5.41,5.24,5.43,5.53,5.27,5.16,5.75,5.14,4.97,4.78
4.62,4.76,4.90,4.51,5.00,5.20,5.32,5.80,5.46,4.93,4.72,4.85,5.30,5.80,5.22,4.14
3.35,4.52,5.60,6.00,5.15,4.63,4.42,4.62,4.82,4.77,4.72,4.51,4.05,4.52,5.60,5.90
4.89,4.78,5.31,5.46,4.93,4.93,5.23,5.88,5.53,5.69,5.41,4.97,4.85,4.72,4.72,4.51
4.05,4.52,5.60,6.00,5.15,4.63,4.42,4.68,4.73,4.63,4.63,3.75,4.42,5.56,5.41,4.66
4.77,5.40,5.80,5.30,4.78,4.68,4.85,5.05,4.67,4.53,5.43,5.40,4.94,4.82,5.41,5.40
4.98,5.22,5.80,5.30,4.80,4.63,4.92,4.67,4.50,4.63,NA,NA
>chr1:42335462-42335762
NA,NA,3.38,4.89,5.73,5.58,5.11,4.80,5.40,5.38,5.52,5.46,4.24,4.36,5.28,6.07
6.07,5.62,4.87,3.64,4.37,5.30,5.90,5.46,5.02,5.53,5.66,4.70,3.35,3.34,4.38,5.65
6.00,5.40,4.35,3.38,3.38,3.63,3.79,5.53,5.66,4.70,4.02,4.80,4.74,4.35,3.63,2.85
2.85,3.63,3.38,4.76,5.21,5.89,5.74,5.76,5.33,4.85,4.85,4.97,5.21,4.76,3.68,4.03
4.17,4.33,4.51,4.63,4.50,4.67,4.92,4.85,4.93,5.19,5.08,4.90,5.57,5.82,4.88,4.14
4.03,4.36,5.40,5.50,5.08,5.22,4.79,5.27,5.27,5.45,5.43,5.02,4.27,4.69,5.46,6.00
5.40,4.27,3.84,4.27,5.15,5.50,5.05,4.85,4.84,4.76,4.80,4.97,4.68,4.92,5.40,6.00
5.40,4.74,4.65,4.30,5.14,5.32,4.80,5.02,5.30,5.56,4.93,4.77,4.82,4.62,4.85,5.47
5.67,5.43,5.02,4.27,4.90,5.28,6.07,6.07,5.66,4.89,3.38,3.63,3.79,4.80,5.76,6.07
5.66,4.75,2.85,4.36,5.28,5.53,5.11,5.58,5.58,4.81,4.31,4.76,4.84,4.85,4.97,5.21
4.12,4.12,3.75,3.90,4.93,5.62,5.99,5.89,5.19,4.52,4.03,5.37,5.86,5.17,5.05,5.47
4.85,4.21,4.43,4.95,5.42,5.42,5.02,4.93,4.80,4.81,5.02,5.57,5.21,4.95,4.65,4.97
5.03,5.02,5.53,5.66,4.70,4.02,4.68,5.00,4.74,4.66,5.53,5.23,4.93,4.72,4.97,5.96
5.82,5.10,4.65,4.97,5.03,4.69,4.27,5.02,4.99,5.32,6.00,5.82,5.10,4.65,4.95,5.33
4.98,3.75,4.12,4.12,5.60,6.00,5.40,4.74,4.43,4.62,5.06,5.01,5.05,5.10,5.16,5.75
5.14,4.43,4.39,4.27,5.15,5.84,5.80,4.89,4.78,5.30,5.88,5.27,5.09,4.83,5.22,5.47
5.67,4.89,5.08,5.73,5.82,4.89,3.68,4.02,4.68,4.97,4.80,4.63,4.93,4.85,4.33,4.17
4.03,3.68,4.35,4.74,4.67,5.29,5.90,5.40,4.52,4.14,5.10,5.49,5.43,5.67,5.48,5.00
4.51,4.81,4.92,5.47,5.56,5.29,5.04,4.99,5.57,5.19,NA,NA
>chr1:46022550-46022850
NA,NA,4.97,5.21,4.76,3.63,3.79,5.53,5.66,4.75,3.79,5.53,5.66,4.75,3.79,5.53
5.66,4.70,3.35,4.03,5.37,5.91,4.89,3.68,4.02,3.90,4.72,5.54,5.60,4.97,4.33,4.95
5.53,5.39,4.96,5.02,5.66,5.94,5.32,5.20,4.98,5.22,6.01,4.89,4.53,4.89,5.23,5.27
5.50,5.33,4.82,4.94,5.29,5.41,5.99,5.44,4.81,4.19,4.81,4.93,5.39,5.53,5.27,5.43
5.30,4.14,3.35,4.52,5.60,6.00,5.40,4.35,3.68,4.03,4.14,4.80,5.74,5.56,5.29,5.04
4.57,5.00,5.32,5.19,4.84,5.56,5.58,4.94,4.63,4.77,5.35,5.40,4.42,4.54,5.47,5.56
5.30,4.37,4.18,4.94,5.67,5.47,4.92,4.63,4.73,3.95,4.25,5.35,6.00,5.40,4.92,4.65
4.73,4.84,5.19,5.53,4.95,4.33,4.94,5.40,5.43,4.93,4.93,5.56,5.42,5.24,4.30,4.99
5.34,4.97,4.84,5.40,5.94,5.40,4.74,4.06,4.03,4.29,4.85,5.29,5.26,4.99,5.04,5.00
5.41,5.76,5.20,5.33,5.73,5.57,5.11,5.53,5.28,5.11,5.30,5.82,5.89,5.21,4.76,3.38
3.63,2.85,4.36,5.57,5.82,4.88,4.80,5.53,5.39,4.96,4.96,5.08,5.25,5.64,5.38,4.84
5.56,5.46,5.24,5.66,5.94,5.15,4.99,5.50,5.33,4.82,4.94,5.29,5.41,5.99,5.44,4.81
4.19,4.81,4.93,5.39,5.53,4.80,4.88,5.88,5.20,5.13,5.32,5.39,4.89,4.76,4.85,4.93
4.85,4.33,4.95,5.74,5.56,5.30,4.85,4.82,5.41,5.52,4.92,4.63,4.92,4.67,4.43,4.36
4.56,5.28,5.19,4.63,4.94,5.40,6.00,5.35,4.46,4.03,4.66,5.39,5.40,4.92,4.63,4.93
4.37,4.42,5.56,5.58,5.02,4.93,4.37,3.64,4.82,5.70,5.78,5.79,5.40,4.98,5.22,5.80
5.40,4.67,4.53,5.56,5.31,4.92,3.90,4.36,4.96,5.28,5.42,5.54,5.41,5.06,5.23,5.08
4.69,5.15,5.78,5.94,5.56,4.77,4.58,4.89,5.39,5.53,4.95,4.33,4.94,5.40,5.39,4.66
4.77,5.40,6.01,5.43,5.57,5.19,4.92,4.80,4.43,4.39,NA,NA
>chr1:46152882-46153182
NA,NA,5.29,5.30,4.95,4.81,4.19,4.36,4.69,5.09,5.39,5.36,5.09,5.40,5.46,5.17
4.93,5.04,4.67,4.33,4.94,5.52,5.67,5.71,5.18,4.63,4.94,5.45,5.81,5.68,5.56,5.28
5.26,5.20,4.98,5.30,5.66,5.17,5.08,4.62,4.43,4.74,4.74,4.67,4.92,4.63,4.98,5.76
5.55,4.33,4.54,5.47,5.93,5.15,4.31,3.74,4.57,5.04,5.29,5.23,4.46,4.69,5.30,5.44
4.66,4.71,5.46,5.65,5.32,5.28,5.68,5.88,5.30,5.11,5.62,5.20,5.13,5.32,5.31,4.97
4.63,4.63,4.42,4.62,4.82,4.96,5.29,5.37,5.09,5.41,5.18,5.13,5.67,5.41,5.24,5.23
5.34,5.27,5.45,5.43,5.26,5.33,5.14,5.00,4.67,4.50,4.63,4.51,4.82,5.30,5.15,5.02
5.53,5.66,4.89,4.05,3.85,4.49,5.48,5.93,5.15,4.63,4.51,4.72,4.72,4.97,5.69,5.67
4.88,4.63,5.20,5.42,5.64,4.59,5.08,5.73,5.82,4.89,3.68,4.03,4.63,5.18,5.18,4.63
5.01,5.62,5.37,5.33,4.86,4.65,5.11,5.58,5.58,4.81,4.31,4.76,4.63,4.52,4.65,4.57
3.74,4.31,4.92,5.53,5.19,5.13,5.31,5.32,5.80,5.46,4.53,4.67,5.05,5.02,5.34,5.53
4.84,4.47,5.39,5.36,5.17,5.66,5.74,5.10,5.06,5.09,4.63,4.36,4.03,4.14,4.88,5.82
5.82,5.10,4.06,4.36,4.73,5.10,5.47,5.74,5.99,5.44,4.90,5.08,5.23,4.53,4.95,5.53
5.43,5.24,5.30,5.70,4.82,4.33,5.19,5.40,4.92,4.76,4.63,4.82,4.14,4.88,5.67,5.84
5.32,4.57,5.08,5.62,5.55,4.33,4.68,5.69,5.84,5.33,4.43,4.36,4.19,4.47,5.39,5.39
5.01,4.93,4.80,4.51,4.19,4.81,5.30,5.42,5.02,4.93,4.78,4.68,4.90,4.51,5.00,5.32
5.43,4.93,4.96,5.36,5.36,5.09,5.08,5.25,5.64,5.41,4.96,4.77,4.77,4.82,4.62,4.85
5.47,5.56,5.29,4.74,4.36,4.36,4.74,4.92,4.63,4.98,5.76,5.20,5.33,5.62,5.74,5.27
4.99,4.99,5.02,4.99,4.65,4.52,5.15,5.93,5.48,4.49,NA,NA
>chr1:48559482-48559782
NA,NA,5.78,5.79,5.40,4.98,5.22,5.80,5.40,4.63,4.80,5.67,5.41,4.82,4.94,5.40
5.31,5.19,4.80,4.18,4.54,5.52,5.79,5.79,5.52,4.92,4.51,4.63,4.63,4.81,4.68,4.85
5.52,5.79,5.79,5.40,5.13,5.54,5.84,4.33,3.75,4.63,4.50,5.33,5.69,5.53,5.14,5.15
5.94,5.94,5.94,5.56,4.84,5.19,5.40,4.54,4.42,5.56,5.46,5.24,5.41,5.52,4.54,4.42
5.56,5.43,5.27,5.67,5.79,5.55,5.38,4.94,5.25,5.36,5.09,4.63,4.74,4.43,4.64,5.27
5.67,5.52,4.54,4.42,5.56,5.88,5.59,5.37,5.17,5.41,5.67,4.80,4.80,5.67,5.79,5.94
5.94,5.20,5.58,4.38,4.49,5.32,5.19,4.33,4.46,4.85,5.33,5.76,5.77,5.33,4.92,4.70
4.77,5.56,5.58,4.94,4.63,4.36,4.98,5.47,5.56,5.40,5.10,5.43,5.56,4.92,5.16,5.19
4.95,4.61,4.67,5.40,5.80,5.40,4.42,4.54,5.40,5.39,4.93,4.85,4.92,4.74,3.75,4.12
4.27,4.74,5.33,6.00,5.57,5.11,5.53,5.28,5.11,5.30,5.82,5.89,5.21,4.12,4.12,4.19
4.81,4.76,4.89,5.39,5.40,4.94,4.33,4.67,5.05,5.01,5.27,5.29,4.96,4.82,4.62,4.85
5.47,5.56,5.29,4.74,3.75,4.12,3.63,4.76,5.60,5.91,5.39,5.09,5.08,5.09,5.08,5.10
5.64,5.41,4.66,4.03,4.06,4.95,5.42,5.08,4.84,5.31,5.73,5.80,5.46,5.06,5.29,5.37
4.96,4.72,4.94,5.40,5.43,5.24,5.33,5.76,5.32,5.32,5.14,5.15,5.50,5.05,4.65,4.05
3.38,4.89,5.66,6.07,6.07,5.66,4.70,4.03,4.17,4.61,4.73,4.99,5.76,5.74,5.41,5.29
4.54,4.33,5.43,5.44,4.36,4.36,5.28,6.02,5.84,4.79,4.46,4.36,5.22,5.93,5.74,4.80
4.14,4.94,5.31,5.08,4.84,5.56,5.94,5.79,5.52,4.85,4.68,4.90,4.80,4.18,4.54,5.52
5.67,5.27,4.64,4.43,4.95,5.42,5.42,4.97,4.63,4.82,4.17,4.83,5.37,5.15,5.13,5.67
5.16,4.61,4.82,5.15,5.93,5.47,5.14,4.86,4.78,5.10,NA,NA
>chr1:52775671-52775971
NA,NA,5.02,5.04,5.14,5.33,4.95,5.24,5.70,5.30,5.02,4.96,5.39,5.53,4.80,4.80
5.53,5.31,5.02,4.73,4.69,5.54,6.20,5.41,5.20,4.98,5.31,5.38,4.84,5.56,5.38,4.84
5.31,5.73,5.84,5.35,4.77,4.36,4.74,5.17,5.65,5.43,4.83,4.67,5.40,5.80,5.22,4.98
5.40,5.79,5.78,5.70,4.82,3.64,4.37,4.97,5.14,5.75,5.79,5.55,5.38,4.84,4.81,4.93
5.39,5.40,4.94,4.33,4.67,5.40,5.56,5.47,4.54,4.42,5.40,5.35,4.77,4.36,3.90,4.52
4.63,4.73,4.93,5.41,5.56,4.42,4.37,5.30,5.56,5.74,4.95,4.33,4.85,4.93,4.63,4.92
5.47,5.56,4.89,4.69,5.20,5.88,4.88,4.80,5.53,5.39,4.93,4.90,4.51,5.08,5.62,5.74
5.41,5.29,4.94,4.82,5.66,5.94,5.73,5.50,5.73,5.31,4.84,4.97,5.53,5.22,4.79,5.27
4.99,5.02,5.02,5.08,5.39,5.36,4.96,4.93,5.56,5.42,4.12,2.85,2.85,3.63,4.35,4.74
5.14,5.33,4.95,5.17,5.85,5.58,5.11,4.65,5.60,4.99,4.68,4.81,4.84,5.08,5.23,5.29
4.74,3.75,4.12,4.27,4.63,4.73,4.76,4.62,4.42,4.65,5.19,4.97,5.24,5.70,5.30,5.02
4.96,5.39,5.40,4.94,4.33,4.95,5.53,5.19,4.84,4.73,4.65,4.92,5.40,6.00,5.35,4.25
3.95,4.73,4.63,4.92,5.40,5.39,4.96,4.61,4.67,5.40,5.90,5.40,4.94,4.63,5.19,5.28
4.96,4.36,4.98,5.75,5.16,4.61,4.94,5.45,5.30,4.82,4.85,5.30,5.56,5.74,4.95,4.33
4.85,4.93,4.85,4.93,5.44,5.42,4.52,3.35,4.14,5.30,5.43,4.61,4.94,5.31,5.42,4.94
4.19,4.81,5.15,5.78,5.94,5.56,4.84,4.97,5.08,4.69,5.15,5.78,5.94,5.30,4.98,5.32
5.39,4.96,4.77,4.72,4.85,5.30,5.23,5.27,4.99,4.30,5.24,5.58,4.97,5.17,5.86,5.99
5.89,5.03,4.69,4.46,5.23,5.29,4.74,3.75,4.81,5.28,5.53,3.79,3.63,4.35,5.40,5.94
5.40,4.84,4.97,5.08,4.69,5.03,5.89,5.82,5.30,5.11,NA,NA
>chr1:54848733-54849033
NA,NA,4.74,4.36,4.02,4.80,4.74,4.35,3.68,4.02,4.80,4.74,4.36,4.02,4.80,4.74
4.35,3.68,4.02,4.80,4.74,4.36,4.02,4.80,4.50,4.82,4.17,4.61,4.82,4.89,5.39,5.53
4.80,4.80,5.53,5.39,4.96,5.02,5.66,5.94,5.32,5.20,4.98,5.31,5.46,4.53,4.67,5.40
5.23,5.27,5.50,5.33,4.82,4.94,5.29,5.41,5.99,5.44,4.81,4.19,4.81,4.93,5.39,5.53
5.27,5.43,5.30,4.14,3.35,4.52,5.42,5.44,4.93,4.85,4.93,4.85,4.72,4.96,5.43,5.65
5.18,4.37,4.42,5.56,5.41,4.96,4.96,5.29,5.27,4.47,4.19,4.81,5.03,5.57,4.99,5.22
5.47,5.56,5.40,4.63,4.63,5.40,5.56,5.47,4.92,4.63,4.73,3.95,3.85,4.95,5.60,5.90
5.29,5.04,4.73,4.69,5.16,5.36,4.96,4.72,4.94,5.40,5.39,4.96,5.02,5.30,5.70,5.24
5.05,5.50,5.32,5.20,5.13,5.37,5.91,4.89,4.05,4.06,4.03,4.58,4.89,5.19,5.53,4.66
4.74,5.00,5.41,5.69,4.65,5.11,5.57,6.00,5.33,4.43,4.51,5.30,5.82,5.89,5.21,4.76
3.38,3.38,3.38,3.38,3.38,3.38,3.63,2.85,4.36,5.57,5.82,5.00,4.83,5.36,5.19,4.95
4.96,5.08,5.25,5.64,5.38,4.84,5.56,5.46,5.06,5.08,5.25,5.71,5.80,5.40,4.67,4.33
4.94,5.29,5.41,5.74,5.62,5.08,4.51,4.90,4.93,5.39,5.53,4.80,4.88,5.88,5.20,4.69
4.93,5.65,5.22,4.95,4.85,4.93,4.85,4.33,4.95,5.74,5.56,5.30,4.85,4.82,5.41,5.52
4.92,4.63,4.92,4.67,4.43,3.75,2.85,4.27,4.74,4.80,4.92,5.40,6.00,5.35,4.46,4.03
4.70,5.19,5.36,5.17,5.41,5.52,4.94,4.77,5.29,5.27,5.01,4.93,4.37,3.64,4.82,5.58
5.89,5.74,5.62,5.11,5.22,5.80,5.40,4.67,4.53,5.56,5.31,4.92,3.90,4.36,4.96,5.28
5.68,5.88,5.56,4.84,5.38,5.31,4.98,5.40,5.79,5.94,5.30,4.78,4.73,5.02,5.31,5.53
4.95,4.33,4.94,5.40,5.39,4.66,4.77,5.40,6.01,5.43,NA,NA
>chr1:55175437-55175737
NA,NA,5.52,4.54,3.64,4.06,4.05,4.76,5.60,5.52,4.46,4.36,5.22,5.93,5.47,4.94
4.33,4.67,5.04,5.14,5.47,5.93,5.40,4.35,3.38,3.63,3.84,4.27,5.15,5.84,5.94,5.22
4.51,5.53,5.28,4.36,2.85,4.12,5.60,6.00,5.22,3.75,4.24,5.15,5.30,5.24,5.43,5.40
4.92,4.63,4.93,4.80,4.76,4.63,4.36,3.35,4.14,5.22,5.80,5.29,4.74,4.66,5.08,5.23
5.30,4.78,4.62,4.76,4.81,4.84,5.38,5.33,5.24,5.56,5.31,4.94,4.61,5.16,5.75,5.14
4.97,4.78,4.29,4.77,5.56,5.66,4.82,4.97,5.96,5.49,5.01,4.17,4.53,5.56,5.31,4.65
4.51,4.82,5.33,5.50,5.34,5.34,5.02,4.92,4.74,4.66,5.53,5.19,4.93,4.73,4.63,4.63
4.31,4.51,4.19,4.81,5.57,5.96,4.68,4.33,5.46,5.93,5.84,5.23,5.29,5.04,4.73,4.45
4.66,5.41,5.80,5.15,5.14,5.53,5.60,4.99,4.73,4.77,4.77,4.73,4.85,5.40,5.39,4.66
4.45,4.73,4.65,4.93,5.58,5.58,5.11,4.65,5.60,4.98,4.63,4.93,4.85,4.33,4.17,4.82
4.50,4.67,4.92,4.85,4.68,4.42,4.63,4.63,4.73,4.76,4.89,5.19,5.34,5.27,5.45,5.39
5.09,5.27,5.67,5.67,4.80,4.63,5.04,5.14,5.56,5.31,4.94,4.98,5.89,5.62,4.67,3.34
4.52,5.40,5.90,5.29,5.04,4.99,5.02,4.99,5.27,5.45,4.94,4.45,4.66,5.39,5.56,5.14
4.50,4.82,4.61,5.23,5.38,5.22,5.34,5.48,4.98,5.10,5.73,5.94,5.94,5.55,5.38,4.66
4.74,5.76,5.77,5.32,5.27,5.67,5.67,4.95,4.61,4.96,5.39,5.40,4.54,4.18,4.80,5.19
5.31,5.40,4.92,4.81,4.80,4.84,5.38,5.80,5.15,4.82,4.84,4.51,4.92,5.40,5.43,4.93
4.93,5.43,5.53,4.80,4.80,5.67,5.16,5.27,5.53,5.43,5.24,5.41,5.75,5.14,4.85,4.25
3.95,4.73,4.63,4.92,5.40,5.43,4.53,4.95,5.67,5.41,5.17,5.37,5.59,5.88,5.74,5.10
4.92,4.95,4.73,4.84,4.25,3.95,4.89,5.23,5.27,5.34,NA,NA
>chr1:56968221-56968521
NA,NA,5.31,5.58,5.19,5.02,5.57,5.03,4.81,3.75,4.98,5.33,5.32,5.80,5.58,5.02
4.92,4.74,4.66,5.08,5.50,5.35,4.85,4.95,5.33,4.98,4.66,5.53,5.19,4.96,4.61,4.67
5.40,5.90,5.60,4.12,4.12,4.19,4.51,4.98,5.69,5.84,4.74,4.36,4.36,4.98,5.75,5.41
5.24,5.23,5.08,4.69,5.15,5.78,5.55,5.50,5.34,5.23,4.53,4.95,5.31,5.32,5.50,5.73
5.50,5.49,4.99,4.65,4.93,5.49,6.00,5.32,4.99,5.57,5.03,4.81,3.75,4.74,5.76,5.74
5.74,5.10,4.98,5.32,5.39,4.96,5.02,5.66,5.94,5.20,5.58,5.24,4.30,4.27,4.90,5.44
5.43,4.33,3.75,4.05,4.36,4.74,4.80,4.92,5.40,6.00,5.35,4.46,4.33,5.38,5.56,4.77
4.29,4.42,4.63,4.50,4.67,5.00,4.68,4.52,4.50,4.67,5.00,4.93,5.00,4.68,4.02,4.52
5.42,5.08,5.13,5.84,5.84,4.71,4.66,5.19,5.88,5.32,4.80,5.02,5.46,6.00,5.35,4.25
3.34,3.35,4.70,5.73,5.58,5.11,5.53,5.62,4.87,3.64,3.75,4.63,4.63,4.97,5.34,5.53
4.66,3.90,4.93,5.49,5.73,5.11,5.10,5.05,5.17,5.80,5.96,4.97,4.72,4.96,5.08,5.33
5.77,5.76,4.97,4.33,4.17,4.03,4.52,5.60,5.52,5.38,5.65,5.53,4.84,4.85,5.71,6.01
5.39,5.09,4.86,4.63,4.03,4.70,5.73,5.73,4.75,3.84,4.89,5.23,5.27,5.31,5.32,5.50
5.49,5.43,5.45,5.84,5.32,4.80,3.79,4.27,4.63,4.73,4.76,4.62,4.42,4.63,4.50,5.33
5.84,5.84,5.32,4.57,5.00,5.48,5.56,5.40,4.63,4.88,5.67,5.67,4.88,4.88,5.88,5.20
4.69,4.89,5.90,5.40,4.65,4.42,4.73,5.02,5.33,5.50,5.34,5.34,4.94,4.63,4.96,4.80
5.29,5.47,5.05,5.24,5.65,5.90,4.89,4.53,4.89,5.45,5.08,4.84,4.81,4.68,4.85,5.29
4.95,4.65,4.05,4.35,5.40,5.93,5.47,5.14,4.86,3.95,4.25,5.35,6.00,5.60,4.76,3.38
4.05,3.85,4.49,5.20,5.41,5.74,5.88,4.88,4.63,5.04,NA,NA
>chr1:56968374-56968674
NA,NA,4.63,4.63,4.97,5.34,5.53,4.66,3.90,4.93,5.49,5.73,5.11,5.10,5.05,5.17
5.80,5.96,4.97,4.72,4.96,5.08,5.33,5.77,5.76,4.97,4.33,4.17,4.03,4.52,5.60,5.52
5.38,5.65,5.53,4.84,4.85,5.71,6.01,5.39,5.09,4.86,4.63,4.03,4.70,5.73,5.73,4.75
3.84,4.89,5.23,5.27,5.31,5.32,5.50,5.49,5.43,5.45,5.84,5.32,4.80,3.79,4.27,4.63
4.73,4.76,4.62,4.42,4.63,4.50,5.33,5.84,5.84,5.32,4.57,5.00,5.48,5.56,5.40,4.63
4.88,5.67,5.67,4.88,4.88,5.88,5.20,4.69,4.89,5.90,5.40,4.65,4.42,4.73,5.02,5.33
5.50,5.34,5.34,4.94,4.63,4.96,4.80,5.29,5.47,5.05,5.24,5.65,5.90,4.89,4.53,4.89
5.45,5.08,4.84,4.81,4.68,4.85,5.29,4.95,4.65,4.05,4.35,5.40,5.93,5.47,5.14,4.86
3.95,4.25,5.35,6.00,5.60,4.76,3.38,4.05,3.85,4.49,5.20,5.41,5.74,5.88,4.88,4.63
5.04,4.68,4.93,5.58,5.58,5.11,4.65,5.69,5.41,5.04,4.63,4.63,5.05,5.02,5.58,5.56
4.84,4.97,5.34,4.99,5.15,5.84,5.80,5.40,5.02,4.86,5.32,6.11,5.91,4.70,4.02,4.65
4.73,4.84,4.97,5.34,5.34,5.23,4.53,4.95,5.31,4.95,5.24,5.70,5.08,5.10,5.05,4.63
4.31,4.05,3.68,4.76,5.41,5.78,5.55,5.50,5.50,5.55,5.55,4.89,4.39,4.69,4.73,4.93
5.19,5.34,4.99,5.15,5.84,5.35,4.46,4.12,4.12,5.42,5.56,4.93,4.77,4.73,4.85,5.40
5.39,4.93,4.81,4.19,4.12,4.27,4.63,4.76,4.31,4.05,3.68,4.89,5.82,5.82,4.88,4.14
4.03,4.36,4.74,5.14,5.56,5.19,4.84,4.73,5.32,5.76,5.55,5.13,4.97,5.88,5.93,5.37
5.13,5.48,5.93,5.35,4.85,4.97,5.03,4.81,3.75,4.74,5.29,5.23,5.27,5.34,5.34,4.94
4.19,4.81,5.58,5.58,4.81,4.31,4.76,4.63,4.63,4.31,4.76,4.69,4.51,5.53,5.62,4.87
4.03,4.29,4.78,4.97,4.68,4.02,4.52,5.42,5.42,5.02,NA,NA
>chr1:59251667-59251967
NA,NA,5.66,5.30,4.98,5.48,5.56,5.40,4.63,4.80,5.53,5.39,4.89,4.76,4.85,4.93
4.78,4.62,4.75,4.58,4.77,5.56,5.41,4.89,4.58,4.71,5.55,5.76,4.68,4.33,5.55,5.76
4.68,4.33,5.46,6.01,6.01,5.82,5.41,5.20,4.98,5.22,5.35,5.22,5.08,5.45,5.43,5.57
5.19,4.92,3.90,4.36,4.63,4.94,5.31,5.32,4.49,4.38,5.70,5.08,4.61,4.82,4.63,4.76
4.80,5.30,5.90,5.40,4.65,4.31,4.63,4.92,4.93,5.00,4.67,4.85,4.85,4.30,4.27,4.39
4.43,4.67,4.92,4.63,4.80,4.97,5.14,5.33,5.26,4.99,5.22,5.33,4.95,5.24,5.70,5.30
5.02,4.73,4.85,5.47,5.93,5.22,4.36,4.46,4.79,4.46,3.84,3.63,4.35,4.74,5.14,5.33
4.95,5.24,5.58,5.89,5.82,5.30,4.51,5.22,5.93,5.47,4.85,4.68,4.85,4.73,3.95,4.38
5.42,5.08,4.84,5.31,5.05,4.85,4.85,5.33,6.00,5.82,4.75,3.79,4.80,4.80,3.79,3.63
3.38,3.38,4.89,5.73,5.58,5.11,5.53,5.62,5.17,4.95,5.20,5.13,5.37,5.44,5.11,5.53
5.66,4.89,3.38,3.63,4.12,4.46,5.34,5.48,4.49,3.85,4.74,5.40,5.50,5.27,4.99,5.27
5.82,5.30,5.11,5.58,5.73,5.10,4.65,5.05,5.10,4.14,4.48,5.48,5.53,5.11,5.28,5.89
4.72,4.98,5.75,5.41,5.24,5.43,5.40,4.94,4.82,5.33,4.89,4.39,4.43,4.67,4.92,4.63
4.98,5.96,5.49,5.01,4.61,5.08,5.15,4.24,2.85,4.75,5.73,5.73,4.75,3.79,5.30,5.53
5.32,4.86,5.13,5.31,4.95,4.65,4.05,4.35,4.74,4.67,4.92,4.85,4.76,4.89,5.41,5.80
5.20,5.58,4.38,4.49,5.20,5.26,4.99,4.65,4.92,5.40,5.90,5.29,4.93,5.00,5.04,4.99
5.02,5.14,5.32,5.76,5.76,4.80,5.11,5.28,5.53,5.11,5.28,5.89,4.98,4.94,5.31,5.56
4.98,3.75,4.12,4.75,5.73,5.85,5.17,4.30,4.99,4.99,5.15,5.84,5.80,5.30,4.80,4.76
4.63,4.27,3.79,4.65,5.60,4.97,4.72,4.77,4.96,5.39,NA,NA
>chr1:64040993-64041293
NA,NA,4.93,4.72,4.51,4.05,3.68,4.89,5.73,5.73,4.89,3.63,4.12,3.75,3.90,4.02
3.68,3.38,4.76,5.42,5.08,4.33,4.06,5.10,5.82,5.96,4.68,3.64,4.87,5.85,5.73,4.75
3.79,4.80,5.32,5.84,5.50,5.15,4.82,4.61,5.16,5.75,5.14,4.74,4.74,3.85,3.34,4.48
5.58,5.58,5.11,4.80,5.76,5.76,4.80,5.11,5.28,6.07,5.76,5.76,6.01,5.37,5.33,5.62
5.74,5.74,5.10,5.11,5.73,5.57,5.11,4.80,4.80,3.79,3.63,4.76,5.42,5.42,4.94,4.98
5.40,5.76,6.07,5.28,4.81,4.19,4.94,5.42,5.31,4.92,4.80,4.74,4.35,3.63,3.84,5.08
5.34,4.94,4.84,4.82,5.15,5.50,5.74,5.82,5.30,3.79,4.27,4.63,4.73,4.93,5.19,5.08
3.84,3.63,4.76,5.42,5.56,4.93,4.93,5.46,5.56,4.84,5.19,5.56,5.14,4.97,4.78,4.29
4.77,5.40,5.80,5.40,5.10,5.23,5.76,5.32,4.80,5.11,5.28,5.53,3.79,3.63,4.89,5.66
5.53,3.79,4.75,5.66,5.53,5.11,5.57,6.00,5.41,5.00,4.93,5.00,4.74,4.66,5.53,5.34
4.94,4.98,5.54,4.86,5.33,5.37,5.30,5.11,5.28,6.07,5.76,4.80,3.79,4.27,4.74,4.67
5.00,5.14,5.75,5.79,5.94,5.30,4.98,5.20,5.32,5.50,5.05,5.17,5.80,5.96,4.68,4.18
4.80,4.81,4.31,4.05,4.70,5.66,6.02,5.84,5.45,4.89,3.74,4.31,4.50,5.33,6.00,5.49
4.93,4.65,4.57,5.00,5.40,5.16,4.61,4.03,3.68,4.76,5.42,5.56,5.24,5.30,5.41,4.95
3.85,4.49,5.20,5.41,5.82,5.30,5.02,5.30,5.42,5.19,5.02,5.49,5.10,5.11,4.86,5.53
5.88,5.23,4.53,5.00,5.37,5.79,5.76,5.32,5.76,5.55,5.55,5.76,5.32,4.80,4.51,5.22
5.93,5.47,4.94,4.82,5.33,5.76,5.32,5.76,6.07,5.62,5.17,5.05,5.31,4.77,4.66,5.19
5.08,3.84,3.63,3.38,3.38,3.38,3.38,4.76,5.60,5.90,5.29,5.04,4.99,5.26,5.33,5.14
4.86,4.53,4.57,4.65,4.92,5.45,5.08,5.10,5.04,5.14,NA,NA
>chr1:66943904-66944204
NA,NA,4.03,4.31,4.50,5.14,5.75,5.16,5.36,5.88,5.20,4.69,4.93,5.46,5.40,4.77
4.51,4.05,3.68,4.89,5.73,5.58,4.81,4.51,4.82,5.41,5.75,5.14,5.00,4.74,3.75,4.81
5.46,6.00,5.22,4.51,4.80,5.40,5.32,4.80,4.80,4.43,4.74,4.63,4.76,4.80,4.93,4.85
4.95,5.19,5.39,5.09,4.63,4.82,4.14,4.80,5.67,5.67,5.27,5.25,5.47,5.05,4.85,4.85
4.80,4.93,5.62,5.43,4.33,4.68,5.76,5.20,4.03,4.31,4.50,4.67,5.29,5.23,5.84,5.53
5.37,5.36,5.43,5.94,5.73,5.31,4.77,4.66,5.44,5.42,5.24,5.05,5.47,5.29,4.80,5.32
5.65,5.82,5.27,5.14,5.53,5.37,5.36,5.08,5.15,5.02,5.53,5.66,4.89,3.38,3.63,4.12
4.46,5.35,5.22,4.14,4.52,5.19,5.57,4.99,5.04,4.92,4.85,4.93,5.44,5.42,4.38,4.24
5.13,5.84,5.32,4.57,5.08,4.86,5.53,5.84,5.23,4.89,4.69,5.37,5.44,4.36,3.75,4.69
4.76,4.80,4.97,5.41,6.00,5.57,5.11,5.53,5.48,4.93,4.80,4.50,4.82,4.14,4.88,5.67
5.69,4.99,4.73,4.61,4.95,5.74,5.34,4.46,4.36,5.22,5.50,5.08,5.22,4.79,5.84,5.93
5.82,5.74,5.10,4.78,4.73,5.02,5.58,5.56,4.77,4.58,4.75,4.62,4.42,4.65,5.19,5.57
4.99,5.04,5.00,4.68,4.02,4.36,4.74,5.33,5.69,5.54,4.98,4.81,4.93,5.19,5.34,4.99
4.30,4.65,4.95,5.42,5.56,5.24,5.33,4.89,3.84,4.12,5.21,5.89,5.99,5.86,5.17,4.30
4.27,3.84,3.63,4.76,5.21,5.20,5.84,5.94,5.40,4.27,3.79,5.30,5.46,5.13,5.19,5.32
4.49,4.67,5.80,6.00,5.33,4.43,4.39,5.08,5.23,4.53,5.00,5.37,4.65,5.11,5.44,5.37
5.33,5.73,5.82,4.89,3.38,3.68,4.05,4.51,4.82,5.30,5.41,4.76,3.38,3.38,3.63,3.79
4.65,5.37,5.36,5.16,5.75,4.98,4.66,5.38,5.23,5.27,5.53,5.43,5.24,5.41,5.52,4.92
4.51,4.19,4.12,3.63,4.76,5.42,5.42,5.02,4.92,4.67,NA,NA
>chr1:77300924-77301224
NA,NA,4.51,4.63,4.63,4.73,4.68,4.99,5.96,5.82,4.75,3.84,4.46,5.23,5.29,4.67
4.85,4.85,4.30,4.27,4.90,5.58,5.73,5.10,3.85,3.95,4.86,4.68,4.02,3.68,4.89,5.66
6.02,5.76,5.33,5.24,5.56,5.31,4.94,4.17,4.53,5.46,5.31,4.98,5.48,5.56,5.29,4.74
3.75,4.12,3.63,4.76,5.60,5.90,5.29,4.74,3.75,4.12,4.75,5.66,5.53,3.79,4.75,5.66
5.53,5.11,5.44,5.37,5.13,5.40,5.79,5.79,5.40,4.98,5.10,5.74,5.74,5.62,5.08,4.57
5.04,5.29,5.80,5.84,5.32,5.20,4.98,5.10,5.49,5.43,5.67,5.74,4.80,4.14,4.03,4.36
5.40,5.94,5.22,5.11,5.73,5.49,4.48,3.34,4.67,5.62,6.02,5.76,5.23,5.27,5.53,5.39
4.93,4.73,4.63,4.35,4.05,4.65,4.97,5.58,4.82,4.33,5.38,5.80,5.20,5.21,4.76,3.63
3.79,5.30,5.46,5.13,5.19,5.32,4.98,5.31,5.46,4.53,4.17,5.01,5.48,6.07,6.07,5.62
5.17,5.05,5.10,5.11,4.86,4.65,5.11,5.57,6.00,4.74,4.66,4.82,4.30,4.85,4.85,4.67
4.92,4.85,4.93,5.19,5.53,5.22,5.34,5.47,4.98,4.66,4.82,5.15,5.80,5.46,4.53,4.95
5.31,5.32,5.80,5.58,4.94,4.19,4.81,5.30,5.56,4.53,4.95,5.31,4.95,4.65,4.74,4.74
4.67,5.00,5.14,5.75,5.41,5.24,5.23,5.88,5.32,5.32,5.84,5.23,4.89,4.53,4.89,5.45
5.08,4.66,3.90,4.52,5.15,5.50,4.46,4.39,5.22,5.94,5.84,5.32,5.29,4.54,3.64,4.46
5.35,5.93,5.47,5.14,4.97,4.37,4.33,5.43,5.62,4.93,4.80,4.50,4.82,4.61,5.16,5.67
4.95,4.61,4.73,4.42,4.05,3.68,4.35,4.74,4.80,4.92,5.40,6.00,5.22,4.51,5.30,5.46
5.13,4.97,5.08,4.69,5.03,4.97,4.85,5.35,6.00,5.40,4.92,4.65,4.99,5.02,5.14,5.53
5.69,5.33,4.50,4.52,4.68,4.97,4.85,4.82,5.30,5.45,4.92,4.68,5.00,4.67,4.85,4.25
4.49,5.32,5.19,4.84,5.56,5.58,4.97,4.84,4.25,4.24,NA,NA
>chr1:77573133-77573433
NA,NA,5.00,5.04,4.99,5.49,5.10,4.14,4.48,5.49,5.73,4.24,4.67,5.62,6.07,6.07
5.28,4.36,2.85,4.27,4.74,5.14,5.33,4.95,4.85,4.85,4.80,4.02,3.68,4.89,5.91,5.99
5.27,4.27,3.84,4.12,5.41,5.08,5.27,5.74,5.56,5.30,4.80,4.63,4.73,4.78,5.30,5.43
4.61,4.03,4.70,5.91,5.37,4.03,4.31,4.63,4.97,5.42,5.42,4.38,4.24,4.86,5.53,5.14
5.15,5.80,5.38,4.84,4.94,5.91,5.46,4.69,4.27,4.30,5.24,5.42,5.42,4.97,4.69,4.51
5.53,5.48,4.48,4.14,5.30,5.88,5.68,5.28,4.94,4.82,5.15,5.80,5.38,4.84,5.56,5.43
5.27,5.74,5.56,5.29,4.67,4.50,4.52,4.80,4.43,4.39,4.27,5.27,5.82,6.01,5.76,4.80
3.79,3.63,4.76,5.21,4.97,5.24,5.65,5.52,4.46,4.12,4.12,5.42,5.44,4.89,4.58,4.77
5.56,5.58,5.02,4.92,4.93,4.86,3.95,4.25,4.85,5.14,5.33,5.41,5.74,5.76,4.74,4.66
4.82,5.02,4.99,5.32,5.69,4.65,5.11,5.57,5.96,4.68,4.18,4.73,5.22,5.75,5.16,4.61
4.94,5.31,5.08,4.84,5.56,5.94,5.79,5.75,5.14,5.04,4.63,4.80,5.74,5.56,4.89,3.95
4.25,5.35,6.00,5.46,4.24,3.75,4.69,4.76,4.92,5.40,5.39,4.66,4.71,5.46,5.65,4.98
4.51,4.31,4.65,5.19,4.97,5.17,5.85,5.85,4.67,3.34,3.35,4.36,4.74,5.14,5.33,5.26
4.99,4.65,4.92,5.19,4.97,5.24,5.65,5.52,4.77,4.36,4.98,5.33,5.26,4.99,5.32,6.00
5.57,4.90,4.27,4.30,5.24,5.65,5.91,5.43,5.26,5.20,4.98,5.31,5.41,4.89,4.58,4.77
5.31,5.05,5.17,5.85,5.73,4.70,3.35,3.74,4.57,5.04,4.92,4.85,4.93,5.19,5.08,4.90
5.28,5.53,5.11,5.28,5.53,5.02,5.03,5.20,5.50,5.73,5.80,5.41,4.93,4.85,4.73,4.53
4.57,5.32,6.00,5.49,4.48,3.74,4.57,5.04,5.00,4.68,4.02,4.52,5.21,5.89,5.74,5.76
4.68,4.18,4.73,5.04,5.00,5.41,6.00,5.80,5.15,4.80,NA,NA
>chr1:78457448-78457748
NA,NA,5.43,5.36,5.82,5.82,4.70,3.35,4.14,5.30,5.43,5.27,5.31,5.26,4.99,5.32
5.84,5.13,5.11,5.10,5.05,5.24,5.70,5.08,5.36,5.82,5.49,5.01,4.61,5.43,5.94,5.20
5.19,4.92,4.80,4.50,4.63,4.51,4.33,4.95,5.31,5.32,5.84,5.35,5.22,4.82,5.15,5.94
5.66,4.82,4.51,4.81,5.62,5.99,5.41,5.33,5.14,5.00,4.67,4.74,4.35,3.63,2.85,3.75
5.22,5.93,5.47,4.54,4.42,5.31,5.05,5.17,5.80,5.96,4.68,4.33,5.43,5.62,5.01,4.14
4.14,4.82,5.15,5.50,4.46,4.39,5.22,5.93,5.47,4.94,4.82,5.33,5.50,5.27,5.23,4.89
4.53,4.89,5.45,5.84,5.53,4.86,4.24,4.25,4.85,5.14,5.33,4.95,5.24,5.42,5.56,4.53
5.00,5.37,5.53,5.84,5.23,4.89,3.95,4.25,5.35,6.00,5.46,4.69,4.27,5.02,5.43,5.67
5.48,4.98,5.22,5.94,5.22,4.36,4.46,5.52,5.65,5.24,4.97,5.03,5.02,4.80,5.76,5.76
5.76,5.76,4.80,5.11,5.28,5.53,5.11,5.58,5.58,4.81,3.75,4.33,5.46,5.65,4.72,3.90
4.02,4.70,5.73,5.85,5.17,4.95,5.33,5.14,4.74,4.27,3.79,5.30,5.82,5.74,5.50,5.15
5.14,5.53,5.69,5.33,4.50,4.52,4.68,4.97,4.37,3.64,4.87,5.62,6.02,5.14,5.27,5.82
5.30,5.02,5.46,5.91,4.94,4.84,5.19,5.32,4.49,4.38,5.65,5.52,5.22,5.08,5.50,5.40
4.35,3.63,3.84,4.27,5.15,5.84,6.01,4.94,4.84,5.19,5.56,5.14,5.04,4.67,4.33,4.94
5.40,5.43,5.24,5.41,5.52,4.92,4.76,4.84,4.46,3.64,4.68,5.96,5.80,5.17,5.05,5.10
4.98,5.20,5.41,5.82,5.30,3.79,4.27,4.63,4.73,4.68,4.42,4.81,5.49,5.96,4.99,4.62
4.82,5.02,5.41,5.40,4.98,5.22,5.35,4.46,4.36,5.22,5.94,5.22,5.11,4.86,4.65,4.51
4.43,4.67,5.00,5.41,6.00,5.57,4.36,2.85,4.75,5.82,5.82,5.36,5.23,4.89,3.84,4.12
5.42,5.44,4.93,4.81,4.84,5.08,4.79,4.46,4.12,3.63,NA,NA
>chr1:87581333-87581633
NA,NA,5.58,5.24,4.30,4.27,4.39,4.69,4.76,4.31,4.05,3.68,4.76,5.21,5.20,5.50
5.05,4.65,5.10,5.82,5.96,4.99,4.68,4.85,4.92,4.74,3.75,4.12,4.27,4.63,4.76,4.98
5.69,5.67,5.36,5.43,5.56,4.42,4.37,4.93,4.85,4.68,4.85,5.40,5.43,4.53,5.00,5.82
5.80,5.17,4.95,5.33,4.98,4.36,4.77,5.34,5.47,4.98,4.36,4.63,4.94,5.34,5.53,4.66
4.98,5.47,5.56,4.89,4.53,4.89,6.01,5.84,5.73,5.10,4.98,5.48,5.56,5.40,4.67,4.33
4.85,4.93,4.85,4.93,5.19,5.08,3.84,4.75,5.82,5.73,5.33,5.37,5.86,4.67,3.34,4.48
5.49,5.96,4.98,4.81,4.51,4.53,4.86,5.14,5.56,5.31,5.02,4.73,4.53,4.51,5.08,5.39
5.19,4.70,4.77,5.56,5.46,4.93,4.72,4.97,5.69,5.69,4.97,4.77,5.08,5.09,5.39,5.45
5.27,5.50,5.33,5.24,5.56,5.42,4.95,3.85,3.95,4.89,5.80,5.22,5.11,5.62,5.20,5.13
5.40,5.16,5.36,5.82,5.57,5.11,4.65,4.86,5.33,5.37,5.44,4.90,4.89,5.23,5.36,5.37
4.65,5.11,5.28,6.07,6.07,5.28,4.90,5.08,5.23,4.53,4.17,4.03,3.68,4.89,5.66,6.07
6.01,5.37,4.03,4.48,5.58,5.73,4.75,4.12,3.75,4.74,4.92,4.63,4.31,4.05,4.36,4.74
4.80,4.52,4.63,4.97,5.31,5.40,4.92,4.63,5.05,4.67,4.61,4.82,4.89,5.44,5.31,4.65
3.75,4.18,4.73,4.65,4.02,4.70,5.73,5.85,5.17,4.97,5.21,4.12,3.84,4.89,5.55,5.78
5.45,4.92,4.80,4.43,3.75,4.36,5.44,5.99,5.74,5.10,5.11,5.62,5.20,4.69,4.86,4.93
4.92,5.02,5.42,5.42,4.76,3.38,3.38,3.63,3.79,4.65,5.69,5.33,4.74,4.74,3.85,4.49
5.48,5.93,5.15,4.63,4.31,4.76,4.63,4.35,3.63,3.79,5.30,5.82,5.27,4.27,4.39,4.69
4.76,4.31,4.81,5.48,5.53,4.51,4.69,4.97,5.42,5.31,4.52,3.74,4.57,5.32,5.76,5.20
4.69,4.73,4.63,4.31,4.63,5.15,5.50,5.27,5.34,5.23,NA,NA
>chr1:87858528-87858828
NA,NA,4.61,4.96,5.39,5.56,5.14,4.86,3.95,3.85,4.74,4.74,5.14,5.47,5.93,5.22
3.75,3.75,4.69,4.76,4.31,4.65,5.40,6.00,5.15,4.82,4.17,4.53,5.23,5.08,4.39,4.43
5.14,5.47,5.34,5.38,5.89,5.28,4.36,2.85,4.27,4.74,4.80,4.02,4.52,5.60,6.00,5.40
4.36,4.02,4.80,4.74,4.35,4.05,3.85,3.34,4.52,5.45,5.30,5.02,4.82,4.62,4.85,5.29
5.41,5.99,5.91,5.10,4.65,4.30,4.99,4.99,4.30,4.65,4.95,5.41,5.08,5.27,5.31,5.32
5.50,5.73,5.50,5.49,4.99,5.22,5.33,4.95,4.85,4.84,4.97,5.34,5.53,4.94,4.80,4.80
4.98,5.70,5.78,5.79,5.52,4.85,4.73,4.61,4.95,5.53,5.19,4.33,4.46,4.85,5.33,6.00
5.80,5.15,4.64,4.86,5.22,5.88,5.74,5.27,4.82,5.22,5.34,5.47,4.92,4.76,4.63,4.27
3.84,5.08,5.34,4.97,4.69,3.75,3.75,4.43,4.80,4.92,5.31,5.44,4.96,5.02,5.66,5.94
5.32,5.20,5.13,5.37,5.44,5.11,5.53,5.28,5.11,4.65,5.69,5.41,5.00,4.67,4.50,4.31
4.14,5.22,5.80,4.89,4.53,4.89,5.45,4.46,4.69,5.30,5.42,4.94,4.19,4.81,5.57,6.00
5.33,4.50,4.63,3.75,4.18,4.94,6.01,5.40,4.42,4.68,5.60,5.54,4.98,4.94,5.31,5.56
5.22,4.83,5.16,5.21,4.88,4.36,4.46,5.34,5.48,4.98,5.31,5.41,4.93,4.73,4.63,4.27
2.85,4.36,5.57,5.73,4.24,4.25,4.85,5.33,5.69,5.53,5.88,4.97,4.84,4.73,5.22,5.33
4.95,4.65,4.95,5.42,5.08,4.33,4.06,4.95,5.42,5.08,5.13,5.43,5.44,5.11,5.53,5.66
4.89,3.68,4.05,4.31,4.76,4.63,4.31,4.03,5.37,6.01,5.76,4.80,3.79,4.27,4.74,4.67
4.92,5.02,5.42,5.30,4.81,4.56,5.23,5.23,5.32,5.89,5.66,4.70,3.35,3.34,4.25,4.84
4.76,4.98,5.69,5.13,4.24,4.25,4.85,4.80,4.02,4.70,5.73,5.73,4.89,3.38,3.63,2.85
2.85,4.27,4.74,4.67,5.00,4.93,5.29,5.90,5.60,4.12,NA,NA
>chr1:90292271-90292571
NA,NA,5.20,4.98,5.31,5.41,4.89,4.58,4.45,4.80,4.90,4.68,4.78,5.18,5.65,5.22
4.70,4.45,4.73,4.65,4.93,5.48,5.53,3.79,4.75,5.91,5.99,5.27,5.14,6.02,5.28,4.36
4.24,5.46,5.52,4.77,4.36,4.74,6.00,5.82,4.89,3.68,4.02,4.80,4.50,4.63,4.31,4.76
4.84,4.85,5.05,5.50,5.73,5.50,5.32,5.20,4.98,5.31,5.58,4.97,4.69,3.75,2.85,4.27
4.74,5.33,5.84,5.69,4.68,3.64,4.06,4.95,5.41,5.78,5.79,5.75,4.98,4.66,5.08,5.45
5.43,5.26,5.31,4.80,4.14,4.03,3.68,4.35,4.74,5.14,5.56,5.31,4.94,4.19,4.81,5.28
6.02,5.84,5.50,5.40,4.27,3.84,4.27,5.02,4.99,5.32,6.00,5.80,4.87,4.33,5.38,5.31
4.98,5.32,5.39,4.66,4.71,5.46,5.30,3.79,4.12,5.41,5.08,5.10,5.05,5.02,5.31,5.40
4.85,4.68,4.73,4.63,4.74,4.06,4.33,5.38,5.80,5.73,5.10,5.11,5.13,5.69,4.98,4.51
4.84,4.82,5.27,5.82,5.30,5.11,5.57,5.73,5.08,4.89,5.45,5.08,5.22,5.34,5.47,5.22
4.83,5.16,4.80,4.56,4.12,4.12,5.41,5.78,5.79,5.52,4.54,4.42,5.40,5.80,4.89,3.95
3.85,4.74,4.74,4.80,4.92,5.19,5.20,5.80,5.41,4.96,5.02,5.30,5.41,4.12,3.79,4.65
5.60,4.68,4.42,5.56,5.38,4.33,4.82,5.42,5.44,4.66,4.71,5.46,5.30,5.11,5.58,5.58
4.81,4.42,4.62,4.76,4.73,4.63,4.27,2.85,4.36,5.44,5.99,5.41,5.33,5.14,4.43,3.75
2.85,3.63,4.35,5.40,5.50,5.84,5.53,5.60,4.98,4.51,4.84,5.53,4.97,4.84,5.31,5.05
4.65,4.05,4.76,5.21,4.97,5.24,5.42,5.42,4.94,4.98,5.89,5.66,5.10,3.85,3.95,4.89
5.56,5.47,4.85,4.68,4.73,4.63,4.63,4.42,4.73,4.61,4.67,5.04,5.14,5.47,5.93,5.40
4.35,3.63,3.79,5.30,5.46,4.33,3.75,4.63,5.15,5.50,5.27,4.99,4.30,5.24,5.58,4.97
5.24,5.58,5.57,5.02,4.81,4.92,5.47,5.67,4.89,3.74,NA,NA
>chr1:92204873-92205173
NA,NA,5.96,5.80,4.87,4.03,4.58,4.75,4.75,4.89,5.44,5.31,4.65,3.75,4.18,4.73
4.65,4.02,3.68,4.35,5.40,5.94,5.40,4.84,5.19,5.32,4.49,4.25,5.10,5.75,5.42,5.18
4.85,4.33,4.17,4.03,3.68,4.35,4.74,5.33,5.69,5.54,4.98,4.51,4.98,5.60,5.54,4.98
4.51,4.31,4.81,5.48,6.07,6.01,5.46,4.71,4.66,5.19,5.88,6.02,5.28,4.36,3.75,4.43
4.67,4.92,4.85,4.93,5.44,5.42,4.76,3.63,3.79,5.53,5.66,4.75,3.84,4.89,5.55,5.78
5.41,4.52,3.35,3.74,4.57,4.65,4.93,5.48,6.07,5.79,4.86,4.24,4.67,5.62,5.53,4.51
4.43,4.80,4.52,5.15,5.93,5.47,5.22,4.73,4.45,4.66,5.19,5.88,5.32,4.80,3.79,4.27
5.40,6.00,5.40,4.52,3.74,4.57,5.22,5.47,5.93,5.15,4.52,4.68,5.00,5.04,4.73,4.84
4.97,5.34,4.99,5.27,5.99,5.91,4.89,3.38,3.63,4.12,4.19,4.51,4.31,4.81,5.48,5.53
3.79,3.63,4.89,5.66,5.53,5.11,5.57,5.82,4.88,4.88,5.37,5.79,6.07,5.66,4.75,3.79
5.53,5.28,4.36,4.36,5.58,5.73,4.75,2.85,2.85,3.63,4.89,5.66,6.07,5.79,5.37,5.36
5.43,5.94,5.73,5.31,4.42,3.75,4.63,4.50,5.14,5.75,5.79,5.94,5.30,4.14,3.35,4.36
5.40,5.50,5.08,4.66,4.74,6.00,5.82,4.75,4.12,4.19,4.81,4.68,4.85,5.47,5.56,5.29
4.93,4.97,4.37,3.64,4.82,5.65,5.91,4.94,4.84,5.08,5.31,4.92,4.65,4.99,5.57,5.19
4.65,4.51,4.33,4.95,5.74,5.93,5.15,4.31,3.74,4.57,5.22,5.33,5.32,5.84,6.01,4.89
4.53,4.89,5.23,5.84,5.93,5.53,4.84,4.84,5.93,6.20,5.74,5.10,4.78,4.73,4.85,4.93
5.41,5.80,5.73,5.10,5.11,5.73,5.80,4.87,3.64,4.54,5.47,5.56,5.40,5.10,5.43,5.94
5.15,4.27,4.90,5.57,5.82,5.36,5.16,5.40,5.00,4.51,4.81,4.31,4.65,5.45,5.08,5.27
5.53,5.39,4.89,4.58,4.03,4.46,4.84,4.97,5.31,5.40,NA,NA
>chr1:92366127-92366427
NA,NA,6.07,5.66,4.89,4.05,4.65,4.97,5.21,4.76,3.63,3.79,4.65,5.69,5.33,4.74
4.35,3.68,3.35,4.03,5.37,5.65,5.38,5.35,5.84,5.15,5.14,5.93,5.82,5.89,5.19,4.92
4.80,4.74,4.74,3.85,3.95,4.73,5.02,5.58,5.80,5.15,4.82,4.66,3.90,4.92,5.40,5.91
4.94,4.84,4.97,5.08,3.84,4.27,4.74,5.33,5.76,5.55,4.33,3.75,4.65,5.45,5.78,5.78
5.15,5.02,4.80,5.76,5.76,5.76,5.76,4.80,4.51,4.43,4.80,4.92,5.40,5.91,4.89,4.53
4.89,5.80,5.22,4.78,4.86,4.68,4.02,3.68,4.35,4.74,5.14,5.33,4.95,5.17,5.80,5.73
5.11,5.30,5.66,5.24,5.56,5.42,4.52,4.05,4.51,4.82,5.30,5.70,5.24,5.05,5.10,4.98
5.48,5.67,5.43,5.26,5.20,5.00,4.57,4.65,4.92,5.45,5.78,5.55,5.76,6.02,5.28,4.81
4.19,4.94,5.58,5.80,5.20,5.19,4.65,3.75,4.42,5.56,5.38,4.84,4.80,5.19,5.42,5.42
5.24,4.30,4.27,4.90,5.58,5.58,5.11,5.30,5.37,4.69,4.86,4.93,5.00,5.14,5.56,5.31
4.97,4.63,4.35,3.63,3.79,4.65,4.86,4.24,4.38,5.42,5.44,4.93,4.81,4.84,5.08,5.45
5.43,5.26,5.31,5.27,5.08,5.41,4.52,4.03,4.14,4.80,5.74,5.93,5.22,4.36,4.46,4.79
5.08,5.22,4.79,5.84,5.32,5.40,5.38,5.35,5.22,4.14,3.35,4.70,5.91,5.99,5.41,5.20
4.98,5.10,5.49,4.99,5.04,5.29,5.90,5.60,4.52,3.35,4.03,5.37,5.65,5.38,5.52,5.60
4.52,4.02,4.65,4.57,5.08,5.73,5.82,4.89,4.05,3.85,4.49,5.20,5.32,5.84,5.35,4.46
4.81,5.15,5.30,5.02,4.82,4.89,5.41,5.31,4.78,4.86,4.93,5.00,5.14,5.56,5.31,4.94
4.98,5.40,4.80,3.79,4.27,4.63,4.73,4.76,4.89,5.39,5.32,4.98,5.31,5.38,4.84,5.56
5.66,4.82,4.97,5.60,5.54,4.72,3.90,4.92,5.40,6.00,5.40,4.35,3.38,3.68,4.03,4.61
5.08,5.41,4.12,2.85,3.75,5.22,6.00,5.40,4.92,4.68,NA,NA
>chr1:93903614-93903914
NA,NA,5.66,4.70,4.03,4.61,5.16,5.40,5.00,4.51,4.81,4.92,5.52,5.79,5.78,5.41
4.12,2.85,4.24,5.03,5.89,5.74,5.88,5.00,4.53,5.56,5.42,4.76,3.63,4.12,4.46,5.52
5.46,4.69,4.27,4.30,4.85,4.85,4.80,4.02,3.68,4.76,5.41,5.08,4.61,5.01,5.62,5.37
5.13,5.40,5.79,5.79,5.52,4.85,4.68,4.85,4.92,5.04,4.57,5.00,5.32,5.19,4.33,4.46
4.85,4.80,4.02,3.68,3.38,4.89,5.91,5.37,4.03,4.31,4.50,5.33,5.69,5.79,5.76,5.76
5.79,4.86,4.24,4.25,5.35,6.00,5.65,5.24,4.30,4.27,4.39,4.43,4.80,4.92,5.45,5.30
5.24,5.23,5.08,4.90,5.57,6.00,4.74,4.66,5.53,5.23,5.24,5.41,5.40,5.00,4.89,5.91
5.60,4.76,4.05,3.85,4.24,5.73,5.57,4.90,4.89,5.55,5.78,5.15,4.69,4.46,4.79,4.46
4.81,5.58,5.73,5.10,3.85,3.95,4.73,4.63,4.80,4.97,4.68,4.52,5.15,6.00,5.40,4.52
3.34,3.85,5.10,5.73,5.58,5.11,5.53,5.28,4.90,4.46,4.79,4.46,4.12,4.12,5.41,5.78
5.55,5.76,5.53,5.60,4.68,4.33,5.84,6.20,5.89,5.58,5.24,4.30,4.99,4.99,4.30,5.17
5.62,5.53,4.51,5.22,5.93,5.48,4.98,5.31,5.58,5.19,5.02,5.02,5.14,5.32,4.80,3.79
4.75,5.66,6.07,6.07,5.66,4.89,3.38,3.68,3.35,3.34,4.25,4.85,5.14,5.33,5.32,5.84
5.94,5.40,4.35,3.63,2.85,4.24,5.46,6.00,5.40,4.36,4.02,4.65,4.99,5.02,4.27,4.69
5.03,5.57,5.43,5.91,5.46,4.69,4.46,4.79,4.77,4.36,4.74,6.00,5.80,5.17,4.30,4.27
4.39,4.69,4.76,4.80,4.97,4.68,4.92,5.31,5.08,5.13,5.43,5.86,4.87,4.33,5.19,5.40
4.94,4.82,5.33,4.89,3.84,3.63,4.35,4.63,4.97,5.42,5.31,4.65,3.75,4.33,5.43,5.91
4.75,3.79,4.65,5.60,4.68,4.33,5.46,5.65,4.98,4.81,4.93,5.44,5.42,4.52,4.02,4.68
5.00,4.74,4.36,4.77,5.34,5.47,4.54,4.18,4.73,4.65,NA,NA
>chr1:94028998-94029298
NA,NA,4.24,5.46,5.52,5.22,5.08,5.45,5.43,5.02,4.27,3.84,4.12,5.42,5.42,4.94
4.19,4.81,5.15,5.08,4.61,4.82,4.50,5.14,5.56,5.43,4.53,4.95,5.67,5.16,5.36,5.37
5.53,5.84,5.23,4.89,4.69,5.37,5.62,4.48,4.14,5.31,5.38,4.33,4.82,5.58,5.20,5.84
5.94,5.35,4.85,5.05,5.10,4.14,4.52,5.19,5.20,5.50,5.74,6.20,6.20,5.89,5.21,4.12
4.12,3.75,3.90,4.92,5.19,5.20,5.50,5.73,5.80,5.58,5.19,5.02,5.02,4.99,4.99,5.15
5.50,5.05,4.65,4.05,4.35,5.40,5.50,4.46,3.84,4.27,4.74,4.67,5.00,5.41,5.84,5.69
4.98,4.76,4.63,4.36,4.05,4.31,4.76,4.69,3.75,4.36,5.28,5.53,5.02,5.30,5.44,4.66
4.45,4.94,5.45,5.84,5.93,5.82,5.89,5.03,4.81,4.46,5.34,5.48,5.13,5.37,6.01,5.76
5.32,5.14,4.30,4.65,5.10,5.91,5.37,4.03,3.35,3.68,4.89,5.73,5.73,4.70,4.02,4.80
4.74,4.74,3.85,4.24,4.86,4.65,5.11,5.58,5.73,5.10,3.85,3.95,4.86,5.41,5.69,4.65
4.51,4.69,4.97,5.42,5.42,4.76,3.63,3.84,5.08,5.23,4.53,4.95,5.31,5.41,5.82,5.65
5.38,4.79,4.46,3.84,3.63,4.89,5.66,6.07,5.76,4.80,4.51,5.22,5.94,5.84,5.32,5.31
5.27,5.16,5.40,5.13,5.37,5.86,5.17,4.30,5.14,5.32,5.32,5.84,5.50,5.15,4.52,4.65
4.57,4.53,4.73,5.02,5.31,5.32,4.49,3.85,4.05,3.38,4.35,4.63,4.97,5.58,5.80,5.15
4.99,5.50,5.23,5.27,5.67,5.41,5.24,5.56,5.42,4.82,4.03,4.29,4.42,4.81,5.49,5.73
4.24,3.85,4.05,4.89,5.66,5.89,5.38,4.79,4.46,3.84,3.63,3.38,3.38,4.89,5.66,5.53
3.79,3.63,3.38,4.89,5.66,5.53,3.79,3.63,3.38,3.38,3.38,4.76,5.60,5.90,5.29,4.67
4.50,4.63,4.31,4.63,4.73,4.53,4.57,5.04,5.17,5.46,5.19,5.13,5.31,5.32,5.50,5.05
5.24,5.70,5.30,5.02,4.96,5.39,5.40,4.94,4.33,4.95,NA,NA
>chr1:94585041-94585341
NA,NA,4.82,4.89,5.41,5.80,5.15,4.99,5.50,5.55,5.94,5.56,4.84,5.08,5.42,4.82
3.64,4.54,5.52,5.41,5.24,5.43,5.40,4.85,4.73,4.61,4.17,4.03,4.36,4.74,4.67,4.92
4.63,4.80,5.30,5.56,5.47,4.85,4.62,4.58,4.45,4.80,5.19,5.31,5.56,5.22,4.73,4.45
4.70,5.22,5.65,5.18,4.37,4.18,4.94,5.67,5.47,4.54,3.64,4.46,5.35,5.93,5.47,5.14
5.00,4.74,4.36,4.63,4.94,5.31,5.53,5.27,5.16,5.67,5.27,5.16,5.67,4.95,4.33,4.85
4.93,5.02,5.34,5.34,5.50,5.55,5.94,5.74,5.25,5.08,4.77,4.51,4.63,4.63,4.76,4.80
4.93,4.85,4.93,5.44,5.31,4.52,3.74,4.51,4.81,4.98,5.96,5.57,4.90,4.27,5.02,5.43
5.67,5.74,4.80,4.63,5.05,5.02,5.58,5.80,5.32,5.33,5.22,4.73,4.18,4.37,4.97,4.93
5.29,5.23,5.08,4.66,4.74,5.69,5.53,5.76,5.23,5.10,5.05,5.02,5.42,5.31,4.52,3.74
4.57,4.65,4.93,5.58,5.58,5.11,5.53,5.28,4.36,3.75,4.69,4.76,4.92,5.29,5.26,4.99
5.04,5.00,4.68,4.52,4.63,4.73,4.68,4.42,4.65,5.31,5.08,4.33,4.46,4.85,4.67,5.00
4.93,5.29,5.56,5.74,4.95,4.61,4.73,4.99,5.69,5.69,4.99,4.62,4.58,4.77,5.56,5.41
4.93,4.85,5.05,4.63,4.80,5.31,5.32,5.50,5.49,5.02,4.81,4.92,5.52,5.79,5.78,5.15
4.24,4.24,5.15,5.08,5.36,5.88,5.55,4.33,4.37,4.93,5.02,5.34,5.34,5.27,4.79,5.38
5.65,5.46,4.33,3.75,4.81,5.49,6.00,5.41,4.86,3.95,3.85,4.74,4.63,4.76,4.31,4.05
3.68,4.89,5.91,5.37,4.69,4.86,4.93,5.00,4.93,5.29,5.56,5.47,4.54,4.33,5.84,5.84
5.13,5.19,5.53,4.80,4.63,5.04,5.14,5.33,5.41,6.20,5.54,4.03,4.48,5.49,5.82,4.88
4.88,5.82,5.80,5.17,5.05,5.31,4.42,3.75,4.05,3.68,4.35,5.40,5.50,5.84,5.32,4.80
5.11,5.58,5.73,5.10,3.85,3.95,4.86,5.41,6.00,5.49,NA,NA
>chr1:95032755-95033055
NA,NA,4.93,4.80,4.43,3.75,4.24,5.30,5.44,4.93,4.85,4.93,4.80,4.81,4.80,4.45
4.66,5.39,5.40,4.92,4.81,5.02,5.02,4.82,4.84,4.94,5.42,5.30,4.24,4.36,5.57,6.00
5.41,5.00,4.67,4.43,4.39,4.89,5.33,5.02,4.96,5.44,5.31,4.65,4.42,4.62,4.58,4.03
4.46,5.35,5.93,5.48,4.98,5.10,5.74,5.99,5.44,4.36,4.36,5.44,5.37,4.03,4.52,5.45
5.08,4.61,4.94,5.31,5.08,4.33,4.82,5.42,5.08,4.84,5.40,6.01,4.89,3.74,3.35,3.68
3.38,4.89,5.82,5.96,4.97,4.33,4.67,5.04,5.41,5.69,5.54,4.98,4.94,5.42,5.31,4.52
3.34,3.85,4.05,3.38,4.76,5.42,5.44,4.89,4.58,4.77,5.56,5.94,5.79,5.40,4.49,4.25
5.35,6.00,5.40,4.52,3.34,4.38,5.42,5.44,4.96,4.61,4.95,5.53,5.19,4.84,5.31,5.49
4.99,5.04,5.17,5.65,5.36,4.47,4.84,5.08,5.23,5.29,5.04,4.57,5.00,5.32,5.39,4.89
4.82,4.77,4.72,4.97,5.96,5.57,5.11,5.53,5.66,4.89,3.38,3.68,4.05,3.75,4.42,5.31
5.73,5.50,5.49,4.99,5.32,5.69,5.79,6.01,5.82,5.41,5.29,4.92,4.63,5.05,4.63,4.63
5.40,5.56,5.47,4.98,4.66,5.53,5.19,4.96,4.61,4.95,5.31,5.41,5.82,5.65,4.98,4.51
4.92,5.29,5.41,5.74,5.88,5.36,5.23,4.89,4.39,4.69,4.97,5.42,5.31,4.65,4.31,4.81
5.02,5.26,5.29,4.94,4.72,4.77,4.95,5.22,5.38,4.88,3.75,3.75,4.43,5.14,5.47,5.56
5.29,4.67,4.50,4.63,4.42,4.68,4.73,4.63,4.36,3.35,4.14,5.31,5.38,5.13,5.43,5.91
4.89,3.68,3.35,4.03,5.37,5.30,5.02,5.03,5.57,5.02,5.19,5.31,5.32,5.00,4.51,4.81
4.31,4.05,3.68,3.38,4.89,5.73,5.58,4.48,3.34,4.38,5.42,5.08,4.84,5.56,5.46,4.53
4.95,5.74,5.56,5.40,4.63,4.14,4.94,5.31,5.08,4.84,5.40,5.80,5.30,4.37,4.42,5.56
5.43,4.61,4.03,3.68,3.38,3.38,3.38,4.89,5.73,5.73,NA,NA
>chr1:96197094-96197394
NA,NA,5.94,5.22,4.14,3.35,3.68,4.89,5.91,5.99,5.41,5.33,4.98,4.66,5.08,5.23
5.29,4.67,4.74,4.74,3.85,4.49,5.48,5.56,5.29,4.74,4.72,5.89,5.66,4.89,3.38,3.38
3.38,3.38,3.63,3.79,4.80,4.80,5.11,5.58,5.58,4.48,4.14,5.22,6.01,4.89,3.74,4.52
5.45,5.08,5.10,5.40,5.90,5.40,4.94,4.61,5.43,5.94,5.15,5.14,5.32,4.80,3.79,4.75
5.82,6.00,5.33,4.43,4.36,4.46,5.52,5.60,4.52,3.35,3.34,3.85,5.10,5.66,6.07,5.76
4.80,5.02,5.30,5.56,4.53,4.17,4.82,4.50,5.14,5.56,5.31,4.94,4.19,4.12,4.27,4.63
4.76,4.98,5.96,5.57,4.36,4.24,5.15,5.30,5.24,5.43,5.40,4.54,4.18,4.73,5.22,5.47
5.67,4.89,4.53,4.89,5.23,4.46,4.39,4.43,5.33,5.76,5.55,5.13,5.38,5.80,5.73,5.31
4.42,4.54,5.40,5.43,4.53,4.95,5.67,5.16,5.36,5.67,5.84,4.74,4.72,5.89,5.48,4.48
3.34,3.85,5.10,5.66,5.53,5.11,5.57,5.73,4.24,4.67,5.62,5.53,3.79,3.63,4.89,5.66
6.02,5.76,5.55,5.94,5.94,5.15,4.27,3.84,4.12,5.21,4.97,5.17,5.86,5.43,5.13,5.08
5.30,5.02,4.65,5.60,4.68,4.33,5.46,6.01,5.76,4.80,4.51,5.22,5.50,4.46,4.69,5.46
5.91,4.94,4.18,3.75,4.81,5.49,6.00,5.32,4.99,5.02,4.27,4.90,5.44,5.37,5.33,4.86
5.53,5.84,4.79,4.46,4.81,5.28,5.89,5.38,5.35,5.84,5.20,5.21,4.95,4.65,4.97,5.58
4.38,4.49,5.40,5.79,5.55,4.89,4.90,5.28,6.02,5.84,4.79,4.46,4.81,5.58,5.58,5.11
5.30,5.37,5.33,4.86,5.53,5.84,5.45,5.43,5.26,5.31,5.27,5.16,5.40,4.49,4.38,5.70
5.08,5.27,5.67,5.41,5.24,5.23,5.08,3.84,4.27,4.63,4.97,5.42,5.42,4.52,4.05,4.31
4.76,4.63,4.27,3.79,4.80,5.40,5.38,5.52,5.60,4.12,2.85,2.85,4.75,5.66,6.07,6.01
5.46,4.33,4.68,5.60,5.53,5.14,5.02,4.99,4.65,4.02,NA,NA
>chr1:110511696-110511996
NA,NA,5.34,4.94,4.19,4.81,5.44,5.99,5.41,5.31,4.95,4.33,4.51,4.81,5.58,5.73
4.75,3.84,4.46,4.79,5.22,4.82,5.27,5.99,5.91,4.89,4.05,3.85,4.24,5.62,5.74,5.74
5.10,5.11,5.73,5.82,5.10,3.85,4.24,4.86,5.79,5.76,5.76,6.07,5.66,5.10,4.65,5.05
5.50,5.20,5.21,4.76,4.05,3.85,4.24,4.86,5.79,6.07,5.66,4.89,4.05,3.85,3.95,4.73
4.63,4.98,5.69,5.84,4.74,4.66,5.08,4.79,5.38,5.54,5.37,5.36,5.23,5.76,5.53,5.60
4.98,4.63,4.92,4.67,4.74,4.35,3.63,3.79,5.30,5.82,5.41,5.33,4.98,4.72,5.89,5.62
4.67,3.34,3.35,4.52,5.42,5.44,4.93,4.73,4.69,4.39,5.08,5.23,5.24,5.30,5.15,4.69
4.46,5.45,4.89,3.74,3.35,4.70,5.66,6.07,5.79,5.69,4.74,4.72,5.65,5.82,5.89,5.58
5.24,4.30,4.27,4.69,5.46,6.00,5.40,4.36,4.03,4.61,5.08,5.45,4.92,4.80,4.74,4.27
3.79,4.80,4.80,5.11,5.58,5.58,5.11,5.53,5.48,5.01,4.14,4.88,5.88,5.74,5.74,5.10
4.14,4.31,5.15,5.50,4.46,4.90,5.58,5.73,4.89,3.63,2.85,4.24,5.46,6.00,5.40,4.35
4.05,3.85,3.34,4.31,4.50,5.14,5.75,5.16,5.10,5.04,5.14,5.33,5.32,5.84,5.94,5.40
4.36,4.02,4.80,4.74,4.74,3.85,3.95,4.89,5.90,5.40,4.92,4.80,4.74,4.35,3.63,3.84
4.46,5.23,5.29,4.67,4.50,4.52,4.65,4.99,5.26,5.29,4.92,4.76,4.69,4.39,4.27,5.27
5.99,5.91,4.89,3.63,3.84,4.46,4.79,5.38,5.65,5.82,5.41,5.20,5.00,4.89,6.01,5.22
4.98,5.20,5.41,5.74,5.76,5.33,4.74,4.35,4.05,4.65,4.95,5.20,5.13,5.37,5.93,5.88
5.19,4.93,4.85,4.73,3.95,4.25,4.84,4.76,4.80,5.30,5.90,5.60,4.76,3.38,3.38,3.38
3.63,2.85,4.24,5.46,6.00,5.40,4.35,3.63,3.79,4.65,5.69,5.33,4.43,3.75,4.36,5.44
5.43,5.13,4.97,5.53,4.66,4.98,5.47,5.34,4.77,4.63,NA,NA
>chr1:111876878-111877178
NA,NA,4.85,4.30,4.99,5.27,5.50,5.40,4.35,3.68,4.03,4.17,4.53,5.56,5.42,4.76
3.63,4.12,3.75,4.74,5.29,5.56,5.47,5.14,5.00,4.93,5.00,4.67,4.74,4.35,3.68,3.35
4.14,5.31,5.38,4.84,5.40,6.01,5.43,5.26,5.20,4.49,3.85,5.10,5.82,5.96,4.98,4.76
4.63,4.63,4.42,4.73,5.02,5.41,5.52,4.85,4.73,4.61,4.67,5.05,5.02,5.42,5.30,4.81
4.46,4.79,4.46,3.84,4.75,5.91,5.43,5.13,5.19,5.56,5.14,5.04,4.63,4.80,5.74,5.56
5.30,4.85,4.82,5.30,5.41,4.12,4.12,3.75,4.98,5.56,5.39,4.96,4.61,4.17,5.01,5.49
5.96,4.99,4.73,5.02,5.66,5.56,4.84,5.38,5.56,4.42,4.54,5.40,5.31,5.02,5.05,4.63
4.63,5.40,5.90,5.60,4.76,3.68,4.05,4.31,4.63,4.93,4.85,4.82,5.41,5.40,4.98,5.22
6.01,4.94,4.18,4.68,5.69,5.67,5.36,5.16,5.40,5.13,5.37,5.91,4.70,4.02,4.80,4.43
4.36,3.75,4.74,5.69,4.65,5.11,5.57,5.73,5.33,5.37,5.91,4.75,3.79,4.80,5.76,5.76
5.40,4.98,4.94,5.42,5.30,5.02,5.53,5.66,4.89,3.38,4.05,4.06,4.33,5.08,5.42,4.95
4.65,4.97,5.19,4.94,4.17,4.53,5.43,5.56,5.22,4.99,5.26,5.33,5.14,5.00,4.67,4.50
4.63,4.51,4.33,4.95,5.53,5.31,4.97,4.69,4.51,5.53,5.66,4.75,3.79,5.53,5.28,5.11
5.30,5.37,4.03,4.31,5.15,6.00,5.46,4.69,4.89,5.33,5.24,5.56,5.31,4.92,4.65,4.99
5.49,5.50,5.32,5.33,4.98,4.66,4.82,5.27,6.20,6.20,5.27,4.27,4.39,5.22,5.94,5.84
5.20,5.19,4.92,4.80,4.74,4.36,4.02,4.68,5.00,4.67,4.50,4.82,4.61,5.16,5.75,5.22
4.99,5.26,5.29,4.85,4.68,4.73,4.84,4.46,4.33,4.97,5.53,5.22,5.35,5.40,4.42,4.37
4.93,4.85,4.76,4.89,5.44,5.42,4.12,3.84,5.08,5.34,5.19,5.02,5.57,5.21,4.52,4.03
4.61,5.08,5.45,4.65,4.31,4.76,4.84,4.46,4.33,5.19,NA,NA
>chr1:113735279-113735579
NA,NA,4.86,5.14,5.33,5.26,5.43,6.01,5.40,4.77,4.66,5.39,5.56,5.22,4.57,5.08
5.13,5.84,5.41,4.86,4.78,5.30,5.94,5.79,5.40,4.98,5.31,5.38,4.84,5.56,5.94,5.78
5.15,4.81,3.75,4.74,5.17,5.65,5.43,4.83,4.67,5.40,5.80,5.40,4.84,5.38,5.80,5.20
5.19,4.94,4.14,4.63,5.05,5.01,5.27,5.29,4.77,4.85,4.93,4.63,4.92,5.40,5.39,4.66
4.03,4.46,5.35,5.94,5.71,5.25,5.08,4.77,4.51,4.05,4.36,4.74,4.67,4.92,4.63,4.92
5.52,5.41,4.82,4.85,5.30,5.56,5.74,4.95,4.33,4.85,4.93,4.63,4.92,5.47,5.56,4.89
4.69,5.20,5.88,4.88,4.80,5.53,5.39,4.93,4.81,4.19,4.81,5.44,5.99,5.41,5.29,4.85
4.62,4.82,4.77,4.77,4.96,5.41,5.56,4.84,5.38,5.56,4.84,5.38,5.64,5.25,5.08,4.77
4.94,5.40,5.43,4.53,5.00,5.82,5.57,4.36,2.85,3.63,3.38,4.76,5.21,5.89,5.82,5.30
3.79,3.63,3.38,4.89,5.73,5.58,5.11,4.65,5.69,4.74,4.72,5.40,5.32,5.88,5.19,4.89
4.58,4.03,4.06,4.74,5.40,5.94,5.22,5.11,4.86,5.53,5.14,4.30,5.17,5.80,5.82,5.00
4.53,5.43,5.40,4.92,4.51,4.84,5.53,4.97,4.84,4.73,5.04,5.29,5.90,5.46,4.81,3.75
4.74,4.92,4.63,4.92,5.47,5.67,4.94,4.18,3.75,4.65,5.19,5.20,5.84,5.35,4.77,4.63
4.47,5.27,5.29,4.77,4.94,5.52,5.41,4.82,4.51,4.81,5.49,5.82,5.00,4.33,4.85,4.93
4.85,4.93,5.44,5.42,4.52,3.35,4.14,5.30,5.43,5.27,5.53,5.39,4.93,4.81,4.19,4.81
5.44,5.99,5.41,5.29,4.94,4.77,5.08,5.25,5.71,5.80,5.40,4.67,4.53,5.46,5.56,4.92
5.08,5.51,5.54,5.41,4.96,4.95,5.19,5.36,4.96,4.77,4.96,5.19,5.53,4.84,4.94,5.31
5.32,5.00,4.51,4.81,4.80,4.97,4.93,5.00,4.68,4.92,5.40,5.91,4.94,4.84,4.97,5.34
5.50,5.55,5.78,5.70,4.82,4.33,5.19,5.56,4.98,4.36,NA,NA
>chr1:117163816-117164116
NA,NA,4.46,4.81,5.46,6.00,5.40,4.36,3.35,3.34,3.85,4.74,4.63,4.76,4.92,5.29
5.32,5.80,5.38,4.33,4.82,5.70,5.30,5.02,4.82,4.89,5.39,5.56,5.14,4.50,4.82,4.17
4.83,5.43,5.65,5.20,5.10,5.16,5.75,4.98,4.66,5.38,5.33,5.24,5.43,5.53,5.27,5.23
4.89,4.90,5.28,6.02,5.76,5.23,5.10,5.05,4.85,4.68,4.85,5.47,5.93,5.35,4.85,4.95
5.31,4.95,4.33,4.94,5.29,5.32,5.80,5.58,4.97,4.84,4.25,4.49,5.20,5.32,5.84,5.80
5.29,5.04,4.99,5.57,5.03,4.24,4.36,5.58,5.73,5.10,4.06,3.64,4.37,4.97,4.68,4.02
3.68,4.35,4.74,4.80,4.02,4.70,5.66,6.07,6.07,5.66,4.75,2.85,3.75,4.43,4.67,4.92
5.02,5.31,5.32,5.00,4.57,5.04,5.29,5.23,5.27,4.99,5.27,5.82,5.30,3.79,4.75,5.66
6.07,5.79,5.37,5.36,5.08,5.15,4.69,4.27,5.15,5.84,5.80,5.29,4.67,4.85,4.25,4.49
5.48,5.67,4.89,5.08,5.73,5.57,5.11,5.30,5.82,5.27,5.14,5.53,5.60,4.99,4.29,4.45
4.73,5.04,5.29,5.80,5.22,4.98,5.20,5.32,5.50,5.05,5.24,5.70,5.30,5.02,4.96,5.39
5.40,4.94,4.33,4.95,5.53,5.19,4.84,4.73,5.04,5.29,5.90,5.60,4.95,3.85,3.95,4.73
4.63,4.92,5.40,5.39,4.96,4.61,4.67,5.40,5.90,5.40,4.52,4.03,5.37,5.44,4.81,4.19
4.51,4.80,4.93,4.63,4.92,5.40,5.43,4.53,4.17,4.03,4.52,5.41,5.08,4.61,4.82,4.63
4.73,4.93,5.39,5.56,5.14,4.86,4.78,5.10,5.74,5.74,5.76,4.99,4.68,4.81,4.63,4.77
5.35,5.84,5.32,5.29,4.94,4.82,5.33,5.50,5.27,5.23,5.40,4.67,4.53,5.46,5.31,4.98
5.48,5.93,5.35,4.46,3.64,4.54,5.52,5.41,5.02,4.82,4.62,4.42,4.05,4.36,4.63,4.73
4.76,4.75,4.75,4.89,5.44,5.42,5.24,4.97,5.58,5.24,4.30,4.82,4.66,3.90,4.92,5.40
5.91,4.89,5.00,5.40,5.79,5.78,5.70,4.82,3.64,4.37,NA,NA
>chr1:118175713-118176013
NA,NA,5.05,4.63,4.80,5.53,5.31,5.02,4.92,5.04,4.57,4.53,4.73,5.02,5.31,5.53
4.80,4.63,5.40,5.56,5.74,5.27,5.23,5.50,5.50,5.23,5.10,5.05,4.63,4.80,4.97,5.14
5.75,5.16,5.10,5.05,4.85,4.76,4.62,4.42,4.65,5.19,5.20,5.84,5.35,4.46,4.81,5.15
5.78,5.55,5.76,6.02,5.66,5.10,4.06,4.36,5.08,5.15,5.02,5.05,5.02,5.42,5.31,4.94
4.17,4.61,4.96,5.39,5.32,4.98,5.30,5.66,5.02,4.73,4.42,4.65,5.19,5.20,5.80,5.41
4.66,4.71,5.84,6.20,5.89,5.03,4.69,4.89,5.55,5.79,5.52,4.54,4.42,5.40,5.35,5.22
5.08,4.79,5.22,5.08,4.79,5.22,5.38,5.33,5.17,5.36,5.36,4.83,4.17,4.03,4.52,5.42
5.44,4.89,4.82,4.61,4.67,5.05,4.63,4.98,5.96,5.49,4.93,4.80,4.43,3.75,4.36,5.57
5.96,4.98,4.76,4.63,4.36,4.03,4.17,4.53,5.43,5.40,4.54,4.33,5.46,5.30,3.79,3.63
3.38,3.38,3.38,4.89,5.73,5.58,5.11,5.53,5.66,4.70,4.03,4.14,4.63,5.05,5.02,5.42
5.31,4.94,4.17,4.61,4.96,5.39,5.32,5.13,5.54,5.84,4.96,5.16,5.19,4.70,4.77,5.56
5.66,5.02,4.95,4.92,5.33,5.77,5.76,5.32,4.83,5.10,4.73,4.96,5.46,5.65,4.72,4.74
5.69,4.65,5.11,5.44,5.37,4.03,4.52,5.40,5.52,5.38,5.40,5.40,4.98,4.51,4.80,4.97
5.14,5.75,5.16,5.10,5.04,5.41,5.84,5.84,5.41,4.97,4.80,4.63,4.73,3.95,3.85,5.10
5.91,5.99,5.41,5.20,5.00,4.57,5.22,5.75,5.16,4.61,4.03,4.52,5.42,5.44,4.93,4.85
4.73,3.95,4.67,5.85,5.58,4.93,4.68,5.00,4.67,4.74,4.27,3.84,4.27,5.02,4.99,4.65
4.93,5.58,5.58,4.48,4.14,5.31,5.38,5.13,5.46,5.30,3.79,4.75,5.73,5.73,4.70,4.03
4.61,5.23,4.89,4.90,5.58,5.85,5.17,4.30,5.14,5.32,5.32,5.14,5.15,5.50,5.73,5.94
5.66,5.24,5.46,5.80,5.32,5.33,4.98,3.75,4.36,4.43,NA,NA
>chr1:118216177-118216477
NA,NA,4.48,4.14,5.22,6.01,4.89,4.53,4.89,5.80,5.84,5.73,5.50,5.20,5.19,4.92
3.90,4.36,4.77,5.35,5.84,5.73,5.50,5.32,5.20,5.00,4.51,4.81,4.31,4.81,5.48,5.89
4.72,3.90,4.52,4.63,5.09,5.36,5.25,4.94,5.38,5.23,5.36,5.82,5.82,5.10,4.06,4.03
4.66,5.39,5.32,4.98,5.30,5.43,5.10,5.40,5.90,5.40,4.65,4.42,4.68,4.81,4.19,4.81
5.44,5.37,4.03,3.35,4.52,5.21,5.89,5.82,5.93,5.14,4.30,5.17,5.86,5.43,4.71,4.58
4.89,5.41,5.80,5.32,5.31,4.80,4.88,5.37,5.53,5.88,5.34,4.94,4.98,5.40,5.76,6.07
5.28,4.90,4.27,4.30,5.17,5.62,6.02,5.84,5.45,4.89,4.53,4.89,5.80,5.40,4.42,4.37
4.93,4.63,4.31,4.05,3.68,4.76,5.42,5.44,4.89,4.58,4.03,4.46,4.85,4.80,4.02,3.68
4.89,5.82,5.73,5.11,5.22,5.94,5.22,4.36,4.46,5.35,5.22,4.98,5.20,4.95,5.24,5.70
5.08,4.61,4.03,4.70,5.66,5.53,5.11,5.58,5.58,4.48,3.74,4.57,5.04,5.00,4.68,4.02
3.68,4.76,5.21,5.57,5.02,4.81,4.92,5.52,5.16,5.36,5.82,5.82,4.89,3.38,3.38,3.38
3.38,3.38,3.38,3.38,3.38,3.63,2.85,4.24,5.03,5.20,5.84,5.94,5.40,4.74,3.85,4.24
4.86,5.54,4.72,4.98,5.75,5.16,4.61,4.94,5.40,5.91,4.94,4.84,5.38,5.31,4.14,3.35
4.36,4.74,4.80,4.02,4.70,5.66,6.07,6.07,5.66,4.89,4.05,3.85,4.49,5.32,5.19,4.84
4.82,5.54,5.02,4.69,4.73,5.22,5.47,5.34,5.22,5.53,5.19,4.96,4.61,4.17,4.94,5.19
5.20,5.50,5.05,5.17,5.85,5.85,4.87,3.64,3.75,4.05,4.70,5.73,5.58,4.93,4.80,4.74
4.35,3.63,3.84,4.46,5.50,5.40,4.35,3.63,3.79,4.80,4.80,3.79,3.63,4.89,5.73,5.58
4.93,3.90,3.75,4.12,3.63,4.35,4.74,4.80,4.02,3.68,3.38,3.38,4.76,5.42,5.56,4.93
4.77,4.73,4.99,5.60,5.54,4.72,3.90,4.92,5.31,5.44,NA,NA
>chr1:144568569-144568869
NA,NA,4.52,4.63,4.97,5.31,5.32,5.00,4.51,4.81,4.92,5.40,5.43,5.06,5.41,5.18
5.13,5.67,5.41,5.17,5.37,5.15,4.63,4.94,5.45,5.30,4.82,4.51,4.63,4.50,5.14,5.33
4.95,4.65,4.95,5.60,5.91,4.94,4.18,4.54,5.40,5.39,4.89,4.82,4.77,4.93,5.43,5.40
4.54,4.18,4.80,4.81,4.31,4.63,5.15,6.00,5.46,4.24,2.85,4.12,5.41,5.08,5.36,5.67
5.69,4.97,4.33,4.17,4.82,5.15,6.00,5.40,4.52,3.34,4.38,5.42,5.42,4.97,4.63,4.36
3.35,4.14,5.10,5.05,5.17,5.86,5.99,5.41,5.29,4.92,4.76,4.63,4.35,3.63,3.79,5.53
5.28,5.11,5.53,5.28,5.11,5.30,5.53,5.61,5.21,4.92,4.31,4.14,5.30,5.43,4.61,4.82
4.50,4.80,4.93,5.49,6.00,5.41,4.86,3.95,4.67,5.62,5.53,5.02,5.15,5.78,5.94,5.94
5.32,5.33,4.98,3.75,4.81,5.44,5.99,5.41,5.33,5.14,4.50,4.52,3.90,4.72,5.54,4.86
5.08,4.57,5.32,6.00,5.57,5.11,4.65,4.86,5.33,5.54,6.20,5.41,5.31,4.80,4.88,5.67
5.67,5.36,5.23,5.38,4.84,4.51,4.92,5.29,5.41,5.82,5.93,5.88,5.23,4.53,4.17,5.01
5.62,5.99,5.27,4.27,4.90,5.58,5.58,4.81,4.31,4.51,4.19,4.12,4.12,5.41,5.08,5.27
5.74,5.34,5.38,5.54,5.60,4.98,4.76,4.63,4.74,4.65,4.97,5.58,5.24,4.30,4.82,4.84
4.81,4.93,5.39,5.56,4.98,4.72,5.89,5.66,4.70,3.35,3.34,3.85,4.05,3.38,3.38,4.35
4.63,4.73,4.76,4.62,4.42,4.81,5.58,5.58,4.36,4.36,5.28,6.02,5.84,5.50,5.40,4.27
3.79,4.80,5.76,6.07,5.62,5.17,4.97,5.21,4.52,4.05,4.31,4.76,4.63,4.36,3.35,4.14
5.10,5.73,5.50,5.74,5.74,5.76,5.32,4.57,3.74,4.48,5.48,6.02,5.76,5.23,4.61,4.82
5.15,5.93,5.47,4.94,4.72,4.72,4.85,4.97,5.14,5.33,5.41,5.99,5.86,5.17,4.30,4.27
3.84,4.12,5.60,6.00,5.22,4.39,4.46,5.50,5.22,3.75,NA,NA
>chr1:145205470-145205770
NA,NA,4.70,4.03,4.14,4.63,5.04,5.41,5.69,5.54,4.72,4.74,5.29,5.56,5.48,4.49
3.85,4.74,4.74,4.80,4.52,5.15,5.50,5.08,4.66,4.98,5.75,5.79,5.78,5.41,4.76,3.63
3.84,5.08,5.19,4.89,4.76,4.81,4.98,5.89,5.28,5.11,5.53,5.28,4.90,4.46,5.45,4.89
5.00,5.32,5.39,4.89,4.58,4.77,5.56,5.66,4.82,4.97,5.60,4.65,3.79,4.27,4.63,4.73
4.93,5.41,5.64,5.29,4.80,4.56,4.81,5.03,4.97,4.65,4.05,4.76,5.60,5.90,5.30,4.80
4.51,4.63,4.77,5.52,5.60,4.12,3.84,4.46,5.23,5.29,4.74,4.72,5.89,5.28,5.11,4.80
5.76,6.07,5.28,4.36,4.36,5.58,5.73,4.89,3.68,3.35,4.14,5.10,5.05,4.65,4.05,3.38
4.76,5.42,5.42,4.97,4.63,4.63,3.75,4.18,4.73,5.32,6.00,5.82,4.75,4.12,4.46,5.35
5.22,4.98,5.20,5.32,5.94,5.94,5.78,5.70,4.38,4.49,5.40,5.79,5.78,5.45,4.65,4.51
4.82,5.33,4.89,4.90,5.28,5.53,5.11,5.58,5.73,4.89,3.68,4.02,4.80,4.74,4.27,4.12
3.75,3.90,4.52,4.63,4.76,4.31,4.05,3.68,4.89,5.73,5.58,4.36,3.75,4.69,4.76,4.92
5.52,5.16,4.61,4.82,4.63,4.97,5.58,5.80,5.20,5.21,4.95,4.65,4.30,4.82,4.66,4.74
5.29,5.23,5.08,5.22,5.35,5.84,5.15,5.14,5.32,5.40,4.98,4.51,4.31,4.65,5.31,5.44
4.66,4.45,4.80,4.90,4.68,4.85,5.40,5.39,4.66,4.03,4.87,5.86,5.99,5.27,4.99,5.34
5.34,5.02,4.92,4.93,5.00,4.74,3.75,4.36,4.88,5.21,5.29,5.64,5.38,4.84,5.31,5.74
5.74,5.88,4.88,4.63,5.40,5.90,5.46,4.81,3.75,4.74,5.69,5.53,5.14,5.15,5.50,5.49
5.43,5.45,5.84,5.53,5.37,4.88,4.88,5.37,5.54,4.98,4.81,4.93,5.41,5.80,5.20,5.03
4.81,3.75,4.74,5.00,4.68,4.52,4.50,4.80,4.52,5.15,6.00,5.65,4.38,3.34,4.31,4.50
4.67,4.92,5.02,5.42,5.42,5.24,5.05,5.50,5.73,5.31,NA,NA
>chr1:146744981-146745281
NA,NA,4.99,5.26,5.33,4.98,3.75,4.81,5.46,5.91,5.43,5.02,4.27,3.84,3.63,3.38
4.35,4.74,5.33,6.00,5.82,4.89,3.38,3.68,4.02,4.68,5.00,4.93,4.86,3.95,4.25,5.35
5.93,5.48,5.00,4.57,4.65,4.93,5.48,5.53,3.79,4.75,5.82,6.00,5.33,4.74,4.36,4.03
4.14,4.14,4.03,4.36,4.74,5.33,6.00,5.82,4.75,3.84,4.89,5.33,4.82,4.94,5.52,5.16
5.27,5.67,5.16,5.36,5.37,5.79,6.07,5.48,4.81,4.42,4.29,4.71,5.46,6.01,5.76,5.32
5.84,5.50,5.40,4.36,4.02,4.80,4.50,4.31,4.14,5.10,5.05,5.17,5.80,6.00,4.74,4.72
5.40,5.76,6.07,5.28,4.36,2.85,3.63,3.38,4.76,5.60,5.52,4.46,4.81,5.28,6.07,6.07
5.48,4.81,4.31,4.63,4.92,4.74,3.75,4.81,5.28,5.53,3.79,4.27,5.40,5.94,5.40,4.42
4.54,5.29,5.32,5.50,5.05,4.65,4.95,5.21,4.97,4.65,4.05,4.89,5.66,5.89,4.72,4.74
4.92,4.85,4.68,4.99,5.96,5.57,5.11,5.53,5.66,4.89,3.63,2.85,4.36,5.58,5.58,5.11
5.53,5.62,5.17,4.30,5.14,6.02,5.48,4.93,3.90,3.75,4.36,5.22,5.50,4.46,3.84,4.12
5.42,5.56,4.93,4.72,4.85,5.30,5.80,5.22,4.78,4.86,4.68,4.52,4.63,4.97,5.42,5.31
4.92,3.90,4.36,4.77,4.79,5.84,5.53,5.69,5.32,4.57,5.00,5.40,5.79,5.94,5.94,5.15
4.99,5.34,5.34,5.02,4.73,4.53,4.57,5.04,5.29,5.56,5.74,4.95,4.53,5.23,5.08,3.84
3.63,4.35,4.74,4.67,5.29,5.23,5.27,4.99,5.15,5.84,5.35,4.77,4.77,5.34,5.48,4.49
4.38,5.70,5.30,4.82,4.85,5.30,5.56,5.47,4.85,4.29,4.03,4.87,5.80,5.73,5.08,4.57
5.04,5.29,5.56,5.47,4.92,4.63,4.92,4.67,4.74,4.74,3.85,4.49,5.48,5.93,5.40,4.36
4.02,4.80,4.43,4.36,4.46,5.34,5.47,4.94,4.82,5.41,5.40,4.98,5.30,5.94,5.55,5.38
5.22,4.79,5.08,5.22,5.35,5.22,4.98,5.40,5.41,5.17,NA,NA
>chr1:146744990-146745290
NA,NA,5.02,4.27,3.84,3.63,3.38,4.35,4.74,5.33,6.00,5.82,4.89,3.38,3.68,4.02
4.68,5.00,4.93,4.86,3.95,4.25,5.35,5.93,5.48,5.00,4.57,4.65,4.93,5.48,5.53,3.79
4.75,5.82,6.00,5.33,4.74,4.36,4.03,4.14,4.14,4.03,4.36,4.74,5.33,6.00,5.82,4.75
3.84,4.89,5.33,4.82,4.94,5.52,5.16,5.27,5.67,5.16,5.36,5.37,5.79,6.07,5.48,4.81
4.42,4.29,4.71,5.46,6.01,5.76,5.32,5.84,5.50,5.40,4.36,4.02,4.80,4.50,4.31,4.14
5.10,5.05,5.17,5.80,6.00,4.74,4.72,5.40,5.76,6.07,5.28,4.36,2.85,3.63,3.38,4.76
5.60,5.52,4.46,4.81,5.28,6.07,6.07,5.48,4.81,4.31,4.63,4.92,4.74,3.75,4.81,5.28
5.53,3.79,4.27,5.40,5.94,5.40,4.42,4.54,5.29,5.32,5.50,5.05,4.65,4.95,5.21,4.97
4.65,4.05,4.89,5.66,5.89,4.72,4.74,4.92,4.85,4.68,4.99,5.96,5.57,5.11,5.53,5.66
4.89,3.63,2.85,4.36,5.58,5.58,5.11,5.53,5.62,5.17,4.30,5.14,6.02,5.48,4.93,3.90
3.75,4.36,5.22,5.50,4.46,3.84,4.12,5.42,5.56,4.93,4.72,4.85,5.30,5.80,5.22,4.78
4.86,4.68,4.52,4.63,4.97,5.42,5.31,4.92,3.90,4.36,4.77,4.79,5.84,5.53,5.69,5.32
4.57,5.00,5.40,5.79,5.94,5.94,5.15,4.99,5.34,5.34,5.02,4.73,4.53,4.57,5.04,5.29
5.56,5.74,4.95,4.53,5.23,5.08,3.84,3.63,4.35,4.74,4.67,5.29,5.23,5.27,4.99,5.15
5.84,5.35,4.77,4.77,5.34,5.48,4.49,4.38,5.70,5.30,4.82,4.85,5.30,5.56,5.47,4.85
4.29,4.03,4.87,5.80,5.73,5.08,4.57,5.04,5.29,5.56,5.47,4.92,4.63,4.92,4.67,4.74
4.74,3.85,4.49,5.48,5.93,5.40,4.36,4.02,4.80,4.43,4.36,4.46,5.34,5.47,4.94,4.82
5.41,5.40,4.98,5.30,5.94,5.55,5.38,5.22,4.79,5.08,5.22,5.35,5.22,4.98,5.40,5.41
5.17,5.36,5.19,4.95,4.73,4.63,4.35,4.05,4.65,4.95,NA,NA
>chr1:152744300-152744600
NA,NA,5.38,5.34,5.47,5.22,4.99,5.49,5.31,4.77,4.29,4.42,4.81,5.58,5.85,5.17
4.97,5.21,4.95,4.06,3.64,3.75,4.05,4.36,4.63,4.73,4.93,5.39,5.56,5.22,4.99,5.49
5.31,4.77,4.29,4.78,4.93,4.85,4.68,4.78,5.30,5.56,5.47,5.14,4.43,4.36,4.19,4.81
4.68,4.78,4.97,4.93,5.00,4.93,5.00,4.68,4.52,4.63,4.97,5.58,5.56,4.84,5.19,5.32
5.00,4.57,4.65,4.52,4.63,4.97,5.42,5.31,4.92,4.65,4.57,5.08,5.73,5.57,4.36,4.24
5.30,5.08,5.13,5.46,5.65,4.98,4.51,4.80,4.97,4.68,4.02,4.36,4.74,5.14,5.56,5.31
5.19,4.80,4.18,4.68,5.76,5.74,5.41,5.20,5.13,5.54,5.84,5.13,4.97,5.08,3.84,4.75
5.66,5.53,5.02,5.30,5.56,4.53,4.17,5.01,5.62,5.37,5.33,4.86,5.53,5.14,5.27,5.82
5.30,3.79,4.75,5.66,5.89,4.98,4.51,4.92,5.52,5.16,4.61,4.94,5.31,5.44,4.93,4.81
4.19,4.12,4.75,5.66,5.53,5.11,5.58,5.58,4.36,3.75,4.69,4.76,4.31,4.65,5.31,5.56
4.93,4.77,4.73,4.99,5.60,5.53,5.88,5.19,4.66,4.03,4.87,5.85,5.58,5.11,5.53,5.28
4.36,2.85,3.63,3.38,4.89,5.66,5.89,5.38,5.35,5.22,4.14,3.35,3.68,4.76,5.42,5.42
5.02,4.92,4.67,4.43,3.75,2.85,3.63,3.38,4.76,5.60,5.91,4.94,4.84,4.97,5.08,4.90
5.28,5.53,3.79,4.75,5.73,5.73,4.89,3.38,3.63,3.79,4.80,5.32,5.14,4.30,5.24,5.58
4.97,4.65,4.74,4.63,4.76,4.80,4.93,4.85,4.76,4.75,4.89,5.19,5.08,4.39,4.43,5.33
5.69,4.65,3.79,4.75,5.66,5.53,3.79,3.63,3.38,3.38,3.38,3.38,3.38,4.89,5.66,5.53
5.11,5.28,6.07,6.01,5.37,4.03,3.35,4.70,5.91,6.11,4.84,4.21,4.43,4.05,4.89,5.82
5.96,4.99,4.29,4.71,5.84,5.93,4.84,4.85,5.47,5.73,5.94,5.94,5.94,5.94,5.20,5.58
4.98,4.62,4.92,4.95,5.02,5.41,5.52,4.54,3.64,4.06,NA,NA
>chr1:152744324-152744624
NA,NA,4.93,5.39,5.56,5.22,4.99,5.49,5.31,4.77,4.29,4.78,4.93,4.85,4.68,4.78
5.30,5.56,5.47,5.14,4.43,4.36,4.19,4.81,4.68,4.78,4.97,4.93,5.00,4.93,5.00,4.68
4.52,4.63,4.97,5.58,5.56,4.84,5.19,5.32,5.00,4.57,4.65,4.52,4.63,4.97,5.42,5.31
4.92,4.65,4.57,5.08,5.73,5.57,4.36,4.24,5.30,5.08,5.13,5.46,5.65,4.98,4.51,4.80
4.97,4.68,4.02,4.36,4.74,5.14,5.56,5.31,5.19,4.80,4.18,4.68,5.76,5.74,5.41,5.20
5.13,5.54,5.84,5.13,4.97,5.08,3.84,4.75,5.66,5.53,5.02,5.30,5.56,4.53,4.17,5.01
5.62,5.37,5.33,4.86,5.53,5.14,5.27,5.82,5.30,3.79,4.75,5.66,5.89,4.98,4.51,4.92
5.52,5.16,4.61,4.94,5.31,5.44,4.93,4.81,4.19,4.12,4.75,5.66,5.53,5.11,5.58,5.58
4.36,3.75,4.69,4.76,4.31,4.65,5.31,5.56,4.93,4.77,4.73,4.99,5.60,5.53,5.88,5.19
4.66,4.03,4.87,5.85,5.58,5.11,5.53,5.28,4.36,2.85,3.63,3.38,4.89,5.66,5.89,5.38
5.35,5.22,4.14,3.35,3.68,4.76,5.42,5.42,5.02,4.92,4.67,4.43,3.75,2.85,3.63,3.38
4.76,5.60,5.91,4.94,4.84,4.97,5.08,4.90,5.28,5.53,3.79,4.75,5.73,5.73,4.89,3.38
3.63,3.79,4.80,5.32,5.14,4.30,5.24,5.58,4.97,4.65,4.74,4.63,4.76,4.80,4.93,4.85
4.76,4.75,4.89,5.19,5.08,4.39,4.43,5.33,5.69,4.65,3.79,4.75,5.66,5.53,3.79,3.63
3.38,3.38,3.38,3.38,3.38,4.89,5.66,5.53,5.11,5.28,6.07,6.01,5.37,4.03,3.35,4.70
5.91,6.11,4.84,4.21,4.43,4.05,4.89,5.82,5.96,4.99,4.29,4.71,5.84,5.93,4.84,4.85
5.47,5.73,5.94,5.94,5.94,5.94,5.20,5.58,4.98,4.62,4.92,4.95,5.02,5.41,5.52,4.54
3.64,4.06,4.95,5.21,4.97,5.17,5.86,5.99,5.27,5.14,5.32,5.32,5.14,5.27,5.82,6.01
6.01,5.82,5.27,4.99,4.99,5.15,5.94,5.66,5.24,5.23,NA,NA
>chr1:153095425-153095725
NA,NA,4.76,4.85,4.93,4.78,4.62,4.75,4.58,4.77,5.40,5.94,5.22,4.39,4.27,5.15
5.84,5.80,5.40,5.10,5.43,5.94,5.32,5.31,5.27,5.16,5.67,4.80,4.80,5.67,5.79,5.79
5.67,5.27,5.16,5.75,5.22,4.99,5.26,5.29,4.85,4.68,4.85,4.93,4.37,4.42,5.31,5.73
5.84,5.94,5.40,4.74,4.06,3.64,4.54,5.47,5.56,5.29,4.93,5.04,4.67,4.61,4.73,4.85
5.52,5.16,4.61,5.01,5.62,5.37,4.03,3.35,4.36,4.74,4.67,5.29,5.56,5.74,5.27,5.16
5.52,4.92,4.76,4.63,4.63,4.51,4.33,4.17,4.94,5.19,5.89,5.74,5.88,5.00,4.53,5.43
5.56,5.14,4.97,4.85,4.82,5.30,5.41,4.12,2.85,3.75,4.43,4.67,5.29,5.56,5.74,4.95
4.61,4.73,4.85,5.52,5.16,5.10,5.40,5.80,5.40,4.42,4.54,5.52,5.16,5.27,5.67,5.41
4.82,4.94,5.40,5.31,4.97,4.63,4.31,4.03,5.37,5.91,5.10,4.06,4.03,4.66,5.39,5.32
4.98,5.30,5.43,5.36,5.37,4.65,5.11,5.57,5.96,4.99,4.68,4.85,4.93,4.85,4.82,5.66
5.94,5.32,5.20,4.98,5.31,5.41,4.93,4.85,4.73,4.78,5.22,5.80,4.89,4.78,5.22,5.80
5.29,5.04,4.73,4.84,5.19,5.32,4.49,3.85,4.05,3.38,4.35,5.40,5.93,5.47,4.94,4.33
4.95,5.67,5.79,5.55,5.50,5.34,5.19,4.93,4.85,5.05,4.63,4.80,5.74,5.93,5.22,4.39
4.46,5.23,5.30,4.85,4.72,4.72,4.94,5.29,5.41,5.99,5.86,4.67,4.49,5.40,5.16,5.27
5.53,5.43,4.53,4.17,4.03,4.36,4.63,4.73,4.76,4.75,4.89,5.41,5.31,4.14,4.31,4.63
4.73,4.68,4.85,5.40,5.19,4.84,5.40,6.01,4.94,4.18,4.54,5.29,5.41,6.20,6.20,5.89
5.58,5.24,5.05,5.50,5.32,5.31,5.27,5.16,5.75,5.14,4.97,4.85,4.82,5.41,5.67,4.95
4.53,5.23,5.88,6.02,5.28,5.11,5.30,5.46,4.71,4.58,4.62,4.85,5.40,5.39,4.93,4.73
4.84,4.85,4.30,5.14,6.02,5.62,4.67,3.95,4.73,5.02,NA,NA
>chr1:155280598-155280898
NA,NA,5.75,5.14,5.00,5.04,4.73,4.69,5.16,5.19,4.94,4.76,4.73,4.63,4.52,4.80
4.50,4.63,4.51,4.82,5.41,5.40,5.00,4.57,5.22,5.47,5.34,5.38,5.40,4.80,5.02,5.03
5.57,5.02,4.81,4.98,5.60,5.54,4.72,4.74,4.92,4.85,4.68,4.85,5.40,5.39,4.89,4.82
4.77,4.72,4.94,5.47,5.56,4.89,4.78,5.22,5.94,5.15,4.31,3.34,4.67,5.62,5.53,5.02
5.03,5.89,5.82,5.65,5.38,4.79,4.46,4.90,5.57,6.00,5.33,4.74,4.74,4.06,4.03,4.58
4.62,4.99,5.60,4.65,4.51,4.43,5.33,5.84,5.84,5.33,4.85,4.85,4.30,4.99,5.27,5.50
5.35,4.25,4.24,4.86,4.65,5.02,5.15,5.08,5.27,5.31,5.32,5.84,5.35,5.38,5.65,5.37
4.03,4.52,5.45,5.30,5.24,5.56,5.30,4.24,2.85,3.63,3.38,3.38,3.38,4.35,4.63,4.76
4.92,5.29,4.95,5.24,5.65,5.52,4.46,4.36,4.43,5.14,5.56,5.31,5.02,4.73,4.69,5.37
5.65,4.72,4.74,5.69,4.65,5.11,5.58,5.73,4.89,3.63,2.85,3.75,4.43,4.80,4.02,3.68
3.38,4.89,5.66,6.07,6.07,5.66,4.75,3.84,4.89,5.23,5.27,5.31,5.26,4.99,5.32,5.69
5.54,4.72,4.74,5.29,5.23,5.84,5.32,5.76,5.76,5.40,4.72,4.74,5.29,5.56,5.47,4.85
4.62,4.76,4.73,4.69,4.39,4.46,5.50,5.15,4.63,4.42,4.68,4.73,4.63,4.36,4.05,4.42
4.62,4.75,4.75,4.82,4.61,4.17,4.03,4.52,5.41,5.30,4.82,4.97,5.60,5.79,6.01,5.37
5.13,5.32,5.31,4.97,4.69,4.39,5.08,5.19,4.89,4.76,4.81,4.19,4.81,5.58,5.73,4.89
3.68,4.02,4.68,4.86,4.53,4.57,4.65,4.92,5.31,5.56,4.93,4.77,4.95,5.19,5.36,5.17
5.33,5.50,5.34,4.97,4.84,5.56,5.46,4.53,4.67,5.40,5.80,5.71,5.25,5.08,4.77,4.94
5.29,5.41,5.99,5.44,4.81,4.19,4.81,4.93,5.39,5.40,4.92,4.81,4.51,3.74,3.35,4.52
5.42,5.44,4.93,4.85,4.93,4.85,4.33,4.95,5.74,5.56,NA,NA
>chr1:155620593-155620893
NA,NA,5.19,4.97,5.24,5.42,5.56,4.93,4.96,5.36,5.19,4.94,4.82,4.61,4.95,5.53
5.43,5.24,5.33,5.38,5.22,4.79,4.46,4.39,4.69,4.73,4.68,4.85,5.40,5.31,4.94,4.98
5.54,5.69,5.33,4.50,4.82,4.17,4.61,4.73,4.85,5.52,5.16,5.27,5.67,5.79,5.55,5.50
5.27,4.79,4.77,4.77,4.79,4.46,3.84,4.12,5.60,6.00,5.15,4.82,4.14,4.14,5.01,5.58
5.58,4.90,5.08,5.23,4.93,4.72,4.85,4.97,5.41,5.84,5.69,4.68,4.42,5.40,5.80,5.29
4.67,4.74,4.35,3.38,3.38,3.63,3.79,5.30,5.82,5.27,4.27,3.84,4.12,5.42,5.08,4.33
4.87,5.85,5.73,4.89,3.68,4.02,3.90,3.75,4.12,4.75,5.73,5.85,5.17,4.97,5.21,4.95
4.65,4.30,4.99,5.34,4.97,4.84,4.80,5.19,5.42,5.42,5.24,4.30,4.99,5.34,4.97,4.84
4.94,5.91,5.46,4.69,4.89,5.60,5.68,5.46,5.20,5.10,5.23,5.76,6.02,5.28,4.36,4.24
5.03,4.97,5.17,5.85,5.58,5.11,5.53,5.28,4.90,4.27,5.15,5.94,5.66,5.24,5.43,5.53
4.80,4.88,5.82,5.49,4.81,4.42,4.68,4.73,4.63,4.31,4.03,5.20,5.76,5.32,4.99,5.02
4.99,5.27,5.50,5.15,4.82,4.17,4.61,4.96,5.44,5.42,4.38,3.34,4.48,5.49,5.73,5.11
5.30,5.66,5.02,4.73,4.42,4.65,5.40,5.91,4.94,4.84,5.19,5.56,5.14,4.50,4.82,4.17
4.61,4.82,4.89,5.19,5.34,5.27,5.45,4.89,4.53,4.93,5.65,5.36,5.08,5.02,5.26,5.31
4.80,4.80,5.31,4.95,5.24,5.58,4.97,5.17,5.62,6.07,5.76,4.80,3.79,3.63,4.89,5.82
6.00,5.41,4.97,4.85,4.72,4.77,4.82,4.89,5.19,5.53,5.22,5.34,5.74,4.80,4.88,5.82
5.57,4.36,2.85,3.63,4.35,5.40,5.93,5.47,4.94,4.77,5.29,5.37,5.17,5.33,5.38,4.66
4.74,5.00,4.68,4.92,5.45,5.08,5.36,5.82,5.57,4.81,4.19,4.51,4.92,5.47,5.34,4.46
4.81,5.30,5.08,4.33,4.82,5.65,5.91,5.43,5.02,5.14,NA,NA
>chr1:160992191-160992491
NA,NA,4.65,4.42,4.68,4.73,4.63,4.35,3.68,4.02,4.65,4.73,4.84,5.38,5.80,5.15
4.27,3.84,3.63,3.38,4.89,5.66,5.89,4.98,4.94,5.42,5.42,4.76,3.68,4.02,4.80,4.43
4.39,4.46,4.79,5.38,5.40,4.80,5.02,5.03,4.97,4.65,4.95,5.60,5.91,5.43,5.02,4.27
3.84,3.63,4.76,5.41,5.30,4.82,4.51,4.05,3.68,3.38,4.35,5.40,5.94,5.40,4.42,3.75
4.05,4.52,5.41,5.08,5.10,5.04,4.93,5.29,5.23,4.46,4.39,4.69,4.76,4.31,4.05,4.52
5.21,5.57,5.02,4.90,4.76,4.89,5.19,5.53,4.66,4.74,5.00,4.68,4.02,4.52,5.42,5.56
4.93,4.93,5.56,5.42,4.52,3.35,3.34,4.25,4.85,5.14,5.75,5.16,4.61,4.82,4.50,5.14
5.56,5.19,4.33,4.46,4.84,4.97,5.34,5.08,4.39,5.22,6.00,5.46,4.24,2.85,4.75,5.73
5.73,5.10,4.06,4.33,5.38,5.56,4.42,4.68,5.76,5.20,5.13,5.32,5.39,4.66,4.77,5.56
5.43,4.61,5.01,5.58,5.58,5.11,4.65,4.86,5.08,4.57,4.65,4.92,5.31,5.56,4.93,4.96
5.36,5.19,4.70,4.77,5.56,5.88,5.27,5.25,5.64,5.46,5.24,5.66,5.94,5.73,5.47,5.25
5.08,4.77,4.97,5.60,5.79,6.07,5.28,4.81,4.19,4.81,4.93,5.39,5.53,5.27,5.43,5.30
4.14,3.35,4.52,5.42,5.44,4.93,4.85,4.93,4.85,4.72,4.96,5.43,5.65,5.18,4.37,4.42
5.56,5.41,4.66,4.77,5.56,5.58,4.94,4.63,4.77,5.35,5.40,4.42,4.54,5.47,5.56,5.30
4.37,4.18,4.94,5.67,5.48,5.00,4.57,5.22,5.47,5.67,4.89,5.08,5.73,5.80,5.15,4.21
4.85,5.64,5.38,4.84,5.40,5.94,5.40,4.74,4.06,4.03,4.29,4.85,5.29,5.26,4.99,5.04
5.00,5.41,5.76,5.20,5.33,5.73,5.82,4.75,3.79,5.30,5.82,5.89,5.21,4.76,3.38,3.38
3.38,3.38,3.63,2.85,4.36,5.57,5.82,5.00,4.83,5.36,5.19,4.95,4.96,5.08,5.25,5.64
5.38,4.84,5.56,5.46,5.24,5.66,5.94,5.15,4.99,5.50,NA,NA
>chr1:161147632-161147932
NA,NA,4.93,4.92,4.85,4.93,5.39,5.32,4.98,5.10,5.73,5.50,5.49,5.43,5.67,5.48
4.98,5.31,5.46,5.24,5.66,5.56,4.77,4.58,4.75,4.62,4.85,5.52,5.79,5.79,5.67,4.95
4.33,4.97,5.69,5.13,5.11,5.30,5.66,5.24,5.46,5.31,4.14,4.48,5.49,5.73,5.33,5.37
5.65,5.38,5.52,5.46,4.24,4.24,5.03,4.97,4.85,4.84,4.76,4.31,4.81,5.62,6.11,5.32
5.27,5.67,5.52,4.94,4.33,5.00,5.88,5.74,5.41,5.31,5.13,4.86,4.64,4.98,5.70,5.81
5.59,5.27,5.08,4.80,4.69,5.08,5.15,5.02,5.04,5.41,5.84,5.67,5.22,5.18,5.71,5.60
4.89,3.84,3.63,3.38,4.76,5.21,5.89,5.82,5.30,4.51,4.69,4.73,4.95,4.92,4.62,4.98
5.58,5.89,5.82,5.65,4.98,4.81,4.95,5.30,5.59,5.67,5.52,4.94,4.72,4.72,4.94,5.40
5.31,4.97,4.63,4.27,3.79,5.53,5.66,4.89,3.38,3.68,4.03,4.63,5.19,5.28,4.56,4.81
5.57,5.73,4.24,4.67,5.85,5.58,5.11,5.53,5.66,4.89,4.05,4.65,4.97,5.03,4.69,4.46
5.50,5.40,4.74,4.65,4.30,4.27,4.69,5.46,6.00,5.15,4.63,3.75,4.42,5.56,5.58,5.02
4.93,4.78,4.68,4.73,4.63,4.36,4.02,4.65,4.99,5.26,5.31,5.13,4.86,5.09,4.83,4.65
4.52,4.50,4.80,4.02,4.70,5.73,5.73,4.70,3.35,3.74,4.89,5.91,5.60,4.12,3.84,4.46
4.79,5.22,4.82,4.30,4.65,4.74,4.63,4.73,4.76,4.89,5.39,5.56,4.98,4.72,5.40,4.80
5.11,5.57,6.00,5.41,4.86,4.69,5.37,5.91,4.89,3.63,3.84,5.08,5.34,4.94,4.84,5.38
5.23,5.10,5.05,5.01,5.06,4.62,5.15,5.85,5.85,5.17,4.30,4.99,5.50,5.55,5.78,5.15
5.02,4.80,5.32,5.14,4.30,4.65,5.10,5.91,5.43,4.33,3.75,4.81,5.62,6.11,5.61,5.34
5.28,5.57,5.21,4.95,4.65,5.05,5.10,5.11,5.62,5.55,4.96,5.08,5.29,4.77,4.97,5.69
5.67,5.36,5.23,5.76,5.32,4.80,5.02,5.03,5.20,5.50,NA,NA
>chr1:161496431-161496731
NA,NA,5.33,5.84,5.84,5.32,4.57,5.00,5.20,5.26,4.99,4.65,4.52,4.50,5.33,5.69
5.53,5.84,4.79,4.77,4.63,4.51,4.92,5.52,5.41,5.02,4.73,4.42,4.63,5.15,5.93,5.47
5.14,5.00,4.74,4.66,5.08,5.50,5.35,4.25,3.34,3.35,4.36,4.63,4.73,4.68,4.78,4.93
5.02,5.42,5.42,4.52,4.03,4.14,4.88,5.67,5.84,5.33,4.85,4.25,3.34,3.35,4.36,4.74
4.80,4.52,4.63,4.73,4.93,5.39,5.40,4.92,4.51,4.98,5.89,5.62,4.67,4.49,5.48,5.93
5.15,4.31,3.74,4.57,4.65,4.02,3.68,4.76,5.60,5.91,4.89,3.74,3.35,3.68,3.38,4.76
5.41,5.81,5.59,5.30,4.94,4.76,4.85,4.93,4.78,4.73,4.96,5.29,5.08,4.36,4.46,5.35
5.50,5.08,4.84,4.51,4.80,4.97,4.68,4.52,4.50,5.14,5.75,5.16,4.61,4.82,5.15,6.00
5.60,4.12,3.79,5.53,5.66,4.89,3.38,3.68,3.35,3.74,4.89,5.45,4.46,4.90,5.58,5.58
4.36,2.85,4.75,5.66,5.53,5.11,5.58,5.73,4.89,4.05,3.85,3.34,4.52,5.19,5.20,5.50
5.73,5.80,5.46,5.24,5.66,5.30,4.14,3.35,4.70,5.73,5.85,5.17,4.30,4.27,4.69,5.15
5.08,4.61,4.03,4.36,5.40,5.94,5.40,4.42,4.68,5.60,5.79,5.76,4.80,3.79,3.63,4.76
5.21,5.20,5.50,5.74,6.20,5.54,4.03,3.35,4.52,5.21,4.97,5.17,5.86,5.37,4.03,4.52
5.45,5.78,5.55,5.50,4.99,5.27,5.82,5.93,5.84,5.50,5.22,3.75,2.85,3.63,4.76,5.21
4.97,5.17,5.62,6.02,5.14,5.27,5.99,5.91,4.89,3.63,3.79,4.80,5.76,5.79,4.86,4.24
4.67,5.62,6.07,5.79,5.69,5.32,4.73,4.18,4.68,5.96,5.82,4.75,3.79,5.53,5.48,5.01
4.14,4.14,4.03,3.68,4.89,5.73,5.73,4.89,4.05,3.85,3.95,4.73,4.63,4.31,4.63,4.50
4.80,4.92,5.19,4.97,4.65,4.05,3.38,4.35,5.40,5.50,4.46,4.39,4.69,4.97,5.42,5.42
4.82,4.33,5.08,5.30,4.81,4.56,5.23,5.75,4.92,4.31,NA,NA
>chr1:161988888-161989188
NA,NA,5.33,5.13,5.13,5.08,4.89,6.01,5.22,4.98,5.48,5.56,4.89,4.78,5.22,5.80
4.89,4.78,5.30,5.66,5.24,5.43,5.56,4.98,4.66,5.38,5.33,5.24,5.43,5.53,5.27,5.16
5.67,5.13,5.18,5.18,4.63,4.03,4.70,5.91,5.99,5.27,5.14,5.53,4.86,5.08,4.89,5.45
5.08,4.84,4.94,5.34,5.08,4.39,5.22,5.50,4.46,4.39,5.22,5.50,4.46,3.84,4.75,5.91
5.99,5.27,4.99,5.34,4.97,4.84,4.94,5.45,5.27,5.50,5.33,4.82,4.97,5.69,5.67,4.88
4.80,5.74,5.93,5.22,4.39,4.27,5.02,4.99,5.22,5.56,5.19,5.13,5.46,5.65,5.32,4.80
5.29,5.74,5.66,5.24,5.56,5.31,4.52,4.03,5.54,5.84,4.33,4.37,4.93,4.63,4.98,5.69
5.13,4.24,4.38,5.58,4.97,5.17,5.62,5.89,4.72,4.74,5.29,5.23,4.46,4.90,5.44,5.37
4.69,4.73,5.02,5.58,5.56,4.84,5.08,5.31,4.52,4.03,5.20,5.76,4.74,4.66,4.82,4.30
5.17,5.62,5.53,5.11,5.28,5.53,5.11,5.44,5.43,5.13,5.38,5.80,5.15,4.99,4.99,4.30
5.17,5.62,5.53,4.51,5.22,6.00,5.40,4.65,4.31,4.63,5.05,4.63,4.80,5.53,5.31,4.97
4.63,4.63,4.51,4.82,5.41,5.75,5.22,4.99,5.57,5.19,4.52,3.34,4.67,5.85,5.73,4.75
3.79,5.53,5.62,4.67,3.34,4.48,5.58,5.58,4.48,4.14,5.31,5.41,4.93,4.81,4.63,4.77
5.35,5.84,5.73,5.10,4.98,5.40,5.16,5.36,5.37,5.53,5.84,4.79,4.46,4.12,4.12,5.60
6.00,5.35,4.46,4.03,4.66,5.44,5.31,4.52,3.74,4.57,5.22,5.33,5.26,4.99,5.22,5.47
5.67,4.89,4.53,4.73,5.02,5.42,5.42,4.76,4.05,4.06,4.03,4.66,5.39,5.53,4.80,4.14
4.94,5.19,4.97,4.85,4.84,4.97,5.58,5.31,5.11,5.62,5.55,4.71,4.58,4.89,5.41,5.64
5.25,4.86,5.13,5.67,5.79,5.78,5.45,4.65,4.42,4.68,4.73,4.63,4.52,4.68,4.97,4.78
4.62,4.75,4.58,4.77,5.56,5.94,5.79,5.52,4.92,4.51,NA,NA
>chr1:162155223-162155523
NA,NA,4.98,3.75,4.81,5.44,6.11,4.84,4.21,4.43,4.95,5.41,5.30,4.82,4.51,4.05
3.68,4.76,5.42,5.08,4.84,4.94,5.91,5.46,5.02,5.53,5.28,4.81,3.75,4.98,5.47,5.34
5.22,5.38,5.33,4.82,4.51,4.65,5.40,6.00,5.15,4.52,4.80,4.85,4.25,3.95,4.89,5.90
5.40,4.52,3.74,4.57,4.65,4.92,5.40,5.52,5.22,5.53,5.19,4.89,4.75,4.58,4.03,4.87
5.62,5.89,4.72,4.98,5.47,5.93,5.35,4.85,4.95,5.31,4.95,4.53,5.43,5.32,4.49,4.67
5.62,6.02,5.76,5.55,5.78,5.41,4.52,4.05,4.31,4.81,4.51,5.00,5.32,5.31,4.97,4.69
4.39,4.27,5.15,5.84,5.80,5.30,4.80,4.63,4.92,5.04,4.57,5.00,5.40,5.16,5.27,5.74
5.56,4.89,4.53,4.89,5.67,5.74,5.27,5.16,5.67,4.80,4.80,5.31,5.32,5.50,5.49,5.02
4.81,4.80,5.30,5.90,5.60,4.52,4.03,4.14,4.80,5.53,5.39,4.96,4.61,4.67,5.04,4.93
4.92,4.63,4.98,5.60,4.65,5.11,5.58,5.85,4.67,3.34,4.52,5.45,5.30,5.24,5.23,5.34
4.99,5.15,5.94,5.94,5.55,4.89,4.90,5.57,5.96,4.98,4.81,5.02,5.26,5.33,4.98,3.75
4.81,5.15,5.78,5.55,5.76,5.53,5.60,4.97,4.33,4.17,4.82,4.50,5.33,5.76,5.55,4.33
4.37,4.97,5.14,5.47,5.34,5.38,5.40,4.80,4.51,4.69,5.09,5.06,5.33,5.77,5.76,4.98
4.76,4.69,4.39,4.46,5.23,5.40,5.10,5.23,4.89,4.39,4.43,4.67,5.29,5.80,5.40,4.42
4.68,5.76,5.20,5.13,5.20,5.26,4.99,5.32,5.84,5.69,4.99,4.29,4.03,4.82,5.70,5.08
5.36,5.37,5.79,6.07,5.28,4.81,4.46,5.35,5.22,4.14,4.48,5.48,6.07,5.79,5.60,4.98
4.51,4.98,5.54,4.86,5.33,5.37,5.44,4.90,4.89,5.55,5.79,5.40,4.49,3.85,4.74,4.74
5.33,6.00,5.82,4.70,3.35,3.34,4.38,5.70,5.78,5.55,4.89,3.84,3.63,3.38,4.89,5.91
5.99,5.27,5.14,5.32,5.32,5.14,5.27,6.20,5.54,4.03,NA,NA
>chr1:162908861-162909161
NA,NA,4.29,4.42,4.65,5.19,5.57,4.99,4.65,4.93,5.58,5.73,4.89,4.05,4.65,4.95
5.33,5.22,4.73,4.45,4.58,4.62,4.99,5.60,5.54,4.98,4.51,4.98,5.76,5.55,5.13,4.97
5.08,4.90,5.58,5.58,4.81,4.42,4.73,4.77,4.77,4.73,4.78,4.93,5.02,5.31,5.53,4.80
4.14,4.03,3.68,4.76,5.60,5.91,4.94,4.18,4.37,4.93,5.02,5.58,5.31,4.14,4.31,4.63
4.73,4.93,5.39,5.56,5.22,4.57,3.74,4.48,5.58,5.58,4.36,3.75,4.43,4.67,5.17,5.13
4.80,5.15,5.85,5.85,5.17,5.05,5.47,4.85,4.21,5.15,5.86,5.37,4.03,4.31,4.63,4.73
4.68,4.78,4.97,4.68,4.02,3.68,4.35,4.63,4.73,4.93,5.39,5.32,5.00,4.57,4.65,4.02
4.36,4.63,4.97,5.31,5.56,5.22,4.57,5.00,5.20,5.41,5.74,5.76,5.41,5.00,5.04,4.83
4.70,4.84,5.53,5.65,4.72,4.74,5.00,4.68,4.52,4.50,4.67,5.00,5.14,5.47,5.93,5.35
4.25,3.95,4.86,5.41,6.00,5.57,5.11,5.53,5.62,4.87,4.33,5.19,5.32,5.13,5.20,5.76
5.41,4.97,4.78,4.29,4.77,5.56,5.88,5.71,5.18,5.22,5.37,5.53,5.76,5.55,5.79,5.40
4.49,3.85,4.74,5.40,5.94,5.84,5.32,5.29,4.54,4.42,5.40,5.35,5.38,5.54,5.37,4.88
4.14,5.01,5.48,6.02,5.14,5.15,5.94,5.94,5.55,5.50,4.99,5.15,5.94,5.94,5.55,5.76
5.32,5.32,5.14,5.15,5.50,5.73,5.94,5.94,5.55,5.50,5.27,5.50,5.15,4.31,4.14,5.30
5.94,5.55,5.76,5.32,5.32,5.14,5.15,5.50,5.05,5.24,5.42,5.44,4.89,4.75,4.58,4.03
4.06,4.95,5.42,5.44,4.93,4.73,4.63,4.63,4.51,4.33,4.95,5.31,4.95,4.65,4.05,4.76
5.21,5.20,5.80,5.41,4.89,4.76,4.81,4.84,4.82,4.30,5.24,5.42,5.44,4.93,4.85,4.73
4.78,5.22,5.80,4.89,4.78,5.31,5.58,4.97,4.63,4.31,4.14,5.22,5.94,5.22,4.39,4.27
5.15,5.80,5.58,5.02,4.92,4.67,4.50,4.31,4.03,5.20,NA,NA
>chr1:167195868-167196168
NA,NA,2.85,4.12,5.42,5.42,4.97,4.69,4.51,4.80,5.32,5.84,5.23,5.29,4.67,4.43
3.75,4.24,5.03,5.57,4.99,4.65,4.92,5.40,5.90,4.89,3.95,3.85,4.74,5.40,5.93,5.47
5.14,4.50,4.31,3.34,4.25,4.85,5.14,5.47,5.34,4.46,4.12,4.12,5.60,6.00,5.15,4.52
3.90,4.66,5.38,5.23,5.10,5.05,4.63,4.31,4.65,5.45,5.78,5.55,5.76,5.93,5.82,5.41
5.20,4.98,5.30,5.94,5.55,5.50,4.99,5.15,5.80,5.38,4.33,4.87,5.62,6.02,5.88,5.19
4.89,4.58,4.03,4.46,4.85,5.14,5.33,5.32,5.50,5.73,5.50,5.05,4.65,4.05,3.38,4.89
5.91,5.37,5.33,4.86,5.53,5.88,5.19,4.89,4.58,4.77,5.31,5.73,5.84,5.94,5.22,3.75
2.85,3.63,3.38,3.38,4.76,5.60,5.90,5.40,5.10,5.23,4.89,4.69,5.30,5.08,5.13,5.46
5.65,4.72,3.90,4.02,4.52,5.21,5.89,5.82,6.01,6.01,5.37,4.69,4.89,5.56,5.48,4.98
5.22,6.01,4.89,5.08,5.73,5.57,5.11,4.65,5.69,5.41,5.04,4.63,4.63,5.04,4.68,4.02
3.68,4.76,5.21,4.97,4.65,4.05,3.38,4.76,5.42,5.44,4.66,4.03,4.06,4.05,4.89,5.66
5.53,3.79,4.75,5.66,5.53,3.79,4.75,5.66,5.53,3.79,4.75,5.66,5.53,3.79,4.75,5.66
5.53,3.79,4.27,4.63,4.97,5.42,5.30,4.24,4.36,5.58,5.58,5.01,4.61,5.08,5.45,4.94
4.61,5.43,5.30,4.78,4.89,5.90,5.40,4.92,3.90,3.75,4.12,4.27,5.40,5.93,5.48,4.98
5.10,5.05,5.24,5.70,5.30,4.82,4.97,5.76,5.74,5.27,4.27,3.84,4.12,5.41,5.08,5.27
5.74,5.67,5.43,5.26,5.29,4.92,4.81,4.51,5.08,5.13,5.13,5.33,5.37,5.44,4.36,4.24
5.46,5.90,5.40,5.10,5.08,5.41,4.76,3.68,4.02,4.80,4.50,4.52,4.80,4.43,4.36,4.46
5.34,5.74,5.27,5.08,5.41,4.95,4.06,3.64,4.37,4.97,5.41,5.84,5.84,4.74,3.75,4.12
4.75,5.66,5.89,5.38,5.34,5.47,4.98,3.75,4.81,5.28,NA,NA
>chr1:167634811-167635111
NA,NA,5.56,4.84,5.08,5.42,5.24,4.97,5.03,5.02,4.80,5.76,5.79,5.60,4.98,4.63
4.73,4.78,5.22,5.35,4.77,4.63,4.94,5.31,5.32,4.49,4.38,5.58,4.97,4.85,4.85,5.14
5.75,5.79,5.79,5.67,4.80,4.14,4.82,5.15,5.94,5.40,4.92,4.73,5.10,5.39,5.45,4.46
3.84,4.12,5.42,5.08,5.13,5.46,5.30,5.02,5.03,5.57,5.43,5.67,5.48,4.49,4.25,5.35
5.50,4.46,3.84,3.63,4.89,5.73,5.58,4.36,2.85,4.75,5.82,5.82,5.00,4.53,5.23,5.08
4.39,4.43,4.80,4.92,5.19,5.20,5.80,5.41,4.66,4.77,5.31,5.73,5.50,5.74,5.74,5.62
5.11,5.31,5.38,5.13,5.46,5.65,4.72,4.74,5.00,4.68,4.02,4.70,5.91,5.99,5.41,5.20
5.00,4.57,4.65,4.93,5.58,5.58,4.36,2.85,4.12,5.21,5.20,5.50,5.05,4.65,5.10,5.91
5.43,4.33,4.68,5.96,5.57,4.90,4.46,5.45,4.89,5.08,5.73,5.57,4.90,4.27,5.15,5.94
5.43,4.61,5.01,5.48,5.53,5.11,5.57,5.73,5.11,5.22,5.35,4.46,4.36,5.22,5.50,5.84
5.32,5.32,5.14,5.27,5.82,5.30,3.79,3.63,3.38,3.38,4.76,5.42,5.08,4.84,5.40,5.94
5.15,4.31,4.14,5.10,5.49,4.99,5.22,5.33,4.95,4.65,5.10,5.73,5.73,4.75,4.12,4.19
4.51,4.31,4.05,4.52,5.41,5.30,5.02,4.96,5.19,5.08,3.84,3.63,3.38,4.89,5.91,5.37
5.33,4.86,4.65,5.02,5.03,5.57,4.99,5.04,5.29,5.23,4.46,4.90,5.28,5.53,5.11,5.58
5.58,5.11,5.53,5.66,4.75,2.85,2.85,4.12,5.60,5.52,5.22,5.08,5.23,5.40,5.10,5.43
5.56,4.42,3.75,4.05,3.68,3.38,3.38,3.38,3.38,3.38,3.38,3.38,3.38,4.76,5.60,5.90
5.29,5.04,4.99,5.26,5.33,5.14,4.86,4.53,4.57,5.04,5.29,5.80,5.22,4.78,4.73,5.01
5.06,4.62,4.98,5.70,5.30,5.02,4.96,5.39,5.32,5.00,4.57,5.22,5.56,5.31,5.02,4.73
4.78,5.30,5.88,5.59,5.08,4.92,5.56,5.46,5.24,5.33,NA,NA
>chr1:168054006-168054306
NA,NA,3.38,3.38,3.38,3.38,3.38,4.89,5.73,5.58,4.36,3.75,4.43,5.14,5.56,5.31
4.97,4.63,4.27,3.84,4.46,5.50,5.40,4.74,4.65,5.05,5.31,4.42,4.68,5.69,5.13,5.33
5.54,5.84,4.33,4.54,5.52,5.41,5.02,4.73,4.42,4.63,4.63,4.76,4.80,4.97,4.68,4.92
5.19,5.57,4.99,4.65,4.02,3.68,4.89,5.66,6.07,5.79,4.86,5.11,5.31,5.38,4.33,4.06
4.74,4.74,4.67,4.92,4.85,4.68,4.42,4.05,3.68,4.76,5.60,6.00,5.40,4.27,3.79,5.30
5.46,5.13,5.08,5.42,4.52,4.02,4.80,4.85,4.25,3.34,4.52,5.19,5.57,5.43,5.67,5.48
5.13,5.20,5.76,4.99,4.68,4.73,4.63,4.31,4.03,5.20,5.76,4.97,4.82,5.41,5.52,4.85
4.29,4.77,5.56,5.41,4.96,4.77,4.93,5.43,5.32,5.00,4.57,5.22,5.75,5.79,5.78,5.45
4.92,4.68,4.97,4.85,4.72,4.72,4.94,5.29,5.32,5.80,5.46,4.53,4.95,5.31,5.26,5.02
4.90,4.68,4.99,5.60,4.65,5.11,5.57,5.82,5.36,5.43,5.56,4.84,5.19,5.53,5.27,5.16
5.52,4.54,4.42,5.56,5.46,5.06,5.41,5.41,5.06,5.46,5.31,4.98,5.48,5.56,5.30,4.80
4.81,4.80,4.69,5.08,5.15,5.02,5.05,5.01,5.36,5.38,4.92,4.82,4.63,5.18,5.18,5.02
5.04,5.14,5.75,5.16,5.10,5.05,4.63,4.92,5.40,5.39,4.66,4.77,5.56,5.43,4.61,4.03
4.36,4.74,4.67,5.00,5.14,5.75,5.67,5.59,5.27,5.08,4.80,4.84,5.19,5.32,5.00,4.51
4.81,4.98,5.69,5.84,5.33,4.85,4.25,4.49,5.48,5.56,5.30,4.78,4.29,4.45,4.80,4.90
4.93,5.41,5.80,5.73,5.10,4.98,5.40,5.41,5.02,4.95,5.30,5.59,5.60,5.38,5.22,5.52
5.65,4.82,4.33,4.97,5.34,4.99,5.27,5.74,5.76,5.41,4.97,4.85,4.82,5.66,5.56,4.84
5.19,5.40,4.92,4.81,5.02,5.10,4.73,4.69,4.82,5.56,5.42,5.20,5.25,5.47,5.49,5.43
5.45,4.46,4.90,5.57,5.96,4.98,4.76,4.63,4.52,4.80,NA,NA
>chr1:168556182-168556482
NA,NA,4.14,3.35,3.68,4.76,5.42,5.42,4.97,4.63,4.27,3.84,4.27,5.02,4.99,5.22
5.33,4.95,5.24,5.58,4.97,4.65,4.05,4.76,5.42,5.42,5.02,4.73,3.95,3.85,4.95,5.41
5.78,5.55,5.50,4.99,5.15,5.50,5.73,5.94,5.43,4.61,4.94,5.19,5.20,5.50,5.73,5.50
5.73,5.50,5.73,5.84,5.94,5.22,4.51,4.80,5.32,5.84,5.23,5.30,4.37,4.42,5.56,5.43
5.10,5.40,5.80,5.84,5.32,5.33,5.22,4.57,4.53,4.86,4.68,4.02,4.52,5.42,5.56,4.93
4.77,4.82,4.62,4.85,5.29,5.41,5.74,5.76,4.74,3.75,4.81,5.03,4.97,5.17,5.85,5.58
4.36,2.85,4.75,5.91,5.43,5.13,5.19,5.32,4.98,5.30,5.66,5.24,5.46,5.56,4.42,4.68
5.96,5.82,4.70,3.35,3.34,3.85,4.74,4.74,5.33,5.76,5.55,4.33,4.68,5.76,5.20,5.33
5.13,5.67,5.36,5.43,5.30,4.78,4.89,5.23,4.46,4.69,5.46,5.90,4.89,4.69,5.54,5.54
5.13,5.20,5.41,5.82,5.30,5.11,5.57,5.73,5.08,4.51,5.08,5.06,4.62,4.74,4.85,4.67
5.29,5.23,5.27,5.50,5.23,5.27,5.67,5.16,5.36,5.82,5.57,5.11,5.53,5.66,4.70,4.02
4.65,4.99,5.02,5.14,5.93,5.46,4.71,4.70,5.22,5.65,5.17,4.67,4.43,4.39,5.08,5.19
4.66,4.71,5.43,5.44,4.36,2.85,4.75,5.66,6.07,6.07,5.66,4.70,4.05,4.31,4.76,4.84
4.74,4.80,5.13,5.18,4.37,3.64,4.06,5.10,5.73,5.58,4.36,4.24,5.46,5.91,4.89,4.53
4.89,5.80,5.84,5.32,5.20,4.49,4.67,5.85,5.58,5.01,4.61,5.43,5.74,5.10,5.08,4.83
4.95,5.53,5.39,4.66,4.71,5.55,5.76,4.97,4.72,4.72,4.85,5.30,5.56,5.47,4.92,4.76
4.63,4.27,2.85,2.85,4.75,5.91,5.99,5.89,5.03,4.81,4.46,4.79,5.27,5.34,5.23,5.24
5.41,5.75,5.14,4.50,4.63,4.42,4.62,4.76,4.73,4.63,4.82,4.61,5.08,5.41,4.95,4.65
4.30,4.99,4.99,5.02,5.02,4.81,4.31,4.63,4.50,4.80,NA,NA
>chr1:168556203-168556503
NA,NA,4.76,5.42,5.42,5.02,4.73,3.95,3.85,4.95,5.41,5.78,5.55,5.50,4.99,5.15
5.50,5.73,5.94,5.43,4.61,4.94,5.19,5.20,5.50,5.73,5.50,5.73,5.50,5.73,5.84,5.94
5.22,4.51,4.80,5.32,5.84,5.23,5.30,4.37,4.42,5.56,5.43,5.10,5.40,5.80,5.84,5.32
5.33,5.22,4.57,4.53,4.86,4.68,4.02,4.52,5.42,5.56,4.93,4.77,4.82,4.62,4.85,5.29
5.41,5.74,5.76,4.74,3.75,4.81,5.03,4.97,5.17,5.85,5.58,4.36,2.85,4.75,5.91,5.43
5.13,5.19,5.32,4.98,5.30,5.66,5.24,5.46,5.56,4.42,4.68,5.96,5.82,4.70,3.35,3.34
3.85,4.74,4.74,5.33,5.76,5.55,4.33,4.68,5.76,5.20,5.33,5.13,5.67,5.36,5.43,5.30
4.78,4.89,5.23,4.46,4.69,5.46,5.90,4.89,4.69,5.54,5.54,5.13,5.20,5.41,5.82,5.30
5.11,5.57,5.73,5.08,4.51,5.08,5.06,4.62,4.74,4.85,4.67,5.29,5.23,5.27,5.50,5.23
5.27,5.67,5.16,5.36,5.82,5.57,5.11,5.53,5.66,4.70,4.02,4.65,4.99,5.02,5.14,5.93
5.46,4.71,4.70,5.22,5.65,5.17,4.67,4.43,4.39,5.08,5.19,4.66,4.71,5.43,5.44,4.36
2.85,4.75,5.66,6.07,6.07,5.66,4.70,4.05,4.31,4.76,4.84,4.74,4.80,5.13,5.18,4.37
3.64,4.06,5.10,5.73,5.58,4.36,4.24,5.46,5.91,4.89,4.53,4.89,5.80,5.84,5.32,5.20
4.49,4.67,5.85,5.58,5.01,4.61,5.43,5.74,5.10,5.08,4.83,4.95,5.53,5.39,4.66,4.71
5.55,5.76,4.97,4.72,4.72,4.85,5.30,5.56,5.47,4.92,4.76,4.63,4.27,2.85,2.85,4.75
5.91,5.99,5.89,5.03,4.81,4.46,4.79,5.27,5.34,5.23,5.24,5.41,5.75,5.14,4.50,4.63
4.42,4.62,4.76,4.73,4.63,4.82,4.61,5.08,5.41,4.95,4.65,4.30,4.99,4.99,5.02,5.02
4.81,4.31,4.63,4.50,4.80,4.52,5.15,5.94,5.84,5.15,4.99,5.34,5.23,4.53,4.95,5.67
5.79,5.79,5.67,5.27,5.08,5.45,4.65,4.31,4.63,4.92,NA,NA
>chr1:169560175-169560475
NA,NA,5.58,5.58,5.01,4.61,5.23,4.89,3.84,3.63,3.38,3.38,3.38,4.76,5.41,5.78
5.55,5.38,4.66,3.90,4.02,4.70,5.73,5.73,4.89,3.63,3.84,4.89,5.55,5.78,5.15,4.24
4.24,5.15,5.30,5.24,5.23,5.88,5.32,5.32,5.84,5.50,5.22,4.36,4.46,5.52,5.60,4.52
4.05,4.31,4.81,5.02,5.57,5.03,4.24,4.36,5.28,5.89,5.38,5.35,5.84,5.32,5.29,4.54
3.64,4.06,4.05,4.35,5.40,5.93,5.47,5.22,4.57,4.53,4.86,4.68,4.02,4.70,5.91,5.43
4.96,5.16,5.39,5.01,4.73,3.95,4.38,5.58,4.97,4.85,5.35,5.94,5.40,4.84,4.97,5.34
4.99,4.30,5.24,5.65,6.00,5.40,4.35,3.38,3.63,2.85,4.36,5.57,5.96,4.97,4.33,4.95
5.53,5.19,4.84,5.31,5.05,5.24,5.42,5.56,4.93,4.93,5.46,5.80,5.32,5.20,4.49,4.25
4.85,5.33,6.00,5.57,4.90,4.89,5.23,5.10,5.04,4.68,4.02,4.52,5.60,5.90,4.89,4.53
4.89,6.01,5.22,5.11,5.73,5.57,5.11,5.30,5.82,5.89,5.58,5.24,4.30,4.27,4.39,4.69
4.73,4.76,4.75,4.89,5.19,5.53,5.22,5.34,5.48,5.00,4.51,5.19,5.58,5.56,4.42,4.54
5.52,5.67,5.27,5.25,5.64,5.41,4.96,4.96,5.08,4.64,4.98,5.70,5.08,4.61,4.03,4.36
4.63,4.76,4.98,5.69,5.13,5.11,5.22,5.35,4.46,4.36,4.43,5.14,5.33,5.32,5.80,5.58
4.97,4.63,4.63,3.75,4.42,5.56,5.94,5.94,5.74,5.25,4.86,4.63,4.82,4.50,5.14,5.47
5.34,5.22,5.08,5.45,4.94,4.18,4.37,5.30,5.23,4.46,4.69,5.15,5.78,5.55,5.38,4.66
4.74,5.76,5.20,5.13,5.32,5.43,5.24,5.66,5.94,5.32,5.31,5.13,5.18,5.41,4.77,4.97
5.96,5.49,4.48,3.34,3.85,4.05,3.38,4.76,5.41,5.78,5.55,5.38,4.66,3.90,4.92,5.19
4.97,4.65,4.05,3.38,4.89,5.66,5.53,5.11,5.28,6.07,6.07,5.66,4.75,2.85,4.36,5.44
5.37,4.03,3.35,3.68,4.35,5.40,5.50,4.46,3.84,3.63,NA,NA
>chr1:169778816-169779116
NA,NA,3.63,2.85,3.75,4.43,4.67,5.29,5.23,4.46,3.84,3.63,3.38,3.38,4.35,5.40
6.00,5.60,4.12,2.85,2.85,4.12,5.42,5.44,4.93,4.90,4.51,5.00,5.48,5.34,5.38,5.89
5.66,4.75,3.84,4.27,5.15,5.84,6.01,4.94,4.84,5.19,5.32,4.49,4.25,4.85,5.14,5.75
5.16,4.61,5.01,5.62,5.37,5.13,5.20,5.26,5.02,5.19,5.34,5.08,4.69,5.15,5.30,4.82
4.94,5.47,5.93,5.40,4.27,3.84,5.08,5.34,5.02,5.05,4.63,4.14,4.03,4.52,5.60,5.90
5.30,4.37,4.42,5.56,5.58,5.19,4.51,5.00,5.20,5.41,5.82,6.01,6.07,5.28,4.36,2.85
4.27,4.74,4.80,4.52,5.15,6.00,5.46,4.81,3.75,3.90,4.93,5.58,5.85,4.67,3.95,4.73
5.02,5.42,5.42,4.12,2.85,3.75,4.43,5.14,5.47,5.34,4.77,4.77,5.34,5.74,5.13,5.19
5.56,5.19,5.09,5.08,4.96,4.73,4.78,4.97,5.14,5.75,5.16,5.27,5.31,4.95,4.85,5.35
5.94,5.22,5.11,4.86,4.65,5.11,5.58,5.58,5.11,4.80,4.80,3.79,4.75,5.66,5.53,3.79
4.75,5.91,5.43,5.13,5.08,5.30,4.81,4.46,5.52,5.60,4.52,3.35,4.03,5.37,5.91,4.70
3.35,4.03,5.37,5.30,5.02,5.46,6.00,5.15,4.31,3.34,3.85,4.05,4.35,4.63,4.76,4.92
5.40,5.43,5.24,5.41,5.40,4.49,3.85,4.05,4.35,5.40,5.94,5.22,4.14,3.35,4.52,5.21
5.20,5.50,5.05,4.65,4.05,4.89,5.82,5.73,5.08,4.51,5.19,5.34,5.08,3.84,4.75,5.82
5.96,4.97,4.33,4.95,5.67,5.16,5.36,5.37,5.79,6.07,5.62,5.17,4.97,5.21,4.76,3.63
4.12,4.19,4.81,4.68,4.42,4.81,5.58,5.73,5.10,3.85,4.49,5.32,5.39,4.66,4.71,5.43
5.62,4.81,4.42,4.68,4.81,4.19,4.81,5.28,6.07,6.07,5.66,4.75,3.79,4.80,4.80,5.11
5.57,6.00,5.33,4.74,4.27,2.85,2.85,4.75,5.66,5.89,4.72,4.74,5.00,4.93,5.29,5.80
5.84,5.32,5.20,4.49,4.25,4.85,5.14,5.56,5.31,4.97,NA,NA
>chr1:171603295-171603595
NA,NA,4.61,5.23,5.76,5.53,5.69,4.74,4.66,5.38,5.33,5.24,5.46,5.56,4.42,4.37
5.30,5.90,5.60,4.52,4.02,4.65,4.99,5.02,4.99,5.34,5.19,4.89,4.76,4.85,4.92,4.93
4.97,4.80,4.76,4.63,4.35,3.68,4.03,4.17,4.33,4.94,5.47,5.93,5.22,3.75,4.24,5.30
5.56,4.53,4.95,5.74,5.67,5.43,5.57,5.58,5.24,5.05,5.50,5.15,4.27,4.69,5.46,5.52
5.22,4.82,5.15,5.84,5.35,5.22,5.53,5.34,4.97,4.69,4.36,4.19,4.94,5.42,5.31,4.94
4.14,4.80,5.74,5.93,5.35,4.25,4.49,5.32,5.43,5.24,5.30,5.41,4.12,3.84,4.46,5.50
5.15,4.31,4.14,5.10,5.05,4.85,4.85,5.33,5.76,5.55,5.13,4.97,5.08,4.90,5.57,5.96
4.68,4.33,5.84,6.20,5.89,5.03,4.69,5.08,5.23,5.24,5.30,5.70,4.38,4.49,5.48,5.93
5.15,4.52,4.68,4.97,4.78,4.68,4.73,4.63,4.27,2.85,4.36,5.58,5.58,4.48,3.34,3.85
4.95,5.21,4.97,5.17,5.62,5.53,5.11,5.58,5.73,4.89,3.38,3.38,3.63,3.79,5.53,5.28
4.90,4.89,5.55,5.79,5.67,4.80,4.88,5.67,5.69,4.68,4.42,5.31,5.73,5.80,5.38,4.84
5.56,5.46,4.53,4.67,5.40,5.23,5.27,5.50,5.33,4.82,4.94,5.29,5.41,5.99,5.44,4.81
4.19,4.81,4.93,5.39,5.53,5.27,5.43,5.30,4.78,4.86,5.14,5.56,5.31,5.02,4.93,4.85
4.72,4.96,5.43,5.65,5.17,4.74,4.66,5.53,5.19,4.93,4.85,4.93,4.80,4.51,4.19,4.81
5.44,5.37,4.03,4.52,5.40,5.90,5.30,4.85,4.72,4.93,5.43,5.40,4.92,4.63,4.73,3.95
3.85,4.95,5.60,5.90,5.29,5.04,4.99,5.57,5.19,4.52,3.34,4.38,5.42,5.08,4.84,4.94
5.91,5.65,5.24,4.30,5.14,5.53,4.86,5.33,5.54,6.20,5.89,5.03,4.81,4.19,4.51,4.92
5.29,5.26,4.99,5.04,5.00,5.41,5.76,5.74,5.89,5.21,4.76,3.38,3.38,3.38,3.63,2.85
2.85,4.75,5.82,6.00,5.33,4.74,4.35,3.63,3.79,5.53,NA,NA
>chr1:176875499-176875799
NA,NA,4.06,4.05,4.35,5.40,5.94,5.22,4.98,5.48,5.56,4.89,4.78,5.30,5.66,5.24
5.56,5.42,5.24,4.30,4.99,4.99,5.15,5.50,5.49,5.43,5.67,5.47,5.14,4.74,4.74,4.65
4.95,5.20,4.98,5.30,5.43,5.10,5.40,5.56,5.48,4.98,5.30,5.43,5.10,5.05,5.02,5.34
5.88,6.02,5.48,4.81,4.31,4.76,4.63,4.36,3.35,4.03,5.54,5.54,4.69,4.86,5.14,5.47
5.34,5.38,5.89,5.66,4.75,3.79,5.53,5.48,4.93,4.80,4.74,4.27,3.79,5.53,5.28,4.90
4.89,5.23,5.10,5.40,5.23,4.46,3.84,3.63,4.35,4.63,4.97,5.31,5.32,4.49,3.85,4.95
5.41,5.78,5.78,5.45,4.65,4.51,4.77,5.08,5.25,5.64,5.41,4.89,4.82,5.02,5.41,5.75
5.22,4.99,5.26,5.33,5.14,4.50,4.52,4.68,4.86,4.69,5.20,5.76,5.32,4.99,5.57,5.03
4.69,4.46,4.79,5.38,5.40,5.32,5.84,4.79,5.38,5.89,5.48,4.93,4.68,4.97,4.37,4.42
5.31,5.05,5.17,5.62,5.53,5.11,5.57,5.73,5.11,5.31,5.46,5.24,5.33,5.50,5.34,5.19
4.93,4.90,5.02,5.26,5.29,4.85,4.62,4.76,4.81,4.19,4.12,3.63,4.76,5.41,5.08,4.61
5.01,5.62,5.99,5.74,5.50,5.32,5.29,4.92,4.63,4.93,4.80,4.76,4.63,4.31,4.03,5.37
5.30,5.11,5.58,5.73,4.89,3.63,4.12,3.75,4.74,5.76,5.20,4.03,3.35,4.52,5.41,5.81
5.68,5.28,4.94,5.53,5.19,4.96,4.77,4.72,4.85,5.18,5.13,5.29,5.64,5.38,4.33,4.46
5.35,5.50,5.27,5.50,5.33,4.82,4.94,5.29,5.41,5.99,5.44,4.81,4.19,4.51,4.98,5.69
5.67,5.36,5.43,5.30,4.14,3.35,4.70,5.82,5.96,4.98,4.63,4.93,4.85,4.33,4.95,5.74
5.56,5.30,4.37,4.42,5.56,5.41,4.96,5.02,5.41,5.75,4.98,4.36,4.96,4.80,4.80,4.43
4.95,5.60,5.90,5.30,4.37,4.18,4.94,5.67,5.47,4.92,4.63,4.73,3.95,4.25,5.35,6.00
5.40,4.92,4.65,4.73,4.84,5.19,5.53,4.95,4.33,4.94,NA,NA
>chr1:177953351-177953651
NA,NA,5.82,4.75,4.12,4.46,5.34,5.47,4.92,4.63,4.73,3.95,4.38,5.70,5.08,5.27
5.67,5.16,5.27,5.67,5.16,5.27,5.67,5.16,4.61,4.82,4.50,5.14,5.75,5.16,5.36,5.37
5.79,5.76,5.40,4.98,4.81,4.93,5.19,5.53,5.22,4.79,5.27,5.27,5.45,5.43,5.26,5.31
4.95,4.33,4.94,5.52,5.16,5.27,5.31,4.95,5.17,5.86,5.37,4.69,4.89,5.80,5.84,5.32
5.31,4.80,4.80,5.53,5.43,5.24,5.41,5.75,4.98,4.72,5.65,5.37,5.13,5.20,5.41,5.99
5.91,5.10,3.85,4.49,5.20,5.32,5.50,5.05,5.24,5.70,5.30,5.24,5.46,5.64,4.85,4.70
5.39,5.67,5.74,4.80,4.80,5.67,5.41,5.02,4.96,5.39,5.56,5.14,4.85,4.46,3.64,3.75
4.05,4.36,4.74,5.14,5.75,5.16,4.61,4.82,5.15,5.93,5.74,5.27,5.16,5.67,5.27,5.16
5.40,4.49,3.85,4.74,4.63,4.73,4.93,5.19,5.53,4.94,5.25,5.36,5.09,4.69,4.39,5.08
5.23,4.53,4.17,5.01,5.58,5.58,5.11,4.65,5.60,4.97,4.82,5.41,5.67,4.80,4.63,5.05
4.63,4.92,5.47,5.56,5.30,4.85,4.33,4.95,5.53,5.31,4.97,4.63,4.74,4.65,4.30,4.99
5.27,4.79,4.77,4.36,4.98,5.47,5.67,4.94,4.84,5.38,5.56,4.84,4.97,5.88,5.32,4.80
5.02,5.46,5.90,5.29,4.67,4.50,4.63,3.75,4.18,4.73,5.22,5.47,5.93,5.40,4.35,3.38
3.38,3.68,4.02,4.68,4.97,4.85,4.72,4.93,5.46,5.31,4.78,4.86,4.93,5.00,5.14,5.47
5.67,5.43,5.02,4.27,4.90,5.44,5.99,5.41,5.33,5.14,4.74,4.74,4.06,4.33,5.38,5.80
5.73,5.50,5.73,5.10,4.78,4.73,4.85,4.76,4.62,4.42,4.05,4.52,5.21,5.89,5.82,5.30
3.79,4.27,4.74,5.33,6.00,5.82,4.75,3.84,4.46,5.23,5.29,4.93,4.86,3.95,4.25,4.84
4.97,5.42,5.42,4.52,4.02,4.68,5.00,4.67,4.85,4.46,3.64,4.68,5.96,5.80,4.67,4.49
5.20,4.95,5.17,5.86,5.99,5.27,4.27,4.69,5.46,6.00,NA,NA
>chr1:178695296-178695596
NA,NA,4.98,5.33,5.26,4.99,5.22,5.75,5.79,5.78,5.41,4.12,3.79,4.80,5.40,4.98
4.47,5.39,5.39,5.09,4.69,3.75,3.75,4.69,4.97,5.34,5.08,4.69,5.15,5.78,5.79,5.40
5.13,5.37,5.65,5.32,5.25,5.36,4.47,4.19,4.81,5.57,5.96,4.68,4.33,5.55,5.76,4.97
4.33,4.67,5.40,5.23,5.84,6.02,5.66,5.10,4.65,5.05,5.31,4.92,4.73,5.10,5.74,5.43
4.61,4.03,3.68,4.76,5.60,5.90,5.30,4.37,4.42,5.40,5.35,4.46,4.12,4.12,5.42,5.42
4.97,4.63,4.52,4.80,4.74,4.74,4.43,4.64,5.20,5.42,5.46,5.20,4.67,4.53,5.46,5.64
5.29,5.13,5.20,5.02,5.19,5.46,5.18,4.80,4.76,4.84,4.25,4.24,5.13,5.13,4.24,3.85
4.74,4.74,5.14,5.56,5.31,4.97,4.63,4.35,3.63,3.79,4.65,5.37,5.00,4.83,5.08,5.33
6.11,5.91,5.10,4.06,3.64,4.54,5.29,5.32,5.94,5.88,5.59,5.27,5.01,5.05,5.02,5.19
5.53,4.88,3.75,4.36,5.28,5.53,5.11,5.58,5.85,4.87,4.03,4.58,4.75,4.75,4.94,5.30
5.29,4.96,4.82,4.89,5.39,5.53,4.80,4.63,5.05,4.85,4.76,4.75,4.75,4.62,4.78,5.18
5.42,5.75,4.92,4.82,4.14,4.63,5.04,4.68,4.02,3.68,4.35,4.63,4.76,4.92,5.29,5.41
5.74,5.88,4.88,4.80,5.31,5.32,5.50,5.73,5.50,5.05,5.24,5.58,5.20,5.50,5.74,5.74
5.76,5.32,4.83,5.09,5.27,5.81,5.45,4.94,4.17,4.53,5.43,5.32,4.49,3.85,4.74,5.40
5.93,5.48,4.98,5.10,5.74,6.20,5.93,4.84,4.85,5.64,5.41,4.96,4.96,5.08,5.25,5.47
5.05,4.65,4.95,5.42,5.44,4.93,4.73,4.63,4.52,4.80,4.50,4.82,4.14,4.80,5.67,5.67
5.68,5.46,5.20,4.63,4.80,5.74,5.34,5.38,5.54,5.60,4.98,4.63,4.93,4.37,4.33,5.84
5.84,4.33,4.68,5.69,5.13,5.33,5.54,6.20,5.89,5.21,4.12,3.84,4.27,4.30,5.17,5.85
5.58,4.36,2.85,4.12,5.21,4.97,4.65,4.95,5.60,5.90,NA,NA
>chr1:182943448-182943748
NA,NA,4.96,5.39,5.53,4.95,4.53,5.43,5.56,5.14,4.74,4.27,4.12,3.75,3.90,4.02
4.70,5.73,5.58,4.81,4.31,4.76,4.63,4.63,4.42,4.68,4.85,4.92,4.93,5.04,4.63,4.14
4.94,5.40,5.52,4.46,4.81,5.46,5.52,5.38,5.89,5.66,4.75,3.84,5.08,5.34,4.97,4.63
4.74,3.85,3.34,4.31,5.15,5.50,4.46,3.84,3.63,4.89,5.82,5.73,5.08,4.89,6.01,5.22
5.11,4.86,5.79,5.79,5.69,5.33,4.74,4.36,4.02,3.90,3.75,4.81,5.30,5.42,4.94,4.19
4.12,4.75,5.73,5.58,4.81,4.31,4.51,4.98,5.89,5.62,5.17,4.97,5.21,4.76,3.38,3.63
3.79,5.53,5.66,4.89,3.68,3.35,4.14,5.31,5.58,4.97,4.63,4.63,4.31,4.51,4.63,4.36
4.98,5.33,4.95,5.17,5.86,6.11,5.33,4.73,4.96,5.46,5.65,5.38,4.79,4.46,4.69,5.15
5.30,5.24,5.56,5.42,4.52,4.03,4.14,4.63,5.40,5.56,5.47,4.54,4.42,5.40,5.94,5.40
4.36,3.35,3.34,4.67,5.85,5.58,5.11,4.65,5.37,4.88,4.63,5.20,5.42,5.42,5.20,4.63
4.88,5.37,5.53,5.14,4.30,5.24,5.42,5.08,4.84,5.56,5.38,5.13,5.43,5.44,4.81,4.56
5.23,5.75,4.92,4.31,4.14,5.31,5.58,5.02,4.92,4.93,5.00,5.04,4.99,5.02,4.27,4.39
5.22,5.93,5.47,4.98,3.75,4.36,5.22,5.93,5.47,4.92,4.51,4.98,5.40,5.76,5.76,4.80
3.79,3.63,4.89,5.82,6.00,5.41,4.97,4.37,4.33,5.43,5.91,4.70,4.03,4.17,4.53,5.56
5.42,5.24,4.95,5.29,4.92,4.81,5.02,5.49,5.50,5.32,5.20,4.98,5.22,5.80,5.30,4.80
4.76,4.69,3.75,4.24,5.46,5.91,4.89,5.00,5.32,5.39,4.66,4.71,5.55,5.62,5.11,5.31
5.38,4.84,5.40,5.94,5.15,4.63,4.31,4.76,4.63,4.36,4.05,4.31,4.76,4.63,4.63,4.51
4.82,5.33,5.38,5.22,5.52,5.40,4.92,4.68,4.86,3.95,4.67,5.80,5.73,5.11,5.30,5.66
5.24,5.43,5.40,4.94,4.33,5.00,5.88,5.20,5.13,5.32,NA,NA
>chr1:182943632-182943932
NA,NA,5.00,5.04,4.99,5.02,4.27,4.39,5.22,5.93,5.47,4.98,3.75,4.36,5.22,5.93
5.47,4.92,4.51,4.98,5.40,5.76,5.76,4.80,3.79,3.63,4.89,5.82,6.00,5.41,4.97,4.37
4.33,5.43,5.91,4.70,4.03,4.17,4.53,5.56,5.42,5.24,4.95,5.29,4.92,4.81,5.02,5.49
5.50,5.32,5.20,4.98,5.22,5.80,5.30,4.80,4.76,4.69,3.75,4.24,5.46,5.91,4.89,5.00
5.32,5.39,4.66,4.71,5.55,5.62,5.11,5.31,5.38,4.84,5.40,5.94,5.15,4.63,4.31,4.76
4.63,4.36,4.05,4.31,4.76,4.63,4.63,4.51,4.82,5.33,5.38,5.22,5.52,5.40,4.92,4.68
4.86,3.95,4.67,5.80,5.73,5.11,5.30,5.66,5.24,5.43,5.40,4.94,4.33,5.00,5.88,5.20
5.13,5.32,5.43,4.53,4.17,4.82,5.15,5.93,5.48,5.13,5.20,5.88,4.88,4.80,5.74,5.56
5.29,4.93,4.86,4.69,5.37,5.93,5.84,4.79,5.38,5.54,4.86,5.11,5.30,5.43,5.27,5.31
4.95,4.65,5.10,5.66,5.53,5.11,5.57,5.96,4.98,4.63,4.92,5.04,4.57,5.08,5.13,5.84
5.41,4.86,3.95,4.67,5.80,5.82,5.36,5.43,5.30,4.98,5.32,5.31,4.94,4.84,4.82,5.27
5.82,5.93,5.84,4.79,5.22,5.08,5.50,5.40,4.35,3.38,3.63,2.85,2.85,4.75,5.73,5.73
4.89,3.63,2.85,3.75,4.69,4.97,5.34,5.08,3.84,3.63,4.89,5.73,5.73,5.10,4.65,4.30
4.99,4.99,4.30,5.17,5.85,5.58,4.48,3.34,3.85,4.95,5.60,5.90,5.29,4.74,4.66,5.08
5.45,4.89,4.53,4.86,5.14,5.47,5.56,4.89,4.53,4.89,5.45,5.08,4.66,4.98,5.47,5.56
5.40,5.10,5.16,5.40,4.49,4.67,5.85,5.58,4.36,4.36,5.44,5.99,5.74,5.50,5.20,5.21
4.95,4.65,4.95,5.33,5.14,4.86,3.95,4.25,5.35,5.93,5.47,5.14,5.00,4.67,4.50,4.52
4.80,4.74,4.36,4.03,4.14,4.80,5.74,5.56,5.30,4.78,4.29,4.45,4.94,5.91,5.46,5.02
4.65,5.69,5.33,4.43,3.75,4.36,5.57,5.96,4.98,4.51,NA,NA
>chr1:184712378-184712678
NA,NA,5.15,4.69,4.89,5.55,5.55,5.76,5.93,5.53,4.84,4.85,5.64,5.46,5.24,5.30
5.41,4.12,2.85,4.36,5.58,5.85,5.17,4.95,5.31,4.95,4.33,4.51,4.81,5.48,5.89,5.38
5.52,5.40,4.94,4.14,4.14,4.82,5.15,6.00,5.60,4.95,4.65,4.30,4.82,4.84,4.51,4.92
5.40,5.43,4.53,4.17,4.03,3.68,3.38,4.76,5.60,5.90,5.30,4.85,4.82,5.66,5.94,5.32
5.20,5.13,5.37,5.44,5.11,5.30,5.46,4.33,4.37,4.93,4.63,4.80,4.97,4.93,5.00,4.93
5.00,4.68,4.52,5.15,5.94,5.84,5.32,5.20,4.49,3.85,5.10,5.66,5.53,5.02,5.03,4.97
5.24,5.65,5.90,5.30,4.78,4.68,4.81,4.98,5.65,5.53,4.84,4.84,6.11,5.44,4.36,3.75
5.22,5.50,5.84,5.32,4.80,5.02,5.46,5.52,5.38,5.40,5.32,5.84,5.45,4.89,4.53,4.89
5.56,5.47,5.14,5.04,4.67,4.53,5.23,5.34,5.27,5.23,5.29,4.67,4.74,4.74,4.65,4.30
4.27,3.84,4.75,5.73,5.58,5.11,5.53,5.28,4.36,4.36,5.28,5.89,5.38,5.35,5.22,4.78
4.89,5.56,5.47,5.14,4.74,4.27,3.79,5.53,5.66,4.89,4.05,3.85,3.95,4.89,5.56,5.47
4.98,4.66,5.08,4.79,5.22,5.08,5.23,5.29,4.93,4.86,4.53,4.51,4.81,4.98,5.60,5.79
5.76,5.76,6.07,5.66,4.75,2.85,4.36,5.58,5.58,4.48,4.03,5.20,5.76,5.33,4.85,4.85
4.30,4.99,4.99,5.15,5.94,5.66,4.82,4.97,5.69,5.67,4.88,4.80,5.74,5.93,5.40,4.36
4.02,4.68,5.04,5.10,5.08,5.41,4.76,3.38,3.63,3.79,5.53,5.66,4.89,3.63,3.79,5.53
5.66,4.89,3.63,3.79,5.53,5.66,4.89,3.63,3.79,5.53,5.66,4.89,3.63,3.79,5.53,5.66
4.75,4.12,4.46,4.79,5.84,6.02,5.28,5.11,4.65,5.69,5.32,4.73,4.45,4.29,4.78,4.93
5.02,5.34,5.88,5.32,5.40,5.38,5.34,5.47,5.22,4.57,4.53,4.86,5.41,6.00,5.82,4.75
2.85,2.85,4.75,5.91,5.37,5.33,5.13,5.69,4.99,4.73,NA,NA
>chr1:187445867-187446167
NA,NA,5.20,4.03,4.52,5.40,5.52,5.22,5.38,5.60,5.68,5.53,4.88,4.39,4.27,4.30
5.24,5.58,4.97,4.65,4.95,5.60,5.52,5.22,5.53,5.23,4.53,5.00,5.37,5.54,5.38,5.35
5.22,4.14,3.35,4.52,5.60,5.52,4.46,4.12,4.27,4.63,4.97,5.58,5.80,5.32,5.29,4.92
4.76,4.84,4.46,4.33,4.97,5.88,5.53,5.69,5.41,5.00,4.74,4.72,5.40,4.80,4.51,4.69
4.97,5.42,5.31,4.92,4.65,4.73,4.84,5.08,5.42,4.98,4.62,4.73,4.92,5.31,5.73,5.80
5.46,4.53,5.00,5.82,5.49,4.48,4.03,5.37,6.01,6.07,5.66,4.70,3.35,4.03,5.37,5.44
4.90,5.08,5.19,4.89,4.58,4.45,4.73,5.04,5.00,5.41,6.00,5.82,4.75,2.85,4.36,5.58
5.58,4.90,4.27,5.02,5.02,5.19,5.58,5.31,4.14,4.52,5.31,5.08,4.84,5.56,5.46,5.24
5.41,5.40,5.13,5.20,5.76,5.32,4.57,5.00,5.20,5.32,5.80,5.38,4.33,4.06,4.05,3.38
4.89,5.66,5.53,5.11,5.58,5.58,5.11,5.53,5.62,5.17,5.05,5.10,5.11,5.13,5.13,5.08
4.57,4.65,4.02,4.70,5.73,5.73,4.75,3.79,4.80,5.76,5.76,4.80,3.79,4.12,5.21,5.20
5.80,5.38,5.13,5.46,6.01,5.76,4.80,3.79,4.75,5.73,5.58,4.36,4.36,5.44,5.43,5.13
5.38,5.31,4.98,5.48,5.93,5.40,4.27,4.12,3.75,3.90,4.93,5.58,5.58,4.93,3.90,3.75
4.12,3.63,4.76,5.41,5.08,5.36,5.88,5.77,5.32,5.27,5.81,5.41,4.95,3.85,4.49,5.20
4.95,5.17,5.62,5.53,3.79,4.27,4.63,4.97,5.42,5.30,5.02,4.80,5.32,5.14,5.27,6.20
6.20,5.27,5.14,5.32,5.40,4.72,3.90,4.93,5.49,6.00,5.41,5.00,4.67,4.43,4.36,4.46
4.79,4.46,3.84,4.75,5.66,5.53,5.02,5.03,5.89,5.99,5.44,4.36,4.24,5.03,4.97,4.65
4.05,4.35,4.74,4.80,4.02,3.68,4.35,4.63,4.97,5.31,5.56,4.98,4.66,5.08,5.23,4.89
4.53,4.57,5.32,5.69,5.53,5.76,5.33,5.02,4.96,5.39,NA,NA
>chr1:188968434-188968734
NA,NA,6.00,5.22,4.36,3.75,3.90,4.02,4.70,5.73,5.58,4.93,4.80,4.43,4.39,4.46
5.23,4.89,4.69,5.37,5.86,4.87,4.33,5.19,5.32,4.49,4.67,5.62,6.02,5.14,5.15,5.94
5.94,5.78,5.41,4.76,3.38,3.63,2.85,4.24,5.03,5.89,5.99,5.91,4.70,3.35,4.03,5.37
5.93,5.76,5.55,5.94,5.94,5.73,5.50,5.15,5.14,6.02,5.28,4.36,2.85,4.75,5.91,5.99
5.27,5.14,5.93,5.82,5.27,4.99,5.27,5.23,5.29,4.74,3.75,4.81,5.03,5.89,6.20,5.54
4.03,3.35,4.36,5.40,5.50,5.27,5.34,5.23,4.53,4.17,4.82,4.50,4.80,4.92,5.45,5.08
5.27,5.31,4.95,4.65,4.05,4.35,5.40,6.00,5.46,4.24,2.85,3.63,4.35,4.74,5.33,5.69
5.53,5.84,5.23,5.30,4.37,4.33,5.84,5.54,4.03,4.52,5.31,5.44,4.66,4.71,5.55,5.76
5.33,4.74,4.74,4.06,4.33,5.08,5.31,4.92,4.80,4.74,4.35,3.38,3.68,4.02,3.90,4.72
5.89,5.62,4.67,4.24,4.86,4.65,5.11,5.57,6.00,4.74,3.75,4.12,4.75,5.73,5.85,5.17
4.30,4.99,5.34,5.34,5.19,4.51,5.08,5.73,5.82,4.89,3.38,3.38,3.63,3.79,5.30,5.37
4.03,3.35,4.70,5.66,5.53,5.02,5.03,5.89,5.99,5.86,5.15,4.64,5.27,5.88,5.94,5.15
4.27,4.90,5.58,5.58,4.93,4.80,4.74,4.74,4.65,4.30,4.82,5.22,5.52,5.60,4.12,2.85
3.75,5.22,5.93,5.74,4.80,4.80,5.53,5.43,4.93,4.93,5.46,5.80,5.32,5.20,4.98,5.31
5.46,4.53,4.67,5.40,5.23,5.27,5.50,5.33,4.82,4.94,5.29,5.41,5.99,5.44,4.81,4.19
4.81,4.93,5.39,5.53,5.27,5.43,5.30,4.14,3.35,4.52,5.42,5.56,5.24,5.41,5.52,4.94
4.33,4.95,5.74,5.56,5.30,4.85,4.82,5.41,5.52,4.54,4.33,5.55,5.76,4.74,4.36,4.77
5.35,5.22,4.14,4.52,5.31,5.44,4.93,4.81,4.63,4.96,5.25,5.22,4.95,4.73,4.63,4.74
4.65,4.95,5.33,5.14,4.74,4.74,4.06,4.33,5.19,5.53,NA,NA
>chr1:192412751-192413051
NA,NA,4.62,4.85,5.40,5.39,4.66,4.77,5.56,5.66,4.82,4.97,5.96,5.80,5.17,4.30
4.27,4.69,5.03,5.89,5.82,5.30,5.11,5.58,5.58,4.81,4.46,5.34,5.47,5.14,4.74,4.35
4.05,4.06,4.33,5.19,5.53,4.95,4.53,5.56,5.42,4.52,4.05,3.75,4.33,5.46,6.01,5.79
5.60,4.97,4.82,5.41,5.75,5.14,5.00,4.93,5.00,4.67,4.85,4.85,4.97,5.21,4.76,3.38
3.68,3.35,4.03,5.20,5.62,5.11,5.10,5.74,5.99,5.44,4.90,4.46,5.50,5.40,4.36,4.02
4.68,5.00,4.93,4.97,4.78,4.68,4.73,4.84,4.25,3.34,3.35,4.36,5.40,5.94,5.84,5.20
5.21,4.12,4.12,4.46,5.35,5.40,4.77,4.66,5.19,5.08,3.84,4.12,5.21,5.57,5.02,4.81
4.80,4.97,5.41,5.69,4.65,4.51,4.43,5.14,5.56,5.31,4.97,4.63,4.31,4.03,5.37,5.62
4.81,3.75,4.33,5.46,5.65,4.72,4.98,5.47,5.93,5.40,4.74,4.65,5.05,5.10,4.14,3.35
4.52,5.21,4.97,5.17,5.85,5.58,5.11,5.53,5.66,4.89,3.68,4.02,4.80,4.74,4.74,4.65
4.95,5.33,4.98,3.75,4.12,4.12,5.21,5.89,5.82,5.30,5.02,5.03,4.97,5.17,5.85,5.73
4.70,4.05,3.75,3.64,4.06,4.95,5.21,5.20,5.80,5.58,4.97,4.63,4.27,3.84,4.46,4.79
4.46,4.36,5.22,5.50,5.08,5.22,5.52,5.60,4.52,3.35,4.14,5.22,5.35,5.38,5.65,5.82
5.27,4.99,5.27,5.45,4.89,4.53,4.89,5.23,5.27,5.50,5.55,5.94,5.94,5.32,5.33,5.14
4.74,4.35,4.05,3.85,4.49,5.32,5.31,4.94,4.19,4.12,3.63,4.89,5.73,5.73,4.89,3.68
4.02,4.68,4.86,4.69,5.54,6.20,5.27,5.14,6.02,5.66,4.70,3.35,4.03,5.37,5.93,5.88
5.34,4.97,4.63,4.52,4.80,4.74,4.27,3.79,5.53,5.62,4.87,4.33,5.08,5.42,4.76,3.63
3.79,4.80,5.32,5.14,5.27,5.82,5.93,5.14,5.27,5.82,5.93,5.14,4.30,4.85,4.84,4.76
4.92,5.40,5.31,4.94,4.84,5.53,5.19,4.93,4.85,4.92,NA,NA
>chr1:192669942-192670242
NA,NA,5.21,5.89,5.74,5.62,4.24,4.38,5.65,6.00,5.40,4.35,3.38,3.38,4.05,3.85
3.95,4.89,5.90,5.40,4.94,4.14,4.14,5.01,5.48,6.02,5.88,5.19,4.89,4.76,4.81,4.19
4.12,3.63,4.76,5.21,5.89,5.99,5.91,4.75,2.85,3.75,4.43,5.33,6.00,5.82,5.10,3.85
3.95,4.89,5.80,5.84,5.73,5.50,5.32,5.20,4.49,4.38,5.42,5.44,4.93,4.73,4.63,4.27
3.84,5.08,4.97,4.84,5.40,5.94,5.35,4.25,4.49,5.20,5.41,5.99,5.44,4.36,3.75,5.22
5.93,5.47,4.98,4.66,5.38,5.55,5.79,5.75,5.22,4.57,5.00,5.20,5.26,4.99,5.32,6.00
5.57,4.36,3.75,4.43,5.33,6.00,5.49,5.01,4.14,4.80,5.67,5.79,5.55,5.76,5.93,5.37
4.69,4.89,5.80,5.40,4.77,4.66,5.41,5.56,4.42,3.75,4.81,5.62,5.99,5.41,5.31,4.80
4.80,5.74,5.56,5.30,4.80,4.63,4.93,4.78,4.68,4.73,4.69,4.39,4.27,4.30,5.24,5.58
4.97,4.85,4.85,5.33,6.00,5.57,5.11,5.53,5.62,5.17,4.97,5.19,4.94,4.17,4.33,4.51
4.65,5.45,5.78,5.78,5.41,4.76,3.63,3.84,4.27,5.02,5.43,5.67,5.74,4.80,4.80,5.67
5.79,5.55,5.50,5.50,5.23,4.61,4.03,4.70,5.91,5.99,5.27,4.99,5.50,5.23,5.36,5.82
5.80,4.87,4.33,5.08,5.31,4.92,3.90,3.75,4.81,5.44,5.99,5.27,4.27,4.39,4.43,4.80
4.52,4.63,4.76,4.80,4.97,5.14,5.33,4.95,4.65,5.10,5.66,6.02,5.14,5.15,5.80,5.38
4.33,4.06,4.05,4.35,4.74,5.14,5.47,5.56,5.40,4.63,4.63,5.04,5.14,5.56,5.39,4.66
4.71,5.43,5.62,4.81,4.51,4.82,5.30,5.70,4.38,4.24,4.86,4.65,4.51,4.43,4.67,5.00
5.14,5.33,5.32,5.94,5.66,5.24,5.46,5.80,5.20,5.21,4.76,3.38,3.38,3.38,3.68,3.35
4.14,5.10,5.05,4.65,4.05,4.89,5.66,5.53,4.51,5.22,5.93,5.48,4.49,3.85,4.05,3.38
3.38,4.35,4.74,5.14,5.56,5.31,5.02,4.93,4.80,4.76,NA,NA
>chr1:193716796-193717096
NA,NA,5.08,5.15,4.69,4.27,5.27,5.82,5.93,5.84,5.23,5.29,4.93,4.86,3.95,4.25
4.85,5.33,5.84,5.13,4.24,4.38,5.70,5.08,5.27,5.31,5.41,6.20,6.20,5.74,5.31,4.77
4.29,4.42,4.05,4.36,4.63,4.97,5.42,5.42,5.24,4.97,5.21,4.12,3.79,5.30,5.46,5.13
4.97,5.08,4.90,5.44,5.99,5.74,5.50,5.73,5.10,4.14,4.52,5.31,5.56,5.24,5.33,4.89
3.84,4.12,5.21,5.57,5.28,5.54,5.02,4.69,4.73,4.65,4.02,3.68,4.89,5.73,5.73,5.10
3.85,4.49,5.20,5.41,5.82,5.30,4.51,4.43,5.14,5.33,5.26,4.99,5.22,5.56,5.19,4.84
5.56,5.58,4.94,4.84,4.82,5.15,5.94,5.94,5.79,5.40,4.98,5.22,6.01,5.43,5.02,4.82
5.22,5.35,5.84,5.15,4.27,4.69,5.03,5.20,5.80,5.38,4.33,4.06,5.10,5.73,5.73,4.75
2.85,2.85,4.12,5.41,5.78,5.78,5.15,4.24,3.75,4.69,4.73,4.68,4.85,5.47,5.34,5.22
5.08,5.45,4.89,5.08,5.73,5.57,5.11,4.65,4.86,5.11,5.10,5.05,5.24,5.65,6.00,5.22
4.51,4.80,5.40,4.72,3.90,4.93,5.48,5.53,3.79,4.75,5.66,6.02,5.14,4.30,4.85,4.85
4.67,5.00,4.68,4.92,5.31,5.42,5.19,5.02,5.49,5.10,4.14,3.35,4.70,5.66,5.89,4.72
3.90,4.93,5.48,6.02,5.14,4.30,5.24,5.70,5.78,5.78,5.41,4.52,3.35,4.14,5.10,5.49
4.99,5.32,5.69,4.65,5.02,5.46,6.00,5.35,4.25,4.49,5.20,4.95,4.65,4.05,4.89,5.91
5.37,4.69,4.86,5.41,5.69,4.65,3.79,4.75,5.91,5.99,5.27,4.99,4.99,5.02,5.43,5.91
5.46,4.81,3.75,3.90,4.93,5.48,5.53,5.11,5.28,5.53,5.11,5.28,5.53,5.02,5.46,5.52
4.46,4.12,4.12,5.21,5.89,5.99,5.62,4.93,4.68,5.00,4.74,3.75,4.12,3.63,3.38,4.35
4.74,5.33,5.69,5.79,5.76,4.80,4.51,4.43,5.14,5.56,5.31,4.94,4.98,5.54,5.69,4.74
4.72,5.65,5.46,4.33,4.54,5.29,5.41,5.74,5.76,5.33,NA,NA
>chr1:196771159-196771459
NA,NA,3.95,3.85,5.10,5.82,6.00,5.32,4.73,4.84,4.97,5.08,3.84,4.27,5.40,6.00
5.60,4.76,3.38,3.38,3.68,4.05,4.31,4.63,5.05,4.67,4.53,5.43,5.56,5.14,4.50,4.31
3.34,4.25,4.85,4.80,4.02,3.68,4.76,5.21,5.20,5.80,5.58,4.94,4.19,4.81,5.28,6.07
5.76,5.40,5.38,4.79,4.46,4.69,5.30,5.08,4.84,4.94,5.91,5.60,4.76,3.38,3.63,3.84
4.89,5.23,5.27,5.53,5.43,4.53,4.95,5.67,5.79,5.78,5.41,4.95,3.85,4.49,5.40,5.16
4.61,5.01,5.48,6.02,5.84,5.50,5.22,4.39,4.27,5.27,5.99,5.86,5.17,4.30,5.14,5.93
5.82,5.74,5.31,4.84,5.08,5.31,4.92,4.68,5.04,5.10,5.08,5.70,4.82,4.33,5.38,5.56
4.84,5.19,5.32,4.98,5.31,5.58,5.02,4.92,4.93,4.86,3.95,4.38,5.70,5.08,5.27,5.67
5.79,5.55,5.50,4.99,5.15,5.50,5.49,5.43,5.45,4.46,3.84,4.27,4.63,4.97,5.34,5.88
5.32,4.80,5.11,5.28,5.53,5.11,5.57,5.73,4.24,3.85,4.05,3.38,4.35,4.74,5.33,6.00
5.82,5.10,3.85,4.49,5.20,4.95,4.85,4.84,4.97,5.34,5.34,5.50,5.23,5.36,5.82,5.57
4.36,4.24,5.30,5.42,4.97,4.69,4.39,4.27,4.30,4.65,4.95,5.21,5.57,4.99,5.22,5.47
5.34,5.38,5.40,4.80,5.11,5.44,5.43,4.33,4.68,5.60,5.53,5.84,5.50,5.40,4.27,3.79
5.53,5.28,5.11,4.65,5.60,4.97,4.82,5.33,4.89,3.84,3.63,4.76,5.60,5.90,4.89,3.95
3.85,4.05,4.89,5.82,6.00,4.74,3.75,4.12,4.75,5.66,5.53,5.11,5.58,5.85,4.87,4.33
5.38,5.80,5.20,5.03,4.69,5.08,4.97,4.84,5.40,5.80,5.30,4.78,4.73,4.61,5.00,5.37
5.54,4.72,3.90,4.52,5.15,5.50,5.08,5.22,5.52,5.60,4.52,4.03,4.14,4.63,5.40,5.56
5.48,5.13,5.37,5.44,4.90,4.46,5.50,5.35,4.85,4.97,5.19,4.65,4.31,4.76,4.69,3.75
4.24,5.03,5.57,4.99,4.65,4.02,3.68,4.89,5.73,5.58,NA,NA
>chr1:197172015-197172315
NA,NA,5.79,5.52,4.92,4.76,4.63,4.27,3.84,4.46,5.50,5.35,4.85,4.30,4.27,4.90
5.28,6.07,5.79,5.60,4.68,4.18,4.94,5.91,5.60,4.95,3.85,3.95,4.89,5.23,5.84,6.02
5.66,4.89,3.63,2.85,4.36,5.57,5.96,4.68,4.42,5.56,5.94,5.78,5.41,4.76,3.38,3.63
4.12,4.56,4.80,5.61,5.77,5.76,5.32,4.73,4.18,4.68,5.76,5.74,5.89,5.19,4.52,4.14
5.22,5.35,5.22,4.82,5.02,4.99,4.65,4.02,4.52,5.21,5.20,5.80,5.38,4.84,5.31,5.73
5.50,5.73,5.50,5.73,5.50,5.73,5.50,5.73,5.50,5.73,5.50,5.73,5.50,5.73,5.50,5.49
4.99,5.22,5.33,5.32,5.50,5.73,5.50,5.73,5.50,5.73,5.50,5.73,5.50,5.73,5.50,5.73
5.84,6.01,5.39,5.10,5.06,5.01,4.92,4.93,5.00,4.93,5.00,4.93,5.00,4.93,5.00,4.93
5.00,4.74,4.72,5.65,5.82,5.89,5.58,4.38,4.49,5.48,5.93,5.22,3.75,4.24,5.30,5.42
4.94,4.19,4.12,4.75,5.73,5.58,5.11,5.53,5.66,4.70,4.05,4.31,4.76,4.69,4.39,4.46
5.50,5.40,4.36,4.02,3.90,3.75,4.12,4.75,5.82,5.73,4.24,4.67,5.80,5.82,5.36,5.23
4.89,3.84,4.75,5.73,5.73,4.89,3.38,3.63,3.79,5.53,5.66,5.10,4.43,4.21,4.85,5.47
5.74,5.99,5.44,4.36,3.75,4.43,4.80,4.52,4.92,5.21,5.61,5.53,5.30,5.11,5.58,5.85
5.17,4.95,5.33,5.14,4.43,4.39,4.46,5.50,5.40,4.36,4.02,3.90,4.66,5.08,5.50,5.40
4.35,4.05,4.06,4.33,4.97,5.08,4.69,5.46,5.52,4.77,4.77,4.79,5.08,4.66,4.74,5.29
5.90,5.46,5.02,4.65,5.69,4.74,4.66,5.38,5.55,5.79,5.75,5.14,4.74,4.35,3.38,3.63
3.79,4.80,4.80,3.79,4.12,5.60,5.52,5.38,5.89,5.66,4.75,2.85,2.85,4.75,5.73,5.85
5.17,5.05,5.50,5.15,4.99,5.27,4.79,4.46,4.12,3.63,3.38,3.38,4.89,5.73,5.73,4.89
3.38,3.63,4.12,3.75,4.74,5.29,5.90,5.40,4.94,4.61,NA,NA
>chr1:199547246-199547546
NA,NA,4.39,4.69,4.76,4.80,5.30,5.90,5.40,4.92,3.90,4.36,4.63,4.94,5.34,5.08
4.69,5.30,5.56,4.53,4.67,5.04,5.14,5.33,5.32,5.50,5.73,5.50,5.73,5.50,5.73,5.50
5.73,5.50,5.73,5.50,5.73,5.50,5.73,5.50,5.73,5.50,5.73,5.50,5.73,5.50,5.73,5.50
5.73,5.50,5.73,5.50,5.73,5.50,5.73,5.50,5.74,5.82,5.93,5.14,5.27,6.20,6.20,5.27
5.14,6.02,5.66,5.10,3.85,3.95,4.86,4.93,5.29,5.80,5.84,5.15,5.14,5.53,5.60,4.68
4.18,4.80,4.90,4.95,5.22,5.38,4.98,4.35,3.38,3.68,4.05,4.51,4.72,4.72,4.94,5.29
5.41,5.82,5.93,5.84,5.23,5.30,4.80,4.51,4.84,4.82,4.30,4.65,5.10,5.66,5.89,4.72
4.74,4.92,5.02,5.42,5.31,4.65,4.51,4.82,5.30,5.70,4.38,3.34,4.52,5.40,5.90,4.89
4.69,5.37,5.65,4.98,4.94,5.34,5.08,4.90,5.28,5.53,5.02,5.30,5.08,5.13,5.55,5.76
5.41,4.86,3.95,4.67,5.85,5.58,5.11,4.65,5.60,4.98,4.76,4.63,4.35,3.38,3.68,4.02
3.90,4.72,5.54,4.86,5.11,5.31,5.58,4.94,4.84,5.38,5.33,5.02,4.96,5.41,5.80,5.15
4.27,4.69,5.46,5.52,4.46,4.12,4.75,5.73,5.58,5.01,4.61,5.08,5.70,5.24,4.95,5.33
4.98,3.75,4.81,5.57,6.00,4.74,4.66,4.82,5.27,6.20,6.20,5.74,5.47,4.85,4.84,5.77
5.62,5.33,5.37,5.86,5.17,4.30,5.14,6.02,5.66,4.75,3.84,5.08,5.34,4.94,4.63,4.36
3.90,4.93,5.48,6.07,6.01,5.82,5.27,4.82,4.66,4.74,5.84,5.13,4.24,4.38,5.42,5.44
4.93,4.73,4.63,4.35,3.38,3.38,3.63,3.79,5.53,5.48,4.93,4.80,4.74,4.74,4.65,4.95
5.33,5.14,4.43,4.51,5.53,5.66,4.89,3.63,3.79,5.53,5.66,4.75,3.79,4.80,4.80,5.02
5.15,5.78,5.78,5.15,5.02,5.30,5.46,4.33,3.75,4.81,5.48,6.02,5.76,5.55,5.55,5.76
6.02,5.62,4.67,3.95,4.86,5.41,6.00,5.49,4.93,3.90,NA,NA
>chr1:199857056-199857356
NA,NA,3.38,4.89,5.66,6.07,5.76,4.80,3.79,3.63,3.38,4.89,5.91,5.37,5.33,5.13
5.84,5.41,5.00,4.74,4.66,5.53,5.19,4.89,4.58,4.03,4.06,4.74,5.40,5.94,5.40,4.84
4.97,5.34,4.99,4.30,5.24,5.42,5.56,4.93,4.93,5.43,5.56,5.22,4.57,5.00,5.32,5.19
4.84,4.73,5.04,5.17,5.42,5.75,5.10,4.46,4.03,4.58,4.62,4.85,5.47,5.67,4.94,4.18
4.37,5.30,5.56,5.47,4.54,4.42,5.40,5.35,4.77,4.63,4.94,5.58,5.56,4.42,4.54,5.52
5.41,4.82,4.94,5.40,5.31,5.19,4.80,4.18,4.37,4.93,4.85,4.93,5.44,5.42,4.52,3.35
4.14,5.30,5.43,5.27,5.53,5.39,4.93,4.81,4.19,4.81,5.44,5.99,5.41,5.29,4.94,4.77
5.08,5.09,5.39,5.67,5.74,4.95,4.53,5.46,5.56,4.92,5.08,5.51,5.54,5.41,4.77,4.94
5.40,5.43,4.93,4.93,5.56,5.31,4.52,3.34,4.67,5.62,6.07,6.01,5.46,4.33,3.75,4.05
3.68,3.38,4.89,5.73,5.58,5.11,5.53,5.28,5.11,4.80,4.80,5.11,5.58,5.73,4.89,3.68
4.05,3.75,4.42,5.31,5.05,4.85,5.35,5.93,5.74,5.27,5.08,5.15,4.69,4.27,5.27,5.99
5.91,4.75,3.79,5.53,5.28,4.36,4.36,5.58,5.85,5.17,5.05,5.50,5.20,5.58,4.38,4.24
5.73,5.49,4.93,3.90,3.75,4.12,4.12,5.21,4.97,5.24,5.58,5.57,5.43,5.67,5.47,5.14
4.43,3.75,2.85,3.63,4.35,5.40,5.93,5.48,5.00,4.57,5.32,5.84,5.13,5.11,5.22,5.35
4.77,4.96,5.28,5.19,4.63,4.03,4.52,5.41,5.08,4.61,4.03,4.52,5.42,5.56,5.24,5.41
5.67,5.27,5.23,5.76,5.93,5.82,5.27,5.14,5.93,5.37,5.33,5.73,5.82,4.89,4.05,3.85
4.49,5.32,5.31,4.97,4.63,4.36,4.02,3.90,4.72,5.65,5.82,5.41,5.33,5.14,5.00,4.67
4.74,4.35,3.63,2.85,4.36,5.57,5.82,4.88,4.14,4.94,5.31,5.56,4.53,4.67,5.05,4.63
4.98,5.76,5.77,5.32,5.27,5.81,5.45,4.65,4.31,4.51,NA,NA
>chr1:199857247-199857547
NA,NA,5.49,4.93,3.90,3.75,4.12,4.12,5.21,4.97,5.24,5.58,5.57,5.43,5.67,5.47
5.14,4.43,3.75,2.85,3.63,4.35,5.40,5.93,5.48,5.00,4.57,5.32,5.84,5.13,5.11,5.22
5.35,4.77,4.96,5.28,5.19,4.63,4.03,4.52,5.41,5.08,4.61,4.03,4.52,5.42,5.56,5.24
5.41,5.67,5.27,5.23,5.76,5.93,5.82,5.27,5.14,5.93,5.37,5.33,5.73,5.82,4.89,4.05
3.85,4.49,5.32,5.31,4.97,4.63,4.36,4.02,3.90,4.72,5.65,5.82,5.41,5.33,5.14,5.00
4.67,4.74,4.35,3.63,2.85,4.36,5.57,5.82,4.88,4.14,4.94,5.31,5.56,4.53,4.67,5.05
4.63,4.98,5.76,5.77,5.32,5.27,5.81,5.45,4.65,4.31,4.51,4.84,5.08,5.45,5.43,5.49
5.47,5.25,5.27,5.81,5.41,4.12,2.85,3.75,5.22,5.50,5.27,5.27,5.50,5.15,4.82,4.61
5.23,4.89,4.39,4.69,4.97,5.58,5.80,5.15,4.27,4.90,5.58,5.73,4.75,2.85,2.85,3.63
3.38,3.38,3.38,4.89,5.73,5.58,5.11,5.53,5.66,4.70,3.35,4.03,5.37,5.91,4.89,3.38
3.63,3.79,4.80,5.76,5.76,5.76,6.01,5.82,5.27,4.27,3.84,3.63,4.89,5.73,5.73,4.89
3.68,4.02,4.68,4.97,4.85,4.72,4.93,5.43,5.40,4.94,4.33,4.67,5.40,5.56,5.48,4.98
5.31,5.46,4.53,4.67,5.40,5.23,5.27,5.50,5.33,4.82,4.94,5.29,5.41,5.99,5.44,4.81
4.19,4.81,4.93,5.39,5.53,5.27,5.43,5.30,4.14,3.35,4.52,5.42,5.44,4.93,4.85,4.93
4.37,4.18,4.82,5.56,5.68,5.67,5.40,4.98,5.31,5.41,4.66,4.77,5.56,5.58,4.94,4.63
4.77,5.35,5.22,4.14,4.52,5.40,5.90,5.30,4.37,4.18,4.94,5.67,5.47,4.92,4.63,4.73
3.95,3.85,5.10,5.73,5.58,4.93,4.65,4.99,5.57,5.19,4.94,4.17,4.33,4.94,5.47,5.67
4.94,4.84,5.08,5.42,5.24,4.30,4.99,5.34,5.23,5.06,5.40,5.53,4.98,4.27,4.12,4.19
4.51,4.92,5.29,5.26,4.99,5.04,5.00,5.41,5.76,5.20,NA,NA
>chr1:201462588-201462888
NA,NA,5.19,4.94,4.14,4.63,5.04,4.93,5.00,4.68,4.92,5.45,5.30,4.82,4.94,5.52
5.16,5.27,5.67,5.41,5.24,5.23,5.34,4.99,5.27,5.99,5.62,4.93,4.65,4.99,5.02,4.99
5.50,5.33,4.82,4.51,4.05,4.52,5.41,5.08,4.61,4.82,4.50,4.67,4.92,4.63,4.31,4.05
4.52,5.41,5.30,4.82,4.51,4.63,4.50,5.14,5.75,5.41,5.24,5.23,5.34,5.27,4.79,4.46
4.81,5.03,5.20,5.84,5.80,5.30,4.85,4.72,4.72,4.85,4.93,4.85,4.76,4.89,5.39,5.53
4.95,4.53,5.23,5.34,4.99,5.15,5.80,5.58,4.97,4.84,4.25,4.49,5.20,5.32,5.84,5.80
4.89,4.53,4.51,5.19,5.34,5.08,4.90,5.58,5.73,5.10,4.06,3.64,4.37,4.97,4.68,4.02
4.36,4.63,4.76,4.31,4.05,4.70,5.66,6.07,6.07,5.66,4.75,2.85,4.36,5.44,5.43,4.71
4.66,5.39,5.32,5.00,4.57,5.04,5.29,5.56,5.47,4.54,4.33,5.46,5.93,5.14,5.02,4.99
4.65,4.02,4.70,5.66,5.53,5.11,5.57,5.82,5.36,5.16,5.67,5.27,5.23,5.50,5.27,5.23
5.29,4.93,4.86,4.69,5.20,5.76,5.32,4.57,5.08,5.73,5.57,5.11,5.30,5.82,5.41,5.29
4.94,4.82,5.33,5.50,4.99,5.27,5.74,5.76,4.68,4.42,5.56,5.41,4.96,5.02,5.30,5.45
4.94,4.14,4.80,5.74,5.56,4.89,4.69,5.20,5.76,5.33,4.43,4.36,3.75,4.98,5.56,5.31
5.02,5.05,4.67,4.53,5.56,5.31,4.92,4.80,4.85,4.46,4.03,4.66,5.41,5.80,5.15,4.99
5.34,4.97,4.84,4.94,6.01,5.84,5.20,5.58,4.38,4.49,5.40,5.16,4.61,4.03,3.68,4.76
5.42,5.44,4.89,4.76,4.90,4.80,4.45,4.66,5.44,5.42,4.82,4.33,5.19,5.40,4.94,4.72
4.72,4.94,5.40,5.43,4.93,4.93,5.56,5.30,4.69,4.46,5.23,5.30,4.78,4.68,4.85,4.92
4.74,4.66,5.53,5.23,4.93,4.77,4.73,4.42,4.81,5.62,5.37,5.13,5.40,5.41,5.02,4.73
4.42,4.65,5.31,5.56,4.93,4.77,4.96,5.39,5.56,5.22,NA,NA
>chr1:201462609-201462909
NA,NA,4.99,5.27,5.99,5.62,4.93,4.65,4.99,5.02,4.99,5.50,5.33,4.82,4.51,4.05
4.52,5.41,5.08,4.61,4.82,4.50,4.67,4.92,4.63,4.31,4.05,4.52,5.41,5.30,4.82,4.51
4.63,4.50,5.14,5.75,5.41,5.24,5.23,5.34,5.27,4.79,4.46,4.81,5.03,5.20,5.84,5.80
5.30,4.85,4.72,4.72,4.85,4.93,4.85,4.76,4.89,5.39,5.53,4.95,4.53,5.23,5.34,4.99
5.15,5.80,5.58,4.97,4.84,4.25,4.49,5.20,5.32,5.84,5.80,4.89,4.53,4.51,5.19,5.34
5.08,4.90,5.58,5.73,5.10,4.06,3.64,4.37,4.97,4.68,4.02,4.36,4.63,4.76,4.31,4.05
4.70,5.66,6.07,6.07,5.66,4.75,2.85,4.36,5.44,5.43,4.71,4.66,5.39,5.32,5.00,4.57
5.04,5.29,5.56,5.47,4.54,4.33,5.46,5.93,5.14,5.02,4.99,4.65,4.02,4.70,5.66,5.53
5.11,5.57,5.82,5.36,5.16,5.67,5.27,5.23,5.50,5.27,5.23,5.29,4.93,4.86,4.69,5.20
5.76,5.32,4.57,5.08,5.73,5.57,5.11,5.30,5.82,5.41,5.29,4.94,4.82,5.33,5.50,4.99
5.27,5.74,5.76,4.68,4.42,5.56,5.41,4.96,5.02,5.30,5.45,4.94,4.14,4.80,5.74,5.56
4.89,4.69,5.20,5.76,5.33,4.43,4.36,3.75,4.98,5.56,5.31,5.02,5.05,4.67,4.53,5.56
5.31,4.92,4.80,4.85,4.46,4.03,4.66,5.41,5.80,5.15,4.99,5.34,4.97,4.84,4.94,6.01
5.84,5.20,5.58,4.38,4.49,5.40,5.16,4.61,4.03,3.68,4.76,5.42,5.44,4.89,4.76,4.90
4.80,4.45,4.66,5.44,5.42,4.82,4.33,5.19,5.40,4.94,4.72,4.72,4.94,5.40,5.43,4.93
4.93,5.56,5.30,4.69,4.46,5.23,5.30,4.78,4.68,4.85,4.92,4.74,4.66,5.53,5.23,4.93
4.77,4.73,4.42,4.81,5.62,5.37,5.13,5.40,5.41,5.02,4.73,4.42,4.65,5.31,5.56,4.93
4.77,4.96,5.39,5.56,5.22,4.73,4.18,4.54,5.40,5.43,4.53,5.00,5.67,5.67,5.00,4.33
4.85,4.97,4.93,4.92,4.85,4.68,4.42,4.63,4.63,4.76,NA,NA
>chr1:201759964-201760264
NA,NA,4.76,4.63,4.35,4.05,3.85,4.24,5.62,5.55,4.33,4.54,5.40,5.19,5.13,5.43
5.62,4.81,3.75,4.33,5.46,5.65,4.98,4.81,4.76,4.62,4.85,5.40,5.31,5.19,4.51,5.00
5.48,5.56,5.29,5.04,4.83,4.70,4.70,5.39,5.91,5.40,4.65,4.42,4.73,5.02,5.33,5.50
5.50,5.60,5.27,5.09,4.83,4.65,4.52,4.50,4.80,4.52,5.15,5.94,5.84,5.32,5.31,4.80
4.63,5.04,5.41,5.69,5.53,5.84,4.79,5.38,5.54,5.69,5.33,4.50,4.52,4.65,4.83,5.16
5.13,5.18,4.78,4.62,4.76,4.81,4.19,4.81,5.03,4.97,4.85,4.85,4.80,4.52,4.63,4.73
4.76,4.62,4.42,4.63,4.50,4.67,5.00,5.14,5.47,5.56,5.40,4.67,4.33,4.85,5.30,5.90
5.65,4.38,3.34,3.35,3.68,4.89,5.66,6.02,5.84,5.50,5.15,4.52,4.80,4.85,4.46,4.33
4.97,5.08,3.84,3.63,4.76,5.41,5.08,4.61,4.82,4.50,5.33,5.76,5.20,4.69,4.86,5.41
6.00,5.57,4.36,4.36,5.58,5.58,5.11,4.65,5.60,4.68,4.33,5.46,5.93,5.88,5.34,4.94
4.84,5.08,5.23,4.89,3.95,4.25,5.35,5.50,5.27,4.99,5.02,4.99,5.22,5.47,5.34,5.22
5.53,5.19,4.96,4.61,4.95,5.74,5.56,5.40,4.63,4.63,5.05,4.85,4.68,4.99,5.69,5.84
5.41,5.00,4.67,4.74,4.36,4.02,4.68,5.00,4.67,4.50,4.52,4.80,4.50,4.52,3.90,3.75
4.81,5.46,5.52,4.46,4.81,5.44,5.43,5.13,5.19,5.32,4.98,5.31,5.38,4.33,4.46,4.85
5.14,5.75,5.79,5.55,5.50,5.34,5.34,5.02,4.93,4.85,4.82,5.41,5.75,5.14,4.74,4.74
4.65,4.97,5.58,4.82,3.64,3.75,4.65,5.45,5.30,5.24,5.23,5.08,4.69,5.30,5.56,4.93
4.93,5.23,5.34,5.34,5.34,5.19,5.02,5.57,5.21,4.76,3.68,4.03,4.61,5.16,5.40,4.49
4.67,5.62,6.02,5.88,5.34,4.94,4.19,4.81,5.28,6.07,6.07,5.28,4.36,4.36,5.28,6.07
5.79,5.60,4.99,4.73,4.61,4.67,5.04,4.68,4.93,5.49,NA,NA
>chr1:201959140-201959440
NA,NA,4.76,5.21,5.89,5.82,5.30,3.79,3.63,3.38,4.35,4.98,5.21,5.61,5.77,5.76
5.41,5.00,5.04,4.83,5.10,4.92,4.94,4.58,4.03,4.06,4.74,5.40,5.94,5.40,4.84,4.97
5.34,4.99,4.30,5.24,5.42,5.56,4.93,4.93,5.43,5.40,4.94,4.33,4.95,5.67,5.16,5.10
5.04,4.68,4.92,5.40,6.00,5.35,4.25,3.95,4.73,4.63,4.92,5.47,5.67,4.94,4.18,4.37
5.30,5.56,5.47,4.54,4.42,5.40,5.35,4.46,4.36,5.22,5.94,5.40,4.77,4.70,5.30,5.29
4.77,4.51,4.65,5.31,5.56,4.93,4.72,4.85,4.93,4.85,4.93,5.44,5.42,4.52,3.35,4.14
5.30,5.43,5.27,5.53,5.39,4.93,4.81,4.19,4.81,5.44,5.99,5.41,5.29,4.94,4.82,5.33
5.50,5.27,5.23,5.40,4.67,4.53,5.23,5.53,5.22,4.79,5.27,5.50,5.33,5.02,4.95,5.19
5.36,4.96,4.72,4.94,5.40,5.39,4.93,4.73,4.63,4.27,3.84,5.08,5.34,4.94,4.63,4.36
3.90,4.02,4.70,5.66,5.53,5.11,5.58,5.58,5.11,4.80,5.40,4.72,3.90,4.02,4.70,5.73
5.58,4.48,3.34,4.25,4.85,5.33,6.00,5.82,4.75,3.84,4.89,5.33,5.02,4.73,4.42,4.63
4.50,5.33,5.84,5.67,5.36,5.16,5.67,4.80,4.88,5.37,5.79,5.76,5.40,4.98,4.94,5.58
5.31,4.14,3.35,4.36,4.63,4.76,4.98,5.60,5.54,4.72,3.90,4.02,4.52,5.21,5.89,6.20
5.84,5.13,5.08,5.42,4.12,4.12,3.75,3.90,4.52,4.63,4.73,4.76,4.89,5.19,5.08,3.84
3.63,4.35,4.74,4.80,4.02,3.68,4.76,5.41,5.78,5.94,5.74,4.85,4.84,5.77,5.62,4.24
4.25,4.84,4.76,4.92,5.40,5.31,4.97,4.63,4.27,3.79,5.53,5.62,5.17,4.97,5.58,4.38
3.34,3.35,4.52,5.42,5.08,5.13,5.46,5.65,5.38,4.79,4.46,3.84,4.27,4.63,4.73,4.68
4.78,5.18,5.42,5.75,4.92,4.52,4.68,4.97,4.78,4.68,4.73,4.63,4.31,4.14,5.31,5.58
5.19,4.51,4.53,4.86,4.93,4.92,4.63,4.31,4.63,4.63,NA,NA
>chr1:202688771-202689071
NA,NA,5.02,4.99,5.32,6.00,5.80,4.67,3.34,4.31,5.15,5.93,5.47,4.85,4.73,5.02
5.41,5.52,4.54,4.18,4.94,6.01,5.84,5.32,5.33,5.22,4.73,4.84,5.19,5.56,5.14,4.74
4.74,4.43,4.62,5.06,5.09,4.69,4.39,5.08,5.34,5.02,4.92,4.93,4.86,4.78,5.31,5.46
4.93,4.72,4.51,4.81,5.49,5.96,4.68,4.33,5.46,5.30,4.51,5.22,6.00,5.40,4.52,3.74
4.57,4.65,4.02,4.36,4.63,4.97,5.58,5.56,4.84,5.38,5.56,4.92,5.08,5.15,4.63,4.03
4.36,4.63,4.73,4.68,4.78,4.93,4.85,4.95,4.92,5.10,5.64,5.58,4.97,4.84,4.25,4.24
5.13,5.69,4.98,4.63,4.93,4.78,4.62,4.76,4.73,4.63,4.82,4.61,5.16,5.67,4.80,4.63
5.40,5.90,5.46,4.81,4.19,4.51,4.92,5.40,5.19,4.84,4.80,4.81,4.80,4.97,5.14,5.75
5.16,5.27,5.67,5.41,5.02,4.73,4.78,4.97,4.68,4.52,4.50,5.14,5.33,4.95,5.24,5.70
5.08,4.61,5.01,5.48,5.53,5.11,5.57,6.00,5.33,4.50,4.82,4.14,4.63,5.05,4.63,4.80
4.93,4.63,4.92,5.40,5.43,4.53,4.17,4.94,5.19,5.57,5.02,4.90,4.95,5.22,5.38,4.92
4.63,4.42,4.73,4.77,4.72,4.94,5.40,5.31,4.97,4.63,4.35,4.05,4.65,4.95,5.31,4.95
4.53,5.46,5.31,4.14,4.31,4.63,4.76,4.80,4.97,4.93,4.92,5.02,5.42,5.42,5.24,4.30
4.82,4.84,4.81,4.93,5.19,5.53,4.84,4.81,4.93,5.41,5.56,4.42,4.54,5.52,5.41,5.02
4.82,4.89,5.41,5.56,4.77,4.29,4.99,5.60,5.53,5.88,4.97,4.33,4.06,4.74,5.40,5.93
5.48,5.13,5.37,6.01,5.76,4.80,5.11,5.57,5.96,4.99,4.62,4.76,4.81,4.19,4.81,5.46
5.52,5.38,5.40,4.80,5.11,5.44,5.99,5.89,5.19,4.94,4.61,5.08,5.45,4.92,4.80,4.74
4.36,4.02,3.90,4.72,5.89,5.62,4.67,4.49,5.20,5.32,5.84,5.35,4.46,4.81,5.15,5.30
5.24,5.23,5.08,4.90,5.57,5.73,4.24,4.25,5.35,5.93,NA,NA
>chr1:203615172-203615472
NA,NA,4.33,4.87,5.62,5.53,3.79,3.63,3.38,3.38,4.89,5.73,5.58,4.93,4.80,4.43
4.51,4.80,4.80,3.79,4.75,5.91,5.37,4.03,3.35,3.68,3.38,3.38,3.38,4.35,4.63,4.97
5.31,5.56,5.14,4.86,4.69,5.37,6.01,6.07,5.66,4.89,3.68,3.35,4.03,5.37,5.44,5.11
4.80,5.32,5.14,5.27,5.99,5.91,4.89,3.38,3.68,4.05,4.31,4.51,4.63,4.36,4.74,5.29
5.80,5.84,5.15,5.14,5.32,5.76,6.01,5.37,5.13,5.48,5.56,5.40,5.10,5.43,5.30,4.14
4.48,5.62,5.37,5.33,4.86,5.79,5.76,4.80,3.79,4.27,5.40,5.93,5.47,4.94,4.82,5.66
5.56,4.84,5.08,5.31,4.92,4.65,4.99,5.49,5.50,5.15,4.99,5.50,5.23,5.36,5.82,5.82
4.89,4.05,3.85,4.49,5.40,5.79,5.55,5.50,5.27,5.45,4.94,4.18,4.37,5.30,5.23,4.46
4.39,4.69,4.73,4.68,4.78,4.93,4.63,4.80,5.30,5.23,5.27,5.27,5.45,5.43,5.57,5.03
4.81,4.19,4.51,4.98,5.96,5.57,5.11,5.53,5.48,4.81,4.31,4.76,4.63,4.63,4.31,4.63
4.73,4.53,4.89,5.45,4.46,4.39,4.69,4.76,4.98,5.60,5.54,4.72,3.90,4.52,4.63,4.73
4.68,4.42,4.05,4.36,5.40,6.00,5.60,4.76,3.38,3.38,3.38,3.68,4.02,4.80,4.74,4.36
3.35,4.03,5.37,5.62,4.81,4.51,4.33,4.67,5.40,5.90,5.40,4.92,4.68,5.00,4.74,4.72
5.89,5.66,4.89,3.63,3.79,5.30,5.37,4.03,3.35,3.68,4.89,5.66,5.89,4.98,4.94,5.42
5.31,4.52,3.34,4.25,4.84,4.73,4.93,5.41,5.80,5.32,5.31,4.80,4.88,5.88,5.55,5.13
5.08,5.31,4.52,4.14,5.31,5.38,4.84,5.56,5.38,4.33,4.82,5.58,5.20,5.80,5.58,4.97
4.69,3.75,3.75,5.22,6.00,5.60,4.95,4.06,4.33,4.97,5.34,5.34,5.23,4.53,4.67,5.04
4.93,5.29,5.90,5.60,4.95,3.85,3.34,4.31,5.15,5.93,5.47,5.14,4.86,4.53,4.51,5.19
5.42,5.31,4.65,4.42,4.29,4.77,5.56,5.94,5.79,5.40,NA,NA
>chr1:203876074-203876374
NA,NA,4.46,5.34,5.48,4.98,5.10,5.73,5.50,5.74,5.82,5.65,4.72,3.90,4.93,5.58
5.73,4.75,2.85,4.24,5.03,5.57,4.99,5.32,5.69,5.79,6.07,5.28,4.81,4.46,5.35,5.22
4.98,5.20,5.26,5.43,5.67,5.74,4.95,4.53,5.43,5.32,5.00,4.89,5.67,5.74,4.95,4.53
5.23,5.08,4.90,5.44,5.99,5.27,5.14,6.02,5.66,4.75,3.84,4.27,5.02,5.43,5.45,4.46
4.69,5.03,4.97,4.65,5.10,5.66,6.02,5.76,5.55,5.55,5.50,4.99,5.27,5.82,5.93,5.84
5.50,5.22,4.51,4.80,5.40,5.38,5.52,5.60,4.76,3.63,2.85,4.24,5.15,5.78,5.79,5.67
5.27,5.23,5.38,5.22,5.52,5.60,4.76,3.38,3.63,2.85,4.24,5.15,5.78,5.79,5.75,5.14
4.50,4.63,4.31,4.76,4.69,4.39,4.27,5.02,5.43,5.67,5.48,4.98,5.31,5.46,4.53,4.17
4.94,5.31,5.42,4.97,4.63,4.52,4.80,4.74,4.35,3.63,4.12,3.75,3.90,4.92,5.40,5.90
5.29,5.04,4.57,5.08,5.73,5.57,5.11,4.65,4.86,5.11,5.31,5.58,5.02,5.05,5.10,5.23
4.89,4.39,4.43,4.80,4.02,3.68,4.89,5.73,5.85,4.87,4.03,4.58,4.94,5.22,5.65,5.18
4.85,4.82,5.33,5.38,4.94,5.23,5.75,4.88,4.39,4.27,4.30,5.17,5.80,5.73,5.11,5.31
5.58,5.02,4.92,4.93,4.97,4.78,4.62,4.76,4.81,4.98,5.54,5.37,5.36,5.43,5.94,5.32
5.20,4.98,5.22,5.80,4.89,4.53,4.89,5.67,5.47,5.22,4.99,5.02,4.27,3.84,4.27,5.40
5.93,5.74,5.27,5.08,5.70,5.24,5.05,5.10,4.78,4.73,4.63,4.98,5.96,5.82,4.89,3.63
3.79,4.80,5.32,5.84,5.23,4.89,4.53,4.89,5.67,5.47,5.14,4.50,4.31,4.03,5.20,5.76
4.68,3.64,4.87,5.80,5.73,5.11,5.30,5.43,5.36,5.88,5.74,5.27,5.14,6.02,5.28,5.11
4.65,5.37,5.36,5.08,5.41,4.52,3.35,3.74,4.89,5.67,5.47,4.94,4.33,4.17,5.01,5.58
5.58,4.93,4.68,5.04,4.67,4.61,4.96,5.39,5.53,5.27,NA,NA
>chr1:205716955-205717255
NA,NA,3.35,3.68,3.38,3.38,4.89,5.66,5.53,5.02,5.15,5.78,5.78,5.41,4.76,3.63
2.85,2.85,4.75,5.73,5.85,5.17,4.97,5.21,4.95,4.06,4.33,5.38,5.56,4.84,5.08,5.42
4.95,3.85,3.95,4.89,5.90,5.40,4.52,3.34,3.85,5.10,5.73,5.58,4.36,4.36,5.28,5.53
3.79,4.27,4.74,5.14,5.75,5.16,4.61,4.03,4.70,5.66,5.53,5.11,5.28,5.53,5.02,5.30
5.08,4.84,4.94,5.45,5.27,5.27,5.50,5.22,4.51,5.53,5.66,4.70,4.02,4.65,4.57,3.74
4.31,4.50,4.80,4.02,3.68,4.89,5.73,5.73,4.89,3.38,3.38,3.63,3.79,5.53,5.28,4.36
4.36,5.44,5.99,5.89,5.21,4.52,4.02,4.80,4.43,3.75,2.85,4.75,5.66,6.02,5.84,5.45
4.89,5.08,5.73,5.82,4.89,3.63,3.79,4.80,5.76,6.01,5.37,4.69,4.73,5.01,5.06,5.33
6.11,5.86,4.87,4.33,5.08,5.42,4.38,3.34,4.52,5.45,5.08,5.10,5.04,5.14,5.47,5.93
5.40,4.27,2.85,4.36,5.58,5.58,5.11,5.53,5.28,4.36,2.85,4.12,5.60,6.00,5.40,4.35
3.63,3.84,5.08,5.23,5.24,5.30,5.41,4.52,4.02,4.80,4.74,4.35,3.38,3.38,3.38,3.38
3.38,3.38,3.38,4.05,4.65,4.95,5.31,4.95,4.61,4.96,5.41,5.80,5.20,5.58,5.24,4.30
5.14,5.32,4.80,5.11,5.58,5.85,4.67,3.34,4.31,5.15,5.94,5.22,4.78,4.86,4.68,4.52
5.15,6.00,5.46,4.24,4.36,5.57,5.96,4.99,4.62,4.76,4.73,4.63,4.27,3.79,5.53,5.66
5.10,4.65,4.97,5.19,4.65,3.75,4.18,4.94,5.91,5.60,4.76,3.63,2.85,4.36,5.57,5.73
4.24,3.85,5.10,5.73,5.73,5.10,4.65,4.97,5.58,5.24,4.30,5.14,5.93,5.37,5.13,5.48
5.56,4.89,4.69,5.37,5.44,5.11,5.53,5.66,4.89,3.38,3.38,3.68,3.35,3.34,4.38,5.58
5.20,5.94,5.94,5.79,5.75,5.14,4.50,4.31,3.74,4.51,4.90,4.93,5.44,5.30,4.69,4.89
5.33,4.82,4.85,4.93,5.02,5.42,5.42,4.76,3.38,3.38,NA,NA
>chr1:206621139-206621439
NA,NA,5.14,5.00,5.04,4.73,4.45,4.58,4.62,4.99,5.76,5.74,5.41,5.31,4.95,4.61
4.73,4.85,5.40,5.43,4.93,4.77,4.82,4.62,4.85,5.47,5.56,4.89,4.53,4.51,4.90,4.93
5.39,5.53,4.95,4.61,4.96,5.39,5.32,4.98,5.31,5.41,4.66,4.45,4.94,5.67,5.47,5.14
4.86,4.53,4.51,4.81,4.92,5.40,5.31,5.02,4.93,4.78,4.62,4.58,4.77,5.31,5.73,5.80
5.46,4.53,4.67,5.40,5.80,5.71,5.10,4.92,4.94,4.76,4.90,5.02,5.26,5.29,4.54,4.42
5.56,5.66,4.82,4.51,4.63,4.63,4.76,4.80,4.93,5.02,5.31,5.32,4.49,3.85,4.74,4.63
4.76,4.80,4.93,5.02,5.42,5.31,4.92,3.90,4.72,5.40,4.80,4.51,4.43,4.67,4.92,4.85
4.93,5.44,5.42,4.82,3.64,4.68,5.76,5.55,4.71,4.58,4.75,4.62,4.85,5.29,4.95,4.65
4.74,4.74,4.80,4.92,5.19,5.20,5.94,5.94,5.94,5.30,4.78,4.89,5.90,5.65,5.24,4.30
4.27,3.84,4.75,5.66,5.53,5.11,5.57,5.82,5.36,5.16,5.67,4.95,4.33,4.85,4.97,5.14
5.56,5.31,4.97,4.63,4.35,3.38,4.05,4.06,4.33,5.38,5.80,5.20,5.19,4.92,3.90,3.75
4.81,5.57,5.73,5.08,4.89,5.67,5.47,4.85,4.68,4.73,4.84,4.85,4.30,4.27,4.90,5.44
5.37,5.33,5.62,5.55,4.96,5.08,5.59,5.67,5.75,5.22,4.57,5.00,5.20,5.32,5.50,5.73
5.80,5.41,4.93,4.85,4.93,4.85,4.33,5.00,5.67,5.84,5.33,4.50,4.82,4.61,5.43,5.56
4.42,4.54,5.47,5.56,5.30,4.80,4.76,4.84,4.85,4.97,5.19,4.92,4.68,4.86,4.53,4.89
5.67,5.74,5.27,5.08,5.70,4.82,3.64,3.75,4.65,5.31,5.44,4.66,4.03,4.82,5.65,5.90
5.29,4.93,4.97,4.78,4.68,4.90,4.80,4.18,3.75,4.63,4.50,5.33,6.00,5.80,4.87,4.36
5.08,5.15,5.13,5.53,5.31,4.94,4.19,4.36,5.22,5.94,5.84,5.73,5.31,4.77,4.66,5.41
5.56,4.42,4.54,5.40,5.31,4.97,4.63,4.63,4.51,4.33,NA,NA
>chr1:207791175-207791475
NA,NA,4.85,4.76,4.75,4.89,5.19,5.53,4.66,4.98,5.47,5.34,4.77,4.36,4.74,5.84
5.13,4.24,3.85,4.95,5.60,6.00,5.15,4.31,3.34,4.67,5.80,6.00,5.41,5.00,5.04,4.57
5.00,5.20,5.41,5.74,5.76,5.41,4.97,4.80,4.51,4.98,5.54,4.86,5.11,5.10,5.05,4.65
5.10,5.73,5.73,4.75,3.84,4.27,5.02,5.43,5.91,5.40,4.92,4.68,4.97,4.37,4.18,4.73
5.32,5.84,5.69,4.68,3.64,4.06,5.10,5.82,6.00,5.41,5.00,4.67,4.85,4.46,4.03,4.70
4.92,5.10,4.83,4.65,4.02,4.36,5.40,5.94,5.22,4.98,5.48,5.34,4.77,4.77,5.52,5.60
4.12,3.79,4.65,5.60,4.98,4.63,4.93,4.78,4.68,4.85,4.73,4.78,5.31,5.46,4.53,4.17
5.01,5.48,6.02,5.84,5.45,4.94,4.18,4.54,5.40,5.43,4.53,4.95,5.53,5.19,4.33,4.82
5.65,5.90,5.30,4.37,4.18,4.73,4.65,4.52,5.15,5.50,5.27,4.99,5.27,6.20,5.84,4.33
4.37,4.97,5.41,6.00,5.57,5.11,4.65,5.37,5.00,4.53,5.43,5.56,5.14,5.00,4.74,4.72
5.40,4.80,5.02,5.30,5.42,4.94,4.84,4.82,5.15,5.50,5.05,4.85,5.35,5.50,5.27,4.99
5.27,5.82,5.30,4.51,5.22,5.50,5.84,5.32,5.32,5.14,5.02,4.99,5.32,5.69,5.53,5.14
4.30,4.65,5.10,5.73,5.85,4.67,4.49,5.48,5.56,4.89,4.78,5.10,5.49,4.99,4.65,4.02
3.68,4.35,4.74,4.80,4.92,5.19,5.20,5.50,5.05,4.65,4.95,5.21,5.20,5.50,5.73,5.80
5.41,4.93,4.73,4.84,4.25,3.34,4.52,5.19,4.97,4.85,4.85,4.80,4.93,5.49,5.82,5.00
4.33,4.94,5.52,5.41,5.02,4.96,5.41,5.80,5.15,4.82,4.84,4.94,5.58,5.56,4.77,4.66
5.44,5.31,4.92,3.90,4.36,4.63,4.94,5.42,5.42,4.76,4.05,4.43,4.62,4.92,4.95,5.02
5.33,4.89,4.90,5.44,5.99,5.27,4.27,4.69,5.30,5.42,5.02,4.93,4.80,4.81,5.02,5.49
5.47,4.85,4.84,5.53,5.65,4.72,4.74,5.00,5.41,5.69,NA,NA
>chr1:207793770-207794070
NA,NA,5.02,5.26,5.29,4.92,4.51,4.19,4.12,3.63,4.89,5.73,5.58,5.01,4.14,4.88
5.67,5.67,5.36,5.43,5.94,5.32,5.31,4.80,4.80,5.53,5.31,4.94,4.98,5.54,5.69,5.41
5.04,5.10,5.16,5.75,4.98,3.75,4.12,4.75,5.82,6.00,5.33,4.74,4.27,2.85,4.36,5.44
6.11,4.84,4.84,5.53,5.65,5.38,4.79,4.46,4.69,5.46,5.90,5.40,4.63,4.63,5.04,5.14
5.33,5.41,5.74,5.76,5.33,4.50,4.52,4.68,4.86,4.69,5.20,5.88,5.00,4.61,4.73,4.78
4.97,5.14,5.75,5.16,5.27,5.53,5.43,5.24,5.30,5.70,4.38,4.49,5.32,5.31,4.97,4.63
4.63,3.75,4.33,5.84,5.54,5.13,5.20,5.41,5.99,5.62,4.93,3.90,4.72,5.54,5.69,5.33
4.74,4.35,4.05,3.85,4.24,5.62,5.55,4.71,4.66,5.41,5.80,5.15,4.82,5.22,4.79,5.27
5.34,5.34,5.02,5.05,5.10,5.16,5.75,4.98,4.66,5.08,5.23,5.40,5.10,5.08,5.41,4.52
3.35,3.34,4.67,5.85,5.58,5.11,5.53,5.28,4.90,4.46,5.50,5.35,4.85,4.95,5.31,4.95
4.33,4.51,4.05,4.36,4.74,4.80,4.93,5.58,5.58,4.81,4.19,4.94,5.42,5.31,4.52,3.34
4.67,5.80,5.73,5.11,5.30,5.43,5.36,5.88,5.74,5.74,5.10,4.14,3.35,4.36,4.63,4.73
4.68,4.42,4.63,4.50,4.67,4.92,4.85,4.76,4.89,5.19,5.53,4.66,4.74,5.00,4.68,4.93
5.48,6.02,5.84,5.45,4.89,4.53,4.86,4.68,4.52,4.50,5.33,6.00,5.57,5.11,5.30,5.82
5.27,4.99,5.34,4.97,4.33,4.46,4.85,5.33,5.76,5.74,5.74,5.31,4.84,5.08,5.31,4.92
3.90,3.75,4.81,5.03,4.97,4.85,5.35,6.00,5.40,4.92,3.90,4.36,4.63,4.94,5.31,5.32
4.49,3.85,4.05,4.89,5.91,5.99,5.89,5.03,4.24,4.36,5.58,5.58,4.81,4.19,4.51,4.92
5.29,5.41,5.99,5.91,4.75,3.79,4.80,5.32,5.76,5.23,5.36,5.82,5.57,5.11,4.80,5.32
5.84,5.45,4.89,4.53,4.93,5.46,5.68,5.67,5.75,4.98,NA,NA
>chr1:207981629-207981929
NA,NA,5.26,4.99,4.65,4.92,5.40,5.90,5.29,4.93,5.00,4.93,4.97,4.85,4.33,5.00
5.67,5.13,5.11,5.31,5.46,4.93,4.93,5.43,5.40,4.92,4.63,5.05,4.67,4.33,4.94,5.52
5.67,5.27,4.64,4.74,4.84,4.73,4.68,4.42,4.63,4.50,4.67,5.00,5.14,5.33,5.26,4.99
5.22,5.33,5.32,5.94,5.66,4.82,4.94,5.47,5.67,4.94,4.18,4.37,4.97,4.93,5.00,5.14
5.47,5.67,4.94,4.45,4.58,4.75,4.62,4.42,4.63,4.50,4.67,5.29,5.80,5.40,4.42,4.68
5.69,5.67,5.36,5.08,5.45,4.65,4.42,4.68,4.81,4.84,4.82,5.27,6.20,5.93,5.33,4.73
4.69,4.73,5.04,5.29,5.90,5.60,4.95,3.85,3.34,4.31,4.63,4.97,5.42,5.30,5.02,5.30
5.46,5.13,5.38,5.31,4.78,4.73,4.63,4.80,5.18,5.65,5.22,4.70,4.45,4.94,5.91,5.40
4.94,4.14,4.80,5.74,5.93,5.40,4.35,3.68,4.03,4.61,5.16,5.40,5.13,5.54,5.84,5.13
5.19,5.53,4.80,4.88,5.82,5.57,5.11,5.53,5.48,4.81,4.51,4.33,4.95,5.53,5.31,4.97
4.63,4.52,3.90,4.66,5.38,5.55,5.55,5.50,4.99,5.15,5.50,5.73,5.84,5.80,5.40,5.10
5.43,5.56,4.84,5.38,5.56,4.77,4.29,4.78,4.93,5.02,5.31,5.40,4.94,4.82,5.41,5.52
4.92,4.81,5.02,5.49,5.50,5.15,4.99,5.27,5.45,5.43,5.02,5.14,5.53,5.37,5.22,4.86
4.64,4.98,5.42,5.44,4.96,5.02,5.41,5.52,4.54,4.18,4.80,4.90,4.68,4.85,5.52,5.79
5.78,5.45,4.92,4.80,4.85,4.85,5.05,5.31,4.77,4.29,4.42,4.65,5.40,5.91,4.89,4.53
4.86,4.93,5.17,5.13,5.16,4.83,5.04,5.29,5.56,5.47,4.94,4.77,5.08,5.09,4.83,5.22
5.56,5.43,4.93,4.96,5.43,5.38,4.98,4.74,4.65,4.95,5.20,5.00,4.51,5.19,5.31,5.40
4.85,4.73,4.61,5.00,5.37,4.65,5.02,5.30,5.44,4.89,4.75,4.76,4.73,4.63,4.63,4.42
4.73,5.02,5.33,5.38,4.66,4.98,5.33,5.41,5.74,5.76,NA,NA
>chr1:208410575-208410875
NA,NA,5.14,4.97,4.85,4.82,5.41,5.67,4.95,4.61,4.95,5.22,5.65,5.18,4.80,4.63
4.73,4.78,5.31,5.58,5.19,5.02,5.26,5.31,4.95,4.53,5.56,5.31,4.65,3.75,4.42,5.31
5.74,5.74,5.76,4.99,4.68,4.81,4.98,5.89,5.66,4.89,3.63,4.12,4.19,4.94,5.42,5.42
4.12,4.12,3.75,3.90,4.52,4.63,4.73,4.68,4.78,4.97,4.93,5.29,5.56,5.47,4.54,4.18
4.80,4.81,4.31,4.63,4.63,4.97,5.34,5.08,3.84,4.75,5.73,5.58,5.11,5.53,5.62,4.67
3.34,4.31,5.15,5.50,4.46,4.39,5.22,5.93,5.47,4.98,4.72,5.89,5.48,4.93,4.68,4.86
4.69,5.20,5.76,4.74,4.66,5.38,5.55,5.55,5.76,6.02,5.28,5.11,4.65,5.37,5.36,5.16
5.52,4.92,4.51,4.19,4.36,4.43,5.14,5.56,5.31,5.19,5.02,5.49,5.10,4.14,4.48,5.58
5.73,4.75,3.84,4.27,5.15,5.84,5.94,5.22,4.39,4.27,5.15,5.80,5.58,4.94,4.84,5.08
5.23,4.89,4.69,5.37,5.44,5.11,5.53,5.28,5.11,4.80,4.80,3.79,4.27,4.63,4.76,4.92
5.47,5.56,5.30,4.85,4.82,5.66,5.56,4.84,5.38,5.80,5.73,5.10,4.98,5.32,5.43,4.93
4.72,4.85,4.97,5.41,5.76,5.74,5.74,5.47,5.25,5.08,5.06,5.43,5.53,4.80,4.63,5.05
5.02,5.31,5.56,5.14,4.50,4.31,4.03,5.54,5.84,5.13,5.19,5.56,5.14,4.74,4.36,4.05
4.42,4.68,4.81,4.84,5.38,5.55,5.78,5.15,4.24,2.85,4.75,5.91,5.99,5.27,5.14,5.53
5.69,5.33,4.43,4.51,5.30,5.82,5.89,5.58,5.24,5.05,5.47,5.29,5.21,4.98,4.35,3.63
4.12,4.19,4.51,4.31,4.65,5.31,5.44,4.93,4.85,4.73,4.78,5.10,5.73,5.94,5.94,5.94
5.56,4.77,4.29,4.85,5.40,5.31,5.02,4.73,4.53,4.51,4.81,4.31,4.65,5.45,5.30,5.17
5.08,5.33,5.77,5.76,4.98,4.51,4.98,5.40,4.80,5.02,5.46,5.91,4.89,5.08,5.73,5.57
5.11,4.65,5.69,5.33,4.74,4.35,4.05,4.65,4.97,5.58,NA,NA
>chr1:208983224-208983524
NA,NA,5.08,5.45,4.65,4.31,4.51,4.84,5.38,5.33,5.02,4.82,4.75,4.62,4.85,5.47
5.34,5.22,4.82,4.30,4.65,4.05,4.35,5.40,5.93,5.47,5.14,4.97,4.80,4.76,4.63,4.74
4.65,4.30,4.99,5.34,5.23,4.93,4.72,4.94,5.52,5.16,5.27,5.74,5.67,5.43,5.49,5.31
4.42,3.75,4.65,5.40,5.52,4.77,4.36,4.74,5.29,5.56,5.47,5.22,4.57,3.74,4.31,4.63
4.97,5.31,5.53,4.95,4.33,4.85,4.97,5.41,5.84,5.84,5.33,4.85,4.25,4.49,5.48,5.56
5.29,5.04,4.99,5.57,5.03,5.02,5.30,5.82,5.27,4.27,3.84,4.27,4.74,5.14,5.33,4.95
5.24,5.58,4.97,4.65,4.05,4.89,5.73,5.58,5.01,4.17,4.53,5.46,5.31,4.98,5.40,5.67
5.27,4.64,4.74,5.10,5.21,5.29,5.64,5.46,5.24,5.30,5.15,4.24,4.36,5.57,5.82,4.88
4.88,5.88,5.74,5.41,5.33,5.14,4.74,4.35,4.05,4.06,3.64,4.54,5.47,5.56,5.29,4.93
5.00,4.74,3.75,4.81,5.58,5.58,5.11,5.30,5.82,5.89,5.21,4.52,4.03,4.14,4.63,5.05
5.02,5.58,5.56,4.42,4.37,4.93,5.02,5.31,5.56,5.14,4.86,3.95,3.85,4.74,4.74,5.14
5.47,5.56,4.89,4.53,4.89,5.67,5.74,5.27,5.08,5.45,4.52,3.74,4.57,4.65,4.92,5.31
5.42,4.94,4.84,5.53,5.19,4.93,4.90,5.02,5.49,5.50,5.20,5.21,4.95,4.65,4.30,4.27
3.84,4.12,5.21,5.89,5.82,5.93,5.76,5.33,4.82,4.94,5.40,5.43,5.24,5.30,5.45,4.52
3.74,4.51,4.90,4.76,4.89,5.39,5.40,4.54,4.33,5.43,5.44,4.90,4.89,5.23,5.27,5.74
5.34,5.22,5.38,5.23,5.27,5.67,5.16,5.27,5.53,5.19,4.33,4.46,5.35,5.93,5.47,4.85
4.68,4.90,4.80,4.84,5.38,5.80,5.73,5.10,4.14,3.35,4.52,5.60,5.90,5.29,4.67,4.85
4.46,4.33,5.38,5.31,4.98,5.40,5.16,5.10,5.05,4.63,4.31,4.81,5.48,5.89,5.38,4.79
5.27,5.50,5.55,5.79,5.40,5.00,4.57,4.65,4.02,4.70,NA,NA
>chr1:210039903-210040203
NA,NA,4.52,5.41,5.78,5.79,5.75,5.14,4.50,4.82,4.17,4.33,4.94,5.52,5.79,5.78
5.41,4.12,3.79,4.80,4.80,3.79,3.63,4.76,5.41,5.08,5.36,5.88,5.74,5.41,5.33,5.14
4.74,4.35,3.68,3.35,4.14,5.10,5.05,5.24,5.70,5.81,5.59,5.30,4.95,4.73,4.63,4.31
3.74,4.89,5.67,5.47,4.85,4.68,4.90,4.80,4.45,4.58,4.75,4.94,5.22,5.38,4.88,4.39
5.08,5.34,5.02,4.93,4.78,4.68,4.90,4.80,4.84,5.19,5.53,4.80,4.80,5.53,5.31,5.02
5.05,4.67,4.83,5.08,5.10,5.64,5.46,5.24,5.41,5.75,5.14,4.97,4.80,4.76,4.84,4.85
4.30,5.14,6.02,5.66,4.75,2.85,4.24,5.03,5.20,5.84,5.94,5.15,4.52,3.90,3.75,4.12
4.27,5.40,5.50,4.46,3.84,3.63,4.89,5.73,5.58,5.11,4.80,5.32,5.88,5.34,5.19,5.02
5.02,4.27,3.84,4.75,5.66,5.89,5.38,5.34,5.48,4.49,4.25,4.84,4.73,4.76,4.89,5.44
5.42,4.12,2.85,4.36,5.58,5.58,5.11,5.30,5.37,4.03,3.35,3.68,4.89,5.66,6.07,6.07
5.28,4.36,4.36,5.28,5.53,3.79,4.27,4.74,4.80,4.93,5.48,6.02,5.76,5.33,4.82,4.94
5.29,5.26,4.99,4.65,4.02,4.70,5.73,5.58,4.81,3.75,4.74,5.00,4.68,4.93,5.58,5.58
4.81,4.19,4.51,4.92,5.29,4.95,5.17,5.62,5.89,4.72,3.90,4.52,4.92,5.21,5.61,6.11
5.62,5.01,4.14,4.80,5.74,5.56,5.30,4.80,4.51,4.84,4.82,5.27,5.82,5.93,5.14,5.02
5.43,6.01,5.40,4.42,4.37,5.30,5.56,5.47,4.92,4.81,4.80,4.84,5.38,5.31,5.11,4.86
4.65,5.02,5.03,5.20,5.50,5.05,5.17,5.85,5.85,4.67,4.49,5.20,5.41,6.20,6.20,5.89
5.21,4.12,2.85,4.24,5.46,5.91,4.89,5.00,5.20,5.41,5.74,5.76,5.33,4.85,4.85,4.30
4.99,4.99,5.15,5.50,5.73,5.50,5.05,4.65,4.95,5.60,6.00,5.35,4.85,4.97,5.03,5.02
4.80,5.32,5.84,5.50,5.40,4.27,4.12,4.46,5.34,5.48,NA,NA
>chr1:210043609-210043909
NA,NA,4.97,4.85,4.33,4.95,5.74,5.93,5.40,4.74,3.85,3.34,4.52,5.19,4.97,5.17
5.86,5.99,5.41,5.31,4.80,4.88,5.88,5.74,5.41,5.20,5.00,4.89,5.45,5.08,4.66,3.90
4.02,4.36,4.74,4.80,4.92,5.45,5.08,5.36,5.88,5.20,4.03,3.35,3.68,3.38,3.38,3.38
3.38,3.38,4.35,4.74,4.80,4.52,4.50,5.33,5.84,5.84,4.74,4.36,4.63,4.51,4.92,5.40
5.31,5.02,4.73,4.69,5.37,5.91,4.89,3.63,4.12,4.46,5.34,5.47,4.98,3.75,4.81,5.57
5.82,5.00,4.33,4.51,4.81,5.49,5.82,5.22,5.18,5.18,5.02,5.40,5.90,5.40,4.65,3.75
4.33,5.55,5.88,4.88,4.88,5.82,5.80,4.67,4.49,5.32,5.19,4.84,4.73,5.22,5.75,5.79
5.94,5.94,5.15,4.99,5.50,5.33,5.24,5.23,5.34,5.34,5.23,5.24,5.30,5.15,4.69,4.27
5.02,4.99,5.04,5.29,5.90,5.60,4.76,4.05,4.65,4.95,5.33,4.98,4.66,5.08,5.45,4.89
5.08,4.86,4.65,5.11,5.28,5.53,5.11,5.58,5.73,4.89,3.38,3.38,3.63,2.85,4.36,5.28
6.02,5.88,5.34,5.02,4.92,4.67,4.74,4.27,3.84,4.46,5.45,5.43,5.02,4.99,5.27,4.79
5.22,5.38,5.55,5.55,5.38,4.66,4.74,5.00,4.93,4.92,5.02,5.34,5.08,3.84,4.12,5.42
5.08,4.84,4.73,5.22,5.33,5.41,5.99,5.62,4.93,3.90,4.72,5.65,5.37,4.03,4.48,5.58
5.58,4.81,4.31,4.81,5.02,5.26,5.29,4.85,4.62,4.82,4.61,5.00,5.37,5.53,5.84,5.45
4.94,4.18,3.75,4.05,4.36,4.74,4.80,4.52,4.50,5.33,5.69,5.53,5.84,4.79,4.46,4.12
4.75,5.66,6.02,5.88,5.34,5.02,4.73,4.69,5.37,5.86,4.67,4.24,5.13,5.67,5.36,5.43
5.94,5.20,5.03,4.69,4.89,5.23,5.27,5.53,5.39,4.96,4.77,4.77,4.96,5.44,5.42,4.76
3.68,4.05,3.75,4.18,4.94,6.01,5.22,5.11,5.73,5.82,5.10,4.65,4.97,5.58,4.38,3.34
4.52,5.45,5.08,5.27,5.74,5.93,5.15,4.63,4.42,4.68,NA,NA
>chr1:210789435-210789735
NA,NA,5.27,5.82,5.30,5.02,5.30,5.44,4.96,5.02,5.30,5.41,4.76,4.05,4.65,4.30
5.14,5.32,4.80,3.79,3.63,4.76,5.60,6.00,5.40,4.27,3.84,4.27,5.15,5.50,5.74,5.82
6.01,6.01,5.46,4.33,4.54,5.29,5.32,5.80,5.58,4.97,4.69,4.39,5.08,5.23,4.53,4.17
5.01,5.58,5.58,4.36,4.36,5.58,5.58,5.01,4.61,5.08,5.41,4.12,2.85,4.36,5.58,5.85
5.17,4.30,4.99,5.50,5.55,5.94,5.30,5.11,5.62,5.55,4.33,4.37,5.30,5.80,5.22,4.14
4.48,5.48,5.53,3.79,3.63,4.35,4.74,5.14,5.33,5.32,5.80,5.38,4.84,5.40,6.01,5.43
5.57,5.58,5.24,5.05,5.10,4.14,4.48,5.58,5.73,4.89,3.63,4.12,3.75,4.74,5.76,5.20
4.69,4.86,4.93,5.00,4.68,4.93,5.49,5.73,5.11,5.22,5.35,4.46,4.12,3.63,4.35,5.40
6.00,5.40,4.92,4.80,4.43,4.51,4.80,5.32,5.84,5.45,5.43,5.02,5.14,5.32,4.80,5.02
5.03,4.97,5.17,5.62,5.53,5.11,5.58,5.85,4.67,4.24,4.86,5.79,5.76,5.76,5.79,4.86
5.08,4.89,6.01,5.22,4.98,5.20,5.32,5.50,5.05,5.24,5.58,5.89,6.20,6.20,5.89,5.03
5.02,4.65,5.69,4.74,3.75,4.81,5.44,5.37,4.03,4.31,5.15,6.00,5.65,4.38,3.34,4.48
5.48,5.53,4.51,4.69,4.76,4.80,4.93,4.63,4.98,5.60,5.54,4.72,4.74,6.00,5.57,4.36
4.24,5.46,6.00,5.40,4.27,2.85,2.85,3.63,4.76,5.60,6.00,5.22,4.36,4.19,4.51,4.31
4.05,4.52,5.60,5.91,4.94,4.84,5.19,5.53,4.95,4.53,5.56,5.42,5.24,4.30,4.82,4.66
4.74,5.00,4.93,4.92,5.02,5.42,5.42,5.24,5.05,5.31,4.77,4.58,4.75,4.62,4.42,4.05
3.68,4.35,4.63,4.73,4.76,4.75,4.89,5.39,5.40,4.85,4.73,4.77,4.72,4.97,5.60,4.65
5.11,5.58,5.58,4.36,2.85,3.63,3.38,4.89,5.66,6.02,5.76,5.55,5.79,5.75,4.98,4.72
5.40,4.80,3.79,3.63,4.89,5.66,6.07,5.76,4.80,3.79,NA,NA
>chr1:210789558-210789858
NA,NA,3.63,4.35,5.40,6.00,5.40,4.92,4.80,4.43,4.51,4.80,5.32,5.84,5.45,5.43
5.02,5.14,5.32,4.80,5.02,5.03,4.97,5.17,5.62,5.53,5.11,5.58,5.85,4.67,4.24,4.86
5.79,5.76,5.76,5.79,4.86,5.08,4.89,6.01,5.22,4.98,5.20,5.32,5.50,5.05,5.24,5.58
5.89,6.20,6.20,5.89,5.03,5.02,4.65,5.69,4.74,3.75,4.81,5.44,5.37,4.03,4.31,5.15
6.00,5.65,4.38,3.34,4.48,5.48,5.53,4.51,4.69,4.76,4.80,4.93,4.63,4.98,5.60,5.54
4.72,4.74,6.00,5.57,4.36,4.24,5.46,6.00,5.40,4.27,2.85,2.85,3.63,4.76,5.60,6.00
5.22,4.36,4.19,4.51,4.31,4.05,4.52,5.60,5.91,4.94,4.84,5.19,5.53,4.95,4.53,5.56
5.42,5.24,4.30,4.82,4.66,4.74,5.00,4.93,4.92,5.02,5.42,5.42,5.24,5.05,5.31,4.77
4.58,4.75,4.62,4.42,4.05,3.68,4.35,4.63,4.73,4.76,4.75,4.89,5.39,5.40,4.85,4.73
4.77,4.72,4.97,5.60,4.65,5.11,5.58,5.58,4.36,2.85,3.63,3.38,4.89,5.66,6.02,5.76
5.55,5.79,5.75,4.98,4.72,5.40,4.80,3.79,3.63,4.89,5.66,6.07,5.76,4.80,3.79,3.63
3.38,3.38,4.89,5.66,5.53,3.79,3.63,4.76,5.41,5.08,5.10,5.04,5.14,5.33,4.95,5.17
5.80,6.00,4.74,4.66,4.82,5.02,5.43,5.45,4.46,3.84,3.63,4.35,4.74,5.14,5.56,5.39
4.89,4.76,4.85,4.92,4.74,3.75,4.12,4.12,5.41,5.08,5.36,5.82,5.82,4.75,4.12,3.75
4.74,4.92,4.63,4.98,5.76,5.20,5.33,4.86,5.79,6.01,5.37,4.03,4.52,5.19,5.20,5.80
5.58,4.94,4.63,4.63,4.81,4.93,5.39,5.32,4.49,4.67,5.86,5.37,4.03,3.35,3.68,4.89
5.73,5.73,4.89,3.38,3.63,2.85,3.75,4.69,4.97,5.31,5.32,4.98,5.10,5.49,5.43,6.01
5.22,4.98,5.20,5.41,5.99,5.62,5.01,4.17,4.53,5.23,5.88,5.32,5.32,5.14,4.30,4.85
4.85,4.80,4.92,5.40,6.00,5.15,4.52,4.65,4.99,5.02,NA,NA
>chr1:211267236-211267536
NA,NA,4.05,4.51,4.82,5.41,5.52,4.92,4.76,4.63,4.63,4.31,4.51,4.84,5.53,5.23
4.53,4.95,5.53,5.19,5.13,5.55,5.76,4.98,4.63,4.93,4.80,4.63,4.92,4.67,4.50,4.82
4.17,4.33,4.94,5.52,5.79,5.79,5.40,4.49,4.25,4.85,4.67,4.92,5.02,5.31,5.32,5.13
5.54,5.54,5.33,5.62,5.55,4.33,4.54,5.29,5.32,5.84,6.01,4.89,3.74,4.52,5.45,5.78
5.79,5.52,4.54,4.33,5.43,5.86,4.67,3.95,4.86,5.14,5.33,5.26,4.99,5.22,5.47,5.34
4.46,4.36,4.43,5.33,5.84,5.69,4.99,4.29,4.03,4.46,5.35,5.94,5.22,4.14,3.35,3.68
4.89,5.82,6.00,5.33,4.74,4.36,3.35,3.74,4.89,6.01,5.22,4.14,4.52,5.45,5.30,4.82
4.97,5.76,5.74,5.41,5.29,4.54,4.33,5.46,6.01,6.07,5.66,5.10,3.85,4.24,5.62,5.74
5.27,4.82,4.84,4.81,4.76,4.75,4.89,5.39,5.53,5.27,5.23,5.38,5.22,5.34,5.74,4.80
4.14,4.03,4.70,5.66,5.53,5.11,5.57,5.73,5.08,4.89,5.45,5.84,6.02,5.66,4.89,3.68
3.35,4.03,5.20,5.62,5.33,5.37,5.65,4.72,3.90,4.93,5.48,5.89,4.98,4.51,4.80,4.97
5.41,5.69,4.65,5.02,5.15,5.78,5.79,5.40,5.13,5.20,5.62,5.08,4.51,4.90,4.76,4.89
5.44,5.42,4.82,3.64,3.75,4.05,3.68,3.38,4.76,5.42,5.56,5.24,5.66,5.56,4.84,5.19
5.40,4.85,4.68,4.90,5.02,5.26,5.29,4.54,3.64,4.06,4.74,5.40,5.50,5.27,5.34,5.34
4.97,4.63,4.52,4.65,4.99,5.57,5.03,4.24,2.85,3.63,3.38,4.35,4.63,4.97,5.34,5.34
5.34,5.34,5.19,4.51,5.00,5.32,5.39,4.89,4.75,4.58,4.77,5.56,5.41,4.89,4.76,4.81
4.84,5.08,4.79,4.46,4.12,4.27,5.40,5.93,5.47,4.92,4.51,4.19,4.81,5.58,5.73,5.10
3.85,4.49,5.40,5.16,5.10,5.05,5.02,5.58,5.56,4.42,4.37,5.30,5.56,5.47,4.98,4.36
4.77,4.79,5.08,5.22,5.34,5.47,4.94,4.82,5.33,4.89,NA,NA
>chr1:212013098-212013398
NA,NA,5.45,5.08,4.84,4.51,4.98,5.96,5.57,4.81,4.19,4.51,4.92,5.47,5.93,5.35
4.25,4.49,5.40,5.16,4.61,4.03,4.36,4.63,4.76,4.80,4.97,5.14,5.56,5.19,4.84,4.73
5.04,5.00,4.68,4.02,4.70,5.73,5.85,5.17,4.95,5.29,4.92,4.63,4.92,4.93,5.00,5.04
4.73,4.84,5.19,5.56,5.14,4.97,4.80,4.76,4.63,4.35,4.05,4.06,4.33,4.97,5.34,5.27
5.23,5.29,4.93,5.00,4.93,5.00,4.93,4.97,4.37,4.33,5.43,5.44,4.36,2.85,3.63,4.35
4.74,5.33,5.69,5.54,4.98,4.81,4.93,5.41,5.31,4.14,4.48,5.58,5.58,5.01,4.17,4.53
5.46,5.31,5.11,4.86,4.65,5.02,5.03,5.89,6.20,5.54,4.03,3.35,4.52,5.42,5.42,5.19
4.51,3.74,3.35,4.36,4.74,4.80,4.92,5.19,5.57,5.43,5.45,5.27,4.99,5.27,6.20,6.20
5.41,5.31,4.95,4.53,5.56,5.31,4.94,4.17,4.33,4.97,5.96,5.57,4.36,4.36,5.28,6.07
6.07,5.62,4.67,4.24,5.73,5.57,5.11,5.53,5.66,4.89,4.05,4.65,4.30,4.99,5.50,5.55
5.78,5.15,4.24,4.24,5.46,6.00,5.40,4.36,4.02,4.65,4.99,5.57,5.21,4.76,3.38,3.63
3.84,4.89,5.55,5.78,5.45,4.65,4.42,4.29,4.03,4.06,5.10,5.66,6.02,5.76,5.55,5.55
5.38,5.22,5.34,5.47,4.54,4.33,5.84,5.84,5.13,4.97,5.08,4.39,4.43,5.14,5.56,5.19
4.33,4.82,5.70,5.78,5.55,5.38,4.66,4.74,5.00,4.68,4.93,5.62,5.99,5.89,5.21,4.95
3.85,3.95,4.86,5.41,5.69,5.53,5.14,5.15,5.80,5.38,5.13,5.43,5.44,4.90,5.08,5.34
4.94,4.19,4.81,5.57,5.73,4.24,4.67,5.86,5.43,4.33,4.68,5.96,5.57,4.81,3.75,4.74
5.00,4.68,4.02,4.70,5.73,5.58,5.01,4.17,4.33,4.51,4.05,4.52,5.21,5.57,4.99,5.04
4.92,4.63,4.80,5.18,5.46,5.68,5.60,5.50,4.99,5.27,5.99,5.91,4.89,3.63,3.79,4.65
5.60,4.98,4.76,4.63,4.52,4.80,4.43,4.39,4.27,5.02,NA,NA
>chr1:212894938-212895238
NA,NA,5.93,5.40,4.36,4.03,4.61,5.16,5.52,4.92,4.76,4.63,4.82,4.14,4.80,5.53
5.31,4.94,4.63,4.77,5.34,5.47,4.98,4.72,5.89,5.62,4.67,3.34,3.35,4.52,5.42,5.44
4.89,4.76,4.90,4.51,3.74,4.31,4.63,4.76,4.31,4.05,4.36,5.40,5.93,5.48,4.49,3.85
4.05,4.76,5.60,5.91,4.89,3.74,3.35,4.70,5.66,6.02,5.14,5.15,5.94,5.88,5.71,5.41
4.96,4.73,4.78,4.97,4.93,5.17,5.65,5.22,4.95,4.90,4.80,4.18,4.54,5.40,5.43,4.53
4.17,5.01,5.49,5.96,4.98,4.51,4.19,4.36,4.43,5.14,5.75,5.16,5.10,5.40,5.23,5.27
5.34,4.97,5.13,5.43,5.91,4.75,3.79,4.80,4.80,3.79,4.12,5.42,5.08,5.13,5.43,5.62
5.01,4.17,4.33,4.51,4.81,5.62,5.37,5.13,5.32,5.19,4.33,4.82,5.58,5.89,5.82,5.93
5.84,5.45,4.89,4.53,4.89,5.23,5.27,5.27,5.23,4.89,4.78,5.10,5.73,5.80,5.38,4.33
4.46,4.84,4.76,4.98,5.96,5.57,5.11,5.53,5.48,4.93,4.68,4.86,4.53,4.89,6.01,5.84
5.32,5.33,5.14,4.74,4.35,4.05,4.65,4.95,5.20,5.13,5.37,5.91,4.89,3.68,4.03,4.61
5.16,5.40,4.49,4.25,4.84,4.97,5.31,5.40,4.92,4.76,4.69,3.75,2.85,4.12,5.41,5.08
5.27,5.67,5.16,4.61,5.01,5.62,5.37,4.69,4.89,5.56,5.48,5.13,5.20,5.62,5.11,5.31
5.38,4.84,5.56,5.58,4.94,4.84,5.38,5.55,5.79,5.67,5.27,5.16,5.52,4.85,4.68,4.73
4.63,4.35,3.63,3.79,5.53,5.28,4.90,4.89,5.55,5.79,5.52,4.94,4.33,4.17,4.82,4.63
4.76,4.92,5.52,5.41,5.02,4.96,5.19,5.08,3.84,4.27,4.63,4.73,4.93,5.39,5.53,4.95
4.53,5.46,5.31,4.14,4.31,4.50,4.67,4.92,5.01,5.06,5.33,5.53,6.01,5.76,5.32,5.76
5.55,5.94,5.56,4.42,4.54,5.40,5.19,4.84,4.94,6.01,5.84,5.20,5.21,4.52,4.05,4.42
4.68,4.81,4.84,5.53,4.97,4.84,4.94,6.01,5.84,5.20,NA,NA
>chr1:213581159-213581459
NA,NA,5.19,5.02,5.26,5.20,5.00,4.51,5.19,5.34,5.88,5.32,5.32,5.84,4.79,4.46
4.81,5.15,5.78,5.55,5.50,4.99,5.15,5.50,5.05,4.65,4.05,3.38,4.35,5.40,5.93,5.47
4.54,4.42,5.40,5.80,4.89,4.78,5.22,5.94,5.40,4.74,4.06,3.64,4.54,5.47,5.67,4.94
4.18,4.54,5.52,5.16,5.36,5.88,5.74,5.89,5.03,5.02,4.80,5.76,6.07,5.48,5.01,4.14
4.63,5.05,5.02,5.34,5.34,5.27,5.23,5.30,4.37,4.33,5.43,5.62,4.81,4.31,4.81,4.51
3.74,3.35,3.68,3.38,3.38,4.89,5.82,5.73,4.24,3.85,4.05,4.76,5.41,5.08,5.10,5.40
5.23,5.27,5.34,4.97,4.33,4.82,5.58,5.89,5.82,6.01,6.01,5.53,4.84,4.85,5.64,5.46
4.93,4.77,4.73,4.42,4.81,5.49,6.00,5.41,4.86,4.69,5.54,6.20,5.41,5.31,4.95,4.33
4.94,5.47,5.67,5.43,5.49,5.50,5.15,5.14,6.02,5.28,5.11,4.65,5.69,4.74,4.66,5.38
5.23,4.61,5.01,5.58,5.58,5.11,5.53,5.66,4.89,3.38,3.63,2.85,2.85,4.75,5.66,5.53
5.02,5.46,6.00,5.22,4.39,4.46,5.50,5.22,3.75,3.75,4.69,4.73,4.93,5.19,5.88,5.53
5.37,4.88,4.88,5.88,5.74,5.41,5.33,4.98,4.72,5.40,5.32,5.88,5.34,4.97,4.63,4.82
4.14,4.63,5.05,5.02,5.34,5.53,5.22,5.34,5.48,4.98,5.22,5.35,4.77,4.36,3.90,4.93
5.58,5.58,4.81,3.75,4.98,5.47,5.56,4.89,4.78,5.10,5.49,5.02,4.81,4.80,5.30,5.90
5.40,4.65,4.31,4.81,4.51,4.53,4.89,5.80,5.40,4.42,3.75,4.05,3.68,4.89,5.91,5.37
5.13,5.40,5.16,5.27,5.53,5.31,4.97,4.63,4.82,4.61,5.43,5.94,5.32,5.29,4.85,4.68
4.85,4.92,5.04,4.99,5.49,5.31,4.84,5.19,5.40,4.92,4.81,5.02,5.02,4.27,4.39,5.22
5.50,4.46,4.39,4.43,4.80,4.52,4.50,5.14,5.33,5.26,5.02,4.81,4.31,4.81,5.48,6.07
6.07,5.28,4.90,4.27,5.02,5.43,5.67,5.47,5.14,4.43,NA,NA
>chr1:214159877-214160177
NA,NA,4.27,4.69,5.30,5.08,5.13,5.55,5.62,5.11,5.10,5.05,4.65,4.95,5.42,5.56
4.93,4.93,5.43,5.32,4.98,5.10,5.74,6.20,5.54,4.03,4.52,5.19,5.89,5.99,5.86,5.17
5.05,5.50,5.73,5.31,4.42,4.37,5.30,5.23,5.84,6.02,5.66,4.75,3.79,5.30,5.46,4.71
4.29,4.85,5.29,4.95,5.24,5.58,5.57,5.43,6.01,5.71,5.29,5.34,5.28,5.49,5.50,5.32
5.31,5.27,5.23,5.50,5.27,4.79,4.46,4.36,5.22,6.00,5.65,4.82,3.64,3.75,4.05,4.52
5.60,5.52,4.77,4.36,4.98,5.47,5.34,4.46,4.81,5.58,5.73,4.75,2.85,2.85,4.12,5.60
5.90,5.30,4.78,4.68,4.90,5.02,5.49,5.50,5.73,5.47,5.29,5.21,4.92,4.52,4.65,4.57
5.08,5.62,5.20,4.03,4.52,5.19,5.57,5.02,4.81,4.80,4.93,4.63,4.80,4.93,4.63,4.98
5.76,5.20,4.03,4.48,5.62,5.99,5.89,5.21,4.76,3.38,3.63,3.84,4.46,5.23,4.89,4.78
5.10,5.49,4.99,5.32,6.00,5.57,5.11,4.65,5.69,5.32,4.57,5.08,4.86,5.53,5.14,5.27
5.82,5.93,5.84,5.50,5.22,4.39,4.27,4.30,4.65,4.74,4.74,5.14,5.75,5.16,4.61,4.82
4.92,5.53,5.68,5.67,5.67,4.80,4.63,5.04,4.68,4.92,5.45,5.78,5.78,5.45,4.52,3.74
4.51,4.90,4.93,5.39,5.53,4.80,4.14,4.03,3.68,4.89,5.66,6.07,5.79,5.60,4.98,4.51
4.63,4.36,3.90,4.02,4.70,5.82,5.96,4.68,4.18,4.94,5.45,5.84,6.02,5.66,5.10,4.43
4.64,5.20,5.51,5.37,4.83,4.95,5.67,5.16,4.61,4.03,4.70,5.66,5.53,5.11,5.58,5.73
4.89,3.68,4.03,4.17,4.83,5.08,4.62,4.43,5.10,5.91,5.37,5.13,5.20,5.32,5.94,5.66
5.02,4.95,5.19,5.16,4.92,5.40,5.94,5.40,4.36,4.05,4.42,4.68,4.90,5.02,4.70,4.21
4.74,4.85,5.33,5.84,5.67,4.88,4.80,5.67,5.67,5.59,5.37,4.83,4.95,5.74,5.56,5.30
4.85,4.33,4.67,5.20,5.46,5.19,4.63,4.94,5.45,5.78,NA,NA
>chr1:214414432-214414732
NA,NA,4.80,3.79,3.63,4.89,5.66,6.07,5.76,5.76,5.76,5.32,5.84,5.50,5.22,4.51
4.80,5.76,6.01,5.53,4.84,4.70,5.19,5.64,5.23,4.56,4.12,4.75,5.73,5.73,4.75,3.79
4.80,5.32,5.14,5.15,5.50,5.73,5.50,5.74,5.74,5.62,5.33,5.37,6.01,6.01,5.82,5.27
4.27,4.39,5.22,5.50,5.84,5.32,5.32,5.14,5.27,5.82,5.93,5.14,5.27,6.20,5.84,4.33
4.54,5.52,5.16,4.61,5.01,5.62,5.43,5.13,5.19,5.32,4.49,4.38,5.58,5.89,5.82,5.30
5.11,5.28,6.07,6.07,5.48,5.01,4.17,4.33,4.97,5.96,5.82,4.89,3.63,4.12,4.46,5.34
5.74,5.27,5.08,5.45,4.65,4.31,4.81,4.51,5.08,4.86,5.79,5.76,4.80,5.02,5.03,5.57
4.99,4.65,4.93,5.62,5.99,5.27,4.27,4.90,5.28,5.53,5.02,5.03,5.89,5.82,5.65,5.38
5.35,5.22,4.14,4.31,4.63,4.76,4.92,5.29,5.26,4.99,5.04,4.92,4.85,4.95,4.92,5.10
4.83,5.04,5.00,5.41,6.00,5.57,5.11,5.53,5.66,4.89,3.63,3.79,5.53,5.28,4.90,4.27
4.30,4.85,4.85,5.14,5.75,5.16,5.10,5.20,5.13,4.80,4.98,5.42,5.44,4.93,4.73,4.63
4.36,4.05,4.31,4.76,4.69,4.51,4.65,5.37,5.00,4.53,5.56,5.30,4.69,4.46,4.79,5.22
5.08,5.45,4.89,4.53,4.89,5.23,4.46,4.69,5.15,5.08,5.36,5.88,5.55,5.13,4.97,5.08
3.84,4.27,5.40,5.93,5.47,4.98,4.72,5.54,4.86,5.33,5.20,5.76,5.41,4.86,4.69,5.20
5.88,5.36,5.16,5.40,4.98,5.30,5.43,5.36,5.82,5.82,4.70,4.02,4.80,4.85,4.85,4.97
5.21,4.76,3.63,4.12,4.19,4.94,5.42,5.42,4.82,3.64,4.68,5.60,5.79,6.07,5.62,5.17
4.30,4.82,4.66,4.74,6.00,5.82,4.70,4.02,4.68,5.00,4.67,4.50,4.31,3.34,4.25,4.84
4.76,4.31,4.05,4.36,4.98,5.53,5.68,5.60,4.89,4.90,5.57,5.82,4.88,4.88,5.67,5.69
4.99,4.73,5.02,5.66,5.94,5.20,5.03,4.69,4.46,5.23,NA,NA
>chr1:215498026-215498326
NA,NA,4.52,4.63,4.76,4.92,5.29,5.26,4.99,4.65,4.52,4.50,4.80,4.52,4.50,5.14
5.47,5.34,4.77,4.63,4.81,4.68,4.78,4.93,5.02,5.42,5.42,4.95,3.85,4.49,5.20,5.26
5.02,4.90,4.93,5.44,5.30,4.81,3.75,3.90,4.02,4.52,5.41,5.78,5.55,5.50,4.99,4.30
5.17,5.86,5.43,4.71,4.66,5.41,5.31,4.14,4.31,4.63,4.97,5.42,5.42,4.52,3.35,3.34
4.38,5.70,5.30,4.82,4.85,4.93,5.02,5.58,5.80,5.15,4.27,3.84,3.63,4.35,5.40,5.93
5.47,4.92,4.76,4.69,4.36,4.19,4.51,4.31,4.81,5.48,6.07,5.79,4.86,5.11,5.31,5.46
5.24,5.66,5.56,4.77,4.58,4.89,5.41,5.31,4.78,4.86,5.41,5.76,5.55,5.13,5.19,5.32
5.13,5.37,5.65,5.38,5.52,5.46,4.24,2.85,4.75,5.91,5.37,5.13,5.40,5.79,5.55,4.89
4.90,5.57,5.73,5.33,5.54,5.54,4.03,3.35,4.36,4.74,4.80,4.93,5.48,6.02,5.76,5.23
5.27,5.67,5.16,5.36,5.82,5.57,5.11,5.53,5.66,4.70,4.02,4.65,4.99,5.02,5.14,5.93
5.46,4.71,4.66,5.44,5.31,4.92,4.65,4.57,5.00,5.32,5.39,4.66,4.71,5.55,5.62,4.24
3.85,5.10,5.66,6.02,5.14,5.27,5.82,6.01,5.76,5.76,5.76,5.76,5.76,5.76,5.76,5.76
5.76,5.76,6.07,5.66,4.89,3.38,3.38,3.38,3.38,3.38,3.68,4.05,3.75,3.64,4.06,5.10
5.73,5.58,4.90,5.08,5.34,5.19,4.51,4.53,4.89,5.80,5.84,5.32,5.20,4.49,4.25,4.84
4.97,5.58,5.80,5.15,4.99,5.34,5.23,4.53,4.95,5.74,5.93,5.15,4.52,4.68,4.97,4.85
4.72,4.72,4.85,5.30,5.80,5.84,5.20,5.03,4.81,4.46,4.79,5.27,5.34,5.23,5.24,5.41
5.75,5.14,4.50,4.63,3.75,4.42,5.40,5.94,5.15,4.63,4.31,4.63,4.93,4.80,4.63,4.73
4.69,5.37,5.62,4.81,4.51,4.82,5.66,5.94,5.15,4.82,4.66,3.90,4.93,5.62,5.99,5.27
4.99,5.34,4.97,4.84,5.56,5.46,5.24,5.41,5.52,4.94,NA,NA
>chr1:215755237-215755537
NA,NA,5.21,5.89,5.82,5.65,5.38,5.34,5.48,5.13,5.37,5.62,4.48,3.34,4.67,5.86
5.99,5.89,5.21,4.76,4.05,4.06,3.64,3.75,4.05,4.70,5.73,5.73,4.89,3.38,3.38,3.38
3.68,4.02,4.68,4.86,4.69,5.20,5.62,5.33,5.54,6.20,5.41,5.20,4.98,5.22,5.94,5.15
4.52,4.65,4.73,4.18,4.54,5.29,5.41,5.82,5.93,5.84,4.79,5.22,4.82,4.30,4.85,4.85
4.67,4.92,4.63,4.98,5.69,5.67,4.88,4.14,4.82,5.15,5.94,5.22,5.11,5.73,5.57,4.36
2.85,3.63,4.35,4.74,5.33,5.76,5.74,5.27,4.99,5.34,4.97,4.33,4.87,5.80,5.96,4.68
3.64,4.06,4.05,4.89,5.66,6.02,5.14,4.30,4.65,5.10,5.66,6.02,5.14,5.02,5.02,4.90
4.68,4.42,4.05,3.68,3.38,4.35,4.74,4.80,4.92,5.45,5.08,5.27,5.74,5.56,4.89,3.95
3.85,5.10,5.66,6.02,5.84,5.45,5.43,5.26,5.20,4.98,5.10,5.05,5.17,5.86,5.37,4.03
4.31,4.50,5.33,5.69,4.65,5.11,5.58,5.85,5.15,4.80,5.21,4.92,4.52,4.68,4.86,4.69
5.20,5.62,4.24,4.38,5.58,5.20,5.50,5.73,5.84,5.94,5.22,3.75,4.24,5.15,5.08,5.27
5.67,5.41,5.02,4.82,4.75,4.62,4.42,4.65,5.31,5.44,4.89,4.82,4.61,4.17,5.01,5.48
6.07,5.76,4.80,4.51,4.69,4.97,5.58,5.31,4.14,3.35,4.70,5.82,6.00,4.74,4.36,4.36
3.90,4.02,4.70,5.73,5.58,4.81,4.19,4.51,4.31,4.65,5.19,5.20,5.80,5.58,5.02,4.73
3.95,3.85,5.10,5.91,5.37,4.03,3.35,3.68,3.38,3.38,4.76,5.21,5.89,5.82,5.93,5.14
5.15,5.80,5.38,5.13,5.46,5.93,5.84,5.23,5.29,4.74,3.75,4.12,4.75,5.73,5.58,4.81
4.31,4.51,4.19,4.12,4.75,5.66,5.53,3.79,3.63,4.35,4.74,4.80,4.52,4.50,4.67,5.29
5.56,5.48,4.98,5.31,5.41,4.66,4.71,5.55,5.76,4.68,4.33,5.43,5.44,4.36,4.36,5.28
6.02,5.14,4.30,4.85,4.85,5.14,5.47,5.67,5.43,5.57,NA,NA
>chr1:216031893-216032193
NA,NA,5.31,5.53,4.95,4.53,5.23,5.34,5.50,5.55,5.79,5.75,5.14,4.85,4.25,4.49
5.20,5.32,5.80,5.41,4.66,4.45,4.94,5.91,5.46,4.24,4.36,5.58,5.73,5.10,4.06,3.64
3.75,4.05,3.68,3.38,4.35,4.63,4.76,4.31,4.05,4.70,5.66,6.07,6.07,5.66,4.75,2.85
4.36,5.44,5.37,4.69,4.89,5.56,5.48,5.00,4.57,4.65,4.92,5.45,5.78,5.55,5.76,5.32
4.80,3.79,4.27,4.74,4.80,4.02,4.70,5.66,6.07,5.79,5.37,5.36,5.08,5.15,4.69,4.27
5.15,5.84,5.80,5.29,4.67,4.85,4.85,4.95,5.33,5.22,4.57,5.08,4.86,4.65,5.11,5.44
5.99,5.89,5.03,4.81,3.75,4.74,5.29,5.56,5.48,4.98,5.22,5.80,5.40,4.63,4.80,5.74
5.93,5.40,4.35,3.38,3.68,4.05,3.75,3.64,4.82,5.58,5.89,5.99,5.86,4.87,3.64,3.75
4.05,3.68,3.38,4.76,5.42,5.42,4.94,4.98,5.89,5.48,4.93,4.68,5.04,4.63,4.14,4.03
4.52,5.41,5.08,5.36,5.37,4.65,5.11,5.58,5.73,4.75,3.84,4.27,4.30,5.17,5.62,5.53
3.79,3.63,3.38,4.89,5.82,5.73,4.24,4.38,5.70,5.78,5.78,5.70,4.82,3.64,4.37,4.93
5.02,5.42,5.30,4.81,4.19,4.51,4.31,4.65,5.31,5.08,4.84,4.94,5.67,5.47,5.14,4.74
4.27,2.85,2.85,3.63,4.89,5.66,5.89,4.72,3.90,4.93,5.49,5.82,4.88,4.80,5.53,5.31
5.02,5.05,5.10,5.08,5.41,4.12,2.85,3.75,4.43,4.67,5.29,5.90,5.60,4.12,3.79,4.80
5.76,5.79,5.69,5.33,4.85,4.85,4.95,5.29,4.94,4.33,4.67,5.05,4.63,4.80,4.97,4.93
4.92,4.63,4.31,4.05,4.70,5.66,6.07,6.07,5.28,4.90,4.46,5.50,5.22,3.75,3.75,4.69
4.76,4.98,5.96,5.82,4.75,3.79,5.53,5.28,4.36,2.85,3.63,4.89,5.73,5.85,5.17,4.95
5.20,5.13,5.20,5.62,4.24,4.67,5.80,6.00,4.74,4.72,5.40,5.32,5.14,5.27,5.82,5.30
5.11,5.57,5.73,4.24,3.85,4.95,5.41,5.08,5.10,5.20,NA,NA
>chr1:216310681-216310981
NA,NA,5.47,5.14,4.43,4.36,4.46,4.79,5.27,5.34,4.97,4.84,5.56,5.41,4.93,4.85
4.93,4.37,4.42,5.40,5.94,5.40,4.36,4.05,4.51,4.82,5.66,5.30,4.14,4.31,4.50,4.80
4.93,5.62,6.11,4.84,4.85,5.64,5.38,4.84,5.56,5.46,5.24,5.41,5.67,5.27,5.08,5.45
4.52,4.14,5.22,5.94,5.40,4.35,3.38,3.63,3.84,4.46,5.23,5.30,4.80,4.63,4.93,4.80
4.76,4.63,4.82,4.61,5.08,5.41,4.76,3.68,4.03,4.61,5.16,5.75,5.14,4.74,4.74,4.06
4.03,4.70,4.92,5.10,5.71,5.35,5.38,5.89,5.66,5.10,4.06,4.03,4.66,5.19,5.53,5.22
5.34,5.47,4.98,4.36,4.36,4.74,5.29,5.23,5.27,5.27,5.50,5.40,4.27,2.85,2.85,4.75
5.66,5.53,4.51,5.22,5.94,5.22,5.11,4.86,5.54,5.38,4.79,5.27,5.27,5.23,5.29,4.67
4.43,4.51,4.80,5.40,5.38,4.79,5.27,4.99,5.27,5.99,5.91,4.89,3.68,4.02,4.68,4.86
3.95,3.85,5.10,5.66,5.53,5.11,5.58,5.85,4.67,3.95,4.89,5.23,5.27,5.27,4.79,4.77
4.77,5.35,5.84,5.32,5.29,4.85,4.29,4.03,4.46,4.84,4.73,4.93,5.44,5.42,5.24,4.95
5.29,4.94,4.72,4.96,5.37,5.29,4.77,4.94,5.52,5.79,5.79,5.75,5.22,4.73,4.69,5.02
5.65,5.18,4.80,4.63,5.05,5.10,5.08,5.45,4.65,4.31,4.63,4.92,4.93,5.04,4.67,4.53
5.43,5.32,5.00,4.51,5.19,5.42,5.31,4.52,3.74,4.51,4.90,4.93,5.44,5.42,4.76,4.05
3.85,4.49,5.48,5.93,5.15,4.52,4.80,4.85,4.25,3.34,4.52,5.31,5.42,5.02,4.73,4.53
4.51,5.19,5.42,5.30,5.02,4.80,4.80,4.51,5.22,6.00,5.40,4.65,4.42,4.73,5.02,5.41
5.75,5.14,4.74,4.36,4.03,4.61,5.23,5.38,4.84,4.94,5.31,5.53,4.95,4.61,4.96,5.39
5.40,4.92,4.63,4.92,4.67,4.74,4.36,4.02,3.90,4.66,5.38,5.55,5.79,5.52,4.94,4.33
4.95,5.53,5.39,4.93,4.85,4.93,4.85,4.33,5.00,5.67,NA,NA
>chr1:217490710-217491010
NA,NA,4.82,4.61,4.95,5.31,4.95,4.65,4.05,4.76,5.21,5.20,5.94,5.43,4.61,4.03
3.68,3.38,3.38,3.38,4.35,4.74,5.33,5.69,4.65,3.79,3.63,4.35,4.63,4.97,5.58,5.80
5.15,4.27,3.84,3.63,4.89,5.82,6.00,4.74,3.75,4.81,5.58,5.58,4.90,4.46,4.79,4.46
4.12,4.75,5.66,5.53,5.11,5.28,6.07,6.07,5.66,4.75,3.84,5.08,4.97,5.13,5.46,6.01
5.76,4.80,5.11,5.28,5.53,3.79,3.63,4.89,5.73,5.73,4.89,3.38,4.05,4.65,4.97,5.21
4.76,4.05,4.65,4.97,5.21,4.76,3.38,4.05,4.65,4.95,5.33,5.14,4.43,3.75,3.75,4.69
4.76,4.92,5.40,5.19,4.84,5.40,6.01,5.43,5.02,5.14,5.93,5.46,5.13,4.97,5.34,4.99
5.27,5.82,5.93,5.14,5.27,5.74,5.76,4.98,4.76,4.63,4.82,4.17,4.61,4.96,5.39,5.40
4.94,4.72,4.72,4.51,4.81,5.58,5.58,4.48,4.14,5.22,6.01,5.43,5.57,5.03,5.02,4.80
4.80,3.79,3.63,4.89,5.73,5.58,5.11,4.65,5.60,4.98,4.81,4.51,5.00,5.40,5.16,4.61
4.03,3.68,4.89,5.91,5.99,5.41,5.33,5.14,4.97,4.37,3.64,4.06,4.95,5.60,5.52,5.22
5.08,5.50,5.35,4.74,4.21,4.85,5.71,5.35,5.22,5.53,5.34,4.97,4.63,4.63,4.42,4.68
4.81,4.98,5.65,5.53,5.32,5.27,5.60,5.50,5.50,5.55,5.55,5.76,5.32,5.32,5.76,5.55
5.94,5.94,5.73,5.50,5.73,5.50,5.15,5.14,6.02,5.48,5.01,4.61,5.43,5.94,5.73,5.50
5.73,5.50,5.73,5.50,5.32,5.20,5.13,5.37,5.91,4.70,3.35,4.03,5.54,5.93,4.84,4.21
4.43,4.05,3.38,4.76,5.60,5.52,5.22,5.38,5.33,5.24,5.46,5.56,4.42,3.75,4.05,4.70
5.73,5.85,4.67,3.34,3.35,4.36,5.40,5.94,5.22,4.98,5.20,5.26,4.99,5.22,5.33,5.26
4.99,4.65,4.93,5.58,5.58,4.90,4.27,4.30,4.65,4.05,4.89,5.73,5.58,4.48,3.74,4.57
4.65,4.02,3.68,4.35,5.40,6.00,5.40,4.52,3.34,4.38,NA,NA
>chr1:218077177-218077477
NA,NA,5.33,5.50,4.99,4.30,4.65,5.10,5.73,5.58,4.36,3.75,4.43,5.14,5.33,4.95
4.65,4.74,4.74,5.14,5.47,5.93,5.40,4.35,3.63,3.84,4.27,4.30,4.65,5.10,5.66,5.53
3.79,3.63,4.89,5.66,6.07,5.76,5.76,6.07,5.66,5.10,4.65,5.05,5.50,5.20,5.21,4.12
3.84,4.46,4.79,5.38,5.65,5.37,4.03,4.31,4.50,4.80,4.93,5.62,5.37,5.33,5.62,5.20
5.33,4.86,4.65,3.79,3.63,3.38,3.38,3.38,4.89,5.73,5.73,4.89,3.63,3.79,5.53,5.66
4.70,3.35,4.03,5.37,5.30,5.11,5.44,5.99,5.27,4.27,3.84,4.12,5.42,5.44,4.89,4.75
4.76,4.85,4.92,5.04,4.73,4.18,4.54,5.29,5.41,5.99,5.86,5.17,4.97,5.03,5.02,4.80
4.80,5.02,5.15,5.30,4.82,4.85,4.97,5.41,6.00,5.82,4.75,2.85,4.24,5.46,5.52,4.46
4.12,4.12,5.21,4.97,4.85,5.35,6.00,5.40,4.52,3.74,4.51,5.19,5.34,5.53,4.66,3.90
4.02,3.68,3.38,4.89,5.73,5.58,5.11,5.53,5.66,4.89,3.63,3.79,5.30,5.82,5.41,5.31
4.95,4.53,5.56,5.30,4.81,4.19,4.51,4.80,5.30,5.23,4.46,4.90,5.28,5.53,3.79,4.12
5.21,5.20,5.84,5.94,5.22,3.75,3.75,4.69,4.97,5.58,5.80,5.15,4.99,5.50,5.55,5.55
5.50,5.27,5.50,5.22,3.75,2.85,4.27,4.63,4.73,4.68,4.85,5.47,5.34,4.46,4.81,5.15
5.08,5.36,5.82,5.82,4.89,3.63,3.84,4.27,5.15,5.50,5.05,4.65,4.95,5.21,5.89,5.99
5.44,4.81,4.19,4.51,4.31,4.81,5.58,5.58,4.48,3.74,4.89,5.91,5.46,5.02,4.80,5.32
5.76,5.23,4.61,4.94,5.31,5.08,4.84,5.56,5.43,5.27,5.31,4.95,5.17,5.86,6.11,4.84
4.84,6.11,5.44,4.36,2.85,3.63,4.76,5.60,5.90,5.30,4.80,4.81,5.02,5.02,5.14,5.32
5.76,6.01,5.82,5.41,5.33,5.14,4.86,4.78,5.31,5.38,4.84,5.40,5.94,5.40,4.35,3.38
3.63,2.85,4.24,5.30,5.42,5.02,4.73,4.78,5.30,5.94,NA,NA
>chr1:219118494-219118794
NA,NA,5.65,5.82,5.41,5.20,5.13,5.37,5.30,3.79,4.75,5.66,5.89,5.38,5.52,5.60
4.95,3.85,4.49,5.20,4.95,4.85,4.85,5.14,5.33,4.95,4.65,4.05,4.76,5.41,5.30,4.82
4.51,4.81,5.62,5.99,5.89,5.21,4.12,3.79,5.53,5.66,4.70,4.05,3.75,4.33,5.55,5.76
4.68,4.33,5.46,5.30,5.02,5.30,5.56,4.53,5.00,5.82,5.57,5.11,4.80,5.76,5.79,4.86
5.11,5.30,5.43,5.10,5.40,5.23,4.46,4.69,5.03,4.97,4.65,4.74,5.40,5.50,5.27,4.99
5.15,5.84,5.35,5.22,5.08,5.45,4.89,4.53,4.89,5.23,5.08,5.22,5.35,5.22,4.14,3.35
3.68,4.35,5.40,5.50,5.27,4.99,5.15,5.84,5.35,5.22,5.38,5.33,5.24,5.56,5.42,4.76
3.38,4.05,4.65,4.30,4.27,4.69,5.46,5.90,5.40,4.63,4.88,5.37,5.53,5.14,5.15,5.84
5.35,4.46,4.36,5.22,5.93,5.74,5.27,5.23,5.38,5.22,5.34,5.74,5.27,5.08,5.41,4.12
2.85,2.85,4.75,5.66,5.53,5.11,5.57,5.73,5.11,5.30,5.66,4.82,4.85,4.93,4.63,4.31
4.81,5.49,5.82,5.36,5.23,5.76,5.53,5.69,5.33,4.74,4.27,3.84,4.89,5.23,5.27,5.31
4.95,4.65,4.05,3.38,4.35,4.74,4.67,4.92,4.85,4.76,4.62,4.78,5.30,5.56,5.74,4.95
4.33,4.85,4.93,4.85,4.68,4.78,4.93,4.63,4.98,5.60,4.65,3.79,4.75,5.66,5.53,3.79
3.63,3.38,4.35,4.63,4.97,5.31,5.32,4.98,5.31,5.58,4.97,4.63,4.27,3.79,4.65,5.37
5.36,5.08,5.45,4.92,3.90,4.66,4.82,5.27,5.74,5.88,5.00,4.33,4.94,5.47,5.93,5.15
4.52,4.80,4.74,4.36,4.03,4.14,4.80,5.74,5.56,4.89,4.69,5.20,5.76,4.97,4.82,5.33
5.76,5.53,5.37,5.36,5.16,5.67,5.27,5.43,5.30,4.14,4.52,5.40,5.91,4.94,4.84,4.97
5.34,4.99,5.27,5.82,5.30,3.79,4.27,4.74,5.14,5.56,5.43,4.53,4.95,5.53,5.31,5.02
4.92,4.74,4.66,4.82,5.15,5.80,5.38,5.13,5.43,5.62,NA,NA
>chr1:220565851-220566151
NA,NA,5.41,5.69,4.65,5.02,5.15,5.30,5.02,4.96,5.39,5.40,4.94,4.33,4.95,5.53
5.31,5.19,4.51,5.00,5.40,5.79,5.79,5.40,4.98,5.31,5.38,4.84,5.31,5.73,5.84,5.35
4.46,4.12,4.27,5.40,5.93,5.74,4.80,4.63,5.40,5.80,5.22,5.11,5.62,5.74,5.89,5.58
4.82,3.64,4.37,4.97,5.14,5.75,5.41,4.82,4.85,4.93,4.85,4.93,5.39,5.40,4.54,3.64
4.46,5.35,6.00,5.40,4.52,4.14,5.22,5.35,4.46,4.36,4.43,5.14,5.75,5.16,5.27,5.67
5.41,4.82,4.85,5.30,5.56,5.74,4.80,4.80,5.67,5.41,5.24,5.56,5.42,4.52,3.35,4.03
5.20,5.88,4.88,4.80,5.53,5.39,4.93,4.81,4.19,4.81,5.28,6.07,5.79,5.60,4.97,4.77
5.41,5.54,5.51,5.30,4.95,4.77,4.93,5.46,5.56,4.84,4.97,5.88,5.93,5.46,4.71,4.66
5.39,5.53,4.80,4.88,5.82,5.57,4.36,2.85,3.63,3.38,4.76,5.21,5.57,5.43,5.45,4.46
3.84,3.63,3.38,4.89,5.73,5.58,5.11,4.65,5.69,5.41,5.04,4.63,4.80,5.53,5.39,4.89
4.58,4.03,4.06,4.74,5.40,5.94,5.40,4.84,4.97,5.34,4.99,4.30,5.24,5.42,5.42,5.19
5.02,5.26,5.29,4.94,4.72,4.96,5.43,5.25,4.96,4.36,4.74,5.17,5.42,5.75,5.10,4.25
3.34,4.31,4.50,5.14,5.47,5.67,4.94,4.18,4.37,5.30,5.90,5.40,4.52,4.14,5.22,5.35
4.46,4.12,4.12,5.41,5.30,4.82,4.94,5.52,5.41,4.82,4.85,5.30,5.56,5.74,4.95,4.33
4.85,4.93,4.85,4.93,5.44,5.42,4.52,3.35,4.14,5.30,5.43,5.27,5.53,5.39,4.93,4.81
4.19,4.81,5.44,5.99,5.41,5.29,4.54,4.42,5.31,5.73,5.84,5.80,5.40,5.02,5.19,5.56
5.19,5.10,5.08,5.17,5.66,5.56,4.42,4.54,5.40,5.43,4.93,4.93,5.46,5.31,4.98,5.20
5.41,5.99,5.44,4.90,4.27,4.30,4.65,4.05,4.35,4.74,5.33,5.84,5.84,5.33,4.85,4.46
4.33,5.08,5.42,4.12,3.79,4.80,5.32,5.84,5.50,5.22,NA,NA
>chr1:220569725-220570025
NA,NA,4.92,5.56,5.94,5.78,5.41,4.12,3.79,4.80,5.32,5.84,5.45,4.89,5.00,5.40
5.79,5.79,5.52,4.85,4.68,4.85,5.05,4.67,4.83,5.36,5.36,5.09,5.40,5.53,5.10,4.85
5.05,5.31,4.84,5.08,5.42,5.24,4.95,5.31,4.95,4.61,4.82,4.62,4.42,4.05,4.52,5.21
5.89,5.74,5.76,5.33,4.43,4.39,5.08,5.34,5.02,4.92,5.04,4.99,5.02,4.99,5.27,5.50
5.15,4.52,4.65,4.99,5.57,5.58,4.38,3.95,4.73,5.02,5.58,5.56,4.84,5.19,5.40,4.85
4.29,4.03,4.06,5.10,5.73,5.58,4.48,3.34,4.25,4.84,4.97,5.31,5.53,4.80,4.63,5.04
4.93,5.00,4.93,5.29,5.80,5.22,5.11,5.13,5.13,4.24,4.38,5.58,5.20,5.80,5.58,4.97
4.69,4.36,3.75,3.90,4.92,5.31,5.44,4.93,4.73,4.63,4.27,3.79,4.80,5.32,5.76,5.60
5.27,5.32,6.11,5.91,4.75,2.85,2.85,4.27,4.63,4.76,4.31,4.81,5.48,5.89,4.72,4.74
4.92,4.63,4.98,5.96,5.57,5.11,5.53,5.28,4.81,3.75,3.90,4.93,5.48,5.53,5.02,5.30
5.08,5.13,5.43,5.91,4.75,3.79,4.80,4.80,5.11,5.28,6.07,5.79,5.60,4.98,4.51,4.63
4.63,4.51,4.80,5.30,5.90,5.60,4.12,4.12,3.75,3.90,4.93,5.62,5.99,5.41,5.20,5.13
5.20,5.76,4.98,4.76,4.63,4.27,3.84,5.08,4.97,4.33,4.46,5.35,5.93,5.74,4.80,4.80
5.74,5.56,5.29,4.74,3.75,4.36,5.22,6.00,5.60,4.12,2.85,4.24,5.46,5.90,5.30,4.85
4.82,5.41,5.52,4.54,4.42,5.40,5.35,5.22,5.38,5.23,5.27,5.67,5.41,4.82,4.85,4.93
5.02,5.31,5.56,5.14,4.86,4.53,4.51,5.19,5.58,5.80,5.73,5.10,4.78,4.86,4.68,4.93
5.58,5.73,4.70,4.02,3.90,4.72,5.65,5.37,5.13,5.20,5.32,5.94,5.66,5.02,4.73,4.99
5.76,5.55,4.96,5.02,5.38,4.98,4.35,3.38,3.63,3.79,5.53,5.48,4.48,3.34,4.25,4.85
5.33,6.00,5.82,4.70,4.05,3.75,3.64,4.82,5.65,5.90,NA,NA
>chr1:221827618-221827918
NA,NA,3.34,3.35,3.68,3.38,3.38,3.38,4.89,5.73,5.73,4.89,3.38,3.38,3.38,3.38
3.68,4.02,4.80,4.50,4.52,4.68,4.86,3.95,4.38,5.65,5.91,4.89,3.74,3.35,4.70,5.73
5.73,4.89,3.38,3.38,3.63,3.79,5.53,5.66,4.89,3.63,3.79,4.65,5.69,5.33,4.74,4.74
4.65,4.30,4.99,5.27,5.50,5.40,4.27,3.79,5.53,5.66,4.70,4.03,4.14,4.63,5.05,4.63
4.92,5.47,5.34,5.22,5.08,5.50,5.15,4.63,4.51,4.33,4.67,5.04,4.68,4.02,4.52,5.41
5.30,5.24,5.23,5.53,5.22,5.52,5.60,4.76,4.05,3.85,4.24,4.86,5.54,4.72,4.98,5.33
5.32,5.80,5.38,4.84,4.73,5.22,5.75,5.79,5.55,4.89,4.69,5.46,5.52,5.22,4.82,5.02
4.99,5.22,5.56,5.43,4.53,4.17,4.82,4.50,4.67,5.00,5.14,5.47,5.34,4.46,4.36,4.43
4.80,4.92,5.45,5.30,5.24,5.56,5.42,4.95,3.85,4.49,5.40,5.16,5.10,5.40,5.23,5.08
4.94,5.28,5.19,5.22,5.37,4.65,5.11,5.58,5.58,4.93,4.65,4.57,5.08,5.73,5.49,4.48
3.34,3.85,4.74,4.74,4.67,5.00,4.93,4.92,5.02,5.31,5.40,4.54,3.64,4.82,5.65,5.52
4.46,4.36,5.22,6.00,5.60,4.52,4.03,4.61,5.08,5.70,4.82,4.33,5.08,5.30,4.81,4.19
4.94,5.42,5.30,4.81,3.75,3.90,4.02,3.68,3.38,4.89,5.73,5.85,5.17,5.05,5.50,5.15
4.27,3.84,3.63,3.38,4.89,5.66,6.02,5.14,5.27,5.82,5.93,5.14,5.27,5.82,5.93,5.14
5.27,5.82,5.93,5.14,5.27,5.82,5.93,5.14,5.27,5.82,5.30,3.79,4.75,5.66,5.53,3.79
3.63,3.38,4.89,5.82,6.00,5.32,4.99,5.02,5.14,5.53,5.60,4.68,4.42,5.56,5.41,4.96
4.77,4.93,5.46,5.56,4.92,5.02,5.38,4.92,4.31,3.34,4.25,4.85,4.80,4.02,4.52,5.60
5.91,4.89,3.74,4.52,5.45,5.08,5.36,5.37,4.65,3.79,4.75,5.66,5.53,3.79,4.27,4.74
4.80,4.02,4.36,4.63,4.97,5.58,5.56,4.84,4.97,5.08,NA,NA
>chr1:221991314-221991614
NA,NA,4.74,4.36,4.77,5.35,5.22,4.78,4.73,5.02,5.58,5.80,5.73,5.31,4.77,4.29
4.42,4.63,5.15,5.93,5.47,4.98,3.75,4.81,5.46,5.91,5.43,5.57,5.21,4.12,3.79,5.53
5.66,4.89,3.68,3.35,3.74,4.57,4.65,4.93,5.48,5.53,5.02,5.03,5.89,6.20,5.84,4.33
4.37,5.30,5.23,5.27,5.50,5.55,5.79,5.52,4.85,4.29,4.03,4.06,4.95,5.60,5.52,5.38
5.40,5.32,5.88,5.34,4.97,4.63,4.63,4.31,4.63,4.92,4.93,5.04,4.63,4.14,4.94,5.45
5.08,5.10,5.40,5.56,5.47,4.98,4.72,5.54,5.37,4.88,4.88,5.37,5.54,4.72,4.98,5.56
5.31,5.02,4.93,4.78,4.29,4.77,5.56,5.43,4.61,4.94,5.45,5.78,5.55,4.89,4.69,5.30
5.08,5.13,5.84,6.20,5.89,5.21,4.52,4.02,4.65,4.57,5.00,5.40,5.79,5.79,5.75,5.14
5.00,4.93,5.04,5.10,5.08,5.45,4.52,3.34,4.38,5.42,5.56,5.24,5.30,5.15,5.02,4.80
4.80,3.79,4.75,5.73,5.58,5.11,5.53,5.28,4.90,4.27,5.15,5.80,5.58,4.97,4.63,4.63
3.75,4.42,5.40,5.80,5.40,5.10,5.23,5.76,5.93,5.46,4.71,4.66,5.41,5.80,5.15,5.14
5.93,5.53,4.84,4.70,4.83,4.65,4.93,5.58,5.73,4.70,4.02,4.80,4.74,4.74,3.85,3.95
4.86,4.68,4.92,5.45,5.78,5.94,5.94,5.15,4.27,3.84,4.12,5.41,5.78,5.55,5.76,6.02
5.48,4.81,4.51,4.72,4.93,5.46,5.80,5.73,5.50,5.15,4.99,4.99,5.15,5.80,5.41,4.93
4.73,4.69,4.39,5.08,5.34,4.97,4.63,4.82,4.61,5.43,5.30,4.98,5.20,5.26,5.43,5.91
5.46,5.02,4.65,5.37,5.36,5.08,5.41,4.52,4.05,4.51,4.72,4.72,4.97,5.60,5.54,5.38
5.34,5.47,5.14,4.50,4.52,4.80,4.74,4.35,3.38,3.63,3.84,5.08,5.34,4.94,4.98,5.89
5.66,5.10,4.65,5.05,5.50,5.15,4.27,4.69,5.03,4.97,5.24,5.70,5.78,5.55,5.76,5.32
4.80,4.51,5.22,5.94,5.84,5.73,5.50,5.20,5.03,4.81,NA,NA
>chr1:222400359-222400659
NA,NA,5.44,4.93,4.81,4.19,4.81,5.44,5.99,5.27,4.27,3.84,4.75,5.73,5.85,5.17
4.30,4.99,5.27,5.23,5.29,4.74,3.75,4.12,4.12,5.42,5.42,5.02,4.93,4.78,4.62,4.76
4.90,5.02,5.57,5.21,4.95,4.65,4.30,4.82,4.84,4.94,5.42,5.42,4.95,4.06,4.03,4.29
4.99,5.96,5.57,5.11,5.30,5.37,5.13,5.40,5.79,5.55,4.89,3.84,3.63,4.89,5.82,5.96
4.99,4.68,4.73,4.63,4.36,4.03,4.17,4.33,4.94,5.47,5.56,4.89,4.69,5.37,5.91,4.89
3.38,3.38,3.63,3.79,5.53,5.66,5.10,4.65,4.97,5.21,4.76,3.38,4.05,3.85,4.24,4.86
5.53,5.88,5.34,4.97,4.63,4.74,4.06,4.03,4.29,4.78,4.97,5.41,5.69,5.54,5.38,5.52
5.60,4.52,4.02,4.80,4.74,4.36,3.35,3.34,4.38,5.58,5.89,5.82,5.93,5.14,5.15,5.50
5.73,5.84,5.35,4.46,4.36,4.88,5.75,5.75,4.88,4.51,4.80,5.76,6.01,5.82,5.41,5.33
5.14,4.85,4.25,4.24,5.73,5.57,5.11,5.30,5.37,5.33,5.73,5.82,4.70,4.02,3.90,4.66
5.53,4.97,5.13,5.84,5.54,5.13,5.40,5.16,5.10,5.04,5.14,5.56,5.39,4.89,4.75,4.76
4.73,4.63,4.82,4.61,5.16,5.52,4.85,4.62,4.58,4.77,5.40,5.80,5.40,5.10,5.16,5.75
5.14,4.43,3.75,4.24,5.15,5.30,4.82,4.85,4.93,5.02,5.58,5.56,4.42,3.75,4.65,5.31
5.56,4.93,4.72,4.51,4.65,5.45,5.30,4.82,4.94,5.29,5.41,6.20,6.20,5.74,5.50,5.73
5.50,5.20,5.58,5.24,4.95,5.31,4.95,4.61,4.95,4.92,5.10,5.71,5.80,5.40,4.67,4.53
5.46,5.31,4.98,5.40,5.41,4.82,4.51,4.63,4.92,5.75,5.42,5.20,4.67,4.33,4.85,4.93
4.85,4.93,5.39,5.56,5.22,4.57,3.74,4.31,5.15,5.94,5.84,5.20,5.21,4.52,3.35,4.03
5.54,6.20,5.89,5.03,4.24,2.85,3.63,4.89,5.82,6.00,5.33,4.74,4.74,4.65,4.97,5.03
4.24,4.36,5.57,6.00,5.32,4.73,4.84,5.19,5.56,5.14,NA,NA
>chr1:222663486-222663786
NA,NA,4.80,5.74,5.56,5.30,4.85,4.82,5.41,5.52,4.92,4.63,5.05,5.10,5.23,4.89
4.69,5.15,5.08,4.61,4.94,5.40,5.90,5.40,4.67,4.33,4.94,5.40,5.43,5.24,5.41,5.52
4.54,4.42,5.56,5.58,5.02,4.93,4.85,4.33,4.95,5.67,5.79,5.79,5.40,4.98,5.22,5.80
5.40,5.10,5.16,5.75,5.14,4.97,4.37,3.64,4.82,5.58,5.20,5.94,5.66,5.24,5.46,5.31
4.98,5.20,5.41,6.20,5.54,4.69,4.73,5.02,5.31,5.53,4.95,4.33,4.94,5.40,5.39,4.66
4.77,5.40,6.01,5.43,5.26,5.20,4.98,5.10,5.73,5.84,5.80,5.29,5.04,4.73,4.45,4.66
5.39,5.32,5.13,5.37,5.65,5.38,5.52,5.60,4.76,3.38,3.68,4.02,4.80,4.74,4.35,3.38
3.38,4.05,4.43,4.21,4.84,5.53,6.01,5.76,5.76,5.76,5.76,5.76,5.76,5.76,5.32,5.14
5.27,5.99,5.91,4.75,2.85,2.85,4.75,5.73,5.58,5.11,4.80,5.76,6.07,5.66,4.89,3.38
3.68,3.35,4.03,5.37,5.30,5.11,5.58,5.58,4.36,2.85,3.63,4.76,5.42,5.56,4.93,4.93
5.43,5.40,4.94,4.82,5.66,5.94,5.20,5.03,4.69,5.08,5.23,4.53,4.67,5.40,5.23,5.27
5.50,5.33,4.82,4.94,5.29,5.41,5.99,5.44,4.81,4.19,4.81,4.93,5.39,5.53,5.27,5.43
5.94,5.15,4.27,4.69,5.30,5.44,4.93,4.85,4.93,4.85,4.72,4.93,5.56,5.31,4.65,4.51
4.82,5.41,5.75,5.22,4.99,5.26,5.33,4.98,4.36,4.77,5.35,5.40,4.42,4.54,5.47,5.56
5.30,4.37,4.18,4.94,5.67,5.47,4.92,4.63,4.73,3.95,4.25,5.10,5.75,5.42,5.17,5.04
4.73,4.84,5.19,5.53,4.95,4.33,4.94,5.47,5.67,4.94,4.84,5.19,5.53,5.27,5.23,5.50
5.34,5.34,5.02,4.92,4.67,4.74,4.74,4.06,4.03,4.58,4.89,5.19,5.53,4.66,4.74,5.00
5.41,5.76,5.20,5.33,5.73,5.82,4.89,3.63,2.85,4.36,5.57,5.82,4.88,4.80,5.53,5.39
4.96,5.02,5.33,5.50,5.34,4.97,4.84,5.56,5.46,5.24,NA,NA
>chr1:222685682-222685982
NA,NA,4.63,5.40,5.56,5.47,5.22,4.99,5.26,5.29,4.92,4.63,4.92,4.67,4.50,4.52
4.68,5.00,4.74,4.66,4.82,5.15,5.80,5.46,4.93,4.93,5.43,5.53,4.95,4.33,4.94,5.29
5.32,5.50,5.49,5.02,4.90,4.76,4.89,5.39,5.40,4.85,4.73,4.77,4.72,4.97,5.60,5.53
5.88,4.97,4.84,4.73,4.65,4.93,5.62,5.43,5.13,5.38,5.31,5.11,5.13,5.69,4.68,3.64
4.87,5.86,5.99,5.41,5.20,4.98,5.10,5.05,4.65,4.74,4.63,4.97,5.31,5.56,4.98,4.72
5.40,5.40,5.38,5.35,5.84,5.15,4.99,4.99,4.30,5.24,5.58,5.20,5.84,5.80,5.29,4.74
3.75,4.12,3.63,3.38,4.76,5.41,5.08,4.61,4.03,4.70,5.73,5.73,4.89,3.63,3.84,4.46
5.50,5.35,4.46,4.33,5.08,5.42,4.76,3.38,3.38,3.38,3.38,4.05,4.06,4.33,5.08,5.42
4.52,4.05,4.51,4.77,5.40,5.53,4.98,4.35,3.38,3.68,4.05,4.51,4.82,5.33,5.76,6.02
5.48,5.01,4.14,4.88,5.37,4.65,5.11,5.58,5.73,4.89,3.38,3.68,3.35,4.14,5.31,5.41
4.93,4.85,4.92,4.67,4.74,4.74,4.65,5.05,5.10,5.11,5.73,5.49,4.93,4.68,5.00,4.67
4.85,4.46,3.64,3.75,4.81,5.58,5.58,5.01,4.61,5.23,5.50,4.99,5.27,5.99,5.86,4.67
4.24,5.73,5.82,4.89,3.38,3.63,3.79,4.80,4.80,5.11,5.28,6.02,5.88,5.34,4.97,4.63
4.27,3.84,4.27,4.30,5.17,5.62,5.53,5.02,5.46,6.00,5.22,3.75,3.75,5.22,5.50,4.46
4.90,5.57,5.82,5.36,5.08,5.41,4.12,2.85,2.85,4.75,5.73,5.58,4.90,4.89,5.23,5.36
5.67,5.84,4.74,3.75,4.12,3.63,4.35,5.40,5.50,4.46,4.69,5.46,5.90,5.30,4.80,4.63
4.73,4.69,5.20,5.76,4.68,3.64,4.87,5.62,6.07,5.76,4.80,5.11,5.44,5.37,4.69,4.89
5.23,5.27,5.27,4.79,5.22,5.08,5.50,5.15,4.52,4.80,4.74,4.35,3.38,3.63,3.84,4.27
4.30,4.85,5.35,5.50,4.46,3.84,3.63,4.89,5.73,5.58,NA,NA
>chr1:223292613-223292913
NA,NA,3.38,4.05,3.85,3.34,4.52,5.45,5.08,5.10,5.40,5.90,5.60,4.76,3.63,2.85
3.75,4.69,4.73,4.68,4.78,5.30,5.56,5.47,5.14,4.85,4.46,3.64,4.68,5.96,5.80,4.67
3.34,3.35,4.52,5.21,5.20,5.50,5.05,5.17,5.86,5.99,5.27,4.99,5.50,5.23,5.36,5.82
5.80,5.17,4.97,5.21,4.76,3.63,3.79,4.65,4.86,4.24,3.85,4.05,3.38,4.76,5.41,5.78
5.94,5.74,5.10,4.73,4.36,4.06,4.05,4.89,5.73,5.58,5.11,4.80,5.76,5.76,5.76,6.01
5.37,5.13,5.48,5.93,5.22,3.75,2.85,3.63,3.38,4.35,5.40,5.93,5.47,4.92,4.76,4.69
4.39,4.89,5.55,5.78,5.70,4.38,4.24,5.62,5.20,5.13,5.20,5.32,5.50,5.49,5.43,5.91
5.46,4.81,3.75,4.74,5.84,5.69,4.98,4.76,4.63,4.36,4.02,4.65,4.57,5.08,5.62,5.55
4.33,3.75,4.65,5.19,4.97,4.65,5.10,5.82,5.73,4.24,3.85,4.95,5.42,5.42,5.19,4.80
4.18,3.75,4.81,5.58,5.58,5.11,5.53,5.66,4.70,3.35,4.14,5.10,5.05,5.17,5.62,6.07
6.07,5.66,5.10,4.06,4.33,5.08,5.42,4.76,3.38,3.63,3.79,5.53,5.66,4.89,3.63,2.85
3.75,4.43,5.33,6.00,5.49,5.01,4.14,4.63,5.05,4.85,4.76,4.89,5.44,5.42,4.38,4.49
5.48,5.67,4.89,5.00,5.48,5.34,5.22,5.38,5.55,5.94,5.56,4.77,4.58,4.62,4.78,4.97
4.93,5.00,4.68,4.92,5.31,5.56,4.93,4.93,5.56,5.31,4.94,4.61,5.43,5.94,5.15,4.27
4.39,4.69,4.97,5.42,5.42,4.76,3.38,3.38,3.38,3.38,3.38,4.05,4.06,3.64,4.54,5.47
5.93,5.40,4.35,3.38,4.05,3.85,4.24,5.13,5.13,4.24,4.25,5.35,5.93,5.47,4.94,4.72
4.93,5.23,5.34,5.27,4.79,5.22,5.53,5.19,4.93,4.73,4.63,4.36,4.05,3.75,4.42,5.40
5.80,5.30,4.78,4.62,4.75,4.58,4.45,4.94,5.67,5.47,5.22,4.99,5.49,5.47,5.25,5.08
4.77,4.85,5.30,5.23,4.46,4.90,5.28,6.07,6.01,5.46,NA,NA
>chr1:226238423-226238723
NA,NA,5.05,5.10,5.16,5.75,5.14,5.00,4.93,5.00,5.04,4.57,5.00,5.48,5.56,5.40
4.63,4.63,5.04,5.14,5.56,5.39,4.93,4.81,4.63,4.63,4.51,4.98,5.76,5.77,5.33,5.08
4.83,4.95,5.53,5.31,5.02,5.05,4.63,4.63,5.05,4.85,4.68,4.85,5.40,5.39,4.96,4.61
4.17,4.82,4.50,5.14,5.47,5.56,4.89,3.95,3.85,4.74,5.40,5.50,5.08,4.84,4.51,4.92
5.40,5.43,4.93,4.96,5.37,5.15,5.22,5.88,5.74,5.27,4.82,4.66,4.74,5.00,4.93,5.00
5.41,5.84,5.69,4.98,4.63,5.05,4.63,4.88,5.37,5.53,5.88,5.34,4.97,4.69,4.51,4.65
5.37,5.36,5.16,5.40,4.98,5.30,5.43,4.61,4.82,4.50,5.33,5.76,5.55,4.71,4.58,4.62
4.78,5.30,5.90,5.60,4.52,4.02,3.90,4.66,5.08,5.45,5.43,5.57,5.21,4.76,3.38,3.38
3.68,3.35,4.03,5.37,5.30,3.79,4.12,5.21,5.20,5.84,5.94,5.15,4.82,4.61,5.43,5.56
4.84,5.38,5.31,5.11,5.73,5.57,5.11,4.65,5.60,4.97,4.33,5.00,5.82,5.80,4.67,4.49
5.40,5.16,5.27,5.74,5.34,4.46,4.36,5.22,5.50,5.27,5.34,5.23,5.24,5.30,5.41,4.12
3.84,5.08,5.19,4.66,4.71,5.55,5.62,4.24,4.67,5.86,5.37,4.69,4.89,5.80,5.40,4.42
3.75,4.63,4.63,4.76,4.31,4.81,5.62,5.37,5.13,5.32,5.31,5.02,4.93,4.80,4.81,4.51
4.53,4.86,4.68,4.92,5.19,5.89,5.82,5.65,4.72,4.74,5.84,5.69,4.68,4.33,5.84,5.54
5.33,5.62,5.20,4.03,3.35,4.36,4.74,4.80,4.02,4.52,5.60,6.00,5.40,4.35,3.63,2.85
4.36,5.44,5.37,5.13,5.40,5.79,5.79,5.67,4.80,4.14,4.03,3.68,4.89,5.73,5.85,5.17
4.30,4.27,4.90,5.28,6.02,5.76,5.55,5.55,4.89,4.90,5.28,6.07,6.07,5.28,4.81,3.75
3.90,4.02,4.52,5.60,5.52,5.38,5.65,5.82,5.27,5.14,5.32,5.76,5.76,5.76,5.76,4.80
3.79,4.75,5.66,5.53,5.11,5.58,5.58,4.36,2.85,4.27,NA,NA
>chr1:226297952-226298252
NA,NA,5.10,5.53,5.42,5.51,5.37,5.17,5.41,5.40,4.49,4.25,4.84,4.73,4.76,4.75
4.75,4.94,5.19,5.36,4.83,4.67,5.05,4.85,4.76,4.94,5.19,5.36,5.17,5.41,5.40,4.49
4.25,4.84,4.73,4.76,4.75,4.75,4.94,5.19,5.36,4.83,4.67,5.05,4.63,4.80,4.97,5.14
5.75,5.41,5.17,5.37,5.29,4.77,4.94,5.40,5.43,4.93,4.77,4.95,5.19,5.19,4.95,4.85
5.05,4.63,4.80,5.67,5.41,5.02,4.73,4.42,4.05,4.70,5.66,5.53,3.79,4.75,5.66,5.53
3.79,4.75,5.66,5.53,3.79,4.27,5.40,5.93,5.48,4.98,5.31,5.41,4.96,5.02,5.30,5.41
4.52,4.03,4.63,5.15,5.30,4.94,4.58,4.45,4.94,5.45,4.46,3.84,4.12,5.21,5.20,5.50
5.05,5.24,5.65,5.90,5.30,4.80,4.81,5.02,5.09,5.27,5.81,5.41,4.12,4.12,3.75,3.90
4.02,4.36,4.63,4.97,5.31,5.40,4.92,4.76,4.63,4.31,3.34,3.85,4.95,5.21,5.20,5.94
5.66,4.82,4.97,5.60,4.65,5.11,5.58,5.58,5.11,4.80,4.80,3.79,4.27,5.40,5.93,5.48
4.49,4.25,4.84,4.76,4.92,5.40,5.43,5.24,5.41,5.67,4.95,4.83,5.37,5.29,4.77,4.85
5.18,5.42,5.42,4.93,4.78,5.30,5.88,5.59,5.30,4.94,4.82,4.96,5.29,5.30,4.94,4.75
4.76,4.85,4.73,3.95,4.25,5.35,5.93,5.48,4.98,5.30,5.43,5.27,5.67,5.67,5.59,5.30
4.94,4.75,4.76,4.85,4.93,4.78,4.68,4.85,4.93,4.85,4.77,5.41,5.41,4.77,4.94,5.52
5.79,5.79,5.67,4.80,4.80,5.67,5.41,5.02,4.73,4.85,5.40,5.43,4.93,4.77,4.96,5.41
5.31,4.98,5.32,5.43,4.93,4.72,4.85,5.18,5.65,5.43,4.83,4.95,5.53,5.43,4.93,4.96
5.37,5.15,4.63,4.94,5.45,5.81,5.59,5.37,5.09,5.40,5.46,5.18,4.85,4.72,4.96,5.43
5.65,5.18,4.78,4.62,4.82,5.02,5.41,5.67,4.95,4.61,4.82,4.62,4.85,5.40,5.39,4.96
4.77,4.72,4.85,4.93,4.63,4.92,5.40,5.39,4.96,4.96,NA,NA
>chr1:226455016-226455316
NA,NA,5.76,5.76,5.32,5.14,5.27,5.82,5.93,5.14,5.27,5.82,5.93,5.14,5.27,5.82
5.93,5.14,5.27,5.82,5.93,5.14,5.27,5.82,5.93,5.14,5.27,5.82,6.01,5.76,4.80,4.51
4.43,5.33,5.84,5.69,4.97,4.82,5.41,5.75,5.14,4.97,4.37,3.64,4.82,5.70,5.78,5.79
5.40,4.98,5.22,5.80,5.40,4.67,4.83,5.43,5.65,5.17,4.74,4.36,4.77,5.35,5.84,5.73
5.31,4.84,5.38,5.31,4.98,5.40,5.79,5.94,5.30,4.78,4.73,5.02,5.31,5.53,4.95,4.33
4.94,5.40,5.39,4.96,4.96,5.40,5.56,5.28,5.26,5.33,5.14,5.04,5.10,5.08,5.45,4.92
4.65,4.57,4.53,4.73,5.01,5.06,5.10,4.83,5.04,5.29,5.90,5.60,4.76,3.38,3.38,3.38
3.38,3.38,3.38,3.38,3.38,3.38,3.38,3.38,3.38,3.38,3.38,3.38,3.68,4.02,3.90,4.36
4.36,4.74,5.29,5.90,5.46,4.24,3.75,4.43,5.33,5.84,5.13,5.08,4.57,5.04,5.29,5.56
5.74,4.95,4.33,4.97,5.96,5.57,5.11,4.65,5.60,4.98,4.76,4.63,4.74,4.06,4.33,5.19
5.56,4.98,4.36,4.36,4.74,5.84,5.84,5.41,5.04,4.67,4.33,4.51,4.65,5.40,6.00,5.22
4.51,5.53,5.66,4.75,2.85,4.36,5.44,6.11,5.32,5.27,5.81,5.15,4.24,4.24,5.03,5.89
6.20,5.54,4.03,4.48,5.48,6.02,5.14,5.02,4.99,5.22,5.47,5.56,4.89,3.95,3.85,4.74
5.40,5.50,5.08,5.22,4.79,5.27,5.50,5.55,5.78,5.41,4.76,3.68,3.35,4.14,5.22,5.94
5.15,4.63,3.75,4.33,5.43,5.44,4.36,4.36,5.58,5.85,5.17,5.05,5.31,4.77,4.66,5.41
5.56,4.42,3.75,4.65,5.45,5.78,5.55,5.50,5.50,5.33,4.82,4.85,4.97,5.14,5.47,5.93
5.15,4.52,3.90,4.72,5.89,5.66,4.89,4.05,4.65,4.95,5.29,4.92,4.63,4.92,4.67,4.85
4.85,4.97,5.21,4.12,3.79,5.53,5.48,4.48,4.03,5.54,6.20,5.89,5.19,4.92,3.90,4.66
4.82,4.30,5.17,5.86,5.37,5.33,4.86,5.79,6.01,5.37,NA,NA
>chr1:229091414-229091714
NA,NA,4.52,4.05,4.42,4.29,4.71,5.43,5.86,4.67,4.49,5.40,5.16,5.27,5.67,5.79
5.94,5.30,5.11,4.86,4.65,3.79,3.63,3.38,4.89,5.91,5.99,5.41,5.20,4.49,3.85,4.74
4.74,4.67,4.92,4.63,4.92,5.29,5.32,5.50,5.49,4.99,5.32,6.00,5.82,4.70,3.35,3.34
3.85,4.74,4.74,5.14,5.47,5.93,5.40,4.35,3.63,3.79,5.53,5.28,4.81,4.46,5.34,5.74
4.80,4.63,5.40,5.90,5.60,4.12,3.79,5.53,5.28,4.81,4.19,4.51,4.31,4.81,5.48,6.02
5.76,5.60,5.68,5.53,4.98,4.36,4.02,4.80,4.50,4.82,4.61,5.43,5.94,5.15,4.27,3.84
3.63,4.89,5.82,5.96,4.99,4.62,4.76,4.85,4.73,4.53,4.89,5.45,5.84,5.53,4.86,5.08
4.57,5.22,5.47,5.93,5.35,4.25,3.95,4.73,4.63,4.92,5.52,5.79,5.78,5.15,4.69,4.27
5.15,5.84,5.35,5.38,5.89,5.66,4.70,4.02,4.65,4.57,5.00,5.40,5.79,5.94,5.94,5.15
4.99,4.99,5.27,5.99,5.44,5.11,5.53,5.28,4.36,3.75,4.43,5.14,5.56,5.31,5.02,4.92
4.67,4.50,4.82,4.17,4.53,5.43,5.40,4.85,4.29,4.71,5.84,6.20,5.27,5.14,6.02,5.66
4.70,4.03,4.17,4.53,5.23,5.34,4.99,5.15,5.84,5.80,4.89,4.53,4.89,6.01,5.84,5.73
5.10,4.78,4.86,4.93,5.00,5.14,5.75,5.16,4.61,4.94,5.45,5.78,5.78,5.41,4.76,3.68
4.05,4.42,4.29,4.03,4.87,5.62,5.89,4.72,4.74,4.92,4.63,4.80,5.30,5.90,5.40,4.94
4.14,4.14,4.94,5.40,5.90,4.89,4.69,5.20,5.76,4.98,4.51,4.84,5.53,4.97,4.84,4.80
5.19,5.42,5.31,4.94,4.17,4.33,4.94,5.29,5.32,5.80,5.38,4.33,4.06,4.05,4.89,5.66
5.89,4.98,4.81,4.93,5.39,5.40,4.94,4.82,5.33,5.50,4.99,5.15,5.80,5.58,5.02,4.93
4.80,4.63,4.73,3.95,4.38,5.42,5.56,5.24,5.41,5.75,4.98,3.75,4.81,5.57,6.00,5.33
4.74,4.36,4.02,4.80,4.74,4.35,3.38,3.68,4.05,4.51,NA,NA
>chr1:229745857-229746157
NA,NA,4.74,4.35,3.63,2.85,3.75,4.69,5.09,5.27,5.59,5.67,5.40,5.00,4.59,5.34
5.16,5.02,5.19,5.42,5.42,4.95,3.85,4.49,5.20,5.41,6.20,5.54,4.03,4.31,5.15,5.50
5.84,5.32,4.80,5.02,5.15,5.08,5.27,5.53,5.39,4.89,4.58,4.03,4.46,4.85,5.14,5.75
5.41,4.82,4.94,5.40,5.43,5.24,5.30,5.45,4.65,4.42,4.62,4.82,4.61,4.95,5.67,5.79
5.79,5.75,5.22,4.99,5.49,5.10,5.11,4.86,5.53,5.14,4.30,5.24,5.42,5.56,5.24,5.66
5.94,5.20,5.58,4.82,4.33,5.19,5.56,4.98,3.75,4.36,4.43,5.14,5.47,5.34,4.46,4.81
5.15,5.78,5.94,5.30,5.11,5.73,5.82,4.70,4.02,4.68,4.97,4.80,4.63,4.92,4.67,4.50
4.52,3.90,4.72,5.65,5.82,5.74,5.50,5.20,5.19,4.52,3.74,4.89,5.67,5.47,4.85,4.73
4.96,5.29,5.30,4.95,4.73,4.63,4.74,4.65,4.95,5.33,5.14,5.00,4.93,5.00,5.04,4.83
5.16,4.80,4.56,4.81,5.28,5.53,5.11,5.58,5.85,4.87,4.03,4.66,5.39,5.32,5.13,5.54
5.93,4.84,4.85,5.64,5.46,5.24,5.41,5.52,4.92,4.51,4.84,5.53,5.19,4.66,4.77,5.40
5.94,5.15,4.63,4.31,4.63,4.93,4.78,4.29,4.77,5.31,5.05,5.24,5.58,5.20,5.94,5.94
5.94,5.94,5.73,5.50,5.73,5.47,5.25,5.27,5.88,5.94,5.32,5.31,5.27,5.08,5.70,4.38
4.49,5.48,5.67,5.43,5.02,4.27,3.84,4.27,5.40,5.93,5.74,5.27,5.16,5.52,4.54,3.64
4.06,4.74,4.63,4.97,5.42,5.42,4.52,4.03,4.61,5.23,5.50,5.50,5.23,5.27,5.53,5.39
4.66,4.45,4.80,4.81,4.92,5.40,5.19,4.33,4.87,5.85,5.73,5.10,4.65,4.30,4.99,5.27
5.45,5.43,5.26,5.33,5.22,4.57,5.00,5.48,5.34,5.22,5.08,5.45,5.43,5.49,5.10,4.14
4.52,5.19,4.97,4.65,4.74,4.74,4.67,5.00,4.93,4.92,4.85,4.76,4.62,4.78,4.93,4.85
4.68,4.78,4.93,4.63,4.92,5.47,5.93,5.15,4.82,4.17,NA,NA
>chr1:230852394-230852694
NA,NA,5.00,4.93,5.00,4.68,4.02,3.68,4.76,5.41,5.30,5.24,5.43,5.53,4.95,4.53
5.46,5.56,4.84,4.97,5.34,4.99,5.27,5.99,5.62,4.93,3.90,4.66,4.82,5.15,5.94,5.43
4.61,4.03,3.68,4.76,5.41,5.08,5.10,5.05,4.63,4.80,4.93,4.63,4.31,4.63,5.15,5.94
5.40,4.42,3.75,4.63,4.63,4.97,5.58,5.56,4.84,4.97,5.34,5.27,4.79,4.46,4.81,5.03
5.20,5.84,5.80,5.30,4.85,4.72,4.72,4.85,4.93,4.85,4.76,4.89,5.39,5.53,4.95,4.53
5.46,5.64,4.85,4.85,5.64,5.58,4.97,4.84,4.85,5.05,5.50,5.15,5.14,6.02,5.48,4.48
3.74,4.51,5.19,5.34,5.08,4.90,5.58,5.73,5.10,4.06,3.64,4.37,4.97,4.68,4.02,3.68
3.38,4.35,4.74,4.80,4.02,4.70,5.66,6.07,6.07,5.66,4.75,2.85,4.36,5.44,5.43,4.71
4.66,5.39,5.32,5.00,4.57,5.04,5.00,5.14,5.56,5.19,5.13,5.46,5.93,5.14,5.02,4.99
4.65,4.02,4.70,5.66,5.53,5.11,5.57,5.82,5.36,5.16,5.67,5.13,4.86,5.25,5.71,5.80
5.29,4.67,4.85,4.85,4.95,5.33,4.98,4.72,5.65,5.46,5.13,4.97,5.53,5.22,5.34,5.48
5.00,4.89,5.67,5.47,5.14,4.43,4.36,4.56,5.25,5.36,4.47,4.63,4.63,4.94,5.31,5.40
4.92,4.76,4.63,4.74,4.06,4.33,5.19,5.53,4.95,4.53,5.46,5.80,5.15,5.14,5.32,5.32
5.88,5.34,5.02,4.73,4.53,4.89,5.67,5.74,5.27,5.16,5.75,5.14,5.04,5.10,5.23,5.50
5.27,4.79,5.22,4.82,5.27,5.82,5.30,5.11,5.57,5.73,5.08,4.89,5.67,5.47,4.94,4.82
5.41,5.52,4.54,4.42,5.56,5.43,5.36,5.37,4.65,5.02,5.30,5.44,4.93,4.81,4.98,5.40
5.32,5.14,5.27,5.74,5.76,4.99,4.68,4.73,4.63,4.35,3.38,3.38,3.38,3.38,3.68,4.02
4.68,5.00,4.93,5.00,4.74,4.36,4.77,5.34,5.47,5.22,4.57,5.00,5.20,4.95,5.17,5.86
5.37,5.13,5.20,5.32,5.50,5.49,4.99,5.32,5.69,5.79,NA,NA
>chr1:230852476-230852776
NA,NA,5.64,5.58,4.97,4.84,4.85,5.05,5.50,5.15,5.14,6.02,5.48,4.48,3.74,4.51
5.19,5.34,5.08,4.90,5.58,5.73,5.10,4.06,3.64,4.37,4.97,4.68,4.02,3.68,3.38,4.35
4.74,4.80,4.02,4.70,5.66,6.07,6.07,5.66,4.75,2.85,4.36,5.44,5.43,4.71,4.66,5.39
5.32,5.00,4.57,5.04,5.00,5.14,5.56,5.19,5.13,5.46,5.93,5.14,5.02,4.99,4.65,4.02
4.70,5.66,5.53,5.11,5.57,5.82,5.36,5.16,5.67,5.13,4.86,5.25,5.71,5.80,5.29,4.67
4.85,4.85,4.95,5.33,4.98,4.72,5.65,5.46,5.13,4.97,5.53,5.22,5.34,5.48,5.00,4.89
5.67,5.47,5.14,4.43,4.36,4.56,5.25,5.36,4.47,4.63,4.63,4.94,5.31,5.40,4.92,4.76
4.63,4.74,4.06,4.33,5.19,5.53,4.95,4.53,5.46,5.80,5.15,5.14,5.32,5.32,5.88,5.34
5.02,4.73,4.53,4.89,5.67,5.74,5.27,5.16,5.75,5.14,5.04,5.10,5.23,5.50,5.27,4.79
5.22,4.82,5.27,5.82,5.30,5.11,5.57,5.73,5.08,4.89,5.67,5.47,4.94,4.82,5.41,5.52
4.54,4.42,5.56,5.43,5.36,5.37,4.65,5.02,5.30,5.44,4.93,4.81,4.98,5.40,5.32,5.14
5.27,5.74,5.76,4.99,4.68,4.73,4.63,4.35,3.38,3.38,3.38,3.38,3.68,4.02,4.68,5.00
4.93,5.00,4.74,4.36,4.77,5.34,5.47,5.22,4.57,5.00,5.20,4.95,5.17,5.86,5.37,5.13
5.20,5.32,5.50,5.49,4.99,5.32,5.69,5.79,5.76,5.76,5.79,5.69,5.33,4.74,4.36,4.05
4.42,4.68,4.73,4.63,4.52,4.65,4.99,5.02,5.14,6.02,5.48,4.93,4.68,5.00,5.04,4.57
4.53,4.73,5.02,5.34,5.08,3.84,3.63,4.76,5.60,6.00,5.40,4.35,3.38,3.68,4.02,4.68
5.04,4.63,4.80,5.31,5.41,6.20,5.54,4.03,3.35,4.70,5.73,5.73,5.10,4.65,4.97,5.03
4.24,4.24,5.15,5.08,4.61,4.03,4.52,5.41,5.08,5.27,5.74,5.56,5.29,4.74,4.66,4.82
4.30,5.24,5.58,4.97,5.17,5.85,5.58,4.36,2.85,4.12,NA,NA
>chr1:232106261-232106561
NA,NA,4.80,4.43,4.36,3.75,4.98,5.56,5.39,4.66,4.71,5.55,5.88,5.36,5.43,5.30
5.11,5.62,5.74,5.89,5.19,4.65,4.31,4.51,4.84,5.53,5.34,4.97,4.69,4.36,4.19,4.94
5.34,5.34,5.34,5.19,4.89,4.58,4.45,4.73,4.65,4.93,5.49,5.73,4.24,4.38,5.70,5.30
4.82,4.94,5.29,5.26,5.43,5.45,5.08,5.22,4.79,4.46,3.84,3.63,4.35,4.74,4.80,4.02
4.52,5.41,5.30,5.24,5.23,5.08,4.69,5.46,5.52,5.38,5.89,5.28,4.36,3.75,5.22,6.00
5.65,5.24,5.05,5.10,4.14,4.48,5.58,5.58,4.81,4.46,5.52,5.60,4.12,3.84,4.89,5.60
5.59,5.08,4.92,5.56,5.38,4.84,5.31,5.05,4.65,4.05,3.38,4.76,5.60,6.00,5.40,4.36
4.02,3.90,4.72,5.54,5.37,5.00,4.33,4.94,5.47,5.93,5.15,4.52,4.80,4.74,4.35,3.38
3.68,4.02,3.90,4.66,5.08,5.45,4.94,4.84,4.97,5.34,5.27,5.45,4.89,3.74,3.35,4.36
5.40,5.94,5.22,5.11,5.73,5.57,5.11,4.65,5.69,5.33,4.43,4.51,4.65,5.69,5.33,4.74
4.35,3.63,3.79,4.65,5.69,5.32,4.99,5.26,5.29,4.92,4.63,4.92,4.74,3.75,4.81,5.46
5.52,4.46,4.81,5.28,5.89,5.38,5.35,5.22,4.14,4.48,5.58,5.73,4.89,3.68,4.02,4.80
4.74,4.35,3.68,4.05,4.42,4.29,4.03,4.46,5.35,5.50,4.46,4.90,5.58,5.73,5.10,4.65
4.95,5.29,4.54,3.64,4.46,4.84,4.97,5.58,5.31,4.98,5.20,5.32,5.80,5.38,4.33,4.06
4.95,5.41,5.81,5.71,5.71,5.81,5.15,4.24,3.75,5.22,6.00,5.65,4.82,4.03,4.66,5.44
5.42,4.52,3.35,3.34,3.85,4.74,4.74,4.67,5.00,5.14,5.75,5.16,5.27,5.31,5.41,5.99
5.91,4.70,4.03,4.61,5.08,5.15,4.69,4.46,4.79,5.38,5.89,5.48,4.93,3.90,4.36,4.77
5.35,5.22,4.78,4.86,5.14,5.75,5.41,5.02,4.96,5.41,5.31,4.98,5.48,5.56,5.29,4.74
4.36,4.77,5.52,5.46,4.24,4.24,5.46,5.90,5.29,4.67,NA,NA
>chr1:233613891-233614191
NA,NA,5.11,5.13,5.67,5.36,5.23,4.89,4.39,4.43,5.14,5.33,5.41,6.20,5.54,4.69
4.89,5.23,5.27,5.34,5.34,4.97,4.84,4.46,3.64,3.75,4.65,5.31,5.44,4.93,4.73,4.69
4.39,4.89,5.23,5.36,5.37,5.79,5.76,5.32,5.14,5.15,5.84,5.94,5.22,4.39,5.08,5.19
4.89,4.58,4.77,5.56,5.46,5.24,5.30,5.45,4.65,4.31,4.76,4.69,4.51,4.65,5.60,4.99
4.62,4.58,4.77,5.56,5.58,5.19,5.02,5.02,4.99,5.27,5.50,5.22,4.51,4.80,5.40,4.72
4.74,4.92,4.63,4.92,5.52,5.41,5.02,4.96,5.19,5.88,5.32,5.32,5.76,5.55,5.55,5.50
5.50,5.23,5.10,5.05,5.02,5.34,5.08,4.90,5.58,5.85,4.87,4.03,4.66,5.19,5.53,4.84
4.94,5.58,5.31,4.14,3.35,4.70,5.91,5.37,4.03,4.31,4.63,4.97,5.31,5.56,5.22,4.99
5.49,5.31,4.84,5.19,5.53,4.80,4.80,5.74,5.93,5.40,4.36,4.02,4.65,4.99,5.57,5.21
4.76,3.63,2.85,4.36,5.28,5.53,5.11,5.57,5.96,4.98,4.63,4.73,3.95,3.85,4.74,4.74
5.33,5.84,5.84,4.74,4.66,5.08,4.79,5.22,5.53,5.23,4.53,5.00,5.82,5.80,5.17,4.95
5.20,5.13,5.20,5.76,5.41,5.04,5.10,5.16,5.40,5.13,5.37,5.62,5.01,4.17,4.53,5.56
5.31,4.92,4.65,4.83,5.09,5.27,5.67,5.52,4.94,4.33,4.17,4.94,5.19,5.89,5.82,5.30
5.11,5.57,5.73,5.08,4.51,5.19,5.34,5.53,4.84,4.51,4.31,4.81,5.48,6.02,5.76,5.23
5.27,5.67,5.16,5.36,5.82,5.57,5.11,5.53,5.66,4.70,4.02,4.65,4.99,5.49,5.50,5.73
5.31,4.77,4.66,5.44,5.31,4.92,4.65,4.57,5.08,5.13,5.69,4.68,4.33,5.43,5.44,4.36
2.85,4.75,5.66,6.07,6.07,5.66,4.70,4.05,4.31,4.51,4.98,5.54,5.69,5.41,4.97,4.37
3.64,4.06,5.10,5.73,5.58,4.36,4.24,5.30,5.56,4.53,4.67,5.40,5.80,5.84,5.32,5.20
4.49,4.25,5.35,5.93,5.74,5.27,5.23,5.50,5.34,5.23,NA,NA
>chr1:233974383-233974683
NA,NA,5.19,5.10,4.92,4.94,4.58,4.03,4.82,5.65,5.52,5.22,5.53,5.19,4.66,4.77
5.56,5.94,5.79,5.67,5.27,5.08,5.41,4.95,4.06,4.33,4.97,5.53,5.22,4.79,5.27,5.34
5.23,5.24,5.66,5.74,4.85,4.84,5.53,6.01,5.76,5.76,6.01,5.37,5.33,4.86,5.53,5.14
5.27,5.99,5.86,5.17,4.97,5.21,4.95,4.06,3.64,4.54,5.52,5.79,5.94,5.74,4.85,4.21
4.74,4.85,5.14,5.75,5.79,5.94,5.94,5.15,4.99,4.99,5.27,5.82,5.65,4.98,4.81,4.93
5.39,5.56,5.14,4.85,4.25,3.34,4.48,5.58,5.73,4.70,3.35,4.03,5.37,5.91,4.89,3.38
3.38,3.38,3.38,3.38,3.38,3.38,3.38,3.38,3.38,3.38,3.38,3.38,3.38,3.68,4.03,4.61
5.08,5.41,4.76,3.38,3.63,3.84,4.27,4.30,4.65,4.74,5.40,5.94,5.84,5.32,5.20,5.13
5.37,5.44,5.11,5.30,5.82,5.41,5.20,5.13,5.37,6.01,6.07,5.66,4.89,3.38,4.05,4.65
4.30,4.82,4.66,4.74,6.00,5.57,5.11,5.53,5.66,4.89,3.38,3.38,4.05,4.06,3.64,3.75
4.05,4.70,5.73,5.58,5.11,5.30,5.82,5.74,5.50,5.15,5.14,5.32,5.32,5.84,5.23,5.29
4.93,4.86,4.53,4.57,4.65,4.92,5.19,5.20,5.84,5.80,5.29,4.67,4.74,4.35,3.63,3.79
5.30,5.46,5.13,5.08,5.42,4.76,3.38,3.63,3.84,4.27,5.27,5.82,5.65,5.38,5.52,5.65
5.24,5.05,5.10,5.11,5.73,5.82,4.89,3.68,4.03,4.14,4.14,4.03,4.52,5.60,6.00,5.15
4.63,4.31,4.81,4.51,5.00,5.48,5.67,5.43,5.57,5.58,4.82,4.03,4.66,5.41,5.80,5.20
5.19,4.92,4.80,4.74,4.27,3.79,5.30,5.82,5.41,5.31,4.95,4.53,5.23,5.08,4.39,4.43
5.14,5.33,5.41,6.20,6.20,5.89,5.21,4.76,3.38,3.68,4.03,4.61,5.23,5.76,6.02,5.48
4.93,4.68,5.04,4.63,4.14,4.03,3.68,3.38,4.35,4.74,4.80,4.93,5.58,5.58,4.36,4.36
5.58,5.58,5.11,5.53,5.28,4.36,3.75,4.43,4.80,4.02,NA,NA
>chr1:233974523-233974823
NA,NA,4.05,4.65,4.30,4.82,4.66,4.74,6.00,5.57,5.11,5.53,5.66,4.89,3.38,3.38
4.05,4.06,3.64,3.75,4.05,4.70,5.73,5.58,5.11,5.30,5.82,5.74,5.50,5.15,5.14,5.32
5.32,5.84,5.23,5.29,4.93,4.86,4.53,4.57,4.65,4.92,5.19,5.20,5.84,5.80,5.29,4.67
4.74,4.35,3.63,3.79,5.30,5.46,5.13,5.08,5.42,4.76,3.38,3.63,3.84,4.27,5.27,5.82
5.65,5.38,5.52,5.65,5.24,5.05,5.10,5.11,5.73,5.82,4.89,3.68,4.03,4.14,4.14,4.03
4.52,5.60,6.00,5.15,4.63,4.31,4.81,4.51,5.00,5.48,5.67,5.43,5.57,5.58,4.82,4.03
4.66,5.41,5.80,5.20,5.19,4.92,4.80,4.74,4.27,3.79,5.30,5.82,5.41,5.31,4.95,4.53
5.23,5.08,4.39,4.43,5.14,5.33,5.41,6.20,6.20,5.89,5.21,4.76,3.38,3.68,4.03,4.61
5.23,5.76,6.02,5.48,4.93,4.68,5.04,4.63,4.14,4.03,3.68,3.38,4.35,4.74,4.80,4.93
5.58,5.58,4.36,4.36,5.58,5.58,5.11,5.53,5.28,4.36,3.75,4.43,4.80,4.02,4.70,5.66
5.89,5.38,5.52,5.65,4.38,4.24,5.62,5.20,5.13,5.20,5.32,5.84,6.01,4.89,5.08,4.86
5.79,5.76,5.32,5.14,5.27,5.82,5.93,5.14,5.15,5.50,5.74,5.82,5.30,5.02,5.03,5.89
5.99,5.86,4.67,3.95,4.86,5.14,5.47,5.93,5.40,4.36,4.03,4.17,4.33,4.94,5.47,5.34
4.46,4.36,5.22,5.93,5.48,5.00,4.57,4.65,4.02,4.70,5.66,6.07,6.07,5.66,4.75,3.79
5.30,5.82,5.27,4.27,4.39,5.22,5.50,5.84,5.32,4.80,5.02,5.15,5.08,5.36,5.88,5.20
4.03,4.48,5.58,5.58,4.81,4.31,4.81,5.02,5.57,5.21,4.76,3.68,3.35,3.34,4.25,4.85
4.67,4.92,5.02,5.34,5.34,5.27,4.79,5.22,5.38,5.55,5.94,5.30,4.14,4.48,5.58,5.58
5.11,4.80,4.80,3.79,4.27,4.74,4.67,4.92,4.63,4.31,4.63,4.50,4.80,4.02,4.70,5.82
5.96,4.99,4.29,4.45,4.94,5.67,5.74,5.27,5.08,5.15,NA,NA
>chr1:234331645-234331945
NA,NA,5.22,5.75,5.41,5.24,5.46,5.56,4.84,4.97,5.34,4.99,5.27,5.99,5.62,4.93
4.65,4.99,5.02,4.99,5.50,5.33,4.82,4.51,4.05,4.36,4.98,5.53,5.40,4.77,4.51,4.63
4.63,4.97,5.58,5.56,4.92,4.73,5.10,5.71,5.35,4.46,4.81,5.03,5.20,5.84,5.80,5.30
4.80,4.81,4.51,4.53,4.73,4.85,4.76,4.89,5.39,5.53,4.95,4.53,5.46,5.64,4.85,4.85
5.64,5.58,4.97,4.69,3.75,4.24,5.03,5.20,5.84,5.80,4.89,4.53,4.51,5.19,5.34,5.08
4.90,5.58,5.73,5.10,4.06,3.64,4.37,4.97,4.68,4.02,3.68,3.38,4.35,4.74,4.80,4.02
4.70,5.66,6.07,6.07,5.66,4.75,2.85,4.36,5.44,5.43,4.71,4.66,5.39,5.32,5.00,4.57
4.65,4.92,5.31,5.44,4.66,4.71,5.46,5.93,5.14,4.30,4.65,4.05,3.38,4.89,5.66,5.89
5.38,5.34,5.74,5.27,5.16,5.40,4.98,5.10,5.73,5.80,5.58,4.97,4.63,4.27,3.84,5.08
5.34,5.19,4.51,5.08,5.73,5.57,5.11,5.30,5.82,5.89,5.19,4.65,3.75,4.42,5.56,5.41
4.93,4.90,4.51,5.00,5.32,5.31,5.19,4.51,4.53,4.73,4.85,4.76,4.89,5.39,5.56,5.14
4.97,4.80,4.63,4.93,4.78,4.62,4.82,4.61,4.67,5.40,5.56,5.47,5.22,4.99,5.49,5.10
4.98,5.32,5.31,5.19,4.80,4.84,5.08,5.42,4.95,3.85,4.49,5.48,5.56,5.29,4.67,4.85
4.25,4.24,5.13,5.69,4.99,4.68,4.81,4.84,5.53,5.19,4.89,4.82,5.02,5.41,5.75,5.14
4.50,4.82,4.61,5.16,5.67,4.80,4.14,4.03,4.36,4.63,4.73,4.68,4.99,5.69,5.69,4.98
4.81,5.02,5.49,5.47,5.25,5.08,4.96,4.96,5.41,5.56,4.84,5.19,5.32,4.98,5.10,5.73
5.50,5.49,5.43,5.45,5.27,4.99,4.30,5.17,5.85,5.58,4.36,2.85,4.75,5.91,5.43,5.13
4.97,5.08,4.69,5.15,5.30,5.24,5.23,5.34,5.34,5.23,5.24,5.30,5.70,5.24,5.05,5.31
4.77,4.66,5.44,5.42,4.76,3.38,3.63,2.85,4.36,5.44,NA,NA
>chr1:234467190-234467490
NA,NA,5.26,5.33,5.14,4.85,4.85,4.95,5.20,4.98,5.30,5.94,5.78,5.15,4.69,5.08
4.97,4.33,4.87,5.85,5.58,5.11,5.53,5.66,4.89,3.63,3.84,4.46,5.50,5.40,4.27,2.85
2.85,4.12,5.41,5.78,5.78,5.45,4.94,4.61,5.16,5.75,4.98,4.72,5.54,5.69,5.33,4.85
4.25,4.49,5.32,5.31,4.94,4.19,4.36,5.22,6.00,5.60,4.52,4.03,4.17,4.61,4.96,5.39
5.53,4.80,4.63,5.04,5.41,5.76,5.55,5.13,4.97,5.08,3.84,4.75,5.66,6.07,5.79,4.86
4.24,3.85,4.05,4.89,5.66,5.89,4.72,4.74,4.92,4.63,4.31,4.65,5.31,5.08,4.84,4.94
5.91,5.40,4.52,3.74,4.89,6.01,5.22,4.14,4.52,5.40,5.91,5.43,5.02,4.82,4.66,4.74
5.00,5.14,5.47,5.56,4.89,4.53,4.57,5.04,5.29,5.56,5.48,4.49,3.85,4.05,4.35,4.74
4.67,5.29,5.80,5.40,4.42,4.54,5.29,5.41,5.99,5.44,5.11,4.80,5.32,5.84,5.23,5.30
4.85,4.33,5.00,5.82,5.57,5.11,5.53,5.28,4.81,4.46,5.52,5.65,4.38,3.95,4.86,5.14
5.75,5.41,5.24,5.23,5.88,5.93,5.82,5.89,5.19,4.65,3.75,3.64,4.82,5.58,5.57,5.43
5.91,5.60,4.52,3.35,4.03,5.37,5.91,4.89,4.05,4.65,4.97,5.21,4.52,3.35,3.74,4.89
5.45,5.84,5.93,5.82,5.27,5.14,5.32,5.76,5.79,5.69,5.33,4.50,4.82,4.14,4.14,5.01
5.49,5.82,5.36,5.43,5.94,5.20,5.03,4.81,3.75,4.74,5.00,5.41,5.84,5.84,5.32,4.99
5.02,5.14,6.02,5.48,4.48,4.03,5.20,5.62,4.24,4.38,5.70,5.08,5.10,5.40,5.90,5.46
4.81,4.46,5.34,5.48,4.98,5.22,5.35,5.38,5.54,5.37,5.36,5.23,4.89,3.84,4.75,5.91
5.99,5.27,4.82,5.22,4.79,5.08,5.22,4.79,5.08,5.22,5.35,5.40,4.84,5.19,5.53,5.27
5.23,5.38,5.22,4.79,5.08,5.22,4.79,5.08,5.22,5.35,5.71,5.10,5.08,5.17,5.41,5.52
4.85,4.73,4.61,4.95,5.67,5.41,5.24,5.56,5.31,4.94,NA,NA
>chr1:236571669-236571969
NA,NA,3.38,4.76,5.21,5.89,5.82,5.30,3.79,3.63,3.38,4.89,5.82,5.73,5.33,5.20
5.76,5.41,5.00,4.74,4.66,5.53,5.19,4.89,4.58,4.03,4.06,4.74,4.63,4.73,4.68,4.99
5.60,5.53,5.14,4.30,5.24,5.42,5.42,5.19,4.80,4.84,5.19,5.40,4.94,4.33,4.95,5.74
5.34,4.77,4.36,3.90,4.92,5.40,6.00,5.35,4.25,3.95,4.73,4.63,4.92,5.47,5.67,4.94
4.18,4.37,5.30,5.56,5.47,4.54,4.42,5.40,5.35,4.77,4.36,4.98,5.75,5.41,5.02,4.95
5.19,5.36,4.83,4.17,4.94,5.31,5.56,4.93,4.72,4.85,4.93,4.85,4.93,5.44,5.42,4.52
3.35,4.14,5.30,5.43,5.27,5.53,5.39,4.93,4.81,4.19,4.81,5.44,5.99,5.41,5.29,4.94
4.77,5.08,5.25,5.71,5.80,5.40,4.67,4.53,5.46,5.31,4.98,5.40,5.67,5.27,5.09,4.83
5.22,5.56,5.43,4.93,4.72,4.97,5.60,5.79,5.79,4.86,4.24,3.85,4.74,4.74,4.80,4.02
3.68,3.38,4.89,5.66,5.53,5.11,5.58,5.58,4.81,3.75,4.74,5.69,4.65,3.79,4.27,4.74
4.80,4.92,5.40,5.52,5.22,5.38,5.55,5.78,5.15,4.81,3.75,4.98,5.47,5.93,5.22,4.36
3.75,4.98,5.33,4.95,4.85,4.84,4.76,4.80,4.97,4.68,4.02,4.70,5.66,5.53,3.79,3.63
4.76,5.21,5.57,4.99,5.04,5.29,5.90,5.65,4.38,4.24,5.73,5.57,5.11,5.53,5.28,4.36
4.24,5.30,5.42,4.97,4.63,4.31,4.03,5.37,5.62,4.93,4.65,4.57,3.74,3.35,4.36,5.40
5.93,5.47,4.94,4.72,4.93,5.43,5.40,4.54,4.42,5.56,5.88,5.59,5.08,4.92,5.31,5.49
4.99,5.04,5.29,5.23,5.27,5.50,5.33,4.82,4.94,5.29,5.41,5.99,5.44,4.81,4.19,4.81
4.93,5.39,5.32,4.98,5.30,5.43,4.61,4.03,4.52,5.42,5.44,4.93,4.85,4.93,4.85,4.33
4.95,5.74,5.56,5.30,4.37,4.42,5.56,5.41,4.93,4.85,4.93,4.80,4.51,4.63,4.96,5.28
5.19,4.63,4.94,5.40,5.90,5.30,4.85,4.72,4.96,5.36,NA,NA
>chr1:236571723-236572023
NA,NA,4.25,3.95,4.73,4.63,4.92,5.47,5.67,4.94,4.18,4.37,5.30,5.56,5.47,4.54
4.42,5.40,5.35,4.77,4.36,4.98,5.75,5.41,5.02,4.95,5.19,5.36,4.83,4.17,4.94,5.31
5.56,4.93,4.72,4.85,4.93,4.85,4.93,5.44,5.42,4.52,3.35,4.14,5.30,5.43,5.27,5.53
5.39,4.93,4.81,4.19,4.81,5.44,5.99,5.41,5.29,4.94,4.77,5.08,5.25,5.71,5.80,5.40
4.67,4.53,5.46,5.31,4.98,5.40,5.67,5.27,5.09,4.83,5.22,5.56,5.43,4.93,4.72,4.97
5.60,5.79,5.79,4.86,4.24,3.85,4.74,4.74,4.80,4.02,3.68,3.38,4.89,5.66,5.53,5.11
5.58,5.58,4.81,3.75,4.74,5.69,4.65,3.79,4.27,4.74,4.80,4.92,5.40,5.52,5.22,5.38
5.55,5.78,5.15,4.81,3.75,4.98,5.47,5.93,5.22,4.36,3.75,4.98,5.33,4.95,4.85,4.84
4.76,4.80,4.97,4.68,4.02,4.70,5.66,5.53,3.79,3.63,4.76,5.21,5.57,4.99,5.04,5.29
5.90,5.65,4.38,4.24,5.73,5.57,5.11,5.53,5.28,4.36,4.24,5.30,5.42,4.97,4.63,4.31
4.03,5.37,5.62,4.93,4.65,4.57,3.74,3.35,4.36,5.40,5.93,5.47,4.94,4.72,4.93,5.43
5.40,4.54,4.42,5.56,5.88,5.59,5.08,4.92,5.31,5.49,4.99,5.04,5.29,5.23,5.27,5.50
5.33,4.82,4.94,5.29,5.41,5.99,5.44,4.81,4.19,4.81,4.93,5.39,5.32,4.98,5.30,5.43
4.61,4.03,4.52,5.42,5.44,4.93,4.85,4.93,4.85,4.33,4.95,5.74,5.56,5.30,4.37,4.42
5.56,5.41,4.93,4.85,4.93,4.80,4.51,4.63,4.96,5.28,5.19,4.63,4.94,5.40,5.90,5.30
4.85,4.72,4.96,5.36,5.39,5.09,4.63,4.82,4.14,4.63,5.40,5.90,5.40,4.65,3.75,3.64
4.82,5.58,5.89,5.74,5.62,5.11,5.22,5.80,5.40,4.63,4.88,5.37,5.53,5.84,4.79,4.46
4.81,5.03,5.20,5.94,5.66,5.24,5.46,5.31,4.98,5.48,5.56,4.89,4.78,5.10,5.74,6.20
5.54,4.69,4.73,5.02,5.31,5.53,4.95,4.33,4.94,5.40,NA,NA
>chr1:236573363-236573663
NA,NA,5.73,4.89,3.63,2.85,3.75,5.22,5.50,4.46,3.84,3.63,4.89,5.66,6.02,5.88
4.97,4.33,4.06,4.05,4.89,5.66,5.53,5.11,5.28,5.53,5.11,5.28,5.53,5.11,5.28,5.89
5.38,4.79,4.46,3.84,3.63,4.89,5.73,5.58,4.36,2.85,4.27,5.40,5.93,5.47,4.98,3.75
4.36,4.69,4.97,5.34,5.34,5.34,5.19,4.66,4.71,5.84,5.93,4.84,4.84,5.53,5.93,5.76
5.55,5.79,5.67,4.80,4.14,4.03,4.52,5.21,4.97,5.17,5.86,6.11,4.84,4.85,5.64,5.58
4.94,4.84,5.38,5.55,5.55,5.76,5.53,5.37,5.36,5.23,5.76,6.02,5.28,4.90,5.08,4.97
4.33,4.87,5.80,5.96,4.68,3.64,4.06,4.95,5.42,5.44,4.96,4.61,4.17,4.82,4.50,4.67
5.29,5.23,5.84,6.02,5.66,4.75,4.12,4.19,4.94,5.34,5.53,5.22,5.35,5.40,4.77,4.66
5.41,5.80,5.15,5.14,5.53,4.86,5.11,5.22,5.94,5.35,4.74,4.64,4.86,5.13,5.31,5.41
6.20,5.84,4.33,4.68,5.96,5.57,5.11,4.65,5.60,4.68,4.33,5.43,5.44,4.36,2.85,3.63
3.38,4.35,5.40,6.00,5.65,4.82,4.03,4.29,4.85,5.47,5.56,5.40,4.67,4.61,4.73,4.78
4.93,4.63,4.80,4.93,4.85,4.93,5.41,5.56,4.77,4.29,4.78,4.93,4.85,4.76,4.75,4.75
4.62,4.42,4.05,3.68,4.76,5.42,5.42,5.02,4.73,4.53,4.51,4.90,4.68,4.99,5.69,5.13
5.11,5.10,5.49,4.99,5.22,5.33,4.95,5.17,5.62,5.53,3.79,4.27,4.63,4.97,5.34,5.53
4.66,3.90,4.02,4.70,5.66,6.02,5.14,5.02,5.02,5.19,5.34,5.34,5.34,5.19,4.66,4.71
5.84,5.84,4.71,4.66,5.19,5.08,4.39,4.43,4.80,4.02,4.70,5.82,5.82,4.88,4.63,5.05
4.85,4.93,5.41,5.31,4.14,4.48,5.48,6.07,6.07,5.48,4.48,4.14,5.22,5.80,5.29,4.67
4.85,4.85,4.30,4.99,5.50,5.55,5.79,5.40,5.13,5.37,5.30,3.79,4.12,5.60,5.52,4.46
4.12,3.63,4.35,4.74,5.14,5.33,4.95,4.65,4.74,4.74,NA,NA
>chr1:237887530-237887830
NA,NA,2.85,4.27,5.40,5.50,5.84,5.53,5.69,4.74,4.66,5.08,4.79,5.38,5.89,5.66
4.75,2.85,4.36,5.58,5.73,4.75,2.85,4.36,5.28,6.07,5.76,5.76,5.76,5.76,5.76,5.76
5.76,5.76,6.07,5.28,4.36,2.85,3.63,4.76,5.21,5.89,5.82,5.30,5.02,5.15,5.30,4.82
4.51,4.05,4.70,5.82,5.82,5.00,4.53,5.23,5.88,5.32,4.80,3.79,4.12,5.60,6.00,5.35
4.85,4.30,5.14,5.32,4.80,5.11,5.28,5.89,5.38,4.79,5.84,5.53,5.37,5.36,5.08,5.15
5.02,5.53,5.28,5.11,5.53,5.66,5.10,4.65,4.30,4.27,3.84,3.63,4.76,5.41,5.08,4.61
4.94,5.19,5.89,5.82,5.30,4.51,4.69,4.76,4.92,5.29,4.95,4.65,4.05,4.89,5.66,6.07
5.76,4.80,5.11,5.28,5.89,4.72,4.98,5.47,5.93,5.35,4.46,4.03,4.29,4.78,5.30,5.80
5.40,4.77,4.58,4.62,4.85,5.52,5.41,5.02,4.73,4.85,5.40,5.31,5.19,5.02,5.26,5.20
4.49,3.85,5.10,5.73,5.58,5.11,5.53,5.28,4.90,4.89,5.55,5.78,5.41,4.52,4.02,3.90
4.72,5.40,5.40,5.38,4.79,5.08,4.66,4.74,6.00,5.57,4.90,4.27,5.27,5.74,5.62,5.33
5.37,5.65,4.98,4.51,4.31,4.05,3.68,4.89,5.73,5.85,4.67,3.34,4.31,4.63,4.76,4.31
4.63,4.50,4.80,4.92,5.45,5.08,4.61,5.01,5.62,5.37,4.69,4.89,5.90,5.60,4.12,3.79
5.30,5.46,4.71,4.29,4.78,4.93,4.85,4.76,4.75,4.89,5.44,5.42,4.95,4.43,4.21,4.21
5.15,5.85,5.58,5.11,5.53,5.28,4.36,2.85,4.27,4.74,4.67,5.00,5.41,5.69,4.65,5.02
5.03,5.57,5.43,5.45,5.27,5.50,5.55,5.78,5.15,4.24,2.85,4.75,5.66,5.89,5.38,5.35
5.22,5.11,5.62,5.74,5.74,5.10,4.14,4.52,5.40,5.52,5.22,5.08,5.23,5.29,4.74,3.75
4.81,5.58,5.73,4.70,3.35,3.74,4.89,6.01,5.22,5.11,5.13,5.69,4.98,4.51,4.98,5.65
5.46,4.71,4.29,4.42,4.81,5.58,5.58,5.01,4.14,4.80,NA,NA
>chr1:238042483-238042783
NA,NA,4.05,4.89,5.73,5.58,4.36,2.85,4.12,5.41,5.78,5.55,4.89,3.84,4.27,4.63
4.73,4.68,4.99,5.96,5.57,5.11,5.53,5.66,4.75,3.84,4.46,5.23,5.29,4.67,4.43,4.39
4.27,4.30,4.65,5.10,5.82,5.82,5.36,5.23,5.38,5.22,5.35,5.22,5.11,5.13,5.13,5.08
4.57,5.22,5.33,4.95,5.24,5.42,5.56,4.93,4.93,5.23,5.08,3.84,4.12,5.21,5.89,5.82
6.01,5.76,5.40,4.98,4.51,4.31,4.05,4.52,5.60,5.90,5.29,4.74,4.66,4.82,5.02,4.99
5.32,5.76,5.20,4.69,4.89,5.23,5.27,4.99,5.02,5.02,4.81,4.31,4.05,4.52,5.41,5.30
5.02,4.96,5.19,5.08,3.84,3.63,3.38,4.89,5.66,5.53,3.79,4.12,5.42,5.44,4.66,4.03
4.46,4.84,4.76,4.31,4.81,5.48,5.53,5.02,5.46,5.90,4.89,3.95,4.67,5.86,5.99,5.27
4.27,3.84,3.63,3.38,4.76,5.60,5.91,5.43,5.02,4.27,4.90,5.58,5.58,4.81,4.19,4.81
4.68,4.42,4.81,5.48,5.53,5.11,5.57,6.00,4.74,4.72,5.40,5.76,5.76,5.32,5.88,5.23
4.53,4.17,4.94,5.45,5.78,5.79,5.75,4.98,4.66,4.82,4.30,4.65,4.74,4.74,4.67,5.29
5.23,4.46,4.39,4.69,4.97,5.58,5.80,5.32,5.31,4.95,4.33,4.94,5.29,5.26,4.99,5.04
5.00,4.68,4.52,5.15,5.50,4.46,4.69,5.46,5.91,4.89,3.74,4.52,5.31,5.42,4.97,4.63
4.36,3.35,3.74,4.51,4.90,4.93,5.41,5.56,4.42,3.75,4.63,4.50,4.80,4.92,5.19,5.20
5.84,5.80,4.89,4.53,4.89,5.45,5.84,5.93,5.82,5.27,4.99,5.27,5.50,5.35,4.85,4.95
5.29,4.92,4.76,4.84,4.85,5.05,5.31,4.77,4.29,4.85,5.40,5.43,4.53,5.00,5.82,5.80
5.17,5.05,5.50,5.32,5.29,4.85,4.62,4.76,4.85,4.93,4.80,4.63,4.93,4.78,4.68,4.73
4.69,4.36,3.75,4.98,5.47,5.67,4.94,4.18,4.68,5.96,5.57,5.11,4.65,5.60,4.98,4.51
4.63,4.36,4.98,5.33,5.32,5.80,5.38,4.33,4.87,5.62,NA,NA
>chr1:238042616-238042916
NA,NA,5.43,5.02,4.27,4.90,5.58,5.58,4.81,4.19,4.81,4.68,4.42,4.81,5.48,5.53
5.11,5.57,6.00,4.74,4.72,5.40,5.76,5.76,5.32,5.88,5.23,4.53,4.17,4.94,5.45,5.78
5.79,5.75,4.98,4.66,4.82,4.30,4.65,4.74,4.74,4.67,5.29,5.23,4.46,4.39,4.69,4.97
5.58,5.80,5.32,5.31,4.95,4.33,4.94,5.29,5.26,4.99,5.04,5.00,4.68,4.52,5.15,5.50
4.46,4.69,5.46,5.91,4.89,3.74,4.52,5.31,5.42,4.97,4.63,4.36,3.35,3.74,4.51,4.90
4.93,5.41,5.56,4.42,3.75,4.63,4.50,4.80,4.92,5.19,5.20,5.84,5.80,4.89,4.53,4.89
5.45,5.84,5.93,5.82,5.27,4.99,5.27,5.50,5.35,4.85,4.95,5.29,4.92,4.76,4.84,4.85
5.05,5.31,4.77,4.29,4.85,5.40,5.43,4.53,5.00,5.82,5.80,5.17,5.05,5.50,5.32,5.29
4.85,4.62,4.76,4.85,4.93,4.80,4.63,4.93,4.78,4.68,4.73,4.69,4.36,3.75,4.98,5.47
5.67,4.94,4.18,4.68,5.96,5.57,5.11,4.65,5.60,4.98,4.51,4.63,4.36,4.98,5.33,5.32
5.80,5.38,4.33,4.87,5.62,6.07,5.79,5.69,5.32,4.57,4.53,4.89,5.80,5.84,5.20,5.19
4.52,4.14,5.10,5.49,5.43,5.91,5.60,4.95,3.85,4.24,5.13,5.84,5.41,5.00,4.93,4.97
4.37,4.33,5.43,5.62,4.93,4.68,4.97,4.80,4.63,4.92,5.04,4.99,5.26,5.33,5.22,4.99
5.02,5.14,5.32,5.32,5.88,5.23,4.93,4.77,4.82,4.75,4.62,4.42,4.05,4.36,4.74,5.14
5.47,5.56,4.89,3.95,3.85,4.74,5.40,5.94,5.84,5.32,5.33,5.22,4.99,5.57,5.19,4.94
4.61,5.23,5.50,5.27,4.79,5.22,5.08,5.23,5.30,4.80,4.63,5.05,4.63,4.80,5.74,5.67
5.43,5.02,4.27,4.90,5.57,5.96,4.97,4.33,5.00,5.82,5.57,4.90,5.08,5.34,4.97,4.63
4.52,4.80,4.43,3.75,2.85,4.12,5.41,5.08,4.61,4.82,4.63,4.97,5.42,5.42,4.76,3.38
3.63,3.79,4.65,5.60,4.68,4.42,5.56,5.66,4.82,4.97,NA,NA
>chr1:241399437-241399737
NA,NA,5.69,5.53,5.84,4.79,5.38,5.40,5.40,5.38,5.35,5.22,4.98,5.48,5.56,5.40
5.10,5.08,5.41,4.12,3.84,4.46,5.45,5.39,5.16,5.34,4.82,4.18,4.37,4.93,5.01,5.27
5.29,4.96,4.82,4.75,4.75,4.89,5.19,5.88,5.32,4.80,3.79,3.63,4.89,5.82,6.00,5.33
4.74,4.74,4.65,4.97,5.21,4.12,3.79,5.53,5.62,4.67,4.49,5.48,5.93,5.22,4.39,4.89
5.55,5.55,5.50,5.27,5.50,5.22,4.51,5.30,5.46,4.96,4.73,5.33,6.11,5.91,4.70,4.05
4.31,4.76,4.63,4.52,3.90,4.66,5.08,5.23,4.89,4.69,5.54,6.20,5.27,5.14,5.93,5.82
5.27,4.99,4.99,5.27,5.99,5.62,5.01,4.61,5.43,5.30,4.14,4.48,5.49,6.00,5.41,5.00
4.67,4.74,4.27,3.84,4.46,5.23,5.29,4.67,4.74,4.74,4.06,4.33,5.38,5.56,4.42,3.75
4.65,5.19,5.89,5.82,5.30,3.79,3.63,3.38,4.89,5.66,5.89,4.72,4.98,5.56,5.31,4.97
4.63,4.74,3.85,4.24,5.73,5.57,5.11,5.53,5.66,4.89,3.38,3.68,4.03,4.61,5.08,5.41
4.76,3.63,3.84,4.89,5.55,5.55,5.38,4.84,4.94,5.31,5.40,4.92,4.76,4.69,4.51,4.80
4.80,5.11,5.28,6.07,6.01,5.53,5.61,5.34,5.28,5.02,4.99,5.50,5.55,5.78,5.15,4.24
2.85,4.27,4.98,5.53,5.68,5.81,5.15,4.24,3.75,5.22,6.00,5.40,4.65,3.75,3.64,4.06
4.05,3.38,4.35,4.74,4.67,5.00,4.68,4.02,4.36,5.40,5.93,5.48,4.98,5.10,5.73,5.50
5.74,5.74,5.76,5.41,4.86,3.95,4.67,5.80,5.82,5.00,4.53,5.23,5.88,6.02,5.66,4.70
4.03,4.61,5.08,5.41,4.12,2.85,4.24,5.46,5.91,5.43,5.26,5.33,4.98,4.72,5.65,5.37
5.13,5.48,5.93,5.22,4.39,4.46,5.45,4.94,4.18,4.68,5.69,5.13,4.24,4.67,5.85,5.73
4.75,4.12,3.75,3.90,4.52,4.63,4.97,5.58,5.64,5.10,5.06,4.47,4.84,5.38,5.23,5.36
5.82,5.57,5.11,4.80,5.40,4.72,4.74,4.92,4.63,4.92,NA,NA
>chr1:241399719-241400019
NA,NA,4.84,5.38,5.23,5.36,5.82,5.57,5.11,4.80,5.40,4.72,4.74,4.92,4.63,4.92
5.29,4.95,5.17,5.85,5.85,5.17,5.05,5.31,4.77,4.29,4.85,5.52,5.79,5.79,5.67,4.80
4.14,4.94,5.40,5.91,4.94,4.45,4.29,4.99,5.96,5.49,4.81,4.31,4.81,4.51,3.74,4.31
4.63,5.09,5.27,5.51,5.54,5.71,5.88,5.56,4.77,4.66,5.19,5.53,5.22,5.35,5.84,5.15
4.99,4.99,5.27,5.82,6.01,5.79,4.86,5.33,5.37,5.93,5.88,4.97,4.84,5.31,5.05,4.65
5.10,5.66,5.53,3.79,4.27,4.74,4.80,4.92,5.40,5.52,4.46,4.12,3.63,4.89,5.66,6.07
5.76,4.80,3.79,3.63,3.38,4.89,5.73,5.58,5.11,4.80,5.76,5.76,5.76,6.07,5.66,5.10
4.65,5.05,5.50,5.15,4.27,4.69,5.30,5.08,4.33,4.87,5.62,6.02,5.88,5.34,5.19,5.02
5.26,5.29,4.92,4.76,4.63,4.36,4.02,4.65,4.73,4.18,3.75,4.63,4.50,5.14,5.33,5.26
4.99,4.65,4.93,5.48,5.53,5.11,5.58,5.73,4.75,3.84,4.46,5.45,4.89,4.53,4.89,5.80
5.84,5.15,4.99,5.27,4.79,4.46,4.12,4.12,5.41,5.30,4.82,4.85,5.18,5.42,5.75,4.98
4.74,4.06,4.33,5.38,5.80,5.20,5.19,4.94,4.14,4.88,5.82,5.49,4.48,3.74,4.89,5.91
5.60,4.95,3.85,3.34,4.52,5.19,5.20,5.94,5.43,5.36,5.82,5.49,5.01,4.61,5.23,5.50
5.34,4.97,4.33,4.06,5.10,5.73,5.58,4.81,3.75,4.98,5.47,5.67,5.43,5.26,5.33,5.14
4.43,4.51,4.80,5.76,6.07,5.66,4.70,4.02,3.90,3.75,4.36,4.43,5.33,5.84,5.69,4.98
4.81,5.02,5.57,5.21,4.12,4.12,4.46,5.52,5.60,4.95,4.06,4.03,4.66,5.44,5.31,4.52
4.14,5.22,5.94,5.40,4.36,3.35,3.34,3.85,4.74,4.63,4.97,5.31,5.32,4.49,3.85,4.05
4.89,5.66,5.53,5.02,5.15,5.30,5.24,5.46,5.80,5.73,5.31,4.77,4.66,5.44,5.31,4.52
3.34,4.25,5.10,5.75,5.23,5.32,5.89,5.66,4.70,4.02,NA,NA
>chr1:241926300-241926600
NA,NA,4.21,4.21,5.15,5.62,5.89,5.38,4.79,5.27,4.99,5.27,5.99,5.44,5.11,4.80
5.32,5.76,5.55,5.94,5.94,5.20,5.21,4.76,3.68,4.02,4.65,4.99,5.26,5.33,5.14,4.85
4.85,4.97,5.21,4.76,3.63,3.84,4.89,5.55,5.55,5.50,4.99,5.02,5.02,4.81,4.80,5.18
5.13,5.61,5.77,5.76,5.32,4.73,4.84,5.08,5.30,4.24,3.75,4.43,5.33,5.84,5.67,5.00
4.33,4.97,5.76,5.20,4.03,4.31,4.63,4.73,4.68,4.42,4.05,3.68,4.35,5.40,6.00,5.65
4.38,3.95,4.86,5.41,5.76,5.74,5.27,5.14,5.32,5.76,6.07,5.28,4.36,4.24,5.30,5.42
4.97,4.63,4.74,4.65,5.05,5.10,5.11,5.13,5.69,4.68,3.64,4.46,5.35,6.00,5.46,4.24
4.36,5.28,6.07,5.76,5.32,5.14,5.27,5.82,5.30,3.79,4.12,5.60,5.52,5.38,5.40,5.76
5.76,5.32,5.84,5.50,5.40,4.27,4.12,3.75,3.90,4.93,5.48,5.53,3.79,4.75,5.66,6.07
5.79,5.37,4.88,4.88,5.82,5.57,5.11,5.53,5.66,4.89,3.38,4.05,4.65,4.95,5.33,5.14
4.74,4.36,4.02,4.80,4.50,4.52,3.90,4.66,5.08,5.45,4.89,5.00,5.40,5.79,5.94,5.94
5.32,5.20,4.98,5.22,5.80,4.89,4.53,4.89,5.67,5.47,5.14,4.85,4.46,4.33,5.19,5.40
4.94,4.82,5.41,5.40,4.49,4.67,5.85,5.85,5.17,4.97,5.21,4.12,3.79,5.53,5.28,4.36
4.24,5.03,5.20,5.50,5.74,5.74,5.76,4.68,4.33,5.84,5.84,5.13,5.08,5.42,4.76,3.38
3.38,3.63,3.84,4.46,4.79,4.46,4.81,5.15,5.08,4.61,5.01,5.58,5.73,4.89,3.38,3.38
3.38,3.38,3.38,3.38,3.68,4.02,4.80,4.74,4.35,3.38,4.05,3.85,4.24,4.86,5.53,5.88
4.97,4.84,5.40,5.35,5.38,5.89,5.66,4.75,2.85,4.36,5.28,6.07,6.07,5.66,5.10,3.85
4.24,4.86,4.65,5.02,5.46,6.00,5.40,4.74,4.65,5.05,5.50,5.20,5.03,5.02,5.53,5.66
4.70,3.35,4.14,5.30,5.66,4.82,4.51,4.65,5.19,5.89,NA,NA
>chr1:243920011-243920311
NA,NA,5.36,5.82,5.82,4.89,4.05,3.85,4.24,5.73,5.57,4.90,4.46,5.23,4.89,4.53
4.89,5.91,5.60,4.52,4.02,4.68,5.00,4.67,4.74,4.74,4.65,4.30,5.14,6.02,5.28,5.11
4.80,4.80,3.79,4.75,5.91,5.99,5.27,4.99,5.34,4.97,4.84,4.73,5.04,5.29,5.90,5.60
4.12,2.85,4.36,5.44,5.43,4.33,4.37,4.93,4.63,4.31,4.81,5.49,6.00,5.33,4.74,4.35
3.63,3.79,5.53,5.28,5.11,5.53,5.62,5.17,4.97,5.21,4.52,4.05,4.31,4.81,5.02,5.57
5.21,4.76,3.68,4.02,4.68,4.86,4.69,5.54,5.84,4.33,4.37,4.97,5.41,5.76,5.74,5.41
5.20,4.98,5.31,5.58,5.02,4.92,4.67,4.74,4.35,4.05,3.85,4.24,5.13,5.13,5.33,5.20
5.62,5.08,4.89,6.01,5.22,5.11,5.62,5.55,4.33,3.75,4.63,5.15,5.93,5.47,4.54,4.42
5.40,5.35,4.77,4.77,5.52,5.60,4.52,3.35,3.34,4.67,5.85,5.85,5.17,4.30,4.82,5.22
5.34,5.48,5.13,5.37,5.44,5.11,5.53,5.28,4.90,5.08,5.34,4.97,4.69,4.51,5.53,5.66
5.10,4.06,4.33,5.08,5.42,4.76,3.63,2.85,4.24,5.46,5.90,4.89,4.69,5.37,5.65,5.38
5.52,5.46,4.24,3.75,5.22,5.93,5.47,5.14,4.43,4.51,5.30,5.82,5.89,5.03,5.02,5.53
5.48,4.93,4.80,4.85,4.85,4.97,5.21,4.76,4.05,4.65,4.30,4.82,5.22,5.35,5.22,4.14
3.35,3.68,4.76,5.21,5.20,5.84,6.01,5.43,5.02,4.27,4.69,5.15,5.08,5.27,5.67,5.41
5.24,5.56,5.42,4.76,3.38,3.63,3.84,4.27,5.27,5.82,6.01,6.07,5.62,4.87,3.64,4.68
5.76,5.74,5.27,4.82,4.66,4.74,6.00,5.57,4.81,4.46,5.34,5.47,4.92,4.76,4.63,4.52
4.80,4.74,4.74,4.65,4.30,4.27,4.90,5.57,6.00,5.32,4.99,5.57,5.21,4.95,3.85,3.95
4.86,5.41,6.00,5.57,4.36,4.36,5.28,6.02,5.88,5.19,4.93,4.81,4.84,5.38,5.23,5.10
5.04,5.41,5.76,5.74,5.89,5.21,4.76,3.63,3.79,5.53,NA,NA
>chr1:244119883-244120183
NA,NA,5.53,4.97,4.33,4.46,5.35,5.93,5.48,5.13,5.37,5.86,4.67,3.34,3.35,4.52
5.21,5.20,5.84,5.80,4.89,4.53,4.89,5.45,4.46,4.39,5.22,5.50,4.46,4.39,4.69,4.76
4.98,5.96,5.57,4.90,4.46,4.79,4.77,4.36,4.74,5.00,5.14,5.47,5.34,4.77,4.36,4.74
5.00,5.14,5.33,4.95,4.65,4.74,5.40,5.50,4.46,3.84,4.75,5.73,5.85,4.87,4.33,5.19
5.40,4.92,4.81,5.02,5.02,4.27,4.39,4.69,4.97,5.58,5.31,4.14,4.31,4.50,5.14,5.75
5.41,5.02,4.96,5.19,5.34,4.99,5.27,5.82,5.65,4.72,3.90,4.93,5.62,5.37,5.13,5.48
5.34,4.46,4.12,4.12,5.42,5.08,4.84,5.56,5.94,5.79,5.40,4.98,5.22,5.35,4.46,4.12
4.75,5.66,5.53,4.51,4.43,4.80,4.02,4.52,5.21,5.57,4.99,5.22,5.33,5.26,5.02,4.81
4.31,4.81,5.62,5.43,4.71,4.29,4.99,5.76,5.20,4.03,3.35,4.52,5.21,4.97,4.65,4.05
4.35,4.74,5.33,5.69,4.65,5.11,5.58,5.85,4.87,3.64,4.37,5.18,5.65,5.02,4.36,4.06
4.74,4.74,5.14,5.33,4.95,4.85,4.84,4.76,4.31,4.63,5.15,6.00,5.60,4.52,3.35,3.74
4.57,4.65,4.52,4.50,5.33,5.76,5.74,5.27,4.27,4.39,4.43,4.80,4.02,3.68,4.35,4.63
4.76,4.31,4.81,5.48,5.53,5.11,5.58,5.73,4.89,3.38,4.05,4.65,4.30,4.82,4.66,4.98
5.56,5.31,5.02,4.92,4.67,4.43,4.36,3.75,3.90,4.52,4.50,5.33,5.76,5.74,5.27,4.27
3.84,3.63,4.76,5.60,5.52,5.38,5.54,5.60,4.68,3.64,4.06,4.74,5.40,5.50,4.46,3.84
4.27,4.74,5.33,5.84,5.84,5.41,4.97,4.37,4.33,5.55,5.76,5.41,5.00,4.93,4.86,3.95
3.85,5.10,5.66,5.89,4.72,4.74,5.69,5.53,5.14,5.27,6.20,6.20,5.27,4.82,5.22,5.34
5.74,5.27,5.23,4.89,4.69,5.30,5.42,5.02,4.73,3.95,3.85,4.95,5.60,5.90,5.30,4.80
4.81,4.51,3.74,4.31,4.63,4.97,5.34,5.08,3.84,4.75,NA,NA
>chr1:244119931-244120231
NA,NA,5.33,4.95,4.65,4.74,5.40,5.50,4.46,3.84,4.75,5.73,5.85,4.87,4.33,5.19
5.40,4.92,4.81,5.02,5.02,4.27,4.39,4.69,4.97,5.58,5.31,4.14,4.31,4.50,5.14,5.75
5.41,5.02,4.96,5.19,5.34,4.99,5.27,5.82,5.65,4.72,3.90,4.93,5.62,5.37,5.13,5.48
5.34,4.46,4.12,4.12,5.42,5.08,4.84,5.56,5.94,5.79,5.40,4.98,5.22,5.35,4.46,4.12
4.75,5.66,5.53,4.51,4.43,4.80,4.02,4.52,5.21,5.57,4.99,5.22,5.33,5.26,5.02,4.81
4.31,4.81,5.62,5.43,4.71,4.29,4.99,5.76,5.20,4.03,3.35,4.52,5.21,4.97,4.65,4.05
4.35,4.74,5.33,5.69,4.65,5.11,5.58,5.85,4.87,3.64,4.37,5.18,5.65,5.02,4.36,4.06
4.74,4.74,5.14,5.33,4.95,4.85,4.84,4.76,4.31,4.63,5.15,6.00,5.60,4.52,3.35,3.74
4.57,4.65,4.52,4.50,5.33,5.76,5.74,5.27,4.27,4.39,4.43,4.80,4.02,3.68,4.35,4.63
4.76,4.31,4.81,5.48,5.53,5.11,5.58,5.73,4.89,3.38,4.05,4.65,4.30,4.82,4.66,4.98
5.56,5.31,5.02,4.92,4.67,4.43,4.36,3.75,3.90,4.52,4.50,5.33,5.76,5.74,5.27,4.27
3.84,3.63,4.76,5.60,5.52,5.38,5.54,5.60,4.68,3.64,4.06,4.74,5.40,5.50,4.46,3.84
4.27,4.74,5.33,5.84,5.84,5.41,4.97,4.37,4.33,5.55,5.76,5.41,5.00,4.93,4.86,3.95
3.85,5.10,5.66,5.89,4.72,4.74,5.69,5.53,5.14,5.27,6.20,6.20,5.27,4.82,5.22,5.34
5.74,5.27,5.23,4.89,4.69,5.30,5.42,5.02,4.73,3.95,3.85,4.95,5.60,5.90,5.30,4.80
4.81,4.51,3.74,4.31,4.63,4.97,5.34,5.08,3.84,4.75,5.82,5.96,4.98,4.63,4.73,4.53
4.89,5.91,5.60,4.12,3.84,4.89,5.55,5.78,5.41,4.12,4.12,3.75,3.90,4.93,5.49,6.00
5.33,4.85,4.25,3.34,3.35,4.70,5.82,5.73,5.11,5.22,5.80,4.89,4.53,4.89,5.91,5.60
4.12,3.79,4.65,4.86,5.11,5.10,5.49,5.43,5.45,4.46,NA,NA
>chr1:245781746-245782046
NA,NA,4.46,4.84,4.76,4.31,4.65,5.40,5.90,5.29,5.04,4.99,5.26,5.33,5.14,4.86
4.78,5.30,5.66,5.24,5.46,5.80,5.32,5.20,4.98,5.30,5.43,5.27,5.53,5.39,4.89,4.82
4.61,4.95,5.31,5.32,5.50,5.49,5.02,5.08,5.27,5.15,5.13,5.67,5.67,5.27,5.09,5.39
5.67,5.48,4.98,5.10,5.49,5.02,5.19,5.42,5.31,4.94,4.17,4.61,4.73,4.99,5.60,4.65
5.11,5.57,6.00,5.32,4.57,5.08,4.86,5.79,5.79,5.60,4.99,4.29,4.45,4.80,4.81,4.31
4.65,5.40,5.90,5.29,5.04,4.99,5.26,5.33,5.14,4.86,4.78,5.30,5.66,5.24,5.46,5.80
5.32,5.20,4.98,5.30,5.43,5.27,5.53,5.39,4.89,4.82,4.61,4.95,5.31,5.32,5.50,5.49
4.99,5.22,5.75,5.16,5.27,5.31,5.32,5.50,5.73,5.94,5.43,5.27,5.31,4.95,4.65,4.95
5.21,5.20,5.84,5.80,5.40,4.63,4.14,4.94,5.19,5.57,5.02,5.19,5.42,5.31,4.94,4.17
4.61,4.73,4.99,5.60,4.65,5.11,5.57,6.00,5.32,4.57,5.08,4.86,5.79,5.79,5.60,4.68
3.64,4.46,4.84,4.76,4.31,4.65,5.40,5.90,5.29,5.04,4.99,5.26,5.33,5.14,4.86,4.78
5.30,5.66,5.24,5.46,5.80,5.73,5.10,4.78,4.73,4.63,4.92,5.40,5.39,4.89,4.82,4.61
4.95,5.31,5.32,5.50,5.49,5.02,5.19,5.58,5.31,4.98,5.40,5.79,5.55,5.38,5.22,5.34
5.48,4.98,5.10,5.49,5.02,5.19,5.42,5.31,4.94,4.17,4.61,4.73,4.99,5.60,4.65,5.11
5.57,6.00,5.32,4.57,5.08,4.86,5.79,5.79,5.60,4.68,3.64,4.46,4.84,4.76,4.31,4.65
5.40,5.90,5.29,5.04,4.99,5.26,5.33,5.14,4.86,4.78,5.30,5.66,5.24,5.46,5.80,5.32
5.20,4.98,5.30,5.43,5.27,5.53,5.39,4.89,4.82,4.61,4.95,5.31,5.32,5.50,5.49,4.99
5.22,5.75,5.16,5.36,5.88,5.77,4.84,4.85,5.74,5.43,5.27,5.31,4.95,5.24,5.42,5.08
4.84,5.40,5.80,5.40,4.63,4.14,4.94,5.19,5.57,5.02,NA,NA
>chr1:245781820-245782120
NA,NA,4.45,4.80,4.81,4.31,4.65,5.40,5.90,5.29,5.04,4.99,5.26,5.33,5.14,4.86
4.78,5.30,5.66,5.24,5.46,5.80,5.32,5.20,4.98,5.30,5.43,5.27,5.53,5.39,4.89,4.82
4.61,4.95,5.31,5.32,5.50,5.49,4.99,5.22,5.75,5.16,5.27,5.31,5.32,5.50,5.73,5.94
5.43,5.27,5.31,4.95,4.65,4.95,5.21,5.20,5.84,5.80,5.40,4.63,4.14,4.94,5.19,5.57
5.02,5.19,5.42,5.31,4.94,4.17,4.61,4.73,4.99,5.60,4.65,5.11,5.57,6.00,5.32,4.57
5.08,4.86,5.79,5.79,5.60,4.68,3.64,4.46,4.84,4.76,4.31,4.65,5.40,5.90,5.29,5.04
4.99,5.26,5.33,5.14,4.86,4.78,5.30,5.66,5.24,5.46,5.80,5.73,5.10,4.78,4.73,4.63
4.92,5.40,5.39,4.89,4.82,4.61,4.95,5.31,5.32,5.50,5.49,5.02,5.19,5.58,5.31,4.98
5.40,5.79,5.55,5.38,5.22,5.34,5.48,4.98,5.10,5.49,5.02,5.19,5.42,5.31,4.94,4.17
4.61,4.73,4.99,5.60,4.65,5.11,5.57,6.00,5.32,4.57,5.08,4.86,5.79,5.79,5.60,4.68
3.64,4.46,4.84,4.76,4.31,4.65,5.40,5.90,5.29,5.04,4.99,5.26,5.33,5.14,4.86,4.78
5.30,5.66,5.24,5.46,5.80,5.32,5.20,4.98,5.30,5.43,5.27,5.53,5.39,4.89,4.82,4.61
4.95,5.31,5.32,5.50,5.49,4.99,5.22,5.75,5.16,5.36,5.88,5.77,4.84,4.85,5.74,5.43
5.27,5.31,4.95,5.24,5.42,5.08,4.84,5.40,5.80,5.40,4.63,4.14,4.94,5.19,5.57,5.02
5.19,5.42,5.31,4.94,4.17,4.61,4.73,4.99,5.60,4.65,5.11,5.58,5.73,5.10,3.85,4.24
4.86,5.53,5.88,5.19,4.66,4.03,4.46,4.84,4.76,4.31,4.65,5.40,5.90,5.29,5.04,4.99
5.26,5.33,5.22,4.57,5.00,5.40,5.41,5.24,5.46,5.80,5.32,5.20,4.98,5.30,5.43,5.27
5.53,5.19,4.84,5.56,5.43,5.27,5.31,5.32,5.50,5.49,5.02,5.08,5.27,5.15,5.13,5.67
5.79,5.55,5.50,5.50,5.23,5.27,5.31,4.95,5.24,5.42,NA,NA
>chr1:245781905-245782205
NA,NA,4.46,4.84,4.76,4.31,4.65,5.40,5.90,5.29,5.04,4.99,5.26,5.33,5.14,4.86
4.78,5.30,5.66,5.24,5.46,5.80,5.73,5.10,4.78,4.73,4.63,4.92,5.40,5.39,4.89,4.82
4.61,4.95,5.31,5.32,5.50,5.49,5.02,5.19,5.58,5.31,4.98,5.40,5.79,5.55,5.38,5.22
5.34,5.48,4.98,5.10,5.49,5.02,5.19,5.42,5.31,4.94,4.17,4.61,4.73,4.99,5.60,4.65
5.11,5.57,6.00,5.32,4.57,5.08,4.86,5.79,5.79,5.60,4.68,3.64,4.46,4.84,4.76,4.31
4.65,5.40,5.90,5.29,5.04,4.99,5.26,5.33,5.14,4.86,4.78,5.30,5.66,5.24,5.46,5.80
5.32,5.20,4.98,5.30,5.43,5.27,5.53,5.39,4.89,4.82,4.61,4.95,5.31,5.32,5.50,5.49
4.99,5.22,5.75,5.16,5.36,5.88,5.77,4.84,4.85,5.74,5.43,5.27,5.31,4.95,5.24,5.42
5.08,4.84,5.40,5.80,5.40,4.63,4.14,4.94,5.19,5.57,5.02,5.19,5.42,5.31,4.94,4.17
4.61,4.73,4.99,5.60,4.65,5.11,5.58,5.73,5.10,3.85,4.24,4.86,5.53,5.88,5.19,4.66
4.03,4.46,4.84,4.76,4.31,4.65,5.40,5.90,5.29,5.04,4.99,5.26,5.33,5.22,4.57,5.00
5.40,5.41,5.24,5.46,5.80,5.32,5.20,4.98,5.30,5.43,5.27,5.53,5.19,4.84,5.56,5.43
5.27,5.31,5.32,5.50,5.49,5.02,5.08,5.27,5.15,5.13,5.67,5.79,5.55,5.50,5.50,5.23
5.27,5.31,4.95,5.24,5.42,5.08,4.84,5.40,5.80,5.40,4.63,4.14,4.94,5.19,5.57,5.02
5.19,5.42,5.31,4.94,4.17,4.61,4.73,4.99,5.60,4.65,5.11,5.57,6.00,5.32,4.57,5.08
4.86,5.79,5.79,5.60,4.68,3.64,4.46,4.84,4.76,4.31,4.65,5.40,5.90,5.29,5.04,4.99
5.26,5.33,5.14,4.86,4.78,5.30,5.66,5.24,5.46,5.80,5.32,5.20,4.98,5.30,5.43,5.27
5.53,5.39,4.89,4.82,4.61,4.95,5.31,5.32,5.50,5.49,4.99,5.22,5.75,5.16,5.27,5.67
5.67,5.27,5.25,5.74,5.43,5.27,5.31,4.95,5.24,5.42,NA,NA
>chr1:246700623-246700923
NA,NA,3.34,4.67,5.85,5.58,4.93,4.68,5.00,4.67,4.74,4.35,4.05,4.43,4.21,4.85
5.64,5.58,4.94,4.19,4.36,4.69,4.97,5.31,5.32,5.00,4.57,4.65,4.52,4.50,4.80,4.02
4.70,5.66,6.02,5.88,5.34,4.97,4.69,3.75,4.24,5.46,5.52,4.46,4.81,5.57,5.73,4.24
4.25,4.84,4.76,4.31,4.05,3.68,3.38,3.38,4.89,5.73,5.58,5.01,4.17,4.61,4.95,5.30
5.15,5.02,5.04,4.68,4.92,5.45,5.08,5.10,5.20,5.13,5.29,5.47,5.73,5.50,5.05,4.65
4.05,4.76,5.21,5.89,6.20,5.54,5.33,5.73,5.57,5.11,4.80,4.80,3.79,4.12,5.42,5.42
5.19,4.80,4.18,3.75,4.65,5.19,5.89,5.82,6.01,6.01,5.53,5.32,5.27,5.81,5.15,5.02
5.30,5.53,5.33,4.73,4.96,5.43,5.86,4.67,3.34,4.52,5.40,6.00,5.22,3.75,4.36,5.28
5.53,3.79,4.27,4.63,4.76,4.80,4.97,4.93,5.29,5.80,5.40,4.42,4.68,5.69,5.84,5.33
4.50,4.82,4.14,4.88,5.37,4.65,5.11,5.58,5.73,5.10,3.85,3.95,4.73,5.02,5.42,5.42
4.12,3.84,5.08,5.23,5.06,5.41,5.41,5.09,5.37,5.51,5.51,5.27,4.47,4.84,5.53,5.34
4.97,4.84,4.46,3.64,4.37,5.18,5.46,5.68,5.60,5.50,5.34,5.34,5.19,5.02,5.02,4.99
5.50,5.33,5.24,5.23,5.08,4.39,4.43,4.80,4.52,4.63,4.97,5.42,5.31,4.65,4.31,4.81
4.80,4.45,4.29,4.42,4.81,5.49,6.00,4.74,4.36,4.96,5.23,5.64,4.59,4.53,4.73,5.02
5.31,5.40,4.92,4.63,4.93,4.80,4.63,5.05,4.63,4.63,5.04,5.41,5.84,5.67,4.88,4.80
5.67,5.16,5.27,5.31,5.32,5.94,5.66,5.02,4.82,4.89,5.41,5.31,4.78,4.89,5.90,5.46
4.69,4.89,5.33,5.02,4.82,4.62,4.78,4.97,4.93,5.00,4.68,4.52,5.15,5.93,5.74,5.27
5.16,5.52,4.92,4.76,4.63,4.31,4.03,5.20,5.88,5.00,4.53,5.43,5.56,5.14,4.74,4.36
3.35,3.74,4.89,5.45,4.46,4.69,5.15,5.30,5.02,4.96,NA,NA
>chr1:246756815-246757115
NA,NA,5.89,5.82,5.30,3.79,3.63,3.38,4.89,5.73,5.58,5.11,4.65,5.69,5.41,5.00
5.04,4.99,5.57,5.19,4.65,3.75,3.64,4.06,4.74,5.40,5.94,5.40,4.84,4.97,5.34,4.99
4.30,5.24,5.42,5.56,4.93,4.93,5.43,5.40,4.94,4.33,4.95,5.53,5.19,4.84,4.73,5.04
5.29,5.90,5.60,4.95,3.85,3.95,4.73,4.63,4.92,5.47,5.67,4.94,4.18,4.37,5.18,5.13
5.29,5.71,5.35,4.77,4.63,4.47,5.27,5.29,4.96,4.96,5.41,5.56,4.42,4.37,4.97,5.14
5.75,5.41,4.82,4.85,4.93,4.85,4.93,5.44,5.42,4.52,3.35,4.14,5.30,5.43,5.27,5.53
5.39,4.93,4.81,4.19,4.81,5.58,5.73,4.70,4.05,4.51,4.77,5.08,5.25,5.71,5.80,5.40
4.67,4.53,5.46,5.56,4.92,4.73,5.10,5.74,5.66,5.02,4.96,5.39,5.53,5.27,5.08,5.41
4.76,3.68,4.03,4.61,5.23,4.89,3.84,4.27,4.74,4.80,4.93,5.58,5.73,4.89,3.68,4.02
3.90,4.36,4.36,4.74,6.00,5.57,5.11,5.53,5.48,5.01,4.61,5.16,5.75,5.14,4.97,4.80
4.51,4.98,5.40,4.80,3.79,4.75,5.91,5.99,5.41,5.20,5.13,5.54,5.54,5.33,4.86,5.53
5.14,5.27,5.82,6.01,5.76,5.76,5.76,5.76,6.07,5.66,4.75,4.12,4.46,5.34,5.48,4.49
3.85,5.10,5.66,5.53,4.51,4.43,5.33,5.69,5.79,6.07,5.62,4.67,4.24,4.86,5.54,5.38
4.79,4.46,4.39,5.22,6.00,5.40,4.65,4.42,4.73,5.02,5.30,5.41,4.12,2.85,3.75,5.22
5.94,5.40,4.84,5.19,5.40,4.94,4.72,4.72,4.85,4.97,4.93,5.29,5.90,5.46,4.81,3.75
4.98,5.47,5.34,4.46,4.12,3.63,4.76,5.21,5.20,5.84,5.35,4.46,4.12,3.63,4.89,5.66
5.53,3.79,3.63,4.89,5.66,5.53,3.79,3.63,4.35,5.40,6.00,5.40,4.92,4.65,4.99,5.26
5.29,4.85,4.29,4.03,4.06,4.74,5.40,5.94,5.22,4.78,4.86,5.14,5.33,5.26,5.43,6.01
5.40,4.77,4.66,5.39,5.40,4.94,4.33,4.95,5.74,5.93,NA,NA
>chr1:246915565-246915865
NA,NA,5.36,5.67,5.69,4.68,4.42,5.31,5.74,5.74,5.76,5.41,5.04,4.67,4.33,4.97
5.69,5.69,4.98,4.81,4.80,4.18,4.68,5.69,5.84,5.32,4.99,5.26,5.33,5.14,4.50,4.31
4.14,5.30,5.94,5.79,5.75,4.98,4.66,5.08,5.23,5.30,4.37,4.18,4.73,5.22,5.56,5.43
4.53,4.17,4.82,4.50,4.67,4.92,4.63,4.98,5.69,5.67,5.36,5.23,4.89,3.84,4.75,5.73
5.85,4.67,3.95,4.73,5.02,5.34,5.34,4.99,5.15,5.50,5.49,5.02,4.81,4.98,5.69,5.69
4.68,3.64,4.06,4.05,4.35,4.63,4.73,4.68,4.99,5.69,5.67,4.88,4.80,5.67,5.79,5.78
5.41,4.52,4.03,4.61,5.16,5.52,4.94,4.72,4.93,5.43,5.32,4.49,4.38,5.58,5.89,6.20
6.20,5.41,5.31,4.80,4.88,5.82,5.49,4.93,4.80,4.74,4.74,4.43,4.62,4.73,4.96,5.55
5.62,5.08,4.57,5.22,5.33,4.95,4.65,4.95,5.42,5.56,4.53,5.00,5.37,5.54,4.72,4.98
5.47,5.34,4.46,4.81,5.58,5.58,5.11,4.65,5.37,4.88,4.63,5.04,5.41,6.00,5.49,4.48
3.34,4.25,4.85,4.80,4.92,5.45,5.78,5.94,5.30,5.11,5.73,5.80,4.87,4.33,5.19,5.32
5.13,5.37,5.93,5.84,5.45,4.94,4.45,4.66,5.19,5.53,4.66,4.98,5.56,5.43,4.53,4.17
4.82,4.50,4.80,4.02,4.70,5.91,5.99,5.41,5.29,4.94,4.82,5.41,5.75,5.14,4.43,3.75
2.85,4.12,5.60,5.90,4.89,4.78,5.10,5.05,5.17,5.62,6.07,5.79,5.60,4.99,4.68,4.85
4.92,5.04,4.99,5.02,5.14,5.93,5.82,5.41,5.29,4.85,4.29,4.03,4.06,5.10,5.73,5.58
5.01,4.61,5.16,5.67,4.95,4.61,4.95,4.92,5.10,5.39,6.01,5.84,5.32,5.33,5.14,5.00
4.67,4.50,4.52,4.65,4.73,4.18,3.75,4.63,5.15,6.00,5.46,4.24,4.36,5.28,5.89,5.38
5.52,5.46,4.24,4.24,5.03,5.89,5.74,5.76,4.68,3.64,4.06,4.05,4.89,5.73,5.73,4.75
2.85,2.85,4.75,5.91,5.43,4.71,4.29,4.78,5.30,5.80,NA,NA
>chr10:2179783-2180083
NA,NA,5.29,5.23,5.27,5.50,5.23,4.61,4.82,4.50,5.33,5.84,5.84,5.41,4.86,4.53
4.57,5.22,5.56,5.31,4.97,4.63,4.31,3.74,4.51,5.19,5.42,5.31,4.92,3.90,4.36,4.77
5.52,5.40,4.65,3.75,3.64,4.46,4.84,4.76,4.92,5.52,5.41,4.82,4.51,4.05,3.68,4.35
4.63,4.76,4.80,4.97,4.93,4.92,4.85,4.68,4.85,5.40,5.19,4.84,5.40,5.80,5.30,4.78
4.73,4.61,5.00,5.88,5.74,5.27,4.27,4.39,4.43,4.80,4.92,5.40,5.91,4.89,3.74,4.52
5.45,5.78,5.78,5.41,4.76,3.68,4.05,4.51,4.72,4.93,5.46,5.56,4.42,4.54,5.52,5.16
5.27,5.53,5.43,4.53,4.95,5.31,5.26,5.43,5.91,5.65,4.38,3.95,4.89,5.80,5.84,5.32
5.33,4.98,4.66,5.53,5.23,5.24,5.41,5.75,5.22,4.99,5.26,5.33,5.14,4.97,4.78,4.68
4.85,5.05,4.63,4.63,5.04,4.93,5.00,5.14,5.75,5.16,5.27,5.74,5.67,4.89,4.53,4.73
4.63,4.80,4.97,5.41,6.00,5.57,5.11,5.53,5.48,4.81,3.75,4.33,5.84,5.54,4.69,4.89
5.23,5.27,5.50,5.55,5.55,4.89,4.39,5.22,5.50,5.27,5.34,4.97,4.84,5.56,5.94,5.94
5.94,5.32,5.31,4.95,4.33,4.85,5.30,5.23,5.84,6.02,5.62,4.87,3.64,3.75,4.81,5.48
5.89,5.38,5.52,5.60,4.76,4.05,4.06,3.64,4.68,5.96,5.57,4.81,4.46,5.35,5.40,4.42
4.37,4.93,4.85,4.93,5.44,5.31,4.65,3.75,4.18,4.73,5.04,5.29,5.80,5.40,4.42,4.37
4.93,4.63,4.92,5.47,5.34,5.38,5.65,5.82,5.27,4.27,4.39,4.69,4.73,4.93,5.19,5.34
5.34,4.97,4.84,5.56,5.38,4.33,4.82,5.42,5.08,4.33,4.87,5.80,5.96,4.99,4.73,4.61
4.17,4.82,4.63,4.97,5.58,5.80,5.20,5.21,4.52,4.05,4.31,4.76,4.69,4.36,3.75,4.98
5.47,5.56,5.30,4.80,4.81,4.51,4.53,4.89,5.80,5.22,4.14,3.35,4.52,5.21,5.57,5.02
5.19,5.34,5.34,5.34,5.23,5.24,5.41,5.52,4.54,4.18,NA,NA
>chr10:2215481-2215781
NA,NA,3.68,4.05,3.75,3.64,4.46,4.85,5.14,5.47,5.93,5.35,4.25,3.34,4.52,5.45
5.78,5.78,5.70,4.98,4.64,5.27,5.88,5.94,5.15,5.14,5.32,4.80,3.79,4.12,5.41,5.78
5.79,5.52,4.54,3.64,4.87,5.62,6.07,5.79,4.86,5.33,5.37,5.91,4.75,4.12,4.19,4.94
5.31,5.40,4.54,3.64,4.06,4.74,4.63,4.73,4.93,5.41,5.56,4.42,4.37,5.30,5.90,5.46
4.69,4.46,5.45,5.43,5.02,4.27,3.84,4.12,5.21,4.97,4.65,5.10,5.82,6.00,5.32,4.99
5.02,4.82,4.66,4.98,5.75,5.79,5.55,5.50,4.99,5.27,6.20,5.84,5.13,5.19,5.53,4.80
4.80,5.53,5.19,5.13,5.43,5.44,4.90,5.08,4.97,4.33,4.87,5.80,5.73,4.24,3.85,5.10
5.91,5.37,4.03,4.31,4.63,4.76,4.98,5.60,5.54,5.38,5.52,5.46,4.24,3.75,4.43,5.14
5.47,5.34,4.46,4.12,3.63,4.76,5.60,6.00,5.22,3.75,4.36,5.57,5.96,4.97,4.33,4.17
4.94,5.19,4.97,5.17,5.85,5.58,5.11,5.53,5.48,4.81,4.31,4.51,4.84,5.53,5.34,4.94
4.84,5.53,5.34,4.97,4.63,4.36,4.03,4.61,5.16,5.52,4.54,4.42,5.31,5.73,5.80,5.38
5.13,5.55,5.62,5.08,4.57,5.04,5.00,5.14,5.47,5.56,5.40,5.02,5.15,5.08,4.36,4.87
5.62,5.53,5.02,5.30,5.56,5.24,5.33,5.50,4.99,5.27,5.99,5.44,4.36,4.24,5.15,5.08
4.61,4.82,5.15,5.93,5.47,4.94,4.33,5.00,5.37,4.65,5.02,5.03,4.97,4.65,4.05,4.89
5.73,5.58,5.01,4.61,5.16,5.40,4.49,3.85,4.74,4.63,4.97,5.34,5.08,3.84,4.12,5.21
5.89,6.20,6.20,5.27,4.27,4.69,5.03,4.97,4.85,4.84,4.97,5.42,5.42,4.52,4.02,4.65
4.99,5.26,5.31,4.80,4.80,5.67,5.41,5.24,5.43,5.32,5.13,5.20,5.88,5.36,5.16,5.67
4.80,4.63,5.40,5.56,5.74,5.13,5.19,5.46,5.18,4.80,4.51,4.19,4.81,5.15,5.78,5.94
5.94,5.20,5.58,4.38,4.24,4.86,4.65,4.51,4.69,4.97,NA,NA
>chr10:5853619-5853919
NA,NA,4.89,3.38,3.38,3.38,3.38,3.38,3.38,3.38,3.38,3.38,3.38,3.38,3.38,3.38
3.38,3.68,4.03,4.61,5.43,5.94,5.20,5.21,4.76,4.05,4.06,3.64,4.54,5.52,5.79,5.79
5.40,4.98,5.31,5.41,4.66,4.71,5.55,5.76,4.99,4.73,4.77,4.72,4.97,5.60,4.65,4.51
5.22,5.50,4.46,3.84,4.75,5.82,5.96,4.97,4.82,5.33,5.38,4.84,4.94,5.42,5.42,5.24
4.95,5.20,5.00,4.57,4.65,4.52,4.63,4.97,5.31,5.53,4.80,4.14,4.03,3.68,4.35,5.40
6.00,5.60,4.52,4.02,4.65,4.99,5.26,5.33,5.22,4.99,5.49,5.50,5.32,5.29,4.92,4.51
4.19,4.81,5.28,5.53,4.51,4.69,4.76,4.92,5.40,5.31,4.94,4.19,4.81,5.30,5.08,4.84
4.94,5.91,5.60,4.95,4.65,4.30,5.14,6.02,5.62,5.15,4.80,5.21,4.92,4.31,4.03,5.37
5.30,4.51,5.22,5.93,5.47,5.14,4.43,4.39,4.46,5.50,5.22,4.51,4.80,4.80,4.51,4.43
4.67,5.00,5.41,6.00,5.57,5.11,5.53,5.28,4.36,4.24,5.15,5.78,5.55,5.76,5.32,5.76
6.07,5.62,4.67,4.24,4.86,5.79,6.07,5.66,5.10,4.65,4.95,5.33,5.14,4.74,4.35,3.38
3.63,3.84,4.46,5.45,5.43,5.26,5.33,5.22,4.73,4.84,5.19,5.56,5.14,4.74,4.35,3.38
4.05,4.65,5.05,5.47,5.29,4.80,4.56,4.36,4.43,5.33,6.00,5.57,4.36,3.75,4.43,4.80
4.52,5.15,5.94,5.84,5.20,5.21,4.95,4.06,3.64,3.75,4.05,4.36,4.63,4.76,4.98,5.96
5.82,4.89,3.38,3.38,3.63,2.85,4.36,5.57,5.82,5.00,4.53,5.56,5.42,4.12,3.79,5.53
5.66,4.89,3.68,3.35,3.34,4.25,5.10,5.75,5.75,4.92,4.63,3.75,3.64,4.06,4.05,4.35
4.74,4.67,5.00,4.68,4.92,5.45,5.30,4.82,4.97,5.69,5.84,5.41,5.00,5.04,4.99,5.02
4.82,4.66,4.74,6.00,5.82,4.89,3.68,3.35,4.14,5.10,5.05,5.17,5.62,5.53,3.79,3.63
4.76,5.42,5.44,4.93,4.81,4.84,4.82,4.30,5.17,5.86,NA,NA
>chr10:6316091-6316391
NA,NA,4.94,5.91,5.40,4.65,4.51,4.33,4.95,5.67,5.79,5.79,5.40,4.98,5.31,5.41
4.96,4.61,5.00,5.37,5.53,5.84,4.79,4.46,4.81,5.15,5.78,5.79,5.67,5.27,5.43,5.30
4.98,5.20,5.41,6.20,5.54,4.69,4.73,5.02,5.31,5.53,4.95,4.33,4.97,5.69,5.69,4.68
4.42,5.40,6.01,5.43,5.26,5.33,5.14,5.04,5.02,5.19,5.46,5.17,4.74,4.36,4.63,4.51
4.98,5.60,5.54,4.72,4.74,5.00,5.41,6.00,5.82,4.89,3.38,3.38,3.38,3.38,3.38,3.38
3.38,3.38,3.38,3.38,3.63,2.85,4.36,5.58,5.73,4.89,3.38,3.38,4.05,3.85,4.49,5.20
4.95,5.24,5.58,5.20,5.50,5.74,5.99,5.62,4.48,3.74,4.51,4.90,4.68,4.78,4.93,5.02
5.34,5.53,4.66,4.98,5.47,5.93,5.15,4.31,4.03,5.54,5.54,4.03,3.35,4.52,5.21,4.97
5.24,5.70,5.81,5.68,5.56,5.28,5.02,4.82,4.84,4.51,4.80,5.30,5.56,5.74,5.27,5.43
5.94,5.73,5.10,5.11,5.73,5.57,5.11,5.30,5.82,5.41,5.20,4.98,5.10,5.74,6.20,5.54
5.13,5.48,5.93,5.15,4.82,4.14,4.14,4.03,3.68,3.38,3.38,4.76,5.21,5.20,5.50,5.73
5.50,5.73,5.94,5.43,5.27,5.31,5.41,5.74,5.88,5.00,4.61,4.82,4.62,4.78,4.97,5.14
5.56,5.19,4.84,4.80,4.81,4.80,4.93,5.02,5.31,5.40,4.85,4.29,4.03,4.82,5.65,5.52
4.77,4.63,4.51,4.92,5.47,5.56,5.40,4.67,4.61,4.82,4.62,4.42,4.63,4.50,4.80,4.93
5.49,6.00,5.33,4.43,4.51,5.53,5.28,4.90,4.27,4.30,4.65,5.10,5.91,5.99,5.27,4.27
3.84,4.75,5.73,5.73,4.89,3.38,3.38,3.63,3.79,5.53,5.62,5.17,5.05,5.50,5.73,5.10
4.14,3.35,4.52,5.42,5.42,4.94,4.19,4.81,5.44,6.11,5.61,5.21,4.92,4.63,4.31,4.63
4.92,4.93,5.00,4.67,4.85,4.25,3.95,4.86,4.68,4.92,5.40,6.00,5.40,4.27,3.79,5.30
5.37,5.13,5.48,5.34,5.38,5.40,5.40,5.38,5.52,5.60,NA,NA
>chr10:7299373-7299673
NA,NA,4.80,4.63,4.73,4.78,5.22,5.94,5.35,4.46,4.33,4.97,5.53,4.94,5.28,5.19
5.13,5.67,5.67,5.59,5.30,4.95,4.85,4.92,4.67,4.74,4.74,4.65,5.05,5.50,5.73,5.31
4.42,4.54,5.52,5.41,4.82,4.94,5.40,5.31,4.94,4.98,5.40,5.76,5.79,4.86,5.08,4.89
5.45,5.08,5.22,4.79,5.27,5.27,5.23,4.89,4.53,4.89,5.67,5.74,5.27,5.16,5.67,5.27
5.08,5.70,4.38,3.95,4.89,5.23,5.27,4.99,5.02,4.99,5.04,5.00,5.14,5.56,5.43,5.24
5.41,5.52,4.54,4.42,5.56,5.66,5.24,5.56,5.42,4.52,4.03,4.14,4.14,4.82,5.15,5.93
5.47,4.85,4.29,4.77,5.40,5.94,5.35,4.85,4.95,5.31,5.27,5.08,5.41,4.52,3.35,3.34
4.25,4.85,4.80,4.02,4.70,5.66,6.07,6.07,5.66,4.89,3.63,3.79,5.30,5.82,5.41,5.20
5.13,5.37,6.01,6.01,5.82,5.74,5.47,4.85,4.85,5.64,5.46,4.53,4.95,5.31,5.32,5.84
5.80,4.89,4.69,5.37,5.30,5.11,5.58,5.58,4.81,3.75,4.74,5.76,5.74,5.41,5.33,5.22
4.99,5.26,5.31,5.27,5.08,5.15,4.69,5.08,5.34,5.02,4.92,4.93,4.86,4.69,5.37,5.30
5.11,5.44,5.37,5.33,5.73,5.80,5.17,4.95,5.33,5.14,5.00,4.93,5.00,5.04,4.99,5.26
5.29,4.92,4.63,4.92,4.67,4.74,4.36,4.02,4.68,5.00,4.67,4.50,4.52,4.65,4.99,5.26
5.33,5.14,4.74,4.35,3.68,4.02,4.80,4.74,4.36,4.02,4.80,4.85,4.85,4.30,4.27,4.39
5.22,5.50,5.27,4.99,5.02,4.99,5.22,5.75,5.16,5.27,5.53,5.39,4.96,4.77,4.72,4.94
5.52,5.41,4.82,4.94,5.47,5.93,5.35,4.25,3.34,4.52,5.40,5.91,4.89,4.53,4.89,5.23
5.08,4.66,4.74,4.92,5.02,5.58,5.80,5.15,4.27,3.84,4.75,5.91,5.37,4.03,4.52,5.40
5.90,5.30,4.78,4.62,4.82,4.61,4.17,4.94,5.40,6.00,5.15,4.52,4.80,4.85,4.46,4.36
5.02,5.38,4.92,4.82,4.14,4.14,5.01,5.48,6.02,5.76,NA,NA
>chr10:13045133-13045433
NA,NA,4.74,4.36,4.02,4.68,5.00,4.93,5.04,5.10,5.16,5.52,4.85,4.68,4.81,4.63
4.63,4.81,4.93,5.44,5.42,4.12,3.84,5.08,4.97,4.33,4.06,5.10,5.66,6.07,5.76,4.80
4.51,4.69,4.76,4.92,5.40,5.43,5.24,5.41,5.52,4.94,4.82,5.41,5.75,5.22,4.57,4.53
4.89,5.80,5.84,5.32,5.31,5.27,5.43,5.94,5.73,5.50,5.73,5.10,4.98,5.40,5.41,5.24
5.56,5.31,4.52,3.34,4.67,5.62,6.07,6.07,5.28,5.11,5.53,5.48,4.93,4.80,4.43,3.75
4.24,5.15,5.08,5.36,5.82,5.82,5.10,4.06,3.64,3.75,4.81,5.49,5.73,5.08,4.89,5.45
4.46,4.69,5.03,4.97,5.24,5.65,5.91,4.94,4.84,4.97,5.34,5.34,5.19,4.96,4.77,4.93
5.56,5.30,4.81,4.46,5.35,5.22,4.98,5.20,4.95,5.24,5.58,5.89,5.99,5.62,4.81,4.31
4.81,4.51,5.00,5.20,5.41,6.20,6.20,5.27,5.14,5.32,5.32,5.14,5.02,5.43,5.45,5.08
4.66,3.90,4.93,5.58,5.58,5.11,5.53,5.66,4.75,2.85,3.75,4.43,4.67,4.92,5.02,5.42
5.42,4.95,4.65,4.97,5.03,5.02,4.80,4.80,4.51,4.43,5.14,5.47,5.93,5.15,4.31,4.03
5.20,5.76,4.74,4.72,5.40,5.76,6.07,5.62,4.67,4.24,4.86,4.65,5.11,5.28,5.89,4.98
4.51,4.80,5.30,5.23,4.46,3.84,3.63,4.89,5.91,5.99,5.41,5.33,4.98,4.72,5.89,5.62
5.17,4.95,5.29,4.94,4.82,5.66,5.94,5.32,5.33,5.14,5.00,4.67,4.50,4.31,3.34,4.67
5.85,5.58,4.36,4.24,5.46,5.91,5.43,5.49,5.31,4.84,5.08,5.42,4.52,4.02,3.90,4.36
4.77,5.35,5.84,5.20,5.21,4.52,4.03,4.14,4.88,5.88,5.74,5.89,5.19,4.52,3.34,4.38
5.65,5.91,4.94,4.84,5.08,5.31,4.94,4.14,4.88,5.67,5.69,4.98,4.51,4.19,4.36,5.22
5.93,5.74,4.80,4.63,5.05,4.85,4.93,5.39,5.53,5.27,5.08,5.15,4.81,4.46,5.34,5.47
5.22,4.57,4.53,4.73,5.02,5.31,5.56,4.98,4.36,4.63,NA,NA
>chr10:14659826-14660126
NA,NA,5.33,4.82,4.94,5.29,4.95,4.65,4.05,4.35,4.63,4.73,4.93,5.39,5.53,4.80
4.88,5.88,5.20,4.03,4.52,5.31,5.44,4.93,4.85,4.93,4.85,4.33,4.95,5.74,5.56,5.29
5.04,4.99,5.26,5.29,4.94,4.77,5.40,5.53,4.88,3.75,4.24,5.15,5.08,4.61,4.94,5.40
6.00,5.15,4.82,4.14,4.80,5.53,5.39,4.93,4.85,4.93,4.37,4.42,5.56,5.41,4.89,4.58
4.03,4.06,5.10,5.91,5.99,5.41,5.29,4.94,4.77,5.08,5.25,5.71,5.94,5.15,4.82,4.61
5.43,5.56,4.84,5.08,5.42,4.95,4.06,4.03,4.66,5.39,5.53,4.80,4.14,4.82,4.50,4.80
4.92,5.40,6.00,5.15,4.31,4.14,5.22,5.94,5.40,4.27,2.85,2.85,4.75,5.66,6.07,5.76
5.76,6.01,5.82,5.41,5.20,5.13,5.37,5.62,4.93,3.90,3.75,4.12,4.75,5.91,5.37,4.69
4.86,4.68,4.02,3.68,3.38,4.89,5.82,5.73,5.08,4.57,5.32,5.76,5.74,5.41,5.33,4.98
4.36,4.36,4.74,5.69,4.65,5.11,5.58,5.58,4.36,2.85,3.63,4.76,5.60,5.91,4.89,4.53
4.89,5.23,5.27,4.99,5.27,5.99,5.44,5.11,5.30,5.82,5.41,5.20,4.49,4.38,5.58,5.20
5.50,5.74,5.99,5.86,4.87,4.33,5.38,5.56,4.42,4.37,4.93,5.02,5.58,5.80,5.20,5.03
4.24,4.36,5.28,5.89,5.38,4.79,5.84,5.53,5.60,4.99,4.68,4.73,4.69,4.51,4.80,4.80
3.79,4.27,5.40,5.94,5.40,4.84,5.38,5.56,4.42,4.68,5.96,5.82,4.89,3.38,3.38,3.68
3.35,3.34,4.38,5.65,5.91,4.89,4.53,4.89,5.23,5.27,4.99,5.02,5.02,4.90,4.76,4.62
4.42,4.65,5.19,5.20,5.80,5.38,4.84,5.40,5.80,4.89,3.95,4.25,4.84,4.73,4.68,4.78
4.93,4.63,4.80,4.93,4.85,4.76,4.89,5.41,5.56,4.77,4.66,5.41,5.80,5.32,5.20,5.00
4.57,5.04,5.00,5.14,5.75,5.79,5.78,5.15,4.24,2.85,3.63,3.38,4.76,5.41,5.08,5.10
5.05,5.02,5.34,5.88,5.53,4.86,4.24,4.25,4.85,4.67,NA,NA
>chr10:21057857-21058157
NA,NA,4.37,4.97,5.41,5.69,5.79,5.79,5.69,5.33,4.43,4.51,5.53,5.48,4.93,4.80
4.74,4.27,2.85,3.75,5.22,5.50,4.46,4.90,5.58,5.73,4.70,4.02,4.65,4.99,5.57,5.03
4.24,2.85,4.27,4.63,4.97,5.42,5.30,4.81,4.46,4.79,4.46,4.39,4.43,5.14,5.47,5.34
4.77,4.96,4.80,4.80,4.74,5.35,5.94,5.84,5.15,5.14,5.32,4.80,3.79,4.12,5.42,5.08
4.33,4.06,4.05,4.89,5.82,5.82,5.00,4.33,4.97,5.96,5.57,5.11,4.80,5.76,5.76,4.80
5.02,5.03,5.89,5.74,5.88,5.36,5.08,5.41,4.76,3.38,3.68,3.35,4.03,5.37,5.30,4.51
5.22,5.93,5.47,5.14,4.74,4.27,3.79,4.65,4.86,5.33,5.54,5.93,5.32,5.27,5.67,5.67
4.80,4.80,5.67,5.41,5.02,4.73,4.78,4.97,4.68,4.92,5.19,5.20,5.50,5.49,5.43,6.01
5.22,4.14,3.35,4.36,5.40,5.50,5.84,5.32,5.76,6.07,5.28,4.36,4.36,5.58,5.73,4.75
4.12,3.75,4.74,5.69,4.65,5.11,5.58,5.58,4.90,4.27,4.30,4.65,5.10,5.91,5.43,5.13
5.19,5.32,4.98,5.22,5.35,4.46,4.36,5.22,6.00,5.46,4.24,4.36,5.57,5.82,4.88,4.14
4.03,4.52,5.41,5.78,5.55,4.89,3.84,3.63,3.38,4.89,5.73,5.73,4.70,4.05,3.75,4.18
4.94,6.01,5.40,4.84,4.97,5.88,5.32,5.76,6.01,5.46,5.13,5.38,5.31,5.11,5.62,5.77
5.32,4.86,4.63,4.82,4.63,4.97,5.58,5.31,4.14,4.31,4.50,5.14,5.47,5.34,5.22,5.08
4.79,5.38,5.89,5.28,5.11,4.80,5.40,4.98,4.51,4.98,5.96,5.82,4.75,3.84,5.08,4.97
4.84,4.94,5.45,4.46,3.84,4.75,5.91,5.99,5.89,5.21,4.52,3.35,4.03,5.37,5.93,5.84
4.79,5.38,5.40,5.32,5.14,5.15,5.80,5.58,4.97,4.63,4.36,4.02,3.90,4.72,5.65,5.46
5.13,5.19,5.32,4.49,4.25,4.85,4.67,5.00,4.93,5.00,5.41,5.76,5.55,5.13,5.08,5.30
4.69,4.46,5.50,5.40,4.74,3.85,3.34,4.48,5.49,5.73,NA,NA
>chr10:21682368-21682668
NA,NA,5.41,4.52,3.35,4.03,5.37,5.91,4.89,3.38,3.63,2.85,4.36,5.28,6.07,6.07
5.62,5.17,4.95,5.20,4.98,5.22,5.80,5.29,4.67,4.74,4.35,3.63,2.85,4.36,5.28,6.02
5.88,5.23,4.93,4.96,5.36,5.39,4.47,4.84,4.82,5.15,5.80,5.38,4.84,5.56,5.46,4.53
4.67,5.40,5.80,5.71,5.25,5.08,4.77,4.94,5.29,5.41,5.99,5.44,4.81,4.19,4.51,4.98
5.69,5.67,5.36,5.23,4.89,3.84,3.63,4.76,5.42,5.44,4.93,4.85,4.93,4.85,4.33,4.95
5.74,5.56,5.29,5.04,4.83,5.10,4.92,4.95,5.02,5.41,5.75,4.98,4.36,4.77,5.35,5.40
4.84,5.19,5.40,4.54,4.18,4.94,5.67,5.47,4.92,4.63,4.92,4.74,4.36,4.96,5.23,5.42
5.17,5.04,4.73,4.84,4.97,5.53,4.84,4.51,4.92,5.40,5.43,4.53,5.00,5.82,5.80,5.17
5.05,5.47,5.10,4.73,4.92,5.40,5.94,5.40,4.74,4.06,4.03,4.58,4.94,4.92,5.10,4.83
5.04,5.00,5.41,5.69,4.65,5.11,5.58,5.73,4.89,3.38,3.63,3.79,5.30,5.53,5.61,5.21
4.98,4.35,3.38,3.63,2.85,4.36,5.57,5.82,5.00,4.83,5.36,5.19,4.95,5.02,5.33,5.50
5.34,4.97,4.84,5.56,5.46,5.06,5.29,5.30,4.70,4.77,5.56,5.66,4.82,4.94,5.29,5.41
5.74,5.62,5.08,4.51,4.90,4.93,5.39,5.53,4.80,4.88,5.88,5.20,4.69,4.93,5.65,5.22
4.95,4.85,4.93,4.85,4.33,4.95,5.74,5.56,5.30,4.85,4.82,5.41,5.52,4.92,4.63,4.92
4.67,4.43,4.39,5.08,5.23,5.06,5.08,5.25,5.71,5.94,5.35,4.46,4.03,4.70,5.19,5.19
4.95,4.85,4.93,4.85,4.77,5.29,5.27,5.01,5.05,4.63,4.14,4.94,5.45,5.78,5.79,5.40
4.98,5.22,5.80,5.40,4.67,4.83,5.43,5.65,5.17,4.74,4.36,4.96,5.28,5.42,5.54,5.41
5.06,5.46,5.31,4.98,5.40,5.79,5.94,5.30,4.78,4.73,5.02,5.31,5.53,4.95,4.33,4.94
5.40,5.39,4.66,4.77,5.40,6.01,5.43,5.26,5.33,5.14,NA,NA
>chr10:25110876-25111176
NA,NA,4.36,4.19,4.51,4.92,5.29,5.41,5.82,6.01,5.76,5.76,5.76,4.80,5.11,5.28
6.02,5.14,4.30,4.65,4.05,3.38,4.35,4.63,4.73,4.68,4.99,5.60,5.79,6.01,5.82,5.27
5.14,5.53,5.69,4.74,4.72,5.89,5.28,4.36,4.36,5.28,6.02,5.84,4.79,5.38,5.89,5.66
4.70,3.35,3.34,3.85,5.10,5.66,6.07,6.07,5.66,4.75,2.85,4.36,5.57,5.96,4.97,4.82
5.66,5.94,5.15,5.14,5.32,5.32,5.84,5.23,5.29,4.74,4.66,5.08,5.50,5.35,4.74,4.80
4.80,5.32,5.89,5.28,5.11,5.53,5.62,4.67,4.24,5.73,5.82,5.10,4.43,4.21,4.84,5.77
5.76,4.99,4.73,5.02,5.30,5.15,4.24,4.36,5.28,6.07,6.07,5.62,5.17,5.05,5.10,5.11
4.86,5.53,5.76,5.33,5.24,5.43,5.53,5.27,5.23,5.38,5.22,5.35,5.84,5.20,5.58,4.38
3.34,3.35,3.68,4.76,5.41,5.78,5.94,5.30,4.14,3.35,4.52,5.60,5.90,5.30,4.85,4.82
5.30,5.15,4.24,4.36,5.28,5.53,5.11,5.58,5.58,4.48,4.03,5.54,6.20,5.89,5.03,4.69
4.46,5.23,5.30,4.78,4.29,4.77,5.40,6.01,4.89,3.74,4.52,5.40,6.00,5.35,4.85,5.05
5.50,5.20,5.19,4.94,4.61,5.43,5.30,4.98,5.20,5.32,5.84,5.35,4.46,4.12,4.27,4.74
4.80,4.52,5.15,5.50,5.84,5.53,4.86,4.24,4.38,5.65,5.52,4.77,4.36,4.98,5.47,5.34
5.38,5.89,5.62,4.67,4.49,5.48,5.56,5.29,4.74,4.66,5.53,5.23,5.24,5.33,5.50,5.34
5.23,4.53,5.00,5.88,5.20,5.13,5.48,5.56,4.89,4.78,5.22,6.01,4.89,4.53,4.89,5.56
5.47,4.85,4.62,4.82,5.02,5.41,5.52,4.54,4.42,5.40,6.01,5.43,5.02,4.82,4.66,4.98
5.33,5.41,5.99,5.86,4.67,3.95,4.89,5.56,5.47,4.92,4.51,4.98,5.65,5.82,5.74,5.10
5.11,5.13,5.84,5.32,4.99,5.57,5.21,4.52,3.35,4.14,5.31,5.38,4.84,5.40,5.35,4.46
4.36,5.22,5.50,5.27,4.99,5.02,5.02,4.90,4.93,5.39,NA,NA
>chr10:27847437-27847737
NA,NA,5.09,4.69,4.36,4.19,4.94,5.34,5.34,5.50,5.55,5.94,5.56,4.42,4.68,5.69
5.84,5.33,4.74,4.35,3.63,3.84,4.46,4.79,4.46,4.81,5.03,4.97,4.65,4.05,4.76,5.21
5.57,4.99,5.32,5.69,5.54,4.72,4.74,5.84,5.84,4.74,3.75,4.81,5.30,5.08,4.33,4.06
4.05,4.35,4.74,4.80,4.02,3.68,4.76,5.41,5.78,5.55,5.50,4.99,5.15,5.84,5.94,5.22
3.75,2.85,4.27,4.63,4.97,5.42,5.30,4.24,4.24,5.03,4.97,4.85,4.84,4.97,5.31,5.53
5.27,5.08,5.70,5.24,4.30,4.27,3.84,4.12,5.21,4.97,5.24,5.65,6.00,5.40,4.35,3.68
4.02,4.65,4.57,3.74,3.35,4.36,4.74,4.80,4.02,4.52,5.41,5.08,4.61,4.82,5.15,5.50
4.46,4.69,5.15,5.78,5.55,4.89,4.90,5.44,5.43,4.33,3.75,4.05,4.70,5.66,5.53,3.79
3.63,4.76,5.60,5.91,5.43,5.57,5.21,4.52,4.02,3.90,4.36,4.77,4.79,4.46,3.84,4.12
5.42,5.56,4.53,5.00,5.37,4.65,5.11,5.57,6.00,5.33,4.74,4.74,4.06,4.03,4.66,5.41
5.64,5.25,5.20,5.54,5.18,4.63,4.94,5.31,5.42,4.97,4.63,4.35,3.63,3.84,4.46,5.23
5.29,4.74,4.36,4.36,4.74,5.00,4.93,5.29,5.56,5.48,4.49,4.25,4.85,4.67,4.92,5.02
5.34,5.34,5.27,5.23,5.30,4.37,4.42,5.56,5.46,5.24,5.41,5.67,5.27,5.16,5.67,4.80
4.63,5.05,4.63,4.80,5.30,5.56,5.48,5.13,5.37,5.86,5.17,4.30,4.99,5.27,5.23,5.29
4.93,5.00,5.04,4.73,4.45,4.29,4.85,5.29,5.32,5.80,5.38,4.84,5.40,5.94,5.15,4.63
3.75,4.18,4.94,5.91,5.40,4.52,3.34,4.25,5.35,6.00,5.60,4.52,4.02,4.65,4.83,5.09
5.08,4.77,4.51,4.81,5.49,5.96,4.97,4.82,5.66,5.30,4.98,5.20,5.26,5.02,5.19,5.31
5.53,4.80,4.80,5.74,5.56,5.29,4.67,4.43,3.75,2.85,3.63,4.35,5.40,5.94,5.84,5.32
5.29,4.94,4.33,4.95,5.31,5.41,6.20,5.54,4.03,3.35,NA,NA
>chr10:31301676-31301976
NA,NA,5.02,5.42,5.31,4.94,4.14,4.14,4.82,5.15,5.94,5.22,4.14,4.31,4.50,4.80
4.93,5.48,5.89,4.98,4.94,5.34,5.08,4.69,5.03,5.89,5.99,5.86,4.87,4.03,4.66,5.39
5.56,5.14,4.43,4.36,3.75,4.98,5.47,5.34,4.77,4.36,4.74,4.92,4.85,4.93,5.39,5.56
5.14,4.74,4.36,4.02,4.68,4.97,4.78,4.68,4.90,4.80,4.45,4.29,4.78,4.97,4.68,4.52
4.63,4.73,4.76,4.89,5.44,5.42,5.24,4.97,5.03,4.69,4.89,5.33,5.24,5.43,5.56,5.14
4.74,4.36,4.05,4.31,4.63,4.93,4.37,4.33,5.43,5.62,4.93,4.80,4.43,4.39,4.27,5.15
5.50,5.73,5.50,5.73,5.50,5.73,5.80,5.38,4.33,4.87,5.62,5.53,5.02,5.30,5.56,4.93
4.93,5.43,5.32,4.98,5.22,5.80,5.30,4.78,4.29,4.77,5.40,5.94,5.15,4.31,4.03,5.37
5.91,5.10,3.85,4.49,5.48,5.56,5.30,4.78,4.68,4.73,4.69,4.36,3.75,4.98,5.47,5.67
4.94,4.18,4.68,5.96,5.57,5.11,5.53,5.62,4.87,3.64,4.37,4.97,4.93,5.29,5.80,5.22
4.78,4.73,4.85,4.68,4.85,5.40,5.43,4.93,4.72,4.97,5.96,5.82,4.75,2.85,3.75,4.43
4.67,5.29,5.90,5.65,4.38,4.49,5.20,5.26,4.99,4.65,4.93,5.62,5.37,5.13,5.32,5.43
4.53,4.17,4.94,5.19,5.57,5.02,4.81,4.31,4.63,4.63,4.97,5.58,5.80,5.15,5.14,5.93
5.82,5.74,5.10,4.78,4.73,4.85,4.68,4.99,5.96,5.82,5.10,4.06,4.33,5.08,5.30,4.69
4.27,5.27,5.99,5.62,4.93,4.68,4.86,4.53,4.57,5.32,5.76,5.20,4.03,4.31,4.50,4.80
4.02,4.70,5.82,5.73,5.08,4.51,4.90,4.93,5.19,5.88,5.93,5.46,4.71,4.66,5.39,5.56
5.22,4.57,5.08,5.13,5.84,5.41,5.00,4.74,4.36,4.77,5.35,5.22,4.98,5.20,4.95,5.17
5.62,6.07,6.07,5.66,4.89,3.38,3.63,4.12,4.19,4.81,4.76,4.89,5.44,5.42,4.38,4.49
5.32,5.39,4.96,4.77,4.96,5.36,5.19,4.95,4.96,5.41,NA,NA
>chr10:33294092-33294392
NA,NA,3.38,4.76,5.21,5.57,5.02,4.81,4.98,5.69,5.84,4.74,4.36,4.77,4.79,4.46
4.90,5.57,5.82,4.88,4.88,5.82,5.82,5.10,3.85,4.49,5.40,5.16,4.61,4.82,4.50,5.33
5.69,4.65,3.79,4.75,5.82,6.00,5.33,4.43,3.75,2.85,3.63,3.38,3.38,4.76,5.21,4.97
5.24,5.58,4.97,5.24,5.58,4.97,4.65,4.05,4.35,4.74,4.80,4.93,5.58,5.73,4.89,3.38
3.38,3.38,3.38,3.38,3.38,3.38,3.63,4.12,3.75,4.74,5.84,5.84,5.33,4.74,4.27,3.79
5.53,5.66,4.70,4.05,3.75,4.33,5.55,5.76,4.98,4.76,4.84,4.74,4.21,4.21,4.43,4.74
4.74,4.80,4.02,4.36,4.63,4.73,4.76,4.75,4.75,4.89,5.44,5.31,4.65,3.75,3.64,4.82
5.65,5.90,5.29,4.67,4.85,4.85,4.95,5.20,5.00,4.57,5.04,5.00,4.68,4.02,4.36,5.40
5.50,5.08,4.66,4.98,5.33,4.95,4.65,4.05,4.35,4.63,4.97,5.31,5.56,5.14,4.43,3.75
2.85,3.63,4.89,5.73,5.58,5.11,5.53,5.62,4.67,4.49,5.40,5.16,4.61,4.82,5.15,5.94
5.84,5.32,5.31,4.95,4.33,4.85,4.97,4.93,4.92,4.63,4.92,5.52,5.67,5.59,5.30,4.70
4.03,4.87,5.80,6.00,4.74,4.66,4.82,5.02,5.02,4.81,4.92,5.47,5.56,4.89,4.78,5.10
5.73,5.94,5.43,5.27,5.74,5.34,5.22,4.82,4.30,4.65,4.95,5.41,5.78,5.78,5.70,5.24
5.05,5.10,4.14,4.31,4.63,4.73,4.68,4.42,4.05,3.68,4.35,4.74,5.14,5.75,5.16,5.27
5.31,4.95,4.65,4.95,5.60,6.00,5.22,4.36,4.46,4.79,5.08,4.66,4.98,5.75,5.79,5.78
5.70,4.38,3.34,4.31,5.15,5.94,5.84,5.32,5.29,4.85,4.29,4.03,4.87,5.80,5.73,5.33
5.37,5.44,5.11,5.53,5.66,4.70,3.35,3.74,4.59,5.54,5.43,4.83,4.95,5.74,5.67,5.39
5.10,4.92,4.95,5.02,5.41,5.75,4.98,4.36,4.36,4.74,5.29,5.23,5.08,4.84,4.51,4.92
5.47,5.67,4.94,4.45,4.29,4.85,5.40,5.43,5.24,5.30,NA,NA
>chr10:33294331-33294631
NA,NA,4.38,3.34,4.31,5.15,5.94,5.84,5.32,5.29,4.85,4.29,4.03,4.87,5.80,5.73
5.33,5.37,5.44,5.11,5.53,5.66,4.70,3.35,3.74,4.59,5.54,5.43,4.83,4.95,5.74,5.67
5.39,5.10,4.92,4.95,5.02,5.41,5.75,4.98,4.36,4.36,4.74,5.29,5.23,5.08,4.84,4.51
4.92,5.47,5.67,4.94,4.45,4.29,4.85,5.40,5.43,5.24,5.30,5.15,5.02,4.65,4.86,5.08
4.89,6.01,5.22,4.78,4.86,4.68,4.93,5.62,5.43,4.33,4.68,5.96,5.49,4.81,4.51,4.82
5.30,5.70,4.38,4.49,5.48,5.67,4.89,4.53,4.89,5.56,5.47,4.94,4.33,4.17,4.82,4.50
4.67,4.92,4.63,4.92,5.40,5.39,4.96,4.61,4.67,5.04,4.68,4.02,3.68,3.38,3.38,3.38
4.35,5.40,5.94,5.40,4.77,4.58,4.89,5.41,5.31,5.11,5.13,5.69,4.97,4.82,5.41,5.75
4.98,3.75,4.12,4.27,4.74,4.67,5.00,4.93,5.00,5.41,5.69,5.79,5.76,5.76,5.76,5.32
5.88,4.97,5.13,5.43,5.44,5.11,5.53,5.28,4.90,4.89,5.23,5.10,5.05,4.85,4.93,5.44
5.31,4.94,4.61,5.16,5.75,5.14,4.97,4.85,4.72,4.96,5.37,5.15,5.13,5.53,5.43,4.53
4.17,4.82,4.63,4.73,4.76,4.89,5.39,5.40,4.92,4.76,4.63,4.35,4.05,3.85,4.49,5.32
5.31,4.97,4.63,4.36,3.35,4.14,5.22,5.94,5.40,4.27,4.12,4.46,5.35,5.84,5.15,5.14
5.93,5.46,5.13,5.19,5.56,5.14,5.00,5.04,4.57,3.74,3.35,4.52,5.21,5.20,5.80,5.38
5.13,5.84,5.54,5.13,5.20,5.32,5.80,5.46,4.93,4.93,5.46,5.64,5.10,4.73,4.69,4.82
5.34,4.80,4.43,4.05,3.38,4.35,4.74,5.14,5.75,5.16,5.36,5.88,5.20,5.33,5.73,5.49
4.81,4.42,4.29,4.77,5.40,5.94,5.40,4.36,3.35,3.74,4.59,5.64,5.23,4.56,4.81,5.28
5.53,5.11,5.58,5.73,4.70,4.03,4.61,5.08,5.15,4.24,4.24,5.15,5.78,5.55,5.38,4.66
3.90,4.52,4.63,4.97,5.42,5.31,4.92,4.68,5.04,5.02,NA,NA
>chr10:33425234-33425534
NA,NA,5.24,5.66,5.94,5.20,5.03,4.81,4.46,5.35,5.40,4.42,3.75,4.81,5.49,6.00
5.41,5.00,4.74,3.75,4.81,5.03,4.97,4.85,5.35,5.94,5.22,4.98,5.40,5.16,5.36,5.88
5.74,5.89,5.21,4.12,3.84,4.89,5.55,5.79,5.52,4.94,4.82,5.33,4.89,4.69,5.46,5.52
5.22,5.38,5.55,5.79,5.52,4.85,4.62,4.58,4.77,5.56,5.41,4.89,4.82,5.02,5.41,5.75
5.14,4.74,4.36,4.02,4.65,4.83,5.10,4.92,4.94,4.75,4.76,4.85,4.73,4.78,5.31,5.41
4.93,4.85,5.05,4.67,4.33,4.51,4.65,5.45,5.08,5.27,5.67,5.16,5.36,5.82,5.57,4.36
4.24,5.30,5.08,4.33,4.06,5.10,5.82,5.73,5.08,4.57,5.32,6.00,5.49,4.93,3.90,4.36
4.77,5.52,5.40,4.94,4.17,4.33,4.97,5.96,5.80,4.87,3.64,4.37,4.93,4.85,4.68,4.42
4.65,5.31,5.56,4.93,4.77,4.96,5.41,5.80,5.73,5.50,5.20,5.58,4.38,4.49,5.20,4.95
5.17,5.86,5.37,5.33,4.86,4.65,5.11,5.58,5.58,4.48,4.14,5.22,5.80,5.29,5.04,4.57
5.00,5.48,5.93,5.40,4.74,3.85,4.24,5.73,5.57,4.81,4.46,5.52,5.60,4.76,4.05,3.85
4.24,4.86,4.65,3.79,4.75,5.91,5.99,5.74,5.50,5.32,5.33,4.98,4.66,4.82,5.15,5.94
5.66,5.24,5.56,5.31,4.94,4.17,4.33,4.94,5.40,5.39,4.93,4.85,4.92,4.74,4.66,5.08
5.50,5.15,4.82,4.61,5.08,5.15,4.24,4.36,5.28,6.02,5.14,5.15,5.94,5.66,5.02,4.96
5.39,5.56,5.22,4.73,4.45,4.66,5.19,5.34,4.99,4.30,5.24,5.65,5.52,5.22,5.08,5.23
4.89,4.69,5.37,5.44,4.36,2.85,4.12,5.21,5.20,5.80,5.46,5.24,5.30,5.41,4.95,3.85
3.95,4.73,4.63,4.80,4.97,5.14,5.33,5.41,5.82,6.01,6.07,5.48,4.93,4.68,4.97,4.78
4.62,4.75,4.58,4.45,4.94,5.45,5.27,4.99,5.27,5.74,5.62,5.33,5.20,5.88,5.36,5.08
5.41,4.52,3.35,4.14,5.31,5.41,4.89,4.58,4.03,4.82,NA,NA
>chr10:49441510-49441810
NA,NA,4.93,4.85,4.93,4.85,4.82,5.41,5.52,4.54,4.18,4.73,5.22,5.47,5.67,4.94
4.45,4.70,5.30,5.15,4.63,4.82,4.50,4.80,4.02,4.36,4.63,4.73,4.68,4.42,4.65,5.45
5.78,5.79,5.75,5.14,4.74,4.27,4.12,4.19,4.81,4.93,5.39,5.53,4.80,4.80,5.67,5.16
4.61,4.82,4.63,4.76,4.92,5.47,5.56,5.29,4.93,4.97,4.78,4.73,4.61,4.95,5.67,5.41
5.02,4.96,5.39,5.40,4.94,4.72,4.77,4.73,4.78,5.30,5.56,5.48,4.98,5.22,5.35,5.22
5.08,5.50,5.22,4.36,4.56,4.80,5.61,5.53,5.93,5.76,5.33,5.02,4.96,5.19,5.88,6.02
5.28,4.90,5.08,5.19,4.96,4.77,4.77,4.82,4.62,4.85,5.52,5.16,4.61,4.94,5.31,5.44
4.66,4.45,4.80,5.19,5.31,5.32,4.98,5.30,5.43,5.10,5.04,5.14,5.47,5.93,5.15,4.82
4.14,4.80,5.67,5.41,5.02,4.73,4.78,4.97,5.14,5.56,5.31,5.19,5.02,5.49,5.10,4.78
4.86,4.68,4.93,5.58,5.58,5.11,4.65,4.86,4.24,4.38,5.58,5.20,5.50,5.05,4.65,4.95
5.42,5.42,4.97,4.69,4.39,4.27,5.15,5.50,5.73,5.50,5.05,4.65,4.05,4.35,4.74,5.14
5.47,5.56,4.89,4.78,5.22,5.94,5.15,4.31,3.74,4.51,4.90,4.76,4.89,5.39,5.40,4.92
4.81,5.02,5.57,5.03,4.69,4.46,5.23,5.40,5.02,5.19,5.46,4.93,4.69,5.37,6.01,6.01
5.82,5.89,5.21,4.52,4.03,4.14,4.14,4.03,4.52,5.60,5.91,4.89,3.74,3.35,4.36,5.40
5.93,5.74,5.27,5.16,5.40,5.00,4.51,4.81,4.92,5.52,5.41,4.82,4.85,4.93,4.85,4.76
4.62,4.78,4.93,4.63,4.80,4.93,4.63,4.31,4.65,5.31,5.42,5.02,4.93,4.78,4.29,4.03
4.46,4.85,5.14,5.56,5.43,4.53,4.95,5.67,5.41,5.24,5.56,5.42,4.38,3.95,4.73,4.63
4.80,4.97,5.14,5.75,5.16,5.10,5.04,4.93,5.00,5.14,5.47,5.93,5.22,4.36,4.19,4.81
4.76,4.89,5.19,5.34,5.50,5.33,4.82,4.51,4.65,5.45,NA,NA
>chr10:51052908-51053208
NA,NA,4.52,5.19,5.20,5.50,5.05,4.85,5.35,5.93,5.47,5.14,4.43,4.51,4.80,5.32
5.76,5.60,5.68,5.56,5.19,5.16,5.21,5.10,4.25,3.95,4.73,4.63,4.98,5.76,5.74,5.27
4.99,4.99,5.02,4.99,5.22,5.75,5.79,5.78,5.15,5.02,5.53,5.66,4.89,3.38,4.05,4.65
5.05,5.50,5.20,5.58,4.82,4.03,4.66,5.44,5.30,4.24,2.85,4.75,5.82,6.00,5.33,4.74
4.35,3.38,3.63,3.84,5.08,5.34,5.19,5.02,5.26,5.33,5.14,4.50,4.52,4.65,4.73,4.18
4.54,5.47,5.93,5.22,4.51,4.80,5.76,6.07,5.66,5.10,3.85,3.34,4.31,5.15,5.94,5.84
5.73,5.50,5.32,5.29,4.92,4.76,4.63,4.52,3.90,4.72,5.40,5.76,6.01,5.82,5.89,5.58
4.38,4.49,5.32,5.43,4.53,5.00,5.82,5.80,5.17,4.97,5.58,4.82,4.33,5.38,5.80,5.15
5.14,6.02,5.66,4.89,3.63,3.79,4.80,4.80,5.02,5.15,5.08,5.10,5.40,5.90,5.65,5.24
4.30,4.27,4.90,5.28,5.53,5.11,5.57,5.73,5.08,4.89,5.45,5.08,5.22,5.34,5.47,5.14
5.00,4.67,4.74,4.27,3.84,4.89,5.55,5.78,5.41,4.12,3.79,5.53,5.66,4.89,3.38,3.38
3.38,3.38,3.63,4.12,4.46,5.35,5.84,5.32,5.20,4.98,5.22,5.80,5.29,4.67,4.74,4.74
4.06,4.33,5.38,5.56,4.84,4.97,5.88,5.93,5.82,5.74,5.10,4.78,4.89,5.90,5.60,4.76
3.68,4.02,4.68,5.00,4.93,4.97,4.85,4.33,5.00,5.82,5.82,4.89,3.63,3.79,5.30,5.82
5.89,5.21,4.76,3.68,4.02,4.80,4.43,4.51,5.53,5.66,4.89,3.38,4.05,4.43,4.80,5.21
4.88,4.39,4.46,5.45,5.43,5.57,5.58,5.24,5.05,5.10,5.11,5.73,5.82,4.75,3.84,4.27
4.30,5.24,5.65,5.91,5.39,5.16,5.13,5.18,4.80,4.51,4.84,5.53,5.34,4.97,4.63,4.35
4.05,4.65,4.97,5.19,4.52,4.14,5.31,5.58,4.97,4.63,4.27,4.12,3.75,4.74,5.29,5.23
4.46,3.84,3.63,4.89,5.66,6.07,5.76,4.80,5.02,5.15,NA,NA
>chr10:52162775-52163075
NA,NA,4.93,4.77,4.82,4.75,4.89,5.39,5.32,4.49,4.25,4.84,4.97,5.58,5.56,4.77
4.66,5.44,5.31,4.52,3.34,4.38,5.70,5.08,5.27,5.67,5.41,5.24,5.56,5.42,4.52,4.02
4.65,4.99,5.02,4.27,4.90,5.28,6.02,5.14,4.30,5.24,5.58,5.89,5.99,5.86,4.87,4.33
5.19,5.56,5.14,4.85,4.46,4.33,4.97,5.08,3.84,3.63,4.89,5.73,5.73,4.75,3.84,4.27
4.30,4.85,5.10,5.75,5.75,4.92,4.52,4.80,4.50,4.31,3.34,3.85,4.95,5.21,4.97,4.85
4.85,4.80,4.02,4.52,5.60,6.00,5.22,4.51,5.53,5.66,4.75,2.85,2.85,4.75,5.82,6.00
5.32,4.99,5.26,5.33,5.14,4.74,4.27,2.85,3.75,5.22,5.50,4.46,3.84,3.63,3.38,4.76
5.60,5.52,4.77,4.36,4.74,5.69,4.65,5.11,5.28,5.89,4.72,3.90,4.93,5.58,5.73,4.89
3.63,4.12,4.19,4.47,5.36,5.38,4.98,4.35,3.38,4.05,4.65,4.30,5.14,5.53,4.86,4.24
3.85,4.05,4.89,5.73,5.58,5.11,5.53,5.62,5.17,5.05,5.10,5.11,5.62,5.20,4.69,4.89
5.80,5.84,5.20,5.21,4.76,3.68,4.02,4.80,4.85,4.85,4.95,5.33,5.22,4.99,5.02,4.99
5.27,4.79,4.46,4.81,5.28,5.53,5.11,5.44,5.37,4.69,4.89,5.80,5.22,4.98,5.32,5.43
4.93,4.93,5.43,5.32,5.00,4.57,5.32,5.84,5.84,5.32,4.99,5.26,5.33,5.14,4.74,4.35
3.63,2.85,4.36,5.44,6.11,4.84,4.84,6.11,5.91,4.75,2.85,3.75,5.22,6.00,5.60,4.52
4.02,4.80,4.74,4.36,4.02,4.80,4.50,4.52,4.68,4.86,3.95,3.85,4.74,5.40,6.00,5.65
4.38,4.24,5.73,5.80,4.67,4.24,5.73,5.80,5.17,4.95,5.20,4.49,4.38,5.42,5.56,5.24
5.66,5.94,5.20,5.19,4.52,4.03,5.54,6.20,5.74,5.47,5.10,4.73,4.36,4.46,5.10,5.53
5.68,5.60,5.50,4.99,4.30,4.85,5.35,6.00,5.46,4.69,4.27,4.30,4.85,4.84,4.97,5.34
5.88,6.02,5.66,4.70,3.35,3.34,3.85,5.10,5.66,6.02,NA,NA
>chr10:52162807-52163107
NA,NA,5.02,4.27,4.90,5.28,6.02,5.14,4.30,5.24,5.58,5.89,5.99,5.86,4.87,4.33
5.19,5.56,5.14,4.85,4.46,4.33,4.97,5.08,3.84,3.63,4.89,5.73,5.73,4.75,3.84,4.27
4.30,4.85,5.10,5.75,5.75,4.92,4.52,4.80,4.50,4.31,3.34,3.85,4.95,5.21,4.97,4.85
4.85,4.80,4.02,4.52,5.60,6.00,5.22,4.51,5.53,5.66,4.75,2.85,2.85,4.75,5.82,6.00
5.32,4.99,5.26,5.33,5.14,4.74,4.27,2.85,3.75,5.22,5.50,4.46,3.84,3.63,3.38,4.76
5.60,5.52,4.77,4.36,4.74,5.69,4.65,5.11,5.28,5.89,4.72,3.90,4.93,5.58,5.73,4.89
3.63,4.12,4.19,4.47,5.36,5.38,4.98,4.35,3.38,4.05,4.65,4.30,5.14,5.53,4.86,4.24
3.85,4.05,4.89,5.73,5.58,5.11,5.53,5.62,5.17,5.05,5.10,5.11,5.62,5.20,4.69,4.89
5.80,5.84,5.20,5.21,4.76,3.68,4.02,4.80,4.85,4.85,4.95,5.33,5.22,4.99,5.02,4.99
5.27,4.79,4.46,4.81,5.28,5.53,5.11,5.44,5.37,4.69,4.89,5.80,5.22,4.98,5.32,5.43
4.93,4.93,5.43,5.32,5.00,4.57,5.32,5.84,5.84,5.32,4.99,5.26,5.33,5.14,4.74,4.35
3.63,2.85,4.36,5.44,6.11,4.84,4.84,6.11,5.91,4.75,2.85,3.75,5.22,6.00,5.60,4.52
4.02,4.80,4.74,4.36,4.02,4.80,4.50,4.52,4.68,4.86,3.95,3.85,4.74,5.40,6.00,5.65
4.38,4.24,5.73,5.80,4.67,4.24,5.73,5.80,5.17,4.95,5.20,4.49,4.38,5.42,5.56,5.24
5.66,5.94,5.20,5.19,4.52,4.03,5.54,6.20,5.74,5.47,5.10,4.73,4.36,4.46,5.10,5.53
5.68,5.60,5.50,4.99,4.30,4.85,5.35,6.00,5.46,4.69,4.27,4.30,4.85,4.84,4.97,5.34
5.88,6.02,5.66,4.70,3.35,3.34,3.85,5.10,5.66,6.02,5.84,5.23,5.30,4.37,4.33,5.43
5.91,4.75,3.79,5.53,5.28,5.11,4.80,5.76,6.01,5.37,5.33,4.86,4.65,5.11,5.57,5.82
4.88,4.14,5.01,5.58,5.73,5.10,4.06,4.03,4.66,5.19,NA,NA
>chr10:71618818-71619118
NA,NA,5.14,5.33,5.32,5.80,5.46,4.53,4.67,5.40,5.56,5.48,4.49,3.85,4.74,4.63
4.76,4.80,4.93,5.02,5.58,5.31,4.98,5.20,4.95,5.17,5.80,5.96,4.68,4.42,5.31,5.73
5.80,5.58,5.19,5.02,5.57,5.03,5.02,4.65,5.37,5.36,5.43,5.94,5.73,5.31,4.42,3.75
4.65,5.19,5.89,5.82,6.01,5.79,4.86,4.24,4.67,5.86,5.43,4.33,3.75,4.81,5.48,6.02
5.88,5.19,4.89,4.82,4.61,5.00,5.88,5.20,5.13,5.20,5.32,5.84,5.94,5.15,4.52,4.68
4.97,4.80,4.76,4.63,4.27,3.84,4.46,4.79,5.38,5.40,5.32,5.14,5.15,5.50,5.74,5.99
5.62,4.81,3.75,4.42,5.56,5.43,4.61,4.94,5.31,5.56,5.06,5.41,5.18,5.13,5.53,5.19
5.13,5.43,5.62,4.93,4.68,4.97,4.37,3.64,4.87,5.80,5.82,5.36,5.23,5.50,5.27,4.79
5.22,5.38,5.33,5.24,5.43,5.56,5.22,4.73,4.84,5.08,5.42,4.76,3.63,3.84,5.08,5.19
4.66,4.03,4.87,5.62,5.53,5.11,5.58,5.58,5.11,4.80,4.80,5.11,5.57,5.96,4.68,3.64
4.82,5.65,5.52,5.22,5.38,5.55,5.78,5.41,4.76,3.68,3.35,4.03,5.37,5.44,4.36,4.24
5.15,5.81,5.59,5.30,4.70,4.03,4.06,4.05,4.76,5.41,5.30,5.24,5.23,5.08,4.39,4.69
4.76,4.31,4.05,3.68,4.89,5.73,5.58,4.90,5.08,5.23,5.24,5.30,5.41,4.76,3.38,4.05
4.06,4.33,5.38,5.80,5.20,5.03,4.24,4.36,5.44,5.37,4.03,3.35,3.68,4.76,5.21,5.89
6.20,5.84,5.13,5.08,5.42,5.24,4.30,5.14,6.02,5.28,5.11,5.53,5.66,4.75,3.84,4.27
5.15,5.84,6.01,4.89,3.74,3.35,4.70,5.73,5.73,4.89,3.63,4.12,4.46,5.52,5.60,4.76
3.38,3.68,4.03,4.14,4.63,5.40,5.23,5.08,5.22,4.79,4.46,4.39,5.22,5.93,5.47,5.14
5.00,4.74,4.72,5.65,5.82,5.41,5.29,4.94,4.72,4.72,4.94,5.40,5.19,4.33,4.82,5.58
5.57,5.43,5.91,5.60,4.52,4.03,4.61,5.08,5.45,4.92,NA,NA
>chr10:71975798-71976098
NA,NA,5.91,4.70,4.05,4.51,4.82,5.30,5.41,4.76,3.38,3.68,4.02,3.90,4.72,5.89
5.66,4.75,3.84,4.46,5.23,5.29,4.67,4.50,4.63,4.42,4.62,4.75,4.76,4.81,4.98,5.89
5.66,4.70,4.05,4.31,4.76,4.63,4.52,4.65,4.73,4.84,5.38,5.80,5.15,4.82,4.66,4.74
6.00,5.80,5.17,4.97,5.21,4.12,4.12,4.19,4.94,5.42,5.42,5.24,4.30,4.27,4.90,5.58
5.58,4.93,4.80,4.74,4.36,4.03,4.61,5.08,5.41,4.76,3.63,4.12,4.19,4.94,5.42,5.42
4.82,4.03,4.66,5.41,5.80,5.32,5.33,5.14,4.50,4.52,4.68,4.86,4.69,5.37,5.62,4.48
4.03,5.37,5.30,3.79,4.27,5.40,5.93,5.74,5.27,5.08,5.15,4.69,4.27,4.30,4.85,4.85
4.67,4.92,4.63,4.98,5.76,5.74,5.89,5.19,4.65,4.31,4.51,4.84,5.08,4.79,5.38,5.40
5.76,5.76,5.40,5.38,5.52,5.40,4.65,4.51,4.33,5.00,5.82,5.82,4.75,3.79,5.30,5.37
5.33,4.86,4.65,5.11,5.58,5.58,5.11,5.53,5.66,4.75,4.12,4.46,5.52,5.46,4.24,4.24
5.46,5.90,5.30,4.85,4.72,4.96,5.36,5.19,4.95,4.96,5.08,5.25,5.64,5.38,4.84,5.56
5.46,4.53,4.67,5.40,5.23,5.27,5.50,5.33,4.82,4.94,5.29,5.41,5.99,5.44,4.81,4.19
4.81,4.93,5.39,5.53,5.27,5.43,5.30,4.14,3.35,4.52,5.41,5.78,5.78,5.45,4.65,4.51
4.72,4.96,5.43,5.65,5.18,4.85,4.82,5.41,5.52,4.94,4.82,5.41,5.75,4.98,4.36,4.77
5.35,5.84,5.20,5.19,4.65,3.75,4.18,4.94,5.67,5.47,4.92,4.63,4.73,3.95,3.85,4.95
5.60,5.90,5.29,5.04,4.73,4.84,5.19,5.53,4.95,4.33,4.94,5.40,5.43,4.93,4.93,5.56
5.30,5.02,5.30,5.82,5.41,5.20,4.98,5.22,5.94,5.40,4.74,4.06,4.03,4.29,4.85,5.29
5.26,4.99,5.04,5.00,5.41,6.00,5.57,5.11,5.53,5.66,4.89,3.38,3.63,3.79,5.30,5.82
5.89,5.21,4.76,3.38,3.38,3.63,2.85,4.36,5.57,5.82,NA,NA
>chr10:71975927-71976227
NA,NA,5.38,5.52,5.40,4.65,4.51,4.33,5.00,5.82,5.82,4.75,3.79,5.30,5.37,5.33
4.86,4.65,5.11,5.58,5.58,5.11,5.53,5.66,4.75,4.12,4.46,5.52,5.46,4.24,4.24,5.46
5.90,5.30,4.85,4.72,4.96,5.36,5.19,4.95,4.96,5.08,5.25,5.64,5.38,4.84,5.56,5.46
4.53,4.67,5.40,5.23,5.27,5.50,5.33,4.82,4.94,5.29,5.41,5.99,5.44,4.81,4.19,4.81
4.93,5.39,5.53,5.27,5.43,5.30,4.14,3.35,4.52,5.41,5.78,5.78,5.45,4.65,4.51,4.72
4.96,5.43,5.65,5.18,4.85,4.82,5.41,5.52,4.94,4.82,5.41,5.75,4.98,4.36,4.77,5.35
5.84,5.20,5.19,4.65,3.75,4.18,4.94,5.67,5.47,4.92,4.63,4.73,3.95,3.85,4.95,5.60
5.90,5.29,5.04,4.73,4.84,5.19,5.53,4.95,4.33,4.94,5.40,5.43,4.93,4.93,5.56,5.30
5.02,5.30,5.82,5.41,5.20,4.98,5.22,5.94,5.40,4.74,4.06,4.03,4.29,4.85,5.29,5.26
4.99,5.04,5.00,5.41,6.00,5.57,5.11,5.53,5.66,4.89,3.38,3.63,3.79,5.30,5.82,5.89
5.21,4.76,3.38,3.38,3.63,2.85,4.36,5.57,5.82,4.88,4.80,5.53,5.39,4.96,4.96,5.08
5.25,5.64,5.38,4.84,5.56,5.38,5.13,5.55,5.76,4.97,4.77,5.41,5.41,4.77,4.94,5.29
5.41,5.99,5.44,4.81,4.19,4.81,4.93,5.39,5.53,4.80,4.88,5.88,5.74,5.74,5.50,5.20
5.19,4.92,4.68,4.97,4.85,4.33,4.95,5.74,5.56,5.29,5.04,4.99,5.57,5.19,4.92,4.68
5.00,4.67,4.43,4.36,4.46,5.35,5.22,4.78,4.93,5.42,5.75,5.10,4.46,3.64,4.54,5.47
5.56,5.29,4.93,4.97,4.85,4.82,5.41,5.75,5.14,4.50,4.52,3.90,4.66,5.38,5.55,5.79
5.40,4.98,5.22,5.80,5.40,4.67,4.53,5.56,5.31,4.92,4.65,4.57,5.00,5.40,5.67,5.71
5.41,5.06,5.46,5.56,4.92,5.08,5.59,5.88,5.30,4.78,4.73,5.02,5.31,5.53,4.95,4.61
4.95,5.19,5.19,4.95,4.96,5.40,5.56,5.28,5.26,5.20,NA,NA
>chr10:71976254-71976554
NA,NA,3.63,2.85,2.85,4.27,5.40,6.00,5.46,4.24,4.36,5.58,5.73,4.70,3.35,4.03
5.37,6.01,6.07,5.48,4.81,3.75,4.42,5.40,5.94,5.40,4.74,4.65,5.05,5.10,4.98,5.20
5.41,5.99,5.44,4.36,4.36,5.58,5.58,4.93,4.65,4.99,5.57,5.21,4.95,4.65,4.97,5.21
4.12,3.84,4.46,5.45,4.89,3.74,3.35,4.52,5.21,5.20,5.94,5.43,4.61,5.01,5.62,5.43
4.33,4.68,5.96,5.80,5.17,4.97,5.19,4.94,4.14,4.88,5.67,5.84,4.74,4.66,5.53,5.19
4.66,4.45,4.94,5.67,5.47,5.22,4.73,4.18,4.68,5.60,5.53,5.14,4.30,4.85,4.85,5.33
5.76,5.20,5.33,4.86,5.54,4.72,3.90,4.93,5.48,6.02,5.88,5.19,4.66,4.03,4.82,5.58
4.97,4.65,4.74,5.40,5.50,5.84,5.53,4.86,5.33,5.54,5.93,4.84,4.21,4.74,4.84,4.97
5.34,5.08,3.84,4.75,5.73,5.85,5.17,4.95,5.33,5.22,4.57,3.74,4.31,5.15,5.50,4.46
4.69,5.03,4.97,5.17,5.85,5.58,5.11,5.53,5.66,4.89,3.38,4.05,4.65,4.97,5.21,4.95
4.06,4.33,4.97,5.08,3.84,4.75,5.66,5.89,5.38,5.52,5.65,5.24,4.95,5.31,5.27,5.08
5.41,4.76,3.38,3.38,3.38,3.63,2.85,4.36,5.58,5.73,5.10,3.85,4.49,5.48,5.93,5.22
4.51,4.80,4.80,3.79,4.75,5.82,5.73,4.24,4.67,5.80,5.73,5.11,5.10,5.49,4.99,5.04
5.29,5.56,5.74,5.27,5.23,4.89,4.90,5.58,5.73,4.75,2.85,2.85,3.63,4.89,5.73,5.58
4.48,4.14,5.30,5.66,5.24,5.46,5.80,5.32,5.31,5.27,5.43,5.30,4.98,5.32,5.43,4.93
4.72,4.97,5.69,5.67,5.00,4.53,5.56,5.42,4.76,3.63,3.79,4.65,5.69,5.33,4.43,3.75
4.36,5.58,5.73,4.75,3.79,4.65,5.69,4.74,4.66,4.82,5.02,5.43,5.45,4.46,3.84,4.75
5.91,5.37,4.69,4.89,5.23,4.46,4.90,5.28,6.07,5.79,5.69,4.74,4.72,5.89,5.48,4.93
3.90,4.36,4.63,4.51,4.98,5.69,5.13,5.11,5.22,5.35,NA,NA
>chr10:72019352-72019652
NA,NA,5.67,5.41,4.82,4.97,5.76,5.20,4.03,4.31,5.15,5.94,5.22,4.98,5.48,5.56
4.89,3.95,4.67,5.86,5.99,5.89,5.21,4.76,3.38,3.38,4.05,3.85,4.49,5.32,5.39,4.96
4.61,4.17,4.94,5.40,5.90,5.30,4.37,4.42,5.56,5.58,5.02,4.92,4.93,5.00,4.93,4.97
4.80,4.51,4.84,4.82,5.15,5.84,5.94,5.35,4.85,5.05,5.10,5.11,5.13,5.84,4.74,3.75
4.36,4.69,4.97,5.58,5.80,5.20,5.21,4.52,4.05,4.42,4.73,5.02,5.41,5.52,4.85,4.29
4.03,4.87,5.85,5.58,4.93,3.90,4.72,5.40,5.32,5.76,5.33,4.82,4.94,5.29,5.32,5.94
5.43,5.27,5.53,5.39,4.89,4.76,4.85,4.92,4.93,5.00,4.67,4.85,4.85,4.97,5.19,4.65
4.31,4.63,4.93,4.80,4.63,4.93,4.78,4.62,4.76,4.81,4.84,5.53,5.19,4.66,4.77,5.31
5.73,5.94,5.94,5.79,5.75,5.14,4.50,4.52,4.80,4.74,4.74,4.65,4.97,5.58,5.24,4.30
5.14,5.93,5.37,5.33,4.86,4.65,5.11,5.57,5.82,5.36,5.08,5.70,4.38,4.49,5.48,5.34
5.38,5.40,4.80,3.79,4.12,5.42,5.42,5.19,4.51,4.53,4.86,5.41,5.69,5.53,5.76,5.33
5.24,5.56,5.31,4.92,4.80,4.85,4.25,4.49,5.20,5.32,5.94,5.94,5.55,5.76,6.02,5.48
5.01,4.14,4.14,4.03,3.68,4.89,5.91,5.99,5.89,5.19,4.94,4.61,5.16,5.52,4.92,4.63
5.05,4.63,4.63,5.40,5.80,5.22,4.98,5.48,5.93,5.15,4.82,4.17,4.33,4.85,4.93,4.85
4.93,5.44,5.42,4.82,4.33,4.97,5.53,4.84,4.51,4.92,5.29,5.41,5.74,5.76,4.99,4.29
4.71,5.55,5.88,4.88,4.88,5.88,5.55,5.13,4.97,5.08,3.84,3.63,4.89,5.91,5.99,5.41
5.33,4.98,4.66,5.08,5.23,5.29,5.04,4.57,5.08,5.62,5.74,5.89,5.19,4.65,4.42,4.73
4.61,4.67,5.40,5.56,5.47,5.14,4.86,4.69,5.20,5.62,4.24,4.67,5.80,5.96,4.68,4.42
5.40,6.01,4.94,4.45,4.66,5.41,5.56,4.77,4.66,5.44,NA,NA
>chr10:74327750-74328050
NA,NA,4.33,5.55,5.76,4.98,4.76,4.63,4.31,4.14,5.22,5.35,5.38,5.54,5.69,4.74
4.36,4.36,4.74,5.84,5.84,5.33,4.43,3.75,2.85,4.12,5.60,6.00,5.35,4.46,3.64,4.68
5.69,5.69,4.99,4.68,4.85,4.93,4.80,4.81,4.51,5.08,5.73,5.57,4.36,3.75,4.69,4.97
5.34,5.88,5.93,5.37,4.03,4.31,5.15,6.00,5.46,4.69,4.27,5.02,4.99,5.04,5.17,5.65
5.36,5.01,4.73,3.95,4.67,5.80,5.96,4.68,4.33,5.55,5.76,4.99,4.68,4.85,4.92,5.04
4.57,3.74,4.31,5.15,6.00,5.65,4.82,3.64,4.68,5.69,5.69,4.98,4.63,4.93,4.78,4.62
4.76,4.85,4.92,5.04,4.57,3.74,3.35,4.52,5.41,5.08,5.27,5.67,5.41,5.02,4.82,4.75
4.62,4.99,5.76,5.55,4.33,3.75,4.81,5.48,6.07,6.07,5.28,4.90,4.89,5.23,5.27,5.74
5.67,5.43,5.49,5.10,4.98,5.40,5.16,4.61,4.03,4.52,5.60,6.00,5.15,4.31,3.34,3.85
4.05,3.38,4.89,5.66,5.53,5.11,5.58,5.73,4.75,3.79,4.80,4.80,3.79,3.63,3.38,4.35
5.40,5.94,5.84,5.73,5.31,4.77,4.66,5.39,5.40,4.54,4.18,4.80,4.81,4.31,4.65,5.31
5.42,4.97,4.63,4.82,4.17,4.61,4.73,4.78,4.93,4.63,4.80,4.93,4.85,4.68,4.99,5.76
5.55,5.13,5.19,5.56,4.98,3.75,4.36,4.43,4.67,5.00,5.41,5.69,5.79,5.79,4.86,4.24
4.25,5.35,6.00,5.60,4.95,3.85,3.34,4.31,5.15,5.94,5.22,4.14,4.48,5.58,5.73,4.89
3.38,3.38,3.38,3.38,3.38,3.63,2.85,3.75,4.43,4.80,4.02,3.68,4.89,5.73,5.58,4.90
4.27,4.30,4.65,4.05,4.76,5.21,4.97,4.65,4.05,4.89,5.73,5.73,4.75,4.12,3.75,4.98
5.47,5.93,5.40,4.74,4.65,4.30,4.82,4.66,4.98,5.33,5.41,5.82,5.30,5.11,5.57,5.73
5.11,5.30,5.94,5.55,5.76,5.32,4.80,5.11,5.44,5.37,5.13,5.20,4.95,4.85,5.35,6.00
5.46,5.02,5.53,5.66,4.75,3.79,5.30,5.37,4.03,4.48,NA,NA
>chr10:75319708-75320008
NA,NA,4.63,4.92,4.67,4.43,4.36,4.46,5.35,5.22,4.14,4.52,5.40,6.00,5.35,4.46
3.64,4.54,5.40,5.39,4.93,4.85,4.93,4.85,4.82,5.41,5.75,5.14,4.97,4.37,3.64,4.82
5.70,5.78,5.79,5.40,4.49,4.67,5.80,5.82,4.88,4.80,5.74,5.56,5.29,4.74,4.72,5.54
4.86,5.11,5.30,5.66,5.24,5.46,5.31,4.98,5.40,5.79,5.94,5.30,4.78,4.73,5.02,5.31
5.53,4.95,4.33,4.94,5.40,5.39,4.66,4.77,5.40,6.01,5.43,5.57,5.21,4.52,4.03,4.63
5.19,5.56,4.82,4.45,4.58,4.89,5.19,5.08,3.84,4.27,5.40,6.00,5.60,4.76,3.38,3.38
3.38,3.38,3.38,3.38,3.68,4.02,4.68,4.97,4.78,4.68,4.73,4.69,4.39,4.89,5.55,5.78
5.41,4.95,4.65,4.95,5.33,4.98,4.36,4.36,3.90,4.93,5.58,5.58,4.81,4.31,4.51,4.19
4.36,5.22,5.93,5.74,5.27,5.08,5.41,4.76,3.38,3.68,4.05,4.31,4.76,4.69,3.75,3.75
4.43,4.80,4.93,5.48,5.53,5.11,5.57,5.82,5.00,4.33,4.85,5.30,5.23,5.08,5.22,5.52
5.60,4.95,4.65,4.30,4.82,4.84,4.81,4.68,4.78,4.97,5.41,6.00,5.57,4.36,2.85,3.63
3.38,4.89,5.73,5.73,4.75,3.79,4.65,5.60,4.98,4.76,4.63,4.82,4.61,5.16,5.40,4.98
5.22,5.94,5.40,4.35,3.38,3.38,3.63,3.84,5.08,5.19,4.93,4.81,4.19,4.12,4.75,5.73
5.58,4.48,4.03,5.37,6.01,5.76,5.76,6.07,5.66,4.89,3.63,2.85,4.36,5.28,6.07,6.01
5.46,4.71,4.66,5.41,5.80,5.73,5.10,4.98,5.32,5.31,4.97,4.63,4.74,4.65,5.05,5.31
4.84,5.38,5.80,5.20,5.19,4.92,3.90,4.72,5.89,5.62,5.17,4.30,4.99,4.99,5.27,5.99
5.86,4.67,3.34,4.48,5.58,5.85,4.87,4.33,5.38,5.80,5.32,5.33,5.14,4.43,4.51,5.30
5.46,5.13,5.19,5.56,4.98,4.72,5.89,5.66,4.75,3.84,4.89,5.23,4.61,4.03,4.52,5.41
5.08,5.27,5.74,5.67,5.43,5.26,5.33,5.14,4.43,4.36,NA,NA
>chr10:78922696-78922996
NA,NA,5.52,5.40,4.65,4.31,4.51,4.98,5.89,5.28,4.90,4.46,4.79,4.46,4.12,4.27
5.40,5.50,5.08,4.66,3.90,4.92,5.40,5.52,5.38,5.40,4.80,5.02,5.30,5.08,4.84,5.40
6.01,4.89,5.08,5.73,5.57,5.11,4.80,4.80,3.79,4.27,4.74,5.14,5.33,4.95,4.65,4.95
5.21,5.89,5.82,5.93,5.14,5.02,5.02,5.19,5.31,5.32,4.98,5.10,5.49,4.99,5.22,5.75
5.16,5.36,5.88,5.74,5.41,5.33,5.14,5.04,4.67,4.33,4.94,5.47,5.67,5.43,5.02,5.14
5.53,5.69,5.41,4.86,4.69,5.37,5.62,4.48,4.03,5.37,5.91,4.75,3.84,4.89,5.23,5.10
5.40,5.90,5.60,4.95,4.65,4.30,5.14,5.32,5.32,5.88,5.34,4.94,4.98,5.89,5.66,4.75
3.84,4.46,5.50,5.22,4.36,4.46,5.52,5.46,4.24,4.36,5.58,5.73,4.89,3.38,4.05,4.06
3.64,4.37,5.30,5.23,5.84,6.02,5.66,4.89,3.63,4.12,3.75,3.90,4.02,4.70,5.91,5.43
4.71,4.29,4.99,5.60,4.65,5.11,5.58,5.58,4.81,3.75,3.90,4.52,4.63,4.76,4.80,4.93
4.63,4.98,5.60,5.79,5.79,5.37,5.36,5.16,5.52,4.85,4.62,4.58,4.03,4.82,5.42,5.08
5.13,5.43,5.91,5.10,3.85,4.24,5.62,5.74,5.41,5.31,4.95,4.33,4.94,5.29,5.32,5.84
5.80,5.29,5.04,4.99,5.57,5.21,4.12,4.12,3.75,4.98,5.56,5.43,4.93,4.93,5.46,5.56
4.84,5.38,5.56,4.84,5.19,5.32,4.49,4.25,4.85,4.80,4.92,5.45,5.78,5.94,5.94,5.32
5.29,4.92,4.81,5.02,5.49,5.31,4.84,5.19,5.53,4.80,4.88,5.82,5.82,4.89,3.38,3.63
3.84,4.27,4.30,4.65,4.05,4.35,4.63,4.73,4.76,4.75,4.62,4.99,5.76,5.74,5.27,4.27
3.84,3.63,4.89,5.73,5.73,4.89,4.05,4.65,4.95,5.31,4.80,4.88,5.82,5.82,4.89,3.38
3.38,3.38,3.63,2.85,4.36,5.57,6.00,5.33,4.43,4.51,4.80,4.80,3.79,3.63,4.89,5.66
6.02,5.88,5.34,4.97,4.69,4.51,4.80,5.32,5.84,5.50,NA,NA
>chr10:86108764-86109064
NA,NA,5.73,5.85,5.17,4.30,4.27,4.69,5.46,5.91,5.39,5.09,5.27,5.81,5.15,5.02
4.65,4.86,4.24,3.85,5.10,5.73,5.58,4.81,3.75,4.74,5.76,5.55,5.13,4.97,5.08,3.84
4.12,5.21,5.89,5.82,5.30,4.51,4.69,4.97,5.42,5.30,4.24,2.85,3.63,3.38,3.38,3.38
3.38,3.38,4.35,5.40,6.00,5.46,4.24,4.24,5.30,5.56,4.93,4.77,4.96,5.39,5.32,5.00
4.89,6.01,5.40,4.42,3.75,4.05,4.70,5.66,6.07,5.79,4.86,5.33,5.37,5.30,3.79,4.27
4.74,4.67,4.92,4.63,4.31,4.63,4.63,4.97,5.58,5.80,5.32,5.33,5.22,4.57,5.00,5.40
5.16,4.61,4.03,3.68,3.38,4.89,5.73,5.73,4.70,4.02,4.68,5.04,5.10,5.08,5.41,4.52
4.02,4.80,4.43,4.39,4.46,5.23,4.89,4.53,4.89,5.45,5.27,5.27,5.23,4.89,4.69,5.37
5.44,4.36,2.85,3.63,3.38,4.89,5.82,5.73,5.33,5.20,5.76,5.33,4.74,4.74,3.85,3.34
3.35,4.36,4.74,5.33,5.69,4.65,5.11,5.58,5.58,4.81,4.42,4.73,4.77,4.72,4.97,5.96
5.82,5.10,4.65,5.05,5.50,5.20,5.03,4.81,4.46,4.79,5.27,5.34,4.97,4.84,5.40,6.01
4.89,3.74,4.48,5.58,5.73,4.70,3.35,3.34,4.38,5.42,5.42,4.94,4.19,4.36,4.69,4.76
4.92,5.29,4.95,4.65,4.05,4.76,5.60,5.52,4.77,4.63,4.94,5.58,5.80,5.15,4.82,4.84
4.94,5.34,5.34,5.50,5.33,4.82,4.85,4.93,4.85,4.93,5.41,5.80,5.20,5.21,4.95,4.06
3.64,3.75,4.63,4.63,4.76,4.92,5.29,5.26,5.28,5.56,5.68,5.67,5.75,5.14,4.74,4.35
3.63,3.84,4.46,5.45,5.43,5.26,5.31,5.27,5.43,5.94,5.20,5.03,4.81,4.19,4.81,4.93
5.19,5.08,4.90,5.58,5.58,4.36,4.24,5.03,4.97,4.85,5.35,6.00,5.40,4.94,4.17,4.53
5.43,5.56,5.14,4.74,4.74,4.06,3.64,4.54,5.47,5.93,5.15,4.82,4.14,4.14,5.01,5.48
5.53,3.79,4.12,5.42,5.08,4.33,4.06,4.74,4.74,4.67,NA,NA
>chr10:86297132-86297432
NA,NA,4.43,4.36,4.19,4.94,5.34,5.34,5.50,5.55,5.94,5.30,4.14,4.48,5.58,5.58
4.81,4.46,5.35,5.84,5.20,5.19,4.65,4.51,4.33,5.00,5.88,5.20,5.33,5.62,5.20,5.33
5.62,5.74,5.27,4.82,4.66,4.74,4.92,5.02,5.31,5.53,4.80,4.88,5.37,5.79,5.76,4.80
3.79,4.27,5.40,5.50,5.08,4.66,4.74,5.29,5.56,5.48,4.49,4.25,5.10,5.21,4.80,4.43
4.05,4.35,5.40,5.94,5.84,5.20,5.03,5.02,4.65,5.37,5.36,5.23,4.89,3.84,4.27,4.63
4.76,4.31,4.05,3.68,3.38,4.35,5.40,5.94,5.84,5.15,4.99,5.27,4.79,5.38,5.89,5.66
4.89,4.05,4.65,4.95,5.33,5.14,4.97,4.80,4.63,4.92,4.93,4.97,4.85,4.33,4.67,5.40
5.56,5.47,5.14,4.86,4.78,5.10,5.05,5.17,5.85,5.73,4.89,3.68,3.35,3.74,4.89,5.91
5.46,4.69,5.08,5.23,4.93,4.77,4.96,5.44,5.31,4.52,3.74,4.89,5.45,5.84,5.53,5.69
5.41,5.04,4.63,4.88,5.37,4.65,5.11,5.58,5.73,4.70,4.05,4.31,4.63,4.73,4.78,5.31
5.58,4.97,4.69,4.51,4.65,5.60,4.97,4.72,4.96,5.36,5.39,5.01,5.05,5.02,5.19,5.28
5.32,5.54,4.86,5.11,5.31,5.41,4.89,4.76,4.85,4.93,4.78,4.73,4.77,4.96,5.36,5.36
5.09,5.29,5.30,4.95,4.85,4.93,4.85,4.33,4.95,5.74,5.93,5.15,4.63,4.51,4.77,5.29
5.08,4.96,5.55,5.62,5.08,4.57,5.32,5.69,4.65,5.02,5.03,5.89,6.20,6.20,5.89,5.03
4.69,4.89,5.23,5.27,5.67,5.41,5.24,5.23,5.53,4.66,4.74,5.84,5.13,5.11,5.31,5.38
5.13,5.43,5.91,4.89,3.63,4.12,3.75,4.98,5.47,5.93,5.40,4.74,4.06,3.64,3.75,4.63
4.63,4.76,4.31,4.81,5.48,6.07,6.01,5.53,4.84,4.84,5.93,5.84,4.71,4.58,4.94,5.30
5.29,4.96,4.96,5.19,5.08,3.84,4.27,4.74,5.33,6.00,5.82,4.89,3.38,3.63,3.84,4.46
4.79,4.46,4.12,4.75,5.91,5.99,5.41,5.20,4.49,4.38,NA,NA
>chr10:91480810-91481110
NA,NA,4.81,4.80,4.97,4.68,4.93,5.62,5.43,5.13,5.19,5.32,4.98,5.10,5.49,5.02
4.81,4.98,5.76,5.74,5.89,5.21,4.95,4.65,5.05,5.10,5.11,5.13,5.13,5.33,5.20,5.76
5.32,4.73,4.18,4.54,5.29,5.32,5.50,5.05,4.85,5.35,5.50,5.27,5.34,5.19,4.66,4.77
5.31,5.73,5.94,5.43,4.61,4.03,4.70,5.73,5.58,4.90,5.08,4.97,4.84,5.31,5.05,5.24
5.65,5.91,5.43,5.49,5.50,5.15,4.82,5.22,5.35,5.84,5.73,5.50,5.15,4.82,5.22,5.35
5.84,5.32,5.20,5.13,5.54,5.54,4.69,4.86,4.68,4.52,4.50,5.14,5.56,5.31,4.94,4.19
4.81,5.15,5.78,5.79,5.75,5.14,4.50,4.31,4.03,5.37,6.01,6.07,5.48,4.48,4.03,5.20
5.76,5.33,4.85,4.74,4.80,4.80,4.94,5.08,4.79,5.22,4.82,5.27,5.82,5.30,5.11,5.57
5.96,4.97,4.33,5.00,5.82,5.82,4.75,3.79,5.30,5.37,4.69,4.86,4.93,5.29,5.23,4.46
3.84,3.63,4.89,5.73,5.58,5.11,5.53,5.28,4.36,2.85,4.75,5.91,5.43,4.33,3.75,4.63
5.15,5.50,5.27,4.99,5.02,5.02,4.90,4.68,4.85,5.47,5.93,5.40,4.36,4.03,4.61,5.08
5.15,4.24,4.36,5.28,5.53,5.02,5.46,6.00,5.35,4.85,4.30,5.14,5.32,5.32,5.14,4.30
4.65,4.95,5.42,5.42,4.97,4.63,4.74,4.65,4.97,5.19,4.92,4.80,4.43,4.39,4.46,4.79
5.38,5.54,5.37,4.88,4.14,4.82,5.15,5.93,5.47,4.98,4.66,4.82,5.27,5.74,5.62,5.33
5.54,6.20,5.89,5.19,4.52,3.74,4.51,4.90,4.93,5.41,5.31,4.14,3.35,4.70,5.66,5.89
4.72,4.98,5.56,5.19,4.84,4.94,6.01,5.22,5.11,4.86,5.53,5.14,5.15,5.84,5.35,4.46
4.81,5.57,6.00,5.32,4.73,4.69,4.73,5.10,5.47,5.05,5.17,5.86,5.37,4.03,4.52,5.31
5.44,4.96,4.61,4.17,4.82,4.50,5.14,5.33,5.41,5.99,5.44,4.90,4.27,5.27,5.82,5.30
5.11,5.58,5.73,4.75,3.79,4.65,4.86,5.33,5.54,5.84,NA,NA
>chr10:91480986-91481286
NA,NA,4.36,5.28,5.53,5.02,5.46,6.00,5.35,4.85,4.30,5.14,5.32,5.32,5.14,4.30
4.65,4.95,5.42,5.42,4.97,4.63,4.74,4.65,4.97,5.19,4.92,4.80,4.43,4.39,4.46,4.79
5.38,5.54,5.37,4.88,4.14,4.82,5.15,5.93,5.47,4.98,4.66,4.82,5.27,5.74,5.62,5.33
5.54,6.20,5.89,5.19,4.52,3.74,4.51,4.90,4.93,5.41,5.31,4.14,3.35,4.70,5.66,5.89
4.72,4.98,5.56,5.19,4.84,4.94,6.01,5.22,5.11,4.86,5.53,5.14,5.15,5.84,5.35,4.46
4.81,5.57,6.00,5.32,4.73,4.69,4.73,5.10,5.47,5.05,5.17,5.86,5.37,4.03,4.52,5.31
5.44,4.96,4.61,4.17,4.82,4.50,5.14,5.33,5.41,5.99,5.44,4.90,4.27,5.27,5.82,5.30
5.11,5.58,5.73,4.75,3.79,4.65,4.86,5.33,5.54,5.84,4.33,4.37,4.93,4.63,4.80,5.30
5.56,5.48,4.98,5.22,6.01,5.39,5.16,5.21,4.98,4.36,4.05,4.31,4.63,5.05,4.67,4.33
4.51,4.05,4.70,5.73,5.58,5.11,4.65,4.86,5.08,4.57,5.32,5.84,5.13,4.24,3.85,4.95
5.42,5.56,4.53,4.95,5.53,5.19,4.84,5.56,5.94,5.79,5.40,4.98,5.31,5.46,4.53,4.67
5.40,5.80,5.84,5.73,5.31,4.42,4.54,5.29,5.41,5.99,5.44,4.36,3.75,4.88,5.75,5.42
5.20,5.10,5.43,5.30,4.14,3.35,4.52,5.42,5.44,4.93,4.73,4.63,4.82,4.14,4.80,5.74
5.56,5.30,4.37,4.33,5.55,5.76,4.98,4.63,4.93,4.80,4.51,4.19,4.81,5.15,5.08,4.61
4.94,5.40,5.90,5.40,4.63,4.63,5.40,5.56,5.47,4.92,4.63,4.73,3.95,4.25,5.35,6.00
5.60,4.76,4.05,3.85,4.24,5.13,5.67,5.00,4.33,4.94,5.40,5.39,4.96,5.02,5.30,5.70
5.24,4.30,5.14,5.53,4.86,5.11,5.22,5.80,5.29,5.04,4.73,4.45,4.58,4.89,5.19,5.53
4.66,4.74,5.00,5.41,5.76,5.74,5.89,5.21,4.76,3.38,3.38,3.68,3.35,4.03,5.37,5.91
4.89,3.63,2.85,4.36,5.57,5.73,4.24,4.67,5.80,5.96,NA,NA
>chr10:93833146-93833446
NA,NA,5.33,4.82,4.97,5.60,5.79,6.07,5.28,4.81,4.19,4.81,4.93,5.39,5.53,5.27
5.43,5.30,4.14,3.35,4.52,5.42,5.44,4.93,4.85,4.93,4.85,4.72,4.93,5.56,5.31,4.65
3.75,4.42,5.56,5.41,4.66,4.77,5.56,5.58,4.94,4.63,4.77,5.35,5.40,4.42,4.68,5.69
5.69,4.99,4.29,4.03,4.87,5.80,5.96,4.98,4.63,4.73,3.95,3.85,4.95,5.60,5.90,5.29
5.04,4.73,4.84,5.19,5.53,4.95,4.33,4.94,5.40,5.43,4.93,4.93,5.56,5.42,4.98,4.21
4.85,5.64,5.46,5.24,5.30,5.41,4.76,4.05,4.06,4.03,4.66,5.39,5.40,4.54,3.64,4.82
5.42,5.42,5.02,4.73,3.95,4.25,5.35,5.93,5.48,4.98,5.31,5.38,4.84,5.56,5.94,5.79
5.40,5.00,4.89,5.45,5.84,5.53,5.37,4.88,4.63,5.40,5.80,5.22,4.98,5.20,5.41,5.74
5.88,5.00,4.33,4.85,5.30,5.90,5.40,4.94,4.14,4.63,5.05,4.63,4.92,5.40,5.39,4.96
4.61,4.17,5.01,5.58,5.58,5.11,4.65,5.69,4.74,4.36,4.63,4.51,4.80,4.93,4.63,4.92
5.52,5.41,4.82,4.85,5.30,5.56,5.74,4.95,4.33,4.85,4.93,4.85,4.93,5.44,5.31,4.52
4.03,5.20,5.88,4.88,4.88,5.67,5.69,4.98,4.81,4.51,5.08,5.62,5.20,5.13,5.32,5.43
5.24,5.33,5.50,4.99,5.15,5.50,5.49,5.43,6.01,5.40,4.84,5.38,5.80,5.73,5.31,4.42
4.54,5.40,5.43,4.53,5.00,5.82,5.57,4.36,2.85,4.75,5.73,5.73,4.89,3.38,3.38,3.38
3.38,3.38,3.38,3.63,2.85,2.85,3.63,3.38,3.38,3.38,3.38,3.38,4.76,5.42,5.56,5.06
5.40,5.46,5.17,4.74,4.66,5.08,5.23,5.30,4.78,4.29,4.45,4.73,4.65,4.92,5.19,4.97
5.17,5.62,6.02,5.14,4.30,5.24,5.70,5.30,5.02,4.96,5.39,5.40,4.94,4.33,4.95,5.53
5.19,4.84,4.73,4.65,4.92,5.40,6.00,5.35,4.85,5.05,5.31,4.42,4.54,5.40,5.43,4.93
4.72,4.85,5.30,5.90,5.40,4.94,4.14,4.80,5.74,5.93,NA,NA
>chr10:98760463-98760763
NA,NA,4.17,4.53,5.43,5.53,4.95,4.33,4.94,5.40,5.39,4.96,4.77,4.93,5.46,5.80
5.32,5.29,4.94,4.72,4.93,5.56,5.42,4.52,4.05,4.42,4.68,4.73,4.63,4.63,4.42,4.29
4.03,4.82,5.42,5.08,4.33,4.06,4.95,5.42,5.42,4.97,4.63,4.63,4.51,4.33,4.95,5.31
5.26,5.43,5.45,4.46,3.84,3.63,3.38,4.35,4.74,4.80,4.52,4.50,4.67,4.92,5.02,5.31
5.56,4.98,3.75,4.36,5.22,5.93,5.47,4.98,4.72,5.54,5.37,5.36,5.16,5.52,4.54,4.33
5.43,5.62,4.81,4.31,4.63,4.93,4.78,4.62,4.58,4.77,5.31,5.49,5.43,5.45,5.08,4.94
4.80,4.80,4.74,4.85,5.14,5.75,5.79,5.94,5.30,4.14,4.31,4.50,4.80,4.92,5.31,5.56
4.93,4.72,4.94,5.47,5.67,4.94,4.18,4.37,5.30,5.80,5.71,5.25,5.27,5.88,5.94,5.73
5.50,5.15,4.27,4.39,5.22,5.94,5.22,4.78,4.89,5.90,5.65,5.24,4.97,5.21,4.12,3.79
4.80,4.80,3.79,4.75,5.66,5.53,5.11,5.58,5.58,5.01,4.63,5.18,5.41,4.77,4.97,5.60
4.65,3.79,4.12,5.21,5.20,5.94,5.94,5.78,5.45,4.65,4.51,4.82,5.66,5.30,4.14,4.31
4.63,5.09,5.39,5.39,5.01,4.92,4.93,4.97,4.78,4.73,5.02,5.41,5.67,4.95,4.61,4.95
5.30,5.59,5.67,5.67,4.80,4.63,5.40,5.56,5.47,4.94,4.72,4.72,4.85,5.18,5.46,5.40
4.96,4.96,5.41,5.56,4.77,4.58,4.75,4.94,5.30,5.15,5.13,5.67,5.41,5.02,4.82,4.75
4.89,5.39,5.53,4.80,4.88,5.37,5.53,5.88,5.23,5.06,5.41,5.71,5.81,5.15,4.24,2.85
4.12,5.41,5.08,4.61,4.03,3.68,4.89,5.73,5.73,4.89,3.68,4.05,4.51,4.33,4.95,5.67
5.16,5.10,5.04,5.14,5.56,5.43,5.24,5.66,5.56,4.84,5.38,5.56,4.77,4.58,4.89,5.41
5.56,4.77,4.66,5.39,5.40,4.92,4.63,4.93,4.78,4.73,4.77,4.77,4.96,5.39,5.53,4.80
4.80,5.67,5.41,5.02,4.96,5.39,5.40,4.92,4.63,5.05,NA,NA
>chr10:99484223-99484523
NA,NA,4.95,3.85,3.95,4.86,5.14,5.56,5.31,4.94,4.98,5.65,5.37,5.33,5.73,5.82
4.70,4.03,4.17,4.33,4.85,4.97,5.14,5.75,5.41,4.82,4.51,4.05,3.68,4.76,5.41,5.78
5.78,5.15,4.81,3.75,3.90,4.92,5.19,5.57,5.02,4.81,4.92,5.29,5.41,6.20,5.54,4.69
4.86,5.14,5.33,4.95,4.85,4.85,5.14,5.33,5.26,4.99,5.04,4.92,4.63,4.31,4.05,3.68
4.76,5.21,5.20,5.50,5.49,4.99,5.04,4.92,4.85,4.93,5.39,5.40,4.94,4.82,5.41,5.40
4.49,4.67,5.80,5.82,5.36,5.23,5.50,5.27,5.45,4.89,4.53,4.93,5.13,4.80,4.74,4.85
5.33,6.00,5.57,4.36,2.85,3.63,3.38,4.76,5.42,5.44,4.66,4.77,5.40,5.80,5.40,4.63
4.63,5.40,5.56,5.47,4.94,4.33,4.95,5.31,5.32,5.84,5.35,5.22,4.82,5.02,5.43,5.67
5.47,5.14,4.97,4.37,4.42,5.40,5.80,5.40,4.63,4.63,5.04,5.41,5.69,5.54,4.72,4.74
5.00,4.68,4.93,5.48,5.53,5.11,5.57,5.73,4.24,4.38,5.58,5.57,5.02,5.19,5.31,5.32
5.00,4.57,4.65,4.93,5.49,5.96,4.97,4.82,5.30,5.15,4.24,2.85,4.75,5.66,6.02,5.84
5.50,5.40,4.74,4.06,3.64,4.37,4.97,4.68,4.02,4.52,5.41,5.30,4.82,4.85,4.97,4.68
4.93,5.49,5.82,4.88,4.14,4.82,4.63,4.76,4.80,5.30,5.80,5.22,4.14,4.48,5.49,5.73
5.33,5.37,5.91,4.75,3.84,5.08,5.19,4.89,4.76,4.81,4.98,5.89,5.28,5.11,4.80,4.80
5.11,5.57,5.73,5.33,5.54,5.84,4.33,4.68,5.76,5.55,4.33,4.37,5.30,5.80,5.22,4.98
5.32,5.39,4.96,4.61,4.95,5.31,4.95,5.24,5.65,6.00,5.40,4.36,4.02,4.68,5.04,4.63
4.14,4.82,5.15,5.50,5.27,5.27,5.23,5.29,4.74,4.66,5.08,5.23,5.30,4.85,4.77,5.08
5.25,5.74,5.66,4.82,4.94,5.40,5.43,5.24,5.30,5.15,4.24,2.85,4.27,5.40,5.50,5.08
5.22,5.34,5.48,4.98,5.30,5.94,5.78,5.15,4.24,3.75,NA,NA
>chr10:102739170-102739470
NA,NA,5.10,5.04,5.14,5.33,4.95,5.24,5.70,5.30,5.24,5.43,5.40,4.94,4.33,4.95
5.53,5.31,5.02,4.73,4.78,5.30,5.94,5.79,5.40,4.98,5.31,5.46,5.06,5.41,5.54,5.42
5.28,4.96,4.36,4.74,5.17,5.65,5.43,4.83,4.67,5.40,5.80,5.22,4.98,5.40,5.79,5.78
5.15,4.81,3.75,4.74,4.92,5.01,5.27,5.29,4.77,4.85,4.93,4.85,4.95,5.19,5.19,4.70
4.03,4.46,5.35,6.00,5.40,4.52,4.14,5.22,5.35,4.46,4.81,5.28,5.89,4.98,4.51,4.92
5.52,5.41,4.82,4.85,5.18,5.65,5.43,4.96,4.72,4.85,4.93,4.85,4.95,5.22,5.65,4.93
4.69,5.20,5.88,4.88,4.80,5.53,5.39,4.93,4.90,4.51,5.08,4.86,5.79,5.79,5.60,4.97
4.77,5.08,5.25,5.47,5.73,5.94,5.66,5.24,5.46,5.56,4.84,5.38,5.64,5.25,5.08,4.77
4.94,5.40,5.43,4.53,5.00,5.82,5.57,4.36,2.85,3.63,3.38,4.76,5.21,5.89,5.82,5.30
3.79,3.63,3.38,4.89,5.73,5.58,5.11,4.65,5.69,5.41,5.00,4.74,4.66,5.53,5.19,4.89
4.58,4.03,4.06,4.74,5.40,5.94,5.22,4.98,5.20,5.32,5.50,5.05,5.24,5.70,5.30,5.02
4.96,5.39,5.40,4.92,4.51,4.84,5.53,4.97,4.84,4.73,5.04,5.17,5.42,5.23,4.96,4.36
4.74,5.00,4.68,4.92,5.40,5.91,4.94,4.18,4.37,5.18,5.13,5.29,5.71,5.35,4.77,4.36
4.98,5.75,5.16,5.10,5.20,5.46,5.40,4.77,4.85,5.18,5.65,5.43,4.96,4.72,4.85,4.97
4.93,5.29,5.90,5.60,4.52,3.35,4.14,5.30,5.43,5.27,5.53,5.43,5.24,5.30,5.41,4.52
3.35,4.14,5.22,5.80,5.29,4.67,4.43,3.75,2.85,3.63,4.89,5.73,5.58,5.01,4.61,5.43
5.94,5.15,4.82,5.22,5.52,5.40,4.94,4.14,4.88,5.67,5.69,4.97,4.33,5.00,5.67,5.84
5.41,5.04,4.67,4.53,5.43,5.56,5.14,5.00,4.67,4.43,4.39,4.46,5.50,5.22,4.39,4.89
5.55,5.79,5.40,4.98,5.31,5.38,4.84,4.80,5.19,5.58,NA,NA
>chr10:103697164-103697464
NA,NA,4.52,5.31,5.44,4.93,4.85,4.93,4.85,4.33,4.95,5.74,5.56,5.30,4.37,4.42
5.56,5.41,4.93,4.73,4.63,4.52,4.65,4.57,5.00,5.40,5.16,4.61,4.94,5.40,5.90,5.40
4.67,4.33,4.94,5.40,5.39,4.93,4.73,4.63,4.82,4.63,5.15,5.27,5.01,4.93,4.85,4.33
4.95,5.67,5.79,5.79,5.40,4.98,5.22,5.80,5.40,5.10,5.16,5.75,5.14,4.74,4.27,4.12
4.56,5.28,5.42,5.54,5.41,5.06,5.46,5.31,4.98,5.40,5.79,5.94,5.30,4.78,4.73,5.02
5.31,5.53,4.95,4.33,4.94,5.40,5.39,4.96,4.96,5.40,5.56,5.28,5.26,5.33,5.14,4.86
4.53,4.89,5.67,5.47,5.22,4.73,4.45,4.29,4.85,5.29,5.26,4.99,5.04,4.92,5.02,5.42
5.42,4.76,3.38,3.38,3.38,3.38,3.38,3.38,3.38,3.38,3.38,3.38,3.38,3.38,3.68,4.02
4.80,4.50,4.52,4.80,4.50,4.52,4.80,4.50,4.52,4.80,4.50,4.52,4.65,4.73,4.18,4.68
5.60,4.65,5.11,5.28,5.53,5.11,5.58,5.58,4.36,3.75,4.43,4.67,5.29,5.56,5.74,4.80
4.14,4.03,4.52,5.41,5.30,5.24,5.56,5.31,4.65,4.31,4.76,4.84,4.85,4.97,5.21,4.12
3.79,4.80,5.32,5.88,5.19,4.89,4.82,4.77,4.72,4.51,4.63,4.63,4.97,5.58,5.80,5.20
5.03,5.02,4.80,5.76,6.01,5.82,5.89,5.58,5.24,4.30,4.82,4.66,3.90,4.02,4.70,5.73
5.58,4.93,4.65,4.57,4.53,4.89,5.56,5.48,4.49,3.85,4.74,4.63,4.76,4.80,5.30,5.80
5.22,4.98,5.32,5.39,4.93,4.73,4.63,4.35,3.38,3.68,3.35,4.03,5.37,6.01,5.76,4.80
3.79,3.63,4.89,5.73,5.73,4.89,3.38,3.68,3.35,4.03,5.54,6.20,5.27,5.14,6.02,5.28
5.11,5.30,5.82,5.74,5.31,4.77,4.29,4.99,5.60,5.79,5.79,5.69,5.41,4.86,3.95,3.85
4.95,5.60,6.00,5.15,4.52,3.90,3.75,4.81,5.58,5.73,4.70,4.02,4.80,4.50,4.63,3.75
4.33,5.55,5.88,5.36,5.23,5.76,6.02,5.48,4.93,4.80,NA,NA
>chr10:103697339-103697639
NA,NA,4.80,5.32,5.88,5.19,4.89,4.82,4.77,4.72,4.51,4.63,4.63,4.97,5.58,5.80
5.20,5.03,5.02,4.80,5.76,6.01,5.82,5.89,5.58,5.24,4.30,4.82,4.66,3.90,4.02,4.70
5.73,5.58,4.93,4.65,4.57,4.53,4.89,5.56,5.48,4.49,3.85,4.74,4.63,4.76,4.80,5.30
5.80,5.22,4.98,5.32,5.39,4.93,4.73,4.63,4.35,3.38,3.68,3.35,4.03,5.37,6.01,5.76
4.80,3.79,3.63,4.89,5.73,5.73,4.89,3.38,3.68,3.35,4.03,5.54,6.20,5.27,5.14,6.02
5.28,5.11,5.30,5.82,5.74,5.31,4.77,4.29,4.99,5.60,5.79,5.79,5.69,5.41,4.86,3.95
3.85,4.95,5.60,6.00,5.15,4.52,3.90,3.75,4.81,5.58,5.73,4.70,4.02,4.80,4.50,4.63
3.75,4.33,5.55,5.88,5.36,5.23,5.76,6.02,5.48,4.93,4.80,4.74,4.36,4.02,4.68,4.86
4.69,5.20,5.88,5.36,5.43,5.94,5.20,5.21,4.52,3.35,3.74,4.57,5.22,5.56,5.43,5.24
5.33,4.89,3.84,4.75,5.73,5.58,5.11,5.53,5.48,4.48,4.14,5.22,5.80,5.29,4.67,4.43
4.51,4.65,5.69,4.74,4.66,4.82,5.02,5.43,5.67,5.47,5.14,4.74,4.35,3.38,3.38,3.38
3.38,3.38,3.68,4.05,4.42,4.29,4.71,5.43,5.91,5.10,4.65,4.30,4.27,3.84,4.12,5.41
5.78,5.79,5.52,4.94,4.33,4.17,5.01,5.49,5.73,5.33,5.54,5.54,5.33,5.62,5.55,4.33
4.54,5.29,5.41,5.82,5.30,3.79,3.63,3.38,4.35,4.63,4.73,4.68,4.85,5.47,5.34,4.77
4.36,4.98,5.56,5.43,4.93,4.72,4.51,4.81,5.62,5.37,5.13,5.20,5.32,5.80,5.38,4.84
5.40,6.01,5.43,5.02,4.27,4.39,5.22,6.00,5.60,4.95,4.65,5.05,5.10,4.14,4.31,4.50
4.80,4.02,4.36,4.63,4.97,5.42,5.30,5.02,5.53,5.28,4.81,3.75,4.74,5.00,4.68,4.93
5.58,5.58,4.93,4.80,4.74,4.35,4.05,3.85,4.49,5.48,5.34,4.46,4.12,4.12,5.21,4.97
4.65,4.95,5.21,4.97,4.65,4.05,4.76,5.60,5.90,5.29,NA,NA
>chr10:105032995-105033295
NA,NA,4.84,5.31,5.49,4.99,5.22,5.47,5.56,4.89,4.78,5.10,5.73,5.94,5.66,5.24
5.23,5.53,5.22,5.34,5.47,5.14,4.97,4.80,4.76,4.63,4.52,3.90,4.66,5.08,5.50,5.15
4.52,4.65,4.99,5.49,5.50,5.32,5.31,4.95,4.61,4.73,4.85,5.40,5.43,5.24,5.66,5.94
5.73,5.50,5.73,5.50,5.32,5.29,4.85,4.68,4.73,4.84,4.25,3.95,4.73,4.85,4.68,4.78
5.30,5.56,5.47,4.92,4.63,4.93,4.85,4.72,4.72,4.94,5.40,5.43,4.93,4.93,5.43,5.53
4.80,4.80,5.53,5.31,4.97,4.63,4.63,4.31,4.63,4.73,3.95,4.67,5.62,6.02,5.88,5.34
4.94,4.19,4.81,5.46,5.90,5.30,4.85,4.33,4.67,5.40,5.56,5.74,4.95,4.53,5.56,5.31
4.92,3.90,4.36,4.77,5.35,5.22,4.78,4.73,4.63,4.31,4.63,4.92,5.53,5.68,5.67,5.52
4.92,4.51,4.98,5.54,5.37,4.88,4.14,4.03,4.52,5.21,5.20,5.94,5.43,5.36,5.82,5.82
4.89,3.63,2.85,4.36,5.28,5.53,5.11,5.58,5.73,4.70,4.03,4.17,4.53,5.56,5.42,4.95
4.65,4.30,4.82,4.66,4.98,5.56,5.39,4.96,4.77,4.72,4.94,5.29,5.32,5.80,5.41,4.89
4.58,4.77,5.56,5.41,4.93,4.81,4.84,5.38,5.33,5.24,5.56,5.31,4.92,4.80,4.74,4.36
4.02,4.68,4.97,4.80,4.63,4.93,4.85,4.82,5.33,5.76,6.02,5.48,4.48,3.74,4.51,4.90
4.93,5.41,5.80,5.32,5.29,4.85,4.62,4.76,4.73,4.69,4.51,5.30,5.46,5.13,5.19,5.32
4.49,3.85,4.95,5.42,5.42,4.97,4.69,4.36,3.75,4.74,5.29,5.56,5.47,4.98,4.72,5.89
5.48,5.01,4.14,4.80,5.31,4.95,5.24,5.65,5.90,5.29,4.67,4.74,4.35,3.63,3.84,4.89
5.55,5.78,5.41,4.76,3.63,3.84,4.89,5.55,5.55,5.38,4.66,3.90,4.02,4.52,5.41,5.30
5.24,5.43,5.40,4.85,4.73,5.02,5.30,5.70,4.38,4.49,5.20,5.26,5.43,6.01,5.22,4.78
4.86,5.14,5.75,5.16,5.27,5.74,5.93,5.40,4.27,3.79,NA,NA
>chr10:105853422-105853722
NA,NA,4.27,5.27,5.82,6.01,5.76,4.80,3.79,4.75,5.73,5.85,4.67,3.34,3.35,4.70
5.66,6.07,6.07,5.48,4.93,4.80,4.74,4.74,3.85,4.49,5.32,5.43,5.24,5.30,5.41,4.95
4.65,4.95,5.20,4.49,3.85,4.05,4.35,4.63,4.97,5.42,5.42,4.52,3.35,3.34,3.85,4.05
4.89,5.66,6.07,6.01,5.46,5.13,4.97,5.08,3.84,4.12,5.41,5.78,5.55,4.89,4.39,4.69
4.76,4.98,5.76,5.20,5.33,5.13,5.67,5.36,5.16,5.40,4.98,5.10,5.74,5.82,6.01,6.07
5.48,4.93,4.68,4.86,3.95,4.25,4.85,5.33,5.84,5.69,4.68,4.42,5.31,5.05,4.85,4.85
5.14,5.75,5.79,5.55,5.38,4.84,4.51,4.31,4.65,5.19,5.57,5.43,5.67,5.74,4.80,4.14
4.03,3.68,4.76,5.42,5.56,5.24,5.33,4.89,4.90,5.28,5.89,5.38,5.34,5.48,4.49,3.85
4.95,5.21,4.97,4.85,4.84,4.97,5.34,5.08,3.84,3.63,4.89,5.82,5.82,5.36,5.08,5.15
4.24,3.75,4.43,5.33,6.00,5.57,5.11,5.53,5.48,4.48,4.14,5.10,5.73,5.80,5.58,5.02
4.73,4.78,5.22,5.35,5.38,5.40,4.80,3.79,3.63,4.89,5.66,5.53,5.02,5.03,5.20,5.80
5.38,4.33,4.06,4.05,4.35,5.40,5.50,4.46,4.69,5.30,5.56,5.24,5.33,4.89,3.84,4.27
4.74,4.67,5.00,5.41,5.84,5.13,5.11,5.22,6.01,4.89,5.08,5.73,5.57,4.90,4.46,4.79
5.22,4.82,5.15,5.84,5.80,4.89,4.53,4.89,5.45,5.08,4.66,3.90,4.02,3.68,4.35,5.40
5.94,5.84,5.15,4.99,5.50,5.23,4.61,5.01,5.48,5.53,3.79,4.12,5.41,5.30,5.24,5.23
5.08,4.39,5.22,5.50,5.84,5.93,5.82,5.27,4.82,4.66,3.90,4.02,3.68,3.38,3.38,4.76
5.42,5.08,5.13,5.55,5.62,5.11,5.10,5.49,4.99,5.22,5.33,4.95,4.85,5.35,6.00,5.60
4.12,4.12,3.75,3.90,4.02,4.52,5.41,5.30,5.02,4.96,5.19,5.08,3.84,4.75,5.73,5.73
4.89,3.38,4.05,4.06,4.36,5.16,5.19,4.70,4.03,4.82,NA,NA
>chr10:109028359-109028659
NA,NA,5.62,5.33,5.20,5.76,4.99,4.68,4.81,4.19,4.12,3.63,4.89,5.66,5.89,4.72
3.90,4.52,4.63,4.76,4.80,4.97,4.68,4.93,5.48,5.53,3.79,3.63,3.38,3.38,4.35,5.40
6.00,5.65,5.24,5.05,5.10,4.78,4.89,5.90,5.46,5.02,4.80,5.76,5.76,5.40,5.38,5.34
5.74,5.27,5.43,5.94,5.15,4.27,4.69,5.30,5.08,4.84,5.40,5.80,5.40,4.63,4.14,5.01
5.62,5.99,5.89,5.19,4.65,4.42,4.68,4.73,4.69,4.36,4.46,5.35,5.84,5.32,5.29,4.92
4.76,4.63,4.27,3.79,4.80,4.80,5.02,5.15,5.30,5.02,4.96,5.44,5.30,4.24,4.36,5.57
6.00,4.74,4.66,4.82,4.30,4.65,5.10,5.82,5.73,5.08,4.89,5.45,5.84,5.32,5.32,5.14
5.02,4.99,4.65,4.02,4.36,4.63,4.76,4.92,5.40,5.43,4.53,4.95,5.53,5.31,4.97,4.63
4.27,3.84,4.27,4.30,5.24,5.70,5.78,5.78,5.15,4.24,4.36,5.28,6.07,5.76,4.80,3.79
3.63,4.35,4.74,5.33,6.00,5.57,5.11,5.53,5.66,4.89,3.63,3.79,4.80,4.80,5.11,5.44
5.43,4.71,4.58,4.62,4.99,5.76,5.20,4.03,3.35,4.70,5.73,5.58,5.01,4.61,5.08,5.15
5.02,4.80,4.80,5.11,5.28,5.89,5.32,4.80,5.61,6.11,5.62,4.93,4.68,5.04,4.63,4.14
5.01,5.49,5.73,5.11,5.22,6.01,4.89,3.74,3.35,4.52,5.60,5.91,4.94,4.18,3.75,4.81
5.48,5.89,4.98,4.94,5.31,5.32,4.49,3.85,4.05,4.35,4.63,4.97,5.34,5.88,5.93,5.46
4.33,3.75,4.05,4.70,5.91,5.43,5.13,5.38,5.31,5.11,4.86,4.65,3.79,3.63,4.76,5.21
4.97,4.65,5.10,5.91,5.37,4.03,4.48,5.49,5.73,5.33,5.37,5.30,4.51,4.43,4.80,4.52
4.63,4.76,4.31,4.81,5.48,6.07,5.76,4.80,5.02,5.46,5.91,4.89,3.74,3.35,4.70,5.73
5.73,4.75,2.85,3.75,4.43,5.33,5.69,4.65,4.51,4.43,5.33,5.69,5.54,5.38,5.52,5.65
5.24,5.05,5.10,5.11,5.62,5.20,4.69,4.89,5.80,5.40,NA,NA
>chr10:116393056-116393356
NA,NA,5.42,5.08,4.84,5.56,5.41,4.66,4.45,4.73,5.22,5.56,5.39,4.89,4.76,4.85
4.92,4.67,4.50,4.82,4.63,5.15,5.30,4.95,4.73,4.63,4.35,3.38,3.63,3.84,4.89,5.33
5.02,4.96,5.19,5.08,3.84,4.27,4.74,4.80,4.52,5.15,5.94,5.84,5.15,4.27,4.39,5.22
5.50,5.08,4.66,3.90,4.92,5.31,5.44,4.96,5.02,5.41,5.52,4.54,4.18,4.73,4.65,4.52
5.15,5.50,4.46,4.69,5.15,5.08,5.27,5.53,5.19,4.33,4.06,4.05,4.35,4.74,5.14,5.47
5.34,5.22,4.82,5.15,5.50,5.74,5.99,5.86,5.17,4.95,5.20,5.13,5.20,5.88,5.36,5.43
5.94,5.32,5.31,4.80,4.63,5.40,5.56,5.47,4.94,4.82,5.41,5.67,4.80,4.80,5.31,5.32
5.84,6.01,5.43,5.02,4.27,4.39,4.69,4.76,4.98,5.76,5.74,5.27,4.82,4.66,4.98,5.33
5.32,5.84,6.01,4.89,4.53,4.89,5.56,5.47,4.85,4.73,4.61,4.17,4.03,4.70,5.91,5.37
5.33,4.86,4.65,5.11,5.58,5.58,5.11,4.65,5.37,4.88,4.14,4.94,5.31,5.44,4.66,4.77
5.31,5.49,4.99,5.04,5.29,5.56,5.47,4.94,4.33,4.95,5.31,5.41,5.99,5.62,4.48,4.03
5.37,5.62,4.93,4.68,5.04,4.63,4.88,5.82,5.49,4.48,3.74,4.51,4.90,4.76,4.62,4.78
4.93,5.02,5.31,5.53,4.95,4.61,4.82,4.62,4.85,5.40,5.39,4.66,4.03,4.82,5.58,5.57
4.99,4.65,4.02,3.68,4.35,4.74,5.33,5.69,5.53,5.84,5.45,5.43,5.57,5.58,5.24,4.30
5.14,5.93,5.37,4.03,4.31,4.92,5.53,5.40,4.96,4.96,5.41,5.80,5.73,5.31,4.84,5.38
5.31,4.78,4.73,4.85,4.76,4.94,5.30,5.59,5.88,5.56,4.77,4.66,5.19,5.34,5.34,5.23
5.24,5.41,5.67,4.95,4.61,4.82,4.89,5.19,5.88,6.02,5.48,4.81,3.75,4.18,4.94,5.45
5.27,4.99,4.30,4.65,4.05,3.38,4.35,4.63,4.76,4.98,5.96,5.49,4.48,3.74,4.89,5.67
5.74,5.27,5.16,5.67,4.95,4.53,5.43,5.53,4.80,4.80,NA,NA
>chr10:116466554-116466854
NA,NA,4.74,4.80,4.93,5.48,6.07,6.07,5.28,4.90,4.46,5.23,5.29,4.67,4.85,4.74
4.62,5.08,4.96,4.72,4.94,5.52,5.16,5.36,5.88,5.20,5.13,5.20,5.32,5.84,5.35,4.46
4.36,5.22,5.50,4.46,4.90,5.28,6.02,5.14,4.30,4.65,4.74,5.40,5.93,5.48,4.49,3.85
4.05,4.35,4.74,4.80,4.52,4.50,5.33,5.76,5.20,4.03,3.35,4.70,5.73,5.73,4.89,3.38
3.38,3.38,3.38,3.38,3.38,3.38,3.38,3.38,3.63,2.85,3.75,5.22,5.93,5.74,4.95,4.61
4.73,4.85,5.52,5.41,5.02,4.96,5.39,5.32,5.00,4.51,4.81,4.98,5.96,5.82,4.70,4.02
4.80,4.85,4.85,4.30,4.99,5.27,5.50,5.40,4.35,4.05,4.65,4.97,5.58,4.82,3.64,4.37
4.97,4.93,4.92,4.85,4.95,5.22,5.38,4.98,4.74,3.85,3.34,4.48,5.62,5.99,5.41,5.29
4.85,4.68,4.85,5.05,4.67,4.33,4.94,5.40,5.31,4.97,4.63,4.63,4.51,4.82,5.33,5.38
5.22,4.79,4.46,4.90,5.58,5.58,5.11,5.30,5.82,5.74,5.10,4.14,3.35,4.36,5.40,5.93
5.47,4.94,4.82,5.33,5.76,5.93,5.82,5.41,5.33,5.14,4.43,4.39,5.08,4.97,4.84,5.31
5.74,5.82,5.30,5.02,5.03,5.89,5.74,5.76,5.32,4.73,4.84,5.19,5.53,5.27,5.43,5.30
4.98,5.20,5.26,5.43,5.91,5.46,4.69,5.08,5.34,4.97,4.63,4.27,3.79,4.65,5.69,5.33
4.43,4.39,4.27,5.15,5.84,5.35,5.38,5.40,5.76,6.01,5.82,5.89,5.21,4.12,3.79,5.53
5.28,4.90,4.27,5.27,5.99,5.44,4.36,2.85,4.75,5.73,5.73,4.75,2.85,2.85,4.12,5.21
5.57,4.99,5.32,5.84,5.13,5.33,5.37,5.86,4.67,4.24,5.62,5.74,5.27,4.27,4.90,5.57
6.00,5.33,4.74,4.36,4.05,3.75,4.33,5.43,5.91,4.89,3.38,3.68,4.02,4.80,4.74,4.74
4.65,4.95,5.29,4.54,4.33,5.43,5.91,4.89,3.63,2.85,4.36,5.58,5.58,4.36,2.85,3.63
4.89,5.73,5.58,4.93,3.90,3.75,4.12,3.63,3.38,4.89,NA,NA
>chr10:116484268-116484568
NA,NA,4.72,4.94,5.52,5.41,5.02,4.73,4.85,5.47,5.56,5.29,4.93,4.86,4.53,4.89
6.01,5.40,4.77,4.29,4.85,5.29,5.26,4.99,4.65,4.92,5.45,5.30,5.02,4.96,5.44,5.42
4.82,3.64,4.54,5.52,5.16,5.10,5.04,4.93,5.00,4.93,4.92,4.85,4.68,4.78,5.30,5.23
5.08,4.84,4.81,4.93,5.19,5.53,4.66,4.74,4.92,4.63,4.31,4.63,4.63,4.73,4.93,5.19
5.53,5.22,4.79,4.46,4.39,4.69,4.73,4.68,4.99,5.69,5.84,5.41,4.97,4.85,4.33,4.67
5.04,5.41,5.76,5.20,5.13,5.48,5.93,5.40,4.36,4.05,3.75,4.33,5.46,5.30,3.79,4.75
5.66,5.53,3.79,3.63,4.76,5.21,5.89,5.99,5.44,4.36,4.36,5.58,5.58,4.36,3.75,4.43
4.80,4.02,4.36,5.40,6.00,5.40,4.65,4.51,4.72,4.72,4.51,4.63,4.63,4.97,5.42,5.31
4.65,3.75,4.42,5.40,5.94,5.15,4.52,3.90,4.66,5.53,4.97,4.84,4.80,4.90,4.93,5.41
5.56,4.77,4.29,4.99,5.96,5.57,5.11,5.53,5.66,4.70,4.05,4.51,4.72,4.93,5.43,5.40
4.92,4.63,4.92,4.93,5.04,4.63,4.63,5.04,5.14,5.47,5.56,5.29,4.67,4.50,4.31,3.74
4.51,4.81,4.92,5.52,5.41,4.82,4.51,4.63,4.63,4.76,4.80,4.97,4.93,5.29,5.80,5.71
5.29,5.13,5.17,4.67,4.85,4.85,4.95,5.31,5.27,5.16,5.52,4.94,4.82,5.66,5.56,4.42
3.75,4.05,4.36,5.40,5.94,5.84,5.20,5.21,4.52,4.02,4.65,4.57,3.74,3.35,4.36,4.63
4.97,5.42,5.31,4.65,4.42,4.73,4.77,4.93,5.43,5.40,4.94,4.72,4.77,4.73,4.78,5.30
5.80,5.40,4.42,4.54,5.40,5.31,5.19,4.51,5.00,5.20,5.26,5.02,5.08,5.39,5.36,4.96
4.77,4.73,4.99,5.96,5.49,4.81,4.31,4.63,4.92,4.93,5.00,5.04,4.57,4.53,4.89,5.90
5.60,4.52,4.02,4.80,4.50,4.63,4.51,4.33,5.00,5.37,5.53,5.84,5.23,5.30,4.85,4.72
4.93,5.43,5.40,4.85,4.62,4.76,4.90,5.02,5.26,5.31,NA,NA
>chr10:119865980-119866280
NA,NA,5.74,5.34,5.38,5.89,5.66,4.75,3.79,4.65,5.37,5.36,5.16,5.75,4.98,3.75
4.12,4.27,5.40,6.00,5.60,4.12,3.79,4.80,5.76,5.76,5.32,5.76,5.33,4.82,4.51,4.63
4.50,5.14,5.56,5.43,4.53,4.67,5.05,5.02,5.42,5.42,4.12,2.85,3.75,4.43,5.14,5.47
5.56,5.40,4.67,4.61,4.73,4.85,5.47,5.93,5.15,4.82,4.61,5.43,5.30,4.98,5.20,5.41
5.74,5.62,5.11,5.22,6.01,4.94,4.84,4.97,5.08,4.39,5.22,5.50,5.08,4.66,4.74,5.76
5.74,5.27,4.27,4.90,5.44,5.99,5.41,5.20,4.49,3.85,4.05,4.76,5.21,5.57,5.43,6.01
5.22,4.98,5.20,5.41,5.99,5.91,4.70,4.05,4.51,4.72,4.72,4.94,5.40,5.43,4.53,4.95
5.74,5.34,4.46,4.12,4.75,5.66,5.89,4.72,3.90,4.92,5.19,4.97,4.65,4.05,4.35,4.63
4.76,4.80,5.18,5.46,5.19,5.22,5.88,5.20,5.13,5.48,5.93,5.40,4.74,4.65,4.95,5.31
4.80,4.63,5.04,5.41,6.00,5.57,5.11,5.53,5.48,4.93,4.65,4.57,4.53,4.86,4.93,4.92
4.85,4.76,4.62,4.85,5.52,5.41,5.02,4.82,4.75,4.62,4.99,5.69,5.67,4.88,4.80,5.31
5.26,4.99,5.22,5.47,5.34,5.38,5.89,5.66,4.89,3.63,3.84,4.46,5.23,4.89,3.95,3.85
4.95,5.41,5.78,5.55,4.89,3.84,4.75,5.73,5.73,4.70,4.03,4.17,4.61,4.95,5.22,5.38
4.98,4.36,4.03,4.14,4.80,5.67,5.16,4.61,4.94,5.31,5.08,4.84,4.73,4.65,4.92,5.31
5.56,5.06,5.40,5.56,4.82,4.45,4.29,4.42,4.63,4.63,4.97,5.31,5.32,5.13,5.54,6.20
5.74,5.10,4.98,5.20,4.95,4.65,4.95,5.41,5.30,5.02,4.73,4.85,5.40,5.39,4.89,4.58
4.77,5.56,5.43,5.10,5.05,4.63,4.31,4.05,4.52,5.42,5.44,4.93,4.90,4.80,4.45,4.29
4.42,4.63,4.63,4.76,4.98,5.96,5.49,4.93,4.68,5.00,4.67,4.50,4.82,4.14,4.63,5.04
5.14,5.47,5.56,5.30,4.37,3.64,4.06,4.05,4.76,5.21,NA,NA
>chr10:120846884-120847184
NA,NA,5.44,5.42,4.82,4.03,4.29,4.85,5.40,5.19,4.84,4.94,5.91,5.60,4.12,4.12
4.19,4.94,5.42,5.42,4.82,4.03,4.29,4.78,4.93,5.02,5.58,5.56,4.42,4.68,5.76,5.74
5.74,5.31,4.42,3.75,4.65,5.45,5.30,4.82,4.94,5.52,5.79,5.79,5.67,4.95,4.33,4.97
5.96,5.57,4.90,4.27,5.15,5.80,5.46,4.93,4.93,5.46,5.80,5.32,5.33,5.14,4.50,4.52
4.80,4.43,4.39,4.27,5.27,5.82,6.01,6.07,5.48,5.01,4.61,5.43,5.74,4.85,4.21,4.98
5.65,5.91,5.43,5.26,5.29,4.54,4.18,4.73,5.04,5.29,5.80,5.40,4.42,3.75,4.81,5.58
5.73,4.75,2.85,3.75,5.22,6.00,5.40,4.92,4.65,4.73,4.84,5.38,5.80,5.32,5.29,4.94
4.72,4.72,4.85,5.30,5.90,5.65,5.24,4.97,5.19,4.94,4.61,5.43,5.74,4.85,4.21,4.98
5.58,4.97,5.24,5.70,5.08,5.27,5.67,5.41,5.02,4.96,5.39,5.53,4.95,4.53,5.23,5.53
4.84,4.51,4.98,5.60,4.65,5.11,5.58,5.73,5.10,3.85,3.34,4.31,4.50,4.67,5.00,4.93
5.17,5.65,5.43,4.96,4.77,4.73,4.99,5.60,5.54,4.98,4.81,4.93,5.19,5.08,4.39,4.43
4.67,4.92,4.85,4.93,5.39,5.56,4.98,4.66,5.08,4.79,4.46,4.81,5.03,4.97,4.65,4.74
5.40,5.50,5.84,5.93,5.37,4.03,3.35,3.68,3.38,4.35,4.63,4.76,4.80,4.97,4.93,5.00
4.93,5.00,4.93,4.92,5.02,5.42,5.30,4.81,4.19,4.51,4.80,4.97,5.41,6.00,5.57,4.90
4.89,5.23,5.10,5.05,4.63,4.31,4.65,5.45,5.08,5.10,5.04,5.41,5.76,5.20,4.03,3.35
4.70,5.91,5.37,4.69,4.86,4.93,5.29,5.56,5.74,4.95,4.53,5.43,5.40,4.54,4.18,4.80
4.81,4.92,5.52,5.16,4.61,4.03,4.36,4.63,4.73,4.93,5.19,5.88,5.53,5.37,5.36,5.43
5.30,4.98,5.48,5.93,5.40,4.35,4.05,4.65,4.95,5.20,4.98,5.31,5.41,4.89,4.82,5.02
5.41,5.67,4.80,4.88,5.67,5.84,5.33,4.50,4.52,4.68,NA,NA
>chr10:126434206-126434506
NA,NA,4.84,5.40,5.94,5.35,4.85,4.97,5.21,4.76,3.68,4.02,4.80,4.50,4.63,4.51
4.72,4.77,4.96,5.44,5.31,4.65,4.31,4.76,4.69,4.51,5.53,5.28,4.81,3.75,4.74,6.00
5.49,4.93,4.80,4.43,4.39,4.89,5.23,5.27,5.67,5.16,5.36,5.37,5.53,5.76,5.23,4.61
5.01,5.58,5.85,5.15,4.80,5.21,4.98,4.35,3.68,4.02,4.68,4.86,4.53,4.89,5.67,5.48
4.98,5.10,5.05,4.65,4.74,4.63,4.73,4.68,4.99,5.96,5.82,4.70,4.03,4.17,4.53,5.23
5.53,4.66,4.98,5.47,5.34,5.38,5.40,5.40,5.38,5.35,5.84,5.73,5.50,5.20,5.03,4.81
4.46,5.35,5.40,4.42,4.37,5.30,5.56,5.74,4.95,4.33,4.51,4.05,4.36,5.40,5.93,5.47
5.14,5.04,4.63,4.14,4.03,4.70,5.73,5.58,4.81,4.31,4.81,5.02,5.26,5.33,5.14,4.86
3.95,3.85,5.10,5.73,5.58,4.36,2.85,4.75,5.91,5.37,5.33,5.73,5.80,5.15,4.21,4.21
4.43,4.05,4.89,5.66,5.53,5.11,5.57,5.96,4.98,4.76,4.63,4.82,4.17,4.33,4.97,5.69
5.84,5.41,4.86,4.78,5.22,6.01,4.89,4.53,4.73,4.63,4.92,5.52,5.16,5.27,5.53,5.43
5.24,5.30,5.41,4.95,4.65,4.30,4.27,4.39,5.22,5.93,5.48,4.49,3.85,5.10,5.66,5.53
4.51,4.69,4.76,4.98,5.76,5.74,5.89,5.03,4.24,4.36,5.44,5.37,5.33,5.13,5.13,4.24
4.25,5.35,5.50,5.08,5.22,5.34,5.47,4.54,4.18,4.94,5.91,5.65,4.38,3.34,4.48,5.58
5.73,4.89,3.38,3.38,4.05,4.65,4.97,5.19,4.92,3.90,4.66,5.38,5.55,5.79,5.52,4.85
4.29,4.45,4.80,4.90,4.93,5.39,5.40,4.94,4.72,4.72,4.94,5.40,5.31,4.97,4.63,4.74
4.65,4.97,5.03,4.24,4.36,5.28,5.53,5.11,5.44,5.99,5.89,5.58,4.82,4.33,4.97,5.08
4.90,5.28,5.53,4.51,4.43,4.80,4.92,5.19,4.97,5.24,5.70,5.08,4.61,4.03,4.36,5.40
5.93,5.47,4.92,4.51,4.84,5.08,4.79,4.46,4.12,4.12,NA,NA
>chr10:127690286-127690586
NA,NA,5.31,5.08,4.84,5.56,5.46,4.53,4.17,4.03,4.36,4.74,5.14,5.75,5.41,5.24
5.43,5.32,4.98,5.31,5.41,4.93,4.85,4.93,4.37,4.42,5.56,5.38,5.13,5.43,5.62,4.48
3.34,4.25,5.35,5.93,5.47,4.85,4.73,4.61,4.95,5.31,5.32,5.94,5.66,4.82,4.97,5.60
5.54,4.98,4.81,4.68,4.85,5.40,5.39,4.93,4.73,4.63,4.63,4.31,4.76,4.63,4.52,4.68
5.04,5.02,5.18,5.41,4.77,4.94,5.40,5.19,4.84,4.73,5.04,5.29,5.90,5.46,4.69,4.46
5.23,5.40,4.63,4.63,5.40,5.23,4.46,4.69,5.15,5.08,5.27,5.53,5.39,4.96,5.02,5.30
5.15,4.81,4.19,4.94,5.31,5.56,5.14,5.04,4.67,4.33,4.85,4.93,5.01,5.39,5.19,4.94
4.82,4.61,4.95,5.53,5.31,5.02,4.73,4.53,4.57,5.04,5.00,5.14,5.56,5.31,4.94,4.19
4.81,5.03,4.97,5.17,5.85,5.73,4.89,3.63,3.79,5.53,5.28,4.81,4.19,4.94,5.31,5.40
4.92,4.51,4.19,4.81,5.28,5.53,5.11,5.58,5.73,5.10,4.65,4.97,5.03,4.81,4.19,4.51
4.80,4.93,4.63,4.80,5.30,5.80,5.40,4.84,5.38,5.56,4.42,4.68,5.69,5.84,5.41,5.04
5.10,5.08,5.41,4.12,2.85,3.75,5.22,6.00,5.65,5.24,4.95,5.33,5.14,4.43,4.36,3.75
3.90,4.93,5.58,5.58,4.93,4.68,4.86,3.95,3.85,4.95,5.21,4.97,4.85,4.85,4.67,5.00
5.14,5.33,5.32,5.84,5.80,5.30,4.37,4.42,5.40,5.80,5.30,4.85,4.33,5.00,5.37,5.53
5.88,5.19,4.66,4.77,5.40,6.01,4.89,4.53,4.86,5.14,5.47,5.34,5.38,5.40,5.32,5.88
5.19,4.93,4.81,4.19,4.12,3.63,3.38,3.38,3.38,3.38,4.35,4.74,5.33,5.84,5.69,4.68
4.33,5.84,5.84,5.13,4.97,5.34,5.50,5.33,4.82,4.51,4.81,5.62,5.37,4.03,3.35,4.70
5.66,6.07,6.07,5.28,4.81,4.46,5.34,5.47,5.14,4.74,4.35,3.68,4.02,4.68,4.97,4.85
4.82,5.33,4.89,4.90,5.28,5.53,3.79,4.75,5.73,5.73,NA,NA
>chr10:128436512-128436812
NA,NA,3.34,3.85,4.74,4.74,5.33,5.69,5.53,5.76,5.55,5.55,5.76,5.53,5.69,5.33
4.74,4.35,3.38,4.05,3.85,3.34,4.31,4.50,5.33,5.84,5.84,5.33,4.74,4.35,3.38,3.63
3.79,4.65,5.69,5.41,5.00,4.74,3.75,4.81,5.28,5.89,4.98,4.81,4.76,4.94,5.19,5.39
5.01,4.92,4.67,4.43,4.39,4.27,5.27,5.74,5.62,4.24,4.67,5.85,5.58,5.11,4.65,5.37
5.36,5.08,5.45,4.92,3.90,4.66,5.53,5.19,4.66,4.77,5.56,5.38,5.13,5.43,5.91,4.70
3.35,4.03,5.20,5.62,5.33,5.37,6.01,6.01,5.37,4.03,3.35,4.36,5.40,5.50,4.46,3.84
3.63,3.38,3.38,3.38,4.89,5.66,5.53,5.11,5.57,6.00,5.33,4.43,4.39,4.27,4.30,4.85
4.85,5.14,5.47,5.34,4.46,4.12,3.63,4.89,5.66,6.07,6.07,5.28,4.36,2.85,3.63,3.38
3.38,3.38,4.89,5.73,5.73,4.75,4.12,4.19,4.81,4.76,4.89,5.44,5.30,4.81,4.19,4.81
4.76,4.62,4.99,5.60,4.65,5.11,5.58,5.73,4.89,3.63,3.84,4.89,5.55,5.79,5.75,4.98
3.75,4.12,4.27,4.74,5.33,5.69,5.53,5.88,5.19,4.89,4.76,4.73,4.63,4.63,4.42,4.29
4.45,4.94,5.45,4.46,4.39,4.69,4.97,5.34,5.34,5.50,5.23,5.27,5.67,5.41,5.24,5.43
5.40,4.94,4.82,5.41,5.67,5.27,5.16,5.67,4.80,4.14,4.94,5.31,5.56,4.53,4.95,5.53
5.31,4.97,4.84,4.46,4.03,4.66,5.39,5.40,4.54,4.42,5.40,5.80,4.89,4.53,4.89,5.45
5.27,5.34,5.34,4.97,4.63,4.31,4.14,5.31,5.41,4.66,4.71,5.46,5.30,3.79,4.75,5.66
5.53,5.11,5.57,5.96,4.97,4.72,4.93,5.56,5.30,4.69,4.27,5.02,4.99,5.22,5.47,5.56
5.29,4.67,4.85,4.46,4.33,5.19,5.53,4.95,4.61,4.82,4.89,5.39,5.40,4.92,4.63,5.05
4.67,4.33,4.94,5.40,5.39,4.93,4.85,5.05,5.10,5.16,5.67,4.95,4.33,4.94,5.52,5.79
5.78,5.15,4.69,5.08,5.34,5.02,4.93,4.78,4.62,4.82,NA,NA
>chr10:128436604-128436904
NA,NA,4.46,3.84,3.63,3.38,3.38,3.38,4.89,5.66,5.53,5.11,5.57,6.00,5.33,4.43
4.39,4.27,4.30,4.85,4.85,5.14,5.47,5.34,4.46,4.12,3.63,4.89,5.66,6.07,6.07,5.28
4.36,2.85,3.63,3.38,3.38,3.38,4.89,5.73,5.73,4.75,4.12,4.19,4.81,4.76,4.89,5.44
5.30,4.81,4.19,4.81,4.76,4.62,4.99,5.60,4.65,5.11,5.58,5.73,4.89,3.63,3.84,4.89
5.55,5.79,5.75,4.98,3.75,4.12,4.27,4.74,5.33,5.69,5.53,5.88,5.19,4.89,4.76,4.73
4.63,4.63,4.42,4.29,4.45,4.94,5.45,4.46,4.39,4.69,4.97,5.34,5.34,5.50,5.23,5.27
5.67,5.41,5.24,5.43,5.40,4.94,4.82,5.41,5.67,5.27,5.16,5.67,4.80,4.14,4.94,5.31
5.56,4.53,4.95,5.53,5.31,4.97,4.84,4.46,4.03,4.66,5.39,5.40,4.54,4.42,5.40,5.80
4.89,4.53,4.89,5.45,5.27,5.34,5.34,4.97,4.63,4.31,4.14,5.31,5.41,4.66,4.71,5.46
5.30,3.79,4.75,5.66,5.53,5.11,5.57,5.96,4.97,4.72,4.93,5.56,5.30,4.69,4.27,5.02
4.99,5.22,5.47,5.56,5.29,4.67,4.85,4.46,4.33,5.19,5.53,4.95,4.61,4.82,4.89,5.39
5.40,4.92,4.63,5.05,4.67,4.33,4.94,5.40,5.39,4.93,4.85,5.05,5.10,5.16,5.67,4.95
4.33,4.94,5.52,5.79,5.78,5.15,4.69,5.08,5.34,5.02,4.93,4.78,4.62,4.82,4.61,4.67
5.40,5.56,5.74,4.95,4.53,5.46,5.80,5.32,5.33,5.14,4.86,4.53,4.51,5.19,5.58,5.31
4.78,4.89,5.56,5.48,5.00,4.57,4.65,4.02,3.68,4.89,5.91,5.99,5.41,5.33,4.98,4.66
5.53,5.19,4.89,4.76,4.73,4.63,4.74,3.85,4.49,5.48,5.56,5.30,4.85,4.72,4.77,4.95
5.19,5.39,5.09,4.63,4.63,4.31,4.76,4.63,4.52,4.80,4.50,4.63,4.31,4.51,4.19,4.12
3.63,4.35,5.40,5.94,5.84,5.32,5.29,4.92,4.76,4.63,4.36,3.35,4.03,5.20,5.76,4.99
4.68,4.90,4.80,4.84,5.08,5.42,4.12,4.12,4.19,4.94,NA,NA
>chr10:132013004-132013304
NA,NA,6.00,5.82,5.10,3.85,3.95,4.89,5.23,5.08,5.22,5.35,5.84,5.15,4.82,5.22
4.79,5.84,5.53,5.69,4.74,4.66,5.53,5.19,4.66,4.03,4.46,4.84,4.73,4.93,5.44,5.42
4.82,3.64,4.54,5.29,5.32,5.50,5.73,5.84,5.94,5.22,4.39,4.27,5.02,5.43,5.67,5.47
5.14,4.43,4.36,4.46,5.35,5.40,4.42,4.54,5.47,5.93,5.15,4.52,4.68,4.86,3.95,3.85
4.05,4.89,5.73,5.73,4.70,4.02,4.65,4.83,5.09,5.27,5.67,5.52,4.54,3.64,4.06,4.74
4.63,4.97,5.31,5.40,4.94,4.72,4.72,4.94,5.29,5.32,5.80,5.46,4.93,4.93,5.43,5.53
4.95,4.33,4.51,4.65,5.31,5.42,5.02,4.92,4.93,5.04,4.67,4.61,4.73,4.99,5.69,5.69
4.98,4.63,4.93,4.78,4.29,4.77,5.40,5.80,5.29,4.93,4.97,4.78,4.62,4.58,4.77,5.56
5.58,4.94,4.63,4.36,4.98,5.56,5.43,4.53,4.95,5.31,5.32,5.50,5.05,4.85,5.35,5.50
4.46,3.84,4.75,5.73,5.58,5.11,4.65,4.86,5.08,4.51,4.81,4.98,5.60,5.54,5.38,5.35
5.40,4.84,4.97,5.08,4.69,5.30,5.56,4.93,4.93,5.23,5.88,5.53,5.37,5.00,4.53,5.56
5.30,4.69,5.08,4.97,5.13,5.46,6.01,5.76,5.76,5.79,4.86,5.11,5.10,5.74,5.82,5.65
4.98,4.94,5.34,5.34,4.99,5.27,5.99,5.86,5.17,4.95,5.20,5.00,4.51,4.81,4.98,5.60
5.54,5.32,4.80,5.16,5.39,6.01,5.22,4.98,5.32,5.43,4.93,4.96,5.08,5.10,5.39,5.67
5.48,5.13,5.37,5.93,5.14,5.27,5.74,5.62,5.11,5.10,5.73,5.50,5.05,4.85,5.10,5.21
4.80,4.43,5.10,5.73,5.85,5.17,4.95,5.20,5.00,4.51,4.81,4.98,5.60,5.54,5.32,4.80
5.16,5.39,6.01,5.22,4.98,5.32,5.43,4.93,4.77,4.73,4.78,5.18,5.65,5.02,4.96,5.46
6.01,5.76,5.76,5.79,4.86,5.11,5.30,5.94,5.94,5.94,5.15,5.14,5.32,4.80,3.79,4.27
5.40,6.00,5.60,4.76,3.38,3.63,3.79,4.80,4.80,5.02,NA,NA
>chr10:132013523-132013823
NA,NA,4.94,5.67,5.47,4.85,4.73,4.77,4.72,4.94,5.47,5.34,5.22,5.08,5.45,5.43
5.26,5.31,5.13,5.15,5.08,4.92,5.56,5.43,5.27,5.53,5.31,4.97,4.63,4.82,4.63,5.19
5.56,4.59,5.00,5.40,5.79,5.79,5.75,5.22,4.57,5.00,5.40,5.16,5.27,5.67,5.41,4.82
4.85,4.93,4.63,4.92,5.40,5.39,4.66,4.45,4.80,4.81,4.31,4.63,4.50,5.14,5.56,5.39
4.96,4.61,4.17,4.82,4.50,5.14,5.47,5.34,4.46,4.36,4.43,5.14,5.33,5.41,6.20,5.84
4.71,4.29,4.85,5.29,5.32,5.80,5.46,4.93,4.77,4.96,5.39,5.40,4.92,4.63,4.92,4.74
4.72,5.65,5.82,5.74,5.50,5.73,5.10,4.98,5.40,5.41,5.02,4.73,4.85,5.47,5.56,5.29
4.93,4.97,4.78,4.73,4.61,4.95,5.31,5.41,6.20,5.84,4.96,5.16,5.36,4.83,4.95,5.31
4.95,5.24,5.42,5.42,5.02,4.92,4.74,4.66,5.38,5.60,5.59,5.37,5.09,5.41,5.18,5.02
5.40,5.23,4.46,4.90,5.58,5.58,5.11,5.53,5.28,4.90,4.89,5.55,5.55,4.89,4.39,4.69
4.97,5.31,5.40,4.85,4.62,4.58,4.45,4.94,5.67,5.74,4.80,4.80,5.67,5.79,5.78,5.45
4.92,3.90,3.75,4.81,5.44,5.43,5.13,5.38,5.31,4.14,4.48,5.58,5.73,4.89,4.05,4.65
4.95,5.33,5.14,4.43,4.36,4.19,4.51,4.92,5.52,5.16,5.36,5.82,5.80,4.67,3.34,4.31
4.50,5.14,5.47,5.67,5.43,5.49,5.50,5.20,5.21,4.76,3.63,4.12,4.46,5.52,5.46,4.69
4.89,5.33,5.24,5.23,5.53,5.22,5.34,5.74,5.27,5.43,5.56,4.84,4.97,5.53,5.22,5.34
5.47,5.14,4.50,4.82,4.61,5.16,5.67,4.95,4.33,4.94,5.40,5.39,4.93,4.85,4.93,4.37
4.42,5.40,5.80,5.30,4.85,4.72,4.72,4.51,4.63,4.92,5.75,5.23,4.94,4.82,5.27,6.20
5.84,4.71,4.58,4.75,4.94,4.92,5.10,5.64,5.41,4.96,4.61,4.95,5.53,5.39,4.89,4.58
4.45,4.94,6.01,5.84,5.32,5.29,4.92,4.81,4.51,5.00,NA,NA
>chr11:364446-364746
NA,NA,4.93,4.80,4.63,4.93,4.37,4.42,5.56,5.41,4.66,4.45,4.80,4.81,4.92,5.47
5.93,5.35,4.85,4.95,5.29,4.94,4.82,5.33,5.50,5.27,5.50,5.35,4.85,4.95,5.29,4.94
4.82,5.41,5.67,4.80,4.63,5.05,4.85,4.76,4.62,4.78,5.30,5.80,5.22,4.78,4.86,5.14
5.75,5.41,4.82,4.85,5.30,5.23,5.08,4.66,4.74,5.00,4.93,5.00,5.14,5.47,5.93,5.40
4.27,3.79,5.30,5.82,5.74,5.31,4.84,5.38,5.31,4.98,5.32,5.39,4.66,4.45,4.82,5.34
5.29,5.71,5.80,5.30,4.85,4.77,5.08,4.64,4.74,4.84,4.73,4.68,4.78,5.18,5.65,5.36
5.08,4.80,4.84,5.19,5.56,4.98,4.66,5.08,5.45,4.89,4.53,4.89,5.56,5.47,5.14,4.74
4.36,4.03,4.61,5.43,5.94,5.20,5.03,4.69,4.89,5.55,5.79,5.67,4.95,4.61,4.73,4.85
5.40,5.19,4.84,4.94,6.01,5.84,5.32,5.33,4.98,4.66,5.53,5.23,4.53,4.67,5.04,5.14
5.75,5.41,4.82,4.97,5.96,5.57,5.11,5.53,5.48,5.01,4.14,4.80,5.53,5.43,5.24,5.66
5.56,4.84,5.38,5.56,4.77,4.58,4.94,5.22,5.38,4.92,4.31,4.14,5.31,5.41,4.96,4.96
5.41,5.41,4.96,4.82,4.89,5.39,5.53,5.27,5.43,5.74,5.10,5.08,5.17,5.41,5.67,5.13
5.18,5.41,5.06,5.46,5.56,4.42,4.54,5.40,5.39,4.66,4.77,5.31,5.73,5.80,5.41,4.93
4.85,4.93,4.85,4.72,4.93,5.43,5.40,4.94,4.72,4.72,4.94,5.52,5.79,5.94,5.74,5.29
5.34,5.28,5.26,5.29,4.54,4.42,5.56,5.94,5.78,5.41,4.52,4.05,4.51,4.82,5.41,5.52
4.54,4.18,4.80,4.81,4.80,5.30,5.80,5.40,4.42,4.54,5.40,5.39,4.66,4.77,5.31,5.73
5.80,5.41,4.93,4.85,4.93,4.85,4.72,4.93,5.43,5.40,4.94,4.72,4.72,4.94,5.52,5.79
5.94,5.74,5.29,5.34,5.28,5.26,5.29,4.54,4.42,5.56,5.94,5.78,5.41,4.52,4.05,4.51
4.82,5.41,5.52,4.54,4.18,4.80,4.81,4.80,5.18,5.46,NA,NA
>chr11:2690965-2691265
NA,NA,4.80,4.80,5.11,5.57,5.82,5.00,4.53,5.43,5.53,5.27,5.23,5.76,5.53,5.69
5.33,4.43,4.39,4.27,5.02,4.99,5.04,5.00,4.68,4.02,4.52,5.21,5.20,5.84,5.35,5.22
5.53,5.19,4.93,4.85,4.92,4.74,4.36,4.63,4.51,4.92,5.29,5.32,5.80,5.41,4.89,4.76
4.90,5.02,5.02,4.27,4.39,4.69,4.76,4.31,4.81,5.48,5.53,3.79,4.12,5.42,5.56,4.93
4.72,4.94,5.47,5.56,5.29,4.93,5.04,4.63,4.14,4.03,3.68,4.76,5.60,5.90,5.29,5.04
4.57,5.00,5.40,5.41,5.24,5.43,5.40,4.54,4.18,4.94,5.45,5.27,5.27,5.23,4.89,3.95
4.67,5.86,5.43,5.13,4.97,5.34,5.34,5.19,4.93,4.81,4.98,5.65,5.82,5.89,5.21,4.12
3.84,5.08,5.19,4.89,4.58,4.45,4.94,6.01,5.84,5.20,5.58,5.24,4.30,5.14,5.32,5.32
5.88,5.23,4.53,4.95,5.31,5.26,5.43,5.67,5.74,4.80,4.80,5.67,5.16,5.27,5.31,5.26
5.02,4.81,4.31,4.81,5.58,5.58,5.11,5.53,5.48,4.93,3.90,4.66,4.82,5.15,5.94,5.66
4.82,4.97,5.69,5.84,5.41,4.97,4.85,4.72,4.72,4.94,5.47,5.56,5.29,4.93,4.86,4.53
4.51,4.90,4.93,5.44,5.31,4.94,4.14,4.63,5.05,5.02,5.31,5.40,4.92,4.81,5.02,5.26
5.20,5.00,4.57,5.22,5.56,5.31,5.02,4.73,4.53,4.89,5.67,5.47,4.54,4.42,5.56,5.58
5.02,4.93,4.78,4.68,4.73,4.63,4.63,4.42,4.68,4.73,4.63,4.31,3.74,4.57,5.32,5.84
5.84,5.41,4.97,4.37,4.18,4.80,4.90,4.76,4.89,5.44,5.31,4.52,3.74,4.89,6.01,5.84
5.20,5.58,4.82,3.64,4.37,5.30,5.90,5.60,4.12,4.12,3.75,4.74,5.17,5.65,5.36,5.09
4.69,4.39,5.08,5.19,4.89,4.58,4.03,4.46,5.35,5.93,5.47,4.92,4.63,5.05,4.63,4.80
5.31,4.95,5.24,5.42,5.44,4.89,4.58,4.45,4.80,4.90,4.95,4.92,5.10,5.64,5.58,5.02
4.93,4.37,4.33,5.84,6.20,5.41,5.29,4.94,4.77,5.29,NA,NA
>chr11:2951496-2951796
NA,NA,4.18,4.80,4.90,4.93,5.39,5.40,4.92,4.63,5.05,4.63,4.80,5.74,5.56,5.30
4.78,4.62,4.58,4.03,4.46,5.10,5.38,5.22,4.95,4.61,4.95,5.53,5.39,4.96,4.77,4.96
5.37,5.51,5.42,5.56,5.19,5.09,5.08,4.96,4.95,5.30,5.15,5.02,5.04,4.93,5.00,5.14
5.56,5.39,4.93,4.81,4.63,4.77,5.34,5.74,4.95,4.33,4.94,5.40,5.39,4.89,4.75,4.82
4.96,5.40,5.46,5.18,4.78,4.29,4.45,4.82,5.54,5.43,5.09,5.29,5.30,4.94,4.75,4.82
4.96,5.29,5.37,4.83,4.95,5.74,5.56,4.89,4.53,4.89,5.45,5.08,4.94,5.28,5.19,4.63
4.03,4.36,4.63,4.97,5.31,5.53,4.80,4.80,5.53,5.39,4.96,5.02,5.41,5.75,5.22,4.83
5.10,4.92,4.95,4.96,5.29,5.08,4.36,4.06,4.05,4.89,5.66,5.53,3.79,4.75,5.91,5.43
4.71,4.29,4.78,4.97,4.68,4.52,4.63,4.76,4.31,4.05,4.70,5.73,5.73,4.70,4.05,4.42
4.29,4.03,4.06,5.10,5.73,5.58,5.11,4.65,5.69,5.32,4.99,5.26,5.29,4.92,4.76,4.63
4.82,4.63,5.19,5.53,4.98,4.36,4.03,4.17,4.83,5.36,5.36,4.83,4.67,5.04,4.68,4.52
4.63,4.73,4.95,5.19,5.19,4.70,4.03,4.46,4.84,4.73,4.93,5.39,5.40,4.85,4.62,4.58
4.77,5.56,5.41,4.89,4.75,4.58,4.77,5.56,5.58,5.02,5.05,4.67,4.83,5.36,5.36,4.96
4.96,5.43,5.65,5.17,4.93,4.97,4.80,4.81,4.80,4.45,4.58,4.89,5.39,5.56,5.14,5.00
5.04,4.73,4.45,4.58,4.94,5.19,5.36,4.83,5.00,5.88,5.20,5.33,5.62,5.20,4.69,4.73
5.02,5.58,5.64,4.85,4.70,4.83,5.04,4.92,4.85,4.93,5.41,5.56,4.42,3.75,4.63,4.63
4.73,4.95,5.30,5.59,5.88,5.56,4.77,4.58,4.62,4.85,5.52,5.41,5.02,4.82,4.75,4.62
4.99,5.69,5.67,4.88,4.80,5.67,5.67,5.71,5.41,4.96,4.73,4.85,5.40,5.39,4.89,4.58
4.77,5.56,5.38,4.33,4.87,5.86,5.99,5.41,5.31,5.27,NA,NA
>chr11:7198563-7198863
NA,NA,5.00,5.04,4.99,5.26,5.20,4.49,3.85,4.95,5.21,4.97,5.17,5.62,6.07,6.07
5.28,4.36,2.85,4.27,4.74,5.14,5.33,4.95,4.85,4.85,4.80,4.02,3.68,4.89,5.91,5.99
5.27,4.27,3.84,4.12,5.41,5.08,5.27,5.74,5.56,5.30,4.80,4.63,4.92,4.93,5.04,4.63
4.14,4.03,4.70,5.91,5.37,4.03,4.31,4.63,4.97,5.42,5.42,4.38,4.24,4.86,5.53,5.14
5.15,5.80,5.38,4.84,4.94,5.91,5.46,4.24,2.85,3.63,4.76,5.42,5.42,4.97,4.69,4.51
4.65,5.60,4.68,4.42,5.31,5.73,5.80,5.38,4.84,5.31,5.73,5.80,5.38,4.84,5.56,5.43
5.27,5.74,5.93,5.40,4.35,3.38,3.63,3.79,4.80,5.32,5.14,5.27,5.82,6.01,5.76,4.80
4.51,4.43,5.14,5.33,4.95,5.24,5.65,5.52,4.46,4.12,4.12,5.42,5.44,4.89,4.58,4.77
5.56,5.58,5.02,4.92,4.93,4.86,3.95,4.25,4.85,5.14,5.33,5.41,5.74,5.76,4.74,4.66
4.82,5.02,4.99,5.32,5.69,4.65,5.11,5.57,5.96,4.68,4.18,4.80,5.19,5.58,5.31,4.14
4.52,5.31,5.08,4.84,5.56,5.94,5.79,5.75,5.14,5.04,4.63,4.80,5.74,5.56,4.89,3.95
4.25,5.35,6.00,5.46,4.24,3.75,4.69,4.76,4.92,5.47,5.93,5.22,4.51,4.80,5.40,4.98
4.51,4.31,4.65,5.19,4.97,5.17,5.85,5.85,4.87,3.64,3.75,4.63,4.50,5.14,5.33,5.26
4.99,5.04,5.17,5.13,4.80,4.98,5.65,5.52,4.77,4.36,4.98,5.33,5.26,4.99,5.32,6.00
5.57,4.90,4.27,4.30,5.24,5.65,5.91,5.43,5.26,5.20,4.98,5.31,5.41,4.89,4.58,4.77
5.31,5.05,5.17,5.85,5.73,4.70,3.35,3.74,4.57,5.04,4.92,4.85,4.93,5.41,5.31,5.11
4.86,4.65,5.11,5.28,5.53,5.02,5.03,5.20,5.50,5.73,5.80,5.41,4.93,4.85,4.73,4.53
4.57,5.32,6.00,5.49,4.48,3.74,4.57,5.04,5.00,4.68,4.02,4.52,5.21,5.89,5.74,5.76
4.68,4.18,4.94,6.01,5.22,4.78,4.89,5.56,5.47,4.92,NA,NA
>chr11:9770514-9770814
NA,NA,4.96,4.61,5.00,5.37,5.53,5.84,5.23,5.29,4.93,4.97,4.80,4.51,4.19,4.12
4.75,5.73,5.58,4.90,4.46,5.23,5.29,4.74,4.72,5.89,5.28,4.36,3.75,5.22,5.94,5.84
5.20,5.21,4.12,3.79,5.30,5.82,5.27,5.14,5.53,4.86,5.33,5.37,5.62,4.81,4.42,4.73
4.77,4.77,4.96,5.44,5.30,5.02,4.65,4.86,4.24,4.38,5.58,5.20,5.84,5.35,4.46,4.12
4.12,5.42,5.08,4.33,4.46,4.85,4.80,4.93,5.58,5.73,5.10,3.85,4.24,5.62,5.55,4.71
4.70,4.92,5.10,5.47,5.73,5.50,5.49,4.99,5.22,5.75,5.79,5.55,5.76,5.53,4.86,5.08
4.51,5.19,5.42,5.42,4.76,3.63,4.12,4.19,4.94,5.58,5.31,4.14,3.35,3.68,4.76,5.21
4.97,4.65,4.74,5.40,5.93,5.47,4.92,4.76,4.63,4.31,3.34,4.67,5.85,5.73,4.89,3.38
3.68,4.02,4.80,4.50,4.82,4.14,4.80,5.53,5.31,5.02,4.92,4.74,4.66,5.53,5.23,5.24
5.30,5.70,4.38,4.24,5.73,5.57,5.11,5.53,5.48,4.93,4.65,4.73,4.84,5.08,5.31,4.92
4.68,5.04,4.63,4.80,5.53,5.31,4.97,4.63,4.63,4.31,4.81,5.02,5.57,5.21,4.52,3.35
4.14,5.31,5.46,4.93,4.77,4.96,5.19,5.53,5.22,4.79,5.27,5.27,5.50,5.15,4.63,4.31
4.51,4.19,4.81,5.58,5.58,4.36,3.75,4.88,5.75,5.64,4.59,5.00,5.48,5.34,5.38,5.54
5.69,5.33,4.85,4.46,4.33,5.19,5.40,4.54,4.33,5.43,5.86,5.17,4.95,5.33,5.22,4.57
4.53,4.86,5.41,5.69,5.53,5.84,5.50,5.15,4.31,4.03,5.37,5.44,4.81,4.46,4.79,5.84
5.32,5.76,5.76,4.80,3.79,4.75,5.66,5.53,3.79,3.63,3.38,4.89,5.66,5.53,3.79,3.63
3.38,4.35,5.40,5.50,4.46,3.84,3.63,3.38,4.89,5.66,5.53,3.79,3.63,4.89,5.66,5.53
3.79,4.75,5.73,5.58,4.36,4.36,5.58,5.58,4.36,2.85,4.75,5.66,5.53,3.79,4.75,5.66
5.53,3.79,3.63,4.76,5.60,5.90,5.29,4.74,4.66,5.53,NA,NA
>chr11:11590621-11590921
NA,NA,5.31,4.14,4.31,4.63,4.76,4.31,4.65,5.45,5.30,5.24,5.23,5.08,4.69,5.03
5.89,5.74,5.62,5.08,4.89,5.91,5.40,4.65,4.31,4.51,4.19,4.12,4.75,5.91,5.37,5.33
5.73,5.80,5.17,5.05,5.31,4.77,4.66,5.39,5.56,5.14,4.97,4.78,4.73,5.02,5.66,5.56
4.77,4.66,5.39,5.32,5.13,5.20,5.62,5.11,5.22,5.94,5.22,4.39,4.46,5.45,4.89,5.00
5.48,5.67,5.43,5.57,5.19,4.94,4.61,5.08,5.45,4.92,4.80,4.43,4.39,4.27,5.27,5.99
5.86,5.17,4.97,5.19,4.65,3.75,4.33,5.55,5.76,4.74,3.75,4.36,5.22,5.94,5.84,5.20
5.58,5.24,4.97,5.58,4.38,3.95,4.89,5.90,5.65,4.82,4.33,5.08,5.31,4.92,4.68,4.86
3.95,4.67,5.62,6.07,6.07,5.66,4.89,4.05,4.65,4.95,5.31,4.80,4.14,4.82,4.63,4.76
4.80,4.97,5.41,5.69,4.65,3.79,4.27,4.74,4.67,4.92,5.02,5.42,5.31,4.65,3.75,4.42
5.40,5.35,4.46,4.81,5.28,5.53,5.11,5.57,6.00,4.74,3.75,4.12,3.63,4.76,5.42,5.42
4.97,4.63,4.63,4.51,4.33,4.95,5.74,5.93,5.15,4.63,4.42,4.68,4.73,4.63,4.35,3.38
3.38,3.38,3.38,3.38,3.38,3.38,3.38,3.38,3.38,3.38,3.38,3.68,4.03,4.61,5.16,5.40
4.49,4.25,5.35,5.93,5.47,5.14,5.00,5.04,4.99,5.49,5.31,4.84,4.97,5.53,5.22,5.52
5.40,4.65,4.31,4.76,4.63,4.31,4.14,5.22,5.80,5.40,4.63,4.63,5.40,5.90,5.46,4.69
4.27,4.30,4.65,4.05,4.89,5.82,5.82,4.88,4.14,4.03,4.36,4.74,5.33,5.76,5.20,4.03
4.52,5.19,5.20,5.80,5.38,4.33,4.06,5.10,5.66,5.89,4.72,3.90,4.52,4.50,5.14,5.75
5.41,4.82,4.51,4.65,5.40,5.90,4.89,4.69,5.37,5.65,4.72,4.98,5.56,5.39,4.66,4.71
5.43,5.62,4.93,4.65,4.73,4.84,5.38,5.56,4.84,5.38,5.31,4.14,4.52,5.45,5.30,5.02
4.82,4.75,4.89,5.41,5.56,4.77,4.58,4.89,5.44,5.30,NA,NA
>chr11:12085166-12085466
NA,NA,5.38,5.35,5.40,4.42,4.68,5.60,5.53,5.76,5.23,5.27,5.53,5.31,4.97,4.69
4.39,4.89,5.55,5.79,5.40,4.98,5.31,5.46,5.24,5.66,5.94,5.32,5.20,5.00,4.89,5.91
5.46,4.81,4.46,5.35,5.84,5.32,5.31,4.80,4.63,5.40,5.80,5.22,4.98,5.40,5.79,5.79
5.67,4.95,4.33,4.51,4.65,5.40,5.91,4.94,4.18,4.37,4.93,4.85,4.93,5.39,5.56,5.22
4.57,4.53,4.89,5.56,5.47,4.54,4.42,5.40,5.35,4.77,4.63,4.51,4.80,4.93,4.85,4.93
5.41,5.56,4.42,4.37,5.30,5.56,5.74,4.95,4.33,4.85,4.93,4.85,4.93,5.44,5.31,4.52
4.03,5.20,5.88,4.88,4.80,5.53,5.39,4.93,4.90,4.51,5.08,5.62,5.74,5.41,5.29,4.94
4.77,5.08,5.25,5.74,5.88,5.71,5.41,5.06,5.46,5.56,4.84,5.38,5.80,5.73,5.31,4.77
4.66,5.39,5.53,4.80,4.63,5.40,5.23,4.46,3.84,3.63,3.38,4.76,5.21,5.89,5.82,5.30
3.79,3.63,3.38,4.89,5.73,5.58,5.11,5.53,5.66,4.70,4.02,4.65,4.99,5.26,5.20,4.98
5.10,5.05,4.65,4.05,4.76,5.41,5.08,5.27,5.31,5.32,5.50,5.05,5.24,5.70,5.30,5.02
4.96,5.39,5.40,4.94,4.33,5.00,5.67,5.13,5.08,4.57,5.04,5.17,5.42,5.75,4.88,3.75
3.75,4.69,4.76,4.92,5.40,5.31,5.19,4.51,4.53,4.89,5.90,5.40,4.94,4.61,5.23,4.89
4.39,4.69,4.97,5.58,5.56,4.42,4.54,5.52,5.41,4.82,4.85,5.30,5.56,5.74,4.95,4.33
4.85,4.93,4.85,4.93,5.44,5.42,4.52,3.35,4.14,5.30,5.43,5.36,5.67,5.69,4.98,4.51
4.19,4.81,5.44,5.99,5.41,5.29,4.54,4.42,5.31,5.73,5.84,5.80,4.89,4.53,4.89,6.01
5.22,4.98,5.40,5.79,5.94,5.56,4.77,4.66,5.39,5.32,5.00,4.89,5.67,5.47,5.14,4.43
4.51,4.80,5.76,6.07,5.62,4.87,3.64,3.75,4.05,3.68,3.38,4.89,5.91,5.99,5.41,5.31
4.80,4.14,4.03,4.70,5.66,5.53,5.02,5.46,6.00,5.15,NA,NA
>chr11:13181867-13182167
NA,NA,5.67,4.80,4.80,5.31,5.26,5.02,4.90,4.76,4.75,4.62,4.85,5.47,5.67,5.43
5.02,4.99,5.50,5.33,4.82,4.51,4.81,5.49,5.73,4.24,4.38,5.58,4.97,4.65,4.05,4.35
4.74,5.14,5.33,5.26,5.43,6.01,5.84,5.20,5.58,4.82,4.03,4.29,4.99,5.60,4.65,5.02
5.03,4.97,4.65,4.95,5.42,5.44,4.93,4.73,4.63,4.35,3.63,3.79,4.80,4.80,4.51,4.43
4.67,5.29,5.23,5.08,4.66,4.98,5.56,5.19,4.33,4.87,5.86,5.99,5.74,5.47,5.29,5.34
4.59,5.00,5.20,4.95,5.24,5.65,6.00,5.40,4.74,3.85,3.34,4.52,5.45,5.30,4.82,4.94
5.29,5.41,5.99,5.91,4.89,3.63,3.84,4.46,4.79,5.22,5.08,5.23,5.40,4.67,4.53,5.46
5.31,4.14,4.52,5.45,5.81,5.59,5.37,5.17,5.30,5.15,4.69,4.89,5.33,5.24,5.46,5.80
5.32,5.31,4.95,4.33,4.97,5.69,5.69,4.99,4.68,4.73,4.69,3.75,4.36,5.57,5.73,4.24
4.38,5.70,5.08,5.36,5.37,4.65,5.11,5.58,5.73,4.89,3.63,4.12,4.56,4.80,5.29,5.47
5.05,4.85,5.35,6.00,5.60,4.95,4.06,4.33,5.19,5.40,4.85,4.73,4.96,5.08,4.64,4.98
5.70,5.30,5.24,5.56,5.31,4.65,3.75,4.42,5.56,5.66,5.17,5.43,5.54,5.19,4.70,4.70
4.83,4.65,4.92,5.31,5.44,4.93,4.73,4.63,4.82,4.14,4.80,5.67,5.41,4.82,4.94,5.40
5.31,5.02,4.93,4.78,4.73,4.61,4.17,4.03,4.52,5.42,5.56,4.53,4.67,5.04,4.93,5.00
5.41,6.00,5.80,5.17,4.97,5.21,4.52,4.02,4.65,4.57,3.74,4.52,5.40,6.00,5.15,4.52
3.90,4.66,5.53,5.23,5.24,5.41,5.75,5.14,4.43,4.36,3.75,4.74,5.29,5.56,5.48,4.98
5.31,5.41,4.89,4.58,4.03,4.06,4.74,4.74,5.33,6.00,5.82,4.75,4.12,4.46,4.79,5.27
5.34,5.34,5.19,5.02,5.26,5.29,4.94,4.82,5.41,5.75,5.22,4.99,5.57,5.03,4.24,2.85
4.12,5.60,5.90,5.30,4.85,4.72,4.93,5.46,5.80,5.20,NA,NA
>chr11:13182253-13182553
NA,NA,5.15,5.80,5.41,4.96,5.02,5.41,5.52,4.54,4.33,5.43,5.91,4.70,3.35,4.03
5.20,5.76,4.99,4.68,4.73,4.63,4.82,4.14,4.14,4.03,4.52,5.60,5.90,5.40,4.63,4.80
5.74,5.56,5.29,4.67,4.85,4.46,4.33,5.08,5.42,4.52,4.03,4.17,4.53,5.43,5.56,5.14
4.74,4.35,3.38,3.38,3.68,4.02,4.80,4.74,4.36,4.05,3.75,4.42,5.40,5.94,5.15,4.52
4.80,4.74,4.35,3.68,4.03,4.61,5.23,5.50,4.99,5.02,5.43,5.45,4.46,4.69,5.46,5.91
4.94,4.45,4.66,5.19,5.08,3.84,3.63,3.38,4.35,5.40,5.94,5.22,4.14,3.35,4.36,4.74
4.67,4.92,5.02,5.34,5.53,5.22,4.79,5.84,5.32,5.32,5.76,5.55,5.79,5.67,4.80,4.88
5.37,4.65,4.51,5.22,5.50,5.84,6.02,5.66,5.10,4.06,4.03,4.66,5.39,5.56,5.14,4.85
4.85,5.05,5.10,4.14,4.48,5.48,5.89,4.98,4.94,5.42,5.42,4.12,3.79,4.65,5.37,5.36
5.08,5.15,4.24,4.36,5.58,5.58,5.11,5.30,5.82,5.74,5.50,5.32,5.33,5.22,4.57,5.08
5.13,5.67,5.36,5.23,5.50,4.99,4.30,4.85,4.84,4.76,4.92,5.52,5.16,4.61,4.94,5.19
5.89,6.20,5.84,4.33,4.54,5.47,5.93,5.40,4.36,3.35,3.34,4.38,5.58,5.89,5.99,5.91
4.75,3.84,5.08,5.23,5.24,5.41,5.40,5.13,5.37,5.91,4.70,3.35,3.74,4.89,5.67,5.74
4.95,4.83,5.08,5.10,5.47,5.73,5.50,5.74,5.99,5.91,4.75,3.84,5.08,4.97,4.84,5.31
5.74,5.74,5.62,5.11,5.22,6.01,5.39,4.70,4.85,5.47,5.73,5.50,5.73,5.84,5.80,5.29
5.04,4.99,5.02,5.14,5.93,5.46,5.13,5.19,5.53,5.27,5.43,5.94,5.20,5.19,4.92,4.65
4.99,5.02,4.99,5.50,5.33,5.02,4.96,5.41,5.80,5.73,5.10,4.14,3.35,3.68,4.35,5.40
5.50,4.46,3.84,3.63,3.38,3.38,4.76,5.21,5.57,5.43,5.91,5.40,4.52,3.74,4.57,5.22
5.56,5.31,4.94,4.19,4.81,5.57,5.82,5.00,4.33,4.94,NA,NA
>chr11:13365676-13365976
NA,NA,5.30,5.41,4.95,4.06,4.03,4.58,4.62,4.85,5.52,5.79,5.78,5.70,5.24,5.05
5.31,4.42,4.37,5.30,5.23,5.84,6.02,5.48,4.93,4.65,4.73,4.18,4.37,4.97,4.68,4.52
4.92,5.53,5.19,5.13,5.53,5.19,4.84,4.73,5.04,5.29,5.23,5.08,4.66,4.74,4.92,4.63
4.31,4.05,3.68,4.89,5.66,5.53,5.11,5.58,5.85,5.17,5.05,5.31,4.42,4.37,4.93,4.63
4.80,5.30,5.56,5.74,5.27,5.43,5.56,4.77,4.58,4.62,4.78,4.93,5.02,5.58,5.80,5.73
5.50,5.73,5.50,5.73,5.31,4.77,4.66,5.44,5.31,4.94,4.17,4.61,4.96,5.41,5.80,5.20
5.19,4.94,4.61,5.08,5.41,4.12,4.12,4.46,4.79,4.46,3.84,3.63,3.38,3.38,4.35,5.40
5.50,5.08,4.66,4.98,5.33,4.95,4.65,4.05,4.76,5.41,5.08,5.10,5.04,4.68,4.92,5.19
5.89,6.20,5.84,4.33,3.75,4.81,5.62,5.43,4.33,4.68,5.60,5.53,5.76,5.23,5.10,5.05
5.02,5.58,5.31,5.11,5.73,5.57,5.11,5.30,5.82,5.89,5.21,4.76,3.38,3.38,3.38,3.68
4.03,4.61,5.43,5.74,5.25,5.08,4.77,4.51,4.63,4.63,4.76,4.80,5.30,5.90,5.40,4.92
4.65,4.99,5.49,5.10,4.14,4.52,5.40,5.91,4.89,5.00,5.40,5.41,5.24,5.46,5.56,4.42
4.54,5.52,5.16,5.27,5.53,5.31,5.02,4.92,4.93,4.86,3.95,4.38,5.58,5.57,5.43,5.45
5.08,5.22,4.79,5.27,5.34,5.23,4.53,4.67,5.40,5.90,5.65,5.24,4.97,5.21,4.12,3.79
4.80,5.40,4.72,4.98,5.75,5.41,5.24,5.46,5.31,4.14,4.31,4.50,5.33,6.00,5.82,5.10
4.06,4.03,4.58,4.75,4.89,5.39,5.40,4.94,4.82,5.66,5.56,4.42,4.37,4.97,5.14,5.56
5.31,5.02,4.73,4.69,5.20,5.76,4.99,4.73,5.02,5.41,5.40,4.98,5.30,5.94,5.55,4.89
4.69,5.15,5.08,4.61,4.94,5.19,5.89,6.20,6.20,5.41,5.31,4.80,4.80,5.31,5.41,5.99
5.91,5.10,4.65,4.30,4.99,5.34,5.23,4.93,4.72,4.94,NA,NA
>chr11:14051525-14051825
NA,NA,4.93,4.92,4.63,4.98,5.69,5.69,4.98,4.81,4.51,3.74,3.35,4.52,5.21,5.89
5.82,5.30,5.02,5.03,5.57,4.99,5.04,4.92,4.63,4.92,5.40,5.19,5.13,5.55,5.76,4.99
4.62,4.75,4.76,4.73,4.63,4.35,4.05,4.06,4.03,4.58,4.75,4.89,5.44,5.31,4.92,4.68
5.04,5.10,5.43,5.30,4.14,4.48,5.58,5.58,4.48,4.14,5.22,6.01,5.43,5.57,5.19,4.92
4.68,5.04,4.63,4.80,5.53,5.19,5.13,5.46,5.65,4.72,4.74,5.29,5.56,5.48,4.98,5.22
6.01,4.94,4.18,3.75,4.63,4.63,4.97,5.31,5.40,4.94,4.72,4.72,4.85,4.97,4.68,4.93
5.49,5.73,4.24,4.38,5.70,5.08,5.27,5.53,5.39,4.66,4.77,5.40,5.80,5.30,4.37,4.33
5.46,5.93,5.76,5.55,5.78,5.45,4.52,3.34,3.85,5.10,5.82,5.96,4.99,4.73,5.02,5.41
5.67,5.27,5.16,5.40,4.49,4.38,5.65,6.00,5.35,4.25,4.24,5.62,5.20,4.69,4.89,5.56
5.47,4.54,3.64,4.87,5.85,5.58,5.11,4.65,5.69,5.41,4.86,4.78,5.22,5.80,5.40,5.10
5.16,5.40,4.98,5.30,5.43,5.27,5.74,5.56,5.40,4.63,4.80,5.53,5.43,5.24,5.41,5.40
5.00,4.57,5.22,5.75,5.41,4.82,4.94,5.52,5.41,5.02,4.73,4.78,4.93,4.63,4.80,4.93
4.85,4.93,5.41,5.64,5.25,5.27,5.67,5.67,5.27,5.43,5.30,4.78,4.89,5.56,5.74,4.95
4.33,4.97,5.60,5.54,4.98,4.51,4.80,4.93,5.02,5.42,5.42,4.12,3.84,4.46,5.50,5.22
4.39,4.27,4.30,5.24,5.42,5.44,4.96,5.02,5.30,5.41,4.12,3.79,4.80,4.80,3.79,4.75
5.82,6.00,5.41,5.00,4.67,4.43,4.51,4.80,5.40,5.32,4.80,4.80,4.43,4.05,4.76,5.60
6.00,5.40,4.36,4.05,4.42,4.62,4.75,4.82,4.77,4.93,5.43,5.40,4.54,3.64,4.87,5.62
5.53,5.11,5.57,5.82,5.00,4.33,4.94,5.52,5.41,5.02,4.96,5.39,5.40,4.85,4.73,4.96
5.41,5.41,4.77,4.97,5.76,5.77,5.32,5.27,5.60,5.38,NA,NA
>chr11:27426014-27426314
NA,NA,4.93,4.77,4.96,5.44,5.30,4.24,4.36,5.58,5.73,5.10,4.65,4.97,5.21,4.12
3.84,4.27,4.30,4.65,4.74,4.63,4.73,4.93,5.41,5.80,5.32,5.20,5.13,5.37,5.93,5.76
5.33,4.82,4.97,5.69,5.13,5.08,4.51,4.90,4.68,4.99,5.69,5.84,4.74,4.36,4.63,4.51
4.98,5.69,5.13,5.11,5.31,5.46,4.93,4.93,5.43,5.32,4.98,5.22,5.94,5.22,4.51,5.53
5.62,4.67,4.24,4.86,5.53,5.88,4.97,4.33,4.06,4.74,4.74,4.80,4.02,4.36,4.74,5.14
5.75,5.41,5.02,4.96,5.39,5.53,5.27,5.16,5.52,4.54,4.18,4.73,4.65,4.52,4.63,4.76
4.31,4.05,4.36,4.74,4.67,5.00,4.68,4.02,3.68,4.35,4.74,4.80,4.52,4.50,5.14,5.75
5.16,4.61,4.82,4.63,4.76,4.31,4.05,4.52,5.42,5.44,4.89,4.76,4.73,4.69,3.75,3.75
4.69,4.73,4.93,5.44,5.42,4.38,3.95,4.86,5.41,6.00,5.49,5.01,4.61,5.16,5.40,5.00
4.51,4.81,4.98,5.60,4.65,5.11,5.57,5.96,4.98,4.51,4.84,5.08,5.23,4.89,4.53,4.51
5.19,5.42,5.42,4.76,4.05,4.06,4.03,4.66,5.39,5.40,4.54,3.64,4.82,5.70,5.78,5.94
5.56,4.84,4.97,5.88,5.93,5.46,5.13,4.97,5.53,4.66,4.74,5.29,5.90,5.60,4.95,4.65
4.95,5.33,5.14,4.86,4.78,5.22,5.35,5.22,5.53,4.97,4.84,5.56,5.94,5.78,5.45,4.65
4.31,4.81,5.02,5.26,5.29,4.94,4.82,5.33,5.76,5.93,5.53,5.61,5.13,5.18,4.37,4.18
4.94,5.67,5.48,5.00,4.57,5.22,5.56,5.43,4.93,4.93,5.56,5.30,4.81,4.46,5.34,5.47
4.92,4.51,4.63,4.63,4.81,4.76,4.75,4.62,4.99,5.69,5.69,4.98,4.63,4.73,3.95,3.85
4.05,4.76,5.41,5.78,5.79,5.40,4.98,5.22,5.80,5.30,4.80,4.76,4.84,4.85,5.05,5.10
4.14,3.35,3.68,4.89,5.82,6.00,4.74,4.72,5.40,4.80,3.79,4.75,5.66,5.53,3.79,3.63
4.76,5.42,5.44,4.66,4.77,5.56,5.66,4.82,4.97,5.69,NA,NA
>chr11:33709401-33709701
NA,NA,5.29,5.56,5.74,5.27,5.16,5.75,5.22,4.99,5.26,5.31,4.95,4.53,5.46,5.56
4.42,4.54,5.52,5.79,5.79,5.52,4.94,4.72,4.72,4.85,4.97,5.14,5.56,5.39,4.93,4.73
4.63,4.36,4.05,4.51,4.72,4.93,5.43,5.40,4.54,4.42,5.56,5.43,5.27,5.31,5.32,5.94
5.66,4.82,4.94,5.29,4.95,4.65,5.10,5.66,5.53,3.79,3.63,3.38,4.76,5.41,5.78,5.78
5.15,4.69,4.46,5.50,5.40,4.36,4.03,4.17,4.33,4.51,4.63,5.15,6.00,5.46,4.69,5.08
5.23,4.53,4.95,5.31,5.41,5.74,5.62,5.11,5.10,5.49,4.99,5.04,4.92,4.63,4.80,4.93
4.63,4.80,4.93,4.85,4.93,5.44,5.42,4.76,3.68,4.05,3.75,3.64,4.06,4.74,4.74,5.33
6.00,5.82,4.75,2.85,4.24,5.30,5.42,4.94,4.19,4.12,3.63,3.38,4.35,4.63,4.73,4.68
4.99,5.69,5.69,4.68,3.64,4.87,5.62,6.07,6.07,5.28,4.90,4.46,5.50,5.35,4.85,4.95
5.29,4.94,4.33,5.00,5.82,5.57,5.11,5.53,5.66,4.75,3.84,4.27,5.02,5.43,5.67,5.74
4.95,4.61,4.73,4.85,5.40,5.31,4.94,4.84,4.82,5.15,5.84,5.80,5.29,4.93,4.97,4.80
4.81,4.51,5.08,5.13,5.84,5.33,4.74,4.36,4.05,4.42,4.62,4.76,4.85,4.92,5.04,4.73
4.69,4.73,4.62,4.43,4.74,5.40,5.50,5.08,4.84,4.81,4.93,5.19,5.34,4.99,5.02,4.99
5.32,6.00,5.82,4.75,4.12,4.19,4.94,5.34,5.34,5.50,5.23,5.27,5.67,5.41,5.24,5.46
5.56,4.42,4.54,5.40,5.19,4.84,5.56,5.58,4.94,4.63,4.63,4.81,4.93,5.41,5.31,5.11
4.86,5.79,6.07,5.48,4.93,4.68,5.00,4.67,4.74,4.27,3.84,4.27,5.15,5.80,5.41,4.89
4.76,4.81,4.19,4.12,3.63,4.76,5.21,5.20,5.50,5.05,5.17,5.85,5.58,4.90,4.46,5.45
4.94,4.84,5.19,5.56,5.14,4.74,4.74,4.06,3.64,3.75,4.65,5.19,4.97,5.24,5.70,5.78
5.78,5.41,4.12,2.85,4.24,5.15,5.30,5.02,4.96,5.39,NA,NA
>chr11:43702133-43702433
NA,NA,5.53,5.19,4.93,4.85,4.93,4.80,4.63,4.73,4.78,5.10,5.73,5.80,5.41,4.93
4.85,4.93,4.78,4.62,4.82,5.02,5.41,5.40,4.98,5.31,5.58,4.97,4.84,4.25,4.49,5.32
5.31,5.02,4.73,4.53,4.89,5.67,5.74,4.80,4.88,5.82,5.57,4.90,5.08,5.23,4.53,4.95
5.74,5.67,5.39,5.09,5.27,5.88,5.30,5.11,5.62,5.77,5.32,5.20,5.54,5.71,5.67,5.75
5.14,4.97,4.78,4.68,4.73,4.63,4.36,4.02,4.65,4.83,5.10,4.92,4.70,4.45,4.94,6.01
5.40,4.84,5.08,5.30,5.02,4.65,5.37,5.22,5.19,5.56,5.28,5.49,5.47,5.10,5.06,4.47
4.98,5.40,5.32,5.88,5.23,4.93,4.77,4.82,4.94,5.30,5.51,5.51,5.30,4.95,4.96,5.29
5.30,4.94,4.58,4.03,4.06,5.10,5.82,5.96,4.97,4.72,4.77,4.96,5.44,5.42,4.52,3.35
4.14,5.31,5.38,4.84,5.31,5.49,5.28,5.54,5.36,5.01,5.05,5.10,5.16,5.67,5.13,5.18
5.41,4.77,4.97,5.60,4.65,5.11,5.57,5.73,5.11,5.10,5.49,5.43,5.45,5.08,4.84,4.51
4.80,5.30,5.80,5.40,4.92,4.73,5.10,5.39,6.01,5.71,5.10,5.08,4.96,4.96,5.36,5.36
5.09,5.41,5.41,4.77,4.85,4.93,4.63,4.80,4.93,4.63,4.92,5.40,5.31,4.94,4.19,4.36
5.22,5.50,4.46,4.39,5.22,5.94,5.22,4.78,4.93,5.46,5.19,5.02,5.04,4.68,4.02,3.68
4.35,5.40,5.50,4.46,4.39,5.22,5.94,5.71,5.29,5.21,4.92,4.63,3.75,4.33,5.55,5.62
5.11,5.22,5.80,5.30,4.85,4.72,4.72,4.97,5.69,5.13,5.11,5.31,5.58,4.97,4.63,4.36
4.03,4.17,4.53,5.23,5.34,5.34,5.34,5.02,4.92,4.93,5.04,5.02,5.18,5.18,5.02,5.04
4.93,4.92,4.85,4.76,4.94,5.30,5.29,5.09,5.37,5.29,5.09,5.36,5.36,4.83,4.17,4.82
4.63,4.76,4.92,5.29,5.41,6.20,5.54,5.13,5.32,5.39,4.66,4.45,4.82,5.54,5.43,5.09
5.41,5.54,5.51,5.30,4.95,5.02,5.66,5.56,4.92,4.73,NA,NA
>chr11:46912355-46912655
NA,NA,5.53,5.19,4.84,4.73,5.04,5.29,5.90,5.60,4.95,3.85,3.95,4.73,4.63,4.92
5.47,5.56,5.40,4.63,4.63,5.40,5.90,5.40,4.94,4.61,5.08,5.15,4.81,4.19,4.51,4.80
4.93,4.63,4.92,5.52,5.16,4.61,4.03,4.52,5.21,5.57,5.02,4.81,4.31,4.05,4.36,5.40
6.00,5.60,4.52,3.35,4.03,5.54,5.54,5.13,5.32,5.39,4.93,4.81,4.19,4.81,5.28,6.07
5.79,5.60,4.97,4.82,5.33,5.50,5.27,5.23,4.89,4.53,4.89,6.01,5.40,4.84,4.97,5.34
5.50,5.33,5.02,4.96,5.39,5.53,4.95,4.33,4.85,5.30,5.56,5.47,5.14,4.43,4.39,4.89
5.23,4.61,4.03,3.68,3.38,4.89,5.73,5.58,4.48,4.14,5.10,5.49,4.99,5.22,5.47,5.56
4.89,3.95,3.85,5.10,5.73,5.73,4.75,3.84,4.27,5.02,4.99,4.65,4.02,4.70,5.82,6.00
5.32,4.99,5.26,5.29,4.85,4.73,5.02,5.33,4.89,3.84,4.75,5.66,5.53,4.51,5.22,5.50
4.46,3.84,4.75,5.73,5.58,5.11,5.53,5.28,4.36,2.85,3.63,3.38,3.38,3.38,3.38,3.38
3.38,4.35,5.40,5.50,5.84,5.93,5.37,5.13,5.32,5.43,5.24,5.30,5.70,5.24,4.95,5.29
4.94,4.82,5.41,5.52,4.92,4.81,5.02,5.02,5.14,5.93,5.37,5.33,4.86,5.54,4.72,3.90
4.93,5.49,5.96,4.97,4.82,5.66,5.30,4.98,5.32,5.31,4.97,4.63,4.27,4.12,3.75,4.74
5.84,5.67,5.36,5.16,5.40,4.98,5.22,5.94,5.35,4.85,4.97,5.21,4.76,4.05,4.65,4.95
5.33,5.22,4.99,5.57,5.21,4.76,3.68,3.35,3.74,4.57,5.04,5.29,5.80,5.84,5.32,5.33
5.14,4.43,3.75,4.24,5.46,5.91,5.43,5.57,5.03,5.02,4.80,5.76,6.07,5.28,4.90,4.27
5.27,5.99,5.44,5.11,4.80,4.80,5.11,5.57,5.96,4.98,4.81,5.02,5.26,5.29,4.94,4.82
5.66,5.30,4.14,3.35,4.36,4.74,4.80,4.52,4.50,4.80,4.02,4.52,5.21,5.57,5.43,6.01
5.84,5.20,5.03,4.81,3.75,4.74,5.00,4.68,4.52,4.63,NA,NA
>chr11:61579446-61579746
NA,NA,5.30,5.43,5.36,5.67,5.69,4.98,4.51,4.19,4.81,5.44,5.99,5.41,5.33,5.22
4.99,5.02,4.99,5.27,5.23,4.89,4.53,4.89,6.01,5.40,4.84,5.38,5.80,5.73,5.31,4.42
4.54,5.40,5.43,4.93,4.72,4.94,5.47,5.93,5.15,4.82,4.14,4.63,5.40,5.23,5.27,5.27
5.45,4.89,3.74,4.48,5.48,6.02,5.84,4.79,5.22,5.53,5.34,5.19,4.51,5.00,5.48,5.67
5.43,5.02,4.82,4.66,4.74,5.84,5.84,5.33,4.43,4.51,5.30,5.82,5.41,5.33,5.14,4.74
4.36,4.05,4.31,4.81,4.51,5.00,5.48,5.93,5.40,4.74,4.65,4.30,4.99,5.27,5.23,5.40
5.10,5.16,5.75,5.14,4.50,4.63,4.51,4.33,4.17,4.94,5.45,5.30,5.24,5.56,5.42,4.12
3.84,5.08,5.19,4.66,4.45,4.80,4.81,4.92,5.47,5.67,5.43,5.26,5.20,5.00,4.89,5.91
5.40,4.92,4.80,4.43,3.75,4.36,5.57,5.82,5.22,5.18,5.18,5.02,5.40,5.90,5.46,4.81
4.46,4.79,4.46,4.90,5.28,5.53,5.11,5.58,5.85,5.17,4.30,5.14,5.32,4.80,5.02,5.30
5.44,4.96,5.02,5.30,5.15,4.69,4.27,5.02,5.43,5.67,5.48,4.98,5.31,5.38,4.84,5.56
5.41,4.89,4.76,4.85,4.93,4.78,4.68,4.85,5.05,4.67,4.53,5.56,5.31,4.94,4.14,4.14
4.03,4.52,5.41,5.08,5.36,5.82,5.49,4.93,4.80,4.74,4.74,4.06,4.33,5.19,5.56,5.14
4.74,4.74,3.85,3.34,4.52,5.31,5.56,4.53,4.67,5.05,4.63,4.92,5.40,5.43,5.24,5.66
5.94,5.32,5.29,4.54,4.42,5.56,5.41,4.96,4.61,4.95,5.31,5.32,5.80,5.46,5.24,5.41
5.75,5.14,5.00,4.67,4.85,4.85,4.97,5.21,4.95,4.06,4.36,5.08,5.59,5.60,5.76,5.53
5.60,4.98,4.76,4.63,4.52,4.80,4.50,4.52,4.68,5.00,4.67,4.85,4.46,4.03,4.29,4.42
4.65,5.31,5.42,5.02,4.92,4.67,4.50,4.82,4.61,5.16,5.67,4.80,4.88,5.82,5.82,4.89
3.38,3.68,4.05,4.51,4.82,5.41,5.40,4.98,5.22,5.80,NA,NA
>chr11:63570080-63570380
NA,NA,4.92,5.47,5.67,4.94,4.18,4.37,5.30,5.56,5.47,4.54,4.42,5.40,5.35,4.77
4.63,4.94,5.58,5.56,4.77,4.66,5.41,5.56,4.42,4.68,5.69,5.69,4.97,4.72,4.72,4.85
4.93,4.85,4.93,5.44,5.42,4.52,3.35,4.14,5.30,5.43,5.27,5.53,5.39,4.93,4.81,4.19
4.36,4.69,4.97,5.31,5.40,4.54,4.42,5.31,5.73,5.84,5.80,5.40,4.67,4.53,5.46,5.31
4.98,5.40,5.79,5.94,5.56,4.77,4.70,5.19,5.36,4.96,4.72,4.94,5.52,5.41,5.24,5.43
5.40,4.94,4.72,4.77,4.96,5.19,5.88,6.02,5.66,4.89,3.63,2.85,4.36,5.58,5.73,4.89
3.38,3.38,3.38,3.38,3.38,3.38,3.38,3.38,3.68,4.05,4.42,4.62,4.75,4.82,4.96,5.29
5.30,4.94,4.75,4.75,4.75,4.76,4.81,4.19,4.12,4.12,5.42,5.44,4.89,4.76,4.85,4.92
4.93,5.00,4.67,4.43,4.39,4.89,5.55,5.79,5.40,4.98,5.10,5.49,4.99,5.22,5.56,5.31
5.02,4.73,4.69,5.37,5.30,5.11,5.57,5.73,5.08,4.89,5.67,5.74,4.80,4.14,4.03,3.68
3.38,4.76,5.21,4.97,5.24,5.58,5.20,5.80,5.46,5.24,5.30,5.15,4.69,4.27,4.30,5.24
5.58,5.20,5.50,5.74,5.99,5.86,4.87,4.33,5.08,5.42,5.24,4.97,5.58,4.82,4.03,4.29
4.85,5.40,5.31,4.97,4.84,4.25,3.34,4.48,5.49,5.73,5.08,4.89,5.45,4.46,3.84,4.75
5.91,6.11,5.33,5.08,5.17,5.41,5.67,5.27,5.08,5.41,4.95,4.65,4.30,4.27,3.84,4.27
4.74,4.80,4.02,4.36,4.74,4.80,4.93,5.48,6.07,5.79,5.60,4.68,4.18,4.73,5.22,5.33
5.41,5.74,5.76,4.68,4.18,4.94,5.91,5.65,4.38,4.49,5.20,5.32,5.80,5.46,4.53,4.95
5.67,5.79,5.94,5.30,5.11,5.13,5.69,4.97,4.33,5.00,5.67,5.67,4.88,4.80,5.53,5.39
4.96,4.61,4.67,5.40,5.90,5.65,4.38,4.49,5.20,5.41,6.20,5.54,4.03,4.52,5.31,5.56
4.93,4.77,4.96,5.39,5.53,4.80,4.80,5.31,5.41,6.20,NA,NA
>chr11:64787774-64788074
NA,NA,4.77,4.72,4.85,5.30,5.80,5.40,4.42,3.75,4.65,5.40,5.52,4.77,4.36,3.90
4.52,4.63,4.97,5.31,5.40,4.54,4.18,4.82,5.64,5.23,4.96,4.63,4.51,4.31,4.63,5.15
5.94,5.40,4.77,4.58,4.89,5.39,5.56,4.98,4.66,5.38,5.23,5.10,5.04,5.14,5.56,5.39
4.96,4.77,4.93,5.23,5.08,4.90,5.57,6.00,5.41,4.97,4.80,4.63,4.93,4.78,4.62,4.58
4.45,4.94,5.67,5.47,4.94,4.33,4.95,5.31,5.26,5.02,4.81,4.80,4.97,5.14,5.47,5.56
4.89,4.53,4.51,4.90,4.76,4.89,5.41,5.56,4.77,4.58,4.89,5.41,5.56,4.77,4.58,4.62
4.78,4.97,5.41,5.69,5.54,4.72,3.90,4.02,3.68,4.35,4.74,4.67,4.92,4.85,4.76,4.75
4.89,5.39,5.53,5.13,5.18,5.41,4.77,4.94,5.40,5.43,4.93,4.96,5.36,5.39,5.01,5.05
5.10,5.08,5.70,4.82,4.03,4.29,4.78,4.93,4.63,4.80,5.30,5.23,5.08,4.66,3.90,4.02
4.52,5.41,5.08,5.36,5.82,5.57,5.11,5.53,5.48,5.01,4.61,5.16,5.52,4.92,4.81,4.80
4.18,4.54,5.52,5.41,4.82,4.94,5.40,5.31,5.02,5.05,5.10,5.43,5.30,4.98,5.20,5.26
5.02,4.81,4.80,4.97,5.41,6.00,5.80,5.15,4.64,5.08,5.06,5.23,5.53,4.84,4.47,5.27
5.51,5.42,5.46,5.18,4.37,4.42,5.40,5.80,4.89,4.53,4.51,5.19,5.31,5.40,4.94,4.72
4.77,4.82,4.94,5.19,5.19,4.95,4.90,5.02,5.26,5.29,4.94,4.33,4.67,5.20,5.46,5.19
5.13,5.74,5.56,5.30,4.78,4.68,4.73,4.63,4.36,4.05,4.42,4.62,4.82,5.02,5.33,5.76
5.93,5.82,5.27,4.27,3.84,4.75,5.66,5.53,3.79,4.75,5.66,5.53,3.79,3.63,4.89,5.73
5.73,4.89,3.68,4.03,4.61,5.23,4.89,3.84,4.75,5.66,5.53,5.11,5.58,5.73,4.89,3.38
3.63,3.79,5.53,5.62,4.87,4.33,5.08,5.42,4.76,3.38,3.68,4.05,4.51,4.33,4.95,5.53
5.39,4.66,4.77,5.56,5.94,5.79,5.40,4.98,5.31,5.46,NA,NA
>chr11:64787892-64788192
NA,NA,5.40,5.43,4.93,4.96,5.36,5.39,5.01,5.05,5.10,5.08,5.70,4.82,4.03,4.29
4.78,4.93,4.63,4.80,5.30,5.23,5.08,4.66,3.90,4.02,4.52,5.41,5.08,5.36,5.82,5.57
5.11,5.53,5.48,5.01,4.61,5.16,5.52,4.92,4.81,4.80,4.18,4.54,5.52,5.41,4.82,4.94
5.40,5.31,5.02,5.05,5.10,5.43,5.30,4.98,5.20,5.26,5.02,4.81,4.80,4.97,5.41,6.00
5.80,5.15,4.64,5.08,5.06,5.23,5.53,4.84,4.47,5.27,5.51,5.42,5.46,5.18,4.37,4.42
5.40,5.80,4.89,4.53,4.51,5.19,5.31,5.40,4.94,4.72,4.77,4.82,4.94,5.19,5.19,4.95
4.90,5.02,5.26,5.29,4.94,4.33,4.67,5.20,5.46,5.19,5.13,5.74,5.56,5.30,4.78,4.68
4.73,4.63,4.36,4.05,4.42,4.62,4.82,5.02,5.33,5.76,5.93,5.82,5.27,4.27,3.84,4.75
5.66,5.53,3.79,4.75,5.66,5.53,3.79,3.63,4.89,5.73,5.73,4.89,3.68,4.03,4.61,5.23
4.89,3.84,4.75,5.66,5.53,5.11,5.58,5.73,4.89,3.38,3.63,3.79,5.53,5.62,4.87,4.33
5.08,5.42,4.76,3.38,3.68,4.05,4.51,4.33,4.95,5.53,5.39,4.66,4.77,5.56,5.94,5.79
5.40,4.98,5.31,5.46,4.53,4.67,5.40,5.80,5.71,5.25,5.08,4.77,4.94,5.29,5.41,5.99
5.44,5.11,5.30,5.46,5.13,5.19,5.53,5.27,5.43,5.30,4.14,3.35,4.52,5.42,5.44,4.93
4.85,4.93,4.85,4.72,4.93,5.56,5.31,4.65,4.51,4.77,5.40,5.46,4.93,4.78,5.31,5.58
4.94,4.63,4.77,5.35,5.40,4.42,4.54,5.47,5.56,5.30,4.37,4.18,4.94,5.67,5.47,4.92
4.63,4.73,3.95,4.25,5.10,5.75,5.42,5.17,5.04,4.73,4.84,5.19,5.53,4.95,4.33,4.94
5.47,5.67,4.94,4.84,5.08,5.42,5.24,4.30,4.99,5.27,4.79,5.22,5.08,5.50,5.40,4.74
4.06,4.03,4.58,4.94,4.92,5.10,4.83,5.22,5.33,5.41,6.20,5.54,5.33,5.73,5.82,4.89
3.38,3.63,3.79,5.30,5.82,5.89,5.21,4.76,3.38,3.63,NA,NA
>chr11:64879009-64879309
NA,NA,5.32,5.94,5.66,5.02,4.96,5.19,5.34,5.34,5.34,5.02,5.05,4.67,4.61,4.96
5.39,5.32,4.98,5.10,5.73,5.80,5.38,4.33,4.82,5.65,5.90,5.30,4.37,4.18,4.94,5.45
5.08,4.66,4.98,5.75,5.67,5.68,5.46,5.20,5.02,5.18,5.54,5.51,5.37,4.83,5.00,5.67
5.69,4.97,4.77,5.41,5.71,5.67,5.67,4.95,4.83,5.37,5.15,5.13,5.67,5.41,5.24,5.23
5.34,5.50,5.55,5.94,5.56,4.92,5.16,5.16,4.69,4.73,5.22,5.33,5.26,5.02,4.90,4.68
4.85,5.52,5.79,5.94,5.56,4.77,4.58,4.89,5.19,5.34,5.34,5.23,5.24,5.66,5.56,4.77
4.66,5.39,5.40,4.92,4.51,4.63,4.36,4.98,5.56,5.19,4.84,4.73,5.04,5.17,5.65,5.02
4.92,5.56,5.38,4.84,4.80,4.81,4.31,4.63,4.63,4.73,4.76,4.94,5.30,5.59,5.67,5.52
4.94,4.82,5.41,5.52,4.54,4.42,5.31,5.49,5.43,5.67,5.47,4.92,4.81,4.80,4.69,5.16
5.36,4.96,4.72,4.97,5.96,5.57,5.11,5.53,5.66,5.10,4.65,4.30,4.99,4.99,5.15,5.50
5.73,5.80,5.46,4.93,4.72,4.85,4.93,4.63,4.80,4.93,4.63,4.80,4.97,4.93,5.17,5.46
5.19,4.63,4.94,5.45,5.08,5.27,5.53,5.39,4.96,4.96,5.29,5.30,4.95,4.77,4.72,4.51
4.05,4.36,4.63,5.09,5.39,5.19,4.94,4.75,4.82,4.96,5.29,5.30,4.94,4.58,4.03,4.06
4.05,4.76,5.60,6.00,5.15,4.82,4.14,4.80,5.74,5.56,5.30,4.85,4.33,4.17,4.82,4.50
5.14,5.47,5.56,5.30,4.85,4.77,5.41,5.41,4.96,4.95,5.30,5.51,5.20,5.09,5.19,5.54
5.22,4.70,4.45,4.80,5.08,5.27,5.29,4.96,4.82,4.75,4.94,5.22,5.65,5.20,5.02,5.18
5.41,5.09,5.43,5.25,4.56,4.81,5.30,5.56,4.53,4.95,5.53,5.19,4.84,5.31,5.73,5.94
5.43,5.27,5.53,5.39,4.96,4.77,4.77,4.96,5.39,5.53,5.27,5.23,5.50,5.34,5.19,4.96
5.02,5.41,5.52,4.85,4.62,4.75,4.82,4.96,5.29,5.08,NA,NA
>chr11:67366557-67366857
NA,NA,5.62,5.11,5.22,5.80,5.40,4.63,4.88,5.37,5.79,5.76,4.80,4.51,4.69,4.73
4.93,5.19,5.53,5.22,5.35,5.22,4.98,5.40,5.79,5.94,5.30,4.78,4.73,5.02,5.31,5.53
4.95,4.33,4.94,5.40,5.39,4.66,4.71,5.43,5.44,5.11,4.65,5.69,5.41,4.97,4.78,4.68
4.85,4.92,4.74,4.36,4.63,4.51,4.92,5.29,5.26,4.99,5.04,5.29,5.90,5.60,4.76,3.38
4.05,4.65,4.97,5.21,4.95,4.65,4.97,5.21,4.12,2.85,4.36,5.57,5.96,4.98,4.51,4.98
5.40,4.80,3.79,4.75,5.82,5.73,5.11,5.10,5.73,5.84,6.01,4.94,4.84,4.97,5.53,5.22
5.35,5.40,4.42,4.37,5.30,5.23,5.27,5.50,5.55,5.55,4.89,3.84,4.75,5.66,5.89,4.72
4.98,5.47,5.93,5.15,4.31,3.34,3.85,4.05,4.35,4.74,4.67,5.00,4.68,4.92,5.19,5.89
6.20,6.20,5.89,5.03,4.69,4.46,4.79,4.77,4.77,4.79,4.46,4.90,5.28,5.53,5.02,5.03
4.97,4.65,5.10,5.66,5.53,5.11,5.57,6.00,4.74,3.75,4.81,5.28,5.89,5.38,5.34,5.47
4.98,4.72,5.54,5.69,4.74,4.66,5.08,4.79,5.38,5.89,5.66,4.70,4.05,4.31,4.76,4.63
4.27,3.79,4.80,4.80,3.79,4.12,5.41,5.78,5.78,5.70,5.24,4.30,4.27,3.84,4.12,5.60
5.91,5.43,5.26,5.29,4.92,4.76,4.63,4.52,4.68,4.97,4.78,4.68,4.85,4.93,4.80,4.81
4.80,4.18,4.54,5.29,5.32,5.80,5.38,4.33,4.06,4.05,3.38,4.89,5.73,5.58,4.90,5.08
4.97,4.84,5.56,5.58,5.02,5.05,4.63,4.80,5.53,5.39,4.93,4.81,4.19,4.36,4.69,4.73
4.93,5.41,5.31,5.11,5.73,5.57,4.81,4.19,4.51,4.31,4.63,5.15,5.93,5.47,5.14,4.43
4.51,5.30,5.46,4.71,4.58,4.89,5.44,5.42,4.76,3.68,4.03,4.17,4.53,5.46,5.80,5.20
5.21,4.52,4.02,4.65,4.73,4.84,4.97,5.34,5.27,5.50,5.40,4.35,4.05,4.06,4.33,5.08
5.42,4.76,4.05,4.65,5.05,5.50,5.73,5.50,5.15,4.27,NA,NA
>chr11:69986185-69986485
NA,NA,5.27,5.16,5.75,5.22,4.73,4.84,5.08,5.31,4.65,4.51,4.33,4.67,5.04,5.14
5.33,4.95,4.85,4.85,4.80,4.02,3.68,4.35,4.74,4.67,5.00,5.14,5.33,4.95,5.24,5.65
6.00,5.15,4.52,4.65,4.83,5.09,4.86,5.22,5.82,5.82,4.70,3.35,4.14,5.10,5.05,4.85
4.84,4.73,4.93,5.39,5.56,5.14,4.74,4.36,4.05,4.42,4.62,4.58,4.45,4.73,4.65,4.92
5.40,5.90,5.40,4.67,4.53,5.46,5.80,5.73,5.31,4.77,4.58,4.89,5.39,5.40,4.92,4.63
4.92,4.93,4.97,4.78,4.29,4.03,4.06,4.05,3.38,4.76,5.42,5.42,4.94,4.63,4.36,4.74
5.29,5.80,5.84,5.73,5.50,5.20,5.19,4.92,4.80,4.74,4.36,4.02,4.80,4.43,3.75,3.75
5.22,5.93,5.47,4.85,4.29,4.77,5.40,5.80,4.89,4.53,4.51,5.19,5.58,5.80,5.32,5.20
5.00,4.57,5.32,6.00,5.82,4.70,3.35,4.14,5.22,5.94,5.40,4.36,4.03,4.61,5.08,5.45
4.52,3.34,3.85,5.10,5.66,5.53,5.11,5.58,5.58,4.93,4.80,4.74,4.36,3.35,4.03,5.37
5.91,4.70,4.05,4.31,4.63,4.73,4.78,5.31,5.46,4.93,4.96,5.36,5.19,4.95,4.61,4.67
5.40,5.56,5.48,4.98,5.22,6.01,4.89,4.53,4.89,5.80,5.84,5.15,4.82,4.66,4.98,5.33
5.41,5.99,5.44,4.81,3.75,4.74,5.29,5.56,5.74,5.27,5.43,5.30,4.14,3.35,4.52,5.42
5.44,4.93,4.85,4.93,4.85,4.72,4.93,5.56,5.31,4.65,3.75,4.42,5.31,5.73,5.50,5.73
5.80,5.58,4.94,4.63,4.77,5.35,5.40,4.42,4.54,5.47,5.56,5.30,4.37,4.18,4.94,6.01
5.71,5.29,5.13,4.93,4.69,5.54,6.20,5.89,5.19,4.92,4.65,4.73,4.84,5.19,5.53,4.95
4.33,4.94,5.40,5.43,4.93,4.93,5.56,5.42,5.24,4.30,4.99,5.34,4.97,4.84,5.40,5.94
5.40,4.74,4.06,4.03,4.58,4.75,4.62,4.78,4.97,4.93,5.00,5.41,5.76,5.20,5.33,5.73
5.82,4.89,3.38,3.63,3.79,5.30,5.82,5.89,5.21,4.76,NA,NA
>chr11:71061866-71062166
NA,NA,4.96,5.08,5.32,5.53,5.93,5.14,5.15,5.50,5.73,5.50,5.73,5.50,5.73,5.50
5.49,4.99,5.04,5.00,5.14,5.33,5.32,5.50,5.73,5.50,5.73,5.50,5.73,5.50,5.73,5.50
5.73,5.84,5.80,4.89,4.78,5.30,5.94,5.55,5.50,5.50,5.33,5.24,5.46,5.80,5.15,5.14
5.53,4.86,5.11,5.30,5.66,5.24,5.56,5.42,4.52,4.05,4.42,4.68,4.81,4.19,4.81,5.03
5.89,5.99,5.62,4.81,4.31,4.51,4.98,5.89,5.66,5.10,4.65,4.95,5.31,5.27,5.16,5.67
4.95,4.61,4.82,4.75,4.89,5.41,5.80,5.15,4.99,5.50,5.55,5.94,5.56,4.77,4.58,4.89
5.41,5.56,4.77,4.66,5.39,5.53,4.80,4.14,4.82,4.50,4.80,4.02,4.70,5.73,5.58,4.36
3.75,4.43,4.80,4.02,3.68,4.89,5.73,5.58,4.48,4.03,5.37,5.30,3.79,4.75,5.73,5.58
4.48,4.03,5.37,5.30,3.79,4.27,4.74,4.80,4.02,3.68,4.89,5.66,5.89,4.72,4.98,5.33
5.41,5.82,5.30,5.11,5.28,5.53,5.11,5.58,5.73,5.10,4.65,4.97,5.03,5.02,4.80,5.32
5.14,4.30,5.24,5.70,5.08,4.61,4.03,3.68,4.76,5.21,4.97,5.24,5.70,5.78,5.78,5.15
4.81,3.75,4.74,5.00,4.68,4.92,5.40,5.52,4.46,4.36,5.22,5.50,5.08,5.22,5.34,5.48
4.49,3.85,4.05,4.89,5.73,5.58,5.01,4.61,5.23,5.38,4.66,4.74,5.00,5.41,5.76,5.74
5.41,5.33,5.14,4.43,4.39,5.08,4.97,4.84,5.40,5.94,5.22,4.51,4.80,4.80,3.79,4.75
5.91,5.43,4.33,4.37,4.97,4.93,5.00,4.68,4.02,4.70,5.73,5.73,4.75,4.12,4.46,5.34
5.47,4.92,4.51,4.63,4.36,3.90,4.93,5.49,5.82,5.00,4.53,5.56,5.42,4.76,3.68,4.03
4.61,5.16,5.40,4.98,5.31,5.46,4.53,4.67,5.20,5.13,5.29,5.74,5.66,4.82,4.97,5.60
5.79,6.07,5.28,4.81,3.75,4.74,5.29,5.56,5.47,4.92,4.81,4.51,3.74,3.35,4.52,5.42
5.44,4.93,4.85,4.93,4.85,4.33,4.95,5.74,5.56,5.30,NA,NA
>chr11:72032242-72032542
NA,NA,5.16,5.13,4.93,3.95,4.25,5.35,6.00,5.40,4.65,4.51,4.33,4.67,5.04,5.14
5.75,5.16,5.10,5.04,5.14,5.47,5.34,5.38,5.54,5.60,4.99,4.68,4.81,4.63,4.63,4.94
5.58,5.31,5.11,5.13,5.84,5.41,5.00,4.67,4.50,4.52,4.80,4.50,4.52,4.68,5.00,4.67
4.50,4.63,4.51,4.82,5.41,5.52,4.92,4.76,4.69,3.75,3.75,5.22,5.93,5.74,4.95,4.33
4.94,5.52,5.79,5.79,5.75,5.14,4.50,4.82,4.61,5.16,5.75,5.14,4.97,4.78,4.73,5.02
5.66,5.30,4.98,5.48,5.56,5.40,4.63,4.80,5.74,5.56,5.29,4.93,4.97,4.85,4.82,5.66
5.56,4.92,4.73,5.33,6.11,5.91,4.70,4.05,4.31,4.63,5.05,4.67,4.53,5.46,5.56,4.77
4.66,5.39,5.40,4.92,4.63,4.92,4.93,5.04,5.10,5.16,5.52,4.92,4.63,4.73,4.53,4.59
5.54,5.22,4.94,4.76,4.85,4.73,4.78,5.22,5.80,5.40,5.10,5.23,5.38,4.66,3.90,4.52
4.50,4.80,4.93,5.58,5.58,5.11,5.53,5.66,4.89,3.68,4.03,4.17,4.53,5.46,5.80,5.73
5.50,5.73,5.50,5.20,5.03,4.24,4.36,5.57,5.82,4.88,4.14,4.82,5.15,5.93,5.47,5.14
4.50,4.82,4.17,4.61,4.73,4.78,5.30,5.80,5.40,4.42,4.54,5.40,5.31,5.02,5.05,4.67
4.53,5.23,5.53,5.22,5.34,5.74,5.13,5.19,5.56,4.82,4.84,5.19,5.53,4.80,4.14,4.82
4.63,4.73,4.93,5.19,5.34,5.50,5.23,5.27,5.67,5.79,5.55,5.38,4.66,3.90,4.92,5.31
5.56,4.53,4.95,5.53,5.39,4.66,4.71,5.43,5.44,4.36,4.24,5.15,5.78,5.79,5.40,5.00
4.89,6.01,5.22,4.98,5.32,5.19,4.33,4.06,4.74,4.63,4.97,5.34,5.53,5.22,5.34,5.48
5.00,4.57,4.65,4.92,5.40,5.52,4.46,4.12,4.75,5.73,5.58,5.11,4.80,5.32,5.88,5.23
5.24,5.66,5.56,4.77,4.58,4.62,4.78,4.93,4.63,4.92,5.40,5.43,4.53,4.95,5.31,5.32
5.84,5.80,4.89,4.78,5.30,5.94,5.55,4.89,3.84,4.75,NA,NA
>chr11:75981557-75981857
NA,NA,5.19,4.84,5.56,5.66,4.82,4.85,4.97,4.93,5.29,5.56,5.47,4.94,4.33,4.95
5.53,5.39,4.89,4.82,4.61,4.95,5.67,5.16,5.10,5.40,5.90,5.46,5.02,4.65,5.60,4.99
4.68,4.73,4.63,4.27,3.79,5.53,5.62,4.67,3.95,4.73,5.02,5.31,5.40,4.54,3.64,4.46
5.35,5.50,5.08,4.84,4.94,5.42,5.31,4.52,3.74,4.89,6.01,5.84,5.20,5.19,4.94,4.14
4.88,5.67,5.84,5.33,4.74,4.35,3.63,4.12,4.19,4.81,4.68,4.78,4.93,4.85,4.93,5.19
5.53,4.84,4.94,5.42,5.42,5.24,4.97,5.03,5.02,5.30,5.46,4.71,4.58,4.62,4.78,4.93
5.02,5.31,5.40,4.85,4.68,4.85,4.92,4.93,4.86,4.78,5.10,5.05,5.24,5.58,5.20,5.94
5.94,5.78,5.70,4.82,4.03,4.66,5.41,5.31,4.78,4.89,5.56,5.74,4.80,4.80,5.53,5.31
4.94,4.98,5.89,5.28,5.11,4.80,5.40,4.98,4.94,5.31,5.53,5.27,5.43,5.30,4.14,4.52
5.31,5.56,4.53,5.00,5.82,5.57,5.11,4.65,5.37,5.00,4.53,5.56,5.30,4.69,5.08,5.19
4.89,4.76,4.81,4.63,4.77,5.34,5.47,4.85,4.68,4.73,4.69,3.75,4.24,5.15,5.30,4.82
4.94,5.47,5.34,4.46,4.81,5.03,5.89,6.20,5.93,4.84,4.84,5.77,5.76,4.68,3.64,4.82
5.65,5.91,5.43,5.49,5.50,5.15,4.27,3.84,4.12,5.41,5.08,4.61,5.01,5.48,6.07,5.79
5.60,4.68,3.64,4.87,5.80,5.82,5.36,5.16,5.67,4.80,4.63,5.40,5.80,5.22,4.14,4.52
5.19,5.20,5.50,5.74,5.99,5.44,4.90,4.46,5.45,4.89,3.74,3.35,4.36,5.40,5.50,4.46
4.90,5.58,5.58,4.81,3.75,4.18,4.73,4.65,4.92,5.31,5.42,5.02,4.92,4.67,4.85,4.85
4.97,5.03,5.02,4.65,4.86,5.33,5.20,5.76,4.98,4.63,5.05,4.63,4.80,5.53,5.43,5.24
5.66,5.56,4.77,4.58,4.89,5.39,5.32,5.00,4.57,5.32,5.84,5.67,4.88,4.63,5.04,4.68
4.52,5.15,5.50,5.08,5.22,4.79,5.08,5.22,4.79,5.84,NA,NA
>chr11:76113823-76114123
NA,NA,5.15,4.81,4.46,5.35,5.40,4.77,4.66,5.39,5.40,4.94,4.33,4.67,5.40,5.90
5.46,4.24,4.24,5.46,5.52,4.77,4.63,4.51,4.80,4.93,5.02,5.31,5.53,4.95,4.33,4.85
5.30,5.56,5.47,5.14,4.85,4.46,3.64,4.37,4.93,4.85,4.76,4.89,5.39,5.32,5.13,5.20
5.62,4.24,4.38,5.42,5.44,4.93,4.90,4.51,5.08,5.62,5.74,5.41,5.29,4.94,4.82,5.66
5.94,5.73,5.50,5.73,5.31,4.84,5.38,5.56,4.84,5.38,5.80,5.73,5.31,4.77,4.70,5.22
5.54,4.59,5.08,5.73,5.57,4.36,2.85,3.63,3.38,4.76,5.21,5.89,5.82,5.30,3.79,3.63
3.38,3.38,3.38,4.76,5.21,5.89,5.74,5.76,5.41,5.00,4.74,4.72,5.54,5.69,5.33,4.43
3.75,2.85,3.63,4.76,5.21,5.57,5.43,5.45,5.27,5.50,5.23,5.27,5.67,5.41,4.82,4.97
5.69,5.69,4.97,4.33,4.95,5.53,5.31,5.02,4.93,4.37,4.33,5.55,5.76,5.32,4.99,5.02
4.27,3.84,4.75,5.66,5.53,5.11,5.58,5.58,4.36,2.85,4.12,5.21,4.97,4.65,4.95,5.21
4.97,4.65,4.95,5.21,4.97,4.65,5.10,5.66,5.53,3.79,4.75,5.66,5.53,3.79,4.75,5.66
5.53,3.79,4.75,5.66,5.53,3.79,3.63,3.38,4.76,5.60,5.90,5.29,5.04,4.99,5.26,5.33
5.14,4.86,4.53,4.57,4.65,4.93,5.62,5.37,4.69,4.86,5.14,5.33,5.26,5.28,5.56,5.40
4.96,4.96,5.39,5.40,4.94,4.33,4.95,5.53,5.31,5.02,4.73,4.78,5.30,5.94,5.79,5.40
4.98,5.31,5.46,5.06,5.41,5.71,5.81,5.15,4.81,3.75,4.74,5.17,5.65,5.43,4.83,4.67
5.40,5.23,4.46,4.69,5.15,5.78,5.78,5.70,4.82,3.64,4.37,4.97,5.41,5.76,5.55,4.33
4.37,4.93,4.85,4.95,5.19,5.19,4.70,4.03,4.46,5.35,6.00,5.40,4.94,4.63,5.19,5.28
4.56,4.36,4.43,4.67,4.92,4.63,4.92,5.52,5.41,4.82,4.85,5.30,5.56,5.74,4.95,4.33
4.85,4.93,4.63,4.92,5.47,5.56,4.89,4.69,5.20,5.88,NA,NA
>chr11:78672166-78672466
NA,NA,4.93,4.63,4.31,4.05,3.68,3.38,4.35,5.40,5.93,5.47,5.14,4.43,4.36,3.75
4.98,5.56,5.43,4.93,4.72,4.94,5.40,5.31,4.97,4.69,3.75,2.85,4.75,5.82,5.73,5.33
5.54,5.84,5.13,5.38,5.80,5.73,5.50,5.20,5.19,4.94,4.61,5.43,5.30,4.14,4.48,5.48
6.07,6.07,5.66,4.75,3.79,5.53,5.66,4.75,3.84,4.27,4.30,4.65,4.95,5.41,5.30,5.24
5.56,5.42,4.12,4.12,4.46,5.52,5.65,5.24,5.05,5.50,5.20,5.21,4.76,4.05,4.06,3.64
4.68,5.76,5.74,5.41,5.20,4.98,5.10,5.05,5.17,5.62,5.53,3.79,4.12,5.21,5.20,5.80
5.41,4.89,4.76,4.73,4.63,4.74,4.65,4.95,5.20,4.49,3.85,4.74,5.40,5.50,4.46,3.84
4.27,4.63,4.76,4.80,4.97,4.93,5.00,4.68,4.52,4.50,4.67,4.92,5.02,5.42,5.42,4.95
4.65,4.30,4.82,5.22,5.34,5.47,4.92,4.76,4.63,4.27,4.12,4.19,4.51,4.92,5.40,5.39
4.89,4.82,4.61,5.00,5.37,4.65,5.11,5.58,5.58,4.81,3.75,4.42,5.40,5.35,4.77,4.63
4.51,4.98,5.69,5.69,4.68,3.64,4.87,5.86,5.43,4.33,4.37,5.30,5.23,5.27,4.99,5.27
6.20,6.20,5.27,4.82,4.84,4.51,4.92,5.52,5.41,5.02,4.82,4.89,5.41,5.56,4.42,4.37
4.97,4.68,4.93,5.49,6.00,5.41,4.97,4.37,3.64,4.06,4.95,5.60,6.00,5.22,3.75,3.75
4.69,4.76,4.31,4.63,4.63,4.76,4.92,5.40,5.39,4.66,4.03,4.06,4.74,4.63,4.76,4.31
4.65,5.45,5.78,5.78,5.41,4.52,4.02,4.80,4.50,4.82,4.14,4.80,5.74,5.67,4.89,5.00
5.32,5.43,4.93,4.72,4.85,4.97,5.14,5.75,5.16,5.27,5.53,5.31,5.19,5.02,5.26,5.33
5.14,5.00,4.93,4.97,4.78,4.73,5.02,5.30,5.45,4.94,4.61,5.43,5.56,4.42,3.75,4.65
5.31,5.56,4.53,4.67,5.40,5.90,5.40,4.52,3.74,4.57,5.32,6.00,5.80,5.17,4.95,5.31
5.27,5.43,5.56,4.42,4.54,5.47,5.34,4.77,4.77,5.34,NA,NA
>chr11:78930394-78930694
NA,NA,5.56,4.89,4.78,5.30,5.43,5.27,5.31,4.95,5.24,5.65,5.90,5.40,5.10,5.16
5.75,5.14,5.04,5.10,5.16,5.75,5.14,5.00,4.74,4.66,4.82,5.15,5.84,6.01,5.43,5.02
5.14,6.02,5.28,4.36,4.24,5.30,5.42,5.02,4.92,4.74,4.36,4.36,4.98,5.75,5.16,5.10
5.04,5.41,5.84,5.69,4.98,4.76,4.63,4.52,3.90,4.66,5.08,5.50,5.22,4.39,4.27,5.15
5.80,5.46,5.24,5.30,5.45,4.94,4.17,4.33,4.51,4.65,5.45,5.78,5.94,5.94,5.20,5.03
5.02,4.80,5.32,5.84,5.50,5.22,3.75,4.24,5.30,5.42,4.97,4.63,4.31,4.14,5.31,5.58
5.02,4.73,3.95,4.38,5.70,5.30,4.82,4.94,5.40,5.39,4.89,4.75,4.82,5.02,5.41,5.52
4.85,4.68,4.85,5.05,4.63,4.63,5.05,4.63,4.98,5.96,5.57,4.36,4.24,5.03,5.20,5.50
5.73,5.94,5.66,5.24,5.43,5.40,4.94,4.82,5.33,4.89,4.69,5.30,5.44,4.96,5.02,5.41
5.52,4.94,4.33,5.00,5.37,4.65,5.11,5.57,5.96,4.68,4.42,5.56,5.43,4.61,4.03,4.52
5.60,5.52,5.22,4.82,4.30,5.17,5.62,5.53,3.79,4.75,5.82,5.82,5.00,4.33,4.51,4.63
4.50,5.33,6.00,5.82,4.75,3.79,5.53,5.62,4.67,4.49,5.40,5.79,5.79,5.52,4.92,4.63
4.93,4.85,4.82,5.30,5.45,4.94,4.61,5.23,4.89,4.90,5.28,5.89,4.98,4.51,4.31,4.63
4.63,4.97,5.31,5.56,5.22,4.57,3.74,4.52,5.45,5.78,5.79,5.52,4.54,4.42,5.40,5.94
5.15,4.52,4.80,4.74,4.36,4.05,4.31,4.63,4.92,5.04,4.57,4.53,4.86,5.14,5.56,5.39
4.89,4.76,4.73,4.69,4.36,3.75,4.74,6.00,5.49,5.01,4.14,4.80,5.67,5.16,4.61,4.94
5.45,5.08,5.10,5.05,5.02,5.42,5.42,4.12,4.12,4.19,4.81,4.76,4.62,4.99,5.69,5.13
5.11,5.22,5.80,5.30,4.80,4.76,4.63,4.82,4.61,5.08,5.45,4.65,4.42,4.68,4.85,4.92
5.04,4.99,5.57,5.19,4.92,3.90,4.36,4.63,4.94,5.42,NA,NA
>chr11:88086590-88086890
NA,NA,5.39,4.93,4.73,4.69,4.51,4.80,4.80,5.02,5.46,5.52,5.22,4.82,5.27,5.74
5.76,4.98,4.81,4.51,4.53,4.93,5.65,5.22,4.95,4.73,4.69,4.39,5.08,4.97,4.84,4.94
5.45,4.46,4.39,5.22,6.00,5.46,4.81,3.75,3.90,4.92,5.45,5.78,5.78,5.15,5.02,5.53
5.66,4.75,3.79,4.80,4.80,3.79,4.75,5.66,5.53,5.02,5.46,5.90,5.40,5.10,5.23,5.38
4.66,4.74,5.76,5.20,4.69,4.86,4.93,5.00,4.68,4.52,5.15,6.00,5.40,4.65,4.31,4.76
4.69,4.51,4.65,5.60,4.97,4.82,5.41,5.75,5.22,4.99,5.57,5.03,4.69,4.46,5.23,5.29
4.67,4.43,4.51,5.30,5.37,4.03,4.48,5.62,5.99,5.89,5.19,4.65,3.75,4.42,5.31,5.05
4.85,5.35,5.93,5.47,4.54,3.64,4.87,5.86,5.43,4.33,4.37,5.30,5.56,5.47,4.94,4.77
5.41,5.18,5.13,5.53,5.43,4.53,5.00,5.82,5.80,5.17,5.05,5.50,5.32,5.20,4.49,3.85
4.05,3.38,4.89,5.66,5.53,5.11,5.57,5.73,5.08,4.89,5.45,5.08,5.22,5.35,5.22,5.11
5.73,5.82,4.75,3.79,5.53,5.66,4.70,4.05,4.31,4.63,4.92,4.93,5.04,4.63,4.80,5.74
5.67,5.39,4.70,4.21,5.15,5.86,5.99,5.89,5.19,4.94,4.61,5.23,5.76,5.53,5.69,5.41
5.00,4.74,4.36,4.77,5.35,5.40,4.77,4.66,5.44,5.42,4.52,4.02,4.80,4.74,4.36,4.05
4.51,4.33,5.00,5.37,5.53,5.14,5.02,5.43,5.45,5.27,5.50,5.55,5.79,5.52,4.85,4.62
4.76,4.73,4.63,4.35,3.38,3.68,4.05,4.42,4.62,4.76,4.73,4.63,4.36,4.02,4.80,4.74
4.36,4.05,4.42,4.73,4.61,4.95,5.74,5.93,5.15,4.52,3.90,4.72,5.54,4.86,4.24,3.85
5.10,5.73,5.73,4.89,3.63,3.79,5.53,5.66,4.89,3.63,2.85,2.85,4.75,5.73,5.85,5.17
4.97,5.21,4.76,3.38,3.63,3.84,4.27,4.30,4.65,5.10,5.73,5.58,4.93,4.80,4.74,4.35
3.68,4.05,4.42,4.62,4.58,4.03,4.46,5.35,5.50,5.84,NA,NA
>chr11:92911272-92911572
NA,NA,4.49,4.25,5.10,5.75,5.23,4.96,4.36,4.74,5.29,5.56,5.47,5.22,4.57,5.00
5.40,5.16,5.27,5.31,5.32,5.94,5.43,5.36,5.67,5.13,5.11,5.22,5.80,5.40,5.10,5.43
5.30,4.98,5.40,5.16,5.36,5.67,5.67,4.88,4.63,5.40,5.80,5.22,4.98,5.20,5.32,5.94
5.43,5.36,5.67,5.67,5.36,5.16,5.40,4.98,5.22,5.80,5.40,5.02,5.19,5.46,5.18,4.85
4.33,4.17,4.03,4.52,5.21,4.97,5.24,5.42,5.56,5.06,5.08,5.25,5.64,5.41,4.93,4.90
4.80,4.45,4.29,4.78,4.97,5.14,5.47,5.56,5.40,4.67,4.53,5.43,5.53,5.13,5.18,5.71
5.67,5.52,4.92,4.51,4.98,5.40,5.76,6.07,5.28,4.81,3.75,4.74,5.00,4.68,4.92,5.31
5.08,4.84,5.31,5.73,5.94,5.66,5.24,5.23,5.08,3.84,4.12,5.41,5.08,5.36,5.82,5.49
4.93,4.65,4.73,4.69,4.73,4.62,4.98,5.42,5.42,4.97,4.63,4.35,3.68,4.03,4.63,5.18
5.71,5.60,4.89,4.90,5.28,5.53,5.11,5.57,5.96,4.99,4.29,4.77,5.56,5.41,4.93,4.85
4.73,4.78,5.10,5.49,5.02,4.90,4.93,5.44,5.30,4.24,2.85,3.63,4.35,4.63,4.97,5.31
5.40,4.54,4.33,5.84,5.84,5.13,4.97,5.53,4.66,4.98,5.33,5.26,5.43,5.45,5.27,5.34
5.23,4.53,4.17,4.82,4.63,4.73,4.68,4.42,4.65,5.31,5.56,4.53,5.00,5.67,5.69,4.98
4.76,4.63,4.36,4.05,4.42,4.68,4.73,4.69,3.75,3.75,4.69,4.73,4.76,4.89,5.44,5.42
4.82,4.03,4.58,4.62,4.42,4.65,5.19,5.20,5.94,5.43,4.61,4.82,4.63,4.73,4.68,4.85
5.40,5.19,4.84,5.40,5.80,5.29,4.74,4.66,5.08,4.79,5.22,5.38,5.33,5.02,4.73,4.85
5.52,5.41,5.02,4.73,4.85,5.52,5.16,4.61,4.03,4.52,5.42,5.56,4.53,4.67,5.40,5.80
5.84,5.73,5.10,4.78,4.73,5.02,5.34,5.34,5.34,5.19,4.96,4.61,4.95,5.67,5.79,5.94
5.56,4.77,4.66,5.41,5.31,4.98,5.20,5.26,5.02,5.19,NA,NA
>chr11:102950662-102950962
NA,NA,4.94,5.31,5.32,4.49,4.25,5.35,5.50,5.84,5.32,5.76,6.01,5.46,4.71,4.66
5.41,5.80,5.20,5.21,4.12,2.85,3.75,4.43,4.80,4.02,4.36,5.40,5.94,5.84,5.73,5.50
5.20,5.21,4.76,3.38,3.68,4.05,4.31,4.76,4.63,4.36,4.03,4.17,4.53,5.56,5.30,4.24
3.75,5.22,5.93,5.48,4.49,4.67,5.62,6.07,5.79,5.69,5.33,4.74,4.36,4.03,4.17,4.33
4.97,5.60,5.79,5.76,5.32,5.84,5.50,5.22,4.51,4.65,5.69,5.33,4.74,4.35,4.05,4.65
4.97,5.21,4.95,4.43,4.80,5.21,4.88,4.39,4.27,4.30,5.17,5.85,5.85,5.17,4.97,5.21
4.52,3.35,4.03,5.20,5.62,5.08,4.57,5.22,5.75,5.79,5.78,5.41,4.95,3.85,4.24,4.86
5.79,6.07,5.66,4.70,4.03,4.61,5.23,4.89,4.90,5.44,5.99,5.74,5.50,5.20,5.03,5.02
4.80,5.76,5.79,5.69,4.74,4.66,5.08,5.45,4.89,5.08,5.73,5.57,4.81,4.46,4.79,5.27
5.27,4.79,4.46,4.81,5.28,5.53,5.11,5.44,5.99,5.41,5.20,5.00,4.57,5.32,5.76,5.20
5.33,4.86,5.54,4.98,4.51,4.31,4.05,4.70,5.73,5.85,5.17,5.05,5.50,5.32,5.20,4.98
5.10,5.74,5.82,5.93,5.14,4.30,4.65,4.05,4.89,5.73,5.73,5.10,3.85,4.24,5.62,5.55
5.13,5.19,5.56,5.22,4.57,5.00,5.20,4.95,4.65,4.74,4.74,5.33,5.69,4.65,3.79,3.63
3.38,3.38,4.89,5.73,5.85,5.17,4.95,5.33,5.22,4.73,4.84,5.08,5.42,5.24,4.30,5.14
5.53,4.86,4.24,4.67,5.62,6.07,6.07,5.66,4.70,4.02,4.68,4.86,3.95,3.85,4.05,4.89
5.66,6.02,5.88,5.19,4.66,4.03,4.87,5.85,5.73,4.89,3.63,2.85,4.36,5.58,5.58,4.36
4.36,5.58,5.58,4.36,4.24,5.46,6.00,5.40,4.74,4.65,4.97,5.58,4.38,3.95,4.89,5.23
5.27,5.27,5.45,4.89,5.08,4.86,5.79,5.76,4.80,5.11,5.58,5.58,4.93,3.90,4.66,5.08
4.79,4.46,4.12,4.75,5.73,5.58,4.93,4.68,5.00,4.74,NA,NA
>chr11:106109848-106110148
NA,NA,5.14,5.56,5.43,5.24,5.33,4.89,4.90,5.44,5.99,5.27,4.99,4.99,4.30,4.85
4.84,4.73,4.93,5.41,5.56,4.42,4.68,5.69,5.13,5.33,5.20,5.62,5.08,4.57,5.22,5.33
5.32,5.80,5.41,4.66,4.71,5.55,5.88,5.00,4.33,4.94,5.47,5.34,4.46,4.12,3.63,3.38
3.38,3.38,4.35,4.74,4.67,4.92,4.63,4.80,4.97,4.68,4.93,5.62,5.37,5.33,4.86,4.65
3.79,3.63,4.35,4.74,4.80,4.52,4.50,5.14,5.56,5.19,4.33,4.82,5.70,5.30,4.82,4.94
5.47,5.93,5.15,4.52,4.80,4.43,3.75,4.24,5.46,5.52,4.46,4.12,3.63,4.76,5.41,5.78
5.78,5.15,4.24,2.85,3.63,4.89,5.73,5.73,4.70,3.35,3.34,3.85,4.95,5.42,5.56,5.24
5.30,5.70,4.38,3.95,4.89,5.23,4.46,4.90,5.57,5.96,4.99,4.29,4.77,5.31,5.73,5.50
5.49,4.99,4.65,4.92,5.19,4.97,5.17,5.80,5.73,4.24,4.38,5.58,4.97,4.65,4.74,4.74
5.33,5.76,5.20,5.33,5.73,5.57,5.11,5.30,5.37,4.03,4.31,4.63,4.76,4.98,5.69,5.84
5.33,4.85,4.85,4.97,5.03,4.69,4.27,5.27,5.82,6.01,5.76,5.76,6.01,5.46,4.71,4.29
4.42,4.05,3.68,4.89,5.73,5.58,4.36,2.85,4.12,5.42,5.42,5.02,4.92,4.74,3.75,4.81
5.03,4.97,4.65,4.05,4.89,5.91,5.43,4.33,3.75,4.05,3.68,4.89,5.82,5.96,4.99,4.62
4.76,4.81,4.19,4.36,4.43,4.80,4.02,3.68,4.89,5.66,5.53,3.79,4.27,4.74,5.14,5.33
5.41,5.82,5.30,5.11,5.28,6.07,5.76,4.80,3.79,3.63,3.38,3.38,4.89,5.73,5.58,4.93
4.80,4.74,4.27,2.85,2.85,3.63,3.38,4.76,5.60,6.00,5.22,4.51,4.80,4.80,5.11,5.44
5.43,4.33,3.75,4.81,5.58,5.58,4.81,4.31,4.81,5.02,5.02,4.27,4.69,5.46,6.00,5.40
4.27,2.85,4.24,5.46,5.52,5.38,5.54,4.86,4.24,3.85,4.05,4.35,4.63,4.76,4.31,4.05
4.36,4.63,4.97,5.34,5.08,3.84,3.63,4.89,5.66,5.53,NA,NA
>chr11:111883477-111883777
NA,NA,5.24,5.42,5.44,4.66,4.77,5.40,5.80,5.29,5.04,4.99,5.57,5.19,4.52,3.34
4.25,4.85,4.67,4.92,4.85,4.68,4.78,5.30,5.23,4.46,4.90,5.44,5.37,4.69,4.86,4.68
4.93,5.48,5.53,3.79,3.63,4.76,5.41,5.08,4.61,4.03,3.68,3.38,3.38,4.89,5.91,5.37
4.03,4.52,5.40,6.00,5.40,4.35,3.68,3.35,3.74,4.57,5.32,5.69,5.53,5.76,5.55,5.78
5.15,4.81,4.19,4.94,5.42,5.42,4.38,3.95,4.89,5.23,4.46,4.39,4.43,4.80,4.52,5.15
5.50,4.46,4.90,5.57,5.73,5.08,4.89,5.45,5.08,4.66,4.98,5.47,5.93,5.22,4.36,4.56
5.23,5.64,4.59,3.74,3.35,3.68,4.35,5.40,5.94,5.22,5.11,5.13,5.13,5.33,5.37,5.65
5.38,4.79,5.08,5.22,5.52,5.46,4.69,4.46,4.79,5.38,5.40,4.80,3.79,3.63,3.38,4.89
5.91,5.43,5.13,5.08,5.42,4.52,4.03,4.61,5.16,5.40,5.00,4.57,4.65,4.02,4.52,5.41
5.30,4.82,4.97,5.60,4.65,5.11,5.57,6.00,5.32,4.73,4.45,4.58,4.62,4.85,5.29,5.32
5.50,5.74,5.74,5.88,5.36,5.23,4.89,3.84,4.12,5.60,5.91,5.43,5.02,4.82,5.22,4.79
5.27,5.27,4.79,4.46,4.81,5.44,5.37,4.69,4.86,4.93,5.00,4.93,5.00,4.68,4.02,4.52
5.60,5.91,5.43,5.02,4.27,4.39,4.43,4.67,4.92,4.85,4.76,4.89,5.44,5.42,4.12,3.84
4.27,5.15,5.50,5.74,6.20,6.20,5.27,5.14,6.02,5.62,5.17,4.30,4.27,3.84,4.12,5.21
5.89,5.82,5.30,5.11,5.57,5.73,5.08,4.89,5.67,5.74,4.80,4.14,4.94,5.31,5.44,4.96
4.61,4.95,5.67,5.41,5.24,5.23,5.08,4.69,5.15,5.78,5.78,5.41,4.76,3.63,3.79,5.30
5.46,4.33,3.75,4.63,5.15,6.00,5.65,4.38,3.95,4.86,4.93,5.00,4.68,4.93,5.58,5.73
5.10,4.43,4.80,5.34,5.19,4.70,4.84,6.11,5.91,4.75,2.85,4.36,5.58,5.58,4.36,2.85
3.63,4.35,4.74,4.67,5.29,5.80,5.84,5.32,5.20,4.49,NA,NA
>chr11:111883555-111883855
NA,NA,5.50,4.46,4.90,5.57,5.73,5.08,4.89,5.45,5.08,4.66,4.98,5.47,5.93,5.22
4.36,4.56,5.23,5.64,4.59,3.74,3.35,3.68,4.35,5.40,5.94,5.22,5.11,5.13,5.13,5.33
5.37,5.65,5.38,4.79,5.08,5.22,5.52,5.46,4.69,4.46,4.79,5.38,5.40,4.80,3.79,3.63
3.38,4.89,5.91,5.43,5.13,5.08,5.42,4.52,4.03,4.61,5.16,5.40,5.00,4.57,4.65,4.02
4.52,5.41,5.30,4.82,4.97,5.60,4.65,5.11,5.57,6.00,5.32,4.73,4.45,4.58,4.62,4.85
5.29,5.32,5.50,5.74,5.74,5.88,5.36,5.23,4.89,3.84,4.12,5.60,5.91,5.43,5.02,4.82
5.22,4.79,5.27,5.27,4.79,4.46,4.81,5.44,5.37,4.69,4.86,4.93,5.00,4.93,5.00,4.68
4.02,4.52,5.60,5.91,5.43,5.02,4.27,4.39,4.43,4.67,4.92,4.85,4.76,4.89,5.44,5.42
4.12,3.84,4.27,5.15,5.50,5.74,6.20,6.20,5.27,5.14,6.02,5.62,5.17,4.30,4.27,3.84
4.12,5.21,5.89,5.82,5.30,5.11,5.57,5.73,5.08,4.89,5.67,5.74,4.80,4.14,4.94,5.31
5.44,4.96,4.61,4.95,5.67,5.41,5.24,5.23,5.08,4.69,5.15,5.78,5.78,5.41,4.76,3.63
3.79,5.30,5.46,4.33,3.75,4.63,5.15,6.00,5.65,4.38,3.95,4.86,4.93,5.00,4.68,4.93
5.58,5.73,5.10,4.43,4.80,5.34,5.19,4.70,4.84,6.11,5.91,4.75,2.85,4.36,5.58,5.58
4.36,2.85,3.63,4.35,4.74,4.67,5.29,5.80,5.84,5.32,5.20,4.49,4.25,4.85,5.14,5.56
5.31,5.02,4.93,4.85,4.33,5.00,5.67,5.84,5.33,4.50,4.31,4.03,5.54,6.20,5.89,5.19
4.92,3.90,4.36,4.77,5.34,5.47,4.54,3.64,4.82,5.70,5.30,5.24,5.43,5.53,5.27,5.23
5.50,5.34,5.23,4.93,4.93,5.43,5.40,4.54,3.64,4.06,4.05,4.76,5.42,5.08,4.84,5.40
5.80,5.30,4.78,4.73,4.61,4.67,5.05,4.63,4.31,4.65,5.45,5.30,4.82,4.94,5.40,5.43
4.53,4.17,4.94,5.19,5.89,5.74,5.76,5.33,4.50,4.63,NA,NA
>chr11:117397415-117397715
NA,NA,4.92,5.04,4.83,5.10,5.06,5.01,4.73,3.95,3.85,4.74,5.40,5.94,5.40,4.84
4.97,5.53,4.66,3.90,4.92,5.31,5.56,4.93,4.93,5.43,5.40,4.94,4.33,4.95,5.53,5.19
4.84,4.73,4.65,4.92,5.40,6.00,5.35,4.25,3.95,4.73,4.63,4.92,5.47,5.67,4.94,4.18
3.75,4.65,5.19,5.20,5.84,5.35,4.77,4.63,4.94,5.58,5.56,4.77,4.70,5.30,5.29,4.77
4.85,5.18,5.65,5.43,4.83,4.17,4.82,4.63,4.73,4.93,5.44,5.42,4.52,3.35,4.14,5.30
5.43,5.27,5.74,5.56,5.29,4.74,3.75,4.81,5.44,5.99,5.41,5.29,4.94,4.82,5.33,5.50
5.27,5.23,5.40,4.67,4.53,5.46,5.56,4.92,4.73,5.10,5.74,5.66,5.02,4.96,5.39,5.53
4.80,4.63,5.40,5.56,5.47,5.14,4.85,4.25,3.34,4.31,4.63,4.73,4.76,4.62,4.42,4.63
4.50,4.80,4.02,3.68,4.89,5.73,5.73,4.89,3.63,3.79,5.53,5.66,4.75,3.84,4.27,4.30
4.65,4.05,4.89,5.73,5.58,5.11,5.53,5.28,5.11,4.65,5.60,4.68,4.18,4.94,5.67,5.47
4.94,4.82,5.33,5.76,5.53,4.86,5.33,5.20,5.88,4.88,4.63,5.40,5.23,5.27,5.50,5.33
4.82,4.94,5.29,5.41,5.99,5.44,4.81,3.75,4.74,5.29,5.56,5.74,5.27,5.43,5.30,4.14
3.35,4.52,5.42,5.44,4.93,4.85,4.93,4.85,4.33,4.95,5.74,5.56,5.30,4.37,4.42,5.56
5.41,4.93,4.73,4.63,4.52,3.90,4.36,4.77,5.35,5.22,4.14,4.52,5.40,5.90,5.40,4.67
4.61,4.96,5.39,5.40,4.92,4.63,4.73,3.95,4.38,5.42,5.42,5.02,4.92,5.04,4.73,4.84
5.19,5.53,4.95,4.61,4.95,5.19,5.19,4.95,5.02,5.30,5.70,5.24,5.05,5.50,5.32,5.20
4.98,5.22,5.80,5.29,4.74,4.36,4.63,4.81,4.93,5.19,5.34,4.99,5.02,4.99,5.32,5.76
5.55,5.13,5.08,5.31,4.94,4.61,5.08,5.41,4.95,4.65,4.97,5.21,4.95,4.65,4.97,5.21
4.76,4.05,4.06,4.33,4.97,5.88,5.93,5.82,5.74,5.50,NA,NA
>chr11:122636536-122636836
NA,NA,4.03,4.70,5.82,5.73,5.11,5.10,5.49,4.99,4.65,4.52,5.15,5.94,5.40,4.77
4.29,4.78,4.93,4.85,4.68,4.42,4.05,4.70,5.91,5.99,5.74,5.50,5.32,5.31,4.80,4.14
4.82,5.15,5.50,5.27,4.99,5.27,5.99,5.86,5.17,4.30,5.14,5.53,4.86,5.08,4.57,5.04
5.29,5.80,5.22,4.78,4.73,4.63,4.98,5.60,5.53,5.76,5.33,5.24,5.23,5.08,4.69,5.15
5.30,4.82,4.94,5.29,5.32,5.80,5.46,4.93,4.93,5.46,5.31,4.78,4.86,5.14,5.75,5.79
5.94,5.94,5.15,4.82,5.22,4.79,4.46,3.84,4.27,4.63,4.76,4.92,5.52,5.16,5.10,5.40
5.56,5.74,4.80,4.14,5.01,5.58,5.73,4.89,3.63,2.85,4.24,5.03,5.89,5.99,5.86,5.17
4.95,5.29,4.54,3.64,4.87,5.80,5.96,4.97,4.72,4.72,4.51,4.81,5.62,5.43,4.33,4.54
5.47,5.56,5.30,4.37,4.33,5.46,5.93,5.76,5.55,5.79,5.40,5.00,4.57,5.04,4.92,4.63
4.92,5.29,5.41,5.82,5.30,5.11,5.58,5.58,4.81,4.46,5.35,5.40,4.77,4.66,5.39,5.53
5.13,4.86,5.25,5.64,5.46,4.53,4.95,5.53,5.19,4.84,5.56,5.94,5.94,5.30,4.98,5.40
5.79,5.79,5.75,5.14,4.74,4.35,3.68,3.35,4.14,5.22,5.35,5.22,5.53,5.23,4.93,4.72
4.51,4.05,4.36,5.40,5.94,5.22,5.11,5.13,5.69,4.97,4.33,4.95,5.31,5.32,5.84,5.94
5.40,4.36,4.03,4.14,4.80,5.67,5.41,4.82,4.94,5.29,5.26,5.02,4.81,4.98,5.96,5.49
4.81,4.42,4.68,4.73,4.63,4.52,4.80,4.50,4.82,4.63,5.19,5.53,4.98,4.36,4.05,4.31
4.63,4.92,4.93,4.97,4.78,4.62,4.82,5.02,5.41,5.52,4.92,4.51,4.98,5.54,5.37,5.36
5.16,5.67,4.80,4.80,5.31,5.32,5.80,5.58,4.94,4.98,5.65,5.46,4.71,4.66,5.39,5.40
4.85,4.29,4.45,4.80,4.81,4.31,4.63,4.50,4.67,5.29,5.56,5.48,4.98,5.31,5.58,4.97
4.69,4.39,4.46,5.23,4.89,3.95,4.38,5.65,5.90,5.30,NA,NA
>chr11:123002833-123003133
NA,NA,5.93,5.35,4.46,4.33,5.08,5.31,4.52,4.14,5.30,5.43,5.27,5.74,5.56,5.30
4.85,4.82,5.41,5.75,5.14,4.85,4.46,3.64,4.37,4.97,5.14,5.75,5.16,5.10,5.04,5.41
5.76,5.74,5.89,5.21,4.12,3.79,4.65,5.37,5.36,5.23,4.89,3.84,3.63,3.38,3.38,3.38
3.38,4.35,4.74,4.80,4.02,3.68,3.38,4.89,5.82,5.82,5.36,5.08,5.41,4.12,2.85,4.24
5.15,5.78,5.79,5.75,5.14,4.50,4.63,4.31,4.51,4.98,5.40,5.32,5.84,4.79,4.46,4.36
4.69,4.76,4.98,5.96,5.80,4.67,3.34,4.31,4.63,4.76,4.92,5.52,5.79,5.79,5.52,4.94
4.33,4.95,5.74,5.34,4.46,4.36,5.22,5.93,5.48,5.00,4.51,4.90,4.93,5.19,5.34,5.50
5.33,5.24,5.43,5.40,4.85,4.73,5.02,5.66,5.94,5.73,5.47,5.10,5.08,4.96,4.96,5.36
5.16,4.92,5.40,5.80,4.89,4.78,5.31,5.41,4.96,5.02,5.41,5.67,4.80,4.80,5.67,5.41
5.02,4.73,4.99,5.60,4.65,5.11,5.58,5.58,4.81,4.31,4.81,4.51,4.53,4.89,5.56,5.74
5.27,5.08,5.41,4.52,4.05,4.31,4.76,4.69,4.39,4.46,4.79,4.46,4.81,5.44,5.37,4.03
3.35,4.52,5.42,5.44,4.89,4.76,4.73,4.84,4.25,4.49,5.20,5.26,5.43,5.91,5.60,4.12
3.79,5.30,5.53,5.33,5.06,5.09,4.63,4.36,4.03,4.14,4.88,5.37,4.65,4.51,4.88,5.38
5.36,5.09,4.63,4.63,4.51,4.72,4.77,4.96,5.41,5.80,5.15,4.99,5.34,5.34,5.02,4.92
4.74,4.66,5.53,5.23,4.53,4.95,5.31,4.95,4.65,4.74,4.63,4.76,4.98,5.96,5.82,4.75
4.12,4.46,5.35,5.84,5.32,5.20,4.49,3.85,4.74,4.63,4.73,4.76,4.89,5.44,5.30,4.69
4.27,4.30,4.65,4.05,4.35,4.74,5.33,5.69,4.65,4.51,4.69,4.76,4.80,4.97,5.14,5.33
5.32,5.94,5.43,5.10,5.04,5.14,5.47,5.56,5.30,4.37,4.42,5.40,5.35,5.38,5.89,5.62
4.67,3.34,3.35,3.68,3.38,4.35,4.63,4.76,4.31,4.05,NA,NA
>chr11:123508719-123509019
NA,NA,5.01,5.36,5.38,4.98,4.27,2.85,3.75,5.22,5.93,5.48,4.98,5.10,5.05,4.85
4.85,4.67,5.29,5.23,5.08,4.66,4.98,5.33,5.41,5.99,5.91,4.89,3.63,3.84,5.08,5.19
4.66,4.71,5.46,6.01,6.07,5.28,5.11,5.53,5.28,4.90,5.08,4.97,4.84,5.56,5.66,4.82
4.97,5.60,5.54,4.72,4.74,5.00,4.68,4.93,5.58,5.58,5.01,4.61,5.16,5.40,4.98,5.22
5.35,4.77,4.77,4.79,5.27,5.27,5.50,5.15,4.52,4.68,4.97,4.78,4.29,4.77,5.56,5.58
5.02,4.93,4.80,4.51,4.84,5.08,5.50,5.22,4.39,4.27,5.27,5.99,5.91,5.10,3.85,4.49
5.40,5.16,4.61,5.01,5.49,5.82,5.36,5.43,5.56,4.42,4.37,5.30,5.80,5.40,4.42,4.54
5.29,5.32,5.84,5.80,5.29,4.93,5.04,5.10,5.08,5.45,4.94,4.61,5.23,4.89,4.39,4.43
5.14,5.47,5.93,5.15,4.63,3.75,4.42,5.56,5.43,5.36,5.67,5.67,4.88,4.14,4.03,4.36
5.40,5.50,4.46,4.90,5.28,5.53,5.11,5.44,5.37,4.03,3.35,4.52,5.42,5.56,5.24,5.33
5.38,4.66,4.74,5.00,5.14,5.56,5.31,5.19,4.51,3.74,4.48,5.62,6.11,5.32,5.20,5.20
4.64,4.43,4.05,4.35,4.74,4.80,4.92,5.31,5.44,4.96,4.61,4.95,5.67,5.41,4.82,4.85
4.97,4.68,4.52,4.92,5.38,5.43,4.83,4.17,4.03,3.68,4.76,5.60,5.90,5.29,5.04,4.73
4.18,3.75,4.05,4.36,4.74,5.14,5.33,5.41,5.74,5.88,5.36,5.08,5.15,5.02,4.80,5.76
5.76,5.40,5.38,4.79,5.08,4.66,4.74,5.17,5.42,5.23,4.94,5.08,5.23,5.40,5.10,5.16
5.67,4.95,4.53,5.46,5.80,5.20,5.19,4.65,3.75,4.42,5.40,5.80,5.30,4.80,4.76,4.63
4.52,4.65,4.73,4.84,5.19,5.56,5.14,4.50,4.63,4.31,4.51,4.84,4.82,5.27,6.20,6.20
5.27,4.82,5.22,4.79,5.27,5.27,4.79,4.46,4.12,4.27,4.74,5.14,5.47,5.56,5.29,5.04
4.73,4.84,5.38,5.80,5.32,5.33,5.14,4.97,4.37,4.42,NA,NA
>chr11:129907779-129908079
NA,NA,3.79,4.80,4.80,5.02,5.03,5.57,5.28,5.54,5.22,4.94,4.82,4.61,4.17,4.94
5.31,5.08,5.13,5.43,5.86,4.67,4.49,5.32,5.19,4.84,4.80,5.19,5.42,5.31,4.92,4.80
4.50,4.52,4.65,4.57,5.08,5.13,5.67,5.00,4.61,4.73,4.78,4.93,4.63,4.31,4.63,4.63
5.09,5.06,4.62,4.43,4.74,4.63,4.73,4.76,4.62,4.85,5.40,5.19,4.84,4.94,6.01,5.84
5.32,5.29,4.94,4.33,4.95,5.67,5.79,5.55,4.89,4.90,5.28,5.53,4.51,5.22,5.94,5.40
4.42,4.68,5.96,5.57,4.81,4.46,5.35,5.22,4.78,4.93,5.65,5.22,4.70,4.77,5.56,5.43
5.10,5.05,5.02,5.58,5.80,5.32,5.33,5.14,4.86,4.78,5.22,5.80,5.40,4.63,4.80,5.53
5.31,4.97,4.63,4.82,4.61,5.16,5.75,5.14,4.86,3.95,4.38,5.70,5.08,5.27,5.67,5.79
5.79,5.67,5.13,5.18,5.41,4.96,4.73,4.78,4.93,4.85,4.76,4.75,4.89,5.39,5.53,4.95
4.61,4.73,4.99,5.60,4.65,5.11,5.58,5.58,4.81,4.46,5.34,5.74,5.27,5.43,5.94,5.20
5.21,4.95,4.65,5.05,5.31,4.77,4.66,5.39,5.53,5.27,5.43,5.94,5.32,5.33,5.14,5.04
4.67,4.53,5.43,5.32,5.00,4.51,5.19,5.58,5.80,5.32,5.20,5.13,5.20,5.76,5.33,4.74
4.35,3.68,4.05,4.31,4.51,4.84,5.53,5.19,4.93,4.81,4.19,4.12,4.12,5.42,5.42,4.97
4.84,4.25,4.24,5.13,5.84,4.74,4.72,5.54,5.60,4.99,4.29,4.03,4.82,5.65,6.00,5.22
4.51,5.30,5.37,5.13,5.32,5.43,4.53,4.17,4.03,4.52,5.21,5.57,5.43,5.67,5.47,4.94
4.33,4.95,5.74,5.93,5.22,4.39,4.46,5.45,4.94,4.18,4.37,4.93,4.63,4.92,5.52,5.79
5.78,5.45,4.52,3.34,4.67,5.80,5.73,4.24,4.67,5.85,5.85,4.87,3.64,4.37,4.97,4.68
4.92,5.45,5.78,5.78,5.70,4.82,4.33,5.38,5.80,5.20,5.19,4.52,3.34,3.85,4.74,4.74
4.67,5.29,5.80,5.40,4.42,4.37,4.97,5.41,6.00,5.82,NA,NA
>chr11:130116745-130117045
NA,NA,4.52,3.74,4.89,6.01,5.22,4.78,4.86,5.14,5.33,5.32,5.84,6.01,4.94,4.45
4.29,4.42,4.81,5.48,5.53,3.79,4.75,5.73,5.73,4.70,4.03,4.63,5.19,5.46,5.17,5.04
4.57,5.08,5.73,5.82,4.89,3.38,3.38,4.05,4.65,5.05,5.10,4.14,3.35,3.68,4.89,5.66
5.53,3.79,4.12,5.21,5.20,5.94,5.94,5.78,5.15,4.81,4.46,5.35,5.84,5.20,5.21,4.95
4.65,4.30,5.14,5.93,5.46,5.13,5.19,5.32,5.00,4.89,5.45,5.08,4.84,4.81,4.76,4.89
5.19,5.53,4.66,4.74,5.00,4.93,5.17,5.46,5.19,5.13,5.53,5.43,4.53,5.00,5.82,5.57
4.90,4.46,5.23,4.89,4.53,4.89,6.01,5.22,5.11,5.62,5.20,5.13,5.40,5.16,5.36,5.37
5.79,5.79,5.69,4.74,3.75,4.36,5.22,5.94,5.22,4.14,3.35,4.70,5.82,5.73,5.08,4.57
5.22,5.75,5.79,5.55,4.89,4.39,4.69,4.76,4.98,5.69,5.84,4.74,4.72,5.54,4.86,5.33
5.37,5.30,3.79,4.75,5.66,5.53,5.11,5.58,5.58,4.93,3.90,4.72,5.40,4.80,4.51,5.22
6.00,5.46,5.02,5.53,5.62,5.17,4.95,5.33,5.14,4.43,3.75,3.75,4.43,4.67,5.00,4.93
5.00,4.93,4.92,4.63,4.31,4.05,4.36,4.74,5.14,5.47,5.67,5.43,5.02,4.82,5.22,5.35
5.40,4.84,5.19,5.32,5.00,4.51,4.81,4.92,5.47,5.56,5.40,5.10,5.08,5.41,4.95,4.06
3.64,4.37,5.30,5.80,5.22,4.14,4.31,4.63,4.76,4.31,4.65,5.40,6.00,5.35,4.46,4.03
4.29,4.78,4.93,4.85,4.68,4.99,5.96,5.57,4.90,5.08,5.34,5.02,4.92,4.93,4.86,4.69
5.37,5.62,5.01,4.61,5.23,5.38,4.84,4.81,4.68,4.85,5.47,5.93,5.40,4.27,4.12,4.46
5.35,5.40,4.77,4.66,5.44,5.42,5.24,5.05,5.50,5.20,5.19,4.65,4.51,4.72,4.93,5.56
5.42,4.12,4.12,4.19,4.51,4.92,5.52,5.67,5.71,5.18,5.22,5.82,5.49,4.81,4.51,4.72
4.72,4.51,4.05,3.68,3.38,4.89,5.73,5.85,5.17,5.05,NA,NA
>chr12:3226390-3226690
NA,NA,5.40,6.01,4.94,4.45,4.66,5.19,5.08,4.39,4.43,5.14,5.75,5.16,5.27,5.53
5.31,4.97,4.63,4.63,4.42,4.73,4.61,4.17,4.94,5.19,5.20,5.84,5.35,5.22,5.53,5.19
4.93,4.85,4.93,4.78,4.29,4.03,4.06,4.05,4.76,5.60,5.90,4.89,3.95,3.85,4.05,4.35
4.63,4.76,4.92,5.52,5.41,5.17,5.08,5.10,5.39,5.45,4.46,3.84,4.27,4.63,4.76,4.98
5.60,5.54,4.98,4.51,4.92,5.47,5.34,5.38,5.54,5.60,4.99,4.73,5.02,5.41,5.75,5.14
4.86,4.53,4.59,5.54,5.02,4.92,5.56,5.38,5.13,5.84,6.20,5.27,4.27,3.84,3.63,3.38
3.38,4.76,5.42,5.42,5.19,4.51,4.53,4.86,5.14,5.33,4.95,4.65,4.05,4.89,5.66,6.07
6.07,5.48,5.01,4.14,4.80,5.67,5.79,5.79,5.52,4.92,4.63,4.93,4.78,4.68,4.85,4.92
4.74,3.75,4.81,5.03,5.20,5.80,5.46,5.06,5.40,5.46,4.93,4.78,5.31,5.46,4.53,4.67
5.40,5.23,4.46,4.90,5.58,5.58,5.11,5.53,5.66,4.89,3.68,4.03,4.61,5.43,5.30,4.14
4.31,5.15,5.93,5.74,5.27,5.16,5.75,5.14,4.74,4.74,4.65,4.95,5.33,5.14,4.85,4.85
4.97,5.19,4.65,4.42,4.62,4.76,4.85,4.93,4.78,4.62,4.76,4.85,4.92,4.93,4.97,4.80
4.76,4.63,4.31,4.14,5.31,5.38,4.84,5.56,5.41,4.93,4.90,4.51,5.08,4.86,4.65,3.79
4.12,5.41,5.30,5.02,4.95,5.22,5.25,4.56,4.12,3.63,3.38,4.76,5.21,5.89,5.82,5.65
4.98,4.51,4.98,5.69,5.69,4.99,4.73,4.77,4.72,4.94,5.29,5.26,4.99,5.04,5.00,4.68
4.52,4.63,5.09,5.06,4.62,4.98,5.42,5.08,4.84,5.56,5.41,4.93,4.85,4.92,4.67,4.74
4.27,4.12,4.19,4.94,5.42,5.31,4.52,4.14,5.30,5.43,4.61,5.01,5.49,5.82,5.22,5.15
5.08,4.69,4.80,4.90,4.68,4.78,4.97,5.14,5.75,5.16,5.27,5.67,5.16,5.27,5.67,5.41
5.02,4.95,4.92,5.10,5.64,5.41,4.89,4.58,4.71,5.43,NA,NA
>chr12:4593650-4593950
NA,NA,4.18,4.94,5.67,5.47,5.22,4.99,5.26,5.29,4.92,4.76,4.63,4.52,4.80,4.74
4.36,4.05,4.31,4.76,4.63,4.63,4.31,4.63,4.93,4.80,4.63,4.92,5.04,4.99,5.26,5.29
4.92,4.76,4.63,4.63,4.31,4.76,4.69,4.39,4.46,5.50,5.15,4.63,4.31,4.76,4.63,4.63
4.31,4.76,4.63,4.63,4.31,4.51,4.98,5.89,5.28,5.11,4.65,5.37,5.36,5.16,5.67,5.27
5.08,5.41,4.12,3.79,4.80,4.80,3.79,4.75,5.66,6.07,5.79,5.60,4.98,4.51,4.84,5.08
5.45,4.89,5.08,4.86,5.79,5.76,5.32,5.76,5.33,5.24,5.43,5.40,4.54,4.33,5.43,5.44
4.90,4.27,5.15,5.94,5.66,5.02,4.73,4.42,4.63,4.50,4.80,4.93,5.48,6.02,5.76,5.55
5.78,5.15,4.81,4.19,4.51,4.31,4.63,4.63,4.97,5.42,5.42,4.82,4.33,5.38,5.31,4.78
4.89,5.90,5.46,4.69,4.46,5.23,5.30,4.37,4.33,5.55,5.76,4.74,4.72,5.65,5.37,5.33
4.86,4.65,5.11,5.28,5.53,5.11,5.58,5.58,4.36,2.85,3.63,4.35,4.63,4.73,4.68,4.99
5.69,5.67,4.88,4.14,5.01,5.62,5.99,5.41,5.33,4.98,4.66,5.08,5.23,5.30,4.80,4.76
4.63,4.74,4.65,4.30,4.99,5.50,5.23,4.61,5.01,5.58,5.85,5.15,4.62,4.92,4.95,4.81
4.19,4.81,5.57,5.96,4.68,4.33,5.43,5.44,5.11,4.80,5.32,5.76,5.33,5.02,4.95,5.22
5.25,4.94,4.82,5.27,5.99,5.86,5.17,4.97,5.19,4.94,4.17,4.53,5.46,5.80,5.32,5.31
5.27,5.08,5.41,4.12,3.79,5.53,5.66,5.10,3.85,4.49,5.48,5.56,5.30,4.80,4.63,4.73
4.53,4.89,5.67,5.74,5.27,5.23,4.89,3.84,4.12,5.60,6.00,5.22,4.36,4.46,5.34,5.47
4.94,4.33,4.17,5.01,5.58,5.85,4.67,3.34,3.35,4.70,5.82,6.00,5.41,5.00,5.04,4.57
5.08,4.86,5.53,5.14,4.30,4.85,4.84,4.76,4.92,5.47,5.34,4.77,4.36,4.74,5.00,5.14
5.47,5.34,5.22,4.82,4.30,5.17,5.62,6.07,5.76,4.80,NA,NA
>chr12:6330696-6330996
NA,NA,5.40,5.39,4.66,4.77,5.56,5.58,4.97,4.63,4.82,4.17,4.53,5.23,5.53,4.94
5.23,5.64,4.82,4.45,4.58,4.62,4.42,4.65,5.31,5.56,4.93,4.72,4.85,4.93,4.85,4.95
5.19,5.39,5.08,4.51,4.53,4.73,4.63,4.98,5.60,5.79,5.76,4.80,4.51,4.43,4.67,5.29
5.23,4.46,3.84,4.75,5.66,6.02,5.88,5.34,5.02,4.73,4.53,4.51,4.90,4.68,4.85,5.47
5.93,5.22,4.51,5.53,5.28,4.36,4.24,5.46,5.91,4.89,3.74,4.52,5.31,5.56,5.24,5.66
5.56,4.77,4.29,4.78,4.97,4.68,4.02,3.68,4.89,5.73,5.58,4.81,4.42,4.29,4.03,4.87
5.85,5.73,4.70,4.03,4.14,4.63,5.04,4.93,5.00,4.68,4.02,3.68,3.38,3.38,3.38,4.35
4.74,4.80,4.92,5.45,5.08,5.10,5.05,4.63,4.92,5.40,5.43,4.93,4.77,4.82,4.62,4.78
4.93,4.85,4.93,5.19,5.08,3.84,4.75,5.82,5.73,4.24,3.85,4.74,4.74,4.67,4.92,4.63
4.98,5.60,4.65,5.11,5.28,5.53,5.11,5.58,5.73,4.70,3.35,4.03,5.20,5.88,4.88,4.80
5.74,5.93,5.15,4.82,4.14,4.80,5.53,5.39,4.96,4.96,5.41,5.71,5.67,5.40,4.98,5.31
5.46,4.53,4.67,5.40,5.80,5.84,5.73,5.31,4.42,4.54,5.29,5.41,5.99,5.44,4.81,4.19
4.94,5.42,5.31,4.52,4.14,5.30,5.43,4.61,4.03,4.52,5.42,5.44,4.93,4.85,4.93,4.85
4.33,4.95,5.74,5.56,5.30,4.85,4.82,5.41,5.52,4.92,4.63,4.93,4.80,4.51,4.19,4.81
5.15,5.08,4.61,4.94,5.40,5.90,5.30,4.85,4.72,4.93,5.43,5.40,4.92,4.76,4.69,3.75
2.85,4.75,5.73,5.58,4.93,4.65,4.73,4.84,5.19,5.53,4.95,4.33,4.94,5.47,5.56,5.40
5.10,5.08,5.70,5.24,4.30,5.14,5.53,5.37,5.22,5.19,5.46,5.17,5.04,4.73,4.45,4.58
4.62,4.85,5.40,5.43,4.53,4.67,5.04,5.41,5.76,5.74,5.89,5.21,4.76,3.38,3.38,3.38
3.38,3.38,3.38,3.38,3.38,3.38,3.38,3.38,3.38,3.38,NA,NA
>chr12:10592687-10592987
NA,NA,5.40,5.79,5.79,5.75,5.14,4.74,4.27,3.84,5.08,5.34,4.97,4.69,3.75,2.85
3.63,4.35,4.63,4.73,4.68,4.85,5.40,5.39,4.66,4.77,5.40,5.80,4.89,4.53,4.89,5.67
5.48,4.98,5.22,5.80,4.89,4.69,5.37,5.62,4.48,4.03,5.20,5.88,5.36,5.08,5.45,4.52
4.14,5.22,5.94,5.40,4.36,3.35,3.74,4.89,5.91,5.40,4.65,4.51,4.72,4.72,4.97,5.69
5.69,4.98,4.51,4.98,5.40,4.80,5.11,5.44,5.99,5.41,5.31,5.27,5.43,5.94,5.73,5.10
5.11,5.62,5.20,5.13,5.20,5.41,5.74,5.76,4.98,4.51,4.19,4.12,4.75,5.66,6.07,6.01
5.82,5.74,5.10,4.98,5.20,5.41,6.20,6.20,5.74,5.10,5.11,5.13,5.69,4.99,4.29,4.71
5.84,6.20,5.74,5.10,5.11,4.86,5.79,5.76,4.80,3.79,4.75,5.66,6.02,5.76,5.55,5.79
5.67,5.27,5.43,5.30,4.14,3.35,3.68,3.38,3.38,3.38,4.35,4.74,4.80,4.92,5.40,5.90
5.40,4.63,4.88,5.82,5.57,5.11,5.53,5.28,5.11,5.53,5.66,4.75,2.85,4.36,5.58,5.85
4.67,3.34,3.35,4.70,5.91,5.37,5.13,5.40,5.79,5.94,5.56,4.42,3.75,4.05,4.52,5.21
4.97,5.24,5.42,5.08,4.33,4.06,4.74,4.74,5.33,6.00,5.82,4.75,2.85,2.85,3.63,3.38
4.35,5.40,5.50,5.84,5.32,4.80,3.79,3.63,4.89,5.73,5.73,4.89,3.38,3.63,4.12,3.75
3.90,4.52,4.50,5.14,5.75,5.41,4.82,4.85,4.97,4.68,4.02,3.68,3.38,4.89,5.73,5.73
4.75,3.79,5.30,5.82,5.74,5.10,4.14,3.35,4.70,5.66,5.53,3.79,4.75,5.73,5.73,4.89
3.38,4.05,4.65,5.05,5.50,5.20,5.21,4.12,2.85,4.24,5.15,5.78,5.94,5.94,5.32,5.20
5.00,4.57,4.65,4.93,5.58,5.85,5.17,4.97,5.58,4.38,4.24,4.86,5.79,5.76,4.80,4.51
4.43,4.80,4.02,3.68,3.38,3.38,4.89,5.66,6.02,5.84,5.23,5.40,4.63,4.14,4.03,3.68
3.38,3.38,4.35,4.74,5.33,5.69,5.79,5.76,4.80,3.79,NA,NA
>chr12:13055986-13056286
NA,NA,5.94,5.40,4.74,3.85,3.95,4.73,5.01,5.06,5.10,4.83,5.04,5.29,5.90,5.60
4.95,4.65,4.97,5.21,4.76,3.38,3.38,3.68,4.02,4.80,4.74,4.35,3.38,3.38,3.68,4.02
4.80,4.74,4.35,3.38,3.38,3.38,3.38,3.38,3.63,3.79,5.30,5.82,5.74,5.50,5.15,5.14
5.93,5.37,5.33,4.86,4.65,3.79,4.75,5.66,6.07,5.79,5.69,4.74,4.72,5.89,5.66,4.89
3.63,2.85,4.36,5.44,5.99,5.27,4.99,5.27,4.79,5.22,4.82,5.02,4.99,5.22,5.47,5.56
5.29,5.04,4.57,3.74,4.52,5.45,5.08,4.61,5.01,5.58,5.73,4.89,3.38,3.63,3.79,4.65
4.86,5.08,4.57,5.32,5.84,5.69,4.99,4.68,4.85,4.73,4.78,5.31,5.41,4.89,4.58,4.77
5.56,5.41,4.89,4.76,4.73,4.69,4.39,4.89,5.55,5.79,5.75,5.22,4.83,5.16,5.21,4.92
4.82,4.61,5.08,5.41,4.76,3.63,2.85,4.24,5.30,5.56,4.93,4.93,5.23,5.88,5.32,5.76
5.79,4.86,5.33,5.37,5.44,5.11,5.53,5.28,4.36,2.85,3.63,3.38,3.38,4.76,5.60,6.00
5.40,4.27,3.84,4.46,5.50,5.15,4.31,4.14,5.30,5.43,5.27,5.53,5.31,4.94,4.98,5.65
[truncated: 1,350,740 more chars]
