# Supplementary material for: Satb1 integrates DNA binding site geometry and torsional stress to differentially target nucleosome-dense regions
Source: Nat Commun. 2019 Jul 19;10:3221. doi: 10.1038/s41467-019-11118-8 (PMC6642133; doi:10.1038/s41467-019-11118-8)
Supplement: Supplementary file 10 — Source Data [file 41467_2019_11118_MOESM10_ESM.zip › Source data/GenomicData/DNAshape/satb1_motif_unbound_open/phpNx8PyZ.MGW]

>chr1:323162-323362
NA,NA,5.28,6.07,6.07,5.28,4.36,2.85,4.75,5.82,5.73,5.33,5.37,5.62,4.48,3.74
4.89,5.45,4.46,3.84,3.63,3.38,3.38,4.76,5.21,4.97,4.65,4.95,5.60,5.52,4.46,4.81
5.28,5.53,3.79,3.63,4.89,5.91,5.99,5.27,5.14,5.53,5.69,5.32,4.99,5.57,5.21,4.76
3.68,4.02,4.80,4.85,4.25,3.95,4.89,5.23,5.84,5.32,4.80,5.11,5.44,5.37,4.03,3.35
4.70,5.91,5.37,4.03,4.52,5.19,5.57,5.43,6.01,5.84,5.15,4.27,3.84,4.27,5.40,6.00
5.65,5.24,4.30,4.82,4.66,3.90,4.02,4.36,4.63,4.76,4.80,5.30,5.56,5.74,4.80,4.14
5.01,5.48,5.53,5.11,5.57,5.82,4.88,4.63,5.04,5.41,5.69,4.65,3.79,4.27,4.74,4.80
4.02,3.68,4.35,4.74,5.14,5.33,5.26,4.99,5.22,5.33,5.41,5.99,5.91,4.75,3.84,5.08
4.97,4.33,4.82,5.58,4.97,5.24,5.70,5.08,5.27,5.31,4.95,4.65,4.05,4.76,5.42,5.08
4.84,4.73,4.65,4.02,4.52,5.60,5.90,5.29,5.04,4.99,5.26,5.29,4.85,4.29,4.45,4.73
4.65,4.92,5.45,5.08,5.10,5.04,5.14,5.33,5.26,5.43,6.01,5.40,4.84,5.19,5.40,4.94
4.33,4.95,5.53,5.31,5.19,4.51,5.00,5.20,5.41,5.74,5.62,5.11,5.31,5.46,5.24,5.33
5.76,6.02,5.28,4.81,4.46,4.79,NA,NA
>chr1:578419-578619
NA,NA,5.17,4.30,4.27,4.90,5.44,5.99,5.41,5.20,5.13,5.37,5.86,4.67,4.49,5.20
4.95,5.17,5.86,5.99,5.41,5.29,4.54,3.64,4.46,4.84,4.97,5.31,5.53,5.27,5.16,5.52
4.92,4.51,4.98,5.89,5.62,4.67,4.49,5.32,5.39,4.66,4.77,5.56,5.58,4.97,4.63,4.27
3.84,4.46,5.23,4.89,3.95,3.85,4.95,5.42,5.08,4.33,4.06,4.74,5.40,5.94,5.22,4.14
4.48,5.49,5.73,5.08,4.57,5.04,5.00,4.93,5.00,5.41,6.00,5.82,4.70,4.02,4.68,5.00
4.67,4.74,4.36,4.03,4.61,5.08,5.45,4.52,3.34,4.38,5.42,5.08,5.13,5.55,5.76,5.32
4.57,5.08,5.73,5.57,5.11,5.30,5.46,4.33,4.68,5.96,5.57,5.11,5.53,5.66,4.89,3.68
4.03,4.61,5.08,5.41,4.52,4.03,4.14,4.80,5.67,5.41,5.24,5.56,5.42,5.24,4.97,5.03
4.24,4.24,5.46,6.00,5.40,4.27,2.85,4.24,5.15,5.30,4.82,4.94,5.40,5.31,5.19,4.51
5.00,5.40,5.16,5.10,5.04,5.14,5.33,5.32,5.50,5.73,5.50,5.49,5.02,4.90,4.93,5.41
5.80,5.15,4.99,5.50,5.55,5.55,5.50,5.34,5.19,4.66,4.77,5.31,5.73,5.80,5.41,4.66
4.77,5.56,5.66,5.24,5.43,5.32,4.98,5.10,5.73,5.50,5.73,5.50,5.73,5.94,5.88,5.27
5.25,5.47,5.73,5.50,5.73,5.94,NA,NA
>chr1:673075-673275
NA,NA,4.79,4.46,4.81,5.28,6.02,5.76,5.33,5.24,5.46,5.31,5.11,5.62,5.74,5.41
5.20,5.00,4.51,5.19,5.31,5.53,4.95,4.33,4.94,5.40,5.19,4.84,5.40,6.01,5.43,5.26
5.33,5.14,5.04,5.10,5.08,5.45,4.92,3.90,4.36,4.63,4.51,4.92,5.29,5.26,4.99,5.04
5.29,5.90,5.60,4.52,4.02,4.65,4.73,4.84,5.08,5.42,4.76,4.05,4.65,4.95,5.31,5.27
5.08,5.70,5.24,4.97,5.58,4.82,4.33,4.97,5.08,3.84,4.75,5.91,5.99,5.41,5.33,5.22
4.99,5.26,5.33,5.14,4.74,4.35,3.68,4.02,4.80,4.74,4.27,3.79,4.65,5.69,5.41,5.04
4.63,4.88,5.82,5.57,5.11,5.53,5.48,5.01,4.14,4.80,5.74,5.56,5.30,4.80,4.76,4.63
4.36,4.02,3.90,4.66,4.82,4.30,5.24,5.65,6.00,5.40,4.27,3.84,4.27,5.15,5.84,6.01
5.43,5.57,5.19,4.52,4.03,5.37,5.91,4.70,3.35,4.03,5.37,5.44,5.11,4.80,5.32,5.84
5.23,4.89,3.95,4.25,4.85,4.80,4.02,3.68,4.76,5.21,5.57,4.99,5.32,5.69,5.53,5.14
5.27,5.99,5.91,4.89,3.63,3.79,5.53,5.28,4.81,4.46,5.52,5.60,4.95,4.65,4.97,5.21
4.76,3.38,3.38,3.63,3.84,4.46,5.45,4.89,3.74,4.48,5.62,5.37,5.33,5.73,5.82,4.75
2.85,4.36,5.28,6.07,6.07,5.28,NA,NA
>chr1:684347-684547
NA,NA,3.68,3.35,4.14,5.22,6.01,4.89,5.00,5.20,5.32,5.80,5.38,4.84,5.40,5.35
4.77,4.96,5.23,5.23,4.94,5.38,5.55,5.94,5.94,5.32,5.31,4.80,4.63,5.04,5.14,5.33
5.32,5.84,5.94,5.22,4.51,4.80,4.80,4.51,4.43,5.33,6.00,5.82,4.89,4.05,4.06,3.64
4.68,5.76,5.20,5.13,5.48,5.93,5.22,3.75,4.24,5.15,5.78,5.79,5.75,4.98,3.75,4.12
4.27,5.40,6.00,5.46,5.02,5.53,5.66,4.75,3.79,5.53,5.66,4.70,3.35,4.14,5.22,5.94
5.22,4.39,5.08,4.97,5.13,5.46,5.93,5.14,5.15,5.84,5.94,5.22,4.51,4.80,4.80,3.79
3.63,4.89,5.73,5.58,5.11,5.53,5.66,4.70,4.03,4.14,4.88,5.37,4.65,5.11,5.28,5.53
3.79,4.75,5.73,5.73,4.89,3.63,3.79,5.53,5.28,5.11,5.53,5.28,5.11,5.53,5.28,5.11
4.65,5.60,4.99,4.62,4.75,4.82,4.61,4.95,5.53,5.39,4.96,5.02,5.66,5.94,5.32,5.29
4.54,4.42,5.56,5.38,4.84,4.94,5.45,5.27,5.50,5.33,4.82,4.94,5.52,5.41,4.82,4.94
5.29,5.41,5.99,5.44,4.81,4.19,4.81,4.93,5.39,5.53,5.27,5.43,5.30,4.14,3.35,4.52
5.42,5.44,4.93,4.85,4.93,4.85,4.33,4.95,5.74,5.56,5.30,4.85,4.82,5.41,5.52,4.92
4.63,4.93,4.80,4.51,4.63,4.77,NA,NA
>chr1:1411066-1411266
NA,NA,4.93,4.80,4.63,4.92,4.93,5.04,4.67,4.33,4.85,5.18,5.13,5.29,5.74,5.66
5.02,4.73,4.85,5.29,5.32,5.80,5.41,4.66,4.77,5.31,5.73,5.84,5.94,5.22,3.75,3.75
5.22,5.94,5.71,5.25,5.20,5.54,5.18,5.13,5.53,5.39,4.93,4.90,5.02,5.09,5.27,5.88
5.74,4.85,4.70,5.02,4.90,4.68,4.85,5.40,5.43,5.24,5.66,5.94,5.32,5.29,4.85,4.29
4.45,4.94,6.01,5.84,5.73,5.31,4.84,5.08,5.42,4.52,3.35,4.14,5.31,5.38,4.84,5.40
5.94,5.22,4.39,4.46,4.79,4.46,4.81,5.03,4.97,4.85,4.85,4.67,5.29,5.23,4.46,4.39
4.43,5.33,6.00,5.57,5.11,5.53,5.62,4.87,4.36,5.02,5.65,5.17,4.93,4.97,4.85,4.72
4.93,5.46,5.80,5.73,5.47,5.10,4.92,4.95,5.02,5.66,5.56,4.42,4.54,5.47,5.67,4.94
4.18,4.54,5.52,5.16,5.10,5.04,4.68,4.02,4.36,4.63,4.73,4.76,4.62,4.78,4.97,4.93
4.92,4.63,4.80,4.93,4.63,4.80,4.93,4.85,4.76,4.89,5.39,5.56,5.14,4.86,4.53,4.89
6.01,5.22,4.98,5.32,5.39,4.89,4.75,4.58,4.71,5.55,5.76,4.98,4.76,4.84,4.25,4.49
5.20,5.26,5.43,5.91,5.46,4.69,4.46,5.23,5.40,4.67,4.53,5.23,5.08,3.84,3.63,4.35
5.40,5.93,5.47,4.85,4.62,4.76,NA,NA
>chr1:1652620-1652820
NA,NA,5.40,5.90,5.29,5.04,4.99,5.49,5.31,4.92,4.73,5.10,4.83,5.04,5.29,5.90
5.60,4.76,3.38,3.38,3.38,3.38,3.38,3.38,3.38,3.68,4.02,4.68,4.86,4.69,5.54,6.20
5.74,5.10,4.14,4.31,5.15,5.93,5.48,5.13,5.37,5.30,3.79,4.75,5.91,5.99,5.89,5.58
5.24,4.95,5.31,5.27,5.43,5.94,5.73,5.10,4.98,5.48,5.56,5.40,5.10,5.43,5.94,5.73
5.10,4.98,5.20,5.26,5.43,6.01,5.84,5.32,5.20,5.13,5.37,5.86,4.87,4.03,4.29,4.99
5.69,5.69,4.98,4.76,4.63,4.36,4.02,4.68,4.86,4.69,5.37,5.91,5.10,4.06,3.64,3.75
4.81,5.58,5.58,5.11,4.65,4.86,4.24,4.67,5.86,5.99,5.89,5.03,5.02,4.65,5.37,5.36
5.43,5.94,5.73,5.31,4.77,4.58,4.94,4.92,5.10,5.39,6.01,5.71,4.85,4.84,6.11,5.86
4.87,4.03,4.29,4.99,5.69,5.69,4.99,4.68,4.73,4.63,4.52,4.68,4.86,4.69,5.37,5.91
5.10,4.06,3.64,4.37,5.30,5.90,5.46,5.02,4.65,4.86,4.24,4.67,5.85,5.73,4.89,4.05
4.65,4.95,5.31,5.27,5.43,5.94,5.73,5.31,4.77,4.58,4.94,4.92,5.10,5.39,6.01,5.84
5.32,5.20,5.13,5.20,5.88,5.00,4.61,4.73,4.99,5.69,5.69,4.98,4.76,4.63,4.36,4.02
4.68,4.86,4.69,5.37,5.91,5.10,NA,NA
>chr1:2113091-2113291
NA,NA,3.90,4.92,5.40,5.90,5.40,4.67,4.61,4.73,4.78,5.18,5.65,5.36,5.01,5.05
5.10,5.16,5.75,5.14,5.00,4.67,4.85,4.74,4.62,4.92,4.95,4.61,4.95,5.53,5.39,4.96
4.77,4.93,5.43,5.40,4.85,4.62,4.82,4.61,4.95,5.53,5.31,5.02,4.93,4.80,4.81,4.80
4.45,4.29,4.85,5.40,5.39,4.96,4.77,4.93,5.43,5.53,4.80,4.63,5.05,5.02,5.31,5.53
4.80,4.80,5.53,5.39,4.66,4.45,4.80,4.81,4.92,5.52,5.16,5.10,5.04,5.14,5.33,4.95
4.85,4.84,4.73,4.93,5.41,5.56,4.77,4.58,4.62,4.85,5.52,5.16,5.27,5.67,5.16,4.61
5.01,5.48,5.53,5.11,5.58,5.73,5.10,4.06,4.03,4.29,4.42,4.65,5.19,5.89,5.99,5.91
4.70,4.03,4.61,5.16,5.67,5.27,5.43,5.94,5.32,5.29,4.92,4.81,4.51,5.08,5.73,5.49
4.81,3.75,4.33,5.55,5.76,4.99,4.68,4.73,4.63,4.36,3.35,4.03,5.54,5.54,4.03,3.35
4.70,5.82,5.96,4.98,4.76,4.63,4.27,3.84,4.89,5.33,5.02,4.82,4.62,4.42,4.05,3.68
3.38,4.35,5.40,5.94,5.84,5.15,4.27,3.84,3.63,4.89,5.66,5.89,5.32,5.25,5.43,5.17
5.41,5.52,4.54,4.42,5.31,5.05,4.65,4.74,5.40,5.50,5.84,5.93,5.82,5.89,5.21,4.52
4.02,4.80,4.43,4.51,5.30,5.82,NA,NA
>chr1:4163763-4163963
NA,NA,4.95,5.33,5.14,4.85,4.85,4.95,5.33,5.14,5.04,4.67,4.61,4.73,4.78,5.30
5.56,5.47,5.14,4.74,4.27,3.79,5.53,5.62,5.15,4.64,5.08,5.06,5.46,5.80,5.15,5.14
5.32,5.40,4.72,4.74,5.76,5.74,5.89,5.58,4.38,4.24,4.86,5.54,4.72,4.74,6.00,5.57
4.81,3.75,3.90,4.02,4.52,5.60,5.91,5.43,5.57,5.21,4.95,4.06,3.64,4.54,5.47,5.56
5.29,4.67,4.74,4.36,4.02,3.90,4.66,5.53,5.19,4.96,5.02,5.30,5.15,4.69,5.08,5.19
4.89,4.76,4.73,4.63,4.36,4.05,4.31,4.51,4.19,4.36,4.69,4.73,4.68,4.99,5.60,4.65
3.79,4.75,5.73,5.58,5.11,5.53,5.66,4.75,3.84,5.08,4.97,4.84,5.56,5.43,5.27,5.53
5.39,4.93,4.73,4.63,4.35,4.05,3.85,4.49,5.32,5.43,4.53,5.00,5.67,5.67,5.00,4.53
5.23,5.88,5.32,5.32,5.14,5.27,5.74,5.76,5.33,4.74,4.36,4.03,4.14,4.80,5.74,5.93
5.40,4.74,3.85,4.49,5.32,5.31,4.94,4.63,4.63,4.81,4.68,4.42,4.63,4.63,4.76,4.31
4.81,5.62,5.99,5.74,5.31,4.42,3.75,4.81,5.48,6.07,6.01,5.82,5.89,5.21,4.76,3.38
3.63,2.85,4.36,5.58,5.58,4.36,3.75,5.22,6.00,5.40,4.65,3.75,4.42,5.56,5.58,4.94
4.19,4.81,5.58,5.73,4.70,4.02,NA,NA
>chr1:4313005-4313205
NA,NA,4.57,3.74,4.31,5.15,5.94,5.40,4.42,3.75,4.65,5.19,5.20,5.84,5.80,4.89
4.78,5.10,5.73,5.50,5.73,5.84,5.80,4.89,4.53,4.89,5.91,5.46,4.24,3.75,4.43,4.67
4.92,4.63,4.98,5.96,5.57,5.11,5.53,5.66,5.10,3.85,3.95,4.73,4.85,4.68,4.42,4.05
4.36,5.40,5.50,5.84,5.32,5.76,5.76,4.80,4.51,5.22,5.50,4.46,3.84,3.63,3.38,4.35
4.63,4.76,4.98,5.60,4.65,5.11,5.57,5.73,4.24,4.25,4.85,5.14,5.33,5.26,5.02,4.90
4.68,4.42,4.05,4.70,5.82,6.00,5.41,5.00,4.67,4.85,4.46,4.03,4.29,4.85,5.47,5.67
4.89,5.08,5.73,5.57,5.11,5.30,5.82,5.74,5.50,5.20,5.19,4.52,4.14,5.30,5.94,5.94
5.56,4.77,4.58,4.62,4.78,4.97,5.14,5.33,4.95,5.17,5.86,5.37,5.13,5.40,5.79,5.94
5.94,5.15,4.27,3.84,3.63,4.89,5.66,5.89,4.98,4.51,4.92,5.47,5.93,5.15,4.63,4.42
4.29,4.71,5.46,5.65,5.38,5.35,5.22,4.98,5.48,5.67,4.89,3.74,4.52,5.45,5.30,4.82
4.97,5.60,5.54,4.72,4.74,4.92,4.85,4.76,4.62,4.78,5.30,5.80,5.22,4.78,4.89,5.80
5.84,5.20,5.03,5.02,4.65,5.69,5.32,4.57,5.00,5.48,5.93,5.15,4.82,4.61,5.43,5.56
4.77,4.29,4.99,5.96,5.49,4.81,NA,NA
>chr1:4827292-4827492
NA,NA,5.08,5.22,5.35,5.40,4.84,4.97,5.53,5.22,5.35,5.40,4.84,4.97,5.08,4.90
5.28,5.89,5.38,4.79,5.84,5.32,5.40,5.38,5.35,5.22,5.11,4.86,5.54,5.38,4.79,5.08
5.22,5.52,5.65,5.24,4.30,4.82,5.22,5.34,5.48,5.13,5.37,5.65,5.38,5.35,5.40,4.84
4.97,5.53,5.22,4.79,4.46,4.90,5.28,6.02,5.84,4.79,4.77,4.77,4.79,5.08,5.22,4.79
5.27,4.99,5.02,5.43,6.01,5.22,5.11,4.86,5.54,5.38,5.35,5.40,4.92,4.73,5.10,5.39
5.45,5.08,5.22,5.35,5.40,4.84,4.97,5.53,5.22,5.35,5.22,5.11,4.86,5.54,5.38,4.79
4.46,4.90,5.28,5.53,5.11,5.44,5.43,5.13,4.97,5.53,5.22,5.35,5.40,4.84,4.97,5.53
5.22,4.79,4.46,4.90,5.28,5.89,5.38,5.35,5.40,4.84,4.97,5.53,5.22,5.35,5.40,4.84
4.97,5.08,4.90,5.28,5.53,5.11,5.44,5.43,5.13,4.97,5.53,4.94,4.80,5.16,5.39,6.01
5.40,4.84,4.97,5.53,5.22,5.35,5.40,4.84,5.38,5.56,4.84,5.38,5.56,4.84,4.97,5.53
5.22,4.79,5.08,5.22,4.79,5.08,4.94,4.80,4.80,5.15,5.86,5.43,5.13,5.38,5.56,4.84
5.38,5.56,4.84,5.08,5.42,5.24,4.30,4.82,5.22,4.79,5.08,4.94,4.80,4.80,5.15,5.86
5.43,5.13,4.97,5.53,5.22,5.35,NA,NA
>chr1:4844121-4844321
NA,NA,5.33,4.95,4.65,4.05,4.76,5.21,5.57,5.43,6.01,5.40,4.92,5.02,5.65,5.17
4.67,4.43,4.36,4.19,4.51,4.98,5.76,5.20,5.33,4.86,5.79,6.07,5.66,5.10,3.85,4.24
5.62,5.55,4.71,4.66,5.39,5.32,4.98,5.31,5.58,4.97,4.63,4.74,4.65,4.95,5.29,4.85
4.62,4.82,4.77,4.77,4.82,4.89,5.39,5.56,5.22,4.73,4.18,4.54,5.47,5.56,5.40,4.67
4.33,4.85,5.30,5.56,5.48,5.13,5.54,6.20,5.41,5.33,5.14,5.00,4.67,4.43,4.36,4.19
4.81,4.93,5.44,5.42,4.82,4.33,5.38,5.80,5.73,5.50,5.73,5.50,5.73,5.10,4.14,3.35
4.70,5.66,5.53,5.11,5.58,5.73,4.89,3.38,3.63,3.79,5.30,5.37,5.13,5.40,5.41,5.24
5.23,5.34,5.50,5.33,5.17,5.37,5.29,5.09,5.36,5.19,4.95,4.77,4.72,4.85,4.93,4.85
4.68,4.78,5.30,5.80,5.84,5.20,5.19,4.94,4.17,4.33,4.85,5.30,5.80,5.40,4.42,4.54
5.47,5.93,5.40,4.74,4.43,4.62,4.92,4.95,4.61,4.67,5.40,5.80,5.22,4.98,5.32,5.19
4.84,5.56,5.66,5.02,4.82,4.89,5.39,5.56,5.22,4.57,3.74,4.52,5.45,5.08,5.27,5.31
5.26,5.43,5.91,5.65,5.24,4.95,5.31,5.13,5.15,5.30,4.70,4.77,5.56,5.43,5.27,5.31
5.41,5.74,5.76,4.99,4.68,4.81,NA,NA
>chr1:5500047-5500247
NA,NA,4.65,4.31,4.76,4.63,4.63,4.31,4.51,4.63,4.63,4.51,4.80,4.93,4.85,4.76
4.62,4.99,5.69,5.84,5.41,5.04,4.67,4.33,4.51,4.63,4.92,5.38,5.36,5.01,4.92,4.93
5.04,5.10,5.23,5.50,5.34,5.23,4.93,4.77,4.73,4.85,5.47,5.67,5.43,5.57,5.58,5.24
5.05,5.50,5.15,4.27,4.69,5.46,5.90,5.29,4.67,4.43,4.39,5.08,5.34,5.19,4.51,3.74
4.31,4.50,5.14,5.33,5.26,5.02,4.81,4.80,4.93,5.02,5.31,5.56,5.14,4.85,4.25,4.49
5.20,5.32,5.84,5.80,5.40,4.67,4.53,5.56,5.30,4.81,4.19,4.94,5.34,5.08,3.84,4.27
4.74,5.33,5.69,4.65,5.11,5.58,5.58,4.48,3.74,4.57,5.04,4.92,5.02,5.31,5.32,4.49
3.85,4.05,3.38,4.76,5.42,5.08,4.84,4.94,5.45,4.46,3.84,4.12,5.21,4.97,4.65,4.05
4.76,5.60,5.91,5.43,5.26,5.31,4.95,4.53,5.46,5.80,5.20,5.19,4.92,4.80,4.50,4.31
3.34,4.25,5.35,5.50,5.27,4.99,5.15,5.50,5.73,5.94,5.43,5.10,5.05,5.02,5.34,5.34
5.34,5.23,4.53,4.95,5.31,5.26,5.02,5.19,5.34,5.53,5.22,5.35,5.84,5.20,5.58,4.82
4.33,5.38,5.80,5.73,5.50,5.32,5.33,5.14,4.97,4.85,4.72,4.72,4.51,4.63,4.63,4.73
4.93,5.39,5.40,4.85,4.29,4.77,NA,NA
>chr1:6130382-6130582
NA,NA,4.98,5.76,5.20,5.33,5.73,5.49,5.01,4.61,5.23,4.89,3.84,4.75,5.66,6.07
6.07,5.28,4.36,2.85,4.27,4.74,4.80,4.93,5.62,5.43,5.13,5.38,5.80,5.32,5.20,4.49
4.67,5.86,5.37,4.03,3.35,4.36,4.74,5.33,5.84,5.67,5.00,4.53,5.43,5.53,5.27,5.23
5.50,5.34,5.19,4.89,4.75,4.76,4.73,4.63,4.27,2.85,4.36,5.44,5.43,4.33,4.68,5.96
5.82,5.10,3.85,3.34,4.31,4.50,5.33,6.00,5.82,5.10,3.85,4.49,5.48,5.67,4.94,4.84
5.19,5.40,4.94,4.33,4.17,5.01,5.48,6.02,5.14,5.15,5.80,5.58,4.97,4.69,4.39,4.27
5.27,5.82,5.30,5.11,5.57,5.73,5.11,5.31,5.38,5.13,5.84,6.20,5.41,5.20,4.49,4.38
5.42,5.44,4.96,4.61,4.95,5.31,4.95,4.85,4.85,4.67,4.92,4.85,4.76,4.89,5.39,5.53
5.27,5.16,5.67,4.95,4.53,5.46,5.80,5.32,5.33,5.22,4.99,5.49,5.47,5.29,5.13,4.93
3.95,4.67,5.62,5.53,4.51,4.43,5.14,5.56,5.39,4.66,4.03,4.82,5.42,5.42,4.97,4.84
4.85,4.30,4.99,5.50,5.33,5.24,5.43,5.53,5.27,5.08,5.15,4.24,3.75,5.22,5.93,5.47
5.14,4.97,4.78,4.29,4.71,5.84,5.54,5.33,4.86,5.54,5.38,5.52,5.40,4.92,4.68,4.86
4.69,5.37,5.30,3.79,4.27,5.40,NA,NA
>chr1:6350570-6350770
NA,NA,5.15,5.94,5.66,5.02,4.96,5.39,5.32,5.00,4.57,5.32,5.76,5.55,4.33,4.54
5.52,5.79,5.79,5.52,4.94,4.82,5.66,5.56,4.42,3.75,4.05,3.68,4.35,4.63,4.97,5.34
5.88,6.02,5.66,5.10,4.43,4.21,4.84,5.53,5.93,5.84,4.79,4.46,4.12,3.63,4.89,5.73
5.73,4.89,3.68,3.35,4.03,5.37,5.44,4.81,4.19,4.51,4.31,4.81,5.48,6.02,5.14,5.15
5.80,5.58,4.94,4.19,4.81,5.58,5.73,4.75,2.85,2.85,4.75,5.66,6.07,6.01,5.37,4.03
4.52,5.40,5.91,4.89,3.74,4.48,5.58,5.58,4.81,3.75,3.64,4.87,5.85,5.58,5.11,5.30
5.37,5.33,5.73,5.57,5.11,5.30,5.82,5.89,5.58,5.24,5.05,5.31,4.77,4.58,4.89,5.44
5.42,5.24,5.05,5.50,5.20,5.21,4.52,4.02,4.80,4.85,4.25,4.49,5.40,5.79,5.78,5.70
4.82,4.03,4.29,4.78,5.18,5.65,5.02,4.69,4.73,5.32,5.69,5.53,5.76,5.60,5.68,5.56
4.59,5.08,4.86,4.65,3.79,4.27,4.74,4.80,4.92,5.19,4.97,5.17,5.62,5.53,5.11,5.44
5.99,5.89,5.21,4.76,4.05,4.06,4.36,5.08,5.15,5.13,5.67,5.41,4.82,4.51,4.63,4.50
5.14,5.56,5.39,4.89,4.82,4.61,4.17,5.01,5.48,6.02,5.88,5.34,5.02,4.93,4.80,4.63
4.92,5.04,4.83,4.70,4.70,5.39,NA,NA
>chr1:6429901-6430101
NA,NA,5.10,5.05,5.17,5.80,5.96,4.98,4.51,4.19,4.81,5.44,5.99,5.41,5.29,4.94
4.72,4.77,4.96,5.44,5.42,4.76,3.63,3.84,4.89,5.55,5.55,4.89,3.84,4.27,4.74,4.80
4.93,5.58,5.73,5.10,4.65,4.97,5.03,5.02,5.30,5.82,5.89,5.58,4.38,3.34,4.52,5.40
6.00,5.40,4.36,3.35,3.74,4.89,5.91,5.40,4.92,3.90,3.75,4.81,5.44,5.37,4.69,4.73
4.63,4.31,4.65,5.40,5.52,4.77,4.63,4.94,5.34,5.88,5.53,5.60,4.68,3.64,4.82,5.70
5.78,5.79,5.75,5.14,4.43,4.39,5.08,5.34,4.94,4.84,4.82,4.30,5.24,5.65,5.90,4.89
3.95,4.67,5.85,5.58,5.11,4.65,5.60,4.68,4.42,5.56,5.43,5.36,5.37,4.65,5.11,5.28
5.89,4.98,4.94,5.58,5.31,5.11,4.86,5.53,5.88,4.97,4.33,4.06,4.95,5.42,5.42,4.94
4.98,5.40,5.32,5.84,5.23,5.30,4.80,4.51,4.63,4.63,4.81,4.68,4.99,5.96,5.80,4.87
3.64,4.37,5.30,5.23,5.27,4.99,4.30,5.24,5.65,6.00,5.40,4.27,2.85,3.75,5.22,6.00
5.46,4.81,4.19,4.81,4.93,5.44,5.30,4.69,4.27,4.30,5.24,5.42,5.42,5.02,4.93,4.85
4.82,5.41,5.52,4.92,4.81,4.80,4.18,4.68,5.96,5.57,5.11,4.65,5.60,4.98,4.76,4.63
4.31,4.14,5.10,5.05,4.65,4.95,NA,NA
>chr1:6965690-6965890
NA,NA,4.05,4.51,4.33,4.17,4.82,5.15,5.94,5.84,5.15,4.27,4.39,5.22,6.00,5.40
4.52,3.34,3.85,4.74,5.40,5.93,5.48,4.49,4.67,5.85,5.73,5.10,3.85,3.95,4.86,4.93
4.92,4.85,4.68,4.78,4.97,4.68,4.52,4.50,4.67,5.00,5.14,5.33,5.41,5.82,5.30,5.02
5.03,5.57,5.02,5.08,5.06,5.10,5.74,5.66,5.02,4.82,4.62,4.85,5.52,5.41,5.02,4.82
4.75,4.62,4.85,5.52,5.16,4.61,4.03,4.52,5.41,5.81,5.27,4.64,4.43,4.95,5.41,5.78
5.55,4.89,4.69,5.03,5.20,5.94,5.43,4.61,4.03,4.52,5.21,5.57,4.99,5.04,5.00,4.68
4.93,5.48,5.53,5.11,5.58,5.58,5.11,4.65,4.86,4.24,4.25,5.35,5.50,5.27,5.50,5.55
5.78,5.45,4.52,4.03,5.37,5.65,4.72,4.98,5.33,5.26,5.02,4.81,4.80,5.30,5.23,5.84
5.93,5.37,4.03,4.48,5.49,6.00,5.41,5.04,4.63,4.63,5.04,4.68,4.02,4.52,5.42,5.44
4.66,4.03,4.87,5.80,5.73,5.11,5.30,5.66,4.82,4.94,5.52,5.79,5.55,5.38,4.66,4.74
5.00,4.68,4.93,5.48,5.53,5.02,5.15,5.81,5.27,5.25,5.47,5.05,4.85,4.85,5.14,5.56
5.39,4.89,4.82,4.77,4.93,5.43,5.56,4.98,4.72,5.65,5.82,5.41,5.29,4.85,4.73,4.77
4.72,4.85,5.30,5.23,5.84,5.32,NA,NA
>chr1:7000080-7000280
NA,NA,5.30,4.69,4.89,5.33,5.24,5.43,5.53,5.27,5.23,5.76,5.32,5.40,4.98,4.47
5.06,5.10,5.47,5.49,4.99,5.32,6.00,5.49,5.01,4.61,5.16,5.75,5.14,4.50,4.31,4.14
5.10,5.73,5.50,5.05,5.24,5.65,5.90,4.89,3.95,4.38,5.65,5.90,4.89,4.53,4.51,4.90
4.76,4.89,5.41,5.56,4.77,4.29,4.85,5.52,5.79,5.94,5.56,4.42,4.54,5.29,5.32,5.84
5.94,5.40,4.27,4.12,3.75,3.90,4.52,5.15,6.00,5.65,4.38,4.24,5.13,5.69,4.68,4.42
5.56,5.43,5.27,5.53,5.39,4.93,4.81,4.84,5.53,5.34,5.02,4.73,3.95,3.85,4.95,5.21
5.89,5.82,5.30,5.11,5.57,5.73,5.08,4.89,5.67,5.47,4.85,4.29,4.03,4.46,4.85,4.67
5.00,5.41,5.84,5.84,5.41,5.00,4.67,4.74,4.74,4.65,4.95,5.29,4.92,4.81,4.80,4.45
4.58,4.62,4.99,5.76,5.20,5.33,4.86,5.79,5.76,5.76,5.76,5.76,5.76,5.32,5.84,5.50
5.22,4.39,4.46,4.79,5.38,5.40,4.80,3.79,4.75,5.66,6.02,5.14,5.15,5.84,5.80,5.29
4.74,3.75,4.12,4.75,5.66,6.07,6.07,5.48,4.81,4.31,4.76,4.69,4.39,5.08,5.23,4.53
4.67,5.40,5.23,5.27,5.27,5.23,5.29,4.74,3.75,4.81,5.28,6.02,5.88,5.34,5.02,4.93
4.85,4.33,4.95,5.74,5.56,5.29,NA,NA
>chr1:7814987-7815187
NA,NA,4.84,4.82,5.15,5.50,5.73,5.50,5.74,5.99,5.44,4.81,4.19,4.51,4.98,5.60
4.65,3.79,3.63,4.35,5.40,5.50,4.46,4.39,4.43,5.14,5.56,5.39,4.66,4.03,4.82,5.65
5.90,4.89,3.95,4.67,5.62,5.53,3.79,4.75,5.73,5.58,4.90,4.27,4.30,5.17,5.62,5.53
3.79,3.63,4.89,5.73,5.73,4.89,3.68,4.02,4.80,4.74,4.74,3.85,4.24,4.86,4.65,4.51
5.22,5.50,5.27,4.99,5.02,4.99,5.22,5.33,4.95,5.24,5.58,5.57,5.02,4.81,4.31,4.81
5.49,6.00,5.33,4.50,4.82,4.61,5.23,4.89,4.90,5.58,5.73,4.89,3.63,4.12,3.75,3.90
4.93,5.48,5.53,5.11,5.58,5.58,4.93,3.90,4.72,5.54,5.69,5.33,4.74,4.35,4.05,4.06
3.64,3.75,4.65,5.31,5.56,4.93,4.93,5.43,5.40,4.54,4.42,5.56,5.88,5.59,5.08,4.92
5.56,5.46,4.53,4.67,5.40,5.80,5.71,5.25,5.08,4.77,4.94,5.29,5.41,5.99,5.44,4.81
3.75,4.74,5.29,5.56,5.48,5.13,5.54,5.54,4.03,3.35,4.52,5.42,5.44,4.93,4.85,4.93
4.85,4.72,4.96,5.43,5.65,5.18,4.85,4.82,5.41,5.52,4.94,4.82,5.41,5.75,4.98,4.36
4.77,5.35,5.22,4.14,4.52,5.40,5.90,5.30,4.37,4.18,4.94,5.67,5.47,4.92,4.63,4.73
3.95,3.85,4.95,5.60,5.90,5.29,NA,NA
>chr1:7998011-7998211
NA,NA,5.15,4.52,3.90,3.75,4.81,5.58,5.58,4.90,5.08,4.97,4.33,4.46,4.85,5.14
5.56,5.43,5.24,5.30,5.15,4.24,4.36,5.58,5.85,5.17,4.97,5.21,4.12,3.84,4.27,4.30
4.85,4.85,5.14,5.47,5.34,4.46,4.12,4.27,5.40,6.00,5.60,4.12,2.85,4.36,5.28,5.53
3.79,4.27,4.63,4.97,5.34,5.08,3.84,4.75,5.66,6.02,5.84,5.50,5.15,4.52,4.80,4.74
4.27,3.79,5.53,5.62,5.15,4.62,5.06,5.09,4.63,4.27,3.79,4.80,4.80,3.79,3.63,4.89
5.66,5.53,5.11,5.58,5.58,4.36,4.24,5.46,6.00,5.40,4.27,3.79,4.80,4.80,3.79,3.63
4.89,5.66,5.53,5.11,5.58,5.58,4.36,4.36,5.58,5.73,4.89,3.63,3.79,4.80,5.32,5.84
4.79,5.38,5.40,5.76,5.76,5.40,5.38,4.79,5.84,5.32,5.76,6.01,5.37,4.69,4.73,4.85
4.68,4.42,4.65,5.19,4.97,5.17,5.86,5.37,4.03,3.35,4.70,5.73,5.58,4.81,3.75,3.64
4.46,4.85,5.33,5.76,5.74,5.89,5.21,4.12,4.12,3.75,4.98,5.33,4.95,4.65,4.95,5.21
4.97,4.65,5.10,5.66,5.53,3.79,3.63,4.35,5.40,6.00,5.60,4.52,4.05,4.31,4.51,4.63
4.77,5.52,5.40,4.92,3.90,4.36,4.77,5.52,5.60,4.52,4.03,4.14,4.88,5.82,5.49,4.48
3.34,3.85,4.95,5.21,5.57,4.99,NA,NA
>chr1:8150429-8150629
NA,NA,5.91,5.37,4.69,4.73,5.02,5.31,5.56,4.98,4.36,4.63,4.94,5.58,5.80,5.15
4.82,5.22,5.34,5.47,4.94,4.82,5.41,5.67,4.80,4.14,4.03,3.68,3.38,4.76,5.21,5.20
5.94,5.43,5.27,5.31,4.95,4.85,4.85,5.14,5.47,5.93,5.40,4.35,4.05,4.65,4.30,4.82
4.66,3.90,4.93,5.58,5.58,4.36,3.75,4.43,4.80,4.52,4.63,4.73,4.76,4.89,5.44,5.31
4.52,4.03,5.54,5.84,5.13,4.97,5.34,4.99,4.30,4.65,4.74,4.74,4.80,4.92,5.31,5.42
4.97,4.69,3.75,4.36,5.28,5.53,4.51,5.22,5.94,5.40,4.92,5.16,5.39,5.09,4.63,4.27
2.85,4.36,5.58,5.58,5.11,4.65,4.86,5.33,5.37,5.30,4.51,4.43,5.14,5.47,5.93,5.22
3.75,2.85,3.63,4.89,5.73,5.73,4.70,4.03,4.61,5.08,5.15,4.24,3.75,5.22,6.00,5.60
4.95,4.06,4.33,5.38,5.80,5.20,5.19,4.52,4.14,5.22,6.01,4.89,3.74,3.35,4.52,5.21
5.89,5.99,5.44,4.90,5.08,5.23,4.53,4.67,5.04,4.68,4.93,5.49,5.82,5.36,5.16,5.40
5.13,5.20,5.62,5.33,5.37,6.01,6.07,5.66,4.89,3.38,3.68,4.03,4.61,5.08,5.15,4.24
4.24,5.46,5.90,5.40,5.10,5.43,5.94,5.32,5.20,4.49,3.85,5.10,5.66,6.02,5.84,4.79
5.38,5.54,5.37,5.36,5.23,4.89,NA,NA
>chr1:8181346-8181546
NA,NA,4.74,4.80,4.02,4.70,5.73,5.73,4.70,4.05,4.31,4.76,4.63,4.27,4.12,4.46
5.35,5.22,4.98,5.20,5.26,5.43,6.01,5.84,5.20,5.58,4.38,3.34,4.31,5.15,5.93,5.47
5.14,4.50,4.82,4.17,4.61,4.82,4.94,5.22,5.54,5.28,5.02,4.99,5.50,5.33,4.82,4.94
5.29,5.32,5.50,5.74,5.74,5.62,4.24,4.67,5.62,6.02,5.84,5.23,5.29,4.67,4.50,4.63
4.42,4.68,4.81,4.84,5.08,5.50,5.15,4.63,4.51,4.33,4.17,4.82,4.92,5.53,5.68,5.60
5.76,5.53,5.37,4.88,4.14,4.82,5.15,5.50,5.84,6.02,5.62,4.87,3.64,3.75,4.65,5.19
4.97,5.17,5.62,5.53,5.11,5.58,5.58,4.93,4.68,4.86,4.53,4.57,5.22,5.56,5.31,4.97
4.84,4.25,3.95,4.89,5.56,5.48,4.98,5.22,6.01,4.89,5.00,5.32,5.43,4.53,4.95,5.53
5.39,4.66,4.77,5.56,5.43,4.61,4.94,5.40,5.91,4.94,4.45,4.29,4.42,4.05,4.52,5.21
4.97,4.85,5.35,5.93,5.48,5.13,5.20,5.88,5.00,4.33,4.51,4.65,5.31,5.56,5.24,5.30
5.45,4.52,4.14,5.30,5.43,5.10,5.04,4.93,5.29,5.23,4.46,3.84,3.63,4.35,4.74,4.80
4.52,4.63,4.76,4.31,4.05,3.68,3.38,4.89,5.82,5.96,4.68,3.64,4.06,4.74,4.63,4.73
4.76,4.89,5.41,5.31,4.98,5.40,NA,NA
>chr1:8243355-8243555
NA,NA,4.75,4.76,4.90,5.02,5.57,5.19,4.92,4.68,5.04,5.10,5.08,5.45,4.92,4.65
4.57,3.74,4.31,4.92,5.21,5.16,4.83,5.04,5.29,5.90,5.60,4.12,3.79,5.53,5.66,4.75
3.79,5.53,5.66,4.75,3.79,5.53,5.66,4.75,3.79,5.53,5.48,4.48,4.14,5.30,5.94,5.55
5.50,5.34,4.97,5.13,5.46,5.93,5.88,4.97,4.33,4.06,4.95,5.42,5.56,4.53,5.00,5.82
5.49,4.48,3.34,4.38,5.42,5.42,4.97,4.63,4.74,4.06,4.33,4.97,5.34,5.34,5.19,4.93
4.81,4.98,5.89,5.28,4.81,3.75,4.98,5.56,5.31,4.97,4.69,4.39,5.08,4.97,4.33,4.06
5.10,5.66,5.53,5.11,5.57,6.00,5.41,5.00,4.93,4.97,4.85,4.33,5.00,5.82,5.57,4.90
5.08,4.97,4.84,5.56,5.41,4.89,4.76,4.85,4.93,4.37,4.33,5.55,5.76,4.68,4.33,5.84
5.84,4.71,4.66,5.39,5.56,5.14,4.85,4.46,3.64,3.75,4.65,5.31,5.44,4.96,4.61,5.00
5.67,5.84,5.41,5.00,4.74,4.66,5.08,5.45,4.89,5.00,5.48,5.67,4.94,4.45,4.29,4.42
4.05,4.36,4.74,5.14,5.56,5.43,4.53,4.95,5.31,5.32,5.50,5.73,5.84,5.35,4.77,4.36
3.90,4.92,5.31,5.44,4.96,5.02,5.30,5.41,4.95,3.85,4.49,5.40,5.16,4.61,4.82,5.15
5.94,5.22,4.14,4.31,4.50,4.67,NA,NA
>chr1:8249733-8249933
NA,NA,5.53,4.95,4.53,5.23,5.34,5.34,5.19,4.96,5.02,5.66,5.56,4.77,4.58,4.89
5.41,5.80,5.32,5.29,4.94,4.72,4.72,4.97,5.69,5.69,4.99,4.73,4.77,4.77,4.96,5.39
5.53,4.95,4.53,5.23,5.88,5.93,5.46,5.13,5.08,5.42,4.76,3.63,3.79,4.80,5.40,5.38
5.34,5.47,5.14,5.00,5.04,4.73,4.18,4.68,5.96,5.82,4.89,3.38,3.38,3.63,2.85,4.24
5.03,5.89,5.74,5.62,5.11,5.10,5.73,5.84,5.35,4.46,4.81,5.28,5.53,3.79,3.63,4.35
4.74,5.33,5.69,4.65,5.11,5.58,5.58,4.48,4.14,5.10,5.05,4.65,5.10,5.91,5.37,4.03
4.48,5.58,5.58,5.11,4.65,5.69,5.33,4.74,4.35,3.38,4.05,4.65,4.97,5.58,5.24,4.97
5.58,5.24,4.97,5.21,4.76,3.38,3.38,4.05,4.65,4.30,4.82,4.94,5.28,5.68,5.67,5.67
4.80,4.63,5.04,4.93,4.92,4.63,4.92,5.40,5.43,5.24,5.30,5.45,4.92,3.90,4.66,5.53
4.97,4.84,5.40,5.94,5.15,4.63,4.42,4.62,4.82,5.02,5.30,5.45,4.65,4.51,4.33,4.95
5.53,5.31,5.02,4.73,4.78,5.22,6.01,4.89,4.53,4.89,5.56,5.47,4.85,4.62,4.82,5.02
5.33,5.38,4.66,3.90,4.02,4.36,4.74,4.67,5.29,5.80,5.40,4.84,5.19,5.40,4.92,4.81
4.80,4.18,4.37,5.30,5.80,5.40,NA,NA
>chr1:8707522-8707722
NA,NA,5.53,5.14,4.30,5.17,5.86,5.99,5.74,5.50,5.20,5.21,4.76,3.38,3.63,3.79
4.80,4.80,4.51,4.43,4.80,4.92,5.45,5.30,5.24,5.23,5.08,4.90,5.28,5.89,5.38,5.52
5.46,5.02,5.53,5.66,4.89,4.05,3.85,4.24,5.62,5.55,4.71,4.58,4.89,5.41,5.56,4.84
5.38,5.80,5.20,5.21,4.76,3.63,3.79,4.80,5.32,5.84,5.50,5.22,4.39,4.27,4.30,4.65
4.74,5.40,6.00,5.40,4.92,4.80,4.50,4.52,4.65,4.99,5.49,5.31,4.42,3.75,4.63,5.15
5.50,4.46,3.84,4.12,5.41,5.78,5.55,5.50,4.99,5.02,5.43,6.01,5.84,5.15,4.82,4.66
4.74,5.69,4.65,5.11,5.58,5.58,5.11,5.30,5.46,4.33,4.68,5.96,5.82,4.89,3.63,2.85
3.75,4.43,4.80,4.52,4.50,5.33,6.00,5.82,4.75,3.79,4.80,4.80,5.02,5.46,5.90,5.29
4.74,4.66,4.82,5.27,5.74,5.76,4.74,4.72,5.89,5.66,4.89,3.38,3.68,3.35,3.34,4.67
5.86,5.99,5.41,5.33,4.98,4.36,4.77,5.52,5.60,4.12,3.84,4.46,5.23,5.40,4.63,4.14
4.82,4.50,5.33,5.69,4.65,3.79,4.75,5.73,5.73,4.89,3.63,3.79,4.80,5.32,5.14,5.27
5.82,5.93,5.14,5.15,5.50,5.73,5.50,5.73,5.50,5.73,5.50,5.73,5.50,5.73,5.50,5.73
5.50,5.73,5.50,5.73,5.50,5.73,NA,NA
>chr1:8785545-8785745
NA,NA,4.70,5.19,5.19,4.95,4.85,4.93,4.85,4.82,5.41,5.75,5.14,4.97,4.37,3.64
4.82,5.70,5.78,5.79,5.40,5.13,5.37,5.62,5.01,4.17,4.83,5.43,5.54,5.28,5.02,4.82
4.94,4.80,5.29,5.74,5.66,5.24,5.46,5.31,4.98,5.40,5.79,5.94,5.30,4.78,4.73,5.02
5.31,5.53,4.95,4.33,4.94,5.47,5.56,5.40,5.10,5.08,5.70,5.24,4.95,5.33,5.14,4.86
4.78,5.22,5.94,5.40,4.27,2.85,2.85,3.63,4.76,5.21,5.57,4.99,5.04,5.29,5.90,5.60
4.76,3.38,3.38,4.05,4.65,4.97,5.21,4.76,3.38,3.63,2.85,4.24,5.15,5.78,5.78,5.15
4.24,4.36,5.58,5.58,5.11,4.65,4.86,4.24,3.85,5.10,5.73,5.73,4.89,3.63,3.79,4.80
4.80,5.11,5.58,5.73,4.75,4.12,3.75,4.74,6.00,5.82,4.75,2.85,2.85,4.75,5.66,6.07
5.79,5.60,4.98,4.63,4.92,4.74,3.75,4.36,5.22,5.50,4.46,4.90,5.57,5.73,4.24,3.85
4.95,5.41,5.30,5.02,4.73,4.42,4.65,5.31,5.08,5.13,5.43,5.44,4.81,4.19,4.81,4.76
4.89,5.41,5.31,4.14,3.35,4.36,4.74,5.14,5.75,5.41,4.82,4.51,4.65,5.19,5.89,5.99
5.91,4.70,4.03,4.17,4.33,4.97,5.96,5.49,4.93,4.65,4.73,4.45,4.29,4.99,5.96,5.49
4.93,4.80,4.50,4.82,4.14,4.63,NA,NA
>chr1:8859482-8859682
NA,NA,5.86,5.37,5.13,5.48,5.56,5.29,4.93,4.97,4.85,4.72,4.93,5.43,5.40,4.85
4.29,4.45,4.94,5.91,5.40,4.52,3.34,4.25,5.35,6.00,5.60,4.52,4.02,4.68,5.00,4.93
4.97,4.37,4.33,5.84,6.20,5.89,5.19,4.92,4.65,4.99,5.26,5.20,5.00,4.89,5.91,5.40
4.92,4.80,4.85,4.85,4.97,5.19,4.52,4.14,5.31,5.38,4.33,4.46,4.85,4.80,4.52,4.63
4.97,5.31,5.56,5.14,4.50,4.82,4.14,4.80,5.31,5.32,5.80,5.38,4.33,4.06,4.05,4.89
5.82,6.00,4.74,4.66,4.82,4.30,4.65,4.74,5.40,5.50,4.46,3.84,4.75,5.82,5.96,4.68
3.64,4.87,5.62,5.53,5.11,5.58,5.73,4.75,2.85,2.85,3.63,3.38,3.38,4.89,5.73,5.58
4.36,4.36,5.58,5.58,4.36,4.36,5.58,5.73,4.75,2.85,4.36,5.58,5.73,4.89,3.63,4.12
4.46,5.52,5.60,4.76,3.63,2.85,4.36,5.57,5.82,5.00,4.53,5.43,5.40,4.94,4.82,5.33
5.50,5.34,4.97,4.84,5.40,6.01,5.43,5.02,4.99,5.50,5.33,5.02,4.82,4.62,4.85,5.29
5.41,5.99,5.44,4.81,4.56,5.28,5.68,5.67,5.67,4.80,4.88,5.88,5.20,4.69,4.89,5.56
5.47,4.92,4.63,4.93,4.80,4.63,4.93,4.85,4.33,4.17,5.01,5.58,5.73,5.10,4.65,4.95
5.29,4.92,4.63,4.93,4.80,4.51,NA,NA
>chr1:9024530-9024730
NA,NA,4.92,5.47,5.67,4.94,4.18,3.75,4.65,5.19,5.20,5.84,5.35,4.77,4.36,4.74
5.76,5.55,4.71,4.70,5.30,5.29,4.77,4.85,5.18,5.65,5.43,4.96,4.72,4.85,4.93,4.85
4.93,5.44,5.42,4.52,3.35,4.14,5.30,5.43,5.27,5.53,5.39,4.93,4.81,4.19,4.81,5.44
5.99,5.74,5.47,5.25,5.27,5.60,5.50,5.27,5.23,5.40,4.67,4.53,5.46,5.56,4.92,4.73
5.10,5.74,5.66,5.02,4.95,5.19,5.16,4.69,4.73,5.22,5.75,5.79,5.55,5.38,4.94,4.80
4.80,4.98,5.65,5.52,5.22,4.82,5.02,4.99,4.65,4.93,5.62,5.37,4.69,4.86,4.68,4.02
4.70,5.66,5.53,5.11,5.58,5.73,4.70,4.03,4.17,4.33,4.85,4.93,4.63,4.92,5.52,5.16
5.10,5.40,5.56,5.74,5.27,5.43,5.94,5.73,5.50,5.73,5.50,5.15,4.82,4.66,4.98,5.75
5.41,5.02,4.73,4.99,5.96,5.57,4.36,3.75,4.69,4.76,4.80,4.93,4.85,4.93,5.41,5.56
4.42,4.37,4.93,5.02,5.42,5.42,4.95,4.65,5.05,5.50,5.20,5.19,4.94,4.61,5.08,5.41
4.95,4.65,4.97,5.21,4.95,4.43,4.21,4.21,5.15,5.62,5.89,4.72,4.74,4.92,4.63,4.92
5.47,5.67,4.94,4.18,3.75,4.81,5.62,5.43,5.13,4.97,5.08,4.39,4.69,4.73,4.76,4.89
5.39,5.53,4.80,4.14,4.82,4.63,NA,NA
>chr1:9057799-9057999
NA,NA,5.37,5.33,5.13,5.13,5.11,5.30,5.43,4.61,4.03,4.36,4.74,4.67,5.29,5.56
5.47,4.98,4.72,5.40,5.76,5.76,5.32,5.84,4.79,4.46,4.12,4.12,5.41,5.78,5.78,5.15
4.24,2.85,3.63,3.38,3.38,3.38,4.76,5.21,5.20,5.94,5.43,4.61,4.94,5.19,5.57,4.99
5.22,5.33,5.32,5.80,5.46,4.53,4.17,4.94,5.19,5.57,4.99,4.65,4.02,3.68,4.35,5.40
5.50,4.46,4.39,4.43,4.80,4.93,5.48,6.07,6.07,5.62,5.17,4.97,5.58,4.82,3.64,3.75
4.05,4.36,5.40,6.00,5.60,4.12,3.79,4.65,5.69,5.33,4.74,4.35,3.63,2.85,2.85,3.63
4.89,5.66,5.53,5.11,5.58,5.58,4.36,2.85,3.63,4.76,5.21,4.97,5.24,5.65,6.00,5.15
4.31,3.74,4.51,5.19,5.42,5.30,4.24,2.85,4.75,5.66,5.89,5.38,5.52,5.46,4.24,2.85
3.63,3.38,3.38,4.35,4.74,4.80,4.02,3.68,4.89,5.66,6.02,5.88,5.34,4.94,4.19,4.81
5.03,5.20,5.94,5.43,4.61,4.03,3.68,4.89,5.82,5.73,5.11,5.10,5.73,5.50,5.05,5.24
5.58,5.20,5.50,5.74,5.99,5.86,4.87,3.64,4.68,5.96,5.49,5.01,4.14,4.63,5.40,5.80
5.84,5.20,5.21,4.52,4.02,3.90,3.75,4.12,4.75,5.66,5.89,4.72,4.74,4.92,4.63,4.98
5.60,4.65,3.79,4.75,5.82,6.00,NA,NA
>chr1:9757825-9758025
NA,NA,4.42,4.54,5.29,5.41,5.99,5.44,4.81,4.19,4.51,4.92,5.40,5.43,5.24,5.66
5.30,4.14,3.35,4.52,5.42,5.44,4.93,4.85,4.92,5.04,4.57,5.00,5.48,5.56,5.30,4.85
4.77,5.29,5.30,4.70,4.77,5.56,5.58,5.02,5.05,5.10,5.43,5.30,4.14,4.52,5.40,6.00
5.15,4.31,3.74,4.89,5.67,5.47,4.92,4.63,4.73,3.95,4.25,5.35,6.00,5.40,4.92,3.90
4.36,4.77,5.34,5.74,4.95,4.33,4.94,5.47,5.56,5.40,5.10,5.08,5.70,5.24,4.30,4.99
5.34,5.23,5.24,5.30,5.41,4.76,4.05,3.85,3.95,4.86,5.14,5.33,5.26,4.99,5.04,5.00
5.41,5.69,4.65,5.11,5.58,5.73,4.89,3.38,3.63,3.84,4.89,5.55,5.78,5.41,4.52,4.05
4.31,4.63,4.73,4.69,5.37,5.65,4.72,4.98,5.56,5.39,4.66,4.77,5.31,5.73,5.80,5.38
4.84,5.56,5.46,5.06,5.08,5.25,5.74,5.94,5.94,5.56,4.42,4.54,5.29,5.41,5.74,5.62
5.08,4.51,4.90,4.93,5.39,5.53,4.80,4.88,5.37,4.65,3.79,4.12,5.42,5.44,4.93,4.85
5.05,4.63,4.80,5.31,5.32,5.84,5.35,5.22,5.08,5.23,5.29,4.93,4.97,4.80,4.51,4.84
5.53,5.23,4.53,4.17,4.94,5.40,5.90,5.40,4.67,4.33,4.94,5.40,5.39,4.93,4.90,5.02
4.70,4.85,5.64,5.58,5.02,4.93,NA,NA
>chr1:9765271-9765471
NA,NA,4.81,4.19,4.81,4.93,5.39,5.53,5.27,5.43,5.30,4.14,3.35,4.52,5.42,5.44
4.93,4.81,4.98,5.65,5.37,5.13,5.48,5.56,5.30,4.85,4.72,4.93,5.43,5.32,4.98,5.31
5.58,4.94,4.63,4.77,5.35,5.22,4.14,4.52,5.40,5.90,5.40,4.67,4.61,4.96,5.39,5.40
4.92,4.63,4.73,3.95,3.85,4.95,5.42,5.44,4.93,4.90,4.80,4.84,5.19,5.32,5.00,4.57
5.04,5.00,5.41,5.76,5.20,5.33,5.73,5.82,4.89,3.38,4.05,4.65,4.30,5.14,5.32,5.76
5.76,4.80,3.79,3.63,3.38,3.38,3.38,4.89,5.73,5.73,4.70,3.35,3.74,4.57,5.04,5.00
5.41,5.69,4.65,5.11,5.58,5.73,4.89,3.38,3.63,3.79,5.30,5.46,5.13,5.08,5.42,4.76
3.38,3.38,3.38,3.38,3.38,3.38,3.38,3.38,3.38,3.38,3.38,3.38,3.38,3.38,3.68,4.05
4.31,4.76,4.63,4.35,3.38,3.38,3.38,3.38,3.38,3.38,3.68,4.05,4.42,4.29,4.77,5.31
5.74,5.74,5.62,5.11,5.31,5.46,5.24,5.33,5.76,5.93,5.53,5.32,5.08,4.77,4.94,5.29
5.41,5.74,5.62,5.08,4.51,4.90,4.93,5.39,5.53,4.80,4.88,5.88,5.55,4.33,4.54,5.40
5.39,4.93,4.85,5.05,4.67,4.33,4.94,5.47,5.56,5.30,4.37,3.64,4.82,5.42,5.44,4.93
4.85,4.93,4.80,4.51,4.63,4.77,NA,NA
>chr1:9803138-9803338
NA,NA,5.58,5.31,5.11,5.73,5.80,4.67,3.95,4.73,5.02,5.34,5.34,5.27,5.23,5.29
5.04,4.99,5.57,5.21,4.12,3.79,5.53,5.66,4.89,3.63,3.84,4.46,4.79,5.22,5.08,4.79
5.38,5.89,5.48,4.81,4.51,4.72,4.93,5.56,5.42,4.52,4.05,3.75,3.64,4.06,4.74,4.63
4.76,4.31,4.63,4.50,4.67,5.29,5.23,5.08,4.84,4.81,4.93,5.44,5.42,4.38,3.95,4.86
5.41,5.76,5.74,5.27,4.82,5.22,5.52,5.60,4.76,3.68,4.02,4.80,4.74,4.35,3.38,3.38
3.63,3.84,4.46,4.79,4.77,4.36,4.74,5.69,4.65,4.51,4.43,5.14,5.47,5.34,4.46,4.12
3.63,4.89,5.73,5.58,5.11,4.65,5.69,5.41,4.97,4.78,4.29,4.03,4.46,4.85,5.33,6.00
5.57,4.36,2.85,3.63,4.89,5.91,5.99,5.41,5.20,4.98,5.30,5.43,5.10,5.04,4.93,5.00
4.93,5.17,5.13,4.80,4.43,4.74,4.63,4.76,4.92,5.29,5.41,5.74,5.88,5.36,5.43,5.74
4.85,4.85,5.64,5.41,4.89,4.58,4.03,4.06,4.05,3.38,4.35,5.40,5.94,5.84,5.32,5.29
4.92,4.51,4.98,5.40,4.80,3.79,4.12,5.41,5.08,4.61,4.03,4.36,4.74,5.33,5.69,5.54
5.38,5.35,5.84,5.32,5.31,5.27,5.08,5.70,4.38,4.49,5.40,5.16,5.36,5.67,5.84,5.33
4.74,4.35,3.63,2.85,4.36,5.57,NA,NA
>chr1:10455137-10455337
NA,NA,5.78,5.78,5.41,4.12,4.12,4.19,4.47,5.06,4.62,5.15,5.85,5.85,5.17,4.30
4.99,4.99,4.30,5.17,5.86,5.99,5.89,5.03,4.69,4.27,5.02,4.99,4.65,4.93,5.48,5.53
3.79,4.75,5.82,6.00,4.74,4.36,4.36,4.98,5.33,5.41,5.99,5.44,4.36,2.85,4.12,5.41
5.08,4.61,4.82,5.15,5.93,5.74,5.27,5.08,5.15,4.69,4.27,4.30,4.65,4.05,4.76,5.21
5.20,5.80,5.38,4.33,4.06,4.05,4.76,5.60,5.90,4.89,4.78,5.10,5.74,5.82,6.01,5.79
5.60,4.97,4.33,4.17,4.03,4.52,5.42,5.42,5.19,4.51,3.74,4.48,5.48,5.53,3.79,3.63
4.89,5.66,5.53,5.11,5.58,5.73,4.75,2.85,3.75,5.22,6.00,5.46,5.02,4.80,5.40,4.72
3.90,4.93,5.48,5.53,4.51,4.69,4.97,5.42,5.42,4.12,3.79,4.80,4.80,3.79,3.63,4.89
5.66,5.53,4.51,4.43,4.80,4.02,3.68,4.76,5.60,5.52,5.22,4.82,4.30,5.17,5.62,5.53
5.02,5.03,5.89,5.99,5.91,4.75,3.84,4.46,5.45,5.43,5.49,5.10,4.14,3.35,3.68,3.38
3.38,3.38,3.38,3.38,3.38,3.38,3.38,4.76,5.60,5.90,5.29,5.04,4.57,5.00,5.48,5.56
4.89,4.53,4.57,5.04,5.29,5.80,5.40,4.77,4.29,4.99,5.60,4.65,5.02,5.15,5.30,5.02
4.96,5.39,5.40,4.94,4.33,4.95,NA,NA
>chr1:10877783-10877983
NA,NA,4.80,4.50,4.52,4.80,4.85,4.25,3.34,4.52,5.31,5.56,4.53,5.00,5.37,4.65
3.79,4.75,5.82,6.00,5.33,4.74,4.36,4.05,4.42,4.68,4.90,4.51,4.53,4.86,5.41,5.84
5.69,4.98,4.76,4.63,4.63,4.51,4.82,5.66,5.94,5.15,4.99,4.99,5.02,5.43,5.45,5.08
4.66,4.74,4.92,4.63,4.80,4.97,4.93,4.92,4.63,4.80,4.93,5.02,5.31,5.40,4.94,4.72
4.72,4.94,5.47,5.56,5.29,4.93,5.04,5.10,5.23,5.76,5.32,5.76,6.01,5.82,5.89,5.19
4.65,4.51,4.72,4.93,5.43,5.32,5.13,5.54,5.84,5.13,4.97,5.34,5.27,5.23,5.40,4.63
4.88,5.82,5.57,5.11,5.53,5.28,5.11,4.80,4.80,3.79,3.63,4.89,5.91,5.37,4.03,3.35
3.68,4.35,4.63,4.73,4.76,4.94,4.92,5.33,5.77,5.76,5.41,5.04,5.10,5.43,5.94,5.32
5.31,5.27,5.23,4.89,4.69,5.30,5.44,4.96,4.61,4.17,4.94,5.31,5.56,5.24,5.33,5.76
5.93,5.82,5.41,5.20,5.13,5.20,5.76,4.99,4.62,4.82,4.61,4.67,5.40,5.90,5.65,4.82
4.33,5.08,5.30,4.69,4.89,5.55,5.79,5.52,4.94,4.82,5.41,5.75,5.14,4.50,4.52,4.68
5.00,4.67,4.85,4.25,4.49,5.48,5.67,5.43,5.26,5.33,4.98,4.66,5.08,4.79,5.38,5.89
5.48,4.81,3.75,3.64,4.06,4.05,NA,NA
>chr1:11483871-11484071
NA,NA,5.53,5.66,5.10,4.65,4.97,5.21,4.76,3.38,3.38,4.05,3.85,4.49,5.20,5.41
5.82,5.30,4.51,4.43,5.14,5.47,5.67,4.89,5.00,5.40,5.41,5.24,5.46,5.80,5.20,5.19
4.65,3.75,3.64,4.06,4.95,5.21,4.97,4.65,4.05,3.38,3.38,3.38,3.38,3.38,3.38,3.38
3.38,3.38,3.38,3.38,3.38,3.38,3.38,3.38,3.38,3.38,3.38,3.38,3.38,3.38,4.89,5.91
5.99,5.41,5.31,4.80,4.88,5.82,5.82,5.10,4.65,4.97,5.19,4.94,4.61,5.43,5.30,4.98
5.32,5.43,4.93,4.72,4.85,5.30,5.90,5.40,4.92,3.90,4.72,5.89,5.66,4.75,3.79,5.30
5.37,5.33,4.86,4.65,5.11,5.58,5.58,4.93,4.65,4.99,5.57,5.03,4.24,4.36,5.44,5.99
5.89,5.58,4.38,3.95,4.89,5.80,5.40,4.77,4.66,5.39,5.53,4.80,4.63,5.40,5.80,5.84
5.32,5.33,5.22,4.99,5.49,5.10,5.11,5.73,5.80,4.67,4.24,5.73,5.49,5.01,4.17,4.61
4.82,4.62,4.99,5.60,4.65,4.51,4.69,4.76,4.80,4.93,5.02,5.31,5.53,4.95,4.53,5.23
5.88,6.02,5.62,4.67,4.49,5.40,5.79,5.79,5.67,4.80,4.14,4.03,4.36,5.40,6.00,5.60
4.52,4.05,4.31,4.81,5.02,5.57,5.19,4.92,4.68,5.00,5.04,4.57,5.00,5.48,5.34,4.46
4.81,5.44,5.99,5.89,5.03,5.02,NA,NA
>chr1:11778815-11779015
NA,NA,4.71,4.29,4.85,5.29,5.32,5.80,5.58,5.19,4.51,3.74,3.35,4.70,5.66,5.53
3.79,3.63,3.38,4.89,5.82,6.00,5.41,5.04,5.10,5.16,5.40,4.49,3.85,4.05,4.35,4.74
5.33,5.84,5.84,5.33,4.74,4.35,3.38,3.63,2.85,2.85,4.27,5.40,5.94,5.84,5.32,5.33
5.14,4.43,4.39,4.27,5.15,5.80,5.38,4.33,4.46,4.85,4.67,5.29,5.23,5.84,5.32,5.76
6.01,5.46,4.33,4.54,5.52,5.16,4.61,4.03,4.52,5.41,5.30,5.02,4.82,4.62,4.85,5.52
5.79,5.55,5.50,5.50,5.55,5.79,5.40,4.49,3.85,4.74,4.74,4.67,4.92,4.63,4.98,5.60
4.65,5.11,5.58,5.58,5.11,5.53,5.62,5.17,4.30,4.82,4.66,3.90,4.92,5.45,5.78,5.78
5.15,4.81,4.46,4.79,5.27,4.99,5.15,5.80,5.38,5.13,5.55,5.76,4.74,3.75,4.12,4.12
5.21,4.97,4.65,4.95,5.21,4.97,4.65,4.95,5.21,4.97,4.65,4.95,5.21,4.97,4.65,4.95
5.21,4.97,4.65,4.95,5.21,4.97,4.65,4.95,5.21,4.97,4.65,4.05,4.35,4.74,5.14,5.47
5.56,5.29,4.93,4.97,4.78,4.68,4.85,4.73,4.53,4.57,5.32,5.84,5.67,4.88,4.63,5.04
5.14,5.33,5.26,5.28,5.56,5.40,4.96,4.82,4.89,5.39,5.53,4.80,4.80,5.53,5.31,5.02
4.73,4.78,5.30,5.94,5.79,5.40,NA,NA
>chr1:11783898-11784098
NA,NA,5.56,5.74,4.95,4.33,4.85,4.93,4.85,4.93,5.44,5.42,4.52,3.35,4.14,5.30
5.43,5.27,5.53,5.39,4.93,4.81,4.19,4.81,5.44,5.99,5.41,5.29,4.94,4.82,5.33,5.50
5.27,5.23,5.40,4.67,4.53,5.43,5.53,5.27,5.23,5.50,5.50,5.33,4.82,4.94,5.40,5.43
4.93,4.72,4.94,5.29,5.32,5.84,5.94,5.35,4.74,4.64,5.27,5.67,5.75,5.14,4.43,3.75
3.75,4.43,4.80,4.93,5.48,6.07,6.07,5.48,4.81,3.75,4.42,5.31,5.05,4.65,5.10,5.82
6.00,5.33,4.85,4.85,4.95,5.20,4.98,5.30,5.66,4.82,4.97,5.69,5.67,5.36,5.43,5.56
4.42,4.68,5.96,5.57,5.11,5.53,5.66,5.10,4.06,3.64,4.37,4.93,5.02,5.31,5.32,4.98
5.10,5.05,5.17,5.80,5.82,4.88,4.88,5.82,5.57,4.36,2.85,4.12,5.21,4.97,5.17,5.62
5.53,4.51,4.43,5.33,5.84,5.69,4.98,4.63,4.92,4.67,4.43,3.75,2.85,3.63,4.89,5.82
6.00,4.74,4.66,4.82,5.02,5.28,5.54,5.02,4.36,4.46,4.85,4.80,4.02,4.52,5.60,5.91
5.43,5.57,5.03,4.69,4.46,5.45,4.94,4.45,4.66,5.19,5.53,5.22,5.35,5.84,5.15,5.14
5.93,5.37,4.69,4.86,5.14,5.47,5.56,5.29,4.74,4.36,4.77,4.79,4.46,3.84,4.27,4.74
5.33,6.00,5.49,4.48,3.74,4.89,NA,NA
>chr1:12042754-12042954
NA,NA,4.51,4.65,5.37,5.00,4.33,4.97,5.69,5.69,4.68,3.64,4.82,5.65,5.90,5.30
4.85,4.82,5.30,5.41,4.52,4.03,4.14,4.80,5.31,4.95,5.24,5.65,5.91,4.94,4.84,5.38
5.56,4.42,3.75,4.65,5.31,5.42,5.02,4.93,4.78,4.73,4.61,5.00,5.82,5.57,5.11,4.65
5.37,5.36,5.16,5.40,4.49,3.85,4.74,4.63,4.97,5.34,5.08,3.84,4.75,5.82,6.00,5.33
4.85,4.25,4.49,5.32,5.39,4.66,4.03,4.46,5.35,5.50,4.46,3.84,4.27,4.74,5.14,5.56
5.19,4.84,4.73,4.65,4.93,5.49,5.96,4.68,3.64,4.87,5.85,5.58,5.11,4.80,4.80,3.79
4.75,5.66,5.53,5.11,5.58,5.58,5.11,5.30,5.37,5.13,5.20,5.32,5.94,5.66,5.02,4.73
4.85,5.40,5.43,5.24,5.66,5.30,4.14,3.35,3.68,3.38,4.89,5.82,5.96,4.99,4.62,4.58
4.71,5.55,5.76,4.99,4.62,4.82,5.02,5.41,5.52,4.92,4.63,4.92,4.93,4.86,4.69,5.54
5.84,5.13,5.19,5.56,5.14,4.74,4.36,4.02,4.68,4.86,4.78,5.31,5.41,4.96,4.61,4.17
4.03,3.68,4.35,4.63,4.73,4.68,4.99,5.96,5.82,4.70,3.35,4.14,5.10,5.73,5.84,5.35
4.77,4.63,4.51,4.80,5.18,5.65,5.22,4.95,4.81,4.19,4.12,3.63,4.89,5.73,5.73,4.89
3.68,4.03,4.14,4.88,5.37,4.65,NA,NA
>chr1:12493475-12493675
NA,NA,4.67,4.61,4.82,4.94,5.30,5.29,5.06,5.46,5.80,5.32,5.31,4.80,4.80,5.74
5.93,5.15,4.31,4.14,5.10,5.05,4.65,4.05,4.76,5.21,5.57,5.43,5.67,5.47,5.14,5.04
5.10,5.08,5.45,4.92,3.90,3.75,4.81,5.15,5.78,5.78,5.41,4.52,4.02,4.68,4.86,3.95
4.67,5.85,5.85,5.17,5.05,5.10,4.14,3.35,3.68,4.76,5.41,5.08,4.61,4.03,3.68,3.38
4.35,4.98,5.38,5.36,5.09,4.63,4.36,3.35,3.34,4.67,5.62,5.89,4.72,4.98,5.33,5.32
5.84,5.94,5.15,4.52,4.68,4.86,4.69,5.37,5.30,5.11,5.57,5.73,4.24,4.38,5.58,4.97
4.65,5.10,5.73,5.58,5.11,5.53,5.66,4.70,4.03,4.63,4.86,5.25,5.74,5.66,4.82,4.94
5.52,5.41,5.02,4.73,4.78,4.93,4.85,4.95,5.22,5.25,4.94,5.08,5.50,5.35,4.46,4.03
4.70,5.30,5.29,5.06,5.43,5.32,4.98,5.22,6.01,4.89,4.53,4.86,5.14,5.75,5.79,5.79
5.67,4.80,4.80,5.53,5.39,4.89,4.58,4.45,4.94,5.45,4.46,4.39,4.69,4.97,5.42,5.31
4.52,3.34,4.25,5.35,5.94,5.71,5.25,5.27,5.67,5.40,4.98,5.31,5.58,5.19,4.51,3.74
3.35,3.68,4.76,5.60,5.91,4.89,5.00,5.40,5.41,4.82,4.51,4.63,4.50,5.14,5.33,5.32
5.50,5.49,4.99,5.22,5.33,5.32,NA,NA
>chr1:14139390-14139590
NA,NA,4.90,4.51,5.00,5.20,5.26,4.99,5.04,4.92,5.02,5.34,5.08,3.84,3.63,4.89
5.91,5.99,5.41,5.33,5.14,4.97,4.78,4.62,4.75,4.76,4.73,4.63,4.74,4.06,4.36,5.02
5.65,5.18,4.85,4.33,4.67,5.05,5.01,5.36,5.65,5.18,4.85,4.72,4.96,5.43,5.65,5.20
5.02,5.19,5.56,5.28,5.26,5.29,4.85,4.68,4.85,4.73,4.78,5.31,5.46,4.53,4.17,5.01
5.62,5.43,4.71,4.29,4.85,5.40,5.39,4.96,4.77,4.93,5.23,5.88,5.93,5.82,5.41,5.20
5.00,4.89,5.91,5.46,4.69,4.46,5.23,5.29,4.67,4.43,4.39,4.46,5.23,5.30,4.80,4.51
4.19,4.81,5.28,5.53,5.11,5.57,6.00,5.41,4.97,4.85,4.72,4.93,5.46,5.56,4.77,4.58
4.75,4.89,5.39,5.40,4.54,4.18,4.73,5.04,4.92,5.02,5.31,5.53,5.13,5.15,5.37,4.96
4.93,5.23,5.88,5.93,5.37,5.13,5.40,5.79,5.55,5.38,4.84,4.51,4.80,4.93,4.63,4.92
5.40,5.39,4.89,4.58,4.77,5.40,5.35,5.22,5.08,5.45,4.89,3.74,4.31,4.50,4.67,4.92
5.02,5.34,5.88,5.32,5.32,5.84,5.23,4.89,4.53,4.51,5.19,5.58,5.56,4.84,5.08,5.42
4.82,4.36,5.08,5.59,5.81,5.70,4.38,4.49,5.40,5.16,5.27,5.67,5.79,5.79,5.40,5.00
4.89,6.01,5.71,5.29,5.34,5.28,NA,NA
>chr1:14258567-14258767
NA,NA,5.04,5.29,5.90,5.60,4.12,2.85,3.75,4.69,4.76,4.92,5.47,5.67,4.94,4.18
4.37,5.30,5.90,5.40,4.52,4.14,5.22,5.35,5.38,5.65,5.82,5.74,5.31,4.42,4.54,5.52
5.41,4.82,4.85,5.30,5.56,5.48,5.00,4.57,5.04,4.92,4.85,4.93,5.44,5.42,4.52,3.35
4.14,5.30,5.43,5.36,5.67,5.13,5.33,5.37,5.30,5.11,5.44,5.99,5.41,5.33,4.98,4.72
5.40,5.32,5.84,5.23,5.40,4.67,4.53,5.46,5.56,4.84,4.97,5.34,5.50,5.33,5.02,4.96
5.39,5.32,5.00,4.89,5.91,5.40,4.52,3.34,3.85,4.05,4.89,5.91,5.99,5.27,4.27,3.84
4.75,5.73,5.58,5.11,5.53,5.62,4.67,3.95,4.89,5.23,5.84,5.32,5.76,5.76,5.76,6.01
5.82,5.89,5.19,4.92,4.80,4.50,4.63,4.31,4.76,4.69,4.51,5.53,5.48,4.48,3.34,4.67
5.62,5.53,5.11,5.57,5.82,4.88,4.88,5.67,5.13,4.24,3.85,5.10,5.91,5.99,5.27,4.27
4.39,5.22,5.94,5.22,4.14,4.48,5.48,6.07,5.76,5.32,5.84,5.23,5.40,5.02,5.15,5.30
4.94,4.58,4.71,5.84,6.20,5.41,5.20,4.49,4.25,4.85,4.67,5.29,5.56,5.74,4.80,4.14
5.01,5.48,5.53,5.11,5.58,5.73,5.10,4.65,4.30,4.27,3.84,3.63,3.38,3.38,3.38,3.38
3.38,3.38,3.38,3.38,3.38,3.38,NA,NA
>chr1:14357133-14357333
NA,NA,5.73,5.50,5.73,5.50,5.73,5.50,5.73,5.50,5.73,5.50,5.73,5.50,5.73,5.50
5.73,5.50,5.73,5.50,5.73,5.50,5.73,5.50,5.73,5.50,5.73,5.50,5.73,5.50,5.73,5.50
5.73,5.50,5.73,5.50,5.73,5.31,4.84,5.08,5.30,4.81,3.75,4.74,5.69,5.54,4.98,4.94
5.34,5.08,3.84,4.27,4.63,4.73,4.68,4.78,5.30,5.90,5.40,4.52,3.34,4.67,5.86,5.99
5.89,5.58,4.82,3.64,4.37,4.97,4.68,4.02,4.52,5.41,5.30,5.24,5.43,5.53,4.80,4.14
4.94,5.31,5.42,5.19,5.02,5.26,5.33,4.98,4.66,5.53,5.34,4.94,4.84,4.82,4.30,4.65
5.10,5.66,5.53,5.11,5.57,5.82,5.36,5.16,5.52,4.85,4.29,4.71,5.43,5.91,4.70,4.02
4.80,4.43,3.75,4.24,5.15,5.78,5.78,5.45,4.92,4.80,4.43,4.39,5.08,5.34,5.02,4.93
4.85,4.33,4.17,4.82,4.63,4.97,5.58,5.80,5.20,5.19,4.52,3.34,4.67,5.86,5.37,5.33
5.73,5.80,5.15,4.80,5.34,4.59,3.74,4.48,5.58,5.58,4.81,4.31,4.81,5.02,5.26,5.29
4.85,4.29,4.77,5.56,5.43,5.36,5.82,5.82,4.89,3.63,3.79,5.53,5.66,4.89,3.63,3.84
4.46,5.45,4.89,3.74,3.35,4.52,5.41,5.78,5.79,5.52,4.54,3.64,4.06,4.05,4.89,5.91
5.99,5.89,5.19,4.52,4.03,5.37,NA,NA
>chr1:15341402-15341602
NA,NA,5.31,5.02,4.93,4.85,4.33,4.95,5.53,5.43,5.06,5.41,5.18,4.63,4.82,4.50
4.67,5.00,5.41,5.76,5.20,5.13,5.20,5.32,5.80,5.41,4.93,4.90,4.80,4.18,3.75,4.65
5.31,5.56,4.53,4.95,5.67,5.79,5.55,5.50,5.27,5.45,4.89,3.74,4.31,4.63,4.73,4.76
4.62,4.78,4.97,4.93,5.00,5.14,5.33,5.32,5.94,5.66,4.82,4.85,5.30,5.90,5.46,4.24
4.24,5.03,5.57,5.02,4.90,4.68,4.42,4.63,4.50,5.33,5.69,5.79,6.07,5.66,4.89,3.63
3.84,5.08,5.19,4.93,4.73,4.69,4.36,4.46,4.79,5.84,5.53,4.86,5.33,5.20,5.62,4.24
4.67,5.85,5.58,5.11,5.53,5.28,4.36,4.36,5.28,6.07,5.79,5.37,5.36,5.43,5.56,4.42
3.75,4.63,4.50,4.80,4.52,5.15,5.93,5.47,5.14,4.97,4.80,4.51,4.19,4.81,5.58,5.58
5.11,5.53,5.28,5.11,4.80,5.76,5.76,5.76,6.07,5.66,4.70,3.35,3.34,3.85,4.05,4.89
5.82,6.00,5.33,4.85,4.85,5.05,5.10,4.14,4.31,4.50,5.14,5.47,5.67,5.43,5.49,5.50
5.15,5.14,5.53,4.86,5.33,5.37,5.93,5.84,5.50,5.35,4.25,4.24,5.73,5.82,4.70,4.02
4.65,4.57,5.00,5.40,5.16,4.61,4.03,3.68,3.38,3.38,4.35,5.40,6.00,5.40,4.52,3.34
3.85,5.10,5.66,6.07,6.07,5.48,NA,NA
>chr1:15396100-15396300
NA,NA,5.43,5.26,5.33,5.14,5.04,5.02,5.19,5.46,5.17,5.04,4.57,4.53,4.86,5.14
5.33,5.26,4.99,5.04,5.29,5.90,5.60,4.76,3.38,3.38,3.38,3.63,3.79,5.53,5.66,4.75
3.79,5.53,5.66,4.75,3.79,4.80,4.80,3.79,4.75,5.73,5.73,4.89,3.38,3.38,3.68,4.02
4.80,4.43,4.36,3.75,3.90,4.52,4.50,4.67,4.92,5.02,5.31,5.40,4.92,4.81,4.80,4.18
3.75,4.65,5.45,5.08,5.10,5.05,5.02,5.42,5.42,4.12,3.84,5.08,4.97,4.84,4.80,5.19
5.42,5.42,4.38,3.34,4.31,5.15,6.00,5.60,4.12,3.84,5.08,4.97,5.13,5.84,5.84,4.33
4.68,5.60,4.65,5.11,5.57,6.00,5.33,4.74,4.27,2.85,4.24,5.30,5.42,5.02,4.73,4.69
5.20,5.76,4.99,4.73,4.61,4.95,5.67,5.41,5.02,4.96,5.39,5.40,4.85,4.73,5.02,5.33
5.38,4.84,4.94,5.31,5.40,4.85,4.73,4.77,4.93,5.43,5.53,4.80,4.80,5.67,5.79,5.94
5.94,5.32,5.29,4.54,3.64,4.82,5.42,5.44,4.96,5.02,5.66,5.30,4.98,5.40,5.79,5.55
4.89,4.90,5.44,5.37,4.69,4.73,5.02,5.31,5.56,5.14,4.50,4.63,3.75,4.42,5.56,5.66
5.24,5.23,5.08,4.39,4.43,4.67,4.92,5.02,5.31,5.40,4.94,4.33,5.00,5.88,5.55,5.13
5.38,5.64,4.85,4.85,5.71,5.94,NA,NA
>chr1:15485926-15486126
NA,NA,5.96,5.82,4.70,4.03,4.17,4.33,4.94,5.29,5.26,5.28,5.56,5.19,5.02,5.04
4.93,5.17,5.13,5.29,5.74,5.66,5.24,5.56,5.42,5.24,4.97,5.58,4.82,4.03,4.66,5.44
5.30,4.24,2.85,4.75,5.66,6.07,5.76,4.80,5.02,5.15,5.08,5.27,5.74,5.56,5.29,4.74
4.66,5.38,5.55,5.94,5.94,5.20,5.21,4.52,4.03,4.61,5.23,4.89,4.90,5.58,5.58,4.36
2.85,3.63,3.38,3.38,4.35,5.40,6.00,5.46,4.69,4.89,5.33,5.24,5.46,5.80,5.15,4.27
3.84,4.27,5.40,6.00,5.60,4.95,4.65,4.97,5.21,4.52,4.02,4.80,4.50,4.52,4.68,4.86
3.95,4.67,5.85,5.58,5.11,5.53,5.62,4.87,4.03,4.29,4.85,5.29,4.95,4.85,4.85,5.14
5.56,5.43,5.24,5.33,4.89,3.84,4.27,4.74,4.80,4.02,3.68,3.38,3.38,3.38,4.76,5.21
4.97,4.65,4.05,4.76,5.21,4.97,4.65,4.05,4.76,5.21,4.97,4.65,4.05,3.38,3.38,4.76
5.60,5.90,5.29,5.04,4.99,5.26,5.33,5.14,4.86,4.53,4.57,5.04,5.17,5.46,5.19,5.02
5.04,5.14,5.33,4.95,5.24,5.70,5.30,5.24,5.43,5.40,4.94,4.33,4.95,5.53,5.31,5.19
4.51,5.00,5.40,5.79,5.79,5.40,4.98,5.31,5.38,4.84,5.56,5.94,5.78,5.15,4.81,3.75
3.90,4.92,5.31,5.56,4.53,4.67,NA,NA
>chr1:15501933-15502133
NA,NA,4.95,5.31,5.41,5.99,5.62,5.01,4.14,4.63,5.05,4.63,4.98,5.96,5.49,4.48
4.14,5.31,5.38,4.33,4.06,4.05,4.35,4.74,5.14,5.33,4.95,4.85,4.84,4.73,4.76,4.62
4.42,4.63,4.50,5.33,5.69,5.54,4.72,3.90,4.92,5.45,5.30,5.02,4.96,5.19,5.53,4.84
4.51,4.80,4.93,5.02,5.42,5.31,4.65,3.75,4.42,5.40,5.35,4.46,4.12,4.27,4.74,5.14
5.75,5.41,4.82,4.85,5.30,5.56,5.47,4.85,4.73,4.77,4.72,4.51,4.05,4.52,5.41,5.78
5.94,5.30,4.98,5.32,5.43,4.53,5.00,5.88,5.55,4.33,4.37,4.97,5.14,5.33,5.32,5.50
5.74,5.82,5.30,5.11,5.57,5.73,5.08,4.57,5.22,5.33,4.95,4.85,4.85,4.67,5.29,5.23
5.27,4.99,5.15,5.80,5.46,4.53,5.00,5.82,5.57,5.11,5.53,5.66,4.70,4.02,4.65,4.99
5.02,5.14,5.93,5.46,4.71,4.70,5.22,5.65,5.17,5.04,4.57,5.00,5.32,5.39,4.66,4.71
5.43,5.44,4.36,2.85,4.75,5.91,5.99,5.89,5.21,4.52,4.05,4.31,4.76,4.63,4.36,4.02
4.68,4.97,4.37,3.64,4.06,5.10,5.73,5.58,4.36,4.24,5.46,5.91,4.89,4.53,4.89,5.80
5.84,5.32,5.20,4.49,4.25,4.84,4.97,5.58,5.80,5.15,4.99,5.34,5.23,4.53,4.95,5.53
5.39,4.89,4.76,4.85,4.93,4.85,NA,NA
>chr1:16180377-16180577
NA,NA,4.73,5.04,5.29,5.80,5.22,4.78,4.73,4.63,4.92,5.47,5.34,4.77,4.36,4.74
5.17,5.13,5.29,5.71,5.35,4.46,4.12,4.12,5.21,5.20,5.94,5.88,5.71,5.41,4.77,4.85
5.18,5.65,5.43,4.96,4.72,4.85,4.93,4.85,4.93,5.44,5.42,4.52,3.35,4.14,5.30,5.43
5.27,5.53,5.39,4.93,4.81,4.19,4.81,5.44,5.99,5.89,5.19,4.94,4.61,5.23,5.50,5.27
5.23,5.30,4.85,4.82,5.66,5.30,4.98,5.40,5.67,5.71,5.41,4.77,4.94,5.40,5.43,4.93
4.72,4.97,5.96,5.57,4.36,2.85,3.63,3.38,4.76,5.21,5.89,5.82,5.30,3.79,3.63,3.38
4.89,5.66,5.53,5.11,5.57,6.00,5.41,4.86,3.95,4.38,5.42,5.44,4.89,4.58,4.03,4.06
4.74,5.40,5.94,5.40,4.84,4.97,5.34,4.99,4.30,5.24,5.42,5.56,4.93,4.93,5.43,5.40
4.94,4.33,4.95,5.53,5.19,4.84,4.73,4.65,4.92,5.40,6.00,5.35,4.25,3.95,4.73,4.63
4.92,5.47,5.67,4.94,4.18,4.37,5.18,5.42,5.42,4.93,4.78,5.22,5.35,4.77,4.36,4.98
5.75,5.41,4.82,4.94,5.52,5.41,4.82,4.85,4.97,5.14,5.75,5.41,4.82,4.85,4.93,4.85
4.93,5.44,5.42,4.52,3.35,4.14,5.30,5.43,5.27,5.53,5.39,4.93,4.81,4.19,4.81,5.44
5.99,5.41,5.29,4.94,4.77,5.41,NA,NA
>chr1:16213037-16213237
NA,NA,4.82,4.51,4.81,5.49,5.73,5.11,5.10,5.05,4.85,4.84,4.76,4.92,5.40,5.31
5.02,4.92,4.93,4.97,4.80,4.63,4.93,4.80,4.51,4.19,4.12,4.27,5.40,5.93,5.47,4.98
4.36,4.36,4.74,5.84,5.67,5.00,4.53,5.43,5.40,4.85,4.29,4.77,5.40,5.94,5.35,4.74
4.64,5.08,4.96,4.95,5.22,5.54,4.59,5.00,5.40,5.79,5.78,5.45,4.94,4.14,4.80,5.53
5.19,5.13,5.84,6.20,5.89,5.21,4.95,3.85,3.95,4.86,5.41,5.69,4.65,3.79,3.63,3.38
4.89,5.73,5.58,5.11,5.30,5.82,5.27,4.82,4.66,3.90,4.02,4.36,4.74,5.14,5.33,4.95
5.17,5.62,5.53,5.11,5.58,5.85,4.87,4.03,4.29,4.42,4.65,5.45,5.08,4.61,4.03,4.70
5.73,5.58,4.90,5.08,4.97,5.13,5.43,5.86,4.67,3.34,3.35,3.68,4.89,5.82,5.73,5.08
4.57,4.65,4.52,4.50,5.33,5.76,5.55,4.33,3.75,4.05,3.68,4.89,5.82,6.00,5.33,4.50
4.82,4.14,4.88,5.88,5.77,5.33,5.08,4.83,4.17,4.82,4.50,5.14,5.33,5.41,5.99,5.91
4.89,4.05,3.85,4.49,5.40,5.16,4.61,4.82,4.50,5.14,5.75,5.79,5.94,5.30,4.98,5.40
5.41,5.24,5.43,5.32,4.98,5.30,5.43,4.61,4.94,5.31,5.56,4.93,4.93,5.46,5.80,5.15
4.82,5.22,5.35,5.84,5.20,5.58,NA,NA
>chr1:16250011-16250211
NA,NA,4.67,4.53,5.56,5.31,4.52,3.74,4.89,5.67,5.47,4.85,4.29,4.03,4.82,5.58
5.20,5.94,5.43,5.27,5.67,5.41,5.24,5.46,5.80,5.20,5.19,4.94,4.17,4.61,4.73,4.85
5.29,4.95,5.24,5.65,6.00,5.22,4.39,4.89,5.55,5.55,4.89,4.39,4.69,4.73,4.68,4.42
4.05,4.36,4.74,5.33,5.76,5.20,5.13,5.40,5.41,4.82,4.85,4.97,4.68,4.52,4.50,4.80
4.92,5.45,5.30,5.24,5.56,5.30,4.24,3.75,5.22,5.50,4.46,3.84,3.63,3.38,4.76,5.21
4.97,4.65,5.10,5.73,5.73,4.75,3.84,4.46,4.79,5.38,5.54,5.37,5.36,5.08,5.45,4.52
4.03,5.37,5.30,5.11,5.58,5.58,5.11,4.80,5.76,5.76,5.76,5.76,4.80,5.11,5.58,5.58
4.36,2.85,4.27,4.74,4.80,4.93,5.49,5.73,5.11,5.31,5.58,4.97,4.69,4.51,4.80,4.80
5.02,5.03,5.89,6.20,6.20,5.89,5.58,5.24,4.95,5.20,5.00,4.59,5.34,4.80,4.98,5.65
6.00,5.22,4.51,5.30,5.37,4.03,3.35,4.52,5.21,5.20,5.94,5.43,4.61,4.03,3.68,3.38
3.38,3.38,3.38,3.38,3.38,3.38,3.38,3.38,3.38,4.76,5.60,5.90,5.29,4.74,4.66,5.08
5.50,5.15,4.31,3.74,4.57,4.65,4.92,5.45,5.08,5.10,5.04,5.14,5.33,5.32,5.80,5.38
4.84,4.73,5.32,5.84,5.69,4.97,NA,NA
>chr1:16329713-16329913
NA,NA,4.42,4.54,5.29,5.41,5.99,5.44,4.81,4.19,4.81,4.93,5.39,5.53,5.27,5.43
5.30,4.14,3.35,4.52,5.42,5.44,4.93,4.85,4.93,4.85,4.72,4.93,5.56,5.31,4.65,4.51
4.82,5.30,5.45,4.94,4.61,5.16,5.75,4.98,4.36,4.77,5.35,5.40,4.42,4.54,5.47,5.56
5.30,4.37,4.18,4.94,5.67,5.47,4.92,4.63,4.73,3.95,4.25,5.10,5.75,5.42,5.17,5.04
4.73,4.84,5.19,5.53,4.95,4.33,4.94,5.47,5.67,4.94,4.84,5.08,5.42,5.24,5.05,5.47
5.10,5.06,5.01,4.92,4.67,4.74,4.74,4.06,4.03,4.29,4.85,5.29,5.32,5.50,5.49,4.99
5.32,5.69,4.65,5.11,5.58,5.73,4.89,3.38,3.63,3.79,5.30,5.82,5.89,5.21,4.76,3.63
2.85,4.36,5.57,5.82,5.00,4.83,5.36,5.19,4.70,4.77,5.31,5.73,5.80,5.38,4.84,5.56
5.38,4.84,5.56,5.94,5.55,5.50,5.50,5.33,4.82,4.94,5.29,5.41,5.99,5.44,4.81,4.19
4.81,4.93,5.39,5.53,4.80,4.88,5.88,5.20,4.69,4.93,5.65,5.22,4.95,4.85,4.93,4.37
3.64,4.82,5.65,5.90,5.30,4.85,4.82,5.41,5.52,4.92,4.63,4.92,4.67,4.43,4.36,4.46
5.35,5.22,4.14,4.52,5.40,6.00,5.35,4.46,3.64,4.54,5.40,5.39,4.93,4.85,4.93,4.37
4.42,5.56,5.58,5.02,4.93,4.37,NA,NA
>chr1:16836334-16836534
NA,NA,5.94,5.40,4.84,4.97,5.34,4.99,4.30,5.24,5.42,5.56,4.93,4.93,5.43,5.40
4.94,4.33,4.95,5.53,5.19,4.84,4.73,5.04,5.29,5.90,5.60,4.95,3.85,3.95,4.73,4.63
4.92,5.47,5.67,4.94,4.18,4.37,5.18,5.65,5.22,4.95,4.61,4.67,5.05,4.85,4.93,5.44
5.42,4.52,3.35,4.14,5.30,5.43,4.61,4.94,5.31,5.42,5.19,4.51,5.08,5.62,5.74,5.41
5.29,4.94,4.82,5.33,5.50,5.27,5.23,5.40,4.67,4.53,5.46,5.56,4.84,4.97,5.34,5.50
5.33,5.02,4.96,5.39,5.53,4.95,4.33,4.97,5.96,5.80,4.87,4.33,5.08,5.31,4.92,3.90
3.75,4.81,5.28,5.53,5.11,5.58,5.73,5.10,4.06,4.33,4.97,5.08,4.39,4.43,5.33,6.00
5.57,4.36,2.85,4.12,5.21,5.57,5.43,5.91,5.60,4.76,3.68,4.02,4.68,4.86,4.53,4.89
6.01,5.84,5.73,5.10,4.98,5.48,5.34,4.46,4.12,3.63,3.38,4.89,5.73,5.73,4.89,3.38
3.38,3.63,3.79,5.53,5.28,4.90,4.27,5.27,5.99,5.44,4.90,5.08,5.19,4.96,4.77,4.93
5.43,5.40,4.54,4.42,5.56,5.94,5.79,5.40,4.98,5.31,5.46,4.53,4.67,5.40,5.23,5.27
5.50,5.33,4.82,4.94,5.29,5.41,5.99,5.86,4.87,4.03,4.58,4.89,5.39,5.53,5.27,5.43
5.30,4.14,3.35,4.52,5.42,5.44,NA,NA
>chr1:16926383-16926583
NA,NA,4.95,5.33,4.98,4.72,5.40,4.80,4.51,4.43,5.33,5.76,5.20,4.03,3.35,3.68
3.38,3.38,4.35,4.74,4.67,5.00,5.14,5.47,5.34,4.46,4.12,4.75,5.73,5.58,5.11,4.65
5.69,5.33,4.74,4.35,3.68,4.03,4.61,5.23,4.89,4.39,5.22,6.00,5.46,4.81,4.19,4.51
4.98,5.60,5.53,5.76,5.33,5.24,5.23,5.08,3.84,4.75,5.73,5.58,5.11,4.80,5.76,6.07
5.28,4.90,4.27,4.30,5.17,5.86,5.43,4.33,4.37,4.97,5.14,5.47,5.56,4.89,3.95,3.85
4.05,3.38,3.38,3.38,4.35,5.40,6.00,5.60,4.12,4.12,3.75,4.74,5.76,5.55,4.71,4.29
4.42,4.81,5.58,5.58,5.11,4.65,5.60,4.99,4.29,4.03,4.82,5.65,6.00,5.40,4.36,3.35
4.14,5.10,5.05,5.24,5.70,5.30,4.82,4.51,4.63,4.50,4.67,5.00,4.68,4.52,4.50,4.80
4.93,5.48,5.89,5.38,4.79,5.27,5.50,5.23,5.27,5.74,5.56,5.29,4.93,4.86,3.95,3.85
4.05,4.35,4.74,5.14,5.56,5.39,4.89,4.58,4.03,4.06,4.95,5.21,4.97,4.65,4.05,3.38
4.89,5.66,6.07,6.07,5.66,4.75,4.12,4.46,4.79,5.27,5.27,5.50,5.40,4.35,3.38,3.38
3.68,3.35,3.34,3.85,4.05,4.35,5.40,6.00,5.46,4.24,4.24,5.03,5.20,5.94,5.66,5.24
5.56,5.42,4.12,3.84,4.89,5.23,NA,NA
>chr1:16936181-16936381
NA,NA,5.82,5.89,5.21,4.76,3.63,4.12,4.46,4.79,5.08,5.22,4.79,5.84,6.02,5.28
5.11,5.53,5.62,5.17,4.97,5.58,5.24,4.97,5.03,4.69,4.46,5.50,5.22,4.51,5.30,5.37
5.33,4.86,5.79,5.76,4.80,4.51,5.22,5.50,5.84,6.02,5.66,4.75,3.79,5.53,5.28,5.11
4.65,5.37,4.88,4.80,5.31,5.41,5.99,5.62,4.93,4.68,5.00,4.74,3.75,4.12,3.63,4.89
5.82,5.73,5.33,5.54,6.20,5.27,4.82,4.66,3.90,4.02,3.68,4.89,5.73,5.73,4.75,2.85
4.36,5.57,6.00,5.33,4.74,4.35,3.38,3.63,3.79,4.80,5.76,6.07,5.66,4.89,3.38,3.63
2.85,4.36,5.28,5.53,5.11,5.58,5.73,4.89,4.05,3.85,4.24,5.73,5.82,4.89,3.63,3.84
5.08,5.23,4.93,4.93,5.43,5.40,4.54,4.42,5.31,5.73,5.84,5.35,5.22,5.53,5.23,4.53
4.67,5.40,5.23,5.27,5.50,5.33,4.82,4.94,5.29,5.32,5.84,5.35,4.77,4.63,4.81,4.93
5.44,5.42,5.24,5.05,5.10,4.14,3.35,4.52,5.42,5.44,4.93,4.81,4.84,5.38,5.33,5.24
5.56,5.31,4.65,3.75,4.42,5.56,5.41,4.93,4.85,4.93,4.80,4.51,4.63,4.77,4.79,4.46
3.84,4.27,5.40,5.93,5.74,4.95,4.61,4.96,5.39,5.40,4.92,4.63,4.73,3.95,3.85,4.95
5.60,6.00,5.40,4.74,4.06,4.33,NA,NA
>chr1:16990715-16990915
NA,NA,4.80,4.50,4.63,4.31,4.76,4.63,4.35,3.63,2.85,3.75,4.69,4.76,4.31,4.63
4.63,4.97,5.58,5.56,4.84,5.08,5.42,4.95,3.85,4.24,5.13,5.69,4.99,4.29,4.77,5.56
5.94,5.55,4.89,4.39,4.43,5.33,6.00,5.82,4.70,4.02,4.80,4.74,4.74,4.43,4.80,5.21
4.88,3.75,4.24,5.03,4.97,4.85,4.85,5.33,6.00,5.49,4.48,4.03,5.37,5.86,5.17,4.30
4.82,5.22,5.35,5.22,4.14,4.48,5.58,5.73,4.70,3.35,4.14,5.30,5.94,5.78,5.41,4.95
4.65,4.95,5.33,5.14,4.97,4.85,4.82,5.30,5.15,4.69,5.08,4.97,5.13,5.46,5.65,4.72
4.74,5.69,4.65,5.11,5.58,5.85,5.17,4.97,5.03,4.69,4.27,4.30,4.65,5.10,5.66,5.89
5.38,5.34,5.48,4.98,5.22,5.94,5.15,4.63,4.31,4.76,4.63,4.27,3.79,5.53,5.66,5.10
3.85,4.49,5.48,5.93,5.40,4.35,3.63,3.79,4.80,5.32,5.84,5.50,5.35,4.85,4.30,4.82
5.22,4.79,4.46,4.90,5.57,6.00,4.74,4.36,4.63,4.51,4.80,5.18,5.65,5.36,5.01,4.93
4.78,4.73,4.77,4.72,4.51,4.63,5.15,5.50,4.46,4.69,5.15,5.08,5.27,5.74,5.93,5.40
4.35,3.63,4.12,3.75,4.98,5.47,5.56,4.89,4.69,5.37,5.44,5.11,4.80,4.80,5.02,5.03
5.20,5.84,5.35,5.38,5.65,5.37,NA,NA
>chr1:17273907-17274107
NA,NA,4.67,4.53,5.56,5.31,4.92,3.90,4.36,4.77,4.79,5.27,5.50,5.33,5.24,5.46
5.31,4.98,5.40,5.79,5.94,5.30,4.78,4.73,5.02,5.31,5.53,4.95,4.33,4.94,5.40,5.39
4.96,5.02,5.30,5.70,5.24,4.95,5.33,5.14,5.04,5.10,5.08,5.45,4.92,4.65,4.57,4.53
4.73,5.01,5.06,5.10,4.83,5.04,5.29,5.90,5.46,5.02,5.53,5.28,5.11,5.53,5.28,5.11
5.53,5.28,5.11,5.53,5.28,5.11,5.53,5.28,5.11,5.53,5.28,5.11,5.53,5.28,5.11,5.53
5.28,5.11,5.53,5.28,5.11,5.53,5.28,4.90,4.46,4.79,5.38,5.65,5.82,5.41,5.33,4.98
3.75,4.81,5.58,5.58,5.11,5.53,5.28,5.11,4.65,5.60,4.68,4.42,5.56,5.58,5.02,4.92
5.04,4.57,3.74,3.35,3.68,3.38,4.89,5.82,6.00,5.33,4.43,3.75,4.24,5.30,5.42,4.97
4.69,4.36,3.75,3.90,4.93,5.49,6.00,5.32,4.57,3.74,3.35,3.68,4.76,5.42,5.44,4.93
4.73,4.84,4.85,4.30,4.82,5.22,5.35,5.84,5.15,4.82,4.66,4.98,5.56,5.31,4.97,4.63
4.52,4.68,5.00,5.04,4.73,4.18,3.75,4.81,5.58,5.58,4.90,4.27,4.30,4.65,4.74,5.40
5.93,5.47,4.85,4.68,4.81,4.63,4.63,4.94,5.31,5.40,4.85,4.68,4.90,4.80,4.18,3.75
4.63,5.15,5.50,5.27,5.50,5.55,NA,NA
>chr1:17826040-17826240
NA,NA,4.14,4.31,4.92,5.38,5.43,4.96,4.72,4.85,4.93,4.85,4.93,5.44,5.42,4.52
3.35,4.14,5.30,5.43,5.36,5.67,5.69,4.98,4.51,4.19,4.81,5.44,5.99,5.41,5.29,4.54
4.42,5.31,5.73,5.84,5.80,5.40,4.67,4.53,5.46,5.31,4.98,5.20,5.41,6.20,5.84,4.33
4.54,5.40,5.43,4.93,4.77,4.96,5.39,5.32,4.49,3.85,4.74,5.40,5.50,4.46,4.39,4.43
4.80,4.52,4.50,5.33,5.76,5.74,5.27,4.99,4.99,5.15,5.80,5.46,4.93,4.93,5.43,5.32
4.49,3.85,4.05,4.35,4.63,4.76,4.98,5.69,5.67,5.36,5.43,5.56,4.92,4.73,4.62,4.43
5.10,5.66,5.53,5.11,5.58,5.73,4.75,3.79,4.65,5.60,4.99,4.29,4.77,5.31,5.49,5.02
4.81,4.31,4.05,4.36,4.63,4.73,4.76,4.89,5.44,5.30,4.24,2.85,4.75,5.66,6.02,5.14
4.30,4.65,4.05,3.38,4.76,5.21,5.89,5.82,6.01,6.01,5.37,4.03,3.35,4.52,5.21,4.97
5.24,5.65,6.00,5.15,4.52,3.90,4.36,4.77,5.34,5.48,4.49,4.38,5.42,5.08,4.33,4.06
4.05,4.89,5.73,5.58,4.48,4.03,5.37,5.30,3.79,4.12,5.42,5.56,4.53,4.17,4.03,4.70
5.66,5.53,3.79,4.27,4.74,5.14,5.56,5.39,4.66,4.03,4.46,4.85,4.67,5.00,5.14,5.33
4.95,5.24,5.58,5.20,5.50,5.05,NA,NA
>chr1:18181908-18182108
NA,NA,5.94,5.71,4.85,4.21,5.15,5.85,5.58,5.11,4.80,5.32,5.14,4.30,4.65,4.05
3.38,3.38,4.35,4.63,4.76,4.80,5.30,5.90,5.65,5.24,4.97,5.03,5.02,4.80,5.76,5.76
5.76,5.76,4.80,3.79,3.63,4.76,5.41,5.08,4.61,4.03,4.70,5.91,5.99,5.89,5.03,5.02
4.80,5.76,5.76,4.80,4.51,4.43,5.14,5.56,5.31,4.94,4.98,5.65,5.46,4.33,4.37,5.30
5.56,5.47,4.54,4.18,4.94,5.91,5.46,5.02,5.53,5.62,5.17,5.05,5.50,5.32,5.33,4.98
4.66,4.82,5.02,5.28,5.54,5.02,4.92,5.40,5.35,4.46,4.81,5.03,4.97,4.65,4.05,3.38
4.89,5.73,5.58,5.11,4.65,5.37,5.22,4.86,4.64,4.43,4.05,4.89,5.82,5.73,5.33,5.20
5.88,5.00,4.53,5.43,5.32,5.13,5.20,5.88,5.36,5.23,5.50,5.50,5.55,5.55,4.89,4.90
5.57,5.73,5.11,5.10,5.74,5.74,5.62,4.24,4.67,5.62,5.53,4.51,5.22,5.93,5.74,4.95
4.53,5.43,5.53,4.80,4.14,4.82,4.63,4.73,4.68,4.42,4.05,4.36,4.98,5.75,5.23,4.94
5.38,5.55,5.94,5.74,4.85,4.70,4.83,5.04,5.17,5.65,5.43,4.83,4.95,5.31,4.95,4.65
4.74,5.40,6.00,5.40,4.65,3.75,3.64,4.06,4.74,4.63,4.97,5.34,5.08,4.39,4.43,4.67
5.29,5.80,5.84,5.32,5.20,5.13,NA,NA
>chr1:18606862-18607062
NA,NA,5.40,5.79,5.79,5.67,4.95,4.53,5.43,5.40,4.85,4.62,4.75,4.76,4.81,4.19
4.12,4.27,4.74,4.67,5.00,5.14,5.47,5.34,5.38,5.65,5.46,5.13,5.08,5.30,4.69,5.08
5.34,5.02,5.05,4.63,4.80,5.74,5.34,4.77,4.77,5.35,5.22,4.78,4.86,4.93,4.92,4.63
4.92,5.29,4.95,4.65,4.95,5.60,6.00,5.15,4.82,4.17,4.33,4.51,4.63,5.15,6.00,5.46
4.69,5.08,5.23,4.53,4.67,5.04,4.93,4.92,5.02,5.34,5.08,3.84,4.27,4.63,4.73,4.68
4.78,4.93,5.02,5.42,5.30,5.02,5.53,5.66,4.89,3.63,3.79,5.53,5.28,5.11,4.65,4.86
5.33,5.37,5.44,5.11,5.53,5.28,5.11,5.53,5.28,5.11,4.80,5.32,5.76,5.55,5.55,4.89
4.90,5.28,5.53,5.11,5.57,5.82,5.36,5.23,4.89,3.84,3.63,4.89,5.91,5.99,5.41,5.31
4.80,4.88,5.82,5.80,5.17,4.95,5.31,5.27,5.43,5.30,4.78,4.89,5.56,5.48,4.49,4.67
5.62,6.07,5.79,5.37,5.36,5.23,5.50,4.99,5.15,5.50,5.74,6.20,5.54,5.33,4.86,5.53
5.14,5.15,5.84,5.94,5.40,4.36,4.02,4.65,4.99,5.49,5.31,4.42,3.75,4.63,4.50,5.33
6.00,5.49,5.01,4.61,5.43,5.30,4.14,3.35,4.70,5.66,6.07,5.79,5.60,4.99,4.68,4.73
4.63,4.52,4.80,4.85,4.46,4.03,NA,NA
>chr1:19128459-19128659
NA,NA,5.05,5.31,4.84,5.08,5.42,5.24,5.05,5.31,4.84,5.38,5.56,4.84,5.08,5.42
4.52,4.03,4.14,4.80,5.74,5.34,5.38,5.89,5.28,4.90,4.27,4.30,5.24,5.42,5.56,5.24
5.66,5.56,4.84,5.08,5.42,5.24,5.05,5.31,4.84,5.08,5.42,5.24,4.30,4.27,4.90,5.58
5.85,5.17,5.05,5.10,5.11,5.62,5.55,5.13,5.19,5.32,5.13,5.37,5.44,4.81,4.46,4.79
5.27,4.99,4.30,5.17,5.80,5.73,5.33,5.54,5.84,5.13,5.38,5.56,4.84,5.38,5.56,4.84
5.38,5.56,4.84,5.08,5.42,4.76,4.05,4.06,4.33,5.08,5.42,4.76,4.05,3.85,4.24,5.62
5.20,5.33,5.73,5.57,5.11,5.53,5.28,5.11,4.65,4.86,5.33,5.20,5.88,5.36,5.43,5.56
4.84,5.08,5.42,5.24,5.05,5.31,4.84,4.97,5.53,5.22,5.35,5.40,4.84,5.08,5.42,5.24
4.97,5.21,4.76,3.38,3.63,3.79,5.30,5.46,5.13,5.38,5.56,4.42,4.54,5.29,5.41,5.99
5.44,4.81,4.46,4.79,5.27,4.99,4.30,5.17,5.85,5.85,5.17,5.05,5.31,4.84,5.38,5.56
4.84,5.08,5.42,5.24,5.05,5.31,4.84,5.08,5.42,5.24,5.05,5.31,4.84,5.08,5.42,4.76
4.05,4.06,4.33,5.19,5.32,5.13,5.37,5.44,4.90,4.46,4.79,5.22,4.82,4.30,5.17,5.80
5.82,5.36,5.43,5.56,4.84,5.08,NA,NA
>chr1:19376775-19376975
NA,NA,4.33,4.95,5.53,5.19,4.33,4.06,4.05,4.76,5.60,6.00,5.35,4.25,3.95,4.73
4.63,4.92,5.40,5.31,5.19,4.51,4.53,4.89,5.56,5.47,4.54,4.42,5.40,5.35,4.77,4.63
4.51,4.80,4.93,4.85,4.93,5.41,5.56,4.42,4.37,5.30,5.56,5.74,4.95,4.33,4.85,4.93
4.63,4.98,5.96,5.82,4.89,3.63,3.84,4.89,5.23,5.27,5.53,5.39,4.93,4.81,4.19,4.81
5.44,5.99,5.41,5.29,4.54,4.42,5.31,5.73,5.50,5.73,5.94,5.66,5.24,5.46,5.31,4.98
5.20,5.32,5.94,5.66,5.02,4.96,5.39,5.40,4.85,4.73,4.77,4.72,4.97,5.60,5.79,6.01
5.37,5.33,5.73,5.57,5.11,4.65,4.86,4.24,3.85,4.05,3.38,3.38,4.89,5.73,5.58,5.01
4.14,4.14,5.01,5.49,6.00,5.33,4.74,4.74,4.65,4.95,5.20,4.98,5.31,5.46,5.24,5.30
5.41,4.95,3.85,3.34,4.48,5.48,6.07,5.79,5.69,5.33,4.74,4.35,3.63,2.85,2.85,4.12
5.41,5.78,5.55,5.50,4.99,5.27,5.82,6.01,6.07,5.28,5.11,5.30,5.37,5.33,5.73,5.49
4.93,4.80,4.43,3.75,4.24,5.03,4.97,4.65,4.05,3.38,4.76,5.42,5.08,4.33,4.06,4.95
5.21,4.97,4.65,4.95,5.21,4.97,4.65,4.95,5.21,4.97,4.65,4.05,3.38,4.76,5.60,5.90
5.29,4.74,4.66,5.53,5.34,5.02,NA,NA
>chr1:19692061-19692261
NA,NA,4.77,4.94,5.29,5.41,5.99,5.44,4.81,4.19,4.81,4.93,5.39,5.53,5.27,5.23
4.89,3.84,4.75,5.82,5.96,4.99,4.68,4.85,4.93,4.85,4.72,4.96,5.43,5.65,5.17,5.04
4.83,5.10,4.92,4.95,5.02,5.41,5.75,4.98,4.36,4.77,5.35,5.40,4.42,4.54,5.47,5.56
5.30,4.37,4.18,4.94,5.67,5.47,4.92,4.63,4.73,3.95,4.25,5.10,5.75,5.42,5.17,5.04
4.73,4.84,5.19,5.53,4.95,4.33,4.94,5.47,5.67,4.94,4.45,4.66,5.41,5.80,5.15,4.99
5.34,5.34,5.02,4.92,4.67,4.50,4.82,4.17,4.61,4.82,4.94,4.92,5.10,4.83,5.04,5.00
5.41,5.69,4.65,5.11,5.58,5.73,4.89,3.38,3.38,3.38,4.05,4.65,5.05,5.50,5.73,5.50
5.20,5.21,4.76,3.63,2.85,4.36,5.57,5.73,5.08,4.59,5.54,5.22,4.95,4.96,5.08,5.25
5.64,5.38,4.84,5.56,5.38,4.84,5.56,5.94,5.55,5.50,5.50,5.33,4.82,4.94,5.29,5.41
5.99,5.44,4.81,4.19,4.81,4.93,5.39,5.53,5.13,5.19,5.56,4.59,3.74,4.52,5.31,5.44
4.93,4.85,4.93,4.85,4.33,4.95,5.74,5.56,5.30,4.85,4.82,5.41,5.52,4.92,4.63,4.92
4.67,4.43,4.36,4.56,5.28,5.19,4.63,4.94,5.40,6.00,5.35,4.46,4.03,4.70,5.19,5.19
4.95,4.85,4.93,4.85,4.82,5.41,NA,NA
>chr1:20011914-20012114
NA,NA,4.62,4.42,4.63,4.92,5.21,5.16,5.39,5.67,5.47,5.14,4.86,4.53,4.89,5.45
5.84,5.93,5.53,4.84,4.21,4.74,5.35,5.50,5.08,4.84,4.81,4.93,5.19,5.08,3.84,3.63
3.38,4.76,5.21,5.20,5.50,5.05,5.24,5.42,5.44,4.93,4.81,4.98,5.40,5.32,5.14,4.30
5.24,5.42,5.08,4.84,5.40,5.80,5.40,5.10,5.08,5.70,5.24,4.97,5.19,4.52,4.03,5.20
5.76,4.99,4.62,4.58,4.77,5.31,5.73,5.84,5.35,4.46,4.81,5.46,6.00,5.40,4.27,3.84
4.89,5.33,4.82,4.94,5.47,5.34,5.22,5.38,5.33,4.82,4.97,5.69,5.84,4.74,4.66,4.82
5.27,5.99,5.44,5.11,5.53,5.28,4.90,5.08,5.34,5.19,5.02,5.57,5.03,4.69,4.89,5.33
4.82,4.94,5.47,5.67,5.43,5.49,5.47,4.85,4.84,5.77,5.62,5.33,5.20,5.76,4.68,4.18
4.80,4.81,4.31,4.81,5.58,5.58,5.11,5.30,5.82,5.27,4.27,4.69,5.15,5.78,5.79,5.67
5.27,5.08,5.41,4.12,3.79,5.53,5.48,5.01,4.14,4.14,4.82,4.50,4.80,4.92,5.31,5.42
4.94,4.98,5.40,5.76,6.01,5.37,4.69,4.73,4.63,4.31,4.05,4.52,5.41,5.08,5.36,5.67
5.69,4.68,4.42,5.31,5.49,5.28,5.54,5.43,4.83,4.95,5.67,5.16,5.10,5.40,5.80,5.22
4.98,5.20,5.41,5.74,5.76,4.74,NA,NA
>chr1:20815433-20815633
NA,NA,4.76,4.98,5.76,5.55,4.33,4.54,5.29,4.95,4.65,5.10,5.91,5.99,5.74,5.10
4.78,4.89,5.23,4.46,4.39,4.69,4.73,4.76,4.89,5.44,5.42,4.52,4.03,4.17,4.53,5.56
5.31,4.92,4.68,4.97,4.85,4.33,4.95,5.53,5.43,4.53,4.67,5.04,5.14,5.47,5.93,5.35
4.46,4.33,5.19,5.56,5.14,4.97,4.85,4.72,4.77,4.96,5.39,5.56,5.14,5.04,4.63,4.80
5.31,5.32,5.50,5.05,5.24,5.65,5.90,5.30,4.80,4.63,4.93,4.85,4.72,4.93,5.43,5.56
5.22,4.73,4.45,4.66,5.39,5.40,4.54,4.42,5.40,5.94,5.15,4.63,4.31,4.76,4.84,4.46
3.64,4.68,5.96,5.57,5.11,5.53,5.48,4.81,4.51,4.82,5.41,5.52,4.92,4.76,4.69,4.39
4.46,5.50,5.15,4.63,4.51,4.33,4.17,4.82,4.63,4.73,4.68,4.78,4.93,4.85,4.76,4.89
5.41,5.56,4.42,4.37,4.93,4.85,4.76,4.89,5.41,5.80,5.20,5.19,4.65,4.31,4.76,4.63
4.82,4.17,4.33,4.94,5.40,5.43,5.24,5.41,5.40,5.13,5.54,6.20,5.27,4.99,5.34,4.97
4.84,4.73,5.22,5.56,5.39,4.89,4.82,5.02,5.41,5.40,5.13,5.20,5.62,5.08,4.57,5.32
5.84,5.69,4.98,4.51,4.84,5.08,5.50,5.15,4.52,4.68,5.04,4.67,4.61,4.96,5.41,5.31
4.98,5.32,5.39,4.89,4.82,5.02,NA,NA
>chr1:20918907-20919107
NA,NA,5.53,4.51,4.43,4.80,4.93,5.48,5.53,5.11,5.28,5.89,4.72,4.98,5.56,5.31
5.02,4.93,4.85,4.82,5.41,5.75,4.98,3.75,4.81,5.03,5.20,5.80,5.58,5.02,4.93,4.80
4.81,4.51,3.74,3.35,3.68,4.76,5.42,5.42,5.02,4.93,4.85,4.72,4.93,5.56,5.42,4.95
4.65,4.95,5.33,5.14,5.00,5.04,4.99,5.49,5.10,5.11,5.73,5.49,4.93,3.90,3.75,4.12
4.12,5.60,6.00,5.15,4.52,4.68,4.97,4.37,4.33,5.55,5.76,4.98,4.76,4.63,4.31,4.03
5.20,5.76,4.99,4.68,4.85,5.05,4.67,4.53,5.56,5.31,4.65,4.31,4.76,4.69,4.39,4.27
4.30,5.17,5.62,5.53,5.11,5.58,5.58,4.93,4.80,4.50,4.52,4.80,4.50,4.52,4.68,4.86
4.69,5.37,5.86,5.17,4.30,5.14,6.02,5.66,4.89,3.68,3.35,4.14,5.31,5.38,4.84,5.31
5.73,5.50,5.73,5.84,5.35,5.22,5.08,5.45,5.43,5.02,4.27,3.84,4.75,5.82,5.73,5.11
5.10,5.73,5.84,6.01,5.43,5.26,5.29,4.54,4.42,5.56,5.43,5.10,5.40,5.56,5.74,5.27
5.08,5.45,4.65,4.42,4.73,4.96,5.29,5.30,4.94,4.76,4.90,5.02,5.26,5.33,5.14,4.97
4.80,4.76,4.84,4.85,4.95,5.20,4.98,5.10,5.49,5.43,5.67,5.47,4.85,4.29,4.71,5.84
6.20,5.41,5.20,5.13,5.37,5.65,NA,NA
>chr1:21249186-21249386
NA,NA,4.75,5.91,5.37,5.13,5.40,5.16,5.10,5.04,5.41,5.76,5.74,5.41,5.20,4.49
3.85,4.74,5.40,6.00,5.65,5.24,4.30,4.27,3.84,3.63,3.38,4.89,5.91,5.43,5.13,5.08
5.42,4.82,4.03,4.66,5.41,5.31,4.14,4.48,5.49,5.73,5.11,5.10,5.73,5.94,5.94,5.94
5.56,4.77,4.29,4.42,4.65,5.45,5.08,5.36,5.88,5.20,4.69,4.86,5.41,5.76,5.74,5.74
5.50,5.20,5.03,4.81,4.46,5.52,5.60,4.52,4.02,4.65,4.57,3.74,4.52,5.31,5.42,4.94
4.98,5.65,5.82,5.89,5.19,4.94,4.14,4.88,5.82,5.49,4.93,4.80,4.43,4.51,5.53,5.28
4.36,4.36,5.28,5.53,5.11,5.57,5.96,4.99,4.29,4.03,4.06,4.95,5.60,5.90,4.89,3.95
4.25,4.85,4.80,4.02,4.52,5.60,5.90,5.30,4.80,4.51,4.98,5.89,5.48,4.81,4.31,4.51
4.19,4.81,5.03,5.89,5.82,5.30,3.79,3.63,4.76,5.21,4.97,5.24,5.42,5.08,4.84,4.73
5.04,5.00,4.68,4.52,5.15,6.00,5.46,4.81,3.75,4.74,5.76,5.55,4.71,4.66,5.39,5.53
5.27,5.08,5.70,4.82,4.33,5.08,5.30,5.02,5.30,5.82,5.41,5.20,4.98,5.30,5.66,4.82
4.94,5.40,5.43,5.24,5.30,5.41,4.12,4.12,3.75,4.98,5.33,4.95,5.17,5.85,5.58,4.90
4.46,5.50,5.22,4.51,5.53,5.66,NA,NA
>chr1:21335056-21335256
NA,NA,5.47,5.67,4.94,4.18,4.37,5.30,5.56,5.47,4.54,4.42,5.40,5.35,4.77,4.63
4.94,5.58,5.56,4.92,5.16,5.19,4.95,4.61,4.67,5.40,5.56,5.74,4.95,4.33,4.85,4.93
4.85,4.93,5.44,5.42,4.52,3.35,4.14,5.30,5.43,5.27,5.53,5.39,4.93,4.81,4.19,4.81
5.28,6.07,5.79,5.60,4.97,4.77,5.08,5.25,5.71,5.80,5.40,4.67,4.53,5.46,5.31,4.98
5.40,5.67,5.71,5.41,4.96,4.73,4.85,5.40,5.43,4.53,5.00,5.88,5.20,4.03,4.48,5.58
5.58,4.81,3.75,3.90,4.02,4.70,5.73,5.58,4.93,4.80,4.74,4.27,2.85,2.85,4.75,5.66
5.53,5.11,5.28,5.53,5.11,5.58,5.73,4.75,4.12,4.46,5.52,5.46,5.02,5.53,5.66,4.70
4.02,4.68,5.00,4.74,4.72,5.40,5.76,5.79,5.69,4.74,4.66,4.82,5.27,5.99,5.62,4.93
4.80,4.50,4.82,4.61,5.43,5.30,4.14,4.48,5.62,5.37,4.69,4.89,5.56,5.74,4.95,4.53
5.46,5.80,5.32,5.20,4.98,5.10,5.74,5.82,6.01,6.07,5.28,4.81,4.19,4.51,4.31,4.05
4.52,5.41,5.78,5.79,5.40,5.00,4.89,5.45,4.46,4.90,5.58,5.73,4.89,3.38,3.38,3.68
4.02,3.90,4.72,5.65,5.82,5.41,5.33,5.14,4.50,4.52,4.80,4.85,4.85,4.30,4.27,3.84
4.75,5.73,5.58,4.90,4.46,5.45,NA,NA
>chr1:21692682-21692882
NA,NA,4.90,4.93,5.39,5.53,4.80,4.88,5.88,5.20,4.03,4.52,5.31,5.44,4.93,4.73
4.63,4.82,4.14,4.80,5.74,5.56,5.29,4.74,4.66,5.53,5.19,4.93,4.85,4.93,4.80,4.81
4.51,5.00,5.40,5.16,4.61,4.94,5.40,5.90,5.40,4.67,4.61,4.96,5.39,5.40,4.92,4.63
4.73,3.95,4.67,5.80,6.00,5.41,4.97,4.85,4.33,4.95,5.67,5.79,5.79,5.40,4.98,5.22
5.80,5.40,4.67,4.53,5.23,5.34,5.27,4.79,5.22,5.08,4.79,4.46,4.36,4.69,4.97,5.58
5.31,4.98,5.40,5.79,5.55,5.50,5.50,5.33,5.24,5.43,5.53,4.95,4.33,4.94,5.47,5.34
4.46,4.81,5.58,5.58,5.11,5.53,5.66,4.70,4.03,4.61,5.08,5.45,4.92,4.65,4.57,5.00
5.20,5.26,4.99,5.04,5.29,5.90,5.60,4.12,2.85,4.36,5.28,6.07,6.07,5.66,4.89,3.38
3.38,3.63,3.79,5.53,5.48,4.93,4.80,4.74,4.36,3.35,3.34,4.38,5.58,5.89,6.20,6.20
5.27,4.82,5.22,4.79,4.46,4.90,5.28,6.07,6.07,5.28,4.90,4.89,5.55,5.78,5.15,5.02
4.80,4.80,5.11,5.28,5.53,4.51,5.22,5.93,5.74,5.27,5.08,5.70,5.24,4.97,5.21,4.76
3.38,3.68,4.05,4.31,4.76,4.69,4.39,4.46,5.23,5.30,4.85,4.82,5.66,5.30,4.98,5.48
5.67,5.43,5.02,4.99,5.50,5.23,NA,NA
>chr1:21939505-21939705
NA,NA,5.02,4.92,5.56,5.46,4.53,4.67,5.05,4.63,4.80,4.97,4.68,4.52,4.50,5.14
5.75,5.79,5.78,5.41,4.12,2.85,4.24,5.03,5.20,5.80,5.58,5.19,4.51,3.74,4.31,5.15
5.94,5.84,5.32,5.29,4.85,4.29,4.03,4.87,5.62,5.53,5.02,5.03,5.20,5.84,5.80,5.30
4.80,4.51,4.19,4.81,5.58,5.73,4.75,3.84,4.46,5.23,5.29,4.93,5.00,4.67,4.85,4.46
3.64,3.75,4.65,5.31,5.44,4.93,4.73,4.63,4.36,3.35,4.03,5.37,5.65,4.72,4.98,5.56
5.43,5.24,5.66,5.94,5.73,5.50,5.32,5.33,5.14,4.50,4.63,3.75,4.42,5.56,5.43,4.61
5.01,5.58,5.58,5.11,5.53,5.66,4.75,3.84,4.89,5.23,5.10,5.40,5.56,5.48,5.00,4.57
4.65,4.52,4.63,4.97,5.31,5.32,4.49,4.67,5.86,5.37,4.69,4.89,5.80,5.40,4.77,4.66
5.41,5.56,4.77,4.29,4.78,5.30,5.56,5.48,4.98,5.22,5.80,5.40,4.63,4.80,5.31,5.32
5.94,5.66,5.02,4.96,5.39,5.56,4.98,4.36,4.63,4.94,5.31,5.53,4.95,4.53,5.23,5.88
5.93,5.46,4.33,3.75,4.65,5.31,5.44,4.89,4.58,4.71,5.55,5.76,5.41,5.04,5.10,5.43
5.94,5.32,5.29,4.92,4.51,4.98,5.54,5.69,5.33,4.85,4.46,4.36,5.02,5.25,4.96,4.63
4.94,5.58,5.80,5.15,4.27,4.69,NA,NA
>chr1:22247424-22247624
NA,NA,4.82,4.97,5.60,5.53,5.76,5.33,4.82,4.85,4.93,4.63,4.80,4.93,4.85,4.76
4.75,4.94,5.19,5.19,4.95,5.02,5.41,5.75,4.98,4.36,4.36,3.90,4.52,4.63,4.97,5.31
5.53,4.80,4.63,5.40,5.23,5.08,4.84,4.81,4.76,4.89,5.44,5.42,4.98,4.62,5.08,4.96
4.93,5.23,5.08,4.69,5.03,5.57,5.43,6.01,5.40,4.77,4.29,4.85,5.40,5.19,4.33,4.87
5.86,5.43,4.71,4.66,5.44,5.31,4.92,4.65,4.83,5.16,5.21,4.92,4.52,3.90,3.75,4.36
5.22,6.00,5.46,4.24,2.85,4.27,4.63,4.73,4.68,4.42,4.05,4.36,4.74,4.67,4.92,4.63
4.98,5.96,5.57,5.11,5.53,5.62,5.17,4.97,5.21,4.76,3.38,4.05,3.85,4.24,4.86,5.79
6.07,5.62,5.17,4.95,5.20,5.13,5.37,5.44,5.11,4.80,5.76,6.07,5.62,5.17,4.97,5.03
4.24,4.24,5.15,5.08,5.27,5.67,5.41,5.24,5.23,5.08,4.39,4.69,4.73,4.76,4.89,5.39
5.40,4.54,4.33,5.46,5.30,5.11,5.58,5.58,4.36,4.24,5.03,5.20,5.84,5.94,5.35,4.25
4.24,5.73,5.82,4.75,3.79,5.30,5.46,4.33,4.37,4.93,4.85,4.68,4.78,4.93,4.85,4.93
5.39,5.32,4.98,5.31,5.46,4.53,4.67,5.20,5.46,5.19,5.13,5.67,5.41,5.24,5.23,5.08
4.69,5.15,5.78,5.78,5.41,4.52,NA,NA
>chr1:22579898-22580098
NA,NA,4.70,5.73,5.73,4.89,4.05,4.43,4.80,5.13,5.17,4.67,4.74,4.35,3.68,4.02
4.80,4.74,4.74,4.06,4.33,5.38,5.80,5.20,5.58,4.98,4.80,5.21,4.88,3.75,4.36,5.44
5.37,4.69,4.89,5.90,5.46,4.24,2.85,3.63,3.38,4.89,5.73,5.58,5.01,4.14,4.80,5.74
5.67,5.43,5.57,5.21,4.12,3.79,5.30,5.46,5.13,5.38,5.80,5.20,5.21,4.95,4.65,4.30
4.27,4.90,5.44,5.43,5.13,5.08,5.42,4.12,4.12,4.19,4.94,5.31,5.56,5.14,4.74,4.35
3.38,3.38,3.38,3.63,4.12,4.46,4.79,5.84,6.02,5.28,5.11,4.80,4.80,3.79,3.63,3.38
4.89,5.66,5.53,5.11,5.58,5.58,4.36,4.36,5.58,5.85,4.67,3.95,4.73,4.85,4.68,4.85
5.40,5.43,5.24,5.66,5.94,5.15,4.27,4.39,4.69,4.76,4.92,5.29,5.41,6.20,5.54,5.33
5.62,5.20,5.13,5.48,5.34,4.46,4.12,3.63,3.38,4.89,5.66,5.53,3.79,4.27,4.74,4.67
5.00,4.68,4.02,3.68,3.38,4.76,5.42,5.56,4.53,4.17,4.03,4.52,5.60,5.91,4.94,4.84
4.97,5.53,4.94,4.80,5.29,5.47,5.73,5.84,5.94,5.35,4.85,5.05,5.50,5.15,4.27,4.69
5.15,5.78,5.78,5.45,4.65,4.42,4.73,4.77,4.77,4.73,4.78,4.93,4.85,4.95,5.19,5.19
4.94,4.82,4.61,4.67,5.04,5.14,NA,NA
>chr1:23135851-23136051
NA,NA,5.02,4.99,5.32,5.76,5.74,5.41,5.33,4.98,4.36,4.77,5.34,5.47,5.22,4.99
5.26,5.33,5.14,4.74,4.74,4.06,3.64,3.75,4.63,4.63,4.76,4.98,5.96,5.49,4.93,3.90
4.66,4.82,4.30,4.65,4.05,3.38,4.35,4.63,4.97,5.42,5.31,4.92,4.68,5.00,4.74,4.36
4.77,5.34,5.48,4.98,5.30,5.66,4.82,4.97,5.96,5.49,4.93,4.80,4.85,4.85,4.97,5.19
4.52,3.34,3.85,4.74,4.63,4.97,5.31,5.40,4.85,4.68,4.73,4.63,4.27,3.79,5.30,5.82
5.41,5.20,5.00,4.57,4.65,4.02,4.70,5.66,5.53,4.51,5.22,5.50,5.08,4.84,4.51,4.31
4.81,5.48,5.53,5.11,5.57,5.73,5.33,5.37,5.65,4.72,4.98,5.47,5.34,5.38,5.40,5.76
5.76,4.80,5.11,5.58,5.58,5.11,4.80,5.76,6.01,5.82,5.27,5.14,6.02,5.62,5.15,4.21
4.84,5.53,6.01,5.76,5.32,5.14,4.30,5.17,5.62,6.07,5.76,5.76,6.01,5.82,5.27,5.14
5.93,5.37,4.69,4.89,5.23,4.46,3.84,4.75,5.73,5.58,4.36,4.36,5.28,5.53,3.79,4.75
5.82,5.82,5.36,5.23,4.89,4.39,5.22,5.94,5.22,4.98,5.20,5.32,5.50,5.73,5.94,5.66
5.24,5.43,5.40,4.92,4.51,4.63,4.63,4.51,4.31,4.65,5.19,4.97,5.24,5.65,6.00,5.22
4.36,4.19,4.51,4.80,5.30,5.80,NA,NA
>chr1:23337996-23338196
NA,NA,4.82,4.85,5.30,5.56,5.74,4.95,4.33,4.85,4.93,5.02,5.31,5.56,5.14,4.86
4.69,5.20,5.88,4.88,4.80,5.53,5.39,4.93,4.81,4.19,4.81,5.44,5.99,5.41,5.29,4.94
4.82,5.66,5.74,4.85,4.85,5.74,5.66,5.24,5.46,5.56,4.84,5.38,5.80,5.73,5.31,4.77
4.66,5.39,5.53,4.80,4.88,5.82,5.80,4.67,3.34,3.35,3.68,3.38,4.76,5.21,5.89,5.82
5.30,5.11,5.57,5.73,5.33,5.20,5.76,5.33,4.74,4.27,2.85,2.85,3.63,3.38,4.76,5.21
5.89,5.82,5.30,3.79,4.12,5.21,5.89,5.82,5.30,3.79,4.12,5.21,5.89,5.99,5.44,4.36
4.36,5.28,5.53,5.11,5.58,5.58,5.11,4.65,5.69,5.41,4.97,4.85,4.82,5.41,5.52,4.85
4.29,4.03,4.06,4.74,5.40,5.94,5.40,4.84,4.97,5.34,4.99,4.30,5.24,5.65,5.91,4.94
4.84,5.19,5.40,4.94,4.33,4.95,5.53,5.19,4.84,4.73,5.04,5.17,5.42,5.75,5.10,4.25
3.95,4.73,4.85,4.95,5.22,5.54,4.82,4.18,4.37,5.30,5.56,5.47,4.54,4.42,5.40,5.35
4.77,4.36,4.98,5.75,5.41,5.02,4.95,5.30,5.29,4.77,4.51,4.65,5.31,5.56,4.93,4.72
4.85,4.93,4.85,4.93,5.44,5.31,4.65,3.75,4.42,5.56,5.43,5.27,5.53,5.39,4.93,4.81
4.19,4.81,5.44,5.99,5.41,5.29,NA,NA
>chr1:24392063-24392263
NA,NA,5.00,4.61,4.96,5.44,5.31,4.94,4.17,4.33,4.94,5.52,5.79,5.94,5.94,5.32
5.20,5.00,4.89,5.45,4.46,4.69,5.30,5.56,5.24,5.41,5.52,4.85,4.73,4.77,4.93,5.43
5.32,5.13,5.54,5.54,5.13,5.32,5.31,5.02,5.05,4.63,4.88,5.82,5.82,4.70,4.02,4.80
4.74,4.35,3.38,3.38,3.38,3.63,4.12,4.46,5.34,5.48,5.13,5.37,5.44,5.11,5.30,5.37
5.13,5.48,5.34,4.46,4.36,4.43,5.14,5.33,5.26,4.99,5.04,5.00,5.41,5.69,4.65,5.02
5.46,6.00,5.40,4.35,3.63,2.85,2.85,4.12,5.42,5.44,4.89,4.75,4.82,4.61,4.17,4.03
4.70,5.73,5.58,5.11,4.65,4.86,4.24,3.85,4.05,3.38,3.38,3.38,4.76,5.41,5.78,5.55
4.89,4.90,5.58,5.58,4.36,2.85,3.63,4.76,5.60,5.52,4.46,4.12,3.63,3.38,3.38,4.89
5.82,6.00,5.33,4.43,4.51,4.80,4.80,5.02,5.15,5.78,5.55,5.76,5.93,5.82,5.89,5.03
5.02,4.80,4.80,5.11,5.28,5.53,3.79,4.75,5.66,5.89,4.72,3.90,4.92,5.40,5.52,4.46
4.81,5.44,5.37,5.13,5.48,5.56,4.89,3.95,3.85,4.05,3.38,3.38,4.76,5.42,5.08,4.84
5.56,5.66,4.82,4.85,4.97,4.68,4.93,5.58,5.73,4.75,2.85,2.85,3.63,4.76,5.21,5.20
5.94,5.43,5.10,5.40,5.56,5.47,NA,NA
>chr1:24536424-24536624
NA,NA,5.18,4.85,4.33,4.95,5.67,5.79,5.79,5.40,4.98,5.22,5.80,5.40,4.63,4.80
5.31,5.32,5.84,5.35,4.46,4.81,5.15,5.78,5.55,5.38,5.22,5.35,5.22,4.98,5.40,5.79
5.94,5.30,4.78,4.89,5.56,5.74,4.95,4.33,4.94,5.40,5.39,4.96,5.02,5.30,5.70,5.24
4.95,5.33,5.14,4.86,4.78,5.22,5.80,5.29,5.04,4.73,4.45,4.29,4.85,5.29,5.26,4.99
4.65,4.93,5.58,5.73,4.89,3.38,3.38,3.38,3.38,3.38,3.38,3.38,3.68,4.03,4.61,5.08
5.41,4.12,2.85,4.36,5.58,5.58,5.11,4.80,4.80,5.11,5.58,5.58,5.11,5.30,5.37,4.03
4.48,5.58,5.58,5.11,5.53,5.28,5.11,5.53,5.66,4.89,3.63,2.85,4.36,5.44,5.37,4.03
4.52,5.19,5.20,5.50,5.05,5.24,5.58,4.97,4.65,5.10,5.66,6.07,6.07,5.62,5.17,4.97
5.21,4.12,3.79,4.80,4.80,5.11,5.28,5.53,3.79,4.12,5.21,4.97,4.65,4.05,4.89,5.66
5.53,5.11,5.28,5.53,3.79,4.27,4.63,4.76,4.31,4.65,5.40,5.91,5.43,5.57,5.21,4.76
3.38,4.05,4.65,5.05,5.10,4.78,4.86,4.68,4.02,4.70,5.73,5.73,4.89,3.63,3.84,4.46
5.45,4.89,3.74,4.48,5.48,6.02,5.76,5.33,5.02,4.96,5.19,5.08,4.69,5.03,5.20,5.80
5.41,4.93,4.73,4.63,4.63,3.75,NA,NA
>chr1:24735860-24736060
NA,NA,4.03,4.61,5.16,5.67,4.95,4.53,5.46,5.31,5.11,4.86,4.65,4.51,5.22,5.50
4.46,3.84,4.75,5.91,5.43,5.13,5.38,5.56,4.77,4.58,4.62,4.78,5.30,5.56,5.48,4.98
5.10,5.05,5.17,5.62,6.07,6.01,5.46,5.13,4.97,5.08,3.84,3.63,4.89,5.82,5.73,5.33
5.37,5.62,4.93,4.80,4.85,4.46,4.33,4.97,5.53,4.66,4.74,5.76,5.20,5.13,5.40,5.41
5.02,4.73,4.99,5.69,5.67,4.88,4.14,4.03,4.70,5.73,5.58,5.11,5.53,5.66,4.70,4.03
4.14,4.80,5.31,4.95,5.17,5.62,5.53,5.11,5.58,5.73,4.89,3.38,3.38,3.63,3.84,4.27
5.27,5.82,5.30,5.11,5.57,5.73,5.11,5.10,5.05,4.85,4.85,5.14,5.56,5.31,4.97,4.69
3.75,4.36,5.28,6.02,5.84,5.23,4.89,4.78,5.22,5.35,4.46,4.81,5.57,6.00,5.33,4.74
4.35,3.38,3.63,3.79,4.80,4.80,5.11,5.58,5.58,5.01,4.14,4.14,4.82,4.63,4.76,4.92
5.29,4.95,4.65,4.05,4.89,5.91,5.99,5.41,5.20,5.13,5.20,5.62,5.08,4.51,5.19,5.58
5.56,4.77,4.29,4.42,4.65,5.19,5.57,4.99,5.22,5.33,5.41,5.74,5.88,4.88,4.14,4.03
4.70,5.66,5.53,3.79,3.63,4.35,4.63,4.97,5.31,5.32,4.49,3.85,4.74,5.40,5.93,5.48
4.49,4.67,5.86,5.43,4.71,4.66,NA,NA
>chr1:25148317-25148517
NA,NA,5.41,5.02,4.96,5.41,5.56,4.42,4.37,5.30,5.56,5.74,4.95,4.33,4.85,4.93
4.85,4.93,5.44,5.42,4.52,3.35,4.14,5.30,5.43,5.27,5.53,5.39,4.93,4.81,4.19,4.81
5.44,5.99,5.41,5.29,4.94,4.77,5.08,5.25,5.71,5.80,5.40,4.67,4.53,5.46,5.56,4.92
4.73,5.10,5.74,5.66,4.82,4.94,5.40,5.43,4.93,4.93,5.43,5.40,4.85,4.68,4.81,4.19
4.81,5.03,4.97,4.65,4.05,3.38,4.76,5.60,5.52,5.22,5.38,5.23,5.27,5.67,5.16,4.61
5.01,5.48,5.89,4.98,4.81,4.68,4.78,4.97,5.14,5.75,5.16,5.27,5.31,4.95,5.17,5.62
5.53,5.11,5.58,5.58,5.11,5.53,5.62,5.17,5.05,5.10,4.78,4.89,5.90,5.40,4.52,4.03
5.54,5.54,5.33,5.73,5.57,4.36,4.36,5.28,6.02,5.76,5.55,5.94,5.56,4.84,4.97,5.34
5.50,5.55,5.55,4.89,4.69,5.03,5.20,5.94,5.43,4.61,4.03,4.52,5.21,5.20,5.80,5.41
4.66,4.03,4.87,5.62,5.53,3.79,3.63,4.76,5.21,5.20,5.80,5.58,4.94,4.19,4.81,5.28
5.89,4.72,4.74,5.00,5.14,5.33,4.95,5.17,5.85,5.58,4.81,4.19,4.51,4.80,5.30,5.80
5.84,5.20,5.21,4.52,4.02,4.65,4.57,3.74,3.35,4.52,5.21,5.20,5.84,5.94,5.15,4.52
4.80,4.74,4.74,3.85,4.49,5.48,NA,NA
>chr1:25796789-25796989
NA,NA,5.80,5.96,4.98,4.63,4.73,4.78,5.31,5.38,4.33,4.82,5.65,5.90,5.30,4.85
4.33,4.95,5.53,5.43,4.53,4.67,5.05,4.63,4.98,5.69,5.67,4.88,4.63,5.05,5.02,5.31
5.40,4.85,4.73,5.02,5.30,5.45,4.92,4.68,5.00,4.93,5.00,4.67,4.74,4.36,3.35,3.34
4.38,5.70,5.78,5.78,5.70,5.24,4.95,5.33,5.14,4.50,4.63,3.75,4.42,5.56,5.58,5.02
4.92,4.67,4.50,4.52,4.80,4.50,4.52,3.90,3.75,4.36,5.22,5.93,5.47,5.14,5.04,5.10
5.23,5.50,4.99,5.27,5.74,5.88,5.00,4.61,4.96,5.44,5.31,4.65,3.75,3.64,4.82,5.58
4.97,5.17,5.85,5.58,5.11,4.65,5.60,4.97,4.82,5.33,5.50,5.27,5.50,5.15,4.82,4.61
5.08,5.45,4.92,4.80,4.43,4.51,4.65,5.69,5.33,4.43,4.36,4.19,4.94,5.42,5.42,4.52
4.03,4.14,4.80,5.53,5.39,4.93,4.90,4.80,4.18,4.54,5.47,5.67,4.94,4.84,4.97,5.08
4.69,5.30,5.44,4.66,4.03,4.82,5.65,6.00,5.15,4.82,4.61,5.08,5.45,4.92,4.65,4.99
5.26,5.33,5.14,5.04,5.02,5.15,5.08,4.69,4.94,5.67,5.48,4.49,3.85,5.10,5.82,5.96
4.98,4.63,4.92,5.04,4.99,5.26,5.33,5.14,5.04,4.67,4.33,4.94,5.29,5.32,5.84,5.80
5.40,5.10,5.23,4.89,4.39,4.69,NA,NA
>chr1:26307632-26307832
NA,NA,4.93,4.80,4.50,4.52,3.90,4.72,5.65,5.37,4.69,4.89,5.23,5.84,5.93,5.37
5.13,5.20,5.26,4.99,4.65,4.92,5.45,5.08,5.36,5.82,5.82,4.75,3.84,4.46,5.50,5.40
4.35,3.63,3.79,5.53,5.48,4.81,4.51,4.72,4.93,5.46,5.80,5.20,5.21,4.76,4.05,4.65
4.95,5.31,4.80,4.14,4.94,5.19,5.89,5.82,5.30,5.11,5.58,5.73,4.75,3.84,4.46,4.79
5.38,5.89,5.62,5.17,4.30,5.14,6.02,5.28,4.36,4.24,5.03,5.20,5.50,5.74,5.99,5.91
4.89,3.38,3.38,3.38,3.38,3.63,3.79,4.80,5.76,6.01,5.82,5.74,5.50,5.15,5.14,5.32
4.80,5.11,5.58,5.58,5.11,5.30,5.82,5.27,4.99,4.99,5.27,5.99,5.91,4.89,3.38,3.63
3.79,5.53,5.62,4.67,4.49,5.32,5.31,4.97,4.63,4.63,4.31,4.81,5.02,5.57,5.21,4.12
3.79,4.80,5.40,5.38,5.52,5.60,4.76,3.63,3.79,4.80,4.80,5.02,5.46,6.00,5.40,4.35
3.38,3.68,4.05,3.75,3.64,4.06,4.05,3.38,4.35,5.40,5.50,4.46,3.84,3.63,3.38,4.35
4.74,4.80,4.52,5.15,5.50,5.27,5.50,5.23,4.61,4.03,3.68,4.76,5.21,5.20,5.84,5.94
5.40,4.27,2.85,2.85,4.27,4.74,4.80,4.92,5.31,5.08,4.33,4.46,4.85,4.67,5.00,5.14
5.47,5.93,5.22,4.51,5.30,5.82,NA,NA
>chr1:26809789-26809989
NA,NA,4.92,4.76,4.63,4.36,4.02,4.68,4.97,4.37,4.18,4.73,4.65,4.92,5.40,5.52
4.77,4.63,4.94,5.31,5.56,5.22,4.73,4.45,4.58,4.89,5.44,5.31,4.92,4.68,5.00,4.93
4.97,4.78,4.29,4.03,4.46,4.85,4.80,4.92,5.31,5.42,4.94,4.63,4.36,4.74,5.17,5.42
5.42,5.20,5.10,5.08,5.45,4.92,4.80,4.74,4.36,4.02,4.80,4.43,3.75,3.75,5.22,6.00
5.40,4.65,4.51,4.77,5.40,5.53,4.88,4.36,4.19,4.94,5.58,5.80,5.32,5.20,4.98,5.30
5.94,5.78,5.41,4.52,4.03,4.61,5.08,5.41,4.76,3.68,4.03,4.61,5.08,5.45,4.52,3.34
3.85,5.10,5.66,5.53,5.11,5.58,5.58,4.93,4.80,4.74,4.36,3.35,4.03,5.37,5.91,4.70
4.05,4.31,4.63,4.93,4.85,4.33,4.95,5.53,5.39,4.66,4.77,5.56,5.94,5.79,5.40,4.98
5.22,6.01,4.89,4.53,4.89,5.80,5.84,5.73,5.31,4.42,4.54,5.29,5.41,5.99,5.44,4.81
4.19,4.81,4.93,5.44,5.42,5.24,5.05,5.10,4.14,3.35,4.52,5.42,5.44,4.93,4.85,4.93
4.37,4.18,4.94,5.91,5.40,4.65,3.75,4.42,5.56,5.41,4.66,4.77,5.56,5.58,4.94,4.63
4.77,5.35,5.40,4.42,4.54,5.47,5.56,5.29,4.74,4.36,4.77,5.34,5.47,4.92,4.63,4.73
3.95,4.25,5.35,6.00,5.40,4.92,NA,NA
>chr1:26895625-26895825
NA,NA,4.63,4.94,5.42,5.31,4.92,3.90,3.75,4.81,5.03,5.20,5.94,5.43,5.27,5.67
5.16,5.27,5.53,5.43,5.06,5.40,5.46,5.17,5.04,4.57,4.53,4.73,5.02,5.34,5.53,4.66
4.74,5.29,5.90,5.60,4.76,3.38,3.38,3.38,3.38,3.38,3.38,3.38,3.38,3.38,3.38,3.68
4.02,4.80,4.74,4.35,3.63,2.85,4.24,5.03,5.57,5.02,4.81,4.80,4.97,4.93,5.29,5.56
5.47,5.14,5.04,4.63,4.14,4.03,4.52,5.42,5.08,4.33,4.06,4.05,4.35,4.74,4.67,4.92
4.63,4.80,4.97,5.14,5.33,5.41,5.99,5.91,4.89,3.63,3.84,5.08,5.34,5.02,5.05,4.63
4.88,5.82,5.57,5.11,5.53,5.28,4.36,3.75,4.69,4.76,4.92,5.29,5.26,5.02,5.19,5.58
5.56,4.77,4.70,5.30,5.29,5.09,5.43,5.65,5.18,4.37,4.42,5.56,5.94,5.79,5.40,4.98
5.31,5.58,4.94,4.84,5.53,5.23,4.53,4.67,5.05,5.02,5.31,5.32,4.98,5.22,5.80,5.29
4.74,4.36,4.77,5.35,5.71,5.29,5.34,4.59,5.00,5.32,5.19,5.13,5.43,5.86,5.17,4.30
4.27,4.39,4.43,4.80,4.02,4.52,5.21,5.89,5.99,5.91,5.10,3.85,4.49,5.32,5.31,4.97
4.63,4.31,3.34,4.25,5.35,5.94,5.22,4.14,4.52,5.19,5.20,5.94,5.94,5.79,5.52,4.85
4.29,4.71,5.55,5.62,4.24,4.38,NA,NA
>chr1:26999796-26999996
NA,NA,5.53,5.19,4.84,4.73,5.04,5.29,5.90,5.60,4.95,3.85,3.95,4.73,4.85,4.95
5.22,5.54,4.82,4.18,4.37,5.30,5.56,5.47,4.54,4.42,5.40,5.35,4.77,4.36,4.98,5.75
5.41,5.02,4.96,5.41,5.56,4.42,3.75,4.65,5.31,5.56,4.93,4.72,4.85,4.97,4.68,4.93
5.58,5.73,4.70,3.35,4.14,5.30,5.43,5.27,5.53,5.39,4.93,4.81,4.19,4.81,5.44,5.99
5.41,5.29,4.94,4.77,5.08,5.25,5.71,5.80,5.40,4.67,4.53,5.46,5.56,4.84,5.38,5.64
5.25,5.08,4.77,4.94,5.40,5.43,4.93,4.72,4.97,5.60,5.53,5.14,4.30,5.24,5.58,4.97
5.17,5.62,5.53,5.11,5.58,5.85,4.67,3.34,4.48,5.58,5.73,4.70,4.03,4.14,4.80,5.74
5.93,5.40,4.27,3.79,5.53,5.62,4.67,3.34,4.48,5.58,5.73,4.89,4.05,3.85,4.24,5.62
5.74,5.89,5.21,4.12,2.85,4.24,5.30,5.44,4.66,4.45,4.73,4.65,4.02,3.68,3.38,3.38
4.89,5.66,6.02,5.14,5.02,5.43,5.67,5.47,5.14,4.74,4.35,3.38,4.05,4.65,4.97,5.21
4.95,4.65,4.97,5.21,4.76,3.38,4.05,4.06,4.03,4.66,5.41,5.31,4.98,5.20,5.32,5.50
5.05,4.65,4.95,5.42,5.42,4.97,4.63,4.63,4.51,4.33,4.67,5.05,4.85,4.68,4.85,5.29
5.41,5.99,5.44,4.81,3.75,4.74,NA,NA
>chr1:27034163-27034363
NA,NA,5.55,4.89,3.84,4.12,5.60,5.90,4.89,4.69,5.54,5.54,4.03,4.48,5.48,5.53
5.11,5.28,6.02,5.14,5.15,5.94,5.43,5.36,5.82,5.49,5.01,4.61,5.23,4.89,4.90,5.28
6.02,5.76,5.23,4.61,5.01,5.49,5.73,5.08,4.51,4.81,4.80,4.97,4.68,4.92,5.40,5.52
5.22,5.08,5.50,5.22,3.75,2.85,4.27,4.63,4.76,4.98,5.96,5.57,4.36,2.85,4.75,5.73
5.58,4.81,3.75,3.90,4.52,5.15,6.00,5.60,4.76,4.05,3.85,4.49,5.20,5.41,5.82,6.01
5.79,5.60,4.98,4.63,4.93,4.37,4.42,5.56,5.41,4.66,4.03,4.46,4.85,5.33,5.69,4.65
5.11,5.28,5.53,5.11,5.58,5.58,4.81,3.75,3.90,4.52,4.63,4.76,4.80,4.97,4.68,4.02
3.68,4.89,5.91,5.99,5.89,5.21,4.12,3.84,4.46,5.23,5.30,4.80,4.76,4.63,4.27,3.79
4.65,5.69,5.41,4.86,4.69,5.37,5.62,4.93,3.90,4.72,5.89,5.48,4.93,4.80,4.74,4.27
2.85,2.85,4.12,5.41,5.30,5.02,4.73,4.99,5.69,5.69,4.99,4.68,4.73,4.63,4.35,3.63
3.79,4.65,5.37,4.88,4.80,5.53,5.19,5.13,5.43,5.91,4.89,3.68,4.05,3.75,4.33,5.55
5.76,5.41,4.86,3.95,4.38,5.42,5.44,4.66,4.03,4.06,4.95,5.21,5.57,4.99,5.22,5.47
5.67,5.43,5.57,5.19,4.65,3.75,NA,NA
>chr1:27091714-27091914
NA,NA,4.62,4.85,5.29,5.41,5.99,5.44,4.81,4.19,4.81,4.93,5.39,5.53,5.27,5.23
4.89,3.84,3.63,4.76,5.42,5.44,4.93,4.85,4.93,4.85,4.33,4.95,5.74,5.56,5.30,4.85
4.82,5.41,5.52,4.94,4.77,5.29,5.27,4.47,4.98,5.89,5.62,5.15,4.80,5.13,5.18,4.37
4.18,4.94,5.67,5.47,4.92,4.81,5.02,5.02,4.82,4.94,5.23,5.42,5.17,5.04,4.73,4.84
4.97,5.53,4.84,4.51,4.92,5.40,5.43,4.53,5.00,5.82,5.57,5.11,5.30,5.53,5.33,4.73
4.92,5.40,5.94,5.40,4.74,4.06,4.03,4.29,4.85,5.29,5.26,4.99,5.04,5.00,5.41,5.76
5.20,5.33,5.73,5.57,5.11,5.53,5.66,4.70,3.35,4.03,5.54,6.20,5.89,5.21,4.76,3.38
3.38,3.63,2.85,4.36,5.57,5.82,5.00,4.83,5.36,5.19,4.95,4.96,5.08,5.25,5.64,5.38
4.84,5.56,5.46,5.24,5.41,5.52,4.54,4.42,5.56,5.66,4.82,4.94,5.29,5.41,5.74,5.62
5.08,4.51,4.90,4.93,5.39,5.53,4.80,4.88,5.88,5.20,4.03,4.52,5.31,5.44,4.93,4.85
4.93,4.85,4.33,4.95,5.74,5.56,5.30,4.85,4.82,5.41,5.52,4.92,4.63,4.92,4.67,4.43
4.39,5.08,5.23,5.06,5.08,5.25,5.71,5.94,5.35,4.46,4.03,4.70,5.19,5.19,4.95,4.85
4.93,4.85,4.77,5.29,5.27,5.01,NA,NA
>chr1:27475855-27476055
NA,NA,5.00,5.04,4.99,5.26,5.31,4.80,4.14,4.03,3.68,4.89,5.66,5.89,4.72,4.74
5.29,5.23,5.27,4.99,5.15,5.84,5.35,4.46,4.12,4.12,5.60,5.90,4.89,4.69,5.20,5.76
4.99,4.68,4.81,4.19,4.81,5.58,5.73,4.75,3.79,5.53,5.48,4.93,3.90,3.75,4.81,5.15
5.08,4.61,4.03,3.68,4.89,5.66,6.07,6.07,5.66,4.70,3.35,4.14,5.30,5.66,4.82,4.94
5.47,5.67,5.43,5.49,5.10,5.11,5.62,5.20,4.69,4.86,5.14,5.33,5.41,5.74,5.76,4.74
4.72,5.65,5.37,5.33,5.73,5.49,4.48,4.14,5.31,5.46,5.24,5.30,5.70,4.38,4.24,4.86
4.65,5.11,5.28,5.53,5.11,5.58,5.73,4.89,4.05,4.65,5.05,5.50,5.73,5.50,5.73,5.50
5.73,5.31,4.77,4.70,4.92,4.62,4.74,5.35,6.00,5.65,5.24,5.05,5.50,5.32,5.29,4.92
4.63,4.92,4.74,4.66,4.82,5.02,5.43,6.01,5.84,5.32,5.29,4.85,4.73,5.02,5.41,5.52
4.94,4.82,5.30,5.45,4.65,4.51,4.72,4.72,4.97,5.96,5.57,4.90,4.89,5.33,5.24,5.46
5.31,4.98,5.20,4.95,5.17,5.62,6.02,5.88,5.34,4.94,4.98,5.89,5.66,5.10,4.65,4.97
5.03,5.02,5.53,5.48,4.81,4.42,4.68,4.73,4.63,4.35,3.68,4.05,4.42,4.29,4.03,4.06
4.95,5.42,5.44,4.93,4.85,4.92,NA,NA
>chr1:27522882-27523082
NA,NA,4.61,5.08,5.15,5.02,4.65,5.60,4.97,4.33,4.95,5.31,5.32,5.94,5.66,5.24
5.23,5.88,5.32,5.76,5.79,5.37,5.00,4.33,4.97,5.69,5.69,4.68,4.42,5.31,5.73,5.50
5.74,5.74,5.76,4.98,4.63,4.93,4.85,4.72,4.93,5.23,5.88,5.93,5.37,5.33,5.62,5.55
4.33,4.68,5.69,5.69,4.68,3.64,4.06,4.95,5.21,5.20,5.50,5.74,5.99,5.62,4.48,4.03
5.54,6.20,5.74,5.10,4.78,4.86,5.41,5.69,5.53,5.84,4.79,5.22,4.82,4.30,4.65,5.10
5.91,5.99,5.27,4.99,5.27,4.79,5.22,5.08,5.50,5.40,4.27,4.12,4.56,5.28,5.40,4.77
4.97,5.96,5.57,5.11,5.53,5.62,5.15,4.64,5.27,5.60,4.89,3.84,4.27,4.74,4.67,5.29
5.56,5.47,5.14,4.43,4.39,4.27,5.27,5.82,5.65,4.98,4.51,4.31,4.65,5.19,4.97,5.24
5.58,4.97,5.17,5.85,5.58,4.48,4.03,5.37,5.86,5.15,4.64,5.27,5.60,5.76,5.53,5.37
4.88,4.80,5.31,5.41,5.82,5.30,3.79,4.27,4.74,4.80,4.02,3.68,3.38,4.35,4.74,4.80
4.02,3.68,3.38,4.35,4.74,4.80,4.02,3.68,4.35,4.74,4.80,4.02,3.68,3.38,3.38,3.38
3.38,3.38,3.38,3.38,3.38,3.38,3.38,4.76,5.60,5.90,5.29,5.04,4.83,5.10,5.06,5.01
4.73,4.53,4.57,5.04,5.29,5.80,NA,NA
>chr1:27570126-27570326
NA,NA,4.93,3.90,4.66,5.08,5.23,5.30,4.80,4.51,4.98,5.89,5.62,5.17,4.97,5.03
5.02,4.65,5.37,5.36,5.43,5.56,4.42,4.54,5.29,5.26,4.99,5.04,5.29,5.23,5.84,5.53
5.60,4.98,4.51,4.19,4.81,5.28,5.53,5.11,5.28,6.02,5.84,5.23,5.30,4.80,4.63,4.73
4.53,4.57,5.22,5.33,5.32,5.84,5.80,5.29,4.74,4.66,5.08,5.45,5.43,5.49,5.10,4.14
4.52,5.19,5.89,5.99,5.91,5.10,3.85,4.49,5.20,4.95,5.17,5.80,6.00,5.33,4.43,4.39
4.27,4.30,4.85,5.35,6.00,5.46,5.02,5.53,5.66,4.75,3.79,4.80,4.80,5.11,5.28,5.53
3.79,4.75,5.73,5.58,5.11,4.65,5.60,4.98,4.51,4.63,4.77,5.34,5.48,4.98,5.10,5.49
5.43,5.67,5.47,4.94,4.82,5.33,4.89,3.84,3.63,4.89,5.91,5.99,5.27,4.99,5.50,5.55
5.78,5.45,4.94,4.63,5.18,5.18,4.63,4.82,4.50,5.14,5.33,4.95,4.85,4.84,4.76,4.80
4.93,4.63,4.80,5.30,5.80,5.40,4.77,4.29,4.85,5.52,5.79,5.79,5.75,5.14,4.97,4.37
4.33,5.55,5.76,4.68,4.33,5.46,5.30,5.11,5.28,5.89,5.38,5.34,5.47,4.98,3.75,4.81
5.57,5.96,4.98,4.76,4.63,4.74,3.85,4.24,5.73,5.49,4.81,3.75,3.64,4.06,5.10,5.82
6.00,5.33,4.50,4.31,4.14,5.10,NA,NA
>chr1:28140181-28140381
NA,NA,4.93,5.29,5.23,5.08,4.84,4.94,5.58,5.56,4.84,5.38,5.31,5.11,5.73,5.57
4.36,4.36,5.44,5.43,4.33,4.54,5.47,5.34,5.22,5.53,5.19,4.93,4.81,4.98,5.89,5.28
4.90,4.27,5.15,5.84,5.94,5.40,4.27,2.85,3.75,4.69,4.76,4.92,5.29,4.95,4.65,5.10
5.66,5.53,5.11,5.28,6.07,5.76,5.32,5.14,4.30,5.17,5.85,5.73,4.89,3.38,3.63,3.84
5.08,5.19,4.96,5.02,5.30,5.41,4.12,3.79,4.80,5.40,4.98,4.94,5.34,5.08,4.90,5.28
5.53,3.79,3.63,4.89,5.66,6.07,5.76,5.32,5.88,4.97,4.33,4.46,5.35,6.00,5.60,4.95
3.85,4.24,5.73,5.57,5.11,5.53,5.66,4.75,4.12,4.46,4.79,5.84,6.02,5.28,4.36,2.85
4.27,4.74,5.14,5.56,5.39,4.96,4.96,5.08,5.25,5.71,5.80,5.30,4.85,4.72,4.77,4.73
4.85,5.40,5.39,4.96,5.02,5.33,5.50,5.34,5.19,4.66,4.71,5.46,5.30,3.79,3.63,3.38
3.38,3.38,4.89,5.73,5.73,4.89,3.38,3.68,3.35,3.34,4.25,4.84,4.73,4.76,4.75,4.89
5.39,5.40,4.54,4.42,5.40,5.35,4.46,4.81,5.28,6.07,6.07,5.28,5.11,4.80,5.32,5.76
5.55,5.79,5.67,4.95,4.53,5.43,5.40,4.85,4.29,4.03,4.82,5.65,5.90,5.29,5.04,4.73
4.45,4.66,5.41,5.31,4.98,5.40,NA,NA
>chr1:28247684-28247884
NA,NA,4.65,4.97,5.21,4.95,4.65,4.97,5.21,4.95,4.65,4.97,5.21,4.76,4.05,4.06
4.03,4.66,5.19,5.88,5.32,5.76,6.07,5.48,4.48,4.14,5.31,5.58,5.19,4.80,4.18,4.54
5.29,5.32,5.94,5.94,5.79,5.40,4.49,4.25,5.35,6.00,5.60,4.95,4.06,3.64,4.54,5.29
5.32,5.50,5.05,5.24,5.58,4.97,4.85,5.35,6.00,5.40,4.65,4.42,4.29,4.45,4.94,5.91
5.65,4.38,3.34,4.48,5.48,5.53,5.02,5.03,4.97,4.85,5.35,6.00,5.46,4.69,4.89,5.23
5.36,5.82,5.82,4.75,2.85,2.85,4.75,5.66,5.53,5.11,5.58,5.73,5.10,3.85,3.95,4.86
5.41,6.00,5.57,5.11,4.65,5.37,4.88,4.88,5.82,5.57,5.11,5.53,5.66,4.89,4.05,3.85
3.34,4.52,5.40,6.00,5.40,4.27,4.12,4.46,5.52,5.40,4.65,4.51,4.72,4.96,5.36,5.19
4.95,4.96,5.41,5.54,5.51,5.08,4.92,5.56,5.46,4.53,4.67,5.40,5.80,5.71,5.25,5.08
4.77,4.94,5.29,5.41,5.99,5.44,4.81,4.19,4.81,4.93,5.39,5.53,5.27,5.43,5.30,4.14
3.35,4.52,5.42,5.44,4.93,4.85,4.93,4.85,4.72,4.96,5.43,5.65,5.18,4.85,4.77,5.29
5.30,4.70,4.77,5.56,5.58,4.94,4.63,4.77,4.79,5.27,5.27,5.23,5.30,4.37,4.18,4.94
5.67,5.47,4.92,4.63,4.92,4.74,NA,NA
>chr1:28638258-28638458
NA,NA,5.50,5.27,5.50,5.40,4.27,2.85,4.24,5.46,6.00,5.40,4.27,3.79,5.30,5.82
5.89,5.21,4.76,3.63,2.85,4.36,5.58,5.58,5.11,4.80,5.76,5.79,5.37,4.88,4.80,5.74
5.56,5.30,4.37,3.64,4.06,4.05,4.35,4.63,4.73,4.68,4.78,5.30,5.23,5.84,5.32,5.40
4.98,4.51,4.98,5.60,5.53,5.76,5.23,4.61,4.03,3.68,4.89,5.73,5.73,4.75,2.85,4.36
5.28,5.89,4.72,4.74,5.69,4.65,4.51,4.43,5.33,5.76,5.74,5.89,5.03,4.81,4.19,4.51
4.98,5.69,5.84,5.33,4.43,4.36,4.46,5.52,5.65,5.24,4.30,4.27,3.84,3.63,3.38,3.38
3.38,4.89,5.66,5.53,5.11,5.58,5.58,4.93,4.68,5.00,5.04,4.99,5.26,5.29,4.85,4.29
4.45,4.82,5.54,5.43,4.96,4.96,5.36,5.19,4.95,5.02,5.33,5.50,5.34,4.97,4.84,5.56
5.46,4.53,4.67,5.40,5.80,5.71,5.25,5.08,4.77,4.94,5.29,5.41,5.99,5.44,4.81,4.19
4.81,4.93,5.39,5.53,5.27,5.43,5.30,4.14,3.35,4.52,5.42,5.44,4.93,4.85,4.93,4.85
4.72,4.96,5.43,5.65,5.18,4.85,4.77,5.29,5.30,4.95,5.02,5.41,5.75,4.98,4.36,4.77
5.35,5.40,4.42,4.54,5.47,5.56,5.30,4.37,3.64,4.82,5.42,5.44,4.93,4.85,4.73,3.95
3.85,4.95,5.60,5.90,5.29,5.04,NA,NA
>chr1:28903319-28903519
NA,NA,4.33,4.95,5.53,5.19,4.84,4.73,4.65,4.92,5.40,6.00,5.35,4.25,3.95,4.73
4.85,4.95,5.22,5.54,4.59,3.74,4.31,4.50,5.14,5.56,5.19,4.84,5.40,5.35,4.77,4.36
4.98,5.75,5.41,5.02,4.95,5.30,5.29,4.77,4.85,5.18,5.42,5.64,4.82,4.18,4.54,5.52
5.16,5.27,5.74,5.93,5.15,4.31,4.14,5.30,5.43,5.27,5.53,5.39,4.93,4.81,4.19,4.81
5.28,6.02,5.88,5.19,4.96,5.02,5.33,5.50,5.27,5.23,5.40,4.67,4.53,5.46,5.31,4.98
5.20,5.32,5.94,5.94,5.79,5.75,5.14,4.74,4.35,3.38,3.38,3.63,2.85,2.85,3.63,3.38
4.89,5.73,5.58,5.11,4.65,4.86,5.33,5.37,5.30,3.79,3.63,4.89,5.91,5.43,5.13,5.38
5.56,4.84,5.19,5.40,4.85,4.68,4.90,5.02,5.26,5.29,4.85,4.68,4.90,4.51,4.53,4.89
5.23,5.27,5.50,5.33,4.82,4.94,5.29,5.41,5.99,5.44,4.81,3.75,4.74,5.29,5.56,5.48
5.13,5.54,5.54,4.03,3.35,4.52,5.42,5.44,4.93,4.85,4.93,4.85,4.33,5.00,5.82,5.49
4.81,4.51,4.77,5.29,5.30,4.95,4.85,4.93,4.80,4.51,4.63,4.77,5.35,5.22,4.14,3.35
4.70,5.73,5.85,4.87,3.64,4.68,5.96,5.49,4.93,4.68,4.86,3.95,4.25,5.35,6.00,5.40
4.65,4.51,4.33,4.95,5.67,5.16,NA,NA
>chr1:28967535-28967735
NA,NA,5.24,5.46,5.31,4.98,5.40,5.79,5.94,5.30,4.78,4.73,5.02,5.42,5.30,5.02
4.80,5.32,5.88,5.19,4.96,5.02,5.30,5.70,5.24,4.95,5.33,5.14,4.85,4.85,4.95,5.29
4.92,4.81,4.80,4.45,4.29,4.85,5.29,5.26,4.99,5.04,5.29,5.90,5.60,4.76,3.38,4.05
4.65,5.05,5.50,5.20,5.21,4.76,3.38,3.63,3.79,5.53,5.66,4.89,3.38,3.63,3.79,5.53
5.66,4.70,4.05,3.75,3.64,4.06,4.74,4.63,4.76,4.31,4.81,5.62,5.37,5.33,4.86,4.65
5.11,5.58,5.58,4.48,4.14,5.22,6.01,5.43,5.02,4.27,3.84,4.75,5.91,5.37,5.13,5.20
5.41,5.82,5.30,5.11,5.58,5.58,4.90,4.27,5.02,5.43,5.91,5.46,5.02,5.30,5.82,5.41
5.20,5.13,5.37,5.86,5.17,4.97,5.58,5.24,5.05,5.10,4.78,4.89,5.90,5.60,4.12,2.85
4.36,5.28,5.89,5.38,5.34,5.47,5.14,4.74,4.74,3.85,4.49,5.20,5.41,5.99,5.91,4.89
3.38,3.63,2.85,2.85,4.27,4.63,4.97,5.31,5.32,4.49,3.85,4.05,3.38,4.89,5.91,5.37
5.13,5.32,5.31,4.97,4.63,4.27,3.79,5.53,5.66,4.89,3.38,4.05,3.85,4.49,5.32,5.39
4.96,4.77,4.96,5.36,5.19,4.95,4.96,5.41,5.71,5.67,5.40,4.98,5.31,5.46,4.53,4.67
5.40,5.23,4.46,3.84,4.27,4.74,NA,NA
>chr1:29074980-29075180
NA,NA,5.08,4.84,4.51,4.92,5.47,5.93,5.15,4.63,3.75,4.42,5.31,5.49,5.43,6.01
5.84,5.32,5.31,4.80,4.80,5.31,4.95,4.65,4.05,4.89,5.73,5.73,4.70,3.35,3.34,4.25
4.84,4.97,5.34,5.34,5.27,4.79,4.46,4.81,5.30,5.44,4.96,5.02,5.41,5.40,5.13,5.37
5.65,4.72,3.90,4.92,5.31,5.56,5.24,5.41,5.75,5.14,4.85,4.85,5.05,5.50,5.73,5.10
4.98,5.48,5.93,5.15,4.82,4.61,5.16,5.75,5.14,5.04,4.67,4.53,5.46,5.80,5.32,5.31
4.95,4.53,5.23,5.08,3.84,3.63,3.38,4.76,5.41,5.30,4.82,4.97,5.69,5.67,5.36,5.23
4.89,4.90,5.28,5.53,5.11,5.44,5.37,5.13,5.48,5.67,4.89,3.74,4.52,5.19,4.97,4.85
4.85,5.14,5.75,5.79,5.55,5.50,5.27,4.79,4.77,4.36,4.74,6.00,5.57,4.36,4.36,5.58
5.85,5.17,4.30,5.14,5.53,5.69,5.33,4.85,4.46,3.64,3.75,4.63,5.15,6.00,5.40,4.94
4.61,5.23,4.89,4.90,5.57,6.00,4.74,4.36,4.36,4.98,5.33,5.26,5.43,5.67,5.47,4.94
4.33,4.17,4.94,5.40,6.00,5.40,4.74,3.85,3.34,4.48,5.49,6.00,5.41,5.04,5.10,5.08
5.41,4.12,2.85,2.85,3.63,4.89,5.82,5.73,5.11,5.22,6.01,5.43,5.02,4.99,4.99,4.30
4.65,4.95,5.60,5.52,5.38,5.54,NA,NA
>chr1:29121152-29121352
NA,NA,5.24,5.43,5.53,5.27,5.08,5.70,4.98,4.80,5.21,4.92,4.82,4.14,4.63,5.05
5.01,5.06,5.10,4.83,5.04,4.92,4.63,4.80,4.97,5.14,5.33,4.95,4.85,4.85,5.33,5.69
4.65,5.11,5.57,5.96,4.99,4.73,4.61,4.67,5.04,4.68,4.52,4.50,4.67,5.00,4.93,4.92
5.02,5.42,5.42,4.82,4.03,4.29,4.85,5.40,5.19,4.84,5.31,5.74,6.20,6.20,5.74,5.50
5.15,4.99,4.99,5.02,5.43,5.45,5.84,5.32,5.76,5.76,5.76,5.76,5.32,5.84,5.23,5.29
4.74,4.72,5.65,5.82,5.27,5.14,6.02,5.66,4.75,3.79,5.53,5.66,4.75,3.79,4.80,4.80
5.11,5.28,5.53,5.11,5.58,5.58,4.90,4.27,5.27,5.99,5.91,4.75,3.84,4.46,5.50,5.22
4.51,5.53,5.28,4.36,4.36,5.58,5.58,5.11,5.53,5.28,4.36,2.85,4.75,5.73,5.58,4.36
4.36,5.28,6.02,5.14,5.15,5.94,5.94,5.55,5.50,4.99,5.27,5.99,5.91,4.75,3.79,4.65
4.86,4.24,3.85,5.10,5.66,5.53,3.79,4.75,5.66,6.07,5.76,5.76,6.07,5.28,4.36,2.85
4.75,5.66,5.53,5.02,5.46,5.52,5.38,5.40,5.76,6.07,5.66,4.75,3.79,5.53,5.66,4.75
3.79,5.30,5.82,5.89,5.03,5.02,5.53,5.66,5.10,4.65,4.97,5.21,4.12,3.79,4.80,4.80
3.79,4.75,5.66,5.53,3.79,4.75,NA,NA
>chr1:29218947-29219147
NA,NA,5.13,5.18,4.85,4.72,4.93,5.43,5.40,4.94,4.77,5.08,5.25,5.64,5.38,4.84
5.56,5.46,4.53,4.67,5.40,5.90,5.40,4.94,4.17,4.33,4.97,5.60,5.79,6.07,5.28,4.81
4.19,4.81,4.93,5.39,5.53,5.27,5.43,5.30,4.14,3.35,4.52,5.42,5.44,4.93,4.85,4.93
4.85,4.33,4.95,5.74,5.56,5.30,4.37,4.42,5.56,5.41,4.66,4.71,5.55,5.76,4.74,4.36
4.77,5.35,5.40,4.42,4.54,5.47,5.56,5.30,4.37,4.18,4.94,5.67,5.47,4.92,4.63,4.73
3.95,3.85,4.95,5.60,5.90,5.29,5.04,4.73,4.84,5.19,5.53,4.95,4.33,4.94,5.47,5.67
4.89,5.08,5.73,5.57,5.11,5.30,5.53,5.61,4.80,4.94,5.08,5.50,5.40,4.74,4.06,4.03
4.58,4.89,5.19,5.53,4.66,4.74,5.00,5.41,5.76,5.20,5.33,5.73,5.82,4.89,3.38,3.63
3.79,5.30,5.82,5.89,5.21,4.76,3.38,3.63,3.79,5.30,5.82,5.74,5.47,5.10,4.73,4.92
5.56,5.46,5.24,5.33,5.50,5.50,5.60,5.71,5.41,4.77,4.97,5.60,5.79,6.07,5.28,4.81
4.19,4.81,4.93,5.39,5.53,4.80,4.88,5.88,5.20,4.03,4.52,5.31,5.44,4.93,4.85,4.93
4.85,4.33,4.95,5.74,5.56,5.29,5.04,4.99,5.26,5.29,4.92,4.63,4.92,4.67,4.43,4.36
4.56,5.28,5.19,4.63,4.94,5.40,NA,NA
>chr1:29420389-29420589
NA,NA,5.39,4.96,4.96,5.40,5.46,5.17,4.67,4.74,4.36,4.03,4.63,5.19,5.46,5.17
5.04,4.57,4.53,4.86,5.14,5.33,5.26,4.99,5.04,4.92,5.02,5.42,5.42,4.12,3.79,4.80
5.76,5.76,5.76,5.76,5.32,5.14,5.27,5.82,6.01,5.76,4.80,3.79,4.12,5.41,5.30,5.24
5.43,5.32,4.49,4.25,4.84,4.76,4.98,5.60,5.53,5.14,5.02,5.02,5.08,5.39,5.39,5.09
4.69,4.39,4.89,5.23,5.36,5.37,4.65,5.02,5.15,5.30,4.82,4.97,5.69,5.69,4.68,3.64
4.82,5.58,5.57,4.99,4.65,4.52,4.63,4.97,5.31,5.40,4.85,4.29,4.03,4.06,4.05,3.38
4.89,5.66,5.53,5.11,5.57,5.73,4.24,3.85,4.05,4.76,5.42,5.44,4.66,4.03,4.06,4.05
4.89,5.91,5.99,5.27,4.27,3.84,4.75,5.73,5.58,4.48,3.74,4.57,4.65,4.02,4.70,5.73
5.58,4.81,3.75,4.74,5.69,5.54,4.72,3.90,4.92,5.40,5.90,4.89,3.95,4.38,5.65,5.91
4.89,3.74,3.35,3.68,4.76,5.21,5.89,5.82,6.01,5.76,5.32,5.88,4.97,5.13,5.46,6.01
6.07,5.48,4.81,4.31,4.76,4.63,4.63,4.42,4.68,4.81,4.63,4.63,4.94,5.31,5.32,4.49
3.85,4.74,5.40,6.00,5.46,5.02,4.80,4.80,5.02,5.03,5.20,5.50,5.74,5.82,6.01,5.76
5.32,5.88,5.23,4.53,5.00,5.67,NA,NA
>chr1:29675325-29675525
NA,NA,3.68,4.76,5.41,5.30,4.82,4.85,4.93,4.63,4.98,5.69,5.69,4.68,3.64,4.46
5.35,6.00,5.40,4.52,4.14,5.22,5.35,4.46,4.36,4.88,5.53,5.40,4.77,4.94,5.52,5.41
4.82,4.51,4.81,5.49,5.82,5.00,4.33,4.85,4.93,5.02,5.31,5.56,5.14,4.86,4.69,5.20
5.88,4.88,4.80,5.53,5.39,4.93,4.90,4.51,5.08,5.62,5.74,5.89,5.19,4.52,4.14,5.22
5.80,5.40,5.10,5.43,5.56,4.84,5.38,5.56,4.84,4.97,5.34,4.99,5.02,4.99,5.22,5.47
5.67,4.89,5.08,5.73,5.57,4.36,2.85,3.63,3.38,4.76,5.21,5.89,5.82,5.30,3.79,3.63
3.38,4.89,5.73,5.58,5.11,4.65,5.69,5.41,5.00,5.04,4.99,5.26,5.29,4.85,4.29,4.03
4.06,4.05,4.76,5.41,5.30,5.24,5.23,5.34,4.99,4.30,5.24,5.42,5.56,4.93,4.93,5.43
5.40,4.94,4.33,4.95,5.53,5.19,4.84,4.73,5.04,5.29,5.90,5.60,4.95,3.85,3.95,4.73
4.63,4.92,5.47,5.67,4.94,4.18,4.37,5.30,5.90,5.40,4.52,4.14,5.22,5.35,4.77,4.63
4.94,5.58,5.56,4.77,4.70,5.30,5.29,4.77,4.85,5.18,5.65,5.43,4.96,4.72,4.85,4.93
4.85,4.93,5.44,5.42,4.52,3.35,4.14,5.30,5.43,5.27,5.53,5.39,4.93,4.90,4.51,5.08
5.62,5.74,5.41,5.29,4.94,4.77,NA,NA
>chr1:30520914-30521114
NA,NA,4.46,5.50,5.22,3.75,4.36,5.58,5.58,4.36,4.36,5.28,6.07,5.79,4.86,5.33
5.37,5.44,4.36,3.75,4.69,4.73,4.76,4.62,4.78,4.97,5.14,5.47,5.56,5.29,4.74,3.75
4.81,5.03,4.97,5.24,5.58,5.89,5.99,5.62,4.81,4.31,4.81,4.51,4.53,4.89,5.56,5.48
5.13,5.37,5.62,4.93,3.90,4.72,5.65,5.37,4.03,4.48,5.48,6.07,6.07,5.66,4.70,3.35
3.34,4.25,4.85,5.33,5.84,5.84,5.33,4.43,4.51,4.65,5.69,5.41,5.04,4.67,4.53,5.43
5.40,4.94,4.33,4.67,5.40,5.80,5.84,5.32,5.33,5.14,4.74,4.27,3.79,5.30,5.37,4.03
4.48,5.58,5.58,5.11,4.65,5.69,5.33,4.85,4.25,4.24,5.13,5.13,4.24,4.38,5.58,4.97
4.65,4.05,4.89,5.66,6.02,5.88,4.97,4.33,4.82,5.58,5.20,5.50,5.73,5.94,5.43,5.27
5.53,5.19,4.84,5.31,5.73,5.80,5.38,4.33,4.06,4.74,5.40,6.00,5.40,4.65,3.75,4.18
4.94,5.45,4.46,4.69,5.03,5.57,5.02,5.19,5.31,5.53,4.95,4.33,4.51,4.05,3.68,4.35
4.74,4.67,5.00,4.68,4.93,5.58,5.58,4.90,5.08,5.23,4.93,4.77,4.82,4.62,4.78,4.93
5.02,5.31,5.56,5.22,4.73,4.18,4.37,4.97,5.14,5.75,5.79,5.79,5.52,4.94,4.72,4.93
5.23,5.53,4.66,4.74,5.00,5.14,NA,NA
>chr1:30570734-30570934
NA,NA,4.93,4.97,4.80,4.63,4.93,4.78,4.29,4.77,5.56,5.43,5.27,5.53,5.39,4.89
4.76,4.85,4.92,4.67,4.85,4.25,4.49,5.32,5.39,4.93,4.90,5.02,5.49,5.10,4.98,5.32
5.43,4.53,4.95,5.67,5.79,5.55,4.89,4.90,5.57,5.73,5.08,4.51,5.19,5.34,5.08,3.84
3.63,4.35,5.40,5.50,5.27,5.50,5.23,5.27,5.67,5.16,5.36,5.82,5.57,5.11,5.53,5.66
4.70,4.02,4.65,4.99,5.02,5.14,5.93,5.46,4.71,4.66,5.44,5.31,4.92,4.65,4.57,5.00
5.32,5.39,4.93,4.73,4.69,4.51,5.53,5.66,4.70,4.02,4.68,5.00,4.74,4.66,4.82,4.30
4.65,5.10,5.73,5.58,5.11,5.53,5.66,4.75,3.84,4.27,5.27,6.20,6.20,5.41,5.20,4.49
4.25,4.84,4.97,5.58,5.80,5.15,4.99,5.34,5.23,4.53,4.95,5.53,5.39,4.89,4.76,4.85
4.93,4.78,4.73,4.61,4.67,5.40,5.80,5.84,5.20,5.03,4.81,4.46,5.52,5.46,4.69,5.08
4.97,4.84,5.56,5.58,4.97,4.63,4.63,4.51,4.82,5.30,5.45,4.65,4.51,4.77,5.29,5.27
5.01,5.05,5.10,5.08,5.45,4.52,3.74,4.89,6.01,5.71,4.85,4.70,4.83,4.65,4.93,5.62
5.99,5.27,4.99,5.34,5.34,4.97,4.63,4.63,4.31,4.63,4.93,4.85,4.82,5.41,5.52,4.94
4.82,5.30,5.41,4.95,4.65,4.95,NA,NA
>chr1:30702472-30702672
NA,NA,4.78,4.68,4.73,4.63,4.35,3.63,3.84,4.46,4.79,4.46,4.81,5.30,5.44,4.93
4.81,4.98,5.40,5.76,6.07,5.66,5.10,4.06,4.03,4.66,5.39,5.40,4.94,4.82,5.33,4.89
3.84,4.12,5.60,5.90,5.40,4.63,4.80,5.53,5.31,4.94,4.19,4.81,5.30,5.44,4.96,5.02
5.30,5.70,4.82,4.03,4.58,4.75,4.62,4.42,4.05,4.52,5.42,5.44,4.66,4.45,4.80,4.90
4.76,4.62,4.78,4.93,4.63,4.92,5.29,4.95,5.24,5.42,5.42,4.94,4.84,5.53,5.19,4.93
4.85,5.05,4.63,4.63,5.04,5.14,5.33,4.95,4.65,5.10,5.91,5.99,5.74,5.10,4.78,4.86
5.41,5.69,4.65,5.11,5.58,5.73,4.75,4.12,3.75,3.90,4.92,5.45,5.78,5.78,5.70,5.24
4.95,5.31,5.27,5.43,5.94,5.73,5.10,4.78,4.86,4.68,4.52,4.50,5.14,5.56,5.19,4.84
4.80,5.19,5.34,5.34,4.99,4.30,4.65,4.95,5.21,4.97,4.85,4.84,5.09,5.39,5.36,4.83
4.67,5.20,5.42,5.42,5.20,4.63,4.80,5.74,5.56,5.40,4.63,4.14,4.03,3.68,4.76,5.41
5.08,5.10,5.05,4.85,4.68,4.85,5.29,5.26,5.02,5.19,5.58,5.56,4.84,5.38,5.31,4.98
5.40,5.16,5.27,5.74,5.34,4.77,4.77,5.52,5.46,4.69,4.89,5.23,5.27,5.31,4.95,5.24
5.70,5.78,5.79,5.75,5.22,4.73,NA,NA
>chr1:31335127-31335327
NA,NA,5.94,5.15,5.14,6.02,5.28,5.11,5.30,5.37,4.03,4.52,5.40,5.52,5.38,5.89
5.28,4.90,4.46,4.79,5.38,5.89,5.28,5.11,5.53,5.66,4.75,3.84,4.46,5.45,4.89,5.08
4.86,5.53,5.14,4.30,5.17,5.86,5.37,5.13,5.32,5.43,4.53,4.17,5.01,5.48,5.53,3.79
4.75,5.91,5.37,5.33,4.86,5.79,5.76,4.80,5.11,5.28,6.07,6.01,5.37,4.03,3.35,3.68
3.38,4.89,5.66,5.89,5.38,5.35,5.22,5.11,4.86,4.65,3.79,4.27,5.40,5.93,5.47,5.14
4.86,4.78,5.10,5.74,6.20,5.54,4.69,4.73,4.63,4.31,4.63,4.50,5.33,5.76,5.20,4.03
4.48,5.48,5.53,5.11,5.58,5.73,4.89,3.38,3.38,3.68,3.35,3.34,4.67,5.85,5.85,4.87
4.36,4.73,5.33,6.11,5.62,4.93,4.65,4.99,5.26,5.31,4.95,4.33,4.85,5.30,5.56,5.47
4.94,4.82,5.41,5.52,4.54,3.64,4.46,4.85,4.80,4.52,5.15,5.93,5.47,4.92,4.63,4.93
4.37,4.33,5.46,5.65,4.98,4.94,5.31,5.56,5.14,4.50,4.52,4.80,4.50,4.63,4.51,4.82
5.66,5.30,4.98,5.20,4.95,5.17,5.86,5.43,5.13,5.38,5.80,5.32,5.29,4.92,4.63,4.92
4.74,4.66,5.08,5.45,5.43,5.26,5.31,4.80,4.63,5.05,5.01,5.06,5.10,5.74,5.94,5.55
5.50,5.50,5.23,5.36,5.37,4.65,NA,NA
>chr1:31666146-31666346
NA,NA,4.52,5.21,5.20,5.84,5.35,4.77,4.63,4.94,5.58,5.56,4.77,4.70,5.30,5.29
4.77,4.85,5.30,5.56,5.74,4.95,4.33,4.85,4.93,4.85,4.93,5.44,5.42,4.52,3.35,4.14
5.30,5.43,5.27,5.53,5.39,4.93,4.81,4.19,4.81,5.44,5.99,5.41,5.29,4.94,4.77,5.08
5.25,5.71,5.80,5.40,4.67,4.53,5.46,5.56,4.92,5.08,5.51,5.54,5.41,4.96,4.95,5.19
5.36,5.17,5.30,5.70,5.24,4.97,5.03,4.81,3.75,4.74,5.29,5.90,5.46,4.24,2.85,3.63
4.89,5.73,5.73,4.70,3.35,3.34,4.67,5.62,5.53,5.11,5.28,5.53,3.79,3.63,3.38,3.38
4.89,5.66,5.53,5.11,5.57,6.00,5.33,4.74,4.35,4.05,4.06,4.33,5.08,5.31,4.52,3.74
4.89,5.91,5.40,4.65,4.51,4.72,4.96,5.36,5.16,4.92,5.56,5.94,5.79,5.40,4.98,5.31
5.46,4.53,4.67,5.40,5.80,5.84,5.73,5.10,4.14,4.52,5.19,5.89,5.99,5.44,5.11,5.30
5.46,5.13,5.19,5.53,5.27,5.43,5.30,4.14,3.35,4.52,5.42,5.44,4.93,4.85,4.93,4.85
4.72,4.93,5.56,5.31,4.65,3.75,4.42,5.56,5.41,4.66,4.77,5.56,5.58,4.94,4.63,4.77
5.35,5.71,5.29,5.13,5.18,4.37,4.18,4.94,5.67,5.47,4.92,4.63,4.73,3.95,4.25,5.10
5.75,5.42,5.17,4.74,4.36,4.77,NA,NA
>chr1:31696510-31696710
NA,NA,5.25,4.96,4.36,4.74,4.92,4.63,4.92,5.47,5.67,4.94,4.18,4.37,5.18,5.13
5.29,5.71,5.35,4.46,4.36,4.88,5.53,5.40,4.77,4.94,5.52,5.41,4.82,4.85,5.18,5.65
5.43,4.96,4.72,4.85,4.93,4.85,4.93,5.44,5.42,4.52,3.35,4.14,5.30,5.43,5.27,5.53
5.39,4.93,4.81,4.19,4.81,5.44,5.99,5.41,5.29,4.94,4.77,5.08,5.25,5.71,5.80,5.40
4.67,4.53,5.46,5.56,4.84,5.38,5.64,5.25,5.08,4.96,4.96,5.39,5.53,4.95,4.83,5.43
5.54,4.59,5.00,5.40,5.16,5.27,5.53,5.19,5.13,5.84,5.54,5.13,5.20,4.95,5.17,5.62
5.53,5.11,5.28,5.53,5.11,5.44,5.43,5.13,4.97,5.08,4.90,5.58,5.58,4.81,4.46,5.35
5.40,4.42,4.54,5.40,5.43,5.24,5.30,5.15,4.69,4.46,5.50,5.22,4.39,5.08,5.34,4.97
4.84,4.46,4.03,4.29,4.85,5.52,5.41,4.82,4.94,5.40,5.19,5.13,5.43,5.91,4.75,2.85
4.24,5.15,5.08,4.61,4.82,4.63,4.76,4.80,4.93,5.02,5.31,5.40,4.54,4.33,5.43,5.44
4.81,3.75,4.98,5.75,5.79,5.55,4.89,3.84,4.27,4.63,4.76,4.98,5.60,4.65,5.02,5.03
5.57,5.02,4.81,4.31,4.65,5.19,5.89,5.74,5.62,5.08,4.57,4.65,4.52,5.15,5.50,4.46
4.39,5.22,5.94,5.22,5.11,5.62,NA,NA
>chr1:31702003-31702203
NA,NA,4.79,5.27,5.50,5.55,5.55,5.50,5.34,5.23,5.24,5.41,5.40,4.49,3.85,4.95
5.21,5.20,5.50,5.73,5.50,5.73,5.94,5.43,4.61,4.94,5.40,5.52,5.38,5.89,5.66,4.75
3.79,4.80,4.80,3.79,4.12,5.41,5.08,5.27,5.53,5.31,4.94,4.19,4.36,5.22,6.00,5.65
4.38,3.95,4.73,5.02,5.31,5.40,4.54,4.33,5.55,5.76,5.41,4.86,3.95,4.67,5.80,5.82
4.88,4.88,5.67,5.84,5.41,4.97,4.85,4.82,5.30,5.15,4.24,3.75,4.43,4.67,5.29,5.80
5.22,4.78,4.86,4.93,5.00,5.14,5.47,5.67,4.94,4.45,4.66,5.44,5.31,4.92,4.68,4.86
4.69,5.37,5.30,5.11,5.57,5.73,5.08,4.57,4.65,4.02,4.36,4.74,5.14,5.33,5.41,5.74
5.62,4.24,4.25,5.35,5.93,5.47,4.92,4.76,4.63,4.82,4.14,4.63,5.40,5.80,5.40,4.42
4.68,5.60,5.53,5.88,4.97,4.84,5.40,5.80,5.40,4.63,4.80,5.53,5.31,5.02,4.93,4.37
4.42,5.40,5.80,4.89,4.78,5.22,5.35,5.22,5.53,5.19,4.96,4.77,4.93,5.46,5.80,5.20
5.19,4.94,4.17,4.33,4.85,4.93,4.85,4.93,5.39,5.53,4.80,4.63,5.04,5.14,5.47,5.93
5.22,4.36,3.75,4.74,5.00,5.14,5.33,5.41,5.74,5.62,4.24,3.85,4.95,5.60,5.90,5.29
5.04,4.57,3.74,4.31,5.15,5.50,NA,NA
>chr1:33042110-33042310
NA,NA,4.93,5.02,5.58,5.56,4.42,4.37,4.93,4.85,4.93,5.44,5.31,4.52,3.34,4.25
5.35,6.00,5.40,4.94,4.63,5.19,5.28,4.56,4.36,4.43,4.80,4.52,4.50,5.14,5.75,5.41
4.82,4.85,5.30,5.56,5.74,4.95,4.33,4.85,4.93,4.63,4.92,5.47,5.56,4.89,4.69,5.20
5.88,4.88,4.80,5.53,5.31,4.97,4.84,4.25,4.24,5.62,5.74,5.41,5.29,4.54,4.42,5.56
5.66,5.02,4.96,5.41,5.56,4.84,5.38,5.56,4.84,4.97,5.34,5.50,5.33,4.82,4.94,5.40
5.43,4.53,5.00,5.82,5.57,4.36,2.85,3.63,3.38,4.76,5.21,5.20,5.50,5.05,4.65,4.05
3.38,4.89,5.73,5.58,5.11,4.65,5.69,5.41,5.00,5.04,4.83,5.10,4.92,4.94,4.58,4.45
4.73,5.04,5.29,5.80,5.22,5.11,4.86,5.53,5.14,4.30,5.24,5.42,5.56,4.93,4.93,5.43
5.40,4.94,4.33,4.95,5.53,5.19,4.84,4.73,5.04,5.29,5.90,5.60,4.95,3.85,3.95,4.73
4.63,4.92,5.47,5.67,4.94,4.18,4.37,5.30,5.56,5.47,4.54,4.42,5.40,5.35,4.77,4.36
4.98,5.75,5.41,4.82,4.94,5.52,5.41,4.82,4.85,5.18,5.65,5.43,4.96,4.72,4.85,4.93
4.85,4.93,5.44,5.42,4.52,3.35,4.14,5.30,5.43,5.27,5.53,5.39,4.93,4.81,4.19,4.81
5.44,5.99,5.41,5.29,4.94,4.72,NA,NA
>chr1:33122840-33123040
NA,NA,4.39,4.43,5.33,5.84,5.67,5.00,4.33,4.94,5.40,5.39,4.96,4.96,5.40,5.53
4.98,4.36,4.02,4.68,4.86,4.78,5.22,5.80,5.29,5.04,4.57,4.53,4.86,5.41,5.69,4.65
3.79,4.75,5.66,6.07,6.07,5.66,4.89,3.38,3.38,3.38,3.68,4.02,4.80,4.74,4.36,4.02
4.80,4.74,4.36,4.02,4.80,4.74,4.35,3.68,4.02,4.65,4.73,4.45,4.29,4.42,4.81,5.58
5.58,4.90,4.46,5.45,4.89,3.74,3.35,3.68,3.38,4.35,4.63,4.73,4.76,4.62,4.78,4.97
4.93,5.00,4.68,4.93,5.58,5.73,4.89,4.05,4.06,3.64,4.54,5.40,5.19,4.33,4.82,5.58
5.89,5.82,5.30,5.11,5.57,5.73,5.11,5.22,6.01,4.89,3.74,3.35,4.52,5.60,5.91,5.43
5.02,5.14,5.93,5.82,5.27,4.99,4.99,5.27,5.82,6.01,5.76,4.80,5.02,5.03,4.97,5.24
5.65,5.91,4.89,3.74,4.31,4.92,5.53,5.40,5.09,5.08,5.10,4.83,5.04,4.92,4.63,4.92
5.47,5.34,5.22,4.82,4.30,5.17,5.86,5.37,5.33,5.73,5.57,4.36,2.85,4.12,5.60,6.00
5.35,4.85,4.95,5.20,4.98,5.22,6.01,4.89,5.08,4.86,5.79,5.76,5.76,5.76,4.80,5.02
5.15,5.30,5.17,5.08,4.62,5.15,5.86,5.99,5.41,5.33,5.22,4.73,4.84,5.19,5.56,5.14
4.50,4.63,4.42,4.68,4.73,4.63,NA,NA
>chr1:33132167-33132367
NA,NA,4.95,5.53,5.19,4.84,4.73,5.04,5.17,5.42,5.75,5.10,4.25,3.95,4.73,4.63
4.92,5.47,5.67,4.94,4.18,4.37,5.30,5.56,5.47,4.54,4.42,5.40,5.35,4.77,4.36,4.98
5.75,5.41,5.02,4.95,5.30,5.15,4.63,4.82,5.15,5.93,5.74,4.95,4.33,4.85,4.93,4.85
4.93,5.44,5.42,4.52,3.35,4.14,5.30,5.43,5.27,5.53,5.39,4.93,4.81,4.19,4.81,5.44
5.99,5.41,5.29,4.94,4.77,5.08,5.25,5.71,5.80,5.40,4.67,4.53,5.46,5.31,4.98,5.40
5.67,5.71,5.41,4.77,4.94,5.40,5.43,4.53,4.95,5.74,5.93,5.40,4.35,4.05,3.85,3.34
3.35,4.70,5.66,5.53,5.11,5.58,5.58,4.93,3.90,4.36,4.36,4.98,5.33,4.95,4.65,4.05
3.38,4.76,5.60,6.00,5.15,4.31,4.03,5.37,5.93,5.14,5.15,5.80,5.41,4.96,4.96,5.40
5.53,4.92,4.63,4.31,4.51,4.19,4.81,5.44,5.43,4.71,4.66,5.39,5.40,4.54,4.42,5.56
5.66,5.17,5.43,5.65,5.18,4.85,4.82,5.30,5.45,4.92,4.68,5.00,5.04,4.57,5.00,5.48
5.93,5.15,4.63,4.51,4.82,5.66,5.94,5.20,5.21,4.95,3.85,4.49,5.20,4.95,4.65,4.74
5.40,5.93,5.48,5.13,5.37,6.01,6.07,5.28,5.11,5.53,5.66,4.70,4.02,4.80,4.74,4.35
3.63,3.79,4.65,4.86,4.24,4.67,NA,NA
>chr1:33515628-33515828
NA,NA,5.62,5.01,4.14,4.80,5.31,5.32,5.84,5.35,4.46,4.81,5.03,5.20,5.94,5.66
5.24,5.46,5.31,4.98,5.40,5.41,5.02,4.73,4.78,4.93,5.02,5.34,5.53,4.84,4.51,4.92
5.40,5.39,4.96,4.96,5.40,5.56,5.28,5.26,5.33,5.14,4.43,4.39,4.46,5.23,5.29,5.04
4.73,4.18,3.75,4.65,5.45,5.30,4.82,4.85,5.30,5.90,5.60,4.76,3.38,3.68,4.02,4.80
4.74,4.35,3.38,3.38,3.38,3.38,3.38,3.63,2.85,4.36,5.28,6.07,6.07,5.66,4.75,2.85
4.36,5.57,5.96,4.97,4.82,5.66,5.94,5.32,5.31,5.27,5.08,5.45,4.92,4.68,5.00,4.74
3.75,4.81,5.58,5.58,5.11,5.53,5.62,5.17,4.97,5.03,5.02,5.53,5.62,4.67,4.24,5.73
5.57,5.11,5.53,5.28,5.11,5.53,5.66,4.89,4.05,4.65,4.97,5.03,4.24,4.36,5.44,5.99
5.41,5.31,5.27,5.08,5.15,5.02,5.30,5.82,5.74,5.10,5.11,4.86,5.79,6.07,5.28,4.36
4.36,5.28,6.02,5.14,5.15,5.84,5.94,5.22,4.39,4.27,5.27,5.99,5.44,4.81,4.19,4.81
4.68,4.42,4.05,4.70,5.66,5.89,4.72,4.74,5.00,4.93,5.00,5.14,5.47,5.93,5.40,4.35
3.63,3.79,4.80,5.40,4.72,3.90,4.93,5.48,5.53,5.02,5.03,5.20,5.94,5.43,5.10,5.04
5.14,5.75,5.16,5.10,5.40,5.80,NA,NA
>chr1:33552814-33553014
NA,NA,4.37,4.93,5.02,5.58,5.56,4.42,4.37,4.93,4.85,4.95,5.19,5.19,4.70,4.03
4.46,5.35,6.00,5.40,4.52,4.14,5.22,5.35,4.46,4.36,4.43,4.67,4.92,4.63,4.92,5.52
5.41,4.82,4.85,5.30,5.56,5.74,4.95,4.33,4.51,4.63,4.63,5.09,5.36,5.65,4.93,4.69
5.20,5.88,4.88,4.80,5.53,5.39,4.93,4.81,4.19,4.81,5.44,5.99,5.41,5.29,4.94,4.82
5.33,5.50,4.99,5.15,5.94,5.66,5.24,5.46,5.64,5.29,4.80,4.94,5.38,5.33,5.02,4.95
5.19,5.36,4.83,5.00,5.82,5.57,4.36,2.85,3.63,4.76,5.21,5.89,5.82,5.30,3.79,3.63
3.38,4.89,5.73,5.58,5.11,4.65,5.69,5.41,5.00,4.74,4.66,5.53,5.19,4.89,4.58,4.03
4.06,4.74,4.74,4.67,4.92,5.02,5.34,5.34,4.99,4.30,5.24,5.42,5.08,4.84,4.94,5.67
5.47,4.94,4.33,4.95,5.53,5.19,4.84,4.73,5.04,5.17,5.42,5.75,5.10,4.25,3.95,4.73
4.85,4.95,5.22,5.54,4.82,4.18,4.37,5.30,5.56,5.47,4.54,4.42,5.40,5.35,4.77,4.63
4.94,5.58,5.56,4.77,4.70,5.30,5.29,4.77,4.85,5.18,5.65,5.43,4.96,4.72,4.85,4.93
4.85,4.93,5.44,5.42,4.52,3.35,4.14,5.30,5.43,5.27,5.53,5.39,4.93,4.81,4.19,4.81
5.44,6.11,5.33,4.92,4.95,5.02,NA,NA
>chr1:33897570-33897770
NA,NA,5.75,4.98,3.75,4.12,4.75,5.82,5.96,4.99,4.29,4.03,4.46,5.35,6.00,5.60
4.12,4.12,4.19,4.94,5.31,5.40,4.54,3.64,4.06,5.10,5.66,5.89,4.72,4.98,5.56,5.43
4.93,4.77,4.82,4.75,4.89,5.44,5.42,4.52,4.03,4.14,4.88,5.67,5.13,5.08,4.57,5.04
5.29,5.23,4.46,4.69,5.03,5.89,5.82,5.65,5.38,5.34,5.47,4.98,3.75,4.12,4.75,5.66
5.53,3.79,4.75,5.73,5.58,4.36,2.85,4.75,5.82,5.96,4.98,4.51,4.19,4.81,5.30,5.42
5.19,4.51,3.74,4.48,5.49,6.00,5.33,4.43,4.36,4.19,4.81,4.68,4.42,4.63,4.50,4.67
5.00,5.41,6.00,5.57,5.11,4.65,5.69,5.33,4.43,3.75,2.85,3.63,4.76,5.21,5.57,4.99
5.04,4.92,4.63,4.80,4.97,4.93,5.29,5.90,5.40,4.92,3.90,4.72,5.40,5.32,5.84,4.79
5.22,5.53,4.97,4.84,5.31,5.05,5.17,5.86,6.11,4.84,4.70,4.83,4.65,4.93,5.58,5.58
4.81,4.19,4.81,4.93,5.41,5.80,5.32,5.31,5.27,5.08,5.41,4.12,3.79,4.80,5.76,6.01
5.46,4.33,3.75,4.65,5.19,5.20,5.84,6.01,5.43,5.57,5.19,4.52,4.14,5.22,6.01,5.43
5.02,4.99,4.99,5.15,5.50,5.05,5.17,5.85,5.58,4.81,3.75,4.18,4.94,6.01,5.84,5.32
5.33,5.14,4.97,4.85,4.33,5.00,NA,NA
>chr1:34224557-34224757
NA,NA,5.67,4.89,3.74,4.48,5.62,5.99,5.89,5.58,4.82,4.03,4.29,4.78,4.97,4.68
4.92,5.40,5.90,5.29,4.74,4.72,5.40,5.32,5.84,5.23,4.89,4.69,5.37,5.44,5.11,5.53
5.66,4.75,3.79,5.53,5.66,4.75,3.79,4.80,4.80,3.79,4.75,5.66,5.53,5.02,5.03,4.97
4.65,4.74,5.40,6.00,5.40,4.52,3.74,4.89,5.45,4.46,4.69,5.46,5.90,5.29,4.93,4.86
3.95,3.85,4.74,4.98,5.38,5.22,4.95,4.61,4.95,5.31,4.95,5.24,5.65,5.52,5.22,5.38
5.33,5.24,5.46,5.80,5.32,5.31,5.27,5.08,5.41,4.76,3.68,3.35,3.34,4.38,5.65,5.91
4.89,5.08,5.73,5.57,5.11,5.30,5.82,5.74,5.10,4.14,4.48,5.48,6.07,6.07,5.66,4.89
3.38,3.38,3.68,4.05,4.42,4.29,4.71,5.46,5.93,5.84,5.50,5.15,4.63,4.31,4.76,4.63
4.27,3.79,5.53,5.66,4.89,3.38,3.68,3.35,4.14,5.22,6.01,5.43,5.02,4.82,4.94,5.28
5.19,5.02,5.04,4.68,4.52,4.50,5.14,5.56,5.31,4.94,4.98,5.89,5.48,4.81,3.75,4.42
5.56,5.38,4.33,4.87,5.80,6.00,5.41,5.00,4.74,4.66,5.53,4.97,4.84,4.73,5.04,5.00
4.93,5.00,5.14,5.56,5.39,4.93,4.73,4.69,4.39,4.27,5.15,5.84,6.01,5.43,5.26,5.20
4.49,4.67,5.85,5.58,4.81,4.31,NA,NA
>chr1:34292693-34292893
NA,NA,5.40,4.52,3.74,4.57,5.22,5.47,5.56,5.29,4.74,4.72,5.65,5.46,4.33,3.75
4.05,4.36,4.63,4.73,4.76,4.62,4.78,5.30,5.23,5.27,5.27,5.45,4.89,5.00,5.20,5.32
5.80,5.46,4.93,4.72,4.85,4.93,4.85,4.93,5.19,5.08,4.39,4.43,4.67,4.92,5.02,5.58
5.56,4.77,4.29,4.42,4.65,5.19,5.57,5.02,4.90,4.68,4.99,5.60,5.79,5.76,5.76,5.79
4.86,5.08,4.57,5.22,5.33,5.26,5.02,4.81,4.31,4.81,5.49,5.82,5.36,5.43,5.94,5.20
5.19,4.92,4.80,4.85,4.46,4.33,5.19,5.56,5.14,4.97,4.78,4.68,4.81,4.63,4.63,4.51
4.98,5.60,4.65,5.11,5.58,5.73,4.89,4.05,4.65,4.30,5.14,6.02,5.48,4.48,3.74,4.89
5.91,5.60,4.95,4.06,4.33,4.97,5.88,5.32,4.80,5.11,5.44,5.99,5.27,4.82,4.66,4.74
5.00,5.14,5.75,5.16,5.10,5.40,5.90,5.60,4.52,4.03,4.14,4.63,5.40,5.23,5.08,5.22
5.34,5.48,4.98,5.31,5.46,5.24,5.30,5.70,4.82,4.03,4.66,5.19,5.34,4.99,5.02,4.99
4.65,4.52,4.50,5.33,5.84,5.84,5.41,4.86,4.69,5.37,5.91,4.89,3.68,3.35,3.74,4.51
4.81,4.31,4.81,5.58,5.58,4.93,3.90,4.66,5.53,5.23,4.93,4.72,4.94,5.52,5.79,5.78
5.45,4.92,4.65,4.73,4.84,5.08,NA,NA
>chr1:35628807-35629007
NA,NA,5.38,5.52,5.60,4.12,4.12,3.75,4.74,6.00,5.57,4.36,4.24,5.15,5.30,4.82
4.94,5.52,5.41,5.24,5.56,5.42,4.76,4.05,4.65,4.97,5.21,4.76,4.05,3.85,4.24,5.73
5.57,4.36,4.36,5.44,5.37,4.69,4.86,4.68,4.93,5.58,5.73,4.89,3.68,3.35,4.03,5.37
5.62,4.93,4.65,4.99,5.02,4.27,4.39,4.88,5.75,5.64,5.28,5.57,5.58,5.24,4.30,4.99
5.27,4.79,5.38,5.40,4.80,4.51,5.22,5.94,5.84,5.20,5.03,4.69,4.27,5.02,5.02,5.19
5.31,5.40,4.92,4.51,4.63,4.36,4.74,5.84,5.13,5.11,5.22,5.94,5.40,4.35,3.38,3.63
2.85,4.36,5.28,5.53,5.11,5.57,6.00,5.32,4.99,5.02,4.99,4.99,5.02,5.43,5.91,5.40
4.65,4.31,4.63,5.05,5.10,5.16,5.52,4.92,4.76,4.63,4.35,3.63,3.84,4.27,5.15,5.84
5.94,5.35,4.46,4.33,5.38,5.80,5.32,5.31,5.27,5.16,5.40,5.13,5.20,5.76,5.33,4.74
4.35,3.38,3.38,3.63,4.12,4.46,5.34,5.74,4.80,4.88,5.82,5.57,5.11,4.65,5.69,5.33
4.74,4.35,3.38,3.38,3.38,3.38,3.38,3.38,3.38,3.38,3.38,3.38,3.38,3.68,4.05,3.75
4.18,4.82,5.54,5.22,4.95,5.02,5.33,5.50,5.34,4.97,4.84,5.56,5.46,4.53,4.67,5.40
5.80,5.84,5.73,5.31,4.42,4.68,NA,NA
>chr1:35882245-35882445
NA,NA,4.31,4.92,5.53,5.40,4.77,4.85,4.93,4.85,4.93,5.39,5.40,4.54,3.64,4.46
5.35,6.00,5.40,4.94,4.61,5.08,5.15,4.24,3.75,4.43,4.67,4.92,4.63,4.92,5.52,5.41
4.82,4.85,5.30,5.56,5.74,4.95,4.33,4.85,4.93,4.85,4.93,5.44,5.31,4.52,4.03,5.20
5.88,4.88,4.80,5.53,5.39,4.93,4.90,4.51,5.08,5.62,5.74,5.41,5.29,4.94,4.82,5.33
5.50,4.99,5.15,5.94,5.43,5.36,5.88,5.55,5.13,5.38,5.64,5.25,5.08,4.77,4.94,5.40
5.43,4.53,5.00,5.82,5.57,4.36,2.85,3.63,3.38,4.76,5.21,5.89,5.82,5.30,3.79,3.63
3.38,4.89,5.73,5.58,5.11,4.65,5.69,5.41,5.00,5.04,4.83,5.10,4.92,4.94,4.58,4.03
4.06,4.74,5.40,5.94,5.40,4.84,4.97,5.88,5.32,4.80,5.02,5.30,5.44,4.96,5.02,5.30
5.45,4.94,4.14,4.80,5.53,5.19,4.84,4.73,5.04,5.17,5.42,5.75,5.10,4.25,3.95,4.73
4.63,4.92,5.47,5.67,4.94,4.18,4.37,5.30,5.56,5.47,4.54,4.42,5.40,5.35,4.77,4.63
4.94,5.58,5.56,4.77,4.70,5.30,5.29,4.77,4.85,5.18,5.65,5.43,4.96,4.72,4.85,4.97
4.93,5.29,5.90,5.60,4.52,3.35,4.14,5.30,5.43,5.27,5.53,5.39,4.93,4.81,4.19,4.81
5.44,5.99,5.41,5.29,4.94,4.77,NA,NA
>chr1:36061294-36061494
NA,NA,4.19,4.81,5.30,5.42,4.97,4.63,4.63,4.42,4.62,4.82,4.77,4.77,4.82,4.62
4.99,5.96,5.49,4.93,4.68,5.04,5.10,5.23,5.50,5.34,5.19,4.93,4.85,4.93,4.78,4.68
4.73,4.84,4.25,4.49,5.32,5.39,4.89,4.75,4.82,4.77,4.77,4.82,4.62,4.78,4.97,5.14
5.33,5.32,5.50,5.73,5.84,5.80,5.29,4.93,4.97,4.80,4.63,4.93,4.37,4.33,5.84,6.20
5.41,5.33,4.98,4.66,4.82,4.30,5.24,5.42,5.08,4.84,4.73,5.32,5.69,5.54,4.72,4.98
5.56,5.43,5.24,5.33,5.50,4.99,5.02,5.43,5.67,5.48,4.98,5.10,5.73,5.80,5.46,4.53
5.00,5.37,4.65,5.11,5.57,5.73,4.24,4.38,5.70,5.08,5.27,5.31,5.32,5.94,5.66,4.82
4.94,5.29,5.32,5.50,5.73,5.50,5.73,5.50,5.73,5.50,5.73,5.50,5.73,5.50,5.49,5.43
5.91,5.40,4.52,4.14,5.22,5.94,5.22,4.51,5.30,5.37,5.13,5.20,5.41,5.82,5.93,5.14
5.15,5.50,5.74,5.82,5.30,4.51,4.69,4.76,4.92,5.29,5.32,5.84,6.01,4.89,3.74,4.52
5.31,5.08,4.84,5.56,5.41,4.96,4.61,4.95,5.53,5.19,4.84,5.56,5.41,4.66,4.77,5.31
5.74,5.82,5.93,5.14,5.15,5.50,5.49,5.43,5.67,5.48,4.49,3.85,4.95,5.42,5.56,4.53
4.95,5.31,4.95,5.17,5.86,5.43,NA,NA
>chr1:36254386-36254586
NA,NA,4.65,4.97,5.21,4.76,4.05,4.65,4.97,5.21,4.76,4.05,4.65,4.97,5.21,4.76
3.38,4.05,4.06,4.03,4.66,5.44,5.42,4.76,3.63,3.79,4.80,5.76,5.76,4.80,5.11,5.44
5.43,5.13,5.08,5.30,4.81,3.75,3.90,4.52,4.50,4.67,5.00,4.93,4.92,5.02,5.42,5.31
4.92,4.80,4.43,4.36,3.75,4.98,5.33,5.41,5.82,5.65,4.72,4.74,5.76,5.20,5.33,5.73
5.82,4.70,3.35,3.74,4.57,5.04,4.92,4.85,4.68,4.78,5.30,5.23,5.08,4.66,3.90,4.93
5.58,5.58,5.11,5.53,5.66,4.75,3.84,4.27,5.02,5.43,5.91,5.65,4.38,3.34,4.48,5.48
5.53,5.11,5.58,5.58,5.11,5.53,5.28,4.36,2.85,3.63,3.38,3.38,3.38,3.38,4.76,5.60
5.90,5.29,5.04,4.99,5.26,5.33,5.14,4.86,4.53,4.57,5.04,5.00,4.93,5.00,4.93,5.00
5.14,5.33,5.26,5.02,4.90,4.76,4.62,4.99,5.69,5.69,4.97,4.33,4.95,5.53,5.31,5.02
4.73,4.78,5.10,5.74,5.74,5.62,5.11,5.31,5.46,5.24,5.66,5.94,5.20,5.03,4.81,3.75
3.90,4.92,5.31,5.56,4.53,4.67,5.40,5.80,5.22,4.98,5.40,5.79,5.78,5.70,4.38,3.34
4.31,4.63,5.09,5.27,5.29,4.77,4.85,4.93,4.85,4.93,5.39,5.40,4.54,3.64,4.46,5.35
6.00,5.40,4.94,4.61,5.08,5.15,NA,NA
>chr1:36304355-36304555
NA,NA,5.56,4.98,4.72,5.89,5.28,5.11,5.53,5.28,5.11,4.80,5.40,4.72,4.98,5.75
5.41,4.82,4.51,4.65,5.19,4.97,5.17,5.85,5.85,4.67,3.34,4.52,5.40,6.00,5.40,4.36
3.35,4.14,5.10,5.05,5.24,5.58,4.97,4.65,4.05,3.38,4.35,4.74,5.14,5.33,5.32,5.84
5.94,5.40,4.27,3.79,5.30,5.37,5.33,4.86,5.53,5.14,5.15,5.50,5.73,5.84,5.94,5.40
4.36,3.35,4.14,5.22,5.35,4.46,4.12,4.12,5.60,6.00,5.15,4.52,4.68,4.86,3.95,4.67
5.85,5.73,4.75,2.85,2.85,4.12,5.42,5.44,4.89,4.82,4.61,4.95,5.31,5.32,5.80,5.38
5.13,5.46,5.30,5.11,5.57,5.73,5.08,4.89,5.45,4.46,4.69,5.15,5.30,5.24,5.23,5.88
5.93,5.37,4.03,4.52,5.40,6.00,5.15,4.52,3.90,4.66,5.08,5.50,5.40,4.27,2.85,4.24
5.46,5.90,4.89,4.78,5.30,5.66,4.82,4.51,4.65,5.45,5.08,5.10,5.04,4.68,4.93,5.62
6.11,5.32,5.27,5.81,5.15,4.81,4.46,4.79,5.84,5.32,5.40,5.38,5.35,5.84,5.32,5.20
4.49,4.25,4.85,4.67,5.00,4.68,4.02,3.68,3.38,3.38,3.38,3.38,3.38,3.38,4.89,5.73
5.58,4.36,2.85,4.75,5.73,5.58,4.81,3.75,3.90,4.93,5.49,5.82,5.36,5.23,5.76,5.32
4.80,3.79,3.63,4.76,5.21,5.57,NA,NA
>chr1:36444198-36444398
NA,NA,4.14,5.10,5.73,5.50,5.05,4.65,5.10,5.91,5.99,5.41,5.33,5.22,4.99,5.26
5.33,5.14,5.04,5.10,5.08,5.45,4.52,3.34,4.67,5.86,5.99,5.89,5.58,5.24,4.95,5.20
5.00,4.57,4.65,4.93,5.62,5.37,5.33,4.86,4.65,4.51,4.43,4.80,4.02,4.52,5.60,5.90
5.30,4.80,4.51,4.98,5.54,5.69,5.41,5.04,5.10,5.16,5.67,4.80,4.14,4.82,4.63,4.76
4.92,5.40,5.39,4.89,4.76,4.81,4.19,4.36,4.43,5.14,5.56,5.31,5.02,4.93,4.85,4.33
4.67,5.40,5.56,5.48,4.49,3.85,4.05,4.35,4.74,5.14,5.56,5.19,4.84,4.73,5.22,5.33
4.95,5.17,5.62,5.53,5.11,5.57,5.96,4.98,4.81,5.02,5.49,5.50,5.20,5.03,5.02,5.30
5.37,5.13,5.48,5.34,5.22,4.82,4.30,5.24,5.65,5.90,5.30,4.80,4.76,4.63,4.36,3.35
4.03,5.37,5.62,4.81,4.51,4.72,4.72,4.51,4.65,5.45,5.08,5.27,5.74,5.67,5.43,5.57
5.03,4.69,5.08,5.19,4.93,4.73,4.69,3.75,4.36,5.28,5.53,4.51,4.43,4.80,4.93,5.58
5.73,4.89,3.68,3.35,3.34,4.67,5.62,5.53,3.79,3.63,3.38,4.35,4.74,5.33,5.69,5.54
4.72,4.74,5.69,4.65,3.79,3.63,4.89,5.82,5.82,4.88,4.88,5.67,5.84,4.74,3.75,4.81
5.57,5.73,5.33,5.37,5.86,5.17,NA,NA
>chr1:36530745-36530945
NA,NA,5.28,5.26,5.33,5.14,5.04,5.10,5.08,5.45,4.92,4.65,4.57,4.53,4.73,5.01
5.06,5.10,4.83,5.04,5.29,5.90,5.60,4.76,3.38,3.38,3.38,3.38,3.38,3.38,3.38,3.38
3.38,3.68,4.03,4.61,5.08,5.41,4.76,3.63,3.79,4.80,4.80,3.79,3.63,3.38,4.76,5.41
5.08,5.27,5.31,5.32,5.84,5.35,4.46,4.81,5.03,5.89,5.82,5.93,5.14,5.02,5.02,4.90
4.76,4.62,4.42,4.05,3.68,4.89,5.73,5.58,4.81,4.31,4.51,4.98,5.40,4.80,3.79,4.75
5.66,5.53,5.02,5.15,5.81,5.71,5.18,4.63,5.01,5.48,6.07,6.07,5.62,4.87,3.64,3.75
4.81,5.58,5.58,5.11,4.65,4.86,4.24,4.38,5.58,5.89,5.82,5.30,4.51,5.22,5.50,4.46
4.90,5.44,5.99,5.27,4.27,3.84,4.27,5.40,6.00,5.65,5.24,4.30,4.99,4.99,5.02,5.02
5.19,5.42,5.31,4.65,3.75,3.64,4.87,5.80,5.82,5.36,5.16,5.75,5.22,4.99,5.02,4.99
4.99,5.27,5.74,5.62,4.24,4.25,4.84,4.76,4.92,5.47,5.93,5.40,4.35,4.05,4.06,4.33
5.08,5.42,5.24,4.30,4.27,3.84,3.63,4.89,5.73,5.73,4.89,3.68,3.35,3.34,4.38,5.70
5.30,4.82,4.85,4.97,5.14,5.56,5.39,4.96,4.61,4.95,5.53,5.39,4.96,5.02,5.33,5.50
5.34,4.97,4.84,5.56,5.46,4.53,NA,NA
>chr1:38419838-38420038
NA,NA,4.95,5.53,5.31,5.02,4.93,4.78,4.68,4.90,5.02,5.02,4.82,4.66,4.74,5.29
5.56,5.47,4.92,4.76,4.69,4.51,4.80,5.32,5.84,4.79,5.22,5.53,5.19,4.89,4.82,5.02
5.41,5.52,4.54,4.42,5.56,5.58,5.19,5.02,5.26,5.33,5.22,4.99,5.49,5.10,4.98,5.48
5.56,5.40,5.10,5.16,5.75,5.14,4.43,4.36,4.46,5.34,5.47,5.14,4.50,4.63,4.51,4.33
4.95,5.53,5.39,4.96,5.02,5.30,5.41,4.52,4.02,3.90,4.72,5.54,5.69,4.74,4.66,5.53
5.19,4.66,4.71,5.84,5.84,4.33,4.37,4.93,4.63,4.98,5.69,5.69,4.97,4.33,4.95,5.31
5.41,5.82,5.30,5.11,5.58,5.58,4.81,4.19,4.94,5.31,5.40,4.94,4.33,4.17,4.82,4.50
4.80,4.92,5.19,5.57,5.02,5.19,5.34,5.53,4.66,4.74,4.92,4.63,4.31,4.05,4.70,5.82
5.73,5.08,4.57,5.22,5.33,5.32,5.50,5.73,5.94,5.66,5.02,4.82,4.62,4.78,4.93,5.02
5.34,5.34,5.34,5.23,4.53,5.00,5.67,5.84,5.41,5.04,5.10,5.23,5.76,5.32,4.80,4.51
4.43,4.67,5.29,5.90,5.46,5.02,4.80,4.80,4.51,4.43,4.67,5.00,5.14,5.33,5.32,5.94
5.66,5.02,4.82,4.89,5.41,5.56,4.77,4.29,4.99,5.60,5.54,4.98,4.81,4.93,5.39,5.53
4.80,4.88,5.37,5.79,5.79,5.69,NA,NA
>chr1:38909242-38909442
NA,NA,5.41,4.82,4.85,5.30,5.56,5.74,4.95,4.33,4.85,4.93,5.02,5.42,5.42,4.76
3.68,4.03,4.61,5.43,5.30,4.98,5.32,5.39,4.93,4.81,4.19,4.81,5.44,5.99,5.89,5.19
4.94,4.63,4.86,5.25,5.71,5.80,5.40,4.67,4.53,5.46,5.56,4.84,5.38,5.64,5.25,5.08
4.96,4.96,5.39,5.53,4.95,4.53,5.56,5.31,4.94,4.17,4.33,4.85,4.93,5.02,5.34,5.53
4.66,3.90,4.02,4.36,4.74,4.80,4.93,5.58,5.58,5.01,4.14,4.80,5.67,5.16,5.10,5.04
5.14,5.47,5.34,4.46,4.12,4.27,5.40,5.93,5.74,4.95,4.61,4.73,4.42,4.65,5.19,4.97
5.17,5.62,5.53,5.11,5.57,5.82,5.36,5.16,5.40,5.13,5.37,5.91,4.89,4.05,4.65,4.30
5.14,6.02,5.28,4.36,4.36,5.44,5.37,5.33,5.13,5.67,4.88,4.14,4.03,4.70,5.66,6.07
5.79,5.37,5.36,5.08,5.45,4.65,4.31,4.76,4.69,4.39,5.08,5.19,4.89,4.75,4.75,4.76
4.85,4.93,4.80,4.81,5.02,5.02,4.27,4.39,4.69,4.97,5.31,5.56,4.98,3.75,4.81,5.46
5.90,5.29,4.93,5.00,4.67,4.85,4.85,4.95,5.31,5.27,5.08,5.45,4.92,4.68,5.04,5.10
5.08,5.41,4.76,4.05,4.06,4.33,4.97,5.34,5.34,5.34,5.02,4.93,4.37,4.33,5.46,5.93
5.84,5.50,5.40,4.35,3.63,3.79,NA,NA
>chr1:39454924-39455124
NA,NA,4.36,5.40,5.50,4.46,4.90,5.57,6.00,5.32,4.99,5.02,5.14,6.02,5.62,5.17
4.97,5.21,4.76,3.38,3.68,3.35,4.03,5.37,5.65,4.98,4.94,5.34,5.34,4.99,5.15,5.84
5.94,5.22,3.75,2.85,3.63,4.76,5.41,5.08,4.61,4.03,4.70,5.82,5.82,5.36,5.23,4.89
3.84,4.12,5.21,4.97,5.24,5.58,4.97,5.17,5.85,5.73,4.89,3.63,4.12,3.75,3.90,4.52
4.63,4.76,4.92,5.47,5.34,4.46,4.81,5.44,5.37,4.03,3.35,4.70,5.66,5.53,5.11,5.58
5.73,4.75,4.12,4.46,4.79,4.46,4.39,5.22,5.94,5.22,4.98,5.20,4.95,4.65,4.74,4.63
4.76,4.98,5.96,5.57,5.11,5.53,5.66,4.89,3.63,4.12,4.46,5.35,5.84,5.15,4.99,5.27
5.23,5.29,4.67,4.74,4.74,3.85,4.24,5.62,5.55,4.33,3.75,4.05,4.70,5.82,6.00,5.33
4.43,3.75,2.85,4.12,5.42,5.08,4.33,4.87,5.62,6.07,5.76,5.76,5.79,5.60,4.99,4.68
4.73,4.63,4.35,3.38,3.38,3.38,3.38,3.63,4.12,3.75,4.74,5.69,5.53,5.84,4.79,5.22
4.82,5.02,4.99,5.04,4.92,4.63,4.98,5.60,5.53,5.84,4.79,4.46,4.81,5.58,5.58,4.36
3.75,5.22,5.50,4.46,4.39,4.69,4.76,4.31,4.05,4.36,5.40,5.93,5.47,4.98,4.66,5.08
5.45,5.43,5.57,5.21,4.76,3.63,NA,NA
>chr1:39549271-39549471
NA,NA,5.70,5.30,5.02,4.82,4.89,5.41,5.31,4.14,3.35,4.70,5.66,5.89,4.98,4.51
4.31,4.81,5.48,6.07,5.79,5.37,5.36,5.23,4.89,4.39,4.69,4.76,4.92,5.40,5.39,4.93
4.85,4.93,4.37,4.33,5.43,5.62,4.48,4.03,5.20,5.76,5.33,4.85,4.85,4.95,5.29,4.92
4.76,4.69,4.51,4.80,5.76,6.07,5.28,5.11,5.53,5.28,5.11,4.65,5.69,4.74,4.72,5.65
5.37,5.13,5.20,5.32,5.50,5.74,5.82,5.30,5.02,5.46,5.90,4.89,4.78,5.30,5.43,4.61
5.01,5.62,5.37,5.13,5.32,5.39,4.96,5.02,5.41,5.40,4.98,5.31,5.41,4.96,5.02,5.66
5.30,5.11,4.86,4.65,5.11,5.58,5.58,5.01,4.61,5.43,5.30,4.14,3.35,4.70,5.91,5.99
5.27,4.99,5.50,5.55,5.79,5.52,4.92,4.51,4.19,4.81,5.58,5.58,5.01,4.61,5.43,5.30
4.14,3.35,4.70,5.91,5.99,5.27,4.99,5.50,5.55,5.79,5.75,5.14,4.85,4.46,4.03,4.66
5.44,5.42,4.82,4.03,4.29,4.99,5.60,5.79,5.79,5.60,4.99,4.73,4.61,5.00,5.67,5.69
4.68,3.64,4.46,4.85,5.33,6.00,5.80,4.67,4.49,5.20,5.26,5.28,5.34,5.16,5.39,5.45
5.08,4.84,4.81,4.76,4.89,5.19,5.08,3.84,3.63,4.76,5.21,5.89,5.74,5.76,4.74,4.66
5.08,5.23,5.30,4.78,4.29,4.77,NA,NA
>chr1:39577840-39578040
NA,NA,5.02,5.58,5.56,4.77,4.58,4.75,4.62,4.85,5.40,5.39,4.66,4.03,4.46,5.35
6.00,5.40,4.52,4.14,5.22,5.35,4.46,4.36,4.43,4.67,4.92,4.63,4.92,5.52,5.41,4.82
4.85,5.30,5.56,5.74,4.95,4.33,4.85,4.93,4.63,4.92,5.47,5.56,4.89,4.69,5.20,5.88
4.88,4.80,5.53,5.39,4.93,4.81,4.19,4.81,5.44,5.99,5.41,5.33,4.98,4.72,5.65,5.82
5.27,4.99,5.50,5.33,5.24,5.46,5.56,4.84,5.38,5.64,5.25,5.08,4.96,4.96,5.39,5.53
4.80,4.88,5.82,5.57,4.36,2.85,3.63,3.38,4.76,5.21,5.89,5.82,5.30,3.79,3.63,3.38
3.38,4.89,5.73,5.58,5.11,4.65,5.69,5.41,5.00,5.04,4.83,5.10,4.73,4.36,4.06,4.74
5.40,5.94,5.40,4.84,4.97,5.88,5.32,4.80,5.02,5.30,5.56,4.93,4.93,5.43,5.40,4.94
4.33,4.95,5.53,5.19,4.84,4.73,5.04,5.29,5.90,5.60,4.95,3.85,3.95,4.73,4.63,4.92
5.47,5.67,4.89,3.74,3.35,4.52,5.21,5.20,5.84,5.35,4.77,4.36,4.98,5.75,5.41,5.02
4.73,4.78,4.93,4.63,4.80,5.18,5.42,5.64,4.82,4.18,4.37,4.97,4.93,5.29,5.90,5.60
4.52,3.35,4.14,5.30,5.43,5.27,5.53,5.39,4.93,4.81,4.19,4.81,5.44,5.99,5.41,5.29
4.94,4.82,5.33,5.50,5.27,5.23,NA,NA
>chr1:39840213-39840413
NA,NA,4.77,4.93,5.43,5.56,4.98,4.72,5.54,4.86,5.33,5.37,5.86,4.67,4.24,4.86
4.65,3.79,3.63,4.89,5.82,5.96,4.68,3.64,4.06,4.95,5.41,5.78,5.79,5.52,4.85,4.29
4.71,5.46,6.01,5.76,5.32,5.88,4.97,4.84,4.73,5.04,5.00,5.14,5.33,5.26,5.43,6.01
5.84,5.32,5.20,5.00,4.89,5.45,5.84,5.32,5.76,6.01,5.46,4.33,4.37,4.97,5.14,5.75
5.41,5.24,5.23,5.08,4.69,5.03,5.89,5.99,5.86,5.17,4.97,5.21,4.76,3.38,4.05,4.65
4.95,5.31,4.95,4.53,5.56,5.42,4.52,4.02,4.65,4.99,5.57,5.03,5.02,5.30,5.82,5.27
4.27,4.90,5.58,5.58,5.11,4.65,5.69,5.33,4.74,4.27,3.84,4.46,5.23,4.89,4.78,5.31
5.38,4.33,4.82,5.58,5.20,5.84,6.01,4.89,5.00,5.20,5.41,5.82,5.30,4.51,4.69,4.97
5.31,5.32,5.13,5.37,5.91,4.89,4.05,3.85,3.34,3.35,4.52,5.21,4.97,5.24,5.65,6.00
5.40,4.74,4.65,4.97,5.21,4.52,4.05,4.42,4.73,4.77,4.93,5.43,5.56,4.98,3.75,4.12
4.12,5.60,5.91,4.89,5.00,5.48,5.34,5.22,5.08,5.23,5.40,4.63,4.80,5.31,5.41,5.74
5.62,4.24,3.85,5.10,5.91,5.37,5.13,5.48,5.67,4.89,4.53,4.73,4.63,4.98,5.69,5.84
5.32,4.57,5.08,5.13,5.84,4.74,NA,NA
>chr1:40463017-40463217
NA,NA,6.00,5.35,4.25,3.95,4.73,4.63,4.92,5.47,5.67,4.94,4.18,4.37,4.97,4.93
5.29,5.56,5.47,4.54,4.42,5.40,5.35,4.77,4.63,4.47,5.27,5.15,4.63,4.94,5.45,5.30
4.82,4.85,5.18,5.65,5.43,4.96,4.72,4.85,4.93,4.85,4.93,5.44,5.42,4.52,3.35,4.14
5.30,5.43,5.27,5.53,5.39,4.93,4.81,4.19,4.81,5.44,5.99,5.41,5.29,4.54,4.42,5.31
5.73,5.84,5.80,5.40,4.67,4.53,5.23,5.34,5.34,4.97,4.84,5.56,5.66,5.02,4.96,5.39
5.53,4.95,4.53,5.43,5.32,4.49,4.67,5.62,6.02,5.14,5.15,5.84,5.35,5.38,5.89,5.28
4.36,4.36,5.58,5.58,5.11,5.53,5.48,4.48,4.03,5.20,5.76,4.98,4.63,4.93,4.78,4.68
4.73,4.63,4.82,4.61,5.43,5.94,5.32,5.33,5.14,4.43,4.51,4.80,4.80,5.11,5.57,5.96
4.68,4.33,5.43,5.91,4.89,3.63,2.85,4.36,5.57,6.00,5.33,4.50,4.82,4.61,5.16,5.75
5.14,4.86,4.78,5.22,6.01,4.89,3.74,3.35,3.68,4.89,5.82,5.82,5.00,4.53,5.43,5.56
5.22,4.57,5.00,5.32,5.31,4.97,4.63,4.74,3.85,3.34,4.52,5.40,5.90,4.89,3.95,4.67
5.62,5.89,5.38,5.35,5.84,5.15,4.99,5.34,5.34,5.19,4.51,3.74,4.31,4.63,4.97,5.58
5.80,5.73,5.10,4.98,5.40,5.16,NA,NA
>chr1:40661472-40661672
NA,NA,5.56,5.29,4.67,4.85,4.74,4.21,4.21,4.98,5.42,5.42,4.97,4.69,3.75,4.24
5.46,5.52,4.46,4.81,5.28,6.02,5.88,5.19,4.66,4.03,4.87,5.85,5.73,4.89,3.63,2.85
2.85,3.63,4.76,5.42,5.44,4.93,4.73,4.69,3.75,2.85,4.75,5.73,5.85,4.67,3.34,4.52
5.19,5.20,5.50,5.74,5.82,6.01,5.76,5.76,5.76,5.40,4.72,4.74,5.84,5.13,5.08,4.57
4.65,4.02,4.36,4.74,5.14,5.33,4.95,4.65,4.05,3.38,4.89,5.91,5.37,4.03,3.35,4.52
5.60,5.90,4.89,4.69,5.20,5.62,5.33,5.37,5.91,4.89,3.38,3.63,2.85,4.36,5.58,5.85
4.67,4.24,4.86,4.65,5.11,5.57,5.82,5.36,5.23,4.89,3.84,4.75,5.73,5.58,4.90,4.27
4.30,4.65,4.05,4.76,5.41,5.08,4.61,5.01,5.58,5.58,4.48,4.03,5.37,5.62,4.81,4.31
4.51,4.19,4.36,4.43,4.80,4.92,5.45,5.78,5.94,5.30,4.98,5.20,4.95,5.17,5.80,5.73
4.24,3.85,4.05,4.89,5.73,5.58,4.48,3.74,4.51,4.90,4.68,4.42,4.05,4.70,5.91,5.99
5.74,5.10,4.78,4.89,5.23,4.46,3.84,3.63,3.38,4.89,5.73,5.73,4.75,2.85,2.85,3.63
4.76,5.41,5.78,5.55,4.89,4.69,5.46,5.90,4.89,4.69,5.20,5.88,5.36,5.08,5.15,4.69
4.27,4.30,4.85,5.35,5.50,5.84,NA,NA
>chr1:41402623-41402823
NA,NA,5.50,5.73,5.50,5.73,5.47,5.25,5.27,5.88,5.94,5.32,5.33,5.22,4.99,5.49
5.50,5.73,5.50,5.73,5.50,5.73,5.50,5.73,5.10,4.14,4.48,5.48,6.07,5.76,5.76,6.07
5.66,5.10,4.06,3.64,4.37,5.30,5.56,5.47,4.94,4.33,4.17,4.03,4.36,5.40,5.94,5.84
5.20,5.21,4.76,4.05,4.06,3.64,4.54,5.40,5.31,4.94,4.63,4.36,4.98,5.33,5.26,5.02
4.90,4.68,4.85,5.52,5.16,5.27,5.53,5.43,4.53,5.00,5.37,5.79,6.01,5.37,4.69,4.86
4.68,4.02,4.70,5.82,5.96,4.99,4.29,4.77,5.56,5.66,4.82,4.94,5.52,5.16,4.61,4.03
4.70,5.73,5.58,5.11,5.53,5.62,5.17,4.97,5.21,4.95,4.65,5.05,5.10,4.98,5.40,5.79
5.78,5.41,4.12,3.79,5.53,5.48,4.93,4.68,5.04,4.63,4.14,4.82,5.15,5.50,5.27,5.27
5.23,4.89,4.69,5.37,5.44,4.36,2.85,3.63,3.38,3.38,4.35,4.74,5.14,5.47,5.56,5.40
4.63,4.63,5.20,5.46,5.68,5.81,5.45,4.52,3.34,3.85,5.10,5.66,5.53,5.11,5.28,6.02
5.84,5.50,5.40,4.35,4.05,3.85,3.95,4.86,5.14,5.75,5.79,5.79,5.40,4.98,5.30,5.43
5.10,5.04,4.68,4.92,5.19,5.20,5.94,5.94,5.78,5.15,5.02,5.53,5.66,4.89,4.05,4.65
4.30,4.82,5.22,5.35,5.22,4.14,NA,NA
>chr1:41940166-41940366
NA,NA,5.22,4.39,4.89,5.55,5.78,5.15,4.69,4.27,4.30,4.85,4.85,4.67,5.29,5.80
5.22,5.11,5.13,5.13,5.33,5.54,5.54,4.69,4.89,5.56,5.48,4.98,5.10,5.74,6.20,5.54
5.13,5.32,5.43,5.24,5.41,5.75,5.14,4.86,4.53,4.57,5.22,5.56,5.19,4.84,5.56,5.43
5.10,5.04,5.14,5.47,5.67,5.43,5.26,5.31,4.95,4.33,4.85,5.30,5.90,5.40,4.65,4.51
4.72,4.72,4.94,5.29,4.95,5.24,5.42,5.56,4.53,5.00,5.37,4.65,5.11,5.44,5.99,5.41
5.20,4.49,4.67,5.86,5.37,5.33,4.86,5.53,5.84,5.45,4.89,5.00,5.20,4.95,4.65,4.05
4.89,5.66,5.53,5.11,5.57,5.82,4.88,4.80,5.31,5.32,5.84,5.94,5.15,4.63,4.42,4.68
4.90,4.51,5.00,5.32,5.31,5.02,4.93,4.80,4.81,5.02,5.49,5.47,4.85,4.85,5.47,5.73
5.50,5.73,5.94,5.66,4.82,4.94,5.40,5.31,5.02,4.93,4.85,4.82,5.41,5.52,4.85,4.62
4.82,4.61,4.95,5.53,5.43,4.93,4.77,4.82,4.75,4.75,4.94,5.22,5.65,4.93,4.53,4.51
4.90,4.76,4.94,4.92,5.10,5.02,4.90,4.76,4.75,4.89,5.39,5.32,4.49,4.25,4.84,4.73
4.93,5.39,5.53,4.95,4.33,4.94,5.52,5.79,5.79,5.40,5.00,4.51,4.90,4.76,4.75,4.62
4.78,5.18,5.46,5.19,5.13,5.67,NA,NA
>chr1:42420389-42420589
NA,NA,4.85,4.29,4.45,4.73,5.22,5.47,5.93,5.35,4.25,3.95,4.73,5.02,5.31,5.53
4.80,4.63,5.05,4.63,4.80,4.97,5.14,5.75,5.41,4.82,4.97,5.76,5.74,5.41,5.29,4.94
4.33,4.95,5.31,5.32,5.80,5.46,4.93,4.77,4.96,5.39,5.40,4.85,4.73,5.02,5.41,5.52
4.54,3.64,4.82,5.70,5.08,4.61,4.82,5.15,5.50,5.08,4.94,5.28,5.19,5.02,5.04,4.68
4.93,5.49,5.73,5.08,4.51,5.08,5.36,5.65,4.93,4.53,4.57,5.04,4.92,4.63,4.80,5.30
5.23,4.46,3.84,4.12,5.21,5.20,5.84,5.94,5.40,4.27,3.79,4.65,5.60,4.99,4.62,4.58
4.71,5.43,5.44,5.11,5.53,5.28,5.11,4.65,4.86,5.33,5.37,5.65,4.72,4.74,5.69,5.54
4.72,4.74,5.69,5.54,4.72,4.74,5.00,4.93,5.29,5.56,5.74,5.13,4.86,4.64,4.98,5.58
5.20,5.80,5.38,4.84,4.94,5.67,5.47,4.92,4.51,4.19,4.81,5.58,5.73,4.70,4.02,3.90
4.72,5.89,5.28,4.90,4.89,5.55,5.94,5.94,5.32,5.33,5.14,4.74,4.27,3.84,5.08,4.97
4.33,4.46,4.84,4.97,5.58,5.80,5.20,5.19,4.94,4.14,4.14,4.94,5.31,5.44,4.93,4.90
5.02,4.70,4.85,5.71,5.80,4.89,4.53,4.89,6.01,5.84,5.73,5.10,4.78,4.93,5.65,5.02
4.96,5.43,5.91,4.75,3.84,4.46,NA,NA
>chr1:42820505-42820705
NA,NA,5.60,4.76,3.38,3.38,3.38,3.38,3.38,3.38,3.38,3.38,3.38,3.38,3.38,3.38
3.38,3.38,3.38,3.38,3.68,4.02,4.68,5.00,4.67,4.43,4.51,5.53,5.28,5.11,5.30,5.46
5.13,5.19,5.32,4.98,5.10,5.05,5.24,5.42,5.42,4.94,4.98,5.40,5.76,5.79,5.69,5.41
5.04,5.10,5.08,5.70,5.24,4.97,5.21,4.95,3.85,3.95,4.86,4.93,5.29,5.80,5.84,5.73
5.50,5.73,5.10,4.98,5.40,5.16,5.27,5.53,5.19,4.84,5.40,5.80,5.29,4.93,4.86,4.78
5.10,5.49,5.43,5.91,5.46,4.24,4.24,5.03,5.89,5.99,5.44,5.11,5.53,5.62,4.67,3.34
4.48,5.48,5.53,5.11,5.57,6.00,5.33,4.74,4.35,3.63,3.84,4.46,5.45,5.43,5.26,5.20
4.98,5.10,5.74,5.82,5.30,3.79,4.12,5.21,5.20,5.84,5.94,5.15,4.63,3.75,4.42,5.40
5.94,5.15,4.52,3.90,4.66,4.82,5.15,5.94,5.94,5.55,5.50,4.99,5.15,5.94,5.43,4.61
4.03,4.52,5.60,5.91,4.89,4.53,4.89,5.56,5.47,5.14,4.74,4.27,2.85,3.75,4.69,4.97
5.34,5.34,4.99,5.02,4.99,4.65,4.92,5.19,4.97,5.17,5.62,6.07,5.76,4.80,3.79,4.12
5.41,5.30,5.24,5.43,5.40,4.94,4.33,5.00,5.67,5.84,5.41,5.00,4.67,4.50,4.82,4.17
4.61,4.73,4.78,5.30,5.80,5.71,NA,NA
>chr1:43144530-43144730
NA,NA,5.49,5.10,4.14,4.52,5.40,5.90,5.30,4.37,4.33,5.43,5.62,4.48,4.03,5.37
5.30,5.02,5.46,5.91,5.43,5.26,5.29,4.94,4.33,4.17,4.03,4.70,5.73,5.58,5.11,4.80
5.32,5.76,5.33,5.24,5.43,5.56,4.98,4.36,4.77,5.52,5.65,5.24,4.97,5.19,4.65,3.75
4.42,5.56,5.46,5.06,5.40,5.46,5.18,4.78,4.73,4.61,4.17,4.03,4.36,4.74,5.33,5.84
5.69,4.98,4.76,4.63,4.52,4.68,4.97,4.78,4.68,4.73,4.84,4.25,4.49,5.20,5.32,5.50
5.05,4.85,4.85,4.80,4.93,5.49,5.96,4.97,4.72,4.93,5.46,5.80,5.32,5.20,5.00,4.57
5.32,5.69,4.65,5.11,5.57,6.00,5.41,5.00,4.74,4.66,5.53,5.19,4.89,4.75,4.75,4.76
4.90,5.02,5.57,5.19,4.65,3.75,4.33,5.43,5.91,4.89,3.68,3.35,3.34,4.67,5.62,5.53
3.79,3.63,4.76,5.41,5.78,5.79,5.75,5.14,5.00,4.67,4.50,4.52,3.90,3.75,4.36,4.43
4.80,4.92,5.31,5.44,4.93,4.81,4.84,5.08,5.50,5.22,4.36,4.19,4.81,4.68,4.42,4.65
5.45,5.30,5.02,4.96,5.19,5.53,5.22,5.35,5.84,5.15,4.82,5.22,5.35,5.22,4.14,4.48
5.58,5.73,4.70,4.05,4.51,4.82,5.41,5.52,4.94,4.82,5.66,5.30,4.98,5.32,5.31,5.02
4.73,3.95,4.38,5.58,5.57,4.99,NA,NA
>chr1:43249494-43249694
NA,NA,4.82,4.96,5.08,5.25,5.47,5.74,5.74,5.88,5.36,5.08,5.41,4.95,4.06,3.64
3.75,4.05,3.68,4.76,5.21,4.97,5.24,5.70,5.30,4.82,4.85,4.93,5.01,5.27,5.29,4.96
4.95,5.19,5.16,4.36,4.06,4.74,4.74,4.67,5.29,5.80,5.84,5.73,5.50,5.73,5.31,4.77
4.29,4.99,5.69,5.69,4.68,4.18,4.73,5.22,5.47,5.67,4.89,3.74,3.35,4.52,5.42,5.08
5.13,5.46,5.65,5.38,5.35,5.22,4.98,5.20,4.95,4.65,4.05,4.35,5.40,5.93,5.47,4.54
4.18,4.73,5.04,5.29,5.56,5.74,4.80,4.63,5.05,5.02,5.58,5.31,5.11,5.73,5.57,4.36
4.36,5.28,5.53,5.11,5.58,5.58,4.90,5.08,4.97,4.84,5.31,5.73,5.50,5.05,4.85,4.85
4.80,4.52,5.15,5.93,5.48,5.13,5.20,5.76,5.33,4.43,4.36,4.46,5.34,5.74,4.80,4.80
5.31,5.26,4.99,5.22,5.47,5.34,4.77,4.63,4.81,4.76,4.62,4.99,5.76,5.20,4.03,4.31
4.63,4.76,4.80,4.97,4.68,4.52,4.50,5.14,5.33,5.41,5.74,5.76,4.98,4.51,4.84,5.53
5.19,4.93,4.73,4.69,4.39,4.89,5.23,5.36,5.82,5.80,5.17,5.05,5.10,5.11,5.73,5.80
4.87,3.64,4.37,5.30,5.56,5.47,4.54,3.64,4.87,5.80,5.82,4.88,4.80,5.74,5.56,5.29
4.67,4.50,4.31,3.34,4.25,4.84,NA,NA
>chr1:43509380-43509580
NA,NA,4.81,4.76,4.75,4.62,4.42,4.05,4.70,5.66,6.02,5.76,5.55,5.94,5.94,5.32
5.20,4.49,3.85,4.05,4.76,5.41,5.08,4.61,4.03,4.36,4.74,5.14,5.47,5.56,5.30,4.37
3.64,4.06,4.74,5.40,5.93,5.48,4.49,4.67,5.86,5.43,4.71,4.66,5.41,5.80,5.32,5.20
4.49,4.25,5.35,5.94,5.40,4.92,5.08,5.59,5.67,5.40,5.00,4.57,5.22,5.56,5.31,5.02
4.92,4.74,4.72,5.65,5.37,5.33,5.73,5.82,4.75,3.84,4.46,5.50,5.40,4.36,4.02,3.90
4.36,4.63,4.81,4.93,5.39,5.56,5.14,4.74,4.27,3.79,5.53,5.48,5.01,4.61,5.08,5.15
4.24,4.36,5.58,5.58,5.11,5.53,5.48,4.48,3.34,3.85,4.05,4.89,5.73,5.73,5.10,3.85
4.49,5.20,5.32,5.50,5.73,5.94,5.66,4.82,4.85,4.97,4.93,5.00,5.14,5.47,5.56,4.89
4.69,5.20,5.62,5.11,5.10,5.73,5.84,5.35,5.22,5.08,5.50,5.40,4.27,4.12,3.75,4.74
5.17,5.13,5.29,5.47,5.05,5.24,5.58,5.57,5.02,4.81,4.92,5.52,5.16,5.10,5.05,5.02
5.34,5.53,4.66,4.98,5.56,5.43,4.53,4.67,5.40,5.56,5.47,4.92,4.81,5.02,5.02,4.99
5.27,5.50,5.22,4.36,4.46,4.79,5.27,5.50,5.33,4.82,4.51,4.05,4.52,5.21,5.57,5.02
5.19,5.31,5.32,4.98,5.30,5.94,NA,NA
>chr1:43540400-43540600
NA,NA,5.19,5.53,5.13,4.86,5.25,5.47,5.49,4.99,5.32,5.84,5.69,4.99,4.29,4.71
5.46,5.65,5.38,5.52,5.40,4.52,4.03,5.37,5.44,5.11,5.30,5.37,4.69,4.89,5.80,5.40
4.42,4.68,5.69,5.13,5.08,4.51,5.19,5.42,5.30,4.81,4.46,5.52,5.46,5.02,4.80,5.32
5.84,4.79,4.46,4.12,3.63,4.89,5.66,5.89,5.32,4.80,5.29,5.47,5.74,5.74,5.62,5.33
5.20,5.76,4.97,4.72,4.93,5.43,5.53,5.27,5.23,5.50,5.27,4.79,4.77,4.36,4.74,4.92
4.63,4.98,5.60,5.53,5.84,5.50,5.40,4.27,3.84,5.08,5.19,4.89,4.76,4.73,4.63,4.27
2.85,4.36,5.28,5.53,5.11,5.57,5.96,4.68,4.18,4.80,4.81,4.98,5.69,5.67,5.36,5.16
5.52,4.94,4.33,5.00,5.67,5.84,5.41,4.86,3.95,3.85,4.95,5.60,5.52,5.38,5.54,5.69
5.41,4.97,4.78,4.73,4.61,4.95,5.53,5.31,5.19,5.02,5.26,5.20,4.49,4.38,5.65,5.52
5.38,5.40,5.76,5.79,5.37,4.88,4.14,4.03,4.52,5.60,5.90,4.89,4.78,5.22,5.94,5.15
4.52,4.80,4.74,4.36,3.35,4.14,5.22,5.94,5.15,4.31,3.34,4.38,5.58,5.89,5.82,5.30
5.02,5.03,4.97,5.17,5.85,5.85,4.67,3.95,4.73,5.02,5.58,5.56,4.84,5.19,5.40,4.54
4.33,5.43,5.91,4.75,3.84,4.89,NA,NA
>chr1:43816700-43816900
NA,NA,4.76,4.05,4.65,4.97,5.21,4.76,4.05,4.65,4.97,5.21,4.76,4.05,4.65,4.97
5.21,4.76,4.05,4.65,4.97,5.58,5.24,4.97,5.21,4.76,3.38,3.38,3.38,3.63,3.84,5.08
5.34,5.02,4.93,4.85,4.72,4.77,4.82,4.62,4.78,4.93,5.02,5.42,5.30,5.02,5.30,5.82
5.27,4.82,4.66,3.90,4.93,5.58,5.58,4.81,4.19,4.94,5.34,5.88,5.32,4.80,4.51,4.43
4.80,4.52,4.63,4.73,4.93,5.39,5.56,4.98,4.72,5.54,5.69,5.32,4.57,5.08,5.62,5.55
4.71,4.29,4.78,4.97,4.93,4.92,5.02,5.31,5.32,5.13,5.37,5.86,4.67,3.34,4.48,5.62
5.37,5.33,5.73,5.57,5.11,5.53,5.48,5.01,4.14,4.63,5.05,5.02,5.58,5.31,4.98,5.48
5.34,4.46,4.12,3.63,4.35,4.74,4.80,4.52,5.15,5.50,4.46,4.39,5.22,5.50,4.46,4.39
5.22,5.50,4.46,4.39,5.22,5.93,5.74,4.80,4.88,5.82,5.57,4.36,2.85,4.75,5.91,5.37
5.13,5.48,5.56,5.40,5.10,5.43,5.56,4.42,4.68,5.76,5.20,5.33,4.86,5.53,5.88,5.19
4.66,4.45,4.94,5.67,5.47,5.22,4.99,5.49,5.10,5.11,4.86,4.65,4.51,4.43,5.33,5.76
5.74,5.74,5.31,4.77,4.29,4.99,5.69,5.84,5.33,4.74,4.27,3.79,5.30,5.82,5.41,5.29
4.92,4.63,4.73,4.78,5.22,5.94,NA,NA
>chr1:44156134-44156334
NA,NA,4.92,5.31,5.42,5.19,4.51,4.53,4.73,4.63,4.92,5.47,5.67,4.94,4.18,4.37
4.97,5.14,5.56,5.19,4.84,5.40,5.35,4.77,4.63,4.94,5.58,5.56,4.77,4.70,5.30,5.29
4.77,4.85,5.18,5.65,5.43,4.96,4.72,4.85,4.93,4.85,4.95,5.22,5.38,4.92,4.31,4.14
5.30,5.43,5.27,5.53,5.31,4.97,4.69,3.75,4.36,5.44,5.99,5.41,5.29,4.94,4.77,5.08
5.25,5.71,5.80,5.40,4.67,4.53,5.46,5.56,4.42,4.37,5.30,5.80,5.40,4.42,4.54,5.40
5.43,4.93,4.72,4.85,4.97,4.93,5.29,5.56,5.48,4.98,5.30,5.94,5.55,4.89,3.84,3.63
4.89,5.66,5.53,5.11,5.58,5.85,4.87,4.33,5.38,5.31,4.14,3.35,4.36,4.74,4.80,4.02
4.52,5.42,5.44,4.93,4.73,4.63,4.52,3.90,3.75,4.81,5.46,6.00,5.40,4.27,4.12,4.19
4.81,4.93,5.39,5.32,4.49,4.38,5.70,5.30,4.82,4.85,4.97,4.68,4.93,5.62,5.43,4.33
3.75,4.65,5.45,5.08,5.10,5.05,4.85,4.68,4.42,4.05,3.68,4.35,4.74,4.67,5.29,5.56
5.48,4.49,4.38,5.58,5.57,5.02,4.90,4.76,4.62,4.99,5.69,5.69,4.99,4.62,4.82,4.77
4.72,4.51,4.05,4.52,5.21,5.89,5.82,5.93,5.84,4.79,5.22,5.38,5.23,5.27,5.67,5.16
5.27,5.31,5.32,5.84,5.80,5.29,NA,NA
>chr1:44484510-44484710
NA,NA,3.85,4.05,4.76,5.41,5.08,4.61,4.94,5.40,5.90,5.40,4.67,4.61,4.96,5.39
5.56,5.22,4.83,4.70,4.21,4.98,5.42,5.42,4.97,4.63,4.31,3.34,4.38,5.58,5.89,5.74
5.62,5.11,5.22,5.80,5.40,4.63,4.88,5.37,5.53,5.84,4.79,4.77,4.77,5.35,5.84,5.73
5.31,4.84,5.38,5.31,4.98,5.40,5.79,5.94,5.30,4.78,4.73,5.02,5.42,5.42,4.95,3.85
4.49,5.32,5.39,4.66,4.77,5.40,6.01,5.43,5.57,5.21,4.52,3.35,4.14,5.22,5.80,5.29
5.04,4.73,4.18,3.75,4.65,5.19,4.97,4.65,4.74,5.40,6.00,5.60,4.76,3.38,3.38,3.63
2.85,4.36,5.58,5.58,5.11,5.53,5.66,4.89,3.38,3.38,3.63,3.79,5.53,5.66,4.75,2.85
2.85,3.63,4.89,5.73,5.73,4.89,3.63,3.79,5.53,5.48,4.93,3.90,4.72,5.89,5.66,4.89
3.38,3.68,3.35,3.74,4.89,6.01,5.84,5.32,5.31,4.95,4.33,4.51,4.05,4.70,5.82,6.00
5.41,4.86,3.95,3.85,4.95,5.60,5.91,5.43,5.26,5.20,5.00,4.51,4.81,4.92,5.40,5.39
4.66,4.03,4.46,5.35,6.00,5.60,4.95,4.06,4.03,4.29,4.99,5.69,5.67,4.88,4.14,4.03
4.52,5.21,5.57,5.43,5.67,5.48,4.49,3.85,4.74,4.74,4.67,5.29,5.80,5.40,4.84,4.97
5.88,5.32,5.76,5.76,5.76,6.07,NA,NA
>chr1:44949690-44949890
NA,NA,4.95,4.65,4.74,4.63,4.73,4.93,5.39,5.53,4.95,4.33,4.51,4.65,5.31,5.44
4.96,4.61,4.95,5.53,5.19,4.33,4.46,4.85,4.67,4.92,4.63,4.31,4.63,4.63,4.76,4.31
4.63,4.63,4.76,4.31,4.65,5.19,4.97,4.85,4.85,4.80,4.52,5.15,5.94,5.84,5.20,5.19
4.94,4.14,4.80,5.31,5.41,5.74,5.76,5.41,5.04,4.67,4.33,4.85,4.93,4.63,4.92,5.47
5.56,5.30,4.37,4.42,5.56,5.41,4.89,4.58,4.45,4.82,5.64,5.42,5.18,4.85,4.82,5.33
5.38,4.66,4.74,5.29,5.23,4.46,3.84,3.63,4.35,5.40,5.93,5.47,4.85,4.29,4.03,4.06
5.10,5.66,5.53,5.11,5.57,5.96,4.99,4.29,4.71,5.55,5.76,4.97,4.33,5.00,5.82,5.57
4.90,4.46,5.45,4.89,5.08,5.62,5.74,5.27,4.82,4.84,4.94,5.42,5.42,5.24,4.97,5.21
4.12,4.12,4.19,4.51,4.31,4.05,3.68,3.38,4.89,5.82,6.00,5.33,4.50,4.63,4.51,4.82
5.41,5.40,5.00,4.89,6.01,5.84,5.15,5.14,5.53,5.37,5.22,5.15,5.08,4.92,5.56,5.66
4.82,4.51,4.05,4.52,5.42,5.42,4.97,4.69,3.75,3.75,5.22,5.93,5.47,4.54,3.64,4.82
5.65,5.90,5.40,4.67,4.83,5.08,5.10,5.02,4.90,4.76,4.62,4.99,5.69,5.69,4.99,4.29
4.03,4.46,5.35,5.93,5.47,4.92,NA,NA
>chr1:44960397-44960597
NA,NA,5.56,5.39,4.66,4.71,5.43,5.91,4.89,3.38,3.68,4.02,4.80,4.50,4.52,4.65
4.57,3.74,3.35,3.68,4.76,5.41,5.08,5.10,5.04,4.68,4.02,4.36,4.74,4.80,4.02,3.68
4.76,5.42,5.08,5.13,5.84,5.84,4.33,3.75,4.05,4.70,5.82,6.00,5.33,4.43,3.75,2.85
3.63,4.76,5.60,6.00,5.22,4.36,4.19,4.51,4.92,5.29,5.26,5.43,5.91,5.46,4.69,4.27
5.27,5.82,5.30,5.11,5.28,5.53,5.11,5.44,5.43,4.33,4.68,5.60,5.54,5.38,5.52,5.60
4.76,3.38,3.38,3.38,3.68,3.35,4.03,5.20,5.76,4.74,4.72,5.54,5.69,5.33,4.43,3.75
2.85,4.75,5.73,5.58,5.11,5.53,5.66,4.89,3.38,4.05,4.65,4.97,5.21,4.12,4.12,3.75
4.74,5.00,5.41,6.00,5.80,4.67,3.34,4.52,5.19,5.57,4.99,4.65,4.02,3.68,4.89,5.73
5.73,4.89,3.38,3.68,4.02,4.80,4.50,4.52,4.80,4.43,4.36,4.46,5.35,5.22,4.14,4.31
5.15,5.94,5.84,5.20,5.03,4.69,4.46,5.50,5.40,4.27,2.85,2.85,4.27,4.74,5.33,6.00
5.49,4.93,3.90,4.66,5.38,5.60,5.27,5.25,5.74,5.66,4.82,4.94,5.40,5.39,4.93,4.85
4.73,4.69,5.37,5.44,4.90,4.46,5.50,5.22,4.51,4.65,5.37,5.36,5.43,5.56,4.84,4.97
5.08,4.90,5.58,5.85,5.17,4.95,NA,NA
>chr1:44966274-44966474
NA,NA,5.22,3.75,4.36,5.58,5.58,4.36,4.36,5.58,5.58,4.36,4.36,5.58,5.58,4.90
5.08,5.34,4.97,4.63,4.82,4.63,4.86,5.25,5.47,5.05,4.65,5.10,5.82,6.00,5.32,4.73
4.18,3.75,4.05,4.36,4.63,4.76,4.80,4.93,4.85,4.76,4.89,5.39,5.53,5.13,5.15,5.37
4.83,4.95,5.67,5.79,5.79,5.67,4.80,4.63,5.04,5.14,5.33,5.41,6.20,6.20,5.89,5.19
4.65,4.31,4.63,4.93,4.37,4.42,5.31,5.49,5.02,4.90,4.93,5.39,5.40,4.94,4.33,4.95
5.67,5.41,4.82,4.94,5.29,5.26,4.99,5.04,4.92,5.02,5.34,5.08,4.39,4.43,4.67,5.00
5.41,6.00,5.57,5.11,4.65,5.37,5.00,4.33,4.85,4.93,4.63,4.92,5.40,5.43,4.93,4.93
5.46,5.56,4.84,5.38,5.56,4.42,4.54,5.40,5.39,4.96,5.02,5.33,5.38,4.84,4.81,4.76
4.75,4.62,4.78,4.93,4.85,4.76,4.89,5.39,5.56,5.14,5.04,4.67,4.33,4.94,5.52,5.41
5.24,5.43,5.56,5.22,4.73,4.84,4.97,5.08,4.39,4.43,5.33,6.00,5.57,4.36,4.24,5.15
5.30,5.17,5.37,5.15,5.13,5.67,5.16,5.27,5.67,5.16,5.27,5.74,5.56,5.30,4.78,4.68
4.85,4.93,4.78,4.68,4.85,4.73,4.53,4.57,5.04,5.00,5.41,6.00,5.82,4.70,4.02,4.68
5.00,4.93,5.00,4.93,4.97,4.80,NA,NA
>chr1:45306121-45306321
NA,NA,5.29,5.41,5.99,5.44,4.81,4.19,4.81,4.93,5.39,5.53,5.27,5.43,5.30,4.14
3.35,4.52,5.42,5.44,4.93,4.85,4.93,4.85,4.33,4.95,5.74,5.56,5.30,4.37,4.42,5.40
5.80,5.40,5.02,5.15,5.27,4.47,4.19,4.81,5.44,5.37,4.03,4.52,5.40,6.00,5.15,4.82
4.17,4.53,5.43,5.40,4.92,4.63,4.73,3.95,4.25,5.10,5.75,5.42,5.17,5.04,4.73,4.84
5.19,5.53,4.95,4.33,4.94,5.40,5.43,4.93,4.93,5.56,5.42,5.24,4.30,4.99,5.34,4.97
4.84,5.40,5.94,5.40,4.74,4.06,3.64,4.54,5.40,5.19,4.84,4.73,5.04,5.00,5.41,5.76
5.20,5.33,5.73,5.57,5.11,5.53,5.28,5.11,5.30,5.82,5.89,5.21,4.76,3.38,3.63,2.85
4.36,5.57,5.82,5.00,4.53,5.43,5.40,4.94,4.82,5.33,5.50,5.34,4.97,4.84,5.31,5.49
5.28,5.56,5.40,4.96,4.96,5.41,5.56,4.42,4.54,5.29,5.41,5.99,5.44,4.81,3.75,4.74
5.29,5.56,5.74,4.80,4.88,5.88,5.20,4.03,3.35,4.52,5.42,5.42,5.02,4.93,4.85,4.33
4.95,5.74,5.56,5.30,4.85,4.82,5.41,5.52,4.92,4.63,4.92,4.67,4.43,4.36,4.56,4.80
4.80,4.43,4.95,5.60,6.00,5.35,4.46,3.64,4.54,5.40,5.39,4.93,4.85,4.93,4.85,4.82
5.41,5.75,5.14,4.97,4.37,3.64,NA,NA
>chr1:46249910-46250110
NA,NA,5.00,4.53,5.43,5.40,4.92,4.51,4.84,5.53,4.97,4.84,4.73,5.04,5.17,5.42
5.23,4.96,4.36,4.74,4.92,4.63,4.92,5.47,5.67,4.94,4.18,4.37,5.18,5.13,5.29,5.71
5.35,4.77,4.77,5.34,5.74,4.95,4.61,4.73,4.78,5.30,5.23,4.46,4.69,5.30,5.56,4.53
4.17,4.82,4.63,4.73,4.93,5.44,5.42,4.52,3.35,4.14,5.30,5.43,5.27,5.53,5.39,4.93
4.81,4.19,4.81,5.44,5.99,5.41,5.29,4.54,4.42,5.31,5.73,5.84,5.80,5.40,4.67,4.53
5.46,5.56,4.92,5.08,5.59,5.88,5.56,4.77,4.70,5.19,5.36,4.96,4.93,5.56,5.42,4.38
4.24,4.86,4.65,5.11,5.57,5.73,4.24,3.85,4.95,5.21,5.89,5.99,5.91,4.75,2.85,4.36
5.28,5.53,3.79,3.63,3.38,4.89,5.91,5.37,4.69,4.86,4.68,4.02,3.68,4.89,5.73,5.58
5.01,4.61,5.08,5.15,4.69,4.89,5.23,5.27,5.31,5.32,5.84,5.94,5.40,4.35,3.38,4.05
4.65,4.30,4.82,4.66,3.90,4.02,4.70,5.73,5.58,5.11,5.30,5.82,5.27,5.14,5.53,5.60
4.99,4.73,4.61,4.17,4.03,3.68,3.38,3.38,3.38,4.35,4.63,4.97,5.58,5.80,5.32,5.20
4.49,3.85,4.95,5.42,5.42,4.94,4.19,4.81,5.28,5.53,3.79,4.12,5.41,5.08,4.61,5.01
5.49,5.96,4.98,4.51,4.63,4.36,NA,NA
>chr1:46254928-46255128
NA,NA,3.68,4.02,4.80,4.74,4.36,4.02,4.80,4.74,4.35,3.38,3.38,3.68,4.02,4.80
4.74,4.74,4.65,4.30,5.14,6.02,5.62,4.67,3.34,4.52,5.45,5.78,5.94,5.56,4.84,5.19
5.53,4.80,4.88,5.67,5.13,5.08,4.51,4.81,4.80,4.97,5.14,5.75,5.79,5.79,5.40,4.98
5.10,5.74,6.20,6.20,5.41,5.31,5.27,5.16,5.40,4.98,5.10,5.74,5.74,5.76,5.41,4.97
4.80,4.76,4.63,4.63,4.31,4.81,5.02,5.57,5.19,4.92,4.80,4.74,4.27,3.84,5.08,5.34
4.94,4.84,5.53,5.34,5.02,4.92,5.04,4.99,5.57,5.19,4.94,4.61,5.23,5.76,6.02,5.28
4.36,4.36,5.58,5.58,5.11,5.53,5.28,4.90,5.08,5.23,4.53,4.95,5.74,5.67,5.39,4.70
4.21,4.43,4.05,4.35,5.40,6.00,5.60,4.52,4.02,3.90,4.66,4.82,4.30,4.85,4.84,4.73
4.93,5.44,5.31,4.52,3.74,4.57,5.32,5.69,5.54,5.38,5.34,5.47,4.92,4.51,4.19,4.12
3.63,3.38,4.89,5.73,5.73,4.89,3.38,3.63,4.12,3.75,4.74,6.00,5.80,4.87,3.64,4.37
5.30,5.90,5.60,4.76,3.63,2.85,4.36,5.28,6.07,6.07,5.66,4.89,3.63,2.85,2.85,3.63
4.89,5.73,5.73,4.89,3.38,4.05,4.65,4.95,5.33,5.14,4.74,4.27,3.79,4.65,5.69,5.33
4.74,4.27,3.84,4.27,5.02,5.43,NA,NA
>chr1:46273468-46273668
NA,NA,4.85,4.93,5.44,5.42,4.52,3.35,4.14,5.30,5.43,5.27,5.53,5.39,4.93,4.81
4.19,4.81,5.44,5.99,5.41,5.29,4.54,4.42,5.31,5.73,5.84,5.80,5.40,4.67,4.53,5.46
5.31,4.98,5.20,5.32,5.94,5.66,5.02,4.95,5.19,5.36,4.96,4.72,4.97,5.96,5.80,5.17
4.30,4.27,3.84,4.12,5.21,5.20,5.84,5.80,4.89,3.95,3.85,4.05,4.89,5.66,6.07,6.07
5.28,4.36,2.85,4.12,5.60,5.52,5.38,5.54,4.86,5.11,5.22,6.01,4.94,4.18,3.75,4.65
5.40,6.00,5.40,4.36,3.35,3.34,4.25,5.35,5.50,5.84,6.02,5.28,4.36,2.85,4.12,5.21
5.89,5.99,5.44,5.11,5.53,5.28,4.36,2.85,4.75,5.66,6.02,5.84,4.79,4.46,4.12,3.63
4.89,5.73,5.73,4.89,3.38,3.68,4.05,4.51,4.72,4.93,5.56,5.42,4.76,3.63,2.85,2.85
3.63,4.35,5.40,5.50,4.46,4.69,5.03,5.89,5.82,5.93,5.14,5.15,5.50,5.49,5.28,5.64
5.42,5.17,5.04,4.57,5.00,5.32,5.19,4.33,4.82,5.65,6.00,5.22,3.75,3.75,4.43,5.33
5.69,4.65,3.79,4.75,5.66,5.53,3.79,4.12,5.42,5.44,4.66,4.71,5.55,5.62,5.33,5.37
5.62,4.93,4.68,5.04,4.67,4.61,4.96,5.39,5.53,4.80,4.80,5.74,5.34,4.77,4.77,5.34
5.74,5.27,5.08,5.45,4.94,4.61,NA,NA
>chr1:46343456-46343656
NA,NA,4.36,4.24,5.03,5.20,5.84,5.35,5.38,5.40,5.76,6.07,5.66,4.89,3.38,3.63
4.12,3.75,4.98,5.47,5.67,5.43,5.57,5.21,4.52,4.02,4.80,4.74,4.27,2.85,4.36,5.28
6.07,6.07,5.48,4.93,4.80,4.74,4.35,3.63,2.85,4.36,5.57,6.00,5.41,5.00,4.74,3.75
4.81,5.28,5.53,5.11,5.28,5.89,4.98,4.81,4.68,4.42,4.81,5.48,6.02,5.84,5.50,5.40
4.35,3.63,3.79,4.65,5.60,4.68,4.42,5.56,5.94,5.78,5.41,4.76,3.38,3.63,4.12,4.46
4.79,4.46,4.90,5.58,5.73,4.89,3.38,3.68,4.02,3.90,4.72,5.40,4.80,5.11,5.57,5.82
4.88,4.88,5.82,5.57,5.11,4.65,5.69,5.33,4.43,4.36,3.75,4.74,5.84,5.67,5.36,5.08
5.15,4.69,4.27,5.27,5.82,5.30,3.79,4.12,5.60,5.52,5.38,5.89,5.66,4.89,3.63,2.85
4.24,5.46,6.00,5.15,4.31,3.34,4.67,5.80,5.96,4.68,3.64,4.82,5.42,5.44,4.96,5.02
5.66,5.74,5.10,4.73,4.92,5.56,5.46,4.53,4.67,5.40,5.80,5.71,5.25,5.08,4.77,4.94
5.29,5.41,5.99,5.44,4.81,4.19,4.81,4.93,5.39,5.53,5.27,5.43,5.30,4.14,3.35,4.52
5.60,5.90,5.29,4.93,5.00,5.04,4.73,4.84,5.08,5.31,4.65,4.51,4.77,5.29,5.30,4.70
4.77,5.56,5.58,4.94,4.63,4.77,NA,NA
>chr1:46397649-46397849
NA,NA,5.40,5.79,5.94,5.56,4.77,4.66,5.39,5.53,5.27,5.08,5.15,4.69,4.27,4.30
5.24,5.58,5.20,5.50,5.05,4.85,4.85,4.80,4.52,4.50,4.67,5.29,5.23,4.46,4.69,5.03
5.20,5.50,5.49,5.02,4.81,4.92,5.29,4.95,5.17,5.80,5.96,4.68,4.42,5.40,5.35,5.38
5.65,5.82,5.41,5.29,4.94,4.33,4.17,4.03,4.36,4.98,5.21,4.80,4.43,4.05,4.76,5.21
5.57,5.02,4.90,4.93,5.19,5.08,4.90,5.44,5.37,5.33,4.86,5.53,5.84,5.50,5.15,4.31
3.34,4.67,5.85,5.85,4.87,3.64,3.75,4.65,5.40,5.52,4.77,4.77,5.35,5.22,4.14,3.35
4.70,5.66,5.53,5.11,5.58,5.85,5.15,4.21,4.85,5.64,5.38,4.84,5.31,5.05,4.65,4.05
4.76,5.41,5.08,5.27,5.67,5.16,5.27,5.31,5.41,5.99,5.91,4.70,3.35,3.34,3.85,4.05
4.76,5.41,5.08,5.27,5.67,5.16,5.27,5.31,5.32,5.84,5.94,5.15,4.31,3.34,4.67,5.86
5.37,4.69,4.86,4.68,4.02,3.68,3.38,3.38,3.38,4.35,4.63,4.73,4.68,4.42,4.05,4.52
5.21,5.89,5.99,5.44,4.36,4.36,5.58,5.58,5.11,5.53,5.48,4.48,4.03,5.37,5.30,3.79
3.63,4.89,5.66,6.02,5.88,5.19,4.93,4.73,4.69,4.39,4.27,4.30,4.85,4.85,4.80,4.93
5.58,5.73,4.89,3.63,2.85,4.36,NA,NA
>chr1:46734839-46735039
NA,NA,4.85,5.35,5.50,5.84,5.32,5.76,5.76,5.32,5.14,5.15,5.50,5.05,5.24,5.70
5.08,5.10,5.04,5.41,5.69,4.65,3.79,4.75,5.66,6.02,5.88,5.34,5.19,4.51,4.53,4.86
5.41,5.69,4.65,4.51,4.43,5.14,5.33,4.95,4.85,4.84,4.76,4.80,4.97,5.14,5.56,5.19
4.84,4.80,5.08,5.06,4.62,4.43,4.95,5.21,5.57,4.99,5.04,4.92,4.63,4.31,4.65,5.19
5.20,5.50,5.49,5.43,5.67,5.48,5.13,5.54,5.54,4.03,4.31,4.50,4.67,5.00,5.14,5.75
5.16,4.61,4.03,4.70,5.66,5.53,3.79,4.75,5.91,5.37,5.13,5.20,5.32,5.80,5.46,4.93
4.72,4.97,5.96,5.57,5.11,5.53,5.48,4.48,3.74,4.57,4.65,4.92,5.40,5.52,5.38,5.40
5.40,4.98,4.94,5.34,5.08,4.90,5.57,5.73,5.11,5.10,5.73,5.84,5.94,5.22,4.51,4.80
4.80,4.51,4.69,4.97,5.42,5.42,4.38,4.24,4.86,5.79,5.79,4.86,5.08,4.57,4.65,4.02
3.68,3.38,3.38,3.38,3.38,3.38,3.38,3.38,3.38,3.38,3.38,3.38,3.38,4.76,5.60,5.91
5.43,5.49,5.50,5.32,5.29,4.85,4.29,4.45,4.73,5.04,5.17,5.46,5.19,4.63,4.03,4.52
5.21,5.57,5.43,6.01,5.40,4.77,4.66,5.39,5.40,4.94,4.33,4.95,5.53,5.31,4.97,4.69
4.39,4.89,5.55,5.79,5.40,4.98,NA,NA
>chr1:46842107-46842307
NA,NA,5.82,5.30,5.11,5.28,6.02,5.84,5.50,5.22,4.51,5.53,5.48,4.48,3.34,3.85
4.05,3.38,4.76,5.41,5.30,5.24,5.43,5.32,4.98,5.22,5.94,5.22,3.75,2.85,4.75,5.66
6.07,6.07,5.28,4.36,2.85,4.75,5.82,6.00,4.74,4.66,5.08,5.50,5.40,4.27,3.84,5.08
5.34,5.19,5.02,5.57,5.21,4.12,2.85,4.36,5.44,5.37,4.03,4.52,5.40,6.00,5.40,4.35
3.63,2.85,2.85,3.63,4.35,5.40,5.94,5.22,4.98,5.48,5.67,4.89,4.53,4.89,5.90,5.40
4.92,3.90,4.66,4.82,5.27,5.99,5.62,4.93,3.90,4.72,5.89,5.66,4.89,3.63,2.85,2.85
4.75,5.73,5.58,5.11,4.65,5.37,5.36,5.43,5.94,5.15,4.82,4.84,4.51,4.31,4.81,5.49
6.00,4.74,4.72,5.89,5.28,5.11,4.65,5.69,4.74,3.75,4.81,5.57,5.73,5.08,4.57,5.22
5.33,5.26,4.99,5.04,5.00,4.93,5.00,5.41,6.00,5.82,4.89,3.38,3.38,3.38,3.38,3.38
3.63,2.85,4.36,5.58,5.73,4.70,4.05,4.31,4.76,4.84,4.46,4.33,5.38,5.80,5.20,5.58
5.24,4.97,5.19,4.94,4.61,5.08,5.45,4.52,3.34,4.67,5.85,5.58,5.11,5.53,5.66,4.75
2.85,4.36,5.57,6.00,4.74,4.66,5.53,5.23,4.93,4.93,5.46,5.56,4.42,3.75,4.05,4.70
5.73,5.73,4.75,3.84,4.46,5.50,NA,NA
>chr1:46946287-46946487
NA,NA,4.61,4.03,4.36,4.74,5.33,5.69,5.53,5.14,5.27,5.74,5.76,5.33,4.50,4.52
4.68,5.00,4.67,4.43,4.39,5.08,4.97,4.84,5.31,5.05,4.65,4.74,5.40,5.94,5.84,5.15
4.99,4.99,4.30,4.65,4.95,5.41,5.78,5.55,4.89,3.84,4.27,5.40,5.50,5.27,5.34,5.19
4.96,4.77,4.93,5.43,5.53,5.27,5.08,5.41,4.76,3.38,3.38,3.63,3.84,4.27,4.30,4.65
4.05,4.89,5.73,5.73,4.75,3.79,4.80,5.32,5.84,5.23,4.89,3.95,4.25,4.84,4.97,5.31
5.56,5.14,4.43,4.51,5.53,5.66,4.89,3.63,2.85,4.24,5.15,5.30,5.24,5.43,5.53,4.80
4.88,5.37,4.65,5.11,5.58,5.58,4.36,2.85,3.63,4.76,5.41,5.30,5.24,5.23,5.88,5.32
5.76,6.07,5.48,4.81,4.42,4.73,5.02,5.66,5.94,5.32,5.33,4.98,4.66,5.53,5.34,4.97
4.63,4.35,4.05,3.85,4.24,5.62,5.20,5.33,5.73,5.80,4.67,4.49,5.40,5.16,5.27,5.31
5.26,5.43,5.67,5.74,5.27,5.23,5.38,5.22,4.79,4.46,3.84,3.63,4.89,5.66,5.53,5.11
5.58,5.73,4.89,3.38,3.68,4.02,4.68,4.97,4.80,4.51,4.98,5.40,4.80,3.79,3.63,4.89
5.82,6.00,5.33,4.43,4.36,4.46,5.52,5.60,4.76,3.38,3.38,3.68,3.35,4.03,5.37,5.91
4.89,3.38,3.38,3.68,4.02,4.65,NA,NA
>chr1:47023006-47023206
NA,NA,4.51,3.74,4.48,5.49,6.00,5.32,4.73,4.45,4.66,5.39,5.32,4.49,3.85,5.10
5.82,6.00,5.33,4.50,4.63,4.51,4.72,4.93,5.43,5.32,5.00,4.57,5.04,4.92,4.63,4.80
4.93,4.63,4.80,5.30,5.56,5.47,4.54,4.18,4.73,5.22,5.75,5.79,5.79,5.52,4.54,4.33
5.43,5.91,4.89,3.38,3.38,3.38,3.38,3.38,3.38,3.38,3.38,3.68,4.05,4.31,4.81,4.80
4.84,5.38,5.56,4.84,5.08,5.42,4.12,3.79,4.65,5.60,4.97,4.72,4.93,5.46,5.80,5.73
5.50,5.15,5.14,5.53,5.69,5.33,4.43,3.75,2.85,4.27,5.40,5.93,5.48,4.49,3.85,4.05
4.89,5.66,5.53,5.11,5.58,5.73,4.89,3.63,3.79,5.53,5.48,5.01,4.61,5.43,5.94,5.20
5.03,4.69,4.27,5.27,5.82,6.01,6.07,5.66,4.89,3.68,4.03,4.61,5.43,5.56,4.92,4.73
5.10,5.64,5.38,4.84,5.31,5.05,5.24,5.58,5.89,5.82,6.01,6.07,5.66,5.10,4.43,4.21
4.70,4.83,5.22,5.75,5.41,4.82,4.94,5.47,5.67,5.43,5.57,5.21,4.12,3.84,4.89,5.55
5.78,5.41,4.12,4.12,3.75,4.74,5.69,4.65,3.79,3.63,4.35,4.74,4.80,4.02,4.70,5.66
6.02,5.14,5.27,5.99,5.86,4.67,3.95,4.89,5.90,5.46,5.02,4.65,4.86,4.24,4.25,4.84
4.97,5.58,5.31,4.14,4.48,5.48,NA,NA
>chr1:47128311-47128511
NA,NA,4.84,4.73,5.04,5.29,5.90,5.60,4.95,3.85,3.95,4.73,4.63,4.92,5.47,5.67
4.94,4.18,3.75,4.81,5.58,5.58,4.48,4.14,5.22,5.35,4.77,4.36,4.98,5.75,5.41,5.02
4.96,5.41,5.56,4.42,4.37,5.30,5.90,5.65,4.82,3.64,4.37,4.93,4.85,4.93,5.44,5.42
4.52,3.35,4.14,5.30,5.43,5.27,5.53,5.39,4.93,4.81,4.19,4.81,5.28,6.07,5.79,5.60
4.97,4.77,5.08,5.25,5.71,5.80,5.40,4.67,4.53,5.46,5.31,4.98,5.40,5.67,5.71,5.41
4.77,4.94,5.40,5.43,5.24,5.30,5.70,4.82,4.03,4.66,5.19,5.08,3.84,4.75,5.91,5.37
5.33,4.86,4.65,5.11,5.58,5.58,4.81,4.19,4.51,4.92,5.29,4.95,4.85,4.85,5.33,6.00
5.57,4.36,4.36,5.58,5.85,4.67,3.95,4.89,5.90,5.46,4.24,4.36,5.57,5.73,5.08,4.89
5.45,4.46,3.84,3.63,4.89,5.66,5.53,3.79,3.63,4.89,5.66,5.53,3.79,3.63,3.38,3.38
3.38,4.35,4.74,5.33,5.69,4.65,3.79,3.63,3.38,4.89,5.66,5.53,5.11,5.28,6.07,6.01
5.37,4.03,3.35,4.70,5.73,5.58,4.48,3.34,3.85,4.05,4.89,5.82,5.96,4.99,4.29,4.71
5.84,6.20,5.27,4.99,4.99,5.27,6.20,6.20,5.74,5.50,5.20,5.58,4.98,4.21,4.85,5.74
5.94,5.79,5.52,4.54,3.64,4.06,NA,NA
>chr1:47215529-47215729
NA,NA,4.65,4.93,5.48,5.53,3.79,3.63,4.76,5.42,5.56,5.24,5.41,5.75,5.14,4.43
4.36,3.75,4.74,6.00,5.57,4.36,3.75,5.22,5.94,5.84,5.15,4.27,3.84,3.63,4.35,4.74
5.14,5.75,5.41,5.02,4.73,4.42,4.65,5.19,4.97,5.24,5.58,5.20,5.50,5.49,5.02,4.81
4.80,4.97,4.93,4.92,4.85,4.93,5.41,5.31,4.98,5.20,5.26,5.43,5.67,5.47,5.22,4.99
5.49,5.47,4.85,4.21,4.43,4.95,5.21,5.89,6.20,5.54,5.33,4.86,5.53,5.14,5.27,5.82
5.93,5.88,4.97,4.33,4.06,4.95,5.60,5.52,4.46,4.81,5.03,4.97,4.65,4.05,4.89,5.66
5.53,5.11,5.28,5.53,5.11,5.57,5.96,4.97,4.82,5.66,5.30,5.11,5.73,5.80,4.87,4.33
4.97,5.34,4.99,4.30,5.24,5.58,5.89,5.74,5.76,5.41,4.97,4.80,4.76,4.84,4.46,4.03
4.66,5.19,5.08,3.84,4.27,4.98,5.53,5.68,5.81,5.15,4.81,4.19,4.94,5.34,5.53,4.66
4.98,5.33,5.32,5.94,5.43,5.27,5.74,5.34,4.46,4.12,3.63,4.89,5.73,5.85,4.67,4.49
5.40,5.41,4.82,4.94,5.40,5.43,4.53,4.17,4.82,4.92,5.21,4.80,4.43,4.95,5.42,5.44
4.93,4.85,4.73,3.95,3.85,4.05,4.76,5.60,5.52,4.77,4.77,5.35,5.22,4.98,5.48,5.93
5.15,4.52,4.80,4.74,4.74,4.06,NA,NA
>chr1:48132967-48133167
NA,NA,4.99,5.04,4.92,4.63,4.80,4.93,5.02,5.42,5.42,4.76,3.63,2.85,3.75,5.22
5.50,5.27,4.99,4.30,5.24,5.65,6.00,5.40,4.74,4.65,4.30,4.82,4.66,4.74,4.92,5.02
5.42,5.30,4.69,4.89,5.55,5.79,5.40,5.13,5.20,5.76,5.33,4.43,3.75,4.36,5.58,5.58
4.93,4.68,4.97,4.37,4.42,5.56,5.41,4.89,4.82,4.77,4.72,4.51,4.05,3.68,4.76,5.42
5.42,5.02,4.93,4.37,4.42,5.40,5.35,4.46,4.81,5.57,5.96,4.68,4.18,4.80,4.81,4.92
5.47,5.56,5.30,4.78,4.73,4.61,4.17,4.03,3.68,4.35,4.63,4.73,4.68,4.42,4.65,5.19
4.97,5.17,5.85,5.58,5.11,4.65,5.60,4.98,4.51,4.19,4.81,5.58,5.58,4.81,4.51,4.72
4.72,4.51,4.05,3.68,4.89,5.66,6.07,6.07,5.66,4.89,3.68,4.02,4.68,4.97,4.85,4.33
4.17,4.82,5.15,5.50,5.84,5.93,5.82,5.41,5.31,5.27,5.08,5.15,4.24,4.24,5.15,5.30
5.02,4.82,4.62,4.42,4.63,4.50,5.14,5.75,5.79,5.94,5.30,4.14,3.35,4.52,5.41,5.30
5.02,4.73,4.42,4.63,4.50,4.80,4.92,5.19,5.57,4.99,4.65,4.52,5.15,5.93,5.74,4.95
4.83,5.08,5.10,5.64,5.41,4.93,4.81,4.84,5.08,5.45,5.43,5.49,5.50,5.32,5.31,5.27
5.23,4.89,3.84,4.12,5.21,5.57,NA,NA
>chr1:49733646-49733846
NA,NA,5.10,4.14,4.31,5.15,6.00,5.40,4.92,3.90,4.66,5.08,5.23,5.29,4.74,3.75
4.12,4.12,5.60,5.90,4.89,4.78,5.31,5.41,4.89,4.76,4.90,5.02,5.49,5.50,5.32,5.31
5.27,5.08,5.41,4.76,4.05,4.06,4.33,4.97,5.88,5.32,5.40,5.38,5.34,5.48,4.98,5.10
5.74,5.82,6.01,5.76,4.80,5.11,5.58,5.73,4.75,3.79,5.53,5.66,4.89,3.63,4.12,3.75
4.98,5.47,5.34,4.46,4.12,4.75,5.66,5.53,5.11,5.57,5.96,4.97,4.33,4.17,4.03,4.36
4.74,4.80,4.02,4.70,5.73,5.73,5.10,4.06,3.64,4.68,5.60,4.65,5.11,5.28,5.53,3.79
4.75,5.66,5.53,5.11,5.58,5.73,5.10,4.65,4.95,5.29,4.54,3.64,4.46,4.85,4.67,4.92
4.63,4.31,4.63,4.63,4.76,4.92,5.52,5.67,5.27,5.25,5.71,5.35,5.22,5.53,5.19,4.93
4.73,4.63,4.36,3.35,3.74,4.89,5.91,5.40,4.65,4.31,4.51,4.98,5.89,5.28,5.11,5.53
5.66,4.75,3.79,4.65,5.69,5.33,4.74,4.35,4.05,4.06,4.33,5.19,5.53,4.95,4.83,5.43
5.65,4.93,4.78,5.31,5.58,4.94,4.84,5.53,5.23,4.53,4.17,4.82,5.15,6.00,5.46,5.02
5.30,5.37,5.33,5.13,5.69,4.97,4.72,4.93,5.56,5.42,4.82,3.64,4.68,5.60,5.79,6.07
5.28,4.90,4.89,5.55,5.94,5.56,NA,NA
>chr1:49895797-49895997
NA,NA,5.41,5.29,4.94,4.77,5.08,5.25,5.71,5.80,5.29,5.04,4.99,5.49,5.31,4.84
4.97,5.34,5.50,5.33,5.02,4.95,5.19,5.36,4.96,4.93,5.46,5.80,5.15,5.14,5.32,5.76
6.01,5.46,5.13,4.97,5.08,3.84,4.27,4.63,4.76,4.31,4.65,5.19,4.97,4.85,5.35,5.94
5.40,4.42,4.37,5.30,5.56,5.47,4.98,4.72,5.65,5.37,4.03,4.31,4.50,4.67,5.29,5.90
5.60,4.12,3.84,5.08,5.34,5.02,5.05,4.63,4.63,5.05,5.02,5.34,5.53,4.66,4.98,5.75
5.16,4.61,4.94,5.40,6.00,5.40,4.27,3.84,4.89,5.33,5.02,4.73,4.42,4.63,4.63,4.76
4.98,5.60,4.65,5.11,5.57,5.73,5.08,4.57,4.65,4.02,4.52,5.41,5.30,4.82,4.94,5.29
5.32,5.50,5.74,5.99,5.44,4.36,4.24,5.15,5.08,5.36,5.37,5.54,4.72,3.90,4.02,4.36
5.40,5.93,5.47,5.22,4.99,5.02,5.14,5.53,5.60,4.68,4.18,4.73,4.65,4.93,5.48,6.02
5.14,5.02,5.43,6.01,5.40,4.42,4.54,5.29,5.26,5.02,4.90,4.93,5.39,5.40,4.94,4.33
4.67,5.05,4.85,4.68,4.42,4.63,4.50,4.67,5.00,5.14,5.47,5.34,4.46,4.36,4.69,4.73
4.93,5.44,5.31,4.52,3.74,4.51,5.19,5.58,5.80,5.73,5.50,5.20,5.03,4.81,3.75,4.74
5.84,5.67,4.88,4.14,4.94,5.31,NA,NA
>chr1:50926800-50927000
NA,NA,5.32,5.84,5.94,5.22,4.51,5.53,5.28,4.90,5.08,5.19,4.93,4.73,4.69,4.36
4.46,5.52,5.65,4.38,4.49,5.20,5.41,5.82,5.30,3.79,4.27,4.63,4.73,4.93,5.39,5.32
4.49,4.25,4.85,5.33,6.00,5.82,4.89,4.05,4.06,4.33,5.08,5.30,5.02,4.65,5.37,4.88
4.63,5.05,4.85,4.76,4.89,5.41,5.80,5.32,5.31,4.95,4.33,4.97,5.60,5.79,5.79,5.69
5.33,4.43,4.51,5.53,5.28,5.11,4.80,4.80,4.51,4.43,5.33,6.00,5.57,4.36,2.85,4.27
4.74,4.80,4.93,5.58,5.85,4.87,3.64,4.37,5.30,5.56,5.47,4.54,4.42,5.31,5.74,5.82
5.30,5.11,5.28,5.53,5.11,5.44,5.99,5.41,5.20,5.00,4.57,5.22,5.75,5.79,5.94,5.56
4.84,5.38,5.31,4.98,5.48,5.34,5.38,5.54,5.69,5.41,4.97,4.80,4.81,4.51,3.74,3.35
3.68,3.38,4.89,5.66,5.53,4.51,5.22,5.93,5.74,4.95,4.53,5.56,5.42,4.12,4.12,3.75
4.98,5.33,5.32,5.50,5.74,5.82,5.30,3.79,3.63,3.38,4.35,5.40,5.50,5.27,4.99,4.30
5.24,5.58,5.89,5.82,5.65,4.72,4.74,5.84,5.67,4.88,4.14,4.94,5.31,5.56,5.24,5.41
5.40,5.13,5.37,5.93,5.14,5.15,5.94,5.66,4.82,4.85,5.30,5.90,5.40,4.52,3.74,4.57
5.22,5.75,5.41,5.24,5.43,5.40,NA,NA
>chr1:51436444-51436644
NA,NA,4.89,5.67,5.48,4.98,5.10,5.74,5.74,5.76,4.99,4.73,4.77,4.96,5.43,5.65
5.18,4.37,3.64,4.06,4.95,5.21,4.97,4.65,4.95,5.21,4.97,4.65,4.05,4.76,5.21,4.97
4.65,4.05,4.76,5.21,4.97,4.65,4.05,3.38,4.89,5.73,5.73,4.70,4.02,4.65,4.99,5.26
5.31,4.80,4.63,5.04,5.14,5.33,5.41,5.99,5.91,5.10,4.65,5.05,5.50,5.15,4.27,4.90
5.28,5.53,5.11,5.28,6.02,5.84,4.79,4.46,4.81,5.28,5.53,5.11,5.28,5.53,3.79,4.12
5.60,6.00,5.15,4.31,4.03,5.37,5.91,4.75,3.79,5.30,5.82,5.74,5.10,4.98,5.40,5.16
5.36,5.37,4.65,5.11,5.57,5.73,5.11,5.31,5.38,4.33,4.06,4.05,4.89,5.91,6.11,4.84
4.84,5.93,5.54,4.03,3.35,4.52,5.41,5.30,5.02,4.82,4.75,4.89,5.44,5.30,5.02,5.53
5.28,5.11,4.65,5.69,5.32,4.57,3.74,3.35,4.70,5.73,5.85,5.15,4.21,4.21,5.15,5.85
5.58,4.36,2.85,3.63,4.35,4.74,4.80,4.92,5.40,5.91,4.89,5.08,5.62,5.20,5.13,5.48
5.34,5.22,5.08,5.23,5.30,4.78,4.29,4.77,5.31,5.05,4.65,4.05,3.38,4.35,4.63,4.76
4.31,4.63,5.15,6.00,5.60,4.12,3.84,4.89,5.23,4.61,4.82,5.15,6.00,5.40,4.52,3.34
3.85,4.05,4.76,5.60,5.91,5.43,NA,NA
>chr1:51720712-51720912
NA,NA,5.27,4.27,4.69,5.15,5.30,5.02,4.82,4.75,4.89,5.44,5.42,5.24,4.30,5.14
5.93,5.37,5.13,5.20,4.95,4.65,5.10,5.73,5.58,4.90,4.89,5.55,5.55,5.76,6.02,5.62
5.17,4.30,5.14,5.93,5.82,5.27,4.27,4.90,5.28,5.53,3.79,3.63,4.89,5.66,5.53,3.79
4.75,5.73,5.58,4.36,4.36,5.28,5.89,5.38,5.35,5.84,5.15,5.14,5.53,4.86,5.33,5.37
5.65,4.72,4.98,5.33,5.41,5.99,5.91,4.70,4.02,4.68,4.97,4.80,4.76,4.84,4.25,4.24
4.86,5.79,5.76,4.80,5.11,5.28,5.53,3.79,3.63,3.38,4.89,5.73,5.58,5.11,5.30,5.37
5.33,4.86,4.65,5.11,5.58,5.58,5.11,4.80,5.32,5.76,5.23,5.36,5.37,5.79,5.76,5.76
6.07,5.28,5.11,4.80,5.32,5.14,5.27,5.82,6.01,5.76,5.76,5.76,5.76,5.76,5.32,5.14
4.30,4.65,4.74,4.74,5.33,5.76,5.20,5.33,5.62,5.20,4.03,4.48,5.48,6.07,5.76,5.76
5.76,5.40,5.38,4.79,5.27,5.50,5.55,5.78,5.15,4.69,4.27,5.15,5.50,5.74,6.20,6.20
5.27,4.27,4.90,5.28,6.07,5.79,5.37,4.88,4.80,5.74,5.67,5.43,5.02,5.14,5.53,5.69
5.41,5.00,5.04,4.57,4.53,4.89,5.56,5.74,5.27,5.16,5.40,4.49,3.85,4.95,5.21,5.89
6.20,5.54,4.69,4.86,5.14,5.56,NA,NA
>chr1:51801163-51801363
NA,NA,5.02,5.05,4.63,4.14,4.94,5.45,5.78,5.79,5.40,4.98,5.22,5.80,5.40,4.67
4.83,5.43,5.65,5.17,4.74,4.36,4.77,5.35,5.84,5.73,5.31,4.84,4.97,5.08,4.69,5.15
5.78,5.94,5.30,4.78,4.73,5.02,5.31,5.56,5.22,4.57,5.00,5.32,5.39,4.96,4.96,5.40
5.56,5.28,5.26,5.33,5.14,5.00,4.93,5.00,4.67,4.74,4.74,3.85,3.95,4.86,4.68,4.92
5.19,5.57,4.99,5.04,5.29,5.80,5.84,5.20,5.21,4.76,3.38,3.38,3.38,3.38,3.38,3.38
3.38,3.38,3.38,3.38,3.38,3.38,3.38,3.38,3.68,4.02,4.68,5.04,4.67,4.61,4.73,4.42
4.81,5.58,5.58,5.11,5.53,5.66,4.75,3.79,5.30,5.46,4.33,4.68,5.60,4.65,5.11,5.58
5.58,4.48,4.14,5.22,5.80,5.40,4.67,4.61,4.73,4.42,4.81,5.49,6.00,5.33,4.43,4.39
4.89,5.33,5.02,4.73,4.99,5.69,5.84,5.33,4.74,4.36,3.35,3.34,3.85,4.95,5.21,5.89
5.99,5.44,5.11,4.65,5.37,5.36,5.23,4.89,4.90,5.44,5.43,4.33,4.37,4.93,4.85,4.93
5.19,5.53,4.84,4.51,4.98,5.76,5.74,5.41,5.33,4.98,4.66,5.08,5.23,5.29,4.67,4.74
4.35,3.63,3.79,4.65,5.69,5.41,4.97,4.85,4.33,4.17,4.94,5.31,5.42,5.19,4.80,4.84
5.08,5.42,5.24,4.30,4.82,4.66,NA,NA
>chr1:52145365-52145565
NA,NA,4.54,5.52,5.41,5.02,4.96,5.19,5.08,4.90,5.57,5.73,5.08,4.89,6.01,5.22
4.14,4.48,5.62,5.37,5.33,5.73,5.49,4.48,4.03,5.20,5.76,4.97,4.33,4.17,4.82,4.50
5.14,5.56,5.39,4.66,4.71,5.46,5.65,5.38,5.34,5.47,4.98,3.75,4.12,4.75,5.91,5.37
5.13,5.20,4.95,5.24,5.70,5.78,5.79,5.40,4.98,5.10,5.74,6.20,5.54,5.13,5.40,5.79
5.78,5.15,4.69,4.27,4.30,4.65,4.95,5.21,5.20,5.50,5.05,4.85,5.35,6.00,5.40,4.52
4.03,5.20,5.88,5.00,4.61,4.73,4.42,4.81,5.48,5.53,3.79,3.63,4.89,5.66,5.53,3.79
4.75,5.73,5.58,5.11,5.53,5.28,4.90,5.08,4.97,4.84,5.56,5.66,5.24,5.43,5.56,5.14
5.04,4.63,4.63,5.04,5.41,5.84,5.84,5.41,4.86,4.69,5.20,5.62,5.11,5.22,5.35,5.22
5.38,5.23,5.27,5.53,5.43,5.24,5.33,5.76,5.32,4.80,5.02,5.03,4.97,5.17,5.62,6.07
6.07,5.28,4.36,4.24,5.03,4.97,4.85,4.85,5.33,5.69,4.65,3.79,3.63,4.89,5.66,5.53
5.11,5.28,5.53,5.11,5.57,5.73,4.24,4.38,5.58,4.97,5.17,5.85,5.58,4.81,3.75,3.90
4.93,5.62,5.37,5.13,5.20,5.32,5.94,5.66,4.82,4.51,4.81,5.48,5.53,3.79,4.75,5.66
6.07,6.07,5.48,4.48,3.34,4.67,NA,NA
>chr1:52511858-52512058
NA,NA,3.75,4.36,4.43,5.14,5.33,5.26,4.99,5.04,5.17,5.42,5.75,4.98,4.35,3.38
3.38,3.38,3.38,3.38,3.38,3.38,3.68,4.02,4.65,4.99,5.49,5.50,5.32,5.20,4.49,3.85
4.95,5.21,5.20,5.80,5.38,5.13,5.84,5.54,4.03,3.35,4.36,4.74,4.80,4.93,5.62,5.37
5.13,5.20,5.41,5.74,5.88,5.00,4.33,4.51,4.81,5.49,5.82,5.36,5.08,5.41,4.95,3.85
4.24,5.73,5.57,5.11,5.30,5.82,5.41,5.29,4.85,4.62,4.76,4.85,5.05,5.10,5.08,5.45
4.65,4.51,4.82,5.30,5.41,4.76,3.68,4.03,4.61,5.08,5.45,4.65,4.31,4.63,4.92,5.04
4.57,5.08,5.73,5.57,5.11,5.53,5.66,4.70,4.05,4.42,4.62,4.82,4.61,5.00,5.88,5.20
5.33,5.62,5.74,5.89,5.03,5.02,5.53,5.28,4.81,4.19,4.94,5.31,5.40,4.94,4.82,5.30
5.45,4.92,4.68,5.00,4.74,4.66,5.08,4.79,5.38,5.54,4.86,5.11,5.31,5.58,5.19,4.51
5.00,5.32,5.31,5.19,4.80,4.84,5.19,5.53,4.80,4.80,5.53,5.39,4.89,4.58,4.77,5.56
5.38,5.13,5.55,5.76,5.41,4.97,4.78,4.62,4.58,4.71,5.43,5.62,4.93,3.90,4.72,5.65
5.46,5.13,5.08,5.30,5.02,4.65,5.60,4.68,3.64,4.46,4.85,5.14,5.56,5.31,4.94,4.98
5.40,5.76,5.76,4.80,3.79,4.27,NA,NA
>chr1:53720238-53720438
NA,NA,5.80,5.17,4.97,5.19,4.92,4.65,4.57,5.08,4.86,5.79,6.07,5.66,5.10,3.85
3.34,3.35,3.68,4.76,5.21,5.89,5.74,5.76,4.98,4.81,5.02,5.26,5.33,5.14,4.85,4.46
4.33,4.97,5.34,4.99,5.02,4.99,4.65,4.93,5.48,5.53,4.51,5.22,5.50,5.08,4.66,3.90
4.02,4.70,5.73,5.85,4.67,4.49,5.40,5.41,4.82,4.51,4.05,4.36,4.63,4.76,4.80,4.93
4.85,4.76,4.62,4.42,4.81,5.48,5.89,5.38,5.34,5.47,5.14,4.86,3.95,3.85,4.95,5.42
5.56,5.24,5.66,5.94,5.15,5.14,5.53,4.86,5.33,5.20,5.88,4.88,4.80,5.67,5.16,4.61
5.01,5.58,5.58,5.11,5.53,5.66,4.75,3.79,5.30,5.37,4.03,4.52,5.19,4.97,5.24,5.65
6.00,5.40,4.35,4.05,4.06,4.33,5.08,5.42,4.95,4.65,4.95,5.33,5.14,4.74,4.36,4.02
4.80,4.74,4.35,4.05,4.65,4.97,5.19,4.92,4.65,4.99,5.26,5.20,5.13,5.37,5.93,5.84
5.45,4.94,4.18,4.68,5.60,4.65,5.11,5.58,5.73,4.70,4.05,4.31,4.76,4.69,4.39,5.08
4.97,5.13,5.43,5.62,5.01,4.61,5.16,5.67,4.80,4.63,5.04,5.41,5.69,4.65,4.51,5.22
5.50,4.46,4.90,5.58,5.58,4.36,3.75,5.22,6.00,5.65,5.24,4.97,5.21,4.12,4.12,4.19
4.51,4.31,4.65,5.40,5.52,5.38,NA,NA
>chr1:53771153-53771353
NA,NA,5.26,5.43,5.45,5.08,4.84,4.51,4.92,5.40,5.39,4.96,4.77,4.93,5.46,5.56
4.42,4.54,5.40,5.19,4.33,4.46,4.85,4.80,4.52,4.50,5.14,5.33,5.32,5.84,6.01,4.89
3.74,4.52,5.19,4.97,4.65,4.05,4.35,4.74,4.67,4.92,5.02,5.34,5.34,4.99,5.27,5.82
6.01,6.07,5.66,4.70,3.35,4.03,5.20,5.76,5.33,4.50,4.63,4.51,4.72,4.72,4.94,5.29
4.95,4.85,4.84,4.76,4.31,4.65,5.31,5.42,5.02,4.92,4.67,4.74,4.35,3.38,3.68,4.05
3.75,4.18,4.94,5.91,5.40,4.65,4.51,4.77,5.29,5.30,4.70,4.77,5.56,5.58,4.97,4.69
3.75,4.36,5.28,5.53,5.11,5.44,5.43,4.33,4.54,5.40,5.43,5.24,5.41,5.67,4.95,4.53
5.43,5.53,5.13,5.15,5.30,4.94,4.82,4.61,4.67,5.40,5.80,5.84,5.32,5.20,4.98,5.30
5.94,5.79,5.52,4.94,4.33,5.00,5.88,5.20,4.03,4.31,5.15,5.93,5.47,5.14,4.50,4.82
4.17,4.33,4.85,5.18,5.13,5.16,5.02,4.90,4.68,4.85,5.40,5.43,4.53,5.00,5.82,5.80
5.17,5.05,5.31,4.84,5.38,5.80,5.20,5.03,4.69,5.08,4.97,4.33,4.87,5.62,6.07,6.07
5.62,5.15,4.64,5.08,5.06,5.56,5.31,4.94,4.63,5.15,5.30,4.94,4.82,5.02,5.41,5.67
4.80,4.80,5.74,5.56,5.29,5.04,NA,NA
>chr1:53943250-53943450
NA,NA,4.92,5.40,5.43,5.06,5.29,5.27,5.09,4.63,4.52,4.65,4.57,3.74,3.35,4.52
5.60,5.90,5.30,4.80,4.63,4.73,4.69,5.20,5.76,4.98,4.81,4.80,4.18,4.37,4.93,5.02
5.42,5.42,4.95,4.06,3.64,4.54,5.52,5.16,4.61,5.01,5.49,5.73,4.24,4.25,5.35,5.93
5.74,4.80,4.14,4.82,4.63,4.76,4.80,5.30,5.90,5.60,4.76,4.05,4.06,4.33,5.19,5.56
5.14,4.86,4.53,4.51,5.19,5.42,5.42,4.76,3.63,3.84,4.46,5.23,5.30,4.37,3.64,4.06
4.74,5.40,5.50,5.27,5.50,5.55,5.94,5.56,4.42,4.54,5.29,5.32,5.84,6.01,4.89,3.74
4.48,5.48,5.53,5.11,5.58,5.58,4.93,4.80,4.74,4.36,4.03,4.61,5.43,5.30,4.78,4.73
4.85,4.93,5.39,5.40,4.85,4.62,4.76,4.85,4.92,5.04,4.73,4.84,5.19,5.32,5.00,4.89
5.67,5.47,4.85,4.68,4.85,4.92,4.67,4.50,4.63,4.42,4.62,4.76,4.73,4.63,4.63,4.31
4.81,5.02,5.26,5.29,4.85,4.68,4.73,4.63,4.63,4.42,4.62,4.76,4.73,4.63,4.52,4.80
4.85,4.46,4.03,4.58,4.89,5.39,5.40,4.92,4.76,4.63,4.63,4.42,4.73,4.77,4.77,4.96
5.44,5.31,4.52,3.34,4.25,5.35,5.93,5.47,4.94,4.82,5.30,5.45,4.94,4.17,4.33,4.85
5.30,5.56,5.74,4.95,4.61,4.95,NA,NA
>chr1:57154491-57154691
NA,NA,5.14,5.56,5.43,4.53,5.00,5.82,5.82,5.10,3.85,4.49,5.20,5.41,5.99,5.62
5.01,4.14,4.63,5.05,5.02,5.58,5.64,5.29,5.13,4.93,4.69,5.20,5.76,5.41,4.97,4.85
4.82,5.66,5.56,4.84,5.08,5.42,4.38,3.34,3.35,3.68,4.76,5.60,5.52,4.77,4.36,4.74
5.29,5.80,5.40,4.92,5.02,5.65,4.93,4.69,5.54,6.20,5.89,5.03,5.02,5.30,5.82,5.89
5.19,4.52,4.03,5.20,5.76,4.68,4.33,5.84,5.54,4.69,4.89,5.90,5.46,5.02,5.53,5.66
4.75,3.84,4.27,4.30,5.24,5.58,5.20,5.50,5.49,5.43,6.01,5.40,4.84,4.97,5.08,3.84
4.75,5.73,5.58,5.11,4.65,5.37,4.88,4.14,5.01,5.49,5.73,5.11,5.30,5.66,4.82,4.94
5.40,5.43,5.24,5.41,5.75,5.22,4.99,5.26,5.20,5.13,5.37,5.62,4.48,4.14,5.30,5.43
4.61,5.01,5.49,5.73,5.33,5.37,5.86,5.15,4.21,4.21,5.15,5.62,6.02,5.84,4.79,4.46
4.12,3.63,4.35,5.40,5.50,4.46,4.69,5.15,5.08,5.10,5.04,5.41,5.84,5.84,5.32,4.57
5.00,5.32,5.43,4.93,4.72,4.51,4.05,4.70,5.82,5.73,5.11,5.10,5.74,5.99,5.62,4.93
4.65,4.99,5.26,5.20,4.98,5.31,5.46,4.53,4.95,5.67,5.16,5.36,5.82,5.49,4.81,4.31
4.51,4.19,4.12,4.75,5.82,6.00,NA,NA
>chr1:57618911-57619111
NA,NA,4.84,4.73,5.04,5.17,5.42,5.75,5.10,4.25,3.95,4.86,4.68,4.92,5.31,5.56
4.53,4.17,4.82,5.15,6.00,5.40,4.52,4.14,5.22,5.35,4.77,4.36,4.98,5.75,5.41,4.82
4.94,5.52,5.41,4.82,4.85,5.18,5.65,5.43,4.96,4.72,4.85,4.93,4.85,4.68,4.85,5.47
5.56,4.89,4.78,5.30,5.43,5.27,5.53,5.39,4.93,4.81,4.19,4.81,5.28,6.07,5.79,5.60
4.97,4.82,5.33,5.50,5.27,5.23,5.40,4.67,4.53,5.46,5.56,4.92,5.08,5.59,5.88,5.56
4.77,4.66,5.39,5.53,4.95,4.61,4.82,4.89,5.19,5.88,5.32,5.76,5.79,4.86,5.33,5.37
5.30,5.11,5.28,5.53,5.11,5.58,5.73,4.70,4.03,4.14,4.14,5.01,5.62,5.37,4.03,3.35
3.68,3.38,4.35,4.74,4.80,4.93,5.49,6.00,5.33,4.85,4.25,3.34,3.35,3.68,3.38,4.76
5.42,5.42,4.94,4.19,4.81,5.58,5.73,4.89,3.63,4.12,4.46,5.52,5.60,4.95,4.65,4.30
5.14,6.02,5.66,4.75,3.79,4.65,5.69,5.32,4.99,5.02,4.82,4.66,3.90,4.93,5.48,6.07
5.76,4.80,3.79,3.63,3.38,4.35,4.74,4.67,5.29,5.56,5.47,4.54,4.33,5.84,5.84,5.13
5.19,5.53,5.27,5.16,5.75,4.98,3.75,4.81,5.28,5.89,4.72,3.90,4.92,5.45,5.78,5.55
5.76,6.02,5.62,4.87,4.03,4.70,NA,NA
>chr1:57874904-57875104
NA,NA,4.17,4.82,4.63,4.76,4.80,4.93,4.63,4.98,5.76,5.20,5.13,5.40,5.16,5.36
5.82,5.57,4.81,3.75,4.74,5.00,5.14,5.33,5.26,4.99,4.65,4.02,4.36,4.98,5.53,5.19
4.63,4.82,4.50,4.80,4.02,4.52,5.21,5.57,5.43,6.01,5.84,5.73,5.10,4.14,3.35,4.36
5.40,5.93,5.48,4.49,4.25,4.85,4.80,4.52,4.63,4.97,5.42,5.42,5.24,5.05,5.31,4.42
3.75,4.05,4.52,5.21,5.89,5.99,5.86,4.67,4.49,5.40,5.16,4.61,4.03,4.36,4.63,4.76
4.92,5.29,5.41,5.82,5.30,5.11,5.58,5.58,4.48,3.34,4.25,4.85,4.80,4.52,4.63,4.76
4.98,5.60,4.65,5.11,5.58,5.58,5.01,4.14,4.80,5.53,5.19,5.13,5.46,5.93,5.88,5.34
4.94,4.63,4.36,4.74,4.92,4.63,4.92,5.40,5.43,4.53,4.95,5.31,5.26,5.43,6.01,5.84
5.32,5.33,4.98,4.72,5.65,5.82,5.41,5.29,4.85,4.73,5.02,5.33,5.50,4.99,5.02,5.43
5.45,4.46,4.90,5.58,5.73,4.89,3.68,3.35,4.03,5.37,5.93,5.84,5.23,5.29,4.74,3.75
4.81,5.03,5.20,5.50,5.49,4.99,5.22,5.47,5.93,5.15,4.31,3.74,4.89,5.45,5.27,5.34
4.97,5.13,5.55,5.62,5.11,5.10,5.73,5.80,5.46,4.53,4.95,5.31,4.95,5.17,5.62,6.02
5.14,4.30,4.65,4.05,4.76,5.42,NA,NA
>chr1:58050386-58050586
NA,NA,5.41,5.04,4.67,4.33,4.51,4.65,5.19,5.89,5.74,5.62,4.24,4.67,5.86,5.37
4.69,4.86,4.68,4.52,4.63,4.97,5.42,5.31,4.94,4.61,5.08,5.15,4.69,4.89,5.33,4.82
4.97,5.69,5.84,5.41,5.00,4.67,4.50,4.31,4.03,5.20,5.62,5.08,4.57,5.04,4.92,5.02
5.31,5.53,4.80,4.14,4.03,4.36,4.74,5.14,5.33,5.32,5.50,5.05,5.24,5.58,4.97,5.17
5.80,5.96,4.68,4.18,4.80,4.90,4.76,4.62,4.99,5.96,5.57,5.11,5.30,5.46,4.33,4.54
5.29,5.41,5.82,5.93,5.88,5.34,4.94,4.98,5.40,5.40,4.72,4.74,4.92,5.02,5.34,5.08
4.90,5.28,5.53,5.11,5.57,5.73,4.24,3.85,4.74,4.74,4.67,5.00,5.41,5.76,5.55,4.71
4.58,4.62,4.42,4.65,5.19,5.57,5.43,5.91,5.40,4.92,3.90,4.72,5.40,5.32,5.88,5.23
4.53,5.00,5.37,5.53,5.14,5.15,5.80,5.46,5.24,5.41,5.52,4.92,4.63,4.93,4.37,4.33
5.55,5.76,5.33,4.43,4.39,4.46,5.23,5.29,4.93,5.00,4.74,3.75,4.81,5.57,5.73,5.33
5.37,5.62,4.93,4.80,4.43,4.36,4.19,4.51,4.92,5.52,5.41,5.24,5.23,5.53,5.22,5.35
5.84,5.15,4.27,3.84,4.27,4.63,4.76,4.80,5.30,5.23,5.08,4.66,4.74,5.76,5.20,4.03
4.31,4.50,4.80,4.52,4.63,4.76,NA,NA
>chr1:59373790-59373990
NA,NA,5.14,5.75,5.41,4.82,4.85,4.93,4.63,4.92,5.47,5.56,4.89,3.95,4.25,5.35
6.00,5.40,4.94,4.61,5.08,5.15,4.24,3.75,4.43,4.67,4.92,4.63,4.92,5.29,4.95,4.65
4.74,5.40,5.93,5.74,4.95,4.33,4.85,4.93,4.85,4.93,5.44,5.42,4.38,4.24,5.13,5.67
4.88,4.88,5.67,5.69,4.98,4.81,4.51,5.08,5.62,5.74,5.41,5.29,4.54,4.42,5.56,5.66
5.02,4.95,5.30,5.29,5.06,5.23,5.53,5.22,4.79,5.27,5.50,5.33,4.82,4.94,5.40,5.43
4.53,5.00,5.82,5.57,4.36,2.85,3.63,3.38,4.76,5.21,5.89,5.82,5.30,3.79,3.63,3.38
4.89,5.66,5.53,5.11,5.57,6.00,5.41,5.00,5.04,4.99,5.26,5.29,4.85,4.29,4.03,4.06
4.74,5.40,5.94,5.40,4.84,4.97,5.88,5.32,4.80,5.02,5.30,5.08,4.84,4.94,5.67,5.47
4.94,4.33,4.95,5.53,5.19,4.84,4.73,4.65,4.92,5.40,6.00,5.35,4.25,3.95,4.73,4.63
4.92,5.47,5.67,4.94,4.18,4.37,5.30,5.56,5.47,4.54,4.42,5.40,5.35,4.77,4.63,4.94
5.58,5.56,4.77,4.29,4.78,4.93,4.63,4.80,5.30,5.56,5.74,4.95,4.61,4.96,5.44,5.42
4.52,3.35,4.14,5.30,5.43,5.27,5.53,5.39,4.93,4.81,4.19,4.81,5.44,5.99,5.41,5.29
4.94,4.82,5.33,5.50,5.27,5.23,NA,NA
>chr1:59809321-59809521
NA,NA,5.50,4.99,5.27,5.74,5.62,5.33,5.20,5.76,4.74,4.66,5.38,5.23,5.10,5.40
5.90,5.46,5.02,5.53,5.66,4.89,3.68,4.02,3.90,3.75,4.81,5.58,5.73,4.75,3.84,4.46
5.50,5.35,4.25,3.34,3.35,4.36,5.40,5.93,5.48,4.49,3.85,4.05,4.35,4.63,4.97,5.34
5.88,6.02,5.48,4.93,4.68,5.04,4.63,4.80,5.74,5.93,5.40,4.35,3.38,3.38,3.38,3.63
2.85,4.36,5.58,5.85,4.67,3.34,4.31,4.50,4.67,5.29,5.56,5.48,4.49,3.85,4.05,3.38
4.89,5.66,5.89,4.72,4.74,6.00,5.82,4.89,4.05,4.43,4.80,5.21,4.98,4.35,3.63,2.85
4.36,5.28,5.53,5.11,5.58,5.58,4.36,3.75,4.43,5.33,6.00,5.57,5.11,5.30,5.82,5.41
5.20,5.13,5.37,5.44,4.90,4.46,4.79,4.46,4.36,4.43,5.14,5.33,5.41,6.20,6.20,5.89
5.03,4.24,2.85,3.63,4.35,5.40,5.50,4.46,4.69,5.03,5.89,5.82,5.30,5.02,5.03,4.97
4.85,4.85,5.14,5.47,5.67,4.89,5.00,5.40,5.79,5.55,4.89,3.84,3.63,4.76,5.60,5.90
5.29,4.93,5.04,5.10,5.23,5.38,4.66,3.90,4.02,4.70,5.66,6.02,5.14,5.27,5.74,5.76
5.41,4.97,4.85,4.82,5.41,5.40,5.13,5.20,5.62,5.33,5.20,5.88,4.88,4.80,5.74,5.34
4.46,4.81,5.30,5.08,4.84,4.73,NA,NA
>chr1:60217177-60217377
NA,NA,5.42,4.52,3.35,4.03,5.37,5.30,3.79,4.27,4.63,4.97,5.42,5.30,4.69,4.27
5.15,5.50,5.05,4.65,5.10,5.91,5.43,4.33,4.54,5.29,5.26,5.43,5.45,5.27,5.27,4.79
5.22,5.53,5.23,4.53,4.17,4.82,5.15,5.50,5.27,5.50,5.23,5.36,5.82,5.57,5.11,4.80
4.80,5.11,5.57,5.82,5.36,5.08,5.70,5.24,4.30,4.99,4.99,5.27,5.99,5.91,4.89,3.68
3.35,4.03,5.54,6.20,5.74,5.10,5.11,4.86,5.79,5.76,5.32,5.14,5.02,4.99,5.32,5.69
5.53,5.88,5.23,4.93,4.93,5.43,5.40,4.54,4.42,5.31,5.73,5.50,5.05,4.65,4.05,3.38
4.89,5.73,5.58,5.11,5.53,5.28,4.36,2.85,3.63,4.89,5.73,5.73,4.89,3.63,3.84,4.46
4.79,4.46,4.12,3.63,3.38,4.76,5.60,5.52,5.22,5.08,4.79,4.46,4.12,3.63,3.38,4.89
5.73,5.73,4.75,3.84,4.46,4.79,4.46,4.12,3.63,4.76,5.21,5.89,5.82,5.93,5.14,5.15
5.94,5.66,4.82,4.97,5.60,5.53,5.14,5.27,5.82,5.65,5.32,5.23,5.75,4.98,4.27,4.12
3.75,4.74,6.00,5.49,4.81,4.51,4.82,5.30,5.15,4.81,3.75,3.90,4.52,4.50,4.80,4.92
5.40,5.52,5.38,5.89,5.28,4.36,2.85,3.63,4.76,5.60,5.52,4.46,4.81,5.28,5.53,3.79
3.63,4.35,4.63,4.73,4.93,5.44,NA,NA
>chr1:61586807-61587007
NA,NA,4.12,3.84,4.46,4.79,5.22,5.38,5.55,5.78,5.15,5.02,4.65,5.37,4.88,4.88
5.82,5.82,4.75,3.79,4.80,5.40,4.98,4.51,4.98,5.69,5.13,5.11,5.10,5.73,5.84,5.80
4.89,3.95,4.67,5.85,5.58,4.81,3.75,3.64,4.82,5.65,5.52,4.46,4.81,5.58,5.58,4.48
4.14,5.22,5.35,4.77,4.77,4.79,5.08,4.66,3.90,4.02,4.70,5.73,5.85,4.67,3.95,4.86
5.14,5.75,5.16,4.61,4.03,3.68,4.35,4.63,4.73,4.93,5.39,5.40,4.85,4.73,4.61,4.67
5.04,4.68,4.02,4.52,5.60,6.00,5.35,4.25,3.95,4.86,4.68,4.92,5.19,4.97,4.65,4.05
4.89,5.66,5.53,5.11,5.57,5.96,4.68,4.33,5.43,5.44,5.11,4.80,5.32,5.76,5.23,5.36
5.37,5.53,5.76,5.23,5.27,5.31,4.95,5.17,5.62,5.53,3.79,3.63,4.89,5.66,5.53,5.02
5.15,5.08,5.27,5.31,4.95,4.65,5.10,5.73,5.73,4.89,3.38,3.38,4.05,4.06,3.64,3.75
4.63,4.50,4.67,5.00,4.68,4.02,3.68,4.76,5.42,5.44,4.93,4.73,4.63,4.36,4.02,4.80
4.74,4.35,4.05,4.65,4.30,4.99,4.99,5.15,5.84,5.94,5.22,3.75,3.75,4.43,4.80,4.02
4.52,5.42,5.08,4.33,4.06,4.74,4.74,5.33,5.84,5.84,4.74,4.72,5.54,5.69,5.33,4.74
4.27,2.85,4.36,5.57,5.82,5.36,NA,NA
>chr1:61605354-61605554
NA,NA,3.90,4.92,5.19,5.57,4.99,4.65,4.02,4.36,4.63,4.76,4.80,4.93,4.63,4.92
5.52,5.41,4.82,4.51,4.63,5.15,5.93,5.47,4.94,4.82,5.66,5.30,4.98,5.40,5.16,5.36
5.88,5.55,4.33,4.68,5.96,5.82,4.75,2.85,4.36,5.44,5.99,5.74,5.31,4.77,4.58,4.94
5.22,5.54,5.28,5.26,5.33,4.98,4.66,4.82,5.27,5.82,5.30,4.51,4.69,4.73,4.93,5.19
5.08,4.39,4.43,4.80,4.52,4.50,4.80,4.02,4.70,5.73,5.73,4.89,3.68,4.02,4.65,4.57
5.08,4.86,5.53,5.14,5.02,5.43,5.45,5.27,5.27,5.23,5.40,4.63,4.80,5.74,5.93,5.35
4.25,4.24,4.86,4.65,5.11,5.58,5.58,4.48,3.34,3.85,4.05,4.89,5.73,5.73,4.70,3.35
3.34,4.38,5.65,5.52,5.38,5.89,5.48,5.01,4.61,5.23,5.38,5.22,5.34,5.47,4.94,4.33
5.00,5.82,5.49,5.01,4.61,5.23,5.76,5.32,4.80,3.79,3.63,3.38,4.35,4.63,4.76,4.92
5.52,5.41,5.24,5.23,5.53,4.66,4.74,4.92,4.85,4.93,5.41,5.64,5.10,5.06,5.01,4.93
4.37,4.33,5.46,6.01,6.07,5.62,5.17,4.30,4.27,4.69,5.03,4.97,4.65,4.05,4.35,4.74
5.33,5.69,5.79,6.01,5.37,4.03,4.48,5.49,5.96,4.99,4.68,4.73,4.69,3.75,2.85,4.75
5.91,5.43,5.13,5.08,5.42,4.76,NA,NA
>chr1:61759836-61760036
NA,NA,4.50,4.67,5.29,5.23,5.08,4.66,4.74,4.92,5.02,5.42,5.30,4.24,2.85,4.27
4.74,4.80,4.93,5.58,5.58,4.90,4.89,5.23,4.61,5.01,5.62,5.99,5.27,4.27,4.69,5.46
6.00,5.35,4.25,4.24,5.62,5.74,5.89,5.21,4.76,3.38,3.63,4.12,3.75,3.90,4.52,5.15
5.94,5.84,5.15,4.99,5.27,5.50,5.40,4.27,4.12,3.75,3.90,4.52,4.63,4.73,4.93,5.19
5.88,5.32,4.80,5.11,5.28,6.07,5.76,4.80,4.51,5.22,5.94,5.22,4.78,4.89,5.23,4.46
4.39,5.22,6.00,5.65,4.82,4.33,5.08,5.30,5.02,4.80,4.80,3.79,4.75,5.66,5.53,3.79
4.75,5.66,5.53,5.11,5.58,5.73,5.10,4.65,4.30,4.82,4.66,4.98,5.75,5.16,5.27,5.31
5.41,5.82,5.93,5.88,5.23,5.24,5.41,5.75,4.98,4.72,5.65,5.37,5.13,5.40,5.16,5.10
5.05,5.02,5.31,5.40,4.94,4.82,5.33,4.89,4.90,5.57,5.73,5.08,4.89,6.01,5.84,5.20
5.19,4.92,4.68,4.86,4.78,5.22,5.35,5.22,5.08,5.50,5.15,4.82,4.61,5.43,5.94,5.32
5.33,5.14,4.74,4.35,3.68,3.35,4.03,5.37,5.91,4.70,3.35,3.34,3.85,4.74,5.40,5.50
5.27,5.50,5.55,5.55,5.38,4.84,4.94,5.42,5.30,5.02,4.65,5.37,5.36,5.16,5.75,4.98
3.75,4.36,5.22,5.50,4.46,4.69,NA,NA
>chr1:62082590-62082790
NA,NA,4.65,4.02,3.68,4.89,5.66,5.53,5.02,5.03,5.20,5.84,5.80,5.40,5.10,5.23
5.38,5.22,5.34,5.48,4.49,4.67,5.62,6.07,6.01,5.37,5.13,5.20,4.95,4.85,4.85,5.14
5.75,5.41,5.02,4.96,5.39,5.40,4.92,4.81,4.80,4.84,4.97,5.53,4.84,4.51,4.31,4.05
3.68,4.35,5.40,5.94,5.22,4.98,5.32,5.39,4.93,4.73,4.63,4.36,3.35,4.14,5.30,5.43
5.36,5.88,5.20,4.69,4.73,4.63,4.31,4.05,4.70,5.66,5.89,4.98,4.81,4.93,5.19,5.34
4.99,5.15,5.80,5.38,4.33,4.46,5.35,5.93,5.74,4.80,4.80,5.74,5.56,5.29,5.04,4.57
5.08,4.86,4.65,5.11,5.58,5.58,4.81,4.46,5.35,5.84,5.73,5.10,4.14,4.31,4.63,4.73
4.68,4.85,5.29,5.26,4.99,5.32,5.76,5.55,4.33,4.68,5.76,5.20,4.03,4.52,5.45,5.78
5.78,5.70,5.24,4.95,5.29,4.94,4.33,4.17,4.94,5.31,5.44,4.96,5.02,5.66,5.74,4.85
4.85,5.71,6.01,4.94,4.45,4.66,5.39,5.40,4.94,4.72,4.72,4.94,5.40,5.43,4.93,4.93
5.56,5.30,4.81,4.46,4.79,5.27,5.34,4.97,5.13,5.84,5.84,5.13,4.97,5.88,5.32,5.40
4.72,3.90,4.52,4.50,4.80,4.93,5.58,5.85,5.17,4.97,5.03,5.02,5.53,5.28,4.90,4.27
5.02,4.99,5.22,5.47,5.34,4.77,NA,NA
>chr1:62154903-62155103
NA,NA,5.31,5.56,4.93,4.93,5.46,5.80,5.73,5.10,4.14,3.35,4.52,5.42,5.08,4.84
4.73,5.32,6.00,5.82,5.10,3.85,4.49,5.48,5.93,5.40,4.35,3.68,4.03,4.14,4.14,5.01
5.49,5.96,4.97,4.33,4.17,4.03,3.68,4.89,5.73,5.73,4.89,3.38,3.63,3.84,4.27,4.30
4.85,5.10,5.21,5.61,6.11,5.91,4.89,3.63,3.84,4.89,5.55,5.78,5.41,4.52,4.02,3.90
3.75,4.12,3.63,3.38,3.38,4.89,5.73,5.73,4.89,3.68,4.02,3.90,4.72,5.89,5.66,4.89
3.38,3.63,2.85,4.36,5.58,5.58,4.93,4.80,4.74,4.35,3.68,3.35,4.14,5.10,5.05,4.65
5.10,5.66,5.53,5.11,5.57,5.96,4.68,4.18,4.73,5.32,5.76,5.74,5.41,5.31,4.95,4.61
4.82,4.75,4.89,5.44,5.31,4.65,4.31,4.76,4.63,4.27,3.79,4.80,4.80,3.79,3.63,4.89
5.66,5.53,3.79,3.63,4.89,5.66,5.53,5.11,5.28,5.53,5.11,5.28,5.53,5.11,5.28,5.53
3.79,3.63,3.38,3.38,4.76,5.60,5.90,5.29,5.04,4.99,5.26,5.29,4.85,4.29,4.45,4.73
5.04,5.29,5.80,5.22,4.78,4.86,5.14,5.33,4.95,5.24,5.70,5.08,5.10,5.40,5.23,5.27
5.50,5.23,5.36,5.67,5.84,5.41,4.86,4.78,5.10,5.74,5.74,5.62,5.33,5.54,5.54,5.33
5.62,5.74,5.89,5.03,4.81,4.46,NA,NA
>chr1:62450628-62450828
NA,NA,4.36,3.75,5.22,5.50,4.46,4.69,5.46,6.00,5.22,4.51,5.53,5.48,5.01,4.61
5.16,5.52,4.92,4.51,4.19,4.81,5.28,6.07,5.79,4.86,5.33,5.20,5.76,4.99,4.29,4.45
4.94,6.01,5.84,5.20,5.21,4.76,3.38,3.38,3.68,4.03,4.61,5.23,4.89,4.69,5.46,5.91
4.89,5.08,5.13,5.84,5.33,4.74,4.35,3.38,3.63,3.79,4.80,5.76,5.79,5.37,4.88,4.80
5.67,5.16,5.27,5.53,5.19,4.33,4.06,4.05,4.76,5.42,5.56,4.93,4.93,5.43,5.40,4.94
4.82,5.33,5.50,5.34,4.97,4.84,5.56,5.46,4.53,4.67,5.40,5.80,5.71,5.25,5.08,4.77
4.97,5.96,5.57,5.11,5.53,5.28,4.81,4.19,4.81,4.93,5.39,5.53,5.27,5.43,5.30,4.14
3.35,4.52,5.42,5.44,4.93,4.85,4.93,4.85,4.72,4.96,5.08,4.62,4.98,5.58,5.20,5.80
5.41,4.96,4.96,5.29,5.27,4.47,4.63,4.77,5.35,5.84,5.20,5.19,4.65,3.75,4.18,4.94
5.91,5.40,4.92,4.68,5.00,4.74,4.36,4.77,5.52,5.40,4.92,4.65,4.73,4.84,4.97,5.53
4.66,3.90,4.92,5.31,5.56,4.93,4.93,5.56,5.30,4.69,4.27,5.27,5.74,5.62,5.11,5.22
5.94,5.40,4.27,4.12,4.19,4.81,4.93,5.19,5.53,4.66,4.74,5.00,5.41,5.76,5.20,5.33
5.73,5.82,4.89,4.05,3.85,4.24,NA,NA
>chr1:62744732-62744932
NA,NA,5.53,5.37,5.36,5.23,5.76,6.02,5.66,4.89,3.63,3.79,5.53,5.48,4.93,4.80
4.74,4.74,4.65,4.95,5.31,5.27,5.16,5.75,4.98,3.75,4.36,5.22,6.00,5.60,4.52,4.05
4.51,4.82,5.41,5.75,5.14,4.43,4.36,4.19,4.51,4.80,4.93,5.02,5.58,5.80,5.20,5.19
4.65,4.42,4.68,4.85,4.92,4.93,4.97,4.80,4.63,4.93,4.78,4.73,5.02,5.30,5.45,4.52
4.14,5.22,5.80,5.30,4.85,4.33,4.95,5.74,5.56,5.40,5.10,5.16,5.67,4.80,4.88,5.88
5.55,5.13,5.08,5.31,4.65,4.31,4.51,4.84,5.08,5.45,5.43,5.26,5.29,4.54,3.64,4.06
5.10,5.73,5.58,5.11,4.65,5.37,5.36,5.16,5.52,4.54,3.64,4.06,5.10,5.73,5.58,5.11
4.65,5.60,4.68,4.42,5.56,5.43,4.61,4.03,4.36,4.63,4.76,4.98,5.96,5.49,5.01,4.14
4.88,5.67,5.67,5.22,5.18,5.54,5.54,5.54,5.54,5.71,5.88,5.94,5.73,5.50,5.73,5.50
5.73,5.50,5.73,5.50,5.73,5.50,5.73,5.50,5.73,5.50,5.73,5.50,5.73,5.50,5.73,5.50
5.73,5.50,5.73,5.50,5.73,5.50,5.73,5.50,5.73,5.50,5.73,5.50,5.73,5.50,5.73,5.50
5.73,5.50,5.73,5.50,5.32,5.33,5.14,4.86,4.78,5.22,5.35,4.77,4.63,4.94,5.34,5.53
5.22,4.79,5.27,5.50,5.23,5.27,NA,NA
>chr1:62872754-62872954
NA,NA,4.18,4.94,5.67,5.47,4.92,4.63,4.73,3.95,4.25,5.10,5.75,5.42,5.17,4.74
4.36,4.77,5.34,5.74,4.95,4.33,4.94,5.40,5.43,4.93,4.93,5.56,5.42,5.24,4.30,4.99
5.34,4.97,4.84,5.40,5.94,5.40,4.74,4.06,4.03,4.29,4.85,5.29,5.26,4.99,5.04,5.00
5.41,5.76,5.20,5.33,5.73,5.82,4.89,3.38,3.63,3.79,5.30,5.82,5.89,5.21,4.76,3.38
3.63,2.85,4.36,5.57,5.82,5.00,4.53,5.43,5.40,4.54,4.42,5.31,5.73,5.80,5.38,4.84
5.56,5.38,4.84,5.56,5.41,4.89,4.76,4.73,4.63,4.74,3.85,4.49,5.20,4.95,4.65,4.05
3.38,4.89,5.73,5.58,5.11,4.65,5.69,5.41,4.86,4.69,5.37,5.44,4.90,5.08,5.34,5.02
4.93,4.37,4.42,5.40,5.94,5.40,4.35,4.05,4.06,4.33,5.38,5.64,5.25,4.86,5.13,5.74
5.93,5.15,4.52,4.68,4.86,4.69,5.37,5.91,4.75,3.79,4.80,4.80,5.11,5.58,5.85,5.15
4.80,5.13,5.18,4.78,4.62,4.82,4.61,4.17,4.94,5.31,5.08,5.13,5.46,5.65,4.98,4.81
4.68,4.42,4.65,5.19,4.97,4.65,4.05,4.89,5.66,6.07,5.76,5.76,6.07,5.62,4.67,4.49
5.20,5.41,5.74,5.76,4.68,4.18,4.73,5.32,5.69,5.54,4.72,4.74,6.00,5.57,4.36,3.75
4.69,4.97,5.42,5.42,4.52,4.03,NA,NA
>chr1:63801761-63801961
NA,NA,5.34,5.23,4.93,4.77,4.96,5.41,5.31,4.98,5.40,5.79,5.79,5.67,4.95,4.33
4.85,5.30,5.90,5.65,4.82,3.64,4.54,5.52,5.41,5.24,5.43,5.40,4.94,4.33,4.67,5.40
5.90,5.40,4.52,4.14,5.10,5.05,4.85,4.85,4.80,4.02,4.36,4.63,4.97,5.34,5.53,4.66
4.74,5.29,5.90,5.65,4.38,3.34,4.31,4.63,4.73,4.95,5.22,5.65,4.93,4.78,5.31,5.46
4.53,4.95,5.53,5.39,4.93,4.90,4.80,4.84,5.38,5.80,5.32,5.29,4.94,4.82,5.66,5.94
5.73,5.50,5.73,5.31,4.84,5.38,5.56,4.84,4.97,5.34,5.50,5.33,4.82,4.97,5.69,5.67
4.88,4.88,5.82,5.57,5.11,5.53,5.48,4.93,4.65,4.83,5.16,5.13,5.18,4.37,4.18,4.73
5.04,5.29,5.23,4.46,4.90,5.28,6.02,5.14,4.30,4.65,4.74,4.63,4.73,4.93,5.39,5.40
4.94,4.33,4.95,5.53,5.19,4.84,4.73,5.04,5.29,5.90,5.60,4.95,3.85,3.95,4.73,4.63
4.92,5.47,5.56,5.40,4.63,4.63,5.40,5.90,5.40,4.94,4.61,5.08,5.15,4.81,4.19,4.51
4.80,4.93,4.85,4.68,4.78,4.93,4.63,4.80,5.30,5.56,5.74,4.95,4.33,4.85,4.93,4.85
4.93,5.44,5.42,4.52,3.35,4.14,5.30,5.43,5.36,5.67,5.84,5.33,4.43,3.75,4.36,5.28
6.07,5.79,5.60,4.97,4.82,5.33,NA,NA
>chr1:63828928-63829128
NA,NA,4.63,4.94,5.34,5.88,5.53,5.69,5.33,4.74,4.74,4.65,4.30,4.99,5.27,5.23
5.40,5.10,5.08,5.41,4.12,3.79,5.53,5.66,4.89,3.63,4.12,4.46,4.79,4.46,4.69,5.15
5.08,5.36,5.37,5.79,5.76,5.76,6.07,5.48,5.01,4.17,4.83,5.37,5.15,5.22,5.82,5.82
4.75,2.85,2.85,3.63,4.76,5.42,5.42,5.02,4.73,4.69,5.37,5.44,4.36,2.85,4.12,5.21
4.97,5.17,5.86,5.99,5.74,5.50,5.32,5.31,5.27,5.16,5.40,5.13,5.20,5.76,4.74,4.72
5.89,5.28,4.36,4.24,5.46,6.00,5.15,4.82,4.17,4.53,5.23,5.53,5.22,5.35,5.40,4.42
4.68,5.60,4.65,5.11,5.57,5.73,5.08,4.89,5.91,5.60,4.95,3.85,4.49,5.48,5.67,4.89
3.74,3.35,4.70,5.82,6.00,5.41,5.00,4.74,3.75,4.81,5.58,5.58,5.11,4.65,4.86,5.33
5.37,5.30,4.51,5.22,5.50,4.46,3.84,4.27,5.40,5.50,5.84,5.32,4.80,4.51,4.43,4.80
4.02,4.36,4.63,4.73,4.93,5.19,5.53,4.66,4.98,5.75,5.41,4.82,4.51,4.05,4.70,5.73
5.73,4.89,3.63,3.84,4.89,5.55,5.94,5.56,4.84,5.08,5.42,4.38,3.34,3.35,3.68,3.38
3.38,3.38,3.38,3.38,4.35,4.74,4.80,4.02,3.68,3.38,3.38,3.38,3.38,3.38,4.35,4.63
4.73,4.93,5.44,5.30,4.69,5.08,NA,NA
>chr1:64025528-64025728
NA,NA,4.93,5.00,5.41,5.69,4.65,4.51,4.43,5.14,5.33,4.95,4.85,4.84,4.97,5.34
5.08,4.69,5.46,5.52,4.77,4.36,4.74,5.69,4.65,4.51,5.22,5.50,5.08,5.22,4.79,4.46
4.90,5.28,5.53,3.79,4.27,5.40,5.94,5.40,4.84,4.97,5.08,4.90,5.44,5.43,5.13,5.38
5.80,5.73,5.10,4.98,5.20,5.26,4.99,4.65,4.92,5.40,5.52,4.46,4.81,5.15,5.08,5.27
5.31,5.32,5.80,5.46,4.53,4.17,4.03,4.70,5.66,6.07,5.79,4.86,5.33,5.37,5.62,4.48
3.74,4.57,4.65,4.92,5.31,5.42,5.02,4.73,4.53,4.89,5.91,5.40,4.52,4.14,5.10,5.05
5.17,5.85,5.58,5.11,5.53,5.28,4.36,2.85,3.63,3.38,3.38,3.38,3.38,3.38,3.38,3.38
3.38,3.38,4.76,5.60,5.90,5.29,4.74,4.66,5.53,5.34,4.97,4.69,4.36,3.75,3.90,4.92
5.45,5.08,5.10,5.04,5.14,5.33,4.95,5.24,5.70,5.30,4.82,4.97,5.69,5.69,4.97,4.33
4.95,5.53,5.31,5.02,4.93,4.78,4.73,5.02,5.41,5.40,4.98,5.31,5.46,5.06,5.08,5.25
5.71,5.35,4.77,4.36,3.90,4.92,5.31,5.56,4.53,4.67,5.40,5.80,5.22,4.98,5.40,5.79
5.78,5.45,4.94,4.14,4.14,4.82,5.15,5.94,5.40,4.42,4.37,4.93,4.85,4.95,5.19,5.19
4.70,4.03,4.46,5.35,5.94,5.71,NA,NA
>chr1:64508912-64509112
NA,NA,4.82,4.66,3.90,4.92,5.19,5.57,5.43,5.91,5.40,4.52,4.14,5.31,5.41,4.66
4.71,5.43,5.91,4.75,3.79,5.53,5.28,5.11,5.53,5.66,4.75,3.84,5.08,5.19,4.89,4.58
4.77,5.31,5.49,4.99,5.04,4.92,5.02,5.42,5.42,4.52,4.03,4.14,4.88,5.82,5.57,4.36
2.85,4.12,5.41,5.30,4.82,4.97,5.96,5.82,4.89,3.63,2.85,3.75,5.22,5.94,5.22,4.14
4.52,5.40,5.90,5.40,4.67,4.33,4.51,4.63,4.63,4.97,5.34,5.08,3.84,4.75,5.91,5.37
4.03,4.31,5.15,5.50,5.08,5.22,5.52,5.65,4.82,4.33,5.19,5.53,5.13,4.86,4.64,4.43
5.10,5.66,5.53,5.11,5.58,5.73,4.75,3.84,4.89,5.33,4.82,4.97,5.60,5.53,5.84,5.50
5.15,4.31,3.34,4.25,5.35,5.94,5.84,5.20,5.03,5.02,5.53,5.62,5.17,5.05,5.50,5.15
4.99,5.27,5.50,5.15,4.31,4.14,5.30,5.43,5.27,5.74,5.56,5.30,4.78,4.62,4.76,4.73
4.69,4.51,5.30,5.82,5.89,5.21,4.76,3.38,3.38,3.63,3.84,4.27,5.27,5.99,5.91,4.89
3.38,3.68,4.05,4.31,4.63,4.93,4.80,4.76,4.63,4.27,3.79,4.65,5.69,5.41,4.86,4.53
4.57,5.04,5.29,5.90,5.46,4.24,3.75,4.69,4.73,4.93,5.39,5.56,5.14,5.00,4.93,4.97
4.37,4.18,4.94,5.45,5.84,6.02,NA,NA
>chr1:64531325-64531525
NA,NA,4.77,4.77,5.35,5.84,5.15,4.99,5.34,5.19,4.96,5.02,5.66,5.94,5.15,4.27
4.39,4.69,4.97,5.31,5.53,4.80,4.80,5.31,5.32,5.50,5.73,5.84,6.01,5.43,5.02,5.14
5.93,5.82,5.74,5.10,4.14,4.31,5.15,5.93,5.48,4.98,5.22,5.35,4.46,4.81,5.46,6.00
5.15,4.82,4.17,4.61,4.82,4.89,5.39,5.40,4.92,4.81,4.51,4.53,4.73,5.02,5.58,5.31
4.98,5.48,5.93,5.40,4.74,4.06,4.33,5.19,5.40,4.54,4.42,5.56,5.94,5.78,5.41,4.12
4.12,4.46,4.79,5.84,5.93,5.46,5.13,4.97,5.53,4.84,4.94,5.31,5.32,4.49,4.67,5.62
5.53,5.11,5.28,5.53,5.11,5.44,5.37,5.33,5.73,5.82,4.75,3.79,5.53,5.28,4.90,4.89
5.23,5.36,5.82,5.80,4.67,4.49,5.48,5.67,4.89,4.53,4.89,5.23,5.84,5.93,5.82,5.27
4.82,4.84,4.51,4.98,5.76,5.55,4.71,4.58,4.89,5.44,5.42,4.95,4.65,4.97,5.58,4.38
3.34,4.52,5.40,6.00,5.15,4.52,4.65,4.57,4.53,4.89,5.23,5.84,5.53,4.86,4.24,3.85
4.74,5.40,5.93,5.47,5.14,5.04,5.10,5.23,5.38,5.22,4.79,4.46,3.84,4.75,5.66,5.89
4.72,3.90,4.02,4.70,5.82,5.73,5.33,5.37,5.91,4.75,3.79,5.30,5.82,5.27,4.27,3.84
4.27,5.40,5.50,5.84,5.53,4.86,NA,NA
>chr1:65402514-65402714
NA,NA,5.80,5.29,4.67,4.43,3.75,2.85,4.27,4.63,4.97,5.42,5.30,4.69,4.27,5.15
5.84,6.01,5.43,5.26,5.31,5.27,5.16,5.75,5.14,4.74,4.35,4.05,4.65,4.95,5.20,5.13
5.20,5.76,4.68,3.64,4.82,5.58,5.89,6.20,5.84,5.13,4.97,5.88,5.32,5.32,5.84,5.50
5.40,4.74,3.85,4.49,5.40,5.41,5.24,5.56,5.30,5.02,4.80,4.80,3.79,4.12,5.60,5.91
4.94,4.84,4.97,5.08,3.84,3.63,3.38,4.89,5.66,6.02,5.14,5.27,6.20,6.20,5.89,5.21
4.76,3.38,3.63,3.84,5.08,5.23,5.24,5.30,5.15,4.24,2.85,3.63,4.89,5.66,6.07,5.76
4.80,5.11,5.58,5.58,5.11,5.53,5.66,4.75,4.12,4.46,5.52,5.60,4.12,3.79,4.80,5.76
5.76,5.32,5.14,5.15,5.84,5.94,5.40,4.35,3.38,3.68,4.02,4.80,4.43,4.51,5.30,5.82
5.89,5.21,4.52,4.03,4.61,5.16,5.40,4.98,5.30,5.94,5.55,4.89,3.84,4.75,5.91,5.99
5.89,5.03,4.81,4.46,4.79,5.08,4.84,4.51,4.98,5.96,5.82,4.75,3.84,4.89,5.33,4.82
4.97,5.96,5.82,4.70,4.03,4.14,4.14,5.01,5.49,5.96,4.97,4.72,4.72,4.51,4.05,3.68
4.89,5.91,5.99,5.41,5.33,5.14,4.74,4.35,3.63,3.79,4.80,4.80,3.79,4.27,5.40,6.00
5.60,4.12,3.84,4.46,5.45,4.89,NA,NA
>chr1:65828463-65828663
NA,NA,4.42,4.37,4.93,4.63,4.80,4.97,5.41,5.76,5.74,5.74,5.50,5.32,5.33,4.98
3.75,4.36,4.69,4.76,4.92,5.52,5.16,4.61,4.82,4.63,4.76,4.31,4.63,4.63,4.76,4.92
5.29,5.41,5.82,5.65,5.38,5.34,5.74,4.95,4.33,4.94,5.52,5.79,5.55,5.76,5.53,5.60
4.68,3.64,4.87,5.80,5.96,4.68,3.64,4.82,5.58,5.20,5.94,5.43,4.61,4.03,4.52,5.42
5.08,4.33,4.87,5.62,6.02,5.84,5.50,5.35,4.85,4.30,4.27,4.39,4.69,4.73,4.93,5.44
5.42,4.76,3.68,4.02,3.90,4.36,4.77,5.34,5.74,5.13,5.15,5.37,4.83,4.17,4.82,4.50
5.33,5.69,4.65,5.11,5.58,5.85,5.17,4.97,5.21,4.95,4.65,4.95,5.29,4.54,4.42,5.31
5.05,4.65,4.74,4.74,4.80,4.93,5.62,5.37,5.13,5.20,5.41,5.82,5.30,5.11,5.57,5.73
5.08,4.57,5.22,5.33,4.95,4.65,4.05,4.35,5.40,5.94,5.71,5.25,4.86,5.13,5.67,5.16
4.61,4.03,4.70,5.73,5.73,4.70,4.02,4.80,4.85,4.25,4.24,5.62,5.55,4.33,4.54,5.47
5.56,5.29,5.04,4.57,4.53,4.89,5.56,5.74,5.27,5.08,5.15,4.24,2.85,4.75,5.66,6.07
6.07,5.66,4.70,4.02,4.80,4.74,4.35,3.68,4.02,4.80,4.50,4.31,3.34,3.85,5.10,5.73
5.58,4.36,4.24,5.46,5.52,4.46,NA,NA
>chr1:66257002-66257202
NA,NA,4.63,4.36,3.35,3.34,4.25,5.35,5.50,4.46,4.90,5.58,5.58,4.48,3.34,4.25
4.84,4.76,4.98,5.76,5.74,5.74,5.10,4.98,5.48,5.34,5.38,5.89,5.48,5.01,4.14,4.63
5.04,4.68,4.93,5.49,6.00,5.32,4.99,5.02,4.99,5.50,5.33,4.82,4.51,4.05,4.36,5.40
6.00,5.46,4.69,4.27,5.27,6.20,6.20,5.41,5.29,4.94,4.82,5.33,5.50,4.99,5.27,5.99
5.91,4.70,4.03,4.14,4.88,5.37,4.65,3.79,3.63,4.76,5.42,5.44,4.66,4.77,5.40,5.94
5.22,4.39,5.08,5.19,4.66,4.77,5.40,5.94,5.22,4.51,4.65,4.86,5.33,5.20,5.76,4.68
3.64,4.87,5.62,5.53,5.11,5.57,5.96,4.68,3.64,4.87,5.62,5.53,5.02,5.15,5.30,5.02
4.73,4.42,4.63,4.50,4.80,4.02,4.52,5.42,5.44,4.93,4.85,4.93,4.37,4.18,4.80,4.90
4.68,4.99,5.60,4.65,3.79,4.12,5.21,5.57,5.02,4.81,4.31,4.05,4.70,5.73,5.58,5.11
5.30,5.82,5.74,5.50,5.32,5.20,4.49,4.25,5.35,5.93,5.47,4.98,4.66,5.53,5.19,4.93
4.81,4.19,4.12,4.75,5.73,5.73,4.75,2.85,3.75,4.69,4.73,4.68,4.85,5.47,5.67,4.94
4.18,4.54,5.29,4.95,4.85,4.84,4.76,4.31,4.63,4.50,4.67,5.00,4.68,4.93,5.62,5.99
5.27,5.14,5.53,5.69,5.33,4.74,NA,NA
>chr1:66728623-66728823
NA,NA,4.74,5.14,5.47,5.67,5.43,5.02,4.27,3.84,4.12,5.42,5.44,4.89,4.58,4.45
4.73,5.04,4.92,4.63,4.98,5.69,5.13,4.24,4.25,5.35,5.93,5.48,4.49,3.85,4.74,4.74
4.80,4.52,4.50,4.80,4.02,4.36,5.40,5.94,5.84,5.20,5.21,4.76,3.68,3.35,3.74,4.57
4.65,4.52,4.50,4.80,4.02,4.52,5.42,5.42,4.97,4.84,4.25,3.95,4.89,5.56,5.47,4.92
4.76,4.63,4.35,3.68,4.05,3.75,4.42,5.31,5.74,5.99,5.62,4.93,3.90,4.72,5.89,5.66
4.89,3.63,2.85,4.36,5.28,5.53,5.11,5.58,5.73,4.89,3.63,3.84,4.89,5.55,5.55,4.89
4.90,5.28,5.53,5.11,5.58,5.58,4.81,4.19,4.94,5.31,5.32,4.98,5.30,5.88,5.27,5.32
5.53,5.93,5.14,5.15,5.50,5.05,5.24,5.65,5.90,4.89,4.69,5.54,5.84,4.33,4.37,4.93
5.02,5.34,5.53,5.22,4.79,5.84,5.53,5.37,5.36,5.08,5.41,4.12,3.79,4.80,4.80,5.11
5.28,6.02,5.76,5.33,5.24,5.43,5.56,4.98,4.36,4.63,4.81,4.68,4.85,5.29,5.32,5.50
5.05,5.17,5.86,5.99,5.41,5.20,4.98,5.31,5.38,4.84,5.56,5.94,5.94,5.94,5.20,5.03
4.69,4.27,4.30,4.85,5.35,6.00,5.46,4.81,4.46,4.79,4.46,4.69,5.15,5.08,4.61,5.01
5.58,5.73,4.75,2.85,2.85,4.27,NA,NA
>chr1:67329884-67330084
NA,NA,6.01,5.82,5.27,4.27,4.90,5.58,5.58,5.11,5.53,5.48,4.48,4.14,5.30,5.94
5.79,5.40,4.49,3.85,4.05,4.76,5.21,5.89,5.82,6.01,5.76,5.76,6.07,5.28,4.36,3.75
4.43,5.33,6.00,5.80,4.67,3.95,4.89,5.90,5.46,5.02,5.53,5.66,4.70,4.03,4.14,4.80
5.31,4.95,5.17,5.85,5.73,4.89,3.38,3.38,3.68,3.35,3.74,4.57,5.04,5.29,5.90,5.60
4.76,3.63,2.85,3.75,5.22,5.50,5.27,5.50,5.33,5.02,4.73,4.99,5.96,5.57,4.90,4.27
4.30,5.17,5.62,6.02,5.14,5.27,5.99,5.91,4.89,3.68,4.02,3.90,4.66,5.53,5.19,4.66
4.71,5.43,5.44,5.11,5.53,5.28,4.90,4.46,5.50,5.22,4.51,5.53,5.28,4.36,4.24,5.03
5.20,5.84,6.01,4.89,3.74,4.31,4.63,4.73,4.93,5.44,5.30,4.24,2.85,3.63,4.89,5.66
6.07,6.07,5.28,4.36,4.36,5.28,6.07,5.76,5.32,5.76,5.23,5.36,5.37,4.65,5.11,5.58
5.73,4.70,4.02,4.80,4.74,4.36,4.03,4.14,4.14,5.01,5.48,5.53,3.79,3.63,4.89,5.73
5.85,4.67,4.49,5.32,5.19,5.13,5.46,5.65,5.38,5.34,5.47,5.14,4.74,4.35,3.68,4.02
4.80,4.50,4.82,4.61,5.23,4.89,4.39,4.69,4.97,5.42,5.42,4.95,3.85,4.24,4.86,5.53
5.76,5.33,4.82,4.51,4.05,3.68,NA,NA
>chr1:68111706-68111906
NA,NA,4.62,4.85,5.52,5.79,5.55,5.50,5.50,5.55,5.94,5.94,5.20,5.21,4.52,4.05
4.42,4.68,4.73,4.63,4.52,4.80,4.43,4.39,4.46,5.23,5.29,4.93,5.00,4.67,4.43,4.39
4.89,5.23,4.61,4.82,4.63,4.76,4.98,5.69,5.13,5.33,5.54,6.20,5.27,4.82,4.66,3.90
4.52,4.50,4.80,4.02,3.68,4.35,4.63,4.73,4.93,5.39,5.40,4.94,4.33,4.67,5.40,5.80
5.84,5.15,4.27,3.84,3.63,3.38,3.38,4.89,5.66,6.07,5.79,4.86,4.24,4.67,5.85,5.85
4.67,3.34,4.48,5.49,5.96,4.97,4.33,5.00,5.37,4.65,3.79,3.63,4.89,5.66,5.53,3.79
4.75,5.66,5.53,5.11,5.58,5.73,5.10,4.65,4.97,5.21,4.52,3.35,3.34,4.67,5.85,5.58
4.36,4.24,5.15,5.30,4.82,4.85,4.93,5.02,5.34,5.88,5.32,5.40,4.98,4.51,4.80,4.97
5.14,5.47,5.56,5.30,4.80,4.81,4.51,5.00,5.32,5.39,4.96,4.61,4.95,5.67,5.16,5.10
5.05,5.02,5.31,5.56,5.14,4.86,4.53,4.89,5.67,5.74,4.80,4.80,5.53,5.43,4.93,4.77
4.82,4.62,4.42,4.65,5.45,5.30,4.82,4.94,5.40,5.43,4.53,4.95,5.67,5.41,4.82,4.94
5.52,5.79,5.94,5.94,5.15,4.27,3.84,4.12,5.41,5.78,5.78,5.70,4.38,4.49,5.48,5.93
5.15,4.63,4.31,4.81,5.02,5.49,NA,NA
>chr1:68188647-68188847
NA,NA,4.97,5.19,4.92,4.68,4.86,4.78,5.30,5.66,4.82,4.97,5.60,5.54,4.72,4.74
5.29,5.80,5.84,5.32,5.29,4.92,4.81,4.51,5.00,5.20,5.41,5.99,5.44,4.90,4.46,4.79
4.46,4.81,5.58,5.73,4.75,3.79,5.53,5.28,5.11,5.53,5.66,4.70,4.02,4.68,4.97,4.85
4.82,5.41,5.67,5.27,5.43,5.94,5.15,5.14,5.53,5.69,5.33,4.74,4.74,4.06,4.33,5.38
5.56,4.77,4.66,5.39,5.32,4.98,5.10,5.05,4.85,5.35,5.50,5.08,4.66,4.74,5.69,5.54
4.72,4.74,5.69,5.54,5.38,5.52,5.60,4.95,4.65,4.30,4.82,5.22,4.79,4.46,4.90,5.28
5.53,5.11,5.28,5.53,5.11,5.57,5.96,4.98,4.63,4.73,3.95,4.67,5.80,5.73,5.11,5.30
5.94,5.55,5.50,5.27,5.23,5.29,4.74,3.75,4.12,4.27,5.40,6.00,5.60,4.95,4.65,4.95
5.33,4.98,4.66,5.53,5.34,4.97,4.63,4.82,4.61,5.08,5.15,4.24,4.36,5.44,5.99,5.89
5.03,4.69,4.89,5.55,5.78,5.41,4.76,3.38,3.38,3.63,2.85,2.85,3.63,3.38,3.38,4.89
5.73,5.73,4.89,3.68,4.03,4.14,4.80,5.53,5.31,4.94,4.84,4.82,5.15,5.84,5.80,5.29
4.93,5.04,4.63,4.80,5.31,5.32,5.84,5.94,5.40,4.35,3.63,3.84,4.27,5.27,5.99,5.62
4.93,4.80,4.43,4.39,4.46,5.50,NA,NA
>chr1:68283341-68283541
NA,NA,4.99,4.65,4.52,4.63,4.76,4.80,5.30,5.23,4.46,4.90,5.57,5.82,4.88,4.14
5.01,5.62,5.37,5.13,5.32,5.19,4.84,4.80,4.81,4.31,4.81,5.49,5.96,4.99,4.68,4.73
4.63,4.52,4.80,4.74,4.36,4.05,4.42,4.68,4.73,4.63,4.63,4.51,4.82,5.41,5.67,5.27
5.16,5.52,4.54,4.42,5.56,5.43,4.61,5.01,5.49,5.73,5.33,5.37,5.91,5.10,4.65,4.95
5.20,4.49,4.38,5.42,5.08,4.84,5.31,5.05,4.65,4.95,5.42,5.08,4.84,5.31,5.49,4.99
5.22,5.56,5.19,4.84,5.31,5.05,4.65,5.10,5.73,5.58,5.11,5.53,5.66,4.75,3.84,4.27
4.30,5.17,5.85,5.58,5.11,5.53,5.66,4.75,3.84,4.27,4.30,4.65,4.05,4.35,4.74,4.80
4.02,3.68,4.76,5.21,4.97,4.65,4.74,4.74,4.80,4.02,4.36,4.74,4.80,4.02,4.36,4.74
4.80,4.02,3.68,3.38,3.38,3.38,3.38,3.38,3.38,3.38,3.38,3.38,3.38,3.38,3.38,3.38
3.38,3.38,3.38,4.76,5.41,5.81,5.68,5.28,4.94,4.82,5.02,4.99,5.04,5.29,5.23,4.46
4.39,4.43,5.14,5.75,5.16,5.27,5.67,5.41,5.02,4.96,5.39,5.40,4.94,4.33,4.95,5.53
5.31,5.02,4.73,4.78,5.30,5.94,5.79,5.40,4.98,5.31,5.38,4.84,5.56,5.94,5.78,5.15
4.81,4.46,4.79,5.27,5.34,5.23,NA,NA
>chr1:68453705-68453905
NA,NA,4.63,4.31,4.81,5.49,5.82,5.00,4.33,4.51,4.81,5.58,5.73,4.89,3.63,3.79
4.80,5.76,5.79,5.37,5.00,4.33,4.51,4.65,5.40,5.52,5.22,4.82,5.15,5.50,5.74,6.20
5.54,4.03,3.35,4.36,4.74,4.80,4.02,4.52,5.60,6.00,5.40,4.74,4.65,5.05,5.31,4.84
5.08,5.31,4.52,3.74,4.51,4.90,4.68,4.78,4.93,4.85,4.68,4.42,4.05,4.36,4.74,4.67
5.17,5.46,5.40,5.06,5.23,5.88,5.93,5.82,5.74,5.10,4.78,4.73,4.85,4.68,4.42,4.81
5.62,5.99,5.74,5.31,4.84,4.97,5.34,5.50,5.55,5.94,5.94,5.15,4.27,3.84,4.75,5.66
5.53,5.11,5.58,5.58,5.11,5.53,5.28,4.36,4.24,5.03,5.89,5.82,5.93,5.76,5.23,4.61
4.94,5.19,5.20,5.50,5.49,4.99,5.32,6.00,5.57,4.36,4.36,5.28,6.02,5.14,5.15,5.94
5.43,4.61,5.01,5.48,5.53,3.79,4.75,5.82,6.00,5.33,4.85,4.25,3.34,4.31,4.50,5.33
6.00,5.49,4.81,4.42,4.62,4.75,4.82,4.77,4.93,5.56,5.30,4.81,3.75,3.90,4.92,5.40
5.90,5.29,5.04,4.99,5.26,5.33,5.22,4.73,4.84,5.38,5.64,5.25,5.27,5.60,5.76,5.53
5.69,5.41,5.00,5.04,4.73,4.45,4.66,5.39,5.53,4.80,4.80,5.67,5.79,5.78,5.45,4.92
3.90,3.75,4.36,4.69,4.97,5.31,NA,NA
>chr1:68856522-68856722
NA,NA,4.89,5.23,4.61,4.03,3.68,4.89,5.66,5.89,5.38,5.35,5.22,4.14,3.35,4.36
4.98,5.53,5.19,4.63,4.82,4.50,4.67,5.29,5.56,5.47,5.14,4.43,3.75,3.75,5.22,5.93
5.47,4.94,4.72,4.72,4.94,5.29,5.26,5.02,4.81,4.80,5.30,5.56,5.47,5.14,4.43,4.39
4.27,4.30,5.17,5.86,5.99,5.74,5.50,5.20,5.19,4.65,3.75,4.33,5.84,6.20,5.41,5.20
5.00,4.51,5.19,5.34,5.08,3.84,4.75,5.73,5.58,5.01,4.14,4.63,5.05,4.63,4.92,5.29
5.41,5.82,6.01,5.79,5.69,5.32,4.83,5.09,4.86,5.02,5.05,4.63,4.31,4.05,3.68,3.38
4.89,5.66,5.53,5.11,5.57,5.96,4.97,4.72,4.77,4.82,4.89,5.39,5.32,5.00,4.57,5.04
5.29,5.23,4.46,4.39,4.88,5.75,5.64,5.28,5.49,5.31,4.84,5.19,5.56,5.22,4.73,4.84
5.08,5.42,4.38,3.34,4.48,5.49,6.00,5.32,4.57,5.00,5.20,5.32,5.94,5.66,5.02,4.82
4.75,4.89,5.44,5.42,4.76,3.63,4.12,3.75,3.90,4.92,5.19,5.57,5.43,5.45,5.08,4.84
4.81,4.68,4.99,5.76,5.20,5.33,4.86,5.54,4.72,3.90,4.02,3.68,4.76,5.21,5.57,4.99
5.32,5.84,5.13,5.08,4.89,5.45,5.84,5.93,5.37,4.69,4.73,4.63,4.98,5.60,4.65,4.51
5.22,5.94,5.40,4.84,4.97,5.08,NA,NA
>chr1:70589810-70590010
NA,NA,4.74,4.35,3.68,4.05,4.42,4.68,4.81,4.63,4.63,4.51,4.31,4.65,5.40,5.91
4.94,4.84,5.08,5.42,4.38,4.49,5.32,5.31,4.97,4.63,4.35,3.68,3.35,3.34,4.67,5.62
5.89,4.72,4.98,5.47,5.34,5.38,5.40,5.32,5.76,5.33,5.24,5.56,5.42,4.52,4.03,4.61
5.43,5.56,4.42,4.37,5.30,5.80,5.22,4.98,5.20,5.26,5.43,5.91,5.46,5.02,4.65,4.86
5.33,5.54,5.54,5.13,5.40,5.41,5.24,5.23,5.34,4.99,4.30,5.24,5.70,5.78,5.55,5.76
5.93,5.37,5.13,5.48,5.56,5.29,4.67,4.85,4.85,4.95,5.29,4.94,4.82,5.41,5.52,4.54
4.33,5.43,5.44,5.11,5.53,5.28,4.90,4.46,5.50,5.40,4.35,4.05,4.65,4.95,5.29,4.94
4.82,5.41,5.52,4.94,4.72,4.93,5.43,5.40,4.94,4.77,5.08,5.25,5.64,5.38,4.84,5.56
5.46,4.53,4.67,5.40,5.80,5.84,5.73,5.10,5.11,5.13,5.13,5.33,5.37,5.44,4.81,4.19
4.81,4.76,4.89,5.41,5.80,5.73,5.10,4.14,3.35,4.52,5.42,5.44,4.93,4.85,4.93,4.85
4.72,4.93,5.56,5.31,4.65,3.75,4.42,5.56,5.41,4.96,4.96,5.29,5.27,4.47,4.63,4.77
5.35,5.22,4.14,4.52,5.40,5.90,5.30,4.37,4.18,4.94,5.67,5.48,4.49,4.25,5.35,6.00
5.40,4.92,4.65,4.73,4.84,5.19,NA,NA
>chr1:70686477-70686677
NA,NA,4.53,5.56,5.31,4.92,3.90,4.66,5.53,4.97,4.84,5.56,5.66,5.24,5.46,5.31
4.98,5.40,5.79,5.94,5.30,4.78,4.73,5.02,5.31,5.53,4.95,4.33,4.94,5.40,5.39,4.96
4.96,5.40,5.56,5.28,5.26,5.29,4.85,4.73,4.96,5.40,5.56,4.59,4.53,4.86,5.14,5.33
5.26,4.99,5.04,5.29,5.90,5.60,4.76,3.38,3.38,3.38,3.38,3.38,3.38,3.68,3.35,3.74
4.89,5.45,5.08,4.84,4.94,5.34,5.08,4.69,5.03,5.20,5.84,5.94,5.22,4.39,4.46,5.50
5.22,4.39,4.27,5.27,6.20,6.20,5.89,5.21,4.76,4.05,4.43,4.64,4.86,4.63,5.01,5.48
5.53,5.11,5.58,5.58,5.11,5.53,5.48,4.48,4.14,5.10,5.74,5.99,5.44,5.11,4.80,4.80
5.11,5.58,5.73,4.89,3.63,3.79,4.80,5.76,5.76,5.40,4.72,3.90,4.02,3.68,4.35,4.74
5.14,5.47,5.93,5.40,4.36,3.35,3.34,3.85,4.05,4.89,5.82,5.73,5.11,5.22,6.01,5.43
5.57,5.21,4.76,4.05,4.65,4.97,5.21,4.12,2.85,4.36,5.57,5.73,4.24,4.67,5.86,5.99
5.41,5.33,4.98,3.75,4.12,4.75,5.73,5.58,4.90,4.27,4.30,5.17,5.86,5.43,5.13,5.08
5.42,4.76,3.63,2.85,3.75,5.22,5.50,5.27,4.99,5.27,6.20,6.20,5.27,4.27,4.69,5.46
6.00,5.40,4.35,3.63,2.85,2.85,NA,NA
>chr1:70890223-70890423
NA,NA,5.13,5.32,5.31,4.94,4.63,4.96,5.23,5.42,5.17,4.67,4.43,3.75,4.36,5.58
5.73,4.75,2.85,2.85,4.12,5.42,5.42,5.19,4.80,4.18,4.37,4.97,4.68,4.52,4.50,5.33
5.76,5.55,5.13,4.97,5.08,4.90,5.57,5.73,4.24,4.67,5.85,5.58,5.11,4.80,5.40,4.72
3.90,4.02,3.68,4.35,5.40,6.00,5.60,4.95,4.06,3.64,4.68,5.60,5.53,5.14,4.30,5.17
5.85,5.58,5.11,4.80,5.40,4.98,4.51,4.80,4.97,5.41,5.69,5.53,5.14,4.30,5.17,5.86
5.37,4.03,3.35,4.52,5.21,5.20,5.50,5.05,4.65,4.05,3.38,3.38,4.89,5.66,5.53,3.79
4.75,5.66,5.53,5.11,5.58,5.73,4.70,4.03,4.14,4.14,5.01,5.62,5.43,5.13,5.19,5.32
4.49,4.25,4.85,4.67,5.29,5.56,5.47,4.85,4.73,4.61,4.95,5.31,5.32,5.94,5.88,5.27
5.25,5.64,5.38,4.84,5.56,5.46,4.53,4.67,5.40,5.80,5.71,5.25,5.08,4.77,4.94,5.29
5.41,5.99,5.44,4.81,4.19,4.81,4.93,5.39,5.53,5.27,5.43,5.30,4.14,3.35,4.52,5.42
5.44,4.93,4.85,4.93,4.85,4.72,4.96,5.43,5.65,5.18,4.85,4.77,5.29,5.30,4.95,4.96
5.29,5.27,4.47,4.63,4.77,5.34,5.47,4.92,4.63,4.92,4.74,4.36,4.77,5.34,5.47,4.85
4.68,4.81,4.63,4.77,5.52,5.40,NA,NA
>chr1:71876686-71876886
NA,NA,4.48,5.48,6.07,6.01,5.82,5.27,4.82,4.66,3.90,4.93,5.58,5.85,4.87,3.64
4.54,5.47,5.34,4.46,4.81,5.57,5.96,4.68,4.18,4.94,5.91,5.40,4.92,4.80,4.43,4.39
4.27,5.02,4.99,5.32,5.84,5.84,5.33,4.50,4.82,4.17,4.53,5.56,5.31,4.92,3.90,4.72
5.40,5.76,5.76,4.80,5.11,5.28,6.07,6.07,5.66,4.75,3.79,4.80,5.40,4.72,3.90,4.02
3.68,4.89,5.66,5.89,4.72,3.90,4.02,4.52,5.60,5.52,5.38,5.65,5.37,5.13,5.48,5.93
5.35,4.85,4.30,5.14,5.53,5.69,5.41,4.86,3.95,3.85,4.95,5.42,5.08,5.13,5.84,5.54
4.03,4.48,5.58,5.58,5.11,4.65,5.60,4.68,4.42,5.31,5.05,4.85,5.35,5.93,5.48,5.13
5.37,5.91,5.10,4.43,4.21,4.70,5.39,5.67,5.48,4.98,5.30,5.43,4.61,4.82,5.15,5.94
5.84,5.15,4.82,4.84,4.94,5.34,5.08,3.84,4.27,4.63,4.73,4.76,4.75,4.89,5.39,5.32
4.49,4.67,5.86,5.37,5.33,5.62,5.74,5.89,5.21,4.95,4.06,3.64,4.68,5.60,5.79,6.07
5.48,4.81,4.31,4.63,4.92,5.04,4.99,5.57,5.21,4.76,3.63,3.79,5.30,5.46,4.33,3.75
4.65,5.40,5.91,4.89,3.74,4.31,4.50,4.80,4.02,3.68,3.38,3.38,4.35,5.40,5.93,5.47
5.14,5.00,4.93,4.86,4.69,5.37,NA,NA
>chr1:71981702-71981902
NA,NA,5.82,5.80,4.67,4.24,4.86,5.54,4.98,4.51,4.98,5.96,5.82,4.75,3.79,4.80
5.76,5.76,5.76,5.76,5.32,5.76,5.55,5.94,5.56,4.77,4.66,5.44,5.30,5.02,5.30,5.82
5.41,5.29,4.92,4.63,5.05,5.10,5.43,5.56,4.77,4.66,5.39,5.56,4.98,3.75,4.36,5.22
5.50,5.84,6.02,5.66,4.70,4.03,4.61,5.08,5.45,4.52,3.74,4.51,4.81,4.92,5.47,5.56
4.89,4.78,5.22,6.01,4.94,4.18,4.68,5.76,5.74,5.89,5.21,4.52,4.02,4.68,5.00,5.04
4.57,3.74,4.48,5.49,6.00,5.32,4.57,4.53,4.73,4.85,4.93,5.41,5.80,5.73,5.50,5.15
4.27,4.90,5.58,5.58,5.11,5.53,5.28,4.90,5.08,5.19,4.93,4.85,4.92,5.04,4.57,3.74
3.35,4.70,5.73,5.85,5.17,5.05,5.31,4.77,4.58,4.89,5.41,5.31,4.98,5.20,5.26,5.43
5.91,5.65,5.24,4.30,4.27,4.90,5.57,6.00,5.32,4.99,5.26,5.33,4.98,4.36,4.77,5.52
5.65,4.98,4.80,5.13,5.17,5.04,4.99,5.26,5.33,5.14,4.74,4.36,3.35,3.74,4.89,5.91
5.65,5.24,4.97,5.19,4.65,4.31,4.51,4.98,5.65,5.46,4.71,4.66,5.39,5.40,4.92,4.76
4.69,3.75,4.24,5.46,6.00,5.35,4.25,3.95,4.89,5.56,5.74,4.80,4.63,5.04,5.14,5.75
5.79,5.94,5.56,4.84,5.08,5.31,NA,NA
>chr1:74136691-74136891
NA,NA,4.93,4.85,4.92,4.93,5.00,4.93,5.00,5.04,4.73,4.45,4.29,4.85,5.29,5.32
5.80,5.41,4.93,4.85,4.92,4.74,4.72,5.89,5.28,4.36,4.24,5.46,6.00,5.22,4.36,4.46
4.79,5.27,5.34,5.34,5.02,4.93,4.85,4.77,5.29,5.08,4.36,4.06,4.74,4.63,4.76,4.31
4.63,5.15,5.50,5.27,4.99,4.30,5.24,5.58,4.97,4.85,4.85,4.67,5.29,5.80,5.71,5.10
4.73,4.96,5.55,5.62,5.11,5.22,5.94,5.22,4.51,5.53,5.66,4.75,4.12,3.75,4.74,5.29
5.23,5.27,5.27,5.50,5.40,4.27,4.12,3.75,4.74,6.00,5.57,4.90,5.08,4.97,4.33,4.06
4.05,4.89,5.66,5.53,5.11,5.58,5.58,4.81,4.42,4.62,4.76,4.73,4.63,4.27,4.12,4.19
4.81,4.68,4.42,4.05,4.36,5.40,5.94,5.22,4.78,4.93,5.65,5.43,4.83,4.67,5.04,4.93
5.00,4.93,5.00,4.68,4.02,3.68,4.35,5.40,5.94,5.40,4.42,4.54,5.52,5.41,5.24,5.46
5.56,4.84,4.97,5.34,4.99,5.27,5.99,5.62,4.93,4.65,4.99,5.02,4.99,5.50,5.33,4.82
4.51,4.05,3.68,4.76,5.41,5.08,4.61,4.03,4.36,4.74,5.14,5.75,5.41,5.24,5.23,5.34
5.27,4.79,4.46,4.81,5.03,5.20,5.84,5.80,5.30,4.85,4.72,4.72,4.85,4.93,4.85,4.76
4.89,5.41,5.56,4.42,4.68,5.76,NA,NA
>chr1:75185417-75185617
NA,NA,5.94,5.66,5.02,4.96,5.41,5.56,4.42,4.37,5.18,5.65,5.43,4.96,4.72,4.85
4.93,4.85,4.93,5.44,5.42,4.52,3.35,4.14,5.30,5.43,5.27,5.53,5.39,4.93,4.81,4.19
4.81,5.44,5.99,5.41,5.29,4.54,4.42,5.31,5.73,5.84,5.80,5.40,4.67,4.53,5.46,5.56
4.84,4.97,5.34,5.50,5.33,5.02,4.96,5.39,5.53,4.95,4.53,5.23,5.88,6.02,5.66,4.75
4.12,4.46,4.79,4.46,3.84,3.63,4.89,5.73,5.73,4.89,3.63,3.79,5.30,5.37,4.03,4.31
5.15,5.94,5.84,5.15,4.27,3.84,4.75,5.73,5.73,4.89,3.38,3.63,3.79,4.80,4.80,3.79
4.75,5.66,5.53,5.11,5.58,5.58,4.90,5.08,5.19,4.93,4.73,4.84,4.46,4.33,5.08,5.30
4.69,5.08,5.19,4.93,4.73,4.63,4.52,4.80,4.74,4.35,3.63,4.12,3.75,4.74,6.00,5.49
4.81,4.31,4.76,4.63,4.35,4.05,4.65,4.95,5.33,5.14,4.74,4.35,4.05,4.65,4.30,5.14
5.32,5.76,6.07,5.48,4.93,4.80,4.74,4.35,3.38,3.68,4.02,4.80,4.50,4.63,4.31,4.51
4.98,5.89,5.66,5.10,3.85,3.34,4.31,4.63,4.76,4.31,4.65,5.40,6.00,5.22,4.39,5.08
5.23,5.24,5.33,5.38,5.22,4.79,5.84,6.02,5.28,4.90,4.46,4.79,5.22,4.82,4.30,5.24
5.65,5.52,5.22,5.53,5.23,4.53,NA,NA
>chr1:78124812-78125012
NA,NA,4.25,4.49,5.40,5.16,4.61,4.94,5.40,6.00,5.35,4.46,3.64,4.54,5.40,5.39
4.93,4.85,4.93,4.85,4.77,5.29,5.27,5.01,4.93,4.37,3.64,4.82,5.70,5.81,5.59,5.08
4.92,5.40,5.80,5.40,4.67,4.83,5.43,5.65,5.17,4.74,4.36,4.77,4.79,5.27,5.50,5.55
5.55,5.76,5.32,5.76,5.76,5.76,5.76,5.76,5.76,5.76,6.07,5.66,4.89,3.63,3.79,4.80
5.76,5.76,5.76,5.76,4.80,3.79,4.27,4.74,5.14,5.47,5.93,5.22,4.36,4.46,4.79,5.84
5.93,5.37,4.03,3.35,4.70,5.91,5.99,5.27,5.14,5.53,5.69,5.33,4.50,4.52,4.65,4.57
3.74,4.48,5.58,5.58,5.11,4.65,5.60,4.97,4.33,4.17,4.03,4.70,5.91,5.37,5.33,5.73
5.57,4.36,2.85,4.12,5.41,5.08,5.36,5.37,5.54,5.38,5.35,5.22,4.78,4.89,5.90,5.46
4.69,4.27,5.27,5.74,5.88,4.88,4.14,4.03,4.70,5.73,5.58,4.48,4.14,5.10,5.05,4.65
4.05,4.89,5.73,5.58,5.11,4.80,4.80,5.11,5.44,5.37,5.33,5.73,5.57,4.90,4.46,5.50
5.40,4.36,4.02,4.80,4.74,4.35,3.38,3.63,3.84,4.27,4.30,4.65,5.10,5.73,5.58,4.36
2.85,4.75,5.82,5.73,4.24,3.85,5.10,5.73,5.58,4.36,3.75,4.88,5.75,5.23,4.56,4.12
4.75,5.66,5.53,5.11,5.28,5.89,NA,NA
>chr1:78147619-78147819
NA,NA,5.86,5.43,4.33,3.75,4.81,5.58,5.73,4.75,3.79,4.80,5.76,5.76,5.76,6.07
5.62,4.87,3.64,4.68,5.96,5.82,4.89,4.05,4.65,4.97,5.58,4.82,4.33,4.97,5.53,4.84
4.81,4.68,4.99,5.96,5.82,5.10,3.85,3.34,4.31,5.15,6.00,5.60,4.52,4.02,3.90,4.66
5.53,5.23,5.24,5.30,5.70,4.82,3.64,4.37,5.30,5.56,5.48,5.13,5.37,5.86,5.17,5.05
5.50,5.32,5.20,5.13,5.20,5.62,5.33,5.37,5.44,4.36,4.36,5.58,5.73,4.89,4.05,4.06
4.03,4.29,4.99,5.76,5.55,4.96,5.02,5.25,5.32,5.89,5.62,4.67,4.49,5.48,5.56,4.89
3.95,4.67,5.85,5.58,5.11,4.65,5.60,4.97,4.82,5.66,5.74,4.85,4.84,5.93,6.20,5.89
5.21,4.76,3.63,3.84,4.46,4.79,5.22,5.08,5.50,5.40,4.35,3.68,4.03,4.61,5.16,5.52
4.92,4.51,4.19,4.12,3.63,4.89,5.66,5.53,4.51,4.43,5.14,5.47,5.67,4.94,4.84,5.38
5.80,5.32,5.29,4.54,4.42,5.31,5.05,5.24,5.58,5.57,5.43,5.67,5.47,5.14,5.00,5.04
4.99,5.02,5.14,6.02,5.28,4.90,5.08,5.19,4.96,4.77,4.77,4.73,4.78,4.93,5.02,5.42
5.42,4.12,3.79,5.30,5.37,5.13,5.40,5.41,5.24,5.56,5.42,4.76,3.68,3.35,3.34,4.67
5.86,5.37,5.13,5.48,5.93,5.40,NA,NA
>chr1:78345960-78346160
NA,NA,4.82,4.94,5.29,5.41,5.99,5.44,4.81,4.19,4.81,4.93,5.39,5.53,5.27,5.23
5.50,4.99,4.30,5.24,5.42,5.44,4.93,4.85,4.93,4.85,4.72,4.96,5.43,5.65,5.20,5.10
5.08,5.45,4.65,4.51,4.82,5.41,5.75,4.98,4.36,4.77,5.35,5.22,4.14,4.52,5.40,5.90
5.30,4.37,4.18,4.94,5.67,5.47,4.92,4.63,4.73,3.95,3.85,4.95,5.60,5.90,5.29,5.04
4.73,4.84,5.19,5.53,4.95,4.33,4.94,5.40,5.43,4.93,4.93,5.56,5.42,5.24,4.30,4.99
5.34,5.23,5.06,5.40,5.53,4.98,4.74,4.06,4.03,4.29,4.85,5.29,5.26,5.02,4.90,4.68
4.99,5.60,4.65,5.11,5.58,5.73,4.89,3.38,3.63,3.79,5.30,5.82,5.89,5.21,4.76,3.38
3.63,2.85,4.36,5.57,5.82,5.00,4.53,5.43,5.40,4.94,4.82,5.33,5.50,5.34,4.97,4.84
5.56,5.46,5.06,5.41,5.71,5.88,5.94,5.73,5.31,4.42,4.54,5.29,5.41,5.99,5.44,4.81
4.19,4.81,4.93,5.39,5.40,4.54,3.64,4.46,4.85,4.80,4.92,5.31,5.42,4.97,4.63,4.63
4.51,4.33,4.95,5.74,5.56,5.30,4.85,4.82,5.41,5.52,4.92,4.63,4.92,4.67,4.43,3.75
4.24,5.15,5.08,4.61,4.94,5.40,6.00,5.35,4.46,4.03,4.66,5.39,5.40,4.92,4.63,4.93
4.37,4.42,5.56,5.58,5.02,4.93,NA,NA
>chr1:79007153-79007353
NA,NA,4.21,4.98,5.58,5.89,6.20,5.54,5.13,5.48,5.93,5.40,4.35,3.63,2.85,2.85
3.63,3.38,4.89,5.66,5.53,3.79,4.27,5.40,6.00,5.46,5.02,4.65,4.86,5.08,4.51,5.19
5.34,5.34,4.99,5.02,5.43,5.67,5.48,5.13,5.54,6.20,5.27,5.14,6.02,5.66,4.89,3.68
3.35,4.03,5.37,5.30,4.51,4.43,4.80,4.02,3.68,4.35,5.40,6.00,5.65,5.24,4.95,5.31
4.80,4.88,5.67,5.84,4.74,4.72,5.54,4.86,4.24,4.38,5.58,5.89,5.82,5.30,5.11,5.57
5.73,5.08,4.51,4.90,4.68,4.42,4.05,3.68,4.35,5.40,5.50,5.27,5.50,5.23,5.27,5.67
5.16,5.36,5.82,5.57,5.11,5.53,5.66,4.70,4.02,4.65,4.99,5.02,5.14,5.93,5.46,4.33
4.54,5.47,5.56,5.29,5.04,4.57,5.00,5.48,5.56,5.29,4.67,4.50,4.52,4.80,4.74,4.35
3.38,3.38,3.38,3.68,4.05,4.51,4.33,4.17,5.01,5.58,5.58,4.90,4.46,5.50,5.35,4.25
3.34,4.48,5.62,5.99,5.41,5.20,4.49,4.25,4.85,5.33,5.76,5.74,5.74,5.50,5.32,5.31
4.80,4.80,5.31,5.32,5.80,5.58,5.02,4.93,4.85,4.72,4.72,4.85,5.30,5.80,5.84,5.20
5.03,4.81,4.46,4.79,5.27,5.34,5.34,5.02,4.93,4.80,4.76,4.63,4.63,4.51,4.82,5.30
5.45,4.65,4.31,4.63,4.93,4.80,NA,NA
>chr1:79117435-79117635
NA,NA,4.88,5.75,5.64,4.59,5.08,4.86,4.65,3.79,3.63,4.89,5.82,6.00,4.74,3.75
4.36,4.69,4.76,4.80,5.30,5.23,5.84,5.32,5.76,6.07,5.48,5.01,4.63,5.15,5.30,4.95
4.81,4.19,4.81,5.28,6.02,5.14,5.27,5.74,5.62,5.33,5.37,5.30,3.79,4.12,5.21,5.57
5.02,4.81,4.31,4.05,3.68,4.76,5.21,5.20,5.50,5.49,4.99,5.22,5.56,5.43,4.53,4.17
5.01,5.48,5.53,3.79,4.27,5.40,5.94,5.22,4.14,4.48,5.49,5.82,5.36,5.23,5.76,6.02
5.28,5.11,4.80,5.40,4.72,4.74,6.00,5.57,5.11,4.80,4.80,5.02,5.15,5.08,5.27,5.31
5.41,5.82,5.30,5.11,5.57,5.73,5.33,5.37,5.44,4.36,2.85,4.27,5.40,6.00,5.60,4.52
4.02,3.90,4.72,5.54,5.69,5.41,4.97,4.85,4.82,5.30,5.45,4.94,4.61,5.16,5.75,5.14
4.74,4.74,4.06,3.64,4.68,5.96,5.49,4.93,4.80,4.74,4.35,3.68,4.05,4.51,4.82,5.41
5.75,5.14,4.74,4.36,4.02,4.68,4.86,4.69,5.54,5.54,4.03,4.48,5.49,6.00,4.74,4.72
5.40,4.80,4.51,4.43,5.14,5.33,5.32,5.50,5.73,5.80,5.46,4.53,4.67,5.05,4.85,4.68
4.99,5.96,5.82,4.75,4.12,3.75,3.90,4.02,4.36,4.63,4.76,4.31,4.05,4.36,4.63,4.97
5.34,5.88,5.32,4.80,5.02,5.30,NA,NA
>chr1:85134071-85134271
NA,NA,4.78,4.97,4.93,4.92,5.02,5.42,5.30,4.81,3.75,4.74,5.76,5.55,5.13,5.38
5.80,5.32,5.20,4.49,4.25,4.84,4.73,4.76,4.89,5.39,5.32,5.00,4.89,5.67,5.74,4.95
4.53,5.56,5.31,4.92,4.65,4.99,5.49,5.50,5.15,5.14,5.53,5.37,4.88,4.80,5.53,5.31
4.94,4.63,4.77,4.79,5.08,4.66,3.90,4.02,4.70,5.66,5.89,4.98,4.81,4.68,4.42,4.81
5.49,5.96,4.98,4.76,4.69,4.51,4.80,5.76,6.07,5.48,4.93,3.90,4.66,5.38,5.55,5.94
5.94,5.20,5.21,4.76,3.68,4.03,4.17,4.33,4.97,5.96,5.82,4.89,3.38,4.05,4.65,4.30
4.27,4.90,5.28,5.53,5.11,5.58,5.58,4.93,4.68,5.00,4.67,4.74,4.35,4.05,4.65,5.05
5.50,5.73,5.10,4.14,3.35,3.68,4.89,5.66,5.89,5.38,4.79,4.46,4.69,5.03,5.20,5.50
5.74,5.82,5.93,5.84,5.50,5.35,4.46,4.33,5.08,5.31,4.92,4.80,4.50,4.52,4.65,4.99
5.57,5.58,5.24,4.30,5.14,6.02,5.48,4.93,4.65,4.99,5.26,5.31,5.27,5.23,4.89,4.90
5.28,5.89,5.38,5.52,5.46,4.69,4.46,5.45,5.43,5.26,5.29,4.92,4.51,4.84,5.53,4.97
5.13,5.55,5.76,4.97,4.82,5.66,5.94,5.32,5.29,4.54,4.42,5.56,5.43,5.10,5.20,5.13
5.61,6.11,5.91,4.70,4.02,4.68,NA,NA
>chr1:85804795-85804995
NA,NA,5.28,5.11,4.80,5.32,5.84,5.45,4.89,5.00,5.32,5.19,5.13,5.55,5.62,5.33
5.20,5.88,5.00,4.83,5.43,5.38,5.10,4.25,3.34,3.35,4.70,5.66,6.02,5.88,5.34,5.02
4.73,3.95,4.25,4.85,4.80,4.93,5.48,5.89,5.32,4.80,4.80,4.43,4.95,5.41,5.30,5.24
5.43,5.40,4.85,4.29,4.77,5.31,5.73,5.80,5.41,4.66,4.71,5.43,5.91,4.89,3.38,3.38
3.68,4.02,4.80,4.74,4.27,3.79,5.53,5.48,4.48,4.14,5.22,5.35,4.46,4.81,5.57,6.00
5.33,4.74,4.35,4.05,4.65,4.30,5.14,5.93,5.82,5.89,5.21,4.76,3.38,4.05,3.85,3.95
4.86,5.41,6.00,5.57,5.11,4.65,5.69,4.74,3.75,4.36,5.22,5.93,5.74,5.13,5.18,5.18
4.63,4.03,3.68,4.35,5.40,5.50,4.46,3.84,4.75,5.82,5.82,4.88,4.63,5.05,4.63,4.98
5.96,5.57,4.36,4.24,5.03,4.97,4.65,4.05,3.38,4.35,5.40,5.50,4.46,4.69,5.03,4.97
5.24,5.58,4.97,5.24,5.58,4.97,4.65,4.05,3.38,4.76,5.42,5.42,4.97,4.84,4.46,4.03
4.29,4.99,5.60,5.79,6.07,5.62,5.15,4.80,4.80,4.94,5.08,5.23,4.89,4.53,4.89,6.01
5.40,4.42,4.37,4.97,4.93,5.29,5.56,5.48,5.13,5.37,5.93,5.14,5.15,5.80,5.38,4.84
4.94,6.01,5.84,5.32,5.29,4.54,NA,NA
>chr1:85934416-85934616
NA,NA,4.73,5.04,5.17,5.42,5.23,4.96,4.36,4.74,4.92,4.63,4.92,5.47,5.67,4.94
4.18,3.75,4.65,5.19,5.20,5.84,5.35,4.77,4.63,4.94,5.58,5.56,4.77,4.70,5.30,5.29
4.77,4.85,5.18,5.65,5.43,4.96,4.72,4.85,4.93,4.85,4.93,5.44,5.42,4.52,3.35,4.14
5.30,5.43,5.27,5.53,5.39,4.93,4.81,4.19,4.81,5.44,5.99,5.41,5.29,4.94,4.77,5.08
5.25,5.71,5.80,5.40,5.10,5.08,5.70,4.82,4.36,5.08,5.51,5.54,5.41,4.77,4.97,5.69
5.67,5.00,4.83,5.36,5.19,4.95,4.73,4.84,4.25,3.95,4.86,4.93,4.92,4.63,4.31,4.05
4.70,5.66,5.53,5.11,5.58,5.73,5.10,4.06,4.33,4.97,5.53,5.22,5.34,5.47,4.98,4.36
4.36,4.74,5.29,5.23,5.27,5.27,5.23,5.29,5.04,4.57,3.74,4.48,5.48,5.53,4.51,5.22
5.94,5.22,5.11,5.62,5.55,5.13,5.38,5.64,5.29,5.13,5.17,4.67,4.85,4.85,4.95,5.20
5.13,5.54,6.20,5.41,5.29,4.92,4.76,4.63,4.36,4.02,4.65,4.57,4.53,4.93,5.13,4.80
5.15,5.86,5.43,5.13,4.97,5.34,5.27,4.79,4.46,4.36,5.22,6.00,5.46,4.24,4.36,5.44
5.43,4.33,4.37,4.93,4.85,4.93,5.41,5.56,4.42,4.54,5.40,5.19,4.84,4.80,4.90,4.68
4.78,4.93,4.63,4.98,5.76,5.74,NA,NA
>chr1:85982958-85983158
NA,NA,4.97,4.68,4.02,4.70,5.73,5.85,4.67,3.34,4.52,5.40,5.91,5.43,5.02,4.82
4.66,3.90,4.02,4.36,4.63,4.97,5.42,5.30,4.24,3.75,5.22,5.94,5.84,5.20,5.58,4.82
4.33,5.08,5.31,4.92,4.68,4.97,4.80,4.51,4.84,4.82,4.30,4.65,5.10,5.91,5.37,5.13
5.40,5.79,5.78,5.70,4.98,4.21,4.85,5.74,5.43,5.36,5.67,5.69,4.98,4.51,4.63,4.77
5.52,5.40,4.94,4.61,5.16,5.40,4.49,4.38,5.65,5.90,5.40,5.02,5.18,5.71,5.81,5.45
4.65,4.31,4.81,5.02,5.57,5.21,4.76,3.38,3.38,4.05,4.65,4.97,5.19,4.94,4.17,4.33
4.97,5.96,5.57,5.11,5.53,5.28,4.36,4.24,5.46,5.90,4.89,4.53,4.89,5.91,5.60,4.52
4.05,4.42,4.29,4.03,4.06,4.74,5.40,5.94,5.84,5.73,5.31,4.42,4.37,4.97,5.41,6.00
5.57,4.36,4.36,5.28,5.53,3.79,4.75,5.73,5.85,5.17,4.30,4.82,5.22,5.35,5.84,5.32
5.31,4.80,4.80,5.74,5.93,5.15,4.63,4.31,4.63,4.92,4.67,4.74,4.35,4.05,4.65,4.97
5.21,4.76,3.38,3.63,2.85,2.85,4.27,4.63,4.97,5.42,5.31,4.65,4.51,4.82,5.41,5.40
5.13,5.20,5.76,5.33,4.43,4.51,5.53,5.66,4.89,3.68,4.05,4.31,4.76,4.63,4.31,3.34
4.25,4.85,5.14,5.47,5.93,5.40,NA,NA
>chr1:86020481-86020681
NA,NA,5.08,5.36,5.82,5.57,4.81,4.46,5.35,5.22,5.11,5.62,5.74,5.41,5.20,5.13
5.54,5.84,4.33,4.37,5.30,5.80,5.84,5.15,4.27,4.69,5.15,5.30,4.82,4.94,5.29,5.26
5.02,4.81,4.92,5.47,5.93,5.22,4.36,4.46,5.52,5.40,4.92,4.65,4.99,5.49,5.31,4.42
3.75,4.05,4.52,5.41,5.30,4.82,4.94,5.52,5.79,5.94,5.94,5.32,5.29,4.94,4.82,5.33
4.89,3.84,4.27,4.74,4.67,5.29,5.56,5.48,5.13,5.54,5.54,4.69,4.86,4.68,4.92,5.40
5.91,4.89,5.08,5.62,5.20,5.33,5.13,5.67,5.36,5.23,5.76,5.93,5.82,5.27,4.99,4.99
4.30,5.17,5.85,5.58,5.11,5.53,5.48,4.48,3.74,4.57,5.32,5.69,4.65,5.11,5.58,5.85
5.17,4.95,5.29,4.94,4.82,5.30,5.41,4.12,3.84,4.89,5.55,5.55,5.76,5.93,5.37,5.33
5.73,5.57,4.36,4.36,5.58,5.85,5.17,4.30,4.99,4.99,5.27,6.20,6.20,5.27,4.27,4.69
5.03,4.97,5.17,5.62,5.53,3.79,4.75,5.73,5.73,4.75,3.79,4.80,4.80,3.79,4.75,5.73
5.58,4.93,4.68,4.97,4.78,4.68,4.85,4.73,4.78,5.30,5.43,5.36,5.82,5.49,4.48,3.74
4.51,4.90,4.68,4.42,4.05,3.68,3.38,4.89,5.73,5.73,4.75,3.84,4.27,5.02,5.43,5.45
5.84,5.32,4.80,5.11,5.28,6.02,NA,NA
>chr1:86873489-86873689
NA,NA,4.33,5.08,5.30,4.24,4.36,5.28,6.07,6.07,5.62,5.17,4.30,4.27,4.90,5.44
5.99,5.27,4.82,5.22,5.52,5.60,4.76,3.38,3.38,3.63,2.85,4.24,5.46,5.52,4.46,4.36
5.22,5.50,4.46,3.84,3.63,4.35,4.63,4.97,5.34,5.08,3.84,3.63,4.35,4.63,4.76,4.98
5.69,5.13,4.24,4.67,5.62,5.89,5.38,5.34,5.47,5.22,4.57,4.53,4.86,5.41,6.00,5.82
4.89,3.38,3.38,3.63,4.12,3.75,4.74,5.00,5.41,5.76,5.20,4.69,4.89,5.90,5.60,4.76
3.38,3.63,3.79,4.80,5.40,4.98,4.81,4.93,5.19,5.08,4.90,5.44,5.37,4.03,3.35,4.36
4.74,5.33,6.00,5.57,5.11,4.65,5.69,5.41,5.00,4.67,4.74,4.35,3.38,3.38,3.63,2.85
4.36,5.58,5.73,4.89,3.38,4.05,4.65,4.95,5.29,4.54,4.33,5.84,6.20,5.27,4.27,4.69
5.03,5.20,5.84,5.94,5.40,4.36,4.02,3.90,4.72,5.89,5.66,4.75,3.79,5.30,5.37,5.13
5.48,5.34,4.46,4.12,3.63,3.38,3.38,3.38,3.38,3.38,3.38,3.38,4.89,5.73,5.85,5.15
4.21,4.21,4.98,5.58,4.97,4.85,4.84,4.73,4.93,5.39,5.53,4.95,4.83,5.36,5.19,4.95
4.96,5.41,5.54,5.51,5.08,4.92,5.56,5.46,4.53,4.67,5.40,5.23,5.27,5.50,5.33,4.82
4.94,5.29,5.41,5.99,5.44,4.81,NA,NA
>chr1:87591883-87592083
NA,NA,4.46,4.36,5.22,5.94,5.71,4.85,4.70,4.83,5.04,5.00,5.14,5.47,5.93,5.40
4.74,3.85,3.95,4.73,5.02,5.34,5.08,3.84,4.27,4.63,4.76,4.92,5.52,5.16,5.10,5.04
5.41,6.00,5.82,4.89,3.68,4.02,4.68,4.97,4.78,4.68,4.81,4.84,5.08,4.79,5.38,5.89
5.28,5.11,5.30,5.46,4.71,4.29,4.42,4.63,4.50,4.80,4.02,4.70,5.73,5.58,4.93,4.68
4.86,3.95,4.38,5.58,4.97,5.24,5.58,5.57,5.43,5.67,5.47,5.14,4.86,4.69,5.37,5.62
4.81,4.42,4.68,4.85,4.73,4.69,5.37,5.86,4.87,4.33,5.38,5.80,5.20,5.21,4.52,3.35
3.34,4.67,5.85,5.58,5.11,5.53,5.62,5.17,4.30,4.99,4.99,4.30,5.24,5.58,4.97,4.65
4.05,3.38,4.89,5.91,5.99,5.89,5.03,5.02,5.53,5.28,4.36,4.36,5.28,5.53,5.11,5.28
6.02,5.88,5.34,5.02,4.92,4.67,4.74,4.35,4.05,3.85,4.49,5.48,5.34,4.46,4.81,5.28
5.53,5.11,5.57,6.00,5.32,4.99,5.02,4.27,4.90,5.28,5.89,4.98,4.81,4.76,4.62,4.85
5.47,5.93,5.22,4.36,4.19,4.94,5.31,5.53,4.80,4.63,5.04,4.68,4.02,4.52,5.41,5.78
5.79,5.67,5.27,5.08,5.70,4.38,3.34,3.35,4.52,5.21,5.20,5.94,5.43,4.61,4.82,4.63
4.76,4.80,4.93,4.85,4.68,4.42,NA,NA
>chr1:87591928-87592128
NA,NA,5.89,5.28,5.11,5.30,5.46,4.71,4.29,4.42,4.63,4.50,4.80,4.02,4.70,5.73
5.58,4.93,4.68,4.86,3.95,4.38,5.58,4.97,5.24,5.58,5.57,5.43,5.67,5.47,5.14,4.86
4.69,5.37,5.62,4.81,4.42,4.68,4.85,4.73,4.69,5.37,5.86,4.87,4.33,5.38,5.80,5.20
5.21,4.52,3.35,3.34,4.67,5.85,5.58,5.11,5.53,5.62,5.17,4.30,4.99,4.99,4.30,5.24
5.58,4.97,4.65,4.05,3.38,4.89,5.91,5.99,5.89,5.03,5.02,5.53,5.28,4.36,4.36,5.28
5.53,5.11,5.28,6.02,5.88,5.34,5.02,4.92,4.67,4.74,4.35,4.05,3.85,4.49,5.48,5.34
4.46,4.81,5.28,5.53,5.11,5.57,6.00,5.32,4.99,5.02,4.27,4.90,5.28,5.89,4.98,4.81
4.76,4.62,4.85,5.47,5.93,5.22,4.36,4.19,4.94,5.31,5.53,4.80,4.63,5.04,4.68,4.02
4.52,5.41,5.78,5.79,5.67,5.27,5.08,5.70,4.38,3.34,3.35,4.52,5.21,5.20,5.94,5.43
4.61,4.82,4.63,4.76,4.80,4.93,4.85,4.68,4.42,4.65,5.40,5.91,4.89,3.74,4.48,5.58
5.58,4.36,2.85,3.63,3.38,4.89,5.91,5.99,5.89,5.21,4.12,4.12,3.75,4.74,5.29,5.56
5.47,5.14,5.00,4.67,4.43,3.75,4.36,5.58,5.58,4.90,4.89,5.23,5.27,5.74,5.93,5.15
4.63,4.31,4.81,4.51,3.74,3.35,NA,NA
>chr1:87697937-87698137
NA,NA,5.32,5.00,4.51,5.08,5.06,5.10,4.83,5.22,5.75,5.41,4.82,4.94,5.29,5.32
5.94,5.94,5.79,5.40,5.13,5.37,5.93,5.76,5.33,5.24,5.23,5.34,5.50,5.33,4.82,4.85
4.93,4.85,4.68,4.78,4.97,4.68,4.52,4.50,5.33,5.76,5.20,4.69,4.89,5.90,5.40,4.65
4.31,4.51,4.98,5.40,4.80,5.02,5.15,5.08,5.36,5.88,5.74,5.41,5.31,5.27,5.43,5.30
4.98,5.20,5.41,5.82,5.30,5.11,5.57,5.73,5.08,4.89,5.67,5.47,4.85,4.29,4.03,4.46
4.85,4.67,5.00,5.41,5.84,5.84,5.41,4.97,4.78,4.68,4.90,5.02,5.26,5.33,5.14,4.85
4.25,4.24,5.73,5.57,5.11,4.65,5.37,5.36,5.23,5.76,5.32,5.76,5.76,5.32,5.14,5.15
5.50,5.73,5.50,5.74,5.82,6.01,5.76,5.76,5.76,5.76,5.76,5.76,5.76,5.76,6.01,5.82
5.74,5.50,5.73,5.50,5.73,5.50,5.73,5.50,5.73,5.50,5.73,5.50,5.15,5.14,5.32,5.76
5.76,5.76,6.01,5.82,5.41,5.33,5.22,4.99,5.49,5.50,5.73,5.50,5.15,5.14,5.32,5.76
5.76,5.76,5.76,5.32,5.14,5.27,5.82,6.01,5.76,5.76,5.76,5.76,5.76,5.32,5.88,5.19
4.93,4.73,4.69,3.75,2.85,4.75,5.66,5.53,5.11,5.58,5.58,4.48,4.03,5.20,5.62,5.33
5.37,5.86,4.67,3.34,4.48,5.62,NA,NA
>chr1:89079639-89079839
NA,NA,5.37,5.53,5.84,4.79,4.77,4.77,5.35,5.84,5.73,5.31,4.84,5.38,5.31,4.98
5.40,5.79,5.94,5.30,4.78,4.73,5.02,5.31,5.53,4.95,4.33,4.94,5.40,5.39,4.96,5.02
5.30,5.70,5.24,4.95,5.33,5.14,5.04,5.10,5.08,5.45,4.92,4.65,4.73,4.45,4.29,4.85
5.29,5.26,4.99,5.04,5.29,5.90,5.60,4.76,3.63,3.79,5.53,5.66,4.75,3.79,5.53,5.66
4.89,3.63,3.84,4.27,5.02,5.43,5.45,5.84,6.02,5.66,5.10,3.85,4.24,4.86,5.53,5.84
5.23,5.29,4.74,4.72,5.40,5.76,5.79,4.86,5.11,5.22,5.80,5.29,4.67,4.50,4.52,3.90
3.75,4.81,5.28,5.53,5.11,5.58,5.73,4.89,3.63,3.79,5.53,5.66,4.75,4.12,4.46,4.79
5.84,6.02,5.66,4.75,3.79,4.80,4.80,5.02,5.30,5.08,4.33,4.46,4.85,5.33,6.00,5.49
4.93,4.65,4.57,4.53,4.89,5.23,4.46,4.69,5.30,5.56,4.53,5.00,5.37,5.53,5.14,4.30
5.17,5.62,5.89,4.72,3.90,4.02,4.52,5.42,5.56,5.24,5.30,5.45,4.52,4.14,5.31,5.38
4.33,4.06,5.10,5.73,5.73,5.10,3.85,3.95,4.86,4.93,5.00,5.41,6.00,5.80,5.17,5.05
5.31,4.84,4.97,5.34,4.99,5.15,5.50,5.05,4.85,4.84,4.73,4.76,4.75,4.89,5.41,5.80
5.20,5.58,4.82,3.64,4.54,5.47,NA,NA
>chr1:89374195-89374395
NA,NA,5.50,5.84,5.32,5.32,5.88,5.23,4.93,4.72,4.97,5.96,5.57,5.11,4.80,5.76
5.76,5.76,6.07,5.28,4.36,2.85,4.12,5.41,5.08,4.61,4.03,4.70,5.66,5.53,4.51,5.22
6.00,5.60,4.12,2.85,3.75,5.22,5.50,5.27,4.99,4.30,5.17,5.85,5.73,4.75,3.84,4.89
5.55,5.55,5.38,4.84,4.94,5.34,5.88,5.32,4.80,5.02,5.03,5.89,6.20,5.84,4.71,4.66
5.19,5.34,4.99,5.27,5.82,6.01,5.76,4.80,5.11,5.58,5.58,4.81,3.75,4.74,5.69,4.65
3.79,4.75,5.66,6.02,5.76,5.55,5.55,4.89,3.84,3.63,3.38,4.76,5.21,5.57,4.99,4.65
4.93,5.58,5.58,5.11,5.53,5.28,5.11,5.30,5.82,5.89,5.21,4.95,4.65,4.95,5.33,4.98
4.36,4.77,5.35,5.84,5.15,4.27,4.39,5.22,6.00,5.65,5.24,4.95,5.20,5.00,4.89,5.45
4.46,3.84,4.12,5.42,5.08,4.33,4.06,4.05,3.38,3.38,3.38,4.35,5.40,5.93,5.47,4.85
4.68,4.73,4.84,4.85,4.95,5.33,5.14,4.86,3.95,4.38,5.65,6.00,5.35,4.46,4.33,5.08
5.42,4.12,2.85,3.75,4.43,4.80,4.02,4.52,5.60,5.91,4.89,5.08,5.13,5.84,4.74,4.66
5.38,5.33,5.24,5.23,5.88,6.02,5.28,4.81,3.75,4.74,5.69,4.65,3.79,4.75,5.73,5.58
4.36,4.36,5.44,5.99,5.74,5.31,NA,NA
>chr1:90310011-90310211
NA,NA,5.82,5.73,5.08,4.57,5.22,5.56,5.19,4.84,5.31,5.49,4.99,5.22,5.56,5.43
4.53,4.17,4.94,5.19,4.97,5.17,5.85,5.85,4.67,3.95,4.73,5.02,5.58,5.31,4.98,5.20
5.32,5.80,5.38,4.33,4.06,4.74,4.74,5.14,5.47,5.56,5.40,4.67,4.53,5.43,5.40,4.94
4.72,4.72,4.85,4.93,4.63,4.80,5.18,5.46,5.19,5.13,5.74,5.56,5.29,5.04,4.99,5.26
5.33,5.14,4.50,4.63,3.75,4.33,5.84,5.54,4.03,3.35,4.70,5.73,5.85,5.17,4.30,5.14
5.32,5.32,5.84,5.23,5.40,4.67,4.53,5.43,5.40,4.94,4.82,5.33,5.38,4.66,3.90,4.02
4.70,5.66,5.53,5.11,5.58,5.58,4.36,3.75,4.69,4.97,5.34,5.08,3.84,4.12,5.21,5.57
5.43,5.45,5.08,5.22,5.52,5.60,4.52,3.35,4.03,5.37,5.91,4.89,3.63,2.85,4.24,5.46
5.90,5.29,4.93,4.86,4.78,5.22,6.01,4.89,3.74,3.35,3.68,4.35,4.74,4.67,5.29,5.90
5.60,4.12,2.85,3.75,5.22,5.94,5.40,4.84,5.19,5.40,4.54,4.33,5.55,5.76,4.74,3.75
4.81,5.28,6.07,6.01,5.37,4.03,3.35,4.36,5.40,5.94,5.22,4.14,4.31,4.63,4.97,5.58
5.80,5.15,4.82,4.94,4.80,5.29,5.47,5.05,4.85,4.84,4.97,5.34,5.53,4.66,4.74,5.29
5.90,5.60,4.12,3.84,4.27,4.30,NA,NA
>chr1:91749165-91749365
NA,NA,6.02,5.28,4.81,3.75,4.98,5.47,5.56,5.30,4.37,4.42,5.56,5.94,5.78,5.41
4.12,3.79,4.80,4.80,3.79,3.63,4.35,5.40,5.50,5.84,5.53,4.86,4.24,3.85,4.05,4.76
5.41,5.30,5.24,5.46,5.80,5.15,5.14,5.32,4.80,5.02,5.03,5.89,5.82,5.30,5.11,5.58
5.58,4.36,2.85,4.75,5.91,5.99,5.27,4.99,4.99,4.30,5.17,5.62,6.07,6.07,5.66,4.70
3.35,3.74,4.57,5.04,5.00,5.41,5.84,5.13,4.24,4.25,4.84,4.97,5.42,5.31,4.94,4.61
5.23,4.89,3.84,4.75,5.73,5.73,4.70,3.35,4.03,5.37,5.91,4.75,2.85,2.85,4.75,5.66
5.53,5.11,5.58,5.58,5.11,5.53,5.28,5.11,4.80,5.40,5.38,5.52,5.60,4.12,3.79,4.65
5.69,5.33,4.74,4.27,3.84,4.27,5.27,5.82,5.30,5.02,5.46,6.00,5.40,4.36,4.02,4.80
4.74,4.35,3.63,3.79,5.30,5.37,4.03,4.48,5.58,5.73,4.89,3.63,2.85,4.36,5.44,5.37
4.03,3.35,4.70,5.73,5.85,5.17,4.95,5.33,5.14,4.86,4.53,4.89,5.45,4.46,4.90,5.58
5.85,5.17,4.95,5.29,4.54,4.42,5.56,5.46,5.06,5.29,5.30,4.94,4.82,5.02,5.30,5.45
4.65,4.42,4.29,4.45,4.94,6.01,5.22,4.14,4.31,4.50,4.80,4.02,4.70,5.73,5.73,4.89
3.38,3.38,3.38,3.68,4.02,4.80,NA,NA
>chr1:92033734-92033934
NA,NA,5.37,6.01,5.79,5.69,5.41,5.00,4.67,4.74,4.35,3.68,4.05,4.31,4.76,4.63
4.74,3.85,4.24,4.86,5.54,5.38,4.79,5.27,4.99,5.27,5.74,5.76,5.33,4.43,3.75,4.36
5.28,6.02,5.84,4.79,5.38,5.40,5.32,5.88,5.34,4.94,4.19,4.81,5.57,5.96,4.98,4.76
4.69,4.51,5.53,5.28,5.11,4.80,5.76,5.76,4.80,4.51,4.43,5.14,5.33,5.41,5.99,5.91
4.70,3.35,4.14,5.30,5.43,4.61,4.94,5.45,5.08,4.61,4.03,4.36,4.74,5.14,5.56,5.19
5.13,5.46,5.30,5.11,5.28,5.53,5.11,5.28,5.53,5.11,5.58,5.85,5.17,4.95,5.20,4.49
4.67,5.62,5.53,5.11,5.58,5.58,4.81,4.19,4.81,4.68,4.42,4.63,4.92,5.38,5.36,5.01
4.93,4.78,4.62,4.58,4.03,4.06,4.95,5.21,5.89,5.82,5.93,5.76,5.33,5.24,5.43,5.40
4.54,3.64,4.82,5.70,5.08,4.61,4.82,4.50,4.80,4.92,5.31,5.56,5.06,5.08,4.64,5.15
5.62,5.53,3.79,4.75,5.91,5.99,5.41,5.20,5.00,4.89,5.67,5.74,4.80,4.80,5.74,5.56
5.29,4.93,5.04,5.10,5.08,5.41,4.12,3.84,5.08,5.34,4.97,4.69,4.39,4.27,5.15,5.80
5.58,4.97,4.63,4.27,3.84,4.46,5.50,5.35,4.85,4.30,4.27,4.90,5.28,6.02,5.84,4.79
5.22,5.53,5.23,5.24,5.41,5.75,NA,NA
>chr1:92143737-92143937
NA,NA,5.22,6.01,4.89,5.00,5.32,5.31,5.02,4.93,4.78,4.68,4.85,4.73,4.69,5.20
5.76,4.98,4.76,4.63,4.63,4.42,4.29,4.71,5.55,5.88,5.22,4.86,4.64,5.15,5.85,5.85
5.17,4.97,5.21,4.12,3.79,4.80,5.40,4.72,3.90,4.02,4.52,5.21,5.89,5.82,5.30,3.79
4.27,5.40,5.94,5.22,4.14,4.31,4.63,4.76,4.98,5.60,5.53,5.84,5.23,5.29,4.67,4.85
4.46,4.33,4.97,5.88,5.32,4.80,3.79,3.63,3.38,4.89,5.66,5.53,3.79,4.12,5.42,5.44
4.96,5.02,5.30,5.15,4.24,2.85,4.75,5.73,5.58,4.48,3.34,4.67,5.85,5.58,5.01,4.17
4.33,4.97,5.96,5.57,5.11,5.53,5.48,4.93,4.80,4.74,4.35,3.63,3.84,4.46,4.79,5.22
5.08,4.79,5.22,5.08,4.79,4.77,4.77,5.34,5.74,5.27,5.16,5.40,5.00,4.89,5.45,5.08
4.66,3.90,4.93,5.49,5.96,4.98,4.63,5.05,4.67,4.61,4.73,4.85,5.47,5.56,5.29,4.67
4.74,4.36,4.02,3.90,4.72,5.40,5.32,5.76,5.33,5.24,5.23,5.88,5.32,5.32,5.84,5.50
5.40,4.35,3.38,3.38,3.68,4.03,4.61,5.08,5.45,4.52,3.74,4.89,6.01,5.84,5.32,5.29
4.94,4.33,4.95,5.53,5.39,4.96,4.96,5.08,5.25,5.64,5.38,4.84,5.56,5.46,4.53,4.67
5.40,5.80,5.71,5.25,5.08,4.77,NA,NA
>chr1:92197335-92197535
NA,NA,5.93,5.22,3.75,4.36,5.58,5.85,5.17,4.97,5.21,4.95,4.65,4.97,5.03,4.69
4.46,4.79,5.22,4.82,5.15,5.84,5.80,5.29,4.74,3.75,4.12,4.12,5.60,5.90,5.29,5.04
4.99,5.57,5.21,4.12,3.79,5.53,5.62,5.17,4.97,5.21,4.76,3.63,3.79,4.80,4.80,4.51
5.22,5.94,5.22,4.78,4.89,5.23,5.27,4.99,5.15,5.84,5.94,5.15,4.82,4.17,4.53,5.46
5.31,5.11,5.13,5.69,4.98,4.76,4.63,4.36,4.05,3.75,4.18,4.73,5.32,6.00,5.57,4.36
4.24,5.03,4.97,4.85,5.35,6.00,5.60,4.76,3.68,3.35,3.34,4.38,5.65,5.52,5.22,4.82
4.30,5.17,5.62,5.53,5.11,5.58,5.58,4.81,4.42,4.73,4.61,4.67,5.04,5.41,5.84,5.13
5.08,4.51,4.90,4.93,5.39,5.56,5.14,4.50,4.82,4.17,4.53,5.23,5.08,4.69,5.03,5.57
5.43,6.01,5.22,5.11,5.73,5.49,4.48,3.34,4.38,5.65,6.00,5.22,4.51,5.53,5.48,5.01
4.14,4.80,5.74,5.67,4.94,4.84,5.38,5.31,4.14,3.35,3.68,4.76,5.21,4.97,5.24,5.58
5.20,5.50,5.73,5.50,5.73,5.80,5.38,4.33,4.06,4.74,4.74,4.67,4.92,4.85,4.76,4.75
4.94,5.30,5.15,5.02,5.05,4.85,4.76,4.89,5.44,5.30,4.69,4.46,5.45,4.89,3.74,3.35
4.36,4.63,5.09,5.36,5.38,4.88,NA,NA
>chr1:92725760-92725960
NA,NA,5.67,5.41,5.24,5.43,5.53,4.80,4.14,4.94,5.31,5.42,5.19,4.51,5.00,5.32
5.39,4.66,4.03,4.06,4.05,3.38,4.76,5.41,5.08,5.36,5.82,5.57,4.36,2.85,4.27,4.63
4.73,4.68,4.85,5.40,5.19,5.13,5.46,6.01,6.07,5.28,4.36,3.75,4.43,4.80,4.93,5.48
6.02,5.88,4.97,5.13,5.43,5.86,4.67,3.34,4.48,5.48,6.07,6.07,5.66,4.70,4.03,4.61
5.08,5.15,5.02,5.53,5.28,4.36,2.85,4.75,5.82,6.00,5.33,4.43,4.51,4.80,4.80,3.79
4.12,5.60,5.52,4.77,4.63,4.81,4.68,4.42,4.81,5.49,6.00,5.33,4.74,4.35,3.38,3.63
2.85,4.36,5.28,5.53,5.11,5.58,5.73,4.89,3.38,4.05,4.06,4.33,4.97,5.08,4.90,5.58
5.73,4.75,3.84,4.46,5.23,5.29,4.93,5.00,4.74,4.66,5.38,5.33,4.82,4.94,5.29,4.95
5.24,5.42,5.56,4.53,4.95,5.53,5.39,4.66,4.77,5.31,5.73,5.80,5.38,4.84,5.56,5.46
5.24,5.66,5.94,5.73,5.50,5.73,5.31,4.42,4.54,5.29,5.41,5.99,5.44,4.81,4.19,4.81
4.93,5.39,5.53,5.27,5.43,5.30,4.14,3.35,4.52,5.42,5.44,4.93,4.85,4.93,4.85,4.33
4.95,5.74,5.56,5.30,4.80,4.63,4.92,4.93,5.00,4.93,4.97,4.80,4.51,4.63,4.77,5.35
5.22,4.14,4.52,5.40,5.90,5.30,NA,NA
>chr1:92967702-92967902
NA,NA,5.82,4.75,4.12,3.75,3.90,4.52,5.15,5.50,4.46,4.90,5.58,5.85,4.67,4.49
5.48,5.34,5.22,5.08,5.50,5.22,4.51,4.65,5.69,4.74,3.75,4.81,5.58,5.85,5.17,4.97
5.21,4.76,3.63,3.84,4.46,5.23,5.30,4.37,4.33,5.46,6.01,6.01,5.46,4.71,4.66,5.19
5.88,5.32,5.32,5.84,4.79,5.38,5.54,5.69,5.33,4.43,4.51,4.80,4.80,5.11,5.28,5.53
4.51,5.22,5.93,5.74,5.27,5.08,5.41,4.12,3.79,5.53,5.66,4.89,3.38,3.68,4.02,4.80
4.74,4.35,3.38,3.38,3.38,4.05,4.65,4.97,5.03,4.69,4.46,5.50,5.15,4.82,4.61,5.43
5.30,5.11,5.73,5.57,5.11,4.65,5.69,4.74,4.66,5.38,5.23,5.36,5.88,5.74,5.89,5.58
5.24,4.30,4.99,5.34,5.34,4.94,4.84,5.08,5.23,5.40,4.67,4.33,4.85,5.30,5.90,5.60
4.76,3.38,3.38,3.63,2.85,4.36,5.28,6.02,5.76,5.23,5.36,5.82,5.49,4.48,4.14,5.22
5.94,5.15,4.82,4.61,5.43,5.94,5.73,5.50,5.73,5.50,5.32,5.33,5.14,4.74,4.36,4.03
4.17,4.53,5.46,5.80,5.15,5.14,5.32,4.80,4.51,4.43,5.33,5.69,5.53,5.84,4.79,4.46
4.36,5.22,5.50,4.46,3.84,4.75,5.66,6.07,5.76,5.32,5.84,5.50,5.40,4.27,3.84,4.27
5.02,5.02,5.19,5.31,5.56,5.14,NA,NA
>chr1:93723120-93723320
NA,NA,5.58,5.73,4.89,3.63,3.79,4.80,4.80,3.79,3.63,3.38,4.89,5.91,5.43,4.33
3.75,4.05,4.70,5.73,5.58,4.36,2.85,3.63,4.76,5.42,5.08,4.33,4.87,5.85,5.58,5.01
4.17,4.33,4.97,5.76,5.55,4.33,4.68,5.60,5.53,5.14,4.30,5.24,5.58,4.97,5.17,5.62
5.53,4.51,5.22,5.94,5.84,5.15,4.27,3.84,4.27,4.74,5.14,5.56,5.31,4.94,4.84,5.53
4.97,4.33,4.87,5.80,6.00,5.32,4.73,4.84,5.19,5.32,5.13,5.37,5.91,4.70,4.03,4.61
5.23,5.76,5.93,5.82,5.27,5.14,5.53,5.69,5.41,5.00,4.67,4.43,4.39,4.27,4.30,4.65
5.10,5.66,5.53,5.11,5.57,6.00,5.41,5.00,4.74,4.72,5.40,5.76,5.76,4.80,5.11,5.28
6.07,6.01,5.82,5.27,4.27,3.84,4.12,5.42,5.44,4.89,4.58,4.03,4.46,4.85,5.33,5.84
5.69,4.98,4.76,4.63,4.35,3.68,4.05,4.31,4.76,4.63,4.36,4.03,4.14,4.88,5.37,5.54
4.72,4.74,5.76,5.20,4.03,3.35,3.68,4.89,5.66,5.89,4.72,4.74,5.29,5.23,4.46,3.84
4.27,4.74,5.14,5.75,5.41,4.82,4.51,4.05,4.70,5.66,5.89,5.38,5.52,5.46,5.02,4.65
4.86,5.11,5.10,5.49,5.43,5.91,5.60,4.52,3.35,4.03,5.37,6.01,5.79,4.86,5.33,5.54
6.20,5.89,5.03,4.24,4.24,5.30,NA,NA
>chr1:93911679-93911879
NA,NA,5.44,4.66,4.03,4.06,5.10,5.73,5.73,4.75,2.85,4.36,5.28,6.07,5.76,4.80
4.51,4.43,5.33,5.69,5.79,5.79,5.60,4.68,4.18,4.73,4.65,4.93,5.49,5.82,4.88,4.14
4.03,3.68,4.89,5.66,6.02,5.84,5.45,5.43,5.57,5.03,5.02,5.30,5.37,4.03,4.48,5.49
6.00,4.74,4.72,5.40,5.76,6.07,5.28,5.11,5.53,5.66,4.75,4.12,3.75,3.90,4.92,5.31
5.08,5.13,5.46,5.30,5.02,5.15,5.08,5.27,5.31,5.32,5.80,5.38,4.84,5.56,5.43,5.36
5.82,5.82,4.75,3.79,5.53,5.28,4.90,4.46,5.45,5.43,5.49,5.31,4.77,4.66,5.19,5.08
3.84,4.75,5.73,5.58,5.11,5.53,5.66,4.75,4.12,4.19,4.94,5.34,5.08,3.84,4.27,4.63
4.73,4.93,5.39,5.53,4.80,4.80,5.53,5.39,4.96,4.96,5.41,5.71,5.67,5.40,4.98,5.31
5.46,4.53,4.67,5.40,5.80,5.71,5.25,5.08,4.77,4.97,5.60,5.79,6.07,5.28,4.81,4.19
4.81,4.93,5.39,5.53,5.27,5.43,5.30,4.14,3.35,4.52,5.60,5.90,5.29,4.93,4.97,4.85
4.33,4.95,5.74,5.56,5.30,4.78,4.62,4.75,4.75,4.82,5.02,5.41,5.75,4.98,4.36,4.77
5.35,5.22,4.14,4.52,5.40,5.90,5.29,4.74,4.36,4.77,5.34,5.47,4.92,4.63,4.73,3.95
4.25,5.10,5.75,5.42,5.17,5.04,NA,NA
>chr1:94054329-94054529
NA,NA,4.76,4.80,5.30,5.56,5.74,4.80,4.63,5.05,4.63,4.92,5.29,5.41,6.20,5.84
5.13,4.97,5.08,4.39,5.22,5.50,4.46,4.69,5.15,5.08,5.27,5.74,5.67,5.43,5.49,5.10
4.98,5.40,5.16,5.10,5.40,5.56,5.74,4.80,4.80,5.53,5.39,4.93,4.85,5.05,4.63,4.88
5.82,5.57,4.36,4.24,5.03,4.97,4.85,5.35,5.94,5.22,4.98,5.40,5.41,4.82,4.85,5.18
5.13,5.29,5.71,6.01,5.43,5.26,5.31,4.80,4.88,5.37,4.65,4.51,4.43,5.14,5.75,5.67
5.68,5.53,5.10,4.85,4.95,5.20,5.00,4.59,5.54,5.43,5.17,5.33,4.89,4.39,4.69,4.76
4.98,5.60,4.65,5.11,5.58,5.85,5.17,4.30,4.82,4.66,3.90,4.02,3.68,4.89,5.66,5.53
3.79,4.27,4.74,4.80,4.02,4.52,5.21,4.97,4.85,4.84,4.97,5.34,5.34,5.27,4.79,5.22
5.08,5.50,5.22,3.75,3.75,4.43,4.80,4.52,5.15,5.94,5.40,4.42,4.54,5.52,5.41,4.82
4.97,5.96,5.80,4.67,4.24,5.73,5.80,4.87,3.64,3.75,4.65,5.31,5.44,4.96,5.02,5.66
5.56,4.77,4.58,4.94,5.19,5.36,5.09,5.41,5.41,4.96,4.82,4.62,4.78,5.30,5.23,5.84
5.53,4.86,5.08,4.51,4.81,4.92,5.52,5.79,5.79,5.75,5.14,4.97,4.80,4.63,4.93,4.85
4.72,4.77,4.73,4.85,5.47,5.67,NA,NA
>chr1:94172336-94172536
NA,NA,4.75,4.12,3.75,4.74,5.76,5.74,5.27,5.14,6.02,5.28,4.36,3.75,5.22,6.00
5.46,5.02,4.80,4.80,5.11,5.44,5.99,5.74,5.50,5.32,5.31,4.95,4.53,5.23,5.08,4.90
5.28,6.07,6.07,5.28,4.36,2.85,4.27,4.74,5.33,5.69,5.79,5.79,5.37,5.36,5.08,5.70
5.24,4.30,4.99,5.34,5.19,4.93,4.73,4.69,4.36,4.19,4.94,5.34,5.08,4.39,5.22,5.50
5.27,5.27,4.79,4.77,4.36,4.74,5.69,4.65,5.11,5.44,5.37,5.33,5.73,5.82,4.70,3.35
4.03,5.37,5.91,5.10,4.65,4.97,5.03,5.02,4.80,5.76,6.01,5.82,5.41,5.20,4.49,3.85
5.10,5.73,5.58,5.11,4.65,4.86,5.33,5.37,6.01,6.01,5.82,5.41,5.20,4.49,3.85,5.10
5.82,5.96,4.97,4.72,4.96,5.36,5.19,4.95,4.96,5.41,5.71,5.67,5.52,4.85,4.62,4.82
4.61,4.17,5.01,5.62,6.11,5.32,5.08,4.77,4.94,5.29,5.41,5.99,5.44,4.81,4.19,4.81
4.93,5.39,5.32,5.13,5.54,5.54,4.03,3.35,4.52,5.42,5.44,4.93,4.81,4.84,5.38,5.55
5.79,5.75,5.14,4.97,4.85,4.77,5.29,5.30,4.70,4.77,5.56,5.58,4.94,4.63,4.77,5.35
5.71,5.29,5.13,5.18,4.37,4.18,4.94,5.67,5.47,4.92,4.63,4.73,3.95,4.25,5.10,5.75
5.42,5.17,5.04,4.73,4.84,5.19,NA,NA
>chr1:94236902-94237102
NA,NA,5.43,5.62,4.93,4.68,5.00,5.04,4.99,5.49,5.47,5.29,5.34,5.28,5.02,5.14
5.53,5.60,4.99,4.73,5.02,5.30,5.70,4.38,3.34,4.52,5.31,5.56,5.24,5.66,5.94,5.15
4.99,5.27,5.50,5.15,4.31,3.74,4.89,5.45,5.08,5.22,5.52,5.40,4.65,4.31,4.81,4.80
4.18,4.54,5.40,5.31,4.97,4.63,4.35,3.68,4.03,4.61,5.23,5.38,4.66,4.98,5.75,5.16
4.61,4.03,4.70,5.82,5.73,5.11,5.30,5.66,4.82,4.97,5.69,5.69,4.98,4.76,4.84,4.25
4.49,5.48,5.56,5.29,4.93,4.86,3.95,4.25,4.85,5.14,5.33,4.95,4.65,4.74,4.63,4.76
4.98,5.60,4.65,5.11,5.58,5.58,4.93,4.65,4.57,4.53,4.86,5.14,5.75,5.41,4.82,4.85
4.97,4.68,4.93,5.48,5.53,5.11,5.28,5.53,5.11,5.44,5.43,4.33,4.54,5.52,5.79,5.78
5.41,4.76,3.38,4.05,3.85,4.24,5.62,5.74,5.89,5.58,5.24,4.97,5.19,4.52,3.34,4.67
5.62,6.07,5.76,5.76,6.07,5.62,5.15,4.21,4.70,4.83,5.04,5.00,5.41,5.69,5.53,5.14
5.02,4.99,5.04,5.00,4.68,4.02,3.68,3.38,4.35,4.63,4.76,4.31,4.05,4.36,4.63,4.73
4.93,5.39,5.32,4.98,5.31,5.58,4.97,4.84,4.85,4.97,5.03,4.69,4.46,5.50,5.15,4.31
4.14,5.22,5.94,5.35,4.46,4.33,NA,NA
>chr1:94264297-94264497
NA,NA,4.48,5.48,5.89,4.98,4.51,4.31,4.05,4.70,5.82,6.00,4.74,4.72,5.40,5.32
5.84,4.79,4.77,4.63,4.94,5.34,5.53,4.66,4.98,5.33,5.32,5.84,5.94,5.35,4.46,4.33
5.19,5.40,4.54,4.33,5.43,5.86,5.17,4.30,4.82,5.22,5.34,5.74,5.27,5.23,4.89,3.84
3.63,4.76,5.21,5.89,5.74,5.62,5.11,5.31,5.38,5.13,5.46,5.65,4.72,4.74,4.92,4.63
4.92,5.52,5.79,5.78,5.41,4.12,2.85,3.75,4.43,5.14,5.47,5.67,4.89,5.00,5.32,5.39
4.96,5.02,5.33,5.38,5.22,5.52,5.60,4.76,3.68,4.03,4.14,4.80,5.31,4.95,4.85,4.85
5.33,5.69,4.65,5.11,5.57,5.73,5.33,5.37,5.44,5.11,4.65,5.69,5.33,4.85,4.25,4.24
4.86,5.79,6.01,5.82,5.41,5.31,5.27,5.23,5.76,5.93,5.82,5.41,5.33,5.22,4.57,5.00
5.20,5.41,5.82,5.93,5.76,5.23,5.27,5.31,4.95,4.85,4.84,4.97,5.34,5.88,5.93,5.82
5.41,5.20,5.00,4.89,5.45,5.27,5.27,5.23,5.30,4.37,4.33,5.43,5.44,4.81,3.75,4.74
4.92,4.63,4.80,5.30,5.56,5.48,4.49,4.38,5.70,5.08,4.61,4.82,5.15,6.00,5.40,4.92
4.80,4.50,4.31,4.03,5.37,5.86,4.67,3.34,4.52,5.19,5.20,5.84,5.80,5.29,4.74,3.75
4.81,5.58,5.58,4.93,4.68,4.86,NA,NA
>chr1:94992572-94992772
NA,NA,5.02,5.41,5.40,4.49,4.25,4.84,4.76,4.31,4.81,5.49,6.00,4.74,3.75,4.81
5.28,6.07,6.07,5.48,5.01,4.17,4.53,5.23,5.53,5.22,5.34,5.74,4.80,4.80,5.74,5.93
5.40,4.27,2.85,4.36,5.58,5.58,5.01,4.14,4.88,5.82,5.82,4.89,3.63,3.84,4.27,5.02
4.99,4.65,4.02,4.52,5.42,5.42,4.94,4.19,4.12,4.27,5.40,5.50,5.27,5.27,5.23,4.89
4.69,5.37,5.30,5.11,5.57,5.73,4.24,3.85,4.74,4.74,4.80,4.93,5.48,6.07,5.76,5.32
5.14,5.27,5.99,5.62,5.01,4.17,4.53,5.56,5.42,4.12,2.85,3.75,5.22,5.93,5.48,4.49
4.67,5.85,5.58,5.11,5.53,5.28,4.36,2.85,4.75,5.73,5.58,4.93,3.90,3.75,4.81,5.30
5.42,4.97,4.63,4.35,3.38,3.63,3.79,4.80,5.40,4.72,3.90,4.02,4.70,5.82,6.00,5.33
4.85,4.74,4.64,5.27,5.60,5.50,5.27,5.50,5.40,4.36,4.05,4.42,4.73,4.61,4.95,5.53
5.39,4.96,5.02,5.33,5.50,5.34,4.97,4.84,5.56,5.46,4.53,4.67,5.40,5.80,5.71,5.25
5.08,4.77,4.97,5.60,5.79,6.07,5.28,4.81,3.75,4.74,5.29,5.56,5.74,5.27,5.43,5.30
4.14,3.35,4.52,5.42,5.44,4.93,4.85,4.93,4.85,4.72,4.96,5.43,5.65,5.18,4.37,4.42
5.56,5.41,4.66,4.77,5.56,5.58,NA,NA
>chr1:96235533-96235733
NA,NA,5.40,5.50,5.27,4.99,4.30,4.65,4.05,4.35,4.74,4.80,4.93,5.48,6.02,5.84
4.79,4.46,4.81,5.28,5.89,4.98,4.94,5.34,5.08,3.84,4.75,5.91,5.99,5.27,4.99,5.34
5.19,4.66,4.45,4.80,5.19,5.42,5.31,4.94,4.17,4.33,4.51,4.63,4.50,4.67,4.92,4.63
4.31,4.05,4.70,5.91,5.37,5.13,5.20,5.32,5.84,5.80,5.40,4.63,4.63,5.04,4.68,4.02
4.52,5.60,5.90,5.30,4.85,4.72,4.93,5.43,5.40,4.94,4.82,5.33,4.89,4.39,4.69,4.76
4.80,5.30,5.23,4.46,4.39,5.22,5.50,5.08,4.66,4.74,5.29,5.56,5.48,5.13,5.37,5.30
5.11,5.28,5.53,5.11,5.58,5.58,4.90,4.89,5.23,4.61,4.94,5.19,5.57,5.43,6.01,5.84
5.32,5.33,5.14,5.04,4.67,4.33,4.94,5.40,5.43,4.93,4.72,4.97,5.60,5.79,5.79,5.37
5.00,4.33,4.94,5.29,5.32,5.94,5.66,5.02,4.73,4.78,4.93,5.02,5.34,5.88,6.02,5.48
4.48,4.14,5.10,5.05,4.65,4.95,5.60,5.90,5.30,4.78,4.68,4.73,4.63,4.35,3.38,3.63
3.84,4.46,5.50,5.35,4.85,5.05,5.10,4.78,4.89,5.80,5.84,5.73,5.31,4.77,4.66,5.41
5.31,4.78,4.86,4.93,4.92,5.02,5.34,5.53,4.66,4.98,5.33,5.41,5.74,5.76,5.41,5.00
4.67,4.50,4.31,4.14,5.30,5.43,NA,NA
>chr1:97318495-97318695
NA,NA,5.50,5.08,4.66,4.98,5.33,4.95,5.24,5.65,5.52,5.22,5.53,5.34,5.19,5.02
5.49,5.10,4.14,4.52,5.31,5.44,4.66,4.03,4.87,5.85,5.58,4.36,3.75,4.69,4.97,5.34
5.88,5.32,5.40,4.72,3.90,4.02,4.70,5.91,5.37,5.33,4.86,4.65,5.02,5.03,5.20,5.50
5.74,5.82,6.01,5.79,4.86,5.11,5.30,5.43,5.27,5.31,5.32,5.84,5.35,5.38,5.89,5.66
5.10,4.65,4.30,4.99,5.27,5.23,5.29,4.93,4.86,4.78,5.31,5.38,4.84,5.31,5.05,5.17
5.80,5.82,5.36,5.23,5.76,5.32,5.76,5.79,4.86,4.24,4.38,5.58,4.97,4.85,4.84,4.76
4.98,5.96,5.57,5.11,5.53,5.28,4.81,3.75,4.74,5.00,5.14,5.47,5.34,5.22,5.08,4.79
4.46,4.12,3.63,3.38,4.76,5.21,5.89,5.82,5.30,3.79,4.27,4.74,5.14,5.33,5.32,5.80
5.38,5.13,5.46,5.65,5.38,5.34,5.48,4.49,4.38,5.58,5.89,5.99,5.44,4.90,4.27,4.30
4.65,4.74,4.63,4.76,4.31,4.05,3.68,3.38,4.35,5.40,5.50,4.46,3.84,4.12,5.21,5.20
5.84,5.35,4.46,4.81,5.03,5.20,5.50,5.05,4.65,5.10,5.66,5.53,3.79,4.12,5.42,5.44
4.66,4.45,4.73,4.65,4.52,4.50,4.67,5.00,4.93,5.00,4.68,4.02,3.68,4.35,4.74,4.67
5.00,4.68,4.02,3.68,4.35,4.74,NA,NA
>chr1:97954866-97955066
NA,NA,3.75,4.74,6.00,5.82,4.70,4.02,4.80,4.43,4.39,5.08,5.34,4.94,4.84,5.08
5.50,5.22,3.75,2.85,4.75,5.82,5.82,5.36,5.43,5.94,5.20,5.03,5.02,5.53,5.66,4.70
4.05,3.75,4.33,5.55,5.76,4.98,4.76,4.63,4.35,3.63,3.84,4.27,4.30,5.24,5.65,5.91
4.94,4.84,5.19,5.53,4.95,4.53,5.23,5.34,5.50,5.23,5.10,5.40,5.23,5.08,4.66,4.74
5.69,5.79,6.01,5.82,5.74,5.50,5.20,5.03,5.02,5.30,5.37,4.69,4.73,4.85,4.93,5.39
5.56,5.14,4.97,4.78,4.29,4.03,4.46,4.84,4.97,5.34,5.53,4.84,4.51,4.31,4.81,5.48
5.53,5.11,5.28,5.53,5.11,5.44,5.37,5.33,5.62,5.74,5.27,4.99,4.99,5.15,5.84,5.35
5.38,5.89,5.66,4.89,4.05,3.85,4.49,5.20,5.26,4.99,5.32,5.84,5.84,5.32,4.73,4.18
4.68,5.96,5.82,4.75,3.79,5.30,5.82,5.74,5.50,5.73,5.50,5.73,5.50,5.15,5.14,5.93
5.82,5.89,5.21,4.52,4.05,4.31,4.76,4.69,4.51,5.53,5.66,4.89,3.68,3.35,4.03,5.37
5.44,5.11,5.30,5.37,5.13,5.32,5.31,4.97,4.63,4.35,3.63,2.85,2.85,3.63,4.35,5.40
5.50,5.84,6.02,5.48,4.93,3.90,3.75,4.81,5.30,5.56,5.24,5.30,5.41,4.12,2.85,2.85
3.63,4.89,5.66,5.89,5.38,5.52,NA,NA
>chr1:99368740-99368940
NA,NA,4.31,5.15,6.00,5.60,4.12,3.79,4.80,4.80,3.79,3.63,3.38,4.89,5.73,5.58
5.11,5.53,5.66,4.75,3.84,4.89,5.23,5.10,5.40,5.90,5.60,4.52,4.03,4.17,4.33,4.97
5.69,5.84,4.74,3.75,4.81,5.58,5.58,4.93,4.80,4.74,4.35,3.38,3.63,3.84,4.89,5.33
4.82,4.97,5.96,5.82,4.75,3.79,4.80,5.32,5.84,5.50,5.35,4.85,4.30,5.14,5.32,4.80
3.79,4.75,5.82,5.73,4.24,4.25,4.84,4.97,5.58,5.31,5.11,5.73,5.80,4.67,4.24,4.86
4.65,4.51,4.69,4.97,5.42,5.30,5.02,4.80,5.40,4.72,4.74,6.00,5.57,4.81,4.46,5.35
5.22,5.11,5.73,5.57,5.11,5.53,5.48,4.93,3.90,3.75,4.81,5.03,4.97,4.65,4.05,4.76
5.60,5.91,5.43,5.57,5.19,4.65,3.75,4.18,4.80,4.81,4.98,5.60,5.79,5.76,5.76,6.07
5.62,5.17,4.30,4.27,3.84,4.75,5.66,6.07,5.76,4.80,5.11,5.44,5.99,5.41,5.20,4.49
4.25,5.35,5.93,5.74,5.27,5.16,5.67,4.80,4.63,5.04,5.14,5.33,5.41,5.99,5.91,4.89
4.05,4.65,4.97,5.21,4.52,4.02,3.90,3.75,4.12,4.12,5.41,5.78,5.55,4.89,4.90,5.28
6.07,5.79,5.69,5.33,4.74,4.35,3.63,4.12,4.46,5.52,5.65,4.38,4.49,5.48,5.93,5.22
4.36,3.75,3.90,4.93,5.58,5.73,NA,NA
>chr1:100622903-100623103
NA,NA,5.00,4.68,4.52,4.63,4.73,4.93,5.41,5.56,4.84,4.97,5.34,4.99,5.27,5.99
5.62,4.93,4.65,4.83,4.70,4.85,5.74,5.66,4.82,4.51,4.05,3.68,4.76,5.41,5.30,4.82
4.51,4.63,4.50,5.14,5.75,5.41,5.24,5.23,5.34,5.27,4.79,4.46,4.81,5.03,5.20,5.84
5.80,5.30,4.37,4.18,4.73,5.04,4.92,4.85,4.76,4.89,5.39,5.53,4.95,4.53,5.46,5.64
4.85,4.85,5.71,5.94,5.40,4.74,3.85,4.49,5.48,5.56,4.89,4.53,4.51,5.19,5.34,5.08
4.90,5.58,5.73,5.10,4.06,3.64,4.37,4.97,4.68,4.02,3.68,3.38,4.35,4.74,4.80,4.02
4.70,5.66,5.53,5.11,5.57,5.73,4.24,4.67,5.86,5.43,4.71,4.66,5.39,5.32,5.00,4.57
4.65,4.92,5.40,5.90,4.89,4.69,5.37,5.93,5.14,5.02,4.99,4.65,4.02,4.70,5.66,5.89
5.38,5.34,5.74,5.27,5.16,5.40,4.98,5.10,5.49,5.43,5.67,5.47,5.14,4.85,4.85,4.95
5.33,5.22,4.57,5.08,5.73,5.57,5.11,5.30,5.82,5.74,5.50,5.20,5.19,4.65,4.42,4.29
4.71,5.46,6.01,6.01,5.82,5.27,4.27,3.84,4.27,5.40,5.50,4.46,4.90,5.58,5.73,4.75
2.85,4.24,5.46,6.00,5.35,4.25,4.24,4.86,4.65,5.11,5.57,6.00,5.33,4.50,4.52,3.90
4.72,5.40,5.76,6.07,5.28,4.90,NA,NA
>chr1:101057663-101057863
NA,NA,4.57,5.22,5.56,5.19,4.84,5.56,5.66,4.82,4.51,4.05,4.52,5.42,5.08,4.33
4.46,4.85,4.67,5.00,4.68,4.93,5.49,5.96,4.97,4.33,4.95,5.53,5.31,5.02,4.73,3.95
4.38,5.70,5.78,5.55,5.50,5.50,5.23,5.27,5.53,5.19,4.84,5.56,5.46,4.53,4.17,4.03
4.70,5.73,5.85,5.17,4.95,5.20,5.00,4.57,5.32,5.69,5.53,5.88,4.97,4.84,5.31,5.05
5.24,5.42,5.42,5.02,4.93,4.37,3.64,4.82,5.58,5.57,5.02,4.81,4.92,5.52,5.41,5.02
4.73,4.78,5.30,5.23,4.46,4.90,5.57,5.96,4.97,4.77,5.08,4.64,4.98,5.58,5.57,5.02
4.81,4.98,5.96,5.57,5.11,4.65,5.60,4.99,4.62,4.82,4.61,5.00,5.37,5.54,5.38,5.34
5.48,5.13,5.37,5.44,4.90,4.46,5.45,4.94,4.45,4.66,5.41,5.31,4.78,4.73,4.63,4.92
5.29,5.32,5.80,5.46,5.24,5.41,5.52,4.94,4.72,4.93,5.23,5.08,4.39,4.43,5.14,5.33
5.32,5.94,5.66,4.82,4.94,5.40,5.39,4.96,4.77,4.77,4.73,4.85,5.52,5.16,5.27,5.67
5.16,5.10,5.04,4.93,5.00,5.14,5.56,5.39,4.93,4.90,5.02,5.02,4.82,4.84,4.51,4.31
4.63,4.63,4.97,5.42,5.42,4.95,4.06,3.64,4.68,5.69,5.69,4.99,4.68,4.85,4.93,4.85
4.82,5.41,5.67,4.95,4.53,5.23,NA,NA
>chr1:101470134-101470334
NA,NA,4.76,4.05,4.06,4.03,4.66,5.44,5.42,4.76,3.38,3.38,3.38,4.05,3.85,3.95
4.89,5.90,5.60,4.76,4.05,4.65,4.30,4.82,4.84,4.94,5.58,5.31,4.78,4.89,5.23,4.46
4.90,5.57,5.96,4.97,4.82,5.33,5.76,6.02,5.48,4.81,4.51,4.82,5.66,5.94,5.20,5.03
4.81,3.75,4.74,5.84,5.13,4.24,4.67,5.80,6.00,5.33,4.50,4.52,3.90,4.66,5.38,5.23
5.10,5.40,5.90,5.40,4.92,4.80,4.74,4.36,4.02,4.65,4.99,5.57,5.03,5.02,4.65,4.86
5.33,5.20,5.76,4.68,4.33,5.55,5.62,5.33,5.20,5.62,5.33,5.37,5.44,4.36,4.36,5.28
5.53,5.11,5.28,5.53,5.11,5.58,5.73,4.75,3.79,4.80,5.32,5.76,5.23,5.36,5.37,5.79
5.79,5.69,5.32,4.57,4.53,4.86,5.41,6.00,5.49,5.01,4.61,5.23,4.89,4.90,5.28,6.07
6.07,5.48,4.81,4.31,4.51,4.19,4.36,5.22,5.93,5.74,5.27,5.23,4.89,3.84,4.27,4.63
4.73,4.76,4.75,4.89,5.41,5.31,5.11,5.73,5.49,4.93,4.68,4.97,4.78,4.73,5.02,5.33
5.38,4.66,4.98,5.47,5.93,5.15,4.63,4.51,4.82,5.33,5.38,4.66,3.90,4.52,4.50,5.14
5.47,5.93,5.40,4.35,3.63,3.79,5.30,5.82,5.89,5.19,4.65,4.51,4.77,5.08,5.32,6.11
5.62,5.01,4.14,4.88,5.67,5.84,NA,NA
>chr1:102798170-102798370
NA,NA,5.41,4.52,4.03,4.61,5.23,5.76,5.32,5.76,5.76,5.40,4.72,4.74,5.76,5.74
5.74,5.50,5.20,5.21,4.52,4.02,3.90,3.75,4.36,5.22,5.50,5.27,4.99,5.15,5.50,5.05
4.85,4.85,5.33,6.00,5.57,4.36,3.75,5.22,5.93,5.47,5.14,5.00,4.67,4.74,4.27,2.85
2.85,3.63,4.89,5.66,5.53,4.51,5.22,5.50,5.84,6.02,5.28,5.11,4.80,4.80,4.51,5.22
5.94,5.84,5.20,5.21,4.95,3.85,3.34,4.48,5.48,5.53,3.79,4.12,5.21,5.89,5.99,5.62
4.48,3.34,4.67,5.86,5.37,4.03,4.48,5.62,5.99,5.27,5.14,5.32,5.40,4.72,4.98,5.33
4.95,5.17,5.85,5.58,5.11,4.65,5.60,4.98,4.63,4.92,4.67,4.43,4.39,4.46,4.79,5.38
5.54,5.60,4.97,4.82,5.30,5.41,4.12,2.85,4.24,5.03,5.89,5.74,5.88,5.36,5.23,5.76
5.32,4.80,4.51,5.22,5.50,5.84,5.32,5.76,6.07,5.28,4.90,5.08,5.19,4.93,4.90,5.02
5.02,4.27,4.69,5.03,5.20,5.94,5.94,5.78,5.15,5.02,5.53,5.66,5.10,4.65,5.05,5.50
5.20,5.03,4.81,4.46,5.52,5.60,4.95,3.85,4.24,5.62,5.20,5.33,5.73,5.57,5.11,4.80
5.32,5.84,5.50,5.35,4.85,4.97,5.58,5.24,4.30,4.99,5.34,5.34,4.94,4.84,5.08,5.50
5.22,4.36,4.46,4.79,5.84,5.32,NA,NA
>chr1:106207276-106207476
NA,NA,5.52,5.67,5.71,5.41,4.77,4.51,4.05,4.70,5.66,6.02,5.88,4.97,4.84,4.73
5.32,5.76,5.20,5.13,5.48,5.67,4.94,4.84,5.08,5.31,4.92,4.68,5.00,4.74,4.36,4.36
3.90,4.93,5.48,5.53,3.79,4.27,4.63,4.97,5.42,5.42,4.52,3.35,4.03,5.37,5.91,4.70
4.02,4.80,4.43,4.39,4.89,5.23,4.61,4.82,4.63,4.97,5.34,5.53,5.22,5.34,5.47,4.92
4.63,4.92,5.04,4.83,5.09,5.27,5.81,5.70,5.24,4.95,5.20,4.98,5.30,5.43,4.61,4.82
4.50,5.33,5.69,4.65,5.02,5.46,5.52,5.38,5.40,5.32,5.84,5.50,5.15,4.63,3.75,3.64
4.87,5.85,5.58,5.11,4.65,4.86,5.33,5.54,5.54,5.13,5.40,5.41,5.02,4.95,4.92,5.10
4.83,5.32,5.76,5.20,4.69,4.89,5.56,5.47,4.85,4.73,4.61,4.67,5.05,4.63,4.31,4.81
5.48,6.02,5.76,5.33,4.82,4.85,4.97,5.14,5.47,5.93,5.22,4.36,4.46,5.35,5.40,4.84
5.19,5.40,4.94,4.82,5.30,5.41,4.76,3.38,3.38,3.68,4.05,4.31,4.76,4.63,4.31,3.34
4.67,5.86,5.37,5.13,5.20,5.32,5.94,5.43,5.27,5.53,5.43,4.53,4.95,5.74,5.56,5.30
4.37,4.18,4.94,5.67,5.48,4.98,5.22,5.35,4.77,4.63,4.51,4.92,5.47,5.93,5.22,4.51
5.53,5.62,5.17,4.97,5.19,4.65,NA,NA
>chr1:106875407-106875607
NA,NA,5.89,5.66,4.75,2.85,3.75,4.88,5.21,5.16,5.19,5.64,5.64,5.28,5.49,5.50
5.15,5.14,5.93,5.82,5.74,5.10,5.11,4.86,5.54,4.98,4.81,4.93,5.44,5.31,4.92,4.65
4.57,5.08,5.73,5.82,5.10,4.65,4.97,5.19,4.65,4.31,4.76,4.63,4.52,4.80,4.50,4.31
3.34,4.38,5.65,6.00,5.22,4.36,3.75,4.74,5.00,5.14,5.47,5.93,5.22,4.51,4.65,5.69
5.32,4.73,4.84,5.08,5.30,5.02,5.53,5.62,5.17,4.95,5.29,4.94,4.33,4.67,5.04,5.14
5.47,5.93,5.40,4.27,2.85,4.24,5.46,5.90,5.30,4.85,4.82,5.30,5.15,5.02,5.53,5.28
4.36,4.36,5.58,5.58,5.11,4.65,5.37,4.88,4.14,5.01,5.62,5.43,5.13,5.08,5.42,4.82
4.33,5.08,5.42,4.76,3.38,3.38,3.38,3.68,3.35,3.74,4.51,5.19,5.31,5.40,4.92,4.81
4.80,4.84,5.19,5.56,5.22,4.99,5.26,5.33,4.98,3.75,4.36,5.22,5.94,5.84,5.32,5.31
4.95,4.83,5.43,5.38,4.88,3.75,3.75,4.43,5.33,5.76,5.55,5.13,5.19,5.56,5.14,4.97
4.85,4.82,5.66,5.94,5.20,5.19,4.65,4.31,4.63,4.93,4.80,4.63,5.05,4.63,4.80,5.53
5.19,5.13,5.84,5.84,5.13,5.08,5.30,4.81,4.19,4.51,4.31,4.63,4.50,5.14,5.47,5.93
5.40,4.74,3.85,4.24,4.86,4.65,NA,NA
>chr1:108420019-108420219
NA,NA,4.52,3.90,3.75,4.12,4.27,4.63,4.73,4.93,5.41,5.56,4.84,5.08,5.42,4.95
3.85,3.95,4.89,5.90,5.60,4.95,3.85,3.34,3.35,4.36,4.63,4.73,4.76,4.89,5.41,5.56
4.42,4.54,5.29,5.41,5.74,5.76,4.99,4.68,4.73,4.63,4.36,4.03,4.14,4.80,5.67,5.79
5.79,5.75,5.14,4.50,4.52,4.65,4.57,3.74,4.31,4.63,4.97,5.34,5.88,6.02,5.66,4.70
3.35,4.14,5.30,5.43,4.61,4.03,4.52,5.60,5.52,4.77,4.77,5.35,5.22,5.11,5.73,5.57
4.36,3.75,5.22,5.93,5.47,5.14,4.74,4.35,3.68,4.03,4.61,5.08,5.45,4.52,4.03,5.37
5.30,5.11,5.28,5.53,5.11,5.44,5.37,5.33,5.73,5.82,4.89,3.68,3.35,3.34,4.67,5.85
5.73,4.89,4.05,4.65,4.97,5.03,5.02,4.80,5.32,5.84,5.50,5.40,4.27,3.79,4.80,4.80
5.02,5.15,5.78,5.55,5.50,5.50,5.55,5.94,5.94,5.32,5.33,5.14,4.50,4.52,3.90,3.75
4.12,4.75,5.73,5.73,4.89,3.38,3.68,4.02,4.68,4.97,4.85,4.72,4.72,4.51,4.63,4.63
4.73,4.76,4.62,4.42,4.81,5.62,5.37,4.03,4.31,4.50,5.14,5.56,5.31,4.97,4.69,3.75
3.75,5.22,5.50,5.08,4.66,3.90,4.93,5.58,5.73,5.10,3.85,3.34,4.48,5.62,5.37,4.03
4.52,5.19,5.57,5.02,4.90,4.68,NA,NA
>chr1:108625869-108626069
NA,NA,4.95,4.65,5.05,5.31,4.42,4.68,5.76,5.20,4.03,4.48,5.48,5.89,4.98,4.51
4.80,4.93,5.02,5.42,5.31,4.92,4.68,5.04,4.63,4.63,5.40,5.23,4.46,4.69,5.30,5.56
4.53,5.00,5.37,4.65,3.79,4.12,5.41,5.30,4.82,4.85,5.30,5.56,5.47,4.98,4.66,4.82
4.30,4.85,4.84,4.97,5.34,5.53,4.84,4.81,4.76,4.75,4.62,4.99,5.76,5.74,5.74,5.50
5.73,5.31,4.42,4.37,4.93,4.63,4.92,5.29,4.95,4.65,4.05,3.38,4.76,5.60,6.00,5.35
4.85,4.97,5.21,4.12,3.79,5.30,5.46,4.33,4.68,5.60,4.65,5.11,5.58,5.73,4.89,3.63
2.85,4.36,5.28,5.53,5.11,5.44,5.99,5.27,4.82,5.22,4.79,5.08,4.84,4.51,4.98,5.60
5.53,5.84,5.45,5.43,5.57,5.03,4.24,4.24,5.03,4.97,4.65,4.95,5.21,5.57,5.43,6.01
5.40,4.84,4.97,5.34,4.99,5.02,4.99,5.04,5.00,4.93,5.00,4.93,4.92,4.85,4.68,4.42
4.63,4.50,5.14,5.75,5.41,4.82,4.94,5.47,5.56,4.89,3.95,3.85,4.74,4.74,5.33,5.84
5.84,5.41,4.86,4.78,5.10,5.74,5.74,5.76,4.99,4.68,4.90,4.51,5.00,5.20,5.26,4.99
4.65,4.02,3.68,3.38,4.89,5.82,5.82,5.00,4.61,4.73,4.85,5.47,5.93,5.22,4.36,4.19
4.51,4.98,5.96,5.80,5.17,4.30,NA,NA
>chr1:109386721-109386921
NA,NA,4.82,4.97,5.60,5.79,6.07,5.28,4.81,4.19,4.81,4.93,5.39,5.53,5.27,5.43
5.30,4.14,3.35,4.52,5.42,5.44,4.93,4.85,4.93,4.85,4.72,4.96,5.43,5.38,4.92,4.31
4.14,5.31,5.41,4.96,5.02,5.41,5.75,4.98,4.36,4.77,4.79,4.46,3.84,3.63,4.89,5.82
5.96,4.68,4.18,4.94,5.45,4.46,4.90,5.57,5.73,4.24,4.25,5.35,6.00,5.40,4.92,4.65
4.73,4.69,5.16,5.36,4.96,4.72,4.94,5.47,5.67,4.94,4.84,5.08,5.42,5.24,4.30,4.99
5.34,4.97,4.84,5.40,5.94,5.40,4.74,4.06,4.03,4.58,4.89,5.19,5.53,4.66,4.74,5.00
5.41,5.69,4.65,5.11,5.58,5.73,4.89,3.38,3.63,3.79,5.30,5.82,5.89,5.21,4.76,3.38
3.63,2.85,4.36,5.28,5.89,4.98,4.47,5.39,5.19,4.95,5.02,5.33,5.50,5.34,4.97,4.84
5.56,5.38,4.84,5.56,5.88,5.27,5.25,5.74,5.66,4.82,4.94,5.29,5.41,5.99,5.44,4.81
4.19,4.81,4.93,5.39,5.53,4.80,4.88,5.88,5.55,4.33,4.54,5.40,5.39,4.93,4.85,4.93
4.37,3.64,4.82,5.65,5.90,5.30,4.85,4.82,5.41,5.52,4.92,4.76,4.63,4.35,3.63,4.12
4.46,5.35,5.22,4.14,4.52,5.40,5.90,5.40,4.67,4.61,4.96,5.39,5.40,4.92,4.63,4.93
4.85,4.82,5.41,5.75,5.14,4.97,NA,NA
>chr1:109412133-109412333
NA,NA,5.23,4.61,4.82,5.15,5.93,5.74,5.27,5.23,5.76,6.02,5.28,4.36,4.24,5.15
5.08,4.61,4.82,4.50,5.33,5.84,5.13,5.11,5.10,5.05,4.65,4.74,4.98,5.75,5.42,5.18
4.37,4.18,4.94,5.45,5.84,6.02,5.28,5.11,4.80,5.32,5.14,5.27,5.99,5.91,4.89,3.38
3.38,3.63,2.85,2.85,3.63,4.89,5.66,6.07,6.01,5.82,5.89,5.03,4.24,2.85,3.63,3.38
3.38,3.38,3.38,4.35,5.40,5.94,5.40,4.42,4.68,5.96,5.57,4.90,4.27,5.02,5.43,5.91
5.40,4.92,4.80,4.85,4.85,4.30,4.27,3.84,4.27,4.63,4.73,4.76,4.89,5.41,5.80,5.15
4.27,4.90,5.28,5.53,5.11,5.58,5.73,4.89,3.38,4.05,3.85,3.34,3.35,4.52,5.60,6.00
5.40,4.27,3.84,4.46,5.50,5.40,4.35,3.63,2.85,2.85,4.12,5.21,4.97,4.65,4.05,3.38
4.89,5.73,5.58,5.11,4.65,4.86,4.24,4.67,5.62,6.07,5.76,5.40,4.98,4.94,5.58,5.31
5.11,5.62,5.74,5.27,4.99,5.34,5.23,4.53,5.00,5.37,5.79,6.01,5.37,5.33,4.86,5.79
6.07,5.28,4.81,4.46,4.79,4.46,3.84,4.27,4.63,4.73,4.68,4.99,5.96,5.57,4.90,4.46
5.45,5.43,5.26,5.33,5.22,4.99,5.02,4.27,3.84,4.75,5.82,5.96,4.99,4.29,4.71,5.46
6.01,5.76,5.40,4.98,4.94,5.42,NA,NA
>chr1:109592787-109592987
NA,NA,5.20,5.19,4.92,4.65,4.99,5.02,4.82,4.66,4.98,5.56,5.19,5.13,5.84,6.20
5.27,4.82,4.66,3.90,4.93,5.48,5.89,5.38,5.35,5.22,4.14,4.52,5.45,5.78,5.55,5.76
5.93,5.37,4.03,4.48,5.48,6.07,6.07,5.66,5.10,4.43,4.64,5.27,5.60,4.89,4.69,5.46
5.91,4.89,5.00,5.20,5.41,5.82,6.01,5.76,4.80,3.79,4.12,5.21,4.97,4.65,4.74,4.74
4.80,4.93,5.58,5.58,4.90,4.27,5.27,5.99,5.86,5.17,4.30,4.82,5.22,5.52,5.60,4.52
3.35,3.34,3.85,5.10,5.91,5.99,5.74,5.10,5.11,5.62,5.74,5.89,5.58,4.82,3.64,3.75
4.81,5.58,5.58,5.11,4.65,5.37,4.88,4.80,5.53,5.19,5.13,5.55,5.88,5.00,4.33,4.97
5.96,5.49,4.81,3.75,4.33,5.46,5.65,5.38,5.35,5.40,4.42,3.75,4.05,4.36,4.63,4.76
4.31,4.63,4.50,5.33,5.69,5.79,6.01,5.37,4.69,4.89,5.56,5.74,4.95,4.53,5.46,5.80
5.73,5.10,4.98,5.32,5.19,4.33,4.87,5.85,5.58,4.93,3.90,3.75,4.81,5.57,6.00,4.74
4.36,4.36,3.90,4.52,4.63,4.76,4.92,5.29,5.26,4.99,4.65,4.02,4.36,5.40,5.94,5.22
4.78,4.86,5.41,5.84,5.13,4.24,4.38,5.70,5.08,5.27,5.67,5.79,5.78,5.15,5.02,4.65
5.37,5.36,5.16,5.40,5.00,4.89,NA,NA
>chr1:109750140-109750340
NA,NA,5.78,5.79,5.52,4.94,4.82,5.33,5.50,5.27,5.23,5.40,4.67,4.53,5.43,5.53
5.13,4.86,5.25,5.74,5.66,4.82,4.94,5.40,5.43,5.24,5.41,5.52,4.92,4.51,4.19,4.12
3.63,3.38,4.35,4.74,5.14,5.75,5.16,4.61,4.82,5.15,5.93,5.47,4.92,4.81,4.51,3.74
3.35,4.70,5.66,5.53,4.51,4.43,5.33,5.84,5.13,4.24,4.38,5.65,5.90,5.30,4.78,4.73
5.02,5.66,5.30,4.14,4.52,5.40,5.52,4.77,4.63,4.81,4.76,4.89,5.44,5.42,4.76,3.38
3.63,3.79,5.53,5.28,4.36,3.75,4.43,4.67,5.00,4.93,5.29,5.56,5.74,4.80,4.88,5.37
4.65,5.11,5.58,5.58,5.11,4.65,5.69,4.74,4.66,5.08,5.23,4.89,3.95,4.38,5.42,5.44
4.93,4.73,4.69,4.39,4.27,5.02,5.43,6.01,5.84,5.73,5.10,4.14,3.35,3.68,4.35,5.40
5.93,5.47,5.22,4.57,5.00,5.48,5.93,5.22,4.39,5.08,5.23,5.24,5.66,5.30,5.11,5.73
5.49,4.48,4.14,5.30,5.66,5.24,5.43,5.56,4.98,4.66,4.82,4.30,4.85,4.85,4.80,4.52
4.92,5.21,5.16,5.39,5.67,5.47,4.85,4.29,4.45,4.80,4.81,4.31,4.81,5.49,5.96,4.68
4.33,5.43,5.44,4.36,2.85,4.27,4.74,5.33,5.84,5.13,5.08,4.57,4.65,4.52,4.50,5.33
6.00,5.80,5.17,4.95,5.29,4.94,NA,NA
>chr1:109980900-109981100
NA,NA,4.86,5.54,5.38,5.52,5.46,4.69,4.46,5.45,4.94,4.45,4.66,5.39,5.32,5.13
5.20,5.76,5.33,4.50,4.52,3.90,3.75,4.12,3.63,4.76,5.21,5.20,5.94,5.43,4.61,4.82
4.63,4.73,4.93,5.19,5.88,5.93,5.37,4.69,4.89,5.80,5.84,5.20,5.21,4.12,3.84,4.27
5.15,5.80,5.41,4.93,4.81,4.63,4.36,4.98,5.33,5.41,5.74,5.76,4.99,4.73,4.61,4.95
5.53,5.31,5.02,4.93,4.37,4.18,4.80,4.81,4.98,5.69,5.13,5.08,4.51,4.90,4.76,4.89
5.44,5.42,4.52,4.02,4.68,4.97,4.37,3.64,4.87,5.62,6.02,5.76,5.23,5.10,5.05,4.63
4.98,5.60,4.65,5.11,5.57,5.96,4.99,4.68,4.81,4.63,4.77,5.35,5.84,5.32,5.31,5.27
5.08,5.45,4.65,4.42,4.29,4.45,4.80,4.90,4.93,5.19,5.53,4.94,5.23,5.75,5.10,4.25
4.24,5.62,5.74,5.89,5.19,4.94,4.14,4.88,5.37,5.53,5.88,5.23,4.53,4.95,5.67,5.16
5.27,5.67,5.16,5.27,5.53,5.39,4.96,5.02,5.33,4.89,3.84,3.63,4.89,5.82,6.00,5.32
4.57,4.53,4.73,4.63,4.31,4.81,5.48,6.02,5.84,5.45,4.94,4.84,5.19,5.56,4.98,4.72
5.40,5.40,5.38,5.34,5.47,4.92,4.63,4.93,4.85,4.82,5.30,5.41,4.76,3.38,3.68,4.02
4.68,4.97,4.80,4.63,4.73,4.53,NA,NA
>chr1:110316305-110316505
NA,NA,4.66,4.74,5.69,5.53,5.84,5.50,5.40,4.27,3.84,5.08,5.34,5.02,4.92,5.04
4.99,5.57,5.58,4.82,4.33,4.97,5.34,5.34,5.23,4.93,4.72,4.85,4.97,5.41,5.69,4.65
3.79,4.75,5.66,6.02,5.88,5.34,4.97,4.84,4.74,4.64,5.27,5.88,5.74,5.25,5.08,4.96
4.73,4.85,5.40,5.43,4.93,4.93,5.43,5.40,4.94,4.82,5.33,4.89,4.69,5.15,5.78,5.55
4.89,4.90,5.58,5.58,5.01,4.61,5.23,5.50,5.50,5.33,5.24,5.46,5.64,4.85,4.85,5.74
5.66,4.82,4.97,5.69,5.67,5.36,5.43,5.94,5.15,5.14,5.53,5.69,5.32,4.99,5.02,4.27
3.84,4.75,5.66,5.53,5.11,5.58,5.58,4.81,4.51,4.33,4.17,4.82,4.63,4.97,5.31,5.56
4.98,4.36,4.63,4.51,4.31,4.65,5.31,5.56,4.93,4.93,5.43,5.56,5.22,4.83,5.16,5.13
4.93,4.78,5.31,5.46,5.24,5.66,5.30,4.98,5.32,5.19,4.33,4.46,4.84,4.76,4.92,5.40
5.43,4.53,4.95,5.31,5.26,4.99,5.22,5.75,5.67,5.59,5.27,5.01,4.92,4.93,4.97,4.37
4.42,5.56,5.66,5.17,5.36,5.36,4.83,4.67,5.05,4.85,4.68,4.78,4.97,5.14,5.75,5.16
5.27,5.53,5.31,4.97,4.63,4.27,3.79,4.65,4.86,5.11,5.22,5.80,4.89,4.53,4.59,5.56
5.68,5.67,5.40,5.00,4.89,5.67,NA,NA
>chr1:110751501-110751701
NA,NA,4.75,4.58,4.77,5.56,5.66,5.24,5.43,5.32,5.13,5.37,5.91,4.75,3.84,4.27
5.15,5.50,5.73,5.50,5.05,4.65,4.74,4.74,5.14,5.47,5.34,4.46,4.81,5.58,5.85,4.67
3.95,4.89,5.80,5.40,4.42,4.37,4.93,4.85,4.76,4.62,4.85,5.52,5.67,5.27,5.25,5.47
5.49,5.43,5.67,5.48,5.13,5.54,6.20,5.41,5.33,4.98,4.36,4.77,4.79,5.08,5.22,5.52
5.60,4.52,4.02,3.90,4.36,4.77,4.79,4.46,4.69,5.03,5.57,5.43,5.45,4.46,3.84,3.63
4.76,5.42,5.08,4.33,4.06,4.05,4.35,4.74,5.14,5.56,5.43,4.93,4.72,4.85,5.30,5.23
4.46,4.90,5.58,5.58,5.11,5.53,5.28,4.90,4.46,5.23,5.29,5.04,4.57,3.74,3.35,3.68
4.76,5.41,5.08,4.61,4.94,5.19,5.89,5.99,5.91,4.89,3.38,3.63,4.12,4.19,4.81,4.68
4.42,4.65,5.45,5.78,5.55,4.89,4.69,5.30,5.56,5.24,5.66,5.30,4.98,5.48,5.56,5.40
4.63,4.14,4.03,3.68,4.89,5.73,5.85,4.87,3.64,3.75,4.05,4.36,4.63,4.76,4.92,5.47
5.56,5.29,5.04,4.99,5.49,5.50,5.73,5.50,5.15,5.14,5.53,5.60,4.97,4.72,4.77,4.73
4.42,4.65,5.19,5.57,4.99,4.65,4.92,5.19,4.97,4.65,4.05,3.38,4.35,4.74,4.67,5.29
5.56,5.48,4.49,4.38,5.65,5.90,NA,NA
>chr1:110943159-110943359
NA,NA,4.35,5.40,5.93,5.74,4.95,4.33,4.97,5.76,5.20,4.69,4.89,5.90,5.46,4.69
4.27,5.15,5.84,5.94,5.15,4.52,3.90,4.66,5.08,5.45,5.43,5.57,5.21,4.12,3.79,4.80
5.76,5.79,5.69,5.32,4.73,4.18,3.75,4.05,3.68,4.89,5.66,6.07,6.07,5.28,4.90,4.46
4.79,4.77,4.63,4.94,5.58,5.31,4.14,4.31,4.50,5.33,5.76,5.20,4.03,4.48,5.58,5.58
4.90,4.46,5.50,5.22,4.51,4.80,4.80,5.02,5.46,6.00,5.22,4.51,4.80,5.76,5.76,4.80
3.79,3.63,4.89,5.66,5.89,4.72,3.90,4.52,5.15,5.50,5.84,5.53,4.86,4.24,3.85,4.05
4.89,5.73,5.58,5.11,5.53,5.62,5.17,4.30,4.27,3.84,3.63,3.38,3.38,4.35,4.74,5.33
5.84,5.67,4.88,4.14,5.01,5.62,5.37,4.03,3.35,4.70,5.91,5.37,4.69,4.86,5.41,6.00
5.49,4.93,4.80,4.43,4.51,4.80,5.76,5.79,4.86,5.33,5.37,6.01,5.76,5.76,6.07,5.28
5.11,5.30,5.82,5.27,5.14,6.02,5.66,4.89,4.05,4.65,4.95,5.31,4.95,4.83,5.36,5.19
4.70,4.77,5.56,5.88,5.59,5.08,4.92,5.56,5.46,4.53,4.67,5.40,5.23,4.46,4.69,5.15
5.30,4.82,4.97,5.60,5.79,6.07,5.28,4.81,4.19,4.81,4.93,5.39,5.53,5.27,5.43,5.30
4.14,3.35,4.36,4.98,5.38,5.36,NA,NA
>chr1:111020939-111021139
NA,NA,5.35,5.84,5.15,4.99,5.27,5.45,4.94,4.18,4.68,5.76,5.55,4.71,4.29,4.78
4.93,5.02,5.58,5.56,4.77,4.29,4.99,5.96,5.82,4.89,3.68,4.03,4.14,4.14,4.03,3.68
3.38,4.76,5.41,5.78,5.79,5.40,4.49,4.25,4.85,4.80,4.92,5.31,5.56,4.93,4.72,4.94
5.52,5.41,5.17,5.36,5.19,4.95,4.81,4.98,5.89,5.48,5.01,4.14,4.63,5.04,4.93,4.92
4.63,4.98,5.96,5.57,4.90,4.89,5.23,4.61,4.82,5.15,5.50,5.27,5.50,5.33,5.02,4.73
4.78,4.97,5.14,5.56,5.39,4.66,4.45,4.94,5.67,5.47,4.85,4.29,4.03,4.46,4.84,4.76
4.98,5.96,5.57,5.11,4.65,4.86,5.11,5.10,5.73,5.50,5.74,6.20,5.54,4.03,4.52,5.40
6.00,5.22,4.39,4.89,5.23,5.27,5.31,4.95,5.17,5.80,6.00,5.32,4.57,5.00,5.48,5.67
4.89,4.53,4.73,5.02,5.42,5.30,4.81,3.75,3.90,4.92,5.19,5.20,5.84,5.94,5.35,4.85
4.97,5.21,4.95,4.65,5.05,5.50,5.32,5.33,5.14,5.04,5.10,5.08,5.70,4.82,4.33,5.19
5.32,4.98,5.30,5.43,5.36,5.82,5.49,4.81,4.42,4.68,4.81,4.63,4.36,3.90,4.02,4.52
5.60,5.52,4.46,4.36,4.43,4.80,4.92,5.31,5.56,4.53,4.17,4.03,4.52,5.60,5.90,5.29
4.93,4.86,4.53,4.89,6.01,5.40,NA,NA
>chr1:111076283-111076483
NA,NA,5.04,4.68,4.93,5.48,5.89,4.72,3.90,4.92,5.31,5.42,5.02,4.93,4.85,4.33
4.67,5.04,5.14,5.47,5.56,5.29,4.67,4.50,4.31,4.03,5.20,5.88,4.88,4.63,5.05,5.02
5.31,5.56,5.14,5.00,5.04,4.73,4.18,4.68,5.96,5.82,4.75,4.12,4.19,4.94,5.42,5.31
4.92,4.68,5.00,4.67,4.74,4.27,3.84,4.46,5.23,5.30,4.80,4.63,4.73,4.69,5.20,5.76
4.99,4.62,4.82,4.77,4.77,4.73,4.99,5.69,5.69,4.98,4.51,4.19,4.36,4.43,4.67,5.29
5.56,5.74,5.27,5.43,5.56,4.42,4.37,4.93,5.02,5.31,5.32,4.98,5.22,6.01,4.89,3.74
4.48,5.48,5.53,5.11,5.58,5.58,4.36,4.24,5.30,5.08,4.33,4.87,5.85,5.58,4.36,2.85
3.63,4.35,4.63,5.09,5.36,5.25,4.56,4.81,5.58,5.58,4.81,4.46,5.52,5.65,5.24,4.97
5.58,4.82,4.33,5.19,5.32,4.49,3.85,4.05,3.38,4.76,5.42,5.44,4.96,5.02,5.30,5.41
4.52,4.02,4.80,4.74,4.74,3.85,4.49,5.40,5.16,5.27,5.53,5.39,4.66,4.77,5.56,5.43
4.61,4.94,5.31,5.44,4.66,4.03,4.87,5.62,6.07,5.79,5.60,4.99,4.62,4.75,4.76,4.73
4.84,4.85,4.97,5.21,4.12,3.84,4.89,5.55,5.79,5.75,4.98,4.66,5.38,5.33,4.82,4.51
4.05,4.52,5.60,5.90,5.30,4.37,NA,NA
>chr1:111423154-111423354
NA,NA,4.30,5.24,5.42,5.44,4.89,4.82,4.61,4.95,5.74,5.34,5.22,4.82,5.15,5.84
6.01,4.89,4.53,4.86,5.41,5.84,5.69,4.98,4.63,4.93,4.85,4.82,5.33,5.38,4.66,4.98
5.56,5.43,4.53,4.67,5.40,5.90,5.46,4.24,3.75,4.69,4.76,4.31,4.05,4.36,4.74,5.14
5.33,4.95,5.17,5.86,5.37,5.13,5.48,5.34,5.22,5.53,5.19,4.66,4.77,5.40,5.80,4.89
3.95,4.67,5.80,5.73,4.24,4.67,5.62,5.53,3.79,3.63,4.35,4.63,4.76,4.98,5.60,5.53
5.14,5.02,5.02,5.19,5.42,5.42,4.76,4.05,4.65,4.30,4.82,5.22,5.34,5.48,4.49,3.85
5.10,5.66,5.53,5.11,5.57,5.82,5.36,5.16,5.75,5.22,4.57,5.00,5.48,5.93,5.40,4.35
3.63,2.85,3.75,5.22,6.00,5.40,4.94,4.17,4.61,4.96,5.44,5.31,4.65,4.51,4.33,4.67
5.05,4.63,4.92,5.47,5.67,4.89,4.53,4.86,5.14,5.75,5.79,5.79,5.40,4.98,5.10,5.49
5.43,5.45,5.27,4.99,4.30,4.85,5.35,5.50,4.46,4.39,4.69,4.97,5.58,5.31,5.11,5.62
5.74,5.27,4.82,5.22,5.34,5.47,4.98,4.72,5.89,5.28,4.36,3.75,4.43,5.14,5.47,5.56
5.30,4.37,4.33,5.43,5.44,4.90,4.46,5.23,5.30,4.85,4.33,4.17,4.03,4.52,5.60,5.90
5.29,4.67,4.43,3.75,3.75,5.22,NA,NA
>chr1:111818619-111818819
NA,NA,5.69,5.54,4.72,4.98,5.75,5.79,5.94,5.56,4.84,5.19,5.32,4.98,5.22,5.35
5.22,5.53,4.97,5.13,5.43,5.62,5.01,4.17,4.61,4.73,4.85,5.29,5.32,5.50,5.49,4.99
4.65,4.92,5.19,4.97,4.65,5.10,5.91,5.37,4.03,4.52,5.19,5.89,5.82,6.01,5.79,5.37
5.00,4.53,5.56,5.31,4.94,4.61,5.43,5.30,4.78,4.89,5.80,5.84,5.20,5.19,4.65,3.75
4.33,5.84,5.84,4.33,4.54,5.47,5.67,5.43,5.49,5.50,5.20,5.03,5.02,4.80,5.76,5.79
5.60,4.97,4.82,5.33,4.89,4.39,5.22,5.93,5.48,5.13,5.20,5.76,4.68,4.33,5.43,5.44
4.36,4.36,5.28,5.53,5.11,5.58,5.73,4.75,3.79,5.53,5.66,4.75,3.84,4.46,5.50,5.22
4.51,5.53,5.66,5.10,4.65,4.30,4.27,4.90,5.58,5.58,4.36,4.36,5.58,5.58,5.11,5.53
5.66,4.75,3.79,4.65,5.60,4.68,3.64,4.82,5.65,5.52,5.22,4.82,5.27,5.74,5.76,4.68
4.42,5.56,5.94,5.55,4.89,4.39,4.69,4.73,4.93,5.44,5.31,4.65,3.75,4.42,5.31,5.05
4.65,5.10,5.91,5.37,5.13,5.40,5.79,5.78,5.41,4.95,3.85,4.24,5.62,5.74,5.74,5.31
4.84,4.97,5.53,4.66,4.74,6.00,5.80,4.67,4.24,4.86,5.79,6.07,5.48,4.93,3.90,4.36
4.63,4.81,4.76,4.62,4.99,5.60,NA,NA
>chr1:113005836-113006036
NA,NA,5.31,5.46,4.93,4.77,4.73,4.78,5.30,5.90,5.40,4.92,3.90,4.72,5.40,5.76
6.07,5.62,4.87,4.03,4.58,4.62,4.42,4.81,5.48,6.07,5.79,5.60,4.98,4.76,4.69,3.75
4.36,5.44,5.43,4.33,3.75,4.63,5.15,5.94,5.22,4.98,5.48,5.93,5.40,4.36,4.02,4.80
4.74,4.35,3.63,4.12,4.46,5.34,5.74,4.80,4.14,4.94,5.40,5.91,4.94,4.84,5.08,5.42
4.52,3.35,3.74,4.89,6.01,5.84,5.32,5.31,4.80,4.63,5.05,4.63,4.31,4.63,4.63,4.73
4.68,4.85,5.40,5.31,5.19,5.02,5.26,5.31,4.80,4.63,5.40,5.23,5.84,5.32,5.76,5.76
4.80,5.11,5.58,5.58,5.11,5.30,5.82,5.89,5.21,4.52,4.02,4.65,4.57,5.00,5.32,5.39
4.96,5.02,5.33,5.50,5.34,4.97,4.84,5.56,5.46,4.53,4.95,5.74,5.67,5.43,5.49,5.31
4.42,4.54,5.29,5.41,5.99,5.44,4.81,4.19,4.81,4.93,5.39,5.53,5.27,5.43,5.30,4.14
3.35,4.52,5.42,5.44,4.93,4.85,4.92,5.04,4.57,5.00,5.48,5.56,5.30,4.85,4.82,5.41
5.52,4.54,4.42,5.56,5.58,4.94,4.63,4.77,5.35,5.22,4.14,4.52,5.40,5.90,5.30,4.37
4.18,4.94,5.67,5.47,4.92,4.63,4.73,3.95,4.25,5.10,5.75,5.42,5.17,5.04,4.57,5.08
5.13,5.67,5.00,4.33,4.94,5.40,NA,NA
>chr1:113085735-113085935
NA,NA,5.28,5.53,5.02,5.03,4.97,4.85,4.85,4.80,4.02,4.52,5.42,5.44,4.93,4.85
5.05,4.63,4.63,5.40,5.90,5.60,4.52,4.02,4.65,4.57,5.08,5.13,5.13,5.33,5.37,5.93
5.88,5.34,5.02,4.92,4.67,4.74,4.36,4.02,4.68,4.97,4.85,4.82,5.41,5.75,5.22,4.99
5.02,4.99,4.99,5.02,5.43,5.45,4.46,4.69,5.30,5.08,4.84,5.40,5.35,4.46,4.12,4.27
4.63,4.76,4.98,5.69,5.69,4.98,4.81,4.80,4.84,4.97,5.53,5.22,5.34,5.48,4.49,4.67
5.85,5.58,5.11,5.53,5.28,4.36,2.85,3.63,4.89,5.91,5.43,4.71,4.66,5.39,5.32,4.49
4.67,5.62,5.53,5.11,5.58,5.58,4.90,4.27,5.15,5.50,5.05,4.65,5.10,5.66,6.07,5.76
5.76,5.76,5.32,5.14,5.15,5.80,5.46,5.24,5.33,4.89,3.84,4.27,5.40,5.50,4.46,4.90
5.57,5.96,4.97,4.82,5.66,5.30,4.98,5.20,5.41,5.99,5.91,4.89,4.05,3.85,4.24,5.73
5.82,4.70,3.35,4.03,5.20,5.76,4.68,4.33,5.43,5.62,4.93,4.65,4.83,5.10,4.92,4.95
4.85,5.05,5.10,5.16,5.40,4.98,5.31,5.46,4.53,4.67,5.40,5.80,5.71,5.25,5.08,4.77
4.94,5.29,5.41,5.99,5.44,4.81,4.19,4.81,4.93,5.39,5.53,5.27,5.43,5.56,4.42,3.75
4.65,5.31,5.44,4.93,4.85,4.93,NA,NA
>chr1:113224339-113224539
NA,NA,4.63,4.94,5.34,5.53,4.84,4.81,4.95,5.30,5.15,5.22,5.37,4.65,4.51,5.22
5.50,4.46,3.84,4.75,5.82,5.82,5.36,5.08,5.45,4.52,3.74,4.89,5.45,5.08,4.66,3.90
4.93,5.58,5.58,4.36,2.85,3.63,4.35,4.63,4.76,4.92,5.47,5.34,5.22,5.38,5.55,5.55
4.89,3.84,4.27,5.40,6.00,5.60,4.76,3.63,3.79,5.53,5.48,4.48,3.34,4.67,5.86,5.99
5.41,5.33,5.22,4.99,5.02,4.82,5.22,5.34,5.48,5.13,5.54,6.20,5.74,5.10,4.14,4.31
5.15,5.94,5.22,4.78,4.73,5.02,5.42,5.42,5.24,4.97,5.21,4.12,2.85,4.36,5.28,5.53
5.11,5.28,5.53,5.11,5.58,5.58,4.36,4.36,5.28,5.53,3.79,4.75,5.82,5.82,5.22,4.86
5.25,5.71,5.35,4.46,4.81,5.28,5.53,5.11,5.28,5.89,5.38,5.34,5.74,4.80,4.88,5.67
5.84,5.41,4.86,3.95,4.25,5.35,6.00,5.60,4.76,3.63,2.85,2.85,4.75,5.66,6.02,5.14
4.30,5.17,5.62,6.02,5.14,4.30,4.65,4.95,5.41,5.30,4.82,4.97,5.69,5.84,5.33,4.74
4.27,3.79,5.53,5.66,4.89,3.38,3.38,3.38,3.38,3.38,3.63,2.85,4.24,5.03,4.97,4.65
5.10,5.66,6.02,5.88,5.19,4.66,4.03,4.06,4.05,3.38,3.38,3.38,3.38,3.38,3.38,3.38
3.38,3.38,3.38,3.38,4.89,5.82,NA,NA
>chr1:113303069-113303269
NA,NA,4.93,4.77,4.82,4.94,5.22,5.65,5.17,5.04,4.73,4.18,4.37,4.97,4.93,5.00
4.93,4.92,4.63,4.92,5.40,5.19,4.33,4.46,4.85,4.80,4.93,5.48,5.53,3.79,3.63,4.76
5.60,5.52,4.77,4.63,4.81,4.68,4.78,4.93,4.85,4.95,5.22,5.25,4.96,4.96,4.80,5.16
5.39,5.91,5.40,4.52,3.34,4.38,5.42,5.08,4.84,4.73,5.22,5.75,5.41,5.24,5.23,5.34
5.50,5.33,5.02,4.96,5.39,5.32,5.00,4.51,5.19,5.31,5.40,4.85,4.68,4.90,5.02,5.57
5.21,4.76,3.38,4.05,4.65,4.97,5.21,4.95,4.65,4.97,5.21,4.52,3.35,4.14,5.31,5.38
5.13,5.43,5.44,5.11,5.53,5.28,5.11,5.53,5.28,5.11,5.53,5.28,5.11,5.53,5.28,5.11
5.53,5.28,5.11,5.53,5.28,5.11,5.53,5.28,5.11,5.53,5.28,5.11,5.53,5.28,4.36,4.36
5.57,5.73,5.08,4.51,5.08,5.39,5.19,4.70,4.77,5.56,5.88,5.59,5.08,4.92,5.56,5.46
4.53,4.67,5.40,5.23,5.27,5.50,5.33,4.82,4.97,5.60,5.79,6.07,5.28,4.81,4.19,4.81
4.93,5.39,5.53,5.27,5.43,5.30,4.14,3.35,4.52,5.42,5.44,4.93,4.85,4.93,4.85,4.72
4.93,5.56,5.31,4.65,3.75,4.42,5.56,5.41,4.66,4.77,5.56,5.58,4.94,4.63,4.77,5.35
5.40,4.42,4.54,5.47,5.56,5.30,NA,NA
>chr1:113403479-113403679
NA,NA,5.59,5.08,4.92,5.40,5.80,5.40,4.63,4.80,5.74,5.56,5.29,4.74,4.36,4.96
5.28,5.68,5.88,5.56,4.84,4.97,5.08,4.69,5.15,5.78,5.94,5.30,4.78,4.73,5.02,5.31
5.53,4.95,4.33,4.94,5.40,5.39,4.96,5.02,5.30,5.70,5.24,4.97,5.58,5.24,4.95,5.20
4.98,5.22,5.94,5.40,4.74,3.85,3.95,4.73,5.01,5.06,5.10,4.83,5.04,5.29,5.90,5.60
4.76,3.38,3.38,3.38,3.38,3.38,3.68,3.35,3.74,4.59,5.64,5.23,5.32,5.89,5.66,4.89
3.38,3.63,3.79,5.53,5.66,4.75,3.79,5.53,5.48,4.48,4.03,5.37,5.91,4.75,4.12,3.75
4.74,6.00,5.57,5.11,5.53,5.28,4.81,3.75,4.98,5.47,5.34,4.46,4.12,3.63,4.89,5.73
5.73,4.89,3.63,3.84,5.08,5.19,4.93,4.73,4.63,4.35,3.38,4.05,3.85,3.95,4.73,5.01
5.06,5.10,4.83,5.04,5.29,5.90,5.60,4.76,3.38,3.38,3.38,3.38,3.63,3.79,4.80,5.32
5.88,4.97,4.33,4.46,5.35,5.50,5.08,4.66,4.98,5.56,5.19,4.33,4.82,5.58,5.89,5.99
5.86,4.67,4.49,5.20,4.95,5.17,5.62,6.07,5.79,5.37,5.00,4.53,5.23,5.34,4.99,5.27
5.99,5.86,4.67,4.49,5.20,5.41,5.99,5.44,4.36,4.36,5.57,5.73,5.11,5.10,5.74,6.20
5.93,4.84,4.85,5.47,5.05,4.65,NA,NA
>chr1:113575447-113575647
NA,NA,4.93,4.85,4.93,5.44,5.31,4.65,3.75,4.42,5.56,5.43,5.27,5.53,5.39,4.93
4.81,4.19,4.81,5.44,5.99,5.41,5.29,4.94,4.77,5.08,5.25,5.71,5.80,5.40,4.67,4.53
5.46,5.56,4.92,5.02,5.65,5.20,4.67,4.33,4.94,5.40,5.43,4.93,4.77,4.73,4.42,4.05
3.68,3.38,3.38,3.38,3.38,3.38,3.38,3.38,3.38,3.38,4.89,5.73,5.85,4.67,3.34,4.48
5.48,5.89,4.98,4.51,4.98,5.60,5.54,4.72,4.74,5.29,5.23,5.84,5.32,5.76,5.76,5.76
6.07,5.62,5.17,4.97,5.03,4.81,4.19,4.94,5.42,5.31,4.92,4.80,4.74,4.27,3.79,4.80
4.80,5.11,5.58,5.58,5.11,4.65,5.37,4.88,4.88,5.37,5.54,5.38,5.34,5.48,4.49,4.67
5.80,6.00,5.33,4.43,4.39,4.27,5.15,5.50,5.05,4.65,4.05,4.89,5.73,5.73,4.89,3.38
3.38,4.05,4.65,5.05,5.10,4.14,4.31,4.63,5.09,5.27,5.15,5.13,5.53,5.43,4.93,4.77
4.96,5.39,5.32,4.98,5.31,5.46,4.53,4.67,5.40,5.80,5.71,5.25,5.08,4.77,4.94,5.29
5.41,5.99,5.44,4.81,4.19,4.51,4.98,5.69,5.67,5.36,5.43,5.30,4.14,3.35,4.52,5.60
5.90,5.29,4.93,4.97,4.85,4.72,4.96,5.43,5.65,5.18,4.37,4.42,5.56,5.41,4.96,5.02
5.41,5.75,4.98,4.36,4.77,4.79,NA,NA
>chr1:113651832-113652032
NA,NA,5.58,5.31,4.14,4.48,5.58,5.85,4.67,4.49,5.40,5.16,4.61,4.03,3.68,4.89
5.66,6.02,5.88,5.23,5.24,5.66,5.94,5.20,5.03,4.69,4.46,5.50,5.40,4.27,3.84,4.27
4.30,5.17,5.62,5.89,4.98,4.94,5.31,5.32,4.98,5.31,5.58,5.02,4.92,4.74,4.72,5.65
5.37,5.13,5.32,5.19,4.33,4.87,5.85,5.58,4.93,4.80,4.43,3.75,2.85,4.75,5.66,6.07
5.76,5.76,6.01,5.46,4.33,4.54,5.52,5.16,4.61,4.82,4.50,4.67,5.00,4.93,5.29,5.90
5.46,4.81,4.46,5.34,5.48,5.00,4.51,5.19,5.42,5.30,5.02,5.53,5.62,5.17,4.30,4.27
4.90,5.28,5.53,5.11,5.58,5.58,4.36,4.36,5.28,6.02,5.84,5.50,5.22,4.36,4.19,4.94
5.34,5.88,5.32,4.80,3.79,3.63,4.89,5.66,5.53,5.11,5.57,5.82,5.00,4.53,5.43,5.32
5.00,4.51,4.81,4.98,5.96,5.49,5.01,4.17,4.53,5.56,5.30,4.81,3.75,3.90,4.52,5.15
5.93,5.74,4.80,4.80,5.53,5.31,5.19,5.02,5.02,4.27,3.84,4.12,5.60,5.91,4.94,4.18
4.68,5.60,4.65,3.79,4.12,5.42,5.42,4.94,4.19,4.12,3.63,3.38,3.38,4.35,5.40,5.94
5.22,5.11,5.62,5.20,4.03,4.31,5.15,5.93,5.47,4.54,4.42,5.40,5.94,5.40,4.74,4.06
4.03,4.70,4.92,5.10,5.74,5.94,NA,NA
>chr1:114231181-114231381
NA,NA,4.76,4.63,4.35,4.05,4.65,4.30,5.14,5.53,5.37,5.00,4.53,5.56,5.31,4.92
4.68,5.04,4.63,4.14,4.03,4.70,5.73,5.58,4.36,2.85,4.75,5.82,5.82,5.00,4.33,4.97
5.96,5.82,5.10,4.06,3.64,4.68,5.60,5.79,5.76,5.40,4.72,3.90,4.92,5.40,5.91,5.43
5.57,5.21,4.12,3.79,5.53,5.28,4.81,4.19,4.51,4.92,5.29,5.32,5.80,5.41,4.66,4.71
5.46,5.30,3.79,3.63,4.76,5.41,5.78,5.78,5.15,5.02,5.30,5.37,5.13,5.40,5.79,5.55
4.89,4.39,5.22,6.00,5.40,4.52,3.74,4.89,5.91,5.40,4.94,4.17,4.33,4.97,5.96,5.80
4.67,4.24,4.86,4.65,5.11,5.57,5.82,5.36,5.08,5.41,4.12,3.79,5.30,5.82,5.74,5.50
5.20,5.21,4.12,4.12,4.46,5.52,5.40,4.92,4.68,5.00,5.04,4.99,5.02,5.14,5.32,4.80
3.79,3.63,4.76,5.21,5.57,5.02,4.81,4.31,4.81,5.58,5.58,5.11,5.53,5.66,4.89,3.68
4.02,3.90,4.72,5.89,5.28,4.81,4.56,5.25,5.43,4.83,4.95,5.53,5.39,4.96,5.02,5.66
5.94,5.32,5.20,4.98,5.31,5.46,4.53,4.67,5.40,5.80,5.71,5.25,5.20,5.20,5.25,5.47
5.74,5.82,5.30,4.51,4.69,4.73,4.93,5.44,5.42,5.24,5.05,5.10,4.14,3.35,4.52,5.42
5.44,4.93,4.85,4.93,4.85,4.72,NA,NA
>chr1:114266897-114267097
NA,NA,4.76,3.68,4.02,4.80,4.74,4.36,4.05,4.31,4.76,4.63,4.27,4.12,4.46,5.34
5.47,4.94,4.72,4.93,5.43,5.40,4.54,4.42,5.31,5.73,5.84,5.35,5.22,5.53,5.23,4.53
4.67,5.40,5.23,5.27,5.50,5.33,4.82,4.94,5.47,5.56,5.30,4.85,4.72,4.72,4.94,5.47
5.56,5.30,4.37,4.18,4.94,5.67,5.47,4.92,4.76,4.69,3.75,3.75,4.88,5.75,5.23,5.32
5.40,5.40,5.38,5.34,5.74,4.95,4.33,4.94,5.40,5.39,4.96,5.02,5.30,5.70,5.24,4.30
4.99,5.34,4.97,4.33,4.87,5.86,5.99,5.74,5.31,4.77,4.29,4.85,5.29,5.26,4.99,5.04
5.00,5.41,6.00,5.57,5.11,5.53,5.66,4.89,3.63,3.79,5.30,5.82,5.89,5.21,4.76,3.38
3.63,2.85,4.36,5.57,5.82,4.88,4.80,5.53,5.39,4.66,4.77,5.31,5.73,5.80,5.46,5.06
5.29,5.37,5.09,5.29,5.30,4.95,5.02,5.66,5.56,4.42,4.54,5.29,5.26,5.43,5.45,5.08
4.84,4.81,4.93,5.39,5.53,4.80,4.88,5.37,4.65,4.51,4.43,4.67,5.29,5.56,5.47,5.14
4.50,4.63,4.51,4.33,4.95,5.74,5.56,5.30,4.85,4.82,5.41,5.52,4.92,4.63,4.92,4.67
4.43,4.36,4.56,5.28,5.19,4.63,4.94,5.40,6.00,5.35,4.25,3.95,4.89,5.90,5.40,4.92
4.68,4.97,4.85,4.82,5.41,5.75,NA,NA
>chr1:114419128-114419328
NA,NA,3.64,4.37,4.93,5.01,5.27,5.29,4.77,4.85,4.93,4.63,4.92,5.40,5.39,4.66
4.03,4.46,5.35,6.00,5.40,4.94,4.61,5.08,5.15,4.24,3.75,4.43,4.80,4.52,4.50,5.14
5.75,5.67,5.27,5.09,5.39,5.67,5.74,4.95,4.33,4.85,4.93,4.63,4.92,5.47,5.56,4.89
4.78,5.31,5.46,4.53,4.95,5.53,5.39,4.93,4.81,4.84,5.08,5.45,5.43,5.26,5.29,4.94
4.82,5.33,5.50,4.99,5.15,5.94,5.66,5.24,5.46,5.56,4.84,5.38,5.64,5.25,5.08,4.96
4.96,5.39,5.53,4.80,4.88,5.82,5.57,4.36,2.85,3.63,3.38,4.76,5.21,5.89,5.82,5.30
5.11,5.28,5.53,5.11,5.57,5.73,5.33,5.20,5.76,5.41,5.00,4.74,4.66,5.53,5.19,4.89
4.58,4.03,4.06,4.74,5.40,5.94,5.40,4.84,4.97,5.34,4.99,4.30,5.24,5.42,5.56,4.93
4.93,5.56,5.31,4.94,4.14,4.80,5.53,5.19,4.84,4.73,4.65,4.92,5.40,6.00,5.35,4.25
3.95,4.73,4.63,4.92,5.47,5.67,4.94,4.18,4.37,5.30,5.56,5.47,4.54,4.42,5.40,5.35
4.77,4.63,4.94,5.58,5.56,4.77,4.70,5.30,5.29,4.77,4.51,4.65,5.31,5.56,4.93,4.72
4.85,4.93,4.85,4.93,5.44,5.42,4.76,3.68,3.35,4.14,5.30,5.43,5.27,5.74,5.56,5.29
4.74,3.75,4.81,5.44,5.99,5.41,NA,NA
>chr1:114446613-114446813
NA,NA,6.07,5.28,4.90,5.08,5.34,4.97,4.63,4.35,3.38,3.63,2.85,3.75,4.43,5.14
5.33,5.26,4.99,5.04,5.29,5.90,5.60,4.12,3.84,4.46,5.23,5.30,4.85,4.82,5.30,5.41
4.52,3.35,4.14,5.31,5.46,4.93,4.72,4.97,5.76,5.20,5.33,5.13,5.13,5.33,5.37,5.62
5.01,4.14,4.80,5.67,5.16,5.27,5.67,5.79,5.78,5.15,4.24,4.24,5.15,5.08,4.61,4.03
4.70,5.66,5.53,5.02,5.46,5.52,5.22,5.08,5.50,5.15,4.63,4.51,4.72,4.72,4.94,5.40
5.31,5.19,4.80,4.84,5.19,5.56,5.14,4.85,4.85,4.97,5.58,5.24,4.97,5.03,4.69,4.89
5.23,5.36,5.82,5.57,5.11,5.53,5.66,5.10,4.65,4.97,5.19,4.92,4.68,5.00,4.93,4.97
4.80,4.51,4.84,5.53,5.34,4.94,4.98,5.40,4.80,3.79,4.75,5.82,6.00,5.33,4.43,3.75
4.36,5.28,6.02,5.84,5.50,5.22,3.75,3.75,5.22,6.00,5.60,4.95,4.06,4.33,4.97,5.53
4.66,4.98,5.47,5.67,5.43,5.02,5.14,6.02,5.48,4.93,4.80,4.50,4.31,4.14,5.22,5.80
5.29,4.93,5.00,4.74,4.36,4.77,5.34,5.47,4.54,4.42,5.31,5.49,5.02,4.81,4.80,5.30
5.90,5.40,4.65,3.75,3.64,4.82,5.42,5.56,4.53,4.67,5.05,4.85,4.93,5.41,5.64,5.25
5.27,5.60,5.76,5.53,4.86,5.08,NA,NA
>chr1:114592983-114593183
NA,NA,5.85,5.58,5.11,4.80,5.32,5.84,5.45,5.43,5.57,5.03,4.81,4.19,4.51,4.92
5.52,5.79,5.78,5.45,4.92,4.80,4.85,4.25,3.34,4.31,5.15,5.94,5.22,4.14,3.35,4.36
5.40,5.94,5.84,5.32,5.29,4.85,4.62,4.82,4.77,4.72,4.85,4.97,5.41,5.76,5.20,4.03
4.31,4.50,4.67,5.00,5.41,5.84,5.69,4.68,4.33,5.43,5.44,4.90,4.27,5.27,5.74,5.62
5.33,5.37,5.91,5.10,4.65,4.97,5.21,4.12,3.79,4.80,4.80,3.79,4.75,5.91,5.37,5.33
5.73,5.49,4.48,3.74,4.89,5.91,5.60,4.76,3.68,4.02,4.68,4.86,4.78,5.10,5.05,4.65
5.10,5.66,5.53,5.11,5.58,5.85,4.67,3.34,4.48,5.62,5.99,5.41,5.29,4.94,4.33,5.00
5.37,4.65,3.79,4.75,5.82,5.73,5.08,4.89,5.91,5.60,4.95,4.65,4.97,5.19,4.94,4.61
5.16,5.52,4.92,4.76,4.69,3.75,2.85,4.75,5.66,5.53,3.79,4.75,5.73,5.85,4.67,4.49
5.48,5.34,4.77,4.36,3.90,4.02,4.70,5.73,5.58,4.81,3.75,3.90,4.02,4.70,5.73,5.58
4.90,4.27,5.15,5.94,5.66,4.82,4.97,5.96,5.80,5.17,5.05,5.10,4.78,4.73,5.02,5.31
5.40,4.92,4.51,4.19,4.12,4.75,5.66,6.02,5.88,5.19,4.66,4.71,5.55,5.76,4.98,4.51
4.98,5.40,5.76,6.01,5.82,5.89,NA,NA
>chr1:115074330-115074530
NA,NA,4.14,5.31,5.46,5.24,5.33,5.38,4.84,4.81,4.95,5.22,5.65,4.93,3.95,3.85
4.74,4.74,5.14,5.33,5.32,5.94,5.43,5.10,5.40,5.80,5.40,4.84,5.19,5.40,4.85,4.29
4.03,4.06,4.74,4.74,5.33,5.69,4.65,5.11,5.57,5.73,5.08,4.51,4.81,4.80,4.97,5.14
5.47,5.34,5.38,5.65,5.82,5.74,5.10,4.78,4.86,5.41,5.84,5.84,5.33,4.85,4.25,3.95
4.86,4.93,4.92,4.85,4.68,4.85,5.29,4.95,5.17,5.62,5.53,3.79,3.63,3.38,4.76,5.21
5.20,5.84,5.94,5.40,4.35,3.63,3.79,4.80,5.76,5.79,4.86,4.24,4.38,5.70,5.08,4.61
5.01,5.48,5.53,5.11,5.57,5.73,4.24,4.38,5.58,4.97,4.85,4.85,5.14,5.56,5.43,4.53
4.95,5.31,5.26,4.99,4.65,4.02,4.52,5.21,5.20,5.84,5.80,5.30,4.80,4.76,4.63,4.52
3.90,4.66,5.08,5.23,4.89,4.78,5.30,5.43,5.36,5.67,5.69,4.99,4.68,4.90,4.51,3.74
4.31,4.50,5.33,6.00,5.57,5.11,4.65,5.69,5.32,4.73,4.84,4.97,5.34,4.99,4.30,5.24
5.70,5.08,5.36,5.82,5.80,5.17,4.30,4.27,4.90,5.44,5.37,4.69,4.86,4.93,4.92,4.63
4.80,5.30,5.90,5.60,4.52,4.03,4.14,4.63,5.20,5.13,4.80,4.74,4.85,5.33,6.00,5.49
5.01,4.17,4.33,4.51,4.81,5.58,NA,NA
>chr1:115203248-115203448
NA,NA,4.76,4.85,4.93,4.78,4.68,4.73,4.84,4.85,5.05,5.10,4.98,5.20,4.95,5.17
5.80,5.73,5.33,5.20,5.88,5.36,5.16,5.67,4.80,4.14,4.82,5.15,6.00,5.60,4.95,4.65
4.97,5.03,4.69,4.89,5.23,4.61,5.01,5.58,5.73,4.89,3.63,3.79,5.53,5.62,4.67,4.49
5.40,5.16,4.61,4.03,4.70,5.66,6.07,5.76,4.80,3.79,3.63,4.35,4.74,5.33,6.00,5.80
4.87,4.33,5.38,5.80,5.15,4.27,3.84,4.12,5.41,5.08,5.36,5.37,4.65,4.51,5.22,6.00
5.46,4.24,4.24,5.15,5.08,5.10,5.40,5.23,5.84,6.02,5.28,4.36,4.36,5.28,5.53,3.79
4.75,5.73,5.58,5.11,4.65,4.86,4.24,3.85,4.05,3.38,3.38,4.35,4.63,4.73,4.93,5.39
5.32,4.49,3.85,5.10,5.73,5.58,4.36,2.85,4.27,4.74,5.14,5.47,5.56,5.30,4.80,4.51
4.63,4.77,5.52,5.65,5.24,4.97,5.03,4.24,2.85,4.75,5.66,5.53,3.79,3.63,3.38,3.38
4.89,5.73,5.73,4.89,3.63,2.85,3.75,4.43,5.14,5.33,5.41,5.99,5.91,4.75,3.79,4.80
5.76,6.01,5.46,4.71,4.66,5.19,5.88,5.93,5.82,5.41,5.31,4.80,4.80,5.31,5.32,5.80
5.38,4.33,4.87,5.85,5.73,4.75,2.85,2.85,4.75,5.73,5.73,5.10,4.65,4.97,5.58,5.24
4.97,5.19,4.92,4.80,4.74,4.35,NA,NA
>chr1:115695115-115695315
NA,NA,4.95,5.33,5.14,4.85,4.85,4.95,5.33,5.14,5.04,4.67,4.61,4.73,4.78,5.30
5.56,5.47,5.14,4.74,4.27,3.79,5.53,5.62,5.15,4.64,5.08,5.09,5.37,5.59,5.60,5.76
5.32,5.40,4.72,4.74,5.76,5.74,5.89,5.58,4.38,4.24,4.86,5.54,4.72,4.98,5.47,5.34
4.77,4.36,3.90,4.02,4.52,5.60,5.91,5.43,5.57,5.21,4.95,4.06,3.64,4.54,5.47,5.56
5.29,4.67,4.74,4.35,3.38,4.05,4.65,4.97,5.19,4.94,4.61,5.08,5.15,4.69,5.08,5.19
4.89,4.76,4.73,4.63,4.36,4.05,4.31,4.51,4.19,4.36,4.69,4.73,4.68,4.99,5.60,4.65
3.79,4.75,5.73,5.58,5.11,5.53,5.66,4.75,3.84,5.08,4.97,4.84,5.56,5.43,5.36,5.67
5.69,4.98,4.76,4.63,4.35,4.05,3.85,4.49,5.32,5.43,4.53,5.00,5.67,5.67,5.00,4.53
5.23,5.88,5.32,5.32,5.14,5.27,5.74,5.76,5.33,4.74,4.36,4.03,4.14,4.80,5.74,5.93
5.40,4.74,3.85,4.49,5.32,5.31,4.94,4.63,4.63,4.81,4.68,4.42,4.63,4.63,4.76,4.31
4.81,5.62,5.99,5.74,5.31,4.42,3.75,4.81,5.48,6.07,6.01,5.82,5.89,5.21,4.76,3.38
3.63,4.12,4.46,5.52,5.46,4.24,3.75,5.22,6.00,5.40,4.92,3.90,4.66,5.53,5.34,4.94
4.19,4.81,5.58,5.73,4.70,4.02,NA,NA
>chr1:116323883-116324083
NA,NA,4.98,5.33,4.95,5.17,5.62,6.07,6.07,5.28,4.36,4.36,5.28,6.02,5.84,4.79
5.38,5.54,4.86,5.33,5.37,5.65,4.72,3.90,4.02,3.68,4.76,5.41,5.78,5.94,5.30,4.78
4.86,4.93,5.29,5.23,4.46,3.84,3.63,4.89,5.82,6.00,4.74,4.72,5.40,4.80,3.79,3.63
4.89,5.82,5.96,4.98,4.63,4.92,5.04,4.99,5.02,4.82,4.66,4.98,5.56,5.31,4.94,4.84
4.82,5.15,5.50,5.74,6.20,6.20,5.27,4.99,5.34,5.19,4.93,4.81,4.19,4.12,4.75,5.82
5.96,4.68,4.18,4.94,5.67,5.47,4.98,4.72,5.89,5.66,4.75,2.85,4.36,5.58,5.73,5.10
3.85,4.24,5.73,5.57,5.11,4.65,5.69,5.41,4.86,3.95,4.67,5.62,6.02,5.84,5.50,5.40
4.35,3.63,4.12,4.46,5.35,5.40,4.42,3.75,4.65,5.40,5.90,5.30,4.37,4.42,5.40,5.94
5.35,4.25,3.34,4.52,5.45,5.78,5.79,5.75,5.14,4.43,3.75,4.36,5.58,5.58,5.11,5.53
5.28,5.11,4.80,4.80,5.02,5.30,5.08,5.13,5.46,5.93,5.14,4.30,4.85,4.84,4.76,4.80
4.97,4.68,4.52,4.63,4.73,4.68,4.42,4.65,5.19,5.20,5.50,5.05,4.65,4.74,5.40,5.93
5.48,5.13,5.54,5.84,5.13,5.08,5.42,4.52,3.35,3.34,3.85,4.74,4.74,4.80,4.92,5.19
5.89,5.82,5.93,5.14,4.30,4.85,NA,NA
>chr1:116882987-116883187
NA,NA,5.67,5.75,4.98,4.66,4.82,4.30,4.85,4.85,5.33,6.00,5.82,4.89,3.38,4.05
4.65,4.97,5.58,4.38,3.95,4.86,5.41,5.69,5.54,4.98,4.94,5.34,5.88,5.93,5.82,5.41
5.20,5.13,5.37,5.65,5.38,5.35,5.22,4.98,5.48,5.34,4.46,4.36,4.88,5.21,4.80,4.43
5.10,5.82,5.96,4.99,4.62,4.58,4.45,4.80,4.81,4.98,5.69,5.84,5.41,5.04,5.10,5.23
4.89,4.39,5.22,6.00,5.46,4.81,3.75,3.90,4.02,4.36,5.40,5.50,5.08,5.22,5.52,5.60
4.76,3.68,4.02,4.80,4.74,4.35,4.05,4.06,3.64,3.75,4.81,5.48,6.02,5.88,5.34,5.19
4.51,5.08,5.73,5.57,5.11,5.53,5.48,4.81,4.31,4.76,4.84,4.25,3.95,4.73,5.02,5.31
5.32,4.49,3.85,4.95,5.21,5.20,5.50,5.74,5.74,5.88,4.88,4.63,5.05,5.02,5.42,5.42
4.82,3.64,3.75,4.05,4.36,4.74,4.67,4.92,5.02,5.34,5.34,5.27,5.50,5.35,4.85,4.97
5.19,4.65,4.42,4.29,4.71,5.46,5.30,3.79,3.63,4.76,5.60,5.52,4.46,4.12,3.63,4.35
4.63,4.76,4.98,5.60,5.79,5.79,4.86,5.11,5.10,5.73,5.84,5.35,5.22,5.08,4.79,5.22
5.53,5.34,5.02,4.93,4.78,4.29,4.71,5.55,5.76,4.99,4.68,4.73,4.63,4.35,3.68,3.35
4.03,5.54,6.20,5.89,5.19,4.52,NA,NA
>chr1:117335431-117335631
NA,NA,5.82,5.36,5.08,5.45,4.65,4.31,4.51,4.84,5.53,4.97,4.84,4.73,5.04,5.17
5.42,5.23,5.32,5.40,5.40,4.98,4.51,4.92,5.47,5.67,4.94,4.18,4.37,5.30,5.23,5.27
5.27,4.79,4.77,4.63,4.47,5.27,5.29,4.77,4.94,5.52,5.41,4.82,4.85,5.18,5.65,5.43
4.96,4.72,4.85,4.93,4.85,4.93,5.44,5.42,4.52,3.35,4.14,5.30,5.43,5.27,5.74,5.56
5.30,4.85,4.77,5.08,5.25,5.71,5.80,5.40,4.67,4.53,5.46,5.56,4.92,5.08,5.51,5.54
5.41,4.96,4.96,5.39,5.53,4.95,4.83,5.43,5.38,4.98,4.27,3.84,4.89,5.33,5.24,5.46
5.31,5.11,4.86,4.65,5.11,5.58,5.73,4.70,4.03,4.14,4.14,4.82,5.15,5.50,5.27,4.99
4.30,5.24,5.70,5.81,5.27,4.64,4.98,5.42,5.42,4.94,4.84,5.38,5.33,5.17,5.08,5.10
5.64,5.46,4.53,4.67,5.40,5.23,5.27,5.50,5.33,4.82,4.94,5.29,5.41,5.99,5.44,4.81
4.19,4.81,4.93,5.39,5.53,5.27,5.43,5.30,4.14,3.35,4.52,5.42,5.44,4.93,4.85,4.92
5.04,4.57,5.00,5.48,5.56,5.30,4.80,4.63,4.93,4.78,4.73,5.02,5.41,5.75,4.98,4.36
4.77,5.35,5.22,4.14,4.52,5.40,5.90,4.89,4.53,4.51,5.19,5.31,5.40,4.92,4.63,4.73
3.95,4.25,5.35,6.00,5.40,4.92,NA,NA
>chr1:118124527-118124727
NA,NA,4.94,4.14,4.63,5.40,5.56,5.48,4.98,5.31,5.46,4.93,4.72,4.51,4.65,5.31
5.44,4.89,4.76,4.85,4.93,4.80,4.63,4.92,4.93,4.86,4.78,5.10,5.49,5.43,6.01,5.22
4.14,3.35,4.52,5.42,5.44,4.66,4.03,4.46,4.85,5.14,5.33,4.95,4.85,4.85,4.67,5.29
5.90,5.60,4.76,3.38,3.38,3.38,3.63,3.84,4.27,5.02,5.02,5.19,5.34,5.34,5.34,5.23
4.53,4.17,4.94,5.31,5.56,5.24,5.41,5.52,4.54,4.42,5.31,5.73,5.84,6.01,5.43,5.57
5.19,4.94,4.17,4.33,4.97,5.96,5.80,5.17,4.30,4.27,3.84,4.27,5.40,5.94,5.84,5.15
4.27,4.90,5.58,5.58,5.11,5.30,5.46,4.71,4.66,5.44,5.30,5.02,5.30,5.37,5.13,5.48
5.67,5.39,4.70,4.85,5.64,5.58,5.02,5.05,4.63,4.14,4.82,4.63,4.73,4.93,5.19,5.34
4.99,5.15,5.94,5.66,5.24,5.43,5.40,4.94,4.82,5.66,5.30,4.98,5.20,5.32,5.94,5.43
5.27,5.31,5.32,5.50,5.05,4.65,4.95,5.42,5.42,4.97,4.63,4.74,4.06,3.64,3.75,4.65
5.19,5.57,4.99,5.04,5.29,5.80,5.22,4.14,4.48,5.58,5.58,4.81,3.75,3.90,4.52,5.15
5.94,5.84,5.73,5.31,4.84,5.08,5.42,4.82,4.03,4.29,4.85,5.29,5.41,5.74,5.76,4.98
4.63,4.93,4.37,4.42,5.56,5.38,NA,NA
>chr1:118216227-118216427
NA,NA,5.30,5.43,5.10,5.40,5.90,5.40,4.65,4.42,4.68,4.81,4.19,4.81,5.44,5.37
4.03,3.35,4.52,5.21,5.89,5.82,5.93,5.14,4.30,5.17,5.86,5.43,4.71,4.58,4.89,5.41
5.80,5.32,5.31,4.80,4.88,5.37,5.53,5.88,5.34,4.94,4.98,5.40,5.76,6.07,5.28,4.90
4.27,4.30,5.17,5.62,6.02,5.84,5.45,4.89,4.53,4.89,5.80,5.40,4.42,4.37,4.93,4.63
4.31,4.05,3.68,4.76,5.42,5.44,4.89,4.58,4.03,4.46,4.85,4.80,4.02,3.68,4.89,5.82
5.73,5.11,5.22,5.94,5.22,4.36,4.46,5.35,5.22,4.98,5.20,4.95,5.24,5.70,5.08,4.61
4.03,4.70,5.66,5.53,5.11,5.58,5.58,4.48,3.74,4.57,5.04,5.00,4.68,4.02,3.68,4.76
5.21,5.57,5.02,4.81,4.92,5.52,5.16,5.36,5.82,5.82,4.89,3.38,3.38,3.38,3.38,3.38
3.38,3.38,3.38,3.63,2.85,4.24,5.03,5.20,5.84,5.94,5.40,4.74,3.85,4.24,4.86,5.54
4.72,4.98,5.75,5.16,4.61,4.94,5.40,5.91,4.94,4.84,5.38,5.31,4.14,3.35,4.36,4.74
4.80,4.02,4.70,5.66,6.07,6.07,5.66,4.89,4.05,3.85,4.49,5.32,5.19,4.84,4.82,5.54
5.02,4.69,4.73,5.22,5.47,5.34,5.22,5.53,5.19,4.96,4.61,4.17,4.94,5.19,5.20,5.50
5.05,5.17,5.85,5.85,4.87,3.64,NA,NA
>chr1:119608239-119608439
NA,NA,4.86,4.78,5.22,5.80,5.29,5.04,4.57,4.53,4.86,5.14,5.33,5.26,4.99,5.04
5.29,5.90,5.60,4.76,3.38,3.38,3.38,3.38,3.38,3.38,3.38,3.38,3.38,3.38,3.38,3.38
3.38,3.68,4.05,4.31,4.76,4.63,4.27,3.79,5.53,5.66,4.75,3.79,5.53,5.66,4.89,3.38
3.38,3.68,4.02,3.90,4.72,5.65,5.82,5.89,5.03,5.02,5.53,5.62,5.17,4.95,5.31,4.95
4.33,4.85,5.30,5.80,5.84,5.20,5.21,4.76,3.63,4.12,4.46,5.52,5.60,4.76,3.68,3.35
4.03,5.37,6.01,5.76,5.40,4.98,4.51,4.80,4.97,5.41,6.00,5.82,4.75,3.84,4.46,4.79
4.46,4.81,5.58,5.58,5.11,4.65,5.69,5.41,4.86,4.69,5.20,5.62,5.08,4.57,5.04,5.00
5.41,6.00,5.80,5.17,4.97,5.21,4.76,3.63,2.85,2.85,4.75,5.66,5.89,5.38,5.52,5.40
4.92,4.68,4.97,4.80,4.76,4.63,4.74,4.65,4.97,5.21,4.52,4.05,4.31,4.76,4.84,4.85
4.97,5.21,4.52,4.05,4.51,4.82,5.33,4.89,3.84,4.27,5.40,6.00,5.40,4.65,4.31,4.76
4.63,4.35,4.05,4.65,4.97,5.58,4.82,4.03,4.66,5.41,5.80,5.32,5.33,4.98,4.66,5.53
4.97,5.13,5.46,5.30,5.02,5.30,5.08,4.33,4.87,5.62,6.07,6.07,5.66,5.10,4.65,4.30
4.27,3.84,4.27,5.40,5.93,5.74,NA,NA
>chr1:120585598-120585798
NA,NA,4.97,5.31,5.56,5.14,4.50,4.52,3.90,4.72,5.54,5.37,5.00,4.53,5.43,5.53
4.95,4.53,5.23,5.88,5.32,5.40,4.98,4.51,4.98,5.96,5.82,4.75,4.12,4.46,5.34,5.48
4.49,4.38,5.42,5.56,4.53,4.95,5.53,5.19,4.84,4.94,5.67,5.48,4.49,3.85,4.74,4.74
4.80,4.52,5.15,6.00,5.40,4.52,4.03,5.37,5.91,4.89,3.63,3.84,4.46,5.23,5.29,4.93
4.86,4.69,5.37,5.86,5.17,4.95,5.29,4.94,4.82,5.66,5.56,4.42,4.68,5.60,5.53,5.76
5.23,5.36,5.88,5.55,4.33,4.54,5.47,5.93,5.15,4.52,3.90,4.66,5.08,5.50,5.15,4.82
4.14,4.88,5.82,5.57,5.11,4.65,5.60,4.99,4.73,5.02,5.33,5.38,5.22,4.79,5.27,5.27
5.50,5.15,4.52,4.80,4.74,4.35,3.68,4.03,4.61,5.08,5.45,4.65,4.51,4.82,5.33,5.38
4.66,4.98,5.47,5.34,5.38,5.54,4.86,5.33,5.54,5.54,4.69,4.73,5.02,5.34,5.88,5.93
5.82,5.89,5.03,5.02,4.80,5.76,5.76,4.80,3.79,4.75,5.82,5.96,4.98,4.51,4.19,4.81
5.58,5.85,5.17,4.30,4.82,4.66,4.74,5.29,5.56,5.74,4.80,4.14,4.82,4.50,5.33,6.00
5.57,5.11,4.65,5.60,4.97,4.82,5.41,5.52,4.85,4.68,4.81,4.19,4.12,3.63,4.35,5.40
5.93,5.74,4.80,4.80,5.74,5.34,NA,NA
>chr1:142569343-142569543
NA,NA,4.63,4.93,4.37,4.33,5.43,5.44,5.11,5.53,5.48,4.48,4.14,5.10,5.73,5.94
5.66,4.82,4.51,4.63,4.50,5.33,5.69,5.53,5.88,4.97,4.33,4.06,5.10,5.66,6.07,6.07
5.28,5.11,5.53,5.62,5.17,4.30,4.99,5.50,5.55,5.55,4.89,4.69,5.03,5.57,4.99,4.65
4.93,5.58,5.85,5.17,4.97,5.03,4.81,4.56,5.23,5.75,4.88,4.51,5.30,5.37,4.03,4.48
5.58,5.73,4.89,3.68,3.35,3.34,4.67,5.80,5.73,5.11,5.30,5.66,5.02,4.73,4.78,5.30
5.23,5.84,6.02,5.28,5.11,4.80,5.32,5.76,5.55,5.78,5.41,4.76,3.63,2.85,2.85,3.63
3.38,4.89,5.73,5.58,5.11,5.53,5.48,5.01,4.61,5.43,5.94,5.15,4.27,4.69,5.30,5.08
4.84,4.80,4.90,4.68,4.85,5.29,5.32,5.50,5.05,4.85,5.35,6.00,5.40,4.52,4.03,5.20
5.62,4.24,4.38,5.42,5.08,5.13,5.43,5.44,4.81,4.46,5.52,5.60,4.12,2.85,4.36,5.57
5.82,5.22,5.19,5.53,4.92,4.31,4.03,5.37,5.93,5.88,4.97,5.13,5.43,5.62,4.48,3.74
4.57,4.65,4.02,3.68,4.76,5.60,6.00,5.15,4.52,4.68,5.04,5.10,5.23,4.89,4.90,5.58
5.73,5.10,4.65,4.95,5.31,5.27,5.16,5.75,5.14,5.00,4.67,4.43,4.39,4.27,5.27,5.99
5.62,4.93,4.80,4.74,4.27,2.85,NA,NA
>chr1:142709002-142709202
NA,NA,5.52,5.16,4.61,4.82,5.15,5.93,5.74,4.95,4.33,4.51,4.63,4.63,4.97,5.42
5.42,4.76,4.05,4.06,4.33,5.19,5.40,4.54,4.42,5.31,5.05,4.65,5.10,5.73,5.85,4.67
4.49,5.32,5.39,4.89,4.76,4.90,4.51,5.08,5.73,5.80,5.17,4.30,4.99,5.27,5.50,5.40
4.74,4.65,5.05,5.10,4.14,4.48,5.49,6.00,5.33,4.50,4.52,4.65,4.57,5.08,5.62,5.77
4.84,4.85,5.64,5.58,4.97,4.84,4.85,5.05,5.50,5.32,5.20,4.98,5.22,5.80,5.40,4.63
4.88,5.88,5.74,5.27,5.14,6.02,5.66,4.89,3.63,3.79,4.80,4.80,3.79,4.12,5.41,5.08
5.36,5.37,4.65,5.11,5.57,5.82,5.36,5.23,5.76,6.02,5.28,5.11,5.53,5.28,4.36,2.85
3.63,4.89,5.66,5.53,5.02,5.03,5.89,5.82,6.01,5.76,5.40,4.72,3.90,4.93,5.58,5.85
5.17,4.97,5.21,4.76,3.63,2.85,4.24,5.03,5.20,5.50,5.74,5.82,5.30,3.79,3.63,4.89
5.82,5.96,4.97,4.82,5.41,5.52,4.54,4.42,5.56,5.46,5.24,5.33,5.50,5.50,5.33,5.24
5.56,5.30,4.69,5.08,5.34,4.97,4.63,4.31,4.03,5.54,5.54,4.69,4.86,4.93,4.92,4.63
4.98,5.60,5.79,5.79,5.37,4.88,4.80,5.67,5.79,5.94,5.30,4.98,5.48,5.93,5.22,4.36
4.46,4.79,4.46,4.39,4.43,4.80,NA,NA
>chr1:142869803-142870003
NA,NA,5.79,5.94,5.94,5.73,5.31,4.84,5.38,5.56,4.77,4.58,4.89,5.41,5.31,4.98
5.20,5.32,5.94,5.43,4.61,4.03,4.36,5.40,5.94,5.84,5.73,5.50,5.20,5.03,4.81,4.19
4.94,5.31,5.53,4.80,4.14,4.94,5.31,5.56,4.53,4.95,5.67,5.79,5.78,5.70,4.38,4.49
5.20,5.32,5.50,5.73,5.50,5.73,5.84,5.80,5.29,4.74,4.66,5.08,5.23,5.40,4.63,4.80
5.53,5.43,4.93,4.93,5.46,5.56,4.84,5.08,5.31,4.92,4.65,4.57,4.53,4.86,4.93,5.00
5.41,6.00,5.49,5.01,4.17,4.53,5.56,5.42,4.76,3.38,3.38,4.05,4.65,4.97,5.19,4.52
4.03,5.37,5.44,5.11,5.53,5.28,4.90,4.46,5.23,4.89,3.95,4.38,5.58,4.97,4.65,4.05
4.89,5.91,5.37,4.03,4.31,5.15,5.93,5.47,5.14,4.43,4.51,4.65,5.69,4.74,4.72,5.89
5.62,4.67,4.49,5.32,5.31,4.97,4.84,4.85,4.95,5.33,5.14,4.43,4.51,4.80,5.32,5.88
5.23,5.24,5.41,5.67,4.80,4.80,5.53,5.31,4.97,4.63,4.27,3.84,4.46,5.23,5.40,4.63
4.80,5.67,5.16,5.27,5.31,5.32,5.80,5.38,5.13,5.43,5.44,4.81,4.46,5.34,5.47,5.14
4.50,4.82,4.14,4.88,5.88,5.74,5.89,5.03,5.02,4.80,5.32,5.14,5.15,5.84,6.01,5.43
5.49,5.47,5.29,5.34,4.59,5.00,NA,NA
>chr1:142966487-142966687
NA,NA,4.68,5.00,4.67,4.74,4.35,3.63,3.84,5.08,5.34,5.02,4.92,4.74,4.72,5.54
5.69,5.41,5.00,4.67,4.43,3.75,3.75,4.88,5.75,5.75,4.92,4.63,4.31,4.51,4.84,5.38
5.55,5.78,5.41,4.52,3.35,3.34,4.38,5.70,5.78,5.79,5.75,4.98,4.72,5.40,5.32,5.14
5.27,5.74,5.76,5.33,4.43,3.75,4.36,5.58,5.85,5.17,4.97,5.21,4.12,2.85,4.24,5.46
5.90,5.30,4.78,4.73,4.61,4.67,5.04,5.41,6.00,5.57,4.90,4.27,5.27,6.20,6.20,5.89
5.58,5.24,4.30,4.99,5.27,5.23,5.30,4.80,4.81,4.51,5.00,5.20,5.41,5.74,5.76,4.68
4.33,5.46,5.30,5.11,5.58,5.58,5.11,4.80,4.80,3.79,4.75,5.66,5.53,5.02,5.03,5.89
5.82,6.01,5.76,5.32,5.88,5.23,5.24,5.33,4.89,3.84,4.75,5.73,5.85,4.67,4.24,5.73
5.82,4.89,3.68,4.05,4.42,4.29,4.71,5.55,5.62,4.24,3.85,4.95,5.21,5.89,5.74,5.76
4.68,4.33,5.84,5.54,4.69,4.86,4.68,4.02,4.36,4.63,4.76,4.80,5.30,5.80,5.84,5.73
5.50,5.73,5.50,5.15,5.14,5.32,5.40,4.98,4.94,5.42,5.42,4.76,3.68,4.02,4.80,4.74
4.36,4.05,3.75,4.33,5.43,5.86,4.67,4.49,5.48,5.56,5.29,4.74,3.75,4.12,3.63,4.35
5.40,6.00,5.60,4.52,4.05,4.42,NA,NA
>chr1:143201919-143202119
NA,NA,5.88,5.32,5.32,5.84,5.45,5.43,5.49,5.50,5.32,5.33,5.14,4.74,4.27,2.85
3.75,4.69,4.97,5.31,5.32,5.00,4.89,5.45,5.84,6.02,5.48,4.48,4.03,5.37,6.01,5.76
5.76,6.01,5.37,4.69,4.73,5.02,5.31,5.56,5.14,4.74,4.35,3.38,3.63,3.79,5.53,5.66
4.89,3.38,4.05,4.65,4.30,5.14,5.93,5.46,4.71,4.66,5.44,5.31,4.94,4.61,5.43,5.94
5.20,5.21,4.76,3.38,4.05,3.85,3.95,4.89,5.23,5.84,5.93,5.82,5.27,5.14,6.02,5.66
4.75,3.84,4.27,4.30,4.65,5.10,5.91,5.99,5.41,5.31,5.27,5.16,5.67,5.27,5.23,4.89
4.90,5.28,5.53,5.11,5.58,5.58,5.11,4.65,4.86,5.33,5.20,5.62,5.08,4.89,5.91,5.60
4.76,3.68,4.05,3.75,4.42,5.56,5.58,4.97,4.63,4.36,4.02,4.80,4.85,4.46,4.33,5.19
5.56,5.14,4.50,4.63,3.75,4.18,4.73,5.22,5.33,5.26,5.43,6.01,5.40,4.42,3.75,4.05
4.52,5.42,5.44,4.66,4.77,5.56,5.41,4.93,4.85,4.92,4.93,5.00,4.67,4.85,4.46,4.03
4.66,5.44,5.42,4.52,4.05,3.75,4.18,4.80,5.19,5.34,5.53,5.22,5.35,5.40,4.42,4.54
5.40,5.43,5.06,5.40,5.53,4.88,4.39,5.08,5.34,4.94,4.98,5.89,5.66,4.75,3.79,5.53
5.66,4.89,3.63,3.84,4.27,4.30,NA,NA
>chr1:143354739-143354939
NA,NA,5.35,5.84,5.73,5.31,4.42,4.54,5.29,4.95,4.85,4.85,5.14,5.75,5.16,5.36
5.82,5.80,5.17,4.97,5.03,5.02,5.30,5.46,5.13,4.97,5.08,3.84,3.63,3.38,4.89,5.91
5.37,4.69,4.89,5.90,5.46,4.81,3.75,4.74,5.29,5.23,5.84,5.53,5.60,4.97,4.33,4.17
4.03,4.52,5.42,5.56,4.53,5.00,5.67,5.69,4.98,4.51,4.84,5.08,5.45,4.89,3.74,4.52
5.19,5.89,5.82,6.01,6.01,5.37,4.03,4.31,5.15,5.93,5.48,4.49,4.25,5.35,5.94,5.22
4.14,4.52,5.19,5.89,5.74,5.76,4.74,4.72,5.65,5.46,5.13,5.08,5.42,4.12,2.85,2.85
3.63,4.89,5.73,5.58,5.11,5.53,5.66,4.75,2.85,2.85,4.75,5.66,5.53,4.51,4.43,4.80
4.52,4.50,4.80,4.02,4.52,5.41,5.78,5.55,5.38,4.66,4.74,6.00,5.57,5.11,5.53,5.66
4.75,3.79,5.30,5.82,5.41,5.33,5.14,4.97,4.78,4.68,4.73,4.63,4.52,4.68,4.86,3.95
4.25,4.85,4.80,4.93,5.62,5.37,5.13,5.40,5.79,5.55,4.89,4.90,5.58,5.58,4.36,4.36
5.44,5.43,4.33,4.68,5.76,5.55,5.13,5.08,5.30,5.02,5.30,5.37,4.03,4.48,5.48,6.07
6.07,5.28,4.90,4.46,5.50,5.22,4.39,4.27,4.30,5.17,5.85,5.58,4.36,3.75,4.43,5.33
6.00,5.57,5.11,5.53,5.48,4.48,NA,NA
>chr1:143359678-143359878
NA,NA,5.19,4.97,5.24,5.70,5.30,5.02,4.96,5.39,5.40,4.94,4.33,4.67,5.04,4.68
4.52,4.50,4.80,4.02,4.70,5.73,5.58,4.36,4.24,5.03,4.97,5.24,5.42,5.44,4.96,4.61
4.67,5.40,5.90,5.60,4.12,3.84,4.27,4.30,4.85,4.85,5.14,5.75,5.16,5.10,5.20,5.46
5.40,4.77,4.85,5.30,5.56,5.74,4.95,4.33,4.85,4.97,4.93,5.29,5.90,5.60,4.52,3.35
4.14,5.30,5.43,5.27,5.53,5.39,4.89,4.58,4.03,4.87,5.86,5.99,5.41,5.33,5.22,4.99
5.02,4.99,5.27,5.23,5.29,5.04,4.99,5.02,4.27,4.39,5.22,5.93,5.74,4.95,4.33,4.51
4.81,5.58,5.58,5.11,4.65,4.86,4.24,4.38,5.58,4.97,4.65,5.10,5.73,5.58,4.81,3.75
4.98,5.47,5.93,5.22,4.51,5.53,5.66,4.75,3.79,5.53,5.66,5.10,4.65,4.97,5.21,4.12
3.84,4.46,5.50,5.22,3.75,2.85,3.63,3.38,4.89,5.66,6.07,5.76,5.76,6.07,5.28,4.90
5.08,5.34,4.97,4.69,4.39,4.27,4.30,5.17,5.62,6.07,6.07,5.48,4.48,4.03,5.37,5.44
5.11,4.80,5.76,6.07,5.28,5.11,5.53,5.66,5.10,4.06,3.64,4.68,5.96,5.57,4.90,4.27
5.27,5.82,5.65,4.98,4.94,5.42,5.30,4.81,4.46,4.79,4.46,4.90,5.58,5.73,4.75,3.79
4.80,4.80,5.02,5.03,5.89,5.82,NA,NA
>chr1:143362359-143362559
NA,NA,4.86,4.78,5.22,5.80,5.29,5.04,4.57,4.53,4.73,5.02,5.34,5.53,4.66,4.74
5.29,5.90,5.60,4.76,3.38,3.38,3.38,3.38,3.38,3.38,3.38,3.38,3.68,4.05,4.51,4.82
5.33,4.89,4.69,5.46,5.52,5.22,5.53,5.34,4.97,4.69,4.39,4.27,4.30,4.65,4.74,4.74
4.80,4.02,3.68,4.89,5.73,5.73,4.89,3.63,3.79,4.80,5.32,5.84,5.23,5.40,5.10,5.43
5.30,5.11,5.73,5.57,5.11,4.65,5.69,5.41,4.86,3.95,3.85,5.10,5.73,5.58,5.11,4.65
5.37,4.88,4.88,5.82,5.82,4.70,4.02,4.80,4.74,4.35,3.63,3.84,4.27,5.02,5.02,4.81
4.98,5.60,4.65,5.11,5.58,5.85,4.67,4.49,5.20,5.41,5.82,5.65,5.38,4.79,5.84,6.02
5.48,4.48,4.03,5.37,5.91,4.89,3.68,4.02,4.68,5.00,4.67,4.74,4.27,3.84,4.46,5.50
5.40,4.27,3.84,5.08,4.97,4.84,5.40,5.35,5.38,5.89,5.48,4.48,4.14,5.31,5.38,4.84
5.31,5.49,4.99,5.04,5.00,5.41,6.00,5.80,4.87,4.33,5.08,5.31,4.65,4.42,4.29,4.45
4.94,5.67,5.74,5.27,5.16,5.40,4.49,4.38,5.65,5.52,4.46,4.36,4.43,5.33,5.69,4.65
5.02,5.30,5.42,4.97,4.63,4.31,4.03,5.54,5.84,5.13,5.38,5.31,5.11,5.73,5.82,4.70
4.05,4.31,4.63,4.93,4.37,4.42,NA,NA
>chr1:143371523-143371723
NA,NA,5.43,5.65,5.18,4.37,3.64,4.87,5.85,5.73,4.70,4.02,3.90,3.75,4.12,4.75
5.66,5.53,4.51,4.43,5.14,5.33,4.95,4.65,4.05,4.76,5.21,5.20,5.80,5.38,4.84,4.94
6.01,5.40,4.84,5.19,5.53,4.80,4.80,5.74,5.67,4.89,3.74,4.31,4.50,5.14,5.33,5.32
5.50,5.49,4.99,5.22,5.33,5.32,5.50,5.05,4.85,5.35,5.93,5.47,4.85,4.68,4.85,4.73
4.78,5.22,5.94,5.22,4.39,5.08,5.19,4.89,4.58,4.45,4.94,5.45,5.84,6.02,5.66,4.89
3.68,3.35,3.74,4.89,5.91,5.46,4.69,4.89,5.55,5.79,5.40,4.49,4.38,5.70,5.30,4.82
4.97,5.60,4.65,5.11,5.58,5.58,4.93,4.68,5.00,4.67,4.43,4.36,4.19,4.51,4.98,5.76
5.55,4.33,3.75,4.65,5.45,5.78,5.79,5.75,5.14,4.43,4.39,5.08,5.19,4.93,4.90,4.80
4.18,3.75,4.05,4.52,5.42,5.08,4.84,5.31,5.49,5.43,5.67,5.47,4.85,4.29,4.77,5.31
5.73,5.84,5.94,5.35,4.85,4.97,5.03,5.02,5.53,5.62,4.67,3.34,3.35,4.70,5.66,5.53
3.79,4.27,5.40,6.00,5.65,5.24,4.30,5.14,6.02,5.66,4.75,3.79,5.30,5.82,5.27,5.14
5.53,4.86,5.33,5.37,5.91,5.10,4.65,4.30,4.27,4.90,5.44,5.37,5.33,5.73,5.82,4.89
3.63,2.85,2.85,4.75,5.73,5.73,NA,NA
>chr1:143513961-143514161
NA,NA,5.79,4.86,4.24,4.38,5.58,5.89,5.82,5.65,5.38,5.34,5.48,5.00,4.89,5.67
5.47,5.22,4.99,5.26,5.20,5.13,5.37,5.44,4.90,4.46,4.79,5.38,5.40,5.76,6.07,5.28
4.81,4.46,4.79,5.27,5.27,4.79,5.38,5.54,4.86,4.24,3.85,5.10,5.91,5.99,5.27,4.27
3.84,4.75,5.73,5.85,5.17,5.05,5.50,5.20,5.58,4.38,3.34,4.48,5.62,5.99,5.27,4.99
4.99,5.15,5.50,5.05,5.17,5.62,6.07,6.01,5.37,4.03,3.35,4.70,5.82,6.00,5.33,4.74
4.36,4.03,4.61,5.43,5.30,4.14,4.31,5.15,5.50,5.84,5.53,5.69,4.74,4.72,5.40,4.80
5.11,5.28,5.53,5.11,5.57,5.73,4.24,4.25,5.35,5.50,5.84,5.93,5.46,5.13,4.97,5.08
3.84,3.63,4.35,4.63,4.73,4.76,4.62,4.42,4.81,5.62,5.43,5.13,4.97,5.88,5.32,4.80
3.79,4.12,5.21,5.57,4.99,5.04,5.00,4.93,4.92,4.63,4.31,4.05,4.36,4.74,4.67,5.00
5.14,5.75,5.16,5.27,5.74,5.67,4.89,3.74,4.31,5.15,5.94,5.84,5.20,5.21,4.76,3.63
3.84,4.27,5.02,4.99,5.22,5.33,4.95,4.85,4.84,4.97,5.58,5.80,5.73,5.10,5.11,5.62
5.20,4.69,4.89,5.56,5.48,4.49,4.25,5.35,5.50,5.08,4.66,4.74,4.92,4.63,4.31,4.81
5.48,5.53,3.79,3.63,4.76,5.21,NA,NA
>chr1:143537470-143537670
NA,NA,4.95,5.33,5.14,4.85,4.85,4.95,5.33,5.14,5.04,4.67,4.61,4.73,4.78,5.30
5.56,5.47,5.14,4.74,4.27,3.79,5.53,5.28,4.90,4.89,5.33,5.24,5.46,5.80,5.15,4.99
4.99,5.02,4.99,5.32,5.76,5.74,5.89,5.58,4.38,4.24,4.86,5.54,4.72,4.98,5.47,5.34
5.38,5.40,4.80,3.79,4.12,5.60,5.91,5.43,5.57,5.21,4.95,4.06,3.64,4.54,5.47,5.67
5.43,5.26,5.33,5.14,4.74,4.74,4.65,4.97,5.19,4.92,4.80,4.85,4.25,4.24,5.13,5.69
4.99,4.68,4.73,4.63,4.36,4.05,4.31,4.51,4.19,4.36,4.69,4.73,4.68,4.99,5.60,4.65
3.79,4.75,5.73,5.58,5.11,5.53,5.66,4.75,3.84,5.08,4.97,4.84,5.56,5.43,5.27,5.53
5.39,4.93,4.73,4.63,4.35,4.05,3.85,4.49,5.32,5.43,4.53,5.00,5.67,5.67,5.00,4.53
5.23,5.88,5.32,5.32,5.14,5.27,5.74,5.76,5.33,4.74,4.36,4.03,4.14,4.80,5.74,5.93
5.40,4.74,3.85,4.49,5.32,5.31,4.94,4.63,4.63,4.81,4.68,4.42,4.63,4.63,4.76,4.31
4.81,5.62,5.99,5.74,5.31,4.42,3.75,4.81,5.48,6.07,6.01,5.82,5.89,5.21,4.76,3.38
3.63,2.85,4.36,5.58,5.58,4.36,3.75,5.22,6.00,5.40,4.92,3.90,4.66,5.53,5.34,4.94
4.19,4.81,5.58,5.73,4.70,4.02,NA,NA
>chr1:143755128-143755328
NA,NA,4.02,4.70,5.73,5.58,4.81,4.19,4.94,5.34,5.53,4.66,3.90,4.92,5.40,5.90
4.89,3.95,4.67,5.85,5.58,4.36,2.85,3.63,3.38,4.76,5.21,5.20,5.50,5.74,5.82,5.93
5.88,4.97,4.84,5.31,5.74,5.99,5.62,4.93,4.80,4.74,4.36,4.05,4.42,4.68,4.81,4.63
4.63,4.94,5.31,5.32,4.49,3.85,4.74,5.40,5.93,5.74,4.80,4.14,4.03,4.36,4.74,5.33
5.76,5.74,5.27,5.14,5.32,5.32,5.88,5.23,4.53,5.00,5.67,5.67,5.00,4.53,5.43,5.32
4.49,3.85,4.05,4.35,4.63,4.73,4.93,5.39,5.53,5.27,5.43,5.56,4.92,4.73,4.62,4.43
5.10,5.66,5.53,5.11,5.58,5.73,4.75,3.79,4.65,5.60,4.99,4.62,4.76,4.81,4.63,4.63
4.51,4.31,4.05,4.52,5.60,5.90,5.30,4.78,4.68,4.73,4.63,4.52,4.80,4.74,4.35,3.63
2.85,4.36,5.28,5.53,3.79,3.63,3.38,4.89,5.73,5.58,5.11,4.80,4.80,3.79,3.63,4.89
5.73,5.58,4.81,4.19,4.94,5.31,5.53,4.80,4.88,5.37,5.53,5.14,5.27,5.82,5.93,5.14
5.27,5.99,5.91,4.89,3.38,3.68,4.02,4.80,4.50,4.31,3.74,4.57,4.65,4.02,3.68,3.38
4.35,5.40,5.50,5.84,5.32,4.80,3.79,3.63,4.89,5.66,5.89,4.72,4.74,5.69,4.65,5.11
5.57,5.73,4.24,4.25,4.85,5.14,NA,NA
>chr1:143876017-143876217
NA,NA,5.60,4.76,3.38,3.38,3.38,4.05,4.06,4.33,4.97,5.08,4.69,5.46,6.00,5.22
4.51,4.80,4.80,3.79,4.27,4.74,5.33,6.00,5.57,4.36,2.85,4.75,5.66,5.53,3.79,3.63
4.89,5.82,5.96,4.99,4.68,4.73,4.69,4.39,4.27,4.30,5.17,5.85,5.73,4.89,3.63,2.85
2.85,4.27,4.74,4.67,5.29,5.80,5.22,4.98,5.32,5.19,5.13,5.84,6.20,5.41,5.20,4.49
4.67,5.80,6.00,5.33,4.74,4.27,3.84,4.46,5.50,5.40,4.35,4.05,4.65,4.97,5.21,4.52
4.02,4.65,4.99,5.02,5.14,6.02,5.28,5.11,5.53,5.28,5.11,5.53,5.28,5.11,4.65,4.86
5.33,5.37,5.44,5.11,5.53,5.28,5.11,5.53,5.28,5.11,5.53,5.28,5.11,5.53,5.62,4.67
4.49,5.20,4.95,4.65,4.74,5.40,6.00,5.40,4.92,4.68,5.04,5.10,5.23,4.89,4.90,5.28
5.53,5.11,5.28,6.02,5.14,5.15,5.84,6.01,4.89,5.00,5.32,5.43,5.24,5.33,4.89,4.69
5.03,4.97,4.65,4.74,4.74,5.33,6.00,5.49,4.48,4.14,5.30,5.43,4.61,4.03,4.70,5.91
5.37,5.13,5.20,5.32,5.50,5.74,5.74,5.62,5.33,5.37,5.86,4.87,3.64,4.68,5.60,4.65
3.79,4.75,5.82,5.73,5.08,4.51,5.19,5.58,5.80,5.15,5.14,6.02,5.62,5.15,4.80,5.34
4.82,4.45,4.29,4.99,5.76,5.74,NA,NA
>chr1:143877980-143878180
NA,NA,4.74,5.14,5.75,5.16,5.10,5.40,5.23,5.27,5.27,5.23,5.29,4.74,3.75,4.36
5.22,6.00,5.65,5.24,4.95,5.33,4.98,4.66,5.08,5.50,5.35,4.25,4.49,5.48,5.56,5.30
4.78,4.68,4.73,4.84,4.85,4.30,5.14,5.32,5.32,5.76,5.33,5.24,5.56,5.30,5.02,4.65
5.37,4.88,4.63,5.04,5.14,5.47,5.56,5.29,4.74,3.75,4.81,5.44,5.99,5.41,5.29,4.54
4.18,4.80,5.08,5.27,5.59,5.60,5.50,5.34,5.19,4.93,4.81,4.84,5.38,5.33,5.02,4.96
5.19,5.88,6.02,5.48,4.81,3.75,4.42,5.56,5.94,5.79,5.52,4.92,4.51,4.19,4.36,4.43
5.33,5.69,4.65,5.11,5.57,5.82,4.88,4.88,5.82,5.49,4.93,3.90,3.75,4.81,5.28,6.07
5.76,5.32,5.14,5.02,4.99,5.04,5.29,5.56,5.47,4.54,4.42,5.56,5.41,4.96,5.02,5.30
5.41,4.12,4.12,3.75,3.90,4.02,4.52,5.21,5.20,5.80,5.58,5.19,5.02,5.02,5.14,5.53
5.37,5.36,5.08,5.45,4.92,4.80,4.74,4.35,3.38,3.38,3.68,4.02,4.80,4.74,4.35,3.38
4.05,3.85,4.49,5.20,5.26,5.43,5.91,5.40,4.65,4.31,4.76,4.69,4.51,5.53,5.28,5.11
4.80,5.76,5.79,5.69,5.41,5.00,5.04,4.99,5.26,5.20,4.98,5.10,5.73,5.84,5.35,5.22
5.53,4.97,4.33,4.87,5.85,5.58,NA,NA
>chr1:143950033-143950233
NA,NA,5.27,5.67,5.16,5.27,5.31,5.32,5.50,5.73,5.80,5.46,4.93,4.93,5.43,5.32
4.49,3.85,4.05,3.38,4.35,4.63,4.97,5.58,5.80,5.15,4.99,4.99,5.02,4.99,5.22,5.75
5.79,5.78,5.70,5.24,4.95,5.20,4.49,4.67,5.86,5.99,5.89,5.03,4.24,2.85,3.63,3.38
4.76,5.60,5.91,5.43,5.26,5.33,4.98,4.72,5.40,5.40,4.72,3.90,4.92,5.40,5.90,5.29
4.67,4.50,4.52,3.90,3.75,4.81,5.28,6.07,5.79,5.69,4.74,3.75,4.12,3.63,4.76,5.60
5.52,5.38,5.54,5.69,5.41,4.97,4.85,4.82,5.41,5.40,5.13,5.37,5.86,4.67,3.34,3.35
4.70,5.66,5.53,5.11,5.57,5.82,5.36,5.08,5.45,4.92,4.65,4.57,5.00,5.48,5.34,4.46
4.12,4.27,5.40,5.50,5.84,5.32,4.80,5.11,5.57,6.00,5.33,4.43,4.39,4.46,5.50,5.40
4.27,4.12,3.75,4.74,5.00,5.14,5.56,5.39,4.66,4.45,4.73,4.65,4.02,3.68,3.38,4.35
4.98,5.38,5.36,4.47,4.19,4.81,5.44,5.37,4.03,4.31,5.15,5.50,5.27,4.99,4.30,4.85
4.84,4.76,4.31,4.81,5.58,5.73,4.89,3.38,3.68,4.02,4.80,4.74,4.36,4.02,4.65,4.99
5.02,4.27,4.69,5.30,5.44,4.96,4.77,4.93,5.43,5.40,4.94,4.82,5.66,5.74,5.10,4.73
4.92,5.56,5.46,4.53,4.67,5.40,NA,NA
>chr1:144055580-144055780
NA,NA,5.10,5.47,5.74,5.82,5.30,5.11,5.44,5.37,5.33,4.86,5.53,5.76,5.23,5.36
5.67,5.84,5.41,5.04,5.02,4.86,5.25,5.71,5.80,5.30,4.80,4.76,4.63,4.52,4.80,4.85
4.25,3.34,4.48,5.48,5.53,3.79,4.27,4.74,4.67,5.29,5.23,5.84,5.53,5.60,4.98,4.81
4.51,5.00,5.20,4.95,4.65,5.10,5.66,6.07,5.76,5.76,5.76,4.80,5.11,5.44,5.99,5.27
4.27,3.84,4.27,5.40,5.94,5.22,4.98,5.48,5.93,5.15,4.52,4.80,4.74,4.35,3.68,3.35
4.03,5.37,5.93,5.76,5.33,4.82,4.97,5.60,4.65,5.11,5.28,6.07,6.07,5.28,4.36,2.85
4.75,5.73,5.58,5.11,4.65,5.37,4.88,4.88,5.37,5.79,5.76,5.32,5.76,5.55,5.55,4.89
3.84,3.63,4.35,5.40,5.94,5.84,5.20,5.21,4.95,3.85,4.49,5.48,5.93,5.22,3.75,3.75
5.22,5.94,5.84,5.73,5.10,4.14,4.52,5.19,5.20,5.50,5.74,5.99,5.86,4.87,4.33,5.19
5.53,5.27,5.43,5.56,4.77,4.66,5.39,5.56,4.98,4.36,4.77,5.52,5.40,4.92,4.80,4.74
4.74,4.65,4.95,5.33,5.14,4.85,4.85,4.30,4.27,3.84,4.27,4.74,5.14,5.33,5.41,6.20
5.84,4.71,4.29,4.99,5.69,5.84,5.33,4.74,4.74,4.06,4.03,4.58,4.75,4.62,4.78,5.30
5.23,5.84,5.32,4.80,4.51,4.69,NA,NA
>chr1:144585163-144585363
NA,NA,4.84,4.51,4.31,4.81,5.48,6.02,5.14,5.27,5.99,5.44,5.11,5.53,5.28,4.36
2.85,4.27,4.74,4.80,4.52,4.63,4.97,5.42,5.30,5.02,4.65,5.69,4.74,3.75,4.12,4.75
5.66,6.07,5.76,5.76,5.76,5.76,5.76,5.76,6.07,5.66,4.75,3.79,4.80,5.76,5.76,5.32
5.76,5.55,5.55,4.89,3.84,4.75,5.66,6.02,5.14,5.02,5.43,5.45,4.46,4.69,5.30,5.42
4.94,4.98,5.40,5.76,5.76,5.76,5.76,5.76,5.76,4.80,5.11,5.28,6.02,5.76,5.55,5.55
5.76,5.32,4.80,3.79,4.12,5.42,5.56,5.24,5.33,5.50,4.99,5.27,5.82,5.30,3.79,3.63
3.38,4.89,5.73,5.58,5.11,5.53,5.66,4.89,3.63,3.84,4.27,5.27,5.74,5.76,4.74,4.72
5.40,5.76,5.76,5.32,5.76,5.23,5.36,5.37,5.79,5.76,5.76,6.01,5.82,5.27,5.14,5.32
5.40,4.72,4.98,5.75,5.79,5.55,5.50,5.50,5.23,5.10,5.40,5.23,4.46,3.84,4.27,5.40
5.50,5.08,5.22,5.52,5.46,5.02,4.80,5.40,4.72,4.74,5.29,5.23,5.27,4.99,4.30,4.65
5.10,5.82,5.73,5.08,4.57,5.32,5.69,5.54,4.98,4.94,5.42,5.30,4.24,3.75,4.43,4.80
4.02,3.68,4.35,4.74,4.67,5.00,4.93,5.29,5.23,5.84,5.32,5.32,5.14,4.30,4.85,5.35
5.50,4.46,3.84,4.75,5.73,5.58,NA,NA
>chr1:144830012-144830212
NA,NA,5.00,5.04,4.99,5.49,5.31,4.42,3.75,4.81,5.62,5.37,4.03,4.48,5.48,6.07
6.07,5.28,4.90,4.46,5.50,5.15,4.31,4.03,5.54,5.54,4.03,4.52,5.31,5.44,4.93,4.73
4.63,4.36,4.03,4.63,5.15,5.08,4.36,4.06,4.05,4.35,5.40,6.00,5.40,4.92,4.68,4.86
4.69,5.37,6.01,6.07,5.66,4.75,3.79,4.80,5.40,4.98,4.51,4.92,5.29,5.41,5.82,5.30
4.51,4.43,5.33,6.00,5.57,4.90,4.46,4.79,4.77,4.77,4.79,5.08,4.84,4.51,4.80,4.97
5.41,6.00,5.82,5.10,4.65,4.30,4.27,3.84,3.63,4.89,5.66,5.89,5.38,4.79,4.46,3.84
4.75,5.66,5.53,5.11,5.58,5.58,4.81,4.19,4.51,4.80,4.93,4.85,4.68,4.85,5.52,5.41
4.82,4.94,5.29,5.32,5.50,5.49,4.99,5.32,5.69,4.65,5.11,5.28,5.53,5.11,5.28,6.07
5.76,4.80,4.51,5.22,5.50,5.84,5.32,5.40,4.72,4.74,5.00,5.41,5.76,5.77,5.32,4.86
5.13,5.67,5.79,5.78,5.41,4.12,2.85,2.85,3.63,4.76,5.42,5.44,4.66,4.45,4.73,5.04
5.29,5.90,5.46,4.24,2.85,3.63,3.38,4.89,5.91,5.37,5.13,5.20,5.32,5.94,5.66,4.82
4.51,4.05,4.52,5.21,4.97,4.65,4.05,3.38,4.89,5.91,5.37,5.33,5.13,5.13,5.11,5.10
5.49,4.99,5.22,5.75,5.16,5.27,NA,NA
>chr1:144934243-144934443
NA,NA,4.36,4.02,4.65,4.99,5.26,5.33,5.22,4.57,5.00,5.40,5.41,4.82,4.94,5.52
5.41,5.24,5.43,5.40,4.92,4.81,5.02,5.49,5.10,5.11,5.62,5.55,4.71,4.29,4.85,5.52
5.16,5.27,5.31,5.41,6.20,5.84,4.71,4.66,5.39,5.32,5.00,4.57,4.65,4.93,5.58,5.58
4.48,4.03,5.37,6.01,6.07,5.28,5.11,5.53,5.66,4.70,4.02,3.90,4.36,4.36,4.74,5.29
5.23,4.46,3.84,3.63,3.38,3.38,4.89,5.91,5.37,5.13,5.20,5.26,5.43,5.91,5.46,4.69
4.89,5.55,5.78,5.45,4.94,4.17,4.53,5.46,5.80,5.15,4.27,3.84,3.63,4.35,4.63,4.76
4.98,5.60,4.65,5.11,5.57,5.96,4.98,4.76,4.63,4.35,3.63,3.84,4.27,5.15,5.84,5.94
5.22,4.39,4.46,5.50,5.40,4.74,4.65,4.97,5.21,4.52,3.35,4.14,5.30,5.43,5.10,5.04
4.68,4.52,5.15,6.00,5.40,4.92,4.68,5.04,5.10,5.08,5.41,4.95,4.06,4.03,4.29,4.85
5.47,5.93,5.22,3.75,4.36,5.28,6.07,5.76,4.80,3.79,3.63,4.76,5.42,5.44,4.66,4.03
4.87,5.62,5.53,4.51,4.43,4.67,5.00,5.14,5.33,4.95,4.85,4.84,4.76,4.80,5.30,5.90
5.60,4.76,3.68,4.05,4.31,4.51,4.19,4.12,3.63,4.76,5.41,5.78,5.55,5.38,4.66,4.74
6.00,5.80,4.67,4.49,5.48,5.34,NA,NA
>chr1:145089008-145089208
NA,NA,4.72,4.98,5.75,5.41,5.02,4.95,5.22,5.65,5.17,4.93,5.04,4.63,4.14,4.94
5.31,5.42,5.02,4.93,4.37,4.33,5.55,5.76,5.32,4.73,4.18,4.37,4.93,5.01,5.06,5.33
5.77,5.76,5.41,5.00,4.67,4.74,4.27,3.84,5.08,5.23,5.24,5.66,5.94,5.73,5.50,5.32
5.33,5.14,4.86,3.95,3.85,4.95,5.42,5.44,4.89,4.82,4.77,4.72,4.94,5.47,5.67,4.89
3.74,4.31,5.15,5.93,5.47,4.98,3.75,4.12,4.27,4.63,4.97,5.31,5.56,5.14,4.85,4.46
4.33,5.19,5.56,5.14,4.97,4.80,4.51,4.63,4.77,4.79,5.27,5.50,5.23,5.10,5.05,4.85
4.68,4.99,5.96,5.57,5.11,5.53,5.66,4.89,3.38,3.38,4.05,4.65,4.97,5.21,4.52,4.02
4.80,4.74,4.35,3.38,3.68,4.05,3.75,4.18,4.73,5.04,5.29,5.23,5.84,5.32,5.40,5.38
5.34,5.47,4.54,4.33,5.55,5.62,5.11,5.22,5.35,5.22,5.53,5.34,5.02,4.73,4.69,5.37
5.62,4.93,4.68,4.97,4.80,4.51,4.84,5.53,5.19,4.96,4.77,4.93,5.43,5.40,4.85,4.68
4.81,4.19,4.81,5.57,5.96,4.99,4.62,4.76,4.73,4.63,4.52,4.80,4.85,4.46,4.33,5.08
5.31,4.92,4.68,4.97,4.78,4.68,4.90,4.51,5.00,5.48,5.34,4.46,4.81,5.58,5.85,5.17
4.97,5.21,4.76,3.38,3.63,2.85,NA,NA
>chr1:145204211-145204411
NA,NA,4.81,4.19,4.81,5.44,5.99,5.41,5.29,4.54,4.42,5.31,5.73,5.80,5.41,4.96
4.77,4.93,5.46,5.31,4.98,5.20,5.32,5.50,5.49,5.02,4.81,4.31,4.63,4.63,4.76,4.31
4.81,5.58,5.85,5.17,4.30,5.14,6.02,5.28,5.11,5.53,5.66,4.89,3.63,2.85,4.24,5.46
5.90,5.29,4.74,4.72,5.89,5.28,4.81,4.46,5.35,5.84,5.15,4.27,4.39,5.22,5.50,5.84
6.02,5.66,4.89,3.68,4.05,4.42,4.73,5.02,5.30,5.41,4.76,4.05,3.85,4.24,4.86,5.53
5.14,5.02,5.43,5.91,5.65,5.24,4.97,5.19,4.94,4.17,4.61,4.96,5.41,5.31,4.98,5.20
5.41,5.82,5.30,5.11,5.57,5.73,5.08,4.57,5.22,5.33,5.26,4.99,4.65,4.52,5.15,5.94
5.84,5.32,5.20,4.98,5.30,5.43,5.27,5.31,5.41,5.99,5.91,4.70,4.02,4.80,4.85,4.25
4.49,5.40,5.41,5.02,4.96,5.44,5.31,4.92,4.65,4.57,5.00,5.32,5.39,4.66,4.71,5.43
5.44,4.36,2.85,4.75,5.66,6.07,6.07,5.66,4.70,4.05,4.31,4.76,4.63,4.74,4.65,4.95
5.29,4.54,3.64,4.87,5.85,5.85,4.67,4.49,5.48,5.67,4.89,4.53,4.89,5.80,5.84,5.32
5.20,4.49,3.85,5.10,5.82,5.82,5.36,5.23,5.50,5.34,5.23,4.53,4.95,5.53,5.39,4.93
4.73,4.63,4.63,4.51,4.72,4.72,NA,NA
>chr1:145289582-145289782
NA,NA,5.40,4.98,5.22,5.35,4.77,4.36,4.74,5.69,5.79,6.07,5.28,4.81,4.46,5.35
5.40,4.84,5.38,5.31,4.98,5.40,5.79,5.94,5.30,4.78,4.73,5.02,5.31,5.53,4.95,4.33
4.94,5.40,5.39,4.66,4.77,5.40,6.01,5.43,5.26,5.33,5.14,4.85,4.85,4.97,5.19,4.92
4.65,4.73,4.45,4.29,4.85,5.29,5.26,4.99,5.04,5.29,5.90,5.60,4.76,3.38,3.38,3.38
3.38,3.38,3.38,3.38,3.38,3.38,3.38,3.38,3.38,3.38,3.38,3.38,3.38,3.38,3.38,3.38
3.38,3.38,3.38,3.68,4.05,4.51,4.82,5.33,5.38,4.66,4.74,5.29,5.80,5.22,4.14,3.35
4.70,5.73,5.58,5.11,4.65,4.86,5.33,5.37,5.62,4.93,4.68,4.97,4.85,4.72,4.93,5.43
5.56,5.14,4.43,4.51,4.80,5.32,5.84,4.79,5.22,5.38,5.23,5.27,5.53,5.43,5.24,5.41
5.67,5.27,5.23,5.50,4.99,4.30,5.24,5.58,5.20,5.84,5.80,5.30,4.80,4.76,4.63,4.27
3.84,4.27,5.27,5.82,5.30,5.11,5.57,6.00,4.74,4.66,5.08,5.50,5.40,4.36,4.02,4.80
4.50,4.31,3.34,4.67,5.85,5.73,4.75,2.85,3.75,4.69,4.97,5.31,5.32,4.49,4.25,4.85
4.67,4.92,4.63,4.31,4.05,3.68,3.38,3.38,4.35,5.40,5.93,5.47,5.14,4.74,4.27,3.84
4.46,5.23,5.30,4.37,4.33,5.46,NA,NA
>chr1:145422743-145422943
NA,NA,5.31,4.52,4.03,5.20,5.88,4.88,4.80,5.53,5.39,4.93,4.81,4.19,4.81,5.44
5.99,5.41,5.29,4.94,4.77,5.08,5.25,5.71,5.80,5.40,4.67,4.53,5.46,5.56,4.84,5.38
5.80,5.73,5.31,4.77,4.66,5.39,5.53,4.95,4.33,4.97,5.69,5.13,4.24,4.38,5.58,5.89
5.82,5.30,3.79,3.63,3.38,4.89,5.66,6.07,5.76,4.80,3.79,3.63,4.35,5.40,6.00,5.65
5.24,5.05,5.31,4.42,4.68,5.69,5.13,5.08,4.57,5.22,5.56,5.43,5.24,5.66,5.94,5.15
4.99,5.27,4.79,4.77,4.36,4.98,5.33,5.41,5.99,5.91,4.75,3.84,4.27,4.30,4.65,4.05
3.38,4.89,5.73,5.58,5.11,5.53,5.48,4.81,4.31,4.76,4.63,4.35,3.63,3.79,4.65,4.86
5.08,4.51,5.19,5.31,5.40,4.94,4.82,5.66,5.74,5.10,4.73,4.92,5.56,5.38,4.33,4.06
5.10,5.91,6.11,5.32,5.08,4.77,4.94,5.29,5.41,5.99,5.44,4.81,4.19,4.81,4.93,5.39
5.53,5.27,5.43,5.30,4.14,3.35,4.52,5.42,5.44,4.93,4.85,4.93,4.85,4.72,4.93,5.56
5.31,4.65,4.51,4.33,4.95,5.53,5.43,5.06,5.29,5.27,4.47,4.63,4.77,5.35,5.40,4.42
4.54,5.47,5.56,5.30,4.85,4.72,4.93,5.43,5.40,4.92,4.63,4.73,3.95,4.25,5.35,6.00
5.40,4.92,4.65,4.73,4.84,5.19,NA,NA
>chr1:145534301-145534501
NA,NA,5.66,4.70,4.03,4.61,5.16,5.52,4.85,4.62,4.82,5.02,5.66,5.74,5.10,4.73
4.36,4.82,5.58,5.89,5.74,5.76,4.98,4.76,4.63,4.52,4.68,4.97,4.80,4.76,4.69,4.51
4.65,5.60,4.99,4.62,4.75,4.76,4.81,4.84,5.38,5.23,5.10,5.04,4.68,4.02,4.52,5.41
5.08,4.61,4.94,5.19,5.57,5.43,5.91,5.46,5.02,4.65,4.86,5.08,4.57,5.04,4.92,4.63
4.31,4.65,5.31,5.56,4.53,4.17,4.94,5.40,5.90,5.29,5.04,4.73,4.45,4.66,5.44,5.42
4.95,3.85,4.49,5.48,5.93,5.35,4.85,4.97,5.19,4.52,4.14,5.30,5.43,4.61,4.03,3.68
4.89,5.66,5.53,5.11,5.57,5.73,5.33,5.20,5.76,4.97,4.82,5.30,5.41,4.76,3.38,4.05
4.65,4.30,5.14,6.02,5.48,4.81,4.51,4.82,5.41,5.40,4.98,5.31,5.58,5.19,5.02,5.26
5.29,4.54,3.64,4.82,5.70,5.08,5.27,5.74,5.93,5.35,4.25,4.24,5.73,5.49,4.93,4.80
4.85,4.25,3.95,4.73,4.63,4.92,5.47,5.93,5.35,4.85,5.05,5.50,5.32,5.29,4.94,4.82
5.30,5.45,4.52,3.34,3.85,4.74,4.74,4.67,5.00,4.68,4.93,5.48,5.53,4.51,4.69,4.73
4.93,5.39,5.40,4.92,4.81,4.51,5.00,5.48,5.67,5.39,5.10,4.92,4.95,4.85,5.05,5.10
5.23,4.89,4.90,5.28,6.07,6.07,NA,NA
>chr1:145929514-145929714
NA,NA,5.29,5.90,5.60,4.52,4.02,3.90,4.36,4.36,4.74,5.76,5.55,4.71,4.29,4.78
4.93,5.02,5.58,5.56,4.77,4.58,4.89,5.44,5.42,4.82,3.64,4.68,5.76,5.74,5.41,5.29
4.54,4.18,4.73,4.65,4.93,5.62,5.37,4.03,3.35,4.52,5.42,5.42,5.02,4.92,4.93,5.04
5.02,5.15,5.30,4.94,4.76,4.73,4.63,4.63,4.31,4.63,4.93,4.37,4.42,5.40,5.35,5.22
5.08,5.23,5.30,4.78,4.73,5.02,5.41,5.52,4.94,4.33,4.17,4.82,4.50,4.80,4.02,3.68
3.38,4.35,4.98,5.75,5.23,4.96,4.77,5.52,5.60,4.52,3.35,3.34,4.25,4.85,4.67,5.00
5.41,5.69,4.65,5.11,5.58,5.85,4.87,4.33,5.08,5.42,4.76,4.05,4.65,4.95,5.33,5.14
4.74,4.35,3.38,3.63,2.85,4.36,5.44,5.99,5.89,5.03,4.24,4.36,5.58,5.73,4.75,4.12
4.46,4.79,4.46,4.39,4.43,5.33,5.69,5.53,5.84,4.79,5.38,5.89,5.48,4.93,3.90,4.36
4.77,5.34,5.47,4.92,4.63,4.93,4.78,4.62,4.58,4.45,4.94,5.67,5.47,5.14,4.43,4.36
4.19,4.81,4.76,4.62,4.42,4.05,4.70,5.91,5.99,5.89,5.58,5.24,4.97,5.21,4.95,4.65
4.95,5.31,4.80,4.80,5.67,5.79,5.79,5.67,5.27,5.16,5.67,4.95,4.83,5.37,5.29,4.77
4.85,4.97,5.14,5.47,5.34,4.46,NA,NA
>chr1:146001520-146001720
NA,NA,5.31,5.56,5.22,4.57,5.08,4.86,5.79,5.76,5.76,6.07,5.28,4.81,4.56,5.23
5.75,4.98,4.27,4.12,3.75,4.74,5.00,5.14,5.47,5.34,4.46,4.12,3.63,4.89,5.73,5.73
4.89,3.63,4.12,4.19,4.94,5.42,5.31,4.52,3.34,3.85,5.10,5.82,5.73,5.33,5.54,5.54
4.69,4.89,5.80,5.84,5.20,5.21,4.76,3.63,2.85,2.85,3.63,4.89,5.91,5.37,5.33,5.73
5.82,4.70,3.35,3.34,4.67,5.62,5.53,3.79,3.63,4.35,5.40,5.94,5.22,4.98,5.20,5.41
5.99,5.91,4.75,3.79,4.65,5.60,4.98,4.76,4.63,4.35,4.05,4.65,5.05,5.10,4.14,3.35
3.68,4.89,5.73,5.58,5.11,5.53,5.48,4.81,4.31,4.63,4.92,4.67,4.74,4.36,4.02,4.80
4.74,4.27,2.85,3.75,4.69,4.76,4.98,5.96,5.82,5.10,4.06,4.33,5.08,5.30,5.02,5.30
5.37,4.69,4.89,5.80,5.22,4.14,4.52,5.31,5.42,4.97,4.69,4.39,5.08,5.34,5.02,4.92
5.04,4.57,3.74,3.35,3.68,3.38,3.38,4.76,5.60,6.00,5.40,4.74,4.06,3.64,4.68,5.96
5.80,5.17,4.95,5.33,5.14,4.74,4.35,4.05,4.65,4.97,5.03,4.69,4.89,5.33,5.24,5.46
5.31,5.11,5.73,5.82,4.75,3.79,4.80,5.32,5.14,4.30,4.65,4.05,4.35,5.40,5.50,4.46
3.84,3.63,4.89,5.73,5.73,4.89,NA,NA
>chr1:146004518-146004718
NA,NA,4.39,4.46,5.50,5.40,4.27,2.85,4.24,5.46,5.90,5.29,4.74,4.66,4.82,5.15
5.84,5.94,5.40,4.35,3.63,4.12,4.19,4.94,5.34,5.88,5.93,5.82,5.89,5.21,4.12,3.79
5.53,5.66,4.75,3.84,4.46,4.79,5.38,5.89,5.66,5.10,4.43,4.80,5.21,4.98,4.74,4.06
4.33,5.08,5.42,4.76,3.68,3.35,3.34,4.38,5.42,5.08,4.33,4.46,4.85,4.80,4.02,4.36
5.40,6.00,5.60,4.76,3.38,3.38,3.63,3.79,5.53,5.66,4.89,3.63,2.85,4.24,5.46,5.52
5.38,5.54,5.69,5.32,4.73,4.84,5.38,5.31,5.11,5.13,5.67,4.88,4.88,5.67,5.84,4.74
3.75,4.81,5.58,5.58,5.11,5.53,5.66,4.70,4.02,4.80,4.74,4.35,3.38,3.38,3.38,3.68
4.02,4.68,5.00,4.93,5.00,5.04,4.83,5.16,4.80,4.96,4.36,4.74,6.00,5.82,4.75,3.79
5.53,5.66,5.10,4.65,5.05,5.31,4.84,4.97,5.53,5.22,5.34,5.47,5.14,4.74,4.27,3.84
4.46,5.45,5.43,5.57,5.21,4.76,4.05,3.85,4.49,5.48,5.67,5.43,5.02,4.27,4.90,5.44
5.43,5.13,5.38,5.56,4.84,5.08,5.30,4.81,4.19,4.81,4.93,5.41,5.80,5.32,5.33,5.14
4.74,4.27,3.79,5.30,5.82,5.89,5.21,4.52,4.02,4.80,4.85,4.46,4.03,4.29,4.78,5.30
5.56,5.47,5.14,5.00,5.04,4.57,NA,NA
>chr1:146318615-146318815
NA,NA,5.70,4.38,3.34,3.35,3.68,4.35,4.98,5.75,5.42,4.93,4.69,5.54,5.54,4.03
4.48,5.48,5.53,3.79,4.12,5.41,5.30,5.24,5.43,5.53,4.95,4.61,4.73,4.85,5.29,5.41
5.82,5.30,5.02,5.03,5.57,4.99,4.65,4.93,5.49,5.73,4.24,4.67,5.85,5.73,4.70,3.35
4.14,5.10,5.49,4.99,5.22,5.33,4.95,4.85,5.35,6.00,5.40,4.52,3.74,4.57,4.65,4.52
4.50,5.14,5.33,4.95,4.65,5.10,5.66,5.53,3.79,3.63,3.38,4.89,5.73,5.58,4.36,4.36
5.57,5.96,4.68,4.18,4.82,5.34,4.80,4.98,5.42,5.08,4.84,4.73,4.65,4.52,4.50,4.80
4.93,5.48,5.53,5.11,5.58,5.73,4.70,3.35,3.34,3.85,4.74,4.74,5.33,5.84,5.84,5.41
5.04,4.63,4.63,5.04,4.68,4.02,4.70,5.66,6.07,5.76,5.76,6.01,5.37,4.69,4.73,5.01
5.36,5.38,5.10,4.85,4.30,5.14,6.02,5.48,4.48,3.34,3.85,4.05,4.76,5.21,5.20,5.50
5.05,4.65,5.10,5.82,5.96,4.68,4.18,4.73,4.65,4.52,5.15,5.93,5.48,5.00,4.57,5.32
5.69,4.65,4.51,4.88,5.38,5.36,5.01,4.73,3.95,4.67,5.85,5.58,4.36,2.85,4.27,4.74
5.14,5.33,5.41,5.82,6.01,5.76,5.76,5.79,4.86,5.11,5.10,5.73,5.84,5.80,5.29,4.74
4.72,5.40,5.32,5.88,5.34,4.94,NA,NA
>chr1:147059348-147059548
NA,NA,4.31,4.81,5.58,5.85,4.87,4.33,4.97,5.34,5.34,5.23,5.24,5.41,5.52,4.92
4.63,4.93,4.37,4.18,4.94,5.91,5.46,5.02,5.53,5.66,5.10,4.43,4.21,4.21,4.43,4.95
5.21,4.97,4.65,5.10,5.73,5.58,4.36,4.24,5.46,5.90,4.89,3.95,4.38,5.58,5.89,5.74
5.76,4.98,4.51,4.84,4.82,4.30,5.24,5.58,5.20,5.94,5.66,5.02,4.95,5.19,5.36,4.83
5.00,5.67,5.67,4.88,4.80,5.67,5.16,5.36,5.82,5.82,5.10,4.65,4.97,5.58,4.82,3.64
4.37,5.30,5.23,4.46,3.84,4.75,5.73,5.58,4.81,4.42,4.62,4.58,4.03,4.87,5.85,5.85
4.67,4.24,5.73,5.57,5.11,5.53,5.62,5.17,5.05,5.10,4.78,4.89,5.56,5.47,5.14,5.00
4.67,4.50,4.31,3.34,4.25,4.85,4.80,4.52,4.50,4.67,4.92,4.63,4.31,4.81,5.49,5.96
4.99,4.62,4.75,4.82,5.02,5.33,4.89,3.84,4.12,5.41,5.78,5.55,4.89,3.84,3.63,4.89
5.73,5.58,4.90,5.08,5.19,4.93,4.73,4.69,4.36,3.75,3.90,4.93,5.58,5.73,4.89,3.38
4.05,4.06,4.03,4.66,5.44,5.42,4.52,4.05,4.31,4.76,4.63,4.27,3.84,4.27,4.30,4.85
4.85,4.67,5.00,5.41,6.00,5.57,4.90,5.08,4.97,4.84,5.56,5.41,4.93,4.81,4.19,4.12
4.27,5.40,5.93,5.47,4.94,4.72,NA,NA
>chr1:147180549-147180749
NA,NA,5.37,4.03,4.31,4.63,4.97,5.42,5.42,4.38,4.24,4.86,5.53,5.14,5.15,5.80
5.38,5.13,5.43,5.91,4.75,2.85,2.85,3.63,4.76,5.42,5.42,4.97,4.69,4.51,5.53,5.48
4.48,4.14,5.10,5.73,5.84,5.35,5.22,4.82,5.15,5.80,5.38,4.84,5.56,5.43,5.27,5.74
5.56,5.29,4.67,4.50,4.52,4.80,4.43,4.39,4.27,4.30,4.65,5.10,5.66,5.53,4.51,4.43
5.14,5.33,4.95,5.24,5.65,5.52,4.46,4.12,4.12,5.42,5.44,4.93,4.81,4.84,5.53,5.34
5.02,4.92,4.93,4.86,3.95,4.25,4.85,5.14,5.33,5.41,5.74,5.76,4.74,4.66,4.82,5.02
4.99,5.32,5.69,4.65,5.11,5.57,5.96,4.68,4.18,4.73,5.22,5.75,5.16,4.61,4.03,4.36
4.63,4.76,4.92,5.40,5.31,4.94,4.98,5.40,5.40,4.98,4.51,4.31,4.65,5.19,4.97,5.17
5.85,5.85,4.87,3.64,3.75,4.63,4.50,5.14,5.33,5.26,4.99,4.65,4.92,5.19,4.97,5.24
5.65,5.52,4.77,4.36,4.98,5.33,5.26,4.99,5.32,6.00,5.57,5.11,4.80,4.80,5.02,5.46
5.91,5.43,5.26,5.20,4.98,5.31,5.41,4.89,4.58,4.77,5.31,5.05,5.17,5.85,5.73,4.70
3.35,3.74,4.57,5.04,4.92,4.85,4.93,5.19,5.08,4.90,5.28,6.02,5.84,4.79,4.46,4.81
5.03,5.20,5.50,5.73,5.80,5.41,NA,NA
>chr1:147193325-147193525
NA,NA,4.75,5.66,6.02,5.76,5.55,5.78,5.15,5.02,4.65,5.60,4.97,4.82,5.30,5.15
4.69,4.27,5.27,5.82,5.30,5.02,5.46,5.90,5.30,4.80,4.81,4.80,4.18,4.68,5.76,5.20
5.33,4.86,5.53,5.84,5.50,5.22,4.51,5.53,5.28,5.11,4.65,5.69,5.32,4.57,5.00,5.32
5.39,4.93,4.73,4.69,4.51,4.65,5.69,5.41,4.97,4.80,4.51,4.98,5.54,5.69,4.74,3.75
4.81,5.44,6.11,5.33,4.73,4.36,4.06,4.74,4.74,4.80,4.52,4.63,4.73,4.68,4.78,5.30
5.56,5.47,5.14,4.97,4.80,4.63,4.73,3.95,4.25,4.85,4.67,5.00,5.14,5.75,5.41,4.82
4.97,5.96,5.57,5.11,4.65,5.69,5.41,4.97,4.80,4.81,5.02,5.02,5.14,6.02,5.66,4.75
3.84,5.08,5.19,4.66,4.03,4.87,5.85,5.73,4.89,3.38,3.38,3.63,2.85,2.85,4.75,5.91
5.99,5.41,5.20,5.13,5.37,6.01,6.07,5.28,4.90,4.27,5.15,5.84,5.35,5.38,5.89,5.48
4.48,4.03,5.54,6.20,5.89,5.58,5.24,4.97,5.21,4.52,4.02,4.80,4.50,4.63,4.42,4.68
4.73,4.63,4.31,4.03,5.54,6.20,5.41,5.20,4.98,5.10,5.05,4.85,5.35,5.93,5.47,5.14
4.97,4.37,4.33,5.46,6.01,6.07,5.28,5.11,5.53,5.62,5.17,5.05,5.50,5.20,5.21,4.76
3.68,4.02,4.68,5.00,4.93,5.00,NA,NA
>chr1:147208990-147209190
NA,NA,6.07,5.28,5.11,4.80,4.80,5.11,5.57,5.73,5.08,4.89,5.91,5.65,4.82,3.64
4.68,5.76,5.55,4.33,3.75,4.81,5.49,6.00,5.33,4.50,4.63,3.75,3.64,4.82,5.58,4.97
5.24,5.58,5.20,5.84,5.80,5.30,4.80,4.51,4.19,4.81,5.58,5.73,4.75,3.84,4.46,5.50
5.40,4.27,2.85,4.36,5.28,5.53,4.51,5.22,6.00,5.40,4.52,4.14,5.22,6.01,5.43,5.02
5.14,5.93,5.37,4.69,4.89,5.56,5.48,5.13,5.54,5.54,5.13,5.32,5.39,4.96,4.77,4.72
4.94,5.47,5.34,5.38,5.65,5.82,5.27,4.27,4.39,5.22,5.50,4.46,4.69,5.15,5.08,4.61
5.01,5.58,5.58,5.11,5.53,5.66,4.75,3.84,4.27,4.30,5.17,5.86,5.43,4.33,4.37,4.93
4.85,4.93,5.19,5.08,4.90,5.28,6.02,5.84,4.79,4.46,4.12,3.63,4.35,5.40,5.94,5.22
4.78,4.89,5.80,5.84,5.32,5.31,4.80,4.80,5.31,4.95,4.65,4.95,5.60,5.52,5.22,5.38
5.23,4.61,4.03,4.70,5.73,5.73,4.89,4.05,4.65,4.95,5.33,4.98,4.66,5.08,5.45,5.43
5.49,5.50,5.73,5.10,4.14,4.52,5.40,5.91,5.43,5.49,5.50,5.15,4.99,5.27,4.79,4.46
4.12,3.63,3.38,4.35,4.74,5.14,5.33,5.26,5.43,5.67,5.47,5.14,4.86,4.78,5.31,5.38
4.33,4.82,5.70,5.08,5.36,5.37,NA,NA
>chr1:147331754-147331954
NA,NA,4.85,4.95,5.33,5.14,4.43,4.51,4.65,5.69,5.41,5.00,5.04,4.57,4.53,4.89
5.56,5.47,5.14,4.74,4.27,3.79,5.53,5.48,4.93,4.65,4.73,4.69,5.08,5.59,5.88,5.94
5.15,4.82,4.66,4.74,5.76,5.74,5.41,5.31,4.95,4.53,5.23,5.53,4.66,4.98,5.47,5.34
4.77,4.36,3.90,4.02,4.52,5.60,5.91,5.43,5.57,5.21,4.52,4.03,4.14,4.80,5.74,5.67
5.43,5.57,5.21,4.76,3.38,4.05,4.65,4.97,5.19,4.94,4.61,5.08,5.15,4.69,5.08,5.19
4.89,4.76,4.73,4.63,4.36,4.05,4.31,4.51,4.19,4.36,4.69,4.73,4.68,4.99,5.60,4.65
3.79,4.75,5.73,5.58,5.11,5.53,5.66,4.75,3.84,5.08,4.97,4.84,5.56,5.43,5.27,5.53
5.31,4.97,4.84,4.85,5.05,5.10,4.98,5.32,5.43,4.53,4.95,5.53,5.43,4.93,4.93,5.23
5.34,4.99,5.15,5.94,5.94,5.79,5.75,5.14,4.74,4.35,3.63,4.12,4.46,5.52,5.60,4.76
4.05,3.85,4.49,5.32,5.19,5.13,5.84,5.84,4.71,4.29,4.42,4.63,4.50,4.80,4.02,4.52
5.41,5.78,5.94,5.56,4.42,3.75,4.81,5.48,6.07,6.01,5.82,5.89,5.21,4.76,3.63,2.85
2.85,4.75,5.73,5.85,4.67,3.95,4.89,5.90,5.40,4.92,3.90,4.66,5.53,5.34,4.94,4.19
4.81,5.58,5.73,4.70,4.02,4.65,NA,NA
>chr1:147518108-147518308
NA,NA,4.93,4.78,4.68,4.85,4.73,4.78,5.22,5.94,5.40,4.36,3.35,3.34,3.85,4.05
4.35,4.63,4.97,5.31,5.56,5.14,4.74,4.74,4.65,4.95,5.20,4.98,5.31,5.41,4.89,4.75
4.76,4.81,4.63,4.36,3.90,4.02,4.52,5.42,5.56,4.93,4.93,5.43,5.40,4.85,4.68,4.73
4.63,4.63,3.75,3.64,4.87,5.85,5.73,4.89,3.38,4.05,3.85,3.34,4.31,4.50,5.14,5.33
4.95,5.17,5.80,5.82,4.88,4.14,4.03,4.52,5.41,5.30,5.24,5.56,5.30,4.24,4.24,5.46
5.90,4.89,3.95,3.85,4.05,3.38,4.89,5.66,5.89,4.72,3.90,4.93,5.48,5.89,5.38,4.79
4.46,4.90,5.28,5.53,5.11,5.58,5.58,4.48,3.34,4.38,5.70,5.78,5.94,5.30,5.11,5.13
5.13,5.08,4.51,5.19,5.31,5.56,5.14,4.97,4.80,4.51,4.19,4.81,5.57,5.96,4.99,4.62
4.58,4.77,5.40,5.35,5.38,5.54,5.60,4.97,4.82,5.66,5.94,5.20,5.03,4.69,5.08,5.34
4.97,4.63,4.27,3.84,4.27,4.30,5.24,5.42,5.44,4.93,4.90,5.02,5.02,5.14,5.53,5.60
4.68,4.18,4.94,5.91,5.60,4.95,4.43,4.21,4.21,5.15,5.86,5.99,5.89,5.21,4.12,3.84
5.08,5.34,4.94,4.63,4.63,4.94,5.42,5.42,4.38,4.24,4.86,5.54,4.72,4.98,5.47,5.67
4.89,5.00,5.48,5.34,5.38,5.89,NA,NA
>chr1:147732267-147732467
NA,NA,5.00,4.33,4.85,4.97,4.68,4.02,4.36,5.40,5.94,5.84,5.32,5.31,4.80,4.63
5.40,5.90,5.60,4.76,3.38,3.38,3.38,3.38,3.68,4.03,4.14,4.88,5.37,4.65,4.51,5.22
5.50,4.46,4.39,5.22,5.94,5.22,4.98,5.32,5.43,4.53,5.00,5.82,5.49,4.81,3.75,3.64
4.82,5.58,5.89,6.20,5.54,5.33,5.13,5.84,4.74,4.72,5.89,5.28,4.36,4.24,5.15,5.78
5.55,5.38,5.22,5.35,5.22,4.14,3.35,4.70,5.82,6.00,4.74,4.66,5.08,5.45,5.43,5.57
5.21,4.12,3.79,4.80,4.80,3.79,3.63,4.35,5.40,6.00,5.60,4.52,4.02,4.65,4.99,5.49
5.10,5.11,4.86,4.65,5.11,5.57,5.82,5.00,4.33,4.51,4.81,5.48,5.53,3.79,4.75,5.73
5.73,4.89,3.38,3.63,3.84,5.08,5.19,4.66,4.71,5.55,5.76,5.33,4.85,4.46,3.64,4.68
5.69,5.69,4.97,4.33,4.67,5.40,5.56,5.48,4.98,5.31,5.46,4.53,4.67,5.40,5.80,5.84
5.15,4.82,4.66,4.98,5.33,5.41,5.99,5.44,4.81,4.19,4.81,4.93,5.39,5.53,5.27,5.43
5.30,4.14,3.35,4.52,5.42,5.44,4.96,5.02,5.41,5.40,5.00,4.59,5.64,5.42,5.18,4.37
4.42,5.56,5.41,4.66,4.77,5.56,5.58,4.94,4.63,4.77,5.35,5.40,4.42,4.54,5.47,5.56
5.30,4.37,4.18,4.94,5.67,5.47,NA,NA
>chr1:147865607-147865807
NA,NA,5.26,5.33,5.14,5.04,5.10,5.08,5.45,4.92,4.65,4.57,4.53,4.86,5.14,5.33
5.26,4.99,5.04,5.29,5.90,5.60,4.76,3.38,3.38,3.38,3.38,3.38,3.38,3.38,3.38,3.38
3.38,3.38,3.38,3.68,4.02,3.90,3.75,4.81,5.57,5.96,4.97,4.82,5.33,5.38,4.84,4.51
4.31,4.65,5.19,5.20,5.84,5.94,5.15,4.52,4.80,4.74,4.35,3.38,3.38,3.38,3.38,3.38
4.05,4.06,4.33,5.38,5.80,5.73,5.50,5.15,4.82,5.22,5.52,5.60,4.76,3.68,4.02,4.65
4.73,4.45,4.66,5.44,5.30,4.69,4.27,5.27,6.20,6.20,5.74,5.31,4.84,5.08,5.42,4.95
3.85,4.24,5.73,5.57,5.11,5.30,5.37,5.13,5.48,5.34,4.77,4.36,4.74,5.29,5.23,5.08
4.66,4.74,4.92,4.85,4.93,5.39,5.56,5.14,4.97,4.37,4.18,4.94,5.67,5.74,4.95,4.61
4.96,5.41,5.31,4.78,4.86,4.93,4.92,4.85,4.76,4.89,5.41,5.31,4.78,4.73,5.01,5.36
5.65,5.17,4.93,4.86,4.78,5.10,5.05,5.17,5.86,5.37,5.13,5.20,5.32,5.94,5.43,4.61
5.01,5.58,5.58,5.11,5.53,5.66,5.10,3.85,3.34,3.35,3.68,4.76,5.41,5.08,4.61,4.03
4.52,5.41,5.08,4.61,4.03,4.52,5.41,5.08,5.27,5.67,5.16,4.61,4.03,4.52,5.21,5.20
5.50,5.73,5.50,5.73,5.50,5.49,NA,NA
>chr1:147891774-147891974
NA,NA,5.85,4.67,4.49,5.40,5.41,4.82,4.51,4.63,4.50,4.80,4.93,5.62,5.37,5.13
5.48,5.34,4.46,4.81,5.28,6.07,5.79,4.86,5.08,4.57,5.32,5.69,5.54,4.72,3.90,4.52
5.15,5.50,5.27,4.99,5.02,5.43,5.45,4.46,4.39,5.22,5.93,5.47,5.14,4.50,4.52,4.80
4.85,4.85,5.05,5.10,4.98,5.40,5.41,5.02,4.82,4.62,4.78,4.97,4.68,4.92,5.40,5.91
4.94,4.18,3.75,4.05,3.68,4.35,5.40,5.94,5.22,4.98,5.48,5.34,4.46,4.12,3.63,3.38
4.35,4.74,4.80,4.02,3.68,3.38,4.89,5.73,5.85,4.67,3.34,3.35,4.36,5.40,6.00,5.46
4.24,4.36,5.58,5.58,5.11,5.30,5.37,5.33,5.13,5.69,4.99,4.68,4.81,4.98,5.65,5.46
4.96,5.16,5.36,4.96,4.77,4.96,5.44,5.42,5.24,4.95,5.20,4.49,3.85,4.05,4.76,5.60
6.00,5.35,4.25,3.34,4.52,5.31,5.56,4.53,4.17,4.03,3.68,3.38,3.38,3.38,3.38,3.38
3.38,3.38,3.38,3.38,3.38,3.38,3.38,3.38,3.38,3.38,3.38,3.38,3.38,4.35,4.74,5.14
5.75,5.41,5.24,5.43,5.32,4.49,4.67,5.86,5.37,5.13,5.40,5.79,5.55,5.76,5.32,5.32
5.84,5.50,5.40,4.35,3.68,4.02,3.90,4.72,5.65,5.37,4.03,4.52,5.31,5.44,4.96,4.61
5.00,5.82,5.82,4.70,3.35,4.14,NA,NA
>chr1:148209892-148210092
NA,NA,4.78,4.73,4.85,4.93,5.44,5.42,4.76,3.38,3.38,4.05,4.65,4.30,4.99,5.27
5.23,5.30,4.37,4.33,5.55,5.76,4.99,4.62,4.58,4.77,5.40,5.94,5.35,4.25,4.24,5.13
5.13,4.24,4.67,5.85,5.73,4.75,3.79,4.80,5.76,6.01,5.82,5.89,5.03,4.81,4.46,5.35
5.84,5.20,5.03,4.69,4.46,5.23,5.40,4.63,4.88,5.37,5.53,5.84,5.45,5.43,5.57,5.21
4.76,3.63,3.84,4.89,5.55,5.79,5.40,4.49,4.67,5.86,5.37,4.03,4.48,5.58,5.73,4.89
3.68,4.03,4.61,5.43,5.94,5.15,4.27,3.84,4.75,5.66,6.07,6.07,5.66,4.89,4.05,3.85
4.24,4.86,4.65,5.11,5.58,5.58,4.90,5.08,5.23,5.24,5.30,5.15,5.02,5.53,5.66,5.10
4.65,4.30,4.99,5.27,4.79,4.46,4.12,4.75,5.73,5.58,5.11,4.80,5.76,6.07,5.28,4.90
4.27,4.30,4.65,4.05,4.35,5.40,6.00,5.60,4.76,3.38,3.63,2.85,4.36,5.57,5.96,4.99
4.62,4.76,4.73,4.69,3.75,3.75,4.43,5.33,5.69,4.65,4.51,4.69,4.73,4.93,5.39,5.53
5.27,5.23,4.89,4.69,5.03,5.20,5.80,5.38,5.13,5.55,5.76,5.32,4.57,5.08,5.73,5.82
4.75,2.85,2.85,4.12,5.41,5.08,5.27,5.74,5.93,5.22,4.36,4.46,5.35,5.22,5.11,4.86
5.53,5.76,5.23,5.27,5.67,5.16,NA,NA
>chr1:148521045-148521245
NA,NA,4.95,4.53,5.56,5.42,5.24,4.97,5.21,4.95,4.65,5.05,5.50,5.32,5.29,4.92
4.76,4.63,4.35,3.38,3.38,3.63,3.84,4.89,5.23,5.10,5.40,5.56,5.47,5.14,4.43,4.36
4.46,5.35,5.22,5.11,5.73,5.57,4.81,4.46,4.79,4.46,4.90,5.58,5.73,4.70,4.02,4.80
4.74,4.27,3.84,4.89,5.23,5.10,5.40,5.23,4.46,4.90,5.58,5.73,4.89,4.05,4.06,4.33
5.38,5.80,5.20,5.03,4.69,4.46,5.23,5.29,4.74,4.72,5.40,5.40,5.38,4.79,5.08,4.66
3.90,4.93,5.49,5.73,5.08,4.89,5.67,5.47,5.14,4.43,4.39,5.08,5.23,4.53,4.95,5.31
4.95,5.17,5.62,5.53,5.11,5.58,5.73,4.89,3.38,3.68,3.35,3.34,4.38,5.65,6.00,5.40
4.35,3.38,3.38,3.68,4.02,4.80,4.74,4.35,3.38,3.38,3.38,4.05,4.65,4.95,5.33,5.14
4.97,4.37,3.64,4.82,5.65,5.91,4.89,3.74,4.52,5.31,5.42,4.94,4.84,5.38,5.55,5.79
5.75,5.14,5.04,5.10,5.08,5.41,4.52,4.02,4.68,5.00,4.93,5.00,4.67,4.43,4.39,4.89
5.23,4.61,5.01,5.48,6.07,6.01,5.82,5.74,5.10,5.11,4.86,4.65,5.02,5.30,5.08,4.84
5.56,5.41,4.93,4.73,4.69,4.51,4.80,5.76,6.07,5.66,4.75,2.85,4.36,5.57,5.73,4.24
4.25,5.35,6.00,5.40,4.94,4.14,NA,NA
>chr1:148642447-148642647
NA,NA,4.88,4.39,4.89,5.23,5.10,5.40,5.80,5.71,5.29,5.21,4.98,4.74,3.85,4.24
4.86,5.54,5.38,4.79,5.08,5.22,5.34,5.47,4.92,4.76,4.63,4.63,3.75,3.64,4.87,5.62
5.89,5.38,5.52,5.60,4.12,3.79,4.65,5.69,4.74,4.72,5.40,5.32,5.84,5.50,5.15,4.63
3.75,4.33,5.46,5.93,5.84,5.50,5.40,4.74,4.65,4.97,5.03,4.81,3.75,4.74,5.00,4.68
4.02,4.36,5.40,5.94,5.40,4.84,5.19,5.40,4.94,4.82,5.66,5.30,5.11,5.62,5.74,5.27
4.27,4.69,5.15,5.08,4.61,4.94,5.45,5.08,4.61,5.01,5.49,6.00,5.33,4.50,4.63,4.51
4.33,5.00,5.82,5.57,5.11,5.53,5.66,5.10,4.65,4.95,5.31,5.27,5.08,5.70,5.24,4.30
4.27,4.69,5.30,5.08,4.84,5.56,5.38,5.13,5.55,5.88,5.36,5.16,5.40,5.13,5.20,5.76
5.41,5.00,4.67,4.43,4.51,5.30,5.82,5.74,5.50,5.15,5.14,5.53,5.60,4.68,3.64,4.06
5.10,5.82,5.82,5.36,5.08,5.70,5.24,4.30,4.99,4.99,4.30,5.24,5.42,5.42,5.19,4.51
3.74,3.35,4.70,5.91,5.43,5.13,5.38,5.31,4.78,4.86,4.93,5.17,5.46,5.19,4.63,5.01
5.62,5.99,5.89,5.21,4.76,3.68,4.03,4.17,4.33,4.97,5.60,4.65,3.79,4.75,5.82,5.82
4.88,4.80,5.31,5.26,5.43,5.91,NA,NA
>chr1:148651836-148652036
NA,NA,5.24,5.30,5.15,4.24,2.85,4.75,5.66,5.53,3.79,4.75,5.66,5.89,4.72,3.90
4.02,4.36,4.74,4.67,5.00,5.14,5.33,4.95,5.24,5.58,4.97,4.65,5.10,5.66,5.89,4.72
3.90,4.02,3.68,3.38,4.35,4.74,5.14,5.33,5.32,5.50,5.74,5.99,5.44,5.11,5.53,5.28
4.36,2.85,3.63,4.35,4.63,4.73,4.68,4.99,5.60,5.54,4.72,3.90,4.52,4.50,5.33,5.76
5.20,4.69,4.86,4.68,4.02,3.68,4.89,5.73,5.73,5.10,4.65,4.30,4.27,4.90,5.58,5.58
4.48,3.34,3.85,4.05,4.35,5.40,5.94,5.22,4.98,5.20,4.95,4.65,4.05,4.35,4.74,4.80
4.93,5.58,5.58,5.11,5.53,5.28,4.36,2.85,3.63,3.38,4.89,5.73,5.58,4.48,3.34,3.85
5.10,5.73,5.73,4.89,3.38,3.68,3.35,4.14,5.22,6.01,4.94,4.18,3.75,4.05,3.68,4.76
5.42,5.56,4.53,4.95,5.53,5.39,4.96,4.96,5.41,5.71,5.67,5.40,4.98,5.31,5.46,4.53
4.67,5.40,5.80,5.71,5.25,5.08,4.77,4.94,5.29,5.41,5.99,5.44,4.81,4.19,4.81,4.93
5.44,5.42,5.24,5.05,5.10,4.14,3.35,4.52,5.42,5.44,4.93,4.85,4.93,4.85,4.72,4.93
5.56,5.31,4.65,4.51,4.77,5.29,5.30,4.70,4.77,5.56,5.58,4.94,4.63,4.77,5.35,5.84
5.20,5.19,4.65,3.75,4.18,4.94,NA,NA
>chr1:148664092-148664292
NA,NA,4.94,5.45,5.08,5.27,5.31,4.95,5.24,5.70,5.30,5.24,5.46,5.80,5.32,5.20
5.13,5.20,5.88,4.88,4.88,5.37,5.79,6.07,5.66,4.75,2.85,4.36,5.58,5.85,4.87,4.33
5.08,5.30,5.02,5.53,5.48,4.81,4.51,4.72,4.93,5.46,5.80,5.73,5.31,4.84,5.19,5.56
5.22,4.99,5.49,5.10,5.11,4.86,5.79,6.07,5.28,4.81,4.19,4.94,5.58,5.80,5.73,5.31
4.77,4.58,4.89,5.19,5.88,6.02,5.28,5.11,4.65,4.86,5.11,5.10,5.74,5.99,5.86,5.17
4.95,5.20,4.98,5.10,5.73,5.50,5.74,5.74,5.88,5.00,4.53,5.43,5.32,5.00,4.89,6.01
5.22,5.11,5.73,5.57,5.11,5.53,5.66,4.75,3.84,4.27,4.30,5.17,5.62,5.53,3.79,4.27
4.63,4.97,5.34,5.88,6.02,5.48,5.01,4.17,4.53,5.56,5.30,4.69,4.46,5.23,5.29,4.67
4.43,3.75,2.85,4.12,5.21,5.20,5.84,6.01,5.43,5.57,5.21,4.95,4.06,3.64,4.37,4.97
4.68,4.02,4.52,5.41,5.81,5.27,5.09,5.39,5.45,5.08,5.22,5.35,5.84,5.73,5.10,4.14
4.31,4.50,5.14,5.56,5.31,5.19,4.80,4.45,4.29,4.42,4.05,3.68,3.38,3.38,4.76,5.41
5.30,4.82,4.51,4.05,4.70,5.73,5.58,4.48,4.03,5.37,5.86,4.67,3.34,4.31,4.50,4.80
4.92,5.19,4.97,5.24,5.70,5.78,NA,NA
>chr1:148786915-148787115
NA,NA,5.10,5.66,5.53,5.02,5.03,5.89,5.99,5.62,4.93,4.80,4.43,4.51,5.30,5.82
5.41,5.20,5.13,5.37,6.01,5.76,5.76,6.07,5.28,5.11,5.30,5.82,5.74,5.50,5.15,5.14
5.53,5.37,5.36,5.23,5.50,5.50,5.55,5.78,5.41,4.76,3.63,3.79,4.80,5.32,5.14,5.02
4.99,4.65,4.93,5.58,5.73,4.75,3.84,4.27,5.27,5.99,5.86,5.15,4.64,5.27,5.60,5.50
4.99,4.30,5.17,5.62,5.89,5.38,5.34,5.48,5.13,5.37,5.62,5.01,4.17,4.33,4.51,4.63
4.50,5.14,5.56,5.19,4.84,4.94,5.91,5.65,5.24,4.97,5.03,5.02,4.65,5.60,4.68,3.64
4.87,5.62,5.53,5.11,5.57,5.73,5.33,5.20,5.62,4.24,3.85,4.95,5.42,5.44,4.89,4.75
4.75,4.76,4.73,4.69,4.36,4.46,5.52,5.60,4.76,3.63,2.85,2.85,4.12,5.21,5.89,5.82
5.93,5.76,5.55,5.79,5.75,4.98,3.75,4.12,3.63,3.38,4.35,5.40,5.94,5.22,4.98,5.20
5.32,5.50,5.73,5.80,5.41,4.93,4.85,4.93,4.85,4.72,4.93,5.43,5.53,4.80,4.63,5.05
4.85,4.76,4.62,4.99,5.96,5.80,4.87,4.03,4.29,4.99,5.60,5.79,5.76,4.80,5.02,5.03
4.97,4.85,5.35,6.00,5.40,4.65,4.42,4.62,4.82,5.02,5.30,5.70,5.24,4.97,5.03,5.02
4.80,4.80,4.51,4.43,4.80,4.02,NA,NA
>chr1:148788804-148789004
NA,NA,4.02,4.70,5.73,5.58,4.81,4.19,4.94,5.34,5.53,4.66,3.90,4.92,5.40,6.00
5.22,3.75,4.36,5.58,5.58,4.36,2.85,3.63,3.38,4.76,5.21,5.89,5.82,6.01,6.07,5.48
4.81,3.75,4.42,5.31,5.74,5.99,5.62,4.81,4.31,4.76,4.63,4.63,4.42,4.68,4.90,4.80
4.45,4.66,5.39,5.32,4.49,3.85,4.74,5.40,5.93,5.74,4.80,4.14,4.03,4.36,4.74,5.33
5.76,5.74,5.27,5.14,5.32,5.32,5.88,5.23,4.53,5.00,5.67,5.67,5.00,4.53,5.43,5.32
4.49,3.85,4.05,4.35,4.63,4.73,4.93,5.39,5.53,5.27,5.43,5.56,4.84,4.97,5.08,3.84
4.75,5.66,5.53,5.11,5.58,5.73,5.10,4.65,4.95,5.29,4.85,4.68,4.73,4.69,4.36,4.19
4.51,4.31,4.05,4.36,4.63,4.73,4.76,4.89,5.19,5.08,3.84,4.27,4.74,4.80,4.92,5.45
5.08,4.61,4.03,3.68,4.76,5.21,5.57,5.43,5.67,5.47,4.54,3.64,4.06,4.95,5.21,5.57
5.43,5.91,5.60,4.52,4.02,3.90,4.36,4.77,5.34,5.47,4.98,4.66,5.53,4.97,4.33,4.82
5.58,5.89,5.74,5.76,4.74,4.66,4.82,5.15,5.50,5.73,5.80,5.38,4.84,5.31,5.05,5.17
5.62,5.53,3.79,4.27,4.74,5.14,5.47,5.56,5.30,4.78,4.73,4.61,4.67,5.04,5.14,5.33
4.95,4.85,4.85,5.14,5.33,4.95,NA,NA
>chr1:148791595-148791795
NA,NA,4.36,3.35,4.14,5.31,5.46,4.53,4.67,5.20,5.42,5.42,4.93,4.69,5.54,6.20
5.41,5.20,5.13,5.37,5.30,3.79,3.63,3.38,4.35,4.74,5.33,5.69,4.65,5.02,5.30,5.42
4.97,4.69,3.75,4.36,5.58,5.58,4.36,2.85,3.63,3.38,4.35,5.40,6.00,5.60,4.76,3.63
3.84,5.08,5.34,4.97,4.63,4.36,4.05,4.31,4.81,4.51,3.74,4.31,5.15,5.50,4.46,4.69
5.03,4.97,5.17,5.62,5.53,3.79,3.63,3.38,4.89,5.66,5.53,5.11,5.28,6.07,6.07,5.66
4.89,3.63,2.85,4.36,5.57,5.73,5.33,5.37,6.01,5.76,5.32,5.14,4.30,4.65,5.10,5.66
5.53,5.11,5.28,5.53,5.11,5.58,5.73,4.89,3.38,3.63,3.79,5.53,5.48,4.48,4.03,5.54
6.20,5.89,5.21,4.76,3.38,3.63,4.12,3.75,4.74,5.00,5.41,6.00,5.82,4.89,3.68,4.02
4.80,4.74,4.35,3.38,3.68,4.05,4.42,4.68,4.73,4.63,4.35,3.38,3.63,2.85,4.36,5.44
5.43,5.13,5.19,5.53,5.27,5.16,5.40,4.49,4.25,4.84,4.97,5.58,5.80,5.15,4.27,4.39
4.69,4.97,5.31,5.56,4.98,4.72,5.40,5.40,5.38,4.79,5.08,5.22,5.35,5.22,4.98,5.20
4.95,5.17,5.80,5.82,5.36,5.23,4.89,3.84,4.75,5.82,5.96,4.98,4.51,4.98,5.65,5.82
5.89,5.21,4.12,3.79,4.80,5.40,NA,NA
>chr1:148944099-148944299
NA,NA,5.18,5.13,4.80,4.43,4.74,4.74,4.67,4.92,4.85,4.68,4.78,4.97,5.14,5.75
5.16,5.27,5.31,5.41,5.82,5.65,4.72,4.74,5.69,5.53,5.76,5.55,5.79,5.40,4.49,3.85
4.74,4.74,4.80,4.92,5.40,5.91,4.94,4.18,4.54,5.40,5.39,4.96,4.61,4.95,5.31,5.32
5.94,5.43,5.10,5.05,5.02,5.42,5.42,4.52,4.02,4.68,4.97,4.80,4.51,4.19,4.36,4.43
5.33,5.84,5.67,4.88,4.14,4.94,5.31,5.56,4.53,4.17,4.03,3.68,4.76,5.21,5.20,5.84
5.35,5.38,5.54,5.69,5.41,4.97,4.80,4.51,4.84,5.53,5.34,4.94,4.98,5.65,5.82,5.27
4.27,4.90,5.28,5.53,5.11,5.57,6.00,5.32,4.73,4.18,4.54,5.47,5.93,5.40,4.35,3.68
4.03,4.17,4.53,5.43,5.56,5.14,5.04,5.10,5.16,5.52,4.85,4.68,4.85,4.93,4.80,4.76
4.69,4.39,5.08,4.97,4.84,4.80,4.90,4.93,5.44,5.42,4.76,3.68,4.05,4.31,4.76,4.63
4.52,4.80,4.74,4.74,3.85,4.49,5.20,5.32,5.94,5.43,4.61,4.94,5.19,5.57,4.99,4.65
4.52,5.15,5.94,5.84,5.20,5.03,5.02,5.53,5.66,4.70,4.02,4.68,5.04,5.10,5.16,5.75
5.14,5.00,4.67,4.50,4.31,4.14,5.31,5.41,4.93,4.85,4.92,4.93,4.97,4.37,4.33,5.46
5.30,5.02,5.46,6.00,5.40,4.36,NA,NA
>chr1:149121950-149122150
NA,NA,3.75,4.74,4.92,4.63,4.80,4.97,4.93,5.00,5.14,5.33,5.26,5.43,5.91,5.40
4.92,4.80,4.43,4.36,3.75,4.74,4.92,5.02,5.31,5.40,4.54,4.33,5.46,5.65,4.72,4.98
5.47,5.93,5.35,4.25,4.49,5.32,5.31,4.94,4.84,5.38,5.33,5.24,5.43,5.40,4.54,4.18
4.94,5.45,5.84,6.02,5.66,4.75,2.85,3.75,4.69,4.76,4.98,5.76,5.20,5.33,4.86,5.53
5.88,4.97,4.84,4.73,5.04,5.00,5.14,5.33,5.26,5.02,4.81,4.80,5.30,5.56,5.47,5.14
4.85,4.25,4.24,5.13,5.84,5.41,5.04,4.63,4.14,4.03,3.68,4.35,4.74,5.33,6.00,5.57
4.36,4.36,5.28,5.53,5.11,5.44,5.99,5.27,5.14,5.93,5.82,5.27,4.27,4.69,5.46,5.52
4.46,4.12,4.27,4.74,4.80,4.93,5.49,5.73,5.33,5.20,5.76,4.74,3.75,4.12,4.27,4.63
4.73,4.93,5.19,5.53,4.84,4.94,5.34,5.08,4.90,5.44,5.99,5.27,4.27,4.39,4.69,4.73
4.93,5.39,5.56,5.22,4.99,5.49,5.31,4.42,4.37,5.30,5.80,5.71,5.29,4.80,4.94,5.08
4.79,4.46,4.81,5.57,5.73,5.33,5.37,5.44,4.81,4.46,5.35,5.40,4.84,5.38,5.80,5.32
5.33,4.98,4.36,4.63,4.81,4.68,4.85,5.52,5.41,4.82,4.85,4.97,4.93,5.29,5.90,5.40
4.65,4.31,4.76,4.63,4.27,2.85,NA,NA
>chr1:149154762-149154962
NA,NA,3.68,4.02,4.65,4.99,5.26,5.20,5.13,5.37,5.91,5.10,4.65,5.05,5.31,4.84
5.38,5.64,4.85,4.85,5.74,5.43,5.27,5.31,5.26,5.43,5.91,5.40,4.65,4.31,4.51,4.84
4.82,4.30,4.85,5.35,5.93,5.74,4.95,4.53,5.43,5.32,4.98,5.31,5.58,4.97,4.84,4.25
3.95,4.86,4.93,4.92,4.63,4.31,4.65,5.45,5.08,5.27,5.53,5.19,4.84,5.40,5.80,5.29
4.67,4.74,4.36,4.03,4.61,5.23,4.89,4.39,4.43,5.14,5.56,5.31,4.97,4.63,4.52,4.80
4.74,4.74,4.06,4.33,4.97,5.08,3.84,4.12,5.42,5.56,4.93,4.96,5.08,4.62,4.43,4.74
4.74,5.33,6.00,5.57,5.11,5.53,5.66,4.70,3.35,3.34,4.67,5.85,5.85,5.17,4.30,4.27
4.90,5.44,5.99,5.74,5.31,4.42,4.68,5.76,5.55,5.13,4.97,5.88,5.32,5.32,5.84,4.79
4.46,4.81,5.46,6.00,5.35,4.85,4.97,5.03,4.24,3.75,4.69,4.97,5.31,5.32,5.13,5.54
5.54,4.03,4.52,5.31,5.08,5.13,5.46,5.30,4.51,4.69,4.76,4.80,5.30,5.90,5.60,4.52
4.05,4.31,4.76,4.63,4.27,3.84,4.46,5.50,5.22,4.39,4.89,5.55,5.94,5.74,4.85,4.85
5.47,5.49,5.02,5.19,5.58,5.80,5.20,5.21,4.76,3.38,3.68,4.02,4.65,4.73,4.45,4.58
4.89,5.41,5.80,5.73,5.50,5.20,NA,NA
>chr1:149196405-149196605
NA,NA,5.67,5.47,4.92,4.76,4.69,3.75,3.75,4.43,4.67,5.29,5.23,4.46,4.69,5.30
5.08,4.33,4.06,5.10,5.91,5.99,5.41,5.33,5.14,4.74,4.27,3.79,5.53,5.62,5.17,4.30
4.27,4.69,5.46,5.52,4.46,4.81,5.30,5.08,4.84,5.40,5.35,4.46,4.81,5.30,5.56,4.53
4.17,4.03,4.70,5.66,6.02,5.14,4.30,5.24,5.58,4.97,5.17,5.85,5.58,4.48,3.34,4.67
5.62,6.07,5.79,5.60,4.97,4.33,5.00,5.37,5.53,5.88,5.19,4.89,4.58,4.71,5.46,6.01
5.79,4.86,5.11,5.10,5.05,4.65,4.95,5.42,5.08,4.84,5.31,5.73,5.80,5.46,5.24,5.33
4.89,4.90,5.28,5.53,5.11,5.57,5.96,4.98,4.51,4.98,5.89,5.28,4.36,2.85,4.75,5.91
5.99,5.41,5.31,5.13,5.19,5.56,4.59,3.74,4.52,5.40,5.90,5.30,4.85,4.77,5.40,5.28
5.32,5.40,5.40,5.38,5.52,5.40,4.94,4.61,5.16,5.40,4.49,3.85,4.74,5.40,6.00,5.65
5.24,4.95,5.33,4.98,4.66,5.08,5.50,5.22,4.51,5.30,5.82,5.27,5.14,5.53,5.37,4.88
4.63,5.40,5.90,5.60,4.76,3.68,4.05,4.31,4.76,4.63,4.63,4.31,4.76,4.69,4.39,5.08
5.34,4.97,4.63,4.36,4.05,4.42,4.62,4.58,4.03,4.06,4.74,4.74,4.67,5.00,4.93,5.00
4.93,5.17,5.42,5.23,4.56,4.12,NA,NA
>chr1:149603609-149603809
NA,NA,4.83,4.67,5.40,5.80,5.22,4.98,5.40,5.79,5.78,5.70,4.82,3.64,4.37,4.97
5.14,5.75,5.41,5.02,4.82,4.75,4.75,4.89,5.39,5.40,4.54,3.64,4.46,5.35,6.00,5.40
4.52,4.14,5.22,5.35,4.46,4.36,4.43,4.67,4.92,4.63,4.92,5.52,5.41,4.82,4.85,5.30
5.56,5.74,4.95,4.33,4.85,4.93,4.85,4.95,5.22,5.65,4.93,4.69,5.20,5.88,4.88,4.80
5.53,5.39,4.93,4.81,4.19,4.81,5.28,6.07,5.79,5.60,4.97,4.77,5.41,5.54,5.54,5.18
5.13,5.31,5.41,5.99,5.44,4.36,2.85,3.63,3.38,4.76,5.21,5.89,5.82,5.30,3.79,3.63
3.38,4.89,5.73,5.58,5.11,4.65,5.69,5.41,5.00,5.04,4.83,5.10,4.92,4.94,4.58,4.03
4.06,4.74,5.40,5.94,5.40,4.84,4.97,5.34,4.99,4.30,4.65,4.95,5.41,5.30,5.24,5.43
5.40,4.94,4.33,4.95,5.53,5.19,4.84,4.73,4.65,4.92,5.40,6.00,5.35,4.25,3.95,4.73
4.63,4.98,5.96,5.82,5.10,3.85,3.95,4.89,5.56,5.47,4.54,4.42,5.40,5.35,4.77,4.77
4.79,5.27,5.27,5.23,5.40,5.10,5.43,5.56,4.77,4.70,5.30,5.15,4.63,4.82,5.15,5.93
5.74,4.95,4.33,4.85,4.93,4.85,4.93,5.44,5.42,4.52,3.35,4.14,5.30,5.43,5.27,5.53
5.39,4.93,4.81,4.19,4.81,5.44,NA,NA
>chr1:149815972-149816172
NA,NA,5.03,4.24,2.85,3.63,4.35,5.40,5.94,5.22,4.78,4.89,5.80,5.22,5.11,5.62
5.55,4.71,4.58,4.89,5.39,5.40,4.94,4.82,5.30,5.15,4.24,3.75,4.69,4.73,4.76,4.75
4.62,4.78,4.93,4.85,4.76,4.89,5.41,5.80,5.73,5.31,4.77,4.58,4.75,4.75,4.62,4.42
4.05,3.68,3.38,3.38,4.35,4.74,5.14,5.47,5.56,5.29,4.67,4.43,3.75,2.85,4.27,5.40
5.93,5.48,4.98,5.22,5.80,5.29,4.74,4.72,5.40,5.76,6.01,5.82,5.89,5.21,4.76,3.68
3.35,3.34,3.85,4.74,5.40,5.50,4.46,3.84,4.75,5.73,5.58,4.81,4.19,4.51,4.31,4.05
4.70,5.66,5.53,5.11,5.58,5.58,4.36,3.75,4.69,4.97,5.31,5.56,5.22,4.57,3.74,3.35
4.70,5.66,6.07,5.76,5.76,5.76,4.80,3.79,3.63,3.38,4.89,5.66,5.53,5.11,5.57,5.96
4.98,4.51,4.19,4.12,4.75,5.73,5.73,4.89,3.63,3.79,5.30,5.82,5.27,4.27,3.84,4.27
5.40,6.00,5.60,4.76,3.38,3.68,4.02,3.90,4.36,4.77,5.52,5.40,4.52,4.14,5.22,5.80
5.29,4.67,4.85,4.85,4.95,5.33,5.14,4.50,4.52,3.90,4.72,5.89,5.66,4.89,3.68,3.35
4.03,5.54,5.84,5.13,5.08,5.31,4.92,3.90,4.72,5.89,5.66,4.70,4.05,4.51,4.82,5.33
5.76,6.02,5.28,5.11,5.30,5.82,NA,NA
>chr1:149862966-149863166
NA,NA,4.39,5.22,5.94,5.84,5.73,5.10,4.78,4.86,4.93,5.29,5.80,5.22,5.11,5.73
5.80,4.67,4.24,5.13,5.84,4.74,4.66,4.82,4.30,5.24,5.42,5.44,4.96,4.61,4.17,5.01
5.58,5.73,4.70,4.02,4.80,4.50,4.31,3.74,4.89,5.45,4.46,3.84,4.75,5.73,5.58,4.36
2.85,4.75,5.66,5.89,4.98,4.94,5.31,5.53,4.95,4.53,5.23,5.08,4.69,5.03,4.97,4.65
4.74,4.74,4.80,4.52,4.63,4.76,4.80,4.97,5.14,5.33,5.41,6.20,6.20,5.89,5.21,4.76
3.38,3.38,3.38,3.38,3.68,4.05,4.31,4.76,4.63,4.52,4.80,4.74,4.36,4.02,4.80,4.43
3.75,4.36,5.28,5.53,5.11,5.57,6.00,4.74,4.66,5.08,5.23,5.29,4.74,4.36,4.36,3.90
4.52,4.50,4.67,5.00,5.41,5.76,5.20,4.69,4.73,4.85,4.93,5.41,5.80,5.73,5.50,5.20
5.21,4.12,3.79,4.80,5.40,4.98,4.51,4.31,4.65,5.45,5.08,5.27,5.31,5.32,5.80,5.46
4.93,4.93,5.46,5.80,5.15,4.82,4.66,4.74,5.00,4.68,4.02,4.52,5.21,4.97,4.85,5.35
5.50,5.84,5.32,5.40,4.98,4.51,4.92,5.40,5.19,4.84,5.40,6.01,5.43,5.26,5.31,5.27
5.43,5.30,4.78,4.89,5.80,5.40,4.84,4.97,5.08,4.39,4.43,5.14,5.33,5.32,5.94,5.43
5.27,5.31,5.32,5.50,5.73,5.50,NA,NA
>chr1:150016908-150017108
NA,NA,3.34,4.48,5.48,6.07,5.76,5.76,5.76,5.40,5.38,5.35,5.22,5.11,4.86,5.53
5.14,5.02,4.99,5.32,5.69,5.79,5.76,5.76,6.01,5.37,4.03,4.52,5.19,4.97,5.17,5.62
6.07,5.79,5.37,5.00,4.53,5.56,5.42,4.98,4.21,4.70,5.02,4.90,4.68,4.99,5.96,5.82
5.10,4.65,4.95,5.33,5.14,4.74,4.35,3.63,2.85,4.24,5.03,4.97,4.85,5.35,5.93,5.48
4.98,5.31,5.38,4.84,5.56,5.94,5.78,5.45,4.65,4.42,4.68,4.73,4.69,3.75,4.36,5.57
5.73,5.33,5.37,5.44,5.11,5.53,5.28,5.11,5.30,5.46,5.13,5.08,5.30,5.02,5.53,5.28
4.36,4.36,5.28,5.53,5.11,5.57,6.00,4.74,3.75,4.36,5.22,5.93,5.47,4.98,3.75,4.12
4.27,5.40,6.00,5.60,4.12,4.12,4.19,4.81,4.93,5.19,5.88,5.32,5.32,5.84,5.50,5.40
4.35,3.63,3.79,5.53,5.66,5.10,4.65,4.97,5.03,5.02,4.80,4.80,5.11,5.28,5.53,3.79
4.12,5.21,4.97,4.85,4.85,4.80,4.93,5.58,5.73,5.10,3.85,4.24,5.73,5.82,4.89,3.63
2.85,2.85,3.63,3.38,3.38,3.38,3.38,3.38,3.38,3.38,3.38,3.38,3.38,3.38,3.38,4.76
5.60,5.90,5.29,4.74,4.66,5.53,5.34,4.97,4.69,4.36,3.75,3.90,4.92,5.45,5.08,5.10
5.04,5.14,5.33,5.26,5.43,6.01,NA,NA
>chr1:150088361-150088561
NA,NA,4.05,4.76,5.21,5.89,6.20,5.84,4.33,4.68,5.96,5.57,4.36,3.75,5.22,6.00
5.40,4.65,4.42,4.73,5.02,5.66,5.56,4.42,4.37,4.97,4.68,4.92,5.40,6.00,5.22,4.51
4.80,4.80,3.79,3.63,3.38,4.76,5.60,5.90,5.40,5.10,5.43,5.94,5.32,5.33,5.14,4.50
4.31,4.14,5.22,6.01,5.43,5.02,5.14,6.02,5.28,5.11,4.80,4.80,5.11,5.28,5.53,5.11
5.57,6.00,5.41,5.04,4.63,4.88,5.37,4.65,3.79,3.63,3.38,3.38,4.35,5.40,6.00,5.40
4.52,4.14,5.10,5.49,4.99,5.04,4.92,4.85,4.68,4.42,4.05,4.52,5.41,5.08,5.27,5.67
5.16,5.36,5.82,5.57,5.11,5.53,5.66,4.70,4.03,4.61,5.08,5.15,5.02,5.53,5.28,5.11
4.65,4.86,4.24,4.25,5.35,5.50,5.84,5.93,5.37,4.03,4.48,5.48,5.53,5.02,5.46,5.90
4.89,4.69,5.20,5.76,4.74,4.72,5.65,5.37,5.13,5.20,5.41,5.82,5.93,5.76,5.23,5.36
5.67,5.69,4.97,4.82,5.66,5.30,4.98,5.20,5.41,6.20,5.54,5.13,5.48,5.93,5.40,4.36
3.35,4.03,5.54,5.54,4.03,3.35,4.70,5.73,5.73,4.75,4.12,3.75,4.74,5.69,4.65,5.11
5.58,5.58,4.36,3.75,5.22,5.50,4.46,4.69,5.46,6.00,5.22,4.36,4.19,4.51,4.80,5.30
5.80,5.84,5.15,5.14,6.02,5.66,NA,NA
>chr1:150161379-150161579
NA,NA,4.82,4.94,5.29,5.41,5.99,5.44,4.81,4.19,4.81,4.93,5.39,5.53,5.27,5.16
5.40,4.49,3.85,4.95,5.42,5.44,4.93,4.85,4.92,5.04,4.57,5.00,5.48,5.56,5.29,5.04
4.99,5.26,5.29,4.54,4.42,5.56,5.58,4.94,4.19,4.81,5.44,5.37,4.03,4.52,5.40,5.90
5.30,4.85,4.72,4.93,5.43,5.40,4.92,4.63,4.73,3.95,3.85,4.95,5.41,5.81,5.68,5.56
4.82,4.84,5.19,5.53,4.95,4.33,4.94,5.40,5.39,4.96,5.02,5.30,5.70,5.24,4.30,4.99
5.34,4.97,4.84,5.40,5.94,5.40,4.74,4.06,4.03,4.58,4.94,4.92,5.10,4.83,5.04,5.00
5.41,5.69,4.65,5.11,5.58,5.73,4.89,3.38,3.63,3.79,5.30,5.82,5.89,5.21,4.76,3.38
3.38,3.63,2.85,4.36,5.57,5.82,5.00,4.53,5.43,5.40,4.94,4.33,4.17,4.94,5.31,5.08
4.84,5.56,5.38,4.84,5.56,5.94,5.55,5.50,5.50,5.33,4.82,4.94,5.29,5.41,5.99,5.44
4.81,4.19,4.81,4.93,5.39,5.32,4.49,3.85,4.74,4.74,5.14,5.56,5.39,4.89,4.76,4.85
4.93,4.85,4.33,4.95,5.74,5.56,5.30,4.85,4.82,5.66,5.74,5.29,5.13,5.17,4.67,4.43
4.36,4.46,4.79,4.46,3.84,4.12,5.60,5.90,4.89,4.53,4.57,5.22,5.56,5.39,4.93,4.85
4.93,4.85,4.77,5.29,5.27,5.01,NA,NA
>chr1:150184642-150184842
NA,NA,4.76,3.38,3.38,3.38,3.68,3.35,4.03,5.37,6.01,6.07,5.28,4.36,2.85,4.12
5.60,5.52,5.22,5.08,5.45,5.43,5.26,5.20,4.49,3.85,4.05,3.38,4.35,4.74,4.80,4.52
5.15,6.00,5.46,5.02,4.65,4.86,4.24,3.85,5.10,5.73,5.58,4.93,4.65,4.99,5.49,5.10
4.14,4.31,4.50,5.33,6.00,5.80,5.17,4.97,5.21,4.95,3.85,4.24,4.86,5.79,6.07,5.28
4.36,2.85,4.75,5.82,5.73,4.24,4.38,5.58,5.57,5.02,4.81,4.98,5.96,5.57,4.36,4.36
5.58,5.73,4.89,3.68,4.02,4.80,4.50,4.52,4.80,4.74,4.35,3.38,3.63,3.84,4.27,4.30
5.17,5.85,5.58,5.11,5.53,5.28,4.81,3.75,4.74,5.29,5.80,5.84,5.73,5.50,5.32,5.20
4.98,5.22,6.01,4.94,4.18,4.37,4.97,5.41,5.76,5.74,5.89,5.21,4.76,3.63,3.84,4.27
5.02,5.02,4.90,4.68,4.78,5.30,5.90,5.46,4.69,5.08,5.34,5.19,4.80,4.45,4.66,5.19
5.08,4.39,4.43,4.80,4.02,4.36,4.63,4.76,4.31,4.63,4.92,5.38,5.36,5.01,4.92,4.93
5.00,4.93,5.00,4.93,4.97,4.80,4.76,4.63,4.35,3.68,4.05,4.31,4.51,4.63,4.63,4.51
4.98,5.76,5.74,5.27,4.82,4.66,3.90,4.93,5.48,6.07,6.01,5.46,4.33,3.75,4.81,5.58
5.73,4.70,4.03,4.14,4.63,5.04,NA,NA
>chr1:150382957-150383157
NA,NA,4.65,4.05,3.38,3.38,4.89,5.73,5.73,5.10,3.85,3.34,4.52,5.19,4.97,5.17
5.62,5.53,3.79,3.63,3.38,4.76,5.60,6.00,5.22,4.51,5.53,5.28,4.36,2.85,4.27,5.40
5.93,5.47,4.98,4.66,4.82,4.30,5.17,5.85,5.73,4.89,3.38,3.38,3.68,3.35,3.34,3.85
4.74,5.40,6.00,5.40,4.92,4.68,4.86,4.69,5.37,5.30,5.11,5.44,5.99,5.41,5.33,5.14
4.74,4.74,4.06,3.64,3.75,4.63,4.50,5.14,5.33,5.32,5.50,5.74,6.20,5.54,4.03,3.35
4.36,4.63,4.97,5.58,5.31,4.78,4.89,5.56,5.47,4.98,3.75,4.36,4.69,4.73,4.93,5.19
5.08,4.90,5.28,5.53,5.11,5.58,5.85,5.17,4.30,4.27,3.84,3.63,4.89,5.73,5.85,5.17
4.30,5.14,5.32,4.80,3.79,4.12,5.41,5.08,4.61,4.03,4.70,5.66,5.89,4.72,4.74,5.00
4.93,5.00,4.68,4.93,5.62,5.37,5.13,5.40,5.16,5.10,5.04,4.93,5.00,4.93,5.00,5.41
5.76,5.74,5.41,5.29,4.94,4.82,5.66,5.94,5.73,5.50,5.73,5.50,5.73,5.50,5.73,5.10
4.14,3.35,3.68,3.38,3.38,3.38,3.38,3.38,4.35,4.74,5.14,5.47,5.93,5.35,4.25,4.49
5.20,4.95,4.65,4.95,5.60,5.90,5.40,5.10,5.23,5.76,5.32,5.32,5.14,4.30,5.24,5.70
5.78,5.79,5.75,5.22,4.99,5.02,NA,NA
>chr1:150458336-150458536
NA,NA,5.01,4.17,4.83,5.43,5.65,5.17,4.74,4.36,4.77,5.35,5.71,5.25,5.08,5.06
5.46,5.31,4.98,5.40,5.79,5.94,5.30,4.78,4.73,5.02,5.31,5.53,4.95,4.33,4.94,5.40
5.39,4.96,5.02,5.30,5.70,5.24,4.97,5.19,4.92,4.68,4.86,4.78,5.22,5.94,5.40,4.74
3.85,3.95,4.73,5.02,5.34,5.53,4.66,4.74,5.29,5.90,5.60,4.76,3.38,3.38,3.38,3.38
3.38,3.38,3.38,3.38,3.38,3.38,3.38,3.38,3.68,4.02,3.90,3.75,4.81,5.58,5.73,4.89
3.68,4.05,3.75,4.18,4.73,5.32,5.69,5.79,6.07,5.66,4.70,3.35,3.74,4.51,4.90,4.68
4.99,5.60,4.65,5.11,5.58,5.58,5.01,4.61,5.43,5.56,4.84,4.97,5.34,5.27,5.23,4.89
4.69,5.37,6.01,6.07,5.66,4.70,4.05,4.42,4.68,4.90,4.51,4.53,4.89,5.90,5.60,4.95
3.85,4.49,5.48,5.67,4.94,4.18,4.37,4.97,5.14,5.75,5.79,5.79,5.75,4.98,3.75,4.36
4.43,4.80,4.92,5.40,5.52,4.46,4.36,4.69,4.97,5.31,5.53,4.80,4.14,4.03,3.68,3.38
3.38,4.76,5.21,4.97,4.65,4.05,3.38,4.76,5.21,4.97,4.65,4.05,4.76,5.21,4.97,4.65
4.05,4.76,5.60,5.90,5.29,4.74,4.66,5.08,5.50,5.15,4.31,3.74,4.57,5.04,5.17,5.46
5.19,5.02,5.04,4.68,4.92,5.19,NA,NA
>chr1:150471734-150471934
NA,NA,5.65,4.38,3.95,4.86,5.14,5.56,5.31,5.02,4.92,4.74,4.66,5.53,4.97,4.84
5.56,5.66,4.82,4.51,4.63,4.50,5.33,5.69,5.53,5.88,5.34,5.19,4.80,4.18,4.68,5.96
5.49,4.81,3.75,4.33,5.43,5.62,5.01,4.14,4.14,4.94,5.31,5.44,4.93,4.90,4.80,4.45
4.29,4.85,5.40,5.19,4.33,4.87,5.80,5.73,5.11,5.10,5.05,5.24,5.58,5.89,5.82,5.30
3.79,4.75,5.66,5.53,3.79,4.75,5.66,5.53,3.79,3.63,3.38,3.38,4.76,5.41,5.08,4.61
4.03,4.52,5.21,4.97,4.65,4.05,4.89,5.82,5.73,5.33,5.37,5.91,4.75,3.79,4.80,4.80
3.79,4.75,5.73,5.58,5.11,4.65,5.69,4.74,4.72,5.65,5.82,5.89,5.21,4.52,4.02,4.80
4.43,3.75,2.85,3.63,3.38,3.38,3.38,3.38,3.38,3.38,3.38,4.76,5.60,5.90,5.29,5.04
4.99,5.26,5.20,5.00,4.57,5.04,5.29,5.80,5.22,4.78,4.86,5.14,5.33,5.26,5.43,6.01
5.40,4.77,4.66,5.39,5.40,4.94,4.33,5.00,5.82,5.82,4.89,3.63,3.84,4.89,5.55,5.79
5.40,4.98,5.31,5.38,4.84,5.31,5.73,5.84,5.35,4.77,4.36,4.74,5.29,5.56,5.74,4.80
4.63,5.40,5.80,5.22,4.98,5.40,5.79,5.78,5.70,4.82,3.64,4.37,4.93,5.02,5.31,5.53
4.80,4.63,5.05,4.85,4.68,4.85,NA,NA
>chr1:150569128-150569328
NA,NA,4.12,5.21,5.20,5.80,5.41,4.66,4.03,4.46,4.85,5.14,5.47,5.93,5.40,4.27
3.84,4.46,5.50,5.40,4.36,4.02,4.80,4.50,4.82,4.61,5.16,5.75,4.98,4.36,4.36,3.90
4.02,4.70,5.82,6.00,5.41,4.97,4.80,4.76,4.63,4.27,3.84,4.46,5.45,4.94,4.45,4.66
5.39,5.32,4.98,5.22,6.01,4.94,4.45,4.66,5.39,5.56,4.98,4.66,5.08,5.45,4.89,3.74
4.48,5.58,5.58,5.01,4.17,4.33,4.97,5.96,5.49,4.93,4.80,4.74,4.27,3.84,5.08,5.19
4.66,4.71,5.55,5.76,5.33,4.74,4.35,4.05,3.85,3.34,4.52,5.19,4.97,4.65,5.10,5.91
5.37,5.33,4.86,4.65,5.11,5.58,5.73,4.75,2.85,2.85,4.75,5.73,5.73,4.75,2.85,2.85
3.63,3.38,4.35,4.74,4.67,4.92,4.63,4.31,4.05,3.68,4.76,5.42,5.44,4.96,4.61,4.95
5.53,5.39,4.96,4.96,5.41,5.54,5.51,5.08,4.92,5.56,5.46,4.53,4.67,5.40,5.80,5.84
5.73,5.31,4.42,4.54,5.52,5.79,5.78,5.15,4.81,4.19,4.81,4.93,5.39,5.53,4.95,4.61
4.73,4.42,4.05,4.52,5.42,5.44,4.93,4.85,4.93,4.85,4.72,4.96,5.43,5.65,5.17,4.74
4.66,5.53,5.19,4.96,4.96,5.29,5.27,4.47,4.63,4.77,5.35,5.40,4.42,4.54,5.47,5.56
5.30,4.37,4.18,4.82,5.54,5.22,NA,NA
>chr1:150793452-150793652
NA,NA,4.93,5.43,5.56,5.14,4.50,4.82,4.17,4.33,4.51,4.81,5.62,5.43,5.13,5.08
5.30,5.02,5.53,5.62,5.17,4.30,5.14,6.02,5.48,5.01,4.61,5.16,5.40,4.49,4.38,5.65
6.00,5.35,4.85,5.05,5.47,4.85,4.21,4.43,4.05,4.76,5.21,5.89,5.82,5.93,5.14,4.30
5.24,5.58,5.89,6.20,5.93,4.84,4.84,5.53,5.30,5.11,5.28,6.02,5.14,5.27,6.20,5.54
5.13,5.20,5.41,5.82,5.30,4.51,4.43,4.80,4.93,5.62,5.99,5.89,5.03,5.02,5.53,5.66
4.70,4.03,4.14,4.88,5.82,5.82,4.70,4.02,4.68,5.00,4.67,4.74,4.35,3.63,3.84,4.27
4.30,5.17,5.62,5.53,5.11,5.58,5.58,4.93,4.80,4.74,4.35,3.63,4.12,4.46,4.79,5.84
6.02,5.48,4.81,4.31,4.76,4.63,4.52,4.68,5.00,4.67,4.74,4.35,3.63,3.84,4.89,5.55
5.55,4.89,3.84,4.75,5.91,5.99,5.41,5.31,5.27,5.43,5.30,4.98,5.20,5.41,6.20,5.54
5.13,5.20,5.41,5.82,5.30,3.79,4.75,5.66,5.89,5.32,4.80,4.80,5.15,5.62,5.89,5.38
4.79,5.84,6.02,5.48,5.01,4.14,4.14,5.01,5.48,6.07,5.76,5.40,5.38,4.79,5.08,4.66
3.90,4.93,5.62,5.99,5.89,5.19,4.92,3.90,4.66,5.08,5.45,4.89,3.74,4.48,5.62,5.99
5.89,5.19,4.92,3.90,4.66,5.08,NA,NA
>chr1:150824244-150824444
NA,NA,5.19,4.97,4.65,5.10,5.66,5.89,4.72,4.98,5.75,5.16,5.27,5.74,5.67,4.94
4.18,3.75,4.63,4.63,4.73,4.68,4.78,4.93,5.02,5.58,5.31,5.11,4.86,4.65,5.02,5.03
5.57,5.02,4.81,4.98,5.60,5.53,5.84,5.45,4.94,4.45,4.29,4.85,5.52,5.41,5.24,5.56
5.42,4.12,4.12,4.19,4.81,4.76,4.75,4.62,4.78,4.97,5.14,5.75,5.67,5.68,5.46,5.17
4.67,4.74,4.74,4.65,5.05,5.31,4.77,4.66,5.44,5.31,4.92,4.80,4.43,4.39,4.46,4.79
4.77,4.77,5.52,5.46,5.02,5.53,5.66,4.89,3.38,3.38,3.68,4.02,4.80,4.74,4.35,3.63
2.85,4.36,5.58,5.58,5.11,5.53,5.66,4.89,3.38,3.38,3.63,3.79,5.53,5.66,4.89,3.38
3.38,3.38,3.63,3.79,5.53,5.66,4.89,3.38,3.63,3.79,5.30,5.82,5.89,5.21,4.76,3.38
3.63,2.85,4.36,5.57,5.82,4.88,4.80,5.53,5.39,4.96,5.02,5.33,5.50,5.34,4.97,4.84
5.56,5.46,5.24,5.66,5.74,5.25,5.27,5.88,5.56,4.42,4.54,5.29,5.41,5.74,5.62,5.08
4.51,4.90,4.95,5.19,5.36,4.83,5.00,5.88,5.20,4.03,4.52,5.31,5.44,4.93,4.85,4.93
4.85,4.33,4.95,5.74,5.56,5.30,4.85,4.82,5.41,5.52,4.92,4.63,4.92,4.67,4.43,4.36
4.56,5.28,5.19,5.22,5.67,5.84,NA,NA
>chr1:150894507-150894707
NA,NA,4.93,4.73,4.63,4.27,2.85,2.85,4.75,5.66,5.53,3.79,4.27,4.74,5.14,5.33
5.32,5.94,5.66,4.82,4.85,4.97,5.14,5.33,4.95,4.65,4.05,4.35,4.74,4.67,5.29,5.23
5.08,4.66,4.74,5.69,5.79,6.07,5.66,4.89,3.38,3.38,3.68,4.05,4.42,4.68,4.90,5.02
5.57,5.03,5.02,5.53,5.28,5.11,4.80,4.80,5.11,5.57,5.73,4.24,4.25,4.85,4.80,4.93
5.62,5.43,4.71,4.58,4.89,5.19,5.88,5.53,5.60,4.98,4.51,4.98,5.89,5.28,4.36,4.24
5.03,5.20,5.84,5.94,5.15,4.31,3.34,3.85,5.10,5.73,5.73,4.75,3.84,4.46,5.50,5.22
3.75,4.36,5.58,5.58,5.11,5.53,5.62,4.67,4.49,5.32,5.43,5.24,5.30,5.45,4.52,4.14
5.30,5.43,4.61,5.01,5.49,6.00,5.33,4.85,4.85,4.95,5.20,4.49,4.25,4.84,4.76,4.92
5.40,5.19,5.13,5.46,5.93,5.14,5.27,5.74,5.88,5.36,5.08,5.45,4.52,4.03,5.37,5.30
4.51,5.22,6.00,5.65,5.24,4.97,5.21,4.12,3.79,4.80,4.80,5.02,5.03,5.20,5.50,5.73
5.50,5.73,5.50,5.73,5.50,5.73,5.50,5.73,5.50,5.73,5.50,5.05,4.65,5.10,5.82,5.96
4.99,4.68,4.85,4.73,4.69,5.20,5.62,5.33,5.37,5.93,5.14,5.02,4.99,5.32,6.00,5.82
4.89,3.63,2.85,2.85,3.63,3.38,NA,NA
>chr1:151036163-151036363
NA,NA,5.43,5.27,5.53,5.39,4.93,4.81,4.19,4.81,5.44,5.99,5.41,5.29,4.94,4.77
5.08,5.32,6.11,5.62,5.01,4.17,4.53,5.46,5.56,4.84,5.38,5.64,5.25,5.08,4.96,4.95
5.22,5.54,4.82,4.84,5.38,5.80,5.20,5.58,4.38,4.24,5.73,5.57,4.90,4.89,5.23,4.61
4.82,4.50,4.80,4.92,5.40,5.91,4.94,4.45,4.29,4.42,4.65,5.31,5.56,4.53,5.00,5.67
5.13,5.33,5.37,5.62,4.48,4.03,5.20,5.88,5.36,5.16,5.52,4.85,4.29,4.77,5.56,5.58
5.02,4.93,4.85,4.33,4.95,5.31,5.41,5.74,5.76,4.97,4.82,5.41,5.67,4.80,4.63,5.04
5.41,6.00,5.57,5.11,4.65,4.86,5.08,4.51,4.81,4.98,5.96,5.82,4.89,3.63,3.79,4.80
5.40,5.38,5.34,5.47,4.94,4.82,5.41,5.52,4.85,4.73,4.61,4.17,4.94,5.31,5.44,4.66
4.71,5.55,5.76,5.33,4.43,4.39,4.46,5.23,4.89,4.69,5.20,5.76,5.41,5.00,4.67,4.74
4.36,3.35,4.14,5.22,5.35,5.38,5.54,5.69,4.74,4.36,4.63,4.94,5.34,5.08,4.90,5.58
5.85,5.15,4.64,5.27,5.60,5.50,5.34,5.34,4.97,4.63,4.52,4.68,4.86,4.69,5.37,5.65
4.72,4.98,5.47,5.34,4.46,4.36,4.43,5.14,5.33,4.95,5.17,5.85,5.73,4.89,3.63,3.79
5.30,5.46,4.33,3.75,4.63,4.50,NA,NA
>chr1:151072301-151072501
NA,NA,3.63,2.85,4.24,5.30,5.44,4.93,4.81,4.98,5.40,5.76,6.07,5.28,5.11,5.53
5.28,5.11,5.30,5.46,4.33,4.68,5.76,5.20,4.03,3.35,4.70,5.66,6.02,5.84,5.23,5.30
4.37,3.64,4.82,5.58,4.97,5.24,5.58,5.20,5.84,5.80,5.29,4.93,4.86,3.95,3.85,4.95
5.60,5.90,5.29,4.67,4.43,3.75,2.85,4.12,5.21,5.89,5.82,5.30,3.79,4.27,5.40,6.00
5.40,4.65,3.75,4.18,4.80,5.19,5.34,5.08,3.84,3.63,4.89,5.66,6.07,5.79,4.86,5.33
5.20,5.76,4.99,4.73,4.61,4.17,4.82,5.15,6.00,5.46,5.02,5.53,5.28,5.11,4.65,5.37
4.88,4.88,5.37,4.65,5.11,5.58,5.73,4.75,3.84,4.46,5.50,5.40,4.35,4.05,4.43,4.21
4.84,5.77,5.62,5.33,5.37,5.65,4.72,3.90,4.93,5.49,5.82,5.22,5.19,5.53,4.92,4.82
4.14,4.14,4.94,5.40,5.91,4.94,4.45,4.58,4.89,5.44,5.42,5.24,4.30,4.99,5.50,5.33
5.02,4.96,5.41,5.56,4.84,5.19,5.40,4.85,4.62,4.75,4.82,5.02,5.30,5.15,5.02,4.65
4.86,5.11,5.22,5.35,4.77,4.36,3.90,4.52,5.15,5.50,4.46,3.84,3.63,4.89,5.66,6.07
6.07,5.48,5.01,4.14,4.88,5.37,5.54,5.38,5.52,5.65,5.24,4.95,5.20,4.49,4.67,5.62
5.53,3.79,4.75,5.73,5.73,4.89,NA,NA
>chr1:151324341-151324541
NA,NA,5.56,4.92,5.02,5.38,5.10,4.46,3.64,4.54,5.40,5.43,4.53,5.00,5.82,5.57
4.36,2.85,3.63,3.38,3.38,4.76,5.21,5.89,5.82,5.30,3.79,3.63,3.38,4.89,5.82,5.73
5.33,5.54,6.20,5.41,5.33,5.22,4.83,5.10,4.92,4.94,4.58,4.03,4.06,4.74,5.40,5.94
5.40,4.84,4.97,5.34,4.99,4.30,5.24,5.42,5.56,4.93,4.93,5.43,5.40,4.94,4.33,4.95
5.53,5.19,4.84,4.73,5.04,5.29,5.90,5.60,4.95,3.85,3.95,4.73,4.63,4.92,5.47,5.67
4.94,4.84,5.19,5.53,4.95,4.53,5.43,5.56,5.14,4.86,4.53,4.89,5.67,5.47,4.98,3.75
4.12,4.75,5.66,5.53,5.11,5.58,5.58,5.01,4.61,5.08,5.70,5.24,4.95,5.33,5.14,4.74
4.35,3.68,4.03,4.14,4.63,5.04,4.93,5.29,5.56,5.74,5.27,5.08,5.41,4.52,4.02,4.68
4.97,4.78,4.62,4.75,4.82,4.77,4.72,4.94,5.47,5.93,5.40,4.36,4.02,4.68,4.97,4.80
4.51,4.19,4.81,5.15,5.30,5.24,5.43,5.53,4.80,4.88,5.37,5.53,5.84,5.23,5.30,4.85
4.33,4.95,5.74,5.56,4.89,4.78,5.31,5.41,4.93,4.85,4.93,4.78,4.29,4.77,5.40,5.80
5.30,4.80,4.63,4.93,4.78,4.29,4.77,5.56,5.46,4.53,4.17,5.01,5.48,6.02,5.88,5.34
5.19,4.51,5.00,5.32,5.39,4.93,NA,NA
>chr1:151463087-151463287
NA,NA,4.73,4.65,4.92,5.40,6.00,5.35,4.25,3.95,4.73,4.63,4.92,5.47,5.67,4.94
4.18,4.37,5.30,5.56,5.47,4.54,4.42,5.40,5.35,4.77,4.63,4.94,5.58,5.56,4.42,4.54
5.29,5.26,4.99,5.04,5.29,5.56,5.74,4.95,4.33,4.85,4.93,4.85,4.93,5.44,5.42,4.52
3.35,4.14,5.30,5.43,5.27,5.53,5.39,4.93,4.81,4.19,4.81,5.44,5.99,5.41,5.29,4.54
4.42,5.31,5.74,5.99,5.62,5.01,4.17,4.53,5.46,5.56,4.92,4.73,5.10,5.47,5.49,5.02
5.08,5.36,5.54,4.82,4.84,5.19,5.32,4.49,3.85,4.74,4.74,4.67,4.92,4.63,4.98,5.60
4.65,5.11,5.28,5.53,5.11,5.58,5.85,5.17,4.30,4.82,4.66,3.90,4.93,5.62,5.99,5.27
4.27,4.90,5.57,5.73,5.11,5.10,5.73,5.80,5.38,5.13,5.84,6.20,5.27,4.27,3.84,4.12
5.21,5.57,5.43,6.01,5.84,5.32,5.20,4.49,4.67,5.85,5.58,4.90,4.46,5.50,5.35,4.46
4.33,5.19,5.32,5.13,5.37,5.86,5.15,4.80,5.34,5.28,5.49,5.50,5.15,4.27,4.90,5.28
5.53,5.11,5.28,5.53,5.11,5.58,5.85,4.67,4.49,5.48,5.93,5.15,4.52,4.65,4.73,4.84
4.97,5.88,5.93,5.37,4.03,3.35,4.70,5.66,5.89,5.38,5.34,5.47,4.98,3.75,4.12,4.27
4.63,4.76,4.31,4.81,5.49,5.73,NA,NA
>chr1:151914255-151914455
NA,NA,5.02,4.96,5.41,5.80,5.73,5.10,4.78,4.73,4.63,4.80,4.93,4.63,4.31,4.05
4.52,5.21,5.20,5.50,5.05,4.65,4.95,5.42,5.56,5.24,5.33,5.38,4.84,4.94,5.58,5.31
4.78,4.89,5.23,5.84,5.53,5.37,5.36,5.43,5.30,4.78,4.86,4.68,4.02,3.68,4.76,5.41
5.30,5.24,5.56,5.31,4.52,3.34,4.25,4.85,5.14,5.75,5.79,5.78,5.45,4.52,3.34,4.67
5.80,5.96,4.98,4.76,4.69,3.75,3.75,4.88,5.75,5.75,5.10,4.46,4.03,4.66,5.19,5.34
5.34,5.23,5.24,5.33,5.50,5.27,5.50,5.40,4.35,4.05,4.65,5.05,5.10,4.14,4.31,4.50
5.33,6.00,5.57,5.11,4.65,5.37,4.88,4.63,5.04,4.68,4.93,5.58,5.73,4.89,3.63,2.85
4.36,5.44,5.37,5.33,4.86,4.65,3.79,3.63,3.38,4.89,5.82,6.00,4.74,4.72,5.40,4.80
3.79,4.75,5.66,6.02,5.88,5.19,4.96,5.02,5.30,5.41,4.76,3.63,2.85,2.85,4.27,5.40
6.00,5.65,5.24,5.05,5.10,4.98,5.40,5.16,5.27,5.31,5.26,5.02,4.90,4.68,4.42,4.81
5.48,5.53,5.11,5.58,5.73,4.70,4.05,4.31,4.63,4.92,4.67,4.43,4.51,5.53,5.28,4.36
4.36,5.58,5.73,4.75,3.79,5.53,5.66,4.75,2.85,2.85,4.27,5.40,5.50,5.84,5.32,4.80
3.79,3.63,4.76,5.60,5.90,4.89,NA,NA
>chr1:151917998-151918198
NA,NA,5.22,4.99,5.49,5.50,5.15,5.14,6.02,5.62,5.17,4.30,4.27,4.90,5.58,5.58
5.01,4.14,4.63,5.04,5.14,5.56,5.39,4.66,4.71,5.46,5.65,4.72,4.74,5.29,5.56,5.48
4.49,3.85,4.74,4.74,4.80,4.52,5.15,5.50,5.08,4.66,3.90,4.02,4.70,5.73,5.73,4.89
3.63,3.79,4.65,5.60,4.98,4.76,4.69,4.51,5.53,5.28,4.90,4.46,4.79,5.38,5.89,5.28
4.36,4.24,5.46,6.00,5.15,4.52,4.65,4.57,5.08,5.73,5.49,4.93,4.68,4.86,4.78,5.30
5.66,4.82,4.85,5.30,5.23,5.84,5.53,4.86,5.33,5.37,5.62,4.93,4.65,4.73,4.18,3.75
4.81,5.58,5.58,5.11,5.53,5.28,4.36,4.36,5.44,5.43,5.13,5.38,5.31,5.11,4.86,5.54
4.72,4.74,5.00,5.14,5.33,4.95,4.65,4.74,4.63,4.97,5.31,5.32,5.00,4.89,5.45,5.08
4.84,4.51,4.80,5.30,5.56,5.47,4.54,4.33,5.55,5.62,4.24,4.25,5.35,5.93,5.48,4.98
5.10,5.74,5.99,5.44,4.81,3.75,4.98,5.56,5.19,5.13,5.55,5.76,5.41,5.00,5.04,4.99
5.02,5.14,5.32,5.40,4.98,4.51,4.98,5.69,5.67,4.88,4.80,5.31,5.32,5.84,5.94,5.15
4.52,4.80,4.50,4.31,4.03,5.37,5.44,4.36,4.36,5.28,6.02,5.14,4.30,5.17,5.62,5.53
3.79,3.63,4.76,5.42,5.56,4.53,NA,NA
>chr1:151980993-151981193
NA,NA,5.55,5.13,4.97,5.08,3.84,3.63,4.76,5.41,5.78,5.55,4.89,3.84,4.27,4.63
4.97,5.58,5.31,4.98,5.40,5.79,5.78,5.15,4.69,4.46,5.50,5.22,4.39,4.46,5.23,5.29
4.93,4.86,3.95,4.25,4.84,4.76,4.92,5.29,4.95,5.24,5.70,5.08,5.10,5.04,5.41,5.76
5.74,5.27,4.82,4.66,3.90,4.02,4.52,5.60,5.91,5.43,5.26,5.31,4.95,4.33,4.51,4.05
4.52,5.42,5.08,5.13,5.46,5.30,5.02,5.03,5.57,5.02,4.90,4.68,4.42,4.63,4.50,4.80
4.02,4.52,5.42,5.42,4.94,4.19,4.12,3.63,4.89,5.82,5.82,5.00,4.53,5.23,5.08,4.39
4.43,5.33,5.69,4.65,5.11,5.57,5.96,4.68,4.42,5.31,5.74,5.82,6.01,5.79,4.86,5.11
5.22,5.35,5.38,5.40,5.40,4.72,4.74,5.29,5.23,4.46,4.69,5.03,4.97,4.65,4.05,4.89
5.73,5.58,5.11,4.80,5.32,5.76,5.55,5.78,5.15,4.24,2.85,4.27,4.63,4.76,4.98,5.69
5.13,5.11,5.22,6.01,5.43,5.57,5.21,4.12,3.84,4.46,4.79,4.46,4.12,3.63,4.76,5.60
5.90,5.40,5.10,5.23,5.38,4.66,3.90,4.02,3.68,3.38,4.35,5.40,5.50,5.84,5.32,5.32
5.76,5.23,4.61,5.01,5.48,5.53,3.79,4.12,5.41,5.30,5.24,5.23,5.53,4.84,4.94,5.34
5.88,5.32,5.76,5.76,5.40,4.72,NA,NA
>chr1:152022895-152023095
NA,NA,5.10,5.73,5.94,5.94,5.94,5.94,5.20,5.19,4.52,3.74,4.57,5.04,5.29,5.80
5.40,4.42,3.75,4.65,5.31,5.44,4.93,4.85,5.05,4.63,4.14,4.94,5.19,4.97,5.17,5.85
5.85,5.17,4.95,5.20,4.49,4.25,5.35,5.93,5.47,4.54,4.18,4.80,4.90,4.68,4.85,5.40
5.31,5.19,5.02,5.49,5.31,4.84,5.38,5.80,5.73,5.10,4.78,4.89,5.56,5.47,5.14,5.00
5.04,4.57,4.53,4.86,5.14,5.47,5.34,4.46,4.36,5.22,5.93,5.47,4.92,4.63,4.93,4.37
4.18,4.94,5.91,5.40,4.92,4.68,4.86,4.53,4.57,5.22,5.75,5.79,5.55,5.50,4.99,4.30
5.17,5.85,5.58,5.11,5.53,5.28,4.36,3.75,4.43,4.67,5.29,5.80,5.22,5.11,5.73,5.80
4.87,4.33,5.08,5.42,5.24,4.95,5.29,4.85,4.62,4.76,4.81,4.19,4.81,5.28,6.02,5.84
5.23,5.30,4.78,4.68,4.85,4.93,4.37,4.42,5.56,5.38,4.84,4.94,6.01,5.40,4.84,5.19
5.56,5.14,5.04,4.67,4.61,4.96,5.19,5.34,5.34,4.97,4.84,5.40,5.80,5.30,4.85,4.33
4.67,5.04,4.68,4.02,4.52,5.42,5.08,5.13,5.46,5.93,5.84,5.45,4.89,5.00,5.48,5.34
5.38,5.54,5.69,5.33,4.43,4.51,4.65,4.86,5.33,5.54,5.54,4.03,3.35,4.70,5.66,6.07
5.79,5.60,4.99,4.29,4.45,4.94,NA,NA
>chr1:152076847-152077047
NA,NA,4.82,4.33,5.19,5.56,5.14,4.85,4.46,3.64,4.54,5.52,5.16,4.61,4.94,5.45
5.78,5.94,5.94,5.20,5.03,4.69,4.27,5.02,5.43,5.91,5.60,4.52,4.05,4.31,4.51,4.98
5.89,5.28,4.90,4.46,4.79,4.77,4.77,4.79,5.08,5.22,4.79,5.27,5.27,4.79,5.38,5.65
5.82,5.41,5.33,4.98,4.72,5.54,5.60,4.97,4.33,4.17,5.01,5.62,5.43,4.33,4.68,5.69
5.67,5.36,5.08,5.70,5.24,4.30,5.14,6.02,5.28,4.90,4.89,5.33,5.24,5.23,5.53,4.66
3.90,4.93,5.62,5.37,5.13,5.48,5.34,5.38,5.65,5.82,5.27,5.14,5.32,4.80,5.02,5.03
5.89,5.82,5.30,5.11,5.57,5.73,4.24,3.85,4.95,5.41,5.08,5.36,5.67,5.69,4.99,4.73
4.61,4.95,5.31,5.26,5.43,5.45,5.84,5.53,5.37,5.36,5.08,5.45,4.65,3.75,4.33,5.84
5.84,5.13,4.97,5.88,5.53,5.69,5.32,4.57,5.08,5.13,5.69,4.68,4.42,5.56,5.46,4.53
4.17,4.94,5.40,6.00,5.35,4.85,4.97,5.58,5.24,4.95,5.33,5.14,4.74,4.27,2.85,2.85
4.75,5.66,5.53,3.79,3.63,4.35,4.74,4.67,5.29,5.80,5.84,5.20,5.03,4.24,3.75,4.43
5.14,5.56,5.39,4.93,4.81,4.63,4.36,4.74,5.84,5.84,5.33,4.50,4.31,3.74,4.51,5.19
5.42,5.31,4.92,3.90,4.36,4.77,NA,NA
>chr1:152371011-152371211
NA,NA,4.73,4.68,4.78,4.93,5.02,5.34,5.08,4.69,5.46,6.00,5.22,4.39,5.08,5.34
4.97,4.63,4.31,4.03,5.20,5.76,4.68,4.33,5.43,5.62,4.93,4.80,4.43,4.51,4.65,5.60
4.98,4.51,4.84,4.82,5.15,5.94,5.43,5.10,5.40,5.23,4.46,4.39,4.69,4.97,5.31,5.53
4.95,4.61,4.95,5.22,5.38,5.10,4.25,3.95,4.86,5.14,5.75,5.16,4.61,5.01,5.62,5.37
4.03,3.35,4.36,4.74,5.33,6.00,5.82,4.70,4.02,3.90,4.66,4.82,5.15,5.80,5.46,4.93
4.93,5.56,5.31,4.65,4.42,4.68,4.73,4.69,4.36,4.46,4.79,5.08,5.22,4.79,4.46,3.84
4.75,5.66,5.53,5.11,5.58,5.58,4.36,4.36,5.28,5.53,3.79,4.12,5.21,5.89,5.74,5.88
4.88,4.63,5.20,5.13,5.29,5.64,5.58,4.94,4.98,5.89,5.66,4.75,3.84,5.08,5.19,4.89
4.76,4.73,4.84,4.85,5.05,5.10,4.98,5.48,5.56,5.30,4.80,4.81,5.02,4.70,4.85,5.47
5.49,5.43,6.01,5.84,5.73,5.50,5.32,5.33,5.14,5.04,4.63,4.80,5.74,5.56,4.89,4.78
5.31,5.38,4.84,5.56,5.46,4.93,4.72,4.97,5.76,5.74,5.27,4.82,5.22,5.34,5.48,5.00
4.51,4.81,4.92,5.40,5.39,4.93,4.85,4.73,3.95,4.38,5.65,6.00,5.22,4.36,4.19,4.94
5.58,5.80,5.32,5.31,4.95,4.33,NA,NA
>chr1:152712800-152713000
NA,NA,5.60,4.98,4.81,5.02,5.26,5.31,5.27,5.16,5.67,4.95,4.33,4.94,5.52,5.79
5.79,5.40,5.00,4.51,4.81,4.31,4.81,5.58,5.85,5.17,4.97,5.21,4.95,4.65,5.05,5.50
5.20,5.21,4.52,3.35,3.74,4.57,4.65,4.02,4.52,5.60,5.91,4.94,4.45,4.66,5.19,5.34
5.34,4.97,4.84,5.40,5.35,5.38,5.54,5.69,5.41,5.04,4.63,4.63,5.04,4.68,4.52,4.50
4.67,4.92,4.63,4.31,4.63,4.63,4.76,4.92,5.40,5.39,4.93,4.85,5.05,5.10,5.08,5.70
4.98,4.21,4.21,4.98,5.70,5.08,4.61,5.01,5.58,5.58,4.81,4.51,4.33,4.17,4.82,4.63
4.76,4.98,5.96,5.57,5.11,5.53,5.66,5.10,4.65,4.97,5.21,4.12,3.79,5.53,5.66,4.75
3.79,5.53,5.62,4.87,4.33,5.38,5.80,5.15,4.99,5.50,5.23,4.61,4.82,4.50,4.67,5.00
4.68,4.52,4.63,4.97,5.31,5.56,5.14,4.50,4.52,4.80,4.50,4.63,4.31,4.63,4.92,4.74
3.75,4.12,3.63,4.89,5.66,5.53,3.79,4.12,5.41,5.78,5.55,4.89,4.69,5.15,5.78,5.78
5.45,4.65,4.42,4.68,4.85,4.92,4.74,4.72,5.40,5.76,6.07,5.66,4.70,3.35,4.14,5.22
5.35,5.38,5.40,5.40,5.38,5.52,5.60,4.95,4.65,4.95,5.20,5.13,5.20,5.88,5.00,4.53
5.43,5.32,5.13,5.37,5.93,5.88,NA,NA
>chr1:152839986-152840186
NA,NA,5.14,4.86,4.78,5.31,5.41,4.93,4.81,4.98,5.65,5.46,5.13,5.19,5.56,5.14
5.04,5.10,5.08,5.45,4.52,4.03,5.37,5.62,4.48,3.34,4.38,5.42,5.42,4.97,4.63,4.27
3.79,5.30,5.82,5.41,5.29,4.92,4.63,4.93,4.37,3.64,4.87,5.80,5.96,4.68,3.64,4.06
4.95,5.42,5.44,4.93,4.73,4.63,4.27,3.84,5.08,5.34,5.19,4.51,5.08,4.86,4.65,3.79
4.12,5.60,6.00,5.40,4.74,3.85,3.95,4.89,5.23,4.46,3.84,3.63,4.89,5.91,5.99,5.41
5.33,5.14,4.50,4.63,4.42,4.29,4.03,4.82,5.58,5.89,5.74,5.62,4.24,4.38,5.58,4.97
5.17,5.85,5.58,5.11,5.53,5.28,5.11,5.53,5.28,4.90,4.46,5.45,4.89,5.00,5.32,5.19
4.84,4.73,5.32,5.84,5.69,4.97,4.33,4.95,5.53,5.19,5.13,5.46,5.93,5.84,5.45,5.43
5.02,4.99,5.34,5.19,4.93,4.85,4.73,4.69,5.20,5.76,4.74,4.66,5.08,5.50,5.35,4.74
4.21,4.21,5.15,5.80,5.96,4.98,4.51,4.84,5.08,5.50,5.40,4.36,4.02,4.65,4.99,5.57
5.21,4.95,4.06,4.33,5.19,5.32,4.98,5.22,5.80,5.29,4.93,4.97,4.37,4.42,5.56,5.94
5.79,5.75,5.14,4.97,4.37,4.18,4.94,5.91,5.60,4.52,4.02,4.80,4.43,3.75,4.24,5.03
5.20,5.84,5.94,5.15,4.31,4.03,NA,NA
>chr1:152863182-152863382
NA,NA,5.84,5.50,5.35,4.85,4.97,5.21,4.52,4.05,3.75,3.64,4.46,5.35,5.50,4.46
4.69,5.03,4.97,4.65,4.95,5.21,4.97,4.65,4.95,5.21,4.97,4.65,4.95,5.21,4.97,4.65
4.95,5.21,4.97,4.65,4.95,5.21,4.97,4.65,4.05,4.76,5.41,5.08,5.27,5.53,5.39,4.89
4.75,4.76,4.85,4.92,4.93,4.97,4.85,4.82,5.41,5.75,5.14,4.97,4.78,4.68,4.73,4.63
4.82,4.61,5.23,5.76,5.53,5.60,4.99,4.68,4.81,4.98,5.40,5.40,4.98,4.81,4.93,5.19
5.08,4.69,5.03,4.97,4.65,4.05,4.89,5.66,5.89,5.38,5.35,5.22,5.11,4.86,4.65,3.79
4.75,5.66,5.53,5.11,5.58,5.73,4.70,4.02,4.65,4.57,5.00,5.20,5.26,5.02,4.81,4.31
4.05,4.36,4.74,4.67,4.92,5.02,5.31,5.53,4.95,4.33,4.51,4.05,4.52,5.41,5.78,5.55
4.89,3.84,3.63,4.76,5.21,5.57,5.43,5.91,5.60,4.76,3.38,3.63,4.12,4.46,5.35,5.22
4.98,5.40,5.41,5.24,5.23,5.34,4.99,5.02,5.43,5.45,5.84,5.32,4.80,3.79,4.12,5.21
4.97,4.65,5.10,5.73,5.85,4.67,3.95,4.86,4.68,4.02,3.68,4.89,5.91,5.99,5.27,4.27
4.69,5.46,5.52,4.77,4.36,4.74,5.69,4.65,3.79,4.12,5.21,5.57,4.99,5.22,5.33,5.26
4.99,4.65,4.92,5.40,5.91,5.43,NA,NA
>chr1:153127880-153128080
NA,NA,5.67,5.43,5.26,5.20,4.49,4.25,5.35,6.00,5.65,5.24,4.95,5.31,5.27,5.23
5.76,6.02,5.48,4.48,4.03,5.37,5.65,4.72,4.74,5.00,5.14,5.56,5.31,4.97,4.69,4.36
4.19,4.94,5.34,5.53,4.66,4.74,5.00,4.93,5.00,4.93,4.92,4.63,4.31,4.63,4.50,5.33
5.69,5.53,5.76,5.23,5.27,5.74,5.67,4.89,5.00,5.40,5.41,5.24,5.23,5.34,5.50,5.33
5.02,4.73,4.99,5.69,5.13,4.24,4.25,5.35,5.93,5.47,5.14,5.04,4.67,4.33,4.85,4.93
4.63,4.80,5.30,5.23,5.08,4.66,4.74,5.00,4.68,4.92,5.45,5.08,5.10,5.20,5.42,5.23
4.56,4.81,5.28,5.53,5.11,5.44,5.43,5.13,4.97,5.88,5.53,5.37,4.88,4.14,4.82,4.63
4.76,4.98,5.96,5.57,5.11,4.80,5.76,5.79,5.37,4.88,4.80,5.31,5.26,4.99,4.65,4.52
4.63,4.76,4.80,4.97,5.41,5.69,5.54,4.72,3.90,4.92,5.19,4.97,4.65,4.95,5.60,5.52
4.46,4.12,4.75,5.73,5.73,4.75,4.12,4.19,4.94,5.34,5.53,4.66,3.90,4.02,4.36,4.63
4.97,5.34,5.08,4.69,5.15,5.30,5.24,5.23,5.88,6.02,5.48,4.93,4.68,4.86,4.78,5.22
5.35,5.38,5.65,5.82,5.27,4.27,4.90,5.58,5.73,4.89,3.38,3.68,3.35,4.03,5.37,5.91
4.89,3.63,4.12,3.75,4.98,5.47,NA,NA
>chr1:153502035-153502235
NA,NA,5.29,4.77,4.97,5.60,5.53,5.84,5.23,5.29,5.04,4.57,3.74,4.31,5.15,5.50
5.08,4.66,4.74,5.76,5.74,5.27,5.14,6.02,5.28,5.11,5.53,5.48,4.93,4.80,4.85,4.25
3.34,3.35,4.70,5.82,5.73,5.08,4.57,5.04,4.92,5.02,5.58,5.80,5.20,5.03,4.81,4.19
4.51,4.31,4.05,4.70,5.66,5.89,4.72,3.90,4.93,5.58,5.85,4.87,4.03,4.66,5.39,5.56
5.22,4.73,4.45,4.29,4.78,4.93,4.63,4.31,4.05,4.36,4.74,5.33,5.69,4.65,5.02,5.46
5.52,4.46,4.36,4.43,5.14,5.56,5.39,4.66,4.45,4.73,4.65,4.52,5.15,5.93,5.47,4.54
4.33,5.43,5.44,5.11,5.53,5.28,4.36,2.85,4.75,5.73,5.85,4.67,3.95,4.86,4.68,4.02
4.36,5.40,6.00,5.46,4.81,4.46,5.52,5.46,4.24,4.24,5.15,5.30,5.24,5.56,5.30,4.81
4.46,5.34,5.47,5.14,4.74,4.27,2.85,4.36,5.28,5.53,3.79,3.63,4.89,5.73,5.58,4.36
3.75,5.22,5.94,5.40,4.42,4.68,5.60,5.53,5.84,5.45,5.39,4.70,4.85,5.47,5.74,5.99
5.62,4.48,3.74,4.57,4.65,4.52,5.15,5.94,5.22,4.14,3.35,4.52,5.60,5.90,5.29,4.74
4.66,4.82,5.02,5.02,4.90,4.93,5.19,5.53,4.66,3.90,4.02,4.36,4.63,4.97,5.31,5.56
5.22,4.73,4.84,5.08,5.42,4.12,NA,NA
>chr1:153634497-153634697
NA,NA,4.36,4.02,4.65,4.73,4.84,5.08,5.31,4.92,4.68,5.04,4.67,4.61,4.73,4.99
5.76,5.20,5.33,5.13,5.69,4.98,4.76,4.63,4.31,4.03,5.54,5.54,4.03,3.35,4.70,5.73
5.58,5.11,4.65,4.86,4.24,3.85,4.05,3.38,4.35,4.74,4.80,4.93,5.49,6.00,5.33,4.74
4.35,3.38,3.38,3.38,3.38,3.38,3.63,2.85,2.85,4.27,4.63,4.97,5.31,5.56,5.22,4.99
5.49,5.10,4.14,4.48,5.58,5.85,5.17,4.30,4.27,3.84,4.27,5.40,5.94,5.84,5.20,5.58
5.24,4.30,4.27,3.84,4.27,5.40,6.00,5.65,5.24,4.95,5.31,5.27,5.08,5.41,4.52,3.35
4.03,5.37,5.30,5.11,5.57,5.73,4.24,4.38,5.65,5.90,5.29,4.93,5.00,4.93,4.97,4.78
4.62,4.58,4.03,4.06,4.05,4.35,5.40,5.93,5.47,4.92,4.63,4.73,3.95,4.38,5.42,5.42
5.02,4.92,4.74,3.75,4.81,5.28,6.07,5.79,5.69,5.33,4.43,4.51,4.80,4.80,5.11,5.57
5.96,4.98,4.76,4.63,4.52,4.80,4.74,4.27,3.84,4.27,4.30,5.24,5.42,5.08,5.13,5.46
5.65,4.98,4.51,4.80,4.93,5.02,5.34,5.08,4.90,5.28,6.07,5.79,5.69,4.74,4.66,5.53
5.34,4.94,4.84,5.53,5.23,5.24,5.33,5.76,5.53,5.60,4.68,4.18,4.94,6.01,5.84,5.20
5.21,4.12,3.84,5.08,5.19,4.93,NA,NA
>chr1:153677079-153677279
NA,NA,4.29,4.42,4.65,5.19,5.89,5.99,5.44,4.81,4.19,4.81,4.93,5.39,5.53,5.27
5.43,5.30,4.14,3.35,4.52,5.42,5.44,4.93,4.85,4.93,4.85,4.72,4.93,5.56,5.31,4.65
3.75,4.42,5.56,5.41,4.96,5.02,5.41,5.75,4.98,4.36,4.77,5.35,5.40,4.42,4.54,5.47
5.56,5.30,4.37,4.18,4.94,5.91,5.60,4.76,3.68,3.35,3.34,4.25,5.10,5.75,5.42,5.17
5.04,4.73,4.84,5.19,5.53,5.27,5.23,5.50,5.34,5.23,4.93,4.93,5.56,5.42,5.24,4.30
4.99,5.34,5.23,5.24,5.30,5.41,4.76,4.05,4.06,4.03,4.29,4.85,5.29,5.26,4.99,5.04
5.00,5.41,6.00,5.57,5.11,5.53,5.66,4.89,3.38,3.63,3.79,5.30,5.82,5.89,5.21,4.76
3.38,3.63,2.85,4.36,5.57,5.82,5.00,4.53,5.43,5.40,4.94,4.77,5.08,5.25,5.64,5.38
4.84,5.56,5.46,5.06,5.29,5.30,4.95,5.02,5.66,5.56,4.42,4.54,5.29,5.41,5.99,5.44
4.81,4.19,4.81,4.93,5.39,5.53,4.80,4.88,5.88,5.20,4.69,4.93,5.65,5.22,4.95,4.85
4.93,4.85,4.33,4.95,5.74,5.56,5.29,5.04,4.99,5.26,5.29,4.92,4.63,4.92,4.67,4.43
3.75,4.24,5.15,5.08,4.61,4.94,5.40,6.00,5.35,4.46,4.03,4.66,5.39,5.40,4.92,4.76
4.84,4.25,4.49,5.32,5.31,5.02,NA,NA
>chr1:153797089-153797289
NA,NA,3.38,3.38,3.38,3.38,3.38,3.38,3.38,3.38,3.38,3.38,3.38,3.38,3.38,3.38
3.38,3.38,3.38,3.38,3.38,3.38,3.68,3.35,3.34,4.38,5.42,5.44,4.66,4.03,4.06,4.05
4.35,5.40,5.93,5.47,4.92,4.76,4.63,4.31,3.74,4.57,5.22,5.47,5.67,4.89,3.74,3.35
3.68,3.38,4.89,5.73,5.85,5.17,4.30,5.14,5.32,5.76,6.01,5.37,5.13,5.20,5.41,5.82
5.65,4.72,4.74,5.69,5.54,4.72,4.98,5.75,5.79,5.78,5.15,5.02,4.80,5.76,6.07,5.28
5.11,5.30,5.82,5.89,5.03,4.24,3.75,4.69,4.97,5.42,5.30,5.02,5.30,5.46,5.13,4.97
5.08,4.90,5.58,5.58,5.11,5.53,5.48,4.93,3.90,4.36,4.36,3.90,4.93,5.48,5.89,5.38
5.52,5.60,4.76,3.63,3.84,4.27,5.02,4.99,5.32,5.76,5.74,5.41,5.29,4.92,4.63,5.05
5.10,5.16,5.52,4.92,4.81,4.51,5.00,5.48,5.93,5.40,4.35,4.05,4.65,4.95,5.29,4.92
4.76,4.63,4.35,3.38,3.38,3.38,3.38,3.38,3.38,3.38,3.68,4.02,4.68,4.86,4.78,5.10
5.05,5.17,5.85,5.85,5.17,4.97,5.21,4.52,3.35,3.34,3.85,4.74,4.74,5.33,5.69,5.53
5.84,5.50,5.40,4.35,3.38,3.63,3.84,4.27,4.30,5.24,5.42,5.44,4.96,4.77,4.77,4.95
5.19,5.36,5.17,5.33,5.50,5.34,NA,NA
>chr1:153822977-153823177
NA,NA,5.42,5.56,5.06,5.40,5.46,5.18,4.78,4.29,4.77,5.56,5.38,4.84,4.73,5.04
5.17,5.42,5.75,5.10,4.25,3.95,4.73,4.63,4.92,5.47,5.67,4.94,4.18,4.37,5.30,5.90
5.40,4.52,4.14,5.22,5.35,4.77,4.63,4.47,5.27,5.29,4.96,4.96,5.41,5.80,5.15,4.82
5.22,5.34,5.74,4.95,4.33,4.85,4.93,4.85,4.93,5.44,5.42,4.76,3.63,3.84,4.89,5.23
5.27,5.53,5.39,4.93,4.81,4.19,4.81,5.44,5.99,5.41,5.29,4.54,4.42,5.31,5.73,5.84
5.80,5.40,4.67,4.53,5.46,5.31,4.98,5.40,5.67,5.71,5.18,5.02,5.40,5.56,5.74,4.95
4.33,4.97,5.96,5.57,5.11,5.53,5.48,5.01,4.17,4.61,4.96,5.19,5.88,5.93,5.37,4.03
4.48,5.58,5.58,4.36,2.85,3.63,3.38,4.89,5.73,5.73,4.89,3.38,3.38,3.63,2.85,4.24
5.03,4.97,4.65,4.95,5.21,4.97,5.24,5.42,5.56,4.93,4.93,5.43,5.40,4.54,4.42,5.56
5.88,5.59,5.08,4.92,5.56,5.46,4.53,4.67,5.40,5.80,5.84,5.73,5.31,4.42,4.54,5.29
5.41,5.99,5.44,4.81,4.19,4.81,4.93,5.39,5.53,5.27,5.43,5.30,4.14,3.35,4.52,5.42
5.44,4.93,4.85,4.93,4.85,4.72,4.72,4.97,5.76,5.77,5.32,5.27,5.67,5.52,4.94,4.77
5.29,5.27,4.47,4.19,4.81,5.15,NA,NA
>chr1:153849720-153849920
NA,NA,5.02,5.30,5.41,4.76,3.68,4.05,4.31,4.51,4.63,4.77,5.35,5.22,4.14,4.52
5.40,5.90,5.40,4.67,4.61,4.96,5.39,5.40,4.92,4.63,4.73,3.95,4.25,5.35,6.00,5.40
4.65,4.51,4.33,4.95,5.67,5.79,5.79,5.40,4.98,5.10,5.73,5.94,5.43,5.36,5.37,5.53
5.84,4.79,4.77,4.77,5.35,5.84,5.73,5.10,5.11,5.62,5.20,5.13,5.40,5.79,5.94,5.30
4.78,4.73,5.02,5.31,5.53,4.95,4.33,4.94,5.40,5.39,4.96,5.02,5.30,5.70,5.24,4.95
5.33,5.14,4.86,4.78,5.22,5.80,5.29,5.04,4.73,4.45,4.29,4.85,5.29,5.26,4.99,5.04
5.00,5.41,6.00,5.57,5.11,5.53,5.66,4.75,3.79,5.53,5.66,4.75,3.79,4.65,5.69,5.33
4.43,3.75,4.36,5.58,5.73,4.70,4.05,4.42,4.68,4.90,5.02,5.26,5.33,5.22,4.83,4.70
4.85,5.64,5.46,4.93,4.93,5.56,5.42,4.52,4.05,4.42,4.73,5.02,5.41,5.75,4.98,3.75
4.12,4.27,5.40,5.94,5.84,5.15,5.14,5.93,5.82,5.74,5.10,4.14,4.31,5.15,6.00,5.60
4.76,3.63,2.85,4.36,5.44,5.37,4.69,4.86,4.68,4.52,5.15,5.93,5.74,4.95,4.53,5.46
5.31,4.78,4.73,5.02,5.42,5.42,4.76,4.05,4.65,4.95,5.31,5.27,5.08,5.15,4.24,4.36
5.58,5.58,4.81,4.51,4.72,4.72,NA,NA
>chr1:153989781-153989981
NA,NA,5.56,5.47,4.54,4.18,4.94,6.01,5.22,4.14,3.35,4.52,5.41,5.08,5.27,5.74
5.93,5.15,4.82,4.14,4.88,5.88,5.20,4.69,4.89,5.90,5.65,5.24,4.97,5.21,4.52,3.35
3.74,4.89,6.01,5.22,5.11,5.13,5.67,5.36,5.43,5.56,4.84,5.19,5.32,5.00,4.57,5.04
4.92,5.02,5.34,5.88,5.93,5.37,5.13,5.40,5.79,5.78,5.41,4.76,3.38,4.05,4.06,4.33
4.97,5.53,5.22,5.34,5.48,5.00,4.89,5.45,4.46,3.84,4.27,4.74,4.67,5.29,5.90,5.46
4.24,2.85,3.63,4.35,5.40,5.93,5.74,4.80,4.14,5.01,5.58,5.85,4.87,4.03,4.66,5.19
5.08,4.90,5.58,5.58,5.11,4.65,4.86,5.33,5.37,5.44,4.90,4.46,4.79,5.22,5.53,4.97
4.33,4.82,5.65,5.52,4.77,4.77,5.35,5.22,4.78,4.73,4.85,4.68,4.78,4.97,4.68,4.02
4.36,4.63,4.76,4.31,4.65,5.40,6.00,5.40,4.27,3.79,5.30,5.37,4.03,3.35,4.36,4.74
4.80,4.52,5.15,5.50,4.46,3.84,4.12,5.41,5.30,4.82,4.51,4.63,4.63,4.97,5.31,5.40
4.92,4.51,4.98,5.65,5.82,5.74,5.50,5.15,5.14,5.32,5.40,4.72,4.74,5.00,5.41,5.84
5.84,4.74,3.75,4.12,3.63,4.35,4.63,4.76,4.80,4.93,4.85,4.93,5.19,5.08,3.84,4.27
5.40,5.94,5.22,4.98,5.32,5.19,NA,NA
>chr1:154006635-154006835
NA,NA,4.82,4.94,5.29,4.95,4.65,4.05,3.38,4.76,5.21,4.97,5.17,5.62,5.89,5.38
5.34,5.47,4.85,4.29,4.71,5.43,5.44,5.11,5.30,5.37,5.13,5.32,5.43,4.93,4.72,4.85
5.30,5.23,5.84,5.53,5.69,5.33,4.43,4.39,4.46,5.23,4.89,3.95,3.85,5.10,5.82,5.73
4.24,4.38,5.58,5.89,6.20,5.54,4.69,4.86,4.93,5.00,4.93,4.92,4.63,4.80,4.93,4.63
4.80,4.97,5.41,5.69,4.65,3.79,3.63,3.38,4.35,5.40,5.93,5.47,5.14,4.43,4.51,4.65
4.86,4.24,3.85,4.95,5.60,5.90,4.89,4.69,5.20,5.76,4.98,4.51,4.19,4.81,5.30,5.08
5.13,5.46,5.30,5.11,5.57,5.73,4.24,4.25,4.85,4.67,4.92,4.63,4.31,4.05,4.70,5.73
5.73,4.75,3.84,4.27,4.30,4.65,4.95,5.42,5.08,5.13,5.43,5.91,4.89,3.63,3.79,5.30
5.82,5.41,5.31,5.27,5.08,5.15,4.69,4.46,5.23,5.29,5.04,4.73,4.84,4.97,5.08,4.90
5.57,5.96,4.68,4.18,4.80,4.81,4.92,5.40,5.39,4.96,4.61,4.17,4.03,4.52,5.41,5.30
4.82,4.51,4.65,5.31,5.08,5.13,5.55,5.76,4.98,4.63,4.92,5.04,4.57,3.74,3.35,3.68
3.38,3.38,4.35,4.74,4.80,4.02,3.68,3.38,3.38,3.38,4.76,5.60,5.90,5.29,4.74,4.66
5.53,5.34,5.02,4.73,4.53,4.57,NA,NA
>chr1:154546019-154546219
NA,NA,4.46,4.39,4.43,4.67,5.29,5.56,5.74,4.80,4.14,4.82,5.15,5.50,5.08,4.66
4.98,5.33,4.95,4.65,4.05,3.38,4.35,5.40,5.93,5.74,5.27,5.23,5.38,4.66,4.74,4.92
5.02,5.34,5.34,5.50,5.23,5.36,5.82,5.80,5.17,5.05,5.31,4.77,4.29,4.85,5.40,5.19
4.33,4.46,4.85,5.33,5.84,5.69,4.98,4.81,5.02,5.02,4.82,5.22,4.79,5.08,5.22,5.34
5.74,4.80,4.63,5.04,4.68,4.92,5.45,5.30,4.82,4.94,5.40,5.43,4.93,4.72,4.97,5.69
5.69,4.99,4.73,5.02,5.41,5.75,5.14,4.50,4.52,4.68,4.86,4.53,4.57,5.04,4.92,4.63
4.98,5.96,5.57,5.11,4.65,4.86,5.08,4.57,5.04,4.92,4.85,4.68,4.85,5.47,5.34,4.46
4.36,5.22,5.93,5.74,4.80,4.63,5.05,4.63,4.92,5.29,5.32,5.94,5.43,5.10,5.05,4.63
4.92,5.52,5.79,5.55,5.38,4.84,4.94,5.42,5.42,4.12,3.79,4.65,5.69,4.74,4.66,4.82
5.02,4.99,5.04,4.92,4.85,4.68,4.78,5.30,5.80,5.71,5.10,5.08,4.83,4.67,5.40,5.23
5.27,5.50,5.33,4.82,4.51,4.05,4.36,4.63,4.73,4.68,4.78,4.93,4.63,4.31,4.65,5.45
5.30,5.02,4.96,5.39,5.40,4.54,4.18,4.94,6.01,5.22,4.98,5.32,5.19,4.84,4.94,6.01
5.22,4.98,5.32,5.43,4.53,4.17,NA,NA
>chr1:154694562-154694762
NA,NA,4.89,3.38,3.63,3.79,4.65,4.86,5.11,5.30,5.43,5.27,5.53,5.43,4.53,4.67
5.04,4.93,5.29,5.23,5.27,5.34,5.23,5.24,5.30,5.41,4.52,4.05,4.51,4.33,5.00,5.67
5.69,4.97,4.33,4.95,5.67,5.79,5.79,5.40,5.00,4.57,4.65,4.02,4.70,5.82,6.00,5.41
5.04,5.10,5.08,5.45,4.92,4.65,4.99,5.26,5.29,4.92,4.51,4.84,5.08,5.50,5.22,4.51
5.53,5.66,4.75,3.79,5.30,5.37,5.33,5.13,5.84,5.33,4.85,4.85,4.97,5.03,4.24,2.85
4.12,5.60,5.90,4.89,4.69,5.37,5.30,3.79,3.63,4.35,4.74,5.33,5.69,5.53,5.84,4.79
4.46,4.81,5.58,5.58,5.11,4.65,5.37,4.88,4.88,5.88,5.74,5.89,5.03,4.24,3.75,4.69
4.76,4.31,4.05,3.68,3.38,3.38,4.35,4.98,5.21,4.80,4.43,4.05,4.76,5.41,5.81,5.27
5.32,5.77,5.76,4.68,4.18,4.73,4.65,4.02,4.52,5.60,6.00,5.15,4.82,4.61,5.23,5.38
5.22,5.52,5.40,4.65,3.75,3.64,4.82,5.70,5.78,5.55,5.76,5.32,5.76,6.01,5.46,4.96
5.16,5.16,4.96,5.43,5.62,4.93,4.68,5.00,5.04,4.57,5.00,5.40,5.16,4.61,4.03,3.68
4.89,5.66,5.89,4.72,4.98,5.33,5.26,5.43,5.91,5.60,4.12,4.12,3.75,4.74,5.76,5.20
5.33,5.73,5.57,4.36,4.24,5.15,NA,NA
>chr1:154788905-154789105
NA,NA,4.57,5.04,5.00,4.68,4.52,5.15,5.93,5.48,4.49,3.85,5.10,5.73,5.58,4.36
3.75,5.22,6.00,5.46,5.02,5.53,5.66,5.10,4.65,4.30,4.27,4.39,5.22,5.94,5.22,4.98
5.48,5.67,4.89,5.08,5.62,5.55,4.33,4.54,5.52,5.16,5.36,5.88,5.77,4.84,4.85,5.74
5.66,5.02,4.95,5.19,5.36,5.17,5.33,4.89,4.69,5.30,5.56,4.93,4.72,4.94,5.40,5.31
4.94,4.84,4.82,5.27,5.74,5.76,4.99,4.68,4.90,5.02,5.10,5.08,5.17,5.66,5.56,4.42
4.37,4.93,4.85,4.93,5.19,5.53,4.84,4.81,4.68,4.85,5.52,5.79,5.78,5.70,4.38,3.34
3.35,4.70,5.66,5.53,5.11,5.58,5.58,4.81,4.31,4.51,4.84,5.38,5.33,5.24,5.43,5.40
4.94,4.33,4.67,5.04,5.14,5.75,5.16,5.10,5.05,5.02,5.58,5.64,5.25,5.08,4.77,4.85
4.93,5.01,5.39,5.39,4.47,4.84,4.82,5.15,5.84,5.94,5.22,4.39,4.27,5.15,5.50,5.49
4.99,5.22,5.75,5.79,5.94,5.56,4.77,4.58,4.89,5.41,5.56,4.77,4.58,4.62,4.42,4.81
5.48,5.53,4.51,4.69,4.97,5.34,5.34,5.50,5.33,4.82,4.94,5.40,5.39,4.89,4.82,4.61
4.67,5.04,5.14,5.47,5.56,5.40,4.67,4.53,5.43,5.40,4.94,4.82,5.66,5.30,4.14,4.31
4.63,4.76,4.80,4.93,4.85,4.93,NA,NA
>chr1:154908420-154908620
NA,NA,4.99,5.04,4.92,4.85,4.93,5.44,5.42,4.52,3.35,4.14,5.30,5.43,5.27,5.53
5.39,4.89,4.58,4.77,5.40,6.01,5.43,5.26,5.33,5.22,4.99,5.02,4.99,5.27,5.45,4.94
4.84,5.38,5.56,4.84,5.38,5.80,5.73,5.31,4.77,4.70,5.19,5.36,4.96,4.72,4.94,5.29
4.95,4.65,5.10,5.73,5.85,4.67,3.34,3.35,3.68,3.38,4.89,5.73,5.58,4.93,4.68,5.04
4.67,4.33,4.85,5.30,5.56,5.48,4.49,3.85,4.74,4.74,4.80,4.52,5.15,5.94,5.40,4.42
4.54,5.29,5.32,5.84,5.94,5.40,4.27,3.84,5.08,5.34,5.02,4.92,4.74,4.66,5.38,5.23
5.36,5.82,5.57,5.11,5.53,5.28,4.90,5.08,5.23,5.24,5.66,5.94,5.73,5.50,5.32,5.20
5.13,5.54,5.84,4.33,4.68,5.96,5.80,5.17,4.97,5.21,4.52,4.02,4.68,4.97,4.37,4.42
5.40,5.94,5.15,4.52,4.68,4.97,4.78,4.29,4.03,4.06,4.05,3.38,3.38,4.76,5.21,4.97
4.65,4.05,4.76,5.21,4.97,4.65,4.05,3.38,3.38,3.38,4.89,5.73,5.58,4.93,4.65,4.99
5.26,5.29,4.85,4.29,4.45,4.73,5.04,5.17,5.46,5.19,5.02,5.04,5.14,5.33,5.26,5.28
5.56,5.40,4.96,4.96,5.39,5.40,4.94,4.33,4.95,5.53,5.31,5.02,4.73,4.78,5.30,5.94
5.79,5.40,4.98,5.31,5.46,4.93,NA,NA
>chr1:155074259-155074459
NA,NA,5.49,5.02,4.81,4.92,5.52,5.41,4.82,4.85,4.97,4.93,5.29,5.90,5.46,4.69
4.89,5.55,5.94,5.94,5.32,5.33,5.14,4.74,4.74,4.65,5.05,5.50,5.15,5.14,5.93,5.82
5.74,5.10,4.98,5.40,5.41,5.02,4.73,4.78,4.93,4.85,4.93,5.44,5.30,5.02,4.65,5.69
5.41,4.86,4.53,4.89,5.91,5.60,4.12,4.12,4.19,4.94,5.42,5.42,4.76,3.63,2.85,2.85
3.63,3.38,4.76,5.42,5.08,4.33,4.87,5.85,5.73,4.75,4.12,4.46,5.52,5.46,5.02,4.80
4.80,3.79,4.75,5.82,5.82,5.36,5.23,4.89,3.84,4.75,5.82,6.00,4.74,4.66,5.53,4.97
4.33,4.87,5.62,5.53,5.11,5.58,5.73,5.10,3.85,4.49,5.20,5.32,5.84,6.01,5.43,5.57
5.03,4.24,4.24,5.03,4.97,4.85,5.35,5.94,5.84,5.20,5.03,4.24,4.24,5.46,5.91,4.89
4.53,4.89,5.80,5.84,5.15,5.14,6.02,5.28,5.11,4.80,5.76,6.01,5.37,5.33,4.86,5.53
5.84,4.79,4.46,4.36,5.22,5.50,4.46,4.39,4.43,5.33,5.84,5.13,4.24,4.25,4.85,4.80
4.02,4.70,5.73,5.73,4.89,3.38,4.05,3.85,3.34,3.35,3.68,3.38,4.35,4.74,4.80,4.02
3.68,4.35,4.63,4.76,4.31,4.65,5.31,5.42,4.97,4.69,3.75,4.36,5.58,5.58,5.11,5.53
5.62,4.67,4.24,5.73,5.80,4.67,NA,NA
>chr1:155086340-155086540
NA,NA,5.78,5.45,4.65,4.42,4.62,4.82,4.61,4.95,5.53,5.31,5.02,4.93,4.37,4.18
4.80,4.81,4.98,5.60,5.53,5.14,5.02,5.43,5.67,5.74,5.27,5.08,5.45,4.94,4.61,5.16
5.75,5.14,4.50,4.82,4.61,5.16,5.52,4.92,4.63,5.05,4.67,4.53,5.43,5.32,4.49,4.38
5.42,5.56,4.53,4.17,5.01,5.58,5.73,4.89,4.05,3.85,3.34,4.52,5.19,4.97,5.17,5.86
5.37,5.13,5.20,5.26,5.43,6.01,5.22,4.98,5.20,5.32,5.84,5.80,5.40,4.67,4.33,4.51
4.63,4.50,5.33,5.76,5.74,5.89,5.03,5.02,5.53,5.66,4.89,3.38,3.63,4.12,4.19,4.51
4.98,5.96,5.57,5.11,5.53,5.28,4.36,4.24,5.15,5.08,5.27,5.31,5.26,5.43,5.45,5.84
6.02,5.28,5.11,5.30,5.37,5.33,5.73,5.57,4.81,4.19,4.51,4.92,5.40,5.43,4.53,4.95
5.53,5.39,4.96,5.02,5.33,5.50,5.34,4.97,4.84,5.56,5.46,4.53,4.67,5.40,5.80,5.84
5.73,5.31,4.42,4.54,5.29,5.41,5.99,5.44,4.36,2.85,4.27,5.40,5.93,5.74,5.27,5.43
5.30,4.14,3.35,4.52,5.42,5.44,4.93,4.85,4.93,4.85,4.72,4.96,5.43,5.65,5.17,4.74
4.66,5.53,5.19,4.66,4.77,5.56,5.58,4.94,4.63,4.77,5.35,5.84,5.20,5.19,4.65,3.75
4.18,4.94,5.67,5.47,4.92,4.76,NA,NA
>chr1:155118449-155118649
NA,NA,4.93,5.01,5.36,5.54,4.59,4.53,4.73,4.85,4.68,4.85,5.40,5.19,4.33,4.46
5.35,6.00,5.40,4.94,4.63,5.19,5.28,4.56,4.36,4.43,4.67,4.92,4.63,4.92,5.52,5.41
4.82,4.85,5.30,5.56,5.74,4.95,4.33,4.85,4.93,4.63,4.92,5.47,5.56,4.89,4.69,5.20
5.88,4.88,4.80,5.74,5.56,5.29,4.74,3.75,4.81,5.44,5.99,5.41,5.29,4.94,4.82,5.66
5.94,5.73,5.47,5.25,5.08,5.06,5.46,5.56,4.84,4.97,5.34,5.50,5.33,5.02,4.96,5.39
5.53,4.80,4.80,5.74,5.34,4.46,4.12,3.63,3.38,4.76,5.21,5.89,5.82,5.30,3.79,3.63
3.38,4.89,5.73,5.58,5.11,4.65,5.69,5.41,5.00,5.04,4.99,5.26,5.29,4.85,4.29,4.03
4.06,4.74,5.40,5.94,5.40,4.84,4.97,5.34,4.99,4.30,5.24,5.42,5.56,4.93,4.93,5.43
5.40,4.92,4.51,4.84,5.53,4.97,4.84,4.73,5.04,5.17,5.42,5.23,4.96,4.36,4.74,4.92
4.63,4.92,5.47,5.67,4.94,4.18,3.75,4.65,5.19,5.20,5.84,5.35,5.22,5.53,5.23,4.93
4.77,4.96,5.41,5.56,4.42,3.75,4.65,5.31,5.56,4.93,4.72,4.85,4.93,4.85,4.93,5.44
5.42,4.52,3.35,4.14,5.30,5.43,5.36,5.67,5.69,4.98,4.51,4.19,4.81,5.44,5.99,5.41
5.29,4.54,4.42,5.31,5.73,5.84,NA,NA
>chr1:155192202-155192402
NA,NA,4.80,4.52,4.63,4.76,4.31,4.65,5.19,5.20,5.50,5.74,5.82,5.93,5.84,5.50
5.22,4.39,4.27,5.27,6.20,5.54,5.33,5.62,5.74,5.27,4.99,4.99,4.30,5.24,5.70,5.78
5.79,5.75,5.14,4.43,4.39,4.27,5.02,4.99,5.32,5.76,5.55,4.33,3.75,4.05,4.36,4.63
4.76,4.92,5.40,5.39,4.96,4.61,4.67,5.05,5.02,5.34,5.53,4.84,4.94,5.58,5.31,5.11
5.73,5.82,4.75,2.85,3.75,4.43,4.67,5.29,5.90,5.60,4.52,3.35,4.14,5.30,5.66,4.82
4.85,4.93,4.63,4.98,5.96,5.57,4.81,4.46,4.79,4.46,4.69,5.03,5.57,4.99,5.04,5.00
5.41,5.69,4.65,5.11,5.58,5.73,4.70,4.02,3.90,4.66,5.38,5.33,5.02,4.82,4.89,5.41
5.80,5.20,5.21,4.12,2.85,2.85,4.27,4.63,4.97,5.42,5.42,4.76,3.63,3.84,4.89,5.33
5.02,4.82,4.62,4.99,5.69,5.69,4.99,4.29,4.77,5.31,5.73,5.94,5.66,4.82,4.94,5.47
5.56,5.29,4.93,5.04,4.67,4.53,5.46,5.31,5.11,5.62,5.55,4.71,4.29,4.99,5.69,5.69
4.68,4.42,5.56,5.66,4.82,4.85,4.97,4.93,5.00,4.68,4.52,5.15,6.00,5.60,4.95,4.65
5.05,5.31,4.42,4.68,5.69,5.69,4.97,4.72,4.72,4.85,5.30,5.80,5.22,4.98,5.40,5.79
5.79,5.40,4.98,5.31,5.46,4.93,NA,NA
>chr1:155284496-155284696
NA,NA,5.40,5.90,5.40,4.52,4.14,5.22,5.35,4.77,4.36,4.98,5.75,5.41,4.82,4.94
5.52,5.41,4.82,4.85,5.18,5.65,5.43,4.96,4.72,4.85,4.93,4.85,4.93,5.39,5.56,5.14
4.86,4.69,5.54,5.54,5.13,5.32,5.39,4.93,4.81,4.98,5.89,5.62,5.17,4.95,5.29,4.54
4.42,5.31,5.73,5.84,5.80,5.40,4.67,4.53,5.46,5.31,4.98,5.20,5.32,5.94,5.66,4.82
4.94,5.40,5.43,4.93,4.72,4.94,5.40,5.39,4.66,4.03,4.06,4.05,3.38,3.38,3.38,3.38
3.38,3.38,3.38,3.38,3.38,3.38,3.38,3.38,4.89,5.73,5.58,4.36,2.85,4.27,4.63,4.73
4.68,4.99,5.96,5.57,5.11,5.53,5.66,4.75,3.79,4.65,5.69,5.33,4.74,4.36,3.35,4.14
5.30,5.43,5.27,5.53,5.19,4.84,5.56,5.41,4.89,4.58,4.03,4.87,5.85,5.58,4.93,4.80
4.43,4.36,4.46,5.34,5.48,4.98,5.30,5.43,5.36,5.67,5.69,4.98,4.63,4.93,4.85,4.82
5.41,5.75,5.14,4.97,4.80,4.76,4.63,4.27,2.85,2.85,4.12,5.42,5.44,4.89,4.76,4.85
4.93,4.85,4.72,4.93,5.23,5.34,5.34,5.34,4.97,4.69,3.75,4.36,5.58,5.58,4.36,4.36
5.28,5.89,4.72,3.90,4.92,5.31,5.42,5.02,4.92,5.04,4.73,4.84,4.97,5.53,5.22,4.79
5.27,5.34,4.97,4.33,4.82,5.65,NA,NA
>chr1:155400343-155400543
NA,NA,3.63,3.38,4.89,5.73,5.58,4.81,3.75,4.74,5.00,4.68,4.93,5.48,6.07,5.76
5.76,6.01,5.82,5.74,5.10,4.14,3.35,4.70,5.66,5.53,3.79,4.27,4.63,4.76,4.31,4.05
3.68,4.89,5.73,5.73,4.75,4.12,4.19,4.81,4.68,4.99,5.60,4.65,3.79,4.75,5.66,5.53
4.51,4.69,4.73,4.68,4.42,4.05,4.36,4.74,4.67,5.29,5.23,4.46,4.39,4.69,4.76,4.98
5.60,4.65,5.02,5.46,5.52,4.77,4.96,5.25,5.43,4.83,4.17,4.03,4.70,5.91,5.43,5.13
5.19,5.56,5.14,4.50,4.31,3.34,3.85,4.95,5.21,5.57,4.99,5.32,5.69,4.65,3.79,3.63
4.89,5.66,5.53,5.11,5.57,5.73,4.24,3.85,4.05,4.35,5.40,6.00,5.60,4.52,4.02,4.80
4.85,4.25,3.34,3.35,4.52,5.42,5.08,4.84,4.73,4.65,4.93,5.58,5.73,4.89,3.68,3.35
4.14,5.22,6.01,4.89,4.53,4.86,4.68,4.93,5.62,5.37,5.13,5.20,4.95,5.17,5.62,6.07
6.01,5.82,5.27,4.27,3.84,4.12,5.41,5.30,4.82,4.51,4.81,5.48,5.53,3.79,3.63,4.89
5.66,5.53,5.11,5.58,5.85,4.67,3.34,4.48,5.58,5.58,4.81,3.75,4.42,5.31,5.74,5.82
5.93,5.14,4.30,4.65,4.05,4.89,5.91,5.99,5.27,4.27,4.39,4.43,4.80,4.52,4.63,4.97
5.42,5.30,5.02,4.80,5.40,5.38,NA,NA
>chr1:155511940-155512140
NA,NA,4.63,5.09,5.36,5.65,5.17,4.67,4.74,4.27,3.79,4.80,5.76,5.76,5.76,5.79
5.60,4.98,4.76,4.84,4.85,5.05,5.10,4.98,5.48,5.34,4.77,4.36,4.74,5.29,5.90,5.46
4.81,3.75,3.90,4.02,4.70,5.82,5.96,4.99,4.68,4.73,4.69,3.75,3.75,4.43,5.33,6.00
5.82,4.89,3.63,3.84,4.46,5.45,5.43,5.57,5.58,5.24,4.95,5.29,4.92,4.76,4.63,4.52
4.80,4.74,4.36,3.35,3.34,4.25,5.35,6.00,5.40,4.52,3.34,4.38,5.58,5.89,5.82,5.65
5.38,5.34,5.47,5.14,4.74,4.36,4.02,3.90,3.75,4.12,3.63,4.35,4.63,4.73,4.93,5.19
5.08,4.90,5.58,5.58,5.11,5.53,5.66,4.75,2.85,4.36,5.28,5.53,5.11,5.44,5.99,5.27
4.27,3.84,3.63,4.76,5.42,5.44,4.96,4.77,4.93,5.46,5.64,5.25,5.27,5.88,5.74,5.10
4.73,4.92,5.56,5.46,4.53,4.17,5.01,5.62,6.11,5.32,5.08,4.77,4.94,5.29,5.41,5.99
5.44,4.81,4.19,4.81,4.93,5.39,5.53,5.27,5.43,5.30,4.14,3.35,4.52,5.42,5.44,4.93
4.85,4.73,4.53,4.57,5.22,5.47,5.56,5.30,4.85,4.77,5.29,5.30,4.95,4.96,5.29,5.27
4.47,4.63,4.77,5.35,5.71,5.29,5.13,5.18,4.37,4.18,4.94,5.67,5.47,4.92,4.63,4.92
4.74,4.36,4.96,5.23,5.42,5.17,NA,NA
>chr1:155681343-155681543
NA,NA,5.74,5.76,5.41,4.86,4.78,5.30,5.43,5.27,5.31,4.95,5.24,5.42,5.08,4.84
5.40,5.80,5.29,4.93,5.00,4.67,4.74,4.36,3.35,3.34,3.85,4.05,4.76,5.21,4.97,4.65
4.05,3.38,3.38,3.38,3.38,3.38,3.38,3.38,3.38,3.38,4.89,5.91,5.37,5.33,5.13,5.13
4.24,3.85,4.95,5.42,5.08,4.33,4.46,5.35,5.93,5.47,4.85,4.29,4.77,5.40,6.01,4.89
5.00,5.20,5.41,5.82,5.30,5.11,5.57,5.73,5.08,4.89,5.67,5.47,4.85,4.29,4.03,4.46
4.85,4.67,5.00,5.41,5.76,5.74,5.41,5.29,4.85,4.68,4.90,5.02,5.26,5.31,5.27,5.43
5.30,5.11,5.73,5.57,5.11,4.65,5.60,4.98,4.51,4.98,5.54,5.69,5.33,4.50,4.31,4.03
5.37,6.01,5.76,5.76,5.76,5.32,5.84,5.50,5.15,4.63,4.31,4.63,4.92,4.93,4.86,3.95
3.85,4.95,5.21,4.97,5.17,5.85,5.58,4.81,4.31,4.63,4.73,4.69,5.37,5.30,5.02,5.46
5.90,4.89,4.53,4.89,6.01,5.84,5.73,5.31,4.84,4.97,5.53,4.66,4.98,5.56,5.43,5.06
5.40,5.53,4.92,4.31,3.74,4.51,4.90,4.93,5.41,5.80,5.32,5.20,5.13,5.20,5.76,4.97
4.72,4.96,5.08,5.10,5.71,5.80,5.40,5.10,5.08,5.45,4.94,4.14,4.80,5.74,5.56,5.30
4.80,4.63,5.05,5.10,5.08,5.45,NA,NA
>chr1:155683636-155683836
NA,NA,5.20,5.41,5.82,5.30,5.02,5.15,5.30,4.82,4.97,5.96,5.80,5.17,4.30,4.82
4.66,4.74,6.00,5.57,5.11,4.65,5.69,4.74,4.72,5.65,5.37,4.69,4.89,5.56,5.48,4.49
4.67,5.85,5.85,5.17,4.95,5.20,5.13,5.20,5.76,4.97,4.82,5.33,5.50,5.27,5.23,4.89
4.69,5.54,6.20,5.89,5.58,4.38,3.95,4.89,5.90,5.40,4.65,4.51,4.82,5.41,5.40,4.98
5.10,5.74,5.99,5.44,5.11,5.53,5.66,4.89,3.63,2.85,4.24,5.15,5.08,5.27,5.31,5.32
5.94,5.94,5.78,5.15,5.02,5.30,5.82,5.89,5.21,4.52,4.02,4.68,4.86,4.78,5.30,5.43
5.36,5.37,4.65,5.11,5.57,5.82,5.36,5.16,5.75,5.14,4.74,4.36,4.05,4.31,4.76,4.63
4.36,4.02,4.68,5.00,4.67,4.43,3.75,4.36,5.44,5.37,4.03,3.35,3.68,4.76,5.60,5.91
4.89,5.00,5.32,5.31,5.02,4.93,4.37,4.42,5.31,5.49,4.99,5.22,5.56,5.43,5.24,5.30
5.41,4.12,2.85,2.85,3.63,4.35,5.40,5.94,5.22,4.98,5.48,5.56,5.30,4.80,4.51,4.84
4.82,5.15,5.84,6.01,5.43,5.02,4.27,4.39,4.88,5.75,5.42,4.93,3.95,4.38,5.65,5.90
5.30,4.85,4.33,4.17,4.94,5.40,5.52,5.22,5.08,5.50,5.22,4.39,5.08,5.19,4.93,4.73
4.63,4.36,4.02,3.90,3.75,4.12,NA,NA
>chr1:155739752-155739952
NA,NA,4.67,4.43,4.39,4.89,5.33,4.82,4.97,5.96,5.49,4.81,4.51,4.72,4.93,5.56
5.42,4.76,3.38,3.63,2.85,3.75,4.88,5.75,5.42,5.17,5.04,4.73,4.84,5.19,5.53,4.95
4.33,4.94,5.40,5.39,4.96,5.02,5.30,5.15,5.02,4.80,5.76,5.79,5.60,4.99,4.68,4.90
5.02,5.49,5.10,4.78,4.73,5.02,5.34,5.08,3.84,4.27,4.74,4.80,4.93,5.58,5.73,4.89
3.38,3.38,3.38,3.38,3.38,3.38,3.38,3.38,3.38,3.38,3.38,3.38,3.38,3.38,3.38,3.38
3.38,3.38,3.38,3.38,3.38,3.38,3.38,3.38,3.38,3.38,3.38,3.38,3.38,3.38,3.38,3.63
2.85,4.36,5.58,5.58,5.11,4.65,5.60,4.97,4.82,5.30,5.45,4.94,4.61,5.23,5.50,5.34
4.97,4.84,5.56,5.46,4.53,4.67,5.40,5.23,5.27,5.50,5.55,5.55,5.76,5.32,5.76,6.07
5.28,4.81,4.19,4.81,4.76,4.89,5.39,5.53,4.80,4.63,5.05,4.63,4.31,4.65,5.31,5.44
4.93,4.85,4.93,4.85,4.33,4.95,5.74,5.56,5.30,4.37,4.42,5.56,5.41,4.93,4.85,4.93
4.80,4.76,4.69,4.39,4.89,5.23,4.61,4.94,5.40,5.90,5.40,4.67,4.61,4.96,5.39,5.32
5.13,5.20,5.88,4.88,4.80,5.53,5.31,5.02,5.05,4.63,4.14,5.01,5.62,5.99,5.41,5.20
4.98,5.22,5.80,5.40,4.63,4.88,NA,NA
>chr1:155801611-155801811
NA,NA,5.79,5.79,5.40,4.98,5.22,5.80,5.40,4.63,4.88,5.37,5.53,5.84,4.79,4.77
4.96,4.80,5.61,5.93,5.84,5.13,5.38,5.31,4.98,5.32,5.31,5.19,4.51,5.08,4.86,5.79
5.79,5.37,5.00,4.33,4.94,5.40,5.31,4.94,4.84,5.08,5.45,5.43,5.26,5.29,4.85,4.29
4.77,5.40,5.80,5.29,5.04,4.73,4.18,4.37,5.30,5.23,5.08,4.66,4.74,5.00,4.68,4.02
4.70,5.73,5.73,4.89,3.38,3.38,3.38,3.38,3.63,3.79,5.53,5.66,4.75,3.79,5.53,5.66
4.70,4.02,4.80,4.74,4.35,3.68,4.05,3.75,3.64,4.06,5.10,5.73,5.73,5.10,4.65,5.05
5.10,5.11,5.73,5.57,5.11,5.30,5.46,4.33,4.54,5.52,5.79,5.79,5.40,5.00,4.89,5.91
5.40,4.92,4.80,4.74,4.74,4.65,4.30,4.99,5.27,4.79,4.46,4.12,4.75,5.82,5.96,4.97
4.33,4.95,5.53,5.31,5.19,5.02,5.57,5.03,4.69,4.89,5.55,5.78,5.41,4.95,4.06,4.03
4.66,5.39,5.40,4.92,4.63,4.93,4.85,4.77,5.29,5.27,5.01,5.05,4.63,4.14,4.94,5.45
5.78,5.79,5.40,4.98,5.22,5.80,5.40,4.67,4.83,5.43,5.38,4.98,4.27,4.12,4.46,5.35
5.84,5.73,5.31,4.84,5.38,5.31,4.98,5.40,5.79,5.94,5.30,4.78,4.73,5.02,5.31,5.53
4.95,4.33,4.94,5.29,5.41,5.99,NA,NA
>chr1:155836487-155836687
NA,NA,4.78,5.31,5.41,4.66,4.77,5.56,5.38,4.84,5.40,5.80,5.30,4.80,4.51,4.84
5.53,5.34,5.02,4.92,4.67,4.50,4.52,3.90,3.75,4.81,5.15,5.78,5.94,5.30,4.14,3.35
3.68,4.89,5.73,5.73,4.75,3.79,4.65,5.60,4.68,4.42,5.40,5.80,4.89,4.53,4.89,5.67
5.47,4.92,4.76,4.63,4.36,4.05,4.51,4.72,4.72,4.97,5.96,5.49,4.93,4.80,4.50,4.63
3.75,4.42,5.40,6.01,5.43,5.02,4.27,3.84,4.12,5.60,5.90,5.40,5.10,5.16,5.75,5.14
5.00,4.74,4.36,4.36,4.98,5.47,5.67,5.43,5.02,4.27,3.84,3.63,4.35,4.63,4.97,5.58
5.31,5.11,5.73,5.57,5.11,4.65,5.60,4.99,4.68,4.73,4.63,4.52,4.80,4.74,4.35,4.05
4.06,4.03,4.58,4.62,4.99,5.60,4.65,3.79,4.27,4.74,4.80,4.52,4.63,4.97,5.31,5.32
4.98,5.22,5.94,5.15,4.63,4.31,4.51,4.19,4.12,4.75,5.66,5.53,5.11,5.58,5.58,4.81
3.75,4.33,5.43,5.44,5.11,5.53,5.28,5.11,5.53,5.28,4.90,4.46,5.50,5.40,4.35,3.68
4.02,4.68,5.00,4.67,4.74,4.36,3.35,3.74,4.57,5.04,5.00,5.41,5.69,4.65,3.79,4.27
4.74,4.80,4.52,4.63,4.76,4.98,5.60,4.65,3.79,4.75,5.82,6.00,5.33,4.43,4.51,5.53
5.28,5.11,4.80,5.76,5.76,5.32,NA,NA
>chr1:155836536-155836736
NA,NA,4.63,4.36,4.05,4.51,4.72,4.72,4.97,5.96,5.49,4.93,4.80,4.50,4.63,3.75
4.42,5.40,6.01,5.43,5.02,4.27,3.84,4.12,5.60,5.90,5.40,5.10,5.16,5.75,5.14,5.00
4.74,4.36,4.36,4.98,5.47,5.67,5.43,5.02,4.27,3.84,3.63,4.35,4.63,4.97,5.58,5.31
5.11,5.73,5.57,5.11,4.65,5.60,4.99,4.68,4.73,4.63,4.52,4.80,4.74,4.35,4.05,4.06
4.03,4.58,4.62,4.99,5.60,4.65,3.79,4.27,4.74,4.80,4.52,4.63,4.97,5.31,5.32,4.98
5.22,5.94,5.15,4.63,4.31,4.51,4.19,4.12,4.75,5.66,5.53,5.11,5.58,5.58,4.81,3.75
4.33,5.43,5.44,5.11,5.53,5.28,5.11,5.53,5.28,4.90,4.46,5.50,5.40,4.35,3.68,4.02
4.68,5.00,4.67,4.74,4.36,3.35,3.74,4.57,5.04,5.00,5.41,5.69,4.65,3.79,4.27,4.74
4.80,4.52,4.63,4.76,4.98,5.60,4.65,3.79,4.75,5.82,6.00,5.33,4.43,4.51,5.53,5.28
5.11,4.80,5.76,5.76,5.32,5.14,5.27,5.82,6.01,6.01,5.82,5.27,5.14,6.02,5.66,4.75
3.79,5.30,5.82,5.27,5.14,5.32,5.76,5.76,5.76,5.76,5.76,6.01,5.82,5.74,5.50,5.73
5.50,5.73,5.50,5.73,5.50,5.15,5.14,5.32,5.76,5.76,5.76,6.01,5.82,5.27,5.14,5.32
5.76,5.76,5.76,6.01,5.82,5.74,NA,NA
>chr1:155841342-155841542
NA,NA,4.05,4.65,4.95,5.31,4.95,4.33,4.85,5.30,5.90,5.60,4.12,4.12,4.46,5.52
5.40,4.65,4.42,4.73,5.02,5.66,5.30,4.98,5.32,5.31,5.19,5.02,5.49,5.50,5.32,5.31
5.27,5.43,5.94,5.32,5.33,5.22,4.99,5.57,5.03,4.69,5.08,5.23,5.24,5.33,4.89,3.84
4.12,5.41,5.08,5.36,5.82,5.49,5.01,4.14,4.80,5.67,5.41,5.24,5.43,5.40,4.85,4.62
4.82,4.61,4.67,5.04,4.68,4.92,5.31,5.56,5.24,5.30,5.45,4.92,4.68,5.04,4.67,4.53
5.46,5.80,5.15,4.27,3.84,4.27,4.74,4.80,4.02,4.36,4.63,4.97,5.58,5.31,4.14,3.35
4.70,5.66,5.53,5.11,5.58,5.85,4.67,3.95,4.73,4.85,4.68,4.42,4.65,5.40,5.90,5.30
4.80,4.63,4.93,4.78,4.68,4.81,4.98,5.89,5.48,5.01,4.17,4.53,5.43,5.40,4.85,4.73
4.61,5.00,5.67,5.69,4.98,4.51,4.63,4.63,4.51,4.92,5.47,5.56,5.40,5.10,5.08,5.70
5.24,5.05,5.50,5.15,4.99,5.50,5.33,5.02,4.73,4.85,5.40,5.31,5.02,4.92,4.67,4.50
4.63,4.51,4.72,4.77,4.95,5.22,5.65,5.17,4.74,4.72,5.54,5.60,4.68,3.64,4.87,5.86
5.43,4.71,4.66,5.39,5.56,5.14,5.04,4.67,4.33,4.94,5.29,5.32,5.94,5.94,5.79,5.67
4.95,4.61,4.82,4.89,5.41,5.56,NA,NA
>chr1:155987392-155987592
NA,NA,4.93,4.85,4.93,5.44,5.42,4.52,3.35,4.14,5.30,5.43,5.27,5.53,5.39,4.93
4.81,4.19,4.81,5.44,5.99,5.41,5.29,4.94,4.82,5.33,5.50,5.27,5.23,5.40,4.67,4.53
5.46,5.31,4.98,5.20,5.32,5.94,5.66,4.82,4.94,5.40,5.43,4.93,4.72,4.94,5.47,5.93
5.22,3.75,2.85,4.27,4.74,4.80,4.02,3.68,4.89,5.73,5.73,4.89,3.68,4.03,4.61,5.43
5.56,4.42,3.75,4.81,5.58,5.73,4.75,3.79,5.30,5.46,4.33,3.75,4.05,4.52,5.21,5.57
5.02,5.19,5.31,5.53,4.95,4.53,5.46,5.80,5.20,5.21,4.95,4.65,4.30,4.82,4.66,3.90
4.02,4.70,5.66,5.53,5.11,5.58,5.58,4.48,4.14,5.10,5.49,4.99,5.32,5.69,5.79,5.76
5.40,4.98,4.51,4.80,4.93,4.85,4.93,5.39,5.32,5.13,5.37,6.01,5.79,4.86,5.33,5.37
5.93,5.14,4.30,4.65,4.74,5.40,5.93,5.47,4.54,3.64,4.06,4.05,3.38,3.38,3.38,3.38
3.38,3.38,3.38,3.38,3.38,3.38,3.38,3.38,3.38,3.38,3.38,3.38,3.38,3.38,3.38,3.38
3.38,3.38,3.38,3.38,3.38,4.76,5.60,5.91,5.43,5.49,5.50,5.32,5.33,5.14,4.86,4.53
4.57,5.04,5.29,5.80,5.22,4.78,4.86,5.14,5.33,4.95,5.24,5.70,5.30,4.82,4.97,5.69
5.69,4.97,4.33,5.00,5.88,5.74,NA,NA
>chr1:156126603-156126803
NA,NA,4.67,5.40,5.80,5.22,4.98,5.40,5.79,5.78,5.70,4.82,3.64,4.37,4.93,5.01
5.27,5.29,4.77,4.85,4.93,4.85,4.93,5.39,5.40,4.54,3.64,4.46,5.35,6.00,5.40,4.94
4.61,5.08,5.15,4.24,3.75,4.43,4.67,4.92,4.63,4.92,5.52,5.41,4.82,4.85,5.30,5.56
5.74,4.95,4.33,4.85,4.93,4.85,4.93,5.44,5.31,4.52,4.03,5.20,5.88,4.88,4.80,5.53
5.43,5.24,5.66,5.30,5.11,5.13,5.67,5.36,5.23,5.50,5.50,5.55,5.94,5.56,4.84,5.38
5.56,4.84,4.97,5.34,5.50,5.33,5.24,5.43,5.40,4.94,4.33,5.00,5.82,5.57,4.36,2.85
3.63,4.89,5.73,5.58,5.11,4.65,5.69,5.41,5.00,5.04,4.83,5.16,5.13,5.17,4.74,3.75
4.12,3.63,4.89,5.91,5.43,5.13,4.97,5.34,4.99,4.30,5.24,5.42,5.56,4.93,4.93,5.43
5.40,4.94,4.33,4.95,5.53,5.19,4.84,4.73,5.04,5.29,5.90,5.60,4.95,3.85,3.95,4.73
4.63,4.92,5.47,5.67,4.94,4.18,4.37,5.30,5.56,5.47,4.54,4.42,5.40,5.35,4.77,4.63
4.47,5.27,5.29,4.77,4.94,5.52,5.41,4.82,4.85,5.30,5.56,5.74,4.95,4.33,4.85,4.93
4.85,4.93,5.44,5.42,4.52,4.02,4.68,4.86,3.95,4.38,5.42,5.44,4.93,4.81,4.19,4.81
5.44,5.99,5.41,5.29,4.94,4.77,NA,NA
>chr1:156857249-156857449
NA,NA,4.80,4.97,5.14,5.56,5.31,5.02,4.93,4.80,4.63,5.05,4.63,4.80,5.53,5.43
5.06,5.08,5.09,5.02,4.90,4.76,4.62,4.78,4.97,5.14,5.75,5.16,5.27,5.53,5.39,4.96
4.61,4.95,5.53,5.39,4.93,4.85,4.92,4.93,4.97,4.80,4.63,4.93,4.37,4.33,5.43,5.44
4.36,4.36,5.58,5.58,4.90,4.46,5.45,5.43,5.57,5.19,4.65,4.31,4.63,4.93,4.85,4.72
4.93,5.43,5.40,4.92,4.63,4.93,4.78,4.62,4.58,4.77,5.40,5.80,4.89,4.78,5.30,5.43
5.10,5.40,5.90,5.40,4.65,4.51,4.33,5.00,5.82,5.57,4.90,4.27,4.30,5.24,5.42,5.08
5.13,5.46,5.30,5.11,5.58,5.58,4.81,4.46,5.34,5.47,4.92,4.63,5.05,4.63,4.80,5.53
5.19,4.84,4.80,4.90,4.76,4.89,5.39,5.53,5.13,5.19,5.46,5.18,4.78,4.68,4.81,4.98
5.54,5.60,4.98,4.51,4.19,4.36,5.22,5.93,5.74,4.80,4.80,5.53,5.39,4.89,4.82,4.96
5.41,5.18,5.13,5.31,5.32,5.50,5.73,5.50,5.73,5.50,5.73,5.50,5.05,5.24,5.42,5.44
4.89,4.75,4.58,4.77,5.40,5.35,5.22,5.53,5.19,4.89,4.75,4.76,4.90,4.80,4.84,5.19
5.40,4.92,4.63,5.05,4.63,4.14,4.82,4.50,5.14,5.75,5.41,4.82,4.85,5.30,5.23,5.08
4.84,4.81,4.93,5.19,5.53,5.22,NA,NA
>chr1:156869261-156869461
NA,NA,5.41,5.31,4.14,4.31,4.63,4.76,4.31,4.05,4.36,4.74,4.67,5.00,4.93,5.00
5.14,5.33,5.26,5.43,5.67,5.74,5.27,5.23,4.89,3.84,4.12,5.41,5.81,5.59,5.37,4.96
4.77,4.82,4.89,5.19,5.08,4.39,4.69,4.73,4.93,5.19,5.08,4.39,4.69,4.73,4.95,5.19
5.39,4.47,4.63,4.77,4.79,5.08,4.84,4.51,4.92,5.40,5.39,4.89,4.75,4.58,4.03,4.46
4.85,4.80,4.52,5.15,5.93,5.47,5.14,4.74,4.35,3.38,3.38,4.05,4.65,4.97,5.19,4.92
4.80,4.50,4.63,3.75,3.64,4.06,4.05,3.38,4.35,4.63,4.76,4.92,5.40,5.31,4.97,4.69
3.75,4.36,5.58,5.58,5.11,5.30,5.46,4.71,4.66,5.44,5.42,4.52,4.05,4.51,4.77,5.41
5.41,5.06,5.56,5.31,4.65,4.42,4.62,4.76,4.85,4.93,4.78,4.73,4.96,5.29,5.27,4.47
4.84,5.53,5.19,4.89,4.75,4.82,4.77,4.93,5.46,5.80,5.15,4.27,4.69,5.30,5.44,4.66
4.77,5.56,5.94,5.78,5.45,4.92,4.68,4.97,4.80,4.63,4.93,4.80,4.63,4.73,4.78,5.31
5.41,4.93,4.90,4.51,5.00,5.48,5.56,5.29,4.67,4.43,4.39,4.89,5.23,5.36,5.37,5.54
5.38,4.79,5.27,5.34,5.34,5.02,4.92,5.04,4.99,5.26,5.31,4.80,4.88,5.82,5.57,4.90
4.27,4.30,5.17,5.85,5.85,4.67,NA,NA
>chr1:156965806-156966006
NA,NA,6.01,5.37,4.03,4.48,5.48,5.89,5.38,5.35,5.84,5.32,5.31,4.80,4.80,5.31
4.95,5.24,5.65,5.90,5.29,4.93,5.00,4.67,4.74,4.74,4.65,4.30,4.27,3.84,3.63,3.38
4.76,5.60,5.90,4.89,4.78,5.22,6.01,4.94,4.18,4.37,4.93,5.02,5.58,5.80,5.20,5.03
4.69,4.89,5.55,5.55,5.76,5.32,5.76,6.07,5.66,4.75,2.85,4.36,5.57,5.96,4.98,4.51
4.19,4.81,5.58,5.73,4.75,2.85,3.75,5.22,5.50,5.84,6.02,5.28,4.36,2.85,4.27,5.40
5.50,5.84,5.53,5.60,4.68,3.64,4.06,5.10,5.73,5.85,5.17,4.97,5.21,4.52,4.02,4.65
4.57,5.08,5.73,5.57,5.11,5.53,5.66,5.10,3.85,4.24,5.13,5.84,5.33,4.50,4.63,4.42
4.29,4.77,5.31,5.05,5.17,5.80,5.82,5.00,4.33,4.85,4.97,4.93,5.00,5.41,5.69,5.53
5.88,5.34,5.19,4.51,3.74,4.48,5.49,5.96,4.97,4.77,5.29,5.27,5.01,4.92,4.93,4.86
4.69,5.54,5.84,5.13,5.38,5.31,4.98,5.32,5.19,4.84,5.40,6.01,4.94,4.45,4.29,4.85
5.29,5.41,5.99,5.62,4.93,4.80,4.85,4.25,4.24,4.86,4.65,3.79,4.75,5.73,5.58,5.01
4.14,4.63,5.05,4.63,4.98,5.96,5.82,4.75,2.85,3.75,4.43,4.80,4.52,5.15,6.00,5.46
4.69,4.89,5.33,5.02,4.82,4.89,NA,NA
>chr1:157035050-157035250
NA,NA,5.21,5.57,5.43,5.67,5.47,4.98,4.66,5.53,5.19,4.66,4.71,5.55,5.76,4.74
3.75,4.81,5.15,5.78,5.78,5.41,4.76,3.38,3.63,2.85,2.85,3.63,4.35,4.74,4.67,4.92
4.85,4.93,5.19,5.08,4.39,4.43,5.14,5.33,5.41,5.74,5.76,4.68,3.64,4.82,5.70,5.30
4.82,4.94,5.29,4.95,4.85,5.35,5.94,5.22,4.78,4.86,5.14,5.47,5.34,5.38,5.54,4.86
5.33,5.20,5.62,4.24,3.85,4.74,4.74,4.80,4.02,3.68,4.76,5.41,5.08,5.27,5.31,5.32
5.94,5.94,5.79,5.75,5.14,4.50,4.82,4.14,4.63,5.04,4.68,4.02,4.70,5.82,5.73,4.24
3.85,5.10,5.73,5.58,5.11,5.53,5.48,4.93,3.90,4.36,4.63,4.81,4.93,5.19,5.08,3.84
4.12,5.21,5.57,4.99,5.32,5.69,4.65,3.79,3.63,4.76,5.42,5.56,4.53,4.17,4.03,3.68
4.76,5.21,4.97,5.24,5.70,5.30,5.24,5.23,5.08,4.69,5.15,5.08,4.61,4.03,3.68,4.76
5.42,5.08,4.84,5.31,5.05,4.65,4.05,4.89,5.82,5.73,5.08,4.89,5.45,5.27,5.27,5.50
5.15,4.31,3.74,4.51,4.81,4.31,4.65,5.45,5.30,5.02,4.95,4.92,5.10,5.74,5.66,4.82
4.97,5.60,5.53,5.14,5.02,5.02,4.81,4.92,5.47,5.93,5.22,4.39,5.08,4.97,5.13,5.46
5.30,5.02,5.15,5.30,4.82,4.97,NA,NA
>chr1:157166243-157166443
NA,NA,5.55,4.71,4.29,4.78,4.97,5.14,5.75,5.16,5.27,5.74,5.56,5.29,4.93,4.97
4.37,4.42,5.40,5.80,5.40,5.10,5.43,5.30,4.14,4.52,5.19,5.57,5.02,5.08,5.39,5.39
4.47,4.84,5.08,5.45,4.94,4.18,4.54,5.52,5.41,4.82,4.97,5.76,5.74,5.41,5.33,5.14
5.00,4.67,4.50,4.52,4.68,5.04,4.63,4.88,5.88,5.55,4.71,4.66,5.41,5.31,4.98,5.40
5.16,5.27,5.53,5.19,4.84,4.73,5.04,5.00,5.14,5.47,5.56,5.30,4.37,4.18,4.73,5.22
5.33,5.32,5.94,5.43,5.27,5.31,4.95,4.85,4.85,5.33,6.00,5.80,5.17,5.05,5.10,4.14
4.48,5.58,5.58,5.11,5.53,5.66,4.70,4.03,4.14,4.63,5.05,4.63,4.80,4.97,4.68,4.52
4.63,4.76,4.98,5.60,4.65,5.02,5.15,5.08,5.10,5.40,5.80,5.40,4.77,4.29,4.78,4.93
5.02,5.58,5.31,4.14,4.52,5.19,5.57,4.99,5.22,5.75,5.79,5.55,5.76,5.93,5.46,4.33
4.37,5.30,5.23,4.46,4.39,4.43,4.80,4.52,4.63,4.76,4.92,5.40,5.31,4.94,4.84,5.38
5.55,5.78,5.45,4.92,4.65,4.99,5.57,5.19,4.65,4.51,4.72,4.72,4.85,5.30,5.56,5.47
5.22,4.99,5.57,5.21,4.52,4.05,4.51,4.77,5.41,5.41,5.06,5.46,5.31,4.98,5.48,5.67
4.94,4.84,5.38,5.80,5.32,5.33,NA,NA
>chr1:157177651-157177851
NA,NA,4.12,3.63,4.35,4.74,4.67,5.00,4.93,4.92,5.02,5.58,5.56,4.77,4.29,4.78
4.97,5.14,5.75,5.16,4.61,4.03,4.52,5.42,5.08,4.33,4.06,4.05,4.89,5.73,5.85,4.67
4.49,5.20,5.26,5.02,4.90,4.93,5.41,5.80,5.20,5.21,4.12,2.85,2.85,4.27,5.40,5.50
5.27,4.99,5.15,5.50,5.05,5.24,5.65,6.00,5.40,4.74,3.85,3.34,4.48,5.58,5.58,4.81
4.19,4.81,4.76,4.89,5.44,5.30,4.69,4.27,5.15,5.80,5.46,5.24,5.41,5.40,5.13,5.37
5.30,5.11,5.58,5.73,4.89,3.68,4.05,3.75,4.42,5.56,5.58,4.97,4.84,4.46,4.03,4.29
4.42,4.81,5.58,5.58,5.11,4.65,5.60,4.68,4.42,5.40,5.35,4.46,4.81,5.30,5.44,4.66
4.45,4.94,5.45,5.84,6.02,5.48,4.93,4.80,4.85,4.25,3.95,4.86,5.14,5.75,5.41,5.02
4.73,4.78,5.30,5.23,5.27,5.27,5.50,5.22,4.39,5.08,5.34,4.94,4.19,4.81,5.57,5.73
4.24,4.25,4.85,4.80,4.02,4.36,5.40,5.50,5.27,5.34,5.34,4.94,4.63,4.77,5.34,5.48
4.98,5.31,5.58,4.94,4.19,4.81,5.58,5.58,4.81,4.42,4.62,4.58,4.71,5.46,5.30,5.11
5.58,5.73,4.70,3.35,4.03,5.37,5.62,4.48,3.34,3.85,5.10,5.82,5.82,5.00,4.33,4.97
5.96,5.82,4.70,4.03,4.14,4.14,NA,NA
>chr1:157925577-157925777
NA,NA,4.48,5.58,5.73,4.89,3.38,4.05,4.06,4.33,5.08,5.30,4.69,4.46,5.23,4.89
3.95,4.67,5.80,5.73,5.11,5.30,5.94,5.94,5.94,5.20,5.19,4.92,4.80,4.43,4.51,4.80
5.76,6.07,5.48,4.93,3.90,4.72,5.54,5.69,4.74,4.66,4.82,4.30,4.85,5.35,5.93,5.48
5.13,5.37,6.01,5.79,4.86,5.11,5.10,5.05,5.17,5.62,5.89,4.72,4.74,5.69,5.79,6.07
5.28,4.36,4.24,5.30,5.44,4.93,4.81,4.84,5.08,5.50,5.22,3.75,4.24,5.30,5.42,4.97
4.63,4.74,4.65,4.95,5.20,4.49,4.67,5.85,5.73,4.75,3.84,4.27,4.30,4.85,5.35,5.50
4.46,4.90,5.58,5.58,5.11,4.65,5.60,4.99,4.62,4.75,4.82,4.61,5.00,5.82,5.57,4.36
3.75,5.22,5.93,5.48,5.13,5.20,5.76,4.74,4.36,4.77,4.79,5.08,5.22,4.79,5.84,5.93
5.82,5.27,4.99,5.50,5.55,5.94,5.94,5.15,4.99,5.34,4.97,4.84,5.40,5.35,5.38,5.40
5.76,5.76,5.76,5.76,5.76,5.79,4.86,5.11,5.31,5.58,4.97,4.63,4.27,3.79,5.30,5.37
5.13,5.48,5.93,5.35,4.46,4.33,4.97,5.08,3.84,4.27,4.98,5.75,5.75,4.98,4.35,3.68
3.35,3.34,3.85,4.95,5.21,5.20,5.94,5.43,5.27,5.67,5.16,4.61,4.94,5.40,5.90,4.89
4.69,5.37,5.91,4.89,3.38,3.68,NA,NA
>chr1:157959523-157959723
NA,NA,4.36,4.19,4.81,4.76,4.89,5.44,5.31,4.52,3.34,3.85,4.95,5.60,5.52,5.38
5.54,5.60,4.99,4.62,4.76,4.85,4.93,4.85,4.82,5.41,5.75,4.98,4.72,5.40,5.40,4.98
4.51,4.92,5.29,5.26,5.02,4.81,4.98,5.69,5.69,4.98,4.76,4.63,4.52,3.90,4.72,5.40
5.32,5.14,5.02,5.02,5.19,5.31,5.32,5.00,4.57,5.22,5.47,5.34,5.22,5.53,5.34,4.97
4.63,4.35,3.68,4.02,4.65,4.99,5.49,5.50,5.20,5.19,4.94,4.14,4.14,4.03,4.70,5.66
5.89,4.72,3.90,4.02,4.52,5.42,5.42,4.94,4.63,4.77,4.79,5.08,4.66,4.98,5.47,5.67
4.89,5.08,5.73,5.57,5.11,5.30,5.37,5.33,5.13,5.69,4.99,4.68,4.90,4.51,4.53,4.89
5.56,5.74,4.95,4.61,4.82,4.89,5.39,5.40,4.92,4.51,4.84,4.82,5.02,4.99,5.32,5.76
5.74,5.41,5.20,4.49,3.85,4.95,5.60,5.52,5.22,5.08,5.23,4.89,3.95,4.67,5.62,6.02
5.14,4.30,5.17,5.62,5.53,5.11,5.57,6.00,4.74,3.75,4.36,4.43,5.33,6.00,5.49,4.93
4.68,5.00,5.04,4.57,4.53,4.89,5.56,5.48,4.49,4.67,5.85,5.58,4.36,3.75,4.88,5.75
5.64,4.59,5.08,5.13,5.84,5.32,4.99,5.57,5.21,4.76,3.63,2.85,4.24,5.03,5.20,5.84
5.80,5.40,4.67,4.33,4.51,4.81,NA,NA
>chr1:157973945-157974145
NA,NA,4.83,5.32,5.69,5.54,4.72,3.90,4.52,4.50,5.33,5.84,5.69,4.99,4.29,4.03
4.82,5.58,4.97,5.24,5.58,5.20,5.84,5.80,5.30,4.80,4.51,4.19,4.81,5.46,6.00,5.22
4.39,4.46,5.23,5.29,4.93,4.97,4.80,4.81,4.80,4.18,4.68,5.60,5.79,5.76,4.80,5.11
5.58,5.58,4.81,4.31,4.76,4.84,4.85,4.95,5.20,5.13,5.37,5.65,4.72,4.98,5.47,5.93
5.40,4.27,3.79,5.30,5.82,5.89,5.03,5.02,5.53,5.48,4.48,4.03,5.54,5.54,4.69,4.89
5.90,5.46,5.02,5.53,5.66,4.75,2.85,4.36,5.28,6.07,5.79,4.86,4.24,4.38,5.58,4.97
5.17,5.62,5.53,5.11,5.58,5.58,5.11,4.80,4.80,5.02,5.15,5.78,5.94,5.94,5.32,5.20
5.00,4.51,4.81,4.31,4.65,5.45,5.08,4.61,4.03,3.68,3.38,4.89,5.91,5.99,5.41,5.20
4.49,3.85,5.10,5.82,5.73,5.08,4.51,5.19,5.42,5.31,4.65,4.51,4.82,5.41,5.75,4.98
4.36,4.36,3.90,4.92,5.40,6.00,5.40,4.35,3.38,3.38,4.05,4.65,4.95,5.33,5.22,4.99
5.57,5.03,5.02,4.65,5.69,5.33,4.74,4.27,3.84,4.46,5.23,5.29,4.93,5.00,4.74,4.66
5.08,5.50,5.35,4.85,4.97,5.21,4.52,4.02,4.80,4.43,4.51,4.65,5.60,4.97,4.72,4.93
5.56,5.42,4.12,3.79,5.30,5.82,NA,NA
>chr1:158387888-158388088
NA,NA,5.33,5.76,5.20,4.69,4.73,5.02,5.34,5.08,4.90,5.58,5.58,4.36,4.36,5.58
5.73,4.89,3.38,3.38,3.38,3.63,4.12,4.46,5.35,5.84,5.32,5.20,5.00,4.57,4.65,4.02
3.68,4.35,5.40,6.00,5.40,4.92,4.68,4.97,4.37,4.18,4.94,5.45,5.27,4.99,5.15,5.84
5.80,5.29,4.93,5.04,5.10,5.23,4.89,4.90,5.28,6.07,6.07,5.66,4.89,3.68,4.03,4.61
5.23,4.89,4.90,5.58,5.58,5.11,5.53,5.66,4.70,4.02,4.80,4.74,4.35,3.63,3.79,4.80
5.76,5.76,5.40,5.32,4.80,5.29,5.47,5.73,5.80,5.58,5.19,4.51,4.53,4.89,5.56,5.48
5.13,5.37,5.30,5.11,5.58,5.58,4.36,3.75,4.43,4.80,4.02,3.68,4.89,5.91,5.37,4.69
4.89,5.23,4.46,4.90,5.57,5.73,5.33,5.20,5.76,4.97,4.82,5.30,5.45,4.52,3.74,4.89
5.45,4.46,3.84,3.63,4.89,5.66,5.53,3.79,4.12,5.21,5.57,4.99,5.22,5.47,5.56,4.89
4.78,5.10,5.49,5.43,5.45,4.46,3.84,3.63,3.38,4.35,4.74,4.67,5.29,5.23,5.08,4.66
4.74,5.76,5.74,5.89,5.21,4.76,3.63,3.84,4.27,5.02,5.28,5.64,5.23,4.56,4.81,5.28
6.07,6.07,5.28,5.11,4.80,5.76,5.76,5.76,6.01,5.37,4.03,4.31,4.63,4.73,4.93,5.39
5.32,4.98,5.10,5.73,5.94,5.43,NA,NA
>chr1:158481058-158481258
NA,NA,5.29,4.93,5.00,4.67,4.50,4.31,4.03,5.54,5.93,5.33,5.06,5.09,4.84,4.25
4.49,5.20,5.32,5.94,5.66,5.24,5.56,5.42,4.76,3.38,3.63,3.79,5.53,5.28,5.11,4.80
4.80,5.02,5.15,5.78,5.78,5.15,5.02,5.53,5.28,4.90,4.46,5.45,4.89,4.53,4.73,4.85
4.68,4.85,5.40,5.31,5.02,4.73,3.95,3.85,4.05,4.76,5.42,5.42,4.97,4.63,4.36,3.35
4.03,5.37,6.01,6.07,5.48,4.48,4.03,5.54,5.84,5.13,5.08,5.31,4.94,4.61,5.08,5.70
5.24,4.30,4.27,3.84,3.63,4.76,5.42,5.44,4.89,4.82,4.77,4.77,4.73,4.99,5.69,5.67
4.88,4.88,5.82,5.57,5.11,5.53,5.48,4.93,4.68,5.00,5.04,4.57,5.08,5.73,5.57,4.90
4.46,5.50,5.40,4.35,3.68,3.35,3.34,3.85,4.05,4.35,4.63,4.97,5.42,5.30,4.69,4.46
4.79,5.22,5.38,5.23,4.61,4.03,4.52,5.42,5.44,4.96,4.96,5.40,5.28,4.94,5.38,5.23
4.61,4.82,4.50,4.67,5.29,5.56,5.47,5.14,4.43,3.75,4.36,5.28,5.89,5.38,5.34,5.47
5.14,4.50,4.52,4.68,5.04,5.10,5.16,5.52,4.54,4.33,5.55,5.76,4.68,4.33,5.43,5.91
5.10,4.65,4.95,5.33,5.14,4.86,3.95,3.85,4.95,5.42,5.44,4.89,4.82,4.77,4.72,4.51
4.65,5.40,5.90,5.29,4.93,4.97,NA,NA
>chr1:158760449-158760649
NA,NA,4.93,5.44,5.42,4.52,3.35,4.14,5.30,5.43,5.27,5.53,5.39,4.93,4.81,4.19
4.81,5.44,5.99,5.41,5.29,4.94,4.77,5.08,5.25,5.71,5.80,5.40,4.67,4.53,5.46,5.31
4.98,5.40,5.67,5.71,5.41,5.09,5.36,5.19,4.95,4.77,4.72,4.51,4.05,4.52,5.60,5.52
5.38,5.54,5.60,4.99,4.68,4.81,4.19,4.12,3.63,4.89,5.66,5.53,5.02,5.46,6.00,5.22
4.36,3.75,4.74,5.76,5.74,5.41,5.33,4.98,3.75,4.81,5.15,5.08,4.61,4.03,4.70,5.82
6.00,4.74,4.72,5.54,5.37,4.88,4.14,4.03,4.52,5.60,5.91,5.43,5.02,4.27,3.84,3.63
4.89,5.73,5.58,5.11,4.65,4.86,5.33,5.37,5.30,5.11,5.58,5.58,4.36,2.85,3.63,3.38
3.38,3.38,4.89,5.73,5.58,4.36,3.75,5.22,5.50,5.27,5.27,5.23,4.89,4.78,5.22,5.35
5.38,5.40,5.32,5.88,4.97,4.33,4.06,4.05,4.76,5.42,5.56,4.93,4.77,4.73,4.85,5.29
5.32,5.50,5.49,5.02,4.90,4.76,4.89,5.41,5.56,4.84,5.08,5.42,4.76,3.63,4.12,3.75
4.74,5.29,5.23,5.08,4.66,3.90,4.93,5.58,5.73,4.75,2.85,4.24,5.03,5.89,5.99,5.44
5.11,5.53,5.28,4.36,2.85,3.63,4.35,5.40,5.94,5.84,5.15,4.99,4.99,4.30,5.17,5.85
5.58,4.81,4.42,4.29,4.77,5.56,NA,NA
>chr1:159043471-159043671
NA,NA,5.22,5.11,5.62,5.20,4.69,4.73,4.63,4.92,5.40,5.39,4.93,4.73,4.63,4.36
4.02,4.65,4.99,5.02,4.82,4.66,3.90,4.52,5.15,5.93,5.47,5.14,4.74,4.36,3.35,4.03
5.37,6.01,6.01,5.82,5.89,5.58,5.24,5.05,5.31,4.42,4.37,4.97,5.14,5.56,5.31,4.97
4.69,3.75,3.75,4.43,4.67,5.29,5.56,5.47,5.14,4.74,4.35,4.05,4.65,4.97,5.19,4.92
3.90,4.72,5.65,5.82,5.27,4.27,4.90,5.57,5.82,4.88,4.80,5.53,5.39,4.96,4.96,5.41
[truncated: 5,986,175 more chars]
