# Supplementary material for: Satb1 integrates DNA binding site geometry and torsional stress to differentially target nucleosome-dense regions
Source: Nat Commun. 2019 Jul 19;10:3221. doi: 10.1038/s41467-019-11118-8 (PMC6642133; doi:10.1038/s41467-019-11118-8)
Supplement: Supplementary file 10 — Source Data [file 41467_2019_11118_MOESM10_ESM.zip › Source data/GenomicData/DNAshape/satb1_nfr/phpNiDiRf.MGW]

>chr1:5119278-5120278
NA,NA,4.43,4.51,4.80,4.80,5.02,5.30,5.42,4.97,4.63,4.27,2.85,2.85,4.75,5.91
5.99,5.89,5.19,4.52,4.03,5.37,5.62,4.48,4.14,5.22,5.94,5.40,4.35,3.63,2.85,4.36
5.58,5.85,5.17,4.30,4.99,5.34,4.97,5.13,5.43,5.91,4.70,4.02,4.80,4.74,4.36,4.02
3.90,3.75,4.81,5.30,5.08,4.33,4.06,5.10,5.73,5.85,5.17,4.30,4.27,3.84,4.75,5.73
5.73,4.89,3.38,3.63,2.85,2.85,4.75,5.66,6.02,5.14,5.27,5.99,5.44,5.11,5.30,5.82
5.27,4.82,5.22,4.79,4.46,3.84,4.27,5.40,6.00,5.46,5.02,4.65,5.69,5.32,4.57,3.74
4.48,5.58,5.58,4.48,4.03,5.37,5.93,5.14,5.27,5.99,5.91,5.10,3.85,4.24,5.62,5.74
5.27,4.99,5.27,5.50,5.35,4.25,3.95,4.89,5.90,5.46,5.02,4.65,5.60,4.97,4.82,5.66
5.94,5.32,5.33,5.14,4.74,4.35,3.63,2.85,4.36,5.28,5.53,5.02,5.46,6.00,5.35,4.85
4.97,5.21,4.76,3.63,2.85,3.75,5.22,6.00,5.65,5.24,5.05,5.31,4.77,4.58,4.62,4.42
4.05,4.70,5.66,6.07,6.07,5.28,4.36,4.36,5.58,5.73,4.89,3.38,3.38,3.68,4.02,4.80
4.50,4.82,4.61,5.08,5.45,4.52,4.14,5.22,5.94,5.35,4.85,4.97,5.21,4.76,3.38,4.05
4.06,4.03,4.29,4.78,5.30,5.90,5.46,4.69,4.46,5.50,5.35,4.25,4.24,5.13,5.69,4.98
4.76,4.69,4.51,4.65,5.69,5.33,4.74,4.36,4.05,4.31,4.76,4.84,4.25,3.34,4.31,4.63
4.76,4.98,5.96,5.82,4.75,3.84,4.27,5.15,5.84,5.35,5.38,5.89,5.66,4.70,4.02,4.68
5.04,5.10,5.43,5.56,4.42,4.68,5.76,5.74,5.89,5.21,4.76,3.38,3.38,3.63,3.79,4.80
4.80,3.79,4.12,5.41,5.78,5.55,4.89,4.90,5.57,5.82,5.36,5.08,5.70,5.24,4.30,5.14
5.93,5.37,4.03,4.48,5.58,5.58,5.11,5.53,5.28,4.90,4.46,5.50,5.40,4.36,4.02,4.65
4.57,5.00,5.48,5.93,5.22,4.39,4.27,4.30,4.65,4.05,3.38,4.35,4.63,4.97,5.34,5.88
6.02,5.48,4.93,3.90,4.36,4.77,5.52,5.40,4.65,4.31,4.81,5.02,5.57,5.19,4.65,4.51
4.82,5.30,5.45,4.65,4.31,4.51,4.84,4.82,4.30,4.85,5.35,5.94,5.22,4.98,5.40,5.16
5.27,5.74,5.67,5.43,5.02,4.27,3.84,4.75,5.66,6.07,5.76,4.80,4.51,5.22,5.50,5.84
5.93,5.37,5.13,5.20,5.41,5.82,5.30,5.02,5.30,5.44,4.66,4.71,5.46,5.65,4.98,4.94
5.31,5.40,4.85,4.73,5.02,5.30,5.15,4.24,4.36,5.57,5.73,5.11,5.22,5.94,5.15,4.52
4.80,4.74,4.35,3.38,3.68,4.03,4.61,5.43,5.94,5.20,5.21,4.76,3.68,4.05,4.51,4.82
5.66,5.56,4.77,4.66,5.39,5.56,5.14,4.43,4.39,5.08,5.34,4.97,4.63,4.36,4.02,4.80
4.74,4.36,4.02,4.80,4.74,4.36,4.02,4.68,5.00,4.67,4.74,4.35,4.05,4.65,4.30,4.99
5.27,5.50,5.35,4.25,3.34,3.35,4.52,5.21,5.89,5.82,6.01,5.79,5.69,5.33,4.74,4.35
3.38,4.05,4.65,4.30,4.82,4.84,4.51,4.92,5.47,5.93,5.40,4.27,3.79,4.80,5.76,6.01
5.82,5.74,5.10,4.98,5.48,5.93,5.40,4.35,3.63,2.85,2.85,4.75,5.66,5.53,5.11,5.57
6.00,5.33,4.43,3.75,4.36,5.58,5.58,4.36,2.85,4.75,5.66,5.53,5.11,5.57,5.73,5.08
4.57,5.22,5.33,4.95,4.85,4.85,4.67,5.29,5.80,5.84,5.73,5.10,4.98,5.40,5.16,5.36
5.82,5.57,5.11,5.53,5.66,4.70,4.02,3.90,4.72,5.40,5.76,6.01,5.46,4.33,4.54,5.47
5.56,5.29,5.04,4.57,5.00,5.32,5.39,4.66,4.71,5.43,5.44,4.36,2.85,4.75,5.66,6.07
6.07,5.66,4.70,4.05,4.31,4.76,4.63,4.36,4.02,4.68,4.97,4.37,3.64,4.06,5.10,5.73
5.58,4.36,4.24,5.46,5.91,4.89,4.53,4.89,5.80,5.84,5.32,5.29,4.54,4.18,4.80,5.19
5.58,5.80,5.15,4.99,5.34,5.23,4.53,4.95,5.53,5.39,4.89,4.76,4.73,4.63,4.82,4.17
4.33,4.85,5.30,5.80,5.84,5.73,5.10,4.78,4.89,5.23,5.27,5.34,5.19,4.89,4.76,4.73
4.63,4.63,4.51,4.82,5.30,5.41,4.52,4.05,4.31,4.63,4.93,4.80,4.63,5.05,5.10,5.08
5.41,4.52,3.35,3.74,4.89,6.01,5.84,5.15,4.82,4.66,3.90,4.93,5.62,5.99,5.27,4.99
5.34,4.97,4.84,5.56,5.46,5.24,5.41,5.52,4.94,4.82,5.30,5.41,4.52,4.05,4.31,4.63
5.05,4.63,4.14,4.94,5.19,5.20,5.94,5.94,5.79,5.52,4.85,4.62,4.76,4.73,4.84,4.25
3.95,4.73,4.85,4.76,4.62,4.42,4.05,4.70,5.66,6.07,6.07,5.66,4.89,4.05,4.06,4.33
4.97,5.53,5.22,5.34,5.47,4.98,4.36,4.36,4.74,4.92,4.63,4.92,5.47,5.56,5.29,5.04
4.57,3.74,4.48,5.48,5.53,4.51,5.22,5.94,5.22,4.98,5.40,5.41,5.24,5.46,5.80,5.20
5.21,4.76,3.38,4.05,4.65,4.95,5.31,5.27,5.43,5.74,5.10,4.92,4.95,4.73,4.63,4.36
4.02,4.65,4.99,5.02,4.99,5.50,5.33,5.02,4.73,4.78,5.30,5.23,5.27,5.27,4.79,4.46
4.36,5.22,6.00,5.46,4.24,4.36,5.44,5.43,4.33,4.37,4.93,4.63,4.98,5.96,5.57,4.90
5.08,5.19,4.66,4.45,4.80,4.90,4.68,4.78,4.97,4.93,5.29,5.23,5.27,5.27,5.45,5.43
5.02,4.99,4.99,5.15,5.80,5.41,4.93,4.73,4.69,3.75,4.36,5.28,6.02,5.88,5.19,4.93
4.85,5.05,4.63,4.88,5.88,5.74,5.89,5.03,4.24,3.75,5.22,6.00,5.40,4.92,3.90,4.66
5.08,5.23,5.29,4.74,3.75,4.12,4.12,5.42,5.44,4.66,4.77,5.56,5.41,4.89,4.76,4.90
5.02,5.02,5.14,6.02,5.62,4.87,4.33,5.08,5.42,4.95,3.85,4.49,5.20,5.41,5.82,5.65
5.38,5.52,5.46,4.24,4.36,5.58,5.58,5.11,5.53,5.66,4.75,4.12,4.46,5.52,5.46,4.24
3.75,5.22,6.00,5.60,4.76,3.38,3.68,4.03,4.14,4.88,5.88,5.74,5.41,5.29,4.85,4.29
4.71,5.46,6.01,6.07,5.48,4.93,4.80,4.74,4.35,3.63,4.12,4.46,5.52,5.46,5.02,4.80
5.32,5.76,5.55,5.78,5.41,4.76,3.38,3.63,2.85,4.36,5.58,5.58,4.36,4.36,5.28,6.07
5.76,5.32,5.76,5.55,5.79,5.40,5.13,5.20,5.88,5.36,5.08,5.15,4.24,4.36,5.58,5.58
5.11,4.80,5.76,5.76,5.40,5.38,5.52,5.60,4.76,3.38,3.38,3.63,3.79,5.53,5.66,4.75
2.85,4.36,5.58,5.58,4.90,4.46,5.50,5.40,4.74,4.65,4.97,5.03,4.24,2.85,4.27,5.40
5.50,4.46,3.84,4.12,5.41,5.78,5.79,5.40,5.13,5.20,5.88,5.36,5.23,5.50,5.27,5.50
5.40,4.36,4.05,4.42,4.62,4.76,4.81,4.98,5.89,5.66,4.89,3.63,3.84,4.89,5.23,4.61
4.03,4.70,5.82,6.00,5.33,4.43,NA,NA
>chr1:12443024-12444024
NA,NA,4.99,4.65,4.02,3.68,4.89,5.82,5.96,4.97,4.72,4.93,5.56,5.42,4.52,4.05
4.31,4.63,4.93,4.80,4.81,4.51,3.74,3.35,4.36,4.74,5.14,5.56,5.19,4.33,4.06,4.95
5.21,4.97,4.65,4.95,5.60,5.52,5.22,5.53,5.34,5.02,5.05,4.63,4.80,5.74,5.93,5.15
4.31,3.34,4.38,5.58,4.97,4.85,4.85,4.80,4.92,5.31,5.08,4.84,4.80,4.81,4.92,5.47
5.67,5.43,5.49,5.10,4.14,4.31,4.63,4.97,5.34,5.34,5.34,5.34,5.02,5.05,4.63,4.14
4.03,3.68,4.76,5.42,5.44,4.89,4.82,4.77,4.93,5.43,5.32,4.49,4.25,4.84,4.97,5.58
5.56,4.42,4.54,5.47,5.93,5.35,4.85,4.97,5.58,5.24,4.97,5.03,4.24,2.85,4.75,5.66
5.53,5.11,5.58,5.58,4.81,4.46,5.52,5.60,4.76,3.38,3.38,3.63,3.84,4.46,5.23,5.29
5.04,4.73,4.18,4.54,5.40,5.19,4.33,4.46,4.85,5.14,5.56,5.31,4.97,4.69,4.39,4.27
4.30,5.17,5.62,5.89,4.98,4.94,5.34,5.53,5.22,5.34,5.47,5.14,4.86,4.53,4.89,5.45
5.08,4.84,4.81,4.93,5.39,5.56,4.98,4.66,5.53,5.34,5.19,4.80,4.84,5.08,5.42,4.38
4.24,5.13,5.84,5.41,5.04,5.10,5.43,5.30,4.78,4.73,5.02,5.31,5.40,4.54,4.42,5.40
5.35,5.38,5.89,5.28,4.36,2.85,4.12,5.21,5.57,5.43,5.45,5.84,6.02,5.48,4.93,4.68
5.04,4.63,4.80,5.74,5.34,5.22,4.82,5.15,5.84,5.94,5.40,4.74,3.85,3.95,4.86,5.14
5.33,5.41,6.20,5.54,4.03,4.31,4.63,4.76,4.80,4.93,5.02,5.58,5.56,4.77,4.58,4.75
4.89,5.44,5.30,4.69,4.46,4.79,4.46,4.81,5.44,5.37,4.69,4.89,5.23,4.46,3.84,4.75
5.73,5.85,5.17,4.97,5.21,4.12,3.79,5.30,5.37,4.03,4.48,5.48,5.53,5.02,5.46,6.00
5.35,4.85,4.30,4.99,4.99,4.30,4.65,5.10,5.66,6.02,5.76,5.33,5.24,5.43,5.56,4.98
4.72,5.40,5.32,5.84,5.50,5.15,4.52,3.90,4.72,5.40,5.32,5.88,4.97,5.13,5.46,5.65
4.72,3.90,4.52,5.15,5.50,5.08,4.66,4.98,5.33,5.41,5.99,5.91,4.89,3.63,3.84,5.08
5.19,4.89,4.76,4.81,4.98,5.54,5.60,4.98,4.51,4.63,4.36,4.74,5.76,5.55,4.33,4.37
5.30,5.80,5.84,5.20,5.21,4.52,3.35,3.34,4.38,5.58,4.97,5.17,5.86,5.99,5.89,5.19
4.92,4.80,4.85,4.25,4.24,5.73,5.82,4.70,3.35,4.03,5.54,6.20,5.89,5.58,5.24,4.97
5.21,4.76,3.38,3.68,4.02,3.90,4.72,5.89,5.48,5.01,4.63,4.86,5.32,6.11,5.91,4.70
3.35,4.03,5.37,6.01,6.07,5.66,5.10,4.65,4.97,5.21,4.52,3.35,4.03,5.37,5.65,5.38
5.52,5.46,4.69,4.46,5.50,5.40,4.27,3.79,4.80,5.32,5.14,5.15,5.80,5.38,5.13,5.43
5.86,4.87,3.64,4.68,5.96,5.82,4.89,3.38,3.38,3.68,3.35,4.03,5.37,6.01,6.07,5.48
4.93,3.90,3.75,4.12,4.75,5.73,5.73,5.10,4.65,4.97,5.19,4.92,3.90,4.72,5.89,5.28
4.90,4.27,4.30,5.17,5.85,5.85,5.17,4.95,5.20,4.98,5.30,5.94,5.55,5.76,5.32,4.80
5.11,5.58,5.58,5.11,4.65,4.86,5.11,5.10,5.05,5.24,5.58,4.97,5.17,5.85,5.58,4.36
4.36,5.28,5.53,5.11,5.28,5.53,5.11,5.58,5.58,5.11,5.53,5.62,5.17,4.30,5.14,6.02
5.28,5.11,4.80,5.40,4.72,3.90,4.93,5.58,5.58,5.11,5.53,5.62,5.17,4.30,4.27,4.90
5.58,5.85,5.17,4.97,5.58,5.24,4.97,5.19,4.92,4.80,4.50,4.52,3.90,4.72,5.40,5.32
5.84,5.23,5.29,4.74,4.36,4.63,4.51,4.31,4.81,5.58,5.58,4.81,4.46,5.34,5.47,4.98
4.72,5.89,5.28,4.36,4.36,5.58,5.73,4.89,3.63,3.79,4.80,4.80,5.02,5.03,5.20,5.50
5.05,5.17,5.85,5.58,4.90,4.46,5.23,5.29,4.93,4.86,4.69,5.20,5.76,4.98,4.63,4.73
4.78,5.31,5.58,5.02,4.93,4.78,4.29,4.77,5.31,5.74,5.82,5.93,5.88,5.34,4.97,4.63
4.36,4.05,4.31,4.51,4.19,4.12,4.12,5.21,5.89,5.82,5.30,4.51,4.69,4.73,4.93,5.39
5.56,4.98,3.75,4.12,4.75,5.82,6.00,5.41,4.97,4.78,4.29,4.77,5.56,5.41,4.89,4.76
4.85,5.05,4.63,4.14,4.82,4.63,4.76,4.98,5.96,5.49,4.93,4.68,5.00,4.67,4.50,4.31
4.03,5.20,5.62,5.33,5.54,5.54,4.03,4.48,5.58,5.73,5.10,3.85,4.49,5.48,5.56,5.29
5.04,4.73,4.18,4.68,5.69,5.84,5.41,4.86,3.95,3.85,5.10,5.73,5.85,4.67,4.49,5.48
5.93,5.40,4.36,4.05,4.31,4.76,4.69,3.75,4.36,5.57,5.82,5.00,4.53,5.56,5.42,4.12
3.79,4.65,5.69,5.33,4.74,4.36,4.05,3.75,4.33,5.84,6.20,5.41,5.29,4.54,4.42,5.56
5.58,5.02,4.93,4.78,4.62,4.82,4.61,4.95,5.31,5.32,5.94,5.66,5.02,4.73,4.78,5.30
5.56,5.48,5.13,5.37,5.44,5.11,5.53,5.48,5.01,4.61,5.23,5.50,4.99,4.30,4.85,5.35
5.50,5.08,5.22,5.52,5.65,5.24,4.95,5.29,4.54,4.33,5.46,5.30,3.79,4.75,5.91,5.37
5.13,5.48,5.56,5.40,5.10,5.16,5.67,4.80,4.88,5.88,5.20,4.03,4.52,5.40,5.90,5.40
4.67,4.53,5.43,5.53,5.27,5.43,5.94,5.32,5.29,4.54,4.18,4.73,5.32,5.84,5.69,4.68
4.33,5.84,5.93,5.33,5.06,5.09,4.84,4.85,4.30,4.27,3.84,4.75,5.91,5.43,5.13,5.19
5.32,4.98,5.22,5.94,5.35,4.74,4.62,5.06,5.08,5.02,5.57,5.21,4.76,4.05,3.85,3.95
4.73,4.85,4.68,4.85,5.52,5.41,4.82,4.51,4.63,4.50,4.80,4.92,5.31,5.42,5.02,5.05
4.63,4.14,5.01,5.62,5.99,5.27,4.27,4.39,4.43,5.33,5.84,5.13,5.11,5.31,5.41,4.89
4.76,4.81,4.84,5.53,5.34,5.19,4.80,4.84,4.97,5.53,5.22,4.79,4.46,4.69,5.46,5.91
4.94,4.84,5.08,5.30,5.02,5.53,5.66,5.10,4.65,4.30,5.14,5.53,5.60,4.98,4.76,4.63
4.31,4.03,5.37,5.91,4.75,3.84,4.46,5.45,5.43,5.02,5.14,5.93,5.53,5.61,4.80,4.94
4.82,5.15,5.80,5.58,4.97,4.63,4.31,3.34,4.38,5.65,5.91,4.89,5.08,5.13,5.13,5.11
5.22,5.94,5.15,4.63,4.51,4.72,4.77,4.96,5.41,5.80,5.32,5.29,4.54,4.33,5.55,5.88
5.36,5.16,5.75,5.14,4.86,4.78,5.22,5.35,4.77,4.63,4.51,4.80,5.30,5.56,5.74,4.95
4.61,4.96,5.44,5.31,4.52,4.14,5.31,5.46,5.24,5.66,5.94,5.73,5.50,5.32,5.33,5.14
4.43,4.39,4.27,5.15,5.80,5.38,5.13,5.43,5.62,4.93,4.80,4.74,4.36,4.02,4.80,4.50
4.63,4.51,4.33,4.95,5.53,5.31,5.02,4.92,4.74,4.72,5.54,5.69,5.33,4.50,4.82,4.61
5.16,5.52,4.85,4.62,4.82,4.77,NA,NA
>chr1:15160827-15161827
NA,NA,4.77,4.82,4.89,5.44,5.31,4.52,3.74,4.89,6.01,5.40,4.84,5.08,5.31,4.52
3.74,4.89,6.01,5.22,4.14,4.31,4.63,4.76,4.31,4.05,3.68,3.38,3.38,3.38,3.38,3.38
3.38,3.38,3.38,3.38,3.38,3.38,3.38,3.38,3.38,3.38,3.38,3.38,3.38,3.38,4.76,5.60
5.90,5.29,4.74,4.72,5.54,5.69,5.41,4.86,4.53,4.57,5.04,5.17,5.46,5.19,5.02,5.04
5.14,5.33,5.26,5.43,6.01,5.40,4.77,4.66,5.39,5.40,4.94,4.33,4.95,5.53,5.31,5.02
4.73,4.78,5.30,5.94,5.79,5.40,4.98,5.31,5.46,5.24,5.33,5.50,5.27,4.79,4.77,4.36
4.74,5.17,5.65,5.43,4.83,4.67,5.40,5.80,5.22,4.98,5.40,5.79,5.78,5.45,4.94,4.14
4.63,5.05,5.01,5.27,5.29,4.77,4.85,4.97,5.14,5.56,5.39,4.89,4.58,4.03,4.46,5.35
5.94,5.84,5.73,5.31,4.84,4.97,5.08,4.39,4.43,4.67,4.92,4.63,4.92,5.52,5.41,4.82
4.85,5.30,5.56,5.74,4.95,4.33,4.85,4.93,4.85,4.93,5.44,5.31,4.52,4.03,5.20,5.88
4.88,4.80,5.53,5.39,4.93,4.90,4.51,5.08,5.62,5.74,5.41,5.29,4.54,4.42,5.56,5.66
5.02,4.96,5.41,5.56,4.84,5.38,5.56,4.84,5.38,5.64,5.25,5.08,4.96,4.96,5.39,5.53
4.80,4.80,5.74,5.34,4.46,4.12,3.63,4.35,4.74,5.14,5.33,5.41,5.82,6.01,5.76,4.80
3.79,4.75,5.82,5.73,5.33,5.20,5.76,5.41,5.00,5.04,4.83,5.10,4.92,4.94,4.58,4.03
4.06,4.74,5.40,5.94,5.40,4.92,4.73,5.10,5.47,5.05,5.17,5.80,5.82,5.00,4.53,5.43
5.40,4.92,4.51,4.84,5.53,4.97,4.84,4.73,5.04,5.17,5.42,5.23,4.96,4.36,4.74,4.92
4.63,4.92,5.47,5.67,4.94,4.18,3.75,4.65,5.19,5.20,5.84,5.35,4.77,4.63,4.94,5.58
5.56,4.42,4.54,5.52,5.41,4.82,4.85,5.30,5.56,5.74,4.95,4.33,4.85,4.93,4.85,4.93
5.44,5.42,4.52,3.35,4.14,5.30,5.43,5.27,5.53,5.39,4.93,4.81,4.19,4.81,5.44,5.99
5.41,5.29,4.94,4.77,5.08,5.25,5.71,5.80,5.40,4.67,4.53,5.46,5.31,4.98,5.40,5.67
5.71,5.41,4.96,4.96,5.39,5.53,4.80,4.80,5.74,5.93,5.40,4.74,4.65,4.97,5.58,5.24
4.30,4.82,5.22,4.79,4.46,3.84,3.63,4.89,5.73,5.73,4.89,3.63,2.85,4.36,5.57,5.82
5.36,5.23,4.89,4.90,5.28,6.02,5.14,5.15,5.94,5.43,5.10,5.20,5.42,5.64,5.28,5.57
5.21,4.12,2.85,2.85,4.12,5.21,5.89,5.82,5.65,5.32,5.23,5.42,4.93,4.69,5.37,5.86
4.67,3.34,4.52,5.45,5.78,5.94,5.56,4.84,5.19,5.40,4.94,4.82,5.66,5.30,4.98,5.32
5.31,4.97,4.63,4.27,3.79,4.80,5.76,6.07,5.48,4.93,4.68,4.86,4.78,5.31,5.58,4.97
4.63,4.36,4.02,4.80,4.74,4.35,3.38,3.38,3.68,4.02,4.80,4.74,4.35,3.38,4.05,4.65
4.95,5.20,5.00,4.89,5.91,5.60,4.76,3.38,3.63,2.85,3.75,4.69,4.76,4.98,5.76,5.55
4.71,4.29,4.85,5.47,5.34,5.22,5.53,5.34,5.02,5.05,4.63,4.14,4.94,5.31,5.42,5.02
5.05,4.67,4.33,4.97,5.69,5.69,4.99,4.62,4.76,4.73,4.69,3.75,4.36,5.28,5.53,5.11
5.57,5.73,5.33,5.37,5.30,5.11,5.57,5.73,5.33,5.37,5.30,5.11,5.57,5.73,5.33,5.37
5.30,5.11,5.57,5.73,5.33,5.37,5.30,5.11,5.28,6.07,5.76,5.76,6.07,5.28,4.90,4.46
4.79,5.22,5.08,5.50,5.40,4.27,3.79,4.65,4.86,5.11,5.31,5.46,4.53,5.00,5.37,4.65
5.02,5.03,4.97,5.17,5.62,6.07,6.07,5.62,5.17,5.05,5.10,4.98,5.48,5.56,4.89,4.53
4.57,5.22,5.56,5.31,4.94,4.19,4.36,5.22,5.93,5.48,5.13,5.20,5.76,4.74,3.75,4.12
4.75,5.73,5.73,4.70,3.35,4.14,5.30,5.43,5.27,5.53,5.19,4.33,4.06,4.95,5.42,5.44
4.89,4.82,5.02,5.66,5.30,4.78,4.86,4.93,4.92,4.85,4.93,5.19,5.08,3.84,3.63,4.89
5.73,5.73,4.75,3.84,4.46,5.45,4.89,3.74,3.35,3.68,4.35,4.74,5.14,5.75,5.16,5.27
5.67,5.79,5.79,5.75,5.14,4.50,4.52,4.65,4.57,3.74,4.31,4.50,4.80,4.02,4.70,5.82
5.82,4.88,4.88,5.67,5.84,5.32,4.73,4.84,5.38,5.56,4.77,4.70,5.30,5.15,5.22,5.82
5.82,4.89,3.38,3.38,3.38,3.68,4.02,4.68,4.86,4.69,5.20,5.76,4.68,3.64,4.46,4.84
4.73,4.68,4.99,5.96,5.57,4.90,5.08,4.97,4.33,4.06,4.05,4.89,5.66,6.02,5.14,5.15
5.50,5.05,4.65,4.74,4.74,5.14,5.33,5.32,5.50,5.05,4.85,5.35,5.93,5.48,4.49,4.67
5.85,5.73,4.70,4.03,4.61,5.16,5.52,4.94,4.33,4.17,5.01,5.48,5.53,3.79,3.63,4.76
5.42,5.56,5.24,5.30,5.45,4.94,4.61,5.16,5.52,4.94,4.33,4.17,4.03,4.52,5.60,6.00
5.40,4.74,4.65,4.95,5.20,4.49,3.85,4.95,5.21,5.57,5.43,5.45,5.84,6.02,5.48,5.01
4.61,5.16,5.75,4.98,3.75,4.81,5.46,5.90,4.89,4.78,5.30,5.94,5.55,5.50,5.34,5.23
5.24,5.33,4.89,4.90,5.58,5.58,4.36,3.75,5.22,5.50,4.46,4.90,5.57,6.00,5.33,4.74
4.27,3.84,4.89,5.33,5.02,4.96,5.19,5.53,4.84,4.81,4.95,5.30,5.29,5.06,5.43,5.53
5.13,5.15,5.30,4.95,4.81,4.63,4.77,5.34,5.47,5.14,4.86,3.95,3.85,4.74,4.74,4.80
4.92,5.40,5.52,4.77,4.63,4.81,4.68,4.78,4.93,4.85,4.76,4.94,5.22,5.65,5.17,4.93
4.97,4.37,4.33,5.46,5.30,5.02,5.03,5.89,5.99,5.44,4.36,3.75,4.69,4.76,4.98,5.60
5.54,5.38,5.52,5.65,4.38,4.49,5.20,5.32,5.84,5.35,4.77,4.77,4.79,5.84,5.53,5.69
5.33,4.43,3.75,2.85,3.63,4.35,4.74,5.33,5.76,5.55,4.33,4.54,5.29,5.26,4.99,4.65
4.02,4.52,5.21,5.89,5.82,5.65,4.72,4.98,5.75,5.16,4.61,4.03,4.52,5.41,5.30,5.02
4.73,4.85,5.29,5.32,5.80,5.38,4.84,4.94,6.01,5.40,4.84,5.08,5.42,4.52,4.02,4.65
4.99,5.02,5.14,5.32,5.32,5.14,4.30,5.24,5.70,5.30,4.82,4.51,4.81,5.58,5.73,4.70
4.05,4.42,4.73,5.02,5.41,5.40,4.98,5.22,5.80,5.30,4.80,4.76,4.63,4.63,4.31,4.51
4.84,5.08,4.79,5.22,5.53,5.23,5.24,5.33,5.38,4.66,4.98,5.33,5.32,5.84,6.01,5.43
5.57,5.19,4.94,4.14,4.63,5.04,5.41,6.00,5.82,4.75,2.85,4.24,5.46,6.00,5.15,4.52
4.80,4.74,4.35,3.38,3.63,2.85,4.36,5.58,5.73,4.89,3.63,2.85,4.24,5.30,5.56,4.53
4.95,5.31,5.41,5.99,5.91,4.70,3.35,3.34,3.85,4.74,5.40,5.93,5.47,4.85,4.29,4.03
4.87,5.86,5.43,4.96,5.08,5.59,NA,NA
>chr1:17655077-17656077
NA,NA,5.67,5.79,5.79,5.40,4.98,5.22,5.94,5.22,3.75,4.24,5.03,5.20,5.84,5.35
4.77,4.77,5.35,5.71,4.85,4.70,5.39,6.01,5.22,4.98,5.20,5.26,5.02,4.81,4.80,4.97
5.41,5.76,5.55,4.71,4.29,4.85,5.40,5.39,4.66,4.77,5.40,6.01,5.43,5.57,5.21,4.52
4.05,4.42,4.68,4.85,4.92,5.04,4.73,4.45,4.29,4.85,5.29,5.26,4.99,5.04,5.00,5.41
6.00,5.82,4.89,3.38,3.38,3.38,3.38,3.38,3.38,3.38,3.38,3.63,3.79,5.53,5.48,4.48
3.34,3.85,5.10,5.73,5.85,4.67,3.95,4.86,5.41,6.00,5.82,4.89,3.38,3.38,3.63,4.12
3.75,4.74,5.84,5.84,5.41,4.86,3.95,4.67,5.85,5.73,5.10,4.65,4.97,5.03,5.02,4.80
5.40,4.72,3.90,4.93,5.58,5.58,4.36,3.75,4.69,4.73,4.93,5.19,5.08,3.84,3.63,4.89
5.73,5.58,4.81,4.46,5.52,5.40,4.65,4.31,4.81,4.80,4.18,4.37,5.30,5.90,5.60,4.76
3.63,3.79,5.30,5.37,4.03,4.31,5.15,6.00,5.65,4.38,3.95,4.86,4.93,5.00,4.93,5.29
5.23,5.08,4.84,4.51,4.80,4.93,4.63,4.92,5.52,5.41,5.24,5.56,5.42,4.12,2.85,4.36
5.28,6.07,5.76,4.80,4.51,4.43,5.14,5.75,5.41,4.82,4.51,4.05,3.68,3.38,3.38,4.89
5.66,5.89,4.98,4.81,4.93,5.41,5.80,5.32,5.20,4.49,3.85,4.05,3.38,4.89,5.66,6.02
5.84,5.45,4.89,3.74,3.35,3.68,3.38,3.38,4.76,5.21,5.89,5.82,6.01,6.01,5.82,5.89
5.03,4.69,4.27,4.30,5.24,5.42,5.08,4.33,4.06,5.10,5.82,6.00,4.74,3.75,4.12,4.75
5.91,5.43,5.13,5.08,5.42,4.76,3.63,3.79,4.80,4.80,3.79,4.75,5.91,5.43,5.13,4.97
5.08,3.84,3.63,4.89,5.66,5.53,3.79,4.12,5.21,4.97,4.85,5.35,5.94,5.71,5.29,4.80
4.56,4.36,4.43,4.80,4.02,4.52,5.21,4.97,5.24,5.70,5.78,5.94,5.30,4.14,4.31,5.15
5.93,5.47,5.22,4.73,4.84,4.97,5.08,4.39,4.43,4.80,4.93,5.48,6.02,5.84,5.45,5.43
5.02,4.82,5.22,5.34,5.47,4.98,4.72,5.65,5.46,4.33,4.37,4.93,5.02,5.34,5.53,4.84
4.51,4.98,5.96,5.82,5.10,3.85,4.24,5.62,5.77,5.32,5.08,4.77,4.51,4.63,5.15,5.93
5.47,5.14,4.74,4.27,2.85,4.24,5.15,5.30,4.82,4.51,4.65,5.31,5.08,4.84,5.40,5.94
5.40,4.35,3.63,4.12,3.75,4.98,5.47,5.34,4.46,4.12,3.63,4.89,5.73,5.73,4.89,3.63
3.79,4.80,5.40,5.32,5.25,5.02,4.36,4.06,4.05,3.38,4.76,5.21,4.97,4.85,5.35,5.50
5.08,4.84,4.94,5.42,5.42,4.76,3.38,3.63,3.79,4.80,5.40,4.72,4.74,5.69,5.79,5.76
4.80,5.11,5.58,5.58,4.93,3.90,4.72,5.40,4.80,3.79,3.63,3.38,4.89,5.66,5.53,5.11
5.28,6.02,5.84,4.79,5.38,5.40,4.80,3.79,4.75,5.66,5.53,5.11,5.58,5.58,4.93,3.90
4.72,5.40,5.40,4.72,3.90,4.93,5.58,5.58,5.11,4.80,5.76,6.07,5.28,5.11,5.53,5.66
4.75,2.85,4.36,5.28,6.07,5.76,4.80,5.11,5.58,5.58,4.93,3.90,4.72,5.40,5.76,6.07
5.28,4.36,2.85,4.75,5.66,5.53,5.11,5.58,5.58,5.11,5.53,5.66,4.89,3.63,3.79,4.80
4.80,5.11,5.58,5.58,5.11,4.80,4.80,5.11,5.58,5.58,5.11,4.80,4.80,3.79,3.63,4.89
5.66,5.53,5.11,5.57,5.73,5.33,5.37,5.65,4.72,3.90,4.93,5.58,5.58,5.11,5.53,5.66
4.75,3.79,4.80,5.40,4.72,3.90,4.02,4.70,5.66,5.53,5.11,5.58,5.58,4.93,3.90,4.72
5.40,4.80,3.79,3.63,3.38,3.38,4.76,5.21,5.89,6.20,5.93,5.61,5.13,4.93,4.78,5.30
5.94,5.94,5.74,5.29,4.80,4.56,4.36,4.43,5.33,5.84,5.69,4.68,3.64,4.87,5.85,5.85
5.17,4.95,5.20,4.49,4.67,5.86,5.99,5.89,5.58,4.38,4.49,5.48,5.67,4.94,4.45,4.29
4.42,4.65,5.40,6.00,5.22,4.51,5.53,5.62,5.17,4.30,4.27,4.69,5.03,5.20,5.80,5.58
4.94,4.98,5.54,5.60,4.98,4.81,4.51,5.00,5.40,5.16,5.27,5.74,5.67,4.94,4.45,4.58
4.75,4.89,5.44,5.30,4.69,4.27,5.27,5.74,5.62,4.24,4.38,5.65,6.00,5.40,4.35,3.63
4.12,3.75,4.98,5.33,5.32,5.50,5.74,5.82,6.01,6.01,5.82,5.41,5.29,4.92,4.63,4.93
4.85,4.33,4.95,5.74,5.56,5.30,4.78,4.68,4.85,4.93,4.80,4.63,4.92,4.67,4.43,4.39
5.08,5.23,5.06,5.08,5.25,5.71,5.94,5.35,4.46,4.03,4.66,5.39,5.40,4.92,4.63,4.93
4.85,4.82,5.41,5.75,5.14,5.04,4.63,4.14,4.94,5.45,5.78,5.79,5.40,4.98,5.22,5.80
5.40,4.67,4.53,5.56,5.31,4.92,3.90,4.36,4.77,5.35,5.71,5.25,5.08,5.06,5.46,5.31
4.98,5.40,5.79,5.94,5.30,4.78,4.73,5.02,5.31,5.53,4.95,4.33,4.94,5.40,5.39,4.96
4.96,5.40,5.56,5.28,5.26,5.20,4.98,5.22,5.80,5.29,5.04,4.57,4.53,4.86,5.14,5.33
5.26,4.99,5.04,5.29,5.90,5.60,4.76,3.38,3.38,3.38,3.38,3.38,3.38,3.38,3.38,3.38
3.38,3.38,3.38,3.63,3.79,4.65,4.86,5.33,5.37,5.91,4.75,4.12,3.75,3.90,4.92,5.19
5.89,5.82,6.01,6.07,5.62,4.67,3.34,3.35,4.52,5.60,5.91,4.89,4.53,4.86,4.93,4.92
5.02,5.42,5.42,4.76,4.05,3.85,3.34,4.48,5.58,5.85,4.67,4.24,5.62,5.20,5.33,5.73
5.57,5.11,4.65,5.69,5.32,4.57,5.08,5.62,5.20,5.13,5.20,4.95,5.24,5.65,5.52,5.22
5.53,5.19,4.93,4.85,4.93,4.85,4.33,4.17,5.01,5.62,5.43,5.13,5.19,5.32,5.13,5.37
5.86,5.17,4.30,5.14,6.02,5.66,5.10,4.65,4.95,5.20,4.49,4.38,5.65,5.52,4.46,4.81
5.58,5.85,5.17,4.95,5.33,4.98,4.72,5.40,4.80,3.79,3.63,4.76,5.21,5.89,5.82,5.93
5.14,4.30,5.17,5.86,5.99,5.27,4.99,4.99,5.27,5.82,5.30,5.11,5.28,6.07,5.76,5.76
6.01,5.37,5.13,5.20,5.32,5.80,5.38,4.84,4.73,4.65,4.93,5.62,5.99,5.89,5.58,5.24
4.97,5.21,4.52,3.35,4.03,5.37,5.62,5.01,4.14,4.88,5.82,5.82,4.70,4.02,4.80,4.74
4.35,3.68,4.02,4.80,4.74,4.35,3.63,4.12,4.46,4.79,5.84,6.02,5.48,4.81,4.31,4.76
4.63,4.52,4.68,5.00,4.67,4.74,4.35,3.63,3.79,4.80,5.76,5.76,4.80,3.79,4.75,5.91
5.37,5.13,5.20,4.95,4.85,5.35,5.50,4.46,4.90,5.58,5.58,4.48,4.14,5.31,5.58,4.97
4.63,4.31,4.14,5.31,5.58,4.94,4.63,4.77,4.79,5.08,5.22,4.79,5.84,6.02,5.48,4.81
4.42,4.29,4.45,4.73,4.65,4.52,5.15,5.93,5.74,4.95,4.33,4.85,5.18,5.13,5.16,4.83
4.65,4.52,5.15,5.50,5.27,4.99,NA,NA
>chr1:18798575-18799575
NA,NA,4.93,5.43,5.40,4.94,4.33,4.95,5.53,5.19,4.84,4.73,5.04,5.29,5.90,5.60
4.95,3.85,3.95,4.73,4.63,4.92,5.47,5.67,4.94,4.18,4.37,5.30,5.90,5.40,4.52,4.14
5.22,5.35,4.77,4.36,4.98,5.75,5.41,5.02,4.96,5.41,5.56,4.42,4.37,5.18,5.65,5.43
4.96,4.72,4.85,4.93,4.85,4.93,5.44,5.42,4.52,3.35,4.14,5.30,5.43,5.27,5.53,5.39
4.93,4.81,4.19,4.81,5.44,5.99,5.41,5.29,4.94,4.77,5.08,5.25,5.71,5.80,5.40,4.67
4.53,5.46,5.56,4.84,4.97,5.34,5.50,5.33,4.82,4.94,5.40,5.43,4.93,4.93,5.43,5.32
4.98,5.22,5.35,5.22,5.38,5.23,4.61,4.03,3.68,3.38,3.38,4.76,5.60,5.90,4.89,4.69
5.20,5.88,5.36,5.08,5.45,4.65,4.31,4.51,4.19,4.12,4.27,4.63,4.97,5.42,5.42,4.52
4.02,4.80,4.43,4.39,5.08,5.34,4.94,4.19,4.12,4.12,5.42,5.44,4.89,4.58,4.45,4.80
5.19,5.58,5.80,5.32,5.33,5.22,4.57,3.74,4.52,5.40,5.91,4.94,4.18,3.75,4.65,5.31
5.42,5.19,5.02,5.57,5.19,4.92,4.68,5.00,5.04,4.57,5.00,5.48,5.56,5.40,4.67,4.33
4.85,5.30,5.90,5.46,4.24,2.85,4.27,4.63,4.76,4.80,5.30,5.23,5.08,4.66,4.98,5.33
5.41,5.74,5.76,5.33,4.43,4.39,5.08,5.19,4.66,4.71,5.84,6.20,5.27,4.82,4.66,3.90
4.93,5.48,5.89,5.38,5.52,5.46,4.81,3.75,3.90,4.92,5.45,5.78,5.79,5.52,4.85,4.73
4.61,4.95,5.67,5.16,5.27,5.31,5.32,5.84,5.94,5.15,4.52,3.90,3.75,4.81,5.58,5.73
4.70,4.05,4.31,4.63,4.92,4.74,4.66,5.08,4.79,5.22,4.82,5.02,4.99,5.22,5.75,5.79
5.79,5.67,4.95,4.33,4.51,4.81,5.58,5.85,4.67,3.95,4.86,4.68,4.93,5.48,5.53,5.11
5.57,5.73,5.33,5.37,5.91,4.75,3.79,5.30,5.37,5.13,5.32,5.31,5.19,5.02,5.26,5.31
5.27,5.23,4.89,3.84,4.75,5.91,5.37,5.33,4.86,4.65,5.11,5.57,5.73,5.33,5.37,5.91
4.75,3.79,4.80,5.40,5.38,5.34,5.48,5.13,5.37,5.91,4.75,3.79,4.65,4.86,5.33,5.37
5.44,4.36,4.36,5.57,5.73,5.33,5.37,5.91,4.75,2.85,4.36,5.57,5.73,5.33,5.37,5.91
4.75,3.79,5.30,5.37,5.33,5.73,5.80,4.67,4.24,5.13,5.13,5.33,5.37,5.91,4.75,3.79
4.65,4.86,5.33,5.37,5.44,4.81,4.46,5.34,5.48,5.13,5.37,5.91,4.75,3.79,4.65,4.86
5.33,5.54,6.20,5.27,4.27,4.90,5.57,5.73,5.33,5.37,5.44,4.36,4.36,5.57,5.73,5.33
5.37,5.91,4.75,3.79,4.65,4.86,5.33,5.37,5.44,4.36,4.36,5.57,5.73,5.33,5.37,5.91
4.75,3.79,4.65,4.86,5.33,5.37,5.30,5.11,5.57,5.73,5.33,5.37,5.44,4.36,4.36,5.57
5.73,5.33,5.37,5.91,4.75,3.79,5.30,5.37,5.13,5.32,5.43,4.93,4.93,5.43,5.32,5.13
5.37,5.30,3.79,4.75,5.91,5.37,5.33,5.73,5.57,5.11,4.65,4.86,5.33,5.37,5.91,4.75
2.85,4.36,5.57,5.82,5.36,5.23,4.89,4.90,5.44,5.37,5.33,5.73,5.57,4.36,4.36,5.44
5.37,5.33,5.13,5.13,5.33,5.54,5.54,5.33,5.73,5.57,4.36,2.85,4.75,5.91,5.37,5.33
4.86,4.65,5.11,5.44,5.37,5.33,5.73,5.82,4.75,3.79,5.53,5.62,5.17,4.97,5.19,4.52
3.34,3.85,5.10,5.66,5.53,5.11,5.28,5.53,5.11,5.57,5.73,5.33,5.37,5.91,4.75,3.79
5.30,5.37,5.13,5.32,5.43,4.93,4.96,5.36,5.16,4.96,5.46,5.30,3.79,4.75,5.66,5.53
5.11,5.57,5.73,4.24,4.67,5.86,5.37,5.33,5.73,5.57,5.11,5.30,5.37,5.33,4.86,4.65
5.11,5.57,5.73,5.11,5.22,5.94,5.22,4.51,5.30,5.37,5.33,5.73,5.57,5.11,4.80,4.80
5.02,5.30,5.44,4.89,4.58,4.71,5.46,5.30,5.02,5.15,5.78,5.78,5.41,4.52,4.05,4.31
4.63,4.93,4.80,4.63,4.92,4.93,5.00,4.93,5.00,4.67,4.50,4.52,4.80,4.43,4.51,5.53
5.28,5.11,5.30,5.37,5.33,5.73,5.82,4.89,4.05,4.65,4.97,5.03,4.24,2.85,4.75,5.82
5.73,5.33,5.37,5.44,5.11,5.30,5.37,5.33,5.73,5.57,4.36,2.85,4.75,5.91,5.37,5.33
4.86,4.65,5.11,5.57,5.73,5.33,5.37,5.91,4.75,3.79,5.30,5.37,5.13,5.32,5.43,4.93
4.77,4.95,5.30,5.59,5.60,4.89,3.84,4.75,5.91,5.37,5.33,5.73,5.57,5.11,4.80,5.40
5.38,5.34,5.48,5.13,5.37,5.44,4.36,4.36,5.57,5.73,5.33,5.37,5.44,4.90,4.27,5.27
5.82,5.30,5.11,5.28,5.53,5.11,5.28,5.53,4.51,5.22,5.50,5.84,5.32,4.80,3.79,4.75
5.91,5.37,5.13,5.20,4.95,5.17,5.86,5.37,5.33,4.86,4.65,5.11,5.44,5.37,5.33,4.86
4.65,5.02,5.30,5.56,4.53,4.67,5.04,5.14,5.47,5.56,5.40,4.67,4.61,4.73,4.78,4.97
5.14,5.33,5.32,5.84,5.94,5.40,4.36,3.35,3.74,4.57,5.22,5.33,5.26,4.99,5.04,5.00
5.14,5.33,5.41,5.82,5.93,5.76,5.55,5.79,5.52,4.85,4.68,4.85,4.92,5.04,4.99,5.26
5.33,5.14,4.50,4.63,3.75,4.18,4.94,5.45,4.46,4.39,4.69,4.73,4.93,5.41,5.80,5.15
5.14,5.32,4.80,4.51,5.22,6.00,5.60,4.95,4.06,3.64,4.37,5.30,5.56,5.47,4.92,4.51
4.84,5.38,5.23,5.10,5.05,4.63,4.31,4.05,4.70,5.82,5.73,4.24,4.25,4.85,5.14,5.75
5.79,5.78,5.70,4.38,3.95,4.73,4.63,4.31,4.63,4.63,4.97,5.58,5.56,4.77,4.58,4.89
5.39,5.40,4.92,4.63,4.92,4.67,4.74,4.35,3.38,3.38,3.38,3.38,3.63,4.12,4.46,5.34
5.47,4.92,4.51,4.84,5.38,5.55,5.55,4.89,4.39,4.43,5.14,5.75,5.41,5.24,5.23,5.53
4.66,4.74,5.29,5.90,5.60,4.95,4.65,4.95,5.31,5.27,5.43,5.56,4.77,4.66,5.41,5.64
5.29,5.21,4.88,4.36,4.56,4.80,4.80,4.43,4.74,5.40,5.94,5.84,5.15,4.27,4.39,5.22
6.00,5.46,4.24,2.85,4.27,4.63,4.73,4.76,4.89,5.19,5.53,5.22,5.52,5.60,4.12,2.85
3.75,5.22,5.94,5.84,5.32,5.29,4.94,4.82,5.66,5.74,5.29,5.21,4.92,4.82,4.14,4.63
5.40,5.23,5.27,5.50,5.23,5.36,5.37,4.65,5.11,5.28,5.53,4.51,4.69,4.97,5.34,5.08
3.84,4.27,4.63,4.76,4.98,5.96,5.57,4.90,4.46,4.79,4.77,4.36,4.98,5.33,5.32,5.50
5.73,5.80,5.38,4.84,5.56,5.46,5.24,5.30,5.15,4.24,4.24,5.03,5.89,5.99,5.62,4.48
4.03,5.20,5.76,4.98,4.81,5.02,5.02,4.27,3.84,4.27,4.74,4.80,4.52,5.15,5.50,5.27
5.50,5.33,5.02,4.73,4.42,4.65,5.31,5.56,5.24,5.66,5.30,4.78,4.73,4.85,4.93,5.44
5.42,4.12,4.12,3.75,3.90,4.02,NA,NA
>chr1:18918031-18919031
NA,NA,5.47,5.05,5.17,5.80,5.82,5.00,4.53,5.43,5.40,4.92,4.51,4.84,5.53,4.97
4.84,4.73,5.32,5.84,5.84,4.74,4.36,4.36,4.74,4.92,4.63,4.92,5.47,5.67,4.94,4.18
4.37,5.18,5.13,5.29,5.71,5.35,4.77,4.63,4.47,5.27,5.29,4.96,4.96,5.41,5.56,4.42
4.37,5.18,5.65,5.43,4.96,4.72,4.85,4.93,4.85,4.93,5.44,5.42,4.52,3.35,4.14,5.30
5.43,5.27,5.53,5.39,4.93,4.81,4.19,4.81,5.44,5.99,5.41,5.29,4.94,4.82,5.33,5.50
5.27,5.23,5.40,4.67,4.53,5.46,5.56,4.92,5.08,5.51,5.54,5.41,4.96,4.96,5.39,5.53
4.95,4.53,5.23,5.88,5.93,5.46,4.71,4.66,5.39,5.53,4.80,4.88,5.82,5.57,4.36,2.85
3.63,3.38,4.76,5.21,5.89,5.82,5.30,3.79,3.63,3.38,3.38,4.76,5.41,5.78,5.79,5.75
5.14,5.00,5.04,4.83,5.16,5.13,5.18,4.37,3.64,4.06,4.74,5.40,5.94,5.40,4.84,4.97
5.34,4.99,4.30,5.24,5.70,5.30,5.02,4.96,5.39,5.40,4.94,4.33,4.95,5.53,5.19,4.84
4.73,5.04,5.29,5.90,5.60,4.12,2.85,2.85,4.27,4.74,5.14,5.56,5.39,4.96,4.61,4.67
5.40,5.90,5.40,4.94,4.61,5.08,5.15,4.81,4.19,4.94,5.58,5.56,4.42,4.54,5.52,5.41
4.82,4.85,5.30,5.80,5.40,4.77,4.66,5.39,5.53,4.95,4.33,4.85,4.93,4.85,4.93,5.44
5.42,4.52,3.35,4.14,5.30,5.43,5.27,5.53,5.39,4.93,4.81,4.19,4.81,5.44,5.99,5.41
5.29,4.94,4.82,5.33,5.50,5.27,5.23,5.40,4.67,4.53,5.46,5.31,4.98,5.20,5.41,6.20
5.54,5.13,5.32,5.31,5.19,4.80,4.45,4.66,5.41,5.80,5.15,4.99,4.99,5.15,5.94,5.43
5.10,5.04,4.68,4.02,4.52,5.42,5.08,4.84,5.31,5.49,4.99,5.22,5.47,5.67,4.89,3.74
4.31,4.50,4.80,4.02,4.36,5.40,5.94,5.22,4.78,4.89,5.90,5.65,5.24,5.05,5.10,4.98
5.20,5.32,5.50,5.74,5.99,5.62,4.93,3.90,4.36,4.63,4.94,5.34,5.53,4.84,4.51,4.31
4.65,5.45,5.08,5.27,5.31,5.32,5.84,5.35,5.22,5.38,5.55,5.94,5.94,5.32,5.31,5.27
5.16,5.40,5.13,5.54,5.54,4.03,3.35,4.52,5.21,5.57,5.02,5.19,5.34,5.53,4.66,3.90
4.93,5.58,5.58,4.81,4.46,5.35,5.22,4.98,5.20,5.41,5.74,5.76,5.41,4.86,3.95,3.85
4.05,3.38,4.35,5.40,5.50,4.46,4.69,5.03,5.57,4.99,5.22,5.47,5.67,4.89,5.08,4.86
5.79,5.76,4.80,5.11,5.44,5.99,5.89,5.03,4.69,4.27,5.15,5.50,5.05,4.85,5.35,6.00
5.40,4.94,4.61,5.23,4.89,4.39,4.43,5.33,5.76,5.20,5.13,5.40,5.16,5.27,5.74,5.34
5.22,5.53,5.34,4.94,4.98,5.40,4.80,3.79,4.12,5.42,5.44,4.96,4.61,5.00,5.37,4.65
5.11,5.57,5.96,4.98,4.76,4.69,4.51,5.30,5.37,5.13,5.20,4.95,5.17,5.62,6.02,5.88
5.34,4.97,4.69,3.75,4.36,5.58,5.58,5.11,5.53,5.28,5.11,4.80,4.80,5.11,5.44,5.37
5.33,5.73,5.57,5.11,5.53,5.28,4.36,4.36,5.57,5.73,5.33,5.37,5.44,5.11,4.65,5.60
4.98,4.76,4.69,3.75,4.36,5.57,5.96,4.68,3.64,4.82,5.42,5.44,4.96,5.02,5.33,5.50
5.34,5.23,5.06,5.29,5.37,4.83,4.67,5.40,5.80,5.71,4.85,4.70,4.83,5.32,5.69,5.79
6.07,5.28,4.81,4.19,4.81,4.93,5.44,5.42,5.24,5.05,5.10,5.11,4.86,5.53,5.88,5.19
4.93,4.85,4.93,4.85,4.72,4.96,5.43,5.38,4.92,4.31,4.14,5.31,5.41,4.93,4.85,4.93
4.80,4.51,4.63,4.77,5.35,5.22,4.14,4.52,5.40,5.90,5.30,4.85,4.82,5.30,5.45,4.65
4.31,4.63,4.73,3.95,3.85,4.95,5.60,5.90,5.29,5.04,4.57,5.08,5.13,5.67,4.88,4.14
4.94,5.31,5.44,4.96,5.02,5.30,5.70,5.24,4.30,5.14,5.53,4.86,5.11,5.22,5.80,5.29
5.04,4.73,4.45,4.58,4.89,5.19,5.53,4.66,4.74,5.00,5.41,5.76,5.74,5.89,5.21,4.52
4.02,4.80,4.50,4.31,3.34,3.85,5.10,5.73,5.73,4.89,3.38,3.63,2.85,4.36,5.57,5.82
5.36,5.16,5.52,4.85,4.29,4.77,5.31,5.73,5.80,5.38,4.84,5.56,5.38,4.84,5.56,5.94
5.94,5.94,5.73,5.31,4.42,4.68,5.60,5.79,5.79,4.86,5.08,4.51,4.90,4.93,5.39,5.53
4.80,4.88,5.88,5.20,4.03,4.48,5.58,5.73,4.89,4.05,4.43,4.64,4.86,5.13,5.74,5.56
5.30,4.37,4.33,5.55,5.76,4.98,4.63,4.93,4.80,4.51,4.98,5.54,5.37,4.88,4.14,4.94
5.40,6.00,5.35,4.46,3.64,4.68,5.69,5.84,5.33,4.50,4.31,3.34,4.38,5.42,5.42,5.02
4.93,4.85,4.33,4.95,5.67,5.79,5.79,5.40,4.98,5.22,5.80,5.40,4.63,4.88,5.37,5.53
5.84,4.79,4.46,4.81,5.15,5.78,5.94,5.56,4.84,4.97,5.08,4.90,5.28,6.07,6.01,5.46
5.13,5.38,5.80,5.32,5.29,4.94,4.72,4.72,4.94,5.40,5.39,4.96,5.02,5.30,5.70,5.24
4.95,5.33,5.14,5.00,4.74,4.72,5.65,5.82,5.74,5.31,4.77,4.29,4.85,5.29,5.26,4.99
5.04,5.00,4.68,4.93,5.58,5.73,4.89,3.38,3.38,3.38,3.63,2.85,4.36,5.58,5.58,5.11
5.53,5.28,5.11,5.53,5.28,5.11,5.53,5.66,5.10,4.65,4.95,5.20,5.13,5.20,5.88,5.36
5.23,4.89,4.90,5.57,5.96,4.98,4.76,4.69,4.51,4.65,5.69,5.33,4.85,4.85,5.05,5.10
4.78,4.86,4.68,4.92,5.45,5.30,4.82,4.97,5.60,5.53,5.14,5.02,4.99,4.65,4.02,3.68
4.76,5.42,5.08,5.13,5.84,6.20,5.89,5.21,4.12,3.79,4.80,5.32,5.14,5.15,5.94,5.43
5.10,5.40,5.23,4.46,3.84,4.27,4.74,5.14,5.75,5.16,5.27,5.74,5.56,5.40,4.67,4.61
4.73,4.78,4.93,4.63,4.98,5.69,5.69,4.98,4.63,4.73,4.69,5.54,5.84,5.13,4.97,5.34
5.34,5.23,4.53,4.95,5.53,5.39,4.96,4.77,4.93,5.23,5.88,5.93,5.82,5.41,5.20,4.98
5.10,5.73,5.50,5.73,5.50,5.74,5.82,5.93,5.14,5.15,5.84,5.94,5.35,4.25,3.95,4.86
5.14,5.56,5.43,5.24,5.41,5.75,5.22,4.99,5.49,5.10,4.98,5.48,5.67,5.43,5.49,5.50
5.15,4.82,5.22,4.79,4.46,3.84,3.63,4.35,4.74,5.33,6.00,5.82,4.70,4.03,4.61,5.43
5.30,4.98,5.32,5.19,5.13,5.84,5.54,4.69,4.89,5.23,4.46,3.84,4.27,4.63,4.97,5.58
5.31,4.78,4.73,5.02,5.58,5.56,4.84,5.19,5.32,4.49,4.38,5.58,5.57,4.99,5.22,5.75
5.16,5.10,5.40,5.90,5.60,4.12,2.85,3.75,5.22,5.50,4.46,4.39,4.43,4.80,4.52,4.63
4.76,4.31,4.05,4.36,4.74,4.67,5.29,5.23,5.08,5.22,5.34,5.47,4.92,4.76,4.84,4.85
4.30,4.82,4.94,4.80,5.61,6.11,NA,NA
>chr1:21251446-21252446
NA,NA,5.32,5.32,5.84,5.50,5.35,4.85,4.97,5.21,4.76,3.38,3.68,4.02,3.90,3.75
4.12,4.27,5.40,5.94,5.84,5.20,5.58,5.24,4.97,5.21,4.95,4.43,4.80,5.13,5.18,4.80
4.76,4.63,4.35,3.38,4.05,3.85,4.49,5.48,5.93,5.40,4.35,3.38,3.68,3.35,3.74,4.57
4.65,4.92,5.19,5.57,4.99,4.65,4.52,4.63,4.73,4.76,4.89,5.19,5.53,4.66,3.90,4.92
5.45,5.08,5.10,5.04,4.68,4.93,5.49,5.96,4.68,4.18,4.73,5.04,5.00,4.93,5.00,4.93
4.92,4.85,4.76,4.89,5.39,5.56,5.14,5.00,4.67,4.74,4.35,3.63,4.12,4.46,4.79,4.46
4.90,5.28,5.53,5.11,5.58,5.58,4.48,4.03,5.37,5.30,3.79,4.27,4.63,4.76,4.98,5.76
5.20,4.03,4.48,5.48,5.89,4.98,4.51,4.80,5.30,5.56,5.47,5.14,4.74,4.35,3.63,3.79
5.30,5.37,5.13,5.32,5.19,4.84,5.31,5.74,5.82,6.01,5.76,5.32,5.76,5.55,5.78,5.45
4.94,4.61,5.43,5.94,5.15,5.14,5.32,5.76,5.76,5.32,5.14,5.15,5.50,5.73,5.94,5.94
5.55,4.89,4.90,5.28,6.07,6.01,5.82,5.27,4.99,4.99,5.15,5.84,5.94,5.22,4.39,4.27
5.15,5.94,5.94,5.55,5.76,5.93,5.82,5.41,5.29,4.54,3.64,4.06,4.74,4.74,4.67,4.92
4.63,4.31,4.05,4.70,5.66,5.53,3.79,4.75,5.66,6.07,6.01,5.37,5.33,4.86,5.79,6.01
5.53,4.84,4.84,5.93,5.54,5.13,5.20,4.95,4.65,4.05,4.89,5.91,5.99,5.74,5.31,4.42
3.75,4.65,5.31,5.08,5.13,5.46,5.93,5.88,5.23,4.53,4.17,4.03,4.70,5.73,5.73,4.89
3.63,2.85,4.36,5.57,6.00,5.41,4.86,4.69,5.37,5.91,4.89,4.05,3.85,3.95,4.89,5.23
4.46,3.84,4.12,5.21,5.89,5.99,5.62,4.93,3.90,4.72,5.40,5.76,6.01,5.82,5.41,5.33
5.14,4.74,4.35,3.68,4.03,4.17,4.53,5.23,5.34,4.99,4.30,4.65,4.05,4.89,5.82,5.96
4.99,4.62,4.58,4.03,4.87,5.62,5.53,4.51,5.22,5.50,5.27,5.27,4.79,4.46,4.12,4.75
5.66,6.07,6.01,5.82,5.89,5.03,4.24,2.85,4.75,5.66,6.02,5.88,5.34,4.97,4.84,4.85
4.30,4.82,5.22,5.34,5.48,4.98,5.10,5.74,5.82,6.01,6.07,5.28,5.11,4.80,5.40,5.38
4.79,5.27,4.99,5.02,5.43,5.91,5.60,4.52,4.05,4.42,4.68,4.85,4.93,4.37,3.64,4.06
4.05,4.35,4.63,4.73,4.68,4.99,5.76,5.74,5.27,4.99,5.27,4.79,4.77,4.77,5.34,5.47
4.54,4.33,5.46,6.01,6.01,5.37,5.13,5.48,5.34,4.46,4.12,4.75,5.73,5.73,4.75,3.79
4.80,4.80,3.79,4.27,5.40,6.00,5.60,4.12,3.79,4.80,5.40,5.38,5.35,5.22,4.78,4.89
5.90,5.60,4.12,4.12,3.75,3.90,4.93,5.48,5.53,3.79,4.12,5.60,6.00,5.22,3.75,3.75
4.43,5.14,5.33,4.95,5.17,5.85,5.73,4.89,3.38,4.05,3.85,4.24,5.73,5.57,5.11,4.80
5.76,6.07,5.66,4.75,2.85,4.36,5.28,6.02,5.84,5.45,5.43,5.26,5.20,5.00,4.57,5.22
5.56,5.39,4.93,4.90,4.51,4.53,4.89,5.90,5.46,5.02,5.53,5.66,4.75,3.79,5.30,5.46
4.33,4.54,5.29,4.95,5.24,5.65,6.00,5.22,4.39,4.46,5.50,5.22,4.39,4.46,5.45,5.43
5.57,5.58,4.38,4.24,4.86,4.65,5.11,5.58,5.58,5.11,5.53,5.62,5.15,4.62,4.73,4.96
5.46,5.30,5.11,5.28,6.02,5.14,4.30,5.17,5.86,5.99,5.89,5.21,4.76,3.68,4.03,4.17
4.61,4.73,4.99,5.96,5.57,5.11,4.65,4.86,4.24,3.85,4.05,3.38,4.76,5.42,5.42,4.94
4.84,5.38,5.23,5.36,5.37,4.65,5.11,5.58,5.58,4.81,4.46,4.79,5.08,4.66,4.74,5.29
5.23,4.46,4.69,5.46,6.00,5.22,4.39,4.89,5.23,5.36,5.37,5.54,5.38,5.35,5.84,5.15
5.14,6.02,5.66,4.75,3.79,5.53,5.28,4.90,4.46,5.45,4.89,3.74,4.31,4.50,5.33,5.69
4.65,3.79,3.63,3.38,4.89,5.66,5.53,3.79,4.27,4.74,5.33,5.69,5.79,6.01,5.53,4.84
4.21,4.43,4.05,4.89,5.82,5.82,5.36,5.08,5.70,5.24,4.95,5.29,4.85,4.29,4.45,4.73
4.65,4.92,5.45,5.08,5.36,5.37,5.53,5.76,5.23,5.27,5.67,5.41,5.02,4.96,5.44,5.31
4.52,3.34,4.38,5.42,5.42,5.02,4.73,4.78,5.10,5.73,5.80,5.38,4.84,5.40,6.01,5.43
5.49,5.31,4.84,4.97,5.53,5.22,4.79,5.84,5.93,5.46,4.33,4.37,5.30,5.80,5.22,4.98
5.40,5.79,5.79,5.67,4.95,4.33,4.85,5.18,5.42,5.75,5.10,4.25,3.95,4.73,4.63,4.92
5.40,5.39,4.96,4.61,4.67,5.40,5.90,5.40,4.94,4.61,5.08,5.15,4.81,3.75,3.90,4.02
4.36,4.74,5.14,5.33,5.26,5.02,4.90,4.93,5.39,5.56,4.98,3.75,4.36,4.69,4.76,4.92
5.47,5.56,4.89,4.69,5.37,5.65,4.72,4.98,5.75,5.67,5.68,5.56,4.59,5.08,5.62,5.74
5.41,5.29,4.94,4.82,5.33,5.50,5.50,5.60,5.71,5.41,5.06,5.46,5.56,4.84,5.08,5.31
4.94,4.17,4.33,4.94,5.40,5.43,4.53,5.00,5.82,5.57,4.90,4.27,4.30,4.65,5.10,5.73
5.73,4.75,2.85,2.85,3.63,3.38,3.38,4.76,5.21,5.89,5.74,5.76,5.41,5.00,4.67,4.74
4.36,4.05,4.42,4.29,4.45,4.73,5.04,5.00,4.93,5.00,5.14,5.33,4.95,5.24,5.70,5.30
5.24,5.56,5.31,4.65,4.51,4.33,4.95,5.74,5.34,4.77,4.77,4.79,5.27,5.27,5.50,5.35
4.25,3.95,4.86,5.14,5.56,5.39,4.96,4.77,4.72,4.85,5.30,5.90,5.40,4.52,4.14,5.22
5.35,4.77,4.36,3.90,4.52,4.50,4.67,5.29,5.80,5.40,4.42,4.37,5.30,5.56,5.74,4.95
4.33,4.51,4.65,5.45,5.78,5.78,5.41,4.52,3.35,4.14,5.30,5.43,5.27,5.53,5.39,4.93
4.81,4.19,4.81,5.28,6.07,6.01,5.53,4.84,4.85,5.47,5.73,5.84,5.80,5.40,4.67,4.53
5.46,5.80,5.32,5.31,5.27,5.16,5.67,4.95,4.53,5.43,5.53,4.95,4.33,4.97,5.76,5.20
4.03,3.35,3.68,4.89,5.66,5.53,3.79,4.27,4.74,4.80,4.93,5.58,5.73,5.10,4.65,5.05
5.10,4.98,5.40,5.79,5.55,4.89,4.90,5.58,5.58,4.48,4.03,5.37,5.30,5.11,5.58,5.58
4.81,3.75,4.42,5.40,5.35,4.46,4.36,4.69,5.09,5.36,5.65,5.18,4.37,3.64,4.87,5.86
5.99,5.27,4.99,5.50,5.55,5.55,5.50,5.27,5.50,5.22,3.75,3.75,4.43,5.14,5.56,5.31
4.97,4.69,3.75,4.24,5.30,5.56,5.24,5.41,5.75,5.14,4.74,4.74,3.85,3.34,4.52,5.31
5.42,5.02,4.92,4.93,5.00,4.93,4.97,4.37,4.33,5.46,5.30,5.11,5.58,5.85,4.67,4.24
5.73,5.57,4.90,4.46,5.50,5.35,4.25,4.49,5.32,5.39,4.93,4.73,4.63,4.36,4.02,3.90
4.72,5.65,5.82,5.27,4.27,4.39,NA,NA
>chr1:21334830-21335830
NA,NA,3.38,3.38,3.38,3.38,3.38,3.38,4.35,4.74,4.80,4.52,4.50,4.80,4.02,4.52
5.60,5.90,5.29,5.04,4.83,5.10,5.06,5.01,4.73,4.53,4.57,5.04,5.29,5.80,5.22,4.78
4.86,5.14,5.33,5.26,5.43,6.01,5.40,4.77,4.66,5.39,5.56,5.22,4.57,5.00,5.32,5.31
5.02,4.73,4.78,5.30,5.94,5.78,5.15,4.69,5.08,5.23,5.24,5.33,5.76,6.02,5.28,4.81
3.75,3.90,4.92,5.31,5.56,4.53,4.67,5.40,5.80,5.22,4.98,5.40,5.79,5.78,5.70,4.82
3.64,4.37,4.93,4.85,4.76,4.75,4.62,4.78,4.93,4.63,4.92,5.40,5.39,4.66,4.45,4.80
5.19,5.42,5.31,4.94,4.61,5.08,5.15,4.24,3.75,4.43,4.67,4.92,4.63,4.92,5.52,5.41
4.82,4.85,5.30,5.56,5.74,4.95,4.33,4.85,4.93,4.85,4.95,5.22,5.65,4.93,4.69,5.20
5.88,4.88,4.80,5.53,5.39,4.93,4.81,4.19,4.81,5.44,5.99,5.41,5.33,4.98,4.66,5.38
5.55,5.55,5.50,5.50,5.33,5.24,5.46,5.56,4.84,5.38,5.64,5.25,5.08,4.96,4.95,5.19
5.36,4.83,5.00,5.82,5.57,4.36,2.85,3.63,3.38,3.38,3.38,4.89,5.66,6.07,5.76,4.80
3.79,3.63,3.38,4.89,5.82,5.73,5.33,5.54,6.20,5.41,5.33,4.98,4.66,5.53,5.19,4.89
4.58,4.03,4.06,4.74,5.40,5.50,5.08,5.22,4.79,5.27,4.99,4.30,5.24,5.42,5.08,4.84
4.94,5.67,5.47,4.94,4.33,4.95,5.53,5.19,4.84,4.73,5.04,5.29,5.90,5.60,4.95,3.85
3.95,4.73,4.63,4.92,5.47,5.67,4.94,4.18,4.37,5.30,5.56,5.47,4.54,4.42,5.40,5.35
4.77,4.63,4.94,5.58,5.56,4.92,5.16,5.19,4.95,4.61,4.67,5.40,5.56,5.74,4.95,4.33
4.85,4.93,4.85,4.93,5.44,5.42,4.52,3.35,4.14,5.30,5.43,5.27,5.53,5.39,4.93,4.81
4.19,4.81,5.28,6.07,5.79,5.60,4.97,4.77,5.08,5.25,5.71,5.80,5.40,4.67,4.53,5.46
5.31,4.98,5.40,5.67,5.71,5.41,4.96,4.73,4.85,5.40,5.43,4.53,5.00,5.88,5.20,4.03
4.48,5.58,5.58,4.81,3.75,3.90,4.02,4.70,5.73,5.58,4.93,4.80,4.74,4.27,2.85,2.85
4.75,5.66,5.53,5.11,5.28,5.53,5.11,5.58,5.73,4.75,4.12,4.46,5.52,5.46,5.02,5.53
5.66,4.70,4.02,4.68,5.00,4.74,4.72,5.40,5.76,5.79,5.69,4.74,4.66,4.82,5.27,5.99
5.62,4.93,4.80,4.50,4.82,4.61,5.43,5.30,4.14,4.48,5.62,5.37,4.69,4.89,5.56,5.74
4.95,4.53,5.46,5.80,5.32,5.20,4.98,5.10,5.74,5.82,6.01,6.07,5.28,4.81,4.19,4.51
4.31,4.05,4.52,5.41,5.78,5.79,5.40,5.00,4.89,5.45,4.46,4.90,5.58,5.73,4.89,3.38
3.38,3.68,4.02,3.90,4.72,5.65,5.82,5.41,5.33,5.14,4.50,4.52,4.80,4.85,4.85,4.30
4.27,3.84,4.75,5.73,5.58,4.90,4.46,5.45,5.43,5.02,4.99,5.34,5.34,4.97,4.69,4.39
4.46,5.23,4.89,4.69,5.37,5.44,5.11,5.30,5.82,5.41,5.33,5.14,5.00,4.67,4.43,4.39
4.89,5.23,5.27,5.74,5.93,5.40,4.27,3.79,5.53,5.28,4.81,4.19,4.81,4.93,5.41,5.80
5.15,5.14,5.32,5.76,5.76,5.32,5.76,5.55,5.79,5.75,5.14,4.43,4.39,4.27,5.27,5.82
5.30,5.11,5.57,6.00,5.33,4.74,4.74,4.65,4.30,4.27,3.84,4.27,5.40,6.00,5.60,4.12
2.85,4.36,5.58,5.58,5.11,4.65,5.69,5.33,4.74,4.35,3.38,3.63,3.79,5.30,5.46,5.13
5.08,5.42,4.76,3.63,2.85,4.36,5.58,5.58,5.11,5.53,5.66,4.75,2.85,4.24,5.03,5.20
5.50,5.05,5.24,5.65,5.90,5.29,4.67,4.74,4.35,4.05,3.85,4.24,5.73,5.82,4.75,3.79
5.53,5.28,4.81,4.46,4.79,4.46,3.84,4.75,5.82,6.00,5.33,4.50,4.52,4.80,4.74,4.36
4.05,3.75,4.42,5.56,5.38,4.33,4.87,5.85,5.85,4.87,4.33,4.97,5.53,4.84,4.51,4.80
5.30,5.90,5.65,4.38,3.95,4.89,5.23,4.46,4.90,5.28,6.07,6.01,5.46,5.13,5.08,5.42
4.76,3.68,4.02,4.80,4.74,4.27,2.85,3.75,4.69,4.97,5.31,5.56,4.98,3.75,4.81,5.46
5.52,4.46,4.81,5.44,5.99,5.89,5.03,4.69,4.27,4.30,5.24,5.42,5.42,4.97,4.69,4.39
4.27,5.27,5.99,5.91,4.89,3.63,2.85,2.85,4.12,5.60,6.00,5.40,4.27,2.85,4.24,5.03
5.89,5.99,5.91,4.70,4.05,4.42,4.62,4.82,4.61,5.00,5.67,5.84,4.74,4.66,5.38,5.55
5.78,5.41,4.12,4.12,3.75,4.74,5.69,5.54,4.72,4.74,5.00,5.41,5.69,5.54,5.38,4.79
5.08,4.66,3.90,4.93,5.49,6.00,5.41,5.04,4.63,4.80,5.53,5.19,5.13,5.43,5.91,4.70
4.02,4.65,4.57,3.74,4.48,5.58,5.73,4.89,3.63,4.12,3.75,3.90,4.93,5.58,5.73,4.89
3.63,4.12,3.75,4.98,5.47,5.93,5.22,4.51,5.53,5.48,4.93,4.65,4.57,5.08,5.62,5.74
5.27,5.14,5.53,5.37,4.88,4.88,5.37,5.79,6.01,5.46,5.13,5.08,5.30,5.02,5.53,5.48
4.48,3.34,3.85,4.05,4.89,5.73,5.73,4.89,3.63,3.79,4.65,5.60,4.97,4.33,5.00,5.37
4.65,4.51,4.69,4.76,4.98,5.60,4.65,5.11,5.58,5.58,4.36,2.85,4.75,5.66,6.07,6.01
5.82,5.89,5.19,4.52,3.34,4.25,4.85,4.80,4.93,5.58,5.58,4.36,2.85,3.63,4.76,5.41
5.08,4.61,4.03,4.70,5.73,5.73,4.89,3.63,2.85,2.85,4.27,4.74,4.67,5.00,4.68,4.02
4.70,5.66,6.07,6.07,5.66,5.10,3.85,3.34,4.31,4.50,4.67,5.00,4.68,4.02,4.70,5.66
6.02,5.76,5.55,5.55,5.76,5.32,5.76,5.76,5.76,6.07,5.48,4.48,4.14,5.10,5.73,5.50
5.05,4.65,5.10,5.66,5.53,4.51,5.22,5.50,4.46,3.84,3.63,3.38,4.35,4.74,4.80,4.52
4.50,4.80,4.02,3.68,3.38,3.38,4.35,4.63,4.76,4.31,4.65,5.31,5.42,5.02,4.92,5.04
4.99,5.26,5.29,4.85,4.29,4.45,4.73,5.04,5.17,5.46,5.19,5.02,5.04,5.14,5.33,5.26
5.43,6.01,5.40,4.42,4.68,5.76,5.77,5.32,4.86,5.22,5.82,5.82,4.70,3.35,4.14,5.30
5.94,5.79,5.40,4.98,5.30,5.43,5.36,5.88,5.55,5.13,5.08,5.42,5.24,5.05,5.50,5.32
5.31,4.80,4.63,5.40,5.80,5.22,4.98,5.40,5.79,5.79,5.67,4.95,4.33,4.85,5.30,5.56
5.74,4.95,4.33,4.85,4.97,4.68,4.92,5.31,5.44,4.96,4.61,4.17,5.01,5.58,5.58,5.01
4.17,4.53,5.23,5.53,4.66,3.90,4.52,4.63,4.76,4.92,5.52,5.41,4.82,4.85,5.30,5.56
5.74,4.95,4.33,4.85,4.93,5.02,5.42,5.31,4.52,4.03,5.20,5.88,4.88,4.88,5.67,5.69
4.98,4.81,4.51,5.08,4.86,5.79,5.79,5.60,4.97,4.82,5.66,5.94,5.15,5.14,5.93,5.46
5.13,5.38,5.80,5.20,5.03,4.69,NA,NA
>chr1:25805218-25806218
NA,NA,4.75,5.82,6.00,5.33,4.85,4.46,4.03,4.29,4.85,5.40,5.43,4.53,4.17,4.94
5.19,4.97,4.85,5.35,5.93,5.48,4.49,4.38,5.42,5.42,5.19,5.02,5.57,5.21,4.76,3.38
3.63,3.84,5.08,5.34,5.19,5.02,5.02,5.14,5.32,4.80,3.79,4.75,5.66,5.53,5.02,5.03
5.89,6.20,6.20,5.27,5.14,5.32,5.76,6.07,5.66,5.10,3.85,3.95,4.73,5.02,5.31,5.53
4.80,4.14,4.03,4.52,5.41,5.30,5.24,5.23,5.34,5.34,5.19,4.96,4.77,4.77,4.73,4.85
5.29,5.26,4.99,5.22,5.33,5.32,5.50,5.49,5.02,5.19,5.42,5.42,4.52,3.35,4.14,5.31
5.38,4.84,5.40,5.35,5.22,5.38,5.33,5.24,5.46,5.80,5.32,5.29,4.85,4.73,5.02,5.41
5.52,4.94,4.72,4.72,4.51,4.05,4.52,5.21,5.89,5.99,5.62,4.81,4.42,4.29,4.77,5.40
5.94,5.40,4.35,4.05,3.85,4.49,5.32,5.19,4.33,4.46,4.84,4.97,5.58,5.80,5.20,5.19
4.92,4.80,4.43,3.75,4.36,5.57,5.96,4.97,4.82,5.30,5.45,4.92,4.80,4.50,4.63,4.31
4.76,4.63,4.31,4.14,5.30,5.94,5.55,4.89,3.84,4.75,5.66,5.53,3.79,4.27,4.63,4.76
4.92,5.47,5.67,4.89,5.08,5.73,5.49,5.01,4.17,4.33,4.51,4.81,5.48,5.53,5.11,5.58
5.73,4.70,4.03,4.14,4.14,4.94,5.31,5.08,4.84,4.80,5.19,5.31,5.56,4.98,4.66,4.82
5.27,5.82,5.65,4.72,4.98,5.56,5.43,4.93,4.77,4.96,5.19,5.08,4.90,5.28,5.53,3.79
3.63,3.38,3.38,3.38,3.38,3.38,3.38,4.89,5.73,5.73,4.75,3.84,4.46,5.23,5.29,4.74
3.75,4.81,5.03,5.89,5.74,5.88,4.88,4.63,5.04,4.68,4.52,4.50,5.14,5.56,5.31,5.02
4.92,4.67,4.74,4.35,4.05,3.85,4.24,5.62,5.20,4.69,4.86,4.68,4.02,3.68,4.89,5.66
5.89,4.98,4.81,4.68,4.42,4.81,5.58,5.73,4.89,3.63,2.85,3.75,4.43,5.33,5.69,5.79
5.79,4.86,5.08,4.57,5.32,5.84,5.69,4.99,4.68,4.73,4.63,4.52,4.68,4.86,4.78,5.10
5.73,5.80,5.46,4.93,4.77,4.73,4.42,4.81,5.58,5.85,4.67,3.95,4.89,5.56,5.47,4.98
4.72,5.89,5.66,4.89,3.68,4.05,4.42,4.62,4.58,4.03,4.06,4.95,5.60,5.52,5.22,4.82
4.30,4.65,4.05,4.35,4.63,4.76,4.80,4.93,5.02,5.34,5.08,4.39,4.43,4.67,5.00,4.93
5.00,5.41,5.69,5.54,4.98,4.81,4.68,4.85,5.29,5.26,4.99,5.22,5.75,5.16,5.27,5.74
5.56,5.29,4.74,3.75,4.81,5.57,5.73,4.24,3.85,4.74,5.40,6.00,5.40,4.65,4.51,4.33
4.17,5.01,5.48,6.07,6.07,5.28,4.81,3.75,4.74,5.69,4.65,5.11,5.44,5.37,4.03,4.31
4.50,5.14,5.75,5.41,4.82,4.85,5.18,5.13,4.80,4.43,4.05,4.35,4.74,4.80,4.52,4.63
4.76,4.92,5.47,5.34,4.77,4.77,4.79,4.46,4.69,5.15,5.08,4.61,4.03,3.68,4.89,5.73
5.58,4.36,2.85,4.75,5.82,5.96,4.68,3.64,4.06,4.74,5.40,5.93,5.74,4.80,4.88,5.82
5.57,4.90,4.46,5.45,5.43,5.02,4.27,3.84,3.63,4.89,5.73,5.58,5.11,5.53,5.66,4.89
3.63,4.12,4.46,4.79,5.84,5.32,4.80,5.11,5.58,5.58,5.11,5.30,5.82,5.27,4.27,3.84
4.12,5.42,5.56,5.06,5.40,5.28,4.56,4.12,3.63,4.76,5.41,5.78,5.55,4.89,4.90,5.58
5.85,4.87,3.64,3.75,4.05,3.68,4.89,5.73,5.85,5.17,5.05,5.31,4.84,5.38,5.31,4.14
4.48,5.58,5.58,5.11,5.53,5.66,4.89,3.38,4.05,3.85,3.34,4.31,4.50,4.80,4.02,4.52
5.21,5.89,6.20,5.54,4.03,4.31,5.15,5.94,5.84,5.73,5.10,5.11,5.73,5.57,5.11,5.53
5.66,4.75,2.85,4.36,5.28,6.07,5.76,5.76,5.76,5.40,4.72,4.98,5.33,5.41,5.82,5.30
3.79,3.63,4.89,5.91,5.43,4.33,4.68,5.60,5.79,6.07,5.66,4.70,3.35,4.03,5.37,5.30
5.02,5.46,6.00,5.35,4.25,3.34,4.31,5.15,5.93,5.74,5.27,5.43,5.56,4.84,5.08,5.42
4.52,4.05,4.42,4.29,4.03,4.87,5.85,5.58,4.48,4.03,5.37,5.93,5.76,5.33,5.24,5.23
5.08,4.90,5.58,5.58,4.93,4.65,4.99,5.57,5.21,4.12,3.79,4.65,4.86,5.33,5.20,5.62
4.24,4.67,5.62,5.89,4.72,4.98,5.33,4.95,4.65,5.10,5.73,5.58,5.11,5.53,5.66,4.75
3.84,4.89,5.23,4.61,4.82,4.50,5.33,5.84,5.67,5.36,5.43,5.30,4.78,4.89,5.90,5.65
4.38,4.24,4.86,5.54,4.72,3.90,4.92,5.40,5.52,4.46,4.36,5.22,5.93,5.48,4.49,4.25
5.35,6.00,5.46,4.24,2.85,4.12,5.41,5.08,5.36,5.82,5.80,5.17,5.05,5.50,5.15,5.14
5.93,5.37,4.03,4.31,4.50,4.80,4.02,3.68,3.38,3.38,3.38,3.38,3.38,3.38,4.76,5.60
6.00,5.40,4.27,3.84,5.08,5.34,5.02,4.73,4.53,4.57,5.04,5.00,4.93,5.00,4.93,5.00
5.14,5.33,5.26,5.28,5.56,5.40,4.96,4.96,5.39,5.56,5.22,4.57,5.00,5.32,5.31,5.02
4.73,4.78,5.30,5.94,5.79,5.40,4.98,5.31,5.38,4.84,5.31,5.73,5.84,5.35,4.77,4.36
3.90,4.92,5.31,5.56,4.53,4.67,5.40,5.80,5.22,4.98,5.40,5.79,5.78,5.70,4.82,3.64
4.37,4.97,5.14,5.75,5.41,4.82,4.85,4.93,4.63,4.92,5.47,5.67,4.89,3.74,4.31,5.15
6.00,5.40,4.94,4.63,5.19,5.28,4.56,4.36,4.43,4.67,4.92,4.63,4.92,5.52,5.41,4.82
4.85,5.30,5.56,5.74,4.95,4.33,4.85,4.93,4.85,4.76,4.62,4.85,5.40,5.19,5.13,5.55
5.88,4.88,4.80,5.53,5.31,4.97,4.84,4.25,4.24,5.62,5.74,5.41,5.29,4.94,4.82,5.66
5.94,5.20,5.19,4.94,4.17,4.61,4.96,5.39,5.53,4.80,4.80,5.67,5.16,4.61,4.03,3.68
3.38,3.38,3.38,4.76,5.21,5.89,5.82,5.30,3.79,3.63,3.38,4.89,5.82,5.73,5.33,5.20
5.76,5.41,5.00,5.04,4.99,5.57,5.19,4.65,3.75,3.64,4.06,4.74,5.40,5.94,5.40,4.84
4.97,5.34,4.99,4.30,5.24,5.42,5.56,5.24,5.41,5.52,4.85,4.29,4.03,4.82,5.42,5.08
4.84,4.73,5.04,5.17,5.42,5.75,5.10,4.25,3.95,4.86,4.68,4.92,5.40,5.91,4.94,4.18
4.37,5.30,5.56,5.47,4.98,4.66,5.08,4.79,4.77,4.36,4.98,5.75,5.41,5.02,4.95,5.30
5.29,4.77,4.85,5.30,5.56,5.74,4.80,4.14,4.82,4.63,4.73,4.93,5.44,5.42,4.52,3.35
4.14,5.30,5.43,5.27,5.53,5.39,4.93,4.81,4.19,4.81,5.44,5.99,5.41,5.29,4.94,4.72
4.72,4.94,5.47,5.56,5.40,4.67,4.53,5.46,5.31,4.98,5.40,5.79,5.94,5.56,4.42,4.54
5.40,5.43,4.93,4.93,5.46,5.80,5.73,5.50,5.15,5.14,6.02,5.28,4.36,3.75,4.43,4.80
4.02,4.36,5.40,6.00,5.60,4.76,NA,NA
>chr1:28074920-28075920
NA,NA,4.92,5.08,5.51,5.54,5.41,4.96,4.96,5.39,5.53,4.95,4.53,5.56,5.42,4.76
3.68,4.02,4.80,4.85,4.25,3.34,3.35,3.68,3.38,4.89,5.73,5.73,5.10,3.85,4.24,5.13
5.84,5.33,4.50,4.52,4.65,4.99,5.26,5.33,4.98,3.75,4.81,5.28,6.07,6.01,5.37,4.03
4.31,4.50,4.80,4.93,5.48,5.53,5.02,5.46,6.00,5.15,4.31,3.34,3.85,4.05,3.38,3.38
3.38,3.38,3.38,3.38,3.38,3.38,3.38,3.38,3.38,3.38,3.38,3.38,3.38,3.38,4.76,5.60
5.90,5.30,4.85,4.77,5.29,5.27,5.01,4.73,4.53,4.57,5.04,5.17,5.46,5.40,5.06,5.43
5.40,4.94,4.33,4.95,5.53,5.31,5.02,4.73,4.78,5.30,5.94,5.79,5.40,4.98,5.31,5.58
4.94,4.19,4.81,5.15,5.08,5.27,5.53,5.39,4.93,4.85,4.73,4.78,5.30,5.94,5.79,5.40
4.98,5.31,5.58,4.94,4.19,4.81,5.46,5.52,4.77,4.36,4.74,5.17,5.65,5.43,4.83,4.67
5.40,5.80,5.22,4.98,5.40,5.79,5.79,5.52,4.94,4.33,4.67,5.05,5.01,5.27,5.29,4.96
4.82,4.75,4.94,5.19,5.19,4.94,4.58,4.03,4.46,5.35,6.00,5.40,4.94,4.17,4.53,5.23
5.08,4.39,4.43,5.14,5.75,5.16,5.27,5.67,5.41,4.82,4.85,5.30,5.56,5.74,4.95,4.33
4.85,4.93,4.63,4.92,5.52,5.67,5.27,5.32,5.77,5.88,4.88,4.80,5.53,5.39,4.93,4.90
4.51,5.08,5.62,5.74,5.41,5.29,4.94,4.77,5.41,5.41,4.96,4.95,5.30,5.29,5.06,5.46
5.56,4.42,4.37,5.18,5.46,5.40,4.77,4.94,5.40,5.43,4.53,5.00,5.82,5.57,4.36,2.85
3.63,3.38,3.38,4.76,5.21,5.89,5.82,5.30,3.79,3.63,3.38,4.89,5.82,5.73,5.11,5.31
5.58,5.02,4.92,4.74,4.66,5.53,5.19,4.89,4.58,4.03,4.06,4.74,5.40,5.94,5.40,4.92
4.73,5.10,5.47,5.05,5.17,5.80,5.82,5.00,4.53,5.43,5.40,4.92,4.51,4.84,5.53,4.97
4.84,4.73,5.04,5.29,5.90,5.46,4.81,3.75,4.74,4.92,4.63,4.92,5.47,5.67,4.94,4.18
4.37,5.18,5.13,5.29,5.71,5.35,4.77,4.63,4.47,5.27,5.29,4.77,4.94,5.52,5.41,4.82
4.85,5.30,5.56,5.74,4.95,4.33,4.85,4.93,4.85,4.93,5.44,5.42,4.52,3.35,4.14,5.30
5.66,5.17,5.36,5.19,4.95,4.81,4.19,4.81,5.44,5.99,5.41,5.29,4.94,4.77,5.08,5.25
5.71,5.80,5.40,4.67,4.53,5.46,5.56,4.92,5.08,5.59,5.88,5.56,4.77,4.70,5.19,5.36
4.96,4.72,4.85,4.97,4.68,4.93,5.48,5.53,5.02,5.46,6.00,5.15,4.31,3.34,3.85,4.05
4.89,5.66,5.53,5.02,5.46,5.52,5.38,5.40,4.80,3.79,4.12,5.21,4.97,4.85,4.85,4.67
5.29,5.23,5.27,5.34,4.97,4.33,4.87,5.62,5.53,5.11,5.58,5.58,5.11,5.53,5.66,4.70
4.03,4.61,5.16,5.52,4.54,4.33,5.43,5.44,5.11,4.80,4.80,3.79,4.75,5.73,5.58,4.36
4.36,5.58,5.58,4.36,4.36,5.58,5.58,4.81,4.51,4.72,4.93,5.56,5.31,4.92,4.80,4.43
3.75,2.85,3.63,3.38,3.38,3.38,3.38,3.38,3.38,3.38,4.76,5.60,5.52,4.77,4.63,4.51
4.92,5.29,5.32,5.80,5.58,4.97,4.63,4.74,3.85,4.24,5.13,5.67,4.88,4.88,5.88,5.55
4.71,4.66,5.19,5.53,4.84,4.94,5.34,5.53,4.84,4.94,5.31,5.40,4.94,4.72,4.72,4.97
5.76,5.74,5.89,5.21,4.76,3.63,4.12,4.46,4.79,5.08,5.22,5.35,5.40,4.42,3.75,4.65
5.31,5.08,5.13,5.55,5.76,4.74,3.75,4.36,4.43,4.80,4.02,4.70,5.66,5.53,5.11,5.58
5.58,4.81,4.46,5.52,5.40,4.92,4.80,4.43,3.75,4.36,5.28,5.53,5.11,5.57,5.82,4.88
4.63,5.04,4.68,4.92,5.45,5.78,5.55,5.76,5.53,5.69,5.33,4.50,4.52,4.68,5.04,4.63
4.80,5.67,5.16,5.27,5.31,5.26,4.99,4.65,4.93,5.58,5.85,5.17,4.30,4.27,4.69,5.30
5.08,4.84,4.73,5.32,5.69,4.65,3.79,4.12,5.60,5.91,5.43,5.26,5.33,5.22,4.57,3.74
3.35,4.36,5.40,5.50,4.46,4.69,5.03,5.20,5.84,5.35,5.22,4.82,4.30,4.65,4.05,4.76
5.21,4.97,5.17,5.85,5.58,4.81,3.75,3.90,4.02,4.52,5.60,5.52,4.46,4.12,4.27,4.74
5.33,6.00,5.57,4.90,4.27,5.15,5.50,5.73,5.50,5.49,4.99,5.04,5.00,4.93,5.00,5.41
5.69,4.65,3.79,3.63,3.38,4.76,5.41,5.30,5.24,5.23,5.08,4.90,5.58,5.73,4.89,3.68
4.03,4.17,4.53,5.43,5.56,5.14,4.74,4.35,4.05,4.65,5.05,5.10,4.14,3.35,4.36,4.74
5.33,5.76,5.74,5.27,4.82,4.66,3.90,4.52,5.15,6.00,5.46,4.24,3.75,5.22,6.00,5.60
4.76,3.63,3.84,4.46,5.50,5.40,4.27,4.12,4.19,4.81,4.93,5.44,5.42,4.52,4.02,4.80
4.74,4.35,3.38,3.68,3.35,3.74,4.51,5.19,5.42,5.31,4.52,3.34,3.85,4.95,5.60,5.90
4.89,4.53,4.89,5.91,5.46,4.81,4.46,5.35,5.84,5.20,5.58,4.38,4.24,5.73,5.57,4.90
5.08,5.34,5.02,4.92,5.04,4.99,5.26,5.29,4.54,4.42,5.40,5.80,5.40,4.67,4.53,5.43
5.32,4.49,4.38,5.42,5.42,5.02,4.73,4.69,5.37,5.93,5.14,5.15,5.50,5.73,5.94,5.88
5.71,5.71,5.88,5.94,5.73,5.50,5.15,4.27,3.84,4.12,5.60,6.00,5.40,4.27,3.84,4.89
5.55,5.55,5.76,5.93,5.82,5.74,5.50,5.32,5.20,4.49,4.25,4.84,4.76,4.92,5.47,5.93
5.40,4.74,4.65,4.95,5.29,4.92,4.76,4.69,4.51,5.30,5.82,5.27,4.27,3.84,4.75,5.82
5.96,4.99,4.29,4.45,4.73,5.22,5.75,5.41,4.82,4.51,4.65,5.31,5.42,4.97,4.69,3.75
4.36,5.57,5.73,5.08,4.57,5.22,5.33,5.32,5.80,5.46,4.53,4.95,5.31,5.26,5.43,5.67
5.48,4.98,5.22,5.94,5.22,4.36,3.75,3.90,4.93,5.48,6.07,6.07,5.48,4.48,4.03,5.37
5.62,5.01,4.61,5.16,5.40,5.13,5.54,5.54,5.13,5.48,5.34,5.38,5.40,4.80,3.79,4.12
5.21,4.97,4.65,5.10,5.66,6.07,6.07,5.66,4.75,4.12,3.75,4.74,6.00,5.57,4.81,3.75
3.90,4.92,5.19,5.57,5.43,5.45,4.46,4.90,5.58,5.73,4.89,3.68,4.02,3.90,4.72,5.89
5.48,4.93,4.80,4.85,4.25,3.95,4.89,5.23,5.84,6.02,5.62,4.67,3.34,4.52,5.40,5.52
4.46,4.12,4.75,5.73,5.58,5.11,4.65,5.37,5.36,5.08,5.15,4.24,4.24,5.46,6.00,5.22
3.75,3.75,4.43,5.14,5.75,5.79,5.79,5.40,5.00,4.51,5.19,5.58,5.31,5.11,5.73,5.82
4.75,2.85,4.36,5.28,6.07,6.07,5.28,4.36,2.85,3.63,3.38,3.38,3.38,3.38,4.89,5.73
5.58,4.93,4.68,5.00,5.04,4.99,5.26,5.20,5.00,4.57,5.04,5.29,5.80,5.22,4.78,4.86
5.14,5.33,5.26,5.43,6.01,5.22,NA,NA
>chr1:46203144-46204144
NA,NA,3.38,3.38,4.76,5.60,5.90,5.29,5.04,4.99,5.26,5.29,4.85,4.29,4.45,4.73
5.22,5.56,5.43,4.53,4.67,5.04,5.14,5.75,5.41,5.24,5.46,5.56,4.77,4.66,5.39,5.40
4.94,4.33,5.00,5.67,5.84,5.41,4.86,4.69,5.54,5.93,5.33,4.73,4.92,5.56,5.38,5.13
5.84,6.20,5.89,5.03,4.81,3.75,3.90,4.92,5.31,5.56,4.53,4.67,5.40,5.80,5.22,4.98
5.40,5.79,5.79,5.67,4.95,4.33,4.85,5.30,5.56,5.74,4.80,4.14,4.82,4.63,4.76,4.92
5.40,5.39,4.66,4.03,4.46,5.35,6.00,5.40,4.52,4.14,5.22,6.01,4.94,4.18,3.75,4.63
4.63,4.73,4.93,5.41,5.56,4.42,4.37,5.30,5.56,5.74,4.95,4.61,4.82,4.89,5.19,5.34
5.27,5.50,5.22,4.51,4.65,5.37,4.88,4.80,5.53,5.39,4.66,4.45,4.73,5.32,5.76,5.74
5.89,5.19,4.94,4.61,5.43,5.94,5.15,4.99,5.50,5.33,5.24,5.46,5.56,4.84,4.97,5.53
4.84,4.81,4.76,4.89,5.39,5.53,4.95,4.53,5.56,5.30,4.24,2.85,3.63,3.38,4.35,4.74
5.33,5.69,4.65,3.79,3.63,3.38,3.38,4.76,5.21,5.89,5.74,5.76,5.32,4.99,5.49,5.50
5.32,5.29,4.54,3.64,4.06,4.74,5.40,5.94,5.40,4.84,4.97,5.34,4.99,4.30,5.24,5.70
5.30,5.02,4.96,5.39,5.40,4.94,4.33,4.95,5.53,5.19,4.84,4.73,4.65,4.92,5.40,6.00
5.35,4.25,3.95,4.73,4.63,4.98,5.69,5.69,4.97,4.33,4.67,5.40,5.90,5.40,4.52,4.14
5.22,5.35,4.77,4.36,4.98,5.75,5.41,5.02,4.96,5.41,5.56,4.42,4.37,5.30,5.23,5.08
4.84,4.51,4.80,4.93,4.85,4.93,5.44,5.42,4.52,3.35,4.14,5.30,5.88,5.59,5.30,4.94
4.76,4.81,4.19,4.81,5.44,5.99,5.41,5.29,4.94,4.82,5.33,5.50,5.27,5.23,5.40,4.67
4.53,5.46,5.56,4.92,4.73,5.10,5.74,5.66,4.82,4.94,5.40,5.43,4.93,4.77,4.96,5.39
5.56,5.14,4.74,4.27,3.79,5.30,5.82,5.74,5.50,5.32,5.20,4.49,4.25,4.85,4.80,4.93
5.58,5.58,4.48,3.34,3.85,4.05,4.89,5.91,5.99,5.27,4.27,4.90,5.57,5.73,4.24,3.85
4.05,4.76,5.60,5.52,4.46,4.81,5.58,5.85,5.17,4.95,5.31,4.95,4.33,4.97,5.96,5.80
5.17,5.05,5.10,4.98,5.20,5.41,5.99,5.86,5.17,5.05,5.50,5.20,5.03,4.69,4.89,5.33
4.82,4.97,5.69,5.69,4.68,4.18,4.94,5.45,4.46,4.39,5.22,5.94,5.40,4.42,4.37,5.30
5.23,4.46,3.84,4.27,5.40,5.50,5.08,4.66,3.90,4.93,5.48,5.89,5.38,5.35,5.84,5.15
5.14,5.53,5.60,4.68,4.33,5.84,5.54,4.03,3.35,4.70,5.66,5.89,5.38,4.79,5.08,4.66
4.74,5.29,5.23,5.84,5.32,5.40,5.38,4.79,5.08,5.22,5.35,5.40,4.84,5.19,5.56,5.14
4.50,4.63,4.42,4.29,4.71,5.43,5.62,4.81,4.31,4.81,5.02,5.26,5.20,5.13,5.37,6.01
6.07,5.28,5.11,5.53,5.48,4.93,3.90,4.72,5.40,4.80,3.79,3.63,4.89,5.73,5.58,4.93
3.90,4.72,5.89,5.66,4.70,3.35,4.03,5.54,6.20,5.27,4.82,4.84,4.94,5.58,5.80,5.15
5.14,6.02,5.62,4.67,3.34,3.35,3.68,4.89,5.66,5.53,5.11,5.44,5.99,5.89,5.21,4.12
3.79,4.80,5.32,5.84,5.50,5.35,4.85,4.30,5.14,6.02,5.28,4.36,4.24,5.03,4.97,4.85
4.85,5.33,5.76,5.20,4.03,3.35,4.70,5.66,5.53,5.11,5.28,5.53,5.11,5.57,5.82,4.88
4.88,5.37,4.65,5.11,5.28,5.53,5.11,5.58,5.58,4.81,3.75,4.74,5.00,4.68,4.93,5.62
5.37,5.13,5.20,5.26,4.99,5.04,5.00,5.41,6.00,5.57,4.36,2.85,4.75,5.66,6.07,6.07
5.66,4.75,2.85,4.36,5.58,5.73,5.10,3.85,3.34,3.35,4.70,5.66,5.89,5.38,4.79,5.84
5.53,5.60,4.68,4.33,5.46,5.93,5.14,5.27,5.82,5.30,3.79,4.75,5.66,6.07,5.79,5.60
4.98,4.76,4.63,4.35,3.38,3.38,4.05,4.65,4.30,5.14,6.02,5.28,4.90,4.27,5.27,6.20
6.20,5.27,4.27,4.90,5.57,5.96,4.68,3.64,4.46,5.35,5.50,4.46,4.90,5.28,5.89,5.38
5.35,5.40,4.42,4.68,5.76,5.74,5.41,5.20,4.49,3.85,4.74,5.40,5.93,5.47,4.94,4.82
5.33,5.38,4.84,4.94,5.58,5.31,4.98,5.32,5.39,4.89,4.75,4.75,4.58,4.03,4.46,4.85
4.80,4.93,5.49,6.00,5.33,4.43,4.39,4.27,5.27,5.82,5.65,4.98,4.81,4.76,4.75,4.89
5.19,5.34,5.34,5.34,4.94,4.98,5.89,5.66,4.70,4.05,4.42,4.62,4.75,4.76,4.90,4.51
5.08,5.62,5.20,5.13,5.40,5.79,5.94,5.30,4.14,4.52,5.19,4.97,4.85,4.85,4.80,4.02
3.68,4.76,5.41,5.78,5.79,5.40,5.00,4.89,5.45,4.46,4.39,5.22,5.94,5.84,5.32,5.33
5.22,4.99,5.02,4.99,5.50,5.55,5.94,5.94,5.32,5.33,5.14,4.86,4.78,5.31,5.46,5.24
5.30,5.41,4.76,3.38,3.38,3.63,2.85,2.85,4.75,5.73,5.73,4.75,4.12,4.46,5.35,5.40
4.77,4.29,4.99,5.76,5.74,5.27,4.99,4.99,5.27,6.20,5.54,4.03,3.35,4.36,4.74,5.14
5.56,5.39,4.66,4.77,5.40,5.80,5.30,4.37,4.18,4.94,5.91,5.60,4.52,3.35,3.34,3.85
4.74,5.40,5.94,5.22,4.78,4.86,5.14,5.33,5.26,4.99,4.65,4.52,4.50,4.67,5.29,5.23
4.46,3.84,4.27,5.40,5.93,5.74,4.80,4.63,5.04,4.68,4.93,5.48,6.02,5.76,5.23,5.36
5.37,5.79,6.07,5.66,5.10,4.65,4.97,5.19,4.52,4.03,5.37,5.65,4.98,4.51,4.31,4.05
3.68,4.35,4.63,4.97,5.58,5.80,5.32,5.20,5.00,4.57,5.32,5.69,4.65,3.79,4.75,5.82
5.73,5.11,5.10,5.49,5.43,5.45,4.46,3.84,3.63,3.38,3.38,3.38,3.38,3.38,3.38,3.38
4.76,5.41,5.78,5.55,4.89,3.84,3.63,3.38,4.76,5.21,5.20,5.94,5.43,4.61,4.03,3.68
3.38,4.76,5.21,4.97,5.24,5.42,5.08,5.13,5.43,5.44,4.36,2.85,3.63,4.76,5.41,5.08
5.27,5.31,4.95,4.65,5.10,5.73,5.73,4.89,3.63,3.84,5.08,5.23,4.93,4.77,4.82,4.62
4.99,5.96,5.80,4.87,4.33,4.97,5.88,6.02,5.28,4.90,4.27,4.30,4.85,5.35,5.93,5.48
4.49,4.38,5.58,4.97,5.17,5.86,5.43,4.33,4.68,5.69,5.13,5.11,5.10,5.49,5.02,4.90
4.68,4.99,5.96,5.49,4.48,4.14,5.30,5.94,5.78,5.45,4.92,4.80,4.74,4.36,4.03,4.14
4.88,5.37,5.53,5.84,5.50,5.15,4.31,4.14,5.30,5.66,4.82,4.51,4.81,5.62,5.99,5.41
5.33,5.14,5.00,4.67,4.74,4.35,3.63,3.79,5.30,5.46,4.33,4.68,5.60,5.53,5.14,4.30
5.17,5.80,6.00,4.74,4.72,5.54,5.69,5.41,4.86,3.95,3.85,4.74,5.40,5.50,4.46,4.39
5.22,5.93,5.47,4.85,4.68,4.81,NA,NA
>chr1:47289698-47290698
NA,NA,4.43,5.33,6.00,5.57,5.11,5.30,5.37,4.69,4.86,5.14,5.56,5.31,4.94,4.63
4.63,4.94,5.34,5.08,4.90,5.28,5.53,4.51,5.22,5.50,5.08,5.22,4.79,4.46,3.84,4.75
5.73,5.73,4.75,3.84,4.46,5.45,5.43,5.57,5.19,4.92,4.65,4.57,3.74,3.35,3.68,3.38
3.38,3.38,3.38,3.38,3.38,4.89,5.73,5.73,4.75,3.79,5.53,5.48,4.93,4.65,4.57,3.74
3.35,3.68,4.89,5.73,5.73,4.89,3.38,4.05,3.85,3.95,4.86,4.68,4.02,3.68,4.89,5.91
5.37,4.69,4.86,5.41,5.69,5.54,4.98,4.51,4.80,5.30,5.56,5.48,5.13,5.37,5.44,5.11
4.80,4.80,5.02,5.30,5.42,4.97,4.63,4.82,4.17,4.33,4.51,4.81,5.62,5.99,5.41,5.20
5.00,4.89,5.45,5.84,5.53,5.69,4.74,4.66,4.82,5.27,6.20,5.84,5.13,4.97,5.08,4.39
4.69,4.76,4.92,5.47,5.67,4.94,4.45,4.70,4.92,5.10,5.47,5.49,4.99,5.32,5.69,4.65
5.02,5.03,5.89,5.99,5.91,4.70,4.02,4.80,4.74,4.35,3.38,3.38,3.38,4.05,4.65,4.97
5.21,4.12,4.12,3.75,4.98,5.47,5.67,4.89,3.74,3.35,3.68,3.38,4.76,5.60,6.00,5.40
4.27,4.12,4.46,5.35,5.22,4.14,3.35,4.70,5.66,6.07,5.76,4.80,5.11,5.58,5.73,4.75
3.79,4.65,4.86,4.24,4.38,5.65,6.00,5.40,4.74,4.65,4.97,5.03,4.24,2.85,3.63,4.35
5.40,5.50,5.08,4.66,4.74,6.00,5.82,4.75,3.79,5.53,5.28,4.90,4.46,5.50,5.35,4.85
5.05,5.10,4.98,5.48,5.67,4.89,3.74,3.35,4.70,5.91,5.43,4.71,4.58,4.89,5.39,5.40
4.54,4.33,5.43,5.62,4.81,4.51,4.33,4.17,4.94,5.19,4.97,5.17,5.85,5.58,4.81,3.75
4.42,5.40,6.01,5.43,5.26,5.33,5.14,5.04,4.63,4.80,5.53,5.19,5.13,5.43,5.44,4.36
4.24,5.03,5.20,5.50,5.74,5.74,5.76,5.33,4.85,4.25,3.34,4.48,5.49,6.00,5.32,4.57
3.74,4.48,5.48,6.07,6.07,5.28,4.81,4.46,5.34,5.47,5.14,4.97,4.37,4.42,5.56,5.94
5.78,5.70,4.38,3.95,4.86,4.68,4.52,4.50,5.14,5.75,5.16,4.61,5.01,5.58,5.85,4.87
4.33,4.97,5.88,5.32,5.32,5.14,4.30,4.85,5.35,5.50,4.46,4.90,5.58,5.58,4.90,4.46
4.79,5.22,5.08,5.23,5.29,4.67,4.85,4.85,5.05,5.50,5.15,5.14,5.53,5.69,5.32,4.99
5.49,5.50,5.15,5.14,5.53,5.69,5.33,4.50,4.63,4.42,4.68,4.73,4.84,4.85,4.97,5.58
5.24,4.95,5.33,5.22,4.99,5.49,5.10,4.98,5.32,5.39,4.66,4.45,4.80,4.81,4.98,5.60
4.65,5.02,5.30,5.08,4.84,5.56,5.41,4.66,4.77,5.56,5.58,5.02,4.93,4.78,4.29,4.77
5.56,5.41,4.93,4.85,4.93,4.80,4.63,4.93,4.78,4.68,4.85,4.92,4.93,5.00,4.67,4.43
4.36,4.46,5.34,5.47,4.92,4.76,4.63,4.35,3.38,3.63,3.79,5.53,5.62,4.67,4.24,5.73
5.57,4.90,5.08,5.19,4.66,4.71,5.84,5.54,5.33,4.86,4.65,3.79,4.75,5.66,5.53,5.11
5.58,5.58,5.11,5.53,5.28,5.11,5.30,5.46,4.33,4.54,5.40,5.39,4.66,4.77,5.40,6.01
5.39,5.16,5.21,4.98,4.27,3.79,5.30,5.37,4.69,4.86,5.14,5.33,5.41,6.20,6.20,5.89
5.58,5.24,4.97,5.21,4.95,3.85,3.95,4.86,4.93,5.29,5.23,5.27,5.27,5.45,5.43,5.57
5.19,4.52,4.14,5.10,5.05,4.65,5.10,5.91,5.43,4.33,4.68,5.60,5.79,5.76,5.76,5.79
5.69,5.33,4.74,4.35,4.05,4.06,3.64,4.54,5.52,5.79,5.94,5.94,5.15,4.99,4.99,5.27
6.20,5.84,4.71,4.58,4.62,4.42,4.81,5.58,5.58,4.36,2.85,4.75,5.73,5.73,4.89,3.63
3.84,4.46,5.50,5.40,4.36,3.35,3.34,4.67,5.85,5.73,4.89,3.38,3.63,3.79,5.53,5.66
4.89,4.05,4.65,4.97,5.21,4.95,4.65,4.95,5.33,5.14,4.74,4.35,3.68,3.35,3.34,3.85
5.10,5.66,5.53,5.11,5.28,5.53,5.11,5.58,5.58,4.81,4.46,5.52,5.65,4.38,3.95,4.86
4.68,4.93,5.48,5.53,5.11,5.57,5.73,4.24,4.67,5.62,5.53,4.51,4.69,4.76,4.92,5.29
4.95,4.65,5.10,5.73,5.58,4.36,4.36,5.57,5.82,5.00,4.53,5.23,5.88,5.53,5.37,5.36
5.23,4.89,4.39,4.43,4.80,4.93,5.49,5.73,5.33,5.37,5.30,5.02,5.03,5.89,6.20,6.20
5.89,5.21,4.76,3.63,2.85,4.24,5.15,5.78,5.94,5.94,5.20,5.21,4.76,3.38,3.68,3.35
3.34,3.85,4.05,4.89,5.73,5.58,4.93,4.65,4.99,5.02,5.14,5.93,5.82,5.74,5.50,5.20
5.58,4.38,3.34,3.35,4.52,5.60,5.91,5.43,5.57,5.19,4.65,4.31,4.81,4.80,4.18,4.68
5.69,5.13,5.11,5.10,5.05,5.17,5.62,5.53,5.02,5.15,5.30,5.02,4.82,4.75,4.89,5.19
5.34,5.34,5.34,5.19,4.51,5.00,5.40,5.16,5.36,5.88,5.74,5.89,5.58,4.82,4.33,4.97
5.08,3.84,4.12,5.41,5.78,5.78,5.41,4.12,3.84,4.89,5.23,4.61,4.03,4.36,5.40,6.00
5.60,4.12,2.85,4.24,5.03,4.97,4.65,4.74,4.74,4.80,4.52,5.15,6.00,5.40,4.92,4.80
4.43,4.36,4.46,4.79,4.46,4.69,5.03,5.89,6.20,5.84,4.33,4.54,5.29,5.32,5.84,5.80
5.29,4.93,5.00,4.67,4.50,4.82,4.61,5.16,5.67,4.80,4.14,4.94,5.45,5.30,5.24,5.46
5.31,4.98,5.40,5.79,5.78,5.41,4.95,3.85,3.95,4.86,5.14,5.33,5.32,5.84,5.80,5.29
5.04,4.99,5.26,5.20,5.00,4.89,5.91,5.60,4.76,3.38,3.38,4.05,3.85,4.49,5.20,5.32
5.84,5.80,4.89,3.95,4.25,4.84,4.73,4.93,5.44,5.42,4.52,3.35,4.14,5.10,5.73,5.84
5.80,5.29,4.93,4.97,4.78,4.62,4.75,4.76,4.73,4.63,4.35,3.68,3.35,3.74,4.57,5.22
5.33,5.26,4.99,5.04,5.00,5.14,5.47,5.93,5.35,4.85,5.05,5.50,5.15,5.14,5.32,5.40
4.72,4.74,4.92,5.02,5.58,5.31,5.11,5.13,5.84,5.41,5.00,4.67,4.85,4.25,4.49,5.32
5.31,4.97,4.63,4.36,3.35,3.74,4.51,5.19,5.31,5.56,5.14,5.04,5.10,5.23,5.50,5.34
5.34,5.02,4.92,4.67,4.50,4.63,4.31,4.51,4.19,4.12,4.75,5.73,5.85,4.87,3.64,3.75
4.81,5.62,5.43,4.33,4.68,5.69,5.69,4.99,4.73,4.61,4.95,5.74,5.67,5.43,5.02,4.99
5.34,5.34,4.94,4.19,4.12,4.75,5.82,5.96,4.99,4.68,4.85,5.05,4.67,4.53,5.56,5.42
5.24,4.97,5.21,4.76,3.63,3.79,4.80,5.76,6.07,5.66,4.89,3.68,4.03,4.61,5.16,5.75
5.14,4.50,4.82,4.61,5.16,5.67,4.95,4.53,5.23,5.34,5.34,5.19,4.93,4.73,4.63,4.63
4.42,4.73,4.77,4.77,4.73,4.99,5.60,5.79,5.79,5.60,4.97,4.82,5.66,5.30,4.98,5.40
5.16,5.27,5.53,5.19,4.84,4.80,NA,NA
>chr1:47361299-47362299
NA,NA,4.84,4.94,5.34,5.53,4.66,4.74,5.69,5.53,5.84,5.23,5.40,5.10,5.08,5.41
4.12,3.84,4.89,5.55,5.79,5.75,5.22,4.57,3.74,3.35,4.70,5.66,6.07,6.01,5.46,5.13
4.97,5.88,5.32,5.76,6.07,5.66,4.89,3.38,3.38,3.63,2.85,4.36,5.58,5.85,5.17,5.05
5.10,5.11,5.73,5.82,4.75,3.84,4.46,5.50,5.22,4.36,4.46,5.52,5.60,4.52,4.02,4.80
4.85,4.25,4.49,5.48,5.93,5.22,4.39,4.27,5.15,5.84,5.80,5.29,4.93,5.04,4.63,4.88
5.88,5.74,5.89,5.58,4.38,3.34,4.48,5.58,5.73,4.89,4.05,3.85,3.95,4.86,4.68,4.93
5.49,6.00,5.33,4.50,4.52,4.80,4.74,4.35,4.05,4.65,4.30,5.14,6.02,5.48,4.81,4.31
4.76,4.63,4.35,4.05,3.85,3.34,4.31,5.15,5.50,5.27,5.27,5.45,5.43,5.02,5.14,5.53
5.60,4.98,4.63,4.73,3.95,4.38,5.42,5.56,5.24,5.30,5.15,5.02,5.53,5.28,4.36,2.85
3.63,3.38,3.38,4.76,5.42,5.42,4.94,4.98,5.40,5.32,5.84,4.79,5.22,5.38,5.33,5.24
5.56,5.42,4.76,3.68,4.03,4.61,5.43,5.94,5.32,5.29,4.94,4.82,5.41,5.40,4.98,5.22
5.94,5.40,4.36,4.02,4.80,4.74,4.35,3.38,3.38,3.63,3.79,4.65,5.69,4.74,4.72,5.89
5.66,5.10,3.85,4.49,5.32,5.31,5.19,4.51,3.74,4.52,5.40,5.52,5.38,5.89,5.66,4.89
3.63,3.79,5.53,5.66,4.89,3.38,3.38,4.05,3.85,3.34,3.35,3.68,4.76,5.41,5.08,5.10
5.40,5.80,5.40,4.84,5.08,5.42,4.52,4.02,4.80,4.85,4.85,5.05,5.10,5.11,4.86,5.54
5.38,5.52,5.65,5.24,4.95,5.33,5.14,4.86,4.69,5.37,5.91,4.89,3.38,3.38,3.68,4.02
4.65,4.99,5.49,5.31,4.84,5.08,5.42,5.24,4.95,5.33,5.14,4.43,4.39,5.08,5.19,4.93
4.85,4.92,4.67,4.50,4.52,3.90,4.72,5.40,4.80,3.79,4.75,5.91,5.99,5.89,5.21,4.12
4.12,4.46,4.79,5.84,5.32,5.76,5.76,5.40,4.72,4.98,5.47,5.34,5.38,5.89,5.48,4.81
4.31,4.51,4.19,4.81,5.58,5.58,5.11,4.80,5.40,4.98,4.94,5.31,5.56,5.14,4.50,4.52
3.90,4.72,5.40,5.76,6.07,5.66,4.70,4.02,4.80,4.85,4.25,4.24,5.62,5.20,5.13,5.40
5.79,5.78,5.70,4.38,3.95,4.89,5.90,5.65,5.24,4.97,5.58,5.24,4.97,5.21,4.76,3.68
4.02,4.80,4.74,4.74,4.06,4.33,5.08,5.42,4.52,4.02,4.80,4.85,4.46,4.33,5.08,5.30
4.24,4.24,5.46,6.00,5.40,4.35,3.38,3.68,4.05,3.75,4.42,5.56,5.94,5.79,5.67,5.27
5.08,5.41,4.95,3.85,3.34,4.52,5.40,6.00,5.22,4.51,4.65,5.69,5.32,4.99,5.02,4.27
3.84,4.27,4.63,4.73,4.76,4.94,5.22,5.38,4.92,4.31,3.34,4.38,5.65,5.52,5.38,5.40
5.76,5.76,5.76,6.07,5.48,4.48,4.14,5.31,5.46,4.93,4.93,5.43,5.32,5.13,5.37,5.62
5.01,4.61,5.23,5.76,5.32,5.32,5.84,5.50,5.40,4.35,3.68,4.02,3.90,4.66,4.82,4.30
4.85,5.35,6.00,5.65,5.24,4.30,5.14,6.02,5.28,4.36,4.36,5.58,5.58,4.81,4.46,4.79
4.46,4.90,5.57,6.00,5.41,5.00,4.67,4.74,4.27,3.84,4.89,5.55,5.78,5.41,4.12,3.79
5.53,5.66,4.89,3.38,4.05,4.06,4.33,5.38,5.56,4.84,4.97,5.88,6.02,5.48,4.93,3.90
4.72,5.65,5.46,5.13,4.97,5.08,3.84,4.27,5.40,5.94,5.84,5.15,4.82,4.84,4.94,5.34
5.08,4.90,5.57,5.96,4.98,4.51,4.98,5.54,5.37,4.88,4.88,5.37,4.65,5.11,5.28,5.53
5.11,5.57,5.73,5.33,5.37,5.30,5.11,5.57,5.73,4.24,3.85,5.10,5.73,5.73,4.75,3.79
5.53,5.28,5.11,5.30,5.82,5.89,5.58,5.24,4.30,5.14,5.32,4.80,3.79,3.63,3.38,3.38
4.89,5.66,5.53,5.11,5.28,5.53,3.79,3.63,3.38,3.38,3.38,3.38,3.38,4.35,4.74,4.80
4.92,5.40,5.90,5.29,5.04,4.83,5.16,5.21,4.92,4.31,3.74,4.57,4.65,4.92,5.45,5.08
5.10,5.04,5.14,5.33,5.26,5.43,6.01,5.40,4.77,4.66,5.39,5.40,4.94,4.33,4.95,5.53
5.31,5.02,4.73,4.78,5.30,5.94,5.79,5.40,4.98,5.31,5.38,5.13,5.84,5.54,5.33,4.86
5.54,4.72,4.74,5.29,5.56,5.74,4.80,4.63,5.40,5.23,4.46,4.69,5.15,5.78,5.78,5.70
4.82,3.64,4.37,4.97,5.14,5.75,5.41,4.82,4.85,4.97,4.93,5.29,5.56,5.47,4.54,3.64
4.46,5.35,6.00,5.40,4.94,4.61,5.08,5.15,4.24,3.75,4.43,4.67,4.92,4.63,4.80,4.93
4.85,4.68,4.78,5.30,5.56,5.74,4.95,4.33,4.85,4.93,4.85,4.93,5.44,5.31,4.52,4.03
5.20,5.62,4.24,4.38,5.42,5.44,4.93,4.90,4.51,5.08,5.62,5.74,5.41,5.29,4.94,4.82
5.33,5.50,4.99,5.15,5.50,5.49,5.43,6.01,5.40,4.84,5.38,5.64,5.25,5.08,4.77,4.94
5.40,5.43,4.53,5.00,5.82,5.57,4.36,2.85,3.63,3.38,4.76,5.21,5.89,5.82,5.30,3.79
3.63,3.38,3.38,3.38,3.38,4.89,5.82,5.73,5.33,5.20,5.76,5.41,5.00,5.04,4.83,5.10
4.92,4.94,4.58,4.03,4.06,4.74,5.40,5.94,5.40,4.84,4.97,5.34,4.99,4.30,5.24,5.42
5.56,4.93,4.93,5.43,5.40,4.94,4.33,4.95,5.53,5.19,4.84,4.73,4.65,4.92,5.40,6.00
5.22,3.75,3.75,4.69,4.76,4.92,5.47,5.67,4.94,4.18,4.37,5.30,5.90,5.40,4.52,4.03
5.37,5.44,4.81,3.75,4.98,5.75,5.41,4.82,4.94,5.47,5.67,4.89,3.74,4.52,5.31,5.56
4.93,4.72,4.85,4.93,4.85,4.93,5.44,5.42,4.52,3.35,4.03,5.54,5.54,5.33,5.13,5.69
4.98,4.51,4.19,4.81,5.44,5.99,5.41,5.29,4.94,4.33,4.17,4.94,5.40,5.90,5.40,4.67
4.53,5.46,5.31,4.98,5.40,5.79,5.55,5.38,4.66,4.98,5.56,5.19,4.84,4.73,5.32,5.69
4.65,3.79,3.63,3.38,3.38,3.38,3.38,3.38,4.89,5.73,5.73,4.75,3.79,4.65,5.69,5.41
5.00,4.74,4.66,5.53,5.19,4.93,4.81,4.19,4.12,3.63,3.38,3.38,4.35,5.40,5.50,5.27
4.99,4.30,5.24,5.70,5.08,5.10,5.40,5.56,5.47,4.54,4.18,4.73,4.65,4.93,5.58,5.73
5.10,3.85,3.95,4.73,5.02,5.31,5.40,4.85,4.73,4.61,4.67,5.40,5.90,5.40,4.52,4.14
5.22,5.35,4.77,4.36,4.98,5.75,5.41,4.82,4.94,5.52,5.41,4.82,4.51,4.65,5.31,5.56
4.93,4.72,4.85,4.93,4.85,4.93,5.44,5.42,4.52,3.35,4.14,5.30,5.43,5.27,5.53,5.39
4.93,4.81,4.19,4.81,5.44,5.99,5.41,5.29,4.54,4.42,5.31,5.73,5.84,5.80,5.40,4.67
4.53,5.23,5.08,4.69,5.03,5.89,5.74,5.88,4.88,4.88,5.37,4.65,5.11,5.28,5.53,5.11
5.28,5.53,5.11,5.28,5.53,3.79,NA,NA
>chr1:53271500-53272500
NA,NA,5.14,4.74,4.35,4.05,4.65,4.97,5.21,4.76,3.38,4.05,4.65,4.97,5.21,4.76
4.05,4.65,4.97,5.21,4.76,4.05,4.65,4.97,5.21,4.76,3.38,3.38,3.68,4.02,4.65,4.57
3.74,4.31,5.15,5.50,5.08,4.66,4.74,5.29,5.90,5.60,4.76,3.38,3.38,3.38,3.38,3.38
4.05,4.06,3.64,4.68,5.60,5.79,5.76,5.76,5.76,4.80,3.79,3.63,3.38,3.38,3.38,4.89
5.73,5.73,4.75,2.85,2.85,4.27,4.63,4.97,5.42,5.42,4.52,4.05,4.31,4.76,4.69,4.51
5.30,5.82,5.27,4.99,4.99,4.30,5.24,5.58,4.97,5.17,5.62,6.07,6.07,5.62,4.67,4.24
5.13,5.13,5.11,5.22,5.94,5.40,4.74,4.65,4.95,5.20,4.98,5.30,5.94,5.78,5.41,4.76
4.05,3.85,4.49,5.20,5.41,5.82,5.30,3.79,4.75,5.73,5.85,5.17,4.30,4.82,4.84,4.51
4.31,4.81,5.58,5.58,4.81,4.51,4.33,4.67,5.04,5.14,5.33,5.26,4.99,5.04,4.92,5.02
5.42,5.42,4.82,3.64,3.75,4.05,4.36,4.98,5.21,5.16,5.39,5.45,4.46,3.84,3.63,3.38
4.89,5.66,5.89,4.72,4.74,4.92,5.02,5.34,5.34,5.27,5.50,5.15,4.31,3.34,4.67,5.62
5.53,5.11,5.58,5.58,5.11,4.80,4.80,5.11,5.58,5.58,5.11,4.80,5.76,6.07,5.62,4.67
3.34,3.35,4.70,5.66,6.07,5.76,5.32,5.14,4.30,4.65,4.74,4.63,4.76,4.31,4.63,4.63
4.97,5.34,5.88,5.32,4.80,3.79,3.63,3.38,4.35,4.74,4.67,5.00,5.14,5.33,4.95,5.17
5.86,5.43,4.33,3.75,4.65,5.19,5.20,5.84,5.35,4.46,4.81,5.58,5.73,4.75,2.85,2.85
3.63,3.38,3.38,4.35,5.40,6.00,5.46,5.02,5.53,5.28,4.36,2.85,4.75,5.73,5.58,4.36
2.85,4.12,5.60,5.90,5.29,4.74,4.72,5.40,4.80,3.79,4.75,5.66,5.53,4.51,4.43,5.33
6.00,5.57,4.36,2.85,4.75,5.73,5.58,4.36,4.36,5.28,5.53,3.79,4.75,5.66,6.02,5.88
4.97,4.84,4.94,5.67,5.47,5.14,5.00,4.67,4.43,4.51,4.80,5.32,5.76,5.23,4.61,4.03
4.52,5.21,4.97,4.65,4.95,5.42,5.08,4.33,4.06,4.95,5.60,5.90,4.89,4.53,4.51,4.81
4.31,4.63,4.50,5.14,5.47,5.93,5.22,3.75,2.85,4.75,5.66,5.53,5.02,5.46,5.90,5.29
5.04,4.57,3.74,4.52,5.19,5.20,5.84,5.94,5.22,4.39,5.08,5.23,4.93,4.93,5.56,5.31
4.65,4.31,4.51,4.98,5.40,5.32,5.88,4.97,4.84,4.73,5.32,5.69,4.65,3.79,3.63,4.76
5.42,5.08,5.13,5.43,5.91,4.75,3.79,4.80,4.80,4.51,4.69,4.97,5.34,5.34,4.99,5.27
6.20,6.20,5.74,5.10,4.14,4.52,5.40,5.90,5.29,4.93,4.97,4.80,4.76,4.69,4.39,4.27
5.15,5.50,5.74,5.82,5.30,5.02,5.03,5.57,4.99,4.65,4.93,5.48,5.53,5.11,5.28,5.53
5.02,5.30,5.44,4.66,4.71,5.46,6.01,5.79,4.86,5.11,5.10,5.05,4.85,4.85,5.33,5.69
5.79,6.07,5.66,4.75,3.84,4.46,5.45,5.43,5.57,5.03,4.81,4.46,5.34,5.47,4.54,4.18
4.94,6.01,5.22,4.98,5.48,5.34,4.46,4.81,5.03,4.97,5.17,5.85,5.58,4.36,4.36,5.57
5.82,4.88,4.14,4.94,5.40,5.52,4.46,4.81,5.58,5.58,4.36,4.36,5.58,5.85,5.17,5.05
5.10,5.11,5.73,5.57,4.36,4.36,5.58,5.58,5.11,5.53,5.28,4.36,4.36,5.57,6.00,4.74
3.75,4.81,5.03,5.89,6.20,6.20,5.41,5.20,4.98,5.10,5.49,5.43,6.01,5.84,5.32,5.20
4.49,4.38,5.65,5.52,5.38,5.65,5.37,5.13,5.20,5.41,6.20,6.20,5.89,5.03,4.24,3.75
4.43,5.33,5.76,5.55,5.13,5.38,5.80,5.15,4.82,4.84,4.51,4.31,4.05,4.36,4.74,5.33
6.00,5.57,4.36,2.85,3.63,4.35,4.74,5.14,5.75,5.41,4.82,4.97,5.76,5.55,4.33,4.54
5.29,4.95,4.85,4.85,5.33,5.69,5.54,5.38,5.52,5.46,4.24,4.36,5.28,5.53,5.02,5.46
5.91,5.43,5.57,5.21,4.52,4.05,4.31,4.63,4.73,3.95,3.85,4.05,4.76,5.60,6.00,5.40
4.27,4.12,3.75,4.74,5.00,5.14,5.47,5.67,4.89,5.00,5.20,5.41,5.99,5.44,4.36,4.24
5.03,5.89,5.74,5.76,4.74,4.66,4.82,5.27,5.82,5.93,5.14,4.30,4.65,4.74,4.74,4.67
4.92,4.63,4.31,4.81,5.62,5.99,5.41,5.20,4.49,4.25,4.85,5.33,5.69,5.54,5.38,5.34
5.74,4.80,4.14,4.03,3.68,3.38,4.35,4.74,4.80,4.52,5.15,5.50,5.27,4.99,5.27,5.82
5.30,3.79,3.63,4.76,5.60,6.00,5.40,4.74,3.85,4.49,5.20,5.41,5.82,5.30,5.11,5.28
5.53,5.11,5.57,6.00,4.74,4.66,4.82,5.27,5.82,6.01,6.07,5.66,5.10,4.65,4.30,4.27
3.84,4.75,5.82,6.00,5.33,4.43,3.75,4.36,5.28,6.02,5.14,5.02,5.02,4.81,4.80,4.93
4.63,4.92,5.29,4.95,4.65,5.10,5.73,5.58,4.90,5.08,5.34,5.19,4.51,4.53,4.86,4.68
4.02,3.68,4.89,5.91,5.43,4.96,4.73,4.62,5.15,5.86,5.43,5.13,5.08,5.42,4.12,3.84
4.46,5.45,4.89,3.74,3.35,4.36,4.74,4.80,4.02,4.70,5.91,5.43,4.71,4.58,4.62,4.85
5.52,5.16,5.36,5.82,5.57,5.11,4.80,5.40,4.98,4.51,4.80,4.97,5.41,5.76,5.20,4.03
3.35,4.52,5.60,6.00,5.15,4.31,3.74,4.57,5.22,5.75,5.16,4.61,4.03,4.52,5.60,5.52
5.38,5.65,5.37,5.13,5.48,5.34,5.38,5.40,5.76,5.79,5.37,5.00,4.53,5.23,5.08,3.84
4.12,5.21,5.89,6.20,5.54,4.03,3.35,4.36,4.74,4.80,4.02,3.68,4.76,5.60,5.91,4.89
5.08,5.13,5.13,5.11,5.10,5.05,5.17,5.80,5.82,5.36,5.23,5.76,5.53,5.37,5.36,5.23
4.89,3.84,4.27,4.74,4.80,4.92,5.19,4.97,4.65,4.05,4.89,5.66,5.89,4.98,4.51,4.31
4.05,3.68,4.89,5.91,5.37,4.03,3.35,3.68,4.89,5.73,5.85,4.87,3.64,4.68,5.60,5.79
5.76,4.80,3.79,4.12,5.21,5.57,4.99,4.65,4.02,4.70,5.66,6.07,5.76,4.80,3.79,4.75
5.73,5.73,4.89,3.63,3.84,4.27,5.27,5.82,5.30,3.79,4.27,4.74,4.80,4.92,5.19,5.89
5.74,5.76,4.74,4.72,5.54,5.37,5.36,5.23,5.76,5.32,5.76,6.01,5.46,4.33,3.75,4.65
5.45,5.78,5.55,5.38,4.84,4.51,4.92,5.52,5.16,4.61,4.03,3.68,3.38,4.35,5.40,5.50
5.08,4.66,4.74,5.84,5.13,4.24,3.85,4.95,5.60,6.00,5.40,4.35,3.63,3.79,4.80,5.40
4.72,4.98,5.33,4.95,4.65,4.05,3.38,3.38,4.89,5.66,5.53,3.79,4.12,5.42,5.44,4.89
4.58,4.71,5.46,5.30,3.79,4.12,5.42,5.42,4.94,4.63,4.77,4.79,4.46,3.84,4.75,5.91
5.99,5.27,4.27,3.84,4.27,4.63,4.76,4.92,5.29,5.32,5.84,5.35,4.46,4.12,3.63,3.38
4.89,5.73,5.73,4.75,2.85,2.85,NA,NA
>chr1:55974339-55975339
NA,NA,4.35,4.74,5.33,6.00,5.80,5.17,5.05,5.10,4.98,5.20,5.32,5.84,6.01,4.94
4.84,5.38,5.56,4.84,5.19,5.32,5.00,4.89,5.45,5.27,5.27,4.79,5.22,5.08,5.50,5.22
3.75,2.85,3.63,3.38,4.35,5.40,6.00,5.65,5.24,4.30,4.99,5.34,5.19,4.96,4.61,5.00
5.82,5.57,4.90,4.89,5.33,5.02,4.96,5.41,5.56,4.84,5.19,5.56,5.14,5.00,4.74,4.66
5.38,5.55,5.94,5.94,5.20,5.03,5.02,4.65,5.37,5.36,5.08,5.45,4.52,3.34,4.25,4.85
4.80,4.92,5.31,5.42,4.94,4.63,4.77,5.34,5.47,5.14,4.86,3.95,4.25,4.85,5.14,5.33
4.95,4.65,5.10,5.91,5.99,5.74,5.10,4.14,4.52,5.31,5.42,4.94,4.84,5.53,4.97,4.84
5.40,5.94,5.15,4.63,4.31,4.76,4.69,4.51,4.80,5.40,5.38,5.34,5.48,4.49,4.38,5.58
4.97,5.17,5.80,5.73,4.24,3.85,4.05,4.35,5.40,6.00,5.60,4.12,3.84,4.46,5.23,5.29
5.04,4.73,4.18,4.37,4.93,4.63,4.80,4.97,4.68,4.92,5.31,5.42,4.94,4.84,5.53,5.23
5.24,5.41,5.67,5.27,5.43,5.94,5.15,4.99,5.27,5.50,5.40,4.36,4.02,4.80,4.43,3.75
4.24,5.15,5.30,4.82,4.94,5.40,5.39,4.96,5.02,5.66,5.74,5.10,4.92,4.70,4.45,4.80
5.19,5.42,5.31,4.65,3.75,3.64,4.46,4.85,5.14,5.33,5.41,5.82,5.93,5.76,5.55,5.78
5.70,5.24,4.30,4.99,4.99,5.15,5.50,5.73,5.80,5.58,4.94,4.84,4.82,4.30,4.85,5.35
6.00,5.60,4.12,3.79,5.30,5.82,5.89,5.03,4.24,2.85,4.27,5.40,5.50,4.46,3.84,4.75
5.66,6.02,5.76,5.55,5.55,5.50,5.27,5.45,4.94,4.45,4.58,4.89,5.41,5.56,4.42,4.54
5.29,5.26,5.43,5.91,5.40,4.92,3.90,4.36,4.63,4.81,4.93,5.41,5.80,5.15,4.82,4.84
4.94,5.42,5.42,4.12,2.85,4.36,5.58,5.73,4.89,3.38,3.63,3.79,5.30,5.82,5.89,5.21
4.76,3.68,4.02,3.90,3.75,4.81,5.57,5.82,4.88,4.14,4.03,3.68,4.89,5.66,6.02,5.88
5.23,5.24,5.30,5.41,4.52,4.02,4.68,5.00,4.67,4.43,4.39,4.46,4.79,5.38,5.89,5.28
5.11,5.53,5.28,4.36,2.85,4.12,5.60,5.91,5.43,5.57,5.03,5.02,4.80,4.80,5.11,5.57
5.73,5.33,5.37,5.30,3.79,4.12,5.60,6.00,5.15,4.31,4.14,5.22,5.35,5.38,5.89,5.28
4.36,2.85,4.75,5.66,6.02,5.84,4.79,5.38,5.89,5.66,4.70,4.02,4.68,5.00,4.67,4.43
4.51,5.53,5.28,4.36,4.36,5.28,6.02,5.14,5.27,6.20,5.84,5.13,4.97,5.88,5.32,4.80
5.11,5.58,5.58,4.36,4.36,5.44,5.99,5.41,5.20,5.00,4.89,5.45,5.27,4.99,5.27,5.99
5.44,4.36,4.36,5.58,5.58,4.36,4.24,5.15,5.78,5.55,4.89,4.90,5.58,5.58,4.36,4.36
5.44,5.99,5.41,5.20,5.00,4.89,5.45,5.27,4.99,5.27,5.99,5.44,4.36,4.36,5.58,5.58
4.36,4.24,5.15,5.78,5.55,4.89,4.90,5.58,5.58,4.36,4.36,5.44,5.99,5.41,5.20,5.00
4.89,5.45,5.27,4.99,5.27,5.99,5.44,4.36,4.36,5.58,5.58,4.36,4.24,5.15,5.78,5.55
4.89,4.90,5.58,5.58,4.36,4.36,5.44,5.99,5.41,5.20,5.00,4.89,5.45,5.27,4.99,5.27
5.99,5.44,4.36,4.36,5.58,5.58,4.36,4.24,5.15,5.78,5.55,4.89,4.90,5.58,5.58,4.36
4.36,5.44,5.99,5.41,5.20,5.00,4.89,5.45,5.27,4.99,5.27,5.99,5.44,4.36,4.36,5.58
5.58,4.36,4.24,5.15,5.78,5.55,4.89,4.90,5.58,5.58,4.36,4.36,5.44,5.99,5.41,5.20
5.00,4.89,5.45,5.27,4.99,5.27,5.99,5.44,4.36,4.36,5.58,5.58,4.36,4.24,5.15,5.78
5.55,4.89,4.90,5.58,5.58,4.36,4.36,5.44,5.99,5.41,5.33,4.98,4.66,5.38,5.23,4.61
5.01,5.58,5.58,4.36,4.36,5.44,5.99,5.27,4.99,4.99,5.02,5.02,5.19,5.34,5.34,5.34
5.19,4.66,4.03,4.06,4.74,4.74,4.80,4.92,5.19,5.57,4.99,5.22,5.47,5.56,5.30,4.80
4.63,4.73,4.53,4.89,5.91,5.65,4.82,4.33,5.08,5.42,5.24,4.97,5.58,5.24,4.97,5.21
4.12,3.79,5.53,5.66,4.89,3.38,3.38,3.63,3.79,4.80,4.80,3.79,4.12,5.42,5.42,4.97
4.63,4.35,3.38,3.38,3.38,4.05,4.65,4.97,5.21,4.76,3.38,3.38,3.38,4.05,4.65,4.97
5.03,5.02,4.80,5.76,6.07,5.62,5.17,4.97,5.19,4.92,4.80,4.74,4.35,3.63,3.79,5.30
5.82,5.89,5.21,4.12,3.79,5.53,5.66,5.10,4.65,4.97,5.58,4.38,4.24,5.73,5.57,5.11
4.65,4.86,5.11,5.22,5.94,5.22,4.51,5.53,5.62,5.17,4.97,5.58,4.82,4.33,4.97,5.08
3.84,4.75,5.91,5.99,5.27,5.14,6.02,5.62,5.17,4.30,4.27,3.84,4.75,5.91,5.99,5.74
5.10,4.14,4.48,5.58,5.85,4.67,4.24,5.13,5.69,4.68,4.33,5.46,5.30,5.11,5.28,6.07
6.07,5.48,4.48,4.03,5.37,5.44,4.81,3.75,4.74,5.84,5.84,5.41,5.00,4.74,4.66,5.08
4.79,4.46,4.12,4.75,5.73,5.73,4.70,3.35,4.03,5.37,6.01,6.01,5.82,5.41,5.29,4.92
4.63,4.93,4.80,4.51,4.84,4.82,5.15,5.94,5.94,5.55,5.76,5.53,5.69,4.74,3.75,4.36
4.43,5.33,5.69,5.53,5.76,5.55,5.78,5.41,4.95,4.65,5.05,5.10,5.11,4.86,5.53,5.76
5.33,5.24,5.23,5.08,3.84,4.12,5.60,5.52,5.38,5.40,5.76,6.07,5.48,4.81,4.42,4.62
4.58,4.03,4.06,4.95,5.60,6.00,5.35,4.85,4.30,4.82,4.66,4.98,5.33,5.32,5.80,5.58
4.94,4.19,4.12,3.63,4.76,5.42,5.08,5.13,5.46,5.65,4.72,4.98,5.33,5.32,5.80,5.41
4.66,4.77,5.56,5.38,4.33,4.46,4.84,4.76,4.92,5.40,5.31,4.97,4.84,4.46,4.33,5.08
5.30,4.81,4.19,4.51,4.80,4.93,4.85,4.68,4.85,5.40,5.31,4.94,4.98,5.65,5.37,5.13
5.48,5.93,5.22,4.39,4.46,4.79,5.22,5.53,5.34,5.19,4.51,5.00,5.20,5.41,5.82,5.30
4.51,4.69,4.76,4.31,4.63,4.63,4.73,4.76,4.62,4.42,4.63,4.50,5.14,5.33,5.26,5.02
4.81,4.31,4.81,5.62,5.99,5.27,4.99,5.34,4.97,4.84,4.94,5.91,5.65,5.24,4.30,4.27
3.84,3.63,4.76,5.21,5.89,5.74,5.76,4.99,4.68,4.73,4.84,4.85,4.95,5.31,5.27,5.08
5.41,4.52,4.05,3.75,4.42,5.56,5.38,4.33,4.06,5.10,5.73,5.58,4.93,3.90,4.72,5.89
5.48,4.93,4.65,4.57,4.53,4.86,4.93,4.92,4.63,4.92,5.40,5.31,5.19,5.02,5.57,5.19
4.94,4.61,5.43,5.30,4.98,5.32,5.31,5.02,4.92,4.67,4.43,3.75,3.75,4.43,4.67,5.00
5.14,5.56,5.19,4.33,4.82,5.70,5.30,5.24,5.56,5.30,4.81,3.75,3.90,4.52,4.50,4.80
4.93,5.62,6.11,5.61,5.21,4.98,NA,NA
>chr1:58256146-58257146
NA,NA,4.74,4.80,4.52,5.15,5.50,5.84,5.53,4.86,5.33,5.20,5.88,5.36,5.23,5.50
5.27,5.50,5.40,4.35,3.68,4.05,4.31,4.76,4.84,4.25,4.24,5.73,5.57,5.11,5.30,5.82
5.27,4.82,4.84,4.51,4.80,4.93,5.02,5.42,5.42,4.82,4.03,4.58,4.75,4.89,5.44,5.30
5.02,4.80,5.40,5.38,5.34,5.47,5.14,4.97,4.80,4.63,4.92,4.74,4.66,5.08,5.50,5.22
4.39,4.27,5.15,5.80,5.41,4.93,4.73,4.63,4.36,4.02,4.65,4.99,5.57,5.19,4.52,4.03
5.20,5.76,5.33,4.50,4.31,4.03,5.37,5.65,4.98,4.81,4.93,5.39,5.56,5.14,4.85,4.46
4.33,5.19,5.53,4.95,4.61,4.96,5.44,5.42,4.52,4.03,4.61,5.08,5.70,4.38,3.34,3.35
4.36,4.74,4.67,4.92,4.85,4.93,5.41,5.56,4.84,4.97,5.53,4.84,4.81,4.68,4.99,5.96
5.49,4.48,3.74,4.89,6.01,5.84,5.20,5.03,4.24,3.75,4.43,5.33,5.84,5.69,4.97,4.82
5.41,5.67,5.27,5.43,5.94,5.32,5.33,5.14,4.97,4.80,4.63,4.93,4.78,4.62,4.82,5.02
5.41,5.52,4.54,4.33,5.46,5.93,5.84,5.45,5.43,5.02,4.82,4.66,4.98,5.56,5.19,5.13
5.46,5.65,5.38,5.34,5.47,4.98,4.66,5.53,5.19,4.93,4.85,4.93,4.37,4.42,5.31,5.74
5.82,6.01,5.76,4.80,5.02,5.30,5.42,4.94,4.84,5.08,5.50,5.35,4.25,3.34,3.35,3.68
4.89,5.73,5.58,5.11,5.53,5.62,5.17,4.95,5.33,5.14,4.74,4.35,3.63,3.84,4.46,4.79
4.46,4.81,5.46,6.00,5.40,4.35,3.68,3.35,3.34,4.67,5.62,6.07,5.79,5.69,4.74,3.75
4.36,4.43,5.14,5.75,5.41,5.02,4.96,5.44,5.31,4.92,3.90,4.72,5.40,5.40,4.72,4.74
5.69,5.54,5.32,5.28,5.19,5.22,5.82,5.82,4.70,4.02,4.80,4.43,4.39,4.46,5.23,5.29
4.67,4.74,4.35,3.68,4.05,4.31,4.63,4.92,4.74,3.75,4.12,3.63,4.89,5.91,5.43,5.13
5.19,5.53,5.27,5.23,5.50,4.99,4.30,5.24,5.70,5.78,5.78,5.41,4.95,4.65,4.95,5.20
4.98,5.22,5.94,5.22,4.39,5.08,5.23,5.06,5.40,5.53,4.88,4.51,5.53,5.62,5.17,4.30
4.82,5.22,4.79,5.27,4.99,4.30,4.65,5.10,5.66,6.07,5.76,5.76,5.76,5.32,5.14,4.30
4.65,4.95,5.60,5.90,4.89,3.95,3.85,4.95,5.42,5.44,4.66,4.03,4.46,4.84,4.76,4.80
5.30,5.90,5.46,5.02,5.53,5.66,5.10,3.85,4.49,5.32,5.19,4.33,4.06,4.05,4.89,5.91
5.99,5.27,4.99,4.99,5.27,5.82,6.01,5.76,5.76,6.07,5.66,4.70,4.03,4.61,5.43,5.56
4.42,4.54,5.40,5.19,4.84,5.56,5.94,5.55,4.89,4.90,5.44,5.37,5.33,5.62,5.74,5.74
5.50,5.73,5.50,5.73,5.50,5.73,5.10,4.78,4.89,5.80,5.84,5.73,5.10,4.78,4.89,5.80
5.84,5.15,4.99,5.50,5.55,5.55,5.50,4.99,5.15,5.50,5.74,6.20,5.54,4.69,4.89,5.23
5.84,5.32,5.32,5.14,5.15,5.50,5.73,5.50,5.73,5.50,5.73,5.50,5.74,5.82,5.30,3.79
3.63,4.89,5.73,5.73,5.10,4.65,4.30,4.99,5.34,4.97,5.13,5.55,5.76,4.74,4.72,5.54
5.37,4.88,4.88,5.37,4.65,5.11,5.57,5.96,4.98,4.81,4.51,5.08,5.73,5.57,5.11,5.53
5.66,4.89,3.63,3.79,5.53,5.28,5.11,4.80,4.80,5.11,5.57,5.73,5.11,5.22,6.01,5.43
5.57,5.03,5.02,4.65,4.86,5.08,4.89,5.45,4.46,4.69,5.03,5.89,5.99,5.91,4.70,4.05
4.42,4.68,4.73,4.63,4.27,3.79,4.80,5.32,5.84,5.45,5.43,5.02,4.27,3.84,3.63,3.38
4.89,5.66,6.07,6.01,5.37,5.33,4.86,4.65,3.79,4.75,5.82,5.73,5.08,4.51,4.81,4.98
5.96,5.57,4.81,3.75,4.98,5.75,5.79,5.55,4.89,4.39,5.22,5.50,4.46,3.84,4.12,5.41
5.78,5.94,5.30,4.14,4.52,5.45,5.30,5.02,4.96,5.41,5.80,5.15,4.27,4.39,5.22,6.00
5.46,5.02,5.53,5.66,4.75,4.12,4.19,4.94,5.58,5.80,5.15,4.27,4.69,5.30,5.56,4.53
4.17,4.82,5.15,5.50,4.46,4.90,5.28,6.02,5.14,5.15,5.50,5.74,5.74,5.76,4.98,4.51
4.19,4.36,4.43,5.14,5.33,5.32,5.84,5.94,5.40,4.35,3.38,3.63,3.79,5.30,5.82,5.41
5.33,4.98,3.75,4.81,5.58,5.58,4.36,4.36,5.57,5.96,4.97,4.82,5.30,5.41,4.12,2.85
2.85,4.27,4.74,5.33,5.76,5.55,4.71,4.29,4.78,4.97,5.41,5.84,5.13,5.33,5.20,5.88
4.88,4.14,5.01,5.48,6.07,5.79,4.86,5.08,4.57,5.32,6.00,5.57,5.11,4.65,5.69,5.41
4.97,4.80,4.76,4.69,3.75,3.75,5.22,6.00,5.60,4.95,4.65,4.95,5.33,4.98,4.72,5.54
5.69,5.33,4.74,4.35,4.05,3.85,3.34,4.48,5.62,5.99,5.89,5.21,4.52,4.02,4.80,4.74
4.27,3.79,4.80,5.32,5.84,5.45,5.43,5.49,5.50,5.20,5.21,4.52,3.35,4.14,5.10,5.49
4.99,5.32,5.84,5.13,5.33,5.54,5.84,5.13,5.08,5.31,4.65,4.31,4.76,4.63,4.63,4.31
4.51,4.63,4.63,4.94,5.58,5.56,4.84,5.19,5.32,4.49,3.85,4.05,4.76,5.60,6.00,5.22
3.75,3.75,4.69,4.73,4.93,5.41,5.31,5.11,4.86,5.53,5.76,5.33,5.02,4.73,4.99,5.69
5.69,4.97,4.72,4.77,4.82,4.75,4.75,4.62,4.85,5.29,5.32,5.50,5.05,5.24,5.42,5.42
4.97,4.84,4.25,3.34,4.52,5.40,5.91,5.43,5.02,5.14,5.32,5.76,5.76,4.80,5.11,5.44
5.37,4.03,3.35,4.52,5.21,4.97,4.65,4.74,4.74,4.67,5.29,5.80,5.84,5.20,5.58,4.38
4.49,5.40,5.16,5.10,5.04,4.68,4.02,4.52,5.60,5.90,5.29,4.74,4.72,5.65,5.82,5.27
5.14,5.93,5.37,5.33,4.86,5.53,5.84,4.79,4.77,4.63,4.51,4.31,4.05,3.68,4.89,5.91
5.99,5.74,5.50,5.73,5.50,5.32,5.33,4.98,4.36,4.63,4.51,4.80,4.93,4.85,4.68,4.42
4.05,4.36,4.63,4.76,4.31,4.63,4.50,4.67,5.00,4.68,4.02,4.36,4.63,4.97,5.34,5.08
4.39,4.69,4.76,4.98,5.76,5.20,4.03,4.31,4.50,5.33,5.76,5.20,4.03,3.35,3.68,4.89
5.91,5.37,5.33,5.13,5.67,4.88,4.88,5.88,5.20,5.33,4.86,4.65,5.11,5.28,5.53,3.79
4.12,5.60,5.90,5.40,4.63,4.63,5.05,4.63,4.98,5.76,5.55,5.13,5.19,5.32,4.49,4.67
5.86,5.37,5.33,5.13,5.69,4.97,4.33,4.17,4.94,5.40,5.91,5.43,5.02,4.99,4.99,4.30
4.85,5.35,5.50,4.46,4.90,5.28,6.02,5.84,5.50,5.40,4.35,3.63,3.79,4.80,5.76,6.07
5.66,4.89,3.68,4.05,4.31,4.51,4.98,5.40,5.32,5.84,5.45,4.89,5.08,4.86,4.65,3.79
4.27,5.40,5.94,5.84,5.15,5.14,5.32,5.32,5.88,5.34,5.02,4.73,4.78,5.22,5.94,5.15
4.31,4.14,5.22,5.94,5.40,4.35,NA,NA
>chr1:59129647-59130647
NA,NA,5.58,5.20,5.50,5.05,4.65,5.10,5.73,5.73,4.75,3.79,5.30,5.46,5.13,4.97
5.08,4.90,5.28,5.53,3.79,3.63,4.89,5.91,5.99,5.27,5.14,5.32,4.80,3.79,3.63,4.76
5.21,5.57,5.02,5.19,5.31,5.32,4.49,3.85,4.05,3.38,3.38,4.76,5.42,5.08,5.13,5.55
5.62,4.24,3.85,4.74,5.40,5.93,5.47,5.22,4.99,5.57,5.19,4.52,3.34,4.25,4.85,4.80
4.02,3.68,3.38,4.89,5.91,5.37,4.03,4.31,5.15,5.50,4.46,3.84,3.63,4.76,5.42,5.56
4.93,4.93,5.43,5.56,5.14,4.86,4.69,5.20,5.76,5.33,4.43,3.75,3.75,4.69,4.97,5.34
5.34,5.27,5.50,5.35,4.25,4.24,5.73,5.82,4.75,2.85,2.85,3.63,4.89,5.73,5.73,4.75
2.85,2.85,4.27,5.40,5.50,5.27,4.99,5.27,5.99,5.44,4.36,3.75,4.43,5.33,6.00,5.57
4.81,4.46,5.52,5.65,4.38,3.34,4.48,5.62,5.99,5.27,4.27,3.84,4.75,5.73,5.73,4.70
3.35,3.74,4.89,6.01,5.84,5.73,5.47,4.85,4.84,5.93,5.54,5.13,5.40,5.16,5.36,5.37
4.65,5.02,5.03,5.89,6.20,5.54,5.13,5.32,5.31,4.94,4.98,5.54,5.37,5.36,5.23,5.38
5.22,5.34,5.47,5.14,4.43,3.75,4.24,5.46,5.90,5.30,4.37,3.64,4.46,5.35,5.50,4.46
4.90,5.44,5.43,5.13,5.08,5.42,4.76,4.05,4.06,3.64,4.68,5.69,5.67,5.36,5.16,5.40
5.00,4.57,5.22,5.33,5.32,5.84,5.80,5.29,4.74,3.75,4.81,5.28,6.07,6.07,5.66,4.89
3.63,4.12,4.46,5.52,5.40,4.52,3.74,4.89,5.67,5.47,4.98,4.66,5.08,4.79,5.22,5.08
4.79,4.46,4.12,4.75,5.73,5.73,4.70,4.02,3.90,4.66,5.53,4.97,4.33,4.06,5.10,5.73
5.73,4.89,3.38,3.63,3.84,4.46,4.79,4.46,4.12,4.75,5.73,5.73,4.70,4.02,4.68,5.00
4.67,4.85,4.85,4.97,5.19,4.52,3.34,4.67,5.85,5.58,4.36,4.24,5.15,5.81,5.68,5.28
4.56,4.36,4.43,4.80,4.02,3.68,3.38,4.89,5.66,6.07,6.07,5.66,4.89,4.05,3.85,4.49
5.20,5.41,6.20,5.54,5.13,5.48,5.56,5.40,4.63,4.88,5.82,5.82,4.70,4.02,4.80,4.43
4.51,5.53,5.28,5.11,4.80,5.32,5.14,5.27,5.82,5.30,5.11,5.28,6.02,5.14,5.15,5.94
5.43,5.36,5.37,5.53,5.76,5.23,5.10,5.40,5.90,5.60,4.76,3.63,3.84,5.08,5.34,5.19
5.02,5.02,4.27,4.39,4.69,4.97,5.31,5.56,5.22,4.57,5.08,5.73,5.82,4.89,3.68,4.03
4.14,4.88,5.82,5.57,5.11,5.30,5.46,5.13,5.08,5.30,5.02,4.80,4.80,5.11,5.28,5.53
5.11,5.58,5.58,4.36,3.75,5.22,5.93,5.48,5.13,5.37,5.91,4.89,3.38,4.05,4.06,4.03
4.66,5.19,5.88,5.53,4.86,5.11,5.10,5.05,5.24,5.65,5.91,4.94,4.84,5.38,5.56,4.42
4.37,4.93,4.63,4.98,5.69,5.84,4.74,4.66,5.38,5.55,5.78,5.41,4.52,4.03,4.61,5.08
5.15,4.24,2.85,4.75,5.66,5.53,5.11,5.57,5.96,4.68,4.42,5.56,5.43,5.36,5.88,5.20
4.03,4.52,5.40,5.90,5.29,4.67,4.74,4.35,3.38,3.38,3.68,4.02,4.65,4.99,5.57,5.21
4.12,3.79,5.53,5.48,4.93,4.65,4.99,5.49,5.50,5.32,5.20,5.00,4.51,4.90,4.68,4.85
5.52,5.16,5.10,5.04,4.68,4.02,4.52,5.42,5.44,4.96,5.02,5.33,5.76,5.93,5.82,5.89
5.03,4.24,2.85,4.75,5.66,5.53,5.11,5.57,5.96,4.98,4.81,4.51,3.74,4.52,5.45,5.08
5.36,5.82,5.82,4.75,3.79,4.65,5.69,4.74,4.72,5.89,5.66,4.75,2.85,4.24,5.15,5.78
5.55,4.89,4.90,5.58,5.73,4.89,3.68,4.02,4.65,4.99,5.57,5.21,4.52,3.35,4.14,5.22
6.01,4.94,4.84,4.97,5.34,5.27,5.50,5.15,4.63,4.51,4.82,5.41,5.52,4.92,4.76,4.69
4.51,5.53,5.66,4.70,3.35,4.14,5.10,5.05,5.24,5.70,5.78,5.79,5.75,4.98,4.72,5.65
5.82,5.27,5.14,6.02,5.66,4.70,4.02,4.80,4.43,4.51,5.53,5.66,4.70,4.03,4.61,5.08
5.70,4.38,4.24,5.73,5.57,5.11,4.65,4.86,5.33,5.37,5.91,4.75,3.79,5.53,5.62,5.17
4.30,4.99,5.34,5.19,4.89,4.75,4.82,5.02,5.41,5.40,4.98,5.30,5.43,5.27,5.53,5.19
5.13,5.43,5.91,4.75,4.12,3.75,4.74,5.76,5.74,5.27,4.82,5.22,5.52,5.60,4.12,3.79
4.80,5.76,5.79,5.60,4.99,4.73,5.02,5.33,5.38,4.84,4.94,5.42,5.31,4.92,4.68,5.00
4.93,5.00,4.74,4.36,4.77,4.79,4.46,4.90,5.58,5.58,4.93,4.80,4.43,4.39,4.46,5.50
5.15,4.52,4.68,5.00,4.67,4.74,4.27,2.85,4.36,5.58,5.58,4.36,4.36,5.28,5.53,5.11
5.58,5.73,5.10,4.65,4.97,5.21,4.12,3.79,4.80,4.80,4.51,5.22,5.50,4.46,3.84,4.75
5.82,5.73,5.33,5.37,5.65,4.72,4.74,5.76,5.20,4.03,3.35,4.70,5.66,6.02,5.76,5.33
5.24,5.43,5.40,4.94,4.72,4.72,4.85,5.30,5.23,5.27,5.50,5.23,5.36,5.67,5.84,5.33
4.74,4.74,4.65,4.95,5.29,4.92,4.51,4.98,5.54,5.69,5.33,4.74,4.35,3.38,3.38,3.63
3.84,5.08,5.19,4.66,4.71,5.84,6.20,5.89,5.03,5.02,5.30,5.82,5.41,5.20,5.13,5.37
5.30,3.79,4.75,5.66,5.53,4.51,4.43,4.67,5.29,5.90,5.60,4.52,4.02,4.68,5.04,4.63
4.63,5.40,5.23,5.84,6.02,5.28,4.81,3.75,4.74,6.00,5.57,4.90,5.08,5.19,4.89,4.76
4.73,4.63,4.52,4.68,4.86,4.69,5.54,6.20,5.89,5.03,4.69,4.27,5.15,5.80,5.41,4.89
4.58,4.71,5.43,5.86,4.67,4.49,5.20,5.41,5.74,5.62,5.11,5.31,5.46,5.24,5.41,5.40
4.98,5.10,5.49,5.02,5.19,5.31,5.40,4.85,4.62,4.76,4.90,4.80,4.18,4.54,5.47,5.67
4.94,4.18,4.68,5.60,5.79,5.79,5.37,5.36,5.16,5.40,4.98,5.31,5.38,5.13,5.55,5.62
5.33,5.37,5.44,4.90,4.46,5.45,5.43,5.26,5.33,5.14,4.43,4.51,5.53,5.66,4.75,3.79
4.80,5.40,4.98,4.51,4.98,5.69,5.84,5.41,4.86,3.95,4.67,5.62,5.53,3.79,4.75,5.82
5.82,5.00,4.33,4.97,5.76,5.20,5.13,5.20,4.95,4.65,4.74,4.63,4.76,4.80,4.97,5.14
5.47,5.34,4.46,4.81,5.28,5.53,3.79,4.12,5.41,5.08,4.61,4.03,4.36,4.74,5.33,5.84
5.67,5.00,4.53,5.46,5.80,5.73,5.10,4.78,4.73,4.85,4.68,4.42,4.63,4.63,4.76,4.31
4.05,3.68,4.35,4.63,4.76,4.98,5.69,5.13,5.08,4.57,5.22,5.75,5.16,5.36,5.37,5.79
6.01,5.37,5.33,5.73,5.80,4.67,3.95,4.73,4.85,4.68,4.99,5.60,5.54,4.98,4.47,5.27
5.29,4.96,4.96,5.39,5.56,5.14,4.74,4.27,3.84,4.27,4.30,4.65,4.95,5.42,5.42,5.19
4.51,5.08,5.62,5.74,5.89,5.19,NA,NA
>chr1:61222066-61223066
NA,NA,5.40,4.27,3.79,5.30,5.37,5.33,4.86,5.79,5.79,5.60,4.97,4.82,5.30,5.15
4.24,4.24,5.03,5.20,5.80,5.46,5.24,5.66,5.94,5.20,5.03,4.69,5.08,4.97,4.84,5.40
5.80,4.89,4.69,5.37,5.30,3.79,4.12,5.21,5.89,5.82,6.01,5.76,5.40,4.72,4.74,6.00
5.82,5.10,4.65,4.30,5.14,5.32,5.40,4.72,4.74,5.84,5.69,4.97,4.33,4.95,5.53,5.31
5.19,5.02,5.02,4.99,5.34,4.97,4.84,5.56,5.46,5.24,5.66,5.94,5.73,5.50,5.32,5.31
4.80,4.88,5.37,5.79,6.07,5.28,4.81,4.19,4.81,4.93,5.39,5.53,5.27,5.43,5.30,4.14
3.35,3.68,4.76,5.42,5.42,5.02,4.93,4.85,4.33,4.95,5.74,5.93,5.15,4.82,4.61,5.16
5.52,4.54,4.42,5.56,5.58,4.94,4.19,4.81,5.44,5.37,4.03,3.35,4.70,5.82,5.73,5.08
4.57,5.32,5.84,5.69,4.98,4.63,4.73,3.95,4.25,5.35,6.00,5.40,4.92,4.65,4.73,4.84
5.19,5.53,5.27,5.23,5.50,5.34,5.19,4.96,5.02,5.30,5.70,5.24,4.30,4.99,5.34,5.23
5.24,5.30,5.45,4.92,4.65,4.99,5.49,5.10,5.11,4.86,5.54,4.72,4.74,5.00,5.41,5.76
5.74,5.89,5.21,4.76,3.38,3.63,3.79,5.53,5.66,4.89,3.38,3.63,2.85,4.36,5.58,5.73
4.89,3.38,3.38,3.63,2.85,4.36,5.58,5.73,4.89,3.38,3.63,2.85,2.85,3.63,3.38,4.89
5.73,5.73,4.89,3.63,4.12,4.19,4.81,4.93,5.19,5.88,5.32,5.40,4.72,4.74,6.00,5.49
5.01,4.61,5.23,5.76,5.53,5.69,5.33,4.74,4.36,4.05,4.42,4.29,4.71,5.84,6.20,5.41
5.31,4.80,4.88,5.82,5.82,4.89,3.63,3.79,4.80,5.40,5.38,4.79,5.84,5.32,4.80,5.11
5.28,6.07,5.76,4.80,4.51,4.43,4.80,4.93,5.48,6.02,5.14,5.15,5.84,6.01,4.94,4.84
5.38,5.31,5.11,4.86,5.54,4.72,3.90,4.93,5.48,6.07,5.76,5.32,5.14,5.15,5.80,5.58
5.19,4.51,5.00,5.20,5.26,5.43,5.45,5.84,5.32,5.76,5.76,5.32,5.76,5.23,5.27,5.31
5.26,5.02,5.19,5.34,5.08,4.69,5.03,4.97,5.24,5.65,5.91,4.94,4.84,5.08,5.42,4.76
3.38,4.05,4.65,4.95,5.20,4.49,4.67,5.62,6.02,5.76,5.55,5.79,5.40,4.98,5.30,5.94
5.55,5.50,5.27,5.45,4.89,5.08,4.86,5.53,5.14,5.15,5.50,5.74,5.82,6.01,5.76,5.32
5.84,4.79,4.46,4.81,5.15,5.78,5.94,5.56,4.42,4.68,5.60,5.79,5.76,5.32,5.14,5.27
6.20,6.20,5.27,4.99,4.99,5.27,5.99,5.44,5.11,4.80,5.76,5.76,5.76,5.76,5.76,5.79
4.86,4.24,3.85,4.95,5.21,5.89,5.82,5.93,5.14,5.27,6.20,6.20,5.27,4.99,5.27,5.23
5.29,5.04,4.99,5.02,4.27,3.84,4.12,5.21,5.20,5.84,5.35,5.22,4.82,4.30,5.24,5.70
5.78,5.55,4.89,4.90,5.57,5.73,4.24,4.67,5.86,5.43,4.33,3.75,4.05,4.36,5.40,5.50
4.46,4.90,5.28,5.89,4.72,4.74,5.00,5.14,5.56,5.31,5.02,4.92,4.67,4.43,4.39,4.46
4.79,4.46,4.81,5.28,6.07,5.79,5.69,5.41,5.00,4.74,3.75,4.12,3.63,4.76,5.21,5.57
5.43,5.45,4.46,4.90,5.57,5.96,4.68,4.18,4.73,5.32,5.69,4.65,5.11,5.58,5.58,5.11
4.80,5.32,5.76,5.55,5.79,5.75,4.98,3.75,4.12,3.63,3.38,4.89,5.66,5.53,5.11,5.58
5.58,5.11,4.80,5.76,5.76,5.32,5.14,5.02,5.02,4.90,4.68,4.99,5.60,5.79,5.76,4.80
5.02,5.46,5.52,4.46,4.36,5.22,5.50,5.08,4.84,4.51,4.31,4.81,5.48,6.07,5.76,4.80
4.51,4.69,4.76,4.92,5.47,5.93,5.40,4.27,3.79,5.53,5.62,4.67,3.95,4.89,5.23,5.08
4.66,3.90,4.52,4.63,4.76,4.80,5.30,5.23,5.27,5.34,4.97,5.13,5.84,6.20,5.41,5.20
5.13,5.37,5.30,4.51,4.43,4.67,5.00,5.41,6.00,5.57,5.11,4.80,5.32,5.76,5.23,5.27
5.67,5.41,5.24,5.43,5.56,4.98,3.75,4.36,4.43,5.14,5.33,5.41,5.99,5.62,4.81,3.75
4.33,5.55,5.62,5.33,5.37,5.30,3.79,3.63,4.89,5.66,5.53,5.02,5.30,5.44,4.93,4.73
4.63,4.27,2.85,2.85,4.27,5.40,5.94,5.84,5.15,4.82,4.66,3.90,4.92,5.40,5.52,4.46
4.81,5.44,6.11,5.61,5.13,5.17,4.67,4.85,4.25,3.34,3.35,3.68,3.38,3.38,3.38,3.38
3.38,4.89,5.82,5.73,5.11,5.10,5.73,5.80,5.58,4.97,4.63,4.74,4.65,4.30,4.27,4.69
5.46,5.91,4.89,5.08,5.62,5.74,5.27,4.99,5.34,4.97,4.84,4.73,4.65,4.02,4.70,5.73
5.58,4.81,3.75,4.18,4.73,5.04,5.00,4.68,4.02,4.70,5.73,5.58,4.48,3.34,4.25,4.85
5.33,6.00,5.57,5.11,4.80,4.80,4.51,5.22,5.50,4.46,4.69,5.46,5.90,4.89,4.69,5.37
5.91,5.10,3.85,3.95,4.73,5.02,5.42,5.31,4.92,4.65,4.99,5.26,5.20,5.13,5.37,5.93
5.84,5.23,5.29,4.67,4.85,4.85,4.97,5.03,4.24,4.36,5.58,5.73,4.75,3.84,4.89,5.33
5.24,5.46,5.80,5.15,4.27,4.69,5.03,4.97,4.65,4.05,4.35,5.40,5.50,5.84,6.02,5.48
4.48,3.34,4.67,5.85,5.73,4.89,3.38,3.38,3.68,3.35,4.03,5.37,5.44,4.36,4.36,5.58
5.73,4.89,3.68,4.02,4.80,4.43,3.75,3.75,4.69,4.76,4.31,4.05,4.36,4.63,4.97,5.34
5.08,4.39,4.43,4.67,5.00,5.14,5.33,5.32,5.94,5.43,4.61,4.03,4.36,4.74,5.33,5.76
5.74,5.41,5.20,4.98,5.10,5.49,5.02,5.19,5.31,5.53,5.27,5.23,5.76,6.02,5.66,4.89
3.63,3.84,4.46,5.23,4.89,4.78,5.30,5.94,5.94,5.94,5.20,5.21,4.95,4.65,4.97,5.03
5.02,4.80,4.80,3.79,4.75,5.66,5.53,5.11,5.58,5.73,4.75,3.79,5.53,5.48,4.48,4.03
5.37,5.44,5.11,5.53,5.66,4.75,3.84,4.46,5.50,5.22,4.51,5.53,5.66,4.75,3.79,4.80
4.80,5.11,5.58,5.58,4.36,4.36,5.57,6.00,5.32,4.99,5.49,5.10,4.98,5.32,5.31,4.97
4.63,4.63,4.51,4.72,4.77,4.96,5.41,5.80,5.20,5.58,5.24,5.05,5.10,4.98,5.20,5.32
5.94,5.94,5.79,5.52,4.92,4.51,4.98,5.65,5.82,5.89,5.21,4.95,4.65,4.97,5.03,4.69
4.46,5.45,4.89,3.74,4.48,5.58,5.73,4.70,4.05,4.42,4.29,4.03,4.46,4.84,4.97,5.31
5.56,5.14,5.00,5.04,4.57,5.08,5.73,5.57,4.90,4.27,5.15,5.84,5.35,5.22,5.08,5.50
5.35,4.25,4.24,5.13,5.69,4.98,4.76,4.63,4.36,4.02,4.80,4.85,4.85,4.30,4.99,5.34
5.34,4.97,4.69,3.75,2.85,4.12,5.42,5.42,5.19,4.51,4.53,4.89,5.90,5.46,4.24,4.36
5.28,6.07,6.01,5.46,4.33,4.68,5.69,5.84,5.33,4.43,4.36,3.75,4.74,6.00,5.80,4.87
3.64,4.37,5.30,5.56,5.74,4.80,NA,NA
>chr1:62912388-62913388
NA,NA,4.05,4.89,5.91,5.43,5.13,5.08,5.42,4.76,3.38,3.63,3.84,4.27,5.02,5.43
5.45,5.08,4.84,4.51,4.31,4.81,5.48,5.53,4.51,4.43,5.14,5.56,5.39,4.66,4.03,4.06
5.10,5.66,5.53,4.51,4.43,5.33,5.69,5.53,5.88,5.19,4.89,4.76,4.85,4.93,4.37,4.42
5.31,5.49,4.99,5.22,5.33,5.41,5.74,5.76,4.98,4.76,4.63,4.63,4.42,4.68,4.85,4.73
3.95,4.67,5.86,5.99,5.89,5.03,5.02,5.30,5.82,5.89,5.58,4.38,4.49,5.48,5.67,4.89
3.74,3.35,3.68,3.38,3.38,3.38,3.38,4.89,5.66,5.53,3.79,3.63,3.38,3.38,4.89,5.66
5.53,3.79,3.63,3.38,3.38,3.38,3.38,4.89,5.66,5.53,3.79,3.63,3.38,3.38,3.38,4.76
5.42,5.42,5.02,4.92,5.04,4.99,5.26,5.33,5.14,4.86,3.95,3.85,4.05,4.76,5.41,5.08
5.10,5.04,4.68,4.92,5.19,4.97,5.24,5.70,5.30,5.02,4.96,5.39,5.40,4.94,4.33,5.00
5.67,5.84,5.41,4.86,4.78,5.30,5.94,5.78,5.15,4.69,5.08,5.23,5.24,5.33,5.50,5.27
4.79,4.77,4.36,3.90,4.92,5.31,5.56,4.53,4.67,5.40,5.80,5.22,4.98,5.40,5.79,5.78
5.70,4.82,3.64,4.37,4.93,5.02,5.58,5.56,4.42,4.37,4.93,4.85,4.95,5.19,5.19,4.70
4.03,4.46,5.35,6.00,5.40,4.94,4.63,5.19,5.28,4.96,4.63,4.51,4.80,4.93,4.63,4.92
5.52,5.41,4.82,4.85,5.30,5.56,5.74,4.95,4.33,4.85,4.93,4.85,4.95,5.22,5.65,4.93
4.69,5.20,5.88,4.88,4.80,5.31,5.32,5.84,5.35,4.46,4.81,5.44,5.99,5.41,5.29,4.94
4.82,5.33,5.50,5.50,5.55,5.94,5.56,4.84,5.38,5.56,4.84,5.38,5.80,5.73,5.31,4.77
4.70,5.19,5.36,4.83,5.00,5.82,5.57,4.36,2.85,3.63,4.76,5.21,5.89,5.82,5.30,3.79
3.63,3.38,4.89,5.91,5.37,5.13,5.32,5.31,5.02,4.92,5.04,4.99,5.26,5.29,4.85,4.29
4.03,4.06,4.74,4.74,4.67,4.92,5.02,5.34,5.34,4.99,4.30,5.24,5.42,5.08,4.84,4.94
5.67,5.47,4.94,4.33,4.95,5.53,5.19,4.84,4.73,4.65,4.92,5.40,6.00,5.35,4.25,3.95
4.73,5.01,5.36,5.54,4.82,4.18,4.37,5.30,5.56,5.47,4.54,4.42,5.40,5.35,4.77,4.36
4.98,5.75,5.41,5.02,4.95,5.30,5.29,4.77,4.85,5.30,5.56,5.74,4.95,4.33,4.85,4.93
4.85,4.93,5.44,5.42,4.52,3.35,3.74,4.57,4.65,4.92,5.31,5.44,4.93,4.81,4.19,4.81
5.44,5.99,5.41,5.29,4.94,4.33,4.17,5.01,5.58,5.58,5.01,4.17,4.53,5.46,5.31,4.98
5.20,5.32,5.94,5.66,5.02,4.95,5.19,5.36,4.96,4.72,4.97,5.76,5.74,5.89,5.58,4.38
4.49,5.48,5.67,4.89,3.74,4.31,4.50,4.80,4.02,3.68,4.89,5.73,5.73,4.70,4.02,4.65
4.99,5.26,5.20,5.13,5.37,5.44,4.36,2.85,4.27,5.40,5.50,5.84,5.53,4.86,5.08,4.89
5.67,5.48,4.49,3.85,4.05,4.89,5.66,5.89,4.72,3.90,4.02,4.70,5.91,5.99,5.41,5.29
4.85,4.68,4.90,4.80,4.18,3.75,4.81,5.58,5.73,4.75,2.85,2.85,4.27,5.40,5.50,4.46
4.90,5.58,5.58,5.11,4.65,5.60,4.99,4.29,4.71,5.84,5.84,4.33,4.37,4.97,5.41,6.00
5.57,5.11,5.53,5.48,5.01,4.14,4.88,5.82,5.57,5.11,5.53,5.28,4.90,4.89,5.23,5.36
5.82,5.57,5.11,5.53,5.48,5.01,4.14,4.80,5.74,5.34,4.77,4.36,4.74,5.69,5.53,5.84
5.50,5.40,4.35,3.63,3.84,5.08,5.34,4.97,4.84,4.25,4.49,5.20,4.95,5.17,5.62,5.53
4.51,5.22,5.50,5.27,5.27,4.79,5.38,5.40,5.76,6.01,5.37,4.03,3.35,4.70,5.66,5.53
3.79,4.75,5.73,5.73,4.75,3.84,5.08,5.34,4.97,4.63,4.35,3.63,2.85,4.24,5.30,5.08
4.33,4.87,5.62,5.53,3.79,4.12,5.42,5.42,5.19,4.51,5.08,4.86,5.79,6.07,5.28,4.90
4.46,5.23,5.29,4.67,4.74,4.74,3.85,4.24,5.73,5.57,4.81,3.75,4.98,5.33,5.41,5.82
6.01,5.79,5.69,5.32,4.57,3.74,4.48,5.62,5.99,5.27,4.27,3.84,3.63,4.35,4.63,4.76
4.98,5.60,4.65,3.79,3.63,4.35,5.40,5.50,4.46,3.84,3.63,4.89,5.82,5.96,4.68,4.42
5.40,5.94,5.15,4.52,4.80,4.85,4.85,4.97,5.21,4.12,2.85,4.24,5.30,5.08,4.33,4.06
4.05,4.76,5.60,5.90,5.40,4.63,4.88,5.67,5.13,5.11,5.31,5.58,5.02,4.92,4.67,4.74
4.27,2.85,4.36,5.28,5.53,3.79,4.27,5.40,6.00,5.40,4.65,3.75,4.18,4.94,5.67,5.74
4.80,4.80,5.53,5.19,5.13,5.46,5.30,5.11,5.58,5.58,4.81,4.31,4.81,5.02,5.09,5.20
5.20,4.64,4.98,5.70,5.08,4.61,4.94,5.31,5.42,4.97,4.69,4.39,4.27,5.15,5.84,5.94
5.40,4.36,3.35,3.34,3.85,5.10,5.73,5.85,5.17,4.95,5.33,5.14,4.74,4.36,4.02,4.80
4.50,4.52,4.68,5.00,4.67,4.50,4.52,3.90,3.75,4.12,3.63,4.35,5.40,6.00,5.40,4.92
4.65,4.99,5.02,4.82,5.22,5.34,5.48,4.98,5.10,5.73,5.94,5.66,5.24,5.43,5.32,5.13
5.54,6.20,5.89,5.19,4.92,4.80,4.50,4.52,3.90,4.66,5.08,5.23,5.40,4.63,4.14,4.03
4.36,4.63,4.97,5.42,5.42,4.52,3.35,4.03,5.20,5.76,5.41,4.97,4.80,4.63,4.92,4.93
4.86,3.95,4.25,4.85,5.14,5.47,5.93,5.40,4.36,3.35,4.03,5.37,5.62,5.01,4.61,5.08
5.41,4.76,3.63,2.85,4.24,5.30,5.42,5.02,4.73,4.53,4.57,4.65,4.92,5.19,5.20,5.50
5.73,5.80,5.58,5.19,4.80,4.84,4.97,5.34,5.27,4.79,5.22,5.53,5.34,4.97,4.69,4.51
4.80,4.80,3.79,4.75,5.66,6.07,6.07,5.28,4.36,3.75,4.43,4.80,4.02,4.70,5.73,5.85
5.17,4.97,5.58,5.24,5.05,5.50,5.20,5.21,4.52,3.35,3.34,3.85,5.10,5.73,5.58,5.11
4.65,4.86,5.33,5.20,5.88,4.88,4.80,5.53,5.19,4.84,5.31,5.74,5.99,5.44,4.36,4.36
5.57,5.96,4.99,4.68,4.85,4.93,4.78,4.62,4.76,4.73,4.63,4.35,3.38,3.38,3.68,4.03
4.14,4.88,5.67,5.67,4.88,4.14,4.03,3.68,4.89,5.82,5.73,5.11,5.10,5.49,4.99,5.32
6.00,5.57,4.90,4.27,5.27,5.99,5.86,4.87,3.64,3.75,4.05,4.36,4.74,5.14,5.75,5.16
4.61,5.01,5.48,5.89,4.72,4.98,5.56,5.43,4.53,4.17,4.82,5.15,5.94,5.22,4.14,4.48
5.48,6.07,6.07,5.66,4.75,3.84,5.08,4.97,4.33,4.87,5.80,5.82,5.36,5.23,4.89,3.84
4.12,5.42,5.44,4.93,4.73,4.63,4.27,2.85,4.24,5.03,5.20,5.84,6.01,5.43,5.02,4.82
4.66,3.90,4.92,5.40,5.52,4.46,4.12,3.63,4.76,5.60,5.52,5.22,4.82,5.27,5.74,5.76
5.41,4.86,4.78,5.10,5.73,5.50,NA,NA
>chr1:62926489-62927489
NA,NA,5.82,5.57,4.36,2.85,3.63,3.38,4.76,5.21,5.89,5.74,5.62,4.24,3.85,4.05
4.89,5.82,5.82,5.36,5.16,5.75,5.14,5.00,4.74,4.72,5.89,5.28,4.90,4.27,4.30,4.65
4.05,4.76,5.41,5.30,5.24,5.23,5.34,4.99,4.30,5.24,5.70,5.30,5.02,4.96,5.39,5.40
4.94,4.33,4.95,5.53,5.19,4.84,4.73,5.04,5.29,5.90,5.60,4.95,3.85,3.34,4.31,4.50
5.14,5.47,5.56,5.40,4.63,4.63,5.40,5.90,5.40,4.94,4.63,5.15,5.08,4.69,4.73,5.22
5.75,5.41,4.82,4.94,5.52,5.41,4.82,4.85,5.30,5.56,5.74,4.95,4.33,4.85,4.93,4.85
4.93,5.44,5.42,4.52,3.35,4.14,5.30,5.43,5.27,5.53,5.39,4.93,4.81,4.19,4.12,4.75
5.91,5.99,5.41,5.29,4.94,4.82,5.33,5.76,6.02,5.48,4.81,3.75,4.33,5.84,5.84,5.13
5.38,5.80,5.73,5.10,4.98,5.32,5.43,4.93,4.93,5.56,5.31,4.52,3.34,3.85,5.10,5.66
5.53,5.11,5.58,5.58,4.36,3.75,4.69,4.76,4.92,5.40,5.31,4.97,4.69,4.51,5.53,5.66
4.75,3.84,4.46,5.50,5.40,4.35,3.68,3.35,3.34,4.38,5.42,5.44,4.66,4.03,4.87,5.62
6.07,6.07,5.66,4.89,3.63,4.12,4.46,5.35,5.22,5.11,5.73,5.49,4.48,3.34,3.85,4.05
3.38,4.89,5.82,6.00,4.74,3.75,4.81,5.58,5.73,4.89,3.68,4.02,3.90,3.75,4.81,5.58
5.73,4.70,4.05,4.31,4.63,4.92,4.74,4.66,5.38,5.55,5.79,5.75,5.14,4.43,4.51,5.53
5.66,4.89,3.68,4.03,4.61,5.43,5.30,4.14,4.52,5.40,5.52,5.38,5.89,5.62,5.17,4.97
5.21,4.95,3.85,3.34,3.35,3.68,4.89,5.73,5.73,4.89,4.05,4.06,3.64,4.54,5.29,5.26
5.43,5.45,5.84,5.32,4.80,5.11,5.58,5.73,4.89,3.38,4.05,3.85,3.95,4.86,4.68,4.02
4.52,5.41,5.78,5.55,5.76,6.02,5.62,4.67,4.24,5.62,5.74,5.89,5.21,4.12,3.79,4.65
5.60,4.68,4.42,5.56,5.41,4.66,4.71,5.55,5.62,5.08,4.51,4.81,4.31,4.05,4.70,5.73
5.85,4.87,4.33,4.97,5.88,6.02,5.28,4.36,4.36,5.58,5.73,4.89,3.38,3.63,4.12,3.75
4.74,5.76,5.74,5.89,5.21,4.76,3.38,3.38,4.05,4.06,3.64,4.54,5.29,5.41,5.74,5.88
5.36,5.08,5.41,4.95,4.65,4.30,5.14,5.93,5.37,4.03,4.48,5.49,5.73,5.11,5.31,5.38
4.84,5.40,5.94,5.40,4.35,4.05,4.06,4.03,4.29,4.42,4.05,3.68,4.89,5.82,6.00,5.41
5.00,4.67,4.50,4.63,4.31,4.76,4.84,4.85,4.97,5.19,4.92,4.80,4.74,4.35,3.63,3.84
4.46,4.79,5.22,4.82,5.02,5.02,4.81,4.80,4.97,4.93,5.00,5.41,5.69,4.65,4.51,4.69
4.76,4.98,5.69,5.13,5.08,4.89,5.91,5.65,5.24,4.95,5.33,5.14,4.86,4.69,5.54,5.54
5.13,5.32,5.31,5.19,5.02,4.70,4.70,5.02,4.81,4.98,5.96,5.82,4.75,3.79,4.80,5.40
5.38,4.79,4.46,4.90,5.28,6.07,6.07,5.48,4.93,4.65,4.99,5.57,5.19,4.92,4.80,4.74
4.35,3.38,3.68,4.02,3.90,3.75,4.36,4.43,5.33,5.76,5.74,5.41,5.33,4.98,4.72,5.89
5.66,4.75,2.85,4.36,5.28,5.53,5.11,5.57,6.00,5.33,4.43,3.75,4.36,5.58,5.58,5.11
5.53,5.48,4.48,3.74,4.57,5.32,5.69,4.65,5.11,5.58,5.58,4.93,3.90,4.72,5.89,5.28
5.11,5.53,5.28,4.36,3.75,4.43,5.33,6.00,5.57,5.11,5.53,5.48,4.93,3.90,4.72,5.89
5.66,4.75,2.85,4.36,5.28,5.53,5.11,5.57,6.00,5.33,4.43,3.75,4.36,5.58,5.58,5.11
5.53,5.48,4.48,4.03,5.37,5.62,4.48,3.74,4.57,5.22,5.56,5.19,5.13,5.43,5.91,4.89
3.63,2.85,3.75,4.43,4.67,5.29,5.23,5.27,4.99,5.27,5.99,5.91,4.89,3.68,3.35,4.03
5.37,5.44,5.11,4.80,5.76,5.76,5.76,6.07,5.66,4.70,3.35,3.34,4.67,5.85,5.85,4.67
4.49,5.40,5.79,5.79,5.67,4.80,4.80,5.53,5.39,4.96,5.02,5.66,5.94,5.32,5.33,5.14
4.97,4.85,4.33,4.67,5.40,5.80,5.84,5.73,5.31,4.42,4.54,5.52,5.79,5.78,5.15,4.81
4.19,4.81,4.93,5.39,5.53,5.27,5.43,5.30,4.14,3.35,4.52,5.42,5.56,5.24,5.41,5.52
4.94,4.33,4.95,5.74,5.56,5.29,5.04,4.73,4.84,5.19,5.56,5.14,4.97,4.80,4.81,4.51
5.00,5.40,5.16,5.27,5.53,5.31,5.02,5.05,4.67,4.61,4.96,5.39,5.40,4.92,4.63,4.73
4.78,5.22,5.80,5.29,4.93,5.00,5.04,4.73,4.84,5.19,5.53,4.95,4.33,4.94,5.40,5.39
4.96,5.02,5.30,5.70,5.24,4.30,5.14,5.53,4.86,5.11,5.22,5.80,5.29,5.04,4.57,4.53
4.86,5.14,5.33,5.26,5.43,6.01,5.22,5.11,4.86,5.79,6.07,5.66,4.89,3.63,2.85,4.36
5.57,5.96,4.68,4.33,5.46,6.01,5.79,4.86,5.11,5.31,5.38,4.84,5.40,5.94,5.35,4.85
5.05,5.31,4.42,4.54,5.29,5.32,5.80,5.38,4.84,4.80,4.90,4.93,5.39,5.53,4.80,4.88
5.88,5.20,4.03,4.52,5.31,5.44,4.93,4.85,4.93,4.85,4.33,4.95,5.74,5.56,5.30,4.85
4.82,5.41,5.52,4.92,4.63,4.93,4.80,4.51,4.63,4.96,5.28,5.19,4.63,4.94,5.40,6.00
5.22,4.36,4.19,4.94,5.31,5.53,5.27,5.16,5.52,4.54,4.18,4.94,5.91,5.40,4.65,4.51
4.33,4.95,5.67,5.79,5.79,5.40,4.98,5.22,5.80,5.40,4.67,4.53,5.23,5.34,5.27,4.79
4.77,4.77,5.35,5.84,5.73,5.31,4.84,5.38,5.31,4.98,5.40,5.79,5.94,5.30,4.78,4.89
5.80,5.22,4.78,4.73,5.02,5.31,5.53,4.95,4.33,4.94,5.40,5.39,4.66,4.77,5.40,6.01
5.43,5.49,5.50,5.32,5.20,4.98,5.22,5.80,5.29,5.04,4.73,4.45,4.58,4.89,5.19,5.53
4.66,4.74,5.29,5.90,5.60,4.76,3.38,3.38,3.63,3.79,5.53,5.66,4.75,3.79,5.53,5.66
4.89,3.63,3.79,5.53,5.66,4.89,3.63,3.79,5.53,5.66,4.89,3.63,3.79,5.53,5.66,4.89
3.63,3.79,5.53,5.66,4.89,3.63,3.79,5.53,5.66,4.89,3.63,3.79,5.53,5.66,4.89,3.63
3.79,5.53,5.66,4.89,3.63,3.79,5.53,5.66,4.89,3.63,3.79,5.53,5.66,4.89,3.68,3.35
3.74,4.89,5.91,5.65,4.38,4.49,5.48,5.34,4.46,4.12,3.63,3.38,4.76,5.42,5.08,5.13
5.55,5.76,5.41,5.04,5.10,5.16,5.52,4.92,4.76,4.63,4.74,4.65,4.95,5.33,5.14,4.74
4.35,4.05,4.65,5.05,5.50,5.20,5.03,4.24,2.85,3.63,4.76,5.60,6.00,5.40,4.36,4.02
3.90,4.72,5.89,5.62,5.17,4.30,4.27,4.90,5.58,5.58,4.81,4.51,4.72,4.96,5.43,5.65
5.20,5.10,5.43,5.94,5.32,5.20,4.98,5.31,5.46,4.53,4.67,5.40,5.23,5.27,5.50,5.33
4.82,4.94,5.29,5.41,5.99,5.44,NA,NA
>chr1:64000902-64001902
NA,NA,5.49,5.43,5.45,4.46,4.90,5.57,5.73,4.24,4.38,5.42,5.44,4.96,4.61,4.67
5.40,5.23,5.84,5.93,5.46,5.13,5.08,5.30,5.02,4.80,5.76,6.07,5.28,4.36,2.85,3.63
3.38,4.89,5.73,5.73,4.89,3.63,2.85,2.85,4.75,5.82,5.73,4.24,4.25,5.35,6.00,5.46
4.24,3.75,5.22,6.00,5.65,5.24,4.97,5.21,4.12,3.79,4.80,4.80,4.51,5.22,5.94,5.22
5.11,5.73,5.49,5.01,4.61,5.23,5.50,4.99,5.27,5.99,5.44,4.90,4.27,5.15,5.50,5.73
5.94,5.66,5.24,5.43,5.32,4.49,4.67,5.62,5.53,3.79,3.63,4.76,5.41,5.08,4.61,5.01
5.49,5.73,5.11,5.10,5.74,5.99,5.91,4.89,3.63,3.79,4.80,5.32,5.84,5.23,5.40,4.63
4.14,4.94,5.40,6.00,5.22,3.75,2.85,4.75,5.73,5.73,4.89,3.38,3.63,3.79,4.80,5.76
6.07,5.66,4.75,2.85,2.85,3.63,4.35,5.40,5.50,4.46,3.84,4.12,5.60,5.91,4.89,5.08
4.86,4.65,5.11,5.58,5.85,5.17,4.95,5.20,5.13,5.37,6.01,6.01,5.46,5.13,5.08,5.31
4.65,4.31,4.81,4.51,5.08,5.62,5.55,4.33,3.75,4.65,5.31,5.08,5.13,5.46,6.01,5.76
5.32,5.76,5.23,5.36,5.88,5.74,5.74,5.10,5.11,4.86,5.79,5.79,5.37,5.36,5.23,5.76
5.53,4.86,5.33,5.37,5.30,3.79,4.75,5.66,5.53,4.51,5.22,5.50,4.46,4.39,5.22,5.50
4.46,3.84,4.75,5.66,5.53,4.51,5.22,6.00,5.65,5.24,4.97,5.21,4.12,3.79,4.80,4.80
3.79,4.75,5.66,5.53,5.02,5.46,6.00,5.22,4.39,4.46,5.45,4.89,5.08,5.62,5.20,5.13
5.20,5.32,5.50,5.73,5.94,5.66,5.24,5.43,5.32,4.98,5.10,5.05,4.85,4.85,5.33,5.84
5.84,4.74,4.66,4.82,4.30,5.24,5.65,5.52,4.46,4.81,5.57,6.00,4.74,3.75,4.81,5.57
5.73,5.11,5.22,5.35,4.77,4.36,4.74,5.84,5.84,5.41,4.86,3.95,3.85,4.05,4.76,5.42
5.44,4.66,4.71,5.55,5.76,5.41,5.00,4.74,4.36,4.36,4.74,5.76,5.55,4.33,4.54,5.40
5.39,4.96,4.61,4.17,4.94,5.40,6.00,5.22,4.36,3.75,3.90,4.93,5.49,5.82,4.88,4.14
4.03,4.70,5.66,5.89,5.38,5.35,5.22,4.14,4.48,5.58,5.58,5.11,5.53,5.62,4.67,4.49
5.20,5.32,5.50,5.73,5.84,5.35,4.77,4.36,3.90,4.92,5.31,5.44,4.66,4.77,5.40,5.94
5.22,3.75,2.85,4.12,5.21,5.57,5.43,5.67,5.74,5.27,5.16,5.67,4.95,4.61,4.73,4.42
4.63,5.15,5.93,5.47,5.14,4.86,3.95,3.85,4.74,5.40,5.93,5.48,4.49,3.85,4.05,4.35
4.74,4.80,4.93,5.62,5.43,4.33,4.68,5.60,5.79,6.07,5.66,4.75,3.79,4.65,5.60,4.99
4.68,4.85,4.73,4.69,5.37,5.44,4.36,4.36,5.28,6.07,5.76,4.80,3.79,4.75,5.82,5.73
5.11,5.10,5.73,5.94,5.43,4.61,4.03,4.52,5.42,5.42,4.97,4.63,4.36,4.02,3.90,3.75
4.12,4.75,5.73,5.73,4.75,4.12,4.56,4.80,5.61,5.53,5.93,5.14,5.27,5.99,5.91,5.10
4.65,4.30,5.14,5.32,5.32,5.14,5.27,5.99,5.91,4.70,4.03,4.61,5.23,4.89,3.84,4.75
5.82,5.82,5.36,5.43,5.94,5.20,5.03,4.69,4.89,5.33,5.24,5.56,5.31,4.65,4.31,4.81
5.02,5.02,4.27,4.90,5.58,5.58,5.11,5.53,5.66,4.70,4.02,4.80,4.43,4.51,4.65,4.86
5.11,5.10,5.05,5.17,5.85,5.58,5.11,5.53,5.28,4.90,4.27,4.30,5.17,5.85,5.58,5.11
5.30,5.37,5.33,4.86,4.65,3.79,4.75,5.66,5.53,5.11,5.28,6.07,5.76,5.76,6.01,5.82
5.89,5.21,4.52,4.05,4.31,4.81,5.02,5.02,4.27,4.90,5.58,5.58,5.11,5.53,5.66,4.75
3.79,5.30,5.37,5.33,5.13,5.13,5.33,5.37,5.30,5.11,5.58,5.58,5.11,4.80,4.80,5.11
5.28,5.53,5.11,5.28,6.07,5.79,5.69,5.33,4.85,4.74,4.80,5.21,4.92,4.52,4.80,4.74
4.27,3.79,5.53,5.62,4.67,4.49,5.32,5.31,4.94,4.84,5.38,5.23,4.61,4.94,5.19,5.89
5.82,5.93,5.88,5.19,4.93,4.73,4.84,4.74,4.80,5.34,5.28,5.02,4.99,5.27,4.79,5.22
5.08,5.50,5.40,4.36,3.35,4.03,5.37,6.01,5.79,4.86,4.24,3.85,5.10,5.73,5.58,4.93
4.80,4.74,4.35,3.68,3.35,3.34,4.67,5.85,5.58,4.81,3.75,4.74,5.76,5.20,5.13,5.20
4.95,5.24,5.58,5.20,5.50,5.05,5.17,5.62,6.07,5.76,5.76,5.76,5.76,5.79,5.69,5.41
5.00,5.04,4.73,4.18,4.37,5.30,5.56,5.47,5.14,5.00,5.04,4.99,5.49,5.31,4.84,4.97
5.53,4.66,4.74,6.00,5.49,4.93,4.68,4.97,4.85,4.72,4.96,5.43,5.25,5.32,5.54,5.69
5.41,4.86,3.95,3.85,4.05,4.35,4.63,4.97,5.42,5.42,4.12,3.79,4.80,5.76,6.07,5.66
4.70,3.35,4.14,5.22,5.35,5.22,5.08,4.79,5.38,5.89,5.62,4.67,3.34,4.52,5.31,5.56
4.93,4.72,4.97,5.69,5.69,4.98,4.51,4.98,5.54,4.86,5.33,5.54,5.54,4.03,4.48,5.58
5.58,4.90,4.27,5.27,5.99,5.44,5.11,5.30,5.53,5.61,4.80,5.32,5.54,5.60,4.99,4.62
4.82,5.02,5.41,5.52,4.54,4.42,5.31,5.74,5.99,5.44,5.11,4.65,5.69,5.33,4.74,4.35
3.38,3.63,3.84,4.89,5.33,5.24,5.56,5.42,4.76,3.63,2.85,4.36,5.57,5.73,5.08,4.57
5.22,5.33,5.41,5.99,5.62,4.48,3.74,4.89,5.45,5.84,6.02,5.62,5.15,4.80,4.80,4.56
4.81,5.28,5.53,3.79,4.75,5.73,5.85,5.17,4.97,5.21,4.52,4.02,4.68,5.00,5.04,4.57
5.08,5.73,5.82,4.70,3.35,3.34,3.85,4.05,4.76,5.21,5.89,5.82,5.93,5.14,5.27,5.99
5.62,4.48,3.74,4.89,5.91,5.40,4.92,4.68,5.04,5.10,5.16,5.52,4.85,4.68,4.73,4.69
4.39,5.08,4.97,4.84,5.31,5.73,5.80,5.58,4.94,4.84,5.08,4.79,5.38,5.89,5.28,4.36
4.24,5.30,5.44,4.93,4.73,4.69,3.75,4.36,5.57,5.96,4.68,4.33,5.43,5.91,4.89,3.68
4.05,3.75,4.33,5.84,5.54,5.33,5.73,5.49,4.93,3.90,4.72,5.89,5.28,4.36,2.85,4.75
5.73,5.58,4.90,4.46,4.79,4.46,4.81,5.58,5.73,4.89,3.68,4.02,4.80,4.74,4.35,3.68
4.05,4.42,4.73,5.02,5.33,5.76,5.93,5.37,5.13,5.20,5.26,5.43,5.91,5.65,4.38,3.34
3.35,3.68,3.38,4.89,5.73,5.58,5.11,5.30,5.37,5.13,5.20,5.32,5.84,5.80,4.89,3.95
3.85,4.74,5.40,5.50,5.84,5.32,5.76,6.07,5.66,4.89,3.63,3.84,4.27,5.27,5.99,5.44
4.90,4.27,5.02,4.99,4.65,4.02,3.68,4.76,5.42,5.42,4.97,4.63,4.27,3.79,5.53,5.28
4.36,4.24,5.46,5.52,5.38,5.54,5.37,4.88,4.63,5.04,5.14,5.33,5.41,5.82,6.01,5.76
5.40,4.72,3.90,4.93,5.62,5.43,NA,NA
>chr1:67977096-67978096
NA,NA,5.76,6.07,5.62,4.67,3.34,3.35,3.68,4.76,5.60,6.00,5.15,4.82,4.17,4.61
4.82,4.75,4.89,5.44,5.42,4.76,4.05,3.85,3.34,4.48,5.58,5.85,4.67,4.24,5.62,5.20
4.69,4.89,5.23,5.27,5.34,5.23,4.93,4.72,4.97,5.76,5.20,5.13,5.20,4.95,5.24,5.65
5.91,5.43,5.26,5.29,4.92,4.76,4.63,4.82,4.17,4.33,4.51,4.81,5.62,5.37,5.13,5.48
5.34,5.38,5.89,5.28,5.11,4.80,5.76,6.07,5.66,5.10,3.85,4.49,5.20,5.26,5.43,5.91
5.46,5.02,5.53,5.66,5.10,4.65,4.30,4.99,4.99,5.27,5.82,5.93,5.14,4.30,5.24,5.58
5.89,5.82,5.93,5.14,4.30,5.17,5.62,6.07,5.76,5.76,5.76,5.76,5.76,4.80,5.11,5.28
6.02,5.14,5.27,6.20,5.54,5.33,4.86,5.79,5.76,4.80,4.51,4.43,4.80,4.93,5.62,5.99
5.89,5.21,4.76,3.38,3.38,3.68,3.35,4.03,5.20,5.88,5.00,4.33,4.94,5.40,5.39,4.89
4.76,4.73,4.63,4.35,3.63,3.79,5.53,5.66,4.89,3.63,3.84,4.27,5.02,5.43,5.45,4.46
4.90,5.58,5.58,4.93,4.80,4.74,4.35,3.63,4.12,4.46,4.79,5.84,6.02,5.48,4.81,4.31
4.76,4.63,4.52,4.68,5.00,4.67,4.74,4.35,3.63,3.79,4.80,5.76,5.76,4.80,3.79,4.75
5.91,5.37,5.13,5.40,5.16,5.10,5.40,5.56,5.48,5.13,5.37,5.62,4.48,3.34,3.85,5.10
5.73,5.58,4.48,4.14,5.10,5.74,5.82,5.65,5.38,4.79,5.08,5.22,4.79,5.84,6.02,5.66
4.70,4.05,3.75,4.18,4.73,4.65,4.52,5.15,5.50,5.08,4.84,4.51,4.31,4.65,5.19,4.97
5.24,5.58,5.57,4.99,4.65,4.52,5.15,5.94,5.40,4.42,3.75,4.65,5.40,5.90,4.89,4.69
5.20,5.76,5.32,4.57,5.00,5.48,5.56,5.30,4.80,4.63,4.93,4.80,4.76,4.63,4.52,4.80
4.74,4.35,3.68,4.02,4.80,4.50,4.63,4.42,4.68,4.73,4.69,3.75,4.24,5.03,5.57,4.99
4.65,4.92,5.45,5.08,5.27,5.31,5.26,4.99,4.65,4.92,5.31,5.44,4.89,4.76,4.81,4.84
5.53,5.23,5.24,5.41,5.75,5.14,4.97,4.78,4.68,4.73,4.63,4.74,4.43,4.80,5.21,4.98
4.35,3.63,2.85,2.85,4.12,5.41,5.78,5.55,5.76,5.32,5.76,6.07,5.48,4.48,4.14,5.22
5.94,5.35,4.46,4.03,4.58,4.62,4.85,5.52,5.79,5.79,5.40,4.49,4.25,5.35,6.00,5.60
4.12,3.84,4.89,5.33,4.82,4.94,5.29,4.95,5.24,5.58,4.97,4.85,5.35,6.00,5.40,4.92
4.68,4.86,3.95,4.25,5.35,5.94,5.22,4.98,5.20,5.41,5.82,5.30,3.79,4.27,4.63,4.97
5.34,5.08,4.90,5.28,6.02,5.88,5.19,4.89,4.82,5.02,5.33,5.50,4.99,5.27,5.99,5.62
4.48,3.34,4.67,5.86,5.43,4.33,3.75,4.05,4.52,5.21,5.57,4.99,4.65,4.92,5.45,5.08
4.61,4.03,3.68,4.76,5.21,5.20,5.84,5.35,5.22,4.82,4.30,5.17,5.80,5.73,5.33,5.37
5.44,5.11,5.30,5.82,5.41,5.29,4.92,4.63,4.73,4.69,5.37,5.93,5.88,5.19,4.93,4.85
4.92,4.74,3.75,4.81,5.28,5.89,5.38,5.52,5.46,4.69,4.46,4.79,4.46,4.81,5.58,5.58
5.11,5.53,5.66,5.10,4.65,4.97,5.21,4.95,4.65,4.97,5.03,4.24,4.36,5.28,6.07,6.07
5.28,5.11,5.30,5.82,5.27,4.27,4.90,5.58,5.58,5.11,5.53,5.28,5.11,5.53,5.66,4.75
2.85,4.36,5.58,5.58,5.11,5.53,5.66,4.75,2.85,4.36,5.58,5.58,5.11,5.53,5.66,4.75
3.79,5.53,5.28,4.90,5.08,5.23,4.93,4.93,5.43,5.40,4.94,4.77,5.08,5.25,5.64,5.38
4.84,5.56,5.46,4.53,4.67,5.40,5.23,5.27,5.50,5.33,4.82,4.94,5.29,5.41,5.99,5.44
4.81,4.19,4.81,4.93,5.39,5.32,4.98,5.30,5.43,4.61,4.03,4.52,5.60,5.90,5.29,4.93
4.97,4.85,4.33,4.95,5.74,5.56,5.30,4.37,4.42,5.56,5.41,4.66,4.77,5.56,5.58,4.94
4.63,4.77,5.35,5.84,5.20,5.19,4.65,3.75,4.18,4.94,5.67,5.47,4.92,4.63,4.73,3.95
4.25,5.35,6.00,5.40,4.92,4.65,4.73,4.84,5.19,5.53,4.80,4.80,5.53,5.43,4.53,5.00
5.82,5.57,5.11,4.80,5.32,5.88,4.97,4.84,5.40,5.94,5.40,4.74,4.06,4.03,4.58,4.89
5.19,5.53,4.66,4.74,5.00,5.41,5.76,5.20,5.33,5.73,5.57,5.11,5.53,5.28,5.11,5.30
5.82,5.89,5.21,4.76,3.38,3.38,4.05,4.65,4.97,5.21,4.76,3.63,2.85,4.36,5.57,5.82
4.88,4.80,5.53,5.39,4.66,4.77,5.31,5.73,5.80,5.38,4.84,5.56,5.38,4.84,5.56,5.41
4.66,4.77,5.56,5.66,4.82,4.94,5.29,5.41,5.74,5.62,5.08,4.51,4.90,4.93,5.39,5.53
4.80,4.88,5.88,5.20,4.69,4.93,5.65,5.22,4.95,4.85,4.93,4.85,4.33,4.95,5.74,5.56
5.30,4.85,4.82,5.30,5.45,4.92,4.68,4.97,4.80,4.51,4.63,4.77,4.79,4.46,3.84,4.12
5.60,6.00,5.35,4.46,3.64,4.54,5.40,5.39,4.93,4.85,4.93,4.85,4.82,5.41,5.75,5.14
4.97,4.37,3.64,4.82,5.70,5.78,5.79,5.40,5.00,4.89,5.67,5.74,4.95,4.83,5.43,5.65
5.17,4.74,4.36,4.96,4.80,5.29,5.74,5.66,5.24,5.46,5.31,4.98,5.40,5.79,5.94,5.30
4.78,4.73,5.02,5.31,5.53,4.95,4.33,4.94,5.40,5.31,4.94,4.84,5.08,5.45,5.43,5.26
5.33,5.14,4.86,4.78,5.22,5.80,5.29,5.04,4.57,4.53,4.86,5.14,5.33,5.26,4.99,5.04
5.29,5.90,5.60,4.76,3.38,3.38,3.38,3.38,3.38,3.38,3.38,3.38,3.38,3.38,3.68,4.02
4.80,4.74,4.27,2.85,4.36,5.58,5.58,5.11,5.53,5.66,4.75,3.79,5.53,5.28,4.36,2.85
4.27,4.74,4.67,5.29,5.56,5.48,4.98,5.31,5.58,4.97,4.69,3.75,2.85,3.63,4.35,4.63
4.76,4.31,4.05,4.36,5.40,5.50,5.84,6.02,5.66,4.89,3.38,3.38,4.05,4.65,4.97,5.58
4.82,4.03,4.58,4.89,5.44,5.42,4.95,4.06,4.33,4.97,5.08,3.84,4.27,4.74,4.80,4.52
4.50,4.67,5.00,5.41,6.00,5.80,5.17,4.95,5.33,5.14,4.74,4.36,4.03,4.61,5.16,5.67
4.95,4.33,4.94,5.47,5.93,5.40,4.36,4.02,3.90,4.72,5.40,5.32,5.76,5.55,5.78,5.41
4.95,3.85,4.24,5.13,5.69,4.98,4.63,5.05,4.63,4.14,4.03,3.68,4.89,5.66,5.53,3.79
4.75,5.66,5.53,3.79,4.75,5.66,5.53,3.79,3.63,4.89,5.66,5.53,3.79,3.63,3.38,4.89
5.73,5.73,4.89,3.63,2.85,2.85,3.63,3.38,3.38,4.89,5.73,5.73,4.89,3.63,2.85,2.85
3.63,3.38,3.38,4.76,5.60,5.90,5.29,4.74,4.66,5.53,5.34,5.02,4.73,4.53,4.57,4.65
4.93,5.48,5.53,4.51,4.43,5.14,5.33,5.41,5.74,5.88,5.00,4.53,5.43,5.40,4.94,4.33
4.95,5.53,5.31,5.02,4.73,4.78,NA,NA
>chr1:69142451-69143451
NA,NA,5.60,4.95,3.85,3.95,4.73,4.85,4.95,5.19,5.19,4.95,4.61,4.67,5.40,5.90
5.40,4.52,4.14,5.22,5.35,4.77,4.63,4.51,4.80,5.30,5.23,5.27,5.50,5.33,4.82,4.85
5.30,5.56,5.74,4.95,4.33,4.85,4.93,4.85,4.93,5.44,5.42,4.52,3.35,4.14,5.30,5.43
5.36,5.67,5.69,4.98,4.51,4.19,4.81,5.44,5.37,5.13,5.32,5.31,4.97,4.69,4.39,4.46
5.23,5.40,4.67,4.53,5.46,5.31,5.11,5.62,5.74,5.89,5.58,4.82,4.33,5.19,5.32,4.49
3.85,5.10,5.91,5.99,5.89,5.03,4.24,4.36,5.28,5.89,4.72,3.90,4.02,3.68,3.38,3.38
4.89,5.73,5.58,4.90,4.89,5.23,5.36,5.82,5.57,4.36,2.85,3.63,4.89,5.66,6.07,5.76
5.40,4.98,4.94,5.31,5.32,5.13,5.54,5.84,4.33,3.75,4.65,5.45,5.08,5.36,5.82,5.82
5.10,3.85,3.95,4.86,4.68,4.02,3.68,4.35,5.40,5.93,5.48,4.49,4.25,4.85,5.33,6.00
5.82,4.89,4.05,3.85,3.34,4.52,5.45,5.08,5.36,5.37,4.65,5.11,5.58,5.58,4.81,4.46
4.79,4.46,3.84,4.12,5.60,5.90,4.89,3.95,3.85,4.05,4.35,4.74,5.33,5.76,5.74,5.27
5.14,6.02,5.66,4.89,3.38,4.05,3.85,3.34,4.31,4.63,4.76,4.98,5.96,5.80,5.17,4.30
4.27,3.84,4.27,4.74,4.80,4.93,5.48,5.53,5.11,5.28,5.53,3.79,4.75,5.91,5.99,5.41
5.29,4.54,3.64,4.87,5.62,5.53,3.79,4.27,4.74,4.80,4.52,4.63,4.97,5.34,5.08,4.39
4.43,5.33,6.00,5.57,5.11,4.65,5.69,5.33,4.43,4.51,4.80,4.80,5.11,5.57,5.82,5.36
5.23,4.89,3.84,4.12,5.21,5.57,5.43,5.45,4.46,4.69,5.46,5.52,4.46,4.36,4.43,5.33
6.00,5.49,4.93,3.90,4.66,5.38,5.33,5.24,5.23,5.08,4.69,5.46,5.52,4.46,4.81,5.28
6.07,6.07,5.66,4.89,3.63,3.84,4.89,5.55,5.78,5.41,4.76,3.38,3.38,3.38,3.68,3.35
3.34,3.85,4.05,4.89,5.91,5.99,5.89,5.21,4.76,3.38,3.38,3.63,2.85,4.24,5.03,5.20
5.94,5.66,4.82,4.51,4.81,5.58,5.73,4.75,2.85,4.36,5.58,5.58,5.11,5.53,5.66,4.89
3.68,4.02,4.80,4.74,4.74,4.65,4.95,5.20,5.13,5.37,5.44,4.36,2.85,3.63,3.38,3.38
4.35,5.40,5.50,4.46,4.69,5.15,5.30,4.82,4.51,4.81,5.62,5.37,5.33,5.13,5.69,4.98
4.51,4.84,5.08,4.79,4.46,4.12,4.75,5.82,6.00,4.74,4.36,4.36,3.90,4.52,5.15,5.94
5.22,5.11,5.62,5.77,5.61,4.80,4.94,4.82,4.30,5.24,5.65,6.00,5.22,4.51,4.65,5.69
5.33,4.50,4.31,4.14,5.31,5.38,4.84,5.40,5.94,5.40,4.36,4.05,4.42,4.62,4.82,5.02
5.66,5.56,4.77,4.29,4.99,5.69,5.13,4.24,3.85,4.05,4.89,5.66,5.53,4.51,5.22,5.93
5.47,4.98,3.75,4.12,3.63,3.38,4.89,5.91,5.99,5.41,5.29,4.85,4.68,4.73,4.69,4.39
4.89,5.23,4.61,4.03,4.36,5.40,6.00,5.60,4.76,3.38,3.38,3.63,2.85,2.85,4.27,5.40
5.94,5.40,4.42,3.75,4.05,3.68,3.38,4.35,4.74,5.33,6.00,5.80,5.17,4.97,5.21,4.95
3.85,3.34,3.35,4.52,5.42,5.42,4.97,4.63,4.27,3.79,5.30,5.82,5.89,5.19,4.52,3.74
4.57,5.22,5.33,5.26,5.02,4.81,4.31,4.65,5.40,6.00,5.22,3.75,2.85,3.63,4.89,5.91
5.37,5.13,5.48,5.93,5.15,4.63,4.51,4.82,5.33,4.89,3.84,3.63,4.35,4.74,5.14,5.75
5.16,4.61,4.82,5.15,6.00,5.46,4.24,4.36,5.28,6.07,6.07,5.28,5.11,5.53,5.28,4.81
4.46,4.79,4.46,3.84,3.63,3.38,3.38,3.38,4.35,4.74,4.67,4.92,5.02,5.42,5.42,4.12
3.84,4.27,5.15,5.84,5.35,5.22,5.08,5.50,5.22,3.75,4.36,5.44,5.99,5.27,4.27,4.90
5.57,5.96,4.68,3.64,4.87,5.62,6.07,5.76,5.76,6.07,5.66,4.89,3.38,3.38,3.63,3.79
5.53,5.28,5.11,5.53,5.66,5.10,3.85,4.49,5.20,5.32,5.50,5.74,6.20,5.54,4.03,4.31
4.50,5.33,6.00,5.57,5.11,4.65,5.60,4.98,4.63,5.05,4.67,4.61,4.96,5.39,5.56,5.22
4.57,5.08,4.86,4.65,5.11,5.57,5.96,4.98,4.76,4.63,4.35,3.63,3.79,4.80,4.80,5.11
5.28,5.53,5.11,5.44,5.37,5.33,5.73,5.57,5.11,4.80,4.80,3.79,4.75,5.82,5.73,5.33
5.37,5.62,5.01,4.14,4.88,5.82,5.82,4.75,3.79,4.80,5.76,6.07,5.28,5.11,4.80,4.80
3.79,3.63,4.89,5.73,5.58,4.90,4.89,5.55,5.55,4.89,4.90,5.44,5.37,5.33,5.73,5.82
4.75,2.85,3.75,5.22,6.00,5.46,4.24,2.85,4.75,5.91,5.37,5.33,5.73,5.57,5.11,4.80
4.80,3.79,4.75,5.82,5.73,4.24,3.85,5.10,5.82,5.96,4.98,4.51,4.98,5.40,4.80,3.79
4.12,5.60,6.00,5.22,4.36,3.75,4.74,5.69,4.65,3.79,3.63,4.35,4.74,4.80,4.92,5.40
5.90,4.89,4.78,5.22,5.80,5.29,4.74,3.75,4.81,5.44,5.37,4.69,4.86,4.68,4.02,4.70
5.66,5.53,3.79,3.63,3.38,3.38,4.35,4.74,4.80,4.02,4.36,4.74,4.67,5.17,5.13,5.61
5.93,5.54,5.33,4.86,4.65,5.11,5.28,5.53,3.79,4.75,5.82,5.73,4.24,3.85,4.05,4.76
5.60,5.52,5.38,5.40,4.80,5.11,5.58,5.73,4.75,2.85,2.85,4.75,5.73,5.58,5.11,4.80
5.40,5.38,5.34,5.47,4.98,4.72,5.40,4.80,3.79,4.75,5.66,6.02,5.14,5.02,4.99,4.65
4.02,4.52,5.21,5.57,5.02,5.19,5.34,5.88,6.02,5.48,5.01,4.61,5.08,5.41,4.76,3.63
2.85,4.24,5.30,5.08,4.84,4.73,4.65,4.02,3.68,3.38,3.38,3.38,3.38,4.35,4.63,4.73
4.68,4.78,4.97,4.68,4.02,3.68,4.89,5.66,5.53,4.51,4.43,5.14,5.33,5.26,5.43,5.45
4.46,3.84,3.63,4.89,5.73,5.58,4.81,3.75,3.64,4.06,4.05,4.89,5.66,5.53,5.11,5.28
5.89,5.38,5.52,5.60,4.52,3.35,3.34,4.67,5.62,5.89,4.98,4.51,4.98,5.96,5.49,5.01
4.14,4.63,5.40,5.23,5.84,6.02,5.62,5.17,4.30,4.99,5.50,5.55,5.78,5.15,4.69,4.89
5.55,5.78,5.70,4.38,4.49,5.20,4.95,4.65,4.74,4.63,4.76,4.80,4.93,4.63,4.31,4.05
4.70,5.91,5.37,4.69,4.86,4.93,5.00,5.41,5.69,5.79,5.76,5.76,5.79,5.37,5.36,5.23
5.76,5.32,4.80,3.79,3.63,4.76,5.21,5.20,5.80,5.58,4.97,4.84,4.85,4.30,4.27,4.90
5.44,5.99,5.27,4.27,4.90,5.58,5.58,4.36,2.85,4.12,5.21,4.97,4.65,4.05,3.38,3.38
4.76,5.60,6.00,5.22,4.51,4.65,4.86,4.24,4.25,5.35,5.50,4.46,4.39,5.22,5.94,5.40
4.77,4.29,4.78,4.97,4.93,5.00,4.93,5.29,5.90,5.46,4.24,2.85,4.75,5.66,6.07,5.76
5.76,5.76,4.80,5.11,5.28,5.53,NA,NA
>chr1:75016807-75017807
NA,NA,5.66,6.07,5.79,5.60,4.98,4.51,4.19,4.81,5.15,5.78,5.55,5.50,5.50,5.33
4.82,4.51,4.81,5.58,5.73,4.89,3.38,3.68,3.35,4.03,5.20,5.88,5.36,5.16,5.40,4.49
3.85,4.74,4.74,5.14,5.47,5.93,5.35,4.25,3.34,3.35,4.52,5.42,5.56,4.93,4.72,4.85
5.30,5.56,5.47,4.94,4.33,4.67,5.04,5.41,5.76,5.20,4.03,3.35,4.36,5.40,5.93,5.47
4.54,4.42,5.56,5.41,4.93,4.90,4.80,4.84,5.08,5.42,4.95,3.85,4.24,5.13,5.69,4.98
4.51,4.98,5.54,5.69,5.32,4.99,5.26,5.20,5.13,5.37,6.01,5.79,5.69,5.33,4.74,4.36
4.02,4.80,4.74,4.27,2.85,2.85,3.63,4.35,5.40,5.94,5.40,4.84,4.97,5.53,5.22,5.34
5.74,4.80,4.63,5.05,4.63,4.80,4.93,4.63,4.31,4.81,5.49,5.73,5.33,5.37,5.62,4.81
4.31,4.63,4.73,4.78,5.31,5.38,4.33,4.06,4.95,5.21,5.20,5.80,5.58,4.97,4.69,4.39
4.46,5.50,5.15,4.63,4.31,4.76,4.69,4.51,5.53,5.48,4.48,4.14,5.22,5.94,5.22,3.75
4.36,5.58,5.58,4.90,4.89,5.23,5.10,5.40,5.90,5.60,4.12,3.84,4.46,5.23,5.29,4.93
4.86,4.69,5.37,5.62,4.93,4.80,4.43,4.39,4.46,5.50,5.22,4.36,4.46,5.52,5.46,5.02
5.53,5.66,4.75,3.84,4.46,5.50,5.22,4.39,4.46,5.50,5.22,4.39,5.08,5.19,4.66,4.03
4.06,5.10,5.82,5.73,4.24,4.38,5.42,5.42,4.94,4.84,4.82,4.30,5.17,5.85,5.58,4.93
3.90,4.66,5.08,5.23,5.29,4.74,3.75,4.81,5.28,6.07,5.76,4.80,3.79,3.63,3.38,4.89
5.82,5.73,5.08,4.57,4.65,4.92,5.19,4.97,4.65,4.74,4.74,4.80,4.02,4.36,5.40,5.93
5.47,4.94,4.72,4.77,4.73,4.85,5.29,5.32,5.84,6.01,5.43,5.02,4.82,4.66,4.74,4.92
4.63,4.92,5.29,4.95,5.24,5.58,5.57,4.99,5.04,5.00,4.68,4.02,3.68,3.38,3.38,4.89
5.91,5.37,5.13,5.20,4.95,4.65,4.74,5.40,5.94,5.84,5.32,5.20,5.00,4.57,5.04,5.00
4.68,4.93,5.62,5.99,5.27,4.99,4.99,5.15,5.80,5.46,5.24,5.33,5.50,4.99,4.30,5.24
5.58,5.89,6.20,5.54,4.69,4.89,5.56,5.74,5.27,5.43,5.30,4.98,5.40,5.16,5.27,5.31
5.32,5.94,5.43,4.61,4.82,5.15,5.50,5.08,5.22,5.52,5.65,4.82,4.03,4.58,4.89,5.41
5.31,4.98,5.40,5.79,5.79,5.40,5.00,4.51,5.08,5.39,5.36,4.83,5.00,5.37,5.54,5.38
4.79,5.08,5.22,5.34,5.74,5.27,5.08,5.41,4.76,3.63,2.85,4.36,5.57,5.96,4.99,4.62
4.75,4.58,4.77,5.31,5.05,5.17,5.86,5.37,5.33,5.13,5.69,4.98,4.76,4.69,3.75,2.85
4.12,5.41,5.08,5.27,5.67,5.41,4.82,4.51,4.05,4.52,5.41,5.08,5.10,5.04,5.41,5.69
5.54,4.72,4.74,5.69,4.65,3.79,4.27,4.63,4.97,5.34,5.34,5.27,5.50,5.15,4.31,3.34
4.67,5.62,5.53,3.79,4.12,5.21,4.97,4.65,4.74,4.63,4.76,4.80,4.97,4.93,5.00,4.93
5.00,4.93,4.92,4.85,4.68,4.78,4.97,4.68,4.02,4.52,5.21,4.97,5.24,5.58,5.89,5.74
5.88,4.88,4.63,5.04,4.68,4.93,5.62,5.37,4.69,4.86,5.41,5.69,4.65,5.11,5.58,5.58
4.81,3.75,4.98,5.75,5.16,4.61,5.01,5.62,5.37,4.69,4.89,5.80,5.22,4.14,3.35,4.36
4.63,4.76,4.98,5.76,5.20,4.03,3.35,4.70,5.66,5.53,5.11,5.57,6.00,5.33,4.43,4.51
4.80,4.80,5.11,5.58,5.58,5.11,4.80,4.80,3.79,4.75,5.73,5.73,5.10,3.85,3.34,4.31
5.15,5.94,5.84,5.15,4.27,4.90,5.28,5.53,5.11,5.58,5.58,5.11,4.65,4.86,5.33,5.37
5.30,4.51,4.43,4.80,4.92,5.40,5.52,4.46,4.12,4.12,5.41,5.08,4.61,4.94,5.40,5.52
4.77,4.63,4.94,5.34,5.34,4.99,5.02,4.99,5.04,4.92,5.02,5.58,5.80,5.20,5.19,4.65
3.75,4.42,5.56,5.46,5.24,5.30,5.45,4.65,4.31,4.81,4.51,3.74,3.35,3.68,3.38,4.89
5.91,5.43,4.33,4.54,5.29,4.95,4.65,4.05,3.38,4.35,5.40,5.93,5.47,4.92,4.51,4.63
4.36,3.90,4.52,4.50,5.14,5.33,4.95,5.17,5.62,5.53,3.79,4.12,5.41,5.30,4.82,4.94
5.47,5.93,5.40,4.35,3.63,3.79,5.53,5.28,4.36,4.24,5.30,5.42,4.94,4.19,4.36,4.69
4.76,4.92,5.40,5.19,4.84,5.31,5.73,5.80,5.38,4.84,4.73,5.22,5.56,5.31,5.02,4.93
4.80,4.51,4.98,5.65,5.37,5.33,5.73,5.80,4.87,4.03,4.58,4.75,4.75,4.89,5.44,5.42
4.95,4.65,4.97,5.21,4.95,3.85,3.95,4.86,5.14,5.33,5.26,4.99,4.65,4.52,5.15,5.50
5.27,5.34,4.97,4.84,5.56,5.43,4.61,4.82,4.50,4.80,4.92,5.19,4.97,4.85,4.84,4.76
4.31,4.63,4.63,4.76,4.31,4.05,3.68,4.89,5.73,5.58,5.01,4.61,5.23,5.76,5.93,5.46
4.33,4.37,5.30,5.80,5.40,4.84,5.38,5.56,4.77,4.29,4.99,5.69,5.84,5.41,4.97,4.80
4.81,4.51,5.08,5.73,5.57,4.90,4.46,5.23,4.89,4.69,5.54,6.20,5.89,5.03,4.69,4.46
4.79,4.77,4.36,4.98,5.33,5.26,5.43,5.45,4.46,4.90,5.44,5.37,4.03,4.52,5.19,5.89
6.20,5.54,4.03,3.35,3.68,4.89,5.73,5.58,4.48,3.74,4.57,4.65,4.52,5.15,6.00,5.46
5.02,5.30,5.37,4.69,4.89,5.23,4.46,4.90,5.58,5.85,4.87,3.64,4.54,5.40,5.39,4.96
4.77,4.72,4.85,5.30,5.23,5.27,5.50,5.55,5.55,4.89,4.69,5.03,4.97,4.65,4.05,3.38
3.38,4.89,5.91,5.43,5.13,5.38,5.31,5.11,5.13,5.13,5.08,4.51,5.19,5.31,5.40,4.92
4.76,4.63,4.52,4.80,4.43,4.36,4.46,5.34,5.47,4.92,4.76,4.63,4.82,4.61,5.08,5.41
4.95,4.65,5.05,5.10,4.78,4.89,5.90,5.40,4.52,3.34,3.85,4.05,3.38,4.35,4.74,5.33
5.69,5.79,5.79,5.60,4.98,4.76,4.63,4.35,3.38,4.05,3.85,4.49,5.40,5.79,5.94,5.56
4.42,4.68,5.76,5.55,4.71,4.66,5.41,5.56,4.84,5.38,5.56,4.42,3.75,4.81,5.48,6.07
5.79,4.86,4.24,3.85,4.74,4.74,4.67,4.92,4.63,4.31,4.81,5.49,5.73,4.24,4.67,5.86
5.99,5.41,5.20,5.13,5.37,5.44,4.36,4.24,5.15,5.30,4.82,4.94,5.52,5.41,5.17,5.43
5.25,4.96,4.63,4.51,4.31,4.63,5.15,6.00,5.40,4.94,4.17,4.53,5.23,5.88,5.53,4.86
4.24,4.25,4.85,5.14,5.75,5.79,5.94,5.94,5.20,5.21,4.52,4.02,4.68,5.00,4.67,4.85
4.85,4.97,5.19,4.65,4.31,4.76,4.63,4.74,3.85,4.24,5.73,5.82,4.75,3.79,5.53,5.66
4.89,3.38,3.38,4.05,4.65,4.95,5.33,5.14,4.43,4.39,4.46,5.50,5.40,4.36,4.02,4.65
4.57,5.00,5.40,5.16,5.27,5.53,NA,NA
>chr1:79134505-79135505
NA,NA,5.05,5.17,5.85,5.58,5.01,4.61,5.23,4.89,4.90,5.28,5.53,3.79,4.75,5.73
5.73,4.75,2.85,2.85,4.27,4.63,4.76,4.98,5.76,5.55,5.13,4.97,5.88,6.02,5.62,4.67
3.95,4.86,4.68,4.02,4.52,5.42,5.08,4.84,5.56,5.94,5.78,5.15,5.02,5.53,5.28,4.90
5.08,5.34,4.94,4.98,5.40,5.76,5.76,5.76,5.79,5.69,5.32,4.57,4.53,4.89,5.23,4.46
3.84,3.63,4.35,5.40,5.94,5.84,5.15,4.27,4.90,5.44,5.37,5.33,4.86,5.53,5.84,5.50
5.40,4.35,3.63,3.79,5.53,5.66,4.89,4.05,3.85,3.34,3.35,4.36,5.40,5.50,5.84,5.53
5.69,4.74,4.72,5.54,4.86,5.11,5.22,5.94,5.35,4.25,3.34,3.35,4.36,5.40,5.94,5.84
5.20,5.03,4.69,4.89,5.55,5.78,5.15,4.69,4.46,4.79,4.77,4.36,4.74,4.92,4.85,4.93
5.19,5.08,3.84,4.12,5.60,5.91,4.89,5.08,5.73,5.57,4.36,4.36,5.44,5.43,4.33,4.68
5.60,5.53,5.88,5.34,4.97,4.63,4.82,4.14,4.88,5.82,5.80,4.67,4.49,5.20,5.26,5.02
5.19,5.31,5.56,5.14,4.97,4.80,4.76,4.63,4.52,4.80,4.50,4.31,4.03,5.37,5.91,4.75
2.85,2.85,4.75,5.73,5.58,4.36,2.85,3.63,4.76,5.42,5.42,4.97,4.63,4.35,3.68,3.35
4.03,5.37,6.01,6.01,5.82,5.27,4.99,5.50,5.55,5.79,5.40,4.49,4.38,5.65,6.00,5.22
4.39,4.89,5.33,4.82,4.85,4.97,5.41,5.69,5.54,5.38,5.52,5.65,5.24,4.30,4.82,4.66
4.74,5.76,5.74,5.89,5.21,4.76,3.63,3.79,4.80,5.32,5.76,5.55,5.78,5.45,4.52,4.03
5.37,5.44,4.36,4.24,5.03,5.20,5.84,5.94,5.22,4.51,5.53,5.66,4.89,3.38,4.05,4.65
4.30,5.14,6.02,5.66,4.70,3.35,4.03,5.20,5.62,5.08,4.51,5.19,5.34,5.53,4.66,4.74
5.69,4.65,5.11,5.58,5.73,4.89,3.38,3.38,3.63,4.12,4.46,4.79,5.08,4.66,4.74,5.76
5.74,5.89,5.21,4.76,3.63,3.79,4.80,5.32,5.76,5.55,5.78,5.45,4.52,4.03,5.37,5.44
4.36,4.24,5.03,5.20,5.84,5.94,5.22,4.51,5.53,5.66,4.89,3.38,4.05,4.65,4.30,5.14
6.02,5.66,4.70,3.35,4.03,5.20,5.62,5.08,4.51,5.19,5.34,5.53,4.66,4.74,5.69,4.65
5.11,5.58,5.73,4.89,3.38,3.38,3.63,3.79,4.80,5.40,5.38,5.52,5.60,4.76,4.05,4.65
5.05,5.10,4.14,4.52,5.19,5.89,5.82,5.93,5.14,4.30,5.24,5.58,5.89,5.82,5.93,5.14
4.30,4.85,4.85,4.80,4.92,5.31,5.08,5.13,5.43,5.91,5.10,4.43,4.21,4.84,5.53,5.30
3.79,3.63,4.76,5.41,5.08,5.27,5.74,5.93,5.15,4.63,4.31,4.76,4.69,3.75,3.75,4.69
4.97,5.42,5.42,4.38,3.95,4.86,5.41,5.69,5.79,5.76,4.80,3.79,4.75,5.73,5.58,4.90
4.46,4.79,5.22,5.38,5.55,5.79,5.75,4.98,4.36,4.36,3.90,4.92,5.31,5.08,4.84,5.56
5.46,4.93,4.72,4.51,4.63,4.63,4.97,5.34,5.08,3.84,3.63,4.89,5.73,5.58,4.90,4.27
4.30,4.65,4.05,4.89,5.82,5.73,5.33,5.54,5.54,4.03,4.31,4.50,5.14,5.33,4.95,4.65
4.05,3.38,4.76,5.21,5.57,4.99,5.32,5.69,4.65,5.11,5.58,5.58,5.01,4.61,5.23,4.89
4.69,5.03,4.97,5.24,5.65,6.00,5.15,4.31,3.34,4.38,5.70,5.08,4.61,4.03,4.70,5.73
5.58,5.11,5.53,5.28,5.11,5.53,5.48,5.01,4.61,5.08,5.70,4.38,3.34,4.31,5.15,5.50
5.84,5.32,5.76,6.07,5.28,4.81,3.75,4.74,6.00,5.57,5.11,5.53,5.48,4.93,4.80,4.43
3.75,4.36,5.28,5.53,5.11,5.57,6.00,5.33,4.74,4.35,3.63,3.84,4.27,5.02,4.99,4.65
4.93,5.49,5.96,4.98,4.76,4.69,4.51,4.65,5.60,4.97,4.82,5.41,5.67,5.27,5.08,5.15
4.69,4.46,4.79,5.38,5.40,5.76,5.76,4.80,5.02,5.46,5.91,5.43,5.57,5.19,4.52,3.34
3.85,4.05,4.35,4.98,5.38,5.36,5.09,4.63,4.36,4.05,4.31,4.76,4.63,4.63,3.75,3.64
4.06,5.10,5.73,5.85,5.17,4.95,5.31,4.80,4.88,5.67,5.13,4.24,3.85,4.05,4.89,5.82
5.96,4.98,4.51,4.19,4.81,5.44,5.43,4.33,4.54,5.40,5.39,4.89,4.76,4.73,4.69,3.75
4.24,5.46,5.91,4.89,5.08,4.86,4.65,5.02,5.30,5.08,4.84,4.94,5.91,5.46,4.24,2.85
3.63,4.35,4.74,4.80,4.02,4.52,5.21,5.89,5.99,5.44,4.90,4.46,5.50,5.35,4.85,5.05
5.50,5.32,5.33,5.14,4.86,3.95,4.25,5.35,6.00,5.40,4.92,3.90,4.72,5.89,5.66,4.70
4.05,4.31,4.63,4.92,4.67,4.43,4.36,3.75,4.98,5.33,4.95,5.17,5.85,5.73,4.89,3.38
3.63,2.85,3.75,4.43,5.14,5.56,5.31,5.02,5.05,5.10,5.23,5.76,5.93,5.46,5.13,5.08
5.31,4.52,4.14,5.30,5.94,5.55,5.50,4.99,4.30,5.17,5.62,5.53,5.02,5.46,6.00,5.22
4.51,5.53,5.62,5.15,4.80,5.13,5.18,4.80,4.76,4.63,4.74,4.65,4.95,5.31,5.27,5.23
4.89,4.69,5.46,5.52,5.22,5.08,5.50,5.40,4.27,3.84,4.27,5.27,5.74,5.88,4.88,4.14
4.82,4.63,4.76,4.80,5.30,5.56,5.47,5.14,5.00,4.93,4.86,4.69,5.20,5.76,4.98,4.76
4.63,4.63,4.42,4.62,4.76,4.85,4.93,4.80,4.76,4.63,4.63,4.42,4.29,4.45,4.73,5.22
5.75,5.79,5.55,5.50,5.27,5.23,4.89,4.69,5.20,5.88,4.88,4.80,5.31,5.32,5.50,5.73
5.50,5.74,5.99,5.91,4.89,3.68,4.05,3.75,4.33,5.43,5.91,4.70,4.05,4.51,4.72,4.72
4.51,4.05,4.36,5.40,5.93,5.47,4.85,4.68,4.81,4.84,5.08,4.79,5.22,5.53,5.23,4.53
4.17,4.82,4.63,4.76,4.31,4.81,5.58,5.58,5.01,4.17,4.83,5.43,5.65,5.18,4.37,3.64
4.87,5.62,5.89,4.98,4.51,4.80,5.30,5.56,5.47,4.98,4.72,5.40,5.32,5.14,5.27,5.74
5.88,4.88,4.14,4.82,4.63,4.76,4.80,4.97,4.93,5.00,4.93,5.29,5.23,5.27,4.99,5.15
5.84,5.94,5.40,4.27,3.84,4.46,5.45,5.43,5.26,5.33,5.14,4.74,4.74,4.65,4.97,5.21
4.95,4.06,4.33,5.08,5.42,4.82,4.33,5.08,5.42,4.95,4.65,4.97,5.21,4.76,3.38,3.68
4.03,4.17,4.53,5.43,5.53,5.27,5.23,4.89,4.39,5.22,6.00,5.46,5.02,5.53,5.66,5.10
3.85,4.24,5.73,5.57,4.36,4.36,5.28,5.89,4.72,3.90,4.92,5.40,6.00,5.35,4.25,4.24
5.13,5.84,4.74,3.75,4.12,4.12,5.42,5.56,4.93,4.77,4.82,4.75,4.62,4.99,5.96,5.82
4.89,3.63,3.79,4.80,5.76,6.07,5.28,4.81,4.19,4.51,4.80,4.97,4.68,4.52,4.63,4.97
5.42,5.31,4.94,4.17,4.33,4.97,5.96,5.49,4.48,4.03,5.54,6.20,5.89,5.58,4.82,4.33
5.08,5.42,4.38,3.95,4.89,5.56,NA,NA
>chr1:79539936-79540936
NA,NA,5.32,5.29,4.85,4.29,4.45,4.73,5.04,5.00,4.68,4.02,4.52,5.41,5.30,5.24
5.23,5.34,5.27,5.50,5.40,4.36,3.35,3.34,4.67,5.62,6.07,6.01,5.37,4.03,4.48,5.58
5.58,4.36,2.85,4.12,5.42,5.56,4.93,4.77,4.73,4.85,5.40,5.31,5.02,4.73,3.95,4.38
5.65,5.90,4.89,4.78,5.31,5.58,5.02,4.93,4.37,3.64,4.82,5.42,5.56,5.24,5.30,5.45
4.65,3.75,4.42,5.40,5.35,4.46,4.81,5.28,6.07,5.76,5.32,5.76,5.55,5.79,5.67,5.27
5.16,5.40,4.98,5.31,5.58,4.97,4.63,4.82,4.61,5.43,5.94,5.32,5.33,5.14,4.50,4.31
4.03,5.20,5.76,5.33,4.50,4.52,4.80,4.85,4.25,3.34,3.35,3.68,4.89,5.73,5.85,5.15
4.21,4.84,5.53,5.30,3.79,4.12,5.41,5.78,5.78,5.41,4.76,3.63,3.79,5.53,5.66,4.70
4.03,4.14,4.80,5.53,5.31,5.02,4.92,4.67,4.50,4.82,4.14,4.88,5.82,5.57,4.81,4.46
5.52,5.46,4.81,3.75,4.98,5.47,5.67,4.94,4.18,3.75,4.81,5.49,6.00,5.41,5.00,4.67
4.74,4.35,3.68,3.35,4.14,5.10,5.74,6.20,5.54,5.33,5.62,5.74,5.27,4.27,4.39,4.43
4.67,5.00,5.14,5.47,5.56,5.40,4.63,4.88,5.37,5.79,6.07,5.48,4.93,3.90,4.36,4.36
4.74,5.69,5.79,6.07,5.66,4.75,2.85,2.85,3.63,4.76,5.60,5.90,5.30,4.78,4.68,4.81
4.19,4.12,3.63,4.89,5.73,5.73,4.75,3.79,4.65,5.69,5.41,5.00,4.93,4.86,4.78,5.22
6.01,5.43,5.02,4.99,5.27,4.79,5.38,5.40,5.32,5.88,5.34,5.02,4.93,4.80,4.81,4.51
5.08,5.13,5.84,5.41,5.04,4.63,4.63,5.40,5.56,5.47,5.14,4.74,4.74,4.65,4.30,4.27
4.90,5.58,5.58,4.48,3.74,4.89,5.45,5.27,5.34,5.19,4.89,4.76,4.81,4.98,5.40,4.80
5.02,5.30,5.08,5.13,5.43,5.62,4.93,3.90,3.75,4.36,5.22,6.00,5.46,4.24,2.85,3.63
3.38,4.89,5.82,6.00,5.33,4.74,4.35,3.63,3.79,4.80,4.80,3.79,4.27,4.63,4.97,5.42
5.42,4.76,3.68,4.02,3.90,3.75,4.81,5.58,5.58,4.81,4.51,4.82,5.30,5.45,4.92,4.68
4.86,4.53,4.57,5.04,5.00,4.68,4.02,3.68,3.38,3.38,4.89,5.66,6.02,5.14,5.02,5.43
5.67,5.47,5.14,4.74,4.36,3.35,4.03,5.37,5.44,5.11,4.80,5.32,5.84,4.79,5.22,5.08
4.79,4.77,4.36,4.74,6.00,5.57,4.36,2.85,4.12,5.21,5.57,5.02,4.81,4.92,5.29,4.95
5.17,5.62,6.02,5.14,5.27,5.99,5.44,4.90,4.89,5.23,5.36,5.37,5.53,5.84,5.23,5.29
4.74,4.72,5.89,5.28,5.11,5.53,5.62,5.17,4.30,5.14,5.32,4.80,3.79,4.12,5.60,6.00
5.15,4.63,4.42,4.62,4.76,4.90,4.51,5.08,4.86,4.65,5.11,5.58,5.58,5.11,5.53,5.28
5.11,5.53,5.28,5.11,4.80,4.80,5.11,5.58,5.58,5.11,4.80,5.32,5.84,5.50,5.22,4.51
4.80,4.80,5.11,5.58,5.58,5.11,4.65,5.37,5.36,5.16,5.75,4.98,4.72,5.40,4.80,5.11
5.58,5.58,5.11,4.65,4.86,5.33,5.37,5.44,4.90,4.46,5.45,4.89,3.74,4.48,5.58,5.58
5.11,4.80,4.80,3.79,4.75,5.66,5.53,5.11,5.58,5.73,4.75,3.79,4.80,4.80,5.02,5.15
5.78,5.78,5.41,4.12,4.12,4.46,4.79,4.46,3.84,3.63,3.38,4.76,5.60,6.00,5.22,4.36
4.56,4.80,4.80,4.98,5.58,5.57,5.02,4.81,4.92,5.52,5.16,5.36,5.37,4.65,3.79,4.75
5.73,5.85,4.67,4.49,5.20,5.32,5.84,6.01,5.43,5.57,5.19,4.52,3.34,4.67,5.85,5.58
4.36,4.24,5.03,5.57,4.99,5.32,6.00,5.82,4.75,2.85,3.75,4.43,4.80,4.02,4.36,5.40
5.94,5.40,4.42,4.68,5.60,4.65,3.79,4.75,5.73,5.58,4.48,3.34,3.85,4.95,5.42,5.56
4.53,4.95,5.31,4.95,5.17,5.62,5.53,3.79,3.63,3.38,4.89,5.91,5.37,4.03,3.35,4.36
5.40,6.00,5.60,4.52,3.35,4.14,5.31,5.41,4.89,4.76,4.81,4.98,5.40,4.80,5.11,5.58
5.85,5.17,4.95,5.20,5.13,5.37,5.86,4.67,3.34,3.35,4.70,5.91,5.37,5.13,5.20,4.95
5.17,5.85,5.58,5.11,4.80,5.76,5.76,5.32,5.76,5.23,4.61,4.94,5.45,5.08,5.36,5.37
5.53,5.84,5.50,5.15,4.31,3.34,4.67,5.86,5.99,5.74,5.50,5.73,5.10,5.11,4.86,5.79
6.07,5.66,4.89,3.68,4.02,3.90,4.72,5.89,5.66,5.10,4.43,4.62,4.73,4.96,5.46,5.30
3.79,4.75,5.66,6.07,5.76,4.80,5.11,5.57,5.73,5.11,5.22,6.01,4.89,5.00,5.40,5.41
5.24,5.46,5.80,5.73,5.50,5.32,5.29,4.92,4.76,4.63,4.31,4.14,5.30,5.43,5.10,5.40
5.56,5.48,5.13,5.37,5.91,4.75,3.84,4.27,4.30,5.17,5.86,5.43,4.33,4.68,5.60,4.65
3.79,3.63,3.38,4.89,5.82,5.73,5.33,5.37,5.30,5.11,5.28,5.53,5.11,5.58,5.58,5.11
4.80,5.76,6.01,5.37,4.69,4.89,5.23,5.08,5.22,5.35,5.40,4.77,4.29,4.78,5.30,5.23
5.84,5.53,5.69,4.74,4.66,4.82,4.30,4.65,5.10,5.91,5.99,5.74,5.50,5.15,4.27,4.90
5.57,6.00,5.32,4.57,5.08,4.86,4.65,5.11,5.44,5.99,5.89,5.03,4.24,2.85,3.63,4.89
5.66,6.07,5.76,5.40,5.38,5.35,5.40,4.42,3.75,4.81,5.58,5.58,4.90,4.27,5.27,5.99
5.91,5.10,3.85,4.24,4.86,4.65,3.79,3.63,4.89,5.66,5.53,5.11,5.28,6.07,6.01,5.46
5.13,5.38,5.64,4.85,4.70,4.83,4.65,4.93,5.58,5.85,4.67,3.34,4.52,5.40,6.00,5.40
4.36,4.02,4.80,4.50,4.82,4.14,4.88,5.67,5.69,4.98,4.76,4.63,4.82,4.61,5.16,5.75
5.14,4.43,3.75,4.24,5.03,5.89,5.74,5.76,4.68,4.33,5.46,5.30,5.02,5.30,5.08,5.13
5.43,5.62,4.93,4.80,4.43,4.51,4.80,5.32,5.88,5.34,5.02,4.92,4.93,5.00,4.74,4.72
5.40,4.80,5.11,5.58,5.58,4.81,4.46,4.79,4.46,3.84,3.63,4.35,4.63,4.76,4.80,4.97
4.68,4.92,5.19,5.20,5.94,5.43,4.61,4.94,5.40,5.91,5.43,5.49,5.50,5.20,5.19,4.65
4.51,4.33,4.17,4.94,5.31,5.56,5.24,5.33,5.50,4.99,5.15,5.50,5.74,5.74,5.62,5.08
4.89,5.45,5.84,5.93,5.82,5.74,5.50,5.32,5.31,4.80,4.63,5.40,5.23,5.27,5.34,4.97
4.33,4.06,5.10,5.73,5.58,4.48,4.14,5.22,5.94,5.40,4.27,4.12,4.19,4.94,5.58,5.80
5.32,5.31,4.95,4.53,5.56,5.42,4.52,4.02,3.90,4.72,5.89,5.48,5.01,4.17,4.53,5.56
5.31,4.65,4.31,4.63,4.92,4.93,5.04,4.63,4.14,5.01,5.62,5.37,4.69,4.89,5.23,5.27
5.34,5.23,5.24,5.41,5.52,4.92,4.51,4.19,4.81,5.44,5.99,5.41,5.31,5.27,5.43,5.74
5.10,5.06,5.01,4.92,5.04,4.99,NA,NA
>chr1:80137599-80138599
NA,NA,3.75,2.85,3.63,4.76,5.42,5.44,4.93,4.85,4.93,4.85,4.33,4.95,5.74,5.56
5.30,4.37,4.42,5.56,5.41,4.96,5.02,5.41,5.75,4.98,3.75,4.81,5.28,6.02,5.84,5.23
5.30,4.37,4.18,4.94,5.91,5.40,4.92,4.68,5.00,4.74,4.66,5.53,5.34,5.02,4.92,5.04
4.73,4.69,4.73,5.10,5.02,4.81,4.92,5.40,5.43,4.93,4.93,5.56,5.42,5.24,4.30,4.99
5.34,4.97,4.84,5.40,5.94,5.15,4.82,4.17,4.61,4.73,4.85,5.29,5.26,4.99,5.04,5.00
5.41,5.76,5.20,5.33,5.73,5.82,4.89,3.38,3.63,3.79,4.65,5.69,5.33,4.74,4.35,3.38
3.63,2.85,4.36,5.57,5.82,4.88,4.80,5.53,5.39,4.96,4.96,5.08,5.25,5.64,5.38,4.84
5.56,5.46,5.06,5.29,5.30,4.95,5.02,5.66,5.56,4.42,4.68,5.60,5.79,6.07,5.28,4.81
4.19,4.81,4.93,5.39,5.53,4.80,4.88,5.88,5.20,4.69,4.86,5.14,5.56,5.31,5.02,4.93
4.85,4.33,4.95,5.74,5.56,5.30,4.85,4.82,5.41,5.52,4.92,4.63,4.92,4.67,4.43,3.75
4.24,5.15,5.08,4.61,4.03,4.70,5.73,5.85,4.87,4.33,5.19,5.40,4.94,4.82,5.41,5.52
4.94,4.82,5.41,5.75,5.14,4.97,4.37,3.64,4.87,5.86,5.99,5.41,5.20,4.98,5.22,5.80
5.40,4.67,4.83,5.43,5.65,5.17,4.74,4.36,4.96,5.28,5.68,5.88,5.56,4.84,5.38,5.31
4.98,5.40,5.79,5.94,5.56,4.77,4.58,4.89,5.39,5.53,4.95,4.33,4.94,5.40,5.19,4.84
5.40,6.01,5.43,5.26,5.33,5.14,5.04,5.02,5.19,5.46,5.17,5.04,4.57,4.53,4.86,5.14
5.33,5.26,4.99,5.04,5.29,5.90,5.60,4.76,3.38,3.38,3.38,3.38,3.38,3.38,3.38,3.38
3.38,3.68,4.02,4.80,4.74,4.36,4.02,4.80,4.74,4.36,4.02,4.80,4.74,4.36,4.02,4.80
4.74,4.36,4.02,4.80,4.74,4.74,4.65,4.95,5.31,5.27,5.23,5.76,6.02,5.28,4.90,4.46
5.50,5.15,4.52,3.90,3.75,4.12,4.12,5.42,5.42,4.97,4.84,4.46,4.03,4.58,4.89,5.44
5.42,4.38,4.24,5.73,5.80,4.67,3.95,4.89,5.56,5.47,4.98,4.72,5.40,4.80,5.02,5.30
5.42,4.97,4.69,3.75,3.75,4.69,4.97,5.42,5.31,4.52,4.03,5.37,5.91,4.70,4.02,3.90
3.75,4.81,5.28,6.07,5.76,5.76,6.01,5.82,5.27,5.14,6.02,5.28,5.11,4.80,5.40,5.38
5.52,5.40,4.52,4.03,5.37,5.91,4.75,2.85,2.85,4.75,5.66,6.07,6.07,5.28,5.11,4.80
5.40,5.38,5.52,5.60,4.12,3.79,5.53,5.66,4.89,3.38,3.63,3.79,4.80,5.32,5.14,5.27
5.99,5.62,4.93,4.80,4.74,4.35,3.63,3.79,5.53,5.48,4.81,4.31,4.76,4.84,4.85,4.97
5.19,4.52,3.34,4.67,5.80,5.73,5.33,5.54,5.84,4.33,3.75,4.05,3.68,3.38,3.38,4.89
5.73,5.73,4.89,4.05,4.65,4.95,5.33,5.22,4.99,5.26,5.33,4.98,3.75,4.81,5.57,5.73
5.08,4.89,5.91,5.40,4.92,4.80,4.74,4.35,3.63,3.79,5.53,5.66,4.75,3.79,4.65,5.69
5.33,4.74,4.35,3.63,2.85,4.24,5.46,5.90,4.89,4.69,5.54,5.54,5.13,5.20,4.95,5.17
5.85,5.58,5.11,4.80,4.80,5.11,5.58,5.58,4.81,4.46,4.79,5.84,6.02,5.66,4.70,4.05
4.31,4.81,4.80,4.18,4.54,5.29,5.41,5.82,5.30,5.11,5.58,5.58,4.48,4.14,5.30,5.43
5.36,5.88,5.20,5.33,5.73,5.57,5.11,5.53,5.66,4.89,4.05,3.85,4.24,5.73,5.57,5.11
5.53,5.66,4.89,3.63,3.79,4.80,4.80,3.79,3.63,4.89,5.73,5.73,4.75,3.79,4.65,5.69
5.33,4.74,4.35,3.38,3.63,3.79,5.53,5.28,4.36,4.36,5.28,5.53,5.11,5.28,5.53,5.02
5.15,5.08,5.36,5.37,5.79,6.07,5.66,4.70,4.03,4.61,5.08,5.45,4.52,4.14,5.31,5.38
4.84,4.94,5.67,5.47,4.54,4.33,5.43,5.91,4.89,4.05,4.65,4.97,5.03,5.02,5.53,5.48
5.01,4.14,4.14,5.01,5.58,5.58,4.90,4.89,5.55,5.79,5.52,4.54,4.42,5.40,5.94,5.40
4.36,4.02,4.68,5.00,4.93,5.00,4.93,4.86,3.95,4.67,5.85,5.58,5.11,5.53,5.66,4.75
2.85,4.24,5.46,6.00,5.40,4.35,3.63,2.85,2.85,4.12,5.60,6.00,5.40,4.35,3.63,3.79
5.30,5.53,5.32,4.86,5.22,5.82,5.82,4.89,3.63,3.84,5.08,5.23,4.93,4.96,5.36,5.19
4.70,4.77,5.56,5.88,5.59,5.08,4.92,5.56,5.46,4.53,4.67,5.40,5.80,5.71,4.85,4.70
4.83,5.22,5.33,5.41,5.99,5.86,4.87,4.03,4.58,4.89,5.39,5.53,5.27,5.43,5.30,4.14
3.35,4.52,5.42,5.56,5.24,5.41,5.52,4.94,4.72,4.96,5.43,5.65,5.18,4.85,4.77,5.29
5.27,5.08,5.02,5.10,5.06,4.47,4.63,4.77,5.35,5.84,5.20,5.19,4.65,3.75,4.18,4.94
5.67,5.47,4.92,4.63,4.92,4.74,4.66,5.53,5.34,5.02,4.92,5.04,4.73,4.84,4.97,5.53
4.84,4.51,4.92,5.40,5.43,4.53,5.00,5.82,5.80,5.17,5.05,5.47,5.10,4.73,4.92,5.40
5.94,5.40,4.74,4.06,4.03,4.58,4.94,4.92,5.10,4.83,5.04,5.00,5.41,5.76,5.20,5.33
5.73,5.82,4.89,3.38,3.63,3.79,5.30,5.82,5.89,5.21,4.76,3.38,3.38,3.63,2.85,4.36
5.57,5.82,5.00,4.83,5.36,5.19,4.95,4.85,4.73,4.78,5.22,5.80,4.89,4.78,5.31,5.46
5.06,5.29,5.30,4.95,4.96,5.41,5.41,4.77,4.94,5.29,5.41,5.74,5.62,5.08,4.51,4.90
4.93,5.39,5.53,4.80,4.88,5.88,5.20,4.03,4.31,4.92,5.38,5.36,5.01,4.93,4.85,4.33
4.95,5.74,5.56,5.30,4.85,4.82,5.41,5.52,4.92,4.63,4.92,4.67,4.43,4.39,5.08,5.23
5.06,5.08,5.25,5.71,5.94,5.35,4.46,4.03,4.70,5.19,5.19,4.95,4.85,4.93,4.85,4.77
5.29,5.27,5.01,5.05,4.63,4.14,4.94,5.45,5.78,5.79,5.40,4.98,5.22,6.01,4.94,4.45
4.66,5.44,5.31,4.92,3.90,4.36,4.96,5.28,5.19,5.02,5.05,5.02,5.58,5.31,4.98,5.40
5.67,5.71,5.18,5.02,5.05,5.02,5.31,5.53,4.95,4.33,4.94,5.40,5.39,4.96,4.96,5.40
5.56,5.28,5.26,5.33,5.14,5.04,5.02,5.19,5.46,5.17,5.04,4.57,4.53,4.73,5.01,5.06
5.10,4.83,5.04,5.29,5.90,5.60,4.76,3.38,3.38,3.38,3.38,3.38,3.38,3.38,3.38,3.38
3.38,3.38,3.38,3.38,3.38,3.38,3.68,4.02,4.80,4.74,4.36,4.02,4.80,4.74,4.35,3.38
3.38,3.68,4.02,4.80,4.74,4.35,3.63,3.79,5.30,5.37,5.13,5.20,5.41,5.99,5.91,4.89
3.63,3.84,4.46,5.50,5.15,4.82,4.61,5.23,5.50,5.27,5.23,5.29,5.04,4.99,5.57,5.21
4.52,4.02,3.90,4.72,5.54,5.69,5.33,4.74,4.35,3.38,3.63,3.79,4.80,5.32,5.84,5.23
5.29,4.93,5.04,4.63,4.80,5.74,NA,NA
>chr1:81394771-81395771
NA,NA,5.56,5.30,4.85,4.82,5.41,5.52,4.92,4.63,4.92,4.67,4.43,4.39,5.08,5.23
5.06,5.08,5.25,5.71,5.94,5.35,4.46,4.03,4.70,5.19,5.36,5.17,5.41,5.52,4.54,4.42
5.56,5.58,5.02,5.05,4.63,4.14,4.94,5.45,5.78,5.79,5.40,4.98,5.22,5.80,4.89,4.53
4.89,5.91,5.40,4.92,3.90,4.72,5.54,5.37,5.36,5.43,5.56,4.84,5.08,5.30,4.69,4.89
5.55,5.94,5.30,4.78,4.73,5.02,5.31,5.53,4.95,4.33,4.94,5.40,5.39,4.96,4.96,5.40
5.56,5.28,5.26,5.33,5.14,5.04,5.10,5.08,5.45,4.92,4.65,4.57,4.53,4.73,5.02,5.34
5.53,4.66,4.74,5.29,5.90,5.60,4.76,3.38,3.38,3.63,3.79,5.53,5.66,4.75,3.79,5.53
5.62,4.67,4.24,5.73,5.82,4.89,3.63,3.79,5.53,5.66,4.75,3.79,5.53,5.66,4.75,3.79
5.53,5.66,4.75,3.79,5.53,5.66,4.75,3.79,5.30,5.82,5.27,5.14,6.02,5.66,4.89,3.63
3.79,5.53,5.28,5.11,5.53,5.66,4.75,3.79,5.53,5.66,4.89,3.63,3.79,5.53,5.28,5.11
5.53,5.28,4.81,3.75,4.74,5.69,4.65,4.51,5.22,5.94,5.22,5.11,5.73,5.57,4.36,2.85
4.12,5.60,6.00,5.22,4.51,4.80,4.80,5.11,5.57,5.96,4.68,3.64,4.06,4.95,5.60,6.00
5.40,4.74,3.85,3.34,4.31,5.15,5.94,5.84,5.73,5.50,5.15,4.27,4.69,5.03,5.89,5.82
5.65,4.98,4.51,4.92,5.29,4.95,4.65,5.10,5.73,5.58,4.36,2.85,4.27,5.40,5.50,4.46
4.90,5.44,5.37,4.69,4.86,4.68,4.02,4.52,5.60,6.00,5.40,4.27,3.79,4.80,4.80,3.79
4.75,5.66,5.53,4.51,5.22,6.00,5.65,5.24,4.30,4.27,4.90,5.44,5.37,4.03,4.31,4.50
5.14,5.56,5.43,5.24,5.30,5.15,4.69,4.89,5.23,5.36,5.37,5.53,5.14,5.27,5.82,5.65
4.72,3.90,4.02,3.68,3.38,4.89,5.73,5.73,4.75,3.79,5.30,5.46,5.13,5.08,5.42,4.12
3.84,5.08,5.34,4.94,4.84,5.08,5.50,5.35,4.25,4.49,5.32,5.31,4.97,4.63,4.74,4.65
4.30,5.14,5.32,5.40,4.72,4.98,5.75,5.16,4.61,4.03,4.36,5.40,6.00,5.40,4.52,4.14
5.30,5.66,4.82,4.97,5.60,5.79,6.01,5.53,5.61,5.21,4.92,4.52,4.68,4.97,4.85,4.82
5.41,5.52,4.94,4.33,4.95,5.74,5.67,5.43,5.02,4.99,5.50,5.23,5.27,5.74,5.93,5.35
4.85,4.95,5.20,4.49,4.67,5.86,5.37,4.03,4.48,5.62,5.99,5.74,5.31,4.42,4.68,5.76
5.74,5.41,5.20,4.49,3.85,4.05,4.35,4.74,5.14,5.75,5.16,4.61,5.01,5.48,6.07,5.76
4.80,4.51,4.69,4.97,5.34,5.08,4.90,5.28,6.02,5.14,4.30,4.85,5.35,6.00,5.46,4.24
4.36,5.28,5.89,4.72,4.98,5.47,5.93,5.40,4.74,4.65,4.30,4.99,4.99,5.02,4.99,5.32
5.76,5.55,4.71,4.66,5.19,5.34,5.50,5.55,5.55,5.76,6.02,5.66,4.89,3.63,2.85,4.36
5.28,5.53,5.11,5.57,5.73,5.11,5.10,5.74,5.99,5.91,4.89,3.63,3.79,5.53,5.28,4.36
2.85,4.12,5.21,5.57,4.99,5.32,6.00,5.57,4.90,4.46,5.50,5.35,4.85,5.05,5.50,5.15
4.99,5.27,4.79,5.38,5.89,5.28,4.90,4.89,5.23,5.27,5.74,5.93,5.40,4.27,2.85,2.85
4.12,5.21,5.89,5.99,5.44,4.36,2.85,3.63,3.38,3.38,4.89,5.73,5.73,4.75,3.84,4.27
5.15,5.50,5.74,6.20,6.20,5.41,5.31,4.80,4.63,5.40,5.90,5.60,4.76,3.38,3.63,2.85
4.36,5.58,5.58,4.90,4.27,4.30,5.17,5.85,5.58,5.11,4.80,4.80,5.02,5.03,5.89,5.82
5.30,3.79,4.27,4.74,5.33,6.00,5.57,4.36,3.75,5.22,6.00,5.60,4.76,3.63,3.84,4.46
4.79,5.22,4.82,5.27,5.82,5.30,3.79,3.63,4.89,5.82,5.73,5.33,5.20,5.76,5.33,4.50
4.52,4.68,4.97,4.85,4.33,5.00,5.82,5.57,5.11,5.53,5.28,4.81,3.75,4.74,5.84,5.67
5.36,5.16,5.75,5.14,4.43,4.51,4.65,5.60,4.97,4.33,4.17,5.01,5.58,5.58,5.11,5.53
5.28,5.11,4.80,5.76,6.07,5.28,4.81,4.46,4.79,5.84,5.32,4.80,3.79,4.75,5.66,5.53
5.02,5.15,5.08,4.61,4.82,4.63,4.73,4.93,5.41,5.56,4.84,5.19,5.40,4.94,4.72,4.77
4.96,5.19,5.53,4.84,4.94,5.34,5.34,5.34,5.19,4.96,5.02,5.33,4.89,3.84,4.75,5.66
6.02,5.14,4.30,4.65,4.05,4.89,5.66,6.02,5.14,4.30,4.65,4.05,4.76,5.60,5.91,4.94
4.18,4.68,5.96,5.57,4.36,4.36,5.44,5.43,5.13,5.08,5.42,4.76,3.63,2.85,3.75,5.22
5.93,5.47,4.54,4.33,5.46,5.93,5.84,4.79,5.38,5.65,5.37,5.13,5.20,5.32,5.80,5.38
4.84,5.40,5.94,5.22,4.36,4.46,4.79,5.84,5.53,5.69,5.33,4.74,4.27,3.79,5.53,5.66
4.89,3.63,2.85,3.75,4.69,4.73,4.68,4.78,4.97,5.41,5.84,5.84,5.33,4.74,4.27,2.85
4.36,5.28,5.89,4.72,4.74,5.69,4.65,3.79,4.75,5.91,5.99,5.89,5.21,4.12,2.85,4.36
5.58,5.85,4.87,4.33,4.97,5.08,3.84,3.63,4.89,5.73,5.73,4.70,4.02,3.90,4.72,5.89
5.66,4.89,3.68,3.35,4.03,5.54,6.20,5.27,5.14,5.93,5.82,5.41,5.29,4.92,4.51,4.63
4.77,5.52,5.46,4.24,2.85,3.63,3.38,4.35,4.74,4.67,5.00,5.14,5.33,4.95,4.85,4.84
4.97,5.34,5.08,3.84,4.75,5.66,6.07,5.76,5.76,6.07,5.28,4.90,4.46,4.79,4.46,4.12
3.63,3.38,4.89,5.73,5.58,4.36,4.36,5.44,5.37,5.33,5.62,5.55,5.13,5.08,5.30,5.02
4.80,5.32,5.14,5.02,5.43,5.67,5.47,4.54,4.42,5.31,5.49,4.99,4.65,4.92,5.19,5.57
5.02,4.81,4.98,5.69,5.67,4.88,4.63,5.40,5.23,5.84,6.02,5.66,4.70,4.05,4.51,4.33
4.67,5.40,5.56,5.47,5.14,4.50,4.31,4.03,5.37,5.44,4.81,3.75,4.98,5.33,4.95,4.65
4.05,4.76,5.21,4.97,4.65,5.10,5.66,6.07,5.76,4.80,5.11,5.44,5.43,5.13,5.08,5.30
4.69,4.89,5.23,5.36,5.37,4.65,3.79,4.75,5.73,5.73,4.89,3.38,3.68,3.35,3.34,4.25
4.85,5.14,5.56,5.39,4.96,5.02,5.30,5.45,4.52,4.03,5.37,5.86,5.17,5.05,5.31,4.84
5.19,5.53,4.95,4.53,5.56,5.42,4.12,3.84,4.46,4.79,5.38,5.54,5.69,5.33,4.43,4.51
4.65,5.69,5.33,4.43,4.39,4.27,5.02,4.99,5.32,5.76,5.74,5.41,5.31,4.95,4.33,4.51
4.63,5.15,5.50,5.84,5.32,5.40,4.98,4.81,4.76,4.75,4.94,5.22,5.38,4.92,4.82,4.61
5.08,5.15,5.02,5.53,5.28,4.36,2.85,4.12,5.42,5.56,5.24,5.30,5.70,4.82,4.33,4.97
5.53,4.84,4.94,5.42,5.31,4.92,4.80,4.74,4.35,3.38,3.38,3.38,3.63,2.85,2.85,4.12
5.21,4.97,4.65,4.05,3.38,3.38,NA,NA
>chr1:83215909-83216909
NA,NA,5.22,4.99,5.26,5.33,5.14,4.74,4.74,3.85,3.95,4.89,5.56,5.48,5.13,5.37
5.86,4.67,3.95,4.89,5.56,5.47,4.92,4.51,4.98,5.89,5.66,4.75,4.12,3.75,4.74,5.29
5.90,5.40,4.52,3.34,4.67,5.80,6.00,5.33,4.85,4.25,4.49,5.20,5.32,5.84,5.94,5.35
4.85,4.30,4.99,4.99,4.30,4.65,5.10,5.66,5.53,5.11,5.58,5.73,4.89,3.38,4.05,3.85
4.24,5.62,5.20,5.13,5.40,5.16,5.27,5.31,5.32,5.84,5.35,5.22,5.53,4.97,4.84,5.31
5.73,5.80,5.58,5.19,5.02,5.02,5.14,5.93,5.46,4.33,3.75,4.65,5.40,5.52,5.22,5.53
4.97,4.33,4.06,4.05,4.35,5.40,6.00,5.60,4.12,2.85,3.75,5.22,5.50,5.08,4.94,4.80
5.29,5.74,5.43,4.61,5.01,5.62,5.99,5.74,5.50,5.20,5.03,4.24,3.75,5.22,5.93,5.48
4.98,5.22,5.80,5.30,4.78,4.68,4.81,4.98,5.65,5.82,5.89,5.03,4.81,3.75,4.98,5.33
5.32,5.94,5.94,5.55,4.89,4.69,5.46,5.91,4.89,4.53,4.86,5.41,5.76,5.55,4.33,3.75
4.81,5.48,6.02,5.14,5.27,6.20,5.54,5.33,5.73,5.57,4.90,5.08,5.23,4.53,4.67,5.04
4.68,4.52,4.50,4.80,4.02,3.68,3.38,3.38,4.35,4.63,4.97,5.42,5.30,5.02,5.30,5.37
4.03,3.35,4.52,5.41,5.78,5.94,5.30,4.14,4.48,5.49,6.00,5.32,4.99,5.57,5.21,4.95
4.65,4.30,4.99,4.99,5.02,4.99,5.04,5.29,5.80,5.84,5.15,5.14,5.32,5.32,5.14,4.30
4.65,4.05,3.38,4.76,5.60,5.90,4.89,4.78,5.31,5.41,4.66,4.45,4.80,5.19,5.58,5.31
4.14,4.48,5.58,5.73,4.75,2.85,4.36,5.44,5.99,5.74,5.31,4.84,4.97,5.88,5.93,5.82
5.89,5.21,4.95,3.85,3.34,4.31,4.63,4.97,5.34,5.34,5.34,5.34,5.02,4.92,4.93,5.00
4.93,5.00,4.67,4.74,4.74,4.06,4.33,5.08,5.42,4.76,3.63,3.79,5.53,5.66,4.70,3.35
3.74,4.57,5.32,5.76,5.74,5.41,5.31,5.27,5.23,4.89,3.84,4.27,4.74,4.67,5.29,5.23
4.46,4.90,5.57,5.96,4.97,4.72,4.77,4.95,4.92,4.62,4.98,5.70,5.30,4.82,4.94,5.47
5.34,4.46,4.12,3.63,4.35,5.40,5.50,4.46,4.90,5.57,5.96,4.97,4.72,4.72,4.94,5.29
4.95,5.24,5.70,5.30,4.82,4.85,4.97,4.93,5.00,4.93,5.00,4.93,5.29,5.23,4.46,4.90
5.57,5.96,4.97,4.72,4.77,4.96,5.41,5.31,4.98,5.40,5.41,4.82,4.94,5.40,5.19,4.33
4.06,4.05,4.35,5.40,5.94,5.22,4.98,5.40,5.41,4.82,4.97,5.96,5.49,5.01,4.14,4.14
4.82,5.15,5.50,4.46,4.90,5.57,5.96,4.97,4.72,4.72,4.94,5.29,4.95,5.24,5.70,5.30
4.82,4.94,5.47,5.67,4.89,3.74,3.35,3.68,4.89,5.66,5.53,5.11,5.57,5.96,4.68,4.33
5.84,6.20,5.27,4.27,4.90,5.44,5.43,4.33,4.54,5.47,5.34,4.46,4.36,4.43,4.80,4.93
5.48,5.53,5.11,5.57,5.96,4.97,4.72,4.72,4.94,5.47,5.34,5.22,5.38,5.33,4.82,4.94
5.47,5.34,4.46,4.12,4.27,4.74,4.80,4.02,3.68,4.76,5.42,5.42,5.19,4.80,4.45,4.29
4.78,5.18,5.65,5.43,5.17,5.66,5.94,5.15,4.99,5.34,5.19,4.89,4.82,4.77,4.93,5.43
5.53,5.27,5.43,5.30,4.14,4.48,5.48,5.53,5.02,5.03,5.57,5.43,5.45,5.27,5.34,5.23
4.53,4.95,5.53,5.19,4.33,4.06,5.10,5.66,5.53,5.02,5.30,5.08,4.33,4.82,5.58,4.97
5.24,5.65,5.91,4.89,5.00,5.20,5.26,4.99,4.65,4.02,4.36,4.63,4.73,4.68,4.99,5.96
5.82,4.75,2.85,2.85,4.12,5.21,4.97,5.17,5.62,6.07,6.07,5.62,4.87,4.33,5.19,5.56
5.14,4.43,3.75,3.75,4.69,4.76,4.98,5.96,5.49,4.48,3.34,3.85,4.74,4.74,4.80,4.93
5.48,6.02,5.76,5.33,5.02,4.96,5.44,5.30,4.69,4.46,5.23,5.29,4.93,4.97,4.85,4.82
5.66,5.94,5.20,5.19,4.52,4.03,5.37,5.91,4.70,4.02,4.68,5.00,4.67,4.74,4.27,2.85
2.85,3.63,4.35,5.40,5.94,5.84,5.20,5.03,5.02,5.53,5.66,4.70,4.05,4.51,4.82,5.33
5.50,4.99,4.30,4.65,4.95,5.60,6.00,5.40,4.74,4.06,3.64,4.68,5.69,5.69,4.97,4.82
5.33,5.38,4.84,4.81,4.76,4.89,5.41,5.80,5.15,4.82,4.84,4.94,5.34,5.08,4.69,5.46
5.52,5.38,5.89,5.28,4.36,4.36,5.58,5.58,4.36,4.36,5.57,5.82,5.00,4.33,4.51,4.05
3.68,3.38,4.89,5.73,5.73,4.89,3.38,3.63,2.85,2.85,4.12,5.60,6.00,5.15,4.31,3.34
4.38,5.65,5.52,5.22,4.82,5.27,5.99,5.91,4.75,2.85,2.85,3.63,4.35,5.40,6.00,5.60
4.12,4.12,4.46,5.34,5.74,5.27,5.43,5.94,5.15,4.99,5.50,5.33,5.24,5.46,5.80,5.15
4.99,5.27,5.50,5.40,4.27,3.79,5.30,5.46,4.71,4.29,4.42,4.65,5.45,5.78,5.79,5.67
5.27,5.16,5.75,5.14,4.43,4.39,4.46,5.50,5.40,4.35,3.38,3.38,3.38,3.38,3.38,3.63
3.84,4.89,5.33,5.24,5.23,5.08,4.90,5.58,5.58,4.36,2.85,4.12,5.60,6.00,5.22,3.75
3.75,5.22,5.50,4.46,3.84,4.12,5.60,6.00,5.22,3.75,4.24,5.30,5.42,4.97,4.84,4.85
4.97,5.21,4.76,3.38,3.63,3.79,5.53,5.28,4.36,2.85,4.75,5.73,5.73,4.75,2.85,4.36
5.28,6.02,5.14,4.30,5.17,5.62,5.53,5.11,5.57,5.96,4.68,3.64,4.87,5.85,5.58,4.36
4.36,5.58,5.58,4.48,4.03,5.37,5.30,3.79,3.63,4.89,5.66,5.53,3.79,3.63,4.35,4.74
5.33,5.69,4.65,5.11,5.44,5.99,5.27,4.27,3.84,4.75,5.91,5.37,4.03,4.48,5.48,5.53
5.11,5.44,5.99,5.74,5.50,5.15,4.27,4.69,5.30,5.44,4.93,4.73,4.63,4.27,4.12,4.46
5.34,5.48,4.98,5.22,6.01,4.94,4.18,3.75,4.05,4.52,5.21,5.57,5.43,6.01,5.84,5.20
5.03,4.69,4.27,5.15,5.50,5.49,4.99,4.65,4.02,3.68,4.76,5.21,5.89,5.99,5.44,4.36
4.36,5.44,5.99,5.89,5.21,4.76,4.05,4.65,4.95,5.33,5.14,4.43,4.51,5.30,5.82,5.41
5.20,4.49,3.85,5.10,5.82,5.73,5.11,5.10,5.49,5.43,5.45,4.46,4.90,5.58,5.58,4.36
2.85,4.75,5.66,5.53,4.51,5.22,6.00,5.60,4.12,3.79,5.53,5.66,4.89,4.05,3.85,4.24
5.13,5.84,4.74,3.75,4.81,5.46,5.52,5.38,5.54,4.86,4.24,4.67,5.85,5.58,5.01,4.17
4.53,5.23,5.53,4.66,3.90,4.93,5.58,5.58,4.81,4.19,4.94,5.42,5.42,4.12,2.85,3.75
5.22,6.00,5.46,4.69,4.27,5.27,5.82,5.30,3.79,4.75,5.66,6.07,6.07,5.66,4.75,3.79
4.65,5.69,5.33,4.74,4.35,3.63,3.79,4.65,4.86,5.33,5.37,6.01,5.76,4.80,5.11,5.28
6.02,5.76,5.55,5.94,5.94,5.15,NA,NA
>chr1:83853523-83854523
NA,NA,4.24,5.62,5.20,4.69,4.73,4.85,4.68,4.99,5.60,5.79,6.07,5.28,4.36,3.75
4.43,5.33,5.69,5.79,5.79,4.86,5.11,5.31,5.38,4.84,5.56,5.58,4.94,4.98,5.65,5.82
5.27,4.99,4.99,5.02,5.43,5.45,4.46,4.90,5.28,6.07,6.01,5.82,5.27,4.27,3.84,4.12
5.21,5.57,5.02,5.19,5.42,5.42,4.95,4.06,3.64,4.68,5.60,5.79,6.01,5.53,5.32,5.27
5.81,5.45,4.65,4.31,4.63,4.73,4.78,5.22,5.94,5.35,4.85,5.05,5.10,5.11,5.73,5.82
4.75,2.85,4.36,5.58,5.73,5.10,3.85,4.24,4.86,5.53,5.88,5.34,5.19,4.51,3.74,3.35
4.52,5.42,5.44,4.66,4.77,5.40,5.35,5.38,5.89,5.28,4.90,4.46,4.79,5.22,4.82,5.15
5.50,5.49,5.43,5.91,5.46,4.69,4.27,5.27,6.20,5.93,4.84,4.21,4.43,5.10,5.66,5.89
5.38,5.34,5.48,4.49,4.38,5.58,5.57,5.43,6.01,5.84,5.20,5.21,4.12,2.85,2.85,4.12
5.60,5.52,5.38,5.65,5.37,4.69,4.86,5.14,5.56,5.19,4.84,5.40,5.80,5.30,4.78,4.29
4.03,4.87,5.62,5.53,5.02,5.46,5.52,5.38,5.89,5.28,5.11,4.80,5.32,5.88,5.19,4.93
4.85,4.93,4.85,4.33,5.00,5.37,5.79,6.01,5.82,5.27,5.14,5.32,5.32,5.76,5.55,5.79
5.52,4.85,4.62,4.82,5.02,5.41,5.52,4.85,4.62,4.76,4.73,4.63,4.27,3.79,5.30,5.82
5.41,5.29,4.92,4.76,4.63,4.27,4.12,3.75,4.74,5.00,5.14,5.33,5.41,6.20,5.54,4.03
4.48,5.62,5.43,4.33,4.37,4.97,4.93,5.29,5.90,5.46,4.24,2.85,3.63,4.76,5.41,5.08
5.27,5.31,5.32,5.84,5.94,5.35,4.46,3.64,4.68,5.96,5.82,5.10,3.85,4.24,5.62,5.20
4.69,4.86,5.41,6.00,5.82,4.89,3.38,3.38,3.63,3.79,5.30,5.82,5.89,5.21,4.76,3.38
3.38,3.38,3.38,4.05,4.06,3.64,4.37,4.97,4.68,4.02,4.36,4.74,5.33,6.00,5.82,4.89
3.38,3.38,3.38,3.38,3.38,3.38,3.38,3.38,3.38,3.38,4.05,3.85,3.95,4.86,4.68,4.02
4.70,5.73,5.58,4.48,3.34,4.38,5.65,5.90,5.30,4.80,4.76,4.69,4.39,4.27,5.27,5.82
5.65,4.72,3.90,4.52,4.50,4.80,4.52,5.15,5.50,4.46,4.69,5.03,5.20,5.50,5.49,5.02
4.90,4.76,4.94,5.19,5.16,4.96,5.55,5.88,4.88,4.88,5.67,5.13,5.33,5.54,6.20,5.41
5.20,4.98,5.31,5.46,5.24,5.41,5.75,5.14,4.43,3.75,4.24,5.46,5.52,5.22,5.53,5.23
4.53,4.17,4.03,3.68,4.89,5.73,5.58,4.48,4.03,5.37,6.01,5.79,5.37,4.88,4.88,5.82
5.57,4.90,4.46,5.45,4.89,5.00,5.48,5.93,5.15,4.63,4.31,4.63,5.05,5.10,5.23,5.50
4.99,4.30,5.17,5.62,6.07,6.07,5.66,4.89,3.63,3.79,4.80,4.80,3.79,4.75,5.66,5.53
5.11,5.58,5.73,4.70,4.03,4.17,4.33,4.94,5.29,4.95,4.85,4.85,5.33,5.69,5.79,6.07
5.28,5.11,4.80,4.80,3.79,4.12,5.42,5.56,5.24,5.41,5.52,4.54,4.33,5.43,5.44,5.11
4.65,5.69,5.32,4.99,5.02,4.27,3.84,4.75,5.73,5.58,5.11,5.53,5.28,4.36,4.36,5.28
5.53,5.11,5.57,6.00,4.74,4.36,4.77,4.79,5.84,5.53,5.37,4.88,4.80,5.74,5.34,5.22
5.08,4.79,4.46,4.12,4.12,5.60,5.91,4.89,4.53,4.86,4.68,4.92,5.40,5.91,5.43,5.26
5.33,5.14,4.85,4.25,4.24,5.73,5.57,4.36,4.24,5.15,5.08,5.36,5.88,5.20,4.03,4.48
5.62,5.99,5.27,4.27,3.84,4.75,5.73,5.73,4.75,3.79,5.53,5.28,4.90,4.89,5.23,5.36
5.82,5.57,4.36,4.36,5.57,6.00,5.33,4.43,4.39,4.46,5.45,5.43,5.26,5.29,4.94,4.33
4.95,5.31,4.95,5.24,5.42,5.42,4.97,4.63,4.36,4.03,4.61,5.23,5.50,5.50,5.55,5.79
5.75,5.14,4.50,4.52,4.80,4.74,4.74,4.65,4.30,5.14,5.32,5.32,5.88,5.34,4.97,4.63
4.31,3.34,4.67,5.85,5.58,5.11,5.53,5.66,5.10,4.06,3.64,4.68,5.69,5.84,5.41,4.86
4.53,4.89,5.91,5.40,4.65,4.51,4.72,4.72,4.94,5.52,5.41,5.02,4.73,4.42,4.63,4.50
4.67,5.29,5.80,5.84,5.32,5.20,4.49,4.67,5.62,5.53,4.51,5.22,6.00,5.65,4.82,4.03
4.29,4.99,5.96,5.57,5.11,5.53,5.66,4.75,3.79,4.65,5.37,4.88,4.14,4.03,4.36,4.74
4.67,5.00,4.68,4.92,5.45,5.08,5.27,5.74,5.67,4.89,4.53,4.86,4.93,5.29,5.56,5.48
4.49,3.85,4.74,4.63,4.76,4.80,5.30,5.80,5.22,4.14,4.48,5.48,6.07,6.07,5.66,4.89
4.05,4.43,4.80,5.13,5.20,5.10,5.43,5.94,5.15,4.27,4.90,5.44,5.43,4.33,4.68,5.76
5.55,4.33,4.37,5.30,5.23,5.84,6.02,5.62,5.15,4.64,4.86,5.13,5.31,4.95,5.24,5.58
5.20,5.84,5.35,5.22,4.82,4.30,5.24,5.58,5.20,5.84,5.35,5.22,5.08,5.45,4.89,5.08
5.73,5.82,5.10,4.43,4.21,4.21,4.43,4.74,4.74,4.80,4.93,5.62,5.99,5.41,5.20,4.49
4.67,5.86,5.37,5.33,5.73,5.49,4.48,4.14,5.31,5.46,4.53,4.67,5.04,5.41,5.69,5.53
5.84,4.79,4.77,4.77,5.35,5.22,4.14,4.31,5.15,6.00,5.46,5.02,5.53,5.66,4.89,4.05
3.85,4.24,4.86,5.53,5.14,5.15,5.94,5.66,5.24,5.56,5.31,4.52,3.34,3.85,4.74,4.74
5.14,5.75,5.67,5.27,5.32,6.11,5.44,4.90,4.46,4.79,5.38,5.54,5.37,5.00,4.33,4.94
5.47,5.56,5.29,4.67,4.43,4.36,4.19,4.81,4.76,4.89,5.44,5.42,4.76,3.68,3.35,4.03
5.37,5.30,5.02,5.30,5.08,4.33,4.82,5.70,5.08,4.61,4.03,4.36,4.63,5.09,5.36,5.54
4.82,4.84,5.19,5.32,5.00,4.89,5.91,5.46,5.02,5.53,5.28,5.11,4.65,5.37,4.88,4.14
5.01,5.62,5.43,5.13,5.08,5.30,4.24,2.85,4.75,5.66,5.89,4.72,4.98,5.56,5.39,4.93
4.81,4.63,4.36,4.74,5.29,5.23,5.27,4.99,5.15,5.84,6.01,4.89,3.74,4.52,5.45,5.08
4.61,4.82,4.92,5.21,5.16,4.83,5.22,5.33,4.95,4.85,4.84,4.97,5.42,5.30,5.02,5.53
5.66,4.75,2.85,2.85,4.75,5.82,5.82,5.36,5.23,5.76,6.02,5.66,4.75,2.85,3.75,5.22
6.00,5.46,4.24,2.85,4.12,5.21,4.97,4.85,5.35,6.00,5.60,4.76,4.05,4.06,4.03,4.66
5.41,5.31,5.11,5.62,5.20,5.33,5.62,5.20,5.33,5.62,5.20,5.33,5.62,5.20,5.33,4.86
5.54,4.72,4.74,6.00,5.80,5.17,4.30,4.27,3.84,4.27,4.74,5.33,5.84,5.13,5.33,5.37
5.93,5.88,5.23,4.53,5.00,5.88,5.20,4.03,3.35,4.52,5.21,5.89,6.20,5.54,5.33,5.13
5.69,4.68,3.64,4.46,4.85,4.80,4.02,3.68,4.35,4.74,5.33,6.00,5.49,4.48,4.03,5.37
5.30,4.51,4.69,4.97,5.34,5.34,NA,NA
>chr1:84335661-84336661
NA,NA,4.94,4.84,4.82,5.27,5.99,5.91,5.10,4.65,4.97,5.21,4.76,4.05,4.65,4.30
4.27,4.69,5.30,5.42,5.02,5.05,5.02,5.19,5.46,4.93,4.53,4.89,5.45,4.46,4.39,4.69
4.97,5.31,5.40,4.54,4.42,5.40,5.94,5.22,3.75,4.24,5.03,5.89,6.20,5.54,4.03,4.31
5.15,6.00,5.40,4.52,3.34,4.38,5.58,5.89,5.74,5.76,4.68,3.64,4.82,5.42,5.08,4.84
5.31,5.05,4.85,4.85,4.67,5.29,5.90,5.40,4.92,4.80,4.50,4.52,4.80,4.43,3.75,4.24
5.30,5.44,4.66,4.77,5.56,5.43,5.10,5.05,4.85,4.68,4.85,5.40,5.19,5.13,5.55,5.62
5.33,5.37,5.91,4.75,3.79,5.30,5.46,4.33,4.68,5.96,5.82,4.89,3.38,3.63,3.84,4.46
4.79,5.22,5.53,4.97,4.33,4.87,5.85,5.85,5.17,4.97,5.21,4.12,2.85,4.36,5.57,6.00
4.74,3.75,4.12,3.63,3.38,4.89,5.91,5.99,5.89,5.19,4.94,4.61,5.08,5.41,4.12,2.85
4.36,5.28,6.07,6.07,5.62,4.67,4.24,5.73,5.80,4.67,3.95,4.89,5.80,5.22,5.11,5.73
5.82,4.70,4.05,4.42,4.29,4.03,4.87,5.62,6.02,5.14,5.15,5.80,5.38,4.33,4.87,5.80
5.82,5.36,5.08,5.15,4.24,2.85,4.75,5.91,6.11,4.84,4.84,5.77,5.62,5.08,4.57,5.32
5.69,5.79,5.76,5.32,5.84,5.23,5.29,4.67,4.74,4.27,3.84,4.27,4.30,5.17,5.86,5.37
5.13,5.20,5.41,5.99,5.86,5.17,4.97,5.21,4.76,3.38,3.63,3.84,4.89,5.55,5.78,5.15
4.24,3.75,5.22,5.50,5.84,5.32,5.76,6.07,5.66,4.89,3.38,3.68,4.02,3.90,3.75,4.12
4.27,4.63,4.76,4.80,4.93,4.63,4.80,4.93,5.02,5.31,5.56,5.22,4.57,5.00,5.20,5.41
5.74,5.76,4.98,4.76,4.63,4.36,4.05,4.31,4.63,4.92,4.93,5.00,4.67,4.50,4.52,4.68
5.04,4.63,4.88,5.82,5.82,4.75,3.79,4.80,5.76,5.79,5.69,4.74,4.66,5.38,5.55,5.78
5.15,5.02,4.80,5.76,5.76,5.32,5.84,4.79,5.22,4.82,4.30,5.17,5.80,5.82,5.36,5.23
5.38,4.84,4.81,4.93,5.44,5.31,4.92,4.65,4.99,5.02,4.82,4.84,4.81,4.93,5.19,5.88
6.02,5.66,4.70,4.02,4.68,5.04,4.67,4.53,5.46,5.31,4.98,5.20,5.41,6.20,5.54,4.69
4.89,5.90,5.60,4.12,3.79,5.30,5.37,5.13,5.20,5.32,5.84,5.94,5.40,4.74,3.85,4.49
5.20,4.95,4.65,5.10,5.66,6.02,5.14,5.15,5.80,5.46,4.53,5.00,5.82,5.57,4.90,4.27
4.30,5.17,5.85,5.58,4.36,2.85,4.75,5.82,6.00,5.33,4.43,3.75,3.75,5.22,5.50,4.46
4.90,5.28,5.89,5.38,5.34,5.48,5.00,4.51,4.81,4.31,4.65,5.19,5.89,5.99,5.62,4.48
4.03,5.37,5.44,5.11,4.80,5.32,5.14,5.15,5.80,5.58,5.02,5.05,4.67,4.53,5.43,5.32
5.00,4.89,5.91,5.60,4.12,3.79,4.80,4.80,3.79,4.27,4.74,4.80,4.02,4.70,5.73,5.73
4.89,4.05,4.65,5.05,5.47,4.85,4.85,5.71,5.35,4.46,4.12,4.12,5.60,5.90,5.29,4.67
4.43,3.75,2.85,4.12,5.60,5.91,4.89,5.08,5.13,5.67,5.00,4.53,5.46,5.80,5.15,4.27
4.90,5.58,5.85,5.17,4.95,5.20,5.13,5.37,5.44,4.36,4.24,5.03,4.97,4.65,4.95,5.21
4.97,4.65,4.74,5.40,6.00,5.40,4.65,4.42,4.68,4.85,4.93,4.85,4.77,5.29,5.27,5.09
4.84,4.46,4.33,5.38,5.31,4.98,5.48,5.34,4.46,4.81,5.28,6.07,6.07,5.28,4.36,2.85
4.75,5.73,5.58,5.11,5.53,5.28,5.11,4.65,5.69,4.74,4.36,4.77,4.79,4.46,4.90,5.58
5.85,5.15,4.21,4.84,5.53,5.30,5.11,5.28,5.53,5.11,5.44,5.37,5.33,4.86,5.79,5.79
5.60,4.68,4.33,5.43,5.86,4.87,3.64,4.68,5.96,5.57,5.11,4.65,5.69,5.33,4.74,4.35
3.38,3.68,3.35,3.34,4.67,5.85,5.73,4.70,4.02,3.90,3.75,4.81,5.58,5.85,5.17,4.30
4.27,4.39,4.69,4.76,4.98,5.96,5.57,4.36,4.36,5.57,6.00,5.33,4.43,4.51,4.80,5.76
6.07,5.66,4.75,2.85,2.85,3.63,4.89,5.66,6.07,5.76,4.80,4.51,4.43,4.80,4.02,4.52
5.60,5.91,4.94,4.84,4.97,5.88,5.53,5.69,5.41,4.86,4.78,5.30,5.43,5.10,5.40,5.23
5.27,5.27,4.79,4.46,4.81,5.44,5.99,5.41,5.33,5.14,4.43,4.51,4.80,5.40,5.38,5.52
5.60,4.76,3.38,4.05,4.65,4.97,5.03,4.81,4.46,5.34,5.74,4.95,4.53,5.43,5.40,4.94
4.77,5.41,5.71,5.67,5.40,4.98,5.31,5.46,4.53,4.67,5.40,5.80,5.71,5.25,5.08,4.77
4.94,5.29,5.41,5.99,5.44,4.81,4.19,4.81,4.93,5.39,5.53,5.27,5.43,5.30,4.14,3.35
4.52,5.42,5.44,4.93,4.85,4.93,4.85,4.33,4.95,5.74,5.56,5.30,4.85,4.82,5.41,5.52
4.94,4.77,5.29,5.30,4.70,4.45,4.94,5.45,5.08,4.66,4.98,5.47,5.56,5.30,4.37,3.64
4.82,5.42,5.44,4.93,4.85,4.73,3.95,4.25,5.35,6.00,5.40,4.92,4.65,4.73,4.84,5.19
5.53,4.95,4.33,4.94,5.47,5.67,4.94,4.84,5.08,5.30,4.69,4.27,5.15,5.80,5.58,5.02
4.92,4.67,4.74,4.74,4.06,4.03,4.58,4.89,5.19,5.53,4.66,4.74,5.00,5.41,5.76,5.20
5.33,5.73,5.82,4.89,3.38,3.63,3.79,5.30,5.82,5.89,5.21,4.76,3.63,2.85,4.36,5.57
5.82,5.00,4.53,5.43,5.40,4.94,4.82,5.33,5.50,5.34,4.97,4.84,5.56,5.46,5.24,5.41
5.75,4.98,4.66,5.38,5.33,4.82,4.94,5.29,5.41,5.99,5.44,4.81,4.19,4.81,4.93,5.39
5.53,4.95,4.53,5.46,5.31,4.14,4.52,5.31,5.44,4.93,4.85,4.93,4.85,4.33,4.95,5.74
5.56,5.30,4.85,4.72,4.93,5.43,5.40,4.85,4.68,4.73,4.69,4.36,4.46,5.35,5.22,4.14
4.52,5.40,6.00,5.35,4.25,3.95,4.89,5.56,5.47,4.85,4.62,4.82,5.02,5.41,5.75,5.14
4.97,4.37,3.64,4.82,5.70,5.81,5.59,5.08,4.92,5.40,5.80,5.40,4.63,4.80,5.74,5.56
5.29,4.74,4.36,4.96,5.28,5.42,5.54,5.41,5.06,5.23,5.08,4.69,5.15,5.78,5.94,5.30
4.78,4.73,5.02,5.31,5.53,4.95,4.33,4.94,5.40,5.39,4.89,4.75,4.76,4.90,5.02,5.57
5.19,4.92,4.68,4.86,4.78,5.22,5.80,5.29,5.04,4.57,3.74,4.31,5.15,5.50,5.08,4.66
4.74,5.29,5.90,5.60,4.76,3.38,3.38,3.38,3.38,3.38,3.38,3.38,3.38,3.38,3.38,3.63
4.12,4.46,4.79,5.27,5.27,4.79,4.46,4.81,5.44,6.11,5.33,4.92,4.70,4.03,4.82,5.70
5.78,5.55,5.50,4.99,5.27,5.99,5.86,4.87,4.03,4.29,4.42,4.65,5.45,5.78,5.79,5.67
4.95,4.53,5.56,5.42,4.12,3.84,4.27,5.27,5.82,5.30,3.79,4.27,5.40,6.00,5.60,4.76
3.63,3.79,4.80,5.32,5.14,5.15,NA,NA
>chr1:84980309-84981309
NA,NA,5.03,5.02,5.53,5.66,4.70,4.03,4.61,5.16,5.52,4.54,4.18,4.73,4.65,4.92
5.40,5.91,4.89,5.00,5.48,5.34,4.77,4.36,4.74,5.69,5.54,4.72,3.90,4.92,5.40,5.90
4.89,3.95,3.85,4.95,5.21,4.97,4.65,5.10,5.73,5.58,4.36,4.36,5.58,5.73,4.70,4.02
3.90,3.75,4.12,4.12,5.21,4.97,4.85,4.85,5.14,5.56,5.39,4.93,4.90,5.02,5.10,4.92
4.95,5.02,5.66,5.94,5.32,5.20,4.98,5.31,5.38,4.84,5.56,5.46,4.53,4.95,5.74,5.34
5.22,5.38,5.33,4.82,4.94,5.29,5.41,5.99,5.44,4.81,4.19,4.81,4.93,5.39,5.53,5.27
5.43,5.30,4.14,3.35,4.52,5.42,5.44,4.93,4.85,4.93,4.85,4.72,4.96,5.43,5.65,5.17
5.04,4.83,5.10,4.92,4.95,4.96,5.40,5.53,4.88,4.36,4.46,5.35,5.22,4.14,4.52,5.40
5.90,5.30,4.37,4.18,4.94,5.67,5.48,4.98,5.31,5.38,4.33,4.06,4.95,5.60,5.90,5.29
5.04,4.73,4.84,5.19,5.53,4.95,4.33,4.94,5.40,5.43,4.93,4.93,5.56,5.42,5.24,4.30
4.99,5.34,4.97,4.84,5.40,5.94,5.40,4.35,4.05,4.06,3.64,4.54,5.29,5.26,4.99,5.04
5.00,5.41,5.69,4.65,5.11,5.58,5.73,4.89,3.38,3.63,3.79,5.30,5.82,5.89,5.21,4.76
3.38,3.63,2.85,4.36,5.58,5.85,4.67,4.49,5.32,5.31,4.97,4.63,4.31,4.14,5.31,5.58
5.02,4.93,4.85,4.82,5.66,5.94,5.73,5.47,5.25,5.08,4.77,4.94,5.29,5.41,5.99,5.44
4.81,3.75,4.74,5.29,5.56,5.74,4.80,4.88,5.88,5.20,4.03,4.52,5.31,5.44,4.93,4.85
4.93,4.85,4.33,4.95,5.74,5.56,5.30,4.85,4.82,5.41,5.52,4.92,4.63,4.92,4.67,4.43
4.36,4.56,5.28,5.19,4.63,4.94,5.40,6.00,5.35,4.46,3.64,4.54,5.40,5.39,4.93,4.85
4.93,4.85,4.82,5.41,5.75,5.14,4.97,4.85,4.33,4.95,5.67,5.79,5.79,5.40,4.98,5.22
5.80,5.40,4.67,4.53,5.56,5.31,4.92,4.65,4.57,5.00,5.40,5.67,5.71,5.18,5.22,5.88
5.20,5.13,5.40,5.79,5.94,5.30,4.78,4.73,5.02,5.31,5.53,4.95,4.33,4.94,5.40,5.39
4.96,5.02,5.30,5.70,5.24,5.05,5.50,5.32,5.29,4.85,4.68,4.85,4.92,5.04,4.57,4.53
4.86,5.14,5.33,5.26,4.99,5.04,5.29,5.90,5.60,4.76,3.38,3.38,3.38,3.38,3.38,3.68
4.02,4.80,4.74,4.35,3.38,3.38,3.38,3.38,3.63,2.85,4.24,5.03,4.97,4.85,4.85,5.14
5.47,5.93,5.22,3.75,4.36,5.58,5.73,4.89,3.63,3.79,4.80,5.40,5.38,5.35,5.84,5.15
4.27,3.84,3.63,4.89,5.73,5.58,5.11,4.80,5.32,5.14,5.27,5.99,5.86,5.17,4.97,5.21
4.12,2.85,4.36,5.58,5.73,4.89,4.05,3.85,3.34,3.35,3.68,4.89,5.82,5.82,5.00,4.33
4.97,5.76,5.20,5.33,5.73,5.57,4.36,2.85,4.12,5.41,5.78,5.55,5.76,5.93,5.46,5.13
5.19,5.32,4.98,5.22,5.94,5.22,4.36,4.46,5.52,5.46,4.69,4.46,5.50,5.22,4.39,4.89
5.33,5.02,4.96,5.19,5.88,5.32,5.32,5.76,5.23,5.36,5.37,5.79,6.07,5.28,4.36,4.36
5.28,5.53,5.11,5.28,6.07,5.79,5.69,4.74,3.75,4.81,5.28,5.53,5.11,5.58,5.85,4.67
4.24,5.73,5.57,4.36,3.75,4.43,4.80,4.93,5.48,5.89,4.72,4.74,6.00,5.57,5.11,5.53
5.28,4.90,4.46,5.50,5.15,4.31,4.14,5.22,6.01,4.94,4.84,4.97,5.88,5.32,5.76,5.76
5.32,5.14,5.27,5.82,5.65,4.72,4.98,5.47,5.56,4.89,4.53,4.89,5.45,5.08,4.66,3.90
4.02,4.36,5.40,5.94,5.22,4.14,4.48,5.49,5.96,4.68,3.64,4.46,5.35,5.50,5.84,6.02
5.28,5.11,4.65,5.69,5.41,4.97,4.85,4.33,5.00,5.82,5.57,5.11,4.80,4.80,5.11,5.58
5.58,5.11,5.30,5.82,5.89,5.03,4.69,5.08,5.23,5.24,5.33,5.76,5.93,5.82,5.41,5.33
5.14,4.86,3.95,3.85,4.05,3.38,4.76,5.42,5.42,4.94,4.98,5.54,5.69,4.74,4.72,5.40
5.76,5.76,5.76,6.07,5.66,4.75,3.79,5.30,5.37,4.03,3.35,4.36,4.74,4.80,4.93,5.58
5.73,4.70,3.35,4.03,5.54,5.54,5.33,5.73,5.57,4.90,4.27,5.15,5.50,5.74,6.20,5.54
4.03,4.48,5.58,5.58,4.93,4.65,4.99,5.02,4.99,5.34,4.97,4.84,4.94,5.91,5.60,4.76
3.63,3.84,5.08,5.23,5.24,5.30,5.41,4.12,4.12,4.46,5.35,5.84,5.15,4.27,4.39,4.43
5.33,6.00,5.49,4.48,3.34,3.85,4.05,4.89,5.73,5.58,4.36,4.36,5.28,5.53,5.02,5.03
5.89,5.99,5.62,4.93,4.80,4.74,4.27,3.79,4.80,5.32,5.88,5.34,4.97,4.63,4.36,3.35
4.03,5.37,5.44,4.90,4.27,5.15,5.50,5.74,5.99,5.91,4.89,4.05,3.85,4.24,5.73,5.57
4.36,2.85,4.75,5.73,5.58,4.81,4.31,4.63,4.92,5.04,4.57,5.00,5.20,5.41,5.82,6.01
5.76,4.80,3.79,4.27,5.40,5.93,5.47,4.92,4.76,4.63,4.27,3.79,5.53,5.28,4.81,3.75
3.90,4.02,3.68,4.89,5.73,5.58,4.36,2.85,3.63,4.76,5.60,5.52,5.38,5.65,5.37,5.33
4.86,4.65,5.11,5.58,5.73,4.89,4.05,4.65,4.97,5.03,4.24,4.36,5.57,5.73,5.11,5.31
5.38,5.13,5.84,5.54,4.03,4.52,5.19,4.97,5.17,5.80,5.96,4.99,4.29,4.03,4.06,4.05
4.76,5.21,5.89,5.74,5.76,5.41,5.04,4.63,4.80,5.31,5.41,5.99,5.44,4.81,4.46,5.34
5.48,4.49,4.25,4.84,4.97,5.31,5.56,4.98,4.36,4.77,5.34,5.47,5.14,4.97,4.80,4.76
4.69,3.75,2.85,3.63,4.89,5.73,5.58,4.48,3.34,3.85,4.05,4.76,5.21,4.97,5.24,5.42
5.42,4.94,4.19,4.12,4.75,5.73,5.73,4.75,4.12,4.19,4.51,4.31,4.81,5.48,5.53,3.79
3.63,4.89,5.73,5.85,5.17,4.30,5.14,6.02,5.66,4.75,4.12,4.46,5.52,5.40,4.65,4.31
4.76,4.63,4.52,4.68,5.04,5.10,5.08,5.15,4.69,4.89,5.23,4.61,4.03,4.52,5.60,6.00
5.40,4.27,4.12,3.75,4.74,5.84,5.84,5.33,4.50,4.52,4.68,5.04,4.63,4.14,4.82,5.15
5.93,5.74,4.80,4.63,5.04,4.68,4.92,5.19,5.20,5.50,5.05,5.24,5.42,5.08,5.13,5.46
5.93,5.84,4.79,4.46,4.81,5.58,5.58,4.90,4.27,5.27,5.82,5.65,4.98,4.51,4.31,4.81
5.58,5.58,4.93,4.80,4.43,3.75,4.36,5.28,5.89,4.98,4.51,4.92,5.52,5.16,4.61,4.03
4.52,5.60,5.52,5.38,5.89,5.28,4.36,3.75,4.69,4.76,4.92,5.29,4.95,5.17,5.80,6.00
5.41,4.86,4.69,5.37,5.44,5.11,5.53,5.28,4.36,3.75,5.22,5.93,5.74,4.80,4.88,5.88
5.55,4.33,3.75,4.81,5.48,5.53,3.79,3.63,3.38,3.38,4.89,5.82,5.73,4.24,3.85,4.05
3.38,4.35,4.74,4.80,4.93,5.48,NA,NA
>chr1:89814490-89815490
NA,NA,5.34,5.74,4.80,4.80,5.67,5.41,5.24,5.43,5.53,5.27,5.23,5.50,5.34,5.23
4.53,5.00,5.67,5.69,4.98,4.51,4.98,5.89,5.66,4.89,3.68,4.03,4.61,5.23,5.38,4.84
4.94,5.31,5.56,5.14,4.50,4.52,4.80,4.85,4.85,4.30,4.99,5.34,5.34,4.97,4.63,4.63
4.31,4.81,4.51,5.08,5.13,5.84,5.32,4.57,5.08,5.13,5.67,4.88,4.88,5.82,5.49,4.48
3.74,4.57,4.65,4.52,4.50,5.14,5.56,5.43,5.24,5.33,5.38,4.84,4.94,5.34,5.53,4.66
3.90,4.52,4.50,4.80,4.52,4.63,4.73,4.95,4.92,5.33,5.93,5.54,5.13,5.32,5.31,4.94
4.84,5.53,4.97,4.33,4.06,4.74,4.74,5.14,5.75,5.41,5.02,4.73,4.42,4.65,5.40,6.00
5.35,4.85,4.30,4.27,4.69,5.46,6.00,5.35,4.25,3.95,4.73,5.02,5.42,5.31,4.52,3.34
4.25,4.85,4.80,4.52,5.15,5.93,5.74,4.80,4.14,4.03,3.68,4.89,5.82,6.00,5.32,4.57
4.53,4.86,4.68,4.92,5.31,5.42,5.19,4.80,4.18,4.68,5.76,5.74,5.74,5.31,4.84,5.38
5.31,4.98,5.32,5.19,4.33,4.06,4.95,5.41,5.30,5.24,5.43,5.32,4.98,5.31,5.46,4.53
4.67,5.04,4.93,5.29,5.56,5.47,4.94,4.72,4.72,4.51,4.63,4.92,5.38,5.43,4.96,4.93
5.46,5.80,5.32,5.33,5.22,4.57,5.00,5.48,5.93,5.15,4.63,4.51,4.33,4.95,5.67,5.79
5.94,5.30,4.98,5.20,5.26,5.28,5.64,5.64,4.59,3.74,4.31,4.63,4.73,4.68,4.99,5.76
5.20,4.03,3.35,3.68,4.76,5.60,5.90,5.30,4.37,3.64,4.06,4.05,4.89,5.82,5.96,4.98
4.81,4.51,4.53,4.93,5.65,5.36,5.08,4.51,5.00,5.32,5.43,4.53,4.17,4.03,3.68,3.38
3.38,4.76,5.41,5.08,5.10,5.05,4.63,4.80,5.30,5.56,5.74,4.80,4.14,4.94,5.45,5.78
5.94,5.94,5.73,5.47,5.10,5.08,4.96,4.72,4.97,5.60,4.65,5.02,5.03,5.20,5.80,5.41
4.93,4.90,4.51,3.74,4.31,5.15,5.94,5.40,4.42,3.75,4.65,5.19,5.20,5.84,6.01,4.89
5.00,5.20,5.32,5.50,5.73,5.84,5.80,5.40,4.67,4.83,5.43,5.25,5.32,5.65,5.37,4.69
4.73,4.63,4.31,4.81,5.58,5.58,5.11,5.53,5.66,5.10,3.85,3.95,4.73,4.85,4.68,4.42
4.05,4.36,5.40,5.50,5.84,5.32,5.76,5.76,5.76,6.01,5.82,5.27,4.99,4.99,5.27,5.82
5.65,4.98,4.51,4.98,5.60,4.65,5.11,5.58,5.58,4.81,4.19,4.51,4.92,5.29,5.26,5.02
4.90,4.68,4.78,4.97,5.41,5.84,5.84,5.41,5.00,4.67,4.85,4.74,4.64,4.86,5.13,5.74
5.93,5.22,3.75,2.85,4.27,5.40,5.50,4.46,3.84,4.75,5.91,5.37,5.13,5.48,5.56,4.89
4.78,5.10,5.05,4.65,4.05,4.76,5.60,6.00,5.22,4.51,4.80,4.80,4.51,4.43,4.80,4.02
4.52,5.41,5.08,5.10,5.04,4.93,5.29,5.23,5.84,5.32,5.32,5.76,5.23,5.36,5.82,5.80
5.17,4.30,5.14,6.02,5.62,5.15,4.62,4.92,4.95,4.73,4.63,4.35,4.05,3.85,3.34,4.48
5.58,5.73,4.89,3.63,3.84,5.08,5.34,4.97,4.63,4.31,4.03,5.37,5.30,4.51,4.43,4.67
5.00,4.68,4.02,4.52,5.21,5.57,4.99,4.65,4.52,4.50,5.33,6.00,5.49,4.81,4.51,4.72
4.93,5.56,5.30,5.02,5.53,5.62,4.67,3.34,3.35,3.68,4.89,5.66,5.53,5.11,5.57,6.00
5.33,4.85,4.25,3.34,4.48,5.58,5.73,4.89,3.63,2.85,4.36,5.58,5.58,5.11,5.53,5.66
4.75,4.12,3.75,4.98,5.33,4.95,4.65,4.05,4.76,5.21,4.97,5.17,5.62,5.53,3.79,4.75
5.66,5.53,5.11,5.57,5.82,5.36,5.23,4.89,4.39,5.22,5.93,5.48,5.13,5.54,5.84,5.13
5.08,5.30,4.24,2.85,4.75,5.91,5.99,5.27,4.27,3.84,4.75,5.66,6.07,6.07,5.28,4.36
3.75,5.22,5.50,5.84,6.02,5.66,4.89,4.05,4.65,4.30,4.27,3.84,3.63,4.35,4.74,4.80
4.93,5.49,5.73,5.08,4.89,5.45,4.46,4.90,5.44,5.99,5.41,5.33,5.14,4.43,3.75,2.85
4.12,5.60,5.52,4.46,4.12,4.75,5.73,5.73,4.89,3.38,3.38,3.63,3.79,5.53,5.28,5.11
5.53,5.28,4.81,4.19,4.51,4.92,5.40,5.43,4.93,4.96,5.36,5.19,4.95,4.96,5.29,5.30
4.94,4.58,4.77,5.56,5.46,4.53,4.67,5.40,5.80,5.84,5.73,5.31,4.42,4.54,5.29,5.41
5.99,5.44,4.81,4.19,4.81,4.93,5.39,5.53,5.27,5.43,5.30,4.14,3.35,4.52,5.42,5.44
4.93,4.85,4.93,4.85,4.72,4.93,5.56,5.31,4.65,3.75,4.42,5.56,5.41,4.96,4.96,5.29
5.27,4.47,4.63,4.77,4.79,5.84,6.02,5.48,4.81,3.75,4.18,4.94,5.67,5.47,4.92,4.63
4.92,4.74,3.75,4.81,5.58,5.58,4.93,4.65,4.73,4.84,4.97,5.53,4.84,4.51,4.92,5.40
5.43,4.53,5.00,5.82,5.80,5.17,5.05,5.47,5.10,4.92,4.94,4.76,4.73,4.63,4.74,4.06
4.03,4.70,4.92,5.10,4.83,5.04,5.00,5.14,5.75,5.16,5.36,5.82,5.82,4.89,3.38,3.38
3.38,3.38,3.63,3.79,4.80,5.32,5.84,5.50,5.40,4.35,3.38,3.38,3.63,2.85,4.36,5.57
5.82,5.00,4.83,5.36,5.19,4.95,4.96,5.08,5.25,5.64,5.38,4.84,5.56,5.46,5.24,5.41
5.52,4.94,4.82,5.66,5.56,4.42,4.54,5.29,5.41,5.74,5.62,5.08,4.51,4.90,4.93,5.39
5.53,4.95,4.53,5.46,5.31,4.78,4.89,5.56,5.47,4.92,4.63,4.93,4.85,4.33,4.95,5.74
5.56,5.30,4.85,4.82,5.41,5.52,4.92,4.63,4.92,4.67,4.43,4.39,5.08,5.23,5.24,5.33
5.50,5.27,5.50,5.35,4.46,4.03,4.66,5.39,5.40,4.92,4.63,4.73,4.53,4.59,5.54,5.36
5.01,5.05,4.63,4.14,4.94,5.45,5.78,5.79,5.40,4.98,5.22,5.80,5.40,4.63,4.80,5.74
5.56,5.29,4.74,4.72,5.54,4.86,5.11,5.30,5.66,5.24,5.46,5.31,4.98,5.40,5.79,5.94
5.30,4.78,4.73,5.02,5.31,5.53,4.95,4.33,4.94,5.40,5.39,4.66,4.77,5.40,6.01,5.43
5.26,5.33,5.14,5.04,5.02,5.19,5.46,5.17,5.04,4.57,4.53,4.73,5.02,5.34,5.88,5.32
5.40,5.38,5.52,5.40,4.92,4.80,4.74,4.35,3.63,3.79,5.53,5.66,4.89,3.38,3.38,3.63
4.12,4.19,4.51,4.31,4.63,4.50,5.33,5.84,5.69,4.68,4.33,5.46,5.65,5.38,5.35,5.40
4.84,4.97,5.08,4.90,5.28,6.07,6.01,5.82,5.74,5.50,5.15,5.14,5.32,5.76,6.07,5.62
4.87,4.33,5.19,5.32,5.13,5.37,5.62,4.81,4.31,4.76,4.63,4.82,4.61,5.23,5.76,5.93
5.37,4.69,4.89,5.56,5.47,5.14,4.86,3.95,3.85,5.10,5.73,5.58,5.01,4.61,5.43,5.94
5.73,5.50,5.20,5.58,4.38,4.24,5.13,5.13,5.11,5.30,5.94,5.94,5.74,5.10,5.08,5.17
5.41,5.75,5.14,5.04,4.63,4.88,NA,NA
>chr1:97711934-97712934
NA,NA,5.49,5.10,4.98,5.40,5.16,5.27,5.74,5.93,5.40,4.74,3.85,3.34,4.48,5.49
6.00,5.33,4.50,4.52,4.65,4.99,5.57,5.19,4.65,4.31,4.63,4.92,4.93,5.04,4.67,4.53
5.43,5.40,4.92,4.76,4.63,4.27,4.12,3.75,4.98,5.47,5.56,5.30,4.37,4.42,5.56,5.38
4.84,4.73,5.32,5.84,5.69,4.98,4.76,4.63,4.63,4.51,4.33,4.17,4.03,4.52,5.60,5.90
5.30,4.80,4.76,4.63,4.52,3.90,4.66,5.38,5.55,5.79,5.52,4.92,4.81,4.51,3.74,4.48
5.62,5.37,4.03,4.31,5.15,5.93,5.48,4.49,4.38,5.42,5.44,4.96,4.61,4.67,5.04,4.68
4.92,5.40,6.00,5.40,4.36,4.02,3.90,4.72,5.89,5.48,4.48,4.14,5.31,5.41,4.66,4.71
5.55,5.76,4.68,4.18,4.73,5.22,5.56,5.39,4.89,4.82,4.61,5.00,5.82,5.82,4.89,3.38
3.63,2.85,4.36,5.57,5.96,4.98,4.51,4.98,5.40,4.80,3.79,4.27,5.40,6.00,5.60,4.95
3.85,4.49,5.20,5.32,5.80,5.46,5.24,5.41,5.75,5.14,4.86,3.95,3.85,4.95,5.42,5.44
4.93,4.73,4.84,4.85,4.97,5.19,4.65,3.75,4.42,5.40,5.80,5.29,4.67,4.74,4.35,3.38
3.63,2.85,2.85,4.27,5.40,5.93,5.47,4.98,4.72,5.40,5.76,5.79,4.86,5.33,5.37,5.44
4.90,4.46,5.50,5.35,4.85,4.97,5.21,4.12,4.12,4.46,4.79,5.84,5.32,4.80,3.79,4.75
5.66,6.07,6.07,5.66,4.89,4.05,4.65,5.05,5.47,4.85,4.21,5.15,5.85,5.85,5.17,4.95
5.31,5.27,5.08,5.41,4.76,4.05,3.85,4.24,5.73,5.82,4.70,3.35,4.03,5.20,5.88,5.00
4.33,4.85,4.97,4.93,5.29,5.56,5.47,4.54,3.64,4.82,5.42,5.44,4.93,4.73,4.63,4.27
3.84,5.08,4.97,5.13,5.46,6.01,6.01,5.82,5.41,5.20,4.98,5.30,5.94,5.55,4.89,4.90
5.44,5.99,5.27,5.14,5.53,4.86,5.11,5.10,5.74,5.74,5.76,4.99,4.68,4.81,4.84,4.82
4.30,5.24,5.70,5.30,4.82,4.85,5.18,5.13,5.61,5.77,5.76,4.97,4.82,5.41,5.52,4.92
4.76,4.63,4.35,4.05,4.65,4.95,5.31,4.95,4.33,4.97,5.76,5.55,4.71,4.58,4.75,4.89
5.39,5.53,4.80,4.63,5.04,4.93,5.17,5.46,5.68,5.67,5.67,4.80,4.88,5.88,5.55,5.13
5.08,5.30,5.02,4.80,5.40,5.38,5.52,5.46,4.24,2.85,4.27,4.74,5.33,5.69,5.79,5.76
5.32,5.88,5.23,5.24,5.33,4.89,3.84,3.63,4.89,5.91,5.37,4.03,3.35,3.68,3.38,4.89
5.73,5.73,4.89,3.63,3.84,4.89,5.55,5.55,4.89,4.90,5.58,5.73,4.89,3.38,3.38,3.63
3.79,4.80,4.80,5.02,5.46,5.91,4.94,4.18,4.68,5.69,5.13,5.33,5.37,6.01,6.07,5.48
4.93,4.80,4.43,4.51,5.53,5.66,5.10,4.65,4.95,5.29,4.54,3.64,4.06,5.10,5.73,5.73
4.75,2.85,2.85,4.75,5.73,5.73,5.10,4.65,4.97,5.21,4.76,3.63,3.79,4.80,5.40,5.38
5.52,5.40,4.52,4.03,5.37,5.62,4.81,4.42,4.68,4.73,4.63,4.31,3.34,4.25,5.35,6.00
5.60,4.52,4.03,4.14,4.88,5.37,4.65,3.79,4.75,5.66,5.53,5.02,5.03,4.97,5.17,5.85
5.58,5.11,5.53,5.66,4.89,3.38,3.63,3.79,5.53,5.28,5.11,4.80,4.80,4.51,4.69,4.76
4.98,5.60,4.65,3.79,3.63,4.89,5.73,5.58,5.11,4.65,5.37,5.36,5.08,5.15,4.24,4.24
5.03,4.97,5.17,5.85,5.58,4.36,4.36,5.28,5.53,5.11,5.58,5.58,5.11,5.53,5.66,4.75
2.85,4.36,5.58,5.58,5.11,5.53,5.66,4.75,3.79,4.80,4.80,5.02,5.15,5.08,5.36,5.37
4.65,3.79,4.75,5.91,5.37,5.13,5.40,5.41,5.24,5.56,5.30,5.02,5.53,5.66,4.89,3.38
3.63,3.79,4.80,4.80,3.79,4.27,4.74,4.67,5.29,5.56,5.47,4.85,4.62,4.76,4.90,5.02
5.49,5.10,5.11,5.73,5.82,4.70,4.02,4.68,5.00,4.67,4.43,4.36,3.75,4.98,5.33,5.41
6.20,5.54,4.69,4.86,4.68,4.02,4.70,5.66,6.07,6.01,5.82,5.27,4.99,4.99,5.02,5.02
4.90,4.68,4.85,5.29,5.26,4.99,5.22,5.75,5.79,5.79,5.67,4.95,4.33,4.51,4.05,4.36
4.74,5.33,5.84,5.84,5.41,5.00,4.74,4.36,4.77,4.79,5.84,6.02,5.66,4.70,3.35,3.34
4.25,4.85,4.80,4.02,4.36,4.74,5.33,5.84,5.13,5.08,4.57,5.22,5.47,5.34,5.22,5.08
5.50,5.40,4.35,3.68,3.35,4.03,5.37,5.44,5.11,4.80,4.80,5.11,5.57,5.96,4.98,4.51
4.19,4.12,3.63,3.38,4.89,5.66,5.89,5.38,5.52,5.60,4.95,4.65,4.95,5.33,5.14,4.50
4.63,4.42,4.68,4.81,4.98,5.89,5.48,4.93,4.80,4.85,4.25,4.24,5.62,5.74,5.89,5.58
4.38,4.24,5.13,5.84,5.33,4.43,4.51,5.53,5.28,5.11,4.80,5.32,5.84,4.79,4.77,4.63
4.94,5.58,5.31,4.14,3.35,3.68,3.38,4.35,5.40,5.50,5.84,6.02,5.28,5.11,4.80,5.76
5.79,5.69,5.41,5.00,4.93,5.04,4.63,4.14,5.01,5.48,6.07,5.76,5.76,6.07,5.28,4.90
5.08,5.34,4.97,4.63,4.52,4.68,5.00,4.67,4.85,4.85,4.97,5.19,4.52,4.14,5.10,5.05
4.85,4.84,4.97,5.58,5.31,4.78,4.73,5.02,5.34,5.08,4.39,5.22,6.00,5.65,4.82,4.33
4.97,5.08,4.39,5.22,5.93,5.48,5.13,5.37,5.86,4.67,4.24,4.86,4.65,5.02,5.15,5.30
5.24,5.43,5.32,5.13,5.37,5.44,4.90,4.27,5.15,5.84,5.94,5.22,3.75,4.36,5.28,5.89
5.38,4.79,4.46,3.84,3.63,4.35,5.40,5.94,5.84,5.32,5.33,4.98,4.66,5.38,5.55,5.55
5.38,4.66,4.74,5.69,5.79,6.01,5.37,4.03,3.35,3.68,4.89,5.73,5.85,5.17,4.97,5.21
4.95,4.65,4.30,4.82,5.22,4.79,5.84,6.02,5.66,4.75,3.79,4.65,4.86,5.11,5.30,5.94
5.79,5.52,4.92,4.76,4.69,4.36,3.75,4.98,5.33,5.41,5.74,5.88,5.36,5.23,5.50,4.99
5.27,5.82,5.30,5.11,5.58,5.73,4.89,3.38,3.68,4.02,4.68,5.04,5.10,5.23,5.76,5.32
5.32,5.84,4.79,4.77,4.77,5.52,5.60,4.76,3.38,3.38,4.05,3.85,4.24,5.13,5.69,4.98
4.76,4.63,4.36,4.05,4.31,4.76,4.63,4.35,3.38,3.68,4.02,4.80,4.85,4.25,3.34,4.48
5.58,5.58,4.93,4.65,4.57,5.08,5.62,5.74,5.27,4.27,4.90,5.28,5.53,3.79,4.27,5.40
5.93,5.47,5.22,4.99,5.57,5.19,4.92,3.90,4.36,4.36,4.74,4.92,4.63,4.98,5.96,5.82
4.70,3.35,4.03,5.37,5.30,5.11,5.44,5.43,4.33,4.68,5.96,5.82,4.70,4.05,4.31,4.76
4.84,4.25,4.49,5.20,5.41,5.99,5.44,5.11,5.30,5.37,5.33,5.62,5.55,4.71,4.29,4.99
5.69,5.84,5.41,5.04,5.10,5.23,5.50,5.27,5.23,5.30,4.80,4.51,4.98,5.40,5.32,5.88
5.34,5.02,5.05,5.10,5.08,5.15,NA,NA
>chr1:98136294-98137294
NA,NA,4.53,5.23,5.88,6.02,5.66,4.75,3.79,4.65,5.37,5.36,5.16,5.40,4.49,4.38
5.65,6.00,5.40,4.36,4.02,4.65,4.99,5.57,5.58,5.24,4.30,4.27,3.84,3.63,3.38,4.35
4.74,4.80,4.93,5.49,5.73,4.24,4.25,5.35,5.93,5.48,5.13,5.37,5.44,4.36,2.85,3.63
4.35,4.63,4.97,5.42,5.30,4.24,3.75,4.43,4.67,5.00,4.68,4.93,5.48,5.89,5.38,5.52
5.65,4.38,3.34,4.31,5.15,5.94,5.22,4.14,3.35,4.70,5.73,5.58,4.93,4.68,4.86,3.95
4.67,5.85,5.58,4.36,4.36,5.58,5.73,5.10,4.06,4.33,4.97,5.08,4.69,5.30,5.42,4.97
4.63,4.74,3.85,4.24,5.62,5.20,5.33,5.73,5.82,4.89,3.68,4.02,4.80,4.74,4.35,3.63
2.85,4.36,5.58,5.58,4.90,4.89,5.23,4.61,5.01,5.58,5.73,5.10,4.65,4.97,5.03,4.69
4.46,5.50,5.40,4.35,3.63,3.79,5.30,5.46,5.13,5.08,5.42,4.76,3.38,3.68,4.02,4.80
4.85,4.25,4.49,5.20,4.95,4.65,4.05,4.89,5.91,5.37,4.03,4.31,4.50,4.67,5.00,5.41
6.00,5.57,4.36,2.85,4.75,5.82,5.96,4.68,4.33,5.43,5.86,4.67,4.24,5.62,5.55,5.13
4.97,5.88,6.02,5.48,4.48,4.03,5.37,5.91,4.89,3.63,3.79,4.80,5.32,5.14,5.02,4.99
4.65,4.02,4.70,5.66,5.53,4.51,4.69,4.97,5.34,5.34,5.27,5.50,5.40,4.74,4.65,4.30
5.14,5.32,5.76,5.76,5.76,5.79,5.69,5.33,4.74,4.35,3.38,3.63,3.79,4.80,5.76,6.07
5.28,5.11,5.53,5.66,4.89,3.38,3.63,2.85,3.75,4.69,4.76,4.80,4.93,5.02,5.34,5.34
4.99,5.02,4.99,5.04,4.92,5.02,5.34,5.53,4.84,4.94,5.42,5.42,4.52,4.02,4.80,4.74
4.27,3.79,5.30,5.82,5.89,5.21,4.52,4.02,4.80,4.50,4.52,3.90,4.72,5.89,5.66,5.10
4.65,5.05,5.50,5.20,5.21,4.52,4.02,4.80,4.50,4.63,3.75,4.33,5.43,5.91,4.75,3.84
4.89,5.55,5.78,5.41,4.52,4.02,4.80,4.50,4.52,3.90,4.72,5.89,5.66,4.89,3.63,3.79
4.80,4.80,3.79,3.63,4.89,5.73,5.73,4.89,3.63,3.79,4.80,5.76,6.07,5.28,4.36,2.85
4.12,5.21,5.20,5.50,5.05,4.65,4.05,4.89,5.66,6.07,6.07,5.66,4.89,3.68,4.05,3.75
3.64,4.06,4.05,3.38,3.38,4.89,5.73,5.73,4.89,3.63,3.79,5.53,5.66,4.89,3.38,3.68
4.02,4.80,4.43,4.51,4.80,5.76,6.07,5.48,5.01,4.14,4.80,5.31,5.41,5.82,6.01,6.07
5.28,4.90,4.27,4.30,5.17,5.85,5.73,4.89,3.63,3.79,5.53,5.62,4.87,3.64,3.75,4.81
5.49,5.73,5.11,5.22,5.35,4.46,4.81,5.58,5.58,5.11,5.53,5.66,4.75,2.85,4.36,5.28
5.89,4.72,4.74,4.92,4.63,4.31,4.05,3.68,3.38,3.38,4.89,5.91,5.99,5.89,5.03,5.02
5.53,5.28,5.11,5.30,5.53,5.33,5.06,5.09,4.63,4.52,4.65,4.99,5.02,4.82,5.22,4.79
5.27,5.27,5.23,4.89,3.95,4.67,5.85,5.58,5.11,4.65,5.60,4.99,4.29,4.03,4.87,5.85
5.58,4.36,4.36,5.57,6.00,5.41,4.86,3.95,4.67,5.85,5.58,5.11,5.53,5.28,4.36,4.36
5.58,5.58,4.81,4.46,5.52,5.46,5.02,5.30,5.37,4.03,4.31,5.15,6.00,5.65,5.24,4.95
5.33,4.98,4.72,5.40,4.80,3.79,4.75,5.66,5.53,5.02,5.46,5.52,4.77,4.77,4.79,5.08
4.66,4.74,5.76,5.74,5.89,5.58,5.24,4.30,4.99,4.99,5.27,5.99,5.91,4.70,4.02,4.65
4.57,3.74,4.31,4.50,5.33,5.76,5.77,5.61,5.13,4.93,4.69,5.20,5.76,5.33,4.74,4.35
3.38,3.68,4.03,4.17,4.53,5.23,5.34,5.27,4.79,4.46,4.12,3.63,4.89,5.73,5.73,4.89
3.38,3.38,4.05,4.65,4.30,4.27,3.84,4.27,4.63,4.76,4.31,4.81,5.48,6.07,5.76,5.40
5.38,4.79,5.08,5.22,4.79,5.08,4.66,3.90,4.52,5.15,5.50,5.08,5.22,5.35,5.84,5.20
5.21,4.76,4.05,4.43,4.64,4.86,5.02,5.40,5.23,4.46,4.90,5.58,5.73,4.75,3.79,5.30
5.46,4.71,4.29,4.99,5.69,5.67,5.22,5.19,5.46,4.93,4.69,5.54,5.54,5.33,5.62,5.55
5.13,4.97,5.08,4.90,5.58,5.73,4.89,3.38,3.63,2.85,4.36,5.58,5.85,4.87,4.33,5.08
5.42,4.76,3.38,3.63,3.79,5.30,5.37,4.03,4.48,5.58,5.73,4.70,4.02,4.80,4.74,4.35
3.63,3.79,4.80,5.40,4.72,4.98,5.47,5.34,5.38,5.40,4.80,4.51,5.22,5.93,5.74,5.27
5.43,5.94,5.32,5.20,5.13,5.37,5.44,4.90,4.27,5.27,5.99,5.44,5.11,5.30,5.37,4.03
4.52,5.40,5.91,5.43,5.02,5.14,6.02,5.28,4.36,4.36,5.28,6.07,6.07,5.48,4.81,4.51
4.82,5.33,5.38,5.22,5.52,5.60,4.52,3.35,4.03,5.20,5.76,4.98,4.76,4.69,4.39,4.46
5.45,4.89,3.74,4.48,5.58,5.58,4.93,4.68,4.86,4.78,5.31,5.46,4.53,4.17,4.03,4.52
5.60,5.90,4.89,4.53,4.89,5.45,4.46,4.90,5.58,5.58,4.81,4.46,5.34,5.47,5.14,4.85
4.25,4.24,5.73,5.57,4.90,4.46,5.50,5.22,4.51,4.80,5.32,5.14,5.02,4.99,4.65,4.02
4.52,5.41,5.78,5.55,4.89,3.84,3.63,4.76,5.21,5.57,5.43,5.91,5.60,4.76,3.38,4.05
4.65,4.97,5.21,4.76,3.38,3.38,3.38,3.68,4.02,3.90,4.72,5.89,5.66,4.89,3.68,4.02
4.68,4.97,4.80,4.51,4.84,5.38,5.23,4.61,4.94,5.31,5.42,4.97,4.63,4.36,4.02,3.90
4.66,5.38,5.55,5.55,5.50,5.27,5.50,5.22,3.75,2.85,3.63,4.89,5.73,5.58,5.01,4.61
5.16,5.40,4.98,5.22,5.94,5.15,4.31,4.03,5.37,5.44,4.81,4.46,5.52,5.40,4.52,4.03
5.37,6.01,6.07,5.28,4.81,3.75,4.74,5.29,5.90,5.60,4.76,3.63,2.85,2.85,4.27,4.74
4.67,5.29,5.90,5.65,5.24,4.97,5.19,4.52,3.34,4.67,5.62,5.53,5.11,5.44,5.99,5.27
4.27,4.69,5.15,5.08,4.61,4.03,3.68,4.35,5.40,5.50,4.46,3.84,4.27,4.74,4.80,4.52
4.63,4.97,5.34,5.08,4.69,5.03,4.97,4.65,4.74,4.74,4.80,4.02,3.68,3.38,3.38,3.38
3.38,4.35,4.74,4.80,4.02,3.68,3.38,4.35,4.63,4.97,5.42,5.30,4.24,4.36,5.44,5.37
4.03,4.48,5.58,5.85,4.67,3.34,4.31,5.15,6.00,5.60,4.76,3.38,3.38,4.05,3.85,3.34
3.35,4.70,5.66,5.53,5.02,5.46,5.52,5.22,4.82,4.30,5.24,5.58,5.89,5.82,5.30,5.11
5.28,6.02,5.14,5.15,5.50,5.05,5.17,5.85,5.58,4.93,4.80,4.74,4.27,3.84,4.27,5.15
5.94,5.43,5.27,5.74,5.93,5.40,4.27,2.85,4.36,5.28,6.02,5.76,5.55,5.78,5.15,4.24
3.75,5.22,6.00,5.40,4.65,4.31,4.51,4.98,5.89,5.66,4.89,3.38,4.05,4.06,4.33,5.08
5.42,5.24,5.05,5.31,4.84,5.08,NA,NA
>chr1:100717001-100718001
NA,NA,4.81,5.48,5.89,4.72,3.90,4.02,4.36,5.40,5.50,4.46,4.39,4.69,4.97,5.31
5.53,5.27,5.23,5.38,4.66,4.98,5.56,5.31,4.97,4.63,4.36,4.02,4.80,4.74,4.27,3.79
5.30,5.82,5.74,5.31,4.84,4.97,5.53,4.66,4.74,5.69,4.65,4.51,4.69,4.73,4.68,4.99
5.69,5.13,4.24,4.67,5.85,5.58,4.36,3.75,4.43,4.80,4.02,3.68,4.89,5.66,5.53,4.51
4.88,5.75,5.42,4.93,3.95,3.85,4.95,5.60,6.00,5.40,4.36,4.02,4.80,4.74,4.74,4.65
4.97,5.21,4.52,4.02,4.65,4.73,4.45,4.58,4.89,5.19,5.08,3.84,4.27,4.74,4.80,4.52
4.50,4.67,5.00,4.68,4.02,3.68,3.38,3.38,3.38,4.89,5.82,6.00,4.74,3.75,4.12,4.75
5.73,5.73,4.89,3.38,3.63,3.84,5.08,5.23,4.93,4.93,5.43,5.32,4.49,4.67,5.62,6.02
5.84,5.45,4.94,4.45,4.66,5.41,5.56,4.84,5.08,5.30,4.24,3.75,4.69,4.97,5.58,5.31
4.78,4.73,4.63,4.92,5.40,5.31,4.94,4.98,5.54,5.37,4.88,4.88,5.88,5.74,5.27,5.14
6.02,5.48,4.93,4.68,5.00,4.67,4.74,4.27,3.84,4.46,5.45,5.43,5.57,5.58,5.24,4.95
5.20,4.98,5.10,5.05,4.85,5.35,5.94,5.84,5.73,5.50,5.20,5.21,4.52,4.02,4.65,4.57
3.74,4.52,5.40,6.00,5.22,4.51,4.65,5.60,4.98,4.76,4.69,4.51,5.53,5.28,4.81,4.46
4.79,5.84,6.02,5.62,5.17,4.95,5.31,5.27,5.23,5.76,6.02,5.62,5.17,4.95,5.31,4.95
4.53,5.56,5.42,4.76,3.63,4.12,3.75,4.74,5.84,5.84,5.33,4.74,4.74,4.65,4.95,5.31
4.95,4.61,4.96,5.39,5.56,4.98,4.66,4.82,5.02,5.02,5.19,5.34,5.08,4.90,5.58,5.85
5.17,4.95,5.29,4.54,4.42,5.40,5.94,5.22,4.51,5.53,5.66,5.10,4.65,4.97,5.21,4.76
3.63,3.84,4.27,5.15,5.80,5.38,5.13,5.84,6.20,5.27,4.82,4.84,4.94,5.34,5.88,5.32
4.80,4.51,4.43,5.14,5.47,5.93,5.40,4.27,3.79,4.80,4.80,5.11,5.28,5.53,4.51,5.22
5.50,5.08,4.84,4.51,4.31,4.81,5.58,5.73,4.89,3.38,3.63,3.84,4.46,5.45,4.89,5.00
5.48,5.93,5.22,3.75,4.36,5.57,5.82,5.22,5.19,5.28,5.32,5.89,5.28,4.36,4.24,5.15
5.08,5.36,5.37,5.53,5.84,5.45,5.43,5.02,4.99,5.34,5.34,4.94,4.84,5.08,5.50,5.22
4.39,4.27,5.02,5.43,5.91,5.60,4.76,3.38,3.38,3.38,3.63,3.79,4.80,4.80,5.11,5.28
6.02,5.76,5.23,5.36,5.82,5.49,4.48,4.03,5.37,5.91,4.89,3.68,4.02,4.80,4.43,4.51
5.30,5.82,5.89,5.19,4.94,4.61,5.43,5.94,5.20,5.21,4.76,3.68,4.02,3.90,4.36,4.77
5.35,5.84,5.15,5.14,5.32,4.80,5.11,5.44,5.99,5.27,4.27,4.90,5.28,5.53,4.51,4.69
4.97,5.34,5.08,3.84,4.75,5.73,5.73,4.75,2.85,4.36,5.58,5.73,4.75,3.84,4.27,5.02
5.02,5.19,5.31,5.56,5.14,4.74,4.35,3.63,3.84,4.27,4.30,5.24,5.65,5.52,4.46,4.12
4.75,5.66,6.07,5.79,5.69,5.41,5.00,4.74,4.66,5.08,5.50,5.40,4.35,3.38,4.05,4.65
4.95,5.33,4.98,3.75,4.81,5.57,5.73,4.24,3.85,4.05,4.89,5.82,5.73,4.24,4.67,5.62
6.07,5.76,4.80,5.11,5.57,5.73,4.24,4.67,5.62,6.07,5.76,5.76,6.07,5.28,5.11,5.53
5.48,4.93,3.90,3.75,4.81,5.28,6.07,5.76,4.80,5.11,5.57,5.73,5.33,5.37,5.30,5.11
5.28,5.53,5.11,5.58,5.58,4.36,4.36,5.58,5.58,5.11,5.53,5.48,4.81,3.75,3.64,4.87
5.80,5.82,5.36,5.23,4.89,4.90,5.57,6.00,5.33,4.74,4.35,4.05,4.65,4.97,5.21,4.12
2.85,3.75,4.88,5.53,5.40,4.77,4.94,5.40,5.39,4.89,4.82,4.61,5.00,5.67,5.84,5.41
4.97,4.37,4.42,5.56,5.58,4.97,4.63,4.63,4.42,4.62,4.82,5.02,5.41,5.40,4.98,5.22
5.35,4.46,4.81,5.15,5.78,5.79,5.75,5.14,4.97,4.85,4.82,5.30,5.45,4.92,4.68,5.00
4.93,5.00,4.74,3.75,4.12,3.63,3.38,3.38,3.38,3.38,4.76,5.21,5.20,5.80,5.38,4.84
5.40,5.35,5.22,5.08,5.50,5.40,4.35,3.63,2.85,2.85,3.63,4.35,4.74,5.14,5.33,4.95
5.24,5.70,5.30,5.24,5.46,5.31,4.14,3.35,4.52,5.21,5.20,5.80,5.46,5.24,5.30,5.15
4.69,4.46,4.79,4.46,4.81,5.15,5.78,5.55,5.76,6.02,5.28,4.36,3.75,4.43,5.14,5.33
5.41,6.20,6.20,5.27,4.27,3.84,4.75,5.91,5.37,5.33,5.73,5.82,4.89,3.38,3.63,4.12
3.75,3.90,4.02,4.52,5.60,6.00,5.22,3.75,4.36,5.28,6.07,6.01,5.82,5.74,5.10,4.14
4.48,5.58,5.58,4.93,4.65,4.99,5.26,5.29,4.54,4.42,5.40,5.94,5.22,3.75,2.85,3.63
4.89,5.66,6.02,5.88,4.97,5.13,5.46,5.93,5.14,5.27,5.99,5.91,4.70,3.35,4.03,5.54
6.20,5.74,5.31,4.84,4.97,5.88,6.02,5.28,5.11,5.53,5.66,4.70,4.03,4.14,4.80,5.31
4.95,5.17,5.85,5.73,4.89,4.05,3.85,4.49,5.20,5.32,5.50,5.05,5.17,5.62,6.07,5.76
5.32,5.84,5.23,5.29,5.04,4.99,5.57,5.03,5.02,5.53,5.28,4.90,4.46,5.50,5.35,4.85
4.30,5.14,5.32,5.32,5.84,5.50,5.22,4.51,5.53,5.66,4.89,3.38,4.05,4.65,4.97,5.21
4.12,3.79,5.30,5.82,5.27,5.14,6.02,5.48,4.48,3.74,4.57,5.22,5.56,5.31,5.19,5.02
4.70,4.85,5.64,5.38,4.84,5.56,5.46,4.53,4.67,5.40,5.23,5.27,5.50,5.33,4.82,4.94
5.29,5.41,5.99,5.44,4.81,4.19,4.81,4.93,5.39,5.53,5.27,5.43,5.94,5.15,4.27,4.69
5.30,5.44,4.93,4.85,4.93,4.85,4.77,5.40,5.53,4.92,4.63,4.51,4.77,5.29,5.30,4.70
4.71,5.55,5.76,4.74,4.36,4.77,5.35,5.71,5.29,5.13,5.18,4.37,4.18,4.94,5.67,5.74
5.27,5.16,5.40,4.49,4.25,5.10,5.75,5.42,5.17,5.04,4.73,4.84,5.19,5.53,4.95,4.33
4.94,5.40,5.43,4.93,4.93,5.56,5.42,5.24,4.30,5.14,5.53,4.86,5.11,5.22,5.94,5.40
4.74,4.06,4.03,4.58,4.89,5.19,5.53,4.66,4.74,5.00,5.41,5.76,5.20,5.33,5.73,5.82
4.89,3.38,3.63,3.79,5.30,5.82,5.89,5.21,4.76,3.38,3.63,2.85,4.36,5.57,5.82,5.00
4.53,5.43,5.40,4.94,4.82,5.33,5.50,5.34,4.97,4.84,5.56,5.46,5.24,5.33,5.50,5.50
5.60,5.71,5.41,4.77,4.94,5.29,5.41,5.74,5.62,5.08,4.51,4.90,4.93,5.39,5.56,4.98
4.72,5.65,5.37,4.69,4.93,5.65,5.22,4.95,4.85,4.93,4.85,4.33,4.95,5.74,5.56,5.30
4.85,4.82,5.41,5.52,4.92,4.63,4.92,4.67,4.43,3.75,4.24,5.15,5.08,4.61,5.01,5.58
5.73,4.75,4.12,3.75,4.98,5.56,NA,NA
>chr1:101369031-101370031
NA,NA,4.68,5.00,4.67,4.43,3.75,4.24,5.15,5.78,5.55,5.50,5.27,5.50,5.22,4.51
5.53,5.28,5.11,4.80,5.32,5.76,5.33,5.02,4.82,4.62,4.42,4.81,5.62,5.43,4.33,3.75
4.65,5.19,5.57,5.02,4.81,4.80,5.30,5.23,5.27,4.99,5.27,5.82,5.65,5.38,5.34,5.48
4.49,3.85,4.05,4.89,5.66,5.53,5.11,5.28,5.53,4.51,4.43,5.14,5.75,5.16,4.61,4.03
4.70,5.66,5.89,5.38,4.79,4.46,3.84,4.75,5.66,5.53,4.51,5.22,5.94,5.40,4.84,5.08
5.30,4.24,3.75,4.43,4.67,5.29,5.23,4.46,4.39,4.43,5.14,5.75,5.16,4.61,4.03,4.52
5.60,5.90,4.89,3.95,4.67,5.80,6.00,4.74,4.66,4.82,5.02,5.43,5.67,5.47,4.98,4.66
5.08,5.23,5.29,4.74,4.66,5.53,4.97,4.33,4.87,5.85,5.73,4.70,3.35,4.03,5.54,5.54
5.33,4.86,5.54,4.72,4.98,5.75,5.79,5.94,5.30,4.14,4.48,5.58,5.73,5.10,3.85,3.34
3.35,4.36,4.74,5.33,6.00,5.57,5.11,4.80,5.76,5.76,5.40,4.72,4.74,5.69,5.79,5.76
4.80,3.79,4.27,5.40,5.93,5.48,4.98,5.31,5.58,4.97,4.69,4.51,5.53,5.66,4.75,3.79
5.53,5.48,4.81,3.75,3.64,4.46,5.35,5.50,5.27,5.27,4.79,5.38,5.89,5.66,4.89,3.68
3.35,3.34,3.85,5.10,5.73,5.58,4.93,4.65,4.99,5.02,4.27,3.84,3.63,4.35,4.74,5.33
6.00,5.82,4.89,3.63,4.12,3.75,3.90,4.02,3.68,4.76,5.21,5.89,5.99,5.44,4.90,4.46
4.79,4.46,4.12,4.12,5.42,5.56,5.24,5.41,5.75,5.14,4.97,4.37,3.64,4.06,5.10,5.66
6.07,6.07,5.66,4.75,2.85,4.36,5.28,5.53,5.02,5.03,5.20,5.94,5.43,4.61,4.03,3.68
3.38,4.35,4.74,4.80,4.92,5.19,4.97,5.24,5.42,5.08,5.13,5.43,5.91,4.75,3.84,4.46
4.79,5.22,4.82,5.15,5.94,5.43,4.61,4.03,4.52,5.60,5.91,4.89,3.74,4.48,5.49,5.73
4.24,3.85,4.74,4.74,5.33,6.00,5.57,4.36,4.36,5.28,6.07,5.76,5.76,6.07,5.28,4.36
4.36,5.28,5.53,4.51,4.69,4.97,5.42,5.42,4.12,2.85,4.36,5.28,6.02,5.84,5.23,5.29
4.67,4.74,4.35,3.38,3.63,2.85,2.85,4.75,5.73,5.73,4.89,4.05,4.06,4.33,4.97,5.34
5.50,5.23,4.61,4.03,3.68,3.38,4.35,4.74,5.14,5.33,5.41,5.82,5.93,5.14,5.15,5.50
5.73,5.84,5.94,5.15,4.52,4.80,4.43,4.39,4.27,4.30,4.65,4.05,3.38,4.76,5.60,5.91
4.89,3.74,3.35,3.68,4.89,5.82,5.73,4.24,3.85,4.95,5.21,5.89,5.74,5.88,5.36,5.43
5.30,4.14,4.31,4.63,4.97,5.42,5.42,4.38,4.49,5.48,5.34,5.22,5.08,5.50,5.40,4.35
4.05,3.85,3.95,4.86,5.41,5.84,5.67,5.36,5.23,5.38,4.66,4.74,5.84,5.67,5.00,4.53
5.56,5.42,4.12,3.79,4.80,4.80,5.11,5.58,5.58,4.93,4.68,4.97,4.37,4.33,5.46,5.93
5.88,5.19,4.66,4.03,4.82,5.58,5.20,5.94,5.43,4.61,4.94,5.31,5.44,4.93,4.73,4.84
4.85,5.05,5.31,4.84,5.19,5.40,4.54,4.33,5.46,5.30,5.11,5.28,6.07,6.07,5.48,5.01
4.61,5.23,4.89,4.90,5.58,5.58,5.11,5.53,5.28,5.11,4.65,4.86,4.24,4.67,5.85,5.58
5.11,5.53,5.28,4.36,4.36,5.58,5.58,5.11,5.53,5.28,4.90,4.27,5.15,5.84,5.35,4.46
4.12,4.75,5.66,5.53,5.11,5.58,5.58,5.11,5.53,5.28,4.36,4.36,5.57,5.82,5.36,5.08
5.15,5.02,4.65,5.60,4.98,4.76,4.69,4.51,4.80,4.80,5.11,5.58,5.58,4.90,4.27,5.15
5.80,5.38,4.33,4.06,4.05,4.89,5.73,5.58,4.90,4.27,5.15,5.84,6.01,5.43,5.57,5.19
4.94,4.61,5.23,4.89,4.69,5.03,5.20,5.80,5.38,5.13,5.43,5.91,4.75,3.84,4.27,4.30
4.65,4.74,5.40,5.50,5.84,5.32,5.76,5.76,5.76,5.76,4.80,5.11,5.58,5.85,4.67,3.95
4.89,5.90,5.46,4.24,4.36,5.28,5.53,5.11,5.28,6.07,6.07,5.62,5.17,4.97,5.03,4.24
4.36,5.28,6.02,5.84,5.45,5.43,5.49,5.10,4.14,3.35,3.68,4.89,5.66,6.07,6.01,5.37
5.33,4.86,5.79,6.01,5.37,4.69,4.86,5.41,5.69,4.65,5.02,5.46,6.00,5.15,4.31,4.14
5.22,5.35,5.22,5.53,5.23,4.53,5.00,5.82,5.82,4.75,2.85,4.24,5.46,5.90,5.30,4.85
4.82,5.66,5.94,5.20,5.21,4.52,4.02,4.80,4.50,4.31,3.34,4.67,5.85,5.58,4.48,4.03
5.37,5.86,4.67,3.34,4.48,5.62,5.37,5.13,5.32,5.19,4.84,4.94,6.01,5.71,5.10,5.06
5.09,4.84,4.25,4.24,5.13,5.13,5.33,5.37,5.91,4.75,2.85,2.85,4.12,5.42,5.42,5.02
5.05,4.63,4.80,5.53,5.39,4.93,4.81,4.19,4.12,4.12,5.60,6.00,5.35,4.46,4.03,4.66
5.39,5.40,4.54,4.33,5.84,5.54,4.69,4.86,5.14,5.47,5.67,4.89,3.74,4.31,5.15,5.93
5.47,5.14,4.50,4.82,4.14,4.14,4.94,5.19,4.97,4.65,4.05,3.38,4.89,5.73,5.73,4.70
4.02,4.65,4.57,5.00,5.48,5.93,5.35,4.25,4.49,5.48,5.34,5.22,5.08,4.79,4.46,4.81
5.15,5.08,4.61,4.03,4.36,5.40,5.93,5.47,5.14,4.85,4.85,4.30,4.27,3.84,3.63,3.38
4.89,5.66,5.53,5.02,5.46,5.91,4.89,3.74,4.31,4.50,4.67,5.00,4.68,4.52,5.15,6.00
5.40,4.52,3.34,4.25,5.35,5.94,5.71,5.10,5.06,4.47,4.19,4.12,4.27,4.74,4.80,4.02
4.36,4.63,4.76,4.80,5.30,5.56,5.74,4.80,4.80,5.31,5.32,5.50,5.49,5.02,5.19,5.31
5.32,5.00,4.57,5.22,5.33,5.32,5.84,5.35,5.38,5.89,5.48,5.01,4.17,4.53,5.56,5.30
4.24,4.24,5.30,5.42,4.97,4.63,4.52,4.80,4.43,3.75,3.75,4.43,4.80,4.02,4.70,5.66
5.89,5.32,5.28,5.19,5.13,5.74,5.34,5.38,5.89,5.62,4.67,3.34,4.52,5.19,4.97,4.65
4.05,3.38,3.38,4.76,5.21,4.97,4.65,4.74,4.74,5.33,5.84,5.13,5.33,5.37,5.30,3.79
4.27,4.63,4.97,5.34,5.08,3.84,4.12,5.60,5.52,4.46,4.81,5.03,4.97,4.65,4.05,3.38
3.38,4.89,5.66,6.07,5.76,4.80,3.79,4.27,4.63,4.73,4.93,5.41,5.31,4.14,4.31,4.50
4.67,5.00,5.41,5.76,5.55,5.13,5.08,5.42,4.12,2.85,3.75,4.69,4.73,4.76,4.89,5.41
5.31,4.98,5.32,5.19,4.33,4.46,5.35,5.50,5.84,5.32,4.80,3.79,3.63,3.38,3.38,3.38
4.76,5.21,5.57,5.02,5.19,5.58,5.31,4.14,3.35,3.68,3.38,4.35,4.63,4.97,5.34,5.88
5.53,5.69,4.74,4.36,4.63,4.51,4.31,4.05,4.70,5.73,5.85,5.17,4.30,5.14,5.32,4.80
5.11,5.58,5.58,4.36,4.36,5.57,6.00,5.41,4.86,3.95,3.85,5.10,5.66,6.02,5.84,4.79
5.38,5.54,5.37,4.88,4.63,5.05,NA,NA
>chr1:105543766-105544766
NA,NA,4.78,4.89,5.23,4.46,4.39,5.22,5.93,5.48,4.49,4.67,5.85,5.58,4.81,4.19
4.51,4.31,4.05,4.36,4.63,4.97,5.58,5.80,5.32,5.31,5.27,5.43,5.94,5.20,5.03,4.24
3.75,4.43,5.33,5.76,5.20,5.33,5.73,5.57,5.11,5.53,5.28,4.90,4.46,5.45,5.43,5.49
5.50,5.20,5.58,5.24,4.95,5.33,5.14,4.43,3.75,2.85,3.63,4.35,4.74,4.80,4.02,4.70
5.91,5.99,5.89,5.03,4.24,2.85,4.27,4.74,5.33,5.69,4.65,4.51,4.69,4.76,4.31,4.05
3.68,4.76,5.60,6.00,5.40,4.27,2.85,2.85,4.12,5.41,5.08,4.61,4.03,4.36,5.40,6.00
5.46,4.24,4.24,5.30,5.42,4.97,4.63,4.52,4.80,4.43,4.39,4.27,4.30,4.65,4.05,4.89
5.91,5.37,4.69,4.89,5.23,5.84,6.02,5.66,4.70,3.35,3.34,4.67,5.62,5.53,4.51,5.22
5.50,5.84,6.02,5.62,4.87,4.33,4.97,5.53,5.22,5.52,5.60,4.76,3.63,3.79,5.53,5.66
4.89,3.63,4.12,4.46,5.34,5.47,5.22,4.57,5.08,5.73,5.82,4.75,3.84,4.27,5.27,5.82
5.30,3.79,3.63,3.38,3.38,4.35,5.40,6.00,5.60,4.52,4.03,4.61,5.08,5.15,5.02,5.53
5.66,4.89,3.38,4.05,4.65,4.95,5.29,4.85,4.29,4.71,5.46,5.30,3.79,4.75,5.66,6.02
5.76,5.55,5.78,5.41,4.12,2.85,2.85,4.12,5.60,5.52,5.38,5.89,5.66,4.89,3.63,4.12
4.46,5.52,5.46,4.24,2.85,4.27,5.40,5.50,5.27,5.27,5.50,5.40,4.27,3.79,5.53,5.66
4.89,3.63,2.85,4.24,5.03,5.20,5.80,5.38,5.13,5.46,6.01,6.01,5.82,5.41,5.33,5.14
4.74,4.27,3.79,4.80,4.80,3.79,3.63,3.38,4.89,5.66,5.53,5.02,5.46,5.52,5.38,5.89
5.66,4.89,3.63,3.84,4.27,4.30,4.65,4.05,4.35,4.74,4.80,4.52,4.50,4.80,4.93,5.48
6.02,5.14,5.15,5.80,5.41,4.93,4.90,5.02,5.26,5.20,4.49,4.38,5.70,5.08,5.36,5.88
5.74,5.89,5.21,4.76,3.63,2.85,4.24,5.46,5.52,5.22,5.38,5.55,5.55,5.50,5.50,5.23
4.61,4.03,4.36,4.74,5.14,5.56,5.19,4.84,5.40,5.80,5.29,4.67,4.74,4.36,4.02,4.80
4.43,3.75,4.24,5.15,5.78,5.94,5.30,4.78,4.73,4.63,4.80,4.93,4.85,4.76,4.62,4.78
4.97,4.93,5.00,4.68,4.02,3.68,3.38,4.89,5.91,5.37,4.03,3.35,4.70,5.73,5.85,5.17
4.97,5.21,4.12,3.79,4.80,5.40,4.98,4.81,4.93,5.44,5.42,4.76,3.63,3.79,4.80,5.76
5.76,5.32,5.14,5.02,4.99,5.32,5.84,5.84,4.74,4.66,5.08,5.23,5.29,4.67,4.43,4.51
5.53,5.28,5.11,5.30,5.37,4.03,3.35,4.70,5.82,5.73,5.08,4.51,4.81,4.31,4.05,4.52
5.60,5.52,5.22,5.08,4.79,5.38,5.89,5.28,5.11,4.80,4.80,3.79,4.27,4.63,4.76,4.92
5.47,5.93,5.40,4.27,3.79,4.80,4.80,3.79,3.63,4.76,5.42,5.42,4.97,4.63,4.27,2.85
2.85,3.63,3.38,4.35,4.63,4.97,5.34,5.08,4.90,5.57,6.00,5.33,4.43,3.75,4.24,5.15
5.08,4.61,4.03,4.36,5.40,5.93,5.47,5.14,5.00,4.74,4.72,5.89,5.66,4.89,3.68,4.02
4.80,4.43,4.51,4.80,4.80,3.79,4.75,5.66,5.53,5.11,5.57,5.82,5.36,5.23,5.50,4.99
5.02,5.43,5.91,5.60,4.12,2.85,4.36,5.28,6.07,6.07,5.28,5.11,5.53,5.28,4.36,2.85
3.63,3.38,4.35,4.74,5.33,6.00,5.49,4.81,3.75,4.33,5.46,6.01,5.76,4.80,3.79,3.63
4.89,5.66,6.07,5.76,5.76,5.76,4.80,5.11,5.57,6.00,5.33,4.74,4.74,3.85,4.49,5.20
5.26,5.43,5.67,5.48,5.13,5.54,5.84,4.71,4.66,5.19,5.08,4.90,5.58,5.58,4.93,4.80
4.43,4.51,5.53,5.66,4.89,3.63,4.12,3.75,4.74,6.00,5.57,5.11,5.53,5.28,4.90,4.46
5.50,5.15,4.52,3.90,4.66,5.53,5.19,4.66,4.03,4.87,5.62,5.53,5.11,5.58,5.58,4.36
2.85,4.75,5.73,5.58,4.36,4.36,5.58,5.58,5.11,4.65,5.37,5.36,5.23,4.89,4.90,5.58
5.73,4.75,2.85,4.36,5.58,5.73,5.10,4.65,4.30,5.14,5.32,5.32,5.84,5.45,4.89,5.08
4.86,5.53,5.88,5.34,5.02,4.92,5.04,4.99,5.49,5.50,5.20,5.03,4.69,5.08,5.23,5.24
5.30,5.15,4.24,2.85,3.63,3.38,3.38,3.38,3.38,4.35,4.74,5.33,5.69,4.65,5.02,5.46
5.91,4.89,5.00,5.48,5.34,5.38,5.89,5.66,4.89,3.63,2.85,4.36,5.28,5.53,3.79,3.63
3.38,4.35,5.40,5.50,4.46,3.84,4.27,4.63,4.97,5.34,5.88,6.02,5.66,5.10,3.85,4.24
4.86,4.65,5.11,5.58,5.58,5.11,4.80,4.80,5.02,5.03,4.97,4.85,4.85,5.33,5.84,5.84
5.33,4.74,4.35,3.38,3.63,2.85,4.36,5.28,5.53,5.11,5.28,5.89,5.32,4.80,5.16,5.39
5.91,5.60,4.52,4.05,4.51,4.72,4.72,4.97,5.96,5.49,4.81,3.75,3.64,4.06,4.05,3.38
3.38,3.38,3.38,3.38,3.38,4.89,5.66,5.53,4.51,4.43,4.80,4.02,3.68,4.76,5.42,5.08
4.33,4.87,5.85,5.85,5.17,4.30,4.27,3.84,3.63,4.76,5.21,5.57,4.99,5.04,5.00,5.41
5.84,5.69,4.98,4.51,4.63,4.36,4.74,5.00,4.68,4.02,3.68,4.76,5.60,5.52,5.22,4.82
4.30,5.24,5.58,5.89,6.20,5.54,4.03,4.48,5.62,5.37,5.33,5.13,5.67,4.88,4.14,4.94
5.19,4.97,4.65,5.10,5.66,5.53,4.51,4.69,4.97,5.34,5.08,4.90,5.44,5.37,5.13,5.20
5.32,5.50,5.74,5.99,5.44,5.11,5.30,5.37,4.69,4.86,4.93,5.00,4.68,4.02,4.52,5.21
5.57,5.43,5.67,5.47,5.14,4.43,4.51,4.80,5.76,5.79,4.86,5.11,5.10,5.74,5.74,5.62
4.24,3.85,4.05,4.89,5.73,5.58,4.48,4.03,5.37,5.65,4.72,4.74,5.69,4.65,5.11,5.44
5.99,5.41,5.20,4.98,5.10,5.05,4.65,5.10,5.66,6.02,5.88,5.34,4.94,4.98,5.40,5.76
5.76,5.32,5.88,5.34,5.19,4.51,5.00,5.20,4.95,4.65,4.74,4.74,5.33,5.84,5.69,4.68
3.64,4.06,4.95,5.42,5.42,4.97,4.69,4.51,4.80,4.80,3.79,3.63,4.76,5.60,5.90,4.89
4.69,5.37,5.44,4.90,4.89,5.23,5.27,5.67,5.41,5.24,5.56,5.42,4.38,4.49,5.20,5.41
5.99,5.91,4.70,4.02,3.90,4.72,5.89,5.28,4.36,2.85,4.12,5.42,5.08,4.84,5.31,5.74
6.20,5.54,4.03,4.48,5.48,6.02,5.14,5.15,5.50,5.74,6.20,6.20,5.27,4.27,3.84,4.27
4.63,4.73,4.68,4.85,5.40,5.39,4.89,4.58,4.71,5.46,6.01,5.79,5.69,5.32,4.73,4.18
4.68,5.60,5.79,6.07,5.66,4.75,3.79,4.65,5.69,5.33,4.85,4.46,4.03,4.58,4.62,4.99
5.60,5.53,5.14,5.02,5.43,5.45,5.84,6.02,5.66,5.10,3.85,4.24,4.86,5.53,5.14,5.02
5.02,5.19,5.58,5.80,5.15,4.27,NA,NA
>chr1:106930683-106931683
NA,NA,4.97,5.03,5.02,4.80,5.32,5.84,4.79,4.46,4.36,4.43,5.33,5.84,5.67,5.00
4.53,5.56,5.30,5.02,4.80,4.80,3.79,3.63,4.76,5.21,5.89,5.99,5.62,4.81,4.51,4.72
4.72,4.97,5.69,5.13,4.24,3.85,4.05,4.35,4.74,4.80,4.93,5.62,5.43,4.33,4.54,5.29
5.41,5.99,5.91,4.89,3.63,3.84,4.46,5.23,5.40,5.10,5.23,5.76,6.02,5.28,5.11,5.53
5.28,4.90,5.08,4.97,5.13,5.43,5.86,4.67,3.34,4.48,5.48,6.02,5.88,5.23,4.93,4.96
5.36,5.19,4.95,4.96,5.41,5.54,5.51,5.08,4.92,5.56,5.46,4.53,4.67,5.05,5.01,5.27
5.29,4.77,4.94,5.29,5.41,5.99,5.44,4.81,4.19,4.81,4.93,5.39,5.53,4.80,4.63,5.04
4.68,4.92,5.31,5.44,4.93,4.85,4.93,4.85,4.72,4.96,5.43,5.65,5.18,4.85,4.82,5.41
5.52,4.54,4.42,5.56,5.58,4.94,4.63,4.77,5.35,5.84,5.20,5.19,4.92,3.90,4.72,5.89
5.48,4.81,4.31,4.63,4.92,4.74,4.36,4.96,5.23,5.42,5.17,5.04,4.73,4.84,4.97,5.53
4.84,4.51,4.92,5.40,5.43,4.53,5.00,5.67,5.67,5.36,5.23,5.50,5.34,4.97,4.84,5.40
5.94,5.40,4.74,4.06,4.03,4.58,4.94,4.92,5.10,4.83,5.04,5.00,5.41,5.76,5.20,5.33
5.73,5.82,4.89,3.38,4.05,4.65,4.30,5.14,5.93,5.82,5.89,5.21,4.76,3.38,3.38,3.38
3.63,4.12,4.46,5.34,5.74,4.95,4.53,5.43,5.40,4.94,4.77,5.08,5.25,5.64,5.38,4.84
5.56,5.46,5.06,5.29,5.30,4.95,4.96,5.41,5.41,4.77,4.94,5.29,5.41,5.74,5.62,5.08
4.51,4.90,4.93,5.39,5.53,4.80,4.88,5.88,5.20,4.69,4.93,5.65,5.22,4.95,4.85,4.93
4.85,4.33,4.95,5.74,5.56,5.30,4.85,4.82,5.41,5.52,4.92,4.63,4.92,4.67,4.43,4.39
5.08,5.23,5.24,5.33,5.50,5.27,5.50,5.35,4.46,4.03,4.70,5.19,5.19,4.95,4.73,4.63
4.82,4.61,5.16,5.75,5.14,5.04,4.63,4.14,4.94,5.45,5.78,5.79,5.40,4.98,5.22,5.80
5.40,4.67,4.83,5.43,5.65,5.17,4.74,4.36,4.77,5.35,5.84,5.73,5.31,4.84,5.38,5.31
4.98,5.40,5.79,5.94,5.30,4.78,4.73,5.02,5.31,5.53,4.95,4.33,4.94,5.40,5.39,4.96
5.02,5.30,5.70,5.24,4.95,5.33,5.14,5.04,5.10,5.08,5.45,4.65,4.51,4.33,4.67,5.05
5.02,5.34,5.53,4.66,4.98,5.47,5.93,5.40,4.35,3.38,3.38,3.38,3.38,3.38,3.38,3.38
3.38,3.38,3.38,3.38,3.68,3.35,4.03,5.37,5.86,4.67,3.34,4.48,5.48,5.53,5.02,5.30
5.44,4.66,4.03,4.06,4.05,4.76,5.60,6.00,5.40,4.35,3.63,3.79,5.53,5.28,4.36,4.36
5.58,5.73,4.75,3.79,5.53,5.48,4.93,4.80,4.74,4.35,3.38,3.38,3.63,3.79,4.65,5.37
5.36,5.43,5.94,5.32,5.33,5.14,5.04,4.67,4.53,5.23,5.88,5.32,4.80,5.11,5.28,6.07
5.79,5.69,5.41,5.00,4.67,4.74,4.35,3.38,3.63,3.79,5.30,5.37,4.03,4.31,5.15,5.50
5.84,6.02,5.66,4.75,3.79,4.80,5.32,5.14,5.27,5.99,5.91,4.75,3.79,4.80,4.80,5.11
5.58,5.58,4.90,4.46,4.79,4.46,4.81,5.28,5.53,5.11,5.57,5.73,5.08,4.89,5.91,5.60
4.52,4.03,4.14,4.80,5.74,5.93,5.15,4.31,4.03,5.37,5.30,5.11,5.57,5.96,4.98,4.76
4.63,4.74,4.06,4.33,4.97,5.08,4.69,5.46,5.91,4.89,3.74,3.35,3.68,3.38,4.89,5.82
6.00,4.74,3.75,4.12,3.63,3.38,4.89,5.73,5.58,4.93,3.90,3.75,4.36,4.43,5.33,6.00
5.82,4.75,2.85,4.36,5.58,5.58,5.11,5.53,5.66,5.10,3.85,4.24,5.13,5.69,4.99,4.68
4.73,4.69,3.75,3.75,4.43,5.33,5.76,5.74,5.89,5.03,5.02,5.53,5.62,5.17,4.97,5.21
4.76,3.68,4.02,4.80,4.50,4.52,4.80,4.74,4.36,4.02,4.68,4.97,4.80,4.76,4.63,4.35
3.68,4.05,4.31,4.63,4.92,4.67,4.50,4.63,4.31,4.63,4.92,4.67,4.50,4.31,4.03,5.20
5.62,5.33,5.20,5.76,4.99,4.68,4.90,4.80,4.45,4.58,4.62,4.99,5.76,5.55,4.33,4.37
4.97,4.68,4.52,5.15,5.50,4.46,3.84,4.75,5.66,5.89,4.72,4.98,5.75,5.16,5.10,5.04
5.14,5.56,5.31,4.94,4.84,5.08,5.50,5.22,3.75,2.85,4.27,4.74,5.14,5.47,5.93,5.40
4.36,4.05,4.51,4.33,4.67,5.05,4.63,4.80,4.97,5.41,5.69,5.54,4.72,4.74,4.92,4.63
4.31,4.63,4.50,5.33,5.84,5.13,5.08,4.57,5.04,5.00,5.14,5.33,4.95,4.65,4.74,4.74
4.67,4.92,4.85,4.93,5.19,5.08,4.69,5.46,5.52,4.46,4.12,3.63,4.35,5.40,5.50,4.46
4.39,4.69,4.76,4.31,4.05,3.68,4.35,4.74,4.67,5.00,4.93,5.00,5.41,5.76,5.74,5.89
5.03,5.02,4.80,5.32,5.88,5.23,4.93,4.72,4.94,5.29,5.32,5.80,5.38,4.84,4.73,5.04
5.29,5.23,5.84,5.32,4.80,4.51,5.22,5.94,5.84,5.32,5.33,5.14,4.43,4.51,5.30,5.37
4.69,4.89,5.90,5.40,4.94,4.17,4.53,5.23,5.08,3.84,4.75,5.82,6.00,4.74,4.72,5.40
5.32,5.14,5.15,5.80,5.58,4.97,4.63,4.36,4.02,3.90,4.72,5.89,5.28,4.90,4.89,5.55
5.78,5.15,4.24,4.36,5.57,5.73,5.08,4.89,5.67,5.48,4.49,4.38,5.42,5.44,4.66,4.03
4.06,4.95,5.41,5.08,5.10,5.40,5.90,5.60,4.76,3.38,4.05,4.06,3.64,3.75,4.05,4.70
5.82,5.82,5.00,4.53,5.46,5.56,4.42,3.75,4.05,3.68,4.89,5.73,5.73,4.89,3.38,4.05
4.06,3.64,4.37,5.30,5.56,5.48,4.98,5.31,5.46,5.24,5.41,5.40,5.13,5.37,5.62,4.93
3.90,4.66,4.82,5.27,5.99,5.62,4.48,3.34,4.38,5.65,6.00,5.22,3.75,4.36,5.28,5.89
5.32,5.25,5.02,4.92,5.31,5.74,5.74,5.76,4.97,4.82,5.30,5.45,4.52,4.14,5.31,5.46
4.53,5.00,5.37,4.65,5.11,5.58,5.73,4.75,2.85,4.24,5.46,6.00,5.22,4.51,4.80,4.80
5.02,5.03,5.89,5.99,5.91,4.75,2.85,2.85,4.75,5.91,5.37,5.13,5.32,5.39,4.89,4.76
4.90,4.51,3.74,3.35,4.70,5.66,5.53,5.11,5.28,5.53,4.51,4.88,5.53,5.68,5.67,5.40
4.49,3.85,4.74,5.40,5.93,5.48,5.13,5.37,5.65,4.72,4.74,5.84,5.67,4.88,4.63,5.40
5.80,5.22,4.14,4.31,4.50,5.33,6.00,5.80,5.17,4.97,5.58,4.38,3.34,4.48,5.48,5.89
5.38,5.34,5.48,4.98,5.10,5.05,5.24,5.65,5.90,4.89,3.95,4.67,5.62,6.02,5.76,5.23
5.27,5.53,5.39,4.93,4.73,4.84,4.85,5.05,5.10,4.78,4.89,5.90,5.40,4.94,4.14,4.80
5.31,5.26,4.99,4.65,4.92,5.40,6.00,5.40,4.27,2.85,2.85,3.63,4.35,4.74,4.67,4.92
4.63,4.80,4.93,4.85,4.68,4.42,NA,NA
>chr1:109453110-109454110
NA,NA,5.43,4.96,5.16,5.36,4.96,4.93,5.43,5.53,4.95,4.33,4.51,4.81,5.62,5.37
4.03,4.52,5.19,5.20,5.84,5.94,5.35,4.85,4.30,5.14,6.02,5.48,4.93,3.90,4.72,5.40
5.76,6.07,5.66,4.89,3.38,3.63,4.12,3.75,3.90,4.02,4.70,5.91,5.99,5.89,5.21,4.76
3.63,3.79,4.80,4.80,5.11,5.57,5.82,5.36,5.08,5.41,4.52,4.03,4.61,5.08,5.41,4.12
4.12,4.19,4.94,5.31,5.32,5.13,5.37,5.44,4.90,4.27,5.27,5.82,5.30,3.79,3.63,4.89
5.73,5.73,4.89,4.05,4.65,4.97,5.21,4.95,4.43,4.62,4.92,4.94,4.76,4.85,5.05,4.67
4.83,5.36,5.19,4.95,4.96,5.41,5.71,5.67,5.40,4.98,5.31,5.46,4.53,4.67,5.40,5.80
5.40,4.77,4.58,4.62,4.85,5.29,5.41,5.99,5.44,4.81,4.19,4.81,4.93,5.39,5.53,5.27
5.43,5.30,4.14,3.35,4.52,5.42,5.44,4.93,4.85,4.93,4.85,4.33,4.95,5.74,5.56,5.30
4.85,4.77,5.29,5.30,4.95,4.96,5.29,5.27,4.47,4.63,4.77,4.79,5.27,5.27,5.23,5.30
4.37,4.18,4.94,5.67,5.47,4.92,4.63,4.73,3.95,4.25,5.10,5.75,5.42,5.17,5.04,4.73
4.84,5.19,5.53,4.95,4.33,4.94,5.47,5.67,4.94,4.84,5.08,5.42,4.98,4.21,4.85,5.64
5.38,4.84,5.40,5.94,5.40,4.74,4.06,4.03,4.58,4.94,4.92,5.10,4.83,5.04,5.00,5.41
5.76,5.55,5.13,5.08,5.42,4.76,3.38,3.63,3.79,5.30,5.82,5.89,5.21,4.76,3.38,3.63
2.85,4.36,5.57,5.82,5.00,4.53,5.43,5.40,4.85,4.62,4.58,4.77,5.56,5.38,4.84,5.56
5.38,4.84,5.31,5.73,5.50,5.73,5.94,5.66,4.82,4.94,5.40,5.31,4.97,4.69,4.36,4.19
4.81,4.93,5.39,5.53,4.80,4.88,5.88,5.20,4.69,4.89,5.56,5.47,4.92,4.63,4.93,4.85
4.33,4.95,5.74,5.56,5.30,4.85,4.82,5.41,5.52,4.92,4.63,4.92,4.67,4.43,4.36,4.46
5.35,5.22,4.14,4.52,5.40,6.00,5.35,4.46,3.64,4.68,5.69,5.69,4.98,4.63,4.93,4.85
4.82,5.41,5.75,5.14,4.97,4.37,3.64,4.82,5.70,5.78,5.79,5.40,4.98,5.22,5.80,5.40
4.67,4.83,5.43,5.65,5.17,4.74,4.72,5.54,5.37,5.36,5.43,5.56,4.84,5.38,5.31,4.98
5.40,5.79,5.94,5.30,4.78,4.73,5.02,5.31,5.53,4.95,4.33,4.94,5.40,5.39,4.96,4.96
5.40,5.56,5.28,5.26,5.33,5.14,5.00,4.93,5.00,4.93,5.00,5.04,4.57,4.53,4.73,5.01
5.06,5.10,4.83,5.04,5.29,5.90,5.60,4.76,3.38,3.38,3.38,3.38,3.38,3.38,3.38,3.38
3.38,3.38,3.63,2.85,3.75,5.22,6.00,5.40,4.52,4.14,5.31,5.58,4.94,4.19,4.36,5.22
6.00,5.65,5.24,4.30,4.27,4.90,5.57,6.00,5.33,4.74,4.35,3.63,4.12,4.46,5.52,5.46
4.24,4.36,5.58,5.58,4.90,4.27,5.27,5.99,5.44,4.36,3.75,5.22,5.94,5.22,5.11,5.73
5.57,4.90,4.46,5.50,5.35,4.85,4.30,5.14,5.53,4.86,5.33,5.37,5.91,4.70,4.02,4.68
5.00,4.67,4.74,4.35,3.63,4.12,4.46,5.35,5.40,4.77,4.66,5.44,5.42,4.12,3.79,4.80
5.40,4.98,4.94,5.42,5.42,4.12,4.12,3.75,4.74,5.69,4.65,5.11,5.58,5.73,4.75,4.12
3.75,4.74,5.69,4.65,3.79,4.27,5.40,5.50,5.84,5.32,5.76,5.79,5.69,5.33,4.85,4.25
4.24,5.73,5.57,4.90,4.46,5.50,5.40,4.27,3.79,4.65,4.86,4.24,4.25,4.85,5.33,5.69
4.65,3.79,4.27,5.40,5.50,4.46,4.90,5.57,6.00,5.33,4.85,4.25,4.24,4.86,4.65,5.11
5.58,5.73,4.75,3.84,4.46,5.50,5.40,4.35,3.63,3.79,4.80,4.80,4.51,4.69,4.97,5.34
5.08,3.84,4.75,5.66,6.07,6.07,5.48,4.93,4.65,4.99,5.49,5.50,5.32,5.20,5.13,5.20
5.88,5.36,5.16,5.75,4.98,3.75,4.81,5.30,5.42,5.02,4.92,4.67,4.74,4.36,4.02,4.80
4.43,4.51,5.53,5.66,4.89,3.63,4.12,4.19,4.94,5.42,5.42,4.38,4.24,5.62,5.74,5.74
5.50,5.73,5.10,5.11,5.62,5.20,4.03,4.52,5.45,5.78,5.78,5.45,4.92,4.68,5.00,4.67
4.74,4.27,3.79,4.80,5.40,4.72,4.74,6.00,5.57,5.11,4.80,5.76,6.07,5.48,4.81,4.31
4.51,4.98,5.40,5.76,6.07,5.28,5.11,5.53,5.66,5.10,4.06,3.64,4.54,5.47,5.93,5.40
4.36,3.35,4.03,5.37,5.91,4.89,3.68,4.02,4.80,4.43,4.51,4.65,5.69,5.33,4.50,4.52
3.90,3.75,4.36,5.22,5.50,5.08,5.22,4.79,5.27,5.50,5.55,5.78,5.41,4.76,3.38,4.05
3.85,4.24,5.73,5.80,4.87,4.33,5.08,5.42,4.76,3.68,4.02,4.65,4.99,5.26,5.20,5.00
4.89,5.67,5.48,5.13,5.37,6.01,5.79,5.37,4.88,4.88,5.37,5.53,5.14,4.30,5.17,5.85
5.58,5.11,4.65,5.69,4.74,4.72,5.89,5.66,4.89,3.63,3.84,4.27,5.27,6.20,5.54,4.03
3.35,4.70,5.73,5.58,4.81,4.51,4.82,5.30,5.41,4.52,4.05,4.42,4.29,4.45,4.73,4.65
4.93,5.62,5.37,5.33,5.13,5.84,5.33,4.74,4.27,3.84,4.46,5.50,5.15,4.52,4.80,4.50
4.63,3.75,4.18,4.82,5.54,5.43,4.83,4.95,5.74,5.56,4.89,4.78,5.10,5.73,5.80,5.38
5.13,5.55,5.76,4.68,4.18,4.94,6.01,5.71,5.25,5.08,4.77,4.94,5.29,5.41,5.99,5.44
4.81,4.19,4.81,4.93,5.39,5.53,5.27,5.43,5.30,4.14,3.35,4.52,5.42,5.44,4.93,4.81
4.84,5.38,5.33,5.17,5.43,5.65,5.18,4.85,4.33,4.95,5.53,5.19,4.84,5.56,5.58,4.94
4.63,4.77,5.35,5.22,4.14,4.52,5.40,5.90,5.29,4.74,4.36,4.77,5.34,5.47,5.14,4.50
4.31,3.34,4.25,5.35,6.00,5.40,4.92,3.90,4.36,4.77,5.34,5.74,4.95,4.33,4.94,5.40
5.43,4.93,4.93,5.56,5.42,5.24,4.30,4.99,5.34,4.97,4.84,5.40,5.80,5.29,5.04,4.73
4.45,4.58,4.94,4.92,5.10,4.83,5.04,5.00,5.41,5.76,5.20,5.33,5.73,5.82,4.89,3.38
3.63,3.79,5.30,5.82,5.41,5.33,5.22,4.99,5.02,4.27,4.90,5.57,5.82,4.88,4.80,5.53
5.39,4.89,4.75,4.58,4.77,5.56,5.38,4.84,5.56,5.94,5.79,5.52,4.85,4.73,4.77,4.77
4.73,4.85,5.29,5.41,5.99,5.44,4.81,4.19,4.81,4.93,5.19,5.53,4.66,4.74,5.76,5.20
4.69,4.89,5.56,5.47,4.92,4.63,4.93,4.85,4.33,4.95,5.74,5.56,5.30,4.37,4.42,5.56
5.58,4.97,4.63,4.52,4.80,4.43,4.39,4.27,5.02,4.99,4.65,4.92,5.40,6.00,5.35,4.46
4.03,4.66,5.39,5.40,4.92,4.63,4.93,4.37,4.42,5.56,5.58,5.02,4.93,4.37,3.64,4.82
5.70,5.78,5.79,5.40,4.98,5.22,5.80,5.40,4.67,4.83,5.43,5.65,5.17,4.74,4.36,4.77
5.35,5.71,5.25,5.08,5.06,5.46,NA,NA
>chr1:109540736-109541736
NA,NA,5.94,5.40,4.27,3.84,4.27,5.27,6.20,6.20,5.27,5.14,5.32,5.76,5.76,5.40
4.72,3.90,4.02,3.68,3.38,3.38,4.89,5.66,6.07,6.01,5.37,4.69,4.73,4.85,4.76,4.89
5.19,5.88,6.02,5.66,4.89,3.38,3.68,4.05,4.42,4.68,4.81,4.84,4.82,5.15,5.84,5.80
5.30,4.37,4.18,4.94,5.91,5.60,4.12,3.79,5.53,5.66,4.75,2.85,2.85,4.12,5.42,5.44
4.93,4.73,4.63,4.35,3.38,3.63,3.84,4.89,5.55,5.78,5.41,4.52,3.35,4.03,5.37,6.01
6.07,5.66,4.89,3.38,3.68,4.03,4.61,5.23,4.89,3.84,4.75,5.73,5.73,4.89,3.63,3.84
4.89,5.23,5.36,5.82,5.57,5.11,5.30,5.82,5.41,5.29,4.94,4.72,4.93,5.43,5.40,4.94
4.82,5.66,5.94,5.32,5.20,4.98,5.31,5.46,4.53,4.67,5.40,5.23,5.27,4.99,5.02,5.02
5.08,5.06,5.33,6.11,5.44,4.81,4.19,4.51,4.98,5.69,5.67,5.36,5.43,5.30,4.14,3.35
4.52,5.42,5.44,4.93,4.85,4.93,4.85,4.72,4.93,5.56,5.31,4.65,4.51,4.77,5.29,5.30
4.95,5.02,5.41,5.75,4.98,4.36,4.77,5.35,5.40,4.42,4.54,5.47,5.56,5.30,4.37,4.33
5.55,5.76,4.99,4.68,4.85,4.73,3.95,3.85,4.95,5.60,5.90,5.29,5.04,4.73,4.84,5.19
5.53,4.95,4.33,4.94,5.40,5.43,4.93,4.93,5.43,5.53,5.27,5.23,5.50,5.34,4.97,4.84
5.40,5.94,5.40,4.74,4.06,3.64,4.37,5.18,5.13,5.16,4.83,4.65,4.02,4.70,5.91,5.37
5.33,5.73,5.82,4.89,3.38,3.63,3.79,5.30,5.82,5.89,5.21,4.76,3.38,3.63,2.85,4.36
5.57,5.82,5.00,4.53,5.43,5.40,4.94,4.82,5.33,5.50,5.34,4.97,4.84,5.56,5.38,4.84
5.56,5.58,5.19,5.02,5.49,5.10,4.14,4.52,5.19,5.20,5.80,5.38,4.84,4.80,4.90,4.76
4.94,5.30,5.15,5.22,5.88,5.55,4.33,4.54,5.40,5.39,4.93,4.85,4.93,4.85,4.72,4.96
5.43,5.65,5.17,4.74,4.66,5.53,4.97,4.84,5.40,5.94,5.22,4.36,4.56,5.28,5.19,4.63
4.94,5.40,6.00,5.35,4.46,3.64,4.54,5.40,5.39,4.93,4.85,4.93,4.80,4.76,4.63,4.52
4.65,4.83,4.70,4.21,4.98,5.70,5.78,5.79,5.40,4.98,5.22,5.80,5.40,4.67,4.53,5.56
5.31,4.65,3.75,4.18,4.94,5.45,5.27,5.50,5.33,5.24,5.46,5.31,4.98,5.40,5.79,5.94
5.30,4.78,4.73,5.02,5.31,5.53,4.95,4.33,4.97,5.69,5.69,4.97,4.82,5.30,5.70,5.24
4.95,5.33,5.14,5.04,5.10,5.08,5.45,4.92,4.65,4.57,4.53,4.73,5.01,5.27,5.29,4.77
4.85,5.30,5.90,5.60,4.76,3.38,3.38,4.05,4.65,4.97,5.21,4.76,3.38,3.38,3.38,3.38
3.38,3.38,3.63,3.84,4.89,5.23,5.36,5.82,5.57,5.11,4.80,5.76,5.79,5.37,5.36,5.23
4.89,3.84,3.63,4.89,5.73,5.85,4.67,3.95,4.86,4.93,5.00,4.68,4.93,5.58,5.73,4.89
3.63,3.84,5.08,5.19,4.96,4.61,4.95,5.53,5.39,4.93,4.81,4.84,5.53,5.19,4.89,4.76
4.73,4.63,4.52,4.68,4.97,4.85,4.33,4.95,5.74,5.93,5.22,4.51,5.30,5.53,5.32,5.08
4.77,4.97,5.60,4.65,5.11,5.58,5.58,4.36,4.24,5.03,5.57,5.43,5.91,5.60,4.12,4.12
4.46,5.52,5.46,4.69,5.08,4.97,4.84,5.56,5.66,5.24,5.56,5.30,4.24,4.36,5.28,5.53
5.11,5.57,5.73,5.33,5.37,5.30,5.11,5.58,5.58,5.11,5.53,5.66,4.89,3.38,4.05,4.65
4.97,5.21,4.76,3.68,4.02,3.90,4.36,4.77,5.52,5.40,4.92,4.68,4.97,4.37,4.33,5.46
6.01,6.07,5.66,4.70,3.35,4.03,5.37,5.44,4.90,4.46,4.79,5.38,5.65,5.82,5.41,5.20
5.13,5.54,5.54,5.33,4.86,4.65,5.11,5.58,5.58,5.11,5.53,5.66,4.89,3.63,2.85,3.75
4.69,4.76,4.98,5.60,5.54,5.38,4.79,5.27,5.50,5.23,5.36,5.37,5.79,6.07,5.28,4.36
2.85,3.63,3.38,3.38,3.38,4.35,5.40,6.00,5.46,5.02,5.53,5.48,4.93,3.90,4.36,4.36
4.74,6.00,5.57,4.36,4.24,5.03,5.20,5.50,5.74,5.99,5.86,5.17,5.05,5.50,5.73,5.31
4.42,3.75,4.81,5.62,5.37,4.03,4.31,4.50,4.67,5.00,4.68,4.52,4.50,5.14,5.33,5.26
4.99,5.32,5.69,5.53,5.76,5.33,5.02,4.82,4.62,4.78,5.30,5.56,5.47,5.14,4.50,4.63
4.31,4.76,4.63,4.52,4.80,4.50,4.31,4.03,5.37,5.91,4.89,3.63,2.85,2.85,4.75,5.73
5.73,4.75,4.12,3.75,4.74,5.84,5.84,5.33,4.74,4.27,3.79,5.53,5.28,4.90,4.46,5.45
4.94,4.18,4.54,5.52,5.79,5.78,5.45,4.92,4.68,4.86,4.78,5.22,5.35,4.46,4.12,4.12
5.42,5.42,4.97,4.63,4.52,4.80,4.43,4.51,5.53,5.66,4.89,4.05,4.65,4.30,4.27,4.69
5.46,5.90,5.29,4.93,4.97,4.80,4.76,4.63,4.35,3.38,3.68,4.03,4.61,5.43,5.94,5.15
4.27,3.84,3.63,4.89,5.66,6.07,5.79,5.69,4.74,3.75,4.36,4.43,5.33,5.69,5.54,4.72
4.74,4.92,5.02,5.34,5.08,4.39,5.22,6.00,5.46,4.24,2.85,4.12,5.21,5.57,5.02,4.81
4.31,4.65,5.40,5.52,4.46,4.12,3.63,4.89,5.91,5.99,5.27,5.14,5.32,5.40,4.72,3.90
4.93,5.58,5.73,4.70,4.03,4.17,4.61,4.73,4.99,5.69,5.13,5.33,5.54,6.20,5.41,5.29
4.94,4.33,4.67,5.40,5.56,5.47,4.98,4.72,5.40,5.76,6.01,5.82,5.89,5.21,4.76,4.05
3.85,4.24,5.13,5.84,5.41,4.86,4.53,4.57,5.32,5.84,5.84,5.33,4.74,4.35,3.38,3.38
3.63,3.79,5.53,5.28,4.36,4.36,5.58,5.73,5.10,4.65,4.97,5.21,4.76,3.38,3.63,3.79
4.80,4.80,5.02,5.30,5.44,4.96,4.77,4.93,5.43,5.40,4.94,4.82,5.33,5.50,5.27,5.23
5.40,4.67,4.33,4.94,5.29,5.41,5.99,5.44,4.81,4.19,4.81,4.93,5.39,5.53,5.27,5.43
5.30,4.14,3.35,4.52,5.42,5.44,4.93,4.85,4.93,4.85,4.72,4.93,5.56,5.31,4.65,4.51
4.82,5.41,5.52,4.54,4.42,5.56,5.58,4.94,4.63,4.77,5.35,5.40,4.42,4.54,5.47,5.56
5.30,4.37,4.18,4.94,5.67,5.47,4.92,4.63,4.73,3.95,4.25,5.10,5.75,5.42,5.17,5.04
4.73,4.84,5.19,5.53,4.95,4.33,4.94,5.47,5.67,4.94,4.84,5.08,5.42,5.24,4.30,4.99
5.34,4.97,4.84,5.40,5.94,5.40,4.36,4.03,4.17,4.33,4.94,5.29,5.26,4.99,5.04,5.00
5.41,5.76,5.20,5.33,5.73,5.82,4.89,3.38,3.63,3.79,5.30,5.82,5.89,5.21,4.76,3.38
3.38,3.63,2.85,4.36,5.57,5.82,4.88,4.80,5.53,5.39,4.96,5.02,5.33,5.76,6.02,5.48
4.48,4.14,5.31,5.46,5.24,5.41,5.40,4.98,5.30,5.66,4.82,4.94,5.29,5.41,5.99,5.44
4.36,3.75,4.69,4.97,5.31,5.53,NA,NA
>chr1:111825797-111826797
NA,NA,4.92,5.45,5.08,5.36,5.37,4.65,4.51,5.22,5.93,5.47,4.85,4.68,4.90,4.80
4.18,3.75,4.65,5.19,4.97,4.65,5.10,5.82,5.96,4.98,4.63,4.93,4.85,4.33,5.00,5.37
5.53,5.88,5.34,4.97,4.63,4.31,4.14,5.31,5.38,4.84,5.56,5.66,4.82,4.51,4.65,5.19
5.20,5.94,5.66,5.02,4.95,5.30,5.59,5.88,5.94,5.32,5.29,4.54,4.33,5.46,5.93,5.88
5.19,4.93,4.73,4.63,4.27,3.84,4.46,5.45,4.94,4.84,4.97,5.53,5.22,5.34,5.47,5.14
4.43,4.39,4.46,4.79,4.46,4.12,3.63,4.89,5.73,5.73,4.75,4.12,4.19,4.51,4.80,4.97
5.41,5.76,5.55,4.71,4.58,4.89,5.41,5.56,4.42,4.37,5.30,5.56,5.47,4.54,4.33,5.84
5.84,4.71,4.70,5.19,5.39,5.08,4.51,5.08,5.62,5.74,5.27,4.82,4.84,4.94,5.34,5.34
4.99,5.02,5.43,5.45,5.27,5.27,5.45,4.94,4.18,4.68,5.60,5.53,5.84,5.45,4.94,4.18
4.37,4.93,5.02,5.34,5.34,5.34,5.23,4.53,4.67,5.05,4.63,4.92,5.40,5.39,4.93,4.85
4.93,4.78,4.73,4.61,5.00,5.88,5.74,5.74,5.10,4.98,5.32,5.31,5.02,4.92,4.93,5.00
4.67,4.85,4.85,4.95,5.31,4.95,4.61,4.82,4.75,4.62,4.78,4.97,5.41,5.76,5.74,5.89
5.21,4.12,3.79,5.30,5.46,4.71,4.70,5.22,5.54,4.59,5.00,5.48,5.67,5.43,5.49,5.31
4.92,5.16,5.36,5.17,5.41,5.67,5.27,5.08,5.70,4.98,4.64,5.08,4.77,4.97,5.76,5.55
4.33,4.37,5.30,5.90,5.46,4.69,4.27,5.15,5.80,5.38,4.84,5.40,5.80,4.89,4.53,4.51
4.90,4.68,4.85,5.29,5.41,6.20,6.20,5.41,5.33,4.98,4.66,5.38,5.55,5.78,5.45,4.92
4.68,5.04,5.10,5.16,5.75,5.22,4.73,4.84,5.19,5.56,5.14,5.00,4.74,4.66,5.08,4.79
5.22,5.08,4.79,5.22,5.08,5.50,5.40,4.35,3.63,4.12,4.46,5.35,5.84,5.15,5.14,5.53
5.69,5.41,5.00,4.74,3.75,4.36,5.22,5.93,5.47,4.94,4.82,5.66,5.94,5.20,5.21,4.76
3.68,4.05,4.51,4.82,5.33,5.38,5.22,4.79,5.84,6.02,5.48,4.48,3.34,3.85,5.10,5.82
5.73,5.11,5.31,5.38,4.33,4.06,4.05,4.35,4.74,4.67,5.29,5.90,5.60,4.12,3.84,4.46
5.23,5.29,4.67,4.74,4.27,2.85,4.36,5.57,5.96,4.97,4.33,4.95,5.67,5.41,5.24,5.23
5.88,6.02,5.28,4.81,4.46,5.52,5.46,4.24,4.36,5.58,5.73,4.75,3.79,4.80,4.80,4.51
4.43,4.67,5.29,5.23,4.46,3.84,4.75,5.91,5.37,5.33,5.73,5.82,4.89,3.38,3.38,4.05
3.85,3.34,4.52,5.45,5.30,4.82,4.97,5.60,4.65,3.79,4.75,5.66,5.53,5.11,5.58,5.85
5.17,5.05,5.31,4.84,4.97,5.88,5.93,5.37,5.13,5.48,5.34,5.38,5.89,5.28,4.36,2.85
3.63,4.89,5.91,5.43,4.33,4.68,5.96,5.57,5.11,4.80,5.32,5.84,5.50,5.40,4.36,4.02
4.80,4.50,4.52,3.90,3.75,4.81,5.58,5.58,5.11,5.53,5.62,5.17,4.97,5.19,4.52,4.14
5.30,5.94,5.55,4.89,4.69,5.03,4.97,4.65,4.05,3.38,3.38,4.89,5.73,5.58,5.11,5.53
5.66,4.89,3.68,4.02,4.80,4.74,4.35,3.63,3.84,4.46,4.79,5.38,5.40,5.32,5.76,5.33
5.24,5.46,5.31,4.98,5.40,5.16,5.10,5.05,4.63,4.98,5.60,4.65,3.79,4.27,5.40,6.00
5.46,5.02,5.53,5.66,4.75,2.85,4.36,5.28,6.07,6.07,5.66,4.89,3.68,4.05,4.51,4.33
4.17,4.03,3.68,3.38,4.35,4.63,4.97,5.58,5.56,4.42,3.75,4.63,4.63,4.73,4.76,4.75
4.62,4.42,4.05,3.68,4.76,5.41,5.08,5.27,5.31,4.95,4.65,4.74,4.63,4.73,4.68,4.42
4.05,3.68,4.76,5.41,5.30,4.82,4.51,4.81,5.62,5.43,4.71,4.66,5.19,5.08,3.84,3.63
4.35,4.74,5.33,5.76,5.20,5.13,5.20,4.95,4.85,4.85,5.33,6.00,5.57,4.81,4.19,4.81
4.68,4.42,4.65,5.45,5.30,4.82,4.97,5.60,5.53,5.14,5.27,5.82,6.01,5.76,5.40,5.38
4.79,5.84,5.32,5.76,5.79,5.69,5.33,4.43,3.75,2.85,4.27,4.98,5.38,5.36,5.08,5.02
5.02,4.27,4.90,5.58,5.85,4.67,4.24,5.73,5.57,4.90,4.46,5.50,5.22,4.36,4.46,4.79
5.84,5.93,5.46,5.13,5.19,5.40,4.92,4.76,4.69,4.51,4.80,5.40,5.38,4.79,4.46,3.84
3.63,4.89,5.73,5.73,4.89,3.63,4.12,3.75,4.74,5.00,5.14,5.75,5.16,5.10,5.04,4.68
4.52,4.50,5.33,5.69,5.54,5.38,4.79,5.84,5.32,4.80,3.79,3.63,3.38,3.38,3.38,3.38
4.89,5.66,5.89,4.98,4.94,5.42,5.42,4.52,4.05,4.42,4.29,4.71,5.46,6.01,5.76,5.32
5.14,5.27,5.99,5.91,4.70,4.03,4.17,4.33,4.94,5.52,5.16,4.61,4.94,5.19,4.97,5.17
5.62,5.53,5.11,5.58,5.73,4.89,3.68,4.02,4.80,4.43,3.75,2.85,4.75,5.82,5.73,4.24
4.38,5.65,5.90,5.29,4.67,4.43,3.75,4.36,5.57,6.00,5.32,4.73,4.18,4.68,5.60,5.54
5.38,5.35,5.22,4.14,3.35,4.70,5.73,5.85,5.17,4.95,5.33,4.98,4.72,5.40,5.76,5.76
5.32,5.14,5.02,5.43,5.67,5.48,4.98,5.22,5.35,5.22,5.38,5.23,5.10,5.04,5.41,6.00
5.82,4.89,3.63,3.79,4.80,5.32,5.14,4.30,5.24,5.70,5.78,5.78,5.45,4.52,4.03,5.54
5.54,4.03,3.35,4.52,5.21,5.89,6.20,6.20,5.41,5.20,4.98,5.31,5.41,4.96,5.02,5.66
5.94,5.20,5.58,4.82,4.33,5.08,5.42,4.12,4.12,4.46,5.52,5.60,4.76,3.38,3.38,3.38
3.68,3.35,3.34,3.85,5.10,5.82,5.82,4.88,4.88,5.82,5.57,5.11,5.53,5.28,4.36,4.36
5.58,5.58,4.81,4.46,5.35,5.22,5.11,5.13,5.69,4.97,4.72,4.93,5.23,5.53,5.22,5.34
5.74,4.80,4.80,5.31,5.32,5.80,5.41,4.66,4.77,5.40,5.80,5.29,4.67,4.85,4.25,3.95
4.86,5.41,5.84,5.67,4.88,4.88,5.82,5.80,4.87,4.03,4.66,5.41,5.31,4.98,5.40,5.41
5.24,5.23,5.08,4.69,5.15,5.78,5.79,5.52,4.92,4.51,4.19,4.81,5.28,6.02,5.14,5.02
5.43,5.45,5.27,5.27,5.50,5.35,4.25,4.24,5.62,5.20,5.13,5.32,5.31,4.97,4.63,4.63
4.31,4.81,5.02,5.57,5.58,5.24,4.95,5.29,4.85,4.73,4.77,4.77,4.82,4.89,5.39,5.53
4.80,4.80,5.74,5.56,5.29,4.67,4.50,4.82,4.14,4.63,5.40,5.23,5.27,4.99,4.30,5.24
5.42,5.42,4.94,4.19,4.36,4.69,4.73,4.93,5.39,5.53,4.95,4.33,4.97,5.60,5.53,5.88
5.34,5.19,5.02,5.49,5.10,4.78,4.73,4.63,4.31,4.63,4.63,4.76,4.31,4.63,4.50,5.14
5.47,5.56,5.40,5.10,5.08,5.70,4.82,4.03,4.58,4.62,4.78,4.93,5.02,5.42,5.42,4.82
4.33,4.97,5.34,5.34,5.34,4.97,NA,NA
>chr1:113489790-113490790
NA,NA,5.46,5.93,5.14,5.15,5.50,5.05,4.85,4.85,5.33,5.69,4.65,3.79,3.63,4.35
4.74,5.33,5.76,5.74,5.41,5.31,5.27,5.08,5.70,4.38,3.95,4.89,5.90,5.60,4.76,3.63
3.79,4.80,5.76,5.76,4.80,4.51,5.22,6.00,5.65,5.24,4.97,5.21,4.12,4.12,4.56,5.23
5.23,5.32,5.40,5.40,4.72,4.74,6.00,5.49,4.48,4.14,5.31,5.41,4.96,4.77,4.93,5.23
5.08,3.84,4.75,5.73,5.73,4.75,2.85,2.85,4.75,5.66,5.53,5.11,5.58,5.85,5.17,5.05
5.50,5.15,5.14,6.02,5.62,4.87,3.64,4.68,5.76,5.55,4.71,4.29,4.85,5.29,4.95,4.85
4.84,4.97,5.31,5.56,5.14,4.43,3.75,2.85,4.12,5.60,6.00,5.15,4.52,4.80,4.74,4.27
3.84,4.27,5.27,6.20,5.54,5.13,5.32,5.43,4.53,4.95,5.53,5.31,4.94,4.19,4.81,5.58
5.73,4.70,3.35,3.34,4.67,5.86,5.99,5.89,5.21,4.12,3.79,5.53,5.48,4.48,4.14,5.22
5.80,4.89,3.95,4.38,5.58,5.57,5.43,5.67,5.47,4.92,4.51,4.19,4.81,5.28,6.07,5.76
5.40,5.38,4.79,4.46,3.84,4.75,5.66,6.02,5.14,4.30,5.17,5.86,5.37,4.03,3.35,4.52
5.60,6.00,5.22,4.39,4.27,5.27,5.99,5.91,4.75,3.84,4.46,5.23,4.89,4.69,5.37,5.30
4.51,4.88,5.75,5.75,4.88,4.51,4.80,5.76,5.76,4.80,5.11,5.58,5.58,5.11,5.53,5.28
5.11,4.65,5.69,4.74,4.66,5.53,4.97,5.13,5.46,5.30,3.79,4.27,4.74,5.33,5.69,4.65
5.11,5.44,5.99,5.89,5.03,4.81,3.75,4.74,5.76,5.20,4.03,4.31,5.15,5.94,5.22,4.14
4.31,4.63,4.97,5.58,5.31,5.11,4.86,5.54,5.38,5.34,5.47,4.98,4.66,5.38,5.33,5.24
5.56,5.42,4.12,3.79,4.65,5.60,4.99,4.68,4.85,4.92,4.67,4.43,4.51,5.53,5.48,4.48
4.14,5.31,5.58,4.94,4.19,4.81,5.28,6.07,6.07,5.28,4.36,3.75,5.22,5.50,4.46,4.90
5.58,5.58,4.93,4.80,4.74,4.35,3.38,3.68,4.02,3.90,4.72,5.89,5.66,5.10,4.65,4.97
5.58,5.24,4.95,5.33,5.14,5.00,4.67,4.74,4.36,4.03,4.14,4.14,4.03,3.68,4.35,4.63
4.76,4.31,4.05,3.68,4.35,4.74,4.80,4.92,5.45,5.78,5.78,5.41,4.52,4.02,4.68,5.04
4.63,4.88,5.82,5.82,4.75,2.85,4.24,5.46,6.00,5.35,4.25,4.24,4.86,4.65,4.51,5.22
5.94,5.22,4.78,4.89,5.80,5.84,5.32,5.33,5.14,4.74,4.27,3.79,5.53,5.28,4.36,4.36
5.58,5.85,5.17,4.30,4.27,3.84,3.63,4.89,5.91,5.37,4.03,4.48,5.49,5.73,4.24,3.85
4.05,4.89,5.91,5.99,5.27,4.27,4.90,5.58,5.85,5.17,4.97,5.21,4.76,3.63,4.12,3.75
3.90,4.02,4.52,5.60,5.90,5.30,4.80,4.81,4.51,5.08,5.13,5.84,5.41,5.00,5.04,4.99
5.57,5.58,5.24,4.97,5.21,4.52,3.35,4.03,5.37,5.44,5.11,4.80,5.76,6.07,5.62,5.17
4.30,4.27,3.84,4.27,5.40,5.50,4.46,3.84,3.63,4.89,5.73,5.73,4.70,3.35,3.34,3.85
4.05,4.89,5.82,5.73,5.08,4.57,5.04,5.29,5.23,4.46,3.84,3.63,4.89,5.73,5.73,5.10
4.43,4.21,4.21,4.43,4.05,3.38,4.89,5.73,5.73,5.10,4.06,4.33,4.97,5.88,5.32,4.80
3.79,3.63,4.89,5.73,5.73,4.75,3.79,4.80,5.32,5.14,5.27,5.82,5.30,3.79,4.75,5.91
5.99,5.27,4.82,4.66,4.74,5.00,5.41,6.00,5.57,4.81,3.75,4.74,5.00,4.68,4.52,4.50
5.33,6.00,5.57,5.11,5.53,5.62,4.67,3.34,3.35,4.36,4.74,5.33,6.00,5.57,5.11,5.53
5.62,4.67,4.49,5.40,5.16,4.61,4.94,5.19,5.89,5.82,6.01,5.76,5.76,6.07,5.62,5.17
4.95,5.20,5.13,5.37,5.86,4.67,4.49,5.20,4.95,4.65,5.10,5.73,5.73,4.89,3.38,3.63
2.85,3.75,4.69,4.76,4.31,4.65,5.40,5.90,4.89,4.69,5.37,5.62,4.48,3.74,4.57,5.22
5.47,5.93,5.35,4.25,3.34,4.31,5.15,5.50,4.46,4.90,5.28,6.02,5.84,4.79,5.22,5.38
5.23,5.36,5.37,5.54,4.72,3.90,4.02,4.52,5.60,5.91,4.89,3.74,4.31,4.63,4.73,4.76
4.75,4.89,5.19,5.08,4.90,5.28,5.89,4.72,4.74,4.92,5.02,5.42,5.30,5.02,5.53,5.66
4.70,4.02,3.90,4.36,4.36,4.74,6.00,5.49,4.48,3.34,4.38,5.58,4.97,4.65,4.05,4.76
5.21,4.97,4.65,4.05,4.35,4.74,4.80,4.92,5.19,4.97,4.65,4.95,5.41,5.08,4.61,4.82
5.15,5.94,5.40,4.84,5.19,5.32,5.13,5.37,5.86,5.17,4.95,5.33,5.22,4.99,5.57,5.21
4.12,4.12,3.75,4.74,5.29,5.80,5.84,5.20,5.21,4.76,3.68,4.02,4.68,4.86,4.69,5.37
5.30,5.11,5.58,5.73,4.89,3.63,2.85,4.24,5.46,5.90,4.89,4.69,5.54,5.54,4.69,4.86
4.68,4.02,4.52,5.42,5.56,5.24,5.66,5.30,4.98,5.48,5.93,5.40,4.74,4.65,4.30,4.99
5.27,4.79,4.46,4.36,5.22,5.94,5.40,4.84,4.97,5.08,4.39,4.43,4.67,5.00,4.93,4.92
5.02,5.34,5.34,5.34,5.34,4.97,4.63,4.27,4.12,3.75,3.90,4.02,4.70,5.82,5.73,5.33
5.37,5.91,4.89,3.68,4.05,4.31,4.63,4.92,4.67,4.74,4.35,3.38,3.63,2.85,2.85,4.12
5.41,5.08,5.27,5.53,5.39,4.66,4.77,5.31,5.73,5.80,5.38,4.84,5.56,5.46,4.53,4.67
5.40,5.80,5.71,5.25,4.86,4.63,4.94,5.19,5.89,5.99,5.44,4.81,4.19,4.81,4.93,5.39
5.53,5.27,5.43,5.30,4.14,3.35,4.52,5.42,5.44,4.93,4.85,4.93,4.85,4.72,4.93,5.56
5.31,4.65,3.75,4.42,5.56,5.41,4.96,4.96,5.29,5.27,4.47,4.63,4.77,5.35,5.40,4.42
4.54,5.47,5.56,5.30,4.37,4.18,4.94,5.67,5.47,4.92,4.63,4.73,3.95,4.25,5.10,5.75
5.42,5.17,4.67,4.85,4.85,4.95,5.31,4.80,4.14,4.94,5.31,5.56,4.93,4.93,5.56,5.42
5.24,4.30,4.99,5.34,4.97,4.84,5.40,5.94,5.40,4.74,4.06,4.03,4.58,4.89,5.19,5.53
4.66,4.74,5.00,5.41,5.76,5.20,5.33,5.73,5.82,4.89,3.38,3.63,3.79,5.30,5.82,5.89
5.21,4.76,3.38,3.38,3.63,2.85,4.36,5.57,5.82,5.00,4.53,5.43,5.40,4.94,4.77,5.08
5.25,5.64,5.38,4.84,5.56,5.38,5.13,5.46,5.93,5.76,5.60,5.71,5.41,4.77,4.97,5.60
5.79,6.07,5.28,4.81,4.19,4.81,4.93,5.39,5.53,4.80,4.88,5.88,5.20,4.03,4.52,5.31
5.44,4.93,4.85,4.93,4.85,4.33,5.00,5.82,5.49,4.81,4.51,4.82,5.30,5.45,4.92,4.68
5.00,4.67,4.43,4.36,4.56,5.28,5.19,4.63,4.94,5.40,6.00,5.35,4.46,4.03,4.66,5.39
5.40,4.92,4.63,4.93,4.85,4.77,5.29,5.27,5.01,4.93,4.37,3.64,4.82,5.70,5.78,5.78
5.45,4.52,4.14,5.22,5.80,5.40,NA,NA
>chr1:116096961-116097961
NA,NA,4.98,4.36,4.02,4.80,4.85,4.25,3.34,4.52,5.45,5.78,5.78,5.41,4.76,3.63
3.84,4.46,5.50,5.15,4.52,4.68,5.04,5.10,5.43,5.30,4.14,3.35,4.70,5.66,6.07,6.07
5.48,5.01,4.14,4.80,5.31,5.41,5.99,5.91,4.70,4.05,3.75,4.18,4.80,5.19,5.58,5.80
5.15,4.27,4.90,5.58,5.85,5.17,5.05,5.50,5.32,5.33,5.22,4.57,5.00,5.40,5.16,4.61
4.94,5.31,5.42,5.19,4.80,4.84,5.19,5.56,5.14,4.85,4.25,3.95,4.89,5.80,5.84,5.32
5.20,5.13,5.54,6.20,5.41,5.33,5.14,4.74,4.35,3.63,3.79,4.65,4.86,5.33,5.20,5.76
5.41,5.04,5.10,5.08,5.41,4.52,4.03,4.61,5.08,5.41,4.76,3.68,3.35,4.14,5.22,5.35
4.46,4.12,4.12,5.41,5.08,5.10,5.40,5.56,5.47,4.94,4.82,5.41,5.52,4.54,4.33,5.84
6.20,5.89,5.21,4.76,4.05,4.06,4.33,5.38,5.80,5.20,5.03,4.24,3.75,5.22,5.93,5.48
4.98,5.10,5.05,4.65,5.10,5.91,6.11,5.61,5.21,5.10,4.46,4.33,5.19,5.32,4.98,5.30
5.43,5.10,5.40,5.90,5.60,4.95,3.85,4.24,5.62,5.55,5.13,5.08,5.42,4.98,4.21,4.84
6.11,5.44,5.11,4.80,5.32,5.14,4.30,5.24,5.42,5.56,4.53,4.17,4.94,5.45,5.78,5.55
5.38,5.22,4.79,5.84,5.53,5.69,5.32,4.73,4.18,4.54,5.29,4.95,5.24,5.58,4.97,5.24
5.42,5.44,4.89,4.75,4.75,4.58,4.77,5.40,5.94,5.15,4.63,3.75,4.42,5.56,5.41,4.66
4.45,4.73,5.32,5.84,5.13,4.24,3.85,4.95,5.21,4.97,5.24,5.58,4.97,5.24,5.58,4.97
5.24,5.58,4.97,5.24,5.58,4.97,5.24,5.58,4.97,5.24,5.58,4.97,4.65,4.05,3.38,4.89
5.73,5.58,4.36,2.85,3.63,4.89,5.82,6.00,5.41,5.04,5.10,5.16,5.40,4.49,3.85,4.05
4.89,5.66,5.53,3.79,3.63,3.38,3.38,4.35,5.40,5.93,5.47,5.22,4.99,5.57,5.58,4.38
3.34,4.52,5.40,6.00,5.35,4.85,4.95,5.33,5.14,4.86,4.69,5.54,6.20,5.41,5.33,5.14
4.86,4.53,4.51,4.90,4.76,4.89,5.19,5.88,5.53,5.69,5.32,4.57,3.74,4.31,4.63,4.73
4.76,4.62,4.78,4.93,4.85,4.68,4.78,4.97,4.93,5.00,4.68,4.52,4.63,4.73,4.76,4.62
4.85,5.47,5.67,5.43,5.49,5.31,4.42,4.37,5.30,5.56,5.74,5.27,5.16,5.40,4.49,3.85
4.74,4.63,4.97,5.58,5.31,5.11,5.73,5.57,5.11,5.53,5.62,5.17,4.30,4.82,4.66,4.74
4.92,4.85,4.93,5.19,5.08,4.90,5.57,5.73,5.33,5.37,6.01,5.79,4.86,5.33,5.54,6.20
5.27,4.27,3.84,4.12,5.21,4.97,5.17,5.86,5.99,5.89,5.03,5.02,5.53,5.66,5.10,4.65
4.97,5.21,4.12,4.12,4.46,5.52,5.46,5.02,5.30,5.37,5.13,5.48,5.34,5.38,5.65,5.82
5.27,4.27,4.90,5.57,5.82,4.88,4.88,5.82,5.82,4.75,2.85,4.36,5.28,5.53,5.11,5.44
5.99,5.41,5.20,4.49,3.85,4.95,5.21,4.97,5.17,5.62,5.53,5.11,5.58,5.85,4.67,4.24
5.73,5.57,4.36,3.75,4.88,5.75,5.23,5.32,5.65,5.82,5.27,4.27,4.90,5.28,5.53,5.11
5.58,5.58,4.36,4.36,5.28,6.07,6.07,5.28,4.81,3.75,4.74,5.84,5.84,4.74,4.72,5.40
4.80,5.11,5.57,5.73,5.33,5.37,6.01,5.76,4.80,5.11,5.28,5.53,5.11,5.58,5.85,4.67
4.49,5.48,5.93,5.15,4.31,3.74,4.51,5.19,5.58,5.80,5.32,5.20,4.49,3.85,5.10,5.91
5.99,5.74,5.50,5.73,5.47,5.10,4.73,4.36,4.46,4.85,4.67,5.00,4.68,4.52,4.63,4.76
4.92,5.29,4.95,5.17,5.62,6.07,6.01,5.82,5.41,5.20,4.49,4.25,4.85,4.67,5.00,5.14
5.56,5.31,4.94,4.19,4.12,4.27,5.40,5.50,5.08,4.66,4.74,6.00,5.82,5.10,3.85,3.34
3.35,4.52,5.60,6.00,5.40,4.27,2.85,4.36,5.44,5.37,4.69,4.73,5.02,5.34,5.88,5.32
5.76,6.07,5.48,4.81,4.51,4.33,4.95,5.53,5.39,4.96,4.96,5.41,5.54,5.51,5.08,4.92
5.56,5.46,4.53,4.67,5.40,5.80,5.71,5.25,5.08,4.77,4.94,5.29,5.41,5.99,5.44,4.81
4.19,4.81,4.93,5.39,5.53,5.27,5.43,5.30,4.14,3.35,4.52,5.42,5.44,4.93,4.85,4.93
4.85,4.72,4.93,5.56,5.31,4.65,3.75,4.42,5.56,5.41,4.96,5.02,5.41,5.75,4.98,4.36
4.77,4.79,5.08,4.66,4.98,5.47,5.56,5.30,4.37,4.18,4.82,5.54,5.22,4.95,4.85,4.92
4.74,3.75,4.81,5.46,5.90,5.29,5.04,4.73,4.84,5.19,5.53,4.95,4.33,4.94,5.47,5.67
4.94,4.84,5.08,5.42,5.24,4.30,4.99,5.34,5.34,5.02,4.92,4.67,4.74,4.74,4.06,4.03
4.29,4.85,5.52,5.41,4.82,4.85,4.97,5.41,5.76,5.20,5.33,5.73,5.82,4.89,3.38,3.63
3.79,5.30,5.82,5.89,5.21,4.76,3.63,2.85,4.36,5.57,5.73,5.08,4.89,5.67,5.47,4.94
4.77,5.08,5.25,5.64,5.38,4.84,5.56,5.46,5.24,5.66,5.94,5.15,4.82,4.84,4.81,4.68
4.85,5.29,5.41,5.99,5.44,4.81,4.19,4.81,4.93,5.39,5.56,4.98,4.72,5.65,5.37,4.03
4.52,5.31,5.44,4.93,4.85,4.93,4.85,4.33,4.95,5.74,5.56,5.30,4.85,4.82,5.41,5.52
4.92,4.63,4.92,4.67,4.43,4.36,4.56,5.28,5.19,4.63,4.94,5.40,6.00,5.35,4.46,4.03
4.70,5.19,5.19,4.95,4.85,4.93,4.37,4.42,5.56,5.58,5.02,4.93,4.37,3.64,4.82,5.70
5.81,5.59,5.08,4.92,5.40,5.80,5.40,4.63,4.88,5.82,5.49,4.93,3.90,4.36,4.96,5.28
5.68,5.88,5.30,4.98,5.20,4.95,5.24,5.70,5.78,5.94,5.30,4.78,4.73,5.02,5.31,5.53
4.95,4.33,4.94,5.40,5.39,4.96,5.02,5.30,5.70,5.24,4.97,5.19,4.92,4.68,4.97,4.78
4.68,4.73,4.63,4.74,3.85,3.95,4.73,5.02,5.34,5.88,5.32,5.76,6.07,5.66,4.89,3.38
3.38,3.38,4.05,4.65,4.97,5.21,4.76,3.38,3.38,3.38,3.38,3.38,3.38,3.38,3.38,3.38
3.38,3.68,4.02,4.80,4.74,4.36,4.02,4.80,4.74,4.36,4.02,4.80,4.74,4.35,3.68,4.02
4.80,4.74,4.27,2.85,4.24,5.15,5.08,5.10,5.05,5.02,5.34,5.88,5.32,5.76,5.79,5.69
5.33,4.43,4.39,4.27,4.30,5.17,5.62,5.53,4.51,5.22,6.00,5.60,4.12,2.85,2.85,4.12
5.42,5.44,4.93,4.90,4.51,3.74,4.31,4.63,4.76,4.31,4.63,4.50,4.67,5.00,5.41,5.76
5.20,4.03,4.52,5.19,5.20,5.80,5.41,4.66,4.03,4.06,4.74,5.40,5.93,5.47,4.98,3.75
4.12,3.63,4.35,4.74,5.14,5.47,5.56,5.30,4.85,4.72,4.93,5.46,5.80,5.32,5.33,5.14
4.43,3.75,2.85,3.63,3.38,4.89,5.66,6.07,6.07,5.66,4.70,4.05,4.42,4.29,4.45,4.80
5.19,5.34,5.88,5.53,5.69,4.74,NA,NA
>chr1:116979148-116980148
NA,NA,5.38,5.52,5.46,4.24,4.24,5.30,5.08,4.33,4.06,4.74,5.40,5.94,5.84,5.15
4.82,4.66,4.98,5.33,5.41,5.74,5.76,4.74,3.75,4.36,5.22,6.00,5.65,4.82,4.33,5.08
5.42,4.82,4.33,5.08,5.31,4.65,4.31,4.51,4.63,4.77,5.52,5.60,4.76,3.63,3.79,4.80
4.80,3.79,3.63,3.38,3.38,4.89,5.73,5.73,4.75,3.79,5.53,5.66,4.89,3.38,3.38,3.63
3.79,5.53,5.62,5.17,4.97,5.03,4.69,4.89,5.55,5.78,5.70,5.24,4.97,5.03,5.02,5.53
5.66,4.89,3.38,3.38,3.63,3.79,5.30,5.82,5.89,5.21,4.12,3.79,5.53,5.62,5.17,4.97
5.03,5.02,5.30,5.82,5.89,5.58,5.24,4.30,5.14,5.32,5.40,5.38,5.52,5.65,4.38,4.24
4.86,4.65,3.79,4.75,5.91,5.99,5.27,5.14,5.93,5.82,5.27,4.27,3.84,4.75,5.73,5.58
4.36,4.24,5.03,5.89,5.82,5.30,5.11,5.57,5.96,4.68,4.33,5.46,5.30,5.11,5.28,6.07
6.07,5.48,4.48,4.03,5.37,5.44,4.81,3.75,4.74,6.00,5.82,4.70,4.02,3.90,4.66,5.08
4.79,4.46,4.12,4.75,5.73,5.73,4.70,3.35,4.03,5.37,6.01,5.76,5.32,5.88,5.19,4.93
4.85,4.93,4.85,4.33,4.95,5.31,5.32,5.94,5.43,4.61,5.01,5.49,5.96,4.68,3.64,4.06
4.05,4.89,5.66,6.02,5.76,5.55,5.78,5.41,4.12,3.79,5.30,5.46,5.13,4.97,5.34,5.50
5.33,4.82,4.51,4.05,3.68,3.38,4.89,5.66,5.53,5.02,5.46,5.90,5.30,4.78,4.68,4.90
4.51,3.74,4.52,5.40,5.90,5.40,5.10,5.23,5.38,4.84,4.94,5.42,5.31,4.65,4.31,4.51
4.19,4.12,3.63,4.76,5.42,5.08,5.13,5.46,5.93,5.88,5.34,5.02,4.93,4.80,4.63,4.93
4.78,4.29,4.77,5.31,5.49,5.02,4.81,4.92,5.40,5.31,5.02,5.05,4.67,4.53,5.56,5.30
4.24,2.85,4.27,4.63,4.76,4.92,5.47,5.93,5.40,4.35,3.63,3.79,4.80,5.40,5.32,5.23
5.42,5.17,4.93,5.00,4.74,4.72,5.89,5.28,4.36,4.24,5.03,5.89,5.82,5.65,5.32,5.28
5.68,5.81,5.15,5.02,5.53,5.48,4.48,4.14,5.10,5.74,5.82,6.01,5.76,5.40,5.38,5.52
5.46,4.24,2.85,4.12,5.42,5.44,4.93,4.85,4.92,4.67,4.74,4.27,2.85,4.24,5.46,5.91
5.43,5.02,4.82,4.66,3.90,4.02,4.52,5.21,4.97,5.17,5.85,5.73,4.75,2.85,2.85,3.63
4.35,4.63,4.97,5.42,5.30,4.24,3.75,5.22,5.50,5.27,4.99,4.30,5.24,5.58,5.20,5.94
5.94,5.79,5.52,4.92,4.63,4.92,4.74,4.66,5.53,5.19,4.66,4.03,4.06,4.05,4.35,4.74
5.14,5.47,5.93,5.22,4.51,4.80,5.76,5.76,5.76,5.76,5.32,5.14,5.27,5.74,5.76,4.98
4.76,4.63,4.27,3.79,4.80,5.76,5.76,5.76,5.76,5.76,5.79,5.60,4.98,4.76,4.63,4.27
3.79,4.80,5.76,5.76,5.76,5.76,5.76,5.76,5.76,5.76,4.80,5.11,5.57,6.00,5.33,4.74
4.27,3.79,4.80,5.76,5.76,5.76,5.76,5.76,5.79,5.60,4.98,4.76,4.63,4.27,3.79,4.80
5.76,5.76,5.76,5.76,5.76,5.76,5.76,5.76,4.80,5.11,5.57,6.00,5.33,4.74,4.27,3.79
4.80,5.76,5.76,5.76,5.76,5.76,5.76,5.76,5.79,5.60,4.98,4.76,4.63,4.27,3.79,4.80
5.76,5.76,5.76,5.76,5.76,5.76,5.76,5.76,4.80,5.11,5.57,6.00,5.33,4.74,4.27,3.79
4.80,5.76,5.76,5.76,5.76,5.76,5.76,5.76,5.79,5.60,4.98,4.76,4.63,4.27,3.79,4.80
5.76,5.76,5.76,5.76,5.76,5.76,5.76,5.76,4.80,5.11,5.57,6.00,5.33,4.74,4.27,3.79
4.80,5.76,5.76,5.76,5.76,5.76,5.76,5.76,5.79,5.60,4.98,4.76,4.63,4.27,3.79,4.80
5.76,5.76,5.76,5.76,5.76,5.76,5.76,5.76,4.80,5.11,5.57,6.00,5.33,4.74,4.27,3.79
4.80,5.76,5.76,5.76,5.76,5.76,5.79,5.60,4.98,4.76,4.63,4.27,3.79,5.30,5.82,5.27
5.14,5.32,5.76,5.76,5.76,5.76,5.76,5.79,5.60,4.98,4.76,4.63,4.27,3.84,4.27,5.27
5.82,6.01,5.76,4.80,3.79,3.63,4.89,5.66,6.07,5.76,4.80,3.79,4.75,5.66,6.07,5.76
5.76,5.76,5.76,5.76,5.76,5.76,5.76,5.76,5.76,5.76,5.76,5.76,5.76,5.76,5.76,5.76
5.76,5.76,5.76,5.76,5.76,5.76,5.76,5.76,5.76,5.76,5.76,5.76,5.76,5.76,5.76,5.76
5.76,5.76,5.76,5.76,5.76,5.76,5.76,5.76,5.76,6.01,5.82,5.89,5.21,4.76,3.63,2.85
2.85,4.27,4.63,4.97,5.42,5.30,4.24,3.75,5.22,5.50,5.27,5.27,5.50,5.35,4.85,4.30
4.99,5.34,5.23,5.24,5.33,5.50,4.99,5.02,4.99,5.04,5.00,5.14,5.75,5.79,5.55,4.89
3.84,4.75,5.66,5.53,3.79,4.75,5.82,6.00,4.74,4.66,5.08,4.79,4.46,4.12,4.27,4.74
4.80,4.02,4.36,5.40,5.50,5.08,5.22,5.52,5.65,4.98,4.21,4.70,5.39,5.45,5.27,4.99
5.15,5.84,5.35,4.46,4.12,3.63,4.35,4.74,5.14,5.47,5.93,5.22,3.75,2.85,4.75,5.73
5.58,4.48,3.34,3.85,4.05,4.76,5.21,5.89,6.20,6.20,5.27,4.27,3.84,3.63,4.76,5.21
4.97,5.17,5.80,6.00,5.32,4.57,3.74,4.48,5.62,5.43,4.33,4.68,5.96,5.49,4.48,4.03
5.37,5.30,3.79,4.75,5.66,5.53,3.79,3.63,3.38,3.38,3.38,4.89,5.73,5.58,4.81,4.51
4.33,5.00,5.37,4.65,5.02,5.03,5.89,6.20,6.20,5.27,4.99,5.27,4.79,5.38,5.40,4.80
5.02,5.03,5.89,5.82,5.30,3.79,3.63,3.38,4.89,5.73,5.58,4.36,4.24,5.03,5.89,5.74
5.62,5.11,5.10,5.05,4.85,5.35,6.00,5.40,4.52,3.74,4.57,4.65,4.52,5.15,5.94,5.22
4.98,5.40,5.16,5.36,5.67,5.13,5.33,5.37,6.01,5.76,5.76,5.79,5.69,4.74,4.66,4.82
5.27,5.82,5.93,5.84,5.45,4.89,5.00,5.48,5.34,4.46,4.12,3.63,3.38,4.76,5.21,5.89
5.82,5.93,5.14,4.30,4.65,4.95,5.21,5.57,4.99,5.04,5.17,5.13,5.61,5.93,5.84,4.96
4.73,4.62,5.15,5.86,5.99,5.27,4.27,4.69,5.15,5.08,5.27,5.74,5.93,5.22,3.75,4.36
5.58,5.58,4.36,4.24,5.46,5.52,4.46,4.81,5.57,5.73,4.24,3.85,4.05,4.76,5.42,5.42
4.94,4.84,4.82,4.30,4.65,4.05,3.38,3.38,3.38,4.76,5.21,5.20,5.80,5.58,4.94,4.84
5.38,5.33,5.24,5.23,5.34,4.99,5.02,5.43,5.45,4.46,3.84,4.27,4.74,5.33,5.84,5.69
4.97,4.82,5.30,5.41,4.12,3.79,5.53,5.48,5.01,4.61,5.23,4.89,3.84,4.27,5.40,5.50
5.08,4.66,4.98,5.47,5.93,5.40,4.27,3.79,4.65,5.69,5.33,4.74,4.74,4.65,4.95,5.20
4.49,3.85,4.05,4.89,5.66,5.53,3.79,4.75,5.66,5.53,4.51,4.69,4.76,4.31,4.05,4.36
4.74,5.14,5.47,5.34,4.77,4.36,NA,NA
>chr1:117323096-117324096
NA,NA,5.42,5.44,4.96,5.02,5.33,5.76,5.32,5.76,5.76,5.32,5.84,5.50,5.40,4.74
4.65,4.97,5.03,4.24,2.85,3.63,4.89,5.73,5.73,4.89,3.38,3.63,2.85,4.36,5.58,5.58
4.81,4.46,4.79,5.84,5.32,5.76,5.76,4.80,5.11,5.58,5.58,4.81,4.19,4.94,5.58,5.80
5.20,5.21,4.52,4.02,4.80,4.74,4.36,3.35,3.34,4.67,5.86,5.99,5.89,5.19,4.92,4.80
4.74,4.36,3.35,3.74,4.57,5.32,6.00,5.57,4.90,4.46,5.50,5.22,4.39,4.46,5.50,5.22
4.39,4.27,4.30,5.17,5.62,5.89,5.38,5.52,5.40,4.92,4.80,4.43,4.51,4.80,5.76,5.76
4.80,3.79,3.63,3.38,4.35,5.40,6.00,5.46,4.81,4.46,4.79,5.84,6.02,5.28,4.90,4.46
5.50,5.22,3.75,4.36,5.58,5.73,4.89,3.63,2.85,4.36,5.28,6.07,6.07,5.66,4.89,3.63
3.79,4.80,4.80,3.79,3.63,3.38,4.35,5.40,6.00,5.60,4.76,3.68,4.03,4.61,5.23,5.76
5.53,4.86,5.11,5.22,5.94,5.40,4.35,3.38,3.38,4.05,3.85,4.49,5.20,4.95,5.17,5.80
6.00,4.74,3.75,4.81,5.44,5.37,5.33,5.13,5.84,5.41,5.00,4.67,4.85,4.85,4.30,4.27
3.84,3.63,3.38,4.35,4.63,4.97,5.42,5.42,4.76,4.05,3.85,4.24,4.86,5.53,5.14,4.30
5.17,5.62,5.53,3.79,4.27,4.74,5.33,5.84,5.84,5.33,4.74,4.27,3.79,4.65,5.69,5.33
4.43,3.75,2.85,3.63,3.38,3.38,3.38,4.35,4.74,5.33,5.84,5.84,5.33,4.74,4.27,3.84
4.89,5.55,5.55,4.89,4.90,5.28,5.53,3.79,4.27,4.74,5.33,5.84,5.84,5.33,4.74,4.35
4.05,4.06,4.03,4.66,5.39,5.56,5.14,4.74,4.35,4.05,4.65,4.97,5.03,4.24,4.36,5.28
5.53,5.11,5.58,5.58,5.11,4.65,4.86,4.24,4.38,5.42,5.08,4.84,4.73,5.32,6.00,5.80
5.17,4.95,5.20,5.13,5.37,5.91,4.89,3.63,3.84,4.46,5.50,5.40,4.36,3.35,3.34,4.25
4.85,5.14,5.47,5.34,5.38,5.89,5.28,5.11,5.53,5.66,4.89,3.63,3.79,5.53,5.28,5.11
5.53,5.28,5.11,5.53,5.62,5.17,4.97,5.21,4.12,3.84,4.46,5.50,5.15,4.82,4.14,4.88
5.82,5.57,5.11,5.53,5.66,4.75,3.79,4.80,5.76,5.76,5.76,6.07,5.66,4.89,4.05,3.85
4.49,5.32,5.19,5.13,5.43,5.44,4.90,4.46,5.50,5.40,4.35,4.05,4.65,5.05,5.10,4.14
4.31,5.15,6.00,5.60,4.76,3.63,2.85,2.85,4.12,5.60,6.00,5.15,4.52,4.65,4.73,4.84
5.38,5.80,5.15,4.82,4.66,4.74,5.76,5.74,5.41,5.20,5.13,5.20,5.76,4.68,3.64,4.06
4.05,4.89,5.82,6.00,5.41,5.00,5.04,4.99,5.26,5.33,4.98,4.66,4.82,5.27,5.82,6.01
5.79,5.37,4.88,4.14,4.03,4.70,5.73,5.58,4.36,4.36,5.44,5.99,5.27,4.27,3.84,4.75
5.66,5.89,5.38,5.52,5.40,4.92,3.90,4.72,5.40,5.76,6.07,5.48,4.93,4.65,4.99,5.26
5.33,4.98,3.75,4.81,5.46,6.00,5.40,4.35,4.05,4.65,4.97,5.21,4.52,4.02,4.68,4.86
4.69,5.37,5.44,5.11,5.30,5.37,4.69,4.89,5.90,5.40,4.92,4.80,4.43,4.51,5.30,5.82
5.41,5.29,4.85,4.68,4.73,4.63,4.63,4.42,4.68,4.90,5.02,5.57,5.19,4.94,4.61,5.08
5.41,4.52,4.02,4.80,4.74,4.74,4.65,4.95,5.33,5.14,4.74,4.36,4.02,4.80,4.74,4.36
4.02,4.80,4.74,4.27,3.79,5.53,5.28,5.11,5.53,5.62,5.17,4.97,5.21,4.52,4.02,3.90
4.72,5.54,5.69,5.33,4.85,4.85,4.95,5.33,4.98,4.72,5.40,5.40,5.38,5.52,5.46,4.69
4.46,5.45,4.94,4.18,4.68,5.69,5.84,5.41,5.00,4.67,4.74,4.35,3.38,4.05,4.65,4.97
5.58,5.24,4.97,5.58,5.24,4.97,5.21,4.76,4.05,4.65,4.95,5.33,5.14,5.00,4.67,4.50
4.52,3.90,3.75,4.81,5.58,5.58,5.11,5.53,5.66,4.89,4.05,4.06,3.64,3.75,4.81,5.58
5.73,5.10,3.85,4.49,5.32,5.19,4.84,5.31,5.05,4.65,4.74,5.40,5.93,5.47,5.14,4.74
4.36,4.02,3.90,3.75,4.81,5.58,5.58,5.11,5.53,5.48,4.93,3.90,4.72,5.54,5.69,4.74
4.66,4.82,5.15,5.84,6.01,5.43,5.57,5.19,4.65,4.51,4.33,5.00,5.88,5.20,5.33,5.73
5.82,4.70,3.35,4.14,5.22,5.94,5.40,4.35,3.38,3.38,3.38,3.38,3.38,3.68,4.02,4.68
4.97,4.37,4.33,5.55,5.76,5.33,4.74,4.36,3.35,4.03,5.54,6.20,5.89,5.21,4.12,2.85
2.85,4.75,5.73,5.73,4.89,3.38,4.05,3.85,4.49,5.48,5.93,5.22,4.39,4.89,5.55,5.78
5.41,4.12,3.84,5.08,5.19,4.89,4.76,4.73,4.63,4.27,3.79,5.53,5.62,4.87,4.33,5.38
5.80,5.32,5.33,5.22,4.99,5.49,5.50,5.32,5.31,5.27,5.16,5.75,5.14,4.97,4.37,3.64
4.06,4.05,4.89,5.73,5.73,4.89,3.63,2.85,4.36,5.58,5.58,5.11,5.53,5.28,4.36,4.36
5.58,5.58,5.11,4.80,4.80,5.02,5.03,5.89,5.99,5.44,5.11,5.53,5.28,4.36,4.36,5.28
6.07,6.01,5.82,5.89,5.03,5.02,5.30,5.82,5.89,5.21,4.12,2.85,2.85,4.75,5.73,5.58
4.36,4.36,5.58,5.58,5.11,5.53,5.28,4.36,4.36,5.58,5.73,4.89,3.63,3.84,4.27,5.27
5.99,5.44,5.11,5.53,5.66,4.75,2.85,4.36,5.58,5.58,5.11,5.30,5.82,5.27,4.27,3.84
3.63,3.38,4.89,5.73,5.73,4.89,3.68,3.35,4.03,5.54,5.54,5.13,5.32,5.43,4.53,4.95
5.53,5.39,4.93,4.85,5.05,5.02,5.19,5.28,4.94,5.53,5.23,4.53,4.67,5.40,5.80,5.71
5.25,5.08,4.77,4.97,5.60,5.79,6.07,5.28,4.81,4.19,4.81,4.76,4.89,5.39,5.53,5.27
5.43,5.30,4.14,3.35,4.52,5.42,5.44,4.93,4.85,4.93,4.37,3.64,4.82,5.65,5.90,5.30
4.85,4.77,5.29,5.30,4.95,5.02,5.41,5.75,4.98,4.36,4.77,5.35,5.71,5.29,5.13,5.18
4.37,4.18,4.94,5.67,5.47,4.92,4.63,4.92,4.74,4.36,4.96,5.23,5.42,5.17,5.04,4.57
5.08,4.86,5.54,4.98,4.51,4.92,5.40,5.43,4.53,5.00,5.82,5.80,5.17,5.05,5.47,5.10
4.73,4.92,5.40,5.94,5.40,4.74,4.06,4.03,4.29,4.85,5.29,5.26,4.99,5.04,5.00,5.41
5.76,5.20,5.33,5.73,5.82,4.89,3.38,3.38,3.38,3.38,4.05,4.65,4.97,5.21,4.52,3.35
4.03,5.54,6.20,5.89,5.21,4.76,3.38,3.38,3.63,2.85,4.36,5.57,5.82,5.00,4.33,4.94
5.40,5.43,5.24,5.33,5.50,5.34,4.97,4.84,5.56,5.38,4.84,5.56,5.41,4.96,4.77,4.96
5.37,5.15,5.13,5.31,5.41,5.74,5.62,5.08,4.51,4.90,4.93,5.39,5.53,4.80,4.88,5.88
5.20,4.69,4.93,5.65,5.22,4.95,4.85,4.93,4.85,4.33,4.95,5.74,5.56,5.30,4.85,4.82
5.30,5.45,4.92,4.68,5.00,4.67,NA,NA
>chr1:118354553-118355553
NA,NA,4.54,4.18,4.94,5.91,5.40,4.65,4.31,4.81,5.02,5.16,5.13,5.17,4.67,4.74
4.36,4.02,4.68,5.00,5.04,4.57,5.00,5.32,5.31,5.02,5.05,4.67,4.61,4.82,4.89,5.41
5.64,5.29,4.80,4.94,5.53,5.23,4.53,4.17,5.01,5.49,6.00,5.41,5.00,5.04,4.73,4.84
4.97,5.53,5.22,4.79,5.27,5.27,4.79,5.38,5.40,4.80,5.11,5.57,6.00,5.33,4.43,4.39
4.46,5.50,5.22,4.36,4.56,5.28,5.68,5.67,5.75,5.14,4.86,4.69,5.54,5.54,5.13,5.20
5.41,5.74,5.62,5.33,5.20,5.62,4.24,4.25,5.35,5.93,5.47,5.14,4.97,4.85,4.82,5.30
5.70,4.38,3.34,4.31,4.63,4.97,5.31,5.56,5.14,5.04,5.10,5.08,5.15,4.69,4.46,4.79
5.22,5.08,4.79,5.22,5.08,5.50,5.15,4.52,4.80,4.85,4.85,4.30,4.99,4.99,4.30,4.65
4.05,4.89,5.73,5.58,4.48,3.34,4.67,5.62,6.02,5.84,4.79,4.77,4.36,4.98,5.56,5.43
4.93,4.72,4.85,4.93,5.02,5.58,5.80,5.32,5.33,5.14,5.04,5.10,5.43,5.30,4.98,5.32
5.39,4.93,4.85,4.93,4.78,4.62,4.76,4.90,4.80,4.45,4.29,4.42,4.65,5.40,5.90,5.29
5.04,4.99,5.02,4.82,4.66,4.98,5.47,5.56,4.89,4.69,5.54,5.54,5.33,5.62,5.55,4.96
5.08,5.51,5.54,5.41,4.77,4.85,5.30,5.56,5.47,5.14,5.00,4.74,4.66,4.82,4.30,4.65
4.74,4.63,4.97,5.31,5.56,5.14,5.04,5.10,5.08,5.45,4.92,4.65,4.73,4.84,5.08,5.30
5.02,4.65,5.60,4.98,4.63,5.05,4.67,4.61,4.82,4.89,5.39,5.32,4.49,4.67,5.85,5.58
4.81,3.75,4.98,5.33,5.32,5.50,5.05,4.85,4.85,5.14,5.33,4.95,5.24,5.70,5.30,5.24
5.43,5.40,4.54,4.33,5.84,5.93,5.33,4.92,4.94,4.82,5.02,5.30,5.70,4.98,4.21,4.70
5.02,5.19,5.42,5.42,4.82,4.33,5.08,5.42,4.82,4.33,4.97,5.34,5.34,5.19,4.89,4.76
4.81,4.98,5.54,4.86,5.08,4.89,5.67,5.47,4.85,4.29,4.77,5.56,5.38,4.84,5.56,5.38
4.84,5.56,5.38,5.13,5.55,5.62,5.11,5.31,5.41,4.89,4.75,4.75,4.75,4.82,5.02,5.66
5.74,5.10,4.92,4.70,4.03,4.06,4.95,5.60,6.00,5.15,4.31,4.03,5.37,5.91,4.70,4.02
4.80,4.50,4.52,4.80,4.74,4.27,3.84,5.08,5.19,4.96,5.02,5.41,5.75,5.14,4.43,4.36
3.75,4.98,5.56,5.43,5.24,5.66,5.30,5.11,4.86,4.65,3.79,3.63,4.76,5.60,5.90,4.89
4.53,4.57,5.22,5.33,5.26,5.43,5.91,5.60,4.12,4.12,4.56,5.28,5.40,5.06,5.23,5.88
5.93,5.82,5.27,4.99,5.27,5.23,5.30,4.37,4.33,5.43,5.91,4.89,4.05,4.65,5.05,5.50
5.15,5.14,6.02,5.28,4.36,3.75,4.43,4.80,4.92,5.31,5.42,4.97,4.63,4.31,4.14,5.10
5.74,5.74,5.76,4.68,4.33,5.43,5.44,5.11,4.80,5.76,5.76,5.32,5.84,4.79,5.22,4.82
5.02,4.99,5.04,5.29,5.90,5.46,5.02,4.80,5.76,5.76,5.32,5.84,5.45,5.43,5.26,5.33
5.22,4.57,5.08,5.13,5.13,5.33,5.37,5.44,5.11,4.65,4.86,5.11,5.31,5.58,4.94,4.98
5.40,4.80,5.02,5.15,5.78,5.55,5.38,4.84,4.51,4.31,4.81,5.48,5.53,5.11,5.28,5.53
5.11,5.28,6.02,5.84,4.79,4.46,4.81,5.58,5.58,5.11,5.53,5.28,5.11,4.80,4.80,5.11
5.28,5.53,5.11,5.28,5.53,5.11,5.58,5.58,4.36,4.36,5.58,5.58,4.90,4.46,4.79,4.77
4.63,4.51,4.80,5.30,5.90,5.60,4.12,2.85,4.36,5.58,5.58,4.36,4.36,5.58,5.58,4.36
4.36,5.58,5.58,4.81,4.19,4.51,4.80,5.30,5.90,5.60,4.12,2.85,4.36,5.58,5.73,4.89
3.63,2.85,4.36,5.28,5.89,4.98,4.51,4.98,5.96,5.80,5.17,4.30,4.27,4.90,5.44,5.99
5.27,4.99,5.34,5.23,4.93,4.93,5.56,5.30,4.24,4.36,5.28,5.53,3.79,4.12,5.21,5.20
5.80,5.41,4.66,4.77,5.56,5.58,5.02,4.93,4.78,4.62,4.58,4.03,4.82,5.65,5.91,4.89
5.08,5.62,5.20,4.69,4.89,5.23,5.27,5.27,5.45,4.89,4.53,4.89,5.90,5.40,4.52,4.03
5.20,5.62,4.24,3.85,4.05,4.89,5.66,5.53,5.02,5.03,4.97,5.17,5.80,6.00,4.74,4.66
5.08,5.50,5.40,4.35,3.68,4.05,4.31,4.51,4.84,5.38,5.55,5.79,5.75,5.14,5.04,5.02
5.19,5.46,4.93,4.78,5.31,5.58,4.97,4.63,4.82,4.17,4.53,5.23,5.34,5.27,5.50,5.35
4.25,3.95,4.86,5.41,5.69,5.54,4.98,4.51,4.92,5.40,5.39,4.66,4.03,4.06,4.95,5.60
5.52,4.77,4.77,5.34,5.74,5.27,5.08,5.41,4.52,4.05,4.42,4.73,4.61,4.95,5.67,5.79
5.79,5.52,4.92,4.76,4.63,4.74,3.85,3.34,4.52,5.45,5.78,5.55,4.89,3.84,3.63,4.89
5.91,5.43,5.13,5.08,5.30,5.02,4.80,5.32,5.14,4.30,4.85,4.84,4.73,4.76,4.62,4.42
4.05,4.70,5.82,6.00,5.41,5.00,4.67,4.74,4.35,3.68,4.03,4.14,4.88,5.88,5.74,5.41
5.33,5.14,5.00,4.74,3.75,4.12,4.12,5.21,5.89,5.82,5.30,5.11,5.58,5.58,4.90,5.08
5.34,4.94,4.19,4.36,4.69,4.76,4.92,5.40,5.19,4.84,4.94,5.67,5.74,4.80,4.14,4.82
4.63,4.97,5.34,5.08,4.90,5.44,5.99,5.74,5.10,4.14,3.35,3.68,4.76,5.21,4.97,4.65
4.74,4.74,5.14,5.33,4.95,4.85,4.84,4.76,4.92,5.29,5.41,6.20,5.84,5.13,5.38,5.56
4.84,5.08,5.31,4.92,4.80,4.50,4.82,4.17,4.61,4.73,4.78,5.18,5.46,5.19,5.13,5.74
5.56,5.40,4.63,4.80,5.74,5.56,4.89,4.78,5.31,5.38,4.84,5.40,5.80,5.29,4.67,4.74
4.35,3.63,2.85,4.36,5.58,5.73,4.70,4.05,4.42,4.68,4.81,4.19,4.12,3.63,4.76,5.21
5.89,5.82,6.01,5.79,5.60,4.99,4.68,4.73,4.63,4.31,4.03,5.37,5.30,5.02,5.15,5.30
5.02,4.73,4.85,5.52,5.16,4.61,4.82,5.15,6.00,5.65,4.82,4.33,5.19,5.53,5.27,5.16
5.75,4.98,4.72,5.89,5.48,4.48,4.14,5.30,5.43,5.10,5.05,5.02,5.58,5.56,4.77,4.58
4.62,4.42,4.65,5.45,5.08,5.10,5.04,4.93,5.00,4.93,5.00,4.93,4.92,4.63,4.92,5.47
5.93,5.15,4.82,4.61,5.16,5.52,4.92,4.76,4.69,4.51,5.30,5.82,5.74,5.10,4.78,4.86
4.68,4.52,5.15,5.94,5.22,5.11,4.86,5.53,5.88,5.19,4.89,4.75,4.58,4.77,5.40,6.01
4.89,5.00,5.48,5.34,4.77,4.36,4.98,5.75,5.16,4.61,4.03,4.52,5.21,5.20,5.80,5.41
4.66,4.77,5.56,5.94,5.78,5.45,4.92,3.90,4.72,5.54,5.37,5.36,5.16,5.40,5.00,4.89
5.45,5.27,4.99,5.02,4.99,5.04,4.92,4.63,4.31,4.05,3.68,4.76,5.21,4.97,5.17,5.86
5.37,4.69,4.86,4.68,4.52,4.50,NA,NA
>chr1:121134226-121135226
NA,NA,4.67,5.00,4.68,4.02,4.36,4.74,4.67,4.92,4.85,4.68,4.42,4.05,4.36,4.74
4.67,5.00,4.68,4.02,3.68,3.38,3.38,4.35,4.74,4.80,4.02,3.68,4.35,4.74,4.80,4.02
4.36,5.40,6.00,5.46,4.24,2.85,3.63,4.35,4.74,4.67,5.29,5.90,5.46,4.24,4.36,5.44
5.37,5.33,5.73,5.49,4.93,4.68,5.00,4.74,4.66,4.82,4.30,4.65,5.10,5.73,5.58,4.48
4.03,5.54,5.84,4.71,4.29,4.42,4.81,5.49,5.82,5.36,5.23,5.50,4.99,4.30,5.17,5.80
5.73,5.33,5.20,5.76,4.74,4.72,5.40,5.32,5.88,4.97,4.33,4.87,5.62,5.53,3.79,4.27
4.74,4.67,4.92,4.85,4.68,4.42,4.05,4.70,5.82,5.73,4.24,4.25,4.85,4.67,5.00,4.68
4.02,3.68,4.76,5.60,5.90,5.29,4.74,3.75,4.12,4.75,5.66,6.07,5.79,4.86,5.08,4.89
6.01,5.22,4.78,4.89,5.90,5.60,4.12,3.79,5.53,5.66,4.70,4.02,4.68,5.00,4.74,4.72
5.89,5.62,4.87,4.03,4.66,5.44,5.42,4.95,4.65,4.30,5.14,6.02,5.48,5.01,4.63,4.86
5.09,5.39,6.01,5.84,5.20,5.21,4.95,4.65,4.95,5.29,4.94,4.33,4.17,4.03,4.36,5.40
5.50,5.84,5.93,5.46,5.13,4.97,5.08,4.39,4.43,4.80,4.93,5.58,5.58,4.36,2.85,4.12
5.42,5.08,4.84,4.80,4.81,4.92,5.29,5.41,5.99,5.44,4.36,3.75,4.43,4.80,4.52,5.15
5.50,4.46,4.69,5.15,5.08,5.27,5.31,5.41,5.82,5.30,5.11,5.58,5.58,4.36,2.85,3.63
4.35,4.74,5.14,5.47,5.34,5.22,5.38,5.23,4.61,4.03,3.68,4.89,5.73,5.58,4.81,4.31
4.51,4.84,4.82,4.30,4.65,4.05,4.89,5.66,6.07,6.07,5.62,5.17,4.97,5.21,4.12,2.85
4.24,5.03,5.20,5.50,5.74,5.74,5.88,4.88,4.14,4.03,3.68,3.38,4.35,4.63,4.97,5.42
5.30,4.69,5.08,5.34,4.97,4.69,4.39,4.27,4.30,4.65,5.10,5.66,5.53,4.51,4.43,5.14
5.47,5.93,5.22,3.75,4.36,5.28,5.89,4.72,4.74,6.00,5.57,4.36,3.75,5.22,5.50,5.84
5.32,4.80,5.02,5.03,5.89,5.99,5.62,4.48,4.03,5.37,6.01,5.79,5.69,5.41,4.97,4.78
4.68,4.85,4.73,3.95,3.85,5.10,5.73,5.58,5.11,4.80,5.76,6.07,5.66,4.89,3.63,2.85
4.36,5.28,5.53,5.11,5.58,5.73,5.10,3.85,4.24,5.73,5.57,5.11,4.80,4.80,3.79,4.12
5.21,5.20,5.84,5.94,5.40,4.36,4.02,4.80,4.43,4.39,4.27,5.27,5.82,5.30,3.79,4.12
5.21,5.20,5.94,5.94,5.55,4.89,3.84,4.75,5.73,5.85,5.17,4.97,5.21,4.12,3.79,4.80
5.32,5.14,4.30,5.17,5.85,5.58,4.81,4.19,4.51,4.80,5.30,5.56,5.47,5.22,4.57,5.00
5.20,4.95,5.17,5.62,5.53,5.02,5.30,5.44,4.96,5.02,5.41,5.67,4.80,4.80,5.74,5.56
5.40,5.10,5.23,5.76,5.93,5.82,5.41,5.29,4.92,4.76,4.69,4.51,5.53,5.66,4.89,3.38
3.63,3.79,5.53,5.62,5.17,5.05,5.50,5.20,5.03,4.24,2.85,3.63,3.38,4.89,5.66,6.02
5.14,5.15,5.50,5.74,6.20,6.20,5.89,5.03,5.02,4.80,4.80,3.79,4.75,5.66,6.02,5.88
5.34,4.97,4.69,4.51,5.30,5.53,4.84,4.21,5.15,5.86,5.37,5.13,5.32,5.31,5.19,4.80
4.45,4.66,5.44,5.30,5.02,5.53,5.66,4.75,3.79,5.53,5.28,4.36,2.85,4.75,5.82,5.73
4.24,4.67,5.85,5.58,5.11,5.53,5.62,5.17,4.30,4.99,5.27,5.45,5.43,5.57,5.21,4.52
4.02,4.80,4.85,4.85,4.95,5.33,5.14,4.74,4.27,2.85,4.24,5.03,5.89,5.82,6.01,6.01
5.82,5.74,5.10,5.11,4.86,5.79,5.79,5.69,5.41,5.04,5.10,5.23,5.76,5.53,4.86,5.33
5.37,5.44,4.90,5.08,5.34,4.97,4.69,4.51,5.53,5.28,4.90,4.46,5.50,5.22,4.39,4.46
4.79,4.46,4.81,5.58,5.73,4.70,3.35,3.34,4.67,5.62,5.53,5.11,5.58,5.58,5.11,4.80
4.80,5.11,5.57,5.96,4.68,4.33,5.55,5.76,5.33,4.74,4.35,3.63,3.84,4.46,5.50,5.15
4.63,4.42,4.29,4.71,5.46,5.65,4.72,3.90,4.02,4.52,5.60,5.90,5.29,4.93,5.04,5.10
5.16,5.75,5.14,4.43,3.75,3.75,5.22,6.00,5.40,4.65,4.31,4.76,4.63,4.82,4.61,5.08
5.45,4.94,4.61,5.08,5.15,4.24,3.75,4.88,5.53,5.40,4.77,4.51,4.81,5.48,5.89,5.38
5.34,5.47,4.92,4.76,4.63,4.36,4.02,4.68,4.86,3.95,4.67,5.86,5.43,4.33,4.54,5.29
5.32,5.80,5.58,4.94,4.98,5.89,5.66,4.70,4.05,4.31,4.63,4.92,4.67,4.74,4.74,3.85
4.49,5.48,5.93,5.40,4.35,3.38,3.63,2.85,2.85,4.75,5.91,5.99,5.89,5.19,4.52,3.74
4.89,5.91,5.40,4.92,4.65,4.57,3.74,3.35,3.68,3.38,4.76,5.60,5.90,5.40,5.10,5.08
5.41,4.76,3.38,4.05,4.65,4.97,5.21,4.76,3.38,3.63,3.79,4.80,5.32,5.84,5.45,4.89
5.08,4.86,4.65,5.11,5.57,5.73,5.08,4.89,6.01,5.40,4.84,5.08,5.30,4.24,3.75,5.22
5.93,5.48,5.13,5.54,6.20,5.41,5.20,4.98,5.22,5.94,5.40,4.35,3.38,3.38,3.38,3.63
3.84,4.27,4.30,5.24,5.65,6.00,5.15,4.52,4.68,5.00,4.74,4.72,5.40,5.40,4.72,3.90
4.92,5.31,5.42,4.97,4.63,4.31,4.03,5.37,5.91,5.10,4.06,4.33,4.97,5.34,4.99,4.30
5.24,5.58,5.20,5.80,5.58,4.97,4.63,4.52,4.68,5.04,5.10,5.23,5.50,4.99,5.27,5.74
5.76,4.99,4.29,4.03,4.06,4.05,4.76,5.60,5.52,5.38,5.89,5.28,4.81,4.46,4.79,5.27
5.34,5.19,4.93,4.81,4.84,5.08,4.79,4.46,4.36,4.43,5.14,5.47,5.93,5.22,3.75,4.36
5.58,5.58,4.36,2.85,3.63,4.89,5.73,5.73,4.75,3.84,4.89,5.60,5.68,5.28,5.32,5.54
5.60,4.98,4.76,4.69,4.51,4.80,5.76,5.76,5.32,5.84,5.23,5.29,4.74,4.72,5.89,5.28
4.36,2.85,4.27,5.40,5.94,5.40,4.84,5.19,5.56,5.14,5.00,4.67,4.43,4.51,5.53,5.28
5.11,4.80,5.32,5.84,4.79,4.46,4.81,5.03,5.20,5.50,5.05,4.65,4.95,5.41,5.78,5.55
4.89,3.84,4.27,5.40,6.00,5.60,4.52,4.05,4.42,4.62,4.58,4.77,5.31,5.74,5.82,5.65
4.72,4.98,5.56,5.19,4.84,5.56,5.94,5.94,5.30,4.98,5.20,5.32,5.50,5.74,5.74,5.76
5.33,4.43,4.51,5.53,5.66,4.75,3.79,4.65,5.60,4.68,3.64,4.87,5.62,6.02,5.14,5.15
5.84,5.80,5.40,5.10,5.08,5.41,4.12,3.79,5.53,5.66,4.75,2.85,4.24,5.30,5.44,4.93
4.85,4.93,4.85,4.33,5.00,5.88,5.20,4.69,4.86,5.41,6.00,5.57,4.81,4.19,4.94,5.31
5.53,5.13,5.19,5.53,4.98,4.35,3.38,3.38,3.68,4.05,3.75,4.33,5.55,5.62,5.11,5.22
6.01,4.89,3.74,4.48,5.49,5.96,NA,NA
>chr1:142575645-142576645
NA,NA,5.58,4.81,3.75,4.33,5.43,5.44,4.81,4.46,5.34,5.47,5.14,4.43,3.75,2.85
4.75,5.91,5.99,5.89,5.21,4.12,3.79,4.80,4.80,4.51,4.69,4.76,4.31,4.05,4.36,4.74
4.80,4.52,5.15,5.50,4.46,4.69,5.46,6.00,5.40,4.27,4.12,3.75,4.74,5.29,5.90,5.46
5.02,4.65,5.60,4.97,4.82,5.66,5.30,4.14,3.35,4.52,5.60,5.52,5.38,5.40,4.80,5.11
5.28,6.07,5.76,4.80,3.79,4.75,5.73,5.58,4.36,4.36,5.58,5.58,4.36,3.75,4.43,4.80
4.02,3.68,4.76,5.21,4.97,5.17,5.86,5.99,5.89,5.03,4.81,4.46,4.79,5.27,5.50,5.55
5.55,5.38,5.22,5.35,5.84,5.15,5.14,6.02,5.66,4.89,3.38,4.05,4.65,4.30,4.27,3.84
3.63,4.76,5.42,5.08,4.84,4.94,5.91,5.40,4.65,4.31,4.51,4.98,5.54,4.86,5.11,5.30
5.94,5.94,5.30,4.14,4.48,5.48,6.07,5.76,5.32,5.84,5.45,5.43,5.26,5.20,4.98,5.31
5.38,4.84,5.56,5.94,5.78,5.15,5.02,5.53,5.66,4.89,3.63,4.12,4.46,4.79,5.84,6.02
5.62,5.17,5.05,5.10,4.98,5.20,5.41,5.82,5.30,3.79,4.12,5.21,5.89,6.20,5.54,5.13
5.20,5.41,6.20,5.84,4.33,4.37,4.97,4.68,4.92,5.19,5.89,5.82,5.93,5.14,4.30,4.65
5.10,5.82,6.00,5.32,4.99,5.02,4.99,4.99,5.27,5.82,6.01,5.79,5.69,4.74,4.72,5.65
5.82,5.74,5.10,4.14,4.48,5.62,5.37,5.13,5.20,5.41,5.82,6.01,5.79,5.69,4.74,4.72
5.40,5.76,6.07,5.48,4.48,4.03,5.37,5.62,4.48,4.03,5.37,6.01,5.79,5.69,4.74,4.72
5.40,5.76,6.01,5.37,4.03,4.48,5.58,5.85,4.67,4.49,5.20,4.95,5.24,5.58,5.20,5.50
5.05,5.17,5.86,5.99,5.89,5.03,4.24,4.24,5.15,5.30,4.82,4.97,5.76,5.74,5.41,5.20
5.13,5.37,5.30,4.51,5.22,5.93,5.48,5.13,5.54,6.20,5.41,5.29,4.92,4.76,4.84,4.85
4.30,4.99,5.50,5.23,5.27,5.67,5.79,5.94,5.94,5.32,5.29,4.54,3.64,4.06,4.95,5.21
5.89,5.74,5.88,5.00,4.33,4.97,5.69,5.69,4.98,4.63,4.93,4.80,4.76,4.69,4.51,4.65
5.60,4.97,4.33,5.00,5.37,5.79,6.01,5.46,5.13,5.38,5.56,4.42,4.68,5.96,5.80,4.87
3.64,4.68,5.69,5.69,4.68,4.33,5.46,5.93,5.14,5.27,5.99,5.44,4.81,4.46,5.34,5.74
4.80,4.88,5.37,5.79,5.79,5.37,5.36,5.23,5.38,4.66,4.74,5.84,5.69,4.68,3.64,4.06
4.95,5.21,5.20,5.50,5.74,5.99,5.62,4.48,4.03,5.37,5.91,5.10,3.85,3.95,4.86,5.14
5.33,5.32,5.84,5.35,5.22,4.82,4.30,4.85,5.35,5.50,5.84,5.93,5.82,5.89,5.03,5.02
5.53,5.28,5.11,5.53,5.66,4.89,3.63,2.85,4.24,5.03,5.57,5.02,5.19,5.31,5.53,5.27
5.08,5.15,4.69,4.89,5.55,5.55,4.89,3.84,4.27,4.74,4.67,5.29,5.56,5.47,5.22,4.99
5.49,5.50,5.20,5.58,4.82,4.03,4.29,4.85,5.29,5.26,5.43,5.45,4.46,4.90,5.58,5.58
4.48,4.14,5.22,6.01,5.43,5.49,5.50,5.15,4.99,5.27,5.45,4.89,5.00,5.20,5.41,5.82
5.30,5.11,5.57,5.73,4.24,4.67,5.85,5.85,5.17,5.05,5.10,5.11,4.86,5.53,5.88,5.19
4.93,4.73,4.84,4.25,3.34,4.31,5.15,5.50,5.27,5.34,5.19,4.93,4.73,4.63,4.27,3.84
5.08,5.34,5.19,5.02,5.49,5.10,4.78,4.86,5.41,5.84,5.67,4.88,4.63,5.05,5.02,5.58
5.56,4.84,4.97,5.88,6.02,5.66,4.75,3.79,4.65,5.69,5.33,4.74,4.27,2.85,4.24,5.03
4.97,4.65,5.10,5.66,6.02,5.14,5.02,5.43,5.91,5.60,4.76,3.38,3.38,4.05,4.65,5.05
5.50,5.15,5.14,6.02,5.66,4.89,3.68,4.03,4.61,5.23,5.76,5.53,4.86,4.24,4.38,5.70
5.78,5.78,5.45,4.92,3.90,3.75,4.81,5.44,5.99,5.89,5.03,4.24,3.75,4.69,4.76,4.31
4.63,4.63,4.97,5.31,5.56,4.98,4.72,5.40,4.80,3.79,4.27,5.40,5.50,4.46,3.84,4.75
5.82,5.73,5.33,5.37,5.65,4.72,4.74,4.92,5.02,5.58,5.80,5.32,5.33,4.98,4.36,4.77
5.35,5.22,5.11,5.73,5.80,4.67,3.34,4.31,4.63,4.76,4.92,5.47,5.93,5.22,4.51,4.65
5.37,5.36,5.23,4.89,4.39,4.43,4.80,4.92,5.19,5.20,5.50,5.49,4.99,5.04,4.92,5.02
5.58,5.31,4.98,5.40,5.41,4.82,4.85,5.30,5.80,5.84,5.15,4.27,3.84,4.12,5.60,5.52
4.46,4.12,4.27,5.40,5.93,5.47,4.54,4.18,4.94,5.45,4.46,4.39,4.69,4.97,5.34,5.53
5.22,5.52,5.46,4.24,4.24,5.03,5.57,5.43,5.91,5.60,4.52,4.02,4.65,4.83,5.09,5.27
5.60,5.38,4.84,4.94,5.42,5.42,5.24,4.30,4.27,4.90,5.58,5.85,4.67,3.34,3.35,4.36
4.63,4.97,5.42,5.42,4.38,4.24,5.62,5.20,5.13,5.32,5.19,4.33,4.06,4.95,5.42,5.42
4.94,4.19,4.81,5.03,5.20,5.50,5.49,5.43,5.91,5.65,5.24,4.30,4.27,4.69,5.03,5.57
5.43,5.45,4.46,4.39,4.43,5.14,5.56,5.39,4.96,4.77,4.93,5.46,5.80,5.20,5.58,5.24
4.97,5.58,5.24,5.05,5.50,5.20,5.21,4.76,3.68,4.05,4.51,4.33,5.00,5.82,5.80,4.67
3.95,4.89,5.56,5.48,4.98,5.22,5.80,5.30,4.37,4.33,5.43,5.86,5.17,4.30,5.14,5.53
5.69,5.32,4.99,5.49,5.10,4.98,5.48,5.34,4.77,4.77,5.34,5.48,4.98,5.22,5.80,5.29
4.74,3.75,4.12,3.63,4.76,5.41,5.08,5.27,5.74,5.93,5.22,4.39,5.08,5.19,4.66,4.77
5.56,5.38,5.13,5.84,5.84,5.13,4.97,5.08,3.84,3.63,3.38,3.38,4.89,5.91,5.43,5.13
5.08,5.31,4.92,3.90,4.36,4.77,5.52,5.40,4.65,4.42,4.29,4.71,5.46,5.30,4.51,5.22
5.50,5.84,5.93,5.46,4.33,3.75,4.63,5.15,5.93,5.47,4.94,4.82,5.33,5.38,4.66,4.74
5.69,5.79,5.76,5.76,6.07,5.62,5.17,4.30,4.27,4.69,5.46,6.00,5.40,4.35,3.68,3.35
4.14,5.30,5.94,5.79,5.52,4.54,3.64,4.46,5.35,5.50,5.84,5.53,5.69,4.74,4.72,5.89
5.66,4.89,3.38,3.68,4.05,4.42,4.68,4.73,4.63,4.36,4.02,4.68,4.97,4.80,4.76,4.63
4.63,4.42,4.29,4.03,4.06,4.05,3.38,4.76,5.41,5.78,5.79,5.40,5.13,5.37,6.01,5.76
5.76,5.76,5.32,5.84,5.23,5.40,4.63,4.88,5.88,5.55,5.13,4.97,5.34,4.99,5.02,4.99
5.04,4.92,4.63,4.92,5.29,4.95,4.65,5.10,5.73,5.85,4.87,3.64,4.54,5.47,5.56,4.89
4.53,4.57,5.22,5.47,5.93,5.15,4.52,4.68,5.00,4.74,3.75,4.36,5.22,6.00,5.60,4.52
3.35,4.14,5.30,5.94,5.79,5.52,4.54,4.42,5.56,5.66,5.24,5.23,5.34,5.27,5.50,5.22
4.39,4.89,5.33,4.82,4.85,4.97,NA,NA
>chr1:142576789-142577789
NA,NA,3.34,4.52,5.31,5.44,4.89,4.58,4.77,5.56,5.94,5.94,5.30,4.78,4.73,5.02
5.42,5.42,4.95,3.85,3.34,3.35,4.52,5.60,5.52,5.38,5.89,5.66,4.75,2.85,4.36,5.58
5.73,4.70,4.02,4.65,4.73,4.45,4.29,4.85,5.52,5.67,5.27,5.32,5.53,5.30,4.51,4.69
4.76,4.31,4.65,5.40,5.90,4.89,4.69,5.37,5.44,4.90,4.89,5.23,5.36,5.88,5.74,5.74
5.10,4.98,5.48,5.67,5.43,5.57,5.58,4.38,4.49,5.48,5.34,4.46,4.12,4.75,5.82,5.73
5.11,5.22,5.94,5.22,4.39,4.89,5.33,5.24,5.46,5.31,4.98,5.20,5.32,5.84,5.94,5.40
4.35,3.63,3.79,5.53,5.28,5.11,5.53,5.66,5.10,4.06,3.64,4.37,4.97,4.68,4.92,5.31
5.08,4.84,5.40,5.94,5.22,4.51,4.80,5.76,5.76,4.80,3.79,4.75,5.82,6.00,5.32,4.99
5.02,4.99,4.99,5.02,4.99,4.65,4.92,5.19,5.89,5.99,5.86,4.87,3.64,4.54,5.29,5.41
6.20,6.20,5.74,5.50,5.15,4.82,4.66,3.90,4.93,5.58,5.85,4.87,4.33,5.19,5.40,4.85
4.68,4.81,4.84,4.82,4.30,5.17,5.86,5.37,4.03,4.52,5.31,5.08,4.84,4.73,4.65,4.02
3.68,3.38,4.89,5.66,6.02,5.14,4.30,4.85,5.35,5.93,5.47,4.92,4.63,4.73,4.78,5.10
5.49,4.99,5.22,5.56,5.31,5.02,4.92,4.74,4.72,5.54,5.69,5.33,4.74,4.35,3.38,4.05
4.65,4.30,5.14,5.93,5.82,5.41,5.29,4.92,4.51,4.19,4.81,5.03,5.89,5.99,5.44,4.36
4.24,5.03,4.97,5.24,5.70,5.30,4.82,4.94,5.29,5.32,5.84,5.80,5.30,4.85,4.33,5.00
5.82,5.80,5.17,4.95,5.33,5.14,4.74,4.35,3.63,2.85,3.75,5.22,6.00,5.40,4.94,4.14
4.88,5.67,5.13,5.11,5.22,5.94,5.15,4.31,4.03,5.37,5.93,5.76,5.23,4.61,5.01,5.48
6.02,5.76,5.55,5.55,5.50,5.34,5.23,5.24,5.66,5.94,5.73,5.10,4.14,4.31,4.50,4.67
5.29,5.80,5.40,4.84,5.19,5.53,5.27,5.08,5.15,4.24,2.85,3.63,4.89,5.82,5.96,4.98
4.76,4.63,4.31,3.34,4.25,4.85,5.33,5.76,5.55,4.71,4.66,5.41,5.80,5.20,5.58,4.82
4.03,4.66,5.19,5.88,5.32,5.32,5.14,5.02,4.99,4.65,4.02,3.68,4.76,5.60,5.52,5.38
5.40,5.32,5.14,5.15,5.80,5.41,4.66,4.03,4.87,5.86,5.43,4.33,3.75,4.65,5.31,5.42
5.02,4.92,4.93,5.00,4.93,5.00,4.67,4.74,4.35,3.38,3.68,4.02,4.80,4.74,4.74,3.85
3.95,4.86,5.14,5.47,5.93,5.35,4.85,5.05,5.50,5.20,5.19,4.94,4.61,5.23,5.50,5.27
5.50,5.40,4.27,3.79,5.30,5.37,4.03,3.35,4.36,4.98,5.75,5.75,4.88,3.75,2.85,3.63
4.89,5.66,5.89,4.72,4.74,5.84,5.84,5.41,4.86,3.95,4.38,5.42,5.42,5.19,4.51,3.74
4.52,5.19,5.57,5.02,5.19,5.42,5.42,4.76,3.68,4.03,4.14,4.14,4.03,3.68,4.76,5.21
5.89,5.82,6.01,6.07,5.66,5.10,3.85,3.34,4.52,5.45,5.08,4.61,4.94,5.40,5.52,5.22
5.08,5.23,5.40,5.10,5.08,5.70,4.38,4.49,5.20,4.95,5.24,5.58,5.57,5.02,5.19,5.58
5.31,4.98,5.32,5.19,5.13,5.84,5.84,4.33,3.75,4.63,5.15,5.94,5.40,4.92,4.73,5.33
5.93,6.20,5.89,5.03,4.81,4.19,4.94,5.58,5.80,5.73,5.50,5.73,5.50,5.20,5.58,4.82
4.33,5.08,5.42,4.95,3.85,3.34,4.31,5.15,5.94,5.84,5.20,5.58,4.38,4.49,5.32,5.31
5.19,5.02,5.49,5.31,4.42,4.68,5.96,5.82,4.75,2.85,2.85,4.12,5.41,5.78,5.94,5.30
4.14,3.35,4.52,5.21,4.97,4.65,4.95,5.42,5.08,5.13,5.43,5.91,4.70,3.35,3.34,4.38
5.65,6.00,5.22,4.39,4.46,5.50,5.40,4.35,3.38,3.63,3.84,4.27,4.30,5.24,5.58,5.57
4.99,4.65,4.02,3.68,4.89,5.73,5.58,5.01,4.14,4.14,5.01,5.48,6.02,5.14,4.30,4.85
4.85,4.67,5.00,4.68,4.93,5.48,6.02,5.84,5.50,5.40,4.36,4.03,4.14,4.80,5.31,4.95
5.17,5.62,5.53,5.11,5.57,6.00,4.74,3.75,4.81,5.58,5.58,4.36,2.85,3.63,4.89,5.91
5.37,4.69,4.73,5.02,5.42,5.31,4.92,3.90,4.72,5.40,5.32,5.76,5.33,5.24,5.43,5.32
4.49,4.67,5.80,5.96,4.98,4.76,4.63,4.27,3.79,5.53,5.62,4.67,3.34,4.31,4.63,4.73
4.93,5.19,5.08,3.84,4.75,5.73,5.58,4.36,2.85,4.27,5.40,5.94,5.40,4.84,5.19,5.53
4.80,4.63,5.05,4.85,4.68,4.85,5.29,5.32,5.80,5.41,4.66,4.77,5.56,5.58,5.19,4.51
5.08,5.73,5.57,4.36,4.36,5.57,5.73,5.08,4.89,5.45,5.84,5.93,5.82,5.27,4.82,5.22
5.35,5.84,5.73,5.10,4.14,4.48,5.62,5.37,4.69,4.86,5.14,5.56,5.19,4.84,5.56,5.38
4.84,5.40,5.94,5.40,4.27,3.84,4.89,5.33,4.82,4.85,5.30,5.56,5.47,5.14,4.50,4.52
4.80,4.50,4.63,3.75,4.18,4.73,5.04,4.92,5.02,5.31,5.56,5.14,4.86,4.78,5.10,5.05
5.24,5.70,5.08,4.61,4.03,4.70,5.91,5.43,4.33,4.68,5.69,5.84,5.33,4.43,4.39,4.46
5.45,5.43,5.57,5.19,4.92,4.80,4.43,4.39,4.46,5.50,5.15,4.52,4.68,5.00,5.04,4.99
5.02,5.14,6.02,5.66,4.89,3.38,3.63,4.12,4.46,4.79,4.46,4.39,5.22,5.50,4.46,4.90
5.58,5.58,4.93,4.80,4.50,4.63,4.31,4.76,4.63,4.52,4.80,4.50,4.52,3.90,3.75,4.12
3.63,4.35,4.63,4.76,4.31,4.65,5.45,5.30,4.82,4.97,5.69,5.69,4.68,3.64,4.06,4.05
4.35,5.40,5.94,5.22,4.14,4.52,5.19,5.89,5.74,5.76,4.98,4.51,4.63,4.63,4.94,5.42
5.30,4.24,4.36,5.58,5.58,4.36,2.85,3.63,4.89,5.66,5.53,5.11,5.44,5.37,4.03,4.48
5.58,5.58,5.11,4.80,4.80,3.79,3.63,4.89,5.66,5.89,4.98,4.51,4.92,5.40,5.19,4.84
5.56,5.41,4.96,5.02,5.33,4.89,4.39,5.22,5.94,5.22,4.14,3.35,4.70,5.91,5.99,5.89
5.21,4.12,2.85,2.85,4.12,5.21,5.89,5.99,5.62,4.81,3.75,4.18,4.94,5.67,5.48,5.13
5.20,5.76,5.33,4.74,4.27,3.84,5.08,5.34,4.97,4.63,4.74,3.85,3.34,3.35,3.68,4.76
5.42,5.42,4.97,4.63,4.27,4.12,4.46,5.52,5.60,4.76,3.63,3.84,4.27,5.27,5.99,5.91
4.75,3.84,4.27,4.30,4.85,4.85,5.14,5.33,5.41,5.74,5.76,5.32,4.83,4.70,4.21,4.98
5.65,5.91,5.43,5.26,5.33,5.14,4.74,4.27,3.79,4.65,5.37,4.88,4.88,5.37,4.65,3.79
4.12,5.42,5.42,5.02,5.05,4.63,4.80,5.31,5.32,5.50,5.05,4.65,4.05,4.76,5.41,5.30
5.24,5.56,5.42,4.38,4.24,5.13,5.84,5.32,4.99,5.49,5.10,4.78,4.86,5.14,5.47,5.56
5.29,4.67,4.74,4.35,3.63,4.12,NA,NA
>chr1:142578522-142579522
NA,NA,5.22,5.94,5.22,4.14,3.35,3.68,4.89,5.82,6.00,5.33,4.50,4.52,4.80,4.43
3.75,2.85,3.63,4.35,5.40,5.50,5.08,5.22,5.52,5.60,4.76,3.68,4.03,4.61,5.08,5.41
4.76,3.68,3.35,3.74,4.57,4.65,4.93,5.48,6.02,5.14,5.27,5.99,5.91,4.75,2.85,4.24
5.03,4.97,4.65,5.10,5.66,6.07,5.76,5.32,5.76,5.23,5.36,5.37,4.65,3.79,4.12,5.21
5.89,6.20,5.54,4.03,4.31,4.50,5.14,5.33,5.32,5.50,5.74,5.82,6.01,5.76,5.76,5.76
5.76,6.01,5.82,5.74,5.50,5.73,5.50,5.15,5.14,5.53,5.37,5.00,4.53,5.46,5.80,5.15
5.14,5.93,5.82,5.27,5.14,5.32,5.76,5.76,5.32,5.14,5.27,5.99,5.86,4.67,3.95,4.73
5.01,5.39,5.39,5.01,4.93,4.85,4.72,4.72,4.94,5.52,5.41,4.82,4.94,5.40,5.31,5.19
4.51,5.00,5.20,4.95,5.17,5.85,5.73,4.75,3.79,5.53,5.62,4.67,4.49,5.20,5.41,5.82
5.30,5.02,5.46,6.00,5.35,4.85,4.97,5.19,4.92,4.68,5.04,5.10,5.08,5.45,4.92,4.80
4.74,4.35,3.38,3.68,4.03,4.14,4.80,5.31,4.95,4.85,5.35,6.00,5.60,4.12,2.85,2.85
4.27,5.40,6.00,5.60,4.95,4.65,4.97,5.58,5.24,4.97,5.19,4.52,3.34,4.38,5.65,6.00
5.35,4.25,4.49,5.48,5.93,5.15,4.52,4.68,5.04,4.63,4.63,5.40,5.80,5.84,5.15,4.82
4.66,3.90,4.02,4.52,5.60,6.00,5.22,4.39,4.46,5.50,5.40,4.27,3.79,4.65,5.69,5.32
4.99,5.49,5.10,5.11,5.13,5.13,5.33,5.20,5.88,5.00,4.33,4.51,4.05,4.70,5.73,5.73
4.89,3.38,3.63,2.85,4.36,5.58,5.73,5.10,4.65,4.30,4.27,3.84,4.27,4.74,5.33,5.76
5.20,5.13,5.20,4.95,4.65,4.05,4.89,5.73,5.73,4.89,3.38,3.38,3.63,2.85,4.36,5.28
6.07,5.79,5.37,5.00,4.53,5.23,5.53,5.22,4.79,5.84,5.53,4.86,5.33,5.37,5.93,5.84
5.23,5.30,4.80,4.76,4.63,4.35,3.38,3.38,3.63,3.84,4.27,5.27,5.99,5.44,5.11,5.53
5.28,4.81,4.19,4.51,4.31,4.05,3.68,3.38,4.89,5.73,5.58,4.36,3.75,4.43,4.80,4.92
5.45,5.30,5.24,5.23,5.08,3.84,3.63,4.89,5.66,5.53,5.11,5.58,5.85,4.87,4.33,5.38
5.64,5.10,5.06,5.01,4.73,4.53,4.51,4.81,4.31,4.81,5.48,6.02,5.76,5.33,5.02,4.73
4.85,5.47,5.67,4.89,3.74,4.31,5.15,5.50,4.46,4.69,5.30,5.08,5.13,5.84,5.84,5.13
5.38,5.31,4.14,3.35,4.52,5.60,5.90,5.29,4.74,3.75,4.81,5.58,5.73,5.10,4.65,4.95
5.33,5.14,4.85,4.85,4.97,5.03,4.24,4.36,5.58,5.58,4.36,2.85,4.75,5.73,5.73,4.89
3.63,2.85,3.75,4.43,5.14,5.47,5.34,5.38,5.89,5.66,4.75,3.79,5.53,5.66,4.75,3.79
5.53,5.66,4.75,2.85,4.36,5.44,5.99,5.74,5.31,4.84,4.97,5.08,3.84,4.75,5.91,5.37
4.03,4.52,5.40,5.90,5.30,4.37,4.33,5.84,5.54,4.69,4.86,4.68,4.02,4.36,5.40,5.94
5.40,4.42,3.75,4.05,4.36,5.40,6.00,5.40,4.52,4.03,5.37,5.44,5.11,4.80,4.80,3.79
3.63,4.76,5.60,5.52,5.38,5.89,5.28,4.36,2.85,4.75,5.66,5.53,5.11,5.57,5.82,4.88
4.88,5.82,5.82,4.75,3.79,4.80,4.80,5.02,5.15,5.08,5.36,5.37,5.79,6.07,5.28,4.90
4.89,5.55,5.79,5.52,4.94,4.33,5.00,5.67,5.13,5.33,5.37,5.44,5.11,5.53,5.66,4.75
3.84,5.08,5.34,4.97,4.63,4.27,3.79,5.53,5.48,4.81,4.31,4.51,4.19,4.12,4.27,5.40
5.50,4.46,4.69,5.03,5.89,5.99,5.91,4.70,3.35,3.34,3.85,5.10,5.73,5.73,5.10,3.85
4.24,5.73,5.57,4.90,4.46,4.79,5.22,5.53,4.97,5.13,5.46,5.93,5.84,4.79,4.77,4.36
4.98,5.56,5.31,4.97,4.69,3.75,2.85,3.63,3.38,4.76,5.21,4.97,5.17,5.85,5.85,4.87
3.64,4.68,5.69,5.84,5.33,4.50,4.52,4.65,4.99,5.02,5.14,6.02,5.28,4.36,4.36,5.57
5.82,4.88,4.63,5.04,5.41,5.76,5.74,5.41,5.29,4.54,4.42,5.40,5.94,5.40,4.27,3.84
4.46,5.50,5.40,4.36,4.02,4.65,4.99,5.57,5.21,4.76,3.63,4.12,4.46,5.35,5.22,4.14
4.31,5.15,5.94,5.84,5.15,5.14,5.32,4.80,5.11,5.57,5.73,5.33,5.37,5.91,4.89,3.38
3.38,4.05,4.65,4.97,5.21,4.12,3.79,5.53,5.28,5.11,4.80,5.76,6.07,5.62,4.67,3.34
3.35,4.70,5.73,5.73,4.89,3.68,4.03,4.14,4.88,5.88,5.20,5.13,5.40,5.16,5.27,5.31
4.95,4.85,4.85,4.80,4.02,3.68,4.76,5.41,5.08,5.27,5.31,4.95,5.17,5.85,5.58,4.93
4.80,4.85,4.46,4.33,5.08,5.30,4.69,4.46,5.45,5.43,5.02,4.82,4.66,4.98,5.33,5.41
5.99,5.44,4.36,4.36,5.57,5.96,4.99,4.68,4.73,4.63,4.52,3.90,3.75,4.81,5.28,6.02
5.88,5.34,4.97,4.63,4.36,4.05,3.75,3.64,4.87,5.85,5.73,4.70,4.05,3.75,4.42,5.40
5.80,5.29,4.67,4.43,4.51,5.30,5.82,5.27,4.99,5.50,5.55,5.79,5.40,5.00,4.57,5.32
5.69,5.79,5.76,5.76,6.01,5.82,5.41,5.29,4.92,4.76,4.63,4.74,4.06,4.03,4.66,5.44
5.42,4.95,3.85,4.49,5.20,4.95,4.65,5.10,5.82,5.96,4.68,3.64,4.87,5.85,5.58,4.81
4.31,4.76,4.63,4.27,3.84,4.27,5.02,4.99,5.22,5.75,5.79,5.78,5.41,4.76,3.68,3.35
3.74,4.89,5.45,5.84,5.32,4.80,5.11,5.58,5.58,4.36,4.36,5.57,5.82,5.36,5.16,5.52
4.54,3.64,4.46,5.35,5.94,5.84,5.32,5.29,4.92,4.76,4.63,4.74,3.85,4.24,5.73,5.57
5.11,4.80,4.80,3.79,4.75,5.66,5.53,5.02,5.03,5.89,5.82,6.01,6.07,5.66,4.75,2.85
3.75,4.69,4.97,5.34,5.34,5.34,4.97,4.84,4.94,5.91,5.60,4.12,3.84,4.27,5.27,5.82
5.30,5.11,5.57,5.96,4.99,4.73,4.61,4.67,5.05,5.02,5.58,5.64,5.25,5.27,5.88,5.94
5.73,5.50,5.20,5.58,4.38,4.49,5.20,5.32,5.94,5.94,5.94,5.56,4.84,4.97,5.53,4.66
4.74,5.69,5.53,5.14,4.30,5.17,5.86,5.43,5.13,5.38,5.80,5.73,5.50,5.32,5.20,4.98
5.30,5.43,4.61,5.01,5.62,5.37,4.03,4.31,4.50,4.80,4.02,4.36,5.40,5.93,5.48,4.49
3.85,4.05,3.38,4.89,5.66,5.53,4.51,5.22,5.50,4.46,3.84,4.27,4.74,4.67,5.00,4.93
4.92,4.63,4.98,5.96,5.57,4.90,5.08,4.97,4.84,4.73,5.22,5.33,5.41,5.82,5.93,5.88
4.97,5.13,5.46,5.30,5.11,5.28,5.53,5.11,5.44,5.99,5.27,5.14,5.53,4.86,4.24,4.25
4.85,5.33,6.00,5.82,4.89,3.38,4.05,4.06,3.64,3.75,4.63,4.63,4.97,5.34,5.34,5.27
5.23,5.30,4.85,4.82,5.41,5.75,NA,NA
>chr1:142786446-142787446
NA,NA,4.82,4.84,5.38,5.56,4.77,4.29,4.85,5.47,5.93,5.22,4.51,4.80,4.80,5.02
5.15,5.08,4.61,4.03,3.68,4.89,5.91,5.37,5.33,4.86,5.54,4.98,4.47,5.39,5.19,4.94
4.76,4.85,4.92,4.93,5.00,4.93,4.97,4.78,4.29,4.77,5.40,5.35,5.38,5.40,4.80,5.11
5.44,5.37,4.69,4.73,4.85,4.93,5.44,5.30,5.02,4.80,5.40,5.38,4.79,5.08,4.84,4.51
4.80,4.97,4.93,4.92,4.85,4.76,4.75,4.75,4.89,5.41,5.80,5.73,5.31,4.77,4.29,4.85
5.52,5.79,5.55,5.76,5.53,4.86,5.33,5.54,6.20,5.89,5.19,4.94,4.61,5.08,5.15,5.02
4.80,5.40,5.38,5.52,5.60,4.52,4.05,4.42,4.62,4.75,4.58,4.45,4.73,5.22,5.33,5.32
5.94,5.94,5.78,5.70,5.24,5.05,5.47,4.85,4.85,5.74,5.94,5.78,5.15,5.02,4.80,4.80
5.02,5.30,5.44,4.93,4.85,4.73,4.69,5.37,5.44,5.11,4.80,5.40,4.98,4.51,4.80,4.93
4.85,4.76,4.75,4.89,5.44,5.42,5.24,4.30,4.99,5.34,5.34,4.94,4.98,5.40,4.80,5.11
5.57,6.00,5.33,4.74,4.74,4.65,4.95,5.20,5.13,5.37,5.65,5.38,5.35,5.84,5.20,5.19
4.65,4.42,4.62,4.58,4.03,4.82,5.58,5.89,6.20,6.20,5.74,5.31,4.84,5.38,5.56,4.42
4.54,5.29,5.32,5.84,5.35,5.38,5.40,4.80,5.02,5.30,5.44,4.89,4.76,4.85,4.73,4.69
5.54,5.54,5.33,4.86,5.54,5.38,4.79,4.46,3.84,3.63,4.35,4.74,4.80,4.02,4.36,4.63
4.73,4.76,4.89,5.19,5.34,5.34,5.34,4.94,4.98,5.40,5.32,5.14,5.27,5.74,5.76,5.33
4.85,4.85,4.97,5.03,5.02,4.80,5.40,5.38,5.35,5.84,5.20,5.21,4.52,4.05,3.75,4.42
5.56,5.38,4.84,5.31,5.74,6.20,6.20,5.89,5.58,4.82,4.03,4.58,4.62,4.85,5.52,5.16
5.36,5.37,5.79,5.76,4.80,5.02,5.30,5.44,4.93,4.85,4.73,4.69,5.37,5.44,5.11,5.30
5.37,5.13,5.20,5.41,6.20,5.54,4.03,3.35,4.36,4.63,4.76,4.80,5.30,5.80,5.40,4.42
4.68,5.69,5.84,4.74,4.72,5.40,4.80,5.11,5.57,5.96,4.98,4.76,4.84,4.85,4.97,5.03
5.02,4.80,5.40,5.38,5.35,5.71,5.10,4.92,4.94,4.75,4.75,4.58,4.03,4.87,5.62,6.07
6.01,5.82,5.74,5.31,4.84,5.38,5.31,4.98,5.40,5.79,5.78,5.70,5.24,4.30,4.27,4.69
5.30,5.44,4.93,4.85,4.73,4.69,5.37,5.44,5.11,4.80,5.40,5.38,4.79,5.08,4.84,4.51
4.31,4.05,4.36,4.63,4.73,4.68,4.78,4.93,4.85,4.68,4.85,5.40,5.31,4.94,4.98,5.40
4.80,5.11,5.57,5.96,4.98,4.76,4.84,4.85,4.97,5.03,5.02,5.30,5.46,4.33,4.37,5.30
5.23,5.27,5.34,5.19,4.66,4.77,5.31,5.73,5.50,5.74,6.20,6.20,5.74,5.31,4.77,4.29
4.85,5.29,4.95,4.85,4.84,4.97,5.34,5.88,5.32,4.80,5.02,5.30,5.44,4.93,4.81,4.19
4.81,5.58,5.58,5.11,4.80,4.80,3.79,3.63,4.35,4.74,4.67,4.92,4.85,4.68,4.42,4.65
5.45,5.08,5.27,5.53,5.31,5.19,5.02,5.02,5.14,6.02,5.48,4.81,4.31,4.76,4.84,4.85
4.97,5.03,5.02,4.80,5.76,6.07,5.62,5.15,4.62,4.92,4.94,4.75,4.75,4.58,4.71,5.46
6.01,6.01,5.82,5.74,5.10,4.78,4.73,4.63,4.31,4.81,5.48,6.02,5.84,4.79,5.38,5.40
4.80,5.02,5.15,5.30,5.24,5.43,5.32,5.13,5.37,5.44,5.11,4.80,4.80,5.11,5.28,6.07
5.79,5.69,5.32,4.57,4.53,4.73,4.85,4.76,4.89,5.44,5.42,4.52,4.05,4.42,4.68,4.81
4.98,5.40,4.80,5.11,5.57,6.00,5.33,4.74,4.36,4.02,4.68,4.86,4.69,5.37,5.65,5.38
5.34,5.47,5.14,5.00,4.93,4.97,4.78,4.62,4.58,4.77,5.31,5.74,6.20,6.20,5.27,4.82
4.84,4.81,4.76,4.62,4.85,5.52,5.67,5.68,5.28,5.32,5.40,4.80,5.02,5.30,5.44,4.93
4.73,4.69,4.51,5.53,5.28,5.11,4.80,4.80,4.51,4.43,4.80,4.02,4.36,4.74,4.80,4.02
4.36,4.63,4.73,4.68,4.85,5.40,5.31,4.94,4.98,5.40,4.80,5.11,5.57,5.96,4.98,4.76
4.69,4.51,5.53,5.28,5.11,4.80,5.40,5.38,5.35,5.84,5.20,5.21,4.52,4.05,4.42,4.62
4.58,4.03,4.82,5.58,5.89,5.82,6.01,6.01,5.46,4.71,4.58,4.75,4.75,4.94,4.92,5.10
5.71,6.01,5.43,5.02,4.27,3.84,3.63,4.89,5.73,5.58,4.36,4.36,5.58,5.58,5.11,4.80
5.40,5.38,4.79,5.08,4.66,3.90,4.02,4.36,4.63,4.73,4.93,5.41,5.31,4.98,5.48,5.93
5.22,4.51,4.80,4.80,5.11,5.57,5.96,4.98,4.76,4.84,4.85,4.97,5.21,4.12,2.85,3.75
4.69,4.73,4.93,5.39,5.40,4.85,4.62,4.75,4.58,4.77,5.56,5.38,5.13,5.84,6.20,5.74
5.31,4.84,4.97,5.53,4.66,4.98,5.75,5.79,5.78,5.15,5.02,4.80,5.32,5.88,5.34,5.19
5.02,5.26,5.31,4.80,4.88,5.37,5.79,5.76,5.40,5.38,4.79,4.46,4.69,5.03,5.57,4.99
5.04,5.00,4.93,4.92,4.85,4.76,4.75,4.94,5.22,5.38,4.88,4.51,4.80,5.76,6.07,5.48
4.81,4.31,4.76,4.84,4.85,4.97,5.03,5.02,4.80,5.40,5.38,5.35,5.84,5.20,5.19,4.65
4.42,4.62,4.75,4.58,4.03,4.82,5.58,5.89,6.20,6.20,5.89,5.58,4.82,4.03,4.58,4.62
4.85,5.29,5.32,5.84,5.35,5.38,5.40,4.80,5.02,5.30,5.44,4.93,4.85,4.73,4.69,5.37
5.86,4.67,3.34,3.35,4.70,5.66,6.07,6.01,5.46,4.71,4.29,4.42,4.05,4.36,4.63,4.97
5.58,5.80,5.15,4.99,5.34,5.34,4.94,4.98,5.40,4.80,5.02,5.30,5.44,4.93,4.73,4.84
4.85,4.97,5.03,5.02,4.80,5.40,5.38,5.35,5.84,5.32,5.29,4.85,4.29,4.77,5.56,5.41
4.66,4.77,5.31,5.74,6.20,6.20,5.74,5.31,4.77,4.66,5.41,5.31,4.98,5.40,5.67,5.68
5.28,5.32,5.40,4.80,5.02,5.30,5.44,4.93,4.85,4.73,4.69,5.37,5.44,5.11,4.80,5.40
5.38,4.79,5.08,4.84,4.51,4.80,4.97,5.41,5.76,5.55,4.71,4.58,4.75,4.62,4.85,5.40
5.39,4.66,4.71,5.46,5.30,5.11,5.28,6.02,5.84,5.50,5.35,4.85,4.97,5.03,5.02,4.80
5.40,5.38,4.79,5.27,5.34,5.19,4.89,4.76,4.85,4.93,4.78,4.62,4.75,4.58,4.77,5.31
5.74,5.82,5.93,5.76,5.33,5.02,4.73,4.78,4.97,4.93,5.00,5.14,5.47,5.34,5.38,5.40
4.80,5.02,5.30,5.44,4.93,4.85,4.73,4.69,5.37,5.44,5.11,4.80,5.40,5.38,4.79,5.08
4.84,4.51,4.92,5.29,5.26,5.02,4.90,4.76,4.62,4.78,4.97,5.14,5.56,5.31,4.94,4.98
5.40,4.80,5.11,5.57,5.96,4.98,4.76,4.69,4.39,4.46,4.79,5.38,5.40,5.40,5.38,5.35
5.84,5.32,5.31,5.13,5.15,5.30,NA,NA
>chr1:143224817-143225817
NA,NA,4.63,4.76,4.98,5.96,5.80,4.67,4.49,5.40,5.16,4.61,4.03,3.68,3.38,4.89
5.66,6.02,5.88,5.34,4.94,4.84,5.08,4.79,4.46,4.81,5.03,5.20,5.84,6.01,4.94,4.84
5.38,5.31,4.14,3.35,3.68,3.38,3.38,4.35,5.40,5.50,5.08,4.66,4.98,5.33,5.41,5.82
5.30,4.51,5.22,5.93,5.74,5.27,5.16,5.40,5.13,5.20,5.62,5.33,5.37,6.01,6.01,5.82
5.74,5.31,4.42,4.54,5.29,5.41,5.99,5.44,4.81,3.75,4.74,5.00,4.93,5.00,4.68,4.02
3.68,3.38,3.38,4.35,5.40,5.50,5.08,4.66,4.74,5.29,5.23,4.46,3.84,3.63,4.35,4.63
4.76,4.31,4.63,4.63,4.73,4.76,4.62,4.85,5.29,5.32,5.80,5.46,4.53,5.00,5.67,5.84
5.33,4.43,4.36,4.46,4.79,5.27,5.50,5.23,5.10,5.40,5.56,5.47,5.14,4.74,4.27,3.79
5.53,5.66,4.89,3.68,4.05,4.31,4.76,4.63,4.27,2.85,4.36,5.58,5.73,4.70,4.03,4.14
4.14,4.03,4.36,4.63,4.73,4.68,4.85,5.40,5.31,4.94,4.19,4.36,4.43,5.14,5.33,4.95
5.17,5.62,5.89,4.72,3.90,4.02,3.68,4.89,5.73,5.73,4.75,2.85,4.24,5.15,5.08,5.10
5.04,4.93,4.92,5.02,5.31,5.32,4.98,5.31,5.38,4.33,4.46,4.85,4.80,4.02,3.68,3.38
4.35,4.63,4.97,5.31,5.56,4.98,3.75,4.12,4.27,4.74,4.67,5.00,5.41,6.00,5.82,4.70
4.05,4.31,4.76,4.63,4.63,4.51,4.33,5.00,5.37,4.65,4.51,4.69,4.73,4.68,4.42,4.65
5.45,5.08,5.36,5.37,4.65,4.51,5.22,5.93,5.47,5.14,5.04,4.63,4.80,5.31,5.32,5.50
5.49,5.02,5.19,5.42,5.31,4.65,4.31,4.81,4.80,4.84,5.19,5.53,5.27,5.43,5.94,5.20
5.21,4.95,4.65,4.30,4.82,5.22,5.35,5.40,4.42,4.54,5.47,5.56,4.89,4.78,5.30,5.43
5.10,5.40,5.23,5.27,5.27,5.23,5.29,4.67,4.74,4.27,3.84,4.89,5.55,5.79,5.75,5.22
4.57,4.53,4.73,5.02,5.42,5.30,5.02,5.30,5.46,4.33,4.54,5.52,5.16,5.27,5.74,5.56
4.89,4.53,4.89,5.67,5.47,5.14,4.43,4.39,4.27,5.15,5.94,5.94,5.94,5.30,4.14,3.35
4.36,4.63,4.97,5.31,5.56,5.14,4.50,4.82,4.14,4.63,5.05,4.63,4.80,5.30,5.90,5.65
4.98,4.80,5.21,4.88,3.75,3.75,5.22,5.50,5.27,5.27,5.45,5.43,5.57,5.03,4.24,2.85
4.12,5.60,6.00,5.22,4.39,4.89,5.33,5.02,4.73,4.85,5.29,4.95,4.85,4.85,5.33,5.76
5.74,5.74,5.10,4.98,5.32,5.19,4.84,5.31,5.73,5.94,5.43,4.61,4.82,4.63,4.97,5.34
5.88,5.32,4.80,5.02,5.30,5.08,4.33,4.06,5.10,5.91,5.43,4.71,4.29,4.99,5.96,5.57
4.36,4.24,5.30,5.56,4.93,4.72,4.51,4.05,3.68,3.38,4.76,5.42,5.56,4.93,4.72,4.97
5.69,5.67,5.00,4.33,4.85,5.30,5.90,5.65,4.38,3.34,4.31,4.50,4.80,4.02,4.36,4.63
4.76,4.98,5.60,4.65,5.11,5.28,6.02,5.14,5.02,5.02,4.90,4.68,4.85,5.47,5.93,5.22
3.75,2.85,4.75,5.73,5.58,5.11,5.30,5.37,5.33,5.62,5.77,4.84,4.21,5.15,5.62,6.07
6.07,5.48,5.01,4.17,4.53,5.23,5.88,6.02,5.28,4.90,4.27,4.30,4.65,4.74,4.74,5.33
6.00,5.57,4.90,4.46,5.50,5.35,4.25,3.34,3.35,3.68,4.89,5.73,5.58,4.81,4.46,5.34
5.47,4.94,4.82,5.30,5.41,4.52,4.03,4.14,4.14,4.82,4.50,4.67,5.00,5.41,6.00,5.57
4.36,4.36,5.58,5.58,4.36,2.85,4.27,4.74,4.80,4.52,4.63,4.73,4.93,5.44,5.30,5.02
5.53,5.66,4.75,4.12,4.46,5.35,5.40,4.77,4.66,5.44,5.42,5.24,5.05,5.10,5.11,4.86
4.65,4.51,4.43,4.80,4.02,3.68,4.35,5.40,6.00,5.46,4.24,4.36,5.28,6.02,5.14,4.30
5.17,5.85,5.58,5.11,4.80,5.32,5.84,4.79,5.38,5.65,5.37,5.33,4.86,5.54,4.98,4.51
4.98,5.60,5.53,5.84,5.50,5.15,4.31,3.34,4.67,5.86,5.99,5.89,5.58,5.24,4.30,4.27
3.84,3.63,4.35,4.74,5.33,5.69,5.53,5.84,5.50,5.40,4.35,4.05,4.65,4.97,5.21,4.12
2.85,4.36,5.44,5.99,5.41,5.20,5.00,4.89,5.45,5.84,5.93,5.82,5.27,4.99,5.34,5.23
4.53,4.95,5.74,5.67,4.94,4.84,4.97,5.08,3.84,4.75,5.66,6.02,5.88,4.97,4.84,5.40
5.35,5.22,4.82,4.30,4.85,5.35,5.50,5.08,4.66,4.74,5.69,5.53,5.88,4.97,5.13,5.55
5.76,4.74,4.72,5.89,5.66,4.89,4.05,4.65,5.05,5.50,5.32,5.29,4.54,4.18,4.73,5.22
5.75,5.79,5.55,5.50,5.34,4.97,5.13,5.43,5.91,4.70,3.35,4.03,5.54,5.84,4.33,4.37
5.30,5.90,5.46,4.81,4.19,4.51,4.31,4.81,5.58,5.58,4.90,4.89,5.33,4.82,4.85,4.93
4.85,4.76,4.89,5.39,5.32,5.13,5.20,5.88,5.22,5.19,5.46,5.17,4.67,4.43,4.39,4.46
5.45,5.43,5.26,5.31,5.27,5.08,5.45,4.92,4.68,5.00,4.67,4.50,4.63,4.31,4.76,4.63
4.35,3.63,3.84,4.27,4.30,5.17,5.86,5.37,5.13,5.20,5.41,5.99,5.44,4.36,4.36,5.28
6.07,5.76,5.32,5.84,5.45,5.43,5.49,5.50,5.15,4.27,3.84,3.63,4.76,5.42,5.08,5.13
5.84,5.54,5.13,5.32,5.31,4.97,4.63,4.82,4.14,4.63,5.40,5.80,5.22,4.14,3.35,4.70
5.66,5.89,4.72,3.90,4.52,4.63,4.76,4.31,4.63,4.63,4.76,4.98,5.60,4.65,3.79,4.27
4.74,5.33,6.00,5.80,5.17,5.05,5.31,4.77,4.29,4.85,5.29,4.95,4.85,4.85,4.80,4.52
4.63,4.76,4.31,4.63,4.50,4.80,4.52,4.50,5.33,5.76,5.74,5.41,5.33,4.98,4.36,4.77
5.52,5.46,4.24,2.85,4.12,5.60,5.91,4.89,3.74,3.35,4.70,5.91,5.37,5.33,5.62,5.55
4.71,4.29,4.78,4.93,5.02,5.34,5.08,4.90,5.44,5.99,5.27,5.14,5.93,5.82,5.27,4.82
4.84,4.94,5.58,5.31,4.14,3.35,3.68,3.38,3.38,3.38,3.38,4.89,5.66,5.53,3.79,4.75
5.66,5.53,4.51,4.69,4.97,5.34,5.34,4.99,5.27,6.20,6.20,5.74,5.10,4.78,4.86,5.14
5.75,5.41,5.02,4.73,4.78,4.93,4.63,4.80,5.30,5.23,4.46,4.39,4.43,4.80,4.02,4.36
4.74,4.80,4.02,4.36,4.74,4.67,5.00,4.68,4.02,3.68,4.89,5.66,5.53,4.51,5.22,5.50
4.46,3.84,4.27,4.63,4.76,4.80,4.97,4.68,4.52,4.63,4.73,4.68,4.78,4.97,4.93,5.00
4.93,4.92,4.63,4.92,5.47,5.67,4.89,3.74,4.52,5.45,5.30,4.82,4.85,5.30,5.56,5.47
4.54,4.18,4.73,4.65,4.93,5.49,6.00,5.41,4.86,4.69,5.37,5.93,5.14,4.30,5.17,5.85
5.73,4.89,3.63,3.84,5.08,5.34,4.97,4.84,4.25,3.95,4.89,5.23,5.84,6.02,5.62,4.67
3.95,4.89,5.56,5.74,4.80,4.63,NA,NA
>chr1:143366726-143367726
NA,NA,5.56,4.93,4.93,5.43,5.40,4.94,4.33,4.95,5.67,5.16,5.10,5.04,4.68,4.92
5.40,6.00,5.35,4.25,3.95,4.73,4.63,4.92,5.47,5.67,4.94,4.18,4.37,5.30,5.56,5.47
4.54,4.42,5.40,5.35,4.77,4.36,4.98,5.75,5.41,5.02,4.96,5.41,5.56,4.42,4.37,5.18
5.65,5.43,4.83,4.17,4.94,5.45,5.30,5.24,5.56,5.30,4.69,4.27,5.15,5.94,5.43,5.27
5.53,5.39,4.93,4.81,4.19,4.81,5.44,5.99,5.41,5.29,4.54,4.42,5.56,5.41,4.93,4.85
4.73,4.53,4.89,5.45,4.46,4.69,5.03,5.20,5.94,5.66,5.24,5.43,5.53,4.80,4.88,5.88
5.74,5.89,5.21,4.12,3.79,5.53,5.48,4.93,3.90,3.75,4.12,3.63,3.38,4.89,5.73,5.58
4.81,4.51,4.33,5.00,5.37,4.65,5.11,5.28,6.07,6.01,5.37,4.03,3.35,4.70,5.66,6.07
6.01,5.82,5.89,5.03,4.24,4.36,5.28,5.53,3.79,4.12,5.42,5.08,4.84,4.73,5.32,5.69
5.53,5.14,5.15,5.84,5.94,5.22,3.75,3.75,4.43,5.14,5.47,5.93,5.15,4.63,3.75,4.33
5.46,5.30,4.51,5.22,5.50,5.27,5.50,5.55,5.55,4.89,4.69,5.46,5.90,5.30,4.78,4.68
4.73,4.63,4.52,3.90,3.75,4.81,5.28,5.89,4.72,4.74,5.29,5.56,5.48,4.49,3.85,5.10
5.73,5.58,4.90,4.46,5.50,5.40,4.36,4.03,4.61,5.23,4.89,3.84,3.63,3.38,3.38,4.89
5.73,5.58,4.36,2.85,4.75,5.73,5.85,5.15,4.21,4.84,5.53,6.01,5.76,4.80,4.51,5.22
5.50,4.46,4.90,5.58,5.73,4.89,3.63,2.85,2.85,3.63,3.38,3.38,3.38,3.38,4.76,5.60
6.00,5.15,4.31,3.34,3.85,4.05,3.38,4.76,5.21,5.57,4.99,5.04,5.00,5.41,5.84,5.13
5.33,5.54,6.20,5.74,5.50,5.32,5.33,5.14,4.74,4.74,4.65,5.05,5.50,5.73,5.50,5.20
5.03,5.02,5.53,5.28,4.90,4.27,5.02,5.43,5.45,5.27,5.34,5.19,4.66,4.71,5.46,5.30
3.79,4.12,5.60,5.91,4.94,4.18,3.75,4.81,5.58,5.58,4.90,4.27,5.15,5.50,5.05,4.65
5.10,5.66,6.02,5.76,5.55,5.94,5.94,5.20,5.21,4.95,3.85,3.34,4.48,5.49,5.73,4.24
4.67,5.62,5.53,5.02,5.46,6.00,5.40,4.27,3.79,4.80,4.80,3.79,3.63,4.35,4.74,4.80
4.93,5.48,6.07,6.01,5.46,4.33,4.54,5.47,5.93,5.15,4.52,4.80,4.43,4.36,3.75,3.90
4.93,5.58,5.58,4.36,4.36,5.44,5.37,5.33,5.73,5.57,5.11,5.53,5.66,5.10,4.65,4.97
5.21,4.12,2.85,2.85,4.27,4.74,4.67,5.29,5.23,5.27,5.34,5.34,4.97,4.63,4.35,4.05
4.65,4.97,5.58,5.24,4.30,5.14,5.32,5.76,5.76,5.76,6.07,5.62,5.17,4.95,5.33,5.14
5.00,4.74,4.66,5.53,4.97,4.33,4.82,5.65,5.90,4.89,4.78,5.22,5.35,4.46,4.81,5.46
6.00,5.40,4.36,3.35,4.03,5.37,5.91,5.10,3.85,4.49,5.20,5.41,5.74,5.62,5.33,5.37
5.91,4.75,3.79,5.30,5.46,5.13,5.19,5.56,5.14,4.50,4.82,4.14,4.14,5.01,5.49,6.00
5.33,4.85,4.85,4.97,5.19,4.52,3.34,4.67,5.85,5.58,4.48,4.03,5.37,5.91,5.10,3.85
3.34,3.35,3.68,4.35,4.74,5.14,5.47,5.56,4.89,3.95,4.67,5.85,5.58,5.11,4.65,5.37
5.36,5.08,5.15,4.24,4.36,5.44,5.99,5.89,5.19,4.92,4.65,4.57,3.74,3.35,3.68,4.89
5.73,5.73,4.89,3.63,3.79,5.30,5.82,5.27,4.27,4.90,5.57,6.00,5.32,4.73,4.84,5.38
5.64,5.10,4.92,4.94,4.75,4.76,4.85,4.73,4.69,5.20,5.62,5.11,5.30,5.94,5.55,4.89
3.84,4.12,5.21,5.20,5.80,5.41,4.89,4.58,4.71,5.55,5.76,5.41,4.97,4.80,4.81,5.02
5.57,5.58,5.24,4.30,4.99,5.34,4.97,5.13,5.84,5.54,5.13,5.40,5.16,4.61,4.82,5.15
5.93,5.48,4.98,5.22,5.94,5.15,4.52,4.80,4.74,4.36,4.02,4.80,4.85,4.25,3.34,3.35
3.68,4.89,5.91,5.99,5.74,5.31,4.42,3.75,4.81,5.48,5.53,5.11,5.44,5.99,5.89,5.03
4.24,2.85,4.12,5.21,5.89,5.82,5.30,5.11,5.28,5.53,5.11,5.28,5.53,3.79,4.75,5.91
5.99,5.27,4.27,4.39,4.43,5.33,6.00,5.57,5.11,5.53,5.66,4.75,3.79,5.53,5.66,4.89
3.38,4.05,3.85,3.34,3.35,4.70,5.66,5.53,3.79,3.63,4.35,5.40,5.93,5.47,4.98,4.72
5.40,4.80,3.79,3.63,4.89,5.91,5.99,5.27,4.82,5.22,4.79,5.27,4.99,4.30,4.65,4.74
4.74,5.33,5.76,5.20,5.33,5.13,5.13,4.24,4.38,5.65,6.00,5.35,4.46,4.33,4.97,5.53
5.22,5.52,5.46,5.02,4.65,4.86,5.33,5.37,5.62,4.93,4.65,4.57,3.74,3.35,3.68,4.35
5.40,6.00,5.60,4.52,4.02,3.90,3.75,4.12,4.12,5.42,5.44,4.93,4.73,4.63,4.31,3.34
4.38,5.58,5.20,5.84,5.80,4.89,3.95,4.38,5.65,5.52,5.22,5.08,4.79,5.38,5.89,5.66
4.75,3.79,4.80,5.40,4.72,4.98,5.33,5.41,5.82,5.65,5.38,5.35,5.40,4.84,4.97,5.53
5.22,5.34,5.48,4.98,5.22,5.35,5.38,5.89,5.66,4.89,3.38,3.63,4.12,4.46,5.34,5.47
5.22,4.99,5.26,5.31,5.27,5.08,5.70,4.38,4.24,5.62,5.55,5.13,5.38,5.80,5.32,5.33
4.98,3.75,4.12,3.63,4.76,5.42,5.42,5.19,5.02,5.49,5.47,5.25,5.20,5.42,5.53,5.10
4.25,3.34,4.31,5.15,5.50,5.84,5.53,4.86,4.24,4.67,5.85,5.73,4.70,4.02,4.80,4.74
4.36,4.05,4.31,4.51,4.19,4.81,5.58,5.58,4.81,3.75,3.90,4.92,5.31,5.42,5.02,5.05
4.63,4.80,5.31,5.32,5.50,5.05,4.65,4.74,4.74,5.33,5.69,5.54,5.38,5.52,5.40,4.65
4.31,4.76,4.69,3.75,4.36,5.44,5.99,5.74,5.10,4.78,4.86,4.68,4.52,4.50,4.80,4.02
4.70,5.91,5.43,4.33,4.54,5.29,5.32,5.50,5.73,5.84,5.94,5.22,4.36,4.56,5.28,5.68
5.67,5.40,4.49,4.67,5.62,5.53,5.11,5.57,6.00,5.41,4.86,4.69,5.20,5.76,5.33,4.74
4.36,4.02,4.68,5.00,4.93,5.04,5.10,5.08,5.41,4.52,4.02,4.80,4.50,4.63,4.42,4.68
4.73,4.63,4.36,4.02,4.80,4.50,4.82,4.61,5.23,5.76,5.53,5.69,5.33,4.74,4.35,3.63
2.85,2.85,3.63,4.89,5.66,5.53,4.51,4.43,5.33,5.84,5.84,4.74,3.75,4.81,5.44,5.43
4.33,4.37,5.18,5.13,4.80,4.43,4.95,5.42,5.56,4.53,4.17,4.82,5.15,5.50,5.27,5.50
5.23,5.36,5.88,5.55,5.13,4.97,5.88,5.53,4.86,4.24,4.25,4.85,5.14,5.47,5.67,4.89
3.74,3.35,3.68,4.89,5.73,5.73,4.89,3.38,3.68,3.35,3.74,4.89,5.45,4.46,3.84,3.63
4.76,5.21,5.20,5.80,5.38,4.84,4.94,5.91,5.60,4.12,3.84,4.27,5.27,6.20,5.54,4.03
3.35,4.52,5.21,5.20,5.50,5.05,NA,NA
>chr1:143367432-143368432
NA,NA,5.80,4.89,3.95,4.38,5.65,5.52,5.22,5.08,4.79,5.38,5.89,5.66,4.75,3.79
4.80,5.40,4.72,4.98,5.33,5.41,5.82,5.65,5.38,5.35,5.40,4.84,4.97,5.53,5.22,5.34
5.48,4.98,5.22,5.35,5.38,5.89,5.66,4.89,3.38,3.63,4.12,4.46,5.34,5.47,5.22,4.99
5.26,5.31,5.27,5.08,5.70,4.38,4.24,5.62,5.55,5.13,5.38,5.80,5.32,5.33,4.98,3.75
4.12,3.63,4.76,5.42,5.42,5.19,5.02,5.49,5.47,5.25,5.20,5.42,5.53,5.10,4.25,3.34
4.31,5.15,5.50,5.84,5.53,4.86,4.24,4.67,5.85,5.73,4.70,4.02,4.80,4.74,4.36,4.05
4.31,4.51,4.19,4.81,5.58,5.58,4.81,3.75,3.90,4.92,5.31,5.42,5.02,5.05,4.63,4.80
5.31,5.32,5.50,5.05,4.65,4.74,4.74,5.33,5.69,5.54,5.38,5.52,5.40,4.65,4.31,4.76
4.69,3.75,4.36,5.44,5.99,5.74,5.10,4.78,4.86,4.68,4.52,4.50,4.80,4.02,4.70,5.91
5.43,4.33,4.54,5.29,5.32,5.50,5.73,5.84,5.94,5.22,4.36,4.56,5.28,5.68,5.67,5.40
4.49,4.67,5.62,5.53,5.11,5.57,6.00,5.41,4.86,4.69,5.20,5.76,5.33,4.74,4.36,4.02
4.68,5.00,4.93,5.04,5.10,5.08,5.41,4.52,4.02,4.80,4.50,4.63,4.42,4.68,4.73,4.63
4.36,4.02,4.80,4.50,4.82,4.61,5.23,5.76,5.53,5.69,5.33,4.74,4.35,3.63,2.85,2.85
3.63,4.89,5.66,5.53,4.51,4.43,5.33,5.84,5.84,4.74,3.75,4.81,5.44,5.43,4.33,4.37
5.18,5.13,4.80,4.43,4.95,5.42,5.56,4.53,4.17,4.82,5.15,5.50,5.27,5.50,5.23,5.36
5.88,5.55,5.13,4.97,5.88,5.53,4.86,4.24,4.25,4.85,5.14,5.47,5.67,4.89,3.74,3.35
3.68,4.89,5.73,5.73,4.89,3.38,3.68,3.35,3.74,4.89,5.45,4.46,3.84,3.63,4.76,5.21
5.20,5.80,5.38,4.84,4.94,5.91,5.60,4.12,3.84,4.27,5.27,6.20,5.54,4.03,3.35,4.52
5.21,5.20,5.50,5.05,4.65,5.10,5.91,5.37,4.69,4.73,4.85,4.76,4.62,4.42,4.81,5.48
6.02,5.76,5.55,5.79,5.67,4.95,4.33,4.97,5.76,5.74,5.89,5.58,4.82,4.33,5.08,5.42
4.95,4.65,4.95,5.33,5.14,4.43,4.39,5.08,4.97,4.33,4.46,4.85,4.80,4.93,5.49,5.82
5.36,5.08,5.45,4.65,4.51,4.82,5.33,4.89,3.84,4.12,5.21,5.89,5.82,5.30,4.51,4.43
4.80,4.52,4.63,4.73,4.68,4.42,4.81,5.58,5.58,4.81,4.31,4.76,4.63,4.36,4.03,4.61
5.08,5.70,5.24,4.30,5.14,5.32,5.76,6.07,5.66,4.75,3.79,5.53,5.62,5.17,4.97,5.21
4.52,4.02,4.68,5.00,4.67,4.43,4.39,4.46,5.23,5.29,4.67,4.50,4.52,4.80,4.74,4.36
4.02,4.68,4.86,4.78,5.22,5.35,4.46,4.12,4.27,5.40,5.50,4.46,4.69,5.46,5.90,5.30
4.37,3.64,4.82,5.42,5.08,5.13,5.46,5.30,3.79,4.75,5.73,5.85,5.17,4.30,5.14,6.02
5.66,4.75,2.85,2.85,4.12,5.60,5.90,4.89,4.78,5.30,5.94,5.79,5.52,4.54,4.33,5.84
5.84,5.13,4.97,5.34,5.27,4.79,4.46,4.81,5.28,6.07,5.76,4.80,3.79,4.75,5.82,6.00
5.33,4.43,3.75,2.85,3.63,4.76,5.21,5.20,5.80,5.46,4.53,4.95,5.53,5.31,4.94,4.84
5.53,5.19,4.93,4.73,4.63,4.35,4.05,4.06,4.33,5.19,5.53,4.80,4.88,5.67,5.84,4.74
4.66,4.82,5.02,4.99,5.32,5.69,5.79,5.79,5.69,4.74,3.75,4.12,4.27,4.63,4.76,4.98
5.76,5.20,4.69,4.89,5.90,5.60,4.95,4.65,5.05,5.50,5.20,5.03,4.69,4.27,5.15,5.94
5.66,4.82,4.51,4.05,4.52,5.21,4.97,4.65,4.05,4.89,5.91,5.37,4.03,3.35,3.68,4.89
5.91,6.11,4.84,4.70,4.83,5.04,5.00,5.41,6.00,5.57,4.36,2.85,4.75,5.82,5.82,5.36
5.08,5.15,4.24,4.36,5.28,5.53,5.11,5.57,5.96,4.68,4.33,5.84,6.20,5.89,5.58,4.38
4.49,5.20,5.41,5.82,5.93,5.76,5.55,5.79,5.40,4.98,5.10,5.49,5.43,6.01,5.22,5.11
5.73,5.82,4.89,3.38,3.63,3.79,5.30,5.46,4.33,4.37,4.93,4.85,4.93,5.44,5.42,4.76
4.05,4.06,4.33,5.08,5.42,4.12,3.79,4.80,4.80,5.11,5.58,5.73,4.75,3.79,5.53,5.28
4.90,4.27,5.02,4.99,5.32,5.69,5.53,5.88,5.23,4.53,4.17,4.03,4.36,4.74,5.14,5.33
4.95,4.65,4.05,4.89,5.66,6.07,5.79,4.86,5.11,5.10,5.05,4.65,5.10,5.66,5.53,3.79
3.63,3.38,4.76,5.41,5.78,5.78,5.15,5.02,4.80,4.80,5.11,5.58,5.58,4.90,5.08,5.19
4.93,4.73,4.84,4.46,4.33,5.38,5.31,4.14,4.48,5.49,5.82,5.36,5.23,4.89,3.84,4.12
5.41,5.30,4.82,4.51,4.65,5.19,5.20,5.80,5.38,4.84,5.31,5.49,4.99,5.04,4.92,4.63
4.80,5.30,5.56,5.74,4.80,4.80,5.31,5.41,5.82,5.30,4.51,5.22,5.94,5.84,5.15,5.14
5.32,4.80,4.51,4.69,4.97,5.34,5.53,5.22,5.35,5.40,4.42,3.75,4.05,3.68,4.35,4.74
4.80,4.93,5.58,5.58,4.90,5.08,5.34,4.94,4.98,5.89,5.28,4.81,4.46,4.79,5.27,5.50
5.55,5.94,5.30,5.11,4.86,5.53,5.84,5.23,4.89,4.69,5.37,5.62,4.81,4.42,4.29,4.03
4.06,4.05,4.35,5.40,5.93,5.47,5.14,4.74,4.35,3.68,4.03,4.14,4.80,5.31,5.32,5.50
5.49,4.99,4.65,4.02,3.68,4.89,5.73,5.73,4.70,4.02,3.90,4.72,5.89,5.62,5.17,5.05
5.50,5.32,5.29,4.92,4.63,5.05,5.10,5.23,5.38,5.22,5.52,5.60,4.12,2.85,2.85,4.75
5.73,5.58,4.36,3.75,4.43,5.14,5.75,5.16,5.36,5.67,5.69,4.98,4.81,5.02,5.09,5.08
4.77,4.94,5.40,5.19,4.84,4.73,5.32,5.76,5.20,5.13,5.48,5.34,4.46,4.81,5.58,5.85
4.67,4.49,5.40,5.79,5.79,5.67,4.80,4.88,5.82,5.57,5.11,4.80,5.32,5.84,5.23,5.30
4.37,4.18,4.73,5.32,5.76,5.20,4.03,4.31,5.15,5.94,5.84,5.15,4.82,4.84,4.94,5.42
5.31,4.52,3.34,4.67,5.85,5.73,4.75,2.85,3.75,5.22,5.93,5.48,4.98,5.30,5.66,5.02
4.73,4.42,4.81,5.58,5.58,4.81,4.46,5.34,5.48,5.00,4.89,5.45,5.84,5.32,5.32,5.84
4.79,5.22,5.08,5.23,5.30,4.37,4.18,4.94,5.91,5.65,5.24,4.95,5.20,5.13,5.37,5.44
5.11,5.53,5.66,4.75,2.85,4.36,5.28,6.02,5.76,5.55,5.78,5.15,5.02,4.80,4.80,3.79
3.63,3.38,3.38,4.35,5.40,5.94,5.40,4.77,4.66,5.41,5.56,4.77,4.58,4.62,4.99,5.60
5.79,5.79,4.86,4.24,3.85,4.05,4.89,5.73,5.58,4.36,2.85,4.27,4.74,4.80,4.02,3.68
3.38,4.35,4.63,4.73,4.76,4.62,4.42,4.65,5.19,5.20,5.50,5.49,4.99,5.22,5.33,5.32
5.50,5.05,4.65,5.10,5.73,5.85,NA,NA
>chr1:143533396-143534396
NA,NA,4.89,5.82,5.96,4.99,4.29,4.71,5.84,6.20,5.27,4.99,4.99,5.15,5.94,5.94
5.94,5.94,5.15,4.27,4.69,5.03,5.20,5.94,5.94,5.79,5.75,4.98,3.75,4.81,5.57,5.73
4.24,4.67,5.86,5.99,5.27,5.14,5.32,5.32,5.14,5.27,5.82,6.01,6.01,5.82,5.27,4.99
4.99,5.15,5.94,5.66,5.24,5.23,5.34,5.50,5.23,5.27,5.53,5.19,4.84,5.31,5.73,5.94
5.43,5.27,5.67,5.79,5.94,5.56,4.77,4.66,5.39,5.56,4.98,4.72,5.65,5.46,4.33,4.68
5.96,5.82,4.75,3.84,4.46,5.50,5.22,4.51,5.53,5.28,4.36,3.75,4.43,4.80,4.93,5.58
5.73,5.10,4.06,3.64,4.37,5.30,5.90,5.60,4.76,3.38,3.63,3.79,5.53,5.66,4.89,4.05
4.43,4.21,4.84,5.77,5.88,5.36,5.08,5.41,4.76,4.05,4.06,3.64,4.37,5.30,5.90,5.46
4.24,3.75,5.22,6.00,5.40,4.92,4.68,4.86,4.69,5.20,5.76,5.32,4.99,5.02,5.14,6.02
5.66,4.70,4.05,3.75,3.64,4.82,5.58,5.20,5.84,6.01,5.43,5.02,4.99,5.34,5.19,4.66
4.71,5.55,5.88,5.36,5.16,5.52,4.85,4.68,4.90,5.02,5.02,5.14,5.32,5.32,5.14,5.02
4.99,5.32,5.84,5.13,5.11,5.22,6.01,5.43,5.26,5.33,4.98,3.75,4.12,4.27,4.63,4.76
4.98,5.60,5.53,5.76,5.55,5.55,5.76,5.32,5.40,4.72,4.98,5.47,5.67,4.94,4.84,5.08
5.42,4.76,3.38,3.63,4.12,4.19,4.81,4.76,4.75,4.62,4.78,5.30,5.23,5.27,5.27,4.79
4.46,4.12,3.63,4.35,5.40,6.00,5.60,4.12,4.12,4.46,5.34,5.47,4.98,4.66,5.38,5.23
4.61,5.01,5.58,5.85,4.67,4.24,5.62,5.74,5.27,4.27,3.84,4.75,5.73,5.58,4.90,4.46
5.23,4.89,3.95,3.85,4.74,4.63,4.73,4.95,5.22,5.38,4.88,4.36,4.46,4.79,4.46,4.90
5.58,5.58,5.11,4.80,5.40,5.38,5.34,5.47,4.94,4.33,4.67,5.04,5.14,5.47,5.93,5.40
4.35,4.05,4.65,4.95,5.29,4.92,4.51,4.63,4.77,4.79,4.46,4.90,5.58,5.73,4.89,3.38
3.63,3.84,4.46,4.79,4.46,4.81,5.58,5.58,4.93,4.65,4.57,3.74,3.35,4.36,5.40,6.00
5.65,5.24,4.97,5.58,5.24,4.97,5.21,4.12,3.79,4.80,5.40,4.72,3.90,4.93,5.48,5.89
4.72,4.74,6.00,5.82,4.75,3.79,4.65,4.86,5.33,5.37,5.62,4.81,4.31,4.76,4.63,4.27
2.85,4.36,5.28,6.07,5.76,4.80,5.11,5.57,6.00,4.74,4.66,5.53,5.23,4.53,4.67,5.05
5.02,5.34,5.08,4.39,4.69,4.73,4.68,4.85,5.40,5.39,4.96,5.02,5.41,5.40,5.00,4.57
5.32,5.84,5.13,4.24,4.67,5.85,5.85,5.17,4.97,5.03,4.24,3.75,4.88,5.75,5.64,4.59
3.74,4.52,5.19,4.97,4.85,5.35,6.00,5.60,4.52,4.03,4.14,4.88,5.37,5.79,6.07,5.66
4.89,3.63,3.79,4.80,5.32,5.88,5.23,5.24,5.30,5.70,4.38,3.34,4.48,5.58,5.73,4.89
3.38,3.38,3.63,2.85,4.36,5.28,6.02,5.84,5.50,5.40,4.36,3.35,3.34,3.85,4.05,3.38
4.35,4.74,5.33,6.00,5.80,4.67,3.34,3.35,4.52,5.21,5.20,5.94,5.43,4.61,5.01,5.58
5.58,4.81,3.75,4.33,5.55,5.62,4.24,4.38,5.42,5.56,4.93,4.93,5.23,5.08,4.39,4.43
4.80,4.52,4.63,4.76,4.80,4.97,4.68,4.92,5.31,5.44,4.93,4.73,4.69,4.51,5.53,5.48
4.93,4.80,4.50,4.63,4.42,4.29,4.71,5.55,5.76,4.74,3.75,4.12,3.63,4.35,4.74,5.14
5.33,5.26,5.28,5.64,5.75,4.92,4.82,4.61,5.23,4.89,3.84,3.63,3.38,4.35,4.74,5.33
5.69,4.65,5.02,5.15,5.08,4.61,4.03,3.68,4.35,5.40,6.00,5.46,4.24,2.85,4.27,4.63
4.76,4.31,4.05,3.68,4.89,5.66,6.02,5.88,5.34,4.97,4.63,4.35,3.63,3.79,4.65,5.69
4.74,4.72,5.89,5.66,4.89,3.63,3.79,4.65,5.37,5.36,5.08,5.15,4.24,2.85,3.63,3.38
3.38,4.89,5.73,5.58,4.36,4.36,5.28,6.07,6.07,5.66,4.75,2.85,2.85,4.75,5.73,5.73
4.70,3.35,3.74,4.89,5.91,5.60,4.76,3.63,3.84,5.08,5.34,5.02,4.92,4.74,4.72,5.89
5.28,4.36,4.36,5.58,5.58,4.48,4.03,5.37,5.65,4.72,4.74,4.92,5.02,5.34,5.08,4.90
5.58,5.58,4.36,4.36,5.58,5.58,4.48,4.03,5.37,5.91,4.70,4.02,3.90,3.75,4.81,5.58
5.58,4.36,2.85,3.63,3.38,3.38,3.38,3.38,4.89,5.73,5.73,4.89,3.63,3.79,4.65,5.37
5.36,5.23,4.89,3.84,4.75,5.91,5.37,5.33,4.86,5.79,5.76,4.80,4.51,4.43,5.33,6.00
5.57,4.81,4.46,5.52,5.46,4.81,4.46,5.52,5.46,4.24,4.24,5.46,5.52,4.46,4.81,5.46
5.91,4.89,5.08,4.86,4.65,3.79,3.63,3.38,4.89,5.66,5.89,4.98,4.81,4.68,4.85,5.40
5.43,4.53,4.67,5.40,5.90,5.46,4.69,4.27,5.27,5.99,5.86,4.67,3.95,4.86,4.93,5.00
4.68,4.02,4.52,5.60,5.91,5.43,5.02,5.14,5.93,5.37,4.69,4.86,4.68,4.92,5.19,5.57
4.99,4.65,4.93,5.58,5.58,4.36,3.75,4.43,5.33,6.00,5.57,4.36,2.85,4.75,5.73,5.58
4.48,3.74,4.89,5.91,5.65,5.24,4.97,5.03,4.69,4.27,5.15,5.50,5.74,5.99,5.44,4.81
4.46,4.79,5.84,5.53,5.69,4.74,4.66,5.08,5.45,4.89,4.53,4.73,4.63,4.31,4.65,5.45
5.30,5.24,5.23,5.08,3.84,3.63,4.76,5.60,5.52,4.77,4.36,4.74,5.00,4.93,5.29,5.56
5.48,4.49,4.25,4.85,5.33,5.69,5.53,5.84,5.50,5.35,4.85,5.05,5.31,4.42,3.75,4.05
4.52,5.60,5.52,4.77,4.36,4.74,6.00,5.80,5.17,4.97,5.03,5.02,5.53,5.28,4.90,4.27
4.30,4.65,4.05,4.35,4.63,4.97,5.42,5.42,5.24,4.95,5.33,5.14,4.43,3.75,4.36,5.28
5.53,3.79,4.27,4.74,5.33,5.76,5.20,4.69,4.89,5.90,5.60,4.95,3.85,3.34,4.31,4.50
5.14,5.47,5.56,5.29,4.74,4.36,4.77,5.52,5.60,4.12,2.85,2.85,4.12,5.21,5.20,5.80
5.58,4.94,4.19,4.36,5.22,5.93,5.48,5.00,4.57,5.04,5.29,5.80,5.40,4.77,4.58,4.89
5.44,5.30,4.81,4.46,5.52,5.46,4.24,3.75,4.43,4.80,4.52,5.15,6.00,5.65,4.38,3.95
4.86,4.93,5.29,5.56,5.47,4.92,4.81,5.02,5.49,5.31,4.84,5.08,5.42,4.12,3.84,5.08
4.97,4.84,5.31,5.49,5.02,4.81,4.98,5.76,5.74,5.89,5.03,4.24,3.75,5.22,6.00,5.46
4.24,3.75,5.22,6.00,5.46,4.81,4.19,4.51,4.92,5.47,5.56,4.89,4.53,4.57,5.32,5.69
5.54,4.72,4.74,5.69,5.54,4.72,4.98,5.56,5.31,5.02,4.92,4.74,4.72,5.54,5.37,5.36
5.23,5.76,5.53,5.69,4.74,4.36,4.63,4.81,4.93,5.44,5.42,4.76,3.68,3.35,3.34,4.25
5.35,5.93,5.47,4.85,4.73,4.61,NA,NA
>chr1:143535588-143536588
NA,NA,4.92,5.29,5.26,4.99,5.04,5.00,5.41,6.00,5.57,4.81,4.19,4.81,4.68,4.99
5.96,5.80,5.17,5.05,5.10,4.14,4.52,5.45,5.30,5.02,4.96,5.39,5.56,5.14,4.74,4.27
4.12,4.19,4.51,4.80,5.30,5.90,5.46,4.69,4.27,5.02,4.99,4.65,4.02,3.68,3.38,4.76
5.42,5.08,4.33,4.82,5.58,5.20,5.94,5.43,4.61,4.82,4.63,4.73,4.68,4.85,5.47,5.56
5.29,4.67,4.85,4.85,5.05,5.10,4.98,5.48,5.93,5.22,4.36,4.46,4.79,5.08,4.84,4.94
5.42,5.42,4.52,4.02,4.65,4.99,5.57,5.58,4.38,3.34,4.31,4.63,4.97,5.58,5.80,5.32
5.33,5.22,4.57,4.53,4.73,4.63,4.92,5.47,5.93,5.40,4.74,4.06,4.33,4.97,5.08,3.84
4.75,5.73,5.73,5.10,3.85,3.95,4.89,5.80,5.22,4.14,3.35,4.36,4.63,4.73,4.95,4.92
5.10,4.83,5.32,5.76,5.74,5.74,5.31,4.77,4.66,5.41,5.80,5.15,5.14,5.93,5.37,4.69
4.86,4.93,4.92,5.02,5.34,5.08,3.84,3.63,4.35,5.40,5.94,5.40,4.42,4.68,5.60,4.65
5.11,5.28,5.53,5.11,5.28,5.89,4.72,4.98,5.33,5.32,5.84,5.94,5.40,4.27,3.79,5.53
5.66,4.75,3.84,5.08,5.23,4.93,4.77,4.82,4.62,4.99,5.60,5.54,4.72,4.98,5.33,5.41
5.82,6.01,5.76,4.80,5.02,5.03,5.57,4.99,5.22,5.47,5.34,5.22,5.08,4.79,5.22,5.08
4.79,4.46,4.12,4.27,4.74,5.33,5.69,5.79,5.76,4.80,5.11,5.44,5.99,5.41,5.29,4.54
4.42,5.40,5.94,5.15,4.52,4.80,4.74,4.35,3.63,3.84,4.46,5.23,5.29,4.67,4.43,4.51
4.65,5.60,4.99,4.29,4.03,4.87,5.80,6.00,5.41,5.04,4.63,4.88,5.88,5.20,4.03,3.35
4.36,4.74,4.67,5.29,5.23,4.46,4.90,5.28,6.07,5.79,5.37,5.36,5.23,5.76,5.53,5.37
4.88,4.88,5.82,5.49,4.93,4.80,4.43,4.36,4.46,5.52,5.60,4.12,4.12,4.19,4.94,5.58
5.64,5.25,5.27,5.67,5.40,5.00,4.51,5.19,5.58,5.56,4.84,5.38,5.31,4.98,5.48,5.93
5.40,4.74,3.85,4.49,5.32,5.39,4.89,4.58,4.03,4.46,4.84,4.97,5.42,5.31,4.52,3.74
4.89,5.67,5.48,4.98,5.10,5.74,5.82,5.30,3.79,4.12,5.42,5.42,5.02,4.92,4.67,4.50
4.63,4.31,4.63,4.92,4.93,5.04,4.63,4.88,5.67,5.13,5.33,5.20,5.76,5.33,4.74,4.35
3.38,3.63,3.79,5.53,5.48,4.81,4.31,4.51,4.84,5.08,5.50,5.40,4.35,3.68,4.02,3.90
4.36,4.63,4.94,5.31,5.40,4.92,4.51,4.84,5.08,5.50,5.15,4.82,4.14,4.14,4.82,4.50
5.14,5.47,5.34,5.22,5.53,5.34,4.97,4.63,4.52,4.80,4.74,4.35,3.68,4.05,4.31,4.81
5.02,5.02,4.27,3.84,3.63,3.38,4.89,5.91,5.37,5.33,4.86,4.65,5.11,5.28,6.02,5.84
5.50,5.35,4.25,3.95,4.73,4.63,4.31,4.65,5.40,6.00,5.15,4.31,4.03,5.20,5.76,5.32
4.73,4.18,3.75,4.81,5.58,5.58,5.01,4.61,5.23,4.89,4.39,4.43,4.67,5.29,5.23,5.08
4.66,4.98,5.56,5.31,5.19,5.02,5.57,5.21,4.12,3.79,4.80,5.40,4.98,4.94,5.34,5.08
4.39,5.22,5.50,5.08,4.84,4.94,5.58,5.31,4.78,4.73,5.02,5.31,5.32,4.98,5.22,5.80
5.40,4.63,4.80,5.74,5.34,4.46,4.81,5.58,5.58,4.48,3.34,3.85,4.05,4.89,5.82,5.96
4.98,4.51,4.19,4.12,3.63,4.89,5.73,5.58,4.81,4.42,4.29,4.45,4.94,5.67,5.48,4.98
5.22,5.94,5.35,4.85,4.30,4.27,3.84,4.75,5.66,5.53,4.51,4.69,4.76,4.80,5.30,5.23
4.46,4.39,5.22,5.93,5.74,5.27,5.08,5.15,4.24,4.36,5.58,5.73,4.70,4.02,4.80,4.50
4.63,4.31,4.51,4.19,4.81,5.58,5.58,5.11,4.80,5.32,5.84,5.50,5.22,4.51,4.80,4.80
5.11,5.28,5.89,4.72,3.90,4.92,5.31,5.42,5.02,4.92,4.67,4.50,4.31,3.34,3.85,5.10
5.73,5.58,4.36,2.85,4.75,5.73,5.73,4.89,3.63,3.79,4.80,5.76,5.76,4.80,3.79,4.12
5.60,5.52,4.46,4.81,5.46,5.52,4.46,4.12,3.63,4.35,4.98,5.38,5.43,5.17,5.30,5.15
4.24,4.24,5.03,5.57,4.99,4.65,4.52,4.50,5.33,5.69,5.54,5.38,5.34,5.47,4.98,4.36
4.77,4.79,4.46,4.90,5.44,5.43,5.13,5.08,5.30,4.81,4.19,4.94,5.34,5.88,5.32,5.32
5.84,5.50,5.22,3.75,4.24,5.30,5.08,5.13,5.55,5.76,4.98,4.76,4.63,4.63,4.42,4.68
4.85,4.92,4.67,4.74,4.35,4.05,4.06,4.03,4.66,5.44,5.42,4.76,3.63,2.85,2.85,4.75
5.73,5.58,4.81,4.46,5.34,5.47,4.98,4.66,5.38,5.33,4.82,4.94,5.47,5.93,5.15,4.31
3.34,4.67,5.80,5.96,4.99,4.68,4.73,4.84,4.85,4.30,4.27,3.84,3.63,4.89,5.66,6.07
6.07,5.62,4.87,4.33,5.08,5.42,4.82,4.03,4.66,5.39,5.40,4.85,4.62,4.75,4.76,4.85
4.92,4.67,4.74,4.35,3.38,3.63,3.84,4.89,5.23,5.10,5.40,5.90,5.60,4.76,3.68,4.05
4.42,4.62,4.76,4.73,4.63,4.36,4.02,3.90,4.66,5.08,5.23,5.30,4.80,4.81,5.02,5.26
5.33,5.14,4.74,4.35,3.63,3.79,5.30,5.82,5.27,4.27,3.84,4.27,5.40,6.00,5.60,4.52
4.02,3.90,3.75,4.12,3.63,4.89,5.73,5.85,4.67,3.34,3.35,3.68,3.38,4.76,5.60,5.91
5.43,5.57,5.21,4.76,3.63,3.84,4.27,5.02,5.43,5.45,4.46,3.84,4.27,4.74,5.14,5.33
5.32,5.94,5.94,5.78,5.45,4.92,4.80,4.74,4.35,3.38,4.05,3.85,4.49,5.48,5.34,4.46
4.81,5.03,5.20,5.50,5.73,5.84,5.94,5.22,4.51,4.80,5.76,6.07,5.62,4.67,4.49,5.20
5.26,5.43,5.45,4.46,3.84,4.75,5.91,5.99,5.27,4.82,4.66,4.98,5.75,5.41,5.24,5.56
5.30,4.69,4.27,5.15,5.50,5.05,4.85,5.35,5.93,5.47,5.14,4.74,4.27,3.79,4.80,5.76
5.76,5.76,6.07,5.62,4.87,3.64,4.68,5.60,5.79,6.07,5.28,4.36,2.85,3.63,3.38,3.38
3.38,4.89,5.73,5.58,5.11,4.65,4.86,5.33,5.20,5.62,4.24,3.85,4.95,5.21,4.97,5.17
5.85,5.73,4.89,4.05,4.65,4.97,5.21,4.76,3.63,2.85,2.85,4.75,5.66,5.53,4.51,5.22
5.50,5.08,5.22,5.52,5.60,4.52,3.35,4.03,5.37,5.65,4.72,4.74,6.00,5.82,4.89,4.05
4.65,4.30,4.27,4.39,4.43,5.33,6.00,5.82,4.89,3.38,3.63,3.79,5.30,5.37,5.33,5.73
5.82,4.89,3.38,3.63,2.85,2.85,3.63,4.35,5.40,5.93,5.48,4.49,3.85,5.10,5.73,5.73
4.75,3.79,4.80,4.80,5.11,5.58,5.58,5.01,4.14,4.88,5.82,5.82,5.10,4.65,4.95,5.31
4.80,4.63,5.04,5.14,5.33,5.41,5.82,6.01,5.76,5.76,5.76,5.76,6.07,5.66,4.75,3.79
5.53,5.48,5.01,4.14,4.63,5.40,NA,NA
>chr1:145104039-145105039
NA,NA,5.84,4.79,4.77,4.77,4.79,4.46,3.84,4.75,5.73,5.58,4.48,4.14,5.10,5.73
5.84,5.94,5.40,4.27,3.79,5.30,5.82,5.41,5.20,5.13,5.37,5.86,5.17,4.95,5.33,5.14
4.43,4.39,4.89,5.33,4.82,4.94,5.47,5.34,5.38,5.89,5.66,4.89,3.38,3.38,3.63,3.79
5.53,5.28,5.11,5.53,5.28,4.36,2.85,3.63,3.38,4.89,5.73,5.73,4.89,3.38,3.68,3.35
4.03,5.37,5.91,4.70,4.02,3.90,3.75,4.81,5.44,5.37,4.03,4.48,5.58,5.73,4.89,3.38
3.63,3.84,4.27,4.30,5.24,5.58,5.57,4.99,4.65,4.02,3.68,4.76,5.42,5.44,4.93,4.85
4.93,4.80,4.63,5.05,5.10,5.08,5.70,4.38,3.34,4.31,4.50,4.67,5.00,5.14,5.56,5.43
4.53,4.67,5.04,5.41,6.00,5.57,4.36,3.75,4.43,5.33,5.76,5.74,5.89,5.21,4.76,3.63
3.84,5.08,5.34,5.19,5.02,5.02,4.82,4.66,3.90,4.92,5.19,4.97,5.24,5.42,5.08,4.33
4.06,4.05,3.38,3.38,4.35,5.40,5.93,5.74,5.27,5.23,5.50,5.50,5.23,4.61,5.01,5.62
5.99,5.41,5.20,5.13,5.37,5.44,4.36,2.85,4.75,5.73,5.85,4.87,3.64,4.54,5.29,4.95
5.17,5.85,5.85,5.17,4.30,4.99,4.99,5.15,5.50,5.49,4.99,5.32,5.69,5.53,5.76,5.23
5.27,5.31,5.32,5.94,5.66,5.02,4.96,5.19,5.53,5.22,4.79,5.27,5.50,5.55,5.78,5.15
5.02,5.53,5.28,5.11,4.65,5.69,4.74,4.72,5.89,5.62,4.67,3.34,4.31,4.50,4.80,4.92
5.45,5.08,4.61,4.03,4.70,5.82,5.96,4.98,4.81,4.51,5.00,5.20,5.26,4.99,4.65,4.92
5.31,5.42,5.02,5.05,4.67,4.53,5.43,5.56,4.98,4.72,5.40,5.32,5.14,5.15,5.50,5.74
5.74,5.76,4.68,3.64,4.87,5.80,5.73,5.33,5.54,5.84,4.71,4.29,4.42,4.65,5.45,5.08
5.10,5.40,5.90,5.60,4.95,4.65,4.30,4.27,3.84,4.27,4.63,4.76,4.98,5.96,5.80,5.17
4.95,5.20,4.98,5.10,5.74,5.99,5.86,4.67,3.34,3.35,4.52,5.60,5.90,5.40,5.10,5.16
5.67,4.80,4.63,5.40,5.80,5.84,5.15,5.14,6.02,5.62,4.67,3.34,4.31,4.50,4.67,5.00
5.41,6.00,5.49,5.01,4.17,4.33,4.85,5.30,5.56,5.48,4.49,3.85,4.74,4.63,4.76,4.80
4.97,5.41,5.69,5.79,6.07,5.66,4.70,3.35,4.03,5.20,5.62,5.11,5.22,5.94,5.40,4.35
3.63,3.79,5.53,5.66,5.10,4.65,4.30,5.14,5.53,5.60,4.98,4.63,4.93,4.37,3.64,4.06
4.95,5.60,5.90,5.29,4.93,4.97,4.80,4.51,4.19,4.81,5.03,5.20,5.84,5.80,5.30,4.78
4.68,4.73,4.69,4.36,4.19,4.47,5.06,5.10,5.47,5.73,5.50,5.74,5.82,5.30,5.11,5.44
5.37,4.03,4.48,5.49,5.82,5.36,5.23,5.38,4.66,3.90,4.92,5.19,5.57,4.99,5.22,5.47
5.67,5.43,5.49,5.50,5.73,5.50,5.15,4.99,5.34,5.19,4.93,4.73,4.63,4.63,4.42,4.29
4.45,4.94,5.91,5.46,5.02,5.53,5.28,4.36,4.36,5.28,5.53,5.11,5.57,5.73,4.24,4.67
5.62,5.53,5.11,5.28,5.53,5.11,5.28,5.53,3.79,3.63,4.76,5.60,6.00,5.40,4.35,3.38
3.38,3.68,4.02,4.80,4.74,4.35,3.63,2.85,4.36,5.28,6.07,6.07,5.66,4.89,3.68,4.02
3.90,4.72,5.89,5.48,4.93,4.68,5.04,5.10,5.23,5.38,4.66,3.90,4.93,5.58,5.58,4.81
4.46,5.34,5.48,4.98,5.31,5.38,4.33,4.87,5.62,6.07,6.07,5.66,5.10,4.43,4.80,4.80
5.32,5.65,5.82,5.41,5.31,4.80,4.80,5.74,5.34,5.38,5.54,5.69,5.41,4.97,4.80,4.81
4.51,4.53,4.89,5.90,5.60,4.52,4.05,4.31,4.76,4.84,4.85,4.30,4.27,4.90,5.28,5.53
5.02,5.30,5.42,4.94,4.19,4.12,3.63,4.89,5.73,5.73,4.75,2.85,4.36,5.28,5.89,4.72
4.74,5.76,5.74,5.89,5.21,4.12,3.79,5.53,5.28,4.36,4.24,5.30,5.08,5.13,5.46,5.30
3.79,4.75,5.73,5.58,4.90,4.27,4.30,4.65,5.10,5.73,5.58,5.11,5.30,5.82,5.27,4.99
5.50,5.33,5.24,5.56,5.31,4.52,3.34,3.85,4.95,5.60,6.00,5.15,4.82,4.14,4.80,5.74
5.67,5.43,5.57,5.21,4.76,3.63,3.84,5.08,5.19,4.93,4.73,4.63,4.63,4.31,4.51,4.19
4.81,5.58,5.73,4.89,3.38,3.68,4.05,4.31,4.76,4.63,4.35,3.68,4.02,4.68,4.86,4.69
5.54,6.20,5.89,5.19,4.92,4.68,5.04,5.10,5.23,5.38,5.22,5.34,5.47,5.14,4.97,4.80
4.76,4.63,4.35,3.63,3.79,5.53,5.66,4.89,3.38,4.05,4.43,4.62,5.06,4.47,4.19,4.81
5.57,5.73,4.24,4.67,5.85,5.73,4.75,3.79,5.53,5.28,4.81,3.75,3.90,4.02,4.52,5.41
5.08,5.36,5.37,4.65,3.79,3.63,4.89,5.82,5.96,4.99,4.68,4.90,4.51,3.74,4.48,5.49
6.00,4.74,4.72,5.54,4.86,5.33,5.37,5.62,4.93,3.90,4.72,5.89,5.62,4.67,3.34,4.48
5.49,5.96,4.97,4.72,4.93,5.43,5.40,4.85,4.68,4.85,4.93,4.80,4.76,4.63,4.82,4.14
4.80,5.67,5.16,5.36,5.37,5.53,5.14,4.30,4.65,5.10,5.91,5.37,4.03,3.35,3.68,4.89
5.73,5.73,4.89,3.38,3.38,4.05,4.65,4.97,5.21,4.76,4.05,4.65,4.97,5.21,4.76,3.38
3.63,2.85,3.75,4.43,4.67,5.00,5.41,5.76,5.55,4.33,4.68,5.60,5.79,6.07,5.66,4.89
3.68,4.02,4.65,4.99,5.57,5.19,4.52,4.03,5.37,5.91,4.89,3.38,3.68,3.35,4.03,5.54
6.20,5.27,4.82,5.22,5.52,5.60,4.76,4.05,4.65,4.97,5.21,4.76,3.38,3.63,3.79,5.53
5.66,4.89,4.05,4.06,4.03,4.29,4.99,5.69,5.69,4.97,4.82,5.30,5.15,4.24,4.24,5.30
5.56,4.53,5.00,5.82,5.49,4.93,4.80,4.74,4.35,3.63,3.84,4.27,4.30,5.24,5.42,5.42
5.19,5.02,5.02,4.27,4.90,5.28,6.02,5.14,4.30,4.65,4.05,4.89,5.66,6.02,5.84,4.79
5.22,4.82,5.27,5.82,5.30,5.11,5.58,5.58,4.36,2.85,3.63,3.38,4.89,5.66,6.07,6.07
5.28,5.11,4.80,5.40,4.72,4.98,5.47,5.93,5.40,4.27,3.79,4.80,4.80,3.79,3.63,4.35
4.74,5.33,5.84,5.84,5.33,4.85,4.25,3.95,4.86,5.41,6.00,5.57,4.36,2.85,3.63,4.35
5.40,6.00,5.65,5.24,5.05,5.31,4.84,5.08,5.42,4.76,3.38,3.63,3.79,4.65,4.86,5.08
4.89,6.01,5.22,4.78,4.89,5.80,5.22,4.14,4.48,5.58,5.58,5.11,4.80,5.40,4.72,4.74
5.84,5.13,5.33,5.37,5.65,4.98,4.51,4.80,5.30,5.23,4.46,3.84,3.63,4.35,5.40,5.94
5.40,4.84,4.97,5.34,5.34,4.97,4.33,4.06,5.10,5.82,6.00,5.41,5.00,4.67,4.85,4.46
4.33,5.08,5.31,4.92,4.65,4.73,4.18,4.68,5.69,5.69,4.98,4.76,4.63,4.36,3.35,3.34
4.25,4.85,4.67,5.29,5.23,5.27,NA,NA
>chr1:148231829-148232829
NA,NA,5.08,4.97,5.13,5.55,5.88,5.36,5.16,5.75,5.22,4.99,5.49,5.10,4.98,5.20
4.95,5.24,5.65,5.52,5.38,5.65,5.37,5.33,4.86,4.65,5.02,5.46,5.52,5.38,5.65,5.46
5.13,5.38,5.80,5.32,5.29,4.92,4.76,4.63,4.27,2.85,4.24,5.46,5.91,4.89,4.53,4.89
5.23,5.27,5.34,5.34,4.94,4.98,5.40,5.76,5.79,5.60,4.97,4.72,4.72,4.85,4.93,5.02
5.42,5.31,4.92,4.80,4.43,4.51,4.65,5.60,4.97,4.33,4.95,5.74,5.67,4.94,4.18,3.75
4.65,5.19,5.57,5.02,4.90,4.76,4.89,5.41,5.80,5.32,5.33,5.22,4.99,5.57,5.03,5.02
4.80,4.80,4.51,4.69,4.97,5.42,5.42,4.38,4.24,4.86,5.79,6.01,5.53,5.61,5.21,4.98
4.27,3.79,5.53,5.66,4.75,3.84,4.46,5.23,4.89,4.53,4.89,5.67,5.47,4.92,4.63,4.73
3.95,4.25,4.84,4.97,5.42,5.31,4.92,4.65,4.99,5.49,5.10,4.78,4.89,5.80,5.84,5.32
5.20,4.98,5.10,5.74,5.74,5.76,5.33,4.50,4.82,4.17,4.83,5.43,5.25,4.94,5.08,5.50
5.22,3.75,3.75,5.22,5.50,5.27,5.27,5.50,5.40,4.36,3.35,4.03,5.20,5.76,5.32,4.57
5.00,5.40,5.16,4.61,5.01,5.58,5.85,4.67,3.95,4.89,5.90,5.40,4.92,4.65,4.73,4.84
5.19,5.53,5.27,5.43,5.74,5.29,5.34,5.28,5.57,5.19,4.92,4.68,4.97,4.37,3.64,4.82
5.58,4.97,5.17,5.62,5.53,3.79,4.75,5.82,5.96,4.98,4.51,4.19,4.81,5.58,5.73,4.70
4.05,4.42,4.73,4.77,4.72,4.85,5.30,5.56,5.48,5.13,5.37,5.62,4.81,4.51,4.82,5.30
5.15,4.24,2.85,4.75,5.73,5.58,4.36,4.24,5.46,5.90,5.30,4.85,4.33,5.00,5.67,5.13
4.24,3.85,5.10,5.73,5.58,4.36,2.85,3.63,4.35,4.74,5.33,5.76,5.20,4.03,3.35,4.70
5.73,5.58,4.90,4.46,5.50,5.35,4.85,4.30,4.99,5.27,5.23,5.29,4.93,5.00,4.67,4.74
4.74,4.06,4.03,4.66,5.19,5.08,3.84,3.63,4.35,4.74,4.80,4.02,4.36,4.74,4.80,4.52
4.50,4.80,4.93,5.58,5.58,4.81,3.75,4.74,5.76,5.55,4.33,3.75,4.05,4.70,5.73,5.58
4.81,3.75,4.74,4.92,5.02,5.42,5.30,4.24,4.36,5.58,5.73,4.75,3.84,4.27,5.27,6.20
6.20,5.89,5.21,4.12,2.85,4.36,5.28,5.53,5.11,5.58,5.73,4.75,2.85,2.85,4.12,5.21
5.89,5.99,5.91,4.89,3.38,4.05,3.85,4.24,5.73,5.82,4.75,3.79,5.53,5.66,4.89,4.05
4.65,5.05,5.10,4.78,4.86,5.14,5.47,5.93,5.22,3.75,3.75,4.43,4.80,4.93,5.49,5.73
5.11,5.10,5.05,5.24,5.65,5.90,5.30,4.80,4.76,4.63,4.35,3.38,3.38,3.38,3.63,3.79
5.30,5.46,4.33,3.75,4.65,5.45,5.78,5.79,5.75,5.14,4.74,4.27,2.85,3.75,4.43,4.80
4.93,5.58,5.58,5.11,4.80,5.76,6.07,5.66,4.89,3.38,4.05,4.65,4.97,5.21,4.52,4.03
4.14,4.88,5.82,5.57,5.11,5.53,5.48,4.48,3.34,4.38,5.70,5.30,5.24,5.56,5.31,4.92
4.80,4.74,4.35,3.38,4.05,4.65,4.30,5.14,5.93,5.82,5.89,5.21,4.12,3.79,5.53,5.28
4.36,4.36,5.28,5.53,3.79,3.63,4.76,5.21,5.89,5.99,5.91,4.70,4.02,4.80,4.43,3.75
4.24,5.03,5.20,5.84,6.01,5.43,5.02,5.14,5.93,5.82,5.89,5.03,5.02,4.80,4.80,3.79
4.12,5.42,5.08,4.33,4.06,4.05,4.76,5.21,5.57,4.99,5.32,5.69,4.65,5.11,5.58,5.85
5.17,4.30,5.14,5.93,5.46,4.71,4.29,4.42,4.81,5.58,5.58,4.36,4.36,5.57,5.82,5.36
5.08,5.15,5.02,4.80,4.80,5.02,5.15,5.08,4.61,5.01,5.58,5.73,4.75,4.12,3.75,3.90
4.92,5.45,5.78,5.94,5.94,5.20,5.21,4.52,3.35,3.34,3.85,4.74,4.74,4.80,4.02,4.70
5.73,5.58,5.11,5.53,5.66,4.89,3.38,4.05,4.65,4.30,4.27,3.84,4.75,5.91,5.37,4.03
3.35,4.70,5.66,6.02,5.14,5.15,5.84,6.01,4.89,5.08,4.86,5.53,5.14,5.27,5.74,5.62
4.24,4.67,5.62,5.53,3.79,4.12,5.21,5.89,5.82,5.30,5.02,5.30,5.08,4.33,4.46,5.35
6.00,5.46,5.02,5.53,5.48,4.93,4.80,4.43,3.75,2.85,4.12,5.21,5.57,5.02,4.81,4.80
4.93,4.85,4.68,4.42,4.63,4.50,5.33,5.76,5.55,4.33,4.54,5.47,5.93,5.22,4.51,4.80
5.76,5.76,4.80,5.11,5.44,5.37,5.33,5.73,5.57,4.36,4.36,5.57,6.00,5.33,4.74,4.27
2.85,2.85,3.63,3.38,3.38,3.38,3.38,3.38,3.38,3.38,3.38,3.38,3.38,3.38,3.38,4.76
5.60,5.90,5.29,4.74,4.66,5.53,5.34,5.02,4.73,4.53,4.57,4.65,4.92,5.45,5.08,5.10
5.04,5.14,5.33,4.95,5.24,5.70,5.30,5.02,4.96,5.39,5.40,4.94,4.33,4.95,5.53,5.31
5.02,4.73,4.78,5.30,5.94,5.78,5.15,4.69,5.08,5.23,5.06,5.08,5.25,5.71,5.35,4.77
4.36,4.74,5.29,5.90,5.65,4.38,3.95,4.89,5.80,5.22,4.98,5.40,5.79,5.78,5.70,4.82
3.64,4.37,4.97,4.93,5.29,5.90,5.46,4.81,3.75,3.90,4.92,5.31,5.44,4.96,4.61,4.67
5.40,5.90,5.40,4.94,4.61,5.43,5.30,4.14,4.31,4.50,4.67,4.92,4.85,4.93,5.41,5.56
4.42,4.37,5.30,5.56,5.74,4.95,4.33,4.85,4.93,4.85,4.93,5.39,5.40,4.54,4.33,5.55
5.88,4.88,4.80,5.53,5.39,4.93,4.81,4.19,4.81,5.44,5.99,5.41,5.29,4.94,4.82,5.66
5.56,4.77,4.66,5.41,5.56,4.84,4.97,5.53,5.22,4.79,5.27,5.50,5.23,5.36,5.67,5.69
4.97,4.33,5.00,5.88,5.20,5.33,4.86,4.65,3.79,4.12,5.21,5.89,5.82,5.30,3.79,3.63
3.38,4.89,5.66,6.07,5.79,5.69,5.41,5.00,5.04,4.83,5.10,4.92,4.94,4.58,4.03,4.06
4.74,5.40,5.94,5.40,4.84,4.97,5.34,4.99,4.30,5.24,5.42,5.56,4.93,4.72,4.94,5.40
5.43,4.53,4.95,5.53,5.19,4.84,4.73,4.65,4.93,5.58,5.73,5.10,3.85,3.95,4.73,4.63
4.92,5.47,5.67,4.94,4.18,4.37,5.30,5.56,5.47,4.54,4.42,5.40,5.35,4.77,4.36,4.98
5.75,5.41,5.17,5.36,5.36,4.96,4.72,4.85,5.30,5.56,5.74,4.95,4.33,4.51,4.05,4.36
5.40,6.00,5.60,4.76,3.63,3.84,4.89,5.23,5.27,5.53,5.39,4.93,4.81,4.19,4.81,5.44
5.99,5.41,5.29,4.94,4.82,5.33,5.38,5.22,5.34,5.74,4.95,4.53,5.46,5.56,4.42,3.75
4.65,5.45,5.30,5.02,4.96,5.39,5.53,4.95,4.53,5.43,5.40,4.92,4.76,4.63,4.52,4.80
4.43,4.36,4.46,5.52,5.46,4.24,2.85,3.63,3.38,3.38,4.89,5.73,5.58,5.11,5.53,5.66
4.89,3.38,3.38,3.63,2.85,2.85,4.75,5.66,6.07,5.79,5.37,4.88,4.80,5.31,5.32,5.94
5.43,5.36,5.88,5.74,5.89,5.21,NA,NA
>chr1:148662297-148663297
NA,NA,5.53,4.51,4.69,4.97,5.31,5.32,5.00,4.57,5.32,5.69,5.79,5.76,4.80,3.79
4.75,5.66,6.07,5.76,5.40,5.38,5.35,5.22,4.98,5.48,5.56,4.89,4.69,5.37,5.91,4.75
3.79,5.30,5.82,5.27,5.14,5.53,5.69,5.33,4.74,4.27,3.84,4.27,5.15,5.80,5.58,4.94
4.98,5.89,5.66,4.75,3.79,5.30,5.82,5.41,5.31,4.80,4.80,5.31,5.41,5.74,5.62,4.24
4.67,5.86,5.99,5.41,5.33,4.98,4.72,5.65,5.82,5.89,5.21,4.12,3.79,4.80,5.76,5.79
5.69,4.74,4.72,5.40,5.76,5.79,5.37,5.00,4.33,4.94,5.29,4.95,5.17,5.85,5.73,4.75
4.12,3.75,4.74,5.69,5.79,5.76,5.40,4.72,4.74,5.69,5.54,4.98,4.81,4.93,5.19,5.88
5.32,5.76,6.07,5.62,5.17,4.30,5.14,5.32,5.76,5.76,5.76,6.01,5.82,5.27,4.99,4.99
4.30,5.17,5.62,6.07,5.76,5.32,5.14,5.15,5.50,5.73,5.50,5.73,5.50,5.05,4.65,5.10
5.66,6.07,5.76,5.76,5.76,5.76,5.76,5.76,5.76,5.32,5.14,4.30,4.65,5.10,5.66,6.02
5.14,5.02,5.43,5.45,4.46,4.90,5.58,5.73,4.70,4.02,4.68,5.04,4.63,4.63,5.05,4.85
4.68,4.42,4.81,5.58,5.58,5.11,4.80,4.80,3.79,3.63,3.38,4.35,4.74,4.80,4.02,3.68
4.89,5.66,5.53,3.79,4.27,4.63,4.73,4.93,5.19,5.88,6.02,5.66,4.89,3.63,2.85,2.85
4.75,5.82,5.96,4.68,4.18,4.82,5.64,5.42,5.20,4.63,4.14,4.94,5.40,6.00,5.22,3.75
2.85,3.63,4.76,5.41,5.08,4.61,4.94,5.19,5.89,5.82,6.01,6.07,5.66,5.10,4.65,4.97
5.19,4.52,4.03,5.37,5.91,4.89,3.38,3.63,2.85,2.85,4.75,5.66,6.07,6.01,5.37,5.33
5.13,5.13,4.24,3.85,4.05,4.89,5.73,5.58,5.11,5.30,5.37,5.13,5.48,5.34,5.22,4.82
4.30,4.65,5.10,5.82,6.00,5.32,4.99,5.02,4.27,4.69,5.03,5.89,5.82,5.65,4.72,3.90
4.93,5.48,5.53,3.79,3.63,4.89,5.82,5.73,5.11,5.30,5.43,5.27,5.74,5.93,5.22,4.51
4.80,4.80,3.79,3.63,4.35,5.40,5.94,5.84,5.20,5.03,4.24,4.36,5.28,5.53,5.11,5.28
6.07,6.07,5.66,4.75,3.79,4.80,5.40,5.38,4.79,5.08,4.66,4.74,6.00,5.57,5.11,5.53
5.28,5.11,5.53,5.28,5.11,5.53,5.28,4.90,4.27,5.27,6.20,5.84,4.33,4.54,5.47,5.34
5.38,5.89,5.66,4.89,3.38,3.63,3.79,4.80,4.80,3.79,4.75,5.73,5.73,4.89,3.63,2.85
2.85,3.63,4.89,5.91,5.43,4.33,3.75,4.05,4.52,5.60,6.00,5.22,3.75,4.36,5.28,5.53
3.79,3.63,4.89,5.66,5.53,5.02,5.03,4.97,5.24,5.65,6.00,5.22,3.75,4.36,5.58,5.73
4.89,3.63,2.85,3.75,4.69,4.76,4.31,4.05,4.70,5.73,5.58,5.11,4.80,5.32,5.84,4.79
5.38,5.54,4.86,5.08,4.89,5.91,5.46,4.24,2.85,4.27,4.74,5.14,5.33,4.95,4.65,4.05
4.89,5.66,6.02,5.76,5.23,4.61,4.03,4.36,4.74,4.67,5.00,5.41,5.69,5.53,5.76,5.55
5.55,5.76,5.32,5.32,5.76,5.55,5.78,5.41,4.12,2.85,4.36,5.58,5.58,4.90,4.27,5.27
5.82,5.65,4.98,4.94,5.58,5.31,4.14,4.31,4.50,4.67,5.00,5.14,5.33,5.26,4.99,5.04
5.00,5.41,5.69,5.53,5.14,5.27,5.74,5.62,5.33,5.37,5.86,5.17,4.30,5.14,5.32,5.32
5.84,5.50,5.40,4.35,3.63,4.12,4.46,5.34,5.47,4.94,4.72,4.72,4.85,4.97,4.93,5.00
4.68,4.52,4.50,4.80,4.52,4.50,5.33,6.00,5.57,4.90,5.08,5.34,5.19,5.02,5.02,5.14
5.93,5.82,5.74,5.50,5.15,4.99,4.99,4.30,4.65,4.95,5.41,5.78,5.55,5.76,5.32,5.76
5.79,5.69,5.33,4.43,4.51,4.80,5.40,5.38,5.34,5.47,5.22,4.73,4.45,4.29,4.42,4.05
4.70,5.66,6.07,5.79,5.37,5.36,5.23,4.89,3.84,4.75,5.73,5.73,4.89,4.05,4.06,3.64
3.75,4.05,4.70,5.73,5.73,4.70,4.02,4.65,4.99,5.02,4.99,5.27,5.50,5.22,4.51,4.80
4.80,5.02,5.15,5.30,4.82,4.51,4.05,3.68,4.89,5.73,5.85,5.17,4.97,5.21,4.95,4.65
4.30,5.14,5.32,4.80,3.79,3.63,4.89,5.82,5.82,5.36,5.23,5.50,4.99,5.27,6.20,5.54
5.13,5.48,5.56,5.29,4.67,4.43,4.36,4.19,4.81,4.76,4.62,4.99,5.60,4.65,3.79,4.75
5.66,5.53,3.79,3.63,3.38,4.89,5.73,5.58,4.36,2.85,4.12,5.42,5.44,4.96,4.61,5.00
5.82,5.57,4.81,4.46,5.52,5.46,5.02,5.30,5.53,5.61,4.80,4.56,4.81,5.28,5.53,5.11
5.58,5.58,5.11,4.80,4.80,5.11,5.44,5.37,5.13,5.32,5.31,4.94,4.19,4.81,5.44,5.43
5.13,5.08,5.42,4.12,2.85,2.85,4.12,5.42,5.42,4.97,4.63,4.74,4.65,5.05,5.50,5.73
5.10,4.14,3.35,4.36,5.40,5.50,5.08,4.84,4.81,4.95,5.22,5.38,4.92,4.63,3.75,4.42
5.56,5.58,4.94,4.98,5.40,4.80,3.79,4.12,5.21,4.97,4.65,4.05,3.38,3.38,3.38,3.38
3.38,3.38,3.38,3.38,3.38,3.38,3.38,3.38,4.76,5.41,5.30,5.24,5.56,5.30,4.24,2.85
4.27,4.74,4.80,4.92,5.19,5.57,4.99,4.65,4.93,5.62,5.37,5.13,5.20,4.95,4.65,4.74
5.40,6.00,5.60,4.12,3.79,4.80,4.80,5.02,5.03,4.97,5.24,5.42,5.42,4.94,4.98,5.40
4.80,5.11,5.28,5.53,3.79,4.12,5.21,5.89,5.82,5.30,3.79,3.63,4.89,5.66,5.53,3.79
4.12,5.42,5.56,5.24,5.33,4.89,3.84,3.63,4.89,5.82,5.73,5.33,5.37,5.65,5.38,5.52
5.65,5.24,4.30,4.27,3.84,4.12,5.21,5.89,5.99,5.44,4.36,4.24,5.46,5.90,5.30,4.37
4.33,5.84,5.54,4.69,4.86,5.41,5.76,5.74,5.27,5.14,5.32,4.80,3.79,3.63,3.38,3.38
4.35,5.40,5.50,5.08,5.22,5.52,5.46,5.02,4.80,5.40,4.72,4.98,5.56,5.19,4.84,5.56
5.41,4.66,4.03,4.06,4.74,5.40,5.50,5.84,5.53,4.86,4.24,4.67,5.86,5.37,5.13,5.40
5.16,5.36,5.37,5.79,5.76,4.80,5.02,5.30,5.42,4.94,4.19,4.12,4.12,5.21,5.89,5.74
5.62,5.33,5.20,5.76,5.32,4.99,5.02,4.27,4.69,5.46,5.91,5.43,5.57,5.21,4.76,3.38
3.63,2.85,4.36,5.28,5.53,4.51,4.69,4.76,4.92,5.29,5.41,5.82,5.93,5.14,4.30,4.65
4.05,4.89,5.66,6.07,5.79,5.37,4.88,4.80,5.31,5.41,5.82,5.93,5.84,5.50,5.15,4.63
4.31,4.76,4.63,4.74,3.85,4.24,5.73,5.57,5.11,4.80,5.76,5.76,4.80,3.79,3.63,4.89
5.91,5.43,4.71,4.58,4.62,4.99,5.96,5.82,4.75,3.79,4.80,5.76,5.76,4.80,3.79,4.27
4.63,4.76,4.31,4.65,5.40,5.52,5.38,5.40,5.76,5.76,4.80,3.79,4.27,5.40,6.00,5.60
4.76,3.63,3.84,5.08,5.23,4.53,NA,NA
>chr1:148673151-148674151
NA,NA,5.52,5.16,4.61,4.94,5.45,5.08,5.27,5.31,4.95,5.24,5.42,5.56,4.53,4.17
4.03,3.68,4.35,5.40,5.94,5.84,5.32,5.29,4.54,4.42,5.56,5.66,5.24,5.23,5.34,4.99
5.27,5.82,5.65,4.72,4.98,5.56,5.19,4.84,5.31,5.74,5.74,5.76,5.33,4.74,4.36,3.35
3.34,4.25,4.85,4.67,5.00,5.41,5.69,4.65,4.51,4.69,4.76,4.92,5.40,5.19,4.33,4.46
5.35,5.50,4.46,4.69,5.46,5.90,4.89,3.95,3.85,4.05,3.38,4.89,5.66,5.53,3.79,3.63
3.38,4.89,5.66,5.53,3.79,3.63,3.38,4.89,5.73,5.58,4.81,4.46,4.79,4.46,4.90,5.58
5.73,4.70,4.03,4.14,4.14,4.03,3.68,4.76,5.42,5.42,4.94,4.19,4.36,4.43,5.14,5.33
4.95,5.17,5.85,5.73,4.75,3.84,4.27,5.15,5.50,5.05,4.65,4.05,4.35,4.63,5.09,5.36
5.38,4.88,4.36,3.75,4.74,5.69,5.54,5.32,5.23,5.42,5.17,4.74,4.66,5.08,4.79,4.77
4.77,4.79,5.27,5.27,5.50,5.22,3.75,3.75,4.43,4.67,5.00,4.68,4.02,3.68,4.35,4.74
4.80,4.93,5.48,5.53,4.51,4.43,5.33,5.69,5.53,5.88,5.34,4.94,4.98,5.89,5.48,4.93
3.90,4.66,4.82,5.27,5.82,5.30,5.11,5.44,5.43,4.33,3.75,4.81,5.58,5.58,4.90,5.08
5.34,4.94,4.19,4.12,3.63,4.76,5.42,5.44,4.96,4.61,4.95,5.31,4.95,5.17,5.85,5.73
5.10,4.06,4.33,5.08,5.42,4.82,3.64,4.54,5.40,5.39,4.93,4.81,4.19,4.81,5.44,5.37
4.03,4.52,5.19,5.89,5.82,6.01,6.07,5.66,4.75,2.85,2.85,4.27,5.40,5.94,5.22,4.14
3.35,4.52,5.21,5.57,5.43,5.45,5.84,5.53,4.86,5.11,5.10,5.74,5.82,6.01,6.07,5.28
4.36,3.75,4.43,4.80,4.02,3.68,4.89,5.66,6.07,5.76,5.32,5.14,4.30,5.24,5.70,5.08
5.36,5.67,5.84,4.74,4.36,4.36,4.98,5.47,5.34,4.46,4.12,4.12,5.21,4.97,5.17,5.80
5.73,5.33,5.37,5.30,3.79,3.63,3.38,3.38,4.89,5.73,5.58,4.81,4.31,4.76,4.69,3.75
2.85,3.63,4.76,5.41,5.78,5.55,4.89,3.84,4.75,5.66,6.07,6.01,5.37,4.03,4.48,5.48
6.07,5.79,4.86,5.33,5.20,5.62,4.24,3.85,4.05,4.89,5.66,5.53,3.79,3.63,3.38,4.35
4.74,5.33,5.69,5.53,5.76,5.23,5.36,5.37,4.65,3.79,4.12,5.42,5.42,5.19,4.51,5.08
5.73,5.57,4.36,2.85,3.63,3.38,4.76,5.21,5.89,5.82,5.65,5.38,5.52,5.60,4.52,3.35
4.03,5.37,5.86,5.17,5.05,5.10,4.98,5.32,5.43,4.93,4.77,4.82,4.89,5.41,5.80,5.32
5.33,5.14,4.43,4.51,5.53,5.66,4.75,2.85,4.24,5.30,5.42,4.97,4.63,4.36,3.35,4.14
5.22,5.94,5.22,4.51,4.80,4.80,3.79,4.27,4.74,4.67,5.00,4.68,4.02,3.68,3.38,3.38
4.89,5.73,5.73,4.89,3.38,3.38,3.68,4.03,4.14,4.88,5.67,5.13,5.08,4.89,5.91,5.40
4.92,4.80,4.43,3.75,4.36,5.58,5.58,5.11,4.80,5.40,5.38,5.52,5.46,4.24,4.36,5.28
5.53,4.51,5.22,6.00,5.65,5.24,5.05,5.10,5.11,5.73,5.80,5.17,4.97,5.21,4.12,3.79
4.80,4.80,5.11,5.28,5.53,5.11,5.28,5.53,5.11,5.28,6.07,6.07,5.66,4.75,2.85,4.36
5.28,5.53,5.11,5.58,5.58,4.36,2.85,4.27,4.74,4.67,5.00,5.41,6.00,5.57,4.36,2.85
3.63,4.89,5.73,5.58,4.36,2.85,3.63,4.35,4.74,4.80,4.52,4.63,4.76,4.31,4.63,4.50
5.14,5.75,5.16,4.61,4.94,5.45,5.08,4.61,4.03,4.70,5.82,5.96,4.68,3.64,4.06,5.10
5.82,5.73,4.24,3.85,4.95,5.41,5.08,5.36,5.37,4.65,4.51,4.88,5.21,4.80,4.74,4.84
4.97,5.31,5.32,4.98,5.30,5.66,4.82,4.51,4.81,5.58,5.58,4.90,4.27,5.15,5.80,5.58
4.97,4.84,4.74,4.21,4.70,5.39,5.45,5.08,4.66,3.90,4.93,5.48,5.89,4.72,4.74,5.29
5.23,5.08,4.84,4.51,4.31,4.05,4.36,5.40,5.50,4.46,3.84,4.12,5.21,5.57,4.99,4.65
4.02,3.68,4.35,5.40,5.50,4.46,3.84,3.63,4.76,5.21,5.89,5.99,5.91,4.75,3.79,4.65
4.86,5.11,5.10,5.49,4.99,4.65,4.92,5.19,4.97,5.17,5.80,5.82,5.36,5.23,5.38,5.22
5.34,5.47,4.54,4.42,5.40,5.80,5.40,4.63,4.63,5.05,4.85,4.76,4.89,5.39,5.40,4.54
3.64,4.82,5.42,5.08,5.13,5.55,5.62,5.33,5.54,5.54,4.69,4.73,5.02,5.34,5.34,4.99
4.30,4.65,4.95,5.21,4.97,5.24,5.70,5.08,5.27,5.31,5.41,6.20,6.20,5.89,5.58,5.24
4.97,5.03,4.69,4.46,5.45,5.43,5.26,5.29,4.54,4.33,5.43,5.44,5.11,4.80,5.32,5.14
5.02,5.02,4.81,4.92,5.47,5.93,5.15,4.52,4.65,4.99,5.57,5.03,4.69,5.08,5.34,4.97
4.63,4.74,3.85,3.34,4.48,5.58,5.85,4.87,3.64,3.75,4.63,5.15,6.00,5.60,4.76,3.63
4.12,3.75,4.74,4.92,4.63,4.98,5.69,5.84,4.74,3.75,4.36,4.69,4.97,5.58,5.56,4.42
3.75,4.81,5.48,6.07,5.76,5.32,5.84,4.79,5.38,5.40,5.32,5.14,5.02,4.99,5.04,5.00
4.68,4.52,4.50,5.33,5.69,4.65,5.02,5.30,5.08,4.84,4.80,4.81,4.98,5.96,5.57,4.36
2.85,4.27,4.74,5.33,5.76,5.55,4.71,4.29,4.42,4.05,4.36,4.74,4.67,5.00,5.41,5.69
4.65,5.11,5.28,6.07,6.07,5.66,5.10,4.06,4.33,4.97,5.34,5.27,5.23,4.89,4.69,5.54
6.20,5.89,5.03,4.69,5.08,5.23,5.24,5.33,4.89,4.39,5.22,6.00,5.46,4.69,4.46,5.23
4.89,3.95,4.25,4.85,5.14,5.33,5.32,5.84,5.80,4.89,4.53,4.57,4.65,4.02,4.36,4.74
5.33,5.84,5.13,5.33,5.37,5.91,4.75,2.85,3.75,4.43,4.80,4.92,5.40,6.00,5.40,4.74
3.85,4.49,5.48,5.56,5.30,4.78,4.29,4.77,5.31,5.05,4.85,5.35,5.93,5.47,4.85,4.62
4.76,4.73,4.63,4.74,4.06,4.03,4.58,4.62,4.85,5.47,5.93,5.35,4.25,4.49,5.32,5.43
5.24,5.41,5.40,4.49,4.38,5.42,5.08,4.84,5.31,5.49,5.43,5.67,5.47,5.14,4.50,4.31
4.14,5.22,5.80,5.29,4.67,4.43,4.36,3.75,3.90,4.52,4.50,4.80,4.93,5.62,5.99,5.27
4.99,5.34,5.23,4.93,4.72,4.85,4.97,4.68,4.52,4.63,4.76,4.31,4.05,4.52,5.60,6.00
5.35,4.25,4.49,5.20,5.32,5.94,5.94,5.79,5.67,4.80,4.80,5.53,5.31,5.19,5.02,5.09
5.27,5.81,5.41,4.95,3.85,3.95,4.86,5.14,5.75,5.79,5.94,5.94,5.20,5.03,4.24,2.85
4.12,5.42,5.44,4.96,4.77,4.93,5.43,5.56,5.14,4.85,4.25,3.95,4.86,4.93,5.17,5.13
5.29,5.47,5.05,5.24,5.65,5.91,4.89,3.74,3.35,4.52,5.21,5.89,5.74,5.88,5.00,4.33
4.97,5.96,5.82,4.70,3.35,4.03,NA,NA
>chr1:148675428-148676428
NA,NA,4.46,3.84,4.75,5.66,5.53,4.51,4.43,4.67,5.00,4.68,4.02,4.70,5.73,5.73
4.75,3.84,5.08,4.97,4.84,5.31,5.73,5.94,5.66,4.82,4.51,4.65,5.40,6.00,5.40,4.36
4.02,3.90,3.75,4.12,4.75,5.91,5.43,5.13,5.08,5.42,4.12,3.79,5.53,5.66,4.89,4.05
4.06,4.36,5.08,5.59,5.81,5.15,4.81,4.56,4.80,5.29,5.64,5.58,4.97,4.69,4.51,4.80
5.76,5.76,5.40,5.38,5.52,5.40,4.92,3.90,4.66,4.82,4.30,5.17,5.62,5.53,5.11,5.58
5.73,4.75,2.85,3.75,5.22,5.50,5.08,4.66,3.90,4.92,5.19,5.20,5.94,5.94,5.94,5.94
5.15,5.14,6.02,5.28,4.36,4.24,5.03,4.97,4.65,4.74,4.74,4.80,4.02,4.70,5.73,5.73
4.75,2.85,2.85,4.75,5.66,6.02,5.14,4.30,4.65,4.74,4.74,4.80,4.92,5.45,5.78,5.78
5.41,4.76,4.05,3.85,3.34,4.52,5.45,5.81,5.59,5.08,4.96,5.43,5.44,4.90,4.89,5.23
5.10,5.40,5.23,5.27,5.50,5.55,5.94,5.94,5.20,5.21,4.76,3.63,3.79,5.53,5.28,4.36
2.85,3.63,4.35,4.74,5.33,6.00,5.82,4.75,3.79,5.53,5.66,4.89,3.38,3.38,3.63,3.79
5.53,5.66,4.89,3.38,4.05,4.65,4.30,4.27,3.84,3.63,4.35,4.74,4.67,5.29,5.56,5.48
5.00,4.89,5.45,4.46,4.90,5.58,5.58,4.36,3.75,4.43,4.80,4.93,5.58,5.73,4.89,3.38
3.68,3.35,4.03,5.37,5.30,3.79,4.27,4.74,4.67,4.92,4.85,4.76,4.89,5.39,5.32,5.13
5.37,5.44,4.36,4.36,5.58,5.58,4.90,4.89,5.60,5.68,5.53,4.88,3.75,3.75,5.22,5.50
4.46,4.39,4.43,4.80,4.93,5.58,5.58,4.36,3.75,4.43,4.80,4.93,5.58,5.58,4.36,4.36
5.28,6.07,5.79,5.69,5.33,4.43,4.51,5.53,5.28,4.90,4.27,4.30,5.24,5.70,5.30,5.02
4.73,4.42,4.63,5.15,5.93,5.47,5.14,4.86,3.95,4.25,4.85,5.14,5.47,5.93,5.22,4.36
3.75,3.90,4.02,3.68,4.76,5.41,5.78,5.94,5.74,4.85,4.21,4.98,5.58,5.89,5.82,6.01
6.01,5.82,5.27,4.27,3.84,4.27,5.40,5.94,5.22,4.98,5.48,5.67,4.89,5.00,5.32,5.31
4.97,4.84,4.85,4.30,4.82,4.66,3.90,4.52,4.50,5.14,5.56,5.31,4.97,4.69,4.51,4.80
4.80,5.02,5.30,5.56,5.24,5.33,4.89,4.90,5.58,5.58,4.36,4.36,5.58,5.58,4.81,3.75
4.74,5.29,5.80,5.22,4.78,4.89,5.56,5.74,5.27,5.08,5.15,4.24,4.36,5.58,5.58,4.90
4.46,4.79,4.46,4.12,4.27,5.40,6.00,5.60,4.52,4.02,4.80,4.74,4.27,2.85,4.36,5.58
5.73,4.75,3.79,5.30,5.46,5.13,4.97,5.08,4.39,5.22,5.50,5.84,5.32,4.80,4.51,4.43
5.14,5.47,5.93,5.22,4.36,4.46,5.35,5.84,5.20,5.19,4.65,4.42,4.29,4.71,5.84,5.54
4.03,3.35,4.52,5.42,5.56,5.24,5.66,5.56,4.42,4.68,5.96,5.57,4.36,2.85,4.75,5.73
5.58,4.81,4.46,5.52,5.40,4.94,4.14,4.63,5.04,4.68,4.02,4.52,5.21,5.89,5.82,5.65
5.38,4.79,5.08,5.22,4.79,5.08,4.66,4.74,5.76,5.74,5.41,5.20,4.49,3.85,5.10,5.73
5.58,4.36,4.36,5.44,5.37,4.03,4.48,5.58,5.85,5.17,4.97,5.21,4.95,4.65,4.30,4.27
3.84,4.27,4.74,4.80,4.02,4.52,5.21,5.20,5.50,5.73,5.84,5.80,5.29,4.67,4.74,4.36
4.02,3.90,3.75,4.81,5.46,5.90,5.40,5.10,5.16,5.52,4.54,3.64,4.87,5.62,5.53,5.02
5.03,5.20,5.94,5.43,4.61,4.03,3.68,4.35,4.98,5.21,4.80,4.98,5.58,5.89,5.82,6.01
6.01,5.82,5.27,4.27,3.84,4.27,5.40,5.94,5.22,5.11,5.73,5.49,4.48,4.03,5.20,5.76
5.33,4.85,4.85,4.30,4.82,4.66,3.90,4.52,4.50,5.14,5.56,5.31,4.97,4.69,4.51,4.80
4.80,5.02,5.30,5.56,5.24,5.33,4.89,4.90,5.58,5.58,4.36,4.36,5.58,5.58,4.81,3.75
4.74,5.29,5.80,5.22,4.78,4.89,5.56,5.74,5.27,5.08,5.15,4.24,4.36,5.58,5.58,4.90
4.46,4.79,4.46,4.12,4.27,5.40,6.00,5.60,4.52,4.02,4.80,4.74,4.27,2.85,4.36,5.58
5.73,4.75,3.79,5.30,5.46,5.13,4.97,5.08,4.39,5.22,5.50,5.84,5.32,4.80,4.51,4.43
5.14,5.47,5.93,5.22,4.36,4.46,5.35,5.84,5.20,5.19,4.65,4.42,4.29,4.71,5.84,5.54
4.03,3.35,4.52,5.42,5.56,5.24,5.33,5.38,4.66,4.74,6.00,5.57,4.36,2.85,4.75,5.73
5.58,4.81,4.46,5.52,5.40,4.94,4.14,4.63,5.04,4.68,4.02,4.52,5.21,5.89,5.82,5.65
5.38,4.79,5.08,5.22,4.79,5.08,4.66,4.74,5.76,5.74,5.74,5.10,4.14,3.35,4.70,5.73
5.58,4.36,4.36,5.44,5.37,4.03,4.48,5.58,5.85,5.17,4.97,5.21,4.95,4.65,4.30,4.27
3.84,4.27,4.74,4.67,5.00,5.14,5.33,5.32,5.50,5.73,5.84,5.80,5.29,4.67,4.74,4.36
4.02,3.90,3.75,4.81,5.46,5.90,5.40,5.10,5.16,5.52,4.54,3.64,4.87,5.62,5.53,5.02
5.03,5.20,5.94,5.43,4.61,4.03,3.68,3.38,3.38,4.89,5.66,6.02,5.84,4.79,5.22,5.38
5.55,5.78,5.70,4.38,3.34,3.35,3.68,4.76,5.41,5.08,4.61,5.01,5.58,5.58,4.81,3.75
4.74,5.84,5.84,5.41,5.00,4.74,4.72,5.54,5.60,4.97,4.82,5.30,5.15,4.69,4.89,5.23
5.10,5.05,4.85,4.68,4.99,5.60,5.79,6.07,5.48,4.81,4.42,4.68,4.90,5.02,5.57,5.21
4.52,4.02,4.68,5.00,4.67,4.74,4.35,3.38,3.63,3.84,4.46,5.50,5.40,4.36,4.02,4.68
5.04,5.10,5.08,5.15,5.02,4.65,5.69,5.41,5.00,4.74,4.66,4.82,5.15,5.84,6.01,5.43
5.26,5.29,4.94,4.82,5.33,5.50,5.34,5.34,4.97,4.63,4.35,3.38,3.68,4.02,4.65,4.99
5.57,5.03,5.02,5.30,5.82,5.27,4.27,3.84,4.75,5.66,6.07,6.07,5.66,4.89,4.05,4.65
4.97,5.21,4.12,3.79,4.65,5.60,4.99,4.73,4.77,4.93,5.46,5.80,5.32,5.33,4.98,4.66
5.08,4.79,5.22,5.08,4.79,5.38,5.89,5.28,4.90,5.08,5.19,4.89,4.76,4.81,4.63,4.77
5.52,5.60,4.12,4.12,3.75,3.90,4.92,5.40,5.90,5.29,4.74,4.72,5.65,5.37,5.13,5.48
5.67,4.89,4.53,4.89,5.56,5.48,4.49,3.85,5.10,5.66,6.07,6.07,5.62,4.87,4.36,5.08
5.59,5.88,5.30,4.98,5.20,5.41,6.20,6.20,5.89,5.03,5.02,4.65,5.69,5.41,5.04,5.10
5.08,5.41,4.12,4.12,4.46,4.79,4.46,3.84,4.12,5.21,4.97,5.17,5.85,5.58,4.36,4.36
5.28,5.53,3.79,3.63,4.89,5.91,5.99,5.89,5.21,4.12,3.84,5.08,5.34,4.97,4.69,4.36
3.75,4.74,6.00,5.57,4.36,2.85,4.75,5.73,5.85,4.67,4.24,5.73,5.49,4.93,3.90,4.66
5.08,5.50,5.22,4.51,5.30,5.82,NA,NA
>chr1:150397200-150398200
NA,NA,5.14,5.33,4.95,4.85,4.85,5.14,5.75,5.41,5.24,5.56,5.42,4.12,3.79,4.65
5.37,5.00,4.61,4.73,4.78,4.93,4.63,4.98,5.96,5.57,4.81,3.75,4.74,6.00,5.80,4.67
3.34,4.48,5.62,5.99,5.89,5.03,4.24,2.85,3.63,3.38,3.38,4.89,5.66,5.53,3.79,3.63
4.89,5.66,6.07,6.07,5.62,5.17,4.95,5.31,5.27,5.43,5.56,4.42,3.75,4.81,5.49,5.73
5.33,5.37,5.44,4.81,3.75,3.90,4.02,4.70,5.73,5.58,4.36,2.85,3.63,3.38,4.35,4.74
4.80,4.02,4.36,4.74,4.80,4.93,5.48,5.53,3.79,4.27,4.74,4.80,4.93,5.49,5.73,5.08
4.89,5.45,4.46,3.84,4.75,5.91,5.43,5.13,5.19,5.40,4.85,4.68,4.90,4.51,5.00,5.48
5.34,4.46,4.36,4.43,4.80,4.52,4.50,5.14,5.33,4.95,5.17,5.85,5.73,4.70,3.35,3.34
3.85,4.74,4.74,4.80,4.52,4.63,4.76,4.80,4.93,4.63,4.31,4.05,3.68,4.35,4.74,4.67
5.00,4.93,5.00,5.14,5.75,5.41,4.82,4.51,4.05,4.36,5.40,6.00,5.46,4.24,2.85,3.63
4.35,4.74,5.14,5.33,4.95,5.17,5.62,5.53,5.02,5.03,4.97,5.24,5.70,5.08,5.10,5.04
5.14,5.33,4.95,4.65,4.95,5.60,5.52,5.38,5.40,5.76,5.76,4.80,3.79,4.75,5.66,6.07
5.76,4.80,5.11,5.58,5.58,5.11,4.80,4.80,5.11,5.28,6.07,5.79,5.37,5.00,4.33,4.94
5.52,5.16,5.36,5.82,5.80,4.67,4.24,5.13,5.13,4.24,3.85,4.74,4.63,4.73,4.95,5.19
5.16,4.36,4.06,4.95,5.21,5.20,5.50,5.05,5.17,5.86,5.43,4.33,3.75,4.05,3.68,3.38
4.35,5.40,5.50,4.46,4.39,5.22,5.94,5.22,4.14,4.31,5.15,5.93,5.47,5.22,4.57,5.08
5.62,5.74,5.27,5.14,5.93,5.82,5.74,5.50,5.73,5.50,5.32,5.33,4.98,4.66,4.82,5.02
4.99,5.32,5.84,5.84,5.41,5.00,4.74,4.72,5.65,5.82,5.89,5.03,4.69,5.08,4.97,4.33
4.06,5.10,5.73,5.58,4.93,4.65,4.73,4.84,4.97,5.88,5.53,4.86,5.08,4.57,5.04,5.00
5.14,5.56,5.31,4.97,4.84,4.46,4.33,5.19,5.32,4.98,5.10,5.73,5.94,5.94,5.55,5.76
5.53,5.69,4.74,3.75,4.12,4.12,5.60,6.00,5.22,3.75,3.75,4.43,5.14,5.56,5.43,4.53
4.67,5.04,5.14,5.33,5.26,5.43,6.01,5.40,4.42,4.37,5.30,5.23,5.84,6.02,5.62,4.67
3.95,4.86,5.41,5.69,5.79,6.07,5.62,4.67,3.34,3.35,4.70,5.82,6.00,4.74,4.72,5.89
5.66,4.75,3.79,5.53,5.66,4.89,3.63,2.85,4.36,5.57,5.73,4.24,3.85,4.74,4.74,4.67
5.17,5.13,5.16,4.83,5.22,5.33,5.41,5.82,6.01,6.07,5.28,4.90,4.46,5.50,5.22,4.36
4.19,4.94,5.31,5.32,5.13,5.37,5.44,5.11,4.65,4.86,5.33,5.54,6.20,5.27,5.14,5.93
5.37,4.03,4.31,5.15,5.50,5.84,6.02,5.66,4.70,3.35,4.14,5.10,5.73,5.80,5.58,4.97
4.63,4.74,3.85,4.24,5.73,5.82,4.70,4.02,4.68,4.86,3.95,4.67,5.85,5.58,5.11,5.53
5.28,5.11,4.80,5.76,5.76,5.76,5.76,5.76,6.07,5.66,4.70,4.05,4.42,4.73,4.61,4.17
5.01,5.49,6.00,5.33,4.85,4.85,4.95,5.20,5.13,5.37,5.86,4.67,4.49,5.48,5.67,5.43
5.02,4.27,3.84,4.75,5.73,5.58,5.11,5.53,5.66,5.10,4.65,4.97,5.03,5.02,5.53,5.66
4.75,3.79,4.80,4.80,5.11,5.57,5.82,4.88,4.80,5.67,5.16,5.27,5.67,5.16,5.36,5.37
5.53,5.84,4.79,5.22,5.08,5.23,5.30,4.80,4.76,4.63,4.52,3.90,4.66,5.08,5.45,4.89
5.00,5.20,5.32,5.94,5.66,4.82,4.97,5.76,5.20,5.33,5.62,5.20,5.13,5.40,5.41,5.24
5.23,5.08,4.90,5.28,5.53,5.11,5.28,5.53,5.11,5.28,5.53,5.11,5.58,5.85,5.17,4.97
5.21,4.12,2.85,4.36,5.58,5.58,5.11,4.80,4.80,5.11,5.57,5.82,5.36,5.08,5.45,4.65
4.51,4.82,5.33,5.76,5.93,5.37,4.69,4.86,5.14,5.47,5.93,5.40,4.35,4.05,4.06,3.64
3.75,4.05,4.70,5.73,5.73,4.89,3.63,3.79,4.80,5.76,5.76,4.80,3.79,3.63,3.38,4.89
5.66,6.07,5.76,4.80,5.02,5.15,5.08,4.61,4.03,4.70,5.66,6.02,5.84,4.79,4.46,4.12
4.75,5.73,5.58,4.93,4.80,4.74,4.27,2.85,2.85,4.27,4.74,5.14,5.56,5.43,4.93,4.96
5.36,5.19,4.70,4.77,5.40,5.80,5.30,4.37,4.42,5.56,5.46,4.53,4.67,5.40,5.80,5.71
5.25,5.08,4.77,4.94,5.29,5.41,5.99,5.44,4.81,4.19,4.81,4.93,5.39,5.40,4.92,4.81
4.51,3.74,3.35,4.52,5.42,5.44,4.93,4.85,4.93,4.85,4.72,4.96,5.43,5.65,5.18,4.85
4.82,5.41,5.52,4.54,4.42,5.56,5.58,4.94,4.63,4.77,5.35,5.40,4.42,4.54,5.47,5.56
5.30,4.37,4.18,4.94,5.67,5.47,4.92,4.63,4.73,3.95,3.85,4.95,5.60,5.90,5.29,5.04
4.73,4.84,5.19,5.53,4.95,4.33,4.94,5.47,5.67,4.94,4.84,5.08,5.42,5.24,4.30,4.99
5.34,5.34,5.02,4.92,4.67,4.74,4.74,4.06,4.03,4.29,4.85,5.29,5.26,4.99,5.04,5.00
5.41,5.76,5.20,5.33,5.73,5.82,4.89,3.38,3.63,3.79,5.30,5.82,5.89,5.21,4.76,3.63
2.85,4.36,5.57,5.82,5.00,4.53,5.43,5.40,4.94,4.77,5.08,5.25,5.64,5.38,4.84,5.56
5.46,5.06,5.41,5.71,5.60,5.76,5.93,5.46,4.33,4.68,5.60,5.79,6.07,5.28,4.81,4.19
4.81,4.93,5.39,5.53,4.80,4.88,5.88,5.20,4.69,4.93,5.65,5.22,4.95,4.85,4.93,4.85
4.33,4.95,5.74,5.56,5.30,4.85,4.82,5.41,5.52,4.92,4.63,4.92,4.67,4.43,3.75,4.24
5.15,5.08,4.61,4.94,5.40,6.00,5.35,4.46,3.64,4.54,5.40,5.39,4.93,4.73,4.63,4.82
4.61,5.16,5.75,5.14,4.97,4.37,3.64,4.82,5.70,5.78,5.78,5.15,4.69,4.27,5.15,5.94
5.66,5.17,5.43,5.65,5.17,4.74,3.75,4.81,5.15,5.78,5.55,5.38,5.22,4.79,4.46,4.69
5.15,5.78,5.94,5.30,4.78,4.73,5.02,5.31,5.53,4.95,4.33,4.94,5.40,5.39,4.96,5.02
5.30,5.70,5.24,4.97,5.19,4.92,4.80,4.85,4.85,4.97,5.21,4.76,4.05,3.85,3.95,4.73
5.01,5.06,5.10,4.83,5.04,5.29,5.90,5.60,4.76,3.38,3.38,3.38,3.38,3.38,3.38,3.38
3.38,3.68,4.02,4.80,4.74,4.35,3.38,3.63,3.79,5.53,5.66,4.75,2.85,2.85,4.27,4.63
4.76,4.31,4.63,4.63,4.97,5.34,5.53,4.66,3.90,4.02,4.70,5.66,5.53,5.11,5.28,5.89
4.72,3.90,4.52,4.50,4.80,4.02,4.52,5.60,5.52,4.46,4.36,4.43,4.67,5.29,5.90,5.60
4.12,4.12,4.46,5.52,5.60,4.12,3.79,4.80,5.76,5.76,5.32,5.84,4.79,5.38,5.40,5.76
6.07,5.28,4.36,4.36,5.57,5.96,NA,NA
>chr1:150685783-150686783
NA,NA,5.65,5.52,4.77,4.77,5.35,5.22,4.98,5.20,4.95,5.17,5.80,5.82,4.88,4.14
5.01,5.62,5.43,4.71,4.66,5.39,5.32,4.49,4.25,4.84,4.76,4.98,5.76,5.55,4.33,4.68
5.69,5.84,5.33,4.50,4.52,4.68,5.00,4.74,4.66,5.38,5.33,4.82,4.97,5.96,5.80,5.17
5.05,5.50,5.15,5.14,6.02,5.62,5.15,4.62,4.92,4.95,4.96,5.41,5.18,5.02,5.40,5.90
5.46,5.02,4.80,4.80,3.79,4.75,5.91,5.37,5.33,5.62,5.77,5.32,5.08,4.77,4.51,4.81
5.58,5.58,4.90,5.08,5.19,4.89,4.76,4.73,4.63,4.52,3.90,3.75,4.81,5.57,5.96,4.98
4.76,4.84,4.46,4.33,4.97,5.34,5.27,5.50,5.22,4.51,5.53,5.66,4.89,3.38,3.63,2.85
4.36,5.58,5.58,4.81,3.75,3.90,4.52,4.50,4.80,4.92,5.40,5.90,5.30,4.85,4.33,4.95
5.74,5.56,5.30,4.85,4.82,5.41,5.52,4.92,4.63,4.92,4.67,4.43,4.39,5.08,5.23,5.06
5.08,5.25,5.71,5.94,5.35,4.46,3.64,4.54,5.40,5.39,4.93,4.85,4.93,4.85,4.77,5.29
5.27,5.01,5.05,4.63,4.14,4.94,5.45,5.78,5.79,5.40,5.13,5.37,5.62,5.01,4.17,4.83
5.43,5.65,5.17,4.74,4.66,5.53,4.97,4.84,5.56,5.66,5.24,5.46,5.31,4.98,5.40,5.79
5.55,4.89,4.39,4.69,4.97,5.31,5.53,4.95,4.33,4.94,5.47,5.56,5.40,5.02,5.19,5.56
5.28,5.26,5.33,5.14,5.04,5.10,5.08,5.45,4.92,4.65,4.57,4.53,4.73,5.02,5.34,5.53
4.66,4.74,5.29,5.90,5.60,4.76,3.38,3.38,3.38,3.38,3.38,3.38,3.38,3.38,3.38,3.63
2.85,2.85,4.27,5.40,5.50,5.08,4.66,3.90,4.52,4.50,4.80,4.52,5.15,5.94,5.84,5.20
5.03,4.24,4.36,5.57,5.82,5.00,4.33,4.97,5.69,5.13,5.11,5.30,5.43,5.27,5.53,5.31
5.19,4.51,3.74,4.31,5.15,5.50,4.46,4.90,5.28,6.02,5.76,5.55,5.78,5.45,4.52,3.34
4.38,5.42,5.08,5.13,5.84,5.54,5.33,5.73,5.82,4.75,2.85,4.36,5.28,6.07,6.01,5.37
5.33,5.73,5.49,4.48,4.03,5.37,5.93,5.76,5.55,5.78,5.41,4.76,3.38,3.68,4.05,4.31
4.51,4.19,4.81,5.44,5.99,5.89,5.03,5.02,5.30,5.82,5.27,4.82,4.66,3.90,4.93,5.58
5.73,4.89,4.05,4.06,3.64,3.75,4.63,4.50,4.80,4.93,5.58,5.58,4.36,2.85,3.63,4.76
5.41,5.08,5.36,5.82,5.57,4.36,3.75,5.22,5.93,5.47,5.14,4.43,3.75,2.85,4.12,5.21
5.20,5.84,6.01,5.43,5.57,5.03,4.24,2.85,4.75,5.73,5.85,4.87,3.64,4.68,5.69,5.84
4.74,3.75,4.81,5.28,6.02,5.14,5.15,5.80,5.58,4.97,4.63,4.27,2.85,2.85,4.75,5.66
5.53,3.79,3.63,3.38,4.76,5.60,6.00,5.35,4.46,4.03,4.29,4.99,5.96,5.57,5.11,5.53
5.48,4.81,4.31,4.76,4.63,4.27,3.79,5.53,5.28,4.36,2.85,4.75,5.66,5.53,5.11,5.58
5.73,4.75,2.85,4.36,5.28,5.53,5.11,5.57,5.73,5.33,5.37,6.01,6.07,5.66,5.10,4.65
4.97,5.19,4.94,4.14,4.14,4.94,5.19,5.89,5.74,5.76,5.33,4.50,4.63,4.51,4.82,5.33
5.50,4.99,5.15,5.84,5.94,5.40,4.74,3.85,4.24,5.73,5.57,4.90,4.46,5.50,5.22,4.51
5.53,5.66,5.10,3.85,4.24,4.86,4.65,3.79,4.12,5.60,6.00,5.40,4.35,3.68,4.02,4.65
4.57,4.53,4.86,4.68,4.02,4.70,5.73,5.58,4.36,3.75,5.22,5.50,4.46,4.90,5.58,5.85
4.67,3.34,3.35,3.68,3.38,3.38,4.76,5.21,5.89,5.99,5.62,4.48,3.34,4.67,5.85,5.85
5.17,5.05,5.47,4.85,4.85,5.47,5.05,5.17,5.62,5.53,5.11,5.58,5.58,5.11,5.30,5.82
5.89,5.21,4.12,3.79,5.53,5.48,4.48,4.14,5.10,5.05,5.17,5.85,5.73,4.89,3.38,3.38
3.38,4.05,3.85,4.24,5.13,5.67,4.88,4.14,4.94,5.31,5.42,4.97,4.63,4.35,3.38,3.63
2.85,2.85,4.12,5.21,4.97,4.65,5.10,5.82,5.73,5.11,5.10,5.05,5.17,5.85,5.58,4.36
3.75,4.69,4.97,5.34,5.08,4.90,5.28,5.89,4.72,3.90,4.02,4.70,5.73,5.73,4.75,3.84
4.46,5.23,4.89,3.95,4.38,5.65,5.52,5.22,5.08,4.79,4.46,4.81,5.57,5.73,5.08,4.57
4.65,4.02,4.70,5.73,5.73,4.89,3.63,3.79,4.80,4.80,4.51,5.22,6.00,5.60,4.12,3.84
4.27,4.30,4.65,5.10,5.82,5.96,4.97,4.33,4.17,4.03,3.68,4.35,5.40,5.93,5.48,5.13
5.37,5.44,4.36,3.75,5.22,5.93,5.47,5.22,4.57,5.00,5.48,5.67,4.94,4.18,4.68,5.76
5.74,5.74,5.10,4.78,4.89,5.90,5.40,4.52,3.34,4.67,5.80,5.73,4.24,4.25,5.35,6.00
5.60,4.12,3.84,4.46,5.50,5.22,4.39,4.27,4.30,4.65,4.05,4.89,5.91,5.37,5.33,5.62
5.74,5.27,4.82,5.22,4.79,5.84,6.02,5.62,4.67,3.95,4.73,5.02,5.31,5.32,4.49,4.67
5.62,6.07,5.76,4.80,3.79,4.12,5.21,5.89,5.74,5.76,4.74,4.36,4.77,4.79,5.84,6.02
5.66,5.10,3.85,4.49,5.20,5.41,5.74,5.76,5.33,4.74,4.35,3.38,3.38,3.38,3.38,3.68
4.05,4.31,4.51,4.98,5.89,5.66,4.70,4.02,4.68,5.00,4.74,3.75,4.81,5.15,5.78,5.78
5.45,4.92,4.65,4.57,3.74,4.48,5.62,5.99,5.27,5.14,5.32,4.80,3.79,3.63,3.38,3.38
4.35,4.74,5.14,5.33,5.41,5.99,5.91,4.70,4.03,4.61,5.23,5.38,5.22,4.79,5.84,6.02
5.62,5.17,4.30,4.82,4.84,4.51,4.98,5.69,5.67,5.36,5.23,5.38,4.84,4.51,4.98,5.96
5.82,4.89,3.38,3.38,3.38,3.38,3.38,3.38,3.63,4.12,4.46,5.52,5.40,4.65,4.31,4.51
4.19,4.36,5.22,5.50,4.46,3.84,3.63,3.38,4.89,5.82,6.00,5.32,4.57,5.00,5.48,5.93
5.22,4.39,4.89,5.55,5.55,4.89,3.84,4.27,4.63,4.97,5.31,5.56,5.14,4.74,4.35,3.63
3.79,4.65,4.86,4.24,4.67,5.62,5.53,3.79,3.63,4.35,5.40,5.50,5.84,6.02,5.66,4.75
2.85,2.85,4.27,4.63,4.97,5.34,5.88,5.32,4.80,5.11,5.28,5.89,4.72,4.74,5.29,5.23
4.46,4.90,5.44,5.37,5.33,5.73,5.82,4.75,3.79,5.53,5.28,5.11,5.30,5.82,5.89,5.21
4.76,3.38,3.63,3.84,4.27,5.02,4.99,4.65,4.93,5.48,5.53,5.11,5.58,5.73,4.70,4.03
4.14,4.63,5.05,4.85,4.68,4.42,4.63,4.50,4.80,4.93,5.48,5.53,5.11,5.58,5.85,4.67
4.24,5.13,5.67,4.88,4.14,5.01,5.58,5.73,4.89,4.05,4.65,4.97,5.19,4.92,4.65,4.99
5.57,5.21,4.76,4.05,4.65,4.30,5.14,6.02,5.66,4.89,3.38,3.38,4.05,4.65,4.97,5.03
4.69,4.27,5.15,5.80,5.46,5.24,5.41,5.75,5.14,4.74,4.27,3.84,4.27,5.27,5.99,5.91
4.89,3.63,3.84,4.46,4.79,5.22,NA,NA
>chr1:150854291-150855291
NA,NA,3.79,4.27,4.63,4.73,4.93,5.44,5.42,5.24,5.05,5.50,5.15,4.99,5.27,4.79
5.38,5.89,5.28,4.36,2.85,3.63,4.35,4.74,4.80,4.02,4.36,4.74,4.80,4.52,5.15,5.50
5.08,5.22,5.34,5.47,5.14,4.97,4.80,4.76,4.63,4.35,3.38,3.38,3.38,3.63,3.84,4.46
5.50,5.22,4.39,4.46,5.45,5.43,5.49,5.50,5.15,4.27,4.90,5.28,5.53,5.02,5.46,6.00
5.35,4.85,4.30,5.14,5.32,4.80,4.51,4.43,5.33,6.00,5.82,5.10,4.06,4.33,5.38,5.80
5.15,4.82,4.84,4.94,5.42,5.42,4.12,3.84,4.27,4.30,5.24,5.70,5.78,5.78,5.70,4.82
4.33,5.08,5.42,4.12,3.84,5.08,5.19,4.89,4.75,4.58,4.71,5.43,5.91,4.75,3.84,4.89
5.23,4.61,4.82,4.63,4.73,4.93,5.39,5.56,5.14,5.04,4.63,4.80,5.74,5.93,5.22,4.39
4.89,5.55,5.79,5.67,4.95,4.53,5.56,5.30,4.69,4.89,5.55,5.78,5.70,4.38,4.49,5.48
5.93,5.22,4.51,5.30,5.82,5.89,5.58,4.38,3.95,4.73,4.63,4.92,5.52,5.41,5.02,4.73
4.78,4.97,4.93,5.00,4.93,5.29,5.90,5.40,4.52,3.34,4.38,5.65,6.00,5.15,4.82,4.61
5.23,4.89,3.84,4.12,5.60,5.91,4.89,3.74,3.35,3.68,4.76,5.60,5.90,5.30,4.37,3.64
4.87,5.86,5.37,4.69,4.86,4.68,4.02,4.52,5.41,5.08,5.10,5.04,4.68,4.52,4.50,5.14
5.75,5.16,4.61,5.01,5.49,6.00,5.33,4.43,4.36,3.75,4.98,5.47,5.67,5.43,5.57,5.21
4.95,4.06,4.33,5.38,5.31,4.98,5.48,5.93,5.22,4.39,4.89,5.23,4.61,4.03,4.36,5.40
5.94,5.22,5.11,5.13,5.84,5.33,4.74,4.27,2.85,3.75,4.43,4.67,4.92,5.02,5.42,5.30
5.02,4.65,5.69,4.74,4.36,4.63,4.51,4.31,4.65,5.19,5.89,5.99,5.62,5.01,4.14,4.63
5.05,5.02,5.42,5.42,4.38,4.24,4.86,4.65,4.51,5.22,5.93,5.47,5.14,4.43,3.75,4.36
5.28,5.89,4.72,4.98,5.56,5.19,5.13,5.55,5.88,5.00,4.53,5.23,5.53,5.22,5.52,5.60
4.95,4.65,4.30,4.27,3.84,4.27,4.74,4.80,4.92,5.45,5.30,5.24,5.23,5.88,5.32,5.40
4.72,4.98,5.47,5.67,5.43,5.57,5.21,4.95,3.85,3.95,4.89,5.80,5.22,4.98,5.20,5.41
5.99,5.91,4.75,3.79,5.30,5.82,5.41,5.33,4.98,3.75,4.12,3.63,4.35,4.74,5.33,6.00
5.57,4.36,2.85,3.63,4.89,5.82,5.73,5.33,5.20,5.76,5.33,4.74,4.27,3.79,5.53,5.66
4.89,3.38,3.63,2.85,4.36,5.58,5.85,5.17,4.95,5.33,4.98,4.36,4.77,5.34,5.47,4.98
4.36,4.77,5.34,5.47,4.92,4.51,4.84,5.38,5.33,5.24,5.43,5.32,4.49,4.38,5.42,5.56
5.24,5.30,5.41,4.12,2.85,2.85,3.63,4.89,5.73,5.73,4.89,3.38,3.38,3.63,2.85,4.36
5.58,5.58,4.93,4.80,4.74,4.27,4.12,3.75,4.98,5.33,4.95,5.24,5.65,5.91,4.89,5.00
5.20,5.32,5.84,5.94,5.15,4.82,4.17,4.33,4.94,5.47,5.34,4.77,4.36,4.74,5.76,5.74
5.27,4.99,4.99,4.30,4.65,4.05,3.38,4.89,5.66,6.07,6.01,5.82,5.74,5.50,5.15,4.27
3.84,3.63,4.35,5.40,5.93,5.74,4.80,4.14,5.01,5.48,5.89,5.38,5.52,5.46,5.02,4.80
4.80,3.79,4.75,5.73,5.85,4.87,4.33,4.97,5.08,4.90,5.44,5.37,5.33,5.73,5.57,5.11
5.30,5.37,5.33,4.86,4.65,5.11,5.44,5.37,5.33,4.86,4.65,5.11,5.28,6.02,5.14,4.30
4.65,5.10,5.66,6.07,5.76,4.80,5.11,5.58,5.58,4.36,2.85,4.12,5.21,5.89,5.99,5.91
4.75,2.85,4.36,5.58,5.58,5.11,4.65,5.69,5.33,4.74,4.35,3.63,2.85,4.36,5.44,5.99
5.41,5.20,4.49,3.85,4.05,3.38,3.38,3.38,4.35,4.74,5.14,5.33,4.95,5.17,5.85,5.85
4.67,3.95,4.86,4.68,4.93,5.48,6.02,5.88,4.97,5.13,5.43,5.91,5.10,3.85,4.49,5.32
5.19,4.33,4.06,4.05,3.38,3.38,3.38,4.89,5.73,5.58,4.36,4.36,5.28,5.53,3.79,4.75
5.82,6.00,5.33,4.43,4.39,5.08,4.97,5.13,5.55,5.62,4.24,3.85,4.05,3.38,4.89,5.73
5.73,4.75,2.85,4.24,5.03,4.97,4.65,4.05,3.38,3.38,4.76,5.21,4.97,4.65,4.05,3.38
4.76,5.21,4.97,4.65,4.95,5.21,4.97,4.65,4.05,3.38,3.38,4.89,5.73,5.58,4.93,4.65
4.73,4.84,5.19,5.32,5.00,4.89,5.91,5.40,4.52,4.14,5.22,5.94,5.15,4.63,4.31,4.76
4.84,4.85,4.97,5.21,4.52,4.02,4.80,4.74,4.27,4.12,3.75,4.98,5.33,5.41,5.99,5.86
4.67,4.49,5.48,5.34,4.46,4.81,5.30,5.44,4.93,4.81,4.63,4.77,5.52,5.46,4.24,4.36
5.57,5.73,4.24,4.38,5.58,5.89,5.99,5.91,5.10,4.65,5.05,5.31,4.84,5.08,5.31,4.65
4.51,4.82,5.66,5.30,4.78,4.89,5.56,5.47,5.22,4.73,4.84,5.19,5.53,4.95,4.33,4.85
4.93,5.02,5.42,5.42,4.52,3.35,3.34,3.85,4.05,4.89,5.66,5.53,5.11,5.58,5.58,4.48
4.14,5.10,5.49,4.99,5.04,5.00,5.14,5.56,5.39,4.66,4.71,5.46,5.93,5.88,4.97,4.33
4.82,5.70,5.30,5.24,5.43,5.56,4.98,3.75,4.12,4.75,5.82,5.82,5.36,5.08,5.41,4.12
3.79,5.53,5.66,4.89,3.38,3.63,3.79,5.53,5.66,4.70,4.03,4.14,4.88,5.82,5.49,5.01
4.17,4.53,5.43,5.32,4.49,3.85,4.95,5.60,5.52,4.77,4.36,4.98,5.47,5.93,5.22,4.39
4.89,5.23,5.27,5.53,5.31,4.94,4.98,5.89,5.66,5.10,4.65,4.97,5.58,5.24,4.97,5.21
4.12,3.79,5.53,5.28,4.36,2.85,3.63,3.38,3.38,3.38,3.38,3.38,3.38,3.38,4.89,5.73
5.73,4.75,3.84,5.08,5.34,5.02,4.73,3.95,3.85,4.05,4.76,5.41,5.08,4.61,4.03,3.68
3.38,3.38,3.38,4.76,5.41,5.30,5.02,4.96,5.39,5.56,5.22,4.57,5.00,5.32,5.31,5.02
4.73,4.78,5.30,5.94,5.78,5.15,4.69,5.08,5.23,5.24,5.33,5.50,5.27,4.79,4.77,4.36
3.90,4.92,5.31,5.56,4.53,4.67,5.40,5.80,5.22,4.98,5.40,5.79,5.78,5.70,4.82,3.64
4.37,4.93,5.01,5.27,5.29,4.77,4.85,4.93,4.85,4.68,4.85,5.40,5.19,4.33,4.46,5.35
6.00,5.40,4.94,4.63,5.19,5.28,4.56,4.36,4.43,4.67,4.92,4.63,4.92,5.52,5.41,4.82
4.85,5.30,5.56,5.74,4.95,4.53,5.46,5.56,4.77,4.70,5.22,5.65,4.93,4.69,5.20,5.88
4.88,4.80,5.53,5.39,4.93,4.81,4.19,4.81,5.44,5.99,5.41,5.29,4.94,4.82,5.66,5.56
4.77,4.70,5.30,5.29,5.06,5.46,5.56,4.84,5.38,5.64,5.25,5.08,4.96,4.96,5.44,5.42
4.38,4.24,5.73,5.57,4.36,4.36,5.28,5.53,5.02,5.03,5.89,5.82,5.30,3.79,3.63,3.38
4.89,5.82,5.73,5.33,5.20,5.76,NA,NA
>chr1:153161376-153162376
NA,NA,5.10,4.73,4.96,5.55,5.62,4.24,4.25,4.84,4.73,4.76,4.89,5.41,5.56,4.77
4.58,4.62,4.42,4.05,4.52,5.41,5.78,5.94,5.30,4.14,4.31,4.63,4.73,4.95,5.19,5.19
4.70,4.77,5.40,5.80,5.30,4.85,4.82,5.30,5.70,4.98,4.64,5.08,4.96,4.82,4.89,5.41
5.56,4.77,4.29,4.85,5.52,5.16,4.61,4.82,4.50,5.14,5.75,5.16,5.10,5.40,5.80,5.40
4.77,4.29,4.78,4.93,5.02,5.34,5.34,5.34,5.19,4.96,4.61,4.95,5.67,5.79,5.94,5.56
4.77,4.66,5.44,5.30,4.69,4.27,5.02,4.99,5.32,6.00,5.80,4.87,4.33,5.19,5.32,5.00
4.51,4.90,4.93,5.44,5.30,4.69,4.46,5.23,5.29,4.74,4.66,5.08,5.50,5.35,4.46,4.33
5.19,5.40,4.54,4.33,5.84,5.84,4.33,4.37,5.30,5.56,5.48,4.49,4.38,5.42,5.42,4.97
4.63,4.27,3.84,4.89,5.55,5.79,5.75,5.14,4.74,4.27,4.12,4.46,5.35,5.40,4.42,4.54
5.52,5.41,4.82,4.51,4.63,4.50,5.14,5.75,5.67,5.27,4.64,4.98,5.42,5.08,4.84,4.73
4.65,4.92,5.45,5.08,5.27,5.53,5.39,4.93,4.85,5.05,4.63,4.63,5.05,5.02,5.31,5.56
5.22,4.73,4.84,5.19,5.56,5.14,5.04,4.63,4.80,5.31,4.95,4.85,4.84,4.76,4.98,5.60
4.65,4.51,5.22,5.93,5.48,5.00,4.89,5.45,5.08,4.66,3.90,4.92,5.45,5.30,5.24,5.43
5.53,4.80,4.63,5.04,4.93,5.00,4.68,4.02,4.70,5.73,5.58,4.93,4.80,4.74,4.27,2.85
2.85,3.63,3.38,3.38,4.89,5.66,5.89,4.72,4.74,5.69,5.53,5.14,4.30,4.85,4.85,4.80
4.92,5.40,6.00,5.40,4.36,4.02,4.68,4.97,4.37,3.64,4.46,5.35,5.94,5.40,4.84,5.08
5.42,4.52,3.35,3.34,3.85,4.05,3.38,4.35,4.74,4.80,4.02,3.68,4.89,5.91,5.99,5.27
4.27,3.84,4.12,5.60,6.00,5.40,4.27,2.85,2.85,3.63,3.38,4.89,5.66,6.07,5.76,4.80
5.02,5.03,4.97,4.65,4.05,4.35,4.74,4.80,4.52,4.50,5.33,5.76,5.20,4.03,4.31,5.15
6.00,5.65,4.38,3.34,4.52,5.40,6.00,5.22,3.75,2.85,4.27,4.63,4.97,5.34,5.08,3.84
3.63,4.89,5.91,5.37,4.03,4.31,4.50,4.80,4.02,4.70,5.66,6.02,5.84,5.45,5.43,5.02
4.27,3.84,3.63,3.38,4.89,5.82,5.73,5.11,5.10,5.74,5.99,5.86,5.17,4.30,5.14,5.32
5.32,5.76,5.23,4.61,5.01,5.58,5.73,4.75,3.79,4.80,5.76,5.76,4.80,3.79,4.75,5.66
5.53,5.02,5.46,5.91,4.89,5.08,5.62,5.20,4.69,4.86,4.93,5.00,4.68,4.02,4.52,5.60
6.00,5.40,4.36,4.02,4.80,4.43,4.39,4.27,5.15,5.50,5.74,5.99,5.62,4.48,4.03,5.54
6.20,5.27,4.27,4.69,5.46,6.00,5.40,4.27,2.85,4.24,5.46,6.00,5.40,4.27,3.79,4.80
4.80,3.79,4.12,5.21,5.57,4.99,5.32,5.69,4.65,5.11,5.28,5.53,4.51,4.69,4.73,4.68
4.99,5.60,5.53,5.88,4.97,4.33,4.87,5.62,6.07,6.07,5.48,4.81,4.51,4.33,4.67,5.04
5.14,5.33,5.32,5.50,5.05,4.65,5.10,5.66,6.07,6.07,5.66,4.75,2.85,3.75,4.43,4.80
4.52,4.50,5.33,6.00,5.49,4.48,3.74,4.89,5.67,5.47,5.22,4.99,5.02,4.82,5.22,4.79
4.46,4.90,5.28,6.07,6.01,5.37,4.03,4.48,5.48,5.53,5.11,5.57,5.96,4.98,4.51,4.19
4.81,5.58,5.58,5.11,5.53,5.28,5.11,5.53,5.28,4.36,4.36,5.28,5.53,5.02,5.03,4.97
4.85,5.35,5.50,4.46,3.84,3.63,4.89,5.91,5.43,5.13,5.08,5.42,4.12,3.79,5.53,5.66
4.89,3.63,3.79,4.80,5.76,6.01,5.37,4.03,4.48,5.48,6.07,5.76,4.80,3.79,3.63,4.89
5.66,6.07,5.79,5.69,4.74,4.72,5.89,5.28,4.36,4.36,5.28,6.07,5.76,4.80,3.79,4.75
5.73,5.73,4.70,3.35,3.34,3.85,4.05,4.89,5.66,5.53,5.11,5.57,6.00,5.33,4.74,4.74
4.65,4.30,4.27,3.84,4.75,5.73,5.58,4.90,4.46,5.50,5.35,4.25,3.34,4.48,5.48,6.07
6.07,5.48,4.93,4.68,5.04,4.63,4.80,5.31,5.26,4.99,5.04,5.00,4.68,4.02,3.68,3.38
3.38,4.76,5.21,4.97,4.65,4.05,4.35,5.40,6.00,5.46,4.24,4.36,5.44,5.37,4.03,4.31
5.15,5.50,5.84,5.53,5.69,5.33,4.85,4.46,4.33,4.97,5.88,5.53,5.69,5.33,4.74,4.35
3.63,3.79,4.80,4.80,5.11,5.28,5.89,4.72,4.98,5.33,4.95,5.24,5.65,5.52,5.38,5.54
4.86,4.24,3.85,4.74,4.63,4.97,5.34,5.53,4.66,3.90,4.02,3.68,3.38,4.89,5.66,6.07
5.76,5.32,5.14,5.27,5.99,5.62,4.48,4.03,5.37,5.86,4.67,4.24,5.73,5.49,4.81,4.31
4.76,4.63,4.74,3.85,3.34,4.52,5.19,4.97,4.65,5.10,5.66,6.02,5.14,5.15,5.80,5.46
4.53,5.00,5.88,5.20,4.69,4.89,5.90,5.40,4.52,3.34,4.38,5.42,5.44,4.66,4.03,4.06
4.74,4.63,4.76,4.92,5.40,5.43,5.24,5.41,5.75,5.14,5.00,4.74,4.66,5.08,5.23,5.30
4.78,4.68,4.85,4.92,4.74,3.75,4.81,5.15,5.30,5.24,5.43,5.56,5.14,4.85,4.85,4.30
5.14,5.93,5.82,5.89,5.03,4.24,2.85,4.75,5.82,5.73,5.33,5.37,5.93,5.76,5.23,5.10
5.05,4.85,4.93,5.39,5.56,4.98,3.75,4.36,4.43,5.33,6.00,5.80,5.17,5.05,5.50,5.15
5.14,6.02,5.48,4.93,3.90,4.66,5.53,5.19,4.96,4.77,4.93,5.23,5.34,5.27,5.45,5.43
5.57,5.19,4.65,4.42,4.68,4.81,4.98,5.65,5.37,5.33,5.73,5.57,4.90,4.27,4.30,4.85
4.84,4.76,4.92,5.47,5.93,5.15,4.52,4.80,4.50,4.31,4.03,5.37,5.44,4.90,4.46,4.79
4.77,4.77,5.52,5.40,4.52,3.34,4.38,5.58,5.89,5.99,5.62,4.48,3.74,4.89,5.45,5.84
5.53,5.60,4.99,4.62,4.58,4.71,5.55,5.62,5.33,5.54,6.20,5.41,5.33,5.14,4.50,4.63
3.75,4.18,4.80,5.19,5.31,5.40,4.85,4.68,4.73,4.63,4.31,3.34,4.38,5.70,5.30,5.24
5.56,5.31,4.65,3.75,4.42,5.56,5.41,4.93,4.81,4.84,5.08,5.23,4.89,4.69,5.37,5.62
4.81,4.31,4.63,4.92,4.67,4.74,4.35,3.38,3.38,3.63,3.84,4.89,5.33,4.82,4.51,4.81
5.49,5.96,4.98,4.76,4.84,4.85,4.95,5.29,4.85,4.62,4.76,4.90,5.02,5.49,5.50,5.32
5.33,5.14,4.86,4.53,4.89,5.91,5.60,4.52,4.02,4.80,4.74,4.36,4.05,4.31,4.81,5.02
5.16,4.80,5.32,5.65,5.46,5.13,5.08,5.42,4.38,3.95,4.73,4.63,4.92,5.40,5.39,4.93
4.85,4.93,4.78,4.62,4.82,5.02,5.41,5.75,5.22,4.99,5.49,5.10,4.98,5.40,5.79,5.79
5.40,4.49,4.25,4.84,4.76,4.98,5.69,5.67,5.00,4.53,5.23,5.53,4.66,4.98,5.33,5.32
5.80,5.41,4.89,4.82,5.02,5.41,NA,NA
>chr1:153299600-153300600
NA,NA,5.80,5.40,4.42,4.54,5.40,5.39,4.93,4.73,4.63,4.82,4.61,5.43,5.94,5.20
5.19,4.65,4.42,4.62,4.58,4.45,4.94,6.01,5.71,5.10,5.06,5.09,4.69,3.75,3.75,4.43
4.67,5.00,4.68,4.02,3.68,4.76,5.21,5.89,5.74,5.88,5.00,4.53,5.56,5.31,4.65,4.42
4.68,4.73,4.63,4.82,4.17,4.53,5.23,5.34,5.27,5.45,5.43,5.26,5.33,5.14,4.97,4.80
4.51,4.98,5.65,5.46,4.33,4.54,5.40,5.31,4.97,4.63,4.35,3.63,4.12,4.56,5.25,5.22
4.95,4.90,5.02,5.49,5.10,4.78,4.73,4.85,4.93,5.41,5.56,4.77,4.29,4.99,5.96,5.57
5.11,5.30,5.37,5.13,5.20,5.32,5.94,5.43,4.61,4.03,3.68,4.35,4.63,4.97,5.42,5.42
4.98,4.62,4.73,4.69,4.73,4.65,4.93,5.49,5.82,5.36,5.08,5.41,4.12,3.84,5.08,5.23
5.24,5.66,5.94,5.73,5.31,4.84,5.19,5.40,4.92,4.63,4.92,4.74,3.75,4.81,5.28,6.07
5.76,5.40,4.98,4.81,4.95,5.30,5.59,5.88,5.56,4.42,4.54,5.40,5.19,4.33,4.46,5.35
5.93,5.47,5.14,4.97,4.78,4.29,4.45,4.80,4.90,4.93,5.41,5.31,4.78,4.73,4.85,4.93
5.41,5.80,5.32,5.33,5.14,5.04,4.67,4.33,4.85,5.18,5.46,5.19,5.02,5.40,5.80,5.22
4.98,5.40,5.16,5.36,5.67,5.67,5.36,5.43,5.94,5.32,5.20,5.00,4.57,5.22,5.47,5.56
5.29,4.74,3.75,4.81,5.46,6.00,5.35,4.25,4.49,5.40,5.79,5.78,5.45,4.65,4.51,4.82
5.41,5.67,5.27,5.16,5.67,5.13,5.19,5.46,5.18,4.85,4.33,4.95,5.53,5.39,4.89,4.75
4.76,4.85,4.93,4.78,4.62,4.58,4.77,5.31,5.49,5.02,5.19,5.58,5.56,4.84,4.97,5.08
4.69,5.15,5.81,5.59,5.27,5.09,4.63,4.82,4.14,4.14,4.94,5.40,5.90,4.89,4.69,5.20
5.76,4.68,4.33,5.43,5.91,5.10,4.65,4.95,5.20,5.00,4.51,5.19,5.58,5.80,5.32,5.33
5.22,4.73,4.18,3.75,4.05,4.36,5.40,5.50,5.08,5.22,5.34,5.48,4.49,4.38,5.42,5.44
4.93,4.85,5.05,4.63,4.80,5.31,5.32,5.50,5.73,5.50,5.73,5.50,5.73,5.84,6.01,5.39
4.70,4.21,5.15,5.85,5.85,5.17,4.95,5.20,5.00,4.89,5.45,4.46,4.90,5.58,5.58,4.90
4.89,5.33,4.82,4.97,5.69,5.84,4.74,3.75,4.12,3.63,3.38,3.38,4.89,5.66,5.53,5.11
5.57,5.96,4.99,4.73,4.61,4.17,4.94,5.45,5.78,5.78,5.45,4.65,3.75,4.42,5.40,5.35
5.22,5.08,4.79,5.38,5.40,4.80,4.51,4.69,4.97,5.34,5.08,3.84,4.27,4.74,5.33,5.76
5.55,5.13,4.97,5.08,4.90,5.44,5.37,4.03,3.35,3.68,3.38,4.35,5.40,5.50,5.27,4.99
5.27,5.82,5.30,3.79,4.75,5.66,5.53,5.11,5.57,6.00,5.41,4.86,4.69,5.54,6.20,5.27
4.82,4.66,4.74,5.69,4.65,5.11,5.57,5.96,4.98,4.63,4.92,4.67,4.50,4.31,3.34,4.25
4.85,4.67,5.00,5.41,5.76,5.20,5.33,4.86,4.65,3.79,4.12,5.42,5.08,4.33,4.87,5.62
5.53,4.51,5.22,6.00,5.46,4.24,4.24,5.03,5.89,5.82,5.30,4.51,4.43,5.14,5.33,5.32
5.50,5.74,5.82,6.01,5.79,5.60,4.98,4.76,4.63,4.36,4.05,4.31,4.76,4.63,4.52,4.80
4.43,4.51,4.65,5.60,4.68,4.33,5.84,6.20,5.27,4.27,3.84,4.27,4.74,4.67,5.00,4.68
4.02,4.36,4.63,4.73,4.68,4.42,4.05,3.68,3.38,3.38,3.38,4.89,5.91,5.99,5.89,5.19
4.52,3.34,3.85,4.05,4.89,5.73,5.73,4.70,3.35,4.03,5.37,5.91,4.89,3.38,3.38,3.68
3.35,4.03,5.20,5.76,4.74,3.75,4.36,5.22,5.93,5.48,4.98,5.31,5.58,4.94,4.84,4.82
5.02,5.02,4.81,4.98,5.69,5.67,5.36,5.16,5.40,4.98,5.22,6.01,5.43,5.57,5.03,4.24
3.75,4.88,5.38,5.22,4.94,4.75,4.58,4.03,4.06,4.05,3.38,3.38,3.38,4.89,5.82,5.73
5.11,5.10,5.05,5.17,5.62,5.53,5.11,5.28,6.02,5.84,5.50,5.22,4.39,4.27,5.15,5.50
5.05,5.24,5.65,5.52,4.46,4.12,4.75,5.73,5.73,5.10,3.85,3.34,4.48,5.58,5.85,5.17
4.97,5.19,4.94,4.14,4.63,5.40,5.56,5.47,5.22,4.73,4.45,4.66,5.19,5.08,4.69,5.15
5.78,5.79,5.40,4.49,4.38,5.58,4.97,5.24,5.58,4.97,5.24,5.70,5.08,5.36,5.37,4.65
3.79,4.75,5.66,6.02,5.76,5.23,5.10,5.40,5.23,5.84,5.32,4.80,5.02,5.03,5.57,5.43
5.45,4.46,4.90,5.57,5.82,5.00,4.53,5.23,5.08,4.90,5.57,6.00,5.32,4.99,5.02,4.27
4.69,5.30,5.42,4.97,4.69,3.75,2.85,3.63,4.35,4.63,4.73,4.93,5.19,5.08,4.90,5.57
6.00,5.32,4.99,5.26,5.20,5.13,5.20,5.76,5.33,4.74,4.27,2.85,2.85,4.27,4.63,4.73
4.93,5.44,5.31,4.52,3.74,4.51,4.81,4.31,4.05,3.68,4.76,5.60,5.91,4.94,4.45,4.66
5.44,5.30,5.02,4.80,5.32,5.84,5.23,5.29,4.67,4.74,4.27,3.79,4.80,4.80,3.79,4.75
5.73,5.58,5.11,4.65,5.37,4.88,4.14,4.82,5.15,5.50,4.46,4.69,5.15,5.08,5.36,5.88
5.55,4.33,3.75,4.81,5.48,6.07,5.76,5.32,5.84,4.79,5.38,5.89,5.66,4.89,3.63,3.84
4.27,4.30,4.65,4.05,4.89,5.73,5.85,4.67,3.34,4.48,5.48,6.07,5.76,5.32,5.14,4.30
4.65,4.74,4.63,4.73,4.93,5.19,5.53,4.84,4.81,4.93,5.39,5.56,5.22,4.73,4.18,4.54
5.47,5.93,5.40,4.27,4.12,4.46,5.34,5.74,4.95,4.53,5.23,5.08,3.84,4.27,4.74,4.67
5.00,5.41,6.00,5.49,4.93,4.80,4.85,4.25,4.49,5.20,4.95,5.24,5.65,5.52,4.46,4.12
4.27,4.74,4.80,4.02,3.68,4.89,5.91,5.37,5.13,5.32,5.39,4.93,4.73,4.63,4.27,3.84
5.08,4.97,5.13,5.46,5.30,3.79,3.63,4.89,5.73,5.58,4.93,3.90,4.36,4.77,5.35,5.84
5.20,5.58,4.38,3.34,4.52,5.31,5.44,4.66,4.71,5.84,5.54,5.33,5.62,5.74,5.41,5.33
4.98,4.72,5.65,5.37,4.03,4.48,5.48,5.53,5.02,5.15,5.08,5.36,5.88,5.55,5.13,4.97
5.88,5.32,4.80,5.02,5.46,5.52,4.77,4.96,5.25,5.22,4.70,4.03,4.06,4.74,4.74,5.14
5.56,5.39,4.96,4.77,4.77,4.73,4.42,4.05,4.36,5.40,5.93,5.48,4.98,5.22,5.80,5.40
5.10,5.08,5.41,4.52,4.05,3.75,4.33,5.43,5.91,4.89,3.63,2.85,4.36,5.28,5.53,3.79
4.75,5.73,5.58,4.81,3.75,4.42,5.40,5.94,5.40,4.74,4.65,5.05,5.31,4.42,4.37,5.30
5.23,5.84,5.32,5.32,5.14,4.30,4.85,5.35,5.50,5.84,6.02,5.66,4.75,3.84,4.46,5.23
4.89,3.95,4.25,5.35,5.94,5.40,4.77,4.29,4.99,5.60,4.65,5.02,5.03,4.97,4.65,4.05
3.38,3.38,3.38,4.89,5.73,5.58,NA,NA
>chr1:157950488-157951488
NA,NA,5.40,5.56,5.28,5.26,5.33,5.14,5.04,5.10,5.08,5.45,4.92,4.65,4.57,4.53
4.73,5.02,5.34,5.08,3.84,4.75,5.82,6.00,5.41,5.00,4.67,4.74,4.35,3.38,3.63,3.79
5.53,5.66,4.75,3.79,5.53,5.66,5.10,4.65,4.97,5.21,4.12,3.79,5.53,5.66,4.75,3.79
5.53,5.66,4.89,3.38,3.63,2.85,4.24,5.15,5.08,5.10,5.04,4.68,4.92,5.31,5.08,5.13
5.43,5.44,5.11,5.30,5.46,5.13,5.38,5.80,5.15,5.14,5.32,5.76,6.07,5.28,4.36,2.85
3.63,4.89,5.82,5.96,4.99,4.29,4.71,5.55,5.76,4.97,4.72,4.93,5.43,5.40,4.92,4.76
4.69,4.39,5.08,4.97,4.84,5.56,5.46,4.53,4.67,5.40,5.80,5.84,5.73,5.31,4.42,4.54
5.52,5.79,5.78,5.15,4.81,4.19,4.81,4.93,5.39,5.56,5.14,4.43,3.75,2.85,3.63,4.76
5.42,5.44,4.93,4.85,4.93,4.85,4.33,4.95,5.74,5.56,5.30,4.85,4.77,5.29,5.30,4.95
4.85,4.93,4.80,4.51,4.63,4.77,5.35,5.22,4.14,4.52,5.40,5.90,5.40,4.67,4.61,4.96
5.39,5.32,5.13,5.20,5.62,4.24,3.85,5.10,5.73,5.58,4.81,4.51,4.33,4.95,5.67,5.79
5.79,5.40,4.98,5.22,5.94,5.35,4.25,4.49,5.20,5.32,5.84,5.35,4.46,4.81,5.03,5.20
5.94,5.66,5.17,5.37,5.15,5.13,5.67,5.67,5.71,5.18,5.02,5.04,5.41,5.69,5.54,4.98
4.51,4.92,5.40,5.31,5.19,5.02,5.57,5.03,5.02,4.65,5.37,5.36,5.08,5.45,4.92,4.65
4.57,4.53,4.86,5.14,5.33,4.95,4.65,4.74,4.74,5.33,5.69,4.65,5.11,5.58,5.58,4.93
4.80,4.74,4.35,3.38,3.38,3.38,3.68,4.02,4.80,4.74,4.27,2.85,4.36,5.57,5.96,4.98
4.51,4.19,4.81,5.03,5.57,5.43,5.67,5.47,4.98,3.75,4.12,4.12,5.60,6.00,5.40,4.35
3.38,3.68,4.02,4.80,4.74,4.36,4.03,4.14,4.88,5.37,5.53,5.76,5.55,5.78,5.41,4.12
2.85,2.85,3.63,3.38,3.38,3.38,3.38,4.35,5.40,5.50,5.84,6.02,5.28,5.11,4.65,5.69
5.41,5.04,4.63,4.80,5.31,5.41,5.99,5.62,4.93,3.90,3.75,4.12,4.27,5.40,5.93,5.47
4.92,4.81,5.02,5.26,5.20,4.49,4.25,5.35,5.93,5.48,5.00,4.57,4.65,4.02,4.36,4.74
4.80,4.02,3.68,4.76,5.21,5.89,5.74,5.62,5.33,5.37,5.86,4.67,4.24,5.73,5.57,4.81
3.75,3.90,4.93,5.58,5.73,4.75,3.79,5.30,5.37,4.03,4.52,5.19,4.97,5.17,5.62,6.07
6.07,5.66,4.70,4.05,4.31,4.51,4.98,5.89,5.28,5.11,4.65,4.86,5.08,4.89,5.67,5.48
5.00,4.89,5.67,5.48,4.49,3.85,4.95,5.21,5.57,5.02,4.81,4.98,5.69,5.84,4.74,4.66
4.82,5.27,5.74,5.62,5.11,5.31,5.38,4.84,4.73,5.32,5.69,4.65,5.11,5.28,6.02,5.84
5.50,5.15,4.31,3.34,3.85,5.10,5.66,6.02,5.84,5.50,5.22,4.39,4.27,4.30,5.17,5.62
5.53,3.79,3.63,3.38,4.89,5.66,5.89,5.38,5.52,5.65,4.82,4.03,4.66,5.41,5.56,4.84
5.08,5.31,4.92,4.80,4.74,4.27,2.85,2.85,4.75,5.82,6.00,5.33,4.85,4.25,3.34,3.35
3.68,3.38,4.76,5.41,5.78,5.79,5.40,4.98,5.10,5.74,5.82,5.30,4.51,4.69,4.76,4.98
5.60,5.53,5.84,5.50,5.22,3.75,4.36,5.44,5.37,4.69,4.86,4.68,4.52,4.50,4.80,4.52
5.15,5.50,4.46,4.90,5.58,5.58,4.36,4.24,5.46,6.00,5.22,3.75,4.36,5.28,5.53,5.11
5.58,5.73,5.10,4.65,4.97,5.03,4.81,4.19,4.94,5.42,5.31,4.92,3.90,4.36,4.36,3.90
4.93,5.48,5.53,5.11,5.57,6.00,5.33,4.74,4.27,4.12,3.75,4.74,5.69,5.54,4.72,4.74
5.00,4.68,4.52,4.63,4.76,4.80,4.97,4.68,4.93,5.62,5.37,5.13,5.40,5.79,5.79,5.40
5.13,5.37,5.65,4.72,4.74,5.00,4.68,4.02,4.52,5.60,5.90,5.30,4.80,4.51,4.98,5.89
5.28,4.81,3.75,4.98,5.47,5.56,4.89,3.95,3.85,4.05,4.89,5.66,6.02,5.14,4.30,5.17
5.86,5.99,5.89,5.03,4.24,3.75,5.22,5.94,5.22,4.14,4.31,4.50,4.80,4.93,5.58,5.58
4.90,4.27,5.02,5.43,5.67,5.47,5.14,4.43,4.51,5.53,5.28,4.36,2.85,4.27,4.74,5.33
5.69,5.54,4.72,4.74,6.00,5.80,5.17,4.97,5.03,4.24,2.85,3.63,4.89,5.66,6.07,5.76
5.76,6.07,5.66,4.89,3.38,3.63,4.12,4.46,5.52,5.46,4.69,5.08,5.19,4.89,4.76,4.73
4.84,4.85,4.30,4.27,3.84,3.63,3.38,4.76,5.21,5.89,5.82,5.93,5.88,4.97,5.13,5.46
5.93,5.14,4.30,4.65,5.10,5.66,6.07,6.07,5.28,4.36,4.24,5.03,5.89,5.82,6.01,5.76
5.40,4.98,4.81,4.93,5.41,5.56,4.42,3.75,4.81,5.48,5.53,5.11,5.58,5.73,5.10,4.65
4.30,5.14,5.32,4.80,4.51,4.69,4.76,4.92,5.47,5.56,5.30,4.78,4.62,4.76,4.73,4.63
4.35,3.38,4.05,3.85,3.34,4.31,4.63,4.97,5.34,5.08,3.84,3.63,4.76,5.60,5.52,5.38
5.89,5.66,4.70,4.03,4.61,5.43,5.56,4.84,5.19,5.32,4.98,5.22,5.80,5.29,4.67,4.85
4.46,4.03,4.66,5.44,5.30,4.81,4.19,4.94,5.58,5.31,4.98,5.40,5.16,4.61,4.94,5.45
5.78,5.78,5.15,4.69,4.27,4.30,5.17,5.86,5.99,5.27,4.99,5.27,5.45,4.89,5.08,5.13
5.13,5.11,5.22,5.35,4.46,4.81,5.57,5.96,4.98,4.63,4.92,4.67,4.43,3.75,2.85,3.63
4.35,4.63,4.97,5.34,5.34,5.34,5.34,5.19,4.51,5.00,5.32,5.43,4.53,4.17,4.82,4.50
5.14,5.56,5.43,4.53,4.17,4.82,5.15,5.50,5.84,5.93,5.82,5.41,5.20,4.49,4.25,5.35
6.00,5.60,4.12,3.79,5.30,5.37,5.33,5.62,5.20,4.03,4.31,4.63,4.97,5.31,5.40,4.54
4.18,4.80,5.19,5.31,5.40,4.94,4.82,5.66,5.30,5.11,5.13,5.84,5.41,4.97,4.80,4.81
5.02,5.02,4.99,4.99,4.30,4.85,4.85,4.80,4.92,5.45,5.08,5.36,5.88,5.55,5.13,4.97
5.34,5.27,5.45,4.94,4.45,4.29,4.78,5.30,5.56,5.47,4.54,3.64,4.46,4.85,5.14,5.47
5.93,5.22,4.36,3.75,3.90,4.02,4.70,5.66,6.02,5.14,5.02,5.43,5.45,5.27,5.27,4.79
5.22,5.08,4.79,5.38,5.65,5.46,4.33,4.54,5.47,5.93,5.22,4.36,4.46,5.34,5.48,5.00
4.89,5.67,5.74,4.80,4.63,5.40,5.90,5.46,4.69,5.08,5.23,4.53,4.95,5.31,5.41,5.74
5.76,4.98,4.76,4.69,4.51,4.80,4.80,4.51,4.69,4.76,4.92,5.40,5.31,4.97,4.63,4.82
4.17,4.53,5.23,5.08,4.39,4.69,4.76,4.98,5.60,5.79,6.01,5.46,5.13,5.19,5.56,5.14
4.50,4.31,3.34,4.67,5.80,5.82,5.36,5.08,5.70,5.24,4.97,5.58,4.38,4.24,4.86,5.79
6.01,5.82,5.27,4.99,5.50,5.55,NA,NA
>chr1:159205666-159206666
NA,NA,4.90,5.58,5.58,4.81,4.19,4.94,5.34,5.53,4.66,3.90,4.92,5.40,5.90,4.89
3.95,4.67,5.85,5.58,4.36,2.85,3.63,3.38,4.76,5.21,5.89,5.82,6.01,6.07,5.66,4.70
3.35,4.14,5.10,5.74,5.99,5.62,4.81,4.31,4.76,4.63,4.63,4.42,4.68,4.81,4.63,4.63
4.94,5.31,5.32,4.49,3.85,4.74,5.40,5.93,5.74,4.80,4.14,4.03,4.52,5.41,5.78,5.94
5.94,5.15,5.14,5.32,5.32,5.88,5.23,4.53,5.00,5.67,5.67,5.00,4.53,5.43,5.32,4.49
3.85,4.05,4.35,4.63,4.73,4.93,5.39,5.53,5.27,5.43,5.56,4.84,4.97,5.08,3.84,4.75
5.66,5.53,5.11,5.58,5.73,4.75,3.79,4.65,5.60,4.99,4.68,4.73,4.69,4.36,4.19,4.51
4.31,4.05,4.36,4.63,4.76,4.80,5.30,5.23,4.46,4.69,5.15,5.08,4.61,4.94,5.45,5.08
4.61,4.03,3.68,4.76,5.21,5.57,5.43,5.91,5.40,4.52,3.34,3.85,4.95,5.21,5.57,5.43
5.91,5.60,4.52,4.02,3.90,4.36,4.77,5.34,5.47,4.98,4.66,5.08,4.79,4.46,4.81,5.03
5.89,5.74,5.76,4.74,4.66,4.82,5.15,5.50,5.73,5.80,5.38,4.84,5.31,5.05,5.17,5.62
5.53,3.79,4.27,4.74,5.14,5.47,5.56,5.30,4.85,4.72,4.72,4.85,4.97,5.14,5.33,4.95
4.85,4.85,5.14,5.33,4.95,4.85,4.84,4.97,5.34,5.08,4.69,5.30,5.08,4.84,4.73,5.32
5.69,5.79,5.76,5.76,5.76,5.40,4.72,4.98,5.33,4.95,4.65,4.05,4.76,5.42,5.08,5.13
5.84,5.84,5.13,5.19,5.32,5.13,5.54,5.84,5.13,4.97,5.34,5.50,5.23,5.27,5.31,4.95
4.65,4.05,4.76,5.42,5.08,4.33,4.87,5.86,5.37,5.13,5.20,5.41,5.74,5.88,5.00,4.33
4.51,4.65,5.19,5.89,5.74,5.62,5.33,5.37,6.01,5.79,4.86,4.24,3.85,4.95,5.60,6.00
5.15,4.52,4.65,4.99,5.26,5.29,4.54,4.33,5.55,5.88,5.22,4.86,5.25,5.71,5.35,5.22
5.38,5.33,4.82,4.85,4.93,5.02,5.31,5.53,4.80,4.14,4.03,4.52,5.21,4.97,4.85,4.85
4.80,4.02,3.68,3.38,4.76,5.41,5.08,4.61,5.01,5.49,5.96,4.98,4.51,4.19,4.81,5.03
5.57,4.99,4.65,4.92,5.31,5.56,4.53,5.00,5.37,5.53,5.88,5.19,4.89,4.75,4.82,4.61
4.17,4.94,5.40,6.00,5.40,4.35,3.38,3.38,3.38,3.68,4.02,4.80,4.43,3.75,4.36,5.28
5.53,5.11,5.58,5.85,5.17,4.95,5.31,5.27,5.08,5.41,4.12,2.85,2.85,4.12,5.41,5.78
5.78,5.15,4.24,2.85,4.12,5.42,5.42,4.97,4.63,4.74,4.43,4.21,4.70,5.39,5.91,5.60
4.95,4.65,5.05,5.50,5.20,5.03,4.24,2.85,3.63,4.76,5.60,5.91,4.94,4.18,4.54,5.52
5.16,5.10,5.40,5.23,4.46,4.69,5.46,6.00,5.40,4.36,4.02,3.90,4.72,5.89,5.66,4.70
4.02,4.80,4.74,4.36,3.35,3.34,4.67,5.86,5.99,5.27,4.27,3.84,4.75,5.66,6.07,6.07
5.66,4.89,3.63,2.85,4.24,5.30,5.56,5.24,5.30,5.41,4.12,2.85,3.75,4.69,4.97,5.34
5.34,5.27,5.45,4.89,5.08,5.73,5.82,4.70,4.02,4.80,4.50,4.52,4.80,4.50,4.82,4.14
4.88,5.37,4.65,5.11,5.57,5.82,4.88,4.14,4.03,4.70,5.66,5.53,5.11,5.28,5.89,4.72
3.90,4.92,5.31,5.44,4.96,4.61,4.17,4.03,4.70,5.66,5.53,5.11,5.57,5.96,4.68,4.42
5.40,5.94,5.15,4.52,3.90,4.72,5.40,4.80,5.11,5.57,6.00,5.33,4.74,4.35,3.63,3.84
5.08,4.97,4.84,4.94,5.45,5.27,5.27,4.79,5.38,5.40,5.40,4.98,4.51,4.31,4.05,3.68
4.76,5.60,5.91,5.43,5.02,4.27,4.69,5.03,5.89,5.82,5.93,5.84,5.50,5.22,4.51,4.65
4.86,4.24,3.85,4.95,5.60,5.90,5.40,5.10,5.08,5.41,4.76,4.05,4.65,4.95,5.33,5.14
4.43,3.75,3.75,5.22,6.00,5.46,4.24,3.75,5.22,6.00,5.60,4.12,4.12,4.46,5.52,5.46
5.02,4.80,5.76,5.76,5.40,4.72,4.74,5.69,5.54,4.98,4.81,4.93,5.44,5.42,4.76,3.63
2.85,2.85,3.63,4.89,5.82,5.82,5.00,4.53,5.56,5.42,4.76,3.38,3.63,2.85,3.75,5.22
5.93,5.74,5.27,5.16,5.75,5.22,4.57,3.74,3.35,3.68,3.38,4.76,5.42,5.08,4.84,5.56
5.66,5.24,5.23,5.88,5.32,5.76,6.01,5.82,5.27,4.27,4.69,5.15,5.78,5.55,5.76,5.53
4.86,4.24,3.85,5.10,5.73,5.73,4.75,2.85,2.85,4.12,5.21,5.57,5.43,6.01,5.22,5.11
5.13,5.84,5.41,4.97,4.80,4.81,5.02,4.70,4.84,5.77,5.62,5.08,4.89,6.01,5.84,5.20
5.58,4.38,4.24,4.86,5.53,5.76,5.33,5.24,5.56,5.30,5.02,4.65,5.69,4.74,4.66,5.38
5.60,5.68,5.28,5.32,5.40,4.80,4.51,4.43,4.80,4.02,4.52,5.60,6.00,5.40,4.74,4.65
4.97,5.58,4.38,3.34,4.48,5.58,5.73,5.10,4.65,4.30,4.27,4.90,5.44,5.99,5.27,5.14
5.93,5.82,5.89,5.03,5.02,4.80,4.80,3.79,3.63,4.35,4.74,5.14,5.47,5.93,5.22,4.36
3.75,4.74,5.76,5.55,5.13,5.08,5.31,4.65,4.31,4.51,4.98,5.54,5.69,5.33,4.43,4.51
5.53,5.28,5.11,4.65,5.69,5.33,4.43,4.51,4.80,4.80,3.79,3.63,4.76,5.60,5.52,5.22
4.82,5.27,5.99,5.62,4.93,4.65,4.99,5.02,5.14,5.32,5.40,5.38,5.52,5.60,4.12,2.85
2.85,4.12,5.60,5.91,4.94,4.18,3.75,4.81,5.62,5.99,5.89,5.58,5.24,4.97,5.58,4.38
4.49,5.20,4.95,5.17,5.80,6.00,5.32,4.99,5.49,5.31,4.42,4.54,5.47,5.34,5.22,5.53
5.19,4.93,4.73,4.69,4.39,4.89,5.33,5.24,5.56,5.42,4.82,4.33,5.08,5.42,4.12,3.84
5.08,4.97,4.84,5.31,5.05,5.17,5.80,6.00,5.33,4.74,4.74,4.65,4.97,5.03,4.24,4.36
5.58,5.73,4.75,2.85,2.85,4.75,5.66,6.07,5.76,4.80,5.11,5.58,5.73,5.10,4.65,4.97
5.19,4.65,3.75,4.33,5.43,5.62,4.93,4.68,5.00,4.67,4.50,4.52,3.90,4.36,4.63,4.51
4.31,4.81,5.58,5.73,4.89,3.38,3.63,3.84,4.27,5.02,5.28,5.34,5.61,6.11,5.62,4.48
3.34,4.67,5.62,6.02,5.88,4.97,4.84,4.73,4.65,4.02,4.70,5.82,5.82,5.36,5.16,5.75
5.14,4.74,4.35,4.05,4.65,4.97,5.21,4.76,3.63,2.85,4.36,5.58,5.58,4.48,3.34,3.85
5.10,5.73,5.58,4.36,2.85,4.12,5.21,5.20,5.50,5.05,5.17,5.62,5.89,4.98,4.94,5.58
5.80,5.32,5.20,5.00,4.89,5.45,4.46,3.84,4.75,5.66,5.53,5.11,5.58,5.58,4.93,4.80
4.74,4.27,3.84,4.27,4.30,5.24,5.70,5.08,4.61,4.94,5.45,5.08,5.36,5.37,4.65,5.11
5.58,5.58,5.11,5.53,5.28,4.90,4.89,5.23,5.36,5.67,5.67,5.36,5.08,5.41,4.76,3.68
4.03,4.14,4.14,5.01,5.48,6.02,NA,NA
>chr1:160443253-160444253
NA,NA,4.76,5.21,4.97,5.17,5.85,5.73,4.70,4.03,4.63,5.15,5.30,4.94,4.76,4.73
4.63,4.36,4.05,4.42,4.29,4.71,5.55,5.76,5.33,4.43,3.75,4.24,5.15,5.08,5.27,5.53
5.31,5.02,4.73,4.78,5.22,5.35,5.22,4.82,5.02,5.02,4.81,4.31,4.81,5.58,5.58,4.48
4.03,5.20,5.76,4.68,4.42,5.40,5.80,5.29,4.67,4.50,4.52,4.68,5.00,4.74,4.66,5.53
5.19,4.66,4.03,4.46,4.85,5.33,5.84,5.13,5.33,5.20,5.76,5.41,4.97,4.80,4.76,4.69
3.75,4.24,5.03,5.57,5.02,4.81,4.31,4.05,4.70,5.91,5.37,5.33,5.13,5.84,5.33,4.50
4.82,4.61,5.43,5.94,5.32,5.20,4.49,4.67,5.85,5.58,4.36,3.75,5.22,5.50,5.08,4.84
4.94,5.58,5.80,5.32,5.20,5.13,5.37,5.86,5.17,4.95,5.33,5.14,4.50,4.52,4.68,5.00
4.67,4.50,4.52,4.65,4.99,5.26,5.29,4.85,4.29,4.71,5.55,5.76,4.99,4.29,4.71,5.46
6.01,5.79,5.69,5.41,4.97,4.37,4.33,5.55,5.76,4.97,4.82,5.41,5.52,4.54,4.42,5.56
5.38,5.13,5.43,5.91,4.75,3.84,4.27,4.30,5.17,5.62,6.02,5.88,4.97,4.84,5.56,5.58
4.97,4.63,4.31,4.14,5.30,5.94,5.55,5.76,5.53,5.69,5.33,4.74,4.27,3.79,4.80,4.80
4.51,4.43,4.80,4.52,5.15,5.93,5.47,4.98,4.66,5.53,5.23,4.53,4.17,4.82,4.50,5.33
5.69,4.65,3.79,3.63,4.89,5.66,5.89,5.38,5.52,5.46,5.02,5.53,5.48,4.81,4.31,4.76
4.63,4.74,3.85,4.49,5.32,5.39,4.93,4.85,5.05,4.63,4.88,5.67,5.69,4.98,4.51,4.84
5.53,5.19,4.89,4.75,4.58,4.71,5.55,5.76,5.33,4.50,4.31,4.03,5.37,5.30,5.02,5.30
5.42,4.97,4.63,4.63,3.75,3.64,4.46,5.35,5.50,5.27,5.50,5.23,5.10,5.04,4.93,5.29
5.23,4.46,4.90,5.44,5.43,4.33,4.37,4.97,4.93,5.00,5.14,5.75,5.41,5.02,4.73,4.78
5.30,5.23,5.08,4.66,4.74,4.92,4.63,4.98,5.69,5.13,4.24,4.38,5.58,5.57,4.99,4.65
4.92,5.31,5.44,4.89,4.76,4.85,4.73,4.78,5.22,5.80,5.29,4.93,5.00,4.67,4.43,4.39
4.46,5.50,5.35,4.25,4.24,5.73,5.49,4.81,4.31,4.76,4.63,4.27,3.79,5.53,5.66,4.70
3.35,4.03,5.37,6.01,6.07,5.28,4.36,4.36,5.28,5.89,4.72,4.98,5.33,5.26,5.43,5.45
5.08,5.22,4.79,4.46,4.69,5.46,5.90,5.29,4.74,3.75,4.81,5.28,6.02,5.88,5.34,4.94
4.63,4.77,4.79,5.84,6.02,5.62,4.67,3.34,3.35,4.36,5.40,5.93,5.48,5.13,5.37,5.62
4.93,4.65,4.57,5.08,5.13,5.13,5.08,4.89,5.91,5.65,5.24,4.30,4.99,5.34,4.97,4.33
4.82,5.58,5.89,5.82,5.93,5.76,5.23,4.61,4.03,3.68,4.35,4.74,4.67,5.00,5.14,5.47
5.67,4.89,5.08,5.62,5.55,4.33,3.75,4.05,4.70,5.82,5.73,4.24,4.67,5.62,6.02,5.76
5.55,5.78,5.41,4.12,2.85,3.75,5.22,5.93,5.47,4.94,4.82,5.33,5.50,5.27,4.79,4.46
4.81,5.46,5.90,5.40,4.67,4.53,5.56,5.42,4.95,4.65,4.95,5.20,4.49,4.38,5.42,5.42
4.94,4.19,4.12,4.75,5.73,5.58,4.48,4.03,5.20,5.62,5.33,5.37,5.30,5.11,5.58,5.85
4.67,3.34,4.48,5.48,5.53,5.11,5.28,5.53,5.11,5.28,5.53,5.11,5.28,5.53,5.11,5.28
5.53,5.11,5.28,5.53,5.11,5.28,5.53,5.11,5.28,5.53,5.11,5.28,5.53,5.11,5.28,5.53
5.11,5.28,5.53,5.11,5.28,5.53,5.11,5.28,5.53,5.11,5.28,5.53,5.11,5.57,5.96,4.97
4.72,4.72,4.94,5.40,5.43,5.24,5.41,5.40,4.49,4.67,5.86,5.99,5.89,5.58,5.24,4.30
5.14,6.02,5.66,4.70,3.35,3.34,4.38,5.65,5.90,5.30,4.78,4.68,4.90,5.02,5.57,5.58
4.98,4.62,5.06,5.09,4.69,4.36,4.46,5.52,5.65,4.38,4.49,5.40,5.16,4.61,4.03,4.52
5.21,5.89,5.82,5.93,5.84,5.50,5.40,4.36,4.02,4.80,4.74,4.36,3.35,4.14,5.31,5.38
4.84,5.40,5.80,5.29,4.67,4.43,4.39,4.46,5.45,4.89,3.74,3.35,3.68,4.89,5.66,5.53
3.79,4.75,5.73,5.58,5.01,4.14,4.80,5.74,5.93,5.22,4.51,5.53,5.48,4.81,4.31,4.63
4.93,4.80,4.76,4.63,4.36,3.35,4.14,5.22,5.35,5.22,5.53,5.23,5.24,5.66,5.94,5.20
5.19,4.65,4.42,4.62,4.58,4.77,5.31,5.73,5.84,5.94,5.15,4.63,4.31,4.51,4.98,5.54
4.86,5.11,5.22,5.94,5.40,4.35,3.68,3.35,4.14,5.30,5.43,4.61,4.94,5.31,5.42,4.94
4.63,4.77,5.52,5.46,4.69,5.08,5.34,4.94,4.19,4.81,5.03,5.89,5.74,5.76,4.97,4.72
4.93,5.43,5.56,5.14,4.97,4.80,4.51,4.84,5.53,5.34,4.97,4.63,4.31,3.34,4.67,5.85
5.73,4.70,4.05,4.31,4.51,4.19,4.81,5.03,4.97,5.24,5.42,5.42,5.02,4.73,3.95,4.38
5.42,5.44,4.89,4.82,5.02,5.66,5.94,5.20,5.19,4.92,4.68,4.97,4.80,4.76,4.63,4.27
3.84,4.46,5.50,5.40,4.35,3.38,3.38,3.38,3.38,3.68,4.02,3.90,4.72,5.40,5.76,6.07
5.48,4.81,3.75,4.33,5.55,5.62,5.11,5.22,5.35,4.46,4.81,5.57,6.00,5.41,5.00,5.04
4.99,5.57,5.03,4.69,5.08,5.19,4.89,4.58,4.77,5.56,5.43,4.61,4.94,5.40,6.00,5.40
4.27,2.85,4.36,5.58,5.58,4.93,3.90,3.75,4.81,5.28,6.07,5.79,5.69,5.33,4.50,4.63
4.42,4.29,4.03,4.87,5.62,6.07,5.79,5.37,4.88,4.14,4.03,3.68,4.76,5.42,5.08,5.13
5.84,5.54,5.33,5.13,5.69,4.99,4.29,4.71,5.46,5.93,5.84,5.45,4.89,5.08,4.86,5.53
5.88,5.34,4.97,4.63,4.31,4.14,5.22,5.94,5.40,4.36,4.05,4.51,4.33,4.95,5.74,5.93
5.40,4.36,4.05,4.51,4.33,5.00,5.82,5.82,4.70,4.05,4.31,4.51,4.19,4.81,5.58,5.73
4.89,3.38,3.38,3.38,3.68,3.35,4.03,5.20,5.76,5.41,4.97,4.85,4.33,5.00,5.88,5.74
5.41,5.31,5.27,5.23,5.38,5.22,4.79,4.46,4.69,5.30,5.42,5.02,4.93,4.80,4.63,4.92
4.93,4.97,4.80,4.63,4.93,4.37,4.18,4.94,5.91,5.40,4.65,4.31,4.51,4.63,4.77,5.34
5.47,5.14,4.74,4.35,3.68,4.03,4.14,4.80,5.53,5.39,4.96,4.61,5.00,5.82,5.57,4.90
5.08,5.34,4.97,4.63,4.36,4.02,3.90,4.36,4.77,4.79,5.08,4.66,4.98,5.75,5.79,5.55
5.50,5.34,5.34,4.97,4.63,4.36,4.02,4.80,4.43,3.75,4.36,5.28,6.02,5.88,5.34,5.02
4.73,4.78,5.31,5.38,4.84,5.31,5.49,5.28,5.64,5.75,4.92,4.52,4.80,4.43,4.39,4.27
5.27,5.99,5.62,4.93,4.68,5.04,4.67,4.53,5.56,5.42,4.82,4.33,5.19,5.56,5.14,4.50
4.82,4.14,4.88,5.82,5.82,5.10,NA,NA
>chr1:161764535-161765535
NA,NA,5.08,5.70,5.24,4.97,5.58,4.38,3.34,4.48,5.48,6.02,5.76,5.33,4.82,4.97
5.76,5.20,4.03,4.31,4.50,5.33,5.76,5.20,4.03,4.31,4.50,4.67,5.29,5.56,5.48,5.00
4.51,4.81,4.80,4.93,5.02,5.34,5.34,4.99,5.02,5.02,4.81,4.31,4.05,4.70,5.73,5.58
4.93,4.65,4.57,5.00,5.20,4.95,4.65,4.05,4.76,5.60,5.90,4.89,4.69,5.20,5.62,5.11
5.10,5.74,5.74,5.76,4.74,4.66,5.08,5.23,5.29,4.93,5.00,4.74,4.72,5.89,5.28,4.90
4.46,5.50,5.40,4.36,4.03,4.17,4.33,4.94,5.40,5.31,4.97,4.69,4.51,4.80,5.40,5.38
5.52,5.46,4.69,4.46,5.50,5.40,4.36,3.35,4.14,5.31,5.58,5.02,4.92,4.67,4.85,4.46
4.33,5.19,5.40,4.92,4.51,4.84,5.08,5.50,5.15,4.52,4.68,4.86,4.69,5.20,5.76,5.41
5.00,4.74,4.66,4.82,4.30,5.17,5.85,5.73,4.89,3.68,3.35,4.14,5.10,5.74,5.74,5.76
5.33,4.43,4.36,3.75,3.90,4.93,5.49,6.00,5.41,5.00,4.74,3.75,4.81,5.30,5.08,5.13
5.43,5.44,4.36,4.24,5.30,5.42,4.94,4.19,4.81,5.03,5.20,5.50,5.74,5.74,5.76,5.33
4.50,4.63,4.31,4.63,4.93,4.85,4.33,4.95,5.74,5.93,5.35,4.74,4.80,4.80,5.32,5.54
5.69,5.41,5.00,4.93,4.97,4.80,4.76,4.63,4.63,3.75,4.42,5.31,5.49,4.99,5.32,5.84
5.69,4.98,4.51,4.84,5.08,5.45,4.89,3.74,4.31,4.63,5.09,5.06,4.62,4.43,4.05,3.38
4.35,4.74,5.33,5.69,5.54,4.72,3.90,4.92,5.31,5.44,4.89,4.82,4.61,4.17,4.03,3.68
3.38,4.76,5.42,5.44,4.66,4.71,5.55,5.76,4.74,4.66,5.08,4.79,5.22,5.53,5.23,5.06
5.40,5.53,4.98,4.35,3.63,2.85,4.36,5.28,5.53,5.02,5.46,6.00,5.40,4.27,3.84,5.08
5.19,4.93,4.85,4.92,5.04,4.99,5.26,5.33,5.14,4.97,4.37,4.33,5.43,5.91,4.89,3.63
3.79,4.80,5.32,5.14,4.30,5.24,5.70,5.30,5.02,4.96,5.39,5.56,4.98,4.36,4.77,5.35
5.22,4.78,4.86,5.14,5.75,5.16,5.36,5.82,5.57,5.11,5.53,5.48,4.93,4.80,4.50,4.31
4.14,5.31,5.58,5.02,5.05,4.67,4.53,5.43,5.56,5.14,4.85,4.25,3.34,4.52,5.40,5.90
5.40,4.67,4.61,4.96,5.39,5.40,4.54,4.42,5.56,5.38,4.84,4.73,5.22,5.56,5.43,4.53
4.67,5.20,5.65,5.36,5.01,4.73,4.53,4.57,5.32,5.69,5.53,5.14,5.15,5.84,5.94,5.22
4.51,5.53,5.28,4.81,4.46,5.35,5.22,5.11,4.86,5.79,6.01,5.37,5.13,5.20,5.41,5.82
5.65,5.32,5.28,5.40,4.77,4.51,4.81,5.58,5.73,4.89,3.38,3.38,3.38,3.38,3.38,3.38
3.63,3.84,4.46,5.45,5.43,5.26,5.33,4.98,4.66,4.82,5.27,5.82,5.30,4.51,4.69,4.76
4.31,4.65,5.45,5.08,5.10,5.04,4.93,5.29,5.90,5.40,4.92,4.80,4.43,3.75,3.75,4.43
5.33,5.76,5.74,5.74,5.10,4.14,3.35,4.70,5.73,5.58,4.36,4.24,5.30,5.44,4.89,4.75
4.76,4.81,4.19,4.81,5.58,5.73,4.75,2.85,3.75,5.22,5.94,5.84,5.15,5.14,6.02,5.66
5.10,4.65,4.95,5.20,4.49,4.67,5.85,5.73,4.75,3.79,5.53,5.62,5.17,4.95,5.20,5.00
4.89,6.01,5.22,4.98,5.20,5.32,5.84,5.35,5.38,5.89,5.62,4.67,4.24,5.73,5.57,5.11
5.53,5.66,4.75,2.85,4.36,5.58,5.58,5.11,5.53,5.62,4.67,3.95,4.89,5.23,5.27,5.50
5.55,5.79,5.40,4.98,5.30,5.66,5.02,4.73,4.42,4.81,5.48,6.02,5.88,5.34,4.97,4.63
4.82,4.14,4.88,5.37,4.65,5.11,5.28,5.53,5.11,5.28,6.07,5.76,5.76,5.79,5.69,5.33
4.74,4.35,3.68,4.05,4.31,4.63,4.92,4.74,3.75,4.81,5.58,5.58,5.11,5.53,5.28,5.11
5.53,5.28,5.11,5.53,5.28,5.11,5.53,5.28,4.36,4.24,5.15,5.78,5.55,4.89,3.84,4.75
5.73,5.58,4.48,3.34,4.25,4.85,4.80,4.93,5.62,5.37,5.33,4.86,5.53,5.14,5.15,5.94
5.66,5.24,5.43,5.56,5.22,4.99,5.49,5.10,4.78,4.86,4.68,4.52,4.50,5.33,6.00,5.49
4.48,4.14,5.30,5.43,4.61,5.01,5.58,5.58,4.48,4.14,5.30,5.94,5.55,4.89,4.90,5.28
5.89,4.72,3.90,4.93,5.48,5.53,3.79,4.27,5.40,6.00,5.60,4.12,3.79,5.53,5.28,5.11
4.80,4.80,3.79,4.75,5.91,5.99,5.74,5.50,5.15,4.27,4.90,5.28,5.53,3.79,4.12,5.60
6.00,5.40,4.74,3.85,3.34,4.31,5.15,5.93,5.48,5.13,5.37,5.93,5.14,4.30,4.65,4.74
4.74,5.33,5.69,5.53,5.84,4.79,4.46,4.12,4.75,5.66,6.02,5.88,4.97,4.84,5.40,5.35
5.22,5.53,5.19,4.66,4.03,4.82,5.58,5.20,5.84,5.35,5.38,5.40,5.40,4.72,4.74,4.92
5.02,5.34,5.08,3.84,3.63,3.38,3.38,4.89,5.82,6.00,4.74,4.66,5.08,5.23,5.29,4.67
4.85,4.74,4.64,4.86,5.22,5.82,5.49,4.48,4.03,5.54,6.20,5.41,5.33,4.98,3.75,4.81
5.28,5.53,3.79,4.12,5.41,5.30,5.02,4.73,4.99,5.96,5.49,4.48,3.74,4.89,6.01,5.84
5.73,5.50,5.73,5.31,4.92,5.02,5.25,4.94,5.38,5.23,5.27,5.31,4.95,4.65,4.74,5.40
5.93,5.47,5.22,4.99,5.57,5.21,4.52,3.35,4.03,5.20,5.76,4.97,4.82,5.33,4.89,4.39
5.22,6.00,5.46,5.02,5.53,5.66,4.75,3.84,4.27,4.30,4.65,4.95,5.60,5.52,5.38,5.65
5.82,5.27,5.14,5.53,4.86,4.24,3.85,5.10,5.73,5.73,4.89,3.63,4.12,3.75,3.90,4.02
4.52,5.60,6.00,5.15,4.52,4.80,4.74,4.36,3.35,3.34,3.85,5.10,5.73,5.73,4.89,3.68
4.02,4.80,4.74,4.36,4.02,4.80,4.85,4.25,4.24,4.86,5.54,5.38,5.52,5.60,4.76,3.63
4.12,4.46,5.34,5.48,4.98,5.22,5.80,4.89,3.95,4.67,5.86,5.99,5.74,5.50,5.15,5.14
5.53,4.86,5.08,4.89,5.91,5.60,4.76,3.38,3.38,3.38,3.63,3.79,4.80,5.76,5.76,5.32
5.88,5.23,5.24,5.33,4.89,4.69,5.46,6.00,5.22,4.36,4.19,4.94,5.31,5.53,4.95,4.53
5.23,5.34,4.99,4.30,4.85,4.84,5.09,5.06,4.62,5.15,5.85,5.58,4.81,4.42,4.62,4.75
4.76,4.81,4.19,4.12,4.12,5.41,5.78,5.55,5.50,4.99,5.27,5.99,5.44,4.90,4.89,5.33
5.24,5.43,5.56,5.14,5.00,4.93,4.97,4.80,4.51,4.19,4.12,3.63,4.76,5.60,5.90,5.40
5.10,5.23,5.50,5.50,5.23,5.36,5.82,5.82,4.89,3.63,3.84,5.08,5.34,4.94,4.98,5.89
5.66,5.10,4.65,4.95,5.31,4.95,4.33,4.51,4.05,4.52,5.42,5.42,4.97,4.69,4.39,4.27
5.02,5.02,4.81,4.31,4.05,3.68,3.38,4.89,5.73,5.85,4.67,4.49,5.20,4.95,4.65,4.74
4.63,4.97,5.58,5.80,5.73,5.10,NA,NA
>chr1:165793502-165794502
NA,NA,5.57,6.00,4.74,3.75,4.12,3.63,3.38,3.38,3.38,3.38,3.38,3.38,3.38,3.38
3.38,3.38,3.38,4.89,5.82,5.73,5.11,5.31,5.41,4.93,4.85,4.93,4.80,4.76,4.63,4.35
3.68,4.05,4.31,4.63,4.93,4.80,4.81,5.02,5.26,5.31,4.80,4.63,5.40,5.90,5.60,4.76
4.05,4.06,4.33,5.38,5.31,4.14,4.48,5.58,5.58,4.36,3.75,5.22,5.93,5.47,5.14,4.43
4.36,3.75,4.98,5.75,5.79,5.79,5.40,4.98,5.10,5.74,5.99,5.44,4.36,4.24,5.03,4.97
5.17,5.62,6.02,5.88,4.97,5.13,5.55,5.76,4.97,4.33,4.67,5.40,5.90,5.60,4.12,3.84
4.27,5.15,5.84,5.35,4.46,4.12,4.12,5.60,6.00,5.35,4.85,4.30,4.82,4.84,4.81,4.68
4.99,5.69,5.67,4.88,4.88,5.37,5.53,5.88,5.19,4.93,4.81,4.19,4.12,4.12,5.42,5.08
4.84,5.40,6.01,4.94,4.84,5.08,5.31,4.94,4.14,4.63,5.05,4.85,4.93,5.44,5.31,4.92
4.68,5.00,4.93,4.97,4.80,4.51,4.84,5.08,5.45,5.43,5.49,5.50,5.32,5.31,5.27,5.43
5.94,5.32,5.29,4.85,4.68,4.73,4.69,4.51,4.65,5.37,5.36,5.43,5.94,5.32,5.29,4.94
4.82,5.41,5.67,4.80,4.14,4.94,5.45,5.30,4.82,4.51,4.65,5.45,5.08,4.61,4.03,4.52
5.21,5.89,5.74,5.76,4.99,4.62,4.75,4.82,5.02,5.41,5.75,5.14,5.00,4.74,4.66,4.82
5.15,5.84,5.94,5.40,4.36,3.35,3.74,4.51,4.81,4.31,4.65,5.19,4.97,5.24,5.65,5.90
5.30,4.37,4.18,4.94,5.67,5.48,4.98,5.31,5.58,5.02,5.05,4.63,4.80,5.74,5.56,5.29
4.93,4.86,4.69,5.54,5.54,4.69,4.86,4.68,4.52,5.15,5.50,5.84,6.02,5.28,4.36,2.85
4.75,5.73,5.73,4.75,3.84,5.08,5.34,5.19,5.02,5.49,5.47,5.10,4.92,4.70,4.71,5.43
5.44,4.36,2.85,4.27,4.63,4.76,4.31,4.81,5.62,5.99,5.27,4.99,4.99,5.27,5.74,5.76
4.97,4.82,5.30,5.45,4.94,4.17,4.53,5.43,5.53,4.95,4.61,4.73,4.99,5.69,5.69,4.99
4.68,4.81,4.98,5.54,5.60,4.98,4.76,4.63,4.63,4.31,4.63,4.92,4.67,4.74,4.36,4.02
4.80,4.74,4.35,3.38,4.05,4.65,4.95,5.29,4.85,4.68,4.85,4.73,4.69,5.54,6.20,5.41
5.33,5.14,4.43,4.39,4.89,5.55,5.79,5.75,4.98,4.66,5.53,5.23,4.53,4.95,5.67,5.41
5.02,4.73,4.78,4.97,5.14,5.75,5.16,5.36,5.82,5.57,4.36,4.36,5.57,5.96,4.97,4.72
4.72,4.51,4.81,5.62,5.43,4.33,3.75,4.05,4.70,5.66,6.07,5.76,5.76,5.79,5.69,5.33
4.43,4.39,4.89,5.23,4.61,4.03,3.68,4.76,5.60,5.52,4.46,4.12,3.63,3.38,3.38,4.35
5.40,5.93,5.47,5.22,4.99,5.49,5.10,4.14,3.35,4.36,5.40,5.93,5.47,4.54,4.33,5.46
6.01,5.76,4.80,5.11,5.58,5.85,4.67,3.95,4.89,5.23,5.27,5.50,5.55,5.94,5.94,5.32
5.33,5.14,4.97,4.37,4.18,4.94,5.91,5.60,4.12,3.79,4.80,4.80,5.11,5.28,5.53,5.11
5.28,5.53,5.11,5.28,5.53,5.11,5.58,5.73,5.10,4.65,4.97,5.21,4.52,3.35,4.14,5.30
5.94,5.79,5.75,5.14,5.00,4.67,4.50,4.31,4.03,5.37,5.30,5.02,5.46,5.90,5.29,4.67
4.43,3.75,4.36,5.57,5.82,4.88,4.63,5.40,5.56,5.48,4.49,4.67,5.85,5.58,4.90,4.46
5.50,5.22,3.75,4.36,5.57,5.82,4.88,4.63,5.40,5.90,5.65,4.38,4.24,5.13,5.69,4.68
4.33,5.43,5.44,5.11,4.65,5.69,4.74,4.66,5.38,5.55,5.55,4.89,4.90,5.58,5.58,4.93
3.90,3.75,4.81,5.57,6.00,4.74,4.66,5.53,5.19,4.89,4.76,4.90,5.02,5.26,5.20,5.00
4.89,6.01,5.22,4.78,4.86,5.14,5.56,5.31,4.97,4.69,4.39,4.89,5.33,5.24,5.43,5.40
4.92,4.76,4.63,4.35,4.05,4.65,4.97,5.21,4.76,4.05,4.65,4.30,4.27,4.39,5.22,5.93
5.47,5.14,4.74,4.27,3.79,5.53,5.48,4.48,4.03,5.37,6.01,5.79,4.86,5.33,5.37,5.86
4.87,4.33,5.38,5.80,5.15,4.27,4.90,5.58,5.58,5.11,5.30,5.82,5.89,5.03,4.81,4.46
5.52,5.40,4.65,4.42,4.68,4.73,4.84,4.85,4.97,5.19,4.94,4.17,4.33,4.51,4.05,4.36
4.63,4.76,4.31,4.63,4.63,4.97,5.42,5.42,4.52,3.35,4.14,5.22,6.01,5.39,5.10,5.06
5.09,4.63,4.27,2.85,4.36,5.58,5.58,4.48,3.34,3.85,5.10,5.91,5.37,4.03,4.52,5.19
4.97,5.24,5.42,5.08,4.84,5.31,5.49,5.02,4.81,4.31,4.81,5.62,5.37,4.03,4.31,4.63
4.97,5.34,5.88,5.32,4.80,4.51,5.22,5.50,4.46,4.39,5.22,5.50,4.46,3.84,4.12,5.21
4.97,4.85,5.35,5.50,4.46,4.39,5.22,5.50,4.46,3.84,4.75,5.66,5.89,5.38,4.79,5.27
4.99,5.27,5.82,5.30,5.11,5.58,5.73,4.75,3.84,4.89,5.23,4.61,4.82,4.63,4.76,4.98
5.76,5.20,4.03,4.52,5.45,5.08,4.61,5.01,5.48,5.89,5.38,4.79,4.46,4.39,4.43,5.14
5.75,5.16,5.10,5.40,5.56,5.48,4.98,5.31,5.41,4.96,4.77,4.72,4.94,5.40,5.39,4.89
4.75,4.76,4.81,4.84,4.82,5.27,5.74,5.76,5.33,4.74,4.27,3.84,4.46,5.23,5.29,5.04
4.99,5.02,4.27,4.90,5.28,5.89,4.72,4.74,5.00,4.68,4.02,3.68,4.35,5.40,5.50,4.46
3.84,4.12,5.21,4.97,5.24,5.65,5.90,5.30,4.85,4.72,4.77,4.73,4.99,5.76,5.74,5.89
5.19,4.65,3.75,4.42,5.56,5.66,5.24,5.43,5.56,5.14,4.85,4.46,4.36,4.73,4.62,4.74
4.84,4.97,5.31,5.40,4.94,4.77,5.08,4.64,4.98,5.42,5.44,4.89,4.76,4.81,4.98,5.40
5.76,5.79,4.86,5.33,5.37,5.44,4.36,4.36,5.58,5.73,4.89,3.38,4.05,4.65,4.97,5.21
4.76,4.05,4.65,4.97,5.21,4.76,4.05,4.65,4.97,5.21,4.95,4.06,4.33,5.08,5.42,4.95
4.65,4.97,5.19,4.92,4.80,4.74,4.27,3.84,4.27,5.27,5.82,6.01,6.07,5.48,5.01,4.17
4.53,5.43,5.32,4.98,5.10,5.73,5.80,5.58,5.02,4.73,4.69,5.37,5.62,4.48,3.74,4.89
5.91,5.46,4.24,4.36,5.58,5.73,4.89,3.63,2.85,4.36,5.58,5.85,5.17,4.97,5.21,4.52
4.03,4.61,5.08,5.41,4.76,3.68,4.05,4.31,4.76,4.63,4.31,4.03,5.37,5.62,4.48,3.74
4.51,4.81,4.98,5.60,5.79,6.07,5.28,5.11,5.53,5.66,4.89,3.38,3.63,3.84,4.89,5.33
4.82,4.51,4.65,5.40,5.52,5.22,5.53,5.34,4.94,4.98,5.54,5.69,5.41,4.97,4.78,4.68
4.81,4.84,5.53,5.19,4.66,4.71,5.55,5.76,4.74,4.66,5.08,5.45,4.94,4.84,5.19,5.32
4.49,4.67,5.62,6.02,5.14,4.30,4.65,4.05,4.89,5.73,5.73,4.70,4.03,4.61,5.08,5.45
4.52,4.03,5.37,6.01,5.76,5.76,NA,NA
>chr1:167075302-167076302
NA,NA,4.92,4.85,4.76,4.62,4.99,5.60,5.54,5.38,5.52,5.60,4.95,4.06,4.03,4.66
5.41,5.80,5.32,5.31,4.95,4.33,4.85,5.30,5.56,5.47,5.14,4.86,4.78,5.10,5.74,5.74
5.76,4.68,4.33,5.46,6.01,5.76,4.80,3.79,4.75,5.82,5.96,4.98,4.81,5.02,5.26,5.33
4.98,3.75,4.36,4.43,4.80,4.92,5.40,5.52,4.46,4.36,4.43,4.67,5.29,5.56,5.48,5.13
5.37,5.30,3.79,4.12,5.21,4.97,5.17,5.62,5.53,3.79,4.75,5.73,5.73,4.89,4.05,4.06
4.33,5.08,5.42,4.12,4.12,4.19,4.51,4.80,5.30,5.80,5.84,5.20,5.03,4.24,2.85,4.75
5.73,5.73,4.70,3.35,3.74,4.89,5.91,5.65,4.98,4.21,4.21,5.15,5.62,5.53,3.79,4.75
5.82,5.96,4.99,4.68,4.73,4.63,4.36,3.35,4.14,5.31,5.46,5.24,5.41,5.52,4.92,4.51
4.84,5.53,5.34,5.02,4.73,4.78,5.30,5.43,5.10,5.05,4.85,4.95,5.19,5.39,4.47,4.84
5.53,5.34,4.94,4.98,5.89,5.28,4.81,4.19,4.81,4.93,5.39,5.40,4.94,4.72,4.93,5.43
5.40,4.92,4.51,4.63,4.63,4.51,4.92,5.40,5.43,5.24,5.41,5.40,5.00,4.51,4.90,4.93
5.41,5.56,4.42,4.54,5.52,5.16,5.27,5.74,5.56,4.89,3.95,4.25,4.84,4.76,4.31,4.65
5.45,5.78,5.78,5.45,4.65,4.51,4.72,4.72,4.51,4.05,4.36,4.74,5.14,5.75,5.79,5.94
5.94,5.73,5.31,4.42,4.54,5.47,5.67,5.43,5.26,5.29,4.54,4.33,5.43,5.62,4.81,4.42
4.73,4.96,5.41,5.41,4.77,4.85,4.93,4.63,4.92,5.29,5.32,5.50,5.49,4.99,5.32,5.69
4.65,3.79,3.63,4.35,5.40,5.93,5.48,5.00,4.57,5.22,5.33,5.41,5.82,5.65,5.38,5.34
5.48,4.49,4.38,5.70,5.08,4.61,4.94,5.31,5.42,4.97,4.69,4.51,5.30,5.37,5.13,5.48
5.34,4.46,4.81,5.57,6.00,5.41,5.00,4.74,4.66,4.82,5.15,5.84,5.80,5.29,4.67,4.74
4.36,4.03,4.17,4.33,4.85,4.97,4.68,4.02,4.52,5.42,5.44,4.93,4.90,5.02,5.49,5.50
5.20,5.21,4.52,4.05,4.31,4.76,4.84,4.85,4.97,5.21,4.52,4.02,4.80,4.74,4.35,4.05
4.43,4.62,5.06,5.08,4.80,4.84,5.08,5.31,4.52,4.03,5.20,5.76,4.98,4.63,4.92,4.67
4.74,4.27,3.84,4.27,5.15,5.80,5.38,4.84,5.56,5.43,5.27,5.31,5.32,5.94,5.94,5.78
5.45,4.65,4.31,4.76,4.63,4.52,4.80,4.50,4.63,4.51,4.72,4.72,4.51,4.65,5.19,5.89
5.99,5.44,4.81,4.19,4.81,4.68,4.99,5.76,5.74,5.41,5.20,5.13,5.37,5.44,5.11,5.30
5.82,5.89,5.03,5.02,5.53,5.28,4.36,3.75,4.43,4.67,5.29,5.90,5.65,5.24,4.30,4.99
5.34,5.34,4.94,4.63,4.36,4.98,5.33,4.95,4.65,4.95,5.42,5.08,4.33,4.06,4.95,5.42
5.08,4.33,4.06,4.05,4.76,5.41,5.30,5.02,4.82,4.89,5.44,5.42,4.95,4.06,3.64,4.37
5.30,5.23,4.46,3.84,3.63,4.89,5.91,5.99,5.27,5.14,6.02,5.28,5.11,5.30,5.37,5.13
5.48,5.67,4.94,4.45,4.29,4.42,4.81,5.58,5.58,5.11,5.53,5.66,4.75,3.79,5.53,5.66
4.89,3.63,3.84,4.46,4.79,4.46,4.81,5.58,5.58,4.90,4.27,4.30,4.65,4.05,4.76,5.21
4.97,5.17,5.85,5.58,5.11,4.65,5.60,4.98,4.63,4.73,4.69,5.37,6.01,6.07,5.66,4.75
3.79,4.65,4.86,5.33,5.37,5.30,5.11,5.58,5.58,4.36,4.36,5.44,5.37,5.13,5.48,5.93
5.40,4.35,3.38,3.63,3.79,5.53,5.66,4.89,3.63,3.79,5.53,5.28,5.11,5.53,5.66,4.89
4.05,3.85,3.95,4.73,4.85,4.68,4.42,4.81,5.58,5.58,5.11,5.53,5.66,4.75,3.79,4.80
4.80,5.02,5.03,4.97,5.24,5.65,6.00,5.40,4.27,3.84,5.08,5.34,4.97,4.63,4.35,3.63
3.79,4.80,5.32,5.84,5.45,4.89,5.00,5.40,5.16,5.10,5.40,5.80,5.84,5.15,4.27,3.84
4.75,5.66,6.07,5.76,5.76,6.07,5.66,4.89,3.63,4.12,3.75,4.98,5.56,5.39,4.89,4.82
4.61,4.17,4.03,4.52,5.60,5.52,4.46,4.36,4.43,5.33,5.84,5.13,4.24,3.85,4.05,4.89
5.66,6.02,5.84,5.50,5.40,4.27,3.79,4.80,4.80,5.02,5.03,5.57,5.43,5.45,5.84,5.32
5.32,5.84,5.50,5.40,4.35,4.05,3.85,4.24,5.13,5.67,4.88,4.80,5.31,5.26,5.02,4.81
4.92,5.47,5.93,5.35,4.46,4.03,4.29,4.42,4.65,5.31,5.42,5.02,5.05,4.63,4.63,5.40
5.56,5.47,5.14,4.43,4.39,4.27,5.02,5.02,5.19,5.58,5.56,4.84,5.19,5.40,4.54,4.18
4.73,5.22,5.33,4.95,5.17,5.62,6.07,5.79,5.69,5.41,4.97,4.85,4.82,5.30,5.45,4.65
3.75,3.64,4.06,4.95,5.41,5.08,5.10,5.04,5.41,5.76,5.55,5.13,4.97,5.88,5.32,4.80
5.02,5.30,5.56,5.24,5.33,4.89,4.90,5.28,5.53,3.79,3.63,4.76,5.21,4.97,5.24,5.58
4.97,5.24,5.70,5.08,4.61,4.82,4.63,4.73,4.93,5.19,5.53,4.66,4.98,5.33,5.41,5.99
5.86,5.17,4.30,5.14,5.32,4.80,3.79,4.12,5.41,5.30,4.82,4.85,5.30,5.56,5.48,5.00
4.89,6.01,5.22,4.98,5.48,5.34,5.38,5.40,4.80,3.79,4.75,5.66,6.07,5.79,5.60,4.68
3.64,4.82,5.58,5.20,5.50,5.74,5.82,5.65,5.38,5.35,5.22,5.11,5.62,5.20,5.13,5.48
5.56,5.30,4.80,4.63,4.92,4.67,4.50,4.52,4.68,4.86,4.78,5.30,5.66,4.82,4.97,5.96
5.49,5.01,4.61,5.23,4.89,3.84,4.12,5.41,5.08,4.61,5.01,5.58,5.73,4.89,4.05,3.85
3.34,4.52,5.45,5.08,4.61,4.82,4.63,4.76,4.98,5.69,5.67,5.00,4.61,4.73,4.42,4.65
5.31,5.42,4.97,4.69,4.51,4.65,5.37,5.36,5.43,5.30,5.11,4.86,4.65,4.51,4.69,4.76
4.92,5.29,4.95,5.17,5.62,5.89,4.72,4.74,5.69,4.65,5.02,5.30,5.08,4.84,5.56,5.43
4.61,5.01,5.58,5.85,5.17,4.97,5.21,4.12,2.85,4.36,5.44,5.43,4.71,4.58,4.89,5.44
5.42,4.76,4.05,3.85,3.34,4.48,5.58,5.58,4.90,4.46,5.45,4.89,5.08,5.73,5.49,4.81
4.31,4.81,5.02,5.57,5.03,5.02,5.53,5.28,4.36,2.85,4.27,5.40,5.50,4.46,3.84,3.63
4.76,5.41,5.08,5.10,5.05,4.85,4.76,4.62,4.42,4.05,3.68,3.38,4.76,5.21,5.20,5.80
5.41,4.66,4.45,4.94,5.67,5.47,4.92,4.76,4.69,3.75,2.85,4.12,5.42,5.42,5.19,5.02
5.26,5.29,4.92,4.81,4.51,3.74,4.52,5.40,5.91,4.94,4.69,5.16,5.19,4.95,5.02,5.41
5.40,4.49,3.85,4.05,3.38,4.35,4.74,5.14,5.33,4.95,4.65,4.74,5.40,5.50,5.84,5.32
5.32,5.88,5.23,5.24,5.33,5.38,5.22,5.34,5.74,4.80,4.80,5.53,5.31,5.02,4.73,4.78
5.31,5.46,4.93,4.72,4.94,5.47,NA,NA
>chr1:168112749-168113749
NA,NA,5.75,5.22,4.83,4.70,4.84,5.77,5.62,5.08,4.57,4.65,4.93,5.58,5.73,4.89
3.63,3.79,5.30,5.46,5.13,5.38,5.31,4.14,4.31,4.50,4.67,5.29,5.23,4.46,4.90,5.58
5.58,4.93,4.68,4.97,4.80,4.76,4.84,4.25,4.24,5.73,5.49,4.81,4.51,4.33,4.67,5.05
4.63,4.31,4.65,5.45,5.78,5.79,5.75,5.14,4.74,4.27,3.84,5.08,5.23,4.53,4.17,5.01
5.48,5.53,4.51,4.69,4.97,5.31,5.40,4.54,4.18,4.73,5.22,5.47,5.93,5.35,4.25,3.34
3.35,4.70,5.66,6.07,5.76,5.32,5.76,5.23,4.61,4.03,3.68,3.38,3.38,3.38,3.38,4.89
5.73,5.73,4.89,3.38,3.38,3.38,3.38,3.38,3.38,3.38,3.38,4.05,4.65,4.97,5.21,4.76
4.05,4.65,4.30,5.14,5.32,5.76,6.07,5.66,4.89,3.63,3.84,4.46,5.50,5.22,4.36,3.75
4.98,5.56,5.31,4.97,4.69,4.51,4.80,5.40,4.72,3.90,4.02,4.52,5.21,5.20,5.50,5.74
6.20,5.84,5.13,5.19,5.56,5.14,4.74,4.35,3.68,4.02,4.68,5.00,4.74,3.75,4.12,4.27
5.40,6.00,5.60,4.52,4.02,4.65,4.73,4.84,5.08,5.30,4.69,5.08,5.19,4.89,4.58,4.45
4.94,5.45,4.46,3.84,3.63,4.76,5.60,6.00,5.40,4.35,3.68,4.02,3.90,4.72,5.65,5.82
5.89,5.19,4.92,4.68,5.04,4.63,4.80,5.74,5.34,4.77,4.36,4.98,5.47,5.93,5.15,4.63
4.42,4.68,4.90,5.02,5.57,5.03,4.24,2.85,4.12,5.60,6.00,5.35,4.85,4.30,4.82,5.22
5.52,5.60,4.76,3.38,3.68,4.02,4.80,4.43,4.51,5.53,5.48,4.93,4.80,4.50,4.82,4.17
4.53,5.43,5.40,4.94,4.82,5.66,5.94,5.32,5.20,4.98,5.31,5.38,4.33,4.46,5.35,5.50
5.27,5.50,5.33,4.82,4.94,5.29,5.41,5.99,5.44,4.81,4.19,4.81,4.93,5.39,5.32,5.13
5.54,5.54,4.03,3.35,4.52,5.42,5.42,4.97,4.63,4.63,4.51,4.33,4.95,5.74,5.93,5.15
4.31,4.03,5.20,5.76,5.33,4.50,4.52,4.80,4.43,3.75,4.24,5.46,5.90,5.30,4.85,4.72
4.93,5.43,5.40,4.92,4.63,4.73,3.95,4.25,5.35,6.00,5.40,4.92,4.68,5.04,5.10,5.16
5.67,4.95,4.33,4.94,5.40,5.39,4.96,5.02,5.30,5.15,5.02,4.80,5.76,5.79,4.86,5.11
5.22,5.80,5.29,5.04,4.73,4.84,5.38,5.80,5.15,4.82,4.66,4.74,5.00,5.41,6.00,5.82
4.89,3.38,3.38,3.38,3.38,3.68,4.02,4.80,4.50,4.52,4.68,4.86,3.95,4.38,5.70,5.78
5.78,5.15,4.69,5.08,5.34,4.94,4.19,4.81,5.30,5.42,4.97,4.84,4.85,4.30,5.14,5.93
5.46,4.33,4.54,5.52,5.16,5.36,5.82,5.82,4.70,4.03,4.14,4.14,4.94,5.40,6.00,5.22
4.39,4.27,4.30,4.65,4.95,5.60,6.00,5.22,4.36,4.19,4.51,4.80,4.93,5.02,5.42,5.42
4.76,4.05,3.85,3.95,4.89,5.23,5.27,4.99,4.30,5.24,5.65,6.00,5.40,4.74,3.85,3.34
4.48,5.58,5.58,4.36,3.75,4.69,4.76,4.98,5.96,5.57,4.90,4.27,5.27,5.99,5.86,5.17
4.95,5.20,5.13,5.37,5.30,5.11,5.58,5.58,4.93,4.68,4.97,4.37,4.42,5.40,5.80,5.30
4.85,4.72,4.72,4.51,4.05,4.70,5.73,5.58,4.81,4.42,4.62,4.58,4.77,5.40,5.35,4.46
4.81,5.03,5.20,5.94,5.66,5.24,5.23,5.88,6.02,5.48,4.81,4.31,4.81,4.51,4.53,4.86
5.14,5.75,5.41,5.02,4.95,5.30,5.59,5.60,5.50,5.27,5.50,5.22,4.39,5.08,5.34,4.94
4.19,4.81,5.58,5.85,4.67,3.95,4.89,5.23,4.46,4.90,5.58,5.58,4.90,5.08,5.34,4.94
4.19,4.81,5.58,5.58,4.90,5.08,5.34,4.94,4.19,4.81,5.58,5.58,5.11,4.65,5.69,4.74
3.75,4.81,5.58,5.58,5.11,4.65,5.60,4.68,3.64,4.87,5.62,5.89,5.38,4.79,5.27,5.34
5.19,4.93,4.85,4.73,4.78,5.31,5.41,4.66,4.03,4.87,5.80,5.73,4.24,4.67,5.62,6.07
6.07,5.62,5.17,4.97,5.21,4.76,3.38,3.63,3.84,5.08,5.19,4.66,4.45,4.73,5.22,5.33
4.95,5.17,5.85,5.73,4.70,4.02,4.80,4.50,4.82,4.17,4.53,5.43,5.40,4.54,4.18,4.73
5.22,5.75,5.79,5.78,5.15,4.69,5.08,5.23,4.53,4.67,5.04,4.93,5.00,4.93,5.00,4.93
5.29,5.23,5.27,5.50,5.55,5.94,5.56,4.77,4.29,4.78,4.93,4.63,4.80,5.30,5.23,5.08
5.22,4.79,5.27,4.99,5.15,5.84,5.35,5.22,5.38,5.33,5.02,4.73,4.85,5.29,5.32,5.94
5.66,5.24,5.46,5.56,4.42,4.37,5.30,5.56,5.48,5.13,5.54,5.54,4.69,4.86,5.14,5.75
5.79,5.79,5.75,5.14,5.00,4.93,5.04,4.67,4.61,4.82,4.75,4.94,5.30,5.29,5.06,5.43
5.53,5.27,5.08,5.45,4.92,4.80,4.43,4.39,4.89,5.33,4.82,4.51,4.63,5.15,5.93,5.74
5.27,5.08,5.45,4.92,3.90,4.66,5.38,5.55,5.79,5.67,4.95,4.33,4.85,4.97,4.68,4.92
5.31,5.56,4.93,4.72,4.51,4.65,5.31,5.42,4.94,4.84,4.82,5.02,5.02,4.90,4.93,5.39
5.53,4.95,4.33,4.85,4.93,5.02,5.34,5.88,6.02,5.62,4.67,4.49,5.20,5.41,5.99,5.62
4.93,4.80,4.74,4.27,4.12,4.46,5.52,5.46,4.24,3.75,5.22,5.94,5.22,5.11,4.86,5.54
4.72,3.90,4.02,4.70,5.66,6.07,6.07,5.48,4.48,3.34,4.67,5.86,5.43,4.71,4.66,5.39
5.40,4.94,4.33,4.67,5.40,5.56,5.47,4.54,4.33,5.46,5.30,5.11,5.58,5.58,4.48,3.34
4.67,5.62,6.07,5.79,4.86,5.33,5.37,5.86,5.17,4.95,5.33,5.14,4.74,4.35,4.05,3.85
4.49,5.48,5.67,4.89,5.08,5.73,5.49,4.93,3.90,4.72,5.89,5.28,5.11,4.80,5.40,4.98
4.94,5.58,5.80,5.15,5.14,5.53,5.69,5.33,4.74,4.35,3.38,3.63,4.12,3.75,3.90,4.02
4.52,5.60,5.90,4.89,3.95,3.85,5.10,5.66,6.07,5.79,4.86,4.24,4.38,5.65,6.00,5.40
4.35,3.38,3.38,3.63,2.85,4.24,5.30,5.08,4.84,4.94,6.01,5.40,4.84,4.97,5.08,4.69
5.30,5.08,4.84,5.40,5.35,4.46,4.81,5.15,5.08,5.36,5.67,5.69,4.97,4.82,5.30,5.70
4.82,4.33,5.08,5.30,4.24,3.75,5.22,5.50,4.46,4.39,4.69,4.76,4.80,4.97,5.14,5.47
5.93,5.40,4.35,3.38,3.63,2.85,4.36,5.57,5.73,5.33,5.37,5.91,4.75,3.79,5.53,5.66
4.89,3.68,4.05,4.31,4.76,4.63,4.63,4.31,4.76,4.69,4.36,4.46,5.52,5.60,4.95,4.65
4.30,4.27,3.84,4.75,5.66,5.53,4.51,4.69,4.97,5.58,5.31,4.14,3.35,3.68,4.35,4.63
4.76,4.98,5.60,5.79,6.01,5.53,5.61,5.21,4.88,3.75,4.24,5.15,5.78,5.55,4.89,4.39
5.22,5.93,5.48,4.98,5.10,5.73,5.84,6.01,4.94,4.84,5.08,5.42,4.52,4.02,4.68,4.86
4.69,5.20,5.62,4.24,4.67,5.80,NA,NA
>chr1:168304910-168305910
NA,NA,4.05,4.76,5.21,4.97,5.24,5.70,5.08,5.36,5.82,5.49,4.81,4.42,4.68,4.73
4.63,4.35,3.38,3.68,4.02,4.80,4.74,4.36,3.35,4.03,5.37,5.44,4.36,2.85,3.63,3.38
4.76,5.21,5.57,4.99,4.65,4.93,5.58,5.73,4.89,3.63,2.85,4.24,5.46,6.00,5.22,4.39
4.46,5.45,4.89,4.53,4.89,5.23,4.46,4.90,5.28,5.53,4.51,4.69,4.97,5.58,5.80,5.32
5.20,5.13,5.20,5.76,4.98,4.81,5.02,5.26,5.29,4.92,4.63,4.92,4.67,4.74,4.36,4.05
3.75,4.42,5.31,5.74,5.74,5.76,4.98,4.81,4.51,5.08,5.73,5.82,5.10,3.85,4.49,5.48
5.93,5.22,4.39,5.08,5.34,4.94,4.98,5.40,5.76,6.07,5.48,4.93,4.80,4.74,4.36,3.35
3.34,4.38,5.58,5.89,5.74,5.76,5.33,4.50,4.63,3.75,3.64,4.06,4.95,5.21,5.20,5.80
5.58,4.97,4.63,4.52,4.68,5.00,4.67,4.74,4.27,4.12,3.75,3.90,4.92,5.31,5.42,4.97
4.63,4.35,3.68,4.05,4.31,4.76,4.69,3.75,2.85,3.63,4.89,5.66,6.02,5.14,5.15,5.50
5.73,5.84,5.35,4.77,4.77,5.52,5.40,4.52,3.34,4.38,5.42,5.56,4.53,5.00,5.82,5.49
4.93,3.90,3.75,4.12,4.75,5.66,6.07,5.76,5.32,5.84,5.50,5.22,3.75,2.85,4.75,5.66
6.02,5.84,4.79,5.22,4.82,4.30,5.17,5.62,5.53,5.11,5.58,5.73,4.89,3.38,3.63,2.85
4.36,5.44,5.99,5.89,5.19,4.94,4.14,4.14,4.82,5.15,5.93,5.48,4.98,5.10,5.49,5.43
5.91,5.60,4.76,3.68,4.02,4.80,4.43,4.39,4.27,5.15,5.84,5.80,4.89,4.69,5.54,6.20
5.89,5.21,4.52,3.35,3.34,3.85,4.05,4.35,4.74,4.80,4.92,5.45,5.78,5.79,5.40,5.13
5.54,5.54,5.13,5.32,5.19,4.84,4.73,5.22,5.33,4.95,4.85,4.85,4.80,4.92,5.19,4.97
5.24,5.58,5.89,5.82,5.30,5.11,5.57,5.96,4.99,4.73,4.61,4.17,4.82,5.15,6.00,5.46
4.24,4.36,5.44,5.37,4.03,4.48,5.58,5.58,4.93,4.80,4.74,4.35,4.05,3.85,4.49,5.48
5.56,4.89,3.95,4.25,4.85,4.67,5.00,4.93,5.00,5.41,5.69,4.65,5.11,5.58,5.73,4.89
3.68,4.02,4.68,5.04,4.63,4.88,5.82,5.49,4.81,3.75,3.64,4.06,4.05,3.38,4.35,4.74
5.14,5.33,5.41,5.99,5.86,4.67,4.24,4.86,5.53,5.14,5.27,5.99,5.86,4.67,3.95,4.86
4.93,5.00,5.14,5.33,5.41,5.82,5.30,3.79,4.12,5.21,5.57,4.99,4.65,4.02,4.52,5.60
5.52,5.22,4.82,4.30,4.65,4.74,4.74,4.80,4.93,5.58,5.85,4.67,3.34,4.31,5.15,5.50
4.46,3.84,4.75,5.73,5.73,4.75,3.79,4.80,4.80,5.02,5.03,4.97,4.65,4.74,5.40,5.50
5.84,6.02,5.62,4.67,3.34,3.35,3.68,3.38,4.89,5.73,5.73,5.10,4.65,4.30,4.27,3.84
4.75,5.82,6.00,4.74,4.36,4.77,4.79,4.46,3.84,4.27,4.63,4.97,5.42,5.42,4.12,3.79
5.53,5.48,4.93,3.90,4.72,5.89,5.66,4.89,3.63,3.84,4.89,5.23,5.27,5.74,5.93,5.40
4.74,4.65,4.30,4.27,4.90,5.44,5.37,5.13,5.48,5.93,5.35,4.85,4.30,5.14,6.02,5.48
4.48,3.34,3.85,5.10,5.73,5.58,5.01,4.14,4.14,5.01,5.48,5.89,4.72,4.74,6.00,5.57
4.36,2.85,3.63,4.76,5.42,5.56,4.53,4.17,4.82,4.50,4.80,4.93,5.48,5.53,5.11,5.44
5.99,5.41,5.33,5.14,4.74,4.35,3.38,3.63,2.85,4.36,5.58,5.58,4.81,4.31,4.51,4.19
4.81,5.58,5.58,4.36,2.85,4.75,5.73,5.73,4.89,3.63,2.85,4.36,5.28,5.53,5.11,5.58
5.58,4.36,4.36,5.28,5.53,5.11,5.58,5.58,4.36,2.85,4.75,5.73,5.73,4.89,3.63,2.85
4.36,5.28,5.53,5.11,5.58,5.58,4.36,4.36,5.28,5.53,5.11,5.58,5.58,4.36,2.85,4.75
5.73,5.73,4.89,3.63,2.85,4.36,5.58,5.73,4.70,4.05,3.75,3.64,4.87,5.85,5.58,4.36
2.85,4.75,5.73,5.58,4.36,2.85,4.75,5.82,5.73,4.24,3.85,5.10,5.73,5.58,4.36,4.36
5.28,5.53,3.79,3.63,3.38,3.38,3.38,3.38,4.89,5.66,5.53,5.02,5.46,5.90,5.30,4.85
4.82,5.41,5.52,4.54,3.64,4.46,4.85,4.67,5.29,5.80,5.22,4.78,4.86,5.14,5.33,4.95
5.24,5.70,5.30,5.02,4.96,5.39,5.40,4.94,4.33,4.95,5.31,5.26,5.43,5.45,5.27,5.50
5.55,5.78,5.15,4.69,5.08,5.23,5.24,5.66,5.30,5.11,5.62,5.55,4.33,3.75,4.65,5.31
5.56,4.53,4.67,5.40,5.80,5.22,4.98,5.40,5.79,5.78,5.70,4.82,3.64,4.37,4.97,5.14
5.75,5.41,4.82,4.85,4.93,4.63,4.92,5.40,5.39,4.66,4.03,4.06,5.10,5.73,5.58,5.01
4.61,5.08,5.15,4.24,3.75,4.43,4.67,4.92,4.63,4.92,5.52,5.41,4.82,4.85,5.30,5.56
5.74,4.95,4.33,4.85,4.93,4.85,4.95,5.22,5.65,4.93,4.69,5.20,5.88,4.88,4.80,5.53
5.31,4.97,4.69,3.75,4.36,5.44,5.99,5.41,5.29,4.94,4.82,5.66,5.56,4.77,4.70,5.30
5.29,5.06,5.23,5.53,5.22,4.79,5.27,5.50,5.33,4.82,4.94,5.40,5.43,4.53,5.00,5.82
5.80,4.67,3.34,3.35,3.68,3.38,3.38,3.38,3.38,3.38,3.38,4.76,5.21,5.89,5.82,6.01
5.76,4.80,3.79,4.12,5.21,5.89,5.74,5.76,5.41,5.00,4.74,4.66,5.53,5.19,4.89,4.58
4.03,4.06,4.74,5.40,5.94,5.40,4.84,4.97,5.34,4.99,4.30,5.24,5.42,5.42,5.19,5.02
5.57,5.19,4.94,4.14,4.80,5.53,5.19,4.84,4.73,4.65,4.92,5.31,5.42,5.19,4.51,3.74
4.31,4.50,5.14,5.47,5.67,4.94,4.18,4.37,5.30,5.56,5.47,4.54,4.42,5.40,5.35,4.77
4.63,4.94,5.58,5.56,4.77,4.70,5.30,5.29,4.77,4.94,5.40,5.39,4.96,4.77,4.72,4.85
4.93,4.85,4.93,5.44,5.42,4.52,3.35,4.14,5.30,5.43,5.27,5.53,5.39,4.93,4.81,4.19
4.81,5.44,5.99,5.41,5.29,4.54,4.42,5.31,5.73,5.84,5.80,5.40,4.67,4.53,5.46,5.56
4.92,5.02,5.65,5.20,4.67,4.61,4.96,5.39,5.53,4.95,4.33,4.51,4.81,5.58,5.73,4.70
4.05,3.75,3.64,4.87,5.85,5.58,4.36,2.85,3.63,4.89,5.73,5.73,4.75,2.85,4.36,5.28
5.89,5.38,5.35,5.22,4.78,4.86,5.14,5.56,5.19,4.33,4.87,5.85,5.73,4.75,3.84,4.46
5.50,5.22,4.39,4.46,5.45,4.89,5.08,4.86,4.65,5.02,5.03,4.97,4.65,4.74,5.40,5.50
5.84,5.53,4.86,5.33,5.37,5.86,4.87,3.64,4.54,5.40,5.39,4.93,4.81,4.63,4.63,4.51
4.98,5.60,4.65,3.79,3.63,4.76,5.60,5.91,5.43,5.57,5.21,4.52,3.35,4.14,5.10,5.05
4.65,4.05,4.89,5.73,5.73,5.10,4.06,3.64,3.75,4.05,4.52,5.60,5.52,4.46,4.12,4.75
5.66,5.53,5.02,5.30,5.42,5.19,NA,NA
>chr1:169058890-169059890
NA,NA,6.07,6.07,5.62,4.67,4.49,5.48,5.34,4.46,4.81,5.15,5.78,5.55,5.76,6.02
5.66,4.75,3.79,5.53,5.48,5.01,4.61,5.23,5.76,5.93,5.82,5.89,5.21,4.12,3.79,5.53
5.28,4.36,4.36,5.28,5.53,5.11,5.28,5.53,3.79,4.75,5.66,6.07,5.76,4.80,5.11,5.28
5.53,3.79,3.63,4.89,5.66,6.07,6.07,5.28,5.11,5.53,5.28,5.11,4.80,5.76,5.76,4.80
5.11,5.58,5.58,5.11,4.80,5.76,6.07,5.66,4.75,3.79,4.80,5.76,5.76,5.76,5.76,4.80
3.79,4.75,5.66,6.07,5.76,4.80,5.11,5.28,5.53,3.79,3.63,3.38,4.89,5.66,5.53,5.11
5.28,5.53,3.79,3.63,4.89,5.66,6.07,5.76,5.76,6.07,5.66,4.75,3.79,5.53,5.28,4.36
2.85,4.75,5.66,6.07,5.76,5.76,6.07,5.66,4.89,3.38,3.63,4.12,4.19,4.51,4.98,5.76
5.74,5.89,5.21,4.12,4.12,4.46,5.52,5.60,4.76,3.68,4.05,4.31,4.76,4.63,4.27,4.12
3.75,4.74,5.84,5.69,4.97,4.82,5.30,5.41,4.76,4.05,4.65,5.05,5.31,4.84,4.97,5.88
5.32,5.76,6.07,5.66,4.89,3.38,3.63,4.12,3.75,4.74,5.84,5.84,4.74,3.75,4.12,4.27
4.74,5.33,5.76,5.20,5.33,5.73,5.49,5.01,4.14,4.63,5.04,4.68,4.52,5.15,6.00,5.60
4.95,4.65,5.05,5.10,4.98,5.48,5.56,5.29,4.67,4.85,4.85,4.30,4.27,4.69,5.03,4.97
4.65,4.05,3.38,4.35,4.98,5.21,4.80,4.43,4.05,3.38,3.38,3.38,3.38,3.38,3.38,3.38
4.76,5.21,4.97,4.65,4.05,3.38,3.38,3.38,3.38,3.38,3.38,4.89,5.73,5.58,4.81,3.75
4.98,5.47,5.34,5.38,5.54,4.86,5.33,5.37,5.91,4.89,4.05,3.85,4.24,5.73,5.49,4.48
3.74,4.89,6.01,5.84,5.32,5.33,5.14,4.43,4.51,4.65,5.69,5.32,4.99,5.57,5.03,4.69
5.08,5.19,4.66,4.03,4.46,4.85,4.80,4.52,4.50,5.14,5.56,5.31,5.02,4.73,4.53,4.89
5.91,5.60,4.95,4.65,4.97,5.03,5.02,5.53,5.66,4.70,4.03,4.14,4.80,5.31,5.32,5.80
5.46,5.24,5.30,5.41,4.76,4.05,4.65,4.97,5.21,4.52,3.35,3.74,4.51,4.90,4.76,4.62
4.85,5.29,4.95,5.24,5.65,5.52,5.38,5.89,5.66,4.75,2.85,4.36,5.44,5.37,5.13,5.48
5.93,5.22,4.39,4.27,5.27,5.82,5.30,4.51,5.22,5.94,5.84,5.32,5.20,4.98,5.31,5.38
4.33,4.46,4.85,4.67,4.92,5.02,5.34,5.53,4.84,4.81,4.76,4.75,4.62,4.78,4.97,4.93
4.92,5.02,5.34,5.53,4.84,4.51,4.31,4.65,5.31,5.08,4.33,4.46,5.35,5.94,5.22,5.11
5.73,5.57,5.11,5.53,5.66,4.70,4.02,4.80,4.43,4.39,4.27,5.15,5.94,5.43,4.61,4.03
4.70,5.73,5.73,4.75,3.79,5.53,5.48,5.01,4.14,4.88,5.37,5.79,5.76,5.32,5.76,5.33
4.82,4.85,4.93,4.85,4.76,4.62,4.42,4.05,3.68,3.38,3.38,4.35,4.63,4.97,5.42,5.31
4.65,3.75,4.33,5.46,6.01,6.07,5.62,5.17,4.97,5.03,4.24,4.36,5.58,5.58,4.90,5.08
5.23,5.24,5.33,4.89,4.90,5.57,5.73,5.33,5.37,5.91,4.89,3.68,4.02,4.65,4.57,4.53
4.86,5.41,5.76,5.74,5.27,5.14,6.02,5.66,4.75,3.84,4.27,5.15,5.50,5.05,5.24,5.65
5.52,5.22,5.38,5.33,5.24,5.56,5.30,4.24,2.85,3.63,4.76,5.42,5.42,5.02,5.05,5.10
5.43,5.74,5.10,4.92,4.95,4.61,4.17,4.03,4.70,5.82,6.00,5.33,4.50,4.31,3.74,4.89
5.67,5.47,5.22,4.99,5.57,5.58,4.82,3.64,4.37,5.18,5.42,5.23,4.56,4.81,5.57,6.00
4.74,3.75,4.12,3.63,4.76,5.60,5.90,4.89,4.78,5.10,5.74,6.20,5.84,5.13,5.38,5.31
4.14,4.48,5.48,5.53,5.11,5.57,5.96,4.68,4.33,5.46,5.30,5.11,5.57,5.73,5.33,5.37
5.86,4.67,3.34,4.52,5.31,5.44,4.96,5.02,5.30,5.41,4.12,2.85,4.24,5.15,5.78,5.55
5.76,5.53,4.86,5.08,4.57,4.65,4.52,4.63,4.97,5.34,5.08,3.84,3.63,4.35,4.63,4.73
4.93,5.19,5.88,6.02,5.66,4.75,2.85,4.24,5.15,5.78,5.78,5.15,5.02,4.80,4.80,5.11
5.58,5.58,4.36,3.75,4.69,4.76,4.80,4.97,4.93,4.92,5.02,5.31,5.32,4.49,3.85,4.05
4.76,5.21,4.97,4.65,4.74,5.40,5.50,4.46,3.84,3.63,4.76,5.21,4.97,4.65,4.05,4.76
5.60,5.90,5.30,4.80,4.51,4.19,4.81,5.58,5.73,4.89,3.68,4.03,4.61,5.23,5.38,4.66
4.74,5.84,5.67,4.88,4.80,5.31,5.32,5.80,5.46,4.53,4.95,5.53,5.43,5.24,5.66,5.94
5.73,5.50,5.32,5.31,5.13,5.19,5.56,4.82,4.84,4.97,5.08,4.39,5.22,5.94,5.40,4.42
4.54,5.40,5.19,5.13,5.43,5.44,4.90,4.27,5.15,5.94,5.43,5.10,5.40,5.80,5.22,4.78
4.73,4.85,4.68,4.78,4.93,4.85,4.76,4.75,4.75,4.89,5.41,5.56,4.42,3.75,4.63,4.50
4.80,4.93,5.62,5.43,4.33,3.75,4.63,4.63,4.76,4.31,4.63,4.50,5.33,5.69,5.79,6.07
5.48,4.93,4.65,4.73,4.18,4.68,5.76,5.20,5.13,5.20,5.41,5.99,5.91,5.10,4.65,4.95
5.33,5.14,4.43,4.39,4.27,5.02,5.43,5.45,5.27,5.34,5.19,4.89,4.82,4.61,4.95,5.31
5.41,5.99,5.44,4.90,4.27,5.27,5.82,5.30,3.79,4.27,5.40,5.94,5.22,4.98,5.48,5.93
5.40,4.35,3.63,2.85,4.24,5.03,5.20,5.80,5.58,5.02,4.73,4.69,5.54,5.84,5.13,5.08
5.31,4.92,3.90,4.72,5.65,5.82,5.41,5.31,4.95,4.61,4.96,5.19,5.34,5.34,5.34,4.97
4.63,4.52,4.68,5.04,5.10,5.08,5.41,4.95,3.85,4.24,5.73,5.80,4.87,4.33,5.19,5.56
5.14,5.00,5.04,4.99,5.26,5.33,5.14,4.86,4.53,4.89,5.91,5.40,4.92,4.80,4.74,4.74
4.06,4.03,4.66,5.39,5.40,4.92,4.51,4.84,5.08,5.23,4.89,4.69,5.37,5.62,4.93,3.90
4.36,4.77,5.52,5.40,4.92,4.65,4.57,5.00,5.48,5.56,5.40,4.63,4.80,5.74,5.34,4.46
4.81,5.58,5.58,4.81,4.31,4.51,4.98,5.89,5.66,5.10,4.43,4.21,4.21,4.98,5.65,5.91
4.89,3.74,3.35,4.70,5.66,5.53,3.79,3.63,4.35,5.40,6.00,5.65,4.38,3.34,3.35,4.52
5.60,6.00,5.22,4.39,4.27,5.15,5.94,5.43,5.36,5.82,5.82,4.75,3.84,4.89,5.33,5.24
5.23,5.53,5.22,4.79,4.46,4.69,5.03,5.20,5.80,5.41,4.66,4.03,4.06,4.74,4.74,4.67
4.92,4.63,4.92,5.40,5.19,4.33,4.46,4.84,4.73,4.76,4.62,4.42,4.81,5.49,5.73,4.24
3.85,5.10,5.66,5.53,5.11,5.28,6.07,6.07,5.28,4.81,4.19,4.81,4.68,4.78,5.30,5.80
5.22,4.98,5.48,5.93,5.22,4.39,4.27,5.27,6.20,5.84,4.96,4.73,5.10,5.71,5.80,5.40
5.10,5.08,5.15,4.81,4.19,4.51,NA,NA
>chr1:169478546-169479546
NA,NA,5.91,5.37,4.03,4.52,5.40,5.52,4.46,4.12,3.63,4.89,5.66,5.53,3.79,4.75
5.73,5.73,4.75,4.12,3.75,3.90,4.52,5.15,6.00,5.60,4.12,2.85,2.85,4.12,5.21,5.20
5.80,5.58,4.94,4.98,5.54,4.86,4.24,3.85,4.95,5.60,5.52,5.38,5.89,5.28,4.36,2.85
4.27,4.74,5.14,5.47,5.93,5.22,4.36,4.19,4.51,4.98,5.60,5.79,6.01,5.37,5.33,5.13
5.69,4.97,4.72,4.72,4.94,5.29,5.32,5.80,5.41,4.96,4.61,4.67,5.40,5.56,5.47,4.92
4.51,4.84,4.82,5.27,5.99,5.91,5.10,3.85,4.24,5.73,5.57,4.90,4.89,5.33,5.24,5.56
5.30,5.02,4.65,4.86,5.08,4.51,4.90,4.68,4.99,5.76,5.55,4.71,4.58,4.62,4.85,5.47
5.56,5.29,4.67,4.74,4.35,3.38,4.05,4.65,4.30,5.14,6.02,5.28,4.36,4.36,5.57,5.96
4.68,4.18,4.94,5.67,5.48,4.49,4.67,5.85,5.73,5.10,4.06,4.03,4.66,5.41,5.31,4.98
5.48,5.93,5.40,4.35,3.38,3.38,3.68,3.35,3.74,4.51,5.19,5.34,5.34,5.50,5.55,5.78
5.45,4.94,4.14,4.80,5.31,4.95,4.85,5.35,6.00,5.46,4.24,4.36,5.28,5.53,3.79,4.12
5.21,4.97,4.65,5.10,5.82,5.82,5.00,4.33,4.94,5.47,5.93,5.22,4.51,5.53,5.28,4.36
4.36,5.58,5.73,4.70,4.03,4.14,4.14,4.94,5.40,5.91,4.94,4.18,4.37,4.97,5.41,5.69
5.53,5.14,5.15,5.84,5.94,5.22,4.39,4.27,5.02,4.99,4.65,4.52,5.15,5.93,5.47,5.14
4.85,4.25,3.95,4.86,5.14,5.56,5.43,4.53,5.00,5.82,5.49,4.48,4.03,5.54,6.20,5.41
5.20,4.49,4.38,5.65,6.00,5.35,4.46,4.33,5.19,5.56,5.22,4.99,5.02,4.99,5.50,5.33
5.24,5.46,5.56,4.42,4.68,5.76,5.20,5.13,5.32,5.39,4.93,4.73,4.63,4.52,4.68,5.04
5.10,5.23,5.38,5.22,5.52,5.40,4.52,4.03,5.37,5.93,5.88,5.19,4.66,4.71,5.55,5.76
5.33,4.74,4.35,3.63,3.79,4.65,5.69,5.41,5.04,4.63,4.80,5.67,5.79,5.78,5.15,5.02
5.53,5.66,4.89,3.38,3.68,3.35,4.03,5.37,5.44,4.90,4.46,5.23,5.40,5.10,5.16,5.40
4.98,5.31,5.58,4.94,4.84,5.53,4.97,4.84,5.56,5.38,4.84,5.40,5.35,5.22,5.53,5.23
4.53,4.95,5.67,5.79,5.94,5.94,5.20,5.58,5.24,4.97,5.03,4.69,4.46,5.23,5.29,4.67
4.43,4.39,4.27,5.27,6.20,5.54,4.03,4.48,5.58,5.58,4.90,4.89,5.33,5.17,5.37,5.15
5.13,5.74,5.93,5.22,3.75,4.24,5.03,5.89,6.20,6.20,5.74,5.10,4.14,4.48,5.58,5.73
4.70,4.02,4.68,4.86,4.69,5.37,5.86,4.67,3.34,3.35,3.68,4.89,5.66,6.02,5.14,5.15
5.50,5.74,5.82,5.30,3.79,3.63,4.89,5.91,5.37,5.33,5.62,5.74,5.89,5.03,4.24,2.85
4.27,4.74,5.33,6.00,5.82,4.70,4.02,4.68,4.97,4.37,4.33,5.43,5.44,4.90,4.46,5.23
5.40,5.10,5.16,5.40,5.13,5.37,5.30,5.11,5.58,5.73,4.89,3.38,3.68,4.03,4.61,5.23
4.89,4.90,5.57,6.00,5.41,5.00,4.67,4.43,4.51,4.65,4.86,5.33,5.20,5.76,5.33,4.74
4.27,2.85,4.36,5.58,5.58,5.11,4.80,4.80,5.11,5.57,5.73,5.33,5.37,5.44,4.36,4.36
5.58,5.58,5.11,5.30,5.46,5.13,4.97,5.08,4.90,5.28,6.07,5.76,4.80,4.51,5.22,5.50
5.84,5.53,4.86,5.33,5.37,6.01,5.76,5.40,5.38,4.79,5.84,5.32,4.80,3.79,3.63,4.35
5.40,5.50,4.46,4.90,5.28,6.07,6.07,5.28,4.90,4.89,5.23,5.36,5.82,5.57,5.11,5.53
5.28,5.11,5.53,5.66,4.75,3.79,5.30,5.37,5.13,5.48,5.34,5.38,5.54,5.69,5.33,4.43
4.39,4.89,5.23,4.61,5.01,5.62,5.37,5.33,4.86,5.53,5.14,5.27,6.20,5.84,5.13,5.08
5.30,5.02,5.30,5.37,5.33,4.86,4.65,5.02,5.15,5.78,5.78,5.15,4.81,4.46,4.79,5.84
5.53,5.69,5.33,4.43,3.75,4.36,5.28,6.07,5.79,5.37,5.00,4.33,4.51,4.05,4.52,5.21
5.57,5.43,6.01,5.22,5.11,4.86,4.65,3.79,4.27,4.74,4.67,4.92,4.85,4.93,5.39,5.32
5.00,4.57,5.32,5.69,4.65,4.51,5.22,5.50,5.84,6.02,5.66,4.89,3.68,4.02,4.80,4.74
4.35,3.68,4.03,4.14,4.14,4.03,3.68,3.38,4.89,5.73,5.73,5.10,4.65,4.30,4.27,3.84
3.63,3.38,4.89,5.91,5.37,4.03,4.52,5.19,5.57,5.43,6.01,5.84,5.15,4.82,4.66,4.98
5.33,5.41,5.99,5.91,5.10,4.65,4.97,5.19,4.65,3.75,3.64,4.82,5.70,5.30,5.24,5.46
5.80,5.15,4.27,4.39,4.69,4.97,5.31,5.56,5.22,4.57,3.74,3.35,4.36,5.40,5.93,5.47
5.14,4.74,4.36,3.35,3.74,4.57,4.65,4.02,3.68,3.38,4.89,5.73,5.58,4.81,4.46,5.34
5.74,5.27,5.16,5.52,4.92,4.76,4.63,4.63,4.31,4.76,4.84,4.25,3.34,4.31,5.15,6.00
5.46,5.02,5.30,5.82,5.89,5.19,4.65,3.75,4.42,5.56,5.58,5.02,4.92,4.74,4.72,5.89
5.62,4.67,4.24,5.73,5.49,4.93,4.65,4.83,5.10,4.73,4.96,5.43,5.91,4.70,4.03,4.17
4.53,5.23,5.08,4.90,5.44,5.43,5.13,5.08,5.42,4.12,2.85,2.85,4.27,4.63,4.76,4.92
5.29,5.26,5.43,5.91,5.46,5.02,5.53,5.66,4.89,3.38,3.68,4.03,4.61,5.16,5.52,4.54
4.42,5.56,5.41,4.89,4.58,4.71,5.46,5.93,5.84,5.50,5.40,4.27,2.85,4.36,5.58,5.85
4.67,4.49,5.40,5.79,5.94,5.94,5.73,5.31,4.84,4.97,5.08,4.39,4.69,4.76,4.98,5.96
5.49,4.93,4.65,4.99,5.02,4.27,4.69,5.46,5.90,5.29,4.67,4.50,4.82,4.14,4.14,4.82
4.50,4.80,4.52,4.50,5.33,6.00,5.49,4.48,4.14,5.10,5.74,5.99,5.91,4.89,4.05,4.65
4.30,4.99,5.27,5.50,5.40,4.36,3.35,4.03,5.54,6.20,5.41,5.33,4.98,4.66,5.08,5.23
5.30,4.37,4.33,5.55,5.76,5.33,4.50,4.31,4.14,5.31,5.38,4.33,4.06,5.10,5.82,6.00
4.74,4.66,4.82,5.15,5.80,5.58,5.19,4.80,4.84,5.19,5.32,4.98,5.31,5.38,5.13,5.43
5.91,4.89,3.38,3.63,3.79,5.53,5.66,4.89,4.05,4.06,4.33,4.97,5.53,4.94,5.28,5.68
5.60,5.76,6.02,5.48,4.93,4.80,4.85,4.25,3.34,3.35,4.52,5.60,6.00,5.35,4.25,3.95
4.86,4.68,4.92,5.19,5.57,5.43,5.45,4.46,4.69,5.03,5.57,5.02,5.19,5.42,5.42,4.95
4.65,4.30,4.82,4.84,4.51,4.80,5.30,5.90,5.46,4.69,4.46,4.79,4.46,4.81,5.03,5.57
4.99,5.04,5.29,5.23,5.08,4.66,4.74,5.00,4.93,4.92,5.02,5.34,5.08,4.90,5.57,5.73
5.08,4.89,5.91,5.46,4.24,2.85,4.27,4.74,4.67,5.29,5.80,5.84,5.15,5.14,5.93,5.82
5.89,5.58,5.24,4.30,5.14,5.93,NA,NA
>chr1:169932557-169933557
NA,NA,5.15,5.94,5.94,5.55,5.50,4.99,5.02,4.99,5.04,5.00,4.68,4.02,4.70,5.66
6.02,5.88,4.97,5.13,5.55,5.76,5.33,4.85,4.85,4.97,5.03,4.69,4.27,5.27,5.82,6.01
5.76,4.80,4.51,4.69,4.76,4.31,4.05,4.52,5.42,5.44,4.66,4.71,5.46,6.01,5.76,5.76
6.01,5.46,4.71,4.66,5.44,5.30,5.02,5.53,5.28,4.90,5.08,5.19,4.93,4.90,4.51,3.74
4.31,4.50,4.80,4.02,3.68,4.35,4.74,4.80,4.02,3.68,4.89,5.91,5.43,4.33,3.75,4.05
3.68,3.38,3.38,3.38,3.38,4.76,5.21,4.97,5.24,5.58,4.97,5.24,5.58,4.97,5.24,5.65
5.90,5.29,4.74,4.66,5.53,5.34,5.02,4.73,4.53,4.57,4.65,4.92,5.45,5.08,5.27,5.31
4.95,5.17,5.86,5.43,4.71,4.66,5.19,5.34,5.50,5.23,5.27,5.53,5.31,5.02,4.93,4.78
4.29,4.77,5.56,5.38,4.84,5.56,5.46,5.24,5.66,5.74,5.29,4.80,4.96,4.36,4.74,5.29
5.56,5.74,4.80,4.63,5.40,5.80,5.22,4.98,5.48,5.93,5.40,4.74,4.06,3.64,4.37,4.97
5.14,5.75,5.41,4.82,4.85,4.93,4.63,4.92,5.40,5.39,4.66,4.03,4.87,5.85,5.73,4.70
3.35,4.14,5.31,5.38,4.33,4.46,4.85,4.80,4.92,5.19,5.20,5.94,5.66,4.82,4.85,5.30
5.56,5.74,4.95,4.33,4.85,4.93,5.02,5.31,5.56,5.14,4.43,4.51,4.65,5.37,4.88,4.80
5.74,5.56,5.29,4.74,3.75,4.81,5.44,5.99,5.41,5.29,4.54,4.42,5.56,5.66,4.82,4.94
5.52,5.41,5.24,5.46,5.56,4.84,5.38,5.56,4.84,5.38,5.56,4.42,4.54,5.40,5.43,4.53
5.00,5.82,5.57,4.36,2.85,3.63,3.38,4.76,5.21,5.89,5.82,5.30,3.79,3.63,3.38,4.76
5.42,5.08,5.13,5.55,5.76,5.41,5.00,4.74,4.66,5.53,5.19,4.89,4.58,4.03,4.06,4.74
5.40,5.94,5.40,4.84,4.97,5.34,4.99,4.30,5.24,5.42,5.56,4.93,4.93,5.43,5.40,4.94
4.33,4.95,5.53,5.19,4.84,4.73,4.65,4.92,5.40,6.00,5.35,4.25,3.95,4.73,4.63,4.92
5.47,5.67,4.94,4.18,4.37,5.30,5.56,5.47,4.54,4.33,5.43,5.44,4.81,3.75,4.98,5.75
5.41,4.82,4.94,5.52,5.41,4.82,4.85,5.18,5.65,5.43,4.96,4.72,4.85,4.93,4.85,4.93
5.44,5.42,4.52,3.35,4.03,5.54,5.54,5.13,5.32,5.39,4.93,4.81,4.19,4.81,5.44,5.99
5.41,5.29,4.94,4.77,5.08,5.25,5.71,5.80,5.40,4.67,4.53,5.46,5.56,4.92,4.73,5.10
5.47,5.49,4.99,5.22,5.56,5.43,4.93,4.93,5.43,5.40,4.92,4.81,4.51,3.74,4.31,4.50
4.80,4.02,3.68,4.35,4.74,5.33,6.00,5.57,5.11,4.65,4.86,4.24,4.67,5.62,5.89,4.72
4.74,5.69,4.65,5.11,5.58,5.85,5.17,4.30,4.27,3.84,4.27,4.74,5.33,5.69,4.65,5.11
5.57,5.73,5.08,4.89,5.45,5.08,5.22,5.52,5.46,4.81,3.75,4.74,5.69,4.65,3.79,4.27
4.63,4.76,4.98,5.96,5.57,5.11,4.80,4.80,5.11,5.28,5.53,3.79,3.63,3.38,3.38,4.89
5.73,5.73,4.89,3.63,2.85,4.36,5.58,5.58,4.48,3.34,4.38,5.70,5.78,5.55,5.76,6.02
5.66,4.89,3.63,2.85,4.36,5.58,5.58,4.93,4.68,5.04,4.63,4.88,5.37,5.54,5.38,4.79
5.84,6.02,5.66,5.10,4.65,4.30,4.27,4.90,5.28,6.02,5.14,5.27,5.99,5.91,4.89,3.38
3.63,3.79,5.53,5.28,5.11,5.53,5.66,5.10,4.65,4.30,4.27,3.84,3.63,3.38,4.89,5.66
5.53,4.51,5.22,6.00,5.65,4.38,4.49,5.48,5.34,5.38,5.54,4.86,4.24,3.85,4.05,4.89
5.73,5.58,5.11,5.53,5.28,4.36,4.24,5.46,6.00,5.15,4.52,3.90,4.72,5.40,4.80,5.11
5.58,5.73,4.75,2.85,4.36,5.28,5.53,3.79,3.63,4.35,5.40,5.93,5.48,4.49,4.38,5.65
5.52,5.38,5.89,5.66,4.70,4.02,3.90,4.36,4.77,5.52,5.65,4.38,4.49,5.48,5.93,5.15
4.52,3.90,4.36,4.36,3.90,4.02,4.70,5.91,6.11,4.84,4.70,5.39,5.67,5.48,4.49,4.67
5.85,5.73,4.75,4.12,3.75,4.98,5.47,5.34,5.38,5.65,5.37,5.33,5.73,5.82,5.10,3.85
4.24,4.86,5.79,6.01,5.37,4.03,4.52,5.40,6.00,5.40,4.27,3.79,4.65,5.69,5.32,4.57
5.08,4.86,4.65,4.51,5.22,5.93,5.47,4.98,4.72,5.40,5.76,6.07,5.66,4.75,3.79,5.53
5.28,5.11,5.53,5.66,4.75,4.12,4.19,4.94,5.42,5.42,4.12,3.84,4.27,5.02,5.43,5.45
5.84,5.93,5.46,4.33,4.37,4.93,4.63,4.31,4.81,5.49,5.73,5.33,5.37,5.30,5.11,5.44
5.37,5.13,5.48,5.34,5.22,4.82,5.15,5.80,5.38,4.84,4.94,6.01,5.84,5.32,5.20,4.98
5.22,6.01,4.89,5.00,5.48,5.93,5.22,4.39,4.27,5.15,5.84,5.35,5.22,5.53,4.97,5.13
5.43,5.44,4.36,2.85,4.75,5.66,6.07,6.01,5.82,5.89,5.58,4.82,4.33,5.38,5.56,4.77
4.66,5.44,5.30,4.81,4.46,5.35,5.22,4.98,5.48,5.34,4.77,4.77,5.35,5.84,5.73,5.50
5.73,5.50,5.20,5.21,4.12,2.85,4.36,5.28,5.53,4.51,4.43,5.14,5.75,5.41,5.24,5.56
5.42,4.76,3.68,4.05,4.31,4.63,4.92,4.74,4.72,5.89,5.28,5.11,5.30,5.82,5.27,5.14
5.32,5.76,6.07,5.66,4.70,4.03,4.61,5.23,4.89,3.84,4.75,5.82,6.00,4.74,4.72,5.89
5.62,4.67,3.34,4.48,5.48,6.07,5.76,4.80,5.02,5.46,5.90,5.29,4.67,4.85,4.85,5.05
5.10,4.14,4.48,5.58,5.58,4.90,4.27,4.30,5.17,5.80,5.82,5.00,4.53,5.23,5.08,4.90
5.44,5.43,4.33,3.75,4.81,5.58,5.58,4.36,4.36,5.58,5.73,4.70,3.35,4.03,5.37,5.86
5.15,4.62,5.08,4.83,4.67,5.04,4.93,5.00,5.14,5.47,5.67,5.43,5.02,5.14,5.32,5.32
5.14,5.15,5.94,5.66,5.24,5.23,5.88,6.02,5.28,4.36,4.36,5.28,5.89,5.38,5.52,5.65
5.24,4.30,4.82,4.66,3.90,4.93,5.62,5.99,5.89,5.21,4.12,3.84,4.46,5.23,5.29,4.67
4.74,4.35,3.63,3.84,4.46,5.23,5.30,4.85,4.72,4.77,4.73,4.85,5.47,5.93,5.35,4.85
5.05,5.10,4.98,5.48,5.93,5.15,4.31,4.03,5.37,5.86,4.67,3.34,4.52,5.40,5.52,4.77
4.63,4.94,5.31,5.40,4.85,4.29,4.71,5.84,6.20,5.74,5.50,5.32,5.31,4.80,4.80,5.53
5.43,4.53,4.95,5.31,5.32,5.80,5.46,4.53,5.00,5.88,5.20,5.33,5.62,5.74,5.41,5.31
5.27,5.43,5.30,4.98,5.20,5.41,5.99,5.62,5.01,4.17,4.33,4.85,5.18,5.65,5.22,4.95
4.77,4.93,5.43,5.53,5.27,5.08,5.15,4.69,4.27,5.15,5.80,5.58,4.97,4.63,4.52,4.68
4.97,4.85,4.82,5.41,5.40,4.49,4.67,5.85,5.73,5.10,4.65,4.95,5.33,5.14,4.97,4.80
4.51,4.98,5.89,5.66,4.75,3.84,NA,NA
>chr1:171685255-171686255
NA,NA,3.63,3.38,4.76,5.41,5.78,5.78,5.70,4.38,4.24,5.62,5.74,5.27,5.14,5.32
5.76,5.76,5.76,5.76,4.80,5.02,5.15,5.08,5.27,5.31,4.95,5.17,5.86,5.99,5.74,5.31
4.84,4.97,5.34,5.34,5.34,4.97,4.84,4.85,4.30,4.27,4.39,4.69,4.73,4.68,4.85,5.40
5.39,4.89,4.58,4.77,5.31,5.49,5.28,5.54,5.22,4.94,4.76,4.85,4.93,4.78,4.68,4.73
4.69,4.36,3.75,4.74,5.29,5.23,5.84,6.02,5.66,4.89,3.68,3.35,3.34,4.67,5.85,5.58
5.01,4.14,4.80,5.53,5.19,4.84,4.73,5.22,5.47,5.67,4.94,4.84,5.08,5.31,4.92,4.65
4.57,5.08,4.86,5.79,6.07,5.28,4.36,4.24,5.30,5.44,4.93,4.85,4.92,4.74,3.75,4.36
4.69,4.73,4.68,4.99,5.76,5.20,4.69,4.73,4.63,4.98,5.96,5.80,5.17,5.05,5.50,5.32
5.33,5.14,4.43,4.39,4.27,5.02,4.99,5.32,5.76,5.74,5.89,5.03,4.24,3.75,5.22,5.94
5.22,5.11,5.62,5.74,5.41,5.20,4.98,5.31,5.46,5.24,5.33,4.89,3.84,4.75,5.66,6.07
6.07,5.28,4.90,4.89,5.23,5.36,5.37,4.65,5.02,5.03,4.97,4.65,5.10,5.73,5.58,4.36
2.85,4.75,5.73,5.73,4.70,4.05,4.51,4.82,5.30,5.41,4.52,4.05,4.31,4.76,4.63,4.27
3.84,4.27,5.27,5.99,5.44,4.81,4.19,4.51,4.92,5.52,5.16,5.36,5.82,5.82,4.89,3.68
3.35,3.34,4.25,4.84,4.76,4.92,5.29,5.26,4.99,5.22,5.75,5.16,4.61,5.01,5.48,6.07
5.76,5.76,6.07,5.66,4.75,3.84,4.46,5.50,5.40,4.74,4.06,3.64,3.75,4.81,5.58,5.85
4.67,3.34,4.31,4.50,4.67,5.00,5.41,5.76,5.20,4.69,4.86,5.14,5.56,5.31,4.97,4.69
4.39,4.89,5.23,5.27,5.74,5.67,4.89,4.53,4.73,5.02,5.34,5.08,4.39,4.69,4.76,4.31
4.05,4.52,5.42,5.42,5.02,5.05,4.63,4.80,5.53,5.19,5.13,5.46,5.30,3.79,4.27,4.63
4.97,5.31,5.40,4.54,4.42,5.56,5.38,4.84,4.80,5.19,5.34,5.53,4.84,4.51,4.80,5.30
5.23,5.84,6.02,5.28,4.36,2.85,4.75,5.66,6.02,5.14,4.30,4.65,4.95,5.60,6.00,5.35
4.85,4.97,5.21,4.95,3.85,3.95,4.86,4.93,5.00,4.68,4.02,4.70,5.73,5.73,4.89,3.38
4.05,4.65,4.97,5.21,4.76,4.05,4.65,4.97,5.21,4.76,3.63,2.85,2.85,4.75,5.73,5.73
4.89,3.38,3.68,4.03,4.61,5.08,5.41,4.52,4.05,4.31,4.76,4.63,4.74,4.65,4.30,4.27
4.39,4.69,4.97,5.42,5.42,4.52,4.02,4.68,5.00,4.67,4.50,4.82,4.61,5.23,5.76,6.02
5.66,4.75,2.85,2.85,3.63,4.89,5.66,6.02,5.14,5.27,5.74,5.76,5.32,4.99,5.02,5.14
5.32,5.32,5.84,5.50,5.22,4.51,4.80,4.80,3.79,4.75,5.73,5.73,4.89,3.38,3.63,2.85
4.24,5.03,5.57,5.02,4.81,4.80,5.30,5.90,5.60,4.76,3.38,3.68,4.02,4.68,4.86,4.53
4.57,4.65,4.02,4.36,4.63,4.76,4.98,5.96,5.49,4.93,4.80,4.50,4.31,4.14,5.22,5.35
5.22,4.82,5.02,5.43,5.91,5.40,4.52,4.03,5.37,5.30,3.79,3.63,3.38,3.38,4.76,5.21
5.89,5.74,5.76,4.98,4.51,4.19,4.81,5.58,5.58,4.81,3.75,4.98,5.33,4.95,5.17,5.62
5.89,5.38,5.52,5.65,5.24,5.05,5.10,5.11,5.73,5.57,5.11,5.53,5.66,4.75,3.84,4.27
5.15,5.80,5.46,4.53,5.00,5.82,5.57,4.90,4.46,5.50,5.15,4.31,3.34,4.25,5.35,6.00
5.60,4.52,4.02,4.80,4.74,4.36,4.03,4.61,5.08,5.15,4.69,4.46,4.79,5.22,4.82,4.30
5.24,5.70,5.08,5.36,5.82,5.57,4.81,3.75,4.74,5.69,5.53,5.76,5.55,5.79,5.40,5.13
5.20,5.76,4.98,4.76,4.63,4.74,4.65,5.05,5.10,4.78,4.86,5.14,5.33,5.41,5.82,5.30
5.02,5.46,6.00,5.40,4.27,3.84,4.27,4.30,5.17,5.62,6.07,6.07,5.66,4.75,2.85,4.36
5.58,5.58,4.48,4.14,5.31,5.38,4.84,5.40,5.35,5.38,5.89,5.62,5.17,4.95,5.31,4.80
4.14,5.01,5.58,5.58,4.48,4.03,5.37,5.91,4.70,4.02,4.80,4.74,4.74,3.85,4.49,5.48
5.67,4.94,4.84,5.19,5.32,4.98,5.30,5.43,5.36,5.67,5.67,5.36,5.08,5.15,4.24,2.85
3.63,4.76,5.42,5.44,4.66,4.71,5.84,5.54,5.33,5.73,5.82,4.89,3.63,3.79,5.53,5.62
5.15,4.64,5.08,5.06,5.43,5.40,4.85,4.68,4.81,4.19,4.12,4.12,5.21,5.57,5.43,5.45
4.46,4.69,5.30,5.44,4.66,4.71,5.43,5.62,4.48,3.34,4.38,5.58,5.20,5.50,5.73,5.80
5.46,5.24,5.30,5.45,4.52,3.34,4.38,5.58,5.20,5.94,5.43,5.10,5.05,4.63,4.80,4.93
5.02,5.34,5.53,4.66,3.90,4.92,5.31,5.44,4.96,5.02,5.66,5.94,5.73,5.10,4.98,5.32
5.19,4.84,5.40,5.80,4.89,4.53,4.89,5.45,5.27,5.50,5.33,5.02,4.73,4.85,5.52,5.16
4.61,5.01,5.49,6.00,4.74,4.72,5.89,5.48,5.01,4.61,5.23,4.89,4.90,5.58,5.58,4.81
4.46,5.52,5.40,4.65,3.75,3.64,4.06,5.10,5.73,5.58,4.90,4.89,5.55,5.55,5.50,5.50
5.23,4.61,4.94,5.40,5.52,5.22,5.08,5.50,5.35,4.74,4.80,5.34,4.82,4.18,3.75,4.81
5.48,5.53,4.51,4.43,5.33,6.00,5.80,4.67,4.24,5.73,5.82,4.75,4.12,4.19,4.94,5.31
5.53,5.27,5.08,5.45,4.94,4.14,4.14,4.03,4.36,5.40,5.93,5.74,4.80,4.63,5.04,5.41
5.84,5.84,5.41,4.86,4.69,5.37,5.91,4.89,3.38,3.38,4.05,4.43,4.64,4.86,5.22,5.37
5.79,6.01,5.37,4.03,4.48,5.58,5.85,5.17,4.97,5.03,4.81,4.19,4.81,4.68,4.42,4.81
5.62,5.37,5.33,4.86,4.65,4.51,4.43,5.33,6.00,5.82,4.89,3.63,2.85,3.75,4.43,5.14
5.33,5.32,5.84,5.35,4.77,4.77,5.35,5.40,4.84,5.08,5.42,4.52,3.35,3.34,4.67,5.62
5.53,5.02,5.03,5.20,5.84,5.35,5.38,5.40,4.80,5.11,5.58,5.58,5.11,4.65,4.86,5.11
5.10,5.74,5.99,5.44,5.11,5.30,5.82,5.27,5.14,6.02,5.66,4.75,3.79,4.80,5.76,6.01
5.82,5.89,5.21,4.12,2.85,3.75,5.22,5.50,5.27,4.99,5.15,5.50,5.73,5.50,5.74,5.82
5.93,5.14,4.30,4.65,4.95,5.42,5.56,5.24,5.33,4.89,4.39,5.22,5.50,4.46,4.90,5.58
5.85,5.17,4.30,5.14,5.53,5.69,5.32,4.99,5.02,5.14,5.32,5.76,5.76,4.80,4.51,4.43
4.80,4.02,4.70,5.73,5.58,4.90,4.89,5.33,4.82,4.97,5.76,5.20,4.69,4.86,5.14,5.33
5.41,6.20,6.20,5.89,5.58,4.38,4.49,5.32,5.19,4.84,5.56,5.38,4.84,5.56,5.38,4.33
4.06,4.95,5.42,5.44,4.89,4.76,4.81,4.19,4.36,5.22,5.93,5.74,4.80,4.80,5.53,5.31
4.97,4.63,4.35,3.63,4.12,4.46,NA,NA
>chr1:171978155-171979155
NA,NA,4.03,4.48,5.48,5.53,3.79,4.75,5.66,6.07,5.76,5.76,5.76,5.76,6.01,5.82
5.89,5.03,5.02,4.80,5.76,5.76,5.76,5.76,4.80,3.79,4.75,5.66,6.07,5.76,5.76,5.76
4.80,5.11,5.28,6.07,5.76,5.76,6.07,5.28,5.11,4.80,5.76,5.76,4.80,5.11,5.28,6.07
5.76,5.32,5.14,5.27,5.82,5.30,3.79,4.75,5.66,6.07,5.76,5.76,5.76,4.80,5.11,5.28
6.07,5.76,5.76,5.76,5.40,5.38,4.79,5.84,5.32,5.76,5.76,4.80,5.11,5.28,6.07,5.76
5.32,5.14,5.27,5.82,5.30,3.79,4.75,5.66,6.07,5.76,5.76,5.76,4.80,5.11,5.28,6.07
5.76,5.76,5.76,5.40,5.38,4.79,5.84,5.32,5.76,6.07,5.28,5.11,4.80,5.76,5.76,5.76
5.76,5.76,5.76,4.80,3.79,4.75,5.66,6.07,5.76,4.80,5.11,5.28,6.07,5.76,5.76,5.76
5.76,5.76,4.80,5.11,5.28,6.07,5.76,5.32,5.84,4.79,5.38,5.40,5.76,5.76,5.76,6.07
5.28,5.11,4.80,4.80,5.11,5.28,6.07,5.76,5.76,6.07,5.28,4.90,4.27,5.27,5.82,5.30
5.11,5.58,5.58,5.11,4.80,5.76,5.76,5.76,5.76,4.80,5.11,5.58,5.73,5.10,4.06,3.64
4.68,5.60,5.79,5.76,4.80,3.79,4.75,5.66,6.07,6.07,5.28,4.36,3.75,4.43,5.14,5.56
5.31,5.19,4.51,4.53,4.89,5.80,5.22,5.11,4.86,4.65,3.79,3.63,4.76,5.21,4.97,4.65
4.74,5.40,5.50,4.46,4.69,5.30,5.08,4.84,5.31,5.49,4.99,5.22,5.33,5.32,5.50,5.73
5.50,5.74,5.82,5.65,4.72,4.74,6.00,5.80,4.87,4.03,4.29,4.99,5.60,5.53,5.76,5.33
5.24,5.56,5.30,5.02,5.53,5.28,4.90,4.27,5.27,6.20,5.54,5.33,4.86,5.54,4.72,3.90
4.93,5.58,5.58,4.36,4.36,5.44,5.43,5.13,4.97,5.88,5.53,5.37,4.88,4.14,4.03,4.70
5.66,6.07,5.79,4.86,5.33,5.37,5.62,5.01,4.14,4.14,4.03,4.52,5.60,6.00,5.40,4.27
4.12,4.46,5.34,5.47,4.98,4.72,5.54,4.86,5.11,5.10,5.74,5.82,5.30,3.79,3.63,3.38
3.38,4.89,5.66,5.89,5.38,4.79,4.46,4.69,5.03,4.97,4.65,4.05,3.38,3.38,4.89,5.73
5.73,4.89,3.63,3.79,5.53,5.28,5.11,4.65,4.86,4.24,3.85,5.10,5.66,5.89,4.72,3.90
4.02,3.68,3.38,4.89,5.66,5.53,3.79,4.12,5.60,6.00,5.22,3.75,2.85,4.12,5.21,5.89
5.99,5.44,4.81,4.46,5.34,5.74,4.80,4.88,5.67,5.13,5.08,4.89,5.67,5.48,4.49,3.85
4.74,4.74,5.14,5.75,5.79,5.78,5.41,4.76,3.38,3.68,4.03,4.14,4.14,5.01,5.62,5.37
5.13,5.32,5.39,4.93,4.81,4.19,4.12,3.63,4.76,5.41,5.08,4.61,4.94,5.31,5.42,4.97
4.69,3.75,4.36,5.28,6.02,5.14,4.30,5.17,5.86,5.99,5.27,4.82,4.66,4.98,5.33,5.41
5.74,5.88,5.36,5.23,5.50,4.99,5.27,6.20,5.54,5.33,4.86,5.54,4.98,4.94,5.42,5.30
5.02,4.80,4.80,4.51,4.43,5.33,5.84,5.67,5.00,4.33,4.51,4.05,4.70,5.66,5.89,4.98
4.94,5.58,5.80,5.15,4.99,4.99,5.15,5.80,5.46,4.53,5.00,5.37,4.65,5.11,5.58,5.58
4.81,3.75,3.64,4.06,5.10,5.73,5.73,4.75,2.85,4.36,5.58,5.58,4.36,4.36,5.58,5.73
4.75,2.85,4.36,5.58,5.73,4.89,3.63,2.85,2.85,4.75,5.73,5.58,4.36,4.36,5.58,5.58
4.36,4.36,5.58,5.73,4.89,3.63,2.85,4.36,5.58,5.73,4.89,4.05,3.85,3.34,4.48,5.58
5.58,5.11,5.53,5.28,4.36,4.24,5.30,5.08,4.33,4.46,4.84,4.76,4.80,5.30,5.23,4.46
4.39,5.22,5.94,5.84,5.73,5.10,5.11,5.62,5.55,5.13,4.97,5.88,5.32,5.32,5.14,5.02
5.43,5.91,5.40,4.52,4.14,5.10,5.05,4.85,5.35,6.00,5.46,5.02,4.65,5.37,5.00,4.53
5.46,5.80,5.15,5.14,5.32,5.32,5.88,4.97,4.84,4.94,5.91,5.46,4.69,4.27,5.02,4.99
4.65,4.92,5.31,5.42,4.97,4.63,4.35,3.68,3.35,3.74,4.89,5.91,5.46,5.02,5.30,5.82
5.41,5.20,5.13,5.54,6.20,5.27,4.27,3.84,4.27,4.63,4.97,5.34,5.08,4.90,5.28,5.53
5.02,5.15,5.78,5.79,5.40,5.13,5.37,5.62,4.48,3.34,4.25,4.85,5.14,5.33,5.26,5.43
5.91,5.60,4.95,4.65,4.95,5.31,5.27,5.43,5.30,5.11,4.86,5.54,5.32,4.80,5.61,5.77
5.76,5.32,4.73,4.69,5.02,5.25,4.56,4.81,5.57,5.96,4.98,4.63,4.92,4.93,5.00,4.67
4.85,4.25,4.49,5.48,5.67,4.89,3.74,4.48,5.58,5.85,5.17,4.95,5.20,5.13,5.37,5.30
5.02,5.30,5.42,4.94,4.84,5.38,5.23,5.10,5.05,5.02,5.31,5.32,5.00,4.89,5.91,5.46
4.69,4.46,5.50,5.35,4.85,4.30,4.82,4.66,3.90,4.02,3.68,3.38,3.38,3.38,3.38,3.38
3.38,3.38,4.35,5.40,5.50,4.46,3.84,4.75,5.66,5.53,3.79,4.27,5.40,5.93,5.48,5.13
[truncated: 9,082,205 more chars]
