# Supplementary material for: Satb1 integrates DNA binding site geometry and torsional stress to differentially target nucleosome-dense regions
Source: Nat Commun. 2019 Jul 19;10:3221. doi: 10.1038/s41467-019-11118-8 (PMC6642133; doi:10.1038/s41467-019-11118-8)
Supplement: Supplementary file 10 — Source Data [file 41467_2019_11118_MOESM10_ESM.zip › Source data/GenomicData/DNAshape/satb1_nfr/phpNiDiRf.ProT]

>chr1:5119278-5120278
NA,NA,-10.15,-10.01,-10.43,-10.43,-9.70,-10.72,-2.74,-5.20,-10.09,-12.09,-14.95,-14.95,-13.87,-11.89
-7.55,-7.17,-10.72,-10.21,-4.26,-7.55,-10.31,-9.96,-4.48,-7.10,-6.21,-10.81,-13.16,-14.89,-14.95,-12.20
-11.32,-10.44,-11.35,-10.22,-10.15,-9.01,-4.33,-5.96,-7.21,-11.89,-12.85,-10.71,-3.46,-10.55,-11.93,-10.71
-3.55,-10.31,-10.33,-10.72,-4.69,-8.86,-12.41,-13.54,-10.70,-10.44,-11.35,-10.22,-10.82,-11.76,-13.87,-10.70
-10.70,-13.29,-16.51,-14.89,-14.95,-14.95,-13.87,-12.37,-8.06,-8.52,-7.40,-7.55,-11.34,-9.98,-10.45,-8.93
-7.40,-8.65,-8.13,-6.15,-9.02,-11.76,-12.09,-10.81,-5.98,-10.92,-9.70,-11.61,-7.03,-3.62,-7.81,-4.07
-9.96,-9.57,-9.57,-9.96,-4.26,-8.21,-8.42,-8.52,-7.40,-7.55,-11.89,-13.54,-12.78,-6.07,-8.16,-8.60
-7.40,-10.15,-9.26,-6.07,-10.38,-10.45,-5.23,-7.50,-6.36,-10.92,-9.70,-11.61,-6.87,-1.23,-2.38,-3.41
-8.30,-8.12,-7.00,-3.52,-10.55,-13.16,-14.89,-14.95,-12.20,-11.27,-9.65,-9.70,-10.92,-5.98,-10.38,-10.91
-10.17,-12.03,-13.79,-14.89,-14.95,-11.18,-10.83,-5.98,-10.22,-11.69,-9.40,-8.57,-5.89,-2.37,-1.32,-0.14
-9.21,-12.85,-12.37,-7.14,-7.14,-11.27,-12.20,-12.20,-11.32,-10.70,-13.29,-16.51,-16.51,-14.68,-10.71,-3.46
-10.30,-8.01,-1.47,-3.36,-9.90,-10.21,-4.48,-7.10,-6.21,-10.38,-10.91,-10.17,-12.03,-13.79,-16.51,-14.47
-12.41,-7.68,-2.62,-0.03,-6.36,-6.36,-10.92,-10.42,-9.02,-6.07,-10.38,-10.45,-6.07,-7.44,-6.51,-1.39
-4.88,-9.61,-10.01,-11.61,-7.03,-3.73,-10.55,-11.93,-9.21,-1.33,-4.88,-9.91,-10.45,-6.26,-8.83,-9.44
-4.88,-1.39,-5.77,-11.18,-13.87,-11.76,-10.82,-8.83,-7.82,-6.53,-7.32,-7.66,-12.37,-12.85,-10.71,-3.22
-6.50,-0.94,-3.79,-7.89,-6.64,-1.54,-6.19,-8.60,-7.17,-12.03,-13.79,-16.51,-16.51,-14.89,-12.63,-10.43
-10.43,-12.63,-13.36,-10.88,-3.80,-3.73,-9.59,-10.52,-11.58,-6.12,-1.60,-3.36,-10.75,-11.69,-10.22,-8.52
-8.42,-8.21,-4.26,-9.96,-9.57,-11.32,-9.98,-9.65,-11.27,-10.52,-9.02,-6.07,-10.81,-11.93,-10.71,-3.82
-7.81,-3.96,-7.10,-5.95,-10.83,-9.43,-10.82,-10.22,-13.05,-14.47,-16.51,-13.16,-10.09,-5.20,-3.37,-6.69
-8.06,-10.54,-8.51,-3.55,-8.23,-7.81,-7.12,-9.98,-9.16,-1.33,-5.39,-7.71,-7.48,-10.72,-9.16,-1.50
-2.38,-3.14,-9.90,-9.16,-1.33,-5.29,-7.65,-8.65,-10.22,-10.91,-10.38,-6.21,-7.10,-4.52,-7.79,-3.60
-1.72,-6.36,-6.43,-8.28,-7.10,-10.82,-11.76,-13.87,-12.37,-7.14,-8.95,-10.43,-10.01,-10.83,-6.07,-7.00
-8.42,-8.21,-4.20,-8.12,-6.49,-8.93,-10.45,-9.70,-10.72,-3.45,-3.38,-5.01,-8.36,-8.06,-7.47,-5.70
-2.98,-5.54,-0.14,-1.88,-2.52,-3.14,-10.60,-11.93,-12.20,-11.58,-8.10,-4.24,-7.10,-6.21,-10.24,-8.18
-3.46,-10.55,-13.16,-16.51,-14.68,-10.58,-1.47,-3.79,-8.30,-8.23,-12.03,-13.79,-14.68,-9.21,-1.50,-2.38
-3.41,-7.89,-5.89,-3.38,-2.47,-6.09,-3.52,-10.15,-9.43,-8.98,-3.37,-5.20,-10.09,-11.93,-10.71,-3.46
-10.55,-11.93,-10.71,-3.46,-10.55,-11.93,-10.71,-3.22,-6.62,-2.40,-10.55,-13.16,-14.47,-13.05,-10.22,-10.15
-9.26,-6.07,-10.38,-10.45,-6.26,-11.68,-12.85,-12.03,-7.17,-8.93,-7.88,-7.69,-7.03,-3.73,-10.55,-13.16
-16.51,-14.47,-13.05,-10.22,-8.65,-7.65,-5.29,-0.90,-5.31,-5.95,-10.81,-12.09,-12.63,-10.43,-8.95,-7.88
-8.93,-6.58,-8.48,-4.52,-7.10,-5.95,-10.81,-13.16,-14.89,-14.95,-14.95,-13.87,-12.37,-9.65,-9.98,-11.58
-6.61,-3.73,-10.15,-11.18,-12.20,-11.32,-11.32,-12.20,-14.95,-13.87,-12.37,-9.65,-9.98,-11.58,-8.10,-3.90
-7.81,-3.97,-7.00,-9.26,-10.91,-10.59,-2.40,-6.62,-6.50,-7.82,-8.16,-8.48,-4.52,-7.79,-3.60,-1.60
-6.12,-11.58,-9.98,-9.65,-12.37,-12.85,-10.71,-3.55,-8.23,-8.30,-8.95,-7.88,-8.36,-5.43,-1.68,-5.31
-6.08,-6.62,-3.46,-7.81,-3.96,-7.24,-2.47,-3.38,-5.01,-7.21,-11.34,-12.20,-14.95,-13.87,-12.37,-7.14
-7.14,-12.37,-12.85,-9.21,-1.33,-4.88,-10.09,-11.93,-10.71,-3.22,-6.38,-0.88,-8.15,-12.41,-13.54,-10.70
-11.32,-12.20,-11.93,-10.92,-7.07,-8.11,-3.11,-7.50,-6.50,-7.82,-8.12,-6.78,-1.68,-5.67,-7.55,-5.78
-3.48,-7.33,-8.83,-10.15,-9.01,-3.12,-2.76,-1.20,-5.87,-2.47,-2.02,-1.44,-4.39,-9.44,-8.01,-1.55
-2.34,-0.70,-6.36,-6.50,-7.82,-8.16,-8.48,-3.31,-7.50,-6.05,-9.26,-9.01,-2.37,-2.02,-1.44,-4.39
-9.44,-7.38,-1.50,-2.38,-3.14,-10.88,-12.85,-9.21,-1.33,-4.81,-5.75,-0.44,-4.81,-6.07,-0.94,-3.36
-10.88,-12.85,-11.68,-4.07,-8.11,-6.82,-7.82,-8.83,-8.65,-7.85,-3.55,-8.51,-10.31,-7.55,-7.40,-10.15
-9.01,-4.33,-7.00,-7.11,-4.03,-2.98,-3.20,-5.92,-1.28,-2.38,-3.14,-10.88,-12.85,-9.21,-1.33,-4.81
-6.07,-0.83,-1.56,-8.63,-10.72,-8.23,-8.30,-3.74,-3.68,-5.92,-0.14,-1.32,-1.44,-4.39,-9.91,-10.45
-5.23,-6.75,-4.60,-1.44,-1.32,-0.14,-9.21,-12.85,-12.37,-7.14,-7.14,-12.37,-13.29,-14.47,-12.41,-8.86
-4.33,-7.48,-8.13,-6.55,-6.32,-2.70,-8.23,-8.23,-2.78,-6.10,-4.81,-0.90,-5.31,-6.08,-6.62,-3.46
-7.81,-4.07,-9.96,-10.54,-9.65,-10.01,-10.83,-6.21,-7.10,-4.52,-7.79,-3.20,-2.98,-4.03,-7.33,-8.23
-12.03,-13.79,-16.51,-14.47,-13.05,-9.26,-7.34,-1.72,-3.79,-8.40,-8.46,-2.81,-2.56,-4.39,-10.09,-11.93
-10.71,-3.82,-8.49,-7.10,-10.15,-9.43,-3.12,-2.52,-1.88,-0.03,-6.36,-6.05,-9.26,-9.26,-6.15,-9.91
-9.46,-10.83,-5.98,-10.92,-11.93,-12.20,-11.34,-7.21,-5.43,-0.88,-5.75,-4.81,-1.39,-5.77,-11.58,-10.52
-8.98,-2.37,-3.38,-5.33,-7.55,-5.28,-1.76,-0.03,-6.38,-2.54,-6.62,-6.05,-9.26,-9.26,-6.37,-8.28
-7.10,-10.15,-10.15,-8.83,-7.33,-2.94,-2.42,-4.39,-9.61,-11.18,-12.20,-11.27,-8.06,-6.69,-2.37,-2.42
-4.60,-6.07,-0.83,-1.30,-6.96,-8.60,-7.17,-11.94,-11.93,-11.18,-10.83,-5.98,-9.98,-9.12,-3.55,-7.85
-7.37,-6.05,-6.62,-2.78,-10.31,-12.27,-13.36,-9.32,-3.45,-3.38,-5.89,-7.11,-2.94,-2.02,-1.44,-5.28
-7.71,-7.10,-8.52,-8.06,-10.51,-10.83,-8.86,-4.69,-9.32,-13.10,-12.78,-5.42,-8.12,-6.49,-8.93,-8.06
-7.32,-7.12,-10.92,-11.93,-12.20,-11.32,-11.32,-9.98,-9.65,-12.37,-13.87,-12.27,-9.91,-7.12,-10.92,-11.93
-11.18,-10.83,-5.98,-10.28,-13.79,-16.51,-14.68,-10.58,-1.56,-1.30,-6.96,-8.60,-6.49,-6.78,-0.14,-2.62
-5.01,-8.36,-7.88,-7.14,-10.54,-8.51,-3.46,-10.55,-13.16,-14.89,-12.27,-9.91,-7.12,-10.92,-9.70,-10.43
-8.33,-8.11,-3.73,-3.80,-10.88,-13.79,-16.51,-14.89,-14.95,-12.20,-11.32,-11.32,-12.20,-12.20,-11.27,-7.14
-8.95,-8.33,-8.11,-3.73,-3.68,-7.79,-4.20,-8.16,-6.96,-1.60,-3.36,-10.60,-11.93,-12.20,-11.32,-11.32
-9.98,-10.43,-8.95,-8.95,-8.30,-7.32,-7.12,-10.28,-13.79,-16.51,-16.51,-14.89,-12.63,-9.65,-12.37,-13.87
-14.95,-12.20,-11.32,-11.32,-10.52,-9.02,-6.07,-10.81,-12.76,-13.05,-10.17,-11.94,-11.93,-14.95,-12.09,-10.81
-6.07,-9.02,-11.76,-13.36,-10.88,-3.80,-3.68,-7.79,-4.20,-8.16,-6.96,-1.60,-3.68,-9.43,-9.26,-6.07
-10.81,-11.93,-9.21,-0.14,-1.32,-1.44,-4.91,-7.47,-7.66,-12.37,-13.29,-14.89,-11.76,-9.59,-3.68,-1.47
-10.58,-12.85,-11.18,-6.61,-3.73,-10.15,NA,NA
>chr1:12443024-12444024
NA,NA,-8.49,-3.82,-10.71,-14.68,-13.29,-11.18,-5.77,-1.23,-2.20,-2.54,-3.85,-9.32,-12.85,-9.21
-1.33,-4.81,-5.75,-0.44,-5.39,-7.34,-4.07,-11.68,-11.93,-10.55,-3.52,-6.09,-4.44,-8.86,-12.41,-13.10
-12.03,-10.17,-13.05,-13.10,-10.28,-7.12,-8.13,-7.48,-3.37,-5.45,-6.07,-0.83,-1.38,-6.36,-5.95,-10.24
-8.83,-6.26,-11.29,-11.70,-10.17,-10.91,-10.59,-3.46,-9.12,-9.71,-4.69,-6.17,-7.55,-5.39,-0.90,-5.31
-6.43,-8.28,-7.25,-8.48,-4.48,-8.83,-9.44,-5.20,-3.37,-9.01,-9.01,-3.37,-5.45,-6.07,-0.83,-1.56
-10.58,-14.68,-13.79,-9.32,-3.45,-2.02,-2.13,-1.93,-2.54,-3.34,-7.24,-5.42,-10.45,-9.91,-5.20,-3.48
-7.11,-6.64,-1.68,-5.31,-5.95,-10.38,-10.91,-10.17,-11.70,-11.69,-10.17,-11.94,-11.93,-14.95,-13.87,-12.37
-9.65,-9.98,-11.32,-11.32,-10.25,-9.91,-7.12,-10.28,-13.79,-16.51,-16.51,-14.89,-11.76,-9.02,-6.05,-6.62
-3.46,-8.04,-5.67,-1.68,-5.54,-4.44,-8.86,-10.08,-10.59,-3.52,-6.09,-2.98,-5.20,-9.61,-9.43,-10.82
-10.22,-11.35,-10.51,-7.66,-7.47,-5.70,-3.37,-7.48,-8.13,-6.55,-6.32,-3.06,-7.83,-3.11,-8.11,-6.37
-7.37,-7.65,-4.91,-2.42,-2.47,-6.09,-2.70,-7.85,-7.48,-3.37,-5.78,-7.55,-6.17,-4.69,-9.80,-11.29
-6.07,-7.44,-6.98,-3.22,-6.50,-0.94,-3.79,-7.68,-3.31,-6.75,-5.45,-2.98,-5.54,-1.68,-6.64,-7.04
-6.53,-7.32,-7.66,-11.27,-12.20,-14.95,-13.36,-12.03,-7.48,-8.28,-6.37,-7.00,-8.06,-10.54,-8.51,-3.22
-6.50,-0.83,-1.38,-6.36,-6.55,-8.13,-8.65,-8.83,-7.82,-6.21,-10.81,-12.76,-12.78,-5.23,-7.83,-3.06
-7.00,-6.49,-8.00,-8.16,-4.26,-8.83,-9.44,-4.88,-0.44,-5.75,-5.45,-3.48,-7.11,-5.89,-2.37,-1.03
-2.02,-3.45,-10.72,-10.42,-9.02,-6.15,-9.91,-10.25,-11.34,-7.55,-3.05,-7.50,-6.05,-9.02,-11.76,-13.87
-10.70,-10.44,-11.35,-10.17,-12.03,-13.36,-12.63,-10.45,-8.21,-4.26,-9.96,-10.54,-9.65,-9.70,-10.92,-5.98
-10.38,-10.91,-10.22,-10.15,-10.15,-10.22,-13.05,-13.54,-12.37,-8.06,-8.11,-3.12,-2.98,-3.34,-6.09,-2.70
-8.23,-8.30,-8.33,-7.00,-6.07,-10.24,-8.18,-3.55,-8.23,-8.30,-8.33,-6.69,-4.33,-5.96,-8.36,-8.06
-8.23,-3.55,-8.18,-10.24,-6.07,-7.37,-7.85,-2.70,-7.00,-6.49,-7.55,-11.89,-13.29,-14.89,-11.76,-8.98
-2.37,-2.02,-1.44,-4.91,-7.47,-8.88,-6.87,-1.39,-5.29,-7.56,-8.23,-3.20,-6.38,-8.07,-5.43,-0.88
-6.36,-6.50,-7.82,-8.23,-12.03,-12.85,-11.68,-6.26,-11.29,-11.70,-10.17,-11.35,-10.83,-7.55,-7.17,-10.72
-9.12,-3.46,-10.59,-10.45,-6.07,-8.10,-11.18,-12.85,-11.68,-4.26,-8.16,-8.00,-7.17,-11.70,-11.69,-10.17
-12.03,-13.79,-16.51,-14.68,-10.71,-3.55,-8.23,-7.66,-10.54,-8.92,-1.91,-3.93,-7.22,-7.71,-11.89,-12.85
-11.68,-4.26,-8.21,-7.88,-7.14,-12.37,-13.54,-13.05,-10.17,-12.03,-12.85,-11.68,-4.26,-8.21,-8.06,-7.32
-7.12,-10.92,-10.42,-9.02,-6.07,-10.81,-12.09,-12.63,-10.43,-8.33,-8.52,-8.83,-7.33,-5.00,-5.96,-7.21
-10.83,-10.83,-8.15,-1.54,-5.77,-11.18,-13.29,-16.51,-16.51,-14.68,-11.68,-4.26,-8.21,-7.88,-7.14,-10.54
-8.51,-3.55,-10.31,-12.27,-13.87,-10.70,-10.70,-13.54,-13.05,-10.17,-10.72,-9.12,-3.55,-8.23,-7.66,-11.27
-10.52,-10.82,-10.22,-11.35,-10.44,-10.44,-11.35,-9.26,-8.12,-4.52,-7.68,-3.74,-3.73,-8.11,-8.33,-10.43
-9.98,-11.32,-11.32,-9.98,-11.61,-8.26,-4.24,-8.48,-9.40,-11.69,-11.70,-10.17,-11.35,-10.44,-11.32,-12.20
-12.20,-11.27,-9.65,-9.98,-11.27,-9.65,-9.98,-11.32,-11.32,-9.98,-9.65,-10.51,-11.35,-10.22,-8.52,-8.06
-11.27,-9.98,-10.43,-8.30,-8.23,-3.55,-8.51,-9.57,-11.32,-9.98,-9.65,-10.51,-11.35,-10.22,-10.82,-10.52
-11.32,-10.44,-11.35,-10.17,-11.70,-11.69,-10.17,-10.72,-9.12,-3.46,-10.30,-8.18,-3.55,-8.23,-8.30,-8.33
-7.00,-6.05,-6.62,-2.78,-8.23,-7.56,-5.29,-1.33,-8.13,-9.57,-11.32,-10.25,-9.91,-6.55,-6.32,-2.70
-8.23,-7.66,-11.27,-12.20,-12.20,-11.32,-10.70,-13.29,-14.89,-12.63,-10.43,-10.43,-9.70,-11.94,-8.23,-9.33
-9.40,-11.35,-10.44,-11.32,-10.52,-9.02,-6.05,-6.62,-2.54,-7.83,-3.05,-8.16,-6.19,-1.39,-4.81,-6.75
-3.31,-7.40,-3.48,-5.45,-5.75,-0.03,-2.62,-5.89,-8.57,-6.58,-8.93,-8.42,-6.69,-3.37,-5.20,-10.09
-11.93,-9.21,-1.33,-5.29,-9.67,-12.27,-13.36,-12.03,-7.17,-8.93,-10.45,-10.01,-9.61,-4.39,-2.42,-2.47
-6.09,-2.70,-10.31,-12.27,-13.87,-11.18,-6.61,-3.22,-6.38,-0.03,-2.62,-5.89,-7.11,-2.94,-2.02,-1.44
-4.60,-6.07,-0.83,-1.56,-8.01,-9.44,-4.88,-1.39,-5.77,-10.31,-8.51,-3.22,-6.62,-2.40,-10.30,-8.83
-4.26,-8.16,-8.16,-3.97,-8.16,-8.16,-4.26,-9.96,-9.57,-10.70,-13.54,-12.78,-5.42,-7.10,-6.08,-6.62
-3.46,-8.04,-5.67,-1.54,-6.51,-6.98,-3.22,-7.83,-5.23,-12.78,-13.54,-10.70,-10.44,-10.74,-5.42,-7.10
-5.95,-10.81,-11.93,-9.21,-1.33,-4.88,-9.61,-11.18,-12.20,-11.58,-6.12,-1.22,-2.76,-3.85,-9.32,-13.36
-12.63,-11.61,-7.03,-3.73,-10.55,-11.93,-9.21,-1.48,-5.43,-8.12,-8.00,-6.49,-6.78,-1.68,-6.64,-7.11
-3.48,-5.45,-5.75,-0.03,-1.32,-2.13,-2.48,-1.20,-7.34,-8.12,-8.30,-3.41,-2.52,-1.88,-0.03,-6.36
-6.08,-7.10,-4.20,-7.55,-11.34,-9.98,-9.65,-10.54,-8.92,-1.47,-3.68,-9.43,-10.15,-10.22,-10.91,-10.38
-6.07,-7.37,-8.13,-7.12,-10.22,-11.69,-9.26,-6.78,-1.68,-5.43,-8.36,-10.45,-12.63,-13.87,-11.89,-7.55
-4.20,-7.10,-6.08,-6.75,-0.94,-3.60,-6.76,-1.38,-1.30,-6.96,-8.16,-4.26,-10.21,-9.98,-6.36,-6.75
-0.53,-2.76,-3.34,-5.87,-1.72,-3.79,-8.30,-8.12,-6.78,-1.68,-5.67,-8.04,-3.62,-6.98,-6.51,-1.54
-5.43,-8.12,-8.84,-6.70,-3.36,-5.36,-9.91,-10.91,-10.22,-10.82,-11.76,-13.87,-11.89,-7.21,-5.96,-4.44
-7.24,-4.52,-7.10,-6.21,-10.38,-11.06,-10.04,-3.36,-6.07,-7.71,-7.48,-12.03,-13.79,-14.47,-12.78,-5.23
-6.75,-4.60,-1.76,-0.14,-5.92,-3.20,-2.38,-1.50,-7.38,-10.30,-3.46,-9.12,-9.71,-2.74,-5.45,-6.07
-0.83,-1.56,-8.92,-10.31,-7.55,-7.40,-10.82,-9.43,-10.15,-3.73,-6.98,-7.44,-4.24,-7.40,-2.94,-2.02
-1.44,-4.91,-7.65,-7.48,-3.37,-5.78,-7.55,-6.17,-4.33,-7.48,-8.13,-6.15,-9.02,-10.42,-10.92,-7.07
-7.96,-6.17,-4.69,-10.72,-9.70,-9.65,-12.37,-13.54,-13.05,-10.22,-8.52,-8.20,-6.87,-1.39,-4.88,-9.44
-8.83,-4.26,-7.55,-11.89,-13.87,-11.76,-9.02,-6.37,-8.28,-7.10,-8.52,-8.42,-9.05,-6.48,-6.85,-8.32
-8.65,-8.83,-7.33,-3.48,-5.20,-9.44,-8.83,-6.26,-11.29,-10.22,-7.07,-8.11,-3.90,-7.44,-7.44,-4.24
-7.10,-6.21,-10.24,-7.38,-1.50,-2.20,-1.93,-2.77,-2.94,-7.33,-8.12,-6.78,-1.68,-5.43,-8.07,-6.96
-1.60,-3.60,-6.69,-3.06,-7.83,-3.31,-7.10,-6.53,-7.81,-7.56,-5.29,-0.44,-6.36,-6.08,-6.36,-1.20
-2.48,-2.77,-3.45,-9.71,-10.21,-4.48,-7.40,-4.03,-2.98,-3.41,-8.30,-8.16,-9.33,-8.12,-7.00,-3.52
-10.15,-9.43,-10.82,-8.83,-7.33,-5.00,-5.96,-7.21,-10.31,-8.51,-3.46,-10.55,-11.93,-10.71,-3.46,-10.30
-7.38,-1.50,-2.34,-1.20,-5.87,-2.98,-5.45,-6.10,-2.78,-8.23,-8.88,-7.03,-3.73,-10.30,-8.01,-1.47
-3.60,-5.92,-0.14,-1.32,-2.13,-1.93,NA,NA
>chr1:15160827-15161827
NA,NA,-1.93,-2.13,-2.02,-3.45,-9.71,-10.21,-4.07,-8.11,-6.82,-7.04,-7.00,-4.69,-9.71,-10.21
-4.07,-8.11,-6.82,-7.10,-4.48,-8.83,-9.44,-4.88,-1.33,-9.21,-14.68,-16.51,-16.51,-16.51,-16.51,-16.51
-16.51,-16.51,-16.51,-16.51,-16.51,-16.51,-16.51,-16.51,-16.51,-16.51,-16.51,-16.51,-16.51,-16.51,-13.79,-10.28
-6.36,-6.62,-2.78,-8.23,-8.88,-7.03,-3.22,-7.83,-3.11,-7.81,-3.46,-6.80,-6.31,-3.56,-1.32,-6.50
-3.06,-7.00,-6.88,-8.28,-6.82,-7.04,-5.89,-3.38,-2.47,-5.54,-1.28,-2.34,-1.20,-5.87,-2.98,-5.45
-6.75,-3.31,-7.68,-3.74,-3.68,-7.79,-4.52,-7.40,-4.03,-2.98,-3.12,-9.43,-9.26,-6.15,-7.81,-8.23
-2.78,-6.80,-6.12,-3.40,-3.04,-0.53,-6.75,-6.50,-7.10,-4.52,-7.79,-3.68,-3.80,-9.90,-8.63,-1.56
-0.83,-6.07,-5.07,-3.15,-3.13,-2.82,-0.70,-6.38,-3.06,-6.09,-2.47,-2.02,-2.37,-7.68,-10.08,-10.38
-6.21,-7.82,-8.16,-8.57,-7.00,-4.33,-8.98,-9.43,-10.15,-2.40,-6.10,-4.81,-0.90,-5.92,-3.20,-2.38
-0.70,-6.36,-6.08,-6.36,-1.20,-2.34,-0.70,-5.75,-4.60,-2.42,-3.45,-9.71,-10.21,-4.26,-8.16,-6.96
-1.30,-1.38,-5.87,-2.47,-2.42,-5.28,-7.34,-3.90,-8.16,-8.60,-6.49,-6.78,-1.68,-6.64,-7.89,-3.41
-2.52,-2.77,-2.94,-7.11,-7.00,-5.00,-7.11,-7.00,-5.00,-7.87,-7.98,-3.63,-2.89,-2.77,-2.47,-5.87
-1.38,-1.38,-6.36,-6.55,-9.91,-12.27,-14.89,-13.16,-10.55,-3.52,-7.00,-6.49,-8.93,-7.88,-8.95,-10.43
-12.63,-13.87,-11.18,-8.10,-3.97,-8.16,-6.38,-3.22,-6.62,-3.46,-8.81,-7.15,-2.81,-1.95,-2.37,-7.68
-12.41,-12.76,-10.81,-6.21,-7.04,-6.56,-4.79,-8.46,-9.43,-9.40,-11.35,-10.65,-6.12,-1.22,-2.76,-3.34
-5.54,-0.90,-5.29,-7.65,-7.48,-4.33,-6.17,-8.04,-3.46,-6.80,-6.72,-7.08,-7.79,-8.23,-2.78,-6.10
-4.81,-0.90,-5.31,-6.43,-7.96,-5.67,-1.48,-9.16,-10.72,-8.23,-7.82,-6.53,-7.81,-7.56,-5.70,-3.48
-7.11,-6.64,-1.68,-5.92,-3.20,-2.38,-0.70,-6.36,-6.08,-6.36,-1.20,-2.34,-0.70,-5.75,-4.60,-2.42
-3.45,-9.32,-12.85,-11.68,-4.48,-7.68,-3.79,-1.72,-5.87,-2.47,-2.42,-4.91,-9.67,-10.25,-11.34,-7.55
-6.49,-6.78,-1.28,-2.82,-3.63,-7.98,-8.08,-6.50,-6.75,-0.53,-2.76,-4.03,-7.40,-4.52,-7.79,-3.85
-3.94,-3.39,-2.89,-2.77,-2.47,-5.87,-1.38,-1.38,-6.36,-5.95,-10.81,-12.76,-13.05,-10.17,-11.70,-11.69
-10.22,-8.65,-8.13,-6.15,-9.02,-11.76,-14.89,-13.29,-10.70,-10.70,-13.29,-14.89,-14.95,-12.20,-11.58,-6.12
-1.60,-3.68,-9.59,-10.52,-11.27,-8.06,-8.52,-8.83,-8.30,-3.79,-0.94,-6.78,-6.72,-6.68,-8.25,-7.48
-12.03,-13.36,-14.95,-14.95,-13.36,-12.03,-7.17,-8.93,-8.06,-7.63,-7.08,-6.72,-7.78,-3.05,-7.55,-10.83
-10.74,-6.26,-10.21,-9.90,-3.80,-3.74,-7.89,-7.00,-4.44,-5.54,-1.28,-2.38,-3.41,-7.68,-4.52,-7.24
-2.98,-5.20,-10.09,-12.09,-12.63,-10.43,-8.95,-7.14,-10.54,-8.51,-3.22,-7.83,-3.31,-7.40,-3.48,-5.20
-10.09,-11.93,-10.71,-3.46,-10.55,-13.16,-16.51,-16.51,-14.68,-10.71,-3.46,-10.55,-13.16,-16.51,-14.47,-13.05
-9.26,-8.12,-3.96,-8.11,-7.07,-10.28,-13.79,-16.51,-14.89,-14.95,-11.18,-9.61,-4.88,-1.39,-6.19,-8.07
-5.01,-2.62,-0.14,-5.31,-6.55,-8.13,-7.48,-3.37,-5.45,-6.07,-0.83,-1.56,-8.63,-9.71,-2.74,-5.45
-6.07,-0.53,-2.34,-1.23,-6.51,-6.51,-0.56,-1.32,-1.44,-4.39,-9.61,-11.18,-12.20,-11.27,-9.65,-9.98
-11.58,-8.10,-3.97,-8.21,-10.45,-9.98,-11.58,-8.10,-3.97,-8.21,-10.45,-9.98,-11.58,-8.10,-3.97,-8.21
-10.45,-9.98,-11.58,-8.10,-3.97,-8.21,-10.45,-9.98,-11.27,-7.14,-8.95,-8.95,-7.14,-11.27,-10.52,-9.02
-6.15,-8.13,-7.37,-6.07,-10.81,-12.09,-12.63,-11.61,-8.26,-4.24,-7.40,-4.03,-2.76,-1.22,-6.84,-11.61
-9.70,-11.94,-10.17,-11.35,-10.51,-7.14,-7.14,-10.51,-11.35,-9.40,-8.48,-4.52,-7.10,-6.08,-7.50,-3.11
-7.81,-3.97,-6.09,-2.98,-5.70,-9.67,-9.46,-10.83,-5.95,-7.10,-4.20,-8.16,-6.38,-3.20,-10.31,-12.27
-13.87,-10.70,-10.70,-12.85,-11.68,-4.48,-7.68,-3.79,-1.72,-5.87,-4.44,-8.86,-12.41,-13.10,-9.32,-3.45
-2.02,-2.13,-2.52,-3.41,-7.68,-3.31,-7.83,-2.54,-6.10,-4.60,-2.42,-2.37,-8.98,-11.76,-14.89,-13.29
-10.70,-10.70,-13.87,-11.76,-9.02,-6.37,-8.11,-4.07,-11.68,-14.68,-13.16,-10.55,-3.52,-6.69,-3.60,-1.72
-6.76,-3.68,-3.68,-6.69,-3.52,-10.30,-8.18,-3.82,-7.81,-4.07,-8.83,-10.30,-3.46,-10.71,-12.85,-11.18
-6.12,-1.30,-1.30,-6.54,-6.98,-3.62,-8.04,-6.17,-5.00,-7.11,-5.89,-3.53,-2.75,-3.78,-1.63,-6.12
-11.18,-13.29,-16.51,-16.51,-16.51,-14.68,-10.71,-3.22,-7.83,-3.05,-8.16,-6.19,-1.54,-8.15,-10.08,-9.91
-4.39,-1.76,-0.56,-5.77,-11.58,-10.52,-8.98,-4.33,-8.86,-12.41,-14.47,-13.29,-12.37,-8.06,-8.52,-8.83
-9.33,-9.40,-13.05,-12.76,-10.55,-3.52,-7.00,-8.12,-9.33,-9.40,-10.91,-10.38,-5.95,-7.10,-5.42,-10.74
-10.44,-10.70,-12.85,-10.58,-1.47,-3.60,-5.92,-1.28,-2.34,-1.55,-8.92,-10.54,-9.65,-12.63,-14.89,-13.79
-9.32,-3.85,-2.98,-3.14,-9.90,-8.63,-1.47,-3.60,-5.92,-1.28,-2.34,-1.55,-10.58,-12.85,-10.28,-5.98
-10.81,-12.76,-13.05,-9.26,-8.12,-5.42,-12.78,-13.10,-12.03,-7.48,-8.28,-6.37,-7.00,-8.06,-10.54,-8.92
-1.47,-3.60,-6.69,-2.70,-10.31,-10.33,-10.92,-6.36,-7.50,-3.31,-7.68,-3.74,-3.73,-9.43,-9.01,-3.12
-2.98,-3.12,-9.59,-10.52,-11.32,-11.32,-12.20,-11.18,-10.83,-6.07,-9.02,-10.52,-11.58,-6.61,-3.73,-10.55
-12.09,-11.76,-9.59,-3.12,-2.52,-2.77,-2.37,-7.48,-7.65,-4.91,-2.56,-2.75,-3.13,-2.98,-3.34,-5.87
-1.72,-3.78,-2.75,-2.56,-4.91,-7.56,-7.81,-6.55,-6.32,-3.06,-7.83,-5.23,-12.78,-12.76,-10.55,-3.46
-9.12,-9.98,-7.12,-7.81,-7.56,-4.91,-1.76,-0.03,-5.75,-4.60,-1.44,-1.95,-2.92,-6.12,-6.80,-2.54
-6.38,-0.88,-5.43,-8.36,-10.45,-9.70,-11.94,-7.17,-7.55,-11.34,-12.20,-11.18,-9.61,-4.88,-1.39,-6.87
-8.88,-7.32,-7.12,-10.22,-11.29,-5.42,-8.12,-8.12,-7.82,-6.53,-7.81,-7.81,-6.15,-7.00,-8.20,-7.03
-3.73,-10.15,-11.18,-14.95,-14.89,-13.16,-10.55,-3.73,-6.38,-8.07,-5.43,-1.68,-6.78,-6.88,-8.49,-3.82
-10.71,-12.85,-12.03,-7.17,-8.93,-8.06,-8.23,-2.70,-6.69,-3.60,-1.47,-10.58,-12.85,-10.88,-3.14,-2.52
-1.88,-0.14,-6.78,-8.12,-7.33,-5.00,-6.17,-7.96,-6.82,-7.04,-7.00,-4.69,-9.32,-12.85,-10.71,-3.82
-8.49,-7.10,-8.52,-8.33,-8.33,-8.52,-10.22,-11.69,-10.75,-3.14,-2.38,-1.50,-8.13,-9.57,-10.70,-12.85
-9.21,-0.14,-1.88,-2.52,-3.20,-7.79,-4.52,-7.10,-6.50,-6.36,-0.44,-4.88,-9.44,-7.38,-1.33,-5.29
-7.65,-7.37,-6.15,-8.13,-7.48,-3.12,-2.98,-3.12,-7.60,-7.85,-2.70,-7.00,-8.12,-7.82,-6.82,-8.28
-7.48,-10.72,-8.63,-1.56,-0.83,-6.50,-3.22,-6.61,-11.18,-13.87,-14.95,-11.93,-10.92,-5.98,-10.24,-8.18
-3.46,-10.55,-13.16,-16.51,-14.89,-14.95,-12.20,-11.32,-10.70,-13.29,-14.89,-14.95,-11.93,-10.72,-3.85,-2.76
-1.20,-7.34,-6.49,-7.55,-11.89,-12.85,-11.68,-6.26,-12.78,-12.76,-10.81,-5.95,-5.31,-0.14,-2.62,-7.68
-10.83,-10.83,-7.21,-5.99,-4.55,-4.13,NA,NA
>chr1:17655077-17656077
NA,NA,-6.76,-3.68,-3.68,-7.79,-4.52,-7.10,-6.21,-10.83,-11.18,-11.93,-11.94,-8.23,-7.82,-6.53
-7.81,-7.81,-6.53,-8.08,-8.78,-7.92,-8.47,-6.82,-7.10,-4.52,-8.12,-6.88,-7.71,-5.39,-0.44,-6.38
-3.22,-6.38,-8.07,-5.01,-2.62,-0.14,-5.54,-2.47,-3.38,-5.89,-7.04,-6.82,-8.28,-7.48,-12.03,-12.85
-9.21,-0.14,-1.76,-4.60,-6.10,-3.46,-8.04,-5.33,-2.62,-0.14,-6.78,-6.88,-8.49,-3.46,-6.62,-3.22
-6.61,-11.18,-13.29,-16.51,-16.51,-16.51,-16.51,-16.51,-16.51,-16.51,-16.51,-14.89,-12.63,-9.65,-10.54,-9.96
-6.26,-12.78,-13.54,-10.70,-10.44,-10.74,-5.23,-7.83,-3.22,-6.61,-11.18,-13.29,-16.51,-16.51,-14.89,-12.27
-10.31,-3.20,-6.98,-6.98,-3.22,-7.83,-5.23,-10.74,-10.44,-10.70,-13.54,-13.05,-10.17,-11.94,-9.70,-10.43
-8.30,-8.23,-3.55,-8.51,-9.57,-11.32,-12.20,-11.18,-9.61,-4.39,-2.42,-2.37,-8.98,-11.76,-14.89,-13.29
-10.70,-11.32,-10.25,-9.91,-7.12,-9.98,-9.16,-1.33,-5.39,-7.55,-5.67,-0.88,-6.36,-6.36,-10.28,-13.79
-14.89,-12.63,-10.45,-8.21,-4.26,-8.83,-10.24,-5.98,-10.22,-11.29,-5.23,-7.83,-2.54,-6.62,-2.54,-6.62
-6.05,-7.37,-7.65,-5.29,-0.44,-5.75,-4.81,-0.90,-5.92,-3.20,-2.98,-3.85,-9.32,-13.36,-14.95,-12.20
-11.27,-7.14,-8.95,-10.43,-10.01,-10.15,-3.52,-6.69,-3.20,-2.38,-1.50,-9.21,-14.68,-16.51,-16.51,-13.29
-12.37,-7.66,-7.47,-4.91,-2.42,-2.94,-7.33,-8.12,-8.12,-5.42,-12.78,-14.47,-16.51,-13.29,-12.37,-8.06
-7.00,-6.37,-8.11,-4.07,-11.68,-14.68,-16.51,-16.51,-13.79,-12.03,-7.17,-8.93,-7.88,-7.88,-8.93,-7.17
-11.94,-10.42,-10.82,-10.22,-11.69,-9.80,-4.69,-8.86,-12.41,-13.54,-11.18,-6.61,-3.20,-10.31,-12.27,-13.87
-11.89,-7.21,-5.96,-4.69,-9.32,-13.79,-14.89,-12.63,-10.43,-10.43,-12.63,-13.87,-11.89,-7.21,-5.96,-4.33
-8.98,-11.76,-14.89,-13.29,-12.37,-9.65,-12.63,-13.36,-12.03,-10.17,-10.91,-10.38,-6.21,-8.08,-7.95,-6.85
-9.51,-9.46,-10.15,-3.46,-10.71,-12.85,-12.03,-10.17,-11.69,-10.75,-3.80,-3.74,-7.68,-4.48,-8.83,-10.24
-5.95,-6.32,-3.97,-8.04,-6.17,-4.33,-8.98,-9.43,-10.15,-3.46,-8.51,-10.54,-8.06,-7.00,-6.37,-8.28
-7.10,-8.65,-8.13,-6.55,-6.32,-2.70,-8.23,-8.06,-8.36,-5.43,-0.88,-5.75,-5.45,-3.37,-7.48,-7.65
-5.29,-1.39,-5.77,-11.18,-13.54,-12.78,-6.07,-8.16,-8.43,-7.22,-3.63,-2.82,-1.50,-7.38,-10.24,-5.95
-6.32,-3.52,-10.55,-12.09,-14.95,-11.93,-10.60,-3.14,-2.38,-1.50,-9.16,-9.71,-4.69,-7.00,-7.04,-6.21
-10.81,-13.16,-14.89,-12.27,-10.31,-2.70,-6.32,-6.55,-9.91,-12.27,-14.89,-13.29,-10.70,-10.70,-13.29,-14.89
-12.63,-10.43,-8.30,-7.63,-7.15,-4.29,-7.97,-12.41,-14.47,-16.51,-13.79,-12.03,-10.17,-10.91,-10.38,-6.07
-7.37,-7.65,-5.70,-2.74,-9.32,-13.79,-16.51,-14.89,-12.63,-10.43,-8.30,-8.23,-3.20,-7.03,-7.69,-8.95
-10.43,-9.98,-11.32,-9.57,-8.51,-3.55,-8.23,-8.30,-10.43,-12.63,-14.89,-16.51,-13.29,-12.37,-9.65,-9.98
-11.27,-8.06,-7.00,-6.15,-7.32,-8.30,-10.43,-12.63,-13.87,-12.37,-9.65,-9.98,-11.32,-9.57,-8.51,-3.55
-8.23,-8.30,-8.30,-8.23,-3.55,-8.51,-9.57,-11.32,-9.98,-10.43,-8.95,-7.14,-11.27,-9.98,-9.65,-12.37
-13.87,-14.95,-12.20,-11.27,-7.14,-8.95,-10.43,-9.98,-11.32,-9.57,-8.51,-3.55,-8.23,-8.30,-8.95,-7.14
-11.27,-12.20,-14.95,-13.87,-12.37,-9.65,-9.98,-11.32,-11.32,-9.98,-9.65,-12.37,-13.29,-14.89,-12.63,-10.43
-10.43,-9.98,-11.32,-11.32,-9.98,-10.43,-10.43,-9.98,-11.32,-11.32,-9.98,-10.43,-10.43,-12.63,-14.89,-13.29
-12.37,-9.65,-9.98,-11.58,-8.10,-3.97,-8.21,-8.06,-8.23,-3.55,-8.51,-9.57,-11.32,-9.98,-9.65,-12.37
-13.87,-12.63,-10.43,-8.30,-8.23,-3.55,-10.71,-12.85,-12.37,-9.65,-9.98,-11.32,-9.57,-8.51,-3.55,-8.23
-8.30,-10.43,-12.63,-14.89,-16.51,-16.51,-13.79,-12.03,-7.17,-8.00,-8.84,-6.48,-6.50,-7.78,-3.31,-7.68
-3.74,-3.74,-8.40,-7.95,-6.85,-9.51,-9.46,-10.15,-3.73,-6.98,-6.51,-1.54,-8.15,-10.83,-10.44,-10.44
-11.35,-9.26,-8.12,-5.42,-10.74,-10.83,-7.55,-7.17,-11.70,-11.29,-5.42,-7.10,-6.43,-7.96,-5.33,-2.62
-0.14,-9.16,-9.98,-5.98,-10.83,-10.01,-9.65,-10.51,-11.35,-10.22,-10.82,-10.42,-11.94,-8.23,-7.33,-3.48
-5.70,-7.47,-8.88,-6.87,-1.39,-5.39,-7.34,-3.96,-7.79,-3.60,-1.72,-6.36,-6.43,-7.96,-5.33,-2.37
-1.03,-2.02,-3.45,-10.72,-10.42,-10.82,-7.40,-8.60,-8.16,-6.07,-11.29,-10.22,-5.98,-10.81,-13.16,-14.89
-12.27,-10.31,-2.70,-7.00,-8.12,-9.33,-6.58,-8.93,-7.88,-7.88,-8.93,-6.49,-6.78,-0.90,-4.81,-5.75
-0.70,-2.34,-1.20,-6.36,-6.08,-6.36,-0.03,-1.76,-4.60,-5.75,-0.44,-4.81,-6.10,-2.40,-10.15,-9.43
-8.98,-3.12,-2.98,-3.63,-7.98,-8.08,-6.21,-10.38,-10.08,-7.68,-3.38,-2.47,-5.54,-0.90,-4.81,-5.75
-0.70,-2.38,-3.20,-6.69,-3.06,-6.50,-0.83,-1.56,-8.63,-9.90,-3.80,-3.68,-7.79,-4.52,-7.10,-6.50
-6.75,-0.53,-2.76,-3.85,-9.71,-9.12,-3.55,-8.23,-7.81,-6.53,-8.08,-7.98,-3.63,-2.98,-4.03,-7.40
-4.52,-7.79,-3.68,-3.74,-7.68,-3.31,-6.75,-5.45,-2.98,-5.87,-1.20,-2.34,-1.28,-5.54,-2.47,-2.77
-2.89,-2.99,-6.90,-8.25,-6.88,-8.12,-4.52,-7.10,-6.50,-6.62,-3.46,-7.81,-3.11,-7.83,-3.06,-7.00
-6.88,-8.49,-3.46,-6.62,-6.36,-10.28,-13.79,-16.51,-16.51,-16.51,-16.51,-16.51,-16.51,-16.51,-16.51,-16.51
-16.51,-16.51,-16.51,-14.89,-12.63,-11.61,-8.26,-3.97,-7.55,-11.89,-13.87,-12.27,-10.31,-3.55,-9.12,-10.72
-7.17,-8.93,-7.88,-7.14,-10.51,-10.74,-6.26,-11.68,-12.85,-10.28,-7.07,-8.11,-3.11,-7.83,-2.54,-6.10
-5.45,-2.74,-9.32,-13.79,-14.47,-12.78,-6.26,-9.96,-9.57,-10.44,-10.74,-6.07,-8.16,-8.16,-3.97,-8.10
-11.58,-9.98,-11.61,-7.03,-3.62,-7.81,-3.90,-8.16,-8.16,-4.20,-8.12,-9.26,-11.69,-10.22,-7.12,-8.13
-7.48,-2.37,-2.42,-4.60,-5.75,-0.70,-2.34,-1.55,-8.92,-10.31,-7.21,-5.96,-4.44,-7.24,-4.20,-7.55
-10.83,-11.35,-10.22,-8.52,-8.06,-12.37,-13.54,-13.05,-9.26,-8.12,-5.42,-11.29,-10.22,-7.12,-9.91,-10.25
-11.32,-10.44,-11.35,-9.26,-7.00,-2.70,-8.23,-8.30,-10.43,-12.63,-14.89,-13.79,-12.03,-7.17,-8.93,-8.42
-8.52,-10.22,-11.35,-10.83,-7.55,-7.40,-10.15,-10.15,-7.40,-8.93,-10.45,-9.98,-11.27,-7.14,-8.95,-8.95
-7.88,-8.21,-4.20,-8.12,-8.12,-7.33,-5.00,-6.17,-8.04,-3.82,-8.51,-10.31,-7.55,-7.17,-11.70,-11.69
-10.17,-12.03,-12.85,-11.68,-4.26,-7.55,-10.31,-8.92,-1.56,-1.30,-6.12,-11.18,-12.85,-10.71,-3.46,-10.55
-13.16,-14.68,-10.71,-3.46,-10.55,-13.16,-14.89,-12.27,-9.91,-6.15,-7.00,-8.06,-10.54,-8.13,-1.33,-4.88
-9.44,-8.18,-3.22,-6.62,-2.40,-10.55,-13.16,-14.89,-12.63,-10.43,-8.95,-8.95,-10.43,-12.63,-13.87,-11.89
-7.55,-4.20,-8.12,-9.26,-10.91,-10.38,-6.07,-9.02,-10.52,-11.32,-9.57,-9.96,-4.48,-7.40,-3.48,-5.20
-9.44,-8.83,-4.48,-7.40,-3.48,-5.70,-7.56,-7.81,-6.15,-7.37,-8.13,-6.15,-7.00,-8.06,-10.54,-8.13
-0.14,-2.62,-5.33,-8.04,-3.82,-8.18,-10.24,-5.95,-6.36,-1.20,-2.34,-0.70,-6.32,-6.50,-7.11,-8.81
-3.82,-8.18,-10.24,-6.07,-9.26,-10.15,NA,NA
>chr1:18798575-18799575
NA,NA,-2.54,-3.34,-5.54,-1.28,-2.34,-1.20,-5.87,-4.44,-6.17,-8.04,-3.46,-6.62,-6.36,-10.28
-13.10,-12.78,-5.23,-6.75,-4.81,-0.90,-5.31,-6.43,-7.96,-5.67,-0.88,-6.36,-6.36,-9.98,-10.21,-4.48
-7.10,-6.53,-7.81,-8.23,-2.70,-6.69,-3.20,-2.52,-2.77,-2.94,-7.11,-6.64,-0.88,-6.32,-6.12,-3.40
-2.72,-2.20,-0.70,-5.75,-4.60,-2.42,-3.45,-9.32,-12.85,-11.68,-4.48,-7.68,-3.79,-1.72,-5.87,-2.47
-2.42,-4.91,-9.67,-10.25,-11.34,-7.55,-6.49,-6.78,-1.28,-2.82,-3.63,-7.98,-8.08,-6.50,-6.75,-0.53
-2.76,-4.03,-7.11,-7.00,-4.33,-9.01,-9.43,-3.12,-2.38,-1.28,-5.54,-3.34,-2.54,-2.54,-3.34,-7.24
-4.52,-7.10,-6.53,-8.13,-7.60,-3.68,-1.47,-10.58,-14.68,-16.51,-16.51,-13.79,-10.28,-6.36,-7.50,-3.05
-8.16,-6.96,-1.60,-3.36,-9.90,-9.16,-1.33,-5.29,-9.67,-12.27,-12.09,-10.09,-5.20,-2.74,-9.32,-12.85
-10.71,-3.46,-10.15,-9.43,-8.98,-3.37,-5.70,-9.67,-12.27,-13.36,-9.32,-3.45,-2.02,-2.37,-5.33,-7.55
-5.78,-3.48,-7.33,-8.12,-7.00,-3.97,-7.81,-4.07,-10.21,-9.98,-7.07,-7.96,-5.67,-1.48,-9.16,-9.71
-2.74,-5.78,-7.71,-7.48,-10.72,-9.12,-3.22,-6.62,-3.46,-7.81,-3.96,-7.10,-6.08,-6.75,-0.53,-2.34
-0.70,-6.36,-6.36,-10.92,-11.93,-14.95,-12.09,-10.09,-4.88,-0.44,-6.36,-6.05,-7.37,-7.85,-2.70,-7.00
-6.49,-8.60,-6.38,-3.73,-10.15,-9.43,-8.98,-2.37,-3.38,-5.01,-8.12,-8.00,-7.40,-8.65,-7.85,-3.55
-8.51,-10.54,-7.66,-7.32,-7.12,-10.92,-10.33,-10.31,-3.55,-9.12,-9.90,-3.80,-3.68,-5.92,-0.14,-1.88
-2.48,-1.20,-6.76,-3.60,-1.72,-7.34,-8.12,-7.82,-6.21,-10.24,-8.18,-3.55,-10.31,-10.25,-11.32,-10.70
-12.85,-9.21,-1.33,-4.81,-6.10,-2.78,-7.85,-7.37,-6.15,-8.13,-8.65,-7.10,-8.49,-3.97,-6.69,-3.68
-3.68,-6.76,-1.20,-2.34,-1.50,-8.13,-9.57,-10.44,-10.74,-5.23,-7.83,-3.22,-8.51,-10.54,-9.65,-9.98
-11.58,-8.10,-3.97,-7.55,-11.89,-13.87,-12.63,-10.45,-8.21,-4.20,-7.24,-2.98,-5.78,-7.71,-6.88,-7.34
-1.72,-3.68,-9.59,-11.76,-13.87,-11.89,-7.55,-3.97,-8.26,-11.61,-9.98,-11.58,-8.10,-3.97,-7.55,-11.89
-13.87,-12.63,-10.43,-8.30,-7.32,-6.55,-7.10,-4.20,-7.55,-11.89,-13.87,-12.63,-11.61,-8.26,-3.97,-7.55
-11.34,-12.20,-12.20,-11.58,-8.10,-3.97,-7.55,-11.89,-13.87,-14.95,-12.20,-11.58,-8.10,-3.97,-7.55,-11.89
-13.87,-12.63,-10.45,-8.21,-3.97,-8.10,-10.65,-10.74,-6.07,-7.44,-7.44,-3.97,-7.55,-11.89,-13.87,-12.63
-11.61,-8.26,-3.97,-7.55,-11.34,-10.25,-9.91,-6.55,-7.10,-4.20,-7.55,-11.89,-13.87,-12.63,-11.61,-8.26
-3.97,-8.16,-8.00,-7.40,-10.82,-10.52,-11.58,-8.10,-3.97,-7.55,-11.34,-12.20,-12.20,-11.58,-8.10,-3.97
-7.55,-11.89,-13.87,-12.63,-11.61,-8.26,-3.97,-7.55,-11.34,-12.20,-12.20,-11.58,-8.10,-3.97,-7.55,-11.89
-13.87,-12.63,-11.61,-8.26,-3.97,-8.21,-10.45,-9.98,-11.58,-8.10,-3.97,-7.55,-11.34,-12.20,-12.20,-11.58
-8.10,-3.97,-7.55,-11.89,-13.87,-12.63,-10.45,-8.21,-4.20,-7.24,-3.34,-2.54,-2.54,-3.34,-7.24,-4.20
-8.21,-10.45,-12.63,-13.87,-11.89,-7.55,-3.97,-8.10,-11.58,-9.98,-11.61,-8.26,-3.97,-7.55,-11.89,-13.87
-14.95,-12.20,-11.58,-6.12,-1.60,-3.68,-9.59,-10.52,-11.34,-7.55,-3.97,-8.10,-11.58,-12.20,-12.20,-11.34
-7.55,-3.97,-7.44,-7.44,-3.97,-8.16,-8.16,-3.97,-8.10,-11.58,-12.20,-14.95,-13.87,-11.89,-7.55,-3.97
-8.26,-11.61,-9.98,-11.34,-7.55,-3.97,-8.10,-11.18,-13.87,-12.63,-9.65,-10.51,-11.35,-10.17,-10.72,-10.21
-6.26,-12.78,-13.54,-12.37,-9.65,-9.98,-11.27,-9.65,-9.98,-11.58,-8.10,-3.97,-7.55,-11.89,-13.87,-12.63
-10.45,-8.21,-4.20,-7.24,-3.34,-2.54,-2.72,-3.58,-5.03,-5.99,-8.36,-10.45,-12.63,-13.87,-12.37,-9.65
-9.98,-11.58,-8.10,-6.07,-10.74,-10.83,-7.55,-3.97,-8.10,-11.58,-9.98,-10.45,-8.21,-3.97,-8.26,-11.61
-9.98,-11.58,-8.10,-4.24,-7.10,-6.21,-10.83,-10.01,-10.45,-8.21,-3.97,-8.10,-11.58,-9.98,-10.43,-10.43
-9.70,-10.72,-3.45,-2.02,-2.37,-5.01,-8.36,-10.45,-9.70,-10.60,-3.80,-3.80,-10.88,-12.85,-9.21,-1.33
-4.81,-5.75,-0.44,-4.81,-6.10,-2.54,-6.62,-2.54,-6.62,-2.40,-10.30,-8.18,-3.46,-10.15,-10.01,-9.65
-11.27,-9.98,-10.45,-8.21,-3.97,-8.10,-11.18,-13.29,-14.47,-13.05,-10.17,-11.94,-11.93,-14.95,-13.87,-11.18
-8.10,-3.97,-7.55,-11.34,-9.98,-10.45,-8.21,-3.97,-8.10,-11.58,-12.20,-14.95,-13.87,-11.89,-7.55,-3.97
-8.26,-11.61,-9.98,-11.58,-8.10,-3.97,-7.55,-11.89,-13.87,-12.63,-10.45,-8.21,-4.20,-7.24,-3.34,-2.54
-1.93,-2.73,-2.75,-4.13,-4.03,-9.59,-11.76,-13.87,-11.89,-7.55,-3.97,-8.10,-11.58,-9.98,-10.43,-8.30
-7.32,-6.55,-7.10,-4.20,-7.55,-11.34,-12.20,-12.20,-11.58,-8.10,-3.97,-7.55,-11.34,-10.52,-10.82,-7.40
-8.93,-10.45,-9.98,-11.27,-9.65,-9.98,-11.27,-9.65,-10.01,-10.83,-6.07,-7.00,-8.33,-10.43,-12.63,-13.87
-11.89,-7.55,-4.20,-8.12,-9.26,-11.35,-10.83,-7.55,-3.97,-8.26,-11.61,-9.98,-11.34,-7.55,-3.97,-8.26
-11.61,-9.70,-10.72,-3.85,-2.76,-0.53,-6.50,-3.06,-6.32,-6.08,-6.75,-0.53,-2.48,-1.88,-0.03,-6.38
-3.06,-7.00,-8.12,-7.82,-6.21,-10.81,-11.93,-11.68,-4.07,-7.81,-3.97,-7.00,-6.88,-8.49,-3.46,-6.62
-3.06,-7.00,-6.49,-8.93,-8.42,-8.11,-3.73,-3.68,-5.92,-0.14,-1.76,-4.60,-6.10,-3.46,-8.49,-6.88
-7.00,-3.52,-10.30,-7.38,-1.48,-5.67,-7.96,-6.37,-9.02,-9.43,-9.61,-4.39,-2.42,-2.94,-7.33,-8.83
-8.52,-8.33,-10.43,-10.01,-10.83,-5.98,-10.28,-13.10,-12.41,-8.15,-0.88,-6.36,-6.08,-5.31,-0.90,-5.29
-7.65,-7.60,-3.68,-0.94,-6.07,-4.81,-1.33,-9.21,-12.85,-11.18,-8.10,-6.07,-10.45,-10.59,-3.52,-6.69
-3.68,-3.80,-10.75,-11.29,-5.23,-6.75,-4.81,-1.33,-7.38,-9.44,-5.20,-3.48,-7.11,-5.89,-2.37,-2.02
-2.47,-5.54,-0.90,-4.81,-6.10,-2.40,-10.55,-13.16,-16.51,-16.51,-16.51,-16.51,-14.89,-12.27,-9.91,-6.55
-5.31,-0.90,-5.29,-7.65,-7.60,-3.73,-3.73,-9.59,-9.43,-10.15,-3.52,-6.69,-3.20,-2.98,-3.12,-7.48
-7.85,-2.78,-6.62,-6.36,-10.28,-13.10,-13.05,-9.26,-7.34,-1.72,-3.79,-7.89,-5.89,-3.38,-2.94,-7.87
-7.95,-6.66,-10.56,-9.46,-9.51,-6.85,-9.62,-13.15,-12.76,-10.81,-6.21,-7.82,-8.83,-10.82,-9.43,-10.83
-5.98,-10.92,-11.93,-14.95,-12.09,-10.09,-4.39,-1.44,-2.02,-2.37,-7.48,-8.13,-7.12,-10.28,-13.36,-14.95
-11.18,-10.83,-6.21,-7.82,-8.12,-6.78,-1.28,-2.38,-3.41,-8.40,-7.95,-6.66,-9.80,-8.01,-1.56,-0.83
-6.75,-6.05,-9.26,-9.43,-3.68,-1.60,-6.84,-11.61,-9.98,-11.27,-9.65,-10.01,-9.61,-5.20,-3.37,-8.98
-11.76,-12.09,-10.09,-4.88,-1.39,-5.77,-11.58,-10.52,-9.02,-6.15,-7.81,-8.23,-2.70,-7.00,-8.12,-9.33
-8.16,-7.33,-5.00,-7.00,-7.11,-4.03,-2.98,-3.14,-10.60,-11.93,-11.93,-11.94,-7.17,-7.55,-10.31,-9.96
-4.26,-8.16,-6.19,-1.39,-5.39,-7.71,-7.10,-10.82,-11.76,-12.09,-10.55,-3.46,-8.18,-10.24,-6.07,-9.26
-9.43,-3.12,-2.52,-1.88,-0.14,-9.16,-9.71,-3.85,-2.98,-3.41,-7.68,-3.31,-6.75,-4.60,-2.42,-3.45
-9.32,-13.36,-12.27,-10.31,-3.55,-10.71,NA,NA
>chr1:18918031-18919031
NA,NA,-9.43,-9.40,-11.35,-10.65,-6.12,-1.22,-2.76,-3.34,-5.54,-0.90,-5.29,-7.65,-7.48,-4.33
-6.17,-8.04,-3.62,-6.98,-6.98,-3.20,-8.23,-8.23,-2.78,-6.10,-4.81,-0.90,-5.31,-6.43,-7.96,-5.67
-0.88,-6.32,-6.50,-7.95,-8.08,-6.53,-7.81,-7.56,-4.49,-3.15,-3.13,-2.89,-2.77,-2.94,-7.11,-6.64
-0.88,-6.32,-6.12,-3.40,-2.72,-2.20,-0.70,-5.75,-4.60,-2.42,-3.45,-9.32,-12.85,-11.68,-4.48,-7.68
-3.79,-1.72,-5.87,-2.47,-2.42,-4.91,-9.67,-10.25,-11.34,-7.55,-6.49,-6.78,-1.28,-2.38,-3.12,-9.43
-9.26,-6.05,-6.75,-0.53,-2.76,-4.03,-7.11,-6.56,-4.55,-4.25,-4.22,-3.39,-2.89,-2.77,-2.47,-5.87
-1.20,-2.76,-3.12,-6.69,-8.42,-8.36,-5.01,-3.38,-2.47,-5.87,-1.38,-1.30,-6.12,-11.58,-12.20,-14.95
-14.89,-16.51,-13.79,-12.03,-7.17,-8.93,-10.45,-12.63,-14.89,-16.51,-16.51,-13.79,-10.88,-3.80,-3.68,-6.69
-3.06,-6.62,-3.46,-8.81,-7.11,-6.50,-6.32,-0.88,-8.15,-12.41,-12.76,-10.81,-6.21,-7.04,-7.00,-4.33
-9.01,-10.15,-10.22,-11.69,-10.75,-3.14,-2.52,-2.77,-2.47,-5.54,-1.28,-2.34,-1.20,-5.87,-4.44,-6.17
-8.04,-3.46,-6.62,-6.36,-10.28,-13.36,-14.95,-14.95,-12.09,-10.55,-3.52,-6.09,-2.47,-2.77,-2.48,-0.53
-6.75,-6.36,-9.98,-8.63,-1.47,-3.36,-10.60,-10.33,-9.67,-5.70,-3.48,-7.11,-6.64,-1.68,-5.92,-3.20
-2.38,-0.70,-6.36,-6.50,-7.04,-5.89,-3.38,-2.47,-5.87,-1.20,-2.34,-0.70,-5.75,-4.60,-2.42,-3.45
-9.32,-12.85,-11.68,-4.48,-7.68,-3.79,-1.72,-5.87,-2.47,-2.42,-4.91,-9.67,-10.25,-11.34,-7.55,-6.49
-6.78,-1.28,-2.38,-3.12,-9.43,-9.26,-6.05,-6.75,-0.53,-2.76,-4.03,-7.40,-4.52,-8.12,-6.49,-8.00
-8.16,-4.20,-7.24,-2.98,-5.78,-7.55,-5.33,-3.38,-2.94,-7.33,-8.83,-10.15,-10.15,-8.83,-8.30,-3.79
-0.94,-6.50,-3.22,-10.71,-12.85,-9.32,-4.69,-7.00,-8.57,-7.25,-8.49,-3.97,-6.32,-6.43,-8.11,-4.07
-8.83,-10.30,-3.46,-10.71,-11.93,-10.81,-6.21,-7.10,-3.31,-7.50,-6.36,-10.22,-11.69,-9.40,-8.48,-4.52
-8.12,-8.12,-9.33,-6.58,-7.55,-10.31,-8.51,-3.55,-8.23,-7.56,-5.70,-3.37,-7.48,-7.65,-5.29,-1.33
-9.16,-9.90,-3.36,-1.72,-7.34,-8.12,-7.82,-6.53,-8.13,-7.60,-3.73,-3.74,-8.30,-8.12,-7.34,-1.72
-3.60,-7.79,-4.20,-8.16,-8.16,-4.26,-11.68,-12.85,-12.03,-7.48,-7.71,-5.78,-3.37,-7.48,-7.85,-3.55
-8.51,-9.57,-11.32,-10.25,-9.91,-6.53,-7.10,-4.52,-8.12,-6.49,-8.60,-6.38,-3.22,-7.83,-5.23,-12.78
-14.47,-16.51,-13.16,-10.81,-6.07,-9.02,-10.42,-11.94,-7.48,-8.49,-3.97,-6.32,-6.43,-8.11,-3.90,-8.26
-7.69,-8.95,-10.43,-9.98,-11.34,-7.55,-7.17,-11.94,-10.42,-10.82,-8.83,-9.33,-9.40,-10.91,-10.38,-5.98
-9.98,-8.63,-1.47,-3.68,-9.59,-9.43,-10.15,-3.73,-6.38,-8.16,-4.20,-7.79,-3.60,-1.72,-6.36,-6.55
-8.13,-7.48,-3.37,-5.70,-7.47,-8.30,-10.43,-12.63,-13.36,-9.32,-3.45,-2.77,-2.48,-1.22,-6.84,-11.61
-9.98,-11.58,-5.77,-1.39,-4.88,-9.61,-10.01,-10.45,-8.21,-4.20,-8.12,-9.26,-11.35,-10.51,-8.06,-6.69
-3.37,-5.20,-9.61,-11.18,-12.20,-11.32,-11.32,-9.98,-9.65,-11.27,-9.98,-10.43,-10.43,-9.98,-11.34,-7.55
-3.97,-8.10,-11.58,-9.98,-9.65,-11.27,-12.20,-12.20,-11.58,-8.10,-3.97,-7.55,-11.34,-9.98,-11.61,-6.87
-1.39,-4.88,-9.61,-11.18,-12.20,-11.58,-5.77,-1.54,-8.15,-4.14,-9.80,-3.45,-2.77,-2.52,-3.12,-9.43
-9.01,-3.12,-2.98,-3.13,-3.73,-3.04,-0.53,-6.75,-6.50,-8.08,-8.78,-7.92,-8.81,-3.62,-7.03,-7.69
-7.14,-11.27,-10.25,-9.67,-4.91,-2.42,-3.45,-9.80,-11.69,-9.40,-8.48,-4.24,-8.26,-8.20,-6.69,-2.37
-2.42,-4.60,-5.75,-0.70,-2.20,-2.72,-3.40,-6.08,-9.80,-8.83,-4.48,-7.40,-2.94,-2.42,-4.60,-5.75
-0.44,-5.29,-7.56,-7.81,-6.53,-7.10,-4.48,-10.21,-9.98,-6.36,-6.36,-0.70,-2.38,-3.14,-9.90,-9.16
-1.33,-4.81,-6.75,-5.23,-12.78,-13.10,-10.28,-6.36,-6.62,-3.46,-7.81,-3.90,-7.44,-6.54,-1.30,-1.56
-8.63,-9.71,-3.45,-2.77,-2.52,-3.14,-10.75,-11.69,-10.22,-8.52,-8.20,-8.26,-4.24,-7.10,-6.50,-6.62
-3.46,-8.04,-5.33,-2.37,-2.02,-2.37,-7.48,-7.85,-2.78,-6.62,-3.22,-6.38,-8.60,-7.17,-12.03,-12.85
-10.71,-3.46,-10.30,-8.83,-6.26,-12.78,-13.54,-10.70,-10.70,-13.29,-16.51,-14.89,-14.95,-12.20,-11.58,-6.12
-1.60,-3.60,-5.92,-0.14,-2.62,-5.89,-8.57,-8.16,-7.33,-5.00,-7.00,-7.11,-5.00,-7.00,-7.89,-3.74
-3.74,-8.30,-8.16,-8.57,-6.64,-1.54,-6.87,-7.69,-7.69,-8.26,-3.90,-7.34,-5.28,-2.42,-2.47,-5.87
-1.38,-1.30,-6.96,-8.16,-4.26,-9.96,-9.57,-10.70,-13.29,-14.47,-13.15,-9.91,-3.93,-1.72,-6.36,-6.08
-6.36,-0.88,-5.43,-8.07,-6.19,-1.39,-4.81,-5.75,-0.44,-5.29,-7.47,-8.88,-6.84,-1.30,-1.56,-8.63
-9.98,-5.98,-10.38,-10.08,-8.15,-1.54,-6.51,-6.98,-3.73,-10.30,-8.83,-6.26,-11.29,-9.80,-2.74,-5.45
-5.75,-0.70,-2.34,-1.20,-6.76,-3.68,-3.68,-7.79,-4.52,-7.10,-6.50,-6.75,-0.83,-1.30,-6.84,-8.20
-7.00,-6.15,-9.91,-10.33,-10.60,-3.80,-3.74,-7.89,-7.00,-4.33,-8.98,-10.52,-11.27,-7.14,-7.88,-8.36
-5.96,-5.00,-7.33,-8.12,-6.78,-1.28,-2.20,-2.20,-1.28,-5.54,-2.47,-2.77,-2.52,-3.14,-10.75,-11.69
-9.26,-7.00,-3.06,-6.62,-2.78,-8.23,-8.06,-8.93,-6.58,-8.57,-5.89,-2.62,-0.14,-6.78,-6.88,-8.49
-3.46,-6.62,-3.22,-8.51,-9.57,-10.70,-13.29,-16.51,-16.51,-16.51,-14.89,-14.95,-12.20,-11.32,-11.32,-9.98
-9.65,-11.27,-9.98,-9.65,-11.27,-9.98,-9.65,-12.37,-13.54,-13.05,-9.26,-8.12,-4.20,-8.16,-6.96,-1.60
-3.68,-9.59,-10.52,-11.58,-5.77,-1.39,-4.88,-9.61,-10.01,-11.61,-7.03,-3.73,-10.59,-10.91,-9.40,-8.48
-3.31,-7.83,-3.22,-9.12,-9.90,-3.14,-2.38,-1.23,-6.87,-8.20,-8.52,-7.10,-8.49,-3.82,-10.71,-14.68
-13.79,-9.32,-4.69,-5.96,-8.12,-8.00,-7.17,-12.03,-13.36,-12.63,-10.43,-8.33,-8.52,-8.83,-8.30,-3.79
-0.94,-6.75,-6.05,-9.02,-11.76,-12.09,-10.55,-3.52,-6.69,-3.60,-1.72,-6.36,-6.08,-6.75,-0.53,-2.48
-1.88,-0.03,-5.75,-4.81,-1.39,-6.51,-6.51,-1.39,-4.81,-6.75,-3.05,-8.16,-8.12,-5.96,-4.33,-9.01
-9.01,-3.12,-2.76,-1.20,-5.87,-2.47,-2.77,-1.93,-2.54,-3.12,-6.69,-8.42,-8.93,-6.49,-8.12,-4.52
-8.48,-8.16,-9.33,-8.16,-9.33,-6.58,-8.93,-8.42,-8.52,-8.83,-7.82,-6.21,-10.38,-10.45,-5.23,-7.83
-3.06,-6.09,-3.34,-2.98,-3.20,-6.69,-3.97,-8.49,-7.25,-8.48,-4.52,-7.10,-6.43,-8.28,-7.25,-9.33
-8.83,-8.65,-8.13,-6.15,-9.02,-11.76,-14.89,-13.16,-10.55,-3.73,-6.61,-11.18,-12.85,-10.58,-1.47,-3.79
-7.68,-4.52,-7.24,-4.44,-5.96,-8.12,-8.16,-3.05,-7.50,-6.05,-9.02,-11.76,-12.09,-10.09,-5.20,-3.48
-7.40,-3.31,-6.75,-5.45,-3.48,-7.11,-7.00,-4.44,-7.24,-5.42,-11.29,-11.70,-7.48,-8.49,-3.97,-6.69
-3.60,-0.94,-6.75,-6.36,-10.28,-13.36,-14.95,-11.18,-10.83,-6.07,-9.02,-9.43,-10.15,-3.46,-8.18,-9.44
-4.88,-1.33,-9.21,-11.93,-10.55,-2.40,-6.62,-6.05,-7.37,-8.13,-6.55,-5.31,-0.90,-4.88,-9.91,-10.91
-10.22,-8.65,-8.32,-6.85,-6.48,-7.71,NA,NA
>chr1:21251446-21252446
NA,NA,-8.33,-8.33,-7.00,-6.07,-10.38,-10.91,-10.17,-12.03,-13.79,-16.51,-14.68,-10.71,-3.55,-10.31
-12.27,-12.09,-10.81,-6.21,-7.82,-8.23,-11.70,-11.69,-10.17,-12.03,-13.10,-13.15,-9.62,-6.50,-6.32,-0.44
-4.88,-10.09,-13.16,-16.51,-14.47,-12.78,-5.42,-7.10,-5.95,-10.81,-13.16,-16.51,-14.68,-11.68,-4.07,-7.81
-3.82,-9.12,-10.72,-7.48,-8.49,-3.82,-8.18,-9.44,-4.39,-1.44,-2.02,-2.37,-7.48,-7.85,-3.55,-9.12
-9.90,-3.36,-0.94,-6.50,-3.22,-8.51,-10.31,-5.77,-1.54,-5.67,-8.04,-3.46,-6.62,-2.54,-6.62,-2.54
-6.10,-4.60,-1.44,-2.02,-2.47,-6.09,-3.06,-6.62,-2.40,-10.55,-13.16,-14.89,-12.27,-9.91,-6.15,-9.02
-10.52,-11.27,-9.65,-9.98,-11.32,-9.57,-9.96,-4.26,-8.21,-10.45,-12.63,-12.09,-10.09,-4.88,-1.39,-6.19
-8.16,-4.26,-9.96,-10.54,-7.66,-7.47,-5.29,-0.44,-6.36,-6.08,-6.32,-3.52,-10.55,-13.16,-14.89,-12.63
-10.45,-8.21,-4.20,-7.24,-4.44,-7.00,-8.57,-6.58,-8.93,-7.88,-8.95,-8.33,-8.11,-3.73,-3.80,-9.90
-8.63,-1.47,-3.79,-8.30,-8.83,-8.52,-8.33,-8.95,-8.95,-8.33,-8.52,-8.83,-9.33,-8.16,-8.30,-3.74
-3.73,-9.59,-10.52,-11.27,-7.14,-7.88,-8.93,-7.40,-10.15,-10.15,-8.83,-7.82,-6.21,-10.83,-9.43,-10.82
-8.83,-8.30,-3.74,-3.73,-8.11,-8.42,-8.93,-6.49,-6.78,-1.68,-8.15,-12.41,-12.76,-10.55,-2.40,-6.10
-4.81,-1.33,-9.21,-12.85,-12.37,-9.65,-12.63,-13.87,-12.37,-7.14,-7.88,-8.21,-3.97,-8.26,-7.69,-7.88
-9.05,-7.92,-7.92,-8.84,-8.16,-4.20,-8.12,-9.26,-13.05,-14.47,-13.29,-11.89,-7.55,-6.58,-8.57,-6.64
-1.48,-9.16,-9.71,-4.69,-5.96,-8.36,-8.42,-6.69,-3.12,-2.76,-1.55,-10.58,-12.85,-10.70,-10.70,-13.29
-14.89,-14.95,-12.20,-11.58,-6.61,-3.22,-7.83,-3.05,-7.55,-11.89,-13.29,-14.47,-12.78,-5.23,-7.50,-6.05
-9.02,-11.76,-13.36,-12.03,-7.17,-7.55,-10.31,-8.51,-3.55,-8.23,-8.30,-8.95,-7.88,-8.93,-6.49,-7.00
-3.52,-10.55,-13.16,-14.68,-10.58,-1.55,-2.76,-3.12,-9.01,-10.15,-10.22,-13.05,-14.47,-13.29,-11.18,-5.77
-0.56,-1.32,-2.37,-7.68,-10.83,-10.51,-9.65,-10.01,-10.83,-6.07,-9.26,-9.26,-6.15,-9.91,-12.27,-13.87
-12.37,-7.14,-7.88,-8.93,-7.17,-11.94,-11.93,-14.95,-13.87,-12.37,-8.06,-6.69,-3.37,-5.20,-9.91,-10.91
-10.22,-8.65,-8.13,-6.55,-7.10,-4.52,-8.48,-6.58,-8.93,-7.88,-7.14,-11.27,-9.98,-10.43,-8.30,-7.32
-6.15,-9.26,-10.15,-7.10,-8.28,-7.07,-10.28,-12.85,-9.21,-0.14,-1.76,-4.60,-5.75,-0.88,-8.15,-12.41
-14.47,-13.16,-10.09,-4.39,-1.76,-0.56,-6.19,-8.60,-7.40,-10.15,-9.26,-6.15,-7.81,-7.81,-6.55,-5.31
-1.68,-5.43,-8.36,-7.88,-7.88,-8.21,-4.20,-7.10,-6.55,-9.91,-12.27,-13.87,-10.70,-10.70,-13.87,-12.63
-10.43,-10.43,-12.63,-12.09,-10.81,-5.98,-10.28,-13.36,-12.63,-10.43,-8.30,-7.32,-6.53,-7.10,-3.31,-7.50
-6.36,-10.28,-13.36,-12.27,-10.31,-3.55,-8.51,-10.54,-9.65,-12.63,-13.36,-10.28,-5.98,-10.83,-11.18,-11.18
-10.15,-3.52,-7.00,-9.26,-11.35,-10.44,-10.70,-13.29,-16.51,-14.47,-12.78,-6.07,-8.10,-11.58,-9.98,-10.43
-8.95,-7.14,-12.37,-13.87,-14.95,-12.20,-11.27,-8.06,-7.00,-6.37,-8.28,-6.88,-8.12,-3.96,-7.81,-3.97
-6.09,-2.47,-2.42,-5.28,-7.34,-3.11,-7.50,-6.36,-10.92,-9.70,-9.65,-12.37,-13.87,-12.63,-10.45,-8.36
-5.43,-1.68,-6.78,-9.26,-11.69,-10.22,-5.98,-10.83,-9.43,-9.02,-6.07,-10.83,-9.43,-9.02,-6.37,-8.28
-7.48,-11.70,-11.29,-6.07,-8.26,-11.61,-9.98,-11.32,-11.32,-9.98,-9.65,-10.51,-11.31,-10.04,-4.79,-5.99
-8.36,-10.45,-9.98,-11.27,-8.06,-8.52,-10.22,-11.35,-10.83,-7.55,-7.17,-12.03,-13.79,-14.68,-10.58,-1.55
-2.48,-1.88,-0.56,-5.77,-11.58,-9.98,-11.61,-8.26,-6.07,-12.78,-14.47,-16.51,-13.79,-9.32,-2.74,-5.70
-7.65,-7.60,-3.68,-1.60,-6.84,-11.61,-9.98,-11.32,-11.32,-10.25,-9.91,-6.15,-7.37,-7.85,-2.78,-6.62
-6.05,-9.02,-10.42,-10.92,-5.98,-10.83,-9.43,-9.59,-3.68,-1.60,-6.84,-8.88,-7.32,-6.53,-7.82,-8.83
-8.52,-8.06,-12.37,-13.87,-12.63,-9.65,-11.27,-10.52,-9.02,-6.37,-8.11,-4.07,-8.83,-10.30,-3.73,-7.03
-11.61,-12.63,-14.89,-16.51,-13.29,-12.37,-9.65,-12.63,-12.09,-10.55,-3.73,-7.03,-7.69,-7.88,-9.05,-7.92
-10.39,-13.15,-14.47,-13.29,-11.18,-6.12,-1.60,-3.36,-10.75,-11.69,-9.26,-6.78,-0.14,-2.62,-5.33,-8.04
-3.82,-9.12,-9.90,-3.36,-1.60,-6.84,-8.20,-8.11,-3.68,-1.72,-6.76,-3.20,-2.52,-2.77,-3.45,-9.71
-10.21,-6.26,-11.29,-9.80,-2.74,-5.45,-6.75,-3.31,-8.48,-8.16,-7.33,-5.00,-7.00,-7.04,-6.82,-8.28
-7.25,-8.57,-7.00,-4.33,-7.48,-8.13,-6.15,-7.00,-8.42,-8.36,-5.43,-0.88,-6.36,-6.50,-7.10,-4.52
-7.79,-3.68,-3.68,-6.76,-1.20,-2.34,-0.70,-6.32,-6.72,-5.99,-10.48,-10.45,-5.23,-6.75,-4.81,-0.90
-5.54,-2.47,-2.77,-2.48,-0.53,-6.75,-6.36,-9.98,-8.63,-1.47,-3.36,-10.60,-10.33,-10.31,-3.55,-10.71
-11.93,-10.55,-3.52,-7.00,-6.88,-7.71,-5.28,-2.42,-2.47,-6.09,-2.70,-10.31,-9.46,-9.61,-4.88,-0.90
-5.31,-6.08,-7.50,-3.05,-8.21,-8.06,-8.23,-2.70,-6.69,-3.85,-3.81,-6.90,-8.15,-3.90,-8.16,-8.60
-6.49,-6.78,-1.28,-2.38,-3.12,-9.43,-9.43,-4.03,-3.94,-3.39,-2.98,-4.03,-7.11,-7.00,-4.69,-9.71
-8.63,-1.55,-2.34,-1.28,-5.54,-3.34,-2.76,-1.22,-6.12,-11.58,-10.52,-10.82,-10.22,-13.05,-13.54,-10.70
-10.70,-13.87,-14.95,-14.95,-14.89,-16.51,-16.51,-13.79,-12.03,-7.17,-8.60,-6.38,-3.22,-6.62,-2.40,-10.55
-11.93,-9.21,-0.14,-2.62,-5.33,-8.04,-3.46,-6.62,-2.54,-6.62,-3.06,-7.00,-9.26,-11.69,-10.75,-3.14
-2.98,-3.85,-9.71,-9.16,-1.50,-2.34,-1.20,-6.36,-6.55,-7.81,-7.81,-6.15,-9.26,-9.26,-6.07,-10.38
-10.45,-5.23,-7.83,-3.06,-6.09,-2.47,-2.77,-1.93,-2.20,-0.70,-6.36,-6.36,-9.98,-10.21,-4.48,-7.10
-6.53,-7.81,-8.23,-3.55,-8.18,-10.30,-2.40,-6.62,-6.50,-7.04,-6.64,-0.88,-6.36,-6.08,-6.36,-1.20
-2.34,-1.50,-9.16,-9.90,-3.80,-3.80,-10.88,-12.85,-11.68,-4.48,-7.68,-3.79,-1.72,-5.87,-2.47,-2.42
-4.91,-9.67,-10.25,-11.27,-7.14,-7.88,-9.05,-7.92,-8.78,-9.43,-8.16,-7.82,-6.50,-6.75,-0.53,-2.76
-4.03,-7.33,-8.12,-7.34,-1.72,-3.60,-6.76,-1.20,-2.76,-3.34,-5.87,-1.20,-2.34,-1.23,-6.19,-8.16
-4.26,-11.68,-14.68,-13.29,-12.37,-9.65,-12.63,-12.09,-10.55,-3.46,-8.51,-9.57,-10.70,-13.54,-13.05,-9.40
-8.48,-4.52,-7.79,-3.68,-3.73,-9.59,-10.52,-11.32,-9.57,-9.96,-4.26,-8.21,-10.45,-9.98,-11.32,-9.57
-8.13,-1.48,-6.64,-7.04,-6.53,-9.91,-9.46,-9.61,-5.36,-3.04,-6.12,-6.32,-0.88,-8.15,-10.83,-10.83
-7.55,-7.40,-10.15,-9.43,-3.73,-3.73,-9.43,-9.26,-6.07,-10.83,-11.18,-11.18,-10.15,-3.52,-6.09,-2.98
-5.20,-9.61,-11.18,-11.93,-10.72,-3.85,-2.98,-3.20,-6.69,-3.52,-10.55,-12.76,-12.78,-6.26,-10.21,-9.71
-2.74,-5.45,-6.10,-2.54,-6.62,-2.54,-6.38,-0.88,-5.43,-8.36,-10.45,-9.98,-11.32,-10.44,-10.74,-6.07
-8.10,-11.58,-10.52,-9.02,-6.07,-10.38,-10.45,-5.42,-7.24,-2.47,-2.42,-4.39,-10.09,-11.93,-10.71,-3.55
-8.23,-8.06,-8.93,-7.40,-10.82,-9.43,NA,NA
>chr1:21334830-21335830
NA,NA,-16.51,-16.51,-16.51,-16.51,-16.51,-16.51,-13.16,-10.55,-3.46,-8.18,-10.30,-3.46,-10.71,-12.85
-10.28,-6.36,-6.62,-3.46,-8.81,-7.15,-3.36,-5.07,-6.75,-3.11,-7.81,-3.46,-6.62,-6.50,-7.10,-3.31
-7.83,-3.06,-7.00,-6.88,-8.28,-6.82,-7.04,-5.89,-3.38,-2.47,-6.09,-3.97,-7.81,-3.96,-7.24,-2.98
-5.45,-6.75,-3.31,-7.68,-3.74,-3.80,-10.60,-10.42,-8.98,-3.12,-2.98,-3.12,-8.11,-8.06,-11.27,-10.25
-10.31,-3.55,-9.12,-9.71,-3.85,-2.76,-0.53,-6.75,-6.50,-7.10,-4.52,-7.79,-3.68,-3.80,-10.75,-4.14
-8.15,-0.88,-5.75,-4.60,-1.44,-1.03,-1.32,-0.03,-5.75,-4.81,-0.90,-5.54,-2.47,-3.38,-5.33,-7.55
-5.78,-2.74,-9.71,-8.63,-1.47,-3.36,-10.60,-11.93,-11.18,-10.15,-2.40,-6.10,-4.81,-0.90,-5.92,-3.20
-2.38,-0.70,-6.36,-6.08,-6.36,-1.20,-2.34,-0.70,-5.75,-4.60,-2.56,-2.92,-6.12,-7.78,-3.05,-8.16
-6.96,-1.30,-1.38,-5.87,-2.47,-2.42,-4.91,-9.67,-10.25,-11.34,-7.55,-6.49,-7.00,-2.70,-7.85,-7.60
-3.73,-3.73,-9.43,-9.43,-3.12,-2.98,-4.03,-7.11,-7.00,-5.00,-7.87,-7.98,-3.63,-2.89,-2.73,-3.26
-3.58,-3.04,-1.22,-6.12,-11.58,-12.20,-14.95,-14.89,-16.51,-16.51,-16.51,-13.29,-12.37,-7.14,-8.95,-10.43
-12.63,-14.89,-16.51,-13.29,-11.18,-8.10,-3.97,-8.16,-8.00,-6.49,-7.00,-2.70,-7.85,-7.48,-2.37,-2.02
-2.37,-7.68,-12.41,-12.76,-10.81,-6.07,-7.37,-8.13,-6.15,-9.26,-10.15,-10.22,-11.69,-9.80,-4.69,-6.17
-7.96,-6.43,-5.31,-1.28,-2.34,-1.20,-5.87,-4.44,-6.17,-8.04,-3.46,-6.62,-6.36,-10.28,-13.10,-12.78
-5.23,-6.75,-4.81,-0.90,-5.31,-6.43,-7.96,-5.67,-0.88,-6.36,-6.08,-5.31,-1.68,-6.64,-7.04,-6.53
-7.81,-7.56,-5.70,-3.48,-7.11,-6.56,-5.03,-3.26,-2.73,-2.48,-0.53,-6.75,-6.08,-6.36,-1.20,-2.34
-0.70,-5.75,-4.60,-2.42,-3.45,-9.32,-12.85,-11.68,-4.48,-7.68,-3.79,-1.72,-5.87,-2.47,-2.42,-4.91
-9.67,-10.25,-11.27,-7.14,-7.69,-6.87,-1.23,-2.82,-3.63,-7.98,-8.08,-6.50,-6.75,-0.53,-2.76,-4.03
-7.40,-4.52,-7.79,-3.85,-3.94,-3.39,-2.89,-1.88,-0.14,-5.54,-3.34,-2.76,-1.22,-6.96,-8.16,-4.26
-9.96,-9.57,-11.32,-10.25,-10.31,-3.55,-10.71,-12.85,-10.70,-9.57,-8.51,-3.46,-10.55,-12.09,-14.95,-14.95
-13.87,-12.37,-9.65,-9.98,-11.27,-9.65,-9.98,-11.32,-10.70,-13.87,-12.27,-9.91,-7.12,-10.92,-9.70,-9.65
-12.37,-12.85,-10.71,-3.22,-6.62,-2.78,-8.23,-8.30,-8.95,-7.69,-7.03,-3.20,-7.85,-8.65,-7.40,-7.55
-10.31,-8.51,-3.46,-10.30,-8.01,-1.47,-3.79,-7.68,-4.48,-9.96,-10.31,-7.55,-3.05,-7.50,-6.08,-6.36
-1.20,-2.76,-4.03,-7.33,-8.12,-8.12,-4.52,-8.48,-6.58,-8.93,-7.88,-7.14,-11.27,-10.25,-9.67,-5.29
-1.33,-9.21,-12.85,-10.88,-3.80,-3.68,-7.79,-3.96,-8.11,-6.37,-9.02,-10.52,-11.32,-10.70,-13.29,-16.51
-16.51,-14.68,-10.71,-3.55,-8.23,-8.06,-8.93,-6.49,-7.00,-3.52,-10.30,-8.18,-3.46,-10.59,-10.91,-10.22
-10.82,-11.76,-13.87,-10.70,-11.32,-10.52,-9.02,-6.37,-8.28,-7.10,-10.15,-9.01,-3.37,-5.20,-9.61,-9.43
-9.02,-6.05,-7.50,-3.05,-7.55,-11.34,-9.98,-10.45,-8.93,-6.49,-7.00,-3.06,-6.62,-2.40,-10.15,-9.43
-9.59,-3.68,-1.72,-6.36,-5.95,-10.81,-12.09,-12.63,-9.65,-11.27,-10.25,-9.67,-4.91,-2.42,-2.94,-7.33
-8.83,-8.52,-8.33,-8.95,-8.95,-8.33,-8.11,-3.73,-3.68,-6.69,-3.52,-10.15,-9.43,-10.82,-7.40,-8.93
-10.45,-9.98,-11.58,-6.61,-3.73,-10.55,-12.76,-13.05,-10.22,-10.82,-11.76,-12.09,-10.81,-5.98,-10.28,-13.36
-14.95,-12.20,-11.32,-11.32,-9.98,-11.61,-7.03,-3.73,-10.55,-13.16,-16.51,-14.89,-12.63,-10.45,-8.36,-5.96
-4.69,-9.32,-13.79,-14.89,-14.95,-12.20,-11.32,-11.32,-9.98,-9.65,-12.37,-13.87,-14.95,-11.93,-11.94,-8.23
-9.33,-9.40,-11.69,-10.22,-6.36,-6.62,-2.40,-10.55,-13.16,-14.47,-12.78,-6.07,-8.10,-11.18,-13.87,-12.63
-9.65,-11.27,-10.25,-9.91,-6.15,-9.02,-11.76,-13.87,-11.18,-6.61,-3.73,-10.30,-8.18,-3.46,-10.55,-11.93
-9.21,-1.48,-6.64,-7.11,-5.00,-8.86,-10.83,-10.44,-10.44,-10.83,-8.86,-4.33,-7.48,-7.65,-5.29,-0.44
-6.36,-6.36,-10.22,-11.29,-5.23,-7.50,-6.05,-9.02,-10.52,-11.27,-7.14,-7.88,-8.36,-5.96,-4.69,-9.32
-13.79,-14.68,-10.71,-3.46,-10.55,-12.09,-14.95,-11.18,-9.61,-5.20,-2.98,-6.09,-2.70,-10.31,-10.33,-10.92
-7.12,-9.91,-10.25,-11.34,-7.55,-7.17,-11.94,-10.42,-10.82,-10.22,-11.69,-9.80,-2.74,-5.20,-9.61,-9.43
-10.82,-7.40,-7.55,-11.89,-13.29,-14.89,-14.95,-14.95,-13.36,-10.28,-5.98,-10.81,-12.09,-14.95,-11.93,-11.94
-7.17,-7.55,-11.89,-12.85,-9.21,-0.14,-1.32,-2.13,-2.48,-1.22,-6.54,-6.98,-3.20,-7.85,-7.60,-3.73
-3.80,-10.88,-13.36,-12.27,-10.31,-3.20,-7.03,-8.88,-8.23,-2.78,-6.62,-3.22,-7.03,-8.88,-7.32,-6.15
-7.37,-7.85,-3.55,-8.51,-10.31,-6.61,-3.22,-6.50,-0.83,-1.38,-5.87,-4.44,-5.96,-7.21,-11.89,-12.85
-10.71,-3.82,-7.81,-4.07,-9.96,-9.57,-10.70,-13.29,-14.89,-12.27,-10.31,-3.55,-8.51,-9.57,-10.70,-13.29
-14.89,-12.27,-10.31,-2.70,-6.32,-5.95,-10.83,-10.01,-9.65,-10.54,-8.51,-3.82,-7.81,-3.90,-8.16,-8.60
-7.40,-8.52,-8.20,-6.84,-1.30,-1.30,-6.84,-7.69,-7.88,-8.36,-5.96,-4.69,-10.72,-9.70,-9.65,-10.54
-9.96,-6.26,-12.78,-14.47,-13.29,-10.70,-10.70,-13.29,-14.89,-12.63,-11.61,-6.87,-1.23,-2.34,-1.22,-6.84
-11.61,-10.01,-9.61,-4.88,-1.39,-6.87,-11.61,-9.98,-11.32,-11.32,-12.20,-14.95,-13.87,-12.37,-7.14,-7.88
-8.93,-7.17,-10.72,-10.21,-6.26,-10.45,-10.59,-3.46,-8.51,-9.57,-11.32,-12.20,-14.95,-14.89,-13.79,-10.88
-3.36,-1.47,-10.58,-12.85,-10.70,-10.70,-13.29,-14.89,-14.95,-14.95,-12.09,-10.55,-2.40,-6.62,-3.22,-10.71
-12.85,-12.37,-7.14,-7.14,-12.37,-13.54,-12.78,-6.26,-8.83,-10.30,-2.40,-6.62,-3.22,-10.71,-12.85,-12.37
-8.06,-8.11,-3.73,-3.73,-8.11,-8.33,-8.95,-8.95,-8.95,-7.14,-10.54,-9.96,-4.48,-8.48,-8.16,-9.33
-9.40,-13.05,-13.54,-12.37,-9.65,-10.01,-10.83,-6.07,-9.02,-11.76,-14.89,-16.51,-13.16,-10.55,-3.46,-8.18
-10.30,-3.46,-10.71,-14.68,-16.51,-16.51,-13.16,-10.09,-4.88,-1.33,-9.16,-9.71,-2.74,-5.45,-6.10,-3.46
-8.49,-6.88,-6.78,-0.14,-2.62,-5.33,-8.04,-3.46,-6.80,-6.31,-3.56,-1.32,-6.50,-3.06,-7.00,-6.88
-8.28,-6.82,-7.04,-6.64,-1.54,-6.19,-8.43,-7.22,-3.93,-1.63,-6.12,-11.18,-12.85,-11.68,-4.48,-7.68
-3.74,-3.68,-7.79,-4.52,-7.68,-3.79,-1.60,-6.96,-8.07,-5.96,-4.69,-9.80,-11.69,-9.40,-9.33,-8.12
-7.34,-1.38,-0.83,-6.75,-6.50,-7.10,-4.52,-7.79,-3.68,-3.68,-6.76,-1.20,-2.34,-0.70,-6.36,-6.08
-6.36,-1.20,-2.34,-0.70,-6.38,-3.22,-9.12,-9.71,-3.45,-2.77,-2.48,-1.55,-8.92,-9.57,-9.57,-8.92
-1.55,-2.76,-3.12,-7.48,-7.85,-3.55,-8.18,-9.44,-4.88,-0.90,-5.92,-3.20,-2.38,-0.70,-6.36,-6.08
-6.36,-1.20,-2.34,-0.70,-5.75,-5.45,-2.74,-9.71,-10.21,-4.26,-8.16,-6.96,-1.30,-1.30,-6.54,-6.51
-1.39,-5.39,-7.34,-3.90,-8.26,-7.69,-7.69,-6.87,-1.23,-2.38,-3.41,-8.30,-8.83,-8.52,-8.42,-8.36
-5.96,-5.00,-7.33,-8.23,-11.94,-10.42,NA,NA
>chr1:25805218-25806218
NA,NA,-13.87,-11.18,-6.61,-3.73,-10.59,-10.08,-7.68,-2.62,-0.14,-5.54,-3.34,-2.76,-1.55,-8.63
-10.72,-10.17,-10.91,-10.38,-5.95,-7.10,-5.42,-11.29,-9.80,-2.74,-5.78,-7.71,-7.48,-12.03,-13.79,-16.51
-14.89,-11.76,-8.98,-3.37,-5.78,-7.71,-7.10,-8.52,-8.33,-10.43,-12.63,-13.87,-12.37,-9.65,-9.70,-11.94
-7.17,-8.00,-8.00,-7.40,-8.52,-8.33,-8.95,-7.14,-12.37,-13.54,-12.78,-5.23,-6.75,-5.45,-2.98,-5.87
-1.38,-1.56,-10.58,-12.85,-10.88,-3.14,-2.98,-3.12,-9.01,-9.01,-2.37,-2.77,-1.93,-1.93,-1.88,-0.14
-6.78,-6.88,-8.49,-3.97,-7.00,-8.12,-9.33,-7.25,-7.71,-5.78,-2.74,-9.32,-12.85,-11.68,-4.48,-7.40
-5.00,-7.00,-7.04,-6.53,-8.13,-7.60,-3.12,-2.98,-4.03,-7.33,-8.12,-6.78,-0.14,-1.88,-2.52,-3.20
-5.92,-1.28,-2.20,-2.20,-1.50,-9.21,-12.85,-12.03,-7.17,-7.55,-10.31,-8.13,-0.14,-2.62,-5.89,-7.04
-6.21,-10.81,-13.16,-14.47,-12.78,-5.42,-7.24,-4.44,-8.86,-10.08,-9.91,-5.20,-3.48,-7.33,-8.23,-10.72
-9.12,-3.46,-10.15,-11.18,-12.20,-11.58,-5.77,-1.23,-2.38,-3.14,-9.90,-9.12,-3.46,-10.30,-7.38,-1.33
-4.88,-9.44,-8.83,-4.48,-7.68,-3.74,-3.73,-9.59,-11.76,-13.87,-12.37,-9.65,-12.63,-12.09,-10.09,-4.88
-0.90,-5.31,-6.43,-8.11,-3.90,-8.10,-10.31,-8.92,-1.55,-2.34,-1.50,-8.13,-10.54,-9.65,-9.98,-11.32
-10.70,-12.85,-10.58,-1.56,-1.56,-8.63,-9.71,-4.69,-6.17,-7.55,-5.78,-2.98,-6.09,-2.70,-7.85,-8.65
-7.40,-8.93,-8.06,-8.23,-2.70,-6.09,-3.34,-2.54,-1.93,-2.77,-2.37,-8.98,-10.52,-11.27,-9.65,-12.63
-14.89,-16.51,-16.51,-16.51,-16.51,-16.51,-16.51,-13.29,-10.70,-10.70,-13.87,-11.76,-9.02,-6.05,-6.62,-2.78
-10.31,-10.33,-11.94,-7.17,-8.60,-6.96,-1.30,-0.83,-6.50,-3.22,-8.18,-10.30,-3.52,-6.09,-2.98,-5.45
-6.10,-2.40,-10.55,-13.16,-14.47,-12.78,-6.07,-8.16,-8.16,-3.05,-7.83,-3.22,-10.71,-14.68,-13.29,-12.37
-7.66,-7.47,-4.91,-1.76,-0.14,-8.13,-9.57,-10.70,-13.29,-14.89,-14.95,-11.18,-10.15,-3.73,-7.03,-7.69
-7.69,-8.26,-3.90,-7.81,-3.62,-6.98,-6.51,-0.56,-1.76,-4.39,-9.44,-8.18,-3.22,-7.83,-3.31,-8.48
-8.16,-7.33,-4.03,-2.54,-1.93,-1.88,-0.14,-8.13,-9.57,-10.44,-10.74,-5.23,-7.50,-6.08,-6.32,-2.70
-8.23,-7.66,-12.37,-13.29,-14.68,-9.21,-0.14,-1.32,-2.37,-7.68,-12.41,-13.10,-10.28,-7.12,-8.13,-8.65
-10.22,-13.05,-14.47,-13.16,-10.09,-4.88,-0.44,-5.75,-5.45,-3.37,-8.98,-9.43,-10.15,-2.40,-6.62,-2.54
-6.62,-3.22,-7.03,-8.88,-7.47,-4.91,-1.76,-0.14,-6.78,-6.88,-8.49,-3.97,-6.69,-3.60,-1.72,-6.36
-6.08,-6.62,-2.78,-10.31,-10.25,-11.58,-8.10,-6.07,-12.78,-12.76,-10.81,-5.98,-9.98,-9.16,-1.50,-2.34
-1.55,-8.92,-10.54,-7.14,-7.14,-11.27,-10.25,-10.31,-3.20,-7.03,-11.61,-9.98,-11.34,-7.55,-4.26,-8.83
-10.30,-3.52,-6.69,-3.20,-2.38,-0.70,-6.32,-6.50,-9.62,-13.15,-14.47,-13.16,-10.55,-3.46,-8.18,-9.44
-4.88,-0.90,-5.31,-6.55,-7.81,-7.81,-6.15,-9.02,-10.42,-10.60,-3.36,-1.47,-10.58,-14.68,-13.29,-10.70
-11.32,-12.20,-14.95,-13.87,-11.18,-5.77,-1.54,-8.15,-12.41,-12.76,-10.81,-5.95,-6.36,-1.38,-1.30,-6.12
-11.58,-10.52,-9.02,-6.37,-8.28,-7.10,-10.82,-11.76,-14.89,-13.29,-10.70,-11.32,-9.98,-9.65,-12.37,-13.29
-14.89,-12.27,-9.91,-6.15,-7.00,-8.33,-10.43,-9.98,-11.32,-11.32,-9.98,-10.45,-8.93,-7.40,-10.82,-11.76
-13.36,-9.32,-3.85,-2.98,-2.99,-6.96,-9.51,-12.27,-14.89,-13.79,-10.88,-3.80,-3.73,-9.59,-10.52,-11.32
-10.44,-10.83,-8.15,-1.48,-9.21,-14.68,-13.29,-10.70,-10.44,-11.35,-9.40,-8.57,-7.00,-5.00,-7.40,-4.48
-9.96,-9.57,-11.32,-9.98,-9.65,-12.37,-13.29,-16.51,-14.47,-12.78,-6.26,-8.83,-10.30,-3.46,-10.71,-12.85
-12.03,-7.17,-8.00,-8.16,-4.26,-8.83,-10.24,-6.21,-7.82,-8.16,-8.48,-4.24,-8.10,-11.58,-9.98,-9.65
-12.37,-13.87,-14.95,-12.20,-11.27,-7.14,-8.95,-8.95,-8.95,-8.30,-8.23,-2.70,-7.00,-6.49,-8.93,-10.45
-12.63,-14.89,-13.29,-11.89,-7.21,-5.43,-1.54,-6.87,-7.69,-7.14,-12.37,-12.85,-11.68,-4.26,-8.21,-10.45
-9.70,-10.92,-5.98,-10.38,-10.45,-6.26,-8.83,-10.24,-5.95,-6.36,-1.72,-3.79,-7.89,-7.00,-4.69,-9.32
-12.85,-9.21,-0.14,-2.62,-7.68,-10.83,-10.44,-9.57,-9.96,-4.26,-8.21,-8.42,-8.11,-3.12,-2.98,-3.12
-8.98,-10.52,-11.32,-9.57,-8.51,-3.82,-8.49,-7.48,-12.03,-13.36,-12.63,-11.61,-8.26,-3.97,-8.16,-8.16
-6.07,-10.74,-10.51,-7.66,-8.23,-2.70,-7.00,-9.26,-13.05,-13.54,-10.70,-11.32,-9.98,-9.65,-12.37,-13.87
-11.76,-9.59,-3.68,-1.47,-8.01,-10.30,-3.73,-6.98,-6.54,-1.60,-3.79,-7.68,-3.31,-7.50,-6.36,-10.22
-11.29,-6.07,-8.26,-8.88,-8.23,-3.55,-9.12,-9.98,-7.12,-9.91,-9.46,-10.83,-5.95,-7.10,-5.42,-10.45
-10.38,-5.98,-10.92,-11.93,-14.95,-13.36,-10.88,-3.36,-1.60,-6.12,-10.65,-11.35,-9.40,-9.33,-8.83,-8.52
-8.42,-8.21,-4.26,-8.83,-10.30,-3.46,-10.71,-14.68,-16.51,-16.51,-16.51,-16.51,-16.51,-16.51,-13.79,-10.28
-5.98,-10.81,-12.09,-11.76,-8.98,-3.37,-5.45,-6.75,-3.11,-7.81,-3.46,-6.62,-2.54,-6.62,-2.54,-6.62
-3.06,-7.00,-6.88,-8.25,-6.90,-2.99,-2.89,-2.77,-2.47,-6.09,-3.97,-7.81,-3.96,-7.24,-2.98,-5.45
-6.75,-3.31,-7.68,-3.74,-3.68,-7.79,-4.52,-7.40,-5.00,-7.00,-8.57,-8.16,-7.82,-6.53,-7.81,-8.23
-3.55,-9.12,-9.71,-3.85,-2.76,-0.53,-6.75,-6.50,-7.10,-4.52,-7.79,-3.68,-3.80,-10.75,-4.14,-8.15
-0.88,-6.38,-3.06,-6.69,-3.20,-2.38,-0.70,-5.75,-4.81,-0.90,-5.31,-6.43,-8.11,-4.07,-8.83,-10.24
-5.98,-9.98,-8.63,-1.91,-3.56,-6.96,-9.51,-9.46,-10.15,-2.40,-6.10,-4.81,-0.90,-5.92,-3.20,-2.38
-0.70,-6.36,-6.08,-6.36,-1.20,-2.34,-0.70,-5.75,-4.60,-1.44,-1.32,-0.14,-5.54,-4.44,-5.96,-8.07
-6.96,-1.30,-1.38,-5.87,-2.98,-5.20,-9.91,-10.45,-6.07,-8.16,-8.60,-6.49,-6.78,-1.28,-2.38,-3.41
-8.30,-8.23,-10.72,-8.63,-1.55,-2.48,-2.77,-2.47,-5.87,-1.38,-1.38,-6.76,-3.60,-1.47,-10.58,-14.68
-16.51,-16.51,-16.51,-13.79,-12.03,-7.17,-8.93,-10.45,-12.63,-14.89,-16.51,-13.29,-11.18,-8.10,-3.97,-8.16
-6.38,-3.22,-6.62,-3.46,-8.49,-7.48,-10.72,-9.16,-1.48,-8.15,-12.41,-12.76,-10.81,-6.21,-7.04,-7.00
-4.33,-9.01,-10.15,-10.22,-11.69,-9.80,-3.85,-2.98,-3.20,-5.92,-0.14,-2.62,-7.68,-4.14,-9.80,-4.69
-6.17,-8.04,-3.46,-6.80,-6.72,-5.99,-10.48,-10.45,-5.23,-7.83,-3.22,-9.12,-9.98,-7.07,-7.96,-5.67
-0.88,-6.36,-6.08,-6.32,-2.70,-7.85,-7.37,-6.15,-7.81,-8.23,-2.70,-6.69,-3.20,-2.52,-2.73,-2.75
-3.13,-2.82,-0.70,-6.36,-6.08,-6.36,-1.38,-1.56,-8.01,-9.44,-4.39,-2.42,-3.45,-9.32,-12.85,-11.68
-4.48,-7.68,-3.79,-1.72,-5.87,-2.47,-2.42,-4.91,-9.67,-10.25,-11.34,-7.55,-6.49,-6.78,-1.28,-2.20
-2.20,-1.28,-5.31,-6.08,-6.75,-0.53,-2.76,-4.03,-7.40,-4.52,-7.79,-3.68,-3.74,-7.89,-6.64,-1.68
-5.54,-3.34,-2.54,-2.54,-4.03,-7.33,-8.16,-9.33,-8.83,-8.52,-8.06,-11.27,-12.20,-11.18,-10.15,-3.46
-10.71,-11.93,-10.81,-5.98,-10.28,-13.79,NA,NA
>chr1:28074920-28075920
NA,NA,-6.56,-4.55,-4.25,-4.22,-3.39,-2.89,-2.77,-2.47,-5.87,-1.20,-2.76,-3.85,-9.32,-13.79
-14.68,-10.71,-3.46,-10.59,-10.45,-6.26,-11.68,-14.68,-16.51,-13.29,-10.70,-10.70,-13.54,-12.78,-6.07,-7.44
-6.98,-3.73,-10.30,-8.18,-3.82,-8.49,-6.88,-7.00,-2.70,-10.31,-10.25,-11.27,-7.14,-7.88,-8.21,-4.26
-8.83,-10.30,-3.46,-8.51,-10.54,-9.65,-9.70,-10.92,-5.98,-10.24,-8.83,-6.26,-12.78,-14.47,-16.51,-16.51
-16.51,-16.51,-16.51,-16.51,-16.51,-16.51,-16.51,-16.51,-16.51,-16.51,-16.51,-16.51,-16.51,-16.51,-13.79,-10.28
-6.36,-6.36,-0.70,-2.82,-3.13,-3.15,-5.07,-6.75,-3.11,-7.81,-3.46,-6.80,-6.31,-2.99,-2.98,-3.34
-5.54,-1.28,-2.34,-1.20,-5.87,-2.98,-5.45,-6.75,-3.31,-7.68,-3.74,-3.68,-7.79,-4.52,-7.40,-3.48
-5.70,-9.67,-10.33,-10.60,-3.36,-1.72,-5.87,-2.47,-2.42,-4.60,-6.75,-3.31,-7.68,-3.74,-3.68,-7.79
-4.52,-7.40,-3.48,-5.70,-9.67,-10.33,-10.92,-7.12,-7.81,-8.23,-2.78,-6.80,-6.12,-3.40,-3.04,-0.53
-6.75,-6.50,-7.10,-4.52,-7.79,-3.68,-3.68,-5.92,-1.28,-2.34,-0.53,-6.07,-5.07,-3.15,-3.13,-2.89
-2.13,-1.03,-1.95,-3.26,-3.26,-1.95,-2.37,-7.68,-10.08,-10.38,-5.98,-9.98,-8.63,-1.55,-2.76,-3.12
-8.98,-9.43,-10.15,-3.52,-6.69,-3.60,-1.72,-6.76,-3.20,-2.38,-0.70,-6.36,-6.08,-6.36,-1.20,-2.34
-0.70,-5.75,-4.81,-0.90,-5.92,-3.85,-4.25,-7.22,-8.43,-6.96,-1.30,-1.38,-5.87,-2.47,-2.42,-5.28
-7.34,-3.90,-8.16,-8.60,-6.49,-6.78,-1.28,-2.82,-3.39,-3.39,-2.89,-2.73,-2.75,-3.13,-2.98,-4.03
-7.11,-6.64,-0.88,-6.32,-6.31,-2.99,-2.82,-1.28,-5.54,-3.34,-2.76,-1.22,-6.12,-11.58,-12.20,-14.95
-14.89,-16.51,-16.51,-13.79,-12.03,-7.17,-8.93,-10.45,-12.63,-14.89,-16.51,-13.29,-11.18,-8.10,-4.24,-7.40
-3.48,-5.45,-6.10,-2.78,-7.85,-7.48,-2.37,-2.02,-2.37,-7.68,-12.41,-12.76,-10.81,-6.21,-7.04,-6.56
-4.79,-8.46,-9.43,-9.40,-11.35,-10.65,-6.12,-1.22,-2.76,-3.34,-5.54,-0.90,-5.29,-7.65,-7.48,-4.33
-6.17,-8.04,-3.46,-6.62,-6.36,-10.92,-10.33,-10.31,-2.78,-6.10,-4.81,-0.90,-5.31,-6.43,-7.96,-5.67
-0.88,-6.32,-6.50,-7.95,-8.08,-6.53,-7.81,-7.56,-4.49,-3.15,-3.13,-2.82,-1.28,-5.92,-3.20,-2.38
-0.70,-6.36,-6.08,-6.36,-1.20,-2.34,-0.70,-5.75,-4.60,-2.42,-3.45,-9.32,-12.85,-11.68,-4.48,-7.68
-3.41,-3.11,-3.58,-3.26,-2.56,-4.91,-9.67,-10.25,-11.34,-7.55,-6.49,-6.78,-1.28,-2.82,-3.63,-7.98
-8.08,-6.50,-6.75,-0.53,-2.76,-4.03,-7.11,-6.56,-4.55,-4.13,-4.13,-7.89,-5.89,-3.53,-3.26,-3.58
-2.72,-2.20,-0.70,-6.38,-3.22,-8.51,-10.54,-9.65,-9.70,-10.92,-5.98,-10.24,-8.83,-6.26,-12.78,-14.47
-13.29,-12.37,-9.65,-9.70,-10.92,-7.12,-7.32,-8.30,-10.43,-12.63,-13.36,-12.03,-10.17,-10.91,-10.59,-2.40
-6.62,-6.05,-9.26,-9.01,-4.33,-8.86,-10.83,-10.51,-9.65,-9.98,-11.32,-11.32,-9.98,-9.65,-12.37,-12.85
-10.58,-1.47,-3.60,-5.92,-1.68,-5.43,-7.21,-11.34,-9.98,-10.43,-10.43,-12.63,-13.87,-10.70,-11.32,-12.20
-12.20,-11.32,-11.32,-12.20,-12.20,-11.32,-9.57,-8.13,-1.50,-2.20,-2.54,-3.85,-9.71,-9.12,-3.46,-10.15
-11.18,-14.95,-14.89,-16.51,-16.51,-16.51,-16.51,-16.51,-16.51,-16.51,-13.79,-10.28,-7.12,-7.81,-7.56,-5.29
-0.90,-6.78,-8.12,-7.33,-3.48,-5.20,-10.09,-12.76,-12.78,-6.07,-7.44,-6.54,-1.30,-1.30,-6.96,-8.07
-5.01,-3.38,-2.37,-7.48,-7.65,-5.70,-3.37,-7.48,-7.65,-5.70,-2.98,-5.54,-1.28,-2.20,-2.20,-1.23
-6.19,-8.60,-7.17,-12.03,-13.79,-14.89,-12.27,-9.91,-6.15,-7.37,-8.13,-6.53,-7.04,-6.64,-1.48,-9.16
-9.71,-4.69,-5.96,-8.07,-6.38,-3.20,-10.31,-9.46,-10.15,-3.46,-10.71,-12.85,-12.37,-9.65,-9.98,-11.32
-11.32,-10.25,-9.91,-7.12,-9.98,-9.12,-3.46,-10.15,-11.18,-12.20,-11.27,-9.65,-9.98,-11.58,-6.12,-1.30
-0.83,-6.50,-3.22,-9.12,-9.90,-3.80,-3.73,-8.11,-8.20,-7.03,-3.73,-10.30,-8.18,-3.22,-6.50,-0.83
-1.38,-6.76,-3.60,-1.72,-7.34,-6.88,-8.49,-3.82,-8.51,-9.57,-10.44,-11.35,-10.22,-10.82,-10.42,-10.72
-4.69,-6.17,-8.04,-3.62,-7.03,-11.61,-12.63,-13.36,-10.28,-7.07,-8.28,-6.88,-7.00,-3.97,-7.81,-4.07
-11.68,-11.93,-10.81,-6.07,-9.02,-10.42,-11.94,-8.23,-7.82,-6.53,-8.13,-8.65,-10.22,-13.05,-14.47,-13.79
-12.03,-10.17,-11.35,-10.44,-11.32,-10.25,-10.31,-3.55,-10.71,-12.85,-10.28,-7.12,-9.91,-12.27,-12.09,-10.55
-3.73,-6.61,-11.58,-10.52,-10.82,-8.83,-9.33,-8.16,-9.33,-7.25,-8.49,-3.46,-6.62,-2.54,-6.62,-3.22
-7.03,-11.61,-12.63,-14.89,-16.51,-13.79,-10.88,-3.14,-2.98,-3.12,-8.98,-10.52,-11.32,-10.70,-13.29,-14.68
-10.58,-1.55,-2.76,-3.34,-6.09,-3.52,-10.55,-13.16,-14.47,-13.05,-9.40,-8.48,-4.48,-11.68,-11.93,-10.55
-3.73,-6.38,-8.60,-7.40,-8.65,-7.85,-3.55,-8.18,-10.24,-5.98,-10.92,-11.93,-11.18,-10.83,-5.98,-10.28
-13.79,-14.89,-11.76,-9.02,-6.07,-10.81,-12.09,-12.27,-9.67,-4.91,-2.42,-3.45,-9.32,-12.85,-10.71,-3.46
-10.55,-13.16,-16.51,-14.68,-11.68,-4.07,-7.34,-5.78,-2.74,-9.71,-10.21,-6.26,-12.78,-13.10,-10.28,-6.36
-7.50,-3.11,-8.11,-7.07,-10.92,-10.33,-9.91,-6.53,-7.82,-8.23,-11.70,-11.29,-6.07,-8.10,-11.58,-10.52
-8.98,-3.37,-5.45,-6.10,-3.46,-8.49,-6.88,-6.78,-1.68,-6.64,-7.04,-6.50,-6.75,-0.53,-2.76,-3.34
-7.24,-5.42,-11.29,-9.80,-2.74,-5.45,-6.75,-3.05,-8.21,-8.42,-8.52,-8.83,-9.33,-8.16,-8.30,-4.13
-3.94,-3.94,-4.13,-8.30,-8.16,-9.33,-8.83,-10.82,-11.76,-13.36,-10.28,-5.98,-10.81,-12.09,-11.76,-9.59
-3.73,-3.73,-8.11,-8.42,-8.93,-6.58,-9.33,-8.12,-8.12,-5.42,-10.45,-9.91,-4.88,-0.90,-5.31,-5.95
-10.81,-12.76,-13.05,-9.26,-6.78,-0.90,-4.88,-9.61,-10.01,-10.45,-8.93,-7.40,-10.82,-11.76,-13.87,-11.18
-5.77,-0.56,-2.62,-5.33,-8.04,-3.97,-6.69,-3.20,-2.38,-1.50,-9.16,-9.71,-2.74,-5.20,-9.61,-11.18
-12.20,-11.58,-8.10,-3.90,-7.81,-3.97,-7.00,-8.12,-7.33,-4.03,-2.76,-1.20,-7.34,-6.88,-8.28,-6.43
-7.10,-4.52,-7.10,-6.21,-10.83,-9.46,-10.31,-3.55,-8.51,-10.54,-7.14,-7.14,-10.54,-9.96,-4.26,-7.55
-10.31,-8.92,-1.47,-3.60,-7.79,-4.20,-8.16,-8.16,-4.20,-7.10,-6.55,-7.32,-8.30,-10.43,-12.63,-13.36
-12.03,-10.17,-13.05,-13.54,-12.37,-7.14,-7.14,-12.37,-13.87,-12.27,-10.31,-3.20,-6.61,-11.58,-10.25,-10.31
-3.55,-9.12,-10.72,-7.48,-8.28,-6.37,-9.02,-10.52,-11.32,-10.70,-13.29,-14.68,-10.71,-3.55,-8.23,-7.66
-10.54,-8.51,-3.46,-10.59,-10.45,-5.23,-7.50,-6.05,-7.00,-8.06,-10.51,-10.74,-6.26,-10.21,-9.98,-7.12
-9.91,-12.27,-13.87,-10.70,-11.32,-9.98,-11.61,-6.84,-1.60,-3.36,-10.60,-11.93,-11.93,-10.92,-5.98,-10.83
-11.18,-11.18,-10.15,-3.52,-6.69,-3.68,-3.68,-7.79,-3.96,-7.34,-5.78,-3.48,-7.40,-4.24,-8.10,-11.18
-13.87,-14.95,-12.20,-11.27,-7.14,-7.14,-11.27,-12.20,-14.95,-14.89,-16.51,-16.51,-16.51,-16.51,-13.29,-10.70
-9.57,-8.51,-3.22,-6.62,-3.46,-8.49,-6.88,-8.12,-3.96,-7.81,-3.46,-6.62,-6.50,-7.10,-3.31,-7.83
-3.06,-7.00,-6.88,-8.28,-6.82,-7.10,NA,NA
>chr1:46203144-46204144
NA,NA,-16.51,-16.51,-13.79,-10.28,-6.36,-6.62,-3.46,-8.49,-6.88,-6.78,-0.14,-2.62,-5.33,-8.04
-3.97,-6.09,-3.34,-2.76,-0.53,-6.50,-3.06,-6.69,-3.20,-2.98,-4.03,-7.11,-5.89,-3.38,-2.47,-5.54
-1.28,-2.34,-1.22,-6.54,-6.98,-3.22,-7.83,-3.05,-8.16,-8.84,-6.70,-4.79,-6.56,-7.11,-5.00,-5.96
-8.12,-8.00,-7.17,-11.94,-10.33,-10.31,-3.55,-9.12,-9.71,-3.85,-2.76,-0.53,-6.75,-6.50,-7.10,-4.52
-7.79,-3.68,-3.68,-6.76,-1.20,-2.34,-0.70,-6.36,-6.08,-6.36,-1.38,-1.56,-8.01,-9.44,-4.88,-0.90
-5.54,-2.47,-3.38,-7.68,-10.08,-10.38,-5.98,-9.98,-10.21,-4.48,-7.10,-6.82,-7.96,-5.67,-1.48,-7.38
-9.44,-4.39,-2.42,-2.94,-7.11,-6.64,-0.88,-6.36,-6.08,-6.36,-1.20,-2.48,-2.13,-2.02,-2.37,-9.01
-9.26,-6.07,-10.83,-10.01,-11.61,-6.84,-1.30,-1.38,-5.87,-2.47,-3.38,-5.33,-8.04,-3.62,-6.38,-8.60
-7.17,-10.72,-8.63,-1.47,-3.79,-8.30,-8.83,-10.15,-9.43,-3.12,-2.98,-4.03,-7.11,-7.00,-4.33,-7.48
-7.65,-4.91,-1.44,-2.02,-2.47,-5.87,-1.20,-2.76,-3.85,-10.72,-11.93,-14.95,-14.89,-16.51,-13.16,-10.55
-3.73,-7.03,-11.61,-12.63,-14.89,-16.51,-16.51,-13.79,-12.03,-7.17,-8.60,-6.38,-3.62,-8.49,-7.25,-9.33
-8.12,-6.78,-1.68,-8.15,-12.41,-12.76,-10.81,-6.21,-7.04,-7.00,-4.33,-9.01,-10.15,-10.22,-11.69,-10.75
-3.14,-2.52,-2.77,-2.47,-5.54,-1.28,-2.34,-1.20,-5.87,-4.44,-6.17,-8.04,-3.82,-9.12,-9.98,-5.98
-10.38,-10.45,-5.23,-6.75,-4.81,-1.39,-6.51,-6.51,-1.23,-2.34,-0.53,-6.75,-6.36,-9.98,-10.21,-4.48
-7.10,-6.53,-7.81,-8.23,-2.70,-6.69,-3.20,-2.52,-2.77,-2.94,-7.11,-6.64,-0.88,-6.36,-6.05,-7.37
-7.65,-5.29,-0.44,-5.75,-4.60,-2.42,-3.45,-9.32,-12.85,-11.68,-4.48,-7.68,-4.13,-4.13,-2.75,-1.95
-1.44,-4.91,-9.67,-10.25,-11.34,-7.55,-6.49,-6.78,-1.28,-2.38,-3.12,-9.43,-9.26,-6.05,-6.75,-0.53
-2.76,-4.03,-7.11,-6.56,-4.79,-8.46,-8.40,-3.41,-2.38,-1.28,-5.54,-3.34,-2.54,-1.93,-2.77,-2.47
-6.09,-3.52,-10.55,-12.09,-12.63,-10.45,-8.93,-6.58,-9.33,-8.12,-8.12,-5.42,-10.45,-10.59,-3.46,-8.51
-9.57,-9.57,-9.96,-6.26,-12.78,-14.47,-13.29,-11.89,-7.55,-7.40,-10.82,-10.52,-11.58,-8.10,-6.07,-12.78
-14.47,-13.79,-10.28,-7.12,-9.91,-10.25,-11.32,-10.44,-11.35,-9.26,-7.34,-1.20,-2.34,-1.23,-5.77,-10.65
-11.35,-9.40,-8.48,-4.52,-8.12,-6.49,-7.55,-10.83,-11.35,-9.40,-9.33,-8.23,-11.94,-10.42,-9.59,-3.12
-2.38,-1.23,-6.51,-6.51,-1.54,-5.67,-7.96,-6.37,-9.02,-9.43,-10.83,-6.21,-7.04,-6.64,-0.88,-6.36
-6.05,-9.02,-11.76,-12.09,-10.81,-6.07,-7.37,-7.85,-3.55,-8.51,-10.54,-7.66,-7.32,-6.53,-7.82,-8.83
-8.52,-8.20,-6.87,-1.54,-5.43,-8.12,-8.16,-4.26,-11.68,-12.85,-12.37,-7.66,-7.32,-6.15,-7.37,-7.85
-2.78,-6.62,-6.05,-7.00,-8.33,-8.30,-7.32,-6.15,-7.37,-8.13,-6.53,-7.04,-7.00,-4.44,-6.09,-3.52
-10.30,-7.38,-0.14,-2.62,-5.01,-7.21,-10.31,-8.13,-1.33,-5.39,-7.71,-6.88,-8.12,-4.20,-8.21,-7.88
-7.14,-11.27,-9.98,-9.65,-10.54,-8.51,-3.55,-8.23,-8.30,-10.43,-12.63,-14.89,-13.29,-10.70,-9.57,-8.51
-3.55,-8.23,-7.66,-12.37,-12.85,-11.68,-4.26,-8.16,-8.00,-7.40,-8.65,-7.65,-5.70,-3.48,-7.33,-8.83
-8.52,-8.06,-10.51,-10.74,-6.26,-11.68,-14.68,-13.29,-12.37,-9.65,-9.98,-11.34,-7.55,-7.17,-12.03,-13.36
-12.63,-10.43,-8.33,-7.00,-6.07,-10.38,-10.91,-10.22,-8.52,-8.06,-11.27,-12.20,-11.93,-11.94,-10.17,-10.91
-10.59,-3.73,-6.38,-8.16,-4.26,-11.68,-12.85,-12.37,-9.65,-9.98,-11.27,-9.65,-9.98,-11.58,-6.12,-1.30
-1.30,-6.84,-11.61,-9.98,-11.27,-9.65,-9.98,-11.32,-11.32,-10.25,-10.31,-2.78,-6.62,-3.22,-8.51,-10.31
-7.55,-4.20,-8.12,-6.88,-8.49,-3.46,-6.62,-3.22,-6.61,-11.58,-12.20,-14.95,-13.87,-12.37,-7.14,-7.14
-12.37,-13.87,-14.95,-12.20,-11.32,-10.70,-13.54,-12.78,-6.26,-11.68,-12.85,-12.37,-7.66,-7.32,-6.15,-7.00
-8.20,-6.87,-1.54,-5.43,-8.36,-8.42,-8.52,-7.40,-8.93,-10.45,-12.63,-13.87,-12.37,-7.14,-7.69,-6.87
-1.39,-4.88,-10.09,-13.16,-16.51,-16.51,-14.47,-13.05,-10.22,-8.52,-8.06,-11.27,-10.52,-10.82,-7.40,-8.00
-8.00,-7.40,-10.82,-10.52,-11.58,-5.77,-1.54,-8.15,-10.08,-10.38,-6.07,-9.02,-10.52,-11.27,-7.66,-7.32
-6.53,-7.04,-6.64,-1.54,-6.19,-8.60,-6.49,-8.12,-5.42,-12.78,-12.76,-10.81,-5.95,-5.31,-1.28,-2.38
-3.12,-7.60,-7.65,-5.70,-3.48,-7.40,-4.52,-7.24,-2.47,-2.02,-1.03,-1.03,-2.37,-7.68,-10.08,-10.59
-3.46,-8.51,-10.31,-6.61,-3.73,-10.15,-9.43,-10.82,-7.40,-8.93,-8.06,-7.47,-4.91,-1.44,-1.03,-2.02
-2.37,-9.01,-9.01,-3.37,-5.70,-7.47,-7.66,-12.37,-12.85,-9.21,-0.14,-1.32,-1.03,-1.44,-5.28,-7.34
-3.90,-8.16,-8.16,-4.20,-7.79,-3.68,-3.74,-7.68,-4.48,-10.21,-10.72,-10.17,-10.91,-10.59,-3.46,-10.71
-14.68,-13.79,-10.88,-3.80,-3.68,-7.79,-3.96,-8.11,-6.37,-9.02,-9.43,-10.83,-6.21,-7.82,-8.12,-7.00
-3.97,-8.49,-7.10,-10.15,-9.43,-3.73,-3.74,-8.30,-8.12,-7.00,-3.06,-7.83,-3.31,-7.40,-4.03,-2.98
-3.14,-10.88,-13.79,-16.51,-16.51,-14.89,-14.95,-14.95,-13.87,-10.70,-10.70,-13.87,-12.27,-9.91,-6.53,-7.04
-5.89,-2.62,-0.56,-6.19,-8.60,-7.40,-10.15,-10.15,-7.40,-8.00,-8.16,-4.26,-11.68,-11.93,-10.55,-3.52
-6.09,-2.47,-3.38,-5.89,-7.04,-6.50,-6.36,-0.88,-5.67,-7.96,-7.07,-10.28,-12.85,-11.68,-6.26,-12.78
-12.76,-10.81,-6.21,-7.10,-3.31,-7.83,-3.06,-7.00,-6.88,-8.49,-3.82,-8.18,-10.30,-2.40,-6.62,-6.05
-9.02,-11.76,-12.09,-10.81,-5.95,-6.36,-1.38,-0.83,-6.50,-3.22,-8.51,-10.54,-8.06,-8.11,-3.68,-1.60
-6.84,-7.69,-7.14,-12.37,-13.54,-13.05,-10.17,-10.72,-10.21,-4.26,-8.21,-8.06,-7.47,-5.29,-1.33,-9.21
-14.68,-13.16,-10.09,-5.20,-3.48,-7.33,-8.12,-8.12,-3.96,-7.81,-3.62,-7.03,-11.61,-12.63,-13.87,-11.18
-8.10,-4.24,-8.48,-7.25,-8.28,-6.37,-9.02,-11.76,-14.89,-16.51,-16.51,-16.51,-16.51,-16.51,-16.51,-16.51
-13.79,-10.88,-3.80,-3.73,-9.59,-11.76,-14.89,-16.51,-13.79,-12.03,-8.23,-8.30,-3.79,-1.47,-10.58,-14.68
-16.51,-13.79,-12.03,-10.17,-11.69,-9.80,-4.69,-5.96,-7.21,-11.34,-12.20,-14.95,-14.89,-13.79,-10.88,-3.36
-1.72,-7.34,-9.26,-13.05,-13.54,-10.70,-10.70,-13.29,-14.89,-11.76,-8.98,-3.12,-2.54,-1.93,-2.13,-1.32
-0.56,-5.77,-10.65,-10.83,-8.86,-4.33,-6.69,-8.06,-11.27,-10.52,-10.82,-10.22,-10.91,-10.38,-5.95,-7.10
-5.42,-11.29,-11.70,-10.17,-11.35,-10.83,-7.21,-5.43,-1.54,-6.51,-7.44,-4.24,-8.48,-7.25,-7.71,-5.28
-1.76,-0.56,-5.77,-10.31,-9.96,-4.48,-7.68,-3.74,-3.80,-9.90,-9.12,-3.46,-10.55,-11.93,-10.58,-1.56
-1.30,-6.84,-8.20,-7.00,-6.07,-10.24,-8.83,-4.48,-7.68,-3.41,-2.38,-1.50,-8.13,-10.31,-7.55,-6.49
-7.00,-3.06,-6.62,-2.40,-10.55,-13.16,-14.89,-12.63,-10.45,-8.36,-5.43,-1.54,-6.87,-8.20,-8.52,-10.22
-11.35,-10.65,-6.61,-3.20,-8.23,-8.88,-7.03,-3.22,-7.83,-5.23,-12.78,-12.76,-10.81,-6.07,-9.02,-9.43
-10.83,-5.95,-5.31,-0.14,-1.76,-4.91,NA,NA
>chr1:47289698-47290698
NA,NA,-10.15,-3.73,-6.61,-11.58,-9.98,-10.45,-8.21,-3.05,-7.83,-3.06,-6.09,-2.98,-5.70,-7.56
-7.56,-5.70,-3.37,-8.98,-10.52,-11.27,-9.65,-10.01,-10.83,-6.07,-7.37,-8.13,-6.15,-9.02,-11.76,-13.87
-10.70,-10.70,-13.87,-11.76,-9.02,-6.37,-8.28,-7.48,-10.72,-9.12,-3.82,-7.81,-4.07,-11.68,-14.68,-16.51
-16.51,-16.51,-16.51,-16.51,-16.51,-13.29,-10.70,-10.70,-13.87,-12.63,-9.65,-10.54,-8.51,-3.82,-7.81,-4.07
-11.68,-14.68,-13.29,-10.70,-10.70,-13.29,-16.51,-14.47,-12.78,-5.23,-7.83,-3.22,-10.71,-14.68,-13.29,-11.89
-7.55,-3.05,-7.83,-3.22,-7.03,-8.88,-7.47,-5.29,-0.44,-6.36,-6.08,-7.10,-4.20,-7.55,-11.34,-9.98
-10.43,-10.43,-9.70,-10.72,-2.74,-5.20,-9.44,-8.01,-1.55,-2.34,-1.50,-8.13,-10.31,-7.55,-6.49,-8.12
-3.96,-8.11,-6.37,-7.00,-8.20,-7.03,-3.20,-7.85,-8.65,-7.40,-8.00,-8.12,-5.96,-4.33,-8.98,-9.43
-9.61,-4.88,-0.90,-5.31,-6.43,-7.96,-5.33,-3.53,-2.81,-8.46,-9.43,-7.25,-8.49,-3.62,-7.03,-11.61
-9.70,-11.94,-7.17,-7.55,-11.89,-12.85,-10.71,-3.46,-10.55,-13.16,-16.51,-16.51,-16.51,-14.47,-13.05,-10.17
-12.03,-13.36,-12.27,-10.31,-2.70,-6.32,-6.43,-8.11,-4.07,-11.68,-14.68,-16.51,-13.79,-10.28,-5.98,-10.81
-12.09,-12.27,-9.91,-6.53,-7.10,-4.48,-11.68,-12.85,-12.37,-7.14,-8.95,-10.43,-9.98,-11.32,-10.70,-13.87
-12.63,-11.61,-8.26,-6.07,-11.29,-10.22,-5.98,-10.81,-12.76,-13.05,-10.17,-11.94,-11.93,-14.95,-14.89,-13.16
-10.81,-6.07,-7.37,-7.85,-3.20,-6.61,-11.18,-13.87,-12.63,-9.65,-11.27,-10.52,-9.02,-6.07,-10.38,-10.91
-9.40,-8.48,-4.52,-7.10,-6.43,-8.11,-4.07,-11.68,-12.85,-11.89,-7.21,-5.01,-2.37,-2.02,-2.47,-5.54
-1.68,-5.43,-7.21,-10.31,-8.13,-1.50,-2.34,-1.55,-8.63,-10.72,-10.17,-11.35,-10.44,-9.57,-8.13,-1.48
-6.64,-7.04,-6.82,-8.28,-6.88,-7.00,-3.06,-6.50,-0.83,-1.38,-5.87,-4.44,-5.96,-7.21,-11.34,-12.20
-11.93,-11.94,-8.23,-9.33,-6.58,-8.60,-6.38,-3.73,-10.59,-10.45,-6.26,-9.96,-10.31,-6.61,-3.62,-7.81
-4.07,-9.96,-10.54,-7.14,-7.14,-11.27,-10.25,-9.91,-6.55,-6.32,-3.06,-6.38,-0.88,-6.64,-7.89,-3.74
-3.80,-10.75,-11.29,-5.23,-7.83,-3.22,-8.18,-10.30,-3.52,-6.69,-3.60,-1.47,-8.92,-9.57,-10.44,-10.83
-8.86,-4.33,-6.69,-8.33,-8.33,-8.52,-10.22,-10.91,-10.38,-6.07,-9.02,-10.52,-11.32,-11.32,-10.52,-9.02
-6.15,-8.13,-7.37,-6.05,-6.62,-2.40,-10.59,-10.91,-9.40,-9.33,-8.83,-8.52,-8.20,-7.03,-3.62,-8.49
-7.25,-9.33,-8.83,-8.52,-8.20,-7.03,-3.73,-10.30,-7.38,-0.14,-1.76,-4.39,-9.91,-10.91,-10.17,-11.70
-11.69,-9.26,-7.00,-3.97,-8.49,-7.25,-8.48,-4.52,-7.24,-2.47,-3.38,-5.33,-7.55,-5.39,-1.39,-6.87
-11.61,-9.70,-10.72,-4.69,-7.00,-7.11,-2.94,-3.38,-5.89,-7.11,-3.48,-5.45,-5.75,-0.03,-2.62,-5.89
-7.11,-2.94,-2.42,-4.60,-5.75,-0.44,-4.81,-5.75,-0.03,-1.76,-4.60,-6.10,-2.54,-6.62,-2.40,-10.15
-9.46,-9.91,-6.55,-5.31,-0.90,-4.88,-10.09,-13.16,-16.51,-14.89,-12.63,-9.65,-10.51,-10.74,-6.07,-8.10
-11.58,-10.52,-8.98,-2.37,-3.38,-5.01,-8.12,-8.16,-3.97,-8.26,-11.61,-12.63,-13.87,-12.37,-9.65,-9.98
-11.32,-11.32,-9.98,-9.65,-11.27,-9.98,-10.45,-8.36,-5.43,-1.68,-5.54,-2.47,-3.38,-5.89,-7.04,-6.82
-8.47,-7.11,-6.66,-10.58,-12.09,-12.63,-10.45,-8.21,-3.05,-7.83,-3.06,-7.00,-6.49,-8.00,-8.00,-7.17
-11.70,-11.69,-10.17,-12.03,-13.10,-12.78,-5.23,-7.83,-2.54,-6.62,-6.05,-9.26,-9.26,-6.37,-8.28,-7.48
-10.72,-10.21,-4.48,-8.48,-9.40,-13.05,-13.54,-11.89,-7.21,-5.43,-1.54,-6.87,-7.69,-8.95,-8.95,-7.69
-7.03,-3.73,-10.55,-13.16,-14.47,-12.41,-8.15,-1.68,-5.92,-3.68,-3.74,-8.30,-8.83,-10.15,-10.15,-7.40
-8.00,-8.12,-5.01,-2.37,-1.32,-0.14,-8.13,-9.57,-11.32,-12.20,-14.95,-13.87,-10.70,-10.70,-13.29,-14.89
-11.76,-9.02,-6.07,-10.81,-11.93,-11.68,-6.26,-10.74,-10.44,-10.70,-13.29,-16.51,-14.89,-12.63,-9.65,-12.37
-13.29,-14.47,-13.05,-10.17,-12.03,-13.10,-13.05,-9.26,-7.00,-3.52,-10.55,-13.16,-14.68,-11.68,-6.26,-12.78
-13.54,-12.37,-9.65,-9.98,-11.27,-9.65,-9.98,-11.32,-11.32,-10.25,-9.91,-7.12,-10.22,-11.29,-5.23,-7.83
-3.22,-8.51,-10.54,-9.65,-9.98,-11.58,-8.10,-6.07,-10.74,-10.51,-9.65,-10.01,-9.61,-4.88,-0.90,-6.78
-9.26,-13.05,-13.54,-10.70,-11.32,-12.20,-12.20,-11.58,-6.12,-1.22,-2.76,-3.12,-6.69,-8.20,-6.84,-1.60
-3.68,-9.59,-9.43,-10.15,-3.46,-8.51,-10.31,-8.10,-3.97,-8.21,-10.45,-9.70,-11.94,-7.17,-8.00,-8.00
-7.17,-12.03,-13.79,-14.89,-14.95,-11.93,-10.60,-3.80,-3.74,-8.30,-8.23,-12.03,-13.79,-16.51,-14.68,-11.68
-6.26,-12.78,-14.47,-13.29,-10.70,-9.57,-8.51,-3.82,-8.49,-7.10,-8.52,-8.42,-8.93,-6.58,-9.33,-8.23
-11.70,-11.29,-6.26,-11.68,-12.85,-10.28,-7.07,-8.28,-7.48,-10.72,-9.16,-1.33,-5.39,-7.55,-5.67,-1.54
-6.51,-7.44,-4.24,-8.48,-9.40,-11.35,-10.51,-9.65,-9.70,-10.60,-3.14,-2.52,-2.13,-1.03,-2.02,-2.37
-9.01,-9.01,-3.37,-5.78,-7.34,-3.96,-7.79,-3.60,-1.60,-6.96,-8.60,-7.17,-11.70,-4.14,-8.86,-4.33
-8.98,-11.76,-13.36,-10.88,-3.80,-3.80,-10.88,-13.36,-11.76,-9.59,-3.68,-1.47,-10.58,-11.93,-10.81,-5.98
-10.28,-13.36,-14.95,-11.93,-11.94,-10.17,-13.05,-12.76,-10.55,-3.46,-8.18,-10.24,-5.98,-9.98,-9.12,-3.46
-10.15,-9.46,-9.91,-6.15,-9.02,-10.42,-11.94,-7.17,-8.00,-8.12,-5.43,-1.68,-6.78,-8.12,-7.82,-6.50
-6.62,-2.54,-6.62,-2.40,-10.30,-8.01,-1.47,-3.60,-6.76,-1.38,-1.56,-8.63,-9.90,-3.14,-2.98,-4.03
-7.40,-4.52,-7.79,-3.68,-3.80,-10.88,-13.10,-12.78,-5.23,-7.83,-3.06,-7.00,-8.12,-7.82,-6.50,-6.62
-3.46,-8.49,-6.88,-8.12,-3.96,-8.11,-7.07,-10.28,-13.79,-16.51,-16.51,-14.47,-12.78,-5.42,-8.12,-8.12
-7.82,-6.50,-7.50,-5.23,-10.45,-9.91,-4.39,-2.42,-3.45,-9.32,-12.85,-11.68,-4.48,-8.48,-8.16,-7.82
-6.50,-6.62,-2.54,-6.38,-0.03,-1.32,-1.03,-1.44,-4.39,-10.09,-13.16,-14.68,-11.68,-4.07,-7.81,-3.97
-7.00,-6.88,-8.49,-3.46,-6.62,-3.06,-6.32,-5.95,-10.38,-10.91,-9.40,-9.33,-8.83,-8.52,-8.33,-8.30
-8.23,-2.78,-6.10,-5.45,-3.48,-7.40,-4.24,-7.44,-6.98,-3.22,-6.62,-2.40,-10.59,-10.45,-5.42,-7.24
-2.98,-5.20,-10.09,-11.93,-11.68,-4.07,-7.34,-5.78,-2.98,-6.09,-3.06,-6.50,-0.94,-3.68,-9.43,-9.01
-3.37,-5.45,-6.10,-2.40,-10.30,-7.38,-1.33,-5.29,-9.67,-12.27,-13.87,-10.70,-10.44,-10.83,-8.15,-1.48
-8.13,-10.31,-7.21,-5.43,-1.54,-6.51,-6.51,-0.56,-1.88,-2.48,-1.20,-6.36,-6.43,-8.28,-7.10,-10.15
-9.01,-3.37,-5.70,-9.67,-12.27,-13.87,-11.18,-5.77,-0.56,-1.76,-4.60,-6.07,-0.53,-2.76,-3.85,-9.80
-11.69,-10.17,-12.03,-13.79,-14.89,-12.63,-10.43,-8.95,-7.14,-12.37,-13.29,-14.68,-10.58,-1.47,-3.60,-6.69
-3.52,-10.30,-8.01,-1.47,-3.60,-6.76,-1.20,-2.76,-3.12,-9.01,-9.01,-2.37,-2.42,-4.39,-9.44,-7.38
-0.14,-1.88,-1.93,-1.93,-1.88,-0.56,-6.87,-7.69,-7.69,-6.87,-1.23,-2.38,-3.41,-7.68,-4.52,-7.79
-3.60,-1.72,-5.87,-4.44,-6.17,-7.55,NA,NA
>chr1:47361299-47362299
NA,NA,-7.65,-5.70,-3.37,-7.48,-7.85,-3.20,-7.03,-8.20,-7.00,-6.05,-6.75,-0.94,-3.36,-10.88
-13.36,-11.76,-9.59,-3.73,-3.68,-6.69,-3.97,-7.81,-4.07,-11.68,-12.85,-12.37,-7.14,-7.88,-8.36,-5.96
-4.33,-6.69,-8.33,-8.95,-7.14,-12.37,-13.29,-16.51,-16.51,-14.89,-14.95,-12.20,-11.32,-10.44,-11.35,-9.40
-8.48,-4.24,-8.10,-11.18,-13.87,-11.76,-9.02,-6.07,-10.83,-9.46,-9.91,-7.12,-10.28,-12.85,-10.71,-3.46
-10.59,-10.45,-5.42,-7.10,-5.95,-10.83,-9.43,-10.82,-8.83,-7.82,-6.50,-6.62,-2.54,-6.50,-0.83,-1.30
-6.96,-8.60,-7.17,-11.70,-11.29,-6.26,-9.96,-9.57,-10.70,-13.29,-14.47,-12.78,-5.23,-7.83,-3.22,-8.51
-10.31,-6.61,-3.73,-10.30,-8.18,-3.46,-10.55,-13.16,-14.47,-13.05,-10.22,-8.52,-8.06,-10.54,-8.13,-1.33
-4.88,-10.09,-13.16,-14.47,-12.78,-6.26,-8.83,-10.24,-6.07,-9.26,-9.26,-6.37,-8.28,-7.10,-8.52,-8.20
-6.87,-1.39,-4.81,-6.75,-5.23,-11.29,-9.80,-3.85,-2.98,-3.14,-10.60,-9.70,-9.65,-11.27,-12.20,-14.95
-14.89,-16.51,-16.51,-13.79,-9.32,-2.74,-5.70,-7.47,-8.30,-8.33,-7.00,-6.15,-8.13,-7.60,-3.12,-2.98
-3.85,-9.32,-13.79,-14.68,-10.58,-1.47,-3.79,-8.30,-8.12,-6.78,-1.28,-2.38,-3.20,-7.79,-4.52,-7.10
-6.21,-10.81,-11.93,-10.71,-3.46,-10.55,-13.16,-16.51,-16.51,-14.89,-12.63,-11.61,-7.03,-3.20,-8.23,-7.66
-12.37,-13.54,-12.78,-5.42,-7.24,-2.98,-5.78,-7.34,-4.07,-10.21,-9.98,-7.12,-7.32,-7.66,-12.37,-13.29
-14.89,-12.63,-9.65,-12.37,-13.29,-16.51,-16.51,-14.47,-12.78,-6.26,-11.68,-14.68,-13.79,-10.88,-3.36,-0.94
-6.75,-6.50,-7.04,-7.00,-4.69,-9.32,-12.85,-10.71,-3.46,-10.59,-10.91,-9.40,-8.48,-4.24,-8.26,-8.88
-7.32,-7.12,-10.22,-11.69,-9.26,-7.00,-3.06,-7.83,-3.05,-7.55,-11.89,-13.29,-16.51,-16.51,-14.68,-10.71
-3.82,-8.49,-7.25,-8.57,-7.00,-4.69,-9.80,-11.69,-9.26,-7.00,-3.52,-10.15,-9.43,-8.98,-2.37,-2.42
-4.60,-6.10,-2.40,-10.30,-8.18,-3.55,-8.23,-8.30,-10.43,-12.63,-13.87,-11.89,-7.55,-7.17,-12.03,-13.36
-12.27,-9.91,-6.15,-7.00,-8.33,-8.95,-8.95,-8.30,-8.23,-2.70,-6.32,-6.55,-7.32,-7.66,-10.54,-8.13
-1.33,-5.29,-9.67,-10.25,-11.32,-11.32,-9.98,-10.43,-8.30,-7.47,-5.70,-2.98,-6.09,-3.52,-10.30,-8.18
-3.55,-8.23,-8.30,-8.95,-7.14,-12.37,-12.85,-10.71,-3.46,-10.59,-10.45,-6.07,-8.16,-8.16,-4.20,-7.79
-3.68,-3.80,-10.75,-11.29,-5.23,-7.50,-6.36,-10.22,-11.69,-10.17,-11.70,-11.69,-10.17,-12.03,-13.79,-14.68
-10.71,-3.46,-10.55,-12.76,-12.41,-8.86,-4.69,-9.32,-12.85,-10.71,-3.46,-10.59,-10.08,-8.86,-4.69,-10.72
-11.93,-11.93,-10.92,-5.98,-10.81,-13.16,-16.51,-14.68,-9.21,-1.48,-6.64,-7.89,-3.74,-3.68,-6.76,-1.72
-3.36,-10.88,-13.10,-12.78,-6.26,-10.21,-9.98,-5.98,-10.83,-10.01,-11.61,-7.03,-3.62,-8.49,-7.10,-10.82
-11.76,-12.09,-10.09,-4.39,-1.44,-1.95,-2.92,-6.08,-9.80,-8.83,-6.26,-11.29,-10.22,-7.12,-7.32,-8.30
-8.95,-8.95,-8.95,-7.14,-10.54,-9.96,-4.48,-7.40,-4.03,-2.54,-2.54,-3.34,-7.24,-4.20,-7.55,-10.31
-8.92,-1.47,-3.68,-8.11,-8.33,-8.33,-7.00,-6.07,-10.81,-13.16,-14.68,-10.71,-3.55,-7.85,-8.65,-10.22
-10.91,-10.38,-5.98,-10.22,-11.69,-10.22,-8.52,-8.06,-11.27,-12.20,-12.20,-11.32,-11.32,-10.25,-9.91,-6.15
-9.02,-10.52,-11.58,-6.61,-3.22,-6.62,-2.40,-10.55,-12.09,-11.76,-9.59,-3.73,-3.80,-10.88,-13.36,-12.63
-9.65,-12.37,-13.29,-16.51,-14.47,-12.41,-8.86,-5.00,-7.11,-7.00,-4.33,-6.69,-8.06,-10.54,-8.51,-3.55
-8.23,-8.06,-8.36,-5.96,-4.33,-8.98,-11.76,-12.09,-10.81,-6.21,-7.82,-8.83,-8.65,-7.65,-5.70,-3.37
-8.98,-10.52,-11.58,-5.77,-1.39,-5.29,-7.47,-8.88,-6.84,-1.30,-1.30,-6.84,-11.61,-9.98,-11.27,-9.65
-9.98,-11.58,-8.10,-3.97,-8.21,-10.45,-9.98,-11.58,-8.10,-6.07,-12.78,-13.54,-10.70,-10.70,-13.87,-12.63
-9.65,-11.27,-9.98,-10.45,-8.93,-7.17,-11.70,-11.69,-10.22,-8.52,-8.33,-10.43,-12.63,-14.89,-16.51,-16.51
-13.29,-12.37,-9.65,-9.98,-11.27,-9.65,-12.63,-14.89,-16.51,-16.51,-16.51,-16.51,-16.51,-13.16,-10.55,-3.46
-9.12,-9.98,-6.36,-6.62,-3.46,-8.81,-7.11,-6.66,-9.80,-8.83,-4.07,-7.81,-3.82,-9.12,-9.90,-3.36
-0.94,-6.50,-3.06,-7.00,-6.88,-8.28,-6.82,-7.04,-5.89,-3.38,-2.47,-5.54,-1.28,-2.34,-1.20,-5.87
-2.98,-5.45,-6.75,-3.31,-7.68,-3.74,-3.68,-7.79,-4.52,-7.40,-5.00,-5.96,-8.12,-8.16,-3.97,-8.26
-8.88,-8.23,-2.78,-6.62,-6.08,-6.36,-1.38,-0.83,-6.75,-6.05,-9.02,-10.42,-10.60,-3.80,-3.80,-10.75
-4.14,-8.15,-0.88,-6.38,-3.06,-6.69,-3.20,-2.38,-0.70,-6.38,-2.54,-6.62,-6.08,-5.31,-1.68,-8.15
-10.08,-10.38,-5.98,-9.98,-8.63,-1.47,-3.36,-10.60,-11.93,-11.18,-10.15,-2.40,-6.10,-4.81,-0.44,-5.75
-4.60,-1.76,-0.03,-6.36,-6.08,-6.36,-1.20,-2.34,-0.70,-5.75,-4.60,-2.42,-3.45,-9.71,-10.21,-4.26
-8.16,-8.16,-6.07,-11.29,-9.80,-3.45,-2.42,-5.28,-7.34,-3.90,-8.16,-8.60,-6.49,-6.78,-1.28,-2.38
-3.12,-9.43,-10.15,-8.83,-9.33,-7.25,-8.28,-6.82,-7.04,-7.00,-5.00,-7.87,-7.98,-3.63,-2.82,-1.28
-5.54,-3.34,-2.76,-1.22,-6.12,-11.58,-12.20,-14.95,-14.89,-16.51,-13.79,-12.03,-7.17,-8.93,-10.45,-12.63
-14.89,-16.51,-16.51,-16.51,-16.51,-13.29,-11.18,-8.10,-3.97,-8.16,-6.38,-3.22,-6.62,-3.46,-8.81,-7.15
-2.81,-1.95,-2.37,-7.68,-12.41,-12.76,-10.81,-6.21,-7.04,-7.00,-4.33,-9.01,-10.15,-10.22,-11.69,-9.80
-3.85,-2.54,-2.54,-3.34,-5.54,-1.28,-2.34,-1.20,-5.87,-4.44,-6.17,-8.04,-3.82,-9.12,-9.98,-5.98
-10.83,-11.18,-11.18,-9.61,-4.88,-0.90,-5.31,-6.43,-7.96,-5.67,-0.88,-6.36,-6.36,-9.98,-10.21,-4.26
-7.55,-11.34,-10.25,-10.31,-2.70,-6.69,-3.20,-2.38,-1.28,-5.31,-6.43,-8.11,-4.07,-10.21,-9.71,-3.85
-2.54,-2.20,-0.70,-5.75,-4.60,-2.42,-3.45,-9.32,-12.85,-11.68,-4.26,-8.16,-8.16,-3.97,-7.44,-6.51
-1.39,-5.29,-9.67,-10.25,-11.34,-7.55,-6.49,-6.78,-1.28,-2.34,-1.55,-8.63,-9.98,-6.36,-6.75,-0.53
-2.76,-4.03,-7.40,-4.52,-7.79,-3.68,-3.73,-7.60,-7.85,-2.70,-6.09,-4.44,-6.17,-8.04,-3.62,-7.03
-11.61,-12.63,-14.89,-16.51,-16.51,-16.51,-16.51,-16.51,-13.29,-10.70,-10.70,-13.87,-12.63,-11.61,-7.03,-3.22
-6.62,-2.78,-7.85,-7.48,-2.37,-2.42,-4.91,-9.67,-12.27,-14.89,-16.51,-16.51,-13.16,-10.81,-6.07,-9.26
-10.15,-10.22,-11.69,-10.75,-3.36,-0.94,-6.75,-6.08,-5.31,-1.68,-5.67,-8.04,-3.82,-8.51,-9.57,-10.70
-13.54,-12.78,-5.23,-6.75,-5.45,-2.98,-5.54,-0.14,-1.88,-2.48,-0.53,-6.75,-6.36,-9.98,-10.21,-4.48
-7.10,-6.53,-7.81,-8.23,-2.70,-6.69,-3.20,-2.38,-1.28,-5.92,-3.20,-2.38,-1.50,-9.16,-9.71,-3.85
-2.54,-2.20,-0.70,-5.75,-4.60,-2.42,-3.45,-9.32,-12.85,-11.68,-4.48,-7.68,-3.79,-1.72,-5.87,-2.47
-2.42,-4.91,-9.67,-10.25,-11.34,-7.55,-6.49,-6.78,-1.68,-6.64,-8.57,-8.16,-7.82,-6.50,-6.75,-0.53
-2.76,-3.12,-8.98,-10.42,-11.94,-7.17,-8.60,-6.96,-1.30,-1.30,-6.84,-11.61,-9.98,-11.27,-9.65,-9.98
-11.27,-9.65,-9.98,-11.27,-9.65,-12.63,NA,NA
>chr1:53271500-53272500
NA,NA,-3.52,-10.55,-13.16,-14.47,-13.05,-10.17,-12.03,-13.79,-16.51,-14.47,-13.05,-10.17,-12.03,-13.79
-14.47,-13.05,-10.17,-12.03,-13.79,-14.47,-13.05,-10.17,-12.03,-13.79,-16.51,-16.51,-14.68,-10.71,-3.82,-7.81
-4.07,-8.83,-10.24,-6.07,-7.37,-7.85,-2.78,-6.62,-6.36,-10.28,-13.79,-16.51,-16.51,-16.51,-16.51,-16.51
-14.47,-12.41,-8.15,-1.54,-6.87,-7.69,-8.95,-8.95,-8.95,-10.43,-12.63,-14.89,-16.51,-16.51,-16.51,-13.29
-10.70,-10.70,-13.87,-14.95,-14.95,-12.09,-10.09,-5.20,-2.74,-9.32,-12.85,-9.21,-1.33,-4.88,-9.61,-10.01
-10.45,-8.93,-7.40,-10.15,-10.15,-10.22,-11.69,-11.70,-10.17,-11.35,-10.51,-7.14,-7.14,-10.51,-10.74,-6.07
-7.44,-7.44,-4.24,-7.10,-6.21,-10.81,-12.76,-13.05,-9.26,-8.12,-4.52,-7.68,-3.74,-3.80,-10.88,-13.79
-14.47,-12.78,-5.42,-8.12,-6.49,-8.93,-10.45,-12.63,-13.87,-10.70,-10.44,-11.35,-10.22,-8.65,-7.65,-5.29
-1.33,-8.13,-9.57,-9.57,-8.13,-1.50,-2.34,-0.53,-6.50,-3.06,-7.00,-6.88,-8.49,-3.46,-6.10,-5.45
-2.74,-9.80,-4.14,-8.15,-1.48,-9.21,-11.93,-10.58,-6.66,-7.11,-8.47,-6.37,-9.02,-11.76,-14.89,-16.51
-13.29,-12.37,-7.66,-8.23,-2.78,-6.10,-5.45,-3.37,-9.01,-9.26,-6.07,-10.24,-8.83,-6.26,-10.74,-10.51
-9.65,-9.98,-11.32,-11.32,-9.98,-10.43,-10.43,-9.98,-11.32,-11.32,-9.98,-10.43,-8.95,-7.14,-10.51,-10.74
-6.26,-11.68,-12.85,-12.37,-7.14,-8.95,-8.33,-8.52,-10.22,-13.05,-12.76,-10.09,-4.88,-1.33,-7.38,-9.44
-5.20,-3.37,-6.69,-8.33,-10.43,-12.63,-14.89,-16.51,-13.16,-10.55,-2.40,-6.62,-3.06,-7.00,-9.26,-11.35
-10.83,-7.21,-5.43,-1.48,-9.16,-10.72,-8.23,-7.82,-6.53,-9.91,-10.25,-11.32,-10.70,-13.87,-14.95,-14.95
-14.89,-16.51,-16.51,-13.16,-10.81,-5.98,-10.92,-9.70,-9.65,-11.27,-12.20,-14.95,-13.87,-10.70,-11.32,-12.20
-14.95,-13.36,-10.28,-6.36,-6.62,-2.78,-8.23,-8.30,-10.43,-12.63,-13.87,-12.37,-9.65,-10.01,-10.15,-3.73
-6.61,-11.58,-12.20,-14.95,-13.87,-10.70,-11.32,-12.20,-12.20,-11.27,-9.65,-12.63,-13.87,-12.37,-8.06,-6.69
-4.33,-6.17,-7.96,-6.43,-6.32,-3.06,-6.62,-2.40,-10.15,-10.01,-10.43,-8.33,-8.11,-3.68,-1.47,-10.58
-12.85,-12.03,-10.17,-13.05,-13.10,-9.32,-4.69,-8.86,-12.41,-13.10,-10.28,-6.36,-7.50,-3.11,-7.34,-5.39
-1.33,-7.38,-10.30,-3.52,-6.32,-5.95,-10.83,-11.18,-14.95,-13.87,-12.37,-9.65,-9.70,-10.92,-6.36,-6.62
-3.46,-7.81,-4.07,-10.21,-10.72,-8.23,-7.82,-6.21,-10.83,-9.43,-8.98,-3.12,-2.54,-2.54,-3.85,-9.71
-9.16,-1.33,-5.29,-7.47,-8.30,-8.33,-6.69,-4.33,-6.17,-8.04,-3.62,-7.03,-11.61,-12.63,-14.89,-13.79
-9.32,-4.69,-5.96,-7.21,-11.89,-13.87,-12.63,-10.43,-10.43,-10.01,-9.61,-5.20,-3.37,-9.01,-10.15,-7.40
-8.00,-8.00,-6.58,-8.48,-4.48,-10.21,-9.98,-6.36,-6.62,-2.54,-6.38,-0.44,-4.88,-9.61,-9.43,-10.82
-8.83,-9.33,-6.58,-8.93,-10.45,-9.70,-11.94,-7.48,-8.49,-3.82,-8.51,-10.54,-9.65,-9.98,-11.27,-9.65
-9.70,-10.72,-3.45,-3.38,-5.01,-8.36,-7.88,-7.69,-8.26,-4.24,-8.48,-9.40,-10.91,-10.59,-3.73,-7.03
-7.69,-7.14,-12.37,-13.87,-11.76,-9.02,-6.37,-8.28,-7.48,-11.94,-10.33,-9.91,-6.55,-5.31,-1.68,-5.67
-7.96,-6.82,-7.10,-4.52,-7.10,-6.55,-9.91,-10.33,-11.94,-10.17,-11.35,-10.44,-11.32,-12.20,-12.20,-11.58
-6.12,-1.30,-1.56,-8.63,-9.98,-7.12,-9.91,-10.25,-11.32,-11.32,-12.20,-12.20,-11.32,-10.44,-11.35,-9.40
-8.48,-4.24,-8.10,-11.58,-12.20,-12.20,-11.32,-11.32,-9.98,-9.65,-11.27,-12.20,-12.20,-11.58,-6.61,-3.20
-10.31,-10.33,-11.94,-7.17,-8.00,-8.00,-6.49,-8.12,-4.52,-8.48,-7.25,-8.28,-6.82,-7.82,-8.12,-8.12
-5.42,-11.29,-10.22,-7.12,-7.32,-8.06,-8.21,-4.20,-8.12,-6.49,-8.00,-8.00,-7.17,-11.94,-11.93,-11.18
-10.15,-3.73,-6.38,-8.07,-5.96,-5.00,-7.33,-8.83,-8.65,-7.65,-5.29,-1.33,-9.21,-11.93,-10.55,-3.73
-6.61,-11.58,-12.20,-14.95,-14.89,-13.16,-10.55,-3.52,-6.69,-3.20,-2.38,-1.23,-6.19,-8.07,-5.43,-1.68
-6.78,-9.26,-10.91,-10.59,-3.73,-7.03,-8.88,-7.32,-7.12,-10.92,-11.93,-12.20,-11.27,-9.65,-9.70,-10.92
-7.07,-8.28,-7.48,-12.03,-12.85,-9.21,-1.33,-4.81,-6.75,-5.23,-12.78,-14.47,-13.79,-10.28,-5.98,-10.81
-12.09,-12.27,-10.31,-2.78,-6.62,-3.06,-6.32,-6.43,-8.11,-3.96,-8.12,-6.49,-7.55,-11.34,-12.20,-11.93
-11.94,-7.17,-8.60,-6.38,-3.20,-7.85,-8.65,-7.40,-8.93,-8.42,-8.52,-10.22,-13.05,-12.76,-10.55,-2.40
-6.10,-4.81,-1.33,-8.13,-10.31,-7.55,-6.49,-8.12,-5.42,-10.45,-10.59,-3.73,-7.03,-8.88,-7.32,-6.55
-6.36,-1.38,-1.56,-10.58,-14.68,-16.51,-13.16,-10.55,-3.46,-8.18,-10.24,-6.07,-9.26,-10.15,-7.40,-8.93
-10.45,-12.63,-14.89,-13.79,-10.28,-5.98,-10.81,-12.76,-12.78,-5.42,-8.12,-6.49,-8.93,-10.45,-9.98,-11.27
-9.65,-9.98,-11.58,-6.61,-3.20,-7.85,-8.65,-7.40,-8.93,-7.88,-7.14,-12.37,-13.54,-13.05,-10.22,-10.82
-11.76,-13.87,-11.18,-6.61,-3.73,-10.15,-11.18,-12.20,-11.27,-8.06,-8.52,-7.10,-7.71,-5.39,-0.44,-5.75
-4.81,-0.90,-6.78,-9.26,-13.05,-13.54,-10.70,-11.32,-10.52,-8.98,-3.37,-5.78,-7.34,-3.11,-7.83,-3.22
-10.71,-14.68,-13.29,-11.89,-7.21,-5.99,-4.79,-10.04,-11.31,-10.83,-7.21,-5.96,-4.69,-9.32,-13.36,-11.76
-9.02,-6.37,-8.11,-4.07,-11.68,-11.93,-10.55,-3.46,-10.71,-12.85,-11.89,-7.21,-5.01,-2.37,-1.32,-0.14
-5.92,-3.60,-1.60,-6.12,-11.58,-9.98,-10.43,-8.30,-7.47,-5.29,-0.44,-6.38,-3.22,-6.38,-8.16,-4.26
-11.68,-12.85,-10.28,-5.98,-10.24,-8.83,-4.07,-7.81,-3.97,-6.69,-3.60,-1.47,-10.58,-12.85,-10.28,-7.12
-7.32,-8.06,-8.21,-4.20,-7.10,-6.55,-7.32,-8.30,-8.95,-7.69,-6.84,-1.22,-2.76,-3.12,-8.98,-11.76
-13.36,-12.03,-7.17,-8.00,-8.16,-4.26,-11.68,-11.93,-10.55,-3.46,-10.71,-14.68,-13.79,-10.28,-7.07,-8.11
-3.90,-7.44,-7.44,-4.24,-8.48,-9.40,-11.35,-10.65,-6.12,-1.60,-3.68,-8.11,-8.20,-6.84,-1.60,-3.68
-9.59,-11.76,-12.09,-10.55,-3.46,-9.12,-10.72,-10.17,-13.05,-14.47,-13.29,-12.37,-7.66,-7.47,-5.29,-1.33
-9.21,-14.68,-13.29,-11.89,-7.55,-4.26,-11.68,-14.68,-13.29,-10.70,-10.44,-10.83,-8.15,-1.54,-6.87,-7.69
-8.95,-10.43,-12.63,-13.36,-12.03,-7.48,-8.49,-3.82,-10.71,-12.85,-12.37,-7.14,-8.95,-10.43,-12.63,-13.87
-10.70,-10.70,-13.29,-14.89,-11.76,-10.82,-7.40,-8.93,-10.45,-12.63,-12.09,-10.55,-3.46,-9.12,-10.72,-7.17
-8.60,-6.38,-3.20,-8.23,-8.88,-6.84,-1.60,-3.68,-8.11,-8.33,-8.95,-7.88,-8.36,-5.43,-1.48,-9.16
-9.90,-3.80,-3.73,-7.60,-7.65,-5.29,-0.90,-5.92,-3.60,-1.47,-10.58,-14.68,-16.51,-13.16,-10.81,-6.07
-7.37,-7.85,-3.20,-6.98,-7.44,-6.07,-12.78,-13.10,-10.28,-5.98,-10.81,-13.16,-14.89,-12.63,-10.43,-8.30
-8.23,-2.70,-7.00,-9.26,-13.05,-14.47,-16.51,-16.51,-13.29,-12.37,-9.65,-12.63,-13.36,-9.32,-3.45,-2.02
-2.37,-5.01,-8.36,-10.45,-12.63,-13.36,-9.32,-2.74,-5.70,-7.56,-7.81,-6.15,-9.02,-11.76,-13.87,-11.89
-7.55,-7.40,-10.82,-11.76,-12.09,-10.09,-4.88,-0.90,-6.78,-8.12,-7.82,-6.53,-9.91,-12.27,-14.89,-16.51
-13.29,-10.70,-10.70,-13.87,-14.95,-14.95,NA,NA
>chr1:55974339-55975339
NA,NA,-13.16,-10.55,-3.73,-6.61,-10.65,-11.35,-9.40,-8.48,-4.52,-8.12,-8.12,-7.82,-6.82,-7.96
-6.17,-5.00,-7.11,-7.00,-4.44,-7.24,-3.96,-8.11,-6.37,-9.26,-9.26,-6.15,-8.13,-7.37,-6.07,-10.83
-11.18,-14.95,-14.89,-16.51,-13.16,-10.81,-5.98,-10.22,-11.69,-10.22,-10.15,-9.01,-2.37,-2.77,-2.48,-1.22
-6.12,-11.58,-10.52,-9.59,-3.12,-2.52,-2.77,-2.94,-7.11,-7.00,-4.44,-6.09,-3.06,-6.62,-2.78,-7.85
-7.60,-3.73,-3.74,-8.30,-8.23,-11.94,-9.70,-11.61,-6.84,-1.60,-3.36,-9.90,-10.21,-6.26,-10.45,-10.59
-3.46,-9.12,-9.71,-2.74,-5.70,-7.56,-7.81,-6.55,-6.32,-3.06,-7.83,-5.23,-10.45,-10.59,-3.52,-7.00
-9.26,-13.05,-13.54,-11.89,-7.55,-6.58,-8.48,-4.48,-10.21,-9.71,-2.74,-5.70,-7.65,-7.48,-4.33,-7.00
-7.04,-6.21,-10.24,-7.38,-1.33,-4.88,-9.61,-10.01,-10.43,-8.30,-7.32,-6.55,-7.10,-5.42,-11.29,-11.70
-10.17,-11.35,-10.65,-8.10,-6.07,-12.78,-14.47,-13.16,-10.81,-5.98,-10.28,-13.36,-11.76,-9.02,-6.05,-6.62
-3.46,-8.04,-5.67,-0.88,-5.75,-4.81,-0.44,-6.38,-3.22,-9.12,-9.71,-2.74,-5.70,-7.65,-7.48,-3.12
-2.98,-3.20,-6.76,-1.72,-3.79,-8.30,-8.83,-10.15,-9.26,-6.07,-10.81,-11.93,-10.71,-3.46,-10.15,-11.18
-11.93,-10.60,-3.14,-2.38,-1.28,-5.54,-2.47,-2.77,-2.52,-3.41,-8.40,-8.46,-2.81,-3.53,-5.33,-7.55
-5.78,-2.74,-9.71,-9.16,-1.48,-8.15,-10.08,-10.59,-3.52,-7.00,-6.49,-8.93,-8.42,-8.11,-3.73,-3.80
-10.75,-11.69,-10.22,-10.15,-10.15,-8.83,-9.33,-8.16,-7.33,-3.48,-5.70,-7.65,-8.65,-10.22,-10.91,-10.38
-5.98,-10.28,-13.36,-12.63,-10.45,-8.93,-7.17,-11.94,-11.93,-14.95,-12.09,-10.81,-6.07,-9.02,-11.76,-13.87
-12.37,-8.06,-8.11,-3.73,-3.73,-9.43,-9.26,-6.37,-7.96,-5.33,-2.37,-2.02,-2.94,-7.11,-6.64,-1.68
-6.78,-6.88,-8.28,-7.07,-9.98,-9.12,-3.55,-8.23,-7.56,-4.91,-2.42,-2.94,-7.33,-8.83,-8.65,-7.65
-5.70,-2.74,-9.32,-13.36,-14.95,-12.20,-11.32,-10.70,-13.29,-16.51,-14.89,-12.63,-10.45,-8.93,-7.17,-12.03
-13.79,-14.68,-10.71,-3.55,-10.31,-10.25,-11.58,-6.12,-1.30,-1.56,-10.58,-14.68,-13.29,-12.37,-8.06,-6.69
-3.12,-2.98,-3.14,-10.88,-12.85,-10.71,-3.22,-6.62,-2.40,-10.15,-9.43,-9.02,-6.15,-7.32,-7.66,-11.27
-9.98,-9.65,-11.27,-12.20,-14.95,-13.36,-10.28,-7.07,-8.28,-7.48,-11.94,-9.70,-10.43,-10.43,-9.98,-11.58
-8.10,-3.97,-8.21,-10.45,-12.63,-13.36,-10.28,-5.98,-10.24,-8.83,-4.48,-7.10,-6.53,-7.32,-7.66,-11.27
-12.20,-14.95,-13.87,-12.37,-8.06,-7.00,-6.15,-7.32,-7.66,-12.37,-12.85,-10.71,-3.22,-6.62,-2.40,-10.15
-10.01,-9.65,-11.27,-12.20,-12.20,-11.27,-8.06,-8.52,-7.40,-8.00,-8.12,-5.96,-4.33,-6.69,-8.33,-10.43
-9.98,-11.32,-11.32,-12.20,-12.20,-11.34,-7.55,-6.49,-8.12,-3.96,-8.11,-6.37,-9.26,-10.15,-7.40,-7.55
-11.34,-12.20,-12.20,-11.32,-11.32,-12.20,-11.93,-10.60,-3.80,-3.73,-9.59,-10.52,-11.32,-11.32,-12.20,-12.20
-11.34,-7.55,-6.49,-8.12,-3.96,-8.11,-6.37,-9.26,-10.15,-7.40,-7.55,-11.34,-12.20,-12.20,-11.32,-11.32
-12.20,-11.93,-10.60,-3.80,-3.73,-9.59,-10.52,-11.32,-11.32,-12.20,-12.20,-11.34,-7.55,-6.49,-8.12,-3.96
-8.11,-6.37,-9.26,-10.15,-7.40,-7.55,-11.34,-12.20,-12.20,-11.32,-11.32,-12.20,-11.93,-10.60,-3.80,-3.73
-9.59,-10.52,-11.32,-11.32,-12.20,-12.20,-11.34,-7.55,-6.49,-8.12,-3.96,-8.11,-6.37,-9.26,-10.15,-7.40
-7.55,-11.34,-12.20,-12.20,-11.32,-11.32,-12.20,-11.93,-10.60,-3.80,-3.73,-9.59,-10.52,-11.32,-11.32,-12.20
-12.20,-11.34,-7.55,-6.49,-8.12,-3.96,-8.11,-6.37,-9.26,-10.15,-7.40,-7.55,-11.34,-12.20,-12.20,-11.32
-11.32,-12.20,-11.93,-10.60,-3.80,-3.73,-9.59,-10.52,-11.32,-11.32,-12.20,-12.20,-11.34,-7.55,-6.49,-8.12
-3.96,-8.11,-6.37,-9.26,-10.15,-7.40,-7.55,-11.34,-12.20,-12.20,-11.32,-11.32,-12.20,-11.93,-10.60,-3.80
-3.73,-9.59,-10.52,-11.32,-11.32,-12.20,-12.20,-11.34,-7.55,-6.49,-7.00,-2.70,-7.85,-7.60,-3.68,-1.47
-8.92,-9.57,-11.32,-12.20,-12.20,-11.34,-7.55,-7.40,-10.15,-10.15,-7.10,-7.71,-5.78,-3.37,-9.01,-9.01
-2.37,-3.38,-7.68,-12.41,-12.76,-10.55,-3.46,-9.12,-10.72,-7.48,-8.49,-3.97,-6.32,-6.08,-6.36,-0.44
-4.81,-6.75,-3.11,-8.11,-7.07,-10.22,-4.14,-8.86,-4.69,-9.80,-11.69,-10.17,-11.70,-11.69,-10.17,-12.03
-13.36,-12.63,-9.65,-12.37,-13.29,-16.51,-16.51,-14.89,-12.63,-10.43,-10.43,-12.63,-13.36,-9.32,-2.74,-5.20
-10.09,-13.16,-16.51,-16.51,-16.51,-14.47,-13.05,-10.17,-12.03,-13.79,-16.51,-16.51,-16.51,-14.47,-13.05,-10.17
-11.94,-9.70,-10.43,-8.95,-7.14,-10.51,-11.35,-10.17,-10.72,-9.12,-3.46,-10.55,-13.16,-14.89,-12.63,-10.45
-8.93,-7.17,-12.03,-13.36,-12.63,-9.65,-12.37,-13.54,-13.05,-10.17,-11.70,-11.29,-6.07,-8.10,-11.58,-9.98
-11.61,-8.26,-4.24,-7.10,-6.21,-10.83,-10.01,-9.65,-10.51,-11.35,-10.17,-11.70,-4.14,-8.86,-4.33,-8.98
-11.76,-13.87,-11.89,-7.55,-7.40,-8.52,-8.06,-10.51,-11.35,-10.22,-10.82,-11.76,-13.87,-11.89,-7.55,-6.58
-8.48,-4.48,-9.96,-9.57,-10.44,-10.74,-6.07,-7.44,-6.51,-1.54,-5.43,-8.36,-10.45,-9.98,-11.27,-7.14
-7.14,-10.54,-9.96,-4.26,-7.55,-11.34,-10.25,-10.31,-3.20,-6.98,-6.98,-3.22,-6.62,-2.78,-7.85,-7.37
-6.15,-9.91,-12.27,-13.87,-10.70,-10.70,-12.85,-11.68,-4.26,-8.21,-7.88,-7.88,-8.93,-6.49,-6.78,-0.90
-4.81,-5.75,-0.44,-5.29,-7.65,-8.65,-8.83,-8.30,-3.74,-3.73,-8.11,-8.20,-7.03,-3.20,-10.31,-9.46
-10.15,-3.73,-7.03,-8.20,-8.11,-3.73,-3.80,-10.88,-13.10,-13.05,-9.40,-8.48,-4.24,-8.26,-8.20,-8.11
-3.12,-2.98,-3.12,-8.98,-11.76,-13.36,-10.28,-7.12,-7.32,-8.30,-8.95,-7.14,-10.54,-8.13,-0.14,-1.32
-2.37,-7.68,-12.41,-13.10,-10.28,-5.98,-10.38,-10.91,-10.22,-8.65,-7.85,-2.70,-7.00,-8.12,-7.33,-3.48
-5.70,-9.67,-12.27,-14.89,-13.79,-9.32,-4.69,-5.96,-8.36,-8.06,-8.23,-2.70,-7.00,-8.12,-7.33,-2.94
-3.38,-5.89,-7.11,-5.00,-8.86,-10.08,-9.91,-4.88,-0.90,-5.54,-2.98,-5.20,-9.91,-10.08,-8.86,-4.69
-10.72,-10.33,-9.67,-5.29,-0.44,-5.75,-4.60,-1.76,-0.14,-5.54,-2.98,-5.70,-7.47,-8.06,-8.21,-4.20
-7.10,-5.95,-10.83,-9.43,-9.02,-6.15,-8.13,-7.48,-3.37,-5.78,-7.34,-3.96,-8.12,-6.49,-8.93,-10.45
-10.01,-9.61,-4.88,-1.33,-7.38,-9.44,-4.39,-1.44,-1.32,-0.14,-7.38,-10.30,-3.52,-7.00,-6.88,-7.71
-5.39,-1.33,-8.13,-10.31,-7.55,-7.40,-10.15,-9.01,-4.33,-6.17,-7.96,-7.07,-10.22,-11.69,-10.22,-10.82
-11.76,-14.89,-13.79,-12.03,-7.17,-8.60,-6.19,-0.56,-1.76,-4.39,-9.91,-10.91,-9.26,-7.34,-1.72,-3.36
-10.88,-12.85,-9.21,-1.48,-6.64,-7.11,-5.00,-8.86,-12.41,-13.54,-10.70,-9.57,-8.51,-3.55,-8.23,-7.66
-10.54,-8.51,-3.82,-7.81,-3.11,-7.83,-2.54,-6.10,-4.81,-0.90,-5.54,-2.98,-5.78,-7.71,-7.48,-10.72
-8.63,-1.47,-3.79,-7.68,-4.52,-7.24,-2.98,-5.45,-6.10,-2.40,-10.15,-11.18,-11.18,-10.15,-2.40,-6.62
-3.06,-6.09,-4.44,-8.86,-4.14,-10.75,-3.14,-2.98,-3.85,-10.72,-10.33,-10.31,-3.55,-8.18,-10.30,-3.46
-8.51,-10.31,-7.71,-6.48,-6.66,-10.58,NA,NA
>chr1:58256146-58257146
NA,NA,-10.55,-3.46,-8.18,-10.24,-6.07,-7.00,-8.20,-8.26,-3.97,-8.16,-6.96,-1.60,-3.68,-9.43
-9.26,-6.07,-10.81,-13.16,-14.68,-9.21,-1.33,-4.88,-9.91,-10.45,-6.07,-8.10,-11.58,-9.98,-10.45,-8.93
-7.40,-8.65,-7.65,-5.29,-0.44,-5.75,-5.45,-2.74,-9.80,-4.14,-7.68,-2.37,-1.03,-2.02,-3.45,-10.72
-9.70,-10.43,-8.30,-7.32,-6.55,-6.32,-3.06,-6.38,-0.44,-4.81,-6.10,-2.78,-7.85,-7.37,-6.07,-10.83
-9.43,-10.82,-8.83,-7.33,-2.94,-2.42,-4.39,-10.09,-11.93,-10.71,-3.82,-8.49,-7.48,-10.72,-10.21,-4.26
-8.16,-6.38,-3.73,-10.30,-8.83,-4.26,-8.21,-8.06,-7.47,-4.91,-2.42,-2.47,-6.09,-3.52,-10.59,-10.08
-8.86,-4.44,-5.87,-1.20,-2.48,-2.77,-3.45,-9.32,-12.85,-10.58,-1.47,-3.36,-10.75,-11.29,-6.26,-11.68
-11.93,-10.55,-2.40,-6.10,-4.60,-2.42,-2.94,-7.11,-7.00,-4.33,-7.48,-7.65,-4.91,-1.76,-0.56,-5.77
-10.31,-9.96,-4.07,-8.11,-6.82,-7.82,-8.23,-11.94,-11.93,-11.18,-10.15,-3.73,-6.98,-6.51,-1.23,-2.38
-3.20,-6.76,-1.72,-3.79,-8.30,-8.12,-7.00,-3.06,-6.38,-0.44,-4.81,-5.75,-0.03,-1.32,-2.13,-2.52
-3.20,-5.92,-1.68,-5.43,-8.36,-8.42,-7.00,-6.37,-8.28,-7.10,-8.65,-7.85,-2.70,-6.09,-4.44,-5.96
-8.36,-8.06,-7.32,-6.55,-6.32,-2.70,-7.85,-7.48,-2.37,-2.42,-4.60,-5.75,-0.88,-6.64,-8.57,-6.58
-8.93,-7.88,-8.95,-10.43,-9.70,-10.72,-2.74,-5.70,-7.65,-7.37,-6.07,-10.38,-10.45,-6.26,-11.68,-14.68
-13.29,-10.70,-11.32,-9.98,-9.65,-10.51,-11.35,-9.26,-7.00,-3.52,-10.55,-13.16,-14.89,-11.76,-9.02,-6.15
-9.91,-10.33,-10.92,-5.98,-10.81,-13.16,-14.68,-11.68,-6.26,-10.74,-10.51,-7.14,-7.69,-7.03,-3.20,-10.31
-9.46,-10.15,-3.52,-6.69,-3.20,-2.52,-2.77,-3.45,-9.71,-9.12,-3.55,-8.23,-8.30,-8.30,-8.23,-3.20
-7.03,-8.88,-7.63,-6.96,-3.56,-1.63,-6.12,-11.18,-12.85,-10.71,-3.46,-10.15,-9.43,-9.02,-6.05,-6.62
-2.40,-10.55,-13.16,-14.68,-9.21,-1.33,-4.81,-6.10,-2.78,-10.31,-12.27,-14.89,-13.29,-11.89,-7.21,-5.96
-4.44,-5.87,-1.72,-3.68,-9.43,-10.15,-10.22,-11.69,-10.75,-3.80,-3.80,-10.88,-13.10,-13.05,-9.26,-8.12
-4.52,-7.10,-6.21,-10.83,-9.43,-8.98,-3.12,-2.98,-2.99,-6.08,-10.56,-10.01,-9.65,-10.51,-11.35,-10.22
-8.65,-8.13,-6.15,-9.26,-10.15,-10.22,-13.05,-13.54,-12.37,-7.14,-8.95,-8.95,-8.95,-8.33,-8.52,-10.22
-13.05,-13.10,-10.28,-6.36,-7.50,-5.23,-12.78,-13.10,-9.32,-3.45,-3.38,-7.68,-10.08,-9.91,-4.88,-0.44
-6.36,-6.36,-10.92,-9.70,-9.65,-12.37,-13.54,-12.78,-5.42,-7.24,-4.44,-8.86,-12.41,-14.47,-13.29,-11.89
-7.55,-7.40,-10.15,-10.15,-7.40,-8.93,-7.88,-8.95,-8.95,-7.14,-12.37,-12.85,-10.58,-1.47,-3.79,-7.89
-6.64,-1.68,-5.54,-4.44,-7.00,-7.89,-3.74,-3.73,-9.59,-10.52,-11.34,-7.55,-3.97,-8.16,-8.60,-6.58
-9.33,-8.16,-9.33,-8.16,-9.33,-8.16,-8.48,-3.31,-7.50,-6.50,-7.82,-8.16,-8.48,-3.31,-7.50,-6.50
-7.82,-8.83,-10.15,-9.43,-3.73,-3.73,-9.43,-10.15,-8.83,-9.33,-6.58,-8.00,-8.16,-3.05,-7.50,-6.05
-7.00,-8.33,-8.33,-8.52,-8.83,-9.33,-8.16,-9.33,-8.16,-9.33,-8.16,-9.33,-6.58,-8.93,-10.45,-12.63
-14.89,-13.29,-10.70,-10.70,-13.54,-13.05,-10.22,-10.15,-9.01,-4.33,-5.96,-8.07,-6.38,-3.20,-8.23,-8.88
-6.84,-1.30,-1.30,-6.84,-11.61,-9.98,-11.58,-5.77,-1.39,-5.39,-7.34,-3.90,-8.10,-11.58,-9.98,-9.65
-12.37,-13.29,-14.89,-12.63,-9.65,-11.27,-9.98,-10.43,-10.43,-9.98,-11.58,-8.10,-4.24,-7.10,-6.82,-8.28
-7.48,-11.94,-9.70,-11.61,-8.26,-3.90,-8.11,-6.37,-9.02,-10.42,-11.94,-7.17,-7.55,-11.89,-12.85,-9.21
-0.14,-1.76,-4.39,-10.09,-12.09,-12.63,-10.43,-8.33,-7.00,-6.37,-8.28,-7.10,-10.82,-11.76,-14.89,-16.51
-13.29,-12.37,-7.14,-7.88,-8.21,-3.97,-8.26,-11.61,-12.63,-13.87,-11.18,-8.10,-3.90,-7.34,-5.39,-1.39
-5.77,-11.58,-10.25,-10.31,-2.70,-6.69,-3.68,-3.73,-9.59,-9.43,-10.83,-6.07,-9.02,-11.76,-13.36,-10.88
-3.80,-3.74,-7.68,-4.48,-10.21,-9.90,-3.14,-2.52,-2.77,-2.94,-7.33,-8.83,-10.82,-9.43,-10.83,-5.98
-10.92,-9.70,-9.65,-12.37,-13.87,-12.27,-9.67,-5.70,-3.48,-7.33,-8.83,-10.82,-10.42,-10.72,-3.85,-2.76
-1.55,-8.01,-10.24,-6.07,-9.02,-10.52,-11.27,-8.06,-8.52,-8.83,-9.33,-6.58,-8.60,-6.19,-1.39,-5.29
-9.67,-9.46,-10.15,-3.52,-7.00,-8.12,-7.82,-6.21,-10.81,-13.16,-16.51,-14.89,-12.63,-10.45,-8.93,-6.49
-7.00,-2.70,-10.31,-10.25,-11.32,-11.32,-12.20,-12.20,-11.58,-5.77,-1.23,-2.38,-3.14,-10.88,-13.36,-14.95
-14.95,-12.09,-10.55,-3.73,-6.38,-8.07,-5.01,-2.62,-0.03,-6.38,-3.22,-6.98,-7.44,-3.97,-8.16,-6.96
-1.30,-1.56,-8.92,-10.54,-7.14,-7.69,-8.26,-3.90,-7.81,-3.62,-6.61,-11.58,-9.98,-11.61,-7.03,-3.22
-6.38,-0.44,-4.88,-9.61,-11.18,-11.18,-10.83,-5.98,-10.28,-13.10,-13.05,-9.26,-7.00,-2.70,-8.23,-8.88
-7.03,-3.73,-10.55,-13.16,-14.47,-12.78,-6.26,-9.96,-10.31,-7.55,-7.17,-12.03,-12.85,-10.71,-3.46,-10.55
-12.09,-12.63,-10.43,-8.33,-7.00,-6.37,-8.28,-7.25,-9.33,-8.23,-12.03,-12.85,-11.68,-4.48,-8.48,-7.25
-8.49,-3.62,-6.98,-7.44,-3.97,-8.16,-8.12,-5.96,-4.69,-9.71,-9.16,-1.33,-4.88,-9.44,-7.38,-1.33
-5.29,-7.56,-7.56,-5.70,-3.48,-7.11,-7.00,-4.44,-7.24,-5.42,-12.78,-14.47,-13.79,-10.28,-5.98,-10.83
-11.18,-11.18,-9.61,-4.39,-2.42,-2.94,-7.40,-4.24,-8.26,-8.20,-8.11,-3.12,-2.52,-1.88,-0.56,-6.51
-6.51,-1.23,-2.20,-1.93,-2.13,-1.03,-1.03,-1.32,-0.14,-6.78,-8.12,-9.33,-9.40,-11.69,-9.80,-2.74
-5.20,-9.91,-10.45,-6.26,-10.21,-9.98,-7.07,-8.28,-7.10,-8.52,-8.33,-8.95,-8.95,-10.43,-9.98,-11.34
-7.55,-4.26,-11.68,-12.85,-12.03,-10.17,-13.05,-12.76,-10.55,-2.40,-6.62,-6.50,-7.82,-8.23,-11.70,-11.29
-5.42,-7.79,-3.60,-0.94,-6.50,-3.22,-10.71,-12.85,-10.28,-6.36,-6.62,-2.78,-8.23,-8.06,-8.93,-7.40
-8.52,-8.42,-8.21,-3.97,-8.26,-8.20,-7.00,-6.15,-7.81,-7.56,-5.29,-1.33,-9.21,-14.68,-13.29,-11.89
-7.55,-6.58,-9.33,-8.16,-9.33,-8.12,-7.00,-2.70,-8.23,-7.56,-5.29,-0.44,-5.75,-4.60,-1.76,-0.14
-9.21,-11.93,-10.09,-4.88,-1.33,-7.38,-10.30,-2.40,-6.62,-3.22,-10.71,-11.93,-10.09,-5.20,-3.37,-8.98
-9.43,-9.61,-4.88,-1.39,-6.19,-8.16,-4.26,-8.83,-10.30,-3.73,-6.38,-8.16,-4.26,-11.68,-14.68,-13.29
-11.89,-7.55,-3.97,-7.44,-6.54,-1.30,-1.30,-6.96,-8.16,-3.97,-8.26,-11.61,-9.98,-11.27,-9.65,-12.63
-13.36,-10.28,-6.36,-6.75,-0.83,-0.83,-6.07,-4.81,-1.39,-6.19,-8.07,-5.96,-4.44,-7.24,-5.42,-10.74
-10.83,-7.55,-3.97,-7.44,-6.51,-1.23,-2.34,-1.55,-8.63,-9.98,-7.07,-8.28,-7.10,-10.15,-10.15,-10.22
-10.91,-10.38,-6.07,-9.02,-10.52,-11.27,-8.06,-7.00,-6.07,-10.81,-13.16,-14.89,-12.63,-10.43,-8.95,-7.14
-12.37,-13.29,-14.68,-9.21,-1.33,-5.29,-7.47,-8.30,-8.33,-7.00,-6.37,-8.11,-3.90,-8.26,-11.61,-12.63
-12.09,-10.81,-6.21,-7.82,-8.83,-8.52,-8.33,-8.33,-6.69,-3.37,-5.45,-6.75,-3.31,-7.10,-6.21,-10.24
-8.83,-4.48,-7.10,-6.21,-10.81,-13.16,NA,NA
>chr1:59129647-59130647
NA,NA,-11.70,-8.23,-9.33,-9.40,-13.05,-13.54,-10.70,-10.70,-13.87,-12.63,-10.45,-8.36,-5.96,-4.33
-8.98,-10.52,-11.27,-9.65,-12.63,-14.89,-13.29,-11.89,-7.55,-7.40,-8.52,-8.33,-10.43,-12.63,-14.89,-13.79
-12.03,-7.48,-7.71,-5.78,-2.98,-7.24,-5.42,-12.78,-14.47,-16.51,-16.51,-13.79,-9.32,-4.69,-5.96,-8.07
-8.16,-6.07,-12.78,-12.76,-10.81,-5.95,-6.32,-3.97,-8.49,-7.48,-10.72,-10.21,-6.26,-10.45,-10.59,-3.46
-10.71,-14.68,-16.51,-13.29,-11.89,-7.55,-4.26,-8.83,-10.24,-6.07,-9.02,-11.76,-14.89,-13.79,-9.32,-3.85
-2.54,-2.54,-3.34,-6.09,-3.06,-7.83,-3.05,-8.16,-6.38,-3.73,-10.15,-11.18,-11.18,-9.61,-5.20,-3.37
-9.01,-9.26,-6.07,-10.38,-10.45,-6.07,-8.10,-11.18,-13.87,-14.95,-14.95,-14.89,-13.29,-10.70,-10.70,-13.87
-14.95,-14.95,-12.09,-10.81,-6.07,-9.26,-10.15,-7.40,-7.55,-11.34,-12.20,-11.18,-10.15,-3.73,-6.61,-11.58
-10.25,-9.91,-7.12,-10.22,-11.29,-6.26,-9.96,-10.31,-7.55,-7.40,-10.82,-11.76,-13.87,-10.70,-10.70,-12.85
-11.68,-4.07,-8.11,-6.82,-7.82,-8.16,-9.43,-8.78,-7.92,-8.84,-8.16,-4.20,-7.79,-3.60,-1.60,-6.84
-11.61,-9.70,-11.94,-7.17,-8.00,-8.16,-4.20,-7.24,-2.98,-5.70,-7.47,-8.88,-6.84,-1.60,-3.68,-7.60
-8.13,-6.55,-6.32,-3.52,-10.15,-11.18,-11.93,-10.92,-6.36,-6.36,-0.88,-8.15,-10.08,-10.38,-6.07,-9.02
-10.52,-11.34,-7.21,-5.96,-4.69,-9.32,-13.79,-14.47,-12.41,-8.15,-1.54,-6.51,-6.54,-1.60,-3.60,-7.79
-3.96,-7.81,-3.97,-7.00,-8.12,-7.82,-6.50,-6.62,-2.78,-10.31,-10.25,-11.27,-7.14,-7.14,-12.37,-13.29
-14.89,-12.27,-9.91,-7.12,-9.98,-10.21,-4.07,-8.11,-6.43,-6.32,-2.70,-7.85,-7.37,-6.15,-8.13,-7.37
-6.15,-9.91,-12.27,-13.87,-10.70,-10.70,-12.85,-10.71,-3.55,-7.85,-7.48,-4.33,-8.86,-12.41,-13.54,-10.70
-10.70,-13.29,-16.51,-14.89,-11.76,-9.02,-6.15,-9.91,-12.27,-13.87,-10.70,-10.70,-12.85,-10.71,-3.22,-6.62
-2.40,-10.59,-10.91,-10.17,-10.72,-10.21,-6.26,-10.74,-10.44,-11.32,-12.20,-11.93,-10.60,-4.14,-3.81,-6.96
-9.51,-9.46,-10.15,-3.46,-10.71,-14.68,-16.51,-13.29,-12.37,-7.14,-7.14,-12.37,-13.29,-14.47,-12.78,-5.42
-8.12,-6.49,-8.00,-8.16,-4.20,-7.10,-6.08,-6.75,-0.83,-1.30,-6.12,-11.18,-12.85,-10.71,-3.46,-10.15
-10.01,-9.65,-11.27,-9.98,-10.43,-8.33,-8.52,-7.40,-8.93,-10.45,-9.98,-11.27,-8.06,-8.52,-8.83,-8.30
-3.79,-1.60,-6.84,-8.20,-8.11,-3.68,-0.94,-6.75,-6.36,-10.28,-13.79,-14.89,-11.76,-8.98,-3.37,-5.78
-7.71,-7.10,-10.82,-9.43,-9.61,-5.20,-2.98,-6.09,-3.97,-7.81,-3.90,-8.10,-11.18,-13.29,-14.68,-10.58
-1.56,-1.30,-6.12,-11.58,-9.98,-10.45,-8.36,-5.96,-4.69,-10.72,-9.70,-10.43,-10.43,-9.98,-11.27,-9.65
-9.98,-11.32,-11.32,-12.20,-11.18,-10.83,-5.95,-7.10,-4.20,-7.55,-11.89,-13.29,-16.51,-14.47,-12.41,-7.68
-3.38,-2.37,-6.69,-8.20,-8.26,-4.24,-8.48,-9.40,-11.69,-10.22,-7.07,-7.96,-6.17,-5.00,-7.11,-6.64
-0.88,-5.75,-4.81,-1.39,-6.51,-6.98,-3.20,-7.85,-7.60,-3.73,-3.80,-10.88,-12.85,-10.58,-1.47,-3.36
-10.60,-11.93,-14.95,-13.87,-12.37,-9.65,-9.98,-11.58,-5.77,-1.54,-6.64,-7.89,-3.79,-1.60,-6.96,-8.16
-4.26,-10.21,-9.98,-6.36,-6.62,-2.40,-10.55,-13.16,-16.51,-16.51,-14.68,-10.71,-3.82,-8.49,-7.48,-12.03
-13.36,-12.63,-9.65,-10.54,-8.51,-3.82,-8.49,-7.25,-9.33,-8.12,-8.12,-3.96,-7.34,-5.28,-1.76,-0.14
-5.92,-3.60,-0.94,-6.50,-3.22,-10.71,-12.85,-9.32,-3.45,-2.77,-2.52,-3.12,-8.11,-8.42,-8.93,-7.17
-11.94,-11.93,-14.95,-13.87,-12.37,-9.65,-9.98,-11.58,-5.77,-1.39,-5.39,-7.34,-4.07,-10.21,-9.90,-3.36
-1.60,-6.12,-11.18,-13.87,-12.63,-11.61,-7.03,-3.20,-8.23,-7.66,-12.37,-13.87,-14.95,-11.93,-10.60,-3.80
-3.73,-9.59,-10.52,-11.32,-10.70,-13.29,-14.68,-10.71,-3.82,-8.49,-7.48,-12.03,-12.85,-11.68,-4.48,-7.10
-6.82,-7.96,-6.17,-4.33,-9.01,-9.26,-6.07,-10.24,-7.38,-1.50,-2.38,-3.20,-5.92,-0.90,-4.88,-9.61
-10.01,-9.65,-12.37,-12.85,-11.68,-4.48,-8.48,-9.40,-11.69,-10.75,-3.80,-3.68,-6.69,-2.70,-8.23,-8.06
-8.93,-7.40,-8.52,-8.06,-12.37,-12.85,-10.71,-3.46,-10.15,-10.01,-9.65,-12.37,-12.85,-10.58,-1.47,-3.36
-10.75,-11.29,-6.07,-8.10,-11.58,-9.98,-11.61,-8.26,-3.97,-7.55,-11.89,-13.87,-12.63,-9.65,-10.51,-11.35
-10.22,-10.15,-9.01,-2.37,-2.02,-1.03,-2.13,-2.52,-3.20,-7.79,-4.52,-7.68,-3.79,-1.72,-5.87,-4.44
-5.96,-7.21,-11.89,-13.87,-12.27,-10.31,-3.20,-6.38,-8.60,-7.40,-8.65,-8.13,-7.12,-10.28,-13.36,-12.63
-10.43,-8.95,-7.69,-6.87,-0.56,-1.88,-2.52,-3.12,-7.60,-7.65,-5.70,-2.74,-9.71,-9.12,-3.22,-6.62
-2.54,-6.62,-2.78,-8.23,-7.81,-6.15,-9.02,-10.52,-11.32,-9.57,-8.51,-3.46,-10.15,-9.43,-9.02,-6.07
-10.24,-8.18,-3.22,-6.62,-2.40,-10.55,-12.09,-14.95,-12.20,-11.32,-11.32,-12.20,-12.20,-11.27,-9.65,-9.98
-11.32,-10.70,-13.54,-13.05,-10.17,-12.03,-13.36,-12.63,-10.43,-10.43,-10.01,-10.83,-6.07,-9.02,-11.76,-13.87
-11.18,-8.10,-3.97,-8.21,-8.06,-8.23,-3.20,-6.38,-8.16,-4.26,-11.68,-12.85,-12.37,-8.06,-8.11,-3.12
-2.98,-3.34,-5.54,-1.28,-2.20,-2.20,-0.70,-6.36,-6.05,-9.26,-9.43,-3.68,-1.60,-6.54,-6.98,-3.73
-10.55,-12.76,-13.05,-9.26,-6.78,-0.90,-5.29,-7.47,-8.88,-7.03,-3.73,-10.55,-13.16,-16.51,-16.51,-14.89
-11.76,-8.98,-2.37,-3.38,-5.01,-8.12,-8.00,-7.17,-11.94,-9.70,-10.45,-8.93,-6.49,-8.12,-4.20,-8.21
-10.45,-12.63,-13.87,-12.37,-9.65,-10.01,-10.15,-2.40,-6.62,-6.36,-10.28,-12.85,-10.71,-3.22,-6.50,-0.83
-0.83,-6.75,-6.05,-7.00,-8.06,-11.27,-10.25,-10.31,-3.20,-6.61,-11.58,-10.52,-8.98,-2.37,-2.02,-1.44
-4.39,-9.44,-8.18,-3.22,-7.83,-3.05,-8.16,-8.00,-7.17,-11.94,-10.42,-10.82,-8.83,-7.33,-2.94,-2.02
-2.37,-5.01,-7.21,-10.83,-10.74,-5.42,-8.12,-6.49,-8.60,-8.16,-4.24,-7.40,-4.03,-2.98,-3.20,-7.79
-4.52,-8.48,-7.25,-7.71,-5.78,-2.98,-5.54,-0.14,-1.32,-1.44,-5.28,-7.55,-5.67,-1.68,-5.31,-6.43
-7.96,-5.67,-1.54,-6.87,-7.69,-7.69,-6.84,-1.60,-3.60,-7.79,-4.52,-7.40,-5.00,-5.96,-8.07,-8.16
-3.97,-7.55,-11.34,-10.52,-9.02,-6.37,-8.28,-6.88,-7.00,-3.52,-10.15,-10.01,-9.65,-12.37,-13.87,-12.63
-10.43,-8.30,-7.47,-5.29,-1.39,-6.51,-6.98,-3.22,-7.83,-5.23,-10.74,-10.51,-9.65,-12.63,-13.87,-11.18
-6.12,-1.22,-2.34,-1.23,-6.19,-8.16,-4.20,-8.12,-9.26,-13.05,-12.76,-10.09,-4.88,-0.44,-6.38,-3.06
-6.32,-6.55,-9.91,-10.25,-11.27,-9.65,-12.63,-13.36,-10.88,-3.36,-1.47,-10.58,-11.93,-10.55,-3.73,-6.98
-6.54,-1.22,-2.76,-4.03,-7.33,-8.16,-8.48,-3.31,-6.75,-4.60,-1.76,-0.14,-7.38,-9.44,-4.88,-1.33
-9.21,-14.68,-13.16,-10.09,-4.88,-1.39,-6.51,-7.44,-3.90,-7.81,-3.97,-6.69,-3.60,-1.60,-6.84,-7.69
-7.88,-8.21,-3.97,-8.10,-10.65,-10.74,-5.23,-6.75,-4.60,-1.76,-0.56,-6.87,-8.88,-7.47,-4.49,-3.15
-3.13,-2.89,-2.77,-2.47,-6.09,-3.52,-10.55,-12.09,-11.76,-10.82,-10.22,-13.05,-13.10,-9.32,-2.74,-5.78
-7.34,-3.90,-8.16,-8.60,-7.17,-10.72,NA,NA
>chr1:61222066-61223066
NA,NA,-10.81,-12.09,-12.63,-10.45,-8.21,-3.97,-8.26,-7.69,-7.69,-6.87,-1.23,-2.38,-3.14,-10.60
-11.93,-11.93,-11.94,-8.23,-7.33,-4.03,-2.98,-3.41,-8.30,-8.23,-11.94,-10.42,-8.98,-4.33,-7.00,-7.04
-6.50,-7.50,-3.05,-8.21,-10.45,-12.63,-13.36,-12.03,-7.17,-8.93,-7.88,-8.95,-8.30,-8.23,-3.20,-6.61
-11.18,-13.54,-13.05,-10.22,-8.52,-8.33,-8.30,-8.23,-3.20,-6.98,-6.51,-1.23,-2.34,-1.20,-5.87,-2.98
-5.78,-7.71,-7.10,-10.15,-9.01,-4.33,-7.00,-7.11,-4.03,-2.98,-3.41,-8.30,-8.16,-9.33,-8.12,-7.34
-1.38,-1.30,-6.84,-7.69,-7.14,-11.27,-10.25,-9.67,-4.91,-2.42,-2.47,-5.87,-1.72,-3.79,-7.68,-4.48
-11.68,-14.68,-13.79,-9.32,-2.74,-5.45,-5.75,-0.70,-2.34,-1.20,-6.36,-5.95,-10.24,-8.01,-1.47,-3.60
-5.92,-1.68,-6.64,-7.11,-3.48,-5.70,-9.67,-10.25,-11.34,-7.55,-4.26,-11.68,-12.85,-11.18,-8.10,-3.90
-7.81,-3.62,-6.98,-6.51,-1.39,-4.81,-6.75,-5.23,-10.45,-10.38,-5.98,-9.98,-9.12,-3.82,-8.04,-6.17
-4.44,-5.87,-1.72,-3.68,-9.43,-9.01,-2.37,-2.77,-2.52,-3.14,-10.75,-11.69,-10.22,-10.15,-9.01,-3.12
-2.98,-3.14,-9.90,-9.12,-3.82,-8.49,-7.25,-8.48,-4.24,-8.26,-8.88,-8.23,-2.78,-6.62,-3.22,-6.38
-8.60,-7.17,-12.03,-13.79,-16.51,-14.89,-12.63,-9.65,-12.37,-13.29,-16.51,-14.89,-14.95,-12.20,-11.32,-10.70
-13.29,-16.51,-16.51,-14.89,-14.95,-12.20,-11.32,-10.70,-13.29,-16.51,-14.89,-14.95,-14.95,-14.89,-16.51,-13.29
-10.70,-10.70,-13.29,-14.89,-12.27,-9.67,-4.91,-2.42,-2.37,-6.69,-8.33,-8.30,-8.23,-3.20,-6.61,-10.31
-8.92,-1.47,-3.68,-8.11,-8.20,-7.03,-3.73,-10.55,-11.93,-9.21,-0.14,-2.62,-5.01,-8.12,-8.00,-6.49
-7.34,-1.38,-1.30,-6.12,-11.18,-13.29,-14.89,-12.63,-10.43,-8.30,-7.32,-6.15,-7.00,-8.33,-10.43,-9.98
-11.27,-7.14,-8.95,-10.43,-10.01,-10.15,-3.46,-8.51,-10.54,-8.06,-8.52,-8.83,-7.82,-6.82,-7.96,-6.17
-5.00,-7.40,-4.24,-8.26,-8.88,-8.23,-3.55,-8.51,-10.54,-7.14,-8.95,-8.33,-8.52,-8.83,-7.33,-3.48
-5.78,-7.34,-3.96,-8.12,-6.88,-8.28,-6.37,-7.00,-8.33,-8.95,-8.95,-8.33,-8.11,-3.68,-1.72,-7.34
-6.88,-7.71,-5.78,-3.37,-8.98,-10.42,-11.94,-10.17,-11.69,-10.22,-7.07,-7.96,-6.17,-4.69,-9.32,-13.79
-16.51,-14.47,-13.05,-9.26,-8.12,-5.42,-10.74,-10.51,-8.06,-8.11,-3.73,-3.68,-7.79,-4.52,-7.68,-3.74
-3.73,-9.43,-9.26,-6.37,-8.11,-3.90,-8.26,-8.20,-8.52,-8.83,-9.33,-6.58,-8.93,-7.88,-8.95,-8.33
-7.00,-6.15,-9.91,-10.33,-10.60,-3.80,-3.74,-7.89,-6.64,-1.54,-6.87,-7.69,-8.95,-8.33,-8.52,-7.40
-8.00,-8.00,-7.40,-10.15,-10.15,-7.40,-7.55,-11.34,-9.98,-10.43,-8.95,-8.95,-8.95,-8.95,-8.95,-7.69
-8.26,-6.07,-12.78,-13.10,-12.03,-7.17,-8.93,-8.42,-8.52,-7.40,-8.00,-8.00,-7.40,-10.15,-9.26,-6.05
-6.62,-3.46,-8.49,-7.10,-10.82,-11.76,-13.36,-12.03,-8.23,-7.82,-6.53,-8.13,-8.65,-10.22,-11.69,-10.75
-3.80,-3.73,-9.59,-10.52,-11.58,-8.10,-6.07,-10.74,-10.83,-7.21,-5.43,-1.48,-9.21,-11.93,-10.81,-6.07
-9.02,-10.52,-11.27,-7.66,-8.23,-2.78,-6.62,-3.06,-6.09,-2.98,-5.45,-6.10,-2.40,-10.15,-9.43,-9.02
-6.15,-9.91,-10.25,-11.27,-7.14,-7.69,-7.03,-3.22,-6.62,-2.78,-10.31,-12.27,-14.89,-13.79,-12.03,-7.48
-8.28,-6.37,-9.02,-10.52,-11.58,-5.77,-1.54,-5.67,-8.04,-3.62,-7.03,-11.61,-9.98,-11.32,-11.32,-9.98
-10.43,-8.33,-8.11,-3.73,-3.68,-6.69,-2.70,-10.31,-12.27,-14.89,-16.51,-13.29,-12.37,-9.65,-9.98,-11.32
-11.32,-9.98,-10.43,-8.95,-8.95,-8.33,-8.52,-7.10,-7.71,-5.28,-1.76,-0.56,-6.87,-7.69,-8.95,-10.43
-9.70,-10.92,-7.12,-9.91,-9.46,-10.83,-6.07,-7.37,-7.65,-5.29,-1.33,-8.13,-10.54,-7.14,-8.95,-10.43
-10.01,-9.61,-4.88,-0.90,-5.31,-5.95,-10.81,-12.09,-12.63,-9.65,-10.51,-10.74,-5.23,-7.50,-6.05,-7.37
-7.85,-3.55,-8.18,-9.44,-4.88,-0.44,-6.36,-6.05,-9.26,-9.01,-4.33,-5.96,-8.12,-8.00,-6.49,-8.12
-4.20,-8.21,-10.45,-10.01,-10.15,-2.40,-6.62,-3.22,-6.61,-11.58,-9.98,-10.43,-8.33,-8.11,-3.68,-1.72
-6.76,-3.20,-2.98,-3.34,-6.09,-2.70,-10.31,-9.46,-10.15,-3.52,-7.00,-6.49,-7.55,-10.31,-8.13,-1.48
-5.43,-8.07,-8.16,-3.97,-8.21,-10.45,-12.63,-14.89,-13.29,-12.37,-9.65,-9.70,-10.72,-3.45,-2.42,-4.39
-10.09,-12.09,-14.95,-14.95,-12.09,-10.81,-6.21,-7.82,-8.83,-8.65,-7.85,-3.55,-9.12,-9.98,-7.12,-9.91
-10.25,-11.34,-7.71,-6.48,-6.50,-6.80,-2.40,-10.59,-10.45,-6.26,-11.68,-14.68,-16.51,-16.51,-16.51,-16.51
-16.51,-13.29,-11.18,-8.10,-4.24,-8.48,-8.16,-7.33,-3.48,-5.20,-10.09,-12.76,-13.05,-10.22,-10.82,-10.42
-10.92,-7.07,-8.11,-3.90,-8.16,-8.60,-7.40,-10.15,-9.01,-4.33,-6.17,-8.04,-3.82,-10.71,-12.85,-10.70
-9.57,-8.13,-1.48,-5.67,-8.04,-3.46,-6.62,-3.22,-10.71,-12.85,-10.70,-9.57,-9.96,-6.26,-10.45,-10.59
-3.73,-6.61,-11.58,-9.98,-10.43,-10.43,-10.01,-10.83,-6.07,-9.02,-10.42,-10.92,-6.36,-7.50,-3.05,-7.55
-11.89,-13.54,-12.78,-5.23,-6.75,-5.45,-2.74,-9.71,-9.12,-3.82,-8.49,-6.88,-8.12,-4.20,-8.21,-8.42
-7.00,-6.05,-6.62,-2.40,-10.59,-10.91,-10.17,-11.94,-11.93,-12.20,-11.32,-10.70,-13.87,-11.76,-9.59,-3.12
-2.98,-4.03,-7.33,-8.83,-10.82,-10.42,-11.94,-10.17,-13.05,-14.47,-13.16,-10.81,-6.07,-7.00,-8.06,-10.54
-9.96,-6.26,-10.74,-10.44,-10.70,-13.29,-16.51,-16.51,-14.68,-11.68,-4.26,-7.55,-11.34,-12.20,-12.20,-11.32
-10.70,-13.29,-14.68,-10.71,-3.46,-10.15,-11.18,-11.18,-9.61,-4.88,-1.33,-9.21,-11.93,-10.09,-5.20,-3.37
-8.98,-9.43,-10.15,-2.40,-6.62,-3.06,-7.00,-8.12,-8.30,-3.79,-1.47,-10.58,-11.93,-10.55,-3.73,-6.38
-8.60,-6.49,-8.12,-4.52,-8.48,-7.25,-7.71,-5.78,-2.98,-5.87,-1.72,-3.68,-8.11,-8.06,-12.37,-13.29
-14.89,-11.76,-9.02,-6.05,-7.50,-3.31,-7.68,-3.74,-3.74,-8.30,-8.23,-12.03,-13.10,-13.05,-10.17,-11.94
-9.70,-10.43,-10.43,-12.63,-13.87,-12.37,-9.65,-9.98,-11.32,-10.70,-13.87,-12.63,-9.65,-10.54,-9.96,-4.26
-7.55,-11.34,-9.98,-9.65,-12.37,-13.87,-11.76,-9.02,-6.07,-10.83,-10.01,-9.65,-12.37,-13.87,-12.63,-10.43
-10.43,-9.98,-11.32,-11.32,-12.20,-12.20,-11.58,-6.61,-3.62,-8.49,-7.25,-8.48,-4.52,-7.24,-2.98,-5.20
-9.44,-7.38,-1.50,-2.20,-1.93,-2.77,-2.94,-7.33,-8.23,-11.70,-11.69,-9.40,-8.48,-4.52,-8.12,-8.12
-8.30,-3.74,-3.68,-5.92,-0.90,-5.29,-7.47,-8.06,-8.93,-7.17,-12.03,-13.10,-13.05,-10.17,-11.94,-10.42
-9.02,-6.37,-8.11,-4.07,-9.96,-9.57,-10.70,-12.85,-9.21,-0.14,-2.62,-7.68,-10.08,-9.91,-5.20,-2.98
-6.09,-3.06,-6.62,-3.46,-7.81,-3.90,-8.10,-11.58,-10.52,-10.82,-8.83,-7.82,-6.53,-8.13,-7.37,-6.07
-10.38,-10.45,-6.07,-7.44,-6.51,-1.39,-4.88,-10.09,-11.93,-10.71,-3.46,-10.59,-10.91,-10.22,-10.15,-9.01
-3.37,-5.20,-9.61,-11.18,-14.95,-13.36,-9.32,-2.74,-5.78,-7.34,-3.11,-7.50,-6.36,-10.92,-11.93,-12.20
-11.27,-7.14,-7.88,-8.36,-5.43,-1.54,-6.51,-6.98,-3.73,-10.15,-9.46,-10.31,-3.20,-6.61,-10.65,-10.83
-8.15,-0.88,-6.36,-6.08,-6.36,-1.38,NA,NA
>chr1:62912388-62913388
NA,NA,-14.47,-13.29,-11.89,-7.21,-5.96,-4.69,-9.32,-13.79,-16.51,-14.89,-11.76,-10.82,-7.10,-8.28
-6.37,-7.37,-7.65,-5.29,-1.33,-8.13,-10.54,-9.65,-10.01,-10.15,-3.52,-6.09,-2.47,-3.38,-7.68,-12.41
-13.54,-12.37,-9.65,-10.01,-10.15,-3.73,-7.03,-8.20,-6.69,-2.37,-2.02,-1.44,-4.60,-5.75,-0.88,-6.64
-8.57,-7.25,-8.49,-3.97,-7.00,-6.49,-8.60,-6.19,-1.39,-4.88,-9.44,-7.38,-0.14,-1.76,-4.60,-6.75
-5.23,-10.74,-10.83,-7.55,-7.17,-11.94,-9.70,-10.45,-8.93,-7.17,-11.70,-11.29,-5.42,-7.10,-6.43,-8.11
-4.07,-11.68,-14.68,-16.51,-16.51,-16.51,-16.51,-13.29,-12.37,-9.65,-12.63,-14.89,-16.51,-16.51,-13.29,-12.37
-9.65,-12.63,-14.89,-16.51,-16.51,-16.51,-16.51,-13.29,-12.37,-9.65,-12.63,-14.89,-16.51,-16.51,-16.51,-13.79
-9.32,-2.74,-5.45,-6.10,-3.46,-8.49,-6.88,-7.00,-3.06,-7.83,-5.23,-12.78,-14.47,-13.79,-10.88,-3.36
-0.94,-6.50,-3.22,-9.12,-10.72,-10.17,-11.69,-10.75,-3.14,-2.52,-2.77,-2.47,-5.54,-1.28,-2.34,-1.22
-6.54,-6.98,-3.22,-7.83,-3.31,-7.68,-3.74,-3.80,-10.60,-10.42,-8.98,-3.12,-2.98,-3.12,-9.43,-9.26
-6.15,-7.81,-8.23,-3.55,-9.12,-9.71,-3.85,-2.76,-0.53,-6.75,-6.50,-7.10,-4.52,-7.79,-3.68,-3.80
-10.75,-4.14,-8.15,-0.88,-5.75,-5.45,-3.48,-7.11,-6.64,-0.88,-5.75,-4.60,-2.56,-3.26,-3.26,-3.53
-7.68,-10.08,-10.38,-5.98,-9.98,-8.63,-1.91,-3.56,-6.96,-7.79,-7.56,-5.29,-0.44,-5.75,-4.81,-0.90
-5.92,-3.20,-2.38,-0.70,-6.36,-6.08,-6.36,-1.20,-2.34,-0.70,-5.75,-4.60,-2.56,-2.92,-6.12,-7.78
-3.05,-8.16,-6.96,-1.30,-1.38,-7.34,-8.12,-7.82,-6.53,-9.91,-10.25,-11.34,-7.55,-6.49,-6.78,-1.28
-2.38,-3.12,-9.43,-9.43,-3.73,-3.74,-7.89,-7.00,-5.00,-7.11,-7.00,-5.00,-7.33,-8.16,-8.57,-5.89
-3.53,-3.26,-3.58,-3.04,-1.22,-6.12,-11.58,-12.20,-14.95,-14.89,-13.79,-12.03,-7.17,-8.93,-10.45,-12.63
-14.89,-16.51,-13.29,-11.89,-7.55,-4.20,-7.24,-2.98,-5.45,-6.10,-3.46,-8.49,-6.88,-6.78,-0.14,-2.62
-7.68,-12.41,-12.76,-10.55,-2.40,-6.10,-5.45,-3.37,-9.01,-10.15,-10.22,-11.69,-9.80,-4.69,-6.17,-7.96
-6.43,-5.31,-1.28,-2.34,-1.20,-5.87,-4.44,-6.17,-8.04,-3.82,-9.12,-9.98,-5.98,-10.38,-10.45,-5.23
-6.75,-5.07,-3.04,-6.74,-8.09,-5.67,-0.88,-6.36,-6.08,-5.31,-1.68,-6.64,-7.04,-6.53,-7.81,-8.23
-2.70,-6.69,-3.20,-2.52,-2.73,-2.75,-3.13,-2.82,-0.70,-6.36,-6.08,-6.36,-1.20,-2.34,-0.70,-5.75
-4.60,-2.42,-3.45,-9.32,-12.85,-11.68,-4.07,-7.81,-3.82,-9.12,-9.71,-3.45,-2.42,-4.91,-9.67,-10.25
-11.34,-7.55,-6.49,-6.78,-1.28,-2.34,-1.55,-8.92,-9.57,-9.57,-8.92,-1.55,-2.76,-4.03,-7.40,-4.52
-8.12,-8.12,-8.30,-3.41,-2.52,-2.73,-3.26,-3.58,-2.72,-2.20,-1.23,-6.19,-8.60,-7.17,-11.70,-11.29
-5.42,-7.10,-6.43,-8.11,-4.07,-8.83,-10.30,-3.46,-10.71,-14.68,-13.29,-10.70,-10.70,-12.85,-10.71,-3.82
-8.49,-6.88,-8.12,-4.20,-7.55,-11.34,-12.20,-14.95,-12.09,-10.81,-6.07,-7.00,-8.20,-8.26,-3.90,-8.11
-6.43,-7.10,-5.42,-12.78,-14.47,-13.29,-12.37,-7.66,-8.23,-3.55,-10.71,-12.85,-11.89,-7.55,-6.49,-6.78
-0.14,-1.76,-5.28,-7.55,-5.67,-1.48,-8.13,-9.57,-10.70,-13.87,-14.95,-14.95,-12.09,-10.81,-6.07,-9.02
-10.52,-11.32,-11.32,-9.98,-11.61,-6.87,-0.56,-2.62,-5.01,-8.12,-8.12,-5.43,-0.88,-6.38,-3.22,-6.61
-11.58,-9.98,-9.65,-10.54,-8.92,-1.56,-1.30,-6.12,-11.58,-9.98,-9.65,-11.27,-10.52,-9.59,-3.68,-1.60
-6.12,-11.58,-9.98,-9.65,-10.54,-8.92,-1.56,-1.38,-6.36,-6.55,-7.81,-8.23,-3.20,-7.03,-8.20,-7.00
-6.07,-10.81,-13.16,-14.89,-11.76,-8.98,-3.37,-5.20,-9.91,-10.45,-5.42,-8.12,-9.26,-11.35,-10.51,-9.65
-10.01,-10.83,-6.07,-9.26,-9.26,-6.15,-7.32,-8.30,-8.95,-7.88,-8.21,-4.26,-11.68,-12.85,-12.37,-9.65
-12.63,-13.87,-10.70,-10.70,-13.87,-11.76,-8.98,-3.37,-5.20,-10.09,-13.16,-14.89,-14.95,-11.93,-10.72,-4.69
-8.86,-10.83,-10.51,-9.65,-12.63,-13.36,-9.32,-2.74,-5.78,-7.34,-3.90,-8.26,-7.69,-7.14,-11.27,-10.52
-9.02,-6.05,-6.62,-2.40,-10.55,-12.76,-12.78,-6.07,-8.10,-11.58,-10.25,-10.31,-2.70,-7.00,-6.49,-8.93
-7.88,-7.69,-7.03,-3.62,-7.81,-4.07,-9.96,-10.31,-7.55,-7.40,-10.82,-11.76,-14.89,-13.16,-10.09,-4.88
-1.39,-6.87,-11.61,-12.63,-14.89,-13.16,-10.81,-6.07,-9.02,-11.76,-14.89,-13.29,-11.18,-5.77,-1.54,-6.64
-7.04,-6.21,-10.24,-8.18,-3.46,-10.59,-10.91,-10.17,-12.03,-13.36,-14.95,-11.93,-10.72,-4.69,-8.86,-12.41
-14.47,-13.79,-10.28,-6.36,-6.75,-0.83,-1.30,-6.54,-7.44,-4.24,-7.40,-3.48,-5.45,-6.10,-2.40,-10.55
-12.09,-14.95,-12.20,-11.27,-9.65,-12.63,-12.09,-10.81,-5.98,-9.98,-9.16,-1.48,-5.67,-7.96,-6.43,-6.36
-1.38,-1.38,-5.87,-4.44,-5.96,-8.36,-10.45,-9.98,-11.32,-9.57,-8.13,-1.33,-5.39,-8.11,-7.38,-4.73
-4.73,-9.91,-11.71,-10.75,-3.36,-1.47,-8.63,-9.71,-2.74,-5.20,-9.61,-9.43,-10.82,-8.83,-7.82,-6.21
-10.81,-11.93,-11.68,-6.26,-12.78,-13.54,-10.70,-10.44,-11.35,-9.26,-7.00,-3.52,-10.55,-11.93,-10.71,-3.46
-10.30,-8.18,-3.22,-6.62,-2.40,-10.30,-8.18,-3.55,-10.31,-12.27,-14.89,-13.16,-10.81,-5.98,-9.98,-9.12
-3.82,-8.49,-7.10,-8.65,-8.13,-6.55,-7.10,-4.52,-8.48,-8.16,-8.30,-3.41,-2.98,-3.34,-7.24,-4.20
-8.16,-8.00,-7.17,-10.72,-9.12,-3.46,-10.30,-8.18,-3.55,-7.85,-7.37,-6.05,-6.75,-0.83,-1.56,-10.58
-11.93,-10.09,-5.20,-2.74,-9.32,-12.85,-11.68,-4.26,-8.16,-6.38,-3.22,-6.38,-0.44,-4.81,-6.10,-2.54
-7.83,-5.23,-10.45,-10.59,-3.52,-6.32,-5.95,-10.81,-11.93,-11.68,-4.26,-7.55,-10.31,-8.92,-1.47,-3.36
-10.88,-13.79,-14.89,-14.95,-11.93,-10.72,-2.74,-5.45,-6.75,-3.11,-7.81,-3.82,-9.12,-10.72,-8.23,-9.33
-8.16,-7.33,-3.48,-5.78,-7.55,-6.17,-4.33,-9.01,-9.26,-6.15,-8.13,-7.48,-3.37,-5.20,-9.61,-10.01
-10.43,-10.43,-12.63,-13.87,-12.37,-7.14,-7.14,-11.27,-12.20,-11.18,-10.15,-3.46,-10.71,-12.85,-10.70,-10.44
-11.35,-10.17,-11.70,-11.69,-9.40,-9.33,-8.23,-12.03,-12.85,-11.68,-6.26,-12.78,-13.54,-10.70,-11.32,-9.98
-11.61,-8.26,-3.97,-8.16,-6.96,-1.30,-1.38,-5.87,-4.44,-7.00,-8.57,-6.58,-7.55,-11.34,-12.20,-12.20
-11.58,-5.77,-0.56,-1.76,-4.60,-5.75,-0.03,-1.32,-1.44,-4.39,-10.09,-13.16,-16.51,-16.51,-14.68,-10.58
-1.56,-1.30,-6.54,-6.54,-1.30,-1.56,-10.58,-14.68,-13.29,-11.18,-8.10,-4.24,-8.48,-7.25,-8.49,-3.62
-6.61,-11.58,-10.52,-10.82,-7.40,-7.55,-10.83,-10.83,-8.15,-1.48,-9.21,-11.93,-10.55,-3.52,-6.69,-3.60
-1.47,-8.92,-10.54,-7.66,-8.23,-2.70,-6.09,-3.34,-2.76,-1.55,-8.01,-10.24,-6.21,-7.10,-4.48,-9.96
-10.54,-7.14,-7.14,-12.37,-13.87,-11.76,-8.98,-4.33,-8.86,-10.83,-10.65,-6.12,-1.60,-3.68,-9.59,-11.76
-13.36,-9.32,-3.45,-2.42,-4.39,-10.09,-12.09,-14.95,-11.93,-11.94,-8.23,-7.82,-6.82,-8.28,-7.10,-8.65
-7.85,-3.55,-9.12,-9.98,-7.12,-9.91,-12.27,-14.89,-13.79,-10.28,-7.12,-8.13,-8.65,-7.40,-8.60,-6.38
-3.22,-7.83,-3.31,-8.48,-8.16,-9.33,NA,NA
>chr1:62926489-62927489
NA,NA,-6.12,-11.58,-12.20,-14.95,-14.89,-16.51,-13.79,-12.03,-7.17,-8.60,-8.16,-6.07,-12.78,-14.47
-13.29,-11.18,-6.12,-1.60,-3.60,-6.69,-3.06,-6.62,-2.78,-8.23,-7.66,-11.27,-10.52,-10.82,-10.22,-13.05
-14.47,-13.79,-10.88,-3.14,-2.98,-3.12,-9.01,-10.15,-10.22,-11.69,-10.75,-3.14,-2.52,-2.77,-2.47,-5.54
-1.28,-2.34,-1.20,-5.87,-4.44,-6.17,-8.04,-3.46,-6.62,-6.36,-10.28,-13.10,-12.78,-6.26,-8.83,-10.30
-3.52,-6.32,-6.08,-6.75,-0.83,-0.83,-6.75,-6.36,-9.98,-8.63,-1.91,-3.78,-4.55,-5.99,-8.04,-3.97
-6.69,-3.20,-2.38,-1.28,-5.92,-3.20,-2.38,-0.70,-6.36,-6.08,-6.36,-1.20,-2.34,-0.70,-5.75,-4.60
-2.42,-3.45,-9.32,-12.85,-11.68,-4.48,-7.68,-3.79,-1.72,-5.87,-2.47,-2.42,-4.91,-9.67,-12.27,-13.87
-11.89,-7.55,-6.49,-6.78,-1.28,-2.38,-3.12,-8.11,-8.06,-10.54,-8.13,-1.48,-5.43,-8.12,-8.12,-5.96
-5.00,-7.33,-8.16,-8.48,-4.52,-7.24,-3.34,-2.54,-2.54,-3.85,-9.71,-10.21,-6.26,-12.78,-13.54,-12.37
-9.65,-9.98,-11.32,-11.32,-12.20,-11.18,-9.61,-4.88,-0.90,-5.54,-2.98,-5.20,-9.61,-10.01,-9.65,-12.37
-13.87,-11.76,-9.02,-6.07,-10.81,-13.16,-14.68,-11.68,-6.26,-11.29,-9.80,-3.45,-3.38,-7.68,-10.83,-10.51
-7.14,-7.14,-12.37,-13.29,-14.89,-12.27,-9.91,-6.53,-7.10,-4.24,-8.10,-10.31,-9.96,-6.26,-12.78,-14.47
-16.51,-13.29,-11.18,-6.61,-3.20,-10.31,-10.25,-11.32,-10.70,-13.29,-14.68,-10.71,-3.55,-10.31,-10.25,-11.32
-10.70,-12.85,-9.21,-1.33,-4.81,-6.10,-2.78,-7.85,-7.60,-3.73,-3.68,-6.69,-3.52,-10.15,-10.01,-9.65
-12.37,-13.29,-14.68,-10.58,-1.47,-3.79,-7.68,-4.48,-10.21,-9.98,-7.12,-7.32,-7.66,-10.51,-11.35,-10.17
-12.03,-13.10,-12.78,-6.26,-11.68,-14.68,-13.29,-10.70,-10.70,-13.29,-14.47,-12.41,-8.15,-1.68,-6.78,-6.88
-8.28,-6.37,-7.00,-8.33,-10.43,-9.98,-11.32,-10.70,-13.29,-16.51,-14.47,-12.78,-5.23,-7.83,-3.22,-10.71
-12.85,-10.88,-3.80,-3.73,-8.11,-8.06,-10.51,-10.74,-6.07,-8.16,-8.60,-7.17,-12.03,-13.36,-12.63,-11.61
-6.87,-1.54,-6.64,-7.11,-2.94,-3.38,-5.01,-8.07,-8.16,-3.90,-7.34,-5.39,-1.33,-9.21,-12.85,-10.70
-10.44,-10.83,-8.86,-4.33,-6.69,-8.06,-11.27,-12.20,-12.20,-11.32,-10.70,-13.29,-16.51,-14.89,-12.27,-10.31
-3.20,-6.38,-8.60,-7.17,-12.03,-13.79,-16.51,-16.51,-14.47,-12.41,-8.15,-1.68,-6.78,-6.49,-8.60,-6.96
-1.60,-3.36,-10.88,-13.10,-13.05,-10.22,-8.52,-8.42,-8.21,-4.26,-9.96,-10.31,-8.10,-4.24,-7.40,-5.00
-7.00,-7.04,-6.21,-10.81,-13.16,-14.47,-12.41,-7.68,-2.62,-0.14,-9.21,-14.68,-13.29,-11.18,-6.61,-3.22
-6.62,-2.40,-10.30,-7.38,-1.33,-4.88,-9.91,-10.91,-10.17,-10.72,-9.12,-3.46,-10.55,-13.16,-14.89,-11.76
-9.02,-6.15,-8.13,-8.65,-7.10,-7.71,-5.39,-0.44,-6.38,-2.54,-6.62,-3.22,-7.03,-11.61,-10.01,-9.61
-4.88,-1.39,-6.51,-7.44,-3.90,-8.11,-7.07,-10.22,-11.69,-9.26,-7.00,-3.06,-7.83,-3.05,-8.16,-8.16
-4.20,-7.24,-2.98,-5.78,-8.11,-7.92,-7.92,-8.11,-5.39,-1.39,-5.77,-11.18,-13.87,-12.63,-10.43,-8.30
-7.32,-6.15,-9.02,-10.52,-11.27,-7.14,-7.14,-10.54,-8.51,-3.82,-8.49,-7.48,-10.72,-9.12,-3.46,-10.55
-13.16,-16.51,-14.68,-10.71,-3.55,-10.31,-9.46,-10.15,-3.73,-6.38,-8.60,-6.49,-7.00,-2.70,-8.23,-7.66
-12.37,-13.87,-14.95,-12.20,-11.27,-9.65,-9.98,-11.58,-6.61,-3.73,-10.15,-11.18,-12.20,-11.32,-11.32,-9.98
-9.65,-10.54,-9.96,-4.07,-7.81,-3.62,-7.03,-11.61,-9.98,-11.32,-9.57,-8.51,-3.55,-8.23,-7.66,-11.27
-9.98,-9.65,-11.27,-12.20,-11.18,-10.15,-3.73,-6.61,-11.58,-9.98,-9.65,-10.54,-8.51,-3.55,-8.23,-7.66
-12.37,-13.87,-14.95,-12.20,-11.27,-9.65,-9.98,-11.58,-6.61,-3.73,-10.15,-11.18,-12.20,-11.32,-11.32,-9.98
-9.65,-10.54,-9.96,-4.26,-7.55,-10.31,-9.96,-4.07,-7.81,-3.97,-6.09,-4.44,-5.96,-7.21,-11.89,-13.29
-14.89,-14.95,-11.18,-10.15,-2.40,-6.62,-6.05,-9.26,-10.15,-7.40,-7.55,-11.89,-13.29,-14.68,-11.68,-4.26
-7.55,-11.34,-9.98,-10.43,-8.95,-8.95,-8.95,-7.14,-12.37,-12.85,-11.68,-6.26,-10.74,-10.44,-10.44,-10.74
-5.42,-7.79,-3.68,-3.68,-6.76,-1.38,-1.38,-5.87,-2.47,-2.77,-2.52,-3.41,-8.30,-8.12,-7.00,-3.06
-6.38,-0.70,-2.34,-0.53,-6.75,-6.50,-7.82,-8.16,-8.57,-6.64,-1.68,-5.92,-3.68,-3.80,-10.60,-10.33
-9.67,-4.91,-2.42,-2.47,-5.87,-1.72,-3.79,-7.68,-4.48,-11.68,-12.85,-9.32,-3.85,-2.98,-3.20,-5.92
-1.28,-2.34,-1.20,-6.36,-6.08,-6.62,-3.46,-8.04,-6.17,-4.44,-6.09,-3.06,-6.38,-0.44,-5.39,-7.34
-3.96,-7.79,-3.60,-1.72,-5.87,-2.98,-5.45,-6.07,-0.53,-2.48,-2.77,-2.47,-5.54,-0.90,-4.81,-6.75
-3.31,-7.10,-6.50,-6.62,-2.54,-6.62,-3.46,-8.04,-6.17,-4.44,-5.87,-1.20,-2.34,-1.28,-5.54,-2.47
-2.77,-2.52,-3.14,-10.75,-11.69,-10.22,-8.52,-8.20,-8.26,-4.24,-7.10,-6.50,-6.62,-3.46,-7.81,-3.11
-7.83,-3.06,-7.00,-6.88,-8.28,-6.82,-7.10,-4.24,-8.26,-7.69,-7.14,-12.37,-13.29,-14.89,-14.95,-12.20
-11.58,-5.77,-1.54,-5.43,-8.36,-7.88,-7.69,-8.26,-4.24,-7.40,-5.00,-7.00,-7.04,-6.21,-10.38,-10.91
-9.40,-8.57,-6.64,-1.68,-6.78,-8.12,-7.33,-5.00,-6.17,-7.55,-5.28,-2.42,-2.47,-5.87,-1.38,-1.30
-6.96,-8.16,-4.26,-10.21,-9.71,-3.45,-2.42,-4.60,-5.75,-0.70,-2.34,-1.20,-6.36,-6.08,-6.36,-0.70
-2.38,-3.20,-5.92,-0.90,-4.81,-5.75,-0.44,-5.29,-7.56,-7.79,-6.96,-3.56,-1.91,-8.63,-9.98,-5.98
-10.83,-9.46,-9.67,-5.70,-2.98,-5.87,-1.72,-3.60,-5.92,-1.68,-5.67,-7.96,-7.07,-9.98,-9.16,-1.50
-2.34,-1.20,-6.76,-3.68,-3.68,-7.79,-4.52,-7.10,-6.50,-6.75,-0.53,-2.76,-3.12,-9.01,-9.26,-6.15
-7.81,-7.81,-6.53,-7.82,-8.16,-8.57,-7.00,-5.00,-7.40,-4.52,-7.79,-3.68,-3.74,-7.68,-3.31,-7.50
-6.50,-7.10,-3.31,-6.75,-5.45,-2.98,-5.87,-1.20,-2.34,-1.28,-5.54,-2.47,-3.38,-5.89,-7.04,-6.82
-8.28,-7.25,-9.33,-8.12,-8.12,-4.52,-7.10,-6.50,-6.62,-3.46,-8.04,-5.33,-2.37,-2.02,-2.37,-7.48
-7.85,-2.78,-6.62,-6.36,-10.28,-13.79,-16.51,-16.51,-14.89,-12.63,-9.65,-12.37,-13.87,-12.63,-9.65,-12.37
-13.29,-14.89,-12.63,-9.65,-12.37,-13.29,-14.89,-12.63,-9.65,-12.37,-13.29,-14.89,-12.63,-9.65,-12.37,-13.29
-14.89,-12.63,-9.65,-12.37,-13.29,-14.89,-12.63,-9.65,-12.37,-13.29,-14.89,-12.63,-9.65,-12.37,-13.29,-14.89
-12.63,-9.65,-12.37,-13.29,-14.89,-12.63,-9.65,-12.37,-13.29,-14.89,-12.63,-9.65,-12.37,-13.29,-14.68,-11.68
-4.07,-8.11,-7.07,-10.22,-11.29,-5.42,-7.10,-6.55,-9.91,-12.27,-14.89,-16.51,-13.79,-9.32,-4.69,-5.96
-8.07,-6.38,-3.22,-6.50,-0.94,-3.60,-5.92,-0.90,-4.88,-10.09,-12.76,-13.05,-9.26,-7.00,-3.52,-10.55
-13.16,-14.47,-13.05,-9.40,-9.33,-8.23,-11.94,-11.93,-14.95,-14.89,-13.79,-10.28,-5.98,-10.81,-11.93,-10.71
-3.55,-8.23,-7.66,-10.51,-11.35,-10.22,-10.82,-10.52,-11.32,-9.57,-8.13,-1.50,-2.20,-2.72,-3.40,-6.12
-6.78,-0.94,-3.79,-8.30,-8.12,-8.12,-4.52,-7.40,-4.03,-2.76,-0.53,-6.75,-6.05,-9.26,-9.43,-3.12
-2.38,-1.28,-6.78,-6.49,-7.55,-11.34,NA,NA
>chr1:64000902-64001902
NA,NA,-7.25,-8.28,-6.37,-9.02,-10.52,-11.58,-8.10,-6.07,-11.29,-9.80,-3.45,-2.77,-2.48,-0.53
-6.75,-6.05,-7.00,-8.42,-8.36,-5.96,-4.69,-10.72,-9.70,-10.43,-8.95,-7.14,-11.27,-12.20,-14.95,-14.89
-16.51,-13.29,-10.70,-10.70,-13.29,-14.89,-14.95,-14.95,-13.87,-11.18,-8.10,-6.07,-10.45,-10.38,-5.98,-10.92
-11.93,-11.18,-10.83,-5.98,-10.22,-11.69,-10.17,-12.03,-13.36,-12.63,-10.43,-10.43,-10.01,-10.83,-6.21,-7.10
-4.24,-8.10,-10.31,-8.92,-1.47,-3.68,-9.43,-10.15,-7.40,-7.55,-11.34,-10.52,-10.82,-8.83,-9.33,-8.16
-8.30,-3.41,-2.98,-3.34,-7.24,-5.42,-10.74,-10.51,-9.65,-12.63,-14.89,-13.79,-10.88,-3.36,-1.47,-8.92
-10.31,-8.10,-4.24,-8.48,-6.58,-7.55,-11.89,-13.29,-14.89,-12.63,-10.43,-8.33,-7.00,-6.05,-6.75,-0.83
-1.56,-8.63,-9.98,-5.98,-10.83,-11.18,-14.95,-13.87,-10.70,-10.70,-13.29,-16.51,-14.89,-12.63,-10.43,-8.95
-7.14,-12.37,-13.87,-14.95,-14.95,-14.89,-13.16,-10.81,-6.07,-9.02,-11.76,-13.36,-10.28,-7.07,-8.11,-3.90
-8.26,-11.61,-9.98,-11.32,-10.44,-11.35,-9.26,-8.12,-4.20,-8.21,-7.88,-7.88,-8.36,-5.96,-4.69,-9.71
-9.16,-1.33,-5.39,-7.34,-3.90,-8.16,-8.07,-5.43,-1.48,-9.16,-9.71,-4.69,-5.96,-8.36,-7.88,-8.95
-8.33,-8.11,-3.68,-1.60,-6.96,-8.60,-6.58,-8.48,-4.24,-8.26,-7.69,-7.69,-6.84,-1.60,-3.68,-8.11
-8.20,-8.26,-3.97,-8.21,-10.45,-12.63,-13.87,-12.37,-9.65,-10.01,-10.83,-6.07,-9.02,-9.43,-10.83,-6.07
-9.02,-11.76,-13.87,-12.37,-9.65,-10.01,-10.83,-5.98,-10.22,-11.69,-10.17,-12.03,-13.36,-12.63,-10.43,-10.43
-12.63,-13.87,-12.37,-9.65,-9.70,-10.92,-5.98,-10.83,-9.43,-9.02,-6.37,-8.11,-3.90,-8.16,-8.16,-4.20
-8.12,-8.12,-9.33,-8.16,-8.30,-3.41,-2.98,-3.34,-7.24,-4.52,-8.48,-9.40,-10.91,-10.59,-3.73,-6.98
-6.98,-3.20,-7.85,-8.65,-10.22,-11.69,-10.22,-7.12,-9.91,-10.25,-11.58,-6.61,-3.20,-10.31,-10.25,-11.58
-8.10,-4.24,-7.10,-6.53,-7.81,-8.23,-3.20,-6.98,-6.98,-3.22,-7.83,-5.23,-12.78,-14.47,-13.79,-9.32
-3.45,-3.38,-5.01,-8.07,-6.38,-3.22,-6.62,-2.78,-8.23,-8.23,-3.20,-6.38,-8.07,-5.43,-1.68,-5.54
-2.47,-2.77,-2.48,-1.55,-8.63,-9.98,-5.98,-10.83,-9.46,-10.31,-3.55,-8.51,-10.31,-6.12,-1.30,-1.56
-10.58,-12.85,-12.37,-7.66,-7.32,-6.53,-7.10,-4.48,-9.96,-9.57,-11.32,-9.98,-9.65,-10.51,-10.74,-5.42
-8.12,-8.12,-9.33,-8.16,-7.82,-6.53,-7.81,-8.23,-3.55,-9.12,-9.71,-3.45,-3.38,-5.89,-7.04,-6.21
-10.83,-11.18,-14.95,-13.36,-12.03,-7.48,-8.28,-6.43,-6.36,-1.72,-3.60,-6.76,-1.20,-2.48,-1.88,-0.14
-7.38,-10.24,-5.95,-6.32,-3.06,-7.83,-5.23,-12.78,-12.76,-10.81,-5.95,-7.10,-5.42,-12.78,-14.47,-13.16
-10.55,-3.46,-8.51,-10.31,-7.21,-5.43,-1.54,-6.87,-7.69,-7.14,-12.37,-13.87,-12.63,-11.61,-6.87,-0.56
-1.76,-4.60,-6.75,-3.05,-7.55,-11.34,-12.20,-12.20,-11.27,-7.14,-8.95,-10.43,-12.63,-13.87,-11.18,-8.10
-4.24,-8.48,-8.16,-8.30,-3.79,-1.47,-10.58,-12.85,-9.32,-2.74,-5.20,-10.09,-11.93,-10.71,-3.55,-10.31
-12.27,-13.87,-10.70,-10.70,-13.87,-12.27,-9.51,-6.85,-6.48,-9.05,-8.42,-8.52,-7.40,-7.55,-11.89,-13.54
-13.05,-10.22,-8.52,-8.33,-8.33,-8.52,-7.40,-7.55,-11.89,-12.85,-10.58,-1.47,-3.68,-9.59,-11.76,-13.87
-11.18,-6.12,-1.60,-3.79,-8.30,-8.23,-11.94,-10.42,-9.59,-3.12,-2.98,-3.85,-9.71,-9.16,-1.33,-5.39
-7.71,-7.10,-10.82,-10.52,-11.32,-11.32,-9.98,-9.65,-12.37,-12.85,-10.71,-3.46,-10.15,-10.01,-11.61,-8.26
-4.24,-8.48,-9.40,-11.35,-10.44,-11.32,-9.98,-9.65,-11.27,-10.52,-10.82,-10.22,-11.35,-10.44,-11.32,-9.98
-10.45,-8.21,-3.97,-8.26,-11.61,-12.63,-13.87,-12.37,-9.65,-9.98,-11.27,-7.14,-8.95,-8.95,-7.88,-8.93
-7.17,-12.03,-12.85,-9.21,-1.33,-5.39,-7.71,-7.10,-10.82,-10.52,-11.32,-11.32,-9.98,-9.65,-12.37,-13.87
-12.63,-10.45,-8.21,-3.97,-7.44,-7.44,-3.97,-8.21,-10.45,-9.98,-11.32,-11.32,-9.98,-10.43,-10.43,-9.98
-11.27,-9.65,-9.98,-11.27,-7.14,-7.69,-7.03,-3.73,-10.59,-11.06,-9.62,-6.66,-9.80,-8.18,-3.46,-10.55
-12.09,-12.63,-9.65,-10.51,-10.74,-5.42,-7.24,-2.98,-5.70,-7.65,-7.60,-3.68,-1.47,-8.63,-10.72,-7.17
-8.93,-8.42,-6.69,-2.37,-2.42,-4.39,-9.91,-11.06,-9.62,-6.61,-8.25,-7.10,-10.15,-9.26,-6.15,-8.13
-7.37,-6.07,-10.81,-11.93,-11.68,-4.26,-8.21,-7.88,-7.69,-8.26,-6.07,-12.78,-13.54,-10.70,-9.57,-8.51
-3.46,-10.55,-13.16,-14.68,-11.68,-6.26,-10.74,-10.44,-11.32,-10.25,-10.31,-3.20,-6.38,-8.16,-4.20,-8.12
-9.26,-11.69,-11.70,-8.23,-9.33,-9.40,-11.35,-10.51,-7.14,-8.95,-8.95,-8.95,-8.95,-7.69,-7.03,-3.22
-6.62,-3.46,-8.04,-5.67,-0.88,-6.36,-6.08,-6.32,-3.06,-6.62,-3.46,-8.49,-7.25,-8.57,-7.00,-4.33
-7.48,-7.85,-3.20,-6.61,-10.31,-8.51,-3.22,-6.38,-0.70,-2.20,-2.72,-3.40,-7.15,-7.63,-8.88,-7.03
-3.22,-7.83,-5.23,-12.78,-14.47,-13.16,-10.09,-5.20,-2.74,-9.32,-13.36,-12.63,-10.43,-8.95,-7.14,-12.37
-12.85,-11.68,-4.48,-7.10,-6.53,-8.13,-7.37,-6.15,-7.32,-7.66,-10.51,-10.74,-6.26,-10.21,-9.71,-3.85
-2.54,-2.20,-1.23,-6.51,-6.51,-1.39,-5.29,-7.47,-8.88,-8.26,-3.97,-8.16,-8.16,-4.26,-9.96,-9.57
-11.32,-10.52,-10.82,-7.40,-7.55,-11.34,-9.98,-10.45,-9.05,-6.48,-6.85,-7.63,-8.88,-6.87,-0.56,-1.32
-2.13,-2.52,-3.20,-5.92,-1.68,-6.64,-8.57,-6.58,-7.55,-11.34,-9.98,-11.61,-7.03,-3.73,-10.55,-13.16
-16.51,-14.89,-11.76,-9.59,-3.12,-2.98,-3.85,-9.32,-13.79,-14.89,-14.95,-12.20,-11.58,-8.10,-3.90,-7.81
-3.97,-7.00,-6.49,-7.55,-10.31,-9.96,-4.07,-8.11,-6.37,-7.00,-8.06,-10.51,-11.31,-9.62,-6.85,-9.51
-10.25,-11.27,-9.65,-12.63,-13.87,-10.70,-10.44,-11.35,-10.17,-12.03,-12.85,-10.71,-3.22,-6.62,-3.46,-7.81
-3.90,-8.10,-11.18,-12.85,-11.68,-6.26,-12.78,-14.47,-13.79,-12.03,-7.17,-8.93,-8.42,-8.52,-7.40,-7.55
-10.31,-9.96,-4.07,-8.11,-7.07,-9.98,-9.12,-3.22,-6.50,-0.94,-3.60,-5.92,-0.14,-1.76,-4.39,-9.61
-9.43,-8.98,-4.33,-7.00,-8.57,-8.16,-7.33,-3.48,-5.70,-7.65,-7.37,-6.15,-7.32,-7.66,-11.27,-12.20
-11.93,-10.72,-3.45,-2.42,-4.39,-9.61,-11.18,-12.20,-11.58,-5.77,-1.54,-5.43,-7.21,-11.89,-13.29,-14.68
-9.21,-1.48,-5.43,-8.12,-8.16,-3.97,-8.10,-10.31,-8.51,-3.55,-8.23,-7.66,-11.27,-12.20,-14.95,-13.87
-10.70,-11.32,-10.52,-9.02,-6.15,-9.91,-10.25,-11.32,-10.70,-13.29,-14.68,-10.71,-3.46,-10.55,-13.16,-14.68
-9.21,-0.14,-1.88,-2.52,-3.12,-8.11,-8.42,-8.21,-4.20,-8.12,-6.88,-8.28,-7.07,-10.22,-11.29,-6.26
-11.68,-14.68,-16.51,-13.29,-10.70,-11.32,-9.98,-10.45,-8.21,-4.20,-8.12,-8.12,-7.82,-6.50,-7.50,-5.23
-12.78,-12.76,-10.81,-6.07,-7.00,-8.33,-8.95,-7.14,-12.37,-13.29,-14.89,-11.76,-10.82,-7.40,-7.55,-11.34
-10.52,-10.82,-7.10,-8.49,-3.82,-10.71,-14.68,-13.79,-9.32,-2.74,-5.20,-10.09,-12.09,-12.63,-9.65,-11.27
-12.20,-11.93,-10.92,-7.12,-7.32,-8.88,-6.84,-1.30,-0.83,-6.50,-3.06,-7.00,-6.49,-8.93,-7.88,-8.95
-8.30,-8.23,-3.55,-8.51,-10.31,-7.21,NA,NA
>chr1:67977096-67978096
NA,NA,-8.95,-7.14,-10.51,-10.74,-6.26,-11.68,-14.68,-13.79,-10.28,-5.98,-10.24,-8.01,-1.55,-2.48
-2.13,-1.03,-2.02,-3.45,-9.32,-13.79,-14.47,-12.78,-6.26,-9.96,-9.57,-10.44,-10.74,-6.07,-8.16,-8.16
-3.05,-7.50,-6.05,-9.26,-9.01,-3.12,-2.54,-2.20,-1.23,-6.19,-8.16,-4.20,-8.12,-9.26,-11.69,-10.22
-7.07,-8.28,-6.88,-6.78,-0.90,-4.88,-9.44,-8.01,-1.55,-2.34,-1.50,-8.13,-10.31,-7.55,-4.20,-7.10
-6.55,-7.32,-7.66,-11.27,-9.98,-10.43,-8.95,-7.14,-12.37,-13.54,-12.78,-5.42,-8.12,-6.88,-8.28,-7.07
-10.92,-9.70,-9.65,-12.37,-13.54,-13.05,-10.22,-10.15,-10.15,-7.40,-8.93,-8.42,-8.52,-10.22,-11.69,-11.70
-7.17,-8.93,-8.42,-8.52,-10.22,-11.35,-10.51,-7.14,-8.95,-8.95,-8.95,-8.95,-8.95,-10.43,-9.98,-11.27
-8.06,-8.52,-7.40,-8.00,-8.16,-3.97,-8.26,-7.69,-8.95,-10.43,-10.01,-10.15,-3.46,-8.51,-10.31,-7.55
-7.17,-12.03,-13.79,-16.51,-16.51,-14.68,-11.68,-4.26,-8.16,-6.96,-1.22,-2.34,-1.28,-5.54,-2.47,-2.02
-1.44,-4.39,-10.09,-13.16,-14.89,-12.63,-9.65,-12.37,-13.29,-14.89,-11.76,-10.82,-7.10,-8.28,-6.37,-9.02
-10.52,-11.32,-9.57,-8.51,-3.46,-10.55,-13.16,-14.89,-12.27,-9.91,-6.15,-7.00,-8.06,-10.54,-8.13,-1.33
-4.88,-9.44,-8.18,-3.22,-6.62,-2.40,-10.55,-13.16,-14.89,-12.63,-10.43,-8.95,-8.95,-10.43,-12.63,-13.87
-11.89,-7.55,-4.20,-7.79,-3.60,-0.94,-6.75,-6.08,-7.10,-4.20,-7.55,-10.31,-9.96,-6.26,-12.78,-13.54
-10.70,-9.57,-9.96,-4.48,-8.48,-6.58,-8.93,-8.06,-7.32,-6.15,-7.37,-8.13,-6.15,-7.00,-8.06,-12.37
-12.85,-9.21,-1.48,-5.67,-8.04,-3.82,-8.18,-10.24,-6.07,-7.37,-7.65,-5.29,-1.33,-9.16,-10.72,-10.17
-11.69,-11.70,-7.48,-8.49,-3.82,-8.18,-10.24,-6.21,-7.04,-6.64,-1.48,-9.16,-9.98,-6.36,-7.50,-3.05
-8.16,-6.38,-3.62,-7.81,-3.96,-7.10,-6.08,-6.36,-0.44,-4.81,-5.75,-0.44,-4.88,-9.44,-8.18,-3.46
-10.55,-13.16,-14.68,-10.71,-3.46,-10.30,-7.38,-0.14,-1.76,-4.39,-9.61,-11.18,-11.93,-11.94,-7.48,-8.49
-3.82,-9.12,-9.90,-3.36,-1.72,-7.34,-6.88,-8.49,-3.82,-9.12,-9.71,-3.45,-2.02,-1.44,-4.91,-7.65
-7.48,-3.12,-2.98,-3.20,-6.69,-3.06,-6.38,-0.03,-1.76,-4.39,-10.09,-12.76,-13.15,-9.62,-6.66,-10.58
-13.16,-14.89,-14.95,-14.95,-13.36,-10.88,-3.80,-3.73,-8.11,-8.33,-8.95,-7.14,-10.54,-9.96,-4.48,-7.10
-6.21,-10.38,-10.08,-7.68,-2.37,-1.32,-0.14,-5.92,-3.68,-3.68,-7.79,-5.42,-10.45,-10.38,-5.98,-10.28
-13.36,-11.76,-9.59,-3.12,-2.38,-1.28,-6.78,-9.26,-11.69,-11.70,-10.17,-10.91,-10.38,-5.98,-9.98,-9.12
-3.22,-7.83,-5.23,-10.45,-10.38,-6.21,-7.10,-4.52,-8.12,-6.49,-8.93,-10.45,-12.63,-12.09,-10.09,-5.20
-3.37,-8.98,-10.52,-11.27,-8.06,-6.69,-2.37,-2.02,-2.13,-2.52,-3.12,-9.43,-10.15,-7.40,-7.55,-10.31
-9.96,-6.26,-10.74,-10.83,-7.21,-5.43,-1.48,-9.21,-12.85,-12.03,-7.48,-8.49,-3.82,-9.12,-9.90,-3.36
-1.47,-10.58,-14.68,-13.79,-12.03,-8.23,-7.82,-6.53,-8.13,-8.65,-10.22,-11.35,-10.65,-8.10,-3.97,-7.55
-11.34,-9.98,-10.45,-8.93,-6.49,-6.78,-0.90,-4.81,-6.75,-3.05,-8.21,-8.42,-6.69,-2.37,-2.42,-4.60
-6.10,-2.78,-10.31,-10.25,-11.27,-7.66,-7.32,-7.12,-10.92,-10.42,-9.02,-6.15,-9.91,-10.25,-11.32,-11.32
-9.98,-9.65,-12.37,-13.54,-13.05,-10.17,-12.03,-13.10,-13.05,-10.17,-11.94,-11.93,-12.20,-11.27,-7.14,-7.14
-11.27,-9.98,-10.45,-8.93,-7.40,-10.82,-10.52,-11.32,-11.32,-9.98,-9.65,-11.27,-9.98,-9.65,-12.37,-13.87
-14.95,-12.20,-11.32,-11.32,-9.98,-9.65,-12.37,-13.87,-14.95,-12.20,-11.32,-11.32,-9.98,-9.65,-12.37,-13.87
-12.63,-9.65,-11.27,-10.52,-8.98,-3.12,-2.54,-2.54,-3.34,-5.54,-1.28,-2.82,-3.63,-7.98,-7.87,-5.00
-7.00,-7.11,-4.03,-2.76,-0.53,-6.75,-6.05,-9.26,-9.43,-3.12,-2.38,-1.28,-6.78,-6.49,-7.55,-11.34
-10.25,-9.67,-4.91,-2.42,-2.47,-7.24,-4.52,-7.68,-3.79,-1.47,-10.58,-12.85,-10.28,-6.36,-6.62,-2.54
-6.38,-0.70,-2.34,-1.20,-6.36,-6.08,-6.36,-0.88,-6.64,-7.11,-2.94,-3.38,-5.89,-7.11,-3.48,-5.70
-7.56,-7.81,-6.53,-7.82,-8.23,-10.72,-9.16,-1.48,-5.67,-7.96,-6.43,-5.31,-0.90,-4.81,-6.75,-5.23
-10.45,-10.38,-5.98,-9.98,-9.12,-3.82,-8.04,-6.17,-4.44,-5.87,-1.38,-1.38,-5.87,-3.34,-2.76,-1.22
-6.12,-11.58,-9.98,-10.43,-8.33,-6.69,-4.33,-7.00,-7.04,-6.21,-10.81,-12.76,-12.41,-7.68,-2.37,-2.02
-2.37,-7.48,-7.85,-2.78,-6.62,-3.22,-6.38,-8.16,-3.97,-8.10,-11.58,-9.98,-9.65,-11.27,-9.98,-10.45
-8.93,-7.17,-12.03,-13.79,-16.51,-16.51,-14.47,-13.05,-10.17,-12.03,-13.79,-14.89,-14.95,-12.20,-11.58,-6.12
-1.30,-1.38,-5.87,-2.47,-3.38,-5.89,-8.57,-8.16,-7.33,-5.00,-7.00,-7.11,-5.00,-7.00,-7.11,-2.94
-3.38,-5.89,-7.89,-3.41,-2.38,-1.28,-6.78,-6.49,-8.60,-8.16,-3.90,-7.34,-5.28,-2.42,-2.47,-5.87
-1.38,-1.30,-6.96,-8.16,-3.05,-7.78,-6.12,-2.92,-2.56,-4.60,-5.75,-0.70,-2.34,-1.20,-6.36,-6.08
-6.36,-0.70,-2.38,-3.14,-9.90,-9.12,-3.22,-6.38,-0.44,-5.29,-7.56,-7.81,-6.15,-9.02,-11.76,-13.36
-10.28,-5.98,-10.38,-10.08,-8.15,-1.68,-5.54,-2.47,-2.42,-4.60,-5.75,-0.70,-2.38,-3.20,-6.69,-3.06
-6.38,-0.88,-8.15,-4.14,-10.75,-3.80,-3.68,-7.79,-3.96,-8.11,-6.43,-6.36,-1.20,-3.04,-3.40,-6.12
-6.80,-2.78,-8.23,-7.79,-6.85,-7.95,-8.40,-3.41,-2.98,-4.03,-7.40,-4.52,-7.79,-3.68,-3.74,-7.68
-3.31,-6.75,-5.45,-2.98,-5.87,-1.20,-2.34,-1.28,-5.54,-2.98,-5.70,-7.65,-7.37,-6.37,-8.28,-6.88
-7.00,-3.06,-7.83,-3.31,-7.10,-6.50,-6.62,-3.46,-7.81,-3.11,-7.83,-3.06,-7.00,-6.88,-8.49,-3.46
-6.62,-6.36,-10.28,-13.79,-16.51,-16.51,-16.51,-16.51,-16.51,-16.51,-16.51,-16.51,-16.51,-16.51,-14.68,-10.71
-3.46,-10.55,-12.09,-14.95,-12.20,-11.32,-11.32,-9.98,-9.65,-12.37,-13.87,-12.63,-9.65,-11.27,-12.20,-14.95
-12.09,-10.55,-2.40,-6.62,-6.08,-7.10,-4.52,-7.40,-3.48,-5.20,-9.61,-11.18,-14.95,-14.89,-13.16,-10.09
-4.88,-1.33,-9.21,-11.93,-10.81,-6.07,-7.00,-8.06,-12.37,-13.29,-16.51,-16.51,-14.47,-13.05,-10.17,-11.70
-4.14,-7.68,-2.37,-2.02,-3.45,-9.32,-13.10,-12.41,-8.86,-4.33,-8.98,-11.76,-12.09,-10.55,-3.46,-8.18
-10.30,-2.40,-6.62,-3.22,-6.61,-10.65,-11.35,-9.26,-7.00,-3.52,-10.55,-11.93,-10.58,-1.47,-3.60,-6.76
-1.20,-2.34,-1.28,-5.31,-5.95,-10.81,-11.93,-10.71,-3.55,-8.23,-8.30,-8.33,-8.11,-3.73,-3.80,-10.88
-13.10,-12.78,-6.07,-7.44,-6.51,-1.39,-4.81,-6.07,-0.83,-1.56,-10.58,-14.68,-13.29,-12.37,-9.65,-12.63
-13.87,-12.37,-9.65,-12.63,-13.87,-12.37,-9.65,-12.63,-14.89,-13.29,-12.37,-9.65,-12.63,-14.89,-16.51,-13.29
-10.70,-10.70,-13.29,-14.89,-14.95,-14.95,-14.89,-16.51,-16.51,-13.29,-10.70,-10.70,-13.29,-14.89,-14.95,-14.95
-14.89,-16.51,-16.51,-13.79,-10.28,-6.36,-6.62,-2.78,-7.85,-7.48,-3.37,-5.45,-6.75,-3.11,-7.81,-3.82
-8.51,-10.54,-9.65,-10.01,-10.15,-3.52,-7.00,-6.49,-8.60,-6.96,-1.22,-2.76,-3.34,-5.54,-1.28,-2.34
-1.20,-5.87,-2.98,-5.45,-6.75,-3.31,NA,NA
>chr1:69142451-69143451
NA,NA,-10.28,-13.10,-12.78,-5.23,-6.75,-4.60,-2.56,-3.26,-3.26,-2.73,-2.48,-0.53,-6.75,-6.36
-9.98,-10.21,-4.48,-7.10,-6.53,-7.81,-7.56,-5.29,-0.44,-6.36,-6.05,-9.26,-9.43,-3.12,-2.38,-0.70
-6.36,-6.08,-6.36,-1.20,-2.34,-0.70,-5.75,-4.60,-2.42,-3.45,-9.32,-12.85,-11.68,-4.48,-7.68,-3.79
-1.60,-6.54,-6.51,-1.39,-5.29,-9.67,-10.25,-11.34,-7.55,-4.20,-7.24,-2.98,-5.20,-9.61,-9.43,-9.02
-6.05,-6.75,-0.53,-2.76,-4.03,-7.40,-4.24,-8.16,-8.60,-7.17,-11.70,-4.14,-8.86,-4.44,-7.24,-5.42
-12.78,-13.54,-11.89,-7.55,-7.17,-11.94,-11.93,-12.20,-11.27,-7.66,-8.23,-3.55,-10.71,-14.68,-16.51,-16.51
-13.29,-10.70,-11.32,-10.52,-9.59,-3.68,-1.60,-6.12,-11.58,-12.20,-14.95,-14.89,-13.29,-12.37,-7.14,-8.95
-8.30,-7.47,-5.70,-2.98,-7.24,-4.20,-8.16,-8.12,-5.43,-1.48,-9.16,-9.90,-3.36,-1.60,-6.12,-11.18
-13.54,-12.78,-5.23,-7.83,-3.22,-10.71,-14.68,-13.16,-10.81,-5.95,-7.10,-5.42,-10.45,-10.59,-3.73,-6.61
-11.18,-13.29,-14.47,-12.78,-6.26,-10.21,-9.90,-3.36,-1.60,-6.84,-11.61,-9.98,-11.32,-11.32,-10.25,-9.91
-6.15,-9.02,-11.76,-13.36,-10.28,-6.36,-7.50,-5.23,-12.78,-14.47,-13.16,-10.55,-3.73,-6.38,-8.60,-7.40
-8.52,-8.06,-12.37,-13.29,-16.51,-14.47,-12.78,-6.26,-8.83,-9.44,-4.88,-1.39,-5.77,-10.65,-11.35,-10.22
-10.82,-11.76,-12.09,-10.55,-3.46,-8.51,-10.54,-9.65,-9.98,-11.27,-9.65,-12.63,-13.87,-11.89,-7.55,-6.49
-6.78,-1.68,-8.15,-10.83,-10.51,-9.65,-12.63,-12.09,-10.55,-3.46,-8.18,-9.44,-5.20,-3.37,-8.98,-9.43
-10.15,-3.73,-6.61,-11.58,-9.98,-11.61,-7.03,-3.73,-10.15,-10.01,-10.43,-10.43,-9.98,-11.58,-6.12,-1.60
-3.68,-9.59,-11.76,-13.36,-12.03,-7.48,-8.28,-6.37,-9.02,-10.42,-10.92,-7.12,-9.91,-9.46,-10.15,-3.73
-6.61,-10.31,-8.51,-3.55,-7.85,-7.60,-3.12,-2.98,-3.12,-8.98,-10.42,-10.92,-7.12,-9.91,-10.25,-11.27
-7.14,-7.14,-12.37,-13.29,-14.89,-11.76,-9.59,-3.73,-3.80,-10.88,-13.79,-16.51,-16.51,-16.51,-14.68,-11.68
-6.26,-12.78,-14.47,-13.29,-11.89,-7.55,-7.17,-12.03,-13.79,-16.51,-16.51,-14.89,-14.95,-11.93,-11.94,-8.23
-8.30,-3.41,-2.38,-1.50,-8.13,-9.57,-10.70,-13.87,-14.95,-12.20,-11.32,-11.32,-9.98,-9.65,-12.37,-13.29
-14.68,-10.71,-3.46,-10.55,-12.76,-13.05,-9.26,-8.12,-4.20,-7.55,-11.34,-12.20,-14.95,-14.89,-16.51,-16.51
-13.16,-10.81,-6.07,-9.02,-10.42,-10.60,-3.14,-2.38,-1.50,-8.13,-10.31,-7.55,-3.97,-7.44,-6.51,-1.39
-5.29,-7.65,-7.37,-6.15,-9.91,-12.27,-13.87,-11.18,-6.61,-3.20,-8.23,-8.23,-3.55,-8.18,-10.24,-6.21
-7.10,-4.24,-8.16,-8.43,-6.48,-6.85,-8.32,-8.65,-10.22,-11.69,-10.22,-5.98,-10.83,-10.01,-11.61,-7.03
-3.73,-10.30,-8.83,-4.48,-7.40,-5.00,-7.00,-7.04,-6.21,-10.81,-11.93,-9.21,-0.14,-1.32,-2.13,-2.52
-3.41,-7.89,-5.89,-2.62,-0.56,-6.51,-7.44,-6.07,-12.78,-14.47,-13.29,-12.37,-9.65,-10.01,-10.83,-5.95
-6.32,-2.70,-10.31,-12.27,-14.89,-16.51,-13.29,-11.89,-7.55,-6.49,-6.78,-0.14,-1.76,-4.39,-9.61,-9.43
-9.59,-3.68,-1.47,-10.58,-11.93,-10.81,-5.98,-10.28,-13.79,-16.51,-16.51,-14.89,-14.95,-14.95,-12.09,-10.81
-6.21,-7.04,-6.64,-1.48,-9.21,-14.68,-16.51,-13.16,-10.55,-3.73,-6.61,-10.65,-11.35,-10.17,-12.03,-13.10
-12.78,-6.26,-11.68,-12.85,-9.32,-2.74,-5.20,-10.09,-12.09,-12.63,-10.45,-8.93,-7.17,-10.72,-10.21,-4.07
-7.81,-3.97,-7.00,-6.88,-7.71,-5.39,-1.33,-9.16,-9.98,-5.98,-10.83,-11.18,-14.95,-14.89,-13.29,-11.89
-7.55,-4.20,-7.10,-5.95,-10.24,-7.38,-1.50,-2.38,-3.12,-9.59,-11.76,-14.89,-13.16,-10.55,-3.52,-6.69
-3.60,-1.47,-8.01,-10.24,-5.98,-10.92,-11.93,-12.20,-11.27,-7.14,-7.14,-11.27,-9.98,-9.65,-11.27,-10.25
-9.91,-6.15,-9.02,-11.76,-14.89,-16.51,-16.51,-16.51,-13.16,-10.55,-2.40,-6.10,-5.45,-2.74,-9.32,-13.36
-11.76,-10.82,-8.83,-7.82,-6.53,-8.13,-7.37,-6.07,-10.83,-11.18,-12.20,-11.34,-7.55,-7.40,-10.82,-10.52
-11.58,-5.77,-1.54,-8.15,-10.83,-10.51,-7.14,-8.95,-8.95,-7.14,-12.37,-13.29,-16.51,-16.51,-14.89,-12.63
-9.65,-11.27,-9.98,-9.65,-12.37,-13.54,-12.78,-5.42,-8.12,-8.12,-9.33,-6.58,-8.00,-8.16,-4.26,-8.83
-10.30,-3.73,-6.61,-11.58,-9.98,-11.61,-6.87,-1.39,-4.81,-6.07,-0.53,-2.48,-2.77,-2.47,-6.09,-3.97
-7.81,-3.90,-8.26,-11.61,-9.98,-11.58,-5.77,-1.39,-4.88,-10.09,-13.16,-14.89,-12.63,-10.43,-10.43,-9.98
-11.27,-9.65,-9.98,-11.34,-7.55,-3.97,-8.10,-11.58,-9.98,-10.43,-10.43,-12.63,-13.87,-11.18,-8.10,-3.97
-7.55,-10.31,-8.92,-1.56,-1.30,-6.12,-11.18,-13.87,-12.63,-10.43,-8.95,-7.14,-11.27,-9.98,-10.43,-10.43
-12.63,-14.89,-13.29,-10.70,-11.32,-10.52,-9.59,-3.73,-3.73,-9.59,-10.52,-11.34,-7.55,-3.97,-8.10,-11.18
-13.87,-14.95,-11.18,-10.83,-5.98,-10.92,-11.93,-14.95,-13.87,-11.89,-7.55,-3.97,-8.10,-11.58,-9.98,-10.43
-10.43,-12.63,-13.87,-11.18,-8.10,-6.07,-12.78,-13.54,-11.18,-5.77,-1.39,-5.29,-7.47,-8.30,-10.43,-12.63
-13.36,-10.28,-5.98,-10.83,-9.46,-10.31,-3.20,-7.03,-11.61,-12.63,-14.89,-13.16,-10.55,-3.46,-9.12,-9.98
-6.36,-7.50,-3.31,-7.10,-6.50,-6.62,-2.78,-10.31,-10.25,-11.34,-7.55,-3.05,-7.83,-3.22,-10.71,-12.85
-12.37,-9.65,-12.63,-14.89,-16.51,-16.51,-13.16,-10.55,-3.46,-10.71,-11.93,-10.55,-2.40,-6.80,-6.50,-6.48
-8.84,-8.16,-3.97,-8.26,-11.61,-9.98,-11.27,-9.65,-12.63,-13.87,-11.18,-8.10,-6.07,-12.78,-14.47,-13.79
-10.28,-7.12,-7.32,-8.30,-10.43,-9.98,-11.32,-10.70,-13.87,-14.95,-14.95,-13.87,-10.70,-11.32,-9.98,-10.43
-8.30,-7.32,-6.55,-6.32,-2.70,-8.23,-8.30,-10.43,-12.63,-13.87,-12.37,-8.06,-8.52,-7.10,-8.49,-3.82
-10.71,-12.85,-12.03,-7.48,-7.71,-5.78,-3.37,-6.69,-8.06,-10.54,-8.92,-1.47,-3.36,-10.88,-13.79,-14.89
-14.95,-11.93,-10.72,-4.69,-6.17,-8.04,-3.82,-10.71,-14.68,-16.51,-16.51,-16.51,-16.51,-13.16,-10.09,-4.39
-1.76,-0.03,-6.38,-3.22,-10.71,-14.68,-13.29,-12.37,-9.65,-10.01,-10.15,-3.52,-7.00,-6.88,-8.28,-6.37
-9.02,-11.76,-14.89,-13.29,-10.70,-9.57,-8.13,-1.48,-8.15,-12.41,-14.47,-13.29,-12.37,-9.65,-9.98,-11.27
-7.66,-7.32,-7.12,-10.28,-12.85,-11.68,-6.26,-10.74,-10.51,-7.66,-7.47,-5.29,-1.39,-5.77,-10.31,-8.92
-1.56,-0.83,-6.75,-6.05,-7.00,-8.06,-10.51,-11.35,-10.22,-10.15,-9.43,-3.73,-3.80,-10.60,-10.42,-9.59
-3.73,-3.80,-10.75,-11.29,-5.42,-8.12,-9.26,-13.05,-12.76,-10.09,-4.88,-0.44,-5.75,-4.81,-1.33,-9.21
-12.85,-11.89,-7.55,-3.05,-7.83,-2.54,-6.62,-3.22,-7.03,-7.69,-8.95,-8.95,-7.69,-6.84,-1.60,-3.68
-8.11,-8.33,-10.43,-12.63,-14.89,-13.79,-12.03,-8.23,-7.33,-3.48,-5.20,-9.91,-10.91,-10.22,-10.82,-10.52
-11.34,-7.55,-7.40,-10.82,-10.52,-11.32,-11.32,-12.20,-14.95,-13.36,-12.03,-10.17,-13.05,-14.47,-16.51,-16.51
-13.79,-10.28,-5.98,-10.83,-10.01,-11.61,-8.26,-6.07,-10.45,-10.38,-6.07,-9.02,-9.43,-10.83,-6.21,-7.04
-5.89,-2.62,-0.03,-6.38,-2.54,-6.62,-2.54,-6.62,-6.36,-10.92,-11.93,-14.95,-13.87,-12.37,-7.14,-8.95
-8.95,-8.95,-10.43,-9.98,-11.27,-9.65,NA,NA
>chr1:75016807-75017807
NA,NA,-12.37,-7.14,-7.69,-6.87,-1.39,-5.29,-9.67,-10.33,-10.60,-3.80,-3.73,-9.43,-9.43,-3.12
-2.38,-1.50,-8.13,-9.57,-10.70,-13.29,-16.51,-14.68,-11.68,-4.26,-8.16,-6.96,-1.60,-3.60,-7.79,-5.42
-12.78,-12.76,-10.55,-3.52,-6.32,-5.95,-10.38,-10.45,-6.26,-11.68,-12.85,-9.32,-3.85,-2.54,-2.20,-0.70
-6.36,-6.08,-5.31,-1.28,-2.34,-0.53,-6.50,-3.22,-6.38,-8.16,-4.26,-11.68,-11.93,-10.81,-5.95,-5.31
-1.68,-6.64,-7.11,-2.94,-2.42,-5.28,-7.55,-6.17,-4.69,-9.32,-13.10,-12.78,-6.07,-7.44,-6.51,-1.39
-5.29,-7.47,-8.88,-7.03,-3.62,-8.49,-6.88,-8.12,-4.20,-8.21,-7.88,-7.69,-7.03,-3.73,-10.55,-11.93
-10.71,-3.46,-10.55,-12.09,-14.95,-14.95,-14.89,-13.16,-10.81,-6.21,-7.04,-7.00,-4.33,-7.48,-8.13,-6.55
-6.36,-1.38,-0.83,-6.07,-4.81,-0.44,-5.75,-4.81,-1.33,-8.13,-10.31,-8.10,-3.97,-7.55,-10.31,-8.13
-1.33,-4.81,-6.75,-3.31,-7.40,-5.00,-8.86,-12.41,-13.10,-12.03,-8.23,-7.33,-3.48,-5.20,-9.61,-9.43
-9.02,-6.07,-10.24,-7.38,-1.33,-4.88,-9.61,-10.01,-9.65,-10.54,-9.96,-4.48,-7.10,-6.21,-10.83,-11.18
-12.20,-11.32,-11.32,-10.52,-9.59,-3.68,-0.94,-6.75,-6.36,-10.28,-13.36,-11.76,-9.02,-6.05,-6.62,-2.54
-7.83,-3.05,-7.55,-10.31,-8.51,-3.46,-10.15,-9.43,-9.02,-6.07,-10.83,-9.46,-9.91,-7.12,-10.92,-9.70
-9.65,-12.37,-13.87,-11.76,-9.02,-6.07,-10.83,-9.43,-9.02,-6.07,-10.83,-9.43,-8.98,-2.37,-3.38,-7.68
-12.41,-13.54,-11.18,-8.10,-6.07,-11.29,-9.80,-2.74,-5.70,-7.65,-8.65,-10.22,-11.35,-10.44,-9.57,-8.51
-3.55,-7.85,-7.37,-6.05,-6.62,-2.78,-10.31,-10.25,-11.27,-7.14,-8.95,-10.43,-12.63,-14.89,-16.51,-13.29
-11.18,-8.10,-3.90,-7.81,-3.82,-9.12,-10.72,-10.17,-13.05,-12.76,-10.55,-3.46,-10.71,-11.93,-10.81,-5.95
-5.31,-1.28,-2.20,-1.93,-1.88,-0.14,-6.78,-8.12,-7.82,-6.82,-8.28,-7.10,-8.65,-7.85,-2.78,-6.10
-4.81,-0.90,-6.78,-9.26,-11.69,-11.70,-7.48,-8.49,-3.46,-6.62,-3.22,-10.71,-14.68,-16.51,-16.51,-13.29
-11.89,-7.55,-4.20,-8.12,-9.26,-13.05,-12.76,-10.81,-6.21,-7.82,-8.12,-8.12,-3.96,-7.81,-3.46,-6.62
-3.22,-8.51,-10.31,-7.55,-7.40,-10.15,-10.15,-8.83,-7.33,-4.03,-2.98,-3.12,-9.43,-10.15,-10.22,-11.69
-11.70,-7.17,-8.00,-8.16,-3.05,-7.50,-6.08,-6.36,-1.72,-3.79,-7.68,-4.52,-7.79,-3.60,-1.72,-7.34
-8.12,-8.30,-3.79,-1.47,-8.01,-10.24,-6.07,-7.37,-8.13,-7.12,-10.22,-4.14,-7.68,-2.37,-2.02,-2.94
-7.40,-4.52,-7.79,-3.68,-3.68,-7.79,-3.96,-7.34,-6.07,-3.19,-3.58,-3.04,-1.22,-6.84,-8.88,-7.32
-6.15,-7.37,-8.13,-6.55,-6.36,-1.72,-3.36,-10.88,-13.79,-14.89,-14.95,-12.20,-11.58,-5.77,-0.56,-1.32
-1.03,-2.37,-5.89,-8.57,-9.40,-11.35,-10.83,-7.55,-3.97,-7.44,-6.51,-1.39,-4.88,-9.61,-11.18,-14.95
-13.36,-10.88,-3.36,-1.72,-6.76,-3.20,-2.38,-1.50,-9.21,-12.85,-10.88,-3.36,-0.94,-6.50,-3.22,-7.03
-8.88,-8.23,-3.20,-7.03,-11.61,-12.63,-12.09,-10.09,-5.20,-3.37,-9.01,-9.26,-6.07,-10.24,-8.83,-6.26
-10.74,-10.51,-9.65,-12.63,-13.36,-12.03,-10.17,-13.05,-12.76,-10.09,-4.88,-0.44,-6.38,-2.54,-6.62,-2.54
-6.62,-2.54,-6.10,-4.60,-1.76,-0.03,-6.38,-3.22,-10.71,-12.85,-12.03,-10.17,-11.69,-11.70,-7.17,-8.60
-6.96,-1.30,-0.83,-6.50,-3.22,-8.51,-10.31,-7.55,-3.05,-7.83,-3.22,-7.03,-11.61,-9.98,-11.32,-11.32
-10.25,-10.31,-2.70,-6.69,-3.60,-1.47,-8.92,-10.31,-7.55,-3.05,-7.50,-6.50,-7.10,-4.48,-11.68,-11.93
-10.09,-4.88,-1.39,-6.19,-8.16,-4.26,-11.68,-12.85,-12.37,-9.65,-9.98,-11.58,-6.61,-3.73,-10.15,-10.01
-10.43,-10.43,-9.98,-11.32,-11.32,-9.98,-10.43,-10.43,-12.63,-13.87,-10.70,-10.70,-13.54,-12.78,-6.26,-8.83
-10.24,-6.21,-7.82,-8.83,-10.82,-10.52,-11.27,-9.65,-9.98,-11.32,-11.32,-9.98,-11.61,-8.26,-3.97,-8.21
-10.45,-10.01,-10.15,-3.46,-9.12,-9.98,-7.12,-9.91,-12.27,-13.36,-10.88,-3.36,-1.47,-8.63,-9.98,-7.12
-7.81,-7.56,-5.70,-3.37,-9.01,-10.15,-7.10,-8.49,-3.46,-6.10,-5.45,-3.48,-7.33,-8.23,-10.72,-9.16
-1.48,-6.64,-7.11,-4.03,-2.98,-3.14,-9.90,-9.16,-1.33,-5.39,-7.34,-4.07,-11.68,-14.68,-16.51,-13.29
-11.89,-7.21,-5.43,-1.68,-6.78,-9.26,-13.05,-14.47,-16.51,-13.16,-10.81,-5.95,-5.31,-0.90,-5.29,-7.56
-8.23,-3.55,-8.18,-10.30,-3.52,-7.00,-9.26,-11.35,-10.51,-9.65,-12.63,-13.36,-10.88,-3.14,-2.38,-1.28
-5.31,-5.95,-10.81,-13.16,-14.89,-12.63,-9.65,-11.27,-12.20,-11.93,-10.72,-2.74,-5.70,-9.67,-9.46,-9.61
-4.88,-0.90,-5.54,-4.44,-7.00,-8.57,-8.16,-7.33,-5.00,-6.17,-8.04,-3.97,-6.09,-2.98,-5.45,-5.75
-0.44,-5.29,-7.47,-8.06,-8.21,-3.97,-8.10,-10.65,-10.83,-7.68,-2.37,-1.03,-1.03,-2.02,-3.45,-9.32
-13.10,-13.05,-10.17,-12.03,-13.10,-12.78,-5.23,-7.83,-3.06,-7.00,-6.88,-8.49,-3.82,-8.18,-10.24,-6.07
-9.26,-9.01,-4.33,-7.00,-7.89,-3.79,-1.47,-8.01,-10.30,-3.46,-9.12,-10.72,-10.17,-10.91,-9.91,-4.88
-1.33,-7.38,-9.44,-4.88,-1.33,-9.21,-14.68,-13.29,-10.70,-9.57,-8.92,-1.47,-3.68,-8.11,-8.42,-8.36
-5.43,-0.88,-6.36,-6.50,-7.04,-7.00,-5.00,-7.11,-5.89,-2.62,-0.56,-6.51,-6.98,-3.22,-6.38,-0.44
-5.39,-7.34,-3.90,-8.10,-11.58,-10.52,-9.02,-6.05,-7.50,-3.05,-8.16,-8.00,-7.17,-11.94,-10.42,-9.02
-6.15,-7.81,-8.23,-2.70,-7.00,-6.88,-8.28,-6.37,-9.02,-10.52,-11.34,-7.55,-4.26,-10.21,-10.72,-7.17
-8.00,-8.16,-4.26,-11.68,-14.68,-13.29,-10.70,-9.57,-9.96,-4.07,-7.81,-3.82,-8.18,-10.24,-5.98,-10.92
-9.70,-10.45,-8.21,-3.05,-7.50,-6.05,-9.02,-10.52,-11.32,-10.44,-10.83,-8.15,-1.68,-5.54,-2.47,-2.77
-1.93,-2.20,-0.70,-6.36,-6.05,-9.26,-9.43,-3.73,-3.73,-9.59,-10.42,-11.94,-10.17,-13.05,-14.47,-16.51
-16.51,-13.29,-11.89,-7.21,-5.96,-5.00,-7.40,-4.24,-7.44,-7.44,-3.90,-7.34,-5.78,-2.98,-5.54,-0.90
-4.88,-9.44,-8.18,-3.46,-10.15,-9.46,-9.91,-6.55,-5.31,-0.90,-4.88,-9.44,-8.01,-1.47,-3.36,-10.88
-13.10,-13.05,-9.40,-8.48,-3.31,-7.50,-6.36,-9.98,-10.21,-6.26,-12.78,-14.47,-16.51,-13.16,-10.55,-3.73
-7.03,-7.69,-7.69,-6.87,-1.39,-4.88,-10.09,-13.16,-16.51,-14.47,-12.78,-5.42,-7.79,-3.68,-3.74,-7.89
-6.64,-1.54,-6.19,-8.07,-5.01,-3.38,-2.94,-7.11,-7.00,-5.00,-7.11,-6.64,-1.48,-8.13,-10.54,-7.14
-7.69,-8.26,-6.07,-12.78,-12.76,-10.55,-2.40,-6.10,-4.81,-1.33,-8.13,-10.31,-8.10,-6.07,-10.74,-10.83
-7.55,-6.49,-8.12,-4.20,-7.55,-11.34,-12.20,-11.93,-10.60,-3.14,-2.38,-1.28,-5.92,-3.20,-3.11,-3.40
-7.15,-7.79,-7.56,-5.29,-1.33,-7.38,-10.24,-5.98,-9.98,-8.63,-1.55,-2.76,-3.12,-6.69,-8.20,-8.26
-6.07,-10.45,-10.59,-3.52,-6.69,-3.68,-3.74,-8.30,-8.23,-12.03,-12.85,-10.71,-3.22,-6.62,-2.40,-10.59
-10.91,-10.17,-10.72,-9.16,-1.33,-4.88,-10.09,-12.76,-12.78,-6.07,-8.10,-11.18,-13.87,-12.63,-9.65,-12.37
-13.29,-16.51,-16.51,-14.47,-13.05,-9.26,-7.00,-3.52,-10.15,-9.43,-9.02,-6.07,-10.81,-11.93,-10.71,-3.82
-7.81,-3.96,-7.79,-3.60,-1.72,-5.87,NA,NA
>chr1:79134505-79135505
NA,NA,-9.40,-11.35,-10.44,-9.57,-8.92,-1.47,-3.68,-9.59,-10.52,-11.27,-9.65,-12.63,-13.87,-10.70
-10.70,-13.87,-14.95,-14.95,-12.09,-10.09,-4.88,-1.39,-6.19,-8.07,-5.96,-4.33,-6.69,-8.06,-10.51,-10.74
-5.23,-7.83,-3.22,-10.71,-12.85,-9.32,-4.69,-7.00,-7.89,-3.74,-3.80,-10.60,-9.70,-9.65,-11.27,-10.52
-8.98,-3.37,-5.70,-7.47,-8.30,-8.95,-8.95,-8.95,-7.69,-7.03,-3.62,-7.81,-3.11,-7.50,-6.05,-9.02
-11.76,-14.89,-13.16,-10.81,-6.21,-7.82,-8.83,-10.82,-10.52,-11.34,-7.55,-3.97,-8.26,-8.20,-7.00,-6.07
-10.81,-13.16,-14.89,-12.63,-9.65,-12.37,-13.29,-14.47,-12.78,-6.26,-11.68,-11.93,-10.81,-6.07,-7.00,-8.20
-7.03,-3.20,-8.23,-8.88,-8.26,-4.24,-7.10,-6.21,-10.38,-10.45,-6.26,-11.68,-11.93,-10.81,-6.21,-7.82
-8.23,-11.94,-10.42,-9.59,-3.73,-3.80,-10.60,-10.42,-9.02,-6.15,-7.81,-8.23,-2.78,-6.10,-4.60,-2.42
-2.37,-8.98,-11.76,-13.36,-10.28,-7.07,-8.11,-3.90,-8.10,-11.58,-12.20,-12.20,-11.34,-7.21,-5.43,-1.54
-6.87,-8.20,-6.69,-3.37,-5.20,-9.44,-8.01,-1.56,-1.30,-6.12,-10.65,-10.74,-5.42,-8.12,-6.88,-7.71
-5.78,-2.98,-6.09,-3.06,-6.38,-0.44,-4.88,-9.44,-8.18,-3.46,-10.30,-8.83,-4.26,-7.55,-11.89,-13.87
-14.95,-14.95,-13.87,-10.70,-11.32,-12.20,-14.95,-14.89,-13.79,-9.32,-2.74,-5.20,-10.09,-13.16,-14.68,-11.68
-4.26,-8.21,-7.88,-7.88,-8.93,-7.40,-10.15,-9.43,-3.73,-3.68,-7.79,-5.42,-11.29,-10.22,-5.98,-10.83
-9.43,-9.59,-3.12,-2.38,-0.70,-6.38,-3.22,-7.03,-8.88,-7.32,-7.12,-10.22,-11.69,-10.22,-8.65,-7.85
-3.20,-6.38,-8.60,-7.17,-12.03,-13.79,-14.89,-12.63,-10.43,-8.33,-8.11,-3.73,-3.80,-9.90,-10.21,-4.26
-7.55,-11.34,-12.20,-11.93,-11.94,-8.23,-7.82,-6.21,-10.83,-10.01,-9.65,-12.37,-13.29,-16.51,-14.47,-13.05
-10.22,-8.52,-8.06,-12.37,-12.85,-11.68,-4.26,-8.16,-8.16,-3.90,-7.34,-5.78,-3.37,-7.48,-7.85,-3.20
-7.03,-11.61,-9.98,-11.32,-10.70,-13.29,-16.51,-16.51,-14.89,-12.27,-9.91,-6.15,-7.37,-7.85,-3.20,-6.38
-8.60,-7.17,-12.03,-13.79,-14.89,-12.63,-10.43,-8.33,-8.11,-3.73,-3.80,-9.90,-10.21,-4.26,-7.55,-11.34
-12.20,-11.93,-11.94,-8.23,-7.82,-6.21,-10.83,-10.01,-9.65,-12.37,-13.29,-16.51,-14.47,-13.05,-10.22,-8.52
-8.06,-12.37,-12.85,-11.68,-4.26,-8.16,-8.16,-3.90,-7.34,-5.78,-3.37,-7.48,-7.85,-3.20,-7.03,-11.61
-9.98,-11.32,-10.70,-13.29,-16.51,-16.51,-14.89,-12.63,-10.43,-8.30,-7.32,-7.12,-10.28,-13.79,-14.47,-13.05
-9.40,-8.48,-4.48,-10.21,-10.72,-7.17,-8.93,-8.42,-8.52,-10.22,-11.69,-11.70,-7.17,-8.93,-8.42,-8.52
-10.22,-10.91,-10.59,-3.46,-9.12,-9.71,-4.69,-5.96,-7.21,-11.89,-13.54,-13.15,-10.39,-7.92,-9.05,-10.45
-12.63,-14.89,-13.79,-10.88,-3.36,-1.72,-6.36,-5.95,-10.24,-7.38,-1.33,-4.88,-9.61,-11.18,-11.18,-9.61
-5.20,-2.74,-9.80,-11.29,-5.23,-7.83,-3.22,-7.03,-7.69,-8.95,-10.43,-12.63,-13.87,-10.70,-11.32,-10.52
-9.02,-6.15,-8.13,-7.60,-3.73,-3.68,-6.69,-2.70,-8.23,-8.23,-3.55,-9.12,-9.71,-4.69,-7.00,-7.11
-4.03,-2.54,-2.20,-1.50,-7.38,-9.44,-5.20,-3.37,-8.98,-11.76,-14.89,-13.29,-10.70,-11.32,-10.52,-10.82
-10.22,-13.05,-14.47,-13.29,-11.18,-8.10,-3.97,-8.16,-8.16,-4.26,-8.83,-10.30,-3.52,-7.00,-9.26,-13.05
-14.47,-16.51,-13.79,-12.03,-7.48,-8.49,-3.62,-7.03,-11.61,-9.98,-11.32,-9.57,-8.92,-1.47,-3.68,-9.59
-10.42,-11.94,-10.17,-11.69,-10.22,-5.98,-10.24,-8.83,-6.26,-11.29,-10.75,-3.36,-1.47,-10.58,-12.85,-10.70
-11.32,-9.98,-9.65,-11.27,-9.98,-9.65,-10.54,-8.92,-1.47,-3.36,-10.75,-11.29,-6.26,-8.83,-10.24,-6.07
-7.00,-8.33,-8.95,-7.14,-11.27,-10.25,-10.31,-3.20,-6.61,-11.58,-9.98,-9.65,-10.54,-8.51,-3.46,-10.15
-11.18,-12.20,-11.27,-9.65,-9.98,-11.58,-6.61,-3.73,-10.55,-13.16,-14.89,-11.76,-10.82,-7.10,-8.49,-3.82
-8.51,-10.31,-5.77,-1.39,-4.88,-9.61,-10.01,-11.61,-6.87,-1.23,-2.38,-3.20,-6.76,-1.72,-3.36,-10.60
-10.42,-9.02,-6.15,-7.32,-8.30,-8.95,-8.95,-10.43,-9.70,-10.92,-7.07,-8.28,-7.48,-10.72,-10.21,-6.26
-12.78,-14.47,-13.16,-10.58,-6.08,-3.04,-5.36,-10.09,-11.93,-9.21,-1.33,-4.88,-9.44,-7.38,-1.48,-8.15
-12.41,-13.54,-10.70,-10.44,-11.35,-9.26,-7.34,-1.38,-1.30,-6.54,-7.44,-6.07,-12.78,-14.47,-13.29,-11.18
-5.77,-1.39,-5.29,-9.67,-10.25,-11.34,-7.21,-5.43,-1.68,-5.54,-2.47,-2.02,-1.44,-4.39,-9.61,-11.18
-11.93,-10.92,-7.07,-8.11,-3.90,-8.26,-11.61,-9.70,-10.72,-4.69,-6.17,-7.96,-7.07,-10.92,-11.93,-14.95
-14.89,-13.16,-10.55,-3.46,-10.71,-12.85,-12.03,-7.17,-7.55,-11.34,-10.52,-9.02,-6.07,-10.38,-10.91,-9.40
-9.33,-8.12,-7.00,-3.06,-7.83,-5.23,-10.45,-10.38,-5.98,-9.98,-9.12,-3.55,-8.23,-7.66,-12.37,-12.85
-9.21,-1.33,-4.81,-6.10,-2.40,-10.15,-9.46,-10.31,-2.70,-7.00,-9.26,-11.35,-10.44,-10.70,-13.29,-16.51
-14.89,-14.95,-11.18,-10.15,-3.52,-6.09,-2.98,-5.45,-6.07,-0.94,-3.68,-8.11,-8.42,-8.36,-5.96,-4.69
-9.71,-10.21,-4.48,-7.68,-3.74,-3.73,-9.43,-10.15,-10.22,-11.35,-10.51,-9.65,-9.70,-10.92,-5.98,-10.83
-10.01,-9.65,-10.51,-11.31,-9.62,-6.50,-6.32,-0.44,-4.88,-10.09,-12.76,-13.05,-9.26,-7.34,-1.72,-3.68
-9.59,-10.42,-10.92,-7.12,-8.13,-7.37,-6.07,-10.81,-12.09,-11.76,-10.82,-7.40,-8.60,-6.96,-1.30,-1.56
-8.01,-9.44,-4.88,-0.44,-6.36,-6.08,-6.32,-3.06,-6.62,-2.54,-7.83,-3.05,-8.16,-6.19,-1.39,-4.88
-9.44,-7.38,-0.14,-1.32,-1.44,-4.60,-5.75,-0.44,-4.88,-9.44,-7.38,-0.14,-2.62,-5.33,-8.04,-3.97
-6.69,-3.68,-3.73,-9.43,-9.26,-6.05,-7.50,-3.05,-8.16,-6.96,-1.30,-1.38,-7.34,-8.12,-9.33,-8.16
-9.33,-6.58,-7.55,-11.89,-13.29,-14.68,-9.21,-1.48,-5.43,-7.21,-11.89,-12.85,-9.21,-1.50,-2.20,-2.20
-1.50,-9.21,-11.93,-10.81,-5.95,-5.31,-0.14,-1.76,-4.91,-7.65,-7.37,-6.15,-8.13,-7.48,-3.12,-2.76
-1.55,-8.01,-9.44,-4.88,-1.33,-8.13,-9.57,-9.57,-8.92,-1.55,-3.04,-3.40,-6.12,-6.32,-0.88,-8.15
-10.83,-10.51,-7.66,-7.47,-5.29,-0.44,-6.36,-6.08,-6.32,-2.70,-8.23,-8.30,-8.33,-8.52,-7.40,-8.60
-6.96,-1.30,-1.56,-8.01,-9.44,-4.88,-0.44,-6.38,-2.54,-6.62,-2.54,-6.62,-6.05,-9.26,-10.15,-8.83
-7.82,-6.21,-10.81,-12.09,-11.76,-9.02,-6.37,-8.28,-6.88,-7.00,-3.52,-10.55,-12.76,-13.05,-10.17,-12.03
-13.10,-12.41,-8.86,-4.69,-9.80,-4.14,-8.86,-4.69,-9.32,-13.10,-13.05,-10.17,-12.03,-13.79,-16.51,-14.68
-10.58,-1.55,-2.76,-3.34,-5.87,-1.72,-3.68,-9.59,-9.43,-10.83,-5.98,-10.92,-9.70,-9.65,-12.37,-13.54
-12.78,-6.07,-8.10,-11.58,-12.20,-12.20,-11.27,-7.66,-8.23,-3.55,-9.12,-9.98,-5.98,-10.38,-10.45,-6.07
-7.44,-6.98,-3.20,-10.31,-12.27,-13.36,-9.32,-3.85,-2.54,-1.93,-2.13,-1.03,-1.32,-0.56,-5.77,-11.18
-13.29,-14.89,-12.63,-10.43,-8.95,-7.14,-11.27,-10.25,-9.67,-5.29,-0.44,-6.38,-3.22,-8.18,-9.44,-5.20
-2.74,-9.71,-8.63,-1.55,-2.34,-1.23,-5.77,-10.31,-9.96,-4.26,-8.16,-8.00,-7.17,-11.70,-4.14,-8.86
-4.69,-9.80,-11.29,-5.23,-7.50,-6.08,NA,NA
>chr1:79539936-79540936
NA,NA,-8.12,-6.78,-0.14,-2.62,-5.33,-8.04,-3.46,-6.62,-3.22,-10.71,-12.85,-10.88,-3.14,-2.98
-3.12,-9.01,-9.26,-6.07,-10.81,-11.93,-11.68,-6.26,-10.74,-10.51,-7.14,-7.88,-8.21,-4.26,-9.96,-9.57
-11.32,-12.20,-14.95,-13.36,-9.32,-3.85,-2.54,-1.93,-1.88,-0.14,-5.54,-2.98,-5.45,-6.75,-5.23,-11.29
-10.22,-6.36,-7.50,-3.31,-7.40,-3.48,-5.45,-5.75,-0.88,-8.15,-4.14,-9.80,-3.85,-2.98,-3.14,-9.90
-9.16,-1.48,-6.64,-7.04,-6.53,-9.91,-10.25,-11.27,-7.14,-8.95,-8.33,-8.11,-3.73,-3.68,-6.76,-1.72
-3.60,-7.79,-4.52,-7.40,-3.48,-5.20,-9.44,-8.01,-1.47,-3.79,-8.30,-8.12,-7.00,-3.52,-10.30,-8.83
-4.26,-8.16,-6.38,-3.73,-10.30,-8.18,-3.46,-10.59,-10.45,-6.26,-11.68,-14.68,-13.29,-10.70,-10.44,-11.31
-10.39,-7.92,-9.05,-10.45,-12.63,-13.36,-10.88,-3.80,-3.80,-10.88,-13.79,-14.89,-12.63,-9.65,-12.37,-12.85
-10.58,-1.56,-1.38,-5.87,-2.98,-5.45,-6.10,-2.40,-10.30,-8.01,-1.56,-1.30,-6.12,-11.58,-10.25,-9.91
-7.12,-10.92,-10.33,-10.31,-2.70,-6.32,-6.43,-7.96,-5.67,-1.48,-8.13,-10.31,-6.61,-3.22,-6.62,-2.40
-10.55,-13.16,-14.68,-11.68,-4.48,-8.48,-6.58,-8.00,-8.16,-3.97,-8.16,-8.60,-7.40,-10.82,-9.43,-10.15
-2.40,-6.62,-3.06,-6.32,-6.08,-6.75,-0.83,-1.30,-6.84,-7.69,-7.14,-10.54,-8.51,-3.55,-8.23,-8.23
-3.20,-7.03,-7.69,-7.14,-12.37,-13.87,-14.95,-14.95,-14.89,-13.79,-10.28,-6.36,-6.36,-0.03,-1.76,-4.91
-9.67,-12.27,-14.89,-13.29,-10.70,-10.70,-13.87,-12.63,-11.61,-7.03,-3.22,-6.62,-2.54,-7.83,-3.31,-7.10
-6.82,-8.28,-7.10,-10.15,-9.26,-6.15,-7.32,-8.30,-8.33,-6.69,-3.37,-5.45,-5.75,-0.44,-5.39,-7.34
-3.90,-7.44,-6.98,-3.22,-6.50,-0.83,-0.83,-6.75,-6.08,-6.32,-3.52,-10.55,-12.76,-13.05,-10.22,-10.82
-10.52,-11.32,-9.57,-9.96,-4.07,-8.11,-6.37,-9.26,-9.01,-2.37,-2.02,-1.44,-4.91,-7.47,-8.30,-10.43
-9.70,-10.72,-4.69,-5.96,-7.21,-10.31,-8.51,-3.55,-10.31,-9.46,-10.83,-5.98,-10.92,-11.93,-14.95,-14.89
-16.51,-13.29,-11.18,-6.61,-3.73,-10.55,-13.16,-14.89,-12.63,-10.43,-10.43,-12.63,-12.09,-10.09,-5.20,-2.74
-9.32,-13.79,-14.68,-10.71,-3.55,-10.31,-10.25,-11.32,-9.57,-8.13,-1.50,-2.38,-3.14,-9.90,-9.12,-3.22
-7.83,-3.11,-7.81,-3.46,-6.62,-3.22,-10.71,-14.68,-16.51,-16.51,-13.29,-12.37,-8.06,-8.52,-7.10,-8.28
-6.43,-6.32,-3.52,-10.55,-11.93,-11.68,-4.26,-7.55,-11.34,-9.98,-10.43,-8.33,-7.00,-6.15,-8.13,-7.37
-6.15,-7.81,-8.23,-3.20,-6.61,-11.58,-12.20,-14.95,-13.36,-12.03,-7.48,-7.71,-5.39,-0.90,-6.78,-9.26
-11.35,-10.51,-8.06,-8.52,-7.40,-7.55,-11.34,-10.52,-9.59,-3.68,-1.60,-6.84,-8.20,-7.00,-6.05,-6.62
-2.78,-8.23,-7.66,-11.27,-9.98,-9.65,-10.51,-11.35,-10.22,-8.52,-8.33,-10.43,-12.63,-13.36,-10.28,-5.98
-10.24,-7.38,-0.14,-1.32,-1.44,-5.28,-7.34,-3.90,-8.26,-11.61,-9.98,-11.32,-11.32,-9.98,-9.65,-11.27
-9.98,-9.65,-11.27,-9.98,-10.43,-10.43,-9.98,-11.32,-11.32,-9.98,-10.43,-8.33,-7.00,-6.07,-10.83,-10.01
-10.43,-10.43,-9.98,-11.32,-11.32,-9.98,-11.61,-6.84,-1.60,-3.60,-6.69,-2.70,-8.23,-8.30,-10.43,-9.98
-11.32,-11.32,-9.98,-11.61,-8.26,-3.97,-7.55,-11.34,-10.52,-9.02,-6.37,-8.11,-4.07,-9.96,-9.57,-11.32
-9.98,-10.43,-10.43,-12.63,-13.87,-12.37,-9.65,-9.98,-11.32,-10.70,-13.87,-12.63,-10.43,-10.43,-9.70,-10.60
-3.80,-3.80,-10.88,-13.36,-12.27,-9.91,-6.15,-9.02,-11.76,-14.89,-16.51,-13.79,-10.28,-5.98,-10.83,-9.46
-9.51,-6.85,-9.62,-11.71,-11.70,-7.48,-7.71,-5.39,-0.90,-5.92,-3.60,-1.60,-6.84,-11.61,-12.63,-13.87
-10.70,-10.44,-10.74,-5.42,-8.12,-8.12,-7.82,-6.82,-8.28,-7.48,-10.72,-10.21,-6.26,-10.74,-10.44,-11.32
-12.20,-11.93,-11.94,-7.48,-8.49,-3.62,-6.61,-11.18,-13.87,-14.95,-11.18,-10.15,-3.46,-10.71,-11.93,-10.81
-6.21,-7.04,-6.64,-1.54,-6.87,-11.61,-12.63,-13.87,-10.70,-9.57,-9.96,-6.26,-12.78,-13.10,-9.32,-3.85
-2.76,-1.20,-7.34,-9.26,-11.35,-10.51,-9.65,-12.63,-14.89,-16.51,-13.29,-11.89,-7.55,-4.26,-11.68,-11.93
-10.81,-5.98,-10.28,-12.85,-11.68,-4.48,-7.40,-2.94,-2.02,-1.44,-4.91,-7.47,-8.30,-10.43,-9.98,-11.32
-10.44,-11.35,-9.26,-8.12,-4.20,-7.55,-10.83,-10.74,-6.26,-11.68,-12.85,-11.89,-7.55,-4.20,-8.12,-9.26
-11.35,-10.44,-11.32,-9.98,-10.43,-8.95,-8.95,-8.33,-8.11,-3.68,-1.47,-8.63,-9.90,-3.36,-1.60,-6.84
-8.20,-7.00,-6.07,-10.24,-8.83,-6.26,-10.74,-10.83,-7.55,-6.58,-9.33,-8.16,-8.48,-4.24,-8.26,-7.69
-7.14,-12.37,-13.29,-14.68,-10.71,-3.55,-8.23,-7.66,-12.37,-13.54,-13.15,-10.04,-4.79,-5.99,-8.36,-10.45
-12.63,-13.87,-12.37,-7.14,-8.95,-10.43,-9.98,-11.58,-8.10,-4.24,-7.10,-6.82,-8.11,-3.96,-7.79,-3.20
-2.98,-4.03,-7.33,-8.16,-9.33,-8.12,-6.78,-0.90,-4.88,-9.44,-8.83,-4.48,-7.68,-3.79,-0.94,-6.75
-6.08,-7.10,-4.20,-7.55,-11.89,-13.87,-11.76,-10.82,-10.22,-11.35,-10.83,-7.21,-5.43,-1.54,-6.87,-11.61
-12.63,-14.89,-16.51,-13.29,-11.18,-8.10,-3.97,-8.21,-10.45,-9.98,-11.27,-9.65,-9.98,-11.32,-11.32,-9.98
-10.43,-8.95,-7.88,-8.21,-3.05,-7.50,-6.05,-7.37,-8.13,-6.53,-7.04,-5.89,-2.62,-0.03,-6.36,-6.05
-7.00,-8.20,-7.03,-3.20,-7.85,-8.65,-10.22,-13.05,-13.54,-11.89,-7.55,-6.58,-9.33,-8.83,-10.82,-10.52
-11.58,-6.61,-3.62,-7.81,-3.90,-8.26,-11.61,-9.98,-11.34,-7.55,-7.17,-11.94,-11.93,-14.95,-14.89,-13.29
-12.37,-7.14,-8.95,-8.30,-7.32,-6.53,-7.04,-6.64,-1.48,-8.13,-9.57,-11.32,-10.52,-10.82,-7.40,-7.55
-11.89,-13.54,-12.78,-6.07,-8.26,-11.61,-12.63,-14.89,-13.29,-12.37,-9.65,-9.98,-11.27,-7.14,-7.88,-8.36
-5.96,-5.00,-7.87,-8.78,-7.92,-8.81,-3.82,-8.51,-9.57,-10.44,-10.74,-6.26,-10.21,-9.98,-5.98,-10.81
-11.93,-10.71,-3.46,-10.30,-8.01,-1.56,-1.30,-6.54,-6.51,-1.39,-4.88,-9.44,-8.01,-1.47,-3.60,-6.69
-3.52,-10.15,-11.18,-11.93,-11.94,-7.17,-8.60,-6.19,-1.54,-5.43,-8.36,-10.45,-9.70,-10.72,-4.69,-5.96
-7.21,-10.31,-8.51,-3.46,-10.15,-10.01,-10.43,-8.33,-6.69,-3.37,-5.45,-6.10,-2.54,-6.62,-2.78,-8.23
-8.30,-10.43,-9.98,-11.32,-11.32,-10.25,-9.91,-6.15,-9.02,-11.76,-14.89,-13.16,-10.09,-4.88,-0.44,-6.38
-3.22,-9.12,-10.72,-8.23,-8.30,-3.79,-1.47,-8.63,-9.98,-7.07,-8.28,-7.25,-9.33,-8.23,-10.72,-9.16
-1.50,-2.34,-1.55,-8.63,-9.71,-3.85,-2.98,-3.12,-9.43,-10.15,-8.83,-9.33,-6.58,-8.60,-8.16,-3.90
-8.11,-6.37,-7.00,-8.42,-8.93,-6.58,-9.33,-8.12,-7.34,-1.38,-0.83,-6.75,-6.05,-9.26,-9.01,-4.33
-8.86,-12.41,-13.54,-10.70,-9.57,-9.96,-4.48,-7.10,-6.21,-10.81,-12.09,-12.27,-9.67,-5.70,-3.48,-7.33
-8.12,-7.34,-1.20,-2.76,-3.85,-9.32,-12.85,-10.71,-3.55,-8.23,-7.66,-10.54,-8.92,-1.55,-2.76,-3.85
-9.71,-9.16,-1.33,-4.81,-6.10,-2.54,-6.50,-0.83,-1.56,-8.92,-10.31,-7.55,-3.05,-7.50,-6.05,-9.26
-9.01,-3.12,-2.98,-3.20,-5.92,-0.90,-5.29,-9.67,-10.25,-11.34,-7.55,-6.49,-7.34,-1.72,-3.79,-8.40
-8.46,-3.36,-5.07,-6.10,-3.46,-8.49,NA,NA
>chr1:80137599-80138599
NA,NA,-11.18,-14.95,-14.89,-13.79,-9.32,-3.45,-2.42,-4.60,-5.75,-0.70,-2.34,-1.20,-6.36,-6.08
-6.36,-0.88,-6.64,-7.11,-2.94,-2.77,-2.52,-3.20,-6.69,-2.70,-10.31,-10.25,-11.27,-8.06,-7.00,-6.05
-6.36,-0.88,-5.67,-7.96,-7.07,-9.98,-9.12,-3.22,-6.62,-2.78,-7.85,-7.48,-3.37,-5.45,-6.10,-3.46
-8.04,-5.99,-4.79,-7.15,-8.11,-5.39,-0.90,-5.54,-3.34,-2.54,-2.54,-3.85,-9.80,-11.69,-10.22,-10.15
-9.01,-4.33,-7.00,-7.04,-6.21,-10.24,-8.01,-1.55,-2.48,-1.88,-0.14,-6.78,-6.88,-8.49,-3.46,-6.62
-3.22,-6.38,-8.16,-3.97,-8.10,-11.18,-13.29,-16.51,-14.89,-12.63,-11.61,-7.03,-3.73,-10.55,-13.16,-16.51
-14.89,-14.95,-12.20,-11.58,-6.12,-1.30,-1.38,-5.87,-2.47,-2.77,-2.89,-3.63,-7.98,-7.87,-5.00,-7.00
-7.11,-4.03,-2.98,-3.13,-2.75,-2.73,-2.52,-3.41,-7.89,-6.64,-1.54,-6.87,-7.69,-7.14,-11.27,-10.25
-9.67,-4.91,-2.42,-2.47,-5.87,-1.38,-1.30,-6.96,-8.16,-3.05,-7.83,-3.06,-6.09,-2.98,-5.45,-5.75
-0.70,-2.34,-1.20,-6.36,-6.08,-6.36,-0.70,-2.38,-3.20,-5.92,-0.90,-4.81,-6.10,-2.40,-10.15,-11.18
-11.93,-10.60,-3.36,-1.47,-10.58,-12.85,-10.70,-10.44,-10.83,-8.86,-4.44,-5.54,-1.28,-2.38,-3.20,-5.92
-1.28,-2.38,-3.20,-6.69,-3.06,-6.38,-0.88,-8.15,-10.83,-10.83,-7.55,-6.49,-8.12,-4.52,-7.10,-6.50
-6.75,-0.53,-3.04,-3.40,-6.12,-6.80,-2.78,-8.23,-7.79,-6.96,-3.81,-4.13,-7.89,-7.00,-5.00,-7.40
-4.52,-7.79,-3.68,-3.74,-7.89,-5.89,-2.37,-2.02,-2.47,-5.87,-1.20,-2.34,-1.28,-5.54,-4.44,-7.00
-7.04,-6.82,-8.28,-6.88,-7.00,-3.06,-6.50,-1.32,-3.56,-6.31,-6.80,-3.46,-7.81,-3.11,-7.83,-3.06
-7.00,-6.88,-8.49,-3.46,-6.62,-6.36,-10.28,-13.79,-16.51,-16.51,-16.51,-16.51,-16.51,-16.51,-16.51,-16.51
-16.51,-14.68,-10.71,-3.46,-10.55,-11.93,-10.71,-3.46,-10.55,-11.93,-10.71,-3.46,-10.55,-11.93,-10.71,-3.46
-10.55,-11.93,-10.71,-3.46,-10.55,-12.76,-13.05,-9.26,-7.34,-1.72,-3.68,-8.11,-8.06,-11.27,-10.52,-9.02
-6.07,-10.24,-8.18,-3.55,-10.31,-12.27,-13.36,-9.32,-2.74,-5.20,-9.91,-10.08,-7.68,-2.37,-2.02,-3.45
-9.80,-11.29,-6.07,-8.10,-10.65,-10.74,-5.23,-7.50,-6.08,-6.32,-2.70,-8.23,-8.30,-10.43,-9.70,-10.72
-2.74,-5.20,-9.61,-11.18,-11.18,-9.61,-5.20,-2.74,-9.71,-10.21,-4.26,-7.55,-11.89,-12.85,-10.71,-3.55
-10.31,-10.25,-11.27,-7.14,-8.95,-8.95,-7.88,-8.93,-7.40,-8.52,-8.06,-11.27,-9.98,-10.43,-8.30,-7.32
-7.12,-9.98,-10.21,-4.26,-7.55,-11.89,-13.87,-14.95,-14.95,-13.87,-12.37,-7.14,-7.14,-11.27,-9.98,-10.43
-8.30,-7.32,-7.12,-10.28,-13.36,-12.63,-9.65,-12.37,-13.29,-16.51,-14.89,-12.63,-10.43,-8.33,-8.52,-7.40
-7.55,-10.31,-8.51,-3.46,-10.55,-13.16,-14.89,-12.63,-9.65,-10.54,-8.13,-1.33,-4.88,-9.91,-10.91,-10.17
-10.72,-10.21,-6.26,-10.74,-10.65,-8.10,-3.97,-8.16,-8.12,-5.43,-1.48,-9.21,-14.68,-16.51,-16.51,-13.29
-10.70,-10.70,-13.29,-14.47,-13.05,-9.26,-7.00,-3.97,-8.49,-6.88,-7.00,-2.70,-10.31,-10.25,-11.58,-8.10
-3.90,-8.11,-7.07,-9.98,-9.12,-3.46,-10.55,-13.16,-14.89,-12.63,-9.65,-12.37,-13.87,-12.63,-11.61,-7.03
-3.73,-10.55,-13.16,-14.89,-14.95,-11.93,-10.92,-6.36,-7.50,-3.05,-8.16,-8.16,-4.20,-8.12,-9.26,-11.35
-10.44,-11.32,-9.98,-10.43,-10.43,-9.98,-11.32,-11.32,-10.25,-9.91,-6.15,-7.00,-8.06,-12.37,-12.85,-9.21
-1.33,-5.39,-7.55,-5.67,-1.68,-6.78,-6.49,-8.93,-10.45,-9.98,-11.32,-9.57,-9.96,-4.48,-7.68,-3.79
-1.60,-6.96,-8.16,-3.97,-8.10,-11.58,-9.98,-9.65,-12.37,-13.29,-14.47,-12.78,-6.07,-8.10,-11.58,-9.98
-9.65,-12.37,-13.29,-14.89,-12.63,-10.43,-10.43,-12.63,-14.89,-13.29,-10.70,-10.70,-13.87,-12.63,-11.61,-7.03
-3.73,-10.55,-13.16,-16.51,-14.89,-12.63,-9.65,-11.27,-12.20,-12.20,-11.27,-9.65,-9.98,-11.27,-9.65,-9.70
-10.60,-3.36,-1.60,-6.84,-7.69,-7.14,-12.37,-12.85,-10.58,-1.47,-3.36,-9.90,-10.21,-4.48,-7.40,-5.00
-6.17,-7.96,-6.43,-5.31,-1.68,-5.43,-7.21,-11.89,-13.29,-14.47,-13.05,-10.17,-11.94,-9.70,-9.65,-10.54
-8.92,-1.56,-1.56,-8.92,-9.57,-11.32,-10.52,-9.59,-3.73,-3.68,-5.92,-1.68,-6.64,-7.04,-6.21,-10.81
-11.93,-10.71,-3.22,-6.62,-2.54,-6.62,-2.54,-7.83,-5.23,-10.74,-10.44,-11.32,-9.98,-9.65,-12.37,-13.87
-14.95,-11.93,-10.92,-5.98,-10.81,-13.16,-14.89,-14.95,-14.95,-13.36,-10.28,-5.98,-10.81,-13.16,-14.89,-12.63
-10.45,-9.05,-7.22,-3.93,-1.63,-6.12,-11.18,-13.29,-14.89,-11.76,-8.98,-3.12,-2.54,-2.72,-3.58,-3.26
-3.53,-5.89,-7.89,-4.13,-4.13,-4.55,-6.56,-7.11,-4.03,-2.76,-0.53,-6.75,-6.50,-8.08,-8.78,-7.92
-8.81,-3.97,-7.00,-6.49,-7.55,-10.83,-10.83,-7.68,-2.37,-2.02,-2.47,-5.87,-1.72,-3.79,-7.68,-4.48
-11.68,-12.85,-9.32,-3.85,-2.98,-3.20,-5.92,-1.28,-2.20,-2.72,-3.40,-6.12,-6.32,-0.70,-2.82,-3.13
-3.15,-6.07,-8.11,-7.15,-3.36,-4.49,-7.56,-7.81,-6.53,-7.82,-8.23,-10.72,-9.16,-1.48,-5.67,-7.96
-6.43,-5.31,-0.90,-4.81,-6.10,-2.78,-7.85,-7.48,-3.37,-5.45,-6.10,-3.46,-8.04,-6.17,-4.33,-7.48
-7.65,-5.29,-0.90,-5.54,-3.34,-2.76,-1.22,-6.12,-10.65,-11.35,-9.40,-9.43,-8.46,-4.79,-6.56,-7.04
-6.21,-10.81,-12.76,-12.41,-7.68,-2.37,-1.95,-2.81,-7.15,-8.81,-3.46,-6.62,-3.22,-6.38,-8.16,-3.97
-8.10,-11.18,-13.29,-16.51,-14.89,-12.63,-10.45,-8.93,-7.17,-12.03,-13.79,-16.51,-16.51,-14.89,-14.95,-12.20
-11.58,-6.12,-1.22,-3.04,-3.58,-3.26,-2.56,-4.60,-6.75,-3.31,-7.10,-6.50,-7.50,-3.31,-7.40,-4.03
-2.98,-3.13,-2.75,-2.73,-2.89,-3.39,-3.39,-2.82,-1.28,-6.78,-6.49,-8.60,-8.16,-3.90,-7.34,-5.28
-2.42,-2.47,-5.87,-1.38,-1.30,-6.96,-8.16,-4.26,-8.83,-9.80,-6.08,-3.04,-5.07,-5.75,-0.70,-2.34
-1.20,-6.36,-6.08,-6.36,-0.70,-2.38,-3.20,-5.92,-0.90,-4.81,-6.10,-2.40,-10.15,-9.43,-8.98,-3.12
-2.98,-3.63,-7.98,-8.08,-6.21,-10.38,-10.08,-7.68,-3.53,-3.26,-3.26,-2.56,-4.60,-5.75,-0.70,-2.82
-3.13,-3.15,-5.07,-6.07,-0.83,-1.56,-8.63,-9.90,-3.80,-3.68,-7.79,-4.52,-7.10,-6.82,-7.96,-5.33
-3.38,-3.45,-9.71,-9.12,-3.55,-8.23,-7.79,-6.96,-3.56,-1.32,-6.07,-5.45,-3.48,-7.40,-4.52,-7.79
-3.85,-3.94,-3.87,-1.32,-6.07,-5.45,-2.98,-5.87,-1.20,-2.34,-1.28,-5.54,-2.47,-2.77,-2.89,-2.99
-6.90,-8.25,-6.88,-7.00,-3.06,-6.50,-1.32,-3.56,-6.31,-6.80,-3.46,-7.81,-3.11,-6.75,-5.07,-3.36
-7.15,-8.81,-3.46,-6.62,-6.36,-10.28,-13.79,-16.51,-16.51,-16.51,-16.51,-16.51,-16.51,-16.51,-16.51,-16.51
-16.51,-16.51,-16.51,-16.51,-16.51,-16.51,-14.68,-10.71,-3.46,-10.55,-11.93,-10.71,-3.46,-10.55,-13.16,-16.51
-16.51,-14.68,-10.71,-3.46,-10.55,-13.16,-14.89,-12.63,-10.45,-8.21,-4.20,-8.12,-6.49,-7.55,-11.89,-13.29
-14.89,-11.76,-9.02,-6.07,-10.24,-8.01,-1.47,-3.68,-9.43,-9.26,-6.05,-6.62,-3.46,-8.49,-7.48,-12.03
-12.85,-10.71,-3.55,-8.23,-8.88,-7.03,-3.73,-10.55,-13.16,-16.51,-14.89,-12.63,-10.43,-8.33,-7.00,-6.05
-6.62,-2.54,-6.50,-0.83,-1.38,-6.36,NA,NA
>chr1:81394771-81395771
NA,NA,-6.08,-6.36,-0.70,-2.38,-3.20,-5.92,-0.90,-4.81,-6.10,-2.40,-10.15,-9.43,-8.98,-3.12
-2.98,-3.63,-7.98,-8.08,-6.21,-10.38,-10.08,-7.68,-3.53,-3.26,-3.58,-3.11,-3.20,-5.92,-1.68,-6.64
-7.11,-3.48,-5.45,-6.07,-0.83,-1.56,-8.63,-9.90,-3.80,-3.68,-7.79,-4.52,-7.10,-6.50,-7.50,-3.11
-8.11,-7.07,-9.98,-9.12,-3.55,-8.23,-8.88,-6.84,-1.60,-3.79,-7.89,-7.00,-4.69,-10.72,-10.42,-9.59
-3.73,-3.74,-7.68,-3.31,-6.75,-5.45,-2.98,-5.87,-1.20,-2.34,-1.28,-5.54,-2.47,-2.77,-2.89,-2.99
-6.90,-8.25,-6.88,-7.00,-3.06,-6.50,-0.94,-3.36,-9.90,-9.12,-3.82,-7.81,-3.11,-6.75,-5.45,-3.37
-7.48,-7.85,-2.78,-6.62,-6.36,-10.28,-13.79,-16.51,-16.51,-14.89,-12.63,-9.65,-12.37,-13.87,-12.63,-9.65
-10.51,-10.74,-6.07,-8.10,-11.18,-13.29,-14.89,-12.63,-9.65,-12.37,-13.87,-12.63,-9.65,-12.37,-13.87,-12.63
-9.65,-12.37,-13.87,-12.63,-9.65,-12.37,-13.87,-12.63,-10.45,-8.93,-7.40,-8.52,-8.06,-12.37,-13.29,-14.89
-12.63,-9.65,-11.27,-9.98,-9.65,-12.37,-13.87,-12.63,-9.65,-12.37,-13.29,-14.89,-12.63,-9.65,-11.27,-9.98
-9.65,-11.27,-10.25,-10.31,-3.20,-7.03,-11.61,-10.01,-10.83,-6.21,-7.10,-4.24,-8.10,-11.58,-12.20,-14.95
-13.36,-10.28,-5.98,-10.83,-10.01,-10.43,-10.43,-9.98,-11.58,-5.77,-1.54,-8.15,-12.41,-13.10,-10.28,-5.98
-10.81,-12.76,-12.78,-6.26,-8.83,-10.24,-6.21,-7.82,-8.16,-9.33,-8.83,-10.82,-10.42,-11.94,-7.17,-8.93
-8.06,-7.47,-5.29,-0.90,-6.78,-9.26,-13.05,-13.54,-10.70,-11.32,-12.20,-14.95,-12.09,-10.81,-6.07,-9.02
-10.52,-11.34,-7.55,-3.05,-7.83,-3.22,-10.71,-12.85,-10.28,-5.98,-10.81,-12.09,-12.63,-10.43,-10.43,-12.63
-13.87,-12.37,-9.65,-10.01,-10.83,-5.98,-10.22,-11.69,-10.22,-10.82,-10.52,-11.34,-7.55,-4.26,-8.83,-10.30
-3.52,-6.09,-3.34,-2.98,-3.14,-10.60,-10.42,-9.59,-3.68,-1.60,-6.84,-8.20,-8.52,-7.40,-8.93,-8.06
-8.23,-3.55,-10.71,-14.68,-16.51,-13.29,-10.70,-10.70,-13.87,-12.63,-10.45,-8.36,-5.96,-4.69,-9.32,-13.36
-11.76,-8.98,-3.37,-5.70,-7.65,-7.37,-6.07,-10.38,-10.45,-5.42,-7.24,-2.98,-5.20,-10.09,-12.76,-13.05
-10.22,-8.52,-8.33,-8.30,-8.23,-2.70,-6.69,-3.60,-1.47,-10.58,-11.93,-10.81,-5.98,-9.98,-10.21,-4.48
-7.68,-3.41,-2.38,-1.23,-6.87,-7.69,-7.88,-9.05,-6.48,-6.66,-9.80,-8.18,-3.22,-6.38,-0.70,-2.38
-3.20,-5.92,-1.28,-2.34,-1.20,-6.36,-6.43,-8.28,-7.10,-10.15,-9.43,-3.68,-1.72,-6.36,-5.95,-10.38
-10.91,-9.26,-8.12,-5.42,-10.74,-10.83,-7.55,-4.26,-9.96,-10.31,-7.55,-6.58,-8.57,-6.64,-1.54,-6.19
-8.60,-6.49,-8.12,-5.42,-12.78,-14.47,-13.16,-10.55,-3.52,-6.69,-3.60,-1.47,-8.92,-10.54,-7.14,-8.95
-10.43,-10.01,-9.61,-5.20,-3.37,-8.98,-10.52,-11.27,-8.06,-8.52,-10.22,-10.91,-10.38,-5.98,-10.92,-11.93
-12.20,-11.27,-7.66,-8.23,-2.70,-6.32,-5.95,-10.81,-12.76,-13.05,-10.22,-10.15,-10.15,-7.10,-8.49,-3.62
-6.38,-8.07,-5.01,-3.38,-2.37,-9.01,-9.43,-3.73,-3.73,-8.11,-8.06,-12.37,-13.29,-14.89,-14.95,-12.20
-11.27,-9.65,-9.98,-11.58,-8.10,-4.24,-8.48,-6.58,-7.55,-11.89,-13.29,-14.89,-12.63,-9.65,-11.27,-12.20
-14.95,-13.36,-12.03,-7.48,-8.49,-3.62,-6.61,-11.58,-10.52,-9.02,-6.07,-10.38,-10.91,-9.40,-9.33,-8.83
-10.15,-9.26,-6.15,-7.32,-7.66,-11.27,-10.52,-9.59,-3.68,-1.72,-6.36,-5.95,-10.81,-12.09,-14.95,-14.95
-13.36,-12.03,-7.17,-7.55,-11.34,-12.20,-14.95,-14.89,-16.51,-16.51,-13.29,-10.70,-10.70,-13.87,-11.76,-10.82
-8.83,-9.33,-6.58,-8.00,-8.00,-6.49,-7.34,-1.38,-0.83,-6.75,-6.36,-10.28,-13.79,-16.51,-14.89,-14.95
-12.20,-11.32,-11.32,-10.52,-10.82,-10.22,-11.35,-10.44,-11.32,-9.98,-10.43,-10.43,-9.70,-11.94,-7.17,-8.93
-10.45,-12.63,-12.09,-10.55,-3.73,-6.61,-11.58,-12.20,-11.18,-10.83,-5.98,-10.28,-13.79,-14.89,-11.76,-9.02
-6.15,-8.13,-8.65,-7.40,-8.93,-10.45,-12.63,-14.89,-13.29,-11.18,-8.10,-3.97,-8.16,-6.38,-3.73,-10.30
-8.18,-3.22,-6.38,-0.70,-2.34,-1.22,-6.12,-11.58,-9.98,-9.65,-11.27,-10.25,-10.31,-3.20,-6.98,-6.54
-1.60,-3.60,-6.69,-3.52,-10.15,-10.01,-11.61,-6.87,-1.23,-2.34,-1.55,-8.92,-9.57,-11.32,-9.98,-9.65
-11.27,-9.98,-10.43,-8.95,-7.14,-11.27,-10.25,-9.91,-6.15,-7.00,-8.33,-10.43,-12.63,-13.87,-12.37,-9.65
-9.70,-10.60,-3.36,-1.47,-8.01,-9.44,-4.39,-2.42,-2.94,-7.11,-7.00,-4.44,-5.54,-1.28,-2.20,-1.93
-2.77,-2.37,-7.48,-7.65,-5.70,-3.37,-9.01,-9.01,-2.37,-2.77,-2.52,-3.12,-9.59,-11.76,-13.87,-12.37
-8.06,-8.52,-10.22,-13.05,-14.47,-13.29,-12.37,-8.06,-8.52,-10.22,-13.05,-14.47,-13.79,-10.28,-7.07,-7.96
-5.67,-1.54,-5.77,-11.58,-12.20,-12.20,-11.34,-7.21,-5.96,-4.69,-9.32,-13.79,-14.89,-14.95,-11.18,-10.83
-5.95,-5.31,-1.68,-5.43,-8.36,-8.42,-7.00,-6.15,-7.32,-8.06,-8.21,-4.20,-8.12,-8.12,-7.33,-5.00
-7.00,-7.04,-6.21,-10.83,-9.46,-9.91,-6.15,-7.00,-8.20,-7.03,-3.73,-10.55,-12.09,-12.63,-9.65,-12.37
-13.29,-14.89,-14.95,-11.18,-9.61,-4.39,-1.76,-0.03,-6.38,-3.22,-6.98,-6.98,-3.73,-10.55,-12.09,-14.95
-12.20,-11.27,-7.66,-8.23,-3.20,-7.03,-11.61,-12.63,-13.87,-11.89,-7.55,-7.17,-12.03,-13.36,-14.95,-12.20
-11.32,-10.44,-10.83,-8.86,-4.33,-8.98,-11.76,-14.89,-13.29,-10.70,-10.70,-12.85,-10.71,-3.55,-8.23,-7.66
-12.37,-13.29,-14.68,-11.68,-4.26,-8.16,-8.00,-7.40,-8.52,-8.42,-8.93,-6.49,-6.78,-0.90,-5.29,-7.56
-7.81,-7.12,-10.92,-11.93,-14.95,-14.89,-16.51,-13.16,-10.55,-2.40,-6.62,-3.06,-7.00,-9.26,-10.91,-9.91
-5.20,-3.37,-8.98,-11.76,-13.87,-12.37,-7.14,-8.95,-8.95,-7.14,-11.27,-10.52,-9.02,-6.15,-9.91,-12.27
-14.89,-16.51,-13.29,-10.70,-11.32,-12.20,-12.20,-11.34,-7.55,-3.97,-8.16,-8.07,-5.96,-4.69,-10.72,-9.70
-10.43,-8.33,-8.52,-7.10,-8.28,-6.43,-5.31,-1.68,-6.64,-8.57,-7.25,-8.49,-3.82,-9.12,-10.72,-7.48
-7.71,-5.39,-1.39,-6.51,-6.54,-1.30,-0.83,-6.75,-6.05,-7.00,-8.06,-12.37,-12.85,-9.21,-1.50,-2.34
-0.53,-6.75,-6.08,-6.32,-3.52,-10.30,-8.83,-4.26,-7.55,-11.34,-10.25,-10.31,-2.70,-7.00,-9.26,-13.05
-14.47,-13.79,-12.03,-10.17,-13.05,-13.54,-12.37,-7.14,-8.95,-10.43,-9.98,-11.34,-7.21,-5.96,-4.69,-10.72
-10.42,-9.59,-3.68,-1.60,-6.84,-11.61,-12.63,-13.87,-10.70,-10.70,-13.29,-16.51,-14.68,-11.68,-6.26,-10.45
-10.59,-3.52,-6.09,-2.47,-2.77,-2.52,-3.14,-9.90,-10.21,-4.26,-7.55,-10.83,-11.35,-9.40,-8.57,-7.00
-4.44,-5.87,-1.20,-2.76,-3.85,-9.32,-13.36,-11.76,-9.02,-6.15,-7.32,-8.88,-7.03,-3.73,-10.15,-10.01
-11.61,-7.03,-3.73,-10.15,-9.43,-10.82,-7.10,-8.49,-3.62,-6.38,-8.60,-6.49,-7.34,-1.20,-2.34,-1.50
-7.38,-10.24,-6.07,-7.00,-8.33,-8.30,-7.47,-4.91,-1.44,-1.03,-1.95,-2.92,-6.08,-9.80,-8.01,-1.47
-3.36,-10.60,-9.70,-9.65,-11.27,-12.20,-14.95,-13.36,-9.32,-3.85,-2.98,-3.14,-10.75,-4.14,-8.86,-4.33
-7.48,-7.65,-5.70,-2.74,-9.71,-9.12,-3.46,-10.55,-13.16,-16.51,-16.51,-16.51,-14.89,-14.95,-14.95,-13.36
-12.03,-10.17,-13.05,-14.47,-16.51,-16.51,NA,NA
>chr1:83215909-83216909
NA,NA,-3.97,-8.49,-6.88,-7.00,-3.52,-10.55,-12.76,-12.78,-5.23,-7.50,-6.08,-7.10,-4.20,-7.55
-10.83,-10.74,-5.23,-7.50,-6.08,-5.31,-0.90,-5.29,-7.47,-7.66,-12.37,-13.87,-12.27,-10.31,-2.78,-6.62
-6.36,-9.98,-10.21,-6.26,-10.74,-10.65,-6.61,-3.73,-10.59,-10.45,-5.42,-8.12,-8.12,-7.82,-6.21,-10.38
-10.91,-10.22,-10.15,-10.15,-10.22,-13.05,-13.54,-12.37,-9.65,-9.98,-11.32,-10.70,-13.29,-16.51,-14.47,-12.78
-6.07,-8.16,-8.16,-4.20,-7.79,-3.60,-1.72,-7.34,-8.12,-7.82,-6.53,-8.13,-7.48,-4.33,-7.00,-8.57
-8.16,-7.33,-3.48,-5.78,-7.71,-7.10,-8.52,-8.42,-8.36,-5.43,-1.48,-9.16,-9.98,-7.12,-8.13,-7.48
-4.33,-8.86,-12.41,-14.47,-13.16,-10.81,-5.98,-10.28,-13.36,-14.95,-11.18,-10.83,-6.07,-7.37,-8.32,-6.85
-7.95,-8.40,-3.79,-1.47,-8.92,-10.31,-7.55,-6.58,-9.33,-8.23,-11.94,-11.93,-11.18,-10.83,-5.95,-7.10
-4.52,-7.10,-6.50,-6.36,-0.03,-1.76,-4.91,-7.47,-8.06,-8.93,-7.17,-11.94,-10.33,-10.31,-2.70,-7.00
-8.12,-8.30,-3.74,-3.73,-9.59,-10.42,-10.92,-7.07,-8.11,-3.11,-7.83,-3.22,-6.38,-8.07,-5.43,-1.48
-8.13,-10.54,-8.06,-8.52,-7.40,-8.00,-8.16,-3.97,-8.10,-11.58,-10.52,-8.98,-3.12,-2.76,-0.53,-6.50
-3.22,-8.18,-10.30,-3.46,-10.71,-14.68,-16.51,-16.51,-13.16,-10.09,-5.20,-2.74,-10.72,-9.70,-10.45,-8.21
-4.26,-11.68,-12.85,-10.88,-3.80,-3.74,-7.68,-4.48,-9.96,-10.31,-6.61,-3.62,-8.49,-7.48,-12.03,-13.10
-13.05,-10.22,-10.15,-10.15,-7.10,-8.49,-3.46,-6.62,-6.50,-7.82,-8.83,-8.52,-8.33,-8.33,-8.52,-10.22
-13.05,-14.47,-16.51,-13.79,-10.28,-6.36,-7.50,-3.31,-7.40,-2.94,-3.38,-5.33,-7.55,-5.78,-3.48,-7.40
-4.48,-9.96,-9.57,-10.70,-13.87,-14.95,-12.20,-11.34,-7.55,-6.58,-8.57,-7.00,-4.33,-6.69,-8.42,-8.93
-7.17,-12.03,-13.10,-12.78,-6.26,-8.83,-9.44,-5.20,-3.37,-9.01,-9.01,-3.37,-5.45,-6.10,-2.54,-6.62
-2.54,-6.62,-2.40,-10.55,-12.76,-12.41,-8.86,-4.69,-9.32,-13.79,-14.89,-12.63,-9.65,-12.37,-12.85,-11.68
-4.07,-7.81,-3.62,-6.38,-8.60,-6.49,-7.34,-1.72,-3.68,-9.59,-11.76,-12.09,-10.55,-2.40,-6.62,-6.05
-9.02,-10.52,-11.58,-5.77,-1.23,-2.20,-1.93,-2.73,-2.81,-10.04,-11.71,-10.75,-3.14,-2.38,-1.28,-5.31
-6.55,-9.91,-12.27,-14.89,-13.16,-10.81,-6.07,-9.02,-10.52,-11.58,-5.77,-1.23,-2.20,-2.20,-1.28,-6.78
-9.26,-11.69,-10.75,-3.14,-2.38,-0.70,-6.38,-2.54,-6.62,-2.54,-6.62,-2.54,-6.62,-6.05,-9.02,-10.52
-11.58,-5.77,-1.23,-2.20,-1.93,-2.77,-2.94,-7.40,-4.52,-7.79,-3.20,-2.38,-1.28,-5.54,-4.44,-8.86
-12.41,-14.47,-13.16,-10.81,-6.21,-7.10,-4.52,-7.79,-3.20,-2.38,-1.23,-5.77,-10.31,-8.92,-1.56,-1.56
-8.01,-10.24,-6.07,-9.02,-10.52,-11.58,-5.77,-1.23,-2.20,-2.20,-1.28,-6.78,-9.26,-11.69,-10.75,-3.14
-2.38,-1.28,-5.31,-6.43,-8.11,-4.07,-11.68,-14.68,-13.29,-12.37,-9.65,-9.98,-11.58,-5.77,-1.54,-5.43
-8.12,-8.00,-7.40,-10.82,-10.52,-11.34,-7.21,-5.43,-1.68,-5.31,-6.55,-9.91,-9.46,-10.15,-3.46,-8.51
-10.54,-9.65,-9.98,-11.58,-5.77,-1.23,-2.20,-2.20,-1.28,-5.31,-6.55,-8.13,-7.60,-3.12,-2.38,-1.28
-5.31,-6.55,-9.91,-12.27,-12.09,-10.55,-3.46,-10.71,-14.68,-13.79,-9.32,-2.74,-5.78,-7.55,-5.33,-2.62
-0.03,-6.32,-6.12,-3.40,-3.11,-3.41,-8.30,-8.83,-10.15,-9.01,-2.37,-2.02,-2.13,-1.93,-2.54,-3.34
-5.87,-1.72,-3.79,-7.68,-4.48,-9.96,-10.54,-9.65,-9.70,-11.94,-7.48,-8.28,-6.37,-9.26,-9.01,-3.12
-2.76,-1.20,-5.87,-4.44,-8.86,-12.41,-13.54,-12.37,-9.65,-9.70,-10.72,-4.69,-8.86,-4.14,-11.70,-10.17
-11.69,-10.22,-7.07,-8.11,-3.96,-8.12,-6.88,-8.49,-3.82,-10.71,-11.93,-10.09,-4.39,-1.76,-0.56,-5.77
-11.18,-13.87,-14.95,-14.95,-13.36,-12.03,-10.17,-11.35,-10.51,-7.14,-7.14,-10.51,-10.83,-8.86,-4.44,-6.09
-3.52,-10.15,-11.18,-11.18,-9.61,-4.88,-1.39,-5.77,-10.31,-9.96,-6.26,-12.78,-12.76,-10.55,-3.46,-8.51
-10.54,-8.06,-8.11,-3.12,-2.52,-2.77,-3.45,-10.72,-10.42,-9.02,-6.05,-6.62,-2.54,-6.38,-0.70,-2.38
-3.41,-8.30,-8.23,-10.72,-10.21,-4.26,-7.55,-11.89,-12.85,-10.71,-3.22,-6.62,-2.40,-10.55,-12.09,-14.95
-14.95,-14.89,-13.16,-10.81,-6.21,-7.82,-8.23,-11.94,-9.70,-9.65,-12.37,-12.85,-9.21,-1.50,-2.38,-3.12
-9.43,-10.15,-10.22,-13.05,-13.10,-10.28,-5.98,-10.81,-12.76,-12.41,-8.15,-1.54,-6.51,-6.51,-1.23,-2.38
-3.12,-7.60,-7.65,-4.91,-1.44,-2.02,-2.94,-7.33,-8.83,-8.65,-7.65,-5.70,-3.37,-8.98,-10.42,-10.92
-7.12,-7.32,-7.66,-11.27,-12.20,-12.20,-11.32,-11.32,-12.20,-12.20,-11.58,-6.12,-1.22,-2.34,-1.50,-9.21
-14.68,-16.51,-13.29,-10.70,-10.70,-13.29,-16.51,-14.89,-14.95,-14.95,-13.36,-10.28,-5.98,-10.24,-8.83,-6.26
-11.29,-10.22,-7.12,-8.13,-8.65,-7.40,-7.55,-11.89,-13.87,-14.95,-14.95,-14.89,-13.16,-10.81,-5.98,-10.28
-13.36,-12.27,-9.91,-6.55,-6.36,-1.72,-3.79,-8.30,-8.83,-10.15,-9.43,-3.12,-2.98,-4.03,-7.33,-8.83
-10.15,-9.26,-6.07,-10.81,-12.09,-12.63,-10.45,-8.36,-5.01,-2.62,-0.14,-9.16,-9.90,-3.80,-3.68,-6.76
-1.72,-3.60,-6.69,-3.52,-10.15,-9.43,-9.02,-6.07,-10.81,-13.16,-16.51,-16.51,-16.51,-16.51,-16.51,-14.89
-11.76,-9.59,-3.12,-2.98,-3.12,-8.98,-10.52,-11.32,-11.32,-12.20,-14.95,-13.36,-10.28,-5.98,-10.83,-11.18
-11.18,-10.83,-6.07,-9.02,-11.76,-13.36,-10.28,-5.98,-10.83,-11.18,-11.93,-10.72,-2.74,-5.20,-9.91,-10.91
-10.17,-12.03,-13.79,-16.51,-14.89,-12.63,-9.65,-11.27,-12.20,-14.95,-13.87,-10.70,-10.70,-13.87,-14.95,-12.20
-11.27,-8.06,-8.52,-10.22,-11.35,-10.51,-9.65,-9.98,-11.58,-5.77,-1.54,-8.15,-10.83,-10.44,-11.32,-12.20
-12.20,-11.32,-9.57,-9.96,-4.26,-8.21,-10.45,-12.63,-14.89,-13.29,-12.37,-9.65,-12.63,-14.89,-13.16,-10.55
-3.73,-7.03,-11.61,-9.98,-11.34,-7.55,-7.40,-10.82,-11.76,-13.87,-11.89,-7.55,-4.26,-9.96,-10.54,-9.65
-9.98,-11.34,-7.55,-6.58,-9.33,-8.83,-10.82,-10.42,-10.72,-3.45,-2.42,-4.39,-10.09,-12.09,-12.27,-9.91
-6.55,-7.10,-4.52,-7.10,-6.82,-7.96,-5.67,-1.48,-9.21,-12.85,-12.03,-7.48,-8.28,-6.82,-7.82,-8.23
-11.94,-10.42,-10.82,-8.83,-9.33,-7.25,-8.49,-3.82,-10.71,-14.68,-13.79,-12.03,-7.17,-7.55,-11.34,-12.20
-12.20,-11.34,-7.55,-7.17,-12.03,-13.79,-14.47,-13.05,-9.26,-7.00,-3.52,-10.15,-10.01,-10.45,-8.93,-6.49
-8.12,-5.42,-12.78,-13.54,-11.18,-8.10,-4.24,-8.48,-7.25,-8.28,-6.37,-9.02,-10.52,-11.32,-11.32,-12.20
-14.95,-13.87,-12.37,-9.65,-10.01,-10.83,-5.98,-10.28,-13.36,-12.63,-9.65,-12.37,-13.29,-14.47,-12.78,-6.07
-7.44,-6.98,-3.20,-10.31,-10.33,-10.92,-7.12,-7.32,-8.88,-8.26,-6.07,-10.74,-10.44,-9.57,-8.92,-1.55
-2.76,-3.12,-7.48,-7.85,-3.55,-8.51,-9.57,-11.32,-10.25,-9.67,-5.70,-2.74,-9.32,-13.36,-14.95,-11.18
-10.83,-5.98,-10.92,-10.42,-10.82,-7.40,-8.93,-10.45,-12.63,-13.87,-12.37,-7.14,-7.14,-12.37,-13.87,-12.63
-11.61,-7.03,-3.73,-10.55,-13.16,-14.89,-12.63,-11.61,-8.26,-3.97,-8.21,-7.88,-8.95,-10.43,-9.98,-11.27
-8.06,-8.11,-3.73,-3.74,-8.30,-8.83,NA,NA
>chr1:83853523-83854523
NA,NA,-6.07,-8.16,-8.16,-3.05,-6.75,-4.60,-1.76,-0.56,-6.87,-7.69,-7.14,-11.27,-12.20,-11.18
-10.15,-3.73,-7.03,-7.69,-7.69,-8.26,-4.24,-7.40,-5.00,-7.00,-7.11,-3.48,-5.70,-7.47,-8.06,-8.93
-7.40,-10.15,-10.15,-7.10,-8.28,-6.37,-9.02,-10.52,-11.27,-7.14,-7.88,-8.93,-7.40,-10.82,-11.76,-13.36
-12.03,-7.48,-7.71,-5.78,-2.74,-9.32,-13.10,-12.41,-8.15,-1.54,-6.87,-7.69,-7.88,-9.05,-7.22,-4.25
-4.14,-9.90,-9.16,-1.33,-4.81,-6.75,-3.31,-7.10,-6.21,-10.38,-10.91,-9.40,-8.48,-4.24,-8.10,-11.18
-13.87,-14.95,-12.20,-11.32,-10.70,-13.54,-12.78,-6.07,-8.26,-8.20,-6.69,-3.37,-5.78,-7.34,-4.07,-11.68
-12.85,-9.32,-3.45,-3.38,-5.89,-7.04,-6.53,-7.32,-7.66,-11.27,-10.52,-9.02,-6.15,-8.13,-8.65,-8.83
-9.33,-7.25,-8.28,-7.07,-10.92,-10.42,-10.82,-7.40,-8.00,-8.84,-7.92,-10.39,-13.15,-13.54,-12.37,-7.66
-7.32,-6.55,-7.10,-5.42,-11.29,-11.70,-7.48,-8.28,-6.82,-7.82,-8.23,-12.03,-13.36,-14.95,-14.95,-13.36
-10.28,-7.12,-7.32,-8.06,-8.21,-3.05,-7.83,-3.06,-6.09,-4.44,-7.00,-7.04,-6.50,-6.36,-0.03,-2.62
-7.68,-10.83,-10.51,-9.65,-9.70,-10.92,-7.12,-7.32,-7.66,-11.27,-9.98,-10.43,-8.33,-6.69,-2.37,-2.42
-4.60,-5.75,-0.70,-2.34,-1.22,-6.84,-7.69,-7.88,-8.93,-7.40,-8.52,-8.33,-8.33,-8.11,-3.73,-3.68
-5.92,-0.14,-1.32,-2.13,-2.52,-3.20,-5.92,-0.14,-1.32,-1.44,-4.39,-10.09,-12.09,-12.63,-10.45,-8.93
-6.49,-6.78,-0.90,-4.88,-10.09,-12.09,-12.27,-10.31,-2.78,-6.62,-3.06,-7.00,-6.49,-8.00,-8.16,-4.26
-9.96,-10.31,-7.21,-5.43,-0.88,-6.38,-2.54,-6.62,-6.36,-10.92,-11.93,-14.95,-14.89,-13.79,-10.88,-3.36
-1.72,-7.34,-8.12,-7.82,-6.21,-10.38,-10.08,-8.15,-1.54,-5.77,-11.18,-13.54,-12.78,-6.07,-8.16,-8.16
-3.05,-7.83,-3.22,-6.61,-11.18,-13.29,-16.51,-16.51,-14.89,-12.63,-10.45,-8.93,-7.17,-12.03,-13.79,-16.51
-16.51,-16.51,-16.51,-14.47,-12.41,-8.15,-0.88,-6.38,-3.22,-10.71,-11.93,-10.55,-3.73,-6.61,-11.18,-13.29
-16.51,-16.51,-16.51,-16.51,-16.51,-16.51,-16.51,-16.51,-16.51,-16.51,-14.47,-12.78,-5.23,-7.83,-3.22,-10.71
-12.85,-10.70,-9.57,-9.96,-6.26,-11.29,-10.22,-6.36,-6.36,-0.44,-4.88,-9.61,-9.43,-10.82,-7.40,-8.93
-8.06,-8.23,-3.55,-8.18,-10.30,-3.46,-8.18,-10.24,-6.07,-9.02,-10.42,-11.94,-8.23,-9.33,-7.25,-7.71
-5.28,-1.44,-1.95,-3.26,-5.03,-5.99,-8.07,-6.96,-1.30,-1.30,-6.54,-7.44,-3.97,-8.16,-8.00,-6.49
-8.12,-4.52,-7.40,-4.03,-2.98,-3.20,-6.69,-3.52,-10.15,-11.18,-11.93,-10.92,-7.12,-8.13,-7.48,-3.12
-2.76,-1.55,-10.58,-14.68,-13.29,-10.70,-9.57,-9.96,-4.26,-8.21,-7.88,-7.69,-6.84,-1.30,-1.30,-6.12
-11.58,-10.52,-9.02,-6.37,-8.11,-3.96,-7.10,-5.95,-10.24,-7.38,-1.33,-4.81,-6.07,-0.94,-3.68,-9.43
-10.15,-10.22,-11.35,-10.51,-7.14,-7.14,-12.37,-13.29,-14.89,-12.63,-10.43,-10.43,-12.63,-13.87,-12.37,-9.65
-9.98,-11.32,-10.70,-12.85,-10.58,-1.55,-2.34,-1.28,-6.78,-9.26,-10.91,-10.59,-3.73,-7.03,-7.69,-7.14
-11.27,-9.98,-10.43,-10.43,-12.63,-13.36,-9.32,-3.85,-2.98,-3.20,-5.92,-1.68,-5.43,-7.21,-11.34,-9.98
-11.61,-7.03,-3.62,-8.49,-7.10,-10.82,-11.76,-13.87,-10.70,-11.32,-9.98,-9.65,-11.27,-12.20,-12.20,-11.27
-9.65,-9.98,-11.58,-6.61,-3.20,-8.23,-7.81,-6.15,-7.00,-8.20,-6.84,-1.30,-1.38,-6.36,-6.55,-8.13
-7.37,-6.15,-9.91,-12.27,-13.36,-10.28,-7.07,-8.11,-3.11,-7.83,-3.22,-9.12,-9.98,-7.07,-8.28,-6.88
-7.00,-3.52,-10.59,-10.45,-6.07,-8.10,-11.58,-12.20,-11.93,-10.60,-3.36,-1.60,-6.96,-8.16,-4.26,-9.96
-10.31,-7.55,-7.40,-10.82,-11.76,-13.87,-10.70,-10.70,-13.87,-12.63,-9.65,-11.27,-10.52,-9.59,-3.68,-1.60
-6.12,-11.58,-12.20,-12.20,-11.58,-6.61,-3.73,-10.15,-9.43,-9.02,-6.37,-8.28,-6.88,-6.78,-1.28,-2.34
-1.20,-7.34,-9.26,-11.69,-9.80,-2.74,-5.20,-10.09,-11.93,-10.58,-1.47,-3.68,-9.43,-9.43,-3.73,-3.68
-6.69,-3.52,-10.30,-8.18,-3.46,-10.55,-12.76,-13.05,-10.22,-8.52,-8.33,-8.33,-6.69,-3.37,-5.20,-9.44
-8.83,-6.26,-10.74,-10.44,-11.32,-9.98,-9.65,-12.37,-13.54,-12.41,-8.15,-1.54,-6.51,-6.98,-3.22,-7.83
-3.11,-8.11,-7.07,-9.98,-9.16,-1.50,-2.20,-2.20,-1.28,-5.92,-3.20,-2.52,-1.88,-0.14,-7.38,-10.30
-2.40,-6.62,-6.50,-7.82,-8.12,-8.12,-5.42,-10.74,-10.51,-9.65,-10.01,-10.83,-5.98,-10.22,-4.14,-7.68
-2.62,-0.56,-5.77,-11.58,-9.98,-9.65,-12.37,-13.87,-12.63,-11.61,-6.84,-1.30,-1.56,-10.58,-11.93,-10.55
-2.40,-6.62,-3.22,-9.12,-9.90,-3.36,-1.72,-6.36,-6.43,-8.11,-3.11,-7.83,-2.54,-6.62,-6.08,-7.10
-5.42,-12.78,-12.76,-10.09,-4.88,-0.44,-6.36,-6.50,-7.10,-4.48,-9.96,-10.54,-7.14,-7.14,-12.37,-13.29
-14.47,-13.15,-9.62,-6.50,-6.78,-0.94,-3.79,-8.30,-8.83,-10.82,-10.52,-11.34,-7.21,-5.43,-1.54,-6.19
-8.07,-5.43,-0.88,-6.36,-6.05,-7.00,-8.06,-10.51,-11.31,-9.91,-3.93,-1.72,-7.34,-9.26,-11.69,-11.70
-8.23,-7.82,-6.53,-8.13,-8.65,-10.22,-11.69,-11.70,-8.23,-7.82,-6.53,-8.13,-7.37,-6.37,-8.11,-3.90
-8.10,-11.18,-13.54,-13.15,-10.39,-10.39,-13.15,-12.76,-10.55,-3.46,-8.51,-10.31,-7.55,-6.49,-8.12,-5.42
-10.74,-10.83,-7.55,-3.97,-8.10,-10.31,-9.96,-4.48,-7.40,-4.03,-2.76,-0.53,-6.50,-3.22,-7.03,-8.20
-7.00,-6.15,-7.81,-7.81,-6.53,-7.10,-4.48,-8.83,-10.24,-5.98,-10.92,-9.70,-9.65,-12.37,-13.29,-14.47
-12.78,-6.07,-8.26,-8.20,-8.52,-8.83,-8.30,-3.41,-2.98,-3.85,-9.71,-10.21,-6.26,-12.78,-12.76,-10.55
-3.52,-6.69,-3.85,-4.25,-7.22,-7.71,-11.34,-10.52,-9.02,-6.15,-7.32,-8.88,-6.84,-1.22,-2.34,-1.28
-5.31,-6.08,-6.62,-2.40,-10.15,-9.46,-9.67,-4.91,-1.44,-2.02,-3.45,-9.32,-13.79,-14.68,-11.68,-4.26
-8.21,-10.45,-9.70,-10.72,-4.69,-8.86,-4.14,-10.75,-3.36,-1.47,-10.58,-11.93,-10.09,-5.36,-3.04,-6.74
-8.09,-6.17,-4.44,-7.24,-3.96,-8.11,-7.07,-10.92,-9.70,-9.65,-11.27,-9.98,-11.61,-6.84,-1.30,-1.56
-8.92,-10.31,-7.21,-5.96,-4.69,-10.72,-11.93,-14.95,-13.87,-12.37,-7.66,-8.23,-2.70,-6.09,-2.47,-2.42
-4.91,-7.56,-8.23,-2.78,-6.62,-6.05,-9.26,-10.15,-8.83,-7.82,-6.82,-8.11,-4.07,-10.21,-9.90,-3.36
-1.47,-8.01,-9.80,-6.66,-7.11,-8.81,-3.97,-7.00,-9.26,-10.91,-9.91,-5.20,-2.74,-10.72,-9.70,-9.65
-12.37,-13.87,-14.95,-14.95,-13.87,-11.18,-6.12,-1.60,-3.68,-8.11,-8.06,-12.37,-13.87,-14.95,-11.18,-10.83
-5.98,-10.92,-11.93,-14.95,-13.36,-12.03,-10.17,-10.91,-10.38,-5.98,-10.28,-13.79,-14.47,-12.41,-7.68,-3.38
-2.94,-7.40,-4.24,-8.16,-8.16,-3.97,-8.16,-8.16,-3.97,-8.16,-8.16,-3.97,-8.16,-8.16,-3.97,-8.26
-8.88,-8.23,-3.20,-6.61,-10.65,-11.35,-10.22,-10.82,-11.76,-12.09,-10.55,-3.73,-6.98,-7.44,-3.97,-8.21
-8.42,-6.69,-3.12,-2.76,-1.22,-6.96,-8.16,-4.26,-11.68,-12.85,-12.03,-7.17,-8.00,-8.16,-3.97,-7.44
-6.51,-1.54,-8.15,-10.08,-10.59,-3.46,-10.71,-14.68,-13.16,-10.55,-3.73,-6.61,-10.31,-9.96,-4.26,-8.21
-10.45,-10.01,-9.61,-5.20,-3.37,-9.01,NA,NA
>chr1:84335661-84336661
NA,NA,-5.70,-7.65,-8.65,-7.40,-7.55,-11.89,-13.54,-13.05,-10.17,-12.03,-13.79,-14.47,-13.05,-10.22
-10.82,-10.42,-10.72,-2.74,-5.45,-6.07,-1.32,-3.56,-6.31,-7.78,-3.11,-8.11,-6.37,-9.02,-9.43,-9.61
-5.20,-2.98,-5.54,-1.68,-6.64,-7.04,-6.21,-10.83,-11.18,-11.93,-11.94,-7.17,-8.00,-8.16,-4.26,-8.83
-10.24,-5.98,-9.98,-10.21,-6.26,-11.29,-11.70,-7.17,-8.60,-6.19,-1.54,-8.15,-4.14,-9.80,-4.69,-7.00
-8.57,-9.40,-10.91,-10.59,-2.40,-6.62,-6.36,-9.98,-9.12,-3.46,-10.30,-8.18,-3.46,-10.15,-11.18,-11.93
-10.72,-3.45,-3.38,-5.89,-7.89,-3.79,-0.94,-6.07,-4.60,-1.76,-0.14,-5.54,-4.44,-5.96,-8.07,-8.16
-3.97,-7.55,-11.89,-13.87,-12.63,-10.45,-8.36,-5.43,-1.54,-5.77,-11.18,-13.29,-16.51,-14.89,-11.76,-9.02
-6.15,-8.13,-7.48,-4.33,-8.86,-10.83,-10.44,-10.44,-11.35,-10.17,-12.03,-13.36,-14.95,-12.20,-11.58,-6.61
-3.20,-10.31,-12.27,-14.89,-16.51,-13.29,-11.89,-7.55,-7.17,-10.72,-8.63,-1.47,-3.36,-10.88,-13.36,-14.95
-12.20,-11.27,-7.14,-7.14,-10.51,-10.74,-6.07,-8.10,-10.65,-10.74,-5.23,-7.50,-6.50,-7.10,-4.24,-8.10
-11.18,-12.85,-9.21,-0.14,-2.62,-7.68,-10.83,-10.51,-8.06,-8.52,-8.83,-7.33,-5.00,-8.86,-10.83,-10.65
-6.12,-1.60,-3.36,-10.60,-11.93,-14.95,-13.87,-11.89,-7.71,-7.92,-7.92,-8.43,-8.16,-3.90,-7.81,-3.62
-7.03,-7.69,-8.95,-8.33,-7.00,-6.05,-6.62,-2.40,-10.55,-12.09,-11.76,-10.82,-10.22,-11.35,-10.83,-7.55
-4.20,-8.12,-6.49,-7.55,-10.83,-11.35,-10.17,-12.03,-13.79,-16.51,-14.89,-11.76,-9.59,-3.73,-3.80,-10.60
-11.93,-11.18,-10.83,-6.07,-7.00,-8.33,-8.95,-7.14,-12.37,-13.29,-16.51,-14.68,-10.71,-3.55,-10.31,-12.27
-12.09,-10.09,-4.88,-0.44,-5.75,-4.81,-0.44,-5.75,-5.45,-2.98,-6.09,-3.97,-7.81,-3.96,-8.12,-6.49
-8.60,-6.19,-1.39,-4.88,-10.09,-11.93,-9.21,-1.33,-4.81,-6.10,-2.54,-6.62,-2.40,-10.30,-8.18,-3.22
-6.50,-0.83,-1.30,-6.12,-11.18,-13.87,-12.63,-10.43,-8.95,-7.69,-7.03,-3.20,-7.85,-7.60,-3.73,-3.80
-10.60,-9.70,-10.43,-8.95,-8.95,-8.33,-7.00,-6.15,-8.13,-8.65,-10.22,-11.35,-10.65,-6.12,-1.60,-3.68
-7.60,-7.65,-4.91,-2.42,-3.45,-9.71,-9.12,-3.82,-8.49,-7.10,-8.65,-7.65,-4.91,-2.42,-2.37,-6.69
-8.06,-12.37,-12.85,-10.71,-3.22,-6.50,-0.53,-2.76,-4.03,-7.40,-4.52,-8.12,-6.49,-8.00,-8.16,-3.05
-7.50,-6.36,-10.28,-13.36,-12.63,-10.45,-8.21,-4.20,-8.12,-8.12,-7.82,-6.21,-10.81,-12.76,-12.78,-5.42
-8.12,-9.26,-13.05,-13.54,-12.37,-8.06,-8.52,-8.83,-7.33,-4.03,-2.76,-1.22,-6.12,-11.58,-10.52,-10.82
-10.22,-11.35,-10.44,-11.32,-12.20,-14.95,-13.87,-11.18,-6.61,-3.73,-10.15,-11.18,-11.18,-10.83,-6.07,-9.02
-10.52,-11.27,-7.66,-7.32,-6.55,-7.10,-3.96,-7.34,-5.39,-1.33,-9.16,-10.72,-7.17,-7.55,-10.31,-9.96
-4.26,-7.55,-11.34,-9.98,-10.43,-8.33,-8.52,-8.83,-7.33,-3.48,-5.45,-6.07,-0.53,-2.76,-3.34,-7.24
-3.96,-8.11,-7.07,-10.28,-13.36,-12.63,-10.43,-10.43,-12.63,-12.09,-10.55,-3.46,-10.71,-12.85,-10.70,-10.70
-13.29,-14.47,-13.05,-9.40,-9.43,-8.78,-8.78,-8.08,-6.53,-9.91,-12.27,-13.36,-10.28,-6.36,-6.62,-2.40
-10.15,-11.18,-14.95,-13.36,-10.28,-7.07,-8.11,-3.90,-7.44,-6.54,-1.22,-2.76,-4.03,-7.33,-8.83,-10.82
-10.52,-11.32,-10.44,-11.35,-9.26,-8.12,-4.20,-7.55,-11.34,-12.20,-11.93,-11.94,-10.17,-13.05,-13.10,-12.03
-10.17,-13.05,-12.76,-10.81,-5.98,-9.98,-9.16,-0.14,-1.76,-4.60,-5.75,-0.70,-2.82,-3.13,-3.15,-5.36
-9.91,-10.08,-8.86,-5.00,-7.40,-4.52,-7.10,-6.55,-9.91,-10.25,-11.27,-7.14,-7.14,-11.27,-12.20,-14.95
-13.87,-10.70,-11.32,-9.98,-9.65,-11.27,-9.98,-11.61,-7.03,-3.20,-8.23,-7.81,-6.15,-9.02,-10.52,-11.32
-10.44,-11.31,-10.39,-7.92,-9.05,-10.45,-9.98,-11.27,-9.65,-9.98,-11.34,-7.55,-3.97,-8.26,-7.69,-7.69
-6.87,-1.54,-5.43,-7.21,-10.83,-10.83,-8.15,-1.54,-5.77,-11.58,-9.98,-11.61,-7.03,-3.73,-10.55,-13.16
-16.51,-14.68,-11.68,-6.26,-10.74,-10.44,-10.70,-12.85,-10.71,-3.55,-10.31,-10.25,-11.32,-10.44,-11.35,-10.22
-10.82,-9.43,-9.61,-4.88,-1.39,-5.77,-11.58,-12.20,-12.20,-11.58,-6.61,-3.73,-10.15,-10.01,-10.43,-8.95
-7.14,-12.37,-13.87,-14.95,-14.95,-14.89,-13.29,-12.37,-7.14,-8.95,-10.43,-10.01,-10.15,-3.46,-10.71,-12.85
-10.28,-7.07,-7.96,-6.17,-4.33,-6.69,-8.20,-7.03,-3.22,-7.83,-3.31,-7.68,-3.79,-0.94,-6.75,-6.05
-9.26,-9.26,-6.15,-9.91,-10.25,-11.34,-7.55,-6.49,-7.00,-3.52,-10.15,-10.01,-10.43,-8.30,-7.32,-7.12
-10.28,-13.79,-16.51,-14.47,-13.05,-10.17,-11.94,-10.33,-9.91,-6.55,-6.36,-1.20,-2.76,-3.34,-5.54,-1.28
-2.82,-3.39,-3.94,-3.85,-7.79,-4.52,-7.40,-4.03,-2.76,-0.53,-6.75,-6.50,-8.08,-7.98,-3.63,-2.82
-1.28,-6.78,-6.49,-7.55,-11.34,-10.25,-9.67,-4.91,-2.42,-2.47,-5.87,-1.72,-3.79,-7.68,-4.48,-11.68
-12.85,-9.32,-3.45,-2.42,-4.60,-5.75,-0.70,-2.34,-1.20,-6.36,-6.08,-6.36,-0.70,-2.38,-3.20,-5.92
-1.28,-2.82,-3.13,-2.75,-3.53,-5.33,-7.96,-6.37,-7.37,-7.85,-2.70,-6.32,-6.08,-6.36,-0.88,-8.15
-4.14,-9.80,-3.45,-2.42,-4.60,-6.75,-5.23,-10.45,-10.38,-5.98,-9.98,-9.12,-3.82,-8.04,-6.17,-4.44
-5.87,-1.20,-2.34,-1.28,-5.31,-6.43,-7.96,-6.17,-4.69,-10.72,-10.42,-10.82,-8.83,-7.33,-3.48,-5.45
-6.10,-2.40,-10.55,-12.76,-12.41,-7.68,-2.37,-2.02,-2.37,-7.48,-7.85,-2.78,-6.62,-3.22,-6.38,-8.16
-3.97,-8.10,-11.18,-13.29,-16.51,-14.89,-12.63,-10.45,-8.93,-7.17,-12.03,-13.79,-14.89,-14.95,-12.20,-11.58
-6.12,-1.22,-2.76,-3.34,-5.54,-1.28,-2.38,-3.12,-9.43,-9.01,-4.33,-7.00,-7.11,-4.03,-2.98,-3.20
-6.69,-2.70,-7.85,-7.60,-3.12,-2.38,-1.28,-6.78,-6.49,-7.55,-11.34,-10.25,-9.67,-4.91,-2.42,-2.47
-5.87,-1.20,-2.76,-4.03,-7.40,-4.48,-10.21,-9.71,-3.45,-2.42,-4.60,-5.75,-0.70,-2.34,-1.20,-6.36
-6.08,-6.36,-0.70,-2.20,-2.54,-3.34,-5.54,-0.14,-1.76,-4.39,-9.61,-9.46,-9.91,-6.53,-7.10,-4.48
-10.21,-9.98,-5.98,-10.38,-10.45,-5.23,-7.50,-6.08,-5.31,-0.14,-1.32,-2.13,-2.52,-3.20,-6.69,-3.06
-6.38,-0.88,-8.15,-4.14,-10.75,-4.14,-4.13,-4.55,-6.56,-7.04,-6.50,-6.75,-0.83,-1.38,-6.36,-6.08
-6.62,-2.78,-8.23,-7.79,-6.96,-4.27,-4.22,-3.39,-2.98,-3.12,-8.98,-10.42,-10.60,-3.80,-3.74,-7.68
-3.31,-6.75,-5.45,-2.98,-5.87,-1.20,-2.34,-1.28,-5.54,-2.47,-2.02,-1.03,-1.44,-5.28,-7.71,-7.48
-10.72,-9.12,-3.22,-7.83,-3.31,-7.10,-6.50,-6.62,-3.46,-7.81,-4.07,-8.83,-10.24,-6.07,-7.37,-7.85
-2.78,-6.62,-6.36,-10.28,-13.79,-16.51,-16.51,-16.51,-16.51,-16.51,-16.51,-16.51,-16.51,-16.51,-16.51,-14.89
-12.27,-9.91,-6.15,-9.26,-9.26,-6.15,-9.91,-10.25,-11.34,-7.71,-6.70,-2.81,-3.53,-7.68,-4.14,-10.75
-3.80,-3.73,-9.43,-10.15,-7.40,-7.55,-10.83,-10.83,-7.68,-2.62,-0.14,-9.16,-9.90,-3.80,-3.68,-6.76
-1.20,-2.76,-3.85,-9.32,-13.36,-11.76,-10.82,-7.40,-8.93,-10.45,-12.63,-12.09,-10.81,-5.98,-10.28,-13.79
-14.89,-12.63,-10.43,-8.33,-8.52,-8.83,NA,NA
>chr1:84980309-84981309
NA,NA,-11.94,-9.70,-9.65,-12.37,-12.85,-10.58,-1.47,-3.60,-5.92,-1.68,-5.67,-8.04,-3.82,-9.12
-9.98,-7.07,-8.11,-3.96,-7.10,-6.55,-7.81,-8.23,-3.20,-7.03,-8.88,-8.23,-3.55,-9.12,-9.98,-6.36
-7.50,-5.23,-12.78,-13.10,-12.03,-10.17,-13.05,-13.54,-10.70,-11.32,-12.20,-12.20,-11.32,-10.70,-12.85,-10.71
-3.55,-10.31,-12.27,-13.36,-12.03,-10.17,-10.91,-10.59,-3.52,-6.09,-2.47,-2.42,-5.28,-8.11,-7.15,-2.81
-2.73,-2.52,-3.41,-8.30,-8.12,-8.12,-4.52,-7.40,-5.00,-7.00,-7.11,-4.03,-2.76,-1.20,-6.36,-6.55
-8.13,-7.60,-3.12,-2.38,-1.28,-6.78,-6.49,-7.55,-11.34,-10.25,-9.67,-4.91,-2.42,-2.47,-5.87,-1.72
-3.79,-7.68,-4.48,-11.68,-12.85,-9.32,-3.45,-2.42,-4.60,-5.75,-0.70,-2.20,-2.72,-3.40,-6.12,-6.80
-3.46,-8.81,-7.15,-2.81,-2.73,-2.89,-2.99,-6.08,-10.56,-9.46,-9.91,-6.53,-7.10,-4.48,-10.21,-9.98
-6.36,-6.36,-0.88,-5.67,-7.96,-6.43,-7.10,-4.52,-7.40,-5.00,-8.86,-12.41,-13.10,-10.28,-6.36,-6.62
-3.46,-8.04,-6.17,-4.44,-5.87,-1.20,-2.34,-1.28,-5.54,-3.34,-2.54,-2.54,-3.85,-9.80,-11.69,-10.22
-10.15,-9.01,-4.33,-7.00,-7.04,-6.21,-10.81,-13.16,-14.47,-12.41,-8.15,-1.68,-6.78,-6.88,-8.49,-3.46
-6.62,-3.22,-7.03,-11.61,-9.98,-11.32,-10.70,-13.29,-16.51,-14.89,-12.63,-10.45,-8.93,-7.17,-12.03,-13.79
-16.51,-14.89,-14.95,-12.20,-11.32,-10.44,-10.74,-5.42,-7.24,-2.98,-5.20,-9.44,-8.83,-4.48,-7.40,-3.48
-5.45,-5.75,-0.70,-2.38,-3.41,-8.30,-8.16,-9.43,-7.98,-3.63,-2.82,-1.28,-6.78,-6.49,-7.55,-11.34
-10.25,-10.31,-2.78,-6.62,-6.08,-6.36,-1.38,-1.30,-6.96,-8.16,-4.26,-10.21,-9.71,-3.45,-2.42,-4.60
-5.75,-0.70,-2.34,-1.20,-6.36,-6.08,-6.36,-0.70,-2.38,-3.20,-5.92,-0.90,-4.81,-6.10,-2.40,-10.15
-9.46,-9.51,-6.96,-3.56,-1.91,-8.63,-9.98,-5.98,-10.38,-10.08,-8.15,-1.68,-5.54,-2.47,-2.42,-4.60
-5.75,-0.70,-2.38,-3.20,-6.69,-3.06,-6.38,-0.70,-2.34,-1.20,-6.76,-3.68,-3.68,-7.79,-4.52,-7.10
-6.50,-6.75,-0.53,-2.76,-3.85,-9.71,-9.12,-3.82,-7.81,-3.96,-7.79,-3.85,-3.94,-3.87,-1.63,-6.96
-8.16,-4.20,-7.79,-3.68,-3.74,-7.68,-3.31,-6.75,-5.45,-2.98,-5.87,-1.20,-2.34,-1.28,-5.54,-2.47
-2.77,-2.52,-3.14,-10.75,-11.69,-9.40,-9.33,-8.12,-6.78,-0.14,-1.76,-4.60,-6.10,-3.46,-7.81,-3.11
-7.83,-3.06,-7.00,-6.88,-8.49,-3.46,-6.62,-6.36,-10.28,-13.79,-16.51,-16.51,-16.51,-16.51,-16.51,-14.68
-10.71,-3.46,-10.55,-13.16,-16.51,-16.51,-16.51,-16.51,-14.89,-14.95,-11.93,-11.94,-10.17,-10.91,-10.59,-3.52
-6.32,-5.95,-10.83,-11.18,-12.20,-11.32,-10.70,-13.29,-14.89,-12.63,-10.43,-8.30,-7.32,-6.53,-7.82,-8.83
-10.82,-11.76,-14.89,-13.29,-10.70,-11.32,-9.98,-10.43,-8.33,-8.52,-7.40,-7.55,-10.83,-11.35,-10.17,-12.03
-13.36,-14.95,-12.20,-11.32,-10.70,-13.29,-14.47,-12.78,-6.26,-11.68,-14.68,-13.29,-11.18,-6.12,-1.22,-2.34
-1.23,-6.19,-8.16,-3.97,-8.10,-11.58,-12.20,-14.95,-13.36,-10.88,-3.80,-3.73,-8.11,-8.42,-8.36,-5.96
-4.44,-7.24,-4.52,-7.10,-6.21,-10.83,-9.46,-9.91,-7.12,-10.92,-10.42,-9.02,-6.07,-10.83,-9.43,-9.59
-3.12,-2.52,-2.77,-2.37,-6.69,-8.33,-8.33,-8.11,-3.68,-1.60,-6.84,-7.69,-7.14,-11.27,-12.20,-12.20
-11.27,-9.65,-9.98,-11.27,-7.14,-7.69,-7.03,-3.20,-10.31,-10.25,-11.27,-9.65,-9.98,-11.32,-10.44,-10.74
-6.07,-8.10,-11.58,-12.20,-11.18,-10.15,-3.46,-8.51,-10.54,-7.66,-8.23,-3.20,-6.61,-11.58,-9.98,-9.65
-11.27,-10.52,-9.02,-6.07,-10.24,-8.83,-4.48,-7.10,-6.82,-7.96,-6.17,-4.33,-6.69,-8.33,-8.95,-8.95
-8.33,-8.52,-7.40,-8.93,-8.06,-8.23,-2.70,-6.32,-6.08,-7.50,-3.11,-8.11,-6.37,-7.37,-7.85,-3.55
-10.71,-11.93,-10.81,-6.21,-7.10,-4.48,-9.96,-10.31,-5.77,-1.54,-8.15,-10.08,-10.38,-6.07,-7.00,-8.06
-11.27,-9.98,-11.61,-7.03,-3.22,-6.38,-0.70,-2.34,-1.22,-6.12,-11.58,-9.98,-10.43,-10.43,-9.98,-11.32
-11.32,-9.98,-10.45,-8.93,-7.17,-11.94,-10.42,-8.98,-3.12,-2.98,-3.12,-8.11,-8.42,-8.93,-6.49,-7.00
-3.06,-7.83,-5.23,-12.78,-14.47,-16.51,-13.79,-9.32,-2.74,-5.70,-7.47,-8.88,-7.03,-3.20,-8.23,-8.30
-8.95,-8.95,-8.95,-7.14,-12.37,-13.87,-12.63,-10.45,-8.21,-4.26,-11.68,-11.93,-10.55,-3.46,-8.51,-9.57
-10.70,-12.85,-11.68,-4.26,-8.16,-8.16,-3.97,-8.10,-11.58,-10.52,-10.82,-8.83,-9.33,-6.58,-8.00,-8.16
-4.26,-9.96,-9.57,-9.57,-8.51,-3.82,-8.49,-7.10,-10.15,-9.01,-4.33,-6.17,-7.96,-7.07,-10.28,-13.79
-14.89,-11.76,-8.98,-3.12,-2.98,-3.14,-10.88,-13.36,-12.27,-9.91,-6.53,-7.82,-8.83,-10.82,-9.43,-10.15
-3.73,-6.61,-10.31,-9.96,-6.26,-12.78,-14.47,-13.29,-10.70,-11.32,-12.20,-12.20,-11.27,-9.65,-9.70,-11.94
-7.17,-7.55,-10.31,-8.51,-3.46,-10.55,-12.09,-12.63,-10.43,-8.33,-6.69,-3.37,-5.20,-10.09,-11.93,-11.68
-4.26,-7.55,-11.34,-10.52,-10.82,-8.83,-9.33,-6.58,-7.55,-11.89,-13.29,-14.47,-12.78,-6.07,-8.10,-11.58
-12.20,-14.95,-13.87,-10.70,-9.57,-8.13,-1.33,-4.81,-6.10,-3.46,-7.81,-3.96,-8.12,-6.49,-8.93,-7.88
-8.95,-10.43,-12.63,-12.09,-10.81,-5.95,-5.31,-0.90,-4.88,-10.09,-12.09,-12.63,-9.65,-11.27,-10.25,-10.31
-3.55,-10.71,-14.68,-13.29,-10.70,-11.32,-12.20,-14.95,-14.89,-13.79,-10.28,-7.12,-7.32,-8.06,-8.21,-3.97
-8.26,-11.61,-9.98,-11.32,-10.70,-13.29,-14.47,-13.05,-10.17,-11.94,-11.93,-12.20,-11.58,-8.10,-4.24,-7.40
-5.00,-5.96,-8.12,-8.16,-4.26,-10.21,-10.72,-10.17,-11.35,-10.65,-5.77,-0.56,-2.62,-7.68,-12.41,-14.47
-13.79,-12.03,-7.17,-8.60,-6.38,-3.22,-6.50,-0.83,-1.38,-7.34,-6.49,-7.55,-11.34,-10.25,-9.91,-6.55
-7.10,-5.42,-10.45,-9.91,-5.20,-2.98,-6.09,-2.70,-8.23,-7.81,-6.55,-6.32,-3.06,-6.38,-0.44,-4.88
-9.61,-11.18,-14.95,-14.89,-13.29,-10.70,-9.57,-9.96,-6.26,-12.78,-14.47,-13.79,-12.03,-10.17,-11.69,-9.80
-2.74,-5.70,-9.67,-12.27,-13.87,-10.70,-10.70,-13.87,-12.27,-9.67,-5.29,-1.33,-8.13,-10.54,-9.65,-12.63
-14.89,-13.29,-10.70,-10.44,-11.35,-10.22,-8.52,-8.06,-12.37,-13.87,-12.27,-9.91,-7.12,-9.98,-9.16,-1.33
-4.88,-9.44,-8.18,-3.22,-6.50,-0.94,-3.36,-10.60,-10.42,-9.59,-3.68,-1.47,-10.58,-12.85,-10.28,-5.98
-10.81,-12.09,-12.27,-10.31,-3.20,-6.98,-6.98,-3.73,-10.30,-8.18,-3.22,-6.50,-0.83,-1.56,-8.01,-10.24
-5.95,-6.36,-1.38,-0.83,-6.50,-3.22,-9.12,-10.72,-8.23,-9.33,-9.40,-11.69,-9.80,-4.69,-5.96,-8.36
-8.42,-7.00,-6.15,-9.91,-10.25,-11.32,-11.32,-10.52,-10.82,-7.40,-8.93,-8.06,-7.47,-5.29,-1.33,-8.13
-9.57,-9.57,-8.51,-3.46,-10.15,-11.18,-12.20,-11.27,-7.66,-7.47,-5.29,-0.90,-5.92,-3.60,-1.47,-10.58
-12.85,-10.28,-7.12,-7.32,-7.66,-11.27,-12.20,-11.18,-9.61,-4.88,-0.90,-6.78,-9.26,-11.35,-10.65,-6.61
-3.22,-7.83,-3.05,-7.55,-11.34,-9.98,-9.65,-11.27,-12.20,-11.18,-10.83,-5.95,-6.36,-1.38,-1.30,-6.96
-8.07,-5.43,-1.48,-8.13,-10.54,-9.65,-12.63,-14.89,-16.51,-16.51,-13.29,-11.18,-8.10,-6.07,-12.78,-14.47
-16.51,-13.16,-10.55,-3.46,-8.51,-10.54,NA,NA
>chr1:89814490-89815490
NA,NA,-6.55,-6.36,-1.38,-1.38,-6.76,-3.20,-2.98,-3.34,-5.87,-1.72,-3.68,-9.43,-9.01,-3.12
-2.76,-1.22,-6.54,-6.51,-1.39,-5.29,-7.47,-7.66,-12.37,-13.29,-14.68,-10.58,-1.47,-3.68,-7.60,-7.65
-5.70,-2.98,-6.09,-3.52,-10.30,-8.18,-3.46,-10.59,-10.91,-10.22,-10.15,-9.01,-3.37,-5.20,-9.44,-7.38
-1.33,-5.39,-7.34,-3.90,-7.44,-6.98,-3.62,-7.81,-3.90,-7.44,-6.54,-1.30,-1.30,-6.12,-10.31,-9.96
-4.07,-7.81,-3.82,-8.18,-10.30,-3.52,-6.09,-3.34,-2.98,-3.12,-7.60,-7.65,-5.70,-3.37,-7.48,-7.85
-3.55,-8.18,-10.30,-3.46,-8.18,-9.44,-4.39,-2.56,-2.81,-6.70,-8.84,-8.16,-4.20,-7.24,-2.98,-5.70
-7.65,-7.48,-4.33,-8.86,-12.41,-12.76,-10.55,-3.52,-6.69,-3.20,-2.52,-1.88,-0.14,-9.16,-9.98,-5.98
-10.38,-10.91,-10.22,-10.82,-10.42,-10.92,-5.98,-10.38,-10.45,-5.23,-6.75,-5.45,-2.74,-9.71,-10.21,-6.26
-10.45,-10.59,-3.46,-8.18,-10.24,-5.95,-6.36,-1.38,-1.56,-10.58,-14.68,-13.29,-11.18,-6.61,-3.62,-7.81
-3.11,-7.83,-3.22,-9.12,-9.71,-2.74,-5.78,-7.55,-5.67,-1.54,-6.19,-8.60,-6.58,-8.57,-7.00,-5.00
-7.40,-4.52,-7.24,-4.44,-8.86,-12.41,-13.10,-10.88,-3.14,-2.98,-3.34,-7.24,-4.52,-7.40,-4.03,-2.76
-0.53,-6.50,-2.54,-6.62,-6.08,-5.31,-1.28,-2.20,-2.20,-1.50,-7.38,-9.80,-6.08,-3.40,-2.72,-2.54
-4.03,-7.33,-8.12,-7.00,-3.97,-7.81,-3.96,-7.10,-5.95,-10.24,-7.38,-1.50,-2.34,-1.20,-6.76,-3.68
-3.74,-7.68,-4.52,-8.12,-6.88,-8.25,-6.68,-6.68,-8.15,-4.07,-8.83,-9.44,-4.39,-1.76,-0.56,-6.19
-8.16,-4.26,-11.68,-14.68,-13.79,-10.28,-6.36,-6.36,-0.88,-8.15,-12.41,-14.47,-13.29,-11.18,-5.77,-1.39
-5.39,-7.34,-3.11,-7.78,-6.12,-3.04,-6.07,-7.34,-3.96,-7.24,-3.34,-2.76,-1.55,-10.58,-14.68,-16.51
-16.51,-13.79,-10.88,-3.36,-0.94,-6.07,-4.81,-0.44,-6.36,-6.08,-6.36,-1.38,-1.56,-8.63,-9.90,-3.80
-3.74,-8.30,-8.16,-9.43,-8.46,-3.97,-2.72,-2.20,-1.23,-6.87,-11.61,-9.70,-11.94,-8.23,-7.33,-2.94
-2.42,-5.28,-7.34,-4.07,-8.83,-10.24,-6.21,-7.04,-6.64,-1.48,-9.16,-10.72,-8.23,-7.82,-6.82,-8.11
-3.96,-8.12,-8.12,-9.33,-8.16,-7.82,-6.50,-6.75,-0.53,-3.04,-3.40,-7.15,-7.63,-8.06,-8.21,-3.05
-6.75,-4.81,-1.33,-8.13,-9.57,-11.32,-9.98,-9.65,-12.37,-13.54,-12.78,-5.23,-6.75,-4.60,-1.76,-0.14
-9.21,-11.93,-10.81,-6.07,-7.00,-8.33,-8.95,-8.95,-8.95,-7.88,-8.93,-7.40,-10.15,-10.15,-7.40,-8.93
-8.06,-7.47,-5.29,-1.39,-6.87,-11.61,-9.98,-11.32,-11.32,-10.25,-9.67,-5.29,-0.90,-6.78,-6.88,-7.71
-5.28,-1.76,-0.03,-6.38,-3.22,-6.98,-6.98,-3.22,-6.62,-2.40,-10.59,-11.06,-9.91,-3.93,-1.72,-6.36
-5.95,-10.83,-11.18,-14.95,-12.09,-10.81,-6.07,-9.02,-11.76,-13.87,-11.89,-7.55,-4.20,-7.10,-6.08,-7.50
-3.31,-8.48,-9.40,-13.05,-14.47,-13.79,-10.28,-5.98,-10.83,-10.01,-10.43,-10.43,-10.01,-10.15,-3.46,-10.71
-12.85,-10.88,-3.36,-0.94,-6.50,-2.54,-6.62,-6.05,-7.00,-8.33,-8.33,-8.11,-3.68,-1.60,-6.12,-10.65
-11.35,-10.22,-8.52,-8.06,-10.51,-11.31,-10.04,-2.81,-2.56,-4.39,-10.09,-13.16,-14.47,-12.78,-6.26,-9.96
-9.57,-10.70,-13.29,-14.89,-11.76,-8.98,-3.37,-5.20,-9.44,-8.83,-4.26,-8.21,-10.45,-10.01,-10.15,-2.40
-6.62,-3.22,-10.71,-12.85,-12.03,-7.48,-8.49,-3.82,-8.18,-10.30,-3.73,-6.61,-10.31,-8.13,-1.50,-2.20
-2.54,-3.85,-10.72,-9.70,-9.65,-10.51,-10.74,-6.26,-11.68,-14.68,-13.29,-12.37,-9.65,-9.98,-11.58,-6.61
-3.73,-10.59,-10.45,-6.26,-9.96,-9.57,-10.70,-13.29,-14.89,-14.95,-12.20,-11.32,-11.32,-9.98,-9.65,-12.37
-13.87,-12.27,-10.31,-2.70,-7.00,-9.26,-13.05,-14.47,-13.79,-12.03,-10.17,-11.35,-10.51,-9.65,-12.63,-13.87
-12.37,-9.65,-9.98,-11.58,-6.12,-1.60,-3.68,-9.59,-9.43,-10.83,-5.95,-7.10,-4.20,-8.16,-8.12,-5.96
-4.69,-10.72,-11.93,-14.95,-13.87,-11.89,-7.55,-7.40,-10.82,-11.76,-13.87,-12.37,-7.14,-7.14,-11.27,-12.20
-11.18,-10.83,-6.07,-7.00,-8.06,-12.37,-13.29,-14.47,-13.05,-10.22,-10.82,-11.76,-14.89,-13.16,-10.55,-3.46
-8.51,-10.31,-8.10,-3.90,-8.11,-6.37,-9.02,-10.52,-11.34,-7.55,-6.49,-7.00,-3.52,-10.15,-11.18,-14.95
-13.36,-10.28,-7.12,-9.91,-12.27,-13.87,-10.70,-10.70,-13.29,-16.51,-16.51,-14.89,-12.63,-9.65,-11.27,-9.98
-9.65,-11.27,-10.25,-9.67,-5.29,-0.90,-5.54,-3.34,-2.54,-2.72,-3.58,-3.26,-2.73,-2.89,-3.13,-2.75
-1.95,-2.37,-5.89,-7.11,-4.03,-2.76,-0.53,-6.75,-6.50,-7.82,-8.16,-8.57,-6.64,-1.68,-6.78,-6.49
-7.55,-11.34,-10.25,-9.67,-4.91,-2.42,-2.47,-5.87,-1.72,-3.79,-7.68,-4.48,-11.68,-12.85,-9.32,-3.45
-2.42,-4.60,-5.75,-0.70,-2.20,-2.54,-3.85,-9.71,-9.16,-1.48,-6.64,-7.11,-2.94,-2.77,-2.89,-3.13
-3.15,-4.49,-7.56,-7.81,-6.15,-7.00,-8.06,-10.54,-8.13,-1.48,-5.67,-7.96,-6.43,-5.31,-0.90,-4.81
-6.10,-2.78,-10.31,-10.25,-11.32,-9.57,-8.51,-3.82,-8.04,-6.17,-4.33,-7.48,-7.65,-5.29,-0.90,-5.54
-3.34,-2.76,-1.22,-6.12,-10.65,-11.35,-9.40,-9.43,-8.46,-2.81,-1.95,-1.44,-4.39,-10.09,-12.76,-12.41
-7.68,-3.53,-2.81,-7.15,-8.81,-3.46,-6.62,-3.06,-6.69,-3.60,-1.60,-6.12,-11.18,-13.29,-16.51,-16.51
-16.51,-16.51,-14.89,-12.63,-10.43,-8.33,-7.00,-6.07,-10.81,-13.16,-16.51,-16.51,-14.89,-14.95,-12.20,-11.58
-6.12,-1.22,-3.04,-3.58,-3.26,-2.73,-2.89,-3.63,-7.98,-7.87,-5.00,-7.00,-7.11,-4.03,-2.98,-3.20
-5.92,-1.28,-2.38,-3.41,-7.89,-6.64,-1.68,-6.78,-6.49,-8.60,-8.16,-3.90,-7.34,-5.28,-2.42,-2.47
-5.87,-1.20,-2.76,-4.03,-7.40,-3.31,-7.50,-6.08,-5.31,-0.90,-4.81,-5.75,-0.70,-2.34,-1.20,-6.36
-6.08,-6.36,-0.70,-2.38,-3.20,-5.92,-0.90,-4.81,-6.10,-2.40,-10.15,-9.43,-8.98,-3.12,-2.98,-3.12
-9.43,-9.26,-6.07,-10.38,-10.08,-7.68,-3.38,-2.47,-5.54,-0.90,-4.81,-6.75,-3.11,-8.15,-6.74,-3.04
-5.07,-6.07,-0.83,-1.56,-8.63,-9.90,-3.80,-3.68,-7.79,-4.52,-7.10,-6.50,-6.75,-0.83,-1.38,-6.36
-6.08,-6.62,-2.78,-8.23,-8.88,-8.26,-4.24,-7.68,-3.41,-2.98,-4.03,-7.40,-4.52,-7.79,-3.68,-3.74
-7.68,-3.31,-6.75,-5.45,-2.98,-5.87,-1.20,-2.34,-1.28,-5.54,-2.47,-3.38,-5.89,-7.04,-6.82,-8.28
-6.88,-7.00,-3.06,-6.50,-1.32,-3.56,-6.31,-6.80,-3.46,-7.81,-3.11,-6.75,-5.45,-3.37,-6.69,-8.33
-8.30,-7.32,-7.12,-9.98,-9.12,-3.46,-10.55,-13.16,-14.89,-12.63,-9.65,-12.37,-13.29,-16.51,-16.51,-14.89
-12.27,-9.67,-5.29,-1.33,-7.38,-10.30,-3.73,-6.98,-6.51,-1.54,-5.43,-8.36,-8.06,-7.32,-6.53,-7.04
-7.00,-4.33,-8.98,-10.52,-11.27,-7.14,-7.88,-8.93,-6.58,-9.33,-8.83,-8.52,-8.33,-8.95,-7.14,-10.51
-10.83,-8.86,-4.44,-7.24,-4.20,-7.55,-10.31,-8.13,-1.33,-4.88,-9.44,-8.01,-1.47,-3.68,-8.11,-8.42
-8.21,-3.05,-7.50,-6.08,-6.32,-3.06,-7.83,-5.23,-12.78,-13.54,-10.70,-9.57,-8.92,-1.47,-3.79,-8.30
-8.16,-9.33,-8.23,-11.70,-11.29,-6.07,-7.44,-7.44,-4.24,-7.68,-3.74,-3.74,-8.40,-8.46,-3.97,-3.11
-3.20,-6.69,-3.06,-6.50,-0.83,-1.30,NA,NA
>chr1:97711934-97712934
NA,NA,-7.25,-8.48,-4.52,-7.79,-3.60,-1.72,-6.36,-5.95,-10.81,-12.76,-12.78,-6.26,-9.96,-10.31
-6.61,-3.73,-10.30,-8.18,-3.82,-8.49,-7.48,-10.72,-9.16,-1.33,-4.81,-6.10,-2.54,-6.50,-0.53,-2.76
-3.34,-5.54,-0.90,-4.88,-10.09,-12.09,-12.27,-10.31,-2.70,-6.32,-6.08,-6.36,-0.88,-6.64,-7.11,-5.00
-6.17,-8.04,-3.62,-6.98,-6.51,-1.39,-4.88,-9.44,-7.38,-1.50,-2.34,-1.55,-10.58,-12.85,-10.28,-6.36
-6.36,-0.44,-4.88,-9.44,-8.18,-3.55,-7.85,-7.60,-3.73,-3.68,-5.92,-0.90,-5.39,-7.34,-4.07,-9.96
-10.31,-7.55,-4.26,-8.83,-10.24,-5.95,-7.10,-5.42,-11.29,-9.80,-3.45,-2.77,-2.48,-0.53,-6.50,-3.22
-9.12,-9.98,-5.98,-10.81,-11.93,-10.71,-3.55,-8.23,-7.66,-10.54,-9.96,-4.48,-7.40,-2.94,-3.38,-5.01
-8.07,-6.19,-1.54,-5.67,-8.04,-3.97,-6.09,-2.47,-2.02,-2.13,-2.48,-1.22,-6.12,-11.18,-13.29,-16.51
-14.89,-14.95,-12.20,-11.58,-5.77,-1.39,-5.29,-7.47,-8.30,-10.43,-12.63,-12.09,-10.81,-5.98,-10.28,-13.10
-12.78,-5.42,-8.12,-8.12,-7.33,-4.03,-2.98,-3.20,-6.69,-3.06,-7.83,-5.23,-12.78,-13.10,-9.32,-3.45
-2.42,-4.39,-9.91,-10.91,-10.17,-10.72,-9.16,-1.48,-6.64,-7.04,-6.50,-6.62,-2.40,-10.55,-13.16,-16.51
-14.89,-14.95,-14.95,-12.09,-10.81,-5.95,-6.32,-2.70,-8.23,-8.30,-8.95,-7.69,-8.26,-3.97,-7.55,-11.34
-10.52,-9.02,-6.07,-10.38,-10.91,-10.17,-12.03,-13.36,-12.27,-9.91,-6.15,-7.00,-8.33,-10.43,-12.63,-13.87
-12.37,-7.14,-7.14,-12.37,-13.29,-14.47,-13.05,-9.40,-9.43,-8.78,-10.39,-11.31,-10.44,-10.44,-11.35,-9.26
-7.34,-1.72,-3.36,-10.88,-13.79,-14.47,-12.78,-6.07,-8.10,-11.18,-12.85,-11.68,-4.26,-8.16,-6.96,-1.22
-2.34,-0.70,-6.38,-2.54,-6.62,-6.08,-5.31,-1.68,-8.15,-4.14,-9.80,-3.45,-2.42,-4.39,-10.09,-12.09
-11.76,-8.98,-4.33,-5.96,-8.36,-7.88,-7.88,-8.93,-6.49,-8.12,-4.52,-7.68,-3.74,-3.73,-9.59,-10.52
-11.34,-7.55,-7.40,-8.52,-8.20,-8.26,-4.24,-8.48,-6.58,-8.60,-6.19,-0.56,-1.76,-4.91,-7.65,-8.65
-10.22,-11.69,-10.75,-3.14,-2.38,-0.70,-6.32,-6.50,-6.48,-8.43,-6.19,-1.23,-2.38,-3.20,-5.92,-0.90
-4.88,-10.09,-13.16,-14.47,-13.05,-9.26,-7.34,-1.20,-2.34,-1.23,-6.19,-8.07,-5.01,-2.37,-1.03,-2.02
-2.47,-5.87,-1.38,-0.83,-6.50,-2.54,-6.80,-6.31,-3.81,-3.85,-6.76,-1.38,-1.30,-6.96,-8.07,-5.96
-4.69,-10.72,-9.70,-10.43,-8.30,-7.32,-7.12,-10.92,-11.93,-14.95,-12.09,-10.55,-3.73,-7.03,-7.69,-8.95
-8.33,-6.69,-3.12,-2.98,-3.12,-9.59,-11.76,-14.89,-13.29,-11.89,-7.55,-4.26,-11.68,-14.68,-16.51,-13.29
-10.70,-10.70,-13.29,-14.89,-11.76,-9.59,-3.73,-3.73,-9.59,-10.52,-11.32,-10.70,-13.29,-16.51,-16.51,-14.89
-12.63,-10.43,-10.43,-9.70,-10.92,-7.07,-7.96,-5.67,-1.54,-6.51,-7.44,-3.97,-8.21,-7.88,-7.14,-10.54
-8.51,-3.46,-10.15,-10.01,-9.65,-12.37,-13.54,-13.05,-9.26,-6.78,-1.68,-8.15,-12.41,-13.54,-10.70,-10.70
-13.87,-14.95,-14.95,-13.87,-10.70,-10.70,-13.54,-13.05,-10.17,-12.03,-13.79,-14.89,-12.63,-10.43,-8.30,-7.32
-7.12,-9.98,-10.21,-4.26,-7.55,-10.31,-8.13,-0.14,-1.76,-4.39,-9.44,-8.83,-6.26,-10.45,-10.38,-5.98
-10.28,-12.85,-10.58,-1.56,-1.30,-6.84,-11.61,-12.63,-13.87,-12.37,-9.65,-9.70,-11.94,-10.17,-11.35,-10.44
-11.32,-9.98,-9.65,-12.37,-13.29,-16.51,-14.89,-12.63,-9.65,-11.27,-9.98,-10.43,-10.43,-10.01,-9.61,-4.88
-1.39,-6.87,-11.61,-12.63,-14.89,-13.29,-10.70,-11.32,-9.98,-11.61,-6.84,-1.60,-3.36,-10.60,-11.93,-11.93
-11.94,-10.17,-11.35,-10.44,-11.32,-12.20,-12.20,-11.27,-9.65,-9.98,-11.32,-11.32,-9.98,-9.65,-12.37,-13.87
-14.95,-12.20,-11.32,-11.32,-9.98,-9.65,-12.37,-13.87,-12.63,-10.43,-10.43,-9.70,-10.60,-3.36,-1.60,-6.84
-11.61,-12.63,-13.87,-11.89,-7.55,-4.20,-7.79,-3.20,-2.98,-3.85,-10.72,-9.70,-9.65,-12.37,-13.29,-16.51
-14.89,-12.63,-10.43,-10.43,-12.63,-12.09,-10.55,-2.40,-6.62,-6.08,-5.31,-0.14,-1.32,-1.44,-5.28,-7.71
-7.25,-8.48,-4.24,-8.10,-11.18,-12.85,-10.71,-3.22,-6.62,-2.40,-10.15,-9.46,-10.31,-2.70,-7.00,-6.49
-8.00,-8.16,-3.05,-7.83,-3.22,-10.71,-12.85,-12.37,-7.14,-7.88,-8.93,-7.40,-10.15,-10.15,-7.10,-7.71
-5.28,-1.76,-0.14,-6.78,-6.88,-8.49,-3.97,-6.69,-3.68,-3.68,-6.76,-1.20,-2.34,-1.50,-9.21,-11.93
-10.55,-3.73,-6.98,-6.98,-3.22,-6.62,-2.78,-8.23,-7.81,-6.15,-7.00,-8.06,-12.37,-12.85,-11.68,-6.26
-10.45,-10.59,-3.46,-10.71,-11.93,-10.55,-3.73,-6.98,-7.44,-3.90,-7.81,-3.97,-6.32,-6.55,-8.13,-7.37
-6.07,-10.81,-13.16,-14.68,-11.68,-4.26,-7.55,-11.34,-9.98,-10.43,-10.43,-9.98,-11.58,-5.77,-1.39,-5.29
-9.67,-12.27,-14.89,-16.51,-13.29,-12.37,-7.66,-7.32,-7.12,-10.28,-13.10,-13.05,-9.26,-7.00,-3.52,-10.30
-7.38,-0.14,-1.76,-4.91,-7.47,-7.66,-10.54,-8.51,-3.46,-10.59,-10.45,-6.07,-8.16,-8.60,-7.17,-11.70
-11.29,-6.07,-7.44,-6.98,-3.73,-10.15,-10.01,-9.65,-11.27,-9.98,-10.43,-8.33,-7.00,-6.15,-7.81,-7.56
-5.70,-3.48,-7.40,-4.48,-11.68,-14.68,-16.51,-13.16,-10.81,-6.07,-7.00,-8.06,-11.27,-9.98,-10.43,-8.95
-7.69,-7.03,-3.22,-6.62,-2.54,-6.50,-0.83,-1.56,-8.92,-10.54,-7.14,-8.95,-8.95,-7.14,-11.27,-10.52
-8.98,-3.37,-5.20,-9.44,-8.18,-3.22,-6.62,-2.40,-10.59,-10.91,-10.17,-10.72,-10.21,-4.48,-8.48,-9.40
-10.91,-9.91,-5.20,-3.48,-7.40,-3.31,-6.75,-5.45,-3.37,-8.98,-9.43,-10.83,-5.98,-10.22,-4.14,-8.86
-4.33,-8.98,-9.43,-10.83,-5.95,-7.10,-4.20,-7.55,-10.83,-10.74,-6.07,-8.26,-11.61,-9.70,-10.60,-3.14
-2.98,-3.34,-7.24,-4.20,-7.55,-11.34,-10.52,-10.82,-8.83,-7.82,-6.21,-10.83,-11.18,-12.20,-11.27,-7.66
-7.32,-6.15,-9.02,-11.76,-14.89,-13.16,-10.81,-6.21,-7.82,-8.12,-7.00,-2.70,-7.85,-7.60,-3.73,-3.73
-7.60,-7.85,-3.20,-7.03,-7.69,-7.88,-8.21,-4.26,-11.68,-14.68,-13.29,-10.70,-10.44,-11.35,-10.17,-12.03
-13.10,-13.05,-10.22,-8.65,-8.13,-6.15,-7.00,-8.06,-12.37,-13.87,-12.63,-11.61,-8.26,-4.24,-7.68,-3.74
-3.68,-5.92,-0.90,-4.88,-9.61,-9.46,-10.31,-2.70,-7.00,-6.49,-8.60,-6.96,-1.60,-3.68,-9.43,-10.15
-7.40,-8.93,-10.45,-9.98,-11.32,-10.70,-13.29,-16.51,-14.68,-10.71,-3.22,-6.50,-0.94,-3.68,-8.11,-8.33
-8.33,-7.00,-6.15,-7.81,-7.81,-7.12,-10.28,-13.79,-16.51,-16.51,-14.47,-12.78,-6.07,-7.44,-6.51,-1.39
-4.88,-10.09,-11.93,-9.21,-1.33,-4.88,-10.09,-13.16,-16.51,-14.68,-10.71,-3.46,-10.59,-10.45,-6.26,-9.96
-9.57,-9.57,-8.51,-3.82,-7.81,-3.90,-8.16,-8.60,-7.40,-10.82,-10.52,-11.27,-9.65,-12.63,-12.09,-10.81
-5.95,-6.32,-3.97,-8.49,-7.48,-10.72,-9.12,-3.55,-8.23,-8.23,-2.78,-6.10,-4.81,-1.39,-5.77,-11.18
-12.85,-11.68,-4.26,-8.21,-10.45,-9.98,-11.34,-7.21,-5.43,-1.54,-5.77,-11.18,-12.85,-9.21,-1.33,-4.88
-9.91,-10.45,-5.42,-8.12,-6.49,-7.55,-11.34,-9.98,-10.45,-8.21,-3.97,-8.16,-8.07,-5.01,-2.62,-0.56
-6.51,-6.98,-3.22,-6.50,-0.94,-3.68,-9.43,-9.26,-6.05,-6.36,-0.44,-5.29,-7.47,-8.30,-8.33,-6.69
-3.37,-5.45,-6.07,-0.94,-3.36,-10.60,NA,NA
>chr1:98136294-98137294
NA,NA,-2.76,-3.12,-6.69,-8.06,-12.37,-13.87,-12.63,-11.61,-6.84,-1.60,-3.60,-7.79,-5.42,-11.29
-10.22,-5.98,-10.81,-11.93,-10.71,-3.82,-8.49,-7.48,-11.70,-11.69,-10.22,-10.82,-11.76,-14.89,-16.51,-13.16
-10.55,-3.46,-8.51,-10.31,-8.10,-6.07,-10.45,-10.38,-5.95,-7.10,-4.20,-7.55,-11.34,-12.20,-14.95,-14.89
-13.16,-10.09,-5.20,-2.74,-10.72,-11.93,-11.18,-10.15,-2.40,-6.62,-3.22,-8.51,-10.54,-7.66,-7.32,-7.12
-10.22,-11.29,-6.26,-8.83,-10.24,-6.21,-7.10,-4.48,-11.68,-12.85,-10.70,-9.57,-8.51,-3.22,-7.83,-5.23
-10.74,-10.44,-11.32,-12.20,-12.20,-11.32,-10.70,-13.54,-12.41,-8.86,-4.33,-8.98,-10.42,-10.72,-2.74,-5.20
-10.09,-12.76,-12.78,-6.07,-8.16,-8.16,-3.97,-8.10,-11.18,-13.29,-14.68,-10.71,-3.46,-10.55,-13.16,-14.89
-14.95,-12.20,-11.32,-11.32,-10.52,-9.59,-3.68,-1.47,-8.92,-9.57,-10.70,-13.54,-13.05,-10.17,-11.94,-10.42
-9.02,-6.07,-10.81,-13.16,-14.89,-12.63,-10.45,-8.36,-5.96,-4.69,-9.32,-13.79,-16.51,-14.68,-10.71,-3.46
-10.59,-10.45,-5.42,-8.12,-9.26,-13.05,-14.47,-13.29,-11.89,-7.55,-4.26,-8.83,-10.30,-2.40,-6.62,-3.22
-6.61,-11.58,-12.20,-14.95,-13.87,-11.18,-5.77,-1.54,-5.43,-7.21,-10.83,-10.74,-6.07,-8.16,-8.07,-5.96
-4.33,-6.69,-8.06,-10.54,-9.96,-4.26,-7.55,-11.89,-13.29,-14.89,-12.63,-10.43,-8.33,-8.52,-7.10,-8.49
-3.82,-10.71,-12.85,-12.37,-9.65,-10.01,-9.61,-5.20,-3.37,-9.01,-9.26,-6.07,-10.81,-12.76,-13.05,-10.22
-8.52,-8.33,-8.95,-8.95,-8.95,-7.69,-7.03,-3.73,-10.55,-13.16,-16.51,-14.89,-12.63,-10.43,-8.95,-7.14
-11.27,-9.98,-9.65,-12.37,-13.29,-16.51,-14.89,-14.95,-11.18,-9.61,-4.88,-0.44,-5.75,-5.45,-3.37,-9.01
-10.15,-7.10,-8.49,-3.46,-6.10,-5.45,-3.37,-7.48,-7.65,-5.70,-2.74,-9.32,-12.85,-10.71,-3.46,-10.55
-12.09,-12.63,-10.45,-8.93,-7.17,-12.03,-12.85,-10.71,-3.46,-10.30,-8.18,-3.55,-8.23,-7.66,-12.37,-13.54
-13.05,-9.40,-9.33,-8.23,-12.03,-12.85,-10.71,-3.46,-10.30,-7.38,-1.48,-5.43,-7.21,-11.89,-13.87,-11.76
-9.59,-3.73,-3.80,-10.88,-12.85,-10.71,-3.46,-10.30,-8.18,-3.55,-8.23,-7.66,-12.37,-13.29,-14.89,-12.63
-10.43,-10.43,-12.63,-14.89,-13.29,-10.70,-10.70,-13.29,-14.89,-12.63,-10.43,-8.95,-7.14,-11.27,-12.20,-14.95
-13.36,-12.03,-8.23,-9.33,-9.40,-13.05,-14.47,-13.29,-12.37,-7.14,-7.14,-12.37,-13.29,-14.68,-9.21,-1.48
-8.15,-12.41,-14.47,-16.51,-16.51,-13.29,-10.70,-10.70,-13.29,-14.89,-12.63,-9.65,-12.37,-13.29,-16.51,-14.68
-10.71,-3.46,-10.15,-10.01,-10.43,-8.95,-7.14,-10.54,-8.92,-1.56,-1.38,-7.34,-6.49,-8.93,-7.88,-7.14
-11.27,-10.52,-10.82,-10.22,-11.35,-10.44,-10.70,-13.29,-14.89,-12.63,-9.65,-10.51,-10.83,-8.15,-1.48,-8.13
-10.31,-8.10,-4.24,-7.10,-6.53,-9.91,-10.25,-11.32,-11.32,-9.98,-9.65,-12.37,-13.87,-14.95,-12.20,-11.27
-7.66,-8.23,-2.78,-6.10,-4.81,-1.33,-9.21,-14.68,-16.51,-16.51,-13.29,-11.89,-7.55,-7.17,-11.94,-9.70
-9.65,-11.27,-9.98,-10.45,-9.05,-6.70,-3.36,-5.36,-9.44,-8.18,-3.82,-8.49,-7.10,-8.65,-8.13,-6.15
-9.26,-9.26,-6.05,-7.50,-5.23,-10.74,-10.44,-11.32,-9.98,-11.61,-6.87,-0.56,-2.62,-7.68,-10.83,-10.44
-11.32,-12.20,-12.20,-11.58,-6.61,-3.22,-7.83,-5.23,-10.74,-10.44,-11.32,-9.98,-9.65,-11.27,-12.20,-12.20
-11.32,-11.32,-10.25,-9.91,-7.12,-10.92,-9.70,-10.45,-8.21,-4.26,-8.83,-10.24,-5.98,-10.22,-11.69,-9.26
-7.00,-2.70,-8.23,-8.30,-10.43,-12.63,-13.87,-12.37,-9.65,-9.70,-10.92,-7.12,-7.81,-7.81,-6.15,-7.37
-7.85,-3.20,-6.38,-8.60,-7.17,-11.70,-11.69,-10.22,-10.15,-10.15,-7.40,-7.55,-11.89,-12.85,-10.71,-3.82
-7.81,-4.07,-8.83,-10.30,-3.73,-6.38,-8.43,-6.48,-6.50,-7.78,-3.05,-8.16,-6.38,-3.73,-10.55,-13.16
-16.51,-14.68,-10.58,-1.55,-2.76,-3.12,-9.01,-9.26,-6.15,-9.91,-12.27,-14.89,-13.29,-10.70,-10.70,-13.29
-16.51,-16.51,-14.47,-13.05,-10.22,-10.82,-11.76,-12.09,-10.09,-4.88,-1.33,-8.13,-10.54,-7.14,-8.95,-8.30
-7.32,-6.15,-7.37,-8.13,-6.15,-7.37,-7.85,-3.55,-8.18,-10.24,-6.07,-7.37,-8.13,-6.53,-7.82,-8.23
-12.03,-13.79,-14.47,-13.15,-9.91,-3.93,-1.32,-6.75,-6.05,-9.02,-10.52,-11.32,-10.70,-13.87,-12.63,-10.45
-8.36,-5.01,-2.62,-0.56,-6.51,-6.54,-1.63,-3.56,-6.31,-7.78,-3.05,-8.16,-8.16,-3.97,-8.16,-8.07
-5.96,-4.33,-8.98,-10.52,-11.32,-10.70,-13.29,-16.51,-14.89,-14.95,-12.20,-11.32,-10.44,-10.83,-8.86,-4.69
-9.32,-13.79,-16.51,-14.89,-12.63,-10.45,-8.21,-4.26,-9.96,-9.57,-10.70,-12.85,-10.71,-3.46,-10.55,-13.16
-14.89,-12.63,-10.43,-8.30,-8.23,-2.70,-6.32,-6.55,-7.32,-8.30,-10.43,-10.01,-10.83,-5.95,-6.36,-1.72
-3.79,-8.30,-8.12,-8.12,-4.20,-7.55,-11.34,-10.52,-10.82,-7.40,-7.55,-11.34,-9.98,-10.45,-8.21,-4.26
-10.21,-9.98,-7.07,-8.28,-7.10,-8.52,-8.06,-11.27,-12.20,-12.20,-11.27,-7.14,-7.14,-10.54,-8.13,-1.50
-2.38,-3.12,-7.60,-8.13,-7.12,-10.28,-12.85,-11.68,-4.26,-8.16,-6.19,-1.39,-4.88,-9.61,-9.43,-9.02
-6.37,-8.11,-4.07,-9.96,-9.57,-9.57,-8.51,-3.22,-7.83,-3.31,-7.40,-4.03,-2.76,-1.55,-10.58,-12.85
-10.28,-6.36,-7.50,-3.11,-8.11,-6.37,-9.02,-10.52,-11.32,-11.32,-10.25,-9.91,-6.55,-6.32,-3.52,-10.59
-10.45,-6.07,-8.10,-11.58,-10.52,-9.02,-6.07,-10.83,-10.01,-10.43,-8.33,-8.52,-7.10,-8.49,-3.82,-10.71
-12.85,-10.88,-3.80,-3.73,-9.59,-11.76,-14.89,-13.79,-12.03,-7.48,-8.28,-7.07,-10.28,-13.79,-16.51,-14.47
-13.05,-10.17,-12.03,-13.79,-16.51,-16.51,-16.51,-14.68,-10.71,-3.55,-8.23,-7.66,-12.37,-13.29,-14.68,-10.71
-3.22,-6.38,-0.44,-5.29,-7.65,-7.60,-3.68,-1.47,-8.63,-9.71,-2.74,-5.20,-10.09,-11.93,-10.71,-3.55
-7.85,-7.60,-3.73,-3.73,-9.43,-9.26,-6.07,-10.83,-11.18,-14.95,-14.89,-13.29,-10.70,-9.57,-8.92,-1.47
-3.60,-7.79,-4.52,-7.10,-6.21,-10.24,-8.83,-4.26,-7.55,-11.34,-10.25,-9.91,-7.12,-9.98,-10.21,-4.26
-8.21,-7.88,-7.14,-11.27,-10.25,-10.31,-2.78,-6.62,-6.36,-10.28,-13.79,-14.89,-14.95,-14.95,-12.09,-10.55
-2.40,-6.62,-6.36,-10.22,-11.69,-10.17,-10.72,-10.21,-6.26,-10.74,-10.51,-9.65,-9.98,-11.34,-7.55,-7.40
-10.82,-10.42,-10.60,-3.36,-1.47,-10.58,-14.68,-13.16,-10.81,-6.07,-9.02,-11.76,-12.09,-10.55,-3.46,-8.18
-9.44,-5.20,-3.37,-8.98,-10.42,-11.94,-10.17,-13.05,-12.76,-10.55,-3.46,-10.71,-14.68,-16.51,-16.51,-16.51
-16.51,-13.16,-10.55,-3.46,-10.71,-14.68,-16.51,-13.16,-10.09,-5.20,-2.74,-10.72,-11.93,-12.20,-11.34,-7.55
-4.26,-9.96,-9.57,-10.44,-10.74,-6.26,-8.83,-10.24,-5.98,-10.28,-13.79,-16.51,-16.51,-14.47,-12.78,-6.26
-11.68,-12.85,-12.37,-9.65,-9.70,-10.92,-7.12,-8.13,-8.65,-10.22,-11.69,-11.70,-7.17,-8.93,-10.45,-9.98
-11.27,-8.06,-8.52,-8.83,-9.33,-9.40,-11.35,-10.44,-9.57,-8.51,-3.46,-10.55,-12.09,-11.76,-10.82,-8.83
-8.30,-3.79,-1.72,-6.36,-5.95,-10.81,-12.09,-14.95,-12.20,-11.27,-8.06,-8.11,-3.73,-3.80,-10.60,-11.93
-11.18,-10.83,-5.98,-9.98,-9.16,-1.33,-5.29,-7.47,-7.66,-12.37,-13.29,-16.51,-14.47,-12.41,-8.86,-4.69
-9.80,-11.69,-9.40,-8.57,-7.00,-4.69,NA,NA
>chr1:100717001-100718001
NA,NA,-8.13,-10.54,-7.66,-8.23,-3.55,-10.71,-11.93,-10.81,-6.07,-9.02,-9.43,-9.61,-5.20,-2.98
-5.87,-1.72,-3.68,-7.60,-7.85,-2.70,-6.09,-2.98,-5.20,-10.09,-11.93,-10.71,-3.46,-10.55,-12.09,-12.63
-10.45,-8.93,-6.58,-8.57,-7.00,-4.33,-7.48,-7.85,-3.20,-7.03,-11.61,-10.01,-9.61,-4.39,-1.76,-0.56
-6.51,-7.44,-6.07,-10.74,-10.44,-11.32,-12.20,-11.18,-10.15,-3.46,-10.71,-14.68,-13.29,-12.37,-9.65,-10.01
-10.56,-5.99,-6.72,-7.78,-5.23,-12.78,-13.10,-10.28,-5.98,-10.81,-11.93,-10.71,-3.46,-10.55,-12.76,-13.05
-10.17,-12.03,-12.85,-10.71,-3.82,-8.04,-5.33,-2.37,-2.02,-2.37,-8.98,-11.76,-12.09,-10.55,-3.46,-8.18
-10.30,-2.40,-6.62,-3.22,-10.71,-14.68,-16.51,-16.51,-16.51,-13.29,-11.18,-6.61,-3.20,-10.31,-12.27,-13.87
-10.70,-10.70,-13.29,-16.51,-14.89,-11.76,-8.98,-3.12,-2.54,-2.54,-3.34,-7.24,-5.42,-10.74,-10.51,-8.06
-7.00,-6.37,-7.96,-5.33,-3.38,-2.94,-7.11,-7.00,-4.69,-10.72,-11.93,-11.18,-9.61,-5.20,-3.48,-7.40
-3.31,-6.75,-4.81,-0.90,-5.54,-2.98,-5.70,-7.47,-8.88,-6.84,-1.30,-1.30,-6.96,-8.60,-7.40,-8.52
-8.06,-10.54,-8.51,-3.22,-6.62,-2.40,-10.55,-12.09,-11.76,-9.02,-6.37,-8.28,-7.48,-11.70,-11.69,-9.26
-8.12,-4.52,-8.48,-9.40,-10.91,-10.38,-6.21,-7.82,-8.16,-9.33,-8.23,-12.03,-12.85,-10.71,-3.82,-7.81
-4.07,-10.21,-9.98,-5.98,-10.83,-10.01,-11.61,-6.87,-1.39,-4.88,-9.61,-10.01,-9.65,-11.27,-10.25,-9.91
-6.15,-7.00,-8.06,-10.51,-11.35,-9.26,-7.34,-1.72,-3.68,-8.11,-8.06,-10.51,-11.35,-9.26,-7.34,-1.20
-2.76,-3.85,-9.32,-13.79,-14.89,-12.27,-10.31,-3.20,-6.98,-6.98,-3.73,-10.55,-12.76,-13.05,-9.26,-7.34
-1.20,-2.48,-2.77,-2.47,-6.09,-2.70,-7.85,-8.65,-7.10,-7.71,-5.78,-3.37,-8.98,-10.52,-11.32,-10.44
-11.35,-9.26,-6.78,-1.68,-6.64,-7.04,-6.21,-10.83,-10.01,-9.65,-12.37,-13.54,-13.05,-10.17,-12.03,-13.79
-14.89,-11.76,-10.82,-8.83,-7.33,-5.00,-5.96,-8.12,-8.00,-7.40,-8.65,-7.65,-5.70,-3.37,-6.69,-8.33
-10.43,-10.01,-10.15,-3.52,-6.32,-5.95,-10.81,-12.09,-12.63,-10.43,-10.43,-9.98,-11.27,-9.65,-10.01,-10.83
-6.07,-7.37,-7.65,-5.29,-1.33,-8.13,-9.57,-10.70,-13.29,-16.51,-14.89,-11.76,-9.02,-6.37,-8.11,-3.96
-7.10,-5.95,-10.83,-11.18,-12.20,-11.58,-6.12,-1.63,-3.56,-6.96,-7.63,-7.66,-11.27,-12.20,-11.93,-10.60
-3.36,-1.60,-6.84,-8.20,-7.00,-6.37,-8.28,-7.10,-10.15,-9.01,-3.37,-5.70,-7.65,-7.37,-6.07,-10.83
-9.43,-10.82,-7.10,-8.28,-7.07,-10.28,-13.79,-16.51,-16.51,-16.51,-14.89,-12.63,-10.43,-10.43,-9.98,-11.27
-8.06,-8.11,-3.68,-1.60,-6.12,-10.31,-9.96,-4.26,-7.55,-11.89,-13.29,-14.68,-10.71,-3.46,-10.15,-10.01
-10.45,-8.93,-7.17,-10.72,-8.63,-1.47,-3.79,-8.30,-8.23,-12.03,-13.79,-14.68,-10.71,-3.55,-8.23,-7.81
-6.53,-7.82,-8.83,-8.52,-8.33,-10.43,-9.98,-11.34,-7.55,-7.40,-10.82,-10.52,-11.27,-9.65,-10.01,-9.61
-5.20,-3.37,-8.98,-11.76,-13.87,-10.70,-10.70,-13.87,-14.95,-12.20,-11.32,-10.70,-13.87,-11.76,-10.82,-7.10
-7.71,-5.78,-2.98,-6.09,-3.52,-10.55,-13.16,-14.89,-11.76,-10.82,-10.22,-11.69,-10.22,-7.12,-9.91,-12.27
-13.87,-12.37,-7.14,-7.69,-7.03,-3.22,-6.62,-2.78,-7.85,-7.37,-6.07,-10.81,-13.16,-16.51,-14.47,-13.05
-9.26,-7.00,-2.70,-10.31,-10.25,-11.58,-8.10,-6.07,-12.78,-14.47,-13.29,-11.18,-8.10,-6.07,-10.74,-10.51
-7.14,-8.95,-10.43,-9.98,-11.58,-8.10,-6.07,-10.74,-10.51,-7.14,-8.95,-8.95,-7.14,-11.27,-9.98,-9.65
-10.54,-8.51,-3.55,-10.31,-10.25,-11.27,-7.14,-8.95,-10.43,-9.98,-11.58,-8.10,-3.97,-8.21,-10.45,-9.98
-11.27,-9.65,-9.98,-11.32,-11.32,-12.20,-12.20,-11.32,-11.32,-9.98,-9.65,-10.54,-8.13,-1.48,-8.15,-10.83
-10.65,-6.12,-1.60,-3.68,-9.59,-10.52,-11.58,-6.61,-3.73,-10.55,-13.16,-14.47,-13.05,-10.17,-12.03,-13.36
-14.95,-11.18,-10.56,-6.08,-2.99,-2.82,-1.28,-5.54,-2.47,-2.02,-2.13,-2.48,-1.22,-6.54,-6.98,-3.22
-6.38,-0.88,-6.64,-7.11,-3.48,-5.20,-9.44,-7.38,-0.14,-1.32,-2.13,-2.52,-3.20,-7.79,-4.52,-7.10
-6.53,-9.91,-10.33,-10.60,-3.80,-3.68,-6.69,-3.06,-6.38,-0.70,-2.38,-3.14,-9.90,-9.12,-3.22,-6.62
-2.54,-6.62,-2.78,-10.31,-12.27,-14.89,-16.51,-16.51,-16.51,-16.51,-13.79,-12.03,-8.23,-7.33,-5.00,-7.00
-7.04,-6.53,-8.13,-7.37,-6.07,-10.81,-13.16,-14.89,-14.95,-14.95,-14.89,-13.16,-10.55,-3.52,-7.00,-9.26
-11.69,-10.75,-3.14,-2.98,-4.03,-7.40,-4.48,-11.68,-12.85,-12.03,-8.23,-7.33,-4.03,-2.98,-3.14,-10.60
-10.42,-9.02,-6.15,-9.91,-10.33,-10.60,-3.80,-3.73,-8.11,-8.06,-11.27,-12.20,-11.18,-10.15,-3.52,-7.00
-6.49,-8.00,-8.00,-7.40,-10.82,-11.76,-13.87,-11.89,-7.55,-3.97,-8.10,-11.18,-13.29,-16.51,-14.89,-12.27
-10.31,-3.55,-10.71,-12.85,-10.28,-5.98,-10.83,-11.18,-12.20,-11.27,-7.14,-7.88,-8.93,-6.58,-8.48,-4.48
-9.96,-9.57,-9.57,-8.51,-3.82,-8.49,-6.88,-6.78,-1.68,-6.64,-7.04,-6.21,-10.83,-11.18,-14.95,-14.89
-13.29,-12.37,-8.06,-6.69,-4.33,-5.96,-8.36,-8.42,-8.52,-7.40,-7.55,-11.89,-12.85,-11.68,-4.26,-8.16
-8.00,-6.58,-8.57,-7.00,-4.33,-6.69,-8.06,-11.27,-9.98,-9.65,-12.37,-12.85,-10.58,-1.56,-1.38,-7.34
-9.26,-11.35,-10.44,-10.70,-13.29,-14.47,-12.78,-5.42,-8.12,-8.12,-9.33,-9.40,-11.35,-10.51,-7.14,-8.95
-8.33,-7.00,-6.05,-6.62,-3.46,-8.49,-7.48,-11.94,-9.70,-9.65,-11.27,-10.52,-9.02,-6.07,-10.38,-10.91
-10.22,-8.52,-8.33,-8.33,-7.00,-6.07,-10.83,-10.01,-9.65,-12.37,-13.29,-16.51,-14.47,-13.05,-10.17,-12.03
-13.36,-12.63,-10.45,-8.93,-7.40,-8.52,-8.06,-10.54,-9.96,-4.07,-7.81,-3.97,-6.09,-2.98,-5.78,-8.11
-7.92,-8.78,-7.87,-5.00,-7.00,-7.11,-4.03,-2.76,-0.53,-6.75,-6.05,-9.26,-9.43,-3.12,-2.38,-1.28
-6.78,-6.49,-7.55,-11.34,-10.25,-9.67,-4.91,-2.42,-2.47,-5.87,-1.72,-3.79,-8.30,-8.83,-10.82,-10.42
-10.72,-3.45,-2.42,-4.60,-5.75,-0.70,-2.82,-2.99,-6.08,-9.80,-7.38,-1.50,-2.82,-3.13,-2.75,-3.53
-5.01,-8.07,-6.38,-3.20,-8.23,-7.81,-6.53,-8.08,-7.95,-6.50,-6.32,-0.88,-5.67,-7.96,-6.43,-6.36
-1.72,-3.60,-7.79,-5.42,-10.45,-10.48,-5.99,-6.72,-6.80,-3.46,-8.04,-6.17,-4.44,-5.87,-1.20,-2.34
-1.28,-5.54,-3.34,-2.54,-2.54,-3.85,-9.80,-11.69,-10.22,-8.52,-8.20,-8.26,-4.24,-7.10,-6.21,-10.81
-12.76,-12.41,-7.68,-2.37,-2.02,-2.37,-7.48,-7.85,-2.78,-6.62,-3.22,-6.38,-8.16,-3.97,-8.10,-11.18
-13.29,-16.51,-14.89,-12.63,-10.45,-8.93,-7.17,-12.03,-13.79,-16.51,-14.89,-14.95,-12.20,-11.58,-6.12,-1.22
-2.76,-3.34,-5.54,-1.28,-2.38,-3.12,-9.43,-9.01,-4.33,-7.00,-7.11,-4.03,-2.98,-3.12,-9.43,-9.43
-4.03,-3.94,-3.39,-2.82,-1.28,-6.78,-6.49,-8.60,-8.16,-3.90,-7.34,-5.28,-2.42,-2.47,-6.09,-2.70
-8.23,-8.06,-8.21,-3.05,-7.78,-6.12,-2.92,-2.56,-4.60,-5.75,-0.70,-2.34,-1.20,-6.36,-6.08,-6.36
-0.70,-2.38,-3.20,-5.92,-0.90,-4.81,-6.10,-2.40,-10.15,-11.18,-11.93,-10.60,-3.36,-1.47,-8.92,-9.57
-10.70,-13.87,-12.27,-10.31,-2.70,-6.09,NA,NA
>chr1:101369031-101370031
NA,NA,-3.22,-6.62,-2.40,-10.15,-11.18,-11.93,-10.60,-3.80,-3.73,-9.43,-9.26,-6.07,-10.83,-10.01
-9.65,-11.27,-9.98,-10.43,-8.33,-8.11,-3.12,-2.52,-2.13,-1.32,-0.14,-8.13,-10.31,-7.21,-5.43,-1.48
-9.16,-10.72,-7.48,-7.71,-5.39,-0.44,-6.36,-6.05,-9.26,-10.15,-7.40,-8.93,-8.06,-7.32,-6.55,-7.10
-5.42,-12.78,-14.47,-13.29,-12.37,-9.65,-9.98,-11.27,-9.65,-10.01,-10.15,-3.52,-6.69,-3.60,-1.47,-10.58
-12.85,-12.37,-7.66,-7.32,-6.15,-9.02,-11.76,-13.87,-12.37,-9.65,-10.01,-10.83,-6.21,-7.04,-7.00,-4.69
-10.72,-11.93,-11.18,-10.15,-2.40,-6.62,-6.05,-9.02,-9.43,-10.15,-3.52,-6.69,-3.60,-1.47,-10.58,-12.85
-10.28,-6.36,-7.50,-5.23,-10.74,-10.65,-6.61,-3.20,-7.85,-8.65,-7.10,-8.28,-6.43,-6.32,-2.70,-7.85
-7.37,-6.05,-6.62,-2.78,-7.85,-7.48,-4.33,-8.86,-10.83,-10.44,-10.70,-12.85,-11.68,-4.26,-8.16,-8.16
-3.97,-8.26,-8.88,-8.23,-2.70,-6.69,-3.68,-3.74,-7.68,-4.48,-9.96,-9.57,-10.70,-13.54,-12.78,-6.26
-11.68,-11.93,-10.55,-3.73,-6.61,-11.58,-9.98,-10.43,-8.95,-8.95,-8.30,-8.23,-3.20,-7.03,-7.69,-8.95
-10.43,-12.63,-12.09,-10.81,-5.95,-7.10,-4.52,-7.40,-3.48,-5.20,-9.61,-10.01,-9.65,-12.37,-13.87,-12.63
-9.65,-10.54,-8.13,-1.48,-8.15,-10.08,-10.38,-6.07,-9.26,-9.26,-6.15,-7.32,-7.66,-12.37,-13.29,-14.68
-11.68,-6.26,-12.78,-13.54,-10.70,-9.57,-8.51,-3.82,-8.49,-7.10,-10.82,-11.76,-14.89,-13.16,-10.55,-3.73
-6.61,-11.18,-13.29,-14.89,-12.27,-10.31,-3.55,-10.71,-14.68,-13.79,-12.03,-7.17,-7.55,-11.34,-10.52,-9.02
-6.15,-9.91,-12.27,-13.36,-9.32,-3.85,-2.98,-3.20,-6.69,-3.06,-6.38,-0.88,-8.15,-12.41,-13.54,-12.37
-7.14,-7.14,-12.37,-13.87,-14.95,-12.20,-11.27,-9.65,-9.70,-11.94,-8.23,-8.30,-3.79,-1.47,-10.58,-14.68
-16.51,-13.16,-10.55,-3.46,-9.12,-10.72,-10.17,-11.69,-9.80,-4.69,-5.96,-7.21,-11.89,-13.87,-11.76,-9.02
-6.15,-8.13,-8.65,-8.83,-8.30,-3.79,-1.47,-10.58,-12.85,-10.28,-7.07,-8.11,-4.07,-9.96,-10.31,-8.10
-6.07,-12.78,-12.76,-10.55,-3.73,-6.61,-11.58,-12.20,-12.20,-11.27,-7.14,-8.95,-8.95,-7.14,-11.27,-12.20
-12.20,-11.27,-9.65,-10.01,-9.61,-5.20,-2.74,-9.32,-13.36,-14.95,-12.20,-11.27,-8.06,-7.00,-6.05,-6.62
-2.40,-10.55,-13.16,-16.51,-14.89,-14.95,-14.95,-13.87,-10.70,-10.70,-13.29,-14.47,-12.41,-8.86,-4.33,-9.01
-9.43,-3.68,-1.47,-10.58,-14.68,-16.51,-13.16,-10.55,-3.52,-7.00,-6.49,-8.93,-8.42,-8.52,-8.83,-9.33
-8.16,-7.82,-6.21,-10.24,-8.18,-3.46,-10.15,-9.43,-10.82,-10.22,-13.05,-14.47,-16.51,-13.79,-10.28,-7.07
-8.11,-4.07,-11.68,-14.68,-13.29,-11.18,-8.10,-6.07,-12.78,-13.10,-12.03,-7.17,-8.60,-6.96,-1.60,-3.79
-7.68,-4.48,-8.83,-9.44,-5.20,-2.74,-9.80,-11.29,-5.42,-7.10,-6.55,-8.13,-7.37,-6.07,-10.81,-13.16
-14.47,-12.78,-5.23,-7.83,-3.22,-6.98,-6.54,-1.60,-3.68,-7.60,-7.85,-3.20,-6.98,-6.54,-1.22,-2.76
-3.85,-9.32,-13.36,-12.63,-10.43,-10.43,-9.98,-11.32,-9.57,-8.51,-3.22,-6.38,-0.88,-5.43,-8.36,-8.42
-6.69,-2.37,-3.38,-7.68,-4.14,-11.70,-8.23,-8.30,-3.79,-1.47,-8.63,-9.71,-3.45,-2.42,-4.39,-9.91
-10.91,-9.40,-8.57,-7.00,-4.44,-5.54,-1.68,-5.43,-8.36,-10.45,-9.98,-11.27,-7.14,-7.14,-10.54,-8.92
-1.47,-3.68,-9.59,-10.52,-11.32,-11.32,-9.98,-9.65,-11.27,-9.98,-11.61,-8.26,-6.07,-10.74,-10.44,-11.32
-9.98,-9.65,-11.27,-12.20,-12.20,-11.32,-11.32,-9.98,-9.65,-11.27,-10.52,-10.82,-8.83,-7.82,-6.53,-9.91
-12.27,-13.87,-12.37,-9.65,-9.98,-11.32,-11.32,-9.98,-9.65,-11.27,-12.20,-12.20,-11.58,-6.12,-1.60,-3.36
-10.60,-9.70,-11.61,-6.87,-1.39,-4.88,-9.61,-10.01,-10.43,-10.43,-9.98,-11.32,-11.32,-10.52,-10.82,-8.83
-7.33,-5.00,-8.86,-12.41,-14.47,-13.29,-10.70,-11.32,-10.52,-10.82,-8.83,-7.82,-6.82,-8.28,-7.48,-10.72
-8.63,-1.47,-3.68,-9.59,-10.42,-11.94,-8.23,-7.33,-5.00,-5.96,-7.21,-11.89,-13.87,-11.76,-10.82,-10.22
-13.05,-12.76,-10.81,-6.07,-7.00,-8.33,-8.95,-8.95,-8.95,-8.95,-10.43,-9.98,-11.32,-10.44,-10.74,-5.23
-7.50,-6.36,-10.92,-11.93,-12.20,-11.27,-9.65,-9.98,-11.27,-7.14,-7.14,-10.51,-11.35,-10.17,-11.94,-11.93
-12.20,-11.27,-8.06,-7.00,-6.37,-8.28,-7.25,-8.48,-4.48,-11.68,-14.68,-13.29,-12.37,-7.14,-7.88,-8.21
-3.97,-8.26,-7.69,-7.88,-8.21,-3.05,-7.83,-3.22,-7.03,-11.61,-9.70,-10.92,-5.98,-10.24,-8.83,-4.48
-7.10,-6.53,-8.13,-7.48,-3.12,-2.76,-1.22,-6.12,-11.18,-13.87,-14.95,-11.93,-10.92,-6.36,-6.36,-0.70
-2.38,-3.41,-8.30,-8.23,-12.03,-12.85,-10.71,-3.46,-10.30,-8.83,-6.26,-10.74,-10.44,-9.57,-9.96,-4.26
-7.55,-10.83,-10.74,-6.26,-9.96,-10.31,-7.55,-4.20,-7.24,-4.44,-6.17,-7.96,-6.82,-8.08,-8.46,-3.36
-5.36,-9.91,-10.45,-6.07,-7.44,-7.44,-3.97,-7.55,-11.89,-13.87,-14.95,-14.95,-13.36,-9.32,-2.74,-5.45
-6.07,-0.83,-1.38,-5.87,-2.47,-2.42,-4.91,-9.67,-12.27,-13.36,-10.28,-5.98,-10.38,-10.08,-7.68,-3.38
-2.47,-5.54,-1.68,-5.43,-8.12,-8.16,-3.05,-7.83,-3.06,-6.32,-6.43,-8.11,-4.07,-8.83,-10.24,-5.95
-6.32,-3.52,-10.30,-8.01,-1.56,-1.56,-8.63,-10.72,-10.17,-13.05,-14.47,-16.51,-13.29,-10.70,-10.70,-12.85
-10.71,-3.82,-7.81,-3.96,-7.10,-5.95,-10.38,-10.45,-5.42,-7.10,-6.55,-8.13,-7.37,-6.15,-9.91,-10.33
-10.60,-3.36,-1.47,-10.58,-11.93,-10.81,-5.95,-6.32,-3.52,-10.59,-10.91,-10.22,-10.82,-11.76,-14.89,-16.51
-13.29,-12.37,-9.65,-9.70,-10.92,-7.07,-8.11,-4.07,-8.83,-10.30,-2.40,-6.62,-3.22,-8.18,-10.24,-5.98
-9.98,-10.21,-6.26,-10.45,-10.38,-6.21,-8.08,-8.46,-3.36,-4.49,-9.67,-12.27,-12.09,-10.55,-3.46,-10.71
-11.93,-10.09,-4.88,-0.44,-6.36,-6.08,-6.36,-1.38,-1.38,-7.34,-8.12,-9.33,-7.25,-7.71,-5.78,-2.98
-7.24,-3.96,-7.81,-3.97,-7.00,-8.12,-7.82,-6.53,-7.32,-7.66,-10.54,-8.92,-1.55,-2.76,-3.85,-10.72
-11.93,-11.93,-10.72,-2.74,-5.20,-9.44,-8.18,-3.46,-10.15,-11.18,-11.18,-10.15,-3.46,-10.71,-12.85,-12.37
-7.66,-7.63,-6.96,-3.56,-1.72,-6.36,-6.55,-7.32,-7.66,-10.51,-10.74,-6.26,-10.21,-10.72,-10.17,-13.05
-14.47,-16.51,-16.51,-13.79,-12.03,-10.17,-13.05,-12.76,-10.55,-3.73,-6.98,-7.44,-3.97,-8.21,-10.45,-12.63
-12.09,-10.09,-5.20,-3.37,-8.98,-11.76,-13.36,-10.28,-7.12,-9.91,-10.33,-11.94,-10.17,-13.05,-14.47,-16.51
-16.51,-13.29,-12.37,-7.14,-8.95,-10.43,-12.63,-12.09,-10.09,-4.39,-2.42,-2.94,-7.40,-4.48,-8.83,-10.30
-2.40,-6.62,-3.22,-6.38,-8.07,-5.96,-4.69,-9.32,-13.36,-14.95,-11.18,-9.61,-4.39,-1.44,-2.02,-2.94
-7.40,-4.52,-7.24,-4.44,-8.86,-10.08,-10.38,-6.07,-7.00,-8.33,-10.43,-12.63,-14.89,-16.51,-16.51,-16.51
-13.79,-12.03,-7.48,-7.71,-5.78,-3.48,-7.40,-4.48,-11.68,-14.68,-16.51,-13.16,-10.09,-5.20,-3.37,-6.69
-8.20,-7.03,-3.20,-8.23,-7.56,-5.29,-1.33,-9.21,-12.85,-10.70,-10.44,-11.35,-10.22,-8.52,-8.33,-10.43
-9.98,-11.32,-11.32,-12.20,-12.20,-11.58,-6.61,-3.22,-7.83,-5.23,-12.78,-13.54,-12.37,-8.06,-7.00,-6.15
-7.32,-8.88,-6.84,-1.30,-0.83,-6.07,NA,NA
>chr1:105543766-105544766
NA,NA,-3.31,-7.50,-6.05,-9.02,-9.43,-10.83,-5.95,-7.10,-5.42,-10.74,-10.44,-11.32,-10.25,-9.67
-5.29,-1.33,-9.21,-11.93,-10.09,-5.20,-3.48,-7.33,-8.12,-7.34,-1.72,-3.79,-8.30,-8.23,-11.94,-11.93
-11.18,-10.15,-3.73,-6.38,-8.16,-3.97,-8.10,-11.58,-9.98,-9.65,-11.27,-10.52,-9.02,-6.37,-8.28,-7.25
-9.33,-8.23,-11.70,-11.69,-9.26,-7.00,-3.52,-10.15,-11.18,-14.95,-14.89,-13.16,-10.55,-3.46,-10.71,-12.85
-11.89,-7.55,-7.17,-11.94,-11.93,-14.95,-12.09,-10.55,-3.73,-7.03,-11.61,-10.01,-9.61,-4.88,-1.33,-9.21
-14.68,-13.79,-10.28,-5.98,-10.81,-12.09,-14.95,-14.95,-13.36,-10.88,-3.36,-1.47,-10.58,-11.93,-10.81,-5.98
-10.92,-11.93,-11.93,-10.72,-2.74,-5.20,-9.44,-8.18,-3.46,-10.15,-9.43,-10.82,-10.22,-13.05,-14.47,-13.29
-11.89,-7.55,-3.05,-7.50,-6.05,-7.00,-8.06,-12.37,-12.85,-11.68,-6.26,-10.74,-10.51,-9.65,-10.01,-10.83
-6.07,-7.00,-8.06,-10.51,-10.83,-8.86,-4.33,-7.48,-8.13,-7.12,-10.28,-13.79,-14.89,-12.63,-9.65,-12.37
-13.29,-14.89,-12.27,-9.91,-6.55,-6.32,-3.97,-7.81,-3.90,-8.10,-11.18,-13.87,-11.76,-10.82,-7.40,-8.93
-10.45,-12.63,-14.89,-16.51,-16.51,-13.16,-10.81,-5.98,-10.28,-12.85,-10.58,-1.47,-3.36,-10.60,-9.70,-9.65
-12.37,-13.29,-16.51,-14.47,-13.05,-9.26,-6.78,-0.14,-2.62,-5.01,-8.36,-10.45,-12.63,-13.87,-12.37,-8.06
-8.11,-3.73,-3.80,-10.88,-13.36,-14.95,-14.95,-13.36,-10.28,-7.12,-7.32,-7.66,-12.37,-13.29,-14.89,-12.27
-9.91,-7.12,-10.92,-11.93,-14.95,-12.09,-10.81,-6.07,-9.26,-9.26,-6.07,-10.81,-12.09,-12.63,-9.65,-12.37
-13.29,-14.89,-14.95,-11.93,-11.94,-8.23,-7.33,-5.00,-5.96,-8.36,-7.88,-7.88,-8.93,-6.49,-7.00,-3.52
-10.55,-12.09,-12.63,-10.43,-10.43,-12.63,-14.89,-16.51,-13.29,-12.37,-9.65,-9.70,-10.92,-7.12,-7.32,-7.66
-12.37,-13.29,-14.89,-11.76,-10.82,-10.22,-13.05,-14.47,-13.16,-10.55,-3.46,-8.18,-10.30,-3.46,-8.51,-10.54
-8.06,-8.52,-8.83,-7.33,-2.94,-2.42,-5.28,-7.71,-6.88,-8.12,-5.42,-11.29,-10.75,-3.36,-1.60,-6.96
-8.60,-7.17,-12.03,-13.79,-14.89,-14.95,-11.93,-10.92,-7.12,-8.13,-7.60,-3.73,-3.73,-9.43,-9.43,-3.68
-1.47,-10.58,-11.93,-10.55,-3.52,-6.09,-4.44,-7.00,-7.04,-6.50,-6.62,-2.40,-10.55,-11.93,-10.71,-3.46
-10.15,-11.18,-11.93,-10.60,-3.80,-3.74,-7.68,-3.31,-6.75,-4.81,-0.44,-5.75,-4.60,-1.44,-1.32,-0.03
-6.38,-2.54,-6.62,-3.22,-10.71,-14.68,-16.51,-13.29,-11.89,-7.55,-4.26,-11.68,-12.85,-10.70,-10.44,-11.35
-10.17,-12.03,-13.36,-12.63,-10.43,-8.30,-7.47,-4.91,-2.42,-3.45,-9.32,-13.79,-14.89,-12.63,-10.43,-8.95
-8.95,-8.33,-8.52,-7.10,-8.49,-3.62,-6.98,-6.98,-3.20,-7.85,-7.37,-6.05,-6.62,-2.40,-10.15,-10.01
-9.65,-11.27,-9.98,-10.45,-8.21,-4.26,-11.68,-12.85,-11.18,-8.10,-3.90,-7.34,-5.39,-1.33,-9.21,-12.85
-10.28,-7.12,-8.13,-7.37,-6.15,-7.32,-7.66,-11.27,-9.98,-10.43,-10.43,-12.63,-12.09,-10.09,-4.88,-0.90
-5.31,-5.95,-10.81,-12.09,-12.63,-10.43,-10.43,-12.63,-14.89,-13.79,-9.32,-2.74,-5.20,-10.09,-12.09,-14.95
-14.95,-14.89,-16.51,-13.16,-10.09,-5.20,-3.37,-8.98,-10.52,-11.58,-6.61,-3.73,-10.15,-11.18,-11.93,-10.60
-3.36,-1.47,-10.58,-11.93,-10.81,-5.95,-6.32,-3.06,-6.62,-2.78,-8.23,-7.66,-12.37,-13.29,-14.68,-10.71
-3.46,-10.15,-10.01,-10.43,-10.43,-12.63,-13.87,-12.37,-9.65,-9.98,-11.58,-6.12,-1.60,-3.68,-9.43,-10.15
-7.10,-8.28,-7.07,-10.28,-13.36,-14.95,-12.20,-11.27,-7.14,-7.14,-11.27,-9.98,-9.65,-11.27,-12.20,-14.95
-14.89,-16.51,-13.16,-10.55,-3.73,-6.61,-10.31,-8.13,-1.48,-5.43,-8.36,-7.88,-8.95,-10.43,-12.63,-14.89
-13.29,-12.37,-7.14,-8.95,-8.95,-8.95,-10.43,-9.98,-11.58,-6.61,-3.73,-10.55,-12.76,-12.78,-5.42,-8.12
-6.88,-8.28,-6.43,-7.10,-4.20,-8.16,-8.12,-5.01,-3.38,-2.37,-8.98,-10.52,-11.32,-9.57,-8.51,-3.46
-10.15,-10.01,-9.65,-12.37,-13.29,-14.89,-12.27,-10.31,-3.20,-6.61,-11.58,-9.98,-9.65,-11.27,-10.52,-9.02
-6.07,-10.24,-8.18,-3.55,-7.85,-7.48,-2.37,-3.38,-7.68,-10.83,-10.51,-9.65,-9.98,-11.32,-11.32,-12.20
-14.95,-13.87,-10.70,-11.32,-12.20,-12.20,-11.32,-11.32,-9.98,-11.61,-6.84,-1.60,-3.68,-9.59,-10.52,-11.32
-10.70,-13.87,-14.95,-12.20,-11.32,-10.70,-13.54,-13.05,-10.22,-8.52,-8.33,-8.33,-7.00,-6.37,-8.11,-3.90
-8.26,-8.20,-6.69,-3.37,-5.45,-6.10,-3.46,-8.49,-7.25,-9.33,-8.23,-11.94,-10.42,-8.98,-3.12,-2.98
-3.14,-10.60,-11.93,-14.95,-14.89,-16.51,-16.51,-16.51,-16.51,-13.16,-10.55,-3.73,-7.03,-11.61,-9.70,-10.92
-7.07,-8.11,-3.96,-7.10,-6.55,-7.32,-7.66,-12.37,-13.29,-14.89,-14.95,-12.20,-11.27,-9.65,-12.63,-14.89
-16.51,-13.16,-10.81,-6.07,-9.02,-11.76,-12.09,-10.09,-5.20,-3.37,-6.69,-8.06,-12.37,-13.54,-12.78,-6.07
-8.26,-11.61,-9.98,-11.32,-11.32,-9.98,-10.43,-10.43,-9.70,-11.94,-10.17,-10.91,-10.59,-3.73,-6.98,-6.98
-3.73,-10.55,-13.16,-16.51,-14.89,-14.95,-12.20,-11.27,-9.65,-9.98,-11.27,-7.66,-7.63,-6.85,-7.11,-8.47
-7.07,-10.28,-12.85,-9.21,-1.50,-2.20,-2.20,-1.23,-5.77,-10.31,-8.13,-1.48,-8.15,-12.41,-14.47,-16.51
-16.51,-16.51,-16.51,-16.51,-16.51,-13.29,-12.37,-9.65,-10.01,-10.15,-3.46,-10.71,-14.68,-13.79,-9.32,-4.69
-8.86,-10.83,-10.44,-10.44,-11.35,-10.22,-10.82,-11.76,-14.89,-13.79,-12.03,-7.48,-8.49,-3.46,-6.62,-3.22
-6.98,-6.51,-1.39,-5.29,-7.56,-8.23,-2.78,-6.62,-3.22,-10.71,-14.68,-13.79,-10.28,-7.12,-8.13,-8.65
-10.22,-11.69,-11.70,-7.17,-8.00,-8.16,-4.26,-9.96,-10.31,-7.55,-3.97,-7.44,-6.54,-1.30,-1.56,-8.63
-10.72,-10.17,-13.05,-13.54,-12.37,-9.65,-10.01,-9.61,-5.20,-3.37,-8.98,-10.52,-11.34,-7.55,-4.20,-8.12
-8.12,-9.33,-6.58,-7.55,-11.34,-9.98,-10.45,-8.21,-3.05,-7.83,-2.54,-6.62,-3.22,-10.71,-12.85,-12.03
-7.48,-8.28,-6.43,-6.32,-3.52,-10.15,-10.01,-10.43,-8.95,-7.69,-8.26,-4.24,-8.48,-6.58,-8.60,-8.16
-6.07,-12.78,-14.47,-13.29,-10.70,-9.57,-9.96,-4.26,-8.21,-8.06,-8.23,-3.20,-7.03,-11.61,-9.98,-11.34
-7.55,-6.49,-8.12,-4.52,-8.48,-9.40,-13.05,-13.54,-12.37,-8.06,-6.69,-3.37,-5.70,-7.47,-8.30,-8.95
-8.95,-8.33,-6.69,-3.37,-5.78,-7.34,-3.96,-8.12,-9.26,-13.05,-12.76,-10.55,-3.73,-6.98,-6.51,-1.54
-8.15,-12.41,-13.10,-9.32,-2.74,-5.20,-9.61,-10.01,-10.43,-10.43,-12.63,-14.89,-13.79,-10.28,-6.36,-7.50
-3.05,-7.55,-11.34,-10.52,-9.59,-3.68,-1.72,-6.76,-3.20,-2.98,-3.85,-9.80,-11.29,-5.42,-8.12,-6.49
-7.55,-11.89,-12.85,-10.71,-3.55,-8.23,-7.66,-11.27,-12.20,-14.95,-13.36,-9.32,-4.69,-7.00,-8.57,-6.58
-8.00,-8.16,-4.26,-9.96,-10.54,-8.06,-8.52,-8.83,-9.33,-6.58,-8.00,-8.00,-7.40,-10.82,-11.76,-12.09
-10.09,-4.39,-1.76,-0.14,-5.54,-2.47,-2.02,-2.37,-5.01,-8.36,-7.88,-7.69,-7.03,-3.62,-8.04,-5.67
-1.54,-6.87,-7.69,-7.14,-12.37,-13.87,-12.63,-11.61,-7.03,-3.73,-10.59,-10.08,-7.68,-2.37,-1.32,-0.56
-6.87,-8.20,-8.52,-7.10,-8.28,-6.37,-7.00,-8.06,-12.37,-13.54,-12.78,-6.07,-8.26,-8.20,-8.52,-7.10
-7.71,-5.78,-3.48,-7.33,-8.83,-10.82,NA,NA
>chr1:106930683-106931683
NA,NA,-10.17,-11.94,-9.70,-10.43,-8.33,-7.00,-6.15,-9.91,-9.46,-10.15,-3.73,-6.98,-6.54,-1.22
-2.76,-3.85,-10.72,-9.70,-10.43,-10.43,-12.63,-14.89,-13.79,-12.03,-7.17,-7.55,-10.31,-8.13,-1.50,-2.20
-2.20,-1.23,-6.51,-7.44,-6.07,-12.78,-14.47,-13.16,-10.55,-3.46,-8.51,-10.31,-7.21,-5.43,-1.68,-6.78
-6.49,-7.55,-11.89,-13.29,-14.89,-11.76,-9.02,-6.05,-6.75,-0.94,-3.68,-8.11,-8.06,-11.27,-9.98,-9.65
-11.27,-10.52,-8.98,-4.33,-5.96,-7.21,-10.83,-10.74,-6.26,-9.96,-10.54,-8.06,-6.69,-3.12,-2.54,-2.72
-3.58,-3.26,-2.73,-2.89,-3.39,-4.22,-4.25,-4.55,-6.56,-7.11,-4.03,-2.76,-0.53,-6.07,-5.07,-3.15
-3.13,-2.82,-1.28,-6.78,-6.49,-7.55,-11.34,-10.25,-9.67,-4.91,-2.42,-2.47,-5.87,-1.38,-0.83,-6.50
-3.22,-9.12,-9.71,-3.45,-2.42,-4.60,-5.75,-0.70,-2.20,-2.72,-3.40,-6.12,-6.32,-0.70,-2.38,-3.20
-5.92,-1.68,-6.64,-7.11,-3.48,-5.70,-7.56,-7.81,-6.53,-7.82,-8.23,-10.72,-9.12,-3.55,-8.23,-7.66
-10.54,-8.13,-1.33,-4.81,-6.10,-2.78,-8.23,-7.79,-7.08,-6.72,-6.80,-3.46,-8.04,-6.17,-4.33,-7.48
-7.65,-5.29,-0.90,-5.54,-3.34,-2.76,-1.22,-6.54,-6.54,-1.60,-3.68,-9.43,-9.01,-4.33,-7.00,-7.04
-6.21,-10.81,-12.76,-12.41,-7.68,-2.37,-1.95,-2.81,-7.15,-8.81,-3.46,-6.62,-3.22,-6.38,-8.16,-3.97
-8.10,-11.18,-13.29,-16.51,-14.47,-13.05,-10.22,-8.52,-8.42,-8.93,-7.17,-12.03,-13.79,-16.51,-16.51,-16.51
-14.89,-12.27,-9.91,-6.55,-6.36,-1.20,-2.76,-3.34,-5.54,-1.28,-2.82,-3.63,-7.98,-7.87,-5.00,-7.00
-7.11,-4.03,-2.98,-3.13,-2.75,-2.73,-2.89,-3.39,-3.39,-2.82,-1.28,-6.78,-6.49,-8.60,-8.16,-3.90
-7.34,-5.28,-2.42,-2.47,-5.87,-1.38,-1.30,-6.96,-8.16,-3.05,-7.78,-6.12,-2.92,-2.56,-4.60,-5.75
-0.70,-2.34,-1.20,-6.36,-6.08,-6.36,-0.70,-2.38,-3.20,-5.92,-0.90,-4.81,-6.10,-2.40,-10.15,-9.43
-8.98,-3.12,-2.98,-3.12,-9.43,-9.26,-6.07,-10.38,-10.08,-7.68,-3.53,-3.26,-3.26,-2.56,-4.39,-9.44
-8.01,-1.47,-3.60,-6.69,-3.06,-6.50,-0.83,-1.56,-8.63,-9.90,-3.80,-3.68,-7.79,-4.52,-7.10,-6.50
-6.75,-0.53,-3.04,-3.40,-6.12,-6.80,-2.78,-8.23,-7.81,-6.53,-7.82,-8.16,-8.57,-7.00,-5.00,-7.40
-4.52,-7.79,-3.68,-3.74,-7.68,-3.31,-6.75,-5.45,-2.98,-5.87,-1.20,-2.34,-1.28,-5.54,-2.47,-2.77
-2.52,-3.14,-10.75,-11.69,-9.26,-7.00,-3.06,-6.50,-0.94,-3.36,-9.90,-9.16,-1.50,-2.34,-0.53,-6.07
-5.45,-3.37,-7.48,-7.85,-2.70,-6.32,-5.95,-10.81,-13.16,-16.51,-16.51,-16.51,-16.51,-16.51,-16.51,-16.51
-16.51,-16.51,-16.51,-16.51,-14.68,-11.68,-4.26,-7.55,-10.83,-10.74,-6.26,-9.96,-10.54,-9.65,-9.70,-10.72
-3.45,-3.38,-7.68,-12.41,-14.47,-13.79,-10.28,-5.98,-10.81,-13.16,-14.89,-12.63,-9.65,-11.27,-12.20,-12.20
-11.32,-10.70,-13.87,-12.63,-9.65,-10.54,-8.51,-3.46,-10.55,-13.16,-16.51,-16.51,-14.89,-12.63,-11.61,-6.84
-1.60,-3.79,-8.30,-8.12,-7.00,-3.06,-6.50,-0.53,-2.76,-3.12,-6.69,-8.33,-10.43,-9.98,-11.27,-7.14
-7.69,-7.03,-3.22,-6.62,-2.40,-10.55,-13.16,-16.51,-14.89,-12.63,-10.45,-8.21,-4.26,-8.83,-10.24,-6.07
-7.00,-8.06,-12.37,-13.87,-12.63,-10.43,-8.33,-8.52,-7.40,-7.55,-11.89,-13.87,-12.63,-10.43,-10.43,-9.98
-11.32,-11.32,-10.52,-9.02,-6.15,-9.91,-10.25,-11.27,-9.65,-9.98,-11.58,-8.10,-3.90,-8.11,-7.07,-10.28
-12.85,-10.58,-1.56,-1.38,-6.36,-5.95,-10.24,-8.83,-4.26,-8.21,-10.45,-9.98,-11.58,-5.77,-1.39,-4.88
-10.09,-12.76,-12.41,-8.86,-4.33,-8.98,-10.42,-10.92,-7.07,-8.11,-4.07,-11.68,-14.68,-16.51,-13.29,-11.18
-6.61,-3.20,-10.31,-12.27,-14.89,-16.51,-13.29,-10.70,-9.57,-8.51,-3.55,-10.31,-9.46,-10.15,-3.73,-6.61
-11.18,-13.87,-14.95,-12.20,-11.32,-11.32,-9.98,-9.65,-12.37,-13.54,-12.78,-6.07,-7.44,-6.51,-0.56,-1.76
-4.39,-9.61,-11.18,-11.18,-10.15,-3.73,-6.38,-8.60,-7.17,-11.94,-9.70,-9.65,-10.51,-11.35,-10.17,-12.03
-13.79,-14.68,-10.71,-3.46,-10.30,-8.18,-3.46,-10.55,-11.93,-10.71,-3.22,-6.38,-0.44,-4.88,-10.09,-13.16
-14.68,-9.21,-1.33,-4.81,-6.10,-2.40,-10.30,-7.38,-1.33,-4.81,-6.10,-2.40,-10.30,-8.83,-4.26,-8.16
-8.16,-3.97,-8.16,-6.19,-0.56,-1.76,-5.28,-7.55,-5.33,-2.37,-1.32,-0.56,-6.19,-8.07,-5.43,-0.88
-6.38,-3.22,-8.18,-10.24,-6.07,-9.02,-11.76,-13.87,-12.37,-7.66,-8.23,-2.70,-6.69,-3.60,-0.94,-6.50
-3.06,-6.09,-2.98,-5.70,-7.65,-7.37,-6.07,-10.83,-11.18,-14.95,-12.09,-10.55,-3.52,-6.32,-5.95,-10.81
-11.93,-9.21,-1.50,-2.34,-0.53,-6.07,-4.81,-0.44,-6.38,-3.22,-7.03,-8.88,-8.23,-2.78,-6.10,-4.81
-1.33,-7.38,-10.30,-3.73,-6.98,-7.44,-3.90,-7.81,-3.46,-6.62,-3.06,-7.00,-9.26,-13.05,-12.76,-10.55
-2.40,-6.10,-4.60,-2.42,-2.37,-8.98,-10.42,-10.92,-7.12,-9.91,-12.27,-14.89,-13.16,-10.81,-6.07,-9.02
-9.43,-9.61,-4.88,-1.33,-9.21,-14.68,-13.16,-10.55,-2.40,-6.62,-2.54,-6.62,-3.22,-6.38,-8.60,-7.17
-11.94,-9.70,-10.43,-8.33,-6.69,-3.12,-2.54,-2.20,-1.28,-6.78,-8.12,-7.33,-5.00,-6.17,-8.04,-3.46
-6.62,-6.05,-7.00,-8.33,-10.43,-10.01,-10.83,-6.21,-7.82,-8.12,-7.00,-3.52,-10.15,-10.01,-10.45,-8.21
-3.05,-7.50,-6.36,-9.98,-8.63,-1.55,-2.76,-3.12,-8.98,-11.76,-13.87,-11.18,-6.61,-3.20,-8.23,-8.30
-8.33,-8.52,-8.83,-7.33,-3.48,-5.20,-10.09,-11.93,-10.71,-3.55,-8.23,-7.66,-11.27,-10.52,-9.59,-3.73
-3.80,-10.60,-11.93,-12.20,-11.58,-8.10,-3.90,-8.11,-6.43,-7.10,-5.42,-11.29,-9.80,-3.45,-3.38,-7.68
-12.41,-13.10,-10.88,-3.36,-0.94,-6.75,-6.36,-10.28,-13.79,-16.51,-14.47,-12.41,-8.15,-1.48,-9.21,-12.85
-11.18,-6.12,-1.22,-2.76,-4.03,-7.11,-6.64,-1.48,-9.21,-14.68,-13.29,-10.70,-10.70,-13.29,-16.51,-14.47
-12.41,-8.15,-0.88,-6.36,-6.08,-7.10,-4.52,-7.40,-4.03,-2.98,-3.20,-7.79,-4.20,-7.55,-10.31,-8.51
-3.55,-7.85,-8.65,-7.40,-7.55,-10.31,-9.96,-6.26,-11.29,-10.22,-5.98,-10.83,-11.18,-12.20,-11.27,-7.66
-7.63,-7.15,-4.29,-6.56,-8.57,-6.58,-8.60,-6.19,-1.23,-2.38,-3.14,-9.90,-10.21,-4.48,-7.40,-4.03
-2.76,-1.22,-6.84,-11.61,-9.98,-11.32,-10.70,-13.87,-14.95,-11.93,-10.92,-5.98,-10.83,-10.01,-10.43,-10.43
-9.70,-11.94,-7.17,-7.55,-11.89,-13.87,-14.95,-14.95,-13.87,-11.89,-7.55,-4.20,-7.24,-2.47,-2.02,-1.44
-5.28,-7.34,-4.07,-11.68,-12.85,-12.37,-9.65,-9.98,-11.27,-9.65,-10.01,-10.56,-6.08,-3.81,-3.85,-7.79
-5.42,-12.78,-12.76,-10.81,-5.95,-7.10,-4.20,-8.21,-8.06,-8.23,-3.20,-6.98,-6.54,-1.30,-0.83,-6.75
-6.50,-7.10,-4.48,-8.83,-10.30,-3.73,-6.61,-10.65,-11.35,-10.17,-11.70,-11.29,-6.26,-9.96,-10.54,-7.66
-7.32,-6.55,-7.10,-4.52,-8.48,-9.40,-11.69,-10.22,-6.36,-7.50,-5.23,-10.74,-10.51,-8.06,-8.11,-3.68
-1.72,-5.87,-2.47,-2.42,-4.39,-9.91,-10.91,-9.40,-8.48,-3.31,-7.50,-6.36,-9.98,-8.63,-1.56,-1.38
-7.34,-6.88,-8.49,-3.82,-9.12,-9.98,-5.98,-10.81,-12.09,-14.95,-14.95,-14.89,-13.16,-10.55,-2.40,-6.10
-4.81,-0.44,-5.75,-4.60,-1.76,-0.14,NA,NA
>chr1:109453110-109454110
NA,NA,-7.21,-5.99,-5.03,-3.58,-2.72,-2.54,-3.34,-5.87,-1.20,-2.34,-1.50,-8.13,-10.31,-7.55
-4.26,-10.21,-10.72,-8.23,-7.82,-6.21,-10.38,-10.91,-10.22,-8.52,-8.06,-10.54,-8.51,-3.55,-8.23,-8.30
-8.95,-7.14,-12.37,-13.29,-16.51,-14.89,-12.27,-10.31,-3.55,-10.71,-12.85,-11.89,-7.55,-7.17,-12.03,-13.79
-14.89,-12.63,-10.43,-10.43,-9.98,-11.58,-6.12,-1.60,-3.36,-10.88,-12.85,-10.58,-1.47,-3.36,-10.88,-13.36
-12.27,-9.67,-5.70,-2.98,-7.24,-4.20,-7.55,-11.34,-10.52,-10.82,-7.40,-8.93,-10.45,-12.63,-14.89,-13.29
-10.70,-10.70,-13.29,-14.47,-13.05,-10.17,-12.03,-13.10,-13.15,-10.04,-2.81,-1.95,-1.44,-4.60,-6.07,-0.53
-3.04,-3.58,-3.26,-2.73,-2.89,-3.39,-3.94,-3.85,-7.79,-4.52,-7.40,-4.03,-2.76,-0.53,-6.75,-6.50
-7.04,-5.89,-2.37,-1.32,-0.14,-6.78,-6.49,-7.55,-11.34,-10.25,-9.67,-4.91,-2.42,-2.47,-5.87,-1.72
-3.79,-7.68,-4.48,-11.68,-12.85,-9.32,-3.45,-2.42,-4.60,-5.75,-0.70,-2.34,-1.20,-6.36,-6.08,-6.36
-0.70,-2.82,-3.13,-2.75,-2.73,-2.89,-3.13,-3.15,-4.49,-7.56,-7.81,-6.15,-9.26,-9.26,-6.05,-6.36
-0.88,-5.67,-7.96,-6.43,-5.31,-0.90,-4.81,-6.75,-5.23,-10.45,-10.48,-5.99,-6.72,-6.80,-3.46,-8.04
-6.17,-4.44,-5.87,-1.20,-2.34,-1.28,-5.31,-6.43,-7.96,-6.17,-4.69,-9.80,-11.71,-10.39,-8.78,-7.87
-5.00,-7.00,-7.04,-6.21,-10.81,-12.76,-12.41,-7.68,-2.37,-1.95,-2.81,-7.15,-8.81,-3.46,-6.62,-3.22
-6.38,-8.07,-5.96,-4.69,-9.32,-13.79,-16.51,-14.89,-12.63,-10.45,-8.93,-7.17,-12.03,-13.79,-16.51,-14.89
-14.95,-12.20,-11.58,-6.12,-1.22,-2.76,-3.34,-5.54,-0.14,-1.32,-2.37,-5.89,-7.11,-5.00,-7.00,-7.11
-5.00,-7.00,-8.57,-8.16,-9.33,-8.16,-8.30,-3.41,-2.38,-1.28,-5.54,-2.98,-5.20,-9.61,-9.46,-9.67
-4.91,-2.42,-2.47,-5.87,-1.38,-1.30,-6.96,-8.16,-3.05,-7.50,-6.08,-5.31,-0.90,-4.81,-5.75,-0.70
-2.34,-1.20,-6.36,-6.08,-6.36,-0.70,-2.38,-3.20,-5.92,-0.90,-4.81,-6.10,-2.40,-10.15,-9.46,-9.91
-6.53,-7.10,-4.48,-10.21,-9.98,-5.98,-10.38,-10.08,-8.15,-1.54,-6.51,-6.51,-1.39,-4.81,-5.75,-0.70
-2.38,-3.20,-6.69,-3.06,-6.38,-0.88,-8.15,-4.14,-10.75,-3.80,-3.68,-7.79,-4.52,-7.10,-6.50,-6.75
-0.53,-3.04,-3.40,-6.12,-6.80,-2.78,-8.23,-8.88,-6.84,-1.60,-3.79,-7.89,-7.00,-5.00,-7.40,-4.52
-7.79,-3.68,-3.74,-7.68,-3.31,-6.75,-5.45,-2.98,-5.87,-1.20,-2.34,-1.28,-5.54,-2.47,-2.77,-2.89
-2.99,-6.90,-8.25,-6.88,-7.00,-3.06,-6.62,-2.54,-6.62,-2.54,-6.62,-3.46,-7.81,-3.11,-6.75,-5.07
-3.36,-7.15,-8.81,-3.46,-6.62,-6.36,-10.28,-13.79,-16.51,-16.51,-16.51,-16.51,-16.51,-16.51,-16.51,-16.51
-16.51,-16.51,-14.89,-14.95,-11.18,-10.83,-5.98,-9.98,-10.21,-4.48,-7.40,-3.48,-5.70,-9.67,-9.46,-10.83
-5.98,-10.22,-11.69,-10.22,-10.82,-10.52,-11.58,-6.61,-3.73,-10.55,-13.16,-14.89,-12.27,-9.91,-7.12,-10.92
-11.93,-12.20,-11.32,-11.32,-10.52,-10.82,-7.40,-7.55,-11.34,-12.20,-11.18,-10.83,-6.21,-7.10,-4.24,-8.10
-11.58,-10.52,-9.02,-6.07,-10.38,-10.91,-10.22,-8.52,-8.20,-8.26,-3.97,-7.55,-11.89,-12.85,-10.71,-3.22
-6.62,-2.40,-10.55,-13.16,-14.89,-12.27,-9.91,-6.53,-7.04,-5.89,-3.38,-3.45,-9.32,-13.36,-12.63,-10.43
-8.30,-7.47,-5.70,-2.74,-9.32,-13.36,-12.27,-10.31,-3.20,-7.03,-11.61,-9.98,-11.32,-10.70,-13.87,-12.27
-10.31,-3.20,-7.03,-11.61,-12.63,-12.09,-10.81,-6.07,-7.00,-8.33,-8.95,-7.69,-7.03,-3.73,-10.59,-10.45
-6.07,-8.10,-11.58,-10.52,-9.02,-6.07,-10.81,-12.09,-12.63,-11.61,-8.26,-6.07,-10.45,-10.59,-3.73,-7.03
-11.61,-12.63,-12.09,-10.81,-6.07,-9.02,-10.52,-11.58,-6.61,-3.73,-10.59,-10.45,-6.07,-8.26,-11.61,-9.98
-11.32,-10.70,-13.87,-11.76,-9.02,-6.07,-10.81,-13.16,-14.89,-12.63,-10.43,-10.43,-10.01,-9.61,-5.20,-3.37
-8.98,-11.76,-13.87,-12.37,-7.14,-7.14,-10.54,-8.51,-3.82,-8.49,-7.25,-9.33,-8.12,-8.12,-4.20,-8.16
-6.96,-1.60,-3.60,-6.69,-2.70,-10.31,-10.33,-10.72,-2.74,-5.45,-6.10,-2.40,-10.55,-11.93,-10.71,-3.46
-10.15,-10.01,-9.65,-12.37,-13.29,-14.89,-12.27,-9.67,-5.70,-2.74,-9.80,-11.29,-6.07,-8.16,-8.60,-6.58
-9.33,-8.16,-8.48,-4.24,-8.16,-8.16,-4.26,-10.21,-9.90,-3.80,-3.80,-9.90,-9.12,-3.22,-6.62,-2.40
-10.55,-12.09,-12.63,-10.43,-8.30,-8.23,-3.20,-6.61,-11.58,-9.98,-10.43,-8.95,-7.14,-10.54,-8.13,-1.33
-5.29,-7.47,-8.30,-8.95,-7.14,-11.27,-9.98,-9.65,-12.37,-13.54,-12.41,-8.15,-1.68,-5.31,-5.95,-10.81
-11.93,-11.68,-4.26,-7.55,-11.89,-13.29,-14.68,-10.71,-3.46,-10.15,-10.01,-11.61,-7.03,-3.73,-10.30,-8.18
-3.55,-10.31,-9.46,-10.83,-6.07,-7.37,-8.13,-6.15,-9.26,-9.43,-3.73,-3.80,-10.88,-13.79,-16.51,-14.47
-12.78,-6.07,-8.10,-10.65,-10.83,-8.86,-4.69,-9.32,-13.79,-14.68,-10.71,-3.82,-8.49,-6.88,-8.12,-3.96
-8.11,-6.43,-7.10,-4.20,-8.21,-7.88,-7.69,-6.84,-1.30,-1.30,-6.84,-8.20,-8.52,-10.22,-11.35,-10.44
-11.32,-9.98,-11.61,-7.03,-3.20,-8.23,-7.66,-12.37,-13.29,-14.89,-11.76,-10.82,-7.40,-8.00,-8.16,-4.26
-11.68,-12.85,-10.70,-9.57,-8.13,-1.50,-2.38,-3.14,-10.88,-12.85,-9.21,-0.14,-2.62,-5.33,-8.04,-3.82
-8.51,-10.31,-7.55,-3.97,-7.44,-6.98,-3.73,-10.55,-12.09,-11.76,-9.02,-6.07,-10.24,-8.18,-3.46,-10.30
-7.38,-1.48,-5.67,-8.09,-6.74,-3.40,-3.04,-1.20,-6.36,-6.08,-7.50,-3.31,-8.48,-8.16,-7.33,-5.00
-5.96,-8.07,-6.19,-1.54,-5.67,-7.96,-6.82,-8.08,-7.98,-3.63,-2.82,-1.28,-6.78,-6.49,-7.55,-11.34
-10.25,-9.67,-4.91,-2.42,-2.47,-5.87,-1.72,-3.79,-7.68,-4.48,-11.68,-12.85,-9.32,-3.45,-2.42,-4.91
-7.65,-7.60,-3.12,-3.11,-3.40,-6.12,-6.32,-0.70,-2.34,-1.20,-5.87,-4.44,-7.00,-7.11,-3.48,-5.70
-7.56,-7.81,-6.53,-7.10,-4.48,-10.21,-9.98,-6.36,-6.62,-2.78,-8.23,-7.81,-6.55,-6.32,-3.52,-10.30
-8.83,-6.26,-10.45,-10.38,-5.98,-9.98,-9.12,-3.55,-8.23,-7.81,-6.55,-6.36,-1.20,-2.34,-1.28,-5.54
-3.34,-2.54,-2.54,-3.85,-9.80,-11.69,-10.22,-10.15,-9.01,-4.33,-7.00,-7.04,-6.50,-6.62,-3.46,-8.04
-5.33,-2.37,-1.95,-2.81,-7.15,-8.81,-3.46,-6.62,-3.22,-6.38,-8.16,-3.97,-8.10,-11.18,-13.29,-16.51
-14.89,-12.63,-10.45,-8.93,-6.49,-7.00,-3.97,-8.49,-7.10,-10.82,-10.52,-11.58,-6.12,-1.30,-1.38,-5.87
-2.47,-2.02,-1.03,-2.37,-5.89,-7.11,-5.00,-7.00,-7.89,-3.74,-3.68,-5.92,-0.14,-1.88,-1.93,-1.93
-1.88,-0.14,-6.78,-6.49,-7.55,-11.34,-10.25,-9.67,-4.91,-2.42,-2.37,-7.48,-7.85,-3.20,-6.38,-8.16
-3.05,-7.50,-6.08,-5.31,-0.90,-4.81,-5.75,-0.70,-2.34,-1.20,-6.36,-6.08,-6.36,-0.88,-6.64,-7.11
-3.48,-5.20,-9.44,-8.18,-3.46,-10.15,-9.43,-10.82,-7.10,-8.49,-3.82,-9.12,-9.98,-5.98,-10.38,-10.08
-7.68,-3.38,-2.47,-5.54,-0.90,-4.81,-5.75,-0.88,-6.64,-7.11,-3.48,-5.45,-5.75,-0.88,-8.15,-4.14
-10.75,-3.80,-3.68,-7.79,-4.52,-7.10,-6.50,-6.75,-0.53,-3.04,-3.40,-6.12,-6.80,-2.78,-8.23,-7.81
-6.53,-8.08,-7.98,-3.63,-2.98,-4.03,NA,NA
>chr1:109540736-109541736
NA,NA,-6.21,-10.81,-12.09,-11.76,-10.82,-7.40,-8.00,-8.00,-7.40,-8.52,-8.33,-8.95,-8.95,-8.30
-8.23,-3.55,-10.71,-14.68,-16.51,-16.51,-13.29,-12.37,-7.14,-7.88,-8.21,-3.05,-6.75,-4.60,-1.44,-2.02
-2.37,-6.69,-8.06,-12.37,-13.29,-16.51,-14.68,-9.21,-0.14,-1.76,-4.91,-7.65,-8.65,-8.83,-7.82,-6.50
-6.36,-0.88,-5.67,-7.96,-7.07,-10.28,-13.36,-12.63,-9.65,-12.37,-13.87,-14.95,-14.95,-13.36,-9.32,-3.45
-2.42,-4.39,-10.09,-13.16,-16.51,-14.89,-11.76,-9.59,-3.73,-3.80,-10.88,-12.85,-11.68,-4.26,-8.21,-7.88
-7.14,-12.37,-13.29,-16.51,-14.68,-10.58,-1.47,-3.68,-9.59,-11.76,-13.87,-10.70,-10.70,-13.29,-14.89,-11.76
-9.59,-3.68,-1.60,-6.12,-11.58,-9.98,-10.45,-8.93,-6.49,-6.78,-1.28,-2.20,-2.54,-3.34,-5.54,-1.28
-2.38,-3.41,-8.30,-8.12,-8.12,-4.52,-7.40,-4.03,-2.76,-0.53,-6.75,-6.05,-9.26,-10.15,-7.10,-7.71
-6.07,-3.36,-6.70,-7.71,-11.34,-10.25,-9.67,-5.29,-1.39,-6.51,-6.54,-1.60,-3.79,-7.68,-4.48,-11.68
-12.85,-9.32,-3.45,-2.42,-4.60,-5.75,-0.70,-2.20,-2.54,-3.85,-9.71,-9.16,-1.50,-2.82,-3.13,-2.75
-2.73,-2.52,-3.20,-6.69,-2.70,-8.23,-7.81,-6.53,-7.04,-6.64,-1.68,-5.31,-6.08,-6.36,-0.88,-5.43
-8.07,-6.19,-0.56,-1.76,-4.60,-6.75,-5.23,-12.78,-13.10,-10.28,-6.36,-6.62,-3.46,-8.04,-6.17,-4.44
-5.87,-1.20,-2.34,-1.28,-5.54,-3.34,-2.54,-2.54,-3.34,-5.87,-1.72,-3.68,-9.43,-9.01,-4.33,-7.00
-7.04,-6.21,-10.81,-12.76,-12.41,-8.15,-0.88,-6.32,-6.50,-7.11,-8.81,-3.82,-10.71,-12.85,-11.89,-7.55
-3.97,-8.10,-11.18,-13.29,-16.51,-14.89,-12.63,-10.45,-8.93,-7.17,-12.03,-13.79,-16.51,-14.89,-14.95,-12.20
-11.58,-6.12,-1.22,-2.76,-3.34,-5.54,-1.28,-2.38,-3.12,-9.43,-9.01,-4.33,-7.00,-7.11,-5.00,-7.00
-7.11,-3.48,-5.78,-7.71,-7.25,-8.48,-4.48,-10.21,-10.72,-8.23,-7.33,-5.00,-6.17,-7.55,-5.28,-1.44
-1.95,-2.75,-3.78,-1.63,-6.96,-8.07,-5.43,-1.68,-5.54,-2.47,-2.42,-4.60,-5.75,-0.70,-2.20,-2.72
-3.40,-6.12,-6.80,-2.78,-7.85,-7.48,-4.33,-7.00,-7.04,-6.21,-10.83,-9.46,-9.51,-6.96,-3.56,-1.91
-8.63,-9.98,-5.98,-10.38,-10.08,-8.15,-1.68,-5.54,-2.47,-2.42,-4.60,-5.75,-0.44,-4.88,-9.44,-8.18
-3.82,-8.81,-7.92,-10.39,-11.71,-10.75,-3.80,-3.68,-7.79,-4.52,-7.10,-6.50,-6.75,-0.53,-2.76,-3.85
-9.71,-9.16,-1.48,-5.67,-7.96,-6.37,-9.26,-9.43,-3.12,-2.98,-4.03,-7.40,-4.52,-7.79,-3.68,-3.74
-7.68,-3.31,-6.75,-5.45,-2.98,-5.87,-1.20,-2.34,-1.23,-6.51,-6.51,-1.23,-2.38,-3.14,-10.75,-11.69
-9.26,-7.00,-3.06,-6.50,-0.94,-3.36,-9.90,-9.12,-3.82,-7.81,-3.11,-6.75,-5.07,-3.15,-3.13,-2.82
-0.70,-6.36,-6.36,-10.28,-13.79,-16.51,-16.51,-14.47,-13.05,-10.17,-12.03,-13.79,-16.51,-16.51,-16.51,-16.51
-16.51,-16.51,-14.89,-11.76,-9.59,-3.68,-1.60,-6.12,-11.58,-9.98,-10.43,-8.95,-7.69,-6.84,-1.60,-3.68
-9.59,-11.76,-14.89,-13.29,-10.70,-10.44,-10.74,-5.23,-7.83,-2.54,-6.62,-3.22,-8.51,-9.57,-10.70,-13.29
-14.89,-11.76,-8.98,-2.37,-2.77,-2.48,-1.20,-5.87,-2.47,-2.42,-4.91,-7.65,-7.48,-2.37,-2.02,-1.44
-4.39,-9.44,-8.18,-3.22,-6.38,-0.70,-2.34,-1.20,-6.36,-5.95,-10.83,-10.01,-10.45,-9.05,-7.22,-3.63
-2.82,-1.23,-6.87,-11.61,-9.98,-11.32,-11.32,-12.20,-11.93,-11.94,-7.48,-8.28,-7.07,-10.28,-13.36,-12.27
-9.91,-7.12,-10.92,-10.42,-8.98,-4.33,-7.00,-7.89,-3.41,-2.98,-3.85,-10.72,-11.93,-12.20,-11.27,-9.65
-9.98,-11.58,-8.10,-3.97,-8.21,-10.45,-9.98,-11.32,-11.32,-9.98,-9.65,-12.37,-13.29,-16.51,-14.47,-13.05
-10.17,-12.03,-13.79,-14.68,-10.71,-3.55,-8.23,-7.81,-7.12,-9.98,-9.12,-3.22,-6.38,-0.88,-5.43,-8.36
-7.88,-7.14,-12.37,-12.85,-11.68,-4.26,-7.55,-11.34,-10.52,-9.02,-6.15,-7.32,-8.06,-8.93,-6.49,-8.12
-4.20,-8.16,-8.16,-3.97,-8.26,-11.61,-9.98,-11.32,-11.32,-9.98,-9.65,-12.37,-13.29,-14.89,-14.95,-11.18
-9.61,-4.88,-1.39,-6.87,-8.88,-7.32,-6.15,-9.26,-9.43,-3.68,-1.60,-6.84,-7.69,-7.14,-11.27,-12.20
-14.95,-14.89,-16.51,-16.51,-16.51,-13.16,-10.81,-5.98,-10.92,-9.70,-9.65,-10.54,-8.51,-3.55,-8.23,-8.23
-3.20,-6.61,-11.58,-12.20,-11.93,-11.94,-8.23,-9.33,-6.58,-7.55,-10.83,-11.35,-9.40,-9.33,-8.16,-8.57
-6.64,-1.48,-8.13,-10.31,-7.55,-4.26,-8.83,-10.30,-2.40,-6.62,-3.22,-8.18,-10.30,-3.52,-7.00,-6.88
-8.49,-3.62,-7.03,-8.20,-8.11,-3.12,-2.52,-2.13,-1.32,-0.03,-6.36,-6.08,-6.32,-3.52,-10.30,-7.38
-1.33,-4.88,-9.44,-8.18,-3.46,-10.30,-8.83,-4.26,-7.55,-11.89,-13.29,-14.89,-14.95,-14.95,-13.87,-10.70
-10.70,-13.87,-12.27,-10.31,-3.20,-6.98,-6.98,-3.73,-10.55,-12.09,-12.63,-9.65,-11.27,-10.52,-9.02,-6.37
-7.96,-5.67,-1.68,-5.92,-3.68,-3.80,-9.90,-9.12,-3.22,-7.83,-3.31,-7.10,-6.53,-9.91,-12.27,-13.36
-9.32,-2.74,-5.20,-9.44,-8.18,-3.46,-10.15,-10.01,-9.65,-12.37,-13.29,-14.47,-13.05,-10.22,-10.82,-10.42
-10.92,-6.36,-6.62,-2.54,-6.38,-0.44,-4.88,-10.09,-13.16,-16.51,-14.68,-10.58,-1.47,-3.79,-8.30,-8.83
-10.82,-11.76,-14.89,-13.29,-12.37,-7.14,-7.69,-7.03,-3.20,-10.31,-9.46,-10.15,-3.73,-7.03,-8.88,-8.23
-2.78,-6.10,-5.45,-3.37,-8.98,-9.43,-10.83,-5.98,-10.92,-11.93,-14.95,-13.36,-12.03,-7.48,-7.71,-5.39
-1.33,-9.16,-9.98,-7.12,-9.91,-12.27,-14.89,-13.29,-11.89,-7.55,-7.40,-8.52,-8.33,-8.30,-8.23,-3.55
-8.51,-9.57,-10.70,-12.85,-10.58,-1.55,-2.48,-1.88,-0.56,-6.51,-7.44,-3.97,-8.16,-8.00,-6.49,-6.78
-1.28,-2.34,-0.53,-6.75,-6.08,-6.32,-2.70,-8.23,-8.30,-8.95,-7.88,-8.93,-7.17,-12.03,-13.79,-14.47
-12.78,-6.07,-7.44,-6.98,-3.22,-7.83,-3.11,-7.81,-3.62,-6.98,-6.98,-3.73,-10.55,-13.16,-16.51,-16.51
-14.89,-12.63,-9.65,-11.27,-12.20,-12.20,-11.32,-10.70,-13.54,-13.05,-10.17,-12.03,-13.79,-16.51,-14.89,-12.63
-10.43,-10.43,-9.70,-10.72,-3.45,-2.77,-1.93,-2.54,-3.34,-5.54,-1.28,-2.38,-3.12,-9.43,-9.26,-6.05
-6.75,-0.53,-2.34,-1.28,-6.78,-6.49,-7.55,-11.34,-10.25,-9.67,-4.91,-2.42,-2.47,-5.87,-1.72,-3.79
-7.68,-4.48,-11.68,-12.85,-9.32,-3.45,-2.42,-4.60,-5.75,-0.70,-2.20,-2.54,-3.85,-9.71,-9.16,-1.50
-2.38,-3.20,-5.92,-1.68,-6.64,-7.11,-3.48,-5.70,-7.56,-7.81,-6.53,-7.04,-6.64,-1.68,-5.31,-6.08
-6.36,-0.88,-5.67,-7.96,-6.43,-5.31,-0.90,-4.81,-6.75,-5.23,-10.45,-10.48,-5.99,-6.72,-6.80,-3.46
-8.04,-6.17,-4.44,-5.87,-1.20,-2.34,-1.28,-5.31,-6.43,-7.96,-6.17,-4.69,-9.80,-11.69,-10.22,-10.15
-9.01,-4.33,-7.00,-7.04,-6.21,-10.81,-11.93,-10.58,-1.55,-2.34,-1.28,-6.78,-6.88,-8.49,-3.46,-6.62
-3.22,-6.38,-8.16,-3.97,-8.10,-11.18,-13.29,-16.51,-14.89,-12.63,-10.45,-8.93,-7.17,-12.03,-13.79,-16.51
-16.51,-14.89,-14.95,-12.20,-11.58,-6.12,-1.30,-1.38,-5.87,-2.47,-2.77,-2.52,-3.12,-8.11,-8.06,-10.54
-9.96,-4.48,-7.40,-4.03,-2.98,-3.20,-7.79,-4.52,-7.68,-3.41,-2.38,-1.28,-6.78,-6.49,-7.55,-11.34
-12.20,-11.18,-9.61,-5.20,-2.98,-5.87,NA,NA
>chr1:111825797-111826797
NA,NA,-9.12,-9.90,-3.36,-1.60,-6.84,-11.61,-10.01,-10.83,-5.95,-5.31,-0.14,-1.76,-5.28,-7.55
-5.67,-1.48,-9.16,-10.72,-10.17,-13.05,-13.54,-11.18,-5.77,-1.39,-4.81,-5.75,-0.70,-2.34,-1.22,-6.84
-8.20,-6.69,-3.37,-5.20,-9.44,-8.83,-4.48,-7.40,-5.00,-7.00,-7.89,-3.41,-2.38,-1.50,-9.16,-10.72
-8.23,-8.30,-3.41,-2.52,-2.73,-2.75,-4.13,-4.13,-8.30,-8.12,-6.78,-1.68,-5.43,-8.36,-8.42,-6.69
-2.37,-2.42,-4.39,-10.09,-12.09,-11.76,-9.02,-6.37,-7.96,-6.17,-4.33,-7.48,-8.13,-6.55,-6.32,-3.52
-10.15,-9.43,-9.02,-6.15,-9.91,-12.27,-14.89,-13.29,-10.70,-10.70,-13.87,-12.27,-9.67,-5.29,-0.44,-6.38
-3.22,-6.38,-8.07,-5.01,-2.37,-2.02,-2.94,-7.11,-6.64,-0.88,-6.36,-6.08,-5.31,-1.68,-5.43,-8.12
-8.12,-5.01,-3.53,-3.26,-3.19,-6.07,-7.34,-3.90,-8.16,-8.60,-7.40,-8.65,-7.65,-5.70,-3.37,-9.01
-10.15,-7.10,-8.28,-6.37,-9.26,-9.26,-6.37,-7.96,-5.67,-1.54,-6.87,-8.20,-7.00,-6.37,-7.96,-5.67
-0.88,-5.75,-5.45,-3.37,-9.01,-9.01,-3.12,-2.76,-0.53,-6.07,-4.81,-0.90,-5.54,-2.47,-2.42,-4.60
-5.75,-0.03,-1.88,-2.48,-1.22,-6.96,-8.60,-6.58,-8.48,-4.52,-7.24,-2.98,-5.45,-6.10,-2.54,-6.62
-2.40,-10.59,-10.91,-9.26,-7.34,-1.20,-2.48,-2.13,-1.03,-1.32,-0.03,-6.38,-3.22,-6.38,-8.60,-7.17
-12.03,-13.36,-12.63,-10.45,-8.36,-5.01,-3.53,-2.92,-6.74,-8.15,-3.96,-7.10,-6.43,-8.28,-7.25,-8.57
-6.56,-5.03,-3.58,-3.11,-3.20,-6.76,-1.72,-3.36,-10.75,-11.71,-9.91,-3.63,-2.82,-1.23,-6.19,-8.07
-5.43,-0.88,-6.36,-6.36,-10.92,-10.42,-10.82,-8.83,-7.33,-5.00,-7.00,-7.04,-6.50,-7.50,-3.11,-7.34
-5.28,-1.76,-0.14,-6.78,-6.49,-8.00,-8.00,-6.49,-7.00,-2.70,-7.85,-7.60,-3.73,-3.80,-9.90,-9.12
-3.22,-6.50,-0.94,-3.60,-6.69,-3.97,-8.04,-6.17,-4.44,-6.09,-3.06,-6.62,-2.78,-7.85,-7.37,-6.15
-8.13,-7.37,-6.15,-8.13,-7.37,-6.07,-10.81,-13.16,-14.89,-12.27,-9.91,-6.53,-7.82,-8.83,-8.52,-8.20
-7.03,-3.22,-6.62,-2.78,-10.31,-9.46,-10.83,-5.95,-5.31,-1.28,-2.38,-3.41,-8.30,-8.23,-12.03,-13.79
-14.68,-9.21,-1.50,-2.38,-3.12,-7.60,-8.13,-6.15,-7.00,-8.06,-10.54,-9.96,-6.26,-12.78,-13.54,-11.18
-8.10,-4.24,-7.40,-5.00,-8.86,-12.41,-14.47,-13.16,-10.55,-2.40,-6.62,-6.36,-10.28,-13.36,-11.76,-9.02
-6.05,-6.62,-2.40,-10.55,-12.09,-14.95,-12.20,-11.58,-5.77,-1.23,-2.34,-1.20,-6.76,-3.20,-2.98,-3.12
-6.69,-8.06,-11.27,-10.25,-9.91,-7.12,-10.92,-11.93,-12.20,-11.32,-10.70,-13.87,-12.63,-10.43,-10.43,-10.01
-10.15,-2.40,-6.62,-6.05,-9.02,-11.76,-13.87,-11.89,-7.55,-3.97,-8.10,-11.18,-13.29,-16.51,-16.51,-14.47
-12.78,-6.26,-10.21,-9.90,-3.14,-2.38,-1.23,-6.87,-11.61,-12.63,-13.87,-12.37,-9.65,-9.98,-11.32,-10.44
-11.35,-9.40,-8.57,-7.00,-4.33,-6.69,-8.42,-8.21,-4.20,-7.10,-6.55,-7.32,-7.66,-11.27,-12.20,-14.95
-14.89,-13.29,-11.89,-7.21,-5.43,-1.54,-5.77,-11.58,-9.98,-10.43,-8.33,-7.00,-6.07,-10.81,-11.93,-10.71
-3.46,-10.30,-8.18,-3.55,-10.31,-10.25,-11.32,-11.32,-9.98,-9.65,-10.51,-11.35,-10.17,-10.72,-10.21,-4.48
-7.68,-3.74,-3.73,-9.59,-10.42,-11.94,-10.17,-13.05,-14.47,-16.51,-16.51,-13.29,-10.70,-11.32,-9.98,-9.65
-12.37,-13.29,-14.68,-10.71,-3.46,-10.55,-13.16,-14.89,-11.76,-9.02,-6.15,-7.32,-8.30,-8.33,-8.11,-3.12
-2.98,-4.03,-7.40,-4.52,-7.79,-3.60,-0.94,-6.07,-4.81,-1.39,-6.87,-11.61,-12.63,-12.09,-10.81,-5.98
-10.92,-9.70,-9.65,-12.37,-13.87,-14.95,-12.20,-11.27,-7.14,-7.14,-12.37,-13.29,-14.68,-9.21,-1.50,-2.34
-1.55,-10.58,-14.68,-16.51,-13.16,-10.09,-5.20,-3.48,-7.11,-6.64,-1.48,-7.38,-9.44,-4.39,-1.44,-1.03
-1.32,-0.14,-9.21,-14.68,-13.79,-10.88,-3.36,-1.72,-7.34,-9.26,-13.05,-12.76,-10.09,-4.39,-1.76,-0.14
-9.21,-14.68,-13.79,-10.88,-3.14,-2.38,-1.50,-8.13,-10.31,-7.21,-5.01,-3.38,-2.37,-8.98,-11.76,-14.89
-13.16,-10.55,-3.73,-6.38,-8.16,-4.20,-8.12,-9.26,-10.91,-10.59,-3.73,-6.61,-11.58,-10.25,-9.67,-4.91
-1.76,-0.14,-9.16,-9.90,-3.14,-2.38,-1.23,-6.87,-8.20,-8.52,-7.40,-8.93,-7.88,-8.95,-8.30,-7.32
-6.15,-7.00,-8.33,-8.95,-7.69,-7.03,-3.73,-10.15,-11.18,-14.95,-12.09,-10.58,-6.08,-3.04,-6.07,-7.71
-7.10,-10.82,-10.52,-11.32,-10.44,-10.74,-6.07,-8.10,-11.58,-10.52,-9.02,-6.07,-10.83,-9.46,-9.91,-6.15
-7.00,-8.42,-8.36,-5.96,-4.44,-5.54,-0.90,-4.88,-9.61,-10.01,-10.43,-8.30,-7.32,-6.15,-9.02,-11.76
-14.89,-13.29,-10.70,-10.70,-13.29,-14.89,-12.27,-10.31,-2.78,-6.62,-3.06,-6.69,-3.60,-0.94,-6.50,-3.22
-8.18,-10.30,-3.73,-7.03,-8.88,-7.32,-6.15,-7.00,-8.33,-10.43,-12.63,-14.89,-16.51,-16.51,-16.51,-16.51
-13.29,-12.37,-7.66,-7.47,-5.70,-2.74,-9.32,-12.85,-9.21,-0.14,-2.62,-5.01,-8.36,-7.88,-8.95,-8.33
-8.52,-7.40,-7.55,-11.89,-12.85,-10.58,-1.55,-2.34,-1.28,-5.92,-3.60,-1.47,-8.63,-10.72,-10.17,-11.35
-10.51,-9.65,-9.98,-11.32,-10.70,-13.29,-14.68,-10.71,-3.46,-10.15,-11.18,-14.95,-13.87,-11.18,-8.10,-6.07
-11.29,-10.22,-6.36,-6.62,-2.40,-10.15,-11.18,-12.20,-11.58,-6.61,-3.62,-8.04,-5.67,-1.54,-6.87,-8.88
-7.32,-6.53,-7.10,-4.48,-11.68,-12.85,-10.70,-10.44,-11.35,-9.26,-7.00,-2.70,-8.23,-8.30,-8.95,-8.95
-8.33,-8.52,-7.10,-8.28,-6.43,-7.10,-4.52,-7.10,-6.53,-8.13,-7.60,-3.68,-0.94,-6.50,-3.22,-6.61
-11.18,-13.29,-14.89,-12.63,-10.43,-8.33,-8.52,-10.22,-11.69,-10.75,-3.80,-3.80,-9.90,-10.21,-4.26,-8.16
-8.16,-4.26,-11.68,-12.85,-12.03,-7.17,-8.00,-8.00,-6.49,-8.12,-4.52,-7.40,-2.94,-2.77,-2.52,-3.41
-8.30,-8.23,-11.70,-4.14,-8.86,-4.69,-9.32,-13.36,-12.27,-9.91,-7.12,-10.28,-13.79,-16.51,-16.51,-16.51
-14.68,-11.68,-6.26,-12.78,-13.54,-11.18,-6.12,-1.30,-1.30,-6.12,-11.58,-9.98,-9.65,-11.27,-12.20,-12.20
-11.32,-11.32,-10.25,-9.91,-6.53,-7.10,-4.24,-7.44,-6.51,-1.23,-2.20,-2.54,-3.12,-7.48,-8.13,-6.55
-6.36,-1.38,-1.38,-7.34,-8.12,-7.33,-2.94,-3.38,-5.89,-7.04,-6.50,-6.62,-2.40,-10.59,-10.45,-5.23
-7.83,-3.22,-6.98,-6.54,-1.30,-1.30,-6.12,-10.65,-10.83,-7.68,-3.38,-2.94,-7.40,-4.52,-7.79,-3.20
-2.98,-3.12,-8.98,-10.42,-10.60,-3.80,-3.68,-5.92,-0.90,-5.29,-9.67,-10.25,-11.27,-8.06,-8.52,-7.10
-8.28,-6.37,-9.26,-9.26,-6.07,-10.38,-10.45,-6.07,-8.16,-8.16,-4.20,-7.24,-2.98,-5.20,-9.44,-7.38
-1.33,-5.39,-7.71,-7.48,-11.70,-11.69,-9.26,-6.78,-0.14,-1.88,-1.93,-1.93,-2.13,-2.02,-2.47,-5.87
-1.38,-1.38,-6.36,-6.08,-6.62,-2.40,-10.30,-8.01,-1.56,-0.83,-6.75,-6.05,-9.26,-10.15,-10.22,-11.69
-9.80,-2.74,-5.70,-9.67,-9.46,-9.61,-4.39,-2.42,-2.47,-5.87,-1.20,-2.34,-1.23,-6.87,-8.20,-6.69
-3.37,-5.78,-7.71,-7.25,-8.48,-3.31,-6.75,-4.81,-1.33,-7.38,-9.44,-4.88,-1.33,-7.38,-10.30,-3.52
-6.32,-6.08,-6.75,-0.94,-3.36,-10.75,-4.14,-7.68,-2.37,-1.32,-0.03,-5.75,-5.45,-2.74,-9.80,-4.14
-8.86,-4.33,-9.01,-9.01,-3.37,-5.20,NA,NA
>chr1:113489790-113490790
NA,NA,-8.36,-8.42,-8.52,-8.83,-9.33,-9.40,-10.91,-10.59,-3.73,-7.03,-11.61,-12.63,-14.89,-13.16
-10.55,-3.73,-6.38,-8.60,-6.49,-7.34,-1.72,-3.36,-10.75,-11.29,-5.23,-7.50,-6.36,-10.28,-13.79,-14.89
-12.63,-10.43,-8.95,-8.95,-10.43,-10.01,-10.83,-5.98,-10.22,-11.69,-10.17,-12.03,-13.36,-12.27,-9.51,-7.08
-7.08,-7.63,-8.30,-8.30,-8.23,-3.20,-6.61,-10.31,-9.96,-4.48,-7.40,-2.94,-2.77,-1.93,-2.54,-3.12
-8.98,-11.76,-13.87,-10.70,-10.70,-13.87,-14.95,-14.95,-13.87,-12.37,-9.65,-9.98,-11.32,-10.44,-11.35,-9.40
-9.33,-8.83,-8.52,-8.06,-10.51,-10.83,-8.15,-1.54,-6.19,-8.07,-5.01,-2.62,-0.14,-6.78,-9.26,-10.91
-9.91,-5.20,-2.98,-6.09,-3.52,-10.15,-11.18,-14.95,-13.36,-10.28,-5.98,-10.24,-8.18,-3.46,-10.55,-12.09
-11.76,-10.82,-7.40,-8.00,-8.16,-4.20,-7.24,-3.34,-2.76,-1.20,-5.87,-2.98,-5.70,-9.67,-10.25,-11.32
-10.70,-12.85,-11.68,-6.26,-10.74,-10.83,-7.55,-7.17,-12.03,-13.36,-12.63,-9.65,-10.54,-9.96,-4.48,-7.10
-6.50,-7.50,-5.23,-11.29,-11.70,-7.48,-8.28,-6.43,-5.31,-0.90,-5.29,-9.67,-10.25,-11.27,-7.14,-8.95
-8.30,-7.32,-6.15,-9.02,-11.76,-13.87,-12.37,-8.06,-8.52,-10.22,-11.35,-10.83,-7.55,-4.26,-11.68,-12.85
-10.28,-5.98,-10.83,-9.43,-10.82,-7.40,-7.55,-11.89,-13.87,-11.76,-9.02,-6.05,-7.50,-3.05,-8.21,-10.45
-10.01,-10.56,-5.99,-5.99,-10.56,-10.01,-10.43,-8.95,-8.95,-10.43,-9.98,-11.32,-11.32,-9.98,-9.65,-11.27
-9.98,-11.61,-7.03,-3.20,-7.85,-7.48,-4.33,-5.96,-8.36,-10.45,-12.63,-12.09,-10.55,-3.73,-7.03,-11.61
-9.98,-11.34,-7.55,-7.17,-11.94,-10.33,-10.31,-3.20,-6.38,-8.16,-4.26,-8.83,-10.24,-6.21,-7.10,-4.48
-8.83,-9.44,-5.20,-3.48,-7.40,-4.24,-8.26,-8.88,-7.32,-6.55,-6.32,-2.70,-7.85,-7.60,-3.12,-2.98
-3.85,-9.32,-13.36,-12.63,-11.61,-6.87,-0.56,-1.76,-4.60,-6.10,-2.40,-10.15,-10.01,-9.65,-10.54,-9.96
-4.48,-7.40,-3.48,-5.70,-9.67,-10.25,-11.27,-7.14,-7.14,-11.27,-12.20,-11.18,-10.83,-6.07,-9.02,-10.52
-11.32,-9.57,-8.51,-3.46,-10.55,-13.16,-16.51,-14.68,-10.71,-3.55,-8.23,-7.66,-12.37,-13.54,-13.05,-10.17
-11.70,-11.69,-9.26,-7.00,-3.06,-6.62,-2.40,-10.55,-11.93,-10.58,-1.56,-1.56,-10.58,-14.68,-13.16,-10.09
-4.88,-1.33,-9.21,-14.68,-13.16,-10.55,-3.46,-9.12,-9.90,-3.80,-3.80,-10.88,-12.85,-10.71,-3.22,-6.50
-0.83,-1.30,-6.12,-11.18,-13.87,-14.95,-11.93,-10.92,-5.98,-10.38,-10.45,-6.07,-8.26,-11.61,-10.01,-10.83
-6.21,-7.10,-3.31,-7.50,-6.50,-7.82,-8.12,-7.00,-3.52,-10.55,-12.09,-12.63,-9.65,-11.27,-12.20,-12.20
-11.32,-10.44,-11.35,-10.22,-10.82,-11.76,-14.89,-13.29,-11.89,-7.55,-4.26,-9.96,-10.31,-8.10,-6.07,-12.78
-14.47,-13.29,-11.89,-7.55,-7.40,-10.82,-10.52,-11.32,-10.44,-11.35,-10.17,-12.03,-13.79,-14.89,-12.27,-10.31
-3.55,-10.71,-12.85,-10.28,-6.36,-6.36,-0.44,-5.39,-7.34,-3.90,-7.44,-6.98,-3.22,-6.62,-3.46,-8.49
-7.48,-11.70,-11.69,-10.17,-12.03,-12.85,-11.68,-4.26,-7.55,-11.34,-9.98,-10.43,-8.95,-7.14,-10.51,-11.35
-10.22,-10.82,-11.76,-12.09,-10.81,-6.07,-9.02,-11.76,-14.89,-13.29,-10.70,-10.70,-12.85,-11.68,-6.26,-12.78
-14.47,-13.29,-11.18,-8.10,-3.90,-7.81,-3.46,-6.62,-6.05,-9.02,-11.76,-14.89,-13.29,-10.70,-10.70,-13.54
-13.15,-10.39,-10.39,-13.15,-14.47,-16.51,-13.29,-10.70,-10.70,-13.54,-12.41,-8.86,-4.33,-6.69,-8.33,-10.43
-12.63,-14.89,-13.29,-10.70,-10.70,-13.87,-12.63,-10.43,-8.33,-8.52,-7.40,-8.93,-10.45,-12.63,-13.87,-11.89
-7.55,-7.40,-8.65,-7.85,-2.78,-6.62,-3.22,-6.61,-11.58,-10.25,-10.31,-2.78,-6.62,-3.22,-8.18,-10.30
-3.73,-6.61,-11.58,-9.98,-9.65,-10.51,-10.74,-6.26,-11.68,-11.93,-10.55,-3.73,-6.61,-11.58,-9.98,-9.65
-10.51,-10.74,-5.42,-7.79,-3.60,-1.47,-8.63,-10.72,-7.17,-8.93,-7.88,-8.95,-8.95,-7.14,-10.51,-11.35
-9.26,-8.12,-4.20,-7.55,-10.83,-10.74,-5.42,-8.12,-9.26,-13.05,-13.54,-10.70,-10.70,-13.29,-16.51,-14.89
-14.95,-11.18,-9.61,-4.88,-1.33,-9.16,-9.98,-6.36,-7.50,-3.05,-7.55,-10.31,-9.96,-4.07,-7.81,-3.97
-6.32,-5.95,-10.38,-10.45,-6.26,-8.83,-10.24,-6.07,-9.02,-10.52,-11.27,-8.06,-7.00,-6.15,-8.13,-7.60
-3.68,-1.60,-6.84,-8.88,-8.23,-3.55,-10.71,-12.85,-10.28,-7.07,-8.11,-4.07,-8.83,-9.44,-4.39,-1.44
-1.03,-2.02,-2.37,-8.98,-10.52,-11.27,-7.66,-8.23,-2.78,-6.10,-5.45,-2.74,-10.72,-9.70,-9.65,-12.37
-12.85,-10.71,-3.55,-8.23,-8.23,-3.20,-6.61,-10.31,-9.96,-6.26,-11.29,-11.70,-10.17,-13.05,-14.47,-13.79
-12.03,-10.17,-13.05,-14.47,-13.16,-10.55,-3.46,-9.12,-10.72,-10.17,-13.05,-13.10,-10.88,-3.36,-1.47,-8.01
-10.24,-6.21,-7.04,-7.00,-4.44,-7.24,-4.20,-7.55,-10.83,-11.35,-9.26,-7.00,-3.97,-8.49,-7.48,-12.03
-13.36,-12.27,-10.31,-2.78,-6.62,-6.50,-7.82,-8.23,-12.03,-13.79,-14.68,-10.71,-3.22,-7.83,-3.05,-8.21
-10.45,-9.98,-11.32,-10.70,-13.29,-14.89,-14.95,-11.93,-10.92,-6.36,-7.50,-3.05,-8.16,-8.16,-3.05,-7.83
-3.22,-10.71,-12.85,-9.32,-3.85,-2.98,-3.41,-7.68,-4.52,-7.10,-5.95,-10.81,-12.76,-13.05,-10.22,-10.15
-9.26,-6.15,-9.91,-9.46,-10.83,-6.21,-7.04,-7.00,-4.33,-8.98,-9.43,-10.15,-2.40,-6.62,-2.54,-6.10
-5.45,-3.37,-9.01,-9.01,-3.37,-5.20,-10.09,-12.09,-12.27,-10.31,-3.55,-10.71,-12.85,-11.18,-8.10,-3.97
-7.55,-11.89,-13.29,-14.68,-9.21,-1.33,-4.81,-6.10,-2.40,-10.55,-13.16,-16.51,-14.89,-14.95,-14.95,-13.36
-10.88,-3.36,-1.72,-5.87,-2.47,-3.38,-5.89,-8.57,-8.16,-7.33,-5.00,-7.00,-7.11,-4.03,-2.76,-0.53
-6.75,-6.50,-8.08,-7.98,-3.93,-1.91,-8.63,-10.72,-7.17,-7.55,-11.34,-10.25,-9.67,-4.91,-2.42,-2.47
-5.87,-1.72,-3.79,-7.68,-4.48,-11.68,-12.85,-9.32,-3.45,-2.42,-4.60,-5.75,-0.70,-2.20,-2.54,-3.85
-9.71,-9.16,-1.48,-6.64,-7.11,-2.94,-2.77,-2.89,-3.13,-3.15,-4.49,-7.56,-7.81,-6.53,-7.04,-6.64
-1.68,-5.31,-6.08,-6.36,-0.88,-5.67,-7.96,-6.43,-5.31,-0.90,-4.81,-6.75,-5.23,-10.45,-10.48,-5.99
-6.72,-6.80,-2.40,-10.59,-10.91,-9.26,-7.34,-1.38,-1.56,-8.63,-9.71,-3.85,-2.54,-2.54,-3.85,-9.80
-11.69,-10.22,-10.15,-9.01,-4.33,-7.00,-7.04,-6.21,-10.81,-12.76,-12.41,-7.68,-2.37,-2.02,-2.37,-7.48
-7.85,-2.78,-6.62,-3.22,-6.38,-8.16,-3.97,-8.10,-11.18,-13.29,-16.51,-14.89,-12.63,-10.45,-8.93,-7.17
-12.03,-13.79,-16.51,-16.51,-14.89,-14.95,-12.20,-11.58,-6.12,-1.22,-2.76,-3.34,-5.54,-1.28,-2.82,-3.63
-7.98,-7.87,-5.00,-7.00,-7.11,-5.00,-5.96,-8.36,-8.42,-8.11,-4.03,-3.94,-3.39,-2.82,-1.23,-6.87
-7.69,-7.14,-11.27,-10.25,-9.67,-4.91,-2.42,-2.47,-5.87,-1.38,-1.30,-6.96,-8.16,-4.26,-10.21,-9.71
-3.45,-2.42,-4.60,-5.75,-0.70,-2.34,-1.22,-6.12,-10.31,-8.13,-1.50,-2.38,-3.14,-9.90,-9.12,-3.22
-6.62,-2.40,-10.15,-9.46,-9.51,-6.96,-3.56,-1.91,-8.63,-9.98,-5.98,-10.38,-10.08,-7.68,-3.38,-2.47
-5.54,-0.90,-4.81,-5.75,-0.70,-2.82,-3.13,-3.15,-5.07,-5.75,-0.88,-8.15,-4.14,-10.75,-3.80,-3.80
-9.90,-10.21,-4.48,-7.10,-6.50,-6.75,NA,NA
>chr1:116096961-116097961
NA,NA,-10.58,-11.93,-10.71,-3.46,-10.59,-10.45,-6.26,-10.21,-9.90,-3.80,-3.80,-10.88,-13.79,-14.89
-11.76,-9.02,-6.07,-10.24,-8.18,-3.22,-6.50,-0.94,-3.79,-7.68,-4.48,-11.68,-12.85,-12.37,-7.14,-7.14
-10.54,-8.92,-1.56,-1.38,-7.34,-6.49,-7.55,-11.89,-12.85,-9.21,-1.48,-5.67,-7.55,-5.78,-3.48,-7.33
-8.83,-10.82,-10.52,-11.32,-10.44,-11.35,-9.40,-9.33,-8.12,-7.00,-3.97,-7.81,-3.96,-7.79,-3.60,-1.47
-8.63,-9.71,-2.74,-5.78,-7.55,-6.17,-4.44,-6.09,-3.52,-10.59,-10.45,-5.23,-7.50,-6.50,-7.82,-8.12
-8.12,-4.20,-8.16,-8.00,-6.49,-7.00,-3.52,-10.55,-13.16,-14.89,-12.63,-11.61,-8.26,-3.97,-8.16,-6.38
-3.22,-6.50,-0.94,-3.36,-10.88,-12.85,-10.58,-1.47,-3.36,-10.88,-13.79,-14.68,-11.68,-4.48,-7.10,-6.53
-9.91,-12.27,-13.36,-10.88,-3.36,-0.94,-6.75,-6.08,-5.31,-1.28,-2.38,-3.20,-5.92,-1.68,-5.43,-8.12
-8.00,-7.17,-12.03,-13.79,-14.47,-12.41,-8.86,-5.00,-7.33,-8.23,-11.94,-11.93,-11.18,-10.83,-5.95,-7.10
-4.52,-8.48,-9.40,-13.05,-13.54,-11.89,-7.71,-6.48,-6.66,-10.48,-10.08,-8.86,-4.44,-7.24,-4.52,-7.68
-3.79,-0.94,-6.75,-6.36,-10.28,-13.10,-12.78,-6.07,-8.16,-8.07,-5.96,-4.69,-9.80,-11.71,-10.39,-7.92
-7.71,-11.34,-9.98,-10.43,-8.33,-8.52,-10.22,-11.69,-9.80,-3.85,-2.76,-1.55,-8.63,-9.90,-3.80,-3.73
-7.60,-8.13,-6.15,-7.00,-8.20,-7.03,-3.62,-8.04,-5.67,-1.68,-6.78,-9.26,-11.69,-11.70,-10.17,-11.69
-9.80,-3.45,-2.02,-1.03,-1.03,-2.37,-5.89,-7.04,-6.21,-10.24,-7.38,-1.48,-6.64,-7.11,-2.94,-3.38
-5.33,-8.04,-3.62,-6.98,-7.44,-6.07,-12.78,-13.10,-12.03,-10.17,-11.69,-11.70,-10.17,-11.69,-11.70,-10.17
-11.69,-11.70,-10.17,-11.69,-11.70,-10.17,-11.69,-11.70,-10.17,-11.69,-11.70,-10.17,-13.05,-14.47,-16.51,-13.29
-10.70,-11.32,-12.20,-14.95,-14.89,-13.29,-11.18,-6.61,-3.22,-6.50,-0.94,-3.60,-7.79,-5.42,-12.78,-14.47
-13.29,-12.37,-9.65,-12.63,-14.89,-16.51,-16.51,-13.16,-10.81,-5.95,-6.32,-3.97,-8.49,-7.48,-11.70,-11.29
-6.26,-10.21,-9.98,-5.98,-10.38,-10.91,-9.26,-7.00,-3.06,-7.83,-3.05,-8.16,-8.00,-6.49,-7.00,-3.06
-7.83,-3.11,-7.34,-5.28,-1.44,-2.02,-2.37,-6.69,-8.20,-7.03,-3.62,-7.81,-4.07,-8.83,-9.44,-4.39
-1.44,-1.32,-0.03,-5.75,-4.60,-1.76,-0.03,-6.38,-2.54,-6.62,-3.22,-8.18,-9.44,-4.39,-1.44,-1.32
-0.14,-5.31,-6.43,-8.28,-7.25,-8.57,-6.64,-0.88,-6.36,-6.08,-6.36,-1.72,-3.60,-7.79,-5.42,-12.78
-12.76,-10.09,-5.20,-3.48,-7.40,-4.24,-8.10,-11.58,-9.98,-9.65,-10.51,-11.35,-10.22,-8.65,-7.85,-2.78
-6.10,-4.60,-2.42,-2.37,-8.98,-10.52,-11.58,-8.10,-3.97,-8.21,-7.88,-7.69,-8.26,-3.97,-8.16,-8.00
-7.40,-10.82,-11.76,-13.36,-12.03,-10.17,-11.35,-10.83,-7.55,-7.17,-11.94,-9.70,-9.65,-12.37,-13.54,-13.05
-10.17,-12.03,-13.36,-12.27,-9.91,-7.12,-10.92,-9.70,-10.45,-8.21,-4.20,-7.10,-6.55,-7.32,-8.06,-8.93
-7.40,-10.82,-10.52,-11.58,-6.12,-1.30,-1.30,-6.12,-11.18,-13.87,-14.95,-12.20,-11.27,-9.65,-9.98,-11.34
-7.55,-6.49,-8.12,-5.42,-12.78,-13.10,-12.03,-10.17,-11.35,-10.51,-9.65,-9.98,-11.32,-10.44,-10.74,-6.07
-8.10,-11.58,-12.20,-11.18,-10.56,-5.99,-7.08,-7.63,-8.06,-8.93,-7.40,-10.82,-10.52,-11.27,-9.65,-9.98
-11.32,-11.32,-12.20,-12.20,-11.27,-7.14,-7.14,-11.27,-10.25,-10.31,-3.20,-6.98,-6.98,-3.20,-8.23,-8.30
-10.43,-9.98,-11.58,-8.10,-3.97,-8.21,-7.88,-8.95,-10.43,-9.98,-11.27,-9.65,-9.98,-11.32,-10.44,-10.74
-5.42,-7.10,-5.95,-10.24,-8.83,-4.07,-7.34,-5.78,-3.48,-7.33,-8.12,-8.12,-5.42,-12.78,-13.54,-11.89
-7.55,-6.58,-9.33,-8.16,-9.43,-8.46,-4.79,-7.97,-10.08,-10.59,-2.40,-6.62,-3.22,-8.18,-9.44,-4.88
-0.90,-6.78,-9.26,-11.35,-10.51,-7.14,-7.88,-8.93,-6.49,-8.12,-5.42,-10.45,-10.59,-2.40,-6.62,-3.06
-6.09,-2.98,-5.70,-9.67,-12.27,-12.09,-10.81,-6.07,-7.37,-7.85,-3.20,-6.61,-11.18,-13.54,-12.78,-6.26
-11.68,-12.85,-10.28,-5.98,-10.81,-12.09,-14.95,-12.20,-11.34,-7.55,-3.05,-6.75,-5.45,-3.37,-6.69,-8.33
-8.95,-7.14,-10.54,-8.13,-1.50,-2.34,-1.20,-5.87,-2.47,-2.77,-2.89,-3.39,-4.22,-4.25,-4.55,-6.56
-7.11,-4.03,-2.76,-0.53,-6.75,-6.50,-8.08,-7.98,-3.63,-2.82,-1.28,-6.78,-6.49,-7.55,-11.34,-10.25
-9.67,-4.91,-2.42,-2.47,-5.87,-1.72,-3.79,-7.68,-4.48,-11.68,-12.85,-9.32,-3.45,-2.42,-4.60,-5.75
-0.70,-2.20,-2.54,-3.85,-9.71,-9.16,-1.48,-6.64,-7.11,-2.94,-2.77,-2.52,-3.20,-6.69,-2.70,-8.23
-7.81,-6.15,-7.37,-7.85,-2.70,-6.32,-6.08,-6.36,-0.88,-5.67,-8.09,-6.74,-2.92,-2.56,-4.60,-6.10
-2.78,-10.31,-10.33,-10.92,-6.36,-6.62,-3.46,-8.04,-6.17,-4.44,-5.87,-1.20,-2.34,-1.28,-5.31,-6.43
-7.96,-6.17,-4.69,-9.80,-11.69,-10.22,-10.15,-9.01,-3.37,-5.45,-6.10,-2.40,-10.55,-12.76,-12.41,-7.68
-2.62,-0.14,-5.92,-3.20,-2.38,-0.70,-6.38,-3.22,-6.38,-8.16,-3.97,-8.10,-11.18,-13.29,-16.51,-14.89
-12.63,-10.45,-8.93,-7.17,-12.03,-13.79,-14.89,-14.95,-12.20,-11.58,-8.10,-3.90,-8.11,-6.43,-5.31,-1.28
-2.82,-3.63,-7.98,-7.87,-5.00,-7.00,-7.11,-4.03,-2.98,-3.41,-8.30,-8.83,-8.65,-7.65,-4.91,-1.76
-0.14,-6.78,-6.49,-7.55,-11.34,-10.25,-9.67,-4.91,-2.42,-2.47,-6.09,-2.70,-8.23,-8.06,-8.21,-4.26
-10.21,-9.71,-3.45,-2.42,-4.60,-5.75,-0.70,-2.34,-1.20,-6.36,-6.08,-6.36,-0.70,-2.38,-3.20,-5.92
-0.90,-4.81,-6.10,-2.40,-10.15,-9.46,-9.51,-6.96,-3.56,-1.91,-8.63,-9.98,-5.98,-10.38,-10.08,-7.68
-3.53,-3.26,-3.26,-2.56,-4.60,-5.75,-0.88,-6.64,-7.11,-3.48,-5.45,-5.75,-0.88,-8.15,-4.14,-10.75
-4.14,-4.13,-4.55,-6.56,-7.04,-6.50,-6.75,-0.83,-1.30,-6.12,-10.31,-8.51,-3.55,-8.23,-7.79,-6.96
-3.81,-4.13,-7.68,-4.52,-8.12,-9.26,-11.69,-10.75,-3.80,-3.74,-7.68,-3.31,-6.75,-5.45,-2.98,-5.87
-1.20,-2.34,-1.28,-5.54,-2.47,-2.77,-2.52,-3.14,-10.75,-11.69,-10.17,-10.72,-9.12,-3.22,-6.38,-0.03
-1.76,-4.39,-10.09,-12.76,-12.78,-5.23,-6.75,-5.45,-3.37,-6.69,-8.33,-8.95,-7.14,-12.37,-13.29,-16.51
-16.51,-16.51,-14.47,-13.05,-10.17,-12.03,-13.79,-16.51,-16.51,-16.51,-16.51,-16.51,-16.51,-16.51,-16.51,-16.51
-16.51,-14.68,-10.71,-3.46,-10.55,-11.93,-10.71,-3.46,-10.55,-11.93,-10.71,-3.46,-10.55,-13.16,-14.68,-10.71
-3.46,-10.55,-12.09,-14.95,-11.93,-10.60,-3.36,-0.94,-6.07,-5.45,-3.37,-6.69,-8.33,-8.95,-7.69,-7.03
-3.73,-10.15,-9.43,-10.82,-10.22,-11.35,-10.51,-9.65,-10.01,-10.83,-5.98,-10.28,-13.36,-14.95,-14.95,-13.36
-9.32,-3.45,-2.42,-5.28,-7.34,-4.07,-8.83,-9.44,-4.88,-1.33,-7.38,-10.30,-2.40,-6.62,-3.22,-6.38
-8.16,-4.26,-10.21,-10.72,-8.23,-7.33,-2.94,-3.38,-7.68,-12.41,-12.76,-10.81,-5.95,-6.32,-2.70,-10.31
-12.27,-14.89,-13.16,-10.55,-3.52,-6.32,-6.08,-6.36,-0.70,-2.20,-2.54,-4.03,-7.33,-8.12,-7.00,-3.52
-10.15,-11.18,-14.95,-14.89,-16.51,-13.29,-12.37,-7.14,-7.14,-12.37,-12.85,-9.21,-0.14,-2.62,-5.33,-7.55
-5.78,-3.37,-6.69,-8.20,-7.03,-3.20,NA,NA
>chr1:116979148-116980148
NA,NA,-7.32,-7.12,-10.92,-11.93,-11.93,-10.72,-4.69,-8.86,-12.41,-12.76,-10.81,-6.21,-7.82,-8.83
-8.65,-7.85,-2.70,-7.00,-6.49,-8.60,-6.38,-3.20,-10.31,-9.46,-10.83,-5.98,-10.22,-4.14,-8.86,-4.69
-9.80,-4.14,-8.86,-4.69,-9.71,-9.16,-1.33,-5.29,-7.56,-7.81,-7.12,-10.28,-13.79,-14.89,-12.63,-10.43
-10.43,-12.63,-14.89,-16.51,-16.51,-13.29,-10.70,-10.70,-13.87,-12.63,-9.65,-12.37,-13.29,-16.51,-16.51,-14.89
-12.63,-9.65,-10.51,-11.35,-10.17,-11.94,-10.42,-9.59,-3.73,-3.80,-10.75,-11.69,-10.17,-11.94,-9.70,-9.65
-12.37,-13.29,-16.51,-16.51,-14.89,-12.63,-10.45,-8.93,-7.17,-12.03,-13.36,-12.63,-9.65,-10.51,-11.35,-10.17
-11.94,-9.70,-10.45,-8.93,-7.17,-11.70,-11.69,-10.22,-8.52,-8.33,-8.30,-7.32,-7.12,-10.22,-11.29,-6.07
-8.26,-11.61,-12.63,-13.87,-11.89,-7.55,-7.40,-8.52,-8.42,-8.93,-7.40,-10.82,-11.76,-13.87,-10.70,-11.32
-12.20,-11.93,-11.94,-7.17,-8.93,-10.45,-9.98,-11.58,-5.77,-1.54,-5.43,-8.36,-10.45,-9.98,-11.27,-7.14
-7.14,-10.54,-9.96,-4.26,-7.55,-11.34,-10.25,-10.31,-3.20,-6.61,-11.18,-12.85,-10.71,-3.55,-7.85,-7.37
-6.15,-9.91,-12.27,-13.87,-10.70,-10.70,-12.85,-11.68,-4.26,-8.21,-7.88,-8.95,-8.33,-6.69,-2.37,-2.42
-4.60,-5.75,-0.70,-2.34,-1.20,-7.34,-8.12,-8.30,-3.79,-1.47,-8.92,-10.31,-5.77,-1.54,-8.15,-12.41
-14.47,-13.29,-12.37,-8.06,-8.11,-3.73,-3.80,-10.88,-13.36,-12.63,-10.45,-8.36,-5.96,-4.33,-9.01,-9.43
-3.12,-2.38,-1.50,-9.21,-14.68,-16.51,-13.29,-12.37,-9.65,-9.70,-10.92,-6.36,-6.36,-0.03,-1.76,-5.28
-7.34,-4.07,-10.21,-9.98,-6.36,-6.75,-0.94,-3.68,-7.60,-7.65,-5.70,-2.74,-9.71,-9.16,-1.33,-5.29
-9.67,-12.27,-14.89,-13.79,-9.32,-4.69,-5.96,-8.36,-8.42,-6.69,-3.37,-5.45,-5.75,-0.44,-4.81,-5.75
-0.03,-2.62,-5.89,-8.57,-7.25,-7.71,-5.39,-0.90,-5.54,-2.98,-5.45,-6.07,-0.53,-2.76,-3.85,-10.72
-11.93,-14.95,-12.09,-10.09,-4.88,-0.90,-5.31,-5.95,-10.81,-13.16,-14.89,-12.63,-10.43,-8.30,-7.63,-7.08
-6.72,-6.80,-2.54,-6.62,-2.78,-8.23,-7.66,-11.27,-12.20,-11.93,-11.94,-7.17,-8.93,-8.06,-7.63,-6.96
-3.81,-4.14,-10.60,-9.70,-9.65,-10.54,-9.96,-4.48,-8.48,-6.58,-8.93,-7.88,-8.95,-8.30,-7.32,-7.12
-10.92,-11.93,-14.95,-13.36,-9.32,-3.45,-2.42,-4.60,-6.10,-2.40,-10.55,-12.09,-14.95,-11.93,-10.92,-7.07
-8.28,-7.10,-8.65,-7.85,-3.55,-10.71,-12.85,-12.03,-10.17,-11.35,-10.44,-10.70,-13.87,-14.95,-14.95,-14.89
-13.16,-10.09,-5.20,-2.74,-10.72,-11.93,-11.18,-10.83,-6.07,-9.26,-10.15,-10.22,-11.69,-11.70,-8.23,-8.30
-3.74,-3.68,-5.92,-0.90,-4.81,-6.10,-2.78,-7.85,-7.48,-2.37,-3.38,-7.68,-12.41,-14.47,-13.16,-10.55
-3.52,-6.32,-5.95,-10.83,-10.01,-10.43,-8.95,-8.95,-8.95,-8.95,-8.33,-8.52,-7.40,-8.60,-6.19,-1.39
-4.88,-10.09,-12.09,-12.63,-10.43,-8.95,-8.95,-8.95,-8.95,-8.95,-7.69,-6.87,-1.39,-4.88,-10.09,-12.09
-12.63,-10.43,-8.95,-8.95,-8.95,-8.95,-8.95,-8.95,-8.95,-8.95,-10.43,-9.98,-11.58,-6.61,-3.73,-10.55
-12.09,-12.63,-10.43,-8.95,-8.95,-8.95,-8.95,-8.95,-7.69,-6.87,-1.39,-4.88,-10.09,-12.09,-12.63,-10.43
-8.95,-8.95,-8.95,-8.95,-8.95,-8.95,-8.95,-8.95,-10.43,-9.98,-11.58,-6.61,-3.73,-10.55,-12.09,-12.63
-10.43,-8.95,-8.95,-8.95,-8.95,-8.95,-8.95,-8.95,-7.69,-6.87,-1.39,-4.88,-10.09,-12.09,-12.63,-10.43
-8.95,-8.95,-8.95,-8.95,-8.95,-8.95,-8.95,-8.95,-10.43,-9.98,-11.58,-6.61,-3.73,-10.55,-12.09,-12.63
-10.43,-8.95,-8.95,-8.95,-8.95,-8.95,-8.95,-8.95,-7.69,-6.87,-1.39,-4.88,-10.09,-12.09,-12.63,-10.43
-8.95,-8.95,-8.95,-8.95,-8.95,-8.95,-8.95,-8.95,-10.43,-9.98,-11.58,-6.61,-3.73,-10.55,-12.09,-12.63
-10.43,-8.95,-8.95,-8.95,-8.95,-8.95,-8.95,-8.95,-7.69,-6.87,-1.39,-4.88,-10.09,-12.09,-12.63,-10.43
-8.95,-8.95,-8.95,-8.95,-8.95,-8.95,-8.95,-8.95,-10.43,-9.98,-11.58,-6.61,-3.73,-10.55,-12.09,-12.63
-10.43,-8.95,-8.95,-8.95,-8.95,-8.95,-7.69,-6.87,-1.39,-4.88,-10.09,-12.09,-12.63,-10.45,-8.93,-7.40
-8.52,-8.33,-8.95,-8.95,-8.95,-8.95,-8.95,-7.69,-6.87,-1.39,-4.88,-10.09,-12.09,-11.76,-10.82,-7.40
-8.93,-7.88,-8.95,-10.43,-12.63,-14.89,-13.29,-12.37,-7.14,-8.95,-10.43,-12.63,-13.87,-12.37,-7.14,-8.95
-8.95,-8.95,-8.95,-8.95,-8.95,-8.95,-8.95,-8.95,-8.95,-8.95,-8.95,-8.95,-8.95,-8.95,-8.95,-8.95
-8.95,-8.95,-8.95,-8.95,-8.95,-8.95,-8.95,-8.95,-8.95,-8.95,-8.95,-8.95,-8.95,-8.95,-8.95,-8.95
-8.95,-8.95,-8.95,-8.95,-8.95,-8.95,-8.95,-8.95,-8.95,-7.88,-8.93,-7.17,-12.03,-13.79,-14.89,-14.95
-14.95,-12.09,-10.09,-5.20,-2.74,-10.72,-11.93,-11.18,-10.83,-6.07,-9.26,-9.26,-6.07,-10.38,-10.91,-10.22
-10.15,-9.01,-3.12,-2.98,-3.12,-9.43,-10.15,-7.10,-8.49,-3.46,-6.62,-3.06,-6.69,-3.68,-3.73,-9.59
-11.76,-13.87,-12.37,-9.65,-12.63,-13.87,-11.18,-6.61,-3.20,-7.85,-7.37,-6.15,-9.91,-12.27,-12.09,-10.55
-3.46,-10.71,-11.93,-10.81,-6.07,-7.37,-8.13,-7.12,-10.22,-11.71,-10.39,-7.92,-8.47,-6.37,-9.26,-10.15
-8.83,-7.82,-6.53,-9.91,-12.27,-14.89,-13.16,-10.55,-3.52,-6.32,-5.95,-10.83,-11.18,-14.95,-13.87,-10.70
-9.57,-9.96,-6.26,-12.78,-14.47,-13.79,-12.03,-7.17,-8.00,-8.00,-7.40,-10.82,-11.76,-14.89,-13.79,-12.03
-10.17,-11.35,-10.65,-6.61,-3.62,-7.81,-4.07,-9.96,-10.31,-7.21,-5.43,-1.54,-5.77,-10.31,-9.96,-4.26
-8.21,-10.45,-12.63,-13.87,-12.37,-9.65,-12.63,-14.89,-16.51,-16.51,-16.51,-13.29,-10.70,-9.57,-8.13,-1.50
-2.34,-1.22,-6.84,-11.61,-9.70,-11.94,-7.17,-8.00,-8.00,-7.40,-10.15,-9.26,-6.15,-7.32,-8.30,-10.43
-9.70,-11.94,-7.17,-8.93,-10.45,-12.63,-14.89,-16.51,-13.29,-10.70,-11.32,-12.20,-11.93,-11.94,-7.17,-8.60
-8.16,-4.24,-8.48,-9.40,-10.91,-10.38,-5.98,-9.98,-10.21,-4.07,-7.81,-3.82,-8.18,-10.24,-6.21,-7.10
-4.52,-7.79,-3.60,-1.60,-6.54,-7.44,-3.97,-8.21,-7.88,-8.95,-8.95,-7.69,-7.03,-3.20,-7.85,-8.65
-7.40,-8.93,-8.42,-7.00,-6.37,-8.11,-3.96,-7.10,-6.55,-9.91,-12.27,-14.89,-16.51,-13.79,-12.03,-7.17
-8.93,-8.42,-8.52,-10.22,-13.05,-13.10,-12.03,-7.48,-8.49,-3.46,-6.80,-6.50,-6.48,-8.84,-8.12,-5.99
-4.79,-10.04,-11.31,-10.83,-7.55,-7.40,-10.82,-10.42,-10.60,-3.36,-1.72,-6.36,-5.95,-10.83,-11.18,-12.20
-11.32,-11.32,-12.20,-11.93,-10.92,-7.12,-9.91,-10.25,-11.58,-8.10,-6.07,-12.78,-14.47,-13.79,-9.32,-2.74
-5.70,-7.65,-8.65,-10.22,-13.05,-14.47,-16.51,-16.51,-16.51,-13.79,-12.03,-8.23,-7.33,-3.48,-5.70,-7.65
-7.60,-3.12,-2.98,-3.12,-9.01,-10.15,-7.10,-8.28,-6.37,-9.02,-11.76,-12.09,-10.55,-3.73,-6.98,-6.51
-1.23,-2.38,-3.14,-10.88,-13.36,-12.63,-9.65,-10.54,-8.92,-1.47,-3.68,-9.59,-11.76,-12.09,-10.81,-6.07
-7.37,-7.85,-2.70,-6.32,-5.95,-10.81,-12.09,-12.63,-11.61,-7.03,-3.73,-10.55,-12.76,-13.05,-9.26,-8.12
-5.42,-12.78,-14.47,-13.29,-12.37,-9.65,-12.63,-13.87,-12.37,-9.65,-10.01,-9.61,-4.88,-1.33,-9.21,-11.93
-10.55,-3.52,-6.32,-6.55,-7.81,-8.23,NA,NA
>chr1:117323096-117324096
NA,NA,-9.32,-3.45,-2.77,-2.52,-3.12,-8.11,-8.33,-8.95,-8.95,-8.33,-7.00,-6.07,-10.81,-12.76
-13.05,-10.17,-11.94,-11.93,-14.95,-14.89,-13.29,-10.70,-10.70,-13.29,-16.51,-14.89,-14.95,-12.20,-11.32,-11.32
-10.25,-9.91,-6.15,-7.00,-8.33,-8.95,-8.95,-10.43,-9.98,-11.32,-11.32,-10.25,-9.67,-5.70,-3.48,-7.33
-8.23,-12.03,-12.85,-10.71,-3.46,-10.55,-11.93,-11.68,-6.26,-10.74,-10.83,-7.55,-7.17,-10.72,-9.12,-3.46
-10.55,-11.93,-11.68,-4.07,-7.81,-3.62,-6.61,-11.58,-10.52,-9.02,-6.07,-10.83,-9.43,-9.02,-6.07,-10.83
-9.43,-10.82,-10.22,-11.35,-10.51,-7.66,-7.32,-7.12,-9.98,-9.12,-3.46,-10.15,-10.01,-10.43,-8.95,-8.95
-10.43,-12.63,-14.89,-16.51,-13.16,-10.81,-5.98,-10.92,-10.33,-9.91,-6.15,-7.00,-8.06,-11.27,-10.52,-9.02
-6.07,-10.83,-11.18,-12.20,-11.32,-10.70,-13.29,-14.89,-14.95,-12.20,-11.27,-7.14,-7.14,-12.37,-13.29,-14.89
-12.63,-10.43,-10.43,-12.63,-14.89,-16.51,-13.16,-10.81,-5.98,-10.28,-13.79,-14.68,-10.58,-1.47,-3.68,-8.11
-8.20,-8.26,-4.24,-7.10,-6.21,-10.81,-13.16,-16.51,-16.51,-14.47,-12.78,-5.42,-8.12,-9.26,-11.35,-10.65
-6.61,-3.20,-10.31,-10.25,-11.34,-7.55,-3.97,-7.44,-6.98,-3.22,-6.62,-2.40,-10.59,-10.91,-10.22,-10.82
-11.76,-14.89,-16.51,-13.16,-10.09,-5.20,-2.74,-9.32,-13.79,-14.47,-12.78,-6.07,-8.26,-8.20,-8.52,-10.22
-11.35,-10.51,-9.65,-12.63,-12.09,-10.55,-3.73,-6.98,-6.98,-3.73,-10.55,-12.09,-12.63,-11.61,-7.03,-3.73
-10.15,-11.18,-14.95,-14.89,-16.51,-16.51,-16.51,-13.16,-10.55,-3.73,-6.98,-6.98,-3.73,-10.55,-12.09,-11.76
-9.59,-3.73,-3.73,-9.59,-10.52,-11.27,-9.65,-12.63,-12.09,-10.55,-3.73,-6.98,-6.98,-3.73,-10.55,-13.16
-14.47,-12.41,-7.68,-3.38,-2.47,-6.09,-3.52,-10.55,-13.16,-14.47,-13.05,-10.17,-11.94,-11.93,-12.20,-11.27
-9.65,-9.98,-11.32,-11.32,-9.98,-11.61,-8.26,-6.07,-11.29,-9.80,-4.69,-6.17,-8.04,-3.62,-6.61,-10.65
-11.35,-9.26,-8.12,-4.20,-7.55,-11.89,-13.29,-14.89,-11.76,-9.02,-6.07,-10.81,-11.93,-11.68,-6.26,-10.45
-10.59,-3.52,-6.32,-6.55,-7.32,-7.66,-11.27,-9.98,-9.65,-12.37,-13.29,-14.89,-12.63,-9.65,-11.27,-9.98
-9.65,-11.27,-9.98,-9.65,-10.51,-11.35,-10.17,-12.03,-13.36,-11.76,-9.02,-6.07,-10.24,-8.01,-1.56,-1.30
-6.12,-11.58,-9.98,-9.65,-12.37,-13.87,-12.63,-10.43,-8.95,-8.95,-8.95,-7.14,-12.37,-13.29,-14.47,-12.78
-5.42,-7.24,-4.44,-5.96,-7.21,-11.34,-10.52,-9.02,-6.07,-10.81,-13.16,-14.47,-13.05,-9.40,-8.48,-4.48
-8.83,-10.24,-5.98,-10.28,-13.79,-14.89,-14.95,-14.95,-13.36,-10.28,-5.98,-10.24,-8.18,-3.82,-8.04,-6.17
-5.00,-7.33,-8.83,-8.65,-7.85,-3.20,-6.38,-8.60,-6.49,-8.12,-4.20,-8.16,-6.19,-1.54,-8.15,-12.41
-14.47,-13.29,-11.18,-6.61,-3.22,-6.62,-3.46,-8.49,-6.88,-7.00,-2.70,-7.85,-8.65,-7.40,-8.93,-7.88
-7.69,-6.84,-1.30,-1.56,-10.58,-12.85,-10.70,-11.32,-12.20,-12.20,-11.34,-7.55,-7.40,-10.82,-11.76,-13.87
-12.37,-7.66,-7.32,-7.12,-9.98,-9.12,-3.55,-8.23,-8.30,-8.95,-7.14,-10.54,-8.51,-3.82,-8.49,-6.88
-7.00,-2.70,-10.31,-10.33,-10.92,-5.98,-10.81,-13.16,-14.47,-13.05,-10.17,-12.03,-12.85,-10.71,-3.22,-7.83
-3.05,-7.55,-11.34,-9.98,-10.45,-8.21,-3.05,-7.50,-6.36,-9.98,-9.12,-3.46,-10.15,-10.01,-10.45,-8.93
-6.49,-6.78,-0.14,-1.76,-4.39,-9.44,-7.38,-0.14,-1.76,-5.28,-7.71,-7.48,-10.72,-8.63,-1.47,-3.36
-10.88,-12.85,-10.71,-3.46,-10.55,-12.76,-13.05,-9.26,-7.00,-3.52,-10.55,-11.93,-10.71,-3.46,-10.55,-11.93
-10.71,-3.46,-10.55,-12.09,-12.63,-9.65,-11.27,-9.98,-9.65,-10.51,-11.35,-10.17,-12.03,-12.85,-10.71,-3.55
-8.23,-8.88,-7.03,-3.73,-10.59,-10.91,-9.26,-7.00,-2.70,-8.23,-8.30,-8.30,-7.32,-7.12,-10.92,-10.42
-9.02,-6.37,-7.96,-5.67,-1.54,-6.51,-6.98,-3.22,-6.62,-2.40,-10.55,-13.16,-16.51,-14.47,-13.05,-10.17
-11.70,-11.69,-10.17,-11.70,-11.69,-10.17,-12.03,-13.79,-14.47,-13.05,-9.26,-7.00,-3.06,-6.62,-2.40,-10.30
-8.18,-3.55,-10.31,-10.25,-11.32,-11.32,-9.98,-9.65,-12.37,-13.29,-14.47,-12.41,-8.15,-1.48,-8.13,-9.57
-10.70,-13.54,-12.78,-5.42,-7.24,-4.44,-7.00,-8.57,-9.40,-13.05,-12.76,-10.81,-5.95,-6.32,-3.52,-10.55
-11.93,-10.71,-3.55,-10.31,-10.25,-11.32,-11.32,-9.98,-9.65,-10.54,-8.51,-3.55,-8.23,-8.88,-7.03,-3.20
-7.85,-8.65,-8.83,-7.82,-6.82,-8.28,-7.48,-10.72,-9.16,-1.50,-2.34,-1.22,-6.96,-8.16,-3.97,-8.10
-11.18,-12.85,-11.68,-4.48,-7.10,-6.21,-10.81,-13.16,-16.51,-16.51,-16.51,-16.51,-16.51,-14.68,-10.71,-3.22
-6.38,-0.88,-5.43,-8.07,-6.38,-3.73,-10.55,-11.93,-11.68,-4.26,-8.16,-8.00,-7.17,-12.03,-13.36,-14.95
-14.95,-13.87,-10.70,-10.70,-13.29,-16.51,-14.47,-12.78,-5.42,-7.10,-5.95,-10.83,-9.43,-9.59,-3.73,-3.80
-10.88,-13.36,-11.76,-8.98,-2.37,-2.02,-1.44,-4.39,-10.09,-12.09,-12.63,-9.65,-10.51,-10.83,-8.86,-5.00
-7.33,-8.12,-7.00,-3.97,-8.49,-7.25,-9.33,-8.12,-7.34,-1.72,-3.60,-6.69,-3.06,-6.38,-0.88,-8.15
-12.41,-14.47,-13.29,-10.70,-10.70,-13.29,-14.89,-14.95,-12.20,-11.32,-11.32,-9.98,-9.65,-11.27,-12.20,-12.20
-11.32,-11.32,-9.98,-10.43,-10.43,-9.70,-11.94,-7.17,-7.55,-11.34,-9.98,-9.65,-11.27,-12.20,-12.20,-11.27
-7.14,-7.88,-8.93,-7.17,-11.94,-9.70,-10.45,-8.93,-7.17,-12.03,-13.36,-14.95,-14.95,-13.87,-10.70,-11.32
-12.20,-12.20,-11.32,-11.32,-9.98,-9.65,-11.27,-12.20,-12.20,-11.32,-10.70,-13.29,-14.89,-11.76,-10.82,-7.40
-7.55,-11.34,-9.98,-9.65,-12.37,-13.87,-14.95,-12.20,-11.32,-11.32,-9.98,-10.45,-8.93,-7.40,-10.82,-11.76
-14.89,-16.51,-13.29,-10.70,-10.70,-13.29,-14.68,-11.68,-4.26,-8.16,-8.16,-4.20,-7.24,-3.34,-2.76,-1.20
-5.87,-2.47,-2.42,-4.60,-6.07,-1.32,-3.56,-6.96,-8.32,-7.48,-3.12,-2.76,-0.53,-6.75,-6.50,-8.08
-7.98,-3.63,-2.82,-1.23,-6.87,-7.69,-7.14,-11.27,-10.25,-9.67,-4.91,-1.44,-2.02,-2.47,-5.87,-1.72
-3.79,-7.68,-4.48,-11.68,-12.85,-9.32,-3.45,-2.42,-4.60,-5.75,-0.88,-8.15,-4.14,-10.22,-6.36,-6.36
-0.70,-2.82,-3.13,-2.75,-2.73,-2.52,-3.20,-6.69,-2.70,-8.23,-7.81,-6.53,-8.08,-7.95,-6.50,-6.32
-0.88,-5.67,-7.96,-6.43,-5.31,-0.90,-4.81,-6.10,-2.78,-8.23,-7.79,-7.08,-6.72,-6.80,-3.46,-7.81
-3.90,-8.26,-8.88,-7.47,-5.29,-0.90,-5.54,-3.34,-2.76,-1.22,-6.12,-10.65,-11.35,-9.40,-9.43,-8.46
-4.79,-6.56,-7.04,-6.21,-10.81,-12.76,-12.41,-7.68,-2.62,-0.14,-6.78,-6.88,-8.49,-3.46,-6.62,-3.22
-6.38,-8.16,-3.97,-8.10,-11.18,-13.29,-16.51,-16.51,-16.51,-16.51,-14.47,-13.05,-10.17,-12.03,-12.85,-11.68
-4.26,-8.16,-8.00,-7.17,-12.03,-13.79,-16.51,-16.51,-14.89,-14.95,-12.20,-11.58,-6.12,-1.22,-2.34,-1.28
-5.54,-3.34,-2.98,-3.12,-9.43,-9.01,-4.33,-7.00,-7.11,-5.00,-7.00,-7.11,-2.94,-2.77,-1.93,-2.72
-3.73,-3.78,-1.72,-7.34,-6.49,-8.60,-8.16,-3.90,-7.34,-5.28,-2.42,-2.47,-5.87,-1.38,-1.30,-6.96
-8.16,-3.05,-7.78,-6.12,-2.92,-2.56,-4.60,-5.75,-0.70,-2.34,-1.20,-6.36,-6.08,-6.36,-0.70,-2.38
-3.14,-9.90,-9.12,-3.22,-6.62,-2.40,NA,NA
>chr1:118354553-118355553
NA,NA,-1.68,-5.67,-7.96,-7.07,-9.98,-9.16,-1.33,-5.39,-8.11,-7.11,-6.50,-6.80,-2.40,-10.55
-11.93,-10.71,-3.22,-6.62,-3.46,-7.81,-3.96,-7.24,-2.98,-5.45,-6.07,-0.53,-2.48,-2.13,-2.02,-2.94
-7.87,-7.95,-6.85,-8.32,-7.48,-3.12,-2.76,-1.55,-8.92,-10.31,-6.61,-3.22,-6.62,-3.46,-8.04,-6.17
-4.33,-7.48,-8.13,-6.15,-9.26,-9.26,-6.15,-7.32,-8.30,-10.43,-9.98,-11.58,-6.61,-3.73,-10.15,-9.43
-9.02,-6.07,-10.83,-9.46,-9.51,-6.96,-3.81,-3.85,-6.69,-3.06,-7.83,-3.05,-8.16,-8.16,-4.20,-8.12
-6.49,-8.60,-8.16,-3.97,-8.16,-8.16,-6.07,-10.45,-10.38,-5.95,-6.32,-3.06,-6.38,-0.70,-2.38,-3.14
-10.75,-11.29,-6.26,-8.83,-9.44,-5.20,-2.98,-6.09,-3.06,-6.50,-0.94,-3.36,-10.60,-10.42,-9.02,-6.15
-8.13,-7.37,-6.15,-8.13,-7.37,-6.07,-10.24,-8.18,-3.46,-10.59,-10.91,-10.22,-10.15,-10.15,-10.22,-13.05
-14.47,-13.29,-10.70,-9.57,-9.96,-6.26,-10.74,-10.51,-8.06,-7.00,-6.15,-7.81,-8.23,-2.70,-6.09,-3.34
-2.54,-2.20,-0.70,-5.75,-5.45,-3.48,-7.33,-8.12,-7.00,-3.06,-6.50,-0.94,-3.79,-7.68,-4.52,-7.24
-2.47,-2.42,-4.60,-5.75,-0.03,-1.32,-1.44,-5.28,-7.55,-5.33,-2.62,-0.14,-9.16,-9.98,-6.36,-6.62
-3.46,-8.49,-7.10,-8.65,-7.85,-2.70,-6.32,-6.08,-7.50,-3.05,-8.16,-8.16,-3.97,-8.16,-8.07,-5.99
-4.55,-4.25,-4.22,-3.39,-2.82,-0.70,-6.36,-6.08,-6.32,-3.06,-6.62,-2.78,-7.85,-8.65,-10.22,-13.05
-12.76,-10.09,-5.20,-2.98,-6.09,-3.06,-6.50,-0.94,-3.36,-9.90,-9.12,-3.82,-8.04,-6.17,-4.69,-10.72
-9.70,-11.61,-6.87,-1.39,-4.81,-6.07,-0.53,-2.48,-2.13,-2.02,-2.47,-7.24,-5.42,-10.74,-10.44,-11.32
-10.25,-10.31,-2.70,-7.00,-8.12,-9.33,-9.40,-10.91,-10.59,-3.52,-7.00,-9.26,-11.69,-10.75,-3.14,-2.98
-3.34,-5.54,-1.68,-5.43,-8.12,-8.84,-6.70,-2.81,-1.95,-2.13,-2.52,-3.14,-10.75,-11.71,-10.39,-7.92
-8.11,-5.78,-2.74,-9.80,-4.14,-8.86,-4.69,-9.80,-4.14,-8.86,-4.33,-9.01,-9.01,-2.37,-2.02,-1.44
-4.91,-7.47,-8.88,-8.26,-3.90,-8.11,-6.43,-5.31,-0.14,-2.62,-5.89,-7.11,-5.00,-7.00,-7.11,-5.00
-7.00,-7.11,-5.00,-5.96,-8.07,-8.16,-4.24,-7.40,-2.94,-2.02,-1.03,-1.03,-1.03,-2.13,-2.52,-3.41
-8.40,-8.46,-2.81,-3.53,-7.68,-12.41,-13.10,-10.28,-5.98,-10.24,-8.83,-4.26,-7.55,-11.89,-12.85,-10.71
-3.46,-10.30,-8.18,-3.46,-10.55,-12.09,-11.76,-8.98,-2.37,-2.77,-2.52,-3.20,-6.69,-3.52,-10.15,-9.46
-10.31,-2.70,-6.09,-3.34,-2.98,-3.41,-7.68,-4.24,-8.26,-11.61,-12.63,-14.89,-13.79,-10.28,-6.36,-7.50
-3.11,-7.81,-3.97,-7.00,-6.88,-8.28,-7.07,-10.28,-13.36,-12.27,-9.51,-6.96,-2.99,-2.98,-3.12,-6.69
-8.42,-8.93,-7.40,-10.15,-9.26,-6.05,-6.36,-0.88,-5.43,-7.21,-11.89,-13.29,-14.47,-13.05,-9.40,-9.33
-8.83,-8.52,-8.06,-11.27,-12.20,-11.18,-10.15,-3.46,-9.12,-9.71,-2.74,-5.20,-9.44,-8.83,-4.48,-8.48
-6.58,-8.60,-6.19,-1.54,-5.43,-7.21,-11.34,-9.98,-10.43,-8.95,-8.95,-8.33,-7.00,-6.15,-8.13,-8.65
-7.10,-8.49,-3.46,-6.62,-6.36,-10.92,-9.70,-10.43,-8.95,-8.95,-8.33,-7.00,-6.37,-8.28,-6.88,-7.00
-3.97,-7.81,-3.90,-7.44,-7.44,-3.97,-7.55,-11.34,-9.98,-11.61,-8.26,-4.24,-7.40,-3.48,-5.70,-7.47
-8.30,-10.43,-9.70,-10.60,-3.80,-3.73,-7.60,-7.65,-5.29,-1.33,-8.13,-10.54,-9.65,-9.98,-11.27,-9.65
-9.98,-11.27,-8.06,-7.00,-6.15,-9.91,-10.25,-11.32,-11.32,-9.98,-9.65,-11.27,-9.98,-10.43,-10.43,-9.98
-11.27,-9.65,-9.98,-11.27,-9.65,-9.98,-11.32,-11.32,-12.20,-12.20,-11.32,-11.32,-10.52,-9.02,-6.15,-7.81
-7.56,-5.29,-0.44,-6.36,-6.36,-10.28,-13.36,-14.95,-12.20,-11.32,-11.32,-12.20,-12.20,-11.32,-11.32,-12.20
-12.20,-11.32,-11.32,-10.25,-9.67,-5.29,-0.44,-6.36,-6.36,-10.28,-13.36,-14.95,-12.20,-11.32,-10.70,-13.29
-14.89,-14.95,-12.20,-11.27,-7.66,-7.47,-5.29,-1.39,-5.77,-10.65,-11.35,-10.22,-10.82,-10.52,-11.34,-7.55
-7.40,-10.15,-9.01,-3.12,-2.54,-2.54,-3.85,-10.72,-11.93,-12.20,-11.27,-9.65,-12.63,-13.36,-12.03,-8.23
-7.33,-2.94,-3.38,-5.89,-7.11,-3.48,-5.45,-5.75,-0.03,-1.32,-2.37,-7.68,-4.14,-10.22,-7.07,-8.11
-3.90,-8.16,-8.16,-3.05,-7.50,-6.05,-9.26,-9.26,-6.37,-8.11,-3.11,-7.50,-6.36,-9.98,-10.21,-4.26
-8.16,-8.16,-6.07,-12.78,-14.47,-13.29,-12.37,-9.65,-9.70,-11.94,-10.17,-11.35,-10.65,-6.61,-3.20,-7.85
-7.37,-6.07,-10.81,-13.16,-14.68,-9.21,-1.33,-5.29,-7.65,-7.60,-3.73,-3.68,-6.69,-3.06,-6.50,-1.32
-3.56,-6.31,-7.78,-3.31,-7.40,-3.48,-5.20,-9.44,-8.01,-1.55,-2.76,-3.12,-9.01,-9.26,-6.07,-10.38
-10.45,-5.23,-7.83,-3.22,-7.03,-8.88,-7.47,-5.29,-0.90,-5.54,-2.47,-3.38,-7.68,-12.41,-13.10,-10.28
-7.12,-7.81,-7.81,-6.55,-6.36,-1.72,-3.36,-10.88,-12.85,-9.21,-0.14,-1.88,-2.48,-1.20,-6.76,-3.68
-3.68,-5.92,-0.90,-4.88,-10.09,-12.76,-12.78,-6.26,-10.21,-9.90,-3.80,-3.73,-9.59,-11.76,-14.89,-13.29
-11.89,-7.21,-5.96,-4.69,-10.72,-9.70,-10.43,-8.33,-8.52,-10.22,-10.91,-9.91,-4.39,-1.44,-1.32,-0.14
-9.21,-12.85,-11.18,-6.61,-3.22,-6.62,-2.40,-10.55,-13.16,-14.68,-10.58,-1.56,-1.30,-6.96,-8.60,-6.49
-7.00,-3.06,-6.62,-2.78,-10.31,-12.27,-13.36,-12.03,-7.17,-8.93,-10.45,-9.98,-11.32,-11.32,-10.52,-8.98
-3.37,-5.70,-9.67,-9.46,-9.61,-4.88,-0.90,-5.54,-4.44,-6.17,-7.96,-6.43,-6.36,-1.38,-1.56,-8.01
-9.44,-5.20,-3.37,-8.98,-10.52,-11.34,-7.55,-6.58,-8.48,-4.48,-11.68,-14.68,-13.79,-12.03,-10.17,-13.05
-12.76,-10.55,-3.52,-7.00,-9.26,-10.91,-9.91,-4.88,-0.90,-6.78,-6.49,-8.00,-8.12,-5.96,-5.00,-7.11
-7.00,-4.69,-9.71,-9.12,-3.46,-10.30,-8.01,-1.55,-2.48,-1.88,-0.03,-6.32,-6.31,-3.56,-1.72,-6.36
-6.08,-6.75,-0.83,-1.38,-6.36,-6.08,-7.50,-3.31,-7.40,-5.00,-7.00,-7.04,-6.50,-6.62,-2.40,-10.55
-13.16,-14.89,-14.95,-12.20,-11.32,-10.70,-12.85,-9.21,-0.14,-1.76,-4.91,-9.67,-12.27,-14.89,-13.79,-12.03
-7.17,-8.93,-7.88,-7.69,-6.87,-0.56,-1.76,-4.39,-9.44,-8.83,-4.26,-8.21,-10.45,-9.70,-10.60,-3.14
-2.52,-1.88,-0.14,-5.92,-3.60,-1.47,-8.01,-10.24,-5.98,-10.22,-4.14,-8.86,-4.44,-5.87,-1.72,-3.60
-6.69,-2.70,-8.23,-7.66,-10.54,-9.96,-4.48,-7.68,-3.79,-0.94,-6.07,-5.45,-3.48,-7.11,-5.89,-2.37
-1.32,-0.14,-9.16,-9.90,-3.36,-0.94,-6.50,-2.54,-6.62,-2.54,-6.62,-2.54,-6.10,-4.81,-0.90,-5.31
-5.95,-10.24,-8.01,-1.47,-3.60,-5.92,-0.90,-4.88,-9.61,-10.01,-10.45,-8.93,-6.58,-8.48,-3.31,-7.83
-3.22,-8.18,-10.24,-6.21,-7.10,-4.24,-8.26,-8.20,-6.69,-2.37,-2.02,-1.03,-2.37,-5.89,-7.04,-6.82
-8.11,-3.96,-7.10,-6.55,-7.81,-8.23,-2.70,-6.69,-3.60,-1.47,-10.58,-12.85,-12.03,-8.23,-7.33,-2.94
-3.38,-5.89,-7.89,-3.74,-3.80,-9.90,-9.12,-3.55,-8.23,-8.88,-6.84,-1.60,-3.60,-7.79,-3.96,-8.11
-6.37,-9.26,-10.15,-7.10,-8.49,-3.46,-6.10,-4.81,-1.33,-9.21,-14.68,-13.79,-12.03,-10.17,-11.35,-10.83
-7.55,-3.05,-7.83,-3.22,-8.18,-10.30,NA,NA
>chr1:121134226-121135226
NA,NA,-2.40,-6.62,-3.22,-10.71,-11.93,-10.55,-2.40,-6.10,-4.60,-1.76,-0.14,-9.21,-11.93,-10.55
-2.40,-6.62,-3.22,-10.71,-14.68,-16.51,-16.51,-13.16,-10.55,-3.46,-10.71,-14.68,-13.16,-10.55,-3.46,-10.71
-11.93,-10.81,-5.98,-10.92,-11.93,-14.95,-14.89,-13.16,-10.55,-2.40,-6.62,-6.36,-10.92,-11.93,-12.20,-11.34
-7.55,-3.97,-8.10,-10.31,-8.51,-3.22,-6.62,-2.78,-7.85,-8.65,-10.22,-13.05,-13.54,-10.70,-9.57,-9.96
-4.26,-8.16,-8.12,-5.01,-2.62,-0.14,-8.13,-10.31,-6.12,-1.60,-3.68,-9.43,-10.15,-10.22,-11.35,-10.65
-8.10,-3.97,-8.16,-6.38,-3.20,-8.23,-8.30,-8.33,-6.69,-4.33,-8.86,-10.83,-10.51,-9.65,-12.63,-12.09
-10.55,-2.40,-6.10,-4.60,-1.76,-0.14,-9.21,-12.85,-11.18,-8.10,-6.07,-10.45,-10.59,-2.40,-6.62,-3.22
-10.71,-14.68,-13.79,-10.28,-6.36,-6.62,-2.78,-10.31,-12.27,-13.87,-12.37,-7.14,-7.69,-8.26,-3.90,-8.11
-6.82,-7.10,-3.31,-7.50,-6.36,-10.28,-13.36,-12.63,-9.65,-12.37,-12.85,-10.71,-3.22,-6.62,-2.78,-8.23
-7.66,-10.51,-10.83,-7.68,-3.38,-3.45,-9.32,-13.10,-13.05,-10.22,-8.52,-8.06,-10.54,-8.92,-1.91,-3.93
-7.38,-8.47,-6.82,-7.82,-8.23,-12.03,-13.10,-13.05,-9.26,-6.78,-1.28,-2.34,-1.55,-10.58,-11.93,-10.81
-6.07,-7.00,-8.42,-8.36,-5.96,-4.33,-8.98,-9.43,-10.15,-3.46,-8.51,-9.57,-11.32,-12.20,-14.95,-13.36
-9.32,-4.69,-6.17,-7.55,-5.39,-0.90,-6.78,-6.49,-7.55,-11.34,-12.20,-11.18,-10.15,-3.46,-8.18,-10.24
-6.07,-9.02,-10.42,-10.60,-3.36,-1.72,-7.34,-6.49,-8.93,-10.45,-9.98,-11.32,-11.32,-12.20,-14.95,-14.89
-13.16,-10.55,-3.52,-6.32,-6.55,-8.13,-7.60,-3.68,-1.47,-10.58,-14.68,-13.29,-10.70,-9.57,-8.13,-1.33
-5.29,-7.65,-8.65,-10.22,-13.05,-14.47,-13.29,-12.37,-7.14,-7.14,-10.51,-11.35,-10.17,-12.03,-13.36,-14.95
-11.93,-11.94,-8.23,-9.33,-6.58,-8.60,-6.96,-1.30,-1.56,-10.58,-14.68,-16.51,-13.16,-10.09,-5.20,-2.74
-10.72,-10.42,-8.98,-3.37,-5.20,-9.61,-9.43,-10.82,-10.22,-13.05,-13.54,-12.37,-9.65,-10.01,-10.15,-3.52
-6.32,-5.95,-10.83,-11.18,-12.20,-11.27,-7.66,-8.23,-3.20,-6.61,-11.58,-12.20,-11.18,-10.83,-6.07,-7.00
-8.33,-10.43,-9.70,-11.94,-7.17,-7.55,-10.31,-9.96,-4.26,-8.21,-7.88,-7.69,-7.03,-3.22,-6.38,-0.03
-1.76,-4.60,-6.75,-5.23,-12.78,-13.54,-10.70,-11.32,-9.98,-10.43,-8.95,-7.14,-12.37,-13.29,-14.89,-14.95
-12.20,-11.27,-9.65,-9.98,-11.32,-10.70,-13.54,-12.78,-6.07,-8.10,-11.58,-9.98,-10.43,-10.43,-12.63,-13.36
-12.03,-8.23,-7.82,-6.21,-10.81,-11.93,-10.71,-3.46,-10.15,-9.43,-10.82,-7.40,-8.93,-10.45,-12.63,-13.36
-12.03,-8.23,-8.30,-3.74,-3.73,-9.59,-11.76,-13.87,-10.70,-10.44,-11.35,-10.17,-12.03,-13.36,-12.63,-10.43
-8.33,-8.52,-10.22,-11.35,-10.44,-11.32,-10.25,-9.67,-5.29,-0.44,-6.36,-6.08,-6.32,-3.97,-7.81,-3.96
-8.12,-9.26,-11.35,-10.51,-9.65,-9.70,-10.72,-3.45,-2.77,-2.52,-3.20,-6.76,-1.38,-1.38,-6.36,-6.08
-6.75,-0.94,-3.68,-8.11,-8.42,-8.93,-6.49,-6.78,-0.90,-4.88,-9.61,-10.01,-9.65,-12.37,-13.29,-16.51
-14.89,-12.63,-9.65,-10.51,-11.35,-9.40,-9.33,-8.23,-11.94,-11.93,-14.95,-14.89,-16.51,-13.29,-12.37,-8.06
-8.52,-8.83,-9.33,-6.58,-8.00,-8.00,-7.17,-11.94,-9.70,-10.43,-10.43,-12.63,-13.87,-12.37,-8.06,-6.69
-3.37,-5.20,-9.61,-10.01,-10.45,-9.05,-7.92,-10.39,-11.31,-10.83,-7.55,-4.20,-7.24,-2.98,-5.78,-7.55
-5.33,-3.38,-3.45,-10.72,-9.70,-9.65,-12.37,-13.87,-12.63,-9.65,-11.27,-12.20,-14.95,-13.87,-11.18,-8.10
-6.07,-10.74,-10.44,-11.32,-9.98,-9.65,-10.51,-11.35,-10.22,-10.15,-9.26,-6.37,-8.28,-7.48,-12.03,-12.85
-10.71,-3.46,-10.59,-10.91,-9.26,-7.00,-3.52,-10.55,-12.09,-14.95,-11.93,-11.94,-7.17,-8.93,-7.88,-7.88
-8.93,-6.58,-8.48,-4.24,-8.26,-7.69,-7.69,-7.03,-3.22,-6.50,-0.94,-3.68,-8.11,-8.20,-8.26,-3.97
-7.55,-11.34,-10.52,-8.98,-3.37,-5.20,-9.61,-10.01,-9.65,-11.27,-10.52,-9.02,-6.07,-10.83,-9.43,-9.02
-6.15,-9.91,-10.25,-11.32,-10.70,-12.85,-11.68,-6.26,-10.74,-10.51,-9.65,-9.98,-11.32,-11.32,-9.98,-10.43
-10.43,-9.98,-11.58,-5.77,-1.54,-5.43,-8.07,-6.38,-3.73,-10.55,-13.16,-14.89,-11.76,-9.02,-6.07,-10.24
-7.38,-0.14,-2.62,-5.01,-8.36,-8.06,-8.23,-3.55,-10.71,-12.85,-10.28,-6.36,-6.62,-2.54,-6.50,-0.94
-3.60,-6.69,-3.52,-10.15,-11.18,-11.18,-10.83,-5.98,-9.98,-9.16,-1.33,-4.88,-9.44,-8.01,-1.47,-3.36
-9.90,-8.63,-1.47,-3.36,-10.60,-11.93,-11.18,-10.56,-6.08,-2.99,-2.82,-1.50,-8.13,-10.54,-7.66,-7.32
-6.55,-5.31,-0.90,-4.88,-10.09,-11.93,-10.71,-3.22,-7.83,-5.23,-10.74,-10.83,-7.21,-5.43,-1.68,-6.78
-8.12,-7.33,-3.48,-5.70,-7.47,-7.66,-12.37,-12.85,-9.21,-1.33,-4.81,-6.10,-2.40,-10.55,-12.76,-12.78
-5.42,-7.10,-5.95,-10.81,-13.16,-16.51,-14.89,-14.95,-14.95,-13.87,-11.89,-7.55,-7.17,-10.72,-10.21,-4.07
-8.11,-7.07,-9.98,-9.12,-3.82,-7.81,-4.07,-11.68,-14.68,-16.51,-13.79,-10.28,-6.36,-6.75,-0.94,-3.36
-10.88,-13.79,-16.51,-14.47,-13.05,-10.17,-12.03,-13.79,-16.51,-14.89,-12.63,-10.43,-8.33,-7.00,-6.37,-8.11
-3.90,-8.26,-11.61,-9.98,-11.58,-8.10,-3.90,-8.11,-6.82,-7.04,-7.00,-4.69,-10.72,-11.93,-11.18,-10.83
-5.95,-7.10,-4.20,-8.16,-8.00,-6.49,-8.12,-4.52,-7.10,-6.21,-10.81,-13.16,-16.51,-16.51,-16.51,-14.89
-11.76,-10.82,-10.22,-11.69,-10.22,-5.98,-10.24,-8.18,-3.22,-6.62,-2.78,-8.23,-8.30,-8.30,-8.23,-3.55
-9.12,-9.71,-2.74,-5.20,-9.44,-8.83,-4.26,-7.55,-11.89,-13.54,-12.41,-8.86,-4.33,-9.01,-10.15,-10.22
-11.69,-11.70,-8.23,-7.33,-3.48,-5.20,-9.44,-8.18,-3.22,-6.50,-0.94,-3.68,-9.43,-10.15,-7.40,-8.60
-6.19,-0.56,-2.62,-7.68,-12.41,-14.47,-13.79,-10.28,-7.12,-7.32,-7.66,-11.27,-10.25,-9.91,-6.15,-9.26
-9.01,-2.37,-2.42,-4.91,-7.65,-7.37,-6.15,-9.91,-9.46,-10.15,-3.52,-6.32,-5.95,-10.83,-11.18,-12.20
-11.32,-11.32,-12.20,-14.95,-14.89,-13.29,-10.70,-10.70,-13.87,-11.76,-9.59,-4.03,-3.81,-6.96,-7.63,-8.88
-6.87,-1.39,-4.88,-9.61,-10.01,-10.43,-8.95,-8.95,-8.33,-7.00,-6.05,-6.62,-2.78,-8.23,-7.66,-11.27
-12.20,-14.95,-12.09,-10.81,-6.21,-7.04,-7.00,-4.44,-6.09,-3.06,-6.62,-2.40,-10.15,-10.01,-9.65,-11.27
-9.98,-10.43,-8.33,-7.00,-6.15,-9.91,-10.33,-11.94,-8.23,-9.33,-9.40,-13.05,-13.10,-10.88,-3.80,-3.73
-9.59,-11.76,-12.09,-10.81,-5.98,-10.28,-12.85,-9.21,-0.14,-1.32,-2.37,-5.89,-8.57,-6.58,-8.93,-8.06
-8.23,-2.70,-6.09,-4.44,-7.00,-7.89,-3.74,-3.74,-7.68,-4.52,-8.12,-8.12,-9.33,-6.58,-8.60,-6.38
-3.73,-10.15,-10.01,-9.65,-12.37,-13.87,-12.63,-11.61,-6.87,-1.54,-8.15,-10.83,-10.51,-8.06,-8.52,-8.83
-7.82,-6.50,-6.75,-0.94,-3.36,-10.88,-13.36,-12.63,-9.65,-12.37,-13.87,-14.95,-11.93,-10.72,-3.45,-2.42
-4.60,-5.75,-0.70,-2.34,-1.22,-6.96,-8.16,-3.05,-7.83,-3.22,-6.61,-11.58,-10.25,-9.67,-5.70,-2.98
-5.87,-1.72,-3.56,-6.08,-10.58,-13.16,-16.51,-16.51,-14.68,-9.21,-1.48,-5.43,-8.07,-8.16,-4.24,-7.10
-6.82,-8.11,-4.07,-9.96,-10.31,-5.77,NA,NA
>chr1:142575645-142576645
NA,NA,-9.57,-8.13,-1.48,-5.43,-7.21,-11.34,-10.25,-9.91,-6.55,-6.32,-3.52,-10.15,-11.18,-14.95
-13.87,-11.89,-7.55,-7.17,-12.03,-13.36,-12.63,-10.43,-10.43,-10.01,-9.61,-4.88,-1.33,-9.21,-11.93,-10.55
-3.46,-8.18,-10.24,-6.07,-9.02,-10.42,-10.92,-5.98,-10.81,-12.09,-12.27,-10.31,-2.78,-6.62,-6.36,-10.92
-9.70,-11.61,-6.87,-1.23,-2.38,-3.41,-7.68,-4.48,-11.68,-12.85,-10.28,-7.12,-7.32,-8.30,-10.43,-9.98
-11.27,-7.14,-8.95,-10.43,-12.63,-13.87,-10.70,-11.32,-12.20,-12.20,-11.32,-11.32,-12.20,-11.18,-10.15,-3.46
-10.71,-14.68,-13.79,-12.03,-10.17,-11.35,-10.83,-7.55,-7.17,-11.94,-10.33,-9.91,-6.15,-9.26,-9.43,-3.73
-3.73,-7.60,-8.13,-6.53,-7.82,-8.83,-8.52,-8.06,-12.37,-13.29,-16.51,-14.47,-13.05,-10.22,-10.82,-11.76
-14.89,-13.79,-9.32,-4.69,-6.17,-7.96,-7.07,-9.98,-9.16,-1.33,-5.29,-7.47,-8.88,-8.26,-4.24,-7.68
-3.74,-3.74,-7.68,-4.48,-9.96,-10.54,-7.14,-8.95,-8.33,-7.00,-6.37,-8.28,-6.88,-8.12,-4.52,-7.40
-5.00,-7.00,-7.89,-3.74,-3.80,-10.60,-9.70,-9.65,-12.37,-13.29,-14.89,-12.27,-9.91,-6.15,-7.00,-8.06
-10.51,-11.35,-9.40,-8.48,-4.52,-8.12,-6.49,-8.93,-10.45,-12.63,-13.36,-12.03,-7.17,-8.00,-8.16,-4.20
-8.12,-6.49,-8.00,-8.12,-5.43,-0.88,-6.38,-3.22,-9.12,-10.72,-7.17,-8.93,-8.42,-8.52,-10.22,-13.05
-13.54,-11.18,-6.61,-3.62,-8.49,-7.10,-10.15,-10.15,-7.40,-8.93,-7.88,-7.69,-7.03,-3.20,-8.23,-8.06
-8.93,-6.58,-8.48,-4.48,-9.96,-10.31,-7.55,-4.20,-8.12,-6.49,-8.93,-7.88,-7.69,-7.03,-3.20,-8.23
-8.30,-8.95,-7.14,-10.54,-9.96,-4.26,-7.55,-10.31,-9.96,-4.26,-8.21,-7.88,-7.69,-7.03,-3.20,-8.23
-8.30,-8.95,-7.88,-8.21,-4.26,-9.96,-9.57,-10.44,-10.74,-5.42,-8.12,-9.26,-11.69,-11.70,-8.23,-9.33
-9.40,-11.35,-10.83,-7.55,-7.17,-11.94,-11.93,-11.93,-10.60,-3.14,-2.38,-1.23,-6.19,-8.60,-6.49,-8.12
-4.20,-8.21,-10.45,-10.01,-10.83,-5.95,-7.10,-4.20,-8.16,-8.00,-6.49,-6.78,-0.90,-4.88,-9.91,-10.91
-10.22,-10.15,-9.43,-3.68,-1.72,-6.76,-3.68,-3.74,-8.30,-8.12,-6.78,-1.68,-8.15,-12.41,-13.10,-12.03
-7.17,-8.60,-6.96,-1.22,-2.34,-1.23,-6.51,-6.51,-1.39,-4.81,-5.75,-0.44,-4.88,-9.61,-10.01,-11.61
-6.87,-1.23,-2.34,-1.22,-6.84,-7.69,-7.88,-8.36,-5.96,-5.00,-7.11,-6.64,-1.54,-5.77,-10.65,-10.83
-8.15,-1.54,-6.51,-6.51,-1.54,-5.43,-8.36,-8.42,-8.52,-7.40,-7.55,-11.34,-10.25,-9.91,-6.55,-6.36
-1.38,-1.30,-6.84,-7.69,-7.69,-6.84,-1.60,-3.68,-7.60,-7.85,-3.20,-6.98,-6.51,-1.54,-8.15,-12.41
-13.10,-12.03,-8.23,-9.33,-6.58,-7.55,-10.31,-9.96,-4.26,-7.55,-11.89,-13.54,-12.78,-5.23,-7.83,-3.06
-7.00,-8.12,-7.82,-6.53,-8.13,-8.65,-10.22,-10.91,-10.38,-6.07,-7.00,-8.42,-8.93,-7.17,-11.94,-9.70
-9.65,-11.27,-9.98,-9.65,-12.37,-13.29,-14.89,-14.95,-11.93,-11.94,-7.48,-7.71,-5.78,-2.98,-5.87,-1.72
-3.36,-10.60,-10.42,-9.59,-3.73,-3.73,-9.59,-11.76,-12.09,-10.55,-2.40,-6.62,-6.08,-6.32,-3.97,-8.49
-7.25,-9.33,-8.23,-11.70,-4.14,-7.68,-2.62,-0.14,-6.78,-6.88,-8.28,-6.37,-9.02,-10.52,-11.32,-9.57
-9.96,-4.48,-7.10,-6.82,-8.28,-7.25,-9.33,-8.83,-10.15,-9.26,-6.37,-8.11,-3.96,-8.12,-6.49,-8.93
-10.45,-9.98,-11.58,-8.10,-6.07,-10.74,-10.44,-10.44,-11.35,-9.40,-8.48,-4.24,-8.26,-8.20,-6.69,-2.37
-2.42,-4.39,-9.91,-10.45,-6.26,-8.83,-10.24,-6.07,-9.26,-9.01,-2.37,-2.42,-4.39,-10.09,-12.09,-11.76
-8.98,-3.37,-5.78,-7.71,-7.25,-8.48,-3.31,-7.83,-3.22,-6.98,-6.54,-1.30,-0.83,-6.07,-5.45,-3.48
-7.11,-7.00,-4.33,-6.69,-8.06,-12.37,-13.87,-12.63,-11.61,-7.03,-3.73,-10.55,-12.09,-14.95,-11.93,-11.94
-10.17,-13.05,-13.54,-12.37,-8.06,-8.52,-7.10,-8.28,-7.07,-10.28,-13.79,-16.51,-16.51,-14.47,-13.05,-9.40
-9.33,-8.83,-8.52,-8.06,-12.37,-13.29,-14.68,-10.58,-1.47,-3.68,-8.11,-8.20,-8.26,-6.07,-11.29,-10.75
-3.80,-3.80,-9.90,-9.12,-3.55,-10.31,-10.25,-11.34,-7.55,-7.17,-11.94,-11.93,-11.18,-9.61,-4.88,-1.33
-7.38,-9.44,-5.20,-2.98,-6.09,-2.70,-8.23,-8.30,-10.43,-12.63,-12.09,-10.81,-6.07,-9.02,-11.76,-13.87
-11.18,-8.10,-3.97,-8.21,-8.06,-8.23,-2.78,-6.10,-5.45,-3.48,-7.33,-8.12,-7.00,-2.70,-8.23,-7.81
-6.53,-7.10,-4.24,-8.10,-10.65,-10.74,-6.26,-8.83,-9.44,-4.88,-0.90,-5.31,-5.95,-10.83,-10.01,-11.61
-6.84,-1.60,-3.68,-9.59,-9.43,-10.15,-3.46,-9.12,-10.72,-8.23,-9.33,-7.25,-8.49,-3.46,-6.10,-5.45
-3.48,-7.40,-4.52,-7.79,-3.20,-2.38,-0.70,-6.36,-6.50,-7.82,-8.83,-10.82,-11.76,-13.36,-10.28,-7.12
-9.91,-12.27,-12.09,-10.81,-5.95,-5.31,-1.68,-5.67,-7.96,-6.37,-9.02,-9.43,-9.61,-5.20,-3.37,-7.48
-8.13,-7.12,-10.92,-11.93,-11.93,-11.94,-7.48,-8.28,-7.07,-10.28,-12.85,-10.71,-3.82,-8.81,-7.38,-4.25
-4.03,-7.60,-7.65,-5.70,-2.74,-9.80,-11.69,-10.22,-10.82,-10.52,-11.32,-10.44,-10.74,-6.26,-11.68,-11.93
-10.09,-5.20,-2.74,-9.80,-11.29,-6.07,-8.16,-8.16,-4.20,-7.24,-4.44,-8.86,-12.41,-13.10,-9.32,-2.74
-5.70,-9.67,-10.33,-11.94,-8.23,-9.33,-7.25,-8.28,-7.07,-10.22,-11.69,-10.22,-10.82,-10.42,-11.94,-7.48
-8.28,-6.37,-9.02,-9.43,-10.15,-3.52,-6.09,-2.47,-2.77,-1.93,-2.54,-4.03,-7.33,-8.23,-11.70,-11.69
-10.17,-11.70,-11.69,-9.40,-9.33,-8.23,-12.03,-13.79,-14.68,-9.21,-1.50,-2.34,-1.22,-6.12,-10.65,-10.74
-5.23,-7.50,-6.08,-7.10,-4.52,-7.10,-6.50,-6.36,-0.88,-5.43,-7.21,-10.83,-11.35,-10.22,-8.52,-8.20
-7.03,-3.62,-8.49,-7.25,-8.48,-4.52,-7.10,-6.55,-7.81,-7.81,-6.55,-7.10,-4.52,-7.10,-6.50,-6.62
-2.78,-10.31,-12.27,-14.89,-13.79,-10.88,-3.36,-1.72,-6.36,-5.95,-10.83,-9.43,-8.98,-2.37,-3.38,-5.89
-7.11,-5.00,-5.96,-8.12,-8.12,-5.96,-4.33,-8.98,-11.76,-14.89,-16.51,-16.51,-13.29,-11.89,-7.21,-5.96
-4.69,-9.71,-9.12,-3.55,-8.23,-7.81,-7.12,-9.98,-9.16,-0.14,-2.62,-5.01,-8.36,-10.45,-10.01,-10.83
-6.07,-7.00,-8.42,-8.36,-5.43,-1.48,-7.38,-10.24,-5.95,-5.31,-1.28,-2.38,-3.12,-7.60,-7.85,-3.20
-7.03,-7.69,-8.95,-8.95,-7.14,-10.51,-11.35,-10.22,-10.82,-10.42,-10.92,-5.98,-10.81,-13.16,-14.68,-11.68
-4.48,-7.68,-3.74,-3.68,-5.92,-1.68,-8.15,-10.08,-10.38,-6.07,-7.00,-8.20,-7.03,-3.20,-8.23,-7.66
-12.37,-13.29,-16.51,-14.68,-9.21,-0.14,-1.76,-4.39,-10.09,-11.93,-10.71,-3.22,-6.38,-0.44,-4.88,-9.44
-7.38,-0.14,-2.62,-7.68,-12.41,-14.47,-16.51,-13.79,-10.88,-3.80,-3.68,-7.79,-4.20,-8.21,-7.88,-8.95
-8.95,-8.95,-8.33,-7.00,-6.05,-6.75,-0.83,-1.30,-6.96,-8.07,-5.96,-4.33,-9.01,-10.15,-7.10,-8.49
-3.46,-6.10,-4.81,-0.90,-6.78,-9.26,-13.05,-13.54,-10.70,-10.44,-10.83,-8.15,-1.68,-5.31,-6.08,-7.50
-3.11,-7.81,-3.97,-6.32,-5.95,-10.24,-8.18,-3.22,-6.62,-2.78,-10.31,-9.46,-10.83,-5.98,-10.28,-12.85
-11.68,-4.48,-7.68,-3.74,-3.68,-5.92,-1.68,-6.64,-7.89,-3.41,-2.98,-3.12,-9.01,-9.26,-6.07,-10.83
-9.43,-9.59,-3.12,-2.38,-0.70,-6.38,NA,NA
>chr1:142576789-142577789
NA,NA,-6.26,-10.21,-9.71,-3.45,-2.02,-2.37,-5.89,-7.89,-3.74,-3.74,-7.68,-3.31,-6.75,-5.45
-2.74,-9.32,-13.10,-12.78,-6.26,-11.68,-12.85,-10.28,-7.12,-7.32,-7.66,-12.37,-13.87,-14.95,-12.20,-11.32
-10.70,-12.85,-10.71,-3.82,-8.04,-5.33,-2.62,-0.14,-5.92,-3.85,-4.25,-7.22,-9.05,-10.45,-10.01,-9.61
-4.88,-1.33,-9.16,-9.98,-6.36,-7.50,-3.05,-7.55,-11.34,-10.52,-9.59,-3.68,-1.60,-6.96,-8.60,-6.58
-8.48,-4.52,-7.10,-6.43,-8.28,-7.48,-11.70,-11.29,-5.42,-7.10,-6.55,-9.91,-12.27,-13.87,-11.18,-8.10
-4.24,-7.10,-6.21,-10.83,-9.43,-9.59,-3.12,-2.98,-4.03,-7.40,-4.52,-8.12,-8.12,-7.82,-6.21,-10.81
-13.16,-14.89,-12.63,-9.65,-11.27,-9.98,-9.65,-12.37,-13.54,-12.41,-8.15,-0.88,-6.38,-3.22,-9.12,-9.71
-4.69,-7.00,-7.04,-6.21,-10.83,-10.01,-10.43,-8.95,-8.95,-10.43,-12.63,-13.87,-11.18,-6.61,-3.62,-8.49
-7.10,-10.15,-10.15,-7.10,-8.49,-3.82,-9.12,-10.72,-7.17,-7.55,-10.83,-10.83,-8.15,-1.68,-6.78,-6.49
-8.00,-8.00,-6.58,-9.33,-8.83,-8.65,-7.85,-3.55,-8.51,-9.57,-10.44,-10.83,-8.86,-4.44,-5.54,-0.14
-1.76,-4.91,-7.65,-8.65,-10.22,-11.35,-10.83,-7.55,-4.26,-10.21,-9.71,-4.69,-6.17,-8.04,-3.82,-10.71
-14.68,-16.51,-13.29,-12.37,-8.06,-8.52,-10.22,-10.91,-10.38,-5.95,-5.31,-0.90,-4.81,-6.75,-3.31,-8.48
-7.25,-8.49,-3.97,-6.09,-2.98,-5.45,-6.10,-2.78,-8.23,-8.88,-7.03,-3.73,-10.55,-13.16,-16.51,-14.47
-13.05,-10.22,-8.52,-8.42,-8.93,-6.49,-6.78,-0.90,-5.29,-9.67,-10.33,-11.94,-7.17,-7.55,-11.34,-12.20
-11.93,-11.94,-10.17,-11.69,-10.75,-3.14,-2.38,-1.28,-6.78,-8.12,-7.82,-6.50,-6.36,-0.70,-2.34,-1.22
-6.12,-10.65,-11.35,-9.26,-7.00,-3.52,-10.55,-13.16,-14.89,-14.95,-11.18,-10.83,-5.98,-9.98,-8.63,-1.56
-1.30,-6.54,-7.44,-4.24,-7.10,-6.21,-10.24,-8.83,-4.26,-8.21,-8.42,-8.11,-3.68,-1.47,-8.92,-10.54
-8.06,-8.11,-3.73,-3.73,-9.43,-9.01,-3.12,-2.98,-3.41,-8.30,-8.16,-8.48,-4.48,-8.83,-10.30,-2.40
-6.62,-6.50,-7.04,-7.00,-4.44,-5.87,-1.72,-3.36,-10.60,-11.93,-14.95,-14.89,-13.29,-11.18,-5.77,-1.39
-4.88,-9.44,-8.83,-6.26,-10.45,-10.59,-3.73,-6.38,-8.07,-5.01,-3.38,-2.94,-7.33,-8.23,-11.70,-4.14
-7.68,-3.38,-2.37,-6.69,-8.33,-8.33,-8.52,-7.10,-8.49,-3.82,-10.71,-14.68,-13.79,-10.28,-7.12,-7.32
-8.30,-8.33,-8.52,-8.83,-7.33,-2.94,-3.38,-7.68,-10.83,-10.83,-7.21,-5.43,-1.48,-9.16,-9.71,-2.74
-5.45,-6.10,-2.54,-6.62,-2.54,-6.62,-2.40,-10.55,-13.16,-16.51,-14.68,-10.71,-3.46,-10.55,-12.76,-12.78
-5.23,-7.83,-3.06,-6.32,-5.95,-10.38,-10.91,-9.40,-9.33,-8.23,-10.72,-8.63,-1.47,-3.68,-9.43,-9.26
-6.07,-10.81,-12.09,-12.63,-10.45,-8.21,-4.26,-11.68,-11.93,-10.58,-5.99,-5.99,-10.56,-11.18,-14.95,-14.89
-13.29,-12.37,-7.66,-8.23,-3.20,-6.98,-6.98,-3.22,-7.83,-5.23,-11.29,-9.80,-2.74,-5.78,-7.34,-4.07
-10.21,-10.72,-7.48,-7.71,-5.78,-2.74,-9.32,-13.79,-14.68,-10.58,-1.56,-1.56,-10.58,-14.68,-13.79,-12.03
-7.17,-8.93,-7.88,-7.14,-12.37,-13.54,-12.78,-6.26,-10.21,-9.90,-3.36,-1.47,-8.63,-9.98,-7.12,-8.13
-7.37,-6.05,-6.75,-0.94,-3.36,-10.75,-11.29,-5.42,-8.12,-9.26,-11.69,-11.70,-7.48,-7.71,-5.78,-3.48
-7.40,-4.52,-7.24,-4.44,-5.96,-8.12,-8.12,-5.43,-1.48,-7.38,-10.24,-6.21,-7.04,-6.56,-4.79,-6.70
-8.84,-8.00,-7.17,-11.94,-10.33,-9.67,-5.70,-3.48,-7.33,-8.16,-9.33,-8.16,-9.33,-8.23,-11.70,-4.14
-8.86,-4.69,-9.32,-13.10,-12.78,-6.26,-8.83,-10.24,-6.21,-7.82,-8.23,-11.70,-11.29,-5.42,-7.24,-2.98
-5.78,-7.71,-7.25,-8.57,-6.64,-1.54,-5.77,-11.18,-13.87,-14.95,-14.95,-13.36,-10.88,-3.80,-3.74,-7.68
-4.48,-11.68,-12.85,-12.03,-10.17,-13.05,-13.10,-9.32,-4.69,-5.96,-7.21,-11.89,-12.85,-11.68,-6.26,-11.29
-10.22,-5.98,-10.83,-9.43,-9.02,-6.07,-10.81,-13.16,-16.51,-14.89,-11.76,-10.82,-10.22,-11.69,-11.70,-7.48
-8.49,-3.82,-10.71,-14.68,-13.29,-10.70,-9.57,-8.92,-1.56,-1.56,-8.92,-10.54,-8.06,-8.52,-10.22,-10.91
-10.59,-2.40,-6.62,-3.22,-8.51,-10.54,-8.06,-7.00,-6.07,-10.81,-11.93,-10.58,-1.56,-1.38,-7.34,-9.26
-11.35,-10.51,-9.65,-9.98,-11.58,-6.61,-3.20,-10.31,-10.25,-11.32,-11.32,-12.20,-14.95,-14.89,-13.29,-11.89
-7.55,-3.05,-6.75,-5.45,-2.74,-9.71,-9.12,-3.55,-8.23,-8.30,-8.33,-8.11,-3.12,-2.98,-3.34,-7.24
-5.42,-10.74,-10.65,-5.77,-1.39,-4.88,-10.09,-12.09,-12.63,-9.65,-10.51,-10.74,-6.26,-8.83,-9.44,-4.39
-2.42,-2.37,-8.98,-11.76,-13.87,-10.70,-11.32,-12.20,-14.95,-12.09,-10.81,-6.21,-7.04,-7.00,-4.44,-5.87
-1.38,-0.83,-6.07,-4.60,-1.76,-0.14,-6.78,-8.12,-7.33,-2.94,-3.38,-5.89,-7.11,-3.48,-5.78,-7.34
-3.90,-8.10,-11.58,-12.20,-12.20,-11.58,-8.10,-3.90,-8.11,-6.37,-7.00,-8.42,-8.93,-7.40,-8.65,-8.13
-6.53,-7.82,-8.16,-8.48,-4.48,-9.96,-10.31,-7.55,-3.05,-7.83,-3.06,-6.09,-4.44,-7.00,-7.11,-5.00
-7.00,-7.04,-6.21,-10.81,-12.09,-11.76,-9.59,-3.12,-2.38,-0.70,-6.36,-6.08,-6.32,-3.52,-10.30,-8.18
-3.46,-10.30,-7.38,-1.48,-5.67,-8.04,-3.46,-6.10,-5.45,-2.98,-6.09,-3.06,-7.83,-3.31,-8.48,-9.40
-11.69,-10.75,-3.36,-1.47,-10.58,-12.85,-11.89,-7.21,-5.43,-1.54,-6.51,-6.98,-3.73,-10.15,-9.43,-9.02
-6.37,-8.28,-7.48,-10.72,-9.12,-3.46,-10.15,-9.43,-9.02,-6.07,-10.24,-8.18,-3.22,-6.62,-3.46,-8.49
-7.10,-8.52,-8.06,-12.37,-13.29,-16.51,-14.89,-12.27,-9.91,-6.15,-9.02,-9.43,-10.83,-6.07,-9.02,-10.52
-11.32,-9.57,-8.51,-3.46,-10.30,-7.38,-1.33,-4.88,-9.44,-8.18,-3.46,-10.30,-8.18,-3.55,-10.31,-12.27
-14.89,-13.16,-10.09,-4.88,-1.33,-9.16,-9.90,-3.14,-2.38,-1.23,-6.51,-6.51,-1.54,-8.15,-12.41,-14.47
-13.16,-10.81,-6.21,-7.10,-4.48,-10.21,-10.72,-7.17,-8.60,-6.19,-1.39,-5.29,-7.56,-7.56,-5.70,-2.74
-10.72,-11.93,-12.20,-11.32,-11.32,-12.20,-14.95,-14.89,-13.29,-12.37,-9.65,-9.98,-11.34,-7.55,-4.26,-9.96
-9.57,-11.32,-9.98,-10.43,-10.43,-12.63,-14.89,-13.29,-12.37,-7.66,-7.47,-5.29,-0.90,-5.54,-4.44,-7.00
-7.11,-2.94,-2.77,-2.52,-3.12,-9.59,-9.43,-10.83,-6.21,-7.10,-4.48,-11.68,-12.85,-11.89,-7.55,-7.17
-12.03,-13.36,-14.95,-14.95,-13.36,-12.03,-7.17,-7.55,-10.31,-8.13,-1.48,-5.67,-7.96,-6.43,-7.10,-4.20
-8.16,-6.38,-3.73,-10.55,-12.09,-11.76,-8.98,-3.37,-5.20,-10.09,-12.76,-12.78,-6.26,-11.68,-14.68,-13.79
-9.32,-2.74,-5.20,-10.09,-12.09,-12.27,-9.91,-7.12,-10.28,-13.79,-14.89,-11.76,-10.82,-7.40,-7.55,-11.89
-13.87,-11.76,-10.82,-10.22,-10.91,-10.59,-3.52,-7.00,-6.49,-8.60,-6.38,-3.62,-8.81,-7.92,-10.39,-11.71
-10.22,-7.07,-8.28,-6.88,-7.00,-3.52,-10.55,-12.09,-12.63,-11.61,-6.84,-1.30,-1.30,-6.84,-11.61,-12.63
-13.36,-9.32,-2.74,-5.45,-6.07,-0.83,-1.38,-7.34,-8.12,-9.33,-9.40,-13.05,-14.47,-13.79,-10.88,-3.14
-2.98,-3.85,-9.80,-11.29,-6.07,-7.44,-6.98,-3.62,-8.49,-7.25,-8.48,-3.31,-7.83,-3.06,-6.32,-6.08
-6.62,-2.40,-10.55,-13.16,-14.89,-12.27,NA,NA
>chr1:142578522-142579522
NA,NA,-10.83,-6.21,-7.10,-4.48,-11.68,-14.68,-13.29,-11.18,-6.61,-3.73,-10.30,-8.18,-3.46,-10.15
-11.18,-14.95,-14.89,-13.16,-10.81,-6.07,-7.37,-8.13,-7.12,-10.28,-13.79,-14.68,-10.58,-1.47,-3.36,-10.88
-13.79,-14.68,-11.68,-4.07,-7.81,-3.82,-8.51,-10.54,-8.06,-8.52,-7.40,-7.55,-11.89,-13.87,-14.95,-11.93
-11.94,-10.17,-13.05,-13.54,-12.37,-7.14,-8.95,-8.33,-8.11,-3.68,-1.60,-6.84,-11.61,-12.63,-13.36,-12.03
-7.17,-8.00,-8.16,-4.26,-8.83,-10.30,-3.52,-7.00,-8.12,-9.33,-6.58,-8.93,-7.88,-8.95,-8.95,-8.95
-8.95,-7.88,-8.93,-6.58,-9.33,-8.16,-9.33,-8.83,-8.52,-8.20,-6.84,-1.22,-2.76,-4.03,-7.33,-8.83
-8.52,-8.42,-8.93,-7.40,-8.52,-8.33,-8.95,-8.95,-8.33,-8.52,-7.40,-7.55,-10.83,-10.74,-5.23,-6.75
-5.07,-3.19,-3.19,-5.07,-5.75,-0.70,-2.20,-2.20,-1.28,-5.92,-3.20,-2.38,-1.28,-5.54,-2.98,-5.78
-7.34,-3.96,-8.12,-9.26,-11.35,-10.44,-10.70,-13.87,-12.63,-9.65,-10.51,-10.74,-5.42,-8.12,-6.49,-8.93
-10.45,-9.70,-10.92,-5.98,-10.38,-10.91,-10.17,-10.72,-9.12,-3.22,-6.50,-0.94,-3.36,-9.90,-9.12,-3.46
-10.55,-13.16,-16.51,-14.68,-10.58,-1.56,-1.38,-7.34,-9.26,-10.91,-10.38,-5.98,-10.28,-13.36,-14.95,-14.95
-12.09,-10.81,-5.98,-10.28,-13.10,-13.05,-10.17,-11.70,-11.69,-10.17,-10.72,-10.21,-6.26,-11.29,-10.22,-5.98
-10.38,-10.45,-5.42,-7.10,-5.95,-10.24,-8.18,-3.22,-6.50,-0.83,-0.83,-6.75,-6.50,-7.82,-8.83,-8.65
-7.85,-3.55,-10.71,-12.85,-10.28,-5.98,-10.83,-9.43,-9.02,-6.07,-10.81,-12.09,-12.63,-11.61,-7.03,-3.62
-8.49,-7.25,-8.48,-4.24,-7.44,-7.44,-3.97,-8.16,-6.96,-1.22,-2.34,-1.50,-9.21,-12.85,-10.70,-10.70
-13.29,-16.51,-14.89,-14.95,-12.20,-11.32,-10.70,-13.54,-13.05,-10.22,-10.82,-11.76,-12.09,-10.55,-3.73,-6.38
-8.16,-4.20,-8.12,-9.26,-13.05,-14.47,-13.29,-10.70,-10.70,-13.29,-16.51,-16.51,-14.89,-14.95,-12.20,-11.27
-7.14,-7.69,-6.84,-1.22,-2.76,-3.12,-7.48,-8.13,-6.15,-7.00,-8.20,-8.26,-3.97,-8.21,-8.42,-7.00
-6.05,-6.36,-0.44,-4.88,-10.09,-13.16,-16.51,-16.51,-14.89,-11.76,-10.82,-7.40,-7.55,-11.34,-9.98,-9.65
-11.27,-10.25,-9.67,-5.29,-1.33,-9.21,-14.68,-16.51,-13.29,-10.70,-11.32,-12.20,-11.18,-10.15,-3.46,-9.12
-9.90,-3.14,-2.98,-3.12,-8.98,-11.76,-14.89,-13.29,-12.37,-9.65,-9.98,-11.32,-10.44,-10.83,-8.86,-5.00
-7.87,-8.46,-3.36,-5.07,-6.75,-3.11,-7.34,-5.39,-1.33,-8.13,-10.54,-8.06,-8.11,-3.12,-2.52,-1.88
-0.14,-5.31,-6.43,-8.11,-4.07,-8.83,-10.24,-6.07,-9.02,-10.42,-10.72,-4.69,-5.96,-8.12,-8.12,-5.96
-5.00,-7.40,-4.48,-11.68,-12.85,-10.28,-6.36,-6.62,-2.78,-10.31,-10.25,-11.32,-10.70,-13.54,-13.05,-9.26
-7.00,-3.52,-10.59,-10.91,-10.17,-11.94,-11.93,-12.20,-11.32,-11.32,-12.20,-14.95,-13.87,-10.70,-10.70,-13.29
-14.89,-14.95,-11.18,-10.15,-3.52,-6.32,-6.55,-7.32,-7.66,-12.37,-13.87,-12.63,-9.65,-12.37,-13.87,-12.63
-9.65,-12.37,-13.87,-14.95,-12.20,-11.34,-7.55,-6.58,-8.57,-7.00,-4.33,-8.98,-11.76,-13.87,-11.89,-7.55
-4.26,-10.21,-9.98,-6.36,-6.36,-0.88,-5.43,-8.12,-8.16,-3.05,-7.83,-3.22,-10.71,-11.93,-10.81,-6.21
-7.04,-6.64,-1.48,-9.21,-11.93,-10.81,-5.98,-9.98,-10.21,-4.26,-7.55,-11.34,-9.98,-10.43,-10.43,-12.63
-14.89,-13.79,-10.28,-7.12,-7.32,-7.66,-11.27,-12.20,-14.95,-13.87,-12.37,-9.65,-9.98,-11.58,-6.12,-1.30
-1.30,-6.12,-11.18,-13.87,-12.63,-10.43,-10.43,-9.70,-10.60,-3.36,-1.60,-6.84,-7.69,-7.14,-11.27,-10.52
-9.59,-3.73,-3.68,-5.92,-1.28,-2.34,-1.22,-6.54,-7.44,-3.97,-7.55,-11.34,-9.98,-9.65,-12.37,-13.87
-11.76,-8.98,-3.37,-5.20,-10.09,-12.09,-12.63,-9.65,-10.54,-8.13,-1.33,-5.29,-9.67,-12.27,-12.09,-10.81
-6.07,-9.02,-10.42,-11.94,-7.17,-7.55,-11.89,-12.85,-11.68,-6.26,-12.78,-13.54,-10.70,-10.70,-13.54,-12.78
-6.07,-8.10,-11.58,-10.52,-9.02,-6.15,-8.13,-7.48,-4.33,-5.96,-8.36,-8.42,-7.00,-6.15,-7.81,-8.23
-2.70,-6.09,-2.98,-5.20,-9.61,-11.18,-14.95,-14.89,-16.51,-13.79,-12.03,-10.17,-11.35,-10.44,-10.44,-10.83
-8.15,-1.54,-6.51,-6.98,-3.73,-10.30,-8.18,-3.82,-8.49,-7.10,-8.52,-8.06,-11.27,-12.20,-12.20,-11.58
-6.12,-1.30,-0.83,-6.50,-3.22,-6.38,-8.60,-6.49,-6.78,-1.68,-6.64,-7.04,-6.21,-10.81,-12.09,-11.76
-9.02,-6.07,-10.81,-11.93,-10.71,-3.82,-8.49,-7.48,-12.03,-13.79,-14.89,-12.27,-9.91,-6.53,-7.10,-4.48
-8.83,-10.24,-6.21,-7.82,-8.83,-8.52,-8.33,-10.43,-9.98,-11.58,-8.10,-3.97,-7.55,-11.89,-13.29,-16.51
-16.51,-14.47,-13.05,-10.17,-12.03,-13.36,-12.63,-9.65,-11.27,-9.98,-10.43,-8.95,-7.14,-10.51,-10.74,-6.26
-11.68,-12.85,-10.70,-10.70,-13.29,-14.68,-10.58,-1.56,-1.30,-6.96,-8.16,-4.20,-7.79,-3.60,-1.72,-7.34
-9.26,-10.91,-10.59,-3.46,-10.71,-14.68,-13.79,-10.88,-3.36,-1.72,-7.34,-9.26,-11.35,-10.44,-9.57,-8.51
-3.46,-10.59,-10.08,-8.86,-4.69,-10.72,-10.42,-9.02,-6.37,-8.28,-7.10,-8.65,-7.85,-2.70,-7.00,-6.49
-7.55,-11.34,-12.20,-12.20,-11.58,-5.77,-0.56,-1.76,-4.39,-9.44,-8.18,-3.55,-10.31,-10.25,-11.27,-8.06
-6.69,-3.37,-5.20,-10.09,-11.93,-9.21,-1.48,-8.15,-10.83,-10.44,-10.70,-12.85,-9.21,-1.48,-6.64,-7.04
-6.50,-6.62,-2.40,-10.15,-10.01,-10.45,-8.93,-7.40,-10.15,-9.43,-3.73,-3.68,-7.79,-3.96,-7.81,-3.62
-7.03,-7.69,-8.95,-8.95,-7.88,-8.93,-6.49,-6.78,-0.90,-4.88,-10.09,-12.76,-12.41,-7.68,-3.38,-3.45
-9.32,-13.10,-12.78,-5.42,-8.12,-9.26,-13.05,-13.54,-11.18,-5.77,-1.54,-8.15,-10.83,-10.44,-9.57,-8.13
-1.33,-4.88,-10.09,-12.09,-11.76,-10.82,-7.10,-8.49,-3.97,-6.69,-3.68,-3.80,-10.88,-13.79,-14.68,-11.68
-4.07,-8.11,-6.37,-7.00,-8.33,-10.43,-9.98,-11.32,-11.32,-12.20,-12.20,-11.58,-6.12,-1.60,-3.60,-5.92
-1.68,-8.15,-10.08,-10.38,-6.21,-7.82,-8.12,-6.78,-0.90,-4.88,-10.09,-12.76,-12.78,-6.07,-8.10,-11.58
-9.98,-10.43,-10.43,-12.63,-13.87,-12.37,-9.65,-9.70,-11.94,-7.17,-8.93,-7.88,-7.14,-12.37,-13.87,-14.95
-11.18,-9.61,-5.20,-3.37,-9.01,-9.01,-4.33,-6.17,-7.96,-7.07,-10.28,-13.36,-11.76,-10.82,-7.40,-8.93
-10.45,-9.98,-11.58,-5.77,-0.56,-1.88,-2.48,-0.53,-6.07,-5.45,-3.48,-7.87,-7.98,-4.25,-4.13,-8.30
-8.16,-9.33,-8.23,-11.70,-11.29,-5.42,-8.12,-8.12,-8.30,-3.74,-3.74,-7.89,-7.00,-4.33,-7.48,-7.85
-3.20,-7.03,-8.20,-8.52,-10.22,-11.35,-10.83,-7.21,-5.96,-5.00,-7.33,-8.16,-9.33,-8.12,-8.12,-4.52
-7.68,-3.79,-1.47,-8.92,-10.31,-7.55,-4.26,-8.83,-10.30,-3.46,-10.71,-11.93,-10.81,-5.95,-7.10,-5.42
-12.78,-14.47,-16.51,-13.29,-12.37,-9.65,-10.01,-10.83,-6.07,-9.02,-11.76,-12.09,-10.55,-2.40,-6.62,-2.54
-6.10,-4.81,-1.39,-5.77,-11.58,-10.52,-8.98,-4.33,-6.17,-8.04,-3.97,-7.00,-6.49,-8.93,-8.42,-6.69
-4.33,-5.96,-8.36,-10.45,-9.98,-11.27,-9.65,-9.98,-11.34,-7.55,-7.40,-8.52,-8.20,-8.26,-6.07,-10.45
-10.59,-3.73,-6.61,-11.18,-13.29,-16.51,-14.47,-12.41,-8.15,-1.48,-7.38,-9.44,-5.20,-3.37,-9.01,-9.26
-6.05,-6.36,-0.70,-2.38,-3.20,-6.69,NA,NA
>chr1:142786446-142787446
NA,NA,-8.09,-6.17,-5.00,-7.11,-5.89,-2.62,-0.14,-5.31,-5.95,-10.83,-10.01,-10.43,-10.43,-9.70
-10.60,-3.36,-1.47,-10.58,-14.68,-13.29,-11.89,-7.55,-3.97,-8.26,-8.88,-7.47,-4.49,-3.19,-3.26,-1.95
-1.44,-4.60,-6.10,-2.54,-6.62,-2.54,-6.38,-0.03,-2.62,-5.89,-7.04,-6.53,-7.32,-8.30,-10.43,-9.98
-11.34,-7.55,-3.05,-6.75,-4.60,-2.42,-3.45,-10.72,-9.70,-10.43,-8.30,-7.32,-6.15,-7.37,-7.65,-5.29
-0.44,-6.38,-2.54,-6.10,-4.60,-1.44,-1.03,-1.03,-2.02,-2.94,-7.33,-8.16,-8.57,-5.89,-2.62,-0.14
-5.92,-3.68,-3.73,-8.11,-8.20,-8.26,-3.97,-8.16,-8.00,-7.17,-10.72,-8.63,-1.47,-3.36,-10.60,-9.70
-10.43,-8.30,-7.32,-7.12,-10.28,-12.85,-9.21,-0.14,-1.32,-1.03,-2.37,-5.33,-8.04,-3.97,-7.00,-8.12
-8.30,-3.74,-3.80,-10.75,-11.69,-9.40,-9.43,-8.78,-8.78,-8.40,-3.74,-3.80,-10.60,-9.70,-10.43,-10.43
-9.70,-10.72,-3.45,-2.42,-4.60,-6.75,-3.05,-7.55,-11.34,-9.98,-10.43,-8.30,-7.47,-5.29,-0.44,-5.75
-4.60,-1.44,-1.03,-2.02,-3.45,-9.80,-11.69,-10.22,-10.15,-9.01,-3.37,-5.70,-7.47,-8.30,-10.43,-9.98
-11.58,-6.61,-3.73,-10.55,-12.76,-13.05,-9.26,-8.12,-4.20,-8.21,-8.06,-7.32,-6.53,-7.82,-8.23,-10.72
-9.16,-0.14,-1.32,-2.37,-7.68,-4.14,-11.70,-7.17,-8.00,-8.00,-6.58,-8.57,-7.00,-5.00,-7.11,-6.64
-1.68,-6.78,-8.12,-7.82,-6.53,-7.32,-8.30,-10.43,-9.70,-10.72,-3.45,-2.02,-1.44,-4.60,-6.75,-3.05
-8.16,-8.16,-3.97,-8.26,-8.88,-7.32,-6.15,-9.02,-11.76,-14.89,-13.16,-10.55,-3.46,-10.71,-11.93,-10.09
-4.39,-1.44,-2.02,-2.37,-9.01,-9.01,-3.37,-5.70,-7.47,-8.30,-8.33,-8.52,-7.40,-8.60,-6.38,-3.73
-10.59,-10.91,-10.17,-11.94,-9.70,-10.43,-8.30,-7.32,-6.53,-7.82,-8.23,-12.03,-12.85,-9.21,-1.48,-6.64
-7.11,-5.00,-7.00,-8.57,-6.58,-8.00,-8.00,-7.17,-11.70,-4.14,-7.68,-2.37,-1.32,-0.14,-5.92,-3.60
-1.60,-6.84,-7.69,-8.95,-10.43,-9.70,-10.72,-3.45,-2.42,-4.60,-6.75,-3.05,-7.55,-11.34,-9.98,-10.45
-8.21,-4.20,-8.12,-6.49,-8.00,-8.16,-4.26,-11.68,-11.93,-10.09,-4.88,-0.44,-6.36,-6.50,-7.04,-6.64
-1.54,-6.51,-6.98,-3.20,-8.23,-8.30,-10.43,-9.98,-11.58,-5.77,-1.39,-4.88,-9.91,-10.91,-10.17,-11.94
-9.70,-10.43,-8.30,-7.32,-6.53,-8.08,-8.46,-2.81,-1.95,-1.03,-1.03,-2.37,-7.68,-10.83,-10.51,-7.14
-7.88,-8.93,-6.58,-8.57,-7.00,-5.00,-7.40,-4.52,-7.79,-3.68,-3.80,-10.75,-11.69,-10.22,-10.82,-10.42
-10.72,-3.45,-2.42,-4.60,-6.75,-3.05,-7.55,-11.34,-9.98,-10.43,-8.30,-7.32,-6.15,-7.37,-7.65,-5.29
-1.33,-9.21,-11.93,-10.09,-4.39,-1.76,-0.03,-5.75,-4.60,-1.76,-0.14,-5.54,-2.98,-5.70,-7.47,-8.30
-10.43,-9.98,-11.58,-5.77,-1.39,-4.88,-9.91,-10.91,-10.17,-11.94,-9.70,-10.45,-8.36,-5.43,-0.88,-6.36
-6.05,-9.26,-9.01,-2.37,-3.38,-5.89,-8.57,-8.16,-9.33,-6.58,-8.00,-8.00,-6.58,-8.57,-5.89,-2.62
-0.14,-6.78,-9.26,-10.91,-9.91,-5.20,-3.37,-6.69,-8.33,-10.43,-9.70,-10.72,-3.45,-2.42,-4.91,-9.67
-10.25,-11.32,-11.32,-9.98,-10.43,-10.43,-12.63,-14.89,-13.16,-10.55,-2.40,-6.10,-4.60,-1.76,-0.14,-9.16
-9.90,-3.36,-1.72,-5.87,-2.98,-5.78,-7.71,-7.10,-8.52,-8.06,-10.54,-8.13,-1.33,-4.88,-9.91,-10.91
-10.17,-11.94,-9.70,-10.43,-8.95,-7.14,-10.51,-11.31,-10.04,-2.81,-1.95,-1.03,-1.03,-2.37,-5.01,-8.36
-7.88,-7.88,-8.93,-6.58,-8.48,-3.31,-6.75,-4.81,-1.33,-8.13,-10.54,-8.06,-7.00,-6.15,-7.32,-8.30
-10.43,-9.70,-10.60,-3.14,-2.98,-3.34,-7.24,-4.20,-7.55,-11.34,-9.98,-10.43,-10.43,-9.98,-11.27,-7.14
-7.69,-7.03,-3.62,-7.81,-3.11,-6.75,-4.60,-1.44,-2.02,-3.45,-9.32,-12.85,-9.21,-0.14,-1.76,-4.91
-7.47,-8.30,-10.43,-9.98,-11.58,-6.61,-3.73,-10.55,-11.93,-10.71,-3.22,-7.83,-3.05,-8.21,-8.06,-7.32
-6.55,-6.32,-3.06,-6.62,-2.54,-6.38,-0.03,-1.32,-2.37,-5.89,-8.57,-6.58,-8.00,-8.00,-7.40,-8.65
-7.65,-4.91,-1.44,-1.32,-0.14,-5.92,-3.85,-3.81,-6.96,-7.63,-8.30,-10.43,-9.70,-10.72,-3.45,-2.42
-4.39,-9.61,-10.01,-9.65,-11.27,-9.98,-10.43,-10.43,-10.01,-10.15,-3.46,-10.71,-11.93,-10.55,-3.46,-10.71
-11.93,-10.09,-4.39,-1.76,-0.14,-5.54,-2.98,-5.70,-7.47,-8.30,-10.43,-9.98,-11.58,-5.77,-1.39,-4.88
-9.61,-10.01,-9.65,-11.27,-9.98,-10.43,-8.30,-7.32,-6.53,-7.82,-8.23,-12.03,-12.85,-9.21,-0.14,-1.32
-2.37,-7.68,-4.14,-11.70,-7.17,-8.93,-7.88,-7.88,-8.36,-5.01,-2.37,-1.03,-1.03,-1.95,-2.81,-8.46
-8.08,-6.82,-8.28,-7.10,-10.82,-11.76,-14.89,-13.29,-10.70,-11.32,-12.20,-12.20,-11.32,-11.32,-9.98,-10.43
-8.30,-7.32,-6.15,-7.37,-7.85,-3.55,-10.71,-11.93,-10.09,-4.39,-2.42,-2.94,-7.40,-4.52,-7.10,-5.95
-10.83,-10.01,-10.43,-10.43,-9.98,-11.58,-5.77,-1.39,-4.88,-9.91,-10.91,-10.17,-12.03,-13.36,-14.95,-11.18
-9.61,-4.39,-2.42,-2.47,-5.54,-0.14,-1.32,-1.03,-2.37,-5.89,-7.11,-5.00,-5.96,-8.12,-8.00,-6.58
-8.57,-7.00,-4.33,-7.48,-7.85,-2.70,-6.69,-3.68,-3.80,-10.60,-9.70,-10.43,-8.33,-6.69,-3.37,-5.78
-7.71,-6.88,-7.34,-1.38,-1.30,-6.84,-7.69,-8.95,-8.30,-7.32,-6.15,-9.02,-10.42,-11.94,-7.48,-8.49
-3.46,-6.62,-2.54,-6.10,-4.60,-1.44,-1.03,-1.95,-2.92,-6.08,-10.56,-10.01,-10.43,-8.95,-7.14,-10.54
-8.13,-1.33,-4.88,-9.91,-10.91,-10.17,-11.94,-9.70,-10.43,-8.30,-7.32,-6.53,-7.82,-8.23,-10.72,-9.16
-0.14,-1.32,-1.03,-2.37,-7.68,-4.14,-11.70,-7.17,-8.00,-8.00,-7.17,-11.70,-4.14,-7.68,-2.37,-1.32
-0.14,-6.78,-8.12,-7.82,-6.53,-7.32,-8.30,-10.43,-9.70,-10.72,-3.45,-2.42,-4.60,-6.75,-3.05,-7.55
-10.83,-10.74,-6.26,-11.68,-12.85,-12.37,-7.14,-7.88,-8.36,-5.01,-2.62,-0.14,-9.21,-11.93,-10.09,-5.20
-3.48,-7.33,-8.83,-10.15,-9.01,-3.37,-5.70,-7.47,-8.30,-10.43,-9.70,-10.72,-3.45,-2.42,-4.39,-9.91
-10.91,-10.17,-11.94,-9.70,-10.43,-8.30,-7.32,-6.53,-7.82,-8.12,-6.78,-0.14,-2.62,-5.89,-7.11,-2.94
-3.38,-5.89,-8.57,-6.58,-8.00,-8.00,-6.58,-8.57,-5.89,-3.38,-2.94,-7.40,-4.52,-7.79,-3.85,-3.81
-6.96,-7.63,-8.30,-10.43,-9.70,-10.72,-3.45,-2.42,-4.60,-6.75,-3.05,-7.55,-11.34,-9.98,-10.43,-8.30
-7.32,-6.15,-7.37,-7.65,-5.29,-0.44,-6.38,-3.22,-6.38,-8.07,-5.01,-2.37,-1.03,-1.32,-0.14,-5.54
-2.47,-3.38,-5.01,-8.36,-10.45,-9.98,-11.27,-8.06,-7.00,-6.07,-10.38,-10.91,-10.17,-11.94,-9.70,-10.43
-8.30,-7.32,-6.15,-9.26,-9.01,-2.37,-2.02,-1.44,-4.60,-5.75,-0.03,-1.32,-1.03,-2.37,-5.89,-8.57
-6.58,-8.93,-8.42,-8.11,-3.12,-2.52,-1.88,-0.03,-6.38,-2.54,-6.62,-3.06,-6.32,-6.55,-7.32,-8.30
-10.43,-9.70,-10.72,-3.45,-2.42,-4.60,-6.75,-3.05,-7.55,-11.34,-9.98,-10.43,-8.30,-7.32,-6.15,-7.37
-7.65,-5.29,-0.90,-6.78,-6.88,-7.71,-5.28,-1.44,-1.32,-0.03,-6.38,-3.06,-6.09,-2.98,-5.70,-7.47
-8.30,-10.43,-9.98,-11.58,-5.77,-1.39,-4.88,-9.61,-9.43,-9.02,-6.15,-7.32,-8.30,-8.30,-7.32,-6.53
-7.82,-8.12,-7.34,-1.72,-3.78,-2.75,NA,NA
>chr1:143224817-143225817
NA,NA,-9.44,-4.88,-1.39,-5.77,-10.65,-10.74,-5.42,-7.79,-3.60,-1.47,-10.58,-14.68,-16.51,-13.29
-12.37,-8.06,-6.69,-3.37,-5.70,-7.65,-7.37,-6.15,-9.91,-10.33,-11.94,-8.23,-7.82,-6.82,-7.96,-6.17
-5.00,-7.40,-4.48,-11.68,-14.68,-16.51,-16.51,-13.16,-10.81,-6.07,-7.37,-7.85,-2.70,-7.00,-6.49,-8.93
-10.45,-10.01,-10.83,-5.95,-6.36,-1.72,-3.60,-7.79,-4.20,-8.16,-8.16,-3.97,-8.21,-7.88,-7.88,-8.93
-6.58,-8.57,-6.64,-1.68,-6.78,-6.49,-7.55,-11.34,-10.25,-10.31,-2.78,-6.62,-2.54,-6.62,-3.22,-10.71
-14.68,-16.51,-16.51,-13.16,-10.81,-6.07,-7.37,-7.85,-2.78,-6.62,-6.05,-9.02,-11.76,-14.89,-13.16,-10.09
-4.88,-1.33,-7.38,-9.44,-4.39,-1.44,-1.32,-0.14,-6.78,-8.12,-7.33,-4.03,-2.76,-1.22,-6.54,-6.98
-3.73,-10.15,-9.46,-9.91,-6.15,-9.26,-9.43,-3.68,-0.94,-6.75,-6.08,-6.32,-3.52,-10.55,-12.09,-12.63
-9.65,-12.37,-13.29,-14.68,-9.21,-1.33,-4.88,-10.09,-12.09,-14.95,-12.20,-11.32,-10.70,-12.85,-10.58,-1.56
-1.56,-10.58,-11.93,-10.09,-4.39,-1.76,-0.14,-5.54,-2.98,-5.70,-9.67,-9.46,-10.15,-3.52,-7.00,-9.26
-11.35,-10.51,-7.66,-8.23,-3.55,-10.71,-14.68,-13.29,-10.70,-10.70,-13.87,-14.95,-11.93,-10.60,-3.36,-0.94
-6.50,-2.54,-6.10,-5.45,-2.98,-7.24,-4.52,-7.40,-5.00,-8.86,-10.08,-10.59,-3.46,-10.71,-14.68,-16.51
-13.16,-10.09,-5.20,-2.98,-6.09,-2.70,-10.31,-12.27,-12.09,-10.55,-2.40,-6.62,-3.22,-6.61,-11.18,-12.85
-9.21,-1.33,-4.88,-9.44,-7.38,-1.50,-2.34,-1.22,-6.84,-11.61,-10.01,-9.61,-4.39,-1.76,-0.14,-9.16
-9.90,-3.36,-1.60,-6.84,-11.61,-10.01,-10.83,-5.95,-6.32,-3.06,-6.50,-0.83,-1.38,-7.34,-8.12,-9.33
-7.25,-7.71,-5.78,-2.74,-9.71,-9.16,-1.33,-5.39,-7.55,-6.17,-4.44,-5.87,-1.72,-3.79,-8.30,-8.23
-12.03,-13.10,-13.05,-10.22,-8.65,-8.13,-6.53,-7.04,-6.64,-1.68,-5.31,-6.08,-7.50,-3.31,-7.68,-3.79
-0.94,-6.75,-6.05,-9.26,-9.26,-6.05,-6.62,-2.40,-10.55,-12.09,-11.76,-9.59,-3.73,-3.68,-6.69,-3.97
-7.81,-3.11,-6.75,-5.45,-2.74,-10.72,-9.70,-10.45,-8.36,-5.43,-1.68,-5.92,-3.60,-1.72,-6.36,-6.08
-7.50,-3.11,-8.11,-6.43,-6.32,-3.52,-10.15,-9.43,-10.82,-8.83,-8.30,-3.74,-3.74,-7.68,-4.48,-11.68
-11.93,-10.09,-5.20,-2.98,-6.09,-3.52,-10.30,-8.01,-1.56,-0.83,-6.07,-4.81,-0.44,-6.36,-6.36,-10.22
-11.71,-9.62,-6.66,-10.56,-11.18,-11.18,-10.83,-6.07,-9.26,-9.26,-6.37,-8.28,-7.48,-11.94,-11.93,-14.95
-13.36,-10.28,-5.98,-10.83,-9.43,-9.59,-3.12,-2.52,-1.88,-0.14,-6.78,-9.26,-10.91,-10.59,-3.73,-6.38
-8.60,-6.58,-8.48,-4.52,-7.24,-4.44,-7.00,-8.57,-8.16,-8.30,-3.79,-1.47,-8.01,-9.44,-5.20,-3.37
-6.69,-8.33,-10.43,-9.70,-10.72,-4.69,-8.86,-12.41,-13.54,-11.89,-7.21,-5.01,-2.62,-0.56,-5.77,-11.58
-12.20,-11.93,-10.72,-3.85,-2.54,-2.20,-1.50,-9.21,-14.68,-16.51,-13.79,-9.32,-3.85,-2.54,-2.20,-1.23
-6.51,-6.54,-1.22,-2.34,-0.70,-6.36,-6.36,-10.22,-11.29,-6.26,-8.83,-10.30,-3.46,-10.71,-11.93,-10.09
-4.88,-1.39,-6.87,-11.61,-9.98,-11.27,-8.06,-8.52,-7.10,-7.71,-5.28,-1.76,-0.14,-5.31,-5.95,-10.83
-11.18,-14.95,-13.87,-10.70,-11.32,-9.98,-10.45,-8.21,-3.97,-8.16,-8.43,-7.92,-10.39,-11.31,-10.51,-7.14
-7.14,-10.54,-8.92,-1.55,-2.76,-3.12,-6.69,-8.06,-11.27,-10.52,-10.82,-10.22,-13.05,-12.76,-10.55,-3.73
-6.61,-11.58,-10.52,-9.02,-6.07,-10.38,-10.45,-6.26,-11.68,-14.68,-13.29,-10.70,-11.32,-10.25,-9.91,-6.55
-5.31,-1.28,-2.38,-3.14,-10.88,-12.85,-10.58,-1.56,-1.56,-8.01,-10.30,-2.40,-6.62,-3.22,-6.61,-11.58
-12.20,-12.20,-11.32,-11.32,-12.20,-14.95,-12.09,-10.55,-3.46,-8.18,-9.44,-4.39,-2.42,-3.45,-10.72,-9.70
-9.65,-12.37,-13.87,-12.27,-9.91,-6.53,-7.04,-5.89,-3.38,-3.45,-9.80,-11.69,-9.40,-8.48,-4.24,-8.26
-11.61,-10.01,-10.15,-3.46,-10.71,-14.68,-13.16,-10.81,-5.98,-10.92,-11.93,-12.20,-11.27,-8.06,-8.52,-10.22
-11.35,-10.44,-11.32,-9.98,-10.43,-8.33,-7.00,-6.15,-7.32,-8.06,-8.21,-3.97,-8.26,-8.88,-7.47,-5.29
-1.39,-6.87,-8.20,-7.00,-6.07,-10.24,-8.83,-6.26,-10.74,-10.83,-7.55,-7.17,-11.70,-11.69,-10.22,-10.82
-11.76,-14.89,-13.16,-10.55,-3.73,-7.03,-8.20,-7.00,-6.07,-10.81,-13.16,-14.47,-13.05,-10.17,-12.03,-13.36
-14.95,-12.20,-11.34,-7.55,-6.49,-8.12,-3.96,-8.11,-6.37,-7.00,-8.42,-8.93,-7.40,-10.15,-9.01,-3.12
-2.76,-1.20,-6.36,-6.43,-7.96,-6.17,-4.33,-8.98,-11.76,-13.87,-12.37,-8.06,-6.69,-4.33,-7.00,-7.04
-6.53,-8.13,-8.65,-10.22,-10.91,-10.38,-6.07,-7.37,-7.85,-3.20,-7.03,-8.20,-6.69,-4.33,-5.96,-8.07
-6.38,-3.20,-8.23,-7.66,-12.37,-13.29,-14.47,-13.05,-9.40,-9.33,-8.12,-6.78,-1.68,-5.67,-8.04,-3.97
-6.69,-3.68,-3.73,-9.43,-9.01,-4.33,-5.96,-7.21,-11.89,-12.85,-11.68,-4.26,-8.16,-8.12,-5.43,-0.88
-6.36,-6.36,-10.92,-10.33,-9.67,-5.29,-1.33,-8.13,-9.57,-11.32,-10.52,-9.59,-3.12,-2.38,-0.70,-5.75
-4.60,-1.44,-2.02,-2.47,-7.24,-4.20,-8.16,-6.96,-1.63,-3.56,-6.31,-6.80,-2.40,-10.15,-9.43,-9.02
-6.37,-8.28,-6.88,-7.34,-1.72,-3.36,-9.90,-9.12,-3.22,-6.62,-2.40,-10.30,-7.38,-1.33,-4.88,-10.09
-13.16,-14.89,-11.76,-10.82,-10.22,-11.35,-10.83,-7.55,-4.20,-8.12,-6.49,-7.55,-11.34,-12.20,-12.20,-11.27
-7.14,-8.95,-8.33,-7.00,-6.37,-8.28,-7.25,-9.33,-8.83,-10.82,-11.76,-14.89,-13.79,-9.32,-4.69,-5.96
-8.12,-8.16,-4.20,-7.24,-2.98,-5.20,-9.44,-8.01,-1.56,-0.83,-6.75,-6.50,-7.10,-4.48,-11.68,-12.85
-12.37,-7.66,-8.23,-3.55,-8.18,-9.44,-4.88,-1.33,-7.38,-9.44,-4.88,-1.39,-6.87,-11.61,-12.63,-12.09
-10.55,-3.73,-6.61,-10.65,-11.35,-9.40,-8.57,-5.89,-2.62,-0.14,-6.78,-9.26,-10.91,-10.59,-3.46,-8.18
-9.44,-4.88,-1.33,-7.38,-10.30,-3.46,-8.18,-10.30,-3.73,-6.38,-8.60,-6.49,-7.00,-2.70,-8.23,-7.81
-7.12,-10.92,-11.93,-14.95,-13.36,-10.28,-7.07,-8.11,-4.07,-11.68,-12.85,-11.89,-7.55,-3.97,-8.16,-8.07
-5.01,-2.62,-0.03,-5.75,-5.45,-3.37,-8.98,-10.52,-11.34,-7.55,-7.40,-8.52,-8.42,-8.93,-7.40,-8.65
-7.65,-5.70,-3.48,-7.40,-4.48,-11.68,-14.68,-16.51,-16.51,-16.51,-16.51,-13.29,-12.37,-9.65,-12.63,-13.87
-12.37,-9.65,-10.01,-9.61,-5.20,-3.37,-9.01,-10.15,-7.40,-8.00,-8.00,-6.58,-8.48,-3.31,-7.83,-3.06
-6.69,-3.20,-2.52,-1.88,-0.03,-5.75,-4.81,-0.44,-6.36,-6.05,-9.02,-9.43,-10.15,-3.46,-10.71,-11.93
-10.55,-3.46,-10.71,-11.93,-10.55,-2.40,-6.62,-3.22,-10.71,-14.68,-13.29,-12.37,-9.65,-10.01,-10.83,-6.07
-9.02,-11.76,-12.09,-10.09,-4.88,-0.44,-6.38,-3.22,-8.18,-9.44,-4.39,-1.76,-0.03,-6.38,-2.54,-6.62
-2.54,-6.10,-4.81,-0.90,-5.31,-6.43,-8.11,-4.07,-10.21,-9.90,-3.14,-2.38,-0.70,-6.36,-6.08,-5.31
-1.68,-5.67,-8.04,-3.82,-8.51,-10.31,-6.61,-3.22,-7.83,-3.05,-8.21,-8.42,-8.52,-10.22,-11.35,-10.44
-10.70,-13.29,-14.89,-11.76,-8.98,-3.37,-5.20,-9.91,-10.45,-5.23,-7.50,-6.05,-7.00,-8.06,-10.51,-10.74
-5.23,-7.50,-6.08,-6.36,-1.38,-0.83,NA,NA
>chr1:143366726-143367726
NA,NA,-3.85,-2.54,-2.54,-3.34,-5.54,-1.28,-2.34,-1.20,-6.76,-3.60,-0.94,-6.50,-3.22,-9.12
-9.98,-5.98,-10.38,-10.45,-5.23,-6.75,-4.81,-0.90,-5.31,-6.43,-7.96,-5.67,-0.88,-6.36,-6.08,-5.31
-1.68,-6.64,-7.04,-6.53,-7.81,-8.23,-2.70,-6.69,-3.20,-2.52,-2.77,-2.94,-7.11,-6.64,-0.88,-6.32
-6.12,-3.40,-3.04,-1.55,-8.63,-9.90,-3.14,-2.98,-3.85,-10.72,-10.42,-10.82,-8.83,-8.30,-3.79,-1.72
-5.87,-2.47,-2.42,-4.91,-9.67,-10.25,-11.34,-7.55,-6.49,-6.78,-1.68,-6.64,-7.11,-2.94,-2.42,-4.60
-6.75,-3.11,-8.11,-6.37,-9.02,-10.42,-11.94,-8.23,-8.30,-3.41,-2.98,-3.34,-5.87,-1.38,-1.30,-6.96
-8.60,-7.17,-12.03,-13.36,-12.63,-9.65,-10.54,-8.51,-3.55,-10.31,-12.27,-14.89,-16.51,-13.29,-10.70,-9.57
-8.13,-1.50,-2.34,-1.22,-6.84,-11.61,-9.98,-11.27,-7.14,-7.88,-8.21,-4.26,-11.68,-12.85,-12.37,-7.14
-7.88,-8.93,-7.17,-11.94,-11.93,-12.20,-11.27,-9.65,-12.63,-13.36,-9.32,-4.69,-6.17,-8.04,-3.62,-7.03
-8.20,-8.52,-8.83,-7.82,-6.21,-10.83,-11.18,-11.18,-10.15,-3.52,-6.32,-5.95,-10.24,-7.38,-1.48,-5.43
-8.36,-10.45,-10.01,-10.83,-6.07,-9.26,-9.43,-3.73,-3.73,-9.59,-10.42,-10.92,-6.36,-6.36,-0.03,-1.76
-4.39,-9.44,-8.18,-3.55,-10.31,-10.25,-11.27,-7.66,-8.23,-2.78,-6.62,-6.08,-7.10,-5.42,-12.78,-13.54
-10.70,-11.32,-10.52,-9.02,-6.07,-10.81,-11.93,-10.58,-1.47,-3.68,-9.59,-11.76,-14.89,-16.51,-16.51,-13.29
-10.70,-11.32,-12.20,-14.95,-13.87,-10.70,-10.44,-11.31,-10.39,-7.92,-9.05,-7.88,-8.95,-10.43,-10.01,-10.83
-6.07,-9.02,-10.52,-11.32,-10.70,-13.29,-14.89,-14.95,-14.95,-14.89,-16.51,-16.51,-16.51,-16.51,-13.79,-10.28
-5.98,-10.24,-8.83,-6.26,-12.78,-14.47,-16.51,-13.79,-12.03,-7.48,-8.49,-3.46,-6.62,-3.22,-6.98,-7.44
-3.97,-8.16,-8.00,-6.58,-9.33,-8.12,-7.00,-3.52,-10.55,-12.76,-13.05,-9.40,-9.33,-8.16,-9.33,-8.23
-11.94,-9.70,-9.65,-11.27,-10.52,-10.82,-7.10,-8.28,-6.37,-9.26,-9.01,-2.37,-3.38,-5.01,-8.36,-10.45
-12.63,-13.36,-10.28,-7.07,-7.96,-5.67,-1.48,-8.13,-9.57,-11.32,-10.52,-10.82,-8.83,-9.33,-9.40,-13.05
-13.54,-12.37,-8.06,-8.11,-3.73,-3.74,-8.30,-8.23,-12.03,-13.10,-12.78,-6.26,-9.96,-10.31,-8.10,-6.07
-10.74,-10.51,-9.65,-9.70,-10.92,-5.98,-10.81,-12.09,-12.63,-10.43,-10.43,-12.63,-14.89,-13.16,-10.55,-3.46
-8.51,-10.54,-7.14,-7.88,-8.36,-5.43,-1.68,-5.31,-5.95,-10.24,-8.18,-3.46,-10.15,-9.46,-10.31,-3.55
-8.51,-9.57,-11.32,-12.20,-12.20,-11.34,-7.55,-3.97,-8.10,-11.58,-9.98,-9.65,-12.37,-13.54,-13.05,-10.17
-12.03,-13.36,-14.95,-14.95,-12.09,-10.55,-2.40,-6.62,-6.05,-9.26,-9.01,-3.37,-5.20,-10.09,-13.16,-14.47
-13.05,-10.17,-11.70,-11.69,-10.22,-8.52,-8.33,-8.95,-8.95,-8.95,-7.14,-10.51,-11.35,-9.26,-7.00,-3.06
-6.62,-2.78,-7.85,-7.48,-4.33,-8.86,-4.14,-10.22,-6.36,-7.50,-3.31,-7.10,-6.53,-9.91,-10.33,-10.92
-5.98,-10.81,-11.93,-11.68,-4.26,-7.55,-11.89,-13.54,-12.78,-5.42,-8.12,-6.49,-8.60,-8.16,-3.97,-7.55
-11.89,-13.87,-12.63,-10.45,-8.36,-5.96,-4.44,-6.09,-3.52,-10.30,-8.01,-1.56,-1.56,-8.92,-10.31,-6.61
-3.73,-10.59,-10.91,-10.17,-10.72,-10.21,-6.26,-10.74,-10.44,-9.57,-9.96,-4.26,-7.55,-11.89,-13.54,-12.78
-6.26,-11.68,-14.68,-13.16,-10.55,-3.52,-6.32,-6.08,-7.50,-5.23,-10.74,-10.44,-11.32,-9.98,-11.61,-6.84
-1.60,-3.36,-10.60,-11.93,-12.20,-11.34,-7.55,-7.17,-10.72,-9.12,-3.82,-7.81,-4.07,-11.68,-14.68,-13.29
-10.70,-10.70,-13.29,-14.89,-12.63,-10.45,-8.93,-7.40,-10.82,-10.52,-11.58,-6.61,-3.62,-8.04,-6.17,-5.00
-7.87,-8.46,-2.81,-1.95,-1.03,-1.44,-4.60,-6.75,-3.05,-8.16,-8.16,-4.24,-7.68,-3.74,-3.73,-9.59
-11.76,-13.36,-12.03,-8.23,-7.33,-2.94,-2.02,-2.37,-5.01,-8.07,-6.38,-3.22,-6.38,-0.44,-5.39,-7.71
-7.48,-11.70,-11.69,-10.22,-10.15,-9.01,-4.33,-5.96,-8.12,-8.16,-4.20,-7.79,-3.60,-1.47,-8.01,-10.24
-5.95,-7.10,-4.52,-7.10,-6.21,-10.24,-8.18,-3.46,-10.55,-11.93,-10.71,-3.46,-10.59,-10.45,-6.26,-11.68
-14.68,-13.29,-11.89,-7.55,-6.58,-8.57,-6.64,-1.48,-8.13,-10.54,-9.65,-9.98,-11.34,-7.55,-7.17,-11.94
-11.93,-14.95,-13.36,-12.03,-7.17,-8.93,-10.45,-9.98,-11.27,-9.65,-9.98,-11.27,-9.65,-12.63,-13.87,-11.89
-7.55,-7.40,-10.82,-9.43,-10.15,-3.73,-6.61,-11.58,-9.98,-9.65,-12.37,-13.87,-12.63,-9.65,-12.37,-13.29
-16.51,-14.47,-12.78,-6.26,-11.68,-12.85,-12.37,-9.65,-12.63,-14.89,-13.16,-10.81,-5.95,-6.32,-2.70,-8.23
-8.30,-10.43,-12.63,-14.89,-13.29,-11.89,-7.55,-7.40,-8.65,-8.13,-6.15,-9.26,-10.15,-10.22,-13.05,-12.76
-10.55,-3.73,-6.38,-8.16,-3.97,-7.44,-7.44,-6.07,-11.29,-10.22,-5.98,-10.38,-10.08,-8.86,-4.33,-7.48
-8.13,-7.12,-10.92,-9.70,-11.61,-8.26,-3.97,-7.55,-10.31,-8.51,-3.82,-7.81,-4.07,-11.68,-14.68,-13.16
-10.81,-5.98,-10.28,-12.85,-10.71,-3.55,-10.31,-12.27,-13.36,-9.32,-3.45,-2.42,-4.39,-9.44,-8.83,-6.26
-11.29,-11.70,-8.23,-7.82,-6.50,-7.50,-5.23,-11.29,-10.22,-7.12,-8.13,-7.37,-6.15,-7.32,-7.66,-12.37
-13.87,-12.63,-10.43,-8.30,-8.23,-2.70,-7.00,-6.49,-8.93,-8.06,-7.32,-6.53,-7.04,-7.00,-4.33,-7.48
-8.13,-6.55,-7.10,-4.52,-7.10,-6.53,-7.32,-7.66,-12.37,-13.29,-16.51,-14.89,-12.27,-9.91,-6.55,-6.32
-3.97,-8.49,-6.88,-7.34,-1.72,-3.36,-10.75,-11.29,-6.07,-8.16,-8.07,-5.96,-5.00,-7.33,-8.12,-7.00
-2.70,-10.31,-12.27,-14.89,-13.79,-9.32,-2.74,-5.78,-7.71,-7.25,-9.43,-7.98,-4.73,-4.27,-6.08,-10.48
-10.45,-6.26,-8.83,-10.24,-6.07,-7.00,-8.20,-8.26,-6.07,-10.74,-10.44,-10.70,-12.85,-10.71,-3.46,-10.55
-11.93,-9.21,-1.33,-5.29,-9.67,-10.25,-11.32,-11.32,-10.25,-10.31,-3.55,-9.12,-9.71,-2.74,-5.45,-6.07
-0.83,-1.38,-7.34,-8.12,-9.33,-9.40,-13.05,-12.76,-10.55,-3.73,-7.03,-8.88,-7.32,-7.12,-9.98,-9.16
-1.33,-4.88,-9.61,-11.18,-12.20,-11.34,-7.55,-6.58,-8.48,-3.31,-7.83,-3.22,-8.18,-10.30,-3.46,-10.71
-12.85,-11.89,-7.21,-5.43,-1.68,-6.78,-8.12,-9.33,-8.16,-7.82,-6.21,-10.83,-9.46,-9.51,-6.96,-3.81
-3.85,-7.79,-5.42,-10.74,-10.51,-9.65,-9.98,-11.58,-6.61,-3.22,-7.83,-3.05,-8.16,-6.38,-3.73,-10.55
-11.93,-10.71,-3.22,-6.62,-2.54,-6.50,-0.94,-3.36,-10.88,-12.85,-10.71,-3.46,-10.30,-7.38,-0.14,-1.76
-4.39,-10.09,-11.93,-10.71,-3.46,-10.30,-8.01,-1.47,-3.68,-8.11,-8.20,-7.03,-3.73,-10.55,-13.16,-14.89
-14.95,-14.95,-14.89,-13.29,-12.37,-9.65,-10.01,-10.15,-3.73,-6.98,-6.98,-3.20,-10.31,-10.25,-11.34,-7.21
-5.43,-0.88,-6.32,-6.50,-9.62,-13.15,-13.10,-9.32,-3.85,-2.76,-1.55,-8.01,-10.24,-6.07,-9.26,-9.43
-3.68,-1.60,-6.96,-8.07,-5.96,-4.33,-6.69,-8.20,-8.26,-6.07,-10.45,-10.59,-3.52,-6.32,-6.43,-8.11
-4.07,-11.68,-14.68,-13.29,-10.70,-10.70,-13.29,-16.51,-14.68,-11.68,-4.07,-8.11,-6.37,-9.02,-11.76,-14.89
-13.79,-12.03,-8.23,-7.33,-5.00,-6.17,-7.96,-7.07,-10.28,-13.36,-11.76,-10.82,-7.40,-8.00,-8.16,-4.26
-11.68,-12.85,-12.03,-8.23,-9.33,-9.40,NA,NA
>chr1:143367432-143368432
NA,NA,-6.50,-7.50,-5.23,-11.29,-10.22,-7.12,-8.13,-7.37,-6.15,-7.32,-7.66,-12.37,-13.87,-12.63
-10.43,-8.30,-8.23,-2.70,-7.00,-6.49,-8.93,-8.06,-7.32,-6.53,-7.04,-7.00,-4.33,-7.48,-8.13,-6.55
-7.10,-4.52,-7.10,-6.53,-7.32,-7.66,-12.37,-13.29,-16.51,-14.89,-12.27,-9.91,-6.55,-6.32,-3.97,-8.49
-6.88,-7.34,-1.72,-3.36,-10.75,-11.29,-6.07,-8.16,-8.07,-5.96,-5.00,-7.33,-8.12,-7.00,-2.70,-10.31
-12.27,-14.89,-13.79,-9.32,-2.74,-5.78,-7.71,-7.25,-9.43,-7.98,-4.73,-4.27,-6.08,-10.48,-10.45,-6.26
-8.83,-10.24,-6.07,-7.00,-8.20,-8.26,-6.07,-10.74,-10.44,-10.70,-12.85,-10.71,-3.46,-10.55,-11.93,-9.21
-1.33,-5.29,-9.67,-10.25,-11.32,-11.32,-10.25,-10.31,-3.55,-9.12,-9.71,-2.74,-5.45,-6.07,-0.83,-1.38
-7.34,-8.12,-9.33,-9.40,-13.05,-12.76,-10.55,-3.73,-7.03,-8.88,-7.32,-7.12,-9.98,-9.16,-1.33,-4.88
-9.61,-11.18,-12.20,-11.34,-7.55,-6.58,-8.48,-3.31,-7.83,-3.22,-8.18,-10.30,-3.46,-10.71,-12.85,-11.89
-7.21,-5.43,-1.68,-6.78,-8.12,-9.33,-8.16,-7.82,-6.21,-10.83,-9.46,-9.51,-6.96,-3.81,-3.85,-7.79
-5.42,-10.74,-10.51,-9.65,-9.98,-11.58,-6.61,-3.22,-7.83,-3.05,-8.16,-6.38,-3.73,-10.55,-11.93,-10.71
-3.22,-6.62,-2.54,-6.50,-0.94,-3.36,-10.88,-12.85,-10.71,-3.46,-10.30,-7.38,-0.14,-1.76,-4.39,-10.09
-11.93,-10.71,-3.46,-10.30,-8.01,-1.47,-3.68,-8.11,-8.20,-7.03,-3.73,-10.55,-13.16,-14.89,-14.95,-14.95
-14.89,-13.29,-12.37,-9.65,-10.01,-10.15,-3.73,-6.98,-6.98,-3.20,-10.31,-10.25,-11.34,-7.21,-5.43,-0.88
-6.32,-6.50,-9.62,-13.15,-13.10,-9.32,-3.85,-2.76,-1.55,-8.01,-10.24,-6.07,-9.26,-9.43,-3.68,-1.60
-6.96,-8.07,-5.96,-4.33,-6.69,-8.20,-8.26,-6.07,-10.45,-10.59,-3.52,-6.32,-6.43,-8.11,-4.07,-11.68
-14.68,-13.29,-10.70,-10.70,-13.29,-16.51,-14.68,-11.68,-4.07,-8.11,-6.37,-9.02,-11.76,-14.89,-13.79,-12.03
-8.23,-7.33,-5.00,-6.17,-7.96,-7.07,-10.28,-13.36,-11.76,-10.82,-7.40,-8.00,-8.16,-4.26,-11.68,-12.85
-12.03,-8.23,-9.33,-9.40,-13.05,-13.54,-11.89,-7.55,-3.05,-6.75,-4.60,-1.44,-1.32,-0.14,-8.13,-10.54
-8.06,-8.11,-3.73,-3.68,-6.76,-1.20,-2.34,-1.23,-6.19,-8.60,-7.17,-11.70,-4.14,-8.86,-4.69,-9.32
-13.10,-13.05,-9.26,-7.00,-3.52,-10.15,-9.43,-8.98,-4.33,-8.86,-10.08,-10.59,-3.46,-8.51,-10.31,-6.12
-1.60,-3.36,-9.90,-9.16,-1.50,-2.38,-3.12,-9.59,-11.76,-13.36,-12.03,-7.17,-8.93,-10.45,-10.01,-10.15
-3.46,-8.18,-9.44,-4.39,-1.76,-0.14,-8.13,-9.57,-9.57,-8.13,-1.33,-4.88,-10.09,-11.93,-10.58,-1.47
-3.36,-10.75,-11.69,-10.22,-8.52,-8.33,-8.95,-7.14,-12.37,-13.87,-12.63,-9.65,-10.51,-11.35,-10.17,-12.03
-12.85,-10.71,-3.22,-6.62,-2.40,-10.15,-9.43,-9.02,-6.05,-6.62,-2.40,-10.30,-8.18,-3.46,-10.55,-11.93
-10.71,-3.22,-7.83,-3.31,-7.10,-6.53,-9.91,-12.27,-12.09,-10.81,-6.07,-9.02,-10.42,-10.92,-6.36,-6.36
-0.88,-8.15,-4.14,-9.80,-4.69,-5.96,-8.36,-10.45,-12.63,-13.87,-10.70,-10.44,-11.35,-10.22,-8.52,-8.06
-12.37,-13.87,-14.95,-14.95,-13.36,-10.28,-6.36,-7.50,-3.31,-7.68,-3.74,-3.68,-5.92,-1.68,-5.43,-8.12
-8.12,-5.96,-4.33,-9.01,-9.26,-6.15,-9.91,-10.25,-11.27,-7.14,-8.95,-10.43,-12.63,-13.87,-11.18,-6.61
-3.73,-10.15,-11.18,-14.95,-14.89,-13.79,-12.03,-8.23,-7.33,-4.03,-2.76,-1.20,-5.87,-2.98,-5.70,-7.65
-7.48,-2.37,-2.42,-4.39,-10.09,-13.16,-14.47,-12.41,-8.86,-4.44,-5.87,-1.38,-1.30,-6.54,-6.98,-3.20
-7.85,-8.65,-7.10,-8.49,-3.62,-7.03,-7.69,-7.69,-7.03,-3.20,-10.31,-12.27,-12.09,-10.09,-4.88,-1.39
-6.19,-8.16,-3.05,-7.50,-6.36,-10.28,-13.10,-13.05,-9.40,-9.33,-8.23,-11.94,-10.42,-10.82,-8.83,-8.30
-3.41,-2.38,-1.50,-9.21,-12.85,-12.03,-10.17,-13.05,-14.47,-13.29,-11.89,-7.55,-4.26,-11.68,-14.68,-13.29
-11.89,-7.71,-7.92,-7.92,-8.81,-3.46,-6.62,-3.22,-6.61,-11.58,-12.20,-14.95,-13.87,-11.18,-6.12,-1.60
-3.36,-10.60,-11.93,-12.20,-11.27,-9.65,-9.98,-11.58,-5.77,-1.54,-5.43,-8.12,-8.00,-7.17,-11.70,-11.29
-5.42,-8.12,-6.49,-8.93,-8.42,-8.11,-3.73,-3.68,-7.79,-4.52,-8.48,-7.25,-8.28,-6.82,-7.10,-4.24
-8.10,-11.18,-13.29,-16.51,-14.89,-12.63,-10.45,-8.36,-5.43,-0.88,-5.75,-4.60,-2.42,-3.45,-9.32,-13.79
-14.47,-12.41,-8.86,-4.69,-9.32,-13.36,-12.63,-10.43,-10.43,-9.98,-11.32,-10.70,-13.87,-12.63,-9.65,-11.27
-10.52,-10.82,-7.10,-8.49,-3.62,-7.03,-8.20,-6.69,-3.12,-2.76,-1.55,-10.58,-11.93,-10.55,-3.52,-7.00
-9.26,-13.05,-14.47,-13.29,-12.37,-7.14,-7.69,-8.26,-4.24,-8.48,-9.40,-13.05,-13.54,-12.37,-9.65,-12.63
-14.89,-16.51,-13.79,-10.88,-3.80,-3.80,-10.60,-9.70,-10.43,-10.43,-9.98,-11.32,-11.32,-10.52,-8.98,-2.37
-2.42,-4.39,-9.91,-10.08,-8.86,-5.00,-7.40,-4.48,-9.96,-10.31,-6.12,-1.60,-3.68,-9.59,-11.76,-13.36
-10.88,-3.14,-2.38,-1.50,-9.16,-10.72,-8.23,-7.33,-5.00,-7.00,-8.57,-7.25,-8.49,-3.46,-6.10,-4.81
-0.44,-6.36,-6.08,-6.36,-1.38,-1.38,-7.34,-6.49,-8.93,-10.45,-10.01,-10.83,-6.21,-7.82,-8.83,-8.52
-8.33,-10.43,-10.01,-9.61,-5.20,-3.37,-7.48,-8.13,-6.53,-7.04,-6.64,-1.48,-9.21,-14.68,-13.16,-10.55
-3.46,-8.51,-9.57,-11.32,-10.52,-8.98,-3.37,-5.70,-7.47,-7.66,-11.27,-10.25,-9.91,-6.15,-9.26,-9.43
-3.73,-3.74,-7.68,-4.24,-8.26,-8.20,-7.00,-6.05,-7.50,-3.05,-7.55,-10.31,-8.13,-0.14,-2.62,-7.68
-12.41,-14.47,-13.16,-10.81,-5.95,-6.32,-3.52,-10.55,-13.16,-14.68,-10.58,-1.56,-1.38,-7.34,-8.12,-9.33
-7.25,-8.49,-3.82,-10.71,-14.68,-13.29,-10.70,-10.70,-12.85,-10.71,-3.55,-8.23,-7.66,-10.51,-11.35,-9.40
-9.33,-8.12,-6.78,-0.90,-4.81,-6.07,-0.94,-3.68,-7.60,-8.13,-7.12,-10.28,-13.36,-14.95,-14.95,-13.87
-10.70,-11.32,-12.20,-11.18,-10.15,-3.52,-6.69,-3.60,-1.60,-6.54,-6.51,-1.39,-5.39,-8.11,-7.38,-3.63
-2.82,-1.28,-5.54,-4.44,-6.17,-8.04,-3.62,-6.38,-8.16,-4.20,-7.10,-6.55,-9.91,-10.25,-11.32,-10.44
-10.74,-5.42,-7.79,-3.68,-3.68,-6.76,-1.38,-1.30,-6.12,-11.58,-9.98,-10.43,-8.33,-7.00,-6.05,-6.36
-0.88,-5.67,-8.04,-3.62,-6.38,-8.16,-4.26,-8.83,-10.24,-6.21,-7.82,-8.83,-8.65,-7.65,-5.70,-2.74
-9.71,-10.21,-6.26,-10.74,-10.44,-10.70,-13.87,-14.95,-11.18,-10.83,-5.95,-7.10,-4.52,-7.68,-3.41,-2.52
-1.88,-0.14,-8.13,-9.57,-11.32,-10.25,-9.91,-6.55,-7.10,-3.96,-8.11,-6.37,-7.00,-8.33,-8.33,-7.00
-6.15,-8.13,-7.37,-6.05,-6.36,-0.88,-5.67,-7.96,-7.07,-10.22,-11.69,-9.26,-8.12,-4.20,-7.55,-11.34
-9.98,-9.65,-12.37,-13.87,-14.95,-12.20,-11.27,-8.06,-8.11,-3.73,-3.80,-10.60,-9.70,-10.43,-10.43,-12.63
-14.89,-16.51,-16.51,-13.16,-10.81,-6.21,-7.04,-5.89,-3.38,-2.94,-7.11,-5.89,-2.37,-1.32,-0.56,-6.87
-7.69,-7.69,-8.26,-6.07,-12.78,-14.47,-13.29,-10.70,-11.32,-12.20,-14.95,-12.09,-10.55,-3.46,-10.71,-14.68
-16.51,-13.16,-10.09,-4.39,-1.44,-1.32,-0.14,-9.16,-10.72,-8.23,-9.33,-7.25,-8.49,-3.97,-7.00,-8.12
-9.33,-9.40,-13.05,-13.54,-10.70,-10.44,NA,NA
>chr1:143533396-143534396
NA,NA,-13.29,-11.18,-5.77,-0.56,-2.62,-5.01,-8.12,-8.00,-7.40,-10.15,-10.15,-8.83,-8.30,-3.74
-3.74,-8.30,-8.83,-10.82,-10.42,-11.94,-8.23,-8.30,-3.74,-3.68,-6.69,-2.70,-10.31,-10.25,-11.58,-8.10
-6.07,-10.74,-10.83,-7.55,-7.40,-8.52,-8.33,-8.33,-8.52,-7.40,-8.93,-7.88,-7.88,-8.93,-7.40,-10.15
-10.15,-8.83,-8.30,-3.41,-2.98,-3.12,-9.01,-9.43,-3.68,-1.72,-5.87,-4.44,-7.00,-8.57,-8.16,-8.30
-3.79,-1.72,-6.76,-3.68,-3.74,-7.89,-5.89,-3.38,-2.47,-6.09,-2.70,-8.23,-8.06,-8.36,-5.43,-1.54
-5.77,-11.18,-13.87,-11.76,-9.02,-6.07,-10.83,-10.01,-9.65,-11.27,-12.20,-11.18,-10.15,-3.46,-8.51,-9.57
-10.70,-13.54,-12.41,-8.15,-0.88,-6.36,-6.36,-10.28,-13.79,-16.51,-14.89,-12.63,-9.65,-12.37,-13.29,-14.47
-13.15,-10.39,-7.92,-8.43,-6.96,-1.60,-3.36,-10.88,-13.79,-14.47,-12.41,-8.15,-0.88,-6.36,-6.36,-10.92
-11.93,-11.18,-10.83,-5.98,-9.98,-9.12,-3.22,-7.83,-3.05,-8.16,-6.38,-3.62,-8.49,-7.10,-8.52,-8.06
-12.37,-12.85,-9.21,-1.48,-8.15,-4.14,-11.70,-8.23,-7.82,-6.82,-8.28,-7.10,-10.15,-9.01,-2.37,-3.38
-5.01,-8.07,-6.96,-1.60,-3.60,-5.92,-0.14,-1.76,-5.28,-7.71,-7.10,-8.52,-8.33,-8.33,-8.52,-7.10
-8.49,-3.62,-6.98,-7.44,-4.24,-7.10,-6.82,-8.28,-6.88,-7.00,-2.70,-10.31,-12.27,-12.09,-10.09,-4.88
-1.39,-6.87,-8.20,-8.11,-3.73,-3.73,-8.11,-8.33,-8.30,-8.23,-2.70,-6.32,-6.43,-7.96,-6.17,-4.69
-9.32,-13.79,-16.51,-14.89,-12.27,-9.67,-4.91,-1.44,-1.03,-1.32,-0.03,-6.36,-6.05,-9.26,-9.26,-6.15
-9.91,-12.27,-14.89,-13.16,-10.81,-5.98,-10.28,-13.36,-12.27,-9.91,-6.55,-6.32,-2.70,-7.85,-7.60,-3.68
-1.47,-8.92,-9.57,-10.44,-10.74,-6.07,-8.16,-8.60,-7.40,-10.82,-11.76,-13.87,-10.70,-11.32,-10.52,-9.02
-6.05,-7.50,-5.23,-12.78,-12.76,-10.09,-4.39,-2.56,-2.92,-6.08,-10.56,-9.46,-9.91,-6.15,-9.02,-10.52
-11.32,-11.32,-9.98,-10.43,-8.30,-7.32,-6.55,-5.31,-1.28,-2.34,-0.53,-6.50,-3.06,-6.32,-5.95,-10.81
-13.16,-14.47,-13.05,-9.26,-6.78,-0.90,-5.29,-7.56,-7.81,-6.15,-9.02,-10.52,-11.32,-10.70,-13.29,-16.51
-14.89,-11.76,-9.02,-6.15,-9.91,-10.25,-11.32,-9.57,-8.51,-3.82,-7.81,-4.07,-11.68,-11.93,-10.81,-5.98
-10.22,-11.69,-10.17,-11.70,-11.69,-10.17,-12.03,-13.36,-12.63,-10.43,-8.30,-8.23,-3.55,-8.51,-10.54,-7.66
-8.23,-3.20,-6.61,-11.18,-13.87,-12.63,-11.61,-8.26,-3.97,-7.55,-10.31,-8.13,-1.33,-4.88,-10.09,-12.09
-14.95,-12.20,-11.27,-7.14,-8.95,-10.43,-9.98,-11.58,-6.61,-3.20,-7.85,-7.48,-3.12,-2.76,-0.53,-6.07
-5.45,-3.37,-8.98,-9.43,-9.61,-4.39,-1.76,-0.14,-5.54,-2.47,-2.77,-2.52,-3.20,-7.79,-3.96,-7.81
-3.62,-6.98,-7.44,-6.07,-10.74,-10.44,-10.44,-11.35,-10.17,-11.94,-11.93,-11.18,-10.56,-5.99,-6.68,-8.15
-4.07,-10.21,-10.72,-10.17,-10.91,-10.38,-5.98,-10.28,-12.85,-10.58,-1.56,-1.30,-6.84,-7.69,-7.14,-12.37
-13.29,-14.89,-12.63,-10.43,-8.33,-6.69,-3.12,-2.98,-3.14,-10.75,-11.29,-6.26,-9.96,-9.57,-10.70,-13.29
-16.51,-16.51,-14.89,-14.95,-12.20,-11.27,-8.06,-7.00,-6.07,-10.81,-11.93,-11.68,-6.26,-12.78,-14.47,-16.51
-13.16,-10.55,-3.73,-6.61,-10.65,-10.74,-6.26,-11.68,-12.85,-12.03,-8.23,-8.30,-3.79,-1.47,-8.92,-9.57
-9.57,-8.13,-1.48,-5.43,-8.07,-8.16,-6.07,-11.29,-9.80,-3.85,-2.54,-2.54,-3.12,-8.98,-9.43,-10.15
-3.46,-8.18,-9.44,-4.88,-0.44,-6.38,-3.22,-9.12,-9.71,-3.45,-2.42,-4.39,-9.61,-10.01,-9.65,-10.54
-8.51,-3.46,-10.30,-7.38,-0.14,-2.62,-5.01,-8.07,-6.38,-3.20,-10.31,-12.27,-14.89,-13.16,-10.55,-3.52
-7.00,-6.88,-8.25,-6.68,-5.99,-9.80,-8.01,-1.47,-3.68,-9.59,-11.76,-14.89,-16.51,-13.16,-10.55,-3.73
-7.03,-11.61,-9.70,-10.60,-3.36,-1.47,-10.58,-14.68,-13.16,-10.81,-5.98,-10.92,-11.93,-14.95,-12.09,-10.09
-4.88,-1.33,-9.21,-14.68,-13.29,-12.37,-8.06,-6.69,-3.37,-5.20,-10.09,-13.16,-14.89,-12.63,-11.61,-7.03
-3.20,-8.23,-7.66,-12.37,-13.29,-14.89,-12.63,-11.61,-6.84,-1.60,-3.36,-10.60,-11.93,-14.95,-14.89,-16.51
-16.51,-13.29,-10.70,-11.32,-12.20,-12.20,-11.27,-7.14,-7.14,-12.37,-13.87,-14.95,-14.95,-13.87,-10.70,-10.70
-12.85,-11.68,-4.07,-8.11,-7.07,-10.28,-13.79,-14.89,-11.76,-8.98,-3.37,-5.45,-6.10,-2.78,-8.23,-7.66
-11.27,-12.20,-12.20,-11.32,-9.57,-9.96,-4.26,-8.21,-8.06,-8.23,-2.78,-6.10,-5.45,-3.37,-8.98,-10.52
-11.32,-11.32,-12.20,-12.20,-11.32,-9.57,-9.96,-4.26,-7.55,-11.89,-12.85,-10.71,-3.55,-10.31,-10.25,-11.32
-11.32,-12.20,-14.95,-14.89,-16.51,-16.51,-16.51,-16.51,-13.29,-10.70,-10.70,-13.29,-14.89,-12.63,-11.61,-6.84
-1.60,-3.68,-9.59,-11.76,-13.87,-11.89,-7.55,-3.97,-8.26,-7.69,-8.95,-10.43,-10.01,-10.15,-3.73,-6.61
-11.58,-10.25,-9.91,-7.12,-10.92,-10.33,-9.91,-7.12,-10.92,-11.93,-11.93,-10.92,-7.12,-9.91,-10.33,-10.92
-7.07,-8.11,-3.90,-8.26,-11.61,-12.63,-14.89,-16.51,-13.29,-12.37,-7.66,-7.47,-4.91,-1.76,-0.14,-5.54
-3.34,-2.76,-0.53,-6.75,-6.36,-10.92,-10.42,-10.82,-7.40,-7.55,-10.83,-10.74,-5.23,-7.83,-2.54,-6.62
-3.22,-10.71,-12.85,-10.28,-7.07,-8.28,-7.10,-8.52,-8.42,-8.21,-3.05,-7.83,-3.22,-9.12,-10.72,-7.48
-8.49,-3.82,-8.51,-9.57,-11.32,-12.20,-11.18,-10.15,-3.73,-6.61,-11.58,-12.20,-14.95,-13.87,-10.70,-9.57
-9.96,-4.07,-8.11,-7.07,-10.22,-11.69,-10.17,-11.94,-10.42,-10.82,-8.83,-9.33,-6.58,-7.55,-11.34,-10.25
-9.91,-6.15,-7.00,-8.20,-7.03,-3.20,-7.85,-7.37,-6.37,-8.11,-3.11,-6.75,-4.81,-1.33,-9.16,-9.90
-3.14,-2.98,-3.12,-8.98,-11.76,-14.89,-13.79,-10.28,-7.12,-7.81,-8.23,-2.78,-6.62,-2.54,-6.62,-6.08
-7.10,-5.42,-10.45,-10.59,-3.73,-7.03,-8.20,-7.00,-6.07,-10.38,-10.91,-9.40,-8.57,-6.64,-1.48,-9.21
-12.85,-10.28,-7.12,-7.81,-8.23,-3.20,-6.61,-10.65,-11.35,-10.17,-11.94,-9.70,-9.65,-11.27,-10.52,-10.82
-10.22,-13.05,-14.47,-13.16,-10.09,-5.20,-2.74,-9.80,-11.69,-9.26,-7.00,-3.52,-10.15,-11.18,-12.20,-11.27
-9.65,-12.63,-12.09,-10.55,-3.73,-6.38,-8.16,-3.05,-7.50,-6.36,-10.28,-13.10,-12.78,-6.26,-8.83,-10.30
-3.52,-6.32,-6.08,-6.62,-2.78,-8.23,-7.81,-7.12,-10.28,-13.36,-14.95,-14.95,-13.36,-12.03,-8.23,-7.33
-3.48,-5.70,-9.67,-9.46,-10.83,-5.95,-7.10,-3.96,-7.81,-3.46,-6.62,-6.50,-7.04,-5.89,-2.37,-2.02
-3.45,-10.72,-10.33,-9.91,-7.12,-10.92,-11.93,-11.18,-10.15,-3.46,-8.18,-10.24,-5.98,-10.22,-11.29,-5.23
-7.83,-2.54,-6.62,-6.08,-5.31,-0.90,-5.39,-7.71,-7.25,-8.57,-7.00,-4.69,-9.32,-13.36,-11.76,-8.98
-4.33,-7.00,-8.57,-7.25,-7.71,-5.39,-1.39,-6.19,-8.60,-7.17,-11.94,-11.93,-11.18,-10.83,-5.98,-10.92
-11.93,-11.18,-10.83,-5.98,-10.92,-10.33,-9.67,-5.29,-0.90,-5.31,-6.08,-7.50,-3.11,-7.81,-3.62,-7.03
-8.88,-8.23,-3.20,-7.03,-8.88,-8.23,-2.70,-6.09,-2.98,-5.45,-6.10,-2.78,-8.23,-8.88,-6.84,-1.60
-3.68,-8.11,-8.20,-7.03,-3.20,-8.23,-7.56,-4.91,-2.42,-3.45,-9.32,-13.79,-14.68,-11.68,-6.26,-10.45
-10.38,-5.95,-5.31,-0.14,-1.88,-2.48,NA,NA
>chr1:143535588-143536588
NA,NA,-0.90,-6.78,-6.88,-8.49,-3.46,-6.62,-3.22,-6.61,-11.58,-10.25,-9.67,-4.91,-1.76,-0.56
-5.77,-10.65,-11.35,-9.40,-8.48,-4.48,-10.21,-9.90,-3.14,-2.52,-2.77,-2.47,-6.09,-3.52,-10.55,-12.09
-12.27,-9.67,-5.29,-0.44,-6.36,-6.36,-10.92,-10.42,-10.82,-7.10,-8.49,-3.82,-10.71,-14.68,-16.51,-13.79
-9.32,-4.69,-8.86,-4.14,-11.70,-8.23,-8.30,-3.79,-1.47,-8.01,-9.44,-4.39,-1.76,-0.14,-5.31,-6.08
-6.62,-2.40,-10.59,-10.91,-9.40,-8.48,-4.52,-7.10,-5.95,-10.83,-9.46,-9.91,-6.15,-7.37,-7.65,-5.70
-2.74,-9.32,-12.85,-10.71,-3.82,-8.49,-7.48,-11.70,-11.29,-6.26,-8.83,-9.44,-5.20,-3.48,-7.33,-8.12
-7.00,-3.97,-7.81,-3.11,-6.75,-4.81,-0.90,-5.31,-5.95,-10.81,-12.76,-12.41,-8.86,-4.33,-8.98,-11.76
-13.87,-10.70,-10.70,-13.54,-12.78,-5.23,-7.50,-6.50,-7.10,-4.48,-11.68,-11.93,-10.09,-4.39,-2.56,-2.81
-7.15,-8.81,-3.62,-6.38,-8.60,-6.58,-8.57,-5.89,-3.38,-2.94,-7.33,-8.83,-8.52,-8.42,-8.21,-3.05
-7.83,-2.54,-6.10,-5.45,-3.37,-8.98,-11.76,-14.89,-13.16,-10.81,-6.21,-7.04,-6.64,-1.54,-6.87,-11.61
-9.98,-11.27,-9.65,-9.98,-11.27,-7.66,-8.23,-2.70,-7.00,-8.12,-7.82,-6.21,-10.81,-12.09,-12.63,-9.65
-12.37,-13.87,-11.76,-8.98,-3.12,-2.54,-1.93,-2.13,-1.32,-0.56,-6.87,-8.88,-8.23,-2.70,-7.00,-6.49
-8.93,-7.88,-8.95,-10.43,-9.70,-11.94,-7.48,-8.49,-3.97,-6.32,-6.55,-8.13,-7.37,-6.15,-8.13,-7.37
-6.15,-9.91,-12.27,-12.09,-10.55,-3.73,-7.03,-7.69,-8.95,-10.43,-9.98,-11.34,-7.55,-6.49,-6.78,-1.68
-6.64,-7.04,-6.21,-10.24,-8.18,-3.46,-10.55,-13.16,-14.89,-11.76,-9.02,-6.05,-6.62,-2.40,-10.15,-10.01
-11.61,-6.87,-0.56,-2.62,-7.68,-10.83,-10.65,-6.61,-3.22,-6.50,-0.83,-1.30,-6.96,-8.16,-4.26,-11.68
-11.93,-10.55,-2.40,-6.62,-6.05,-9.02,-10.52,-11.27,-7.14,-7.69,-6.84,-1.60,-3.68,-8.11,-8.20,-6.84
-1.30,-1.30,-6.12,-10.31,-8.51,-3.46,-10.15,-9.46,-9.91,-7.12,-10.28,-13.36,-12.27,-9.67,-5.70,-3.48
-7.87,-7.98,-4.25,-3.85,-7.79,-3.96,-7.34,-5.78,-3.48,-7.11,-7.00,-5.00,-7.40,-4.52,-7.10,-5.95
-10.81,-12.76,-12.78,-5.42,-7.24,-2.47,-2.02,-2.37,-7.68,-10.08,-9.91,-5.20,-2.74,-9.71,-10.21,-4.07
-8.11,-6.43,-7.10,-4.52,-8.48,-6.58,-8.93,-10.45,-12.63,-13.36,-9.32,-2.74,-5.45,-6.10,-2.40,-10.30
-7.38,-1.33,-4.81,-6.10,-2.54,-6.50,-0.83,-1.30,-6.54,-7.44,-3.97,-8.16,-6.38,-3.73,-10.55,-13.16
-16.51,-14.89,-12.63,-9.65,-10.54,-8.13,-1.33,-5.29,-7.65,-7.37,-6.07,-10.81,-13.16,-14.68,-10.71,-3.55
-8.23,-7.56,-5.70,-2.98,-5.54,-0.90,-5.29,-7.65,-7.37,-6.07,-10.24,-8.01,-1.56,-1.56,-8.01,-10.30
-3.52,-6.32,-6.55,-8.13,-7.48,-3.37,-5.20,-9.44,-8.18,-3.46,-10.55,-13.16,-14.68,-9.21,-1.33,-5.39
-7.71,-7.10,-10.82,-11.76,-14.89,-16.51,-13.29,-11.89,-7.55,-3.97,-8.26,-11.61,-9.98,-11.27,-8.06,-7.00
-6.07,-10.38,-10.45,-5.23,-6.75,-4.81,-1.33,-9.16,-9.98,-5.98,-10.24,-8.83,-4.26,-8.16,-6.38,-3.62
-8.04,-5.67,-1.48,-8.13,-9.57,-9.57,-8.92,-1.47,-3.68,-9.59,-9.43,-10.15,-2.40,-6.62,-6.05,-7.37
-7.85,-2.70,-6.09,-2.98,-5.78,-7.71,-7.48,-12.03,-13.36,-12.63,-10.43,-8.30,-7.47,-5.70,-3.37,-8.98
-9.43,-10.83,-6.07,-7.37,-7.65,-5.70,-3.48,-7.40,-3.31,-6.75,-5.45,-2.98,-7.24,-4.52,-7.10,-6.50
-6.75,-0.83,-1.38,-6.36,-6.55,-9.91,-10.25,-11.32,-9.57,-9.96,-6.26,-12.78,-14.47,-13.29,-11.18,-5.77
-1.39,-5.29,-9.67,-12.27,-14.89,-13.29,-10.70,-9.57,-8.13,-0.14,-2.62,-5.33,-7.96,-6.43,-7.10,-4.52
-7.10,-6.21,-10.38,-10.91,-10.22,-10.82,-11.76,-13.87,-12.37,-9.65,-10.01,-9.61,-4.88,-0.44,-6.36,-6.05
-9.02,-9.43,-10.83,-5.95,-6.36,-1.72,-3.36,-10.60,-11.93,-12.20,-11.32,-10.70,-12.85,-10.71,-3.46,-10.30
-7.38,-1.33,-5.29,-9.67,-10.25,-11.32,-11.32,-9.98,-10.43,-8.33,-7.00,-6.07,-10.83,-10.01,-10.43,-10.43
-9.98,-11.27,-7.66,-8.23,-3.55,-9.12,-9.71,-2.74,-5.45,-6.10,-2.40,-10.30,-8.83,-6.26,-12.78,-13.54
-10.70,-11.32,-12.20,-14.95,-13.87,-10.70,-10.70,-13.29,-14.89,-12.63,-10.43,-8.95,-8.95,-10.43,-12.63,-13.36
-10.28,-7.12,-9.91,-10.33,-10.92,-7.12,-9.91,-12.27,-14.89,-13.16,-10.58,-6.08,-3.40,-3.11,-3.14,-10.60
-11.93,-11.93,-11.94,-7.48,-8.49,-3.82,-8.18,-10.30,-3.73,-7.03,-8.88,-7.32,-6.55,-6.32,-2.70,-8.23
-7.81,-6.15,-9.02,-10.52,-11.34,-7.21,-5.96,-4.69,-10.72,-10.33,-9.67,-5.70,-3.37,-6.69,-8.33,-8.33
-7.00,-6.07,-10.83,-11.18,-11.93,-10.72,-4.69,-5.96,-8.07,-6.19,-1.39,-4.88,-9.44,-7.38,-0.14,-1.76
-4.60,-6.10,-2.40,-10.55,-13.16,-14.47,-12.41,-7.68,-3.38,-3.45,-9.32,-13.79,-14.89,-14.95,-14.95,-13.87
-10.70,-11.32,-10.25,-9.91,-6.55,-6.32,-2.70,-7.85,-7.60,-3.12,-2.38,-1.28,-5.31,-5.95,-10.24,-8.83
-6.26,-10.74,-10.65,-5.77,-0.56,-1.76,-4.39,-9.91,-10.91,-10.22,-10.82,-11.76,-14.89,-13.29,-12.37,-7.14
-7.14,-10.51,-10.83,-8.86,-4.69,-9.80,-4.14,-7.68,-3.38,-2.47,-5.54,-0.14,-1.32,-1.03,-1.44,-4.60
-6.10,-2.40,-10.55,-13.16,-16.51,-14.89,-11.76,-9.59,-3.68,-0.94,-6.75,-6.36,-10.28,-13.79,-14.68,-9.21
-0.14,-1.32,-1.44,-4.39,-10.09,-11.93,-10.71,-3.55,-7.85,-7.37,-6.05,-6.36,-0.44,-5.39,-7.71,-6.88
-7.00,-3.52,-10.55,-13.16,-14.89,-12.63,-10.45,-8.93,-7.40,-10.82,-11.76,-12.09,-10.81,-5.98,-10.28,-12.85
-10.71,-3.55,-10.31,-12.27,-14.89,-13.29,-10.70,-10.44,-10.74,-6.26,-11.68,-14.68,-16.51,-13.79,-10.28,-7.07
-8.28,-7.48,-12.03,-13.79,-14.89,-11.76,-10.82,-7.10,-8.28,-6.37,-9.02,-11.76,-12.09,-10.55,-3.52,-7.00
-8.12,-8.30,-3.74,-3.80,-9.90,-9.12,-3.46,-10.55,-13.16,-16.51,-14.47,-12.78,-5.42,-7.10,-6.55,-9.91
-10.33,-11.94,-8.23,-9.33,-8.16,-7.82,-6.21,-10.83,-10.01,-10.43,-8.95,-7.14,-10.51,-10.74,-5.42,-8.12
-6.88,-8.28,-6.37,-9.02,-11.76,-13.87,-11.89,-7.55,-7.40,-8.65,-7.85,-2.70,-6.69,-3.20,-2.98,-3.85
-10.72,-10.42,-10.82,-8.83,-9.33,-9.40,-10.91,-10.38,-5.95,-6.32,-3.52,-10.55,-12.09,-12.63,-10.43,-8.95
-8.95,-8.95,-7.14,-10.51,-10.83,-8.15,-1.54,-6.87,-7.69,-7.14,-11.27,-12.20,-14.95,-14.89,-16.51,-16.51
-16.51,-13.29,-10.70,-11.32,-9.98,-11.61,-8.26,-3.97,-8.16,-8.16,-6.07,-12.78,-13.10,-12.03,-10.17,-11.35
-10.44,-10.70,-13.29,-14.47,-13.05,-10.17,-12.03,-13.79,-14.89,-14.95,-14.95,-13.87,-12.37,-9.65,-10.01,-10.83
-6.07,-7.37,-8.13,-7.12,-10.28,-12.85,-11.68,-4.26,-8.21,-8.06,-8.23,-3.20,-6.61,-11.18,-13.29,-14.47
-13.05,-10.22,-10.82,-9.43,-10.15,-3.73,-6.61,-11.18,-13.29,-16.51,-14.89,-12.63,-10.45,-8.21,-3.97,-8.10
-11.18,-13.29,-16.51,-14.89,-14.95,-14.95,-14.89,-13.16,-10.81,-5.95,-7.10,-5.42,-12.78,-13.54,-10.70,-10.70
-13.87,-12.63,-10.43,-10.43,-9.98,-11.32,-9.57,-8.92,-1.56,-1.30,-6.12,-11.18,-13.54,-13.05,-9.26,-7.34
-1.38,-0.83,-6.50,-3.06,-7.00,-6.49,-8.93,-7.88,-8.95,-8.95,-8.95,-8.95,-7.14,-12.37,-13.87,-12.63
-9.65,-10.54,-8.92,-1.56,-0.83,-6.75,NA,NA
>chr1:145104039-145105039
NA,NA,-7.00,-6.15,-7.81,-7.81,-6.15,-9.02,-11.76,-13.87,-10.70,-9.57,-9.96,-4.48,-8.48,-8.16
-7.82,-6.21,-10.81,-12.09,-12.63,-10.45,-8.93,-6.49,-8.12,-4.20,-7.55,-10.83,-11.35,-9.26,-7.00,-3.52
-10.15,-9.43,-9.59,-3.12,-2.38,-1.28,-5.31,-6.55,-7.32,-7.66,-12.37,-13.29,-16.51,-16.51,-14.89,-12.63
-9.65,-11.27,-9.98,-9.65,-11.27,-12.20,-14.95,-14.89,-16.51,-13.29,-10.70,-10.70,-13.29,-16.51,-14.68,-11.68
-4.26,-7.55,-11.89,-12.85,-10.71,-3.55,-10.31,-10.25,-11.34,-7.55,-4.26,-9.96,-9.57,-10.70,-13.29,-16.51
-14.89,-11.76,-10.82,-10.22,-11.69,-11.70,-7.48,-8.49,-3.82,-10.71,-14.68,-13.79,-9.32,-3.45,-2.42,-4.60
-5.75,-0.44,-4.81,-6.07,-0.94,-3.36,-10.75,-11.29,-6.26,-8.83,-10.30,-2.40,-6.62,-3.06,-6.09,-3.34
-2.76,-0.53,-6.50,-3.22,-6.61,-11.58,-12.20,-11.18,-10.15,-3.73,-6.38,-8.60,-7.17,-12.03,-13.79,-14.89
-11.76,-8.98,-3.37,-5.78,-7.71,-7.10,-8.65,-7.85,-3.55,-9.12,-10.72,-10.17,-11.69,-9.80,-4.69,-8.86
-12.41,-14.47,-16.51,-16.51,-13.16,-10.81,-5.95,-6.36,-1.72,-3.68,-9.43,-9.43,-3.68,-1.47,-8.92,-10.31
-7.55,-6.49,-8.12,-4.20,-7.55,-11.34,-12.20,-14.95,-13.87,-10.70,-10.44,-10.83,-8.15,-1.68,-6.78,-9.26
-11.35,-10.44,-10.44,-11.35,-10.22,-10.15,-10.15,-8.83,-9.33,-7.25,-8.49,-3.62,-7.03,-8.20,-8.11,-3.68
-1.72,-7.34,-8.12,-8.30,-3.41,-2.52,-2.77,-2.37,-7.48,-8.13,-6.15,-9.26,-9.43,-3.73,-3.80,-10.60
-9.70,-9.65,-11.27,-9.98,-11.61,-7.03,-3.20,-8.23,-7.66,-10.51,-10.74,-6.26,-8.83,-10.30,-3.46,-9.12
-9.90,-3.36,-1.47,-10.58,-12.85,-11.18,-5.77,-1.39,-5.39,-7.34,-3.96,-8.12,-6.88,-8.49,-3.82,-9.12
-9.71,-2.74,-5.45,-6.07,-0.53,-2.76,-3.34,-6.09,-2.70,-8.23,-8.30,-8.33,-8.52,-8.83,-9.33,-6.58
-8.60,-6.19,-1.54,-8.15,-10.83,-10.65,-8.10,-3.97,-8.16,-8.12,-5.01,-2.62,-0.14,-9.16,-9.90,-3.36
-0.94,-6.75,-6.36,-10.28,-13.10,-13.05,-10.22,-10.82,-11.76,-12.09,-10.09,-4.88,-1.39,-5.77,-10.65,-11.35
-9.26,-8.12,-4.52,-8.48,-6.58,-7.55,-10.83,-10.74,-6.26,-11.68,-12.85,-10.28,-6.36,-6.75,-0.94,-3.60
-6.76,-1.38,-0.83,-6.75,-6.50,-7.82,-8.83,-8.52,-8.06,-10.51,-10.74,-6.26,-8.83,-10.30,-2.40,-6.62
-3.22,-6.61,-10.31,-8.92,-1.55,-2.34,-0.70,-6.36,-6.08,-7.10,-5.42,-12.78,-12.76,-10.09,-4.88,-0.44
-6.38,-3.22,-7.03,-7.69,-7.14,-12.37,-12.85,-11.68,-4.26,-8.16,-8.16,-4.24,-7.10,-6.21,-10.81,-13.16
-14.89,-12.63,-9.65,-12.37,-13.54,-13.05,-10.22,-8.52,-8.20,-6.87,-1.39,-4.81,-5.75,-0.88,-8.15,-12.41
-13.10,-10.28,-6.36,-6.62,-2.54,-6.38,-0.44,-5.29,-9.67,-10.33,-11.94,-8.23,-7.82,-6.50,-6.36,-0.03
-1.76,-4.39,-9.61,-9.46,-9.67,-4.49,-3.36,-8.46,-9.43,-8.16,-9.33,-6.58,-8.93,-10.45,-9.98,-11.34
-7.55,-4.26,-9.96,-10.31,-6.12,-1.60,-3.68,-7.60,-7.85,-3.55,-9.12,-10.72,-7.48,-8.49,-3.97,-6.32
-6.43,-8.28,-7.25,-9.33,-8.16,-9.33,-8.83,-10.15,-9.01,-2.37,-2.42,-4.39,-9.44,-7.38,-0.14,-2.62
-5.33,-7.96,-7.07,-10.92,-9.70,-9.65,-11.27,-12.20,-12.20,-11.27,-9.65,-9.98,-11.58,-8.10,-6.07,-10.74
-10.51,-9.65,-9.98,-11.27,-9.65,-9.98,-11.27,-9.65,-12.63,-14.89,-13.79,-10.28,-5.98,-10.81,-13.16,-16.51
-16.51,-14.68,-10.71,-3.46,-10.55,-13.16,-14.89,-14.95,-12.20,-11.27,-7.14,-7.14,-12.37,-13.29,-14.68,-10.71
-3.55,-8.23,-7.66,-10.54,-8.51,-3.22,-6.50,-0.94,-3.68,-7.60,-7.85,-3.55,-8.51,-9.57,-11.32,-10.25
-9.91,-6.55,-7.10,-4.52,-7.40,-5.00,-8.86,-10.83,-10.51,-7.14,-7.14,-12.37,-13.54,-13.15,-9.62,-6.85
-7.63,-8.06,-8.93,-6.49,-7.34,-1.38,-1.38,-6.36,-6.55,-7.32,-8.88,-7.03,-3.22,-6.38,-0.44,-5.39
-7.34,-3.11,-7.50,-6.36,-10.28,-12.85,-9.21,-1.33,-4.88,-9.91,-10.91,-10.22,-10.82,-10.52,-11.27,-9.65
-9.70,-10.72,-2.74,-5.70,-9.67,-12.27,-14.89,-13.29,-10.70,-10.70,-13.87,-14.95,-12.20,-11.27,-7.66,-8.23
-3.20,-6.38,-8.60,-7.17,-12.03,-13.36,-12.63,-9.65,-11.27,-12.20,-11.93,-10.72,-4.69,-5.96,-8.36,-10.45
-12.63,-13.87,-10.70,-11.32,-10.52,-10.82,-10.22,-13.05,-13.54,-10.70,-11.32,-9.98,-10.45,-8.93,-7.40,-10.15
-9.43,-3.12,-2.98,-3.85,-9.71,-10.21,-6.26,-12.78,-13.10,-10.28,-5.98,-10.24,-8.01,-1.56,-1.38,-6.36
-6.43,-8.28,-7.48,-12.03,-13.79,-14.89,-11.76,-8.98,-2.37,-2.42,-4.39,-9.44,-7.38,-1.33,-5.29,-9.67
-10.25,-11.32,-10.70,-13.29,-16.51,-14.68,-9.21,-1.33,-4.88,-10.09,-13.16,-14.68,-10.71,-3.22,-7.83,-3.05
-8.16,-8.00,-7.17,-10.72,-9.12,-3.22,-6.50,-0.94,-3.68,-7.60,-8.13,-6.55,-6.32,-3.06,-6.38,-0.44
-4.88,-10.09,-13.16,-14.89,-12.63,-9.65,-12.37,-13.29,-16.51,-14.47,-13.15,-10.04,-3.36,-4.49,-9.67,-10.25
-11.58,-8.10,-6.07,-10.74,-10.44,-10.70,-13.87,-12.63,-9.65,-11.27,-10.25,-10.31,-3.55,-10.71,-12.85,-10.88
-3.36,-1.60,-6.84,-11.61,-12.63,-14.89,-13.29,-11.18,-5.77,-0.56,-1.76,-5.28,-7.34,-4.07,-9.96,-10.31
-6.61,-3.20,-8.23,-8.88,-8.26,-3.97,-7.55,-10.31,-8.51,-3.55,-8.23,-7.66,-10.51,-10.74,-6.26,-9.96
-10.31,-5.77,-1.23,-2.20,-2.54,-3.34,-5.54,-0.14,-1.76,-4.60,-5.75,-0.44,-4.88,-9.44,-8.01,-1.56
-1.38,-6.76,-3.60,-1.60,-6.84,-8.20,-8.52,-10.22,-13.05,-13.54,-11.89,-7.55,-4.26,-11.68,-14.68,-13.29
-10.70,-10.70,-13.29,-16.51,-16.51,-14.47,-13.05,-10.17,-12.03,-13.79,-14.47,-13.05,-10.17,-12.03,-13.79,-16.51
-14.89,-14.95,-11.18,-10.15,-2.40,-6.62,-3.22,-6.38,-8.07,-5.43,-1.54,-6.87,-7.69,-7.14,-12.37,-13.29
-14.68,-10.71,-3.82,-8.49,-7.48,-10.72,-10.21,-4.26,-7.55,-11.89,-13.29,-16.51,-14.68,-11.68,-4.26,-8.16
-8.00,-7.40,-8.65,-8.13,-7.12,-10.28,-13.79,-14.47,-13.05,-10.17,-12.03,-13.79,-16.51,-14.89,-12.63,-9.65
-12.37,-13.29,-14.47,-12.41,-7.68,-2.62,-0.56,-6.51,-6.51,-1.23,-2.38,-3.14,-10.60,-11.93,-11.93,-10.72
-3.85,-2.76,-1.22,-6.12,-10.31,-8.51,-3.46,-10.55,-13.16,-14.89,-11.76,-10.82,-10.22,-11.69,-9.80,-2.74
-5.78,-7.71,-7.10,-10.82,-10.52,-11.27,-8.06,-8.52,-10.22,-13.05,-14.47,-13.29,-12.37,-8.06,-7.00,-6.15
-8.13,-8.65,-7.40,-8.93,-10.45,-9.98,-11.32,-11.32,-12.20,-14.95,-14.89,-16.51,-13.29,-12.37,-7.14,-7.14
-11.27,-9.98,-10.43,-8.30,-8.23,-2.70,-6.32,-5.95,-10.81,-12.09,-12.63,-10.43,-10.43,-12.63,-14.89,-13.16
-10.55,-3.73,-6.98,-6.98,-3.73,-10.59,-10.45,-5.23,-7.83,-3.22,-6.61,-11.58,-12.20,-14.95,-14.89,-13.16
-10.81,-5.98,-10.22,-11.69,-9.40,-8.57,-7.00,-4.69,-9.32,-13.79,-16.51,-14.89,-12.63,-11.61,-8.26,-3.90
-8.11,-6.82,-7.10,-3.31,-7.50,-6.50,-7.10,-4.48,-9.96,-9.57,-11.32,-9.98,-10.43,-8.30,-8.23,-3.20
-6.98,-7.44,-3.97,-8.21,-8.06,-7.47,-5.29,-0.44,-6.36,-6.05,-9.02,-11.76,-14.89,-13.16,-10.81,-6.21
-7.04,-7.00,-4.33,-9.01,-9.01,-4.33,-8.86,-12.41,-13.54,-11.18,-6.61,-3.22,-6.62,-2.40,-10.59,-10.08
-8.86,-4.69,-9.71,-9.12,-3.82,-8.04,-5.67,-1.54,-6.51,-6.51,-1.39,-4.88,-10.09,-11.93,-11.68,-6.26
-10.45,-10.59,-2.40,-6.62,-6.05,-9.26,NA,NA
>chr1:148231829-148232829
NA,NA,-8.98,-4.33,-5.96,-8.07,-6.96,-1.60,-3.60,-6.69,-3.97,-8.49,-7.25,-8.48,-4.52,-8.12
-9.26,-11.69,-10.22,-7.12,-7.32,-8.06,-8.21,-3.97,-8.26,-11.61,-9.70,-10.92,-7.12,-7.32,-8.06,-8.36
-5.96,-5.00,-7.33,-8.12,-6.78,-0.90,-4.88,-10.09,-12.09,-14.95,-11.93,-10.92,-7.07,-8.11,-3.11,-7.50
-6.05,-9.26,-9.01,-3.37,-5.70,-7.47,-8.30,-8.95,-7.69,-6.87,-1.23,-2.20,-2.20,-0.70,-5.75,-5.45
-2.74,-9.71,-9.12,-3.46,-10.15,-10.01,-11.61,-6.87,-1.23,-2.34,-1.20,-6.36,-6.43,-7.96,-5.67,-1.48
-9.16,-10.72,-7.48,-7.71,-5.28,-1.44,-2.02,-2.94,-7.33,-8.12,-7.00,-3.97,-8.49,-7.48,-11.94,-9.70
-10.43,-10.43,-10.01,-9.61,-5.20,-2.74,-9.80,-11.29,-6.07,-8.26,-7.69,-7.88,-9.05,-6.48,-6.66,-10.58
-12.09,-12.63,-9.65,-12.37,-13.87,-11.76,-9.02,-6.05,-7.50,-3.11,-8.11,-6.43,-5.31,-0.90,-4.81,-6.75
-5.23,-10.45,-9.91,-5.20,-2.74,-9.71,-9.12,-3.82,-8.49,-7.25,-8.48,-3.31,-7.50,-6.50,-7.82,-8.12
-8.12,-4.52,-8.48,-6.58,-8.60,-6.38,-3.73,-10.30,-8.01,-1.55,-3.04,-3.40,-7.15,-8.32,-7.37,-6.07
-10.83,-11.18,-11.18,-10.83,-6.07,-9.26,-9.26,-6.07,-10.81,-11.93,-11.68,-4.26,-8.16,-6.38,-3.62,-7.81
-3.96,-7.79,-3.60,-1.47,-8.92,-9.57,-10.44,-10.74,-5.23,-7.50,-6.36,-9.98,-9.12,-3.82,-8.04,-6.17
-4.44,-5.87,-1.72,-3.79,-8.40,-7.95,-6.61,-8.25,-7.48,-10.72,-9.12,-3.22,-6.38,-0.88,-8.15,-4.14
-11.70,-10.17,-11.35,-10.51,-9.65,-12.63,-13.87,-11.18,-5.77,-1.39,-5.29,-9.67,-10.25,-11.32,-10.70,-12.85
-9.21,-0.14,-1.88,-1.93,-2.20,-0.70,-6.36,-6.08,-7.10,-4.20,-7.55,-10.31,-8.13,-1.50,-2.38,-3.14
-10.60,-11.93,-14.95,-13.87,-10.70,-11.32,-12.20,-11.93,-10.92,-6.36,-6.36,-0.70,-2.34,-1.22,-6.54,-7.44
-6.07,-12.78,-13.54,-10.70,-11.32,-12.20,-14.95,-14.89,-13.16,-10.55,-3.73,-6.38,-8.16,-4.26,-11.68,-12.85
-10.70,-11.32,-10.52,-9.02,-6.07,-10.38,-10.91,-10.22,-10.15,-9.26,-6.05,-6.62,-2.54,-6.62,-2.40,-10.55
-12.76,-12.41,-7.68,-3.38,-2.37,-8.98,-11.76,-14.89,-13.16,-10.55,-3.46,-10.71,-11.93,-10.55,-3.46,-8.18
-10.30,-3.46,-8.51,-9.57,-11.32,-10.25,-10.31,-3.20,-6.38,-8.07,-5.43,-1.48,-9.21,-12.85,-10.70,-11.32
-10.25,-10.31,-2.78,-6.10,-5.45,-2.74,-10.72,-11.93,-12.20,-11.32,-10.70,-13.87,-11.76,-10.82,-7.40,-8.00
-8.00,-7.17,-12.03,-13.36,-14.95,-12.20,-11.27,-9.65,-9.98,-11.32,-10.70,-13.87,-14.95,-14.95,-13.36,-12.03
-7.17,-7.55,-11.89,-13.29,-16.51,-14.47,-12.78,-6.07,-8.10,-11.18,-13.87,-12.63,-9.65,-12.37,-13.29,-14.47
-13.05,-9.40,-8.48,-3.31,-7.83,-3.06,-6.32,-5.95,-10.83,-11.18,-11.18,-10.15,-3.46,-8.51,-10.31,-8.10
-4.24,-8.48,-9.40,-11.69,-10.22,-6.36,-6.36,-0.44,-4.88,-10.09,-13.16,-16.51,-16.51,-16.51,-14.89,-12.63
-10.45,-8.36,-5.43,-1.48,-9.16,-9.90,-3.80,-3.68,-6.69,-3.52,-10.55,-12.09,-14.95,-11.18,-10.15,-3.46
-8.51,-9.57,-11.32,-9.98,-10.43,-8.95,-7.14,-12.37,-13.29,-16.51,-14.47,-13.05,-10.17,-12.03,-12.85,-10.58
-1.56,-1.30,-6.12,-11.58,-9.98,-9.65,-10.54,-9.96,-6.26,-11.29,-10.75,-3.14,-2.98,-3.85,-9.71,-9.12
-3.46,-10.55,-13.16,-16.51,-14.47,-13.05,-10.22,-8.52,-8.42,-8.93,-7.17,-12.03,-13.36,-12.63,-9.65,-11.27
-12.20,-12.20,-11.27,-9.65,-12.63,-14.89,-13.79,-12.03,-7.17,-7.55,-11.89,-12.85,-10.71,-3.46,-10.15,-11.18
-11.93,-11.94,-8.23,-7.82,-6.82,-8.28,-7.10,-8.52,-8.42,-8.93,-7.17,-11.94,-9.70,-10.43,-10.43,-12.63
-13.36,-9.32,-4.69,-8.86,-12.41,-14.47,-13.79,-12.03,-7.48,-8.49,-3.62,-7.03,-11.61,-9.98,-11.32,-10.44
-11.35,-10.22,-8.52,-8.42,-8.36,-5.01,-2.62,-0.14,-8.13,-9.57,-11.32,-12.20,-12.20,-11.58,-6.12,-1.60
-3.36,-10.60,-9.70,-10.43,-10.43,-9.70,-10.60,-3.36,-1.47,-8.92,-9.57,-10.70,-13.87,-12.27,-10.31,-3.55
-9.12,-9.90,-3.80,-3.74,-8.30,-8.23,-12.03,-12.85,-11.68,-6.26,-12.78,-12.76,-10.55,-3.46,-10.71,-12.85
-10.70,-11.32,-9.98,-9.65,-12.37,-13.29,-16.51,-14.47,-13.05,-10.22,-10.82,-11.76,-13.87,-11.89,-7.55,-4.26
-11.68,-12.85,-12.37,-8.06,-8.52,-8.83,-7.82,-6.82,-8.11,-3.90,-8.26,-8.20,-8.52,-7.40,-8.60,-8.16
-6.07,-10.74,-10.51,-9.65,-12.63,-13.36,-12.03,-7.17,-8.93,-10.45,-9.70,-10.72,-4.69,-8.86,-10.08,-10.38
-5.98,-10.92,-9.70,-9.65,-10.54,-8.51,-3.46,-10.15,-11.18,-14.95,-13.36,-12.03,-7.48,-7.71,-5.39,-0.44
-5.75,-4.60,-1.76,-0.14,-7.38,-10.30,-3.73,-6.38,-8.07,-5.43,-1.68,-5.31,-5.95,-10.83,-10.01,-10.43
-8.95,-8.95,-10.43,-9.98,-11.34,-7.55,-3.97,-8.10,-11.58,-12.20,-12.20,-11.58,-6.61,-3.73,-10.55,-12.09
-14.95,-14.95,-14.89,-16.51,-16.51,-16.51,-16.51,-16.51,-16.51,-16.51,-16.51,-16.51,-16.51,-16.51,-16.51,-13.79
-10.28,-6.36,-6.62,-2.78,-7.85,-7.48,-3.37,-5.45,-6.75,-3.11,-7.81,-3.82,-9.12,-9.90,-3.36,-0.94
-6.50,-3.06,-7.00,-9.26,-11.69,-10.75,-3.14,-2.52,-2.77,-2.47,-5.54,-1.28,-2.34,-1.20,-5.87,-2.98
-5.45,-6.75,-3.31,-7.68,-3.74,-3.80,-10.60,-10.42,-8.98,-3.12,-2.98,-3.63,-7.98,-8.08,-6.53,-7.81
-8.23,-2.78,-6.62,-6.36,-10.22,-11.29,-5.23,-7.50,-6.50,-7.10,-4.52,-7.79,-3.68,-3.80,-10.75,-4.14
-8.15,-0.88,-6.38,-2.54,-6.62,-6.36,-10.92,-10.33,-10.31,-3.55,-9.12,-9.71,-3.45,-2.77,-2.48,-0.53
-6.75,-6.36,-9.98,-8.63,-1.47,-3.79,-7.68,-4.48,-8.83,-10.30,-2.40,-6.10,-4.60,-2.42,-2.94,-7.11
-6.64,-0.88,-6.36,-6.08,-6.36,-1.20,-2.34,-0.70,-5.75,-4.60,-2.42,-2.47,-5.54,-1.68,-5.43,-8.07
-6.96,-1.30,-1.38,-5.87,-2.47,-2.42,-4.91,-9.67,-10.25,-11.34,-7.55,-6.49,-6.78,-1.28,-2.38,-3.41
-7.89,-5.89,-3.38,-2.94,-7.11,-7.00,-4.33,-7.48,-8.13,-6.15,-9.26,-9.43,-3.68,-1.60,-6.54,-6.51
-1.23,-2.34,-1.22,-6.96,-8.16,-3.97,-8.26,-11.61,-12.63,-13.36,-12.03,-7.17,-8.93,-10.45,-12.63,-14.89
-16.51,-13.29,-12.37,-7.14,-7.69,-7.03,-3.22,-6.62,-3.46,-8.81,-7.15,-2.81,-1.95,-2.37,-7.68,-12.41
-12.76,-10.81,-6.21,-7.04,-7.00,-4.33,-9.01,-10.15,-10.22,-11.69,-9.80,-3.85,-2.54,-2.20,-1.28,-5.54
-3.34,-2.76,-1.20,-5.87,-4.44,-6.17,-8.04,-3.82,-8.51,-9.57,-10.70,-13.54,-12.78,-5.23,-6.75,-4.81
-0.90,-5.31,-6.43,-7.96,-5.67,-0.88,-6.36,-6.08,-5.31,-1.68,-6.64,-7.04,-6.53,-7.81,-8.23,-2.70
-6.69,-3.20,-3.11,-3.58,-3.58,-2.72,-2.20,-0.70,-6.36,-6.08,-6.36,-1.20,-2.34,-1.50,-9.21,-11.93
-10.81,-5.98,-10.28,-13.79,-14.89,-11.76,-9.59,-3.68,-1.72,-5.87,-2.47,-2.42,-4.91,-9.67,-10.25,-11.34
-7.55,-6.49,-6.78,-1.28,-2.38,-3.12,-7.60,-8.13,-6.55,-6.36,-1.20,-2.76,-4.03,-7.11,-6.64,-1.48
-9.16,-9.90,-3.14,-2.52,-2.77,-2.47,-5.87,-1.20,-2.76,-3.34,-5.54,-0.90,-4.88,-9.44,-8.18,-3.46
-10.15,-9.46,-9.91,-7.12,-10.92,-11.93,-14.95,-14.89,-16.51,-16.51,-13.29,-10.70,-11.32,-9.98,-9.65,-12.37
-13.29,-16.51,-16.51,-14.89,-14.95,-14.95,-13.87,-12.37,-7.14,-7.69,-6.84,-1.30,-1.38,-7.34,-8.12,-8.30
-3.79,-1.60,-6.96,-8.60,-7.17,-12.03,NA,NA
>chr1:148662297-148663297
NA,NA,-9.65,-10.01,-9.61,-5.20,-2.98,-7.24,-3.96,-7.81,-3.62,-7.03,-7.69,-8.95,-10.43,-12.63
-13.87,-12.37,-7.14,-8.95,-8.30,-7.32,-6.53,-7.10,-4.52,-7.10,-6.08,-7.50,-3.05,-7.55,-11.89,-13.87
-12.63,-10.45,-8.93,-7.40,-8.52,-8.20,-7.03,-3.73,-10.55,-12.09,-11.76,-10.82,-8.83,-7.33,-3.48,-5.70
-7.47,-7.66,-12.37,-13.87,-12.63,-10.45,-8.93,-6.49,-7.34,-1.38,-1.38,-7.34,-6.49,-8.60,-8.16,-6.07
-10.74,-10.83,-7.55,-6.49,-7.00,-2.70,-8.23,-8.06,-8.93,-7.17,-12.03,-13.36,-12.63,-10.43,-8.95,-7.69
-7.03,-3.20,-8.23,-8.30,-8.95,-7.69,-6.84,-1.22,-2.34,-1.28,-6.78,-9.26,-11.35,-10.44,-10.70,-13.87
-12.27,-10.31,-3.20,-7.03,-7.69,-8.95,-8.30,-8.23,-3.20,-7.03,-8.88,-7.47,-4.91,-2.42,-2.37,-6.69
-8.33,-8.95,-7.14,-10.51,-11.35,-10.22,-8.52,-8.33,-8.95,-8.95,-8.95,-7.88,-8.93,-7.40,-10.15,-10.15
-10.22,-11.35,-10.51,-7.14,-8.95,-8.33,-8.52,-8.83,-9.33,-8.16,-9.33,-8.16,-9.33,-9.40,-13.05,-13.54
-12.37,-7.14,-8.95,-8.95,-8.95,-8.95,-8.95,-8.95,-8.95,-8.33,-8.52,-10.22,-13.05,-13.54,-12.37,-8.06
-8.52,-7.10,-8.28,-6.37,-9.02,-10.52,-11.32,-10.70,-12.85,-10.71,-3.22,-6.50,-0.83,-0.83,-6.07,-4.60
-1.76,-0.14,-8.13,-9.57,-11.32,-9.98,-10.43,-10.43,-12.63,-14.89,-16.51,-13.16,-10.55,-3.46,-10.71,-14.68
-13.29,-12.37,-9.65,-12.63,-12.09,-10.09,-4.39,-2.42,-2.37,-6.69,-8.06,-12.37,-13.29,-14.89,-14.95,-14.95
-13.87,-11.18,-5.77,-1.54,-5.67,-8.09,-6.68,-6.72,-6.78,-0.83,-1.56,-8.63,-9.98,-5.98,-10.83,-11.18
-14.95,-14.89,-13.79,-10.88,-3.36,-1.47,-8.63,-10.72,-7.17,-8.93,-7.88,-7.14,-12.37,-13.54,-13.05,-10.17
-10.72,-10.21,-4.26,-7.55,-11.89,-13.29,-16.51,-14.89,-14.95,-14.95,-13.87,-12.37,-7.14,-7.88,-8.21,-3.97
-7.44,-7.44,-6.07,-12.78,-14.47,-13.29,-10.70,-11.32,-9.98,-10.45,-8.21,-4.20,-7.10,-6.55,-8.13,-8.65
-10.22,-13.05,-13.54,-11.18,-6.61,-3.62,-8.49,-7.10,-10.82,-10.42,-11.94,-7.17,-8.93,-8.06,-8.23,-3.55
-8.51,-10.54,-9.65,-12.63,-14.89,-13.29,-11.18,-8.10,-4.24,-7.68,-3.79,-1.72,-6.36,-5.95,-10.83,-10.01
-10.43,-10.43,-12.63,-14.89,-13.16,-10.81,-6.21,-7.82,-8.23,-11.94,-11.93,-12.20,-11.27,-9.65,-9.98,-11.27
-7.14,-7.14,-12.37,-13.87,-12.63,-10.43,-8.30,-7.32,-6.15,-7.37,-7.85,-3.20,-6.61,-11.58,-9.98,-9.65
-11.27,-9.98,-9.65,-11.27,-9.98,-9.65,-11.27,-10.52,-10.82,-7.40,-8.00,-8.12,-5.43,-1.68,-5.31,-6.55
-7.32,-7.66,-12.37,-13.29,-16.51,-14.89,-12.63,-10.43,-10.43,-12.63,-13.87,-10.70,-10.70,-13.29,-14.89,-14.95
-14.95,-14.89,-13.29,-11.89,-7.21,-5.43,-1.48,-9.21,-12.85,-10.28,-5.98,-10.83,-11.18,-12.20,-11.27,-9.65
-12.63,-14.89,-13.29,-12.37,-9.65,-9.70,-11.94,-10.17,-11.69,-10.22,-5.98,-10.83,-11.18,-12.20,-11.32,-10.70
-13.29,-14.89,-14.95,-11.18,-9.61,-4.88,-1.33,-9.21,-12.85,-10.70,-11.32,-9.98,-10.43,-8.33,-7.00,-6.15
-7.32,-8.88,-8.26,-3.90,-8.11,-7.07,-10.92,-11.93,-14.95,-12.09,-10.55,-3.52,-7.00,-9.26,-13.05,-14.47
-13.29,-12.37,-8.06,-8.11,-3.68,-1.47,-10.58,-11.93,-10.55,-2.40,-6.62,-3.22,-7.03,-8.20,-8.11,-3.73
-3.73,-8.11,-8.33,-8.33,-8.11,-3.73,-3.80,-10.88,-13.36,-14.95,-12.20,-11.32,-11.32,-10.52,-10.82,-7.40
-8.93,-8.06,-7.47,-5.70,-3.48,-7.40,-4.48,-8.83,-10.30,-2.40,-6.62,-3.06,-7.00,-6.88,-8.49,-3.46
-6.62,-3.22,-7.03,-8.20,-8.52,-7.40,-8.60,-8.16,-3.97,-7.55,-10.83,-11.35,-10.22,-8.52,-8.33,-8.33
-7.00,-6.07,-10.81,-13.16,-14.89,-12.27,-9.91,-6.55,-5.31,-1.28,-2.20,-2.20,-0.70,-6.38,-2.54,-6.62
-3.22,-8.18,-10.30,-3.46,-8.18,-10.30,-3.73,-6.61,-11.58,-10.52,-8.98,-3.37,-5.78,-7.71,-7.10,-8.52
-8.42,-8.93,-6.58,-9.33,-8.83,-10.15,-10.15,-10.22,-13.05,-13.10,-10.88,-3.80,-3.73,-8.11,-8.33,-8.95
-7.69,-7.03,-3.73,-10.15,-10.01,-10.43,-8.30,-7.32,-6.55,-6.32,-3.97,-8.04,-5.33,-2.62,-0.14,-9.21
-12.85,-12.37,-7.14,-7.69,-6.84,-1.60,-3.68,-9.59,-11.76,-13.87,-10.70,-10.70,-13.29,-14.47,-12.41,-8.15
-1.48,-9.21,-12.85,-10.70,-10.70,-12.85,-10.71,-3.82,-8.49,-7.10,-10.15,-9.26,-6.07,-10.83,-10.01,-10.43
-10.43,-9.70,-10.60,-3.14,-2.38,-1.50,-9.21,-14.68,-13.29,-10.70,-10.44,-11.35,-10.17,-12.03,-13.10,-13.05
-10.22,-8.52,-8.33,-10.43,-12.63,-14.89,-13.29,-11.18,-6.12,-1.60,-3.68,-9.43,-10.15,-7.40,-8.00,-8.16
-4.20,-7.10,-6.08,-6.62,-2.40,-10.15,-9.46,-9.67,-4.91,-1.44,-1.32,-0.56,-6.87,-11.61,-12.63,-13.87
-12.37,-9.65,-12.63,-14.89,-16.51,-13.29,-10.70,-11.32,-12.20,-14.95,-13.36,-9.32,-3.45,-2.77,-2.48,-1.22
-6.12,-11.58,-10.25,-9.91,-7.12,-10.92,-9.70,-10.45,-9.05,-6.48,-6.85,-9.51,-10.25,-11.27,-9.65,-9.98
-11.32,-11.32,-9.98,-10.43,-10.43,-9.98,-11.34,-7.55,-4.20,-7.24,-2.98,-5.70,-9.67,-10.25,-11.34,-7.21
-5.96,-4.69,-9.32,-13.36,-14.95,-14.95,-13.36,-9.32,-2.74,-5.20,-10.09,-12.76,-13.05,-9.40,-9.33,-8.16
-8.48,-4.48,-11.68,-11.93,-10.81,-6.07,-7.37,-7.65,-4.91,-2.56,-2.92,-6.08,-9.80,-7.38,-1.48,-6.64
-7.11,-3.48,-5.70,-7.47,-8.30,-10.43,-12.63,-13.36,-12.03,-10.17,-13.05,-14.47,-16.51,-16.51,-16.51,-16.51
-16.51,-16.51,-16.51,-16.51,-16.51,-16.51,-16.51,-16.51,-13.79,-10.88,-3.14,-2.98,-3.85,-10.72,-11.93,-14.95
-12.09,-10.55,-3.46,-9.12,-10.72,-7.48,-8.49,-3.82,-8.51,-10.31,-7.55,-4.20,-8.12,-9.26,-13.05,-12.76
-10.81,-5.98,-10.28,-13.36,-12.63,-10.43,-10.43,-9.70,-11.94,-10.17,-11.69,-9.80,-2.74,-5.70,-7.47,-8.30
-10.43,-9.98,-11.27,-9.65,-12.63,-13.36,-12.03,-7.17,-8.93,-10.45,-12.63,-14.89,-13.29,-12.37,-9.65,-12.63
-13.36,-9.32,-3.85,-2.98,-3.12,-9.59,-11.76,-14.89,-13.29,-11.18,-8.10,-3.97,-8.21,-8.06,-7.32,-7.12
-10.22,-11.69,-10.22,-10.82,-11.76,-13.36,-12.03,-7.17,-7.55,-11.34,-12.20,-11.93,-10.92,-6.36,-6.36,-0.88
-5.43,-8.12,-8.16,-3.05,-7.83,-3.22,-6.38,-8.60,-7.40,-8.52,-8.33,-10.43,-12.63,-14.89,-16.51,-16.51
-13.16,-10.81,-6.07,-7.37,-8.13,-7.12,-10.92,-9.70,-10.43,-8.30,-8.23,-2.70,-6.09,-4.44,-7.00,-7.11
-2.94,-3.38,-7.68,-12.41,-12.76,-10.81,-6.07,-7.00,-8.20,-8.26,-6.07,-10.74,-10.83,-7.55,-4.20,-7.79
-3.60,-1.60,-6.84,-7.69,-8.95,-10.43,-9.70,-10.72,-2.74,-5.70,-9.67,-12.27,-13.36,-12.03,-7.17,-8.60
-8.16,-3.97,-8.16,-6.38,-3.62,-8.49,-7.10,-10.82,-10.42,-10.92,-7.07,-8.28,-7.48,-12.03,-13.79,-16.51
-14.89,-14.95,-12.20,-11.27,-9.65,-10.01,-9.61,-4.88,-0.90,-6.78,-6.49,-8.93,-8.42,-8.52,-10.22,-13.05
-14.47,-13.29,-12.37,-7.14,-7.69,-6.84,-1.30,-1.38,-7.34,-6.49,-8.93,-8.42,-7.00,-6.07,-10.24,-7.38
-1.33,-4.88,-10.09,-12.76,-12.78,-6.07,-8.10,-11.58,-9.98,-10.43,-8.95,-8.95,-10.43,-12.63,-14.89,-13.29
-11.89,-7.21,-5.01,-2.37,-1.32,-0.56,-5.77,-11.18,-13.87,-12.63,-10.43,-8.95,-8.95,-10.43,-12.63,-12.09
-10.09,-4.88,-1.33,-9.16,-9.98,-7.12,-7.32,-8.30,-8.95,-8.95,-10.43,-12.63,-12.09,-10.81,-5.98,-10.28
-13.79,-14.89,-11.76,-8.98,-3.12,-2.76,NA,NA
>chr1:148673151-148674151
NA,NA,-5.92,-3.60,-1.47,-8.63,-9.90,-3.36,-1.72,-7.34,-9.26,-11.69,-9.80,-3.85,-2.76,-1.55
-10.58,-14.68,-13.16,-10.81,-6.21,-7.82,-8.12,-6.78,-1.68,-6.64,-7.89,-3.41,-2.98,-3.12,-9.01,-10.15
-7.40,-8.93,-8.06,-8.23,-2.70,-6.09,-4.44,-7.00,-8.57,-6.58,-8.60,-6.38,-3.73,-10.55,-11.93,-11.68
-6.26,-10.45,-10.59,-2.40,-6.62,-3.22,-7.03,-11.61,-10.01,-9.61,-4.88,-0.90,-5.54,-4.44,-8.86,-10.08
-10.38,-6.07,-9.02,-10.42,-10.92,-6.36,-7.50,-5.23,-12.78,-14.47,-16.51,-13.29,-12.37,-9.65,-12.63,-14.89
-16.51,-13.29,-12.37,-9.65,-12.63,-14.89,-16.51,-13.29,-10.70,-11.32,-10.25,-9.91,-6.15,-9.02,-10.52,-11.32
-10.70,-12.85,-10.58,-1.56,-1.56,-10.58,-14.68,-13.79,-9.32,-2.74,-5.70,-9.67,-9.46,-10.15,-3.52,-7.00
-9.26,-11.35,-10.44,-10.70,-13.87,-11.76,-10.82,-8.83,-9.33,-9.40,-13.05,-14.47,-13.16,-10.09,-5.36,-3.04
-6.08,-10.56,-9.46,-10.31,-3.20,-7.03,-8.88,-7.63,-7.08,-6.72,-6.80,-2.78,-7.85,-7.37,-6.15,-7.81
-7.81,-6.15,-9.26,-9.26,-6.07,-10.83,-11.18,-11.18,-10.15,-2.40,-6.62,-3.22,-10.71,-14.68,-13.16,-10.55
-3.46,-8.51,-10.54,-9.65,-10.01,-10.15,-3.73,-7.03,-8.20,-6.69,-3.37,-5.70,-7.47,-7.66,-10.54,-8.51
-3.55,-7.85,-8.65,-7.40,-8.93,-10.45,-9.98,-11.34,-7.21,-5.43,-1.48,-8.13,-9.57,-11.32,-10.52,-8.98
-3.37,-5.70,-9.67,-12.27,-14.89,-13.79,-9.32,-3.45,-2.77,-2.48,-1.20,-7.34,-9.26,-11.35,-10.44,-10.70
-13.54,-12.41,-8.86,-4.69,-9.80,-4.14,-8.15,-1.68,-5.54,-2.47,-2.42,-4.91,-9.67,-10.25,-11.34,-7.55
-4.26,-10.21,-10.72,-7.17,-8.93,-7.88,-7.14,-12.37,-13.87,-14.95,-14.95,-12.09,-10.81,-6.21,-7.10,-4.48
-11.68,-12.85,-12.03,-7.48,-8.28,-6.37,-7.00,-8.20,-8.26,-4.24,-8.48,-6.58,-8.93,-7.88,-7.14,-11.27
-12.20,-11.18,-10.15,-3.46,-10.71,-14.68,-13.29,-12.37,-7.14,-8.95,-8.33,-8.52,-10.22,-11.69,-10.75,-3.36
-1.60,-6.54,-6.98,-3.20,-8.23,-8.23,-2.70,-6.32,-6.55,-9.91,-12.27,-13.36,-12.03,-10.17,-11.35,-10.65
-8.10,-3.97,-8.21,-10.45,-12.63,-14.89,-16.51,-16.51,-13.29,-10.70,-9.57,-8.13,-1.33,-4.88,-9.61,-11.18
-14.95,-14.89,-13.79,-10.88,-3.80,-3.73,-9.59,-11.76,-13.87,-12.37,-7.14,-7.88,-8.21,-4.26,-9.96,-10.54
-7.14,-7.69,-8.26,-3.97,-8.16,-8.16,-6.07,-12.78,-14.47,-13.29,-12.37,-9.65,-12.63,-14.89,-16.51,-13.16
-10.55,-3.73,-7.03,-8.20,-8.11,-3.68,-1.60,-6.84,-11.61,-12.63,-13.36,-9.32,-2.74,-5.78,-7.34,-3.90
-8.10,-11.58,-12.20,-14.95,-14.89,-16.51,-13.79,-12.03,-7.17,-8.93,-8.06,-7.32,-7.12,-10.28,-12.85,-11.68
-4.26,-7.55,-10.83,-11.35,-9.40,-8.48,-4.52,-7.24,-3.34,-2.54,-1.93,-2.13,-2.02,-2.94,-7.33,-8.12
-7.00,-3.52,-10.15,-10.01,-9.65,-12.37,-13.87,-14.95,-11.93,-10.72,-2.74,-5.20,-10.09,-11.93,-11.68,-4.48
-7.10,-6.21,-10.83,-10.01,-10.43,-10.43,-12.63,-12.09,-10.55,-2.40,-6.62,-3.22,-10.71,-14.68,-16.51,-16.51
-13.29,-10.70,-10.70,-13.29,-16.51,-16.51,-14.68,-10.58,-1.56,-1.30,-6.54,-7.44,-3.90,-8.11,-7.07,-9.98
-9.12,-3.46,-10.15,-11.18,-12.20,-11.32,-11.32,-9.98,-10.43,-8.30,-7.32,-7.12,-10.92,-11.93,-12.20,-11.27
-9.65,-10.01,-10.83,-5.98,-10.22,-11.69,-9.40,-8.48,-4.24,-8.10,-10.65,-11.35,-10.17,-12.03,-13.36,-12.63
-10.43,-10.43,-9.98,-11.27,-9.65,-9.98,-11.27,-9.65,-9.98,-11.27,-7.14,-7.14,-12.37,-13.87,-14.95,-12.20
-11.27,-9.65,-9.98,-11.32,-11.32,-12.20,-14.95,-12.09,-10.55,-2.40,-6.62,-3.22,-6.61,-11.58,-12.20,-14.95
-14.89,-13.29,-10.70,-11.32,-12.20,-14.95,-14.89,-13.16,-10.55,-3.46,-8.18,-9.44,-4.88,-1.33,-7.38,-10.30
-3.52,-6.69,-3.60,-1.47,-8.63,-9.90,-3.36,-1.47,-10.58,-12.85,-11.18,-5.77,-1.54,-8.15,-12.41,-13.54
-11.18,-8.10,-6.07,-12.78,-13.10,-10.88,-3.36,-1.60,-6.84,-11.61,-10.01,-10.56,-6.66,-9.62,-11.06,-9.91
-5.20,-2.98,-7.24,-4.52,-7.68,-3.41,-2.38,-1.50,-8.13,-9.57,-11.32,-10.52,-10.82,-8.83,-7.33,-3.48
-5.20,-9.91,-11.06,-10.39,-7.92,-8.47,-6.37,-7.37,-7.85,-3.55,-8.51,-10.54,-7.66,-8.23,-2.78,-6.62
-6.05,-7.37,-7.65,-5.29,-1.33,-9.21,-11.93,-10.81,-6.07,-9.02,-11.76,-13.36,-12.03,-7.48,-8.49,-3.82
-10.71,-14.68,-13.16,-10.81,-6.07,-9.02,-11.76,-14.89,-13.79,-12.03,-7.17,-7.55,-11.89,-13.87,-12.63,-11.61
-8.26,-4.24,-8.48,-7.25,-8.49,-3.82,-9.12,-10.72,-10.17,-11.35,-10.65,-6.12,-1.60,-3.68,-7.60,-8.13
-6.55,-5.31,-1.68,-6.64,-7.04,-6.50,-6.75,-0.83,-0.83,-6.07,-4.60,-1.44,-2.02,-2.47,-5.54,-1.68
-8.15,-4.14,-9.80,-4.69,-5.96,-8.07,-8.16,-3.97,-8.16,-8.16,-3.05,-6.75,-5.45,-3.37,-9.01,-10.15
-10.22,-13.05,-13.10,-12.03,-10.17,-11.69,-10.75,-3.36,-1.72,-7.34,-6.49,-8.00,-8.00,-7.17,-11.70,-11.69
-10.17,-11.94,-10.42,-9.02,-6.37,-8.28,-6.88,-6.78,-1.68,-5.43,-7.21,-11.34,-9.98,-10.43,-8.33,-8.52
-7.10,-7.71,-5.39,-0.90,-5.31,-5.95,-10.24,-8.18,-3.82,-8.49,-7.48,-11.94,-10.42,-8.98,-3.37,-5.20
-10.09,-12.76,-12.78,-6.26,-9.96,-9.57,-10.44,-10.83,-8.15,-1.48,-7.38,-10.24,-5.98,-10.28,-13.79,-14.89
-12.27,-10.31,-2.78,-6.10,-4.81,-1.39,-6.51,-6.98,-3.20,-10.31,-9.46,-9.61,-5.20,-3.48,-7.11,-6.64
-1.48,-8.13,-10.54,-7.14,-8.95,-8.33,-7.00,-6.15,-7.32,-8.30,-8.33,-8.52,-7.10,-8.49,-3.46,-6.62
-3.22,-8.18,-10.30,-3.73,-7.03,-11.61,-9.70,-10.72,-4.69,-6.17,-7.55,-5.39,-1.39,-5.77,-11.58,-12.20
-14.95,-12.09,-10.55,-3.73,-6.38,-8.07,-5.01,-2.62,-0.14,-9.21,-11.93,-10.55,-2.40,-6.62,-3.22,-7.03
-11.61,-9.98,-11.27,-7.14,-7.14,-12.37,-13.54,-12.41,-8.86,-4.33,-9.01,-9.26,-6.05,-7.50,-3.05,-8.16
-8.00,-7.17,-11.94,-10.42,-8.98,-3.12,-2.98,-3.12,-9.59,-9.43,-10.83,-5.98,-10.92,-10.42,-9.02,-6.05
-7.50,-5.23,-10.45,-10.59,-3.52,-7.00,-8.12,-7.82,-6.50,-7.50,-3.11,-7.81,-3.82,-10.71,-11.93,-10.55
-3.73,-6.98,-7.44,-3.97,-7.55,-11.89,-13.87,-14.95,-11.18,-10.15,-3.46,-9.12,-9.98,-5.98,-10.81,-12.76
-12.78,-5.42,-7.10,-6.08,-6.36,-0.03,-2.62,-5.89,-8.57,-9.40,-10.91,-10.38,-5.95,-5.31,-0.14,-1.32
-1.44,-4.39,-10.09,-12.76,-12.41,-7.68,-2.37,-1.32,-0.14,-5.31,-5.95,-10.38,-10.45,-5.42,-7.24,-3.34
-2.98,-3.20,-7.79,-5.42,-11.29,-9.80,-4.69,-7.00,-8.57,-7.25,-8.28,-6.43,-6.32,-3.52,-10.30,-8.83
-4.48,-7.10,-6.50,-6.62,-2.40,-10.15,-9.46,-10.31,-3.55,-8.18,-10.30,-3.46,-8.51,-10.31,-7.55,-7.40
-10.15,-9.01,-3.12,-2.54,-2.20,-0.70,-6.38,-3.22,-8.18,-9.44,-4.88,-1.33,-9.21,-12.85,-10.28,-5.98
-10.38,-10.45,-5.42,-8.12,-8.12,-8.30,-3.74,-3.68,-6.76,-1.38,-1.38,-5.87,-2.98,-5.78,-8.11,-7.38
-4.25,-4.14,-10.88,-13.10,-12.78,-5.23,-7.83,-3.06,-6.69,-3.68,-3.74,-8.30,-8.23,-11.94,-11.93,-14.95
-13.36,-9.32,-3.45,-2.77,-1.93,-2.54,-3.34,-6.09,-3.52,-10.59,-10.45,-5.23,-7.83,-2.54,-6.80,-6.50
-7.95,-9.43,-9.40,-11.69,-10.22,-7.07,-8.11,-4.07,-11.68,-12.85,-12.03,-7.17,-8.60,-6.96,-1.22,-2.34
-1.23,-5.77,-11.18,-12.85,-11.68,-4.26,NA,NA
>chr1:148675428-148676428
NA,NA,-9.02,-11.76,-13.87,-12.37,-9.65,-10.01,-10.15,-2.40,-6.62,-3.22,-10.71,-12.85,-10.70,-10.70
-13.87,-11.76,-8.98,-4.33,-7.00,-8.57,-8.16,-8.30,-3.41,-2.38,-1.50,-9.16,-9.98,-5.98,-10.81,-11.93
-10.71,-3.55,-10.31,-12.27,-13.87,-11.89,-7.21,-5.96,-4.69,-9.32,-13.36,-12.63,-9.65,-12.37,-13.29,-14.47
-12.41,-7.97,-4.55,-4.13,-4.14,-10.60,-10.33,-9.51,-6.85,-7.95,-7.87,-3.48,-5.20,-9.61,-10.01,-10.43
-8.95,-8.95,-8.30,-7.32,-7.12,-9.98,-9.12,-3.55,-7.85,-8.65,-10.22,-11.35,-10.51,-9.65,-9.98,-11.32
-10.70,-13.87,-14.95,-11.18,-10.83,-6.07,-7.37,-7.85,-3.55,-9.12,-10.72,-8.23,-8.30,-3.74,-3.74,-8.30
-8.83,-8.52,-8.06,-11.27,-12.20,-11.93,-11.94,-10.17,-13.05,-12.76,-10.55,-3.46,-10.71,-12.85,-10.70,-10.70
-13.87,-14.95,-14.95,-13.87,-12.37,-8.06,-8.52,-10.22,-13.05,-12.76,-10.55,-3.46,-9.12,-9.90,-3.80,-3.80
-10.88,-13.79,-14.47,-12.78,-6.26,-10.21,-9.90,-4.14,-4.13,-4.55,-5.99,-7.21,-11.34,-10.52,-9.59,-3.68
-0.94,-6.75,-6.05,-9.26,-9.43,-3.73,-3.74,-8.30,-8.23,-12.03,-13.79,-14.89,-12.63,-9.65,-11.27,-12.20
-14.95,-14.89,-13.16,-10.55,-3.73,-6.61,-11.18,-13.87,-12.63,-9.65,-12.37,-13.29,-16.51,-16.51,-14.89,-12.63
-9.65,-12.37,-13.29,-16.51,-14.47,-13.05,-10.22,-10.82,-11.76,-14.89,-13.16,-10.55,-2.40,-6.62,-6.08,-7.10
-3.96,-8.11,-6.37,-9.02,-10.52,-11.32,-11.32,-12.20,-11.18,-10.15,-3.46,-8.51,-9.57,-10.70,-13.29,-16.51
-14.68,-11.68,-4.26,-8.21,-10.45,-12.63,-12.09,-10.55,-2.40,-6.10,-4.60,-1.44,-2.02,-2.47,-7.24,-4.20
-7.55,-11.34,-12.20,-12.20,-11.32,-11.32,-10.52,-9.59,-4.03,-3.81,-6.08,-10.56,-11.18,-11.18,-10.83,-6.07
-9.02,-9.43,-10.15,-3.46,-8.51,-9.57,-11.32,-12.20,-11.18,-10.15,-3.46,-8.51,-9.57,-11.32,-12.20,-12.20
-11.27,-7.14,-7.69,-7.03,-3.73,-10.15,-10.01,-9.65,-11.27,-10.52,-10.82,-10.22,-11.69,-10.75,-3.14,-2.52
-1.88,-0.14,-7.38,-10.24,-5.95,-6.32,-3.06,-7.83,-5.23,-10.45,-10.59,-3.52,-6.32,-5.95,-10.83,-9.46
-10.31,-3.55,-10.71,-14.68,-13.79,-10.88,-3.80,-3.74,-8.40,-8.78,-10.39,-11.71,-11.70,-7.17,-8.93,-7.88
-7.88,-8.93,-7.40,-10.82,-11.76,-12.09,-10.81,-6.21,-7.10,-4.52,-7.10,-6.43,-8.11,-3.96,-7.24,-2.98
-5.20,-9.91,-10.91,-10.22,-8.65,-7.85,-3.55,-8.18,-10.30,-3.52,-6.09,-2.98,-5.20,-9.61,-10.01,-10.43
-10.43,-9.70,-10.72,-3.85,-2.98,-3.12,-9.59,-10.52,-11.32,-11.32,-12.20,-12.20,-11.32,-11.32,-10.25,-10.31
-2.78,-6.62,-6.50,-7.10,-3.31,-7.50,-6.08,-6.36,-1.72,-3.36,-10.60,-11.93,-12.20,-11.32,-11.32,-10.52
-9.02,-6.15,-9.91,-12.27,-12.09,-10.81,-5.98,-10.28,-12.85,-10.71,-3.46,-10.55,-12.09,-14.95,-12.20,-11.32
-10.70,-13.87,-12.63,-10.45,-8.36,-5.96,-4.33,-8.98,-9.43,-10.83,-6.07,-7.00,-8.33,-10.43,-10.01,-10.15
-3.52,-6.32,-5.95,-10.83,-9.46,-9.91,-6.53,-7.82,-8.23,-10.72,-9.16,-0.14,-2.62,-5.01,-8.12,-8.16
-4.26,-11.68,-12.85,-9.32,-3.85,-2.98,-3.41,-7.89,-6.64,-1.54,-5.77,-11.58,-12.20,-14.95,-13.87,-10.70
-11.32,-10.25,-9.91,-7.12,-9.98,-8.63,-1.56,-0.83,-6.50,-3.22,-10.71,-12.85,-12.03,-7.17,-8.93,-8.06
-7.32,-6.15,-7.37,-8.13,-6.15,-7.37,-7.85,-3.20,-6.38,-8.60,-6.49,-8.12,-5.42,-12.78,-13.54,-10.70
-11.32,-12.20,-12.20,-11.34,-7.55,-4.26,-9.96,-9.57,-10.44,-11.35,-10.17,-12.03,-13.10,-13.05,-10.22,-10.82
-11.76,-12.09,-10.55,-3.46,-10.71,-12.85,-12.03,-8.23,-9.33,-8.16,-7.82,-6.50,-6.62,-2.40,-10.55,-11.93
-10.71,-3.55,-10.31,-10.33,-10.92,-6.36,-6.75,-0.94,-3.60,-5.92,-1.68,-8.15,-10.83,-10.51,-9.65,-9.70
-11.94,-8.23,-8.30,-3.79,-1.47,-10.58,-14.68,-13.16,-10.58,-6.66,-9.62,-11.71,-11.70,-7.17,-8.93,-7.88
-7.88,-8.93,-7.40,-10.82,-11.76,-12.09,-10.81,-6.21,-7.10,-4.24,-8.10,-10.31,-9.96,-4.26,-8.16,-6.38
-3.73,-10.59,-10.91,-10.22,-8.65,-7.85,-3.55,-8.18,-10.30,-3.52,-6.09,-2.98,-5.20,-9.61,-10.01,-10.43
-10.43,-9.70,-10.72,-3.85,-2.98,-3.12,-9.59,-10.52,-11.32,-11.32,-12.20,-12.20,-11.32,-11.32,-10.25,-10.31
-2.78,-6.62,-6.50,-7.10,-3.31,-7.50,-6.08,-6.36,-1.72,-3.36,-10.60,-11.93,-12.20,-11.32,-11.32,-10.52
-9.02,-6.15,-9.91,-12.27,-12.09,-10.81,-5.98,-10.28,-12.85,-10.71,-3.46,-10.55,-12.09,-14.95,-12.20,-11.32
-10.70,-13.87,-12.63,-10.45,-8.36,-5.96,-4.33,-8.98,-9.43,-10.83,-6.07,-7.00,-8.33,-10.43,-10.01,-10.15
-3.52,-6.32,-5.95,-10.83,-9.46,-9.91,-6.53,-7.82,-8.23,-10.72,-9.16,-0.14,-2.62,-5.01,-8.12,-8.16
-4.26,-11.68,-12.85,-9.32,-3.85,-2.98,-3.12,-7.60,-7.85,-3.20,-6.61,-11.58,-12.20,-14.95,-13.87,-10.70
-11.32,-10.25,-9.91,-7.12,-9.98,-8.63,-1.56,-0.83,-6.50,-3.22,-10.71,-12.85,-12.03,-7.17,-8.93,-8.06
-7.32,-6.15,-7.37,-8.13,-6.15,-7.37,-7.85,-3.20,-6.38,-8.60,-6.58,-8.48,-4.48,-11.68,-12.85,-10.70
-11.32,-12.20,-12.20,-11.34,-7.55,-4.26,-9.96,-9.57,-10.44,-11.35,-10.17,-12.03,-13.10,-13.05,-10.22,-10.82
-11.76,-12.09,-10.55,-2.40,-6.62,-3.06,-7.00,-8.12,-9.33,-8.16,-7.82,-6.50,-6.62,-2.40,-10.55,-11.93
-10.71,-3.55,-10.31,-10.33,-10.92,-6.36,-6.75,-0.94,-3.60,-5.92,-1.68,-8.15,-10.83,-10.51,-9.65,-9.70
-11.94,-8.23,-8.30,-3.79,-1.47,-10.58,-14.68,-16.51,-16.51,-13.29,-12.37,-8.06,-7.00,-6.15,-8.13,-7.60
-3.73,-3.80,-10.75,-11.29,-6.26,-11.68,-14.68,-13.79,-10.88,-3.36,-1.47,-8.92,-9.57,-11.32,-10.25,-10.31
-3.20,-6.98,-6.98,-3.22,-6.62,-2.78,-8.23,-8.88,-6.87,-1.23,-2.38,-3.14,-10.60,-10.42,-9.59,-3.68
-0.94,-6.07,-4.60,-1.76,-0.56,-6.87,-7.69,-7.14,-10.54,-8.13,-0.14,-1.76,-5.28,-7.71,-7.48,-12.03
-12.85,-10.71,-3.22,-6.62,-2.40,-10.55,-13.16,-16.51,-14.89,-11.76,-9.02,-6.07,-10.81,-11.93,-10.71,-3.22
-6.50,-0.94,-3.36,-10.60,-9.70,-11.61,-7.03,-3.22,-6.62,-2.78,-7.85,-8.65,-8.83,-7.82,-6.82,-8.28
-6.88,-6.78,-1.28,-2.38,-3.12,-9.43,-9.01,-3.37,-5.20,-10.09,-13.16,-16.51,-14.68,-10.71,-3.82,-8.49
-7.48,-11.94,-9.70,-10.45,-8.93,-7.40,-10.82,-11.76,-13.87,-12.37,-7.14,-7.14,-12.37,-13.29,-14.47,-13.05
-10.17,-12.03,-13.36,-12.63,-11.61,-6.87,-0.56,-1.88,-1.93,-2.54,-4.03,-7.33,-8.12,-7.00,-2.70,-7.85
-7.37,-6.15,-8.13,-7.37,-6.15,-7.32,-7.66,-11.27,-10.52,-8.98,-2.37,-2.02,-1.44,-4.91,-7.56,-7.81
-7.12,-10.28,-13.36,-12.27,-10.31,-3.55,-9.12,-9.98,-6.36,-6.62,-2.78,-8.23,-8.06,-8.21,-4.20,-7.10
-6.43,-8.11,-3.11,-7.50,-6.08,-7.10,-5.42,-12.78,-13.54,-12.37,-7.14,-7.14,-10.51,-10.83,-7.97,-4.55
-4.13,-4.13,-7.68,-4.52,-8.12,-6.49,-8.00,-8.00,-7.17,-11.94,-9.70,-11.61,-7.03,-3.22,-6.50,-0.94
-3.36,-10.88,-13.36,-12.27,-9.91,-6.15,-9.02,-11.76,-13.36,-12.03,-10.17,-11.35,-10.44,-11.32,-12.20,-12.20
-11.27,-9.65,-12.63,-14.89,-13.29,-11.89,-7.55,-7.17,-12.03,-13.36,-11.76,-8.98,-3.37,-5.20,-9.61,-9.46
-10.31,-3.20,-6.61,-11.58,-12.20,-14.95,-13.87,-10.70,-10.44,-10.74,-6.07,-8.10,-10.31,-8.51,-3.55,-7.85
-7.37,-6.07,-10.83,-10.01,-10.45,-8.93,NA,NA
>chr1:150397200-150398200
NA,NA,-3.52,-7.00,-9.26,-10.91,-10.59,-3.52,-6.69,-3.20,-2.98,-3.85,-9.32,-13.36,-12.63,-11.61
-6.84,-1.22,-2.48,-1.88,-0.03,-5.75,-4.81,-1.39,-5.77,-11.58,-10.25,-10.31,-3.20,-6.61,-10.65,-10.74
-6.26,-9.96,-10.31,-7.55,-7.17,-11.94,-11.93,-14.95,-14.89,-16.51,-16.51,-13.29,-12.37,-9.65,-12.63,-14.89
-13.29,-12.37,-7.14,-7.14,-10.51,-11.35,-9.26,-7.34,-1.72,-3.79,-7.89,-6.64,-1.48,-8.13,-10.31,-8.10
-3.97,-7.55,-11.34,-10.25,-10.31,-3.55,-10.71,-12.85,-10.70,-11.32,-12.20,-14.95,-14.89,-16.51,-13.16,-10.55
-3.46,-10.71,-11.93,-10.55,-3.46,-8.51,-10.54,-9.65,-12.63,-12.09,-10.55,-3.46,-8.51,-10.31,-8.10,-3.90
-8.11,-6.37,-9.02,-11.76,-13.87,-11.89,-7.21,-5.96,-4.44,-5.54,-0.14,-1.76,-5.28,-7.34,-3.96,-7.10
-6.55,-9.91,-9.46,-10.15,-3.46,-8.18,-10.30,-3.52,-7.00,-9.26,-11.35,-10.44,-10.70,-12.85,-11.68,-6.26
-12.78,-12.76,-10.55,-3.46,-8.18,-9.44,-4.88,-0.44,-5.75,-4.81,-1.33,-9.21,-14.68,-13.16,-10.55,-2.40
-6.62,-2.54,-6.62,-3.06,-6.69,-3.20,-2.38,-1.50,-9.21,-11.93,-10.81,-5.98,-10.92,-11.93,-14.95,-14.89
-13.16,-10.55,-3.52,-7.00,-9.26,-11.35,-10.51,-9.65,-9.70,-11.94,-10.17,-11.69,-10.75,-3.36,-0.94,-6.50
-3.06,-7.00,-9.26,-13.05,-13.10,-10.28,-7.12,-7.32,-8.30,-8.95,-8.95,-10.43,-12.63,-13.87,-12.37,-7.14
-8.95,-10.43,-9.98,-11.32,-11.32,-9.98,-10.43,-10.43,-9.98,-11.27,-7.14,-7.69,-6.84,-1.22,-2.34,-1.28
-5.92,-3.60,-1.60,-6.12,-10.65,-10.74,-6.07,-7.44,-7.44,-6.07,-12.78,-12.76,-10.09,-4.39,-2.56,-3.26
-5.03,-7.97,-12.41,-13.10,-12.03,-8.23,-9.33,-9.40,-11.35,-10.83,-7.21,-5.43,-1.48,-9.21,-14.68,-16.51
-13.16,-10.81,-6.07,-9.02,-9.43,-10.83,-6.21,-7.10,-4.48,-8.83,-10.24,-5.95,-6.32,-3.97,-7.81,-3.90
-8.16,-8.60,-7.40,-8.52,-8.42,-8.93,-6.58,-9.33,-8.16,-9.33,-8.12,-7.00,-2.70,-7.85,-8.65,-7.10
-8.49,-3.62,-6.98,-6.98,-3.22,-6.62,-2.78,-8.23,-8.06,-8.93,-7.17,-11.94,-10.42,-8.98,-4.33,-8.86
-12.41,-13.54,-10.70,-9.57,-8.51,-3.82,-8.04,-6.17,-4.33,-6.69,-8.20,-8.26,-3.90,-7.81,-3.46,-6.62
-3.06,-6.09,-2.98,-5.20,-9.91,-10.08,-8.86,-4.44,-7.24,-4.52,-8.48,-8.16,-8.30,-3.74,-3.73,-8.11
-8.20,-7.03,-3.20,-10.31,-12.27,-13.36,-10.28,-5.98,-10.83,-11.18,-11.18,-10.15,-3.52,-6.09,-3.34,-2.76
-0.53,-6.50,-3.06,-7.00,-6.88,-8.28,-6.82,-7.04,-6.64,-0.88,-6.36,-6.05,-7.00,-8.06,-10.51,-10.74
-5.23,-7.83,-3.22,-7.03,-7.69,-7.14,-10.51,-10.74,-6.26,-11.68,-12.85,-11.18,-6.61,-3.20,-8.23,-7.66
-12.37,-13.87,-12.63,-9.65,-12.37,-13.29,-14.89,-14.95,-12.20,-11.58,-8.10,-6.07,-12.78,-12.76,-10.55,-2.40
-6.80,-6.50,-7.11,-8.81,-3.97,-7.00,-6.49,-8.93,-7.88,-7.14,-11.27,-10.52,-9.02,-6.07,-10.83,-9.46
-9.67,-5.70,-2.98,-7.24,-4.20,-7.55,-11.34,-9.98,-11.61,-8.26,-3.97,-8.16,-8.00,-7.40,-8.52,-8.42
-8.21,-4.26,-8.83,-10.24,-6.07,-7.00,-8.06,-12.37,-12.85,-11.68,-4.48,-8.48,-8.16,-7.33,-3.48,-5.20
-10.09,-12.76,-12.78,-6.07,-8.10,-11.18,-12.85,-10.71,-3.22,-7.83,-5.23,-10.74,-10.44,-11.32,-9.98,-9.65
-11.27,-9.98,-10.43,-8.95,-8.95,-8.95,-8.95,-8.95,-7.14,-12.37,-12.85,-9.21,-0.14,-1.88,-2.48,-1.55
-8.92,-10.31,-6.61,-3.73,-10.59,-10.91,-9.26,-8.12,-4.20,-7.55,-10.83,-10.74,-5.42,-7.10,-6.43,-8.28
-7.10,-10.82,-11.76,-13.87,-10.70,-11.32,-9.98,-9.65,-12.37,-13.54,-13.05,-10.17,-11.94,-9.70,-9.65,-12.37
-13.87,-12.63,-10.43,-10.43,-9.98,-11.58,-6.12,-1.30,-1.38,-6.76,-3.60,-1.72,-6.76,-3.60,-1.60,-6.84
-8.20,-7.00,-6.15,-8.13,-7.37,-6.05,-6.36,-0.44,-4.88,-9.44,-8.18,-3.55,-7.85,-7.37,-6.37,-8.11
-3.96,-8.12,-8.12,-8.30,-3.41,-2.38,-1.23,-6.19,-8.16,-3.97,-8.16,-8.16,-4.20,-7.79,-3.20,-2.98
-3.12,-8.98,-10.52,-11.27,-9.65,-9.98,-11.27,-9.65,-9.98,-11.27,-9.65,-9.98,-11.32,-10.44,-11.35,-10.17
-12.03,-13.36,-14.95,-12.20,-11.32,-11.32,-9.98,-10.43,-10.43,-9.98,-11.58,-6.12,-1.60,-3.36,-9.90,-9.16
-1.50,-2.38,-3.12,-8.11,-8.42,-8.21,-3.05,-7.83,-3.06,-6.32,-5.95,-10.81,-13.16,-14.47,-12.41,-8.15
-1.48,-9.21,-12.85,-10.70,-10.70,-13.29,-14.89,-12.63,-10.43,-8.95,-8.95,-10.43,-12.63,-14.89,-16.51,-13.29
-12.37,-7.14,-8.95,-10.43,-9.70,-10.60,-3.36,-1.47,-10.58,-12.85,-12.37,-8.06,-7.00,-6.15,-9.91,-12.27
-13.87,-10.70,-9.57,-8.51,-3.46,-10.55,-12.09,-14.95,-14.95,-12.09,-10.55,-3.52,-6.09,-3.34,-2.54,-2.72
-3.58,-3.26,-3.53,-5.89,-7.04,-6.50,-6.36,-0.88,-6.64,-7.11,-4.03,-2.76,-0.53,-6.75,-6.50,-8.08
-7.98,-3.63,-2.82,-1.28,-6.78,-6.49,-7.55,-11.34,-10.25,-9.67,-4.91,-2.42,-2.47,-5.54,-0.90,-5.39
-7.34,-4.07,-11.68,-12.85,-9.32,-3.45,-2.42,-4.60,-5.75,-0.70,-2.20,-2.72,-3.40,-6.12,-6.32,-0.70
-2.38,-3.20,-5.92,-1.68,-6.64,-7.11,-3.48,-5.70,-7.56,-7.81,-6.53,-7.04,-6.64,-1.68,-5.31,-6.08
-6.36,-0.88,-5.67,-7.96,-6.43,-5.31,-0.90,-4.81,-6.75,-5.23,-12.78,-13.10,-10.28,-6.36,-6.62,-3.46
-8.04,-6.17,-4.44,-5.87,-1.20,-2.34,-1.28,-5.31,-6.43,-7.96,-6.17,-4.69,-9.80,-11.69,-10.22,-10.15
-9.01,-3.37,-5.45,-6.10,-2.40,-10.55,-12.76,-12.41,-7.68,-2.62,-0.14,-6.78,-6.88,-8.49,-3.46,-6.62
-3.22,-6.38,-8.16,-3.97,-8.10,-11.18,-13.29,-16.51,-14.89,-12.63,-10.45,-8.93,-7.17,-12.03,-13.79,-14.89
-14.95,-12.20,-11.58,-6.12,-1.22,-2.76,-3.34,-5.54,-1.28,-2.82,-3.63,-7.98,-7.87,-5.00,-7.00,-7.11
-4.03,-2.98,-3.39,-3.94,-4.03,-8.11,-8.42,-8.36,-5.43,-1.54,-6.87,-7.69,-7.14,-11.27,-10.25,-9.67
-4.91,-2.42,-2.47,-5.87,-1.38,-1.30,-6.96,-8.16,-3.05,-7.78,-6.12,-2.92,-2.56,-4.60,-5.75,-0.70
-2.34,-1.20,-6.36,-6.08,-6.36,-0.70,-2.38,-3.20,-5.92,-0.90,-4.81,-6.10,-2.40,-10.15,-11.18,-11.93
-10.60,-3.36,-1.47,-8.63,-9.98,-5.98,-10.38,-10.08,-8.15,-1.68,-5.54,-2.47,-2.42,-4.39,-9.44,-8.01
-1.47,-3.60,-6.69,-3.06,-6.38,-0.88,-8.15,-4.14,-10.75,-3.80,-3.80,-10.60,-10.42,-10.82,-8.83,-8.30
-3.41,-3.11,-3.40,-6.12,-6.80,-2.78,-10.31,-10.33,-10.60,-3.80,-3.73,-7.60,-8.13,-6.15,-9.02,-10.42
-10.60,-3.80,-3.74,-7.68,-3.31,-6.75,-5.45,-2.98,-5.87,-1.20,-2.34,-1.28,-5.54,-2.47,-2.77,-2.52
-3.14,-10.75,-11.69,-10.17,-10.72,-9.12,-3.46,-10.59,-10.91,-10.17,-12.03,-13.79,-14.47,-12.78,-5.23,-6.75
-5.07,-3.36,-7.15,-8.81,-3.46,-6.62,-6.36,-10.28,-13.79,-16.51,-16.51,-16.51,-16.51,-16.51,-16.51,-16.51
-16.51,-14.68,-10.71,-3.46,-10.55,-13.16,-16.51,-14.89,-12.63,-9.65,-12.37,-13.87,-14.95,-14.95,-12.09,-10.09
-4.88,-1.33,-7.38,-9.44,-5.20,-3.37,-7.48,-7.85,-3.55,-10.71,-12.85,-12.37,-9.65,-9.98,-11.27,-7.66
-8.23,-3.55,-8.18,-10.30,-3.46,-10.71,-12.85,-10.28,-7.12,-9.91,-9.46,-10.15,-2.40,-6.62,-6.36,-10.28
-13.36,-12.27,-9.91,-7.12,-10.28,-13.36,-12.63,-10.43,-8.95,-8.95,-8.33,-7.00,-6.15,-7.32,-8.30,-8.95
-7.14,-11.27,-12.20,-12.20,-11.58,-5.77,NA,NA
[truncated: 11,590,288 more chars]
