# Supplementary material for: Satb1 integrates DNA binding site geometry and torsional stress to differentially target nucleosome-dense regions
Source: Nat Commun. 2019 Jul 19;10:3221. doi: 10.1038/s41467-019-11118-8 (PMC6642133; doi:10.1038/s41467-019-11118-8)
Supplement: Supplementary file 10 — Source Data [file 41467_2019_11118_MOESM10_ESM.zip › Source data/GenomicData/DNAshape/satb1_nfr/phpNiDiRf.Roll]

>chr1:5119278-5120278
NA,-1.42,-3.48,-5.17,6.33,-4.69,-2.47,3.88,-0.95,-1.05,-3.25,-4.70,-8.57,-3.68,-0.96,6.25
-1.79,5.72,-3.77,-2.94,-4.31,5.62,-3.41,-2.83,-4.04,3.82,0.59,-2.65,-3.94,-5.06,-6.89,-2.25
8.09,-2.62,-2.85,5.75,-4.35,4.00,-0.95,-3.08,5.74,-1.27,-4.31,-2.50,-0.66,-2.80,-4.86,-3.58
-3.00,-5.20,-2.09,4.70,-0.76,-3.98,-3.29,-2.15,6.62,-2.62,-2.85,5.27,-6.58,-3.29,-1.97,5.72
-2.73,-3.90,-4.33,-5.06,-8.57,-3.68,-0.94,8.03,-4.00,5.21,-2.12,5.53,-2.35,-4.09,6.06,-2.10
5.36,-4.45,-0.89,3.79,-6.54,-4.30,-2.38,0.33,6.25,-2.49,-4.94,4.91,-1.48,-1.73,-4.31,-3.44
-3.65,6.23,-3.65,-3.20,-3.71,6.12,-3.86,5.21,-2.12,6.25,-1.14,-3.57,-4.87,-2.76,4.06,-2.69
5.65,-4.55,5.82,0.07,-3.38,-4.46,-2.89,-1.22,6.47,-2.49,-4.94,4.50,-2.46,-2.01,-1.88,3.18
-2.00,4.36,-1.92,-0.61,-3.14,-3.94,-5.06,-6.89,-2.57,7.31,-3.91,-2.49,6.25,0.14,-3.06,-2.52
6.17,-2.38,-3.16,-5.06,-7.53,-3.02,0.20,5.42,-3.06,-2.46,4.07,-2.97,-1.44,-2.41,-3.04,-4.21
-4.33,-1.25,7.72,-3.01,6.86,-2.57,-5.21,-2.25,7.18,-2.73,-3.90,-5.07,-4.66,-5.62,-2.50,-1.14
-3.73,-2.92,-3.17,4.12,-3.49,-2.57,-4.04,3.82,0.39,-3.06,-2.52,6.17,-2.38,-3.90,-4.36,-4.28
-4.42,-1.71,-2.90,-2.61,-0.83,6.47,-2.37,-5.22,4.77,0.07,-3.38,-4.39,-3.38,4.23,-2.37,-1.21
-1.09,-3.42,-5.42,4.91,-1.46,-0.59,-2.80,-4.88,-4.22,-1.67,-1.54,-3.79,-4.87,-3.48,-4.00,-0.96
-1.21,-2.67,5.97,-1.17,-3.29,-6.58,5.68,-2.28,3.85,-0.82,-3.47,7.73,-1.25,-4.31,-2.48,-1.39
-2.46,-2.00,2.89,-2.97,-1.71,-2.83,3.85,-2.36,5.95,-2.38,-3.90,-5.07,-4.33,-4.52,-5.95,6.33
-5.95,-4.29,-3.61,4.28,-1.23,4.12,-5.04,-1.89,6.67,-2.39,-2.26,4.22,-2.88,-2.87,5.30,-3.86
6.12,-3.71,-3.20,-3.65,7.44,-2.16,-3.92,7.31,-2.46,-5.47,4.77,0.27,-2.32,-4.86,-2.68,-2.19
-2.83,-1.66,5.06,0.39,-3.04,-6.04,5.27,-3.06,-3.89,-4.36,-4.69,-3.51,-1.05,-0.56,3.79,-3.06
7.12,-3.42,-3.23,-2.49,-5.10,-0.67,6.06,-3.55,-3.16,-1.44,-2.20,-2.42,5.96,-3.81,-2.84,-2.34
-2.33,4.22,-3.53,-3.16,-1.66,-1.19,-4.81,5.46,-2.99,-3.06,0.39,3.82,-2.99,-1.30,3.71,-2.12
-1.93,4.75,-1.41,-2.66,4.84,-6.58,-3.29,-0.94,7.72,-2.81,7.33,-5.17,-2.78,0.12,5.34,-3.12
6.12,-2.43,-1.79,4.27,-2.01,6.06,-4.08,-2.47,5.85,-1.32,-1.60,-3.01,5.55,-3.90,-1.14,-0.65
2.59,-3.13,-2.58,-1.97,-2.04,3.94,-2.95,-5.27,-2.00,7.79,-1.18,-3.16,3.82,0.45,-3.26,-2.04
-0.66,-3.14,-4.69,-4.66,-5.77,-3.50,-2.52,3.06,-2.12,6.08,-2.38,-3.50,-5.63,-3.90,-2.34,-1.88
3.01,-2.84,-1.25,-1.98,2.63,-2.30,-0.98,-3.75,-5.04,3.97,-0.56,-1.05,-3.18,-4.86,-2.50,-0.66
-2.80,-4.86,-2.50,-0.66,-2.80,-4.86,-2.48,-1.46,-2.33,-1.16,-3.14,-3.97,-3.89,-3.06,5.75,-4.55
5.82,0.07,-3.38,-4.87,-4.20,-5.60,-2.68,5.95,-1.78,5.74,-2.95,6.00,-1.46,-0.59,-3.14,-4.69
-4.36,-3.89,-3.06,5.46,-4.81,-1.19,-1.23,-2.96,4.50,0.53,-2.38,-4.16,-5.95,7.33,-2.71,5.74
-2.04,3.54,-2.95,-1.55,5.06,0.53,-2.65,-3.94,-5.06,-8.57,-3.68,-0.94,8.17,-3.92,-1.91,6.98
-1.25,-0.95,-3.72,-5.85,-2.25,8.64,-2.25,-6.89,-3.68,-0.94,8.17,-3.92,-1.91,7.79,-0.99,-2.83
-1.76,-1.55,4.48,-2.57,-3.08,-1.09,-2.41,-1.03,4.15,-1.85,4.35,-2.95,-1.30,3.71,-2.11,-2.39
6.67,-1.91,-3.92,8.17,-1.25,-4.31,-3.58,-2.16,-4.11,7.33,-2.71,5.49,-3.54,-2.22,-3.04,3.95
-1.09,-1.73,-1.93,-2.83,-1.61,2.74,-1.98,-1.60,-3.58,5.02,-2.44,-6.89,-3.68,-0.94,7.72,-3.01
7.72,-1.25,-4.33,-4.22,-1.67,-1.35,-3.18,-4.86,-2.48,-1.24,-3.03,-2.29,-4.71,-3.29,-2.15,7.18
-2.25,-5.27,-2.54,6.94,-1.27,-3.63,-2.61,-1.26,4.15,-2.24,4.83,-2.73,-2.04,-3.64,-2.10,-0.43
2.67,-2.02,6.15,-4.35,3.82,-2.31,-3.08,-2.54,2.58,-1.85,-2.21,-1.42,-0.79,-3.58,-3.25,-4.09
-2.45,-2.46,-0.88,4.15,-1.85,4.35,-3.36,-2.38,-1.64,5.80,-4.24,3.67,-2.12,-2.21,-1.42,-0.79
-3.81,-3.16,-2.34,-2.33,3.96,-3.24,-4.82,-4.22,-1.61,-2.27,-3.06,-1.35,-2.10,-2.59,-2.66,3.87
-3.24,-5.60,-4.39,-4.37,-1.59,4.00,-2.28,5.86,-5.05,-2.28,-3.23,-3.31,5.96,-2.12,5.65,-4.35
4.00,-0.95,-2.69,2.77,-1.43,-1.58,3.17,-2.71,-1.83,-2.33,3.96,-3.24,-4.82,-4.22,-1.61,-2.10
-2.80,-3.80,-2.82,-3.70,5.86,-2.12,3.08,-0.73,3.20,-3.27,-2.71,-2.37,-1.42,-1.37,-3.79,-4.46
-2.92,-1.96,-1.11,-2.37,-3.04,-4.21,-4.33,-1.25,7.72,-3.01,7.72,-1.71,-3.19,-4.28,-3.98,-0.91
4.08,-3.70,-0.41,4.39,-2.02,-1.01,-5.53,-1.57,-2.20,-2.33,-1.19,-2.96,3.95,-1.09,-1.73,-1.93
-4.31,-3.44,-3.53,7.26,-4.38,-2.78,0.45,3.82,-2.99,-1.30,3.52,-1.58,-1.43,2.84,-2.11,6.08
-2.38,-3.90,-4.36,-3.89,-2.65,5.15,-1.98,-1.61,3.02,-2.35,3.41,-1.99,-1.26,-1.19,-3.18,-4.86
-2.68,-2.12,-2.81,5.32,-4.27,4.47,-1.87,-1.97,-2.45,-2.61,-1.25,5.80,-4.44,4.85,-1.20,-5.15
-2.82,0.20,6.25,-2.54,-5.27,-2.44,5.02,-4.10,-2.58,-3.37,-2.27,-1.15,-2.67,6.79,-1.89,-4.51
3.49,-2.25,-1.60,-3.38,-2.23,-1.27,-2.56,-2.67,-1.50,-1.98,-1.41,5.80,-4.44,5.54,-1.79,-2.66
5.32,-4.67,6.15,-2.02,2.56,-1.70,-1.27,-0.93,-3.66,-5.85,-2.57,7.17,-3.06,3.31,-2.03,-0.97
-1.73,-2.80,-2.96,-2.30,3.85,-2.36,6.06,-2.70,-5.91,-3.02,0.20,5.48,-3.41,-2.77,-2.28,-4.94
4.86,-1.41,-2.09,-2.08,-5.74,-3.55,-3.32,4.57,-1.32,-1.25,-2.77,2.50,-1.79,-2.21,-1.08,-2.27
-2.85,4.88,-4.00,7.03,-3.26,-3.28,-0.76,3.42,-2.76,-3.79,-4.38,-1.84,4.27,-2.01,5.80,-3.51
-0.54,6.83,-2.54,-5.27,-2.25,8.64,-2.16,-3.92,8.17,-0.94,-2.40,-5.05,-0.52,6.83,-2.54,-5.91
-3.02,0.20,5.35,-2.43,-3.90,-4.66,-5.77,-3.60,-3.50,-2.30,3.85,-2.59,4.32,-2.94,-3.02,-1.92
-3.01,5.49,-2.90,6.81,-3.42,-2.15,-0.66,-3.14,-3.94,-3.78,-5.05,-0.52,6.83,-2.49,-4.69,6.09
-3.62,4.93,-1.23,4.28,-2.94,-3.90,-4.33,-5.06,-6.89,-2.25,8.64,-2.25,-5.21,-2.57,6.86,-2.81
7.08,-3.62,4.93,-0.95,3.55,-1.58,-3.13,4.54,-2.18,-2.26,3.84,-2.95,-5.27,-2.25,8.64,-2.16
-4.70,7.33,-2.62,7.33,-3.69,-0.54,5.93,-2.43,-3.90,-5.07,-4.33,-4.52,-5.17,8.17,-0.94,-3.68
-6.89,-2.25,8.64,-2.13,-5.47,4.77,0.27,-1.91,-3.17,-2.59,6.29,-2.70,-6.95,-4.70,-2.38,0.27
4.77,-6.54,-4.45,-3.61,4.28,-0.97,3.55,-1.58,-3.13,4.54,-2.18,-1.85,4.64,-4.16,5.82,0.27
-2.32,-4.88,-4.21,-3.04,-2.37,-1.15,-1.40,-3.85,7.73,-1.71,-3.16,-4.67,-6.11,4.09,-2.75,-3.50
-4.47,-1.48,6.17,-1.25,-0.95,-3.86,NA
>chr1:12443024-12444024
NA,-2.80,-2.12,-2.68,-5.62,-3.49,-1.94,5.97,-2.65,-1.92,-2.38,-1.50,3.48,-2.95,-4.82,-4.22
-1.61,-2.27,-3.06,-1.17,-2.33,-4.65,-4.39,-5.66,-2.80,-0.61,-2.30,2.99,-0.61,-3.98,-3.51,-2.49
6.17,-2.59,-3.12,-2.54,5.93,-0.21,-3.70,4.23,-0.56,-1.70,-2.80,-2.87,-2.27,5.15,0.39,-3.60
-3.48,-4.83,-3.57,6.23,-2.52,-3.08,-0.59,-1.69,-3.38,4.41,-0.81,-3.02,-2.16,-1.00,-2.96,4.10
-1.41,-2.25,3.96,-4.01,-3.06,-4.00,-0.65,-0.56,4.14,-4.03,4.14,-0.56,-1.70,-2.80,-3.80,-3.60
-5.77,-3.50,-2.65,4.57,-1.19,-2.06,-2.16,-2.41,-1.64,2.92,-1.83,-3.91,-3.79,-1.23,-0.68,2.60
-2.90,-1.64,-3.04,4.50,0.33,-3.06,-2.52,6.23,-3.02,-2.40,6.29,-2.70,-6.95,-3.68,-0.94,8.17
-3.92,-2.16,8.64,-2.22,-4.63,-0.52,5.93,-2.43,-3.90,-5.07,-4.33,-4.67,-6.54,4.75,-1.41,-1.73
-1.88,-3.55,-2.04,-2.92,2.76,-0.61,-3.44,-3.43,-0.55,-2.30,2.83,-0.81,-0.78,-3.69,-6.04,5.27
-2.85,-2.95,6.73,-3.85,-1.14,-0.40,4.23,-3.70,-0.41,4.39,-1.79,-0.92,-1.98,-3.63,-1.92,4.59
-4.70,-1.31,-1.00,-1.76,2.63,-2.49,-0.80,-4.30,4.23,-0.32,-2.10,-3.02,-0.81,5.46,-2.91,-4.36
-3.38,4.41,-1.29,-0.92,-2.46,-2.00,2.78,-3.38,-2.41,-1.93,-0.81,2.59,-2.92,-1.64,-3.23,3.77
-0.82,-3.47,6.87,-2.57,-6.89,-4.84,-3.05,6.19,-2.22,-1.79,5.05,-3.26,7.12,-3.42,-2.13,-1.39
-2.67,-2.87,-2.27,4.64,-0.41,-4.45,5.86,-2.28,4.02,0.59,-1.91,-3.83,-4.94,-2.26,-0.92,-1.87
3.84,-1.85,4.60,-3.72,-3.43,-4.00,-0.96,-1.41,-3.06,-1.86,-0.68,2.60,-2.77,-1.44,-2.41,-2.17
-1.19,5.85,-2.35,-5.22,3.79,-1.20,-4.63,-2.42,5.18,-3.79,-2.77,-1.64,4.75,-6.54,-3.29,-1.97
6.62,-2.62,-2.38,6.17,-3.05,-4.29,-5.34,6.23,-3.71,-3.20,-3.53,7.26,-3.91,-2.49,6.25,0.14
-3.06,-2.99,5.75,-4.67,5.75,-3.06,-2.91,-1.12,8.03,-3.12,4.73,-1.87,-1.43,2.82,-2.49,-0.68
-4.11,6.09,-3.75,5.34,0.13,-3.26,-3.12,-2.16,-4.11,6.09,-3.55,3.64,-0.95,-2.52,5.55,-3.93
-2.16,-3.12,-3.26,0.13,4.88,-4.94,-0.80,-2.10,3.84,-2.02,6.25,-1.73,-3.16,-4.67,-5.58,3.49
-2.12,-2.21,-1.15,-1.40,-4.18,5.91,-2.48,-1.19,-1.46,-5.08,-1.46,-2.33,4.18,-3.56,-2.58,-2.98
-0.88,4.15,-2.37,6.08,-2.68,-5.60,-4.20,-4.83,-3.57,6.23,-2.38,-2.55,5.96,-1.79,5.72,-3.66
-1.69,-0.59,-3.41,-4.39,-2.44,6.98,-1.48,-5.12,-4.15,-3.72,4.60,-1.62,6.00,-3.02,-2.40,6.17
-2.38,-3.90,-4.66,-5.62,-3.58,-2.16,-3.89,6.81,-3.17,-2.47,-2.67,4.00,-2.01,6.41,-1.27,-5.12
-4.15,-3.71,5.91,-2.90,7.72,-1.12,-2.91,-2.59,6.17,-2.68,-5.60,-4.15,-3.71,5.97,-3.51,-0.54
6.83,-2.37,-5.22,4.77,0.27,-2.38,-4.16,-5.95,6.09,-4.50,5.71,-2.02,2.97,-0.58,-3.08,5.45
-2.87,-4.02,-2.00,-2.90,5.97,-1.94,-3.90,-5.07,-4.66,-6.42,-4.15,-3.71,5.91,-2.90,6.81,-3.42
-3.23,-3.00,-5.74,-2.40,-1.97,5.72,-2.15,-2.91,-2.59,5.96,-3.66,-2.77,-2.16,-3.89,6.87,-2.46
-5.52,5.27,-2.85,-2.62,7.53,-2.62,-2.44,4.90,-1.50,-2.96,2.79,-0.98,4.93,-3.62,6.09,-4.70
-2.16,8.64,-2.16,-4.95,3.63,-2.31,-3.12,3.94,-2.46,-3.02,6.23,-2.38,-2.62,8.09,-2.25,-5.21
-2.57,7.31,-3.92,-2.47,7.31,-3.92,-2.16,8.64,-2.16,-3.92,7.18,-2.95,-2.85,5.30,-4.00,7.17
-2.47,-4.70,6.33,-4.11,-2.16,-3.23,-3.54,7.44,-2.16,-3.92,7.18,-2.95,-2.85,5.27,-5.52,-2.13
8.09,-2.62,-2.38,6.23,-3.02,-2.40,5.96,-3.66,-1.69,-1.14,-3.81,-3.12,-2.16,-4.11,6.09,-3.75
5.32,-1.41,-2.09,-1.57,-5.08,-1.46,-1.66,-3.70,-3.71,7.44,-2.22,-4.63,-0.72,4.39,-2.02,-0.68
-3.89,6.87,-2.57,-5.21,-2.25,7.18,-2.73,-3.16,-4.52,-5.95,6.33,-4.69,-2.65,6.20,-2.52,3.58
-2.45,-2.62,8.09,-2.13,-5.47,4.75,-1.41,-1.98,-1.37,-2.13,-3.90,4.55,-2.61,-1.15,-2.33,-2.41
-3.08,2.70,-0.68,-1.86,-3.00,-2.90,-1.56,-2.97,3.67,-2.04,5.95,-2.92,3.79,-0.56,-1.05,-3.18
-4.88,-4.22,-1.66,-1.07,-5.58,-3.55,-3.05,5.95,-1.78,6.06,-4.56,-3.42,-0.93,-1.27,-1.76,2.63
-2.49,-1.52,-5.74,-2.40,-1.17,6.17,-1.23,-0.78,-2.67,-2.90,-1.56,-2.77,2.50,-1.79,-2.21,-1.11
-1.73,-2.80,-3.80,-3.02,-3.58,-0.96,-1.21,-2.67,5.95,-3.31,-2.13,-1.46,-2.33,-1.64,-4.15,-3.43
-4.42,4.76,-1.42,-2.42,4.94,-3.72,-3.20,-3.65,5.97,-2.15,-3.57,-4.38,-1.89,4.51,-1.09,-1.73
-1.88,-3.55,-2.12,-2.59,5.09,-1.29,-0.64,-2.26,-4.94,-3.57,-2.15,6.62,-3.08,-3.63,-1.89,5.06
0.53,-2.32,-4.88,-4.22,-1.67,-1.09,-3.66,-5.85,-2.00,6.67,-2.73,-3.12,-1.83,3.48,-3.32,-4.29
-6.20,4.91,-1.46,-0.59,-2.80,-4.88,-4.93,-3.04,-3.43,4.29,-1.85,4.32,-2.73,-1.64,-2.90,2.60
-0.68,-1.86,-3.00,-2.58,-2.21,-1.97,-2.62,-2.37,5.03,-2.00,3.18,-1.58,-1.97,-2.45,-2.61,-0.94
4.51,-1.83,-3.03,5.18,-2.35,-3.92,7.26,-3.17,-2.80,-2.75,4.64,-4.27,5.75,-2.99,-3.06,0.07
4.88,-4.33,-0.21,6.00,-3.06,-2.45,4.96,-2.73,-2.22,-3.54,5.81,-5.34,-3.13,-0.96,5.90,-3.03
-1.83,4.51,-0.90,-2.27,-2.50,3.65,-2.31,-2.58,-2.30,4.54,-4.42,-2.94,-3.51,5.70,-0.79,-2.43
-3.46,-1.98,2.77,-2.16,-1.61,3.06,-2.00,4.83,-2.73,-2.04,-3.55,-1.67,-1.33,5.09,-2.59,-2.29
-3.43,4.50,-2.15,2.65,-1.78,-1.79,-3.46,-2.99,5.27,-6.58,-3.29,-0.96,5.74,-3.08,-0.66,3.09
-1.50,-2.99,3.82,0.39,-2.96,-3.00,3.15,-1.31,-1.97,-2.42,6.19,-2.38,-3.19,-4.55,-4.94,-2.92
-1.96,-1.31,-2.69,-3.27,3.17,-1.88,-2.34,-3.16,-3.96,-1.14,-1.69,-3.38,3.59,-0.95,-1.70,-2.80
-3.80,-2.90,-3.06,5.96,-2.12,5.18,-6.04,-3.75,-0.95,-1.31,4.41,-2.12,-2.84,2.59,-1.79,-2.21
-1.15,-1.31,-4.06,4.23,-0.32,-2.10,-3.02,-0.95,4.08,-3.70,-0.89,3.79,-5.22,-2.37,6.94,-1.39
-3.09,-0.81,4.70,-2.47,-3.91,8.17,-1.12,-2.91,-3.06,5.30,-4.19,5.47,-2.48,-1.21,-0.96,-4.00
-3.43,-4.31,5.90,-0.96,-3.29,-6.54,4.48,-1.79,-2.66,4.88,-3.86,5.95,-2.07,4.78,-1.31,-4.69
5.86,-2.02,2.67,-0.68,-0.65,-4.00,-3.48,-4.83,-3.61,6.11,-1.27,-2.88,-1.93,3.55,-2.12,-3.16
3.82,0.45,-3.42,-3.16,-2.25,-2.37,-2.17,-1.96,2.56,-1.98,4.83,-2.73,-2.22,-3.56,4.35,-2.18
-2.11,3.93,-1.50,-0.92,-1.75,-3.40,3.64,-0.94,-4.65,-1.46,-1.39,-2.67,-0.94,4.60,-2.32,-2.62
-1.98,-1.35,5.56,-3.50,-2.57,-3.73,2.87,-1.43,-1.58,3.18,-1.61,3.98,-2.40,4.36,-1.92,-0.98
-3.75,-6.04,5.68,-2.02,2.97,-0.58,-3.08,5.46,-3.31,-2.15,-0.66,-2.80,-4.86,-2.50,-1.14,-3.96
-3.16,-2.67,-3.07,-2.54,2.77,-0.81,-1.92,-2.20,-1.25,-4.21,6.31,-1.46,-1.07,-3.73,-2.92,-3.02
3.36,-3.27,-2.71,-2.21,-2.16,-2.40,NA
>chr1:15160827-15161827
NA,-2.40,-2.16,-2.06,-1.19,5.56,-3.50,-3.18,-4.37,-1.59,3.92,-3.02,-0.81,4.41,-3.50,-3.18
-4.37,-1.59,3.79,-4.04,-3.06,-4.00,-0.96,-1.67,-4.22,-5.63,-4.66,-5.07,-5.07,-5.07,-5.07,-5.07
-5.07,-5.07,-5.07,-5.07,-5.07,-5.07,-5.07,-5.07,-5.07,-5.07,-5.07,-5.07,-5.07,-3.90,-2.43,5.56
-0.99,-2.09,-1.25,-4.21,6.31,-1.43,-0.64,-1.98,-3.58,-1.93,-1.67,-1.19,4.27,-2.13,-2.19,-1.21
-1.87,3.85,-2.48,-1.48,3.92,-3.10,-1.25,-1.98,2.41,-2.56,-2.16,-3.07,-2.54,2.77,-0.81,-1.93
-2.41,-3.38,2.79,-0.73,3.55,-1.30,-2.67,2.87,-1.43,-1.87,4.47,-4.16,4.85,-1.35,-5.10,-1.57
-2.03,-0.85,4.25,-1.21,-2.60,-2.43,-0.83,3.95,-2.99,-1.30,3.55,-0.97,4.54,-3.42,-2.82,-3.80
-2.80,-1.71,-0.75,2.09,-2.09,-2.14,-2.51,-1.06,-2.26,2.63,-1.85,-2.25,-1.59,-3.88,-3.41,0.39
4.02,-1.85,4.48,-2.89,-0.95,3.82,-5.04,-3.75,-1.52,-2.51,-2.33,-1.19,-2.97,3.17,-1.88,-2.12
-2.46,-0.94,4.60,-2.32,-3.07,-2.45,-2.84,-1.89,-0.97,-1.09,5.56,-3.50,-2.94,-4.42,4.54,-2.30
-2.58,-2.50,2.58,-1.76,-0.93,-2.40,-3.17,-1.31,4.06,-2.59,4.32,-2.73,-1.64,-2.97,3.01,-1.58
-1.89,-1.96,2.50,-2.69,-0.58,2.91,-2.69,-0.58,3.29,-2.29,4.19,-1.88,-1.81,-2.02,2.58,-2.50
-2.49,-2.27,4.64,-0.72,-5.05,-3.78,-3.94,-3.14,-0.61,-1.92,3.84,-2.01,5.74,-2.71,7.33,-5.95
-3.13,-1.17,6.98,-1.09,-3.12,4.38,-1.90,-0.99,-1.66,-1.94,-2.71,2.93,-1.91,-2.08,-1.59,-4.42
-3.55,-1.91,0.59,3.95,-2.84,-0.74,3.87,-2.34,4.43,-2.45,-2.64,5.68,-2.73,-3.12,-1.98,2.59
-2.83,-1.23,-1.19,-4.06,4.08,-0.95,-2.94,-1.88,-1.67,-1.21,5.49,-0.55,-4.84,-1.57,-2.20,-2.33
-1.19,-2.96,4.10,-1.65,-3.71,-2.87,-3.87,-3.81,5.86,-2.37,3.85,-0.94,-4.65,-1.31,-0.52,2.60
-2.90,-1.64,-3.06,3.17,-1.88,-2.12,-2.46,-0.94,4.60,-2.32,-3.07,-2.45,-2.84,-1.89,-0.97,-1.09
4.57,-2.95,-5.60,-3.79,-4.03,2.78,-1.61,-2.16,2.58,-1.76,-1.00,-1.20,-5.16,-2.42,5.53,-2.02
4.32,-2.37,-1.85,-2.12,4.19,-2.36,4.30,-0.83,-2.43,-3.46,-1.98,2.87,-2.67,-1.30,3.66,-0.78
3.20,-1.69,-1.81,-2.02,2.58,-2.50,-2.49,-2.27,5.15,0.53,-1.91,-3.17,-2.59,6.23,-3.02,-2.87
5.46,-4.45,-0.89,3.79,-6.54,-4.67,-3.16,-2.73,5.72,-2.73,-3.16,-5.06,-6.89,-2.00,6.67,-2.39
-1.85,4.09,-5.04,-2.46,7.17,-4.00,5.71,-2.04,3.06,-2.00,-2.33,-1.21,5.42,-1.67,-2.17,6.19
-3.05,-4.84,-8.57,-4.84,-3.05,5.95,-1.78,5.80,-3.49,-0.51,5.49,-1.12,-2.33,-3.79,5.61,-3.00
-4.58,-2.99,-3.49,4.54,-1.00,2.91,-2.76,-0.66,2.76,-2.56,-1.83,-1.88,2.90,-2.96,-1.50,2.93
-0.81,-1.05,-3.25,-4.16,-5.95,7.33,-2.81,6.81,-3.42,-2.13,-1.10,-1.75,-3.08,2.70,-0.68,-1.05
-3.18,-4.86,-2.50,-0.66,-3.14,-4.69,-5.07,-4.66,-5.62,-2.50,-0.66,-3.14,-4.69,-4.36,-3.89,-2.65
4.90,-1.61,-2.88,-1.27,6.04,-2.43,-3.90,-4.33,-5.06,-7.53,-3.66,-1.09,-1.21,-2.61,4.35,-3.04
-1.92,-3.02,-3.25,4.00,-0.41,-3.70,4.23,-0.56,-1.70,-2.80,-3.80,-2.82,-3.42,3.59,-0.95,-1.70
-2.75,-3.46,-2.33,-2.35,4.92,-2.45,-2.41,-2.37,-1.42,-0.93,-3.66,-5.85,-2.57,7.31,-3.92,-1.91
7.79,-1.09,-2.42,6.23,-4.09,-1.91,7.79,-1.09,-2.42,6.23,-4.09,-1.91,7.79,-1.09,-2.42,6.23
-4.09,-1.91,7.79,-1.09,-2.42,6.23,-4.09,-2.47,6.86,-2.81,8.32,-2.81,6.86,-2.46,-5.47,3.79
-0.89,-4.33,4.88,0.27,-2.38,-4.16,-6.20,3.63,-2.31,-2.84,2.87,-1.98,-3.12,-2.68,4.21,-4.94
-2.65,6.29,-2.38,-2.95,6.72,-3.01,6.72,-2.95,-2.45,3.94,-2.95,-1.55,4.51,-1.32,-2.61,-3.58
-1.76,-1.94,2.83,-0.65,-0.93,-5.68,-2.82,0.39,5.06,-1.83,-3.13,4.38,-2.33,-1.98,-5.74,-2.40
-1.97,5.72,-2.28,-5.12,-3.79,-4.03,2.78,-1.61,-2.16,2.94,-0.61,-3.98,-3.51,-2.76,4.57,-1.19
-2.06,-1.87,-1.58,2.90,-3.38,-1.75,-1.37,-2.08,-1.95,-0.97,-2.03,3.49,-5.58,-4.67,-3.16,-2.73
5.72,-1.97,-3.29,-6.54,4.48,-1.92,-4.37,-4.39,-6.42,-4.28,-3.14,-0.61,-1.55,3.93,-2.12,-1.98
3.49,-0.70,3.76,-1.55,-1.09,-3.81,-2.21,-2.19,-4.31,-3.67,-4.15,-1.14,-2.50,-4.31,-1.48,5.86
-2.50,-2.66,-2.28,4.65,-1.33,-1.67,-2.94,-0.59,2.91,-2.77,-1.01,-1.75,2.39,-1.80,-2.45,5.86
-1.94,-3.90,-5.07,-5.07,-4.66,-5.62,-2.48,-1.10,-2.13,-3.90,4.55,-2.83,-2.00,-4.19,-3.80,-1.37
-1.61,-2.39,-2.75,6.79,-1.89,-4.51,3.82,-0.91,-3.98,-4.28,-3.19,-1.71,8.03,-4.00,5.71,-2.44
3.58,-2.66,-3.17,-2.40,-0.61,-1.92,4.36,-2.40,3.58,-2.58,-3.06,0.33,5.06,-1.89,-3.63,-3.08
6.62,-2.28,-4.47,-3.50,-3.02,3.36,-2.71,-2.16,-4.09,-3.13,-3.17,7.26,-5.17,-4.52,-3.16,-2.65
3.48,-1.28,-2.04,4.22,-3.42,-2.72,-3.02,3.36,-2.71,-2.16,-4.09,-3.83,-4.96,-2.73,5.35,0.33
-1.91,-3.17,-2.65,4.90,-1.84,-4.38,-3.79,-2.49,6.19,-2.22,-1.79,5.05,-3.26,7.12,-3.17,-2.80
-3.02,3.93,-1.73,-1.52,-5.20,-2.11,6.47,-1.22,-2.38,-3.38,2.79,-0.98,4.68,-3.95,3.82,-1.76
-1.87,3.92,-5.04,-2.13,8.64,-2.25,-5.85,-3.02,0.12,4.77,-5.47,-1.89,6.98,-1.25,-0.59,-2.87
-4.30,-6.11,3.92,-1.87,-1.89,-2.29,3.75,-4.06,-1.31,-0.99,-1.83,2.06,-1.96,-1.59,2.77,-2.19
-1.79,2.39,-1.83,-0.99,-1.58,-4.65,-0.86,4.39,-1.79,-0.92,-2.26,-4.94,-3.83,-2.40,-0.66,-1.69
-3.41,6.06,-0.67,-4.65,-1.58,-1.33,-2.56,-3.00,-1.89,-1.11,-2.04,-1.76,3.97,-0.85,-1.92,-1.50
-3.03,-2.58,-3.54,5.81,-4.08,-2.65,6.06,-1.79,5.53,-2.44,-5.85,-3.66,-1.09,-1.21,-2.48,5.91
-3.79,-0.54,6.00,-3.61,-3.88,-1.84,4.78,-2.24,3.85,-0.94,-4.67,-1.35,4.37,-3.45,5.88,-1.46
-0.95,-3.72,-7.53,-5.06,-3.94,-3.14,-0.59,-1.92,4.18,-3.56,-2.22,-2.73,4.33,-2.63,-2.12,-2.68
-4.80,-2.68,5.95,-1.78,5.80,-3.93,-0.68,-1.73,3.93,-3.02,-3.50,-4.96,-3.24,3.96,-2.04,-1.97
-2.58,-2.94,4.83,-1.98,2.97,-0.59,-3.09,-1.71,3.92,-3.02,-0.81,3.42,-2.95,-4.80,-2.68,-2.12
-2.81,4.88,-4.50,5.85,-4.50,5.30,-2.87,-2.88,4.32,-2.33,-2.34,-3.38,-3.71,5.97,-2.28,-4.33
-4.21,-2.91,-1.97,-1.58,3.52,-1.30,-2.99,3.95,-0.88,-2.67,-1.41,-0.96,-3.81,-3.47,-1.66,-1.19
-4.70,3.90,-0.89,-3.70,3.91,-1.76,-1.87,3.96,-4.71,-0.80,-2.10,4.36,-2.24,4.00,-1.48,-2.22
5.96,-3.70,-2.82,-3.80,-2.67,-0.92,-1.23,6.17,-1.17,-3.68,-6.95,-2.54,6.25,0.20,-3.26,-2.04
-0.66,-3.14,-4.69,-4.33,-5.06,-6.89,-2.25,7.18,-2.73,-3.16,-5.06,-6.95,-2.52,4.75,-1.83,-3.08
-2.37,4.52,-2.02,6.25,-1.27,-5.12,-4.20,-5.34,-3.83,-1.91,0.53,4.50,-3.25,-3.02,-1.71,-3.72
-2.87,5.45,-3.03,-0.72,2.77,-0.88,NA
>chr1:17655077-17656077
NA,-2.09,3.49,-0.70,3.55,-1.30,-2.99,3.82,0.45,-3.02,-5.91,-2.70,6.20,-2.37,3.85,-0.94
-4.67,-0.94,4.00,-2.81,5.34,-2.73,-1.29,3.79,-2.99,-1.50,4.28,-2.67,-2.20,-1.17,-2.73,-0.78
-1.90,4.18,-3.04,-1.92,-3.02,-3.13,2.41,-1.98,-1.25,-3.10,3.92,-1.48,-2.22,6.19,-2.68,-4.82
-4.21,-3.02,-1.31,-1.95,-1.84,-1.88,-3.29,-1.92,-3.02,-2.94,4.33,-2.63,-1.86,-1.66,-0.99,-1.23
6.17,-1.94,-3.90,-5.07,-5.07,-5.07,-5.07,-5.07,-5.07,-5.07,-4.33,-4.52,-5.17,7.26,-3.53,-3.25
-5.34,-3.57,-2.15,6.62,-3.08,-4.18,-2.26,-0.64,-1.23,6.17,-1.94,-3.90,-5.07,-4.33,-3.78,-5.74
-1.98,-1.71,5.27,-1.29,-0.64,-2.26,-4.18,-3.08,6.62,-2.15,-2.91,-2.59,6.29,-2.65,-4.69,6.33
-4.11,-2.16,-3.23,-3.54,7.44,-2.25,-5.85,-3.66,-0.93,-1.27,-2.03,3.49,-5.58,-4.67,-3.16,-2.73
7.18,-2.22,-4.63,-0.52,6.06,-3.55,-3.16,-1.44,-2.16,-3.64,-2.41,-2.98,-0.83,5.56,-2.43,-3.16
-4.52,-5.34,6.23,-3.71,-3.43,-3.60,0.20,5.42,-3.61,-4.42,-2.26,-1.37,-1.90,-1.73,-1.98,-1.41
4.86,-4.70,-1.19,-1.39,-3.06,-2.27,-1.19,-2.97,3.17,-1.58,-1.28,3.48,-3.32,-4.84,-6.89,-2.57
6.86,-2.81,7.33,-5.17,-3.48,-0.98,-1.55,3.74,-1.88,-2.34,-3.90,-5.63,-4.66,-5.07,-3.90,-1.71
7.73,-3.85,-1.40,-1.00,-1.70,2.56,-1.98,4.78,-1.84,-4.38,-4.55,-4.36,-3.90,-1.71,8.03,-3.26
5.05,-1.92,-4.37,-4.39,-6.42,-4.66,-5.07,-3.90,-2.38,5.95,-1.78,5.74,-2.80,5.74,-1.78,6.06
-2.53,-5.27,5.27,-2.87,-2.36,5.46,-0.76,-3.98,-3.29,-1.35,6.17,-1.66,-1.98,-5.74,-2.40,-0.96
5.74,-3.08,-0.81,3.42,-2.65,-3.16,-4.52,-5.95,6.33,-5.95,-3.13,-0.96,5.74,-3.08,-0.95,3.82
-5.58,-4.67,-3.16,-1.71,8.17,-5.17,-4.29,-3.05,6.17,-2.52,-3.06,0.39,4.17,-2.33,5.22,-1.24
-5.22,-3.52,-1.02,-2.50,-4.80,-2.68,6.17,-2.40,-2.88,4.63,-1.00,2.79,-4.03,-3.06,-3.60,0.39
4.90,-1.47,-1.71,-2.94,-0.95,3.82,-5.04,-3.75,-1.02,-2.15,-3.42,7.12,-3.26,5.05,-1.79,-2.66
5.03,-4.45,-0.41,4.39,-2.02,-0.68,-3.93,5.55,-3.54,-2.58,-3.37,-1.86,-0.56,4.23,-4.06,-1.19
-1.19,-2.67,5.97,-1.35,-3.57,-4.87,-2.76,4.91,-2.12,3.99,-2.12,-2.36,-3.16,-3.42,0.39,4.90
-1.83,-0.61,-2.87,-4.70,-6.95,-2.95,3.94,-2.33,-2.34,-2.84,-3.53,4.41,-0.81,-3.02,3.95,0.59
-2.65,-3.94,-3.78,-5.74,-1.52,-2.02,4.39,-0.72,-5.05,-3.78,-3.16,-2.73,5.72,-2.73,-3.16,-4.52
-5.95,6.33,-3.67,-0.56,3.49,-0.79,-3.89,-4.28,-4.36,-3.90,-2.38,6.17,-2.52,-3.06,0.07,4.88
-4.70,-1.05,-0.79,2.60,-2.65,-3.90,-4.33,-4.52,-5.95,6.33,-4.11,-1.14,-1.86,6.00,-2.86,7.33
-4.70,-2.16,7.44,-3.54,-3.23,-2.16,-4.11,6.33,-5.95,-4.52,-4.33,-3.90,-1.71,8.17,-3.92,-2.47
7.17,-3.26,4.37,-1.23,-3.69,6.33,-5.95,-3.13,-0.94,8.17,-3.92,-2.16,7.44,-3.54,-3.23,-2.16
-4.11,6.33,-4.11,-2.16,-3.23,-3.54,7.44,-2.16,-4.70,7.33,-2.81,6.86,-2.47,-3.92,8.17,-0.94
-3.68,-6.89,-2.57,6.86,-2.81,7.33,-4.70,-2.16,7.44,-3.54,-3.23,-2.16,-4.11,7.33,-2.81,6.86
-2.57,-6.89,-3.68,-0.94,8.17,-3.92,-2.16,8.64,-2.16,-3.92,8.17,-1.71,-3.16,-4.52,-5.95,6.33
-4.70,-2.16,8.64,-2.16,-4.70,6.33,-4.70,-2.16,8.64,-2.16,-4.70,6.33,-5.95,-4.52,-3.16,-1.71
8.17,-3.92,-1.91,7.79,-1.09,-2.42,5.97,-3.93,-2.16,-3.23,-3.54,7.44,-2.16,-3.92,8.17,-0.94
-3.13,-5.95,6.33,-4.11,-2.16,-3.58,-4.31,-1.25,8.17,-3.92,-2.16,7.44,-3.54,-3.23,-2.16,-4.11
6.33,-5.95,-4.52,-4.33,-5.07,-3.90,-2.38,5.95,-1.62,4.47,-2.01,4.69,-1.52,-1.94,-3.38,2.79
-0.76,3.04,-2.23,5.22,-1.24,-5.22,-3.52,-0.95,-1.31,5.09,-2.59,-2.00,-4.02,-2.94,7.53,-2.62
-2.44,4.90,-1.84,-3.63,-3.00,5.96,-1.79,6.00,-3.57,-3.88,-1.89,4.66,-1.65,-3.45,-1.92,-3.35
-3.15,-3.55,5.48,0.20,-2.78,-4.38,7.18,-2.95,-2.85,5.27,-5.27,-2.53,6.20,-2.11,2.67,-0.52
-1.14,-4.18,5.91,-2.48,-0.96,-2.33,-3.17,-1.41,3.71,-2.12,-1.93,4.75,-1.65,-3.45,-1.79,-2.41
-2.17,-1.19,5.85,-2.35,-5.27,5.18,-2.69,4.06,-2.76,-4.36,-3.61,5.42,0.33,-2.65,-3.94,-3.78
-5.74,-1.52,-2.10,4.36,-2.40,3.18,-2.04,5.74,-2.80,5.74,-2.01,4.32,-2.63,-1.19,-2.27,-2.84
-2.45,-3.07,-2.32,4.60,-0.94,-2.61,-2.56,-1.31,-1.89,-3.06,-1.35,-2.33,-2.51,-1.52,-3.75,-5.04
3.64,-1.92,-1.99,4.19,-2.36,4.17,0.39,-3.41,-3.88,-1.40,-1.98,2.41,-2.83,-1.19,-2.27,-2.84
-2.12,-1.88,3.74,-1.50,-1.21,-2.67,-3.80,-2.82,-3.42,4.54,-0.97,3.55,-1.30,-2.99,3.95,-0.83
-2.43,-3.46,-1.83,4.46,-3.38,-2.77,-2.49,-5.10,-0.94,4.00,-2.36,4.19,-1.99,-1.59,2.87,-2.67
-1.30,3.55,-0.73,2.79,-3.38,-2.41,-1.93,-0.81,2.77,-2.54,-3.07,-2.16,-2.56,2.41,-2.02,-1.81
-1.65,3.96,-1.54,-2.42,4.28,-1.50,-2.99,3.95,-1.03,-1.73,-1.93,-3.58,-1.98,-0.92,-1.87,3.85
-2.63,-1.86,-1.73,-0.99,5.56,-2.43,-3.90,-5.07,-5.07,-5.07,-5.07,-5.07,-5.07,-5.07,-5.07,-5.07
-5.07,-5.07,-4.33,-4.52,-6.20,3.63,-2.23,-3.02,5.90,-0.96,-2.40,-5.74,-3.00,-2.77,-3.66,5.72
-1.78,5.74,-2.90,6.72,-3.40,-4.58,-4.20,-5.60,-2.73,6.04,-1.27,-3.63,-1.98,-1.37,-2.08,-1.92
-0.95,2.60,-2.65,-3.19,-4.55,-5.34,-3.25,-3.65,6.88,-3.08,-4.11,-2.76,4.76,-3.12,-1.09,7.79
-1.91,-4.95,4.91,-1.48,-1.73,-2.83,-1.31,4.76,-3.13,-1.79,4.90,-2.45,-3.06,6.00,-0.21,-3.70
3.75,-2.03,-0.97,-1.89,-2.84,-2.45,-4.09,-3.13,-3.06,5.46,-3.08,-0.66,3.09,-1.78,-3.03,5.61
-2.55,-2.85,5.30,-4.00,8.03,-1.12,-2.91,-2.65,4.90,-1.84,-3.88,-3.61,6.00,-0.52,-4.63,-2.22
8.09,-2.62,-2.44,4.48,-2.10,-0.68,-4.11,6.33,-5.95,-4.52,-3.16,-2.38,5.95,-1.78,5.95,-3.86
5.30,-2.85,-2.55,5.96,-2.12,5.65,-4.67,5.65,-2.10,6.06,-4.09,-2.47,6.86,-2.81,8.32,-2.71
5.91,-2.43,-1.79,4.78,-1.98,2.97,-0.59,-2.94,-2.13,-2.33,-3.31,5.96,-1.79,6.00,-3.02,-2.40
6.17,-2.68,-5.60,-4.15,-4.31,5.62,-3.06,-2.90,-3.50,-2.50,5.86,-1.48,-4.31,-2.50,-0.66,-3.14
-4.28,-5.62,-2.50,-0.66,-3.14,-3.94,-3.78,-5.05,-1.20,4.37,-3.26,7.12,-3.59,-3.70,-1.67,-0.96
-3.67,-2.02,-1.46,-2.33,-1.16,-3.14,-3.94,-4.52,-5.95,7.33,-2.62,7.33,-5.95,-3.13,-0.96,5.90
-3.03,-1.79,4.90,-2.57,-3.06,0.07,4.77,-5.47,-2.13,7.44,-3.65,-2.83,-3.73,2.70,-0.68,-0.65
-4.00,-3.06,-3.73,2.70,-0.52,-1.31,-4.65,-1.35,3.90,-4.33,-0.89,4.37,-3.26,7.12,-3.59,-3.69
-3.35,-1.92,-3.29,-2.13,-2.21,-3.26,0.39,5.15,-2.32,-3.07,-2.45,-2.61,-1.63,4.64,-2.67,-2.20
-2.21,-3.26,0.13,5.82,-4.55,5.73,NA
>chr1:18798575-18799575
NA,-2.42,-1.64,2.59,-2.56,-2.16,-3.07,-2.54,2.94,-0.67,-2.94,-1.88,-1.73,-0.99,5.56,-2.54
-3.79,-4.94,-2.92,-2.33,-1.19,-2.96,4.10,-1.65,-3.71,-2.41,-2.98,-0.83,5.70,-3.51,-2.57,-4.04
3.64,-0.94,-5.10,-1.01,-1.73,3.74,-1.58,-1.89,-1.96,2.50,-2.90,-2.00,-3.13,-0.88,4.25,-1.15
-2.17,-2.04,-2.84,-1.89,-0.97,-1.09,4.57,-2.95,-5.60,-3.79,-4.03,2.78,-1.61,-2.16,2.58,-1.76
-1.00,-1.20,-5.16,-2.42,5.53,-2.02,4.32,-2.37,-1.85,-2.12,4.19,-2.36,4.30,-0.83,-2.43,-3.46
-1.98,2.77,-2.69,-0.95,4.00,-3.95,4.47,-2.17,-1.83,-2.56,2.59,-1.64,-2.42,-1.64,2.92,-1.50
-2.99,3.64,-0.48,-4.11,4.13,-2.75,-3.50,-5.77,-4.66,-5.07,-3.90,-2.43,5.56,-1.22,-2.77,-3.90
4.54,-2.18,-2.26,4.12,-3.53,-3.16,-1.66,-1.07,-5.58,-3.42,-3.25,-1.05,-0.95,2.60,-2.95,-4.80
-2.50,-1.02,-3.75,-5.04,3.97,-0.40,-0.93,-5.58,-3.55,-3.32,4.57,-1.19,-2.25,-1.79,-3.38,-2.10
-0.43,2.67,-1.98,4.36,-1.55,-1.76,-4.31,-3.18,-3.51,6.17,-1.39,-3.71,-2.87,-3.87,-3.53,3.59
-0.70,-2.14,-2.42,5.96,-3.66,-1.68,-1.46,-1.66,-1.93,-2.83,-1.66,4.51,-0.90,-2.43,-3.46,-2.45
-2.46,-0.83,6.47,-2.54,-6.95,-4.70,-3.25,-1.35,-1.41,-2.67,-1.25,4.86,-4.94,-0.80,-2.10,3.84
-2.59,3.68,-1.92,-0.95,-3.75,-5.04,3.49,-2.25,-1.60,-2.91,4.29,-1.95,5.36,-5.05,-2.28,-3.23
-3.42,6.81,-3.47,-0.54,6.83,-2.11,-5.20,-3.00,-2.77,-3.38,4.54,-0.97,3.20,-3.27,-2.58,-2.07
-2.62,-2.37,3.65,-2.12,-1.98,5.03,-2.24,4.02,0.45,-3.26,-3.12,-3.00,-5.31,-2.22,7.18,-2.28
-4.33,-4.22,-1.61,-2.33,-2.20,-1.36,-4.94,3.90,-0.89,-4.45,5.03,-2.81,-1.70,-1.19,3.76,-0.70
3.49,-2.37,-3.07,-2.67,-3.38,-3.71,6.88,-3.08,-4.18,-2.26,-1.10,-2.13,-3.42,7.26,-3.92,-1.91
7.79,-1.09,-3.02,5.90,-0.96,-3.13,-5.34,6.23,-2.43,-1.78,2.93,-0.56,-2.14,-2.67,4.53,-1.98
-1.85,4.09,-6.11,-3.29,-0.96,5.90,-3.02,-2.23,3.63,-4.95,-1.91,7.79,-1.09,-3.02,5.90,-0.96
-3.13,-5.95,6.33,-3.69,-0.74,4.55,-1.83,-3.03,5.90,-0.96,-3.13,-6.20,3.63,-2.23,-3.02,5.18
-2.44,-5.21,-2.00,7.79,-1.09,-3.02,5.90,-0.96,-3.68,-6.89,-2.00,7.79,-1.09,-3.02,5.90,-0.96
-3.13,-5.34,6.23,-2.42,-1.09,6.80,-3.09,-4.11,-3.38,3.55,-2.04,-3.02,5.90,-0.96,-3.13,-6.20
3.63,-2.23,-3.02,5.18,-2.42,-4.63,-0.72,4.55,-1.83,-3.03,5.90,-0.96,-3.13,-6.20,3.63,-2.23
-2.42,4.60,-1.95,5.18,-5.52,-1.89,7.79,-1.09,-3.02,5.18,-2.44,-5.21,-2.00,7.79,-1.09,-3.02
5.90,-0.96,-3.13,-6.20,3.63,-2.23,-3.02,5.18,-2.44,-5.21,-2.00,7.79,-1.09,-3.02,5.90,-0.96
-3.13,-6.20,3.63,-2.23,-2.42,6.23,-4.09,-1.91,7.79,-1.09,-3.02,5.18,-2.44,-5.21,-2.00,7.79
-1.09,-3.02,5.90,-0.96,-3.13,-5.34,6.23,-2.43,-1.78,2.92,-1.64,-2.42,-1.64,2.92,-1.78,-2.43
6.23,-5.34,-3.13,-0.96,5.90,-3.02,-1.09,7.79,-1.91,-4.95,3.63,-2.23,-3.02,5.90,-0.96,-3.68
-6.89,-2.00,6.67,-2.39,-1.85,4.09,-5.04,-2.33,5.18,-3.02,-1.09,7.79,-2.00,-5.21,-2.44,5.18
-3.02,-2.04,3.55,-2.04,-2.42,4.94,-2.42,-1.09,7.79,-2.00,-6.89,-3.68,-0.96,5.90,-3.02,-2.23
3.63,-4.95,-2.35,5.18,-3.02,-1.09,6.98,-1.17,-3.13,-5.17,7.18,-2.95,-2.38,5.96,-3.77,-2.99
-5.34,-3.57,-1.12,8.17,-3.92,-2.47,7.31,-3.92,-1.91,7.79,-1.09,-3.02,5.90,-0.96,-3.13,-5.34
6.23,-2.43,-1.78,2.92,-1.64,-2.21,-1.31,2.31,-0.64,-2.47,5.81,-5.34,-3.13,-0.94,8.17,-3.92
-1.91,7.79,-2.44,-4.11,-3.00,5.61,-3.02,-1.09,7.79,-1.91,-4.09,6.23,-2.42,-2.23,3.63,-4.95
-1.91,7.79,-1.18,-3.16,3.82,0.45,-2.78,-4.56,6.23,-2.42,-1.09,7.79,-1.91,-4.70,6.33,-4.69
-2.47,5.85,-1.19,-2.25,-1.79,-3.01,5.81,-4.08,-2.90,4.25,-1.25,4.28,-3.24,-4.82,-4.22,-1.61
-2.27,-3.06,-1.35,-2.33,-2.08,-1.73,-1.90,-1.73,-2.33,-1.64,-3.81,-2.04,-1.02,-3.48,-4.38,7.31
-2.47,-4.09,6.23,-2.42,-1.09,6.98,-1.94,-3.19,-3.89,-2.59,6.29,-2.70,-6.95,-3.68,-1.17,6.98
-1.09,-3.02,5.18,-2.35,-4.09,6.23,-2.42,-1.09,7.79,-2.00,-6.89,-3.68,-0.96,5.90,-3.02,-2.23
3.63,-4.95,-1.91,7.79,-1.09,-3.02,5.90,-0.96,-3.13,-5.34,6.23,-2.43,-1.78,2.92,-1.64,-2.41
-2.04,-1.71,2.54,-0.82,4.34,-6.11,-3.29,-0.96,5.90,-3.02,-1.09,7.79,-1.91,-4.70,6.33,-3.69
-0.74,4.55,-1.83,-3.03,5.18,-2.44,-5.21,-2.00,7.79,-1.09,-3.02,5.18,-2.33,-5.52,5.18,-2.10
6.06,-4.09,-2.47,7.31,-3.92,-2.47,7.31,-4.38,-2.78,0.12,5.34,-3.75,6.09,-5.95,-3.13,-0.96
5.90,-3.03,-1.79,4.90,-2.44,-2.55,5.61,-3.02,-2.23,3.63,-4.95,-2.35,5.18,-3.02,-2.23,3.63
-4.94,-2.47,4.75,-1.83,-3.46,-2.62,-1.21,-1.79,4.35,-0.90,-2.43,-3.01,-2.07,-2.45,-2.67,-1.06
-1.87,4.36,-2.24,4.02,0.59,-2.32,-5.66,-4.39,-4.31,-1.76,-1.55,3.85,-2.63,-1.86,-1.66,-1.27
-1.87,3.84,-2.01,5.95,-2.98,4.93,-0.95,3.20,-3.27,-2.69,-1.31,-1.95,-1.84,-1.86,-2.63,3.85
-1.92,-1.09,-3.96,-4.19,-2.87,-3.71,-2.04,4.48,-6.00,-3.69,-0.93,-1.27,-1.70,2.56,-2.02,5.71
-4.50,6.09,-5.17,-2.78,0.20,5.35,-2.54,-3.51,-4.71,-2.29,-2.98,-0.94,3.95,-2.96,-1.23,-1.19
-4.47,4.13,-2.25,-2.59,-2.10,-1.61,-4.22,-4.33,-1.48,6.98,-2.44,-4.39,-3.41,-0.55,-1.55,3.76
-0.97,4.63,-3.43,-4.42,-2.92,-2.33,-1.61,-3.47,-3.81,-0.65,-0.68,2.60,-2.77,-1.44,-2.25,-1.85
2.41,-2.83,-1.19,-2.33,-2.51,-1.16,-3.14,-4.69,-5.07,-5.07,-5.07,-4.33,-3.78,-5.05,-0.72,4.00
-2.96,-1.23,-1.19,-4.47,4.17,-1.20,4.12,-5.56,-3.75,-0.98,-1.55,3.74,-1.58,-1.76,3.91,-4.30
-1.36,-2.09,-0.99,5.56,-2.54,-3.12,-2.65,5.15,-1.98,-1.61,2.89,-2.84,-1.25,-1.93,2.88,-2.26
5.43,-0.54,-3.08,-5.22,-1.24,5.03,-2.88,-3.15,-1.91,0.59,4.02,-2.28,5.68,-6.04,-3.04,0.20
6.25,-2.54,-6.95,-4.70,-3.25,-1.19,-1.42,-2.21,-2.12,3.75,-3.70,-0.21,5.93,-3.10,-4.84,-7.53
-3.02,0.45,4.02,-2.24,4.83,-2.37,-1.83,-1.88,3.13,-2.23,5.43,-0.50,-3.53,-3.02,-3.80,-2.48
-1.21,5.80,-4.16,4.64,-1.85,-2.34,4.21,-4.95,-2.47,7.31,-4.38,-3.42,-0.78,-0.56,3.97,-5.58
-4.30,-3.25,-1.35,-1.21,-2.67,6.79,-1.89,-5.47,3.79,-1.35,-5.10,-1.01,-2.10,4.36,-2.40,3.98
-1.60,2.97,-0.58,-2.69,2.77,-1.43,-2.04,3.94,-2.95,-5.32,-2.70,6.06,-1.79,5.96,-3.41,-3.20
-4.42,4.55,-2.61,-0.96,-2.20,-2.85,4.84,-6.58,-4.30,-2.87,-0.66,-2.04,-3.26,0.13,5.82,-4.16
4.47,-1.87,-1.97,-2.91,-3.15,-3.53,4.46,-1.28,-1.58,2.90,-3.38,-2.41,-1.96,-0.97,-1.09,4.57
-3.32,-3.55,-5.74,-3.00,-3.58,-4.76,NA
>chr1:18918031-18919031
NA,-2.25,4.43,-2.45,-2.64,5.68,-2.73,-3.12,-1.98,2.59,-2.83,-1.23,-1.19,-4.06,4.08,-0.95
-2.94,-1.67,-1.33,5.27,-1.71,-1.46,-5.53,-1.57,-2.20,-2.33,-1.19,-2.96,4.10,-1.65,-3.71,-2.41
-3.13,-1.63,5.13,-2.33,4.00,-0.94,-4.65,-1.87,-1.61,2.09,-1.84,-1.81,-1.96,2.50,-2.90,-2.00
-3.13,-0.88,4.25,-1.15,-2.17,-2.04,-2.84,-1.89,-0.97,-1.09,4.57,-2.95,-5.60,-3.79,-4.03,2.78
-1.61,-2.16,2.58,-1.76,-1.00,-1.20,-5.16,-2.42,5.53,-2.02,4.32,-2.37,-1.83,-2.17,4.47,-4.16
5.80,-1.21,-2.43,-3.46,-1.98,2.77,-2.51,-0.45,2.74,-1.10,2.99,-1.69,-1.81,-2.02,2.58,-2.54
-3.08,-2.31,3.46,-2.92,5.70,-3.01,-1.60,-1.98,2.58,-2.50,-2.58,-2.50,6.67,-2.00,-6.89,-5.06
-4.33,-3.90,-2.38,5.95,-1.78,6.06,-5.34,-4.52,-4.33,-5.07,-3.90,-2.94,4.28,-0.97,3.76,-1.50
-1.27,-1.66,-1.94,-2.67,4.64,-1.63,-3.13,-2.29,-4.71,-3.55,-1.91,0.59,3.95,-3.02,-0.95,4.00
-4.35,5.75,-2.87,-2.88,4.32,-2.04,-1.89,-2.02,2.41,-2.56,-2.16,-3.07,-2.54,2.94,-0.67,-2.94
-1.88,-1.73,-0.99,5.56,-3.10,-4.84,-8.57,-4.70,-2.87,-0.61,-2.30,2.63,-2.02,-1.98,-3.01,-2.43
-0.79,5.70,-3.44,-2.72,-3.17,3.84,-2.52,-5.04,-0.93,-0.52,2.60,-2.90,-1.64,-3.06,3.17,-1.88
-2.12,-2.46,-0.88,4.08,-3.10,-1.25,-1.98,2.58,-2.54,-3.07,-2.45,-2.84,-1.89,-0.97,-1.09,4.57
-2.95,-5.60,-3.79,-4.03,2.78,-1.61,-2.16,2.58,-1.76,-1.00,-1.20,-5.16,-2.42,5.53,-2.02,4.32
-2.37,-1.83,-2.17,4.47,-4.16,5.80,-1.21,-2.43,-3.46,-1.98,2.87,-2.67,-1.50,4.27,-1.85,4.60
-2.44,-1.78,2.93,-0.56,-2.10,-3.38,-1.60,-1.93,2.56,-2.02,6.15,-4.67,6.15,-2.04,3.06,-2.00
-2.46,-1.39,-2.48,-4.80,-2.95,3.42,-0.81,-2.89,4.09,-2.40,-1.70,-1.47,4.50,-1.53,-4.37,-3.67
-4.15,-1.14,-2.50,-4.86,-2.32,0.59,3.82,-3.40,-2.38,-1.22,5.64,-3.06,-2.46,3.94,-2.95,-1.50
4.78,-2.40,3.18,-2.05,5.96,-3.31,-3.23,-2.49,-5.08,-1.31,-0.40,4.23,-4.06,-1.19,-1.66,-3.16
-3.53,4.12,-2.27,-1.98,5.03,-2.24,3.85,-0.48,-4.11,4.17,-0.98,3.08,-2.00,5.03,-1.98,-2.12
3.71,-1.58,-2.44,4.94,-3.72,-4.15,-5.60,-2.68,6.19,-2.42,-2.14,-0.32,4.23,-4.30,-2.28,-3.23
-3.54,7.44,-2.22,-4.63,-0.80,3.64,-2.99,-1.50,4.27,-2.59,3.68,-1.90,-0.64,-2.26,-4.94,-4.55
-4.36,-4.69,-2.65,0.27,4.77,-5.22,-2.53,6.30,-2.38,-1.70,-1.47,4.50,-1.53,-2.88,-2.12,4.72
-2.86,7.33,-4.70,-2.35,5.53,-1.79,6.06,-2.53,-5.27,5.68,-2.44,3.58,-2.58,-3.06,0.14,5.48
-3.44,-2.72,-2.75,4.09,-5.56,-3.75,-0.95,-1.92,4.38,-3.13,-1.58,3.71,-2.12,-1.93,4.64,-0.41
-3.70,4.23,-0.40,-1.14,-4.08,6.33,-5.95,-4.29,-3.32,4.57,-1.35,-1.98,-2.67,-2.68,4.21,-4.95
-1.91,6.79,-2.67,-1.21,-1.09,-3.42,-4.56,6.23,-2.43,-1.79,4.90,-2.44,-2.95,7.03,-3.06,3.79
-0.56,-0.78,-3.66,-5.85,-2.25,8.64,-2.16,-3.92,7.31,-2.47,-4.70,6.33,-4.70,-2.35,5.18,-3.02
-1.09,7.79,-1.91,-3.92,7.31,-2.57,-5.21,-2.00,7.79,-1.09,-3.02,5.18,-2.35,-4.95,4.50,-2.48
-1.21,-1.09,-3.66,-5.85,-2.00,6.79,-2.90,-2.00,-3.98,-2.00,6.61,-1.35,-1.89,-1.87,4.47,-3.95
3.82,-1.92,-1.96,2.29,-1.38,-2.60,-2.43,-0.83,4.30,-2.81,5.34,-3.00,-1.73,-1.48,6.00,-3.05
6.86,-2.54,-5.16,-1.20,-1.00,-1.09,6.61,-2.36,-2.46,3.94,-3.12,-2.31,4.60,-3.25,3.31,-2.03
-0.97,-1.89,-2.84,-2.04,-2.17,-1.15,3.33,-0.35,-3.95,-3.06,-3.73,2.59,-1.70,-0.97,-1.89,-3.06
-1.39,-1.46,-4.65,-0.94,3.64,-4.04,-2.57,-3.51,5.70,-0.83,-2.46,-2.12,-2.33,4.22,-3.53,-3.16
-1.61,-2.33,-2.92,-4.94,-3.79,-2.54,5.56,-0.99,-1.73,-1.93,-2.83,-1.93,3.79,-2.28,-3.50,-2.82
-3.42,5.56,-1.35,-1.89,-2.04,4.32,-2.88,-2.87,5.30,-4.19,4.60,-2.31,-3.16,3.95,-1.03,-1.73
-1.88,-3.29,-1.79,-2.25,-2.12,3.75,-4.30,-1.36,-2.02,-0.99,-1.90,3.68,-2.36,5.95,-2.68,-4.80
-2.50,-1.14,-4.15,-3.48,-5.34,-3.57,-2.15,5.72,-2.73,-3.90,-4.33,-5.06,-6.89,-2.00,6.67,-2.39
-2.11,3.36,-3.27,-3.02,-1.56,-2.97,4.48,-1.60,2.97,-0.58,-2.69,2.91,-0.58,-2.76,2.91,-0.76
3.08,-1.61,4.48,-3.10,-1.71,-2.71,5.60,-3.10,4.72,-2.12,-3.17,-2.40,-0.93,-1.76,2.58,-2.50
-2.58,-2.30,4.54,-4.42,-3.20,-3.65,5.97,-2.73,-3.19,-3.87,-3.10,4.17,-2.16,-1.96,4.60,-0.94
-2.98,-2.58,-3.56,4.35,-2.61,-1.15,-2.27,-3.06,-1.39,-1.28,-4.18,5.62,-2.46,-3.50,-2.82,-3.44
5.48,0.14,-3.41,-4.19,-2.00,-2.59,5.09,-1.31,-1.07,-4.15,-3.48,-4.83,-2.91,4.63,-0.95,-1.86
-2.84,-2.45,-3.07,-2.37,3.49,-0.70,3.55,-1.30,-2.99,3.95,-0.83,-2.48,-2.96,-2.46,5.19,-3.45
4.37,-1.20,-4.52,-2.52,4.25,-1.00,2.91,-2.76,-0.95,3.82,-4.51,-2.46,6.86,-2.90,5.49,-2.52
-0.58,2.97,-1.98,4.83,-2.37,-1.75,-2.34,-1.75,-2.56,2.41,-2.02,-1.89,-2.04,4.32,-2.88,-2.45
4.48,-1.87,-1.27,-2.02,-1.25,-3.93,5.80,-2.04,3.67,-2.97,-1.56,-3.02,-2.94,4.33,-2.63,-1.86
-1.66,-1.46,-2.13,-3.54,5.97,-2.73,-3.90,-5.07,-5.07,-4.33,-5.06,-6.89,-2.25,8.64,-2.16,-3.92
7.31,-2.47,-3.92,7.31,-2.47,-3.92,8.17,-1.12,-2.91,-2.65,4.90,-1.79,-3.13,4.54,-2.18,-1.85
4.09,-5.04,-1.89,6.79,-2.67,-1.21,-1.09,-3.42,-5.42,4.91,-1.46,-0.53,-3.08,-2.58,3.94,-3.36
-1.75,-1.10,-1.68,-3.38,4.22,-2.33,-2.01,-2.46,5.47,-4.19,4.88,-2.81,-2.12,-2.68,-5.62,-3.50
-2.65,3.42,-0.81,-2.41,4.29,-1.62,5.95,-3.05,-4.29,-5.95,6.09,-4.50,5.71,-2.04,3.06,-2.00
-2.27,-1.21,4.75,-6.54,-4.30,-2.87,-0.61,-1.55,3.93,-2.12,-1.93,4.60,-0.90,-2.43,-3.01,-2.07
-2.45,-3.00,-2.27,-1.15,-2.37,4.92,-2.37,-1.15,-2.33,-2.80,-3.20,4.63,-2.41,-0.95,4.00,-4.03
3.82,-2.31,-3.08,-2.54,2.58,-2.02,-2.17,-2.41,-1.97,3.46,-2.92,5.95,-2.01,4.27,-1.50,-2.95
4.35,-2.01,3.98,-2.01,3.18,-2.04,5.95,-3.86,5.71,-2.28,4.02,0.39,-3.38,-4.46,-2.26,-0.92
-2.26,2.82,-1.43,-1.58,3.74,-1.19,-1.70,-2.40,3.96,-2.95,-1.55,4.66,-1.41,-2.25,3.60,-2.44
5.86,-4.45,-0.89,3.79,-6.54,-4.67,-3.94,-3.14,-0.59,-1.25,6.17,-1.48,-4.47,-3.50,-2.52,2.78
-2.96,-1.50,3.09,-0.66,-2.41,4.63,-3.20,-2.77,-1.64,4.75,-6.54,-4.30,-3.25,-1.05,-0.68,2.70
-3.08,-2.41,-1.93,-0.68,2.60,-2.69,-0.66,3.09,-1.83,-3.88,-3.57,6.24,-2.38,-1.70,-1.19,3.93
-2.50,-2.27,-0.79,5.56,-3.10,-4.84,-7.53,-3.02,0.12,4.77,-6.00,-3.75,-1.02,-2.04,-3.67,-0.96
-1.67,-4.22,-4.88,-2.80,-1.16,-2.41,-1.41,4.86,-4.33,-0.41,4.00,-2.96,-1.25,-1.54,-3.46,-2.99
5.46,-4.69,-1.31,4.78,-1.94,6.35,NA
>chr1:21251446-21252446
NA,-4.26,5.85,-3.75,5.34,0.07,-3.06,-2.52,6.17,-2.38,-3.90,-4.66,-5.62,-3.58,-3.00,-5.74
-3.42,-2.38,0.59,4.02,-2.37,6.13,-3.02,-2.40,6.17,-2.49,-3.10,-2.88,4.94,-1.63,-2.83,-1.41
-1.35,-3.51,-4.69,-4.36,-4.55,-4.38,-1.89,5.06,0.53,-2.65,-4.69,-4.66,-6.42,-4.39,-4.31,-2.19
-1.87,-3.66,5.96,-2.38,-2.12,-2.21,-3.67,-0.79,-1.42,-2.21,-2.12,3.75,-4.30,-2.28,-2.77,-3.38
4.12,-2.66,-2.46,-1.39,-2.13,-3.31,5.95,-2.90,-2.12,-3.55,-1.88,-1.66,-1.73,-1.90,-1.73,-2.08
-1.95,-1.11,-2.21,-1.85,2.63,-2.26,-1.27,-2.33,-1.16,-3.14,-3.94,-3.78,-5.05,-1.20,3.79,-5.47
-2.46,7.31,-3.92,-2.16,7.44,-3.65,-3.20,-3.71,6.23,-5.34,-4.16,-3.25,-1.35,-1.21,-2.61,4.55
-4.42,-3.20,-3.53,6.81,-3.85,-1.28,-1.39,-2.67,-0.94,4.35,-1.83,-0.61,-3.14,-3.94,-4.52,-5.34
6.23,-2.43,-1.78,3.09,-0.66,-2.89,3.67,-2.04,5.74,-2.71,7.08,-3.62,4.93,-1.23,4.54,-3.42
-2.72,-2.52,3.06,-2.04,5.71,-4.50,7.08,-2.62,7.08,-4.50,5.71,-2.44,3.98,-1.61,3.08,-0.98
4.12,-5.04,-2.46,6.86,-2.90,5.74,-2.10,5.65,-4.67,6.15,-2.28,4.02,0.45,-3.04,-6.04,5.68
-2.04,3.08,-0.98,4.93,-2.98,5.95,-2.01,4.32,-2.73,-1.93,-4.71,-3.55,-2.40,-1.16,-2.51,-2.33
-1.61,-4.22,-4.33,-1.25,8.17,-5.17,-3.13,-0.94,7.72,-2.90,5.91,-2.42,-2.23,4.72,-2.95,5.74
-2.45,5.09,-2.40,4.81,-2.44,-1.79,4.90,-2.65,-3.89,-3.19,-1.73,6.25,-2.05,3.67,-3.10,-2.46
-3.87,-3.53,4.41,-0.81,-2.52,5.70,-2.92,3.46,-2.31,-4.10,-3.83,-4.47,-2.28,5.72,-2.73,-3.16
-5.06,-6.89,-2.00,6.98,-1.23,-0.64,-2.13,-3.79,5.90,-1.73,-3.19,-4.55,-4.94,-2.89,-1.64,4.75
-6.54,-4.45,-3.05,5.95,-1.79,5.96,-3.31,-3.23,-2.16,-4.11,7.33,-2.71,5.74,-2.01,3.84,-1.92
-0.61,-3.14,-4.28,-5.77,-3.83,-4.10,-2.31,3.82,-4.35,5.75,-3.06,-3.89,-3.19,-1.94,5.97,-2.75
-2.41,-2.41,-1.59,-3.72,-3.26,7.18,-4.38,-2.78,0.12,5.82,-4.44,4.85,-1.20,-5.05,-2.40,-0.94
7.72,-2.90,5.74,-1.78,6.06,-2.70,-6.95,-3.68,-0.94,8.03,-3.06,3.79,-0.56,-1.23,-3.46,-2.99
5.46,-4.45,-0.41,4.55,-1.55,-2.95,3.54,-2.04,5.74,-2.90,6.86,-2.47,-4.70,6.33,-3.69,-1.23
4.85,-4.55,5.32,-2.66,-1.15,6.04,-2.73,-4.82,-4.21,-3.02,-1.31,-1.89,-3.37,-2.29,-4.71,-4.28
-3.97,-3.51,-1.19,-1.61,-2.39,-2.69,3.85,-2.69,5.65,-4.55,4.85,-1.35,-4.67,-0.86,4.00,-3.04
-2.22,-3.54,5.49,-2.80,5.91,-2.43,-1.83,4.55,-0.72,-5.05,-2.40,-1.97,5.72,-1.97,-3.13,-5.95
6.33,-5.95,-4.16,-2.38,0.33,5.35,-3.10,-4.29,-5.95,6.33,-3.69,-0.82,3.64,-3.40,-2.38,-1.22
5.56,-3.10,-3.55,-5.74,-3.00,-3.23,-3.42,7.26,-5.17,-4.29,-3.10,5.35,0.20,-3.02,-6.49,-3.72
-0.98,-1.92,4.48,-2.44,-2.62,6.62,-2.73,-3.90,-4.36,-4.55,-4.87,-2.44,7.79,-1.91,-4.70,7.33
-2.81,7.72,-0.94,-3.68,-6.89,-2.57,7.17,-3.26,5.05,-1.79,-2.48,4.28,-1.61,-2.83,-1.76,-1.94
2.63,-1.76,-0.93,-2.40,-3.92,-2.61,-1.22,6.47,-2.49,-3.91,8.17,-0.94,-3.13,-5.34,5.81,-3.54
-2.22,-2.73,4.96,-2.45,-3.06,5.42,0.20,-3.04,-6.00,4.77,0.12,-3.04,-6.00,4.48,-1.79,-2.22
6.24,-3.57,-4.36,-3.58,3.63,-4.95,-2.16,8.64,-2.16,-3.92,7.18,-3.06,-2.95,3.71,-1.01,-2.47
5.81,-4.09,-2.47,7.17,-4.00,5.30,-2.85,-2.55,5.96,-1.79,5.95,-2.38,-3.50,-5.77,-3.83,-3.65
-2.07,-2.27,-2.75,6.79,-1.91,-4.95,3.63,-3.58,-4.87,-4.55,-4.36,-3.90,-2.65,2.60,-0.79,-1.05
-4.47,4.13,-1.85,-2.34,4.21,-4.95,-2.16,8.64,-2.22,-4.63,-1.20,3.90,-4.94,-1.36,-2.09,-1.41
4.75,-5.22,-2.37,6.25,0.20,-3.04,-5.56,4.09,-1.85,-2.34,5.62,-3.79,-0.82,3.85,-2.28,5.71
-4.00,8.03,-0.94,-3.13,-5.17,7.31,-2.46,-5.47,4.48,-1.92,-4.37,-3.67,-4.15,-1.07,-1.46,4.91
-6.20,-4.52,-4.33,-3.90,-1.71,8.17,-5.17,-4.16,-2.87,-0.59,-1.46,6.00,-2.95,5.74,-2.45,5.37
-3.35,-3.87,-3.19,-1.94,5.86,-2.39,-2.26,4.22,-2.88,-2.45,4.96,-2.94,-3.02,-1.92,-3.29,-2.13
-1.87,-3.38,4.12,-2.26,-2.34,5.19,-3.31,4.89,-1.85,-1.98,3.46,-1.58,-1.89,-1.35,5.56,-3.50
-2.99,-4.83,-2.91,4.63,-0.95,-1.93,-2.41,-3.36,4.35,-1.60,2.97,-0.58,-3.02,3.92,-1.48,-2.25
4.09,-2.89,-0.95,4.08,-3.70,-0.89,4.37,-3.12,5.70,-3.54,-2.58,-2.98,-0.88,3.95,-2.99,-1.30
3.55,-0.70,3.49,-2.37,-3.07,-2.45,-2.61,-1.23,5.42,-0.04,-3.55,-4.46,-2.92,-2.33,-1.19,-2.83
2.41,-2.02,-1.98,-3.01,-2.43,-0.79,5.70,-3.44,-2.72,-3.17,3.84,-2.52,-5.20,-3.00,-3.58,-4.86
-2.80,-0.61,-1.92,3.85,-2.67,-2.27,-0.93,-1.76,2.63,-2.49,-1.52,-5.83,-3.46,-1.09,-1.25,-2.96
3.95,-1.32,-2.77,-3.19,5.97,-3.93,-0.68,-1.73,3.87,-0.90,4.40,-1.85,-3.26,-1.31,4.06,-2.59
4.32,-2.37,-1.83,-2.17,4.47,-3.87,4.89,-0.72,3.20,-1.80,-1.59,2.77,-2.69,-0.81,4.41,-3.42
-3.04,-4.09,-2.16,-2.56,2.59,-1.98,-3.12,-2.73,6.67,-1.89,-5.52,5.27,-3.06,-2.91,-2.15,5.72
-1.97,-3.68,-8.57,-5.06,-4.33,-5.07,-3.90,-2.38,5.95,-2.36,3.68,-1.90,-0.99,-2.33,-1.16,-2.80
-4.88,-4.21,-3.35,-1.92,-3.29,-1.88,-1.66,-1.73,-1.90,-1.27,-1.87,4.48,-2.45,-2.88,4.32,-2.04
-1.28,4.46,-3.53,-2.84,-2.67,-3.07,-2.32,4.64,-0.86,-4.67,-1.35,4.85,-4.44,5.82,0.07,-3.38
-4.46,-2.26,-0.92,-2.26,2.63,-2.02,-2.17,-2.37,-2.04,-2.46,-0.83,5.70,-3.51,-2.57,-4.04,3.64
-0.94,-5.10,-2.49,-3.12,-3.81,-1.64,-2.41,-1.03,4.08,-3.23,-2.00,-2.98,-0.94,4.60,-2.32,-3.07
-2.67,-2.84,-3.53,4.54,-1.25,4.28,-3.24,-5.60,-3.79,-4.03,2.78,-1.61,-2.16,2.58,-1.76,-1.00
-1.20,-5.16,-2.54,6.86,-2.90,5.74,-2.45,5.37,-2.69,4.83,-1.85,4.15,-0.83,-2.43,-3.46,-1.98
2.84,-1.98,5.03,-1.98,-2.12,3.65,-2.37,-3.08,-1.98,2.77,-2.54,-3.07,-2.33,-2.59,4.55,-4.42
-4.15,-6.42,-3.49,-1.71,8.17,-5.17,-4.16,-2.87,-0.66,-2.15,-3.54,5.97,-2.15,-2.91,-2.66,3.94
-2.95,-1.30,3.55,-0.95,4.12,-5.04,-2.13,7.44,-3.65,-3.20,-3.71,6.23,-4.09,-2.16,7.44,-3.71
-4.41,-2.46,-3.23,3.77,-0.80,-5.15,-3.46,-1.34,-1.14,3.87,-0.88,-3.13,-2.29,-4.02,-2.87,5.96
-2.12,5.65,-4.27,4.68,-1.20,4.68,-4.16,5.82,0.12,-3.02,-6.49,-3.72,-0.98,-2.30,2.83,-0.81
-0.78,-3.66,-5.91,-2.52,4.75,-1.28,-1.58,3.74,-1.55,-0.61,-2.40,-3.83,-5.34,-2.99,-3.50,3.59
-0.95,-1.92,-2.08,-1.73,-1.90,-1.50,-3.03,-2.58,-3.54,5.81,-4.09,-2.16,8.09,-3.08,-4.11,-2.44
7.79,-1.89,-5.47,4.77,0.07,-3.38,-3.91,-1.83,2.74,-1.76,-1.27,-1.19,-3.18,-4.86,-3.58,-2.16
-3.93,5.80,-2.10,5.18,-6.04,-3.64,NA
>chr1:21334830-21335830
NA,-5.09,-5.07,-5.07,-5.07,-5.07,-5.07,-4.69,-3.14,-0.66,-2.04,-3.81,-1.14,-2.50,-4.80,-2.73
5.56,-0.99,-1.73,-1.94,-2.71,2.83,-1.35,-1.94,-2.64,-3.58,-1.93,-1.73,-1.03,3.95,-3.40,-1.75
-0.92,-1.87,3.85,-2.48,-1.48,3.92,-3.10,-1.25,-1.98,2.63,-1.94,-1.76,-2.83,-1.61,2.93,-0.81
-1.93,-2.41,-3.38,2.79,-1.00,4.25,-2.77,-4.27,3.64,-1.76,-1.87,4.73,-3.12,7.17,-2.54,-5.31
-3.00,-2.77,-3.38,4.46,-1.83,-3.46,-2.43,-0.83,3.95,-2.99,-1.30,3.55,-0.97,4.63,-2.52,-3.98
-2.29,-3.37,-1.89,-1.11,-2.37,-2.33,-2.58,-3.00,-2.27,-1.19,-2.83,2.41,-1.98,-1.60,-3.38,-2.10
-0.70,3.59,-3.42,-2.72,-3.17,3.84,-2.95,-5.91,-3.72,-1.52,-2.51,-2.33,-1.19,-2.97,3.17,-1.88
-2.12,-2.46,-0.94,4.60,-2.32,-3.07,-2.45,-2.84,-1.89,-0.96,-1.84,3.97,-0.77,-2.33,-3.90,4.54
-2.30,-2.58,-2.50,2.58,-1.76,-1.00,-1.20,-5.16,-2.42,5.53,-2.02,3.84,-2.10,-0.80,-4.71,4.17
-1.20,4.68,-3.87,4.47,-1.87,-1.43,2.77,-2.69,-0.58,3.29,-2.29,4.19,-1.88,-1.67,-1.65,2.00
-1.39,-2.27,-2.73,6.67,-2.00,-6.89,-5.06,-4.33,-5.07,-5.07,-3.90,-1.71,7.72,-2.81,7.33,-5.95
-4.52,-4.33,-3.90,-1.94,6.98,-1.09,-2.42,4.60,-1.85,3.84,-2.10,-0.80,-4.30,3.75,-2.12,-2.25
-1.59,-4.42,-3.55,-1.91,0.27,4.88,-4.33,-0.89,4.85,-4.55,5.75,-2.87,-2.36,5.46,-0.81,-3.09
-1.65,4.10,-2.69,-2.16,-3.07,-2.54,2.94,-0.67,-2.94,-1.88,-1.73,-0.99,5.56,-2.54,-3.79,-4.94
-2.92,-2.33,-1.19,-2.96,4.10,-1.65,-3.71,-2.41,-2.98,-0.94,3.95,-3.04,-1.64,-3.23,3.77,-0.94
-4.65,-1.31,-0.52,2.60,-2.51,-0.36,2.23,-1.65,-1.84,-3.01,-2.43,-0.90,4.60,-2.32,-3.07,-2.45
-2.84,-1.89,-0.97,-1.09,4.57,-2.95,-5.60,-3.79,-4.03,2.78,-1.61,-2.16,2.58,-1.76,-1.00,-1.20
-5.16,-2.54,6.86,-3.05,5.60,-2.46,-2.03,-2.12,4.19,-2.36,4.30,-0.83,-2.43,-3.46,-1.98,2.87
-2.67,-1.30,3.66,-0.78,3.20,-1.69,-1.90,-2.58,-3.13,2.59,-1.98,-3.12,-2.52,4.54,-4.42,-3.20
-3.65,7.44,-2.22,-5.31,-3.00,-3.58,-4.31,-2.28,5.97,-3.54,-2.15,-0.66,-2.87,-4.70,-8.57,-3.68
-0.94,8.17,-3.92,-2.47,7.31,-3.92,-2.16,7.18,-1.97,-2.40,-5.05,-0.52,6.83,-2.49,-3.91,8.17
-1.25,-4.31,-2.48,-1.46,-2.02,-1.25,-4.11,7.33,-2.86,6.00,-1.86,-1.25,-5.05,5.36,-2.12,5.96
-3.31,-2.15,-1.14,-3.73,-2.92,-2.52,2.78,-4.03,-2.83,-3.41,5.62,-3.79,-2.77,-1.32,4.60,-2.32
-3.08,-1.98,2.84,-1.98,4.78,-1.50,-2.95,3.54,-2.04,5.74,-2.90,6.86,-2.54,-5.16,-1.07,-1.66
-4.22,-4.82,-3.24,4.28,-0.97,3.55,-1.41,-2.88,-1.92,4.48,-5.47,-2.13,7.18,-2.73,-3.90,-5.07
-4.66,-5.62,-3.58,-2.16,-3.93,5.80,-2.01,3.84,-1.92,-1.09,-3.81,-2.04,-0.59,-3.08,-2.99,5.27
-6.58,-3.29,-1.97,7.18,-2.13,-5.47,4.48,-1.79,-2.66,5.32,-4.35,4.14,-0.56,-0.78,-3.69,-6.00
4.75,-1.64,-2.77,-3.79,5.18,-2.35,-4.09,6.06,-2.01,3.84,-1.87,-1.27,-2.33,-1.52,-3.75,-5.56
4.09,-1.85,-1.93,5.15,0.53,-2.38,-4.16,-5.17,7.31,-2.54,-5.16,-1.20,-1.00,-1.70,2.56,-2.02
5.71,-4.50,7.08,-2.62,7.08,-3.62,4.93,-0.95,3.76,-1.55,-0.98,-3.75,-6.04,5.18,-2.10,6.06
-4.09,-1.91,6.98,-1.25,-0.59,-2.40,-3.17,-3.06,5.27,-6.58,-4.30,-2.38,0.33,5.35,-3.10,-4.84
-6.89,-2.25,8.64,-2.16,-4.95,4.91,-1.46,-0.59,-3.14,-4.69,-4.33,-4.52,-5.34,5.81,-2.52,-0.81
3.42,-2.65,-3.16,-5.06,-6.89,-2.25,8.64,-2.16,-3.92,8.17,-0.94,-3.68,-6.95,-2.70,6.20,-2.52
3.58,-2.46,-3.06,5.64,-0.99,-2.41,-1.16,-3.14,-3.97,-4.55,-4.87,-2.44,6.98,-1.17,-3.13,-5.17
7.31,-2.54,-4.63,-1.20,3.79,-6.54,-3.29,-1.17,6.17,-1.25,-1.07,-3.81,-2.04,-0.66,-2.80,-4.88
-4.93,-2.46,-2.90,2.91,-0.54,-3.28,-2.94,7.53,-2.94,-3.28,-0.91,4.08,-4.06,-1.19,-1.39,-2.67
-0.83,5.64,-3.61,-4.42,-2.89,-1.64,4.75,-5.47,-2.46,6.86,-2.90,5.49,-2.52,-0.81,3.42,-2.65
-3.50,-5.62,-2.50,-0.66,-2.87,-4.70,-7.53,-3.66,-0.78,-0.81,2.83,-2.49,-1.52,-5.20,-2.11,6.83
-0.52,-4.63,-2.42,5.53,-1.79,6.06,-2.53,-5.27,5.27,-2.87,-2.36,4.63,-0.95,-0.78,-3.69,-6.04
5.18,-2.12,6.25,-1.73,-3.16,-5.06,-8.57,-4.84,-3.10,5.35,0.33,-2.38,-4.70,-6.95,-2.70,6.06
-1.79,6.25,-1.27,-4.33,-4.21,-3.04,-2.21,-1.97,-2.67,-2.50,4.65,-1.71,-1.25,-4.71,4.17,-1.23
4.28,-3.61,-3.55,-5.74,-1.98,-1.86,6.31,-4.21,-1.25,-2.02,-0.99,-1.43,6.31,-3.79,-1.23,3.90
-4.94,-2.28,-3.23,-3.31,6.14,-1.23,-0.92,-2.67,-2.87,-2.50,2.94,-0.66,-3.08,5.74,-1.27,-4.31
-2.68,-2.19,-4.31,-3.44,-3.65,5.97,-2.73,-3.16,-3.78,-5.74,-3.00,-3.23,-3.54,5.97,-2.73,-3.16
-3.78,-5.74,-1.52,-2.02,4.90,0.39,-2.78,-4.38,7.26,-3.42,-2.33,-2.19,-2.83,-1.31,4.06,-2.69
5.21,-4.19,5.19,-2.46,-2.66,-2.46,5.31,-2.95,5.49,-2.52,-0.81,4.70,-2.47,-3.91,7.26,-3.53
-3.25,-5.34,-4.55,-3.19,-2.73,5.72,-2.73,-3.16,-4.52,-6.20,4.50,-2.46,-2.33,-3.12,-2.68,4.21
-5.42,-3.42,-1.09,-1.21,-2.48,4.50,-4.95,-2.16,8.64,-2.25,-6.89,-3.68,-0.94,7.72,-2.90,5.74
-1.78,5.72,-3.77,-2.99,-4.87,-3.41,-0.59,-2.15,-3.54,7.44,-2.25,-6.89,-5.06,-3.16,-2.94,3.87
-3.17,-3.50,-4.47,-2.28,5.72,-2.73,-3.16,-5.06,-8.57,-4.70,-2.87,-1.16,-2.33,-1.46,-2.48,-4.31
-1.25,7.72,-3.01,7.72,-1.12,-3.57,-5.34,-3.48,-4.15,-1.64,-2.33,-1.46,-2.48,-4.31,-1.25,8.03
-3.12,4.93,-1.20,4.93,-3.62,7.08,-2.62,8.32,-2.81,6.81,-3.53,-2.83,-4.01,4.35,-2.01,3.58
-2.66,-2.91,-1.12,8.17,-4.38,-2.78,0.12,4.77,-6.54,-4.67,-4.33,-4.69,-3.14,-0.66,-2.04,-3.81
-1.14,-2.50,-5.62,-4.66,-5.07,-4.69,-3.51,-1.35,-1.67,-3.16,-3.53,3.59,-0.95,-1.92,-1.84,-1.86
-2.63,4.33,-2.94,-3.02,-1.92,-3.29,-1.88,-1.67,-1.19,4.27,-2.13,-2.19,-1.21,-1.87,3.85,-2.48
-1.48,3.92,-3.23,-1.71,-2.83,4.70,-2.12,4.00,-2.17,-2.45,5.86,-1.48,-5.12,-3.79,-4.03,2.79
-0.73,3.55,-1.30,-2.96,2.78,-1.61,-2.18,4.35,-2.54,-0.81,5.46,-2.36,-2.46,3.58,-2.40,5.03
-2.32,-2.87,-2.48,-0.83,3.95,-2.99,-1.30,3.55,-0.70,3.49,-2.37,-3.07,-2.45,-2.46,-0.94,4.60
-2.32,-3.07,-2.45,-2.51,-1.24,-1.68,-3.38,5.56,-1.35,-1.98,-3.65,-3.13,-3.29,6.23,-3.29,-3.13
-4.10,-2.31,3.91,-4.30,-2.28,-3.12,-3.67,-0.96,-1.25,-2.97,3.17,-1.88,-2.12,-2.46,-0.94,4.60
-2.32,-3.07,-2.45,-2.84,-1.86,-0.95,3.59,-3.50,-2.94,-4.42,4.54,-2.30,-2.66,-2.28,4.47,-2.37
-0.96,-2.33,-3.17,-2.12,4.72,-3.10,5.60,-2.46,-2.01,-1.88,3.18,-2.04,5.71,-3.86,5.70,-2.52
-0.58,2.97,-2.11,6.20,-2.53,-4.37,NA
>chr1:25805218-25806218
NA,-2.36,-1.17,6.17,-1.25,-0.53,-3.43,-3.88,-1.71,-3.02,-3.13,2.59,-1.98,-4.10,-3.04,-3.70
5.96,-2.52,-3.06,0.33,5.06,-1.89,-3.88,-2.91,4.63,-0.70,-2.14,-2.42,6.19,-2.38,-3.90,-4.33
-4.67,-5.58,3.97,-0.32,-2.14,-2.85,4.88,-4.50,6.09,-5.95,-3.13,-0.94,8.17,-3.91,-2.65,6.06
-1.62,4.26,-1.95,5.21,-4.50,7.08,-2.81,7.72,-1.12,-3.57,-4.94,-2.92,-1.93,-0.81,2.77,-2.50
-3.42,-3.60,-4.96,-3.24,3.96,-2.04,-1.76,3.82,-4.03,3.67,-2.29,-2.17,-2.40,-2.26,-2.58,-2.94
4.33,-2.63,-1.70,-1.55,4.36,-2.40,3.60,-2.44,-2.14,-0.70,2.60,-2.95,-5.60,-3.79,-3.73,3.00
-0.58,-3.02,3.77,-0.48,-4.11,3.96,-1.87,-1.43,2.84,-1.98,4.83,-2.94,-2.58,-1.97,-1.58,3.17
-2.71,-1.75,-2.34,-2.25,-3.90,-4.82,-2.68,5.95,-1.79,5.96,-3.48,-3.69,-3.35,-1.56,-3.10,3.95
0.59,-2.65,-3.97,-4.55,-4.38,-1.83,3.09,-0.61,-3.44,-3.80,-1.23,-0.68,2.67,-2.11,5.86,-3.66
-1.69,-1.02,-3.72,-5.85,-2.00,6.79,-2.65,-2.01,-2.33,4.22,-3.38,-1.69,-1.14,-3.96,-3.47,-1.67
-0.96,-4.00,-3.06,-4.03,2.79,-0.98,4.12,-6.11,-3.29,-0.94,8.17,-5.17,-4.16,-3.25,-1.35,-1.25
-2.96,4.10,-1.53,-2.88,-0.99,6.95,-3.06,-3.13,-4.09,-2.67,-3.38,-3.59,7.26,-3.92,-2.16,7.18
-2.28,-4.47,-3.60,-4.35,-2.82,-3.42,4.41,-0.81,-3.02,-2.10,-0.56,2.83,-2.49,-0.80,-5.05,5.36
-2.10,5.80,-3.93,-0.68,-2.49,2.82,-1.64,-2.41,-2.17,-2.29,3.49,-4.51,-2.46,7.31,-5.17,-4.52
-4.33,-5.07,-5.07,-5.07,-5.07,-5.07,-3.90,-2.73,5.72,-1.97,-3.29,-6.54,4.75,-1.41,-2.09,-2.08
-5.20,-2.28,6.06,-2.36,3.85,-2.30,-2.96,-2.67,-1.39,-2.02,-3.81,-1.09,-2.30,2.83,-0.81,-1.92
-2.51,-1.16,-3.14,-3.97,-4.55,-4.87,-2.76,4.76,-3.90,-2.13,-1.10,-2.48,-5.62,-3.49,-1.71,7.73
-3.85,-1.40,-1.33,-3.02,-3.69,-3.71,5.97,-2.73,-3.16,-5.06,-7.53,-3.72,-0.95,-1.46,6.00,-3.10
4.72,-2.12,-2.83,-1.73,-1.33,5.09,-2.45,-2.39,-1.61,-0.79,-3.67,-2.02,-1.10,-1.75,-3.36,4.35
-1.60,2.84,-1.64,-2.41,-2.26,-2.91,-3.69,-3.71,6.88,-3.08,-4.18,-2.89,-1.32,4.35,-2.02,-0.68
-3.89,7.73,-1.71,-3.49,-5.63,-4.21,-3.04,-2.41,-1.59,-4.42,-3.51,-2.54,5.93,-0.21,-4.45,5.46
-3.06,-3.89,-3.97,-3.51,-1.35,-1.41,-3.06,-1.86,-0.56,3.97,-5.04,-3.75,-1.52,-2.33,-1.73,-1.90
-0.99,-1.43,6.31,-4.18,-1.40,-1.33,-2.69,-2.94,4.33,-2.63,-1.70,-1.19,3.93,-2.12,-1.93,4.60
-1.09,-2.09,-2.08,-5.31,-1.97,7.79,-2.44,-4.87,-3.83,-1.91,0.33,5.48,-3.55,-2.84,-2.67,-4.09
-3.13,-3.17,6.81,-3.01,6.86,-2.54,-5.31,-1.98,-1.86,4.91,-4.95,-2.35,5.18,-4.31,-3.43,-4.15
-1.09,-1.55,3.74,-1.88,-2.12,-2.61,-1.63,4.94,-2.88,-3.87,-3.97,-3.14,-0.66,-2.04,-3.67,-0.96
-1.25,-2.96,4.00,-0.86,-4.67,-1.35,3.79,-5.22,-2.77,3.84,-3.17,-3.50,-5.77,-3.49,-2.73,7.18
-2.25,-6.89,-3.68,-1.17,5.97,-2.90,-2.00,-4.71,-3.55,-1.91,0.53,5.15,-2.27,-2.58,-2.50,6.67
-1.89,-5.47,4.48,-1.79,-2.66,4.84,-6.58,-4.67,-3.16,-2.73,7.18,-2.16,-3.92,8.17,-1.71,-3.16
-3.78,-5.05,-1.20,4.37,-3.75,6.09,-4.70,-2.16,8.64,-2.16,-4.09,6.06,-2.10,5.18,-6.58,-4.45
-3.32,3.48,-1.44,-1.77,3.71,-0.73,-5.13,-3.78,-3.16,-2.94,4.28,-1.23,4.12,-5.04,-2.13,8.09
-2.94,-4.02,-2.75,-4.93,-5.63,-3.49,-2.73,6.62,-2.62,-2.45,4.07,-2.89,-0.58,3.00,-3.73,-2.83
-3.65,7.44,-2.16,-3.92,8.17,-1.71,-3.90,-4.36,-4.55,-5.34,-3.48,-4.15,-1.14,-2.50,-4.80,-2.68
5.95,-1.62,4.60,-3.72,-3.43,-3.60,0.45,4.02,-1.85,4.35,-3.12,-1.18,7.79,-1.91,-3.92,8.17
-0.94,-3.68,-6.89,-2.57,6.86,-2.81,8.32,-2.62,7.33,-4.11,-0.68,-2.10,3.84,-2.01,6.06,-5.34
-4.52,-3.16,-1.73,5.74,-4.10,-2.29,-2.71,5.60,-3.05,7.72,-1.25,-5.12,-4.15,-3.71,6.23,-4.08
-2.49,6.25,0.14,-3.38,-4.87,-3.48,-3.60,0.39,5.15,-1.93,-1.61,2.89,-2.76,-0.81,3.42,-2.95
-4.82,-4.21,-3.35,-1.71,-3.72,-2.94,6.88,-3.65,-3.20,-3.71,6.12,-2.98,4.73,-1.87,-1.76,3.64
-4.51,-2.13,7.44,-3.54,-2.33,-2.12,-2.38,6.19,-3.05,-4.29,-6.20,3.63,-2.23,-3.12,4.76,-2.76
-4.11,-3.40,6.73,-3.89,-0.68,-2.10,4.48,-2.65,-2.91,-2.15,7.18,-2.16,-3.92,8.17,-0.94,-3.29
-6.11,4.09,-2.75,-2.92,-3.73,-1.07,-1.31,4.65,-2.17,-1.61,2.78,-3.38,-2.38,-1.22,5.64,-3.61
-4.36,-3.58,5.04,-4.21,-2.16,-2.77,-3.41,6.06,-0.52,-5.15,-2.82,0.39,5.06,-1.89,-3.91,-3.38
0.14,6.25,-2.54,-6.95,-4.84,-3.61,3.87,-2.26,-2.39,5.68,-2.64,-2.45,3.58,-2.44,5.71,-3.86
6.12,-3.71,-3.43,-4.15,-1.14,-2.50,-5.62,-4.66,-5.07,-5.07,-5.07,-5.07,-5.07,-3.90,-2.43,5.35
0.33,-2.38,-4.30,-5.58,3.97,-0.56,-1.93,-2.64,-3.58,-1.93,-1.66,-1.73,-1.90,-1.73,-1.90,-1.27
-1.87,3.85,-2.42,-1.54,3.96,-1.65,-1.81,-2.02,2.63,-1.94,-1.76,-2.83,-1.61,2.93,-0.81,-1.93
-2.41,-3.38,2.79,-0.73,3.55,-1.30,-2.67,3.00,-0.58,-2.89,4.48,-1.85,3.85,-0.94,-5.10,-2.49
-2.77,-3.38,4.46,-1.83,-3.46,-2.43,-0.83,3.95,-2.99,-1.30,3.55,-0.97,4.63,-2.52,-3.98,-2.29
-3.03,-1.06,-1.50,3.74,-1.88,-2.12,-2.84,-2.27,-1.19,-2.96,4.10,-1.53,-4.37,-3.67,-3.60,0.20
5.48,-3.44,-2.38,-2.50,4.15,-0.73,-5.22,-3.52,-1.52,-2.51,-2.33,-1.19,-2.97,3.17,-1.88,-2.12
-2.46,-0.94,4.60,-2.32,-3.07,-2.45,-2.84,-1.89,-1.11,-2.37,-2.71,-3.13,2.76,-0.66,-2.54,4.35
-2.30,-2.58,-2.50,2.77,-0.81,-1.23,-3.79,-4.39,-2.76,4.06,-2.59,4.32,-2.37,-1.83,-1.88,3.18
-2.12,5.86,-3.70,-3.04,-3.65,-1.98,-2.02,2.58,-2.50,-2.49,-2.31,3.65,-3.02,-3.50,-5.77,-4.66
-5.07,-5.07,-3.90,-2.38,5.95,-1.78,6.06,-5.34,-4.52,-4.33,-3.90,-1.94,6.98,-1.09,-3.12,4.38
-1.90,-0.99,-1.66,-1.86,-2.38,5.96,-3.81,-3.87,-2.75,-4.71,-3.55,-1.91,0.59,3.95,-3.02,-0.95
4.00,-4.35,5.75,-2.87,-2.36,5.51,-1.28,-1.58,3.17,-3.27,-3.02,-1.71,-3.68,-2.00,5.46,-0.81
-2.94,-1.88,-1.67,-1.21,5.42,-0.04,-3.55,-4.46,-2.26,-1.10,-1.68,-3.41,6.17,-1.39,-3.71,-2.41
-2.98,-0.94,4.35,-2.02,-0.80,-4.94,3.90,-1.35,-5.10,-1.01,-1.73,3.74,-1.58,-1.75,-1.71,2.06
-2.09,-2.14,-2.46,-0.94,4.60,-2.27,-3.42,-3.02,-3.58,-0.79,-1.27,-1.09,4.57,-2.95,-5.60,-3.79
-4.03,2.78,-1.61,-2.16,2.58,-1.76,-1.00,-1.20,-5.16,-2.42,5.53,-2.02,4.32,-2.37,-1.75,-2.34
-1.75,-2.69,3.95,-0.90,-2.43,-3.46,-1.98,2.87,-2.67,-1.30,3.55,-0.73,2.91,-2.97,-1.64,-2.92
2.59,-1.64,-2.42,-1.64,2.84,-1.60,3.98,-2.44,5.71,-4.00,7.17,-2.57,-5.85,-3.72,-1.02,-2.50
-4.86,-2.32,0.33,5.35,-2.43,-2.76,NA
>chr1:28074920-28075920
NA,-2.48,-0.45,2.74,-1.10,2.99,-1.69,-1.81,-2.02,2.58,-2.54,-3.08,-1.83,3.48,-2.65,-3.50
-5.62,-2.50,-0.59,-3.41,-4.87,-4.20,-6.42,-4.66,-3.90,-2.73,5.72,-2.15,-3.57,-4.87,-3.38,4.41
-1.31,-1.07,-3.81,-2.21,-2.12,-2.63,3.85,-2.10,-1.52,-5.31,-2.54,6.86,-2.90,5.91,-3.71,-3.43
-4.15,-1.14,-2.15,-3.42,7.26,-3.91,-2.49,6.25,0.20,-3.60,-3.48,-5.34,-4.55,-4.36,-5.07,-5.07
-5.07,-5.07,-5.07,-5.07,-5.07,-5.07,-5.07,-5.07,-5.07,-5.07,-5.07,-5.07,-5.07,-3.90,-2.43,5.56
-0.83,-2.46,-2.14,-2.09,2.09,-0.75,-1.94,-2.64,-3.58,-1.93,-1.67,-1.19,3.83,-1.77,-1.59,2.59
-2.56,-2.16,-3.07,-2.54,2.77,-0.81,-1.93,-2.41,-3.38,2.79,-0.73,3.55,-1.30,-2.67,2.70,-0.52
-0.93,-5.04,-2.52,3.84,-2.27,-2.16,2.58,-1.76,-0.97,-1.96,-2.41,-3.38,2.79,-0.73,3.55,-1.30
-2.67,2.70,-0.52,-0.93,-5.04,-2.11,6.83,-0.67,-5.10,-1.57,-2.03,-0.85,4.25,-1.21,-2.60,-2.43
-0.83,3.95,-2.99,-1.30,3.55,-0.70,3.20,-2.71,-2.16,-3.46,-2.75,-1.71,-0.75,2.09,-1.84,-1.79
-2.21,-2.00,-1.68,1.93,-1.68,-2.08,-1.59,-3.88,-3.41,0.14,5.48,-3.44,-3.04,-4.10,-2.31,3.64
-5.04,-3.75,-0.98,-1.55,3.93,-2.12,-1.98,3.46,-1.88,-2.12,-2.46,-0.94,4.60,-2.32,-3.07,-2.45
-2.84,-2.27,-1.19,-2.97,3.30,-1.07,4.26,-2.12,4.69,-2.30,-2.58,-2.50,2.58,-1.76,-0.93,-2.40
-3.17,-1.31,4.06,-2.59,4.32,-2.37,-1.85,-1.94,2.85,-1.69,-1.67,-1.71,2.06,-1.96,-1.59,2.77
-2.90,-2.00,-3.13,-1.21,3.83,-1.91,-1.85,-2.56,2.59,-1.98,-3.12,-2.73,6.67,-2.00,-6.89,-5.06
-4.33,-5.07,-3.90,-2.38,5.95,-1.78,6.06,-5.34,-4.52,-4.33,-3.90,-1.94,6.98,-1.18,-2.84,2.70
-0.68,-1.92,-2.20,-1.36,-4.30,3.75,-2.12,-2.25,-1.59,-4.42,-3.55,-1.91,0.59,3.95,-2.84,-0.74
3.87,-2.34,4.43,-2.45,-2.64,5.68,-2.73,-3.12,-1.98,2.59,-2.83,-1.23,-1.19,-4.06,4.08,-0.95
-2.94,-1.88,-1.73,-0.99,6.47,-2.11,-5.20,-2.08,-2.20,-2.33,-1.19,-2.96,4.10,-1.65,-3.71,-2.41
-3.13,-1.63,5.13,-2.33,4.00,-0.94,-4.65,-1.87,-1.61,2.09,-2.09,-1.85,-2.71,3.17,-1.88,-2.12
-2.46,-0.94,4.60,-2.32,-3.07,-2.45,-2.84,-1.89,-0.97,-1.09,4.57,-2.95,-5.60,-3.79,-4.03,2.90
-1.36,-1.29,2.00,-1.76,-0.99,-1.20,-5.16,-2.42,5.53,-2.02,4.32,-2.37,-1.85,-2.12,4.19,-2.36
4.30,-0.83,-2.43,-3.46,-1.98,2.77,-2.51,-0.45,2.77,-0.76,3.12,-2.84,-1.01,-1.68,2.00,-1.31
-2.17,-2.04,-2.51,-1.24,-2.13,-3.42,7.26,-3.91,-2.49,6.25,0.20,-3.60,-3.48,-5.34,-4.55,-3.19
-1.71,8.17,-3.91,-2.49,6.83,-0.54,-3.69,6.33,-5.95,-4.29,-3.05,6.17,-2.52,-3.08,-1.09,-2.41
-1.41,5.80,-4.24,4.00,-0.91,-3.28,-3.26,7.18,-3.92,-2.16,8.64,-2.16,-3.92,8.17,-1.25,-4.47
-3.50,-3.02,3.36,-3.06,-2.22,-4.10,5.02,-2.35,-4.70,6.33,-5.95,-3.13,-1.97,7.18,-2.25,-5.21
-2.25,8.64,-2.25,-5.21,-2.25,7.44,-3.71,-3.38,-2.25,-2.38,-1.50,4.46,-3.38,-1.69,-1.02,-3.72
-7.53,-5.06,-4.33,-5.07,-5.07,-5.07,-5.07,-5.07,-5.07,-3.90,-2.43,5.93,-0.67,-4.65,-1.46,-1.23
-2.63,4.83,-1.98,2.67,-0.68,-1.05,-2.77,-3.83,-4.87,-3.38,3.79,-2.28,-2.66,-2.30,4.35,-3.04
-1.60,-2.25,3.75,-4.06,-1.05,-0.40,4.23,-4.06,-1.05,-0.65,2.59,-2.56,-1.75,-2.34,-1.92,-2.59
3.85,-2.36,5.95,-2.38,-3.16,-3.78,-5.05,-1.20,3.90,-4.33,-0.48,3.77,-3.23,-2.46,-3.87,-3.53
4.41,-0.81,-2.54,4.18,-2.33,-1.98,-5.83,-3.52,-1.02,-2.50,-4.31,-1.25,8.17,-3.92,-2.16,8.64
-2.22,-4.63,-0.52,6.06,-3.41,-1.69,-1.02,-3.72,-5.85,-2.57,7.31,-3.92,-1.91,6.67,-2.50,-2.96
-2.67,-1.39,-1.68,-3.38,4.54,-1.23,4.93,-3.31,5.88,-1.46,-1.07,-3.81,-2.02,-1.39,-2.67,-2.87
-2.31,3.65,-2.12,-1.98,4.53,-2.63,-2.12,-2.33,-3.54,6.88,-2.62,-2.85,5.27,-5.27,-2.35,4.70
-0.81,-2.94,-1.67,-1.48,4.91,-6.20,-4.29,-3.10,6.04,-1.15,-2.48,3.85,-1.55,-1.76,-4.31,-4.39
-5.66,-2.32,0.27,4.77,-5.22,-2.53,6.20,-2.37,3.85,-0.48,-4.45,5.46,-3.06,-3.89,-3.19,-2.38
6.17,-2.38,-2.62,8.09,-2.22,-5.31,-3.00,-3.58,-4.80,-2.73,5.93,-0.52,-5.05,-3.42,-2.87,-0.59
-1.25,6.98,-1.89,-5.52,5.68,-2.44,3.98,-2.01,3.60,-2.40,-1.86,-1.66,-1.73,-1.90,-0.99,-1.43
4.91,-6.20,-4.52,-4.33,-3.90,-2.94,3.96,-2.04,-1.76,3.64,-4.51,-2.13,7.18,-2.73,-3.49,-5.77
-3.83,-4.10,-1.98,2.82,-2.30,-0.61,-3.14,-3.97,-3.89,-2.66,3.94,-4.01,-3.79,-5.66,-2.80,-0.59
-1.92,3.68,-2.69,5.36,-5.05,-2.28,-3.12,-3.26,0.20,6.25,-2.54,-5.91,-3.02,0.20,5.35,-2.43
-3.16,-4.67,-6.54,4.77,0.27,-2.38,-3.42,-5.58,-1.20,-1.00,-1.09,4.57,-2.95,-4.80,-2.50,-0.66
-3.14,-4.69,-4.66,-6.42,-4.39,-4.65,-2.27,-0.70,3.59,-3.50,-2.99,-5.34,-3.79,-2.54,5.56,-1.22
-2.61,-3.63,-1.27,6.94,-2.11,-4.52,-0.80,3.85,-2.37,6.13,-3.57,-4.36,-2.44,7.79,-1.89,-4.51
3.97,-0.56,-1.92,-1.84,-1.86,-2.63,4.33,-2.73,-1.64,-3.23,4.08,-0.83,-2.43,-3.46,-1.98,2.92
-1.83,-3.88,-2.91,4.63,-0.95,-1.93,-2.80,-3.19,6.12,-3.86,5.71,-2.44,3.98,-1.61,3.29,-0.66
3.54,-0.66,3.29,-1.61,3.98,-2.44,5.68,-6.58,-4.45,-3.10,5.35,0.33,-2.38,-4.30,-6.11,4.12
-1.20,4.93,-2.98,5.95,-2.04,3.18,-2.40,4.78,-1.84,-3.91,-3.79,-1.54,-1.25,-2.96,4.50,0.53
-1.91,-3.17,-2.65,4.96,-2.63,-1.25,-1.09,-3.42,-4.56,6.06,-2.10,5.18,-6.58,-3.29,-1.17,5.97
-2.75,-2.72,-1.92,-3.29,-1.71,-1.19,3.74,-1.88,-2.34,-2.84,-3.53,3.59,-0.95,-0.78,-3.66,-5.85
-2.00,7.79,-0.99,-2.83,-1.76,-1.55,4.36,-1.98,2.84,-1.98,-3.08,-2.37,4.53,-2.48,-1.41,4.66
-1.55,-2.99,3.82,0.45,-2.82,-5.83,-3.00,-3.23,-3.42,6.81,-3.01,6.81,-3.53,-3.20,-4.31,5.62
-3.06,-2.80,-3.02,3.71,-1.58,-2.44,4.94,-2.44,-1.83,4.55,-0.74,-3.69,6.33,-5.95,-4.29,-3.05
6.17,-2.59,-2.91,-1.12,7.72,-3.01,7.72,-0.94,-2.40,-5.74,-1.98,-1.66,6.98,-1.97,-5.31,-3.00
-2.77,-3.66,5.96,-2.22,-1.79,4.48,-5.47,-2.13,7.18,-2.73,-3.49,-5.62,-3.58,-2.16,-3.89,6.81
-3.42,-2.15,-0.59,-3.41,-4.46,-2.89,-1.64,5.32,-3.26,7.03,-3.40,-4.58,-2.99,-3.51,6.06,-0.52
-5.05,-2.40,-1.97,7.18,-2.16,-4.95,4.21,-2.34,-2.26,3.84,-2.95,-5.32,-2.54,6.25,0.20,-3.02
-6.49,-3.72,-0.98,-1.55,3.76,-0.70,3.55,-1.41,-3.17,-2.27,-0.43,2.70,-2.84,-1.18,6.98,-1.17
-3.68,-6.89,-2.57,6.86,-3.01,6.86,-2.57,-6.89,-5.06,-4.33,-5.07,-5.07,-5.07,-3.90,-2.73,5.97
-3.54,-2.13,-1.46,-1.66,-1.86,-2.63,4.28,-1.61,-2.83,-1.93,-1.73,-1.03,3.95,-3.40,-1.75,-0.92
-1.87,3.85,-2.48,-1.48,3.79,-3.58,NA
>chr1:46203144-46204144
NA,-5.09,-5.07,-3.90,-2.43,5.56,-0.99,-1.73,-1.86,-2.63,4.33,-2.94,-3.02,-1.92,-3.29,-1.71
-1.94,2.82,-1.98,-3.46,-2.62,-1.21,-1.50,3.74,-1.58,-1.43,2.77,-2.77,-1.25,-1.98,2.41,-2.56
-2.16,-3.12,-2.50,4.65,-1.29,-0.64,-2.13,-3.20,4.81,-2.15,3.21,-0.74,-2.51,2.91,-0.58,-2.41
4.29,-1.62,6.06,-2.28,-5.20,-3.00,-2.77,-3.38,4.46,-1.83,-3.46,-2.43,-0.83,3.95,-2.99,-1.30
3.55,-0.70,3.49,-2.37,-3.07,-2.45,-2.46,-0.94,4.60,-2.27,-3.42,-3.02,-3.58,-0.96,-1.25,-2.83
2.41,-1.98,-1.40,-3.88,-3.41,0.14,5.48,-3.51,-2.57,-4.04,3.79,-1.71,-3.71,-2.87,-4.19,-3.81
-0.79,-1.27,-1.70,2.50,-2.90,-2.00,-2.98,-0.94,4.60,-2.32,-2.62,-1.97,-2.06,-2.12,3.67,-4.24
5.82,0.12,-2.78,-5.42,4.21,-2.46,-2.58,-2.50,2.58,-1.98,-1.60,-3.29,-1.67,-1.94,3.68,-2.36
5.72,-3.70,-2.72,-2.52,3.06,-2.04,6.15,-4.27,4.47,-1.87,-1.43,2.77,-2.69,-0.95,4.08,-4.06
-1.31,-1.15,-2.21,-1.85,2.58,-2.54,-3.08,-1.83,4.75,-2.52,-6.95,-5.06,-4.33,-4.69,-3.14,-0.59
-1.46,4.91,-6.20,-4.52,-4.33,-5.07,-3.90,-2.38,5.95,-2.36,3.68,-1.94,-1.67,-2.40,3.60,-2.40
4.83,-2.73,-1.93,-4.71,-3.55,-1.91,0.59,3.95,-3.02,-0.95,4.00,-4.35,5.75,-2.87,-2.88,4.32
-2.04,-1.89,-2.02,2.41,-2.56,-2.16,-3.07,-2.54,2.94,-0.67,-2.94,-2.13,-1.87,-3.41,5.48,0.14
-3.38,-4.46,-2.92,-2.33,-1.15,-2.37,4.92,-2.35,-2.33,-3.46,-2.43,-0.79,5.70,-3.51,-2.57,-4.04
3.64,-0.94,-5.10,-1.01,-1.73,3.74,-1.58,-1.89,-1.96,2.50,-2.90,-2.00,-2.98,-1.25,4.86,-4.70
-1.19,-1.39,-3.06,-1.89,-0.97,-1.09,4.57,-2.95,-5.60,-3.79,-4.03,3.00,-0.76,2.54,-1.75,-2.04
-1.15,-1.20,-5.16,-2.42,5.53,-2.02,4.32,-2.37,-1.83,-2.17,4.47,-4.16,5.80,-1.21,-2.43,-3.46
-1.98,2.77,-2.51,-0.74,3.87,-2.35,3.13,-1.88,-1.83,-2.56,2.59,-1.64,-2.41,-2.17,-2.02,2.63
-2.30,-0.61,-2.87,-4.16,-5.34,6.06,-2.04,3.18,-2.40,4.78,-1.84,-3.91,-3.41,-0.59,-2.15,-3.54
6.23,-3.65,-3.25,-5.34,-4.55,-3.19,-1.73,6.25,-2.12,5.18,-5.52,-1.89,7.79,-2.44,-4.87,-4.55
-3.19,-2.43,5.93,-0.52,-4.63,-2.22,8.09,-2.62,-2.44,5.15,-2.37,-3.07,-2.33,-2.65,5.80,-2.64
-2.45,3.94,-2.95,-1.50,4.27,-2.02,5.96,-2.55,-2.45,3.58,-2.52,6.20,-2.53,-4.79,3.92,-2.17
-2.01,-2.35,4.92,-2.59,-2.12,-3.71,-2.04,4.48,-6.00,-3.04,0.45,3.95,-3.23,-2.00,-2.98,-1.25
4.75,-6.54,-4.30,-2.38,0.27,4.88,-4.94,-2.28,-3.23,-3.42,6.81,-3.47,-0.82,3.85,-2.28,5.71
-4.19,5.47,-2.71,-2.29,-3.43,4.63,-3.72,-4.15,-5.12,-1.25,7.73,-3.47,-1.23,3.90,-4.94,-1.36
-2.09,-1.41,5.32,-3.75,6.09,-3.69,-1.23,3.90,-4.33,-0.48,3.77,-3.02,-0.66,2.99,-2.30,-1.09
-3.96,-3.47,-3.35,-1.92,-3.58,5.46,-3.48,-3.70,-1.44,-2.20,-2.67,4.28,-1.79,-2.43,5.91,-2.90
6.86,-2.47,-3.92,7.26,-3.42,-3.23,-2.16,-4.11,6.33,-5.95,-4.52,-3.16,-2.73,5.97,-3.54,-3.23
-2.16,-3.89,7.73,-1.25,-5.12,-4.15,-3.72,4.60,-1.95,5.36,-4.81,-1.05,-0.52,2.67,-2.02,5.71
-4.00,7.03,-3.40,-4.58,-4.20,-6.42,-3.49,-1.71,8.17,-3.92,-2.35,5.53,-1.79,5.95,-3.05,-4.29
-5.95,6.09,-3.75,5.34,0.07,-3.06,-2.99,5.30,-4.00,7.17,-2.57,-5.27,-2.70,6.29,-2.52,-3.08
-0.53,-1.92,4.38,-4.42,-4.15,-5.12,-1.25,8.17,-3.92,-2.47,7.31,-3.92,-1.91,6.67,-2.50,-2.66
-2.46,4.21,-4.95,-2.47,7.31,-3.92,-2.16,8.64,-2.22,-5.31,-2.08,-2.02,-1.46,-2.13,-3.31,5.62
-3.03,-1.79,4.28,-2.63,-1.86,-1.66,-0.99,-1.23,6.98,-2.00,-6.89,-3.68,-0.94,7.72,-3.01,7.72
-0.94,-3.68,-6.89,-2.25,7.18,-2.15,-3.57,-5.34,-4.20,-5.12,-1.25,7.73,-3.47,-1.23,4.37,-3.45
5.47,-2.71,-2.29,-3.54,5.70,-3.86,5.21,-2.10,6.06,-5.34,-3.13,-0.94,7.72,-3.05,5.60,-2.48
-1.21,-1.35,-3.51,-4.69,-5.07,-4.36,-3.89,-3.06,5.30,-4.00,7.17,-2.46,-5.52,5.18,-1.95,4.26
-1.95,5.18,-5.52,-1.89,6.79,-2.90,-2.00,-4.19,-3.41,0.07,4.77,-5.47,-2.46,6.87,-3.47,-0.82
3.77,-3.23,-1.71,-2.83,3.85,-2.59,4.27,-1.84,-4.38,-3.83,-1.91,0.53,4.50,-2.69,-1.83,-2.17
3.96,-4.47,-1.05,-0.52,2.70,-2.67,-1.50,2.74,-1.85,-2.17,-2.33,-2.41,-1.59,-3.88,-3.43,-0.59
-2.15,-3.31,6.14,-1.25,-0.95,-3.75,-6.04,5.18,-2.10,5.80,-3.90,-1.40,-1.15,-2.37,-2.17,-2.12
3.67,-4.03,4.14,-0.40,-1.14,-3.85,7.73,-1.25,-4.33,-4.21,-3.04,-2.33,-2.37,-1.08,-2.40,-3.17
-1.31,4.76,-3.13,-1.58,3.55,-0.73,2.79,-4.03,-2.57,-3.77,5.96,-2.52,-3.08,-0.59,-2.50,-5.62
-3.50,-2.94,4.28,-0.97,3.55,-1.41,-2.88,-1.92,4.48,-6.00,-3.04,0.45,4.02,-2.24,4.36,-1.55
-1.70,-2.81,5.32,-4.27,4.68,-0.98,3.08,-2.00,4.36,-1.87,-0.92,-1.75,-3.08,2.87,-1.43,-2.04
3.96,-2.94,-3.90,-5.07,-4.33,-5.06,-8.57,-3.68,-1.97,5.72,-1.97,-2.40,-5.05,-0.80,3.77,-3.10
-1.56,-2.72,-2.69,3.85,-2.69,5.65,-4.67,5.65,-1.95,4.60,-3.72,-4.15,-5.66,-2.80,-0.61,-2.30
2.63,-1.98,-1.25,-3.10,4.08,-0.88,-2.98,-2.41,-3.71,-1.39,6.04,-2.73,-5.60,-4.20,-5.34,-3.83
-1.91,0.59,3.82,-3.40,-1.75,-0.92,-1.87,3.85,-2.63,-2.12,-2.21,-3.81,-1.64,-2.41,-1.41,4.75
-6.54,-4.30,-2.38,0.53,5.15,-2.27,-2.87,-2.67,-1.39,-2.13,-3.42,7.12,-3.12,4.89,-1.85,-2.34
5.31,-3.05,7.72,-1.12,-2.91,-2.59,5.96,-3.77,-2.94,-3.71,5.97,-3.90,-1.28,-1.66,-4.22,-5.63
-4.28,-3.51,-1.05,-0.68,2.67,-1.98,4.78,-1.61,-2.83,-1.73,-1.48,4.91,-6.20,-3.13,-1.17,6.98
-1.18,-3.12,3.96,-2.25,-1.79,4.48,-6.54,-4.67,-4.33,-5.07,-5.07,-5.07,-5.07,-5.07,-5.07,-3.90
-2.94,4.28,-1.23,4.12,-6.11,-4.67,-4.33,-3.90,-2.38,6.08,-2.12,3.06,-2.52,-3.50,-5.77,-4.66
-3.90,-2.38,6.17,-2.40,-2.36,5.46,-0.81,-3.08,5.02,-2.44,-6.89,-5.06,-3.16,-2.94,3.87,-2.27
-1.98,5.15,-2.65,-2.91,-2.15,5.72,-2.73,-3.16,-4.67,-5.58,3.64,-1.97,-2.41,-2.16,-2.21,-2.41
-2.75,5.80,-2.96,-3.28,-0.91,3.64,-3.06,7.17,-2.46,-5.52,5.27,-2.99,-3.06,0.33,5.06,-1.89
-3.88,-3.57,6.23,-2.38,-2.55,5.45,-4.10,-2.29,-2.59,4.23,-2.12,-3.12,3.96,-2.44,-2.27,-1.27
-2.39,-2.75,5.95,-3.42,-2.83,-4.03,2.79,-1.00,4.54,-3.38,-1.69,-0.66,-2.80,-5.01,-3.60,-3.50
-2.46,5.19,-3.45,5.34,0.13,-3.60,-3.06,-4.03,2.90,-1.88,-2.34,-3.38,-3.48,5.96,-2.02,3.84
-1.87,-1.27,-2.33,-1.16,-3.14,-3.94,-4.52,-5.34,5.81,-3.54,-2.29,-2.71,5.47,-4.19,5.30,-2.85
-2.64,6.00,-1.66,-1.14,-4.21,6.31,-1.43,-0.64,-2.26,-4.94,-3.83,-1.91,0.27,4.77,-6.00,-3.04
0.39,4.50,-3.25,-2.69,-1.33,-1.49,NA
>chr1:47289698-47290698
NA,-3.86,-0.95,-1.25,6.98,-1.91,-4.09,6.23,-3.19,-2.13,-0.92,-2.26,2.83,-0.65,-1.31,-4.63
-1.31,-0.40,3.97,-4.51,-2.46,7.31,-4.38,-2.78,0.12,4.88,-4.33,-0.89,3.79,-6.54,-3.29,-1.97
5.72,-1.97,-3.29,-6.54,4.48,-1.79,-2.22,5.96,-3.66,-1.87,-2.19,-4.31,-4.39,-6.42,-4.66,-5.07
-5.07,-5.07,-5.07,-5.07,-3.90,-2.73,5.72,-1.97,-3.13,-5.17,7.26,-3.42,-2.33,-2.19,-4.31,-4.39
-6.42,-3.49,-2.73,5.72,-2.73,-3.90,-4.36,-4.55,-4.94,-2.26,-1.10,-2.48,-5.62,-3.49,-1.73,5.90
-3.79,-2.13,-0.64,-1.43,6.31,-4.18,-1.28,-1.39,-2.67,-0.94,4.51,-1.83,-3.03,5.18,-2.35,-4.70
6.33,-4.69,-2.47,3.88,-0.95,-0.65,-3.58,-3.25,-4.09,-2.67,-3.38,-3.48,5.96,-2.02,4.27,-1.61
-2.88,-1.92,5.05,-3.45,5.88,-1.86,-1.25,-5.05,5.36,-1.95,4.29,-2.41,-0.95,3.82,-5.04,-3.69
-1.09,-1.25,-2.96,4.10,-1.65,-3.45,-1.36,-1.90,3.41,-2.34,4.45,-2.40,-1.67,-1.48,4.91,-4.94
-2.65,6.06,-1.79,6.25,-1.27,-4.31,-2.50,-0.66,-3.14,-4.69,-5.07,-5.07,-4.36,-3.89,-2.59,6.17
-3.05,-3.55,-5.74,-1.52,-2.02,4.50,-1.53,-4.37,-4.39,-6.42,-4.66,-3.90,-2.43,5.35,0.33,-2.38
-3.42,-5.05,-0.80,3.64,-4.04,-3.79,-5.12,-1.25,7.72,-2.81,7.33,-4.70,-2.16,7.18,-1.97,-3.13
-6.20,3.63,-3.58,-4.36,-3.61,5.42,0.33,-1.91,-3.17,-2.59,6.29,-2.70,-6.95,-5.06,-3.94,-2.65
0.27,4.88,-4.94,-1.25,-1.66,6.17,-1.17,-3.13,-5.17,7.31,-2.46,-5.47,4.77,0.07,-3.06,-2.58
3.94,-2.95,-1.55,4.66,-1.53,-4.37,-4.39,-5.12,-1.27,5.74,-3.58,-1.79,-2.25,-1.85,2.41,-2.92
-2.22,-4.10,5.46,-3.48,-3.38,-2.67,-4.09,-3.04,-3.70,5.96,-2.38,-2.62,6.88,-3.71,-4.41,-2.46
-3.23,3.92,-1.48,-2.48,3.85,-1.87,-1.21,-2.67,-2.87,-2.50,2.94,-0.66,-3.08,5.02,-2.44,-5.27
-2.70,6.20,-2.52,3.18,-2.62,3.68,-1.92,-0.53,-3.41,-4.87,-3.25,-3.42,6.14,-1.28,-1.73,-4.31
-3.44,-3.53,6.81,-3.01,6.86,-2.54,-4.63,-0.72,4.39,-1.79,-1.06,-3.03,-2.00,-2.97,2.91,-1.00
4.63,-3.43,-4.42,-2.26,-1.10,-2.02,-3.81,-1.09,-1.55,3.93,-3.02,-2.80,-3.29,6.88,-2.94,-3.28
-0.91,3.64,-3.55,5.85,-4.50,5.30,-2.99,-3.06,0.07,4.77,-5.47,-2.13,8.64,-2.13,-5.47,3.79
-0.89,-4.33,4.86,-1.41,-2.41,-1.09,-3.08,-2.58,3.58,-2.44,5.71,-4.19,5.88,-1.48,-1.67,-2.40
3.60,-2.44,5.71,-4.19,5.88,-1.46,-1.07,-3.96,-3.47,-3.02,-1.61,-1.37,-3.46,-2.52,6.23,-3.02
-2.45,4.48,-1.55,-1.70,-2.40,3.96,-2.95,-1.50,2.74,-1.98,-1.60,-3.38,-2.16,-0.96,-2.48,4.50
-4.94,-2.47,4.70,-0.81,-2.69,2.50,-1.93,-1.25,-2.77,2.60,-0.68,-1.86,-3.00,-2.90,-1.56,-2.77
2.50,-1.70,-0.97,-1.89,-3.06,-1.35,-2.27,-3.00,-2.56,-1.31,-1.95,-2.08,-1.73,-2.33,-1.52,-3.52
-5.15,-0.72,4.00,-2.96,-1.25,-1.35,-3.51,-4.69,-4.33,-4.52,-5.17,7.18,-3.40,-4.11,-2.44,7.79
-1.89,-4.51,3.49,-2.25,-1.60,-2.91,4.63,-2.42,-2.23,3.63,-6.20,-3.13,-0.94,8.17,-3.92,-2.16
8.64,-2.16,-3.92,7.31,-2.47,-4.09,5.81,-3.54,-2.22,-2.92,2.41,-1.98,-1.25,-3.10,3.92,-1.29
-2.40,4.93,-0.61,-2.87,-4.16,-5.34,6.23,-3.19,-2.13,-0.92,-1.87,3.84,-1.85,4.26,-1.62,6.00
-3.02,-2.40,6.17,-2.49,-3.79,-4.94,-2.26,-1.37,-1.98,-1.41,5.80,-4.44,5.54,-1.79,-2.22,5.96
-3.77,-2.57,-4.01,3.94,-2.66,-2.91,-1.14,5.74,-4.10,-2.29,-2.71,5.60,-2.86,8.32,-2.86,6.00
-1.46,-0.59,-3.14,-3.97,-4.28,-4.71,-1.93,-3.06,3.20,-0.73,3.08,-2.04,6.15,-4.67,5.65,-1.95
4.29,-2.91,-1.79,-2.41,-3.04,-3.69,-3.71,7.44,-2.25,-6.89,-3.68,-1.97,5.72,-2.73,-3.16,-4.67
-6.54,4.77,0.27,-2.32,-5.66,-4.20,-4.58,-3.08,6.62,-2.73,-3.90,-4.33,-4.52,-5.17,8.17,-1.71
-3.19,-3.89,-2.59,6.17,-2.49,-3.12,-2.65,4.48,-1.92,-0.61,-3.14,-4.28,-6.42,-4.20,-5.34,-3.57
-1.12,8.17,-3.92,-2.47,7.31,-3.92,-2.16,8.64,-2.22,-4.63,-0.52,6.00,-3.61,-4.42,-2.26,-1.10
-2.13,-3.42,7.26,-3.92,-1.91,7.79,-2.44,-4.11,-3.40,7.18,-4.38,-3.42,-1.09,-1.25,-2.63,4.96
-2.65,-2.91,-2.15,7.18,-2.25,-5.21,-2.00,6.67,-2.73,-3.12,-2.31,3.46,-3.25,5.19,-2.34,-1.85
4.09,-5.56,-3.75,-1.02,-2.15,-3.31,6.95,-1.09,-2.42,6.23,-4.08,-2.65,6.06,-1.62,4.26,-1.62
5.95,-2.38,-3.16,-5.06,-6.95,-2.95,4.25,-1.00,3.08,-2.12,6.08,-2.38,-3.90,-4.66,-6.42,-4.20
-5.34,-4.55,-3.19,-2.73,5.97,-3.54,-2.33,-2.12,-2.81,4.88,-3.86,5.95,-2.04,3.18,-2.52,6.13
-3.57,-4.83,-4.20,-5.60,-2.73,6.04,-1.15,-2.22,5.96,-3.81,-3.16,-1.44,-2.16,-3.64,-2.12,-2.59
4.23,-2.12,-3.12,3.94,-2.45,-2.95,7.18,-3.91,-2.90,3.94,-2.04,-1.87,-2.21,-2.17,-2.12,3.67
-4.03,4.14,-0.32,-2.27,-3.17,-1.41,3.71,-2.11,-2.18,3.85,-2.36,6.00,-2.66,-3.24,-0.91,3.82
-5.58,-4.45,-3.61,4.28,-1.25,4.28,-3.61,-4.45,-6.11,4.09,-2.75,-3.50,-5.01,-2.32,0.33,5.35
-3.10,-4.84,-6.95,-2.70,6.29,-2.59,-3.17,-2.40,-0.66,-2.04,-3.26,0.20,5.48,-3.41,-1.69,-1.02
-3.52,-5.15,-1.20,3.79,-5.22,-2.53,6.06,-1.62,4.29,-3.43,-2.22,-2.73,4.83,-2.24,4.15,-1.03
-1.98,-1.73,-2.33,-1.64,-3.73,-2.92,-3.02,3.65,-2.31,-3.42,-2.82,-3.42,4.22,-2.04,-1.43,2.87
-2.67,-1.30,3.55,-0.97,4.28,-3.05,-3.79,-4.94,-2.26,-0.92,-1.87,4.36,-2.24,4.15,-1.03,-1.73
-1.86,-2.63,4.28,-1.61,-2.88,-1.27,6.04,-2.43,-3.90,-5.07,-4.36,-4.55,-4.38,-1.84,4.78,-2.24
4.15,-1.26,-2.89,-4.46,-3.79,-1.37,-1.27,-1.09,4.57,-2.95,-5.60,-3.79,-4.01,4.35,-1.85,4.15
-1.03,-1.98,-1.50,-2.67,-2.58,-2.33,-2.37,-1.42,-1.19,-3.51,-4.28,-6.42,-4.39,-4.31,-1.76,-1.55
3.85,-2.63,-1.86,-1.66,-1.27,-1.79,4.90,0.33,-3.06,-2.58,3.58,-2.44,5.71,-4.50,6.09,-4.11
-1.25,-2.20,-1.92,-0.68,2.70,-2.84,-2.12,4.41,-1.29,-0.99,-2.33,-1.09,-3.41,-3.91,-1.83,2.93
-0.81,-1.05,-3.18,-5.66,-4.39,-4.65,-2.27,-0.56,2.83,-2.26,-1.21,-2.46,-2.25,4.64,-3.95,4.14
-0.56,-1.92,-2.51,-1.64,-3.96,-3.47,-1.66,-1.07,-5.58,-2.40,-1.97,6.62,-2.94,-4.02,-2.75,-4.41
-3.48,5.46,-4.10,-2.29,-2.59,4.92,-2.45,-2.27,-2.07,-2.62,-2.32,4.75,-1.41,-2.66,5.32,-4.35
4.14,-0.40,-0.93,-5.58,-2.40,-1.17,5.97,-2.75,-2.39,-1.31,-1.73,-2.75,-3.46,-1.83,5.51,-2.36
-2.40,6.17,-2.38,-3.16,-4.52,-5.95,7.33,-2.81,7.72,-1.71,-3.49,-5.77,-3.50,-3.02,3.93,-1.55
-1.09,-3.73,-2.92,-3.02,3.65,-2.37,-3.08,-2.31,3.82,-4.03,3.67,-2.03,-1.27,-0.79,-3.81,-3.47
-2.91,-2.26,-2.40,-2.26,-2.27,-2.56,5.60,-3.10,5.60,-2.46,-2.01,-1.88,2.90,-2.96,-1.30,3.71
-2.12,-2.16,2.94,-0.67,-3.02,-2.12,NA
>chr1:47361299-47362299
NA,-4.71,-1.05,-0.40,4.23,-4.30,-1.25,-1.86,5.88,-3.45,5.32,-1.21,-2.27,-2.66,3.87,-3.61
-4.45,-6.11,4.12,-0.95,3.76,-1.19,-1.76,-4.31,-4.39,-5.12,-1.25,7.72,-2.90,5.49,-2.52,-0.95
3.64,-3.55,7.08,-2.81,7.72,-1.71,-3.90,-5.07,-4.33,-5.06,-6.89,-2.25,8.09,-2.62,-2.45,3.94
-3.12,-1.18,6.98,-1.17,-3.29,-6.54,4.77,0.12,-2.82,-5.15,-0.52,5.93,-2.73,-4.80,-2.50,-0.59
-3.41,-3.91,-1.89,5.06,0.39,-3.04,-6.04,5.68,-2.28,4.15,-1.03,-1.98,-1.65,-2.67,-2.96,-2.30
3.85,-2.36,6.00,-3.57,-4.83,-3.25,-3.65,5.97,-2.73,-3.19,-4.55,-4.94,-2.26,-1.10,-2.13,-3.31
6.14,-1.25,-1.07,-3.81,-2.04,-0.66,-3.14,-3.97,-3.89,-3.06,5.30,-4.00,7.12,-3.59,-3.70,-1.67
-1.35,-3.51,-3.97,-4.55,-5.34,-3.48,-3.60,0.13,5.82,-4.44,5.54,-1.79,-2.66,4.88,-4.19,5.47
-2.48,-1.15,-2.33,-2.92,-4.42,-2.91,5.51,-1.28,-2.04,3.94,-2.90,-3.91,7.31,-2.57,-6.89,-5.06
-4.33,-5.07,-3.90,-2.65,2.60,-0.79,-1.14,-4.08,6.09,-3.75,4.37,-0.89,-4.11,3.96,-1.87,-1.28
3.48,-2.65,-3.50,-5.77,-3.50,-2.52,3.06,-2.00,4.83,-2.37,-1.83,-1.88,3.52,-1.30,-2.99,3.82
0.59,-2.32,-4.86,-2.50,-0.66,-3.14,-4.69,-5.07,-4.33,-4.52,-6.20,4.91,-1.86,-1.14,-3.89,7.73
-1.12,-3.57,-4.38,-1.83,2.93,-0.56,-2.27,-4.65,-3.18,-3.51,6.06,-0.54,-3.47,7.73,-1.71,-3.16
-4.52,-5.17,8.17,-1.71,-3.90,-5.07,-4.36,-4.55,-5.34,-4.20,-6.42,-3.50,-2.94,3.87,-2.66,-2.27
-0.83,4.08,-3.02,-0.81,3.42,-2.95,-4.80,-2.50,-0.59,-3.08,-2.58,3.94,-3.12,-2.31,5.04,-3.79
-0.54,6.00,-3.06,-2.45,4.48,-1.87,-0.92,-2.13,-3.79,5.90,-1.73,-3.90,-5.07,-4.66,-5.62,-2.68
-2.12,-2.40,4.09,-2.89,-0.81,5.46,-2.36,-2.45,4.48,-1.92,-0.98,-3.75,-5.04,3.49,-2.03,-0.97
-1.95,-2.51,-1.64,-3.81,-3.12,-2.16,-4.11,6.33,-5.95,-3.13,-0.96,6.25,-1.79,5.95,-3.05,-3.55
-5.05,-1.20,4.37,-3.75,7.08,-2.62,7.33,-4.11,-0.68,-2.02,4.39,-0.74,-3.47,6.81,-3.59,-3.70
-1.66,-1.07,-5.16,-2.22,8.64,-2.16,-4.70,6.33,-4.08,-1.14,-0.65,2.83,-2.30,-1.09,-3.81,-3.12
-2.16,-4.11,7.33,-2.81,7.72,-1.25,-4.31,-2.50,-0.59,-3.41,-4.39,-2.76,4.76,-3.13,-1.58,3.55
-0.97,4.63,-3.43,-4.42,-2.89,-1.22,5.64,-3.06,-2.40,6.23,-3.02,-2.40,6.17,-2.38,-3.50,-5.62
-2.50,-0.66,-2.40,-3.55,-3.98,-0.76,3.42,-2.95,-4.80,-2.50,-0.59,-3.43,-3.44,-0.76,4.70,-2.52
-5.32,-2.54,6.25,0.33,-2.65,-4.69,-4.66,-5.63,-4.93,-2.46,-2.97,2.91,-0.73,3.49,-1.98,-2.27
3.87,-3.05,-3.79,-5.34,-2.99,-3.51,5.48,0.20,-2.78,-5.42,4.91,-1.48,-1.67,-2.81,4.84,-6.58
-4.30,-3.25,-1.19,-1.42,-2.04,-1.76,3.05,-0.35,-3.95,-3.48,-4.83,-3.61,6.00,-0.54,-3.69,7.33
-2.62,8.32,-2.81,6.81,-3.53,-2.83,-3.73,2.87,-1.64,-2.42,-1.64,2.92,-1.78,-3.03,5.62,-3.06
-2.80,-2.75,4.89,-3.62,5.85,-3.75,5.34,0.27,-2.65,-4.28,-5.62,-3.58,-2.28,-5.05,5.46,-2.99
-3.06,0.14,5.42,-3.06,-2.87,5.30,-4.00,7.17,-2.57,-5.21,-2.25,8.64,-2.22,-4.63,-1.20,3.79
-5.47,-1.89,6.98,-1.23,-0.99,-2.33,-1.16,-2.87,-4.30,-6.11,4.12,-1.23,4.28,-3.61,-4.29,-5.17
8.17,-1.71,-3.90,-4.36,-4.28,-3.98,-0.54,2.91,-2.69,-0.95,3.64,-3.06,7.12,-3.42,-3.23,-2.16
-3.93,5.55,-2.52,-0.95,3.82,-5.58,-4.30,-2.38,0.59,4.02,-2.28,5.86,-4.81,-1.05,-0.40,3.97
-4.51,-1.89,6.79,-2.67,-1.19,-1.28,-4.18,5.62,-2.46,-2.66,-2.46,4.21,-4.95,-2.47,7.31,-3.92
-1.91,7.79,-1.09,-2.42,6.23,-4.09,-1.91,7.79,-2.44,-4.87,-3.57,-2.15,5.72,-1.97,-3.13,-5.17
7.31,-2.47,-4.09,6.06,-1.78,6.00,-3.02,-2.87,5.30,-4.50,6.09,-5.95,-4.52,-4.33,-5.07,-3.90
-1.71,8.17,-3.92,-2.47,7.31,-5.17,-4.52,-4.33,-5.07,-5.07,-5.07,-5.07,-4.69,-3.14,-0.66,-1.69
-3.41,5.70,-0.99,-1.73,-1.94,-2.67,4.93,-0.50,-3.95,-3.67,-4.31,-2.19,-1.87,-3.38,4.12,-2.66
-2.46,-1.21,-1.87,3.85,-2.48,-1.48,3.92,-3.10,-1.25,-1.98,2.41,-2.56,-2.16,-3.07,-2.54,2.77
-0.81,-1.93,-2.41,-3.38,2.79,-0.73,3.55,-1.30,-2.67,3.00,-0.58,-2.41,4.63,-2.42,-2.23,5.04
-4.21,-1.25,-2.09,-1.09,4.60,-2.27,-2.87,-2.48,-1.21,4.75,-5.22,-2.77,4.25,-1.25,4.63,-2.52
-3.98,-2.29,-3.03,-1.06,-1.50,3.74,-1.88,-2.12,-2.51,-1.50,-1.98,-1.09,3.95,-3.04,-1.93,-4.19
-3.41,0.14,5.48,-3.44,-2.72,-3.17,3.84,-2.95,-5.91,-3.72,-1.52,-2.51,-2.33,-1.35,-3.06,-1.89
-1.31,-2.56,-2.61,-0.94,4.60,-2.32,-3.07,-2.45,-2.84,-1.89,-0.97,-1.09,5.56,-3.50,-2.94,-4.42
4.76,-2.76,-4.36,-2.91,6.61,-1.09,-0.93,-2.40,-3.17,-1.31,4.06,-2.59,4.32,-2.37,-1.83,-2.17
4.47,-4.27,6.15,-2.44,3.60,-2.25,-1.48,3.92,-3.02,-0.58,3.29,-2.29,4.19,-2.12,-1.85,-2.56
2.59,-1.98,-3.12,-2.73,6.67,-2.00,-6.89,-5.06,-4.33,-3.90,-2.38,5.95,-1.78,6.06,-5.34,-4.52
-4.33,-5.07,-5.07,-5.07,-3.90,-1.94,6.98,-1.09,-3.12,4.38,-1.90,-0.99,-1.66,-1.94,-2.71,2.93
-1.91,-2.08,-1.59,-4.42,-3.55,-1.91,0.59,3.95,-3.02,-0.95,4.00,-4.35,5.75,-2.87,-2.36,5.51
-1.50,-2.42,-1.64,2.59,-2.56,-2.16,-3.07,-2.54,2.94,-0.67,-2.94,-2.13,-1.87,-3.41,5.48,0.20
-3.02,-6.49,-3.66,-1.09,-1.25,-2.96,4.10,-1.65,-3.71,-2.41,-2.98,-0.83,5.70,-3.51,-2.94,-4.31
5.18,-2.42,-5.31,-1.52,-1.73,3.74,-1.88,-1.83,-2.69,4.10,-1.53,-4.37,-3.18,-3.50,4.46,-1.50
-2.38,-2.04,-2.84,-1.89,-0.97,-1.09,4.57,-2.95,-5.60,-4.15,-3.72,4.94,-2.42,-2.04,4.23,-2.37
-1.19,-1.07,-5.16,-2.42,5.53,-2.02,4.32,-2.37,-2.16,-4.09,-3.04,-3.44,5.70,-0.79,-2.43,-3.46
-1.98,2.87,-2.67,-1.30,3.55,-0.95,4.17,-4.71,-0.80,-2.49,2.99,-0.67,-2.94,-1.67,-1.48,4.91
-6.20,-4.52,-4.33,-5.07,-5.07,-5.07,-5.07,-3.90,-2.73,5.72,-1.97,-3.13,-6.20,4.91,-1.43,-0.99
-2.02,-1.36,-4.30,3.75,-2.03,-1.00,-1.20,-5.58,-3.78,-4.33,-5.07,-4.69,-2.65,0.27,5.82,-4.55
5.75,-2.87,-2.88,4.22,-2.66,-2.27,-0.90,3.95,-3.04,-2.04,-3.55,-2.13,-2.33,-3.54,5.97,-2.15
-3.57,-4.94,-2.92,-1.93,-0.81,2.59,-3.13,-2.58,-2.07,-3.01,-2.43,-0.79,5.70,-3.51,-2.57,-4.04
3.64,-0.94,-5.10,-1.01,-1.73,3.74,-1.88,-1.83,-2.71,3.17,-1.88,-2.34,-2.84,-3.53,4.46,-1.50
-2.38,-2.04,-2.84,-1.89,-0.97,-1.09,4.57,-2.95,-5.60,-3.79,-4.03,2.78,-1.61,-2.16,2.58,-1.76
-1.00,-1.20,-5.16,-2.42,5.53,-2.02,4.32,-2.73,-1.64,-3.10,4.48,-1.85,4.15,-0.83,-2.43,-3.46
-2.31,3.64,-4.27,-2.53,6.06,-2.36,3.85,-2.30,-2.66,-2.46,4.21,-4.95,-2.47,7.31,-3.92,-2.47
7.31,-3.92,-2.47,7.31,-5.17,-3.91,NA
>chr1:53271500-53272500
NA,-1.90,-0.61,-3.14,-3.97,-3.89,-2.59,6.17,-2.38,-3.90,-4.36,-3.89,-2.59,6.17,-2.38,-3.19
-3.89,-2.59,6.17,-2.38,-3.19,-3.89,-2.59,6.17,-2.38,-3.90,-5.07,-4.66,-5.62,-2.68,-2.19,-4.31
-3.67,-3.60,0.13,4.88,-4.94,-1.36,-2.09,-0.99,5.56,-2.43,-3.90,-5.07,-5.07,-5.07,-5.07,-4.36
-4.28,-4.71,-2.00,-2.71,5.60,-2.86,8.32,-2.62,7.33,-5.95,-4.52,-4.33,-5.07,-5.07,-3.90,-2.73
5.72,-1.97,-3.68,-8.57,-4.70,-3.25,-1.05,-0.95,2.60,-2.95,-4.82,-4.22,-1.67,-1.09,-3.42,-4.56
6.06,-2.10,5.65,-4.67,5.75,-2.87,-3.02,6.23,-2.38,-2.95,6.72,-3.01,6.72,-3.40,-4.11,-3.38
3.55,-2.12,-3.16,3.82,0.59,-1.91,-3.17,-2.65,4.90,-1.50,-2.96,2.79,-1.00,4.28,-2.94,-3.19
-4.55,-4.38,-1.84,4.27,-2.01,6.06,-5.34,-3.13,-1.97,6.62,-2.62,-2.85,5.46,-4.81,-1.19,-1.66
-3.70,-3.71,6.23,-3.71,-3.38,-2.67,-3.46,-2.62,-1.21,-1.87,3.85,-2.63,-1.86,-1.84,-1.92,-0.95
4.63,-2.00,-3.98,-2.75,-4.93,-4.88,-2.80,-0.61,4.93,-2.40,-1.61,4.48,-6.54,-4.67,-4.33,-3.90
-1.71,7.73,-3.89,-1.25,-2.20,-1.92,-0.56,4.14,-4.24,5.82,0.13,-3.60,-3.48,-4.58,-3.40,7.18
-3.92,-2.16,8.64,-2.16,-4.70,6.33,-4.70,-2.16,8.64,-2.16,-4.70,7.33,-2.81,6.72,-3.40,-4.58
-4.20,-5.12,-1.25,7.72,-2.81,7.08,-4.50,5.30,-3.06,-3.17,-2.77,-1.35,-1.67,-3.47,-3.81,-0.65
-0.56,3.79,-3.55,6.09,-5.95,-4.52,-4.33,-4.69,-3.14,-1.16,-2.33,-1.27,-1.87,4.48,-2.44,-2.55
5.45,-4.10,-3.04,-3.87,-3.81,5.86,-2.37,3.85,-0.80,-4.63,-2.22,7.18,-1.97,-3.68,-8.57,-5.06
-4.33,-5.07,-4.69,-2.65,0.33,6.25,-2.49,-3.91,7.31,-2.57,-6.89,-3.68,-1.97,7.18,-2.25,-6.89
-4.84,-3.10,5.56,-0.99,-2.09,-1.25,-4.11,6.33,-5.95,-3.13,-0.94,8.17,-4.38,-3.48,-0.95,-1.25
6.98,-2.00,-6.89,-3.68,-1.97,7.18,-2.25,-5.21,-2.57,7.31,-5.17,-3.13,-0.94,8.03,-3.06,3.64
-0.95,-3.09,-1.65,4.50,-1.79,-1.27,-2.33,-1.52,-3.48,-5.17,6.09,-3.62,4.89,-2.75,-3.50,-4.96
-2.68,6.17,-2.59,-3.12,-2.76,3.42,-0.76,-3.98,-3.51,-2.54,5.56,-1.22,-2.61,-3.92,-2.33,-1.44
-3.47,-3.96,-1.09,-1.83,4.90,0.39,-3.02,-7.53,-3.68,-0.94,8.17,-3.91,-2.49,6.47,-0.99,-1.73
-1.93,-4.31,-3.18,-3.77,5.86,-2.37,4.02,0.45,-3.04,-5.04,3.64,-1.97,-2.42,-1.50,4.46,-3.53
-3.16,-1.66,-1.28,-4.08,6.09,-3.55,3.64,-0.95,-2.94,-1.67,-1.48,4.91,-6.20,-4.52,-3.16,-2.65
3.42,-0.81,-3.08,5.74,-0.96,-3.13,-5.95,6.33,-5.17,-3.42,-0.78,-0.56,4.14,-4.35,5.65,-1.95
4.26,-1.88,3.54,-4.01,-2.57,-3.51,5.70,-0.99,-1.98,-1.50,-2.73,-1.41,-1.09,-3.69,-6.04,5.68
-2.44,3.18,-2.04,6.06,-4.08,-2.65,6.30,-2.38,-2.12,-2.33,-3.42,7.26,-3.92,-2.47,7.31,-3.91
-2.47,5.85,-1.32,-1.60,-3.01,5.49,-2.95,4.72,-2.31,-3.12,3.94,-2.58,-3.08,-0.53,-1.46,6.00
-3.05,7.72,-0.94,-3.29,-6.54,4.48,-1.79,-2.22,6.30,-2.28,-4.52,-0.72,4.00,-3.04,-2.04,-3.71
-1.71,3.79,-2.99,-1.55,4.55,-0.72,-4.52,-2.28,6.29,-2.38,-2.62,8.09,-2.25,-5.21,-2.00,6.67
-2.50,-3.50,-2.82,-3.44,6.06,-0.52,-4.63,-2.22,8.64,-2.25,-5.21,-2.25,8.09,-2.62,-2.45,3.94
-3.12,-1.18,7.79,-2.00,-5.21,-2.25,8.64,-2.16,-3.92,7.31,-2.57,-5.21,-2.00,6.98,-1.66,-1.98
-5.20,-2.28,6.06,-1.62,4.26,-1.85,4.27,-1.50,-2.95,3.96,-2.25,-1.48,4.00,-2.24,4.78,-1.84
-3.88,-3.61,6.00,-0.54,-3.51,5.97,-2.43,-1.79,4.27,-1.85,4.26,-1.62,6.06,-2.70,-5.91,-3.72
-0.95,-1.92,4.18,-2.54,-0.58,2.97,-2.02,5.86,-4.81,-1.19,-1.66,-4.22,-4.88,-2.80,-0.59,-1.25
6.98,-2.00,-6.89,-5.06,-3.94,-3.14,-0.61,-1.55,3.74,-1.88,-2.01,-2.59,4.35,-3.56,-2.22,-2.73
4.96,-2.57,-3.08,-0.53,-1.46,6.31,-3.79,-0.54,6.83,-2.54,-5.27,-2.57,7.31,-3.91,-2.49,6.94
-1.15,-2.22,6.19,-2.68,-4.82,-4.22,-1.61,-2.33,-2.92,-4.94,-4.55,-3.19,-2.43,5.35,0.33,-2.38
-3.42,-5.74,-2.08,-2.02,-1.27,-1.79,4.50,-1.53,-2.88,-1.61,4.27,-2.02,5.53,-2.44,-5.27,-2.70
6.06,-2.36,3.68,-2.33,-1.25,-5.05,5.36,-2.10,5.95,-3.86,5.30,-3.06,-3.17,-2.40,-1.16,-2.51
-2.33,-1.61,-3.70,-3.48,5.96,-2.02,4.27,-1.84,-3.91,-3.41,-0.53,-1.46,6.31,-3.79,-0.74,4.64
-2.27,-3.42,-3.60,-5.77,-4.66,-4.69,-3.14,-0.66,-2.04,-3.26,0.13,5.82,-4.55,5.65,-2.10,6.06
-5.34,-4.52,-3.16,-2.43,5.35,0.33,-1.91,-3.83,-4.38,-1.84,4.27,-2.01,6.06,-4.09,-2.47,7.31
-3.92,-1.91,6.98,-1.66,-1.25,-5.05,5.36,-2.10,5.74,-2.90,7.72,-1.12,-2.91,-3.06,5.27,-6.58
-3.29,-1.17,6.17,-1.25,-0.95,-3.72,-5.85,-2.57,7.17,-4.00,4.88,-2.85,-2.20,-1.17,-3.06,-2.27
-1.19,-2.63,4.96,-2.65,-2.91,-2.15,7.18,-2.13,-4.51,3.97,-0.32,-2.27,-3.92,-1.98,-1.10,-2.48
-5.62,-3.49,-1.73,5.74,-3.03,-1.01,3.71,-2.95,-2.67,5.45,-3.08,-0.81,3.42,-3.32,-4.45,-6.54
4.48,-1.92,-4.37,-4.39,-5.66,-2.80,-0.66,-2.50,-4.31,-1.27,5.74,-3.58,-1.79,-2.41,-2.71,-3.27
3.36,-2.11,-2.39,6.67,-1.91,-4.70,6.33,-4.08,-1.28,-1.39,-2.73,-0.78,-1.90,4.38,-4.42,-4.15
-5.60,-2.73,5.35,0.20,-3.60,-3.67,-4.31,-1.76,-1.19,3.93,-3.02,-3.50,-4.96,-2.73,5.93,-0.54
-3.51,5.97,-2.43,-1.83,4.55,-0.74,-3.69,7.33,-2.86,5.31,-2.68,-3.12,-2.31,3.64,-5.58,-4.45
-3.05,5.95,-1.62,4.60,-3.72,-4.15,-5.66,-2.80,-0.66,-2.50,-5.62,-3.50,-2.43,6.04,-1.27,-2.88
-1.93,3.55,-2.12,-3.12,3.94,-2.45,-2.64,5.68,-2.39,-1.85,4.89,-3.31,5.19,-2.34,-1.85,4.09
-6.11,-4.30,-2.87,-0.66,-1.69,-3.66,5.96,-2.59,-3.89,-3.19,-1.71,7.73,-3.85,-1.28,-1.66,-4.22
-5.63,-3.49,-1.73,5.90,-4.31,-4.15,-6.42,-3.49,-2.73,6.62,-2.94,-4.02,-2.00,-2.71,5.60,-2.86
7.33,-5.95,-4.29,-3.05,6.19,-2.38,-2.12,-2.68,-4.31,-1.25,7.72,-2.81,7.33,-5.95,-3.13,-1.97
5.72,-2.73,-3.16,-4.67,-6.58,5.18,-2.10,6.06,-5.34,-4.16,-2.87,-0.66,-1.69,-3.66,5.72,-2.36
3.68,-2.33,-1.14,-4.21,5.62,-2.34,-1.85,4.89,-3.62,7.08,-2.71,5.49,-3.54,-3.04,-3.87,-3.53
4.54,-1.23,4.17,-4.47,-1.19,-1.23,-2.97,3.36,-3.02,-3.50,-5.77,-4.66,-4.69,-2.65,0.27,4.88
-4.94,-1.25,-1.71,4.41,-3.38,-4.87,-3.79,-2.54,5.35,0.33,-2.65,-3.94,-4.52,-5.95,6.33,-4.11
-0.68,-2.10,4.48,-2.65,-3.89,-4.36,-5.07,-3.90,-1.71,8.17,-5.17,-4.29,-3.32,4.57,-1.19,-2.25
-1.79,-3.01,5.81,-5.34,-4.29,-3.32,2.60,-0.79,-1.31,-4.65,-1.35,3.79,-6.54,-3.29,-0.96,6.25
-2.12,5.18,-6.58,-4.30,-3.25,-1.35,-1.25,-2.63,4.83,-2.24,3.85,-0.80,-5.05,-3.78,-4.33,-3.90
-2.73,5.72,-1.97,-3.68,-8.57,-5.00,NA
>chr1:55974339-55975339
NA,-4.32,-3.14,-0.59,-1.25,6.00,-2.64,-2.45,3.94,-2.95,-1.50,4.78,-2.24,4.00,-1.71,-3.09
-0.59,2.91,-2.69,-0.66,3.09,-1.61,-2.88,-1.92,5.54,-4.44,4.85,-0.89,-4.33,4.88,0.12,-3.02
-7.53,-5.06,-4.33,-4.69,-2.65,0.33,5.42,-3.06,-2.87,5.75,-4.35,3.67,-2.29,-1.98,-2.67,-2.73
6.67,-1.89,-5.04,3.92,-1.87,-1.89,-1.96,2.50,-2.69,-0.66,2.99,-2.26,-1.27,-2.02,-1.36,-4.71
4.17,-0.98,3.08,-2.12,6.20,-2.65,-4.94,4.21,-2.34,-2.26,4.12,-3.49,-2.99,-4.87,-3.41,-0.59
-1.69,-3.38,3.59,-0.79,-1.31,-4.65,-0.86,4.39,-1.79,-0.92,-2.26,-4.46,-3.41,-0.55,-1.92,4.48
-2.65,-2.91,-1.14,6.25,-2.05,3.54,-4.01,-2.57,-3.50,3.59,-0.79,-1.05,-4.06,4.08,-0.95,-3.02
3.95,0.45,-3.42,-3.47,-1.67,-1.09,-3.42,-5.17,6.33,-3.69,-0.74,4.55,-1.89,-3.88,-3.57,6.23
-2.38,-2.64,6.80,-2.44,-4.87,-4.55,-3.97,-2.65,0.33,5.35,-3.10,-4.45,-6.54,4.75,-1.41,-1.73
-1.88,-3.55,-2.41,-3.37,-2.27,-1.35,-2.73,-1.24,-1.68,-3.38,3.59,-0.79,-1.05,-4.06,3.91,-1.76
-1.58,3.46,-1.98,-1.61,3.06,-2.04,6.15,-4.55,5.82,0.27,-2.32,-4.86,-2.50,-1.02,-3.72,-5.91
-2.95,3.94,-2.33,-1.83,-2.56,2.41,-2.02,-1.89,-1.58,3.13,-2.35,3.41,-1.90,-1.36,-3.38,-2.10
-0.70,3.59,-3.53,-3.87,-2.75,-4.19,-3.43,-0.55,-1.92,3.84,-2.01,5.95,-2.98,4.93,-1.23,4.63
-2.88,-2.87,5.75,-4.67,6.15,-2.44,3.98,-1.60,2.67,-0.52,-1.05,-4.81,5.46,-2.99,-3.06,0.14
5.35,-3.10,-4.29,-5.34,6.06,-1.78,6.06,-2.70,-6.95,-4.70,-2.38,0.27,4.77,-6.54,-3.29,-0.94
8.03,-3.12,4.93,-1.20,4.68,-4.16,5.54,-2.04,-3.45,-1.79,-2.25,-1.79,2.50,-2.90,-1.64,-2.73
4.33,-2.48,-1.15,6.17,-3.41,-2.77,-2.49,-5.08,-1.58,-1.00,-1.70,2.56,-2.02,5.86,-4.81,-1.05
-0.79,2.60,-3.32,-4.84,-6.89,-2.25,7.18,-2.73,-3.90,-4.33,-4.52,-5.34,6.06,-1.78,5.95,-2.38
-3.50,-5.62,-3.58,-3.00,-5.31,-1.97,6.67,-2.50,-3.50,-3.60,-5.77,-3.49,-1.71,8.03,-3.06,3.46
-1.76,-2.04,3.96,-3.24,-4.80,-2.48,-1.46,-2.33,-1.52,-3.75,-6.00,3.79,-1.23,-3.47,6.87,-2.47
-3.92,7.31,-2.57,-6.89,-4.84,-3.10,6.04,-1.15,-2.22,6.30,-2.65,-4.69,6.33,-4.70,-1.91,7.79
-1.09,-2.42,6.23,-5.34,-4.29,-3.10,5.35,0.20,-3.60,-3.06,-4.04,3.64,-0.82,-3.47,6.87,-2.57
-6.89,-3.68,-0.94,8.03,-3.26,4.37,-1.23,-3.47,7.73,-1.25,-4.31,-2.48,-1.46,-2.33,-1.52,-3.48
-4.38,7.31,-2.57,-5.21,-2.57,7.17,-4.00,5.21,-1.95,4.29,-2.41,-0.95,3.64,-3.55,6.09,-4.70
-2.16,8.64,-2.25,-5.21,-2.44,5.53,-2.02,4.27,-1.61,-2.88,-1.92,5.54,-4.55,5.65,-2.12,5.53
-2.44,-5.21,-2.25,8.64,-2.25,-5.27,-2.95,4.25,-1.23,4.12,-5.04,-2.13,8.64,-2.25,-5.21,-2.44
5.53,-2.02,4.27,-1.61,-2.88,-1.92,5.54,-4.55,5.65,-2.12,5.53,-2.44,-5.21,-2.25,8.64,-2.25
-5.27,-2.95,4.25,-1.23,4.12,-5.04,-2.13,8.64,-2.25,-5.21,-2.44,5.53,-2.02,4.27,-1.61,-2.88
-1.92,5.54,-4.55,5.65,-2.12,5.53,-2.44,-5.21,-2.25,8.64,-2.25,-5.27,-2.95,4.25,-1.23,4.12
-5.04,-2.13,8.64,-2.25,-5.21,-2.44,5.53,-2.02,4.27,-1.61,-2.88,-1.92,5.54,-4.55,5.65,-2.12
5.53,-2.44,-5.21,-2.25,8.64,-2.25,-5.27,-2.95,4.25,-1.23,4.12,-5.04,-2.13,8.64,-2.25,-5.21
-2.44,5.53,-2.02,4.27,-1.61,-2.88,-1.92,5.54,-4.55,5.65,-2.12,5.53,-2.44,-5.21,-2.25,8.64
-2.25,-5.27,-2.95,4.25,-1.23,4.12,-5.04,-2.13,8.64,-2.25,-5.21,-2.44,5.53,-2.02,4.27,-1.61
-2.88,-1.92,5.54,-4.55,5.65,-2.12,5.53,-2.44,-5.21,-2.25,8.64,-2.25,-5.27,-2.95,4.25,-1.23
4.12,-5.04,-2.13,8.64,-2.25,-5.21,-2.44,5.53,-2.02,3.84,-2.10,-0.80,-4.71,4.13,-2.75,-2.80
-3.29,7.44,-2.25,-5.21,-2.44,5.53,-2.12,5.65,-4.67,5.32,-2.85,-2.14,-0.32,4.14,-4.03,3.67
-2.25,-1.40,-4.42,-3.55,-2.40,-0.66,-1.69,-3.66,5.96,-2.38,-1.70,-1.47,4.35,-0.94,-2.67,-1.35
-2.33,-2.64,-3.63,-1.27,6.11,-2.70,-3.24,-0.76,5.46,-2.36,-2.40,6.23,-3.02,-2.40,6.17,-3.05
-4.29,-5.17,8.17,-1.71,-3.90,-5.07,-4.33,-4.52,-5.95,6.33,-5.95,-4.29,-3.32,2.60,-0.95,-1.05
-3.51,-4.69,-5.07,-5.07,-4.36,-3.89,-2.59,6.17,-2.38,-3.90,-5.07,-5.07,-4.36,-3.89,-2.59,6.29
-2.65,-4.69,7.33,-2.81,6.72,-2.95,-2.38,5.96,-3.66,-1.69,-0.66,-3.14,-3.94,-4.52,-5.34,6.06
-1.78,5.95,-3.05,-4.29,-5.17,8.17,-1.12,-2.91,-2.59,6.23,-3.57,-4.36,-2.44,7.79,-1.91,-4.95
3.63,-2.31,-3.16,3.82,0.45,-2.78,-4.38,7.18,-2.95,-2.38,6.23,-2.66,-3.24,-0.91,3.82,-5.58
-3.29,-0.96,6.25,-2.12,5.21,-4.00,7.03,-2.95,-2.85,5.27,-6.58,-3.29,-0.96,6.25,-2.05,3.54
-4.01,-2.83,-3.65,6.88,-3.08,-4.11,-3.38,4.23,-2.59,-2.29,-3.54,5.81,-4.09,-2.47,6.86,-3.01
6.81,-3.53,-3.20,-4.31,5.18,-2.42,-5.31,-1.98,-1.71,5.27,-1.29,-0.99,-2.02,-1.36,-4.94,3.90
-1.20,-5.05,-2.40,-1.97,5.72,-2.28,-5.12,-4.15,-3.71,5.91,-2.80,5.74,-2.01,4.32,-2.63,-1.19
-2.27,-3.06,-1.39,-1.19,-4.81,5.86,-2.04,3.08,-0.98,4.93,-3.31,5.88,-1.86,-1.98,-5.83,-3.52
-0.95,-1.46,5.88,-3.31,4.93,-1.23,4.28,-3.05,-3.12,-2.66,3.94,-3.12,-2.31,4.60,-3.31,4.73
-1.87,-1.76,3.64,-5.58,-4.45,-3.10,5.93,-0.54,-3.69,7.33,-2.81,6.81,-3.59,-3.69,-3.04,-2.41
-1.59,-4.42,-3.51,-2.54,5.35,0.14,-3.06,-2.99,5.46,-5.05,-0.80,-2.10,4.36,-1.98,2.67,-0.52
-0.93,-5.58,-3.78,-3.16,-2.65,3.42,-0.81,-2.52,5.55,-3.93,-0.68,-2.10,4.36,-1.98,2.56,-1.93
-1.25,-2.77,2.91,-0.54,-3.44,-3.80,-1.54,-1.25,-2.83,2.59,-0.81,-1.23,-3.80,-3.44,-0.76,4.70
-2.09,-5.04,-1.07,-1.39,-3.06,-1.89,-1.31,-2.69,-3.13,2.59,-0.65,-1.14,-3.90,5.97,-2.43,-1.83
5.06,0.39,-3.04,-6.00,3.79,-0.89,-3.70,4.23,-0.32,-2.27,-3.17,-1.61,4.27,-2.01,6.06,-4.56
-3.42,-1.09,-1.67,-3.47,-3.81,-0.79,-1.42,-2.37,-3.04,-3.47,-3.96,-1.09,-1.92,3.85,-2.67,-2.20
-1.44,-3.70,-3.48,5.96,-2.12,5.65,-4.35,4.00,-0.95,-3.09,-1.39,6.11,-3.06,-2.87,5.27,-6.58
-4.67,-3.16,-2.38,5.95,-2.36,3.85,-2.69,-2.39,-1.61,-1.37,-3.46,-2.57,5.15,-1.98,-2.27,3.87
-3.24,-4.82,-4.93,-2.46,-2.90,2.91,-0.54,-3.98,-3.29,-2.15,5.97,-3.54,-3.23,-2.16,-3.89,6.81
-3.42,-2.33,-2.19,-3.58,-1.98,-1.37,-2.08,-2.33,-1.19,-2.83,2.59,-0.56,-2.14,-2.42,5.96,-3.70
-2.72,-2.52,2.78,-2.96,-1.50,2.93,-0.81,-1.92,-2.51,-1.52,-3.72,-6.49,-3.72,-1.52,-2.33,-1.27
-2.26,2.99,-0.61,-3.24,-2.52,4.32,-2.04,-1.28,4.75,-2.09,-5.20,-3.00,-3.12,-3.81,-1.14,-2.15
-3.31,6.12,-1.94,4.98,-0.61,-2.61,NA
>chr1:58256146-58257146
NA,-2.61,-0.66,-2.04,-3.26,0.13,5.34,-3.45,4.60,-2.23,-3.12,4.54,-2.18,-1.85,4.64,-4.16
5.82,0.27,-2.65,-4.28,-5.63,-4.22,-1.67,-1.54,-3.79,-4.39,-2.44,7.79,-1.91,-4.09,6.06,-2.10
5.36,-4.81,-1.19,-1.39,-3.06,-1.86,-0.95,4.63,-2.00,-3.68,-1.59,-2.41,-2.17,-1.19,5.85,-2.47
-4.69,6.33,-3.69,-0.74,4.39,-1.79,-1.06,-2.73,-1.35,-2.33,-2.20,-1.36,-4.94,4.88,0.12,-3.04
-6.04,5.68,-2.02,2.56,-1.70,-1.27,-1.19,-3.18,-4.86,-2.68,-2.12,-2.38,5.96,-3.77,-2.94,-4.42
4.38,-1.92,-1.07,-4.15,-3.43,-3.71,5.97,-3.90,-1.40,-1.00,-1.76,2.63,-2.30,-0.55,-3.43,-3.44
-0.61,2.94,-2.54,-2.62,-1.98,-1.35,4.57,-2.95,-4.96,-3.50,-3.17,4.22,-3.43,-4.83,-4.20,-5.66
-2.80,-1.16,-2.51,-1.95,-0.97,-1.70,2.50,-2.69,-0.95,4.08,-4.06,-1.31,-1.33,-2.39,-2.75,5.95
-3.42,-3.44,-4.37,-1.59,4.00,-2.37,6.20,-2.70,-5.91,-3.72,-0.95,-1.31,5.09,-2.35,-2.01,-1.88
3.46,-1.98,-1.61,3.06,-2.00,4.36,-1.87,-1.06,-2.73,-1.35,-2.27,-3.00,-2.58,-2.21,-1.87,-1.58
3.17,-3.06,-2.22,-3.54,5.70,-3.12,5.05,-1.79,-2.66,5.03,-5.05,-0.80,-2.49,2.99,-0.66,-2.52
5.55,-3.51,-0.74,4.39,-2.02,-0.80,-4.30,3.75,-2.03,-0.97,-1.89,-3.37,-2.00,-3.10,3.67,-2.04
5.74,-2.71,7.33,-4.69,-2.47,3.88,-0.79,-1.05,-4.70,4.88,0.07,-3.38,-4.87,-4.20,-6.42,-3.49
-2.73,7.18,-2.16,-3.92,7.18,-2.95,-2.44,4.48,-1.92,-0.61,-3.14,-3.94,-4.67,-6.54,3.79,-1.20
-4.52,-2.11,6.25,0.33,-2.65,-4.28,-6.42,-4.20,-4.58,-3.40,6.72,-3.05,6.00,-1.86,-1.98,-5.83
-3.52,-0.98,-1.55,3.74,-1.58,-1.89,-1.35,5.56,-3.38,-2.77,-2.16,-4.11,6.33,-4.11,-1.14,-1.86
6.31,-3.77,-0.56,4.15,-2.00,-2.45,5.86,-1.48,-4.31,-2.50,-1.02,-3.75,-6.00,4.75,-1.41,-2.41
-1.16,-3.14,-4.28,-5.63,-4.22,-1.61,-2.33,-2.20,-2.08,-5.74,-3.78,-3.16,-1.73,5.74,-3.08,-0.66
2.94,-2.16,-1.85,4.64,-4.27,5.75,-2.87,-2.88,4.63,-1.25,4.28,-3.05,-3.12,-2.65,4.90,-1.50
-2.99,3.82,0.45,-3.04,-5.04,3.64,-1.92,-1.77,3.53,-0.23,-3.04,-4.38,7.18,-2.95,-2.85,5.46
-4.45,-0.89,4.85,-4.55,5.75,-3.06,-2.91,-1.12,7.72,-2.81,8.32,-2.62,7.08,-4.50,5.30,-3.06
-3.12,-2.54,5.56,-1.22,-2.89,-4.94,-3.79,-2.76,4.57,-1.32,-1.40,-3.88,-3.80,-1.54,-1.41,-2.67
-0.83,6.47,-2.49,-3.91,8.17,-1.12,-3.57,-4.38,-1.83,3.09,-0.61,-3.98,-4.28,-3.19,-1.73,6.25
-2.12,5.65,-4.67,5.65,-2.10,5.74,-2.71,8.32,-2.81,7.72,-1.25,-4.47,-3.50,-2.52,2.89,-2.97
-1.64,-2.92,2.76,-0.66,-2.76,2.91,-0.98,4.12,-5.04,-2.33,5.18,-3.02,-1.42,4.06,-2.62,3.18
-2.01,3.98,-2.01,3.98,-2.01,4.35,-3.36,-2.38,-1.26,4.15,-1.85,4.35,-3.36,-2.38,-1.26,4.15
-2.28,6.15,-4.27,4.68,-1.20,4.68,-4.27,6.15,-2.44,3.18,-1.88,4.60,-3.20,-2.77,-1.64,5.32
-3.75,5.85,-4.50,5.71,-2.44,3.98,-2.01,3.98,-2.01,3.98,-2.01,3.18,-2.04,6.06,-5.34,-4.52
-3.16,-2.73,5.72,-2.15,-2.91,-3.06,5.75,-4.35,4.00,-0.95,-2.54,4.18,-2.33,-1.14,-4.21,5.62
-2.46,-2.66,-2.46,4.21,-4.95,-1.91,6.79,-2.67,-0.96,-2.33,-3.17,-0.99,7.79,-1.91,-3.92,8.17
-1.71,-3.16,-4.52,-5.17,7.31,-2.47,-4.70,6.33,-4.70,-1.91,7.79,-1.18,-3.16,3.79,-1.48,-2.22
6.30,-2.65,-4.94,3.63,-2.12,-2.88,-1.92,4.48,-5.22,-2.53,6.06,-1.79,6.25,-1.27,-4.33,-4.21
-3.02,-1.61,-1.19,-3.25,-4.16,-5.95,6.09,-3.75,5.05,-1.79,-2.66,4.84,-6.58,-4.67,-4.33,-3.90
-1.71,7.72,-2.90,5.91,-2.42,-2.23,3.63,-6.20,-3.13,-1.17,6.98,-0.99,-3.17,-2.33,-0.96,-2.67
6.79,-1.97,-5.31,-1.52,-1.73,3.76,-0.95,4.12,-5.56,-3.04,0.12,4.77,-6.54,-4.45,-3.61,4.28
-1.00,2.79,-4.03,-2.57,-3.49,4.22,-2.04,-1.89,-1.96,2.56,-2.02,5.68,-6.04,-3.04,0.20,6.25
-2.49,-3.91,8.17,-0.94,-2.40,-5.58,-0.93,-0.52,2.67,-2.02,5.68,-5.27,-2.35,4.75,-1.83,-4.10
-3.25,-3.18,0.13,4.77,-5.47,-2.46,7.17,-4.00,5.71,-2.44,3.18,-2.62,3.85,-2.61,-1.19,-1.07
-5.68,-3.52,-0.98,-1.92,4.36,-2.24,4.02,0.59,-2.65,-4.69,-4.33,-4.52,-5.34,6.06,-2.01,3.84
-2.10,-1.52,-5.31,-2.22,8.64,-2.25,-5.21,-2.00,6.79,-2.65,-2.01,-2.33,3.96,-3.61,-4.84,-8.57
-4.70,-2.87,-0.59,-1.92,4.18,-3.04,-1.92,-2.90,-2.67,-0.78,-1.29,4.41,-2.04,-3.12,4.54,-2.30
-3.50,-2.90,-3.17,6.81,-3.05,4.72,-2.12,-2.83,-1.73,-1.28,6.98,-1.91,-4.95,4.91,-1.43,-0.78
-2.73,-1.41,-1.09,-3.66,-6.49,-3.02,0.20,5.35,-2.54,-3.12,-2.65,4.48,-2.10,-0.68,-4.21,6.31
-1.46,-0.59,-3.14,-3.97,-4.55,-5.34,-3.25,-3.41,5.96,-1.79,5.95,-2.68,-4.80,-2.50,-0.66,-2.87
-4.16,-5.95,6.09,-3.75,5.05,-1.79,-2.25,3.60,-2.52,6.08,-2.68,-5.60,-3.79,-4.01,3.96,-2.40
-1.67,-1.33,4.41,-2.04,-2.42,4.63,-2.41,-0.81,4.41,-3.53,-3.16,-1.67,-0.96,-3.81,-3.47,-1.66
-1.46,-4.63,-1.31,-0.52,2.60,-2.69,-0.66,3.09,-1.83,-4.38,-4.55,-3.19,-2.43,5.35,0.20,-3.02
-6.49,-3.66,-0.93,-1.27,-1.70,2.59,-2.84,-2.31,4.60,-3.31,4.73,-1.87,-1.97,-2.27,-2.45,4.92
-2.35,-1.92,-2.37,-2.16,-2.21,-2.33,-2.33,-2.71,-2.94,4.83,-2.40,3.58,-2.46,-2.36,4.63,-0.95
-1.23,-3.79,-4.87,-2.99,-3.51,6.17,-1.15,-2.66,4.88,-4.50,7.08,-2.62,7.33,-4.70,-2.35,5.18
-4.31,-4.15,-5.60,-2.68,6.17,-2.59,-3.17,-2.40,-1.16,-2.41,-1.03,4.15,-2.37,6.13,-3.57,-3.88
-1.64,3.71,-2.50,-2.46,-1.39,-2.48,-4.80,-2.73,5.56,-0.99,-2.09,-1.25,-3.93,5.80,-2.10,5.21
-3.86,6.12,-2.42,-2.23,4.60,-3.45,4.37,-1.35,-4.65,-1.46,-1.66,-4.22,-5.63,-3.49,-1.73,6.25
-2.05,3.18,-2.01,3.98,-2.40,4.36,-2.10,-1.01,-5.08,-1.46,-1.39,-3.06,-1.89,-1.31,-3.02,-4.21
-4.88,-3.18,-1.35,-1.67,-3.47,-3.96,-1.64,-2.33,-1.46,-2.48,-4.86,-3.18,-1.05,-0.56,3.97,-5.04
-3.69,-1.09,-1.21,-2.61,4.55,-4.42,-3.43,-4.15,-1.07,-1.92,4.38,-4.42,-4.15,-6.42,-3.49,-1.73
5.90,-3.02,-2.04,3.79,-2.28,-2.66,-2.30,4.54,-3.12,-2.23,3.63,-4.95,-2.47,7.31,-5.17,-4.29
-3.10,5.56,-0.79,-2.48,-3.25,-2.80,-2.10,-1.15,-2.61,4.35,-2.54,-0.66,3.09,-1.83,-3.63,-3.00
5.61,-3.02,-2.04,4.23,-2.35,-2.33,-4.09,-3.04,-3.44,6.17,-1.15,-2.66,5.32,-4.67,5.75,-2.99
-3.06,0.07,4.77,-5.47,-2.46,7.17,-3.26,5.34,0.27,-2.65,-3.94,-4.52,-5.95,7.33,-2.81,7.72
-1.71,-3.49,-5.63,-4.22,-1.66,-1.28,-4.08,6.09,-3.75,5.05,-1.92,-2.88,-2.12,3.63,-6.20,-4.16
-2.38,0.59,4.02,-2.28,5.71,-4.50,5.85,-3.55,3.79,-0.56,-1.93,-2.41,-3.40,3.82,0.45,-3.60
-3.06,-4.04,3.82,0.59,-2.65,-4.32,NA
>chr1:59129647-59130647
NA,-3.26,6.13,-2.52,3.58,-2.66,-2.91,-2.15,5.72,-1.97,-3.13,-5.34,5.81,-2.52,-0.95,3.82
-4.51,-2.46,7.31,-5.17,-4.52,-3.16,-1.73,6.25,-2.12,5.21,-4.50,6.09,-5.95,-4.52,-3.16,-2.38
6.19,-2.42,-2.14,-0.56,2.93,-1.83,-4.38,-4.55,-4.36,-5.07,-3.90,-2.65,3.42,-0.81,-2.54,4.56
-2.76,-4.87,-3.83,-1.91,0.53,4.90,-1.47,-1.70,-2.38,5.96,-3.77,-2.99,-4.87,-3.41,-0.59,-2.50
-5.62,-4.66,-3.90,-1.73,5.90,-4.31,-3.43,-3.60,0.13,4.77,-6.54,-4.67,-3.16,-2.65,3.48,-1.50
-2.42,-1.64,2.82,-2.26,-0.92,-2.13,-3.90,4.38,-1.92,-0.95,-3.72,-6.49,-3.66,-0.78,-0.56,4.14
-4.24,5.82,0.07,-3.38,-4.39,-2.44,6.98,-1.17,-3.68,-8.57,-5.06,-3.16,-2.73,5.72,-1.97,-3.68
-8.57,-4.70,-2.38,0.27,5.82,-4.55,5.65,-2.12,5.53,-2.44,-5.85,-3.72,-0.95,-1.25,6.98,-1.97
-4.63,-0.52,6.00,-3.61,-4.83,-3.25,-3.41,5.96,-2.12,5.18,-6.58,-3.29,-1.97,5.72,-2.28,-5.12
-4.39,-4.37,-1.59,4.00,-1.85,4.83,-2.69,5.37,-2.40,4.81,-2.44,-1.58,3.71,-2.11,-2.34,4.21
-4.94,-2.65,6.06,-1.62,4.60,-2.44,-1.78,2.93,-0.65,-1.14,-4.18,5.62,-2.34,-1.85,4.13,-4.11
-0.41,4.39,-1.83,-0.98,-3.72,-5.91,-2.54,6.47,-0.83,-2.98,-2.29,-4.19,-3.41,0.07,4.77,-5.47
-2.33,5.02,-3.08,-0.81,3.42,-2.65,-3.19,-4.28,-4.71,-2.00,-2.59,4.47,-2.17,-2.11,3.71,-1.41
-2.83,-1.76,-1.55,4.36,-2.24,4.15,-1.03,-2.09,-2.08,-5.31,-2.54,6.86,-3.01,7.72,-1.71,-3.16
-3.78,-5.05,-0.52,6.06,-3.51,-3.18,-4.37,-1.53,4.50,-2.02,-0.80,-4.94,3.90,-0.89,-4.33,3.90
-1.20,-5.05,-2.40,-1.97,5.72,-2.28,-4.31,-3.58,-2.28,-4.30,4.08,-0.91,-3.98,-3.29,-2.15,5.72
-2.73,-3.90,-4.33,-4.67,-6.54,3.79,-1.20,-5.05,-2.40,-1.97,5.72,-2.28,-4.31,-2.48,-1.46,-2.33
-1.09,-3.08,-2.52,5.96,-3.77,-2.99,-4.58,-3.08,8.09,-2.25,-5.27,-2.95,4.36,-0.84,4.16,-0.73
-5.22,-3.52,-1.02,-2.50,-5.62,-4.66,-3.90,-1.71,7.72,-3.01,7.72,-1.71,-3.19,-4.55,-4.38,-1.84
4.27,-1.85,4.60,-2.44,-1.83,4.51,-0.90,-2.48,-2.96,-2.50,5.86,-1.48,-4.31,-2.50,-1.02,-3.48
-4.38,7.31,-2.47,-4.70,6.09,-4.50,5.21,-2.10,6.06,-4.09,-2.47,7.17,-4.00,5.71,-2.04,3.06
-1.61,-2.34,5.19,-3.31,4.89,-2.25,-2.27,-0.79,5.56,-2.43,-3.16,-4.67,-5.58,3.97,-0.32,-2.14
-2.85,4.84,-6.04,-3.69,-0.78,-0.81,2.83,-1.94,-1.76,-2.83,-0.99,6.98,-1.94,-3.49,-5.77,-3.60
-3.50,-2.50,6.67,-1.91,-4.09,5.81,-2.52,-0.81,4.70,-2.47,-4.69,6.33,-4.70,-2.47,7.31,-3.92
-2.16,8.64,-2.25,-5.85,-3.02,0.39,5.06,-1.83,-3.03,5.90,-1.73,-3.90,-4.36,-4.28,-4.42,-1.40
-2.25,3.31,-3.25,4.60,-2.31,-3.12,3.94,-2.46,-3.06,6.11,-1.39,-3.09,-0.59,2.91,-2.90,-2.00
-3.37,-2.27,-1.15,-2.37,5.09,-1.71,-1.25,-4.71,4.17,-1.23,4.28,-3.24,-4.96,-3.50,-3.17,3.84
-2.95,-6.95,-3.68,-0.94,8.17,-3.92,-1.91,6.79,-2.90,-1.71,-2.97,2.89,-1.61,-2.18,4.54,-4.42
-2.94,-3.51,5.70,-0.99,-2.41,-1.16,-3.14,-4.69,-5.07,-4.66,-5.62,-2.68,-2.12,-2.38,6.19,-3.05
-4.29,-5.17,7.26,-3.42,-2.33,-2.12,-2.40,3.60,-2.40,4.78,-1.61,-3.17,-2.40,-1.27,-2.69,-3.27
3.36,-2.50,-2.46,-1.39,-2.48,-4.80,-2.95,4.57,-1.35,-1.89,-1.87,4.73,-2.98,5.95,-1.78,6.06
-2.70,-6.95,-3.68,-0.94,8.17,-3.92,-1.91,6.79,-2.67,-0.96,-2.33,-4.65,-3.18,-3.49,4.12,-2.26
-2.39,5.86,-1.17,-3.13,-6.20,4.91,-1.86,-1.14,-3.89,7.73,-0.94,-3.68,-6.95,-2.95,4.25,-1.23
4.12,-5.04,-2.13,7.18,-2.73,-3.49,-5.62,-2.68,-2.12,-2.38,6.19,-2.68,-5.60,-3.79,-4.04,3.79
-1.71,-3.09,-0.95,4.00,-4.24,5.82,0.13,-3.42,-3.16,-2.34,-1.88,3.17,-2.97,-1.25,-1.09,-3.42
-4.38,8.17,-1.25,-5.12,-3.79,-4.01,3.94,-2.46,-2.88,4.63,-0.97,3.76,-1.73,-0.68,-3.93,5.80
-2.10,5.21,-4.00,8.03,-1.25,-4.31,-2.50,-1.02,-3.48,-4.38,8.17,-1.25,-4.47,-3.50,-3.17,4.22
-3.43,-4.36,-2.44,7.79,-1.91,-4.95,3.63,-2.23,-3.02,5.90,-0.96,-3.13,-5.17,7.18,-2.95,-2.85
5.75,-4.35,3.67,-2.12,-2.17,-2.21,-1.87,-1.58,3.52,-1.30,-2.96,2.78,-1.61,-2.16,2.94,-0.66
-3.08,5.74,-0.96,-2.40,-5.74,-1.98,-2.33,3.68,-2.69,5.36,-4.45,-0.21,5.93,-3.10,-4.29,-5.95
7.33,-2.86,5.60,-2.56,-2.27,-1.97,-1.87,3.96,-4.47,-1.05,-0.79,3.59,-3.38,-1.68,-1.46,-1.90
-1.73,-2.02,-1.57,-5.10,-1.35,3.79,-5.47,-2.13,7.44,-3.54,-2.15,-1.02,-3.75,-6.00,4.77,0.13
-3.26,-2.02,-1.46,-2.33,-1.16,-2.87,-4.70,-6.89,-2.25,8.64,-2.25,-5.21,-2.57,7.31,-3.92,-2.16
7.18,-2.15,-2.91,-2.59,6.17,-3.05,-4.29,-5.95,6.33,-5.17,-2.78,0.12,4.77,-6.54,-3.29,-1.17
6.98,-1.09,-2.42,5.97,-3.93,-1.14,-2.33,4.38,-4.42,-4.15,-5.12,-1.25,8.03,-3.12,4.73,-1.87
-1.43,2.59,-2.56,-1.75,-2.34,-2.04,-2.46,-1.25,5.80,-4.16,4.64,-1.85,-2.17,4.65,-1.31,-0.59
-2.40,-3.17,-2.65,4.96,-2.63,-1.23,-1.28,-4.18,6.31,-1.46,-0.59,-3.14,-4.69,-5.07,-4.33,-4.67
-5.58,3.49,-2.25,-1.60,-2.91,4.29,-1.62,6.06,-2.65,-4.08,6.06,-2.01,4.27,-1.79,-2.43,6.23
-5.34,-3.13,-0.94,8.17,-4.38,-3.48,-1.52,-2.41,-0.99,5.56,-2.73,-4.80,-2.48,-1.39,-2.67,-3.25
-2.48,-1.21,5.32,-3.26,7.17,-2.54,-5.31,-1.98,-1.66,6.98,-1.89,-4.51,3.49,-2.12,-2.21,-1.42
-0.79,-3.67,-2.02,-1.10,-2.13,-3.20,4.60,-1.62,6.06,-2.53,-5.27,5.68,-2.02,2.56,-1.79,-2.25
-1.79,-3.58,5.45,-3.00,-3.63,-1.84,4.27,-2.59,4.06,-1.50,-2.84,2.87,-1.43,-1.58,3.52,-1.30
-2.95,3.96,-2.44,-2.14,-0.56,2.59,-3.13,-2.71,-2.37,-1.08,-2.23,-3.64,-2.04,-3.04,4.10,-1.65
-3.71,-2.12,-2.71,5.60,-3.10,5.31,-2.34,-2.11,3.71,-1.30,-2.67,3.00,-0.58,-2.54,4.56,-1.42
-3.02,5.18,-2.33,-5.47,4.48,-1.79,-2.48,3.85,-1.92,-0.98,-3.48,-4.38,8.17,-0.94,-3.13,-5.95
6.33,-4.08,-1.28,-1.19,-2.37,5.09,-1.29,-0.64,-2.26,-4.18,-3.40,7.18,-5.17,-3.13,-1.17,5.86
-2.73,-3.12,-2.33,-2.59,4.55,-3.13,-1.79,4.90,-2.65,-3.17,-2.77,-1.35,-1.41,-2.73,-1.06,-1.79
4.39,-0.72,-4.63,-2.54,7.31,-5.17,-4.29,-3.61,3.87,-3.17,-3.50,-5.01,-2.80,-0.59,-1.31,4.65
-2.50,-3.12,-1.98,2.84,-1.60,4.35,-3.36,-2.41,-1.96,-1.31,-3.02,-3.47,-3.81,-0.96,-1.67,-4.22
-5.63,-4.28,-3.51,-1.35,-1.21,-2.37,4.23,-1.93,-2.83,-1.76,-1.19,3.93,-2.11,-2.34,5.31,-2.95
5.91,-2.42,-1.09,6.80,-3.09,-4.18,-2.92,-1.96,-1.31,-2.39,-2.56,5.91,-4.18,-1.69,-1.61,2.09
-1.84,-1.81,-2.02,2.63,-2.30,-0.61,-2.87,-4.30,-6.58,5.27,-3.06,-3.12,-2.76,2.60,-0.70,-2.27
-3.17,-1.31,4.06,-2.36,5.72,-3.95,NA
>chr1:61222066-61223066
NA,0.49,-2.38,-4.16,-5.34,6.23,-2.42,-2.23,4.72,-3.10,5.60,-2.46,-2.01,-2.33,3.94,-2.95
-5.32,-2.70,6.20,-2.11,2.84,-1.43,-1.58,3.18,-2.12,6.20,-2.53,-4.27,3.82,-0.95,-3.02,4.08
-1.26,-2.77,-3.19,6.23,-5.34,-4.29,-3.05,5.95,-1.78,5.74,-2.71,7.33,-4.11,-1.14,-1.66,6.17
-1.35,-2.91,-3.06,5.30,-4.50,6.09,-4.11,-1.14,-1.71,5.09,-2.35,-2.33,-3.07,-2.54,2.77,-0.56
-2.14,-2.85,5.32,-4.35,4.00,-0.95,-2.69,2.77,-1.43,-1.58,3.18,-1.61,3.98,-2.40,5.03,-2.32
-2.58,-2.46,5.31,-3.05,6.86,-2.54,-5.16,-1.20,-1.00,-1.76,2.58,-2.16,-1.61,2.78,-4.03,-3.79
-6.42,-3.50,-2.65,2.60,-0.95,-1.86,-2.84,-2.45,-3.07,-2.32,5.15,0.39,-3.18,-2.92,-3.02,3.36
-3.06,-1.64,-2.90,2.60,-0.52,-0.93,-5.16,-2.42,5.18,-4.31,-4.15,-5.12,-1.48,6.98,-0.99,-2.83
-1.73,-1.33,5.09,-2.37,-1.15,-2.33,-2.92,-4.46,-3.38,0.14,5.48,-3.41,-1.87,-2.13,-2.94,-0.67
2.94,-2.16,-1.85,4.64,-3.95,3.67,-2.29,-1.89,-2.04,4.32,-2.88,-2.87,5.75,-4.35,3.82,-1.76
-2.04,4.22,-3.38,-1.87,-2.12,-2.40,3.96,-3.12,-2.31,5.04,-4.21,-1.25,-2.02,-0.99,-1.90,3.68
-2.36,5.95,-2.38,-3.90,-4.33,-4.52,-5.17,8.17,-1.71,-3.90,-4.33,-5.06,-6.89,-2.25,7.18,-2.73
-3.90,-5.07,-4.33,-5.06,-6.89,-2.25,7.18,-2.73,-3.90,-4.33,-5.06,-8.57,-5.06,-4.33,-3.90,-2.73
5.72,-2.73,-3.16,-3.78,-5.58,-1.20,-1.00,-2.03,3.31,-3.55,6.09,-4.11,-1.14,-1.66,6.14,-3.06
-2.80,-2.75,4.89,-3.31,5.88,-1.46,-0.59,-2.80,-4.88,-4.21,-3.35,-1.92,-2.91,4.29,-1.85,4.52
-2.32,-2.58,-2.50,5.86,-1.94,-3.16,-4.52,-5.95,6.33,-3.69,-1.23,4.37,-3.75,6.09,-4.70,-2.47
6.86,-2.81,7.33,-5.17,-3.48,-1.02,-2.15,-3.42,7.12,-4.00,5.71,-2.28,4.00,-1.71,-3.09,-0.59
3.00,-2.84,-2.31,5.04,-4.21,-2.16,-3.23,-3.42,6.81,-2.81,7.08,-4.50,5.71,-2.02,2.67,-0.43
-2.27,-3.17,-1.61,4.28,-2.48,-1.79,5.05,-3.75,7.08,-2.62,7.08,-3.62,4.89,-1.85,-1.98,4.53
-2.67,-2.14,-0.32,3.97,-4.27,-2.53,6.29,-2.40,-3.06,6.11,-1.39,-3.09,-0.81,3.42,-2.65,-3.90
-4.36,-3.89,-2.65,4.90,-1.84,-3.63,-3.40,7.03,-3.12,4.93,-0.95,3.55,-1.30,-2.96,2.79,-0.98
4.68,-4.16,5.54,-1.92,-2.88,-2.12,4.60,-4.19,5.71,-2.44,3.18,-2.04,5.74,-2.71,7.08,-3.75
4.37,-1.20,-4.52,-2.52,4.25,-1.00,2.91,-2.97,-1.71,-2.71,5.60,-2.86,7.08,-4.50,5.21,-1.95
4.26,-1.95,5.65,-4.67,5.65,-2.12,5.53,-2.35,-4.70,7.33,-2.62,8.32,-2.62,8.32,-2.86,4.72
-3.58,-4.87,-3.79,-2.49,5.95,-1.78,5.95,-3.86,5.21,-1.95,4.26,-1.95,5.65,-4.55,5.80,-1.41
-1.73,-1.86,-2.81,4.84,-6.58,-4.45,-3.05,6.08,-2.37,3.85,-0.48,-4.45,5.46,-2.87,-2.88,4.63
-1.23,4.12,-5.04,-1.89,7.79,-2.44,-4.11,-3.00,5.45,-4.10,-3.04,-4.93,-4.88,-2.32,0.27,4.77
-5.47,-2.46,6.87,-3.89,-1.25,-2.02,-1.27,-2.26,2.83,-0.81,-1.92,-2.51,-1.52,-3.75,-6.00,3.79
-1.20,-4.63,-2.54,6.86,-3.05,6.00,-1.43,-0.99,-2.02,-2.08,-5.74,-3.78,-3.16,-2.38,6.19,-2.22
-1.79,4.48,-5.47,-1.89,6.79,-2.90,-2.12,-3.55,-1.67,-1.48,4.91,-4.95,-2.16,8.64,-2.16,-4.70
6.09,-3.62,4.93,-0.95,3.76,-1.73,-1.52,-5.74,-3.78,-4.33,-3.90,-1.71,8.17,-3.92,-2.16,8.64
-2.16,-4.70,7.33,-2.62,7.08,-4.50,4.88,-2.85,-2.27,-1.27,-2.39,-2.56,5.60,-2.86,7.33,-4.69
-2.49,6.83,-0.52,-5.15,-2.82,0.12,4.88,-4.70,-1.19,-1.66,-3.70,-3.59,6.81,-2.81,7.33,-5.17
-3.42,-1.09,-1.25,-2.96,4.50,0.53,-2.38,-4.16,-5.17,7.18,-3.40,-4.18,-2.89,-1.64,4.86,-4.94
-2.28,-3.12,-3.67,-0.96,-1.41,-2.67,-1.25,5.80,-4.24,4.00,-0.95,-2.41,4.29,-1.85,4.27,-1.79
-2.43,6.23,-4.56,-3.48,-1.52,-2.33,-0.99,-1.23,6.98,-1.91,-4.70,6.09,-3.62,4.89,-1.85,-1.98
3.46,-1.58,-1.43,2.82,-2.49,-1.52,-5.83,-3.52,-0.98,-1.92,3.84,-2.02,5.96,-3.48,-4.41,-3.04
-3.56,4.56,-1.42,-2.42,6.23,-5.34,-4.52,-3.16,-1.71,8.17,-3.91,-2.47,5.85,-1.09,-1.27,-1.19
-3.25,-4.70,-8.57,-4.70,-2.38,0.59,4.02,-2.28,5.86,-5.05,-2.28,-2.77,-3.41,6.06,-0.52,-4.63
-2.42,5.69,-1.94,4.69,-1.61,-2.34,-1.09,-3.41,-4.87,-4.20,-6.42,-4.66,-5.07,-5.07,-5.07,-5.07
-3.90,-1.94,6.98,-1.18,-3.12,4.35,-1.60,2.67,-0.68,-1.05,-2.77,-3.17,-3.06,5.27,-5.27,-2.37
6.94,-1.27,-2.88,-1.31,4.06,-2.69,5.65,-4.35,4.00,-0.95,-2.94,-2.13,-2.68,-4.31,-2.28,5.97
-3.71,-4.41,-2.87,-3.55,-1.88,-1.66,-1.46,-2.48,-4.31,-2.28,5.97,-3.65,-3.25,-4.87,-3.41,-0.53
-1.25,6.98,-1.91,-4.70,6.33,-5.17,-2.78,0.12,4.77,-5.22,-2.37,6.47,-1.22,-2.77,-3.79,5.90
-1.14,-3.57,-4.94,-2.92,-1.93,-0.95,3.59,-3.38,-1.87,-2.12,-2.63,4.28,-1.79,-2.43,6.12,-3.12
5.32,-1.41,-2.41,-1.09,-3.08,-2.52,6.29,-2.70,-5.27,-2.25,7.18,-1.97,-3.29,-6.11,3.92,-1.87
-1.43,2.84,-2.02,5.68,-5.27,-2.53,6.29,-2.59,-3.89,-3.97,-2.65,0.27,5.34,-3.26,7.12,-3.53
-3.25,-4.58,-3.08,6.62,-2.73,-3.90,-5.07,-4.66,-6.42,-4.15,-4.31,5.18,-2.44,-5.21,-2.25,7.18
-2.73,-3.49,-5.62,-2.50,-1.02,-3.72,-6.49,-3.66,-1.09,-1.67,-4.22,-4.88,-3.18,-1.05,-0.56,3.97
-5.04,-3.75,-1.52,-2.33,-1.27,-1.87,4.36,-2.00,3.06,-2.52,-3.50,-5.01,-2.80,-0.59,-1.92,3.68
-2.59,4.27,-1.50,-2.95,3.96,-2.44,-2.14,-0.56,2.77,-2.16,-1.85,4.89,-3.12,8.03,-1.71,-3.16
-4.67,-6.54,4.75,-1.64,-2.38,-3.38,2.79,-0.76,3.08,-2.12,6.08,-2.49,-3.12,-2.59,6.29,-2.65
-4.69,6.33,-5.95,-3.13,-0.94,8.17,-3.92,-2.16,7.18,-1.97,-3.13,-5.17,7.26,-3.53,-3.20,-4.31
5.18,-2.35,-3.92,8.17,-0.94,-3.29,-6.54,4.77,0.12,-2.78,-4.38,8.17,-0.94,-3.13,-5.95,6.33
-4.70,-2.16,8.64,-2.25,-5.21,-2.00,6.98,-1.28,-1.67,-2.40,3.96,-2.95,-1.50,2.93,-0.81,-0.65
-3.81,-3.16,-2.25,-2.37,-2.17,-1.96,2.56,-2.11,6.13,-3.02,-2.46,3.94,-2.95,-1.50,4.78,-2.00
3.08,-0.73,3.20,-2.97,-1.23,-1.28,-3.90,5.80,-1.78,5.95,-2.49,-3.12,-2.59,6.29,-2.53,-5.22
4.48,-1.92,-4.37,-3.44,-3.65,5.97,-2.28,-4.33,-4.21,-3.35,-1.71,-3.88,-3.80,-1.23,-0.81,2.83
-2.26,-1.27,-1.66,-1.93,-2.83,-0.99,7.79,-1.89,-5.52,5.68,-2.28,3.85,-0.48,-4.33,4.88,0.07
-3.38,-4.39,-3.38,4.23,-2.37,-1.21,-1.35,-3.18,-4.86,-2.50,-0.59,-3.08,-2.99,5.75,-4.35,4.14
-0.56,-0.78,-3.66,-7.53,-4.84,-3.32,2.60,-0.70,-2.27,-3.92,-2.61,-1.22,6.47,-2.54,-5.27,-2.57
6.86,-2.90,5.49,-3.54,-2.29,-2.59,5.09,-1.31,-0.95,-3.52,-5.83,-1.98,-1.66,6.00,-2.96,-4.02
-2.29,-2.98,-0.94,4.60,-2.27,-2.49,NA
>chr1:62912388-62913388
NA,-4.80,-3.19,-1.73,5.74,-3.08,-0.81,3.42,-2.65,-3.90,-4.33,-4.67,-6.58,4.84,-2.66,-1.79
4.59,-4.70,-1.19,-1.66,-3.70,-3.59,7.26,-4.38,-3.48,-0.98,-2.30,2.63,-1.98,-1.40,-4.42,-3.29
-1.12,8.17,-4.38,-3.48,-0.95,-1.46,5.88,-3.25,3.31,-2.12,-2.21,-1.11,-1.89,-3.37,-2.00,-3.10
4.09,-2.40,-1.70,-1.55,3.84,-2.59,3.85,-2.61,-1.21,-0.96,-3.81,-3.47,-3.02,-1.31,-1.96,-2.92
-4.18,-3.00,5.96,-1.79,6.06,-2.65,-4.08,6.06,-1.78,6.00,-3.57,-3.88,-1.89,4.66,-1.53,-4.37
-4.39,-6.42,-4.66,-5.07,-5.07,-5.07,-3.90,-1.71,8.17,-5.17,-4.52,-4.33,-5.07,-3.90,-1.71,8.17
-5.17,-4.52,-4.33,-5.07,-5.07,-5.07,-3.90,-1.71,8.17,-5.17,-4.52,-4.33,-5.07,-5.07,-3.90,-2.65
2.60,-0.95,-1.92,-1.84,-1.86,-2.63,3.85,-1.87,-0.92,-2.26,-4.94,-4.55,-3.19,-2.94,3.87,-2.66
-2.46,-1.39,-1.68,-3.66,5.96,-2.40,-2.88,4.32,-2.04,-1.89,-2.02,2.41,-2.56,-2.16,-3.12,-2.50
4.65,-1.29,-0.64,-1.75,-3.38,2.79,-1.00,4.25,-2.77,-4.27,3.64,-1.76,-1.87,4.47,-4.16,4.85
-1.35,-5.10,-2.49,-2.77,-3.38,4.46,-1.83,-3.46,-2.43,-0.83,3.95,-2.99,-1.30,3.55,-0.97,4.63
-2.52,-3.98,-2.29,-3.37,-1.86,-0.68,2.60,-2.90,-2.00,-3.37,-1.89,-0.96,-1.76,1.93,-1.68,-1.16
-3.88,-3.41,0.14,5.48,-3.44,-2.38,-2.50,4.15,-0.61,-4.39,-1.46,-1.39,-3.06,-2.27,-1.19,-2.97
3.17,-1.88,-2.12,-2.46,-0.94,4.60,-2.32,-3.07,-2.45,-2.84,-1.89,-0.96,-1.84,3.97,-0.77,-2.33
-3.90,4.54,-2.30,-2.58,-2.32,5.03,-2.24,3.85,-0.80,-4.63,-2.42,5.53,-2.02,4.32,-2.37,-1.83
-2.17,4.47,-3.87,4.68,-0.98,2.91,-2.76,-0.58,2.91,-2.69,-0.58,2.97,-1.60,4.48,-2.97,-1.01
-1.68,2.00,-1.39,-2.27,-2.73,6.67,-2.00,-6.89,-5.06,-3.16,-2.38,5.95,-1.78,6.06,-5.34,-4.52
-4.33,-3.90,-1.73,5.90,-3.03,-1.78,2.93,-0.81,-1.92,-1.84,-1.86,-2.63,4.33,-2.94,-3.02,-1.71
-4.42,-3.55,-2.40,-1.16,-2.51,-1.92,-0.56,4.14,-4.35,5.75,-2.87,-2.36,5.46,-0.81,-3.09,-1.65
4.10,-2.69,-2.16,-3.07,-2.54,2.94,-0.67,-2.94,-2.13,-1.87,-3.41,5.48,0.14,-3.38,-4.46,-2.92
-1.94,-0.71,3.28,-1.84,-3.73,-2.41,-2.98,-0.94,3.95,-3.04,-1.64,-3.23,3.77,-0.94,-5.10,-1.01
-1.73,3.74,-1.58,-1.75,-1.71,2.06,-2.09,-2.14,-2.46,-0.94,4.60,-2.32,-3.07,-2.45,-2.84,-1.89
-0.97,-1.09,4.57,-2.95,-5.60,-4.39,-4.31,-2.19,-1.87,-3.38,5.56,-1.09,-1.00,-1.20,-5.16,-2.42
5.53,-2.02,4.32,-2.37,-2.16,-4.09,-3.13,-3.29,6.23,-3.29,-3.13,-4.10,-1.98,2.87,-2.67,-1.50
4.78,-2.00,3.18,-1.58,-1.75,-1.65,2.00,-1.31,-2.17,-1.92,-2.59,3.85,-2.36,6.00,-3.57,-3.88
-1.89,4.66,-1.53,-4.37,-3.67,-4.15,-1.14,-2.50,-5.62,-3.49,-2.73,5.72,-2.28,-4.31,-2.68,-2.12
-2.63,4.28,-1.79,-3.03,5.18,-2.44,-6.89,-4.70,-2.38,0.27,5.34,-3.45,4.60,-2.12,-2.88,-1.53
4.66,-1.89,-4.38,-4.55,-3.19,-1.71,7.73,-3.89,-2.16,-3.58,-4.31,-1.27,6.25,-2.02,4.32,-2.94
-2.69,-1.27,-2.23,-3.64,-2.87,-4.41,-3.71,5.97,-1.97,-3.68,-8.57,-4.70,-2.38,0.27,4.77,-5.47
-2.13,8.64,-2.16,-4.95,4.50,-2.56,-2.72,-1.92,-2.91,4.32,-3.43,-2.58,-3.03,-0.78,-1.23,6.98
-1.91,-3.92,7.26,-3.17,-2.90,-3.50,-2.50,6.67,-1.91,-3.92,7.31,-2.46,-5.04,4.09,-1.85,-2.39
6.67,-1.91,-3.92,7.26,-3.17,-2.90,-3.42,-2.27,4.64,-0.86,-5.10,-1.46,-1.86,5.88,-3.45,5.34
0.27,-2.65,-3.94,-4.67,-5.58,3.97,-0.56,-1.23,-3.79,-3.91,-1.84,4.90,-2.44,-2.95,7.18,-4.38
-2.78,0.12,5.82,-4.44,4.85,-1.23,-3.69,7.33,-2.71,5.91,-3.71,-4.15,-5.12,-1.25,8.17,-5.17
-3.13,-1.97,5.72,-1.97,-3.29,-5.58,3.97,-0.56,-1.05,-3.51,-3.94,-5.06,-6.95,-2.52,4.70,-0.76
-3.28,-3.26,7.18,-5.17,-4.29,-3.32,2.60,-0.70,-2.27,-3.17,-2.12,4.72,-3.05,6.86,-2.46,-5.47
4.75,-1.41,-2.41,-1.16,-2.40,-3.83,-4.87,-2.44,7.79,-1.97,-5.31,-1.52,-2.10,3.84,-2.01,5.74
-2.95,6.00,-1.48,-1.73,-4.31,-3.44,-3.41,5.96,-2.12,5.18,-6.58,-4.67,-3.94,-3.51,-1.35,-1.21
-2.48,4.50,-6.20,-4.52,-3.94,-2.65,0.27,4.77,-6.54,-4.67,-3.16,-1.94,5.97,-2.90,-1.71,-3.23
3.95,0.45,-3.26,-2.04,-0.59,-3.08,-2.52,6.17,-3.05,-4.84,-6.95,-2.52,4.70,-0.76,-3.98,-4.28
-3.19,-2.43,5.56,-0.79,-2.48,-2.96,-2.28,3.79,-2.12,-2.84,2.70,-0.68,-1.92,-2.51,-1.16,-2.87
-4.70,-6.89,-2.57,7.31,-5.17,-4.16,-2.38,0.33,5.48,-3.55,-3.87,-2.87,-3.71,-1.65,4.75,-2.27
-2.49,-2.50,2.94,-0.66,-2.52,5.81,-4.09,-2.16,7.44,-3.71,-3.70,-1.44,-2.00,-2.47,4.37,-1.39
4.57,-2.88,-2.98,4.22,-3.17,-2.72,-3.42,3.59,-0.95,-0.78,-3.69,-6.04,5.68,-2.28,4.02,0.59
-2.32,-5.66,-4.20,-5.34,-3.57,-2.15,6.62,-2.62,-2.44,4.48,-1.92,-0.61,-2.80,-4.86,-2.50,-1.14
-3.81,-2.02,-1.46,-2.33,-1.64,-3.81,-3.12,-3.00,-5.74,-3.78,-3.94,-2.65,0.33,5.48,-3.41,-1.87
-2.12,-2.81,5.03,-4.45,-0.41,4.55,-1.55,-2.95,4.35,-1.61,3.18,-1.58,-1.43,2.92,-1.78,-2.44
4.60,-1.62,5.72,-3.66,-1.69,-1.14,-3.81,-3.12,-2.28,-4.94,4.86,-1.21,-2.48,-3.80,-3.60,-5.01
-3.18,-1.05,-0.95,2.60,-2.95,-5.60,-4.15,-4.42,4.38,-1.90,-0.78,-2.73,-1.35,-2.33,-2.08,-1.37
-2.26,-4.46,-3.41,-0.55,-1.83,4.90,0.53,-2.32,-5.66,-4.15,-4.31,5.62,-3.06,-2.80,-3.17,3.87
-2.94,-3.16,-5.06,-6.95,-2.52,3.88,-0.95,-1.93,-2.64,-3.58,-2.19,-1.87,-3.66,5.86,-2.52,3.98
-1.60,2.67,-0.43,-2.10,-3.02,-0.95,4.00,-4.24,4.85,-0.89,-3.70,4.23,-0.56,-0.78,-3.42,-5.17
6.33,-5.95,-3.13,-0.94,7.72,-3.01,6.86,-2.57,-5.85,-3.72,-1.02,-2.50,-4.31,-2.28,6.62,-2.62
-2.38,6.23,-3.02,-2.46,3.58,-2.52,6.08,-2.68,-5.60,-4.20,-5.34,-3.57,-2.15,7.18,-2.16,-4.95
3.63,-2.23,-3.12,4.54,-2.30,-2.58,-2.50,2.94,-0.66,-2.89,3.67,-2.05,5.53,-2.44,-5.21,-2.00
6.79,-2.75,-2.39,-1.31,-1.89,-3.00,-2.58,-2.37,-1.42,-1.19,-3.51,-4.69,-5.07,-4.66,-5.77,-3.60
-3.50,-2.28,4.03,-2.28,-3.50,-3.60,-5.77,-3.49,-1.94,6.98,-1.18,-3.12,3.96,-2.40,-1.67,-1.28
6.98,-1.89,-5.52,5.18,-2.12,5.96,-2.87,-4.02,-2.75,-4.93,-4.88,-2.80,-0.61,-1.55,3.93,-3.02
-2.80,-3.17,6.81,-3.89,-0.68,-2.49,2.82,-1.98,-4.10,-3.25,-3.18,0.45,3.82,-4.04,-2.83,-3.53
6.81,-3.01,7.72,-0.94,-3.29,-5.58,3.82,-0.91,-3.28,-2.96,5.68,-2.39,-1.85,4.09,-6.11,-4.45
-3.32,4.57,-1.09,-1.27,-1.19,-3.25,-4.70,-6.95,-2.70,6.20,-2.37,4.00,-1.48,-2.66,5.03,-5.05
-2.28,-2.77,-3.41,6.06,-0.52,-5.05,-3.78,-3.16,-2.43,5.93,-0.21,-4.45,5.36,-2.69,3.68,-1.90
-0.64,-1.75,-3.36,4.35,-2.01,2.96,NA
>chr1:62926489-62927489
NA,-2.69,6.67,-2.00,-6.89,-5.06,-4.33,-3.90,-2.38,5.95,-2.36,4.06,-2.76,-4.87,-4.55,-3.19
-1.94,5.86,-2.39,-2.11,3.93,-1.50,-1.27,-2.02,-1.25,-3.89,6.87,-2.46,-5.52,5.27,-3.06,-3.89
-3.19,-2.94,3.96,-2.04,-1.76,3.82,-4.35,5.75,-2.87,-2.88,4.32,-2.04,-1.89,-2.02,2.41,-2.56
-2.16,-3.07,-2.54,2.94,-0.67,-2.94,-1.88,-1.73,-0.99,5.56,-2.54,-3.79,-5.34,-3.48,-4.15,-1.09
-1.83,4.35,-0.90,-2.48,-3.25,-2.48,-0.79,5.70,-3.44,-2.38,-2.31,2.62,-0.73,-2.96,-1.71,-1.19
3.74,-1.88,-1.83,-2.71,3.17,-1.88,-2.12,-2.46,-0.94,4.60,-2.32,-3.07,-2.45,-2.84,-1.89,-0.97
-1.09,4.57,-2.95,-5.60,-3.79,-4.03,2.78,-1.61,-2.16,2.58,-1.76,-1.00,-1.20,-5.58,-2.40,-0.96
6.25,-2.02,4.32,-2.37,-1.83,-2.17,4.73,-3.12,7.12,-3.59,-4.41,-3.04,-3.43,4.32,-2.41,-0.58
2.97,-1.60,4.35,-2.95,-1.50,2.92,-1.64,-2.42,-1.50,4.46,-3.50,-2.99,-5.34,-3.57,-1.12,8.17
-3.92,-2.16,8.64,-2.25,-5.85,-3.66,-1.09,-1.25,-2.83,2.59,-0.81,-0.78,-3.42,-4.38,8.17,-0.94
-3.29,-6.54,4.77,0.27,-2.65,-4.28,-6.42,-4.20,-4.83,-2.91,6.61,-1.32,-1.40,-3.72,-3.26,6.72
-3.01,7.72,-1.71,-3.16,-3.78,-5.05,-0.80,3.64,-3.16,-1.18,6.95,-3.42,-3.25,-5.34,-4.55,-4.36
-3.90,-1.94,6.17,-1.66,-1.98,-5.31,-2.22,7.18,-2.73,-3.49,-5.62,-3.58,-3.00,-5.31,-2.22,7.18
-2.28,-4.33,-4.22,-1.61,-2.33,-2.20,-1.36,-4.71,4.17,-0.95,3.76,-1.55,-0.98,-3.48,-4.38,8.17
-1.71,-3.49,-5.77,-3.50,-2.52,2.78,-4.03,-2.57,-3.51,6.06,-0.54,-3.47,6.73,-2.95,-2.38,6.17
-2.49,-3.79,-5.34,-4.20,-6.42,-3.49,-2.73,5.72,-2.73,-3.19,-4.28,-4.71,-1.93,-2.73,4.33,-2.48
-1.79,5.05,-3.75,6.09,-4.70,-2.16,7.18,-2.73,-3.90,-4.36,-4.55,-4.94,-2.26,-1.10,-2.48,-4.80
-3.24,4.28,-1.23,4.93,-3.12,7.03,-3.40,-4.11,-2.76,4.06,-2.36,5.95,-3.05,-4.29,-6.20,4.50
-2.71,-1.71,-2.90,2.50,-1.93,-1.60,-3.04,4.56,-1.31,-3.17,-2.33,-1.44,-4.22,-4.33,-2.28,6.62
-2.94,-3.28,-0.91,3.64,-3.06,7.17,-2.57,-5.21,-2.25,7.18,-2.73,-3.90,-4.33,-3.78,-5.74,-1.98
-2.33,3.68,-2.36,5.95,-2.38,-3.90,-5.07,-4.36,-4.28,-4.71,-1.93,-2.73,4.32,-2.59,3.85,-2.18
-2.26,3.87,-3.05,-3.12,-3.06,5.30,-3.86,6.12,-3.71,-3.20,-3.42,6.95,-1.18,-2.84,3.00,-0.58
-3.02,3.95,0.59,-2.65,-3.97,-4.28,-4.42,-1.71,-3.35,-4.21,-5.63,-3.49,-1.94,6.17,-1.23,-0.99
-2.33,-1.64,-3.96,-3.47,-1.67,-1.54,-3.46,-2.52,5.96,-3.66,-1.69,-0.66,-3.14,-3.94,-4.67,-6.54
3.79,-0.89,-4.45,5.03,-2.85,-2.20,-1.17,-2.73,-1.50,-1.90,-0.99,-1.43,4.91,-5.42,-3.42,-1.09
-1.21,-2.37,4.23,-1.93,-2.88,-1.27,6.11,-3.06,-2.45,4.48,-1.87,-0.92,-2.13,-3.20,4.94,-2.44
-1.78,2.93,-0.56,-1.94,-2.78,5.05,-2.78,-2.00,-0.96,-2.67,5.97,-1.17,-3.13,-5.95,6.33,-3.69
-1.23,3.79,-5.47,-2.46,6.86,-3.01,6.81,-3.42,-2.33,-2.12,-2.38,5.96,-3.66,-1.69,-0.66,-3.14
-4.69,-4.66,-5.62,-3.58,-3.00,-5.83,-3.52,-0.95,-1.92,3.68,-2.59,3.84,-2.10,-0.68,-3.89,7.73
-0.94,-3.68,-6.89,-2.57,7.31,-3.92,-1.91,6.98,-1.25,-0.95,-3.72,-5.85,-2.25,8.64,-2.16,-3.92
7.26,-3.53,-3.44,-4.31,-1.73,-1.48,4.91,-4.95,-2.16,7.44,-3.54,-3.23,-2.16,-3.89,6.87,-2.47
-3.92,7.31,-2.57,-5.85,-3.72,-0.95,-1.25,6.98,-1.91,-3.92,7.26,-3.42,-3.23,-2.16,-3.89,7.73
-0.94,-3.68,-6.89,-2.57,7.31,-3.92,-1.91,6.98,-1.25,-0.95,-3.72,-5.85,-2.25,8.64,-2.16,-3.92
7.26,-3.53,-3.20,-4.31,5.62,-3.41,-3.44,-4.31,-1.76,-1.94,2.99,-0.66,-3.08,5.74,-1.73,-3.16
-5.06,-7.53,-3.72,-1.52,-2.41,-1.41,5.80,-4.55,5.65,-2.12,6.25,-1.73,-3.49,-6.42,-4.15,-4.31
5.18,-2.35,-4.70,7.33,-2.62,8.32,-2.81,7.72,-1.25,-5.12,-4.20,-4.58,-3.08,7.53,-3.08,-3.63
-1.64,3.55,-0.70,3.49,-2.31,-2.49,-2.50,2.58,-2.02,-1.89,-1.58,3.18,-2.00,4.36,-1.87,-1.06
-2.51,-2.45,-3.46,-2.43,-0.83,4.15,-1.85,4.48,-3.10,-1.64,-3.06,3.20,-0.97,4.25,-2.52,-5.04
-1.20,-1.00,-1.76,2.58,-2.16,-1.61,2.78,-4.03,-3.79,-5.60,-2.95,3.48,-1.28,-1.58,3.17,-2.71
-2.16,-3.07,-2.32,4.60,-1.09,-1.73,-1.88,-2.94,-0.67,2.99,-2.26,-1.06,-2.73,-1.17,-2.33,-3.17
-1.41,3.71,-2.12,-2.16,2.77,-0.81,-1.70,-2.75,-3.01,-1.98,-2.02,2.41,-2.83,-1.19,-2.33,-2.41
-3.40,3.95,-1.03,-1.98,-1.73,-1.66,-1.88,-2.94,-0.67,2.94,-2.54,-3.07,-2.16,-2.56,2.41,-2.02
-1.89,-2.04,4.32,-2.88,-2.87,5.30,-4.19,4.60,-2.31,-3.16,3.95,-1.03,-1.73,-1.93,-3.58,-1.98
-0.92,-1.87,3.85,-2.48,-1.48,3.79,-3.16,-2.31,4.72,-3.05,7.72,-1.71,-3.16,-5.06,-6.89,-2.00
6.79,-2.90,-2.29,-3.54,5.49,-2.95,4.72,-2.31,-2.84,3.00,-0.58,-3.02,3.95,0.39,-3.06,-2.58
4.07,-3.10,-1.64,-2.73,4.83,-1.98,2.97,-0.59,-3.02,-2.23,-0.93,-1.76,2.58,-2.50,-2.58,-2.30
4.54,-4.42,-2.94,-3.50,5.56,-1.09,-0.97,-1.89,-2.84,-2.45,-3.07,-2.32,4.60,-0.94,-2.46,-2.12
-1.88,3.17,-2.97,-1.19,-2.27,-3.06,-1.39,-1.46,-4.39,-0.61,4.15,-2.50,-2.38,-3.44,5.48,0.20
-2.82,-5.68,-0.93,-0.65,2.77,-2.16,-2.12,3.36,-3.06,-2.04,-3.71,-1.39,6.17,-3.55,-2.84,-2.67
-3.07,-2.37,3.49,-0.70,3.55,-1.30,-2.99,3.95,-0.83,-2.43,-3.46,-2.31,3.82,-4.24,4.85,-1.35
-4.67,-0.94,3.85,-1.85,4.48,-2.89,-0.58,3.00,-2.67,-1.30,3.55,-0.73,2.79,-3.38,-2.38,-1.26
3.95,-3.40,-2.41,-1.93,-0.81,2.77,-2.54,-3.07,-2.16,-2.56,2.41,-1.98,-1.25,-3.10,3.92,-1.48
-2.25,3.60,-2.40,4.78,-1.50,-2.99,3.95,-1.03,-1.73,-1.88,-3.29,-1.79,-2.25,-2.12,3.75,-4.30
-1.36,-2.09,-0.99,5.56,-2.43,-3.90,-5.07,-4.33,-4.52,-5.17,8.17,-0.94,-3.13,-5.17,8.17,-1.71
-3.16,-4.52,-5.17,8.17,-1.71,-3.16,-4.52,-5.17,8.17,-1.71,-3.16,-4.52,-5.17,8.17,-1.71,-3.16
-4.52,-5.17,8.17,-1.71,-3.16,-4.52,-5.17,8.17,-1.71,-3.16,-4.52,-5.17,8.17,-1.71,-3.16,-4.52
-5.17,8.17,-1.71,-3.16,-4.52,-5.17,8.17,-1.71,-3.16,-4.52,-5.17,8.17,-1.71,-3.49,-6.42,-4.39
-4.37,-1.27,6.11,-3.61,-3.88,-1.89,4.55,-0.72,-5.05,-3.78,-4.33,-3.90,-2.65,3.42,-0.81,-2.54
4.18,-1.90,-0.92,-2.46,-2.50,3.36,-2.97,-1.25,-1.35,-2.77,-3.17,-2.65,4.48,-1.92,-0.61,-3.14
-3.97,-3.89,-2.66,3.58,-2.52,6.20,-2.70,-6.95,-5.06,-3.16,-2.43,5.35,0.33,-2.32,-4.86,-3.58
-2.16,-3.89,6.73,-2.95,-2.85,5.27,-5.52,-2.13,7.44,-3.71,-3.38,-2.25,-2.17,-1.15,4.25,-0.85
-2.33,-2.00,3.06,-2.00,4.78,-1.50,-2.67,2.87,-1.98,-3.46,-2.43,-1.21,5.80,-4.16,4.47,-2.17
-1.83,-2.37,4.32,-2.02,5.53,-2.51,NA
>chr1:64000902-64001902
NA,4.23,-2.25,-1.79,4.48,-5.47,-1.89,7.79,-2.44,-4.36,-2.91,6.61,-1.35,-1.98,-3.01,-2.43
-1.21,5.32,-3.12,5.70,-2.52,-0.81,4.70,-2.47,-4.69,7.33,-2.81,6.86,-2.57,-6.89,-5.06,-4.33
-3.90,-2.73,5.72,-2.73,-3.16,-5.06,-8.57,-3.68,-1.17,6.98,-2.44,-4.39,-3.38,0.14,6.25,-2.54
-5.91,-3.02,0.20,5.42,-3.06,-2.40,6.17,-3.05,-4.29,-5.95,6.33,-5.17,-2.78,0.45,3.82,-3.16
-1.18,6.95,-3.06,-2.80,-2.75,4.64,-4.27,5.65,-2.12,5.53,-2.33,-5.52,5.68,-2.44,3.98,-1.61
3.18,-1.58,-1.43,2.92,-1.83,-3.63,-3.40,7.18,-5.17,-4.52,-3.16,-2.94,3.87,-3.17,-2.80,-3.06
6.95,-1.18,-3.12,3.54,-2.05,6.25,-1.73,-3.16,-4.52,-5.95,6.09,-3.75,5.32,-1.21,-2.48,-3.80
-2.82,-3.44,5.48,0.20,-3.02,-7.53,-3.68,-1.97,5.72,-2.73,-3.90,-4.33,-4.52,-5.95,7.33,-2.81
7.72,-0.94,-3.68,-8.57,-5.06,-3.94,-2.65,0.27,4.77,-6.54,-4.45,-3.10,6.04,-1.27,-2.88,-2.12
3.63,-4.95,-2.16,8.09,-2.62,-2.44,4.90,-1.79,-2.43,5.91,-2.80,5.49,-2.52,-0.81,4.41,-3.53
-3.16,-1.44,-2.33,-3.17,-1.31,4.56,-3.56,-3.04,-3.87,-3.53,4.41,-0.81,-2.52,5.49,-2.71,7.08
-3.62,4.89,-1.85,-2.18,3.85,-2.62,3.54,-3.12,-2.31,4.72,-3.10,5.31,-2.34,-1.85,4.89,-3.31
4.60,-2.23,-2.42,6.23,-5.34,-3.13,-0.94,8.17,-4.38,-2.78,0.12,4.77,-6.00,-3.04,0.12,4.77
-6.54,-3.29,-0.94,8.17,-4.38,-2.78,0.20,5.42,-3.06,-2.40,6.17,-3.05,-4.29,-5.95,6.33,-5.95
-3.13,-0.94,8.17,-3.91,-2.49,6.25,0.20,-3.04,-6.00,4.48,-1.92,-2.88,-1.31,4.76,-3.13,-1.79
4.78,-2.40,3.98,-1.61,3.18,-1.58,-1.43,2.92,-1.50,-2.95,3.94,-2.58,-3.08,-0.53,-1.31,5.27
-1.71,-1.25,-5.05,5.46,-2.87,-3.06,6.00,-0.52,-4.63,-1.97,6.98,-1.66,-1.98,-5.31,-1.97,7.79
-1.18,-3.16,3.64,-0.94,-5.10,-1.46,-1.71,5.27,-1.29,-0.64,-2.26,-4.94,-4.55,-3.19,-2.65,4.57
-1.32,-1.60,-3.04,4.18,-1.90,-0.99,-2.02,-1.57,-5.53,-1.46,-2.33,4.18,-3.56,-2.22,-2.92,2.41
-2.02,-1.98,-3.65,-3.04,-3.44,5.48,0.20,-2.82,-5.83,-3.00,-3.23,-3.31,5.82,-2.50,-3.50,-3.60
-4.47,-1.25,7.73,-3.47,-0.82,3.64,-4.04,-2.83,-3.65,7.44,-2.16,-3.92,7.18,-3.40,-3.63,-1.84
4.78,-2.40,3.98,-1.85,3.85,-0.94,-5.10,-2.49,-2.77,-3.38,5.56,-1.32,-1.25,-3.10,3.95,0.45
-3.02,-7.53,-4.84,-3.05,6.19,-2.22,-1.41,4.75,-1.93,-2.12,3.65,-2.37,-2.62,-2.07,-2.91,-3.47
-3.42,0.39,4.90,-1.79,-0.92,-2.26,-4.94,-3.83,-1.91,0.53,5.06,-1.89,-4.38,-4.55,-3.97,-3.14
-0.66,-2.15,-3.31,5.46,-4.10,-2.29,-2.71,5.60,-3.05,7.72,-0.94,-3.13,-6.20,4.50,-2.56,-2.39
-1.31,-1.96,-2.80,-3.79,5.18,-2.44,-5.21,-2.57,6.86,-2.81,7.33,-5.95,-3.13,-1.17,6.98,-1.18
-3.12,4.35,-1.61,3.06,-2.52,-3.50,-4.96,-2.95,2.60,-0.95,-1.05,-3.18,-4.86,-3.58,-3.00,-5.74
-2.40,-1.97,5.72,-1.97,-2.40,-5.13,-1.24,4.78,-2.07,5.95,-3.86,5.21,-2.12,6.25,-1.14,-2.91
-3.06,5.30,-4.50,5.85,-4.50,5.21,-2.12,6.25,-1.27,-4.47,-3.50,-2.75,4.09,-6.11,-3.29,-1.17
5.86,-2.39,-1.61,3.06,-2.12,6.20,-2.53,-4.79,3.92,-1.87,-1.28,4.46,-3.53,-3.16,-1.44,-2.20
-2.85,4.84,-5.52,-2.13,8.64,-2.16,-3.92,8.17,-1.25,-4.31,-2.50,-1.02,-3.48,-5.42,3.63,-2.31
-3.12,3.94,-2.45,-2.62,8.09,-2.16,-3.92,7.31,-2.46,-5.52,5.27,-2.85,-2.62,8.09,-2.16,-4.09
6.23,-2.42,-2.23,3.63,-6.20,-3.13,-0.94,8.17,-3.92,-2.47,6.86,-2.81,8.32,-2.71,5.74,-1.78
5.95,-2.68,-4.82,-4.22,-1.44,-2.20,-2.85,4.84,-5.52,-2.13,8.64,-2.16,-3.92,8.17,-0.94,-3.13
-5.34,6.23,-2.42,-2.04,3.55,-2.04,-2.42,6.23,-4.09,-2.16,8.64,-2.16,-4.70,6.33,-4.70,-2.47
7.31,-3.92,-2.47,6.86,-3.05,6.00,-1.46,-0.53,-2.98,-2.71,5.23,-0.50,-3.61,-2.04,-0.66,-2.87
-4.16,-5.17,7.18,-3.40,-3.63,-1.83,2.93,-0.65,-1.05,-4.47,4.13,-2.75,-2.72,-3.70,5.72,-1.78
5.95,-2.92,3.31,-2.03,-1.27,-1.37,-3.35,-2.71,5.21,-2.06,-2.61,5.32,-4.55,4.85,-0.89,-4.33
4.88,0.27,-2.32,-5.66,-4.15,-3.71,5.91,-2.95,4.72,-3.58,-4.87,-3.57,-2.15,5.97,-3.54,-2.15
-0.66,-3.14,-4.28,-6.42,-4.20,-4.58,-3.08,8.09,-2.22,-5.31,-1.98,-2.33,4.38,-3.13,-1.79,4.90
-2.45,-3.02,6.13,-2.52,3.58,-2.45,-2.95,6.72,-2.81,8.32,-2.62,8.32,-2.86,6.00,-1.43,-0.99
-1.66,-1.88,-3.55,-2.41,-2.98,-0.94,4.35,-1.79,-1.27,-1.66,-1.86,-2.40,4.09,-2.89,-0.95,4.08
-4.30,-1.25,-1.66,6.14,-3.31,-2.13,-1.24,-2.51,-2.04,-2.17,-1.15,3.77,-0.56,-3.77,6.31,-1.43
-0.64,-2.26,-4.94,-4.55,-3.97,-3.51,-1.05,-0.95,2.60,-3.32,-4.29,-5.95,7.33,-2.81,7.72,-1.25
-5.12,-3.79,-4.04,3.64,-0.48,-4.33,3.90,-1.23,-3.47,6.73,-3.40,-4.58,-2.99,-3.50,4.46,-1.50
-2.38,-1.92,-2.35,4.92,-2.37,-1.19,-1.28,-4.18,5.04,-2.23,-2.42,4.94,-3.72,-3.20,-3.65,7.44
-2.13,-5.52,5.18,-2.12,5.53,-2.35,-4.09,6.06,-2.07,4.78,-1.07,-3.77,5.91,-2.56,-2.41,-2.21
-1.87,-1.58,3.17,-3.06,-1.64,-3.10,3.67,-2.05,5.53,-2.35,-4.95,4.91,-1.46,-0.59,-3.14,-4.69
-4.33,-4.67,-6.11,3.92,-1.87,-1.28,3.48,-2.65,-3.16,-5.06,-6.89,-2.00,7.79,-0.99,-2.83,-1.76
-1.55,3.84,-2.02,5.96,-3.41,-3.44,-4.37,-1.92,5.05,-3.26,7.03,-3.06,-2.66,5.03,-1.24,-4.71
-2.54,7.31,-5.17,-3.13,-1.97,6.62,-2.62,-2.38,6.17,-2.68,-4.80,-2.48,-1.46,-1.66,-1.93,-2.83
-0.99,6.98,-1.48,-5.12,-4.20,-5.34,-4.55,-3.19,-2.38,5.95,-1.78,5.95,-3.86,5.21,-2.12,5.96
-3.41,-3.44,-4.37,-1.27,6.17,-3.41,-1.68,-1.39,-2.46,-2.50,3.36,-3.27,-2.69,-1.61,-0.93,-3.69
-5.04,3.82,-0.95,-2.89,4.48,-1.60,2.67,-0.52,-1.05,-4.70,3.90,-1.23,-3.47,6.87,-2.57,-5.27
-2.52,5.85,-1.09,-1.27,-0.93,-3.66,-5.85,-2.00,6.79,-2.90,-2.29,-4.10,5.74,-1.73,-3.49,-5.63
-4.93,-3.04,-3.43,4.63,-2.42,-1.09,6.95,-3.31,-3.23,-2.16,-3.89,6.87,-2.57,-6.89,-3.68,-1.97
7.18,-2.13,-5.47,3.79,-1.20,-4.63,-2.22,7.18,-2.73,-3.49,-5.62,-2.50,-0.66,-3.14,-4.28,-5.63
-4.21,-2.91,-1.97,-1.87,4.73,-2.98,6.12,-2.43,-1.79,4.28,-2.48,-1.15,6.11,-3.61,-4.83,-4.20
-6.42,-4.66,-3.90,-2.73,7.18,-2.16,-4.09,6.23,-2.43,-1.79,4.78,-2.24,4.15,-1.26,-2.89,-4.94
-3.83,-1.91,0.27,5.34,-3.75,7.08,-2.81,7.72,-1.71,-3.16,-4.67,-6.58,5.18,-2.12,5.53,-2.33
-5.52,4.84,-2.81,-2.12,-2.68,-5.62,-3.50,-2.65,2.60,-0.95,-1.05,-3.25,-4.16,-5.17,7.31,-2.57
-5.27,-2.54,6.83,-0.54,-3.79,5.62,-2.46,-2.96,-2.67,-1.21,-1.87,3.84,-2.01,5.74,-2.71,7.33
-4.11,-2.16,-3.23,-3.31,5.46,-3.71,NA
>chr1:67977096-67978096
NA,8.32,-2.81,6.72,-3.40,-4.58,-4.20,-6.42,-3.50,-2.43,5.35,0.20,-3.18,-3.25,-3.65,-1.97
-2.21,-2.17,-1.19,4.57,-2.65,-3.19,-4.55,-5.34,-3.25,-3.65,6.88,-3.08,-4.11,-2.76,4.76,-3.90
-2.77,-1.64,5.80,-4.24,3.82,-1.97,-2.38,-1.92,-2.59,4.55,-3.13,-1.79,4.90,-2.45,-3.06,6.11
-1.15,-2.48,4.33,-2.63,-1.25,-0.96,-3.58,-3.25,-4.09,-2.67,-3.38,-3.48,5.62,-3.03,-1.83,4.55
-0.74,-3.47,6.87,-2.47,-4.70,7.33,-2.81,7.72,-1.12,-3.57,-4.38,-1.84,4.28,-2.48,-1.15,6.94
-2.49,-3.91,8.17,-1.12,-2.91,-3.06,5.75,-4.67,5.65,-2.10,5.95,-3.86,5.30,-2.87,-3.02,6.00
-1.78,5.95,-3.86,5.30,-2.85,-2.95,6.72,-2.81,8.32,-2.62,8.32,-2.62,7.33,-4.70,-2.47,7.17
-4.00,5.21,-1.95,4.60,-2.42,-2.23,4.72,-2.86,7.33,-5.17,-3.48,-1.02,-2.15,-3.31,5.96,-1.79
5.95,-2.38,-3.90,-5.07,-4.66,-6.42,-4.15,-4.42,4.54,-2.52,-3.12,-2.16,-2.56,2.41,-1.85,-2.21
-1.42,-1.19,-3.51,-3.94,-4.52,-5.17,8.17,-1.71,-3.16,-4.67,-6.58,4.84,-2.66,-1.79,4.48,-5.47
-2.13,7.44,-3.54,-2.15,-0.66,-3.14,-3.94,-3.78,-5.05,-1.20,4.37,-3.26,7.12,-3.59,-3.70,-1.67
-0.96,-3.67,-2.02,-1.46,-2.33,-1.16,-3.14,-3.94,-4.52,-5.95,7.33,-2.62,7.33,-5.95,-3.13,-0.96
5.90,-3.03,-1.58,3.71,-2.50,-2.27,-0.90,4.51,-1.83,-3.03,5.62,-3.41,-3.25,-5.34,-3.57,-2.15
5.97,-3.65,-2.83,-4.01,3.54,-2.04,5.80,-3.51,-1.23,3.90,-4.33,-0.89,4.37,-3.26,8.03,-1.25
-4.33,-4.93,-2.87,-3.55,-2.13,-2.21,-3.26,0.13,4.88,-4.70,-1.19,-1.66,-3.16,-3.81,5.96,-2.40
-3.02,6.24,-2.38,-2.12,-2.21,-3.26,0.45,3.95,-3.23,-2.46,-3.87,-3.55,5.70,-1.22,-2.77,-3.90
4.38,-1.94,-1.73,-2.83,-1.66,4.51,-0.94,-2.67,-1.35,-2.27,-3.06,-1.41,-0.96,-3.67,-2.04,-0.66
-3.14,-4.28,-5.62,-2.50,-1.14,-3.96,-3.47,-3.02,-1.61,-0.93,-3.66,-5.91,-2.70,6.30,-2.38,-2.12
-1.87,-3.38,4.12,-2.27,-1.98,4.53,-2.63,-2.12,-1.87,-3.38,5.56,-1.19,-2.21,-1.15,-1.31,-4.06
3.91,-1.76,-1.58,3.74,-1.50,-1.06,-2.67,-2.56,-1.61,-1.19,-2.77,-3.15,-2.88,5.23,-0.61,-3.14
-3.94,-5.06,-8.57,-4.84,-3.61,4.28,-1.23,4.93,-3.62,7.08,-2.81,6.81,-3.53,-2.83,-4.04,3.82
0.39,-3.41,-3.88,-1.59,-2.41,-2.71,-3.27,3.20,-0.70,3.55,-1.64,-3.91,-3.38,0.14,5.35,-3.10
-4.45,-6.11,3.92,-2.17,-1.83,-2.37,4.96,-2.45,-3.02,6.23,-2.52,-3.06,0.14,5.48,-3.41,-1.68
-1.10,-2.26,-4.46,-3.38,0.39,3.82,-2.99,-1.50,4.27,-2.01,6.06,-5.34,-4.16,-3.25,-1.05,-0.56
3.97,-4.51,-2.46,7.17,-3.06,3.31,-2.12,-2.06,-1.87,-1.87,4.47,-4.27,5.65,-2.12,5.96,-3.41
-3.25,-4.58,-3.00,5.45,-4.10,-3.04,-4.93,-4.82,-2.68,6.19,-2.38,-2.12,-1.87,-3.38,4.12,-3.17
-3.50,-5.77,-3.50,-2.38,6.08,-2.37,3.85,-0.48,-4.45,5.46,-2.85,-2.64,6.80,-1.09,-3.02,5.18
-2.35,-4.09,6.06,-2.01,4.32,-2.63,-1.19,-2.33,-2.80,-3.19,6.12,-2.92,3.31,-2.03,-0.97,-1.95
-2.20,-2.08,-5.31,-2.54,6.87,-3.47,-0.54,6.83,-2.37,-5.22,3.79,-1.20,-4.63,-2.22,8.64,-2.16
-3.92,8.17,-1.12,-2.91,-2.59,6.17,-2.49,-3.12,-2.59,6.29,-2.70,-5.27,-2.57,6.86,-3.01,6.86
-2.47,-4.09,6.06,-2.10,5.18,-5.52,-2.13,8.64,-2.16,-3.92,7.31,-2.47,-3.92,8.17,-0.94,-3.68
-6.89,-2.25,8.64,-2.16,-3.92,8.17,-0.94,-3.68,-6.89,-2.25,8.64,-2.16,-3.92,8.17,-0.94,-3.13
-5.17,7.31,-2.46,-4.51,3.64,-1.97,-2.42,-1.64,2.59,-2.56,-1.85,-2.12,4.19,-2.29,3.29,-0.58
-2.69,2.77,-1.98,-3.46,-2.43,-1.21,5.80,-4.16,4.47,-2.17,-1.83,-2.37,4.32,-2.02,5.53,-2.42
-5.16,-1.20,-1.00,-1.76,2.74,-1.50,-2.96,2.78,-2.52,-3.50,-4.96,-2.73,5.56,-0.99,-1.98,-1.50
-2.51,-2.45,-3.07,-2.32,4.60,-0.94,-2.98,-2.00,-2.90,2.50,-1.93,-1.25,-2.77,2.60,-0.52,-1.31
-4.65,-0.94,3.85,-2.37,5.86,-3.81,-3.87,-2.87,-3.71,-1.65,4.10,-2.96,-1.19,-2.33,-2.92,-4.46
-3.38,0.14,5.48,-3.41,-1.87,-2.13,-2.94,-0.67,2.94,-2.50,-2.49,-2.50,2.77,-1.98,-3.12,-2.73
6.67,-1.91,-4.70,6.09,-3.55,3.64,-0.95,-3.02,3.95,0.59,-1.91,-3.55,-4.42,-1.59,-2.25,-2.12
3.75,-4.30,-1.36,-2.02,-0.99,-1.90,4.38,-3.12,-1.09,7.79,-1.91,-3.92,7.31,-2.47,-4.09,6.06
-1.78,5.95,-2.38,-3.90,-5.07,-4.36,-3.89,-2.59,6.17,-2.38,-3.16,-5.06,-6.89,-2.00,6.67,-2.50
-2.58,-2.50,2.58,-1.98,-1.25,-2.97,4.48,-1.60,2.97,-0.58,-2.69,2.91,-0.58,-2.69,2.50,-1.93
-1.25,-2.84,3.01,-1.88,-1.83,-2.37,4.32,-2.59,4.06,-1.31,-3.17,-2.40,-0.93,-1.76,2.58,-2.50
-2.58,-2.30,4.54,-3.90,-2.33,-0.77,3.97,-1.84,-0.96,-1.89,-2.84,-2.45,-3.07,-2.32,4.60,-0.94
-2.46,-2.12,-2.33,4.22,-3.38,-1.68,-1.24,-2.73,-1.39,-1.46,-4.65,-1.35,3.79,-6.54,-4.45,-3.10
5.35,0.14,-3.41,-4.19,-1.93,-2.92,2.41,-1.76,-0.97,-1.89,-2.84,-2.12,-1.88,3.74,-1.50,-1.06
-3.03,-2.29,-3.98,-2.52,4.63,-0.97,3.55,-1.41,-2.88,-1.53,4.75,-2.32,-2.21,-1.21,4.25,-0.85
-2.03,-1.57,-4.84,-1.12,5.22,-2.23,3.13,-1.58,-1.43,2.87,-2.67,-1.30,3.55,-0.73,2.79,-3.38
-2.41,-1.93,-0.81,2.77,-2.54,-3.07,-2.16,-2.56,2.59,-0.65,-1.05,-4.70,4.59,-1.79,-2.48,3.85
-1.87,-0.92,-1.75,-3.40,3.95,-1.03,-1.73,-1.93,-3.58,-1.98,-0.92,-1.87,3.85,-2.63,-1.86,-1.73
-0.99,5.56,-2.43,-3.90,-5.07,-5.07,-5.07,-5.07,-5.07,-5.07,-5.07,-5.07,-5.07,-4.66,-5.62,-2.50
-0.66,-2.87,-4.70,-6.89,-2.25,8.64,-2.16,-3.92,8.17,-0.94,-3.13,-5.17,7.31,-2.57,-6.89,-4.70
-2.87,-1.16,-2.41,-1.09,4.51,-1.55,-2.67,2.70,-0.68,-0.78,-3.66,-7.53,-5.06,-3.94,-3.51,-1.35
-1.67,-4.22,-4.88,-2.32,0.27,5.34,-3.26,8.03,-1.71,-3.90,-5.07,-4.36,-3.89,-2.59,6.23,-2.66
-3.68,-1.59,-2.25,-1.19,4.57,-2.76,-3.51,-3.98,-0.91,3.82,-5.58,-4.30,-2.87,-0.66,-2.04,-3.81
-1.64,-2.33,-0.99,-1.23,6.00,-2.64,-2.44,4.48,-1.92,-0.61,-2.80,-5.01,-3.50,-3.02,3.65,-2.37
-3.07,-2.16,-2.69,4.50,0.53,-2.32,-4.86,-3.58,-2.16,-4.11,6.09,-3.62,4.93,-1.23,4.28,-3.05
-3.79,-4.87,-3.38,4.23,-2.37,-1.15,-2.10,-2.80,-3.80,-3.60,-5.77,-3.49,-1.71,8.17,-5.17,-3.13
-0.94,8.17,-5.17,-3.13,-0.94,8.17,-5.17,-4.52,-3.16,-1.71,8.17,-5.17,-4.52,-4.33,-3.90,-2.73
5.72,-2.73,-3.16,-5.06,-8.57,-5.06,-4.33,-5.07,-3.90,-2.73,5.72,-2.73,-3.16,-5.06,-8.57,-5.06
-4.33,-5.07,-3.90,-2.43,5.56,-0.99,-2.09,-1.36,-4.30,4.23,-0.56,-1.93,-2.64,-3.58,-2.19,-2.33
-3.42,7.26,-4.38,-3.48,-0.98,-1.92,3.84,-2.59,3.85,-2.52,-3.12,-1.98,2.59,-2.56,-2.16,-3.07
-2.54,2.77,-0.81,-1.93,-2.41,-3.21,NA
>chr1:69142451-69143451
NA,5.24,-2.54,-3.79,-4.94,-2.92,-1.96,-0.96,-1.76,1.93,-1.65,-1.84,-3.01,-2.43,-0.79,5.70
-3.51,-2.57,-4.04,3.64,-0.94,-4.65,-1.46,-1.39,-2.67,-1.25,5.80,-4.16,4.47,-2.17,-2.12,-2.46
-0.94,4.60,-2.32,-3.07,-2.45,-2.84,-1.89,-0.97,-1.09,4.57,-2.95,-5.60,-3.79,-4.03,2.78,-1.61
-2.17,4.47,-2.37,-1.19,-1.07,-5.16,-2.42,5.18,-3.03,-1.78,2.93,-0.81,-0.78,-3.69,-6.00,4.75
-1.21,-2.43,-3.46,-1.98,2.87,-2.84,-1.50,4.06,-2.36,6.00,-2.66,-3.24,-0.61,3.09,-1.83,-4.38
-3.57,-1.14,6.25,-1.79,6.06,-2.70,-5.27,-2.57,6.87,-3.89,-2.16,-3.58,-5.62,-4.66,-5.07,-3.90
-2.73,7.18,-2.13,-5.04,4.09,-1.85,-2.39,6.67,-2.00,-6.89,-5.06,-3.16,-1.71,7.72,-2.81,7.33
-4.08,-1.14,-0.65,2.93,-1.78,-2.44,4.63,-3.43,-3.04,-3.87,-3.53,4.12,-2.26,-2.39,5.86,-1.35
-3.57,-4.94,-2.26,-1.10,-2.48,-5.62,-4.28,-2.65,0.53,5.06,-1.89,-3.91,-3.41,-0.53,-1.25,6.17
-1.94,-3.19,-4.55,-5.34,-2.99,-3.49,4.12,-2.26,-2.34,4.21,-4.95,-2.16,8.64,-2.22,-4.63,-1.20
3.79,-6.54,-4.45,-3.10,5.56,-1.22,-2.89,-4.94,-4.55,-3.97,-3.14,-0.59,-1.92,3.68,-2.69,5.21
-4.00,8.03,-1.71,-3.90,-4.36,-4.55,-5.34,-3.48,-4.00,-0.96,-1.21,-2.67,5.80,-2.64,-2.85,5.27
-6.58,-4.30,-2.87,-0.66,-2.15,-3.42,7.26,-3.92,-2.47,7.31,-5.17,-3.13,-0.96,6.25,-2.02,4.32
-2.73,-1.93,-4.02,-3.26,7.18,-5.17,-4.16,-2.87,-0.66,-2.04,-3.67,-0.65,-0.56,3.97,-5.04,-3.75
-0.95,-1.25,6.98,-1.91,-4.95,4.91,-1.46,-0.95,-3.48,-5.17,6.33,-4.70,-1.91,6.67,-2.39,-1.85
4.09,-6.11,-4.45,-3.05,6.19,-2.22,-1.79,4.48,-5.22,-2.37,6.83,-0.52,-5.15,-3.52,-0.95,-1.25
6.14,-3.31,-3.23,-2.28,-4.71,3.96,-1.87,-1.76,3.64,-4.27,-2.37,6.83,-0.52,-4.63,-2.54,6.86
-3.01,7.72,-1.71,-3.16,-4.67,-6.11,4.12,-1.23,4.28,-2.94,-3.90,-5.07,-5.07,-4.66,-6.42,-4.20
-5.34,-4.55,-3.19,-1.73,6.25,-1.79,5.95,-2.38,-3.90,-5.07,-4.33,-5.06,-6.95,-2.70,6.20,-2.12
3.18,-1.88,-2.34,-3.38,-3.71,5.97,-1.97,-3.68,-6.89,-2.25,8.64,-2.16,-3.92,8.17,-1.71,-3.49
-5.62,-2.50,-0.66,-2.40,-3.17,-2.65,4.90,-1.79,-3.03,5.18,-2.44,-6.89,-5.06,-4.33,-5.07,-4.69
-2.65,0.27,4.77,-5.22,-2.77,3.94,-2.33,-2.34,-3.38,-3.48,5.62,-3.02,-2.04,4.23,-2.37,-1.19
-1.19,-4.70,3.90,-1.20,-5.05,-2.40,-1.17,6.17,-1.66,-1.46,-5.53,-2.49,-3.12,-3.26,0.45,3.82
-3.16,-1.50,4.91,-2.04,4.78,-1.31,-4.69,5.46,-2.87,-3.06,5.42,0.20,-2.78,-5.42,4.91,-1.46
-1.07,-4.15,-3.06,-3.73,3.00,-0.58,-3.02,3.95,0.59,-2.32,-4.88,-4.21,-3.04,-2.21,-1.87,-1.58
3.01,-2.84,-1.56,-2.72,-2.45,4.23,-3.38,-4.87,-4.55,-3.19,-1.71,8.17,-4.38,-2.78,0.39,4.90
-2.02,-1.52,-5.74,-3.78,-4.33,-3.90,-1.73,6.25,-2.02,4.32,-2.94,-2.69,-1.61,-0.93,-3.69,-5.56
4.09,-2.75,-3.50,-5.01,-2.32,0.33,5.35,-2.43,-3.90,-5.07,-4.33,-5.06,-8.57,-4.70,-2.38,0.59
3.95,-3.23,-2.46,-4.93,-5.63,-4.66,-4.69,-3.14,-0.59,-1.25,6.00,-2.64,-2.38,6.17,-2.49,-3.79
-5.34,-4.20,-5.60,-2.95,2.60,-0.95,-1.05,-3.25,-4.16,-5.34,6.06,-1.78,5.72,-3.77,-3.18,-4.31
-1.76,-1.55,3.85,-2.67,-2.20,-1.44,-3.16,-3.55,5.48,0.20,-3.02,-7.53,-5.06,-3.16,-1.73,5.90
-3.03,-1.83,5.06,0.39,-3.42,-3.16,-2.34,-2.17,3.92,-6.11,-4.67,-3.94,-3.14,-0.61,-1.55,3.93
-3.02,-2.92,-3.18,0.20,6.25,-2.54,-5.27,-2.57,6.86,-3.01,6.86,-2.47,-3.92,7.31,-2.54,-4.63
-1.20,3.79,-6.54,-4.67,-4.33,-5.07,-5.07,-4.69,-3.14,-1.16,-2.51,-1.92,-0.95,2.60,-3.32,-4.45
-6.58,5.68,-2.28,3.85,-0.48,-4.33,4.88,0.12,-3.02,-5.85,-2.44,5.53,-2.12,5.18,-5.52,-1.89
6.79,-2.90,-2.00,-4.02,-3.26,6.72,-2.81,8.32,-2.81,7.72,-1.71,-3.90,-5.07,-4.33,-4.52,-5.17
7.31,-2.47,-3.92,8.17,-1.12,-3.57,-4.38,-1.84,4.78,-2.40,3.18,-1.88,4.60,-3.72,-3.43,-4.15
-1.07,-1.25,6.98,-1.91,-4.95,4.50,-2.48,-1.15,-2.10,-2.75,-3.01,-1.98,-2.02,2.63,-1.94,-1.76
-2.83,-2.12,3.63,-4.95,-1.91,6.79,-2.67,-1.21,-1.35,-3.51,-3.94,-4.52,-5.95,6.33,-4.70,-2.47
7.31,-3.92,-2.35,5.18,-3.02,-1.09,7.79,-1.91,-4.70,6.33,-5.95,-3.13,-1.17,6.98,-1.09,-3.02
5.62,-3.06,-2.90,-3.50,-2.50,5.86,-1.17,-3.13,-5.95,7.33,-2.81,6.86,-2.47,-4.70,6.33,-5.95
-4.52,-3.16,-2.73,7.18,-2.13,-5.04,4.12,-1.20,4.12,-5.04,-2.33,5.18,-3.02,-1.09,6.98,-1.17
-3.68,-7.53,-3.02,0.20,6.25,-2.54,-6.95,-3.68,-0.96,5.90,-3.02,-1.09,7.79,-1.91,-4.70,6.33
-5.95,-3.13,-1.17,6.98,-2.44,-4.87,-3.57,-1.35,5.97,-2.67,-1.19,-1.28,-4.08,6.33,-5.95,-4.29
-3.10,5.35,0.20,-2.82,-5.83,-1.98,-1.86,4.91,-6.20,-4.52,-3.94,-3.14,-0.66,-1.69,-3.41,5.70
-1.22,-2.38,-3.40,3.95,-1.03,-2.09,-2.08,-5.31,-2.42,5.18,-3.79,-2.13,-1.10,-2.48,-4.31,-1.25
8.17,-5.17,-4.52,-4.33,-5.07,-4.69,-3.14,-0.66,-2.50,-4.86,-2.80,-1.16,-2.34,-1.61,4.69,-2.01
4.81,-2.42,-2.23,3.63,-4.95,-2.47,7.31,-5.17,-3.13,-1.17,6.98,-2.44,-4.87,-4.55,-3.19,-2.43
5.93,-0.54,-3.69,6.33,-4.70,-2.16,7.18,-1.97,-3.68,-8.57,-3.68,-1.97,7.18,-2.16,-4.70,6.33
-3.69,-0.74,4.39,-2.02,-0.68,-4.11,6.33,-5.95,-3.13,-0.94,8.03,-4.00,4.88,-2.81,-2.12,-2.68
-4.80,-2.68,6.19,-2.42,-2.14,-0.32,3.79,-3.06,7.12,-3.17,-2.80,-3.17,3.87,-2.94,-3.16,-5.06
-6.95,-2.52,4.70,-0.81,-2.94,-2.13,-2.68,-5.62,-4.66,-5.07,-5.07,-5.07,-4.69,-3.51,-1.19,-1.61
-2.56,-2.67,-1.24,-2.48,-5.62,-3.49,-1.71,8.17,-4.38,-3.48,-0.98,-1.92,3.85,-2.48,-1.79,4.48
-6.54,-4.67,-3.16,-2.73,5.97,-3.71,-4.41,-2.75,-4.71,-4.28,-3.19,-1.71,8.17,-3.92,-2.47,6.87
-3.47,-0.54,5.93,-2.73,-5.60,-4.20,-4.58,-3.40,6.73,-3.85,-1.28,-1.19,-2.67,5.95,-3.06,-2.90
-3.80,-2.48,-1.21,5.32,-3.26,7.03,-2.95,-2.85,5.75,-4.27,4.68,-1.23,4.25,-2.77,-4.79,4.12
-1.23,4.63,-3.43,-3.88,-1.84,4.90,-2.65,-3.17,-2.77,-1.35,-1.41,-3.06,-2.27,-1.61,-4.22,-4.33
-1.27,5.90,-3.79,-2.13,-1.37,-1.90,-0.99,-1.43,6.00,-2.86,8.32,-2.86,5.31,-2.34,-1.85,4.89
-3.62,6.09,-5.95,-4.52,-3.16,-2.38,6.08,-2.11,2.67,-0.68,-1.23,-3.46,-2.99,5.27,-5.52,-2.33
5.53,-2.12,5.18,-5.52,-2.13,8.64,-2.25,-6.89,-4.84,-3.05,6.17,-2.59,-3.89,-4.36,-5.07,-3.90
-2.43,5.35,0.20,-2.78,-5.42,3.63,-3.58,-4.39,-3.38,0.07,4.77,-6.00,-3.04,0.45,3.95,-3.10
-1.56,-2.90,-2.67,-1.50,-1.90,-1.73,-1.98,-0.99,6.47,-2.54,-6.95,-3.68,-0.94,7.72,-2.81,8.32
-2.62,7.33,-4.70,-2.47,7.31,-3.91,NA
>chr1:75016807-75017807
NA,-0.95,7.72,-3.05,5.60,-2.48,-1.19,-1.07,-5.04,-2.52,4.25,-1.23,4.68,-3.87,4.47,-2.17
-2.34,-3.38,-3.71,5.97,-2.73,-3.90,-4.66,-6.42,-4.15,-4.42,4.54,-2.18,-2.11,3.71,-1.64,-4.38
-3.83,-2.40,-0.61,-1.83,4.90,0.33,-3.38,-4.87,-4.20,-5.60,-2.95,3.48,-1.50,-2.38,-2.04,-2.46
-0.94,3.95,-2.69,-2.16,-3.46,-2.62,-0.92,-1.90,4.38,-4.42,-4.15,-5.66,-2.32,0.53,4.50,-3.04
-1.64,-2.90,2.50,-1.70,-0.93,-2.23,-3.02,-0.81,3.42,-2.76,-3.79,-4.87,-3.38,4.23,-2.37,-1.19
-1.28,-4.18,6.31,-1.48,-1.67,-2.63,4.28,-1.79,-2.43,5.91,-2.95,6.00,-1.46,-0.59,-2.80,-4.86
-2.50,-0.66,-2.87,-4.70,-8.57,-5.06,-3.94,-2.65,0.59,3.95,-3.02,-0.95,4.08,-3.70,-0.41,4.64
-2.27,-2.87,-2.80,-2.10,-1.35,-3.06,-2.27,-1.61,-3.70,-3.48,6.95,-1.09,-3.02,5.62,-3.48,-3.70
-1.61,-2.33,-2.41,-3.08,3.00,-0.54,-3.98,-3.51,-2.49,6.08,-2.11,2.67,-0.68,-0.78,-3.69,-6.00
4.77,0.13,-3.42,-3.47,-1.67,-1.09,-3.42,-4.38,7.26,-3.53,-2.83,-4.04,3.82,0.45,-3.02,-5.85
-2.25,8.64,-2.13,-5.04,4.09,-2.25,-2.27,-0.79,5.56,-3.10,-4.45,-6.54,4.75,-1.41,-1.98,-1.37
-2.13,-3.79,5.62,-3.31,-2.15,-1.02,-3.75,-6.00,4.77,0.12,-2.82,-5.15,-0.52,6.83,-2.49,-3.91
8.17,-0.94,-3.29,-6.54,4.77,0.12,-3.04,-6.00,4.77,0.12,-3.04,-5.04,3.49,-2.25,-1.40,-4.42
-3.29,-1.35,6.98,-2.44,-4.36,-2.91,4.63,-0.79,-1.05,-4.81,5.46,-2.85,-2.62,6.88,-3.54,-3.23
-2.28,-4.94,4.86,-1.41,-2.09,-2.08,-5.31,-2.54,6.86,-2.81,7.33,-5.95,-4.52,-4.33,-3.90,-1.94
6.98,-0.99,-2.83,-2.19,-1.87,-3.66,5.96,-2.59,-3.17,-2.40,-0.66,-2.50,-4.86,-2.32,0.53,4.50
-2.69,-1.75,-2.37,-2.26,-2.58,-2.94,4.83,-2.24,4.00,-1.48,-2.66,5.03,-5.05,-1.36,-2.20,-2.33
-1.19,-2.63,4.96,-2.45,-3.02,6.24,-2.38,-1.86,-1.66,-1.46,-2.48,-5.62,-4.66,-5.07,-3.90,-1.73
5.90,-3.03,-1.79,4.90,-2.65,-3.17,-1.91,0.59,4.02,-2.24,4.78,-1.61,-2.83,-1.93,-1.66,-1.46
-2.13,-3.31,5.96,-2.12,5.65,-4.67,6.15,-2.02,2.84,-1.43,-1.87,4.47,-4.27,5.75,-2.87,-3.02
6.00,-1.62,4.60,-3.20,-2.77,-1.32,4.60,-1.93,-1.61,2.78,-2.96,-1.30,3.71,-2.12,-1.98,5.03
-2.00,3.06,-2.52,-2.92,-3.18,0.13,4.88,-4.33,-0.21,6.00,-2.70,-3.68,-1.59,-2.25,-1.79,2.59
-2.67,-1.30,3.55,-0.70,3.55,-1.41,-3.17,-2.09,-0.56,1.70,-1.39,-2.27,-2.68,5.62,-3.79,-1.23
3.90,-4.33,-0.41,4.64,-1.93,-2.27,3.87,-2.94,-3.16,-5.06,-6.89,-2.00,6.79,-2.75,-2.41,-2.33
-2.41,-1.44,-2.97,4.07,-2.45,-2.55,5.61,-3.02,-2.04,4.23,-2.37,-1.21,-1.09,-3.66,-7.53,-4.84
-3.61,3.87,-2.27,-1.98,3.46,-1.88,-2.34,-3.90,-4.82,-3.24,3.87,-2.66,-2.46,-0.92,-1.43,6.31
-4.21,-1.14,-1.86,4.91,-6.20,-4.16,-3.25,-1.05,-0.56,4.14,-4.24,5.82,0.13,-3.60,-3.48,-4.58
-3.40,7.18,-5.17,-4.29,-3.05,6.17,-2.59,-3.17,-2.77,-1.35,-1.41,-2.73,-1.50,-1.90,-1.73,-1.90
-1.73,-2.08,-1.95,-1.31,-2.56,-2.67,-1.24,-2.48,-4.80,-2.68,6.17,-2.40,-3.02,6.00,-2.36,3.85
-2.30,-2.96,-2.67,-1.39,-2.13,-3.31,5.62,-3.79,-2.13,-0.64,-1.43,4.91,-4.95,-2.16,8.64,-2.22
-5.31,-1.52,-1.73,3.93,-3.02,-2.80,-3.06,5.62,-3.79,-2.77,-1.26,3.95,-4.04,-3.79,-5.66,-3.18
-1.35,-1.21,-2.61,4.55,-4.42,-4.15,-5.12,-1.25,8.17,-3.92,-1.91,6.98,-1.25,-0.95,-3.48,-5.17
6.33,-4.70,-2.16,8.64,-2.16,-4.70,6.33,-5.95,-3.13,-1.97,5.72,-2.15,-3.57,-5.34,-3.48,-3.60
0.45,4.02,-2.28,5.68,-5.52,-2.46,7.31,-3.92,-2.16,8.64,-2.16,-4.95,3.63,-2.23,-2.42,6.23
-4.56,-3.48,-1.02,-1.69,-3.41,6.06,-0.52,-5.05,-3.55,-3.61,3.87,-3.17,-2.72,-3.44,6.06,-0.67
-4.65,-1.31,-0.40,4.14,-4.35,5.32,-2.81,-1.86,-1.84,-1.92,-0.68,2.67,-2.11,5.86,-3.81,-3.87
-2.46,-2.90,2.77,-1.43,-2.04,4.22,-3.53,-3.16,-1.44,-2.33,-4.65,-4.39,-6.42,-4.66,-3.90,-1.73
5.74,-4.10,-2.22,-2.73,4.96,-2.65,-3.89,-4.36,-4.69,-2.65,0.53,4.50,-2.96,-1.23,-1.46,-5.08
-2.49,-3.12,-3.81,-1.09,-1.92,4.48,-2.44,-2.95,7.18,-5.17,-4.29,-3.61,3.96,-2.33,-1.83,-2.69
4.50,0.53,-2.65,-3.94,-4.52,-5.17,7.31,-2.57,-5.27,-2.52,3.88,-0.79,-0.93,-5.68,-3.46,-1.09
-1.25,-2.83,2.76,-0.66,-2.89,4.48,-1.60,2.97,-0.59,-2.94,-1.71,-1.94,2.83,-0.81,-1.86,-3.06
-1.39,-1.28,-3.90,5.97,-2.42,-1.09,6.80,-2.96,-3.72,-1.59,-2.41,-2.33,-2.17,-1.19,4.57,-2.76
-3.12,-2.59,6.17,-2.49,-3.79,-4.94,-2.26,-0.92,-1.87,3.85,-2.63,-2.12,-2.21,-3.26,0.13,5.82
-4.24,4.00,-0.95,-2.76,2.89,-2.52,-2.92,-3.73,-1.14,-1.69,-3.66,5.96,-2.52,-3.46,-1.54,-1.67
-3.47,-3.81,-0.96,-1.67,-4.22,-5.63,-3.49,-2.73,5.97,-3.29,-2.80,-2.75,4.89,-2.98,5.70,-3.54
-2.58,-2.98,-0.88,4.08,-3.02,-0.58,2.91,-2.77,-1.56,-2.72,-2.45,5.09,-1.29,-0.78,-2.73,-1.17
-2.33,-3.17,-0.99,7.79,-1.89,-5.47,4.75,-1.64,-2.77,-3.20,4.60,-1.62,6.06,-2.53,-5.22,3.79
-1.35,-5.10,-1.01,-2.10,3.85,-2.48,-1.79,4.48,-5.47,-2.33,5.18,-4.31,-2.94,-3.77,5.72,-1.62
4.60,-3.72,-4.15,-6.42,-3.49,-2.73,5.97,-3.65,-3.44,-4.31,-2.19,-2.21,-3.26,0.20,6.25,-2.49
-4.08,6.23,-3.19,-2.77,-1.64,4.75,-5.47,-2.13,8.09,-2.94,-4.02,-1.93,-2.92,2.41,-2.02,-2.17
-2.37,-2.04,-2.46,-1.25,5.80,-4.16,4.68,-1.20,4.12,-4.79,-2.53,6.29,-2.59,-3.89,-4.36,-5.07
-3.90,-1.73,5.74,-3.08,-0.58,3.00,-2.84,-2.12,3.55,-1.93,-3.17,-2.27,-0.56,2.59,-2.83,-1.25
-0.96,-3.67,-2.04,-1.02,-3.52,-5.15,-0.72,4.00,-2.96,-1.25,-0.96,-3.58,-2.92,-3.17,3.87,-3.05
-3.12,-2.66,3.94,-3.36,-2.38,-1.22,5.70,-3.51,-2.99,-5.34,-4.55,-4.36,-4.69,-3.14,-0.59,-1.46
6.00,-3.10,5.60,-2.48,-1.21,-1.35,-3.51,-4.69,-4.36,-4.55,-4.38,-1.64,3.55,-0.73,2.91,-2.97
-1.71,-2.83,4.35,-3.04,-1.60,-1.93,2.50,-2.69,-0.58,2.91,-2.90,-2.46,-4.41,-3.59,6.81,-3.05
4.72,-3.58,-4.87,-3.83,-2.40,-1.16,-2.51,-2.33,-1.61,-3.70,-3.48,6.95,-2.44,-4.11,-3.00,5.96
-2.02,4.27,-1.79,-3.03,5.18,-2.44,-5.27,-2.95,3.94,-2.33,-1.83,-2.71,3.17,-1.36,-1.12,3.77
-0.61,-4.39,-1.46,-1.66,-3.47,-3.42,0.20,5.48,-3.44,-3.04,-4.10,-2.31,3.46,-3.25,4.60,-3.58
-4.39,-3.41,-0.55,-1.55,3.76,-0.73,3.08,-2.12,6.08,-2.68,-4.80,-2.48,-1.46,-2.33,-1.09,-3.08
-2.52,5.96,-3.81,-3.16,-1.67,-1.35,-2.77,-3.83,-4.87,-2.44,6.98,-1.17,-3.13,-5.17,8.17,-1.71
-3.90,-5.07,-4.36,-3.89,-2.65,4.48,-1.92,-0.98,-3.75,-6.00,4.77,0.27,-2.32,-4.86,-2.68,-2.19
-2.83,-1.41,3.71,-2.12,-2.16,2.75,NA
>chr1:79134505-79135505
NA,4.19,-2.45,-2.62,6.88,-3.29,-2.80,-2.75,4.09,-5.04,-2.46,7.31,-5.17,-3.13,-1.97,5.72
-1.97,-3.68,-8.57,-4.70,-3.25,-1.35,-1.21,-2.61,4.35,-2.54,-0.95,3.64,-3.06,7.03,-3.40,-4.18
-2.26,-1.10,-2.48,-4.80,-2.95,3.42,-0.81,-2.76,2.91,-1.00,4.25,-2.90,-3.91,7.31,-2.46,-4.51
3.97,-0.40,-1.14,-4.08,7.33,-2.62,8.32,-2.86,6.00,-1.48,-1.73,-3.58,-2.61,-1.64,4.75,-6.54
-4.67,-3.94,-2.65,0.59,4.02,-2.28,5.68,-5.52,-2.33,5.18,-3.02,-2.23,4.60,-3.45,5.34,0.27
-2.65,-3.94,-4.52,-5.17,8.17,-1.71,-3.19,-4.55,-5.34,-4.20,-5.66,-2.32,0.27,5.34,-3.45,5.88
-1.86,-1.14,-4.21,5.04,-2.31,-3.16,3.82,0.39,-3.38,-4.87,-4.20,-5.66,-2.32,0.59,4.02,-2.37
6.20,-2.53,-4.79,4.12,-1.23,4.25,-2.77,-5.22,3.79,-1.35,-5.10,-1.57,-2.20,-1.95,-0.97,-2.03
3.49,-5.58,-4.45,-3.10,6.04,-1.27,-2.88,-0.99,7.79,-2.00,-5.21,-2.44,5.02,-4.10,-2.29,-2.71
5.47,-3.25,3.79,-0.56,-0.65,-3.58,-3.02,-3.50,-2.50,5.68,-3.09,-3.63,-1.84,4.28,-2.67,-2.14
-0.56,2.83,-2.26,-1.06,-2.73,-1.41,-0.96,-3.67,-2.04,-1.14,-4.15,-3.43,-4.31,5.90,-0.96,-3.68
-8.57,-3.68,-1.97,7.18,-2.25,-6.89,-5.06,-3.16,-2.65,2.60,-0.95,-1.05,-3.51,-4.28,-6.42,-4.15
-3.71,5.91,-2.80,5.74,-2.10,5.65,-4.27,4.68,-0.95,3.55,-1.64,-3.88,-3.61,5.42,0.20,-3.04
-5.56,3.92,-2.17,-2.12,-2.51,-0.78,-1.43,6.31,-3.79,-0.54,6.00,-3.06,-2.87,5.46,-5.05,-1.25
-2.33,3.68,-2.36,5.95,-2.38,-3.16,-4.52,-5.95,6.09,-3.62,4.93,-1.23,4.54,-3.49,-2.94,-4.31
5.18,-2.44,-5.27,-2.70,6.20,-2.37,4.02,0.45,-2.78,-4.38,8.17,-1.71,-3.90,-4.36,-3.89,-3.06
5.30,-4.00,8.03,-1.25,-5.12,-4.15,-4.42,4.76,-1.31,-3.17,-2.27,-0.32,4.23,-4.30,-1.25,-1.86
4.91,-4.95,-2.16,7.18,-2.73,-3.90,-5.07,-4.33,-3.78,-5.05,-1.20,3.90,-4.94,-1.25,-2.33,3.68
-2.36,5.95,-2.38,-3.16,-4.52,-5.95,6.09,-3.62,4.93,-1.23,4.54,-3.49,-2.94,-4.31,5.18,-2.44
-5.27,-2.70,6.20,-2.37,4.02,0.45,-2.78,-4.38,8.17,-1.71,-3.90,-4.36,-3.89,-3.06,5.30,-4.00
8.03,-1.25,-5.12,-4.15,-4.42,4.76,-1.31,-3.17,-2.27,-0.32,4.23,-4.30,-1.25,-1.86,4.91,-4.95
-2.16,7.18,-2.73,-3.90,-5.07,-4.33,-4.52,-5.95,6.33,-3.69,-0.54,5.93,-2.43,-3.19,-3.89,-2.66
3.94,-4.01,-2.57,-3.77,5.72,-1.78,5.95,-3.86,5.30,-2.87,-3.02,6.00,-1.78,5.95,-3.86,5.30
-2.99,-3.08,-0.59,-1.69,-3.38,4.41,-0.81,-3.08,5.74,-1.14,-2.89,-3.35,5.37,-2.45,6.06,-5.34
-4.52,-3.16,-2.94,3.87,-2.27,-1.93,5.15,0.39,-3.42,-3.47,-1.67,-1.09,-3.66,-6.49,-3.66,-0.78
-0.95,4.63,-2.91,-4.42,-2.26,-0.64,-1.43,6.00,-2.86,7.33,-5.95,-3.13,-1.97,7.18,-2.13,-5.47
3.79,-0.89,-4.11,4.17,-0.95,3.76,-1.73,-1.01,-5.53,-2.49,-2.77,-3.38,4.41,-0.81,-2.69,2.77
-1.64,-2.38,-2.25,-3.16,-3.81,-0.65,-0.56,3.97,-5.58,-4.67,-3.16,-2.73,7.18,-2.13,-5.52,5.27
-3.06,-3.89,-3.19,-1.94,6.98,-1.09,-2.42,4.94,-3.72,-3.43,-4.15,-1.09,-1.92,4.48,-2.65,-3.89
-4.36,-3.90,-2.38,6.19,-2.38,-1.67,-1.48,4.91,-4.95,-2.16,7.44,-3.29,-2.80,-2.75,4.09,-4.79
-2.53,6.29,-2.40,-3.06,5.42,0.20,-3.60,-3.48,-4.83,-3.43,4.22,-3.17,-3.50,-4.47,-2.28,7.18
-2.16,-3.92,7.31,-2.47,-3.92,7.26,-3.17,-2.80,-3.17,4.22,-3.43,-4.83,-3.48,-3.60,0.13,5.34
-3.75,7.08,-2.81,6.86,-2.54,-5.31,-1.98,-1.66,6.98,-1.91,-3.92,7.26,-3.42,-2.15,-1.02,-3.72
-5.85,-2.57,7.31,-3.92,-1.91,6.98,-1.25,-0.59,-3.14,-3.94,-4.67,-6.58,4.84,-2.81,-2.12,-2.33
-3.31,5.95,-2.67,-1.21,-1.09,-3.42,-5.42,4.50,-2.46,-2.01,-1.88,3.46,-1.98,-2.27,3.84,-2.77
-5.22,3.79,-1.23,-3.69,7.33,-2.62,7.33,-4.69,-2.49,6.94,-1.15,-2.22,5.96,-3.77,-2.99,-5.34
-4.55,-3.97,-3.14,-0.46,2.95,-1.14,-1.60,-3.18,-4.88,-4.22,-1.67,-0.96,-3.81,-4.19,-2.75,-4.71
-3.29,-2.15,6.62,-2.62,-2.44,5.15,-2.32,-2.58,-2.28,3.79,-3.38,-4.87,-4.55,-3.19,-1.94,5.97
-2.67,-1.19,-1.07,-5.16,-2.42,5.02,-4.10,-2.22,-2.92,2.41,-1.85,-2.21,-1.42,-0.93,-3.66,-5.91
-2.54,6.94,-1.27,-2.88,-2.12,3.63,-4.94,-2.47,4.70,-0.81,-3.09,-1.39,6.94,-2.54,-6.95,-5.06
-3.94,-3.14,-0.66,-2.50,-4.80,-2.68,5.95,-1.79,5.53,-2.33,-5.47,4.77,0.07,-3.06,-2.58,3.58
-2.40,4.36,-1.87,-0.92,-2.26,-4.46,-3.38,0.14,5.48,-3.41,-2.77,-2.16,-3.89,7.73,-1.25,-4.33
-4.22,-1.61,-2.33,-2.51,-1.52,-3.52,-5.83,-1.52,-2.10,4.48,-2.44,-2.62,6.62,-2.73,-3.90,-4.33
-5.06,-7.53,-3.72,-0.98,-2.30,2.83,-0.81,-1.70,-2.59,-2.25,4.89,-2.98,5.70,-2.52,-0.81,4.41
-3.50,-2.57,-4.03,2.79,-0.98,4.68,-4.27,5.75,-2.85,-2.95,7.18,-3.91,-2.49,6.25,0.20,-2.78
-4.38,7.18,-3.06,-2.66,4.94,-1.63,-2.83,-1.41,-1.35,-2.77,-3.17,-2.65,5.15,-1.98,-1.85,4.09
-4.79,-2.37,6.83,-0.21,-4.33,4.88,0.27,-2.38,-4.30,-6.58,5.18,-2.69,3.85,-2.30,-3.50,-3.02
-3.58,-0.96,-1.41,-2.67,-0.94,4.35,-1.79,-1.27,-1.90,-1.37,-2.13,-3.90,4.55,-2.61,-1.21,-0.96
-3.81,-3.47,-3.04,-2.37,-1.11,-1.89,-3.06,-1.41,-0.96,-3.81,-3.47,-3.35,-1.92,-3.29,-1.71,-1.19
3.76,-0.95,4.68,-4.16,5.80,-1.64,-2.77,-3.90,4.54,-2.30,-2.58,-2.32,5.03,-2.40,3.98,-2.01
3.18,-2.05,6.25,-1.73,-3.49,-5.63,-4.93,-3.04,-4.10,5.74,-1.27,-4.33,-3.90,-2.25,-2.34,-2.25
-3.90,-4.88,-2.32,0.53,4.50,-3.25,-2.69,-1.33,-1.31,-4.70,3.90,-0.89,-3.70,3.91,-2.31,-4.10
-3.25,-3.58,-0.96,-1.67,-3.70,-3.71,6.23,-3.29,-3.13,-3.24,-1.21,4.25,-0.88,-3.13,-2.29,-4.02
-3.26,6.73,-3.85,-1.28,-1.39,-2.67,-0.94,4.35,-2.02,-0.68,-4.11,6.09,-4.50,5.21,-2.69,3.85
-2.30,-3.50,-3.02,-3.58,-0.96,-1.41,-2.73,-1.50,-1.90,-1.73,-1.98,-1.41,5.80,-4.55,6.15,-2.28
4.02,0.59,-2.38,-4.30,-6.54,4.48,-1.79,-2.48,3.85,-1.92,-0.61,-2.40,-3.17,-2.59,6.17,-2.49
-3.51,-3.98,-0.76,5.46,-2.00,-3.24,-0.76,3.42,-2.76,-3.12,-2.59,6.17,-2.38,-3.90,-4.66,-5.77
-3.83,-4.10,-1.98,2.77,-2.16,-1.85,4.09,-5.56,-3.04,0.20,6.25,-2.49,-3.91,8.17,-1.12,-3.57
-4.87,-2.44,7.79,-2.00,-5.21,-2.57,6.87,-3.89,-2.16,-2.77,-3.41,5.48,0.14,-3.38,-4.39,-3.38
4.41,-1.71,-1.98,-5.74,-3.55,-3.32,3.48,-1.50,-2.41,-2.16,-2.21,-2.33,-2.41,-2.75,5.97,-1.94
-3.16,-4.52,-5.95,7.33,-2.81,6.86,-2.54,-5.16,-1.07,-1.39,-2.73,-1.24,-2.02,-3.67,-0.65,-0.95
3.59,-3.42,-3.04,-4.09,-2.33,-2.65,5.95,-3.42,-3.20,-3.72,4.60,-1.62,6.00,-2.66,-3.24,-0.76
5.46,-2.91,-4.42,-2.89,-1.32,4.27,NA
>chr1:79539936-79540936
NA,-2.15,4.83,-2.94,-3.02,-1.92,-3.29,-1.88,-1.66,-1.46,-2.48,-4.80,-3.24,3.96,-2.04,-1.76
3.82,-4.24,5.82,0.27,-2.32,-5.66,-4.20,-4.58,-3.40,6.72,-2.90,5.91,-3.71,-3.20,-3.65,7.44
-2.25,-6.89,-4.84,-3.32,3.48,-1.50,-2.41,-2.26,-2.58,-3.13,2.59,-0.81,-1.93,-2.92,-4.42,-3.61
5.64,-1.22,-2.38,-3.08,2.70,-0.68,-1.86,-3.37,-2.29,-3.98,-2.00,5.51,-1.28,-2.04,4.22,-3.53
-3.87,-2.46,-3.23,3.77,-0.80,-4.63,-2.54,6.86,-2.81,7.08,-3.62,4.93,-0.95,3.49,-1.98,-2.12
3.71,-1.30,-2.67,2.70,-0.68,-0.65,-3.58,-2.92,-2.52,3.06,-2.00,4.36,-1.92,-1.09,-4.15,-3.43
-4.42,4.38,-1.92,-1.07,-3.81,-2.04,-0.59,-3.41,-4.87,-4.20,-6.42,-3.49,-2.73,6.62,-2.75,-3.13
5.37,-2.45,6.06,-5.34,-4.29,-3.61,4.28,-1.25,4.28,-2.94,-3.16,-4.52,-5.17,8.17,-1.25,-4.47
-3.60,-3.42,-2.50,2.77,-0.81,-1.92,-2.51,-1.64,-3.73,-3.02,-3.50,-2.50,6.67,-1.97,-4.63,-0.52
6.83,-2.11,-5.20,-1.52,-2.02,4.50,-1.65,-3.71,-2.87,-4.41,-3.48,6.14,-1.23,-0.99,-2.33,-1.16
-3.14,-4.28,-6.42,-3.79,-4.01,3.54,-1.88,4.60,-2.42,-1.42,4.06,-2.69,5.18,-6.04,-3.75,-1.52
-2.33,-1.27,-1.79,4.35,-0.90,-2.48,-2.96,-2.46,5.31,-3.05,6.81,-3.42,-3.23,-2.49,-5.53,-1.46
-1.86,6.00,-3.05,7.72,-0.94,-3.68,-8.57,-5.06,-3.16,-2.43,5.56,-0.83,-2.61,-2.56,-1.33,-1.20
-5.58,-3.78,-3.16,-2.73,5.72,-1.97,-3.13,-6.20,4.91,-1.43,-0.99,-1.90,-1.37,-1.75,-3.40,3.79
-1.48,-2.66,5.32,-4.55,4.85,-1.23,-3.69,6.09,-3.55,3.79,-0.56,-1.86,-3.06,-1.17,-2.33,-3.17
-1.93,4.41,-1.29,-0.92,-2.67,-3.25,-2.48,-0.90,4.35,-1.83,-0.61,-2.40,-3.17,-3.06,5.27,-5.52
-2.13,7.44,-3.65,-3.44,-4.37,-1.92,5.54,-4.24,3.67,-2.12,-2.21,-1.15,-1.40,-4.08,6.33,-4.69
-2.47,4.70,-0.81,-3.08,5.46,-3.31,-3.23,-3.00,-5.83,-2.82,0.20,6.25,-2.54,-6.95,-5.06,-4.33
-3.90,-1.94,6.17,-1.25,-0.59,-3.14,-3.94,-4.52,-5.95,6.33,-5.95,-4.16,-3.25,-1.05,-0.95,2.60
-2.65,-3.50,-5.62,-3.58,-3.00,-5.31,-2.22,7.44,-3.71,-3.38,-2.34,-2.33,4.22,-3.38,-1.68,-1.10
-1.98,-3.58,-1.93,-1.66,-1.46,-2.48,-5.62,-4.66,-5.07,-3.90,-1.71,8.03,-4.00,4.88,-2.66,-1.41
4.50,-1.83,-0.61,-2.80,-5.66,-4.15,-4.31,5.18,-2.35,-4.70,6.09,-3.75,4.37,-0.89,-4.33,3.90
-1.35,-5.10,-1.46,-1.66,6.98,-2.00,-6.89,-4.84,-3.05,6.19,-2.42,-2.20,-1.00,-2.63,4.96,-2.44
-2.95,7.03,-4.00,5.21,-2.12,5.53,-2.33,-5.04,4.09,-1.85,-2.34,5.19,-3.45,5.32,-1.41,-2.09
-1.25,-3.89,6.87,-2.47,-3.92,7.18,-2.95,-2.85,5.30,-4.50,6.09,-5.95,-4.29,-3.10,5.35,0.20
-3.42,-3.47,-3.04,-2.37,-1.08,-2.40,-3.17,-2.12,3.63,-4.95,-2.16,8.64,-2.16,-3.92,7.31,-2.47
-3.92,7.31,-2.47,-4.70,6.33,-4.70,-2.16,8.64,-2.16,-4.70,6.09,-3.75,5.34,0.12,-2.78,-5.17
6.33,-4.70,-2.16,8.64,-2.16,-4.95,4.21,-2.34,-2.11,3.93,-1.73,-0.68,-4.11,6.33,-4.70,-2.16
8.64,-2.16,-4.95,3.63,-2.23,-3.02,5.18,-2.33,-5.47,4.48,-1.92,-4.37,-3.44,-3.65,7.44,-2.16
-4.70,6.33,-5.95,-3.13,-0.94,8.17,-3.92,-2.16,7.18,-1.97,-3.13,-5.95,6.33,-4.69,-2.90,4.25
-1.25,4.28,-3.61,-3.55,-5.05,-1.20,3.79,-6.54,-4.67,-4.33,-3.90,-2.43,5.35,0.20,-2.82,-5.22
-1.24,5.03,-2.66,-3.12,6.24,-2.42,-2.20,-1.00,-2.97,3.36,-2.11,-2.34,4.21,-6.20,-3.13,-1.97
6.62,-3.08,-3.63,-1.84,4.78,-2.24,4.00,-1.48,-2.22,5.96,-3.77,-2.99,-4.58,-3.08,8.09,-2.25
-5.27,-2.70,6.30,-2.38,-1.67,-1.28,6.17,-1.17,-3.68,-7.53,-3.72,-1.02,-2.50,-4.86,-2.32,0.59
3.95,-3.23,-1.71,-2.71,4.50,-6.20,-3.13,-1.97,5.97,-3.65,-3.25,-5.34,-3.79,-2.76,3.48,-1.83
-3.08,-2.37,5.15,-2.44,-2.95,7.18,-5.17,-4.52,-4.33,-3.90,-1.73,5.90,-4.31,-4.15,-5.66,-2.32
0.33,5.35,-2.73,-5.60,-3.79,-3.73,2.59,-1.79,-2.21,-1.15,-1.40,-4.08,6.33,-4.70,-2.16,8.09
-2.62,-2.44,4.90,-1.79,-3.03,5.61,-3.00,-4.58,-4.20,-5.12,-1.27,5.90,-3.03,-1.79,4.90,-2.44
-2.62,8.09,-2.16,-4.70,7.33,-2.62,7.08,-3.62,4.89,-2.75,-2.72,-3.42,4.12,-2.26,-2.34,5.19
-3.45,5.34,0.13,-3.60,-3.48,-4.58,-3.00,5.96,-2.05,3.18,-2.01,4.35,-3.12,-2.31,4.72,-3.05
7.72,-1.71,-3.49,-5.62,-3.58,-2.16,-3.89,7.73,-1.12,-2.89,-3.17,3.71,-1.01,-2.47,5.81,-5.34
-3.13,-0.94,7.72,-2.81,7.33,-4.70,-1.91,7.79,-1.18,-3.16,3.79,-1.59,-2.88,-1.41,3.52,-1.58
-1.43,2.84,-1.60,3.98,-2.40,4.83,-2.63,-1.25,-0.96,-4.00,-3.06,-4.03,2.78,-2.00,-2.27,-0.90
4.51,-1.83,-3.03,5.90,-0.96,-3.29,-6.58,5.27,-2.85,-2.55,5.45,-4.10,-2.29,-2.71,4.50,-6.20
-4.52,-4.33,-3.90,-1.94,6.98,-1.09,-2.42,6.23,-4.09,-2.47,7.31,-3.92,-2.16,8.64,-2.16,-4.70
7.33,-2.71,5.91,-3.19,-2.77,-1.64,4.86,-4.33,-0.48,3.77,-3.10,-1.56,-2.90,-2.61,-1.25,5.32
-3.45,5.88,-1.86,-1.25,-5.05,5.46,-3.06,-2.91,-1.14,6.25,-2.05,3.18,-2.44,5.68,-5.52,-1.89
6.98,-1.28,-1.73,-2.83,-2.12,3.63,-4.95,-2.35,5.53,-1.79,6.06,-2.70,-6.95,-5.06,-3.16,-1.71
7.72,-2.81,7.33,-3.69,-0.82,3.77,-3.23,-2.46,-4.41,-3.71,7.44,-2.13,-5.52,5.18,-2.12,6.25
-1.14,-3.57,-4.87,-3.58,3.63,-6.20,-4.52,-3.16,-1.71,8.17,-3.92,-2.47,6.86,-2.90,5.49,-2.52
-0.58,3.29,-2.73,5.34,-3.00,-2.20,-2.33,-3.54,6.88,-3.08,-4.58,-2.99,-3.51,5.48,0.33,-2.32
-4.86,-2.50,-1.14,-3.73,-3.02,-3.50,-2.28,4.47,-2.37,-1.21,-0.96,-3.58,-2.92,-3.02,3.93,-1.55
-0.98,-3.72,-5.91,-2.70,6.06,-2.36,3.85,-2.83,-2.29,-3.54,5.81,-4.08,-2.47,4.70,-0.81,-3.08
5.46,-3.31,-2.15,-1.02,-3.48,-5.17,6.09,-3.55,3.79,-0.56,-1.92,-2.08,-1.73,-2.02,-1.25,-4.11
6.33,-4.70,-2.16,8.64,-2.22,-4.63,-1.20,3.79,-6.54,-4.67,-3.94,-3.51,-1.35,-1.41,-2.73,-1.24
-1.68,-3.66,5.86,-2.12,3.06,-2.52,-2.72,-3.44,6.17,-1.15,-2.25,3.60,-2.52,5.86,-3.81,-2.84
-2.67,-4.09,-3.04,-3.42,4.46,-1.28,-1.87,4.47,-4.27,6.15,-2.44,3.18,-2.62,4.06,-1.31,-2.88
-1.92,5.05,-3.12,5.95,-2.04,3.18,-2.40,5.03,-2.32,-2.87,-2.48,-1.21,5.80,-4.24,4.00,-0.91
-3.98,-3.29,-2.15,5.97,-3.65,-2.83,-4.04,3.82,0.59,-2.38,-3.42,-5.58,-0.93,-0.52,2.67,-1.98
5.03,-2.37,-3.08,-1.83,3.48,-2.95,-4.80,-3.58,-2.16,-3.89,6.81,-3.17,-3.13,-4.10,-1.83,4.46
-3.53,-3.16,-1.61,-2.33,-2.08,-1.65,-2.67,-3.80,-2.90,-3.06,5.62,-3.79,-2.77,-1.64,5.80,-4.24
3.82,-1.76,-1.58,3.17,-2.97,-1.23,-1.07,-5.16,-2.42,5.53,-2.02,4.52,-1.98,-1.61,3.02,-2.35
3.31,-1.35,-1.93,-1.84,-1.86,-2.80,NA
>chr1:80137599-80138599
NA,-3.59,-7.53,-5.06,-3.16,-2.65,4.57,-1.09,-0.97,-1.89,-2.84,-2.45,-3.07,-2.32,4.60,-0.94
-2.98,-2.00,-2.90,2.50,-1.96,-1.89,-1.58,3.74,-1.73,-1.52,-5.31,-2.54,7.17,-3.26,5.32,-1.25
-2.98,-2.41,-3.71,-1.39,6.17,-3.41,-1.68,-1.46,-2.02,-1.36,-4.30,4.23,-0.56,-1.92,-1.84,-1.88
-2.96,-1.02,3.40,-2.48,-2.00,-1.00,-2.83,2.59,-1.64,-2.42,-1.50,5.51,-2.36,-2.87,5.75,-4.35
4.00,-0.95,-3.02,3.95,0.45,-3.18,-3.25,-3.65,-2.07,-2.58,-2.94,4.33,-2.63,-1.86,-1.66,-0.99
-1.90,4.38,-3.12,-1.09,6.98,-1.94,-3.90,-4.33,-4.52,-6.20,4.91,-1.46,-0.59,-3.14,-4.69,-4.33
-5.06,-6.89,-2.00,6.67,-2.50,-2.58,-2.50,2.58,-2.02,-1.81,-1.88,4.19,-2.29,3.29,-0.58,-2.69
2.77,-1.59,-1.96,2.06,-1.71,-1.75,-1.58,3.01,-2.97,-1.71,-2.71,5.60,-3.05,6.86,-2.54,-5.16
-1.20,-1.00,-1.76,2.58,-2.50,-2.58,-2.30,4.54,-3.90,-2.13,-0.92,-2.26,2.83,-0.81,-1.86,-2.84
-2.45,-3.07,-2.32,4.60,-0.94,-2.46,-2.12,-1.88,3.17,-2.97,-1.19,-2.33,-2.51,-1.52,-3.72,-5.91
-2.95,3.84,-3.17,-3.50,-4.47,-2.28,6.62,-2.94,-3.28,-0.61,2.76,-2.56,-1.83,-1.88,3.17,-2.71
-1.83,-1.88,3.74,-1.50,-1.06,-3.03,-2.29,-4.02,-2.87,5.96,-2.02,4.27,-1.50,-2.99,3.95,-0.83
-2.43,-2.60,-1.21,4.25,-0.85,-2.03,-1.57,-4.84,-0.61,4.16,-0.78,3.12,-2.76,-0.58,3.00,-2.67
-1.30,3.55,-0.73,2.91,-2.84,-1.44,-2.25,-1.85,2.58,-2.54,-3.07,-2.16,-2.56,2.76,-0.66,-3.02
3.92,-1.48,-2.48,3.85,-1.87,-1.21,-2.19,-2.13,4.27,-1.19,-1.67,-1.93,-3.58,-1.98,-0.92,-1.87
3.85,-2.63,-1.86,-1.73,-0.99,5.56,-2.43,-3.90,-5.07,-5.07,-5.07,-5.07,-5.07,-5.07,-5.07,-5.07
-4.66,-5.62,-2.50,-0.66,-2.80,-4.86,-2.50,-0.66,-2.80,-4.86,-2.50,-0.66,-2.80,-4.86,-2.50,-0.66
-2.80,-4.86,-2.50,-0.66,-2.40,-3.17,-2.65,5.15,-1.98,-1.85,4.89,-3.12,7.17,-2.46,-5.47,4.77
0.13,-3.26,-3.12,-3.00,-5.74,-3.55,-3.32,2.60,-0.95,-1.23,-3.80,-3.88,-1.59,-2.25,-1.19,6.61
-2.91,-4.36,-2.44,6.80,-3.09,-4.18,-2.89,-1.32,4.35,-2.02,-0.68,-4.11,6.33,-4.69,-2.47,3.88
-0.95,-0.78,-3.66,-6.49,-3.66,-0.78,-0.95,3.59,-3.50,-2.94,-4.31,5.90,-1.27,-4.31,-3.58,-3.00
-5.31,-2.54,6.86,-2.81,8.32,-2.71,5.74,-2.10,5.21,-4.00,7.17,-2.47,-4.70,6.33,-3.69,-0.54
6.06,-3.51,-2.94,-4.31,5.90,-0.96,-3.68,-8.57,-3.68,-0.94,7.72,-3.01,6.86,-2.47,-4.70,6.33
-3.69,-0.54,5.93,-3.10,-4.29,-5.17,8.17,-1.71,-3.90,-4.33,-4.52,-5.95,6.09,-4.50,5.21,-2.12
5.96,-3.31,-2.15,-0.66,-3.14,-3.94,-4.52,-5.17,7.26,-3.59,-3.70,-1.67,-1.54,-3.46,-2.52,5.96
-3.77,-2.99,-4.58,-3.09,6.80,-1.09,-2.42,4.63,-3.43,-3.04,-4.93,-5.63,-4.66,-5.07,-3.90,-2.73
5.72,-2.73,-3.19,-3.89,-2.65,4.48,-1.55,-1.70,-2.63,3.85,-2.10,-1.52,-5.31,-1.97,7.79,-0.99
-2.88,-1.27,6.17,-3.41,-1.69,-0.66,-3.14,-3.94,-4.52,-5.17,8.17,-0.94,-3.13,-6.20,4.91,-1.46
-0.59,-3.14,-3.94,-5.06,-6.95,-2.54,6.47,-1.22,-2.77,-3.20,4.94,-2.44,-1.79,4.90,-2.44,-2.62
8.09,-2.16,-4.70,6.33,-4.70,-2.16,8.64,-2.22,-4.63,-1.20,4.37,-3.26,8.03,-1.25,-4.33,-4.22
-1.44,-2.16,-3.64,-2.04,-2.73,4.32,-2.01,6.06,-4.09,-2.16,7.44,-3.65,-2.83,-4.03,2.78,-1.61
-2.18,4.54,-3.12,-1.09,7.79,-1.91,-3.92,8.17,-1.71,-3.19,-4.55,-4.87,-2.44,7.79,-1.91,-3.92
8.17,-1.71,-3.16,-4.52,-5.95,6.33,-5.95,-4.52,-3.16,-2.73,5.72,-1.97,-3.13,-6.20,4.91,-1.46
-0.59,-3.14,-4.69,-4.33,-4.52,-5.17,7.31,-2.57,-5.21,-2.57,7.31,-3.92,-2.47,7.31,-3.91,-2.90
3.84,-2.26,-2.34,5.31,-3.05,7.72,-1.25,-4.47,-3.50,-3.17,4.12,-3.49,-2.57,-3.73,3.00,-0.59
-3.09,-1.65,4.10,-3.04,-2.22,-4.10,5.74,-1.73,-3.19,-3.89,-2.59,6.29,-2.65,-3.91,7.26,-3.17
-2.90,-4.35,-2.90,-3.29,7.44,-2.13,-5.04,4.12,-0.95,3.20,-3.06,-1.64,-3.23,3.95,0.59,-2.32
-4.86,-2.48,-1.46,-1.90,-1.73,-1.90,-1.37,-2.26,-4.18,-3.08,8.09,-2.16,-3.92,8.17,-0.94,-3.68
-6.95,-2.54,6.25,0.33,-2.65,-3.94,-5.06,-8.57,-4.84,-3.10,5.35,0.33,-2.65,-3.94,-4.52,-5.34
6.06,-2.15,4.00,-2.17,-2.45,5.86,-1.94,-3.16,-4.67,-5.58,3.64,-1.97,-2.21,-1.31,2.00,-1.68
-1.01,-2.84,3.12,-0.76,2.77,-0.45,-2.51,2.77,-1.98,-3.46,-2.43,-0.83,4.30,-2.81,5.34,-3.00
-1.77,-1.55,3.84,-2.02,5.96,-2.87,-3.72,-1.59,-2.25,-1.85,2.58,-2.16,-1.61,2.78,-4.03,-3.79
-5.60,-2.95,3.48,-1.28,-1.58,3.17,-2.71,-1.75,-2.17,-1.15,4.25,-0.88,-2.61,-2.14,-2.09,2.09
-0.70,-1.77,-2.48,2.83,-2.22,-1.87,-4.65,-0.94,3.85,-2.37,5.86,-3.81,-3.87,-2.87,-3.71,-1.65
4.10,-2.96,-1.19,-2.33,-2.20,-1.36,-4.30,4.23,-0.56,-1.92,-1.84,-1.88,-2.94,-0.95,4.08,-4.06
-1.19,-1.23,-2.83,2.59,-1.98,-3.12,-2.73,5.68,-2.64,-2.45,4.43,-2.34,3.87,-0.74,-2.84,3.95
0.59,-1.91,-3.55,-4.42,-1.59,-2.08,-1.91,2.93,-2.71,-1.94,-1.66,-0.99,-1.90,4.38,-3.12,-1.09
6.98,-1.94,-3.90,-4.33,-4.52,-5.34,6.06,-1.78,5.95,-2.38,-3.90,-5.07,-4.33,-5.06,-6.89,-2.00
6.67,-2.73,-2.27,-1.39,2.00,-1.76,-0.96,-1.96,-2.41,-3.40,3.95,-1.26,-2.38,-3.08,2.87,-1.59
-1.96,2.06,-1.71,-1.67,-1.69,2.85,-1.94,-1.85,-2.37,4.32,-2.59,4.06,-1.31,-3.17,-2.40,-0.93
-1.76,2.58,-2.50,-2.58,-2.30,4.54,-4.42,-3.43,-3.95,-0.35,2.95,-0.71,-1.87,-2.84,-2.45,-3.07
-2.32,4.60,-0.94,-2.46,-2.12,-1.88,3.17,-2.97,-1.19,-2.33,-2.51,-1.52,-3.75,-5.04,3.64,-1.92
-1.99,4.19,-2.36,4.17,0.39,-3.41,-3.88,-1.16,-1.68,1.93,-1.76,-0.96,-1.89,-2.84,-2.14,-2.09
2.09,-0.75,-1.71,-2.80,-3.80,-2.82,-3.42,4.54,-0.97,3.55,-1.30,-2.99,3.79,-1.71,-3.45,-1.60
-1.32,5.56,-3.38,-2.77,-2.49,-4.84,-0.61,4.15,-2.13,-2.32,-1.70,-0.68,2.70,-2.67,-1.30,3.66
-0.78,3.21,-1.95,-2.32,-1.70,-0.81,2.77,-2.54,-3.07,-2.16,-2.56,2.41,-2.02,-1.81,-1.65,3.96
-1.54,-2.42,3.85,-1.87,-1.21,-2.19,-2.13,4.27,-1.19,-1.67,-1.93,-3.58,-2.64,-1.94,-1.35,2.83
-2.71,-1.94,-1.73,-0.99,5.56,-2.43,-3.90,-5.07,-5.07,-5.07,-5.07,-5.07,-5.07,-5.07,-5.07,-5.07
-5.07,-5.07,-5.07,-5.07,-5.07,-4.66,-5.62,-2.50,-0.66,-2.80,-4.86,-2.50,-0.66,-3.14,-4.69,-5.07
-4.66,-5.62,-2.50,-0.66,-3.14,-3.94,-4.52,-5.34,6.23,-2.43,-1.79,4.27,-2.02,6.25,-1.73,-3.16
-4.67,-6.54,4.77,0.13,-3.18,-2.92,-2.75,4.64,-4.16,5.80,-1.41,-1.73,-1.86,-2.38,6.19,-2.68
-4.80,-3.58,-2.16,-4.21,6.31,-1.46,-0.59,-3.14,-4.69,-4.33,-4.52,-5.95,6.09,-3.75,5.32,-1.41
-1.98,-1.65,-2.67,-2.87,-2.27,4.93,NA
>chr1:81394771-81395771
NA,4.27,-0.94,-2.46,-2.12,-1.88,3.17,-2.97,-1.19,-2.33,-2.51,-1.52,-3.75,-5.04,3.64,-1.92
-1.99,4.19,-2.36,4.17,0.39,-3.41,-3.88,-1.16,-1.68,2.00,-1.29,-1.36,3.17,-3.06,-1.64,-2.90
2.60,-0.68,-1.70,-2.80,-3.80,-2.82,-3.42,4.54,-0.97,3.55,-1.30,-2.99,3.95,-1.26,-2.61,-3.63
-1.27,6.17,-3.41,-2.77,-2.16,-4.21,5.62,-2.34,-1.61,2.89,-2.76,-0.81,4.70,-2.35,-4.79,4.12
-0.98,2.79,-3.38,-2.41,-1.93,-0.81,2.77,-2.54,-3.07,-2.16,-2.56,2.41,-2.02,-1.81,-1.65,3.96
-1.54,-2.42,3.85,-1.87,-1.21,-2.46,-2.66,4.12,-3.38,-1.87,-2.19,-3.58,-2.64,-1.93,-0.56,4.23
-4.30,-1.36,-2.09,-0.99,5.56,-2.43,-3.90,-5.07,-4.33,-4.52,-5.17,8.17,-0.94,-3.13,-5.17,7.18
-3.40,-4.11,-2.44,6.98,-1.94,-3.16,-4.52,-5.17,8.17,-0.94,-3.13,-5.17,8.17,-0.94,-3.13,-5.17
8.17,-0.94,-3.13,-5.17,8.17,-0.94,-3.13,-5.34,6.06,-2.10,5.21,-4.00,8.03,-1.71,-3.16,-4.52
-5.17,7.31,-2.47,-3.92,8.17,-0.94,-3.13,-5.17,8.17,-1.71,-3.16,-4.52,-5.17,7.31,-2.47,-3.92
7.31,-2.54,-5.31,-1.98,-1.86,4.91,-5.42,-2.78,0.45,3.82,-3.16,-1.18,7.79,-2.00,-6.89,-4.84
-3.10,5.35,0.20,-2.78,-5.17,6.33,-4.70,-1.91,6.79,-2.90,-2.00,-4.71,-3.51,-2.54,5.35,0.33
-1.91,-3.83,-5.34,-3.48,-3.60,0.45,4.02,-1.85,3.98,-2.44,5.68,-5.27,-2.53,6.06,-1.78,5.80
-3.90,-1.28,-1.23,-2.63,4.96,-2.65,-2.91,-2.15,7.18,-2.25,-6.89,-4.70,-2.38,0.27,4.77,-5.47
-2.33,5.18,-3.79,-2.13,-1.10,-2.48,-4.80,-2.73,5.35,0.33,-2.38,-4.16,-5.95,6.33,-5.95,-3.13
-0.94,8.17,-4.38,-2.78,0.20,5.42,-3.06,-2.87,5.27,-5.52,-2.33,5.18,-4.31,-3.43,-4.15,-1.09
-2.30,2.82,-1.43,-2.04,3.94,-2.77,-4.79,4.09,-1.85,-2.34,5.19,-4.19,5.21,-2.10,5.80,-3.93
-2.16,-3.58,-5.62,-4.66,-3.90,-2.73,5.72,-1.97,-3.13,-5.34,5.81,-2.52,-0.81,3.42,-3.32,-4.45
-5.58,3.97,-0.40,-1.05,-4.70,4.88,0.07,-3.38,-3.91,-1.83,2.93,-0.81,-1.05,-2.77,-3.17,-3.06
5.30,-4.50,6.09,-4.11,-0.68,-1.73,3.93,-3.02,-3.50,-5.01,-2.32,0.33,5.48,-3.51,-2.57,-4.03
2.90,-1.88,-2.01,-2.46,5.60,-2.95,5.74,-2.07,4.98,-0.50,-3.61,-2.02,-1.24,-2.51,-2.12,-1.88
3.17,-2.71,-2.16,-3.07,-2.32,4.75,-1.41,-2.66,5.32,-4.27,4.64,-1.85,-1.93,5.15,0.33,-3.06
-2.57,4.90,-1.84,-3.63,-3.00,5.61,-4.31,-3.20,-3.41,5.96,-2.05,3.67,-3.10,-1.71,-2.83,3.85
-2.59,4.27,-1.84,-4.38,-4.55,-3.97,-3.14,-0.61,-1.55,3.93,-3.02,-2.80,-3.17,6.81,-2.81,7.33
-5.17,-3.42,-0.78,-0.56,3.97,-4.51,-2.46,7.17,-4.00,5.30,-2.99,-3.06,0.14,6.25,-2.54,-5.27
-2.57,6.87,-3.89,-0.68,-2.02,4.90,0.53,-1.91,-3.17,-3.06,5.75,-4.67,5.32,-2.81,-1.67,-1.94
4.18,-3.04,-1.60,-2.25,3.67,-3.95,4.68,-1.20,4.93,-3.12,8.03,-1.71,-3.16,-5.06,-6.89,-2.57
7.31,-3.92,-1.91,7.79,-1.18,-3.12,3.54,-2.05,6.25,-1.73,-3.16,-4.52,-5.17,7.31,-2.57,-6.89
-4.84,-3.05,6.19,-2.38,-1.67,-1.28,6.98,-1.89,-5.47,4.77,0.07,-3.06,-2.58,3.58,-2.44,6.15
-4.55,4.85,-1.23,-3.47,6.87,-2.46,-5.04,4.09,-1.85,-1.93,5.15,0.53,-2.38,-4.70,-8.57,-4.84
-3.05,5.95,-1.79,5.53,-2.44,-6.89,-5.06,-4.33,-5.07,-3.90,-2.73,5.72,-1.97,-3.29,-6.58,5.68
-2.44,3.18,-1.88,4.26,-1.85,4.52,-2.32,-2.87,-2.48,-0.79,5.56,-2.43,-3.90,-4.33,-5.06,-6.89
-2.25,8.64,-2.13,-5.52,5.27,-2.85,-2.62,8.09,-2.16,-4.70,6.33,-4.69,-2.65,6.06,-1.78,6.06
-5.34,-4.16,-2.87,-0.59,-1.25,6.98,-2.00,-5.85,-3.02,0.20,5.35,-2.43,-3.16,-4.67,-6.54,3.79
-0.89,-4.45,5.36,-2.10,6.06,-5.34,-4.52,-3.16,-1.94,6.98,-1.09,-3.12,4.38,-1.92,-1.07,-3.81
-2.02,-1.24,-2.51,-2.45,-3.12,-2.73,6.67,-1.91,-3.92,7.31,-2.54,-5.31,-1.98,-1.71,4.65,-2.17
-2.11,3.93,-1.55,-0.98,-3.48,-5.42,4.50,-2.46,-2.33,-4.09,-3.13,-3.29,7.44,-2.16,-3.92,7.31
-2.47,-4.70,7.33,-2.81,6.86,-2.54,-4.63,-1.20,4.37,-3.75,6.09,-5.95,-3.13,-0.94,8.17,-3.91
-2.90,3.84,-3.17,-2.92,-3.58,-0.79,-1.27,-1.70,2.50,-2.69,-0.66,2.76,-2.56,-1.75,-2.37,-2.17
-2.29,3.75,-4.06,-1.05,-0.40,4.14,-4.03,3.67,-2.29,-1.89,-1.87,3.92,-6.11,-3.29,-0.94,8.03
-4.00,5.30,-3.06,-3.89,-3.19,-1.71,8.03,-4.00,5.30,-3.06,-3.89,-3.19,-2.43,6.04,-1.39,-3.71
-2.12,-2.90,6.79,-2.00,-5.21,-2.44,5.02,-3.08,-0.81,3.42,-2.65,-3.16,-5.06,-7.53,-3.02,0.39
4.50,-3.04,-2.22,-3.54,5.70,-3.12,4.37,-1.23,-3.51,5.97,-2.43,-1.79,4.78,-1.98,2.97,-0.58
-3.02,3.95,0.45,-2.82,-5.15,-1.20,4.37,-3.45,5.88,-1.46,-0.59,-2.87,-4.16,-5.17,8.17,-1.71
-3.16,-5.06,-7.53,-3.66,-0.93,-1.61,-2.56,-2.67,-0.78,-1.29,5.27,-1.31,-0.59,-2.87,-4.70,-6.89
-2.57,6.87,-3.89,-1.14,-1.86,4.91,-6.20,-3.13,-0.96,6.25,-1.79,5.95,-3.05,-4.84,-6.89,-2.25
8.09,-2.94,-3.28,-0.91,3.82,-5.58,-4.67,-3.16,-2.73,5.72,-2.28,-4.31,-3.58,-2.16,-3.89,7.73
-1.71,-3.49,-6.42,-4.15,-3.72,4.60,-1.95,5.21,-3.86,5.95,-2.01,4.32,-2.63,-1.23,-1.46,-4.65
-0.67,6.83,-2.54,-6.95,-5.06,-4.33,-4.69,-3.14,-1.16,-2.33,-1.27,-1.87,4.48,-2.57,-3.46,-1.23
-0.56,3.97,-5.58,-3.29,-0.94,7.72,-2.81,8.32,-2.81,6.86,-2.46,-5.47,3.79,-1.20,-5.05,-3.78
-4.33,-3.90,-2.73,7.18,-2.25,-5.21,-2.44,5.18,-3.02,-1.42,4.56,-2.54,-0.81,4.70,-2.47,-4.69
6.09,-4.50,4.88,-2.66,-1.41,4.10,-3.04,-1.64,-3.10,4.09,-2.40,-2.12,-1.87,-3.66,5.96,-2.42
-2.20,-0.96,-2.37,4.47,-2.28,-2.96,-2.48,-1.21,5.32,-3.26,8.03,-1.25,-4.33,-3.90,-2.67,-3.46
-2.43,-0.90,4.35,-1.83,-1.09,-4.15,-3.43,-4.31,5.18,-2.42,-5.31,-1.52,-2.10,4.48,-2.65,-3.89
-3.19,-2.38,6.17,-2.59,-2.91,-1.12,7.72,-2.81,7.33,-4.70,-2.35,5.02,-3.08,-0.81,4.70,-2.35
-4.79,4.09,-1.85,-2.34,4.21,-6.20,-3.13,-1.97,5.72,-2.73,-3.90,-4.66,-6.42,-4.20,-4.87,-3.41
-0.55,-2.30,2.63,-2.02,-1.89,-2.04,4.22,-3.49,-2.94,-4.31,5.61,-2.55,-2.45,4.07,-2.89,-0.66
2.94,-2.54,-3.08,-1.83,3.48,-3.32,-4.45,-6.54,3.79,-1.23,-3.79,6.31,-1.46,-0.95,-3.48,-5.42
4.91,-1.46,-0.95,-3.75,-6.04,4.84,-2.81,-1.67,-1.94,3.68,-2.59,4.52,-2.37,-3.07,-2.67,-3.16
-3.42,0.13,5.34,-3.75,6.09,-4.08,-1.40,-1.15,-2.37,-2.00,-1.76,3.05,-0.35,-3.53,-2.92,-3.17
3.84,-2.90,-3.91,7.31,-2.57,-6.89,-4.84,-3.32,3.48,-1.28,-2.04,4.32,-2.52,-3.24,-0.91,4.08
-4.06,-1.05,-0.79,3.59,-3.38,-1.69,-0.66,-3.14,-4.69,-5.07,-5.07,-4.33,-5.06,-8.57,-4.84,-3.05
6.17,-2.59,-3.89,-4.36,-5.07,-5.05,NA
>chr1:83215909-83216909
NA,-1.18,-1.70,-2.63,3.85,-1.92,-0.61,-2.40,-3.83,-4.94,-2.89,-1.32,4.51,-1.83,-3.03,5.61
-3.00,-4.18,-2.89,-1.32,3.95,-2.96,-1.23,-1.28,-3.85,7.73,-0.94,-2.40,-5.74,-2.08,-2.09,-0.99
5.70,-3.51,-2.99,-4.58,-3.09,6.00,-1.25,-0.53,-3.41,-3.91,-1.84,4.78,-2.24,4.02,0.39,-3.06
-2.99,5.75,-4.67,5.75,-3.06,-2.91,-1.12,8.17,-3.92,-2.16,7.18,-2.73,-3.90,-4.36,-4.55,-4.87
-2.76,4.76,-3.13,-1.58,3.71,-2.12,-1.98,5.03,-2.24,3.85,-0.48,-3.70,4.08,-0.95,-2.89,4.48
-1.60,2.67,-0.43,-2.14,-2.85,4.88,-3.86,5.70,-3.54,-3.04,-3.87,-3.55,6.06,-0.21,-3.70,4.08
-0.91,-3.98,-4.28,-3.97,-2.65,0.33,5.35,-3.10,-4.84,-7.53,-3.02,0.12,4.88,-4.57,-1.31,5.22
-2.23,3.02,-2.52,-2.80,-3.06,5.96,-2.05,3.18,-2.52,6.20,-2.70,-5.91,-3.02,0.39,5.06,-1.55
-2.99,3.95,-0.88,-2.61,-2.56,-1.33,-1.40,-3.90,5.80,-1.78,6.06,-2.28,-5.20,-1.52,-2.10,4.36
-2.00,3.08,-0.98,4.12,-4.79,-2.37,6.94,-1.27,-3.63,-1.98,-0.64,-1.90,4.18,-3.56,-3.04,-4.41
-3.59,7.12,-4.00,5.21,-1.95,4.60,-2.42,-1.09,7.79,-1.89,-4.51,3.64,-2.31,-3.46,-2.62,-1.39
-2.02,-3.81,-1.14,-2.50,-5.62,-4.66,-5.07,-4.69,-3.51,-1.05,-0.95,3.88,-2.47,-4.08,6.23,-3.71
-4.15,-5.60,-3.24,4.28,-1.00,2.79,-4.03,-2.83,-3.42,6.14,-1.28,-1.67,-2.38,6.19,-2.49,-3.12
-3.06,5.75,-4.67,5.32,-2.81,-1.86,-1.73,-1.03,4.15,-2.28,5.71,-4.50,5.85,-4.50,5.30,-3.06
-3.89,-4.36,-3.90,-2.43,5.56,-1.22,-2.38,-3.08,2.59,-1.93,-1.60,-3.38,-2.10,-0.43,2.70,-3.73
-2.83,-3.65,5.97,-1.97,-3.68,-6.89,-2.44,5.53,-2.05,3.67,-2.89,-0.95,3.64,-2.92,5.95,-1.78
5.95,-2.49,-3.79,-5.34,-3.48,-4.00,-0.65,-0.56,4.14,-4.03,4.14,-0.56,-1.92,-2.08,-1.73,-1.90
-1.73,-2.33,-1.16,-2.40,-3.55,-3.98,-0.76,3.42,-2.65,-3.16,-4.52,-5.17,8.17,-1.25,-5.12,-4.39
-4.31,-1.73,-1.94,3.68,-2.59,4.52,-1.98,-1.85,4.09,-6.11,-4.30,-2.87,-1.16,-2.41,-1.41,4.75
-5.47,-1.89,6.79,-2.65,-1.92,-2.37,-2.04,-1.88,3.25,-2.95,-2.98,4.32,-2.33,-1.83,-2.69,4.00
-0.72,-5.05,-3.78,-3.94,-2.65,0.27,4.77,-5.47,-1.89,6.79,-2.65,-1.92,-2.34,-1.75,-2.37,4.96
-2.45,-2.88,4.32,-2.33,-2.12,-2.51,-1.50,-1.90,-1.73,-1.90,-1.73,-1.98,-1.41,4.75,-5.47,-1.89
6.79,-2.65,-1.92,-2.37,-2.17,-1.96,2.59,-2.67,-1.30,3.52,-1.88,-1.83,-2.56,2.76,-0.61,-3.98
-4.28,-3.97,-2.65,0.59,3.82,-2.99,-1.30,3.52,-1.88,-2.01,-2.65,5.95,-3.06,-2.90,-4.35,-3.02
-3.18,0.13,4.77,-5.47,-1.89,6.79,-2.65,-1.92,-2.34,-1.75,-2.37,4.96,-2.45,-2.88,4.32,-2.33
-1.83,-2.69,4.10,-1.53,-4.37,-4.39,-6.42,-3.49,-1.71,8.17,-3.92,-1.91,6.79,-2.90,-2.29,-3.43
4.29,-1.95,5.18,-5.52,-2.33,5.02,-4.10,-2.22,-3.04,4.00,-0.72,-5.15,-3.52,-1.02,-2.15,-3.42
7.26,-3.92,-1.91,6.79,-2.65,-1.92,-2.34,-1.75,-2.69,4.00,-0.41,-4.11,3.96,-2.17,-1.83,-2.69
4.00,-0.72,-5.05,-3.42,-2.87,-0.66,-2.50,-5.62,-3.50,-2.65,2.60,-0.70,-2.10,-3.38,-1.92,-2.90
-2.76,-0.88,4.25,-1.12,-1.36,3.18,-2.04,6.15,-4.35,3.67,-2.12,-2.06,-2.16,-2.41,-1.64,2.77
-2.16,-1.61,2.78,-4.03,-2.83,-3.53,7.26,-3.91,-2.65,6.30,-2.22,-1.79,5.54,-4.24,3.82,-2.31
-3.08,-2.54,2.94,-0.61,-3.98,-3.29,-1.12,8.17,-3.91,-2.47,4.70,-0.76,-3.24,-2.66,6.23,-2.40
-3.06,6.11,-1.27,-2.88,-1.61,4.28,-2.63,-2.12,-2.68,-4.86,-3.18,-1.19,-1.61,-2.39,-2.75,5.97
-1.17,-3.68,-8.57,-4.84,-3.05,6.17,-2.38,-2.95,6.72,-3.01,6.72,-3.26,-3.28,-0.61,2.99,-2.30
-0.98,-3.72,-6.49,-3.66,-1.09,-1.21,-2.67,5.95,-3.42,-3.25,-5.34,-3.83,-2.40,-0.66,-2.15,-3.42
7.12,-3.12,4.73,-1.87,-1.89,-1.35,5.85,-2.35,-5.22,4.75,-1.41,-1.98,-1.50,-2.51,-2.12,-1.88
3.18,-2.12,5.86,-3.77,-2.94,-4.31,5.90,-1.27,-4.31,-2.48,-1.46,-2.33,-1.16,-2.87,-4.70,-8.57
-5.06,-3.94,-2.65,0.59,4.02,-2.37,6.20,-2.65,-3.91,8.17,-1.25,-4.33,-3.90,-2.34,-2.17,4.47
-4.27,5.75,-3.06,-3.12,-2.54,5.35,0.33,-1.91,-3.55,-4.71,-2.00,-2.59,4.92,-2.35,-2.01,-2.17
3.96,-4.47,-1.31,-1.15,-2.21,-1.79,2.56,-2.02,5.86,-4.81,-1.05,-0.40,3.97,-4.27,-2.37,6.83
-0.54,-3.47,6.87,-2.57,-5.21,-2.25,8.64,-2.25,-5.21,-2.00,6.67,-2.73,-3.12,-2.67,-3.90,-5.63
-4.66,-3.90,-2.73,5.72,-2.73,-3.90,-4.33,-5.06,-8.57,-4.84,-3.10,5.35,0.20,-3.60,-3.48,-4.83
-3.61,6.00,-0.21,-4.45,5.36,-2.12,6.25,-0.96,-3.68,-8.57,-5.06,-3.94,-2.65,0.33,5.35,-3.10
-3.55,-5.05,-0.72,4.64,-1.93,-1.61,3.06,-2.04,6.15,-4.27,4.47,-1.87,-1.43,2.84,-2.02,6.15
-4.55,5.82,0.27,-2.38,-4.16,-5.34,5.81,-3.01,-1.92,-3.35,-3.15,-3.53,4.54,-0.97,3.49,-1.98
-2.12,3.93,-1.55,-0.98,-3.75,-6.00,4.77,0.27,-2.65,-4.69,-5.07,-5.07,-5.07,-5.07,-4.33,-4.67
-6.11,3.92,-1.87,-1.76,3.64,-4.51,-2.13,8.64,-2.25,-6.89,-4.84,-3.10,5.35,0.20,-3.02,-6.49
-3.02,0.12,4.77,-6.54,-4.45,-3.10,5.35,0.20,-3.02,-5.91,-2.52,3.88,-0.95,-1.23,-3.46,-2.52
6.17,-2.38,-3.90,-4.33,-4.52,-5.17,7.31,-2.57,-6.89,-3.68,-1.97,5.72,-1.97,-3.68,-6.89,-2.57
7.17,-4.00,5.30,-2.85,-2.95,7.18,-3.92,-1.91,6.79,-2.90,-2.00,-4.02,-2.94,8.09,-2.25,-5.21
-2.25,7.44,-3.65,-3.20,-3.71,6.23,-5.34,-4.52,-3.16,-1.71,8.17,-5.17,-4.52,-3.94,-3.14,-0.59
-1.46,4.91,-4.95,-2.35,5.53,-2.12,5.18,-6.58,-3.29,-0.96,5.90,-4.31,-3.20,-3.53,7.26,-3.92
-2.35,5.53,-2.05,3.18,-2.44,5.68,-5.27,-2.35,5.85,-1.09,-1.27,-1.19,-3.25,-3.42,-5.05,-0.72
4.55,-1.55,-2.99,3.79,-1.71,-3.71,-2.87,-4.93,-4.82,-2.68,6.19,-2.22,-1.48,4.00,-2.37,6.20
-2.53,-5.27,5.68,-2.44,3.60,-2.40,-2.12,-2.68,-5.62,-3.50,-2.38,5.95,-1.79,5.53,-2.44,-5.21
-2.44,5.53,-1.79,5.95,-2.38,-3.19,-3.89,-2.65,4.48,-1.92,-0.98,-3.48,-4.56,6.06,-2.01,4.27
-1.84,-4.38,-3.57,-1.35,6.98,-1.18,-3.12,3.96,-2.25,-1.79,4.48,-5.47,-2.13,8.64,-2.25,-6.89
-3.68,-0.94,8.17,-4.38,-2.78,0.20,5.35,-3.10,-4.29,-5.17,8.17,-1.71,-3.19,-4.55,-4.87,-3.38
4.41,-1.71,-1.98,-5.20,-2.11,6.83,-0.54,-3.79,5.04,-3.58,-4.11,-3.08,6.88,-3.29,-3.13,-4.10
-2.31,3.91,-4.30,-2.28,-3.23,-3.54,7.44,-2.22,-5.16,-0.93,-0.79,2.60,-3.32,-4.84,-7.53,-3.02
0.20,6.25,-2.37,-5.27,5.18,-2.10,6.06,-5.34,-3.13,-0.94,7.72,-3.01,7.72,-0.94,-3.13,-6.20
4.91,-1.46,-0.59,-3.14,-3.94,-4.52,-6.20,3.63,-2.23,-2.42,5.91,-2.71,7.33,-4.70,-2.47,7.17
-3.12,4.93,-0.98,3.08,-2.04,6.57,NA
>chr1:83853523-83854523
NA,-4.24,-2.76,4.76,-3.90,-2.80,-1.96,-1.31,-2.39,-2.56,5.60,-3.05,6.86,-2.57,-5.85,-3.72
-0.95,-1.46,6.00,-3.10,4.72,-2.31,-2.84,3.00,-0.58,-2.69,2.60,-0.52,-1.14,-3.90,5.80,-2.10
5.65,-4.67,5.32,-2.66,-1.79,4.48,-5.47,-2.46,6.86,-2.90,5.74,-2.10,5.18,-6.58,-4.45,-3.05
6.19,-2.42,-2.14,-0.70,2.60,-2.76,-3.51,-4.71,-2.00,-2.71,5.60,-2.95,5.74,-2.15,4.26,-1.02
4.64,-3.53,-3.16,-1.61,-2.33,-2.41,-3.40,3.82,0.39,-3.06,-2.58,3.94,-3.12,-1.18,6.98,-1.17
-3.68,-6.89,-2.25,7.18,-2.15,-3.57,-4.87,-3.58,4.60,-3.25,3.79,-0.32,-2.27,-4.65,-4.39,-5.60
-2.95,4.57,-1.32,-1.25,-3.10,3.77,-0.82,-3.47,6.87,-2.46,-5.47,3.79,-0.89,-4.45,5.86,-2.44
3.60,-2.25,-1.15,6.94,-2.37,-5.27,5.18,-1.95,4.47,-2.40,5.37,-3.35,-2.89,-1.12,7.73,-3.47
-0.74,4.55,-1.89,-3.88,-3.57,6.24,-2.22,-1.48,4.00,-2.37,6.08,-3.05,-4.84,-8.57,-4.84,-3.10
5.93,-0.54,-3.51,5.97,-3.19,-2.13,-0.92,-2.26,2.99,-0.66,-3.02,4.08,-0.88,-2.61,-2.90,-1.71
-3.72,-3.26,7.18,-3.91,-2.49,6.83,-0.54,-3.47,6.87,-2.47,-4.70,6.09,-3.55,3.31,-2.03,-0.97
-1.89,-2.84,-2.45,-3.12,-2.68,5.31,-2.95,5.74,-2.10,5.21,-4.50,5.85,-3.62,4.93,-0.95,3.20
-3.27,-2.71,-2.21,-1.87,-1.58,3.17,-3.27,-2.71,-2.37,-1.42,-1.19,-3.25,-4.16,-5.34,6.06,-2.01
4.32,-2.63,-1.25,-1.35,-3.25,-3.42,-5.74,-2.08,-2.02,-1.27,-1.87,3.84,-1.85,4.60,-3.72,-3.20
-3.41,5.46,-4.10,-2.58,-3.03,-1.50,-1.98,-0.99,6.47,-2.54,-6.95,-5.06,-3.16,-2.94,3.87,-2.27
-1.98,5.03,-2.24,4.02,0.39,-3.41,-4.19,-2.00,-2.90,5.97,-1.35,-3.57,-4.87,-2.76,4.76,-3.90
-2.13,-0.64,-1.23,6.17,-1.94,-3.90,-5.07,-4.33,-4.52,-5.34,6.06,-1.78,5.95,-2.38,-3.90,-5.07
-5.07,-5.07,-4.36,-4.28,-4.71,-2.29,-3.03,-1.24,-2.48,-4.86,-2.80,-0.59,-1.25,6.17,-1.94,-3.90
-5.07,-5.07,-5.07,-5.07,-5.07,-5.07,-5.07,-5.07,-5.07,-4.36,-4.55,-4.94,-2.26,-1.10,-2.48,-4.31
-2.28,5.97,-3.65,-3.25,-4.83,-3.61,5.64,-0.83,-2.67,-1.41,-1.09,-3.69,-6.04,5.18,-2.10,5.80
-3.93,-2.16,-3.12,-3.81,-1.14,-2.04,-3.26,0.13,4.77,-5.22,-2.53,6.20,-2.52,3.60,-2.44,-2.27
-1.08,-2.04,-1.68,2.23,-0.64,-2.49,4.35,-2.30,-2.66,-2.28,3.79,-2.04,-2.42,4.60,-1.85,4.27
-1.50,-2.67,2.87,-1.43,-1.58,3.74,-1.55,-0.98,-3.72,-5.91,-2.54,6.83,-0.21,-3.70,3.91,-2.31
-4.10,-3.83,-5.77,-3.49,-2.73,5.97,-3.65,-3.20,-3.71,5.91,-2.95,5.31,-2.46,-2.66,-2.50,6.67
-1.89,-5.47,4.48,-1.92,-2.88,-1.66,5.06,0.39,-3.42,-3.47,-1.61,-2.10,-2.59,-2.25,4.64,-4.27
5.75,-2.85,-2.95,6.72,-3.01,7.72,-1.71,-3.16,-4.52,-5.95,6.33,-5.95,-3.13,-0.94,8.17,-3.92
-2.16,7.18,-2.28,-4.47,-3.83,-4.09,-2.16,-2.37,4.96,-2.57,-3.08,-0.53,-1.46,6.00,-3.05,6.86
-2.47,-4.70,6.33,-5.95,-4.29,-3.32,3.48,-1.28,-1.58,3.17,-3.06,-2.22,-4.10,5.02,-2.35,-4.95
4.91,-1.48,-1.67,-2.81,4.84,-6.58,-3.29,-1.97,7.18,-2.16,-3.92,7.31,-2.57,-5.21,-2.57,7.31
-3.92,-1.91,6.98,-1.66,-1.46,-5.10,-1.35,4.37,-3.45,5.19,-2.46,-2.58,-2.27,4.64,-0.41,-4.33
3.90,-1.20,-5.05,-3.55,-3.10,6.04,-1.27,-3.63,-1.98,-1.10,-1.68,-3.41,6.17,-1.15,-2.48,3.85
-1.92,-0.55,-3.41,-4.39,-2.44,7.79,-2.00,-5.27,-2.95,3.84,-2.26,-2.18,4.54,-4.42,-3.20,-3.41
5.96,-2.12,5.18,-6.58,-3.29,-1.97,5.72,-1.97,-3.13,-5.17,7.31,-2.46,-5.04,4.09,-1.85,-2.39
6.67,-2.00,-5.21,-2.00,6.98,-1.25,-0.95,-3.75,-6.00,4.48,-1.79,-2.48,4.33,-2.37,-2.16,-3.07
-2.37,5.15,-2.45,-2.36,4.63,-0.95,-1.05,-3.18,-5.01,-3.50,-2.75,4.64,-3.87,4.68,-0.95,3.76
-1.55,-1.09,-3.81,-2.04,-0.66,-2.40,-3.17,-3.06,5.30,-4.50,5.85,-3.55,3.79,-0.56,-0.65,-4.00
-3.48,-4.58,-3.08,8.09,-2.16,-3.92,8.17,-1.12,-3.29,-4.71,-2.00,-2.59,5.09,-1.29,-0.64,-1.98
-3.63,-1.27,6.17,-3.55,-2.84,-2.25,-2.34,-1.75,-2.71,3.17,-1.58,-1.97,-2.91,-3.47,-3.96,-1.64
-2.41,-1.03,4.15,-2.24,4.78,-1.84,-3.63,-3.40,7.18,-4.38,-2.78,0.20,5.42,-2.70,-3.68,-1.71
-2.72,-2.75,6.79,-1.91,-3.92,8.17,-0.94,-3.13,-6.20,4.21,-2.46,-3.50,-3.60,-5.01,-2.80,-1.16
-2.33,-1.46,-1.68,-3.38,4.12,-2.27,-1.93,4.75,-1.53,-3.63,-1.98,-1.37,-1.98,-1.09,4.51,-1.89
-4.38,-3.83,-2.77,-1.35,-1.41,-2.67,-0.88,3.95,-4.04,-2.83,-3.53,6.81,-3.01,7.72,-1.71,-3.19
-3.87,-2.88,4.94,-1.61,-2.33,-2.00,3.06,-2.04,5.68,-5.52,-2.33,5.02,-4.10,-2.29,-2.83,4.35
-3.56,-2.58,-2.98,-1.25,5.32,-3.26,7.03,-3.06,-2.88,4.17,-2.16,-2.02,5.15,-2.45,-3.02,6.13
-2.37,3.85,-0.48,-4.45,5.46,-2.87,-3.02,6.13,-2.37,3.85,-0.48,-4.33,4.59,-1.92,-2.88,-0.99
6.98,-1.35,-2.89,-3.35,5.64,-3.35,-3.15,-2.40,-0.66,-2.15,-3.31,5.96,-2.02,4.27,-1.84,-3.63
-3.00,5.61,-3.02,-1.09,6.95,-3.42,-2.83,-3.73,2.87,-1.98,-3.46,-2.62,-0.92,-1.43,5.88,-3.45
4.37,-1.35,-4.67,-0.94,3.64,-4.04,-3.06,-3.60,0.20,6.25,-2.49,-3.91,8.17,-1.71,-3.19,-4.55
-4.87,-3.58,4.60,-4.19,5.71,-2.04,3.18,-1.58,-1.28,4.46,-3.50,-2.99,-5.34,-3.83,-2.40,-0.61
-1.55,3.87,-1.07,4.26,-2.01,5.69,-2.33,-5.47,3.79,-1.23,-3.79,5.62,-2.68,-3.12,-2.16,-2.69
3.95,-1.09,-2.41,-1.52,-3.52,-5.68,-1.20,-1.15,-2.21,-1.19,4.57,-2.65,-3.50,-6.42,-4.15,-3.71
6.23,-4.08,-2.47,4.70,-0.76,-3.24,-2.52,4.22,-3.17,-3.50,-5.01,-3.18,-1.60,-1.14,3.28,-1.84
-3.12,-0.67,3.09,-1.61,-2.88,-1.27,6.94,-2.49,-3.91,7.31,-2.47,-4.95,4.21,-2.46,-3.50,-2.90
-3.06,5.46,-3.08,-0.81,4.70,-2.52,-6.95,-3.68,-0.94,7.73,-3.89,-0.68,-2.49,2.63,-1.76,-1.00
-1.58,-5.08,-1.57,-2.09,-1.41,5.80,-4.55,6.15,-2.28,4.00,-1.59,-4.37,-3.18,-3.49,4.12,-3.17
-2.92,-3.53,-0.50,4.93,-2.67,-1.77,-1.55,4.48,-2.57,-3.46,-1.23,-0.95,3.88,-2.47,-3.91,8.17
-0.94,-3.68,-8.57,-3.68,-1.17,5.86,-2.39,-1.85,4.89,-3.12,8.03,-0.94,-3.68,-7.53,-3.02,0.20
6.25,-2.54,-6.95,-4.84,-3.05,6.17,-2.52,-3.06,0.14,5.35,-2.43,-3.19,-4.28,-4.42,-1.40,-1.93
2.59,-2.84,-1.50,4.76,-3.12,-1.42,4.76,-3.12,-1.42,4.76,-3.12,-1.42,4.76,-3.12,-2.23,5.04
-4.21,-1.14,-1.66,6.00,-2.64,-2.85,5.27,-6.58,-4.30,-2.87,-0.59,-1.31,4.41,-2.04,-2.42,6.12
-2.92,3.46,-2.31,-3.12,-2.52,4.54,-4.42,-4.15,-5.60,-2.68,5.95,-1.62,4.60,-2.42,-2.04,4.23
-2.59,-2.00,-4.19,-3.43,-0.59,-2.50,-5.62,-4.28,-3.14,-0.59,-1.25,6.14,-3.42,-3.20,-3.71,6.23
-4.56,-3.42,-0.78,-0.56,4.14,-4.03,NA
>chr1:84335661-84336661
NA,-0.54,-1.05,-4.81,5.36,-2.12,6.25,-1.14,-2.91,-2.59,6.17,-2.38,-3.19,-3.89,-3.06,5.27
-5.27,-2.35,3.88,-0.95,-1.70,-2.32,-2.13,4.27,-1.10,-2.17,-3.63,-1.92,4.48,-6.00,-3.69,-0.78
-0.81,2.59,-2.92,-1.64,-3.23,3.95,0.45,-3.02,-5.91,-2.70,6.06,-1.62,4.60,-3.72,-3.43,-3.60
0.20,5.48,-3.51,-2.99,-4.83,-3.57,6.00,-2.36,3.85,-2.83,-2.00,-3.98,-2.00,5.46,-0.81,-2.89
4.07,-2.58,-3.08,-1.09,-2.41,-0.99,5.70,-3.41,-1.69,-1.14,-3.81,-2.04,-1.02,-3.72,-5.91,-2.52
5.85,-1.32,-1.25,-2.84,2.89,-2.00,-2.59,-1.73,-1.31,-2.69,-3.13,2.76,-0.66,-2.54,4.56,-1.42
-3.02,5.90,-0.96,-3.13,-5.34,5.81,-3.54,-2.29,-2.90,5.97,-1.94,-3.90,-4.33,-4.67,-6.54,3.79
-0.89,-3.70,4.08,-0.91,-3.28,-2.94,7.53,-2.62,-2.38,6.17,-3.05,-4.84,-6.89,-2.00,6.98,-1.66
-1.98,-5.74,-3.78,-4.33,-3.90,-1.73,6.25,-1.79,5.72,-3.70,-2.72,-3.17,3.87,-3.61,-4.84,-6.89
-2.57,6.86,-3.01,6.72,-3.40,-4.11,-2.44,6.80,-3.09,-4.18,-2.89,-1.26,3.95,-3.16,-1.18,6.98
-1.48,-4.33,-4.21,-3.35,-1.71,-3.72,-3.26,7.03,-4.00,5.71,-2.02,2.97,-0.54,-3.28,-2.96,5.68
-2.39,-2.26,3.84,-2.95,-6.95,-3.68,-0.96,6.41,-2.31,5.09,-2.42,4.91,-1.31,-2.83,-1.73,-1.48
6.00,-2.86,7.08,-3.75,5.32,-1.41,-2.41,-1.16,-2.87,-4.30,-6.58,5.27,-2.85,-2.55,5.61,-3.03
-1.79,4.27,-2.02,5.96,-2.55,-2.38,6.17,-2.38,-3.90,-4.33,-4.67,-6.11,4.12,-1.23,4.25,-2.95
-5.91,-3.02,0.12,5.34,-3.75,7.08,-2.81,7.72,-1.71,-3.90,-4.66,-5.62,-3.58,-3.00,-5.74,-3.42
-3.25,-1.35,-1.41,-3.06,-2.27,-1.35,-3.06,-1.86,-0.81,2.83,-1.94,-1.76,-2.83,-1.61,4.27,-2.59
3.85,-2.61,-1.21,-1.35,-3.18,-4.88,-4.22,-1.61,-2.33,-2.08,-1.73,-2.33,-1.64,-3.81,-2.02,-1.39
-2.67,-2.96,-2.50,5.86,-1.17,-3.13,-5.95,7.33,-2.86,6.00,-1.86,-1.25,-4.71,4.17,-1.23,4.25
-2.90,-4.69,7.33,-2.62,7.08,-3.75,4.37,-0.89,-4.45,5.46,-2.85,-2.64,5.68,-2.39,-1.85,4.13
-4.47,-1.31,-1.00,-1.09,5.56,-3.38,-1.87,-2.12,-2.81,5.03,-4.81,-1.31,-1.00,-2.03,3.31,-3.06
8.03,-1.25,-4.31,-2.48,-1.39,-2.62,-3.46,-1.98,2.87,-2.67,-1.50,4.27,-1.85,4.60,-3.20,-2.77
-1.22,5.56,-3.10,-4.29,-5.34,6.23,-2.43,-1.79,4.78,-2.24,4.02,0.59,-1.91,-3.83,-4.38,-1.84
4.90,-2.65,-2.91,-1.12,8.03,-4.00,5.71,-2.02,2.84,-1.98,-3.12,-2.73,6.67,-1.89,-5.52,5.27
-2.85,-2.62,8.09,-2.25,-6.89,-3.68,-1.17,6.17,-1.25,-0.95,-3.72,-6.49,-3.02,0.12,4.77,-5.47
-2.46,6.87,-3.47,-0.74,4.55,-1.66,-3.17,-2.33,-1.44,-3.16,-3.81,5.72,-1.79,5.96,-3.41,-3.20
-4.31,5.18,-2.35,-4.70,6.09,-4.50,5.71,-2.02,2.67,-0.68,-1.70,-2.75,-3.46,-1.98,2.92,-1.61
-2.88,-1.27,6.04,-3.10,-4.29,-5.95,6.33,-5.95,-4.16,-2.87,-0.66,-2.50,-4.31,-2.28,5.72,-2.73
-3.19,-3.89,-2.66,4.43,-2.69,5.64,-2.81,4.00,-0.80,-5.05,-3.55,-3.10,5.56,-0.99,-2.41,-1.52
-3.72,-7.53,-4.84,-3.10,6.04,-1.27,-2.88,-1.93,3.79,-2.50,-3.12,-1.98,2.84,-2.02,5.68,-5.52
-2.13,8.09,-2.62,-2.44,4.90,-1.79,-3.03,5.18,-2.44,-5.27,-2.70,6.29,-2.59,-3.12,-2.49,6.17
-2.59,-3.17,-1.91,0.33,5.48,-3.55,-3.15,-3.02,-1.31,-1.89,-2.84,-2.14,-2.09,2.09,-1.18,-1.79
-3.80,-3.44,-0.54,3.00,-2.67,-1.55,4.55,-0.72,-4.63,-2.54,6.86,-3.01,6.86,-2.57,-6.89,-3.68
-1.97,7.18,-2.16,-3.92,7.31,-2.47,-4.95,4.91,-1.86,-1.46,-5.10,-1.35,3.79,-5.47,-2.13,8.09
-2.75,-3.13,5.37,-2.45,6.06,-4.09,-2.47,7.31,-3.92,-2.35,5.18,-3.02,-2.23,4.72,-3.10,5.60
-2.71,-2.29,-4.10,5.45,-2.87,-4.02,-2.00,-2.90,6.79,-1.91,-4.95,4.91,-1.46,-0.59,-3.14,-4.69
-4.66,-6.42,-4.20,-4.58,-3.08,6.62,-2.28,-4.31,-3.58,-3.00,-5.31,-2.22,8.09,-2.62,-2.85,5.27
-6.04,-3.69,-1.09,-1.21,-2.67,6.79,-2.00,-5.21,-2.00,6.98,-1.25,-0.95,-3.48,-5.17,7.33,-2.81
7.72,-0.94,-3.68,-8.57,-5.06,-3.16,-1.71,7.72,-2.81,7.33,-5.17,-3.48,-1.02,-2.50,-4.80,-2.73
6.04,-1.39,-3.09,-0.95,3.64,-3.25,5.88,-1.43,-0.64,-1.75,-3.38,2.78,-2.00,-2.27,-1.21,5.80
-4.44,4.85,-1.20,-4.63,-2.42,5.53,-2.02,3.84,-1.92,-0.98,-3.48,-5.17,6.33,-3.69,-0.54,5.93
-2.43,-3.90,-4.36,-3.89,-2.59,6.29,-2.28,-4.52,-0.72,4.64,-2.32,-3.08,-1.98,2.59,-2.56,-1.85
-1.94,3.20,-0.78,3.66,-1.30,-2.67,2.87,-1.98,-3.46,-2.43,-0.83,4.30,-2.36,4.19,-2.12,-1.85
-2.37,4.32,-2.02,5.53,-2.42,-5.16,-1.20,-1.00,-1.76,2.58,-2.16,-1.61,2.78,-4.03,-3.79,-5.60
-2.95,4.57,-1.09,-0.97,-1.89,-2.84,-2.45,-3.07,-2.32,4.60,-0.94,-2.46,-2.12,-1.88,3.17,-2.71
-1.85,-2.09,2.06,-1.75,-1.36,-3.45,-2.04,4.59,-4.94,-0.80,-2.02,4.35,-0.94,-2.98,-2.29,-3.98
-2.00,6.61,-1.09,-0.97,-1.96,-2.92,-4.46,-3.38,0.14,5.48,-3.41,-1.87,-2.13,-2.94,-0.67,2.94
-2.54,-3.07,-2.16,-2.69,4.10,-1.65,-3.09,-0.81,4.70,-2.35,-5.27,5.68,-2.02,2.67,-0.68,-1.92
-2.51,-1.16,-2.40,-3.55,-4.42,-1.59,-2.25,-2.12,3.75,-4.30,-1.36,-2.02,-0.99,-1.90,4.38,-3.12
-1.09,6.98,-1.94,-3.90,-4.33,-4.52,-5.34,6.06,-1.78,5.95,-2.38,-3.16,-5.06,-6.89,-2.00,6.67
-2.73,-3.12,-1.98,2.59,-2.56,-1.83,-2.17,4.47,-3.95,4.00,-0.95,-2.69,2.77,-1.43,-1.58,3.74
-1.73,-0.80,-4.71,3.96,-2.17,-1.83,-2.37,4.32,-2.02,5.53,-2.42,-5.16,-1.20,-1.00,-1.76,2.58
-2.54,-3.08,-1.98,2.87,-3.73,-2.57,-3.50,5.56,-1.09,-0.97,-1.89,-2.84,-2.45,-3.07,-2.32,4.60
-0.94,-2.46,-2.04,-2.38,-1.64,2.59,-3.13,-2.69,-1.61,-0.93,-3.46,-5.15,-0.80,3.64,-4.04,-2.57
-3.51,5.48,0.14,-3.38,-4.46,-2.89,-1.32,3.95,-3.25,-2.71,-2.21,-1.87,-1.58,3.74,-1.50,-1.06
-3.03,-2.29,-3.98,-2.52,4.74,-0.82,2.77,-0.45,-2.84,4.08,-0.83,-2.48,-2.87,-2.27,4.60,-1.09
-2.09,-1.57,-4.84,-0.61,4.33,-1.24,2.99,-1.80,-1.92,3.64,-4.27,-2.77,4.25,-1.00,2.79,-3.38
-2.41,-1.93,-0.81,2.77,-2.54,-3.07,-2.16,-2.56,2.41,-1.85,-2.17,-2.37,-1.08,-2.27,-2.42,5.96
-3.66,-1.68,-1.10,-1.75,-3.40,3.95,-1.03,-1.73,-1.93,-4.31,-3.67,-3.60,0.13,4.88,-4.94,-1.36
-2.09,-0.99,5.56,-2.43,-3.90,-5.07,-5.07,-5.07,-5.07,-5.07,-5.07,-5.07,-5.07,-5.07,-4.33,-3.78
-5.05,-1.20,4.85,-4.44,4.85,-1.20,-4.63,-2.42,5.69,-2.07,2.75,-1.90,-1.16,-3.68,-2.52,4.63
-1.23,4.68,-4.27,5.65,-2.12,5.96,-2.87,-3.72,-1.71,-3.35,-3.15,-3.53,4.54,-0.97,3.49,-2.37
-3.08,-1.83,3.48,-3.32,-4.45,-6.58,5.18,-2.10,6.06,-5.34,-4.16,-2.38,0.33,5.35,-2.43,-3.16
-4.52,-5.95,6.09,-4.50,5.71,-2.22,NA
>chr1:84980309-84981309
NA,6.33,-2.65,-3.91,8.17,-1.25,-4.47,-3.50,-3.02,3.36,-3.06,-2.04,-3.55,-2.13,-1.87,-3.41
6.17,-1.27,-2.88,-1.66,4.55,-0.86,-5.10,-1.46,-1.86,6.31,-4.21,-2.16,-2.77,-3.41,5.70,-1.22
-2.89,-4.94,-3.79,-2.49,6.17,-2.59,-2.91,-2.15,7.18,-2.25,-5.21,-2.25,7.18,-2.28,-4.31,-3.58
-3.00,-5.74,-3.55,-3.05,6.17,-2.52,-3.08,-0.55,-2.30,2.63,-1.76,-0.93,-2.07,-2.48,2.93,-1.88
-1.75,-1.58,3.18,-2.00,4.78,-1.50,-2.67,3.00,-0.58,-2.69,2.77,-1.98,-3.08,-2.32,4.64,-0.41
-4.11,3.96,-2.17,-1.83,-2.37,4.32,-2.02,5.53,-2.42,-5.16,-1.20,-1.00,-1.76,2.58,-2.16,-1.61
2.78,-4.03,-3.79,-5.60,-2.95,4.57,-1.09,-0.97,-1.89,-2.84,-2.04,-2.17,-1.15,4.25,-0.85,-1.67
-1.94,-2.71,2.93,-1.88,-1.67,-1.65,3.53,-0.23,-3.08,-5.15,-0.80,3.64,-4.04,-2.57,-3.51,5.70
-0.83,-2.98,-2.41,-3.71,-1.65,4.66,-1.55,-2.67,3.00,-0.54,-3.98,-3.51,-2.54,5.56,-0.99,-1.73
-1.88,-2.94,-0.67,2.94,-2.54,-3.07,-2.16,-2.56,2.59,-1.64,-2.42,-1.50,5.51,-2.36,-2.87,5.75
-4.35,4.00,-0.95,-3.02,3.95,0.59,-2.65,-3.97,-4.28,-4.71,-1.93,-2.73,4.33,-2.63,-1.86,-1.66
-0.99,-1.43,4.91,-4.95,-2.16,7.18,-2.73,-3.90,-4.33,-4.52,-5.34,6.06,-1.78,5.95,-2.38,-3.90
-4.33,-5.06,-6.89,-2.25,8.09,-3.08,-3.63,-1.83,2.93,-0.81,-0.65,-4.00,-3.06,-3.73,2.70,-0.68
-1.86,-2.84,-2.12,-1.88,3.18,-1.61,4.83,-2.24,4.19,-2.12,-1.85,-2.37,4.32,-2.02,5.53,-2.42
-5.31,-2.08,-2.09,-1.09,4.60,-2.27,-2.58,-2.30,4.54,-4.42,-2.94,-3.50,5.56,-1.09,-0.97,-1.89
-2.84,-2.45,-3.07,-2.32,4.60,-0.94,-2.46,-2.12,-1.88,3.17,-2.97,-1.19,-2.33,-2.51,-1.52,-3.52
-5.22,-0.73,4.15,-2.50,-2.38,-3.44,5.48,0.14,-3.41,-4.19,-1.93,-2.92,2.41,-1.76,-0.97,-1.89
-2.84,-2.12,-1.88,3.74,-1.50,-1.06,-2.51,-2.45,-3.07,-2.37,3.49,-0.70,3.55,-1.30,-2.99,3.95
-0.83,-2.43,-3.46,-1.83,4.46,-3.38,-1.87,-2.19,-2.83,-1.41,3.66,-0.78,3.21,-1.81,-2.24,4.54
-3.13,-1.58,3.55,-0.73,2.79,-3.38,-2.41,-1.93,-0.81,2.77,-2.54,-3.07,-2.16,-2.56,2.41,-2.02
-1.89,-2.04,4.32,-2.88,-2.46,3.58,-2.40,4.83,-2.94,-2.69,-1.31,-1.95,-1.84,-1.93,-3.58,-1.98
-0.92,-1.87,3.85,-2.63,-1.86,-1.73,-0.99,5.56,-2.43,-3.90,-5.07,-5.07,-5.07,-5.07,-4.66,-5.62
-2.50,-0.66,-3.14,-4.69,-5.07,-5.07,-5.07,-4.33,-5.06,-6.95,-2.70,6.29,-2.52,-3.08,-0.55,-1.83
4.90,0.39,-3.02,-5.85,-2.25,7.18,-2.73,-3.16,-4.52,-5.95,6.33,-3.69,-0.82,3.85,-2.28,5.68
-6.58,-4.67,-3.16,-2.73,7.18,-2.16,-4.70,6.09,-4.50,5.21,-2.12,5.96,-2.55,-2.38,6.17,-3.05
-4.84,-6.89,-2.25,7.18,-2.73,-3.19,-4.55,-5.34,-4.20,-6.42,-3.49,-1.94,5.86,-2.73,-3.12,-2.33
-2.59,4.55,-3.12,-1.09,7.79,-2.00,-6.89,-4.84,-3.61,4.28,-1.23,4.93,-2.98,5.70,-2.52,-0.66
3.09,-1.50,-2.99,3.82,0.45,-2.82,-5.15,-0.52,6.83,-2.37,-5.22,4.77,0.12,-3.04,-5.56,3.92
-1.87,-1.89,-2.29,3.31,-3.55,5.85,-3.62,4.89,-1.85,-2.34,5.31,-3.05,6.86,-2.57,-5.21,-2.57
7.31,-3.92,-2.47,6.86,-3.05,6.00,-1.86,-1.98,-5.31,-2.54,7.31,-3.92,-2.16,8.09,-3.08,-4.11
-2.44,7.79,-2.00,-5.85,-3.72,-1.02,-2.15,-3.42,6.81,-3.89,-1.14,-1.66,6.98,-1.91,-3.92,7.31
-2.46,-5.47,4.77,0.13,-3.60,-3.06,-4.04,3.79,-1.71,-3.09,-0.95,3.64,-3.55,7.08,-2.62,7.08
-4.50,5.21,-2.10,5.80,-3.93,-0.68,-2.02,4.35,-1.32,-2.61,-3.63,-1.92,4.59,-4.94,-2.28,-3.58
-4.86,-2.32,0.59,3.82,-4.04,-2.83,-3.42,5.95,-2.90,-2.00,-4.19,-3.41,0.07,5.34,-3.26,7.17
-2.47,-4.95,4.91,-1.43,-0.78,-2.51,-2.45,-3.12,-2.73,6.67,-1.91,-4.70,6.33,-4.70,-2.16,8.64
-2.16,-4.09,6.06,-1.78,6.06,-2.53,-4.27,3.64,-1.76,-1.87,4.73,-2.98,5.95,-2.01,3.84,-1.87
-0.92,-2.26,-4.94,-4.55,-4.36,-3.90,-2.65,2.60,-0.79,-1.14,-4.18,6.31,-1.86,-1.14,-4.11,7.33
-2.62,8.32,-2.81,7.72,-0.94,-3.13,-5.34,6.23,-3.71,-4.15,-5.66,-2.80,-0.66,-2.15,-3.54,5.97
-2.28,-5.12,-4.15,-3.72,4.94,-2.42,-1.09,7.79,-1.89,-5.52,5.68,-2.44,3.18,-1.88,4.60,-3.72
-3.20,-3.65,6.23,-3.54,-2.33,-2.12,-2.81,5.32,-4.35,4.00,-0.95,-3.09,-1.39,6.04,-2.43,-3.16
-4.67,-5.58,3.64,-1.76,-2.04,3.96,-3.61,-3.55,-5.05,-0.80,3.85,-2.28,5.68,-6.04,-3.75,-0.95
-1.25,6.14,-3.42,-3.25,-5.34,-4.55,-3.19,-2.73,7.18,-2.25,-5.21,-2.57,7.31,-3.91,-2.65,6.06
-1.79,5.96,-3.31,-2.15,-0.66,-2.87,-4.16,-5.95,6.09,-3.55,3.79,-0.56,-1.05,-3.18,-5.66,-4.15
-4.31,5.18,-2.33,-5.52,5.68,-2.44,3.18,-2.05,6.25,-1.73,-3.19,-4.55,-4.87,-2.44,7.79,-2.00
-6.89,-3.68,-1.97,5.97,-3.71,-3.70,-1.61,-2.33,-1.84,-1.93,-2.83,-1.61,4.27,-2.01,5.74,-2.71
7.33,-5.95,-4.16,-2.38,0.53,4.50,-2.96,-1.25,-1.35,-3.25,-4.16,-5.17,7.31,-2.54,-5.31,-3.00
-3.58,-5.62,-3.49,-2.73,7.18,-2.25,-6.89,-5.06,-3.16,-2.43,5.93,-0.54,-3.51,5.97,-2.42,-2.23
3.63,-4.95,-2.16,7.18,-2.73,-3.19,-3.89,-2.59,6.29,-2.70,-5.27,-2.00,7.79,-1.18,-2.84,3.00
-0.58,-2.41,4.63,-3.72,-2.94,-3.77,5.96,-2.38,-2.64,5.80,-2.75,-2.72,-1.71,-4.42,-4.28,-3.19
-2.38,5.95,-2.36,3.68,-1.90,-0.92,-2.67,-2.87,-2.32,4.52,-2.02,5.53,-2.42,-4.63,-0.72,4.55
-1.89,-3.91,-3.79,-1.23,-0.81,2.83,-2.49,-1.01,-5.10,-0.86,4.39,-1.79,-1.06,-2.73,-1.41,-1.09
-3.66,-7.53,-5.06,-3.16,-2.73,5.97,-3.65,-3.25,-5.34,-4.55,-3.19,-2.38,6.17,-2.40,-2.36,4.63
-0.79,-0.93,-5.58,-2.40,-1.97,5.72,-1.97,-2.40,-5.58,-1.07,-1.66,-3.70,-3.59,7.26,-5.17,-4.52
-3.16,-2.73,6.62,-2.62,-2.85,5.30,-4.00,8.03,-0.94,-2.40,-5.05,-0.52,6.06,-3.55,-3.16,-1.67
-0.96,-3.67,-2.02,-1.39,-2.46,-2.66,3.84,-2.77,-4.79,4.09,-2.75,-3.50,-4.96,-2.73,5.35,0.33
-2.38,-3.42,-5.74,-1.98,-1.71,5.27,-1.31,-1.07,-3.81,-2.02,-1.39,-2.67,-3.80,-3.02,-3.18,0.39
5.15,-2.27,-2.87,-2.67,-1.39,-1.68,-3.66,5.86,-2.52,3.58,-2.46,-2.36,5.46,-0.81,-2.52,5.70
-3.12,4.37,-1.20,-4.63,-2.22,8.64,-2.13,-5.52,5.18,-2.10,5.80,-3.90,-1.28,-1.66,-3.70,-3.71
6.23,-3.54,-2.15,-1.02,-3.72,-5.85,-2.57,6.87,-3.85,-1.28,-1.23,-2.97,3.36,-3.02,-3.50,-4.96
-2.73,5.93,-0.54,-3.47,6.87,-2.57,-5.85,-3.66,-1.09,-1.25,-2.63,4.96,-2.44,-2.64,6.00,-1.23
-0.64,-2.13,-3.79,5.18,-2.35,-3.92,7.31,-2.57,-5.85,-3.02,0.39,5.15,-2.27,-2.58,-2.30,4.35
-3.56,-3.04,-4.41,-3.59,7.26,-5.17,-4.52,-4.33,-5.07,-3.90,-1.94,6.98,-2.44,-4.87,-4.55,-4.36
-4.69,-3.14,-0.66,-2.15,-3.42,6.31,NA
>chr1:89814490-89815490
NA,-0.36,4.64,-2.27,-2.49,-2.31,3.46,-1.58,-1.43,2.77,-2.16,-1.85,4.64,-3.95,3.82,-2.31
-3.12,-2.50,4.47,-2.37,-1.19,-1.28,-3.85,7.73,-1.71,-3.49,-5.77,-3.50,-2.75,4.13,-4.47,-1.05
-0.65,2.83,-2.30,-1.09,-3.81,-2.04,-0.59,-3.08,-2.99,5.75,-4.35,4.14,-0.56,-0.65,-3.81,-3.47
-1.44,-2.33,-3.17,-1.93,4.41,-1.33,-1.73,-2.83,-1.93,3.79,-2.28,-2.66,-2.50,5.82,-3.42,-3.44
-4.31,-2.19,-2.21,-3.81,-1.09,-2.30,2.82,-1.43,-1.87,3.96,-4.47,-1.05,-0.40,4.23,-4.30,-2.28
-3.12,-3.81,-1.14,-2.04,-3.67,-0.79,-1.26,-1.99,2.75,-2.15,4.81,-2.44,-1.78,2.93,-0.65,-1.05
-4.06,4.08,-0.91,-3.98,-3.55,-2.40,-0.61,-1.55,3.74,-1.58,-1.97,-2.91,-3.15,-3.55,5.48,0.14
-3.06,-2.99,5.27,-5.27,-2.37,6.25,0.14,-3.38,-4.46,-2.92,-1.93,-0.95,3.59,-3.50,-2.99,-4.87
-3.41,-0.59,-2.04,-3.26,0.39,5.15,-2.27,-3.42,-3.60,-5.77,-3.49,-1.94,6.17,-1.28,-1.73,-3.58
-1.98,-1.10,-1.68,-3.38,3.59,-0.70,-2.10,-3.64,-2.12,-2.83,3.85,-2.62,3.67,-2.89,-0.58,3.00
-2.67,-1.50,3.09,-0.61,-3.98,-3.51,-3.05,3.96,-2.04,-1.43,2.92,-1.50,-2.67,2.87,-1.98,-3.46
-2.62,-1.65,-1.98,-1.09,3.95,-2.69,-1.75,-2.34,-2.25,-3.16,-3.76,-0.35,3.33,-1.15,-2.21,-1.64
2.84,-1.98,4.36,-1.55,-1.76,-2.83,-1.66,5.06,0.39,-3.42,-3.16,-2.67,-3.07,-2.37,3.49,-0.73
2.79,-2.96,-1.50,4.28,-2.42,-1.67,5.38,-1.97,-4.75,-3.67,-4.00,-0.79,-1.61,-2.39,-2.69,4.55
-4.42,-4.15,-6.42,-3.50,-2.43,5.56,-0.83,-2.98,-2.29,-4.71,-4.28,-3.19,-1.94,5.97,-2.67,-0.96
-2.33,-3.92,-2.17,-0.77,3.87,-0.66,-2.09,-3.17,-1.61,2.92,-1.98,-4.10,-3.83,-5.77,-4.66,-5.07
-3.90,-2.94,3.87,-2.66,-2.59,-2.10,-1.35,-2.67,-0.94,4.60,-2.27,-3.42,-2.82,-3.42,4.54,-1.00
3.08,-1.61,4.83,-2.34,3.98,-1.44,-2.17,-1.92,-2.46,4.50,-4.94,-2.65,6.20,-2.11,2.56,-1.70
-0.93,-2.40,-4.65,-3.67,-3.60,0.45,3.95,-3.23,-2.46,-3.87,-3.81,5.86,-2.37,4.00,-1.59,-2.88
-1.61,4.78,-2.40,3.98,-1.85,4.15,-0.83,-2.43,-2.60,-1.21,3.77,-0.56,-3.49,5.97,-3.19,-2.80
-2.33,-1.61,-3.70,-3.71,7.44,-2.16,-3.92,8.17,-1.12,-3.57,-4.94,-2.92,-1.96,-1.31,-3.02,-4.21
-4.88,-2.32,0.27,5.34,-3.75,7.08,-2.62,8.32,-2.71,5.74,-2.10,5.65,-4.67,5.65,-2.10,5.80
-3.90,-1.28,-1.19,-2.48,4.50,-4.95,-2.16,8.64,-2.22,-5.16,-1.07,-1.23,-2.63,4.33,-2.67,-2.27
-1.27,-2.56,-2.67,-0.78,-1.29,5.27,-1.29,-0.99,-2.33,-1.09,-2.98,-2.93,4.17,-2.16,-1.96,5.15
0.39,-3.02,-7.53,-4.70,-2.38,0.27,4.77,-6.54,-3.29,-0.96,5.90,-3.03,-1.83,4.51,-1.32,-2.38
-3.36,3.94,-2.66,-3.89,-3.19,-2.43,5.35,0.20,-2.78,-5.17,6.33,-5.17,-3.48,-1.02,-2.50,-4.80
-3.24,3.87,-2.66,-2.46,-1.65,-1.98,-1.41,5.32,-3.75,5.85,-3.62,4.89,-1.85,-2.39,5.68,-2.64
-2.85,5.30,-4.00,7.03,-3.06,-2.95,3.25,-1.99,-1.26,-1.19,-3.51,-3.97,-4.55,-5.34,-3.25,-3.65
5.97,-2.73,-3.16,-4.67,-5.58,3.97,-0.56,-0.65,-4.00,-3.43,-3.71,6.23,-4.56,-3.48,-1.52,-2.33
-1.46,-2.48,-4.80,-2.68,6.19,-2.38,-2.12,-2.21,-3.81,-1.07,-1.25,6.14,-3.48,-3.38,-2.25,-2.38
-1.50,4.75,-2.47,-3.91,7.18,-3.40,-4.58,-4.20,-6.42,-3.49,-1.71,8.17,-3.92,-1.91,6.98,-1.25
-0.53,-3.41,-4.87,-3.25,-3.65,5.97,-2.73,-3.16,-5.06,-6.89,-2.25,8.64,-2.16,-3.92,8.17,-0.94
-2.40,-5.74,-1.52,-2.10,4.48,-2.65,-3.89,-3.19,-2.38,6.17,-2.38,-2.95,7.18,-5.17,-3.13,-0.94
8.17,-3.92,-1.91,6.67,-2.39,-1.85,4.09,-5.56,-3.04,0.39,5.06,-1.83,-2.44,4.63,-2.41,-0.81
4.70,-2.52,-6.95,-3.68,-0.96,6.25,-2.12,5.18,-6.58,-3.29,-0.94,7.72,-3.01,6.86,-2.57,-5.85
-3.02,0.12,5.34,-3.26,8.03,-1.71,-3.19,-3.89,-3.06,5.27,-6.58,-4.67,-3.94,-3.14,-0.66,-2.15
-3.31,6.95,-0.99,-2.88,-1.92,4.48,-5.47,-2.33,5.53,-2.02,3.84,-1.92,-0.98,-3.72,-7.53,-4.84
-3.10,5.93,-0.52,-5.05,-2.40,-1.97,5.72,-2.73,-3.90,-5.07,-4.33,-4.52,-5.17,7.31,-2.47,-3.92
7.31,-2.54,-5.16,-1.07,-1.23,-2.83,2.59,-1.64,-2.21,-1.31,2.00,-1.65,-1.67,-1.84,2.06,-1.75
-2.08,-1.44,-2.77,2.77,-1.98,-3.46,-2.43,-0.83,4.15,-1.85,4.48,-3.10,-1.64,-2.73,4.32,-2.02
5.53,-2.42,-5.16,-1.20,-1.00,-1.76,2.58,-2.16,-1.61,2.78,-4.03,-3.79,-5.60,-2.95,4.57,-1.09
-0.97,-1.89,-2.84,-2.04,-2.38,-1.50,4.46,-3.53,-3.87,-2.46,-2.90,2.50,-1.96,-1.81,-1.84,2.09
-1.61,-1.87,-4.65,-1.35,4.37,-3.26,7.12,-3.59,-4.41,-2.87,-3.71,-1.65,4.10,-2.96,-1.19,-2.33
-2.20,-2.08,-5.31,-2.22,7.44,-3.54,-2.33,-2.13,-2.94,-0.95,4.08,-4.06,-1.19,-1.23,-2.83,2.59
-1.98,-3.12,-2.73,5.68,-2.64,-2.45,4.43,-2.34,3.41,-1.91,-2.04,-1.42,-1.19,-2.77,-3.55,-4.42
-1.16,-1.90,2.93,-2.71,-1.94,-1.66,-1.27,-1.50,3.93,-2.11,-2.39,5.86,-1.94,-3.90,-5.07,-5.07
-5.07,-4.33,-4.52,-5.95,6.09,-3.75,5.34,0.27,-2.65,-4.69,-5.07,-4.33,-5.06,-6.89,-2.00,6.67
-2.73,-2.27,-1.39,2.00,-1.65,-1.67,-1.88,4.19,-2.29,3.29,-0.58,-2.69,2.77,-1.43,-1.58,3.17
-2.71,-1.83,-1.88,3.01,-2.97,-1.64,-2.73,4.32,-2.59,4.06,-1.31,-3.17,-2.40,-0.93,-1.76,2.58
-2.54,-3.08,-1.98,2.87,-3.08,-2.38,-1.32,3.95,-2.96,-1.19,-2.27,-2.84,-2.45,-3.07,-2.32,4.60
-0.94,-2.46,-2.12,-1.88,3.17,-2.97,-1.19,-2.33,-2.51,-1.52,-3.75,-5.04,3.64,-1.76,-1.87,4.47
-4.16,5.82,0.07,-3.41,-3.88,-1.40,-1.98,2.41,-2.83,-1.19,-2.33,-2.64,-4.01,-1.92,3.28,-0.71
-1.71,-2.80,-3.80,-2.82,-3.42,4.54,-0.97,3.55,-1.30,-2.99,3.95,-0.83,-2.48,-2.87,-2.27,4.60
-1.09,-2.09,-1.25,-4.21,5.04,-2.31,-3.13,2.90,-1.58,-1.43,2.87,-2.67,-1.30,3.55,-0.73,2.79
-3.38,-2.41,-1.93,-0.81,2.77,-2.54,-3.07,-2.16,-2.56,2.41,-1.98,-1.25,-3.10,3.92,-1.48,-2.48
3.85,-1.87,-1.21,-2.19,-2.13,4.27,-1.19,-1.67,-1.93,-3.58,-2.64,-1.93,-0.56,3.79,-3.55,6.09
-3.69,-0.54,6.06,-3.41,-1.69,-0.66,-3.14,-3.94,-4.52,-5.17,8.17,-1.71,-3.90,-5.07,-4.33,-3.78
-5.58,-1.07,-1.66,-3.47,-3.96,-1.07,-1.31,5.09,-2.59,-2.29,-3.54,5.55,-3.51,-0.82,3.77,-3.02
-0.95,3.82,-4.51,-2.46,6.86,-2.90,5.74,-2.04,3.18,-2.44,5.71,-4.50,7.08,-2.81,6.72,-3.26
-3.28,-0.61,3.09,-1.78,-3.03,5.62,-3.48,-3.70,-1.67,-0.96,-3.58,-2.92,-2.75,4.89,-2.98,6.12
-3.19,-2.77,-1.32,4.35,-1.79,-0.92,-2.26,-4.94,-3.57,-2.15,5.97,-3.29,-2.80,-2.52,3.06,-1.61
3.98,-2.52,6.13,-3.57,-4.36,-3.38,3.55,-2.12,-3.13,2.79,-0.76,3.04,-2.35,3.98,-1.42,-1.36
3.74,-1.50,-1.21,-2.67,-2.96,-2.32,NA
>chr1:97711934-97712934
NA,-2.01,3.96,-2.95,-1.30,3.71,-2.12,-1.93,5.15,0.53,-1.91,-3.83,-5.34,-3.25,-3.42,6.14
-1.25,-1.07,-3.81,-2.21,-2.12,-2.38,5.96,-3.81,-3.16,-1.61,-2.33,-2.08,-1.65,-2.62,-3.46,-1.98
2.59,-2.83,-1.25,-1.35,-3.25,-3.42,-5.74,-1.52,-2.02,4.35,-0.94,-2.98,-2.00,-2.90,2.91,-0.59
-2.94,-1.67,-1.33,5.09,-2.37,-1.21,-0.96,-3.81,-3.16,-2.67,-4.09,-3.83,-4.96,-2.73,5.56,-0.83
-2.67,-1.41,-0.96,-3.67,-3.12,-2.28,-4.71,4.17,-0.95,3.20,-2.97,-1.00,-2.33,-4.65,-3.44,-3.41
5.62,-4.31,-3.43,-3.60,0.39,5.06,-1.89,-3.88,-2.91,6.61,-1.35,-1.98,-3.01,-2.62,-1.39,-1.68
-3.41,5.48,0.33,-2.32,-4.86,-3.58,-2.16,-3.89,6.81,-3.53,-2.83,-3.73,2.59,-1.93,-1.60,-3.04
4.35,-2.83,-2.12,-3.55,-1.71,-1.94,2.63,-1.85,-2.06,-1.97,-2.67,-2.73,5.86,-1.94,-3.90,-4.33
-5.06,-6.89,-2.00,6.79,-2.67,-1.19,-1.28,-4.08,6.33,-5.95,-4.16,-2.38,0.33,5.35,-2.54,-3.79
-4.38,-1.84,4.78,-1.98,2.84,-1.43,-1.58,3.74,-1.50,-0.92,-2.26,-4.94,-3.79,-2.76,4.57,-1.09
-1.27,-1.37,-3.46,-2.52,5.96,-3.81,-3.87,-2.46,-3.23,4.08,-1.03,-2.41,-1.16,-3.14,-4.69,-4.33
-5.06,-8.57,-4.70,-2.38,0.53,4.90,-2.02,-0.68,-4.11,7.33,-2.86,4.72,-2.23,-3.02,5.18,-2.33
-5.47,4.77,0.07,-3.06,-2.52,6.17,-3.05,-3.55,-5.05,-1.20,4.37,-3.75,6.09,-5.95,-3.13,-0.94
7.72,-3.01,7.72,-1.71,-3.19,-3.89,-2.66,4.43,-2.69,5.64,-3.13,-2.75,7.53,-2.62,-2.44,5.15
-1.98,-2.27,3.87,-2.94,-3.19,-4.55,-4.87,-2.44,6.98,-1.48,-5.12,-4.15,-4.42,4.54,-2.52,-3.12
-2.45,-2.51,-1.50,-1.98,-1.09,3.95,-3.04,-1.93,-3.98,-2.00,6.61,-1.09,-1.27,-1.19,-3.25,-4.30
-5.58,3.82,-0.95,-2.52,5.49,-2.80,5.74,-2.01,4.27,-1.50,-2.96,2.79,-0.98,4.12,-5.04,-2.33
5.53,-2.12,5.21,-4.19,4.60,-2.31,-3.12,3.54,-2.62,3.85,-2.69,-2.39,-1.33,-1.31,-4.81,5.46
-2.87,-2.88,4.32,-2.33,-2.12,-2.61,-1.63,4.69,-2.04,4.70,-2.59,-2.01,-1.88,3.17,-2.97,-1.25
-1.35,-3.51,-3.97,-3.89,-2.65,5.15,-2.37,-3.07,-2.33,-2.59,4.35,-3.04,-1.79,-2.41,-2.17,-1.85
2.58,-2.50,-2.87,-2.67,-1.65,-1.92,-1.19,4.27,-0.90,3.59,-2.31,-2.58,-2.30,4.35,-2.54,-0.81
4.70,-2.47,-4.69,6.33,-3.69,-0.54,6.83,-2.54,-6.95,-4.70,-2.87,-0.59,-1.46,6.00,-2.86,7.08
-3.55,3.46,-1.76,-1.87,3.92,-6.11,-4.67,-3.16,-1.73,5.90,-4.31,-4.15,-6.42,-4.66,-3.90,-2.73
5.72,-2.73,-3.16,-4.67,-6.11,4.12,-1.20,4.12,-5.04,-2.13,7.18,-2.73,-3.90,-5.07,-4.33,-4.52
-5.95,6.33,-4.69,-2.49,6.94,-1.39,-3.71,-2.12,-2.59,4.23,-2.04,-2.42,5.91,-2.90,6.81,-3.42
-2.15,-1.02,-3.48,-4.38,8.17,-1.12,-2.91,-2.65,4.96,-2.73,-1.93,-4.71,-3.29,-2.15,5.72,-1.97
-3.68,-8.57,-3.68,-1.97,5.72,-2.15,-2.91,-2.59,6.17,-2.38,-3.16,-4.52,-5.95,6.33,-3.69,-0.54
6.06,-3.51,-2.94,-4.31,5.62,-3.48,-3.69,-3.02,-1.61,-0.79,-4.00,-3.48,-4.87,-3.38,0.14,5.35
-2.73,-4.96,-3.60,-3.50,-2.46,4.21,-6.20,-3.13,-0.94,8.17,-3.91,-2.65,6.29,-2.38,-2.62,8.09
-2.16,-3.92,8.17,-1.71,-3.90,-4.33,-4.52,-5.17,7.31,-2.47,-4.70,6.33,-5.17,-3.42,-1.09,-1.21
-2.48,4.50,-6.20,-4.52,-3.16,-2.73,7.18,-2.16,-4.95,4.21,-2.34,-2.26,3.84,-2.95,-5.32,-2.70
6.29,-2.38,-2.62,8.09,-2.25,-5.21,-2.57,7.31,-3.92,-2.16,8.64,-2.16,-3.92,8.17,-0.94,-3.68
-6.89,-2.25,8.64,-2.16,-3.92,8.17,-0.94,-3.13,-5.95,6.33,-4.69,-2.90,3.84,-2.26,-2.34,4.21
-6.20,-3.13,-0.96,5.90,-3.03,-1.58,3.52,-1.58,-1.28,4.75,-2.47,-3.91,8.17,-1.71,-3.90,-4.33
-4.52,-5.95,6.33,-5.95,-4.16,-2.87,-1.16,-2.41,-1.09,3.95,-3.25,-2.71,-2.37,-1.08,-2.27,-2.44
3.96,-3.12,-1.18,6.98,-1.48,-4.31,-2.48,-1.46,-2.33,-1.52,-3.52,-5.83,-1.52,-2.10,3.84,-1.85
4.60,-3.20,-2.13,-1.10,-2.48,-4.31,-1.25,7.72,-2.90,5.74,-2.10,5.65,-4.67,5.32,-2.85,-2.27
-1.27,-2.69,-2.94,4.33,-2.63,-1.70,-1.19,3.76,-0.70,3.49,-2.37,-3.07,-2.67,-3.90,-4.88,-2.80
-0.59,-1.31,5.27,-1.29,-0.99,-2.02,-1.57,-5.10,-1.35,4.37,-3.26,8.03,-1.25,-5.12,-4.20,-4.87
-3.41,-0.59,-2.50,-4.86,-2.80,-0.59,-1.31,4.41,-1.93,-2.83,-1.76,-1.47,4.39,-0.41,-4.33,4.88
0.27,-2.65,-4.28,-6.42,-4.15,-4.31,5.18,-2.35,-4.70,6.33,-4.70,-1.91,6.79,-2.67,-1.19,-1.07
-5.58,-3.78,-4.33,-3.90,-1.71,7.73,-3.47,-0.54,5.93,-2.54,-3.12,-2.65,4.48,-1.92,-1.09,-3.96
-3.47,-3.02,-1.33,-1.40,-3.85,6.81,-3.42,-2.15,-0.59,-3.41,-4.39,-2.76,4.06,-2.36,6.00,-3.57
-4.36,-3.38,4.41,-1.31,-0.95,-3.48,-4.38,7.31,-2.47,-4.70,6.09,-3.75,4.37,-1.35,-4.65,-1.31
-0.52,2.70,-3.73,-3.79,-6.42,-4.66,-4.69,-2.65,0.27,5.34,-3.26,7.17,-2.47,-4.70,7.33,-2.86
6.00,-1.43,-0.99,-1.90,-1.65,-2.67,-3.80,-2.90,-3.17,6.81,-2.81,8.32,-2.81,6.86,-2.46,-4.51
3.97,-0.56,-0.65,-3.67,-2.02,-1.46,-2.33,-1.09,-3.08,-2.52,5.96,-3.77,-2.57,-4.01,3.94,-2.58
-3.46,-1.23,-0.68,2.70,-3.08,-2.41,-1.93,-0.56,3.97,-5.04,-3.04,0.20,5.42,-2.70,-3.24,-0.91
3.82,-5.04,-3.04,0.39,5.06,-1.83,-3.03,5.61,-3.00,-4.11,-3.58,3.63,-4.94,-2.90,3.94,-2.04
-1.43,2.92,-1.78,-3.03,5.18,-2.33,-5.52,5.68,-2.28,4.02,0.45,-3.02,-5.85,-2.57,6.87,-3.47
-1.23,3.79,-6.54,-4.67,-3.94,-2.65,0.59,4.02,-2.24,4.36,-2.10,-0.80,-4.71,4.17,-1.20,4.17
-4.71,-1.25,-1.86,6.00,-2.95,5.91,-3.71,-4.15,-6.42,-3.49,-2.73,6.62,-2.62,-2.38,6.17,-2.49
-3.12,-3.06,5.46,-4.45,-0.89,4.37,-3.26,8.03,-0.94,-3.13,-6.20,3.63,-2.31,-3.13,2.79,-0.73
3.20,-2.97,-1.25,-1.09,-3.46,-5.83,-1.52,-2.10,3.84,-2.59,3.85,-2.18,-1.85,4.64,-4.27,5.65
-2.10,6.06,-4.09,-2.16,7.18,-2.73,-3.90,-4.66,-5.62,-2.48,-1.39,-2.46,-2.25,4.89,-3.62,5.85
-3.75,4.37,-1.35,-4.67,-0.67,5.93,-2.43,-3.90,-5.07,-4.36,-4.55,-4.87,-3.38,4.23,-2.37,-1.21
-1.35,-3.18,-4.88,-4.22,-1.67,-1.35,-3.51,-4.69,-4.66,-5.62,-2.50,-0.59,-3.41,-4.87,-3.25,-3.65
6.23,-3.54,-2.33,-2.19,-2.83,-1.31,4.06,-2.69,5.18,-5.52,-2.46,7.31,-5.17,-4.16,-2.38,0.53
4.90,-1.47,-1.70,-2.38,5.96,-3.66,-2.77,-2.49,-5.53,-1.57,-2.20,-2.33,-1.15,-2.67,5.97,-1.48
-5.12,-4.15,-3.71,6.23,-4.09,-2.35,5.02,-4.10,-2.29,-2.90,5.97,-1.48,-4.33,-4.22,-1.67,-1.54
-3.79,-3.91,-1.84,4.27,-2.02,5.53,-2.35,-4.09,6.23,-2.42,-1.42,4.56,-3.04,-1.92,-2.72,-2.45
5.09,-1.29,-0.92,-2.46,-2.25,4.64,-4.16,5.80,-1.25,-2.67,-1.39,-1.28,-4.08,6.09,-3.55,3.79
-0.56,-1.70,-2.59,-2.66,3.84,-2.92,NA
>chr1:98136294-98137294
NA,-3.86,-2.31,3.46,-3.06,8.03,-0.94,-3.13,-6.20,4.21,-2.34,-2.11,3.71,-1.64,-3.88,-3.61
5.42,0.33,-2.32,-4.86,-2.68,-2.12,-2.38,6.24,-3.02,-2.87,5.27,-6.58,-4.67,-4.33,-4.69,-3.14
-0.66,-2.15,-3.31,6.95,-2.44,-4.39,-3.38,0.33,5.06,-1.83,-3.03,5.18,-2.44,-6.89,-5.06,-3.94
-3.51,-1.05,-0.95,3.88,-2.52,-5.91,-3.72,-1.52,-2.33,-1.46,-2.13,-3.42,6.81,-3.47,-0.54,6.00
-3.61,-4.83,-3.48,-3.60,0.45,3.82,-4.04,-3.79,-5.12,-2.28,5.97,-3.54,-2.13,-1.10,-2.26,-4.18
-3.08,8.09,-2.25,-5.21,-2.25,7.18,-2.15,-3.29,-3.98,-0.91,3.82,-4.27,-2.35,3.88,-0.95,-1.05
-2.77,-3.83,-4.87,-2.76,4.76,-3.12,-1.09,6.98,-1.94,-3.49,-5.62,-2.50,-0.66,-3.14,-3.94,-5.06
-6.89,-2.25,8.64,-2.13,-5.04,4.09,-2.75,-2.80,-3.29,5.97,-2.15,-2.91,-2.59,6.29,-2.53,-5.22
4.77,0.27,-2.65,-3.94,-4.52,-5.34,5.81,-2.52,-0.81,3.42,-2.65,-3.90,-4.66,-5.62,-2.50,-0.59
-3.41,-3.91,-1.84,4.90,-2.65,-3.89,-3.19,-1.73,5.90,-4.31,-3.43,-4.15,-1.64,-2.33,-0.99,-1.23
6.98,-2.00,-6.89,-3.68,-1.17,5.97,-2.90,-2.29,-4.10,5.45,-3.00,-4.11,-2.76,4.56,-2.54,-0.95
3.64,-3.06,7.12,-3.53,-3.20,-4.31,5.90,-1.73,-3.16,-4.52,-5.95,6.09,-4.50,4.88,-2.81,-2.12
-2.68,-4.31,-1.25,8.17,-4.38,-3.42,-0.78,-0.56,4.14,-4.24,5.82,0.27,-1.91,-3.17,-3.06,5.30
-4.50,7.08,-2.62,8.32,-2.86,6.00,-1.46,-0.59,-3.14,-4.69,-4.33,-4.52,-5.95,7.33,-2.81,6.86
-2.47,-3.92,8.17,-1.71,-3.90,-4.33,-5.06,-7.53,-3.66,-1.09,-1.41,-3.06,-1.86,-0.56,4.14,-4.35
5.32,-2.81,-1.86,-1.84,-1.92,-0.56,4.23,-4.06,-1.05,-0.79,2.60,-2.95,-4.80,-2.50,-0.66,-2.87
-4.16,-5.34,6.06,-1.78,5.95,-2.68,-4.80,-2.50,-1.14,-3.81,-3.12,-2.16,-3.89,7.73,-1.12,-2.91
-2.66,3.58,-2.52,6.08,-2.68,-4.80,-2.50,-1.14,-3.96,-4.19,-3.04,-4.10,5.74,-0.96,-3.29,-6.11
4.12,-1.23,4.28,-3.24,-4.80,-2.50,-1.14,-3.81,-3.12,-2.16,-3.89,7.73,-1.71,-3.16,-4.52,-5.95
6.33,-5.95,-4.52,-3.16,-2.73,5.72,-2.73,-3.16,-4.52,-5.95,7.33,-2.81,6.86,-2.57,-6.89,-4.84
-3.05,6.08,-2.52,3.58,-2.66,-3.89,-3.19,-1.71,7.72,-3.01,7.72,-1.71,-3.49,-5.63,-4.93,-2.75
-4.71,-4.28,-4.36,-5.07,-3.90,-2.73,5.72,-2.73,-3.16,-4.52,-5.17,8.17,-1.71,-3.90,-4.66,-5.62
-2.50,-1.02,-3.48,-5.17,7.33,-2.81,6.81,-3.17,-2.90,-3.42,-2.32,4.52,-2.01,5.74,-2.90,6.86
-2.46,-5.52,5.27,-2.85,-2.62,6.62,-2.73,-3.16,-4.52,-5.17,7.18,-3.26,-4.02,-2.75,-4.41,-3.48
6.95,-1.18,-3.16,3.64,-0.80,-4.63,-2.22,8.64,-2.16,-3.92,8.17,-0.94,-3.68,-6.89,-2.57,6.87
-3.89,-1.25,-2.20,-2.33,-1.61,-4.22,-5.63,-4.66,-5.07,-3.90,-1.73,6.25,-1.79,6.06,-2.65,-3.91
7.31,-2.47,-4.09,6.06,-2.21,2.65,-1.78,-1.21,-3.67,-2.21,-2.12,-2.81,5.03,-4.45,-0.89,4.85
-4.44,5.80,-1.64,-2.89,-4.18,-3.08,8.09,-2.16,-4.95,4.50,-2.56,-2.72,-1.71,-3.72,-2.94,8.09
-2.25,-5.21,-2.00,6.98,-1.23,-0.64,-2.26,-4.18,-3.08,8.09,-2.16,-3.92,7.31,-2.57,-5.21,-2.25
8.64,-2.22,-4.63,-0.52,6.83,-2.49,-4.08,6.23,-3.71,-3.43,-3.60,0.20,5.42,-3.06,-2.45,4.48
-2.10,-0.68,-4.11,6.33,-5.95,-3.13,-0.94,8.17,-3.91,-2.49,6.83,-0.67,-4.67,-1.35,3.90,-4.94
-1.25,-2.33,3.68,-2.36,6.00,-3.02,-2.87,5.75,-4.67,5.65,-2.12,6.25,-1.27,-4.31,-2.68,-2.19
-4.31,-3.67,-4.15,-1.07,-1.92,4.53,-2.04,4.69,-1.52,-2.33,-3.90,4.38,-1.92,-0.59,-3.14,-4.69
-4.66,-5.77,-3.83,-4.10,-2.31,3.82,-4.24,4.85,-1.20,-5.05,-3.78,-3.16,-2.73,5.72,-2.73,-3.90
-5.07,-4.36,-3.89,-3.06,5.27,-6.58,-4.30,-3.25,-1.35,-1.67,-3.70,-3.59,6.81,-2.81,7.33,-3.69
-1.23,3.90,-4.33,-0.89,3.90,-4.94,-2.28,-3.12,-3.26,0.13,4.88,-4.33,-0.48,3.85,-2.37,6.08
-2.38,-3.19,-3.87,-3.10,4.17,-2.30,-2.00,-1.21,4.75,-5.47,-2.13,7.18,-1.97,-3.13,-5.34,5.81
-3.01,-1.92,-2.72,-2.45,4.47,-2.22,-2.00,4.27,-1.10,-2.33,-3.20,4.94,-2.42,-1.42,4.56,-2.54
-0.95,3.82,-4.51,-2.13,7.18,-2.73,-3.90,-4.33,-5.06,-6.89,-2.25,8.09,-2.94,-3.28,-0.76,3.42
-2.65,-3.90,-4.33,-4.52,-5.34,6.23,-3.71,-3.20,-3.65,5.97,-2.28,-4.31,-2.50,-0.66,-3.14,-3.94
-4.52,-5.95,6.33,-4.11,-0.68,-2.02,4.39,-0.74,-3.69,6.33,-5.17,-2.78,0.39,5.15,-1.93,-1.61
3.06,-2.00,4.78,-1.79,-3.03,5.18,-2.33,-5.52,5.18,-2.12,5.53,-2.35,-4.09,6.23,-3.71,-2.94
-3.51,6.17,-1.15,-2.66,4.88,-4.00,7.17,-2.57,-5.21,-2.57,6.86,-3.01,6.81,-3.59,-3.38,-2.34
-2.17,3.96,-4.11,-0.21,5.93,-2.73,-5.60,-4.15,-4.42,4.55,-2.61,-1.21,-1.09,-3.69,-6.00,4.48
-1.92,-4.37,-3.44,-3.65,6.23,-3.54,-2.13,-1.10,-1.75,-3.08,2.87,-1.98,-4.10,-3.83,-4.96,-2.73
5.56,-1.22,-2.61,-3.63,-1.92,4.48,-5.47,-2.13,8.64,-2.22,-4.63,-0.72,4.39,-1.83,-0.55,-3.41
-4.39,-2.44,7.79,-1.89,-5.47,4.77,0.12,-2.78,-5.17,6.09,-4.50,4.88,-2.81,-2.12,-2.68,-4.80
-3.24,4.28,-1.23,4.12,-6.11,-4.67,-3.16,-2.38,6.19,-2.22,-1.15,6.04,-2.43,-3.90,-4.36,-3.89
-2.59,6.17,-2.38,-3.90,-5.07,-5.07,-4.66,-5.62,-3.58,-2.16,-3.89,7.73,-1.71,-3.49,-5.62,-2.48
-1.24,-2.73,-1.39,-1.19,-4.47,4.13,-2.75,-2.72,-3.42,3.59,-0.95,-1.05,-3.18,-4.86,-3.58,-2.28
-4.71,4.17,-1.20,4.68,-4.16,5.82,0.12,-3.02,-7.53,-5.06,-3.16,-2.73,5.97,-3.29,-2.80,-3.02
3.71,-1.30,-2.99,3.82,0.45,-3.60,-3.43,-4.31,5.18,-2.42,-4.63,-0.52,6.06,-3.51,-2.94,-3.71
5.91,-2.90,6.86,-2.54,-5.31,-2.08,-2.09,-0.99,5.56,-2.43,-3.16,-5.06,-8.57,-4.70,-2.87,-1.16
-2.41,-0.99,5.64,-3.06,-2.40,5.96,-3.77,-2.99,-4.58,-3.40,7.18,-3.92,-2.35,5.53,-2.12,5.18
-5.27,-2.77,3.84,-3.17,-3.50,-5.77,-4.28,-2.65,0.27,4.77,-6.54,-4.30,-2.87,-0.66,-2.04,-3.67
-0.65,-0.56,3.97,-4.27,-2.53,6.29,-2.59,-3.17,-2.40,-0.66,-2.50,-5.62,-4.66,-5.07,-5.07,-5.07
-4.69,-3.14,-0.66,-2.50,-5.62,-4.66,-4.69,-3.51,-1.05,-0.95,3.88,-2.52,-5.27,-2.44,5.18,-4.31
-3.20,-3.65,6.88,-3.08,-4.58,-3.48,-3.60,0.20,5.35,-2.43,-3.90,-5.07,-4.36,-4.55,-5.34,-4.20
-5.12,-1.25,8.17,-3.91,-2.49,6.83,-0.21,-4.45,5.46,-2.87,-3.02,6.00,-1.78,6.06,-4.09,-2.47
7.17,-4.00,5.71,-2.44,3.58,-2.45,-2.62,6.88,-3.54,-2.15,-0.66,-2.87,-4.30,-6.58,5.68,-2.04
3.06,-1.61,-1.93,5.15,0.53,-2.38,-4.70,-6.89,-2.57,7.17,-3.12,4.93,-1.23,4.25,-2.95,-5.91
-3.02,0.20,5.48,-3.55,-3.16,-1.66,-1.28,-3.85,7.73,-1.71,-3.90,-4.36,-4.28,-3.98,-0.76,5.46
-2.36,-2.46,4.07,-2.89,-0.81,4.34,NA
>chr1:100717001-100718001
NA,-4.02,-3.59,6.81,-3.89,-2.16,-3.58,-4.86,-2.32,0.27,4.77,-6.00,-3.69,-0.78,-0.81,2.77
-2.16,-1.85,4.13,-4.71,-0.80,-2.49,2.83,-0.81,-1.05,-3.18,-4.86,-2.50,-0.66,-2.87,-4.16,-5.34
6.06,-2.04,3.67,-2.89,-0.95,4.08,-4.30,-1.25,-1.86,4.91,-5.42,-3.42,-0.93,-1.61,-2.39,-2.45
4.23,-3.38,-4.11,-3.08,8.09,-2.25,-5.85,-3.72,-1.02,-2.50,-5.62,-3.49,-1.71,8.17,-4.38,-3.04
-0.02,5.42,-1.12,-2.46,-4.94,-3.79,-2.54,5.35,0.33,-2.32,-4.86,-2.50,-0.66,-2.40,-3.17,-2.59
6.17,-2.68,-4.80,-2.68,-2.13,-3.29,-1.79,-2.25,-2.12,3.49,-5.58,-4.30,-2.87,-0.66,-2.04,-3.81
-1.64,-2.33,-1.46,-2.48,-5.62,-4.66,-5.07,-5.07,-3.90,-1.94,6.17,-1.66,-1.98,-5.74,-2.40,-1.97
5.72,-2.73,-3.90,-4.33,-4.67,-5.58,3.64,-1.97,-2.42,-1.64,2.92,-1.83,-3.63,-3.40,7.03,-3.26
5.05,-2.04,-3.45,-1.60,-1.93,2.50,-2.69,-0.81,4.70,-2.52,-5.91,-3.66,-0.78,-0.68,2.70,-3.08
-2.41,-2.33,-1.19,-2.83,2.59,-0.65,-1.14,-4.18,5.62,-2.46,-2.66,-2.30,3.85,-2.69,5.21,-4.00
7.12,-3.42,-2.13,-1.46,-2.33,-1.16,-2.87,-4.30,-6.54,4.48,-1.79,-2.22,6.24,-3.02,-2.45,4.90
-1.50,-2.95,3.94,-2.58,-3.06,0.39,4.02,-1.85,3.98,-2.52,6.08,-2.68,-4.80,-2.68,-2.19,-4.31
-3.18,-3.51,5.48,0.20,-2.78,-5.42,4.50,-2.48,-1.21,-1.09,-3.42,-4.38,7.31,-2.54,-4.63,-1.20
4.37,-3.26,7.03,-2.95,-2.44,5.15,-1.98,-1.85,4.89,-3.12,7.03,-2.95,-2.44,5.15,-2.37,-3.08
-1.83,3.48,-2.65,-3.16,-3.78,-5.74,-1.98,-1.71,5.27,-1.31,-0.59,-2.40,-3.17,-2.65,5.15,-2.37
-2.62,-1.98,-2.02,2.63,-2.49,-0.80,-5.05,5.03,-2.85,-2.14,-0.32,3.97,-4.51,-2.13,8.09,-2.62
-2.44,4.96,-2.73,-1.64,-3.23,3.95,0.45,-2.78,-4.38,8.17,-1.12,-2.91,-2.59,6.17,-2.38,-3.16
-4.67,-6.58,5.68,-2.02,2.97,-0.58,-2.41,4.29,-1.95,5.36,-4.81,-1.05,-0.40,3.79,-3.55,6.09
-5.17,-3.48,-0.98,-1.83,4.90,0.53,-2.38,-4.16,-5.95,6.33,-4.70,-2.47,7.31,-4.38,-2.78,0.12
4.88,-4.70,-1.19,-1.66,-3.70,-3.71,5.97,-2.73,-3.90,-4.33,-4.67,-6.54,4.48,-1.92,-2.88,-1.66
5.06,0.39,-3.02,-5.85,-2.00,6.67,-2.45,-2.00,4.15,-0.56,-3.45,6.87,-2.57,-5.27,-2.95,3.84
-2.26,-2.34,5.19,-3.45,5.05,-1.79,-2.66,5.32,-4.35,4.14,-0.40,-1.05,-4.70,4.88,0.12,-3.04
-6.04,4.84,-2.66,-1.15,6.04,-2.43,-3.90,-5.07,-5.07,-4.33,-4.52,-5.95,6.33,-4.70,-2.47,7.17
-3.12,4.89,-1.85,-2.39,5.82,-3.42,-3.20,-4.31,5.90,-1.73,-3.49,-5.62,-2.50,-1.02,-3.48,-4.56
6.06,-1.78,5.72,-3.70,-2.72,-2.52,3.06,-2.12,6.08,-2.38,-3.50,-5.62,-3.58,-2.49,-5.10,-0.94
3.85,-2.28,5.71,-4.50,6.09,-4.70,-2.35,5.53,-2.12,5.18,-5.52,-2.46,7.31,-4.38,-3.42,-0.78
-0.56,3.97,-5.58,-3.29,-1.97,5.72,-1.97,-3.68,-6.89,-2.25,7.18,-1.97,-3.29,-6.58,4.84,-2.85
-2.14,-0.56,2.83,-2.30,-0.61,-3.14,-3.94,-4.67,-6.58,5.27,-2.87,-3.06,6.00,-0.52,-5.05,-2.40
-0.94,7.72,-3.05,6.00,-1.43,-0.99,-2.02,-1.36,-4.94,4.88,0.27,-2.65,-4.69,-4.36,-3.89,-2.65
4.48,-2.10,-1.52,-5.31,-1.97,7.79,-2.44,-4.87,-4.55,-3.19,-1.94,6.98,-2.44,-4.11,-3.40,6.72
-2.81,7.33,-4.70,-1.91,7.79,-2.44,-4.11,-3.40,6.72,-2.81,8.32,-2.81,6.86,-2.47,-3.92,7.26
-3.42,-3.23,-3.00,-5.31,-2.54,6.86,-2.81,7.33,-4.70,-1.91,7.79,-1.09,-2.42,6.23,-4.09,-2.47
7.31,-3.92,-2.16,8.64,-2.25,-5.21,-2.25,8.64,-2.16,-3.92,7.26,-3.59,-4.41,-2.75,-4.02,-2.96
5.68,-2.39,-1.85,4.09,-5.04,-1.89,6.98,-1.25,-0.59,-3.14,-3.97,-3.89,-2.59,6.17,-3.05,-4.84
-7.53,-3.29,-0.23,3.53,-1.91,-1.85,-2.56,2.41,-1.85,-2.06,-1.97,-2.67,-2.50,4.65,-1.29,-0.78
-3.03,-2.00,-2.90,2.60,-0.68,-0.65,-3.81,-3.47,-3.04,-2.21,-1.87,-1.58,3.52,-1.30,-2.99,3.64
-0.80,-4.52,-2.52,4.25,-0.97,3.76,-1.50,-1.06,-2.51,-2.12,-2.33,4.22,-3.38,-1.68,-1.46,-1.90
-1.73,-2.02,-2.08,-5.74,-3.78,-4.33,-5.07,-5.07,-5.07,-3.90,-2.38,6.08,-2.11,2.97,-0.58,-3.02
3.77,-0.48,-4.33,4.88,0.27,-2.65,-3.94,-5.06,-8.57,-5.06,-3.94,-3.14,-0.61,-1.92,4.48,-2.45
-2.88,4.32,-2.04,-1.43,2.87,-3.73,-3.79,-5.60,-2.68,6.08,-2.11,2.84,-1.43,-2.04,3.94,-2.77
-5.22,3.79,-1.20,-4.52,-2.52,4.25,-1.23,4.93,-3.12,7.17,-2.57,-5.85,-3.72,-0.98,-1.92,3.84
-1.85,4.26,-1.95,5.18,-6.58,-3.29,-0.96,5.90,-3.02,-1.09,6.98,-1.94,-3.90,-4.33,-3.78,-5.74
-3.00,-3.58,-4.80,-2.73,5.35,0.20,-3.02,-5.85,-2.57,6.86,-2.90,5.74,-2.04,3.54,-4.01,-2.83
-3.65,6.23,-3.54,-2.33,-2.12,-2.63,4.33,-2.73,-1.64,-3.23,3.95,0.45,-3.02,-7.53,-5.06,-3.16
-1.71,8.03,-3.06,3.64,-0.95,-2.52,5.70,-3.86,5.21,-2.12,6.25,-1.27,-5.12,-4.15,-3.72,4.60
-1.88,3.67,-2.89,-0.95,3.64,-3.06,7.17,-2.47,-3.92,8.17,-1.25,-4.47,-3.60,-3.42,-2.32,5.15
-2.44,-2.62,6.62,-2.73,-3.19,-4.55,-4.38,-1.84,4.78,-2.40,3.58,-2.45,-2.95,6.72,-2.81,7.08
-3.75,5.32,-1.41,-1.73,-1.86,-2.38,6.30,-2.65,-3.91,7.31,-2.46,-5.47,4.77,0.07,-3.06,-2.99
5.30,-4.50,5.85,-3.75,5.34,0.12,-2.78,-4.38,8.17,-1.71,-3.90,-4.36,-3.89,-2.59,6.17,-3.05
-4.29,-5.34,6.06,-2.10,5.21,-4.00,7.12,-3.53,-3.44,-4.31,-1.76,-1.94,2.83,-0.56,-1.94,-2.78
5.34,-2.73,3.29,-0.58,-2.69,2.77,-1.98,-3.46,-2.43,-1.21,5.80,-4.16,4.47,-2.17,-1.83,-2.37
4.32,-2.02,5.53,-2.42,-5.16,-1.20,-1.00,-1.76,2.58,-2.16,-1.61,3.06,-2.04,5.68,-5.27,-2.35
5.85,-1.09,-0.97,-1.89,-2.84,-2.14,-1.91,3.53,-0.20,-3.76,-3.16,-2.36,-2.09,2.06,-1.75,-1.36
-3.04,4.18,-2.33,-1.46,-5.10,-0.94,4.00,-2.33,5.13,-1.63,-3.13,-2.41,-3.71,-1.65,4.75,-1.93
-2.12,3.71,-1.64,-3.91,-3.55,-0.04,5.42,-1.21,-1.67,-1.88,-2.94,-0.67,2.94,-2.54,-3.07,-2.16
-2.56,2.59,-1.64,-2.42,-1.50,5.51,-2.36,-2.87,5.30,-4.19,4.60,-2.31,-3.16,3.82,0.59,-1.91
-3.55,-4.42,-1.59,-2.25,-2.12,3.75,-4.30,-1.36,-2.02,-0.99,-1.90,4.38,-3.12,-1.09,6.98,-1.94
-3.90,-4.33,-4.52,-5.34,6.06,-1.78,5.95,-2.38,-3.90,-4.33,-5.06,-6.89,-2.00,6.67,-2.73,-3.12
-1.98,2.59,-2.56,-1.83,-2.17,4.47,-3.95,4.00,-0.95,-2.69,2.77,-1.43,-1.87,4.47,-3.87,4.89
-0.72,3.20,-1.94,-1.85,-2.37,4.32,-2.59,4.06,-1.31,-3.17,-2.40,-0.93,-1.76,2.63,-2.49,-0.68
-3.93,5.97,-3.19,-2.33,-0.77,3.97,-1.84,-0.96,-1.89,-2.84,-2.45,-3.07,-2.32,4.60,-0.94,-2.46
-2.12,-1.88,3.17,-2.97,-1.19,-2.33,-2.51,-1.52,-3.72,-5.91,-2.95,3.84,-3.17,-2.80,-3.29,5.97
-1.97,-2.40,-5.74,-1.52,-2.49,2.85,NA
>chr1:101369031-101370031
NA,-1.76,-1.46,-2.33,-1.52,-3.72,-5.91,-2.95,4.25,-1.23,4.68,-4.16,5.82,0.12,-2.78,-4.38
7.31,-2.47,-4.70,6.09,-3.62,4.73,-1.87,-1.87,-2.21,-3.04,-3.69,-3.48,5.46,-4.10,-3.04,-3.87
-3.81,5.96,-2.42,-2.20,-1.17,-2.67,-1.25,5.80,-4.55,5.65,-2.10,5.80,-3.51,-0.74,4.55,-1.89
-4.38,-4.55,-3.19,-1.71,8.17,-3.92,-2.47,7.31,-4.38,-3.48,-0.98,-1.55,3.93,-3.02,-3.50,-4.47
-1.25,7.73,-3.47,-1.23,3.79,-6.54,-3.29,-0.94,8.17,-4.38,-2.78,0.45,3.95,-3.02,-0.81,4.70
-2.52,-5.91,-3.72,-1.52,-2.41,-1.41,4.75,-6.00,-3.75,-0.98,-1.55,3.93,-3.02,-3.50,-4.96,-2.73
5.56,-1.22,-2.89,-4.18,-3.09,6.00,-1.66,-1.25,-5.05,5.03,-2.66,-1.41,4.50,-2.02,-0.80,-4.94
4.86,-1.41,-2.09,-1.36,-4.30,4.08,-0.91,-3.28,-2.94,6.62,-2.28,-5.12,-4.15,-3.72,4.94,-2.42
-2.23,5.04,-4.21,-0.68,-1.73,3.76,-0.73,2.79,-4.03,-2.83,-3.65,5.97,-2.15,-3.57,-5.34,-4.20
-5.66,-2.80,-0.59,-1.25,6.98,-1.91,-4.70,7.33,-2.62,7.33,-4.11,-1.14,-1.86,6.00,-2.86,7.33
-5.95,-4.16,-2.38,0.53,5.06,-1.55,-2.67,2.70,-0.68,-0.78,-3.42,-4.38,8.17,-0.94,-3.13,-5.17
7.26,-3.59,-4.41,-2.75,-4.19,-3.41,0.07,5.82,-4.44,4.85,-1.23,-3.47,7.73,-1.71,-3.49,-6.42
-4.20,-5.34,-3.57,-2.15,5.97,-3.54,-2.33,-2.12,-2.81,4.84,-6.58,-4.67,-3.94,-3.14,-0.59,-1.25
6.17,-1.94,-3.16,-3.78,-5.74,-3.00,-3.58,-5.62,-3.50,-2.38,5.95,-1.79,5.53,-2.33,-5.47,3.79
-1.20,-5.05,-3.55,-3.32,3.48,-1.28,-1.58,3.74,-1.50,-1.06,-3.03,-2.29,-4.71,-3.29,-1.12,7.72
-3.01,7.72,-0.94,-3.68,-6.89,-2.57,7.31,-3.91,-2.65,6.20,-2.12,3.06,-2.52,-3.50,-5.77,-4.66
-4.69,-3.14,-0.66,-1.69,-3.66,5.96,-2.40,-2.36,5.46,-0.81,-3.08,5.74,-0.96,-3.29,-6.54,3.79
-0.89,-4.45,5.86,-2.04,3.06,-2.52,-3.50,-4.96,-2.73,6.04,-1.27,-4.37,-3.44,-3.42,6.95,-2.44
-4.87,-3.83,-2.40,-0.59,-1.25,6.98,-2.00,-5.21,-2.57,6.86,-2.81,8.32,-2.81,6.86,-2.57,-5.21
-2.57,7.31,-4.38,-3.42,-0.78,-0.95,2.60,-3.32,-4.84,-6.89,-2.57,7.17,-3.26,5.32,-1.41,-2.41
-1.16,-3.14,-4.69,-4.33,-5.06,-8.57,-3.68,-1.97,5.72,-2.73,-3.19,-4.28,-3.98,-0.91,4.00,-3.95
4.64,-2.75,-3.50,-5.77,-4.66,-4.69,-3.14,-0.61,-1.92,3.84,-2.01,5.95,-3.86,5.71,-2.44,3.98
-1.85,4.02,0.45,-3.26,-2.04,-1.02,-3.75,-6.04,5.27,-3.06,-3.89,-4.36,-3.90,-2.43,6.04,-1.27
-4.37,-4.39,-6.42,-3.49,-1.94,6.98,-2.44,-4.87,-3.79,-2.49,5.95,-2.36,3.85,-2.18,-1.61,2.78
-4.03,-3.06,-4.00,-0.65,-0.95,4.63,-2.91,-3.88,-1.89,4.55,-0.41,-4.33,4.88,0.27,-2.65,-3.97
-4.55,-4.94,-2.26,-0.64,-1.29,4.65,-2.17,-1.85,4.13,-4.71,-1.25,-1.71,4.65,-2.50,-3.12,-1.83
3.48,-3.32,-4.29,-5.95,6.33,-4.70,-2.16,7.44,-3.54,-2.13,-1.24,-3.03,-2.58,-3.54,5.70,-2.92
3.31,-2.25,-1.40,-3.68,-2.66,6.13,-2.12,3.06,-2.52,-2.72,-3.42,5.56,-1.09,-1.27,-1.37,-3.46
-2.58,4.07,-2.89,-0.66,2.76,-2.92,-2.22,-3.54,5.81,-4.09,-2.47,6.86,-3.01,6.81,-3.17,-2.80
-2.75,4.09,-5.04,-2.13,8.64,-2.16,-3.92,7.31,-2.47,-4.95,3.63,-3.58,-4.11,-3.08,8.09,-2.16
-3.92,7.31,-2.57,-5.21,-2.25,8.64,-2.16,-3.92,7.31,-2.46,-5.52,5.68,-2.28,3.85,-0.80,-5.05
-2.40,-0.94,8.17,-3.92,-2.16,8.64,-2.16,-3.92,7.31,-2.57,-5.21,-2.00,6.67,-2.39,-2.26,3.84
-2.90,-4.94,4.50,-2.48,-1.21,-1.09,-3.42,-5.17,6.33,-4.70,-2.16,8.64,-2.13,-5.52,5.68,-2.02
2.97,-0.54,-3.98,-4.28,-3.19,-2.73,7.18,-2.13,-5.52,5.68,-2.28,4.00,-1.48,-2.22,5.96,-3.70
-2.72,-2.75,4.09,-4.79,-2.53,6.20,-2.11,2.97,-0.58,-3.08,5.74,-0.96,-3.29,-6.58,5.27,-3.06
-3.17,-1.91,0.27,5.34,-3.75,7.08,-2.62,8.32,-2.62,7.33,-4.70,-2.16,8.09,-3.08,-4.18,-2.89
-1.22,6.47,-2.54,-5.27,-2.57,7.31,-3.92,-2.47,6.86,-3.01,6.72,-2.95,-2.38,6.29,-2.70,-5.27
-2.57,7.17,-3.26,5.05,-1.79,-2.25,3.96,-4.01,-3.79,-6.42,-3.49,-1.71,7.72,-2.90,5.91,-2.42
-2.23,4.72,-2.95,5.91,-3.19,-2.13,-0.64,-1.43,4.91,-4.94,-2.49,6.25,0.20,-3.60,-3.06,-4.04
3.64,-0.48,-3.70,3.91,-2.31,-3.12,-2.73,5.86,-1.17,-3.68,-6.95,-2.54,6.47,-0.83,-2.46,-2.12
-1.88,3.18,-2.12,6.08,-2.68,-4.80,-2.50,-1.14,-4.15,-3.48,-4.58,-3.08,6.88,-3.65,-3.20,-4.31
5.61,-3.00,-4.58,-3.25,-3.41,5.62,-3.03,-1.78,3.09,-0.67,-3.09,-1.71,4.15,-2.46,3.31,-1.78
-1.79,-3.79,-4.39,-3.38,3.55,-2.04,-3.02,5.90,-0.96,-3.68,-8.57,-4.84,-3.32,2.60,-0.95,-1.70
-2.80,-2.87,-2.50,2.58,-1.76,-1.00,-1.20,-5.58,-3.55,-3.10,5.35,0.14,-3.41,-3.88,-1.40,-1.98
2.41,-2.92,-2.22,-3.43,4.63,-3.20,-2.13,-0.92,-1.79,4.50,-1.53,-4.37,-3.67,-3.60,0.39,4.90
-1.83,-1.09,-3.73,-3.02,-4.35,-2.82,-3.70,5.96,-2.59,-3.89,-4.36,-3.90,-2.73,5.72,-2.28,-4.31
-2.68,-2.19,-2.83,-1.66,5.06,0.33,-3.38,-3.91,-1.89,4.55,-0.41,-4.33,3.90,-1.20,-4.52,-2.52
3.84,-3.17,-3.50,-5.01,-2.32,0.53,4.90,-1.83,-0.55,-3.08,-2.99,5.27,-6.58,-4.67,-4.33,-3.90
-1.71,8.17,-3.91,-2.49,6.94,-1.27,-4.37,-3.67,-4.15,-1.64,-2.33,-1.46,-2.02,-3.26,0.20,5.48
-3.51,-2.99,-4.87,-3.38,0.39,4.17,-2.46,3.31,-2.22,-1.48,-5.58,-3.42,-2.87,-0.66,-2.50,-4.86
-3.18,-1.35,-1.41,-2.67,-0.94,4.60,-2.27,-2.49,-2.32,5.03,-2.40,3.60,-2.44,-2.14,-0.56,2.93
-1.61,-2.83,-1.76,-1.55,4.36,-2.24,3.85,-0.82,-3.47,6.81,-3.17,-3.13,-4.10,-1.83,4.75,-2.52
-5.32,-2.52,3.88,-0.95,-0.65,-3.67,-2.04,-1.02,-3.72,-6.49,-3.72,-1.02,-2.50,-4.31,-1.25,7.73
-3.45,-0.56,4.15,-1.99,-1.96,4.64,-0.74,-3.47,6.73,-3.40,-4.58,-2.99,-3.77,5.96,-2.59,-3.89
-4.36,-5.07,-3.90,-2.38,6.17,-2.59,-3.17,-2.40,-0.59,-1.31,4.41,-2.04,-2.42,6.23,-5.34,-4.16
-3.25,-1.05,-0.56,3.97,-5.58,-4.45,-3.10,5.93,-0.52,-4.52,-2.28,6.29,-2.59,-3.89,-4.36,-5.07
-3.90,-1.71,7.72,-2.81,7.33,-5.95,-4.16,-3.25,-1.19,-1.27,-1.70,2.59,-3.73,-3.06,-4.15,-1.64
-2.33,-0.99,-1.90,4.18,-2.54,-0.81,3.42,-3.32,-4.84,-7.53,-3.66,-0.93,-1.42,-2.21,-1.79,2.59
-2.67,-1.50,3.09,-0.61,-3.44,-3.41,0.07,5.34,-3.75,6.09,-5.95,-4.52,-4.33,-5.07,-5.07,-3.90
-2.38,6.19,-2.42,-2.14,-0.43,2.70,-3.73,-3.79,-6.42,-4.66,-4.69,-3.51,-1.05,-0.56,3.79,-3.25
5.88,-1.86,-1.46,-5.08,-1.46,-1.66,-4.22,-4.33,-2.28,6.62,-2.62,-2.85,5.30,-4.50,6.09,-4.70
-2.16,8.64,-2.25,-5.21,-2.00,6.98,-1.23,-0.64,-2.26,-4.94,-3.57,-1.12,8.03,-3.26,4.37,-1.23
-3.79,5.62,-2.46,-2.96,-2.80,-1.59,NA
>chr1:105543766-105544766
NA,-3.21,-2.38,-1.64,4.75,-6.00,-3.04,0.39,5.06,-1.89,-3.63,-3.08,8.09,-2.22,-5.16,-1.07
-1.66,-4.22,-4.88,-3.18,-1.05,-0.68,2.67,-1.98,5.03,-1.98,-1.61,3.06,-2.12,6.20,-2.70,-5.91
-3.72,-0.95,-1.92,4.38,-3.12,-1.09,7.79,-1.91,-3.92,7.31,-2.46,-5.47,4.48,-1.79,-2.25,3.60
-2.52,6.13,-3.02,-2.45,4.48,-1.92,-0.98,-3.72,-7.53,-5.06,-3.94,-3.14,-0.66,-2.50,-4.31,-1.27
6.25,-1.79,6.06,-2.70,-6.95,-4.70,-2.87,-0.59,-1.46,4.91,-5.42,-3.42,-1.09,-1.67,-4.22,-5.63
-3.50,-2.43,5.35,0.33,-2.38,-4.70,-8.57,-4.84,-3.61,3.87,-3.17,-3.50,-5.01,-2.32,0.33,6.25
-2.54,-5.32,-2.52,3.88,-0.95,-0.65,-3.67,-2.04,-1.02,-3.75,-6.04,5.27,-3.06,-3.89,-3.19,-1.73
5.90,-3.79,-2.77,-1.64,5.32,-3.26,8.03,-1.25,-5.12,-4.20,-4.58,-3.40,7.18,-4.38,-2.78,0.12
5.34,-3.26,7.03,-3.26,-3.28,-0.91,4.08,-3.70,-0.21,5.93,-2.43,-3.16,-4.52,-5.17,8.17,-1.71
-3.16,-3.78,-5.05,-0.72,4.39,-1.47,-1.76,-2.83,-0.99,6.98,-1.17,-3.29,-6.58,5.18,-2.10,6.06
-5.34,-4.52,-4.33,-5.07,-4.69,-2.65,0.33,5.35,-2.73,-4.96,-3.50,-3.17,3.84,-2.90,-3.91,8.17
-1.71,-3.90,-4.36,-3.89,-2.65,4.96,-2.94,-3.02,-1.92,-3.01,5.81,-5.34,-3.13,-0.94,8.03,-3.12
4.93,-1.23,4.28,-3.61,-4.84,-8.57,-4.84,-3.10,5.93,-0.54,-3.47,7.73,-1.71,-3.16,-3.78,-5.05
-0.52,6.83,-2.54,-6.95,-4.70,-2.38,0.27,5.82,-4.44,5.82,0.27,-2.38,-4.16,-5.17,8.17,-1.71
-3.16,-5.06,-6.95,-2.70,6.20,-2.11,2.97,-0.58,-2.52,5.49,-2.80,5.74,-2.01,3.84,-1.92,-0.61
-2.87,-4.16,-5.95,6.33,-5.95,-4.52,-4.33,-3.90,-1.71,8.17,-3.91,-2.49,6.83,-0.54,-3.47,7.73
-1.71,-3.16,-4.67,-6.58,5.27,-3.06,-3.89,-3.97,-3.14,-0.66,-2.04,-3.81,-1.14,-2.15,-3.42,7.12
-4.00,5.71,-2.02,2.56,-1.70,-0.93,-2.27,-2.67,4.28,-1.84,-3.88,-3.43,4.22,-2.26,-2.18,3.85
-2.36,5.95,-2.38,-3.16,-5.06,-6.95,-2.54,6.83,-0.21,-4.11,4.17,-1.20,4.68,-3.87,4.64,-2.75
-3.50,-5.01,-2.80,-0.61,-2.30,2.99,-0.66,-3.02,4.08,-1.03,-2.41,-1.16,-2.80,-4.86,-2.50,-1.02
-3.72,-5.91,-2.95,4.25,-1.00,2.79,-3.38,-2.41,-2.33,-1.35,-3.06,-1.89,-1.11,-2.37,-2.58,-2.67
-1.50,-1.90,-1.46,-2.48,-5.62,-4.66,-3.90,-1.73,5.90,-4.31,-4.15,-5.12,-2.28,6.62,-2.62,-2.38
6.17,-3.05,-4.29,-5.95,6.33,-4.08,-1.40,-1.00,-1.09,4.57,-2.65,-3.16,-4.52,-5.95,7.33,-2.62
7.08,-4.50,4.88,-2.81,-1.67,-1.33,5.27,-1.71,-1.25,-4.94,4.86,-1.41,-2.41,-1.52,-3.48,-4.38
7.31,-2.47,-4.09,6.23,-3.71,-4.15,-5.12,-1.48,6.98,-0.99,-3.17,-2.33,-1.44,-4.22,-4.82,-2.73
5.93,-0.21,-4.33,3.90,-1.23,-3.47,6.87,-2.47,-4.70,6.33,-5.95,-4.16,-3.25,-1.35,-1.25,-2.96
4.50,0.53,-2.38,-4.16,-5.95,6.33,-5.95,-4.52,-3.16,-2.65,2.60,-0.95,-1.05,-3.25,-4.70,-8.57
-5.06,-4.33,-4.69,-3.51,-1.05,-0.56,3.97,-4.51,-1.89,6.98,-1.25,-0.95,-3.72,-5.91,-2.95,3.84
-3.17,-3.50,-5.01,-2.32,0.53,4.90,-1.79,-1.27,-2.02,-1.25,-3.89,7.73,-1.71,-3.49,-5.62,-2.50
-1.02,-3.48,-5.17,6.33,-5.95,-3.13,-0.94,8.17,-3.92,-1.91,6.67,-2.39,-1.85,4.64,-4.27,5.32
-2.66,-1.15,6.04,-3.10,-4.84,-6.89,-2.57,6.86,-3.01,6.86,-2.47,-3.92,7.31,-2.57,-6.89,-5.06
-4.33,-4.69,-3.14,-0.59,-1.25,6.14,-3.48,-4.41,-3.04,-3.54,5.49,-2.71,7.33,-5.95,-4.52,-3.16
-1.71,7.72,-2.81,8.32,-2.62,7.33,-4.70,-1.91,6.98,-1.25,-0.59,-2.40,-3.83,-4.38,-1.84,4.28
-2.48,-1.41,4.66,-1.83,-2.44,4.63,-2.91,-1.60,-2.25,3.49,-4.51,-2.13,7.44,-3.54,-2.15,-1.02
-3.48,-4.38,8.17,-1.71,-3.16,-3.78,-5.74,-1.98,-1.66,6.98,-1.91,-3.92,7.31,-2.46,-5.47,4.77
0.13,-3.26,-3.12,-2.28,-4.30,3.75,-2.25,-1.40,-3.72,-3.26,7.18,-3.92,-2.16,8.64,-2.25,-6.89
-3.68,-1.97,7.18,-2.25,-5.21,-2.25,8.64,-2.16,-4.95,4.21,-2.34,-1.85,4.09,-5.04,-2.13,7.18
-1.97,-3.68,-6.89,-2.25,7.18,-2.15,-2.91,-3.06,5.30,-4.50,5.85,-3.75,5.05,-1.92,-2.88,-2.12
4.60,-3.25,3.79,-0.56,-1.92,-1.84,-1.86,-2.40,3.60,-2.52,6.20,-2.53,-4.27,3.64,-1.76,-2.04
3.94,-2.95,-6.95,-5.06,-4.33,-5.07,-5.07,-5.07,-4.69,-3.14,-0.59,-1.46,4.91,-4.94,-2.49,6.94
-1.27,-2.88,-1.66,4.55,-0.74,-3.47,7.73,-1.71,-3.16,-5.06,-6.89,-2.57,7.31,-5.17,-4.52,-4.33
-4.69,-2.65,0.27,4.77,-6.54,-4.30,-3.25,-1.05,-0.56,3.79,-3.06,8.03,-1.12,-3.57,-4.87,-3.58
3.63,-4.95,-2.16,8.64,-2.16,-4.70,6.33,-4.69,-2.65,6.29,-2.52,-3.08,-0.53,-1.31,5.27,-1.31
-0.59,-3.14,-4.69,-4.33,-5.06,-6.89,-2.57,7.31,-3.92,-2.47,6.87,-3.45,-1.07,4.73,-2.40,-0.96
6.04,-2.73,-4.82,-3.90,-2.25,-2.34,-1.92,-2.65,5.95,-3.48,-4.41,-2.75,-4.71,-4.28,-4.36,-5.07
-5.07,-5.07,-5.07,-5.07,-3.90,-1.71,8.17,-4.38,-3.48,-1.02,-2.50,-5.62,-3.50,-2.65,3.42,-0.76
-3.28,-2.94,7.53,-2.62,-2.85,5.27,-6.58,-4.67,-3.16,-2.38,6.19,-2.38,-1.86,-1.66,-0.99,-1.29
5.09,-2.37,-1.19,-1.46,-5.08,-1.57,-2.02,-1.46,-2.48,-5.62,-3.50,-2.43,5.93,-0.21,-4.45,5.46
-2.87,-3.02,6.00,-1.62,4.60,-3.72,-3.20,-3.41,5.62,-3.02,-2.04,3.79,-2.28,-3.50,-2.82,-3.70
5.96,-2.59,-2.91,-1.12,8.17,-4.38,-3.42,-0.78,-0.56,3.97,-4.51,-2.33,5.18,-3.03,-1.79,4.78
-2.40,3.18,-2.05,5.53,-2.35,-4.09,6.23,-3.19,-2.13,-1.37,-1.90,-1.46,-2.48,-4.80,-2.68,6.19
-2.22,-1.41,4.50,-1.83,-0.98,-3.48,-5.17,7.33,-2.86,4.72,-2.31,-3.12,3.54,-2.62,4.06,-2.76
-4.87,-4.55,-3.19,-2.73,5.97,-3.65,-3.20,-3.71,5.97,-3.93,-1.14,-1.86,4.91,-4.95,-2.35,5.53
-2.02,4.27,-1.50,-2.95,3.94,-2.66,-2.91,-1.12,8.03,-3.06,3.79,-0.40,-1.14,-4.08,7.33,-2.62
7.08,-3.55,3.79,-0.32,-2.27,-3.17,-1.61,4.90,-2.65,-3.17,-2.40,-0.59,-1.31,5.09,-2.59,-2.00
-4.71,-3.51,-2.76,2.60,-0.95,-0.78,-3.42,-5.17,6.33,-5.95,-4.52,-3.16,-2.43,5.56,-1.22,-2.77
-3.79,5.18,-2.33,-5.04,4.09,-1.85,-1.98,3.46,-1.58,-1.28,5.51,-2.91,-3.88,-1.84,4.27,-2.02
6.25,-1.27,-4.31,-3.58,-2.16,-3.89,6.87,-2.57,-6.89,-4.84,-3.32,3.42,-0.81,-2.89,3.67,-1.88
4.60,-3.72,-3.20,-3.53,7.12,-4.00,5.71,-2.44,3.18,-1.88,4.26,-1.95,5.18,-6.58,-4.30,-3.25
-1.19,-1.61,-2.69,-3.13,2.41,-1.85,-2.25,-1.79,-3.01,5.49,-2.95,6.00,-1.48,-1.67,-3.55,-2.12
-2.71,5.60,-3.05,7.72,-0.94,-3.13,-6.20,4.91,-1.46,-0.53,-3.43,-3.88,-1.59,-2.41,-2.41,-2.56
5.47,-4.19,4.88,-2.66,-1.79,5.05,-3.26,8.03,-1.12,-3.57,-4.87,-3.58,4.60,-4.19,4.88,-2.85
-2.14,-0.43,2.67,-2.02,5.68,-6.17,NA
>chr1:106930683-106931683
NA,-2.29,6.29,-2.65,-4.69,6.09,-3.75,4.37,-1.20,-5.15,-3.52,-0.95,-1.31,4.65,-2.50,-3.12
-1.83,4.75,-2.47,-4.69,6.33,-5.95,-4.52,-3.16,-2.38,5.95,-1.79,5.96,-3.48,-3.38,-2.25,-2.34
-1.92,-2.35,4.23,-3.38,-4.87,-4.55,-3.97,-3.14,-0.66,-2.15,-3.31,5.46,-4.10,-2.22,-2.73,4.32
-2.02,6.25,-1.73,-3.16,-4.67,-6.54,4.75,-1.21,-2.27,-2.25,4.89,-3.12,7.17,-2.47,-3.92,7.31
-2.46,-4.51,3.82,-0.95,-3.08,5.45,-3.00,-4.58,-3.25,-3.53,7.12,-3.06,3.46,-1.97,-2.21,-1.31
2.00,-1.65,-1.67,-1.69,2.99,-1.10,2.74,-0.45,-2.51,2.77,-1.98,-3.46,-2.75,-1.71,-0.75,2.09
-2.09,-1.85,-2.37,4.32,-2.02,5.53,-2.42,-5.16,-1.20,-1.00,-1.76,2.58,-2.50,-2.87,-2.67,-1.39
-1.68,-3.38,5.56,-1.09,-0.97,-1.89,-2.84,-2.04,-2.17,-1.15,4.25,-0.88,-2.61,-2.12,-1.88,3.17
-3.06,-1.64,-2.90,2.60,-0.52,-1.31,-4.65,-0.94,3.85,-2.37,5.86,-3.66,-2.77,-2.16,-3.89,6.81
-3.59,-3.70,-1.61,-2.33,-2.20,-1.57,-4.84,-0.55,5.49,-1.21,-1.67,-1.88,-2.94,-0.95,4.08,-4.06
-1.19,-1.23,-2.83,2.59,-1.98,-3.12,-2.50,4.03,-2.17,-1.85,4.64,-3.95,4.00,-0.95,-3.02,3.95
0.59,-1.91,-3.55,-4.42,-1.59,-2.08,-1.91,2.93,-2.71,-1.94,-1.66,-0.99,-1.90,4.38,-3.12,-1.09
6.98,-1.94,-3.90,-4.36,-3.89,-3.06,5.30,-3.86,5.95,-1.78,5.95,-2.38,-3.90,-5.07,-5.07,-4.33
-3.78,-5.05,-0.72,4.64,-2.32,-3.08,-1.98,2.59,-2.56,-1.85,-2.12,4.19,-2.29,3.29,-0.58,-2.69
2.77,-1.59,-1.96,2.06,-1.71,-1.67,-1.69,2.85,-1.94,-1.85,-2.37,4.32,-2.59,4.06,-1.31,-3.17
-2.40,-0.93,-1.76,2.58,-2.50,-2.58,-2.30,4.54,-3.90,-2.33,-0.77,3.97,-1.84,-0.96,-1.89,-2.84
-2.45,-3.07,-2.32,4.60,-0.94,-2.46,-2.12,-1.88,3.17,-2.97,-1.19,-2.33,-2.51,-1.52,-3.75,-5.04
3.64,-1.76,-1.87,4.47,-4.16,5.82,0.07,-3.41,-3.88,-1.16,-1.68,1.93,-1.76,-1.26,-0.79,-3.58
-2.92,-3.02,3.93,-1.50,-1.21,-2.67,-3.80,-2.82,-3.42,4.54,-0.97,3.55,-1.30,-2.99,3.95,-0.83
-2.43,-2.60,-1.21,4.25,-0.85,-2.03,-1.57,-5.10,-0.94,3.85,-1.85,4.48,-2.89,-0.58,3.00,-2.67
-1.30,3.55,-0.73,2.79,-3.38,-2.41,-1.93,-0.81,2.77,-2.54,-3.07,-2.16,-2.56,2.41,-2.02,-1.89
-2.04,4.32,-2.88,-2.45,4.48,-1.87,-1.21,-2.46,-2.66,4.12,-3.53,-2.84,-2.67,-3.46,-2.75,-1.70
-0.56,4.23,-4.30,-0.80,-2.02,4.90,0.53,-2.65,-4.69,-5.07,-5.07,-5.07,-5.07,-5.07,-5.07,-5.07
-5.07,-5.07,-5.07,-4.66,-6.42,-4.15,-4.31,5.61,-3.00,-4.58,-3.25,-3.53,7.26,-3.91,-2.47,5.85
-1.32,-1.40,-4.42,-4.28,-3.19,-2.43,5.35,0.33,-2.65,-3.94,-4.52,-5.17,7.31,-2.57,-5.21,-2.25
7.18,-1.97,-3.13,-5.17,7.26,-3.42,-2.15,-0.66,-3.14,-4.69,-5.07,-4.33,-4.52,-6.20,4.21,-2.34
-1.61,3.06,-2.00,4.36,-1.87,-1.21,-2.62,-3.46,-2.31,3.46,-3.55,6.09,-4.70,-2.47,6.86,-3.05
6.00,-1.43,-0.99,-2.33,-1.16,-3.14,-4.69,-4.33,-4.52,-5.34,6.23,-3.71,-3.43,-3.60,0.13,5.34
-3.26,8.03,-0.94,-3.13,-5.95,6.09,-4.50,5.21,-2.12,6.25,-0.96,-3.13,-5.95,6.33,-4.70,-2.16
8.64,-2.13,-5.47,3.79,-1.20,-4.63,-2.54,7.31,-3.92,-1.91,7.79,-0.99,-2.88,-1.27,6.04,-2.73
-4.96,-3.60,-3.42,-2.27,5.15,0.39,-3.60,-3.43,-3.71,6.23,-4.09,-1.91,6.79,-2.67,-1.21,-1.35
-2.77,-3.55,-3.98,-0.91,3.82,-4.27,-2.37,6.94,-1.27,-4.37,-4.39,-6.42,-4.66,-3.90,-1.94,6.17
-1.66,-1.98,-5.74,-3.78,-4.33,-3.90,-2.73,5.97,-3.54,-3.23,-3.00,-5.83,-3.52,-0.95,-1.25,6.17
-1.17,-3.68,-6.89,-2.25,8.64,-2.16,-3.92,8.17,-1.12,-3.57,-4.87,-3.38,4.23,-2.45,-2.39,-1.61
-0.93,-3.66,-6.49,-3.72,-0.95,-1.92,3.68,-2.36,6.06,-2.65,-3.91,7.18,-2.95,-2.38,6.17,-2.38
-3.50,-5.62,-2.50,-1.14,-3.81,-2.04,-0.66,-2.80,-4.86,-2.48,-1.24,-2.73,-1.41,-1.35,-3.51,-4.28
-5.63,-4.22,-1.61,-2.33,-2.51,-1.64,-3.96,-3.47,-1.61,-2.33,-2.51,-1.64,-4.15,-3.43,-4.42,4.76
-1.42,-3.12,4.55,-2.69,-2.39,-1.27,-2.23,-3.38,-1.79,-2.41,-2.41,-2.69,4.35,-3.56,-2.58,-3.03
-1.24,-2.02,-3.26,0.13,4.77,-6.54,-3.29,-0.94,7.73,-3.89,-0.68,-1.73,3.93,-2.50,-2.46,-1.21
-2.26,2.83,-0.65,-1.05,-4.70,4.88,0.12,-3.02,-7.53,-4.70,-2.87,-0.61,-1.83,4.90,0.53,-2.32
-4.88,-3.90,-2.67,-3.46,-2.75,-2.10,-1.35,-2.73,-0.78,-1.43,6.31,-4.21,-1.25,-2.20,-2.33,-1.61
-3.47,-3.96,-1.07,-1.31,4.41,-1.93,-2.83,-1.93,-1.66,-1.27,-1.87,4.48,-2.65,-3.17,-2.40,-1.16
-2.51,-1.95,-0.97,-2.03,3.49,-4.27,-2.37,6.83,-0.52,-5.05,-3.78,-3.94,-2.65,0.27,4.77,-6.00
-3.69,-1.09,-1.67,-4.22,-5.63,-4.28,-3.14,-1.16,-2.33,-1.73,-1.90,-0.99,-1.90,3.68,-2.36,6.06
-2.65,-4.69,6.09,-3.55,3.46,-1.97,-2.38,-1.75,-2.37,4.83,-1.98,2.97,-0.59,-2.94,-1.88,-1.73
-1.41,5.32,-3.75,6.09,-5.17,-2.78,0.45,4.02,-2.24,4.36,-1.92,-0.98,-3.48,-4.56,6.23,-3.19
-2.77,-1.22,5.70,-3.44,-3.04,-4.10,-2.31,3.64,-5.58,-3.29,-1.17,6.17,-1.66,-1.14,-4.11,6.09
-4.50,5.71,-2.02,2.67,-0.68,-1.05,-3.18,-4.86,-3.58,-2.16,-3.89,6.87,-2.46,-5.04,4.12,-1.23
4.25,-2.95,-5.27,-2.00,7.79,-0.99,-2.88,-1.53,4.66,-1.89,-3.88,-2.91,6.61,-1.32,-1.40,-4.42
-3.51,-3.05,3.87,-2.66,-2.27,-0.79,5.56,-2.43,-3.90,-4.36,-4.28,-4.71,-2.75,-4.93,-4.33,-1.48
5.86,-2.73,-3.12,-1.98,2.77,-2.90,-2.46,-4.93,-5.63,-3.49,-2.73,5.72,-2.73,-3.90,-4.36,-4.28
-4.71,-2.29,-2.98,-0.94,4.51,-1.55,-2.67,2.87,-1.43,-1.58,3.52,-1.58,-3.03,5.62,-3.31,-3.23
-2.28,-5.05,5.36,-2.12,5.96,-3.41,-3.25,-4.83,-3.61,5.42,0.20,-3.02,-5.85,-2.57,6.87,-3.45
-0.56,3.49,-0.61,-2.71,3.67,-2.62,3.85,-2.59,-2.01,-2.33,4.22,-3.49,-2.57,-3.73,2.87,-1.98
-3.12,-2.68,4.21,-4.95,-2.16,7.18,-1.97,-3.68,-6.95,-2.54,6.25,0.20,-2.78,-5.17,6.33,-4.69
-2.65,6.06,-1.79,6.25,-0.96,-3.68,-8.57,-3.68,-0.96,5.90,-3.03,-1.78,2.74,-1.85,-2.21,-1.08
-2.40,-4.65,-4.39,-5.12,-1.25,8.17,-3.92,-2.47,7.31,-4.38,-3.04,-0.23,3.98,-0.90,3.66,-1.64
-4.38,-3.83,-1.91,0.53,5.06,-1.83,-2.43,5.97,-3.93,-1.14,-1.71,4.65,-2.28,-2.96,-2.48,-0.83
3.95,-4.04,-3.06,-4.15,-1.07,-1.25,6.00,-2.64,-2.38,6.23,-3.57,-4.83,-3.25,-3.53,6.81,-3.47
-0.74,4.55,-1.55,-2.95,3.94,-2.46,-3.06,5.64,-1.22,-2.89,-4.18,-3.40,7.03,-3.12,4.89,-1.85
-2.16,2.58,-1.76,-1.27,-1.37,-3.46,-2.58,3.94,-3.36,-2.38,-1.22,5.70,-3.44,-2.82,-3.42,-2.32
4.53,-2.63,-2.12,-1.87,-3.41,5.48,0.33,-2.38,-4.70,-8.57,-5.06,-3.94,-3.14,-1.16,-2.51,-2.33
-1.35,-3.06,-1.89,-1.31,-3.02,-3.37,NA
>chr1:109453110-109454110
NA,5.01,-3.03,-0.64,2.31,-1.31,-2.21,-1.64,2.77,-2.54,-3.07,-2.67,-3.38,-3.48,5.62,-4.31
-2.94,-3.77,5.86,-2.37,4.02,0.39,-3.06,-2.99,5.30,-4.00,7.12,-3.42,-3.23,-2.16,-4.11,7.33
-2.81,7.72,-1.71,-3.90,-4.33,-3.78,-5.74,-3.00,-3.58,-4.31,-1.27,6.25,-1.79,5.95,-2.38,-3.16
-4.52,-5.95,6.33,-4.70,-1.91,6.67,-2.39,-2.26,3.87,-3.24,-4.96,-3.50,-3.17,3.87,-3.61,-3.55
-5.58,-0.93,-0.65,2.93,-1.78,-3.03,5.18,-2.33,-5.52,5.18,-2.10,6.06,-5.34,-4.52,-3.16,-2.73
5.72,-2.73,-3.19,-3.89,-2.59,6.17,-2.49,-3.10,-3.17,3.25,-1.91,-2.04,-1.11,-1.73,-2.75,-2.60
-1.39,2.00,-1.65,-1.67,-1.69,3.20,-0.78,3.66,-1.30,-2.67,2.87,-1.98,-3.46,-2.43,-0.83,4.08
-3.10,-1.44,-2.41,-2.71,-2.94,4.32,-2.02,5.53,-2.42,-5.16,-1.20,-1.00,-1.76,2.58,-2.16,-1.61
2.78,-4.03,-3.79,-5.60,-2.95,4.57,-1.09,-0.97,-1.89,-2.84,-2.45,-3.07,-2.32,4.60,-0.94,-2.46
-2.14,-2.09,2.06,-1.71,-1.67,-1.84,2.09,-1.61,-1.87,-4.65,-1.35,4.85,-4.44,5.80,-1.25,-2.98
-2.41,-3.71,-1.65,4.10,-2.96,-1.19,-2.33,-2.92,-4.46,-3.55,-0.04,5.42,-1.21,-1.67,-1.88,-2.94
-0.67,2.94,-2.54,-3.07,-2.16,-2.69,4.10,-1.65,-3.09,-0.81,5.46,-2.46,-3.13,5.64,-2.73,3.29
-0.58,-3.02,3.95,0.59,-1.91,-3.55,-4.42,-1.59,-2.08,-1.91,2.93,-2.71,-1.94,-1.66,-0.99,-1.90
4.18,-2.54,-0.81,3.42,-2.65,-3.90,-4.33,-4.52,-5.34,6.06,-1.78,5.95,-2.38,-3.90,-4.33,-5.06
-6.89,-2.00,6.67,-2.73,-3.12,-1.98,2.59,-3.13,-2.71,-2.41,-1.44,-2.77,2.91,-0.58,-2.69,2.91
-0.58,-2.89,4.48,-2.01,3.98,-1.61,3.18,-1.88,-1.83,-2.56,2.59,-0.81,-0.78,-3.46,-5.68,-1.20
-1.00,-1.76,2.58,-2.50,-2.58,-2.30,4.54,-3.90,-2.77,-1.32,3.95,-2.96,-1.19,-2.27,-2.84,-2.45
-3.07,-2.32,4.60,-0.94,-2.46,-2.12,-1.88,3.17,-2.97,-1.19,-2.33,-2.51,-1.52,-3.52,-5.15,-0.80
3.64,-4.04,-2.57,-3.51,5.48,0.14,-3.41,-4.19,-2.00,-2.59,4.92,-2.37,-1.15,-2.27,-2.84,-2.12
-1.88,3.74,-1.50,-1.06,-3.03,-2.29,-3.98,-2.52,4.63,-0.97,3.55,-1.30,-2.99,3.95,-0.83,-2.43
-2.60,-1.21,4.25,-0.85,-2.03,-1.25,-4.21,5.62,-2.34,-1.61,2.89,-2.76,-0.58,3.00,-2.67,-1.30
3.55,-0.73,2.79,-3.38,-2.41,-1.93,-0.81,2.77,-2.54,-3.07,-2.16,-2.56,2.41,-2.02,-1.81,-1.65
3.96,-1.54,-2.42,3.85,-1.87,-1.27,-1.90,-1.73,-1.90,-1.73,-1.66,-1.93,-3.58,-2.64,-1.94,-1.35
2.83,-2.71,-1.94,-1.73,-0.99,5.56,-2.43,-3.90,-5.07,-5.07,-5.07,-5.07,-5.07,-5.07,-5.07,-5.07
-5.07,-4.33,-5.06,-7.53,-3.02,0.20,5.48,-3.51,-2.57,-3.73,2.70,-0.52,-0.93,-5.68,-2.82,0.20
5.42,-3.06,-2.87,5.27,-5.52,-1.89,6.98,-1.25,-0.59,-3.14,-3.94,-3.78,-5.05,-0.52,6.83,-2.54
-5.27,-2.25,8.64,-2.13,-5.52,5.18,-2.12,5.53,-2.44,-5.85,-3.02,0.45,3.82,-3.16,-1.18,7.79
-1.89,-5.47,4.77,0.07,-3.06,-2.99,5.30,-4.19,4.60,-2.23,-3.02,5.90,-1.27,-4.31,-2.48,-1.46
-2.33,-1.16,-3.14,-3.94,-3.78,-5.05,-0.80,3.77,-3.10,-1.25,-1.32,4.57,-3.32,-4.29,-5.95,6.33
-4.08,-1.14,-0.79,2.60,-3.32,-3.55,-5.74,-1.98,-1.86,4.91,-4.95,-2.16,7.18,-1.97,-2.40,-5.74
-1.98,-1.86,4.91,-6.20,-4.16,-2.38,0.27,5.34,-3.75,7.08,-2.86,6.00,-1.46,-0.53,-3.41,-4.39
-2.44,7.79,-1.89,-5.47,4.77,0.27,-2.38,-4.16,-6.20,3.63,-3.58,-4.39,-3.41,-0.53,-1.46,4.91
-6.20,-4.16,-2.38,0.27,4.77,-5.47,-1.89,6.98,-1.25,-0.53,-3.41,-4.39,-3.58,3.63,-4.95,-2.16
7.18,-1.97,-3.29,-6.54,4.77,0.27,-2.65,-3.94,-4.52,-5.95,6.33,-5.17,-3.42,-0.78,-0.56,3.97
-5.58,-3.29,-0.94,7.72,-3.01,6.81,-3.42,-2.33,-2.12,-2.40,3.60,-2.40,4.78,-1.79,-3.13,4.54
-2.18,-2.11,3.93,-1.73,-1.52,-5.20,-2.09,3.88,-0.95,-1.92,-2.51,-1.16,-2.80,-4.86,-2.50,-1.02
-3.48,-4.38,8.17,-1.71,-3.16,-3.78,-5.58,-0.93,-0.79,4.63,-2.91,-4.36,-2.76,4.06,-2.62,3.18
-2.01,4.35,-3.12,-1.50,4.76,-4.42,-2.94,-3.49,4.54,-1.25,4.54,-3.38,-1.68,-1.46,-2.33,-1.16
-2.87,-4.16,-5.95,6.33,-4.11,-1.14,-1.66,6.98,-1.91,-4.70,7.33,-2.81,6.81,-3.59,-3.70,-1.66
-1.28,-4.08,7.33,-2.81,6.86,-2.47,-3.92,8.17,-1.12,-3.29,-4.71,-1.93,-3.04,4.50,0.53,-2.32
-5.66,-4.15,-4.31,5.90,-1.73,-3.49,-5.62,-2.50,-1.02,-3.48,-5.42,4.91,-1.46,-1.07,-3.81,-3.12
-3.00,-5.83,-2.82,0.12,4.88,-4.33,-0.89,4.85,-4.16,4.68,-1.23,4.28,-2.94,-3.90,-4.36,-4.55
-4.87,-2.44,6.80,-2.96,-3.28,-0.76,3.42,-2.65,-3.50,-5.62,-2.68,-2.12,-2.63,4.28,-1.61,-2.88
-1.53,4.66,-1.83,-2.43,5.91,-2.95,5.31,-2.46,-2.66,-2.46,5.19,-4.19,5.30,-2.85,-2.62,8.09
-2.16,-4.95,4.91,-1.86,-1.14,-3.89,7.73,-1.71,-3.16,-4.67,-6.58,5.18,-1.95,4.60,-3.72,-4.15
-5.12,-2.28,5.97,-3.71,-3.38,-2.34,-2.33,3.96,-3.24,-4.82,-4.21,-3.35,-1.92,-3.29,-2.13,-2.33
-3.31,5.62,-3.02,-2.04,4.41,-1.31,-0.59,-2.87,-4.30,-6.54,4.77,0.13,-3.26,-2.04,-1.14,-3.96
-4.19,-2.87,-3.73,-1.84,3.66,-1.21,-2.21,-2.32,4.60,-1.32,-2.38,-3.36,4.35,-1.60,2.97,-0.58
-2.54,4.35,-2.83,-2.12,-3.71,-1.71,4.15,-2.36,4.19,-2.12,-1.85,-2.37,4.32,-2.02,5.53,-2.42
-5.16,-1.20,-1.00,-1.76,2.58,-2.16,-1.61,2.78,-4.03,-3.79,-5.60,-2.95,4.57,-1.09,-1.00,-1.31
-4.47,3.96,-1.65,-1.12,4.25,-0.88,-2.61,-2.45,-3.07,-2.54,2.94,-0.66,-2.69,2.60,-0.52,-1.31
-4.65,-0.94,3.64,-4.04,-2.57,-3.51,5.70,-0.99,-2.09,-1.57,-5.10,-0.86,4.39,-1.83,-1.09,-4.15
-3.48,-4.87,-3.38,0.14,5.48,-3.41,-2.77,-2.49,-5.10,-0.86,4.64,-2.32,-3.07,-2.16,-2.56,2.59
-1.64,-2.42,-1.50,5.51,-2.36,-2.87,5.75,-4.35,4.00,-0.95,-3.02,4.08,-1.03,-1.73,-1.88,-3.29
-1.79,-2.08,-1.91,2.93,-2.71,-1.94,-1.66,-0.99,-1.90,4.38,-3.12,-1.09,6.98,-1.94,-3.90,-4.33
-4.52,-5.34,6.06,-2.01,3.84,-1.55,-1.70,-2.81,4.84,-5.52,-1.89,6.67,-2.50,-2.58,-2.50,2.58
-1.85,-2.17,-2.41,-1.44,-2.77,2.91,-0.58,-2.76,2.91,-0.73,3.20,-3.27,-2.58,-2.26,-2.40,-2.26
-2.58,-2.94,4.32,-2.02,5.53,-2.42,-5.16,-1.20,-1.00,-2.03,3.75,-4.30,-1.25,-2.33,4.38,-3.90
-2.77,-1.32,3.95,-2.96,-1.19,-2.27,-2.84,-2.45,-3.07,-2.32,4.60,-0.94,-2.98,-2.00,-2.90,2.60
-0.68,-0.65,-3.67,-2.04,-1.02,-3.75,-6.04,4.84,-2.81,-2.12,-1.87,-3.41,5.48,0.14,-3.41,-3.88
-1.40,-1.98,2.41,-2.83,-1.19,-2.27,-3.37,-2.00,-2.90,2.60,-0.68,-1.86,-3.37,-2.29,-3.98,-2.52
4.63,-0.97,3.55,-1.30,-2.99,3.95,-0.83,-2.43,-2.60,-1.21,4.25,-0.85,-2.03,-1.57,-5.10,-0.94
4.00,-2.36,4.19,-1.99,-1.59,3.09,NA
>chr1:109540736-109541736
NA,4.07,0.59,-2.38,-4.30,-6.58,5.18,-1.95,4.26,-1.95,5.21,-4.50,7.08,-2.62,7.33,-4.11
-2.16,-3.58,-5.62,-4.66,-5.07,-3.90,-1.71,7.72,-2.90,5.91,-3.19,-2.80,-1.96,-1.11,-2.21,-2.12
3.31,-3.06,8.03,-1.71,-3.90,-4.66,-5.63,-4.21,-3.02,-1.33,-1.31,-4.81,5.86,-2.28,4.15,-0.88
-2.98,-2.41,-3.71,-1.39,6.04,-3.10,-4.29,-5.17,8.17,-0.94,-3.68,-8.57,-4.84,-3.32,4.57,-1.09
-1.27,-1.19,-3.51,-4.69,-4.33,-4.67,-6.11,4.12,-1.23,4.28,-3.24,-5.60,-4.15,-3.71,5.91,-2.90
7.72,-1.71,-3.90,-4.66,-5.77,-3.50,-2.75,4.09,-6.11,-3.29,-1.97,5.72,-2.73,-3.16,-4.67,-6.11
4.09,-1.85,-2.39,6.67,-1.91,-4.09,6.06,-2.01,4.32,-2.37,-1.75,-2.38,-1.64,2.59,-2.56,-1.83
-1.88,3.18,-2.00,4.78,-1.50,-2.67,2.87,-1.98,-3.46,-2.43,-1.21,5.80,-4.55,5.32,-2.85,-1.97
-1.31,2.65,-2.07,5.69,-2.42,-5.16,-1.07,-1.19,-2.37,4.47,-2.17,-1.61,2.78,-4.03,-3.79,-5.60
-2.95,4.57,-1.09,-0.97,-1.89,-2.84,-2.04,-2.38,-1.50,4.46,-3.53,-2.84,-2.36,-2.09,2.06,-1.71
-1.75,-1.58,3.74,-1.73,-1.01,-5.10,-0.94,3.77,-3.23,-1.64,-3.04,3.95,-0.94,-2.98,-2.58,-3.56
4.35,-2.69,-2.39,-1.31,-1.96,-2.92,-4.94,-3.79,-2.54,5.56,-0.99,-1.73,-1.88,-2.94,-0.67,2.94
-2.54,-3.07,-2.16,-2.56,2.59,-1.64,-2.42,-1.64,2.77,-2.16,-1.85,4.64,-3.95,4.00,-0.95,-3.02
3.95,0.59,-1.91,-3.55,-4.71,-2.29,-3.13,-1.63,4.64,-2.67,-2.20,-2.68,-4.31,-1.27,5.90,-3.02
-1.09,6.98,-1.94,-3.90,-4.33,-4.52,-5.34,6.06,-1.78,5.95,-2.38,-3.90,-4.33,-5.06,-6.89,-2.00
6.67,-2.73,-3.12,-1.98,2.59,-2.56,-1.83,-2.17,4.47,-3.95,4.00,-0.95,-2.69,2.91,-0.58,-2.69
2.60,-0.43,-2.14,-2.44,3.96,-4.01,-2.57,-3.77,5.86,-2.11,2.97,-0.59,-3.02,-2.23,-1.08,-2.04
-1.75,2.39,-1.80,-2.24,4.35,-3.56,-2.22,-2.92,2.41,-1.76,-0.97,-1.89,-2.84,-2.04,-2.17,-1.15
4.25,-0.85,-2.03,-1.36,-4.30,4.08,-0.95,-3.02,3.95,0.45,-2.82,-5.22,-0.73,4.15,-2.50,-2.38
-3.44,5.48,0.14,-3.41,-4.19,-1.93,-2.92,2.41,-1.76,-0.97,-1.89,-3.06,-1.41,-0.96,-3.67,-2.21
-2.20,-3.00,5.34,-3.13,-2.98,4.63,-0.97,3.55,-1.30,-2.99,3.95,-0.83,-2.43,-3.46,-1.83,4.46
-3.53,-3.87,-2.87,-3.71,-2.04,5.54,-4.16,4.47,-1.87,-1.43,2.87,-2.67,-1.30,3.55,-0.73,2.79
-3.38,-2.41,-1.93,-0.81,2.77,-2.54,-3.07,-2.33,-2.35,4.92,-2.35,-2.01,-2.33,4.32,-2.88,-2.45
4.48,-1.87,-1.21,-2.46,-2.66,4.12,-3.38,-1.87,-2.19,-3.58,-2.64,-1.94,-0.75,2.09,-2.09,-2.14
-2.46,-0.83,5.56,-2.43,-3.90,-5.07,-4.36,-3.89,-2.59,6.17,-2.38,-3.90,-5.07,-5.07,-5.07,-5.07
-5.07,-4.33,-4.67,-6.11,4.09,-1.85,-2.39,6.67,-1.91,-4.70,7.33,-2.86,5.31,-2.34,-1.85,4.09
-6.11,-4.67,-3.16,-2.73,6.62,-3.08,-4.18,-2.26,-1.37,-1.90,-1.46,-2.13,-3.54,5.97,-2.73,-3.16
-4.67,-5.58,3.49,-2.29,-1.98,-2.62,-2.54,2.58,-1.76,-1.00,-1.31,-4.06,3.75,-2.12,-2.21,-1.42
-0.79,-3.67,-2.02,-1.24,-2.51,-2.45,-3.07,-2.32,5.15,0.39,-2.78,-4.56,6.06,-2.15,3.99,-2.12
-2.03,-2.46,4.50,-4.95,-2.16,8.64,-2.25,-5.27,-2.70,6.30,-2.22,-1.15,6.04,-3.10,-3.55,-5.05
-0.52,6.83,-2.37,-4.27,3.82,-0.95,-2.76,3.01,-1.58,-1.28,4.75,-2.52,-5.27,-2.57,7.31,-3.92
-1.91,7.79,-1.09,-2.42,6.23,-4.09,-2.16,8.64,-2.16,-3.92,8.17,-1.71,-3.90,-4.36,-3.89,-2.59
6.17,-2.38,-3.50,-5.62,-3.58,-2.49,-5.10,-0.67,6.06,-3.41,-1.68,-1.24,-3.03,-2.58,-3.54,5.49
-2.90,7.72,-1.25,-5.12,-4.15,-4.31,5.18,-2.33,-5.47,3.79,-1.23,-3.51,5.80,-2.01,4.27,-1.79
-2.44,4.94,-2.42,-2.23,3.63,-4.95,-2.16,8.64,-2.16,-3.92,8.17,-1.71,-3.16,-5.06,-7.53,-3.66
-1.09,-1.21,-2.48,5.91,-3.79,-1.23,4.85,-4.16,4.64,-1.85,-2.34,5.31,-3.05,6.86,-2.57,-6.89
-5.06,-4.33,-5.07,-5.07,-4.69,-2.65,0.33,6.25,-2.49,-3.91,7.26,-3.42,-3.23,-2.49,-5.53,-1.46
-1.66,6.98,-2.00,-5.27,-2.70,6.20,-2.52,3.18,-2.05,5.96,-2.55,-2.45,3.58,-2.01,4.48,-3.10
-2.46,-4.41,-3.48,5.62,-4.31,-3.43,-4.15,-1.64,-2.33,-1.46,-2.02,-3.81,-1.09,-1.92,3.85,-2.63
-1.67,-1.48,5.88,-3.31,4.73,-1.87,-1.87,-2.21,-2.58,-2.61,-0.94,4.35,-1.83,-1.09,-3.96,-3.47
-1.67,-0.96,-3.67,-2.04,-1.14,-4.15,-3.43,-4.31,5.90,-1.73,-3.16,-5.06,-8.57,-3.68,-1.97,5.72
-1.97,-2.40,-5.74,-1.98,-1.71,5.27,-1.31,-0.59,-2.87,-4.16,-5.17,7.31,-2.46,-5.47,4.48,-2.04
-3.71,-2.04,-3.06,3.20,-0.97,4.54,-3.38,-1.68,-1.10,-1.75,-3.40,3.64,-0.80,-5.05,-3.55,-3.32
2.60,-0.95,-0.65,-3.67,-2.04,-1.02,-3.48,-4.38,8.17,-1.71,-3.19,-3.89,-3.06,5.27,-5.27,-2.37
6.47,-0.99,-1.98,-1.50,-2.73,-1.41,-1.35,-3.51,-4.69,-4.66,-5.77,-3.50,-2.52,3.06,-2.04,5.68
-6.58,-4.67,-3.16,-1.71,7.72,-3.05,6.00,-1.86,-1.98,-5.83,-3.52,-0.95,-1.46,6.31,-4.21,-1.25
-2.20,-1.92,-0.56,3.97,-5.04,-3.04,0.20,6.25,-2.54,-6.95,-4.84,-3.05,6.19,-2.42,-2.20,-1.44
-3.16,-3.55,6.06,-0.52,-5.05,-3.78,-3.16,-1.73,6.25,-2.12,5.21,-4.50,6.09,-4.11,-2.16,-3.23
-3.54,5.97,-2.28,-4.47,-3.83,-3.65,-2.07,-2.27,-2.45,4.23,-2.04,-2.42,4.60,-1.85,4.32,-2.37
-2.16,-3.46,-2.43,-0.90,4.35,-2.02,-0.68,-4.11,7.33,-2.71,5.74,-1.78,5.95,-2.38,-3.19,-4.55
-4.87,-3.38,4.41,-1.29,-0.64,-1.98,-3.58,-1.73,-1.33,5.27,-1.31,-0.59,-3.14,-4.69,-5.07,-4.33
-4.52,-5.17,7.31,-2.57,-5.21,-2.25,7.18,-2.15,-2.91,-2.59,6.17,-2.38,-3.90,-4.33,-4.52,-5.95
6.33,-4.69,-2.47,5.85,-1.35,-2.17,-2.41,-1.64,2.59,-2.56,-1.83,-2.17,4.47,-4.16,5.80,-1.21
-2.43,-3.46,-2.16,-2.37,4.32,-2.02,5.53,-2.42,-5.16,-1.20,-1.00,-1.76,2.58,-2.16,-1.61,2.78
-4.03,-3.79,-5.60,-2.95,4.57,-1.09,-0.97,-1.89,-2.84,-2.04,-2.38,-1.50,4.46,-3.53,-2.84,-2.34
-1.88,3.17,-3.06,-1.64,-2.90,2.60,-0.52,-1.31,-4.65,-0.94,3.77,-3.23,-1.64,-3.04,3.95,-0.94
-2.98,-2.41,-3.71,-1.65,4.10,-2.96,-1.19,-2.33,-2.92,-4.46,-3.55,-0.04,5.42,-1.21,-1.67,-1.88
-2.94,-0.67,2.94,-2.54,-3.07,-2.16,-2.69,4.10,-1.65,-3.09,-0.81,5.46,-2.36,-2.87,5.75,-4.35
4.00,-0.95,-3.02,3.95,0.59,-2.32,-5.01,-3.83,-4.09,-2.16,-2.37,4.33,-2.63,-1.86,-1.66,-0.99
-1.90,4.38,-3.12,-1.09,6.98,-1.94,-3.90,-4.33,-4.52,-5.34,6.06,-1.78,5.95,-2.38,-3.90,-5.07
-4.33,-5.06,-6.89,-2.00,6.67,-2.50,-2.58,-2.50,2.58,-2.02,-1.89,-1.87,4.73,-3.12,7.12,-3.53
-2.83,-3.73,2.87,-1.43,-1.58,3.52,-1.30,-2.96,2.90,-1.88,-1.83,-2.37,4.32,-2.02,5.53,-2.44
-5.85,-3.66,-0.78,-0.81,2.77,-2.45,NA
>chr1:111825797-111826797
NA,-1.59,-3.38,4.12,-2.26,-2.34,4.21,-5.42,-2.78,0.39,4.50,-3.25,-2.69,-1.27,-2.23,-3.64
-2.87,-3.87,-3.81,5.96,-2.59,-2.91,-1.35,5.97,-2.67,-1.15,-2.27,-2.84,-2.45,-3.12,-2.68,5.19
-3.25,3.79,-0.56,-0.65,-4.00,-3.06,-3.73,3.00,-0.58,-2.76,3.01,-1.88,-2.34,-2.84,-3.81,5.86
-2.12,3.18,-1.58,-1.75,-1.71,2.54,-0.76,3.29,-2.00,4.83,-2.73,-2.22,-3.54,5.70,-2.92,3.31
-2.03,-1.27,-1.19,-3.25,-4.30,-6.54,4.48,-2.04,-3.09,-0.95,4.08,-3.70,-0.41,4.39,-1.83,-0.98
-3.75,-6.00,3.79,-1.20,-5.05,-3.78,-3.16,-2.73,5.72,-1.97,-2.40,-5.58,-1.07,-1.39,-2.73,-0.78
-1.90,4.18,-3.04,-1.79,-2.25,-1.79,2.50,-2.90,-2.00,-2.98,-0.94,3.95,-3.04,-2.22,-3.43,4.32
-2.91,-1.36,-1.68,1.62,-0.56,-2.09,-3.17,-1.31,4.06,-2.69,5.36,-4.81,-1.05,-0.40,4.14,-4.35
5.32,-2.66,-1.79,5.54,-4.44,5.54,-2.04,-3.71,-2.12,-2.71,5.47,-3.45,5.05,-2.04,-3.71,-2.41
-3.37,-1.86,-0.56,4.14,-4.03,3.82,-2.31,-3.46,-2.75,-2.10,-1.19,-2.83,2.41,-1.76,-0.97,-1.89
-3.00,-2.45,-2.07,-2.67,-2.52,3.85,-2.62,3.54,-2.95,-1.50,2.93,-0.81,-1.92,-2.08,-1.73,-2.33
-1.09,-3.08,-2.57,5.15,-2.37,-2.62,-1.97,-2.21,-2.33,-2.58,-2.67,-0.78,-1.90,3.68,-2.36,5.95
-3.05,-4.29,-5.34,5.81,-3.01,-1.36,-1.75,3.38,-1.92,-3.27,-1.66,4.66,-1.41,-2.25,4.09,-2.71
-0.36,2.31,-1.29,-1.36,3.46,-1.98,-2.27,4.22,-2.98,-2.88,4.15,-2.12,-2.03,-2.59,4.35,-3.56
-2.58,-2.98,-0.83,6.47,-2.37,-5.27,5.68,-2.02,2.97,-0.58,-3.02,4.08,-1.26,-2.61,-3.92,-2.40
-1.27,-2.69,-2.94,4.32,-1.85,4.26,-1.85,3.84,-2.10,-0.80,-4.71,4.17,-1.23,4.54,-3.38,-1.68
-1.39,-2.46,-2.50,3.93,-1.19,-1.71,-2.94,-0.67,2.99,-2.26,-1.27,-2.02,-1.36,-4.94,3.90,-0.89
-4.33,3.90,-0.89,-4.33,4.88,0.27,-2.65,-3.94,-3.78,-5.05,-0.80,3.85,-2.28,5.71,-4.19,5.88
-1.43,-0.99,-2.02,-2.08,-5.83,-2.82,0.39,4.50,-2.69,-1.83,-1.88,3.18,-2.12,6.08,-2.38,-3.50
-5.63,-3.90,-2.34,-2.17,3.96,-4.11,-0.89,4.37,-3.26,7.12,-3.53,-3.25,-5.34,-3.57,-1.35,6.98
-1.18,-2.84,3.00,-0.54,-3.98,-4.28,-3.97,-3.14,-1.16,-2.41,-0.99,5.56,-3.10,-4.45,-6.54,4.75
-1.41,-2.41,-1.16,-2.87,-4.70,-6.89,-2.00,6.79,-2.65,-2.33,-3.07,-2.37,3.46,-1.58,-1.76,3.46
-3.06,7.17,-2.54,-4.63,-0.52,6.83,-2.54,-5.27,-2.25,7.18,-1.97,-3.13,-5.95,6.33,-5.17,-3.48
-1.52,-2.41,-1.41,4.75,-6.54,-3.29,-0.96,5.90,-3.02,-1.09,6.98,-1.94,-3.90,-5.07,-4.36,-4.55
-5.34,-2.99,-3.49,4.22,-2.33,-2.01,-2.46,4.50,-6.20,-3.13,-0.94,8.17,-3.92,-2.16,8.09,-2.62
-2.45,4.07,-2.89,-0.95,3.64,-2.92,6.12,-2.43,-1.83,4.55,-0.74,-3.47,6.87,-2.57,-6.89,-5.06
-3.16,-1.73,5.74,-4.10,-2.29,-2.90,6.79,-1.91,-4.70,6.09,-3.75,5.34,0.27,-2.32,-4.86,-2.50
-1.14,-3.81,-3.12,-3.00,-5.31,-2.22,8.64,-2.16,-3.92,7.18,-2.95,-2.38,5.96,-3.77,-2.57,-4.03
2.79,-0.98,4.12,-4.79,-2.53,6.29,-2.59,-3.89,-4.36,-5.07,-3.90,-2.73,7.18,-2.16,-3.92,8.17
-1.71,-3.49,-5.62,-2.50,-0.66,-3.14,-3.94,-4.67,-6.54,3.79,-1.23,-3.69,6.09,-3.62,4.73,-1.87
-1.43,2.87,-2.67,-1.30,3.71,-2.50,-2.59,-2.10,-1.15,-2.48,4.50,-6.20,-4.16,-2.38,0.33,6.25
-2.49,-3.91,8.17,-0.94,-3.68,-6.89,-2.57,6.86,-3.01,7.72,-1.71,-3.49,-5.63,-3.90,-2.67,-4.09
-3.83,-5.77,-4.66,-4.69,-3.51,-1.05,-0.68,2.60,-2.90,-2.46,-4.19,-3.81,-0.79,-1.42,-2.37,-2.33
-3.04,-4.21,-5.63,-3.50,-2.94,3.87,-2.27,-1.98,5.15,-2.65,-3.17,-2.77,-1.19,-1.61,-3.02,-4.21
-5.63,-3.50,-2.94,3.96,-2.33,-2.34,-3.38,-3.48,5.46,-3.58,-1.60,-2.25,3.49,-5.58,-4.67,-3.94
-3.14,-0.59,-1.92,4.38,-3.13,-1.79,4.90,-2.57,-3.08,-0.53,-1.25,6.98,-1.97,-5.16,-1.20,-1.33
-3.02,-3.15,-3.53,4.22,-2.33,-2.01,-2.46,5.47,-4.19,5.21,-2.10,5.74,-2.71,7.33,-3.69,-1.23
4.37,-3.75,7.08,-2.86,6.00,-1.46,-0.95,-3.72,-7.53,-4.70,-2.87,-0.46,2.95,-0.66,-1.97,-2.85
4.84,-5.52,-2.13,8.09,-3.08,-4.11,-2.44,7.79,-1.89,-5.47,4.77,0.12,-2.82,-5.15,-1.20,4.37
-3.12,5.70,-2.52,-0.66,2.76,-2.83,-1.25,-1.09,-3.42,-5.17,6.33,-3.69,-1.23,3.79,-6.54,-4.67
-3.16,-2.73,5.72,-2.73,-3.16,-3.78,-5.74,-2.08,-2.02,-1.27,-1.50,3.93,-2.50,-2.46,-1.39,-2.02
-3.81,-1.07,-1.46,6.31,-3.79,-1.23,4.37,-3.75,6.09,-5.95,-4.52,-4.33,-5.07,-5.07,-5.07,-3.90
-1.71,7.73,-3.85,-1.14,-0.79,2.60,-2.95,-4.82,-4.21,-3.35,-1.92,-3.01,5.49,-2.71,7.08,-4.50
5.21,-2.12,6.25,-1.27,-4.47,-3.83,-4.09,-2.16,-2.71,3.36,-3.02,-2.72,-3.70,5.96,-2.38,-2.95
7.18,-3.92,-2.16,7.18,-2.73,-3.49,-5.62,-2.50,-1.02,-3.72,-7.53,-3.68,-1.17,6.98,-2.44,-4.36
-3.61,5.64,-0.99,-2.41,-1.52,-3.72,-5.85,-2.00,6.98,-1.28,-1.67,-3.55,-2.12,-2.71,5.91,-3.79
-0.82,3.64,-4.04,-3.79,-5.12,-2.28,6.62,-2.62,-2.44,4.48,-2.10,-0.68,-4.11,7.33,-2.62,7.08
-4.50,4.88,-2.66,-1.41,4.66,-1.55,-2.99,3.64,-0.48,-4.11,4.13,-2.25,-2.46,-0.92,-1.23,6.17
-1.94,-3.16,-4.52,-5.95,6.09,-4.50,5.30,-2.87,-2.88,4.63,-1.25,4.54,-3.49,-2.94,-3.72,4.94
-3.72,-4.15,-5.60,-2.68,5.95,-1.62,4.26,-1.85,4.27,-1.50,-2.67,2.59,-1.96,-1.89,-1.58,3.18
-2.12,6.13,-2.66,-3.24,-0.76,3.42,-3.32,-3.55,-5.05,-0.52,5.93,-2.43,-3.90,-5.07,-5.07,-4.66
-6.42,-4.20,-5.34,-3.57,-1.35,5.86,-2.50,-2.66,-2.50,6.67,-1.91,-3.92,7.31,-2.57,-5.21,-2.25
8.64,-2.22,-4.63,-0.80,3.64,-3.16,-2.12,4.23,-2.35,-1.92,-2.38,-1.97,3.91,-3.70,-0.41,4.64
-2.27,-2.49,-2.32,5.03,-1.98,2.56,-1.93,-1.25,-3.10,4.08,-1.03,-2.41,-1.09,-3.41,-4.46,-2.26
-0.64,-1.29,4.65,-2.28,-2.66,-2.50,5.68,-2.96,-3.72,-1.40,-1.93,2.59,-2.67,-1.30,3.52,-1.58
-1.76,3.64,-4.27,-2.77,4.25,-0.97,3.20,-2.97,-1.23,-1.07,-5.16,-2.54,7.17,-4.00,4.88,-2.66
-1.79,5.54,-4.44,5.82,0.07,-3.38,-4.39,-2.76,4.76,-3.13,-1.78,2.93,-0.81,-0.65,-3.81,-3.47
-1.44,-2.20,-2.42,6.24,-3.02,-2.45,4.96,-2.94,-2.58,-2.26,-2.40,-2.16,-2.06,-1.85,2.58,-2.50
-2.49,-2.27,4.60,-1.09,-2.41,-1.64,-3.73,-3.02,-3.80,-2.48,-1.21,5.80,-4.55,5.75,-2.87,-2.36
4.63,-0.79,-0.93,-5.68,-3.46,-0.93,-1.27,-1.76,2.58,-2.54,-3.07,-2.33,-2.46,5.47,-3.25,3.79
-0.32,-2.14,-2.44,3.96,-3.36,-2.41,-2.33,-1.61,-3.47,-3.81,-0.96,-1.67,-3.47,-3.96,-1.09,-1.83
4.35,-0.90,-2.27,-2.66,4.22,-2.52,-3.68,-1.59,-2.41,-2.58,-3.00,-1.86,-0.95,4.63,-2.00,-3.24
-0.91,4.00,-4.03,4.14,-0.56,-0.69,NA
>chr1:113489790-113490790
NA,-2.59,5.70,-3.86,5.71,-2.44,3.58,-2.58,-3.08,-0.53,-1.46,4.91,-6.20,-4.52,-3.94,-3.14
-0.59,-1.92,3.68,-2.59,4.52,-1.98,-2.27,4.22,-3.43,-4.42,-2.89,-1.22,5.56,-2.43,-3.16,-4.52
-5.95,7.33,-2.62,7.33,-5.17,-2.78,0.20,5.42,-3.06,-2.40,6.17,-3.05,-3.55,-5.13,-0.67,5.51
-0.51,-3.67,6.33,-4.11,-1.14,-1.66,6.14,-3.42,-2.83,-3.73,2.59,-1.96,-2.17,-2.41,-1.97,3.64
-5.58,-3.29,-1.97,5.72,-1.97,-3.68,-8.57,-3.68,-0.94,8.17,-3.92,-2.16,8.09,-2.62,-2.45,3.58
-2.44,5.71,-4.00,7.03,-3.26,-4.02,-2.00,-2.83,4.35,-3.04,-1.92,-3.02,-2.94,4.96,-2.57,-3.46
-1.23,-0.81,2.83,-2.30,-0.98,-3.72,-7.53,-4.84,-3.10,5.35,0.20,-3.26,-2.04,-0.66,-2.87,-4.30
-6.58,5.18,-1.95,4.60,-2.44,-1.78,2.92,-1.98,-3.08,-2.54,2.77,-0.65,-0.93,-5.16,-2.22,7.18
-2.28,-5.12,-4.20,-4.58,-3.00,5.96,-1.79,5.95,-3.05,-4.29,-5.17,7.26,-3.53,-2.83,-4.04,3.95
-1.26,-2.89,-4.42,-3.57,6.24,-2.22,-1.41,4.10,-2.96,-1.23,-1.07,-5.16,-2.54,6.86,-2.81,7.33
-3.69,-1.23,3.79,-6.54,-3.29,-0.94,8.03,-4.00,5.30,-2.85,-2.55,5.61,-4.31,-4.15,-5.60,-2.73
5.35,0.20,-3.04,-6.04,5.18,-2.12,6.25,-0.96,-3.29,-6.54,4.75,-1.64,-2.77,-3.19,6.23,-4.56
-3.04,-0.02,5.38,-0.02,-3.04,-5.17,7.33,-2.62,7.33,-4.70,-2.16,8.64,-2.16,-3.92,7.31,-2.47
-4.95,4.91,-1.86,-1.25,-4.30,4.08,-0.95,-2.52,5.81,-5.34,-4.16,-2.87,-0.59,-1.46,4.91,-4.95
-2.35,5.53,-1.79,6.06,-2.28,-5.20,-1.98,-2.33,4.38,-4.42,-3.43,-3.60,0.45,3.82,-4.04,-3.06
-4.00,-0.65,-0.68,2.70,-2.84,-2.31,5.04,-3.79,-0.74,4.39,-2.02,-0.80,-4.71,3.96,-1.87,-1.28
3.48,-3.32,-4.29,-6.20,4.50,-2.56,-2.39,-1.31,-1.95,-2.51,-1.52,-3.48,-4.38,7.26,-3.53,-2.83
-3.73,2.70,-0.52,-0.93,-5.16,-2.54,6.86,-3.01,6.86,-2.57,-5.85,-3.02,0.12,4.77,-5.47,-2.13
7.44,-3.54,-2.15,-0.66,-3.14,-4.69,-4.66,-5.62,-3.58,-2.16,-3.89,7.73,-1.12,-2.91,-2.59,6.23
-3.02,-2.45,4.48,-1.87,-1.27,-2.33,-1.16,-2.80,-5.01,-3.60,-4.35,-3.60,-5.77,-4.28,-3.51,-1.35
-1.67,-4.22,-5.63,-4.28,-3.14,-0.66,-1.69,-3.38,4.54,-1.25,4.28,-3.24,-4.80,-2.48,-1.39,-2.67
-2.96,-2.50,5.86,-1.17,-3.68,-6.95,-2.54,6.25,0.14,-3.38,-4.39,-3.58,3.63,-5.42,-2.78,0.45
3.82,-3.40,-2.38,-1.26,4.15,-2.24,4.36,-1.92,-0.61,-2.87,-4.16,-5.17,7.31,-2.57,-5.21,-2.25
8.09,-2.62,-2.85,5.27,-6.58,-4.67,-3.16,-1.73,5.90,-4.31,-3.20,-3.42,6.95,-2.44,-4.87,-4.55
-3.19,-1.73,6.25,-2.12,5.18,-5.52,-2.13,8.09,-2.62,-2.38,6.17,-2.38,-3.16,-3.78,-5.74,-3.00
-3.58,-4.80,-2.73,5.56,-0.83,-2.67,-1.17,-2.33,-3.17,-1.93,4.41,-1.29,-0.99,-1.66,-1.86,-2.38
6.24,-3.02,-2.40,6.17,-2.68,-5.60,-4.15,-4.31,5.18,-2.35,-4.70,7.33,-2.81,6.72,-2.95,-2.85
5.27,-6.58,-4.30,-2.38,0.27,4.77,-6.54,-4.67,-3.16,-2.73,5.72,-2.28,-5.12,-4.20,-5.34,-4.55
-3.19,-1.94,6.98,-0.99,-2.83,-1.93,-1.73,-1.41,4.75,-6.54,-4.67,-3.16,-2.73,5.72,-2.15,-2.89
-3.35,5.64,-3.35,-3.87,-4.36,-3.90,-2.73,5.72,-2.15,-3.29,-3.98,-0.91,3.64,-3.55,6.09,-5.95
-4.52,-3.16,-2.73,5.72,-1.97,-3.13,-5.95,6.09,-4.50,5.21,-2.10,6.06,-5.34,-3.13,-0.96,6.25
-2.12,5.36,-5.05,-1.36,-2.02,-0.99,-1.23,6.98,-1.97,-5.31,-2.08,-2.02,-1.46,-2.02,-3.81,-1.07
-1.25,6.98,-1.91,-3.92,7.18,-3.40,-4.58,-4.20,-5.66,-2.80,-0.59,-1.25,6.98,-1.91,-3.92,7.18
-3.40,-3.63,-1.64,3.71,-3.02,-2.72,-3.70,5.72,-1.78,5.74,-2.71,8.32,-2.81,6.72,-2.95,-2.44
4.90,-1.79,-3.03,5.61,-3.00,-3.63,-1.84,4.90,-2.65,-2.91,-2.15,5.72,-2.73,-3.90,-4.33,-5.06
-7.53,-3.66,-1.09,-1.67,-3.16,-3.55,5.70,-1.22,-2.77,-3.79,5.62,-3.41,-3.44,-4.31,-1.76,-1.47
4.90,0.33,-3.38,-4.87,-3.48,-3.60,0.13,4.77,-5.47,-2.46,7.17,-3.26,4.37,-0.89,-4.11,4.13
-1.85,-2.34,5.62,-4.21,-2.16,-3.58,-4.80,-2.73,6.04,-1.27,-4.37,-3.67,-4.00,-0.79,-1.42,-2.37
-2.17,-2.12,3.49,-4.51,-2.46,6.87,-3.89,-1.25,-2.20,-1.92,-0.95,3.88,-2.47,-3.91,8.17,-1.25
-4.31,-3.58,-2.49,-5.53,-1.46,-1.66,6.14,-3.42,-3.25,-4.83,-3.57,6.23,-2.59,-3.89,-3.19,-2.38
6.17,-2.59,-3.89,-3.97,-3.14,-0.66,-1.69,-3.66,5.96,-2.59,-3.12,-3.05,3.87,-3.17,-2.92,-3.18
0.45,3.95,-3.02,-0.66,3.09,-1.78,-3.03,5.61,-2.55,-2.44,4.48,-1.55,-1.70,-2.38,6.19,-3.05
-3.55,-5.74,-2.08,-2.09,-1.03,4.15,-2.37,6.08,-2.38,-3.50,-5.62,-2.48,-1.10,-2.13,-3.19,6.23
-4.09,-2.16,7.18,-2.73,-3.16,-5.06,-6.95,-2.54,6.47,-1.22,-2.77,-3.20,4.94,-3.20,-2.13,-1.10
-2.48,-4.80,-2.95,3.48,-1.28,-1.58,2.90,-2.96,-1.55,5.06,0.53,-1.91,-3.17,-3.06,5.75,-4.55
4.85,-1.20,-5.15,-2.82,0.45,3.95,-3.02,-0.95,3.82,-5.04,-3.75,-1.52,-2.33,-1.73,-2.08,-1.92
-0.56,4.14,-4.03,4.14,-0.56,-1.05,-3.25,-3.42,-5.74,-3.00,-3.58,-4.31,-1.48,6.98,-1.09,-3.02
5.90,-1.73,-3.49,-5.63,-4.22,-1.61,-2.33,-2.51,-1.16,-3.14,-4.69,-4.33,-5.06,-8.57,-4.84,-3.61
3.87,-2.27,-2.16,2.58,-1.98,-1.25,-2.97,4.48,-1.60,2.97,-0.58,-2.69,2.77,-1.98,-3.46,-2.43
-0.83,4.30,-2.36,4.21,-2.67,-2.38,-3.70,5.72,-1.79,5.53,-2.42,-5.16,-1.20,-1.00,-1.76,2.58
-2.16,-1.61,2.78,-4.03,-3.79,-5.60,-2.95,4.57,-1.09,-0.97,-1.89,-2.84,-2.04,-2.38,-1.50,4.46
-3.53,-3.87,-2.46,-2.90,2.50,-1.96,-1.81,-1.84,2.09,-1.61,-1.87,-4.65,-0.94,3.77,-3.23,-1.64
-3.04,3.95,-0.94,-2.98,-2.41,-3.71,-1.65,4.10,-2.96,-1.19,-2.33,-2.92,-4.46,-3.55,-0.04,5.42
-1.21,-2.34,-1.09,-3.08,-2.57,5.15,-2.32,-3.42,-2.82,-3.42,4.46,-1.50,-2.42,-1.50,5.51,-2.36
-2.87,5.75,-4.35,4.00,-0.95,-3.02,3.95,0.59,-1.91,-3.55,-4.42,-1.59,-2.25,-2.12,3.75,-4.30
-1.36,-2.02,-0.99,-1.90,4.38,-3.12,-1.09,6.98,-1.94,-3.90,-4.33,-4.52,-5.34,6.06,-1.78,5.95
-2.38,-3.90,-5.07,-4.33,-5.06,-6.89,-2.00,6.67,-2.73,-3.12,-1.98,2.59,-2.56,-1.85,-2.12,4.19
-2.29,3.29,-0.58,-2.69,2.91,-0.58,-2.52,5.70,-2.98,5.14,-0.72,3.20,-1.94,-2.03,-2.46,5.60
-3.05,6.86,-2.54,-5.16,-1.20,-1.00,-1.76,2.58,-2.50,-2.58,-2.30,4.54,-4.42,-2.94,-3.50,5.56
-1.09,-0.97,-1.89,-2.84,-2.45,-3.12,-2.73,5.82,-3.48,-3.38,-2.34,-2.33,4.22,-3.38,-1.68,-1.46
-2.33,-1.52,-3.52,-5.22,-0.73,4.15,-2.50,-2.38,-3.44,5.48,0.14,-3.41,-3.88,-1.40,-1.98,2.41
-2.83,-1.19,-2.27,-2.84,-2.14,-2.09,2.09,-0.75,-1.87,-3.37,-2.29,-3.98,-2.52,4.63,-1.25,4.54
-3.49,-2.57,-4.04,3.95,-0.83,-2.11,NA
>chr1:116096961-116097961
NA,-0.38,-2.80,-4.86,-2.50,-0.59,-3.41,-4.87,-2.99,-3.49,4.54,-1.25,4.28,-2.94,-3.16,-4.67
-6.54,4.77,0.13,-3.26,-2.02,-1.39,-2.46,-2.00,2.78,-4.03,-3.79,-5.12,-1.25,7.72,-3.01,6.81
-3.17,-2.90,-3.42,-2.32,4.52,-2.02,6.25,-1.27,-4.33,-4.93,-2.87,-3.64,-2.10,-0.43,2.67,-2.02
5.68,-5.52,-2.13,8.09,-2.62,-2.45,3.58,-2.40,4.36,-1.55,-1.76,-2.83,-1.41,3.71,-3.02,-2.72
-3.42,3.59,-0.70,-2.10,-3.02,-0.67,2.99,-2.30,-0.55,-3.41,-4.46,-2.89,-1.26,4.15,-2.24,4.78
-1.79,-2.44,4.60,-1.85,3.84,-1.92,-0.61,-3.14,-3.94,-4.52,-6.20,3.63,-2.23,-3.12,4.38,-1.90
-0.92,-2.46,-2.66,3.87,-3.24,-4.96,-3.50,-3.17,3.87,-2.94,-3.50,-6.42,-3.79,-4.04,3.64,-0.80
-5.05,-3.55,-3.61,3.87,-2.66,-2.27,-0.90,3.95,-2.69,-1.83,-1.88,3.17,-3.06,-2.22,-3.43,4.29
-1.62,5.95,-2.38,-3.19,-4.28,-3.98,-0.54,2.97,-2.11,6.20,-2.70,-5.91,-3.02,0.39,5.06,-1.55
-2.95,3.94,-2.66,-2.91,-1.14,6.41,-1.94,4.98,-0.55,-3.57,-3.44,-0.61,3.09,-1.50,-2.96,2.78
-2.00,-2.27,-0.79,5.56,-2.54,-3.79,-4.87,-2.76,4.56,-2.54,-0.81,5.46,-2.46,-3.13,5.37,-2.31
5.69,-2.35,-4.70,6.09,-4.50,5.30,-2.87,-2.36,5.51,-1.83,-4.10,-3.04,-3.42,4.54,-1.23,4.17
-4.11,-0.89,4.37,-3.45,5.88,-1.48,-1.67,-3.55,-2.04,-2.73,4.96,-2.45,-3.02,6.23,-2.40,-2.36
6.61,-1.19,-2.17,-2.33,-2.41,-1.44,-3.10,3.95,0.45,-3.42,-4.19,-2.46,-2.90,2.50,-1.93,-1.60
-3.29,-1.67,-1.33,4.41,-3.38,-4.87,-3.79,-2.49,6.17,-2.40,-3.02,6.23,-2.40,-3.02,6.23,-2.40
-3.02,6.23,-2.40,-3.02,6.23,-2.40,-3.02,6.23,-2.40,-3.02,6.23,-2.59,-3.89,-4.36,-3.90,-2.73
7.18,-2.25,-6.89,-5.06,-3.16,-1.94,6.17,-1.23,-0.92,-2.46,-2.50,3.71,-1.64,-4.38,-4.55,-3.19
-1.71,8.17,-5.17,-4.52,-4.33,-5.07,-4.69,-2.65,0.53,4.90,-1.47,-1.70,-2.38,6.24,-3.57,-4.83
-2.99,-3.51,5.48,0.14,-3.06,-2.57,4.48,-1.87,-0.92,-2.13,-3.20,4.60,-1.85,3.84,-1.87,-0.92
-1.98,-3.92,-2.40,-1.08,-2.21,-2.12,3.31,-3.25,5.88,-1.48,-1.73,-4.31,-3.67,-4.00,-0.79,-1.42
-2.37,-2.58,-3.00,-1.89,-1.31,-2.56,-2.67,-1.50,-1.90,-1.46,-2.02,-3.67,-0.79,-1.42,-2.37,-2.71
-3.25,4.10,-1.41,-2.25,4.09,-3.10,-2.00,-2.98,-0.94,4.60,-1.93,-2.12,3.71,-1.64,-4.38,-3.83
-2.77,-1.05,-0.68,2.70,-2.84,-1.18,7.79,-1.91,-3.92,7.18,-2.95,-2.85,5.46,-5.05,-1.36,-2.20
-1.95,-0.97,-2.03,3.49,-4.51,-1.89,7.79,-1.09,-2.42,5.91,-2.95,4.72,-2.23,-2.42,4.60,-1.95
5.18,-6.58,-4.45,-3.05,6.17,-2.38,-2.55,5.96,-1.79,6.06,-2.65,-3.91,8.17,-1.12,-2.91,-2.59
6.17,-3.05,-3.55,-5.05,-0.52,6.83,-2.49,-4.08,6.23,-2.43,-1.83,4.55,-0.74,-3.51,5.80,-2.10
5.18,-5.52,-1.89,6.67,-2.50,-2.66,-2.50,5.86,-1.17,-3.68,-6.89,-2.57,7.31,-3.92,-2.35,5.53
-2.02,4.27,-1.84,-4.38,-3.79,-2.49,6.17,-2.38,-2.95,7.18,-3.92,-2.16,8.09,-3.08,-4.11,-2.44
7.79,-2.00,-5.85,-3.29,-0.02,5.45,-0.51,-3.49,5.80,-2.10,5.18,-5.52,-2.46,7.31,-3.92,-2.16
8.64,-2.25,-5.21,-2.57,6.86,-3.01,6.86,-2.54,-5.31,-1.98,-1.71,5.27,-1.71,-1.14,-4.11,6.33
-4.70,-1.91,7.79,-1.09,-2.42,5.91,-2.71,7.33,-4.70,-2.47,7.31,-3.92,-2.16,8.09,-3.08,-3.63
-1.89,5.06,0.39,-3.60,-3.67,-4.65,-2.27,-0.43,2.67,-1.98,4.78,-1.84,-4.38,-3.57,-1.14,6.25
-2.05,3.18,-2.01,4.83,-2.34,3.87,-0.93,-3.36,-3.43,-1.09,-2.33,-1.46,-2.02,-3.67,-0.96,-1.25
-2.63,4.96,-2.44,-2.95,6.72,-2.90,5.74,-2.01,4.27,-1.84,-3.91,-3.41,-1.09,-2.33,-1.27,-2.26
2.83,-0.65,-0.93,-5.58,-3.42,-2.38,0.27,4.88,-4.94,-1.25,-1.66,6.17,-1.35,-3.57,-5.34,-4.20
-5.60,-2.73,5.35,0.33,-2.38,-4.70,-6.89,-2.44,5.18,-3.79,-2.80,-1.93,-0.56,3.79,-3.55,7.08
-2.81,6.81,-3.59,-3.38,-2.67,-3.07,-2.54,2.58,-2.02,-1.81,-1.69,2.99,-1.10,2.74,-0.45,-2.51
2.77,-1.98,-3.46,-2.43,-0.83,4.30,-2.36,4.19,-2.12,-1.85,-2.37,4.32,-2.02,5.53,-2.42,-5.16
-1.20,-1.00,-1.76,2.58,-2.16,-1.61,2.78,-4.03,-3.79,-5.60,-2.95,4.57,-1.09,-0.97,-1.89,-2.84
-2.04,-2.38,-1.50,4.46,-3.53,-3.87,-2.46,-2.90,2.50,-1.96,-1.89,-1.58,3.74,-1.73,-1.01,-5.10
-1.35,3.90,-4.94,-0.80,-2.02,4.35,-0.94,-2.98,-2.41,-3.73,-1.84,3.38,-1.84,-0.96,-1.95,-2.20
-2.08,-5.20,-2.11,6.47,-0.99,-1.73,-1.88,-2.94,-0.67,2.94,-2.54,-3.07,-2.16,-2.69,4.10,-1.65
-3.09,-0.81,5.46,-2.36,-2.87,5.75,-4.35,4.14,-0.56,-1.92,-2.51,-1.16,-2.40,-3.55,-4.42,-1.71
-3.02,-3.27,3.17,-1.88,-2.12,-2.51,-0.78,-1.90,4.38,-3.12,-1.09,6.98,-1.94,-3.90,-4.33,-4.52
-5.34,6.06,-1.78,5.95,-2.38,-3.16,-5.06,-6.89,-2.00,7.79,-0.99,-2.88,-1.53,4.10,-2.69,-1.85
-2.12,4.19,-2.29,3.29,-0.58,-2.69,2.77,-1.43,-1.58,3.18,-2.04,5.86,-4.81,-1.31,-1.33,-2.69
-2.94,4.32,-2.02,5.53,-2.42,-5.16,-1.20,-1.00,-1.76,2.63,-2.49,-0.68,-3.93,5.97,-3.71,-2.94
-3.50,5.56,-1.09,-0.97,-1.89,-2.84,-2.45,-3.07,-2.32,4.60,-0.94,-2.46,-2.12,-1.88,3.17,-2.97
-1.19,-2.33,-2.51,-1.52,-3.52,-5.22,-0.73,4.15,-2.50,-2.38,-3.44,5.48,0.14,-3.41,-3.88,-1.16
-1.68,1.93,-1.76,-0.96,-1.89,-3.37,-2.00,-2.90,2.60,-0.68,-1.86,-3.37,-2.29,-3.98,-2.52,4.74
-0.82,2.77,-0.45,-2.84,4.08,-0.83,-2.48,-2.96,-2.50,5.82,-3.31,-3.23,-2.49,-4.84,-0.61,4.16
-0.78,3.00,-2.96,-1.50,4.90,-2.45,-2.88,4.63,-1.00,2.79,-3.38,-2.41,-1.93,-0.81,2.77,-2.54
-3.07,-2.16,-2.56,2.41,-2.02,-1.89,-2.04,4.32,-2.88,-2.40,5.96,-3.66,-1.68,-1.24,-2.67,-2.56
-1.61,-1.19,-2.77,-3.83,-4.94,-2.92,-1.93,-0.56,3.79,-3.55,7.08,-2.81,7.72,-1.71,-3.90,-5.07
-5.07,-4.36,-3.89,-2.59,6.17,-2.38,-3.90,-5.07,-5.07,-5.07,-5.07,-5.07,-5.07,-5.07,-5.07,-5.07
-4.66,-5.62,-2.50,-0.66,-2.80,-4.86,-2.50,-0.66,-2.80,-4.86,-2.50,-0.66,-3.14,-4.28,-5.62,-2.50
-0.66,-2.87,-4.70,-6.95,-2.95,3.84,-2.66,-2.59,-1.70,-0.56,3.79,-3.55,7.08,-2.86,6.00,-1.46
-0.95,-3.75,-6.04,5.27,-2.85,-2.95,7.18,-4.38,-2.78,0.20,5.35,-3.10,-4.84,-8.57,-4.84,-3.32
4.57,-1.09,-0.93,-2.40,-4.65,-3.67,-4.00,-0.96,-1.67,-3.47,-3.96,-1.64,-2.33,-0.99,-1.90,4.38
-4.42,-2.94,-3.77,5.86,-2.11,2.56,-1.93,-1.40,-4.42,-3.55,-1.91,0.53,4.90,-2.02,-1.52,-5.74
-3.78,-3.94,-3.14,-0.61,-1.83,4.35,-0.94,-2.46,-2.04,-2.38,-1.64,2.84,-1.98,4.36,-1.92,-0.98
-3.72,-7.53,-5.06,-4.33,-3.90,-1.71,7.72,-3.01,7.72,-1.25,-4.33,-4.21,-3.35,-1.92,-3.38,-2.10
-0.32,3.79,-3.25,5.88,-1.86,-1.24,NA
>chr1:116979148-116980148
NA,-3.40,-0.54,6.83,-2.54,-5.32,-2.52,4.70,-0.76,-3.98,-3.55,-1.91,0.59,4.02,-2.28,5.86
-5.05,-0.80,-2.10,3.84,-2.59,3.68,-2.33,-1.98,-5.83,-2.82,0.20,5.42,-2.70,-3.24,-0.76,5.46
-2.00,-3.24,-0.76,4.41,-3.53,-3.16,-1.66,-1.46,-4.65,-0.67,5.93,-2.43,-3.16,-4.52,-5.95,6.33
-5.95,-4.52,-4.33,-5.07,-3.90,-2.73,5.72,-1.97,-3.13,-5.17,8.17,-1.71,-3.90,-5.07,-4.33,-4.52
-5.17,7.18,-2.95,-2.38,6.29,-2.53,-4.79,4.12,-1.23,4.63,-2.88,-2.40,6.29,-2.65,-3.91,8.17
-1.71,-3.90,-5.07,-4.33,-4.52,-5.34,6.06,-1.78,5.95,-3.05,-4.29,-5.17,7.18,-2.95,-2.38,6.29
-2.65,-4.08,6.06,-1.78,6.00,-3.02,-2.87,5.30,-4.50,6.09,-3.69,-0.54,6.00,-3.61,-4.36,-3.58
3.63,-6.20,-3.13,-0.96,6.25,-2.12,5.21,-3.86,5.95,-2.10,5.18,-6.58,-3.29,-1.97,7.18,-2.25
-5.27,-2.70,6.06,-1.78,6.06,-4.09,-1.91,6.79,-2.90,-2.29,-3.54,5.81,-4.09,-2.47,6.86,-3.01
6.81,-3.53,-3.20,-4.31,5.18,-2.42,-5.31,-1.98,-1.66,6.17,-1.48,-4.31,-3.58,-2.28,-4.94,3.90
-1.20,-5.05,-2.40,-1.97,5.72,-2.28,-5.12,-4.15,-3.71,5.91,-2.71,7.08,-3.55,3.31,-2.03,-0.97
-1.89,-2.84,-2.45,-3.07,-2.37,5.03,-2.00,3.06,-2.52,-2.80,-3.06,5.95,-2.90,-2.00,-4.71,-4.28
-3.19,-1.71,8.03,-3.12,4.93,-1.23,4.28,-3.61,-4.29,-5.34,5.81,-2.52,-0.95,4.00,-3.95,4.47
-2.17,-2.34,-3.90,-5.63,-4.66,-3.90,-1.71,8.17,-3.91,-2.49,6.47,-0.83,-2.61,-2.56,-1.27,-2.40
-4.65,-3.18,-3.51,5.70,-0.79,-2.27,-2.25,4.13,-4.47,-1.05,-0.79,3.59,-3.53,-3.16,-1.66,-1.07
-5.58,-3.78,-3.16,-2.65,3.42,-0.81,-2.52,5.70,-2.92,3.79,-0.56,-1.86,-3.06,-1.35,-2.27,-3.00
-2.90,-1.56,-2.97,4.09,-2.44,-2.20,-1.00,-2.83,2.59,-0.81,-1.70,-2.75,-3.46,-1.83,4.75,-2.52
-6.95,-4.70,-3.25,-1.35,-1.25,-2.96,4.50,0.53,-2.65,-3.94,-4.52,-5.95,6.33,-3.67,-0.51,5.49
-1.21,-1.92,-1.73,-2.02,-1.25,-3.89,6.87,-2.57,-5.27,-2.70,6.06,-1.78,5.80,-3.49,-0.56,4.16
-0.84,4.36,-2.90,-3.91,7.26,-3.53,-2.83,-4.01,3.54,-2.04,5.74,-2.71,7.33,-3.69,-0.54,6.83
-2.54,-6.95,-4.84,-3.32,4.57,-1.09,-0.97,-1.95,-2.51,-1.16,-2.87,-4.70,-6.95,-2.54,6.94,-1.15
-2.66,5.03,-5.05,-2.28,-3.58,-4.80,-2.68,6.17,-2.38,-2.62,6.62,-1.97,-3.68,-8.57,-5.06,-3.94
-3.51,-1.05,-0.95,3.88,-2.52,-5.91,-3.02,0.12,5.82,-4.55,5.75,-2.87,-3.02,6.13,-2.12,3.08
-0.73,3.20,-2.97,-1.19,-2.33,-2.20,-1.36,-4.30,3.75,-2.25,-1.40,-4.42,-4.28,-3.97,-3.14,-0.61
-1.83,4.90,0.39,-2.78,-5.17,7.33,-2.62,8.32,-2.62,7.08,-4.50,5.21,-2.69,3.85,-2.61,-1.21
-1.35,-3.25,-4.16,-5.95,7.33,-2.62,8.32,-2.62,8.32,-2.86,5.60,-2.48,-1.21,-1.35,-3.25,-4.16
-5.95,7.33,-2.62,8.32,-2.62,8.32,-2.62,8.32,-2.62,7.33,-4.70,-1.91,6.98,-1.25,-0.59,-2.87
-4.16,-5.95,7.33,-2.62,8.32,-2.62,8.32,-2.86,5.60,-2.48,-1.21,-1.35,-3.25,-4.16,-5.95,7.33
-2.62,8.32,-2.62,8.32,-2.62,8.32,-2.62,7.33,-4.70,-1.91,6.98,-1.25,-0.59,-2.87,-4.16,-5.95
7.33,-2.62,8.32,-2.62,8.32,-2.62,8.32,-2.86,5.60,-2.48,-1.21,-1.35,-3.25,-4.16,-5.95,7.33
-2.62,8.32,-2.62,8.32,-2.62,8.32,-2.62,7.33,-4.70,-1.91,6.98,-1.25,-0.59,-2.87,-4.16,-5.95
7.33,-2.62,8.32,-2.62,8.32,-2.62,8.32,-2.86,5.60,-2.48,-1.21,-1.35,-3.25,-4.16,-5.95,7.33
-2.62,8.32,-2.62,8.32,-2.62,8.32,-2.62,7.33,-4.70,-1.91,6.98,-1.25,-0.59,-2.87,-4.16,-5.95
7.33,-2.62,8.32,-2.62,8.32,-2.62,8.32,-2.86,5.60,-2.48,-1.21,-1.35,-3.25,-4.16,-5.95,7.33
-2.62,8.32,-2.62,8.32,-2.62,8.32,-2.62,7.33,-4.70,-1.91,6.98,-1.25,-0.59,-2.87,-4.16,-5.95
7.33,-2.62,8.32,-2.62,8.32,-2.86,5.60,-2.48,-1.21,-1.35,-3.25,-4.16,-5.34,6.06,-2.10,5.21
-4.50,7.08,-2.62,8.32,-2.62,8.32,-2.86,5.60,-2.48,-1.21,-1.35,-3.25,-4.30,-6.58,5.18,-2.10
5.74,-2.71,7.33,-5.95,-4.52,-3.16,-1.71,7.72,-2.81,7.33,-5.95,-3.13,-0.94,7.72,-2.81,8.32
-2.62,8.32,-2.62,8.32,-2.62,8.32,-2.62,8.32,-2.62,8.32,-2.62,8.32,-2.62,8.32,-2.62,8.32
-2.62,8.32,-2.62,8.32,-2.62,8.32,-2.62,8.32,-2.62,8.32,-2.62,8.32,-2.62,8.32,-2.62,8.32
-2.62,8.32,-2.62,8.32,-2.62,8.32,-2.62,8.32,-2.71,5.74,-1.78,5.95,-2.38,-3.16,-5.06,-8.57
-4.70,-3.25,-1.05,-0.95,3.88,-2.52,-5.91,-3.02,0.12,5.82,-4.44,5.82,0.07,-3.06,-2.99,5.75
-4.35,3.82,-1.76,-1.87,4.47,-4.27,5.32,-2.81,-1.86,-1.66,-1.27,-1.50,3.76,-0.95,4.12,-6.11
-3.29,-0.94,8.17,-5.17,-3.13,-1.17,6.17,-1.66,-1.25,-4.94,3.90,-1.20,-5.05,-3.42,-2.87,-0.66
-2.50,-4.86,-2.32,0.27,4.88,-4.33,-0.21,6.00,-3.16,-3.13,5.34,-2.73,-1.61,5.54,-4.55,6.15
-2.28,3.85,-0.80,-5.05,-3.78,-3.94,-3.14,-0.61,-1.83,4.90,0.39,-3.02,-7.53,-3.68,-1.97,5.97
-3.65,-3.25,-5.34,-4.55,-3.19,-2.38,5.95,-1.62,4.26,-1.95,5.18,-6.58,-4.67,-3.16,-2.38,6.17
-2.38,-2.64,6.00,-1.28,-1.73,-4.31,-3.44,-3.41,5.46,-4.10,-2.29,-2.90,5.95,-3.42,-3.20,-3.71
6.23,-5.34,-3.13,-0.94,8.17,-5.17,-4.52,-4.33,-5.07,-5.07,-3.90,-2.73,5.97,-3.71,-3.38,-2.67
-3.12,-2.68,4.21,-4.94,-2.65,6.06,-1.62,4.26,-1.95,5.65,-4.55,4.85,-1.23,-3.69,6.33,-4.69
-2.65,6.06,-1.78,6.06,-5.34,-4.52,-4.33,-3.90,-2.73,7.18,-2.25,-5.27,-2.70,6.06,-2.36,4.06
-1.50,-3.12,3.94,-2.58,-3.06,0.14,5.48,-3.51,-3.18,-4.31,-2.19,-2.21,-3.26,0.45,3.82,-2.99
-1.30,3.71,-2.11,-2.17,3.79,-2.04,-2.42,5.91,-2.71,8.32,-2.86,6.00,-1.86,-1.25,-5.05,5.36
-2.10,5.95,-3.12,5.05,-1.92,-2.88,-1.66,4.55,-0.72,-5.05,-3.78,-4.33,-3.90,-2.38,5.95,-1.78
5.95,-3.86,5.30,-3.06,-3.12,-2.49,6.19,-2.38,-1.86,-1.67,-1.61,4.69,-2.01,4.50,-2.36,-1.01
3.71,-2.95,-2.67,5.96,-2.12,5.18,-5.27,-2.77,3.84,-2.27,-1.93,5.15,0.39,-3.02,-5.85,-2.25
8.64,-2.25,-5.27,-2.54,6.83,-0.52,-4.63,-1.97,7.79,-2.44,-4.87,-4.55,-3.19,-2.65,2.60,-0.79
-1.05,-4.81,5.46,-3.06,-3.89,-4.36,-5.07,-5.07,-3.90,-2.38,6.08,-2.11,2.67,-0.52,-1.05,-4.47
3.96,-1.87,-1.76,3.82,-4.35,5.32,-2.66,-1.79,4.48,-6.54,-4.30,-2.87,-0.59,-1.31,5.09,-2.35
-2.01,-2.33,3.96,-3.61,-4.29,-5.17,7.26,-3.17,-2.80,-2.75,4.09,-6.11,-4.30,-2.38,0.27,4.88
-4.94,-0.80,-2.02,4.90,0.53,-2.38,-4.16,-6.20,4.91,-1.46,-0.59,-2.40,-3.17,-2.65,4.90,-1.84
-4.38,-4.55,-3.19,-1.71,8.17,-5.17,-3.13,-0.94,8.17,-4.38,-3.42,-1.09,-1.67,-4.22,-4.88,-2.80
-0.61,-1.83,4.39,-0.86,-5.10,-1.69,NA
>chr1:117323096-117324096
NA,-3.10,4.57,-1.35,-1.89,-1.87,4.73,-3.62,7.08,-2.62,7.08,-3.75,5.34,0.27,-1.91,-3.17
-2.59,6.29,-2.70,-6.95,-5.06,-3.16,-2.73,5.72,-2.73,-3.90,-4.33,-5.06,-6.89,-2.25,8.64,-2.22
-4.63,-1.20,4.37,-3.75,7.08,-2.62,7.33,-4.70,-2.16,8.64,-2.22,-5.16,-0.93,-0.52,2.67,-2.11
6.08,-2.68,-4.80,-2.50,-0.66,-2.80,-5.66,-4.20,-4.58,-3.00,5.96,-1.79,5.72,-3.66,-1.69,-0.66
-2.80,-5.66,-4.39,-4.31,-1.73,-1.28,6.98,-1.89,-5.47,4.77,0.12,-3.04,-6.00,4.77,0.12,-3.04
-6.04,5.27,-2.85,-2.95,6.73,-3.47,-0.54,6.06,-3.41,-1.69,-1.02,-3.48,-5.17,7.33,-2.62,7.33
-5.95,-4.52,-4.33,-4.69,-2.65,0.33,6.25,-2.11,-4.52,-1.20,4.37,-3.26,7.17,-2.46,-5.47,4.77
0.12,-3.02,-5.85,-2.25,7.18,-2.73,-3.16,-5.06,-6.89,-2.57,6.86,-3.01,7.72,-1.71,-3.16,-4.52
-5.95,6.33,-5.95,-4.52,-4.33,-4.69,-2.65,0.33,5.35,-2.43,-3.50,-5.77,-3.50,-2.75,4.89,-3.31
4.60,-2.31,-3.16,3.82,0.59,-2.65,-4.69,-5.07,-4.36,-4.55,-4.38,-1.84,4.90,-2.44,-2.64,6.00
-1.66,-1.98,-5.31,-2.42,5.18,-3.02,-2.04,4.41,-1.29,-0.99,-2.33,-1.09,-3.08,-2.99,5.27,-6.58
-4.67,-4.33,-4.69,-3.51,-1.05,-0.95,2.60,-2.65,-3.19,-4.55,-4.87,-3.58,4.60,-4.19,5.30,-2.85
-2.95,7.18,-5.17,-4.16,-2.87,-0.59,-1.31,5.27,-1.31,-0.59,-2.87,-4.16,-6.20,4.91,-1.46,-0.95
-3.72,-7.53,-5.06,-4.33,-5.07,-5.07,-4.69,-3.14,-0.59,-1.31,5.27,-1.31,-0.59,-2.87,-4.30,-6.11
4.12,-1.20,4.12,-5.04,-2.46,7.31,-5.17,-4.16,-2.87,-0.59,-1.31,5.27,-1.31,-0.59,-3.14,-3.97
-4.28,-4.42,-1.40,-1.98,2.63,-2.30,-0.61,-3.14,-3.97,-3.89,-2.59,6.29,-2.70,-5.27,-2.57,7.31
-3.92,-2.16,8.64,-2.16,-4.95,3.63,-3.58,-4.36,-2.91,5.46,-0.81,-2.94,-1.67,-1.28,6.00,-2.64
-2.44,4.90,-1.79,-3.03,5.90,-1.73,-3.16,-4.67,-6.54,4.77,0.27,-2.32,-5.66,-4.20,-4.87,-3.41
-0.55,-1.83,4.39,-0.74,-3.47,6.87,-2.47,-3.92,8.17,-1.71,-3.16,-4.52,-5.17,7.31,-2.47,-3.92
7.31,-2.47,-3.92,7.18,-2.95,-2.38,6.17,-3.05,-4.45,-6.54,4.77,0.13,-3.18,-3.02,-3.50,-2.50
6.67,-1.91,-3.92,8.17,-0.94,-3.13,-5.95,7.33,-2.62,8.32,-2.81,7.72,-1.71,-3.19,-4.55,-4.38
-1.83,3.09,-0.66,-3.08,5.02,-2.33,-5.47,4.77,0.27,-2.65,-3.97,-3.89,-2.66,3.94,-4.01,-3.06
-3.60,0.20,5.35,-2.43,-3.16,-5.06,-8.57,-4.84,-3.10,5.35,0.20,-3.26,-2.21,-2.13,-2.94,-0.59
2.97,-2.02,5.86,-5.05,-1.25,-2.33,3.68,-2.59,4.27,-1.79,-3.13,4.55,-2.83,-2.00,-4.71,-4.28
-3.19,-1.94,6.17,-1.23,-0.99,-1.66,-1.86,-2.63,3.85,-2.10,-0.80,-5.05,5.36,-2.10,5.74,-2.95
5.31,-2.46,-3.50,-3.60,-4.47,-2.28,7.18,-2.25,-5.21,-2.44,5.53,-2.12,5.18,-6.58,-3.29,-0.94
7.73,-3.47,-0.54,6.06,-3.41,-2.77,-2.16,-4.11,7.33,-2.81,6.81,-3.42,-2.33,-2.12,-2.63,3.85
-2.10,-1.52,-5.20,-2.11,6.25,0.33,-2.65,-3.97,-3.89,-2.59,6.17,-2.68,-4.80,-2.48,-1.10,-2.13
-3.79,5.18,-2.35,-4.09,6.23,-3.19,-2.77,-1.22,5.70,-3.41,-1.69,-1.02,-3.48,-4.56,6.06,-2.01
4.32,-2.94,-2.69,-1.61,-0.79,-3.81,-3.47,-3.02,-1.27,-2.27,-2.42,5.96,-3.70,-2.72,-3.17,3.87
-3.24,-4.80,-2.50,-0.66,-2.40,-3.17,-2.65,4.48,-1.92,-0.61,-2.80,-4.86,-2.50,-0.66,-2.80,-4.86
-2.50,-0.66,-2.87,-4.16,-5.17,7.31,-2.47,-3.92,7.18,-2.95,-2.38,6.17,-2.68,-4.80,-3.58,-2.16
-4.21,6.31,-1.46,-0.53,-3.08,-2.57,4.48,-2.10,-0.68,-4.11,6.33,-3.69,-0.54,6.83,-2.37,-5.22
4.48,-2.04,-3.71,-2.12,-2.59,5.09,-1.29,-0.99,-2.33,-1.16,-3.14,-4.69,-4.36,-3.89,-2.59,6.23
-3.02,-2.40,6.23,-3.02,-2.40,6.17,-2.38,-3.19,-3.89,-2.65,4.48,-1.87,-1.27,-2.33,-1.64,-3.81
-3.12,-3.00,-5.31,-2.22,8.64,-2.16,-3.92,8.17,-1.71,-3.19,-4.28,-4.71,-2.75,-4.41,-3.71,5.97
-2.15,-3.57,-4.38,-1.83,3.09,-0.66,-2.89,4.07,-2.66,-3.17,-1.91,0.53,4.90,-1.83,-0.61,-2.80
-4.86,-3.58,-3.00,-5.31,-2.22,8.64,-2.16,-3.92,7.26,-3.42,-3.23,-2.16,-4.21,6.31,-1.86,-1.25
-5.05,5.86,-2.28,4.00,-1.48,-2.22,5.96,-3.81,-2.84,-2.67,-3.12,-2.52,4.54,-3.12,-1.09,6.98
-1.48,-5.12,-3.79,-4.04,3.82,0.59,-2.65,-4.69,-5.07,-5.07,-5.07,-5.07,-4.66,-5.62,-2.48,-1.24
-3.03,-2.58,-3.56,4.18,-1.92,-0.59,-2.80,-5.66,-4.15,-3.72,4.60,-1.62,5.95,-3.05,-4.84,-8.57
-3.68,-1.97,5.72,-2.73,-3.90,-4.36,-4.55,-4.38,-1.89,5.06,0.39,-3.04,-5.56,4.12,-1.23,4.28
-3.61,-4.45,-5.58,3.49,-2.12,-2.21,-1.42,-1.19,-3.25,-4.16,-5.17,7.18,-3.26,-3.28,-0.54,2.97
-1.98,4.36,-1.55,-1.70,-2.40,3.60,-2.40,5.03,-1.98,-2.12,3.93,-1.50,-1.06,-3.03,-2.29,-4.71
-4.28,-3.19,-2.73,5.72,-2.73,-3.16,-5.06,-6.89,-2.25,8.64,-2.16,-3.92,7.31,-2.57,-5.21,-2.25
8.64,-2.16,-4.70,6.33,-4.69,-2.65,6.06,-1.79,5.53,-2.35,-3.92,7.31,-2.57,-5.21,-2.57,6.86
-2.90,5.74,-1.78,6.06,-2.65,-4.08,6.06,-1.78,5.95,-3.05,-4.84,-8.57,-3.68,-1.97,7.18,-2.25
-5.21,-2.25,8.64,-2.16,-3.92,7.31,-2.57,-5.21,-2.25,7.18,-2.73,-3.16,-4.67,-6.58,5.18,-2.12
5.53,-2.35,-3.92,8.17,-0.94,-3.68,-6.89,-2.25,8.64,-2.16,-4.09,6.06,-2.10,5.18,-6.58,-4.67
-4.33,-3.90,-2.73,5.72,-2.73,-3.49,-6.42,-4.15,-3.72,4.94,-2.44,-1.78,2.92,-1.98,-3.08,-2.54
2.58,-1.76,-0.97,-1.73,-2.32,-2.13,4.15,-0.80,-3.94,3.91,-2.31,-3.46,-2.43,-0.83,4.30,-2.36
4.19,-2.12,-2.03,-2.46,5.60,-3.05,6.86,-2.54,-5.16,-1.20,-1.15,-2.21,-1.85,2.58,-2.16,-1.61
2.78,-4.03,-3.79,-5.60,-2.95,4.57,-1.09,-0.97,-1.89,-3.37,-2.29,-3.98,-2.70,5.64,-0.83,-2.46
-2.14,-2.09,2.06,-1.71,-1.75,-1.58,3.74,-1.73,-1.01,-5.10,-0.94,4.00,-2.33,5.13,-1.63,-3.13
-2.41,-3.71,-1.65,4.10,-2.96,-1.19,-2.33,-2.20,-1.57,-4.84,-0.55,5.49,-1.21,-1.67,-1.93,-2.83
-2.12,5.04,-4.18,-1.28,-1.23,-2.83,2.59,-1.98,-3.12,-2.73,5.68,-2.64,-2.45,4.43,-2.34,3.87
-0.74,-2.84,3.95,0.59,-1.91,-3.55,-4.42,-1.71,-3.02,-2.94,4.33,-2.63,-1.86,-1.66,-0.99,-1.90
4.38,-3.12,-1.09,6.98,-1.94,-3.90,-5.07,-5.07,-5.07,-4.36,-3.89,-2.59,6.17,-2.68,-5.60,-4.15
-3.72,4.60,-1.62,5.95,-2.38,-3.90,-5.07,-4.33,-5.06,-6.89,-2.00,6.67,-2.73,-3.12,-2.16,-2.56
2.59,-1.43,-1.87,4.47,-3.95,4.00,-0.95,-2.69,2.91,-0.58,-2.69,2.50,-1.96,-2.17,-2.20,-1.31
2.61,-1.79,-2.02,4.52,-2.59,4.06,-1.31,-3.17,-2.40,-0.93,-1.76,2.58,-2.50,-2.58,-2.30,4.54
-3.90,-2.33,-0.77,3.97,-1.84,-0.96,-1.89,-2.84,-2.45,-3.07,-2.32,4.60,-0.94,-2.46,-2.12,-2.33
4.22,-3.38,-1.68,-1.46,-2.33,-1.63,NA
>chr1:118354553-118355553
NA,-2.97,-2.04,-3.71,-1.39,6.17,-3.55,-3.16,-1.44,-2.00,-2.44,4.64,-1.61,-2.34,-1.16,-2.80
-4.86,-2.48,-1.46,-1.66,-1.93,-2.83,-1.61,2.93,-0.81,-1.70,-2.75,-3.01,-1.97,-2.06,-1.79,2.88
-2.26,5.22,-1.31,-3.94,3.91,-2.31,-4.10,-3.13,-3.06,6.14,-1.23,-0.99,-1.66,-1.88,-2.94,-0.95
4.08,-3.70,-0.89,4.85,-4.44,4.85,-1.23,-3.69,6.33,-4.70,-1.91,6.98,-1.25,-0.95,-3.75,-6.00
4.77,0.12,-2.82,-5.22,-0.73,4.16,-0.90,3.87,-1.50,-0.92,-2.13,-3.20,4.94,-2.44,-1.79,4.27
-2.59,4.06,-1.42,-3.12,4.76,-2.76,-4.39,-3.38,0.33,4.90,-1.79,-1.06,-2.51,-2.12,-2.33,4.32
-3.43,-4.83,-3.48,-4.00,-0.65,-0.81,2.83,-2.26,-1.21,-2.46,-2.66,3.84,-2.77,-5.22,3.79,-0.89
-4.33,3.90,-0.89,-4.33,4.88,0.13,-3.26,-2.04,-0.59,-3.08,-2.99,5.75,-4.67,5.75,-3.06,-3.89
-3.19,-2.73,5.97,-3.65,-3.25,-4.58,-3.40,7.03,-3.26,4.37,-1.35,-5.10,-1.01,-2.49,2.82,-1.64
-2.38,-2.04,-2.84,-1.86,-0.68,2.67,-1.98,4.36,-1.87,-1.21,-2.46,-2.00,2.78,-2.96,-1.50,2.74
-1.76,-0.97,-1.89,-3.00,-2.58,-2.37,-1.08,-2.23,-3.38,-1.92,-3.35,-3.15,-3.55,5.70,-0.99,-1.73
-1.86,-2.81,5.03,-5.05,-0.80,-2.02,4.35,-1.32,-2.77,-3.20,4.94,-2.42,-1.42,4.56,-2.49,-0.72
2.74,-1.10,2.99,-1.94,-2.14,-2.46,-0.94,4.35,-1.79,-1.27,-2.02,-1.36,-5.05,5.46,-3.06,-3.17
-2.77,-1.05,-0.81,2.83,-2.26,-1.21,-2.46,-2.66,4.12,-3.38,-1.87,-2.13,-2.94,-0.81,4.70,-2.47
-4.94,4.50,-2.48,-1.15,-2.10,-2.75,-3.01,-1.97,-2.06,-1.85,2.74,-1.83,-3.63,-3.08,8.09,-2.22
-5.31,-1.52,-2.10,4.36,-2.40,3.58,-2.58,-3.08,-0.55,-1.92,4.48,-2.45,-2.88,4.32,-2.04,-1.43
2.59,-2.92,-2.22,-3.43,4.50,-2.15,2.75,-1.91,-1.89,-1.87,-2.04,4.32,-2.98,-3.13,5.34,-2.78
-1.94,-0.70,4.63,-2.00,-3.24,-0.76,5.46,-2.00,-3.24,-0.91,4.00,-4.03,3.67,-2.12,-2.21,-1.15
-1.40,-4.18,5.04,-2.12,-2.88,-1.53,4.10,-3.25,-3.02,-1.56,-2.77,2.91,-0.58,-2.69,2.91,-0.58
-2.69,2.91,-0.58,-2.54,4.56,-1.50,-2.84,2.59,-1.79,-2.17,-2.33,-2.33,-2.21,-1.87,-1.58,3.13
-2.35,3.41,-1.90,-1.16,-4.42,-3.51,-2.54,5.35,0.20,-3.60,-3.43,-4.31,5.90,-1.27,-4.31,-2.50
-1.14,-3.81,-2.04,-0.66,-2.87,-4.30,-5.58,3.49,-2.29,-1.89,-1.58,3.74,-1.55,-0.98,-3.52,-5.83
-1.52,-2.49,2.82,-1.43,-1.58,2.90,-3.13,-2.31,3.63,-6.20,-4.52,-3.16,-2.43,5.56,-1.22,-2.61
-3.58,-1.76,-1.55,3.85,-2.48,-1.15,6.04,-3.10,-3.55,-5.13,-0.73,3.71,-1.77,-1.92,3.46,-2.92
5.95,-2.10,5.65,-4.55,5.80,-1.25,-2.98,-2.58,-4.10,5.74,-1.73,-3.19,-3.89,-2.66,3.58,-2.44
5.71,-4.00,7.17,-2.57,-5.85,-3.72,-1.02,-1.69,-3.38,3.59,-0.95,-0.65,-4.00,-3.06,-4.01,3.54
-2.62,3.85,-2.83,-2.29,-4.10,5.02,-2.35,-4.70,7.33,-2.62,7.08,-3.75,4.37,-0.89,-4.45,5.03
-2.81,-1.86,-1.73,-0.99,6.47,-2.49,-4.69,7.33,-2.62,7.08,-3.75,5.05,-1.79,-2.48,3.85,-1.55
-1.76,-2.83,-1.93,3.55,-2.04,-3.02,5.18,-2.35,-4.95,3.63,-2.31,-2.84,2.70,-0.52,-1.14,-4.08
6.33,-4.69,-2.90,4.25,-1.23,4.17,-4.47,-1.19,-1.66,-3.70,-3.59,7.26,-3.92,-2.47,7.31,-3.92
-2.47,7.17,-3.26,4.37,-1.20,-4.63,-2.22,8.64,-2.16,-3.92,7.31,-2.47,-4.70,6.33,-4.70,-2.47
7.31,-3.92,-2.47,7.31,-3.92,-2.16,8.64,-2.25,-5.21,-2.25,8.64,-2.13,-5.47,3.79,-1.35,-4.65
-1.46,-1.39,-2.67,-0.83,5.56,-3.10,-4.84,-6.89,-2.25,8.64,-2.25,-5.21,-2.25,8.64,-2.25,-5.21
-2.25,8.64,-2.22,-5.16,-1.07,-1.39,-2.67,-0.83,5.56,-3.10,-4.84,-6.89,-2.25,7.18,-2.73,-3.16
-5.06,-6.89,-2.57,6.87,-3.85,-1.28,-1.19,-2.67,5.80,-2.64,-2.85,5.27,-5.52,-2.33,5.53,-2.12
5.65,-4.35,3.82,-1.97,-2.42,-1.50,4.75,-2.52,-5.27,-2.57,7.31,-5.17,-4.29,-3.05,6.08,-2.11
2.56,-1.93,-1.25,-2.77,2.60,-0.68,-1.86,-3.00,-2.58,-2.41,-1.59,-3.68,-2.70,6.11,-1.27,-2.88
-1.31,4.76,-3.90,-2.77,-1.64,5.80,-4.44,5.54,-1.92,-3.63,-2.61,-1.22,5.70,-3.51,-2.94,-4.42
4.76,-2.76,-4.87,-4.55,-3.19,-1.71,8.17,-3.91,-2.65,6.29,-2.38,-2.64,6.00,-1.66,-1.25,-4.94
4.88,0.27,-2.65,-4.28,-5.63,-4.22,-1.66,-1.19,-4.47,4.17,-0.95,3.76,-1.50,-1.21,-2.19,-2.13
4.27,-1.10,-1.94,-3.08,2.70,-0.68,-0.65,-3.58,-3.25,-4.10,-2.31,3.82,-4.24,5.82,0.07,-3.38
-4.46,-2.26,-0.64,-1.43,6.31,-4.18,-1.28,-1.23,-2.83,2.41,-1.98,-1.40,-4.42,-3.51,-2.54,5.93
-0.67,-4.67,-0.86,4.64,-1.93,-2.27,3.87,-3.24,-4.82,-4.21,-2.91,-2.07,-2.62,-2.37,3.49,-0.70
3.20,-2.97,-1.25,-1.35,-2.77,-3.83,-5.34,-2.99,-3.49,4.54,-1.23,4.12,-6.11,-4.67,-3.16,-1.73
5.74,-3.08,-0.81,4.70,-2.47,-4.69,6.09,-4.50,5.30,-2.99,-3.46,-1.37,-1.42,-2.37,-3.04,-4.21
-4.33,-1.48,6.17,-1.23,-0.99,-2.33,-1.16,-3.14,-4.28,-5.77,-3.60,-3.50,-2.30,3.85,-2.59,3.84
-1.87,-1.27,-2.02,-2.08,-5.74,-3.55,-3.05,5.95,-1.78,6.06,-4.09,-2.16,8.64,-2.13,-4.51,3.97
-0.40,-0.93,-5.68,-3.46,-1.09,-1.25,-2.83,2.76,-0.67,-3.09,-1.65,4.75,-2.27,-3.42,-3.02,-3.58
-0.65,-0.56,3.97,-4.51,-2.33,5.53,-2.05,3.54,-4.01,-3.79,-6.42,-3.50,-2.38,6.17,-2.59,-3.17
-2.40,-0.61,-1.92,4.48,-2.57,-3.46,-1.54,-1.25,-2.63,4.32,-1.85,4.29,-2.41,-0.58,2.91,-2.69
-0.81,4.41,-3.38,-1.69,-1.14,-3.73,-3.25,-3.65,-2.07,-2.45,-2.76,-1.21,4.27,-1.99,-1.96,4.60
-0.90,-2.48,-2.87,-2.27,4.60,-1.32,-2.38,-3.08,3.00,-0.58,-3.02,4.08,-1.03,-2.41,-1.16,-3.14
-3.94,-5.06,-6.89,-2.25,7.18,-2.28,-4.33,-4.21,-3.02,-1.33,-1.20,-5.58,-3.78,-3.16,-2.38,5.95
-1.78,5.74,-2.95,5.60,-2.56,-2.39,-1.61,-0.79,-4.00,-3.43,-3.71,6.23,-4.08,-2.90,3.94,-2.04
-1.97,-2.58,-3.27,3.36,-3.02,-2.92,-3.18,0.20,5.42,-2.70,-3.24,-0.61,2.94,-2.16,-2.12,3.93
-1.73,-0.68,-3.89,6.81,-3.53,-2.83,-4.03,2.78,-2.00,-2.59,-1.70,-0.68,2.60,-2.77,-1.44,-2.41
-3.04,-3.15,-3.53,4.12,-2.66,-2.46,-1.65,-1.90,-1.73,-1.90,-1.73,-2.08,-2.33,-1.19,-2.96,4.50
0.39,-3.18,-2.92,-3.02,3.36,-2.97,-1.25,-1.09,-3.42,-4.56,6.06,-2.04,3.54,-3.36,-1.75,-1.10
-2.02,-3.26,0.45,3.82,-3.16,-2.31,4.60,-3.25,3.31,-2.12,-2.17,-2.41,-1.44,-3.10,3.92,-1.59
-2.88,-1.66,4.55,-0.86,-5.10,-1.01,-1.73,3.93,-3.02,-3.50,-4.96,-2.68,6.08,-2.11,2.56,-1.93
-1.25,-2.84,2.91,-1.00,4.54,-3.38,-2.77,-2.16,-4.21,5.62,-2.34,-2.11,3.71,-1.41,-2.88,-1.92
5.54,-4.55,5.32,-2.81,-1.86,-1.84,-2.33,-1.61,-4.22,-5.63,-3.50,-2.38,6.17,-2.38,-2.55,5.61
-3.79,-2.13,-1.10,-2.02,-3.81,-1.65,NA
>chr1:121134226-121135226
NA,-1.63,-2.33,-1.46,-2.48,-4.86,-2.80,-1.16,-2.51,-1.95,-1.31,-3.02,-4.21,-4.88,-2.80,-1.16
-2.33,-1.46,-2.48,-5.62,-4.66,-5.07,-4.69,-3.14,-0.66,-2.50,-5.62,-4.28,-3.14,-0.66,-2.50,-4.86
-2.32,0.33,6.25,-2.54,-6.95,-5.06,-3.94,-3.14,-1.16,-2.41,-0.99,6.47,-2.54,-5.27,-2.44,5.18
-3.02,-1.09,6.95,-3.31,-2.13,-1.46,-2.02,-1.36,-5.05,5.46,-3.06,-2.91,-2.15,5.97,-3.65,-3.20
-3.72,4.63,-2.91,-1.92,-3.35,-3.69,-3.48,5.82,-2.39,-1.85,4.64,-4.27,5.75,-2.85,-2.64,6.80
-1.09,-3.12,4.38,-2.33,-1.14,-4.11,6.09,-3.55,3.64,-0.91,-3.28,-3.26,7.18,-5.17,-4.16,-2.87
-1.16,-2.51,-1.95,-1.31,-3.02,-4.21,-4.33,-1.48,6.98,-2.44,-4.39,-3.41,-1.09,-2.33,-1.46,-2.48
-5.62,-3.50,-2.43,5.56,-0.99,-2.09,-2.08,-5.74,-2.40,-0.94,7.72,-3.05,4.72,-2.12,-2.88,-1.59
3.79,-3.40,-2.38,-1.22,5.56,-3.10,-4.29,-5.17,8.17,-1.25,-4.31,-2.48,-1.46,-2.02,-1.25,-3.89
6.73,-3.26,-3.72,-1.40,-1.32,4.57,-2.76,-3.12,-3.06,5.30,-4.00,7.12,-3.17,-2.47,-2.67,3.97
-2.42,-1.29,4.00,-2.37,6.08,-2.49,-3.12,-2.65,4.96,-2.37,-2.16,-4.09,-3.83,-5.01,-2.32,0.27
5.34,-3.12,5.70,-2.52,-0.95,3.82,-5.04,-3.75,-1.02,-2.15,-3.54,7.44,-2.25,-6.89,-4.84,-3.32
3.42,-0.81,-3.02,-2.16,-1.00,-2.63,4.32,-2.02,5.53,-2.44,-5.85,-3.72,-1.02,-2.04,-3.26,0.13
4.77,-5.22,-2.77,3.84,-2.27,-1.98,4.52,-2.01,6.06,-4.09,-2.16,8.64,-2.25,-6.89,-5.06,-3.94
-3.14,-0.61,-1.83,4.39,-0.41,-4.11,4.13,-2.75,-3.50,-5.77,-3.49,-2.73,5.97,-3.71,-3.70,-1.66
-1.19,-4.81,5.46,-3.06,-3.89,-3.19,-1.71,7.72,-3.01,6.72,-2.95,-2.38,6.17,-3.05,-4.84,-6.95
-2.70,6.20,-2.52,3.18,-2.62,3.85,-2.30,-3.50,-3.60,-5.77,-4.66,-4.69,-3.51,-1.05,-0.95,3.88
-2.35,-4.27,3.97,-0.56,-0.78,-3.69,-6.04,5.27,-3.06,-2.91,-1.12,8.17,-4.38,-3.48,-0.98,-1.83
4.90,0.39,-3.02,-5.85,-2.57,6.87,-3.89,-1.14,-1.66,6.98,-2.00,-5.85,-3.02,0.12,5.34,-3.75
6.09,-4.69,-2.65,6.06,-1.79,5.96,-3.41,-3.20,-3.71,5.91,-2.95,6.00,-1.43,-0.78,-2.67,-2.56
-1.31,-1.96,-2.92,-4.94,-3.57,-2.15,7.18,-2.16,-4.70,7.33,-2.81,7.72,-1.71,-3.16,-5.06,-6.89
-2.57,7.31,-3.92,-2.16,7.18,-2.15,-3.57,-4.87,-2.44,7.79,-1.91,-4.70,6.33,-5.95,-4.29,-3.05
6.08,-2.37,4.02,0.59,-2.32,-4.86,-2.50,-1.02,-3.75,-6.04,5.18,-2.10,6.06,-5.34,-4.29,-3.05
6.08,-2.12,3.08,-0.98,4.12,-6.11,-3.29,-1.97,6.62,-2.62,-2.38,6.17,-3.05,-4.29,-5.95,6.09
-4.50,5.30,-2.85,-2.62,8.09,-2.22,-5.16,-1.07,-1.39,-2.67,-0.94,4.35,-1.47,-1.76,-2.83,-1.61
4.90,-2.44,-2.95,7.18,-3.91,-2.47,5.85,-1.35,-1.89,-1.58,3.46,-2.31,-2.49,-2.27,4.60,-0.90
-2.27,-2.25,4.89,-2.98,5.95,-2.01,4.32,-2.63,-1.25,-1.09,-3.42,-4.38,8.17,-1.71,-3.90,-4.33
-4.52,-5.17,7.18,-2.95,-2.45,3.58,-2.52,6.20,-2.70,-6.95,-5.06,-4.33,-3.90,-1.71,8.03,-4.00
5.71,-2.44,3.18,-1.88,4.26,-1.62,6.06,-2.65,-4.69,6.33,-5.95,-3.13,-0.94,8.03,-3.06,3.79
-0.56,-0.78,-3.42,-4.56,6.06,-2.45,5.37,-3.13,-2.67,5.61,-3.03,-1.78,2.93,-0.56,-2.10,-3.38
-1.60,-1.32,5.85,-2.47,-3.91,8.17,-0.94,-3.13,-5.17,7.31,-2.57,-6.89,-3.68,-1.17,6.98,-2.44
-4.11,-3.08,8.09,-2.16,-3.92,7.18,-2.95,-2.85,5.75,-4.55,5.54,-1.79,-2.22,6.19,-2.68,-4.80
-2.50,-0.59,-3.08,-2.57,4.48,-1.92,-0.61,-2.87,-4.70,-6.95,-2.70,6.06,-1.78,5.74,-2.80,5.74
-2.04,3.54,-3.12,-2.31,4.72,-3.10,6.00,-1.43,-0.92,-2.46,-2.25,4.89,-3.31,4.60,-2.23,-3.02
5.18,-2.33,-4.51,3.97,-0.56,-0.78,-3.42,-4.38,7.31,-2.46,-5.47,4.77,0.12,-3.04,-6.00,3.79
-1.20,-4.63,-2.22,7.18,-2.28,-5.12,-4.20,-4.58,-3.40,7.18,-3.92,-2.16,8.64,-2.16,-4.70,6.33
-4.70,-1.91,6.79,-2.90,-2.29,-3.56,4.18,-1.92,-0.59,-3.14,-3.94,-4.67,-6.54,4.77,0.13,-3.42
-3.47,-3.35,-1.92,-3.01,5.55,-3.93,-2.16,-3.58,-4.80,-2.73,5.56,-0.99,-1.98,-1.65,-2.46,-2.50
3.93,-1.55,-0.98,-3.72,-6.49,-3.02,0.20,5.48,-3.55,-3.16,-1.67,-0.96,-3.58,-2.92,-3.17,4.12
-3.42,-2.72,-3.17,3.84,-2.95,-5.91,-3.29,-0.23,3.53,-1.91,-2.36,-3.38,-3.59,6.81,-3.47,-0.74
4.00,-2.96,-1.25,-1.35,-3.18,-4.86,-2.48,-1.10,-2.26,-4.18,-3.00,5.45,-4.10,-2.22,-2.73,4.83
-1.98,2.67,-0.52,-1.14,-3.85,7.73,-1.25,-4.33,-4.22,-1.61,-2.33,-2.51,-1.16,-2.40,-3.83,-4.38
-1.89,5.06,0.53,-2.65,-4.69,-4.33,-5.06,-8.57,-3.68,-0.96,6.25,-1.79,5.72,-3.77,-3.18,-4.37
-1.27,6.17,-3.41,-1.87,-2.19,-4.31,-4.39,-6.42,-4.66,-3.90,-2.43,5.56,-0.79,-2.27,-2.66,3.87
-2.94,-3.90,-4.36,-3.89,-2.59,6.17,-2.38,-3.90,-4.33,-4.52,-5.95,6.09,-3.75,5.05,-1.92,-2.88
-2.12,3.63,-4.95,-1.91,7.79,-0.99,-2.88,-1.59,3.92,-3.02,-0.81,4.70,-2.52,-5.91,-3.02,0.39
5.06,-1.83,-2.44,4.60,-1.85,4.27,-1.50,-2.99,3.82,0.59,-2.65,-4.69,-5.07,-5.07,-4.33,-4.67
-6.58,5.27,-2.87,-3.06,5.42,0.20,-3.26,-2.02,-1.46,-2.02,-1.25,-4.11,6.33,-4.11,-2.16,-2.77
-3.38,3.59,-0.95,-0.65,-4.00,-3.43,-4.31,5.90,-1.14,-3.29,-3.98,-0.91,4.00,-4.35,5.75,-2.87
-3.02,6.13,-2.11,2.67,-0.68,-0.65,-3.67,-2.02,-1.39,-2.46,-2.25,4.64,-4.27,5.65,-2.69,3.85
-2.69,-2.72,-1.71,-4.42,-4.28,-3.19,-2.43,5.93,-0.54,-3.47,6.87,-2.54,-4.63,-1.20,4.85,-4.24
3.67,-2.03,-1.00,-1.31,-4.70,3.90,-1.20,-5.15,-3.52,-0.98,-1.83,4.90,0.39,-3.02,-5.85,-2.25
8.64,-2.25,-6.89,-5.06,-3.16,-2.73,5.72,-1.97,-3.29,-6.11,4.34,-0.83,4.16,-0.56,-3.77,5.91
-2.48,-1.21,-1.09,-3.42,-5.17,7.33,-2.62,7.08,-3.75,5.32,-1.41,-2.09,-1.25,-3.89,6.87,-2.57
-6.89,-4.70,-2.38,0.59,3.95,-3.02,-0.66,2.99,-2.26,-1.27,-2.33,-1.52,-3.48,-4.38,7.31,-2.47
-4.70,6.09,-3.75,4.37,-1.20,-4.52,-2.28,6.20,-2.52,3.58,-2.66,-3.12,-3.05,4.28,-1.23,4.12
-6.11,-4.30,-2.38,0.33,5.35,-2.73,-4.82,-4.21,-3.04,-2.41,-1.44,-2.97,3.67,-2.04,5.80,-3.93
-0.68,-2.49,2.99,-0.66,-2.76,2.91,-0.76,2.79,-2.96,-1.50,4.78,-2.40,3.18,-2.62,3.68,-1.92
-0.95,-3.48,-4.38,8.17,-0.94,-3.13,-6.20,4.50,-2.71,-2.00,-4.02,-3.26,7.03,-4.00,5.71,-2.28
4.15,-0.83,-2.27,-2.66,3.87,-3.61,-4.29,-5.17,8.17,-0.94,-3.68,-6.95,-2.52,5.85,-1.09,-0.97
-1.89,-2.84,-2.45,-3.12,-2.52,4.54,-3.90,-2.13,-0.64,-1.23,6.98,-1.97,-5.16,-0.93,-0.65,2.77
-2.19,-1.99,3.97,-0.30,-3.14,-4.69,-5.07,-4.66,-5.63,-4.93,-3.04,-3.56,4.56,-1.50,-3.16,3.79
-1.59,-4.37,-3.44,-3.42,5.95,-2.83,NA
>chr1:142575645-142576645
NA,6.23,-3.71,-4.41,-3.04,-4.10,5.02,-2.42,-4.63,-0.72,4.39,-1.83,-0.98,-3.72,-7.53,-3.68
-0.96,6.25,-1.79,5.95,-3.05,-4.29,-5.95,6.33,-5.17,-3.42,-1.09,-1.67,-4.22,-4.88,-2.80,-0.66
-2.04,-3.26,0.13,4.77,-5.22,-2.37,6.25,0.33,-2.38,-3.42,-5.74,-2.08,-2.09,-0.99,6.47,-2.49
-4.94,4.50,-2.46,-2.01,-1.88,2.90,-4.03,-3.79,-5.60,-2.73,5.93,-0.54,-3.69,6.33,-4.70,-2.47
6.86,-2.81,7.33,-5.95,-3.13,-1.97,7.18,-2.25,-5.21,-2.25,8.64,-2.25,-5.85,-3.72,-1.02,-2.50
-5.62,-3.50,-2.38,6.17,-2.38,-2.55,5.96,-1.79,6.06,-2.28,-4.52,-1.20,4.85,-4.16,4.68,-1.20
4.17,-4.11,-0.48,3.85,-2.28,5.71,-4.00,8.03,-1.71,-3.90,-4.36,-3.89,-3.06,5.27,-6.58,-4.67
-3.16,-2.65,3.42,-0.81,-3.09,-1.39,6.17,-3.55,-3.16,-1.66,-1.28,-4.18,5.04,-2.31,-3.13,2.79
-0.76,2.79,-4.03,-2.83,-3.53,6.81,-2.81,7.08,-3.75,5.05,-1.79,-2.48,4.28,-1.50,-2.67,3.00
-0.58,-2.76,2.91,-1.00,4.25,-2.90,-3.91,8.17,-1.71,-3.16,-3.78,-5.05,-1.20,4.37,-3.26,7.03
-2.95,-2.45,3.94,-2.95,-1.50,4.27,-2.01,6.06,-5.34,-4.29,-3.05,5.95,-1.62,4.60,-2.44,-1.79
4.27,-1.85,4.29,-3.43,-2.58,-3.03,-1.24,-1.68,-3.66,5.72,-1.78,5.95,-3.86,5.30,-3.06,-2.91
-1.35,6.17,-1.28,-1.67,-2.81,5.32,-4.67,5.65,-2.10,5.74,-2.95,6.00,-1.86,-1.14,-3.93,5.80
-2.04,3.54,-4.01,-2.83,-3.41,5.62,-3.03,-1.79,4.27,-2.01,5.74,-2.95,6.00,-1.86,-1.14,-4.11
7.33,-2.81,6.81,-3.53,-3.20,-4.31,5.62,-3.41,-3.20,-3.71,5.91,-2.95,6.00,-1.86,-1.14,-4.11
7.33,-2.71,5.91,-3.71,-3.20,-3.65,6.88,-3.08,-3.63,-1.84,4.90,-2.45,-3.02,6.13,-2.52,3.58
-2.45,-2.55,5.96,-1.79,6.06,-2.70,-5.32,-2.95,3.94,-2.33,-2.01,-2.59,3.85,-2.59,4.27,-1.79
-2.43,6.23,-4.56,-2.78,0.39,5.06,-1.83,-2.44,4.60,-1.85,4.32,-2.63,-1.25,-1.54,-3.46,-2.99
5.75,-4.27,4.64,-1.85,-1.98,3.49,-0.73,3.08,-2.00,4.83,-2.73,-1.93,-4.71,-3.51,-2.49,5.95
-2.36,3.85,-2.52,-3.12,-2.33,-2.35,4.92,-2.37,-1.15,-2.27,-3.06,-1.41,-1.09,-3.42,-5.42,4.50
-2.46,-2.33,-3.12,-2.68,5.31,-2.95,5.49,-2.52,-0.58,2.91,-2.90,-1.71,-2.90,5.80,-2.96,-4.02
-2.00,-2.59,4.92,-2.59,-2.29,-3.54,5.70,-3.86,5.21,-2.12,5.53,-2.42,-4.63,-0.72,4.64,-2.27
-2.58,-2.46,5.31,-3.10,5.31,-2.34,-1.85,4.13,-4.71,-1.25,-1.71,5.09,-2.59,-2.00,-4.71,-3.51
-2.49,6.08,-2.52,3.18,-2.05,5.96,-3.41,-3.20,-4.31,5.90,-1.14,-3.57,-4.94,-2.26,-0.92,-1.87
4.36,-2.24,3.85,-0.48,-4.45,5.46,-2.99,-3.06,0.07,5.34,-3.12,5.95,-1.78,6.06,-2.65,-3.91
7.31,-2.47,-3.92,8.17,-1.71,-3.16,-5.06,-6.95,-2.70,6.30,-2.42,-2.14,-0.56,2.77,-2.16,-2.27
3.84,-2.77,-4.79,4.12,-1.20,4.12,-6.11,-4.30,-2.87,-1.16,-2.41,-1.09,4.35,-1.47,-1.70,-2.40
3.60,-2.52,6.13,-2.66,-3.68,-1.71,-3.02,-2.94,4.33,-2.48,-1.79,4.48,-5.47,-2.13,7.44,-3.65
-2.83,-4.04,3.79,-1.48,-2.25,3.60,-2.44,6.15,-4.55,5.54,-1.92,-2.88,-1.61,4.27,-2.01,6.06
-4.09,-1.91,7.79,-2.44,-4.11,-3.08,7.53,-2.62,-2.45,3.94,-3.12,-2.31,4.60,-3.25,3.31,-2.03
-1.27,-1.37,-3.79,-4.87,-3.48,-3.60,0.13,5.82,-4.24,3.67,-2.03,-1.27,-1.19,-3.25,-4.30,-5.58
3.97,-0.32,-2.14,-2.44,3.96,-3.36,-1.75,-0.64,-1.29,4.65,-2.28,-2.96,-2.80,-1.70,-0.68,2.60
-2.69,-0.95,3.64,-3.06,8.03,-0.94,-3.13,-6.20,4.91,-1.46,-0.59,-2.87,-4.70,-6.95,-2.70,6.29
-2.59,-2.91,-1.12,8.03,-4.00,4.88,-2.66,-1.15,6.04,-2.43,-3.90,-5.07,-4.36,-3.89,-2.66,3.58
-2.44,5.71,-4.00,8.03,-1.71,-3.49,-5.77,-3.50,-2.75,4.89,-3.31,4.60,-3.58,-4.36,-3.43,4.63
-1.25,4.54,-3.38,-2.77,-3.00,-5.31,-2.42,5.53,-1.79,6.06,-2.70,-5.91,-3.66,-1.09,-1.67,-3.47
-3.81,-0.65,-0.81,2.83,-2.49,-0.68,-4.11,6.33,-5.95,-4.16,-2.38,0.27,4.77,-6.54,-3.29,-1.17
6.98,-1.09,-2.42,5.97,-3.93,-1.25,-2.20,-1.92,-0.68,2.67,-1.98,4.36,-2.10,-1.01,-5.10,-0.94
3.64,-3.16,-1.18,6.80,-3.09,-4.58,-3.48,-4.00,-0.96,-1.25,-2.96,4.50,0.39,-2.78,-5.42,4.21
-2.34,-1.85,4.09,-5.56,-3.75,-1.02,-1.69,-3.66,5.86,-2.52,3.60,-2.40,-1.86,-1.84,-1.92,-0.68
2.70,-2.67,-1.30,3.52,-1.88,-2.12,-2.46,-0.88,4.15,-2.28,5.68,-6.58,-4.45,-3.10,5.93,-0.52
-5.05,-3.42,-2.38,0.53,4.50,-3.04,-2.04,-3.71,-2.04,4.48,-6.00,-3.69,-0.78,-0.56,4.23,-3.70
-0.21,6.83,-2.54,-5.32,-2.70,6.30,-2.22,-1.15,6.04,-2.73,-4.80,-2.68,-2.20,-2.70,4.22,-1.01
4.38,-4.47,-1.05,-0.79,4.63,-2.36,-2.87,5.27,-5.52,-2.13,8.09,-3.08,-4.58,-4.20,-5.66,-3.18
-1.05,-0.95,4.63,-2.91,-4.36,-2.76,4.76,-3.13,-1.78,3.09,-0.61,-3.98,-3.51,-2.76,2.60,-0.79
-0.93,-5.04,-2.28,6.20,-2.52,3.60,-2.25,-1.15,6.11,-3.06,-2.87,5.27,-5.27,-2.53,6.30,-2.22
-1.79,4.48,-6.00,-3.75,-0.98,-2.30,2.63,-2.02,-2.17,-2.41,-1.64,2.84,-2.11,6.13,-3.02,-2.40
6.23,-3.02,-2.46,3.58,-2.52,6.08,-2.38,-3.50,-5.63,-3.90,-2.67,-3.12,-2.73,5.68,-3.09,-4.18
-2.89,-1.32,4.51,-1.55,-2.99,3.95,-0.88,-2.98,-2.58,-4.10,5.45,-2.55,-2.85,5.30,-4.19,5.88
-1.48,-1.67,-2.40,3.96,-2.95,-1.55,4.55,-0.86,-4.67,-0.86,4.55,-1.55,-2.99,3.95,-1.03,-2.09
-2.08,-5.74,-3.78,-3.16,-2.94,3.87,-2.27,-1.93,5.15,0.39,-3.04,-5.04,3.49,-2.25,-1.25,-2.77
2.91,-0.58,-2.41,4.32,-2.41,-0.95,3.82,-5.58,-4.67,-4.33,-5.07,-3.90,-1.73,5.74,-3.08,-0.81
4.41,-3.38,-2.77,-2.49,-5.10,-0.67,6.06,-3.55,-3.15,-3.35,-1.92,-3.01,5.81,-4.56,-2.78,0.12
5.34,-3.12,5.70,-3.54,-3.04,-4.19,-3.42,0.39,4.50,-2.69,-1.83,-2.17,3.96,-4.71,-1.25,-1.86
6.00,-2.86,8.32,-2.81,6.72,-2.95,-2.85,5.27,-5.27,-2.37,6.25,0.33,-2.65,-4.28,-6.42,-3.79
-4.03,2.79,-0.73,3.20,-3.06,-1.93,-4.19,-3.41,0.07,5.34,-3.45,5.88,-1.86,-1.14,-3.89,7.73
-1.71,-3.90,-4.66,-5.63,-4.21,-3.02,-1.61,-1.19,-3.18,-4.86,-2.48,-1.24,-2.73,-1.41,-0.96,-3.81
-3.47,-3.35,-1.71,-4.42,-4.28,-4.36,-3.90,-2.94,4.28,-0.97,3.55,-1.58,-2.43,5.91,-2.71,8.32
-2.62,7.08,-3.75,5.32,-1.21,-2.48,-2.96,-2.30,4.35,-2.54,-0.95,4.00,-4.35,5.32,-2.81,-1.86
-1.84,-2.33,-1.19,-2.63,4.96,-2.65,-2.91,-2.15,6.62,-2.94,-4.02,-1.93,-3.04,3.95,-1.32,-2.61
-3.58,-1.76,-1.47,4.90,0.39,-3.26,-2.02,-1.46,-2.02,-2.08,-5.83,-2.82,0.20,5.35,-2.73,-5.60
-3.79,-4.03,2.79,-0.73,3.20,-3.06,-1.64,-2.97,3.01,-1.58,-1.76,3.82,-4.24,5.82,0.12,-3.04
-5.56,3.92,-2.17,-2.12,-2.51,-1.11,NA
>chr1:142576789-142577789
NA,-5.19,-2.99,-3.50,5.56,-1.19,-2.25,-1.44,-2.84,2.91,-0.76,2.79,-3.38,-2.41,-1.93,-0.95
2.60,-2.76,-3.79,-5.34,-4.20,-5.60,-2.73,5.93,-0.54,-3.47,7.73,-0.94,-3.68,-6.89,-2.25,7.18
-2.28,-4.31,-2.68,-2.13,-3.29,-1.92,-3.02,-3.27,3.30,-1.07,4.26,-2.15,6.06,-4.56,-3.42,-1.09
-1.67,-3.16,-3.55,5.70,-1.22,-2.77,-3.79,5.18,-2.33,-5.04,4.09,-1.85,-2.18,3.85,-2.62,3.54
-2.95,-1.55,4.66,-1.41,-2.22,6.24,-3.57,-3.88,-1.89,4.55,-0.72,-5.05,-2.40,-1.17,6.98,-1.18
-3.16,3.82,0.45,-3.04,-5.56,3.92,-1.87,-1.43,2.87,-2.67,-1.50,4.78,-2.24,4.02,0.59,-2.65
-3.94,-4.52,-5.17,7.31,-2.47,-3.92,8.17,-1.12,-3.29,-4.71,-2.29,-3.03,-1.24,-1.68,-3.38,4.41
-0.81,-3.02,3.95,0.45,-2.78,-5.17,7.33,-2.62,7.33,-5.95,-3.13,-1.17,6.17,-1.28,-1.67,-2.81
5.32,-4.67,5.32,-2.81,-2.12,-1.87,-3.66,5.72,-1.79,5.96,-2.87,-4.02,-1.93,-2.73,4.32,-1.85
4.26,-1.88,3.18,-2.44,5.86,-5.05,-2.28,-3.23,-3.54,6.88,-2.94,-3.28,-0.61,2.76,-3.13,-2.69
-1.33,-1.31,-4.81,5.46,-2.85,-2.55,5.61,-4.31,-2.94,-3.50,4.41,-0.81,-2.94,-2.13,-2.68,-5.62
-4.66,-3.90,-1.71,8.03,-4.00,5.30,-2.99,-3.06,0.33,4.50,-2.96,-1.19,-2.33,-2.41,-3.36,3.96
-2.40,-1.70,-1.94,2.83,-0.81,-1.92,-2.20,-1.25,-4.21,6.31,-1.46,-0.59,-3.14,-4.69,-4.36,-3.89
-3.06,5.30,-3.86,5.95,-2.01,4.32,-2.63,-1.23,-1.07,-5.04,-2.28,6.06,-1.79,5.53,-2.44,-5.27
-2.70,6.29,-2.40,-2.88,4.32,-2.33,-1.83,-2.37,4.83,-2.24,4.15,-0.88,-2.46,-2.45,-3.12,-2.73
5.68,-2.64,-2.44,4.48,-1.92,-0.61,-3.14,-3.94,-5.06,-7.53,-3.02,0.20,5.48,-3.44,-2.82,-3.50
-2.28,3.79,-2.12,-3.16,3.82,0.45,-3.60,-3.43,-3.71,6.12,-2.98,4.89,-2.75,-2.80,-3.17,7.12
-3.12,4.93,-1.20,4.68,-3.95,3.82,-1.76,-1.58,3.18,-1.61,4.35,-4.01,-3.06,-4.15,-1.64,-2.41
-1.03,4.08,-3.02,-0.66,2.94,-2.16,-2.27,3.84,-2.95,-6.95,-5.06,-3.16,-1.94,5.97,-2.67,-1.21
-0.96,-4.00,-3.48,-4.87,-3.41,-0.53,-1.92,4.18,-3.04,-1.60,-1.93,2.56,-2.11,6.13,-2.66,-3.68
-1.40,-2.25,3.31,-3.55,5.85,-4.50,4.88,-2.81,-2.12,-2.68,-5.62,-3.50,-2.43,5.93,-0.54,-3.69
6.09,-4.50,5.71,-2.02,2.56,-1.93,-1.40,-3.72,-2.87,5.45,-4.10,-3.04,-3.87,-3.53,3.59,-0.95
-1.92,-2.08,-1.73,-1.90,-1.73,-2.33,-1.16,-3.14,-4.69,-4.66,-5.62,-2.50,-0.66,-2.40,-3.83,-4.94
-2.26,-0.92,-1.79,4.90,0.33,-3.06,-2.58,3.58,-2.52,5.86,-3.70,-2.72,-2.75,4.64,-4.16,5.82
0.27,-2.38,-4.16,-5.34,6.23,-3.71,-4.15,-5.66,-2.80,-0.10,5.38,-0.02,-3.29,-7.53,-5.06,-3.16
-1.71,7.73,-3.89,-1.14,-1.71,5.27,-1.29,-0.64,-2.26,-4.42,-2.91,4.63,-0.70,-2.27,-4.65,-3.18
-3.77,5.96,-2.42,-2.14,-0.70,2.60,-2.65,-3.50,-5.77,-3.60,-4.35,-3.60,-5.77,-3.50,-2.38,5.95
-1.78,5.74,-2.90,7.72,-1.12,-3.57,-5.34,-2.99,-3.49,4.12,-3.17,-2.72,-3.44,6.06,-0.21,-4.33
4.86,-1.21,-2.27,-2.66,4.22,-3.43,-3.88,-1.84,4.90,-2.45,-3.02,6.24,-2.42,-2.14,-0.43,2.70
-2.67,-1.50,3.09,-0.66,-2.41,4.32,-3.43,-3.04,-4.19,-3.42,0.45,3.95,-2.84,-0.74,3.21,-2.15
4.47,-1.62,6.06,-2.28,-5.04,-0.93,-0.52,2.67,-1.60,3.98,-2.01,3.98,-2.52,6.13,-2.66,-3.24
-0.76,3.42,-2.76,-3.79,-5.34,-3.48,-3.60,0.45,4.02,-2.37,6.13,-3.57,-3.88,-1.83,2.93,-0.56
-2.14,-2.44,4.09,-3.10,-1.71,-2.90,5.97,-1.17,-3.68,-8.57,-4.84,-3.61,4.28,-1.00,2.79,-4.03
-3.79,-5.60,-2.68,6.17,-2.59,-3.12,-2.76,3.42,-0.81,-3.08,5.74,-1.27,-5.12,-4.20,-4.83,-3.61
5.42,0.20,-3.04,-6.00,4.77,0.27,-2.65,-4.69,-4.33,-4.67,-6.58,5.27,-2.87,-3.02,6.24,-2.38
-2.12,-2.68,-5.62,-3.49,-2.73,5.97,-3.29,-2.90,-4.35,-2.90,-3.17,7.12,-4.00,5.30,-2.99,-3.08
-1.09,-2.33,-1.46,-2.13,-3.42,7.12,-3.26,5.34,0.27,-2.32,-5.01,-3.60,-3.42,-2.32,5.15,-2.44
-2.95,7.18,-3.92,-1.91,6.98,-1.66,-1.98,-5.31,-2.22,8.64,-2.25,-6.89,-5.06,-3.16,-1.73,5.90
-3.79,-2.80,-1.93,-0.95,3.59,-3.38,-2.77,-2.16,-4.11,6.09,-3.62,4.73,-1.87,-1.43,2.92,-1.83
-3.63,-3.09,5.80,-2.67,-1.21,-1.35,-3.25,-4.16,-5.17,7.18,-3.40,-4.58,-3.48,-4.00,-0.79,-1.27
-2.03,3.49,-5.58,-3.29,-1.97,7.18,-2.25,-6.89,-4.70,-2.38,0.59,3.95,-3.02,-0.66,2.94,-2.50
-2.87,-2.80,-1.73,-1.31,-2.69,-2.94,4.83,-1.98,2.56,-1.93,-1.25,-2.77,2.60,-0.43,-2.27,-3.17
-0.99,7.79,-2.00,-5.21,-2.00,7.79,-0.99,-2.88,-1.92,5.05,-3.12,5.95,-2.10,5.36,-4.45,-0.48
3.85,-1.85,4.35,-4.01,-2.83,-3.41,5.62,-3.79,-2.13,-0.92,-2.26,2.99,-0.66,-2.69,2.91,-0.58
-3.02,3.95,0.59,-2.38,-4.30,-6.11,3.92,-2.17,-2.12,-2.46,-0.94,4.35,-1.83,-1.09,-3.81,-2.04
-1.14,-3.96,-4.19,-2.87,-3.55,-1.88,-1.84,-1.92,-0.81,2.83,-2.26,-0.92,-1.75,-3.36,3.94,-2.46
-2.88,4.22,-3.17,-3.50,-4.47,-1.27,5.74,-4.10,-2.29,-2.59,5.09,-1.31,-0.95,-3.75,-6.00,4.48
-1.79,-2.22,5.96,-3.66,-1.69,-1.02,-3.75,-6.00,4.77,0.13,-3.26,-2.02,-1.46,-1.66,-1.86,-2.81
4.88,-4.00,8.03,-1.71,-3.90,-4.33,-3.78,-5.05,-1.20,3.79,-6.00,-3.04,0.12,4.77,-5.47,-2.13
7.44,-3.54,-2.15,-1.14,-3.96,-3.47,-1.67,-0.96,-3.67,-2.04,-1.14,-3.81,-3.12,-3.00,-5.74,-3.78
-3.94,-3.51,-1.35,-1.67,-3.16,-3.53,4.22,-2.33,-2.01,-2.35,4.92,-2.59,-2.00,-4.71,-4.28,-3.97
-2.65,0.59,3.82,-4.04,-2.57,-3.77,5.72,-2.36,3.85,-2.61,-1.19,-1.46,-4.63,-1.31,-0.79,3.88
-2.52,-5.27,-2.25,8.64,-2.25,-6.89,-5.06,-3.16,-1.71,8.17,-3.92,-2.35,5.18,-4.31,-3.20,-3.65
7.44,-2.16,-4.70,6.33,-5.95,-4.52,-3.16,-1.71,7.73,-3.85,-1.28,-1.23,-2.83,2.76,-0.66,-2.69
2.50,-1.96,-1.89,-1.87,3.92,-5.56,-3.04,0.45,3.82,-4.04,-3.79,-5.12,-1.27,6.25,-1.79,5.95
-3.05,-4.84,-8.57,-4.84,-3.05,5.95,-1.79,5.96,-3.48,-4.41,-2.87,-3.71,-1.65,4.66,-1.83,-3.13
4.38,-1.92,-0.59,-2.87,-4.30,-5.58,3.97,-0.56,-1.05,-2.77,-3.83,-5.34,-4.20,-6.42,-3.50,-2.65
2.60,-0.95,-1.05,-3.25,-3.42,-5.05,-0.52,5.93,-2.43,-3.16,-4.67,-6.58,5.18,-2.12,6.25,-0.96
-3.29,-6.58,5.27,-2.99,-3.08,-0.55,-1.92,3.84,-2.59,3.68,-1.94,-1.73,-3.00,5.34,-3.13,-3.16
6.11,-1.15,-2.48,3.85,-1.92,-0.61,-2.87,-4.16,-6.20,4.21,-2.46,-2.66,-2.46,4.21,-6.20,-4.29
-3.32,2.60,-0.95,-1.70,-2.80,-2.87,-2.32,5.03,-2.40,3.58,-2.66,-3.89,-3.19,-2.94,3.96,-2.04
-1.28,5.51,-2.91,-4.36,-3.38,4.41,-1.33,-1.67,-2.40,3.96,-3.36,-1.75,-0.92,-1.79,4.35,-1.09
-2.41,-1.16,-3.14,-3.94,-3.78,-5.36,NA
>chr1:142578522-142579522
NA,-2.45,0.45,3.82,-4.04,-3.79,-6.42,-3.49,-1.94,6.17,-1.25,-1.07,-3.81,-2.04,-1.02,-3.72
-7.53,-5.06,-3.94,-2.65,0.27,4.88,-4.33,-0.21,5.93,-2.43,-3.50,-5.77,-3.50,-3.17,3.87,-2.94
-3.50,-6.42,-4.39,-4.31,-2.19,-2.33,-3.42,7.12,-4.00,5.21,-2.12,6.25,-0.96,-3.68,-6.95,-2.70
6.29,-2.59,-2.91,-1.12,7.72,-2.81,7.08,-3.62,4.89,-1.85,-2.34,4.21,-6.20,-4.29,-3.05,5.95
-1.62,4.60,-3.72,-3.43,-4.15,-1.09,-1.92,4.36,-2.40,3.18,-2.04,5.74,-2.71,8.32,-2.62,8.32
-2.71,5.74,-2.04,3.18,-2.01,3.98,-2.44,5.71,-4.19,5.19,-2.68,-3.12,-1.98,2.84,-2.02,5.71
-3.86,5.95,-2.10,5.21,-4.50,7.08,-2.62,7.08,-4.50,5.21,-2.12,5.96,-3.00,-4.18,-2.92,-1.94
-0.61,1.31,-0.61,-1.87,-2.84,-2.04,-2.34,-1.75,-2.71,3.17,-1.88,-1.83,-2.56,2.59,-0.56,-2.27
-3.17,-1.61,4.90,-2.44,-2.62,6.62,-1.97,-3.13,-5.17,7.18,-3.40,-3.63,-1.84,4.27,-2.01,6.06
-4.08,-2.49,6.25,0.14,-3.06,-2.52,5.96,-3.66,-1.68,-1.39,-2.46,-2.66,4.12,-3.38,-1.69,-0.66
-3.14,-4.69,-4.66,-5.77,-3.60,-3.42,-2.32,5.15,-2.57,-3.06,0.14,5.35,-3.10,-4.84,-8.57,-4.70
-2.38,0.33,5.35,-2.54,-3.12,-2.59,6.23,-3.02,-2.40,5.96,-3.77,-2.99,-4.83,-3.61,5.42,0.14
-3.38,-3.91,-1.89,5.06,0.39,-3.26,-2.02,-1.39,-2.67,-3.25,-2.48,-0.83,4.15,-2.28,5.86,-5.05
-2.28,-3.58,-4.80,-2.73,5.35,0.20,-3.04,-6.00,4.77,0.27,-2.38,-4.16,-6.20,4.91,-1.48,-1.67
-2.40,3.96,-3.12,-2.12,3.55,-2.04,-3.12,4.54,-2.52,-3.12,-2.67,-3.90,-4.33,-2.28,5.72,-2.73
-3.90,-4.33,-5.06,-6.89,-2.25,7.18,-2.15,-2.91,-3.06,5.27,-6.58,-4.30,-2.87,-0.59,-1.92,4.38
-3.13,-1.79,4.90,-2.65,-3.89,-3.19,-2.73,5.72,-2.73,-3.90,-5.07,-4.33,-5.06,-6.89,-2.57,6.86
-3.05,5.31,-2.68,-3.12,-2.31,3.91,-3.70,-0.89,4.37,-3.45,4.60,-2.23,-2.42,6.12,-3.12,5.32
-1.25,-2.67,-1.41,-1.35,-3.51,-4.69,-5.07,-4.33,-4.67,-6.58,5.18,-2.12,5.53,-2.35,-3.92,7.31
-2.54,-5.16,-1.07,-1.66,-4.22,-5.63,-4.66,-3.90,-2.73,7.18,-2.25,-5.85,-3.72,-1.02,-1.69,-3.38
4.22,-2.04,-1.76,3.64,-5.58,-4.67,-3.16,-1.71,8.17,-3.92,-2.16,8.09,-2.94,-3.28,-0.54,3.29
-2.38,3.31,-1.35,-1.94,-2.64,-3.92,-2.33,-1.44,-3.70,-3.59,7.12,-3.12,4.73,-1.87,-1.97,-2.58
-3.25,4.10,-1.53,-4.37,-3.67,-3.60,0.13,4.77,-5.22,-2.35,4.70,-0.81,-2.41,4.32,-2.41,-0.58
3.00,-3.73,-3.79,-5.60,-2.73,5.56,-0.99,-2.09,-2.08,-5.31,-2.22,7.18,-2.15,-2.91,-2.65,4.48
-1.92,-0.55,-3.08,-2.52,6.29,-2.70,-5.27,-2.25,8.64,-2.25,-6.89,-3.68,-1.97,5.72,-2.73,-3.16
-5.06,-7.53,-3.72,-0.98,-1.83,4.39,-0.74,-3.47,7.73,-0.94,-3.13,-5.17,8.17,-0.94,-3.13,-5.17
8.17,-0.94,-3.68,-6.89,-2.44,5.53,-2.05,3.67,-2.89,-0.95,3.82,-5.58,-3.29,-0.96,5.90,-4.31
-2.94,-3.51,5.70,-0.83,-2.98,-2.58,-3.43,4.63,-3.20,-2.13,-1.10,-2.48,-4.86,-2.32,0.59,3.95
-3.23,-2.46,-4.93,-4.88,-2.32,0.33,5.48,-3.51,-2.94,-4.31,5.18,-2.35,-4.70,6.33,-5.95,-4.52
-3.16,-2.43,5.93,-0.54,-3.47,6.87,-2.57,-6.89,-3.68,-0.94,8.17,-3.92,-1.91,6.67,-2.50,-2.66
-2.50,5.86,-1.17,-3.13,-5.95,6.33,-4.69,-2.90,3.84,-2.26,-2.34,5.31,-3.05,6.86,-2.46,-5.04
4.12,-0.95,3.20,-2.71,-2.16,-3.12,-2.50,3.79,-2.04,-3.02,5.18,-2.35,-3.92,8.17,-0.94,-3.29
-5.58,3.97,-0.56,-1.05,-3.25,-4.16,-5.17,7.26,-3.59,-3.70,-1.66,-1.07,-5.58,-3.42,-2.38,0.27
4.77,-5.22,-2.53,6.06,-1.79,6.25,-1.27,-5.12,-4.20,-5.34,-3.57,-2.15,5.72,-2.15,-3.57,-4.87
-2.44,7.79,-1.89,-5.47,3.79,-0.89,-3.70,4.08,-0.95,-2.52,5.70,-3.12,4.37,-1.35,-5.10,-1.01
-2.49,2.83,-0.81,-0.78,-3.66,-7.53,-5.06,-4.33,-3.90,-2.38,6.17,-2.38,-2.62,7.53,-2.94,-4.02
-2.00,-2.59,5.09,-1.31,-1.07,-3.81,-2.21,-2.12,-2.81,4.88,-4.00,7.17,-2.57,-5.21,-2.00,6.67
-2.50,-2.96,-2.67,-0.92,-1.90,3.68,-2.59,4.32,-2.73,-1.64,-3.23,3.95,0.59,-2.38,-4.30,-6.54
4.77,0.27,-2.32,-4.86,-2.68,-2.12,-2.38,6.19,-2.38,-3.16,-3.78,-5.05,-0.80,3.64,-4.04,-3.06
-3.60,0.45,4.02,-2.28,5.71,-4.50,6.09,-4.70,-1.91,7.79,-1.09,-3.02,5.90,-1.73,-3.90,-5.07
-4.36,-3.89,-2.59,6.17,-3.05,-4.29,-5.17,7.31,-2.47,-4.70,7.33,-2.81,6.72,-3.40,-4.58,-4.20
-5.12,-2.28,5.72,-2.73,-3.49,-5.77,-3.60,-3.50,-2.30,4.54,-3.13,-1.58,3.71,-2.12,-1.98,5.15
-2.57,-3.08,-0.59,-2.50,-5.62,-3.50,-2.94,3.87,-2.27,-1.98,5.15,-2.44,-2.62,6.88,-3.54,-2.15
-0.59,-3.43,-3.44,-0.76,4.70,-2.35,-5.22,4.48,-1.79,-2.66,5.03,-5.05,-0.80,-2.10,3.84,-2.02
5.53,-2.44,-5.21,-2.00,6.79,-2.75,-2.39,-1.61,-0.79,-3.67,-3.12,-3.00,-5.31,-2.54,7.17,-3.06
3.79,-0.56,-1.05,-3.18,-4.88,-4.93,-2.75,-4.02,-2.94,6.62,-2.28,-4.33,-4.93,-2.46,-3.23,4.08
-1.03,-2.41,-1.52,-3.48,-4.56,6.06,-2.10,5.65,-4.27,4.68,-0.95,3.55,-1.41,-2.83,-1.73,-1.48
6.00,-2.86,8.32,-2.71,5.74,-2.01,4.32,-2.63,-1.25,-1.35,-2.77,-3.55,-4.42,-1.40,-1.32,4.57
-2.76,-3.79,-4.38,-1.84,4.90,-2.65,-2.91,-1.35,5.97,-2.90,-2.00,-4.02,-2.94,6.88,-3.71,-3.70
-1.67,-1.35,-3.25,-4.30,-6.58,4.84,-2.81,-1.70,-1.19,3.76,-0.97,4.28,-2.94,-3.50,-6.42,-4.39
-4.37,-1.92,5.05,-3.75,6.09,-4.70,-2.16,8.64,-2.25,-5.21,-2.00,6.67,-2.39,-2.11,3.36,-3.06
-1.93,-4.19,-3.41,0.39,4.02,-2.24,4.83,-2.63,-1.25,-1.35,-2.77,-3.83,-4.87,-2.44,7.79,-1.91
-4.70,6.33,-5.95,-3.13,-0.94,8.17,-3.91,-2.65,6.06,-1.78,5.74,-2.90,7.72,-0.94,-3.68,-7.53
-3.66,-0.78,-0.56,4.14,-4.03,4.00,-0.95,-3.09,-1.39,6.04,-3.10,-4.45,-6.58,5.18,-2.10,6.06
-4.09,-1.91,6.79,-2.75,-2.27,-2.07,-3.01,-2.75,-1.70,-0.68,2.99,-2.29,4.46,-0.95,3.29,-1.61
3.98,-2.52,6.13,-3.57,-3.88,-1.84,4.78,-2.00,3.08,-0.76,2.91,-2.76,-0.95,4.08,-4.30,-1.25
-1.86,5.88,-4.19,5.30,-2.85,-2.55,5.45,-3.08,-0.58,2.97,-1.60,3.98,-2.40,4.78,-1.50,-2.96
2.78,-2.52,-2.80,-3.06,5.62,-4.31,-3.43,-4.15,-1.14,-2.50,-4.86,-2.32,0.53,5.06,-1.89,-4.38
-4.55,-4.36,-3.90,-1.71,8.17,-4.38,-2.78,0.12,4.77,-6.54,-4.30,-2.87,-1.16,-2.33,-1.73,-2.08
-2.33,-1.15,-2.67,6.79,-1.89,-4.51,3.82,-0.95,-2.94,-1.71,-1.55,3.84,-2.01,5.95,-2.92,3.64
-0.95,-2.52,5.81,-4.09,-2.47,7.31,-3.92,-2.35,5.53,-2.12,5.21,-4.19,4.60,-3.58,-4.39,-3.41
-0.53,-1.25,6.17,-1.94,-3.90,-4.36,-4.28,-4.71,-2.75,-4.19,-3.81,-0.65,-0.56,4.14,-4.24,5.80
-1.25,-2.46,-2.12,-1.88,3.74,-1.20,NA
>chr1:142786446-142787446
NA,-2.17,-3.12,-0.59,2.91,-2.77,-1.56,-3.02,-3.25,4.50,0.39,-2.78,-5.17,6.33,-4.69,-2.90
3.84,-3.17,-3.50,-5.77,-3.49,-1.73,5.90,-3.02,-2.23,5.04,-4.18,-1.69,-1.48,1.62,-1.68,-2.04
-1.11,-1.95,-2.08,-1.73,-1.90,-1.50,-2.67,-2.90,-1.56,-3.10,3.77,-0.82,-3.69,6.33,-4.70,-2.35
5.18,-3.79,-2.80,-1.96,-0.97,-1.09,5.85,-2.47,-4.69,6.33,-3.69,-1.23,3.90,-4.70,-1.19,-1.39
-2.73,-1.50,-2.08,-1.95,-1.11,-2.37,-2.33,-2.17,-1.79,2.56,-1.60,4.48,-2.97,-1.56,-3.02,-3.27
3.20,-0.95,4.93,-3.31,4.60,-2.23,-2.42,4.60,-1.62,5.72,-3.70,-2.72,-3.17,3.84,-2.90,-4.69
6.33,-3.69,-0.54,5.93,-2.73,-4.82,-4.21,-3.04,-2.33,-2.41,-1.79,-3.29,-1.71,-1.55,4.36,-2.00
3.08,-1.00,4.63,-2.88,-2.46,4.43,-2.69,5.64,-2.70,3.04,-1.00,4.25,-2.90,-4.69,6.33,-4.69
-2.47,5.85,-1.09,-0.97,-1.96,-2.80,-3.79,5.18,-2.35,-4.70,6.33,-4.08,-1.28,-1.39,-3.06,-1.89
-1.11,-2.37,-2.17,-1.19,6.61,-2.36,-2.87,5.75,-4.35,4.14,-0.40,-1.14,-4.08,6.33,-4.70,-1.91
6.98,-1.25,-0.59,-2.40,-3.17,-2.65,4.90,-1.79,-2.43,5.97,-3.51,-0.82,3.85,-2.37,5.86,-3.81
-3.15,-3.04,-2.41,-1.59,-3.68,-2.66,6.00,-1.62,4.26,-1.88,3.67,-2.89,-0.58,2.91,-2.90,-1.64
-2.73,4.83,-2.24,3.85,-0.82,-3.69,6.33,-4.69,-2.47,5.85,-1.19,-2.21,-1.11,-1.96,-2.80,-3.20
4.94,-2.42,-2.23,5.04,-3.79,-1.23,3.79,-6.54,-4.67,-3.94,-3.14,-0.66,-2.50,-4.86,-3.18,-1.19
-1.42,-2.21,-2.12,3.67,-4.03,4.14,-0.40,-1.14,-4.08,6.09,-4.50,5.21,-2.69,3.68,-1.92,-0.53
-3.08,-2.52,6.29,-2.65,-4.69,6.33,-3.69,-0.82,3.85,-2.37,6.08,-2.68,-4.82,-4.93,-2.46,-2.90
2.91,-0.58,-2.89,3.67,-1.88,4.26,-1.62,6.00,-2.66,-3.68,-1.59,-2.41,-2.71,-3.27,3.36,-2.11
-2.34,5.31,-2.86,7.33,-4.69,-2.47,5.85,-1.09,-0.97,-1.96,-2.80,-3.79,5.18,-2.35,-4.09,6.23
-2.43,-1.79,4.27,-1.85,4.60,-3.72,-4.15,-5.66,-3.18,-1.35,-1.41,-2.67,-0.88,4.08,-3.23,-1.71
-2.59,5.09,-1.71,-1.14,-4.11,6.33,-4.70,-1.91,6.79,-2.67,-1.21,-1.54,-3.46,-2.52,6.29,-2.65
-4.69,6.33,-3.69,-0.82,4.00,-2.46,3.41,-1.91,-2.00,-2.33,-2.41,-1.59,-3.72,-3.26,6.72,-2.90
5.74,-2.04,3.67,-2.89,-0.58,3.00,-2.67,-1.30,3.55,-0.97,4.63,-2.88,-2.87,5.27,-5.27,-2.35
5.85,-1.09,-0.97,-1.96,-2.80,-3.79,5.18,-2.35,-4.70,6.33,-3.69,-1.23,3.90,-4.70,-1.19,-1.66
-4.22,-4.88,-3.18,-1.19,-1.61,-2.56,-3.00,-1.89,-1.31,-2.69,-3.13,2.59,-0.65,-1.14,-4.08,6.33
-4.70,-1.91,6.79,-2.67,-1.21,-1.54,-3.46,-2.52,6.29,-2.65,-4.08,5.81,-3.54,-2.58,-2.98,-1.25
5.80,-4.24,3.67,-2.25,-1.25,-2.97,4.48,-2.01,3.18,-1.88,4.26,-1.88,3.67,-2.97,-1.56,-3.02
-2.94,4.96,-2.57,-3.46,-1.23,-0.56,3.79,-3.55,6.09,-4.69,-2.47,5.85,-1.09,-1.00,-1.20,-5.16
-2.22,8.64,-2.16,-4.70,6.33,-5.95,-4.52,-3.94,-3.14,-1.16,-2.51,-1.95,-1.31,-3.02,-3.15,-3.53
4.12,-2.27,-2.16,2.77,-0.56,-2.14,-2.85,4.88,-4.00,7.12,-3.59,-3.70,-1.67,-1.54,-3.46,-2.52
6.29,-2.65,-4.69,7.33,-2.81,6.72,-3.06,-2.95,3.25,-1.91,-2.00,-2.33,-2.41,-1.79,-3.01,5.49
-2.80,5.74,-2.04,3.54,-3.36,-2.41,-2.33,-1.61,-3.70,-3.59,7.12,-3.26,4.37,-1.23,-3.69,6.33
-4.69,-2.90,3.94,-2.04,-1.43,2.92,-1.78,-3.03,5.18,-2.35,-4.70,6.33,-4.70,-2.47,6.86,-3.05
6.00,-1.48,-1.73,-3.58,-2.64,-1.96,-1.11,-2.21,-1.19,4.57,-2.95,-4.82,-4.21,-3.02,-1.33,-1.40
-4.08,6.33,-4.70,-1.91,6.98,-1.25,-0.59,-2.80,-4.86,-2.48,-1.10,-2.13,-3.19,5.97,-3.51,-0.74
4.39,-1.79,-1.27,-1.90,-1.50,-2.67,-2.58,-2.41,-1.44,-2.97,3.67,-1.88,4.26,-1.95,5.36,-4.81
-1.31,-1.15,-2.37,-2.71,-3.27,3.30,-0.90,4.16,-0.56,-3.67,6.33,-4.69,-2.47,5.85,-1.09,-1.27
-0.93,-3.42,-4.38,7.31,-2.47,-4.70,6.33,-5.17,-3.48,-1.02,-2.50,-4.86,-2.80,-0.66,-2.50,-4.86
-3.18,-1.19,-1.61,-2.69,-3.13,2.59,-0.65,-1.14,-4.08,6.33,-4.70,-1.91,6.79,-2.67,-1.21,-1.09
-3.42,-4.38,7.31,-2.47,-4.70,6.33,-3.69,-0.82,3.85,-2.37,6.08,-2.68,-4.82,-4.21,-3.04,-2.41
-1.59,-3.68,-2.66,6.00,-1.78,5.74,-2.80,5.49,-3.01,-1.79,-2.41,-2.33,-2.00,-1.91,3.41,-2.46
4.15,-1.48,-2.66,4.84,-6.58,-4.67,-3.16,-2.73,7.18,-2.25,-5.21,-2.25,8.64,-2.16,-4.70,6.33
-3.69,-1.23,3.90,-4.94,-2.28,-3.58,-4.86,-3.18,-1.19,-1.27,-1.70,2.59,-2.67,-1.55,5.06,0.39
-2.78,-5.17,6.33,-4.70,-1.91,6.79,-2.67,-1.21,-1.54,-3.46,-2.52,6.17,-3.05,-4.84,-7.53,-3.66
-0.93,-1.27,-1.76,2.41,-3.13,-2.71,-2.33,-2.41,-1.44,-2.77,2.91,-0.58,-2.41,4.29,-1.88,3.67
-2.89,-0.95,4.08,-4.30,-0.80,-1.73,3.76,-0.97,4.25,-2.90,-4.69,6.09,-3.55,3.79,-0.32,-2.14
-2.67,4.53,-2.32,-2.58,-2.46,5.31,-2.86,7.33,-3.69,-1.23,3.79,-5.22,-2.53,6.30,-2.38,-1.86
-1.66,-1.73,-2.08,-1.95,-1.11,-2.37,-2.00,-1.76,3.05,-0.39,-3.04,-5.17,7.33,-2.81,6.81,-3.59
-3.70,-1.67,-1.54,-3.46,-2.52,6.29,-2.65,-4.69,6.33,-3.69,-0.82,3.85,-2.37,5.86,-3.81,-3.15
-3.04,-2.33,-2.41,-1.59,-3.68,-2.66,6.00,-1.62,4.26,-1.62,6.00,-2.66,-3.68,-1.59,-2.41,-2.71
-2.94,4.83,-2.24,3.85,-0.82,-3.69,6.33,-4.69,-2.47,5.85,-1.09,-0.97,-1.96,-2.80,-3.79,5.61
-3.00,-4.58,-4.20,-5.12,-1.25,7.72,-2.90,5.49,-3.01,-1.92,-3.35,-4.21,-4.88,-3.18,-1.05,-0.68
2.67,-2.02,6.15,-4.35,4.14,-0.40,-1.14,-4.08,6.33,-4.69,-2.47,5.85,-1.09,-1.27,-1.37,-3.46
-2.52,6.29,-2.65,-4.69,6.33,-3.69,-0.82,3.85,-2.24,4.83,-2.94,-3.02,-1.56,-2.77,2.50,-1.93
-1.25,-2.97,3.67,-1.88,4.26,-1.88,3.67,-2.97,-1.25,-1.93,2.59,-2.67,-1.30,3.66,-0.90,4.16
-0.56,-3.67,6.33,-4.69,-2.47,5.85,-1.09,-0.97,-1.96,-2.80,-3.79,5.18,-2.35,-4.70,6.33,-3.69
-1.23,3.90,-4.70,-1.19,-1.39,-2.73,-0.78,-1.90,4.18,-3.04,-1.79,-2.41,-2.33,-2.71,-3.13,2.41
-1.98,-1.60,-3.01,5.81,-4.09,-2.47,7.17,-3.26,5.34,0.07,-3.06,-2.52,6.29,-2.65,-4.69,6.33
-3.69,-1.23,4.85,-4.24,3.67,-2.12,-2.21,-1.11,-1.89,-3.00,-2.58,-2.33,-2.41,-1.44,-2.97,3.67
-2.04,5.95,-2.98,4.73,-1.87,-1.97,-2.45,-2.67,-1.50,-1.90,-1.27,-1.79,4.39,-0.74,-3.69,6.33
-4.69,-2.47,5.85,-1.09,-0.97,-1.96,-2.80,-3.79,5.18,-2.35,-4.70,6.33,-3.69,-1.23,3.90,-4.70
-1.19,-1.23,-2.63,4.33,-2.67,-2.27,-1.08,-2.37,-2.58,-2.67,-1.06,-2.26,2.83,-0.65,-1.14,-4.08
6.33,-4.70,-1.91,6.79,-2.67,-1.21,-1.09,-3.69,-6.00,3.79,-1.23,-3.69,6.33,-3.69,-0.82,3.85
-2.24,5.03,-2.02,-1.79,2.39,-1.73,NA
>chr1:143224817-143225817
NA,-3.81,-0.96,-1.21,-2.67,5.80,-3.09,-3.63,-1.64,3.71,-3.02,-3.50,-5.77,-4.66,-3.90,-1.71
8.03,-3.06,3.79,-0.40,-1.05,-4.70,3.90,-1.20,-4.52,-2.28,6.20,-2.37,4.00,-1.71,-3.09,-0.59
3.00,-3.73,-3.79,-6.42,-4.66,-5.07,-4.69,-2.65,0.27,4.88,-4.94,-0.80,-2.10,3.84,-2.01,6.06
-4.56,-2.78,0.39,5.15,-1.93,-2.12,3.71,-1.58,-3.13,4.76,-1.42,-2.42,5.91,-2.80,5.74,-2.04
3.67,-3.10,-1.64,-2.73,4.32,-2.02,5.53,-2.42,-5.31,-2.08,-2.02,-1.73,-1.90,-1.46,-2.48,-5.62
-4.66,-5.07,-4.69,-2.65,0.27,4.88,-4.94,-1.36,-2.09,-1.41,4.75,-6.54,-4.67,-3.94,-3.51,-1.35
-1.67,-3.47,-3.81,-0.79,-1.42,-2.37,-2.71,-2.94,4.83,-1.98,2.84,-1.98,-3.12,-2.50,4.65,-1.31
-0.95,-3.52,-5.15,-1.20,4.85,-4.16,4.64,-2.25,-2.27,-0.90,4.35,-1.83,-0.61,-2.87,-4.16,-5.17
8.17,-1.71,-3.49,-5.63,-4.22,-1.67,-1.35,-3.25,-4.70,-6.89,-2.25,7.18,-2.28,-4.47,-3.60,-4.35
-3.60,-5.01,-3.18,-1.19,-1.61,-2.69,-3.13,2.59,-0.65,-0.93,-5.68,-3.52,-0.98,-1.92,4.48,-2.44
-2.95,6.73,-3.89,-2.16,-3.58,-5.62,-3.49,-2.73,5.72,-1.97,-3.68,-6.95,-2.95,3.84,-2.66,-2.46
-1.65,-2.08,-1.92,-0.81,2.93,-1.50,-2.67,3.00,-0.54,-3.44,-3.43,-0.59,-2.50,-5.62,-4.66,-4.69
-3.51,-1.05,-0.81,2.83,-2.49,-1.52,-5.74,-3.42,-2.87,-1.16,-2.33,-0.99,-1.23,6.17,-1.48,-4.33
-4.22,-1.67,-0.96,-3.81,-3.16,-2.67,-3.12,-2.68,4.21,-5.42,-3.42,-0.93,-1.61,-3.02,-3.15,-3.53
4.12,-2.26,-2.34,4.21,-5.42,-2.78,0.39,4.90,-1.79,-1.21,-2.67,-2.87,-2.32,5.03,-2.40,3.60
-2.44,-2.14,-0.70,3.59,-3.53,-3.16,-1.44,-2.16,-3.02,-0.67,2.94,-2.16,-1.61,3.06,-2.12,6.08
-2.49,-3.12,-3.06,5.46,-4.45,-0.48,3.77,-3.23,-1.64,-3.04,3.95,-1.32,-2.38,-3.38,2.78,-2.00
-2.27,-1.21,5.80,-4.44,5.80,-1.41,-2.41,-1.16,-2.87,-4.30,-6.11,4.12,-0.95,3.76,-1.19,-1.76
-3.58,-2.64,-1.93,-0.95,3.88,-2.47,-4.08,5.81,-3.54,-2.22,-3.06,3.36,-2.12,-1.93,4.60,-1.32
-2.61,-3.63,-1.53,4.50,-1.83,-0.98,-3.75,-6.04,5.68,-2.04,3.08,-0.76,2.79,-4.03,-3.79,-5.66
-3.18,-1.05,-0.81,2.83,-2.30,-1.09,-3.73,-3.02,-3.80,-2.80,-2.10,-1.35,-2.67,-0.83,5.64,-3.16
-2.66,5.23,-0.54,-3.29,-6.49,-3.02,0.12,5.82,-4.44,5.54,-1.79,-2.22,6.30,-2.70,-6.95,-4.84
-3.10,5.35,0.20,-3.04,-5.56,3.92,-1.87,-1.97,-2.58,-2.94,4.96,-2.57,-3.08,-0.53,-1.92,3.68
-2.62,3.54,-2.95,-1.50,3.09,-0.66,-2.89,4.48,-1.61,3.06,-2.52,-2.92,-3.58,-0.65,-0.56,3.79
-3.55,6.09,-4.69,-2.47,4.70,-0.76,-3.98,-3.29,-1.14,5.74,-3.58,-1.92,-2.72,-2.75,6.79,-2.00
-5.27,-2.52,4.75,-1.50,-2.38,-2.25,-3.90,-5.63,-4.66,-3.90,-2.65,3.48,-1.50,-2.38,-1.92,-2.35
4.47,-2.50,-3.12,-2.45,-2.46,-0.83,5.64,-3.61,-4.83,-3.48,-4.15,-1.14,-2.50,-4.86,-3.18,-1.35
-1.21,-2.48,4.50,-4.95,-2.47,7.17,-4.00,4.88,-2.85,-2.27,-1.27,-2.69,-3.25,4.50,0.39,-3.02
-7.53,-3.68,-1.97,7.18,-2.16,-4.09,6.23,-2.42,-1.42,4.91,-2.42,5.37,-3.13,-3.06,6.72,-3.01
6.81,-3.17,-3.13,-4.10,-2.31,3.46,-3.06,7.17,-2.46,-5.52,5.27,-3.06,-3.17,-2.40,-0.59,-1.25
6.98,-1.89,-5.47,4.77,0.07,-3.38,-4.87,-4.20,-6.42,-3.49,-2.73,7.18,-2.22,-4.63,-0.72,4.00
-2.69,-1.83,-2.33,3.96,-3.24,-4.96,-3.60,-4.35,-3.02,-3.73,-1.64,-2.33,-0.99,-1.23,6.98,-2.00
-5.21,-2.25,8.64,-2.25,-6.89,-4.70,-2.87,-0.66,-2.04,-3.67,-0.79,-1.27,-1.09,5.85,-2.47,-3.91
8.17,-0.94,-2.40,-5.05,-0.80,3.77,-3.10,-1.25,-1.32,6.61,-2.36,-2.46,3.94,-3.12,-2.31,3.63
-5.42,-3.48,-1.02,-2.50,-5.62,-4.28,-2.65,0.33,6.25,-2.54,-5.27,-2.57,7.17,-4.00,5.30,-2.85
-2.62,8.09,-2.16,-4.70,6.09,-3.75,4.37,-1.23,-3.51,5.97,-2.42,-2.23,5.04,-4.18,-1.28,-1.19
-2.48,5.47,-3.45,5.34,0.13,-3.60,-3.48,-4.58,-3.00,5.96,-1.79,6.00,-3.02,-2.87,5.27,-6.58
-4.67,-3.94,-3.14,-0.59,-1.46,5.88,-3.45,5.34,0.27,-2.65,-3.97,-3.89,-2.59,6.17,-3.05,-4.84
-6.89,-2.44,5.53,-2.02,4.27,-1.61,-2.88,-1.92,5.05,-3.12,5.95,-2.10,5.65,-4.35,3.82,-2.31
-3.08,-2.32,4.75,-1.65,-3.09,-0.95,3.82,-5.58,-3.29,-0.94,8.03,-3.06,3.64,-0.95,-3.02,3.77
-0.48,-4.45,5.46,-2.99,-3.06,0.07,4.88,-4.94,-1.25,-1.86,5.88,-3.25,3.64,-0.95,-2.54,4.18
-2.33,-1.14,-3.89,7.73,-1.71,-3.19,-3.89,-2.66,3.58,-2.40,4.83,-2.73,-2.04,-3.55,-1.71,-1.19
3.76,-0.95,4.68,-3.95,4.00,-0.95,-3.08,5.74,-1.27,-5.12,-4.15,-3.72,4.63,-3.43,-2.58,-2.98
-0.83,6.47,-2.11,-5.04,-1.07,-1.66,-3.70,-3.71,7.44,-2.13,-5.04,3.92,-2.17,-2.12,-2.84,-1.89
-1.11,-2.21,-1.85,2.74,-1.78,-3.13,4.54,-2.24,-2.00,4.27,-1.19,-2.34,-1.52,-3.75,-6.00,4.48
-1.79,-2.48,4.53,-1.98,-2.27,4.12,-3.38,-1.68,-1.46,-2.33,-1.64,-3.96,-3.47,-1.67,-1.35,-3.51
-3.94,-4.67,-6.58,5.27,-2.85,-2.55,5.61,-3.03,-1.79,4.27,-2.02,5.53,-2.44,-5.21,-2.57,6.86
-2.81,7.08,-3.75,5.05,-1.79,-2.25,3.60,-2.44,5.68,-6.58,-4.67,-3.16,-2.65,3.42,-0.81,-2.41
4.63,-2.44,-1.78,2.93,-0.81,-0.65,-3.58,-3.02,-3.80,-2.48,-0.83,3.95,-4.04,-3.79,-5.12,-1.25
7.73,-3.89,-2.16,-3.12,-3.67,-0.96,-1.67,-3.47,-3.81,-0.96,-1.21,-2.48,4.50,-6.20,-4.16,-2.87
-0.59,-1.25,6.00,-2.64,-2.45,4.07,-2.97,-1.56,-3.02,-2.94,4.96,-2.57,-3.08,-0.59,-2.04,-3.67
-0.96,-1.67,-3.47,-3.96,-1.14,-2.04,-3.81,-1.07,-1.92,3.68,-2.59,3.84,-2.10,-1.01,-5.10,-0.67
6.83,-2.54,-6.95,-4.84,-3.10,6.04,-1.27,-4.37,-4.39,-5.12,-1.27,5.90,-3.02,-1.42,4.56,-3.04
-1.92,-2.90,-3.00,-1.86,-0.56,3.97,-4.51,-2.33,5.53,-2.12,5.21,-3.86,5.95,-2.10,5.36,-4.81
-1.05,-0.52,2.70,-3.73,-3.79,-6.42,-4.66,-5.07,-5.07,-5.07,-3.90,-1.71,8.17,-5.17,-3.13,-0.94
8.17,-4.38,-3.42,-0.78,-0.56,4.14,-4.35,5.65,-1.95,4.26,-1.88,3.54,-3.36,-1.75,-0.92,-1.50
3.74,-1.58,-1.97,-2.45,-3.00,-2.27,-1.35,-2.67,-1.25,4.75,-6.00,-3.75,-1.02,-2.50,-4.86,-2.80
-0.66,-2.50,-4.86,-2.80,-1.16,-2.33,-1.46,-2.48,-5.62,-3.49,-1.71,8.17,-4.38,-2.78,0.12,4.77
-6.54,-4.30,-3.25,-1.35,-1.41,-2.73,-1.24,-2.02,-3.67,-0.79,-1.61,-2.56,-2.67,-1.50,-1.90,-1.73
-2.08,-2.33,-1.19,-2.96,4.10,-1.53,-4.37,-3.18,-3.49,4.22,-2.33,-2.12,-2.46,-0.94,3.95,-3.04
-2.04,-3.55,-2.13,-2.33,-3.31,6.14,-1.23,-0.64,-2.13,-3.19,6.12,-3.86,5.30,-2.85,-2.62,6.62
-2.73,-3.16,-4.67,-5.58,3.97,-0.56,-1.23,-3.79,-4.46,-2.89,-1.64,5.32,-3.26,7.03,-3.40,-4.18
-2.89,-1.32,4.60,-2.27,-2.87,-2.86,NA
>chr1:143366726-143367726
NA,4.45,-1.50,-2.42,-1.64,2.59,-2.56,-2.16,-3.07,-2.37,3.65,-2.50,-2.46,-1.39,-1.68,-3.41
5.48,0.14,-3.38,-4.46,-2.92,-2.33,-1.19,-2.96,4.10,-1.65,-3.71,-2.41,-2.98,-0.94,3.95,-3.04
-1.64,-3.23,3.77,-0.94,-5.10,-1.01,-1.73,3.74,-1.58,-1.89,-1.96,2.50,-2.90,-2.00,-3.13,-0.88
4.25,-1.21,-3.24,-3.04,-3.42,4.22,-2.04,-1.28,4.75,-2.35,-5.27,5.68,-2.04,3.06,-1.61,-2.16
2.58,-1.76,-1.00,-1.20,-5.16,-2.42,5.53,-2.02,4.32,-2.73,-1.64,-2.90,2.50,-1.70,-0.97,-1.96
-2.64,-3.63,-1.92,4.48,-5.22,-2.53,6.20,-2.12,3.18,-1.58,-1.43,2.77,-2.50,-2.58,-2.30,3.85
-2.36,5.95,-3.05,-4.29,-5.17,7.26,-3.42,-3.23,-3.00,-5.74,-3.78,-4.33,-3.90,-2.73,5.97,-3.71
-3.38,-2.67,-3.12,-2.68,4.21,-4.95,-2.47,6.86,-2.90,5.91,-3.71,-4.15,-5.12,-1.25,7.72,-2.90
5.74,-1.78,6.06,-2.70,-5.27,-2.57,7.31,-5.17,-4.29,-3.32,3.42,-0.81,-2.94,-1.67,-1.48,5.88
-4.19,5.71,-2.28,4.02,0.45,-3.02,-6.49,-3.72,-0.98,-1.83,4.90,0.39,-3.42,-4.19,-3.04,-3.54
5.81,-4.56,-2.78,0.12,5.82,-4.16,4.68,-1.20,4.12,-4.79,-2.37,6.47,-0.83,-2.61,-2.56,-1.61
-0.79,-3.67,-3.12,-3.00,-5.31,-2.54,6.87,-3.89,-1.25,-2.09,-1.09,4.51,-1.89,-4.38,-3.57,-2.15
7.18,-2.13,-5.47,4.77,0.27,-2.32,-5.01,-3.50,-2.75,4.09,-6.11,-4.67,-4.33,-5.07,-3.90,-2.73
7.18,-2.25,-6.89,-3.68,-1.97,6.62,-2.75,-3.13,5.37,-2.45,5.74,-2.71,7.33,-5.17,-2.78,0.12
4.77,-5.47,-2.13,7.18,-2.73,-3.16,-5.06,-8.57,-5.06,-4.33,-5.07,-5.07,-5.07,-3.90,-2.43,5.35
0.20,-3.60,-3.48,-5.34,-4.55,-4.36,-3.90,-2.38,6.19,-2.38,-1.86,-1.66,-0.99,-1.29,4.41,-2.04
-2.42,4.60,-1.88,3.18,-2.40,4.36,-1.92,-0.61,-2.40,-3.17,-2.66,3.58,-2.01,3.98,-2.52,6.20
-2.65,-3.91,7.31,-2.46,-5.52,4.84,-2.66,-1.79,5.54,-4.24,3.67,-2.25,-1.60,-3.01,5.81,-5.34
-4.29,-3.10,6.04,-1.39,-3.71,-2.87,-4.41,-3.71,7.44,-2.13,-5.52,5.68,-2.44,3.58,-2.66,-2.91
-1.12,8.03,-3.12,4.93,-0.98,3.08,-2.12,6.08,-2.49,-3.79,-5.34,-3.25,-3.42,6.95,-2.44,-4.11
-3.40,7.18,-3.91,-2.49,6.25,0.33,-2.38,-4.16,-5.95,6.33,-5.95,-4.52,-3.94,-3.14,-0.66,-2.15
-3.42,6.81,-2.90,5.49,-3.54,-2.22,-3.04,4.50,0.39,-3.26,-2.04,-1.02,-3.52,-5.83,-3.00,-3.23
-3.54,7.44,-2.25,-5.21,-2.44,5.18,-3.02,-1.09,7.79,-1.91,-3.92,8.17,-1.12,-2.91,-2.59,6.17
-3.05,-4.84,-8.57,-4.70,-2.87,-1.16,-2.41,-1.41,5.80,-4.24,4.14,-0.56,-1.05,-3.51,-3.97,-3.89
-2.59,6.23,-3.02,-2.87,5.30,-4.50,7.08,-2.62,8.32,-2.81,6.72,-2.95,-2.44,4.48,-1.87,-1.27
-2.02,-1.36,-4.30,4.08,-0.91,-3.24,-2.70,5.64,-1.22,-2.38,-3.40,3.64,-0.80,-4.52,-2.11,6.25
0.33,-2.32,-5.66,-4.15,-4.31,5.90,-1.14,-3.57,-4.38,-1.84,4.27,-2.59,4.06,-1.42,-3.02,5.90
-0.96,-3.13,-5.34,5.81,-2.52,-0.66,2.99,-2.30,-1.09,-3.73,-3.02,-4.35,-2.90,-3.06,6.14,-1.25
-0.53,-3.08,-2.52,5.96,-3.77,-2.99,-4.58,-3.08,6.88,-3.65,-3.20,-4.31,5.90,-1.14,-3.57,-5.34
-4.20,-6.42,-4.28,-3.14,-0.61,-1.83,4.35,-1.32,-2.89,-4.18,-3.08,8.09,-2.16,-4.95,4.21,-2.34
-2.26,3.84,-2.95,-5.27,-2.44,5.53,-1.79,5.72,-3.66,-1.87,-2.19,-4.31,-4.39,-6.42,-3.49,-2.73
5.72,-2.73,-3.16,-4.52,-5.34,6.06,-2.10,5.18,-5.52,-1.89,6.98,-1.28,-1.67,-2.94,-0.59,3.29
-2.38,3.41,-1.91,-2.00,-2.37,-1.11,-1.96,-2.80,-3.90,4.76,-1.50,-3.13,2.79,-0.98,4.12,-6.11
-4.45,-3.05,6.08,-2.11,2.56,-1.79,-2.25,-1.79,-3.04,4.18,-1.90,-0.78,-2.73,-1.17,-2.20,-2.42
6.24,-3.02,-2.87,5.75,-4.35,4.00,-0.95,-2.41,4.63,-2.44,-1.58,3.71,-3.02,-2.92,-3.18,0.39
5.06,-1.55,-2.99,3.82,0.45,-3.26,-2.04,-0.66,-2.80,-4.86,-2.50,-0.59,-3.41,-4.87,-4.20,-6.42
-3.49,-1.73,6.25,-2.05,3.67,-3.10,-2.46,-4.41,-3.59,7.26,-3.92,-2.35,5.53,-1.79,6.06,-2.70
-6.95,-4.84,-3.05,5.95,-1.78,6.06,-4.09,-2.47,7.31,-3.92,-2.47,7.31,-5.17,-3.13,-0.96,6.25
-2.12,5.18,-6.04,-3.75,-0.95,-1.25,6.98,-1.91,-3.92,8.17,-0.94,-3.13,-5.17,8.17,-1.71,-3.90
-4.36,-4.55,-5.34,-4.20,-5.12,-1.25,8.17,-5.17,-4.52,-3.94,-2.65,0.53,4.90,-2.02,-0.68,-4.11
6.33,-5.95,-4.52,-3.16,-1.73,6.25,-2.12,5.36,-4.45,-0.89,4.85,-4.55,5.75,-3.06,-3.17,-2.40
-0.59,-1.92,4.38,-3.12,-2.04,3.55,-3.38,-4.36,-3.61,5.42,0.14,-3.41,-3.44,-0.91,4.08,-3.70
-0.21,6.83,-2.49,-4.94,3.63,-2.23,-3.02,5.62,-3.31,-2.33,-2.19,-4.31,-4.39,-6.42,-4.28,-2.65
0.33,5.35,-2.73,-4.80,-3.58,-3.00,-5.74,-3.55,-3.32,4.57,-1.09,-1.27,-0.79,-4.00,-3.48,-4.83
-3.57,6.13,-2.37,4.15,-1.26,-2.89,-4.42,-3.61,6.00,-0.21,-4.33,3.90,-1.23,-3.47,7.73,-0.94
-3.13,-5.95,6.33,-4.11,-0.68,-2.10,3.84,-2.01,5.80,-3.51,-0.82,3.77,-3.02,-0.95,4.08,-3.70
-0.41,4.55,-1.55,-2.99,3.64,-0.82,-3.47,7.73,-1.71,-3.90,-4.33,-3.78,-5.05,-0.72,4.39,-1.47
-1.70,-2.63,4.53,-1.98,-2.27,4.22,-3.43,-4.36,-2.76,4.56,-2.54,-0.58,2.97,-1.98,4.36,-2.10
-1.52,-5.74,-3.78,-3.16,-2.65,2.60,-0.70,-2.14,-2.44,4.45,-2.24,4.61,-1.36,4.14,-0.24,-3.55
-4.87,-3.48,-3.60,0.13,5.34,-3.45,4.60,-3.58,-4.11,-3.08,6.62,-2.28,-4.31,-2.50,-0.66,-2.80
-4.88,-4.22,-1.66,-1.07,-5.16,-2.22,8.64,-2.22,-5.31,-3.00,-2.77,-3.38,3.59,-0.95,-1.70,-2.80
-2.87,-2.32,5.03,-2.40,3.58,-2.66,-3.17,-2.40,-0.59,-1.46,6.31,-3.79,-0.54,6.06,-3.55,-3.16
-1.67,-1.09,-3.66,-5.85,-2.44,5.53,-2.05,3.54,-3.36,-1.75,-1.10,-2.02,-3.81,-1.14,-2.50,-4.31
-1.27,5.74,-4.10,-2.22,-2.73,4.83,-2.40,3.98,-1.85,4.02,0.45,-2.82,-5.22,-0.73,4.16,-0.90
3.66,-1.64,-3.63,-3.40,7.18,-3.92,-1.91,6.98,-1.23,-0.64,-2.13,-3.90,4.38,-1.92,-0.59,-2.80
-4.86,-2.48,-1.46,-1.90,-1.65,-2.46,-2.66,3.87,-3.24,-4.80,-2.50,-1.14,-3.96,-3.47,-3.02,-1.61
-1.19,-3.18,-4.86,-2.50,-1.14,-3.73,-2.92,-2.75,4.89,-3.31,5.88,-1.46,-0.59,-3.14,-3.94,-5.06
-8.57,-5.06,-3.16,-1.71,8.17,-4.38,-3.48,-0.95,-1.31,5.27,-1.71,-1.98,-5.31,-2.42,5.02,-4.10
-2.58,-3.13,-1.63,4.94,-2.88,-3.10,-2.76,3.48,-1.83,-4.10,-3.25,-3.18,0.13,5.82,-4.16,4.64
-1.85,-2.18,4.35,-2.54,-0.95,3.64,-3.25,4.60,-3.58,-4.39,-3.41,-0.55,-1.83,4.50,-1.53,-4.37
-4.39,-6.42,-3.49,-2.73,5.72,-2.73,-3.90,-4.66,-6.42,-4.39,-4.37,-1.92,4.48,-6.54,-4.67,-3.16
-2.38,6.08,-2.11,2.97,-0.59,-3.09,-1.39,6.04,-3.10,-4.45,-6.58,5.18,-1.95,4.60,-3.72,-4.15
-5.60,-2.68,6.08,-2.52,3.58,-2.42,NA
>chr1:143367432-143368432
NA,4.33,-1.26,-2.89,-4.42,-3.61,6.00,-0.21,-4.33,3.90,-1.23,-3.47,7.73,-0.94,-3.13,-5.95
6.33,-4.11,-0.68,-2.10,3.84,-2.01,5.80,-3.51,-0.82,3.77,-3.02,-0.95,4.08,-3.70,-0.41,4.55
-1.55,-2.99,3.64,-0.82,-3.47,7.73,-1.71,-3.90,-4.33,-3.78,-5.05,-0.72,4.39,-1.47,-1.70,-2.63
4.53,-1.98,-2.27,4.22,-3.43,-4.36,-2.76,4.56,-2.54,-0.58,2.97,-1.98,4.36,-2.10,-1.52,-5.74
-3.78,-3.16,-2.65,2.60,-0.70,-2.14,-2.44,4.45,-2.24,4.61,-1.36,4.14,-0.24,-3.55,-4.87,-3.48
-3.60,0.13,5.34,-3.45,4.60,-3.58,-4.11,-3.08,6.62,-2.28,-4.31,-2.50,-0.66,-2.80,-4.88,-4.22
-1.66,-1.07,-5.16,-2.22,8.64,-2.22,-5.31,-3.00,-2.77,-3.38,3.59,-0.95,-1.70,-2.80,-2.87,-2.32
5.03,-2.40,3.58,-2.66,-3.17,-2.40,-0.59,-1.46,6.31,-3.79,-0.54,6.06,-3.55,-3.16,-1.67,-1.09
-3.66,-5.85,-2.44,5.53,-2.05,3.54,-3.36,-1.75,-1.10,-2.02,-3.81,-1.14,-2.50,-4.31,-1.27,5.74
-4.10,-2.22,-2.73,4.83,-2.40,3.98,-1.85,4.02,0.45,-2.82,-5.22,-0.73,4.16,-0.90,3.66,-1.64
-3.63,-3.40,7.18,-3.92,-1.91,6.98,-1.23,-0.64,-2.13,-3.90,4.38,-1.92,-0.59,-2.80,-4.86,-2.48
-1.46,-1.90,-1.65,-2.46,-2.66,3.87,-3.24,-4.80,-2.50,-1.14,-3.96,-3.47,-3.02,-1.61,-1.19,-3.18
-4.86,-2.50,-1.14,-3.73,-2.92,-2.75,4.89,-3.31,5.88,-1.46,-0.59,-3.14,-3.94,-5.06,-8.57,-5.06
-3.16,-1.71,8.17,-4.38,-3.48,-0.95,-1.31,5.27,-1.71,-1.98,-5.31,-2.42,5.02,-4.10,-2.58,-3.13
-1.63,4.94,-2.88,-3.10,-2.76,3.48,-1.83,-4.10,-3.25,-3.18,0.13,5.82,-4.16,4.64,-1.85,-2.18
4.35,-2.54,-0.95,3.64,-3.25,4.60,-3.58,-4.39,-3.41,-0.55,-1.83,4.50,-1.53,-4.37,-4.39,-6.42
-3.49,-2.73,5.72,-2.73,-3.90,-4.66,-6.42,-4.39,-4.37,-1.92,4.48,-6.54,-4.67,-3.16,-2.38,6.08
-2.11,2.97,-0.59,-3.09,-1.39,6.04,-3.10,-4.45,-6.58,5.18,-1.95,4.60,-3.72,-4.15,-5.60,-2.68
6.08,-2.52,3.58,-2.66,-2.91,-1.14,5.90,-3.79,-2.80,-1.96,-1.11,-2.37,-3.04,-3.69,-3.59,7.12
-3.12,4.93,-0.95,3.49,-2.37,-3.07,-2.33,-2.59,3.85,-2.36,6.00,-2.66,-3.24,-0.76,3.42,-2.76
-3.12,-2.65,4.48,-1.92,-0.98,-3.75,-5.04,3.82,-0.91,-3.44,-3.43,-0.59,-2.15,-3.31,5.82,-2.39
-2.26,4.12,-3.53,-2.84,-2.34,-2.17,3.92,-6.11,-4.45,-3.05,5.95,-1.78,6.06,-4.56,-3.48,-1.02
-2.04,-3.67,-0.79,-1.61,-3.02,-3.69,-3.71,6.23,-3.71,-3.70,-1.67,-1.35,-3.18,-5.01,-3.50,-3.17
4.22,-2.88,-2.87,5.30,-4.50,7.08,-2.81,7.72,-0.94,-3.13,-5.17,7.18,-2.95,-2.38,6.17,-2.68
-4.80,-2.48,-1.46,-2.33,-1.52,-3.75,-6.00,4.75,-1.41,-2.41,-1.64,-3.81,-2.04,-0.66,-2.80,-4.86
-2.48,-1.10,-1.75,-3.40,3.64,-0.80,-5.05,-3.42,-2.38,0.27,4.77,-5.22,-2.37,6.47,-0.83,-2.98
-2.29,-3.98,-2.00,5.46,-0.81,-2.52,5.81,-5.34,-3.13,-1.97,6.62,-2.62,-2.85,5.30,-4.00,8.03
-0.94,-3.68,-8.57,-4.84,-3.10,5.56,-1.22,-2.38,-3.38,2.79,-0.73,3.20,-3.06,-2.22,-3.43,4.32
-2.41,-0.95,4.00,-4.24,4.85,-1.20,-4.63,-2.54,6.86,-2.81,7.33,-5.95,-3.13,-1.17,6.17,-1.25
-0.95,-3.72,-7.53,-5.06,-3.16,-2.38,6.08,-2.11,2.84,-1.98,-3.08,-2.54,2.77,-0.65,-1.05,-4.06
3.75,-2.03,-1.27,-1.19,-3.51,-3.97,-4.28,-3.98,-0.61,2.94,-2.50,-2.58,-2.28,4.65,-1.71,-1.25
-5.05,5.03,-2.81,-1.67,-1.48,6.00,-3.10,6.00,-1.86,-1.98,-5.74,-3.42,-3.25,-1.35,-1.21,-2.61
4.55,-3.90,-2.77,-1.22,5.56,-2.54,-3.12,-2.66,3.58,-2.52,6.20,-2.53,-5.27,5.68,-2.04,3.18
-1.88,-2.34,-3.90,-4.82,-2.68,6.17,-2.59,-3.89,-3.19,-1.73,5.90,-4.31,-4.15,-6.42,-3.49,-1.73
6.41,-2.31,5.07,-3.00,-1.94,-1.66,-0.99,-1.23,6.98,-2.00,-6.89,-3.68,-1.17,5.86,-2.39,-2.26
3.84,-2.95,-5.27,-2.57,7.31,-3.92,-1.91,6.79,-2.90,-2.29,-3.43,4.29,-1.62,6.00,-3.57,-3.88
-1.84,4.27,-2.01,5.95,-2.98,4.93,-0.95,3.55,-1.30,-2.95,3.96,-2.25,-1.48,3.79,-3.16,-1.18
6.98,-1.94,-3.90,-4.33,-4.52,-5.34,5.81,-3.54,-2.58,-3.37,-1.89,-0.97,-1.09,4.57,-2.65,-3.19
-4.28,-3.98,-0.76,3.42,-3.32,-4.29,-5.95,6.33,-4.70,-2.16,7.18,-1.97,-3.13,-5.17,7.31,-2.46
-5.52,4.84,-2.81,-1.67,-1.48,5.88,-3.25,3.46,-2.31,-4.10,-3.83,-5.01,-2.80,-0.61,-1.92,4.48
-2.65,-3.89,-3.19,-1.71,7.72,-3.05,4.72,-2.31,-3.12,3.94,-2.66,-2.91,-1.12,8.17,-5.17,-4.52
-4.33,-3.90,-2.94,4.28,-1.25,4.25,-2.90,-4.69,6.33,-4.70,-2.16,8.64,-2.13,-4.51,3.49,-2.03
-1.27,-1.37,-3.80,-3.44,-0.54,3.00,-3.73,-2.83,-3.42,5.82,-2.39,-1.85,4.09,-6.11,-4.45,-3.61
3.96,-2.33,-2.34,-2.84,-3.81,5.86,-2.11,2.97,-0.58,-2.89,4.09,-2.40,-1.86,-1.84,-2.33,-1.35
-2.67,-0.94,4.60,-2.27,-2.49,-2.32,4.52,-2.01,6.06,-4.56,-2.78,0.45,4.02,-2.28,5.71,-4.50
6.09,-5.17,-3.42,-0.78,-0.56,4.23,-3.70,-0.48,3.77,-3.23,-2.46,-4.93,-5.63,-4.28,-3.14,-0.66
-2.15,-3.54,7.44,-2.13,-4.51,3.97,-0.40,-1.14,-3.85,6.87,-2.54,-4.63,-1.20,4.85,-4.16,4.68
-0.98,2.79,-3.13,-2.31,4.60,-3.45,5.32,-1.64,-2.77,-3.79,5.62,-3.48,-3.69,-3.35,-1.71,-4.42
-4.28,-3.97,-2.65,0.53,4.90,-1.83,-0.61,-3.14,-4.28,-5.77,-3.60,-3.42,-2.32,5.03,-2.40,3.60
-2.40,-2.12,-2.68,-5.62,-3.49,-2.73,5.72,-2.28,-4.31,-3.58,-2.16,-3.89,6.73,-2.95,-2.45,3.58
-2.40,4.83,-2.63,-1.19,-2.10,-2.59,-2.25,4.13,-4.11,-0.21,5.93,-3.10,-4.84,-8.57,-3.68,-1.97
7.18,-2.25,-5.85,-3.72,-0.98,-1.55,3.93,-2.11,-2.17,4.47,-2.37,-0.96,-2.00,-2.47,3.95,-2.12
-1.85,-2.56,2.76,-0.67,-2.94,-1.67,-1.94,4.38,-3.13,-1.83,4.55,-0.72,-4.63,-2.22,8.09,-3.08
-3.63,-1.64,3.55,-0.70,3.49,-2.31,-2.58,-2.50,6.67,-1.91,-4.70,6.09,-3.75,5.32,-1.25,-2.98
-2.41,-3.55,-1.67,-1.94,4.38,-4.42,-3.43,-3.60,0.45,4.02,-2.28,5.86,-4.81,-1.05,-0.79,3.59
-3.50,-2.99,-4.58,-3.08,6.62,-1.97,-3.68,-7.53,-3.02,0.39,5.06,-1.55,-2.96,2.90,-1.58,-1.97
-2.91,-3.69,-3.71,7.44,-2.22,-4.63,-0.72,4.55,-1.66,-2.88,-1.92,5.05,-3.75,5.85,-3.75,4.37
-0.89,-4.33,4.86,-1.25,-2.98,-2.41,-3.71,-1.39,6.11,-3.06,-2.45,4.90,-1.79,-3.03,5.18,-2.35
-3.92,8.17,-0.94,-3.68,-6.89,-2.57,7.17,-3.12,4.93,-1.23,4.25,-2.90,-4.69,6.33,-5.95,-4.52
-4.33,-5.07,-4.69,-2.65,0.59,3.95,-3.10,-1.25,-1.93,2.50,-2.77,-1.44,-2.41,-2.41,-2.56,5.60
-3.10,4.72,-3.58,-4.87,-4.55,-3.19,-2.73,7.18,-2.25,-6.89,-4.70,-2.87,-0.66,-2.50,-5.62,-4.66
-4.69,-3.51,-1.19,-1.42,-2.37,-3.04,-3.15,-3.81,5.86,-2.52,3.60,-2.40,-1.70,-1.55,4.36,-2.40
3.58,-2.66,-2.91,-2.15,6.62,-2.86,NA
>chr1:143533396-143534396
NA,-2.75,-1.94,5.97,-2.75,-2.72,-1.92,-2.91,4.29,-1.95,5.65,-4.67,6.15,-2.04,3.08,-0.76
3.08,-2.04,5.68,-5.27,-2.53,6.20,-2.12,3.08,-0.73,3.76,-1.73,-1.52,-5.31,-1.97,7.79,-2.44
-4.11,-3.00,5.96,-2.12,5.21,-4.50,5.85,-4.50,5.21,-2.10,5.74,-2.80,5.74,-2.10,5.65,-4.67
6.15,-2.04,3.18,-1.58,-1.76,3.82,-3.95,4.64,-1.85,-2.16,2.94,-0.66,-2.89,4.48,-1.61,3.06
-1.61,-1.98,3.49,-0.73,2.91,-2.84,-1.25,-1.98,2.63,-2.49,-0.68,-3.93,5.55,-3.54,-2.29,-2.90
5.97,-1.17,-3.29,-6.54,4.77,0.12,-2.78,-4.38,7.31,-2.57,-5.85,-3.72,-1.02,-2.15,-3.54,5.97
-2.15,-3.29,-4.71,-2.29,-2.98,-0.83,5.56,-2.43,-3.90,-4.33,-4.52,-5.17,8.17,-1.71,-3.19,-3.87
-3.35,5.37,-2.42,4.69,-2.18,-2.26,3.87,-2.94,-3.19,-4.28,-4.71,-2.29,-2.98,-0.83,6.47,-2.54
-5.91,-3.02,0.20,5.48,-3.41,-1.68,-1.10,-2.13,-3.90,4.38,-1.94,-1.67,-2.81,4.88,-4.00,8.03
-1.25,-4.33,-4.93,-2.75,-3.98,-2.66,6.13,-2.37,4.00,-1.48,-2.66,5.32,-4.35,3.67,-2.25,-1.60
-3.04,4.35,-2.18,-2.11,3.36,-3.27,-2.69,-1.27,-2.27,-2.85,4.88,-4.50,5.85,-4.50,4.88,-2.81
-1.67,-1.33,4.41,-2.12,-3.16,3.79,-1.48,-2.48,3.85,-2.10,-1.52,-5.74,-3.42,-3.25,-1.35,-1.21
-2.48,5.47,-3.31,4.93,-1.20,4.93,-3.62,6.09,-4.11,-0.68,-2.02,4.50,-1.65,-3.09,-0.81,3.42
-2.65,-3.90,-4.33,-3.78,-5.58,-1.20,-1.15,-2.37,-2.33,-2.58,-2.61,-1.25,5.80,-4.44,4.85,-1.20
-5.05,-3.78,-3.94,-2.65,0.33,5.35,-3.10,-3.55,-5.05,-0.72,4.39,-2.02,-0.80,-4.71,4.13,-2.75
-2.80,-3.29,6.88,-3.08,-4.11,-2.76,4.06,-2.69,5.18,-6.58,-3.29,-1.97,7.18,-2.13,-5.47,4.75
-1.64,-2.89,-4.94,-3.83,-2.77,-1.19,-1.26,-1.84,3.05,-0.39,-3.08,-5.15,-1.20,3.79,-5.47,-2.13
8.64,-2.16,-4.70,6.33,-3.69,-0.74,4.00,-2.69,-2.16,-3.46,-2.62,-1.21,-1.79,4.90,0.53,-2.65
-3.97,-3.89,-2.65,4.96,-2.63,-1.23,-1.46,-4.65,-1.35,3.79,-5.47,-2.13,7.18,-2.73,-3.90,-4.33
-4.67,-6.54,3.79,-1.20,-4.63,-2.22,7.44,-3.54,-2.33,-2.19,-4.31,-4.39,-5.66,-2.32,0.33,5.42
-3.06,-2.40,6.23,-3.02,-2.40,6.17,-3.05,-4.29,-5.95,6.33,-4.11,-2.16,-3.23,-3.42,6.81,-3.89
-1.14,-1.66,6.17,-1.17,-3.13,-6.20,3.63,-2.23,-3.02,5.62,-3.48,-3.70,-1.67,-1.35,-3.25,-4.70
-6.89,-2.57,6.86,-2.81,7.33,-4.70,-1.91,6.98,-1.66,-1.25,-4.30,3.91,-2.31,-3.46,-2.75,-1.70
-0.56,3.97,-5.04,-3.69,-0.93,-1.61,-2.69,-3.13,2.41,-2.02,-1.89,-1.58,3.52,-1.41,-2.83,-1.73
-1.33,4.41,-3.38,-4.11,-3.08,7.53,-2.62,-2.38,6.29,-2.70,-5.91,-3.29,-0.02,5.38,-1.97,-4.75
-3.18,-3.77,5.96,-2.52,-3.06,0.14,5.35,-2.73,-4.96,-3.60,-3.50,-2.46,5.31,-3.05,7.72,-1.71
-3.16,-4.52,-5.95,6.09,-3.55,3.46,-1.76,-2.04,4.32,-3.43,-4.83,-3.25,-3.65,5.97,-2.73,-3.90
-5.07,-4.33,-5.06,-6.89,-2.57,7.17,-3.26,5.34,0.27,-2.32,-5.66,-4.20,-5.34,-4.55,-4.36,-4.69
-3.14,-0.59,-1.25,6.00,-3.09,-4.58,-4.20,-5.60,-2.68,6.08,-2.12,3.06,-2.52,-2.80,-3.29,6.23
-3.71,-4.41,-3.04,-3.56,4.56,-2.76,-4.36,-2.91,5.51,-1.50,-2.42,-1.97,3.64,-5.04,-3.75,-1.02
-2.04,-3.67,-0.96,-1.41,-2.73,-1.24,-1.68,-3.38,5.56,-1.09,-1.27,-0.93,-3.42,-4.38,7.26,-3.42
-2.15,-1.14,-3.96,-3.47,-3.35,-1.92,-3.04,4.18,-2.33,-1.98,-5.74,-3.78,-3.94,-3.14,-0.61,-1.92
3.85,-2.42,-1.67,5.38,0.01,-3.53,-2.92,-2.75,4.09,-6.11,-4.67,-4.33,-4.69,-3.14,-0.59,-1.46
4.91,-4.94,-2.90,3.84,-3.17,-3.50,-5.77,-4.28,-2.65,0.33,6.25,-2.54,-6.95,-4.70,-3.25,-1.35
-1.67,-4.22,-5.63,-3.49,-1.71,8.03,-3.06,3.79,-0.56,-1.05,-3.51,-3.94,-4.52,-6.20,4.91,-1.86
-1.14,-3.89,7.73,-1.71,-3.16,-4.52,-6.20,4.21,-2.34,-2.26,3.84,-2.95,-6.95,-5.06,-4.33,-5.07
-3.90,-2.73,7.18,-2.25,-5.21,-2.57,6.86,-3.01,7.72,-0.94,-3.68,-8.57,-3.68,-1.97,5.72,-2.28
-5.12,-4.39,-4.37,-1.27,6.04,-2.43,-3.16,-4.67,-5.58,3.97,-0.56,-1.92,-2.20,-1.25,-3.89,6.87
-2.57,-5.21,-2.25,7.44,-3.65,-3.20,-3.71,5.97,-3.93,-1.25,-2.20,-1.92,-0.56,3.97,-4.51,-2.13
8.64,-2.25,-5.21,-2.25,7.44,-3.65,-3.20,-4.31,5.90,-1.27,-4.31,-3.58,-3.00,-5.31,-2.22,8.64
-2.25,-6.89,-5.06,-4.33,-5.07,-5.07,-5.07,-3.90,-2.73,5.72,-2.73,-3.16,-4.52,-6.20,4.21,-2.34
-1.85,4.09,-6.11,-3.29,-0.96,5.90,-3.02,-2.23,4.72,-2.86,7.33,-5.17,-3.48,-0.95,-1.25,6.98
-1.97,-4.63,-0.52,6.83,-2.11,-4.52,-0.52,6.83,-2.54,-5.32,-2.54,6.83,-0.52,-4.52,-2.11,6.94
-1.27,-2.88,-2.12,3.63,-6.20,-4.52,-4.33,-3.90,-1.71,7.73,-3.85,-1.40,-1.33,-2.69,-3.13,2.59
-1.98,-3.46,-2.43,-0.79,6.47,-2.37,-5.27,5.18,-2.12,5.96,-3.00,-4.18,-2.26,-1.37,-1.90,-1.46
-2.48,-4.80,-2.73,6.04,-1.15,-2.66,4.88,-3.86,6.12,-3.19,-2.13,-1.10,-1.68,-3.66,5.96,-2.38
-2.12,-2.33,-3.54,7.44,-2.25,-5.85,-3.72,-0.95,-1.25,6.98,-2.00,-6.89,-3.68,-1.97,5.97,-3.65
-3.44,-4.37,-1.27,6.11,-3.06,-2.40,6.29,-2.53,-5.27,5.68,-2.44,3.18,-2.05,5.53,-2.42,-4.63
-1.20,4.37,-3.45,5.88,-1.86,-1.25,-4.94,4.59,-1.92,-3.63,-2.64,-2.33,-1.61,-3.16,-3.53,4.22
-2.04,-1.76,3.64,-5.58,-4.67,-3.16,-2.43,5.93,-0.67,-5.10,-1.57,-2.02,-1.73,-1.98,-1.09,4.51
-1.89,-3.91,-3.41,-0.53,-1.46,5.88,-3.45,5.34,0.07,-3.06,-2.58,4.07,-3.10,-2.46,-4.93,-4.82
-2.73,5.93,-0.67,-5.10,-1.46,-1.66,6.00,-2.64,-2.38,6.29,-2.65,-3.91,7.31,-2.46,-5.52,5.27
-3.06,-3.89,-3.97,-3.51,-1.05,-0.95,4.63,-2.36,-2.45,4.48,-1.92,-0.98,-3.72,-5.85,-2.57,7.31
-5.17,-4.16,-2.87,-0.59,-1.92,4.38,-3.90,-2.77,-1.22,5.56,-2.54,-3.79,-5.34,-3.48,-4.15,-1.09
-1.83,4.35,-1.09,-2.09,-1.57,-5.10,-0.67,5.93,-3.10,-4.84,-8.57,-4.84,-3.05,6.08,-2.11,2.67
-0.52,-0.93,-5.68,-2.82,0.39,5.06,-1.66,-2.83,-1.93,-1.73,-1.03,4.08,-3.10,-1.44,-2.25,-1.19
5.85,-2.09,-4.52,-0.52,6.83,-2.54,-5.91,-3.72,-1.02,-2.04,-3.26,0.20,5.42,-3.61,-4.42,-2.26
-1.37,-1.98,-1.09,3.95,-2.96,-1.00,-2.20,-2.44,4.09,-2.89,-0.81,3.42,-3.32,-4.45,-5.58,3.82
-0.95,-2.89,4.09,-2.44,-2.20,-0.96,-2.61,3.85,-2.36,6.06,-2.70,-5.91,-3.02,0.20,6.25,-2.54
-5.91,-3.02,0.20,6.25,-2.11,-5.04,-1.07,-1.23,-2.96,3.95,-1.32,-2.61,-3.58,-1.73,-1.48,6.31
-4.21,-1.14,-1.86,6.31,-4.21,-0.68,-2.49,2.83,-0.81,-1.92,-2.20,-1.25,-4.21,5.62,-2.34,-1.85
4.89,-3.31,5.88,-1.86,-1.46,-5.08,-1.58,-1.00,-1.09,4.57,-2.65,-3.50,-6.42,-4.20,-4.87,-3.38
0.33,4.50,-3.25,-2.58,-2.07,-2.95,NA
>chr1:143535588-143536588
NA,-1.05,-2.63,4.33,-2.63,-1.86,-1.66,-0.99,-1.23,6.98,-1.97,-5.16,-1.20,-1.33,-2.39,-2.75
5.80,-2.64,-2.45,3.94,-4.01,-2.57,-3.49,4.22,-2.04,-1.89,-2.02,2.63,-2.30,-0.61,-2.87,-3.42
-5.58,-1.07,-1.39,-2.67,-0.83,6.47,-2.37,-5.27,4.84,-2.81,-2.12,-2.68,-5.62,-4.66,-3.90,-2.65
3.42,-0.76,-3.24,-2.66,6.13,-2.12,3.06,-2.52,-2.92,-3.58,-0.79,-1.61,-2.69,-3.25,3.95,-1.09
-2.41,-1.09,-3.08,-2.58,3.94,-2.95,-1.55,5.06,0.39,-2.82,-5.15,-1.20,3.90,-4.70,-1.05,-0.79
2.60,-2.95,-4.80,-2.68,-2.12,-2.38,6.24,-3.57,-4.83,-3.48,-4.00,-0.65,-0.68,2.67,-1.98,4.36
-1.55,-1.76,-3.58,-2.64,-2.33,-1.19,-2.96,4.50,0.53,-1.91,-3.55,-3.98,-0.91,3.82,-5.58,-3.29
-1.97,5.72,-2.15,-3.57,-4.94,-2.89,-1.26,3.95,-4.04,-3.79,-5.66,-3.18,-1.19,-1.26,-1.99,2.93
-2.71,-1.73,-1.94,3.68,-2.62,3.67,-2.97,-1.25,-1.93,2.56,-2.02,5.71,-3.86,6.12,-3.19,-2.13
-1.37,-2.08,-1.92,-0.56,3.97,-5.58,-4.67,-3.94,-2.65,0.59,3.95,-3.23,-1.71,-2.71,4.50,-4.95
-2.47,7.31,-3.92,-2.47,6.87,-3.89,-0.68,-2.10,4.36,-2.24,4.02,0.59,-2.38,-4.16,-5.17,8.17
-0.94,-3.29,-5.58,3.64,-1.97,-2.41,-2.16,-2.21,-2.41,-2.56,5.91,-4.21,-0.68,-2.10,3.84,-2.01
5.74,-2.71,7.33,-4.69,-2.65,6.30,-2.38,-1.70,-1.47,4.39,-0.41,-4.33,3.90,-0.89,-4.33,3.90
-1.20,-5.05,-3.42,-2.87,-0.59,-1.46,6.00,-2.86,7.33,-4.70,-2.35,5.53,-2.02,4.32,-2.73,-1.64
-3.23,3.95,0.45,-3.26,-2.04,-0.66,-3.14,-3.94,-4.67,-6.54,4.75,-1.41,-2.41,-1.52,-3.48,-5.42
4.50,-2.56,-2.72,-1.71,-3.72,-2.96,6.00,-1.23,-0.92,-2.67,-2.96,-2.30,4.54,-4.42,-4.15,-5.66
-2.80,-1.16,-2.41,-1.41,4.75,-5.47,-2.46,6.86,-3.05,5.31,-2.34,-1.85,4.89,-3.31,5.19,-2.46
-2.66,-2.50,5.82,-3.31,-2.15,-1.02,-3.52,-5.15,-0.52,5.93,-3.10,-3.55,-5.58,-0.93,-0.52,2.99
-2.29,4.46,-1.07,3.66,-1.41,-3.17,-2.27,-0.43,2.60,-2.69,-0.58,3.00,-2.67,-1.55,5.06,0.53
-1.91,-3.83,-4.38,-1.83,2.74,-1.85,-2.25,-1.59,-3.88,-3.80,-1.23,-0.95,3.59,-3.50,-3.18,-4.37
-1.53,4.66,-1.55,-2.95,3.54,-2.04,6.06,-5.34,-4.29,-3.32,2.60,-0.95,-1.92,-2.51,-1.64,-3.96
-3.47,-1.61,-2.33,-2.08,-1.65,-2.67,-2.96,-2.28,3.79,-2.04,-3.12,4.38,-1.92,-0.59,-3.14,-4.69
-4.33,-4.52,-5.17,7.26,-3.59,-3.70,-1.66,-1.19,-4.70,4.88,0.27,-2.65,-4.28,-5.62,-3.58,-2.49
-5.08,-1.31,-0.65,2.59,-2.83,-1.23,-1.19,-4.70,4.88,0.13,-3.18,-3.02,-4.35,-3.02,-3.73,-1.09
-1.83,4.39,-0.41,-3.70,4.23,-0.56,-0.65,-3.67,-2.04,-0.66,-3.14,-4.28,-5.63,-4.22,-1.44,-2.20
-2.85,4.84,-6.58,-4.67,-4.33,-3.90,-1.73,5.90,-3.02,-2.23,3.63,-4.95,-2.47,7.17,-3.26,5.34
0.07,-3.38,-4.46,-2.92,-2.33,-1.61,-3.16,-3.55,5.48,0.20,-3.60,-3.43,-4.42,4.38,-1.94,-1.67
-3.55,-2.87,-4.41,-3.71,6.23,-3.29,-2.80,-2.75,4.09,-5.56,-3.75,-1.52,-2.41,-1.41,4.86,-4.94
-0.80,-2.49,2.83,-0.56,-2.14,-2.42,6.19,-3.05,-4.29,-5.95,6.33,-4.08,-1.14,-0.40,3.97,-5.04
-3.04,0.12,4.88,-4.70,-1.05,-0.52,2.70,-3.08,-2.41,-1.93,-0.81,2.93,-1.50,-2.99,3.95,-0.83
-2.48,-2.87,-2.27,4.64,-0.72,-4.63,-2.22,7.44,-3.65,-3.25,-5.34,-4.55,-3.19,-1.94,5.97,-2.67
-1.19,-1.07,-5.58,-3.78,-3.16,-2.73,5.97,-3.71,-3.69,-3.35,-1.92,-3.45,-1.65,4.66,-1.55,-2.99
3.82,0.39,-3.06,-2.99,5.27,-6.58,-3.29,-0.94,8.17,-4.38,-3.42,-1.09,-1.41,-2.67,-1.25,4.75
-6.00,-3.04,0.39,5.15,-1.93,-2.27,3.84,-2.95,-5.27,-2.25,7.18,-2.28,-4.31,-2.50,-1.14,-3.96
-3.47,-1.66,-1.07,-5.16,-2.22,8.64,-2.16,-4.70,6.09,-3.75,5.34,0.12,-2.78,-5.17,6.33,-4.70
-2.47,6.87,-3.89,-2.16,-2.77,-3.38,3.59,-0.95,-1.92,-2.51,-1.64,-4.15,-3.48,-5.34,-3.57,-2.15
7.18,-2.25,-6.89,-3.68,-1.97,5.72,-2.73,-3.16,-4.52,-5.95,7.33,-2.62,7.33,-5.95,-4.29,-3.10
5.93,-0.52,-4.52,-2.11,6.83,-0.52,-5.05,-3.78,-3.94,-3.14,-0.46,3.33,-1.12,-1.82,3.94,-2.95
-5.32,-2.70,6.30,-2.38,-2.12,-2.21,-3.81,-1.07,-1.46,6.31,-3.79,-0.74,4.39,-2.02,-1.01,-5.10
-1.35,3.79,-5.47,-2.33,5.02,-3.08,-0.81,4.70,-2.09,-5.04,-0.93,-0.40,3.79,-3.55,5.85,-3.75
5.34,0.12,-3.02,-5.91,-2.52,4.70,-0.81,-2.54,4.35,-2.61,-1.21,-0.96,-3.81,-3.47,-3.02,-1.31
-1.95,-2.51,-1.16,-3.14,-3.97,-4.28,-4.42,-1.40,-1.32,4.57,-2.65,-3.16,-5.06,-8.57,-3.68,-1.97
7.18,-2.22,-4.63,-0.72,4.39,-2.02,-0.80,-4.71,3.96,-2.17,-1.83,-2.69,4.50,0.39,-3.60,-3.48
-4.58,-3.09,5.80,-2.75,-2.39,-1.61,-1.37,-3.46,-2.99,5.27,-6.58,-4.67,-3.16,-1.71,7.72,-3.01
6.72,-3.26,-3.28,-0.76,5.46,-2.00,-3.68,-1.40,-1.98,2.41,-3.13,-2.71,-2.33,-2.37,-1.11,-1.95
-2.51,-1.16,-3.14,-4.69,-4.33,-4.67,-6.11,4.09,-2.25,-2.27,-0.79,5.56,-2.43,-3.50,-5.63,-4.21
-3.04,-2.37,-1.42,-1.19,-3.18,-4.86,-3.58,-2.28,-4.94,4.86,-1.25,-2.67,-1.17,-2.20,-2.67,3.85
-1.92,-0.61,-3.14,-3.94,-4.52,-5.34,6.06,-2.10,5.18,-6.58,-4.30,-2.38,0.33,5.35,-2.73,-4.80
-3.58,-3.00,-5.74,-3.78,-3.16,-2.73,6.62,-3.08,-4.58,-4.20,-6.42,-4.66,-3.90,-2.43,6.04,-1.15
-2.22,6.19,-2.38,-3.16,-4.67,-6.58,4.84,-2.66,-1.79,4.48,-6.54,-4.30,-2.87,-0.61,-1.92,4.36
-2.00,3.08,-1.00,4.54,-3.38,-1.69,-0.66,-3.14,-4.69,-4.36,-4.55,-4.38,-1.89,4.55,-0.72,-4.52
-2.28,6.20,-2.52,3.98,-1.85,4.02,0.45,-2.78,-5.17,7.33,-2.81,6.72,-3.40,-3.63,-1.84,4.28
-2.48,-1.79,4.48,-6.54,-3.29,-0.96,6.25,-2.12,5.36,-5.05,-0.80,-1.73,3.74,-1.58,-1.28,4.75
-2.35,-5.27,5.68,-2.44,3.58,-2.58,-3.06,0.33,4.90,-1.83,-0.61,-2.87,-4.16,-5.95,7.33,-2.62
8.32,-2.81,6.72,-3.26,-4.02,-2.00,-2.71,5.60,-3.05,6.86,-2.57,-6.89,-5.06,-4.33,-5.07,-5.07
-3.90,-2.73,7.18,-2.16,-4.95,3.63,-2.23,-3.12,4.76,-2.76,-4.87,-3.79,-2.49,6.17,-2.38,-2.62
6.62,-2.73,-3.19,-3.89,-2.59,6.17,-2.38,-3.16,-5.06,-8.57,-3.68,-0.94,8.17,-4.38,-2.78,0.12
4.88,-4.33,-0.21,5.93,-2.73,-5.60,-4.15,-3.71,5.97,-3.93,-1.14,-1.66,6.17,-1.94,-3.19,-3.89
-3.06,5.27,-6.04,-3.75,-0.95,-1.25,6.17,-1.94,-3.90,-4.33,-4.52,-5.34,6.23,-2.42,-1.09,6.98
-1.94,-3.90,-4.33,-5.06,-8.57,-5.06,-3.94,-2.65,0.53,5.06,-1.89,-4.38,-3.57,-2.15,5.72,-1.97
-3.13,-5.95,6.33,-4.70,-2.16,7.44,-3.29,-2.90,-3.50,-2.50,5.86,-1.35,-2.91,-2.65,5.15,-2.32
-2.87,-2.67,-1.21,-1.87,3.84,-2.01,5.74,-2.71,8.32,-2.62,8.32,-2.81,7.72,-0.94,-3.13,-5.17
7.26,-3.17,-2.90,-3.80,-2.48,-0.90,NA
>chr1:145104039-145105039
NA,-3.24,4.37,-1.35,-4.67,-1.35,3.79,-6.54,-3.29,-1.97,5.97,-3.65,-2.83,-4.01,4.35,-1.85
4.02,0.59,-2.38,-4.16,-5.34,6.06,-2.01,4.27,-1.79,-3.03,5.61,-2.55,-2.44,4.48,-1.92,-0.98
-3.75,-5.56,3.92,-2.17,-1.83,-2.69,4.00,-0.74,-3.47,7.73,-1.71,-3.90,-5.07,-4.33,-4.52,-5.17
7.31,-2.47,-3.92,7.31,-2.57,-6.89,-5.06,-4.33,-3.90,-2.73,5.72,-2.73,-3.90,-4.66,-6.42,-4.15
-4.31,5.90,-1.27,-4.31,-3.58,-3.00,-5.31,-2.42,5.18,-4.31,-3.20,-3.65,5.97,-2.73,-3.90,-4.33
-4.67,-6.58,5.27,-2.87,-3.02,6.24,-2.38,-2.12,-2.68,-5.62,-3.50,-2.65,4.57,-1.09,-0.97,-1.89
-3.06,-1.35,-2.10,-2.59,-2.66,4.22,-3.43,-4.83,-3.48,-4.15,-1.64,-2.33,-1.27,-2.26,2.82,-1.98
-3.46,-2.62,-0.92,-1.23,6.98,-2.00,-5.85,-3.72,-0.95,-1.92,3.68,-2.36,5.95,-2.38,-3.16,-4.67
-5.58,3.97,-0.32,-2.14,-2.85,5.03,-5.05,-2.28,-2.77,-3.66,5.96,-2.40,-2.36,5.46,-0.76,-3.98
-4.28,-4.36,-5.07,-4.69,-2.65,0.53,5.15,-1.93,-1.85,4.64,-3.87,4.64,-2.75,-2.80,-3.06,5.96
-2.02,4.27,-1.79,-3.03,5.18,-2.44,-6.89,-3.68,-1.97,6.62,-2.94,-4.02,-1.93,-2.73,4.96,-2.44
-2.62,7.53,-2.62,-2.85,5.75,-4.67,6.15,-2.44,3.60,-2.40,-1.67,-1.48,5.88,-3.31,4.89,-1.85
-1.98,5.03,-2.00,3.18,-1.58,-1.89,-2.29,3.75,-3.70,-0.89,4.85,-4.16,4.68,-1.23,4.25,-2.90
-3.91,7.31,-2.47,-4.95,4.91,-1.86,-1.14,-3.89,6.73,-3.40,-4.58,-3.48,-4.15,-1.14,-1.69,-3.38
4.12,-3.17,-3.50,-4.47,-1.48,5.97,-2.67,-0.96,-2.33,-3.17,-1.61,4.28,-2.63,-2.12,-1.87,-3.38
3.59,-0.95,-1.70,-2.75,-3.46,-1.98,2.82,-2.49,-0.68,-4.11,6.09,-4.50,5.71,-2.44,3.18,-2.62
3.85,-2.83,-2.00,-4.02,-2.96,6.80,-1.09,-2.42,4.63,-2.91,-1.92,-3.35,-3.15,-3.53,4.12,-2.66
-2.27,-0.79,5.56,-2.54,-3.12,-3.06,5.27,-6.58,-4.30,-3.25,-1.35,-1.21,-2.67,5.80,-2.64,-2.44
4.90,-1.50,-2.95,3.54,-2.05,5.96,-3.00,-4.58,-4.20,-5.60,-2.73,5.56,-0.79,-2.27,-2.50,3.65
-2.31,-2.87,-2.48,-0.83,4.15,-2.28,5.71,-4.00,7.03,-3.40,-4.58,-3.48,-4.15,-1.64,-2.33,-0.99
-1.23,6.14,-3.06,-3.13,-4.09,-2.45,-2.46,-0.94,4.51,-1.89,-4.38,-3.83,-2.77,-1.35,-1.41,-2.73
-0.78,-1.43,6.00,-3.05,7.72,-1.25,-5.12,-4.15,-4.42,4.76,-1.50,-3.16,3.82,0.59,-2.65,-3.94
-4.52,-5.17,8.17,-1.12,-2.91,-3.06,5.30,-4.19,5.47,-2.48,-1.15,-2.27,-3.37,-2.29,-4.71,-3.51
-2.54,5.56,-0.99,-1.98,-1.50,-2.73,-1.39,-1.07,-5.04,-2.28,6.20,-2.37,4.15,-0.88,-2.61,-2.56
-1.61,-0.93,-3.46,-5.68,-1.48,-2.22,3.31,-2.34,4.83,-2.01,3.18,-2.04,6.06,-4.09,-2.35,5.18
-4.31,-3.20,-3.42,5.82,-2.39,-1.85,4.13,-4.71,-2.28,-2.77,-3.66,5.96,-2.38,-1.70,-1.47,4.50
-1.41,-2.25,3.60,-2.01,3.98,-2.44,6.15,-4.35,3.67,-2.03,-1.27,-0.79,-3.81,-3.47,-3.35,-1.92
-3.45,-1.39,6.94,-2.49,-3.91,7.31,-2.57,-5.21,-2.57,7.31,-3.92,-1.91,7.79,-2.44,-4.11,-3.40
7.18,-3.92,-2.47,7.31,-3.92,-2.47,7.31,-5.17,-4.52,-3.16,-2.43,5.35,0.33,-2.65,-4.69,-5.07
-4.66,-5.62,-2.50,-0.66,-3.14,-3.94,-5.06,-6.89,-2.57,6.86,-3.01,7.72,-1.71,-3.49,-5.62,-3.58
-2.16,-3.89,6.81,-3.42,-2.13,-1.39,-2.46,-2.25,4.13,-4.71,-2.28,-3.23,-3.54,7.44,-2.22,-4.63
-0.72,4.55,-1.55,-2.67,3.00,-0.54,-3.28,-3.26,6.72,-3.01,7.72,-1.12,-2.89,-2.88,5.03,-1.07
-3.49,5.80,-2.01,4.52,-2.32,-2.49,-2.27,4.64,-0.74,-3.79,6.31,-1.43,-0.78,-2.73,-1.17,-2.33
-3.92,-2.61,-1.22,5.56,-2.73,-4.82,-4.22,-1.67,-1.54,-3.46,-2.99,5.27,-5.52,-2.46,7.31,-3.91
-2.47,3.88,-0.79,-0.93,-5.58,-3.78,-3.16,-2.73,5.72,-1.97,-3.68,-6.89,-2.57,6.87,-3.89,-1.14
-2.33,3.68,-2.36,5.95,-3.05,-4.29,-5.17,7.31,-2.57,-5.27,-2.52,4.70,-0.81,-2.52,5.81,-5.34
-3.13,-1.97,7.18,-2.13,-5.52,5.27,-3.06,-2.91,-2.15,7.18,-2.16,-4.09,6.06,-2.10,5.65,-4.27
4.47,-1.87,-1.28,4.46,-3.50,-2.99,-5.34,-3.79,-2.54,5.35,0.20,-3.18,-3.02,-3.42,-2.27,4.75
-1.41,-2.22,6.19,-2.38,-3.16,-4.67,-5.58,3.49,-2.03,-1.27,-0.79,-3.81,-3.47,-1.66,-1.07,-5.16
-2.22,7.18,-2.73,-3.90,-4.66,-5.63,-4.22,-1.67,-1.35,-3.51,-4.28,-5.62,-2.48,-1.10,-2.13,-3.20
4.60,-1.62,5.72,-3.66,-1.68,-1.39,-2.46,-2.25,4.13,-4.11,-0.41,4.39,-1.79,-1.06,-2.73,-1.41
-1.35,-3.51,-3.94,-4.52,-5.17,8.17,-1.71,-3.90,-4.36,-3.87,-3.17,3.15,-2.22,-1.48,-5.16,-1.97
7.79,-2.44,-4.11,-3.08,6.62,-1.97,-3.13,-5.17,7.31,-2.54,-5.31,-3.00,-3.58,-4.80,-3.24,3.87
-2.26,-2.34,4.21,-6.20,-4.52,-3.16,-1.94,5.97,-2.75,-2.39,-1.27,-2.40,-4.65,-3.44,-3.42,6.14
-1.66,-1.14,-4.21,5.04,-2.23,-3.02,5.62,-3.31,-3.23,-2.16,-3.89,6.73,-3.40,-4.58,-3.25,-3.42
5.95,-2.65,-1.92,-2.38,-1.64,2.59,-3.13,-2.69,-1.31,-1.89,-3.06,-1.41,-0.96,-3.58,-3.02,-3.42
-2.31,3.65,-2.11,-2.34,5.19,-4.19,5.30,-3.06,-2.91,-1.14,5.90,-4.31,-4.15,-6.42,-3.49,-2.73
5.72,-2.73,-3.90,-5.07,-4.36,-3.89,-2.59,6.17,-2.38,-3.19,-3.89,-2.59,6.17,-2.38,-3.90,-4.33
-5.06,-7.53,-3.72,-1.52,-2.33,-0.99,-1.90,4.18,-3.56,-2.29,-2.71,5.60,-3.05,7.72,-1.71,-3.49
-5.62,-2.68,-2.12,-2.38,5.96,-3.77,-2.94,-4.31,5.90,-1.73,-3.90,-4.66,-6.42,-4.15,-3.72,4.60
-1.95,5.36,-4.45,-0.21,5.93,-2.43,-3.19,-3.89,-2.59,6.17,-2.38,-3.90,-4.33,-4.52,-5.17,8.17
-1.71,-3.19,-4.28,-4.42,-1.71,-2.72,-2.45,4.92,-2.35,-2.01,-2.33,3.94,-2.95,-5.32,-2.52,4.75
-1.83,-3.12,-2.73,5.82,-3.31,-2.15,-0.66,-3.14,-3.94,-4.67,-6.58,5.27,-2.87,-2.36,4.63,-0.70
-2.14,-2.85,4.84,-5.52,-2.46,7.17,-4.00,5.30,-3.06,-3.89,-3.19,-1.71,8.03,-3.26,4.37,-0.89
-4.45,5.36,-2.10,6.06,-4.09,-2.16,8.64,-2.25,-6.89,-5.06,-4.33,-3.90,-1.71,7.72,-3.01,6.86
-2.47,-4.70,6.33,-4.11,-0.68,-2.02,4.90,0.53,-2.38,-4.16,-5.95,6.33,-5.95,-4.52,-3.94,-3.14
-0.59,-1.31,5.27,-1.31,-0.53,-3.41,-4.46,-2.26,-0.64,-1.23,6.98,-2.00,-6.89,-5.06,-3.94,-2.65
0.33,5.42,-3.06,-2.46,4.07,-2.89,-0.81,3.42,-2.65,-3.90,-4.33,-4.52,-6.20,3.63,-2.12,-2.88
-1.59,3.79,-3.40,-2.38,-1.26,3.95,-4.04,-2.83,-3.65,7.44,-2.16,-4.70,6.33,-4.11,-1.14,-1.71
4.41,-2.04,-2.42,5.97,-3.90,-1.28,-1.39,-2.67,-1.25,4.75,-6.54,-4.67,-3.94,-2.65,0.59,3.95
-3.02,-0.95,4.00,-4.03,4.00,-0.91,-3.98,-3.29,-1.35,6.17,-1.23,-0.99,-2.33,-1.09,-3.43,-3.44
-0.76,4.41,-3.38,-1.87,-2.13,-3.55,-2.12,-2.59,4.92,-2.37,-1.21,-1.35,-3.18,-5.66,-4.20,-4.87
-3.41,-1.09,-2.41,-1.41,5.80,-4.44,NA
>chr1:148231829-148232829
NA,-4.16,3.82,-0.95,-2.54,4.35,-2.18,-2.11,3.93,-1.19,-1.70,-2.40,3.96,-2.95,-1.50,4.90
-2.45,-3.06,6.00,-0.54,-3.51,5.97,-2.42,-2.23,3.63,-4.94,-2.49,6.83,-0.54,-3.51,5.55,-2.52
-0.58,2.97,-1.98,4.83,-2.63,-1.25,-1.35,-3.25,-4.70,-6.95,-2.54,6.94,-1.27,-3.63,-2.61,-1.64
5.80,-4.24,4.14,-0.40,-1.14,-4.08,7.33,-2.86,5.60,-2.46,-1.92,-2.34,-2.04,-2.84,-1.86,-0.95
3.59,-3.38,-1.69,-1.02,-3.48,-5.42,4.50,-2.46,-2.33,-3.07,-2.32,4.75,-1.65,-3.71,-2.87,-3.87
-3.81,5.96,-2.42,-2.27,-1.08,-2.21,-1.79,2.56,-1.98,4.36,-1.55,-1.70,-2.38,6.30,-2.65,-4.69
6.33,-5.17,-3.42,-0.78,-0.95,4.63,-2.91,-4.36,-3.58,4.72,-2.95,5.74,-2.07,4.98,-0.61,-2.87
-4.16,-5.17,8.17,-0.94,-3.29,-6.54,4.75,-1.64,-2.61,-3.63,-1.53,4.10,-2.96,-1.19,-2.33,-2.92
-4.46,-3.79,-1.23,-0.95,3.59,-3.38,-1.87,-2.12,-2.40,3.96,-3.36,-2.38,-1.26,4.15,-2.24,4.78
-1.50,-2.95,3.54,-2.62,3.68,-1.92,-1.07,-3.73,-3.25,-3.24,-1.21,3.77,-0.80,-4.57,4.88,0.12
-3.02,-6.49,-3.02,0.12,5.82,-4.44,5.82,0.27,-2.32,-5.66,-4.15,-4.42,4.38,-1.94,-1.73,-2.83
-1.41,3.71,-3.02,-2.80,-3.29,6.88,-3.08,-4.18,-2.89,-1.22,5.70,-3.41,-1.87,-2.13,-2.94,-0.67
2.94,-2.16,-1.61,3.02,-2.23,5.40,-2.06,-2.17,5.96,-3.66,-1.68,-1.24,-3.03,-2.29,-3.98,-2.66
6.23,-2.38,-2.95,7.18,-5.17,-3.13,-1.17,5.97,-2.67,-1.19,-1.07,-5.16,-2.22,7.18,-2.28,-4.33
-4.21,-2.91,-2.26,-2.37,-2.04,-2.46,-0.94,4.51,-1.83,-3.03,5.62,-3.48,-3.38,-2.34,-2.33,3.94
-2.95,-6.95,-3.68,-1.97,7.18,-2.25,-5.27,-2.54,6.47,-0.83,-2.46,-2.45,-3.12,-2.50,3.79,-3.38
-4.87,-3.57,-2.15,7.18,-2.25,-6.89,-5.06,-3.94,-3.14,-0.59,-1.92,4.38,-4.42,-4.15,-5.12,-2.28
7.18,-2.13,-5.47,4.77,0.07,-3.06,-2.99,5.75,-4.55,5.80,-1.41,-1.98,-1.73,-2.33,-1.16,-2.40
-3.55,-4.42,-1.40,-2.25,3.49,-5.58,-4.67,-3.94,-3.14,-0.66,-2.50,-4.86,-2.80,-0.66,-2.04,-3.81
-1.14,-2.15,-3.54,7.44,-2.22,-5.31,-1.98,-2.33,4.18,-3.56,-3.04,-4.93,-4.33,-2.28,7.18,-2.22
-5.31,-2.08,-2.20,-1.92,-0.95,3.88,-2.52,-5.27,-2.25,7.18,-1.97,-3.29,-6.58,5.18,-1.95,4.26
-1.62,5.95,-3.05,-4.84,-6.89,-2.57,7.31,-3.92,-2.16,7.18,-1.97,-3.68,-8.57,-4.84,-3.05,5.95
-1.79,6.25,-1.73,-3.90,-4.36,-4.55,-4.87,-2.44,6.98,-1.17,-3.13,-5.17,8.17,-1.71,-3.19,-3.89
-2.66,3.94,-3.36,-1.75,-0.92,-1.79,4.90,0.39,-3.02,-6.49,-3.72,-1.02,-2.15,-3.31,6.95,-1.18
-3.12,3.94,-2.46,-3.06,5.64,-0.83,-2.67,-1.41,-1.35,-3.51,-4.69,-5.07,-5.07,-4.33,-4.52,-5.34
5.81,-3.54,-3.04,-3.87,-3.53,4.54,-0.97,3.76,-1.55,-0.61,-2.87,-4.70,-7.53,-3.72,-1.02,-2.15
-3.54,7.44,-2.16,-4.70,7.33,-2.81,7.72,-1.71,-3.90,-4.36,-3.89,-2.59,6.17,-2.68,-4.96,-3.60
-3.50,-2.50,6.67,-1.91,-3.92,7.26,-3.53,-3.25,-4.83,-3.43,4.32,-2.04,-1.28,4.46,-3.38,-1.69
-0.66,-3.14,-4.69,-4.36,-3.89,-3.06,5.30,-3.86,5.95,-1.78,5.95,-3.05,-4.29,-5.17,7.31,-2.57
-5.21,-2.57,7.31,-5.17,-4.52,-3.16,-2.38,5.95,-1.79,6.25,-1.27,-4.31,-2.50,-1.02,-3.72,-5.91
-2.70,6.20,-2.37,4.00,-1.48,-2.66,4.88,-3.86,5.95,-1.78,6.06,-2.65,-4.69,6.33,-5.95,-4.29
-3.32,3.42,-0.76,-3.98,-4.28,-3.19,-2.38,6.19,-2.38,-1.67,-1.48,4.91,-4.95,-2.16,8.09,-2.62
-2.85,5.30,-3.86,5.70,-3.01,-1.92,-3.35,-3.69,-3.71,7.44,-2.25,-5.21,-2.00,6.67,-2.39,-2.26
3.84,-2.90,-4.69,6.33,-4.69,-2.90,3.84,-3.17,-2.80,-3.29,5.97,-1.97,-2.40,-5.74,-3.00,-2.77
-3.38,4.54,-1.00,3.08,-2.12,6.08,-2.68,-5.60,-4.20,-5.34,-3.83,-2.40,-0.66,-2.50,-4.31,-2.28
7.18,-2.16,-3.92,8.17,-1.71,-3.90,-4.36,-3.89,-3.06,5.27,-6.58,-3.29,-0.96,5.90,-4.31,-4.15
-5.12,-1.25,8.03,-4.00,5.71,-2.28,4.00,-1.59,-2.88,-2.12,4.60,-4.19,5.21,-2.69,4.06,-2.76
-4.11,-3.40,7.18,-5.17,-4.29,-3.05,5.95,-1.78,6.06,-4.08,-2.47,4.70,-0.76,-3.44,-3.41,0.14
6.25,-2.49,-3.91,7.26,-3.42,-2.15,-1.02,-3.72,-7.53,-4.84,-3.05,6.19,-2.42,-2.20,-1.17,-3.06
-1.89,-1.31,-3.02,-3.47,-3.96,-1.07,-1.92,4.18,-3.56,-2.22,-3.04,4.50,0.39,-2.78,-5.17,7.33
-2.62,7.33,-4.70,-2.35,5.18,-3.02,-1.09,7.79,-2.00,-5.21,-2.00,6.98,-1.25,-0.59,-2.87,-4.70
-8.57,-5.06,-4.33,-5.07,-5.07,-5.07,-5.07,-5.07,-5.07,-5.07,-5.07,-5.07,-5.07,-5.07,-3.90,-2.43
5.56,-0.99,-2.09,-1.36,-4.30,4.23,-0.56,-1.93,-2.64,-3.58,-2.19,-1.87,-3.38,4.12,-2.66,-2.46
-1.21,-1.87,4.48,-2.45,-2.88,4.32,-2.04,-1.89,-2.02,2.41,-2.56,-2.16,-3.07,-2.54,2.77,-0.81
-1.93,-2.41,-3.38,2.79,-1.00,4.25,-2.77,-4.27,3.64,-1.92,-1.99,4.19,-2.36,4.00,-0.94,-5.10
-1.57,-2.09,-0.99,5.64,-3.61,-4.42,-2.89,-1.26,3.95,-2.99,-1.30,3.55,-0.97,4.63,-2.52,-3.98
-2.29,-3.03,-1.50,-1.98,-0.99,6.47,-2.11,-5.20,-3.00,-2.77,-3.38,5.56,-1.35,-1.98,-3.01,-2.43
-0.79,5.70,-3.44,-2.72,-2.52,2.78,-4.03,-3.06,-4.15,-1.64,-2.51,-1.95,-0.97,-1.70,2.50,-2.90
-2.00,-2.98,-0.94,4.60,-2.32,-3.07,-2.45,-2.84,-1.89,-0.97,-1.76,2.41,-2.92,-2.22,-3.56,4.35
-2.30,-2.58,-2.50,2.58,-1.76,-1.00,-1.20,-5.16,-2.42,5.53,-2.02,4.32,-2.37,-1.83,-1.88,3.01
-2.84,-1.25,-1.93,2.50,-2.69,-0.95,4.08,-3.70,-0.89,4.85,-4.16,4.64,-1.85,-2.17,4.47,-2.35
-2.33,-3.12,-2.52,4.54,-3.12,-2.23,3.63,-6.20,-4.29,-3.05,5.95,-1.78,6.06,-5.34,-4.52,-4.33
-3.90,-1.71,7.72,-3.05,6.00,-1.43,-0.99,-1.66,-1.94,-2.71,2.93,-1.91,-2.08,-1.59,-4.42,-3.55
-1.91,0.59,3.95,-3.02,-0.95,4.00,-4.35,5.75,-2.87,-2.36,5.51,-1.50,-2.38,-1.75,-2.56,2.59
-1.98,-3.08,-2.54,2.94,-0.67,-2.94,-2.13,-2.33,-3.54,5.97,-2.15,-3.57,-4.94,-2.92,-2.33,-1.19
-2.96,4.10,-1.65,-3.71,-2.41,-2.98,-0.94,3.95,-3.04,-1.64,-3.23,3.77,-0.94,-5.10,-1.01,-1.73
3.74,-1.36,-1.29,2.08,-1.31,-2.17,-2.04,-2.46,-0.94,4.60,-2.32,-3.07,-2.67,-3.90,-4.88,-2.32
0.33,5.35,-2.43,-3.16,-4.67,-6.11,4.09,-1.85,-2.16,2.58,-1.76,-1.00,-1.20,-5.16,-2.42,5.53
-2.02,4.32,-2.37,-1.83,-2.17,3.96,-4.11,-0.41,4.64,-2.32,-3.08,-1.98,2.77,-2.90,-2.46,-3.87
-3.53,4.22,-2.04,-1.89,-2.02,2.58,-2.54,-3.08,-1.98,2.59,-2.83,-1.25,-0.96,-3.67,-2.04,-1.02
-3.52,-5.15,-0.52,6.83,-2.54,-6.95,-5.06,-4.33,-5.07,-3.90,-2.73,7.18,-2.16,-3.92,8.17,-1.71
-3.90,-5.07,-4.33,-5.06,-8.57,-3.68,-0.94,7.72,-3.05,5.31,-2.46,-2.58,-2.32,5.03,-2.00,3.06
-1.61,-2.18,3.85,-2.36,5.95,-2.56,NA
>chr1:148662297-148663297
NA,8.21,-4.38,-3.42,-0.78,-0.81,2.93,-1.61,-2.83,-1.73,-1.48,6.00,-2.86,7.33,-5.95,-3.13
-0.94,7.72,-2.81,7.33,-3.69,-0.82,3.64,-2.99,-1.55,4.51,-1.32,-2.77,-3.79,5.90,-0.96,-3.13
-5.34,6.06,-2.10,5.21,-4.19,5.88,-1.46,-0.59,-2.87,-4.30,-6.58,5.68,-2.02,2.67,-0.52,-1.14
-3.85,7.73,-0.94,-3.13,-5.34,6.06,-2.01,4.52,-2.32,-2.49,-2.32,4.52,-2.59,4.06,-2.76,-4.11
-3.00,5.96,-2.02,3.84,-2.10,-0.68,-3.93,5.80,-1.78,5.95,-3.05,-4.29,-5.95,7.33,-2.86,6.00
-1.86,-1.14,-4.11,7.33,-2.86,5.31,-2.68,-3.12,-2.16,-2.37,4.96,-2.44,-2.62,6.62,-1.97,-2.40
-5.74,-1.98,-1.86,6.00,-2.86,7.33,-4.11,-1.14,-1.86,6.31,-4.18,-1.40,-1.00,-2.03,3.31,-3.55
7.08,-2.81,6.72,-2.95,-2.85,5.30,-4.50,7.08,-2.62,8.32,-2.71,5.74,-2.10,5.65,-4.67,5.75
-2.85,-2.95,6.72,-2.81,7.08,-4.50,5.71,-2.44,3.98,-2.01,3.98,-2.01,3.58,-2.66,-2.91,-1.12
7.72,-2.81,8.32,-2.62,8.32,-2.62,8.32,-2.62,7.08,-4.50,5.30,-3.06,-2.91,-1.12,8.03,-4.00
4.88,-2.66,-1.79,4.48,-5.47,-2.13,7.18,-2.28,-4.31,-2.48,-1.39,-2.67,-3.25,-2.80,-1.73,-1.31
-3.02,-3.69,-3.71,7.44,-2.16,-4.70,6.33,-5.95,-4.52,-4.33,-4.69,-3.14,-0.66,-2.50,-5.62,-3.49
-1.71,8.17,-5.17,-4.16,-3.25,-1.19,-1.27,-2.03,3.31,-3.06,8.03,-1.71,-3.16,-5.06,-8.57,-3.68
-1.17,5.97,-2.90,-2.12,-3.73,-1.90,5.42,-1.21,-2.54,-3.80,-2.82,-3.44,5.48,0.20,-3.02,-7.53
-5.06,-3.16,-2.94,3.87,-3.17,-2.72,-3.70,5.72,-1.78,5.74,-2.90,7.72,-1.12,-2.91,-2.59,5.96
-3.77,-2.94,-4.31,5.90,-1.73,-3.90,-4.33,-5.06,-8.57,-3.68,-0.94,7.72,-2.90,5.91,-2.42,-2.04
3.55,-3.38,-4.87,-4.55,-3.19,-2.73,7.18,-2.16,-4.09,6.23,-2.43,-1.83,4.55,-0.41,-4.45,5.46
-3.06,-2.91,-1.35,6.17,-1.28,-1.67,-2.81,4.84,-5.27,-2.53,6.06,-1.78,5.80,-3.93,-2.16,-3.23
-3.42,7.26,-5.17,-4.52,-3.16,-1.94,6.98,-1.18,-3.13,2.78,-1.61,-1.93,5.15,0.39,-2.78,-5.17
6.33,-5.95,-4.52,-3.94,-2.65,0.59,4.02,-2.37,6.20,-2.70,-5.27,-2.57,7.31,-3.92,-2.47,6.86
-3.01,7.72,-0.94,-3.13,-5.95,6.33,-3.69,-1.23,3.90,-4.94,-1.25,-1.66,6.98,-1.91,-3.92,7.31
-2.47,-3.92,7.31,-2.47,-3.92,7.31,-2.46,-5.52,5.18,-1.95,4.29,-3.43,-2.22,-3.04,4.00,-0.74
-3.47,7.73,-1.71,-3.90,-4.33,-4.52,-5.95,6.33,-5.95,-3.13,-1.97,5.72,-2.73,-3.16,-5.06,-8.57
-5.06,-3.16,-1.73,5.74,-4.10,-3.04,-4.93,-4.82,-2.73,5.35,0.20,-3.02,-5.85,-2.57,7.31,-5.17
-4.52,-3.16,-1.71,8.17,-3.91,-2.65,6.29,-2.40,-3.06,5.42,0.20,-3.02,-5.85,-2.25,7.18,-2.73
-3.16,-5.06,-7.53,-3.66,-1.09,-1.67,-4.22,-4.33,-2.28,7.18,-2.16,-4.70,6.09,-3.75,4.37,-1.23
-3.79,5.04,-2.12,-2.88,-1.27,6.94,-2.54,-6.95,-4.70,-2.87,-0.61,-1.92,4.48,-2.65,-3.89,-3.19
-1.71,8.03,-3.12,4.89,-2.75,-3.50,-5.01,-2.80,-1.16,-2.33,-0.99,-1.43,5.88,-3.31,4.93,-1.20
4.93,-3.62,5.85,-3.62,4.93,-1.23,4.28,-3.61,-4.84,-6.89,-2.25,8.64,-2.13,-5.52,5.18,-2.10
5.80,-3.90,-1.14,-0.52,2.70,-3.73,-3.06,-4.15,-1.64,-2.33,-1.27,-1.87,3.85,-2.63,-1.86,-1.66
-0.99,-1.43,5.88,-4.19,5.21,-2.69,4.06,-1.42,-3.02,5.61,-2.55,-2.85,5.30,-4.50,5.85,-3.75
5.34,0.27,-2.65,-3.94,-3.78,-5.05,-0.72,4.00,-2.69,-1.75,-2.34,-2.04,-2.51,-1.50,-1.90,-1.46
-2.02,-3.81,-1.14,-2.04,-3.81,-1.07,-1.25,6.98,-1.89,-4.51,3.97,-0.32,-2.14,-2.85,4.88,-3.86
5.95,-2.04,3.18,-2.44,6.15,-4.67,5.75,-3.06,-3.12,-3.05,4.28,-1.23,4.93,-3.62,7.08,-2.86
6.00,-1.46,-0.95,-3.48,-5.17,6.33,-3.69,-0.74,4.39,-1.47,-1.71,-3.29,-1.92,-3.35,-4.21,-4.33
-1.25,7.72,-3.05,5.31,-2.34,-1.85,4.09,-6.11,-3.29,-1.97,5.72,-2.73,-3.19,-4.28,-4.71,-2.75
-4.93,-4.33,-2.28,5.72,-2.28,-4.31,-2.68,-2.12,-2.81,5.32,-4.55,5.82,0.12,-2.78,-5.17,6.33
-4.69,-2.90,3.94,-2.33,-2.34,-3.90,-5.63,-3.49,-2.73,6.62,-2.62,-2.38,6.17,-2.49,-3.12,-3.06
5.30,-4.50,6.09,-5.95,-4.52,-3.16,-1.94,5.86,-2.39,-1.85,4.64,-4.27,5.65,-1.95,4.60,-2.44
-1.83,4.51,-1.09,-2.41,-1.52,-3.52,-5.68,-1.20,-1.15,-2.37,-2.41,-2.56,4.50,-6.20,-3.13,-0.94
8.17,-5.17,-4.52,-4.33,-3.90,-2.73,7.18,-2.25,-6.89,-4.84,-3.32,4.57,-1.35,-1.98,-2.67,-2.73
6.67,-1.97,-4.63,-0.52,6.83,-2.49,-4.08,6.06,-2.07,4.78,-1.24,-4.71,-2.54,7.31,-3.92,-2.16
8.64,-2.16,-4.70,6.33,-4.70,-2.35,5.18,-3.03,-1.78,2.93,-0.65,-0.93,-5.16,-2.42,5.02,-3.08
-0.81,3.42,-3.32,-4.84,-8.57,-4.84,-3.32,2.60,-0.95,-1.05,-2.77,-3.17,-2.66,3.58,-2.01,4.35
-4.01,-3.79,-5.66,-2.32,0.27,4.88,-4.70,-1.31,-0.99,-1.84,3.05,-0.35,-3.76,-4.19,-2.46,-2.90
2.60,-0.52,-1.14,-4.08,6.33,-5.95,-4.29,-3.05,6.17,-2.59,-3.89,-4.36,-5.07,-5.07,-5.07,-5.07
-5.07,-5.07,-5.07,-5.07,-5.07,-5.07,-5.07,-3.90,-2.94,3.96,-2.04,-1.28,4.75,-2.52,-6.95,-4.70
-2.87,-0.66,-1.69,-3.66,5.96,-2.38,-2.12,-2.33,-3.31,5.62,-3.03,-1.79,4.90,-2.65,-3.17,-1.91
0.33,5.35,-3.10,-4.29,-5.95,6.33,-4.69,-2.65,6.29,-2.40,-2.36,4.63,-0.79,-1.14,-4.08,6.33
-4.70,-2.47,7.31,-5.17,-4.29,-3.05,5.95,-1.78,6.06,-5.34,-4.52,-3.16,-1.71,8.17,-5.17,-4.29
-3.32,3.48,-1.28,-1.87,3.92,-6.11,-4.67,-3.16,-1.94,6.98,-1.09,-2.42,5.97,-3.51,-0.54,6.00
-3.06,-2.87,5.27,-6.58,-4.45,-3.05,5.95,-1.79,5.53,-2.44,-5.27,-2.54,6.47,-0.83,-2.98,-2.58
-3.43,4.63,-3.20,-2.13,-0.64,-1.90,3.68,-2.69,5.21,-4.50,6.09,-5.95,-4.52,-4.33,-5.07,-4.69
-2.65,0.27,4.88,-4.33,-0.21,6.83,-2.49,-4.69,6.33,-4.11,-0.68,-2.49,2.99,-0.66,-2.69,2.50
-1.93,-1.40,-4.42,-3.55,-1.91,0.27,5.34,-3.45,4.60,-3.58,-4.11,-3.00,5.61,-3.03,-1.58,3.71
-2.11,-2.34,5.31,-2.86,7.33,-4.69,-2.47,3.88,-0.79,-0.93,-5.58,-3.55,-3.05,5.95,-2.36,4.06
-1.42,-3.12,4.38,-1.94,-1.67,-2.81,4.84,-5.27,-2.37,6.94,-1.15,-2.22,6.19,-2.38,-3.90,-4.33
-5.06,-6.89,-2.57,7.31,-4.38,-3.42,-1.09,-1.25,-2.63,4.32,-2.01,5.95,-3.86,5.30,-3.06,-3.89
-3.19,-1.71,7.72,-3.05,5.31,-2.46,-2.58,-2.32,4.52,-2.01,5.95,-3.12,5.34,0.13,-3.42,-3.47
-1.67,-1.35,-2.77,-3.83,-4.87,-2.44,7.79,-1.91,-4.70,7.33,-2.62,7.33,-5.95,-4.52,-3.16,-1.73
5.74,-3.58,-1.79,-2.41,-2.41,-2.75,5.97,-1.17,-3.13,-5.95,7.33,-2.62,7.33,-5.95,-4.16,-3.25
-1.35,-1.67,-3.16,-3.55,6.06,-0.54,-3.69,7.33,-2.62,7.33,-5.95,-4.16,-2.38,0.33,5.35,-2.43
-3.16,-4.67,-5.58,3.64,-2.31,-3.86,NA
>chr1:148673151-148674151
NA,-3.15,3.36,-3.02,-2.72,-3.42,4.12,-2.27,-1.98,5.15,-2.45,-2.36,5.51,-1.83,-4.10,-3.83
-5.77,-4.28,-2.65,0.59,4.02,-2.24,4.83,-2.73,-1.64,-2.97,3.01,-1.58,-1.76,3.82,-4.35,5.65
-2.10,5.80,-3.93,-0.68,-2.49,2.99,-0.66,-2.89,3.67,-2.62,3.68,-1.92,-0.59,-2.80,-5.66,-4.20
-4.87,-3.41,-1.09,-2.33,-0.99,-1.43,4.91,-5.42,-3.42,-1.09,-1.25,-2.83,2.76,-0.61,-3.44,-3.41
0.07,4.77,-5.22,-2.37,6.47,-1.22,-2.89,-4.94,-4.55,-4.36,-3.90,-1.71,8.17,-5.17,-4.52,-4.33
-3.90,-1.71,8.17,-5.17,-4.52,-4.33,-3.90,-2.73,7.18,-2.22,-4.63,-1.20,3.79,-5.47,-2.13,7.18
-2.28,-4.47,-3.60,-4.35,-3.60,-5.77,-3.50,-2.65,2.60,-0.79,-0.93,-5.68,-3.52,-0.98,-1.92,4.48
-2.44,-2.62,6.62,-1.97,-3.29,-6.58,5.68,-2.44,3.58,-2.66,-3.89,-3.97,-3.51,-1.60,-1.14,2.95
-0.39,-3.08,-5.83,-1.98,-1.86,6.31,-3.77,-0.51,5.49,-1.21,-2.03,-1.36,-4.94,3.90,-1.35,-4.67
-1.35,4.85,-4.44,5.82,0.12,-3.02,-6.49,-3.72,-1.52,-2.33,-1.46,-2.48,-5.62,-4.28,-3.14,-0.66
-2.15,-3.42,7.26,-4.38,-3.48,-0.95,-1.46,5.88,-3.25,3.79,-0.40,-1.14,-3.85,6.81,-3.42,-3.23
-2.28,-5.05,5.36,-2.10,6.06,-4.09,-2.35,5.02,-4.10,-3.04,-4.41,-3.71,7.44,-2.13,-4.51,3.97
-0.40,-0.93,-5.58,-3.78,-3.16,-2.65,4.57,-1.35,-1.98,-2.62,-2.37,5.15,-2.44,-2.62,6.62,-2.15
-3.29,-3.98,-0.76,5.46,-2.00,-3.98,-1.93,-2.92,2.41,-1.76,-1.00,-1.20,-5.16,-2.42,5.18,-4.31
-2.94,-3.77,5.72,-1.78,5.74,-2.90,7.72,-0.94,-3.68,-8.57,-4.70,-2.38,0.59,3.82,-4.04,-3.79
-5.60,-2.68,6.19,-2.22,-1.79,5.05,-3.45,4.60,-2.31,-3.12,3.54,-2.04,5.74,-2.90,6.86,-2.57
-5.85,-3.72,-1.02,-2.50,-5.62,-3.49,-1.71,7.72,-2.81,7.08,-4.50,5.30,-2.87,-2.88,4.22,-2.26
-2.17,4.65,-1.71,-1.46,-5.53,-1.01,-2.02,4.39,-0.72,-5.05,-3.55,-3.05,6.17,-2.38,-2.64,6.80
-1.09,-2.42,6.23,-5.34,-4.52,-4.33,-5.07,-3.90,-2.73,5.97,-3.71,-3.70,-1.67,-1.09,-3.66,-7.53
-5.06,-3.16,-2.94,4.28,-1.23,4.12,-6.11,-3.29,-0.94,7.72,-2.90,5.91,-3.71,-3.20,-3.53,6.81
-3.05,4.72,-2.23,-3.12,4.76,-2.76,-4.87,-4.55,-3.19,-1.71,8.17,-5.17,-4.52,-4.33,-4.69,-3.14
-0.59,-1.46,5.88,-3.31,4.89,-1.85,-2.34,4.21,-6.20,-4.29,-3.32,2.60,-0.70,-2.27,-3.17,-0.99
7.79,-2.00,-6.89,-5.06,-4.33,-3.90,-2.38,5.95,-1.78,5.80,-3.51,-0.54,5.93,-2.73,-5.60,-4.15
-4.31,5.61,-2.55,-2.45,3.94,-2.95,-1.50,2.92,-1.64,-2.41,-2.16,-2.06,-1.79,2.56,-1.98,4.36
-1.92,-0.98,-3.48,-4.38,8.17,-0.94,-3.68,-6.95,-2.52,3.88,-0.95,-1.05,-3.18,-5.66,-3.79,-4.04
3.82,0.45,-2.78,-5.17,6.33,-5.95,-4.16,-2.87,-1.16,-2.33,-1.46,-2.48,-5.62,-4.66,-5.07,-3.90
-2.73,5.72,-2.73,-3.90,-5.07,-4.66,-5.77,-3.60,-3.50,-2.28,3.79,-1.93,-2.88,-1.27,6.17,-3.41
-1.69,-1.02,-3.72,-5.85,-2.25,8.64,-2.16,-4.70,6.33,-3.69,-0.54,6.83,-2.54,-5.27,-2.57,7.31
-4.38,-2.78,0.20,5.42,-3.06,-2.46,3.94,-3.12,-1.18,6.80,-2.64,-2.38,6.17,-3.05,-4.29,-5.95
6.33,-4.70,-2.47,7.31,-3.92,-2.47,7.31,-3.92,-2.47,6.86,-3.01,7.72,-0.94,-3.68,-6.89,-2.57
7.31,-3.92,-2.16,8.64,-2.25,-6.89,-4.70,-2.87,-1.16,-2.33,-0.99,-1.23,6.98,-2.00,-6.89,-5.06
-3.16,-2.73,7.18,-2.25,-6.89,-5.06,-3.94,-3.14,-0.66,-2.04,-3.67,-0.96,-1.67,-3.47,-3.96,-1.09
-1.55,3.93,-3.02,-2.72,-3.42,4.12,-3.17,-3.50,-4.47,-1.48,5.97,-2.90,-2.00,-4.71,-3.29,-1.35
6.98,-2.44,-4.87,-3.79,-3.05,3.87,-2.26,-2.34,4.21,-5.42,-3.04,-0.54,5.23,-2.71,-3.35,-1.23
-0.81,2.93,-1.50,-2.96,2.90,-1.88,-2.34,-3.38,-3.71,7.44,-2.13,-5.52,5.68,-2.02,2.67,-0.68
-1.23,-3.35,-3.18,5.34,-2.73,-1.61,4.59,-4.94,-2.28,-3.23,-3.42,6.81,-3.89,-1.25,-2.09,-1.41
4.86,-4.70,-1.19,-1.66,-4.22,-4.88,-2.32,0.27,4.77,-6.54,-4.45,-3.05,6.19,-2.38,-2.12,-2.68
-5.62,-4.28,-2.65,0.27,4.77,-6.54,-4.67,-3.16,-2.38,5.95,-1.79,6.25,-0.96,-3.13,-6.20,3.63
-2.31,-3.12,3.96,-2.40,-2.12,-1.87,-3.66,5.96,-2.38,-2.64,5.68,-2.39,-1.85,4.13,-4.11,-0.41
4.00,-3.04,-1.64,-3.23,4.08,-0.83,-2.48,-3.25,-2.80,-1.73,-1.11,-2.21,-1.85,2.41,-2.92,-1.93
-3.98,-2.00,5.46,-0.81,-2.54,4.56,-1.42,-2.42,4.94,-3.20,-2.80,-1.93,-0.56,4.14,-4.35,5.75
-3.06,-3.12,-2.49,6.17,-2.40,-2.88,4.22,-2.27,-1.98,4.52,-1.85,4.26,-1.62,6.00,-3.02,-2.40
6.29,-2.53,-5.22,4.48,-1.79,-2.48,4.33,-2.73,-2.22,-4.10,5.02,-2.35,-4.70,6.09,-4.50,4.88
-2.85,-2.20,-1.00,-2.96,4.50,0.39,-3.26,-2.21,-2.12,-2.38,6.30,-2.53,-4.27,3.97,-0.56,-1.05
-2.77,-3.83,-5.34,-3.25,-3.65,6.88,-2.94,-4.02,-2.75,-4.19,-3.42,0.20,5.35,-2.43,-3.16,-3.78
-5.74,-2.08,-2.20,-2.33,-1.15,-2.37,5.09,-1.71,-1.98,-5.83,-3.46,-0.78,-0.68,2.60,-2.90,-2.46
-4.41,-3.59,6.81,-2.81,7.08,-3.75,4.37,-1.23,-3.69,6.09,-4.50,4.88,-2.81,-1.86,-1.66,-1.46
-2.02,-3.81,-1.07,-1.46,4.91,-4.94,-2.47,4.70,-0.81,-3.02,-2.16,-0.96,-2.67,6.79,-2.00,-6.89
-4.70,-2.87,-0.59,-1.92,4.18,-3.04,-1.92,-3.35,-4.21,-4.88,-2.80,-1.16,-2.33,-0.99,-1.43,4.91
-4.95,-2.47,6.86,-3.01,7.72,-1.12,-3.29,-3.98,-0.91,4.00,-4.24,5.80,-1.64,-2.77,-3.20,4.60
-1.62,6.06,-2.53,-4.27,3.64,-1.76,-1.87,3.92,-5.56,-3.04,0.20,6.25,-2.37,-5.22,4.75,-1.64
-2.89,-4.46,-3.41,-0.55,-1.92,4.36,-2.24,4.15,-1.26,-2.61,-3.58,-2.19,-2.68,-4.86,-2.80,-0.59
-1.31,4.41,-2.04,-3.02,5.90,-0.96,-3.68,-7.53,-3.72,-1.02,-1.69,-3.41,5.48,0.33,-1.91,-3.83
-4.38,-1.89,4.51,-0.94,-2.61,-2.90,-1.56,-2.97,4.07,-2.58,-3.06,0.33,4.50,-3.25,-2.71,-2.37
-1.42,-1.19,-2.77,-3.55,-4.42,-1.59,-2.41,-2.71,-3.25,4.50,0.33,-3.38,-3.91,-1.83,2.92,-1.43
-1.58,3.52,-1.64,-3.88,-2.91,5.46,-0.81,-2.89,4.09,-2.25,-1.41,4.50,-1.83,-1.09,-4.15,-3.06
-4.04,3.95,-1.03,-2.41,-1.52,-3.52,-5.83,-3.00,-3.12,-3.81,-1.14,-2.15,-3.31,5.96,-2.12,5.65
-4.35,3.82,-1.97,-2.38,-2.04,-2.51,-1.24,-2.02,-3.67,-0.96,-1.67,-4.22,-4.82,-2.73,5.35,0.14
-3.38,-3.91,-1.84,4.78,-2.00,3.08,-0.73,3.49,-2.31,-2.49,-2.50,2.77,-0.56,-1.94,-2.47,4.22
-1.02,4.39,-3.05,-3.79,-4.94,-2.26,-0.92,-1.50,3.76,-0.73,3.08,-2.12,6.20,-2.70,-6.95,-4.84
-3.32,4.57,-1.35,-2.17,-2.41,-1.64,2.82,-2.30,-0.55,-3.41,-4.46,-2.26,-1.37,-1.92,-1.61,5.13
-2.21,4.43,-2.46,-3.06,6.11,-1.27,-4.37,-4.39,-5.60,-2.68,5.95,-2.36,3.85,-2.52,-3.12,-2.33
-2.65,5.97,-1.48,-5.12,-4.15,-4.72,NA
>chr1:148675428-148676428
NA,3.80,-6.54,-3.29,-0.94,8.17,-4.38,-3.48,-1.52,-2.33,-1.46,-2.48,-4.31,-2.28,5.72,-1.97
-3.29,-5.58,3.82,-0.95,-2.89,4.48,-1.61,3.18,-1.88,-2.34,-2.84,-3.55,5.48,0.33,-2.32,-4.86
-3.58,-3.00,-5.74,-2.40,-0.96,5.74,-3.08,-0.81,3.42,-3.32,-4.29,-5.17,8.17,-1.71,-3.19,-4.28
-3.89,-0.64,2.77,-0.82,4.36,-2.52,-4.59,-1.24,5.22,-2.26,2.99,-0.68,-0.78,-3.42,-5.17,7.33
-2.62,7.33,-3.69,-0.54,6.06,-3.41,-2.77,-2.28,-5.05,5.46,-2.85,-2.95,7.18,-3.92,-2.16,7.18
-1.97,-3.68,-7.53,-3.02,0.12,4.88,-4.94,-2.28,-2.77,-3.66,5.86,-2.12,3.08,-0.76,3.08,-2.04
5.71,-4.00,7.17,-2.57,-5.27,-2.70,6.29,-2.59,-3.17,-2.40,-0.66,-2.50,-4.31,-2.28,5.72,-1.97
-3.68,-8.57,-3.68,-0.94,8.03,-4.00,5.30,-3.06,-3.17,-2.40,-0.66,-1.69,-3.38,4.54,-1.25,4.28
-2.94,-3.19,-4.55,-5.34,-2.99,-3.49,4.64,-0.82,2.77,-0.72,-3.03,5.02,-2.33,-5.04,4.09,-2.25
-2.27,-1.21,5.80,-4.16,4.68,-0.98,3.08,-2.12,6.08,-2.38,-3.16,-4.52,-5.17,7.31,-2.57,-6.89
-5.06,-3.94,-3.14,-0.59,-1.25,6.17,-1.17,-3.13,-5.17,8.17,-1.71,-3.90,-5.07,-4.33,-4.52,-5.17
8.17,-1.71,-3.90,-4.36,-3.89,-3.06,5.27,-6.58,-4.67,-3.94,-3.14,-1.16,-2.41,-1.09,4.51,-1.66
-2.88,-1.92,4.48,-5.47,-2.13,8.64,-2.25,-5.85,-3.72,-1.02,-2.15,-3.54,5.97,-2.73,-3.90,-4.66
-6.42,-4.15,-3.71,6.23,-5.34,-4.16,-2.87,-1.16,-2.51,-1.95,-1.11,-2.21,-1.85,2.74,-1.78,-3.03
5.18,-2.44,-5.21,-2.25,8.64,-2.13,-5.04,4.34,-0.83,3.98,-0.23,-3.29,-6.49,-3.02,0.12,4.77
-6.00,-3.75,-1.02,-2.15,-3.54,7.44,-2.25,-5.85,-3.72,-1.02,-2.15,-3.54,7.44,-2.25,-5.21,-2.57
6.86,-3.05,6.00,-1.46,-0.95,-3.48,-4.38,7.31,-2.46,-5.52,5.27,-2.87,-2.88,4.32,-2.04,-1.97
-2.91,-3.47,-3.42,0.39,4.90,-1.79,-0.92,-2.26,-4.46,-3.41,-0.55,-1.83,4.90,0.39,-2.82,-5.83
-3.00,-3.58,-5.62,-3.50,-2.94,4.28,-1.00,3.04,-2.70,5.64,-3.13,-3.12,6.00,-1.78,5.74,-2.80
5.74,-2.10,5.18,-6.58,-4.30,-2.38,0.59,3.82,-2.99,-1.55,4.66,-1.53,-2.88,-1.61,2.93,-0.81
-1.23,-3.46,-2.99,5.46,-5.05,-2.28,-3.12,-3.81,-1.09,-2.30,2.83,-0.81,-0.78,-3.42,-5.17,6.33
-4.69,-2.47,4.75,-1.28,-1.87,3.92,-5.04,-2.13,8.64,-2.25,-5.21,-2.25,8.64,-2.22,-5.31,-2.08
-2.09,-1.03,3.95,-3.40,-2.38,-1.32,4.60,-1.93,-2.27,3.84,-2.95,-5.27,-2.25,8.64,-2.13,-5.47
3.79,-1.20,-5.05,-3.42,-2.38,0.33,5.35,-2.73,-4.80,-2.50,-0.66,-2.87,-4.70,-6.89,-2.25,7.18
-1.97,-3.13,-5.34,5.81,-2.52,-0.95,3.82,-5.04,-3.04,0.12,5.34,-3.75,6.09,-5.17,-3.48,-0.98
-1.83,4.90,0.39,-2.82,-5.15,-0.80,3.85,-2.37,5.86,-3.81,-3.15,-3.35,-1.92,-2.91,4.63,-3.72
-4.15,-5.60,-2.95,3.48,-1.28,-1.58,3.01,-2.97,-1.71,-2.90,6.79,-2.00,-6.89,-3.68,-1.97,7.18
-2.22,-4.63,-0.52,6.06,-3.44,-2.82,-3.80,-2.67,-1.39,-2.48,-4.80,-2.68,5.95,-1.78,5.80,-3.51
-1.23,3.90,-4.33,-0.89,3.90,-4.94,-1.25,-2.33,3.68,-2.59,4.27,-1.84,-4.38,-3.57,-2.15,7.18
-2.25,-5.21,-2.44,5.18,-4.31,-3.20,-3.65,6.88,-2.62,-2.38,6.17,-2.49,-3.12,-3.06,5.27,-6.58
-4.30,-2.87,-0.66,-2.50,-4.80,-2.68,6.08,-2.52,3.98,-1.85,4.15,-1.03,-2.41,-1.16,-2.80,-4.86
-3.58,-3.00,-5.20,-2.11,6.47,-0.79,-2.27,-2.50,3.36,-3.06,-1.93,-4.02,-3.26,7.18,-3.91,-2.65
6.20,-2.12,3.06,-2.52,-3.50,-5.77,-4.28,-3.14,-0.61,5.23,-2.66,-3.12,6.00,-1.78,5.74,-2.80
5.74,-2.10,5.18,-6.58,-4.30,-2.38,0.59,3.82,-3.16,-1.18,6.95,-3.42,-3.20,-4.42,4.38,-1.92
-0.53,-3.08,-2.99,5.46,-5.05,-2.28,-3.12,-3.81,-1.09,-2.30,2.83,-0.81,-0.78,-3.42,-5.17,6.33
-4.69,-2.47,4.75,-1.28,-1.87,3.92,-5.04,-2.13,8.64,-2.25,-5.21,-2.25,8.64,-2.22,-5.31,-2.08
-2.09,-1.03,3.95,-3.40,-2.38,-1.32,4.60,-1.93,-2.27,3.84,-2.95,-5.27,-2.25,8.64,-2.13,-5.47
3.79,-1.20,-5.05,-3.42,-2.38,0.33,5.35,-2.73,-4.80,-2.50,-0.66,-2.87,-4.70,-6.89,-2.25,7.18
-1.97,-3.13,-5.34,5.81,-2.52,-0.95,3.82,-5.04,-3.04,0.12,5.34,-3.75,6.09,-5.17,-3.48,-0.98
-1.83,4.90,0.39,-2.82,-5.15,-0.80,3.85,-2.37,5.86,-3.81,-3.15,-3.35,-1.92,-2.91,4.63,-3.72
-4.15,-5.60,-2.95,3.48,-1.28,-1.87,3.96,-4.71,-1.25,-1.66,6.98,-2.00,-6.89,-3.68,-1.97,7.18
-2.22,-4.63,-0.52,6.06,-3.44,-2.82,-3.80,-2.67,-1.39,-2.48,-4.80,-2.68,5.95,-1.78,5.80,-3.51
-1.23,3.90,-4.33,-0.89,3.90,-4.94,-1.25,-2.33,3.68,-2.62,3.54,-4.01,-3.79,-5.12,-2.28,7.18
-2.25,-5.21,-2.44,5.18,-4.31,-3.20,-3.65,6.88,-2.62,-2.38,6.17,-2.49,-3.12,-3.06,5.27,-6.58
-4.30,-2.87,-1.16,-2.33,-1.27,-1.87,4.36,-2.40,3.98,-1.85,4.15,-1.03,-2.41,-1.16,-2.80,-4.86
-3.58,-3.00,-5.20,-2.11,6.47,-0.79,-2.27,-2.50,3.36,-3.06,-1.93,-4.02,-3.26,7.18,-3.91,-2.65
6.20,-2.12,3.06,-2.52,-3.50,-5.77,-4.66,-5.07,-3.90,-1.71,8.03,-3.26,4.37,-0.89,-4.11,4.17
-1.23,4.63,-3.43,-4.83,-4.20,-6.42,-3.50,-2.94,3.87,-3.17,-2.80,-3.29,7.44,-2.22,-5.31,-1.98
-1.71,5.27,-1.29,-0.99,-2.02,-1.25,-4.21,5.91,-2.46,-2.01,-2.33,3.94,-2.77,-4.79,4.09,-2.25
-2.59,-1.73,-1.31,-2.39,-2.56,5.60,-3.05,6.81,-3.59,-3.69,-3.02,-1.27,-2.27,-2.42,6.19,-2.68
-4.80,-2.48,-1.46,-2.33,-1.16,-3.14,-4.69,-4.33,-4.67,-6.54,4.77,0.27,-2.32,-4.86,-2.48,-1.39
-2.46,-2.66,3.84,-2.90,-4.94,4.91,-1.43,-0.99,-2.02,-1.36,-5.05,5.86,-2.28,4.00,-1.48,-2.48
4.33,-2.37,-1.83,-2.17,4.47,-3.95,4.14,-0.56,-1.05,-3.51,-4.69,-4.66,-5.62,-2.68,-2.12,-2.38
6.30,-2.65,-4.08,6.06,-2.10,5.18,-6.58,-3.29,-0.94,7.72,-3.01,7.72,-1.71,-3.19,-3.89,-2.59
6.17,-3.05,-4.29,-6.20,4.50,-2.56,-2.27,-2.26,-2.41,-1.64,2.84,-1.98,4.36,-2.10,-0.80,-4.94
3.90,-0.89,-4.33,3.90,-1.23,-3.47,6.87,-2.46,-4.51,3.49,-2.12,-2.21,-1.15,-1.58,-4.65,-0.67
5.93,-3.10,-3.55,-5.74,-3.00,-2.77,-3.41,5.70,-0.99,-2.09,-1.25,-3.93,5.97,-2.43,-1.83,4.66
-1.53,-3.63,-2.61,-1.32,4.51,-1.89,-4.38,-3.57,-1.12,7.72,-3.01,6.72,-3.26,-3.19,-0.64,2.77
-0.76,3.00,-2.96,-1.50,4.27,-1.85,4.26,-1.62,6.06,-2.65,-4.94,4.91,-1.43,-0.92,-2.46,-2.66
3.87,-3.61,-3.55,-5.05,-1.20,3.79,-6.54,-4.45,-3.05,6.17,-2.38,-2.62,8.09,-2.25,-5.21,-2.57
7.31,-5.17,-4.52,-3.16,-1.73,6.25,-1.79,5.95,-3.05,-4.45,-5.58,3.97,-0.56,-0.78,-3.46,-5.83
-1.98,-1.66,6.98,-2.00,-6.89,-3.68,-1.97,6.62,-3.08,-4.11,-2.44,6.95,-3.31,-3.23,-2.28,-4.94
4.88,0.12,-2.78,-4.56,6.06,-2.07,NA
>chr1:150397200-150398200
NA,-0.54,-1.92,4.48,-2.57,-3.08,-0.55,-1.55,3.74,-1.58,-1.28,3.48,-3.32,-4.29,-6.20,4.21
-2.68,-2.67,-2.07,-2.45,-3.00,-2.27,-1.15,-2.67,6.79,-1.97,-5.31,-1.98,-1.66,6.00,-3.09,-4.58
-3.25,-3.41,5.96,-1.79,6.06,-2.70,-6.95,-5.06,-4.33,-5.07,-3.90,-1.71,8.17,-5.17,-4.52,-3.16
-1.71,7.72,-3.01,6.72,-2.95,-2.44,5.15,-1.98,-1.61,2.89,-2.97,-2.46,-4.41,-3.48,6.95,-1.09
-3.02,5.18,-2.42,-5.31,-3.00,-3.58,-4.31,-2.28,7.18,-2.25,-6.89,-5.06,-4.33,-4.69,-3.14,-0.66
-2.50,-4.86,-2.80,-0.66,-2.15,-3.42,7.26,-5.17,-4.16,-2.87,-0.66,-2.15,-3.31,6.95,-0.99,-2.88
-1.92,4.48,-6.54,-3.29,-0.96,5.74,-3.08,-0.66,2.76,-3.13,-2.69,-1.27,-2.40,-3.17,-1.66,4.55
-0.72,-5.15,-3.52,-1.02,-2.04,-3.81,-1.09,-1.92,4.48,-2.44,-2.62,6.62,-2.28,-5.12,-4.20,-5.34
-3.83,-2.40,-0.66,-2.04,-3.67,-0.96,-1.41,-3.06,-2.27,-1.61,-4.22,-5.63,-4.28,-3.14,-1.16,-2.33
-1.73,-1.90,-1.27,-1.50,3.74,-1.88,-2.34,-3.90,-4.88,-2.32,0.33,6.25,-2.54,-6.95,-5.06,-3.94
-3.14,-0.61,-1.92,4.48,-2.44,-2.95,7.18,-3.91,-2.65,6.29,-2.40,-2.88,4.22,-2.66,-2.46,-1.21
-1.87,4.48,-2.65,-3.12,-2.54,5.93,-0.54,-3.69,7.33,-2.62,7.33,-5.95,-3.13,-0.94,7.72,-2.81
7.33,-4.70,-2.16,8.64,-2.16,-4.70,6.33,-4.70,-2.47,6.86,-3.05,5.31,-2.68,-3.12,-2.16,-2.71
3.36,-2.11,-2.39,5.68,-3.09,-4.11,-3.38,3.55,-3.38,-4.87,-3.83,-2.77,-1.19,-1.26,-1.76,2.23
-0.55,-3.89,-3.51,-2.49,6.08,-2.52,3.58,-2.45,-2.55,5.45,-4.10,-3.04,-4.93,-5.63,-4.66,-4.69
-2.65,0.27,4.77,-6.00,-3.04,0.45,3.82,-4.04,-3.06,-3.60,0.39,4.90,-1.47,-1.76,-2.83,-1.31
4.06,-2.69,5.21,-3.86,5.95,-2.04,3.18,-2.01,3.98,-2.40,4.36,-2.10,-0.80,-5.05,5.03,-2.81
-1.67,-1.33,5.27,-1.29,-0.99,-2.02,-1.25,-3.93,5.80,-1.78,6.06,-2.53,-4.27,3.82,-0.91,-3.98
-3.29,-2.15,5.97,-3.54,-2.33,-2.13,-2.94,-0.95,3.64,-3.25,4.60,-2.12,-2.83,-1.93,-1.66,-1.27
-2.26,2.83,-0.81,-1.23,-3.80,-3.44,-0.61,3.09,-1.50,-2.95,4.35,-1.61,3.08,-0.98,4.93,-3.31
5.88,-1.86,-1.98,-5.74,-3.55,-3.10,5.35,0.20,-3.02,-6.49,-3.72,-0.98,-2.30,2.82,-1.98,-3.46
-2.62,-1.21,-1.87,3.85,-2.48,-1.48,3.92,-3.23,-2.00,-2.98,-1.25,5.32,-3.26,7.03,-3.40,-4.18
-2.26,-0.64,-1.43,6.00,-3.05,6.72,-3.40,-4.58,-4.20,-5.12,-1.48,6.17,-1.66,-1.14,-3.89,7.73
-0.94,-3.13,-5.17,8.17,-1.71,-3.16,-5.06,-6.89,-2.00,7.79,-2.44,-4.87,-3.83,-2.40,-1.16,-2.34
-1.61,4.64,-2.67,-1.77,-1.55,3.84,-2.01,5.74,-2.90,6.86,-2.46,-5.47,4.77,0.12,-2.82,-5.68
-0.93,-0.65,2.93,-1.78,-3.03,5.18,-2.35,-4.95,3.63,-2.23,-2.42,4.60,-1.95,5.21,-3.86,6.12
-3.71,-3.43,-3.60,0.13,5.34,-3.26,8.03,-1.25,-5.12,-3.79,-4.01,4.35,-1.60,2.67,-0.68,-1.05
-2.77,-3.83,-4.87,-2.44,6.98,-1.48,-4.31,-2.48,-1.10,-2.26,-4.18,-3.08,8.09,-2.16,-3.92,7.31
-2.47,-4.70,7.33,-2.62,8.32,-2.62,8.32,-2.81,7.72,-1.25,-4.33,-4.21,-2.91,-2.07,-3.65,-3.13
-3.06,6.14,-1.25,-0.53,-3.08,-2.57,4.90,-1.79,-3.03,5.61,-3.00,-3.63,-1.89,4.66,-1.41,-2.66
4.84,-6.58,-3.29,-1.97,7.18,-2.16,-3.92,8.17,-1.12,-2.91,-2.59,6.29,-2.65,-3.91,8.17,-0.94
-3.13,-5.95,6.33,-4.70,-1.91,6.67,-2.50,-2.58,-2.31,3.65,-2.12,-1.98,3.65,-2.11,-2.34,5.19
-3.45,4.37,-0.89,-4.33,4.86,-1.25,-2.67,-1.41,-0.96,-3.67,-3.12,-2.28,-4.94,4.59,-1.92,-2.88
-1.61,4.78,-2.00,3.18,-1.88,-2.01,-2.59,4.55,-3.12,-1.42,4.76,-3.13,-1.58,3.52,-1.58,-1.76
3.64,-4.51,-2.46,7.31,-3.92,-2.47,7.31,-3.92,-2.47,7.31,-3.92,-2.16,8.09,-2.62,-2.38,6.17
-3.05,-4.84,-6.89,-2.25,8.64,-2.16,-4.70,6.33,-4.70,-1.91,6.67,-2.39,-2.26,4.12,-3.53,-2.84
-2.34,-2.17,4.73,-2.98,6.12,-3.19,-2.13,-0.92,-1.79,4.90,0.53,-2.65,-3.97,-4.28,-4.71,-2.75
-4.93,-4.33,-2.28,5.72,-2.73,-3.16,-4.52,-5.95,7.33,-2.62,7.33,-5.95,-4.52,-4.33,-3.90,-1.71
7.72,-2.81,7.33,-4.69,-2.90,3.84,-3.17,-3.50,-4.47,-1.25,8.03,-3.26,4.37,-1.20,-5.05,-2.40
-1.97,5.97,-3.54,-2.15,-0.66,-2.87,-4.70,-8.57,-4.70,-2.87,-0.61,-2.30,2.82,-1.64,-2.21,-1.31
2.00,-1.68,-1.01,-3.10,4.08,-0.88,-2.98,-2.00,-2.90,2.77,-1.98,-3.46,-2.43,-0.83,4.30,-2.36
4.19,-2.12,-1.85,-2.37,4.32,-2.02,5.53,-2.42,-5.16,-1.20,-1.00,-1.76,2.41,-2.83,-1.00,-2.33
-4.65,-4.39,-5.60,-2.95,4.57,-1.09,-0.97,-1.89,-2.84,-2.04,-2.17,-1.15,4.25,-0.88,-2.61,-2.12
-1.88,3.17,-3.06,-1.64,-2.90,2.60,-0.52,-1.31,-4.65,-0.94,3.77,-3.23,-1.64,-3.04,3.95,-0.94
-2.98,-2.41,-3.71,-1.65,4.10,-2.96,-1.19,-2.33,-2.92,-4.94,-3.79,-2.54,5.56,-0.99,-1.73,-1.88
-2.94,-0.67,2.94,-2.54,-3.07,-2.16,-2.69,4.10,-1.65,-3.09,-0.81,5.46,-2.36,-2.87,5.75,-4.35
4.14,-0.56,-1.92,-2.51,-1.16,-2.40,-3.55,-4.42,-1.71,-3.02,-2.94,4.33,-2.63,-1.86,-1.66,-0.99
-1.90,4.38,-3.12,-1.09,6.98,-1.94,-3.90,-4.33,-4.52,-5.34,6.06,-1.78,5.95,-2.38,-3.16,-5.06
-6.89,-2.00,6.67,-2.73,-3.12,-1.98,2.59,-2.56,-1.85,-2.12,4.19,-2.29,3.29,-0.58,-2.69,2.77
-1.59,-1.80,3.20,-0.72,5.14,-2.98,5.70,-3.54,-2.29,-2.71,5.60,-3.05,6.86,-2.54,-5.16,-1.20
-1.00,-1.76,2.58,-2.50,-2.58,-2.30,4.54,-3.90,-2.33,-0.77,3.97,-1.84,-0.96,-1.89,-2.84,-2.45
-3.07,-2.32,4.60,-0.94,-2.46,-2.12,-1.88,3.17,-2.97,-1.19,-2.33,-2.51,-1.52,-3.72,-5.91,-2.95
3.84,-3.17,-2.72,-3.44,5.48,0.14,-3.41,-4.19,-1.93,-2.92,2.41,-1.76,-1.27,-0.79,-3.58,-2.92
-3.02,3.93,-1.50,-1.06,-3.03,-2.29,-3.98,-2.52,4.63,-1.25,4.25,-2.77,-5.27,5.68,-2.04,3.18
-1.36,-1.12,4.25,-0.85,-2.03,-2.08,-5.20,-2.52,4.25,-1.23,4.17,-4.11,-0.89,3.79,-5.22,-2.77
4.25,-1.00,2.79,-3.38,-2.41,-1.93,-0.81,2.77,-2.54,-3.07,-2.16,-2.56,2.41,-2.02,-1.89,-2.04
4.32,-2.88,-2.40,5.96,-3.66,-1.69,-0.59,-3.08,-2.52,6.17,-2.38,-3.19,-4.55,-4.94,-2.92,-1.94
-1.35,2.83,-2.71,-1.94,-1.73,-0.99,5.56,-2.43,-3.90,-5.07,-5.07,-5.07,-5.07,-5.07,-5.07,-5.07
-4.66,-5.62,-2.50,-0.66,-3.14,-4.69,-4.33,-4.52,-5.17,8.17,-0.94,-3.68,-8.57,-4.70,-3.25,-1.35
-1.67,-3.47,-3.81,-0.65,-0.56,4.23,-4.30,-2.28,-3.58,-4.31,-1.25,8.17,-3.92,-2.47,6.87,-3.89
-2.16,-3.12,-3.81,-1.14,-2.50,-4.80,-2.73,5.93,-0.52,-5.15,-3.52,-1.52,-2.41,-0.99,5.56,-3.10
-3.55,-5.05,-0.52,5.93,-3.10,-4.29,-5.95,7.33,-2.62,7.08,-3.75,4.37,-1.23,-3.69,7.33,-2.81
6.86,-2.57,-5.21,-2.00,6.79,-2.83,NA
>chr1:150685783-150686783
NA,-3.34,6.00,-0.67,-4.67,-0.94,3.64,-2.99,-1.50,4.90,-2.44,-2.64,5.68,-2.50,-3.50,-2.90
-3.06,5.46,-3.58,-1.60,-1.98,2.74,-1.83,-3.91,-3.79,-1.54,-1.21,-2.61,4.35,-3.56,-2.29,-2.59
5.09,-1.31,-1.07,-3.81,-2.02,-1.46,-2.02,-1.36,-4.71,3.96,-2.17,-2.01,-2.65,5.80,-2.64,-2.45
3.58,-2.44,5.71,-4.00,7.03,-3.06,-2.95,3.25,-1.88,-1.67,-1.69,2.87,-1.95,-2.00,-0.79,6.47
-2.49,-4.69,6.33,-5.95,-3.13,-0.96,5.90,-3.02,-1.42,4.91,-2.12,3.99,-2.12,-2.36,-3.38,-3.71
7.44,-2.13,-4.51,3.49,-2.12,-2.21,-1.42,-0.79,-3.67,-3.12,-3.00,-5.31,-1.97,6.79,-2.67,-1.21
-1.54,-3.80,-3.44,-0.91,4.00,-4.24,5.82,0.12,-2.78,-4.38,8.17,-1.71,-3.90,-4.33,-5.06,-6.89
-2.25,8.64,-2.22,-5.31,-3.00,-3.12,-3.81,-1.14,-1.69,-3.41,5.70,-0.83,-2.46,-2.45,-3.07,-2.32
4.60,-0.94,-2.46,-2.12,-1.88,3.17,-2.97,-1.19,-2.33,-2.51,-1.52,-3.75,-5.04,3.64,-1.92,-1.99
4.19,-2.36,4.17,0.39,-3.41,-4.19,-1.93,-2.92,2.41,-1.76,-0.97,-1.89,-2.84,-2.14,-2.09,2.09
-0.75,-1.71,-2.80,-3.80,-2.82,-3.42,4.54,-0.97,3.55,-1.58,-3.03,5.62,-3.06,-3.13,-3.24,-1.21
4.25,-0.85,-2.03,-1.36,-4.30,4.08,-0.95,-2.76,3.01,-1.58,-1.43,2.87,-2.67,-1.30,3.55,-0.95
4.12,-5.56,-3.69,-0.78,-0.81,2.77,-2.54,-3.07,-2.16,-2.69,3.95,-0.90,-2.00,-2.13,4.39,-1.54
-2.42,3.85,-1.87,-1.21,-2.46,-2.66,4.12,-3.38,-1.87,-2.19,-3.58,-2.64,-1.93,-0.56,4.23,-4.30
-1.36,-2.09,-0.99,5.56,-2.43,-3.90,-5.07,-5.07,-5.07,-5.07,-5.07,-5.07,-5.07,-5.07,-4.33,-5.06
-8.57,-4.70,-2.38,0.27,4.88,-4.94,-2.28,-3.12,-3.81,-1.14,-2.04,-3.26,0.45,4.02,-2.37,6.20
-2.70,-5.27,-2.00,6.67,-2.73,-3.12,-2.33,-2.35,4.23,-2.12,-3.13,2.78,-1.61,-2.16,2.77,-0.56
-2.27,-4.65,-3.67,-3.60,0.13,4.77,-5.47,-2.46,7.17,-3.12,4.93,-1.23,4.54,-3.49,-2.99,-4.83
-2.91,5.46,-0.81,-2.41,4.63,-2.42,-1.09,6.98,-1.17,-3.68,-6.89,-2.57,6.86,-2.90,5.91,-2.42
-1.09,6.95,-3.42,-3.20,-3.71,6.12,-2.98,4.93,-1.23,4.28,-2.94,-3.90,-4.66,-5.63,-4.22,-1.66
-1.07,-5.16,-2.42,5.53,-1.79,6.06,-2.65,-4.08,6.06,-2.10,5.36,-5.05,-2.28,-3.23,-3.54,5.97
-2.73,-3.19,-4.28,-4.71,-2.75,-4.19,-3.96,-1.14,-2.15,-3.54,7.44,-2.25,-6.89,-5.06,-3.16,-2.94
3.87,-2.26,-2.39,6.67,-2.00,-5.85,-3.02,0.39,4.90,-1.83,-0.98,-3.72,-7.53,-4.84,-3.05,6.08
-2.37,4.00,-1.48,-2.22,6.30,-2.70,-6.95,-3.68,-1.97,6.62,-2.94,-4.02,-2.00,-2.59,5.09,-1.71
-1.98,-5.31,-2.54,7.17,-4.00,5.71,-2.02,2.67,-0.68,-1.05,-3.25,-4.70,-8.57,-3.68,-0.94,8.17
-5.17,-4.52,-4.33,-3.90,-2.43,5.35,0.14,-3.41,-3.88,-1.71,-2.72,-2.75,6.79,-1.91,-3.92,7.26
-3.59,-3.70,-1.67,-1.35,-3.25,-4.16,-5.17,7.31,-2.57,-6.89,-3.68,-0.94,8.17,-3.92,-2.16,7.18
-1.97,-3.68,-6.89,-2.57,7.31,-3.92,-1.91,7.79,-1.09,-2.42,5.91,-2.90,7.72,-1.12,-2.91,-2.59
5.96,-3.70,-2.82,-4.35,-2.82,-3.70,5.72,-2.36,3.68,-1.92,-1.07,-3.96,-3.16,-2.34,-2.17,4.47
-4.27,6.15,-2.28,4.02,0.59,-1.91,-3.83,-4.87,-2.44,7.79,-1.89,-5.47,4.77,0.12,-2.78,-4.38
8.17,-1.12,-3.57,-4.87,-3.58,3.63,-6.20,-4.29,-3.10,5.35,0.33,-2.65,-4.28,-5.62,-2.68,-2.19
-3.58,-1.98,-1.10,-2.48,-4.31,-2.28,7.18,-2.25,-5.85,-3.02,0.12,4.77,-5.47,-2.13,8.09,-3.08
-4.58,-4.20,-6.42,-4.66,-5.07,-3.90,-2.38,5.95,-1.79,5.96,-3.41,-3.25,-4.58,-3.08,7.53,-2.62
-2.45,4.43,-2.69,5.64,-2.69,4.43,-2.45,-2.95,7.18,-3.92,-2.16,8.64,-2.16,-4.09,6.06,-1.78
5.95,-3.05,-4.29,-5.17,7.26,-3.53,-2.83,-4.01,3.94,-2.45,-2.62,6.62,-2.73,-3.90,-5.07,-5.07
-4.36,-4.55,-4.87,-3.38,3.79,-2.28,-3.50,-2.82,-3.42,3.59,-0.95,-1.05,-3.51,-4.69,-4.33,-5.06
-8.57,-4.84,-3.05,6.17,-2.59,-2.91,-1.35,6.98,-1.18,-3.12,3.94,-2.45,-2.62,8.09,-2.25,-5.85
-3.66,-0.78,-0.56,3.97,-4.51,-2.46,6.87,-3.89,-2.16,-3.58,-4.31,-2.28,5.72,-1.97,-3.29,-6.54
4.75,-1.64,-2.89,-4.42,-3.61,6.00,-0.21,-4.33,3.90,-1.20,-4.63,-1.97,7.79,-0.99,-2.83,-2.19
-2.68,-4.31,-2.28,5.72,-2.73,-3.16,-4.52,-5.95,6.33,-5.17,-2.78,0.20,5.35,-3.10,-4.45,-6.58
5.27,-3.06,-2.91,-1.35,5.97,-2.65,-2.33,-4.09,-3.83,-5.77,-4.28,-2.65,0.53,5.06,-1.83,-3.03
5.18,-2.44,-5.85,-3.02,0.39,4.90,-1.47,-1.76,-2.83,-1.66,4.66,-1.65,-3.71,-2.12,-2.83,3.85
-2.62,3.54,-3.36,-2.38,-1.22,5.70,-3.51,-2.99,-4.58,-3.09,6.80,-2.44,-4.39,-3.38,0.14,5.35
-3.10,-4.45,-6.54,4.77,0.12,-3.04,-6.04,5.27,-3.06,-3.89,-3.19,-1.73,5.90,-3.02,-1.42,4.06
-2.69,5.36,-4.45,-0.89,4.37,-3.26,7.03,-3.40,-4.18,-2.92,-1.93,-0.81,2.93,-1.83,-3.63,-3.40
6.72,-2.81,7.33,-5.95,-4.29,-3.05,5.95,-2.36,3.68,-2.33,-1.46,-5.10,-1.35,4.37,-3.26,8.03
-1.12,-3.57,-4.38,-1.84,4.27,-2.59,3.68,-1.92,-0.59,-3.14,-4.69,-5.07,-5.07,-5.07,-4.66,-5.63
-4.22,-1.66,-1.28,-3.85,7.73,-1.25,-4.31,-2.48,-1.46,-2.02,-2.08,-5.20,-2.52,4.25,-1.25,4.54
-3.38,-1.87,-2.19,-4.31,-3.44,-3.41,5.96,-2.12,5.21,-4.50,6.09,-5.95,-4.52,-4.33,-5.07,-4.69
-3.14,-0.61,-1.92,3.84,-2.02,6.25,-1.27,-4.47,-3.50,-2.75,4.13,-4.11,-0.89,4.37,-3.26,7.03
-2.95,-2.85,5.46,-4.81,-1.19,-1.19,-2.37,4.47,-2.17,-1.85,4.13,-4.47,-1.19,-1.19,-2.67,5.97
-1.94,-3.90,-5.07,-5.07,-5.07,-5.07,-5.07,-4.33,-3.78,-5.05,-0.52,6.06,-3.55,-3.16,-1.66,-1.07
-5.68,-2.82,0.12,4.77,-6.54,-4.67,-4.33,-3.90,-1.94,6.17,-1.28,-1.73,-2.83,-1.66,5.06,0.39
-3.04,-5.56,4.12,-1.20,4.12,-6.11,-4.30,-3.25,-1.05,-0.81,2.83,-2.30,-0.61,-3.14,-3.94,-4.52
-6.20,3.63,-3.58,-4.11,-3.40,7.18,-5.17,-4.52,-3.94,-2.65,0.27,5.34,-3.26,8.03,-0.94,-3.68
-8.57,-4.70,-3.25,-1.05,-0.56,3.79,-3.55,6.09,-4.70,-2.47,6.87,-3.89,-1.25,-2.09,-1.41,4.75
-5.47,-2.33,5.18,-3.02,-1.09,6.98,-1.17,-3.13,-5.17,7.31,-2.47,-4.09,6.06,-1.78,5.95,-2.38
-3.90,-4.33,-4.67,-6.58,4.84,-2.81,-2.12,-2.33,-3.42,7.26,-3.92,-2.16,7.18,-2.28,-4.47,-3.60
-3.80,-2.80,-1.73,-1.31,-3.02,-3.47,-3.96,-1.14,-2.15,-3.42,7.26,-3.92,-2.16,8.09,-3.08,-4.11
-3.38,3.79,-2.28,-3.50,-2.90,-3.29,5.97,-2.73,-3.19,-3.89,-2.59,5.96,-3.66,-1.87,-2.12,-2.38
6.19,-2.38,-3.19,-3.89,-3.06,5.30,-4.00,8.03,-1.71,-3.90,-5.07,-4.36,-3.89,-2.59,6.29,-2.53
-5.27,5.68,-2.02,2.84,-1.43,-1.58,3.74,-1.55,-0.61,-2.87,-4.30,-6.58,5.18,-2.12,6.25,-1.73
-3.16,-4.67,-6.54,3.79,-0.89,-3.98,NA
>chr1:150854291-150855291
NA,-6.42,-4.16,-3.25,-1.19,-1.27,-1.09,6.61,-2.36,-2.46,3.58,-2.44,6.15,-4.55,4.85,-1.23
-3.47,6.87,-2.57,-6.89,-5.06,-3.94,-3.14,-0.66,-2.50,-4.86,-2.80,-0.66,-2.04,-3.26,0.13,4.88
-4.33,-0.41,4.39,-1.79,-1.06,-2.73,-1.41,-1.35,-3.51,-4.69,-5.07,-5.07,-4.33,-4.67,-6.54,4.77
0.12,-3.04,-6.00,4.48,-1.79,-2.25,3.60,-2.44,5.68,-5.52,-2.46,7.31,-3.91,-2.49,6.25,0.14
-3.06,-2.99,5.30,-4.50,6.09,-5.17,-3.48,-0.95,-1.25,6.17,-1.35,-3.29,-3.98,-0.54,2.97,-2.02
5.86,-4.81,-1.05,-0.79,2.60,-3.32,-4.45,-6.58,5.27,-2.87,-2.88,4.63,-1.25,4.63,-2.52,-3.24
-0.76,3.42,-3.32,-4.45,-5.58,3.49,-2.12,-2.17,-2.41,-1.79,-3.58,5.74,-0.96,-3.29,-6.11,4.09
-2.75,-2.92,-3.58,-0.79,-1.27,-1.76,2.63,-2.26,-1.21,-2.67,-2.87,-2.27,5.15,0.39,-3.04,-5.56
4.12,-0.95,3.49,-2.37,-3.08,-1.83,4.75,-2.35,-4.79,4.12,-1.23,4.63,-3.43,-3.88,-1.89,5.06
0.39,-2.78,-4.56,6.06,-1.78,6.00,-3.57,-4.42,-2.92,-2.33,-1.19,-2.97,3.17,-1.58,-1.97,-2.45
-2.67,-1.50,-1.90,-1.73,-1.98,-0.99,5.70,-3.51,-2.99,-4.83,-3.61,5.42,0.20,-3.18,-2.92,-2.75
4.09,-6.11,-4.45,-3.10,6.04,-1.27,-4.37,-4.39,-6.42,-3.50,-2.43,5.56,-0.83,-2.98,-2.29,-4.02
-2.87,5.61,-3.79,-2.13,-1.10,-2.48,-4.80,-3.24,3.87,-2.66,-2.46,-1.39,-2.02,-3.81,-1.09,-1.55
3.93,-3.02,-2.80,-3.06,6.14,-1.25,-0.95,-3.52,-5.83,-1.52,-2.02,4.50,-1.41,-2.22,6.19,-2.49
-3.51,-3.98,-0.54,3.00,-2.67,-1.55,5.06,0.39,-3.04,-5.56,4.09,-2.75,-3.50,-5.01,-2.32,0.59
3.82,-3.16,-2.12,4.41,-1.31,-0.59,-2.87,-4.70,-7.53,-3.72,-1.52,-2.51,-1.92,-0.95,3.88,-2.47
-4.94,4.91,-1.86,-1.46,-5.08,-1.46,-1.66,-3.16,-3.81,5.72,-1.79,5.96,-3.06,-2.90,-3.80,-2.80
-1.70,-0.95,4.63,-2.91,-4.36,-3.58,3.63,-5.42,-2.78,0.39,4.90,-1.83,-0.98,-3.72,-5.85,-2.57
6.87,-3.89,-0.68,-2.49,2.99,-0.66,-2.54,4.35,-2.52,-3.12,-2.31,3.91,-3.70,-0.21,5.93,-2.54
-3.12,-3.06,5.27,-6.58,-4.30,-2.87,-0.66,-1.69,-3.38,4.22,-2.04,-1.76,3.46,-3.55,6.09,-4.11
-0.68,-2.02,4.50,-1.41,-2.22,6.19,-2.49,-3.79,-4.94,-2.89,-1.26,3.95,-2.99,-1.50,4.27,-2.02
6.25,-0.96,-3.13,-5.34,6.06,-2.01,3.84,-2.10,-1.52,-5.74,-3.78,-3.94,-3.14,-0.59,-1.25,6.98
-2.00,-6.89,-5.06,-3.16,-1.94,6.98,-1.09,-3.12,4.38,-1.92,-0.59,-2.87,-4.16,-5.17,8.17,-1.71
-3.90,-4.33,-5.06,-6.89,-2.25,8.09,-2.62,-2.44,4.48,-2.10,-1.01,-5.10,-0.86,4.39,-2.02,-1.01
-5.10,-0.86,4.00,-2.96,-1.23,-1.19,-4.47,3.96,-1.87,-1.43,2.92,-1.83,-3.88,-2.91,5.51,-1.28
-2.04,3.96,-3.61,-4.84,-8.57,-5.06,-3.16,-2.73,5.72,-2.73,-3.90,-5.07,-4.33,-5.06,-6.89,-2.25
7.44,-3.54,-2.15,-0.66,-2.87,-3.42,-5.74,-1.52,-2.10,4.48,-2.45,-3.06,6.11,-1.27,-2.88,-1.61
4.78,-2.24,4.02,0.45,-3.18,-3.25,-4.09,-2.16,-2.69,4.00,-0.86,-5.10,-1.46,-2.33,3.68,-2.69
5.65,-4.67,5.75,-3.06,-3.89,-4.36,-3.90,-1.71,7.72,-2.90,5.74,-2.04,3.18,-2.44,5.68,-6.58
-4.67,-3.94,-2.65,0.53,5.15,-2.27,-3.42,-2.90,-3.17,6.81,-3.47,-0.54,6.83,-2.49,-4.69,6.33
-5.95,-3.13,-1.97,6.62,-2.94,-3.28,-0.91,3.82,-4.51,-2.33,5.18,-3.02,-1.09,7.79,-1.91,-4.09
6.23,-2.42,-2.23,3.63,-4.95,-2.35,5.18,-3.02,-2.23,3.63,-4.95,-2.47,7.17,-4.00,5.30,-3.06
-2.91,-1.12,7.72,-2.81,7.33,-4.70,-2.16,8.64,-2.25,-6.89,-4.84,-3.05,5.95,-1.79,6.25,-0.96
-3.68,-6.89,-2.25,8.64,-2.16,-4.95,4.91,-1.46,-0.59,-3.14,-3.94,-5.06,-6.89,-2.44,5.53,-2.02
4.27,-1.84,-4.38,-4.55,-4.36,-5.07,-5.07,-4.69,-3.14,-0.61,-1.92,4.48,-2.44,-2.62,7.53,-3.08
-4.18,-2.26,-1.10,-2.13,-3.42,7.12,-3.06,3.64,-0.95,-3.08,5.74,-1.14,-3.57,-4.38,-1.83,3.09
-0.61,-3.98,-4.28,-4.36,-5.07,-5.07,-3.90,-2.73,7.18,-2.25,-5.21,-2.57,7.31,-5.17,-3.13,-1.17
6.17,-1.25,-0.95,-3.75,-5.04,3.82,-0.95,-2.54,4.56,-2.76,-4.87,-4.55,-4.36,-3.90,-2.73,5.72
-1.97,-3.68,-6.95,-2.70,6.29,-2.59,-3.89,-4.36,-5.07,-3.90,-2.38,6.17,-2.59,-3.89,-4.36,-3.90
-2.38,6.17,-2.59,-3.12,-2.49,6.17,-2.59,-3.89,-4.36,-5.07,-3.90,-2.73,5.97,-3.54,-2.33,-2.13
-2.94,-0.67,3.09,-1.61,-2.88,-1.27,6.17,-3.51,-2.57,-4.04,3.82,0.45,-3.42,-3.47,-1.67,-1.54
-3.46,-2.52,6.17,-2.68,-4.80,-2.50,-0.66,-2.87,-3.42,-5.74,-1.52,-2.10,3.84,-2.02,5.96,-3.00
-3.63,-1.89,4.55,-0.72,-4.52,-2.09,5.85,-1.09,-1.00,-1.58,-4.65,-0.67,6.83,-2.54,-5.27,-2.00
7.79,-2.44,-4.36,-3.57,6.00,-1.79,6.25,-1.14,-2.91,-2.66,4.07,-2.89,-0.81,4.41,-3.53,-2.84
-2.34,-1.88,2.90,-3.38,-2.38,-1.32,4.35,-1.47,-1.71,-2.94,-0.67,2.94,-2.54,-3.07,-2.45,-2.84
-1.86,-0.95,2.60,-2.95,-5.60,-4.20,-5.34,-4.55,-3.19,-1.71,8.17,-3.92,-2.16,7.44,-3.65,-2.83
-4.01,3.96,-2.40,-1.86,-1.66,-1.27,-2.26,2.63,-1.98,-1.60,-3.01,5.70,-2.92,3.64,-0.91,-3.24
-2.52,4.32,-2.04,-1.43,2.82,-2.49,-1.52,-5.74,-2.40,-1.17,5.86,-2.39,-2.26,3.87,-3.61,-4.29
-5.17,8.17,-1.71,-3.90,-4.33,-4.52,-5.17,8.17,-1.25,-4.47,-3.60,-3.50,-2.50,5.82,-3.06,-3.13
-4.10,-1.98,2.92,-1.83,-4.38,-3.79,-2.54,5.93,-0.67,-5.10,-1.01,-2.02,4.90,0.39,-3.04,-5.56
4.09,-1.85,-2.16,2.77,-0.65,-1.14,-3.85,7.73,-1.12,-2.91,-2.59,6.23,-3.02,-2.40,6.17,-3.05
-4.29,-5.17,7.31,-2.57,-6.89,-5.06,-4.33,-5.07,-5.07,-5.07,-5.07,-5.07,-5.07,-3.90,-2.73,5.72
-1.97,-3.29,-5.58,3.97,-0.56,-1.93,-2.92,-4.94,-4.55,-3.19,-2.94,3.87,-3.17,-3.50,-5.77,-4.66
-5.07,-5.07,-3.90,-2.94,3.96,-2.04,-1.89,-2.02,2.63,-1.94,-1.76,-2.83,-1.61,2.93,-0.81,-1.93
-2.41,-3.38,2.79,-1.00,4.25,-2.77,-4.27,3.64,-1.76,-1.87,4.47,-4.16,4.85,-1.35,-5.10,-2.49
-2.77,-3.38,4.46,-1.83,-3.46,-2.43,-0.83,3.95,-2.99,-1.30,3.55,-0.97,4.63,-2.52,-3.98,-2.29
-3.37,-1.87,-0.75,2.09,-2.09,-2.14,-2.84,-1.89,-1.31,-2.69,-3.13,2.76,-0.61,-3.44,-3.41,0.14
5.48,-3.44,-2.38,-2.50,4.15,-0.73,-5.22,-3.52,-1.52,-2.51,-2.33,-1.19,-2.97,3.17,-1.88,-2.12
-2.46,-0.94,4.60,-2.32,-3.08,-1.98,2.77,-2.77,-1.01,-1.75,3.97,-0.77,-2.33,-3.90,4.54,-2.30
-2.58,-2.50,2.58,-1.76,-1.00,-1.20,-5.16,-2.42,5.53,-2.02,4.32,-2.37,-1.83,-1.88,3.01,-2.84
-1.01,-1.75,2.06,-1.96,-1.59,2.77,-2.69,-0.58,3.29,-2.29,4.19,-1.88,-1.81,-1.35,6.61,-2.91
-4.36,-2.44,7.79,-2.00,-5.21,-2.57,7.31,-3.91,-2.65,6.06,-1.78,6.06,-5.34,-4.52,-4.33,-3.90
-1.94,6.98,-1.09,-3.12,4.38,-2.44,NA
>chr1:153161376-153162376
NA,-2.46,3.40,-1.01,-2.49,4.56,-2.76,-4.39,-3.79,-1.37,-1.42,-2.21,-1.79,2.50,-2.77,-1.44
-2.41,-3.04,-4.21,-4.82,-3.24,4.28,-1.00,2.79,-4.03,-3.06,-4.00,-0.79,-1.26,-1.76,1.93,-1.68
-1.01,-3.10,4.08,-0.88,-2.46,-2.12,-2.33,4.32,-2.98,-2.88,4.15,-1.88,-1.79,-2.06,-1.79,2.50
-2.77,-1.56,-3.02,-3.27,3.36,-3.02,-2.92,-3.73,-1.09,-1.55,3.93,-2.50,-2.27,-0.83,4.08,-3.10
-1.56,-2.90,-3.00,-1.86,-0.56,4.14,-4.03,3.67,-2.29,-1.98,-2.62,-2.37,3.49,-0.73,2.91,-2.84
-1.25,-1.32,5.85,-2.35,-5.27,4.84,-2.81,-1.67,-1.28,6.00,-2.96,-3.28,-0.61,3.09,-1.61,-3.17
-2.40,-0.93,-1.09,5.85,-2.35,-5.22,4.75,-1.41,-2.09,-1.36,-4.94,4.88,0.07,-3.41,-3.44,-0.61
2.76,-2.92,-2.22,-3.43,4.32,-3.43,-2.58,-2.98,-0.94,4.51,-1.89,-3.88,-2.91,4.63,-0.95,-1.05
-3.25,-4.30,-6.11,4.12,-0.95,3.76,-1.55,-0.61,-2.87,-3.42,-5.05,-0.80,3.77,-3.23,-1.64,-3.06
3.17,-1.88,-2.34,-3.16,-3.96,-1.09,-1.55,3.87,-1.07,4.42,-2.88,-2.46,5.46,-0.81,-2.94,-2.13
-1.87,-3.38,4.12,-2.27,-2.16,2.58,-1.76,-0.97,-1.73,-2.80,-3.25,-2.80,-1.70,-0.81,2.83,-1.94
-1.71,-2.94,-0.67,2.99,-2.26,-1.21,-2.67,-2.87,-2.32,5.15,-2.57,-3.46,-1.54,-1.21,-2.48,4.50
-5.42,-2.78,0.39,5.06,-1.66,-2.88,-1.92,4.59,-4.94,-2.28,-2.77,-3.38,4.22,-2.04,-1.43,2.77
-2.50,-2.87,-2.67,-1.65,-1.90,-1.46,-2.48,-4.31,-2.28,5.97,-3.54,-2.15,-0.66,-2.87,-4.70,-8.57
-5.06,-4.33,-5.07,-3.90,-1.71,7.73,-3.89,-1.14,-1.86,5.88,-4.19,5.30,-2.99,-3.08,-0.59,-1.69
-3.41,5.48,0.33,-2.32,-4.86,-2.48,-1.24,-3.03,-2.29,-4.19,-3.41,0.39,3.95,-3.02,-0.81,3.42
-2.95,-5.60,-4.20,-5.34,-4.55,-4.36,-4.69,-3.14,-0.66,-2.50,-5.62,-3.49,-1.73,6.25,-2.12,5.18
-6.58,-4.45,-3.10,5.35,0.33,-2.38,-4.70,-8.57,-5.06,-4.33,-3.90,-1.71,7.72,-2.81,7.33,-4.69
-2.65,6.29,-2.59,-3.89,-3.97,-3.14,-0.66,-2.04,-3.81,-1.07,-1.92,4.38,-4.42,-3.43,-3.60,0.20
5.42,-3.61,-4.83,-2.99,-3.51,5.48,0.20,-3.02,-7.53,-4.70,-3.25,-1.05,-0.56,3.97,-5.58,-4.67
-3.16,-1.73,5.90,-4.31,-3.43,-4.15,-1.14,-2.50,-4.31,-1.25,8.03,-3.26,5.05,-1.79,-2.66,4.84
-6.58,-4.67,-4.33,-3.90,-1.94,6.98,-1.18,-3.12,3.54,-2.05,5.96,-2.55,-2.85,5.30,-4.50,5.85
-3.62,4.89,-2.75,-2.80,-3.29,5.97,-1.97,-3.13,-5.95,7.33,-2.62,7.33,-5.95,-3.13,-0.94,8.17
-3.91,-2.49,6.94,-1.27,-2.88,-1.31,4.76,-3.90,-2.13,-1.37,-1.90,-1.46,-2.48,-4.80,-2.73,5.35
0.33,-2.32,-4.86,-2.50,-1.02,-3.75,-6.04,5.68,-2.44,3.18,-2.05,5.96,-3.41,-3.20,-3.72,4.60
-1.95,5.18,-5.27,-2.37,6.25,0.33,-2.38,-4.70,-6.95,-2.54,6.25,0.33,-2.38,-4.16,-5.95,6.33
-5.95,-4.29,-3.05,6.19,-2.38,-1.67,-1.48,4.91,-4.95,-2.47,7.31,-4.38,-3.42,-0.93,-1.61,-2.39
-2.56,5.47,-3.25,3.64,-0.91,-3.28,-3.26,6.72,-3.01,6.81,-3.59,-3.38,-2.67,-3.46,-2.62,-1.21
-1.87,4.36,-2.40,3.58,-2.66,-2.91,-1.12,7.72,-3.01,7.72,-0.94,-3.68,-7.53,-3.72,-1.02,-2.04
-3.81,-1.07,-1.25,6.14,-3.42,-3.44,-4.37,-1.53,4.50,-1.47,-1.70,-2.81,5.03,-4.45,-0.89,3.79
-5.47,-2.46,6.86,-2.90,5.91,-3.71,-3.20,-3.53,7.26,-3.92,-1.91,6.79,-2.67,-1.19,-1.07,-5.16
-2.22,8.64,-2.16,-3.92,7.31,-2.47,-3.92,7.31,-2.57,-5.21,-2.57,7.31,-3.91,-2.65,6.29,-2.52
-3.06,0.07,4.77,-6.54,-4.67,-3.16,-1.73,5.74,-3.08,-0.81,3.42,-3.32,-4.29,-5.17,8.17,-1.71
-3.16,-4.52,-5.95,7.33,-2.71,5.91,-3.71,-3.20,-3.53,6.81,-2.81,7.33,-5.95,-4.52,-3.16,-1.71
7.72,-3.05,6.00,-1.86,-1.14,-3.89,6.87,-2.57,-5.21,-2.57,6.86,-2.81,7.33,-5.95,-3.13,-1.97
5.72,-2.28,-5.12,-4.20,-5.34,-4.55,-3.19,-1.71,8.17,-3.92,-1.91,6.98,-1.25,-0.59,-2.40,-3.17
-3.06,5.27,-6.58,-3.29,-1.97,7.18,-2.13,-5.47,4.77,0.07,-3.38,-4.87,-3.25,-3.53,6.81,-3.01
6.81,-3.42,-2.13,-1.39,-2.67,-2.87,-2.32,4.53,-2.63,-1.86,-1.66,-1.46,-2.48,-5.62,-4.66,-5.07
-3.90,-2.38,6.17,-2.59,-3.89,-3.97,-2.65,0.33,6.25,-2.54,-5.27,-2.44,5.18,-4.31,-3.43,-3.60
0.13,5.34,-3.45,5.88,-1.46,-0.53,-3.43,-3.44,-0.91,3.64,-3.25,5.88,-1.46,-0.59,-3.14,-3.94
-4.52,-5.95,6.33,-4.70,-2.47,6.87,-3.89,-0.68,-2.10,4.48,-2.45,-3.06,6.00,-0.54,-3.79,5.04
-3.58,-4.87,-3.83,-2.77,-1.05,-0.56,4.23,-4.30,-2.28,-3.58,-5.62,-4.66,-3.90,-1.71,7.72,-2.81
7.08,-4.50,5.21,-2.12,5.96,-3.41,-3.20,-4.31,5.61,-3.00,-4.11,-2.44,6.95,-3.48,-3.70,-1.67
-1.35,-2.77,-3.83,-5.34,-2.99,-3.77,5.96,-2.59,-2.91,-1.12,8.03,-4.00,5.71,-2.02,2.84,-1.98
-3.12,-2.52,4.54,-3.90,-2.77,-1.22,5.70,-3.51,-2.99,-4.83,-2.91,6.61,-1.32,-1.40,-4.42,-3.55
-2.77,-1.35,-1.25,-2.83,2.59,-1.43,-1.58,3.74,-1.50,-1.27,-2.02,-1.36,-4.94,4.86,-1.25,-2.61
-2.56,-1.31,-1.95,-2.20,-2.08,-5.20,-2.52,3.94,-2.04,-1.43,2.82,-2.30,-0.55,-3.08,-2.99,5.30
-3.86,5.95,-1.78,6.06,-2.70,-6.95,-3.68,-1.17,6.98,-1.09,-2.42,6.12,-2.98,4.89,-2.25,-2.59
-1.73,-0.97,-1.76,2.63,-2.49,-1.52,-5.83,-3.52,-0.95,-1.25,6.00,-2.64,-2.45,3.58,-2.44,5.71
-4.00,7.12,-3.42,-3.23,-2.28,-4.30,3.75,-2.29,-2.17,-2.41,-1.97,3.82,-4.24,5.54,-1.79,-2.22
5.96,-3.81,-3.15,-3.02,-1.33,-1.40,-3.90,5.97,-2.42,-1.09,7.79,-1.89,-5.52,5.27,-2.99,-3.46
-1.54,-1.25,-2.96,4.50,0.39,-3.26,-2.04,-1.14,-4.15,-3.43,-4.31,5.18,-2.33,-5.47,3.79,-1.35
-4.67,-0.67,6.06,-3.51,-2.99,-4.83,-3.57,6.00,-1.79,5.96,-3.41,-3.44,-4.37,-1.92,5.05,-3.45
5.47,-2.56,-2.41,-2.41,-1.79,-3.04,4.56,-1.42,-2.42,4.60,-1.85,3.84,-1.92,-1.09,-3.96,-4.19
-2.87,-3.64,-2.10,-0.56,2.59,-3.13,-2.69,-1.61,-0.79,-4.00,-3.48,-4.83,-3.43,4.32,-2.04,-1.28
4.46,-3.53,-3.87,-2.46,-2.90,2.50,-1.70,-1.00,-1.31,-4.70,4.86,-1.64,-2.77,-3.79,5.62,-3.48
-3.70,-1.61,-2.33,-2.51,-1.16,-3.14,-4.69,-5.07,-4.33,-4.67,-6.11,3.92,-2.17,-2.34,-3.38,-3.48
5.95,-2.67,-1.21,-1.54,-3.46,-2.57,4.96,-2.94,-2.71,-2.37,-1.08,-2.27,-2.44,3.60,-2.40,4.36
-1.87,-0.92,-1.98,-3.63,-1.27,6.04,-2.73,-4.80,-2.50,-0.66,-2.80,-4.88,-4.22,-1.44,-2.00,-2.44
4.73,-1.07,-3.49,5.55,-2.52,-0.81,5.46,-2.91,-4.42,-2.92,-2.33,-1.19,-2.83,2.41,-1.76,-0.97
-1.89,-3.00,-2.58,-2.21,-1.87,-1.58,3.74,-1.19,-1.70,-2.40,3.96,-2.95,-1.30,3.55,-0.70,3.55
-1.64,-3.91,-3.79,-1.54,-1.21,-2.37,4.47,-2.50,-3.12,-2.31,3.91,-4.30,-0.80,-2.10,4.36,-1.98
2.56,-1.79,-2.06,-1.87,-1.58,3.38,NA
>chr1:153299600-153300600
NA,-0.77,4.08,-3.23,-1.64,-2.92,2.41,-1.76,-1.27,-0.79,-3.58,-2.92,-2.52,3.06,-2.12,5.86
-3.81,-3.15,-3.04,-2.41,-1.79,-3.45,-1.71,4.15,-2.46,3.31,-1.78,-1.34,-3.66,-6.49,-3.72,-1.52
-2.33,-1.46,-2.48,-5.62,-3.50,-2.38,5.95,-2.36,3.85,-2.52,-3.12,-1.83,4.46,-3.53,-3.15,-3.02
-1.61,-0.79,-3.58,-3.25,-4.10,-2.31,3.82,-4.24,5.54,-1.79,-2.48,3.85,-1.87,-1.06,-2.73,-1.39
-1.28,-3.90,5.55,-3.54,-2.22,-2.92,2.59,-0.81,-1.05,-3.51,-3.94,-3.78,-5.13,-0.73,3.49,-1.84
-0.92,-2.27,-2.44,3.96,-3.36,-2.41,-1.96,-0.97,-1.70,2.50,-2.77,-1.56,-2.72,-2.75,6.79,-1.91
-4.09,6.23,-2.43,-1.79,4.78,-2.00,3.06,-2.52,-3.50,-5.77,-4.28,-3.51,-1.05,-0.95,4.63,-2.46
-2.95,3.71,-1.02,-2.96,-2.13,-2.33,-3.31,5.82,-2.39,-2.26,3.87,-3.61,-4.45,-5.58,3.64,-1.76
-1.58,3.18,-1.61,4.48,-2.89,-0.66,2.76,-2.83,-1.19,-2.33,-2.20,-2.08,-5.31,-2.54,6.86,-2.81
7.33,-4.08,-1.40,-0.99,-1.83,2.54,-0.76,3.12,-2.97,-1.64,-2.92,2.76,-0.61,-3.44,-3.41,0.33
4.90,-1.79,-1.06,-2.67,-2.90,-1.92,-3.38,-2.23,-0.93,-1.70,2.59,-3.08,-2.41,-1.96,-0.97,-1.70
2.56,-1.98,4.36,-1.87,-1.21,-2.62,-3.46,-2.45,-2.61,-1.21,4.27,-2.13,-2.00,-0.83,3.95,-2.99
-1.30,3.71,-2.11,-2.17,4.03,-2.17,-1.61,3.06,-2.00,4.78,-1.61,-2.83,-1.76,-1.47,4.35,-1.09
-2.09,-2.08,-5.20,-2.11,6.25,0.14,-3.38,-3.91,-1.64,3.55,-0.97,4.54,-3.53,-2.84,-2.34,-1.88
3.46,-1.98,-2.12,3.65,-2.01,-1.99,4.27,-1.21,-2.61,-2.45,-3.07,-2.54,2.58,-1.85,-2.17,-2.37
-1.11,-1.89,-3.00,-2.58,-2.41,-1.44,-2.97,4.09,-2.44,-2.14,-0.43,2.60,-2.69,-0.95,3.82,-4.27
-2.77,4.36,-0.82,2.58,-1.18,-1.21,-3.58,-3.02,-4.35,-2.82,-3.44,5.70,-1.22,-2.77,-3.90,4.55
-2.83,-2.29,-4.10,5.74,-1.14,-2.91,-2.65,4.90,-1.61,-3.17,-2.27,-0.43,2.67,-1.98,4.36,-1.55
-1.71,-3.55,-2.87,-4.93,-4.88,-2.32,0.27,4.88,-4.33,-0.41,4.55,-1.89,-3.88,-2.91,6.61,-1.09
-0.97,-1.73,-2.80,-2.87,-2.32,5.03,-2.40,3.98,-2.01,3.98,-2.01,3.98,-1.85,4.00,-1.29,-2.73
5.34,-3.13,-2.75,7.53,-2.62,-2.44,4.90,-1.61,-2.88,-1.92,4.48,-5.47,-2.13,8.64,-2.13,-5.04
3.92,-2.17,-2.01,-2.35,5.09,-1.71,-1.98,-5.74,-3.78,-4.33,-5.07,-3.90,-1.71,8.17,-3.92,-1.91
6.79,-2.75,-2.27,-2.07,-3.65,-3.04,-3.42,4.54,-1.25,4.54,-3.53,-3.87,-2.46,-3.23,3.77,-0.48
-4.33,3.90,-1.23,-3.69,6.33,-5.17,-3.42,-0.78,-0.56,3.97,-5.58,-4.30,-2.87,-0.59,-1.92,4.18
-2.54,-0.95,3.82,-4.51,-2.33,5.18,-4.31,-4.15,-6.42,-4.66,-4.69,-2.65,0.27,5.82,-4.55,5.65
-2.10,6.06,-5.34,-3.13,-0.94,8.17,-3.92,-1.91,6.98,-1.23,-0.64,-2.13,-3.20,4.60,-1.95,5.36
-5.05,-1.25,-1.86,4.91,-4.95,-1.91,6.79,-2.67,-1.15,-2.33,-2.51,-1.64,-4.15,-3.48,-4.87,-3.41
-1.09,-2.33,-0.99,-1.90,4.38,-3.12,-2.23,3.63,-6.20,-4.29,-3.32,3.42,-0.76,-3.28,-3.26,7.18
-4.38,-2.78,0.20,6.25,-2.54,-5.32,-2.70,6.06,-1.78,6.06,-4.56,-3.48,-0.98,-1.92,4.36,-2.40
3.18,-2.04,5.74,-2.95,5.60,-2.48,-1.21,-1.35,-3.18,-4.88,-4.22,-1.67,-0.96,-3.67,-2.04,-1.02
-3.48,-5.42,4.50,-2.71,-2.29,-3.43,4.29,-1.95,5.18,-6.58,-4.30,-2.87,-1.16,-2.33,-1.46,-2.48
-4.86,-3.18,-1.19,-1.61,-3.02,-4.21,-5.63,-4.66,-5.07,-5.07,-3.90,-1.73,6.25,-1.79,5.72,-3.77
-2.99,-5.34,-4.55,-3.19,-2.73,5.72,-2.28,-5.12,-4.15,-4.31,5.90,-1.73,-3.90,-5.07,-4.66,-6.42
-4.15,-4.42,4.38,-2.33,-1.98,-5.83,-2.82,0.39,5.06,-1.55,-2.67,2.70,-0.52,-1.05,-4.81,5.03
-2.85,-2.20,-0.96,-2.37,4.47,-2.17,-2.11,3.71,-1.30,-2.99,3.79,-1.48,-2.22,6.30,-2.70,-5.91
-3.29,-0.39,3.05,-1.76,-2.00,-2.41,-1.59,-4.42,-4.28,-4.36,-5.07,-5.07,-3.90,-1.94,6.98,-1.18
-3.12,3.94,-2.45,-2.95,7.18,-3.92,-2.47,7.17,-3.26,5.34,0.12,-3.04,-6.04,5.68,-2.44,3.58
-2.46,-3.06,6.00,-0.52,-5.05,-2.40,-1.97,5.72,-2.15,-3.57,-5.34,-3.25,-3.65,6.88,-2.62,-2.38
5.96,-3.70,-2.82,-3.80,-2.48,-0.90,4.35,-1.47,-1.71,-3.29,-1.60,-2.25,3.49,-4.27,-2.77,4.25
-0.97,3.55,-1.64,-3.88,-3.57,6.23,-2.40,-3.02,6.23,-2.40,-2.88,4.22,-2.26,-2.34,4.21,-6.20
-3.13,-0.94,8.03,-3.12,4.89,-2.25,-2.27,-1.21,5.32,-3.75,6.09,-4.69,-2.65,6.30,-2.22,-1.79
4.48,-5.47,-1.89,6.67,-2.73,-3.12,-2.31,3.64,-4.51,-1.89,6.98,-1.28,-1.67,-2.81,4.84,-5.27
-2.35,3.88,-0.95,-0.78,-3.66,-7.53,-5.06,-3.94,-3.51,-1.19,-1.27,-2.03,3.49,-4.51,-1.89,6.98
-1.28,-1.67,-2.63,4.28,-1.79,-3.13,4.38,-1.92,-0.59,-2.87,-4.70,-8.57,-4.70,-3.25,-1.19,-1.27
-1.09,5.56,-3.50,-3.18,-4.65,-2.33,-1.44,-4.22,-5.63,-3.50,-2.43,6.04,-1.39,-3.45,-1.60,-1.32
5.85,-2.47,-4.69,6.09,-3.75,5.32,-1.41,-2.41,-1.16,-2.87,-4.16,-5.95,6.33,-5.95,-3.13,-1.97
7.18,-2.16,-4.95,4.21,-2.46,-3.50,-3.02,-3.18,0.13,4.77,-5.22,-2.77,3.84,-2.26,-2.18,4.35
-3.56,-3.04,-4.41,-3.59,6.81,-2.81,7.08,-3.75,4.37,-1.23,-3.47,7.73,-1.71,-3.16,-4.67,-6.58
5.27,-3.06,-3.89,-3.19,-2.73,6.62,-3.08,-4.58,-3.25,-3.53,6.81,-2.81,7.08,-4.50,5.30,-3.06
-3.17,-2.77,-1.19,-1.27,-2.03,3.75,-4.06,-1.31,-1.00,-1.76,2.63,-1.94,-1.71,-3.55,-2.04,-3.04
4.50,0.53,-2.38,-3.42,-5.05,-0.72,4.64,-2.32,-3.08,-2.31,3.64,-5.58,-4.30,-2.87,-1.16,-2.33
-0.99,-1.23,6.14,-3.31,-2.15,-0.59,-3.41,-3.91,-1.84,4.90,-2.45,-3.06,6.00,-0.52,-5.05,-3.42
-2.87,-0.66,-2.50,-5.62,-3.49,-1.73,5.90,-3.03,-1.78,2.74,-1.76,-1.27,-1.19,-3.25,-4.30,-5.58
3.82,-0.95,-2.52,5.81,-5.34,-4.52,-3.16,-2.73,5.97,-3.54,-3.23,-2.49,-5.10,-0.94,3.85,-2.37
6.13,-3.57,-4.83,-2.99,-3.50,5.56,-1.32,-1.60,-2.91,4.63,-2.42,-1.42,4.06,-2.59,3.84,-2.10
-0.68,-3.93,5.97,-3.71,-3.20,-3.53,7.26,-3.91,-2.90,3.84,-2.26,-2.18,4.35,-2.54,-0.95,3.64
-3.55,6.09,-4.69,-2.49,6.83,-0.67,-4.41,-0.61,3.49,-1.75,-1.16,-4.42,-3.55,-2.40,-0.61,-2.30
2.63,-2.02,-2.17,-2.40,-2.26,-2.91,-4.21,-4.88,-2.32,0.53,5.06,-1.55,-2.99,3.95,-0.83,-2.27
-2.66,3.87,-3.24,-4.82,-4.93,-3.04,-4.10,5.74,-1.73,-3.16,-5.06,-6.89,-2.57,7.31,-5.17,-3.13
-1.97,5.97,-3.71,-4.41,-2.46,-3.23,3.95,0.59,-1.91,-3.17,-2.66,4.07,-3.10,-2.00,-2.98,-1.25
5.32,-3.75,5.85,-4.50,5.30,-2.99,-3.06,0.07,5.34,-3.26,8.03,-0.94,-3.29,-6.54,4.75,-1.64
-2.89,-4.46,-3.38,0.39,3.95,-3.10,-1.56,-2.72,-2.56,4.50,-4.94,-2.65,6.29,-2.59,-3.89,-4.36
-5.07,-5.07,-3.90,-2.73,7.18,-2.12,NA
>chr1:157950488-157951488
NA,-1.65,3.96,-1.54,-2.42,3.85,-1.87,-1.21,-2.46,-2.66,4.12,-3.38,-1.87,-2.19,-3.58,-2.64
-1.93,-0.56,3.97,-5.58,-3.29,-1.17,6.17,-1.23,-0.99,-2.33,-1.16,-3.14,-4.69,-4.33,-4.52,-5.17
8.17,-0.94,-3.13,-5.17,8.17,-1.12,-2.91,-2.59,6.17,-3.05,-4.29,-5.17,8.17,-0.94,-3.13,-5.17
8.17,-1.71,-3.90,-4.33,-5.06,-6.95,-2.95,3.84,-2.66,-2.46,-1.39,-1.68,-3.38,4.41,-0.81,-3.08
5.02,-2.35,-4.09,5.81,-2.52,-0.58,2.97,-2.02,5.71,-4.50,7.08,-2.81,6.86,-2.57,-6.89,-5.06
-3.16,-1.94,5.97,-2.75,-2.72,-1.92,-3.04,4.35,-2.59,-1.92,-2.38,-1.64,2.59,-2.83,-1.25,-1.09
-3.69,-5.04,3.82,-0.95,-2.69,2.77,-1.98,-3.46,-2.43,-0.83,4.15,-1.85,4.48,-3.10,-1.64,-3.06
3.20,-0.97,4.25,-2.52,-5.04,-1.20,-1.00,-1.76,2.63,-2.30,-0.98,-3.72,-7.53,-5.06,-3.16,-2.65
4.57,-1.09,-0.97,-1.89,-2.84,-2.45,-3.07,-2.32,4.60,-0.94,-2.46,-2.14,-2.09,2.06,-1.83,-0.96
-1.89,-3.06,-1.39,-1.46,-4.65,-0.94,3.64,-4.04,-2.57,-3.51,5.70,-0.79,-2.43,-3.01,-1.98,-2.02
2.74,-1.78,-3.13,4.76,-2.76,-4.87,-3.57,-2.15,5.97,-3.71,-3.38,-2.67,-3.07,-2.37,3.49,-0.70
3.55,-1.30,-2.99,3.82,0.39,-3.38,-3.91,-1.84,4.78,-2.24,3.85,-0.80,-4.52,-2.28,6.20,-2.12
3.18,-1.36,-1.29,2.61,-1.79,-2.01,3.59,-0.78,3.21,-1.95,-2.19,-0.92,-1.43,6.31,-4.18,-1.28
-1.23,-2.83,2.59,-0.56,-2.14,-2.42,6.30,-2.65,-4.94,4.21,-2.34,-2.26,4.12,-3.38,-1.87,-2.19
-3.58,-1.98,-0.92,-1.87,4.48,-2.65,-3.17,-2.40,-0.59,-1.46,4.91,-4.95,-2.16,7.44,-3.54,-2.15
-0.66,-3.14,-4.69,-5.07,-5.07,-4.66,-5.62,-2.50,-0.66,-2.87,-4.70,-6.89,-2.00,6.79,-2.67,-1.19
-1.07,-5.04,-2.28,6.30,-2.22,-1.41,4.50,-2.02,-1.52,-5.74,-3.55,-3.10,5.35,0.33,-2.65,-4.69
-4.66,-5.62,-2.50,-0.66,-2.80,-5.01,-3.60,-3.50,-2.46,5.19,-3.31,4.93,-1.23,4.28,-3.61,-4.84
-8.57,-5.06,-4.33,-5.07,-5.07,-5.07,-4.69,-2.65,0.27,5.34,-3.26,7.17,-2.47,-4.95,4.91,-1.43
-0.92,-2.67,-2.87,-2.32,4.52,-2.02,5.96,-3.31,-3.23,-3.00,-5.74,-3.42,-2.38,0.53,4.50,-2.96
-1.00,-2.20,-2.67,4.28,-1.84,-3.91,-3.38,0.33,5.06,-1.66,-2.83,-2.19,-2.68,-4.86,-2.80,-0.66
-2.50,-5.62,-3.50,-2.38,5.95,-2.36,4.06,-1.42,-3.02,5.61,-3.00,-4.11,-2.44,7.79,-1.97,-5.31
-3.00,-3.23,-3.54,5.97,-1.97,-3.13,-5.34,6.23,-3.71,-2.94,-3.77,5.96,-2.38,-2.95,6.72,-3.01
7.72,-1.25,-4.33,-4.22,-1.66,-1.28,-3.85,6.87,-2.47,-4.95,3.63,-2.12,-2.88,-1.53,4.66,-1.66
-2.88,-1.53,4.66,-1.89,-4.38,-3.79,-2.49,6.19,-2.42,-2.20,-0.96,-2.37,5.09,-1.71,-1.25,-5.05
5.36,-2.69,4.06,-1.50,-2.84,3.00,-0.59,-2.94,-1.67,-1.48,4.91,-4.95,-2.47,7.17,-3.26,5.34
0.13,-3.60,-3.48,-5.34,-3.57,-1.12,8.03,-3.26,5.34,0.12,-3.04,-6.04,5.27,-2.85,-2.95,7.18
-5.17,-4.52,-4.33,-3.90,-1.71,7.73,-3.47,-0.54,6.00,-2.70,-3.68,-1.40,-1.93,2.50,-2.69,-0.81
4.41,-3.38,-1.69,-0.66,-2.87,-4.70,-8.57,-3.68,-1.17,6.17,-1.25,-0.53,-3.41,-4.87,-4.20,-6.42
-4.66,-3.90,-2.94,4.28,-0.97,3.55,-1.30,-2.95,3.54,-2.04,6.06,-4.56,-3.42,-1.09,-1.21,-2.48
5.47,-3.45,5.34,0.12,-3.02,-5.85,-2.44,5.18,-3.79,-2.13,-1.10,-2.02,-3.81,-1.14,-2.04,-3.26
0.13,4.77,-5.47,-2.13,8.64,-2.25,-5.27,-2.54,6.25,0.20,-3.02,-5.85,-2.57,7.31,-3.92,-2.16
7.18,-2.15,-2.91,-2.59,6.29,-2.28,-5.04,-0.93,-0.79,3.59,-3.38,-2.77,-2.49,-5.53,-2.49,-3.23
-3.42,7.26,-3.92,-1.91,6.98,-1.25,-0.59,-2.87,-3.42,-5.74,-1.98,-1.86,6.31,-4.21,-1.25,-2.02
-1.46,-2.02,-3.67,-0.96,-1.41,-2.73,-1.24,-2.13,-3.31,5.62,-3.03,-1.58,3.55,-0.70,3.55,-1.58
-2.43,5.97,-3.93,-1.25,-2.02,-1.46,-2.48,-4.80,-2.73,5.56,-0.83,-2.67,-1.39,-1.28,-3.85,6.87
-2.54,-5.31,-1.52,-2.02,4.35,-1.32,-2.89,-4.94,-4.55,-3.19,-1.71,8.03,-4.00,5.30,-2.85,-2.55
5.96,-1.79,6.06,-2.70,-5.91,-3.02,0.45,3.82,-4.04,-3.06,-4.15,-1.14,-2.15,-3.54,7.44,-2.13
-5.52,4.84,-2.66,-1.41,4.50,-1.83,-0.98,-3.48,-4.38,7.31,-2.57,-6.89,-4.70,-2.87,-0.59,-1.46
6.31,-4.21,-1.14,-1.66,6.00,-2.64,-2.38,6.29,-2.70,-6.95,-5.06,-3.16,-1.71,7.72,-2.81,8.32
-2.81,7.72,-1.71,-3.90,-4.33,-3.78,-5.05,-0.52,6.83,-2.37,-4.27,3.49,-2.12,-2.21,-1.42,-1.37
-3.46,-2.99,5.27,-6.58,-4.67,-4.33,-3.90,-2.38,5.95,-1.78,5.95,-2.92,3.64,-0.95,-2.52,5.70
-3.86,5.30,-3.06,-2.91,-1.12,7.72,-3.01,6.86,-2.57,-5.27,-2.70,6.06,-1.78,5.74,-2.71,7.33
-4.08,-1.40,-1.00,-1.70,2.50,-2.90,-2.46,-4.41,-3.59,7.26,-3.92,-2.16,7.18,-2.15,-2.91,-3.06
5.30,-4.50,6.09,-5.17,-3.42,-1.09,-1.25,-2.96,3.95,-0.94,-2.61,-2.58,-2.37,-1.42,-1.19,-3.51
-4.69,-4.36,-4.55,-5.34,-3.48,-4.00,-0.65,-0.56,3.97,-5.58,-4.67,-3.16,-2.43,5.93,-0.54,-3.47
7.73,-1.25,-4.47,-3.50,-2.52,2.89,-2.76,-0.66,3.09,-1.50,-2.99,3.95,-1.03,-2.41,-1.09,-3.43
-3.88,-1.40,-1.32,5.85,-2.09,-5.04,-0.93,-0.52,2.70,-2.67,-1.30,3.71,-3.02,-2.72,-3.42,4.54
-1.25,4.25,-2.77,-5.27,5.27,-2.85,-2.55,5.96,-2.12,5.65,-4.55,5.54,-1.92,-2.88,-1.93,3.55
-2.12,-3.16,3.64,-0.80,-4.63,-1.97,6.79,-2.67,-1.15,-2.33,-2.51,-1.52,-3.72,-7.53,-5.06,-3.94
-3.51,-1.05,-0.56,4.14,-4.03,4.14,-0.32,-2.27,-3.17,-1.61,2.92,-1.98,-4.10,-3.25,-3.73,-1.09
-2.30,2.82,-1.98,-4.10,-3.25,-3.18,0.13,5.34,-3.12,5.95,-2.01,4.27,-1.84,-3.91,-3.38,0.14
5.35,-3.10,-4.29,-5.34,6.23,-2.42,-1.42,4.76,-4.42,-3.43,-4.00,-0.65,-0.81,2.59,-2.92,-2.04
-3.64,-2.10,-0.56,2.59,-2.56,-1.83,-1.88,2.90,-3.13,-2.12,4.41,-1.29,-0.78,-2.73,-1.17,-2.20
-2.85,5.32,-4.67,5.75,-2.99,-3.08,-0.59,-1.69,-3.38,4.12,-2.26,-2.18,4.35,-2.54,-0.95,4.00
-4.24,5.54,-2.04,-3.45,-1.92,-2.90,-2.61,-0.94,3.95,-3.04,-1.93,-4.19,-3.43,-0.55,-1.83,4.90
0.39,-2.82,-5.83,-3.00,-3.58,-4.31,-1.25,8.03,-4.00,4.88,-2.66,-1.79,5.54,-4.44,4.85,-0.89
-4.33,3.90,-1.23,-3.51,5.55,-3.54,-2.22,-3.04,4.50,0.39,-2.82,-5.15,-0.72,4.55,-1.66,-2.88
-1.53,4.75,-2.27,-2.87,-2.48,-0.79,6.47,-2.37,-4.27,3.64,-2.31,-3.08,-2.37,4.52,-2.59,3.85
-2.61,-1.21,-1.09,-3.42,-5.17,6.33,-5.17,-3.42,-1.09,-1.25,-2.83,2.59,-0.81,-0.65,-3.58,-3.25
-4.10,-2.31,3.64,-5.04,-3.69,-1.09,-1.21,-2.48,5.60,-2.95,5.49,-2.52,-0.66,2.99,-2.30,-1.09
-4.15,-3.48,-4.58,-3.09,5.68,-2.39,-2.26,4.22,-2.88,-2.40,6.23,-3.57,-4.36,-3.58,4.72,-2.95
5.74,-2.10,5.65,-4.27,4.68,-1.20,NA
>chr1:159205666-159206666
NA,-4.86,-2.13,8.64,-2.22,-5.16,-0.93,-0.40,4.23,-4.30,-2.28,-2.77,-3.41,5.70,-1.22,-2.89
-4.18,-3.08,8.09,-2.25,-6.89,-5.06,-4.33,-3.90,-2.38,5.95,-1.78,5.74,-2.90,7.72,-1.25,-5.12
-3.79,-4.01,3.54,-2.05,5.96,-3.48,-3.70,-1.67,-0.96,-3.81,-3.47,-3.02,-1.33,-1.58,-4.63,-1.31
-0.65,2.93,-1.83,-4.38,-3.83,-1.91,0.53,5.15,-2.27,-3.42,-3.60,-4.96,-3.24,4.28,-1.00,3.08
-2.04,5.71,-4.50,5.85,-3.55,3.46,-2.31,-3.12,-2.50,4.03,-2.50,-3.12,-1.98,2.92,-1.83,-4.38
-4.55,-3.97,-3.51,-1.19,-1.27,-1.76,2.58,-2.16,-1.61,2.89,-2.76,-0.95,3.82,-5.58,-3.29,-0.94
8.17,-3.92,-2.16,7.18,-1.97,-3.13,-6.20,4.50,-2.56,-2.39,-1.61,-0.93,-3.46,-5.68,-1.07,-1.66
-4.22,-4.88,-3.18,-1.35,-1.41,-2.67,-1.25,4.75,-5.22,-2.77,3.84,-3.17,-2.72,-3.42,4.12,-3.17
-3.50,-5.77,-3.50,-2.38,6.19,-2.22,-1.15,6.17,-3.51,-2.99,-5.34,-3.79,-2.49,6.19,-2.22,-1.15
6.04,-2.73,-4.80,-3.58,-2.49,-5.10,-0.86,4.39,-2.02,-0.80,-4.94,3.90,-1.20,-4.52,-2.28,6.06
-2.36,3.68,-2.33,-1.25,-5.05,5.86,-2.44,3.98,-1.60,2.97,-0.58,-2.89,4.07,-2.45,-2.95,7.18
-5.17,-4.16,-2.87,-0.61,-1.83,4.35,-0.94,-2.46,-2.04,-2.34,-2.04,-2.51,-1.06,-1.87,4.48,-2.57
-3.08,-0.55,-1.92,4.48,-2.57,-3.46,-1.23,-0.56,3.97,-4.27,-2.35,4.70,-0.81,-2.94,-1.67,-1.48
6.00,-2.86,8.32,-2.62,7.33,-4.11,-0.68,-2.10,4.48,-2.65,-3.89,-3.19,-2.65,3.42,-0.81,-2.41
4.32,-2.41,-0.66,3.09,-1.78,-2.44,4.63,-2.41,-0.95,4.00,-3.95,4.64,-1.85,-1.98,5.15,-2.65
-3.89,-3.19,-2.65,3.42,-0.76,-3.28,-2.87,5.61,-3.03,-1.79,4.27,-2.59,3.85,-2.52,-3.12,-2.67
-2.84,-3.81,5.72,-2.36,4.06,-1.42,-2.42,5.91,-2.95,4.72,-3.58,-4.87,-3.79,-2.54,5.35,0.20
-3.26,-2.21,-2.12,-2.63,4.33,-2.73,-2.22,-3.56,4.35,-2.24,-2.17,4.21,-2.36,4.00,-0.48,-4.11
3.96,-2.17,-2.12,-2.84,-1.86,-0.81,2.77,-2.50,-3.42,-3.60,-4.96,-2.68,6.17,-2.52,-3.08,-0.59
-2.50,-5.62,-4.66,-3.90,-2.94,3.87,-3.17,-2.80,-3.06,5.95,-2.67,-1.19,-1.07,-5.04,-2.28,6.30
-2.38,-2.12,-1.87,-3.38,4.46,-1.83,-3.12,-2.68,5.19,-3.25,3.31,-2.12,-2.17,-2.21,-1.97,-3.65
-3.04,-3.44,5.48,0.33,-2.65,-4.69,-5.07,-5.07,-4.66,-5.62,-2.50,-1.02,-3.72,-5.85,-2.57,7.31
-3.92,-2.16,8.09,-2.62,-2.44,5.15,-1.98,-2.27,3.87,-3.61,-4.84,-8.57,-4.84,-3.61,4.28,-1.25
4.25,-2.95,-6.95,-4.84,-3.32,2.60,-0.95,-1.05,-2.77,-3.15,-3.35,5.34,-2.73,-0.96,6.04,-2.54
-3.12,-2.66,3.58,-2.52,6.20,-2.70,-6.95,-5.06,-3.16,-2.43,6.04,-1.39,-3.71,-2.04,-3.06,3.36
-2.50,-2.27,-1.21,4.75,-5.22,-2.37,6.25,0.33,-2.32,-4.86,-3.58,-2.16,-3.89,7.73,-1.25,-4.31
-2.50,-0.66,-2.80,-5.66,-4.20,-4.58,-3.00,5.96,-2.12,5.18,-6.58,-3.29,-0.94,7.72,-3.01,7.72
-1.71,-3.16,-5.06,-6.95,-2.52,4.75,-1.28,-2.04,3.96,-3.61,-4.84,-7.53,-3.66,-0.78,-0.56,4.14
-4.24,5.54,-1.92,-2.88,-0.99,6.98,-1.48,-4.31,-2.50,-1.14,-3.81,-2.04,-1.14,-3.73,-3.02,-3.50
-2.46,4.21,-4.95,-1.91,6.67,-2.50,-3.50,-3.60,-4.47,-1.25,8.17,-3.92,-2.47,6.87,-3.89,-2.16
-2.77,-3.38,5.56,-1.35,-1.98,-3.65,-3.83,-4.47,-1.25,8.17,-3.92,-1.91,6.79,-2.90,-1.71,-3.23
3.95,0.45,-3.26,-3.12,-2.16,-4.11,6.33,-4.70,-1.91,6.98,-1.25,-0.59,-3.14,-3.94,-4.67,-5.58
3.82,-0.95,-3.09,-2.04,5.54,-4.44,4.85,-1.23,-3.69,6.33,-4.08,-1.28,-1.66,-4.22,-5.63,-3.50
-2.43,6.04,-1.15,-2.66,4.84,-5.27,-2.53,6.06,-1.78,5.95,-3.12,5.34,0.12,-2.78,-5.42,3.63
-3.58,-4.87,-3.79,-2.54,5.56,-0.79,-2.27,-2.66,3.87,-2.94,-3.19,-3.89,-2.65,4.48,-1.92,-0.98
-3.72,-6.49,-3.02,0.20,6.25,-2.54,-5.91,-3.02,0.20,5.35,-3.10,-3.55,-5.05,-0.52,6.83,-2.49
-4.69,7.33,-2.62,7.33,-4.11,-1.14,-1.86,6.31,-4.18,-1.40,-1.00,-1.09,4.57,-2.65,-3.16,-5.06
-8.57,-5.06,-3.16,-1.94,5.86,-2.73,-3.12,-1.83,3.48,-2.65,-3.90,-4.33,-5.06,-7.53,-3.02,0.39
5.15,-1.93,-2.12,3.93,-1.19,-1.76,-4.31,-4.39,-6.42,-4.66,-3.90,-2.65,3.42,-0.81,-2.76,3.01
-1.58,-1.76,3.46,-3.55,7.08,-2.71,5.74,-2.10,5.18,-5.27,-2.77,4.25,-1.23,4.93,-3.31,4.60
-3.58,-4.87,-3.57,-2.15,5.72,-1.97,-3.68,-8.57,-4.84,-3.05,6.19,-2.22,-1.48,3.79,-3.16,-2.12
4.41,-1.29,-0.78,-2.73,-1.17,-2.00,-2.78,5.07,-2.42,4.91,-1.31,-2.88,-1.59,4.00,-2.37,6.13
-3.57,-4.36,-3.58,4.60,-3.31,4.73,-1.87,-1.28,4.75,-2.47,-4.94,4.91,-1.86,-1.25,-4.71,4.38
-0.83,4.16,-0.56,-3.67,6.33,-5.17,-3.48,-1.02,-2.50,-4.80,-2.73,5.35,0.33,-1.91,-3.17,-2.59
6.23,-3.57,-4.83,-3.25,-3.65,5.97,-2.15,-2.91,-3.06,5.27,-5.52,-2.33,5.53,-2.12,5.21,-3.86
5.95,-1.78,6.06,-2.65,-4.69,6.33,-5.95,-4.52,-3.94,-3.14,-0.61,-1.83,4.90,0.39,-2.82,-5.83
-1.98,-2.33,4.18,-2.54,-0.81,4.41,-3.53,-3.16,-1.66,-1.28,-4.18,6.31,-1.46,-0.95,-3.48,-4.38
7.31,-2.47,-4.95,4.91,-1.46,-0.95,-3.48,-5.17,6.33,-5.95,-4.52,-3.16,-2.43,5.93,-0.21,-4.45
5.36,-2.12,5.96,-3.31,-2.33,-2.12,-2.81,4.88,-4.50,6.09,-3.69,-0.54,5.93,-3.10,-4.84,-8.57
-4.84,-3.10,6.04,-1.39,-3.71,-2.87,-4.41,-3.48,5.96,-1.79,6.00,-3.02,-2.40,6.23,-3.57,-3.88
-1.84,4.90,-2.44,-2.64,6.00,-1.28,-1.67,-2.40,4.09,-3.10,-1.64,-3.04,4.00,-0.41,-3.70,3.75
-2.03,-1.27,-0.93,-3.69,-5.56,3.92,-1.87,-1.28,5.51,-2.00,-3.24,-0.76,3.42,-3.32,-4.45,-5.58
3.82,-0.95,-2.89,4.07,-2.45,-2.64,6.00,-1.25,-0.59,-2.40,-3.17,-2.59,6.29,-2.70,-5.27,-2.25
7.18,-1.97,-3.68,-8.57,-3.68,-0.94,7.72,-2.81,7.33,-4.70,-2.16,7.18,-2.15,-2.91,-2.59,5.96
-3.81,-3.87,-3.04,-4.10,5.46,-3.31,-2.13,-1.46,-2.33,-1.64,-3.81,-3.12,-2.49,-5.08,-1.46,-1.66
-3.70,-3.71,5.97,-2.73,-3.90,-4.33,-4.67,-6.58,4.84,-2.61,-2.06,4.96,-1.94,6.12,-3.41,-3.25
-4.58,-3.40,7.03,-3.06,3.64,-0.95,-2.94,-2.13,-2.68,-4.31,-1.48,5.86,-2.39,-2.11,3.93,-1.55
-0.61,-3.14,-3.97,-3.89,-2.59,6.17,-2.38,-3.16,-5.06,-6.89,-2.25,7.44,-3.65,-3.25,-5.34,-3.57
-2.15,7.18,-2.25,-6.89,-4.84,-3.05,6.08,-2.52,3.58,-2.45,-2.95,6.73,-3.85,-1.14,-0.52,2.67
-1.98,4.78,-1.61,-2.88,-1.92,4.48,-6.54,-3.29,-0.94,8.17,-3.92,-2.16,7.44,-3.54,-2.15,-0.66
-2.87,-4.30,-6.58,5.27,-2.87,-2.88,4.22,-3.17,-2.72,-3.42,4.12,-2.26,-2.34,4.21,-4.95,-2.16
8.64,-2.16,-3.92,7.31,-2.46,-5.04,4.09,-1.85,-2.17,4.03,-2.17,-2.26,3.87,-2.94,-3.50,-5.77
-3.60,-4.35,-2.90,-3.17,7.12,-3.28,NA
>chr1:160443253-160444253
NA,-2.76,-2.38,6.17,-2.38,-2.62,6.62,-2.28,-4.47,-3.17,-2.31,2.39,-1.75,-2.04,-1.42,-1.19
-3.18,-4.88,-4.21,-3.35,-1.92,-3.04,4.18,-1.92,-0.95,-3.72,-5.91,-2.95,3.84,-2.27,-2.16,2.77
-0.81,-1.93,-2.41,-3.40,3.64,-0.48,-4.45,5.03,-2.85,-2.20,-1.44,-3.70,-3.71,6.23,-3.65,-3.20
-4.42,4.55,-2.83,-1.71,-3.23,4.08,-1.03,-2.41,-1.64,-3.81,-2.02,-1.46,-2.02,-1.36,-4.30,3.75
-2.25,-1.40,-3.88,-3.43,-0.53,-1.31,4.41,-2.04,-3.12,4.38,-1.90,-0.78,-2.73,-1.41,-1.09,-3.66
-5.91,-2.70,6.30,-2.42,-2.20,-1.44,-4.22,-4.33,-1.27,5.90,-3.02,-2.04,4.41,-1.31,-1.07,-3.73
-2.92,-2.52,3.06,-2.00,4.78,-1.84,-3.63,-3.08,8.09,-2.25,-5.85,-3.02,0.12,4.88,-4.70,-1.05
-0.52,2.67,-1.98,4.78,-1.79,-3.03,5.61,-2.55,-2.44,4.48,-1.92,-1.09,-3.81,-2.02,-1.46,-2.33
-1.64,-3.81,-2.21,-2.12,-2.63,4.33,-2.94,-3.02,-1.92,-3.04,4.35,-2.69,-2.72,-1.92,-3.01,5.49
-2.95,6.00,-1.43,-0.78,-3.03,-2.58,-3.56,4.35,-2.59,-2.01,-1.88,3.17,-3.06,-1.64,-2.90,2.91
-0.58,-3.08,5.74,-0.96,-3.29,-6.58,5.27,-2.85,-2.95,7.03,-3.06,3.64,-0.95,-2.69,2.60,-0.68
-0.65,-4.00,-3.06,-4.03,2.79,-0.98,4.93,-3.31,5.88,-1.46,-0.59,-2.87,-4.16,-5.95,6.33,-5.17
-3.48,-1.02,-2.04,-3.26,0.39,4.90,-2.02,-0.80,-4.30,3.91,-2.31,-4.10,-3.25,-3.73,-1.07,-1.46
4.91,-6.20,-4.52,-3.16,-1.71,7.73,-3.47,-0.54,6.83,-2.49,-3.91,7.26,-3.59,-3.70,-1.67,-1.35
-2.77,-3.83,-4.38,-1.83,2.74,-1.76,-0.97,-1.73,-2.80,-2.96,-2.28,4.47,-2.37,-1.19,-1.19,-4.06
3.75,-2.12,-2.17,-2.41,-1.79,-3.04,4.18,-1.92,-1.07,-4.15,-3.43,-3.71,6.23,-4.08,-2.47,3.88
-0.95,-0.65,-3.81,-4.19,-2.75,-4.19,-3.41,0.07,5.82,-4.16,4.64,-2.25,-2.46,-1.65,-1.98,-1.41
4.75,-5.47,-2.33,5.02,-4.10,-2.58,-3.03,-1.50,-1.90,-1.27,-1.50,3.74,-1.58,-1.97,-2.45,-2.61
-1.25,4.86,-4.94,-1.36,-2.20,-2.33,-1.15,-2.37,4.23,-3.38,-4.36,-3.57,6.24,-2.38,-2.12,-1.87
[truncated: 10,501,242 more chars]
