# Supplementary material for: Satb1 integrates DNA binding site geometry and torsional stress to differentially target nucleosome-dense regions
Source: Nat Commun. 2019 Jul 19;10:3221. doi: 10.1038/s41467-019-11118-8 (PMC6642133; doi:10.1038/s41467-019-11118-8)
Supplement: Supplementary file 10 — Source Data [file 41467_2019_11118_MOESM10_ESM.zip › Source data/GenomicData/FL_CP_peaks_mo1_cm.bed]

chr1	45455	45818	mcf10a_satb1_CP_peak_1	5.01205	*	TTAATAA,TTATTAA	-122,-50	2
chr1	51951	52501	mcf10a_satb1_CP_peak_2	22.73561	*	TTAATAA,TTATTAA	-1,-12,-38,-41,-67,-74,-77,-9	8
chr1	121503	121850	mcf10a_satb1_CP_peak_3	8.99081	*	TTAATAA,TTATTAA	-15,-34,22,58	4
chr1	341423	341792	mcf10a_satb1_CP_peak_4	8.99081	*	TTAATAA,TTATTAA	-17,19,56,75	4
chr1	647915	648211	mcf10a_satb1_CP_peak_5	4.95468	*	TTAATAA,TTATTAA	-26,-63,-82,10	4
chr1	716827	717104	mcf10a_satb1_CP_peak_6	5.50374	*	CTAATAA,CTATTAA,TTAATAA,TTAATAG,TTATTAA,TTATTAG	-14,-17,97	3
chr1	806115	806403	mcf10a_satb1_CP_peak_7	4.43321	*	CTAATAA,TTAATAA,TTATTAA,TTATTAG	-6,-63,164,81	4
chr1	1001537	1001904	mcf10a_satb1_CP_peak_9	6.39594	*	TTAATAA,TTATTAA	-32,4	2
chr1	1351630	1351897	mcf10a_satb1_CP_peak_10	5.83098	*	CTAATAA,TTAATAA,TTATTAA,TTATTAG	-127,-20,-84,1	4
chr1	1820569	1820854	mcf10a_satb1_CP_peak_11	5.53966	*	TTAATAA,TTATTAA	-8	1
chr1	2300989	2301264	mcf10a_satb1_CP_peak_12	5.47733	*	CTAATAA,CTATTAA,TTAATAA,TTAATAG,TTATTAA,TTATTAG	-115,33,59,82	4
chr1	2701080	2701463	mcf10a_satb1_CP_peak_13	8.87899	*	TTAATAA,TTATTAA	19,29	2
chr1	3127406	3127656	mcf10a_satb1_CP_peak_14	4.37195	*	CTAATAA,CTAATAG,CTATTAG,TTATTAG	-89,64	2
chr1	3143426	3143707	mcf10a_satb1_CP_peak_15	7.18650	*	CTAATAA,TTAATAA,TTATTAA,TTATTAG	-22,33,44	3
chr1	5119582	5119955	mcf10a_satb1_CP_peak_16	7.18228	*	CTAATAA,TTATTAG	-11,25,3	3
chr1	5153859	5154340	mcf10a_satb1_CP_peak_17	8.44825	*	CTAATAA,TTATTAG	-27,-70,169	3
chr1	6744470	6744783	mcf10a_satb1_CP_peak_18	7.42575	*	CTATTAA,TTAATAA,TTAATAG,TTATTAA	-4,-7,-70,16,48	5
chr1	6859582	6859978	mcf10a_satb1_CP_peak_19	15.28720	*	CTATTAA,TTAATAA,TTAATAG,TTATTAA	-15,-22,-25,-38	4
chr1	6873286	6873593	mcf10a_satb1_CP_peak_20	5.99349	*	TTAATAA,TTATTAA	-31,-34	2
chr1	7776228	7776628	mcf10a_satb1_CP_peak_21	8.05939	*	CTAATAA,TTAATAA,TTATTAA,TTATTAG	12,161,2	3
chr1	8605545	8605799	mcf10a_satb1_CP_peak_22	6.09717	*	TTAATAA,TTATTAA	38,41,59,62,8	5
chr1	8672544	8672863	mcf10a_satb1_CP_peak_23	7.18228	*	TTAATAA,TTATTAA	33	1
chr1	8812842	8813180	mcf10a_satb1_CP_peak_24	6.82058	*	CTAATAG,CTATTAA,CTATTAG,TTAATAA,TTAATAG,TTATTAA	-45,34,4	3
chr1	11794280	11794650	mcf10a_satb1_CP_peak_25	8.24022	*	CTAATAA,TTATTAG	-16,15	2
chr1	12443270	12443717	mcf10a_satb1_CP_peak_26	11.52275	*	CTATTAA,TTAATAA,TTAATAG,TTATTAA	-1,18,21,37	4
chr1	14147660	14147934	mcf10a_satb1_CP_peak_27	4.19245	*	CTAATAA,TTAATAA,TTATTAA,TTATTAG	-136,7	2
chr1	14572727	14573110	mcf10a_satb1_CP_peak_28	9.71422	*	CTAATAA,CTAATAG,CTATTAG,TTAATAA,TTATTAA,TTATTAG	-19,-8,13	3
chr1	15161112	15161512	mcf10a_satb1_CP_peak_29	11.87052	*	CTAATAA,TTATTAG	-5	1
chr1	15527761	15528018	mcf10a_satb1_CP_peak_30	4.53111	*	CTATTAA,TTAATAA,TTAATAG,TTATTAA	-25,48	2
chr1	15846745	15847122	mcf10a_satb1_CP_peak_31	10.58846	*	TTAATAA,TTATTAA	2	1
chr1	16599636	16600001	mcf10a_satb1_CP_peak_32	8.44226	*	CTAATAA,TTATTAG	-4,16	2
chr1	17655335	17655757	mcf10a_satb1_CP_peak_33	12.99646	*	CTAATAA,TTAATAA,TTATTAA,TTATTAG	-41,2,30,41,5,54	6
chr1	18189149	18189428	mcf10a_satb1_CP_peak_34	5.24355	*	CTAATAA,TTAATAA,TTATTAA,TTATTAG	-103,1,107	3
chr1	18540471	18540760	mcf10a_satb1_CP_peak_35	6.63973	*	CTATTAA,TTAATAA,TTAATAG,TTATTAA	-20,-61,-64	3
chr1	18697160	18697471	mcf10a_satb1_CP_peak_36	6.87682	*	CTAATAA,CTAATAG,CTATTAG,TTATTAG	-14,15,22,70	4
chr1	18798709	18799420	mcf10a_satb1_CP_peak_37	55.56869	*	CTAATAA,CTAATAG,CTATTAG,TTATTAG	-190,-47,138,16,40,56	6
chr1	18918289	18918667	mcf10a_satb1_CP_peak_38	10.90109	*	CTAATAA,CTAATAG,CTATTAG,TTAATAA,TTATTAA,TTATTAG	-30,-7,5	3
chr1	21251808	21252084	mcf10a_satb1_CP_peak_39	6.09717	*	CTAATAG,CTATTAA,CTATTAG,TTAATAA,TTAATAG,TTATTAA	-10,-13,18,35	4
chr1	21269991	21270399	mcf10a_satb1_CP_peak_40	7.36314	*	CTAATAA,CTATTAA,TTAATAA,TTAATAG,TTATTAA,TTATTAG	-82,68,95	3
chr1	21335145	21335460	mcf10a_satb1_CP_peak_41	5.01205	*	CTATTAA,TTAATAA,TTAATAG,TTATTAA	-145,29,49	3
chr1	21428899	21429214	mcf10a_satb1_CP_peak_42	4.83120	*	TTAATAA,TTATTAA	-52,-9,58	3
chr1	22036178	22036715	mcf10a_satb1_CP_peak_43	16.94833	*	CTAATAA,TTATTAG	-21	1
chr1	22527494	22527980	mcf10a_satb1_CP_peak_44	18.28629	*	CTAATAA,CTATTAA,TTAATAA,TTAATAG,TTATTAA,TTATTAG	-17,-38,1,10	4
chr1	23355617	23356041	mcf10a_satb1_CP_peak_45	13.33127	*	CTAATAA,TTAATAA,TTATTAA,TTATTAG	-30,-6,49	3
chr1	23608539	23608818	mcf10a_satb1_CP_peak_46	5.37376	*	CTAATAA,TTATTAG	-3,34	2
chr1	24496554	24496969	mcf10a_satb1_CP_peak_47	10.12252	*	CTAATAA,CTATTAA,TTAATAA,TTAATAG,TTATTAA,TTATTAG	-1,-21,-4,9	4
chr1	25065461	25065756	mcf10a_satb1_CP_peak_48	4.87756	*	CTAATAA,TTAATAA,TTATTAA,TTATTAG	-162,-176,2	3
chr1	25805538	25805912	mcf10a_satb1_CP_peak_49	8.67081	*	CTAATAA,TTAATAA,TTATTAA,TTATTAG	-46,130,36,9	4
chr1	26334768	26335136	mcf10a_satb1_CP_peak_50	8.43291	*	CTAATAA,TTATTAG	-16	1
chr1	27546358	27546678	mcf10a_satb1_CP_peak_51	8.96892	*	CTAATAA,TTAATAA,TTATTAA,TTATTAG	-23,-87,6	3
chr1	28513619	28514082	mcf10a_satb1_CP_peak_52	19.05689	*	CTAATAA,CTAATAG,CTATTAG,TTATTAG	-9,1,14	3
chr1	28539661	28539922	mcf10a_satb1_CP_peak_53	5.01205	*	TTAATAA,TTATTAA	-47,25	2
chr1	29281246	29281686	mcf10a_satb1_CP_peak_54	11.70360	*	TTAATAA,TTATTAA	-1,-58,2,22	4
chr1	30079595	30079979	mcf10a_satb1_CP_peak_55	7.54399	*	CTAATAA,CTATTAA,TTAATAA,TTAATAG,TTATTAA,TTATTAG	-26,-47,-99,73	4
chr1	30559789	30560097	mcf10a_satb1_CP_peak_56	5.43348	*	CTAATAG,CTATTAA,CTATTAG,TTAATAA,TTAATAG,TTATTAA	-31,28,3	3
chr1	31020928	31021651	mcf10a_satb1_CP_peak_57	42.95337	*	CTATTAA,TTAATAA,TTAATAG,TTATTAA	-10,-13,-24,-37,109,157,186,19,28,60,84,93	12
chr1	31929398	31929730	mcf10a_satb1_CP_peak_58	7.54399	*	CTAATAA,CTATTAA,TTAATAG,TTATTAG	-32,18,82	3
chr1	32315498	32315817	mcf10a_satb1_CP_peak_59	5.98516	*	CTAATAA,TTAATAA,TTATTAA,TTATTAG	-50,-94,20,3	4
chr1	32324051	32324371	mcf10a_satb1_CP_peak_60	5.45904	*	CTAATAA,CTATTAA,TTAATAA,TTAATAG,TTATTAA,TTATTAG	-143,-39,151,193,66	5
chr1	32327978	32328466	mcf10a_satb1_CP_peak_61	16.59140	*	CTATTAA,TTAATAA,TTAATAG,TTATTAA	-102,13,34	3
chr1	32913760	32914145	mcf10a_satb1_CP_peak_62	9.16127	*	TTAATAA,TTATTAA	-18,13,16	3
chr1	33018206	33018830	mcf10a_satb1_CP_peak_63	18.10118	*	CTAATAA,CTATTAA,TTAATAA,TTAATAG,TTATTAA,TTATTAG	-45,-48,42,56,66,79	6
chr1	33597149	33597490	mcf10a_satb1_CP_peak_64	6.78326	*	CTAATAG,CTATTAA,CTATTAG,TTAATAG	3,33,55	3
chr1	33719385	33719724	mcf10a_satb1_CP_peak_65	5.20955	*	TTAATAA,TTATTAA	108,111	2
chr1	34032569	34032946	mcf10a_satb1_CP_peak_66	5.73546	*	CTAATAA,CTAATAG,CTATTAA,CTATTAG,TTAATAG,TTATTAG	-142,-18,36,57	4
chr1	34497338	34497708	mcf10a_satb1_CP_peak_67	9.53337	*	CTATTAA,TTAATAA,TTAATAG,TTATTAA	-50,-83,10,82	4
chr1	35006166	35006424	mcf10a_satb1_CP_peak_68	4.83120	*	CTATTAA,TTAATAA,TTAATAG,TTATTAA	-8,105	2
chr1	35466975	35467447	mcf10a_satb1_CP_peak_69	8.80996	*	TTAATAA,TTATTAA	26	1
chr1	35501488	35501925	mcf10a_satb1_CP_peak_70	5.55461	*	CTAATAA,CTAATAG,CTATTAG,TTAATAA,TTATTAA,TTATTAG	-147,-169,116,138	4
chr1	35848677	35848936	mcf10a_satb1_CP_peak_71	4.83120	*	CTAATAA,TTATTAG	-36	1
chr1	35850089	35850422	mcf10a_satb1_CP_peak_72	6.82058	*	CTAATAA,CTATTAA,TTAATAA,TTAATAG,TTATTAA,TTATTAG	-181,-39,-6,128,131	5
chr1	36231137	36231423	mcf10a_satb1_CP_peak_73	5.91631	*	CTAATAG,CTATTAG,TTAATAA,TTATTAA	-8,117	2
chr1	37017336	37017642	mcf10a_satb1_CP_peak_74	5.19290	*	TTAATAA,TTATTAA	-37	1
chr1	37132723	37132973	mcf10a_satb1_CP_peak_75	4.41440	*	CTAATAA,TTAATAA,TTATTAA,TTATTAG	-70,62	2
chr1	38560073	38560474	mcf10a_satb1_CP_peak_76	4.47833	*	CTATTAA,TTAATAA,TTAATAG,TTATTAA	-7,87	2
chr1	38782930	38783287	mcf10a_satb1_CP_peak_77	4.65035	*	CTATTAA,TTAATAA,TTAATAG,TTATTAA	28,41	2
chr1	38978104	38978502	mcf10a_satb1_CP_peak_78	7.20037	*	CTAATAA,TTAATAA,TTATTAA,TTATTAG	-19,-28,112	3
chr1	39826183	39826433	mcf10a_satb1_CP_peak_79	5.01205	*	TTAATAA,TTATTAA	78,87	2
chr1	40624617	40624894	mcf10a_satb1_CP_peak_80	5.65149	*	CTAATAA,TTATTAG	-30	1
chr1	42400589	42400930	mcf10a_satb1_CP_peak_81	8.26740	*	CTAATAG,CTATTAG,TTAATAA,TTATTAA	25,94	2
chr1	42405467	42405834	mcf10a_satb1_CP_peak_82	7.00143	*	CTAATAG,CTATTAG,TTAATAA,TTATTAA	-145,-154,-40,39	4
chr1	43359337	43359606	mcf10a_satb1_CP_peak_83	5.91631	*	CTAATAG,CTATTAG,TTAATAA,TTATTAA	-124,60	2
chr1	43639863	43640135	mcf10a_satb1_CP_peak_85	5.83024	*	CTAATAA,TTAATAA,TTATTAA,TTATTAG	-58,-67,51	3
chr1	44652555	44652901	mcf10a_satb1_CP_peak_87	6.27802	*	CTAATAA,CTAATAG,CTATTAG,TTAATAA,TTATTAA,TTATTAG	-8,13,2	3
chr1	44792924	44793216	mcf10a_satb1_CP_peak_88	6.52393	*	CTAATAA,TTAATAA,TTATTAA,TTATTAG	-23,128,21	3
chr1	44849389	44849658	mcf10a_satb1_CP_peak_89	4.75710	*	CTAATAA,CTATTAA,TTAATAG,TTATTAG	-30,-57,64	3
chr1	44895875	44896288	mcf10a_satb1_CP_peak_90	12.85003	*	TTAATAA,TTATTAA	-31,28	2
chr1	45405679	45406075	mcf10a_satb1_CP_peak_91	10.07593	*	CTAATAA,CTATTAA,TTAATAA,TTAATAG,TTATTAA,TTATTAG	-4,-7,13,32	4
chr1	46377329	46377672	mcf10a_satb1_CP_peak_92	9.17166	*	CTAATAG,CTATTAG,TTAATAA,TTATTAA	-14,-29	2
chr1	46382012	46382262	mcf10a_satb1_CP_peak_93	4.46949	*	TTAATAA,TTATTAA	-1	1
chr1	46893226	46893497	mcf10a_satb1_CP_peak_94	5.38977	*	CTAATAA,TTATTAG	61	1
chr1	47210081	47210333	mcf10a_satb1_CP_peak_95	4.83120	*	CTAATAA,CTAATAG,CTATTAG,TTATTAG	-99,149,20,29	4
chr1	47290080	47290432	mcf10a_satb1_CP_peak_96	6.18475	*	CTAATAA,TTAATAA,TTATTAA,TTATTAG	-107,-110,25,39	4
chr1	47343139	47343404	mcf10a_satb1_CP_peak_97	5.74478	*	CTATTAA,TTAATAA,TTAATAG,TTATTAA	129,29	2
chr1	47361579	47361967	mcf10a_satb1_CP_peak_98	11.16104	*	CTAATAA,TTATTAG	55	1
chr1	47536946	47537340	mcf10a_satb1_CP_peak_99	8.80996	*	CTAATAA,TTATTAG	-20	1
chr1	47555837	47556133	mcf10a_satb1_CP_peak_100	5.91631	*	CTATTAA,TTAATAA,TTAATAG,TTATTAA	-115,-15	2
chr1	47564139	47564490	mcf10a_satb1_CP_peak_101	6.45887	*	CTAATAA,CTATTAA,TTAATAA,TTAATAG,TTATTAA,TTATTAG	-18,-70,197	3
chr1	48049263	48049651	mcf10a_satb1_CP_peak_102	12.71725	*	CTATTAA,TTAATAA,TTAATAG,TTATTAA	-14,7	2
chr1	48414635	48414917	mcf10a_satb1_CP_peak_103	6.32000	*	CTAATAA,TTATTAG	-3	1
chr1	49452924	49453202	mcf10a_satb1_CP_peak_104	5.55461	*	CTAATAA,TTAATAA,TTATTAA,TTATTAG	-42,65	2
chr1	49710612	49710862	mcf10a_satb1_CP_peak_105	4.28864	*	TTAATAA,TTATTAA	128,64,95	3
chr1	49852506	49853084	mcf10a_satb1_CP_peak_106	9.35252	*	CTAATAA,TTAATAA,TTATTAA,TTATTAG	-106,-69,193	3
chr1	49887164	49887460	mcf10a_satb1_CP_peak_107	5.91631	*	CTAATAA,TTAATAA,TTATTAA,TTATTAG	-21,13,2	3
chr1	50156156	50156691	mcf10a_satb1_CP_peak_108	25.08670	*	CTAATAA,CTAATAG,CTATTAA,CTATTAG,TTAATAA,TTAATAG,TTATTAA,TTATTAG	-170,-62,-8,110,120,149,18	7
chr1	50237004	50237373	mcf10a_satb1_CP_peak_109	6.27802	*	CTAATAA,CTAATAG,CTATTAG,TTAATAA,TTATTAA,TTATTAG	-16,129,21,32,77	5
chr1	50430112	50430574	mcf10a_satb1_CP_peak_110	6.27802	*	CTAATAA,CTAATAG,CTATTAG,TTAATAA,TTATTAA,TTATTAG	-60,-83,1	3
chr1	50915384	50915685	mcf10a_satb1_CP_peak_111	6.66983	*	CTAATAG,CTATTAA,CTATTAG,TTAATAA,TTAATAG,TTATTAA	-23,-35,-7,11,22	5
chr1	51193616	51193964	mcf10a_satb1_CP_peak_113	6.80322	*	CTAATAA,CTAATAG,CTATTAG,TTATTAG	-39,-71	2
chr1	51195823	51196104	mcf10a_satb1_CP_peak_114	5.45493	*	CTAATAA,TTAATAA,TTATTAA,TTATTAG	-152,-56,-9,20	4
chr1	51200738	51201015	mcf10a_satb1_CP_peak_115	5.55461	*	TTAATAA,TTATTAA	-55,-97	2
chr1	51229701	51229995	mcf10a_satb1_CP_peak_116	5.73546	*	TTAATAA,TTATTAA	6	1
chr1	51460891	51461315	mcf10a_satb1_CP_peak_118	6.23369	*	TTAATAA,TTATTAA	-13,-53,-76,170,173	5
chr1	51578875	51579240	mcf10a_satb1_CP_peak_119	7.54399	*	TTAATAA,TTATTAA	-14,-21	2
chr1	51979709	51980033	mcf10a_satb1_CP_peak_120	5.55461	*	CTAATAA,TTAATAA,TTATTAA,TTATTAG	-15,-28	2
chr1	51998389	51998952	mcf10a_satb1_CP_peak_121	30.93016	*	TTAATAA,TTATTAA	-22,-36,-39,45,59,77,80	7
chr1	52106008	52106344	mcf10a_satb1_CP_peak_122	6.63973	*	CTAATAA,TTAATAA,TTATTAA,TTATTAG	-11,-169,-21	3
chr1	52141200	52141825	mcf10a_satb1_CP_peak_123	14.77810	*	CTAATAA,CTAATAG,CTATTAA,CTATTAG,TTAATAG,TTATTAG	-107,-154,-86,146	4
chr1	52285888	52286573	mcf10a_satb1_CP_peak_124	19.84197	*	CTAATAA,CTATTAA,TTAATAA,TTAATAG,TTATTAA,TTATTAG	-122,-32,-53,117	4
chr1	52289503	52289788	mcf10a_satb1_CP_peak_125	5.91631	*	TTAATAA,TTATTAA	-30,130,83	3
chr1	52336189	52336705	mcf10a_satb1_CP_peak_126	31.91303	*	TTAATAA,TTATTAA	10,24	2
chr1	52871104	52871354	mcf10a_satb1_CP_peak_127	5.37376	*	TTAATAA,TTATTAA	-7	1
chr1	52938082	52938445	mcf10a_satb1_CP_peak_128	10.25678	*	TTAATAA,TTATTAA	-16,-41,-49,11,3	5
chr1	52960429	52960803	mcf10a_satb1_CP_peak_129	9.53337	*	TTAATAA,TTATTAA	9	1
chr1	53197961	53198284	mcf10a_satb1_CP_peak_130	6.81574	*	CTAATAA,TTAATAA,TTATTAA,TTATTAG	-19,-3,21	3
chr1	53271762	53272198	mcf10a_satb1_CP_peak_131	8.80996	*	CTAATAA,TTAATAA,TTATTAA,TTATTAG	194,9	2
chr1	54030039	54030700	mcf10a_satb1_CP_peak_133	20.66167	*	CTAATAA,TTATTAG	122,48,70	3
chr1	54397218	54397604	mcf10a_satb1_CP_peak_134	8.80996	*	CTAATAA,TTAATAA,TTATTAA,TTATTAG	-17,39,84	3
chr1	54514045	54514329	mcf10a_satb1_CP_peak_135	5.37376	*	CTAATAA,CTATTAA,TTAATAA,TTAATAG,TTATTAA,TTATTAG	-60,-79,172,47	4
chr1	55626328	55626722	mcf10a_satb1_CP_peak_136	12.78872	*	TTAATAA,TTATTAA	-11,10,92	3
chr1	55907449	55907849	mcf10a_satb1_CP_peak_137	14.79287	*	CTATTAA,TTAATAA,TTAATAG,TTATTAA	130,20	2
chr1	55974504	55975126	mcf10a_satb1_CP_peak_138	37.20383	*	CTAATAG,CTATTAG	196	1
chr1	56094728	56095104	mcf10a_satb1_CP_peak_139	10.25678	*	TTAATAA,TTATTAA	-50,-6,117	3
chr1	56262043	56262293	mcf10a_satb1_CP_peak_140	5.01205	*	CTATTAA,TTAATAA,TTAATAG,TTATTAA	-39,32,9	3
chr1	56360545	56360800	mcf10a_satb1_CP_peak_141	6.09717	*	CTAATAA,TTAATAA,TTATTAA,TTATTAG	-49,-86,139,142	4
chr1	56385653	56386076	mcf10a_satb1_CP_peak_142	8.80996	*	CTAATAA,TTATTAG	-27	1
chr1	56703043	56703526	mcf10a_satb1_CP_peak_143	17.31003	*	TTAATAA,TTATTAA	-189,-65,-89	3
chr1	56817260	56817601	mcf10a_satb1_CP_peak_144	8.80996	*	CTAATAA,TTAATAA,TTATTAA,TTATTAG	-26,-44,-56,96	4
chr1	57425846	57426196	mcf10a_satb1_CP_peak_145	10.90001	*	CTAATAG,CTATTAG	-59	1
chr1	57696437	57696916	mcf10a_satb1_CP_peak_146	19.48027	*	CTAATAA,CTATTAA,TTAATAA,TTAATAG,TTATTAA,TTATTAG	-1,-168,-196,15,18,6	6
chr1	57885548	57885826	mcf10a_satb1_CP_peak_147	5.73546	*	TTAATAA,TTATTAA	0	1
chr1	58252017	58252323	mcf10a_satb1_CP_peak_148	5.37376	*	CTATTAA,TTAATAG	-144,-49	2
chr1	58390446	58390758	mcf10a_satb1_CP_peak_149	7.54399	*	CTAATAA,CTATTAA,TTAATAA,TTAATAG,TTATTAA,TTATTAG	-117,12,15,192	4
chr1	58461102	58461375	mcf10a_satb1_CP_peak_150	5.91631	*	TTAATAA,TTATTAA	-12,-15	2
chr1	58886721	58887156	mcf10a_satb1_CP_peak_151	14.45142	*	CTAATAA,TTATTAG	6	1
chr1	59129959	59130259	mcf10a_satb1_CP_peak_152	6.45887	*	CTAATAA,CTAATAG,CTATTAG,TTAATAA,TTATTAA,TTATTAG	-23,-77,136,41	4
chr1	59731614	59731884	mcf10a_satb1_CP_peak_153	5.19290	*	CTAATAA,TTATTAG	-10	1
chr1	59851587	59851954	mcf10a_satb1_CP_peak_154	5.91631	*	CTATTAA,TTAATAA,TTAATAG,TTATTAA	-112,64	2
chr1	59924146	59924431	mcf10a_satb1_CP_peak_155	5.55461	*	CTAATAA,TTATTAG	43	1
chr1	60194748	60195108	mcf10a_satb1_CP_peak_156	7.36314	*	CTAATAA,CTAATAG,CTATTAG,TTAATAA,TTATTAA,TTATTAG	-41,40,52	3
chr1	60236848	60237540	mcf10a_satb1_CP_peak_157	30.87399	*	CTAATAA,TTAATAA,TTATTAA,TTATTAG	16,23,34,41	4
chr1	60295148	60295484	mcf10a_satb1_CP_peak_158	6.09717	*	CTAATAA,TTATTAG	-50,-61	2
chr1	60414108	60414427	mcf10a_satb1_CP_peak_159	6.45887	*	CTAATAA,TTATTAG	-44,51	2
chr1	60558388	60558695	mcf10a_satb1_CP_peak_160	4.65035	*	TTAATAA,TTATTAA	136,60	2
chr1	60605349	60605599	mcf10a_satb1_CP_peak_161	4.28864	*	CTAATAA,TTATTAG	58	1
chr1	60701213	60701531	mcf10a_satb1_CP_peak_162	8.80996	*	CTAATAA,CTAATAG,CTATTAG,TTATTAG	-55,34	2
chr1	60748009	60748286	mcf10a_satb1_CP_peak_163	5.19290	*	CTAATAG,CTATTAG,TTAATAA,TTATTAA	2,89	2
chr1	60804781	60805051	mcf10a_satb1_CP_peak_164	6.09717	*	CTAATAA,TTATTAG	-18	1
chr1	61317910	61318226	mcf10a_satb1_CP_peak_165	5.55461	*	TTAATAA,TTATTAA	-23,11	2
chr1	61424700	61425041	mcf10a_satb1_CP_peak_166	8.44825	*	TTAATAA,TTATTAA	-78,-81,43	3
chr1	61446778	61447060	mcf10a_satb1_CP_peak_167	5.57438	*	CTAATAA,CTAATAG,CTATTAG,TTAATAA,TTATTAA,TTATTAG	-47,14,3	3
chr1	61503527	61503782	mcf10a_satb1_CP_peak_168	5.01205	*	CTAATAA,CTATTAA,TTAATAA,TTAATAG,TTATTAA,TTATTAG	-135,111,27,52	4
chr1	61623819	61624186	mcf10a_satb1_CP_peak_169	9.17166	*	TTAATAA,TTATTAA	-106,-46,41	3
chr1	62109145	62109409	mcf10a_satb1_CP_peak_170	4.58226	*	TTAATAA,TTATTAA	-29,-44	2
chr1	62257551	62257812	mcf10a_satb1_CP_peak_171	5.29508	*	CTAATAA,TTATTAG	47,6	2
chr1	62326630	62326924	mcf10a_satb1_CP_peak_172	5.91631	*	CTAATAA,TTAATAA,TTATTAA,TTATTAG	-125,67	2
chr1	62341193	62341507	mcf10a_satb1_CP_peak_173	4.65035	*	CTAATAA,TTAATAA,TTATTAA,TTATTAG	-183,-65,141,67	4
chr1	62912664	62913099	mcf10a_satb1_CP_peak_174	15.86321	*	CTAATAA,CTATTAA,TTAATAG,TTATTAG	-11,-25,-3,6	4
chr1	62926696	62927214	mcf10a_satb1_CP_peak_175	25.26755	*	CTAATAA,CTATTAA,TTAATAA,TTAATAG,TTATTAA,TTATTAG	14,23,40,5,53,62	6
chr1	62953981	62954394	mcf10a_satb1_CP_peak_176	6.27802	*	CTAATAG,CTATTAG,TTAATAA,TTATTAA	-128,172,22	3
chr1	62977514	62977793	mcf10a_satb1_CP_peak_177	5.73546	*	CTAATAA,CTAATAG,CTATTAA,CTATTAG,TTAATAA,TTAATAG,TTATTAA,TTATTAG	-125,-68,-80,105	4
chr1	63011134	63011491	mcf10a_satb1_CP_peak_178	7.36314	*	CTAATAA,TTAATAA,TTATTAA,TTATTAG	-31,16,19	3
chr1	63081340	63081592	mcf10a_satb1_CP_peak_179	4.83120	*	CTAATAA,CTATTAA,TTAATAG,TTATTAG	-32,2	2
chr1	63283670	63284050	mcf10a_satb1_CP_peak_180	7.90569	*	CTAATAG,CTATTAG,TTAATAA,TTATTAA	2,34,9	3
chr1	63456119	63456527	mcf10a_satb1_CP_peak_181	14.97228	*	CTATTAA,TTAATAG	-163,-35	2
chr1	63677853	63678133	mcf10a_satb1_CP_peak_182	5.19290	*	TTAATAA,TTATTAA	124	1
chr1	63712275	63712918	mcf10a_satb1_CP_peak_183	5.01205	*	CTAATAA,CTATTAA,TTAATAG,TTATTAG	-123,70	2
chr1	63841481	63841878	mcf10a_satb1_CP_peak_184	10.98019	*	CTAATAA,TTAATAA,TTATTAA,TTATTAG	-1,10,19	3
chr1	63867594	63868034	mcf10a_satb1_CP_peak_185	15.13980	*	CTAATAG,CTATTAA,CTATTAG,TTAATAA,TTAATAG,TTATTAA	-13,-16,-5,-88,15	5
chr1	64001165	64001710	mcf10a_satb1_CP_peak_186	10.79934	*	TTAATAA,TTATTAA	-32,-48,6	3
chr1	64043241	64043549	mcf10a_satb1_CP_peak_187	5.19290	*	TTAATAA,TTATTAA	44	1
chr1	64287866	64288313	mcf10a_satb1_CP_peak_188	12.42701	*	CTAATAA,TTAATAA,TTATTAA,TTATTAG	-65,0	2
chr1	64846381	64846828	mcf10a_satb1_CP_peak_189	5.55461	*	CTATTAA,TTAATAA,TTAATAG,TTATTAA	-11,136	2
chr1	64915722	64916030	mcf10a_satb1_CP_peak_191	6.37802	*	CTAATAA,TTAATAA,TTATTAA,TTATTAG	-31,4	2
chr1	64927482	64928071	mcf10a_satb1_CP_peak_192	26.53352	*	CTAATAA,CTATTAA,TTAATAA,TTAATAG,TTATTAA,TTATTAG	-189,141,152,23,34,43	6
chr1	65032382	65032681	mcf10a_satb1_CP_peak_193	5.19290	*	CTAATAA,CTAATAG,CTATTAG,TTATTAG	12,3,54,77	4
chr1	65230493	65230795	mcf10a_satb1_CP_peak_195	5.37376	*	CTAATAA,TTAATAA,TTATTAA,TTATTAG	42,68	2
chr1	65483144	65483396	mcf10a_satb1_CP_peak_197	4.79709	*	CTAATAG,CTATTAG,TTAATAA,TTATTAA	-53,-67	2
chr1	65685188	65685572	mcf10a_satb1_CP_peak_198	9.53337	*	CTAATAA,CTATTAA,TTAATAA,TTAATAG,TTATTAA,TTATTAG	-16,197,23,45	4
chr1	65723368	65724033	mcf10a_satb1_CP_peak_199	28.89540	*	CTAATAA,CTAATAG,CTATTAG,TTAATAA,TTATTAA,TTATTAG	-21,104,168,60	4
chr1	66083549	66084025	mcf10a_satb1_CP_peak_200	13.87383	*	CTATTAA,TTAATAA,TTAATAG,TTATTAA	-183,101,110	3
chr1	66252367	66252748	mcf10a_satb1_CP_peak_201	5.55461	*	CTATTAA,TTAATAA,TTAATAG,TTATTAA	-60,28,74	3
chr1	66314449	66314894	mcf10a_satb1_CP_peak_202	13.87383	*	CTATTAA,TTAATAA,TTAATAG,TTATTAA	-21,-8,54,6,9	5
chr1	66628971	66629294	mcf10a_satb1_CP_peak_203	6.09717	*	CTAATAA,CTATTAA,TTAATAG,TTATTAG	-11,-119,-2	3
chr1	66763293	66763715	mcf10a_satb1_CP_peak_204	8.62910	*	CTAATAA,TTATTAG	58	1
chr1	66858154	66858501	mcf10a_satb1_CP_peak_205	8.08655	*	TTAATAA,TTATTAA	-24,36,61	3
chr1	67287106	67287518	mcf10a_satb1_CP_peak_206	9.89507	*	CTAATAA,CTAATAG,CTATTAG,TTAATAA,TTATTAA,TTATTAG	-103,-18,-41,-51	4
chr1	67480829	67481148	mcf10a_satb1_CP_peak_208	6.27802	*	TTAATAA,TTATTAA	33,55	2
chr1	67482669	67482986	mcf10a_satb1_CP_peak_209	4.46949	*	CTAATAA,TTAATAA,TTATTAA,TTATTAG	-37,-55	2
chr1	67577114	67577404	mcf10a_satb1_CP_peak_210	3.74608	*	CTAATAA,CTAATAG,CTATTAA,CTATTAG,TTAATAG,TTATTAG	-33,-55,101,35	4
chr1	67719210	67719471	mcf10a_satb1_CP_peak_211	5.19290	*	TTAATAA,TTATTAA	-24	1
chr1	67977384	67977807	mcf10a_satb1_CP_peak_212	12.45839	*	CTAATAA,TTAATAA,TTATTAA,TTATTAG	-34,-9,10,137,2	5
chr1	68336954	68337204	mcf10a_satb1_CP_peak_213	5.19290	*	CTAATAA,TTAATAA,TTATTAA,TTATTAG	-35,20	2
chr1	68376919	68377239	mcf10a_satb1_CP_peak_214	4.46949	*	CTATTAA,TTAATAG	-52	1
chr1	68922511	68922809	mcf10a_satb1_CP_peak_215	6.27802	*	CTAATAA,CTAATAG,CTATTAA,CTATTAG,TTAATAA,TTAATAG,TTATTAA,TTATTAG	-32,-87,17,185,31,34	6
chr1	68977216	68977537	mcf10a_satb1_CP_peak_216	8.26740	*	TTAATAA,TTATTAA	-10,27,5	3
chr1	69004833	69005186	mcf10a_satb1_CP_peak_217	10.98019	*	CTAATAA,CTATTAA,TTAATAG,TTATTAG	-14,-2,25	3
chr1	69142639	69143362	mcf10a_satb1_CP_peak_218	19.29941	*	CTAATAG,CTATTAG	48,64	2
chr1	69235212	69235462	mcf10a_satb1_CP_peak_219	4.65035	*	CTAATAA,TTAATAA,TTATTAA,TTATTAG	-116,-39,-42,149	4
chr1	69286477	69286887	mcf10a_satb1_CP_peak_220	12.24616	*	CTAATAA,TTAATAA,TTATTAA,TTATTAG	-34,-45,27,30	4
chr1	69487440	69487690	mcf10a_satb1_CP_peak_221	4.83120	*	CTAATAA,TTAATAA,TTATTAA,TTATTAG	43,9	2
chr1	69489413	69489766	mcf10a_satb1_CP_peak_222	7.54399	*	CTAATAA,CTATTAA,TTAATAA,TTAATAG,TTATTAA,TTATTAG	-27,-95,-98,26,55,85	6
chr1	69588802	69589116	mcf10a_satb1_CP_peak_223	6.27802	*	CTATTAA,TTAATAA,TTAATAG,TTATTAA	-12,37,71,8	4
chr1	69693148	69693509	mcf10a_satb1_CP_peak_224	7.90569	*	TTAATAA,TTATTAA	-27,50	2
chr1	70003214	70003599	mcf10a_satb1_CP_peak_225	8.08655	*	CTAATAG,CTATTAG,TTAATAA,TTATTAA	-14,-30	2
chr1	70089730	70090166	mcf10a_satb1_CP_peak_226	10.07593	*	CTAATAA,CTAATAG,CTATTAA,CTATTAG,TTAATAA,TTAATAG,TTATTAA,TTATTAG	-71,128,131,38	4
chr1	70107021	70107580	mcf10a_satb1_CP_peak_227	6.63973	*	TTAATAA,TTATTAA	-81,-98,75	3
chr1	70140352	70140718	mcf10a_satb1_CP_peak_228	8.08655	*	CTAATAA,TTAATAA,TTATTAA,TTATTAG	-22,-87,65,68	4
chr1	70291160	70291410	mcf10a_satb1_CP_peak_229	4.46949	*	TTAATAA,TTATTAA	-182,-23,-47,-6,64	5
chr1	70490842	70491132	mcf10a_satb1_CP_peak_230	6.45887	*	TTAATAA,TTATTAA	-4,-64,21	3
chr1	70508781	70509127	mcf10a_satb1_CP_peak_231	6.09717	*	TTAATAA,TTATTAA	-33,97	2
chr1	70577928	70578298	mcf10a_satb1_CP_peak_232	10.12390	*	CTAATAA,CTAATAG,CTATTAA,CTATTAG,TTAATAG,TTATTAG	-12,25,70,99	4
chr1	70648175	70648429	mcf10a_satb1_CP_peak_233	5.19290	*	CTAATAA,TTATTAG	-31,4	2
chr1	71017275	71017561	mcf10a_satb1_CP_peak_234	4.83120	*	CTATTAA,TTAATAA,TTAATAG,TTATTAA	29,68	2
chr1	71177752	71178145	mcf10a_satb1_CP_peak_235	11.88445	*	TTAATAA,TTATTAA	-72,-99,122,146,33,54,75,93	8
chr1	71314840	71315119	mcf10a_satb1_CP_peak_236	5.19290	*	CTAATAA,CTAATAG,CTATTAG,TTAATAA,TTATTAA,TTATTAG	-94,28,56	3
chr1	71704316	71704585	mcf10a_satb1_CP_peak_237	5.01205	*	CTAATAA,TTATTAG	-43,-62,183	3
chr1	71746678	71746934	mcf10a_satb1_CP_peak_238	4.10779	*	CTAATAA,TTATTAG	-165,-98	2
chr1	71832186	71832541	mcf10a_satb1_CP_peak_239	7.18228	*	CTAATAA,CTATTAA,TTAATAA,TTAATAG,TTATTAA,TTATTAG	-15,-18,25,39,65	5
chr1	71834466	71834794	mcf10a_satb1_CP_peak_240	4.83120	*	TTAATAA,TTATTAA	-92,40	2
chr1	71848992	71849591	mcf10a_satb1_CP_peak_241	22.19306	*	CTATTAA,TTAATAA,TTAATAG,TTATTAA	-19,53,64,71	4
chr1	71997069	71997435	mcf10a_satb1_CP_peak_242	5.55461	*	CTAATAA,TTAATAA,TTATTAA,TTATTAG	-15,98	2
chr1	72019470	72019875	mcf10a_satb1_CP_peak_243	4.28864	*	CTAATAA,CTATTAA,TTAATAG,TTATTAG	-126,-140,-27	3
chr1	72065267	72065550	mcf10a_satb1_CP_peak_244	5.91631	*	TTAATAA,TTATTAA	-13,40	2
chr1	72158823	72159073	mcf10a_satb1_CP_peak_245	4.10779	*	TTAATAA,TTATTAA	-174	1
chr1	72170004	72170608	mcf10a_satb1_CP_peak_246	10.98019	*	CTATTAA,TTAATAG	-129,69	2
chr1	72223701	72224332	mcf10a_satb1_CP_peak_247	13.51213	*	CTAATAA,TTAATAA,TTATTAA,TTATTAG	-125,-37,-46,-5	4
chr1	72239202	72239467	mcf10a_satb1_CP_peak_248	4.83120	*	CTAATAA,CTAATAG,CTATTAG,TTAATAA,TTATTAA,TTATTAG	-107,-12,-124,194	4
chr1	72351671	72352052	mcf10a_satb1_CP_peak_249	4.65035	*	CTAATAA,CTATTAA,TTAATAG,TTATTAG	-102,73,87	3
chr1	72368460	72368790	mcf10a_satb1_CP_peak_250	4.46949	*	CTATTAA,TTAATAA,TTAATAG,TTATTAA	-30,60,74	3
chr1	72386462	72386936	mcf10a_satb1_CP_peak_251	15.13980	*	CTAATAA,TTAATAA,TTATTAA,TTATTAG	-11,29,76,88	4
chr1	72398494	72398895	mcf10a_satb1_CP_peak_252	8.08655	*	CTAATAA,CTATTAA,TTAATAA,TTAATAG,TTATTAA,TTATTAG	-14,-56,-78,20	4
chr1	72421862	72422244	mcf10a_satb1_CP_peak_253	5.01205	*	CTAATAA,CTATTAA,TTAATAA,TTAATAG,TTATTAA,TTATTAG	-14,-48,-80,179	4
chr1	72440012	72440542	mcf10a_satb1_CP_peak_254	14.95895	*	TTAATAA,TTATTAA	-115,-176,-22	3
chr1	72513264	72513669	mcf10a_satb1_CP_peak_255	6.27802	*	CTAATAA,TTAATAA,TTATTAA,TTATTAG	-25,24,8	3
chr1	72564370	72564953	mcf10a_satb1_CP_peak_256	11.16104	*	CTAATAA,TTAATAA,TTATTAA,TTATTAG	-26,132,55,75,97	5
chr1	72577088	72577356	mcf10a_satb1_CP_peak_257	5.37376	*	TTAATAA,TTATTAA	-12,-37,112	3
chr1	72634954	72635216	mcf10a_satb1_CP_peak_258	5.37376	*	CTAATAG,CTATTAA,CTATTAG,TTAATAA,TTAATAG,TTATTAA	-25,-58,7	3
chr1	72691189	72691493	mcf10a_satb1_CP_peak_259	6.09717	*	CTATTAA,TTAATAG	50	1
chr1	72708305	72708899	mcf10a_satb1_CP_peak_260	8.08655	*	TTAATAA,TTATTAA	-104,-2,161,33	4
chr1	72738053	72738305	mcf10a_satb1_CP_peak_261	5.19290	*	CTAATAA,TTAATAA,TTATTAA,TTATTAG	-14,-186,-44,18	4
chr1	72828017	72828365	mcf10a_satb1_CP_peak_262	7.00143	*	CTAATAG,CTATTAG,TTAATAA,TTATTAA	23,26,62	3
chr1	72875319	72875650	mcf10a_satb1_CP_peak_263	6.45887	*	CTAATAA,TTAATAA,TTATTAA,TTATTAG	11,83	2
chr1	72895767	72896058	mcf10a_satb1_CP_peak_264	4.65035	*	CTAATAA,CTAATAG,CTATTAG,TTATTAG	-107,-45	2
chr1	72934455	72934723	mcf10a_satb1_CP_peak_265	4.83120	*	CTAATAA,TTATTAG	45,53	2
chr1	73092867	73093204	mcf10a_satb1_CP_peak_266	6.63973	*	CTAATAA,CTATTAA,TTAATAA,TTAATAG,TTATTAA,TTATTAG	-32,-75,28	3
chr1	73137746	73138248	mcf10a_satb1_CP_peak_267	13.87383	*	CTAATAA,TTAATAA,TTATTAA,TTATTAG	168,73,76,86	4
chr1	73148495	73148745	mcf10a_satb1_CP_peak_268	4.28864	*	TTAATAA,TTATTAA	-132,-135,-28,100	4
chr1	73215389	73215879	mcf10a_satb1_CP_peak_269	8.99081	*	CTATTAA,TTAATAA,TTAATAG,TTATTAA	-119,37,72	3
chr1	73237664	73237980	mcf10a_satb1_CP_peak_270	6.45887	*	CTAATAA,TTAATAA,TTATTAA,TTATTAG	-12,19	2
chr1	73238485	73238932	mcf10a_satb1_CP_peak_271	9.35252	*	CTAATAA,CTAATAG,CTATTAG,TTATTAG	-83,48	2
chr1	73371417	73371779	mcf10a_satb1_CP_peak_272	5.37376	*	CTAATAA,TTAATAA,TTATTAA,TTATTAG	30,50	2
chr1	73436046	73436342	mcf10a_satb1_CP_peak_273	5.91631	*	CTAATAA,TTATTAG	-80	1
chr1	73461547	73462129	mcf10a_satb1_CP_peak_274	6.45887	*	TTAATAA,TTATTAA	-86	1
chr1	73466601	73467038	mcf10a_satb1_CP_peak_275	7.54399	*	CTAATAA,TTAATAA,TTATTAA,TTATTAG	-74,24,27	3
chr1	73476686	73477007	mcf10a_satb1_CP_peak_276	5.37376	*	CTAATAG,CTATTAA,CTATTAG,TTAATAG	-35,14,73	3
chr1	73483411	73483668	mcf10a_satb1_CP_peak_278	4.46949	*	TTAATAA,TTATTAA	-3,17	2
chr1	73629137	73629554	mcf10a_satb1_CP_peak_279	6.63973	*	CTATTAA,TTAATAA,TTAATAG,TTATTAA	-49,-74,-97,151,154,43	6
chr1	73712327	73712800	mcf10a_satb1_CP_peak_280	5.01205	*	CTATTAA,TTAATAA,TTAATAG,TTATTAA	10,105,173	3
chr1	73718180	73718498	mcf10a_satb1_CP_peak_281	5.55461	*	CTAATAA,CTATTAA,TTAATAG,TTATTAG	-35,-4,148,34	4
chr1	73806279	73806669	mcf10a_satb1_CP_peak_282	9.35252	*	CTAATAA,TTATTAG	52	1
chr1	73874971	73875237	mcf10a_satb1_CP_peak_283	4.83120	*	CTAATAA,CTAATAG,CTATTAA,CTATTAG,TTAATAA,TTAATAG,TTATTAA,TTATTAG	-108,-124,-98,168,33	5
chr1	73958712	73958962	mcf10a_satb1_CP_peak_284	5.01205	*	TTAATAA,TTATTAA	-1,-17	2
chr1	74053555	74054002	mcf10a_satb1_CP_peak_285	10.25678	*	CTAATAA,CTATTAA,TTAATAA,TTAATAG,TTATTAA,TTATTAG	-162,117,47,58	4
chr1	74311150	74311785	mcf10a_satb1_CP_peak_286	17.67174	*	CTAATAA,TTAATAA,TTATTAA,TTATTAG	-136,-147,-20,126,57,98	6
chr1	74328785	74329225	mcf10a_satb1_CP_peak_287	8.80996	*	CTAATAA,CTATTAA,TTAATAG,TTATTAG	-14,-86	2
chr1	74337199	74337595	mcf10a_satb1_CP_peak_288	4.83120	*	TTAATAA,TTATTAA	-72,-75,170,190	4
chr1	74350283	74350557	mcf10a_satb1_CP_peak_289	5.73546	*	TTAATAA,TTATTAA	19	1
chr1	74465432	74465853	mcf10a_satb1_CP_peak_290	5.73546	*	TTAATAA,TTATTAA	-2,-34,155	3
chr1	74475254	74475570	mcf10a_satb1_CP_peak_291	4.83120	*	CTAATAA,TTATTAG	39	1
chr1	74492597	74492925	mcf10a_satb1_CP_peak_292	4.46949	*	CTAATAG,CTATTAA,CTATTAG,TTAATAG	-36,-44	2
chr1	74582105	74582705	mcf10a_satb1_CP_peak_293	5.01205	*	TTAATAA,TTATTAA	-154,119,183	3
chr1	74586218	74586848	mcf10a_satb1_CP_peak_294	20.74624	*	CTAATAA,TTAATAA,TTATTAA,TTATTAG	-114,-61,-82,1,60	5
chr1	74828513	74828784	mcf10a_satb1_CP_peak_295	5.01205	*	CTAATAA,TTATTAG	13	1
chr1	74903570	74903859	mcf10a_satb1_CP_peak_296	6.63973	*	CTAATAA,TTATTAG	25,3	2
chr1	75017165	75017488	mcf10a_satb1_CP_peak_297	7.18228	*	CTAATAA,CTATTAA,TTAATAA,TTAATAG,TTATTAA,TTATTAG	-12,-41,18,21	4
chr1	75204465	75204735	mcf10a_satb1_CP_peak_298	6.27802	*	CTATTAA,TTAATAG	16	1
chr1	75276304	75276886	mcf10a_satb1_CP_peak_299	16.76748	*	CTATTAA,TTAATAA,TTAATAG,TTATTAA	-101,-125,-142,51,61	5
chr1	75567828	75568317	mcf10a_satb1_CP_peak_300	9.71422	*	CTAATAA,TTATTAG	-101	1
chr1	75572184	75572468	mcf10a_satb1_CP_peak_301	4.83120	*	CTAATAG,CTATTAG,TTAATAA,TTATTAA	-10,-53	2
chr1	76061584	76061834	mcf10a_satb1_CP_peak_302	5.01205	*	CTAATAA,CTATTAA,TTAATAG,TTATTAG	35,4,68	3
chr1	76103738	76104050	mcf10a_satb1_CP_peak_303	5.01205	*	CTAATAG,CTATTAA,CTATTAG,TTAATAG	0,129	2
chr1	76169683	76169970	mcf10a_satb1_CP_peak_304	5.01205	*	CTAATAA,TTAATAA,TTATTAA,TTATTAG	-101,65	2
chr1	76211492	76211884	mcf10a_satb1_CP_peak_305	6.27802	*	CTAATAA,TTAATAA,TTATTAA,TTATTAG	-12,-150,-76,137	4
chr1	76427447	76427821	mcf10a_satb1_CP_peak_306	9.71422	*	CTAATAA,TTAATAA,TTATTAA,TTATTAG	-56,-77,56	3
chr1	76470085	76470460	mcf10a_satb1_CP_peak_307	7.36314	*	TTAATAA,TTATTAA	-47,31,6	3
chr1	76780827	76781161	mcf10a_satb1_CP_peak_308	3.56523	*	CTAATAA,TTATTAG	-109	1
chr1	76880798	76881270	mcf10a_satb1_CP_peak_309	13.33127	*	CTAATAA,TTAATAA,TTATTAA,TTATTAG	-5,12,136,191	4
chr1	76894226	76894667	mcf10a_satb1_CP_peak_310	14.59724	*	CTAATAG,CTATTAG,TTAATAA,TTATTAA	-151,23	2
chr1	76933061	76933444	mcf10a_satb1_CP_peak_311	6.45887	*	TTAATAA,TTATTAA	-53	1
chr1	77020379	77020720	mcf10a_satb1_CP_peak_312	6.82058	*	CTAATAA,CTATTAA,TTAATAG,TTATTAG	-165,-61,76	3
chr1	77068188	77068713	mcf10a_satb1_CP_peak_313	8.62910	*	TTAATAA,TTATTAA	-51,-58	2
chr1	77075106	77075467	mcf10a_satb1_CP_peak_314	5.19290	*	CTATTAA,TTAATAG	-42	1
chr1	77445581	77446087	mcf10a_satb1_CP_peak_315	16.94833	*	CTATTAA,TTAATAA,TTAATAG,TTATTAA	-108,-11,-56,-64,-67,31	6
chr1	77522003	77522276	mcf10a_satb1_CP_peak_316	5.87454	*	CTAATAA,TTAATAA,TTATTAA,TTATTAG	-77,119,136	3
chr1	77663504	77664063	mcf10a_satb1_CP_peak_317	7.72484	*	CTAATAA,TTAATAA,TTATTAA,TTATTAG	-133,-5,-54,7	4
chr1	77669227	77669480	mcf10a_satb1_CP_peak_318	4.83120	*	CTAATAA,TTAATAA,TTATTAA,TTATTAG	-57,67	2
chr1	77899271	77899950	mcf10a_satb1_CP_peak_319	24.72500	*	CTAATAA,TTATTAG	-65,-82,2,23	4
chr1	77995294	77995674	mcf10a_satb1_CP_peak_320	11.48471	*	CTATTAA,TTAATAG	58	1
chr1	78144244	78144685	mcf10a_satb1_CP_peak_321	11.88445	*	CTAATAA,CTATTAA,TTAATAG,TTATTAG	-10,-122	2
chr1	78180489	78180739	mcf10a_satb1_CP_peak_322	4.83120	*	CTAATAA,CTATTAA,TTAATAA,TTAATAG,TTATTAA,TTATTAG	-142,-39,-72,100	4
chr1	78282164	78282499	mcf10a_satb1_CP_peak_323	6.13193	*	CTAATAA,CTAATAG,CTATTAA,CTATTAG,TTAATAG,TTATTAG	-28,-8,7	3
chr1	78311076	78311338	mcf10a_satb1_CP_peak_324	5.37376	*	TTAATAA,TTATTAA	-11,-21,-31	3
chr1	78489588	78489942	mcf10a_satb1_CP_peak_325	6.59284	*	TTAATAA,TTATTAA	-63,-76	2
chr1	78498361	78498729	mcf10a_satb1_CP_peak_326	9.89507	*	CTAATAA,CTAATAG,CTATTAG,TTATTAG	-76,114	2
chr1	78555010	78555279	mcf10a_satb1_CP_peak_327	4.83120	*	CTATTAA,TTAATAG	-56	1
chr1	78597776	78598026	mcf10a_satb1_CP_peak_328	4.83120	*	CTAATAA,CTAATAG,CTATTAG,TTAATAA,TTATTAA,TTATTAG	-114,-82,84	3
chr1	78695793	78696206	mcf10a_satb1_CP_peak_329	8.62910	*	TTAATAA,TTATTAA	-113,-19	2
chr1	78867672	78867980	mcf10a_satb1_CP_peak_330	6.27802	*	CTAATAA,CTAATAG,CTATTAG,TTAATAA,TTATTAA,TTATTAG	-118,-4,139,43,87	5
chr1	78868332	78868797	mcf10a_satb1_CP_peak_331	11.34190	*	CTAATAA,TTAATAA,TTATTAA,TTATTAG	-61,46	2
chr1	78972250	78972500	mcf10a_satb1_CP_peak_332	5.73546	*	CTAATAA,TTAATAA,TTATTAA,TTATTAG	-14,-80,4	3
chr1	78994868	78995198	mcf10a_satb1_CP_peak_333	7.54399	*	CTAATAA,CTATTAA,TTAATAG,TTATTAG	-122,-4,37	3
chr1	79065365	79065735	mcf10a_satb1_CP_peak_334	5.55461	*	TTAATAA,TTATTAA	29,67	2
chr1	79134809	79135098	mcf10a_satb1_CP_peak_335	5.01205	*	CTAATAA,CTATTAA,TTAATAA,TTAATAG,TTATTAA,TTATTAG	-111,-173,26,50,75,85	6
chr1	79135650	79135943	mcf10a_satb1_CP_peak_336	5.19290	*	TTAATAA,TTATTAA	27	1
chr1	79353356	79353637	mcf10a_satb1_CP_peak_337	4.65035	*	CTAATAA,CTATTAA,TTAATAG,TTATTAG	-86,45,71	3
chr1	79371852	79372141	mcf10a_satb1_CP_peak_338	7.54399	*	CTAATAG,CTATTAA,CTATTAG,TTAATAG	-115,36	2
chr1	79468261	79468585	mcf10a_satb1_CP_peak_340	5.55461	*	CTAATAG,CTATTAG,TTAATAA,TTATTAA	-152,79	2
chr1	79540059	79540789	mcf10a_satb1_CP_peak_341	32.32081	*	CTATTAA,TTAATAA,TTAATAG,TTATTAA	-16,-37,-50,-74,-77	5
chr1	79545940	79546322	mcf10a_satb1_CP_peak_342	10.07593	*	CTAATAA,TTAATAA,TTATTAA,TTATTAG	-115,-4,-96	3
chr1	79589529	79589819	mcf10a_satb1_CP_peak_343	4.28864	*	CTAATAA,TTAATAA,TTATTAA,TTATTAG	-161,-164,11,110,79	5
chr1	79629324	79629847	mcf10a_satb1_CP_peak_344	14.59724	*	CTAATAG,CTATTAA,CTATTAG,TTAATAA,TTAATAG,TTATTAA	-112,-143,-47,27,78	5
chr1	79651996	79652310	mcf10a_satb1_CP_peak_345	4.65035	*	CTAATAA,CTATTAA,TTAATAA,TTAATAG,TTATTAA,TTATTAG	-96,162,2	3
chr1	79676096	79676346	mcf10a_satb1_CP_peak_346	5.19290	*	CTAATAA,TTAATAA,TTATTAA,TTATTAG	-67,23,33	3
chr1	79723519	79723902	mcf10a_satb1_CP_peak_347	8.26740	*	CTAATAA,CTATTAA,TTAATAA,TTAATAG,TTATTAA,TTATTAG	-81,19,32	3
chr1	79766626	79766999	mcf10a_satb1_CP_peak_348	5.91631	*	CTAATAA,CTAATAG,CTATTAG,TTATTAG	-105,10,19	3
chr1	79787216	79787568	mcf10a_satb1_CP_peak_349	8.08655	*	TTAATAA,TTATTAA	16	1
chr1	79790759	79791305	mcf10a_satb1_CP_peak_350	20.20368	*	TTAATAA,TTATTAA	-71,74	2
chr1	79871237	79871673	mcf10a_satb1_CP_peak_351	10.43763	*	CTAATAA,TTAATAA,TTATTAA,TTATTAG	-2,-52,175,18	4
chr1	79878061	79878444	mcf10a_satb1_CP_peak_352	6.27802	*	CTAATAA,TTATTAG	-18	1
chr1	79911977	79912316	mcf10a_satb1_CP_peak_353	7.72484	*	CTAATAA,TTAATAA,TTATTAA,TTATTAG	-118,-19,143,43	4
chr1	79917835	79918118	mcf10a_satb1_CP_peak_354	5.91631	*	CTAATAA,CTAATAG,CTATTAG,TTAATAA,TTATTAA,TTATTAG	-155,-17,11	3
chr1	80136973	80137230	mcf10a_satb1_CP_peak_355	5.37376	*	CTAATAA,TTATTAG	-13,34	2
chr1	80137871	80138292	mcf10a_satb1_CP_peak_356	16.94833	*	CTAATAA,TTAATAA,TTATTAA,TTATTAG	123,21,30	3
chr1	80276761	80277054	mcf10a_satb1_CP_peak_357	4.83120	*	CTAATAG,CTATTAG,TTAATAA,TTATTAA	-79,110,86	3
chr1	80295723	80296067	mcf10a_satb1_CP_peak_358	5.19290	*	CTATTAA,TTAATAA,TTAATAG,TTATTAA	-18,-72,1,165	4
chr1	80452657	80453037	mcf10a_satb1_CP_peak_359	8.80996	*	CTAATAA,CTAATAG,CTATTAG,TTATTAG	-12,47	2
chr1	80472762	80473280	mcf10a_satb1_CP_peak_360	9.71422	*	CTAATAG,CTATTAG,TTAATAA,TTATTAA	-38,-51,-88	3
chr1	80654582	80654981	mcf10a_satb1_CP_peak_361	13.23715	*	CTAATAG,CTATTAG,TTAATAA,TTATTAA	-14,-26,-42,197	4
chr1	80806989	80807471	mcf10a_satb1_CP_peak_362	8.99081	*	CTAATAA,TTAATAA,TTATTAA,TTATTAG	-29,-38	2
chr1	80887556	80887976	mcf10a_satb1_CP_peak_363	9.89507	*	TTAATAA,TTATTAA	13	1
chr1	80893256	80893595	mcf10a_satb1_CP_peak_364	5.19290	*	CTAATAA,CTATTAA,TTAATAA,TTAATAG,TTATTAA,TTATTAG	-64,145,28	3
chr1	80913041	80913342	mcf10a_satb1_CP_peak_365	6.27802	*	CTAATAA,TTAATAA,TTATTAA,TTATTAG	13,31	2
chr1	80946453	80946713	mcf10a_satb1_CP_peak_366	5.01205	*	CTATTAA,TTAATAA,TTAATAG,TTATTAA	-6,121,19	3
chr1	80990481	80990821	mcf10a_satb1_CP_peak_367	6.63973	*	CTATTAA,TTAATAA,TTAATAG,TTATTAA	-45,0,50	3
chr1	81051822	81052072	mcf10a_satb1_CP_peak_368	4.10779	*	CTAATAA,TTATTAG	169	1
chr1	81089888	81090215	mcf10a_satb1_CP_peak_370	6.45887	*	CTAATAA,TTAATAA,TTATTAA,TTATTAG	-8,160,2,36	4
chr1	81166794	81167218	mcf10a_satb1_CP_peak_371	18.21430	*	CTAATAA,CTAATAG,CTATTAG,TTAATAA,TTATTAA,TTATTAG	-22,-35,10,53	4
chr1	81236686	81237118	mcf10a_satb1_CP_peak_372	4.10779	*	CTAATAA,CTATTAA,TTAATAA,TTAATAG,TTATTAA,TTATTAG	-165,126,23	3
chr1	81362395	81362759	mcf10a_satb1_CP_peak_373	5.37376	*	CTAATAA,TTAATAA,TTATTAA,TTATTAG	-113,-2	2
chr1	81395051	81395551	mcf10a_satb1_CP_peak_374	14.41639	*	CTAATAA,TTAATAA,TTATTAA,TTATTAG	-95,39,61	3
chr1	81450434	81450695	mcf10a_satb1_CP_peak_375	4.48125	*	CTAATAA,TTAATAA,TTATTAA,TTATTAG	-2,-63	2
chr1	81539669	81540014	mcf10a_satb1_CP_peak_376	8.44825	*	CTAATAG,CTATTAG,TTAATAA,TTATTAA	-133,-53,24	3
chr1	81628432	81628696	mcf10a_satb1_CP_peak_377	5.73546	*	CTAATAG,CTATTAG,TTAATAA,TTATTAA	-12,-24,-9,101	4
chr1	81650971	81651262	mcf10a_satb1_CP_peak_378	5.01205	*	CTAATAA,TTAATAA,TTATTAA,TTATTAG	-163,53,8	3
chr1	81683204	81683544	mcf10a_satb1_CP_peak_379	6.27802	*	CTAATAA,TTAATAA,TTATTAA,TTATTAG	0,29,38	3
chr1	81808192	81808544	mcf10a_satb1_CP_peak_381	5.73546	*	CTAATAA,CTAATAG,CTATTAG,TTAATAA,TTATTAA,TTATTAG	-1,-49,-77,142	4
chr1	81906741	81907097	mcf10a_satb1_CP_peak_382	5.37376	*	CTAATAG,CTATTAG,TTAATAA,TTATTAA	-102,-24,-58	3
chr1	81923059	81923351	mcf10a_satb1_CP_peak_383	5.19290	*	CTAATAA,CTATTAA,TTAATAA,TTAATAG,TTATTAA,TTATTAG	-144,-9,111,30,5	5
chr1	82160796	82161074	mcf10a_satb1_CP_peak_384	5.37376	*	CTATTAA,TTAATAA,TTAATAG,TTATTAA	-183,34,59	3
chr1	82229802	82230158	mcf10a_satb1_CP_peak_385	7.36314	*	CTAATAG,CTATTAG,TTAATAA,TTATTAA	-21,-3,-6,13	4
chr1	82382189	82382576	mcf10a_satb1_CP_peak_386	9.71422	*	CTAATAA,CTATTAA,TTAATAA,TTAATAG,TTATTAA,TTATTAG	-26,-50,13,145,37	5
chr1	82688523	82688801	mcf10a_satb1_CP_peak_387	5.73546	*	CTAATAA,TTATTAG	-23,14	2
chr1	82788038	82788357	mcf10a_satb1_CP_peak_388	4.83120	*	CTAATAA,TTAATAA,TTATTAA,TTATTAG	-143,44	2
chr1	82835548	82835943	mcf10a_satb1_CP_peak_389	12.06531	*	CTAATAA,CTATTAA,TTAATAA,TTAATAG,TTATTAA,TTATTAG	-100,-2,-22	3
chr1	82945938	82946388	mcf10a_satb1_CP_peak_390	13.33127	*	CTAATAA,CTAATAG,CTATTAG,TTAATAA,TTATTAA,TTATTAG	-87,38,81	3
chr1	83105593	83105919	mcf10a_satb1_CP_peak_391	6.27802	*	CTAATAA,TTAATAA,TTATTAA,TTATTAG	-14,-25	2
chr1	83211559	83211820	mcf10a_satb1_CP_peak_392	5.01205	*	CTATTAA,TTAATAA,TTAATAG,TTATTAA	-17,15	2
chr1	83216126	83216671	mcf10a_satb1_CP_peak_393	4.86897	*	CTAATAA,TTATTAG	-54,-77	2
chr1	83388006	83388260	mcf10a_satb1_CP_peak_394	5.01205	*	CTAATAA,CTAATAG,CTATTAG,TTATTAG	-9,52	2
chr1	83413592	83414014	mcf10a_satb1_CP_peak_395	9.35252	*	CTAATAA,TTAATAA,TTATTAA,TTATTAG	112,148,18	3
chr1	83434982	83435239	mcf10a_satb1_CP_peak_396	5.01205	*	CTAATAA,CTAATAG,CTATTAG,TTATTAG	-10,-22,-81,3	4
chr1	83480656	83480906	mcf10a_satb1_CP_peak_397	4.65035	*	CTATTAA,TTAATAA,TTAATAG,TTATTAA	-81,12,25	3
chr1	83557542	83557846	mcf10a_satb1_CP_peak_398	5.91631	*	TTAATAA,TTATTAA	-63,26,34,37	4
chr1	83665668	83665939	mcf10a_satb1_CP_peak_399	5.37376	*	CTAATAA,TTATTAG	-80,15	2
chr1	83676569	83676863	mcf10a_satb1_CP_peak_400	5.73546	*	CTATTAA,TTAATAA,TTAATAG,TTATTAA	-55,-95,51,66,69	5
chr1	83706695	83707090	mcf10a_satb1_CP_peak_401	8.62910	*	CTAATAG,CTATTAG,TTAATAA,TTATTAA	-167,-6	2
chr1	83853752	83854222	mcf10a_satb1_CP_peak_402	15.32065	*	CTAATAA,TTAATAA,TTATTAA,TTATTAG	-47,-5,118,165,2	5
chr1	83878523	83878893	mcf10a_satb1_CP_peak_403	10.90266	*	CTAATAA,TTAATAA,TTATTAA,TTATTAG	-2,-31,87	3
chr1	83895938	83896345	mcf10a_satb1_CP_peak_404	12.96957	*	TTAATAA,TTATTAA	-124,16,4,92	4
chr1	83947622	83947955	mcf10a_satb1_CP_peak_405	6.09717	*	CTAATAA,CTAATAG,CTATTAG,TTATTAG	-18,161,38	3
chr1	84070237	84070654	mcf10a_satb1_CP_peak_406	17.67174	*	CTAATAA,CTATTAA,TTAATAG,TTATTAG	-16,-19,-66,88,9	5
chr1	84236333	84236715	mcf10a_satb1_CP_peak_407	7.18228	*	TTAATAA,TTATTAA	-16,-26,-8	3
chr1	84261285	84261704	mcf10a_satb1_CP_peak_408	5.19290	*	TTAATAA,TTATTAA	-139,151	2
chr1	84385547	84385887	mcf10a_satb1_CP_peak_409	6.63973	*	CTAATAG,CTATTAA,CTATTAG,TTAATAA,TTAATAG,TTATTAA	-5,127,50	3
chr1	84630673	84631392	mcf10a_satb1_CP_peak_410	29.24631	*	CTAATAA,CTATTAA,TTAATAA,TTAATAG,TTATTAA,TTATTAG	-138,-141,-67,59,73	5
chr1	84639324	84639713	mcf10a_satb1_CP_peak_411	10.79934	*	CTAATAG,CTATTAA,CTATTAG,TTAATAA,TTAATAG,TTATTAA	-96,54,68,8	4
chr1	84644924	84645207	mcf10a_satb1_CP_peak_412	5.55461	*	TTAATAA,TTATTAA	-99,175,23	3
chr1	84650997	84651655	mcf10a_satb1_CP_peak_413	16.04407	*	CTAATAA,CTAATAG,CTATTAA,CTATTAG,TTAATAA,TTAATAG,TTATTAA,TTATTAG	-138,-152,126,154,164,68,85	7
chr1	84655767	84656321	mcf10a_satb1_CP_peak_414	11.88445	*	CTAATAA,TTAATAA,TTATTAA,TTATTAG	-97,17,187,85	4
chr1	84853817	84854067	mcf10a_satb1_CP_peak_415	4.62716	*	CTAATAA,TTATTAG	-34	1
chr1	84972760	84973077	mcf10a_satb1_CP_peak_416	7.43354	*	CTAATAA,TTAATAA,TTATTAA,TTATTAG	-1,33	2
chr1	84980634	84981152	mcf10a_satb1_CP_peak_417	13.87383	*	CTAATAA,CTATTAA,TTAATAA,TTAATAG,TTATTAA,TTATTAG	-107,-89,171	3
chr1	85018886	85019256	mcf10a_satb1_CP_peak_418	7.90569	*	TTAATAA,TTATTAA	-1,-9	2
chr1	85529612	85529962	mcf10a_satb1_CP_peak_419	4.65035	*	CTAATAA,TTAATAA,TTATTAA,TTATTAG	-2,-44,-81	3
chr1	86227346	86227683	mcf10a_satb1_CP_peak_420	6.27802	*	CTAATAA,TTAATAA,TTATTAA,TTATTAG	-22,-47	2
chr1	86280461	86280711	mcf10a_satb1_CP_peak_421	4.83120	*	CTATTAA,TTAATAA,TTAATAG,TTATTAA	53,56,82	3
chr1	86305339	86305684	mcf10a_satb1_CP_peak_422	7.72484	*	CTAATAA,CTAATAG,CTATTAG,TTAATAA,TTATTAA,TTATTAG	-13,-45,21	3
chr1	86324781	86325103	mcf10a_satb1_CP_peak_423	5.55461	*	CTAATAG,CTATTAG,TTAATAA,TTATTAA	-62,175,27	3
chr1	86419441	86419856	mcf10a_satb1_CP_peak_424	5.37376	*	CTAATAA,TTAATAA,TTATTAA,TTATTAG	-98,138	2
chr1	86471487	86471865	mcf10a_satb1_CP_peak_425	7.18228	*	CTAATAA,TTATTAG	-12	1
chr1	86488549	86488908	mcf10a_satb1_CP_peak_426	5.55461	*	TTAATAA,TTATTAA	34	1
chr1	86502129	86502379	mcf10a_satb1_CP_peak_427	5.01205	*	CTAATAA,TTATTAG	-75,28	2
chr1	86529458	86529785	mcf10a_satb1_CP_peak_428	5.55461	*	TTAATAA,TTATTAA	-13,-36,27,30,5	5
chr1	86561739	86561994	mcf10a_satb1_CP_peak_429	4.65035	*	CTATTAA,TTAATAA,TTAATAG,TTATTAA	-88,2,66,88	4
chr1	86624172	86624469	mcf10a_satb1_CP_peak_430	7.36314	*	CTAATAA,TTAATAA,TTATTAA,TTATTAG	-24,-3,101,72	4
chr1	86700846	86701203	mcf10a_satb1_CP_peak_431	7.00143	*	TTAATAA,TTATTAA	-152	1
chr1	86827211	86827543	mcf10a_satb1_CP_peak_432	7.54399	*	CTAATAG,CTATTAG	170	1
chr1	86917426	86917820	mcf10a_satb1_CP_peak_433	8.99081	*	CTAATAA,TTAATAA,TTATTAA,TTATTAG	-12,19,66	3
chr1	87120368	87120949	mcf10a_satb1_CP_peak_434	12.42701	*	TTAATAA,TTATTAA	-55	1
chr1	87152957	87153211	mcf10a_satb1_CP_peak_435	5.37376	*	TTAATAA,TTATTAA	-38,-9	2
chr1	87186728	87187123	mcf10a_satb1_CP_peak_436	9.35252	*	CTAATAA,TTATTAG	-33,-65	2
chr1	87191584	87191941	mcf10a_satb1_CP_peak_437	4.28864	*	CTAATAA,TTATTAG	-20,-37	2
chr1	87206990	87207276	mcf10a_satb1_CP_peak_438	5.01205	*	CTAATAG,CTATTAG,TTAATAA,TTATTAA	-144,46	2
chr1	87559839	87560105	mcf10a_satb1_CP_peak_439	5.91631	*	CTAATAA,TTAATAA,TTATTAA,TTATTAG	51,61	2
chr1	87875168	87875519	mcf10a_satb1_CP_peak_441	6.60034	*	CTAATAG,CTATTAA,CTATTAG,TTAATAG	-57,3	2
chr1	87926542	87926922	mcf10a_satb1_CP_peak_442	12.42701	*	CTAATAA,CTATTAA,TTAATAG,TTATTAG	-1,-16	2
chr1	87976000	87976468	mcf10a_satb1_CP_peak_443	19.52230	*	CTAATAA,TTAATAA,TTATTAA,TTATTAG	-14,-33,14,3	4
chr1	88214166	88214442	mcf10a_satb1_CP_peak_444	6.09717	*	TTAATAA,TTATTAA	-44	1
chr1	88483963	88484294	mcf10a_satb1_CP_peak_445	5.91631	*	CTAATAA,CTAATAG,CTATTAG,TTATTAG	-75,9	2
chr1	88548179	88548596	mcf10a_satb1_CP_peak_446	8.99081	*	CTAATAA,TTAATAA,TTATTAA,TTATTAG	-22,-4,70	3
chr1	88805755	88806208	mcf10a_satb1_CP_peak_447	11.88445	*	CTAATAA,CTATTAA,TTAATAA,TTAATAG,TTATTAA,TTATTAG	-11,-125,-39,117,92	5
chr1	89075172	89075904	mcf10a_satb1_CP_peak_448	46.78902	*	CTAATAA,CTAATAG,CTATTAG,TTAATAA,TTATTAA,TTATTAG	-134,-19,-45,-74,22,77,86	7
chr1	89160807	89161169	mcf10a_satb1_CP_peak_449	9.17166	*	CTAATAA,TTATTAG	-74	1
chr1	89295138	89295424	mcf10a_satb1_CP_peak_450	6.09717	*	CTAATAA,CTAATAG,CTATTAG,TTAATAA,TTATTAA,TTATTAG	-35,7,77	3
chr1	89397824	89398250	mcf10a_satb1_CP_peak_451	14.08090	*	CTAATAA,CTAATAG,CTATTAG,TTATTAG	-12,-47,30	3
chr1	89432946	89433375	mcf10a_satb1_CP_peak_452	8.99081	*	CTAATAA,CTAATAG,CTATTAG,TTATTAG	-3,-81,32	3
chr1	89641962	89642254	mcf10a_satb1_CP_peak_453	4.65035	*	CTAATAA,TTAATAA,TTATTAA,TTATTAG	-133,120,26,84	4
chr1	89814829	89815090	mcf10a_satb1_CP_peak_454	4.91897	*	CTAATAA,CTATTAA,TTAATAA,TTAATAG,TTATTAA,TTATTAG	-110,-142,25,41,62	5
chr1	89824770	89825022	mcf10a_satb1_CP_peak_455	4.83120	*	CTAATAG,CTATTAA,CTATTAG,TTAATAA,TTAATAG,TTATTAA	-12,-125,114,61	4
chr1	89949087	89949765	mcf10a_satb1_CP_peak_456	47.15073	*	CTAATAA,CTAATAG,CTATTAG,TTAATAA,TTATTAA,TTATTAG	-15,-196,22,46	4
chr1	90100411	90100765	mcf10a_satb1_CP_peak_457	5.32623	*	CTATTAA,TTAATAA,TTAATAG,TTATTAA	-19,-2,-22,1	4
chr1	90704868	90705300	mcf10a_satb1_CP_peak_459	8.62910	*	TTAATAA,TTATTAA	-11,0	2
chr1	90727780	90728335	mcf10a_satb1_CP_peak_460	24.90585	*	CTATTAA,TTAATAA,TTAATAG,TTATTAA	-193,-26,-38,-59,-6,25	6
chr1	90802513	90802906	mcf10a_satb1_CP_peak_461	8.44825	*	CTATTAA,TTAATAA,TTAATAG,TTATTAA	-153,-29,-36,175	4
chr1	91012216	91012466	mcf10a_satb1_CP_peak_462	4.28864	*	CTAATAG,CTATTAA,CTATTAG,TTAATAG	106,57,86	3
chr1	91015984	91016246	mcf10a_satb1_CP_peak_463	5.37376	*	CTAATAG,CTATTAG	-26,-58,8	3
chr1	91162825	91163220	mcf10a_satb1_CP_peak_464	9.35252	*	CTATTAA,TTAATAA,TTAATAG,TTATTAA	-137,-47,-95,0,12,147	6
chr1	91294303	91294617	mcf10a_satb1_CP_peak_465	6.27802	*	CTAATAA,TTATTAG	134,8	2
chr1	91324723	91325033	mcf10a_satb1_CP_peak_466	3.78744	*	TTAATAA,TTATTAA	-133,-141	2
chr1	91371984	91372401	mcf10a_satb1_CP_peak_467	6.63973	*	CTAATAA,CTATTAA,TTAATAA,TTAATAG,TTATTAA,TTATTAG	-17,-30,46	3
chr1	91396536	91396888	mcf10a_satb1_CP_peak_468	6.63973	*	CTATTAA,TTAATAA,TTAATAG,TTATTAA	-136,-16,-24	3
chr1	91400067	91400545	mcf10a_satb1_CP_peak_469	15.68236	*	CTAATAA,TTAATAA,TTATTAA,TTATTAG	-154,-43,135,23	4
chr1	91479786	91480086	mcf10a_satb1_CP_peak_470	5.37376	*	CTAATAG,CTATTAG	-18	1
chr1	91480425	91480722	mcf10a_satb1_CP_peak_471	5.73546	*	CTAATAA,TTAATAA,TTATTAA,TTATTAG	-32,-87,18	3
chr1	91578369	91578698	mcf10a_satb1_CP_peak_472	7.67030	*	CTAATAA,TTAATAA,TTATTAA,TTATTAG	-14,-24,35	3
chr1	92132784	92133084	mcf10a_satb1_CP_peak_473	6.63973	*	CTAATAA,TTAATAA,TTATTAA,TTATTAG	-124,-17,4	3
chr1	92448389	92448639	mcf10a_satb1_CP_peak_474	5.19290	*	CTAATAA,TTATTAG	-9,10	2
chr1	92531369	92531682	mcf10a_satb1_CP_peak_475	5.55461	*	CTAATAA,TTAATAA,TTATTAA,TTATTAG	-20,-23,71	3
chr1	92724672	92724923	mcf10a_satb1_CP_peak_476	5.19290	*	CTAATAA,CTATTAA,TTAATAG,TTATTAG	2,24,35	3
chr1	92761339	92761633	mcf10a_satb1_CP_peak_477	6.09717	*	CTAATAA,TTAATAA,TTATTAA,TTATTAG	-111,-32,-47,119	4
chr1	92910189	92910547	mcf10a_satb1_CP_peak_478	5.50259	*	CTATTAA,TTAATAG	-28	1
chr1	93109963	93110611	mcf10a_satb1_CP_peak_479	20.74624	*	CTAATAA,TTAATAA,TTATTAA,TTATTAG	-109,-157,106	3
chr1	93511427	93511725	mcf10a_satb1_CP_peak_480	5.37376	*	CTAATAG,CTATTAG	41	1
chr1	93659363	93659687	mcf10a_satb1_CP_peak_481	8.80996	*	CTAATAA,CTATTAA,TTAATAG,TTATTAG	-33,-84,125	3
chr1	93723456	93723916	mcf10a_satb1_CP_peak_482	11.34190	*	TTAATAA,TTATTAA	-16,-30,107	3
chr1	93741884	93742134	mcf10a_satb1_CP_peak_483	5.45493	*	CTAATAA,TTATTAG	15	1
chr1	93927808	93928107	mcf10a_satb1_CP_peak_484	7.54399	*	TTAATAA,TTATTAA	-20,44,65	3
chr1	94136221	94136590	mcf10a_satb1_CP_peak_485	9.56016	*	TTAATAA,TTATTAA	-51,-6,9	3
chr1	94388224	94388566	mcf10a_satb1_CP_peak_487	5.79440	*	CTAATAA,CTAATAG,CTATTAA,CTATTAG,TTAATAG,TTATTAG	-157,-3,-36,81	4
chr1	94485496	94485746	mcf10a_satb1_CP_peak_488	4.27945	*	CTAATAA,TTAATAA,TTATTAA,TTATTAG	23,96	2
chr1	94801465	94801959	mcf10a_satb1_CP_peak_489	17.69749	*	CTAATAG,CTATTAA,CTATTAG,TTAATAA,TTAATAG,TTATTAA	115,36,39,55,75,8	6
chr1	95510909	95511925	mcf10a_satb1_CP_peak_490	54.74654	*	CTAATAA,CTAATAG,CTATTAG,TTATTAG	-11,-117,-141,-165,-189,-27,-44,-60,-77,-93,101,117,174,39,55,6,70,86	18
chr1	95801654	95802017	mcf10a_satb1_CP_peak_491	9.17166	*	CTATTAA,TTAATAA,TTAATAG,TTATTAA	-29,2,24	3
chr1	95899156	95899406	mcf10a_satb1_CP_peak_492	3.56523	*	CTAATAA,TTAATAA,TTATTAA,TTATTAG	-4,-72,159	3
chr1	95904988	95905245	mcf10a_satb1_CP_peak_493	5.55461	*	CTAATAA,TTATTAG	-45,24	2
chr1	95978864	95979328	mcf10a_satb1_CP_peak_494	7.00143	*	TTAATAA,TTATTAA	-148,-192,114,135,74	5
chr1	96163752	96164002	mcf10a_satb1_CP_peak_495	4.83120	*	CTATTAA,TTAATAA,TTAATAG,TTATTAA	-3,44,59	3
chr1	96198412	96198775	mcf10a_satb1_CP_peak_496	7.54399	*	CTAATAA,TTATTAG	17,46	2
chr1	96210975	96211765	mcf10a_satb1_CP_peak_497	35.57616	*	TTAATAA,TTATTAA	-2,-50,180,19	4
chr1	96383407	96384037	mcf10a_satb1_CP_peak_498	19.29941	*	CTAATAA,TTAATAA,TTATTAA,TTATTAG	-66,-76,-9	3
chr1	96713866	96714201	mcf10a_satb1_CP_peak_499	6.23369	*	CTAATAA,CTAATAG,CTATTAG,TTAATAA,TTATTAA,TTATTAG	-134,42,54	3
chr1	96742258	96742523	mcf10a_satb1_CP_peak_500	5.19290	*	CTAATAA,CTAATAG,CTATTAA,CTATTAG,TTAATAG,TTATTAG	-51,0,9	3
chr1	96777512	96778026	mcf10a_satb1_CP_peak_501	8.44825	*	CTATTAA,TTAATAA,TTAATAG,TTATTAA	28,44,55,65	4
chr1	96866348	96866654	mcf10a_satb1_CP_peak_502	4.83120	*	CTATTAA,TTAATAG	-14	1
chr1	96906827	96907144	mcf10a_satb1_CP_peak_503	7.18228	*	TTAATAA,TTATTAA	-27	1
chr1	96914823	96915195	mcf10a_satb1_CP_peak_504	5.19290	*	CTAATAG,CTATTAA,CTATTAG,TTAATAA,TTAATAG,TTATTAA	-5,87,90	3
chr1	96946698	96947030	mcf10a_satb1_CP_peak_505	5.55461	*	CTAATAA,CTATTAA,TTAATAG,TTATTAG	-25,116,135	3
chr1	96969733	96970149	mcf10a_satb1_CP_peak_506	7.72484	*	CTAATAA,TTAATAA,TTATTAA,TTATTAG	-139,-20,-40	3
chr1	97049394	97049994	mcf10a_satb1_CP_peak_507	36.40242	*	CTAATAA,TTAATAA,TTATTAA,TTATTAG	-12,-15,-36,-43,-53	5
chr1	97170471	97170721	mcf10a_satb1_CP_peak_508	5.19290	*	TTAATAA,TTATTAA	25	1
chr1	97197756	97198197	mcf10a_satb1_CP_peak_509	8.44825	*	CTAATAA,CTATTAA,TTAATAA,TTAATAG,TTATTAA,TTATTAG	-58,103,62	3
chr1	97204631	97204899	mcf10a_satb1_CP_peak_510	4.65035	*	TTAATAA,TTATTAA	-8,10,177	3
chr1	97229701	97229951	mcf10a_satb1_CP_peak_511	5.01205	*	CTAATAA,TTAATAA,TTATTAA,TTATTAG	-16,-49	2
chr1	97244030	97244426	mcf10a_satb1_CP_peak_512	8.44825	*	TTAATAA,TTATTAA	-27,-5,21	3
chr1	97255092	97255461	mcf10a_satb1_CP_peak_513	8.62910	*	CTAATAA,TTAATAA,TTATTAA,TTATTAG	-21,-32	2
chr1	97264081	97264547	mcf10a_satb1_CP_peak_514	10.07593	*	CTAATAA,TTATTAG	40,6	2
chr1	97329713	97330280	mcf10a_satb1_CP_peak_515	9.71422	*	CTAATAA,TTAATAA,TTATTAA,TTATTAG	-168,107,78	3
chr1	97426809	97427156	mcf10a_satb1_CP_peak_516	6.82058	*	CTAATAA,TTAATAA,TTATTAA,TTATTAG	-2,-44,-55,25,7	5
chr1	97537096	97537382	mcf10a_satb1_CP_peak_517	5.01205	*	TTAATAA,TTATTAA	-56	1
chr1	97551907	97552258	mcf10a_satb1_CP_peak_518	7.90569	*	CTAATAA,CTATTAA,TTAATAG,TTATTAG	-155,-16,-36	3
chr1	97555880	97556202	mcf10a_satb1_CP_peak_519	5.01205	*	TTAATAA,TTATTAA	28,58	2
chr1	97712236	97712633	mcf10a_satb1_CP_peak_520	11.34190	*	CTATTAA,TTAATAA,TTAATAG,TTATTAA	-11,-34,17,6,9	5
chr1	97939786	97940601	mcf10a_satb1_CP_peak_521	10.25678	*	TTAATAA,TTATTAA	-188,-52,-64,-67,-9	5
chr1	97955185	97956213	mcf10a_satb1_CP_peak_522	17.31003	*	TTAATAA,TTATTAA	-78	1
chr1	97961212	97961527	mcf10a_satb1_CP_peak_523	5.19290	*	CTAATAA,TTAATAA,TTATTAA,TTATTAG	-152,115,74,97	4
chr1	98031922	98032223	mcf10a_satb1_CP_peak_524	5.91631	*	TTAATAA,TTATTAA	-2,110	2
chr1	98061183	98061437	mcf10a_satb1_CP_peak_525	5.01205	*	TTAATAA,TTATTAA	-44,-64	2
chr1	98077876	98078300	mcf10a_satb1_CP_peak_526	5.73546	*	CTAATAG,CTATTAG,TTAATAA,TTATTAA	-146,123,5	3
chr1	98136506	98137091	mcf10a_satb1_CP_peak_527	15.50151	*	CTATTAA,TTAATAA,TTAATAG,TTATTAA	-110,-44,-63	3
chr1	98146974	98147479	mcf10a_satb1_CP_peak_528	14.05469	*	CTAATAG,CTATTAA,CTATTAG,TTAATAA,TTAATAG,TTATTAA	-152,-22,-47,-9,154	5
chr1	98148526	98149303	mcf10a_satb1_CP_peak_529	19.66112	*	CTAATAA,CTAATAG,CTATTAG,TTAATAA,TTATTAA,TTATTAG	-100,-107,28,51	4
chr1	98196837	98197403	mcf10a_satb1_CP_peak_530	5.37376	*	CTAATAA,CTATTAA,TTAATAA,TTAATAG,TTATTAA,TTATTAG	-189,-19,-74,193	4
chr1	98198111	98198528	mcf10a_satb1_CP_peak_531	11.88445	*	CTATTAA,TTAATAA,TTAATAG,TTATTAA	-44,-8,60	3
chr1	98212508	98212825	mcf10a_satb1_CP_peak_532	5.73546	*	CTAATAG,CTATTAG,TTAATAA,TTATTAA	24,37	2
chr1	98250487	98250778	mcf10a_satb1_CP_peak_533	4.83120	*	TTAATAA,TTATTAA	-27,-46,148	3
chr1	98273918	98274168	mcf10a_satb1_CP_peak_534	5.37376	*	CTAATAA,CTAATAG,CTATTAG,TTAATAA,TTATTAA,TTATTAG	-142,-9,5	3
chr1	98375770	98376162	mcf10a_satb1_CP_peak_536	7.72484	*	CTATTAA,TTAATAA,TTAATAG,TTATTAA	11,14,63	3
chr1	98418339	98418729	mcf10a_satb1_CP_peak_537	8.44825	*	TTAATAA,TTATTAA	-37,-68,-90,102,117	5
chr1	98420085	98420389	mcf10a_satb1_CP_peak_538	7.00143	*	CTAATAA,TTAATAA,TTATTAA,TTATTAG	-29,1,40	3
chr1	98463021	98463421	mcf10a_satb1_CP_peak_539	7.72484	*	CTAATAG,CTATTAA,CTATTAG,TTAATAA,TTAATAG,TTATTAA	26,54,57	3
chr1	98711901	98712254	mcf10a_satb1_CP_peak_540	6.45887	*	CTAATAA,TTATTAG	39	1
chr1	98812648	98812979	mcf10a_satb1_CP_peak_541	7.00143	*	CTAATAA,CTATTAA,TTAATAG,TTATTAG	-3,145	2
chr1	98890064	98890461	mcf10a_satb1_CP_peak_542	10.43763	*	TTAATAA,TTATTAA	-63,27	2
chr1	99070729	99070980	mcf10a_satb1_CP_peak_543	4.83120	*	CTAATAA,TTAATAA,TTATTAA,TTATTAG	-37,107	2
chr1	99208679	99208953	mcf10a_satb1_CP_peak_544	4.65035	*	CTAATAA,TTATTAG	-58	1
chr1	99421341	99421674	mcf10a_satb1_CP_peak_545	7.54399	*	CTAATAA,TTATTAG	-147,51,71	3
chr1	99426967	99427259	mcf10a_satb1_CP_peak_546	5.55461	*	CTAATAG,CTATTAA,CTATTAG,TTAATAA,TTAATAG,TTATTAA	-180,-23,44	3
chr1	99477323	99477594	mcf10a_satb1_CP_peak_547	3.92693	*	CTAATAA,CTATTAA,TTAATAA,TTAATAG,TTATTAA,TTATTAG	-101,-104,-23	3
chr1	99489931	99490277	mcf10a_satb1_CP_peak_548	6.63973	*	CTAATAA,TTAATAA,TTATTAA,TTATTAG	33,88	2
chr1	99546412	99546857	mcf10a_satb1_CP_peak_549	13.51213	*	CTATTAA,TTAATAG	196	1
chr1	99637192	99637482	mcf10a_satb1_CP_peak_550	4.65035	*	TTAATAA,TTATTAA	-58,-90,151	3
chr1	99669893	99670295	mcf10a_satb1_CP_peak_551	9.89507	*	TTAATAA,TTATTAA	86	1
chr1	99691060	99691357	mcf10a_satb1_CP_peak_552	6.63973	*	CTATTAA,TTAATAG	-14	1
chr1	99716870	99717287	mcf10a_satb1_CP_peak_553	14.41639	*	TTAATAA,TTATTAA	-29,-61,24,54	4
chr1	99801880	99802389	mcf10a_satb1_CP_peak_554	4.83120	*	CTAATAA,TTAATAA,TTATTAA,TTATTAG	-163,157,168	3
chr1	99853094	99853560	mcf10a_satb1_CP_peak_555	11.34190	*	CTATTAA,TTAATAG	3	1
chr1	99947515	99947972	mcf10a_satb1_CP_peak_556	15.32065	*	CTAATAA,CTATTAA,TTAATAA,TTAATAG,TTATTAA,TTATTAG	-17,-20,12,21	4
chr1	100190208	100190692	mcf10a_satb1_CP_peak_557	17.85259	*	TTAATAA,TTATTAA	-52	1
chr1	100325697	100326119	mcf10a_satb1_CP_peak_558	10.43763	*	CTAATAA,CTAATAG,CTATTAG,TTAATAA,TTATTAA,TTATTAG	-108,122,37,87	4
chr1	100381448	100381924	mcf10a_satb1_CP_peak_559	7.54399	*	CTAATAA,TTAATAA,TTATTAA,TTATTAG	-116,-59,-92	3
chr1	100387499	100387821	mcf10a_satb1_CP_peak_560	6.09717	*	TTAATAA,TTATTAA	19,8	2
chr1	100717365	100717656	mcf10a_satb1_CP_peak_561	7.18228	*	TTAATAA,TTATTAA	13,6	2
chr1	101060747	101061048	mcf10a_satb1_CP_peak_563	5.15624	*	CTAATAA,CTATTAA,TTAATAG,TTATTAG	-106,42	2
chr1	101234294	101234560	mcf10a_satb1_CP_peak_564	5.73546	*	CTAATAA,TTATTAG	108	1
chr1	101249944	101250195	mcf10a_satb1_CP_peak_565	6.27802	*	TTAATAA,TTATTAA	-88,-98	2
chr1	101369229	101369820	mcf10a_satb1_CP_peak_566	31.23569	*	TTAATAA,TTATTAA	-12,-22,-5,11,8	5
chr1	101948488	101948755	mcf10a_satb1_CP_peak_567	4.83120	*	CTAATAA,TTATTAG	28,35,48	3
chr1	101977743	101978245	mcf10a_satb1_CP_peak_568	11.88445	*	CTAATAA,TTAATAA,TTATTAA,TTATTAG	-71,-84,17,75	4
chr1	101978403	101978662	mcf10a_satb1_CP_peak_569	5.55461	*	TTAATAA,TTATTAA	4	1
chr1	101992698	101993194	mcf10a_satb1_CP_peak_570	14.23554	*	CTAATAA,CTAATAG,CTATTAG,TTATTAG	-64,41	2
chr1	102142231	102142535	mcf10a_satb1_CP_peak_571	5.55461	*	CTAATAA,TTATTAG	-44	1
chr1	102195048	102195431	mcf10a_satb1_CP_peak_573	12.60786	*	CTAATAA,TTAATAA,TTATTAA,TTATTAG	1,24	2
chr1	102203831	102204160	mcf10a_satb1_CP_peak_574	4.28864	*	CTAATAG,CTATTAA,CTATTAG,TTAATAA,TTAATAG,TTATTAA	-62,153,85	3
chr1	102254839	102255177	mcf10a_satb1_CP_peak_575	6.45887	*	CTAATAG,CTATTAG,TTAATAA,TTATTAA	-75,6	2
chr1	102323566	102323816	mcf10a_satb1_CP_peak_576	4.65035	*	CTATTAA,TTAATAA,TTAATAG,TTATTAA	-20,6,81	3
chr1	102340775	102341083	mcf10a_satb1_CP_peak_577	4.28864	*	CTAATAG,CTATTAG,TTAATAA,TTATTAA	-140,44	2
chr1	102352382	102352671	mcf10a_satb1_CP_peak_578	5.37376	*	CTAATAG,CTATTAG,TTAATAA,TTATTAA	-98,46	2
chr1	102450295	102450564	mcf10a_satb1_CP_peak_579	5.55461	*	TTAATAA,TTATTAA	-29	1
chr1	102554260	102554553	mcf10a_satb1_CP_peak_580	5.37376	*	CTAATAA,CTATTAA,TTAATAA,TTAATAG,TTATTAA,TTATTAG	-21,-70,29	3
chr1	102803173	102803423	mcf10a_satb1_CP_peak_581	3.92693	*	CTAATAA,TTAATAA,TTATTAA,TTATTAG	-46,2	2
chr1	103128675	103128993	mcf10a_satb1_CP_peak_582	6.63973	*	TTAATAA,TTATTAA	-9	1
chr1	103137781	103138323	mcf10a_satb1_CP_peak_583	13.33127	*	CTAATAG,CTATTAA,CTATTAG,TTAATAA,TTAATAG,TTATTAA	134,162,56	3
chr1	103204679	103204988	mcf10a_satb1_CP_peak_584	5.91631	*	TTAATAA,TTATTAA	-135,-138,-37,-9	4
chr1	103257028	103257738	mcf10a_satb1_CP_peak_585	19.84197	*	CTATTAA,TTAATAA,TTAATAG,TTATTAA	-73,-9,116,28	4
chr1	103262070	103262444	mcf10a_satb1_CP_peak_586	7.00143	*	TTAATAA,TTATTAA	-11,-20,-39,-53	4
chr1	103310251	103310652	mcf10a_satb1_CP_peak_587	10.79934	*	CTATTAA,TTAATAA,TTAATAG,TTATTAA	-16,-4,131,19,8	5
chr1	103358213	103358951	mcf10a_satb1_CP_peak_588	7.90569	*	CTAATAA,CTAATAG,CTATTAG,TTAATAA,TTATTAA,TTATTAG	-134,-148,153	3
chr1	103373190	103373523	mcf10a_satb1_CP_peak_589	7.36314	*	CTAATAA,CTAATAG,CTATTAG,TTAATAA,TTATTAA,TTATTAG	-18,167,45,5	4
chr1	103378707	103379176	mcf10a_satb1_CP_peak_590	17.49089	*	CTAATAA,TTAATAA,TTATTAA,TTATTAG	-51,14,56	3
chr1	103413441	103413817	mcf10a_satb1_CP_peak_591	7.90569	*	TTAATAA,TTATTAA	-104,66	2
chr1	103464280	103464530	mcf10a_satb1_CP_peak_592	4.65035	*	CTAATAG,CTATTAG,TTAATAA,TTATTAA	-52,40	2
chr1	103494678	103495057	mcf10a_satb1_CP_peak_593	7.72484	*	CTAATAA,CTATTAA,TTAATAA,TTAATAG,TTATTAA,TTATTAG	-56,-99,105,38	4
chr1	103624900	103625243	mcf10a_satb1_CP_peak_594	4.28864	*	TTAATAA,TTATTAA	170	1
chr1	103774131	103774621	mcf10a_satb1_CP_peak_595	17.31003	*	CTAATAA,CTATTAA,TTAATAG,TTATTAG	-25,147	2
chr1	104048342	104049149	mcf10a_satb1_CP_peak_596	11.16104	*	CTAATAA,TTAATAA,TTATTAA,TTATTAG	-123,-185	2
chr1	104085429	104085932	mcf10a_satb1_CP_peak_597	14.05469	*	CTAATAA,TTAATAA,TTATTAA,TTATTAG	-76,40,78,86	4
chr1	104142765	104143218	mcf10a_satb1_CP_peak_598	7.18228	*	CTATTAA,TTAATAG	18	1
chr1	104180627	104180916	mcf10a_satb1_CP_peak_599	5.73546	*	CTAATAA,TTATTAG	73	1
chr1	104221519	104221942	mcf10a_satb1_CP_peak_600	8.44825	*	CTATTAA,TTAATAG	-13	1
chr1	104274810	104275060	mcf10a_satb1_CP_peak_601	5.01205	*	CTAATAA,TTATTAG	51	1
chr1	104331459	104331718	mcf10a_satb1_CP_peak_602	5.73546	*	TTAATAA,TTATTAA	13,174	2
chr1	104440562	104440837	mcf10a_satb1_CP_peak_603	4.65035	*	CTATTAA,TTAATAA,TTAATAG,TTATTAA	-12,64,75	3
chr1	104541645	104541985	mcf10a_satb1_CP_peak_604	5.37376	*	CTAATAA,TTAATAA,TTATTAA,TTATTAG	-10,0,49	3
chr1	104662005	104662313	mcf10a_satb1_CP_peak_605	6.45887	*	CTAATAG,CTATTAA,CTATTAG,TTAATAA,TTAATAG,TTATTAA	-10,-101,-30,8	4
chr1	104664407	104664939	mcf10a_satb1_CP_peak_606	4.65035	*	CTAATAA,TTAATAA,TTATTAA,TTATTAG	102,171	2
chr1	104692466	104692744	mcf10a_satb1_CP_peak_607	5.19290	*	CTATTAA,TTAATAA,TTAATAG,TTATTAA	184,70	2
chr1	104722159	104722543	mcf10a_satb1_CP_peak_608	9.17166	*	CTAATAA,TTAATAA,TTATTAA,TTATTAG	-77,175	2
chr1	104754411	104754710	mcf10a_satb1_CP_peak_609	6.63973	*	CTAATAA,TTATTAG	-43,-68,-78,89	4
chr1	104781327	104781669	mcf10a_satb1_CP_peak_610	6.45887	*	CTAATAA,TTATTAG	-53	1
chr1	104799616	104800025	mcf10a_satb1_CP_peak_611	6.27802	*	CTAATAG,CTATTAG,TTAATAA,TTATTAA	-80,171,196,7	4
chr1	104885274	104885550	mcf10a_satb1_CP_peak_613	5.37376	*	CTAATAA,TTAATAA,TTATTAA,TTATTAG	-80,56	2
chr1	104898582	104899039	mcf10a_satb1_CP_peak_614	5.91631	*	CTAATAA,CTATTAA,TTAATAG,TTATTAG	149,177	2
chr1	104952692	104953046	mcf10a_satb1_CP_peak_615	5.19290	*	CTAATAA,TTAATAA,TTATTAA,TTATTAG	-34,-6	2
chr1	105051973	105052268	mcf10a_satb1_CP_peak_616	5.55461	*	CTAATAA,CTATTAA,TTAATAG,TTATTAG	11,3,80	3
chr1	105110494	105110748	mcf10a_satb1_CP_peak_617	4.83120	*	CTATTAA,TTAATAA,TTAATAG,TTATTAA	124,34	2
chr1	105114419	105114669	mcf10a_satb1_CP_peak_618	4.65035	*	CTAATAA,TTAATAA,TTATTAA,TTATTAG	-44,67	2
chr1	105248680	105249020	mcf10a_satb1_CP_peak_619	5.37376	*	CTAATAA,TTATTAG	36,4	2
chr1	105395595	105395890	mcf10a_satb1_CP_peak_620	5.73546	*	CTATTAA,TTAATAA,TTAATAG,TTATTAA	-9,17	2
chr1	105405488	105405738	mcf10a_satb1_CP_peak_621	4.65035	*	CTAATAA,TTAATAA,TTATTAA,TTATTAG	117,13	2
chr1	105429426	105429815	mcf10a_satb1_CP_peak_622	10.61848	*	CTAATAA,CTAATAG,CTATTAG,TTAATAA,TTATTAA,TTATTAG	-43,-81,1,9	4
chr1	105526580	105526950	mcf10a_satb1_CP_peak_623	6.45887	*	TTAATAA,TTATTAA	-97	1
chr1	105544023	105544596	mcf10a_satb1_CP_peak_624	32.86337	*	CTAATAA,CTATTAA,TTAATAA,TTAATAG,TTATTAA,TTATTAG	-69,13,132,30,42	5
chr1	105551153	105551425	mcf10a_satb1_CP_peak_625	5.19290	*	CTAATAA,TTAATAA,TTATTAA,TTATTAG	-131,-53	2
chr1	105564605	105565136	mcf10a_satb1_CP_peak_626	14.77810	*	CTATTAA,TTAATAA,TTAATAG,TTATTAA	-47,-71,12	3
chr1	105594917	105595212	mcf10a_satb1_CP_peak_627	6.27802	*	CTAATAA,TTAATAA,TTATTAA,TTATTAG	-67,184,39	3
chr1	105598981	105599619	mcf10a_satb1_CP_peak_628	10.79934	*	CTAATAA,CTAATAG,CTATTAG,TTAATAA,TTATTAA,TTATTAG	-131,-59,135,154	4
chr1	105600893	105601171	mcf10a_satb1_CP_peak_629	5.19290	*	TTAATAA,TTATTAA	-95,109	2
chr1	105619206	105619705	mcf10a_satb1_CP_peak_630	10.61848	*	CTAATAA,CTATTAA,TTAATAA,TTAATAG,TTATTAA,TTATTAG	-186,-30,-65,138,64	5
chr1	105628789	105629052	mcf10a_satb1_CP_peak_631	5.01205	*	CTATTAA,TTAATAA,TTAATAG,TTATTAA	27,94	2
chr1	105736081	105736334	mcf10a_satb1_CP_peak_632	5.19290	*	CTAATAA,TTATTAG	11,24	2
chr1	105799941	105800417	mcf10a_satb1_CP_peak_633	15.13980	*	CTAATAA,TTAATAA,TTATTAA,TTATTAG	-37,-49	2
chr1	105819693	105820278	mcf10a_satb1_CP_peak_634	10.61848	*	CTAATAA,TTATTAG	47	1
chr1	105835309	105835572	mcf10a_satb1_CP_peak_635	5.55461	*	CTAATAA,CTAATAG,CTATTAA,CTATTAG,TTAATAG,TTATTAG	-11,-84,11	3
chr1	105998217	105998553	mcf10a_satb1_CP_peak_637	5.91631	*	CTATTAA,TTAATAA,TTAATAG,TTATTAA	-142,75	2
chr1	106024305	106024948	mcf10a_satb1_CP_peak_638	27.07608	*	CTAATAA,TTAATAA,TTATTAA,TTATTAG	59,62,82	3
chr1	106053073	106053435	mcf10a_satb1_CP_peak_639	5.19290	*	CTAATAA,CTATTAA,TTAATAG,TTATTAG	-1,12	2
chr1	106055353	106056081	mcf10a_satb1_CP_peak_640	12.96957	*	CTAATAA,CTATTAA,TTAATAG,TTATTAG	-188,-195,161,99	4
chr1	106116985	106117300	mcf10a_satb1_CP_peak_641	8.26740	*	CTAATAA,CTATTAA,TTAATAG,TTATTAG	-99,35,8	3
chr1	106144782	106145176	mcf10a_satb1_CP_peak_642	9.17166	*	TTAATAA,TTATTAA	-118,41	2
chr1	106171366	106171735	mcf10a_satb1_CP_peak_643	6.63973	*	CTAATAA,TTATTAG	38,47	2
chr1	106252257	106252735	mcf10a_satb1_CP_peak_644	12.24616	*	CTAATAA,TTATTAG	-41,65	2
chr1	106257063	106257638	mcf10a_satb1_CP_peak_645	25.26755	*	CTAATAA,TTATTAG	-48,54	2
chr1	106294081	106294402	mcf10a_satb1_CP_peak_646	6.09717	*	CTAATAA,TTAATAA,TTATTAA,TTATTAG	-102,13,86	3
chr1	106326197	106326574	mcf10a_satb1_CP_peak_647	5.55461	*	TTAATAA,TTATTAA	126	1
chr1	106498538	106498788	mcf10a_satb1_CP_peak_648	4.65035	*	CTAATAA,TTAATAA,TTATTAA,TTATTAG	28,9	2
chr1	106587532	106587888	mcf10a_satb1_CP_peak_649	7.90569	*	CTAATAA,CTATTAA,TTAATAA,TTAATAG,TTATTAA,TTATTAG	-144,-27,-41,3,6	5
chr1	106629791	106630065	mcf10a_satb1_CP_peak_650	4.65035	*	TTAATAA,TTATTAA	1	1
chr1	106636100	106636827	mcf10a_satb1_CP_peak_651	16.94833	*	CTAATAA,TTATTAG	-124,172	2
chr1	106796185	106796531	mcf10a_satb1_CP_peak_652	5.19290	*	CTAATAA,CTAATAG,CTATTAG,TTATTAG	-24,-35	2
chr1	106832846	106833326	mcf10a_satb1_CP_peak_653	8.08655	*	CTAATAA,CTATTAA,TTAATAA,TTAATAG,TTATTAA,TTATTAG	-57,23,32,46	4
chr1	106895724	106896146	mcf10a_satb1_CP_peak_654	5.73546	*	CTATTAA,TTAATAA,TTAATAG,TTATTAA	-25,-28,-65,-75,140	5
chr1	106911741	106912016	mcf10a_satb1_CP_peak_655	5.01205	*	CTAATAA,TTAATAA,TTATTAA,TTATTAG	-55,123	2
chr1	106916995	106917275	mcf10a_satb1_CP_peak_656	3.92693	*	CTAATAG,CTATTAG,TTAATAA,TTATTAA	126,93	2
chr1	106923994	106924596	mcf10a_satb1_CP_peak_657	4.83120	*	CTAATAA,TTAATAA,TTATTAA,TTATTAG	-100,-75	2
chr1	106931002	106931372	mcf10a_satb1_CP_peak_658	9.71422	*	CTAATAA,TTAATAA,TTATTAA,TTATTAG	-30,31	2
chr1	106976365	106976899	mcf10a_satb1_CP_peak_659	7.90569	*	CTATTAA,TTAATAA,TTAATAG,TTATTAA	-2,21,5,74	4
chr1	106989023	106989347	mcf10a_satb1_CP_peak_660	5.55461	*	CTAATAG,CTATTAG,TTAATAA,TTATTAA	-48,155	2
chr1	107041906	107042250	mcf10a_satb1_CP_peak_661	6.45887	*	TTAATAA,TTATTAA	-184,15	2
chr1	107058286	107058884	mcf10a_satb1_CP_peak_662	12.24616	*	CTAATAA,CTATTAA,TTAATAA,TTAATAG,TTATTAA,TTATTAG	-70,-95,111	3
chr1	107100083	107100333	mcf10a_satb1_CP_peak_663	3.74608	*	CTAATAA,TTAATAA,TTATTAA,TTATTAG	-38,-87,95	3
chr1	107226531	107226833	mcf10a_satb1_CP_peak_664	4.65035	*	CTAATAG,CTATTAA,CTATTAG,TTAATAG	-38,13	2
chr1	107445629	107445977	mcf10a_satb1_CP_peak_665	4.83120	*	CTAATAA,CTATTAA,TTAATAG,TTATTAG	124,18	2
chr1	107615573	107615857	mcf10a_satb1_CP_peak_666	5.73546	*	CTAATAA,CTATTAA,TTAATAA,TTAATAG,TTATTAA,TTATTAG	-61,29,97	3
chr1	107709842	107710344	mcf10a_satb1_CP_peak_667	7.72484	*	CTAATAA,TTATTAG	-11,-124,-27,159	4
chr1	107713002	107713315	mcf10a_satb1_CP_peak_668	5.73546	*	CTATTAA,TTAATAA,TTAATAG,TTATTAA	142,39	2
chr1	107814640	107815031	mcf10a_satb1_CP_peak_669	7.90569	*	CTAATAA,TTATTAG	-1,11	2
chr1	107970363	107970698	mcf10a_satb1_CP_peak_670	4.65035	*	CTAATAA,TTAATAA,TTATTAA,TTATTAG	-62,12	2
chr1	108030518	108030892	mcf10a_satb1_CP_peak_671	7.36314	*	CTAATAA,CTAATAG,CTATTAG,TTATTAG	-73,10,31	3
chr1	108134819	108135243	mcf10a_satb1_CP_peak_672	8.62910	*	CTAATAA,TTAATAA,TTATTAA,TTATTAG	-29,24	2
chr1	108234817	108235164	mcf10a_satb1_CP_peak_673	7.18228	*	CTAATAG,CTATTAG,TTAATAA,TTATTAA	-37,2,9	3
chr1	108269922	108270272	mcf10a_satb1_CP_peak_674	8.62910	*	CTAATAA,TTAATAA,TTATTAA,TTATTAG	-40,-9	2
chr1	108291764	108292014	mcf10a_satb1_CP_peak_675	4.46949	*	CTAATAA,TTAATAA,TTATTAA,TTATTAG	-149,176	2
chr1	108599876	108600379	mcf10a_satb1_CP_peak_676	17.85259	*	CTAATAA,TTATTAG	-18,16,83	3
chr1	108660038	108660445	mcf10a_satb1_CP_peak_677	12.24616	*	CTAATAA,TTAATAA,TTATTAA,TTATTAG	-23,4	2
chr1	108713069	108713618	mcf10a_satb1_CP_peak_678	19.84197	*	CTATTAA,TTAATAA,TTAATAG,TTATTAA	-12,-20,-23,-50,-9,111	6
chr1	109050834	109051147	mcf10a_satb1_CP_peak_679	5.91631	*	CTAATAA,TTAATAA,TTATTAA,TTATTAG	-15,-24	2
chr1	109294001	109294382	mcf10a_satb1_CP_peak_680	8.99081	*	TTAATAA,TTATTAA	-65,34,62	3
chr1	109430430	109430708	mcf10a_satb1_CP_peak_681	5.00236	*	TTAATAA,TTATTAA	5,78	2
chr1	109453413	109453775	mcf10a_satb1_CP_peak_682	9.71422	*	CTATTAA,TTAATAG	-8,44	2
chr1	109541052	109541441	mcf10a_satb1_CP_peak_683	11.33880	*	CTAATAA,CTATTAA,TTAATAA,TTAATAG,TTATTAA,TTATTAG	-13,-4,-41,41,44	5
chr1	110223958	110224299	mcf10a_satb1_CP_peak_684	7.72484	*	CTAATAA,TTAATAA,TTATTAA,TTATTAG	-56,15,40	3
chr1	110517352	110517674	mcf10a_satb1_CP_peak_686	7.54399	*	CTAATAA,TTAATAA,TTATTAA,TTATTAG	-70,36,68	3
chr1	110572764	110573201	mcf10a_satb1_CP_peak_687	11.04699	*	CTAATAG,CTATTAG,TTAATAA,TTATTAA	-12,27,4	3
chr1	110867650	110867976	mcf10a_satb1_CP_peak_688	5.94031	*	CTAATAG,CTATTAG,TTAATAA,TTATTAA	29,52,7	3
chr1	111203950	111204343	mcf10a_satb1_CP_peak_689	5.55461	*	CTAATAG,CTATTAG,TTAATAA,TTATTAA	-37,-44,192	3
chr1	111703914	111704195	mcf10a_satb1_CP_peak_690	6.09717	*	CTAATAG,CTATTAG,TTAATAA,TTATTAA	-29,14	2
chr1	111826063	111826535	mcf10a_satb1_CP_peak_691	9.17166	*	TTAATAA,TTATTAA	-104,-39,-61	3
chr1	112137574	112137872	mcf10a_satb1_CP_peak_692	7.36314	*	CTAATAA,CTATTAA,TTAATAA,TTAATAG,TTATTAA,TTATTAG	-18,-21,-7	3
chr1	112682864	112683453	mcf10a_satb1_CP_peak_693	24.06403	*	CTATTAA,TTAATAA,TTAATAG,TTATTAA	-71,135,25	3
chr1	112931713	112932057	mcf10a_satb1_CP_peak_694	6.83352	*	CTATTAA,TTAATAA,TTAATAG,TTATTAA	-16,-24,-33,-44,6	5
chr1	113490123	113490391	mcf10a_satb1_CP_peak_695	5.91631	*	CTAATAA,TTATTAG	49,60	2
chr1	113527444	113527729	mcf10a_satb1_CP_peak_697	5.35075	*	CTAATAA,TTAATAA,TTATTAA,TTATTAG	2,33	2
chr1	113959401	113959718	mcf10a_satb1_CP_peak_699	6.45887	*	TTAATAA,TTATTAA	-69	1
chr1	114068115	114068372	mcf10a_satb1_CP_peak_700	5.55461	*	CTATTAA,TTAATAA,TTAATAG,TTATTAA	-28,-69,8	3
chr1	114138492	114138872	mcf10a_satb1_CP_peak_701	7.54399	*	CTAATAA,TTATTAG	-2	1
chr1	114344235	114344700	mcf10a_satb1_CP_peak_702	13.33127	*	CTATTAA,TTAATAA,TTAATAG,TTATTAA	-14,111,2,5	4
chr1	114936898	114937165	mcf10a_satb1_CP_peak_703	5.01205	*	CTAATAA,TTAATAA,TTATTAA,TTATTAG	-57,19,3	3
chr1	115282569	115282819	mcf10a_satb1_CP_peak_705	4.28864	*	CTAATAA,TTAATAA,TTATTAA,TTATTAG	-114,-23	2
chr1	115429178	115429657	mcf10a_satb1_CP_peak_706	13.33127	*	CTAATAA,TTAATAA,TTATTAA,TTATTAG	-170,-53,6	3
chr1	115472081	115472542	mcf10a_satb1_CP_peak_707	8.99081	*	CTAATAA,CTATTAA,TTAATAA,TTAATAG,TTATTAA,TTATTAG	-108,-127,-81,109,150,7	6
chr1	115473376	115473702	mcf10a_satb1_CP_peak_708	6.27802	*	TTAATAA,TTATTAA	-52,-55	2
chr1	115771227	115771596	mcf10a_satb1_CP_peak_709	8.36182	*	CTATTAA,TTAATAA,TTAATAG,TTATTAA	-77,7	2
chr1	115795621	115795931	mcf10a_satb1_CP_peak_710	6.82058	*	CTAATAA,TTAATAA,TTATTAA,TTATTAG	-17,26,93	3
chr1	116095437	116095847	mcf10a_satb1_CP_peak_711	14.05469	*	CTAATAA,TTAATAA,TTATTAA,TTATTAG	-24,-73,115,6	4
chr1	116097210	116097660	mcf10a_satb1_CP_peak_712	15.13980	*	CTAATAA,TTAATAA,TTATTAA,TTATTAG	-10,-113,-30,19	4
chr1	116364251	116364532	mcf10a_satb1_CP_peak_713	4.10779	*	CTAATAA,TTATTAG	-117	1
chr1	116403252	116403765	mcf10a_satb1_CP_peak_714	17.85259	*	CTAATAG,CTATTAA,CTATTAG,TTAATAG	35,85	2
chr1	116517868	116518118	mcf10a_satb1_CP_peak_715	5.37376	*	CTATTAA,TTAATAA,TTAATAG,TTATTAA	-133,-17,0,3,52,55	6
chr1	116570811	116571121	mcf10a_satb1_CP_peak_716	6.63973	*	CTAATAA,CTATTAA,TTAATAA,TTAATAG,TTATTAA,TTATTAG	-105,-34,-61,131,30	5
chr1	117316152	117316449	mcf10a_satb1_CP_peak_718	5.37376	*	CTAATAA,CTATTAA,TTAATAG,TTATTAG	-29,-45	2
chr1	117323096	117323927	mcf10a_satb1_CP_peak_719	7.37607	*	CTAATAA,CTATTAA,TTAATAA,TTAATAG,TTATTAA,TTATTAG	-154,-157,-92,152,185	5
chr1	117510804	117511149	mcf10a_satb1_CP_peak_720	6.27802	*	CTAATAA,CTATTAA,TTAATAG,TTATTAG	-2,12,179	3
chr1	117645136	117645635	mcf10a_satb1_CP_peak_721	27.42363	*	CTAATAA,CTATTAA,TTAATAG,TTATTAG	-10,-131,-52,18,46,77	6
chr1	117983866	117984136	mcf10a_satb1_CP_peak_722	4.46949	*	CTAATAA,CTAATAG,CTATTAG,TTATTAG	-28,-41,97	3
chr1	118037574	118038131	mcf10a_satb1_CP_peak_723	27.25694	*	CTAATAA,CTAATAG,CTATTAG,TTAATAA,TTATTAA,TTATTAG	-1,136,16,38,52,8	6
chr1	118089061	118089311	mcf10a_satb1_CP_peak_724	4.46949	*	CTAATAA,TTAATAA,TTATTAA,TTATTAG	-35,-52,8	3
chr1	118098800	118099054	mcf10a_satb1_CP_peak_725	5.01205	*	CTAATAA,CTATTAA,TTAATAG,TTATTAG	-26,-42	2
chr1	118321603	118321866	mcf10a_satb1_CP_peak_726	5.73546	*	CTAATAG,CTATTAG	84	1
chr1	118354844	118355261	mcf10a_satb1_CP_peak_727	16.96061	*	TTAATAA,TTATTAA	-9,3	2
chr1	118459700	118460347	mcf10a_satb1_CP_peak_728	32.50166	*	CTAATAA,TTAATAA,TTATTAA,TTATTAG	-108,-2,-97,113,12	5
chr1	118483793	118484345	mcf10a_satb1_CP_peak_729	22.91647	*	CTAATAA,CTAATAG,CTATTAG,TTAATAA,TTATTAA,TTATTAG	-116,-37,-47,-70,42,56	6
chr1	118569461	118569777	mcf10a_satb1_CP_peak_730	4.65035	*	CTAATAG,CTATTAG,TTAATAA,TTATTAA	-29,30	2
chr1	119021190	119021507	mcf10a_satb1_CP_peak_731	8.26740	*	CTAATAA,CTAATAG,CTATTAG,TTATTAG	44,99	2
chr1	119165744	119165994	mcf10a_satb1_CP_peak_732	3.74608	*	CTAATAA,CTATTAA,TTAATAA,TTAATAG,TTATTAA,TTATTAG	-18,-196,-53,117,52	5
chr1	119198468	119198722	mcf10a_satb1_CP_peak_733	5.55461	*	TTAATAA,TTATTAA	0	1
chr1	119207314	119207578	mcf10a_satb1_CP_peak_734	4.65035	*	CTAATAG,CTATTAG,TTAATAA,TTATTAA	-19,-91,34	3
chr1	120214942	120215276	mcf10a_satb1_CP_peak_735	6.82058	*	CTAATAA,CTAATAG,CTATTAG,TTAATAA,TTATTAA,TTATTAG	-189,11,48,57	4
chr1	120551150	120551545	mcf10a_satb1_CP_peak_736	6.10817	*	CTAATAA,CTAATAG,CTATTAG,TTAATAA,TTATTAA,TTATTAG	-27,-30,133,7	4
chr1	120781879	120782214	mcf10a_satb1_CP_peak_737	8.76429	*	TTAATAA,TTATTAA	-115,-2,17,26,46,7	6
chr1	120829008	120829520	mcf10a_satb1_CP_peak_738	18.54968	*	CTATTAA,TTAATAA,TTAATAG,TTATTAA	-184,-28,-58,10,36	5
chr1	121131023	121131350	mcf10a_satb1_CP_peak_739	4.66292	*	TTAATAA,TTATTAA	-14,-4	2
chr1	121134417	121135221	mcf10a_satb1_CP_peak_740	5.85523	*	CTAATAG,CTATTAG,TTAATAA,TTATTAA	-21,-92,131	3
chr1	121187702	121188022	mcf10a_satb1_CP_peak_741	5.73546	*	TTAATAA,TTATTAA	-26	1
chr1	121201414	121201907	mcf10a_satb1_CP_peak_742	4.65035	*	CTAATAA,CTAATAG,CTATTAG,TTAATAA,TTATTAA,TTATTAG	-115,-167,160	3
chr1	121298622	121298896	mcf10a_satb1_CP_peak_743	6.09717	*	TTAATAA,TTATTAA	-50,69,88	3
chr1	142552711	142553195	mcf10a_satb1_CP_peak_744	3.45317	*	TTAATAA,TTATTAA	-41	1
chr1	142566159	142566589	mcf10a_satb1_CP_peak_745	3.60019	*	CTATTAA,TTAATAA,TTAATAG,TTATTAA	-112,-42	2
chr1	142571434	142571859	mcf10a_satb1_CP_peak_747	5.31960	*	CTATTAA,TTAATAG	-38	1
chr1	142576892	142577503	mcf10a_satb1_CP_peak_750	5.04557	*	CTAATAA,TTATTAG	188	1
chr1	142578381	142579481	mcf10a_satb1_CP_peak_751	6.09813	*	CTAATAA,TTAATAA,TTATTAA,TTATTAG	-78,68	2
chr1	142583385	142583845	mcf10a_satb1_CP_peak_753	3.93898	*	TTAATAA,TTATTAA	-48	1
chr1	142705026	142705334	mcf10a_satb1_CP_peak_755	4.53822	*	CTATTAA,TTAATAA,TTAATAG,TTATTAA	-42,50	2
chr1	142715633	142716000	mcf10a_satb1_CP_peak_756	6.09717	*	TTAATAA,TTATTAA	34,78	2
chr1	142724486	142724810	mcf10a_satb1_CP_peak_757	4.09676	*	CTAATAA,CTATTAA,TTAATAG,TTATTAG	-68,186,71	3
chr1	142781269	142781884	mcf10a_satb1_CP_peak_758	5.12806	*	TTAATAA,TTATTAA	-94	1
chr1	142784022	142784293	mcf10a_satb1_CP_peak_759	2.92602	*	CTAATAG,CTATTAG,TTAATAA,TTATTAA	-33,108	2
chr1	142788511	142789238	mcf10a_satb1_CP_peak_762	4.38807	*	TTAATAA,TTATTAA	151	1
chr1	142790331	142790661	mcf10a_satb1_CP_peak_763	4.64870	*	CTAATAA,CTAATAG,CTATTAG,TTATTAG	-12,-27	2
chr1	142803070	142803547	mcf10a_satb1_CP_peak_764	4.47147	*	CTAATAA,TTATTAG	-113,-182	2
chr1	142803719	142804133	mcf10a_satb1_CP_peak_765	4.34469	*	CTAATAA,TTATTAG	77	1
chr1	142808009	142808444	mcf10a_satb1_CP_peak_766	4.86092	*	CTATTAA,TTAATAG	-170	1
chr1	142815171	142815924	mcf10a_satb1_CP_peak_767	3.89518	*	CTAATAA,CTATTAA,TTAATAG,TTATTAG	-83,56	2
chr1	142816302	142816561	mcf10a_satb1_CP_peak_768	3.27931	*	CTAATAA,TTATTAG	-171	1
chr1	142827663	142828325	mcf10a_satb1_CP_peak_770	6.37885	*	TTAATAA,TTATTAA	-27,160	2
chr1	142834802	142835264	mcf10a_satb1_CP_peak_771	4.84836	*	CTATTAA,TTAATAA,TTAATAG,TTATTAA	-7,-99	2
chr1	142840407	142840724	mcf10a_satb1_CP_peak_772	3.56293	*	CTAATAA,TTATTAG	39	1
chr1	142889014	142889264	mcf10a_satb1_CP_peak_773	2.91623	*	CTAATAA,CTATTAA,TTAATAG,TTATTAG	-41,41	2
chr1	142926009	142926925	mcf10a_satb1_CP_peak_774	4.26128	*	TTAATAA,TTATTAA	-44	1
chr1	142940588	142940994	mcf10a_satb1_CP_peak_778	3.73804	*	CTAATAG,CTATTAG	52	1
chr1	142943544	142943801	mcf10a_satb1_CP_peak_779	3.59796	*	CTATTAA,TTAATAA,TTAATAG,TTATTAA	-1,69	2
chr1	142957002	142957439	mcf10a_satb1_CP_peak_780	3.28361	*	TTAATAA,TTATTAA	-123	1
chr1	143195899	143196164	mcf10a_satb1_CP_peak_783	3.42310	*	CTAATAA,TTATTAG	15	1
chr1	143201563	143201847	mcf10a_satb1_CP_peak_784	3.97493	*	CTATTAA,TTAATAA,TTAATAG,TTATTAA	-3,-95	2
chr1	143208440	143208848	mcf10a_satb1_CP_peak_785	3.98264	*	TTAATAA,TTATTAA	-183,4	2
chr1	143210975	143211421	mcf10a_satb1_CP_peak_786	5.19290	*	TTAATAA,TTATTAA	167	1
chr1	143212128	143212534	mcf10a_satb1_CP_peak_787	6.45887	*	TTAATAA,TTATTAA	-16,28	2
chr1	143221017	143221295	mcf10a_satb1_CP_peak_788	3.83235	*	CTAATAA,CTATTAA,TTAATAG,TTATTAG	-121,133,18	3
chr1	143232495	143232822	mcf10a_satb1_CP_peak_789	4.72716	*	CTAATAA,TTATTAG	-8	1
chr1	143245565	143246038	mcf10a_satb1_CP_peak_790	5.30932	*	CTAATAA,CTAATAG,CTATTAG,TTATTAG	64,79	2
chr1	143257089	143257420	mcf10a_satb1_CP_peak_793	5.43522	*	CTAATAA,TTATTAG	-26,47	2
chr1	143257579	143258257	mcf10a_satb1_CP_peak_794	5.66078	*	CTAATAA,TTAATAA,TTATTAA,TTATTAG	-108,105	2
chr1	143261111	143261498	mcf10a_satb1_CP_peak_795	6.65226	*	TTAATAA,TTATTAA	-46	1
chr1	143354769	143355029	mcf10a_satb1_CP_peak_796	3.77079	*	CTAATAA,TTAATAA,TTATTAA,TTATTAG	-34,-59,35	3
chr1	143367970	143368347	mcf10a_satb1_CP_peak_797	5.12544	*	CTAATAA,TTATTAG	-159	1
chr1	143375813	143376213	mcf10a_satb1_CP_peak_799	7.54399	*	TTAATAA,TTATTAA	-17,27	2
chr1	143379490	143379909	mcf10a_satb1_CP_peak_800	4.83120	*	TTAATAA,TTATTAA	-3,184	2
chr1	143386458	143386803	mcf10a_satb1_CP_peak_801	4.42419	*	CTATTAA,TTAATAA,TTAATAG,TTATTAA	111,19	2
chr1	143392122	143392437	mcf10a_satb1_CP_peak_802	3.64299	*	CTAATAA,TTATTAG	11	1
chr1	143495398	143495684	mcf10a_satb1_CP_peak_803	3.50682	*	CTAATAA,TTATTAG	26	1
chr1	143502826	143503324	mcf10a_satb1_CP_peak_804	5.06162	*	TTAATAA,TTATTAA	-87	1
chr1	143504708	143505002	mcf10a_satb1_CP_peak_805	2.47734	*	CTATTAA,TTAATAG	-181	1
chr1	143506800	143507916	mcf10a_satb1_CP_peak_806	10.35051	*	CTATTAA,TTAATAG	6	1
chr1	143511904	143512175	mcf10a_satb1_CP_peak_808	4.42634	*	CTAATAA,TTAATAA,TTATTAA,TTATTAG	-18,-39	2
chr1	143514774	143515408	mcf10a_satb1_CP_peak_810	5.95397	*	CTATTAA,TTAATAG	-136	1
chr1	143517058	143517672	mcf10a_satb1_CP_peak_811	3.81845	*	CTAATAG,CTATTAG	53	1
chr1	143520018	143520442	mcf10a_satb1_CP_peak_812	5.43072	*	TTAATAA,TTATTAA	-70,14	2
chr1	143539493	143540577	mcf10a_satb1_CP_peak_815	5.85095	*	TTAATAA,TTATTAA	-153,-88,40	3
chr1	143733026	143733276	mcf10a_satb1_CP_peak_818	4.46949	*	TTAATAA,TTATTAA	16,80	2
chr1	143763611	143764159	mcf10a_satb1_CP_peak_819	6.37666	*	CTAATAG,CTATTAG,TTAATAA,TTATTAA	143,15	2
chr1	143922581	143923073	mcf10a_satb1_CP_peak_820	15.99633	*	CTATTAA,TTAATAA,TTAATAG,TTATTAA	-31,-5,189,33,63	5
chr1	143969868	143970273	mcf10a_satb1_CP_peak_821	9.99096	*	TTAATAA,TTATTAA	-12,-2,-22,-31,-51,120,7	7
chr1	144506732	144507048	mcf10a_satb1_CP_peak_822	5.55461	*	CTAATAA,TTATTAG	34	1
chr1	144929846	144930190	mcf10a_satb1_CP_peak_823	6.27679	*	CTATTAA,TTAATAG	-4,47	2
chr1	145098432	145098787	mcf10a_satb1_CP_peak_824	4.36395	*	CTATTAA,TTAATAG	-15,44,97	3
chr1	145114639	145115617	mcf10a_satb1_CP_peak_826	6.39484	*	TTAATAA,TTATTAA	171	1
chr1	145116505	145116755	mcf10a_satb1_CP_peak_827	3.40496	*	CTAATAA,TTATTAG	45	1
chr1	145240446	145241134	mcf10a_satb1_CP_peak_828	3.83764	*	TTAATAA,TTATTAA	-106	1
chr1	145269841	145270223	mcf10a_satb1_CP_peak_829	7.10660	*	CTAATAA,CTAATAG,CTATTAG,TTAATAA,TTATTAA,TTATTAG	-113,13,47,50	4
chr1	145664597	145665034	mcf10a_satb1_CP_peak_830	7.88637	*	CTAATAA,TTAATAA,TTATTAA,TTATTAG	-69,164,58	3
chr1	145709202	145709584	mcf10a_satb1_CP_peak_831	6.23153	*	CTATTAA,TTAATAA,TTAATAG,TTATTAA	-31,156,42,83	4
chr1	145710339	145710731	mcf10a_satb1_CP_peak_832	5.42810	*	CTATTAA,TTAATAG	-105,81	2
chr1	145762929	145763344	mcf10a_satb1_CP_peak_833	13.36343	*	CTAATAG,CTATTAG,TTAATAA,TTATTAA	-28,30,40	3
chr1	145824133	145824383	mcf10a_satb1_CP_peak_834	4.52319	*	CTAATAA,TTAATAA,TTATTAA,TTATTAG	-19,54	2
chr1	145925123	145925538	mcf10a_satb1_CP_peak_835	10.98019	*	CTAATAG,CTATTAG,TTAATAA,TTATTAA	-46,-56,12	3
chr1	145959894	145960299	mcf10a_satb1_CP_peak_836	6.61802	*	TTAATAA,TTATTAA	-41,-51,22,31	4
chr1	146581955	146582440	mcf10a_satb1_CP_peak_837	18.39814	*	CTAATAA,TTAATAA,TTATTAA,TTATTAG	-14,19,32	3
chr1	146655781	146656046	mcf10a_satb1_CP_peak_838	4.90126	*	CTAATAA,TTAATAA,TTATTAA,TTATTAG	36,58,79	3
chr1	146868733	146869048	mcf10a_satb1_CP_peak_839	7.36314	*	CTATTAA,TTAATAG	-10	1
chr1	146937166	146937510	mcf10a_satb1_CP_peak_840	8.80996	*	CTAATAA,CTAATAG,CTATTAG,TTATTAG	27,49,63	3
chr1	147262367	147262658	mcf10a_satb1_CP_peak_841	5.10946	*	CTATTAA,TTAATAA,TTAATAG,TTATTAA	-18,-2,-32,5,8	5
chr1	147355970	147356283	mcf10a_satb1_CP_peak_842	7.00143	*	TTAATAA,TTATTAA	-7,-88,83	3
chr1	147403134	147403454	mcf10a_satb1_CP_peak_843	6.36481	*	CTAATAA,TTAATAA,TTATTAA,TTATTAG	-30,43	2
chr1	147466842	147467191	mcf10a_satb1_CP_peak_844	9.73505	*	CTAATAG,CTATTAG,TTAATAA,TTATTAA	-26,-36,32	3
chr1	147501604	147501987	mcf10a_satb1_CP_peak_845	8.89317	*	TTAATAA,TTATTAA	-18,-28,45,54	4
chr1	147723548	147724247	mcf10a_satb1_CP_peak_846	23.18260	*	CTATTAA,TTAATAA,TTAATAG,TTATTAA	-69,14,26,57,96	5
chr1	148198318	148198822	mcf10a_satb1_CP_peak_847	4.56688	*	TTAATAA,TTATTAA	69	1
chr1	148209147	148209578	mcf10a_satb1_CP_peak_848	9.13137	*	CTAATAA,CTATTAA,TTAATAA,TTAATAG,TTATTAA,TTATTAG	-112,-146,-32	3
chr1	148215973	148216417	mcf10a_satb1_CP_peak_849	4.81208	*	CTATTAA,TTAATAG	-21	1
chr1	148614053	148614306	mcf10a_satb1_CP_peak_850	4.65035	*	CTAATAA,CTATTAA,TTAATAA,TTAATAG,TTATTAA,TTATTAG	-44,174,82,9	4
chr1	148629061	148629350	mcf10a_satb1_CP_peak_851	4.52424	*	CTAATAA,CTAATAG,CTATTAG,TTATTAG	-8,137	2
chr1	148630399	148630719	mcf10a_satb1_CP_peak_852	4.04354	*	CTATTAA,TTAATAA,TTAATAG,TTATTAA	-190,114,175,86	4
chr1	148637164	148637427	mcf10a_satb1_CP_peak_853	4.01942	*	CTAATAA,TTAATAA,TTATTAA,TTATTAG	-78,2	2
chr1	148662579	148663009	mcf10a_satb1_CP_peak_854	3.93801	*	CTAATAA,TTAATAA,TTATTAA,TTATTAG	-162,175	2
chr1	148666671	148666960	mcf10a_satb1_CP_peak_855	3.51788	*	CTATTAA,TTAATAG	94	1
chr1	148670441	148670955	mcf10a_satb1_CP_peak_856	14.96885	*	TTAATAA,TTATTAA	-21,118,73	3
chr1	148673392	148673826	mcf10a_satb1_CP_peak_858	4.05190	*	TTAATAA,TTATTAA	25	1
chr1	148776136	148776392	mcf10a_satb1_CP_peak_860	4.62437	*	CTAATAA,CTATTAA,TTAATAA,TTAATAG,TTATTAA,TTATTAG	-103,-50,115,23	4
chr1	148799090	148799541	mcf10a_satb1_CP_peak_861	5.93777	*	CTAATAA,TTAATAA,TTATTAA,TTATTAG	-69,11	2
chr1	148809702	148810019	mcf10a_satb1_CP_peak_862	4.06897	*	TTAATAA,TTATTAA	52	1
chr1	148827192	148827446	mcf10a_satb1_CP_peak_863	3.46456	*	CTAATAA,TTAATAA,TTATTAA,TTATTAG	-24,-42	2
chr1	148832399	148832814	mcf10a_satb1_CP_peak_864	15.84105	*	TTAATAA,TTATTAA	-19,120,75	3
chr1	148838428	148839007	mcf10a_satb1_CP_peak_866	4.78794	*	TTAATAA,TTATTAA	158	1
chr1	148842950	148843222	mcf10a_satb1_CP_peak_868	3.03648	*	CTAATAA,TTATTAG	195	1
chr1	148844107	148844422	mcf10a_satb1_CP_peak_869	3.87615	*	TTAATAA,TTATTAA	-106,-150	2
chr1	148845921	148846276	mcf10a_satb1_CP_peak_870	4.05748	*	CTAATAA,TTAATAA,TTATTAA,TTATTAG	-129,-40	2
chr1	148858660	148859244	mcf10a_satb1_CP_peak_873	6.20354	*	TTAATAA,TTATTAA	-108,-37,124	3
chr1	148879793	148880070	mcf10a_satb1_CP_peak_874	3.83067	*	TTAATAA,TTATTAA	58	1
chr1	148890319	148890869	mcf10a_satb1_CP_peak_875	6.89619	*	CTATTAA,TTAATAA,TTAATAG,TTATTAA	101,33,68	3
chr1	148911093	148911370	mcf10a_satb1_CP_peak_876	3.32747	*	CTAATAA,TTAATAA,TTATTAA,TTATTAG	-2,37	2
chr1	148950531	148950849	mcf10a_satb1_CP_peak_877	3.50875	*	TTAATAA,TTATTAA	-3,16	2
chr1	149008453	149009264	mcf10a_satb1_CP_peak_879	4.21765	*	TTAATAA,TTATTAA	-182	1
chr1	149014760	149015319	mcf10a_satb1_CP_peak_882	17.53486	*	TTAATAA,TTATTAA	-169,-75	2
chr1	149020133	149020662	mcf10a_satb1_CP_peak_883	4.06783	*	CTAATAA,TTAATAA,TTATTAA,TTATTAG	-121,-139	2
chr1	149022505	149023258	mcf10a_satb1_CP_peak_884	6.25299	*	CTAATAA,TTATTAG	116	1
chr1	149556781	149557127	mcf10a_satb1_CP_peak_885	5.55461	*	CTAATAG,CTATTAG,TTAATAA,TTATTAA	-56,72	2
chr1	150182772	150183173	mcf10a_satb1_CP_peak_886	9.04477	*	CTAATAA,CTATTAA,TTAATAG,TTATTAG	-1,-16,-9	3
chr1	150350430	150350917	mcf10a_satb1_CP_peak_887	14.27950	*	CTAATAG,CTATTAG,TTAATAA,TTATTAA	-37,-90,58	3
chr1	150354503	150354812	mcf10a_satb1_CP_peak_888	5.16913	*	TTAATAA,TTATTAA	-4,49,5	3
chr1	150397529	150397869	mcf10a_satb1_CP_peak_889	7.29030	*	TTAATAA,TTATTAA	-12,-52,57	3
chr1	150685976	150686476	mcf10a_satb1_CP_peak_891	19.48027	*	CTAATAA,TTAATAA,TTATTAA,TTATTAG	-12,-28,-4,96	4
chr1	150687389	150687813	mcf10a_satb1_CP_peak_892	14.95895	*	CTATTAA,TTAATAA,TTAATAG,TTATTAA	-26,-29,-7	3
chr1	150713711	150714071	mcf10a_satb1_CP_peak_893	7.55363	*	CTAATAA,CTATTAA,TTAATAA,TTAATAG,TTATTAA,TTATTAG	-31,-34,-42,72	4
chr1	150811599	150811849	mcf10a_satb1_CP_peak_894	4.83120	*	CTAATAA,TTAATAA,TTATTAA,TTATTAG	-6,2	2
chr1	150842559	150842890	mcf10a_satb1_CP_peak_895	5.97111	*	CTAATAA,TTATTAG	17	1
chr1	150854660	150854930	mcf10a_satb1_CP_peak_896	4.84220	*	CTATTAA,TTAATAG	30	1
chr1	151177137	151177723	mcf10a_satb1_CP_peak_897	23.31329	*	CTAATAA,CTAATAG,CTATTAA,CTATTAG,TTAATAA,TTAATAG,TTATTAA,TTATTAG	-18,-99,57,64,76	5
chr1	151499954	151500241	mcf10a_satb1_CP_peak_898	5.98284	*	CTAATAA,CTAATAG,CTATTAG,TTAATAA,TTATTAA,TTATTAG	-99,90,97	3
chr1	152165084	152165535	mcf10a_satb1_CP_peak_899	12.27701	*	CTAATAA,TTATTAG	-11,8	2
chr1	152177837	152178129	mcf10a_satb1_CP_peak_900	4.91096	*	CTAATAA,TTAATAA,TTATTAA,TTATTAG	-29,-77	2
chr1	152203194	152203497	mcf10a_satb1_CP_peak_901	5.55461	*	CTAATAA,TTATTAG	-8,9	2
chr1	152222963	152223618	mcf10a_satb1_CP_peak_902	10.98019	*	CTAATAA,TTAATAA,TTATTAA,TTATTAG	-124,182	2
chr1	152288748	152289115	mcf10a_satb1_CP_peak_903	5.87034	*	CTATTAA,TTAATAA,TTAATAG,TTATTAA	-46,33	2
chr1	152310121	152310513	mcf10a_satb1_CP_peak_904	3.74608	*	CTAATAA,TTATTAG	-175,16,182	3
chr1	152343852	152344469	mcf10a_satb1_CP_peak_905	25.62926	*	CTAATAA,TTAATAA,TTATTAA,TTATTAG	-170,66,88	3
chr1	152435779	152436160	mcf10a_satb1_CP_peak_906	7.17514	*	CTAATAA,TTAATAA,TTATTAA,TTATTAG	-169,52	2
chr1	152549092	152549361	mcf10a_satb1_CP_peak_907	4.87558	*	CTAATAA,TTAATAA,TTATTAA,TTATTAG	1,34,73	3
chr1	152650058	152650352	mcf10a_satb1_CP_peak_908	6.68946	*	TTAATAA,TTATTAA	-109,48	2
chr1	152841349	152841720	mcf10a_satb1_CP_peak_909	7.78894	*	CTAATAG,CTATTAA,CTATTAG,TTAATAA,TTAATAG,TTATTAA	-171,2,52,74	4
chr1	153098985	153099432	mcf10a_satb1_CP_peak_910	7.43273	*	TTAATAA,TTATTAA	-48,5,57,8	4
chr1	153140176	153140615	mcf10a_satb1_CP_peak_911	11.78972	*	CTAATAA,TTATTAG	-17	1
chr1	153161726	153162066	mcf10a_satb1_CP_peak_912	7.18527	*	CTAATAA,TTAATAA,TTATTAA,TTATTAG	-20,-29,51	3
chr1	153180140	153180555	mcf10a_satb1_CP_peak_913	7.23136	*	TTAATAA,TTATTAA	-17,-40,-51	3
chr1	153208317	153208609	mcf10a_satb1_CP_peak_914	5.68776	*	CTAATAG,CTATTAG,TTAATAA,TTATTAA	-53,-74,57	3
chr1	153286479	153286751	mcf10a_satb1_CP_peak_915	4.81360	*	TTAATAA,TTATTAA	41	1
chr1	153299872	153300349	mcf10a_satb1_CP_peak_916	7.13157	*	CTAATAA,CTAATAG,CTATTAG,TTATTAG	-102,-158,-88	3
chr1	154433860	154434277	mcf10a_satb1_CP_peak_917	9.77642	*	TTAATAA,TTATTAA	16	1
chr1	154483701	154484243	mcf10a_satb1_CP_peak_918	18.84979	*	CTAATAA,TTATTAG	-25,-34,-7,12,40,58	6
chr1	154632740	154633064	mcf10a_satb1_CP_peak_919	5.47329	*	CTAATAG,CTATTAG,TTAATAA,TTATTAA	-17,90	2
chr1	155373240	155373530	mcf10a_satb1_CP_peak_920	5.37097	*	TTAATAA,TTATTAA	-77	1
chr1	157180572	157180825	mcf10a_satb1_CP_peak_921	3.98264	*	TTAATAA,TTATTAA	-109,98	2
chr1	157355495	157355873	mcf10a_satb1_CP_peak_922	6.13193	*	CTAATAA,CTATTAA,TTAATAA,TTAATAG,TTATTAA,TTATTAG	-156,40,54	3
chr1	157688242	157688590	mcf10a_satb1_CP_peak_923	7.25534	*	CTAATAA,TTAATAA,TTATTAA,TTATTAG	12,88	2
chr1	157817240	157817640	mcf10a_satb1_CP_peak_924	12.45649	*	CTAATAG,CTATTAG,TTAATAA,TTATTAA	-25,34,7	3
chr1	157950822	157951109	mcf10a_satb1_CP_peak_925	4.73341	*	CTAATAA,TTAATAA,TTATTAA,TTATTAG	35,55	2
chr1	158139718	158139987	mcf10a_satb1_CP_peak_926	5.19290	*	CTAATAA,TTAATAA,TTATTAA,TTATTAG	10,17,97	3
chr1	158171553	158171845	mcf10a_satb1_CP_peak_927	4.46949	*	TTAATAA,TTATTAA	127,25	2
chr1	158172163	158172469	mcf10a_satb1_CP_peak_928	6.45887	*	TTAATAA,TTATTAA	-15,-43	2
chr1	158354153	158354738	mcf10a_satb1_CP_peak_929	8.80996	*	CTATTAA,TTAATAA,TTAATAG,TTATTAA	-151,-84,151,154	4
chr1	158359148	158359509	mcf10a_satb1_CP_peak_930	4.46949	*	CTAATAA,CTAATAG,CTATTAG,TTATTAG	15,8	2
chr1	158369987	158370317	mcf10a_satb1_CP_peak_931	8.26740	*	CTAATAA,TTAATAA,TTATTAA,TTATTAG	-14,-4,77	3
chr1	158392191	158392628	mcf10a_satb1_CP_peak_932	9.17166	*	TTAATAA,TTATTAA	29,5	2
chr1	158419491	158420224	mcf10a_satb1_CP_peak_933	10.79934	*	CTAATAA,CTAATAG,CTATTAG,TTAATAA,TTATTAA,TTATTAG	-167,107,194	3
chr1	158445217	158445654	mcf10a_satb1_CP_peak_934	5.37376	*	TTAATAA,TTATTAA	-21,197	2
chr1	158457214	158457583	mcf10a_satb1_CP_peak_935	7.36314	*	CTATTAA,TTAATAA,TTAATAG,TTATTAA	38,49	2
chr1	158460316	158460753	mcf10a_satb1_CP_peak_936	8.08655	*	CTAATAA,CTAATAG,CTATTAG,TTAATAA,TTATTAA,TTATTAG	-51,13,193,71	4
chr1	158561122	158561516	mcf10a_satb1_CP_peak_937	5.91631	*	CTAATAA,CTAATAG,CTATTAG,TTAATAA,TTATTAA,TTATTAG	177,27,36	3
chr1	158591987	158592375	mcf10a_satb1_CP_peak_938	9.83439	*	CTATTAA,TTAATAA,TTAATAG,TTATTAA	-58,-8,86	3
chr1	158635719	158636245	mcf10a_satb1_CP_peak_939	19.50950	*	TTAATAA,TTATTAA	-25,-50,23,34,59	5
chr1	158673534	158673939	mcf10a_satb1_CP_peak_940	11.52275	*	TTAATAA,TTATTAA	-14,29,32	3
chr1	158693240	158693595	mcf10a_satb1_CP_peak_941	3.92693	*	TTAATAA,TTATTAA	-167,166	2
chr1	158767613	158768415	mcf10a_satb1_CP_peak_942	8.81199	*	CTAATAA,TTATTAG	-17,-171,-65	3
chr1	158887117	158887560	mcf10a_satb1_CP_peak_943	6.45887	*	CTATTAA,TTAATAA,TTAATAG,TTATTAA	-66,68	2
chr1	158914421	158914695	mcf10a_satb1_CP_peak_944	5.69497	*	CTAATAG,CTATTAG,TTAATAA,TTATTAA	11,21	2
chr1	159002042	159002331	mcf10a_satb1_CP_peak_945	4.18944	*	CTAATAA,CTATTAA,TTAATAG,TTATTAG	33,43	2
chr1	159137476	159137829	mcf10a_satb1_CP_peak_946	7.78827	*	CTATTAA,TTAATAA,TTAATAG,TTATTAA	-39,47	2
chr1	159206022	159206329	mcf10a_satb1_CP_peak_947	7.02211	*	CTAATAA,CTAATAG,CTATTAG,TTAATAA,TTATTAA,TTATTAG	-155,-17,-41	3
chr1	159215556	159215808	mcf10a_satb1_CP_peak_948	4.83120	*	CTAATAA,CTAATAG,CTATTAA,CTATTAG,TTAATAG,TTATTAG	-56,-79,110,97	4
chr1	159251368	159251953	mcf10a_satb1_CP_peak_949	22.73561	*	TTAATAA,TTATTAA	18	1
chr1	159265162	159265547	mcf10a_satb1_CP_peak_950	9.89507	*	CTAATAG,CTATTAG	34	1
chr1	159385326	159385798	mcf10a_satb1_CP_peak_951	22.40990	*	TTAATAA,TTATTAA	189	1
chr1	159437317	159437642	mcf10a_satb1_CP_peak_952	4.46949	*	CTAATAA,TTAATAA,TTATTAA,TTATTAG	-115,-18	2
chr1	159547257	159547605	mcf10a_satb1_CP_peak_953	7.39936	*	TTAATAA,TTATTAA	10	1
chr1	159608746	159609062	mcf10a_satb1_CP_peak_954	7.54399	*	CTAATAA,CTAATAG,CTATTAG,TTAATAA,TTATTAA,TTATTAG	-183,-33,-84,117,71	5
chr1	159609291	159609744	mcf10a_satb1_CP_peak_955	8.08655	*	CTATTAA,TTAATAG	54	1
chr1	159623695	159624001	mcf10a_satb1_CP_peak_956	7.36314	*	CTAATAA,TTAATAA,TTATTAA,TTATTAG	-77,112,34	3
chr1	160409569	160409942	mcf10a_satb1_CP_peak_958	6.82058	*	CTAATAA,TTATTAG	-150	1
chr1	160443583	160443917	mcf10a_satb1_CP_peak_959	5.68009	*	CTAATAA,TTATTAG	28	1
chr1	160557458	160557753	mcf10a_satb1_CP_peak_960	5.15058	*	CTAATAG,CTATTAA,CTATTAG,TTAATAA,TTAATAG,TTATTAA	-17,0,15	3
chr1	161340245	161340527	mcf10a_satb1_CP_peak_961	5.30411	*	CTAATAG,CTATTAG	-20,-6	2
chr1	161349887	161350170	mcf10a_satb1_CP_peak_962	5.01137	*	CTAATAG,CTATTAA,CTATTAG,TTAATAG	-9,189	2
chr1	161727257	161727669	mcf10a_satb1_CP_peak_963	6.76719	*	CTAATAA,TTAATAA,TTATTAA,TTATTAG	12,15,73	3
chr1	161764827	161765282	mcf10a_satb1_CP_peak_964	13.82953	*	CTAATAA,TTAATAA,TTATTAA,TTATTAG	-15,-23,38	3
chr1	162230604	162230982	mcf10a_satb1_CP_peak_965	5.78553	*	TTAATAA,TTATTAA	-166	1
chr1	162387941	162388318	mcf10a_satb1_CP_peak_966	6.40931	*	CTAATAA,TTATTAG	-182	1
chr1	162438469	162438877	mcf10a_satb1_CP_peak_967	9.00432	*	CTAATAA,CTAATAG,CTATTAG,TTAATAA,TTATTAA,TTATTAG	-19,23,75	3
chr1	162481950	162482251	mcf10a_satb1_CP_peak_968	5.45904	*	CTAATAA,TTAATAA,TTATTAA,TTATTAG	-169,-38,36	3
chr1	162621342	162621598	mcf10a_satb1_CP_peak_969	3.91717	*	CTAATAA,CTATTAA,TTAATAA,TTAATAG,TTATTAA,TTATTAG	11,19,3,76	4
chr1	162639136	162639695	mcf10a_satb1_CP_peak_970	23.80722	*	TTAATAA,TTATTAA	13	1
chr1	162691497	162691777	mcf10a_satb1_CP_peak_971	5.58883	*	CTAATAA,CTATTAA,TTAATAA,TTAATAG,TTATTAA,TTATTAG	-29,0,25	3
chr1	162997195	162997592	mcf10a_satb1_CP_peak_972	7.90569	*	CTAATAA,TTAATAA,TTATTAA,TTATTAG	37,6	2
chr1	163056949	163057245	mcf10a_satb1_CP_peak_973	4.83120	*	CTAATAA,TTAATAA,TTATTAA,TTATTAG	-50,191	2
chr1	163062168	163062728	mcf10a_satb1_CP_peak_974	10.07593	*	CTAATAA,CTAATAG,CTATTAG,TTAATAA,TTATTAA,TTATTAG	-44,-53,84,99	4
chr1	163086385	163086810	mcf10a_satb1_CP_peak_975	9.89507	*	CTAATAA,CTAATAG,CTATTAA,CTATTAG,TTAATAA,TTAATAG,TTATTAA,TTATTAG	-101,-32,16,26	4
chr1	163113504	163113799	mcf10a_satb1_CP_peak_976	6.09717	*	CTAATAA,TTAATAA,TTATTAA,TTATTAG	-14,-22	2
chr1	163264937	163265187	mcf10a_satb1_CP_peak_977	5.24690	*	CTAATAA,CTATTAA,TTAATAG,TTATTAG	-24,-8,104	3
chr1	163315021	163315324	mcf10a_satb1_CP_peak_978	5.19290	*	TTAATAA,TTATTAA	30	1
chr1	163411122	163411416	mcf10a_satb1_CP_peak_979	6.03570	*	CTAATAA,TTAATAA,TTATTAA,TTATTAG	-5,165,30	3
chr1	163547179	163547531	mcf10a_satb1_CP_peak_980	5.01205	*	CTATTAA,TTAATAA,TTAATAG,TTATTAA	-66,121,96	3
chr1	163557686	163558300	mcf10a_satb1_CP_peak_981	30.15058	*	CTAATAG,CTATTAA,CTATTAG,TTAATAA,TTAATAG,TTATTAA	-18,-92,38	3
chr1	163657377	163657655	mcf10a_satb1_CP_peak_982	6.09717	*	CTAATAG,CTATTAA,CTATTAG,TTAATAA,TTAATAG,TTATTAA	28,31,68	3
chr1	163681069	163681513	mcf10a_satb1_CP_peak_983	8.99081	*	TTAATAA,TTATTAA	-22,5	2
chr1	163703489	163703754	mcf10a_satb1_CP_peak_984	5.37376	*	CTAATAG,CTATTAG	-108,46	2
chr1	163777726	163778452	mcf10a_satb1_CP_peak_985	33.22507	*	CTAATAA,CTAATAG,CTATTAA,CTATTAG,TTAATAA,TTAATAG,TTATTAA,TTATTAG	-121,-133,-136,132,196,46,88	7
chr1	163779500	163779861	mcf10a_satb1_CP_peak_986	5.55461	*	CTAATAA,TTAATAA,TTATTAA,TTATTAG	-110,160,64,7	4
chr1	163870792	163871061	mcf10a_satb1_CP_peak_987	4.83120	*	CTAATAA,TTATTAG	-44	1
chr1	164209664	164209931	mcf10a_satb1_CP_peak_988	5.19290	*	CTATTAA,TTAATAG	106	1
chr1	164233738	164234105	mcf10a_satb1_CP_peak_989	9.35252	*	CTAATAA,TTAATAA,TTATTAA,TTATTAG	-54,45,6	3
chr1	164366452	164366878	mcf10a_satb1_CP_peak_990	7.18228	*	CTAATAA,CTAATAG,CTATTAG,TTAATAA,TTATTAA,TTATTAG	-28,-9,0,153	4
chr1	164527253	164527959	mcf10a_satb1_CP_peak_991	20.15905	*	CTAATAA,TTAATAA,TTATTAA,TTATTAG	-132,-142,-83,0,149,162	6
chr1	164764696	164765070	mcf10a_satb1_CP_peak_992	7.36236	*	CTATTAA,TTAATAA,TTAATAG,TTATTAA	-12,-4,51	3
chr1	164964186	164964659	mcf10a_satb1_CP_peak_993	12.60786	*	CTAATAA,TTATTAG	-76,146,38	3
chr1	164983074	164983344	mcf10a_satb1_CP_peak_994	4.26950	*	TTAATAA,TTATTAA	-82,125,162	3
chr1	165433729	165434046	mcf10a_satb1_CP_peak_995	6.03621	*	CTAATAA,CTAATAG,CTATTAA,CTATTAG,TTAATAG,TTATTAG	-10,-28,-90	3
chr1	165576183	165576934	mcf10a_satb1_CP_peak_996	10.90001	*	CTAATAA,TTATTAG	-19	1
chr1	165657972	165658409	mcf10a_satb1_CP_peak_997	5.44885	*	CTAATAA,TTAATAA,TTATTAA,TTATTAG	-40,-65,-76,62	4
chr1	165770916	165771225	mcf10a_satb1_CP_peak_998	4.43689	*	CTAATAA,TTATTAG	-19,-8,2	3
chr1	165927228	165927652	mcf10a_satb1_CP_peak_999	15.52607	*	CTAATAA,TTATTAG	-25,10,38	3
chr1	165958170	165958599	mcf10a_satb1_CP_peak_1000	20.96577	*	TTAATAA,TTATTAA	-14,-17,29,32,45,48	6
chr1	166230063	166230383	mcf10a_satb1_CP_peak_1002	5.37376	*	CTAATAG,CTATTAG	-52	1
chr1	166528257	166528571	mcf10a_satb1_CP_peak_1003	7.00143	*	CTAATAA,TTATTAG	35	1
chr1	166530905	166531329	mcf10a_satb1_CP_peak_1004	5.91631	*	CTATTAA,TTAATAA,TTAATAG,TTATTAA	-150,-89,123	3
chr1	166546176	166546641	mcf10a_satb1_CP_peak_1005	9.89507	*	CTATTAA,TTAATAA,TTAATAG,TTATTAA	-77,72,95	3
chr1	166593492	166593866	mcf10a_satb1_CP_peak_1006	6.82058	*	TTAATAA,TTATTAA	-29,-46,174,18,33	5
chr1	166612377	166612661	mcf10a_satb1_CP_peak_1007	4.83120	*	CTAATAA,TTATTAG	-23	1
chr1	166658118	166658524	mcf10a_satb1_CP_peak_1008	8.08655	*	CTAATAA,CTATTAA,TTAATAA,TTAATAG,TTATTAA,TTATTAG	-26,125,6	3
chr1	166791402	166791735	mcf10a_satb1_CP_peak_1009	5.83155	*	CTAATAA,TTATTAG	33	1
chr1	167000279	167000640	mcf10a_satb1_CP_peak_1010	6.11742	*	CTAATAA,TTAATAA,TTATTAA,TTATTAG	-82,-94,30,66	4
chr1	167075646	167075931	mcf10a_satb1_CP_peak_1011	5.89734	*	CTATTAA,TTAATAA,TTAATAG,TTATTAA	-1,-28,53	3
chr1	167106921	167107557	mcf10a_satb1_CP_peak_1012	34.59103	*	CTAATAG,CTATTAA,CTATTAG,TTAATAA,TTAATAG,TTATTAA	-13,-156,-26,-63,-76,1,21,42	8
chr1	167204113	167204363	mcf10a_satb1_CP_peak_1013	3.45992	*	CTAATAA,TTATTAG	71,84	2
chr1	167236239	167236505	mcf10a_satb1_CP_peak_1014	5.19290	*	CTATTAA,TTAATAG	-70	1
chr1	167834528	167834941	mcf10a_satb1_CP_peak_1016	7.97226	*	CTAATAA,TTAATAA,TTATTAA,TTATTAG	136,29,8,93	4
chr1	167962948	167963690	mcf10a_satb1_CP_peak_1017	50.28395	*	CTAATAA,CTAATAG,CTATTAA,CTATTAG,TTAATAA,TTAATAG,TTATTAA,TTATTAG	-1,-104,-159,-63,114,29	6
chr1	168008327	168009239	mcf10a_satb1_CP_peak_1018	24.00159	*	CTAATAA,CTAATAG,CTATTAG,TTAATAA,TTATTAA,TTATTAG	-145,-196,11	3
chr1	168113085	168113428	mcf10a_satb1_CP_peak_1019	6.15294	*	CTATTAA,TTAATAG	34,42	2
chr1	168186061	168186342	mcf10a_satb1_CP_peak_1020	5.24810	*	CTAATAA,TTAATAA,TTATTAA,TTATTAG	-6,-92,42,5	4
chr1	168242719	168243085	mcf10a_satb1_CP_peak_1021	8.82645	*	CTAATAA,CTATTAA,TTAATAA,TTAATAG,TTATTAA,TTATTAG	-21,-32,-83,197,68,71	6
chr1	168305086	168305667	mcf10a_satb1_CP_peak_1022	20.44006	*	CTATTAA,TTAATAA,TTAATAG,TTATTAA	-149,61,68,82,89	5
chr1	168348925	168349199	mcf10a_satb1_CP_peak_1023	5.15058	*	CTAATAA,TTATTAG	-8	1
chr1	168464159	168464474	mcf10a_satb1_CP_peak_1024	4.79709	*	CTAATAG,CTATTAG,TTAATAA,TTATTAA	-111,-114,63,87	4
chr1	168537046	168537303	mcf10a_satb1_CP_peak_1025	4.04765	*	CTAATAA,CTATTAA,TTAATAA,TTAATAG,TTATTAA,TTATTAG	-110,-171,188,83	4
chr1	168653944	168654229	mcf10a_satb1_CP_peak_1026	5.43114	*	CTAATAA,CTAATAG,CTATTAA,CTATTAG,TTAATAA,TTAATAG,TTATTAA,TTATTAG	-12,-192,-86,17,29	5
chr1	168734694	168735203	mcf10a_satb1_CP_peak_1027	7.59622	*	CTAATAA,TTAATAA,TTATTAA,TTATTAG	15,65	2
chr1	168798178	168798885	mcf10a_satb1_CP_peak_1028	33.89817	*	TTAATAA,TTATTAA	-124,-18,-30,-37,-67	5
chr1	168999226	168999579	mcf10a_satb1_CP_peak_1029	7.47559	*	CTAATAG,CTATTAG,TTAATAA,TTATTAA	-8,56	2
chr1	169025358	169025706	mcf10a_satb1_CP_peak_1030	7.46388	*	TTAATAA,TTATTAA	26,43	2
chr1	169136335	169136629	mcf10a_satb1_CP_peak_1031	5.65149	*	CTAATAA,CTAATAG,CTATTAG,TTAATAA,TTATTAA,TTATTAG	-34,-37,124,14	4
chr1	169149877	169150299	mcf10a_satb1_CP_peak_1032	5.47554	*	CTAATAA,TTAATAA,TTATTAA,TTATTAG	-149,-62,-72,168	4
chr1	169169094	169169352	mcf10a_satb1_CP_peak_1033	4.96527	*	TTAATAA,TTATTAA	-19,-8	2
chr1	169181176	169181742	mcf10a_satb1_CP_peak_1034	15.50151	*	CTATTAA,TTAATAA,TTAATAG,TTATTAA	-28,28,46,59,71,82	6
chr1	169340237	169340777	mcf10a_satb1_CP_peak_1035	14.95895	*	CTAATAA,CTAATAG,CTATTAG,TTATTAG	-166,194	2
chr1	169403375	169403625	mcf10a_satb1_CP_peak_1036	4.10779	*	CTAATAA,CTATTAA,TTAATAG,TTATTAG	-49,9	2
chr1	169427863	169428402	mcf10a_satb1_CP_peak_1037	17.49089	*	CTAATAG,CTATTAA,CTATTAG,TTAATAA,TTAATAG,TTATTAA	-30,-44,-61,28	4
chr1	169473388	169473852	mcf10a_satb1_CP_peak_1038	10.21723	*	CTAATAG,CTATTAA,CTATTAG,TTAATAA,TTAATAG,TTATTAA	-15,-26,-4	3
chr1	169477106	169477435	mcf10a_satb1_CP_peak_1039	4.28864	*	CTAATAA,TTAATAA,TTATTAA,TTATTAG	-32,132	2
chr1	169478755	169479301	mcf10a_satb1_CP_peak_1040	21.65050	*	CTAATAA,TTATTAG	45	1
chr1	169495871	169496373	mcf10a_satb1_CP_peak_1041	25.26755	*	CTATTAA,TTAATAG	-20	1
chr1	169524844	169525109	mcf10a_satb1_CP_peak_1042	4.46949	*	CTAATAA,TTAATAA,TTATTAA,TTATTAG	-121,-18,11	3
chr1	169705354	169705689	mcf10a_satb1_CP_peak_1043	6.36450	*	CTAATAA,CTAATAG,CTATTAG,TTAATAA,TTATTAA,TTATTAG	-95,10,25	3
chr1	169804357	169804614	mcf10a_satb1_CP_peak_1044	5.01205	*	CTAATAG,CTATTAG	-26,-59,21	3
chr1	169821262	169821658	mcf10a_satb1_CP_peak_1045	6.45887	*	CTAATAA,CTAATAG,CTATTAG,TTAATAA,TTATTAA,TTATTAG	-22,-42,15,71	4
chr1	169837590	169837840	mcf10a_satb1_CP_peak_1046	4.09472	*	CTAATAA,CTAATAG,CTATTAG,TTATTAG	-148,77,89	3
chr1	169900347	169900686	mcf10a_satb1_CP_peak_1047	6.45887	*	CTAATAG,CTATTAG,TTAATAA,TTATTAA	-4,16	2
chr1	169904691	169905145	mcf10a_satb1_CP_peak_1048	9.89507	*	CTAATAA,TTATTAG	30	1
chr1	169914916	169915480	mcf10a_satb1_CP_peak_1049	8.12291	*	CTAATAA,CTATTAA,TTAATAA,TTAATAG,TTATTAA,TTATTAG	-144,-183,-4,-7	4
chr1	169921993	169922290	mcf10a_satb1_CP_peak_1050	4.65035	*	TTAATAA,TTATTAA	7	1
chr1	169932826	169933269	mcf10a_satb1_CP_peak_1051	16.00777	*	CTAATAG,CTATTAA,CTATTAG,TTAATAA,TTAATAG,TTATTAA	-74,-86,-97,41	4
chr1	169938472	169938853	mcf10a_satb1_CP_peak_1052	6.09717	*	CTATTAA,TTAATAA,TTAATAG,TTATTAA	-181,-184,-57,-71,16,30,72	7
chr1	169947592	169947982	mcf10a_satb1_CP_peak_1053	11.88445	*	CTATTAA,TTAATAA,TTAATAG,TTATTAA	-6,120	2
chr1	169991891	169992146	mcf10a_satb1_CP_peak_1054	4.83120	*	TTAATAA,TTATTAA	-27	1
chr1	170026724	170027157	mcf10a_satb1_CP_peak_1055	16.04407	*	CTAATAA,CTAATAG,CTATTAG,TTATTAG	-13,75	2
chr1	170047366	170047773	mcf10a_satb1_CP_peak_1056	5.74478	*	CTAATAA,TTAATAA,TTATTAA,TTATTAG	-125,-175,120,170	4
chr1	170052642	170053008	mcf10a_satb1_CP_peak_1057	10.07593	*	TTAATAA,TTATTAA	12,33,67	3
chr1	170127624	170127925	mcf10a_satb1_CP_peak_1058	5.37376	*	CTAATAA,TTAATAA,TTATTAA,TTATTAG	27,4	2
chr1	170312835	170313141	mcf10a_satb1_CP_peak_1059	7.36314	*	CTAATAA,TTAATAA,TTATTAA,TTATTAG	105,18,28	3
chr1	170492298	170493009	mcf10a_satb1_CP_peak_1060	12.42701	*	CTAATAA,TTAATAA,TTATTAA,TTATTAG	-5,161,191	3
chr1	170514741	170515192	mcf10a_satb1_CP_peak_1061	10.43763	*	CTAATAG,CTATTAG,TTAATAA,TTATTAA	-59,-90,102,18,39	5
chr1	170595450	170595750	mcf10a_satb1_CP_peak_1062	6.31782	*	CTATTAA,TTAATAA,TTAATAG,TTATTAA	-31,-34,-94,38	4
chr1	170682120	170682388	mcf10a_satb1_CP_peak_1063	4.65035	*	CTAATAA,TTATTAG	22	1
chr1	170861261	170861607	mcf10a_satb1_CP_peak_1064	7.00143	*	TTAATAA,TTATTAA	-26,-5	2
chr1	170913058	170913353	mcf10a_satb1_CP_peak_1065	6.45887	*	CTAATAA,TTAATAA,TTATTAA,TTATTAG	-14,-54,24,66	4
chr1	170977263	170977622	mcf10a_satb1_CP_peak_1066	7.68181	*	CTAATAA,CTATTAA,TTAATAA,TTAATAG,TTATTAA,TTATTAG	-132,-168,-37,-40,48,59	6
chr1	171153417	171153734	mcf10a_satb1_CP_peak_1067	7.00143	*	CTAATAA,TTATTAG	19,3,32	3
chr1	171180078	171180461	mcf10a_satb1_CP_peak_1068	6.05951	*	CTAATAA,TTAATAA,TTATTAA,TTATTAG	-12,-3	2
chr1	171202617	171202952	mcf10a_satb1_CP_peak_1069	5.69497	*	CTAATAA,TTAATAA,TTATTAA,TTATTAG	-38,-54	2
chr1	171248257	171248541	mcf10a_satb1_CP_peak_1070	3.47385	*	CTAATAA,TTAATAA,TTATTAA,TTATTAG	-30,35,64	3
chr1	171417954	171418245	mcf10a_satb1_CP_peak_1071	6.25295	*	TTAATAA,TTATTAA	-5,-8,59	3
chr1	171487203	171487453	mcf10a_satb1_CP_peak_1072	4.82810	*	CTAATAA,TTATTAG	-4,19	2
chr1	171492534	171492855	mcf10a_satb1_CP_peak_1073	4.74835	*	CTAATAA,CTATTAA,TTAATAG,TTATTAG	-124,-9,48	3
chr1	171571594	171572020	mcf10a_satb1_CP_peak_1074	9.03292	*	CTAATAA,TTAATAA,TTATTAA,TTATTAG	1,129,22,86	4
chr1	171603439	171603809	mcf10a_satb1_CP_peak_1075	6.40494	*	TTAATAA,TTATTAA	-178,22,7,76,89	5
chr1	171673841	171674279	mcf10a_satb1_CP_peak_1076	7.54399	*	CTAATAA,CTATTAA,TTAATAA,TTAATAG,TTATTAA,TTATTAG	-32,-87,57	3
chr1	171703822	171704227	mcf10a_satb1_CP_peak_1077	3.35918	*	CTAATAA,TTAATAA,TTATTAA,TTATTAG	-88,134,87	3
chr1	171814656	171815199	mcf10a_satb1_CP_peak_1078	4.72440	*	TTAATAA,TTATTAA	-110,-190	2
chr1	171871022	171871449	mcf10a_satb1_CP_peak_1079	8.26740	*	CTAATAA,CTATTAA,TTAATAA,TTAATAG,TTATTAA,TTATTAG	-17,147,51,7	4
chr1	171877419	171877954	mcf10a_satb1_CP_peak_1080	5.91631	*	CTAATAA,TTATTAG	163	1
chr1	171990690	171991176	mcf10a_satb1_CP_peak_1081	5.90178	*	CTAATAA,TTATTAG	-166,35,70	3
chr1	172127879	172128194	mcf10a_satb1_CP_peak_1082	5.37376	*	CTATTAA,TTAATAA,TTAATAG,TTATTAA	-1,-21,-82	3
chr1	172196881	172197310	mcf10a_satb1_CP_peak_1083	11.34190	*	CTAATAA,CTAATAG,CTATTAA,CTATTAG,TTAATAG,TTATTAG	-86,112,56	3
chr1	172427361	172427627	mcf10a_satb1_CP_peak_1084	4.49282	*	CTAATAA,CTAATAG,CTATTAA,CTATTAG,TTAATAG,TTATTAG	-11,-2,55,58	4
chr1	172497175	172497509	mcf10a_satb1_CP_peak_1085	5.99349	*	CTAATAA,TTAATAA,TTATTAA,TTATTAG	-19,12	2
chr1	172518071	172518833	mcf10a_satb1_CP_peak_1086	28.16120	*	CTAATAA,TTATTAG	-1,12,40	3
chr1	172572286	172572749	mcf10a_satb1_CP_peak_1087	15.68236	*	CTATTAA,TTAATAA,TTAATAG,TTATTAA	-33,46	2
chr1	172620264	172620572	mcf10a_satb1_CP_peak_1088	6.82058	*	CTAATAA,TTATTAG	-2	1
chr1	172672526	172672874	mcf10a_satb1_CP_peak_1089	6.57721	*	CTAATAA,TTAATAA,TTATTAA,TTATTAG	-128,-13,30	3
chr1	172690571	172690879	mcf10a_satb1_CP_peak_1091	7.33683	*	CTAATAA,TTATTAG	136	1
chr1	172766854	172767154	mcf10a_satb1_CP_peak_1092	4.68888	*	CTAATAA,TTATTAG	89	1
chr1	172785190	172785517	mcf10a_satb1_CP_peak_1093	5.91756	*	CTAATAG,CTATTAG,TTAATAA,TTATTAA	-5,28	2
chr1	172800027	172800338	mcf10a_satb1_CP_peak_1094	5.37376	*	TTAATAA,TTATTAA	-26,-29	2
chr1	172856150	172856516	mcf10a_satb1_CP_peak_1095	6.64950	*	CTATTAA,TTAATAA,TTAATAG,TTATTAA	-115,-19	2
chr1	172936889	172937377	mcf10a_satb1_CP_peak_1096	20.74624	*	CTAATAA,TTAATAA,TTATTAA,TTATTAG	-10,-36,-46	3
chr1	172959497	172959896	mcf10a_satb1_CP_peak_1097	7.90569	*	CTATTAA,TTAATAG	-18,14,5	3
chr1	173299093	173299882	mcf10a_satb1_CP_peak_1098	54.30525	*	TTAATAA,TTATTAA	-103,16,8	3
chr1	173428285	173428650	mcf10a_satb1_CP_peak_1099	3.63804	*	TTAATAA,TTATTAA	-172	1
chr1	173503064	173503406	mcf10a_satb1_CP_peak_1100	7.00143	*	CTAATAA,CTATTAA,TTAATAA,TTAATAG,TTATTAA,TTATTAG	-31,-34,-70,24	4
chr1	173567667	173568092	mcf10a_satb1_CP_peak_1101	9.53337	*	CTAATAA,TTAATAA,TTATTAA,TTATTAG	14,22,6	3
chr1	173593520	173594130	mcf10a_satb1_CP_peak_1102	29.90497	*	CTAATAA,TTAATAA,TTATTAA,TTATTAG	-7,-79	2
chr1	173663975	173664277	mcf10a_satb1_CP_peak_1103	5.31035	*	CTAATAA,TTAATAA,TTATTAA,TTATTAG	-17,-91,12	3
chr1	173685223	173685551	mcf10a_satb1_CP_peak_1104	5.74738	*	CTATTAA,TTAATAG	-18,-29	2
chr1	173754011	173754426	mcf10a_satb1_CP_peak_1105	4.04354	*	TTAATAA,TTATTAA	-1,133,20	3
chr1	173801180	173801512	mcf10a_satb1_CP_peak_1106	5.56539	*	CTATTAA,TTAATAG	-24	1
chr1	173827987	173828264	mcf10a_satb1_CP_peak_1107	4.95690	*	CTAATAA,TTAATAA,TTATTAA,TTATTAG	-97,43,51	3
chr1	173966468	173967038	mcf10a_satb1_CP_peak_1108	8.35955	*	CTAATAA,CTATTAA,TTAATAA,TTAATAG,TTATTAA,TTATTAG	-154,-53,-81,169	4
chr1	174232541	174232791	mcf10a_satb1_CP_peak_1109	5.15624	*	TTAATAA,TTATTAA	-118	1
chr1	174238817	174239366	mcf10a_satb1_CP_peak_1110	19.66112	*	CTAATAA,CTAATAG,CTATTAG,TTAATAA,TTATTAA,TTATTAG	-17,-70,2,37	4
chr1	174240797	174241174	mcf10a_satb1_CP_peak_1111	6.82058	*	CTAATAG,CTATTAG,TTAATAA,TTATTAA	-182,-28,1	3
chr1	174244189	174244923	mcf10a_satb1_CP_peak_1112	29.96972	*	CTATTAA,TTAATAG	58	1
chr1	174325512	174325811	mcf10a_satb1_CP_peak_1113	5.37376	*	CTAATAA,CTAATAG,CTATTAG,TTATTAG	19,40	2
chr1	174372587	174372883	mcf10a_satb1_CP_peak_1114	5.01205	*	CTATTAA,TTAATAA,TTAATAG,TTATTAA	-87,57	2
chr1	174384212	174384523	mcf10a_satb1_CP_peak_1115	5.55461	*	CTAATAA,TTATTAG	-14,124	2
chr1	174611259	174611557	mcf10a_satb1_CP_peak_1116	5.19290	*	CTATTAA,TTAATAA,TTAATAG,TTATTAA	-22,-85	2
chr1	174624660	174624919	mcf10a_satb1_CP_peak_1117	4.68749	*	CTAATAA,CTATTAA,TTAATAA,TTAATAG,TTATTAA,TTATTAG	-31,-90,38	3
chr1	174630560	174630843	mcf10a_satb1_CP_peak_1118	5.55461	*	CTAATAA,TTAATAA,TTATTAA,TTATTAG	-112,43,5	3
chr1	174646995	174647362	mcf10a_satb1_CP_peak_1119	7.36314	*	TTAATAA,TTATTAA	-43,-52	2
chr1	174657163	174657474	mcf10a_satb1_CP_peak_1120	5.55461	*	TTAATAA,TTATTAA	15	1
chr1	174659469	174659925	mcf10a_satb1_CP_peak_1121	12.60786	*	CTAATAA,CTATTAA,TTAATAA,TTAATAG,TTATTAA,TTATTAG	-14,-180,-48,8	4
chr1	174716666	174717147	mcf10a_satb1_CP_peak_1122	9.71422	*	TTAATAA,TTATTAA	16,19,42	3
chr1	174896243	174896570	mcf10a_satb1_CP_peak_1124	7.35091	*	CTATTAA,TTAATAA,TTAATAG,TTATTAA	-2,-52,-59,35,52	5
chr1	175792888	175793305	mcf10a_satb1_CP_peak_1125	10.90179	*	CTAATAA,TTATTAG	17	1
chr1	175948741	175949208	mcf10a_satb1_CP_peak_1126	7.72484	*	CTAATAG,CTATTAG	-41,154	2
chr1	175998839	175999179	mcf10a_satb1_CP_peak_1127	6.27802	*	CTAATAA,TTATTAG	22,77	2
chr1	176078589	176078982	mcf10a_satb1_CP_peak_1128	6.27802	*	CTAATAA,CTATTAA,TTAATAG,TTATTAG	-147,100	2
chr1	176089800	176090204	mcf10a_satb1_CP_peak_1129	7.00143	*	CTAATAA,TTAATAA,TTATTAA,TTATTAG	-138,3	2
chr1	176106352	176107174	mcf10a_satb1_CP_peak_1130	19.48027	*	CTAATAA,TTAATAA,TTATTAA,TTATTAG	111,149,95	3
chr1	176145032	176145475	mcf10a_satb1_CP_peak_1131	8.22151	*	CTAATAA,CTAATAG,CTATTAG,TTAATAA,TTATTAA,TTATTAG	-106,-33,-59,5	4
chr1	176271019	176271522	mcf10a_satb1_CP_peak_1132	12.24616	*	CTAATAG,CTATTAA,CTATTAG,TTAATAA,TTAATAG,TTATTAA	-34,-93,-96,66	4
chr1	176297033	176297322	mcf10a_satb1_CP_peak_1133	5.37376	*	TTAATAA,TTATTAA	2	1
chr1	176517048	176517399	mcf10a_satb1_CP_peak_1134	8.84295	*	CTAATAA,CTATTAA,TTAATAA,TTAATAG,TTATTAA,TTATTAG	-12,23,60	3
chr1	176589247	176589722	mcf10a_satb1_CP_peak_1135	4.91897	*	CTAATAG,CTATTAA,CTATTAG,TTAATAA,TTAATAG,TTATTAA	-165,106,168,5	4
chr1	176684895	176685404	mcf10a_satb1_CP_peak_1136	27.03543	*	CTAATAA,TTAATAA,TTATTAA,TTATTAG	-5,-57,-60,165	4
chr1	176697951	176698287	mcf10a_satb1_CP_peak_1137	5.37376	*	CTAATAA,TTAATAA,TTATTAA,TTATTAG	16,81	2
chr1	176935871	176936121	mcf10a_satb1_CP_peak_1138	5.02649	*	TTAATAA,TTATTAA	-35	1
chr1	177026625	177026909	mcf10a_satb1_CP_peak_1139	5.87340	*	CTAATAA,TTATTAG	-55	1
chr1	177042908	177043237	mcf10a_satb1_CP_peak_1140	5.62396	*	CTAATAA,TTATTAG	-37	1
chr1	177097017	177097497	mcf10a_satb1_CP_peak_1141	6.18475	*	CTAATAA,TTATTAG	-126	1
chr1	177207821	177208182	mcf10a_satb1_CP_peak_1142	8.92321	*	TTAATAA,TTATTAA	13	1
chr1	177253757	177254204	mcf10a_satb1_CP_peak_1143	17.17782	*	CTAATAA,TTATTAG	34	1
chr1	177487832	177488268	mcf10a_satb1_CP_peak_1144	11.79139	*	TTAATAA,TTATTAA	-83,-86,14,17	4
chr1	177567163	177567472	mcf10a_satb1_CP_peak_1145	9.67634	*	CTAATAA,CTATTAA,TTAATAA,TTAATAG,TTATTAA,TTATTAG	-15,-48,107,96	4
chr1	177597124	177597579	mcf10a_satb1_CP_peak_1146	10.43763	*	CTAATAG,CTATTAA,CTATTAG,TTAATAG	-7,80	2
chr1	177698079	177698501	mcf10a_satb1_CP_peak_1147	5.55461	*	CTAATAA,TTAATAA,TTATTAA,TTATTAG	10,38	2
chr1	177737335	177737666	mcf10a_satb1_CP_peak_1148	7.00143	*	CTAATAA,TTATTAG	-23,-35	2
chr1	178150209	178150571	mcf10a_satb1_CP_peak_1149	5.40253	*	TTAATAA,TTATTAA	-139,29,79	3
chr1	178209707	178210104	mcf10a_satb1_CP_peak_1150	6.09717	*	TTAATAA,TTATTAA	-24,-36,-50	3
chr1	178250446	178250750	mcf10a_satb1_CP_peak_1151	4.28864	*	CTAATAA,CTATTAA,TTAATAG,TTATTAG	-22,67	2
chr1	178267915	178268325	mcf10a_satb1_CP_peak_1152	3.75675	*	CTAATAA,TTATTAG	123,21	2
chr1	178292726	178293049	mcf10a_satb1_CP_peak_1153	4.85258	*	CTATTAA,TTAATAA,TTAATAG,TTATTAA	-35,-52,-55	3
chr1	178375830	178376122	mcf10a_satb1_CP_peak_1154	6.63973	*	TTAATAA,TTATTAA	-124,127,70	3
chr1	178387007	178387405	mcf10a_satb1_CP_peak_1155	6.80322	*	CTAATAA,CTAATAG,CTATTAG,TTATTAG	-89,130	2
chr1	178423791	178424472	mcf10a_satb1_CP_peak_1156	17.67174	*	CTAATAA,CTAATAG,CTATTAG,TTAATAA,TTATTAA,TTATTAG	-138,-154,-25,10,117	5
chr1	178612276	178612545	mcf10a_satb1_CP_peak_1157	5.31112	*	CTAATAA,CTATTAA,TTAATAA,TTAATAG,TTATTAA,TTATTAG	-38,11,14	3
chr1	178701768	178702018	mcf10a_satb1_CP_peak_1158	4.51899	*	CTATTAA,TTAATAG	-144,62,80	3
chr1	178802081	178802553	mcf10a_satb1_CP_peak_1160	7.18650	*	CTATTAA,TTAATAA,TTAATAG,TTATTAA	-37,71,74	3
chr1	178828109	178828367	mcf10a_satb1_CP_peak_1161	4.28864	*	TTAATAA,TTATTAA	1,48	2
chr1	179021111	179021667	mcf10a_satb1_CP_peak_1162	16.04382	*	CTAATAA,CTAATAG,CTATTAA,CTATTAG,TTAATAG,TTATTAG	-15,-93,25	3
chr1	179111411	179111871	mcf10a_satb1_CP_peak_1163	9.62246	*	CTAATAA,TTAATAA,TTATTAA,TTATTAG	-68,113,123	3
chr1	179383156	179383419	mcf10a_satb1_CP_peak_1164	3.60582	*	TTAATAA,TTATTAA	-101,114,16	3
chr1	179396632	179396922	mcf10a_satb1_CP_peak_1165	5.21078	*	CTAATAA,TTAATAA,TTATTAA,TTATTAG	-16,173	2
chr1	179988438	179988703	mcf10a_satb1_CP_peak_1166	5.11688	*	CTATTAA,TTAATAG	-25,192	2
chr1	179992904	179993202	mcf10a_satb1_CP_peak_1167	5.37376	*	CTAATAA,CTATTAA,TTAATAG,TTATTAG	-13,-54	2
chr1	180048148	180049088	mcf10a_satb1_CP_peak_1168	11.52275	*	CTATTAA,TTAATAA,TTAATAG,TTATTAA	100,19,87	3
chr1	180073786	180074036	mcf10a_satb1_CP_peak_1169	4.48125	*	CTAATAA,TTAATAA,TTATTAA,TTATTAG	-170,-21,101	3
chr1	180174718	180174971	mcf10a_satb1_CP_peak_1170	4.75225	*	CTAATAA,CTATTAA,TTAATAA,TTAATAG,TTATTAA,TTATTAG	-106,-20,-31	3
chr1	180311516	180312037	mcf10a_satb1_CP_peak_1171	14.05469	*	CTAATAG,CTATTAG,TTAATAA,TTATTAA	-10,-64,-67,30	4
chr1	180368851	180369106	mcf10a_satb1_CP_peak_1172	4.28864	*	CTAATAG,CTATTAG,TTAATAA,TTATTAA	-44,35	2
chr1	180393362	180393649	mcf10a_satb1_CP_peak_1173	4.46949	*	CTAATAA,CTATTAA,TTAATAG,TTATTAG	-110,-126,57	3
chr1	180416998	180417555	mcf10a_satb1_CP_peak_1174	12.45605	*	CTAATAA,TTAATAA,TTATTAA,TTATTAG	-100,1	2
chr1	180427777	180428476	mcf10a_satb1_CP_peak_1175	37.99063	*	CTAATAA,CTATTAA,TTAATAG,TTATTAG	-10,-116,15,3,34	5
chr1	180435367	180435837	mcf10a_satb1_CP_peak_1176	9.89507	*	CTATTAA,TTAATAA,TTAATAG,TTATTAA	-83,153,197	3
chr1	180452464	180453058	mcf10a_satb1_CP_peak_1177	8.26740	*	CTATTAA,TTAATAG	78	1
chr1	180715971	180716371	mcf10a_satb1_CP_peak_1179	8.99081	*	TTAATAA,TTATTAA	-23	1
chr1	180720236	180720864	mcf10a_satb1_CP_peak_1180	27.98034	*	CTAATAA,TTATTAG	-32,-65,10,35	4
chr1	180794000	180794337	mcf10a_satb1_CP_peak_1182	9.39380	*	CTAATAA,TTAATAA,TTATTAA,TTATTAG	16,24,55	3
chr1	180832756	180833149	mcf10a_satb1_CP_peak_1183	3.56523	*	TTAATAA,TTATTAA	-172	1
chr1	181119363	181119819	mcf10a_satb1_CP_peak_1184	9.68180	*	CTATTAA,TTAATAA,TTAATAG,TTATTAA	-66,22,29	3
chr1	181336568	181336860	mcf10a_satb1_CP_peak_1185	4.78180	*	TTAATAA,TTATTAA	-43,-89	2
chr1	181530972	181531346	mcf10a_satb1_CP_peak_1186	5.27674	*	CTAATAA,TTAATAA,TTATTAA,TTATTAG	-29,-83	2
chr1	182196598	182197074	mcf10a_satb1_CP_peak_1187	20.90059	*	CTAATAA,TTAATAA,TTATTAA,TTATTAG	-145,35	2
chr1	182351060	182351482	mcf10a_satb1_CP_peak_1188	9.29740	*	CTAATAA,CTATTAA,TTAATAA,TTAATAG,TTATTAA,TTATTAG	26,29,8	3
chr1	182431613	182431993	mcf10a_satb1_CP_peak_1189	4.91897	*	CTAATAA,TTATTAG	-12	1
chr1	182455226	182455529	mcf10a_satb1_CP_peak_1190	4.75225	*	CTAATAA,CTATTAA,TTAATAG,TTATTAG	-96,46,53,8	4
chr1	182820703	182821083	mcf10a_satb1_CP_peak_1191	5.19290	*	TTAATAA,TTATTAA	45	1
chr1	183152166	183152477	mcf10a_satb1_CP_peak_1192	4.24283	*	CTAATAA,CTATTAA,TTAATAG,TTATTAG	-162,129	2
chr1	183344988	183345563	mcf10a_satb1_CP_peak_1193	26.13995	*	CTATTAA,TTAATAA,TTAATAG,TTATTAA	-125,105,25,64,81	5
chr1	183476818	183477224	mcf10a_satb1_CP_peak_1194	8.08655	*	CTAATAA,CTATTAA,TTAATAA,TTAATAG,TTATTAA,TTATTAG	-72,11,41,76	4
chr1	183478519	183478991	mcf10a_satb1_CP_peak_1195	16.94833	*	CTAATAA,CTAATAG,CTATTAG,TTATTAG	-2,11,173,22	4
chr1	183482165	183482418	mcf10a_satb1_CP_peak_1196	5.37376	*	CTATTAA,TTAATAA,TTAATAG,TTATTAA	-11,88,91	3
chr1	183533460	183533769	mcf10a_satb1_CP_peak_1197	5.28149	*	CTATTAA,TTAATAA,TTAATAG,TTATTAA	-25,-7	2
chr1	183792336	183792675	mcf10a_satb1_CP_peak_1198	9.89507	*	CTAATAA,TTAATAA,TTATTAA,TTATTAG	-71,82,9	3
chr1	183819253	183819843	mcf10a_satb1_CP_peak_1199	9.89507	*	CTAATAG,CTATTAG,TTAATAA,TTATTAA	-27,-5,-75,107	4
chr1	183986991	183987244	mcf10a_satb1_CP_peak_1200	4.48125	*	TTAATAA,TTATTAA	-9,11	2
chr1	184014732	184015114	mcf10a_satb1_CP_peak_1201	9.17166	*	CTAATAA,TTAATAA,TTATTAA,TTATTAG	-22,-9,56	3
chr1	184082104	184082374	mcf10a_satb1_CP_peak_1202	5.08369	*	CTAATAA,TTAATAA,TTATTAA,TTATTAG	-106,32	2
chr1	184098466	184098826	mcf10a_satb1_CP_peak_1203	8.99081	*	CTAATAA,CTAATAG,CTATTAG,TTAATAA,TTATTAA,TTATTAG	-25,-51,-60,181,77	5
chr1	184292931	184293356	mcf10a_satb1_CP_peak_1204	5.73546	*	TTAATAA,TTATTAA	125,141,144	3
chr1	184509219	184509505	mcf10a_satb1_CP_peak_1205	4.77306	*	CTAATAA,TTAATAA,TTATTAA,TTATTAG	-63,-73,10	3
chr1	184550795	184551285	mcf10a_satb1_CP_peak_1206	8.74878	*	CTAATAA,TTATTAG	52,61	2
chr1	184628581	184629119	mcf10a_satb1_CP_peak_1207	14.24726	*	CTAATAA,TTAATAA,TTATTAA,TTATTAG	-6,42	2
chr1	184669823	184670176	mcf10a_satb1_CP_peak_1208	8.08655	*	TTAATAA,TTATTAA	-35	1
chr1	184674608	184674873	mcf10a_satb1_CP_peak_1209	5.55461	*	TTAATAA,TTATTAA	-5,-8	2
chr1	184689223	184689499	mcf10a_satb1_CP_peak_1210	5.19290	*	CTAATAA,TTAATAA,TTATTAA,TTATTAG	-19,29	2
chr1	184708243	184708773	mcf10a_satb1_CP_peak_1211	9.17166	*	TTAATAA,TTATTAA	-127,-79,62	3
chr1	184715248	184715615	mcf10a_satb1_CP_peak_1212	3.08477	*	CTATTAA,TTAATAA,TTAATAG,TTATTAA	-146,-149,-29,-45,-8	5
chr1	184789096	184789377	mcf10a_satb1_CP_peak_1213	4.72845	*	CTAATAA,TTAATAA,TTATTAA,TTATTAG	-33,-95,83	3
chr1	184824189	184824451	mcf10a_satb1_CP_peak_1214	5.91631	*	TTAATAA,TTATTAA	-23,5,53,80	4
chr1	184827077	184827424	mcf10a_satb1_CP_peak_1215	7.90569	*	TTAATAA,TTATTAA	-3	1
chr1	184843224	184843495	mcf10a_satb1_CP_peak_1216	5.55461	*	CTAATAA,TTAATAA,TTATTAA,TTATTAG	-10,-24	2
chr1	184931970	184932546	mcf10a_satb1_CP_peak_1217	12.92564	*	CTAATAA,TTAATAA,TTATTAA,TTATTAG	-164,-82,107,86	4
chr1	184949738	184950127	mcf10a_satb1_CP_peak_1218	6.45887	*	TTAATAA,TTATTAA	36	1
chr1	185142200	185142508	mcf10a_satb1_CP_peak_1219	6.62217	*	CTAATAA,CTATTAA,TTAATAA,TTAATAG,TTATTAA,TTATTAG	-133,-67,-84,12,179,78	6
chr1	185175492	185175794	mcf10a_satb1_CP_peak_1220	4.58841	*	CTATTAA,TTAATAA,TTAATAG,TTATTAA	-96,61	2
chr1	185467981	185468231	mcf10a_satb1_CP_peak_1221	3.92693	*	CTAATAA,TTAATAA,TTATTAA,TTATTAG	-102,69	2
chr1	185491689	185492195	mcf10a_satb1_CP_peak_1222	4.33535	*	CTAATAA,TTAATAA,TTATTAA,TTATTAG	26,64	2
chr1	185778252	185778544	mcf10a_satb1_CP_peak_1223	5.01205	*	CTAATAA,TTAATAA,TTATTAA,TTATTAG	-157,29,62	3
chr1	185837678	185838025	mcf10a_satb1_CP_peak_1224	7.00143	*	CTAATAA,TTAATAA,TTATTAA,TTATTAG	-63,24,34	3
chr1	185989300	185989642	mcf10a_satb1_CP_peak_1226	4.46949	*	CTAATAG,CTATTAA,CTATTAG,TTAATAG	-19,-6	2
chr1	186045969	186046332	mcf10a_satb1_CP_peak_1227	6.09717	*	CTAATAA,TTAATAA,TTATTAA,TTATTAG	-32,-80,4	3
chr1	186064012	186064367	mcf10a_satb1_CP_peak_1228	6.09717	*	CTAATAG,CTATTAG,TTAATAA,TTATTAA	24,8	2
chr1	186280995	186281452	mcf10a_satb1_CP_peak_1229	10.25678	*	CTAATAG,CTATTAG,TTAATAA,TTATTAA	-47,-57,-85	3
chr1	186312590	186312896	mcf10a_satb1_CP_peak_1230	6.27802	*	TTAATAA,TTATTAA	-16,-39	2
chr1	186329648	186329898	mcf10a_satb1_CP_peak_1231	4.10779	*	CTAATAG,CTATTAA,CTATTAG,TTAATAG	-3,114,49	3
chr1	186355536	186355814	mcf10a_satb1_CP_peak_1232	6.09717	*	CTAATAA,CTAATAG,CTATTAG,TTATTAG	116,15	2
chr1	186359941	186360821	mcf10a_satb1_CP_peak_1233	11.52275	*	CTAATAA,TTAATAA,TTATTAA,TTATTAG	-177,-187,195	3
chr1	186381145	186381605	mcf10a_satb1_CP_peak_1234	14.41639	*	CTAATAA,TTAATAA,TTATTAA,TTATTAG	-9,15,34	3
chr1	186385106	186385404	mcf10a_satb1_CP_peak_1235	3.33487	*	TTAATAA,TTATTAA	72,96	2
chr1	186398761	186399421	mcf10a_satb1_CP_peak_1237	18.39515	*	CTAATAA,CTATTAA,TTAATAA,TTAATAG,TTATTAA,TTATTAG	-126,-15,-38	3
chr1	186402254	186402751	mcf10a_satb1_CP_peak_1238	9.00432	*	CTAATAA,CTATTAA,TTAATAA,TTAATAG,TTATTAA,TTATTAG	-101,125,185,35,38	5
chr1	186418805	186419055	mcf10a_satb1_CP_peak_1239	4.28864	*	TTAATAA,TTATTAA	-98,93	2
chr1	186504223	186504563	mcf10a_satb1_CP_peak_1240	6.42876	*	CTATTAA,TTAATAG	-177,-8	2
chr1	186677799	186678203	mcf10a_satb1_CP_peak_1242	7.11449	*	CTAATAA,CTATTAA,TTAATAG,TTATTAG	-11,167	2
chr1	186690632	186690882	mcf10a_satb1_CP_peak_1243	5.37376	*	TTAATAA,TTATTAA	-41,-60,11,41	4
chr1	186804975	186805810	mcf10a_satb1_CP_peak_1244	50.94864	*	TTAATAA,TTATTAA	-107,-34,-97,39	4
chr1	186828932	186829706	mcf10a_satb1_CP_peak_1245	48.05500	*	TTAATAA,TTATTAA	-149,-27,26	3
chr1	186843540	186843931	mcf10a_satb1_CP_peak_1246	5.01205	*	CTAATAA,CTAATAG,CTATTAG,TTATTAG	-10,-161,133	3
chr1	186916115	186916372	mcf10a_satb1_CP_peak_1247	4.83120	*	CTATTAA,TTAATAA,TTAATAG,TTATTAA	-33,-36,86	3
chr1	186953616	186953894	mcf10a_satb1_CP_peak_1248	4.28864	*	TTAATAA,TTATTAA	133	1
chr1	186984194	186984538	mcf10a_satb1_CP_peak_1249	5.91631	*	CTAATAA,TTAATAA,TTATTAA,TTATTAG	-35,89	2
chr1	187008790	187009349	mcf10a_satb1_CP_peak_1250	9.71422	*	CTAATAG,CTATTAG,TTAATAA,TTATTAA	-73,5	2
chr1	187125142	187125424	mcf10a_satb1_CP_peak_1251	5.51539	*	CTAATAA,TTAATAA,TTATTAA,TTATTAG	-101,-25,-9	3
chr1	187166849	187167361	mcf10a_satb1_CP_peak_1252	7.90569	*	TTAATAA,TTATTAA	-158,-51,-84	3
chr1	187214507	187214870	mcf10a_satb1_CP_peak_1253	6.82058	*	CTAATAG,CTATTAG,TTAATAA,TTATTAA	-21,-53,104	3
chr1	187228440	187228921	mcf10a_satb1_CP_peak_1254	8.80996	*	CTAATAA,CTAATAG,CTATTAG,TTATTAG	-106,-84,33	3
chr1	187280122	187280484	mcf10a_satb1_CP_peak_1255	5.19290	*	CTAATAG,CTATTAA,CTATTAG,TTAATAG	-36,90	2
chr1	187281775	187282206	mcf10a_satb1_CP_peak_1256	7.36314	*	CTAATAA,TTATTAG	-53,89	2
chr1	187305480	187305852	mcf10a_satb1_CP_peak_1257	6.82058	*	CTAATAA,TTATTAG	36	1
chr1	187332141	187332439	mcf10a_satb1_CP_peak_1258	3.56523	*	TTAATAA,TTATTAA	175	1
chr1	187332519	187332769	mcf10a_satb1_CP_peak_1259	3.92693	*	TTAATAA,TTATTAA	-179,-64,180,55	4
chr1	187389268	187389518	mcf10a_satb1_CP_peak_1260	4.65035	*	CTATTAA,TTAATAG	27	1
chr1	187423702	187424212	mcf10a_satb1_CP_peak_1261	9.71422	*	TTAATAA,TTATTAA	44,70	2
chr1	187509347	187509728	mcf10a_satb1_CP_peak_1262	7.72484	*	CTAATAA,TTATTAG	4	1
chr1	187542067	187542638	mcf10a_satb1_CP_peak_1263	6.45887	*	CTAATAA,CTAATAG,CTATTAG,TTAATAA,TTATTAA,TTATTAG	-72,193,37,62	4
chr1	187543926	187544246	mcf10a_satb1_CP_peak_1264	5.01205	*	TTAATAA,TTATTAA	-2,46	2
chr1	187552833	187553368	mcf10a_satb1_CP_peak_1265	14.23554	*	CTAATAA,TTAATAA,TTATTAA,TTATTAG	-1,125,56,66	4
chr1	187583966	187584236	mcf10a_satb1_CP_peak_1266	6.37802	*	CTAATAA,TTAATAA,TTATTAA,TTATTAG	35,38,80	3
chr1	187593337	187593628	mcf10a_satb1_CP_peak_1267	5.55461	*	CTAATAG,CTATTAG	-28,65	2
chr1	187623630	187624011	mcf10a_satb1_CP_peak_1268	9.35252	*	CTAATAA,TTAATAA,TTATTAA,TTATTAG	-100,-18,23	3
chr1	187646998	187647299	mcf10a_satb1_CP_peak_1269	7.36314	*	TTAATAA,TTATTAA	45,74	2
chr1	187653655	187653985	mcf10a_satb1_CP_peak_1270	5.37376	*	TTAATAA,TTATTAA	-146,3	2
chr1	187693883	187694140	mcf10a_satb1_CP_peak_1271	5.19290	*	CTATTAA,TTAATAG	83	1
chr1	187713448	187713765	mcf10a_satb1_CP_peak_1272	5.01205	*	CTAATAA,TTATTAG	6	1
chr1	187751889	187752232	mcf10a_satb1_CP_peak_1273	6.82058	*	CTAATAA,TTAATAA,TTATTAA,TTATTAG	15,35	2
chr1	187822026	187822294	mcf10a_satb1_CP_peak_1274	4.28864	*	CTAATAA,TTATTAG	-130,125	2
chr1	187856687	187857124	mcf10a_satb1_CP_peak_1275	7.18228	*	TTAATAA,TTATTAA	-124,53,56	3
chr1	187876617	187876954	mcf10a_satb1_CP_peak_1276	4.83120	*	CTAATAA,TTAATAA,TTATTAA,TTATTAG	-113,-8,58	3
chr1	187889220	187889722	mcf10a_satb1_CP_peak_1277	10.79934	*	CTAATAA,CTAATAG,CTATTAA,CTATTAG,TTAATAG,TTATTAG	-158,149,29,44	4
chr1	187898648	187899036	mcf10a_satb1_CP_peak_1278	7.54399	*	TTAATAA,TTATTAA	30	1
chr1	187913765	187914281	mcf10a_satb1_CP_peak_1279	5.01205	*	CTAATAA,TTAATAA,TTATTAA,TTATTAG	-13,-146,148	3
chr1	187918360	187919072	mcf10a_satb1_CP_peak_1280	17.67174	*	CTATTAA,TTAATAA,TTAATAG,TTATTAA	157,168,179	3
chr1	187924050	187924547	mcf10a_satb1_CP_peak_1281	11.88445	*	CTAATAA,TTAATAA,TTATTAA,TTATTAG	-40,-98,63,73	4
chr1	187925439	187925891	mcf10a_satb1_CP_peak_1282	6.09717	*	CTAATAG,CTATTAA,CTATTAG,TTAATAA,TTAATAG,TTATTAA	-113,128,137	3
chr1	187934759	187935108	mcf10a_satb1_CP_peak_1283	6.09717	*	CTAATAA,TTAATAA,TTATTAA,TTATTAG	-57,39	2
chr1	187945646	187946115	mcf10a_satb1_CP_peak_1284	4.65035	*	CTAATAG,CTATTAA,CTATTAG,TTAATAG	-136,180	2
chr1	188065079	188065435	mcf10a_satb1_CP_peak_1285	7.31115	*	CTAATAA,CTATTAA,TTAATAA,TTAATAG,TTATTAA,TTATTAG	-48,-68,62	3
chr1	188068734	188069183	mcf10a_satb1_CP_peak_1286	10.07593	*	CTAATAA,TTAATAA,TTATTAA,TTATTAG	134,24,76	3
chr1	188116424	188116961	mcf10a_satb1_CP_peak_1287	4.83120	*	CTAATAA,TTATTAG	-86	1
chr1	188120594	188120851	mcf10a_satb1_CP_peak_1288	5.37376	*	CTAATAA,CTAATAG,CTATTAG,TTATTAG	-11,-64	2
chr1	188125951	188126300	mcf10a_satb1_CP_peak_1289	6.09717	*	CTAATAA,TTATTAG	-5	1
chr1	188144656	188144922	mcf10a_satb1_CP_peak_1291	4.83120	*	CTAATAG,CTATTAG	-31	1
chr1	188165625	188166054	mcf10a_satb1_CP_peak_1292	6.27802	*	TTAATAA,TTATTAA	-36,-68,139	3
chr1	188174706	188175180	mcf10a_satb1_CP_peak_1293	9.89507	*	CTAATAA,TTAATAA,TTATTAA,TTATTAG	-113,-52	2
chr1	188189366	188190341	mcf10a_satb1_CP_peak_1294	30.69313	*	CTAATAA,TTAATAA,TTATTAA,TTATTAG	-81,46,74	3
chr1	188240750	188241006	mcf10a_satb1_CP_peak_1295	4.83120	*	TTAATAA,TTATTAA	-101	1
chr1	188242593	188243452	mcf10a_satb1_CP_peak_1296	32.13996	*	TTAATAA,TTATTAA	52,65,68,92	4
chr1	188266006	188266574	mcf10a_satb1_CP_peak_1297	7.00143	*	TTAATAA,TTATTAA	136,152,195	3
chr1	188298855	188299169	mcf10a_satb1_CP_peak_1298	3.92693	*	CTAATAA,TTAATAA,TTATTAA,TTATTAG	-149,-46,51	3
chr1	188303974	188304291	mcf10a_satb1_CP_peak_1299	6.09717	*	CTAATAA,CTATTAA,TTAATAA,TTAATAG,TTATTAA,TTATTAG	3,52,73	3
chr1	188319564	188320060	mcf10a_satb1_CP_peak_1300	10.79934	*	CTAATAA,CTAATAG,CTATTAG,TTAATAA,TTATTAA,TTATTAG	-101,-80,71,91	4
chr1	188323661	188323961	mcf10a_satb1_CP_peak_1301	5.87454	*	CTAATAA,TTAATAA,TTATTAA,TTATTAG	64,8	2
chr1	188339822	188340215	mcf10a_satb1_CP_peak_1302	9.35252	*	CTAATAA,TTAATAA,TTATTAA,TTATTAG	-32,-68,-71,37	4
chr1	188357684	188358087	mcf10a_satb1_CP_peak_1303	7.90569	*	TTAATAA,TTATTAA	-66,171,87	3
chr1	188377689	188378065	mcf10a_satb1_CP_peak_1304	7.00143	*	CTATTAA,TTAATAA,TTAATAG,TTATTAA	-93,52,95	3
chr1	188401364	188401619	mcf10a_satb1_CP_peak_1305	4.83120	*	TTAATAA,TTATTAA	76	1
chr1	188414895	188415263	mcf10a_satb1_CP_peak_1306	6.82058	*	CTAATAA,TTATTAG	-7	1
chr1	188418903	188419306	mcf10a_satb1_CP_peak_1307	13.33127	*	CTAATAA,TTAATAA,TTATTAA,TTATTAG	-35,29,41	3
chr1	188438518	188439021	mcf10a_satb1_CP_peak_1308	7.90569	*	CTAATAA,TTAATAA,TTATTAA,TTATTAG	-67,7	2
chr1	188489755	188490063	mcf10a_satb1_CP_peak_1309	7.18228	*	CTATTAA,TTAATAA,TTAATAG,TTATTAA	-140,22,34,37	4
chr1	188496103	188496976	mcf10a_satb1_CP_peak_1310	12.42701	*	TTAATAA,TTATTAA	-54,42	2
chr1	188509619	188510112	mcf10a_satb1_CP_peak_1311	10.79934	*	CTATTAA,TTAATAA,TTAATAG,TTATTAA	-46,-72,120	3
chr1	188537629	188537947	mcf10a_satb1_CP_peak_1312	8.44825	*	CTAATAA,TTAATAA,TTATTAA,TTATTAG	47,73,87	3
chr1	188574166	188574416	mcf10a_satb1_CP_peak_1313	4.46949	*	CTAATAA,TTAATAA,TTATTAA,TTATTAG	-35,0,83	3
chr1	188575650	188575957	mcf10a_satb1_CP_peak_1314	4.28864	*	CTAATAA,TTATTAG	-143,-69	2
chr1	188585902	188586607	mcf10a_satb1_CP_peak_1315	22.91647	*	CTAATAA,CTATTAA,TTAATAG,TTATTAG	-102,-115,-136,169	4
chr1	188587757	188588258	mcf10a_satb1_CP_peak_1316	8.99081	*	CTAATAA,TTAATAA,TTATTAA,TTATTAG	-89,54,7	3
chr1	188598846	188599423	mcf10a_satb1_CP_peak_1317	5.91631	*	TTAATAA,TTATTAA	119	1
chr1	188620348	188620881	mcf10a_satb1_CP_peak_1318	13.15042	*	CTAATAA,CTAATAG,CTATTAA,CTATTAG,TTAATAA,TTAATAG,TTATTAA,TTATTAG	-63,-94,164,17,20	5
chr1	188630673	188630975	mcf10a_satb1_CP_peak_1319	4.65035	*	TTAATAA,TTATTAA	-33	1
chr1	188632897	188633394	mcf10a_satb1_CP_peak_1320	8.99081	*	CTATTAA,TTAATAA,TTAATAG,TTATTAA	-141,-88	2
chr1	188657333	188657620	mcf10a_satb1_CP_peak_1321	5.73546	*	CTAATAA,TTAATAA,TTATTAA,TTATTAG	35,4,75	3
chr1	188691558	188691987	mcf10a_satb1_CP_peak_1322	6.09717	*	TTAATAA,TTATTAA	-8	1
chr1	188714810	188715619	mcf10a_satb1_CP_peak_1323	37.74639	*	CTAATAA,CTAATAG,CTATTAG,TTAATAA,TTATTAA,TTATTAG	-105,-14,-84,-92	4
chr1	188732089	188732626	mcf10a_satb1_CP_peak_1324	7.00143	*	TTAATAA,TTATTAA	92	1
chr1	188735920	188736597	mcf10a_satb1_CP_peak_1325	6.45887	*	TTAATAA,TTATTAA	47	1
chr1	188750688	188751250	mcf10a_satb1_CP_peak_1326	5.37376	*	CTAATAG,CTATTAA,CTATTAG,TTAATAA,TTAATAG,TTATTAA	-145,-7,121,197	4
chr1	188804197	188804898	mcf10a_satb1_CP_peak_1327	17.85259	*	CTAATAA,TTAATAA,TTATTAA,TTATTAG	118,45	2
chr1	188814742	188815113	mcf10a_satb1_CP_peak_1328	6.82058	*	CTAATAA,TTAATAA,TTATTAA,TTATTAG	-191,-29,-32,148	4
chr1	188821188	188821934	mcf10a_satb1_CP_peak_1329	16.58662	*	CTAATAA,TTAATAA,TTATTAA,TTATTAG	-32,-43,-60,42	4
chr1	188836406	188836842	mcf10a_satb1_CP_peak_1330	14.59724	*	TTAATAA,TTATTAA	32	1
chr1	188877324	188877908	mcf10a_satb1_CP_peak_1331	11.52275	*	CTAATAA,TTAATAA,TTATTAA,TTATTAG	-71,-83	2
chr1	188896408	188896691	mcf10a_satb1_CP_peak_1332	5.19290	*	TTAATAA,TTATTAA	-3	1
chr1	188897043	188897619	mcf10a_satb1_CP_peak_1333	14.77810	*	CTAATAA,TTAATAA,TTATTAA,TTATTAG	-144,-18,158	3
chr1	188900376	188900695	mcf10a_satb1_CP_peak_1334	5.73546	*	TTAATAA,TTATTAA	18,46,89,92	4
chr1	188911435	188911706	mcf10a_satb1_CP_peak_1335	5.19290	*	CTAATAA,TTAATAA,TTATTAA,TTATTAG	-1,-105,25,59	4
chr1	188934508	188934817	mcf10a_satb1_CP_peak_1337	6.27802	*	CTATTAA,TTAATAG	23	1
chr1	188936931	188937320	mcf10a_satb1_CP_peak_1338	5.55461	*	CTAATAG,CTATTAG,TTAATAA,TTATTAA	-18,-39	2
chr1	188962950	188963248	mcf10a_satb1_CP_peak_1339	4.10779	*	TTAATAA,TTATTAA	-31	1
chr1	188977340	188977807	mcf10a_satb1_CP_peak_1340	7.72484	*	TTAATAA,TTATTAA	-105,1,167	3
chr1	188978364	188979045	mcf10a_satb1_CP_peak_1341	23.27818	*	CTAATAA,TTAATAA,TTATTAA,TTATTAG	22,32,50,87	4
chr1	188981359	188981673	mcf10a_satb1_CP_peak_1342	3.92693	*	CTAATAG,CTATTAG,TTAATAA,TTATTAA	-196,-5	2
chr1	189042148	189042407	mcf10a_satb1_CP_peak_1343	4.46949	*	TTAATAA,TTATTAA	-24	1
chr1	189051108	189051641	mcf10a_satb1_CP_peak_1344	6.63973	*	TTAATAA,TTATTAA	-74	1
chr1	189053420	189053806	mcf10a_satb1_CP_peak_1345	6.63973	*	CTAATAA,TTAATAA,TTATTAA,TTATTAG	-10,-29,-32,144	4
chr1	189075963	189076607	mcf10a_satb1_CP_peak_1346	15.86321	*	CTAATAA,CTATTAA,TTAATAG,TTATTAG	-103,-95	2
chr1	189077141	189077391	mcf10a_satb1_CP_peak_1347	3.56523	*	TTAATAA,TTATTAA	150,159,21	3
chr1	189087906	189088228	mcf10a_satb1_CP_peak_1348	6.09717	*	CTAATAA,CTATTAA,TTAATAA,TTAATAG,TTATTAA,TTATTAG	-26,48,87	3
chr1	189090416	189091003	mcf10a_satb1_CP_peak_1349	10.43763	*	CTAATAA,CTAATAG,CTATTAG,TTATTAG	-56,138	2
chr1	189154012	189154333	mcf10a_satb1_CP_peak_1350	7.00143	*	CTATTAA,TTAATAA,TTAATAG,TTATTAA	-31,-34	2
chr1	189157965	189158232	mcf10a_satb1_CP_peak_1351	4.83120	*	CTAATAG,CTATTAG	-5	1
chr1	189164297	189164887	mcf10a_satb1_CP_peak_1352	5.19290	*	CTATTAA,TTAATAA,TTAATAG,TTATTAA	-192,191,194,40	4
chr1	189167738	189168156	mcf10a_satb1_CP_peak_1353	5.19290	*	TTAATAA,TTATTAA	45,99	2
chr1	189172933	189173399	mcf10a_satb1_CP_peak_1354	4.83120	*	CTATTAA,TTAATAG	164	1
chr1	189185551	189185861	mcf10a_satb1_CP_peak_1355	4.65035	*	CTAATAA,TTAATAA,TTATTAA,TTATTAG	-51,-63,161	3
chr1	189213275	189213699	mcf10a_satb1_CP_peak_1356	8.26740	*	TTAATAA,TTATTAA	-169,-25,147	3
chr1	189232557	189233093	mcf10a_satb1_CP_peak_1357	6.09717	*	CTATTAA,TTAATAA,TTAATAG,TTATTAA	-120,-123,-146	3
chr1	189272387	189272923	mcf10a_satb1_CP_peak_1358	5.73546	*	CTAATAA,TTATTAG	25	1
chr1	189287801	189288158	mcf10a_satb1_CP_peak_1359	6.82058	*	CTAATAA,CTAATAG,CTATTAG,TTAATAA,TTATTAA,TTATTAG	-22,-33,60	3
chr1	189301904	189302540	mcf10a_satb1_CP_peak_1360	7.27839	*	TTAATAA,TTATTAA	-188,0,3	3
chr1	189327133	189327388	mcf10a_satb1_CP_peak_1361	3.47784	*	CTAATAA,TTATTAG	34	1
chr1	189327783	189328104	mcf10a_satb1_CP_peak_1362	6.63973	*	CTAATAA,TTAATAA,TTATTAA,TTATTAG	-14,69,7	3
chr1	189344837	189345338	mcf10a_satb1_CP_peak_1363	4.83120	*	CTAATAA,TTAATAA,TTATTAA,TTATTAG	-176,40	2
chr1	189346274	189346668	mcf10a_satb1_CP_peak_1364	8.99081	*	CTAATAA,TTAATAA,TTATTAA,TTATTAG	-44,11	2
chr1	189394543	189394903	mcf10a_satb1_CP_peak_1365	6.09717	*	CTAATAA,TTAATAA,TTATTAA,TTATTAG	-43,-9,76	3
chr1	189406553	189406944	mcf10a_satb1_CP_peak_1366	7.72484	*	TTAATAA,TTATTAA	93	1
chr1	189412528	189412791	mcf10a_satb1_CP_peak_1367	4.65035	*	TTAATAA,TTATTAA	-4,24	2
chr1	189417120	189417573	mcf10a_satb1_CP_peak_1368	11.88445	*	CTAATAA,CTAATAG,CTATTAG,TTAATAA,TTATTAA,TTATTAG	-130,15,188,24,76	5
chr1	189419455	189419819	mcf10a_satb1_CP_peak_1369	6.45887	*	CTAATAG,CTATTAG	23	1
chr1	189432253	189432510	mcf10a_satb1_CP_peak_1370	5.37376	*	CTATTAA,TTAATAG	-31	1
chr1	189432983	189433296	mcf10a_satb1_CP_peak_1371	5.37376	*	CTAATAA,CTATTAA,TTAATAG,TTATTAG	-18,-85,71	3
chr1	189434996	189435330	mcf10a_satb1_CP_peak_1372	6.09717	*	CTAATAA,TTATTAG	-22,94	2
chr1	189435443	189436068	mcf10a_satb1_CP_peak_1373	22.55476	*	CTAATAA,CTATTAA,TTAATAG,TTATTAG	191,50,78	3
chr1	189446839	189447185	mcf10a_satb1_CP_peak_1374	5.19290	*	CTATTAA,TTAATAA,TTAATAG,TTATTAA	-189,-33	2
chr1	189457861	189458205	mcf10a_satb1_CP_peak_1375	7.49072	*	TTAATAA,TTATTAA	-53,14	2
chr1	189468139	189468463	mcf10a_satb1_CP_peak_1376	5.91631	*	CTAATAG,CTATTAG,TTAATAA,TTATTAA	-188,193	2
chr1	189497806	189498168	mcf10a_satb1_CP_peak_1377	8.35955	*	CTAATAG,CTATTAG,TTAATAA,TTATTAA	-28,16,29	3
chr1	189548994	189549505	mcf10a_satb1_CP_peak_1378	5.37376	*	CTAATAG,CTATTAA,CTATTAG,TTAATAG	129,80	2
chr1	189550612	189551147	mcf10a_satb1_CP_peak_1379	11.88445	*	CTAATAA,CTATTAA,TTAATAG,TTATTAG	-164,31,55	3
chr1	189566163	189566915	mcf10a_satb1_CP_peak_1380	26.17182	*	CTAATAA,CTAATAG,CTATTAG,TTATTAG	-27,-62,139	3
chr1	189582676	189583048	mcf10a_satb1_CP_peak_1381	5.19290	*	TTAATAA,TTATTAA	46,56	2
chr1	189592465	189592772	mcf10a_satb1_CP_peak_1382	4.65035	*	CTATTAA,TTAATAA,TTAATAG,TTATTAA	-34,22	2
chr1	189615722	189616091	mcf10a_satb1_CP_peak_1383	9.35252	*	CTAATAA,TTAATAA,TTATTAA,TTATTAG	-13,-6,23	3
chr1	189630377	189631201	mcf10a_satb1_CP_peak_1384	11.70360	*	TTAATAA,TTATTAA	-127,42,53,71	4
chr1	189644079	189644339	mcf10a_satb1_CP_peak_1385	5.37376	*	CTAATAA,CTATTAA,TTAATAA,TTAATAG,TTATTAA,TTATTAG	-113,14,25	3
chr1	189654027	189654420	mcf10a_satb1_CP_peak_1386	7.18228	*	TTAATAA,TTATTAA	-8,10,20	3
chr1	189658048	189658314	mcf10a_satb1_CP_peak_1387	4.65035	*	CTATTAA,TTAATAA,TTAATAG,TTATTAA	-110,99	2
chr1	189669264	189669648	mcf10a_satb1_CP_peak_1388	10.61848	*	CTAATAA,CTAATAG,CTATTAG,TTATTAG	-4,3	2
chr1	189712192	189712445	mcf10a_satb1_CP_peak_1389	5.01205	*	CTAATAG,CTATTAG,TTAATAA,TTATTAA	-11,69	2
chr1	189734358	189734657	mcf10a_satb1_CP_peak_1390	5.86943	*	CTAATAA,TTAATAA,TTATTAA,TTATTAG	-11,107,82,92	4
chr1	189762251	189762643	mcf10a_satb1_CP_peak_1391	8.80996	*	CTAATAG,CTATTAG,TTAATAA,TTATTAA	-123,17,43	3
chr1	189814108	189814664	mcf10a_satb1_CP_peak_1392	4.65035	*	CTAATAA,TTATTAG	-73,169	2
chr1	189830351	189830793	mcf10a_satb1_CP_peak_1393	11.16104	*	CTAATAA,TTAATAA,TTATTAA,TTATTAG	-33,-86,120,38	4
chr1	189859579	189859938	mcf10a_satb1_CP_peak_1394	5.01205	*	CTAATAA,CTATTAA,TTAATAA,TTAATAG,TTATTAA,TTATTAG	-157,-60,11	3
chr1	189863937	189864271	mcf10a_satb1_CP_peak_1395	5.55461	*	TTAATAA,TTATTAA	84	1
chr1	189864850	189865115	mcf10a_satb1_CP_peak_1396	6.45887	*	CTAATAG,CTATTAG	-81	1
chr1	189879735	189880174	mcf10a_satb1_CP_peak_1397	8.99081	*	CTAATAG,CTATTAA,CTATTAG,TTAATAG	-174,11	2
chr1	189914481	189914837	mcf10a_satb1_CP_peak_1398	4.28864	*	CTAATAA,CTATTAA,TTAATAG,TTATTAG	-74,34	2
chr1	189929065	189929397	mcf10a_satb1_CP_peak_1399	6.09717	*	TTAATAA,TTATTAA	-14,-31	2
chr1	189931036	189931350	mcf10a_satb1_CP_peak_1400	5.37376	*	CTAATAA,TTAATAA,TTATTAA,TTATTAG	43,52	2
chr1	189932357	189932736	mcf10a_satb1_CP_peak_1401	4.62716	*	CTATTAA,TTAATAA,TTAATAG,TTATTAA	-3,44	2
chr1	189992228	189992522	mcf10a_satb1_CP_peak_1402	4.65035	*	CTATTAA,TTAATAA,TTAATAG,TTATTAA	-34,115,118,14	4
chr1	190038388	190038670	mcf10a_satb1_CP_peak_1403	5.73546	*	TTAATAA,TTATTAA	-3,6	2
chr1	190040529	190040779	mcf10a_satb1_CP_peak_1404	4.46949	*	TTAATAA,TTATTAA	-91	1
chr1	190046636	190047014	mcf10a_satb1_CP_peak_1405	8.08655	*	CTAATAA,CTATTAA,TTAATAG,TTATTAG	-185,-90,52	3
chr1	190087418	190087720	mcf10a_satb1_CP_peak_1406	5.37376	*	CTAATAA,TTAATAA,TTATTAA,TTATTAG	-42,2,57,78	4
chr1	190096234	190096581	mcf10a_satb1_CP_peak_1407	4.28864	*	CTAATAA,CTAATAG,CTATTAG,TTAATAA,TTATTAA,TTATTAG	-141,-5,22	3
chr1	190109412	190109794	mcf10a_satb1_CP_peak_1408	8.62910	*	CTAATAA,CTATTAA,TTAATAA,TTAATAG,TTATTAA,TTATTAG	-163,-79,168,34,41	5
chr1	190132544	190133174	mcf10a_satb1_CP_peak_1410	12.06531	*	CTAATAA,CTAATAG,CTATTAG,TTATTAG	-45,132	2
chr1	190140615	190140907	mcf10a_satb1_CP_peak_1411	5.19290	*	CTAATAG,CTATTAG,TTAATAA,TTATTAA	13,47	2
chr1	190194869	190195180	mcf10a_satb1_CP_peak_1412	5.19290	*	TTAATAA,TTATTAA	-50,30	2
chr1	190217283	190217681	mcf10a_satb1_CP_peak_1413	7.72484	*	CTAATAA,CTAATAG,CTATTAG,TTAATAA,TTATTAA,TTATTAG	-170,-2,25	3
chr1	190218391	190218835	mcf10a_satb1_CP_peak_1414	8.80996	*	CTATTAA,TTAATAA,TTAATAG,TTATTAA	-15,-56,2	3
chr1	190237152	190237434	mcf10a_satb1_CP_peak_1415	6.45887	*	CTATTAA,TTAATAA,TTAATAG,TTATTAA	-101,-160,80	3
chr1	190241608	190242079	mcf10a_satb1_CP_peak_1416	18.57600	*	CTAATAA,CTAATAG,CTATTAG,TTAATAA,TTATTAA,TTATTAG	-12,-150,14,39	4
chr1	190300949	190301241	mcf10a_satb1_CP_peak_1417	4.83120	*	TTAATAA,TTATTAA	-131,30	2
chr1	190302464	190302898	mcf10a_satb1_CP_peak_1418	12.42701	*	CTATTAA,TTAATAA,TTAATAG,TTATTAA	-41,-66,-96	3
chr1	190314465	190314814	mcf10a_satb1_CP_peak_1419	7.72484	*	CTAATAA,TTATTAG	-15	1
chr1	190338621	190339349	mcf10a_satb1_CP_peak_1420	17.49089	*	CTAATAA,CTATTAA,TTAATAA,TTAATAG,TTATTAA,TTATTAG	-172,10,17,31,34,89	6
chr1	190431353	190431618	mcf10a_satb1_CP_peak_1422	4.46949	*	CTAATAA,TTAATAA,TTATTAA,TTATTAG	-77,-84	2
chr1	190437031	190437507	mcf10a_satb1_CP_peak_1423	9.89507	*	CTATTAA,TTAATAA,TTAATAG,TTATTAA	-194,-23,-30,127	4
chr1	190439122	190440690	mcf10a_satb1_CP_peak_1424	11.16104	*	CTAATAA,TTATTAG	111	1
chr1	190459797	190460047	mcf10a_satb1_CP_peak_1425	4.10779	*	CTAATAA,CTAATAG,CTATTAG,TTATTAG	-11,-24,61	3
chr1	190478375	190478672	mcf10a_satb1_CP_peak_1426	7.18228	*	CTAATAA,CTAATAG,CTATTAG,TTATTAG	-23,-44	2
chr1	190519451	190520064	mcf10a_satb1_CP_peak_1427	16.94833	*	CTAATAG,CTATTAG,TTAATAA,TTATTAA	-35,88,97	3
chr1	190526487	190526780	mcf10a_satb1_CP_peak_1428	5.91631	*	CTAATAA,CTATTAA,TTAATAG,TTATTAG	-14,-27	2
chr1	190536369	190536926	mcf10a_satb1_CP_peak_1429	9.35252	*	CTAATAA,TTAATAA,TTATTAA,TTATTAG	-15,-182,-74	3
chr1	190555271	190556021	mcf10a_satb1_CP_peak_1430	11.34190	*	TTAATAA,TTATTAA	134	1
chr1	190587669	190587945	mcf10a_satb1_CP_peak_1431	5.01205	*	CTAATAA,CTATTAA,TTAATAG,TTATTAG	-52,31	2
chr1	190597855	190598123	mcf10a_satb1_CP_peak_1432	4.83120	*	CTAATAA,CTAATAG,CTATTAG,TTAATAA,TTATTAA,TTATTAG	-43,-58,-8,56	4
chr1	190611607	190611874	mcf10a_satb1_CP_peak_1434	4.65035	*	CTAATAG,CTATTAG,TTAATAA,TTATTAA	-108,-128	2
chr1	190625355	190625611	mcf10a_satb1_CP_peak_1435	5.01205	*	CTATTAA,TTAATAG	-88,111,78	3
chr1	190705661	190705931	mcf10a_satb1_CP_peak_1436	4.19384	*	CTAATAA,TTAATAA,TTATTAA,TTATTAG	-15,-196	2
chr1	190711688	190712008	mcf10a_satb1_CP_peak_1437	6.27802	*	CTAATAA,CTATTAA,TTAATAA,TTAATAG,TTATTAA,TTATTAG	-10,-120,-22	3
chr1	190718252	190718568	mcf10a_satb1_CP_peak_1438	5.37376	*	CTAATAA,CTATTAA,TTAATAA,TTAATAG,TTATTAA,TTATTAG	-178,-50,31,45	4
chr1	190728297	190728699	mcf10a_satb1_CP_peak_1439	5.19290	*	CTAATAG,CTATTAG,TTAATAA,TTATTAA	193,40	2
chr1	190764668	190765132	mcf10a_satb1_CP_peak_1440	19.48027	*	TTAATAA,TTATTAA	-6,16,39	3
chr1	190786051	190786363	mcf10a_satb1_CP_peak_1441	5.55461	*	CTAATAA,TTATTAG	-78,2	2
chr1	190791454	190792086	mcf10a_satb1_CP_peak_1442	8.99081	*	TTAATAA,TTATTAA	-127,-49,165	3
chr1	190800158	190800957	mcf10a_satb1_CP_peak_1443	20.38453	*	CTAATAA,CTATTAA,TTAATAG,TTATTAG	-33,-54,13	3
chr1	190802141	190802552	mcf10a_satb1_CP_peak_1444	7.36314	*	CTAATAA,CTAATAG,CTATTAA,CTATTAG,TTAATAA,TTAATAG,TTATTAA,TTATTAG	-23,-9,10,13	4
chr1	190839241	190839708	mcf10a_satb1_CP_peak_1445	10.61848	*	CTAATAA,TTAATAA,TTATTAA,TTATTAG	-58,-66,-78,54	4
chr1	190848937	190849271	mcf10a_satb1_CP_peak_1446	5.95518	*	CTATTAA,TTAATAA,TTAATAG,TTATTAA	-36,64	2
chr1	190895339	190895923	mcf10a_satb1_CP_peak_1447	9.46131	*	TTAATAA,TTATTAA	-109,-187,-61	3
chr1	190937137	190937416	mcf10a_satb1_CP_peak_1449	5.73546	*	CTAATAA,CTAATAG,CTATTAG,TTAATAA,TTATTAA,TTATTAG	-122,-13,12	3
chr1	190940155	190940540	mcf10a_satb1_CP_peak_1450	7.90569	*	CTAATAA,CTATTAA,TTAATAG,TTATTAG	17,8	2
chr1	190943813	190944086	mcf10a_satb1_CP_peak_1451	5.19290	*	CTAATAA,CTATTAA,TTAATAA,TTAATAG,TTATTAA,TTATTAG	-37,-7,86	3
chr1	190949896	190950778	mcf10a_satb1_CP_peak_1452	32.32081	*	CTAATAA,CTATTAA,TTAATAG,TTATTAG	-97,118	2
chr1	190982790	190983357	mcf10a_satb1_CP_peak_1453	11.52275	*	CTAATAA,CTATTAA,TTAATAA,TTAATAG,TTATTAA,TTATTAG	-65,-91,114,136	4
chr1	190990075	190990343	mcf10a_satb1_CP_peak_1454	3.92693	*	CTAATAA,TTAATAA,TTATTAA,TTATTAG	-47,2	2
chr1	191049781	191050264	mcf10a_satb1_CP_peak_1455	16.58662	*	TTAATAA,TTATTAA	-26,38	2
chr1	191065711	191066385	mcf10a_satb1_CP_peak_1456	5.19290	*	TTAATAA,TTATTAA	-141,23	2
chr1	191107884	191108426	mcf10a_satb1_CP_peak_1457	15.50151	*	CTAATAG,CTATTAG,TTAATAA,TTATTAA	-62,-76,100	3
chr1	191109851	191110192	mcf10a_satb1_CP_peak_1458	7.00143	*	CTAATAA,TTATTAG	-1	1
chr1	191132393	191132705	mcf10a_satb1_CP_peak_1459	4.83120	*	CTAATAA,TTATTAG	-82	1
chr1	191137589	191137871	mcf10a_satb1_CP_peak_1460	5.19290	*	CTATTAA,TTAATAA,TTAATAG,TTATTAA	-151,-99,17	3
chr1	191139033	191139544	mcf10a_satb1_CP_peak_1461	7.18228	*	TTAATAA,TTATTAA	119,141	2
chr1	191147363	191147613	mcf10a_satb1_CP_peak_1462	5.01205	*	CTATTAA,TTAATAA,TTAATAG,TTATTAA	-47,-55,9	3
chr1	191154383	191155130	mcf10a_satb1_CP_peak_1463	17.49089	*	CTAATAA,CTATTAA,TTAATAG,TTATTAG	-186,46,64	3
chr1	191156407	191156752	mcf10a_satb1_CP_peak_1464	7.65072	*	CTAATAA,TTATTAG	27,37	2
chr1	191165564	191165857	mcf10a_satb1_CP_peak_1465	4.10779	*	CTAATAG,CTATTAG,TTAATAA,TTATTAA	-112,-97,65	3
chr1	191176670	191176969	mcf10a_satb1_CP_peak_1466	5.91631	*	CTAATAG,CTATTAA,CTATTAG,TTAATAG	-42,-56	2
chr1	191237308	191237558	mcf10a_satb1_CP_peak_1467	3.38438	*	CTAATAA,TTAATAA,TTATTAA,TTATTAG	-29,-70	2
chr1	191242429	191242738	mcf10a_satb1_CP_peak_1468	5.87454	*	CTAATAA,TTAATAA,TTATTAA,TTATTAG	-51,106	2
chr1	191247306	191247655	mcf10a_satb1_CP_peak_1469	6.27802	*	CTAATAA,TTAATAA,TTATTAA,TTATTAG	-20,121	2
chr1	191267851	191268126	mcf10a_satb1_CP_peak_1470	5.06488	*	TTAATAA,TTATTAA	-128,-93	2
chr1	191283959	191284308	mcf10a_satb1_CP_peak_1471	4.10779	*	CTAATAA,CTATTAA,TTAATAA,TTAATAG,TTATTAA,TTATTAG	-184,-6,181	3
chr1	191288561	191288814	mcf10a_satb1_CP_peak_1472	4.48125	*	CTATTAA,TTAATAA,TTAATAG,TTATTAA	-101,-83,148	3
chr1	191301804	191302060	mcf10a_satb1_CP_peak_1474	4.65035	*	CTATTAA,TTAATAA,TTAATAG,TTATTAA	-182,-30	2
chr1	191329645	191330005	mcf10a_satb1_CP_peak_1475	6.09717	*	CTAATAA,CTATTAA,TTAATAA,TTAATAG,TTATTAA,TTATTAG	-16,-173,84	3
chr1	191391187	191391879	mcf10a_satb1_CP_peak_1476	7.36314	*	CTAATAA,TTAATAA,TTATTAA,TTATTAG	-25,19	2
chr1	191420542	191421362	mcf10a_satb1_CP_peak_1477	30.31556	*	CTAATAA,TTAATAA,TTATTAA,TTATTAG	-12,-148,-35,46,5	5
chr1	191423729	191424007	mcf10a_satb1_CP_peak_1478	3.84621	*	CTAATAG,CTATTAG	-34	1
chr1	191451905	191452185	mcf10a_satb1_CP_peak_1479	4.83120	*	TTAATAA,TTATTAA	2	1
chr1	191453789	191454188	mcf10a_satb1_CP_peak_1480	5.91631	*	TTAATAA,TTATTAA	27,63	2
chr1	191467214	191467464	mcf10a_satb1_CP_peak_1481	4.65035	*	TTAATAA,TTATTAA	76	1
chr1	191483562	191484264	mcf10a_satb1_CP_peak_1482	23.27818	*	CTAATAA,CTAATAG,CTATTAG,TTAATAA,TTATTAA,TTATTAG	-11,-96,10,45	4
chr1	191496955	191497293	mcf10a_satb1_CP_peak_1483	7.18228	*	CTATTAA,TTAATAA,TTAATAG,TTATTAA	-11,-32,3	3
chr1	191523217	191523530	mcf10a_satb1_CP_peak_1484	5.73546	*	TTAATAA,TTATTAA	126,4	2
chr1	191542012	191542357	mcf10a_satb1_CP_peak_1485	3.74608	*	CTAATAA,CTAATAG,CTATTAG,TTAATAA,TTATTAA,TTATTAG	-155,165,45	3
chr1	191575251	191575956	mcf10a_satb1_CP_peak_1486	8.62910	*	CTAATAA,TTAATAA,TTATTAA,TTATTAG	-164,148,172	3
chr1	191581894	191582144	mcf10a_satb1_CP_peak_1487	4.28864	*	CTAATAA,TTATTAG	-193	1
chr1	191596229	191596935	mcf10a_satb1_CP_peak_1488	22.37391	*	CTAATAA,TTAATAA,TTATTAA,TTATTAG	-117,-151,-86	3
chr1	191608897	191609244	mcf10a_satb1_CP_peak_1490	5.19290	*	TTAATAA,TTATTAA	3	1
chr1	191618039	191618504	mcf10a_satb1_CP_peak_1491	11.16104	*	TTAATAA,TTATTAA	-123	1
chr1	191728974	191729393	mcf10a_satb1_CP_peak_1492	8.26740	*	CTAATAA,TTAATAA,TTATTAA,TTATTAG	-152,-21,-43	3
chr1	191757056	191757699	mcf10a_satb1_CP_peak_1493	22.55476	*	CTAATAA,CTAATAG,CTATTAG,TTAATAA,TTATTAA,TTATTAG	-13,-149,145,20,76	5
chr1	191766268	191766696	mcf10a_satb1_CP_peak_1494	9.17166	*	CTAATAA,TTAATAA,TTATTAA,TTATTAG	-29,137	2
chr1	191775611	191775904	mcf10a_satb1_CP_peak_1495	5.37376	*	CTATTAA,TTAATAG	11	1
chr1	191779614	191780018	mcf10a_satb1_CP_peak_1496	12.24616	*	TTAATAA,TTATTAA	-32,-78	2
chr1	191780499	191780771	mcf10a_satb1_CP_peak_1497	4.46949	*	TTAATAA,TTATTAA	-90,-93	2
chr1	191803888	191804269	mcf10a_satb1_CP_peak_1498	10.43763	*	CTAATAA,CTATTAA,TTAATAA,TTAATAG,TTATTAA,TTATTAG	-2,-34,177,34	4
chr1	191846825	191847183	mcf10a_satb1_CP_peak_1499	5.91631	*	CTATTAA,TTAATAA,TTAATAG,TTATTAA	-13,-37,-90,20,50	5
chr1	191885081	191885629	mcf10a_satb1_CP_peak_1500	4.10779	*	TTAATAA,TTATTAA	-52,146,166	3
chr1	191887209	191887599	mcf10a_satb1_CP_peak_1501	7.54399	*	CTAATAA,TTAATAA,TTATTAA,TTATTAG	-28,185	2
chr1	191895649	191896166	mcf10a_satb1_CP_peak_1503	26.82364	*	CTAATAA,CTATTAA,TTAATAA,TTAATAG,TTATTAA,TTATTAG	-163,-7,25,35,84	5
chr1	191920408	191920661	mcf10a_satb1_CP_peak_1504	5.55461	*	CTAATAG,CTATTAG,TTAATAA,TTATTAA	-25,21	2
chr1	191930360	191930778	mcf10a_satb1_CP_peak_1505	5.01205	*	CTATTAA,TTAATAA,TTAATAG,TTATTAA	-21,34,96	3
chr1	191948648	191948975	mcf10a_satb1_CP_peak_1506	4.83120	*	CTAATAA,CTATTAA,TTAATAG,TTATTAG	-106,-87,169,81	4
chr1	191967944	191968905	mcf10a_satb1_CP_peak_1507	44.79965	*	CTAATAA,CTATTAA,TTAATAA,TTAATAG,TTATTAA,TTATTAG	-103,-106,-118,-180,-70	5
chr1	191998687	191999016	mcf10a_satb1_CP_peak_1508	5.19290	*	CTAATAA,TTAATAA,TTATTAA,TTATTAG	-27,115	2
chr1	192009562	192009853	mcf10a_satb1_CP_peak_1509	5.19290	*	CTAATAA,TTAATAA,TTATTAA,TTATTAG	-20,10,117	3
chr1	192042940	192043258	mcf10a_satb1_CP_peak_1510	5.73546	*	TTAATAA,TTATTAA	-30	1
chr1	192068142	192068893	mcf10a_satb1_CP_peak_1511	17.12918	*	TTAATAA,TTATTAA	-100,112,145,165	4
chr1	192089557	192089952	mcf10a_satb1_CP_peak_1512	7.43690	*	CTAATAA,TTATTAG	-14,31,9	3
chr1	192091622	192092414	mcf10a_satb1_CP_peak_1513	43.71453	*	CTATTAA,TTAATAA,TTAATAG,TTATTAA	-109,-34,-41,-81,109,17	6
chr1	192101868	192102130	mcf10a_satb1_CP_peak_1514	4.83120	*	CTAATAA,TTATTAG	-102	1
chr1	192122935	192123370	mcf10a_satb1_CP_peak_1515	5.01205	*	TTAATAA,TTATTAA	-3,82	2
chr1	192150602	192150866	mcf10a_satb1_CP_peak_1516	4.65035	*	CTAATAG,CTATTAG,TTAATAA,TTATTAA	-47,-95,168	3
chr1	192160094	192161099	mcf10a_satb1_CP_peak_1517	15.32065	*	CTAATAA,TTAATAA,TTATTAA,TTATTAG	-149,-34,-67	3
chr1	192198766	192199023	mcf10a_satb1_CP_peak_1518	5.19290	*	CTAATAA,TTAATAA,TTATTAA,TTATTAG	-131,152,40	3
chr1	192208784	192209358	mcf10a_satb1_CP_peak_1519	7.72484	*	CTAATAA,TTATTAG	-111	1
chr1	192228100	192228390	mcf10a_satb1_CP_peak_1520	5.55461	*	CTAATAA,TTAATAA,TTATTAA,TTATTAG	-27,3	2
chr1	192271779	192272172	mcf10a_satb1_CP_peak_1521	5.91631	*	CTAATAG,CTATTAG,TTAATAA,TTATTAA	25,44	2
chr1	192290054	192290785	mcf10a_satb1_CP_peak_1523	8.99081	*	CTAATAA,CTATTAA,TTAATAA,TTAATAG,TTATTAA,TTATTAG	-150,-153,93	3
chr1	192297248	192297869	mcf10a_satb1_CP_peak_1524	25.99096	*	CTAATAG,CTATTAG,TTAATAA,TTATTAA	-176,-25,-5,64	4
chr1	192306239	192306613	mcf10a_satb1_CP_peak_1525	5.01205	*	CTAATAA,CTAATAG,CTATTAG,TTAATAA,TTATTAA,TTATTAG	-126,112,13,183,74,85	6
chr1	192344784	192345054	mcf10a_satb1_CP_peak_1526	5.19290	*	CTAATAA,CTAATAG,CTATTAG,TTATTAG	18,37	2
chr1	192412262	192412643	mcf10a_satb1_CP_peak_1528	7.00143	*	CTAATAA,CTAATAG,CTATTAG,TTAATAA,TTATTAA,TTATTAG	-117,-37,33	3
chr1	192585040	192585386	mcf10a_satb1_CP_peak_1529	4.28864	*	CTAATAA,CTAATAG,CTATTAA,CTATTAG,TTAATAA,TTAATAG,TTATTAA,TTATTAG	-162,130,27,38	4
chr1	192586276	192586879	mcf10a_satb1_CP_peak_1530	22.55476	*	TTAATAA,TTATTAA	-19,-36	2
chr1	192623240	192623805	mcf10a_satb1_CP_peak_1531	17.31003	*	TTAATAA,TTATTAA	105,41,72	3
chr1	192667429	192667884	mcf10a_satb1_CP_peak_1532	17.41585	*	CTAATAA,TTAATAA,TTATTAA,TTATTAG	-17,-46,4	3
chr1	192690809	192691431	mcf10a_satb1_CP_peak_1533	20.92709	*	CTAATAA,TTAATAA,TTATTAA,TTATTAG	-155,44	2
chr1	192712324	192712797	mcf10a_satb1_CP_peak_1534	11.16104	*	CTAATAA,CTAATAG,CTATTAG,TTATTAG	-102,-37,-81	3
chr1	192754914	192755323	mcf10a_satb1_CP_peak_1535	8.44825	*	CTAATAA,TTAATAA,TTATTAA,TTATTAG	-53,186	2
chr1	192774755	192775019	mcf10a_satb1_CP_peak_1536	4.48125	*	CTATTAA,TTAATAA,TTAATAG,TTATTAA	-23,-26,-36,-52	4
chr1	192919392	192919787	mcf10a_satb1_CP_peak_1537	12.95863	*	TTAATAA,TTATTAA	-29,-94,81	3
chr1	192922301	192922684	mcf10a_satb1_CP_peak_1538	10.98679	*	TTAATAA,TTATTAA	-14,-29,52	3
chr1	192935127	192935419	mcf10a_satb1_CP_peak_1539	5.55461	*	CTAATAA,TTAATAA,TTATTAA,TTATTAG	-61,-75,27,8	4
chr1	192938782	192939052	mcf10a_satb1_CP_peak_1540	5.37376	*	CTAATAA,TTAATAA,TTATTAA,TTATTAG	153,31	2
chr1	192983313	192983637	mcf10a_satb1_CP_peak_1541	6.63973	*	CTAATAA,CTATTAA,TTAATAA,TTAATAG,TTATTAA,TTATTAG	-7,14,36,6	4
chr1	193003879	193004260	mcf10a_satb1_CP_peak_1542	5.01205	*	TTAATAA,TTATTAA	-21	1
chr1	193056433	193056688	mcf10a_satb1_CP_peak_1543	5.19290	*	CTAATAA,TTAATAA,TTATTAA,TTATTAG	20,50	2
chr1	193065017	193065440	mcf10a_satb1_CP_peak_1544	10.10662	*	CTATTAA,TTAATAG	-19,-46	2
chr1	193089408	193089769	mcf10a_satb1_CP_peak_1545	9.15931	*	CTAATAA,TTATTAG	29	1
chr1	193098889	193099387	mcf10a_satb1_CP_peak_1546	14.32648	*	CTAATAA,TTAATAA,TTATTAA,TTATTAG	-10,-147,-185,-32,10,110	6
chr1	193129122	193129432	mcf10a_satb1_CP_peak_1547	4.46949	*	CTAATAA,CTAATAG,CTATTAG,TTATTAG	-13,168	2
chr1	193153724	193154047	mcf10a_satb1_CP_peak_1548	5.55461	*	CTAATAA,CTATTAA,TTAATAG,TTATTAG	-128,141,17,7	4
chr1	193166270	193166632	mcf10a_satb1_CP_peak_1549	4.61751	*	CTAATAA,TTAATAA,TTATTAA,TTATTAG	-89,175,80	3
chr1	193181269	193181608	mcf10a_satb1_CP_peak_1550	5.01205	*	CTAATAA,TTAATAA,TTATTAA,TTATTAG	-63,-87,129,182,45	5
chr1	193200558	193200830	mcf10a_satb1_CP_peak_1551	5.73546	*	CTAATAA,CTATTAA,TTAATAA,TTAATAG,TTATTAA,TTATTAG	-115,-88,18	3
chr1	193313557	193314050	mcf10a_satb1_CP_peak_1552	7.18228	*	CTAATAA,CTATTAA,TTAATAG,TTATTAG	-135,-6,66	3
chr1	193369555	193369912	mcf10a_satb1_CP_peak_1553	6.82058	*	CTAATAA,CTATTAA,TTAATAG,TTATTAG	-44,-58,168	3
chr1	193546424	193546704	mcf10a_satb1_CP_peak_1555	5.55461	*	CTAATAA,TTATTAG	104	1
chr1	193576914	193577265	mcf10a_satb1_CP_peak_1556	6.82058	*	CTAATAA,TTAATAA,TTATTAA,TTATTAG	-45,16	2
chr1	193597069	193597572	mcf10a_satb1_CP_peak_1557	12.60786	*	CTAATAG,CTATTAG,TTAATAA,TTATTAA	-47,30	2
chr1	193663208	193663595	mcf10a_satb1_CP_peak_1558	5.37376	*	CTAATAA,TTAATAA,TTATTAA,TTATTAG	-188,13,3	3
chr1	193676033	193676348	mcf10a_satb1_CP_peak_1559	5.91631	*	CTAATAG,CTATTAG,TTAATAA,TTATTAA	-14,-57,59	3
chr1	193763068	193763367	mcf10a_satb1_CP_peak_1561	5.91631	*	CTATTAA,TTAATAG	35	1
chr1	193848093	193848515	mcf10a_satb1_CP_peak_1562	5.55461	*	CTATTAA,TTAATAG	63	1
chr1	193855733	193856056	mcf10a_satb1_CP_peak_1563	5.19290	*	TTAATAA,TTATTAA	-1,170,20	3
chr1	193859869	193860208	mcf10a_satb1_CP_peak_1564	6.45887	*	CTATTAA,TTAATAA,TTAATAG,TTATTAA	-74,37	2
chr1	193861583	193862340	mcf10a_satb1_CP_peak_1565	19.48027	*	CTAATAG,CTATTAA,CTATTAG,TTAATAA,TTAATAG,TTATTAA	-119,-137,37,49	4
chr1	193871576	193871860	mcf10a_satb1_CP_peak_1566	5.01205	*	CTAATAA,TTAATAA,TTATTAA,TTATTAG	-1,-98	2
chr1	193923065	193923320	mcf10a_satb1_CP_peak_1567	5.19290	*	CTATTAA,TTAATAA,TTAATAG,TTATTAA	100,157	2
chr1	193931810	193932222	mcf10a_satb1_CP_peak_1568	7.90569	*	TTAATAA,TTATTAA	-65	1
chr1	193948870	193949620	mcf10a_satb1_CP_peak_1569	28.16120	*	CTATTAA,TTAATAG	-173,94	2
chr1	193951457	193951803	mcf10a_satb1_CP_peak_1570	6.63973	*	CTAATAA,TTAATAA,TTATTAA,TTATTAG	-157,169	2
chr1	193955867	193956180	mcf10a_satb1_CP_peak_1571	5.37376	*	TTAATAA,TTATTAA	-9,10	2
chr1	193959834	193960177	mcf10a_satb1_CP_peak_1572	5.91631	*	CTAATAA,CTATTAA,TTAATAG,TTATTAG	-138,111,147	3
chr1	193991964	193992222	mcf10a_satb1_CP_peak_1573	5.11688	*	CTATTAA,TTAATAA,TTAATAG,TTATTAA	-33,-46,-89	3
chr1	194058282	194058573	mcf10a_satb1_CP_peak_1575	4.46949	*	CTAATAA,TTAATAA,TTATTAA,TTATTAG	-185,136,41	3
chr1	194175426	194176103	mcf10a_satb1_CP_peak_1576	20.02283	*	CTAATAA,TTAATAA,TTATTAA,TTATTAG	-31,-39,100,119,155	5
chr1	194182549	194182877	mcf10a_satb1_CP_peak_1577	6.63973	*	TTAATAA,TTATTAA	-16,-30,174	3
chr1	194200568	194201053	mcf10a_satb1_CP_peak_1578	4.12094	*	TTAATAA,TTATTAA	-100,179	2
chr1	194234555	194234805	mcf10a_satb1_CP_peak_1579	4.83120	*	TTAATAA,TTATTAA	-41,27,56	3
chr1	194255679	194255951	mcf10a_satb1_CP_peak_1580	5.73546	*	TTAATAA,TTATTAA	-3	1
chr1	194309880	194310349	mcf10a_satb1_CP_peak_1581	5.01205	*	TTAATAA,TTATTAA	-71,139	2
chr1	194334600	194334850	mcf10a_satb1_CP_peak_1582	3.75173	*	TTAATAA,TTATTAA	-121,6	2
chr1	194346288	194346681	mcf10a_satb1_CP_peak_1583	6.82058	*	CTAATAA,TTAATAA,TTATTAA,TTATTAG	5,52	2
chr1	194349529	194349966	mcf10a_satb1_CP_peak_1584	6.27802	*	CTAATAA,TTAATAA,TTATTAA,TTATTAG	-86,45	2
chr1	194371612	194371899	mcf10a_satb1_CP_peak_1585	5.01205	*	TTAATAA,TTATTAA	-47	1
chr1	194388183	194388612	mcf10a_satb1_CP_peak_1586	10.60896	*	CTATTAA,TTAATAA,TTAATAG,TTATTAA	-56,178,18,48	4
chr1	194417035	194417744	mcf10a_satb1_CP_peak_1587	10.07593	*	CTAATAA,TTAATAA,TTATTAA,TTATTAG	-107,-97,142,29	4
chr1	194447389	194447791	mcf10a_satb1_CP_peak_1588	4.83120	*	CTAATAA,TTAATAA,TTATTAA,TTATTAG	-64,11,165	3
chr1	194480783	194481033	mcf10a_satb1_CP_peak_1589	5.19290	*	CTAATAA,TTATTAG	-50	1
chr1	194496611	194497087	mcf10a_satb1_CP_peak_1590	14.41639	*	CTAATAA,CTATTAA,TTAATAG,TTATTAG	-49,57	2
chr1	194497774	194498284	mcf10a_satb1_CP_peak_1591	4.10779	*	TTAATAA,TTATTAA	106,109,150	3
chr1	194509546	194510013	mcf10a_satb1_CP_peak_1592	12.42701	*	CTAATAG,CTATTAG,TTAATAA,TTATTAA	-11,28	2
chr1	194541036	194541439	mcf10a_satb1_CP_peak_1593	7.54399	*	CTAATAA,CTATTAA,TTAATAG,TTATTAG	-99,29,40	3
chr1	194566775	194567281	mcf10a_satb1_CP_peak_1594	5.91631	*	CTAATAA,TTAATAA,TTATTAA,TTATTAG	-101,161,164,177	4
chr1	194614157	194614568	mcf10a_satb1_CP_peak_1595	11.88445	*	TTAATAA,TTATTAA	-54,6	2
chr1	194627519	194628094	mcf10a_satb1_CP_peak_1596	6.09717	*	CTAATAG,CTATTAA,CTATTAG,TTAATAA,TTAATAG,TTATTAA	-126,-13,167,62	4
chr1	194634681	194635116	mcf10a_satb1_CP_peak_1597	6.27802	*	CTAATAA,TTAATAA,TTATTAA,TTATTAG	-147,-57,-92	3
chr1	194639797	194640197	mcf10a_satb1_CP_peak_1598	8.67081	*	CTAATAA,TTATTAG	-106	1
chr1	194654866	194655288	mcf10a_satb1_CP_peak_1599	6.63973	*	CTAATAA,CTAATAG,CTATTAG,TTAATAA,TTATTAA,TTATTAG	-103,-14,112	3
chr1	194662996	194663270	mcf10a_satb1_CP_peak_1600	4.46949	*	CTATTAA,TTAATAA,TTAATAG,TTATTAA	25,28	2
chr1	194665944	194666883	mcf10a_satb1_CP_peak_1601	7.18228	*	CTATTAA,TTAATAG	-65	1
chr1	194689523	194690155	mcf10a_satb1_CP_peak_1602	8.62910	*	CTAATAA,CTAATAG,CTATTAG,TTATTAG	-173,64	2
chr1	194712724	194713112	mcf10a_satb1_CP_peak_1603	6.27802	*	TTAATAA,TTATTAA	-163,-51,105	3
chr1	194721018	194721559	mcf10a_satb1_CP_peak_1604	14.05469	*	CTAATAA,CTAATAG,CTATTAG,TTATTAG	-40,43	2
chr1	194754914	194755387	mcf10a_satb1_CP_peak_1605	14.05469	*	TTAATAA,TTATTAA	13,23,42	3
chr1	194792481	194792937	mcf10a_satb1_CP_peak_1607	21.83135	*	CTAATAA,CTAATAG,CTATTAG,TTAATAA,TTATTAA,TTATTAG	-49,195,7,77	4
chr1	194794800	194795098	mcf10a_satb1_CP_peak_1608	7.36314	*	TTAATAA,TTATTAA	4,62,65	3
chr1	194806190	194806564	mcf10a_satb1_CP_peak_1609	5.91631	*	CTATTAA,TTAATAA,TTAATAG,TTATTAA	-50,89	2
chr1	194817493	194818043	mcf10a_satb1_CP_peak_1610	14.59724	*	CTAATAA,CTAATAG,CTATTAG,TTAATAA,TTATTAA,TTATTAG	-117,-137,1,29,74	5
chr1	194830154	194830470	mcf10a_satb1_CP_peak_1611	5.01205	*	TTAATAA,TTATTAA	-112,-83	2
chr1	194848493	194848939	mcf10a_satb1_CP_peak_1612	12.96957	*	CTATTAA,TTAATAG	-32	1
chr1	194879428	194880215	mcf10a_satb1_CP_peak_1613	9.71422	*	CTATTAA,TTAATAG	172	1
chr1	194931018	194931302	mcf10a_satb1_CP_peak_1614	5.19290	*	TTAATAA,TTATTAA	-62	1
chr1	194933949	194934267	mcf10a_satb1_CP_peak_1615	4.28864	*	CTAATAA,TTAATAA,TTATTAA,TTATTAG	-122,-57	2
chr1	194964983	194965314	mcf10a_satb1_CP_peak_1616	5.35669	*	CTAATAA,TTAATAA,TTATTAA,TTATTAG	-4,28	2
chr1	194969121	194969559	mcf10a_satb1_CP_peak_1617	7.36314	*	CTAATAA,TTATTAG	23	1
chr1	194975923	194976289	mcf10a_satb1_CP_peak_1618	6.27802	*	CTAATAA,TTAATAA,TTATTAA,TTATTAG	-148,-26	2
chr1	194990509	194990769	mcf10a_satb1_CP_peak_1619	4.46949	*	CTAATAG,CTATTAG,TTAATAA,TTATTAA	147,4	2
chr1	195035668	195036120	mcf10a_satb1_CP_peak_1620	21.67721	*	TTAATAA,TTATTAA	-41,-52,7,71	4
chr1	195044003	195044332	mcf10a_satb1_CP_peak_1621	7.18228	*	CTAATAA,TTATTAG	1	1
chr1	195057349	195057823	mcf10a_satb1_CP_peak_1622	14.41639	*	CTATTAA,TTAATAA,TTAATAG,TTATTAA	-7,-73,114,131,3,6	6
chr1	195062491	195063122	mcf10a_satb1_CP_peak_1623	6.63973	*	CTAATAA,CTATTAA,TTAATAG,TTATTAG	-107,160	2
chr1	195106715	195107017	mcf10a_satb1_CP_peak_1624	5.51279	*	TTAATAA,TTATTAA	-18,-21,-35	3
chr1	195119786	195120234	mcf10a_satb1_CP_peak_1625	13.15042	*	CTAATAA,TTATTAG	-26,-9	2
chr1	195127467	195128197	mcf10a_satb1_CP_peak_1626	8.44825	*	CTATTAA,TTAATAA,TTAATAG,TTATTAA	-118,155,37	3
chr1	195168820	195169076	mcf10a_satb1_CP_peak_1627	3.38438	*	CTATTAA,TTAATAA,TTAATAG,TTATTAA	-121,-178,13,25	4
chr1	195188490	195188740	mcf10a_satb1_CP_peak_1628	3.74608	*	TTAATAA,TTATTAA	-46,75	2
chr1	195191234	195191539	mcf10a_satb1_CP_peak_1629	5.01205	*	CTATTAA,TTAATAA,TTAATAG,TTATTAA	-7,10,151	3
chr1	195194130	195194895	mcf10a_satb1_CP_peak_1630	18.03345	*	CTAATAA,TTAATAA,TTATTAA,TTATTAG	-131,118	2
chr1	195214922	195215522	mcf10a_satb1_CP_peak_1631	11.62097	*	CTAATAA,TTAATAA,TTATTAA,TTATTAG	-10,-171,-50,187	4
chr1	195218265	195218638	mcf10a_satb1_CP_peak_1632	8.08655	*	CTAATAA,TTATTAG	-38	1
chr1	195270393	195270767	mcf10a_satb1_CP_peak_1633	9.35252	*	TTAATAA,TTATTAA	-76,45	2
chr1	195290022	195290315	mcf10a_satb1_CP_peak_1634	5.55461	*	CTAATAA,TTAATAA,TTATTAA,TTATTAG	-4,29,78	3
chr1	195305065	195305651	mcf10a_satb1_CP_peak_1635	12.24616	*	TTAATAA,TTATTAA	58	1
chr1	195310297	195310560	mcf10a_satb1_CP_peak_1636	5.01205	*	CTAATAA,TTATTAG	27	1
chr1	195341794	195342218	mcf10a_satb1_CP_peak_1637	7.18228	*	TTAATAA,TTATTAA	-39,84	2
chr1	195348529	195348856	mcf10a_satb1_CP_peak_1638	6.09717	*	CTATTAA,TTAATAA,TTAATAG,TTATTAA	169,25	2
chr1	195398655	195399360	mcf10a_satb1_CP_peak_1639	14.59724	*	CTAATAA,TTAATAA,TTATTAA,TTATTAG	-48,-89,20,23	4
chr1	195401018	195401269	mcf10a_satb1_CP_peak_1640	4.28864	*	CTATTAA,TTAATAA,TTAATAG,TTATTAA	-9,117,196	3
chr1	195404155	195404723	mcf10a_satb1_CP_peak_1641	19.48027	*	CTAATAA,CTATTAA,TTAATAA,TTAATAG,TTATTAA,TTATTAG	-135,-51,-58	3
chr1	195412095	195412425	mcf10a_satb1_CP_peak_1642	5.01205	*	CTAATAA,TTATTAG	-12	1
chr1	195433979	195434493	mcf10a_satb1_CP_peak_1643	12.96957	*	CTAATAA,CTAATAG,CTATTAG,TTATTAG	-69,1	2
chr1	195436255	195436739	mcf10a_satb1_CP_peak_1644	6.27802	*	TTAATAA,TTATTAA	-104,-113	2
chr1	195467731	195468221	mcf10a_satb1_CP_peak_1645	12.06531	*	CTAATAA,TTAATAA,TTATTAA,TTATTAG	-19,-39,-85,53,97	5
chr1	195481860	195482384	mcf10a_satb1_CP_peak_1646	12.60786	*	CTAATAA,TTAATAA,TTATTAA,TTATTAG	24,37	2
chr1	195484782	195485192	mcf10a_satb1_CP_peak_1647	12.42701	*	CTAATAA,TTAATAA,TTATTAA,TTATTAG	-55,-64,95	3
chr1	195534688	195535148	mcf10a_satb1_CP_peak_1648	11.70360	*	TTAATAA,TTATTAA	-19,-4,-63,-98,115,161	6
chr1	195625512	195626130	mcf10a_satb1_CP_peak_1649	4.83120	*	TTAATAA,TTATTAA	-67	1
chr1	195645944	195646211	mcf10a_satb1_CP_peak_1650	4.83120	*	CTAATAA,TTAATAA,TTATTAA,TTATTAG	-2,28	2
chr1	195660366	195660627	mcf10a_satb1_CP_peak_1651	4.10779	*	CTATTAA,TTAATAG	125	1
chr1	195681425	195681675	mcf10a_satb1_CP_peak_1652	4.65035	*	CTATTAA,TTAATAA,TTAATAG,TTATTAA	-15,86	2
chr1	195719621	195719981	mcf10a_satb1_CP_peak_1653	4.10779	*	CTAATAA,TTATTAG	-174,168	2
chr1	195724556	195724988	mcf10a_satb1_CP_peak_1654	7.00143	*	CTAATAA,TTAATAA,TTATTAA,TTATTAG	-35,-86,43	3
chr1	195747359	195747866	mcf10a_satb1_CP_peak_1655	8.62910	*	CTAATAA,CTATTAA,TTAATAG,TTATTAG	-158,102	2
chr1	195782481	195783086	mcf10a_satb1_CP_peak_1656	12.60786	*	CTAATAG,CTATTAG,TTAATAA,TTATTAA	-154,119	2
chr1	195784552	195784813	mcf10a_satb1_CP_peak_1657	6.45542	*	TTAATAA,TTATTAA	85	1
chr1	195796368	195796846	mcf10a_satb1_CP_peak_1658	4.65035	*	CTAATAA,TTATTAG	-81	1
chr1	195799013	195799559	mcf10a_satb1_CP_peak_1659	8.80996	*	CTAATAA,CTAATAG,CTATTAG,TTATTAG	-117,131,42	3
chr1	195822371	195823000	mcf10a_satb1_CP_peak_1660	7.36314	*	TTAATAA,TTATTAA	108,111,88	3
chr1	195856731	195856995	mcf10a_satb1_CP_peak_1661	4.83120	*	TTAATAA,TTATTAA	152,48	2
chr1	195887701	195888091	mcf10a_satb1_CP_peak_1662	7.36314	*	TTAATAA,TTATTAA	14,24	2
chr1	195928317	195928665	mcf10a_satb1_CP_peak_1663	6.45887	*	TTAATAA,TTATTAA	-37	1
chr1	195963696	195964518	mcf10a_satb1_CP_peak_1664	12.78872	*	CTAATAG,CTATTAG,TTAATAA,TTATTAA	-189,125,53	3
chr1	195974516	195974809	mcf10a_satb1_CP_peak_1665	5.55461	*	CTAATAA,CTAATAG,CTATTAG,TTATTAG	-81,11,37	3
chr1	195975096	195975475	mcf10a_satb1_CP_peak_1666	8.99081	*	CTAATAA,CTATTAA,TTAATAG,TTATTAG	-41,21,3	3
chr1	196021964	196022590	mcf10a_satb1_CP_peak_1667	10.61848	*	CTATTAA,TTAATAA,TTAATAG,TTATTAA	-117,32	2
chr1	196022923	196023173	mcf10a_satb1_CP_peak_1668	3.92693	*	CTAATAG,CTATTAG,TTAATAA,TTATTAA	-50,-80	2
chr1	196041538	196041952	mcf10a_satb1_CP_peak_1669	10.07593	*	CTAATAA,TTAATAA,TTATTAA,TTATTAG	-4,12	2
chr1	196062135	196062465	mcf10a_satb1_CP_peak_1670	5.19290	*	TTAATAA,TTATTAA	-47	1
chr1	196134897	196135245	mcf10a_satb1_CP_peak_1671	6.63973	*	CTAATAA,CTAATAG,CTATTAG,TTATTAG	-45,-54	2
chr1	196138029	196138279	mcf10a_satb1_CP_peak_1672	4.83120	*	CTAATAA,TTAATAA,TTATTAA,TTATTAG	-131,154	2
chr1	196165382	196165750	mcf10a_satb1_CP_peak_1673	8.26740	*	CTATTAA,TTAATAA,TTAATAG,TTATTAA	-126,116	2
chr1	196223112	196223483	mcf10a_satb1_CP_peak_1674	5.73546	*	CTAATAA,CTATTAA,TTAATAG,TTATTAG	-6,25	2
chr1	196242219	196242507	mcf10a_satb1_CP_peak_1675	4.46949	*	CTATTAA,TTAATAA,TTAATAG,TTATTAA	-27,174	2
chr1	196266251	196266629	mcf10a_satb1_CP_peak_1676	5.01205	*	CTAATAA,TTAATAA,TTATTAA,TTATTAG	-24,-38	2
chr1	196283841	196284222	mcf10a_satb1_CP_peak_1677	7.90569	*	CTATTAA,TTAATAA,TTAATAG,TTATTAA	-40,-54,22	3
chr1	196291617	196291946	mcf10a_satb1_CP_peak_1678	6.09717	*	CTAATAA,CTAATAG,CTATTAG,TTATTAG	-113,56	2
chr1	196301502	196301947	mcf10a_satb1_CP_peak_1679	11.62464	*	CTAATAG,CTATTAG	135,46	2
chr1	196325315	196325582	mcf10a_satb1_CP_peak_1681	4.46949	*	CTATTAA,TTAATAG	-2	1
chr1	196332050	196332324	mcf10a_satb1_CP_peak_1682	5.79440	*	CTAATAA,CTATTAA,TTAATAA,TTAATAG,TTATTAA,TTATTAG	-100,-107,55	3
chr1	196334119	196334460	mcf10a_satb1_CP_peak_1683	6.45887	*	CTAATAG,CTATTAG	30,4	2
chr1	196369667	196369931	mcf10a_satb1_CP_peak_1684	4.28864	*	CTAATAA,CTATTAA,TTAATAA,TTAATAG,TTATTAA,TTATTAG	-147,118,30,91	4
chr1	196393131	196393577	mcf10a_satb1_CP_peak_1685	10.61848	*	CTAATAG,CTATTAG	23	1
chr1	196406908	196407384	mcf10a_satb1_CP_peak_1686	11.34190	*	CTAATAA,TTAATAA,TTATTAA,TTATTAG	-193,-37,-53,45	4
chr1	196441357	196441880	mcf10a_satb1_CP_peak_1687	23.27818	*	CTAATAA,TTATTAG	-1,9	2
chr1	196477568	196477941	mcf10a_satb1_CP_peak_1688	7.36314	*	CTAATAA,TTAATAA,TTATTAA,TTATTAG	-18,156,48	3
chr1	196478712	196479089	mcf10a_satb1_CP_peak_1689	5.55461	*	CTATTAA,TTAATAA,TTAATAG,TTATTAA	-45,107,85	3
chr1	196479269	196479519	mcf10a_satb1_CP_peak_1690	4.65035	*	CTAATAA,TTAATAA,TTATTAA,TTATTAG	-27,14	2
chr1	196496411	196496774	mcf10a_satb1_CP_peak_1691	5.73546	*	CTAATAA,CTATTAA,TTAATAA,TTAATAG,TTATTAA,TTATTAG	-156,-159,1,132,37	5
chr1	196579508	196579858	mcf10a_satb1_CP_peak_1693	5.55461	*	CTAATAA,CTATTAA,TTAATAG,TTATTAG	-194,-58,21,7	4
chr1	196608840	196609879	mcf10a_satb1_CP_peak_1694	27.07608	*	CTAATAA,TTAATAA,TTATTAA,TTATTAG	-46,-63,-88	3
chr1	196616731	196617194	mcf10a_satb1_CP_peak_1695	9.71422	*	CTATTAA,TTAATAG	-35	1
chr1	196636301	196636874	mcf10a_satb1_CP_peak_1696	11.88445	*	CTAATAA,TTAATAA,TTATTAA,TTATTAG	-29,0,127	3
chr1	196645361	196645611	mcf10a_satb1_CP_peak_1697	3.92693	*	TTAATAA,TTATTAA	36	1
chr1	196661291	196661690	mcf10a_satb1_CP_peak_1698	6.52393	*	CTAATAA,TTAATAA,TTATTAA,TTATTAG	-112,30	2
chr1	196684508	196684758	mcf10a_satb1_CP_peak_1699	5.37376	*	CTAATAA,TTATTAG	-14,46	2
chr1	196688948	196689198	mcf10a_satb1_CP_peak_1700	5.01205	*	CTAATAA,TTAATAA,TTATTAA,TTATTAG	-170,94	2
chr1	196695579	196695829	mcf10a_satb1_CP_peak_1701	4.28864	*	CTAATAA,TTATTAG	28	1
chr1	196756350	196756905	mcf10a_satb1_CP_peak_1702	8.34822	*	CTATTAA,TTAATAG	-142	1
chr1	196861967	196862221	mcf10a_satb1_CP_peak_1703	4.46949	*	TTAATAA,TTATTAA	-3	1
chr1	196870791	196871108	mcf10a_satb1_CP_peak_1704	5.37376	*	TTAATAA,TTATTAA	-7,87	2
chr1	196873385	196873712	mcf10a_satb1_CP_peak_1705	5.73546	*	TTAATAA,TTATTAA	13,16	2
chr1	196880816	196881420	mcf10a_satb1_CP_peak_1706	15.32065	*	CTATTAA,TTAATAG	-107	1
chr1	196927579	196927829	mcf10a_satb1_CP_peak_1707	5.19290	*	CTAATAA,CTATTAA,TTAATAG,TTATTAG	-73,-80	2
chr1	196952286	196952595	mcf10a_satb1_CP_peak_1708	6.45887	*	CTAATAG,CTATTAG	35	1
chr1	196961983	196962325	mcf10a_satb1_CP_peak_1709	6.78892	*	CTAATAA,TTAATAA,TTATTAA,TTATTAG	-114,21	2
chr1	196962738	196963113	mcf10a_satb1_CP_peak_1710	12.71725	*	TTAATAA,TTATTAA	-39,-52	2
chr1	196995763	196996100	mcf10a_satb1_CP_peak_1711	5.01205	*	CTAATAA,TTAATAA,TTATTAA,TTATTAG	-111,-46,130	3
chr1	196998662	196999080	mcf10a_satb1_CP_peak_1712	13.69298	*	TTAATAA,TTATTAA	-16,1,26	3
chr1	197018322	197018582	mcf10a_satb1_CP_peak_1713	4.28864	*	CTAATAA,CTATTAA,TTAATAA,TTAATAG,TTATTAA,TTATTAG	-43,20,69	3
chr1	197029138	197029389	mcf10a_satb1_CP_peak_1714	4.83120	*	CTAATAA,CTAATAG,CTATTAG,TTATTAG	-65,174	2
chr1	197058657	197059064	mcf10a_satb1_CP_peak_1715	10.61848	*	TTAATAA,TTATTAA	-23,-55,183,55	4
chr1	197099495	197099828	mcf10a_satb1_CP_peak_1716	5.91631	*	TTAATAA,TTATTAA	22,25	2
chr1	197124606	197125006	mcf10a_satb1_CP_peak_1717	6.82058	*	CTAATAA,TTAATAA,TTATTAA,TTATTAG	-29,44,93	3
chr1	197141272	197141557	mcf10a_satb1_CP_peak_1718	4.83120	*	TTAATAA,TTATTAA	33,45,6	3
chr1	197193541	197194329	mcf10a_satb1_CP_peak_1719	26.53352	*	CTAATAA,CTAATAG,CTATTAA,CTATTAG,TTAATAA,TTAATAG,TTATTAA,TTATTAG	-104,-128,-65,10,131,194	6
chr1	197277663	197277961	mcf10a_satb1_CP_peak_1720	5.01205	*	CTAATAG,CTATTAA,CTATTAG,TTAATAA,TTAATAG,TTATTAA	-11,-112,31,42	4
chr1	197312511	197312764	mcf10a_satb1_CP_peak_1721	5.19290	*	CTATTAA,TTAATAA,TTAATAG,TTATTAA	-127,13	2
chr1	197315803	197316088	mcf10a_satb1_CP_peak_1722	6.09717	*	TTAATAA,TTATTAA	-126,-57,156,18,77	5
chr1	197321827	197322080	mcf10a_satb1_CP_peak_1723	5.00232	*	CTATTAA,TTAATAA,TTAATAG,TTATTAA	20,71,74	3
chr1	197403438	197404071	mcf10a_satb1_CP_peak_1724	33.04422	*	CTATTAA,TTAATAA,TTAATAG,TTATTAA	-178,-8,13,16,46	5
chr1	197409527	197409801	mcf10a_satb1_CP_peak_1725	5.91631	*	CTAATAA,TTATTAG	31	1
chr1	197422834	197423163	mcf10a_satb1_CP_peak_1726	7.54399	*	TTAATAA,TTATTAA	-16,-39,-46,-67,-78,102,19,3,36,6,66,69,99	13
chr1	197475686	197475977	mcf10a_satb1_CP_peak_1727	4.83120	*	CTAATAA,TTATTAG	-13	1
chr1	197476115	197476504	mcf10a_satb1_CP_peak_1728	7.54399	*	CTAATAA,TTAATAA,TTATTAA,TTATTAG	-49,160,19	3
chr1	197507123	197507651	mcf10a_satb1_CP_peak_1729	5.55461	*	CTAATAA,CTAATAG,CTATTAG,TTAATAA,TTATTAA,TTATTAG	-192,102,87	3
chr1	197509147	197509603	mcf10a_satb1_CP_peak_1730	16.40577	*	TTAATAA,TTATTAA	-1,-106,58	3
chr1	197529003	197529405	mcf10a_satb1_CP_peak_1731	6.82058	*	CTAATAA,CTATTAA,TTAATAG,TTATTAG	17,26	2
chr1	197563886	197564201	mcf10a_satb1_CP_peak_1732	5.37376	*	CTAATAA,TTAATAA,TTATTAA,TTATTAG	-63,58	2
chr1	197572296	197573190	mcf10a_satb1_CP_peak_1733	19.11856	*	CTAATAA,TTATTAG	-104,-118,63	3
chr1	197576744	197577418	mcf10a_satb1_CP_peak_1734	22.91647	*	CTAATAA,CTAATAG,CTATTAA,CTATTAG,TTAATAA,TTAATAG,TTATTAA,TTATTAG	-192,-32,-4,110,36	5
chr1	197579095	197579472	mcf10a_satb1_CP_peak_1735	6.27802	*	CTAATAA,CTAATAG,CTATTAA,CTATTAG,TTAATAA,TTAATAG,TTATTAA,TTATTAG	-168,-36,-5,51,77	5
chr1	197620173	197620563	mcf10a_satb1_CP_peak_1736	5.73546	*	CTAATAA,CTATTAA,TTAATAA,TTAATAG,TTATTAA,TTATTAG	-3,-56,34	3
chr1	197637993	197638292	mcf10a_satb1_CP_peak_1737	5.01205	*	CTAATAA,CTATTAA,TTAATAA,TTAATAG,TTATTAA,TTATTAG	-176,-186,13,54,88	5
chr1	197649958	197650254	mcf10a_satb1_CP_peak_1738	6.45887	*	CTAATAA,TTATTAG	17,37	2
chr1	197665033	197665397	mcf10a_satb1_CP_peak_1739	5.19290	*	CTAATAA,TTAATAA,TTATTAA,TTATTAG	-98,14	2
chr1	197671192	197671609	mcf10a_satb1_CP_peak_1740	9.89507	*	CTAATAA,TTAATAA,TTATTAA,TTATTAG	-36,-59,118,38,9	5
chr1	197721148	197721424	mcf10a_satb1_CP_peak_1741	6.09717	*	CTAATAA,TTAATAA,TTATTAA,TTATTAG	-3,26	2
chr1	197725692	197726091	mcf10a_satb1_CP_peak_1742	15.98553	*	CTAATAA,TTAATAA,TTATTAA,TTATTAG	-61,-72,51	3
chr1	197746622	197747251	mcf10a_satb1_CP_peak_1743	10.13910	*	TTAATAA,TTATTAA	-22,-7	2
chr1	197817447	197817697	mcf10a_satb1_CP_peak_1744	4.46949	*	CTATTAA,TTAATAA,TTAATAG,TTATTAA	-6,10,40	3
chr1	197834762	197835093	mcf10a_satb1_CP_peak_1745	4.28864	*	CTAATAA,TTATTAG	-55	1
chr1	197856439	197856690	mcf10a_satb1_CP_peak_1746	5.01205	*	CTAATAG,CTATTAG	83	1
chr1	197898553	197898985	mcf10a_satb1_CP_peak_1747	7.18228	*	CTAATAA,TTAATAA,TTATTAA,TTATTAG	-98,16	2
chr1	197899260	197899546	mcf10a_satb1_CP_peak_1748	5.73546	*	CTAATAA,CTATTAA,TTAATAG,TTATTAG	-114,-123,63	3
chr1	197940318	197940730	mcf10a_satb1_CP_peak_1750	15.86321	*	CTAATAA,TTAATAA,TTATTAA,TTATTAG	-106,-32,35	3
chr1	197997742	197998002	mcf10a_satb1_CP_peak_1751	5.37376	*	CTAATAA,TTAATAA,TTATTAA,TTATTAG	-66,127,26,42	4
chr1	198036994	198037431	mcf10a_satb1_CP_peak_1752	8.99081	*	CTAATAA,CTAATAG,CTATTAG,TTAATAA,TTATTAA,TTATTAG	-7,166,23,89	4
chr1	198055316	198056092	mcf10a_satb1_CP_peak_1753	49.50182	*	CTAATAA,CTAATAG,CTATTAA,CTATTAG,TTAATAG,TTATTAG	-16,-165,-25,-4,14,23,32,41	8
chr1	198058383	198058879	mcf10a_satb1_CP_peak_1754	6.45887	*	CTAATAG,CTATTAG	124	1
chr1	198059546	198060028	mcf10a_satb1_CP_peak_1755	5.73546	*	TTAATAA,TTATTAA	-143,195	2
chr1	198073224	198073497	mcf10a_satb1_CP_peak_1756	5.19290	*	CTAATAA,TTATTAG	69	1
chr1	198093213	198093531	mcf10a_satb1_CP_peak_1757	6.45887	*	CTATTAA,TTAATAA,TTAATAG,TTATTAA	-20,-29	2
chr1	198147198	198147559	mcf10a_satb1_CP_peak_1758	8.99081	*	CTAATAA,CTAATAG,CTATTAG,TTATTAG	10,3	2
chr1	198164918	198165374	mcf10a_satb1_CP_peak_1759	8.95854	*	TTAATAA,TTATTAA	-114,-132,-54,124,49,57	6
chr1	198166253	198166541	mcf10a_satb1_CP_peak_1760	5.49404	*	CTAATAA,TTAATAA,TTATTAA,TTATTAG	-67,-8,110	3
chr1	198213162	198213511	mcf10a_satb1_CP_peak_1761	5.73546	*	TTAATAA,TTATTAA	-1	1
chr1	198231248	198231766	mcf10a_satb1_CP_peak_1762	8.56818	*	TTAATAA,TTATTAA	-80,171,65	3
chr1	198245685	198245935	mcf10a_satb1_CP_peak_1763	5.19290	*	CTAATAA,TTATTAG	58,8	2
chr1	198298710	198299074	mcf10a_satb1_CP_peak_1764	10.79934	*	CTAATAG,CTATTAG,TTAATAA,TTATTAA	23,31	2
chr1	198426431	198426785	mcf10a_satb1_CP_peak_1765	6.82058	*	CTATTAA,TTAATAA,TTAATAG,TTATTAA	-31,-58,-66,139	4
chr1	198448626	198448905	mcf10a_satb1_CP_peak_1766	4.83120	*	CTAATAA,TTAATAA,TTATTAA,TTATTAG	101,12	2
chr1	198452365	198452665	mcf10a_satb1_CP_peak_1767	6.82058	*	CTAATAG,CTATTAG	-91	1
chr1	198456085	198456360	mcf10a_satb1_CP_peak_1768	4.83120	*	CTAATAA,CTATTAA,TTAATAG,TTATTAG	-18,-26	2
chr1	198485914	198486382	mcf10a_satb1_CP_peak_1769	16.40577	*	CTAATAG,CTATTAG,TTAATAA,TTATTAA	-139,-32,-64,-93,134,14,52,90	8
chr1	198574080	198574357	mcf10a_satb1_CP_peak_1770	4.10779	*	TTAATAA,TTATTAA	-113,-53	2
chr1	198577753	198578480	mcf10a_satb1_CP_peak_1771	27.07608	*	CTAATAA,TTAATAA,TTATTAA,TTATTAG	-54,100,86,97	4
chr1	198588017	198588343	mcf10a_satb1_CP_peak_1772	5.55461	*	CTAATAA,TTAATAA,TTATTAA,TTATTAG	-184,-46,13	3
chr1	198690270	198690911	mcf10a_satb1_CP_peak_1773	4.65035	*	CTAATAA,TTATTAG	-182,168	2
chr1	198690998	198691429	mcf10a_satb1_CP_peak_1774	11.34190	*	CTATTAA,TTAATAA,TTAATAG,TTATTAA	-1,2,85,96	4
chr1	198697469	198697927	mcf10a_satb1_CP_peak_1775	6.63973	*	CTAATAA,TTAATAA,TTATTAA,TTATTAG	114,93	2
chr1	198701684	198701934	mcf10a_satb1_CP_peak_1776	5.19290	*	TTAATAA,TTATTAA	-41	1
chr1	198704450	198704810	mcf10a_satb1_CP_peak_1777	6.82058	*	TTAATAA,TTATTAA	-3,48	2
chr1	198718701	198719529	mcf10a_satb1_CP_peak_1778	17.12918	*	CTAATAA,TTAATAA,TTATTAA,TTATTAG	-40,35	2
chr1	198722161	198722567	mcf10a_satb1_CP_peak_1779	6.45887	*	CTAATAA,CTAATAG,CTATTAG,TTAATAA,TTATTAA,TTATTAG	-40,-87,94	3
chr1	198756835	198757206	mcf10a_satb1_CP_peak_1780	8.48663	*	CTAATAA,CTATTAA,TTAATAA,TTAATAG,TTATTAA,TTATTAG	-20,-45,-48	3
chr1	198834069	198834339	mcf10a_satb1_CP_peak_1781	5.37376	*	CTAATAG,CTATTAG,TTAATAA,TTATTAA	-115,11,156	3
chr1	198893549	198894087	mcf10a_satb1_CP_peak_1782	10.79934	*	CTAATAG,CTATTAA,CTATTAG,TTAATAA,TTAATAG,TTATTAA	115,153,35,53	4
chr1	198955509	198955770	mcf10a_satb1_CP_peak_1783	5.55461	*	TTAATAA,TTATTAA	-8	1
chr1	198963718	198964023	mcf10a_satb1_CP_peak_1784	5.19290	*	CTAATAA,CTATTAA,TTAATAA,TTAATAG,TTATTAA,TTATTAG	-98,109,195	3
chr1	198973500	198973853	mcf10a_satb1_CP_peak_1785	7.18228	*	CTAATAA,CTATTAA,TTAATAA,TTAATAG,TTATTAA,TTATTAG	-26,-29,-44,-98,53	5
chr1	199003144	199003654	mcf10a_satb1_CP_peak_1786	7.18228	*	CTAATAA,TTATTAG	-56,95	2
chr1	199010244	199010519	mcf10a_satb1_CP_peak_1787	5.19290	*	CTAATAA,TTAATAA,TTATTAA,TTATTAG	-124,-16,57	3
chr1	199025117	199025395	mcf10a_satb1_CP_peak_1788	4.83120	*	CTAATAA,TTATTAG	11	1
chr1	199028241	199028902	mcf10a_satb1_CP_peak_1789	21.65050	*	CTATTAA,TTAATAA,TTAATAG,TTATTAA	-117,-14,29,96	4
chr1	199081286	199082067	mcf10a_satb1_CP_peak_1791	18.75686	*	TTAATAA,TTATTAA	-21,0,21	3
chr1	199089029	199089407	mcf10a_satb1_CP_peak_1792	3.92693	*	TTAATAA,TTATTAA	160	1
chr1	199103469	199103804	mcf10a_satb1_CP_peak_1793	4.65035	*	CTAATAA,TTAATAA,TTATTAA,TTATTAG	-85,161,40,86	4
chr1	199111526	199111803	mcf10a_satb1_CP_peak_1794	4.28864	*	CTAATAA,TTAATAA,TTATTAA,TTATTAG	7,87	2
chr1	199123757	199124130	mcf10a_satb1_CP_peak_1795	5.55461	*	CTAATAA,TTAATAA,TTATTAA,TTATTAG	-148,-24,132	3
chr1	199180786	199181124	mcf10a_satb1_CP_peak_1796	7.54399	*	CTAATAA,TTAATAA,TTATTAA,TTATTAG	-168,-43,21,43	4
chr1	199370596	199371212	mcf10a_satb1_CP_peak_1797	31.05484	*	CTAATAA,CTATTAA,TTAATAA,TTAATAG,TTATTAA,TTATTAG	-131,-158,-66,4,55	5
chr1	199429377	199429953	mcf10a_satb1_CP_peak_1798	8.08655	*	TTAATAA,TTATTAA	86	1
chr1	199472629	199472928	mcf10a_satb1_CP_peak_1799	5.19290	*	TTAATAA,TTATTAA	-4	1
chr1	199553773	199554140	mcf10a_satb1_CP_peak_1800	6.27802	*	TTAATAA,TTATTAA	-25,-7,4	3
chr1	199611324	199611574	mcf10a_satb1_CP_peak_1801	3.74608	*	TTAATAA,TTATTAA	-68	1
chr1	199622709	199623130	mcf10a_satb1_CP_peak_1802	9.76024	*	CTAATAA,CTATTAA,TTAATAA,TTAATAG,TTATTAA,TTATTAG	-73,-90,60,85	4
chr1	199624722	199625091	mcf10a_satb1_CP_peak_1803	4.10779	*	CTAATAA,TTAATAA,TTATTAA,TTATTAG	-3,99	2
chr1	199667675	199667988	mcf10a_satb1_CP_peak_1804	5.33581	*	TTAATAA,TTATTAA	-104	1
chr1	199696778	199697882	mcf10a_satb1_CP_peak_1805	21.58949	*	CTATTAA,TTAATAA,TTAATAG,TTATTAA	158,161,184	3
chr1	199706593	199707307	mcf10a_satb1_CP_peak_1806	9.60359	*	TTAATAA,TTATTAA	121	1
chr1	199744239	199744514	mcf10a_satb1_CP_peak_1807	6.82058	*	TTAATAA,TTATTAA	-56	1
chr1	199749822	199750211	mcf10a_satb1_CP_peak_1808	7.54399	*	TTAATAA,TTATTAA	-175,-47	2
chr1	199767188	199767645	mcf10a_satb1_CP_peak_1809	14.05469	*	CTAATAA,CTAATAG,CTATTAA,CTATTAG,TTAATAG,TTATTAG	-117,-19,-26,11	4
chr1	199767809	199768115	mcf10a_satb1_CP_peak_1810	6.45887	*	CTAATAA,TTAATAA,TTATTAA,TTATTAG	18,43,51	3
chr1	199813306	199813572	mcf10a_satb1_CP_peak_1811	5.01205	*	CTAATAA,TTATTAG	87,99	2
chr1	199953847	199954357	mcf10a_satb1_CP_peak_1812	14.84238	*	CTAATAA,TTAATAA,TTATTAA,TTATTAG	-24,-27,-55,100,26	5
chr1	200106499	200107133	mcf10a_satb1_CP_peak_1813	11.52275	*	CTAATAA,TTATTAG	-112,-99	2
chr1	200145225	200145620	mcf10a_satb1_CP_peak_1814	7.55408	*	TTAATAA,TTATTAA	18	1
chr1	200188688	200189219	mcf10a_satb1_CP_peak_1815	17.61273	*	TTAATAA,TTATTAA	-60,10	2
chr1	200438386	200438661	mcf10a_satb1_CP_peak_1816	3.52603	*	CTATTAA,TTAATAA,TTAATAG,TTATTAA	-32,183	2
chr1	200571695	200572097	mcf10a_satb1_CP_peak_1817	5.73546	*	CTAATAA,TTATTAG	189	1
chr1	200575991	200576308	mcf10a_satb1_CP_peak_1818	4.91897	*	CTAATAG,CTATTAG	49,62	2
chr1	200669713	200670005	mcf10a_satb1_CP_peak_1819	5.01573	*	CTAATAA,CTAATAG,CTATTAG,TTAATAA,TTATTAA,TTATTAG	-37,-57,-80,56	4
chr1	200809772	200810186	mcf10a_satb1_CP_peak_1820	5.69131	*	TTAATAA,TTATTAA	-21,-45,-55	3
chr1	201133465	201133715	mcf10a_satb1_CP_peak_1821	3.08477	*	CTAATAA,TTAATAA,TTATTAA,TTATTAG	-114,-146,108,29	4
chr1	201212653	201213022	mcf10a_satb1_CP_peak_1822	3.89921	*	CTATTAA,TTAATAG	-43	1
chr1	201213631	201213937	mcf10a_satb1_CP_peak_1823	5.83024	*	CTATTAA,TTAATAA,TTAATAG,TTATTAA	-16,40	2
chr1	201221667	201222014	mcf10a_satb1_CP_peak_1824	6.45075	*	CTAATAG,CTATTAG	-1,-29	2
chr1	201406767	201407184	mcf10a_satb1_CP_peak_1825	11.06093	*	CTATTAA,TTAATAA,TTAATAG,TTATTAA	-19,-22,-31,-58	4
chr1	202227667	202228068	mcf10a_satb1_CP_peak_1826	4.84048	*	CTAATAG,CTATTAG,TTAATAA,TTATTAA	-29,-42,98	3
chr1	202312173	202312522	mcf10a_satb1_CP_peak_1827	7.98936	*	CTAATAG,CTATTAG	-64	1
chr1	202335674	202336001	mcf10a_satb1_CP_peak_1828	5.89113	*	CTAATAA,CTAATAG,CTATTAG,TTAATAA,TTATTAA,TTATTAG	-12,-30,51	3
chr1	202365343	202365742	mcf10a_satb1_CP_peak_1829	11.74484	*	CTAATAA,TTAATAA,TTATTAA,TTATTAG	-39,92	2
chr1	202415025	202415374	mcf10a_satb1_CP_peak_1830	7.37658	*	CTAATAA,TTAATAA,TTATTAA,TTATTAG	12,44,9	3
chr1	202457024	202457336	mcf10a_satb1_CP_peak_1831	6.65471	*	CTAATAA,TTAATAA,TTATTAA,TTATTAG	-7,0,64	3
chr1	202890923	202891305	mcf10a_satb1_CP_peak_1833	7.85981	*	TTAATAA,TTATTAA	-165,-19,45	3
chr1	203363402	203363674	mcf10a_satb1_CP_peak_1834	3.47132	*	CTAATAG,CTATTAG	-153	1
chr1	203364197	203364578	mcf10a_satb1_CP_peak_1835	6.88794	*	CTAATAA,TTAATAA,TTATTAA,TTATTAG	-103,31	2
chr1	203431627	203431963	mcf10a_satb1_CP_peak_1836	6.02208	*	CTAATAA,TTAATAA,TTATTAA,TTATTAG	-10,-30	2
chr1	203795216	203795721	mcf10a_satb1_CP_peak_1837	8.16098	*	CTAATAA,CTATTAA,TTAATAA,TTAATAG,TTATTAA,TTATTAG	-153,17,35,78	4
chr1	204563937	204564338	mcf10a_satb1_CP_peak_1838	5.97510	*	CTAATAA,TTAATAA,TTATTAA,TTATTAG	-28,13	2
chr1	205007781	205008074	mcf10a_satb1_CP_peak_1839	4.99218	*	CTAATAA,CTATTAA,TTAATAA,TTAATAG,TTATTAA,TTATTAG	-28,-38,-53	3
chr1	206081368	206081755	mcf10a_satb1_CP_peak_1840	10.93863	*	TTAATAA,TTATTAA	-122,-9,0,10,20,29,49	7
chr1	206128495	206128995	mcf10a_satb1_CP_peak_1841	18.66694	*	CTATTAA,TTAATAA,TTAATAG,TTATTAA	-11,-167,-41,27,53	5
chr1	206286436	206286954	mcf10a_satb1_CP_peak_1842	7.48379	*	CTAATAA,TTAATAA,TTATTAA,TTATTAG	-145,-188,-60,-81	4
chr1	206581026	206581576	mcf10a_satb1_CP_peak_1843	5.35023	*	TTAATAA,TTATTAA	111,121	2
chr1	206585427	206585704	mcf10a_satb1_CP_peak_1844	4.37976	*	CTAATAA,TTATTAG	39	1
chr1	206938322	206939056	mcf10a_satb1_CP_peak_1845	17.19927	*	CTAATAG,CTATTAA,CTATTAG,TTAATAA,TTAATAG,TTATTAA	-165,-79,-89,191	4
chr1	207401206	207401627	mcf10a_satb1_CP_peak_1846	8.24038	*	CTAATAA,TTAATAA,TTATTAA,TTATTAG	56,68	2
chr1	207415127	207415714	mcf10a_satb1_CP_peak_1847	23.97999	*	TTAATAA,TTATTAA	-17,-40,-60,-73	4
chr1	207438485	207439363	mcf10a_satb1_CP_peak_1848	7.46275	*	CTAATAA,TTAATAA,TTATTAA,TTATTAG	14,144	2
chr1	207450126	207450484	mcf10a_satb1_CP_peak_1849	7.74180	*	CTAATAA,TTATTAG	10,29	2
chr1	207473628	207473937	mcf10a_satb1_CP_peak_1850	4.65665	*	CTATTAA,TTAATAA,TTAATAG,TTATTAA	-8,35	2
chr1	207482433	207482857	mcf10a_satb1_CP_peak_1851	6.73438	*	CTAATAA,TTAATAA,TTATTAA,TTATTAG	-21,-43,-81,96	4
chr1	207484330	207484593	mcf10a_satb1_CP_peak_1852	5.10242	*	CTAATAA,TTAATAA,TTATTAA,TTATTAG	-5,-52,13	3
chr1	207507900	207508205	mcf10a_satb1_CP_peak_1853	4.83120	*	CTAATAA,TTATTAG	-57,101,8	3
chr1	207530256	207530649	mcf10a_satb1_CP_peak_1854	8.80996	*	CTATTAA,TTAATAA,TTAATAG,TTATTAA	-114,-126,-97,91	4
chr1	207563854	207564251	mcf10a_satb1_CP_peak_1855	6.63973	*	CTAATAA,TTAATAA,TTATTAA,TTATTAG	-47,9	2
chr1	207655079	207655435	mcf10a_satb1_CP_peak_1856	4.04354	*	CTAATAG,CTATTAA,CTATTAG,TTAATAG	-191,-49	2
chr1	207688869	207689182	mcf10a_satb1_CP_peak_1857	4.48125	*	CTAATAA,CTAATAG,CTATTAG,TTAATAA,TTATTAA,TTATTAG	-173,187,44,96	4
chr1	207964566	207964866	mcf10a_satb1_CP_peak_1858	5.26221	*	CTAATAA,TTATTAG	-22,-29	2
chr1	208109288	208109753	mcf10a_satb1_CP_peak_1859	4.79900	*	CTAATAA,CTATTAA,TTAATAG,TTATTAG	-60,56	2
chr1	208118188	208118579	mcf10a_satb1_CP_peak_1861	9.29016	*	CTAATAA,TTAATAA,TTATTAA,TTATTAG	-75,17,28	3
chr1	208594483	208594826	mcf10a_satb1_CP_peak_1862	5.77263	*	CTATTAA,TTAATAA,TTAATAG,TTATTAA	-124,-95,59	3
chr1	208659378	208660038	mcf10a_satb1_CP_peak_1863	17.00213	*	CTAATAA,CTAATAG,CTATTAA,CTATTAG,TTAATAA,TTAATAG,TTATTAA,TTATTAG	-132,-21,-57,-98	4
chr1	208667463	208667851	mcf10a_satb1_CP_peak_1864	3.74608	*	CTAATAG,CTATTAG,TTAATAA,TTATTAA	-12,149,51	3
chr1	208672537	208673079	mcf10a_satb1_CP_peak_1865	19.59931	*	CTAATAA,CTAATAG,CTATTAG,TTAATAA,TTATTAA,TTATTAG	-54,20,30,9	4
chr1	208723916	208724336	mcf10a_satb1_CP_peak_1866	6.80975	*	TTAATAA,TTATTAA	-186,159	2
chr1	208744633	208745335	mcf10a_satb1_CP_peak_1867	27.02079	*	CTAATAA,TTAATAA,TTATTAA,TTATTAG	-79,122	2
chr1	208869906	208870327	mcf10a_satb1_CP_peak_1868	8.80996	*	CTAATAA,CTAATAG,CTATTAG,TTAATAA,TTATTAA,TTATTAG	-16,-33,47	3
chr1	208871435	208871752	mcf10a_satb1_CP_peak_1869	3.95419	*	CTAATAA,CTAATAG,CTATTAG,TTATTAG	-77,-86	2
chr1	208873990	208874312	mcf10a_satb1_CP_peak_1870	5.86623	*	TTAATAA,TTATTAA	43,9	2
chr1	208987370	208988284	mcf10a_satb1_CP_peak_1871	10.62107	*	CTAATAA,CTAATAG,CTATTAG,TTAATAA,TTATTAA,TTATTAG	-151,-188,148	3
chr1	209044983	209045540	mcf10a_satb1_CP_peak_1872	10.43763	*	CTAATAA,TTAATAA,TTATTAA,TTATTAG	-87,110	2
chr1	209323722	209324063	mcf10a_satb1_CP_peak_1873	7.73417	*	CTAATAA,CTATTAA,TTAATAG,TTATTAG	-11,39,9	3
chr1	209417460	209418027	mcf10a_satb1_CP_peak_1874	11.93209	*	CTAATAA,TTAATAA,TTATTAA,TTATTAG	-105,-80,127	3
chr1	209876064	209876497	mcf10a_satb1_CP_peak_1875	3.30415	*	CTAATAG,CTATTAG,TTAATAA,TTATTAA	-164,23,39	3
chr1	210077985	210078243	mcf10a_satb1_CP_peak_1876	5.07086	*	CTAATAA,TTAATAA,TTATTAA,TTATTAG	-102,10,32	3
chr1	210079175	210079425	mcf10a_satb1_CP_peak_1877	3.81126	*	CTATTAA,TTAATAA,TTAATAG,TTATTAA	-177,-31,40,70	4
chr1	210125914	210126214	mcf10a_satb1_CP_peak_1878	3.81469	*	CTATTAA,TTAATAG	-14	1
chr1	210177337	210177726	mcf10a_satb1_CP_peak_1879	4.46949	*	CTAATAA,TTATTAG	-19	1
chr1	210190906	210191241	mcf10a_satb1_CP_peak_1880	5.37376	*	CTAATAA,TTATTAG	76	1
chr1	210220279	210220670	mcf10a_satb1_CP_peak_1881	8.56161	*	CTAATAA,TTATTAG	52	1
chr1	210241058	210241678	mcf10a_satb1_CP_peak_1882	19.84197	*	CTAATAA,TTATTAG	-125,-72,-82	3
chr1	210277904	210278246	mcf10a_satb1_CP_peak_1883	6.71371	*	CTAATAA,TTAATAA,TTATTAA,TTATTAG	-1,-39,140	3
chr1	210317927	210318282	mcf10a_satb1_CP_peak_1884	6.08558	*	CTAATAA,TTAATAA,TTATTAA,TTATTAG	-33,-64	2
chr1	210327973	210328227	mcf10a_satb1_CP_peak_1885	4.28864	*	CTAATAA,TTATTAG	-115,108	2
chr1	210350592	210350923	mcf10a_satb1_CP_peak_1886	5.28027	*	TTAATAA,TTATTAA	-10,-111,32	3
chr1	210397995	210398287	mcf10a_satb1_CP_peak_1887	6.68670	*	CTAATAA,CTAATAG,CTATTAG,TTAATAA,TTATTAA,TTATTAG	-80,-87,35,46	4
chr1	210399121	210399517	mcf10a_satb1_CP_peak_1888	10.55493	*	CTATTAA,TTAATAA,TTAATAG,TTATTAA	49,5	2
chr1	210417237	210417591	mcf10a_satb1_CP_peak_1889	3.57307	*	CTAATAG,CTATTAG,TTAATAA,TTATTAA	-45,13	2
chr1	210527991	210528299	mcf10a_satb1_CP_peak_1890	4.41124	*	CTAATAA,TTATTAG	-22	1
chr1	210563551	210563845	mcf10a_satb1_CP_peak_1891	5.24810	*	CTAATAA,CTATTAA,TTAATAA,TTAATAG,TTATTAA,TTATTAG	-12,-9,33,55	4
chr1	210687062	210687323	mcf10a_satb1_CP_peak_1892	3.98637	*	CTAATAG,CTATTAG	140	1
chr1	210814672	210814957	mcf10a_satb1_CP_peak_1893	4.62716	*	CTAATAA,CTAATAG,CTATTAA,CTATTAG,TTAATAG,TTATTAG	-11,-55,23	3
chr1	210842563	210842884	mcf10a_satb1_CP_peak_1894	5.78424	*	CTATTAA,TTAATAG	178,37,71	3
chr1	211147524	211147858	mcf10a_satb1_CP_peak_1895	5.72820	*	CTAATAA,CTATTAA,TTAATAG,TTATTAG	-77,111	2
chr1	211153135	211153441	mcf10a_satb1_CP_peak_1896	4.78486	*	TTAATAA,TTATTAA	81	1
chr1	211192713	211193109	mcf10a_satb1_CP_peak_1897	11.03908	*	CTAATAG,CTATTAG	-22,23	2
chr1	211272219	211272643	mcf10a_satb1_CP_peak_1898	8.93699	*	CTAATAA,CTATTAA,TTAATAA,TTAATAG,TTATTAA,TTATTAG	-30,0,18,182,56	5
chr1	211418241	211418515	mcf10a_satb1_CP_peak_1899	4.73837	*	CTAATAA,TTATTAG	-109,47	2
chr1	211955518	211955820	mcf10a_satb1_CP_peak_1901	4.86897	*	CTATTAA,TTAATAA,TTAATAG,TTATTAA	-193,58	2
chr1	211959945	211960287	mcf10a_satb1_CP_peak_1902	5.86775	*	TTAATAA,TTATTAA	-2,10	2
chr1	211989745	211990050	mcf10a_satb1_CP_peak_1903	3.94512	*	CTAATAA,TTAATAA,TTATTAA,TTATTAG	-135,127	2
chr1	212165382	212165750	mcf10a_satb1_CP_peak_1904	7.02088	*	TTAATAA,TTATTAA	112	1
chr1	212212414	212212700	mcf10a_satb1_CP_peak_1905	4.74118	*	CTAATAA,TTAATAA,TTATTAA,TTATTAG	-22,30	2
chr1	212505371	212505626	mcf10a_satb1_CP_peak_1906	4.43915	*	CTAATAA,CTAATAG,CTATTAG,TTAATAA,TTATTAA,TTATTAG	-165,53,83	3
chr1	212508959	212509454	mcf10a_satb1_CP_peak_1907	7.25534	*	CTATTAA,TTAATAA,TTAATAG,TTATTAA	-150,-95	2
chr1	212509949	212510855	mcf10a_satb1_CP_peak_1908	20.02283	*	CTAATAA,TTAATAA,TTATTAA,TTATTAG	-171,-58,87	3
chr1	212515550	212515912	mcf10a_satb1_CP_peak_1909	6.07851	*	TTAATAA,TTATTAA	-44,-55	2
chr1	212594503	212594767	mcf10a_satb1_CP_peak_1910	4.27237	*	CTAATAA,CTATTAA,TTAATAG,TTATTAG	-39,-42,170	3
chr1	212596416	212596751	mcf10a_satb1_CP_peak_1911	5.00236	*	CTAATAG,CTATTAA,CTATTAG,TTAATAG	-38,55	2
chr1	212854913	212855486	mcf10a_satb1_CP_peak_1912	20.92600	*	CTAATAA,TTAATAA,TTATTAA,TTATTAG	-38,-63,-97,65	4
chr1	212931580	212931969	mcf10a_satb1_CP_peak_1913	5.57303	*	CTAATAA,CTAATAG,CTATTAG,TTATTAG	-1,8	2
chr1	213166043	213166340	mcf10a_satb1_CP_peak_1914	4.34929	*	TTAATAA,TTATTAA	-30	1
chr1	213304337	213304792	mcf10a_satb1_CP_peak_1915	5.91949	*	CTATTAA,TTAATAG	-181	1
chr1	213671047	213671368	mcf10a_satb1_CP_peak_1916	4.49282	*	CTAATAA,TTAATAA,TTATTAA,TTATTAG	-133,64	2
chr1	213815866	213816478	mcf10a_satb1_CP_peak_1917	5.37376	*	CTAATAA,TTATTAG	-77	1
chr1	213816933	213817412	mcf10a_satb1_CP_peak_1918	12.96957	*	CTAATAA,TTAATAA,TTATTAA,TTATTAG	-1,6	2
chr1	213825174	213825781	mcf10a_satb1_CP_peak_1919	24.86932	*	CTAATAG,CTATTAA,CTATTAG,TTAATAA,TTAATAG,TTATTAA	-54,42,72	3
chr1	213913547	213913926	mcf10a_satb1_CP_peak_1920	6.62841	*	CTAATAA,CTAATAG,CTATTAG,TTATTAG	-98,160	2
chr1	214063878	214064334	mcf10a_satb1_CP_peak_1921	4.26950	*	CTAATAG,CTATTAG,TTAATAA,TTATTAA	31,43	2
chr1	214119598	214120120	mcf10a_satb1_CP_peak_1922	4.83120	*	CTATTAA,TTAATAA,TTAATAG,TTATTAA	-105,-97,22	3
chr1	214176072	214176439	mcf10a_satb1_CP_peak_1923	7.45592	*	CTAATAA,CTATTAA,TTAATAG,TTATTAG	-23,-31	2
chr1	214634412	214634719	mcf10a_satb1_CP_peak_1924	4.21188	*	CTAATAA,TTAATAA,TTATTAA,TTATTAG	-15,-58	2
chr1	214714261	214714635	mcf10a_satb1_CP_peak_1925	7.12863	*	CTAATAA,TTATTAG	27,48	2
chr1	214802294	214802631	mcf10a_satb1_CP_peak_1926	3.98334	*	CTAATAA,CTAATAG,CTATTAG,TTATTAG	-194,-77	2
chr1	214888985	214889291	mcf10a_satb1_CP_peak_1927	6.75817	*	TTAATAA,TTATTAA	-2,-20	2
chr1	214892339	214892710	mcf10a_satb1_CP_peak_1928	7.40640	*	CTAATAA,TTATTAG	-36,-48	2
chr1	214924583	214924833	mcf10a_satb1_CP_peak_1929	4.90126	*	CTATTAA,TTAATAA,TTAATAG,TTATTAA	16,47	2
chr1	214946154	214946535	mcf10a_satb1_CP_peak_1930	9.16127	*	CTAATAG,CTATTAG	-6	1
chr1	215036787	215037311	mcf10a_satb1_CP_peak_1931	5.01205	*	TTAATAA,TTATTAA	0	1
chr1	215058632	215059182	mcf10a_satb1_CP_peak_1932	24.59533	*	CTAATAG,CTATTAA,CTATTAG,TTAATAA,TTAATAG,TTATTAA	152,29,38	3
chr1	215110052	215110341	mcf10a_satb1_CP_peak_1933	4.18066	*	TTAATAA,TTATTAA	-5,-74	2
chr1	215115837	215116286	mcf10a_satb1_CP_peak_1934	8.08655	*	CTAATAA,CTATTAA,TTAATAA,TTAATAG,TTATTAA,TTATTAG	-11,-32,-66,-93,119	5
chr1	215210983	215211268	mcf10a_satb1_CP_peak_1935	7.00143	*	TTAATAA,TTATTAA	-15,-74	2
chr1	215217753	215218078	mcf10a_satb1_CP_peak_1936	6.81574	*	CTAATAG,CTATTAA,CTATTAG,TTAATAG	-11,50	2
chr1	215234136	215234587	mcf10a_satb1_CP_peak_1937	4.62962	*	CTAATAG,CTATTAA,CTATTAG,TTAATAG	-27,97	2
chr1	215235211	215235461	mcf10a_satb1_CP_peak_1938	4.25486	*	TTAATAA,TTATTAA	-183,12,9	3
chr1	215301061	215301393	mcf10a_satb1_CP_peak_1939	5.55817	*	CTAATAA,TTAATAA,TTATTAA,TTATTAG	0,45	2
chr1	215308672	215308958	mcf10a_satb1_CP_peak_1940	5.91518	*	CTAATAA,TTATTAG	-9	1
chr1	215312226	215312597	mcf10a_satb1_CP_peak_1941	9.71422	*	CTATTAA,TTAATAA,TTAATAG,TTATTAA	-1,-40,9	3
chr1	215366236	215366564	mcf10a_satb1_CP_peak_1942	5.01205	*	CTAATAA,TTATTAG	12,120	2
chr1	215413564	215414296	mcf10a_satb1_CP_peak_1943	4.65035	*	CTAATAA,TTATTAG	-103,72	2
chr1	215426964	215427256	mcf10a_satb1_CP_peak_1944	4.95903	*	CTAATAA,TTAATAA,TTATTAA,TTATTAG	-161,-71,94	3
chr1	215453504	215453805	mcf10a_satb1_CP_peak_1945	4.46949	*	CTATTAA,TTAATAG	129	1
chr1	215484244	215484850	mcf10a_satb1_CP_peak_1946	5.01205	*	TTAATAA,TTATTAA	-175	1
chr1	215496062	215496379	mcf10a_satb1_CP_peak_1947	6.52890	*	CTAATAA,CTAATAG,CTATTAG,TTATTAG	44,66	2
chr1	215516854	215517158	mcf10a_satb1_CP_peak_1948	5.19290	*	CTAATAA,CTATTAA,TTAATAA,TTAATAG,TTATTAA,TTATTAG	-167,38,65	3
chr1	215519190	215519778	mcf10a_satb1_CP_peak_1949	4.83120	*	CTAATAA,CTATTAA,TTAATAG,TTATTAG	-184,-91	2
chr1	215530575	215530972	mcf10a_satb1_CP_peak_1950	8.99081	*	TTAATAA,TTATTAA	-27,8	2
chr1	215599916	215600244	mcf10a_satb1_CP_peak_1951	3.78343	*	CTATTAA,TTAATAA,TTAATAG,TTATTAA	-3,10	2
chr1	215640209	215640529	mcf10a_satb1_CP_peak_1952	5.37376	*	CTAATAA,TTATTAG	-21	1
chr1	215641157	215641688	mcf10a_satb1_CP_peak_1953	18.57600	*	CTATTAA,TTAATAA,TTAATAG,TTATTAA	-13,54	2
chr1	215746747	215747453	mcf10a_satb1_CP_peak_1954	4.55198	*	TTAATAA,TTATTAA	166	1
chr1	215748689	215749218	mcf10a_satb1_CP_peak_1955	9.60461	*	CTAATAA,TTAATAA,TTATTAA,TTATTAG	-126,25,64	3
chr1	215758817	215759487	mcf10a_satb1_CP_peak_1956	16.21476	*	CTAATAA,TTAATAA,TTATTAA,TTATTAG	-23,-45	2
chr1	215780363	215780777	mcf10a_satb1_CP_peak_1957	7.18228	*	CTAATAA,TTAATAA,TTATTAA,TTATTAG	13,64	2
chr1	215784159	215784454	mcf10a_satb1_CP_peak_1958	5.91631	*	CTAATAA,TTAATAA,TTATTAA,TTATTAG	-36,-63,103	3
chr1	215796074	215796434	mcf10a_satb1_CP_peak_1959	7.90569	*	CTAATAA,TTAATAA,TTATTAA,TTATTAG	-163,-47,1,88	4
chr1	215910314	215910766	mcf10a_satb1_CP_peak_1960	10.54351	*	CTAATAA,CTAATAG,CTATTAA,CTATTAG,TTAATAG,TTATTAG	-182,72,87	3
chr1	215911712	215911984	mcf10a_satb1_CP_peak_1961	5.01205	*	CTAATAA,CTATTAA,TTAATAG,TTATTAG	-6,-70,13,74,93	5
chr1	215924396	215924840	mcf10a_satb1_CP_peak_1962	4.83120	*	TTAATAA,TTATTAA	-1	1
chr1	215952337	215953009	mcf10a_satb1_CP_peak_1963	32.27218	*	CTAATAG,CTATTAA,CTATTAG,TTAATAA,TTAATAG,TTATTAA	-13,-24,39,55	4
chr1	215964681	215964979	mcf10a_satb1_CP_peak_1964	3.74608	*	CTAATAA,TTAATAA,TTATTAA,TTATTAG	-182,-90	2
chr1	215968949	215969393	mcf10a_satb1_CP_peak_1965	3.87124	*	CTAATAA,CTATTAA,TTAATAA,TTAATAG,TTATTAA,TTATTAG	-131,-143,118	3
chr1	215982809	215983120	mcf10a_satb1_CP_peak_1966	4.65035	*	CTAATAA,CTAATAG,CTATTAG,TTAATAA,TTATTAA,TTATTAG	-97,69,81	3
chr1	216056250	216056750	mcf10a_satb1_CP_peak_1968	10.61848	*	CTAATAA,CTATTAA,TTAATAG,TTATTAG	110,85	2
chr1	216074985	216075712	mcf10a_satb1_CP_peak_1969	5.94031	*	CTAATAA,TTATTAG	9	1
chr1	216143126	216143540	mcf10a_satb1_CP_peak_1971	7.54399	*	CTATTAA,TTAATAG	0	1
chr1	216165198	216165688	mcf10a_satb1_CP_peak_1972	11.16104	*	CTAATAA,TTATTAG	-79,28	2
chr1	216174756	216175084	mcf10a_satb1_CP_peak_1973	5.37376	*	CTAATAG,CTATTAG	-141	1
chr1	216192019	216192574	mcf10a_satb1_CP_peak_1974	18.75912	*	CTAATAA,CTAATAG,CTATTAG,TTAATAA,TTATTAA,TTATTAG	-38,-69,34	3
chr1	216202662	216202934	mcf10a_satb1_CP_peak_1975	4.83120	*	CTAATAA,TTATTAG	-42,123	2
chr1	216231758	216232219	mcf10a_satb1_CP_peak_1976	9.08646	*	CTAATAA,TTATTAG	-49,-60	2
chr1	216263310	216263645	mcf10a_satb1_CP_peak_1977	6.82058	*	CTAATAA,CTATTAA,TTAATAA,TTAATAG,TTATTAA,TTATTAG	-131,-35,-74,49	4
chr1	216263847	216264480	mcf10a_satb1_CP_peak_1978	11.98915	*	CTATTAA,TTAATAA,TTAATAG,TTATTAA	-140,176,48	3
chr1	216290651	216291059	mcf10a_satb1_CP_peak_1979	11.34190	*	TTAATAA,TTATTAA	-40,12	2
chr1	216305026	216305363	mcf10a_satb1_CP_peak_1981	5.01205	*	CTAATAA,TTAATAA,TTATTAA,TTATTAG	-25,63	2
chr1	216316533	216317027	mcf10a_satb1_CP_peak_1982	13.74401	*	CTAATAG,CTATTAG,TTAATAA,TTATTAA	-12,-23	2
chr1	216344440	216345477	mcf10a_satb1_CP_peak_1983	32.13996	*	CTAATAA,CTAATAG,CTATTAA,CTATTAG,TTAATAA,TTAATAG,TTATTAA,TTATTAG	-106,-25,-36,-7,187	5
chr1	216362764	216363047	mcf10a_satb1_CP_peak_1984	4.46949	*	TTAATAA,TTATTAA	47,73,95	3
chr1	216366137	216366464	mcf10a_satb1_CP_peak_1985	6.09717	*	CTAATAA,TTAATAA,TTATTAA,TTATTAG	-74,-87,38	3
chr1	216423850	216424117	mcf10a_satb1_CP_peak_1986	3.75173	*	CTAATAA,CTATTAA,TTAATAA,TTAATAG,TTATTAA,TTATTAG	-120,3,99	3
chr1	216468408	216468852	mcf10a_satb1_CP_peak_1987	6.45887	*	CTATTAA,TTAATAA,TTAATAG,TTATTAA	-52,147,174,40,58	5
chr1	216497440	216497927	mcf10a_satb1_CP_peak_1989	5.37376	*	CTAATAA,TTATTAG	86	1
chr1	216504841	216505283	mcf10a_satb1_CP_peak_1990	12.60786	*	CTAATAA,CTAATAG,CTATTAA,CTATTAG,TTAATAG,TTATTAG	-92,25,62	3
chr1	216508211	216508823	mcf10a_satb1_CP_peak_1991	10.98019	*	CTAATAA,TTAATAA,TTATTAA,TTATTAG	16,169	2
chr1	216510386	216510639	mcf10a_satb1_CP_peak_1992	3.92693	*	CTAATAA,TTATTAG	23	1
chr1	216538857	216539116	mcf10a_satb1_CP_peak_1993	4.83120	*	CTAATAA,TTATTAG	9	1
chr1	216562763	216563269	mcf10a_satb1_CP_peak_1994	7.36314	*	TTAATAA,TTATTAA	-98	1
chr1	216569686	216570028	mcf10a_satb1_CP_peak_1995	7.84411	*	CTAATAG,CTATTAA,CTATTAG,TTAATAG	-58,12	2
chr1	216609697	216610199	mcf10a_satb1_CP_peak_1996	4.65035	*	CTATTAA,TTAATAA,TTAATAG,TTATTAA	64,79	2
chr1	216610353	216610984	mcf10a_satb1_CP_peak_1997	22.91647	*	CTAATAA,CTAATAG,CTATTAG,TTAATAA,TTATTAA,TTATTAG	128,58,67	3
chr1	216613967	216614683	mcf10a_satb1_CP_peak_1998	25.62926	*	CTAATAA,TTAATAA,TTATTAA,TTATTAG	128,31,40	3
chr1	216644459	216644855	mcf10a_satb1_CP_peak_1999	4.46949	*	TTAATAA,TTATTAA	-114	1
chr1	216678007	216678297	mcf10a_satb1_CP_peak_2000	5.01205	*	CTAATAA,TTAATAA,TTATTAA,TTATTAG	-163,64	2
chr1	216713228	216713691	mcf10a_satb1_CP_peak_2002	4.22585	*	TTAATAA,TTATTAA	-158,41,73	3
chr1	216745055	216745501	mcf10a_satb1_CP_peak_2003	6.63973	*	CTAATAA,TTATTAG	-64	1
chr1	216763368	216763685	mcf10a_satb1_CP_peak_2004	6.49196	*	TTAATAA,TTATTAA	-2,-5	2
chr1	216809342	216809621	mcf10a_satb1_CP_peak_2005	5.45493	*	CTAATAG,CTATTAA,CTATTAG,TTAATAG	-193,0,21	3
chr1	216837641	216838030	mcf10a_satb1_CP_peak_2006	6.27802	*	CTATTAA,TTAATAG	-25	1
chr1	216869827	216870311	mcf10a_satb1_CP_peak_2007	17.02911	*	CTAATAA,TTATTAG	-49	1
chr1	216931111	216931379	mcf10a_satb1_CP_peak_2008	4.65035	*	CTAATAG,CTATTAG	-7	1
chr1	216932973	216933234	mcf10a_satb1_CP_peak_2009	6.59284	*	CTAATAA,CTAATAG,CTATTAG,TTATTAG	-25,0	2
chr1	217004549	217004921	mcf10a_satb1_CP_peak_2010	3.83235	*	CTAATAA,TTATTAG	-152,-57	2
chr1	217044217	217044528	mcf10a_satb1_CP_peak_2011	5.01205	*	CTAATAG,CTATTAA,CTATTAG,TTAATAA,TTAATAG,TTATTAA	-48,33,81	3
chr1	217118195	217118622	mcf10a_satb1_CP_peak_2012	10.14571	*	CTATTAA,TTAATAA,TTAATAG,TTATTAA	2,21	2
chr1	217121652	217122168	mcf10a_satb1_CP_peak_2013	19.54657	*	CTAATAG,CTATTAG	-8	1
chr1	217156237	217156737	mcf10a_satb1_CP_peak_2014	18.75632	*	CTAATAA,TTATTAG	28,55	2
chr1	217176482	217177373	mcf10a_satb1_CP_peak_2015	61.43810	*	TTAATAA,TTATTAA	-8	1
chr1	217179025	217179521	mcf10a_satb1_CP_peak_2016	6.63973	*	CTAATAA,CTATTAA,TTAATAA,TTAATAG,TTATTAA,TTATTAG	-19,-190,38	3
chr1	217240752	217241266	mcf10a_satb1_CP_peak_2017	4.22821	*	CTAATAA,CTATTAA,TTAATAG,TTATTAG	159,97	2
chr1	217321087	217321659	mcf10a_satb1_CP_peak_2018	6.09717	*	CTAATAA,TTAATAA,TTATTAA,TTATTAG	-73,76	2
chr1	217323905	217324320	mcf10a_satb1_CP_peak_2019	9.89507	*	CTAATAA,TTAATAA,TTATTAA,TTATTAG	-21,22,33	3
chr1	217376509	217376863	mcf10a_satb1_CP_peak_2020	5.01205	*	CTAATAA,TTAATAA,TTATTAA,TTATTAG	-51,29	2
chr1	217378186	217378440	mcf10a_satb1_CP_peak_2021	4.09171	*	CTAATAA,CTAATAG,CTATTAG,TTAATAA,TTATTAA,TTATTAG	-117,-50,51	3
chr1	217397401	217398202	mcf10a_satb1_CP_peak_2022	24.83669	*	TTAATAA,TTATTAA	110,3,61,81,84	5
chr1	217412330	217412736	mcf10a_satb1_CP_peak_2023	8.62910	*	TTAATAA,TTATTAA	-1,-25,-28,-69,-72,-86	6
chr1	217426117	217426381	mcf10a_satb1_CP_peak_2024	4.33535	*	CTAATAG,CTATTAG,TTAATAA,TTATTAA	111,35,52	3
chr1	217438994	217439264	mcf10a_satb1_CP_peak_2025	5.37810	*	CTAATAA,TTAATAA,TTATTAA,TTATTAG	33,46	2
chr1	217622997	217623284	mcf10a_satb1_CP_peak_2026	4.33535	*	CTAATAA,TTATTAG	64	1
chr1	217625707	217625957	mcf10a_satb1_CP_peak_2027	4.10447	*	CTAATAA,CTATTAA,TTAATAG,TTATTAG	-109,-19	2
chr1	217644492	217644852	mcf10a_satb1_CP_peak_2028	7.54399	*	CTATTAA,TTAATAA,TTAATAG,TTATTAA	23,52	2
chr1	217666080	217666360	mcf10a_satb1_CP_peak_2029	5.19290	*	CTAATAA,TTATTAG	76	1
chr1	217667017	217667374	mcf10a_satb1_CP_peak_2030	7.36314	*	CTATTAA,TTAATAA,TTAATAG,TTATTAA	-10,-23	2
chr1	217670138	217670567	mcf10a_satb1_CP_peak_2031	5.73546	*	CTATTAA,TTAATAA,TTAATAG,TTATTAA	-131,-138,4	3
chr1	217672772	217673054	mcf10a_satb1_CP_peak_2032	5.19290	*	CTATTAA,TTAATAG	-50	1
chr1	217680913	217681339	mcf10a_satb1_CP_peak_2033	4.21118	*	CTAATAA,CTATTAA,TTAATAG,TTATTAG	-192,8	2
chr1	217690884	217691296	mcf10a_satb1_CP_peak_2034	3.42945	*	CTAATAA,TTATTAG	67,93	2
chr1	217695288	217695867	mcf10a_satb1_CP_peak_2035	22.55476	*	CTAATAA,CTAATAG,CTATTAG,TTAATAA,TTATTAA,TTATTAG	-27,-3,35	3
chr1	217700964	217701245	mcf10a_satb1_CP_peak_2036	4.51336	*	CTAATAA,CTATTAA,TTAATAA,TTAATAG,TTATTAA,TTATTAG	-45,-70,15	3
chr1	217723923	217724283	mcf10a_satb1_CP_peak_2038	4.34983	*	TTAATAA,TTATTAA	-121	1
chr1	217749002	217749351	mcf10a_satb1_CP_peak_2039	4.28864	*	CTAATAG,CTATTAA,CTATTAG,TTAATAG	-97,2,84	3
chr1	217750154	217750500	mcf10a_satb1_CP_peak_2040	4.83120	*	CTATTAA,TTAATAG	142	1
chr1	217767567	217767971	mcf10a_satb1_CP_peak_2041	5.15624	*	TTAATAA,TTATTAA	-73,23	2
chr1	217776134	217776511	mcf10a_satb1_CP_peak_2042	9.93229	*	TTAATAA,TTATTAA	-50,71	2
chr1	217796654	217796904	mcf10a_satb1_CP_peak_2043	4.52424	*	TTAATAA,TTATTAA	10	1
chr1	217800067	217800394	mcf10a_satb1_CP_peak_2044	5.21370	*	CTATTAA,TTAATAA,TTAATAG,TTATTAA	-192,-45	2
chr1	217818486	217818912	mcf10a_satb1_CP_peak_2045	6.22218	*	TTAATAA,TTATTAA	-161,27	2
chr1	217842450	217842992	mcf10a_satb1_CP_peak_2046	4.83120	*	CTAATAG,CTATTAG	175	1
chr1	217856306	217856672	mcf10a_satb1_CP_peak_2047	6.09717	*	CTATTAA,TTAATAA,TTAATAG,TTATTAA	107,64	2
chr1	217859418	217859845	mcf10a_satb1_CP_peak_2048	8.08655	*	CTAATAA,TTAATAA,TTATTAA,TTATTAG	-117,34,67	3
chr1	217909119	217909402	mcf10a_satb1_CP_peak_2049	5.37376	*	CTAATAA,TTAATAA,TTATTAA,TTATTAG	-76,-79,41	3
chr1	217916607	217916868	mcf10a_satb1_CP_peak_2050	5.40253	*	CTAATAA,CTATTAA,TTAATAA,TTAATAG,TTATTAA,TTATTAG	-2,32,93	3
chr1	217919471	217920604	mcf10a_satb1_CP_peak_2051	39.01236	*	CTAATAG,CTATTAA,CTATTAG,TTAATAA,TTAATAG,TTATTAA	-121,111,131,65	4
chr1	217926761	217927139	mcf10a_satb1_CP_peak_2052	6.95200	*	CTAATAA,TTAATAA,TTATTAA,TTATTAG	-53,141	2
chr1	217929254	217929587	mcf10a_satb1_CP_peak_2053	4.65035	*	CTAATAA,TTAATAA,TTATTAA,TTATTAG	-98,42	2
chr1	217933581	217933931	mcf10a_satb1_CP_peak_2054	7.55914	*	CTAATAG,CTATTAG,TTAATAA,TTATTAA	-22,12,24	3
chr1	217956130	217956530	mcf10a_satb1_CP_peak_2056	5.37376	*	CTATTAA,TTAATAG	-184	1
chr1	217969965	217970215	mcf10a_satb1_CP_peak_2057	3.59501	*	TTAATAA,TTATTAA	-21	1
chr1	217972929	217973218	mcf10a_satb1_CP_peak_2058	5.56651	*	TTAATAA,TTATTAA	-2,-71,-74	3
chr1	217989370	217990162	mcf10a_satb1_CP_peak_2059	14.23554	*	TTAATAA,TTATTAA	-80	1
chr1	218000109	218000681	mcf10a_satb1_CP_peak_2060	12.78872	*	CTAATAA,TTAATAA,TTATTAA,TTATTAG	119,42	2
chr1	218011276	218011890	mcf10a_satb1_CP_peak_2061	4.83120	*	CTAATAA,CTAATAG,CTATTAG,TTATTAG	-131,-37	2
chr1	218017967	218018375	mcf10a_satb1_CP_peak_2062	6.27802	*	CTATTAA,TTAATAA,TTAATAG,TTATTAA	-15,-8	2
chr1	218102059	218102339	mcf10a_satb1_CP_peak_2064	3.64674	*	TTAATAA,TTATTAA	-100	1
chr1	218127679	218128175	mcf10a_satb1_CP_peak_2065	14.15892	*	TTAATAA,TTATTAA	-49,16	2
chr1	218172735	218172996	mcf10a_satb1_CP_peak_2066	5.01205	*	TTAATAA,TTATTAA	-29	1
chr1	218215744	218216076	mcf10a_satb1_CP_peak_2067	4.83120	*	TTAATAA,TTATTAA	-5,75	2
chr1	218220069	218220372	mcf10a_satb1_CP_peak_2068	3.92693	*	TTAATAA,TTATTAA	-64	1
chr1	218310848	218311169	mcf10a_satb1_CP_peak_2069	5.17891	*	CTAATAA,TTATTAG	21	1
chr1	218322372	218322701	mcf10a_satb1_CP_peak_2070	6.34867	*	CTAATAA,TTAATAA,TTATTAA,TTATTAG	-34,-56	2
chr1	218333289	218333554	mcf10a_satb1_CP_peak_2072	4.77306	*	CTAATAA,TTATTAG	-16,-34	2
chr1	218334707	218335087	mcf10a_satb1_CP_peak_2073	8.25697	*	CTATTAA,TTAATAA,TTAATAG,TTATTAA	-10,102,19	3
chr1	218342445	218342754	mcf10a_satb1_CP_peak_2074	5.19290	*	CTATTAA,TTAATAA,TTAATAG,TTATTAA	24,52	2
chr1	218343618	218344217	mcf10a_satb1_CP_peak_2075	7.90569	*	CTAATAA,CTATTAA,TTAATAG,TTATTAG	-47,63	2
chr1	218355178	218355656	mcf10a_satb1_CP_peak_2076	11.47740	*	CTAATAA,CTATTAA,TTAATAG,TTATTAG	-1,-35	2
chr1	218384954	218385275	mcf10a_satb1_CP_peak_2077	4.19384	*	CTAATAG,CTATTAG	14	1
chr1	218386537	218386884	mcf10a_satb1_CP_peak_2078	5.37376	*	CTATTAA,TTAATAA,TTAATAG,TTATTAA	-24,-46	2
chr1	218392052	218392508	mcf10a_satb1_CP_peak_2079	6.84666	*	CTAATAA,TTATTAG	45	1
chr1	218425282	218425965	mcf10a_satb1_CP_peak_2080	15.13980	*	CTAATAA,CTAATAG,CTATTAA,CTATTAG,TTAATAG,TTATTAG	-94,105,128	3
chr1	218426746	218427186	mcf10a_satb1_CP_peak_2081	6.27802	*	CTATTAA,TTAATAA,TTAATAG,TTATTAA	-82,22,32	3
chr1	218473354	218473719	mcf10a_satb1_CP_peak_2082	5.19290	*	CTAATAG,CTATTAG,TTAATAA,TTATTAA	-23,-43,197	3
chr1	218475056	218475337	mcf10a_satb1_CP_peak_2083	3.81845	*	TTAATAA,TTATTAA	21,46	2
chr1	218477321	218477631	mcf10a_satb1_CP_peak_2084	5.19290	*	TTAATAA,TTATTAA	77	1
chr1	218510933	218511316	mcf10a_satb1_CP_peak_2085	5.73546	*	CTATTAA,TTAATAA,TTAATAG,TTATTAA	177,9	2
chr1	218546497	218547122	mcf10a_satb1_CP_peak_2086	31.51175	*	TTAATAA,TTATTAA	33	1
chr1	218630203	218630561	mcf10a_satb1_CP_peak_2087	4.26786	*	CTATTAA,TTAATAG	84	1
chr1	218647009	218647451	mcf10a_satb1_CP_peak_2088	10.02660	*	TTAATAA,TTATTAA	-27,-30,87	3
chr1	218653862	218654212	mcf10a_satb1_CP_peak_2089	6.49990	*	CTAATAA,TTATTAG	-32	1
chr1	218845486	218845763	mcf10a_satb1_CP_peak_2090	5.57438	*	CTAATAA,TTATTAG	-50	1
chr1	218846227	218847041	mcf10a_satb1_CP_peak_2091	13.81619	*	TTAATAA,TTATTAA	-101,-81	2
chr1	218968184	218968489	mcf10a_satb1_CP_peak_2092	5.00236	*	CTAATAA,TTAATAA,TTATTAA,TTATTAG	14,44	2
chr1	218987780	218988115	mcf10a_satb1_CP_peak_2093	4.83120	*	CTAATAA,TTAATAA,TTATTAA,TTATTAG	-35,57	2
chr1	219040813	219041391	mcf10a_satb1_CP_peak_2094	20.38453	*	CTAATAA,CTATTAA,TTAATAA,TTAATAG,TTATTAA,TTATTAG	-26,-34,-37,-46	4
chr1	219074511	219074930	mcf10a_satb1_CP_peak_2095	5.01399	*	CTAATAA,CTAATAG,CTATTAA,CTATTAG,TTAATAG,TTATTAG	-109,-25,111	3
chr1	219080498	219081174	mcf10a_satb1_CP_peak_2096	20.82265	*	CTAATAA,CTAATAG,CTATTAA,CTATTAG,TTAATAA,TTAATAG,TTATTAA,TTATTAG	-16,-45,-69,-82	4
chr1	219085566	219085862	mcf10a_satb1_CP_peak_2097	5.26683	*	CTAATAA,TTAATAA,TTATTAA,TTATTAG	-33,-36,-60	3
chr1	219173078	219173442	mcf10a_satb1_CP_peak_2098	6.63973	*	TTAATAA,TTATTAA	23,62	2
chr1	219177194	219177601	mcf10a_satb1_CP_peak_2099	6.45887	*	CTAATAA,TTAATAA,TTATTAA,TTATTAG	-114,-131	2
chr1	219180359	219180721	mcf10a_satb1_CP_peak_2100	10.98019	*	CTATTAA,TTAATAG	-29	1
chr1	219186018	219186416	mcf10a_satb1_CP_peak_2101	6.27802	*	TTAATAA,TTATTAA	-189,79	2
chr1	219230836	219231537	mcf10a_satb1_CP_peak_2102	18.03345	*	CTAATAG,CTATTAA,CTATTAG,TTAATAA,TTAATAG,TTATTAA	-25,107,114,166,35	5
[truncated: 21,546 more rows]
