# Supplementary material for: Satb1 integrates DNA binding site geometry and torsional stress to differentially target nucleosome-dense regions
Source: Nat Commun. 2019 Jul 19;10:3221. doi: 10.1038/s41467-019-11118-8 (PMC6642133; doi:10.1038/s41467-019-11118-8)
Supplement: Supplementary file 10 — Source Data [file 41467_2019_11118_MOESM10_ESM.zip › Source data/GenomicData/FL_ICRF_peaks_mo1_cm.bed]

chr1	45413	45830	mcf10a_satb1_ICRF_peak_1	6.35865	*	TTAATAA,TTATTAA	-107,-35	2
chr1	51927	52480	mcf10a_satb1_ICRF_peak_2	23.33422	*	TTAATAA,TTATTAA	-15,-18,-44,-51,-54,11,14,22	8
chr1	121515	121860	mcf10a_satb1_ICRF_peak_3	8.89523	*	TTAATAA,TTATTAA	-26,-45,11,47	4
chr1	232223	232488	mcf10a_satb1_ICRF_peak_4	4.58506	*	TTAATAA,TTATTAA	-52,2,37	3
chr1	341442	341800	mcf10a_satb1_ICRF_peak_5	9.67571	*	TTAATAA,TTATTAA	-31,42,5,61	4
chr1	594211	594475	mcf10a_satb1_ICRF_peak_6	4.60255	*	CTAATAA,TTAATAA,TTATTAA,TTATTAG	-100,-110,-76,182	4
chr1	647862	648210	mcf10a_satb1_ICRF_peak_7	10.18049	*	TTAATAA,TTATTAA	-36,-55,1,37	4
chr1	716817	717158	mcf10a_satb1_ICRF_peak_8	8.73400	*	CTAATAA,CTATTAA,TTAATAA,TTAATAG,TTATTAA,TTATTAG	-36,-39,75	3
chr1	806101	806403	mcf10a_satb1_ICRF_peak_9	5.81981	*	CTAATAA,TTAATAA,TTATTAA,TTATTAG	-56,1,171,88	4
chr1	1001526	1001927	mcf10a_satb1_ICRF_peak_11	6.88929	*	TTAATAA,TTATTAA	-2,-38	2
chr1	1351546	1351903	mcf10a_satb1_ICRF_peak_12	9.63479	*	CTAATAA,TTAATAA,TTATTAA,TTATTAG	-45,-88,19,40	4
chr1	1820525	1820822	mcf10a_satb1_ICRF_peak_13	6.79875	*	TTAATAA,TTATTAA	30	1
chr1	2300996	2301317	mcf10a_satb1_ICRF_peak_14	6.34829	*	CTAATAA,CTATTAA,TTAATAA,TTAATAG,TTATTAA,TTATTAG	-145,29,3,52	4
chr1	2701071	2701481	mcf10a_satb1_ICRF_peak_15	11.07377	*	TTAATAA,TTATTAA	14,24	2
chr1	3127386	3127675	mcf10a_satb1_ICRF_peak_16	5.80811	*	CTAATAA,CTAATAG,CTATTAG,TTATTAG	-88,65	2
chr1	3143401	3143703	mcf10a_satb1_ICRF_peak_17	6.84442	*	CTAATAA,TTAATAA,TTATTAA,TTATTAG	-8,47,58	3
chr1	3665383	3665658	mcf10a_satb1_ICRF_peak_18	4.85954	*	TTAATAA,TTATTAA	51	1
chr1	4407130	4407458	mcf10a_satb1_ICRF_peak_19	6.15132	*	CTAATAG,CTATTAG,TTAATAA,TTATTAA	-179,34	2
chr1	5113295	5113698	mcf10a_satb1_ICRF_peak_20	7.91962	*	CTAATAA,CTATTAA,TTAATAG,TTATTAG	-41,-79,37	3
chr1	5119595	5119921	mcf10a_satb1_ICRF_peak_21	7.13913	*	CTAATAA,TTATTAG	-1,13,35	3
chr1	5153839	5154374	mcf10a_satb1_ICRF_peak_22	10.26108	*	CTAATAA,TTATTAG	-34,-77,162	3
chr1	5284046	5284299	mcf10a_satb1_ICRF_peak_23	5.14315	*	TTAATAA,TTATTAA	-12,-138,2	3
chr1	5458186	5458436	mcf10a_satb1_ICRF_peak_24	4.31001	*	CTAATAG,CTATTAA,CTATTAG,TTAATAG	-120,10	2
chr1	6744474	6744849	mcf10a_satb1_ICRF_peak_25	8.38202	*	CTATTAA,TTAATAA,TTAATAG,TTATTAA	-105,-19,-39,-42,13	5
chr1	6859540	6859978	mcf10a_satb1_ICRF_peak_26	22.16947	*	CTATTAA,TTAATAA,TTAATAG,TTATTAA	-1,-17,-4,6	4
chr1	6873225	6873639	mcf10a_satb1_ICRF_peak_27	9.96691	*	TTAATAA,TTATTAA	-24,-27	2
chr1	7089808	7090085	mcf10a_satb1_ICRF_peak_28	4.60255	*	CTATTAA,TTAATAA,TTAATAG,TTATTAA	-100,-82,184	3
chr1	7165073	7165342	mcf10a_satb1_ICRF_peak_29	5.24796	*	CTATTAA,TTAATAA,TTAATAG,TTATTAA	-28,-6,66	3
chr1	7776260	7776654	mcf10a_satb1_ICRF_peak_30	11.37596	*	CTAATAA,TTAATAA,TTATTAA,TTATTAG	-17,-27,132	3
chr1	8004083	8004359	mcf10a_satb1_ICRF_peak_31	6.04267	*	TTAATAA,TTATTAA	15,24,56	3
chr1	8605519	8605849	mcf10a_satb1_ICRF_peak_32	7.91962	*	TTAATAA,TTATTAA	-4,26,29,47,50	5
chr1	8672497	8672853	mcf10a_satb1_ICRF_peak_33	8.11474	*	TTAATAA,TTATTAA	61	1
chr1	8799741	8800102	mcf10a_satb1_ICRF_peak_34	6.45789	*	TTAATAA,TTATTAA	-30,25	2
chr1	8812799	8813176	mcf10a_satb1_ICRF_peak_35	10.84644	*	CTAATAG,CTATTAA,CTATTAG,TTAATAA,TTAATAG,TTATTAA	-21,28,58	3
chr1	9348723	9349027	mcf10a_satb1_ICRF_peak_36	5.23599	*	CTATTAA,TTAATAA,TTAATAG,TTATTAA	-60,29	2
chr1	9842368	9842618	mcf10a_satb1_ICRF_peak_37	4.23692	*	CTAATAA,TTAATAA,TTATTAA,TTATTAG	-16,-38,-8	3
chr1	11794272	11794681	mcf10a_satb1_ICRF_peak_38	10.34221	*	CTAATAA,TTATTAG	-27,4	2
chr1	11879558	11879914	mcf10a_satb1_ICRF_peak_39	6.14356	*	CTAATAA,TTAATAA,TTATTAA,TTATTAG	-17,42	2
chr1	12093258	12093576	mcf10a_satb1_ICRF_peak_40	5.89133	*	CTAATAA,CTATTAA,TTAATAA,TTAATAG,TTATTAA,TTATTAG	-70,10,13,52,66	5
chr1	12340866	12341116	mcf10a_satb1_ICRF_peak_41	5.38304	*	TTAATAA,TTATTAA	-1,-24	2
chr1	12443269	12443761	mcf10a_satb1_ICRF_peak_42	18.65130	*	CTATTAA,TTAATAA,TTAATAG,TTATTAA	-1,-23,-4,15	4
chr1	12616003	12616253	mcf10a_satb1_ICRF_peak_43	4.42918	*	CTAATAA,TTAATAA,TTATTAA,TTATTAG	-105,-7,94	3
chr1	14147605	14147969	mcf10a_satb1_ICRF_peak_44	6.90693	*	CTAATAA,TTAATAA,TTATTAA,TTATTAG	-126,17	2
chr1	14572706	14573068	mcf10a_satb1_ICRF_peak_45	9.28547	*	CTAATAA,CTAATAG,CTATTAG,TTAATAA,TTATTAA,TTATTAG	12,23,44	3
chr1	15161119	15161526	mcf10a_satb1_ICRF_peak_46	16.48375	*	CTAATAA,TTATTAG	-15	1
chr1	15527698	15528048	mcf10a_satb1_ICRF_peak_47	7.06160	*	CTATTAA,TTAATAA,TTAATAG,TTATTAA	-9,64	2
chr1	15846777	15847122	mcf10a_satb1_ICRF_peak_48	9.39314	*	TTAATAA,TTATTAA	-14	1
chr1	15871088	15871437	mcf10a_satb1_ICRF_peak_49	7.02636	*	CTAATAA,CTATTAA,TTAATAA,TTAATAG,TTATTAA,TTATTAG	-1,-55,45	3
chr1	16599593	16600017	mcf10a_satb1_ICRF_peak_50	10.84757	*	CTAATAA,TTATTAG	29,9	2
chr1	17012760	17013091	mcf10a_satb1_ICRF_peak_51	5.33364	*	CTAATAA,CTATTAA,TTAATAG,TTATTAG	18,92	2
chr1	17655323	17655926	mcf10a_satb1_ICRF_peak_52	19.18414	*	CTAATAA,TTAATAA,TTATTAA,TTATTAG	-119,-24,-37,-48,-73,-76	6
chr1	18175610	18175860	mcf10a_satb1_ICRF_peak_53	4.66357	*	CTATTAA,TTAATAA,TTAATAG,TTATTAA	-1,2	2
chr1	18189009	18189465	mcf10a_satb1_ICRF_peak_54	6.38926	*	CTAATAA,TTAATAA,TTATTAA,TTATTAG	-52,158,52	3
chr1	18540454	18540743	mcf10a_satb1_ICRF_peak_55	8.30986	*	CTATTAA,TTAATAA,TTAATAG,TTATTAA	-3,-44,-47	3
chr1	18697160	18697515	mcf10a_satb1_ICRF_peak_56	8.96093	*	CTAATAA,CTAATAG,CTATTAG,TTATTAG	-36,-7,0,48	4
chr1	18798688	18799423	mcf10a_satb1_ICRF_peak_57	59.93282	*	CTAATAA,CTAATAG,CTATTAG,TTATTAG	-181,-38,147,25,49,65	6
chr1	18918282	18918747	mcf10a_satb1_ICRF_peak_58	12.68593	*	CTAATAA,CTAATAG,CTATTAG,TTAATAA,TTATTAA,TTATTAG	-31,-43,-66	3
chr1	20750232	20750513	mcf10a_satb1_ICRF_peak_59	4.01719	*	CTAATAA,CTATTAA,TTAATAG,TTATTAG	-67,152	2
chr1	21251764	21252100	mcf10a_satb1_ICRF_peak_60	6.16353	*	CTAATAG,CTATTAA,CTATTAG,TTAATAA,TTAATAG,TTATTAA	1,32,4,49	4
chr1	21270088	21270376	mcf10a_satb1_ICRF_peak_61	6.55377	*	CTAATAA,CTATTAA,TTAATAA,TTAATAG,TTATTAA,TTATTAG	-119,31,58	3
chr1	21335111	21335495	mcf10a_satb1_ICRF_peak_62	7.33425	*	CTATTAA,TTAATAA,TTAATAG,TTATTAA	-146,28,48	3
chr1	21428940	21429262	mcf10a_satb1_ICRF_peak_63	4.99280	*	TTAATAA,TTATTAA	-54,-97,13	3
chr1	22036145	22036782	mcf10a_satb1_ICRF_peak_64	22.74886	*	CTAATAA,TTATTAG	-38	1
chr1	22527455	22528021	mcf10a_satb1_ICRF_peak_65	23.24462	*	CTAATAA,CTATTAA,TTAATAA,TTAATAG,TTATTAA,TTATTAG	-18,-39,0,9	4
chr1	23355588	23356116	mcf10a_satb1_ICRF_peak_66	19.43179	*	CTAATAA,TTAATAA,TTATTAA,TTATTAG	-29,-53,26	3
chr1	23454858	23455152	mcf10a_satb1_ICRF_peak_67	5.38304	*	CTAATAA,CTATTAA,TTAATAA,TTAATAG,TTATTAA,TTATTAG	-141,-144,-16,176,37	5
chr1	23482959	23483209	mcf10a_satb1_ICRF_peak_68	3.60020	*	TTAATAA,TTATTAA	-55	1
chr1	23486917	23487298	mcf10a_satb1_ICRF_peak_69	4.08823	*	CTAATAA,CTAATAG,CTATTAA,CTATTAG,TTAATAA,TTAATAG,TTATTAA,TTATTAG	-14,-89,169,5	4
chr1	24496561	24496949	mcf10a_satb1_ICRF_peak_70	11.64339	*	CTAATAA,CTATTAA,TTAATAA,TTAATAG,TTATTAA,TTATTAG	-15,15,2,5	4
chr1	24735818	24736129	mcf10a_satb1_ICRF_peak_71	7.13913	*	TTAATAA,TTATTAA	-25,-37	2
chr1	25774386	25774667	mcf10a_satb1_ICRF_peak_72	6.94401	*	CTAATAA,CTAATAG,CTATTAG,TTAATAA,TTATTAA,TTATTAG	-22,-34,11	3
chr1	25805459	25805956	mcf10a_satb1_ICRF_peak_73	9.66970	*	CTAATAA,TTAATAA,TTATTAA,TTATTAG	-28,148,27,54	4
chr1	26334712	26335127	mcf10a_satb1_ICRF_peak_74	10.52197	*	CTAATAA,TTATTAG	17	1
chr1	26833101	26833368	mcf10a_satb1_ICRF_peak_75	4.83978	*	CTAATAA,TTATTAG	-27	1
chr1	27291738	27292019	mcf10a_satb1_ICRF_peak_76	5.39932	*	CTAATAA,TTAATAA,TTATTAA,TTATTAG	13,4,41	3
chr1	27546333	27546718	mcf10a_satb1_ICRF_peak_77	13.18709	*	CTAATAA,TTAATAA,TTATTAA,TTATTAG	-1,-30,-94	3
chr1	28075277	28075532	mcf10a_satb1_ICRF_peak_78	4.78518	*	CTAATAA,TTAATAA,TTATTAA,TTATTAG	-71,-74,43,57	4
chr1	28120275	28120560	mcf10a_satb1_ICRF_peak_79	5.83647	*	TTAATAA,TTATTAA	-18,-27,-7	3
chr1	28311266	28311587	mcf10a_satb1_ICRF_peak_80	5.96840	*	CTAATAA,CTATTAA,TTAATAG,TTATTAG	-16,124,15	3
chr1	28350212	28350462	mcf10a_satb1_ICRF_peak_81	5.15129	*	TTAATAA,TTATTAA	-34,111,114,30	4
chr1	28359903	28360184	mcf10a_satb1_ICRF_peak_82	6.16353	*	CTATTAA,TTAATAA,TTAATAG,TTATTAA	0,16,66	3
chr1	28360650	28360909	mcf10a_satb1_ICRF_peak_83	5.18792	*	CTAATAA,TTATTAG	-7,65	2
chr1	28513618	28514077	mcf10a_satb1_ICRF_peak_84	17.75959	*	CTAATAA,CTAATAG,CTATTAG,TTATTAG	-6,17,4	3
chr1	28539604	28539969	mcf10a_satb1_ICRF_peak_85	6.16353	*	TTAATAA,TTATTAA	-42,30	2
chr1	29281190	29281656	mcf10a_satb1_ICRF_peak_86	14.35863	*	TTAATAA,TTATTAA	-15,42,45,65	4
chr1	29346858	29347108	mcf10a_satb1_ICRF_peak_87	4.21231	*	CTAATAA,TTATTAG	43,64	2
chr1	29441190	29441521	mcf10a_satb1_ICRF_peak_88	5.47854	*	CTATTAA,TTAATAA,TTAATAG,TTATTAA	-15,-18,-33,0	4
chr1	30079589	30080036	mcf10a_satb1_ICRF_peak_89	11.62693	*	CTAATAA,CTATTAA,TTAATAA,TTAATAG,TTATTAA,TTATTAG	-124,-51,-72,48	4
chr1	30559770	30560136	mcf10a_satb1_ICRF_peak_90	7.32112	*	CTAATAG,CTATTAA,CTATTAG,TTAATAA,TTAATAG,TTATTAA	-41,-7,18	3
chr1	31020953	31021672	mcf10a_satb1_ICRF_peak_91	51.05290	*	CTATTAA,TTAATAA,TTAATAG,TTATTAA	-33,-36,-4,-47,-60,134,163,37,5,61,70,86	12
chr1	31039235	31039547	mcf10a_satb1_ICRF_peak_92	5.77328	*	CTAATAA,TTATTAG	64	1
chr1	31929396	31929732	mcf10a_satb1_ICRF_peak_93	9.48059	*	CTAATAA,CTATTAA,TTAATAG,TTATTAG	-32,18,82	3
chr1	31929954	31930277	mcf10a_satb1_ICRF_peak_94	5.18792	*	CTATTAA,TTAATAA,TTAATAG,TTATTAA	-29,-50	2
chr1	32271683	32271964	mcf10a_satb1_ICRF_peak_95	5.57816	*	CTAATAA,CTAATAG,CTATTAG,TTATTAG	-133,72	2
chr1	32315514	32315810	mcf10a_satb1_ICRF_peak_96	5.39949	*	CTAATAA,TTAATAA,TTATTAA,TTATTAG	-2,-55,-99,15	4
chr1	32323863	32324287	mcf10a_satb1_ICRF_peak_97	5.26146	*	CTAATAA,TTAATAA,TTATTAA,TTATTAG	-63,-7,97	3
chr1	32327975	32328467	mcf10a_satb1_ICRF_peak_98	23.27052	*	CTATTAA,TTAATAA,TTAATAG,TTATTAA	-101,14,35	3
chr1	32913754	32914165	mcf10a_satb1_ICRF_peak_99	11.64339	*	TTAATAA,TTATTAA	-25,6,9	3
chr1	33018277	33018813	mcf10a_satb1_ICRF_peak_100	23.31476	*	CTAATAA,CTATTAA,TTAATAA,TTAATAG,TTATTAA,TTATTAG	-72,-75,15,29,39,52	6
chr1	33132335	33132611	mcf10a_satb1_ICRF_peak_101	4.50820	*	TTAATAA,TTATTAA	-31	1
chr1	33581734	33581984	mcf10a_satb1_ICRF_peak_102	4.50686	*	CTAATAG,CTATTAG,TTAATAA,TTATTAA	19,31,39	3
chr1	33597160	33597506	mcf10a_satb1_ICRF_peak_103	8.77929	*	CTAATAG,CTATTAA,CTATTAG,TTAATAG	-11,19,41	3
chr1	33719359	33719673	mcf10a_satb1_ICRF_peak_104	6.63708	*	TTAATAA,TTATTAA	146,149	2
chr1	34032488	34032928	mcf10a_satb1_ICRF_peak_105	7.91962	*	CTAATAA,CTAATAG,CTATTAA,CTATTAG,TTAATAG,TTATTAG	-93,106,31,85	4
chr1	34497314	34497690	mcf10a_satb1_ICRF_peak_106	10.06596	*	CTATTAA,TTAATAA,TTAATAG,TTATTAA	-29,-62,103,31	4
chr1	35006055	35006428	mcf10a_satb1_ICRF_peak_107	5.38304	*	CTATTAA,TTAATAA,TTAATAG,TTATTAA	159,46	2
chr1	35404391	35404725	mcf10a_satb1_ICRF_peak_108	5.77328	*	TTAATAA,TTATTAA	-29,-6,37	3
chr1	35457524	35457845	mcf10a_satb1_ICRF_peak_109	6.70124	*	CTAATAA,TTAATAA,TTATTAA,TTATTAG	-14,-23	2
chr1	35466956	35467517	mcf10a_satb1_ICRF_peak_110	16.70009	*	TTAATAA,TTATTAA	1	1
chr1	35501518	35502011	mcf10a_satb1_ICRF_peak_111	8.50498	*	CTAATAG,CTATTAG,TTAATAA,TTATTAA	58,80	2
chr1	35848611	35849022	mcf10a_satb1_ICRF_peak_112	6.35865	*	CTAATAA,CTATTAA,TTAATAG,TTATTAG	-46,190	2
chr1	35850092	35850432	mcf10a_satb1_ICRF_peak_113	6.74889	*	CTAATAA,CTATTAA,TTAATAA,TTAATAG,TTATTAA,TTATTAG	-13,-188,-46,121,124	5
chr1	36144038	36144288	mcf10a_satb1_ICRF_peak_114	4.18542	*	TTAATAA,TTATTAA	26,33	2
chr1	36231150	36231471	mcf10a_satb1_ICRF_peak_115	6.74889	*	CTAATAG,CTATTAG,TTAATAA,TTATTAA	-38,87	2
chr1	36595398	36595714	mcf10a_satb1_ICRF_peak_116	5.35226	*	CTAATAA,TTAATAA,TTATTAA,TTATTAG	-5,-52	2
chr1	37017351	37017632	mcf10a_satb1_ICRF_peak_117	5.77328	*	TTAATAA,TTATTAA	-39	1
chr1	37132716	37132966	mcf10a_satb1_ICRF_peak_118	4.74444	*	CTAATAA,TTAATAA,TTATTAA,TTATTAG	-63,69	2
chr1	37519195	37519506	mcf10a_satb1_ICRF_peak_119	5.73132	*	TTAATAA,TTATTAA	-8,15	2
chr1	37817236	37817498	mcf10a_satb1_ICRF_peak_120	5.54586	*	CTAATAA,CTATTAA,TTAATAA,TTAATAG,TTATTAA,TTATTAG	-14,-23,91	3
chr1	37962358	37962700	mcf10a_satb1_ICRF_peak_121	5.57816	*	CTAATAA,TTATTAG	69	1
chr1	38560105	38560458	mcf10a_satb1_ICRF_peak_122	3.82430	*	CTATTAA,TTAATAA,TTAATAG,TTATTAA	-15,79	2
chr1	38754264	38754544	mcf10a_satb1_ICRF_peak_123	5.76522	*	CTAATAG,CTATTAG,TTAATAA,TTATTAA	-58,24	2
chr1	38775262	38775625	mcf10a_satb1_ICRF_peak_124	5.77328	*	CTATTAA,TTAATAA,TTAATAG,TTATTAA	-44,-69,-72,159	4
chr1	38782949	38783257	mcf10a_satb1_ICRF_peak_125	5.38304	*	CTATTAA,TTAATAA,TTAATAG,TTATTAA	33,46	2
chr1	38978174	38978520	mcf10a_satb1_ICRF_peak_126	9.80114	*	CTAATAA,TTAATAA,TTATTAA,TTATTAG	-63,-72,68	3
chr1	39057468	39057718	mcf10a_satb1_ICRF_peak_127	5.26405	*	CTATTAA,TTAATAG	8	1
chr1	39086313	39086588	mcf10a_satb1_ICRF_peak_128	6.74889	*	TTAATAA,TTATTAA	-26,-45	2
chr1	39826233	39826511	mcf10a_satb1_ICRF_peak_129	5.96840	*	TTAATAA,TTATTAA	14,23	2
chr1	40624588	40624904	mcf10a_satb1_ICRF_peak_130	7.99594	*	CTAATAA,TTATTAG	-21	1
chr1	41084600	41084897	mcf10a_satb1_ICRF_peak_131	5.50296	*	CTAATAA,TTATTAG	-186,12,3	3
chr1	41508597	41508878	mcf10a_satb1_ICRF_peak_132	6.40248	*	CTAATAG,CTATTAG	13	1
chr1	41550906	41551156	mcf10a_satb1_ICRF_peak_133	4.40743	*	CTATTAA,TTAATAA,TTAATAG,TTATTAA	-55,-90,-93	3
chr1	41965564	41965821	mcf10a_satb1_ICRF_peak_134	4.81688	*	CTAATAA,CTATTAA,TTAATAA,TTAATAG,TTATTAA,TTATTAG	-101,63,66	3
chr1	42400589	42400977	mcf10a_satb1_ICRF_peak_135	7.72450	*	CTAATAG,CTATTAG,TTAATAA,TTATTAA	1,70	2
chr1	42405390	42405885	mcf10a_satb1_ICRF_peak_136	9.87083	*	CTAATAG,CTATTAG,TTAATAA,TTATTAA	-132,-141,-27,52	4
chr1	42556461	42556711	mcf10a_satb1_ICRF_peak_137	4.79768	*	CTAATAG,CTATTAG	-56	1
chr1	42794038	42794341	mcf10a_satb1_ICRF_peak_138	7.30201	*	CTAATAA,CTATTAA,TTAATAA,TTAATAG,TTATTAA,TTATTAG	-175,66,84,87	4
chr1	43128566	43128832	mcf10a_satb1_ICRF_peak_139	3.49031	*	CTAATAG,CTATTAG,TTAATAA,TTATTAA	-82,12	2
chr1	43163318	43163652	mcf10a_satb1_ICRF_peak_140	5.57816	*	CTAATAA,CTATTAA,TTAATAA,TTAATAG,TTATTAA,TTATTAG	-3,-6,10	3
chr1	43359296	43359604	mcf10a_satb1_ICRF_peak_141	7.91962	*	CTAATAG,CTATTAG,TTAATAA,TTATTAA	-103,81	2
chr1	43639811	43640148	mcf10a_satb1_ICRF_peak_143	6.84442	*	CTAATAA,TTAATAA,TTATTAA,TTATTAG	-38,-47,71	3
chr1	44229698	44229948	mcf10a_satb1_ICRF_peak_145	4.80027	*	CTATTAA,TTAATAA,TTAATAG,TTATTAA	-16,-27,138,15	4
chr1	44652580	44652886	mcf10a_satb1_ICRF_peak_146	6.16353	*	CTAATAA,CTAATAG,CTATTAG,TTAATAA,TTATTAA,TTATTAG	-13,-3,8	3
chr1	44792907	44793248	mcf10a_satb1_ICRF_peak_147	7.06307	*	CTAATAA,TTAATAA,TTATTAA,TTATTAG	-30,121,14	3
chr1	44849377	44849697	mcf10a_satb1_ICRF_peak_148	6.63961	*	CTAATAA,CTATTAA,TTAATAG,TTATTAG	-44,-71,50	3
chr1	44884376	44884692	mcf10a_satb1_ICRF_peak_149	4.58736	*	TTAATAA,TTATTAA	-58,-79,55,76	4
chr1	44895860	44896263	mcf10a_satb1_ICRF_peak_150	18.24506	*	TTAATAA,TTATTAA	-11,48	2
chr1	45405626	45406098	mcf10a_satb1_ICRF_peak_151	12.79766	*	CTAATAA,CTATTAA,TTAATAA,TTAATAG,TTATTAA,TTATTAG	11,28,47,8	4
chr1	45654901	45655175	mcf10a_satb1_ICRF_peak_152	4.53185	*	TTAATAA,TTATTAA	37,59	2
chr1	46274633	46274942	mcf10a_satb1_ICRF_peak_153	5.18792	*	CTAATAA,TTATTAG	-24	1
chr1	46343326	46343660	mcf10a_satb1_ICRF_peak_154	5.77328	*	CTAATAA,CTAATAG,CTATTAG,TTATTAG	-146,64	2
chr1	46377305	46377744	mcf10a_satb1_ICRF_peak_155	13.18790	*	CTAATAG,CTATTAG,TTAATAA,TTATTAA	-38,-53	2
chr1	46381947	46382289	mcf10a_satb1_ICRF_peak_156	5.96840	*	TTAATAA,TTATTAA	18	1
chr1	46409952	46410228	mcf10a_satb1_ICRF_peak_157	6.16353	*	CTAATAA,TTATTAG	-99,27	2
chr1	46850683	46850974	mcf10a_satb1_ICRF_peak_158	5.93608	*	CTAATAA,TTAATAA,TTATTAA,TTATTAG	-103,25,4	3
chr1	47210037	47210328	mcf10a_satb1_ICRF_peak_159	6.35865	*	CTAATAA,CTAATAG,CTATTAG,TTATTAG	-74,174,45,54	4
chr1	47290069	47290358	mcf10a_satb1_ICRF_peak_160	5.61911	*	CTAATAA,TTAATAA,TTATTAA,TTATTAG	-64,-67,68,82	4
chr1	47343204	47343490	mcf10a_satb1_ICRF_peak_161	4.70424	*	CTATTAA,TTAATAA,TTAATAG,TTATTAA	-47,53	2
chr1	47344155	47344441	mcf10a_satb1_ICRF_peak_162	4.67015	*	CTAATAA,TTAATAA,TTATTAA,TTATTAG	-23,196,96	3
chr1	47361566	47361983	mcf10a_satb1_ICRF_peak_163	14.74887	*	CTAATAA,TTATTAG	54	1
chr1	47536943	47537401	mcf10a_satb1_ICRF_peak_164	11.23669	*	CTAATAA,TTATTAG	-49	1
chr1	47555794	47556107	mcf10a_satb1_ICRF_peak_165	6.16353	*	CTATTAA,TTAATAA,TTAATAG,TTATTAA	-80,20	2
chr1	47564100	47564510	mcf10a_satb1_ICRF_peak_166	9.48059	*	CTAATAA,CTATTAA,TTAATAG,TTATTAG	-61,-9	2
chr1	48049217	48049646	mcf10a_satb1_ICRF_peak_167	16.05033	*	CTATTAA,TTAATAA,TTAATAG,TTATTAA	12,33	2
chr1	48414656	48414929	mcf10a_satb1_ICRF_peak_168	5.73977	*	CTAATAA,TTATTAG	-19	1
chr1	48826539	48826811	mcf10a_satb1_ICRF_peak_169	6.35865	*	CTATTAA,TTAATAG	30,38	2
chr1	48900566	48900888	mcf10a_satb1_ICRF_peak_170	7.33425	*	CTAATAA,TTAATAA,TTATTAA,TTATTAG	-51,89	2
chr1	49452901	49453233	mcf10a_satb1_ICRF_peak_171	7.52938	*	CTAATAA,TTAATAA,TTATTAA,TTATTAG	-46,61	2
chr1	49710620	49710952	mcf10a_satb1_ICRF_peak_172	7.13913	*	TTAATAA,TTATTAA	15,46,79	3
chr1	49852496	49853080	mcf10a_satb1_ICRF_peak_173	13.77326	*	TTAATAA,TTATTAA	-62,-99	2
chr1	49887218	49887489	mcf10a_satb1_ICRF_peak_174	5.38304	*	CTAATAA,TTAATAA,TTATTAA,TTATTAG	-28,-39,-62	3
chr1	50018478	50018768	mcf10a_satb1_ICRF_peak_175	6.55377	*	TTAATAA,TTATTAA	-31,-89	2
chr1	50156122	50156765	mcf10a_satb1_ICRF_peak_176	28.01714	*	CTAATAA,CTAATAG,CTATTAA,CTATTAG,TTAATAA,TTAATAG,TTATTAA,TTATTAG	-190,-2,-28,-82,100,129,90	7
chr1	50237092	50237342	mcf10a_satb1_ICRF_peak_177	4.60255	*	CTAATAA,CTAATAG,CTATTAG,TTAATAA,TTATTAA,TTATTAG	-45,-8,100,3,48	5
chr1	50277038	50277349	mcf10a_satb1_ICRF_peak_178	4.81509	*	CTAATAA,CTATTAA,TTAATAA,TTAATAG,TTATTAA,TTATTAG	-25,-28,103,7	4
chr1	50395701	50395973	mcf10a_satb1_ICRF_peak_179	5.57816	*	CTAATAA,TTAATAA,TTATTAA,TTATTAG	-173,0,31	3
chr1	50430080	50430599	mcf10a_satb1_ICRF_peak_180	9.28547	*	CTAATAA,CTAATAG,CTATTAG,TTAATAA,TTATTAA,TTATTAG	-56,-79,5	3
chr1	50861210	50861502	mcf10a_satb1_ICRF_peak_181	6.50749	*	CTAATAA,TTAATAA,TTATTAA,TTATTAG	19,58,74	3
chr1	50915316	50915678	mcf10a_satb1_ICRF_peak_182	6.38926	*	CTAATAG,CTATTAA,CTATTAG,TTAATAA,TTAATAG,TTATTAA	14,2,30,48,59	5
chr1	51006218	51006522	mcf10a_satb1_ICRF_peak_183	4.79768	*	CTAATAG,CTATTAG,TTAATAA,TTATTAA	-53,100,129,193,85	5
chr1	51065182	51065447	mcf10a_satb1_ICRF_peak_184	4.65767	*	TTAATAA,TTATTAA	-40,-61,-91	3
chr1	51193591	51193984	mcf10a_satb1_ICRF_peak_186	9.83761	*	CTAATAA,CTAATAG,CTATTAG,TTATTAG	-36,-68	2
chr1	51195795	51196110	mcf10a_satb1_ICRF_peak_187	8.20153	*	CTAATAA,TTAATAA,TTATTAA,TTATTAG	-141,-45,2,31	4
chr1	51200719	51201002	mcf10a_satb1_ICRF_peak_188	5.18792	*	TTAATAA,TTATTAA	-39,-81	2
chr1	51394709	51395072	mcf10a_satb1_ICRF_peak_190	7.01275	*	CTAATAA,CTATTAA,TTAATAA,TTAATAG,TTATTAA,TTATTAG	-32,-51,1,12	4
chr1	51460919	51461319	mcf10a_satb1_ICRF_peak_191	7.47621	*	TTAATAA,TTATTAA	-29,-69,-92,154,157	5
chr1	51553917	51554313	mcf10a_satb1_ICRF_peak_192	6.35865	*	CTAATAA,TTATTAG	2	1
chr1	51568297	51568662	mcf10a_satb1_ICRF_peak_193	5.18792	*	CTAATAA,TTATTAG	-114	1
chr1	51578843	51579231	mcf10a_satb1_ICRF_peak_194	11.23669	*	TTAATAA,TTATTAA	-1,6	2
chr1	51979676	51980078	mcf10a_satb1_ICRF_peak_196	7.13913	*	CTAATAA,TTAATAA,TTATTAA,TTATTAG	-21,-34	2
chr1	51998400	51998947	mcf10a_satb1_ICRF_peak_197	38.61765	*	TTAATAA,TTATTAA	-25,-39,-42,42,56,74,77	7
chr1	52105936	52106426	mcf10a_satb1_ICRF_peak_198	7.52938	*	CTAATAA,TTAATAA,TTATTAA,TTATTAG	-16,-174,-26	3
chr1	52111942	52112252	mcf10a_satb1_ICRF_peak_199	6.55377	*	CTAATAA,CTAATAG,CTATTAG,TTAATAA,TTATTAA,TTATTAG	-74,-77,-86,67,76	5
chr1	52141224	52141789	mcf10a_satb1_ICRF_peak_200	19.82203	*	CTAATAA,CTAATAG,CTATTAA,CTATTAG,TTAATAG,TTATTAG	-101,-148,-80,152	4
chr1	52285860	52286601	mcf10a_satb1_ICRF_peak_201	26.06592	*	CTAATAA,CTATTAA,TTAATAA,TTAATAG,TTATTAA,TTATTAG	-122,-32,-53,117	4
chr1	52289490	52289838	mcf10a_satb1_ICRF_peak_202	5.77328	*	TTAATAA,TTATTAA	-49,111,64	3
chr1	52336149	52336715	mcf10a_satb1_ICRF_peak_203	33.43789	*	TTAATAA,TTATTAA	25,39	2
chr1	52580584	52580951	mcf10a_satb1_ICRF_peak_204	9.09035	*	TTAATAA,TTATTAA	-37	1
chr1	52650952	52651214	mcf10a_satb1_ICRF_peak_205	4.14015	*	TTAATAA,TTATTAA	109	1
chr1	52769663	52769924	mcf10a_satb1_ICRF_peak_206	5.72382	*	TTAATAA,TTATTAA	-83	1
chr1	52938005	52938493	mcf10a_satb1_ICRF_peak_207	14.35863	*	TTAATAA,TTATTAA	-2,-27,-35,17,25	5
chr1	52960377	52960806	mcf10a_satb1_ICRF_peak_208	13.38302	*	TTAATAA,TTATTAA	34	1
chr1	53197881	53198220	mcf10a_satb1_ICRF_peak_209	5.71710	*	CTAATAA,TTAATAA,TTATTAA,TTATTAG	53,69,93	3
chr1	53271720	53272205	mcf10a_satb1_ICRF_peak_210	14.55375	*	TTAATAA,TTATTAA	27	1
chr1	53290782	53291054	mcf10a_satb1_ICRF_peak_211	5.57816	*	TTAATAA,TTATTAA	12,23	2
chr1	53332449	53332735	mcf10a_satb1_ICRF_peak_212	5.57816	*	CTAATAA,TTATTAG	48	1
chr1	53623185	53623452	mcf10a_satb1_ICRF_peak_213	4.81775	*	CTAATAA,TTAATAA,TTATTAA,TTATTAG	12,41	2
chr1	54030064	54030744	mcf10a_satb1_ICRF_peak_215	22.83622	*	CTAATAA,TTATTAG	13,35,87	3
chr1	54330093	54330344	mcf10a_satb1_ICRF_peak_216	4.78334	*	CTAATAA,CTATTAA,TTAATAG,TTATTAG	-194,138	2
chr1	54397201	54397629	mcf10a_satb1_ICRF_peak_217	13.18790	*	CTAATAA,TTAATAA,TTATTAA,TTATTAG	-21,35,80	3
chr1	54502394	54502644	mcf10a_satb1_ICRF_peak_218	4.40743	*	CTAATAG,CTATTAA,CTATTAG,TTAATAG	0,36	2
chr1	54514007	54514322	mcf10a_satb1_ICRF_peak_219	7.91962	*	CTAATAA,CTATTAA,TTAATAA,TTAATAG,TTATTAA,TTATTAG	-37,-56,195,70	4
chr1	55626351	55626749	mcf10a_satb1_ICRF_peak_220	14.55375	*	TTAATAA,TTATTAA	-15,-36,67	3
chr1	55907403	55907911	mcf10a_satb1_ICRF_peak_221	14.17862	*	CTATTAA,TTAATAA,TTAATAG,TTATTAA	12,122	2
chr1	56094699	56095141	mcf10a_satb1_ICRF_peak_223	15.52936	*	TTAATAA,TTATTAA	-10,-54,113	3
chr1	56262012	56262321	mcf10a_satb1_ICRF_peak_225	5.77328	*	CTATTAA,TTAATAA,TTAATAG,TTATTAA	-37,11,34	3
chr1	56360551	56360829	mcf10a_satb1_ICRF_peak_226	5.38304	*	CTAATAA,TTAATAA,TTATTAA,TTATTAG	-104,-67,121,124	4
chr1	56363093	56363388	mcf10a_satb1_ICRF_peak_227	4.60255	*	CTAATAA,CTATTAA,TTAATAA,TTAATAG,TTATTAA,TTATTAG	-49,-73,52	3
chr1	56385618	56386076	mcf10a_satb1_ICRF_peak_228	13.38302	*	CTAATAA,TTATTAG	-10	1
chr1	56540825	56541134	mcf10a_satb1_ICRF_peak_229	6.16353	*	TTAATAA,TTATTAA	67	1
chr1	56595148	56595398	mcf10a_satb1_ICRF_peak_230	5.18792	*	CTAATAA,TTAATAA,TTATTAA,TTATTAG	-90,73	2
chr1	56628455	56628755	mcf10a_satb1_ICRF_peak_231	4.79768	*	CTAATAA,TTATTAG	-30	1
chr1	56703023	56703541	mcf10a_satb1_ICRF_peak_232	21.57812	*	TTAATAA,TTATTAA	-187,-63,-87	3
chr1	56817269	56817611	mcf10a_satb1_ICRF_peak_233	9.09035	*	CTAATAA,TTAATAA,TTATTAA,TTATTAG	-36,-54,-66,86	4
chr1	57385249	57385505	mcf10a_satb1_ICRF_peak_234	5.48690	*	TTAATAA,TTATTAA	-26,-38,104	3
chr1	57425826	57426218	mcf10a_satb1_ICRF_peak_235	12.14107	*	CTAATAG,CTATTAG	-60	1
chr1	57432321	57432571	mcf10a_satb1_ICRF_peak_236	4.65635	*	TTAATAA,TTATTAA	47,6	2
chr1	57675691	57675956	mcf10a_satb1_ICRF_peak_237	6.35865	*	TTAATAA,TTATTAA	-101,33	2
chr1	57696333	57697024	mcf10a_satb1_ICRF_peak_238	20.21227	*	CTAATAA,CTATTAA,TTAATAA,TTAATAG,TTATTAA,TTATTAG	-170,-3,13,16,4	5
chr1	57700055	57700350	mcf10a_satb1_ICRF_peak_239	7.52938	*	TTAATAA,TTATTAA	3,6	2
chr1	57885480	57885824	mcf10a_satb1_ICRF_peak_240	6.94401	*	TTAATAA,TTATTAA	35	1
chr1	58251989	58252274	mcf10a_satb1_ICRF_peak_241	5.38304	*	CTATTAA,TTAATAG	-10,-105	2
chr1	58256508	58256852	mcf10a_satb1_ICRF_peak_242	6.55377	*	CTAATAA,CTAATAG,CTATTAG,TTATTAG	-55,-64,135	3
chr1	58284038	58284390	mcf10a_satb1_ICRF_peak_243	6.16353	*	CTAATAA,TTAATAA,TTATTAA,TTATTAG	-25,-6,-9	3
chr1	58390453	58390826	mcf10a_satb1_ICRF_peak_244	8.30986	*	CTAATAA,CTATTAA,TTAATAA,TTAATAG,TTATTAA,TTATTAG	-154,-22,-25,155	4
chr1	58461097	58461380	mcf10a_satb1_ICRF_peak_245	6.74889	*	TTAATAA,TTATTAA	-12,-15	2
chr1	58886705	58887147	mcf10a_satb1_ICRF_peak_246	16.90335	*	CTAATAA,TTATTAG	18	1
chr1	59127292	59127550	mcf10a_satb1_ICRF_peak_247	5.38304	*	CTATTAA,TTAATAA,TTAATAG,TTATTAA	-31,-34,192,87,90	5
chr1	59129902	59130353	mcf10a_satb1_ICRF_peak_248	9.09035	*	CTAATAA,CTAATAG,CTATTAG,TTAATAA,TTATTAA,TTATTAG	-41,-95,118,23	4
chr1	59203160	59203477	mcf10a_satb1_ICRF_peak_249	5.76522	*	CTATTAA,TTAATAA,TTAATAG,TTATTAA	-25,26	2
chr1	59380399	59380730	mcf10a_satb1_ICRF_peak_250	8.30986	*	TTAATAA,TTATTAA	-20,-5	2
chr1	59731554	59731905	mcf10a_satb1_ICRF_peak_252	7.91962	*	CTAATAA,TTATTAG	10	1
chr1	59824687	59825016	mcf10a_satb1_ICRF_peak_253	6.74889	*	TTAATAA,TTATTAA	0,160	2
chr1	59851597	59851988	mcf10a_satb1_ICRF_peak_254	10.06596	*	CTATTAA,TTAATAA,TTAATAG,TTATTAA	-134,42	2
chr1	59866706	59867013	mcf10a_satb1_ICRF_peak_255	6.16353	*	CTAATAA,CTATTAA,TTAATAA,TTAATAG,TTATTAA,TTATTAG	-10,-46,157	3
chr1	59924103	59924451	mcf10a_satb1_ICRF_peak_256	7.72450	*	CTAATAA,TTATTAG	54	1
chr1	60194742	60195098	mcf10a_satb1_ICRF_peak_257	7.91962	*	CTAATAA,CTAATAG,CTATTAG,TTAATAA,TTATTAA,TTATTAG	-33,48,60	3
chr1	60236876	60237631	mcf10a_satb1_ICRF_peak_258	34.26102	*	CTAATAA,TTAATAA,TTATTAA,TTATTAG	-18,-25,-36,-43	4
chr1	60295083	60295448	mcf10a_satb1_ICRF_peak_259	6.74889	*	CTAATAA,TTATTAG	-10,1	2
chr1	60295973	60296223	mcf10a_satb1_ICRF_peak_260	4.79768	*	CTAATAG,CTATTAG,TTAATAA,TTATTAA	-47,181	2
chr1	60325177	60325496	mcf10a_satb1_ICRF_peak_261	5.57816	*	TTAATAA,TTATTAA	-7,33	2
chr1	60330933	60331231	mcf10a_satb1_ICRF_peak_262	6.74889	*	CTAATAA,TTAATAA,TTATTAA,TTATTAG	-7,25,8	3
chr1	60414103	60414375	mcf10a_satb1_ICRF_peak_263	5.96840	*	CTAATAA,CTAATAG,CTATTAG,TTATTAG	-16,-177,79	3
chr1	60558405	60558768	mcf10a_satb1_ICRF_peak_264	8.11474	*	TTAATAA,TTATTAA	15,91	2
chr1	60701159	60701548	mcf10a_satb1_ICRF_peak_265	13.96839	*	CTAATAA,CTAATAG,CTATTAG,TTATTAG	-36,53	2
chr1	60719116	60719397	mcf10a_satb1_ICRF_peak_266	5.57816	*	CTAATAA,CTAATAG,CTATTAG,TTAATAA,TTATTAA,TTATTAG	-107,-27,-37,100	4
chr1	60747957	60748302	mcf10a_satb1_ICRF_peak_267	6.74889	*	CTAATAG,CTATTAG,TTAATAA,TTATTAA	107,20	2
chr1	60804720	60805057	mcf10a_satb1_ICRF_peak_268	6.94401	*	CTAATAA,TTATTAG	10	1
chr1	60912764	60913092	mcf10a_satb1_ICRF_peak_269	4.79768	*	TTAATAA,TTATTAA	-32,121	2
chr1	60987123	60987455	mcf10a_satb1_ICRF_peak_270	4.60255	*	CTAATAA,TTAATAA,TTATTAA,TTATTAG	-191,-67	2
chr1	61222372	61222908	mcf10a_satb1_ICRF_peak_271	6.16353	*	CTATTAA,TTAATAA,TTAATAG,TTATTAA	-79,-97	2
chr1	61317876	61318215	mcf10a_satb1_ICRF_peak_272	8.30986	*	TTAATAA,TTATTAA	0,34	2
chr1	61319735	61320011	mcf10a_satb1_ICRF_peak_273	4.99280	*	CTATTAA,TTAATAA,TTAATAG,TTATTAA	-120,-15,-18,24	4
chr1	61345422	61345777	mcf10a_satb1_ICRF_peak_274	7.72450	*	CTATTAA,TTAATAA,TTAATAG,TTATTAA	20,5	2
chr1	61424693	61425075	mcf10a_satb1_ICRF_peak_275	8.30986	*	TTAATAA,TTATTAA	-92,-95,29	3
chr1	61446766	61447069	mcf10a_satb1_ICRF_peak_276	6.72653	*	CTAATAA,CTAATAG,CTATTAG,TTAATAA,TTATTAA,TTATTAG	-45,16,5	3
chr1	61503551	61503831	mcf10a_satb1_ICRF_peak_277	5.77328	*	CTAATAA,CTATTAA,TTAATAA,TTAATAG,TTATTAA,TTATTAG	-10,-172,15,74	4
chr1	61623778	61624183	mcf10a_satb1_ICRF_peak_278	8.50498	*	TTAATAA,TTATTAA	-24,-84,63	3
chr1	61814685	61814954	mcf10a_satb1_ICRF_peak_279	3.82207	*	CTAATAA,TTAATAA,TTATTAA,TTATTAG	-23,44	2
chr1	61917808	61918131	mcf10a_satb1_ICRF_peak_280	4.79768	*	CTAATAA,TTATTAG	-17	1
chr1	62109098	62109418	mcf10a_satb1_ICRF_peak_281	7.61141	*	TTAATAA,TTATTAA	-10,-25	2
chr1	62326621	62326949	mcf10a_satb1_ICRF_peak_282	6.94401	*	CTAATAA,TTAATAA,TTATTAA,TTATTAG	-133,59	2
chr1	62341147	62341559	mcf10a_satb1_ICRF_peak_283	6.94401	*	CTAATAA,TTAATAA,TTATTAA,TTATTAG	-186,-68,138,64	4
chr1	62407348	62407647	mcf10a_satb1_ICRF_peak_284	4.72744	*	CTATTAA,TTAATAA,TTAATAG,TTATTAA	-134,-90,136	3
chr1	62912656	62913118	mcf10a_satb1_ICRF_peak_285	18.26106	*	CTAATAA,CTATTAA,TTAATAG,TTATTAG	-17,-31,-9,0	4
chr1	62925086	62925432	mcf10a_satb1_ICRF_peak_286	7.91962	*	CTATTAA,TTAATAA,TTAATAG,TTATTAA	-7,23,26	3
chr1	62926681	62927231	mcf10a_satb1_ICRF_peak_287	31.33420	*	CTAATAA,CTATTAA,TTAATAA,TTAATAG,TTATTAA,TTATTAG	13,22,39,4,52,61	6
chr1	62953954	62954410	mcf10a_satb1_ICRF_peak_288	7.72450	*	CTAATAG,CTATTAG,TTAATAA,TTATTAA	-123,177,27	3
chr1	62977402	62977890	mcf10a_satb1_ICRF_peak_289	6.74889	*	CTAATAA,CTAATAG,CTATTAA,CTATTAG,TTAATAA,TTAATAG,TTATTAA,TTATTAG	-118,-61,-73,112	4
chr1	63011095	63011565	mcf10a_satb1_ICRF_peak_290	11.04156	*	CTAATAA,TTAATAA,TTATTAA,TTATTAG	-2,-49,1	3
chr1	63081303	63081570	mcf10a_satb1_ICRF_peak_291	4.99280	*	CTAATAA,CTATTAA,TTAATAG,TTATTAG	-2,32	2
chr1	63149935	63150195	mcf10a_satb1_ICRF_peak_292	5.75959	*	CTAATAA,TTATTAG	11	1
chr1	63283656	63284102	mcf10a_satb1_ICRF_peak_293	14.16351	*	CTAATAG,CTATTAG,TTAATAA,TTATTAA	-10,-17,15	3
chr1	63456092	63456555	mcf10a_satb1_ICRF_peak_294	17.94345	*	CTATTAA,TTAATAG	-163,-35	2
chr1	63677811	63678210	mcf10a_satb1_ICRF_peak_295	7.72450	*	TTAATAA,TTATTAA	107	1
chr1	63712279	63712903	mcf10a_satb1_ICRF_peak_296	6.74889	*	CTAATAA,CTATTAA,TTAATAG,TTATTAG	-118,75	2
chr1	63841441	63841916	mcf10a_satb1_ICRF_peak_297	15.33424	*	CTAATAA,TTAATAA,TTATTAA,TTATTAG	0,11,20	3
chr1	63867567	63868034	mcf10a_satb1_ICRF_peak_298	18.45618	*	CTAATAG,CTATTAA,CTATTAG,TTAATAA,TTAATAG,TTATTAA	-2,-74,1,29,9	5
chr1	64001138	64001854	mcf10a_satb1_ICRF_peak_299	18.84642	*	TTAATAA,TTATTAA	-107,-53,-91	3
chr1	64043261	64043681	mcf10a_satb1_ICRF_peak_300	9.48059	*	TTAATAA,TTATTAA	-32,194	2
chr1	64287825	64288376	mcf10a_satb1_ICRF_peak_301	17.16341	*	CTAATAA,TTAATAA,TTATTAA,TTATTAG	-11,-76	2
chr1	64362437	64362733	mcf10a_satb1_ICRF_peak_302	4.50026	*	CTAATAA,CTATTAA,TTAATAA,TTAATAG,TTATTAA,TTATTAG	-23,-30,123,21,44	5
chr1	64784805	64785139	mcf10a_satb1_ICRF_peak_303	7.91962	*	CTAATAA,CTATTAA,TTAATAA,TTAATAG,TTATTAA,TTATTAG	11,24,39	3
chr1	64846362	64846891	mcf10a_satb1_ICRF_peak_304	5.57816	*	CTATTAA,TTAATAA,TTAATAG,TTATTAA	-33,114,188	3
chr1	64915651	64916092	mcf10a_satb1_ICRF_peak_306	7.96343	*	CTAATAA,TTAATAA,TTATTAA,TTATTAG	-26,9	2
chr1	64927478	64928072	mcf10a_satb1_ICRF_peak_307	31.33420	*	CTAATAA,CTATTAA,TTAATAA,TTAATAG,TTATTAA,TTATTAG	-188,142,153,24,35,44	6
chr1	65032367	65032722	mcf10a_satb1_ICRF_peak_308	7.33425	*	CTAATAA,CTAATAG,CTATTAG,TTATTAG	-1,-10,41,64	4
chr1	65230487	65230850	mcf10a_satb1_ICRF_peak_310	7.13913	*	CTAATAA,TTAATAA,TTATTAA,TTATTAG	18,44	2
chr1	65478010	65478276	mcf10a_satb1_ICRF_peak_312	4.53185	*	CTAATAA,TTATTAG	10,42	2
chr1	65483151	65483401	mcf10a_satb1_ICRF_peak_313	5.15129	*	CTAATAG,CTATTAG,TTAATAA,TTATTAA	-59,-73	2
chr1	65600064	65600316	mcf10a_satb1_ICRF_peak_314	4.74941	*	CTAATAA,TTATTAG	56	1
chr1	65685184	65685584	mcf10a_satb1_ICRF_peak_315	10.06596	*	CTAATAA,CTATTAA,TTAATAA,TTAATAG,TTATTAA,TTATTAG	-20,19,193,41	4
chr1	65723362	65724035	mcf10a_satb1_ICRF_peak_316	33.91374	*	CTAATAA,CTAATAG,CTATTAG,TTAATAA,TTATTAA,TTATTAG	-19,106,170,62	4
chr1	66083542	66084071	mcf10a_satb1_ICRF_peak_317	14.35863	*	CTATTAA,TTAATAA,TTAATAG,TTATTAA	82,91	2
chr1	66252322	66252767	mcf10a_satb1_ICRF_peak_318	7.91962	*	CTATTAA,TTAATAA,TTAATAG,TTATTAA	-47,41,87	3
chr1	66314452	66314901	mcf10a_satb1_ICRF_peak_319	17.87082	*	CTATTAA,TTAATAA,TTAATAG,TTATTAA	-13,-26,1,4,49	5
chr1	66342160	66342466	mcf10a_satb1_ICRF_peak_320	6.55377	*	TTAATAA,TTATTAA	19,63,66	3
chr1	66628952	66629266	mcf10a_satb1_ICRF_peak_321	8.70011	*	CTAATAA,CTATTAA,TTAATAG,TTATTAG	-96,12,21	3
chr1	66763335	66763786	mcf10a_satb1_ICRF_peak_322	12.40741	*	CTAATAA,TTATTAG	2	1
chr1	66826450	66826742	mcf10a_satb1_ICRF_peak_323	5.77328	*	CTATTAA,TTAATAA,TTAATAG,TTATTAA	-162,-17,-35,43	4
chr1	66858131	66858563	mcf10a_satb1_ICRF_peak_324	13.38302	*	TTAATAA,TTATTAA	-44,16,41	3
chr1	67287100	67287518	mcf10a_satb1_ICRF_peak_325	13.18790	*	CTAATAA,CTAATAG,CTATTAG,TTAATAA,TTATTAA,TTATTAG	-100,-15,-38,-48	4
chr1	67480858	67481239	mcf10a_satb1_ICRF_peak_327	8.89523	*	TTAATAA,TTATTAA	-27,-5	2
chr1	67577022	67577450	mcf10a_satb1_ICRF_peak_328	7.33425	*	CTAATAA,CTAATAG,CTATTAA,CTATTAG,TTAATAG,TTATTAG	-10,-32,124,58	4
chr1	67719230	67719531	mcf10a_satb1_ICRF_peak_329	5.57816	*	TTAATAA,TTATTAA	-64	1
chr1	67882215	67882495	mcf10a_satb1_ICRF_peak_330	4.34284	*	TTAATAA,TTATTAA	-23	1
chr1	67977345	67977815	mcf10a_satb1_ICRF_peak_331	18.81593	*	CTAATAA,TTAATAA,TTATTAA,TTATTAG	-19,152,17,25,6	5
chr1	68086383	68086634	mcf10a_satb1_ICRF_peak_332	5.50296	*	TTAATAA,TTATTAA	-22,-34,23	3
chr1	68336909	68337256	mcf10a_satb1_ICRF_peak_333	6.07442	*	CTAATAA,TTAATAA,TTATTAA,TTATTAG	-38,17	2
chr1	68376884	68377263	mcf10a_satb1_ICRF_peak_334	6.55377	*	CTATTAA,TTAATAG	-46	1
chr1	68490345	68490628	mcf10a_satb1_ICRF_peak_335	4.79768	*	TTAATAA,TTATTAA	12	1
chr1	68719101	68719357	mcf10a_satb1_ICRF_peak_336	4.99280	*	CTATTAA,TTAATAA,TTAATAG,TTATTAA	-17,-46,6,83	4
chr1	68833493	68833859	mcf10a_satb1_ICRF_peak_337	6.16353	*	TTAATAA,TTATTAA	-7	1
chr1	68977184	68977607	mcf10a_satb1_ICRF_peak_338	14.94399	*	TTAATAA,TTATTAA	-14,-29,8	3
chr1	68995165	68995572	mcf10a_satb1_ICRF_peak_339	6.94401	*	CTAATAG,CTATTAG,TTAATAA,TTATTAA	18,47	2
chr1	69004777	69005205	mcf10a_satb1_ICRF_peak_340	14.94399	*	CTAATAA,CTATTAA,TTAATAG,TTATTAG	16,4,43	3
chr1	69124273	69124526	mcf10a_satb1_ICRF_peak_341	4.01719	*	CTAATAG,CTATTAG,TTAATAA,TTATTAA	-175,79	2
chr1	69142666	69143419	mcf10a_satb1_ICRF_peak_342	26.26104	*	CTAATAG,CTATTAG	22,6	2
chr1	69177051	69177310	mcf10a_satb1_ICRF_peak_343	5.18792	*	CTAATAA,TTAATAA,TTATTAA,TTATTAG	-53,-63	2
chr1	69235123	69235510	mcf10a_satb1_ICRF_peak_344	7.33425	*	CTAATAA,TTAATAA,TTATTAA,TTATTAG	-18,-21,-95,170	4
chr1	69286428	69286963	mcf10a_satb1_ICRF_peak_345	18.65130	*	CTAATAA,TTAATAA,TTATTAA,TTATTAG	-47,-58,14,17	4
chr1	69367739	69367996	mcf10a_satb1_ICRF_peak_346	4.99280	*	CTAATAA,CTAATAG,CTATTAG,TTATTAG	-37,-46	2
chr1	69426286	69426591	mcf10a_satb1_ICRF_peak_347	7.28247	*	CTAATAA,CTAATAG,CTATTAG,TTATTAG	-27,11,29	3
chr1	69487422	69487779	mcf10a_satb1_ICRF_peak_348	9.67571	*	CTAATAA,TTAATAA,TTATTAA,TTATTAG	-26,8	2
chr1	69489427	69489777	mcf10a_satb1_ICRF_peak_349	7.33425	*	CTAATAA,CTATTAA,TTAATAA,TTAATAG,TTATTAA,TTATTAG	-108,-111,-40,13,42,72	6
chr1	69588797	69589123	mcf10a_satb1_ICRF_peak_350	9.09035	*	CTATTAA,TTAATAA,TTAATAG,TTATTAA	-13,36,7,70	4
chr1	69686264	69686627	mcf10a_satb1_ICRF_peak_351	7.52938	*	CTAATAA,TTAATAA,TTATTAA,TTATTAG	-50,-60,106,150,2,25,47,82,96	9
chr1	69693031	69693564	mcf10a_satb1_ICRF_peak_352	14.55375	*	TTAATAA,TTATTAA	4,81	2
chr1	69750545	69750882	mcf10a_satb1_ICRF_peak_353	6.55377	*	CTAATAA,TTAATAA,TTATTAA,TTATTAG	30,50	2
chr1	70003176	70003611	mcf10a_satb1_ICRF_peak_354	11.62693	*	CTAATAG,CTATTAG,TTAATAA,TTATTAA	-1,-17	2
chr1	70015796	70016053	mcf10a_satb1_ICRF_peak_355	5.38304	*	CTAATAA,TTATTAG	-40	1
chr1	70059703	70060009	mcf10a_satb1_ICRF_peak_356	5.77328	*	CTAATAA,TTAATAA,TTATTAA,TTATTAG	-64,110,36	3
chr1	70089759	70090219	mcf10a_satb1_ICRF_peak_357	10.65132	*	CTAATAA,CTAATAG,CTATTAA,CTATTAG,TTAATAA,TTAATAG,TTATTAA,TTATTAG	-112,-3,87,90	4
chr1	70107009	70107360	mcf10a_satb1_ICRF_peak_358	6.35865	*	TTAATAA,TTATTAA	18,191,35	3
chr1	70120365	70120633	mcf10a_satb1_ICRF_peak_359	6.35865	*	CTAATAG,CTATTAG,TTAATAA,TTATTAA	-104,-35,26,6	4
chr1	70140285	70140691	mcf10a_satb1_ICRF_peak_360	8.89523	*	CTAATAA,TTAATAA,TTATTAA,TTATTAG	-40,112,115,25	4
chr1	70291099	70291595	mcf10a_satb1_ICRF_peak_361	9.28547	*	TTAATAA,TTATTAA	-109,-68,-85,2	4
chr1	70480862	70481166	mcf10a_satb1_ICRF_peak_362	5.38304	*	CTAATAA,TTATTAG	-101,-9	2
chr1	70490783	70491133	mcf10a_satb1_ICRF_peak_363	7.91962	*	TTAATAA,TTATTAA	-35,25,50	3
chr1	70508760	70509137	mcf10a_satb1_ICRF_peak_364	9.28547	*	TTAATAA,TTATTAA	-27,103	2
chr1	70513393	70513715	mcf10a_satb1_ICRF_peak_365	7.52938	*	CTAATAA,TTAATAA,TTATTAA,TTATTAG	-46,63,79	3
chr1	70577838	70578317	mcf10a_satb1_ICRF_peak_366	13.77859	*	CTAATAA,CTAATAG,CTATTAA,CTATTAG,TTAATAG,TTATTAG	-184,106,135,24,61	5
chr1	70648092	70648391	mcf10a_satb1_ICRF_peak_367	4.60255	*	CTAATAA,TTATTAG	30,65	2
chr1	70801198	70801543	mcf10a_satb1_ICRF_peak_368	7.91962	*	TTAATAA,TTATTAA	-52,-63	2
chr1	70908594	70908944	mcf10a_satb1_ICRF_peak_369	7.13913	*	CTATTAA,TTAATAG	-1,-24,22,39	4
chr1	70943883	70944199	mcf10a_satb1_ICRF_peak_370	7.52938	*	CTAATAA,CTATTAA,TTAATAG,TTATTAG	-45,110,61	3
chr1	70978502	70978752	mcf10a_satb1_ICRF_peak_371	4.60255	*	CTAATAG,CTATTAG,TTAATAA,TTATTAA	-135,-75,51	3
chr1	70981031	70981307	mcf10a_satb1_ICRF_peak_372	5.77328	*	CTAATAA,TTAATAA,TTATTAA,TTATTAG	-11,-14,16	3
chr1	71017084	71017666	mcf10a_satb1_ICRF_peak_373	11.04156	*	CTATTAA,TTAATAA,TTAATAG,TTATTAA	111,72	2
chr1	71177672	71178205	mcf10a_satb1_ICRF_peak_374	14.16351	*	TTAATAA,TTATTAA	-62,-89,103,132,156,43,64,85	8
chr1	71531690	71532032	mcf10a_satb1_ICRF_peak_375	4.01719	*	CTAATAA,CTATTAA,TTAATAG,TTATTAG	-119,-153	2
chr1	71603391	71603742	mcf10a_satb1_ICRF_peak_376	5.77328	*	TTAATAA,TTATTAA	-32,-35	2
chr1	71704174	71704663	mcf10a_satb1_ICRF_peak_377	10.45620	*	CTAATAA,TTATTAG	-11,-30	2
chr1	71710860	71711177	mcf10a_satb1_ICRF_peak_378	4.79768	*	CTATTAA,TTAATAA,TTAATAG,TTATTAA	-130,55	2
chr1	71746508	71746814	mcf10a_satb1_ICRF_peak_379	4.21231	*	CTAATAA,TTATTAG	-20,47	2
chr1	71828702	71828996	mcf10a_satb1_ICRF_peak_380	4.99280	*	CTAATAG,CTATTAG,TTAATAA,TTATTAA	111,60	2
chr1	71832158	71832574	mcf10a_satb1_ICRF_peak_381	9.09035	*	CTAATAA,CTATTAA,TTAATAA,TTAATAG,TTATTAA,TTATTAG	-18,-21,22,36,62	5
chr1	71834485	71834852	mcf10a_satb1_ICRF_peak_382	6.55377	*	TTAATAA,TTATTAA	-130,2	2
chr1	71848956	71849677	mcf10a_satb1_ICRF_peak_383	31.13908	*	CTATTAA,TTAATAA,TTAATAG,TTATTAA	-44,28,39,46	4
chr1	71997039	71997410	mcf10a_satb1_ICRF_peak_385	7.52938	*	CTAATAA,TTAATAA,TTATTAA,TTATTAG	126,13	2
chr1	72019466	72019763	mcf10a_satb1_ICRF_peak_386	5.38304	*	CTAATAA,CTATTAA,TTAATAG,TTATTAG	-68,-82,31	3
chr1	72065180	72065546	mcf10a_satb1_ICRF_peak_387	8.89523	*	TTAATAA,TTATTAA	32,85	2
chr1	72098044	72098813	mcf10a_satb1_ICRF_peak_388	7.13913	*	CTATTAA,TTAATAA,TTAATAG,TTATTAA	-121,-124	2
chr1	72112403	72112664	mcf10a_satb1_ICRF_peak_389	4.79768	*	CTAATAA,TTATTAG	62	1
chr1	72158713	72159020	mcf10a_satb1_ICRF_peak_390	5.18792	*	TTAATAA,TTATTAA	-92	1
chr1	72169958	72170539	mcf10a_satb1_ICRF_peak_391	15.52936	*	CTAATAA,CTATTAA,TTAATAG,TTATTAG	-159,-71,127	3
chr1	72223639	72224417	mcf10a_satb1_ICRF_peak_392	24.30983	*	CTAATAA,TTAATAA,TTATTAA,TTATTAG	-137,-17,-49,-58	4
chr1	72351601	72352110	mcf10a_satb1_ICRF_peak_393	7.52938	*	CTAATAA,CTATTAA,TTAATAG,TTATTAG	-96,79,93	3
chr1	72368493	72368847	mcf10a_satb1_ICRF_peak_394	5.77328	*	CTATTAA,TTAATAA,TTAATAG,TTATTAA	-75,15,29	3
chr1	72386472	72387013	mcf10a_satb1_ICRF_peak_395	20.79764	*	CTAATAA,TTAATAA,TTATTAA,TTATTAG	-14,-54,33,45	4
chr1	72398446	72398897	mcf10a_satb1_ICRF_peak_396	12.79766	*	CTAATAA,CTATTAA,TTAATAA,TTAATAG,TTATTAA,TTATTAG	-33,-55,43,9	4
chr1	72421830	72422301	mcf10a_satb1_ICRF_peak_397	7.52938	*	CTAATAA,CTATTAA,TTAATAA,TTAATAG,TTATTAA,TTATTAG	-26,-60,-92,167	4
chr1	72439857	72440594	mcf10a_satb1_ICRF_peak_398	20.40740	*	TTAATAA,TTATTAA	-124,-63,30	3
chr1	72450462	72450744	mcf10a_satb1_ICRF_peak_399	5.18792	*	CTAATAA,TTATTAG	-57	1
chr1	72463475	72463820	mcf10a_satb1_ICRF_peak_400	5.18792	*	CTAATAG,CTATTAG	22	1
chr1	72479149	72479500	mcf10a_satb1_ICRF_peak_401	8.50498	*	TTAATAA,TTATTAA	-8	1
chr1	72479722	72479972	mcf10a_satb1_ICRF_peak_402	5.38304	*	CTAATAA,TTAATAA,TTATTAA,TTATTAG	10,19,89	3
chr1	72513170	72513645	mcf10a_satb1_ICRF_peak_403	7.33425	*	CTAATAA,TTAATAA,TTATTAA,TTATTAG	34,67,83	3
chr1	72544857	72545180	mcf10a_satb1_ICRF_peak_404	5.38304	*	TTAATAA,TTATTAA	-60	1
chr1	72564484	72565046	mcf10a_satb1_ICRF_peak_405	14.74887	*	CTAATAA,TTAATAA,TTATTAA,TTATTAG	-130,-29,-49,-7,28	5
chr1	72577074	72577369	mcf10a_satb1_ICRF_peak_406	7.72450	*	TTAATAA,TTATTAA	-11,-36,113	3
chr1	72634840	72635214	mcf10a_satb1_ICRF_peak_407	7.33425	*	CTAATAG,CTATTAA,CTATTAG,TTAATAA,TTAATAG,TTATTAA	0,33,65	3
chr1	72683030	72683356	mcf10a_satb1_ICRF_peak_408	6.16353	*	TTAATAA,TTATTAA	-69	1
chr1	72691028	72691621	mcf10a_satb1_ICRF_peak_409	9.28547	*	CTATTAA,TTAATAG	67	1
chr1	72693597	72693855	mcf10a_satb1_ICRF_peak_410	4.60255	*	CTAATAA,CTAATAG,CTATTAG,TTATTAG	-47,42	2
chr1	72708401	72708979	mcf10a_satb1_ICRF_peak_411	14.16351	*	TTAATAA,TTATTAA	-192,-55,-90,131,73	5
chr1	72731816	72732098	mcf10a_satb1_ICRF_peak_412	5.96840	*	CTAATAA,CTAATAG,CTATTAG,TTAATAA,TTATTAA,TTATTAG	-2,11,19,92	4
chr1	72737956	72738317	mcf10a_satb1_ICRF_peak_413	6.94401	*	CTAATAA,TTAATAA,TTATTAA,TTATTAG	-1,-143,29,61	4
chr1	72828019	72828425	mcf10a_satb1_ICRF_peak_414	10.65132	*	CTAATAG,CTATTAG,TTAATAA,TTATTAA	-5,-8,31	3
chr1	72875363	72875682	mcf10a_satb1_ICRF_peak_415	6.16353	*	CTAATAA,TTAATAA,TTATTAA,TTATTAG	-27,45	2
chr1	72978611	72979002	mcf10a_satb1_ICRF_peak_417	8.89523	*	CTATTAA,TTAATAA,TTAATAG,TTATTAA	-68,165	2
chr1	73015932	73016182	mcf10a_satb1_ICRF_peak_418	4.60255	*	CTAATAA,TTATTAG	-28	1
chr1	73092790	73093206	mcf10a_satb1_ICRF_peak_419	9.09035	*	CTAATAA,CTATTAA,TTAATAA,TTAATAG,TTATTAA,TTATTAG	-38,5,65	3
chr1	73137815	73138298	mcf10a_satb1_ICRF_peak_420	16.50496	*	CTAATAA,TTAATAA,TTATTAA,TTATTAG	109,14,17,27	4
chr1	73148452	73148702	mcf10a_satb1_ICRF_peak_421	4.60255	*	TTAATAA,TTATTAA	-89,-92,143,15	4
chr1	73215380	73215908	mcf10a_satb1_ICRF_peak_422	10.06596	*	CTATTAA,TTAATAA,TTAATAG,TTATTAA	-129,27,62	3
chr1	73237712	73238027	mcf10a_satb1_ICRF_peak_423	6.16353	*	CTAATAA,TTAATAA,TTATTAA,TTATTAG	-28,-59	2
chr1	73238413	73239000	mcf10a_satb1_ICRF_peak_424	14.74887	*	CTAATAA,CTAATAG,CTATTAG,TTATTAG	-81,50	2
chr1	73240154	73240433	mcf10a_satb1_ICRF_peak_425	5.18792	*	CTAATAA,CTATTAA,TTAATAG,TTATTAG	-81,88	2
chr1	73371407	73371864	mcf10a_satb1_ICRF_peak_426	6.74889	*	CTAATAA,TTAATAA,TTATTAA,TTATTAG	-7,13	2
chr1	73435992	73436340	mcf10a_satb1_ICRF_peak_427	6.16353	*	CTAATAA,TTATTAG	-52	1
chr1	73461512	73462202	mcf10a_satb1_ICRF_peak_428	7.13913	*	TTAATAA,TTATTAA	-105	1
chr1	73466621	73467173	mcf10a_satb1_ICRF_peak_429	10.26108	*	CTAATAA,TTAATAA,TTATTAA,TTATTAG	-152,-51,-54	3
chr1	73470121	73470421	mcf10a_satb1_ICRF_peak_430	4.99280	*	TTAATAA,TTATTAA	-67	1
chr1	73476763	73477056	mcf10a_satb1_ICRF_peak_431	6.16353	*	CTAATAG,CTATTAA,CTATTAG,TTAATAG	-49,-98,10,149	4
chr1	73483390	73483731	mcf10a_satb1_ICRF_peak_433	6.74889	*	TTAATAA,TTATTAA	-24,-4	2
chr1	73624014	73624396	mcf10a_satb1_ICRF_peak_434	6.94401	*	CTAATAA,CTATTAA,TTAATAA,TTAATAG,TTATTAA,TTATTAG	-157,-58,105,14	4
chr1	73629071	73629610	mcf10a_satb1_ICRF_peak_435	8.11474	*	CTATTAA,TTAATAA,TTAATAG,TTATTAA	-44,-69,-92,156,159,48	6
chr1	73718157	73718551	mcf10a_satb1_ICRF_peak_436	5.96840	*	CTAATAA,CTATTAA,TTAATAG,TTATTAG	-19,-50,133,19	4
chr1	73806267	73806689	mcf10a_satb1_ICRF_peak_437	11.43181	*	CTAATAA,TTATTAG	48	1
chr1	73874917	73875589	mcf10a_satb1_ICRF_peak_438	6.94401	*	CTATTAA,TTAATAA,TTAATAG,TTATTAA	-116,19	2
chr1	73958720	73959046	mcf10a_satb1_ICRF_peak_439	5.96840	*	TTAATAA,TTATTAA	-47,-63	2
chr1	74053511	74054044	mcf10a_satb1_ICRF_peak_440	12.99278	*	CTAATAA,CTATTAA,TTAATAA,TTAATAG,TTATTAA,TTATTAG	-161,118,48,59	4
chr1	74214920	74215299	mcf10a_satb1_ICRF_peak_441	7.13913	*	CTAATAA,CTATTAA,TTAATAA,TTAATAG,TTATTAA,TTATTAG	-101,47,87	3
chr1	74311128	74311816	mcf10a_satb1_ICRF_peak_442	24.89519	*	CTAATAA,TTAATAA,TTATTAA,TTATTAG	-141,-152,-25,121,52,93	6
chr1	74328691	74329212	mcf10a_satb1_ICRF_peak_443	16.70009	*	CTAATAA,CTATTAA,TTAATAG,TTATTAG	-145,-32,40	3
chr1	74337212	74337631	mcf10a_satb1_ICRF_peak_444	7.52938	*	TTAATAA,TTATTAA	-96,-99,146,166	4
chr1	74350314	74350640	mcf10a_satb1_ICRF_peak_445	8.11474	*	TTAATAA,TTATTAA	-38	1
chr1	74465423	74465823	mcf10a_satb1_ICRF_peak_446	8.30986	*	TTAATAA,TTATTAA	-15,17,174	3
chr1	74492593	74492865	mcf10a_satb1_ICRF_peak_447	4.79768	*	CTAATAG,CTATTAA,CTATTAG,TTAATAG	-12,-4	2
chr1	74582185	74582667	mcf10a_satb1_ICRF_peak_448	4.79768	*	TTAATAA,TTATTAA	-175,162,98	3
chr1	74582852	74583289	mcf10a_satb1_ICRF_peak_449	8.89523	*	CTAATAA,TTAATAA,TTATTAA,TTATTAG	44,88	2
chr1	74586184	74586858	mcf10a_satb1_ICRF_peak_450	30.16347	*	CTAATAA,TTAATAA,TTATTAA,TTATTAG	-102,-49,-70,13,72	5
chr1	74793167	74793543	mcf10a_satb1_ICRF_peak_451	5.57816	*	CTATTAA,TTAATAA,TTAATAG,TTATTAA	-2,-54,44,65	4
chr1	74835257	74835507	mcf10a_satb1_ICRF_peak_452	4.60255	*	CTAATAA,TTATTAG	30,44	2
chr1	74844575	74844825	mcf10a_satb1_ICRF_peak_453	4.99280	*	CTAATAG,CTATTAG,TTAATAA,TTATTAA	-1,-29,34	3
chr1	74849283	74849599	mcf10a_satb1_ICRF_peak_454	6.16353	*	CTAATAA,CTATTAA,TTAATAA,TTAATAG,TTATTAA,TTATTAG	-15,-169,-53	3
chr1	74895735	74896021	mcf10a_satb1_ICRF_peak_455	5.57816	*	CTAATAA,CTATTAA,TTAATAG,TTATTAG	-11,10	2
chr1	74903616	74903915	mcf10a_satb1_ICRF_peak_456	6.55377	*	CTAATAA,TTATTAG	-26,-48	2
chr1	75017124	75017520	mcf10a_satb1_ICRF_peak_457	9.09035	*	CTAATAA,CTATTAA,TTAATAA,TTAATAG,TTATTAA,TTATTAG	-37,-8,22,25	4
chr1	75204440	75204804	mcf10a_satb1_ICRF_peak_458	8.89523	*	CTATTAA,TTAATAG	-6	1
chr1	75229044	75229349	mcf10a_satb1_ICRF_peak_459	6.16353	*	TTAATAA,TTATTAA	-20,-47	2
chr1	75237891	75238179	mcf10a_satb1_ICRF_peak_460	6.16353	*	CTAATAA,CTATTAA,TTAATAA,TTAATAG,TTATTAA,TTATTAG	-11,-62,25	3
chr1	75275985	75276944	mcf10a_satb1_ICRF_peak_461	25.28543	*	CTATTAA,TTAATAA,TTAATAG,TTATTAA	-11,-78,182,192,30,6	6
chr1	75317032	75317396	mcf10a_satb1_ICRF_peak_462	7.91962	*	CTAATAG,CTATTAG,TTAATAA,TTATTAA	-49,38,92	3
chr1	75372029	75372358	mcf10a_satb1_ICRF_peak_463	6.94401	*	CTATTAA,TTAATAA,TTAATAG,TTATTAA	0,24,31	3
chr1	75424062	75424312	mcf10a_satb1_ICRF_peak_464	4.40743	*	CTAATAA,CTATTAA,TTAATAG,TTATTAG	-21,-89	2
chr1	75567789	75568362	mcf10a_satb1_ICRF_peak_465	15.13912	*	CTAATAA,TTATTAG	-104	1
chr1	75572129	75572513	mcf10a_satb1_ICRF_peak_466	7.33425	*	CTAATAG,CTATTAG,TTAATAA,TTATTAA	-48,-5	2
chr1	75665968	75666218	mcf10a_satb1_ICRF_peak_467	4.40743	*	CTAATAA,TTATTAG	-143,13	2
chr1	75907382	75907650	mcf10a_satb1_ICRF_peak_468	4.99280	*	CTAATAA,CTAATAG,CTATTAG,TTATTAG	-12,-40	2
chr1	75912926	75913188	mcf10a_satb1_ICRF_peak_469	5.18792	*	CTATTAA,TTAATAA,TTAATAG,TTATTAA	-125,-2,47	3
chr1	76061542	76061820	mcf10a_satb1_ICRF_peak_470	4.79768	*	CTAATAA,CTATTAA,TTAATAG,TTATTAG	32,63,96	3
chr1	76103749	76104114	mcf10a_satb1_ICRF_peak_471	5.38304	*	CTAATAG,CTATTAA,CTATTAG,TTAATAG	-37,92	2
chr1	76211396	76211859	mcf10a_satb1_ICRF_peak_472	10.26108	*	CTAATAA,TTAATAA,TTATTAA,TTATTAG	-15,-89,49	3
chr1	76271400	76271755	mcf10a_satb1_ICRF_peak_473	7.12210	*	TTAATAA,TTATTAA	-17,55	2
chr1	76333841	76334142	mcf10a_satb1_ICRF_peak_474	5.96840	*	TTAATAA,TTATTAA	-5,3	2
chr1	76389072	76389372	mcf10a_satb1_ICRF_peak_475	5.77328	*	CTAATAA,CTAATAG,CTATTAA,CTATTAG,TTAATAA,TTAATAG,TTATTAA,TTATTAG	-108,-36,24,63	4
chr1	76427347	76427943	mcf10a_satb1_ICRF_peak_476	15.13912	*	CTAATAA,TTAATAA,TTATTAA,TTATTAG	-67,-88,45	3
chr1	76453104	76453512	mcf10a_satb1_ICRF_peak_477	6.16353	*	TTAATAA,TTATTAA	19,48	2
chr1	76470091	76470472	mcf10a_satb1_ICRF_peak_478	10.26108	*	TTAATAA,TTATTAA	-3,-56,22	3
chr1	76647256	76647548	mcf10a_satb1_ICRF_peak_479	6.16353	*	CTAATAA,CTATTAA,TTAATAA,TTAATAG,TTATTAA,TTATTAG	-11,28,42	3
chr1	76816226	76816476	mcf10a_satb1_ICRF_peak_480	3.82207	*	CTAATAA,CTATTAA,TTAATAG,TTATTAG	-107,-99	2
chr1	76880815	76881268	mcf10a_satb1_ICRF_peak_481	14.55375	*	CTAATAA,TTAATAA,TTATTAA,TTATTAG	-12,129,184,5	4
chr1	76894192	76894710	mcf10a_satb1_ICRF_peak_482	19.23667	*	CTAATAG,CTATTAG,TTAATAA,TTATTAA	-156,18	2
chr1	76933120	76933475	mcf10a_satb1_ICRF_peak_483	5.77328	*	TTAATAA,TTATTAA	-98	1
chr1	77020346	77020678	mcf10a_satb1_ICRF_peak_484	6.74889	*	CTAATAA,CTATTAA,TTAATAG,TTATTAG	-128,-24,113	3
chr1	77045501	77045809	mcf10a_satb1_ICRF_peak_485	5.96840	*	CTAATAA,TTAATAA,TTATTAA,TTATTAG	-117,12	2
chr1	77068207	77068670	mcf10a_satb1_ICRF_peak_486	11.43181	*	TTAATAA,TTATTAA	-39,-46	2
chr1	77075193	77075546	mcf10a_satb1_ICRF_peak_487	6.74889	*	CTATTAA,TTAATAG	-125,176	2
chr1	77345923	77346248	mcf10a_satb1_ICRF_peak_488	7.91962	*	CTAATAG,CTATTAA,CTATTAG,TTAATAA,TTAATAG,TTATTAA	47,72,80	3
chr1	77445549	77446066	mcf10a_satb1_ICRF_peak_489	22.94398	*	CTATTAA,TTAATAA,TTAATAG,TTATTAA	-29,-37,-40,-81,16,58	6
chr1	77522014	77522272	mcf10a_satb1_ICRF_peak_490	5.53878	*	CTAATAA,TTAATAA,TTATTAA,TTATTAG	-81,115,132	3
chr1	77663522	77664313	mcf10a_satb1_ICRF_peak_491	13.57814	*	CTAATAA,CTAATAG,CTATTAG,TTAATAA,TTATTAA,TTATTAG	-127,-139,-188,144	4
chr1	77796542	77796862	mcf10a_satb1_ICRF_peak_492	5.96840	*	CTAATAG,CTATTAG	99	1
chr1	77835248	77835521	mcf10a_satb1_ICRF_peak_493	3.82207	*	TTAATAA,TTATTAA	151	1
chr1	77899261	77899985	mcf10a_satb1_ICRF_peak_494	30.16347	*	CTAATAA,TTATTAG	-11,-78,-95,10	4
chr1	77995267	77995694	mcf10a_satb1_ICRF_peak_495	11.89885	*	CTATTAA,TTAATAG	62	1
chr1	78102765	78103143	mcf10a_satb1_ICRF_peak_496	7.52938	*	CTAATAA,TTAATAA,TTATTAA,TTATTAG	-108,-31,83	3
chr1	78143502	78143788	mcf10a_satb1_ICRF_peak_497	4.01719	*	CTAATAA,CTAATAG,CTATTAG,TTATTAG	-85,133	2
chr1	78144238	78144778	mcf10a_satb1_ICRF_peak_498	11.82205	*	CTAATAA,CTATTAA,TTAATAG,TTATTAG	-166,-54,194	3
chr1	78180533	78180821	mcf10a_satb1_ICRF_peak_499	4.01719	*	CTAATAA,TTAATAA,TTATTAA,TTATTAG	-102,-135,142,37	4
chr1	78282127	78282505	mcf10a_satb1_ICRF_peak_500	8.87029	*	CTAATAA,CTAATAG,CTATTAA,CTATTAG,TTAATAG,TTATTAG	-13,22,7	3
chr1	78489519	78489884	mcf10a_satb1_ICRF_peak_502	7.52938	*	TTAATAA,TTATTAA	-12,1	2
chr1	78498382	78498788	mcf10a_satb1_ICRF_peak_503	13.96839	*	CTAATAA,CTAATAG,CTATTAG,TTATTAG	-116,74	2
chr1	78597673	78598047	mcf10a_satb1_ICRF_peak_504	5.57816	*	CTAATAA,CTAATAG,CTATTAG,TTAATAA,TTATTAA,TTATTAG	-41,-73,125	3
chr1	78695735	78696239	mcf10a_satb1_ICRF_peak_505	9.87083	*	TTAATAA,TTATTAA	-101,-7	2
chr1	78751711	78752063	mcf10a_satb1_ICRF_peak_506	5.77328	*	TTAATAA,TTATTAA	-18	1
chr1	78796951	78797331	mcf10a_satb1_ICRF_peak_507	8.30986	*	CTATTAA,TTAATAA,TTAATAG,TTATTAA	-42,-99,100,70	4
chr1	78867671	78868056	mcf10a_satb1_ICRF_peak_508	9.09035	*	CTAATAA,CTAATAG,CTATTAG,TTAATAA,TTATTAA,TTATTAG	-155,-41,102,50,6	5
chr1	78868299	78868752	mcf10a_satb1_ICRF_peak_509	15.13912	*	CTAATAA,TTAATAA,TTATTAA,TTATTAG	-22,85	2
chr1	78972269	78972540	mcf10a_satb1_ICRF_peak_510	5.77328	*	CTAATAA,TTAATAA,TTATTAA,TTATTAG	-109,-25,-43	3
chr1	78994866	78995213	mcf10a_satb1_ICRF_peak_511	7.47621	*	CTAATAA,CTATTAA,TTAATAG,TTATTAG	-10,-128,31	3
chr1	79041829	79042226	mcf10a_satb1_ICRF_peak_512	6.94401	*	CTAATAA,TTAATAA,TTATTAA,TTATTAG	139,3,83	3
chr1	79055828	79056078	mcf10a_satb1_ICRF_peak_513	4.99280	*	CTAATAG,CTATTAA,CTATTAG,TTAATAG	-64,118	2
chr1	79065191	79065773	mcf10a_satb1_ICRF_peak_514	8.50498	*	TTAATAA,TTATTAA	135,97	2
chr1	79084369	79084637	mcf10a_satb1_ICRF_peak_515	4.60255	*	TTAATAA,TTATTAA	-103,64	2
chr1	79134804	79135194	mcf10a_satb1_ICRF_peak_516	8.11474	*	CTAATAA,CTATTAA,TTAATAA,TTAATAG,TTATTAA,TTATTAG	-157,-20,29,39,4	5
chr1	79135559	79135998	mcf10a_satb1_ICRF_peak_517	8.30986	*	TTAATAA,TTATTAA	45	1
chr1	79371776	79372166	mcf10a_satb1_ICRF_peak_519	9.87083	*	CTAATAG,CTATTAA,CTATTAG,TTAATAG	-90,61	2
chr1	79392092	79392441	mcf10a_satb1_ICRF_peak_521	6.16353	*	TTAATAA,TTATTAA	0	1
chr1	79468239	79468605	mcf10a_satb1_ICRF_peak_522	7.13913	*	CTAATAG,CTATTAG,TTAATAA,TTATTAA	-151,80	2
chr1	79540069	79540795	mcf10a_satb1_ICRF_peak_523	37.18785	*	CTATTAA,TTAATAA,TTAATAG,TTATTAA	-24,-45,-58,-82,-85	5
chr1	79545938	79546320	mcf10a_satb1_ICRF_peak_524	10.26108	*	CTAATAA,TTAATAA,TTATTAA,TTATTAG	-113,-2,-94	3
chr1	79581479	79581775	mcf10a_satb1_ICRF_peak_526	6.35865	*	CTAATAA,TTAATAA,TTATTAA,TTATTAG	10,136	2
chr1	79589351	79589889	mcf10a_satb1_ICRF_peak_527	4.99280	*	CTAATAA,TTAATAA,TTATTAA,TTATTAG	-107,-110,133,164,65	5
chr1	79629209	79629791	mcf10a_satb1_ICRF_peak_528	21.18788	*	CTAATAG,CTATTAA,CTATTAG,TTAATAA,TTAATAG,TTATTAA	-27,-58,112,163,38	5
chr1	79648416	79648753	mcf10a_satb1_ICRF_peak_529	6.16353	*	CTAATAA,TTATTAG	-40,136,31	3
chr1	79651930	79652294	mcf10a_satb1_ICRF_peak_530	8.30986	*	CTAATAA,TTAATAA,TTATTAA,TTATTAG	-55,43	2
chr1	79659779	79660039	mcf10a_satb1_ICRF_peak_531	4.99280	*	TTAATAA,TTATTAA	78	1
chr1	79676053	79676421	mcf10a_satb1_ICRF_peak_532	5.96840	*	CTAATAA,TTAATAA,TTATTAA,TTATTAG	-83,17,7	3
chr1	79723371	79723938	mcf10a_satb1_ICRF_peak_534	13.77326	*	CTAATAA,CTATTAA,TTAATAA,TTAATAG,TTATTAA,TTATTAG	-25,75,88	3
chr1	79766549	79767027	mcf10a_satb1_ICRF_peak_535	8.30986	*	CTAATAA,CTAATAG,CTATTAG,TTATTAG	-81,34,43	3
chr1	79787183	79787858	mcf10a_satb1_ICRF_peak_536	12.21229	*	TTAATAA,TTATTAA	-112	1
chr1	79790778	79791369	mcf10a_satb1_ICRF_peak_537	28.21226	*	TTAATAA,TTATTAA	-112,33	2
chr1	79805707	79806065	mcf10a_satb1_ICRF_peak_538	4.99280	*	CTAATAA,TTAATAA,TTATTAA,TTATTAG	-125,-54,123	3
chr1	79809807	79810129	mcf10a_satb1_ICRF_peak_539	4.99280	*	CTAATAA,CTATTAA,TTAATAG,TTATTAG	-12,191	2
chr1	79816042	79816498	mcf10a_satb1_ICRF_peak_540	4.40743	*	CTATTAA,TTAATAA,TTAATAG,TTATTAA	-153,178	2
chr1	79859562	79859826	mcf10a_satb1_ICRF_peak_541	4.99280	*	TTAATAA,TTATTAA	-1	1
chr1	79871232	79871674	mcf10a_satb1_ICRF_peak_542	12.60254	*	CTAATAA,TTAATAA,TTATTAA,TTATTAG	-50,0,177,20	4
chr1	79878127	79878618	mcf10a_satb1_ICRF_peak_543	7.13913	*	CTAATAA,TTAATAA,TTATTAA,TTATTAG	-138,168,185	3
chr1	79912012	79912311	mcf10a_satb1_ICRF_peak_544	5.18792	*	CTAATAA,TTAATAA,TTATTAA,TTATTAG	-133,-34,128,28	4
chr1	79917842	79918197	mcf10a_satb1_ICRF_peak_545	6.55377	*	CTAATAA,TTAATAA,TTATTAA,TTATTAG	-32,-60	2
chr1	80113877	80114155	mcf10a_satb1_ICRF_peak_546	5.38304	*	TTAATAA,TTATTAA	83	1
chr1	80136929	80137318	mcf10a_satb1_ICRF_peak_547	8.11474	*	CTAATAA,TTATTAG	-35,12	2
chr1	80137858	80138334	mcf10a_satb1_ICRF_peak_548	22.74886	*	CTAATAA,TTAATAA,TTATTAA,TTATTAG	108,15,6	3
chr1	80290591	80290935	mcf10a_satb1_ICRF_peak_549	6.35865	*	CTATTAA,TTAATAA,TTAATAG,TTATTAA	-41,170	2
chr1	80295748	80296040	mcf10a_satb1_ICRF_peak_550	4.99280	*	CTATTAA,TTAATAA,TTAATAG,TTATTAA	-17,-71,166,2	4
chr1	80308232	80308542	mcf10a_satb1_ICRF_peak_551	5.38304	*	CTAATAA,CTAATAG,CTATTAG,TTATTAG	-7,75	2
chr1	80413941	80414347	mcf10a_satb1_ICRF_peak_552	4.60255	*	CTAATAA,TTAATAA,TTATTAA,TTATTAG	-12,-195,-9,44,77	5
chr1	80452708	80453073	mcf10a_satb1_ICRF_peak_553	8.30986	*	CTAATAA,CTAATAG,CTATTAG,TTATTAG	-55,4	2
chr1	80460662	80460930	mcf10a_satb1_ICRF_peak_554	4.99280	*	CTAATAA,TTAATAA,TTATTAA,TTATTAG	-196,41	2
chr1	80472779	80473255	mcf10a_satb1_ICRF_peak_555	15.13912	*	CTAATAG,CTATTAG,TTAATAA,TTATTAA	-34,-47,-84	3
chr1	80492029	80492306	mcf10a_satb1_ICRF_peak_556	5.57816	*	CTAATAG,CTATTAG	2	1
chr1	80654563	80655038	mcf10a_satb1_ICRF_peak_557	17.93838	*	CTAATAG,CTATTAG,TTAATAA,TTATTAA	-33,-45,-61,178	4
chr1	80679328	80679590	mcf10a_satb1_ICRF_peak_558	5.57816	*	TTAATAA,TTATTAA	-10,-103,4	3
chr1	80721547	80721917	mcf10a_satb1_ICRF_peak_559	8.30986	*	CTAATAA,TTAATAA,TTATTAA,TTATTAG	-116,138	2
chr1	80807040	80807518	mcf10a_satb1_ICRF_peak_560	14.16351	*	CTAATAA,TTAATAA,TTATTAA,TTATTAG	-78,-87	2
chr1	80887540	80887991	mcf10a_satb1_ICRF_peak_561	13.18790	*	TTAATAA,TTATTAA	14	1
chr1	80893219	80893592	mcf10a_satb1_ICRF_peak_562	6.35865	*	CTAATAA,CTATTAA,TTAATAA,TTAATAG,TTATTAA,TTATTAG	-44,165,48	3
chr1	80913028	80913351	mcf10a_satb1_ICRF_peak_563	7.91962	*	CTAATAA,TTAATAA,TTATTAA,TTATTAG	15,33	2
chr1	80946422	80946740	mcf10a_satb1_ICRF_peak_564	7.52938	*	CTATTAA,TTAATAA,TTAATAG,TTATTAA	-4,123,21	3
chr1	80971152	80971433	mcf10a_satb1_ICRF_peak_565	6.94401	*	TTAATAA,TTATTAA	-53,8	2
chr1	80990468	80990890	mcf10a_satb1_ICRF_peak_566	7.72450	*	CTATTAA,TTAATAA,TTAATAG,TTATTAA	-28,-73,22	3
chr1	81051918	81052168	mcf10a_satb1_ICRF_peak_567	4.99280	*	CTAATAA,TTATTAG	73	1
chr1	81089910	81090238	mcf10a_satb1_ICRF_peak_569	7.52938	*	CTAATAA,TTAATAA,TTATTAA,TTATTAG	-21,-31,13,137	4
chr1	81107577	81107882	mcf10a_satb1_ICRF_peak_570	6.35865	*	CTAATAA,CTAATAG,CTATTAG,TTATTAG	-24,-76	2
chr1	81166706	81167249	mcf10a_satb1_ICRF_peak_571	22.35861	*	CTAATAA,CTAATAG,CTATTAG,TTAATAA,TTATTAA,TTATTAG	-6,39,7,82	4
chr1	81236486	81237157	mcf10a_satb1_ICRF_peak_572	7.52938	*	CTAATAA,CTATTAA,TTAATAA,TTAATAG,TTATTAA,TTATTAG	-159,-84,104	3
chr1	81260898	81261166	mcf10a_satb1_ICRF_peak_573	5.96840	*	CTAATAA,CTAATAG,CTATTAG,TTAATAA,TTATTAA,TTATTAG	-39,-63,187,44	4
chr1	81280357	81280660	mcf10a_satb1_ICRF_peak_574	6.74889	*	TTAATAA,TTATTAA	-156,6	2
chr1	81394999	81395597	mcf10a_satb1_ICRF_peak_575	20.60252	*	CTAATAA,TTAATAA,TTATTAA,TTATTAG	-92,42,64	3
chr1	81450368	81450711	mcf10a_satb1_ICRF_peak_576	7.33425	*	CTAATAA,TTAATAA,TTATTAA,TTATTAG	-38,23	2
chr1	81539476	81539976	mcf10a_satb1_ICRF_peak_577	10.84644	*	CTAATAG,CTATTAG,TTAATAA,TTATTAA	-18,139,62	3
chr1	81600269	81600604	mcf10a_satb1_ICRF_peak_578	4.01719	*	TTAATAA,TTATTAA	171	1
chr1	81628425	81628874	mcf10a_satb1_ICRF_peak_579	6.55377	*	CTAATAG,CTATTAG,TTAATAA,TTATTAA	-109,-94,-97,16	4
chr1	81650966	81651328	mcf10a_satb1_ICRF_peak_580	7.91962	*	CTAATAA,TTAATAA,TTATTAA,TTATTAG	-194,-23,22	3
chr1	81683213	81683539	mcf10a_satb1_ICRF_peak_581	6.35865	*	CTAATAA,TTAATAA,TTATTAA,TTATTAG	-2,27,36	3
chr1	81733880	81734174	mcf10a_satb1_ICRF_peak_582	5.77328	*	CTAATAG,CTATTAA,CTATTAG,TTAATAG	-24,-7,-94	3
chr1	81808136	81808549	mcf10a_satb1_ICRF_peak_584	9.48059	*	CTAATAA,CTAATAG,CTATTAG,TTAATAA,TTATTAA,TTATTAG	-23,-51,168,25	4
chr1	81906731	81907104	mcf10a_satb1_ICRF_peak_585	8.50498	*	CTAATAG,CTATTAG,TTAATAA,TTATTAA	-100,-22,-56	3
chr1	81923033	81923283	mcf10a_satb1_ICRF_peak_586	4.99280	*	CTAATAA,CTATTAA,TTAATAA,TTAATAG,TTATTAA,TTATTAG	-97,158,38,52,77	5
chr1	82146139	82146397	mcf10a_satb1_ICRF_peak_587	4.60255	*	TTAATAA,TTATTAA	-27	1
chr1	82160802	82161130	mcf10a_satb1_ICRF_peak_588	7.72450	*	TTAATAA,TTATTAA	28,3	2
chr1	82229802	82230202	mcf10a_satb1_ICRF_peak_589	9.09035	*	CTAATAG,CTATTAG,TTAATAA,TTATTAA	-25,-28,-43,-9	4
chr1	82309879	82310143	mcf10a_satb1_ICRF_peak_590	4.60255	*	CTAATAA,TTATTAG	-166	1
chr1	82382127	82382628	mcf10a_satb1_ICRF_peak_592	15.91960	*	CTAATAA,CTATTAA,TTAATAA,TTAATAG,TTATTAA,TTATTAG	-21,-45,150,18,42	5
chr1	82435127	82435433	mcf10a_satb1_ICRF_peak_593	5.96840	*	CTATTAA,TTAATAA,TTAATAG,TTATTAA	-45,21,37	3
chr1	82437804	82438080	mcf10a_satb1_ICRF_peak_594	4.60255	*	CTAATAA,CTATTAA,TTAATAA,TTAATAG,TTATTAA,TTATTAG	-116,136,156	3
chr1	82752636	82752990	mcf10a_satb1_ICRF_peak_595	5.96840	*	CTAATAA,TTATTAG	-25,-48	2
chr1	82788041	82788392	mcf10a_satb1_ICRF_peak_596	7.52938	*	CTAATAA,TTAATAA,TTATTAA,TTATTAG	-162,25	2
chr1	82835504	82835938	mcf10a_satb1_ICRF_peak_597	17.09033	*	CTAATAA,CTATTAA,TTAATAA,TTAATAG,TTATTAA,TTATTAG	-76,2,22	3
chr1	82867364	82867635	mcf10a_satb1_ICRF_peak_598	5.18792	*	CTAATAA,TTAATAA,TTATTAA,TTATTAG	-80,22	2
chr1	82945899	82946382	mcf10a_satb1_ICRF_peak_599	17.87082	*	CTAATAA,CTAATAG,CTATTAG,TTAATAA,TTATTAA,TTATTAG	-64,104,61	3
chr1	82974439	82974896	mcf10a_satb1_ICRF_peak_600	6.35865	*	CTAATAA,TTAATAA,TTATTAA,TTATTAG	-7,56,78	3
chr1	83051855	83052130	mcf10a_satb1_ICRF_peak_601	7.13913	*	CTAATAA,CTAATAG,CTATTAG,TTAATAA,TTATTAA,TTATTAG	-6,1,59	3
chr1	83105611	83105959	mcf10a_satb1_ICRF_peak_602	7.52938	*	CTAATAA,TTAATAA,TTATTAA,TTATTAG	-43,-54	2
chr1	83211501	83211832	mcf10a_satb1_ICRF_peak_603	6.35865	*	CTATTAA,TTAATAA,TTAATAG,TTATTAA	38,6	2
chr1	83216114	83216566	mcf10a_satb1_ICRF_peak_604	4.73361	*	CTAATAA,TTATTAG	-19,4	2
chr1	83366296	83366607	mcf10a_satb1_ICRF_peak_605	5.57816	*	TTAATAA,TTATTAA	-37,19,45	3
chr1	83388000	83388294	mcf10a_satb1_ICRF_peak_606	6.55377	*	CTAATAA,CTAATAG,CTATTAG,TTATTAG	-23,38	2
chr1	83413523	83414035	mcf10a_satb1_ICRF_peak_607	11.23669	*	CTAATAA,TTAATAA,TTATTAA,TTATTAG	136,172,42	3
chr1	83434911	83435322	mcf10a_satb1_ICRF_peak_608	8.70011	*	CTAATAA,CTAATAG,CTATTAG,TTATTAG	-16,-28,-3,-87	4
chr1	83480567	83480904	mcf10a_satb1_ICRF_peak_609	7.72450	*	CTATTAA,TTAATAA,TTAATAG,TTATTAA	-35,58,71	3
chr1	83557526	83557795	mcf10a_satb1_ICRF_peak_610	5.77328	*	TTAATAA,TTATTAA	-29,60,68,71	4
chr1	83665619	83665907	mcf10a_satb1_ICRF_peak_611	5.96840	*	CTAATAA,TTATTAG	-40,55	2
chr1	83676558	83676982	mcf10a_satb1_ICRF_peak_612	11.04156	*	CTATTAA,TTAATAA,TTAATAG,TTATTAA	-109,-149,-3,12,15	5
chr1	83706681	83707113	mcf10a_satb1_ICRF_peak_613	10.26108	*	CTAATAG,CTATTAG,TTAATAA,TTATTAA	-11,-172	2
chr1	83853779	83854241	mcf10a_satb1_ICRF_peak_614	19.23667	*	CTAATAA,TTAATAA,TTATTAA,TTATTAG	-21,-28,-70,142,95	5
chr1	83878514	83878897	mcf10a_satb1_ICRF_peak_615	11.54484	*	CTAATAA,TTAATAA,TTATTAA,TTATTAG	-28,1,90	3
chr1	83895929	83896339	mcf10a_satb1_ICRF_peak_616	11.23669	*	TTAATAA,TTATTAA	-117,11,23,99	4
chr1	83947690	83948036	mcf10a_satb1_ICRF_peak_617	7.52938	*	CTAATAA,CTAATAG,CTATTAG,TTATTAG	-37,-93,86	3
chr1	84070210	84070680	mcf10a_satb1_ICRF_peak_618	20.60252	*	CTAATAA,CTATTAA,TTAATAG,TTATTAG	-16,-19,-66,88,9	5
chr1	84191051	84191329	mcf10a_satb1_ICRF_peak_619	6.16353	*	CTATTAA,TTAATAA,TTAATAG,TTATTAA	-13,-137,-27	3
chr1	84236321	84236728	mcf10a_satb1_ICRF_peak_620	10.65132	*	TTAATAA,TTATTAA	-16,-26,-8	3
chr1	84261271	84261739	mcf10a_satb1_ICRF_peak_621	6.55377	*	TTAATAA,TTATTAA	-150,140	2
chr1	84336023	84336309	mcf10a_satb1_ICRF_peak_622	6.55377	*	CTAATAG,CTATTAG,TTAATAA,TTATTAA	11,50	2
chr1	84337738	84338061	mcf10a_satb1_ICRF_peak_623	6.74889	*	CTAATAA,CTATTAA,TTAATAG,TTATTAG	-41,25	2
chr1	84385528	84385958	mcf10a_satb1_ICRF_peak_624	10.84644	*	CTAATAG,CTATTAA,CTATTAG,TTAATAA,TTAATAG,TTATTAA	-31,101,24	3
chr1	84482956	84483311	mcf10a_satb1_ICRF_peak_625	6.16353	*	TTAATAA,TTATTAA	-115,22	2
chr1	84489093	84489402	mcf10a_satb1_ICRF_peak_626	5.96840	*	CTAATAA,CTAATAG,CTATTAA,CTATTAG,TTAATAG,TTATTAG	-36,14,197,72	4
chr1	84535368	84535633	mcf10a_satb1_ICRF_peak_627	5.57816	*	TTAATAA,TTATTAA	-23,-26,60	3
chr1	84593038	84593379	mcf10a_satb1_ICRF_peak_628	5.96840	*	CTAATAG,CTATTAG	-9	1
chr1	84630631	84631458	mcf10a_satb1_ICRF_peak_629	38.35858	*	CTAATAA,CTATTAA,TTAATAA,TTAATAG,TTATTAA,TTATTAG	-150,-153,-79,47,61	5
chr1	84639276	84639736	mcf10a_satb1_ICRF_peak_630	16.30984	*	CTAATAG,CTATTAA,CTATTAG,TTAATAA,TTAATAG,TTATTAA	-84,20,66,80	4
chr1	84644918	84645254	mcf10a_satb1_ICRF_peak_631	7.52938	*	TTAATAA,TTATTAA	-120,154,2	3
chr1	84650951	84651672	mcf10a_satb1_ICRF_peak_632	22.35861	*	CTAATAA,CTAATAG,CTATTAA,CTATTAG,TTAATAA,TTAATAG,TTATTAA,TTATTAG	-123,-137,100,141,169,179,83	7
chr1	84655711	84656367	mcf10a_satb1_ICRF_peak_633	17.48057	*	CTAATAA,TTAATAA,TTATTAA,TTATTAG	-92,192,22,90	4
chr1	84954416	84954666	mcf10a_satb1_ICRF_peak_634	4.99280	*	CTAATAA,TTAATAA,TTATTAA,TTATTAG	-81,1	2
chr1	84972758	84973129	mcf10a_satb1_ICRF_peak_635	8.25119	*	CTAATAA,TTAATAA,TTATTAA,TTATTAG	-26,8	2
chr1	84980638	84981115	mcf10a_satb1_ICRF_peak_636	16.11472	*	CTAATAA,CTATTAA,TTAATAA,TTAATAG,TTATTAA,TTATTAG	-72,-90,188	3
chr1	85018851	85019308	mcf10a_satb1_ICRF_peak_637	14.16351	*	TTAATAA,TTATTAA	-17,-9	2
chr1	85054738	85055045	mcf10a_satb1_ICRF_peak_638	5.89334	*	CTATTAA,TTAATAA,TTAATAG,TTATTAA	-25,11,8	3
chr1	85529652	85529905	mcf10a_satb1_ICRF_peak_639	4.40743	*	CTAATAA,TTAATAA,TTATTAA,TTATTAG	-35,-72,7	3
chr1	85900642	85901061	mcf10a_satb1_ICRF_peak_640	4.79768	*	TTAATAA,TTATTAA	-122,178,6	3
chr1	85973177	85973506	mcf10a_satb1_ICRF_peak_641	6.91037	*	CTAATAA,TTATTAG	-59	1
chr1	86027759	86028073	mcf10a_satb1_ICRF_peak_643	6.55377	*	CTAATAA,CTATTAA,TTAATAA,TTAATAG,TTATTAA,TTATTAG	-106,-60,104,85	4
chr1	86074616	86074985	mcf10a_satb1_ICRF_peak_644	6.56829	*	CTAATAG,CTATTAA,CTATTAG,TTAATAA,TTAATAG,TTATTAA	-10,186,33,5	4
chr1	86227348	86227779	mcf10a_satb1_ICRF_peak_645	6.74889	*	CTAATAA,TTAATAA,TTATTAA,TTATTAG	-71,-96	2
chr1	86280427	86280801	mcf10a_satb1_ICRF_peak_647	8.11474	*	CTATTAA,TTAATAA,TTAATAG,TTATTAA	25,28,54	3
chr1	86305259	86305781	mcf10a_satb1_ICRF_peak_648	12.01717	*	CTAATAA,CTAATAG,CTATTAG,TTAATAA,TTATTAA,TTATTAG	-22,-54,12	3
chr1	86324795	86325111	mcf10a_satb1_ICRF_peak_649	6.35865	*	CTAATAG,CTATTAG,TTAATAA,TTATTAA	-73,16,164	3
chr1	86419381	86419855	mcf10a_satb1_ICRF_peak_650	9.28547	*	CTAATAA,CTAATAG,CTATTAG,TTAATAA,TTATTAA,TTATTAG	-172,-68,168	3
chr1	86471470	86471790	mcf10a_satb1_ICRF_peak_651	7.33425	*	CTAATAA,TTATTAG	34	1
chr1	86488593	86488848	mcf10a_satb1_ICRF_peak_652	5.18792	*	TTAATAA,TTATTAA	42	1
chr1	86502062	86502448	mcf10a_satb1_ICRF_peak_653	6.74889	*	CTAATAA,TTATTAG	-76,27	2
chr1	86529438	86529809	mcf10a_satb1_ICRF_peak_654	9.09035	*	TTAATAA,TTATTAA	-15,-38,25,28,3	5
chr1	86561656	86562026	mcf10a_satb1_ICRF_peak_655	7.91962	*	CTATTAA,TTAATAA,TTAATAG,TTATTAA	-63,113,27,91	4
chr1	86624199	86624490	mcf10a_satb1_ICRF_peak_656	6.35865	*	CTAATAA,TTAATAA,TTATTAA,TTATTAG	-27,-48,48,77	4
chr1	86700694	86701202	mcf10a_satb1_ICRF_peak_657	11.82205	*	TTAATAA,TTATTAA	-76	1
chr1	86783205	86783497	mcf10a_satb1_ICRF_peak_658	6.16353	*	CTATTAA,TTAATAA,TTAATAG,TTATTAA	-20,-37,194	3
chr1	86801079	86801566	mcf10a_satb1_ICRF_peak_659	6.16353	*	CTATTAA,TTAATAA,TTAATAG,TTATTAA	-57,-74,179	3
chr1	86822415	86822803	mcf10a_satb1_ICRF_peak_660	6.55377	*	CTAATAA,TTATTAG	-11,2	2
chr1	86827203	86827548	mcf10a_satb1_ICRF_peak_661	8.70011	*	CTAATAG,CTATTAG	172	1
chr1	86884649	86884939	mcf10a_satb1_ICRF_peak_662	6.31324	*	CTATTAA,TTAATAA,TTAATAG,TTATTAA	-48,150,3,32	4
chr1	86917454	86917766	mcf10a_satb1_ICRF_peak_663	9.67571	*	CTAATAA,TTAATAA,TTATTAA,TTATTAG	1,32,79	3
chr1	86961725	86962058	mcf10a_satb1_ICRF_peak_664	5.57816	*	TTAATAA,TTATTAA	-27	1
chr1	87120298	87120844	mcf10a_satb1_ICRF_peak_665	21.18788	*	TTAATAA,TTATTAA	32	1
chr1	87152934	87153304	mcf10a_satb1_ICRF_peak_666	7.13913	*	TTAATAA,TTATTAA	-44,-73	2
chr1	87177544	87177864	mcf10a_satb1_ICRF_peak_667	4.01719	*	TTAATAA,TTATTAA	-4	1
chr1	87178935	87179317	mcf10a_satb1_ICRF_peak_668	7.72450	*	CTATTAA,TTAATAA,TTAATAG,TTATTAA	-2,-20	2
chr1	87186655	87187138	mcf10a_satb1_ICRF_peak_669	12.01717	*	CTAATAA,TTATTAG	-36,-4	2
chr1	87206991	87207344	mcf10a_satb1_ICRF_peak_670	7.91962	*	CTAATAG,CTATTAG,TTAATAA,TTATTAA	-178,12	2
chr1	87209737	87209996	mcf10a_satb1_ICRF_peak_671	4.99280	*	CTAATAA,CTATTAA,TTAATAA,TTAATAG,TTATTAA,TTATTAG	-20,-39,42	3
chr1	87401990	87402286	mcf10a_satb1_ICRF_peak_672	6.16353	*	CTAATAA,TTATTAG	-18	1
chr1	87472147	87472411	mcf10a_satb1_ICRF_peak_673	4.40743	*	CTATTAA,TTAATAA,TTAATAG,TTATTAA	-44,-83,63	3
chr1	87494560	87494935	mcf10a_satb1_ICRF_peak_674	5.96840	*	TTAATAA,TTATTAA	-21	1
chr1	87559837	87560227	mcf10a_satb1_ICRF_peak_675	8.11474	*	CTAATAA,TTAATAA,TTATTAA,TTATTAG	-9,1	2
chr1	87620445	87620775	mcf10a_satb1_ICRF_peak_676	7.44100	*	TTAATAA,TTATTAA	-48	1
chr1	87875160	87875509	mcf10a_satb1_ICRF_peak_678	7.22392	*	CTAATAG,CTATTAA,CTATTAG,TTAATAG	-48,12	2
chr1	87926510	87927000	mcf10a_satb1_ICRF_peak_679	16.30984	*	CTAATAA,CTATTAA,TTAATAG,TTATTAG	-24,-39	2
chr1	87975978	87976487	mcf10a_satb1_ICRF_peak_680	26.65685	*	CTAATAA,TTAATAA,TTATTAA,TTATTAG	-12,-31,16,5	4
chr1	88184410	88184694	mcf10a_satb1_ICRF_peak_681	4.01719	*	CTATTAA,TTAATAG	92	1
chr1	88214106	88214399	mcf10a_satb1_ICRF_peak_682	6.16353	*	TTAATAA,TTATTAA	8	1
chr1	88246152	88246402	mcf10a_satb1_ICRF_peak_683	4.60255	*	TTAATAA,TTATTAA	-84	1
chr1	88415314	88415571	mcf10a_satb1_ICRF_peak_684	5.96840	*	CTAATAA,CTATTAA,TTAATAA,TTAATAG,TTATTAA,TTATTAG	-103,-49,86	3
chr1	88483928	88484296	mcf10a_satb1_ICRF_peak_685	6.55377	*	CTAATAA,CTAATAG,CTATTAG,TTATTAG	-59,25	2
chr1	88541222	88541494	mcf10a_satb1_ICRF_peak_686	3.64291	*	CTAATAA,CTAATAG,CTATTAA,CTATTAG,TTAATAG,TTATTAG	-145,-68,32,50	4
chr1	88548187	88548719	mcf10a_satb1_ICRF_peak_687	9.87083	*	CTAATAA,TTAATAA,TTATTAA,TTATTAG	-70,-88,163,4	4
chr1	88805751	88806283	mcf10a_satb1_ICRF_peak_688	14.16351	*	CTAATAA,CTATTAA,TTAATAA,TTAATAG,TTATTAA,TTATTAG	-161,-47,-75,56,81	5
chr1	88814668	88814983	mcf10a_satb1_ICRF_peak_689	5.18792	*	TTAATAA,TTATTAA	7	1
chr1	88870961	88871273	mcf10a_satb1_ICRF_peak_690	6.55377	*	CTAATAA,TTAATAA,TTATTAA,TTATTAG	-1,-18,-40	3
chr1	88876294	88876558	mcf10a_satb1_ICRF_peak_691	4.40743	*	CTAATAA,CTAATAG,CTATTAG,TTATTAG	169,26	2
chr1	88909100	88909381	mcf10a_satb1_ICRF_peak_692	6.35865	*	CTAATAG,CTATTAA,CTATTAG,TTAATAG	22,32	2
chr1	89033717	89033973	mcf10a_satb1_ICRF_peak_693	4.60255	*	CTAATAG,CTATTAG,TTAATAA,TTATTAA	-6,124	2
chr1	89070156	89070419	mcf10a_satb1_ICRF_peak_694	6.16353	*	CTAATAA,CTAATAG,CTATTAA,CTATTAG,TTAATAG,TTATTAG	-69,-87,90	3
chr1	89075124	89075946	mcf10a_satb1_ICRF_peak_695	52.21220	*	CTAATAA,CTAATAG,CTATTAG,TTAATAA,TTATTAA,TTATTAG	-131,-16,-42,-71,25,80,89	7
chr1	89158671	89158989	mcf10a_satb1_ICRF_peak_696	4.99280	*	CTAATAA,TTAATAA,TTATTAA,TTATTAG	15,25	2
chr1	89160759	89161136	mcf10a_satb1_ICRF_peak_697	11.62693	*	CTAATAA,TTATTAG	-33	1
chr1	89191062	89191322	mcf10a_satb1_ICRF_peak_698	5.96840	*	CTAATAA,CTAATAG,CTATTAG,TTATTAG	-14,-54	2
chr1	89295119	89295382	mcf10a_satb1_ICRF_peak_699	5.57816	*	CTAATAA,CTAATAG,CTATTAG,TTAATAA,TTATTAA,TTATTAG	-4,108,38	3
chr1	89397789	89398270	mcf10a_satb1_ICRF_peak_700	18.90373	*	CTAATAA,CTAATAG,CTATTAG,TTATTAG	-39,-4,38	3
chr1	89411074	89411404	mcf10a_satb1_ICRF_peak_701	4.79768	*	CTAATAA,CTATTAA,TTAATAG,TTATTAG	-73,101	2
chr1	89432955	89433415	mcf10a_satb1_ICRF_peak_702	8.30986	*	CTAATAA,CTAATAG,CTATTAG,TTATTAG	-106,-28,7	3
chr1	89641997	89642317	mcf10a_satb1_ICRF_peak_703	5.77328	*	CTAATAA,TTAATAA,TTATTAA,TTATTAG	-182,-23,170,35,71	5
chr1	89814829	89815197	mcf10a_satb1_ICRF_peak_704	8.32641	*	CTAATAA,CTATTAA,TTAATAA,TTAATAG,TTATTAA,TTATTAG	-13,-164,-196,-29,8	5
chr1	89824700	89825019	mcf10a_satb1_ICRF_peak_705	5.77328	*	CTAATAG,CTATTAA,CTATTAG,TTAATAA,TTAATAG,TTATTAA	-88,151,25,98	4
chr1	89921048	89921329	mcf10a_satb1_ICRF_peak_706	6.16353	*	TTAATAA,TTATTAA	-7	1
chr1	89949048	89949821	mcf10a_satb1_ICRF_peak_707	53.77317	*	CTAATAA,CTAATAG,CTATTAG,TTATTAG	-23,14,38	3
chr1	90044351	90044662	mcf10a_satb1_ICRF_peak_708	5.38304	*	TTAATAA,TTATTAA	-45,2	2
chr1	90100416	90100876	mcf10a_satb1_ICRF_peak_709	7.89814	*	CTATTAA,TTAATAA,TTAATAG,TTATTAA	-57,-60,-77,-80,178	5
chr1	90564038	90564470	mcf10a_satb1_ICRF_peak_711	8.30986	*	TTAATAA,TTATTAA	1,183	2
chr1	90572590	90572857	mcf10a_satb1_ICRF_peak_712	4.99280	*	CTAATAA,CTAATAG,CTATTAG,TTATTAG	-31,-44	2
chr1	90704928	90705268	mcf10a_satb1_ICRF_peak_713	6.35865	*	TTAATAA,TTATTAA	-14,-25	2
chr1	90727693	90728314	mcf10a_satb1_ICRF_peak_714	32.89517	*	CTATTAA,TTAATAA,TTAATAG,TTATTAA	-139,-5,16,28,48,79	6
chr1	90758465	90758824	mcf10a_satb1_ICRF_peak_715	5.96840	*	TTAATAA,TTATTAA	18,5	2
chr1	90802474	90802916	mcf10a_satb1_ICRF_peak_716	15.52936	*	CTATTAA,TTAATAA,TTAATAG,TTATTAA	-139,-15,-22,189	4
chr1	90906662	90907051	mcf10a_satb1_ICRF_peak_717	6.94401	*	CTATTAA,TTAATAA,TTAATAG,TTATTAA	28,40	2
chr1	91015961	91016267	mcf10a_satb1_ICRF_peak_718	5.77328	*	CTAATAG,CTATTAG	-25,-57,9	3
chr1	91162796	91163226	mcf10a_satb1_ICRF_peak_719	11.43181	*	CTATTAA,TTAATAA,TTAATAG,TTATTAA	-126,-36,-84,11,158,23	6
chr1	91294266	91294680	mcf10a_satb1_ICRF_peak_720	9.28547	*	CTAATAA,TTATTAG	-5,121	2
chr1	91372097	91372528	mcf10a_satb1_ICRF_peak_721	6.74889	*	CTAATAA,CTATTAA,TTAATAA,TTAATAG,TTATTAA,TTATTAG	-137,-150,-74	3
chr1	91396538	91396883	mcf10a_satb1_ICRF_peak_722	7.52938	*	CTATTAA,TTAATAA,TTAATAG,TTATTAA	-134,-14,-22	3
chr1	91400039	91400546	mcf10a_satb1_ICRF_peak_723	17.48057	*	CTAATAA,TTAATAA,TTATTAA,TTATTAG	-140,-29,149,37	4
chr1	91479700	91480077	mcf10a_satb1_ICRF_peak_724	8.11474	*	CTAATAG,CTATTAG	30	1
chr1	91480334	91480725	mcf10a_satb1_ICRF_peak_725	9.87083	*	CTAATAA,TTAATAA,TTATTAA,TTATTAG	-43,12,62	3
chr1	91517302	91517685	mcf10a_satb1_ICRF_peak_726	5.77328	*	CTATTAA,TTAATAA,TTAATAG,TTATTAA	-3,-42,-6	3
chr1	91553057	91553311	mcf10a_satb1_ICRF_peak_727	3.77593	*	CTAATAA,CTATTAA,TTAATAA,TTAATAG,TTATTAA,TTATTAG	-71,167,30,91	4
chr1	91578337	91578721	mcf10a_satb1_ICRF_peak_728	10.96360	*	CTAATAA,TTAATAA,TTATTAA,TTATTAG	-10,-20,39	3
chr1	91674703	91674961	mcf10a_satb1_ICRF_peak_729	4.67015	*	TTAATAA,TTATTAA	-20,-41	2
chr1	92110210	92110501	mcf10a_satb1_ICRF_peak_730	6.07329	*	CTAATAA,TTAATAA,TTATTAA,TTATTAG	-21,-24,-58,69	4
chr1	92132751	92133219	mcf10a_satb1_ICRF_peak_731	8.50498	*	CTAATAA,TTAATAA,TTATTAA,TTATTAG	-175,-47,-68	3
chr1	92235947	92236267	mcf10a_satb1_ICRF_peak_732	5.57816	*	CTAATAA,TTAATAA,TTATTAA,TTATTAG	-16,5	2
chr1	92448368	92448685	mcf10a_satb1_ICRF_peak_733	6.94401	*	CTAATAA,TTATTAG	-2,-21	2
chr1	92531315	92531728	mcf10a_satb1_ICRF_peak_734	6.94401	*	CTAATAA,TTAATAA,TTATTAA,TTATTAG	-16,-19,75	3
chr1	92724582	92724946	mcf10a_satb1_ICRF_peak_737	7.52938	*	CTAATAA,CTATTAA,TTAATAG,TTATTAG	35,57,68	3
chr1	92761283	92761635	mcf10a_satb1_ICRF_peak_738	8.50498	*	CTAATAA,TTAATAA,TTATTAA,TTATTAG	-20,-5,-84,146	4
chr1	92767135	92767487	mcf10a_satb1_ICRF_peak_739	3.62695	*	CTAATAA,TTAATAA,TTATTAA,TTATTAG	-140,-84,87	3
chr1	92910183	92910530	mcf10a_satb1_ICRF_peak_740	5.91701	*	CTATTAA,TTAATAG	-16	1
chr1	93110010	93110708	mcf10a_satb1_ICRF_peak_741	28.01714	*	CTAATAA,TTAATAA,TTATTAA,TTATTAG	-181,187,34	3
chr1	93659317	93659744	mcf10a_satb1_ICRF_peak_742	10.26108	*	CTAATAA,CTATTAA,TTAATAG,TTATTAG	-38,-89,120	3
chr1	93723421	93724139	mcf10a_satb1_ICRF_peak_743	16.11472	*	TTAATAA,TTATTAA	-110,-124,13	3
chr1	93741846	93742157	mcf10a_satb1_ICRF_peak_744	7.30201	*	CTAATAA,TTATTAG	23	1
chr1	93927800	93928180	mcf10a_satb1_ICRF_peak_745	11.43181	*	TTAATAA,TTATTAA	-53,11,32	3
chr1	93966387	93966637	mcf10a_satb1_ICRF_peak_746	5.18792	*	CTAATAG,CTATTAG,TTAATAA,TTATTAA	-11,-22	2
chr1	94112324	94112634	mcf10a_satb1_ICRF_peak_747	5.57816	*	CTATTAA,TTAATAA,TTAATAG,TTATTAA	-18,146	2
chr1	94136192	94136708	mcf10a_satb1_ICRF_peak_748	15.19916	*	TTAATAA,TTATTAA	-36,-51,-96	3
chr1	94358980	94359293	mcf10a_satb1_ICRF_peak_750	4.60255	*	CTAATAA,CTATTAA,TTAATAA,TTAATAG,TTATTAA,TTATTAG	-130,-150,10,128	4
chr1	94388212	94388493	mcf10a_satb1_ICRF_peak_751	4.97251	*	CTAATAA,CTAATAG,CTATTAA,CTATTAG,TTAATAG,TTATTAG	-114,124,40,7	4
chr1	94402635	94402931	mcf10a_satb1_ICRF_peak_752	4.40743	*	TTAATAA,TTATTAA	-141,121,136	3
chr1	94485517	94485794	mcf10a_satb1_ICRF_peak_753	5.65063	*	CTAATAA,TTAATAA,TTATTAA,TTATTAG	-11,62	2
chr1	94651302	94651581	mcf10a_satb1_ICRF_peak_754	6.55377	*	TTAATAA,TTATTAA	-113	1
chr1	94716343	94716683	mcf10a_satb1_ICRF_peak_755	9.08021	*	CTAATAA,TTATTAG	-20	1
chr1	94801318	94801978	mcf10a_satb1_ICRF_peak_756	21.25558	*	CTAATAG,CTATTAA,CTATTAG,TTAATAA,TTAATAG,TTATTAA	100,103,119,139,179,72	6
chr1	95408651	95408922	mcf10a_satb1_ICRF_peak_757	5.68876	*	CTAATAA,TTATTAG	-36,57	2
chr1	95510868	95511936	mcf10a_satb1_ICRF_peak_758	64.30974	*	CTAATAA,CTAATAG,CTATTAG,TTATTAG	-102,-12,-126,-150,-174,-29,-45,-62,-78,101,116,132,189,21,4,54,70,85	18
chr1	95539220	95539490	mcf10a_satb1_ICRF_peak_759	5.91067	*	TTAATAA,TTATTAA	36	1
chr1	95764562	95764848	mcf10a_satb1_ICRF_peak_760	5.77328	*	CTATTAA,TTAATAG	13,33	2
chr1	95800490	95800819	mcf10a_satb1_ICRF_peak_761	4.40743	*	CTATTAA,TTAATAG	55	1
chr1	95801631	95802027	mcf10a_satb1_ICRF_peak_762	13.18790	*	CTATTAA,TTAATAA,TTAATAG,TTATTAA	-23,30,8	3
chr1	95899241	95899511	mcf10a_satb1_ICRF_peak_763	4.79768	*	CTAATAA,TTAATAA,TTATTAA,TTATTAG	-167,-99,138,64	4
chr1	95907314	95907599	mcf10a_satb1_ICRF_peak_764	6.35865	*	CTAATAA,TTAATAA,TTATTAA,TTATTAG	-2,14	2
chr1	95978821	95979309	mcf10a_satb1_ICRF_peak_765	6.35865	*	TTAATAA,TTATTAA	-117,-161,105,145,166	5
chr1	96198427	96198764	mcf10a_satb1_ICRF_peak_767	7.52938	*	CTAATAA,TTATTAG	15,44	2
chr1	96210984	96211792	mcf10a_satb1_ICRF_peak_768	47.91953	*	TTAATAA,TTATTAA	-20,-68,1,162	4
chr1	96253357	96253624	mcf10a_satb1_ICRF_peak_769	5.18792	*	CTAATAA,TTATTAG	4	1
chr1	96383367	96384021	mcf10a_satb1_ICRF_peak_770	17.67570	*	CTAATAA,TTAATAA,TTATTAA,TTATTAG	-38,-48,19	3
chr1	96666396	96666787	mcf10a_satb1_ICRF_peak_771	7.72450	*	CTAATAA,TTAATAA,TTATTAA,TTATTAG	-102,-124,-65,143,188,8,99	7
chr1	96713809	96714193	mcf10a_satb1_ICRF_peak_772	7.72450	*	CTAATAA,CTAATAG,CTATTAG,TTAATAA,TTATTAA,TTATTAG	-102,74,86	3
chr1	96742219	96742516	mcf10a_satb1_ICRF_peak_773	7.72450	*	CTAATAA,CTAATAG,CTATTAA,CTATTAG,TTAATAG,TTATTAG	-28,23,32	3
chr1	96777575	96778028	mcf10a_satb1_ICRF_peak_774	11.43181	*	CTATTAA,TTAATAA,TTAATAG,TTATTAA	-4,12,174,23,33	5
chr1	96782788	96783038	mcf10a_satb1_ICRF_peak_775	5.18792	*	CTAATAA,TTAATAA,TTATTAA,TTATTAG	-124,-62,62	3
chr1	96863202	96863452	mcf10a_satb1_ICRF_peak_776	4.79768	*	CTAATAA,TTAATAA,TTATTAA,TTATTAG	-22,20	2
chr1	96866352	96866725	mcf10a_satb1_ICRF_peak_777	5.38304	*	CTATTAA,TTAATAG	-51	1
chr1	96906850	96907166	mcf10a_satb1_ICRF_peak_778	9.28547	*	TTAATAA,TTATTAA	-50	1
chr1	96907538	96907788	mcf10a_satb1_ICRF_peak_779	4.21231	*	CTAATAG,CTATTAA,CTATTAG,TTAATAG	48,57,77	3
chr1	96914777	96915230	mcf10a_satb1_ICRF_peak_780	7.72450	*	CTAATAG,CTATTAA,CTATTAG,TTAATAA,TTAATAG,TTATTAA	1,93,96	3
chr1	96923106	96923422	mcf10a_satb1_ICRF_peak_781	4.40743	*	CTATTAA,TTAATAG	-32	1
chr1	96934388	96934686	mcf10a_satb1_ICRF_peak_782	6.55377	*	CTAATAA,TTATTAG	63	1
chr1	96946704	96947099	mcf10a_satb1_ICRF_peak_783	9.87083	*	CTAATAA,CTATTAA,TTAATAG,TTATTAG	-62,194,79,98	4
chr1	96969740	96970198	mcf10a_satb1_ICRF_peak_784	10.26108	*	CTAATAA,TTAATAA,TTATTAA,TTATTAG	-167,-48,-68	3
chr1	97049380	97050002	mcf10a_satb1_ICRF_peak_785	41.76888	*	CTAATAA,TTAATAA,TTATTAA,TTATTAG	-12,-33,-40,-50,-9	5
chr1	97096789	97097039	mcf10a_satb1_ICRF_peak_786	4.60255	*	CTAATAG,CTATTAG,TTAATAA,TTATTAA	-67,86	2
chr1	97124755	97125013	mcf10a_satb1_ICRF_peak_787	4.79768	*	CTAATAG,CTATTAG,TTAATAA,TTATTAA	112,44	2
chr1	97130089	97130938	mcf10a_satb1_ICRF_peak_788	6.55377	*	CTATTAA,TTAATAA,TTAATAG,TTATTAA	-169,-186,-193	3
chr1	97197784	97198203	mcf10a_satb1_ICRF_peak_789	10.65132	*	CTAATAA,CTATTAA,TTAATAA,TTAATAG,TTATTAA,TTATTAG	-75,45,86	3
chr1	97204624	97204985	mcf10a_satb1_ICRF_peak_790	6.74889	*	TTAATAA,TTATTAA	-29,-47,138	3
chr1	97220742	97221001	mcf10a_satb1_ICRF_peak_791	4.79768	*	CTAATAA,CTATTAA,TTAATAG,TTATTAG	-3,-51,0	3
chr1	97229644	97230002	mcf10a_satb1_ICRF_peak_792	8.30986	*	CTAATAA,TTAATAA,TTATTAA,TTATTAG	-13,-46	2
chr1	97244004	97244428	mcf10a_satb1_ICRF_peak_793	13.77326	*	TTAATAA,TTATTAA	-15,33,7	3
chr1	97255036	97255472	mcf10a_satb1_ICRF_peak_794	11.82205	*	CTAATAA,TTAATAA,TTATTAA,TTATTAG	-10,1	2
chr1	97264051	97264548	mcf10a_satb1_ICRF_peak_795	15.33424	*	CTAATAA,TTATTAG	21,55	2
chr1	97329628	97330204	mcf10a_satb1_ICRF_peak_796	12.60254	*	CTAATAA,TTAATAA,TTATTAA,TTATTAG	-88,158,187	3
chr1	97426788	97427169	mcf10a_satb1_ICRF_peak_797	10.26108	*	CTAATAA,TTAATAA,TTATTAA,TTATTAG	-40,-51,11,2,29	5
chr1	97526111	97526373	mcf10a_satb1_ICRF_peak_798	5.96840	*	TTAATAA,TTATTAA	15	1
chr1	97537090	97537363	mcf10a_satb1_ICRF_peak_799	4.99280	*	TTAATAA,TTATTAA	-43	1
chr1	97551881	97552251	mcf10a_satb1_ICRF_peak_800	8.89523	*	CTAATAA,CTATTAA,TTAATAG,TTATTAG	-139,-20,0	3
chr1	97555906	97556240	mcf10a_satb1_ICRF_peak_801	6.55377	*	TTAATAA,TTATTAA	-4,26	2
chr1	97657312	97657676	mcf10a_satb1_ICRF_peak_802	6.74889	*	CTAATAA,CTAATAG,CTATTAG,TTATTAG	-21,193	2
chr1	97701328	97701638	mcf10a_satb1_ICRF_peak_803	6.74889	*	CTAATAG,CTATTAG	53	1
chr1	97706170	97706423	mcf10a_satb1_ICRF_peak_804	4.99280	*	CTAATAA,TTATTAG	117	1
chr1	97707153	97707498	mcf10a_satb1_ICRF_peak_805	5.57816	*	CTAATAA,TTATTAG	-1	1
chr1	97712194	97712750	mcf10a_satb1_ICRF_peak_806	18.26106	*	CTATTAA,TTAATAA,TTAATAG,TTATTAA	-21,-29,-32,-49,-72	5
chr1	97872591	97873006	mcf10a_satb1_ICRF_peak_807	7.72450	*	TTAATAA,TTATTAA	-112,-142,-64,115,51	5
chr1	97894455	97894851	mcf10a_satb1_ICRF_peak_808	5.96840	*	CTAATAA,CTATTAA,TTAATAA,TTAATAG,TTATTAA,TTATTAG	-176,-184,22,63	4
chr1	97939833	97940640	mcf10a_satb1_ICRF_peak_809	14.35863	*	TTAATAA,TTATTAA	-107,-110,-52,-95,160	5
chr1	97952407	97952658	mcf10a_satb1_ICRF_peak_810	4.60255	*	TTAATAA,TTATTAA	-56	1
chr1	97955190	97956258	mcf10a_satb1_ICRF_peak_811	21.57812	*	TTAATAA,TTATTAA	-103	1
chr1	97961062	97961598	mcf10a_satb1_ICRF_peak_812	7.33425	*	CTAATAA,TTAATAA,TTATTAA,TTATTAG	-113,113,136,154	4
chr1	98001251	98001503	mcf10a_satb1_ICRF_peak_813	4.99280	*	CTAATAA,CTATTAA,TTAATAA,TTAATAG,TTATTAA,TTATTAG	-123,-174,38,56	4
chr1	98055947	98056242	mcf10a_satb1_ICRF_peak_814	4.60255	*	CTAATAA,TTATTAG	30	1
chr1	98061141	98061484	mcf10a_satb1_ICRF_peak_815	8.50498	*	TTAATAA,TTATTAA	-46,-66	2
chr1	98077820	98078333	mcf10a_satb1_ICRF_peak_816	7.13913	*	CTAATAG,CTATTAG,TTAATAA,TTATTAA	-134,135,17	3
chr1	98136417	98137122	mcf10a_satb1_ICRF_peak_817	23.13910	*	CTATTAA,TTAATAA,TTAATAG,TTATTAA	-15,-34,-81	3
chr1	98146932	98147421	mcf10a_satb1_ICRF_peak_818	17.09033	*	CTAATAG,CTATTAA,CTATTAG,TTAATAA,TTAATAG,TTATTAA	-102,28,3,41	4
chr1	98148510	98149221	mcf10a_satb1_ICRF_peak_819	25.67568	*	CTAATAA,CTAATAG,CTATTAG,TTAATAA,TTATTAA,TTATTAG	-167,-51,-58,100,77	5
chr1	98163764	98164057	mcf10a_satb1_ICRF_peak_820	5.18792	*	TTAATAA,TTATTAA	-47,67	2
chr1	98167789	98168163	mcf10a_satb1_ICRF_peak_821	3.82207	*	CTAATAA,TTATTAG	-185,29	2
chr1	98179216	98179619	mcf10a_satb1_ICRF_peak_822	5.77328	*	CTAATAA,TTATTAG	-140,112	2
chr1	98196723	98197312	mcf10a_satb1_ICRF_peak_823	8.11474	*	CTAATAA,CTATTAA,TTAATAA,TTAATAG,TTATTAA,TTATTAG	-118,-86,29,84	4
chr1	98198135	98198574	mcf10a_satb1_ICRF_peak_824	16.50496	*	CTATTAA,TTAATAA,TTAATAG,TTATTAA	-43,-79,177,25	4
chr1	98212546	98212896	mcf10a_satb1_ICRF_peak_825	7.72450	*	CTAATAG,CTATTAG,TTAATAA,TTATTAA	-18,-31	2
chr1	98250474	98250790	mcf10a_satb1_ICRF_peak_826	5.38304	*	TTAATAA,TTATTAA	-27,-46,148	3
chr1	98273829	98274150	mcf10a_satb1_ICRF_peak_827	6.94401	*	CTAATAA,CTAATAG,CTATTAG,TTAATAA,TTATTAA,TTATTAG	-88,45,59	3
chr1	98283770	98284099	mcf10a_satb1_ICRF_peak_828	6.94401	*	CTATTAA,TTAATAA,TTAATAG,TTATTAA	-33,-9,140	3
chr1	98375737	98376298	mcf10a_satb1_ICRF_peak_830	10.26108	*	CTATTAA,TTAATAA,TTAATAG,TTATTAA	-37,-40,12	3
chr1	98418309	98418848	mcf10a_satb1_ICRF_peak_831	9.48059	*	TTAATAA,TTATTAA	-112,-134,-81,58,73	5
chr1	98420041	98420450	mcf10a_satb1_ICRF_peak_832	12.21229	*	CTAATAA,TTAATAA,TTATTAA,TTATTAG	-37,-7,32	3
chr1	98463047	98463472	mcf10a_satb1_ICRF_peak_833	10.84644	*	CTAATAG,CTATTAA,CTATTAG,TTAATAA,TTAATAG,TTATTAA	-12,16,19	3
chr1	98635360	98635610	mcf10a_satb1_ICRF_peak_834	4.01719	*	CTAATAA,TTAATAA,TTATTAA,TTATTAG	27,40,57	3
chr1	98691310	98691567	mcf10a_satb1_ICRF_peak_835	4.60255	*	CTAATAG,CTATTAG	9	1
chr1	98711909	98712272	mcf10a_satb1_ICRF_peak_836	11.82205	*	CTAATAA,TTATTAG	26	1
chr1	98812530	98812965	mcf10a_satb1_ICRF_peak_837	8.30986	*	CTAATAA,TTATTAG	63	1
chr1	98818448	98818698	mcf10a_satb1_ICRF_peak_838	4.60255	*	CTATTAA,TTAATAA,TTAATAG,TTATTAA	-102,166,23	3
chr1	98890079	98890476	mcf10a_satb1_ICRF_peak_839	13.96839	*	TTAATAA,TTATTAA	-78,12	2
chr1	99038503	99038809	mcf10a_satb1_ICRF_peak_840	3.82207	*	TTAATAA,TTATTAA	16	1
chr1	99070763	99071038	mcf10a_satb1_ICRF_peak_841	6.35865	*	CTAATAA,TTAATAA,TTATTAA,TTATTAG	-83,61	2
chr1	99118389	99118751	mcf10a_satb1_ICRF_peak_842	6.55377	*	CTAATAA,TTAATAA,TTATTAA,TTATTAG	-55,97	2
chr1	99190000	99190292	mcf10a_satb1_ICRF_peak_843	5.18792	*	TTAATAA,TTATTAA	89	1
chr1	99208388	99208942	mcf10a_satb1_ICRF_peak_844	8.11474	*	CTAATAA,CTATTAA,TTAATAG,TTATTAG	-138,-80,93	3
chr1	99226153	99226403	mcf10a_satb1_ICRF_peak_845	4.79768	*	CTAATAA,TTAATAA,TTATTAA,TTATTAG	-40,58	2
chr1	99286550	99286851	mcf10a_satb1_ICRF_peak_846	5.77328	*	CTAATAA,TTATTAG	92	1
chr1	99289005	99289255	mcf10a_satb1_ICRF_peak_847	4.99280	*	CTATTAA,TTAATAA,TTAATAG,TTATTAA	-12,25	2
chr1	99301169	99301419	mcf10a_satb1_ICRF_peak_848	4.01719	*	CTAATAA,CTAATAG,CTATTAG,TTAATAA,TTATTAA,TTATTAG	-143,-62,50	3
chr1	99390996	99391314	mcf10a_satb1_ICRF_peak_849	5.38304	*	CTAATAG,CTATTAG,TTAATAA,TTATTAA	-21,117,58,61	4
chr1	99421239	99421656	mcf10a_satb1_ICRF_peak_850	7.13913	*	CTAATAA,TTATTAG	-87,111,131	3
chr1	99426924	99427282	mcf10a_satb1_ICRF_peak_851	6.35865	*	CTAATAG,CTATTAA,CTATTAG,TTAATAA,TTAATAG,TTATTAA	-13,-170,54	3
chr1	99477325	99477596	mcf10a_satb1_ICRF_peak_852	5.57816	*	CTAATAA,CTATTAA,TTAATAA,TTAATAG,TTATTAA,TTATTAG	-103,-106,-25	3
chr1	99489935	99490346	mcf10a_satb1_ICRF_peak_853	7.91962	*	CTAATAA,TTAATAA,TTATTAA,TTATTAG	-3,52	2
chr1	99534192	99534481	mcf10a_satb1_ICRF_peak_854	5.96840	*	CTAATAA,CTATTAA,TTAATAG,TTATTAG	-18,-46,2	3
chr1	99621374	99621665	mcf10a_satb1_ICRF_peak_856	5.77328	*	TTAATAA,TTATTAA	170	1
chr1	99637135	99637419	mcf10a_satb1_ICRF_peak_857	5.38304	*	TTAATAA,TTATTAA	-30,2	2
chr1	99669860	99670326	mcf10a_satb1_ICRF_peak_858	19.43179	*	TTAATAA,TTATTAA	87	1
chr1	99691035	99691325	mcf10a_satb1_ICRF_peak_859	7.72450	*	CTATTAA,TTAATAG	14	1
chr1	99695431	99695714	mcf10a_satb1_ICRF_peak_860	4.60255	*	CTAATAA,TTAATAA,TTATTAA,TTATTAG	-93,59	2
chr1	99716794	99717336	mcf10a_satb1_ICRF_peak_861	24.50495	*	TTAATAA,TTATTAA	-16,-48,37,67	4
chr1	99801863	99802440	mcf10a_satb1_ICRF_peak_862	6.94401	*	CTAATAA,TTAATAA,TTATTAA,TTATTAG	-180,140,151	3
chr1	99816349	99816733	mcf10a_satb1_ICRF_peak_863	5.77328	*	TTAATAA,TTATTAA	120	1
chr1	99853109	99853567	mcf10a_satb1_ICRF_peak_864	17.87082	*	CTATTAA,TTAATAG	-8	1
chr1	99902844	99903256	mcf10a_satb1_ICRF_peak_865	5.77328	*	CTAATAA,CTAATAG,CTATTAG,TTATTAG	-142,-19,33	3
chr1	99947483	99947945	mcf10a_satb1_ICRF_peak_866	20.40740	*	CTAATAA,CTATTAA,TTAATAA,TTAATAG,TTATTAA,TTATTAG	12,41,50,9	4
chr1	100110532	100110822	mcf10a_satb1_ICRF_peak_867	5.96840	*	CTATTAA,TTAATAG	23	1
chr1	100155449	100155699	mcf10a_satb1_ICRF_peak_868	4.79768	*	TTAATAA,TTATTAA	-19,93	2
chr1	100190146	100190726	mcf10a_satb1_ICRF_peak_869	24.30983	*	TTAATAA,TTATTAA	-38	1
chr1	100325590	100326149	mcf10a_satb1_ICRF_peak_870	12.79766	*	CTAATAA,CTAATAG,CTATTAG,TTAATAA,TTATTAA,TTATTAG	-69,126,161,76	4
chr1	100381411	100381910	mcf10a_satb1_ICRF_peak_871	9.48059	*	CTAATAA,TTAATAA,TTATTAA,TTATTAG	-33,-66,-90	3
chr1	100387486	100387857	mcf10a_satb1_ICRF_peak_872	8.50498	*	TTAATAA,TTATTAA	-3,8	2
chr1	100717305	100717679	mcf10a_satb1_ICRF_peak_873	12.21229	*	TTAATAA,TTATTAA	24,31	2
chr1	100759663	100759991	mcf10a_satb1_ICRF_peak_874	4.60255	*	CTAATAG,CTATTAA,CTATTAG,TTAATAA,TTAATAG,TTATTAA	-111,103,187,194,32,35	6
chr1	101046248	101046578	mcf10a_satb1_ICRF_peak_876	5.57816	*	CTATTAA,TTAATAA,TTAATAG,TTATTAA	-32,139	2
chr1	101060741	101061102	mcf10a_satb1_ICRF_peak_877	9.02617	*	CTAATAA,CTATTAA,TTAATAG,TTATTAG	-130,18	2
chr1	101234287	101234682	mcf10a_satb1_ICRF_peak_878	8.30986	*	CTAATAA,TTATTAG	51	1
chr1	101249937	101250265	mcf10a_satb1_ICRF_peak_879	5.96840	*	TTAATAA,TTATTAA	-120,-130	2
chr1	101369199	101369860	mcf10a_satb1_ICRF_peak_880	37.96833	*	TTAATAA,TTATTAA	-10,-17,-27,3,6	5
chr1	101603818	101604117	mcf10a_satb1_ICRF_peak_881	5.57816	*	CTATTAA,TTAATAA,TTAATAG,TTATTAA	-11,-8,4,7	4
chr1	101623029	101623279	mcf10a_satb1_ICRF_peak_882	4.99280	*	TTAATAA,TTATTAA	-55,-7,109	3
chr1	101930641	101930955	mcf10a_satb1_ICRF_peak_883	6.74889	*	CTAATAA,CTATTAA,TTAATAG,TTATTAG	-17,-41,0	3
chr1	101943330	101943584	mcf10a_satb1_ICRF_peak_884	4.99280	*	CTATTAA,TTAATAG	66	1
chr1	101948495	101948861	mcf10a_satb1_ICRF_peak_885	7.72450	*	CTAATAA,TTATTAG	-22,-29,-9	3
chr1	101977745	101978757	mcf10a_satb1_ICRF_peak_886	12.21229	*	CTAATAA,TTATTAG	-182	1
chr1	101992745	101993200	mcf10a_satb1_ICRF_peak_887	12.01717	*	CTAATAA,CTAATAG,CTATTAG,TTATTAG	-90,15	2
chr1	102030849	102031099	mcf10a_satb1_ICRF_peak_888	4.40743	*	CTAATAA,TTATTAG	-19	1
chr1	102079788	102080189	mcf10a_satb1_ICRF_peak_889	6.74889	*	TTAATAA,TTATTAA	-123	1
chr1	102194979	102195453	mcf10a_satb1_ICRF_peak_891	20.21227	*	CTAATAA,TTAATAA,TTATTAA,TTATTAG	24,47	2
chr1	102203847	102204323	mcf10a_satb1_ICRF_peak_892	8.50498	*	CTAATAG,CTATTAA,CTATTAG,TTAATAA,TTAATAG,TTATTAA	-152,-5,63	3
chr1	102254826	102255131	mcf10a_satb1_ICRF_peak_893	7.13913	*	CTAATAG,CTATTAG,TTAATAA,TTATTAA	-45,36	2
chr1	102323556	102323886	mcf10a_satb1_ICRF_peak_894	7.52938	*	CTATTAA,TTAATAA,TTAATAG,TTATTAA	-24,-50,51	3
chr1	102339331	102339710	mcf10a_satb1_ICRF_peak_895	6.74889	*	CTAATAA,CTATTAA,TTAATAA,TTAATAG,TTATTAA,TTATTAG	-39,-88,14,193,46	5
chr1	102340784	102341120	mcf10a_satb1_ICRF_peak_896	6.55377	*	CTAATAG,CTATTAG,TTAATAA,TTATTAA	-163,21	2
chr1	102352344	102352677	mcf10a_satb1_ICRF_peak_897	8.70011	*	CTAATAG,CTATTAG,TTAATAA,TTATTAA	-82,62	2
chr1	102356419	102356742	mcf10a_satb1_ICRF_peak_898	5.57816	*	CTAATAA,TTATTAG	-173,29	2
chr1	102381299	102381680	mcf10a_satb1_ICRF_peak_899	6.16353	*	CTATTAA,TTAATAA,TTAATAG,TTATTAA	-37,-40,182	3
chr1	102409226	102409557	mcf10a_satb1_ICRF_peak_900	4.40743	*	CTAATAA,TTAATAA,TTATTAA,TTATTAG	122,13,67	3
chr1	102423702	102424023	mcf10a_satb1_ICRF_peak_901	7.13913	*	CTAATAA,TTAATAA,TTATTAA,TTATTAG	-58,-76,148	3
chr1	102441469	102441778	mcf10a_satb1_ICRF_peak_902	6.16353	*	CTAATAG,CTATTAG,TTAATAA,TTATTAA	-14,-44,-54	3
chr1	102450243	102450599	mcf10a_satb1_ICRF_peak_903	8.70011	*	TTAATAA,TTATTAA	-21	1
chr1	102496210	102496523	mcf10a_satb1_ICRF_peak_904	5.57816	*	CTAATAA,TTAATAA,TTATTAA,TTATTAG	-55,139	2
chr1	102554266	102554548	mcf10a_satb1_ICRF_peak_905	5.77328	*	CTAATAA,CTATTAA,TTAATAA,TTAATAG,TTATTAA,TTATTAG	-22,-71,28	3
chr1	102790239	102790566	mcf10a_satb1_ICRF_peak_906	6.16353	*	CTAATAA,CTATTAA,TTAATAA,TTAATAG,TTATTAA,TTATTAG	-181,-33,-47,177	4
chr1	102792537	102792811	mcf10a_satb1_ICRF_peak_907	5.57816	*	CTATTAA,TTAATAA,TTAATAG,TTATTAA	-99,32	2
chr1	102805511	102805856	mcf10a_satb1_ICRF_peak_908	5.96840	*	CTAATAA,TTATTAG	-10,-59	2
chr1	102949486	102949739	mcf10a_satb1_ICRF_peak_909	4.99280	*	TTAATAA,TTATTAA	63	1
chr1	103128666	103129063	mcf10a_satb1_ICRF_peak_910	9.48059	*	TTAATAA,TTATTAA	-39	1
chr1	103137765	103138309	mcf10a_satb1_ICRF_peak_911	13.96839	*	CTAATAG,CTATTAA,CTATTAG,TTAATAA,TTAATAG,TTATTAA	149,177,71	3
chr1	103204495	103205023	mcf10a_satb1_ICRF_peak_912	10.65132	*	TTAATAA,TTATTAA	-61,-64,37,65	4
chr1	103221680	103221948	mcf10a_satb1_ICRF_peak_913	5.77328	*	TTAATAA,TTATTAA	96	1
chr1	103256990	103257657	mcf10a_satb1_ICRF_peak_914	26.26104	*	CTATTAA,TTAATAA,TTAATAG,TTATTAA	-13,176,51,88	4
chr1	103257906	103258156	mcf10a_satb1_ICRF_peak_915	4.79768	*	CTATTAA,TTAATAA,TTAATAG,TTATTAA	-89,86	2
chr1	103262019	103262425	mcf10a_satb1_ICRF_peak_916	9.48059	*	TTAATAA,TTATTAA	-18,-4,15,24	4
chr1	103310156	103310694	mcf10a_satb1_ICRF_peak_917	15.33424	*	CTATTAA,TTAATAA,TTAATAG,TTATTAA	10,157,22,34,45	5
chr1	103358231	103359037	mcf10a_satb1_ICRF_peak_918	12.21229	*	CTAATAA,CTAATAG,CTATTAG,TTATTAG	-186,101	2
chr1	103373243	103373535	mcf10a_satb1_ICRF_peak_919	7.13913	*	CTAATAA,CTAATAG,CTATTAG,TTAATAA,TTATTAA,TTATTAG	-28,-51,12,134	4
chr1	103377925	103378220	mcf10a_satb1_ICRF_peak_920	4.97251	*	CTATTAA,TTAATAA,TTAATAG,TTATTAA	-47,21	2
chr1	103378667	103379160	mcf10a_satb1_ICRF_peak_921	19.23667	*	CTAATAA,TTAATAA,TTATTAA,TTATTAG	-23,42,84	3
chr1	103413383	103413824	mcf10a_satb1_ICRF_peak_922	11.82205	*	TTAATAA,TTATTAA	-78,92	2
chr1	103464234	103464546	mcf10a_satb1_ICRF_peak_923	6.94401	*	CTAATAG,CTATTAG,TTAATAA,TTATTAA	-37,55	2
chr1	103486587	103486845	mcf10a_satb1_ICRF_peak_924	5.57816	*	CTAATAA,TTATTAG	-46,13	2
chr1	103494619	103495098	mcf10a_satb1_ICRF_peak_925	11.62693	*	CTAATAA,CTATTAA,TTAATAA,TTAATAG,TTATTAA,TTATTAG	-47,-90,114,47	4
chr1	103497971	103498221	mcf10a_satb1_ICRF_peak_926	4.60255	*	TTAATAA,TTATTAA	-155,-7,83	3
chr1	103501265	103501582	mcf10a_satb1_ICRF_peak_927	5.77328	*	CTAATAA,TTAATAA,TTATTAA,TTATTAG	-128,163	2
chr1	103665656	103665953	mcf10a_satb1_ICRF_peak_929	4.60255	*	TTAATAA,TTATTAA	-30	1
chr1	103668169	103668431	mcf10a_satb1_ICRF_peak_930	5.18792	*	TTAATAA,TTATTAA	-15	1
chr1	103676929	103677199	mcf10a_satb1_ICRF_peak_931	4.60255	*	CTAATAA,TTAATAA,TTATTAA,TTATTAG	-16,-5	2
chr1	103680256	103680577	mcf10a_satb1_ICRF_peak_932	6.55377	*	CTAATAG,CTATTAG,TTAATAA,TTATTAA	-36,42,87	3
chr1	103741644	103741940	mcf10a_satb1_ICRF_peak_933	6.16353	*	CTAATAA,TTATTAG	-36,48	2
chr1	103774122	103774634	mcf10a_satb1_ICRF_peak_934	23.72446	*	CTAATAA,CTATTAA,TTAATAG,TTATTAG	-27,145	2
chr1	104048314	104049205	mcf10a_satb1_ICRF_peak_935	14.16351	*	CTAATAA,TTATTAG	-137	1
chr1	104085396	104085961	mcf10a_satb1_ICRF_peak_936	16.50496	*	CTAATAA,TTAATAA,TTATTAA,TTATTAG	-74,42,80,88	4
chr1	104142771	104143226	mcf10a_satb1_ICRF_peak_937	11.43181	*	CTATTAA,TTAATAG	11	1
chr1	104180627	104180946	mcf10a_satb1_ICRF_peak_938	7.33425	*	CTAATAA,TTATTAG	58	1
chr1	104221457	104221931	mcf10a_satb1_ICRF_peak_939	10.45620	*	CTATTAA,TTAATAG	23	1
chr1	104274743	104275080	mcf10a_satb1_ICRF_peak_940	9.67571	*	CTAATAA,TTATTAG	75	1
chr1	104316507	104316851	mcf10a_satb1_ICRF_peak_941	4.40743	*	CTAATAG,CTATTAA,CTATTAG,TTAATAA,TTAATAG,TTATTAA	-120,-76,23	3
chr1	104331429	104331793	mcf10a_satb1_ICRF_peak_942	7.13913	*	TTAATAA,TTATTAA	-10,151	2
chr1	104440550	104440894	mcf10a_satb1_ICRF_peak_943	6.55377	*	CTATTAA,TTAATAA,TTAATAG,TTATTAA	-35,41,52	3
chr1	104517781	104518084	mcf10a_satb1_ICRF_peak_944	6.55377	*	TTAATAA,TTATTAA	-1,-60,12	3
chr1	104541651	104541990	mcf10a_satb1_ICRF_peak_945	6.94401	*	CTAATAA,TTAATAA,TTATTAA,TTATTAG	-15,-5,44	3
chr1	104664598	104665030	mcf10a_satb1_ICRF_peak_946	4.99280	*	CTAATAA,TTAATAA,TTATTAA,TTATTAG	-39,106,30	3
chr1	104676074	104676352	mcf10a_satb1_ICRF_peak_947	4.40743	*	CTAATAA,TTAATAA,TTATTAA,TTATTAG	-61,163,26	3
chr1	104692472	104692831	mcf10a_satb1_ICRF_peak_948	7.13913	*	CTATTAA,TTAATAA,TTAATAG,TTATTAA	138,24	2
chr1	104722142	104722517	mcf10a_satb1_ICRF_peak_949	10.06596	*	CTAATAA,TTAATAA,TTATTAA,TTATTAG	-55,197	2
chr1	104729211	104729511	mcf10a_satb1_ICRF_peak_950	5.77328	*	CTATTAA,TTAATAA,TTAATAG,TTATTAA	-15,-79,44	3
chr1	104754296	104754625	mcf10a_satb1_ICRF_peak_951	6.35865	*	CTAATAA,TTATTAG	189,22,32,57	4
chr1	104781306	104781684	mcf10a_satb1_ICRF_peak_952	7.72450	*	CTAATAA,TTATTAG	-50	1
chr1	104795733	104796095	mcf10a_satb1_ICRF_peak_953	6.35865	*	CTAATAA,CTATTAA,TTAATAA,TTAATAG,TTATTAA,TTATTAG	-153,-174,-65,157	4
chr1	104799567	104799944	mcf10a_satb1_ICRF_peak_954	8.70011	*	TTAATAA,TTATTAA	-15,72	2
chr1	104856141	104856424	mcf10a_satb1_ICRF_peak_955	6.16353	*	TTAATAA,TTATTAA	-35,2	2
chr1	104868313	104868671	mcf10a_satb1_ICRF_peak_956	4.60255	*	CTAATAA,TTAATAA,TTATTAA,TTATTAG	-75,-90	2
chr1	104885255	104885614	mcf10a_satb1_ICRF_peak_957	7.91962	*	CTAATAA,TTAATAA,TTATTAA,TTATTAG	-102,34	2
chr1	104898648	104899022	mcf10a_satb1_ICRF_peak_958	7.91962	*	CTAATAA,CTATTAA,TTAATAG,TTATTAG	124,152	2
chr1	104952654	104953030	mcf10a_satb1_ICRF_peak_959	9.09035	*	CTAATAA,TTAATAA,TTATTAA,TTATTAG	-7,21	2
chr1	105027555	105027916	mcf10a_satb1_ICRF_peak_961	4.99280	*	CTAATAA,TTAATAA,TTATTAA,TTATTAG	-172,-56,177	3
chr1	105051987	105052305	mcf10a_satb1_ICRF_peak_962	6.35865	*	CTAATAA,CTATTAA,TTAATAG,TTATTAG	-15,-23,54	3
chr1	105110462	105110830	mcf10a_satb1_ICRF_peak_963	7.72450	*	CTATTAA,TTAATAA,TTAATAG,TTATTAA	9,99	2
chr1	105114399	105114660	mcf10a_satb1_ICRF_peak_964	6.55377	*	CTAATAA,TTAATAA,TTATTAA,TTATTAG	-29,82	2
chr1	105181147	105181399	mcf10a_satb1_ICRF_peak_965	4.60255	*	CTATTAA,TTAATAG	-36,-95	2
chr1	105210718	105211108	mcf10a_satb1_ICRF_peak_966	7.91962	*	CTAATAA,TTATTAG	109	1
chr1	105220237	105220538	mcf10a_satb1_ICRF_peak_967	5.96840	*	CTATTAA,TTAATAA,TTAATAG,TTATTAA	-110,38	2
chr1	105246935	105247204	mcf10a_satb1_ICRF_peak_968	5.77328	*	CTAATAA,TTAATAA,TTATTAA,TTATTAG	-48,-94,82	3
chr1	105248805	105249071	mcf10a_satb1_ICRF_peak_969	5.57816	*	CTAATAA,TTATTAG	-52,-84,158	3
chr1	105260140	105260402	mcf10a_satb1_ICRF_peak_970	4.40743	*	CTAATAA,CTATTAA,TTAATAG,TTATTAG	-98,81	2
chr1	105347611	105347861	mcf10a_satb1_ICRF_peak_971	3.62695	*	CTATTAA,TTAATAA,TTAATAG,TTATTAA	-173,-190,17,44	4
chr1	105395589	105395970	mcf10a_satb1_ICRF_peak_972	7.91962	*	CTATTAA,TTAATAA,TTAATAG,TTATTAA	-20,-46	2
chr1	105424486	105424758	mcf10a_satb1_ICRF_peak_973	5.57816	*	TTAATAA,TTATTAA	-18,-35	2
chr1	105429432	105429883	mcf10a_satb1_ICRF_peak_974	13.18790	*	CTAATAA,CTAATAG,CTATTAG,TTAATAA,TTATTAA,TTATTAG	-118,-28,-36,-80	4
chr1	105437092	105437342	mcf10a_satb1_ICRF_peak_975	5.18792	*	TTAATAA,TTATTAA	-70,142	2
chr1	105514319	105514592	mcf10a_satb1_ICRF_peak_976	4.79768	*	CTATTAA,TTAATAA,TTAATAG,TTATTAA	-195,68,77	3
chr1	105526603	105526926	mcf10a_satb1_ICRF_peak_978	5.77328	*	TTAATAA,TTATTAA	-96	1
chr1	105536354	105536640	mcf10a_satb1_ICRF_peak_979	4.21231	*	CTAATAA,TTATTAG	185	1
chr1	105543981	105544658	mcf10a_satb1_ICRF_peak_980	40.89515	*	CTAATAA,CTATTAA,TTAATAA,TTAATAG,TTATTAA,TTATTAG	-79,122,20,3,32	5
chr1	105549011	105549316	mcf10a_satb1_ICRF_peak_981	5.77328	*	TTAATAA,TTATTAA	-53	1
chr1	105551103	105551473	mcf10a_satb1_ICRF_peak_982	7.72450	*	CTAATAA,TTAATAA,TTATTAA,TTATTAG	-130,-52	2
chr1	105564635	105565323	mcf10a_satb1_ICRF_peak_983	20.21227	*	CTAATAG,CTATTAA,CTATTAG,TTAATAA,TTAATAG,TTATTAA	-156,-180,-97,127	4
chr1	105591316	105591566	mcf10a_satb1_ICRF_peak_984	4.40743	*	CTAATAA,TTAATAA,TTATTAA,TTATTAG	105,74	2
chr1	105594878	105595434	mcf10a_satb1_ICRF_peak_985	8.11474	*	CTAATAA,TTAATAA,TTATTAA,TTATTAG	-159,-53,92	3
chr1	105596927	105597180	mcf10a_satb1_ICRF_peak_986	4.60255	*	CTATTAA,TTAATAA,TTAATAG,TTATTAA	-18,151	2
chr1	105599040	105599696	mcf10a_satb1_ICRF_peak_987	19.82203	*	CTAATAA,CTATTAA,TTAATAA,TTAATAG,TTATTAA,TTATTAG	-127,141,67,86	4
chr1	105600813	105601110	mcf10a_satb1_ICRF_peak_988	5.77328	*	TTAATAA,TTATTAA	-24,180	2
chr1	105619168	105619682	mcf10a_satb1_ICRF_peak_989	15.91960	*	CTAATAA,CTATTAA,TTAATAA,TTAATAG,TTATTAA,TTATTAG	-156,-35,0,168,94	5
chr1	105628671	105629141	mcf10a_satb1_ICRF_peak_990	6.55377	*	CTATTAA,TTAATAA,TTAATAG,TTATTAA	108,41	2
chr1	105629262	105629617	mcf10a_satb1_ICRF_peak_991	6.16353	*	CTATTAA,TTAATAG	-7	1
chr1	105736020	105736321	mcf10a_satb1_ICRF_peak_992	5.57816	*	CTAATAA,TTATTAG	48,61	2
chr1	105799897	105800482	mcf10a_satb1_ICRF_peak_993	21.38301	*	CTAATAA,TTAATAA,TTATTAA,TTATTAG	-47,-59	2
chr1	105819694	105820279	mcf10a_satb1_ICRF_peak_994	20.60252	*	CTAATAA,TTATTAG	46	1
chr1	105835289	105835651	mcf10a_satb1_ICRF_peak_995	7.52938	*	CTAATAA,CTAATAG,CTATTAA,CTATTAG,TTAATAG,TTATTAG	-114,-19,-41	3
chr1	105837306	105837602	mcf10a_satb1_ICRF_peak_996	4.40743	*	TTAATAA,TTATTAA	-86,17,24	3
chr1	105874768	105875141	mcf10a_satb1_ICRF_peak_997	4.40743	*	TTAATAA,TTATTAA	139,163	2
chr1	105982220	105982552	mcf10a_satb1_ICRF_peak_999	4.99280	*	CTAATAA,TTAATAA,TTATTAA,TTATTAG	-39,100	2
chr1	105998210	105998560	mcf10a_satb1_ICRF_peak_1000	8.30986	*	CTATTAA,TTAATAA,TTAATAG,TTATTAA	-142,75	2
chr1	106024239	106024980	mcf10a_satb1_ICRF_peak_1001	34.06590	*	CTAATAA,TTAATAA,TTATTAA,TTATTAG	76,79,99	3
chr1	106042211	106042509	mcf10a_satb1_ICRF_peak_1002	4.99280	*	CTAATAA,TTAATAA,TTATTAA,TTATTAG	-29,-4	2
chr1	106045309	106045717	mcf10a_satb1_ICRF_peak_1003	7.91962	*	CTAATAA,CTATTAA,TTAATAG,TTATTAG	-38,23,36	3
chr1	106053120	106053437	mcf10a_satb1_ICRF_peak_1004	7.13913	*	CTAATAA,CTATTAA,TTAATAG,TTATTAG	-12,-25	2
chr1	106055385	106056143	mcf10a_satb1_ICRF_peak_1005	20.60252	*	CTAATAA,TTATTAG	114,52	2
chr1	106080647	106081294	mcf10a_satb1_ICRF_peak_1006	6.74889	*	TTAATAA,TTATTAA	-192,-88,133	3
chr1	106116994	106117370	mcf10a_satb1_ICRF_peak_1007	10.84644	*	CTAATAA,CTATTAA,TTAATAG,TTATTAG	-139,-32,-5	3
chr1	106144680	106145164	mcf10a_satb1_ICRF_peak_1008	8.89523	*	TTAATAA,TTATTAA	-61,98	2
chr1	106155212	106155526	mcf10a_satb1_ICRF_peak_1009	5.18792	*	CTAATAA,TTAATAA,TTATTAA,TTATTAG	-121,0,50	3
chr1	106170690	106171202	mcf10a_satb1_ICRF_peak_1010	6.74889	*	CTATTAA,TTAATAG	-2	1
chr1	106171413	106171796	mcf10a_satb1_ICRF_peak_1011	10.26108	*	CTAATAA,TTATTAG	-16,-7	2
chr1	106211027	106211299	mcf10a_satb1_ICRF_peak_1012	6.55377	*	CTAATAA,TTAATAA,TTATTAA,TTATTAG	-28,-3,26	3
chr1	106252190	106252712	mcf10a_satb1_ICRF_peak_1013	15.91960	*	CTAATAA,TTATTAG	110,4	2
chr1	106256977	106257640	mcf10a_satb1_ICRF_peak_1014	25.28543	*	CTAATAA,TTAATAA,TTATTAA,TTATTAG	-163,-6,96	3
chr1	106294045	106294457	mcf10a_satb1_ICRF_peak_1015	8.89523	*	CTAATAA,TTAATAA,TTATTAA,TTATTAG	-112,3,76	3
chr1	106326154	106326643	mcf10a_satb1_ICRF_peak_1016	7.91962	*	TTAATAA,TTATTAA	113	1
chr1	106400476	106400757	mcf10a_satb1_ICRF_peak_1017	6.16353	*	TTAATAA,TTATTAA	-81,-88,48,51	4
chr1	106439938	106440269	mcf10a_satb1_ICRF_peak_1018	5.96840	*	CTAATAA,CTATTAA,TTAATAG,TTATTAG	-163,-66	2
chr1	106442224	106442605	mcf10a_satb1_ICRF_peak_1019	7.72450	*	CTAATAA,CTATTAA,TTAATAG,TTATTAG	-21,187	2
chr1	106498462	106498838	mcf10a_satb1_ICRF_peak_1020	6.35865	*	CTAATAA,TTAATAA,TTATTAA,TTATTAG	22,41	2
chr1	106506011	106506359	mcf10a_satb1_ICRF_peak_1021	9.67571	*	CTAATAG,CTATTAG,TTAATAA,TTATTAA	-39,-50	2
chr1	106530820	106531083	mcf10a_satb1_ICRF_peak_1022	4.01719	*	CTATTAA,TTAATAA,TTAATAG,TTATTAA	-115,-50,-67,-90	4
chr1	106542782	106543196	mcf10a_satb1_ICRF_peak_1023	4.40743	*	CTAATAG,CTATTAG,TTAATAA,TTATTAA	-154,120,133	3
chr1	106587533	106587861	mcf10a_satb1_ICRF_peak_1024	7.72450	*	CTAATAA,CTATTAA,TTAATAA,TTAATAG,TTATTAA,TTATTAG	-131,-14,-28,16,19	5
chr1	106629742	106630081	mcf10a_satb1_ICRF_peak_1025	6.74889	*	TTAATAA,TTATTAA	18	1
chr1	106636069	106636912	mcf10a_satb1_ICRF_peak_1026	17.87082	*	CTAATAA,TTATTAG	-151,145	2
chr1	106770114	106770581	mcf10a_satb1_ICRF_peak_1027	7.91962	*	CTAATAA,TTAATAA,TTATTAA,TTATTAG	-57,112,51	3
chr1	106781563	106781813	mcf10a_satb1_ICRF_peak_1028	4.60255	*	CTAATAA,TTATTAG	-85	1
chr1	106796218	106796560	mcf10a_satb1_ICRF_peak_1029	6.16353	*	CTAATAA,CTAATAG,CTATTAG,TTATTAG	-55,-66	2
chr1	106832678	106833329	mcf10a_satb1_ICRF_peak_1030	9.87083	*	CTAATAA,CTATTAA,TTAATAA,TTAATAG,TTATTAA,TTATTAG	106,115,129,26	4
chr1	106895675	106896174	mcf10a_satb1_ICRF_peak_1031	7.13913	*	CTATTAA,TTAATAA,TTAATAG,TTATTAA	-14,-17,-54,-64,151	5
chr1	106924002	106924349	mcf10a_satb1_ICRF_peak_1032	6.55377	*	CTAATAA,TTAATAA,TTATTAA,TTATTAG	20,45	2
chr1	106930976	106931409	mcf10a_satb1_ICRF_peak_1033	12.79766	*	CTAATAA,TTAATAA,TTATTAA,TTATTAG	-35,26	2
chr1	106976350	106976854	mcf10a_satb1_ICRF_peak_1034	9.48059	*	CTATTAA,TTAATAA,TTAATAG,TTATTAA	104,28,35,51	4
chr1	106988986	106989451	mcf10a_satb1_ICRF_peak_1035	8.89523	*	CTAATAG,CTATTAG,TTAATAA,TTATTAA	-81,122	2
chr1	107041889	107042265	mcf10a_satb1_ICRF_peak_1036	10.84644	*	TTAATAA,TTATTAA	-183,16	2
chr1	107058303	107058872	mcf10a_satb1_ICRF_peak_1037	18.65130	*	CTAATAA,CTATTAA,TTAATAA,TTAATAG,TTATTAA,TTATTAG	-72,-97,109	3
chr1	107100051	107100322	mcf10a_satb1_ICRF_peak_1038	6.16353	*	CTAATAA,TTAATAA,TTATTAA,TTATTAG	-16,-65,117	3
chr1	107126423	107126706	mcf10a_satb1_ICRF_peak_1039	5.57816	*	CTATTAA,TTAATAA,TTAATAG,TTATTAA	56,9	2
chr1	107263654	107263967	mcf10a_satb1_ICRF_peak_1040	4.60255	*	CTAATAA,TTAATAA,TTATTAA,TTATTAG	148,157	2
chr1	107445659	107446004	mcf10a_satb1_ICRF_peak_1041	7.33425	*	CTAATAA,CTATTAA,TTAATAG,TTATTAG	-10,96	2
chr1	107467805	107468120	mcf10a_satb1_ICRF_peak_1042	5.18792	*	CTAATAA,TTAATAA,TTATTAA,TTATTAG	-149,-20,136	3
chr1	107547715	107547965	mcf10a_satb1_ICRF_peak_1043	4.60255	*	CTAATAG,CTATTAG,TTAATAA,TTATTAA	-101,1,116,13	4
chr1	107610225	107610605	mcf10a_satb1_ICRF_peak_1044	5.57816	*	CTAATAA,CTATTAA,TTAATAG,TTATTAG	-78,25	2
chr1	107615504	107615886	mcf10a_satb1_ICRF_peak_1045	6.35865	*	CTAATAA,CTATTAA,TTAATAA,TTAATAG,TTATTAA,TTATTAG	-41,117,49	3
chr1	107709826	107710393	mcf10a_satb1_ICRF_peak_1046	12.99278	*	CTAATAA,TTATTAG	-140,-27,-43,143	4
chr1	107713024	107713426	mcf10a_satb1_ICRF_peak_1047	7.72450	*	CTATTAA,TTAATAA,TTAATAG,TTATTAA	-28,185,75	3
chr1	107814696	107815037	mcf10a_satb1_ICRF_peak_1048	5.77328	*	CTAATAA,TTATTAG	-20,-32	2
chr1	107870854	107871156	mcf10a_satb1_ICRF_peak_1049	5.77328	*	TTAATAA,TTATTAA	-188	1
chr1	107970337	107970656	mcf10a_satb1_ICRF_peak_1051	5.96840	*	CTAATAA,TTAATAA,TTATTAA,TTATTAG	-28,46	2
chr1	108030471	108030841	mcf10a_satb1_ICRF_peak_1052	6.35865	*	CTAATAA,CTAATAG,CTATTAG,TTATTAG	-24,59,80	3
chr1	108132280	108132569	mcf10a_satb1_ICRF_peak_1053	4.40743	*	CTAATAA,TTATTAG	67,89	2
chr1	108134813	108135203	mcf10a_satb1_ICRF_peak_1054	11.43181	*	CTAATAA,TTAATAA,TTATTAA,TTATTAG	-6,47	2
chr1	108234784	108235194	mcf10a_satb1_ICRF_peak_1055	10.26108	*	CTAATAG,CTATTAG,TTAATAA,TTATTAA	-36,10,3	3
chr1	108269933	108270314	mcf10a_satb1_ICRF_peak_1056	10.06596	*	CTAATAA,TTAATAA,TTATTAA,TTATTAG	-35,-66	2
chr1	108346477	108346759	mcf10a_satb1_ICRF_peak_1057	5.96840	*	CTAATAA,CTAATAG,CTATTAG,TTAATAA,TTATTAA,TTATTAG	-13,35,8	3
chr1	108599856	108600353	mcf10a_satb1_ICRF_peak_1058	21.18788	*	CTAATAA,TTATTAG	106,39,5	3
chr1	108647232	108647563	mcf10a_satb1_ICRF_peak_1059	6.16353	*	CTAATAA,TTATTAG	56	1
chr1	108659923	108660478	mcf10a_satb1_ICRF_peak_1060	19.62691	*	CTAATAA,TTAATAA,TTATTAA,TTATTAG	18,45	2
chr1	108677775	108678198	mcf10a_satb1_ICRF_peak_1061	7.37653	*	CTAATAA,TTATTAG	6	1
chr1	108713037	108713660	mcf10a_satb1_ICRF_peak_1062	28.01714	*	CTATTAA,TTAATAA,TTAATAG,TTATTAA	-14,-17,-25,-28,-55,106	6
chr1	108838394	108838644	mcf10a_satb1_ICRF_peak_1063	4.60255	*	CTAATAG,CTATTAA,CTATTAG,TTAATAG	25,34	2
chr1	109050778	109051153	mcf10a_satb1_ICRF_peak_1064	7.13913	*	CTAATAA,TTAATAA,TTATTAA,TTATTAG	1,10	2
chr1	109294013	109294480	mcf10a_satb1_ICRF_peak_1065	13.18790	*	TTAATAA,TTATTAA	-120,-21,7	3
chr1	109430409	109430692	mcf10a_satb1_ICRF_peak_1066	6.75420	*	TTAATAA,TTATTAA	24,97	2
chr1	109440204	109440454	mcf10a_satb1_ICRF_peak_1067	4.40743	*	CTAATAG,CTATTAG	47	1
chr1	109453396	109453821	mcf10a_satb1_ICRF_peak_1068	14.74887	*	CTATTAA,TTAATAG	-22,30	2
chr1	109541068	109541469	mcf10a_satb1_ICRF_peak_1069	13.19584	*	CTAATAA,CTATTAA,TTAATAA,TTAATAG,TTATTAA,TTATTAG	-26,-35,-63,19,22	5
chr1	110092381	110092673	mcf10a_satb1_ICRF_peak_1070	4.99280	*	CTAATAA,TTATTAG	22,48	2
chr1	110157583	110157833	mcf10a_satb1_ICRF_peak_1071	4.76408	*	CTATTAA,TTAATAA,TTAATAG,TTATTAA	-11,-14,19	3
chr1	110223961	110224286	mcf10a_satb1_ICRF_peak_1072	9.48059	*	CTAATAA,TTAATAA,TTATTAA,TTATTAG	-51,20,45	3
chr1	110242426	110242693	mcf10a_satb1_ICRF_peak_1073	5.96840	*	CTAATAA,TTAATAA,TTATTAA,TTATTAG	-42,29,54	3
chr1	110517347	110517695	mcf10a_satb1_ICRF_peak_1075	11.43181	*	CTAATAA,TTAATAA,TTATTAA,TTATTAG	-78,28,60	3
chr1	110572770	110573181	mcf10a_satb1_ICRF_peak_1076	13.15818	*	CTAATAG,CTATTAG,TTAATAA,TTATTAA	-5,11,34	3
chr1	110867623	110867987	mcf10a_satb1_ICRF_peak_1077	7.33376	*	CTAATAG,CTATTAG,TTAATAA,TTATTAA	15,37,60	3
chr1	111203933	111204413	mcf10a_satb1_ICRF_peak_1078	7.91962	*	CTAATAA,CTAATAG,CTATTAG,TTAATAA,TTATTAA,TTATTAG	-64,-71,165,197	4
chr1	111258904	111259214	mcf10a_satb1_ICRF_peak_1079	5.96686	*	CTAATAA,TTAATAA,TTATTAA,TTATTAG	-31,-81	2
chr1	111574489	111574823	mcf10a_satb1_ICRF_peak_1080	5.43962	*	TTAATAA,TTATTAA	-65,34,57	3
chr1	111703858	111704226	mcf10a_satb1_ICRF_peak_1081	6.94401	*	CTAATAG,CTATTAG,TTAATAA,TTATTAA	-17,26	2
chr1	111826024	111826578	mcf10a_satb1_ICRF_peak_1082	12.60254	*	TTAATAA,TTATTAA	-106,-41,-63	3
chr1	111876523	111876830	mcf10a_satb1_ICRF_peak_1083	5.27263	*	CTAATAA,CTATTAA,TTAATAG,TTATTAG	-36,29	2
chr1	112137493	112137895	mcf10a_satb1_ICRF_peak_1084	10.84644	*	CTAATAA,CTATTAA,TTAATAA,TTAATAG,TTATTAA,TTATTAG	11,22,8	3
chr1	112635005	112635272	mcf10a_satb1_ICRF_peak_1085	5.77328	*	CTAATAA,TTAATAA,TTATTAA,TTATTAG	150,20,4	3
chr1	112682874	112683493	mcf10a_satb1_ICRF_peak_1086	25.28352	*	CTATTAA,TTAATAA,TTAATAG,TTATTAA	-96,0,110	3
chr1	112931689	112932071	mcf10a_satb1_ICRF_peak_1087	9.00904	*	CTATTAA,TTAATAA,TTAATAG,TTATTAA	-11,-19,-28,-39,11	5
chr1	113108070	113108322	mcf10a_satb1_ICRF_peak_1088	5.28734	*	CTAATAA,TTATTAG	4	1
chr1	113175357	113175607	mcf10a_satb1_ICRF_peak_1089	4.60255	*	CTAATAA,CTAATAG,CTATTAA,CTATTAG,TTAATAG,TTATTAG	-13,-39,-62	3
chr1	113490030	113490440	mcf10a_satb1_ICRF_peak_1090	5.96840	*	CTAATAA,TTATTAG	71,82	2
chr1	113527464	113527774	mcf10a_satb1_ICRF_peak_1092	6.68916	*	CTAATAA,TTAATAA,TTATTAA,TTATTAG	-31,0	2
chr1	113590005	113590330	mcf10a_satb1_ICRF_peak_1093	5.30401	*	CTAATAA,TTATTAG	-42,-49	2
chr1	113935790	113936160	mcf10a_satb1_ICRF_peak_1094	5.57816	*	CTAATAA,CTATTAA,TTAATAG,TTATTAG	-113,167	2
chr1	113959322	113959791	mcf10a_satb1_ICRF_peak_1096	10.45620	*	TTAATAA,TTATTAA	-66	1
chr1	114068043	114068430	mcf10a_satb1_ICRF_peak_1097	9.87083	*	CTATTAA,TTAATAA,TTAATAG,TTATTAA	-21,-62,15	3
chr1	114098486	114098748	mcf10a_satb1_ICRF_peak_1098	4.24362	*	CTATTAA,TTAATAA,TTAATAG,TTATTAA	-52,-59	2
chr1	114138578	114138884	mcf10a_satb1_ICRF_peak_1099	7.13913	*	CTAATAA,TTATTAG	-51	1
chr1	114344230	114344695	mcf10a_satb1_ICRF_peak_1100	17.28545	*	CTATTAA,TTAATAA,TTAATAG,TTATTAA	-9,10,116,7	4
chr1	114373201	114373717	mcf10a_satb1_ICRF_peak_1101	5.38304	*	CTAATAA,CTATTAA,TTAATAA,TTAATAG,TTATTAA,TTATTAG	-172,-186,158,188	4
chr1	114408168	114408489	mcf10a_satb1_ICRF_peak_1102	4.21231	*	CTAATAG,CTATTAG,TTAATAA,TTATTAA	-147,-44	2
chr1	114416410	114416664	mcf10a_satb1_ICRF_peak_1103	5.38304	*	CTAATAA,TTAATAA,TTATTAA,TTATTAG	-12,-37,-47	3
chr1	114613975	114614266	mcf10a_satb1_ICRF_peak_1104	6.58239	*	CTAATAG,CTATTAG,TTAATAA,TTATTAA	-150,112,16,60	4
chr1	114936932	114937270	mcf10a_satb1_ICRF_peak_1105	6.94401	*	CTAATAA,TTAATAA,TTATTAA,TTATTAG	-127,-51,-67	3
chr1	114977023	114977331	mcf10a_satb1_ICRF_peak_1107	4.21231	*	CTAATAA,TTAATAA,TTATTAA,TTATTAG	-2,76,92	3
chr1	115146858	115147108	mcf10a_satb1_ICRF_peak_1108	5.18792	*	CTATTAA,TTAATAA,TTAATAG,TTATTAA	-26,14,62	3
chr1	115224885	115225177	mcf10a_satb1_ICRF_peak_1109	7.12210	*	CTATTAA,TTAATAA,TTAATAG,TTATTAA	-39,-50,142	3
chr1	115282515	115282770	mcf10a_satb1_ICRF_peak_1110	4.60255	*	CTAATAA,TTAATAA,TTATTAA,TTATTAG	-62,29	2
chr1	115322174	115322430	mcf10a_satb1_ICRF_peak_1111	4.21231	*	CTATTAA,TTAATAA,TTAATAG,TTATTAA	-10,8	2
chr1	115428145	115428447	mcf10a_satb1_ICRF_peak_1112	6.94401	*	CTATTAA,TTAATAA,TTAATAG,TTATTAA	192,20	2
chr1	115429069	115429654	mcf10a_satb1_ICRF_peak_1113	16.30984	*	CTAATAA,TTAATAA,TTATTAA,TTATTAG	-114,3,62	3
chr1	115456712	115457031	mcf10a_satb1_ICRF_peak_1114	5.38304	*	CTATTAA,TTAATAA,TTAATAG,TTATTAA	-145,78	2
chr1	115461347	115461601	mcf10a_satb1_ICRF_peak_1115	4.79768	*	CTAATAA,CTAATAG,CTATTAG,TTATTAG	14,5	2
chr1	115472035	115472516	mcf10a_satb1_ICRF_peak_1116	13.96839	*	CTAATAA,CTATTAA,TTAATAA,TTAATAG,TTATTAA,TTATTAG	-45,-72,-91,145,186,43	6
chr1	115473338	115473678	mcf10a_satb1_ICRF_peak_1117	6.94401	*	TTAATAA,TTATTAA	-21,-24	2
chr1	115496655	115497210	mcf10a_satb1_ICRF_peak_1118	6.94401	*	CTAATAA,TTAATAA,TTATTAA,TTATTAG	-46,181,87	3
chr1	115572018	115572356	mcf10a_satb1_ICRF_peak_1119	7.13913	*	TTAATAA,TTATTAA	-16,-7,7,70	4
chr1	115771210	115771594	mcf10a_satb1_ICRF_peak_1120	9.62470	*	CTATTAA,TTAATAA,TTAATAG,TTATTAA	-68,16	2
chr1	115783733	115784033	mcf10a_satb1_ICRF_peak_1121	5.96840	*	CTAATAA,TTATTAG	-35	1
chr1	115795556	115796032	mcf10a_satb1_ICRF_peak_1122	10.65132	*	CTAATAA,TTAATAA,TTATTAA,TTATTAG	-35,75,8	3
chr1	116095392	116095884	mcf10a_satb1_ICRF_peak_1123	16.50496	*	CTAATAA,TTAATAA,TTATTAA,TTATTAG	-20,-69,10,119	4
chr1	116097193	116097645	mcf10a_satb1_ICRF_peak_1124	16.89521	*	CTAATAA,TTAATAA,TTATTAA,TTATTAG	-14,-97,35,6	4
chr1	116364192	116364670	mcf10a_satb1_ICRF_peak_1125	6.94401	*	CTAATAA,TTATTAG	-157	1
chr1	116387565	116387933	mcf10a_satb1_ICRF_peak_1126	9.48059	*	TTAATAA,TTATTAA	-36,-4,18	3
chr1	116403238	116403783	mcf10a_satb1_ICRF_peak_1127	20.40740	*	CTAATAG,CTATTAA,CTATTAG,TTAATAG	33,83	2
chr1	116517832	116518099	mcf10a_satb1_ICRF_peak_1128	5.38304	*	CTATTAA,TTAATAA,TTAATAG,TTATTAA	-105,11,28,31,80,83	6
chr1	116570784	116571133	mcf10a_satb1_ICRF_peak_1129	8.30986	*	CTAATAA,CTATTAA,TTAATAA,TTAATAG,TTATTAA,TTATTAG	-26,-53,-97,139,38	5
chr1	116582157	116582425	mcf10a_satb1_ICRF_peak_1130	5.77328	*	CTATTAA,TTAATAA,TTAATAG,TTATTAA	-38,-51,-71	3
chr1	117194843	117195138	mcf10a_satb1_ICRF_peak_1132	5.60217	*	CTAATAA,CTAATAG,CTATTAG,TTATTAG	-20,-32	2
chr1	117316119	117316445	mcf10a_satb1_ICRF_peak_1133	5.38304	*	CTAATAA,CTATTAA,TTAATAG,TTATTAG	-11,-27	2
chr1	117322976	117323958	mcf10a_satb1_ICRF_peak_1134	9.42103	*	CTAATAA,CTATTAA,TTAATAA,TTAATAG,TTATTAA,TTATTAG	-110,-113,-48,196	4
chr1	117358682	117358961	mcf10a_satb1_ICRF_peak_1135	4.99280	*	TTAATAA,TTATTAA	-32	1
chr1	117510743	117511190	mcf10a_satb1_ICRF_peak_1136	10.84644	*	CTAATAA,CTATTAA,TTAATAG,TTATTAG	189,22,8	3
chr1	117557683	117557982	mcf10a_satb1_ICRF_peak_1137	5.38304	*	CTAATAA,TTAATAA,TTATTAA,TTATTAG	-43,-55	2
chr1	117645075	117645635	mcf10a_satb1_ICRF_peak_1138	32.46917	*	CTAATAA,CTATTAA,TTAATAG,TTATTAG	-101,-22,107,20,48,76	6
chr1	117983727	117984059	mcf10a_satb1_ICRF_peak_1139	4.99280	*	CTAATAA,TTATTAG	67,80	2
chr1	117989880	117990227	mcf10a_satb1_ICRF_peak_1140	7.33425	*	CTAATAG,CTATTAG,TTAATAA,TTATTAA	-65,138	2
chr1	118037565	118038167	mcf10a_satb1_ICRF_peak_1141	30.35859	*	CTAATAA,CTAATAG,CTATTAG,TTAATAA,TTATTAA,TTATTAG	-15,-6,122,2,24,38	6
chr1	118089015	118089333	mcf10a_satb1_ICRF_peak_1142	6.35865	*	CTAATAA,TTAATAA,TTATTAA,TTATTAG	-23,-40,20	3
chr1	118098744	118099022	mcf10a_satb1_ICRF_peak_1143	5.57816	*	CTAATAA,CTATTAA,TTAATAG,TTATTAG	18,2	2
chr1	118114699	118114967	mcf10a_satb1_ICRF_peak_1144	3.83973	*	CTAATAA,CTATTAA,TTAATAA,TTAATAG,TTATTAA,TTATTAG	-28,-46,12,29	4
chr1	118354839	118355277	mcf10a_satb1_ICRF_peak_1145	20.25517	*	TTAATAA,TTATTAA	-15,-3	2
chr1	118448335	118448593	mcf10a_satb1_ICRF_peak_1146	5.38304	*	CTAATAG,CTATTAG	6	1
chr1	118459652	118460431	mcf10a_satb1_ICRF_peak_1147	37.77321	*	CTAATAA,TTAATAA,TTATTAA,TTATTAG	-115,-126,-20,-6,95	5
chr1	118483741	118484370	mcf10a_satb1_ICRF_peak_1148	24.89519	*	CTAATAA,CTAATAG,CTATTAG,TTAATAA,TTATTAA,TTATTAG	-102,-23,-33,-56,56,70	6
chr1	118517009	118517270	mcf10a_satb1_ICRF_peak_1149	4.27099	*	CTAATAG,CTATTAA,CTATTAG,TTAATAA,TTAATAG,TTATTAA	-1,-136,-153,-50,79	5
chr1	118569505	118569799	mcf10a_satb1_ICRF_peak_1150	5.18792	*	CTAATAG,CTATTAG,TTAATAA,TTATTAA	-3,-62	2
chr1	118714191	118714474	mcf10a_satb1_ICRF_peak_1151	6.16353	*	CTAATAA,CTATTAA,TTAATAA,TTAATAG,TTATTAA,TTATTAG	-30,-4,18	3
chr1	118740767	118741036	mcf10a_satb1_ICRF_peak_1152	4.99280	*	CTAATAA,TTATTAG	-19	1
chr1	118788910	118789174	mcf10a_satb1_ICRF_peak_1153	4.60255	*	CTATTAA,TTAATAG	12,75	2
chr1	119021220	119021554	mcf10a_satb1_ICRF_peak_1154	7.72450	*	CTAATAA,CTAATAG,CTATTAG,TTATTAG	5,60	2
chr1	119051009	119051259	mcf10a_satb1_ICRF_peak_1155	4.40743	*	CTAATAA,TTATTAG	64	1
chr1	119165773	119166027	mcf10a_satb1_ICRF_peak_1156	4.21231	*	CTAATAA,CTATTAA,TTAATAA,TTAATAG,TTATTAA,TTATTAG	-49,-84,21,86	4
chr1	119198436	119198754	mcf10a_satb1_ICRF_peak_1157	7.13913	*	TTAATAA,TTATTAA	0	1
chr1	119207284	119207560	mcf10a_satb1_ICRF_peak_1158	5.77328	*	CTAATAG,CTATTAG,TTAATAA,TTATTAA	-67,5,58	3
chr1	119573512	119573769	mcf10a_satb1_ICRF_peak_1159	5.38304	*	TTAATAA,TTATTAA	-22	1
chr1	120214902	120215289	mcf10a_satb1_ICRF_peak_1160	7.13913	*	CTAATAA,CTAATAG,CTATTAG,TTAATAA,TTATTAA,TTATTAG	-175,25,62,71	4
chr1	120356397	120356656	mcf10a_satb1_ICRF_peak_1161	4.24362	*	CTATTAA,TTAATAG	-17	1
chr1	120527026	120527285	mcf10a_satb1_ICRF_peak_1162	5.18792	*	CTAATAA,TTATTAG	-34	1
chr1	120551156	120551554	mcf10a_satb1_ICRF_peak_1164	7.46214	*	CTAATAA,CTAATAG,CTATTAG,TTAATAA,TTATTAA,TTATTAG	-1,-35,-38,125	4
chr1	120781821	120782239	mcf10a_satb1_ICRF_peak_1165	12.00142	*	TTAATAA,TTATTAA	-99,14,23,33,42,62	6
chr1	120828976	120829546	mcf10a_satb1_ICRF_peak_1166	27.14977	*	CTATTAA,TTAATAA,TTAATAG,TTATTAA	-181,-25,-55,13,39	5
chr1	121134397	121135027	mcf10a_satb1_ICRF_peak_1168	8.77545	*	TTAATAA,TTATTAA	-146,15,86	3
chr1	121187634	121188025	mcf10a_satb1_ICRF_peak_1169	8.11474	*	TTAATAA,TTATTAA	7	1
chr1	121201346	121201925	mcf10a_satb1_ICRF_peak_1170	6.94401	*	CTAATAA,CTAATAG,CTATTAG,TTAATAA,TTATTAA,TTATTAG	-142,-90,185	3
chr1	121298567	121298907	mcf10a_satb1_ICRF_peak_1171	8.70011	*	TTAATAA,TTATTAA	-28,110,91	3
chr1	142546788	142547038	mcf10a_satb1_ICRF_peak_1172	3.26035	*	TTAATAA,TTATTAA	-122,-57	2
chr1	142552604	142553190	mcf10a_satb1_ICRF_peak_1173	4.07168	*	TTAATAA,TTATTAA	15	1
chr1	142566169	142566782	mcf10a_satb1_ICRF_peak_1174	5.01713	*	TTAATAA,TTATTAA	-143	1
chr1	142570899	142571962	mcf10a_satb1_ICRF_peak_1175	5.84677	*	CTATTAA,TTAATAG	178	1
chr1	142577238	142577493	mcf10a_satb1_ICRF_peak_1178	3.56456	*	CTAATAA,TTATTAG	20	1
chr1	142578358	142579858	mcf10a_satb1_ICRF_peak_1179	8.14439	*	CTAATAA,TTATTAG	-109	1
chr1	142581652	142581931	mcf10a_satb1_ICRF_peak_1181	3.11129	*	CTATTAA,TTAATAG	169,96	2
chr1	142583180	142583970	mcf10a_satb1_ICRF_peak_1182	3.38244	*	TTAATAA,TTATTAA	-8	1
chr1	142620579	142620847	mcf10a_satb1_ICRF_peak_1184	3.49478	*	CTAATAA,CTATTAA,TTAATAG,TTATTAG	-13,24	2
chr1	142699090	142699803	mcf10a_satb1_ICRF_peak_1185	4.06347	*	CTAATAA,TTATTAG	139	1
chr1	142714644	142714938	mcf10a_satb1_ICRF_peak_1186	5.38304	*	TTAATAA,TTATTAA	109	1
chr1	142715112	142715555	mcf10a_satb1_ICRF_peak_1187	5.38304	*	CTAATAA,TTATTAG	2	1
chr1	142715661	142716087	mcf10a_satb1_ICRF_peak_1188	8.11474	*	TTAATAA,TTATTAA	-24,20	2
chr1	142724494	142724834	mcf10a_satb1_ICRF_peak_1190	4.20739	*	CTAATAA,CTATTAA,TTAATAG,TTATTAG	-84,170,55	3
chr1	142781211	142781815	mcf10a_satb1_ICRF_peak_1191	5.26366	*	TTAATAA,TTATTAA	-31	1
chr1	142788847	142789157	mcf10a_satb1_ICRF_peak_1194	3.71080	*	TTAATAA,TTATTAA	23	1
chr1	142790292	142790685	mcf10a_satb1_ICRF_peak_1195	6.95381	*	CTAATAA,CTAATAG,CTATTAG,TTATTAG	-19,-4	2
chr1	142797581	142798179	mcf10a_satb1_ICRF_peak_1196	3.57253	*	CTAATAG,CTATTAG	42	1
chr1	142803001	142803443	mcf10a_satb1_ICRF_peak_1197	4.53225	*	CTAATAA,TTAATAA,TTATTAA,TTATTAG	-121,-27,-96	3
chr1	142803608	142804140	mcf10a_satb1_ICRF_peak_1198	5.23526	*	CTAATAA,TTATTAG	129	1
chr1	142814099	142814444	mcf10a_satb1_ICRF_peak_1201	3.56105	*	CTAATAG,CTATTAG,TTAATAA,TTATTAA	-3,65	2
chr1	142815327	142815625	mcf10a_satb1_ICRF_peak_1202	3.89597	*	CTAATAA,CTATTAA,TTAATAG,TTATTAG	-12,-127,127	3
chr1	142822130	142822497	mcf10a_satb1_ICRF_peak_1204	3.84655	*	TTAATAA,TTATTAA	-33	1
chr1	142824072	142824788	mcf10a_satb1_ICRF_peak_1205	12.69916	*	TTAATAA,TTATTAA	-121,-165	2
chr1	142827491	142828401	mcf10a_satb1_ICRF_peak_1207	7.63965	*	TTAATAA,TTATTAA	21	1
chr1	142828487	142828919	mcf10a_satb1_ICRF_peak_1208	5.00028	*	TTAATAA,TTATTAA	-10,-23	2
chr1	142834799	142835172	mcf10a_satb1_ICRF_peak_1210	6.53318	*	CTATTAA,TTAATAA,TTAATAG,TTATTAA	-51,41	2
chr1	142840409	142840702	mcf10a_satb1_ICRF_peak_1211	3.70707	*	CTAATAA,TTATTAG	49	1
chr1	142888994	142889248	mcf10a_satb1_ICRF_peak_1212	3.25749	*	CTAATAA,CTATTAA,TTAATAG,TTATTAG	-23,59	2
chr1	142920964	142921215	mcf10a_satb1_ICRF_peak_1213	3.36806	*	CTAATAG,CTATTAG	0	1
chr1	142927992	142928302	mcf10a_satb1_ICRF_peak_1215	3.73085	*	CTATTAA,TTAATAG	-120,-47	2
chr1	142938145	142938480	mcf10a_satb1_ICRF_peak_1220	4.64353	*	CTATTAA,TTAATAG	72	1
chr1	142940593	142941104	mcf10a_satb1_ICRF_peak_1221	4.49917	*	CTAATAG,CTATTAG	-5	1
chr1	142956868	142957517	mcf10a_satb1_ICRF_peak_1222	3.84419	*	TTAATAA,TTATTAA	-95	1
chr1	142962232	142962533	mcf10a_satb1_ICRF_peak_1224	3.59958	*	CTAATAG,CTATTAG,TTAATAA,TTATTAA	-27,66	2
chr1	142963013	142963267	mcf10a_satb1_ICRF_peak_1225	3.89940	*	TTAATAA,TTATTAA	33,98	2
chr1	143195769	143196167	mcf10a_satb1_ICRF_peak_1227	3.88139	*	CTAATAA,TTATTAG	78	1
chr1	143198107	143198463	mcf10a_satb1_ICRF_peak_1228	3.94803	*	CTAATAA,TTATTAG	-193,167	2
chr1	143201489	143201899	mcf10a_satb1_ICRF_peak_1229	5.61514	*	CTATTAA,TTAATAA,TTAATAG,TTATTAA	-84,8	2
chr1	143208329	143208660	mcf10a_satb1_ICRF_peak_1230	5.72375	*	TTAATAA,TTATTAA	-33,154	2
chr1	143212081	143212581	mcf10a_satb1_ICRF_peak_1231	9.67571	*	TTAATAA,TTATTAA	-16,28	2
chr1	143232543	143232893	mcf10a_satb1_ICRF_peak_1232	4.12670	*	CTAATAA,TTATTAG	-68	1
chr1	143245698	143246065	mcf10a_satb1_ICRF_peak_1233	5.83782	*	CTAATAA,CTAATAG,CTATTAG,TTATTAG	-1,-16	2
chr1	143254405	143255009	mcf10a_satb1_ICRF_peak_1235	5.41390	*	TTAATAA,TTATTAA	163	1
chr1	143255248	143255727	mcf10a_satb1_ICRF_peak_1236	3.87251	*	CTAATAA,TTATTAG	40	1
chr1	143256997	143257438	mcf10a_satb1_ICRF_peak_1237	8.74441	*	CTAATAA,TTATTAG	11,84	2
chr1	143257579	143258261	mcf10a_satb1_ICRF_peak_1238	7.67573	*	CTAATAA,TTAATAA,TTATTAA,TTATTAG	-110,103	2
chr1	143261111	143261481	mcf10a_satb1_ICRF_peak_1239	6.76897	*	TTAATAA,TTATTAA	-38	1
chr1	143349406	143349837	mcf10a_satb1_ICRF_peak_1240	3.77618	*	CTAATAG,CTATTAG	43	1
chr1	143355556	143355830	mcf10a_satb1_ICRF_peak_1241	3.11129	*	CTAATAA,TTATTAG	40	1
chr1	143367067	143367580	mcf10a_satb1_ICRF_peak_1242	4.80792	*	CTAATAA,CTATTAA,TTAATAG,TTATTAG	-119,20	2
chr1	143367860	143368120	mcf10a_satb1_ICRF_peak_1243	4.29654	*	CTAATAA,TTATTAG	9	1
chr1	143375761	143376413	mcf10a_satb1_ICRF_peak_1244	9.67571	*	TTAATAA,TTATTAA	-47,-91	2
chr1	143379693	143379957	mcf10a_satb1_ICRF_peak_1245	4.99280	*	TTAATAA,TTATTAA	-129,58	2
chr1	143386364	143386809	mcf10a_satb1_ICRF_peak_1246	6.52932	*	CTATTAA,TTAATAA,TTAATAG,TTATTAA	155,63	2
chr1	143392094	143392352	mcf10a_satb1_ICRF_peak_1247	4.02826	*	CTAATAA,TTATTAG	67	1
chr1	143495393	143495706	mcf10a_satb1_ICRF_peak_1248	3.61196	*	CTAATAA,TTATTAG	18	1
chr1	143502874	143503312	mcf10a_satb1_ICRF_peak_1249	4.16643	*	TTAATAA,TTATTAA	-105	1
chr1	143506808	143508174	mcf10a_satb1_ICRF_peak_1251	11.60863	*	CTATTAA,TTAATAG	-127	1
chr1	143511784	143512180	mcf10a_satb1_ICRF_peak_1253	4.38826	*	CTAATAA,TTAATAA,TTATTAA,TTATTAG	18,39	2
chr1	143512504	143512922	mcf10a_satb1_ICRF_peak_1254	3.22240	*	TTAATAA,TTATTAA	-99	1
chr1	143514762	143515196	mcf10a_satb1_ICRF_peak_1255	6.99331	*	CTATTAA,TTAATAG	-24	1
chr1	143517071	143517426	mcf10a_satb1_ICRF_peak_1257	4.09466	*	CTAATAG,CTATTAG,TTAATAA,TTATTAA	-127,170	2
chr1	143520026	143520416	mcf10a_satb1_ICRF_peak_1258	5.72918	*	TTAATAA,TTATTAA	-61,23	2
chr1	143539634	143540563	mcf10a_satb1_ICRF_peak_1262	6.82486	*	TTAATAA,TTATTAA	-151,-23	2
chr1	143730173	143730440	mcf10a_satb1_ICRF_peak_1265	4.37631	*	CTAATAA,TTATTAG	43	1
chr1	143733018	143733268	mcf10a_satb1_ICRF_peak_1266	5.18792	*	TTAATAA,TTATTAA	24,88	2
chr1	143763787	143764173	mcf10a_satb1_ICRF_peak_1267	7.03949	*	CTAATAG,CTATTAG,TTAATAA,TTATTAA	-80,48	2
chr1	143922544	143923079	mcf10a_satb1_ICRF_peak_1268	21.67690	*	CTATTAA,TTAATAA,TTAATAG,TTATTAA	-15,11,49,79	4
chr1	143969842	143970287	mcf10a_satb1_ICRF_peak_1269	15.40174	*	TTAATAA,TTATTAA	-16,-25,-45,-6,126,13,4	7
chr1	144326529	144326779	mcf10a_satb1_ICRF_peak_1270	5.38304	*	CTAATAA,TTAATAA,TTATTAA,TTATTAG	183,19	2
chr1	144506765	144507057	mcf10a_satb1_ICRF_peak_1271	5.38304	*	CTAATAA,TTAATAA,TTATTAA,TTATTAG	13,177	2
chr1	144517634	144517889	mcf10a_satb1_ICRF_peak_1272	4.29654	*	CTATTAA,TTAATAA,TTAATAG,TTATTAA	-65,37	2
chr1	144916125	144916411	mcf10a_satb1_ICRF_peak_1273	4.61326	*	CTAATAA,TTATTAG	-119,43	2
chr1	144929830	144930192	mcf10a_satb1_ICRF_peak_1274	5.99387	*	CTATTAA,TTAATAG	3,54	2
chr1	145023860	145024117	mcf10a_satb1_ICRF_peak_1275	3.16911	*	CTAATAG,CTATTAG,TTAATAA,TTATTAA	-125,56	2
chr1	145098252	145098933	mcf10a_satb1_ICRF_peak_1276	5.50881	*	CTATTAA,TTAATAG	114,2,61	3
chr1	145101128	145101418	mcf10a_satb1_ICRF_peak_1277	3.56864	*	TTAATAA,TTATTAA	-133	1
chr1	145104354	145104668	mcf10a_satb1_ICRF_peak_1279	4.20851	*	CTAATAA,TTATTAG	-28	1
chr1	145114608	145115682	mcf10a_satb1_ICRF_peak_1280	8.87923	*	TTAATAA,TTATTAA	154	1
chr1	145146623	145146882	mcf10a_satb1_ICRF_peak_1282	5.42965	*	CTAATAA,TTATTAG	-5	1
chr1	145235999	145236293	mcf10a_satb1_ICRF_peak_1283	4.33833	*	CTAATAA,TTATTAG	63	1
chr1	145269788	145270251	mcf10a_satb1_ICRF_peak_1284	9.95356	*	CTAATAA,CTAATAG,CTATTAG,TTAATAA,TTATTAA,TTATTAG	-100,26,60,63	4
chr1	145626081	145626337	mcf10a_satb1_ICRF_peak_1285	4.40743	*	CTAATAA,CTATTAA,TTAATAA,TTAATAG,TTATTAA,TTATTAG	-73,14,57	3
chr1	145664597	145665057	mcf10a_satb1_ICRF_peak_1286	11.49846	*	CTAATAA,TTAATAA,TTATTAA,TTATTAG	-81,152,46	3
chr1	145709092	145709605	mcf10a_satb1_ICRF_peak_1287	10.81713	*	TTAATAA,TTATTAA	128,14,87	3
chr1	145710309	145710803	mcf10a_satb1_ICRF_peak_1288	7.94089	*	CTATTAA,TTAATAG	-126,60	2
chr1	145762847	145763390	mcf10a_satb1_ICRF_peak_1289	15.98591	*	CTAATAG,CTATTAG,TTAATAA,TTATTAA	-10,48,58	3
chr1	145824139	145824454	mcf10a_satb1_ICRF_peak_1290	5.83096	*	CTAATAA,TTAATAA,TTATTAA,TTATTAG	-57,16	2
chr1	145831006	145831256	mcf10a_satb1_ICRF_peak_1291	4.15634	*	TTAATAA,TTATTAA	-11,132	2
chr1	145925106	145925597	mcf10a_satb1_ICRF_peak_1292	12.99278	*	CTAATAG,CTATTAG,TTAATAA,TTATTAA	-67,-77,-9	3
chr1	145959844	145960276	mcf10a_satb1_ICRF_peak_1293	11.76091	*	TTAATAA,TTATTAA	-15,-5,58,67	4
chr1	146510815	146511154	mcf10a_satb1_ICRF_peak_1294	4.40743	*	CTAATAG,CTATTAA,CTATTAG,TTAATAA,TTAATAG,TTATTAA	0,63,93	3
chr1	146581938	146582460	mcf10a_satb1_ICRF_peak_1295	23.20890	*	CTAATAA,TTAATAA,TTATTAA,TTATTAG	-16,17,30	3
chr1	146618446	146618722	mcf10a_satb1_ICRF_peak_1296	5.57816	*	CTATTAA,TTAATAA,TTAATAG,TTATTAA	-105,-3,-6	3
chr1	146655751	146656081	mcf10a_satb1_ICRF_peak_1297	5.26405	*	CTAATAA,TTAATAA,TTATTAA,TTATTAG	33,55,76	3
chr1	146656551	146656836	mcf10a_satb1_ICRF_peak_1298	5.10922	*	CTAATAA,TTAATAA,TTATTAA,TTATTAG	-169,-43	2
chr1	146841574	146841861	mcf10a_satb1_ICRF_peak_1299	5.77328	*	CTAATAA,TTAATAA,TTATTAA,TTATTAG	-34,44	2
chr1	146868719	146869105	mcf10a_satb1_ICRF_peak_1300	6.54667	*	CTATTAA,TTAATAG	-32	1
chr1	146937109	146937651	mcf10a_satb1_ICRF_peak_1301	14.35863	*	CTAATAA,CTAATAG,CTATTAG,TTATTAG	-15,21,7	3
chr1	147262286	147262690	mcf10a_satb1_ICRF_peak_1302	7.46221	*	CTATTAA,TTAATAA,TTAATAG,TTATTAA	-8,22,29,32,6	5
chr1	147354593	147354911	mcf10a_satb1_ICRF_peak_1303	6.16353	*	TTAATAA,TTATTAA	-39	1
chr1	147355954	147356281	mcf10a_satb1_ICRF_peak_1304	9.87083	*	TTAATAA,TTATTAA	-79,2,92	3
chr1	147396332	147396632	mcf10a_satb1_ICRF_peak_1305	4.29732	*	TTAATAA,TTATTAA	-140,3	2
chr1	147403147	147403481	mcf10a_satb1_ICRF_peak_1306	6.38700	*	CTAATAA,TTAATAA,TTATTAA,TTATTAG	-50,23	2
chr1	147409955	147410304	mcf10a_satb1_ICRF_peak_1307	5.36135	*	CTAATAA,TTATTAG	-79,12	2
chr1	147466791	147467288	mcf10a_satb1_ICRF_peak_1308	14.84861	*	CTAATAG,CTATTAG,TTAATAA,TTATTAA	-49,-59,9	3
chr1	147501589	147502056	mcf10a_satb1_ICRF_peak_1309	11.77969	*	TTAATAA,TTATTAA	-45,-55,18,27	4
chr1	147723580	147724259	mcf10a_satb1_ICRF_peak_1310	27.52838	*	CTATTAA,TTAATAA,TTAATAG,TTATTAA	-8,-91,35,4,74	5
chr1	147917657	147917944	mcf10a_satb1_ICRF_peak_1311	5.77328	*	CTAATAA,TTATTAG	49	1
chr1	147923754	147924055	mcf10a_satb1_ICRF_peak_1312	4.02800	*	TTAATAA,TTATTAA	-10	1
chr1	147951319	147951579	mcf10a_satb1_ICRF_peak_1313	5.77328	*	CTAATAG,CTATTAG,TTAATAA,TTATTAA	-54,74	2
chr1	148198437	148198944	mcf10a_satb1_ICRF_peak_1314	5.54880	*	TTAATAA,TTATTAA	-51	1
chr1	148209107	148209543	mcf10a_satb1_ICRF_peak_1315	10.13287	*	CTAATAA,CTATTAA,TTAATAA,TTAATAG,TTATTAA,TTATTAG	-109,-75,5	3
chr1	148215954	148216247	mcf10a_satb1_ICRF_peak_1316	4.01424	*	CTATTAA,TTAATAG	74	1
chr1	148217145	148217539	mcf10a_satb1_ICRF_peak_1317	4.26540	*	CTAATAA,CTAATAG,CTATTAG,TTATTAG	-142,7	2
chr1	148232097	148232481	mcf10a_satb1_ICRF_peak_1318	9.09035	*	CTAATAA,CTATTAA,TTAATAA,TTAATAG,TTATTAA,TTATTAG	-115,-23,103,50	4
chr1	148614048	148614410	mcf10a_satb1_ICRF_peak_1319	8.11474	*	CTAATAA,CTATTAA,TTAATAA,TTAATAG,TTATTAA,TTATTAG	-41,-94,124,32	4
chr1	148629099	148629379	mcf10a_satb1_ICRF_peak_1320	4.15460	*	CTAATAA,CTAATAG,CTATTAG,TTATTAG	-42,103	2
chr1	148629862	148630207	mcf10a_satb1_ICRF_peak_1321	4.06372	*	TTAATAA,TTATTAA	-112	1
chr1	148630386	148630791	mcf10a_satb1_ICRF_peak_1322	4.18542	*	TTAATAA,TTATTAA	146,57,85	3
chr1	148637058	148637357	mcf10a_satb1_ICRF_peak_1323	4.82479	*	CTAATAA,TTAATAA,TTATTAA,TTATTAG	10,90	2
chr1	148647697	148648133	mcf10a_satb1_ICRF_peak_1324	4.32044	*	TTAATAA,TTATTAA	-7	1
chr1	148662492	148663133	mcf10a_satb1_ICRF_peak_1325	5.22531	*	CTAATAA,TTAATAA,TTATTAA,TTATTAG	-180,157	2
chr1	148670242	148670989	mcf10a_satb1_ICRF_peak_1326	22.72500	*	TTAATAA,TTATTAA	156,62	2
chr1	148673367	148673826	mcf10a_satb1_ICRF_peak_1327	4.46939	*	TTAATAA,TTATTAA	38	1
chr1	148682331	148682594	mcf10a_satb1_ICRF_peak_1331	3.88381	*	TTAATAA,TTATTAA	-12,-56	2
chr1	148776104	148776447	mcf10a_satb1_ICRF_peak_1332	5.30401	*	CTAATAA,CTATTAA,TTAATAA,TTAATAG,TTATTAA,TTATTAG	-114,-61,104,12	4
chr1	148791081	148791447	mcf10a_satb1_ICRF_peak_1333	4.81509	*	CTAATAA,CTAATAG,CTATTAG,TTATTAG	-35,110	2
chr1	148791880	148792663	mcf10a_satb1_ICRF_peak_1334	4.18542	*	CTATTAA,TTAATAG	130	1
chr1	148799081	148799517	mcf10a_satb1_ICRF_peak_1335	7.70964	*	CTAATAA,TTAATAA,TTATTAA,TTATTAG	-53,27	2
chr1	148809675	148809947	mcf10a_satb1_ICRF_peak_1336	4.55722	*	TTAATAA,TTATTAA	101	1
chr1	148824423	148824973	mcf10a_satb1_ICRF_peak_1337	4.53730	*	CTAATAA,TTAATAA,TTATTAA,TTATTAG	-155,182	2
chr1	148826998	148827491	mcf10a_satb1_ICRF_peak_1338	4.14015	*	CTAATAA,TTAATAA,TTATTAA,TTATTAG	33,51	2
chr1	148832352	148832896	mcf10a_satb1_ICRF_peak_1339	26.85345	*	TTAATAA,TTATTAA	-37,102,57	3
chr1	148838335	148838918	mcf10a_satb1_ICRF_peak_1342	4.99280	*	TTAATAA,TTATTAA	-181	1
chr1	148858670	148859291	mcf10a_satb1_ICRF_peak_1347	8.16456	*	TTAATAA,TTATTAA	-136,-65,96	3
chr1	148879563	148880056	mcf10a_satb1_ICRF_peak_1348	3.92015	*	TTAATAA,TTATTAA	180	1
chr1	148890282	148890875	mcf10a_satb1_ICRF_peak_1349	12.09248	*	CTATTAA,TTAATAA,TTAATAG,TTATTAA	117,49,84	3
chr1	148911061	148911385	mcf10a_satb1_ICRF_peak_1350	3.69563	*	CTAATAA,TTAATAA,TTATTAA,TTATTAG	45,6	2
chr1	148950511	148950872	mcf10a_satb1_ICRF_peak_1351	4.63251	*	TTAATAA,TTATTAA	-4,15	2
chr1	149014706	149015337	mcf10a_satb1_ICRF_peak_1355	21.48276	*	TTAATAA,TTATTAA	-151,-196,-57	3
chr1	149018545	149018964	mcf10a_satb1_ICRF_peak_1356	4.04767	*	CTATTAA,TTAATAG	-26	1
chr1	149020108	149020358	mcf10a_satb1_ICRF_peak_1357	3.68275	*	CTAATAA,TTAATAA,TTATTAA,TTATTAG	25,43	2
chr1	149022555	149023337	mcf10a_satb1_ICRF_peak_1358	12.54348	*	CTAATAA,TTATTAG	51	1
chr1	149546054	149546400	mcf10a_satb1_ICRF_peak_1359	3.43182	*	CTAATAA,CTATTAA,TTAATAA,TTAATAG,TTATTAA,TTATTAG	-108,-28,6	3
chr1	149556749	149557125	mcf10a_satb1_ICRF_peak_1360	5.96840	*	CTAATAG,CTATTAG,TTAATAA,TTATTAA	-39,89	2
chr1	149587662	149587940	mcf10a_satb1_ICRF_peak_1361	4.60255	*	TTAATAA,TTATTAA	-28,-92	2
chr1	149731176	149731453	mcf10a_satb1_ICRF_peak_1362	4.77202	*	CTAATAA,CTATTAA,TTAATAA,TTAATAG,TTATTAA,TTATTAG	-101,24,8	3
chr1	149758267	149758589	mcf10a_satb1_ICRF_peak_1363	4.02800	*	CTATTAA,TTAATAG	129	1
chr1	150010925	150011221	mcf10a_satb1_ICRF_peak_1364	4.66345	*	CTAATAG,CTATTAG,TTAATAA,TTATTAA	-95,23	2
chr1	150088399	150088654	mcf10a_satb1_ICRF_peak_1365	3.69011	*	CTAATAA,CTATTAA,TTAATAG,TTATTAG	-101,-64,11	3
chr1	150182747	150183186	mcf10a_satb1_ICRF_peak_1366	13.43140	*	CTAATAA,CTATTAA,TTAATAG,TTATTAG	-10,-3,5	3
chr1	150216593	150216866	mcf10a_satb1_ICRF_peak_1367	4.92796	*	TTAATAA,TTATTAA	-37,-40,-47	3
chr1	150350315	150350949	mcf10a_satb1_ICRF_peak_1368	18.31089	*	CTAATAG,CTATTAG,TTAATAA,TTATTAA	-49,4,99	3
chr1	150354499	150354849	mcf10a_satb1_ICRF_peak_1369	7.40140	*	TTAATAA,TTATTAA	-12,-21,32	3
chr1	150397446	150397866	mcf10a_satb1_ICRF_peak_1370	8.23855	*	TTAATAA,TTATTAA	-9,100,31	3
chr1	150661743	150662016	mcf10a_satb1_ICRF_peak_1371	4.57141	*	CTAATAA,TTAATAA,TTATTAA,TTATTAG	-2,-57	2
chr1	150680954	150681329	mcf10a_satb1_ICRF_peak_1372	5.38304	*	CTAATAA,TTATTAG	48	1
chr1	150686014	150686576	mcf10a_satb1_ICRF_peak_1373	28.40738	*	CTAATAA,TTAATAA,TTATTAA,TTATTAG	-73,-81,-97,27	4
chr1	150687404	150687905	mcf10a_satb1_ICRF_peak_1374	18.26106	*	CTATTAA,TTAATAA,TTAATAG,TTATTAA	-60,-79,-82	3
chr1	150713663	150714085	mcf10a_satb1_ICRF_peak_1375	12.54148	*	CTAATAA,CTATTAA,TTAATAA,TTAATAG,TTATTAA,TTATTAG	-14,-17,-25,89	4
chr1	150811559	150811843	mcf10a_satb1_ICRF_peak_1376	6.35865	*	CTAATAA,TTAATAA,TTATTAA,TTATTAG	17,25	2
chr1	150842552	150842944	mcf10a_satb1_ICRF_peak_1377	8.30265	*	CTAATAA,TTATTAG	-7	1
chr1	150854599	150854985	mcf10a_satb1_ICRF_peak_1378	8.62155	*	CTATTAA,TTAATAG	33	1
chr1	151177145	151177696	mcf10a_satb1_ICRF_peak_1379	25.37538	*	CTAATAA,CTAATAG,CTATTAA,CTATTAG,TTAATAA,TTAATAG,TTATTAA,TTATTAG	-8,-89,67,74,86	5
chr1	151499958	151500253	mcf10a_satb1_ICRF_peak_1380	7.16725	*	CTAATAA,CTAATAG,CTATTAG,TTAATAA,TTATTAA,TTATTAG	-107,82,89	3
chr1	151900624	151900874	mcf10a_satb1_ICRF_peak_1381	4.08823	*	CTATTAA,TTAATAG	56	1
chr1	151926744	151927091	mcf10a_satb1_ICRF_peak_1382	4.91112	*	CTAATAG,CTATTAG,TTAATAA,TTATTAA	-16,-30,-48,147	4
chr1	152165082	152165540	mcf10a_satb1_ICRF_peak_1383	14.75057	*	CTAATAA,TTATTAG	-13,6	2
chr1	152177825	152178176	mcf10a_satb1_ICRF_peak_1384	7.69197	*	CTAATAA,TTAATAA,TTATTAA,TTATTAG	-46,-94	2
chr1	152203086	152203607	mcf10a_satb1_ICRF_peak_1385	9.67571	*	CTAATAA,TTATTAG	-9,8	2
chr1	152222941	152223440	mcf10a_satb1_ICRF_peak_1386	13.57814	*	TTAATAA,TTATTAA	-24	1
chr1	152288625	152289157	mcf10a_satb1_ICRF_peak_1387	8.55453	*	CTATTAA,TTAATAA,TTAATAG,TTATTAA	-6,73	2
chr1	152310226	152310496	mcf10a_satb1_ICRF_peak_1388	5.18792	*	CTAATAA,TTATTAG	-28,138	2
chr1	152343859	152344476	mcf10a_satb1_ICRF_peak_1389	31.33420	*	CTAATAA,TTAATAA,TTATTAA,TTATTAG	-177,59,81	3
chr1	152435638	152436214	mcf10a_satb1_ICRF_peak_1390	11.14790	*	CTAATAA,TTAATAA,TTATTAA,TTATTAG	-126,95	2
chr1	152549113	152549413	mcf10a_satb1_ICRF_peak_1391	5.97825	*	CTAATAA,TTAATAA,TTATTAA,TTATTAG	-3,-36,36	3
chr1	152650016	152650396	mcf10a_satb1_ICRF_peak_1392	8.38393	*	TTAATAA,TTATTAA	-110,47	2
chr1	152721214	152721546	mcf10a_satb1_ICRF_peak_1393	5.07324	*	TTAATAA,TTATTAA	15,164,60	3
chr1	152841250	152841795	mcf10a_satb1_ICRF_peak_1394	11.76306	*	CTAATAG,CTATTAA,CTATTAG,TTAATAA,TTAATAG,TTATTAA	-159,14,64,86	4
chr1	152987666	152987970	mcf10a_satb1_ICRF_peak_1395	5.38304	*	CTAATAA,CTATTAA,TTAATAG,TTATTAG	131,134,24,86	4
chr1	153098995	153099533	mcf10a_satb1_ICRF_peak_1396	14.18212	*	TTAATAA,TTATTAA	-104,-48,-51,1	4
chr1	153140090	153140618	mcf10a_satb1_ICRF_peak_1397	16.65707	*	CTAATAA,TTATTAG	24	1
chr1	153161655	153162106	mcf10a_satb1_ICRF_peak_1398	11.17238	*	CTAATAA,TTAATAA,TTATTAA,TTATTAG	-13,-4,67	3
chr1	153180091	153180579	mcf10a_satb1_ICRF_peak_1399	12.79743	*	TTAATAA,TTATTAA	-28,-39,-5	3
chr1	153208223	153208594	mcf10a_satb1_ICRF_peak_1400	7.37214	*	CTAATAG,CTATTAG,TTAATAA,TTATTAA	-19,112,2	3
chr1	153286452	153286752	mcf10a_satb1_ICRF_peak_1401	5.17850	*	TTAATAA,TTATTAA	54	1
chr1	153299821	153300480	mcf10a_satb1_ICRF_peak_1402	8.44493	*	CTAATAA,CTAATAG,CTATTAA,CTATTAG,TTAATAG,TTATTAG	-128,-142,189	3
chr1	153300700	153300994	mcf10a_satb1_ICRF_peak_1403	5.96840	*	CTAATAA,TTATTAG	-80,77	2
chr1	154033216	154033466	mcf10a_satb1_ICRF_peak_1404	4.60168	*	CTATTAA,TTAATAA,TTAATAG,TTATTAA	-87,16,25	3
chr1	154433846	154434294	mcf10a_satb1_ICRF_peak_1405	13.23898	*	TTAATAA,TTATTAA	14	1
chr1	154435060	154435325	mcf10a_satb1_ICRF_peak_1406	3.74096	*	CTATTAA,TTAATAG	-160	1
chr1	154483662	154484256	mcf10a_satb1_ICRF_peak_1407	23.77920	*	CTAATAA,TTATTAG	-12,-21,25,53,6,71	6
chr1	154632566	154633067	mcf10a_satb1_ICRF_peak_1408	6.45782	*	CTAATAG,CTATTAG,TTAATAA,TTATTAA	-148,176,69	3
chr1	154661119	154661490	mcf10a_satb1_ICRF_peak_1409	5.69386	*	CTAATAA,TTAATAA,TTATTAA,TTATTAG	15,6	2
chr1	155350006	155350312	mcf10a_satb1_ICRF_peak_1410	5.24787	*	TTAATAA,TTATTAA	23,41,51	3
chr1	155373238	155373604	mcf10a_satb1_ICRF_peak_1411	9.30828	*	TTAATAA,TTATTAA	-113	1
chr1	156274838	156275127	mcf10a_satb1_ICRF_peak_1412	4.67491	*	CTAATAA,TTAATAA,TTATTAA,TTATTAG	-29,46	2
chr1	157180602	157180854	mcf10a_satb1_ICRF_peak_1413	4.30513	*	TTAATAA,TTATTAA	-139,68	2
chr1	157207059	157207331	mcf10a_satb1_ICRF_peak_1414	4.62559	*	TTAATAA,TTATTAA	-46	1
chr1	157292319	157292574	mcf10a_satb1_ICRF_peak_1415	4.99280	*	CTAATAA,CTAATAG,CTATTAG,TTATTAG	-12,-3	2
chr1	157355116	157355955	mcf10a_satb1_ICRF_peak_1416	7.08285	*	CTATTAA,TTAATAA,TTAATAG,TTATTAA	-53,-61,-7,189	4
chr1	157365952	157366297	mcf10a_satb1_ICRF_peak_1417	5.38304	*	TTAATAA,TTATTAA	9	1
chr1	157526843	157527093	mcf10a_satb1_ICRF_peak_1418	4.79768	*	CTAATAG,CTATTAG,TTAATAA,TTATTAA	4,70	2
chr1	157589023	157589376	mcf10a_satb1_ICRF_peak_1419	5.09806	*	TTAATAA,TTATTAA	-21	1
chr1	157657877	157658238	mcf10a_satb1_ICRF_peak_1420	4.79768	*	CTAATAA,CTATTAA,TTAATAG,TTATTAG	-71,142	2
chr1	157688143	157688720	mcf10a_satb1_ICRF_peak_1421	9.91859	*	CTAATAA,TTAATAA,TTATTAA,TTATTAG	-3,73	2
chr1	157817222	157817646	mcf10a_satb1_ICRF_peak_1422	14.64751	*	CTAATAG,CTATTAG,TTAATAA,TTATTAA	-19,13,40	3
chr1	157950818	157951208	mcf10a_satb1_ICRF_peak_1423	6.30836	*	CTAATAA,TTAATAA,TTATTAA,TTATTAG	-13,175,7	3
chr1	158160226	158160810	mcf10a_satb1_ICRF_peak_1424	4.40743	*	TTAATAA,TTATTAA	175	1
chr1	158170840	158171226	mcf10a_satb1_ICRF_peak_1425	7.91962	*	CTAATAA,TTAATAA,TTATTAA,TTATTAG	-44,-9,154	3
chr1	158171562	158172467	mcf10a_satb1_ICRF_peak_1426	8.70011	*	TTAATAA,TTATTAA	-188,-39	2
chr1	158354125	158354814	mcf10a_satb1_ICRF_peak_1427	9.67571	*	CTATTAA,TTAATAA,TTAATAG,TTATTAA	-108,-175,127,130	4
chr1	158359162	158359697	mcf10a_satb1_ICRF_peak_1428	5.18792	*	CTAATAA,CTAATAG,CTATTAG,TTAATAA,TTATTAA,TTATTAG	-86,-93,165	3
chr1	158369961	158370385	mcf10a_satb1_ICRF_peak_1429	9.48059	*	CTAATAA,TTAATAA,TTATTAA,TTATTAG	-25,-35,56	3
chr1	158376459	158376836	mcf10a_satb1_ICRF_peak_1430	5.18792	*	CTAATAG,CTATTAG,TTAATAA,TTATTAA	-166,-4,38	3
chr1	158392224	158392729	mcf10a_satb1_ICRF_peak_1431	13.96839	*	TTAATAA,TTATTAA	-38,-62,164	3
chr1	158410692	158411006	mcf10a_satb1_ICRF_peak_1432	5.63983	*	CTAATAA,TTATTAG	-125,-53	2
chr1	158419481	158420275	mcf10a_satb1_ICRF_peak_1433	11.62693	*	CTAATAA,CTAATAG,CTATTAG,TTAATAA,TTATTAA,TTATTAG	-188,173,86	3
chr1	158444807	158445265	mcf10a_satb1_ICRF_peak_1434	4.21231	*	CTAATAA,CTAATAG,CTATTAA,CTATTAG,TTAATAG,TTATTAG	-28,147,5	3
chr1	158445400	158445694	mcf10a_satb1_ICRF_peak_1435	4.21231	*	TTAATAA,TTATTAA	-133,157,85	3
chr1	158457200	158457561	mcf10a_satb1_ICRF_peak_1436	5.96840	*	CTATTAA,TTAATAA,TTAATAG,TTATTAA	56,67	2
chr1	158460381	158460714	mcf10a_satb1_ICRF_peak_1437	7.91962	*	CTAATAA,CTAATAG,CTATTAG,TTAATAA,TTATTAA,TTATTAG	-64,0,180,58	4
chr1	158513780	158514099	mcf10a_satb1_ICRF_peak_1438	4.40743	*	TTAATAA,TTATTAA	-57	1
chr1	158561108	158561592	mcf10a_satb1_ICRF_peak_1439	6.35865	*	CTAATAA,CTAATAG,CTATTAG,TTAATAA,TTATTAA,TTATTAG	-4,146,5	3
chr1	158591897	158592405	mcf10a_satb1_ICRF_peak_1440	17.14698	*	CTATTAA,TTAATAA,TTAATAG,TTATTAA	-28,116,22	3
chr1	158635737	158636263	mcf10a_satb1_ICRF_peak_1441	27.01087	*	TTAATAA,TTATTAA	-43,-68,16,41,5	5
chr1	158656103	158656376	mcf10a_satb1_ICRF_peak_1442	6.35865	*	CTAATAA,TTAATAA,TTATTAA,TTATTAG	-52,1	2
chr1	158667023	158667291	mcf10a_satb1_ICRF_peak_1443	7.13913	*	CTAATAG,CTATTAG,TTAATAA,TTATTAA	-139,103,86	3
chr1	158673431	158673993	mcf10a_satb1_ICRF_peak_1444	12.79766	*	TTAATAA,TTATTAA	10,53,56	3
chr1	158685919	158686171	mcf10a_satb1_ICRF_peak_1445	4.40743	*	CTAATAA,TTATTAG	-131,81	2
chr1	158767601	158768504	mcf10a_satb1_ICRF_peak_1446	16.59139	*	CTAATAA,TTATTAG	-103,-55	2
chr1	158775626	158775877	mcf10a_satb1_ICRF_peak_1447	5.57816	*	CTATTAA,TTAATAG	-98,66	2
chr1	158825216	158825515	mcf10a_satb1_ICRF_peak_1448	4.01719	*	CTATTAA,TTAATAA,TTAATAG,TTATTAA	-183,81	2
chr1	158886812	158887584	mcf10a_satb1_ICRF_peak_1449	10.26108	*	TTAATAA,TTATTAA	74	1
chr1	158914474	158914754	mcf10a_satb1_ICRF_peak_1450	5.18792	*	CTAATAG,CTATTAG,TTAATAA,TTATTAA	-35,-45	2
chr1	159137455	159137827	mcf10a_satb1_ICRF_peak_1451	7.76920	*	CTATTAA,TTAATAA,TTAATAG,TTATTAA	-28,58	2
chr1	159205966	159206366	mcf10a_satb1_ICRF_peak_1452	8.61813	*	CTAATAA,CTAATAG,CTATTAG,TTAATAA,TTATTAA,TTATTAG	-146,-32,-8	3
chr1	159251200	159251984	mcf10a_satb1_ICRF_peak_1453	34.65127	*	TTAATAA,TTATTAA	86	1
chr1	159255112	159255362	mcf10a_satb1_ICRF_peak_1454	4.99280	*	TTAATAA,TTATTAA	5	1
chr1	159257566	159257819	mcf10a_satb1_ICRF_peak_1455	5.38304	*	CTAATAA,TTATTAG	-58,0	2
chr1	159265124	159265557	mcf10a_satb1_ICRF_peak_1456	12.40741	*	CTAATAG,CTATTAG	48	1
chr1	159339261	159339687	mcf10a_satb1_ICRF_peak_1457	5.41384	*	CTAATAA,TTAATAA,TTATTAA,TTATTAG	-11,-75	2
chr1	159355319	159355583	mcf10a_satb1_ICRF_peak_1458	4.81509	*	TTAATAA,TTATTAA	17,38,49	3
chr1	159385220	159385897	mcf10a_satb1_ICRF_peak_1459	29.30590	*	TTAATAA,TTATTAA	193	1
chr1	159437241	159437632	mcf10a_satb1_ICRF_peak_1460	5.77328	*	CTAATAA,TTAATAA,TTATTAA,TTATTAG	-72,25	2
chr1	159547230	159547638	mcf10a_satb1_ICRF_peak_1461	9.56919	*	TTAATAA,TTATTAA	7	1
chr1	159608671	159609073	mcf10a_satb1_ICRF_peak_1462	9.67571	*	CTAATAA,CTAATAG,CTATTAG,TTAATAA,TTATTAA,TTATTAG	-1,-151,-52,103,149	5
chr1	159609293	159609917	mcf10a_satb1_ICRF_peak_1463	13.77326	*	CTATTAA,TTAATAG	-34	1
chr1	159618322	159618674	mcf10a_satb1_ICRF_peak_1464	6.16353	*	TTAATAA,TTATTAA	26	1
chr1	159623657	159624159	mcf10a_satb1_ICRF_peak_1465	12.40741	*	CTAATAA,TTAATAA,TTATTAA,TTATTAG	-137,-26,52	3
chr1	159825203	159825455	mcf10a_satb1_ICRF_peak_1466	4.29655	*	CTAATAA,TTATTAG	-22,-4	2
chr1	159970991	159971295	mcf10a_satb1_ICRF_peak_1467	3.64483	*	CTATTAA,TTAATAA,TTAATAG,TTATTAA	-116,-15,111,125,82	5
chr1	160226418	160226718	mcf10a_satb1_ICRF_peak_1469	4.75927	*	CTATTAA,TTAATAA,TTAATAG,TTATTAA	-42,-58	2
chr1	160409500	160409948	mcf10a_satb1_ICRF_peak_1470	7.52938	*	CTAATAA,TTATTAG	-119	1
chr1	160443565	160443946	mcf10a_satb1_ICRF_peak_1471	7.94659	*	CTAATAA,TTATTAG	23	1
chr1	160557387	160557771	mcf10a_satb1_ICRF_peak_1472	6.93867	*	CTAATAG,CTATTAA,CTATTAG,TTAATAA,TTAATAG,TTATTAA	26,41,9	3
chr1	160856038	160856301	mcf10a_satb1_ICRF_peak_1473	4.23692	*	CTAATAG,CTATTAG,TTAATAA,TTATTAA	-164,19	2
chr1	161273784	161274075	mcf10a_satb1_ICRF_peak_1474	4.59885	*	CTATTAA,TTAATAG	-20,-5,-8	3
chr1	161321106	161321356	mcf10a_satb1_ICRF_peak_1475	4.05334	*	TTAATAA,TTATTAA	61	1
chr1	161340223	161340564	mcf10a_satb1_ICRF_peak_1476	7.14680	*	CTAATAG,CTATTAG	-13,-27	2
chr1	161349860	161350221	mcf10a_satb1_ICRF_peak_1477	7.56801	*	CTAATAG,CTATTAA,CTATTAG,TTAATAG	-21,177	2
chr1	161373186	161373458	mcf10a_satb1_ICRF_peak_1478	4.43842	*	CTAATAA,CTAATAG,CTATTAG,TTATTAG	-5,6	2
chr1	161727270	161727706	mcf10a_satb1_ICRF_peak_1479	9.11651	*	CTAATAA,TTAATAA,TTATTAA,TTATTAG	-10,-13,48	3
chr1	161764844	161765274	mcf10a_satb1_ICRF_peak_1480	14.19405	*	CTAATAA,TTAATAA,TTATTAA,TTATTAG	-20,-28,33	3
chr1	161831050	161831366	mcf10a_satb1_ICRF_peak_1481	4.01719	*	CTAATAA,CTATTAA,TTAATAG,TTATTAG	-45,-62	2
chr1	161887968	161888332	mcf10a_satb1_ICRF_peak_1482	6.16353	*	CTAATAA,TTAATAA,TTATTAA,TTATTAG	-105,-86,144,30	4
chr1	162230611	162230951	mcf10a_satb1_ICRF_peak_1483	7.68633	*	TTAATAA,TTATTAA	-154	1
chr1	162387920	162388339	mcf10a_satb1_ICRF_peak_1484	9.12862	*	CTAATAA,TTATTAG	-182	1
chr1	162438412	162438876	mcf10a_satb1_ICRF_peak_1485	8.75051	*	CTAATAA,CTAATAG,CTATTAG,TTAATAA,TTATTAA,TTATTAG	10,104,52	3
chr1	162481966	162482393	mcf10a_satb1_ICRF_peak_1486	4.37015	*	CTAATAA,TTAATAA,TTATTAA,TTATTAG	-117,-43	2
chr1	162591325	162591588	mcf10a_satb1_ICRF_peak_1487	4.48764	*	CTATTAA,TTAATAG	65	1
chr1	162621364	162621642	mcf10a_satb1_ICRF_peak_1488	5.14237	*	CTAATAA,CTATTAA,TTAATAA,TTAATAG,TTATTAA,TTATTAG	-14,-22,-30,43	4
chr1	162639090	162639715	mcf10a_satb1_ICRF_peak_1489	31.17785	*	TTAATAA,TTATTAA	26	1
chr1	162691441	162691863	mcf10a_satb1_ICRF_peak_1490	9.13463	*	CTAATAA,CTATTAA,TTAATAA,TTAATAG,TTATTAA,TTATTAG	-15,-44,10	3
chr1	162694827	162695098	mcf10a_satb1_ICRF_peak_1491	4.50026	*	CTAATAA,TTATTAG	-20	1
chr1	162695889	162696174	mcf10a_satb1_ICRF_peak_1492	5.27263	*	TTAATAA,TTATTAA	-76	1
chr1	162798266	162798523	mcf10a_satb1_ICRF_peak_1493	3.24092	*	CTAATAG,CTATTAG	52	1
chr1	162845027	162845277	mcf10a_satb1_ICRF_peak_1494	4.46697	*	TTAATAA,TTATTAA	-156	1
chr1	162975213	162975516	mcf10a_satb1_ICRF_peak_1496	4.57079	*	CTATTAA,TTAATAA,TTAATAG,TTATTAA	119,122,40	3
chr1	162997180	162997706	mcf10a_satb1_ICRF_peak_1497	10.84644	*	CTAATAA,TTAATAA,TTATTAA,TTATTAG	-13,-44	2
chr1	163056828	163057221	mcf10a_satb1_ICRF_peak_1498	5.57816	*	TTAATAA,TTATTAA	23	1
chr1	163058346	163058731	mcf10a_satb1_ICRF_peak_1499	7.52938	*	CTAATAA,TTAATAA,TTATTAA,TTATTAG	23,32	2
chr1	163061981	163062731	mcf10a_satb1_ICRF_peak_1500	15.52936	*	CTAATAA,CTAATAG,CTATTAG,TTAATAA,TTATTAA,TTATTAG	176,191,39,48	4
chr1	163086301	163086991	mcf10a_satb1_ICRF_peak_1501	11.43181	*	CTAATAA,CTAATAG,CTATTAA,CTATTAG,TTAATAA,TTAATAG,TTATTAA,TTATTAG	-150,-23,-33,-81	4
chr1	163113478	163113832	mcf10a_satb1_ICRF_peak_1502	7.91962	*	CTAATAA,TTAATAA,TTATTAA,TTATTAG	-18,-26	2
chr1	163138238	163138519	mcf10a_satb1_ICRF_peak_1503	5.73252	*	CTAATAA,TTATTAG	-50	1
chr1	163264944	163265234	mcf10a_satb1_ICRF_peak_1504	6.31147	*	CTAATAA,CTATTAA,TTAATAG,TTATTAG	-35,-51,77	3
chr1	163297753	163298051	mcf10a_satb1_ICRF_peak_1505	5.18792	*	TTAATAA,TTATTAA	-35,-63	2
chr1	163314994	163315330	mcf10a_satb1_ICRF_peak_1506	5.57816	*	TTAATAA,TTATTAA	40	1
chr1	163353755	163354255	mcf10a_satb1_ICRF_peak_1507	5.38304	*	CTAATAA,CTATTAA,TTAATAA,TTAATAG,TTATTAA,TTATTAG	-116,-131,64,97	4
chr1	163411055	163411502	mcf10a_satb1_ICRF_peak_1508	7.73128	*	CTAATAA,TTAATAA,TTATTAA,TTATTAG	-14,156,21	3
chr1	163547116	163547513	mcf10a_satb1_ICRF_peak_1509	6.74889	*	CTATTAA,TTAATAA,TTAATAG,TTATTAA	-25,137,162	3
chr1	163557687	163558326	mcf10a_satb1_ICRF_peak_1510	38.16346	*	CTAATAG,CTATTAA,CTATTAG,TTAATAA,TTAATAG,TTATTAA	-105,-31,25	3
chr1	163639541	163639791	mcf10a_satb1_ICRF_peak_1511	4.60255	*	TTAATAA,TTATTAA	-72,48	2
chr1	163657383	163657768	mcf10a_satb1_ICRF_peak_1512	7.33425	*	CTAATAG,CTATTAA,CTATTAG,TTAATAA,TTAATAG,TTATTAA	-28,-31,9	3
chr1	163681033	163681418	mcf10a_satb1_ICRF_peak_1513	10.06596	*	TTAATAA,TTATTAA	44,71	2
chr1	163703386	163703786	mcf10a_satb1_ICRF_peak_1514	5.77328	*	CTAATAG,CTATTAG	-73,81	2
chr1	163777762	163778493	mcf10a_satb1_ICRF_peak_1515	40.11467	*	CTAATAA,CTAATAG,CTATTAA,CTATTAG,TTAATAA,TTAATAG,TTATTAA,TTATTAG	-159,-171,-174,158,50,8,94	7
chr1	163779566	163779865	mcf10a_satb1_ICRF_peak_1516	5.77328	*	CTAATAA,TTAATAA,TTATTAA,TTATTAG	-145,-28,125,29	4
chr1	163870756	163871069	mcf10a_satb1_ICRF_peak_1517	4.99280	*	CTAATAA,TTATTAG	-30	1
chr1	163889541	163889895	mcf10a_satb1_ICRF_peak_1518	4.21231	*	CTAATAA,CTAATAG,CTATTAG,TTATTAG	-125,35	2
chr1	164181526	164181869	mcf10a_satb1_ICRF_peak_1520	4.27415	*	TTAATAA,TTATTAA	154	1
chr1	164209715	164209978	mcf10a_satb1_ICRF_peak_1521	4.99280	*	CTATTAA,TTAATAG	57	1
chr1	164233700	164234112	mcf10a_satb1_ICRF_peak_1522	10.45620	*	CTAATAA,TTAATAA,TTATTAA,TTATTAG	-39,21,60	3
chr1	164240398	164240665	mcf10a_satb1_ICRF_peak_1523	4.79768	*	TTAATAA,TTATTAA	32	1
chr1	164366366	164366877	mcf10a_satb1_ICRF_peak_1524	9.87083	*	CTAATAA,CTAATAG,CTATTAG,TTAATAA,TTATTAA,TTATTAG	16,197,35,44	4
chr1	164502124	164502462	mcf10a_satb1_ICRF_peak_1525	4.10394	*	CTAATAA,CTAATAG,CTATTAA,CTATTAG,TTAATAG,TTATTAG	-191,-92,29,47	4
chr1	164526118	164526547	mcf10a_satb1_ICRF_peak_1526	5.16624	*	CTAATAA,TTATTAG	-18	1
chr1	164527173	164528004	mcf10a_satb1_ICRF_peak_1527	23.98152	*	CTAATAA,TTAATAA,TTATTAA,TTATTAG	-114,-124,-65,167,18,180	6
chr1	164731822	164732260	mcf10a_satb1_ICRF_peak_1528	7.55391	*	TTAATAA,TTATTAA	-34	1
chr1	164764672	164765091	mcf10a_satb1_ICRF_peak_1529	10.73730	*	CTATTAA,TTAATAA,TTAATAG,TTATTAA	-10,-2,53	3
chr1	164802193	164802452	mcf10a_satb1_ICRF_peak_1530	4.60255	*	CTATTAA,TTAATAA,TTAATAG,TTATTAA	-53,-65	2
chr1	164894569	164895096	mcf10a_satb1_ICRF_peak_1531	5.32679	*	CTAATAA,TTAATAA,TTATTAA,TTATTAG	-107,105	2
chr1	164964175	164964656	mcf10a_satb1_ICRF_peak_1532	17.48057	*	CTAATAA,TTATTAG	-69,153,45	3
chr1	164983086	164983782	mcf10a_satb1_ICRF_peak_1533	5.54880	*	CTATTAA,TTAATAA,TTAATAG,TTATTAA	-100,-63,169	3
chr1	165024669	165024945	mcf10a_satb1_ICRF_peak_1534	5.18792	*	CTAATAA,TTAATAA,TTATTAA,TTATTAG	-19,-28	2
chr1	165158070	165158359	mcf10a_satb1_ICRF_peak_1535	5.03545	*	CTAATAA,CTATTAA,TTAATAG,TTATTAG	-4,32,9	3
chr1	165433684	165434037	mcf10a_satb1_ICRF_peak_1536	7.76654	*	CTAATAA,CTAATAG,CTATTAA,CTATTAG,TTAATAG,TTATTAG	-1,-63,17	3
chr1	165563609	165563859	mcf10a_satb1_ICRF_peak_1537	5.11741	*	TTAATAA,TTATTAA	-43,80	2
chr1	165576141	165576997	mcf10a_satb1_ICRF_peak_1538	12.27363	*	CTAATAA,TTATTAG	-30	1
chr1	165657964	165658430	mcf10a_satb1_ICRF_peak_1539	8.33888	*	CTAATAA,TTAATAA,TTATTAA,TTATTAG	-47,-72,-83,55	4
chr1	165669994	165670310	mcf10a_satb1_ICRF_peak_1540	5.73043	*	CTAATAA,TTAATAA,TTATTAA,TTATTAG	-155,14,22	3
chr1	165693312	165693713	mcf10a_satb1_ICRF_peak_1541	6.55377	*	CTATTAA,TTAATAA,TTAATAG,TTATTAA	-108,51	2
chr1	165770921	165771241	mcf10a_satb1_ICRF_peak_1542	4.99224	*	CTAATAA,TTATTAG	-19,-30,-9	3
chr1	165793889	165794157	mcf10a_satb1_ICRF_peak_1543	4.85018	*	TTAATAA,TTATTAA	-67	1
chr1	165927217	165927650	mcf10a_satb1_ICRF_peak_1544	18.69247	*	CTAATAA,TTATTAG	-18,17,45	3
chr1	165958118	165958683	mcf10a_satb1_ICRF_peak_1545	28.64368	*	TTAATAA,TTATTAA	-30,-33,13,16,29,32	6
chr1	166229440	166229726	mcf10a_satb1_ICRF_peak_1546	5.18792	*	TTAATAA,TTATTAA	-67	1
chr1	166229988	166230473	mcf10a_satb1_ICRF_peak_1547	8.50498	*	CTAATAG,CTATTAG	-59	1
chr1	166301268	166301555	mcf10a_satb1_ICRF_peak_1548	4.36123	*	CTAATAA,TTATTAG	-20,23	2
chr1	166430278	166430528	mcf10a_satb1_ICRF_peak_1549	3.62695	*	CTATTAA,TTAATAG	-56,-87	2
chr1	166528173	166528635	mcf10a_satb1_ICRF_peak_1550	9.09035	*	CTAATAA,TTATTAG	45	1
chr1	166529046	166529568	mcf10a_satb1_ICRF_peak_1551	3.62695	*	CTATTAA,TTAATAG	47	1
chr1	166530916	166531315	mcf10a_satb1_ICRF_peak_1552	6.74889	*	CTATTAA,TTAATAA,TTAATAG,TTATTAA	-148,-87,125	3
chr1	166546129	166546669	mcf10a_satb1_ICRF_peak_1553	12.40741	*	CTATTAA,TTAATAA,TTAATAG,TTATTAA	-68,104,81	3
chr1	166588878	166589133	mcf10a_satb1_ICRF_peak_1554	3.43182	*	CTAATAG,CTATTAG	-107	1
chr1	166593432	166593874	mcf10a_satb1_ICRF_peak_1555	9.09035	*	TTAATAA,TTATTAA	-20,-3,44,59	4
chr1	166612417	166612675	mcf10a_satb1_ICRF_peak_1556	4.78334	*	CTAATAA,TTATTAG	-50	1
chr1	166634541	166634989	mcf10a_satb1_ICRF_peak_1558	8.56134	*	CTAATAA,CTATTAA,TTAATAG,TTATTAG	-9,160,44,54	4
chr1	166638463	166638765	mcf10a_satb1_ICRF_peak_1559	6.12001	*	CTAATAG,CTATTAG,TTAATAA,TTATTAA	-30,68	2
chr1	166658110	166658527	mcf10a_satb1_ICRF_peak_1560	8.70011	*	CTAATAA,CTATTAA,TTAATAA,TTAATAG,TTATTAA,TTATTAG	-23,128,9	3
chr1	166791398	166791769	mcf10a_satb1_ICRF_peak_1561	6.76119	*	CTAATAA,TTATTAG	18	1
chr1	167000215	167000683	mcf10a_satb1_ICRF_peak_1562	9.82562	*	CTAATAA,TTAATAA,TTATTAA,TTATTAG	-72,-84,40,76	4
chr1	167075620	167075985	mcf10a_satb1_ICRF_peak_1563	8.24122	*	CTATTAA,TTAATAA,TTAATAG,TTATTAA	-15,-42,39	3
chr1	167106911	167107563	mcf10a_satb1_ICRF_peak_1564	39.40153	*	CTAATAG,CTATTAA,CTATTAG,TTAATAA,TTAATAG,TTATTAA	-11,-154,-24,-61,-74,23,3,44	8
chr1	167229457	167229748	mcf10a_satb1_ICRF_peak_1565	6.40560	*	TTAATAA,TTATTAA	65	1
chr1	167236176	167236487	mcf10a_satb1_ICRF_peak_1566	5.77328	*	CTATTAA,TTAATAG	-29	1
chr1	167384307	167384621	mcf10a_satb1_ICRF_peak_1568	4.96324	*	CTAATAA,TTATTAG	23	1
chr1	167834528	167834946	mcf10a_satb1_ICRF_peak_1569	13.05359	*	CTAATAA,TTAATAA,TTATTAA,TTATTAG	133,26,5,90	4
chr1	167962925	167963809	mcf10a_satb1_ICRF_peak_1570	60.38705	*	CTAATAA,CTAATAG,CTATTAA,CTATTAG,TTAATAA,TTAATAG,TTATTAA,TTATTAG	-111,-152,-19,-49,66	5
chr1	167963993	167964274	mcf10a_satb1_ICRF_peak_1571	4.60255	*	CTAATAA,CTATTAA,TTAATAG,TTATTAG	-15,-38,163	3
chr1	168008351	168009287	mcf10a_satb1_ICRF_peak_1572	36.60248	*	CTAATAG,CTATTAG,TTAATAA,TTATTAA	-181,-25	2
chr1	168038227	168038484	mcf10a_satb1_ICRF_peak_1573	5.38304	*	TTAATAA,TTATTAA	-49	1
chr1	168086368	168086636	mcf10a_satb1_ICRF_peak_1574	4.31342	*	CTAATAA,CTAATAG,CTATTAG,TTAATAA,TTATTAA,TTATTAG	-42,11,4	3
chr1	168113087	168113500	mcf10a_satb1_ICRF_peak_1575	6.87448	*	CTATTAA,TTAATAG	-3,5	2
chr1	168167081	168167573	mcf10a_satb1_ICRF_peak_1576	5.57816	*	CTATTAA,TTAATAA,TTAATAG,TTATTAA	-19,183,197	3
chr1	168186031	168186416	mcf10a_satb1_ICRF_peak_1577	8.16422	*	CTAATAA,TTAATAA,TTATTAA,TTATTAG	-114,-17,-28,20	4
chr1	168242697	168243088	mcf10a_satb1_ICRF_peak_1578	9.50179	*	CTAATAA,CTATTAA,TTAATAA,TTAATAG,TTATTAA,TTATTAG	-11,-22,-73,78,81	5
chr1	168304987	168305676	mcf10a_satb1_ICRF_peak_1579	30.15711	*	CTATTAA,TTAATAA,TTAATAG,TTATTAA	-104,106,113,127,134	5
chr1	168348923	168349199	mcf10a_satb1_ICRF_peak_1580	4.83978	*	CTAATAA,TTATTAG	-7	1
chr1	168439598	168439862	mcf10a_satb1_ICRF_peak_1581	4.39781	*	CTAATAA,TTAATAA,TTATTAA,TTATTAG	-3,-51,27	3
chr1	168464145	168464446	mcf10a_satb1_ICRF_peak_1582	5.92626	*	CTAATAG,CTATTAG,TTAATAA,TTATTAA	-90,-93,108,84	4
chr1	168480041	168480314	mcf10a_satb1_ICRF_peak_1583	4.74807	*	CTAATAA,CTATTAA,TTAATAA,TTAATAG,TTATTAA,TTATTAG	-31,-9,129	3
chr1	168536985	168537470	mcf10a_satb1_ICRF_peak_1584	5.34503	*	CTATTAA,TTAATAA,TTAATAG,TTATTAA	-163,135,30	3
chr1	168653918	168654255	mcf10a_satb1_ICRF_peak_1585	7.28085	*	CTAATAA,CTAATAG,CTATTAA,CTATTAG,TTAATAA,TTAATAG,TTATTAA,TTATTAG	-12,-192,-86,17,29	5
chr1	168734458	168735211	mcf10a_satb1_ICRF_peak_1586	9.26437	*	CTAATAA,TTAATAA,TTATTAA,TTATTAG	129,179	2
chr1	168798072	168798827	mcf10a_satb1_ICRF_peak_1587	43.51137	*	TTAATAA,TTATTAA	-42,15,45,52,64	5
chr1	168912885	168913214	mcf10a_satb1_ICRF_peak_1588	5.96840	*	TTAATAA,TTATTAA	12	1
chr1	168999181	168999565	mcf10a_satb1_ICRF_peak_1589	10.03957	*	CTAATAG,CTATTAG,TTAATAA,TTATTAA	21,85	2
chr1	169025336	169025741	mcf10a_satb1_ICRF_peak_1590	11.78200	*	TTAATAA,TTATTAA	20,37	2
chr1	169045445	169045743	mcf10a_satb1_ICRF_peak_1591	6.04267	*	CTATTAA,TTAATAG	-108,-23,31	3
chr1	169059267	169059543	mcf10a_satb1_ICRF_peak_1592	4.97251	*	CTAATAA,TTATTAG	-128,34	2
chr1	169149836	169150312	mcf10a_satb1_ICRF_peak_1593	6.01576	*	CTAATAA,TTAATAA,TTATTAA,TTATTAG	-135,-48,-58,182	4
chr1	169181242	169181742	mcf10a_satb1_ICRF_peak_1594	26.06592	*	CTATTAA,TTAATAA,TTAATAG,TTATTAA	-5,-61,13,188,26,38,49	7
chr1	169210622	169210995	mcf10a_satb1_ICRF_peak_1595	7.33425	*	CTAATAA,TTATTAG	61	1
chr1	169233854	169234108	mcf10a_satb1_ICRF_peak_1596	2.79028	*	CTAATAA,CTAATAG,CTATTAA,CTATTAG,TTAATAG,TTATTAG	-26,105,17	3
chr1	169272367	169272692	mcf10a_satb1_ICRF_peak_1597	5.96840	*	TTAATAA,TTATTAA	-25,26	2
chr1	169294811	169295246	mcf10a_satb1_ICRF_peak_1598	4.60255	*	TTAATAA,TTATTAA	-96	1
chr1	169317536	169317889	mcf10a_satb1_ICRF_peak_1599	4.01719	*	CTAATAA,TTAATAA,TTATTAA,TTATTAG	88,99	2
chr1	169331470	169331741	mcf10a_satb1_ICRF_peak_1600	5.80774	*	CTAATAA,TTATTAG	-18,-74	2
chr1	169340266	169340828	mcf10a_satb1_ICRF_peak_1601	20.60252	*	CTAATAG,CTATTAG	154	1
chr1	169394399	169394680	mcf10a_satb1_ICRF_peak_1603	6.16353	*	TTAATAA,TTATTAA	-50	1
chr1	169403336	169403588	mcf10a_satb1_ICRF_peak_1604	5.18792	*	CTAATAA,CTATTAA,TTAATAG,TTATTAG	-11,47	2
chr1	169414906	169415156	mcf10a_satb1_ICRF_peak_1605	4.40743	*	CTATTAA,TTAATAA,TTAATAG,TTATTAA	-7,18	2
chr1	169427837	169428426	mcf10a_satb1_ICRF_peak_1606	20.79764	*	CTAATAG,CTATTAA,CTATTAG,TTAATAA,TTAATAG,TTATTAA	-29,-43,-60,29	4
chr1	169473404	169473840	mcf10a_satb1_ICRF_peak_1607	11.80536	*	CTAATAG,CTATTAA,CTATTAG,TTAATAA,TTAATAG,TTATTAA	-17,-28,-6	3
chr1	169478697	169479320	mcf10a_satb1_ICRF_peak_1608	32.50493	*	CTAATAA,TTATTAG	65	1
chr1	169480943	169481437	mcf10a_satb1_ICRF_peak_1609	6.74889	*	CTAATAA,CTATTAA,TTAATAG,TTATTAG	-168,118	2
chr1	169495814	169496390	mcf10a_satb1_ICRF_peak_1610	34.06590	*	CTATTAA,TTAATAG	0	1
chr1	169524845	169525095	mcf10a_satb1_ICRF_peak_1611	4.79768	*	CTAATAA,TTAATAA,TTATTAA,TTATTAG	-115,-12,17	3
chr1	169705357	169705694	mcf10a_satb1_ICRF_peak_1612	7.32495	*	CTAATAA,CTAATAG,CTATTAG,TTAATAA,TTATTAA,TTATTAG	-99,21,6	3
chr1	169804271	169804647	mcf10a_satb1_ICRF_peak_1613	6.35865	*	CTAATAG,CTATTAG	-33,0,47	3
chr1	169816999	169817329	mcf10a_satb1_ICRF_peak_1614	4.40743	*	TTAATAA,TTATTAA	-189,115	2
chr1	169821236	169821634	mcf10a_satb1_ICRF_peak_1615	7.33425	*	CTAATAA,CTAATAG,CTATTAG,TTAATAA,TTATTAA,TTATTAG	-17,3,40,96	4
chr1	169900335	169900752	mcf10a_satb1_ICRF_peak_1616	6.70409	*	CTAATAG,CTATTAG,TTAATAA,TTATTAA	-11,-31	2
chr1	169904743	169905166	mcf10a_satb1_ICRF_peak_1617	13.18790	*	CTAATAA,TTATTAG	-6	1
chr1	169914883	169915581	mcf10a_satb1_ICRF_peak_1618	8.70011	*	CTAATAA,CTATTAA,TTAATAA,TTAATAG,TTATTAA,TTATTAG	-178,-38,-41	3
chr1	169917633	169917940	mcf10a_satb1_ICRF_peak_1619	4.99280	*	CTAATAA,TTAATAA,TTATTAA,TTATTAG	10,33	2
chr1	169921929	169922382	mcf10a_satb1_ICRF_peak_1620	5.38304	*	TTAATAA,TTATTAA	-7	1
chr1	169932717	169933344	mcf10a_satb1_ICRF_peak_1621	23.39028	*	CTAATAG,CTATTAA,CTATTAG,TTAATAA,TTAATAG,TTATTAA	-57,-69,-80,58	4
chr1	169938472	169938832	mcf10a_satb1_ICRF_peak_1622	8.30986	*	CTATTAA,TTAATAA,TTAATAG,TTATTAA	-171,-174,-47,-61,26,40,82	7
chr1	169947533	169948072	mcf10a_satb1_ICRF_peak_1623	11.62693	*	CTATTAA,TTAATAA,TTAATAG,TTATTAA	-21,105	2
chr1	169987604	169987883	mcf10a_satb1_ICRF_peak_1624	5.38304	*	TTAATAA,TTATTAA	-11,132	2
chr1	169991835	169992210	mcf10a_satb1_ICRF_peak_1625	5.18792	*	TTAATAA,TTATTAA	-31	1
chr1	170026668	170027258	mcf10a_satb1_ICRF_peak_1626	20.79764	*	CTAATAA,CTAATAG,CTATTAG,TTATTAG	-36,52	2
chr1	170047359	170047986	mcf10a_satb1_ICRF_peak_1627	6.13025	*	CTAATAA,TTAATAA,TTATTAA,TTATTAG	17,67	2
chr1	170050315	170050565	mcf10a_satb1_ICRF_peak_1628	5.57816	*	CTAATAA,TTATTAG	-23,2	2
chr1	170052618	170053072	mcf10a_satb1_ICRF_peak_1629	15.52936	*	TTAATAA,TTATTAA	-8,13,47	3
chr1	170127634	170127943	mcf10a_satb1_ICRF_peak_1630	6.16353	*	CTAATAA,TTAATAA,TTATTAA,TTATTAG	-10,13	2
chr1	170312821	170313181	mcf10a_satb1_ICRF_peak_1632	7.13913	*	CTAATAA,TTAATAA,TTATTAA,TTATTAG	15,5,92	3
chr1	170328102	170328403	mcf10a_satb1_ICRF_peak_1633	4.79768	*	CTAATAA,TTATTAG	-84,91	2
chr1	170492323	170493046	mcf10a_satb1_ICRF_peak_1634	17.09033	*	CTAATAA,TTAATAA,TTATTAA,TTATTAG	-36,130,160	3
chr1	170493806	170494131	mcf10a_satb1_ICRF_peak_1635	5.57816	*	CTAATAA,TTATTAG	-43	1
chr1	170514759	170515194	mcf10a_satb1_ICRF_peak_1636	13.96839	*	CTAATAG,CTATTAG,TTAATAA,TTATTAA	-100,-69,29,8,92	5
chr1	170595414	170595734	mcf10a_satb1_ICRF_peak_1637	6.93867	*	CTATTAA,TTAATAA,TTAATAG,TTATTAA	-5,-68,-8,64	4
chr1	170612207	170612566	mcf10a_satb1_ICRF_peak_1638	6.74889	*	CTAATAA,CTATTAA,TTAATAG,TTATTAG	-42,9	2
chr1	170844359	170844636	mcf10a_satb1_ICRF_peak_1639	6.35865	*	CTAATAA,TTATTAG	101	1
chr1	170861267	170861584	mcf10a_satb1_ICRF_peak_1640	6.55377	*	TTAATAA,TTATTAA	-17,4	2
chr1	170912971	170913446	mcf10a_satb1_ICRF_peak_1641	9.48059	*	CTAATAA,TTAATAA,TTATTAA,TTATTAG	-17,-57,21,63	4
chr1	170977179	170977643	mcf10a_satb1_ICRF_peak_1642	10.77223	*	CTAATAA,CTATTAA,TTAATAA,TTAATAG,TTATTAA,TTATTAG	-101,-137,-6,-9,79,90	6
chr1	171153426	171153770	mcf10a_satb1_ICRF_peak_1643	7.33425	*	CTAATAA,TTATTAG	-20,-4,9	3
chr1	171155252	171155567	mcf10a_satb1_ICRF_peak_1644	5.86277	*	CTATTAA,TTAATAA,TTAATAG,TTATTAA	-72,66,80	3
chr1	171180072	171180469	mcf10a_satb1_ICRF_peak_1645	7.50467	*	CTAATAA,TTAATAA,TTATTAA,TTATTAG	-13,-4	2
chr1	171202574	171203219	mcf10a_satb1_ICRF_peak_1646	7.13913	*	CTAATAA,TTAATAA,TTATTAA,TTATTAG	-150,-166,186	3
chr1	171248303	171248574	mcf10a_satb1_ICRF_peak_1647	3.21006	*	CTAATAA,TTAATAA,TTATTAA,TTATTAG	-4,-69,25	3
chr1	171417911	171418267	mcf10a_satb1_ICRF_peak_1648	10.34135	*	TTAATAA,TTATTAA	2,5,69	3
chr1	171487139	171487482	mcf10a_satb1_ICRF_peak_1649	7.81692	*	CTAATAA,TTATTAG	14,37	2
chr1	171492628	171492880	mcf10a_satb1_ICRF_peak_1650	4.63236	*	CTAATAA,CTATTAA,TTAATAG,TTATTAG	-12,-184,-69	3
chr1	171571598	171572054	mcf10a_satb1_ICRF_peak_1651	12.09948	*	CTAATAA,TTAATAA,TTATTAA,TTATTAG	-18,110,3,67	4
chr1	171603478	171603804	mcf10a_satb1_ICRF_peak_1652	6.07166	*	TTAATAA,TTATTAA	-10,-195,5,59,72	5
chr1	171673684	171674191	mcf10a_satb1_ICRF_peak_1653	9.09035	*	CTAATAA,CTATTAA,TTAATAA,TTAATAG,TTATTAA,TTATTAG	180,36,91	3
chr1	171685634	171685936	mcf10a_satb1_ICRF_peak_1654	5.96840	*	CTAATAA,TTATTAG	-39	1
chr1	171703917	171704209	mcf10a_satb1_ICRF_peak_1655	5.33364	*	CTAATAA,TTAATAA,TTATTAA,TTATTAG	-127,48,95	3
chr1	171814683	171815243	mcf10a_satb1_ICRF_peak_1656	4.58736	*	TTAATAA,TTATTAA	-146	1
chr1	171829504	171829763	mcf10a_satb1_ICRF_peak_1657	5.38304	*	CTAATAG,CTATTAG,TTAATAA,TTATTAA	-42,-63,57	3
chr1	171871081	171871458	mcf10a_satb1_ICRF_peak_1659	8.89523	*	CTAATAA,CTATTAA,TTAATAA,TTAATAG,TTATTAA,TTATTAG	-27,-51,113,17	4
chr1	171877488	171877907	mcf10a_satb1_ICRF_peak_1660	5.96840	*	CTAATAA,TTATTAG	152	1
chr1	171978530	171978855	mcf10a_satb1_ICRF_peak_1661	5.96840	*	CTATTAA,TTAATAA,TTAATAG,TTATTAA	-23,-75	2
chr1	171990715	171991109	mcf10a_satb1_ICRF_peak_1662	7.55416	*	CTAATAA,TTATTAG	-145,56,91	3
chr1	172127816	172128223	mcf10a_satb1_ICRF_peak_1663	9.09035	*	CTATTAA,TTAATAA,TTAATAG,TTATTAA	-4,-65,16	3
chr1	172142875	172143339	mcf10a_satb1_ICRF_peak_1664	4.01719	*	TTAATAA,TTATTAA	113,67,86	3
chr1	172196888	172197333	mcf10a_satb1_ICRF_peak_1665	12.60254	*	CTAATAA,CTAATAG,CTATTAA,CTATTAG,TTAATAG,TTATTAG	-101,41,97	3
chr1	172427339	172427641	mcf10a_satb1_ICRF_peak_1666	5.91590	*	CTAATAA,CTAATAG,CTATTAA,CTATTAG,TTAATAG,TTATTAG	-7,2,59,62	4
chr1	172497089	172497467	mcf10a_satb1_ICRF_peak_1667	7.37653	*	CTAATAA,TTAATAA,TTATTAA,TTATTAG	45,76	2
chr1	172518092	172518881	mcf10a_satb1_ICRF_peak_1668	34.45615	*	CTAATAA,TTATTAG	-22,-35,6	3
chr1	172567672	172567945	mcf10a_satb1_ICRF_peak_1669	3.62261	*	CTATTAA,TTAATAG	32,85	2
chr1	172572250	172572793	mcf10a_satb1_ICRF_peak_1670	21.18788	*	CTATTAA,TTAATAA,TTAATAG,TTATTAA	-37,42	2
chr1	172620251	172620617	mcf10a_satb1_ICRF_peak_1671	9.87083	*	CTAATAA,TTATTAG	-18	1
chr1	172672509	172672883	mcf10a_satb1_ICRF_peak_1672	8.89764	*	CTAATAA,TTAATAA,TTATTAA,TTATTAG	-124,-9,34	3
chr1	172690505	172690889	mcf10a_satb1_ICRF_peak_1674	7.08285	*	CTAATAA,TTATTAG	164	1
chr1	172752677	172753057	mcf10a_satb1_ICRF_peak_1675	4.21231	*	CTAATAA,CTAATAG,CTATTAG,TTATTAG	10,19	2
chr1	172766885	172767256	mcf10a_satb1_ICRF_peak_1676	7.01275	*	CTAATAA,TTATTAG	23	1
chr1	172775207	172775511	mcf10a_satb1_ICRF_peak_1677	4.32537	*	CTAATAA,TTAATAA,TTATTAA,TTATTAG	-67,-99,114,138	4
chr1	172785194	172785579	mcf10a_satb1_ICRF_peak_1678	9.76944	*	CTAATAG,CTATTAG,TTAATAA,TTATTAA	-38,-5	2
chr1	172856125	172856555	mcf10a_satb1_ICRF_peak_1679	9.85916	*	CTATTAA,TTAATAA,TTAATAG,TTATTAA	-122,-26	2
chr1	172892384	172892730	mcf10a_satb1_ICRF_peak_1680	5.77328	*	CTATTAA,TTAATAG	-24	1
chr1	172936765	172937358	mcf10a_satb1_ICRF_peak_1681	23.52934	*	CTAATAA,TTAATAA,TTATTAA,TTATTAG	26,36,62	3
chr1	172959481	172959934	mcf10a_satb1_ICRF_peak_1682	10.84644	*	CTATTAA,TTAATAG	-29,-6,3	3
chr1	172976832	172977225	mcf10a_satb1_ICRF_peak_1683	5.57816	*	CTAATAA,CTATTAA,TTAATAG,TTATTAG	-173,45	2
chr1	173246660	173246910	mcf10a_satb1_ICRF_peak_1684	3.71317	*	CTAATAA,CTAATAG,CTATTAG,TTATTAG	30,50	2
chr1	173278723	173279246	mcf10a_satb1_ICRF_peak_1685	4.01719	*	CTAATAA,CTATTAA,TTAATAA,TTAATAG,TTATTAA,TTATTAG	-169,-182,76	3
chr1	173299005	173299987	mcf10a_satb1_ICRF_peak_1686	60.25788	*	TTAATAA,TTATTAA	-1,-112,7	3
chr1	173436808	173437120	mcf10a_satb1_ICRF_peak_1687	4.63722	*	CTAATAA,CTAATAG,CTATTAA,CTATTAG,TTAATAA,TTAATAG,TTATTAA,TTATTAG	-10,-144,135,50,53	5
chr1	173503072	173503405	mcf10a_satb1_ICRF_peak_1688	6.35865	*	CTAATAA,CTATTAA,TTAATAA,TTAATAG,TTATTAA,TTATTAG	-34,-37,-73,21	4
chr1	173567660	173568124	mcf10a_satb1_ICRF_peak_1689	9.87083	*	CTAATAA,TTAATAA,TTATTAA,TTATTAG	-7,1,9	3
chr1	173593478	173594121	mcf10a_satb1_ICRF_peak_1690	34.39776	*	CTAATAA,TTAATAA,TTATTAA,TTATTAG	-53,19	2
chr1	173633226	173633620	mcf10a_satb1_ICRF_peak_1691	5.57816	*	CTAATAA,CTATTAA,TTAATAG,TTATTAG	-102,-28,10,34,37	5
chr1	173655852	173656102	mcf10a_satb1_ICRF_peak_1692	4.03985	*	CTAATAA,TTAATAA,TTATTAA,TTATTAG	-99,8	2
chr1	173663847	173664350	mcf10a_satb1_ICRF_peak_1693	8.22364	*	CTAATAA,TTAATAA,TTATTAA,TTATTAG	-63,11,40	3
chr1	173685166	173685712	mcf10a_satb1_ICRF_peak_1694	5.78019	*	CTATTAA,TTAATAG	-70,-81	2
chr1	173754027	173754404	mcf10a_satb1_ICRF_peak_1696	7.33425	*	TTAATAA,TTATTAA	136,2,23	3
chr1	173801132	173801493	mcf10a_satb1_ICRF_peak_1697	6.14754	*	CTATTAA,TTAATAG	-176,10	2
chr1	173827945	173828279	mcf10a_satb1_ICRF_peak_1698	5.44813	*	CTAATAA,TTAATAA,TTATTAA,TTATTAG	-84,56,64	3
chr1	173902355	173902671	mcf10a_satb1_ICRF_peak_1699	5.57816	*	CTAATAG,CTATTAA,CTATTAG,TTAATAA,TTAATAG,TTATTAA	-11,170,52,7	4
chr1	173966367	173966913	mcf10a_satb1_ICRF_peak_1700	9.33388	*	CTAATAA,CTATTAA,TTAATAA,TTAATAG,TTATTAA,TTATTAG	-41,-85,32,60	4
chr1	174121280	174121629	mcf10a_satb1_ICRF_peak_1702	5.95757	*	CTAATAA,TTATTAG	-23,-6	2
chr1	174167171	174167511	mcf10a_satb1_ICRF_peak_1703	4.04155	*	CTAATAA,TTATTAG	-47	1
chr1	174232488	174232821	mcf10a_satb1_ICRF_peak_1704	5.60217	*	TTAATAA,TTATTAA	-106	1
chr1	174238744	174239365	mcf10a_satb1_ICRF_peak_1705	20.60252	*	CTAATAA,CTAATAG,CTATTAG,TTAATAA,TTATTAA,TTATTAG	-33,20,39,74	4
chr1	174240775	174241270	mcf10a_satb1_ICRF_peak_1706	8.89523	*	CTAATAG,CTATTAG,TTAATAA,TTATTAA	-36,-65	2
chr1	174244230	174244848	mcf10a_satb1_ICRF_peak_1707	36.01712	*	CTATTAA,TTAATAG	75	1
chr1	174246204	174246494	mcf10a_satb1_ICRF_peak_1708	4.21231	*	CTAATAA,TTATTAG	31	1
chr1	174290901	174291227	mcf10a_satb1_ICRF_peak_1710	5.96840	*	CTAATAA,TTATTAG	36	1
chr1	174324777	174325078	mcf10a_satb1_ICRF_peak_1711	4.01719	*	CTAATAA,TTAATAA,TTATTAA,TTATTAG	-45,7	2
chr1	174325506	174325866	mcf10a_satb1_ICRF_peak_1712	8.70011	*	CTAATAA,CTAATAG,CTATTAG,TTATTAG	-6,15	2
chr1	174372629	174372945	mcf10a_satb1_ICRF_peak_1713	6.55377	*	CTATTAA,TTAATAA,TTAATAG,TTATTAA	-139,5	2
chr1	174384204	174384637	mcf10a_satb1_ICRF_peak_1714	9.48059	*	CTAATAA,TTATTAG	-67,71	2
chr1	174397921	174398329	mcf10a_satb1_ICRF_peak_1715	4.01719	*	CTAATAG,CTATTAG	-139	1
chr1	174427943	174428315	mcf10a_satb1_ICRF_peak_1716	4.01719	*	CTATTAA,TTAATAA,TTAATAG,TTATTAA	-186,25,28	3
chr1	174445304	174445639	mcf10a_satb1_ICRF_peak_1717	5.96840	*	CTATTAA,TTAATAA,TTAATAG,TTATTAA	-35,-46,118	3
chr1	174611168	174611533	mcf10a_satb1_ICRF_peak_1718	7.33425	*	CTATTAA,TTAATAA,TTAATAG,TTATTAA	-27,36	2
chr1	174630527	174630901	mcf10a_satb1_ICRF_peak_1719	7.72450	*	CTAATAA,TTAATAA,TTATTAA,TTATTAG	-125,-8,30	3
chr1	174642432	174642731	mcf10a_satb1_ICRF_peak_1720	4.40743	*	TTAATAA,TTATTAA	94	1
chr1	174646956	174647343	mcf10a_satb1_ICRF_peak_1721	8.89523	*	TTAATAA,TTATTAA	-14,-23	2
chr1	174657148	174657444	mcf10a_satb1_ICRF_peak_1722	5.77328	*	TTAATAA,TTATTAA	37	1
chr1	174659466	174659910	mcf10a_satb1_ICRF_peak_1723	13.96839	*	CTAATAA,CTATTAA,TTAATAA,TTAATAG,TTATTAA,TTATTAG	-171,-39,-5,17	4
chr1	174674441	174674708	mcf10a_satb1_ICRF_peak_1724	4.99280	*	CTAATAA,TTAATAA,TTATTAA,TTATTAG	-35,37	2
chr1	174675309	174675807	mcf10a_satb1_ICRF_peak_1725	4.96324	*	CTATTAA,TTAATAA,TTAATAG,TTATTAA	-164,-167,106	3
chr1	174693646	174693973	mcf10a_satb1_ICRF_peak_1726	7.13913	*	CTATTAA,TTAATAA,TTAATAG,TTATTAA	-56,4	2
chr1	174716728	174717163	mcf10a_satb1_ICRF_peak_1727	13.18790	*	TTAATAA,TTATTAA	-20,-23,3	3
chr1	174768073	174768376	mcf10a_satb1_ICRF_peak_1729	4.09729	*	CTAATAG,CTATTAG	-23,44	2
chr1	174896237	174896633	mcf10a_satb1_ICRF_peak_1730	8.61813	*	CTATTAA,TTAATAA,TTAATAG,TTATTAA	-31,-81,-88,23,6	5
chr1	175066261	175066511	mcf10a_satb1_ICRF_peak_1731	3.99178	*	CTAATAA,TTAATAA,TTATTAA,TTATTAG	-11,-21	2
chr1	175251641	175251934	mcf10a_satb1_ICRF_peak_1732	4.60255	*	TTAATAA,TTATTAA	-20,-84,81	3
chr1	175316146	175316466	mcf10a_satb1_ICRF_peak_1733	4.88808	*	CTATTAA,TTAATAG	-5	1
chr1	175792880	175793317	mcf10a_satb1_ICRF_peak_1734	16.60379	*	CTAATAA,TTATTAG	15	1
chr1	175878973	175879328	mcf10a_satb1_ICRF_peak_1735	4.21231	*	TTAATAA,TTATTAA	-126,-5	2
chr1	175925189	175925471	mcf10a_satb1_ICRF_peak_1736	5.57816	*	CTAATAA,TTAATAA,TTATTAA,TTATTAG	-54,-89	2
chr1	175928631	175928959	mcf10a_satb1_ICRF_peak_1737	4.01719	*	TTAATAA,TTATTAA	-73	1
chr1	175948801	175949221	mcf10a_satb1_ICRF_peak_1738	9.67571	*	CTAATAG,CTATTAG	-78,117	2
chr1	175956167	175956700	mcf10a_satb1_ICRF_peak_1739	4.79768	*	CTAATAA,CTAATAG,CTATTAG,TTATTAG	-127,142	2
chr1	175998825	175999204	mcf10a_satb1_ICRF_peak_1740	8.11474	*	CTAATAA,TTATTAG	17,72	2
chr1	176016239	176016908	mcf10a_satb1_ICRF_peak_1741	7.52938	*	CTAATAA,CTATTAA,TTAATAG,TTATTAG	192,31	2
chr1	176078572	176079001	mcf10a_satb1_ICRF_peak_1742	5.57816	*	CTAATAA,CTATTAA,TTAATAG,TTATTAG	-148,99	2
chr1	176089801	176090200	mcf10a_satb1_ICRF_peak_1743	8.30986	*	CTAATAA,TTAATAA,TTATTAA,TTATTAG	-136,5	2
chr1	176106245	176107173	mcf10a_satb1_ICRF_peak_1744	27.43177	*	TTAATAA,TTATTAA	149,165	2
chr1	176123865	176124253	mcf10a_satb1_ICRF_peak_1745	6.94401	*	CTAATAA,CTATTAA,TTAATAG,TTATTAG	30,4	2
chr1	176144889	176145534	mcf10a_satb1_ICRF_peak_1746	12.87113	*	CTAATAA,CTAATAG,CTATTAG,TTAATAA,TTATTAA,TTATTAG	-17,-64,47,9	4
chr1	176197004	176197289	mcf10a_satb1_ICRF_peak_1747	3.56067	*	CTATTAA,TTAATAA,TTAATAG,TTATTAA	-6,-74,85	3
chr1	176197842	176198148	mcf10a_satb1_ICRF_peak_1748	5.28894	*	TTAATAA,TTATTAA	-36,-91,23	3
chr1	176218919	176219293	mcf10a_satb1_ICRF_peak_1749	3.84109	*	CTAATAA,TTAATAA,TTATTAA,TTATTAG	-88,112	2
chr1	176270978	176271514	mcf10a_satb1_ICRF_peak_1750	19.43179	*	CTAATAG,CTATTAA,CTATTAG,TTAATAA,TTAATAG,TTATTAA	-10,-69,-72,90	4
chr1	176297026	176297449	mcf10a_satb1_ICRF_peak_1751	10.45620	*	TTAATAA,TTATTAA	-58	1
chr1	176338667	176338923	mcf10a_satb1_ICRF_peak_1752	5.18792	*	CTAATAA,TTAATAA,TTATTAA,TTATTAG	-41,124	2
chr1	176460727	176460988	mcf10a_satb1_ICRF_peak_1753	4.78334	*	CTAATAG,CTATTAG	-13,29	2
chr1	176517031	176517425	mcf10a_satb1_ICRF_peak_1754	8.87029	*	CTAATAA,CTATTAA,TTAATAA,TTAATAG,TTATTAA,TTATTAG	-17,18,55	3
chr1	176589395	176589754	mcf10a_satb1_ICRF_peak_1755	5.38304	*	CTAATAG,CTATTAA,CTATTAG,TTAATAG	-85,16,78	3
chr1	176620071	176620424	mcf10a_satb1_ICRF_peak_1756	6.35865	*	CTAATAA,CTATTAA,TTAATAG,TTATTAG	-2,-22,107	3
chr1	176666426	176666696	mcf10a_satb1_ICRF_peak_1757	4.18442	*	TTAATAA,TTATTAA	-90,11	2
chr1	176684875	176685442	mcf10a_satb1_ICRF_peak_1758	37.71089	*	CTAATAA,TTAATAA,TTATTAA,TTATTAG	-14,-66,-69,156	4
chr1	176692406	176692656	mcf10a_satb1_ICRF_peak_1759	5.18792	*	TTAATAA,TTATTAA	-31	1
chr1	176697902	176698362	mcf10a_satb1_ICRF_peak_1760	9.28547	*	CTAATAA,TTAATAA,TTATTAA,TTATTAG	3,68	2
chr1	176891988	176892457	mcf10a_satb1_ICRF_peak_1761	4.38422	*	CTAATAA,TTAATAA,TTATTAA,TTATTAG	-194,122,5	3
chr1	176935773	176936168	mcf10a_satb1_ICRF_peak_1762	9.11651	*	TTAATAA,TTATTAA	-9	1
chr1	176943264	176943595	mcf10a_satb1_ICRF_peak_1763	5.12448	*	CTATTAA,TTAATAA,TTAATAG,TTATTAA	32,63	2
chr1	177026621	177026926	mcf10a_satb1_ICRF_peak_1764	5.18548	*	CTAATAA,TTATTAG	-61	1
chr1	177042914	177043228	mcf10a_satb1_ICRF_peak_1765	6.34707	*	CTAATAA,TTATTAG	-36	1
chr1	177096999	177097355	mcf10a_satb1_ICRF_peak_1766	7.87476	*	CTAATAA,TTATTAG	-46	1
chr1	177207816	177208223	mcf10a_satb1_ICRF_peak_1767	10.20994	*	TTAATAA,TTATTAA	-5	1
chr1	177253745	177254227	mcf10a_satb1_ICRF_peak_1768	19.78185	*	CTAATAA,TTATTAG	28	1
chr1	177487671	177488304	mcf10a_satb1_ICRF_peak_1769	23.78309	*	TTAATAA,TTATTAA	-20,-23,77,80	4
chr1	177491303	177491564	mcf10a_satb1_ICRF_peak_1770	4.22987	*	CTAATAA,TTATTAG	10,33	2
chr1	177521899	177522490	mcf10a_satb1_ICRF_peak_1771	4.60255	*	CTAATAA,TTATTAG	-183,-56	2
chr1	177541164	177541475	mcf10a_satb1_ICRF_peak_1772	4.33073	*	CTATTAA,TTAATAA,TTAATAG,TTATTAA	-19,-47	2
chr1	177567182	177567515	mcf10a_satb1_ICRF_peak_1773	8.88940	*	CTAATAA,CTATTAA,TTAATAA,TTAATAG,TTATTAA,TTATTAG	-46,-79,65,76	4
chr1	177597120	177597616	mcf10a_satb1_ICRF_peak_1774	9.67571	*	CTAATAG,CTATTAA,CTATTAG,TTAATAG	-24,63	2
chr1	177615341	177615595	mcf10a_satb1_ICRF_peak_1775	4.15794	*	CTAATAA,TTAATAA,TTATTAA,TTATTAG	28,4,54	3
chr1	177633156	177633532	mcf10a_satb1_ICRF_peak_1776	4.79768	*	CTAATAA,CTATTAA,TTAATAG,TTATTAG	-183,91	2
chr1	177698105	177698740	mcf10a_satb1_ICRF_peak_1777	6.74889	*	CTAATAA,TTAATAA,TTATTAA,TTATTAG	-122,-94	2
chr1	177737312	177737643	mcf10a_satb1_ICRF_peak_1778	8.44493	*	CTAATAA,TTATTAG	-12,0	2
chr1	178150184	178150571	mcf10a_satb1_ICRF_peak_1779	8.25119	*	TTAATAA,TTATTAA	-126,42,92	3
chr1	178209692	178210074	mcf10a_satb1_ICRF_peak_1780	10.26108	*	TTAATAA,TTATTAA	-14,-2,-28	3
chr1	178227578	178227902	mcf10a_satb1_ICRF_peak_1781	4.88243	*	CTAATAG,CTATTAG	-25	1
chr1	178267887	178268306	mcf10a_satb1_ICRF_peak_1782	6.00659	*	CTAATAA,TTATTAG	147,45	2
chr1	178292692	178293078	mcf10a_satb1_ICRF_peak_1783	8.98700	*	CTATTAA,TTAATAA,TTAATAG,TTATTAA	-33,-50,-53	3
chr1	178299143	178299490	mcf10a_satb1_ICRF_peak_1784	3.95838	*	TTAATAA,TTATTAA	-178	1
chr1	178324601	178324911	mcf10a_satb1_ICRF_peak_1785	5.12992	*	CTATTAA,TTAATAA,TTAATAG,TTATTAA	-36,171,19,28	4
chr1	178375747	178376231	mcf10a_satb1_ICRF_peak_1786	11.82205	*	TTAATAA,TTATTAA	-137,114,57	3
chr1	178386947	178387407	mcf10a_satb1_ICRF_peak_1787	8.75051	*	CTAATAA,CTAATAG,CTATTAG,TTATTAG	-60,159	2
chr1	178409709	178409960	mcf10a_satb1_ICRF_peak_1788	4.60255	*	CTAATAA,CTATTAA,TTAATAA,TTAATAG,TTATTAA,TTATTAG	-118,-144,54,74	4
chr1	178423800	178424515	mcf10a_satb1_ICRF_peak_1789	20.01715	*	CTAATAA,CTAATAG,CTATTAG,TTAATAA,TTATTAA,TTATTAG	-16,-164,-180,-51,196,91	6
chr1	178564023	178564273	mcf10a_satb1_ICRF_peak_1790	4.73572	*	CTAATAA,TTAATAA,TTATTAA,TTATTAG	-147,-51,-61	3
chr1	178612285	178612607	mcf10a_satb1_ICRF_peak_1791	5.29442	*	CTAATAA,CTATTAA,TTAATAA,TTAATAG,TTATTAA,TTATTAG	-22,-25,-74	3
chr1	178701737	178702062	mcf10a_satb1_ICRF_peak_1792	5.86277	*	CTATTAA,TTAATAG	-150,56,74	3
chr1	178801982	178802533	mcf10a_satb1_ICRF_peak_1794	10.39184	*	CTAATAA,CTATTAA,TTAATAA,TTAATAG,TTATTAA,TTATTAG	-159,131,134,23	4
chr1	178828079	178828452	mcf10a_satb1_ICRF_peak_1795	6.16353	*	TTAATAA,TTATTAA	-26,21	2
chr1	178834954	178835308	mcf10a_satb1_ICRF_peak_1796	7.13913	*	CTATTAA,TTAATAA,TTAATAG,TTATTAA	-52,-77	2
chr1	179021094	179021628	mcf10a_satb1_ICRF_peak_1797	17.00324	*	CTAATAA,CTAATAG,CTATTAA,CTATTAG,TTAATAG,TTATTAG	-65,13,53	3
chr1	179111454	179111863	mcf10a_satb1_ICRF_peak_1798	12.76791	*	CTAATAA,TTAATAA,TTATTAA,TTATTAG	-85,106,96	3
chr1	179176669	179176919	mcf10a_satb1_ICRF_peak_1799	3.28907	*	CTAATAA,TTATTAG	-15	1
chr1	179396614	179396939	mcf10a_satb1_ICRF_peak_1800	4.48174	*	CTAATAA,TTAATAA,TTATTAA,TTATTAG	-15,174	2
chr1	179879686	179880080	mcf10a_satb1_ICRF_peak_1801	4.55363	*	CTAATAA,CTAATAG,CTATTAG,TTATTAG	-108,-187,133,180	4
chr1	179893005	179893474	mcf10a_satb1_ICRF_peak_1802	7.41785	*	CTAATAA,CTATTAA,TTAATAA,TTAATAG,TTATTAA,TTATTAG	117,26,8	3
chr1	179988417	179988763	mcf10a_satb1_ICRF_peak_1803	6.40248	*	CTATTAA,TTAATAG	-45,172	2
chr1	179992795	179993137	mcf10a_satb1_ICRF_peak_1804	6.35865	*	CTAATAA,CTATTAA,TTAATAG,TTATTAG	33,74	2
chr1	180000134	180000398	mcf10a_satb1_ICRF_peak_1805	5.38304	*	CTATTAA,TTAATAA,TTAATAG,TTATTAA	-36,-39	2
chr1	180048477	180049131	mcf10a_satb1_ICRF_peak_1806	14.94399	*	CTATTAA,TTAATAA,TTAATAG,TTATTAA	-167,-86,-99,130	4
chr1	180073777	180074045	mcf10a_satb1_ICRF_peak_1807	5.28734	*	CTAATAA,TTAATAA,TTATTAA,TTATTAG	-170,-21,101	3
chr1	180108148	180108445	mcf10a_satb1_ICRF_peak_1808	6.72472	*	TTAATAA,TTATTAA	-22,-54,5	3
chr1	180174660	180174990	mcf10a_satb1_ICRF_peak_1809	6.37074	*	CTAATAA,CTATTAA,TTAATAA,TTAATAG,TTATTAA,TTATTAG	-1,-12,-87	3
chr1	180311437	180312031	mcf10a_satb1_ICRF_peak_1810	20.21227	*	CTAATAG,CTATTAG,TTAATAA,TTATTAA	-22,-25,32,72	4
chr1	180368816	180369081	mcf10a_satb1_ICRF_peak_1811	4.99280	*	CTAATAG,CTATTAG,TTAATAA,TTATTAA	-14,65	2
chr1	180393334	180393674	mcf10a_satb1_ICRF_peak_1812	6.16353	*	CTAATAA,CTATTAA,TTAATAG,TTATTAG	-109,-125,58	3
chr1	180416967	180417578	mcf10a_satb1_ICRF_peak_1813	14.68235	*	CTAATAA,TTAATAA,TTATTAA,TTATTAG	-96,5	2
chr1	180427801	180428542	mcf10a_satb1_ICRF_peak_1814	42.90337	*	CTAATAA,CTATTAA,TTAATAG,TTATTAG	-11,-161,-30,-42,-55	5
chr1	180435290	180435862	mcf10a_satb1_ICRF_peak_1815	12.79766	*	CTATTAA,TTAATAA,TTAATAG,TTATTAA	-57,179	2
chr1	180443696	180443979	mcf10a_satb1_ICRF_peak_1816	4.79768	*	CTAATAG,CTATTAG	-43	1
chr1	180452521	180453073	mcf10a_satb1_ICRF_peak_1817	7.52938	*	CTAATAG,CTATTAA,CTATTAG,TTAATAG	165,42	2
chr1	180610942	180611259	mcf10a_satb1_ICRF_peak_1818	4.79768	*	CTAATAG,CTATTAG	-151	1
chr1	180622743	180623061	mcf10a_satb1_ICRF_peak_1819	4.79768	*	TTAATAA,TTATTAA	-115,-80	2
chr1	180715938	180716402	mcf10a_satb1_ICRF_peak_1820	9.87083	*	TTAATAA,TTATTAA	-22	1
chr1	180720176	180720860	mcf10a_satb1_ICRF_peak_1821	34.06590	*	CTAATAA,TTATTAG	-33,0,42,67	4
chr1	180766848	180767139	mcf10a_satb1_ICRF_peak_1822	4.99280	*	TTAATAA,TTATTAA	-29	1
chr1	180782868	180783147	mcf10a_satb1_ICRF_peak_1824	4.40743	*	TTAATAA,TTATTAA	-86	1
chr1	180793954	180794387	mcf10a_satb1_ICRF_peak_1825	9.14953	*	CTAATAA,TTAATAA,TTATTAA,TTATTAG	14,22,53	3
chr1	180808347	180808607	mcf10a_satb1_ICRF_peak_1826	4.79768	*	TTAATAA,TTATTAA	19	1
chr1	180831712	180831962	mcf10a_satb1_ICRF_peak_1827	4.21231	*	TTAATAA,TTATTAA	-17	1
chr1	180999976	181000288	mcf10a_satb1_ICRF_peak_1829	6.24030	*	CTAATAG,CTATTAA,CTATTAG,TTAATAG	-11,-25,-44,48	4
chr1	181119376	181119824	mcf10a_satb1_ICRF_peak_1830	13.50543	*	CTATTAA,TTAATAA,TTAATAG,TTATTAA	-75,13,20	3
chr1	181336563	181336985	mcf10a_satb1_ICRF_peak_1831	11.86831	*	TTAATAA,TTATTAA	-103,-149	2
chr1	181530954	181531305	mcf10a_satb1_ICRF_peak_1833	7.15304	*	CTAATAA,TTAATAA,TTATTAA,TTATTAG	-53,1	2
chr1	181911124	181911502	mcf10a_satb1_ICRF_peak_1834	4.79768	*	TTAATAA,TTATTAA	-171,-89	2
chr1	182196542	182197136	mcf10a_satb1_ICRF_peak_1835	25.46067	*	CTAATAA,TTAATAA,TTATTAA,TTATTAG	-148,32	2
chr1	182274319	182274746	mcf10a_satb1_ICRF_peak_1836	7.37214	*	CTAATAA,TTATTAG	2	1
chr1	182351063	182351495	mcf10a_satb1_ICRF_peak_1837	10.68717	*	CTAATAA,CTATTAA,TTAATAA,TTAATAG,TTATTAA,TTATTAG	0,18,21	3
chr1	182431554	182431965	mcf10a_satb1_ICRF_peak_1838	6.23184	*	CTAATAA,TTATTAG	32	1
chr1	182455098	182455597	mcf10a_satb1_ICRF_peak_1839	10.16726	*	CTAATAA,CTATTAA,TTAATAG,TTATTAG	-66,38,76,83	4
chr1	182820783	182821052	mcf10a_satb1_ICRF_peak_1840	4.60255	*	TTAATAA,TTATTAA	21	1
chr1	182868727	182869077	mcf10a_satb1_ICRF_peak_1841	5.38304	*	TTAATAA,TTATTAA	48	1
chr1	182874790	182875098	mcf10a_satb1_ICRF_peak_1842	5.62346	*	CTATTAA,TTAATAA,TTAATAG,TTATTAA	-33,-50,46	3
chr1	182945637	182945944	mcf10a_satb1_ICRF_peak_1843	5.50296	*	TTAATAA,TTATTAA	-46,-58	2
chr1	183119794	183120173	mcf10a_satb1_ICRF_peak_1844	3.87091	*	CTATTAA,TTAATAA,TTAATAG,TTATTAA	-128,-162,109	3
chr1	183152153	183152495	mcf10a_satb1_ICRF_peak_1845	6.14346	*	CTAATAA,CTATTAA,TTAATAG,TTATTAG	-165,126	2
chr1	183345006	183345622	mcf10a_satb1_ICRF_peak_1846	34.05888	*	CTATTAA,TTAATAA,TTAATAG,TTATTAA	-14,-164,25,42,66	5
chr1	183355970	183356321	mcf10a_satb1_ICRF_peak_1847	3.64113	*	CTATTAA,TTAATAA,TTAATAG,TTATTAA	-54,112	2
chr1	183476817	183477233	mcf10a_satb1_ICRF_peak_1848	11.43181	*	CTAATAA,CTATTAA,TTAATAA,TTAATAG,TTATTAA,TTATTAG	-76,37,7,72	4
chr1	183478481	183479014	mcf10a_satb1_ICRF_peak_1849	21.38301	*	CTAATAA,CTAATAG,CTATTAG,TTATTAG	181,19,30,6	4
chr1	183482151	183482449	mcf10a_satb1_ICRF_peak_1850	6.35865	*	CTATTAA,TTAATAA,TTAATAG,TTATTAA	-20,79,82	3
chr1	183533399	183533772	mcf10a_satb1_ICRF_peak_1851	6.73670	*	CTATTAA,TTAATAA,TTAATAG,TTATTAA	22,4	2
chr1	183792296	183792692	mcf10a_satb1_ICRF_peak_1853	10.84644	*	CTAATAA,TTAATAA,TTATTAA,TTATTAG	-60,20,93	3
chr1	183819227	183819804	mcf10a_satb1_ICRF_peak_1854	12.21229	*	CTAATAG,CTATTAG,TTAATAA,TTATTAA	-42,140,28,6	4
chr1	183986952	183987278	mcf10a_satb1_ICRF_peak_1855	6.07442	*	TTAATAA,TTATTAA	-7,13	2
chr1	184014617	184015126	mcf10a_satb1_ICRF_peak_1856	8.70011	*	CTAATAA,TTAATAA,TTATTAA,TTATTAG	108,30,43	3
chr1	184024730	184025116	mcf10a_satb1_ICRF_peak_1857	5.10922	*	CTAATAA,TTAATAA,TTATTAA,TTATTAG	-29,14	2
chr1	184034350	184034645	mcf10a_satb1_ICRF_peak_1858	4.97251	*	CTAATAA,TTAATAA,TTATTAA,TTATTAG	-57,1,10	3
chr1	184043016	184043266	mcf10a_satb1_ICRF_peak_1859	4.21231	*	TTAATAA,TTATTAA	-19,-42	2
chr1	184082105	184082425	mcf10a_satb1_ICRF_peak_1860	7.30846	*	CTAATAA,TTAATAA,TTATTAA,TTATTAG	-132,6	2
chr1	184098335	184098837	mcf10a_satb1_ICRF_peak_1861	10.84644	*	CTAATAA,CTAATAG,CTATTAG,TTAATAA,TTATTAA,TTATTAG	0,137,35,9	4
chr1	184292827	184293465	mcf10a_satb1_ICRF_peak_1862	9.28547	*	TTAATAA,TTATTAA	122,138,141	3
chr1	184509127	184509493	mcf10a_satb1_ICRF_peak_1863	7.25304	*	CTAATAA,TTAATAA,TTATTAA,TTATTAG	-11,-21,62	3
chr1	184550848	184551349	mcf10a_satb1_ICRF_peak_1864	10.23629	*	CTAATAA,TTATTAG	-6,3	2
chr1	184628475	184629211	mcf10a_satb1_ICRF_peak_1865	18.64975	*	CTAATAA,TTAATAA,TTATTAA,TTATTAG	1,49	2
chr1	184646779	184647143	mcf10a_satb1_ICRF_peak_1866	4.99280	*	TTAATAA,TTATTAA	130,89	2
chr1	184669804	184670197	mcf10a_satb1_ICRF_peak_1867	10.84644	*	TTAATAA,TTATTAA	-36	1
chr1	184689246	184689581	mcf10a_satb1_ICRF_peak_1868	7.66996	*	CTAATAA,TTAATAA,TTATTAA,TTATTAG	-23,-71	2
chr1	184695286	184695561	mcf10a_satb1_ICRF_peak_1869	4.21231	*	CTAATAA,TTATTAG	-118	1
chr1	184708181	184708869	mcf10a_satb1_ICRF_peak_1870	17.87082	*	TTAATAA,TTATTAA	-144,-96,45	3
chr1	184715224	184715674	mcf10a_satb1_ICRF_peak_1871	3.83973	*	CTATTAA,TTAATAA,TTAATAG,TTATTAA	-164,-167,-26,-47,-63	5
chr1	184737916	184738224	mcf10a_satb1_ICRF_peak_1872	4.21175	*	CTAATAA,TTAATAA,TTATTAA,TTATTAG	-28,-67	2
chr1	184789056	184789412	mcf10a_satb1_ICRF_peak_1873	8.05844	*	CTAATAA,TTAATAA,TTATTAA,TTATTAG	-31,-93,85	3
chr1	184824155	184824531	mcf10a_satb1_ICRF_peak_1874	6.74889	*	TTAATAA,TTATTAA	-18,-46,30,57	4
chr1	184827067	184827414	mcf10a_satb1_ICRF_peak_1875	7.13913	*	TTAATAA,TTATTAA	7	1
chr1	184843225	184843498	mcf10a_satb1_ICRF_peak_1876	4.21231	*	CTAATAA,TTAATAA,TTATTAA,TTATTAG	-12,-26	2
chr1	184861529	184861860	mcf10a_satb1_ICRF_peak_1877	6.64730	*	TTAATAA,TTATTAA	15	1
chr1	184870314	184870624	mcf10a_satb1_ICRF_peak_1878	6.39163	*	CTAATAA,CTATTAA,TTAATAA,TTAATAG,TTATTAA,TTATTAG	-59,-95,30	3
chr1	184931912	184932709	mcf10a_satb1_ICRF_peak_1879	15.90024	*	CTAATAA,CTATTAA,TTAATAA,TTAATAG,TTATTAA,TTATTAG	-134,159,34,55	4
chr1	184949776	184950170	mcf10a_satb1_ICRF_peak_1880	8.11474	*	TTAATAA,TTATTAA	-5	1
chr1	185097692	185098107	mcf10a_satb1_ICRF_peak_1881	4.70424	*	TTAATAA,TTATTAA	-151,52	2
chr1	185142197	185142507	mcf10a_satb1_ICRF_peak_1883	7.15103	*	CTAATAA,CTATTAA,TTAATAA,TTAATAG,TTATTAA,TTATTAG	-131,-65,-82,14,181,80	6
chr1	185175535	185176012	mcf10a_satb1_ICRF_peak_1884	3.65174	*	TTAATAA,TTATTAA	-69	1
chr1	185239909	185240210	mcf10a_satb1_ICRF_peak_1885	4.79768	*	CTAATAA,CTAATAG,CTATTAG,TTATTAG	-34,-57	2
chr1	185402593	185402882	mcf10a_satb1_ICRF_peak_1886	5.53878	*	CTATTAA,TTAATAA,TTAATAG,TTATTAA	-56,-77,98	3
chr1	185426259	185426535	mcf10a_satb1_ICRF_peak_1887	4.71663	*	CTAATAA,CTAATAG,CTATTAG,TTAATAA,TTATTAA,TTATTAG	-108,-63,20	3
chr1	185467815	185468203	mcf10a_satb1_ICRF_peak_1888	5.18792	*	CTAATAA,TTAATAA,TTATTAA,TTATTAG	-5,166	2
chr1	185491858	185492221	mcf10a_satb1_ICRF_peak_1889	6.16158	*	CTAATAA,TTAATAA,TTATTAA,TTATTAG	-33,-71,151	3
chr1	185645126	185645386	mcf10a_satb1_ICRF_peak_1890	4.99280	*	CTAATAA,TTAATAA,TTATTAA,TTATTAG	-14,-68,-71,83	4
chr1	185837678	185838065	mcf10a_satb1_ICRF_peak_1891	12.79766	*	CTAATAA,TTAATAA,TTATTAA,TTATTAG	-83,14,4	3
chr1	185864180	185864450	mcf10a_satb1_ICRF_peak_1892	4.06372	*	CTATTAA,TTAATAG	85	1
chr1	185898011	185898323	mcf10a_satb1_ICRF_peak_1893	6.35865	*	CTATTAA,TTAATAG	-32	1
chr1	185930562	185930848	mcf10a_satb1_ICRF_peak_1894	6.35865	*	CTATTAA,TTAATAA,TTAATAG,TTATTAA	-12,97	2
chr1	185943296	185943553	mcf10a_satb1_ICRF_peak_1895	4.60255	*	TTAATAA,TTATTAA	-16,5,73	3
chr1	185989299	185989644	mcf10a_satb1_ICRF_peak_1897	4.99280	*	CTAATAG,CTATTAA,CTATTAG,TTAATAG	-19,-6	2
chr1	186002627	186002881	mcf10a_satb1_ICRF_peak_1898	4.21231	*	CTATTAA,TTAATAA,TTAATAG,TTATTAA	-16,-73	2
chr1	186045940	186046378	mcf10a_satb1_ICRF_peak_1899	11.04156	*	CTAATAA,TTAATAA,TTATTAA,TTATTAG	-41,-5,-89	3
chr1	186058316	186058886	mcf10a_satb1_ICRF_peak_1900	6.35865	*	CTAATAA,TTAATAA,TTATTAA,TTATTAG	-78,155	2
chr1	186064038	186064352	mcf10a_satb1_ICRF_peak_1901	6.55377	*	CTAATAG,CTATTAG,TTAATAA,TTATTAA	18,2	2
chr1	186280961	186281412	mcf10a_satb1_ICRF_peak_1902	12.21229	*	CTAATAG,CTATTAG,TTAATAA,TTATTAA	-10,-20,-48	3
chr1	186291782	186292046	mcf10a_satb1_ICRF_peak_1903	4.60255	*	CTATTAA,TTAATAA,TTAATAG,TTATTAA	21,40	2
chr1	186293274	186293588	mcf10a_satb1_ICRF_peak_1904	7.72450	*	CTATTAA,TTAATAA,TTAATAG,TTATTAA	-182,-19,-51,1	4
chr1	186309899	186310200	mcf10a_satb1_ICRF_peak_1905	4.96324	*	CTAATAA,TTAATAA,TTATTAA,TTATTAG	-21,1,63	3
chr1	186312478	186312921	mcf10a_satb1_ICRF_peak_1906	10.06596	*	TTAATAA,TTATTAA	28,5	2
chr1	186324947	186325411	mcf10a_satb1_ICRF_peak_1907	5.96840	*	CTAATAA,TTAATAA,TTATTAA,TTATTAG	-38,-91	2
chr1	186329725	186329980	mcf10a_satb1_ICRF_peak_1908	4.01719	*	CTAATAG,CTATTAA,CTATTAG,TTAATAG	-30,-82,35	3
chr1	186355466	186355815	mcf10a_satb1_ICRF_peak_1909	7.72450	*	CTAATAA,CTAATAG,CTATTAG,TTATTAG	151,50	2
chr1	186360008	186360930	mcf10a_satb1_ICRF_peak_1910	19.23667	*	TTAATAA,TTATTAA	107,169	2
chr1	186367593	186367907	mcf10a_satb1_ICRF_peak_1911	5.18792	*	CTATTAA,TTAATAA,TTAATAG,TTATTAA	-135,-84,175	3
chr1	186381079	186381727	mcf10a_satb1_ICRF_peak_1913	19.23667	*	CTAATAA,TTAATAA,TTATTAA,TTATTAG	-13,-37,6	3
chr1	186381845	186382175	mcf10a_satb1_ICRF_peak_1914	4.99280	*	CTAATAA,TTATTAG	-9	1
chr1	186385139	186385422	mcf10a_satb1_ICRF_peak_1915	3.93922	*	TTAATAA,TTATTAA	47,71	2
chr1	186398717	186399519	mcf10a_satb1_ICRF_peak_1917	24.50495	*	CTAATAA,CTATTAA,TTAATAA,TTAATAG,TTATTAA,TTATTAG	-153,-42,-65	3
chr1	186402349	186402759	mcf10a_satb1_ICRF_peak_1918	11.85255	*	CTAATAA,CTATTAA,TTAATAA,TTAATAG,TTATTAA,TTATTAG	-14,-153,-17,133,73	5
chr1	186412886	186413136	mcf10a_satb1_ICRF_peak_1919	3.62695	*	CTAATAA,TTATTAG	-119,-43	2
chr1	186504168	186504592	mcf10a_satb1_ICRF_peak_1920	9.28863	*	CTATTAA,TTAATAG	-164,5	2
chr1	186657244	186657608	mcf10a_satb1_ICRF_peak_1923	7.52938	*	CTAATAG,CTATTAA,CTATTAG,TTAATAG	-110,6	2
chr1	186677765	186678203	mcf10a_satb1_ICRF_peak_1924	7.31894	*	CTAATAA,CTATTAA,TTAATAG,TTATTAG	184,6	2
chr1	186684475	186684733	mcf10a_satb1_ICRF_peak_1925	4.60255	*	CTAATAA,TTATTAG	-67	1
chr1	186690554	186690897	mcf10a_satb1_ICRF_peak_1926	6.74889	*	TTAATAA,TTATTAA	-28,-9,43,73	4
chr1	186718955	186719205	mcf10a_satb1_ICRF_peak_1927	3.87059	*	CTAATAA,CTAATAG,CTATTAG,TTAATAA,TTATTAA,TTATTAG	109,19,39	3
chr1	186804902	186805853	mcf10a_satb1_ICRF_peak_1928	60.01706	*	TTAATAA,TTATTAA	-19,-82,-92,54	4
chr1	186828927	186829675	mcf10a_satb1_ICRF_peak_1929	54.55367	*	TTAATAA,TTATTAA	-131,-9,44	3
chr1	186843644	186843910	mcf10a_satb1_ICRF_peak_1930	4.99280	*	CTAATAA,TTAATAA,TTATTAA,TTATTAG	-52,193,91	3
chr1	186878872	186879346	mcf10a_satb1_ICRF_peak_1931	7.91962	*	CTAATAA,TTAATAA,TTATTAA,TTATTAG	-128,112,65	3
chr1	186916072	186916414	mcf10a_satb1_ICRF_peak_1932	3.62695	*	CTATTAA,TTAATAA,TTAATAG,TTATTAA	-33,-36,86	3
chr1	186918560	186918810	mcf10a_satb1_ICRF_peak_1933	5.18792	*	CTAATAA,TTAATAA,TTATTAA,TTATTAG	125,27	2
chr1	186919413	186919799	mcf10a_satb1_ICRF_peak_1934	5.77328	*	CTAATAA,TTAATAA,TTATTAA,TTATTAG	-155,-44,31,46	4
chr1	186940974	186941250	mcf10a_satb1_ICRF_peak_1935	4.01719	*	TTAATAA,TTATTAA	-101	1
chr1	186953555	186953918	mcf10a_satb1_ICRF_peak_1936	5.57816	*	TTAATAA,TTATTAA	152	1
chr1	186984241	186984571	mcf10a_satb1_ICRF_peak_1937	10.65132	*	CTAATAA,TTAATAA,TTATTAA,TTATTAG	-75,49	2
chr1	187008842	187009376	mcf10a_satb1_ICRF_peak_1938	14.35863	*	CTAATAG,CTATTAG,TTAATAA,TTATTAA	-113,-35	2
chr1	187026393	187026716	mcf10a_satb1_ICRF_peak_1939	6.55377	*	CTAATAG,CTATTAA,CTATTAG,TTAATAG	19,50	2
chr1	187079978	187080300	mcf10a_satb1_ICRF_peak_1940	4.79768	*	CTAATAA,CTATTAA,TTAATAG,TTATTAG	-35,7	2
chr1	187084599	187084856	mcf10a_satb1_ICRF_peak_1941	4.99280	*	CTAATAA,TTATTAG	-12	1
chr1	187125531	187125781	mcf10a_satb1_ICRF_peak_1942	4.46697	*	CTAATAA,TTAATAA,TTATTAA,TTATTAG	-48,113,71	3
chr1	187166791	187167255	mcf10a_satb1_ICRF_peak_1944	14.55375	*	TTAATAA,TTATTAA	-2,-76,31	3
chr1	187214493	187214833	mcf10a_satb1_ICRF_peak_1946	8.50498	*	CTAATAG,CTATTAG,TTAATAA,TTATTAA	-28,129,4	3
chr1	187228342	187228910	mcf10a_satb1_ICRF_peak_1947	10.06596	*	CTAATAA,CTAATAG,CTATTAG,TTATTAG	-30,-52,87	3
chr1	187276699	187277180	mcf10a_satb1_ICRF_peak_1948	7.31894	*	CTAATAA,CTAATAG,CTATTAG,TTAATAA,TTATTAA,TTATTAG	-22,29,6	3
chr1	187280089	187280525	mcf10a_satb1_ICRF_peak_1949	9.09035	*	CTAATAG,CTATTAA,CTATTAG,TTAATAG	-40,86	2
chr1	187281804	187282159	mcf10a_satb1_ICRF_peak_1950	6.35865	*	CTAATAA,TTATTAG	-44,98	2
chr1	187287066	187287389	mcf10a_satb1_ICRF_peak_1951	4.21231	*	TTAATAA,TTATTAA	-8,183	2
chr1	187292355	187292664	mcf10a_satb1_ICRF_peak_1952	5.96840	*	CTAATAA,TTAATAA,TTATTAA,TTATTAG	60,99	2
chr1	187305484	187305892	mcf10a_satb1_ICRF_peak_1953	7.13913	*	CTAATAA,TTATTAG	14	1
chr1	187323861	187324113	mcf10a_satb1_ICRF_peak_1954	3.87059	*	TTAATAA,TTATTAA	24,91	2
chr1	187332439	187332761	mcf10a_satb1_ICRF_peak_1955	6.16353	*	TTAATAA,TTATTAA	-135,-20,99	3
chr1	187423726	187424223	mcf10a_satb1_ICRF_peak_1956	15.72448	*	TTAATAA,TTATTAA	27,53	2
chr1	187458029	187458279	mcf10a_satb1_ICRF_peak_1957	4.21231	*	CTATTAA,TTAATAA,TTAATAG,TTATTAA	-74,106	2
chr1	187507897	187508272	mcf10a_satb1_ICRF_peak_1958	6.16353	*	CTAATAA,TTATTAG	-8,1	2
chr1	187509334	187509740	mcf10a_satb1_ICRF_peak_1959	8.50498	*	CTAATAA,TTATTAG	4	1
chr1	187542022	187542691	mcf10a_satb1_ICRF_peak_1960	8.89523	*	CTAATAA,CTAATAG,CTATTAG,TTAATAA,TTATTAA,TTATTAG	-76,189,33,58	4
chr1	187543916	187544246	mcf10a_satb1_ICRF_peak_1961	5.96840	*	TTAATAA,TTATTAA	3,51	2
chr1	187552830	187553438	mcf10a_satb1_ICRF_peak_1962	20.99276	*	CTAATAA,TTAATAA,TTATTAA,TTATTAG	-35,181,22,32,91	5
chr1	187559224	187559605	mcf10a_satb1_ICRF_peak_1963	5.18792	*	TTAATAA,TTATTAA	-1,111,26	3
chr1	187583940	187584306	mcf10a_satb1_ICRF_peak_1964	8.59309	*	CTAATAA,TTAATAA,TTATTAA,TTATTAG	13,16,58	3
chr1	187593319	187593965	mcf10a_satb1_ICRF_peak_1965	5.96840	*	CTAATAA,CTAATAG,CTATTAA,CTATTAG,TTAATAG,TTATTAG	-188,-95,196,52	4
chr1	187623594	187624143	mcf10a_satb1_ICRF_peak_1966	13.38302	*	CTAATAA,TTAATAA,TTATTAA,TTATTAG	-148,-25,-66	3
chr1	187625490	187625750	mcf10a_satb1_ICRF_peak_1967	4.99280	*	TTAATAA,TTATTAA	38	1
chr1	187646807	187647396	mcf10a_satb1_ICRF_peak_1968	14.74887	*	TTAATAA,TTATTAA	-175,121,92	3
chr1	187682042	187682303	mcf10a_satb1_ICRF_peak_1969	4.88243	*	CTAATAA,TTAATAA,TTATTAA,TTATTAG	-22,-53	2
chr1	187693888	187694178	mcf10a_satb1_ICRF_peak_1970	6.16353	*	CTATTAA,TTAATAG	61	1
chr1	187713346	187713842	mcf10a_satb1_ICRF_peak_1971	8.50498	*	CTAATAA,TTATTAG	18	1
chr1	187751878	187752298	mcf10a_satb1_ICRF_peak_1972	9.48059	*	CTAATAA,TTAATAA,TTATTAA,TTATTAG	-13,7	2
chr1	187836466	187836883	mcf10a_satb1_ICRF_peak_1973	8.30986	*	CTAATAG,CTATTAG,TTAATAA,TTATTAA	-25,25,33	3
chr1	187856645	187857077	mcf10a_satb1_ICRF_peak_1975	10.45620	*	TTAATAA,TTATTAA	-80,100,97	3
chr1	187876614	187876958	mcf10a_satb1_ICRF_peak_1976	6.35865	*	CTAATAA,TTAATAA,TTATTAA,TTATTAG	-114,-9,57	3
chr1	187889171	187889700	mcf10a_satb1_ICRF_peak_1978	10.45620	*	CTAATAA,CTAATAG,CTATTAA,CTATTAG,TTAATAG,TTATTAG	-122,185,65,80	4
chr1	187898638	187899094	mcf10a_satb1_ICRF_peak_1979	12.01717	*	TTAATAA,TTATTAA	6	1
chr1	187899350	187899673	mcf10a_satb1_ICRF_peak_1980	3.82207	*	CTAATAA,CTATTAA,TTAATAG,TTATTAG	-75,162	2
chr1	187902827	187903107	mcf10a_satb1_ICRF_peak_1981	4.21231	*	CTAATAG,CTATTAG,TTAATAA,TTATTAA	1,187	2
chr1	187914046	187914344	mcf10a_satb1_ICRF_peak_1982	6.16353	*	TTAATAA,TTATTAA	-185,-24,70	3
chr1	187918430	187919114	mcf10a_satb1_ICRF_peak_1983	22.16349	*	CTATTAA,TTAATAA,TTAATAG,TTATTAA	101,112,123	3
chr1	187924004	187924554	mcf10a_satb1_ICRF_peak_1984	16.50496	*	CTAATAA,TTAATAA,TTATTAA,TTATTAG	-21,-79,82,92	4
chr1	187925380	187925905	mcf10a_satb1_ICRF_peak_1985	8.50498	*	CTAATAA,CTAATAG,CTATTAA,CTATTAG,TTAATAA,TTAATAG,TTATTAA,TTATTAG	-193,-90,151,160	4
chr1	187934721	187935111	mcf10a_satb1_ICRF_peak_1986	7.13913	*	CTAATAA,TTAATAA,TTATTAA,TTATTAG	-40,56	2
chr1	187945619	187946392	mcf10a_satb1_ICRF_peak_1987	6.55377	*	CTAATAA,CTATTAA,TTAATAG,TTATTAG	143,55	2
chr1	187962796	187963150	mcf10a_satb1_ICRF_peak_1988	7.13913	*	CTAATAA,CTATTAA,TTAATAG,TTATTAG	17,2	2
chr1	188065031	188065494	mcf10a_satb1_ICRF_peak_1989	13.67602	*	CTAATAA,CTATTAA,TTAATAA,TTAATAG,TTATTAA,TTATTAG	-53,-73,57	3
chr1	188068485	188069359	mcf10a_satb1_ICRF_peak_1990	11.23669	*	CTAATAA,TTAATAA,TTATTAA,TTATTAG	112,170,60	3
chr1	188084214	188084516	mcf10a_satb1_ICRF_peak_1991	6.55377	*	CTAATAA,CTAATAG,CTATTAG,TTAATAA,TTATTAA,TTATTAG	-119,11,27	3
chr1	188116385	188116793	mcf10a_satb1_ICRF_peak_1992	5.57816	*	CTAATAA,TTATTAG	17	1
chr1	188119400	188120008	mcf10a_satb1_ICRF_peak_1993	5.38304	*	CTAATAG,CTATTAG,TTAATAA,TTATTAA	-15,67	2
chr1	188120550	188120890	mcf10a_satb1_ICRF_peak_1994	7.52938	*	CTAATAA,CTAATAG,CTATTAG,TTATTAG	-62,-9	2
chr1	188124214	188124536	mcf10a_satb1_ICRF_peak_1995	4.34284	*	CTAATAA,TTATTAG	-38,-6	2
chr1	188125850	188126331	mcf10a_satb1_ICRF_peak_1996	6.94401	*	CTAATAA,TTATTAG	30	1
chr1	188128882	188129153	mcf10a_satb1_ICRF_peak_1997	4.99280	*	CTATTAA,TTAATAA,TTAATAG,TTATTAA	-93,65,79	3
chr1	188165639	188166012	mcf10a_satb1_ICRF_peak_1999	7.52938	*	TTAATAA,TTATTAA	-22,-54,153	3
chr1	188174712	188175168	mcf10a_satb1_ICRF_peak_2000	7.91962	*	CTAATAA,TTAATAA,TTATTAA,TTATTAG	-110,-49	2
chr1	188175452	188175742	mcf10a_satb1_ICRF_peak_2001	4.79768	*	CTAATAA,CTATTAA,TTAATAA,TTAATAG,TTATTAA,TTATTAG	-83,123,49,93	4
chr1	188189323	188190315	mcf10a_satb1_ICRF_peak_2002	36.40736	*	CTAATAA,TTAATAA,TTATTAA,TTATTAG	-47,108,80	3
chr1	188212414	188212664	mcf10a_satb1_ICRF_peak_2003	4.79768	*	CTAATAA,TTAATAA,TTATTAA,TTATTAG	-45,-79,117	3
chr1	188240685	188241016	mcf10a_satb1_ICRF_peak_2004	5.77328	*	TTAATAA,TTATTAA	-73	1
chr1	188242521	188243522	mcf10a_satb1_ICRF_peak_2005	45.57807	*	TTAATAA,TTATTAA	53,66,69,93	4
chr1	188266044	188266614	mcf10a_satb1_ICRF_peak_2006	7.91962	*	TTAATAA,TTATTAA	113,156,97	3
chr1	188298670	188299046	mcf10a_satb1_ICRF_peak_2007	4.21231	*	CTAATAA,TTATTAG	108,5	2
chr1	188303964	188304296	mcf10a_satb1_ICRF_peak_2008	7.13913	*	CTAATAA,CTATTAA,TTAATAA,TTAATAG,TTATTAA,TTATTAG	5,54,75	3
chr1	188319524	188320113	mcf10a_satb1_ICRF_peak_2009	12.79766	*	CTAATAA,CTAATAG,CTATTAG,TTAATAA,TTATTAA,TTATTAG	-107,-86,65,85	4
chr1	188323612	188324006	mcf10a_satb1_ICRF_peak_2010	6.50749	*	CTAATAA,TTAATAA,TTATTAA,TTATTAG	10,66	2
chr1	188338195	188338445	mcf10a_satb1_ICRF_peak_2011	5.18792	*	CTAATAA,TTATTAG	12	1
chr1	188339751	188340227	mcf10a_satb1_ICRF_peak_2012	9.67571	*	CTAATAA,TTAATAA,TTATTAA,TTATTAG	-3,-39,-42,66	4
chr1	188357727	188358494	mcf10a_satb1_ICRF_peak_2013	7.33425	*	TTAATAA,TTATTAA	-138,-54	2
chr1	188362319	188362579	mcf10a_satb1_ICRF_peak_2014	4.99280	*	TTAATAA,TTATTAA	-30,34	2
chr1	188377671	188378208	mcf10a_satb1_ICRF_peak_2015	8.11474	*	CTATTAA,TTAATAA,TTAATAG,TTATTAA	-10,-155,33	3
chr1	188401342	188401648	mcf10a_satb1_ICRF_peak_2016	5.38304	*	TTAATAA,TTATTAA	72	1
chr1	188414895	188415437	mcf10a_satb1_ICRF_peak_2017	7.91962	*	CTAATAA,TTATTAG	-94	1
chr1	188418605	188419322	mcf10a_satb1_ICRF_peak_2018	15.52936	*	CTAATAA,TTAATAA,TTATTAA,TTATTAG	-172,106,170,182	4
chr1	188438489	188439055	mcf10a_satb1_ICRF_peak_2019	9.87083	*	CTAATAA,TTAATAA,TTATTAA,TTATTAG	-70,4	2
chr1	188496159	188496968	mcf10a_satb1_ICRF_peak_2020	17.87082	*	TTAATAA,TTATTAA	-78,18	2
chr1	188509547	188510080	mcf10a_satb1_ICRF_peak_2021	13.38302	*	CTATTAA,TTAATAA,TTAATAG,TTATTAA	-20,172,6	3
chr1	188537580	188537985	mcf10a_satb1_ICRF_peak_2022	14.55375	*	CTAATAA,TTAATAA,TTATTAA,TTATTAG	53,79,93	3
chr1	188558655	188558905	mcf10a_satb1_ICRF_peak_2023	4.21231	*	TTAATAA,TTATTAA	-31,-42	2
chr1	188573922	188574446	mcf10a_satb1_ICRF_peak_2024	4.99280	*	CTAATAA,TTAATAA,TTATTAA,TTATTAG	107,190,72	3
chr1	188575554	188575804	mcf10a_satb1_ICRF_peak_2025	4.79768	*	CTAATAA,TTATTAG	-19,55	2
chr1	188585845	188586623	mcf10a_satb1_ICRF_peak_2026	28.60250	*	CTAATAA,CTATTAA,TTAATAG,TTATTAG	-116,-82,-95,189	4
chr1	188587674	188588284	mcf10a_satb1_ICRF_peak_2027	11.04156	*	CTAATAA,TTAATAA,TTATTAA,TTATTAG	-61,35,82	3
chr1	188598816	188599512	mcf10a_satb1_ICRF_peak_2028	7.91962	*	TTAATAA,TTATTAA	89	1
chr1	188620332	188620864	mcf10a_satb1_ICRF_peak_2029	17.09033	*	CTAATAA,CTAATAG,CTATTAA,CTATTAG,TTAATAA,TTAATAG,TTATTAA,TTATTAG	-47,-78,180,33,36	5
chr1	188630652	188631092	mcf10a_satb1_ICRF_peak_2030	5.18792	*	TTAATAA,TTATTAA	-81	1
chr1	188632576	188633221	mcf10a_satb1_ICRF_peak_2031	11.62693	*	CTATTAA,TTAATAA,TTAATAG,TTATTAA	106,159	2
chr1	188643292	188643751	mcf10a_satb1_ICRF_peak_2032	3.82207	*	TTAATAA,TTATTAA	-98	1
chr1	188657334	188657685	mcf10a_satb1_ICRF_peak_2033	6.94401	*	CTAATAA,TTAATAA,TTATTAA,TTATTAG	-29,2,42	3
chr1	188691073	188692129	mcf10a_satb1_ICRF_peak_2034	7.72450	*	TTAATAA,TTATTAA	163	1
chr1	188695197	188695518	mcf10a_satb1_ICRF_peak_2035	5.18792	*	TTAATAA,TTATTAA	-1,-123,81	3
chr1	188703495	188703883	mcf10a_satb1_ICRF_peak_2036	4.60255	*	CTAATAA,TTAATAA,TTATTAA,TTATTAG	-47,-62	2
chr1	188714748	188715687	mcf10a_satb1_ICRF_peak_2037	45.57807	*	CTAATAA,CTAATAG,CTATTAG,TTAATAA,TTATTAA,TTATTAG	-108,-17,-87,-95	4
chr1	188732184	188732608	mcf10a_satb1_ICRF_peak_2038	11.82205	*	TTAATAA,TTATTAA	53	1
chr1	188735802	188736606	mcf10a_satb1_ICRF_peak_2039	8.11474	*	TTAATAA,TTATTAA	101	1
chr1	188750612	188751319	mcf10a_satb1_ICRF_peak_2040	7.72450	*	CTAATAG,CTATTAA,CTATTAG,TTAATAG	-141,-3,125	3
chr1	188804170	188804897	mcf10a_satb1_ICRF_peak_2041	20.60252	*	CTAATAA,TTAATAA,TTATTAA,TTATTAG	132,59	2
chr1	188814740	188815126	mcf10a_satb1_ICRF_peak_2042	6.35865	*	CTAATAA,TTAATAA,TTATTAA,TTATTAG	-35,-38,142	3
chr1	188821162	188821838	mcf10a_satb1_ICRF_peak_2043	19.23667	*	CTAATAA,TTAATAA,TTATTAA,TTATTAG	1,103,18,29	4
chr1	188825700	188825966	mcf10a_satb1_ICRF_peak_2044	4.21231	*	CTAATAG,CTATTAG	-13	1
chr1	188836381	188836881	mcf10a_satb1_ICRF_peak_2045	19.04155	*	TTAATAA,TTATTAA	25	1
chr1	188859771	188860123	mcf10a_satb1_ICRF_peak_2046	6.16353	*	CTAATAA,CTATTAA,TTAATAA,TTAATAG,TTATTAA,TTATTAG	-38,-6,-9	3
chr1	188862773	188863040	mcf10a_satb1_ICRF_peak_2047	5.18792	*	CTAATAA,TTATTAG	0	1
chr1	188863762	188864049	mcf10a_satb1_ICRF_peak_2048	4.99280	*	TTAATAA,TTATTAA	105	1
chr1	188877331	188878037	mcf10a_satb1_ICRF_peak_2049	12.60254	*	CTAATAA,CTATTAA,TTAATAA,TTAATAG,TTATTAA,TTATTAG	-139,-151,148	3
chr1	188896350	188896704	mcf10a_satb1_ICRF_peak_2050	7.33425	*	TTAATAA,TTATTAA	19	1
chr1	188897054	188897637	mcf10a_satb1_ICRF_peak_2051	17.48057	*	CTAATAA,TTAATAA,TTATTAA,TTATTAG	-158,-32,144	3
chr1	188900315	188900975	mcf10a_satb1_ICRF_peak_2052	10.65132	*	TTAATAA,TTATTAA	-18,-21,-64,-92	4
chr1	188904313	188904638	mcf10a_satb1_ICRF_peak_2053	4.01719	*	CTAATAG,CTATTAG	86	1
chr1	188911425	188911787	mcf10a_satb1_ICRF_peak_2054	7.72450	*	CTAATAA,TTAATAA,TTATTAA,TTATTAG	-11,-141,-37,23	4
chr1	188916034	188916443	mcf10a_satb1_ICRF_peak_2055	5.96840	*	TTAATAA,TTATTAA	185	1
chr1	188937008	188937317	mcf10a_satb1_ICRF_peak_2056	5.38304	*	CTAATAG,CTATTAG,TTAATAA,TTATTAA	-55,-76	2
chr1	188962953	188963303	mcf10a_satb1_ICRF_peak_2057	6.55377	*	TTAATAA,TTATTAA	-60	1
chr1	188977222	188977856	mcf10a_satb1_ICRF_peak_2058	10.45620	*	TTAATAA,TTATTAA	-71,35	2
chr1	188978328	188978999	mcf10a_satb1_ICRF_peak_2059	30.55371	*	CTAATAA,TTAATAA,TTATTAA,TTATTAG	128,63,73,91	4
chr1	188981308	188981792	mcf10a_satb1_ICRF_peak_2060	5.77328	*	CTAATAG,CTATTAG,TTAATAA,TTATTAA	-39,182	2
chr1	188998277	188998564	mcf10a_satb1_ICRF_peak_2062	4.40743	*	CTAATAA,CTATTAA,TTAATAG,TTATTAG	-1,-24	2
chr1	189042168	189042518	mcf10a_satb1_ICRF_peak_2063	5.96840	*	TTAATAA,TTATTAA	-90	1
chr1	189051157	189051792	mcf10a_satb1_ICRF_peak_2064	11.04156	*	TTAATAA,TTATTAA	-174	1
chr1	189053415	189053833	mcf10a_satb1_ICRF_peak_2065	9.87083	*	CTAATAA,TTAATAA,TTATTAA,TTATTAG	-21,-40,-43,133	4
chr1	189067372	189067743	mcf10a_satb1_ICRF_peak_2066	5.96840	*	CTAATAA,TTATTAG	-138	1
chr1	189075807	189076698	mcf10a_satb1_ICRF_peak_2067	22.74886	*	CTAATAA,CTATTAA,TTAATAG,TTATTAG	-62,-70	2
chr1	189077270	189077603	mcf10a_satb1_ICRF_peak_2068	6.35865	*	TTAATAA,TTATTAA	-11,-149,-20,44	4
chr1	189087951	189088241	mcf10a_satb1_ICRF_peak_2069	5.57816	*	CTAATAA,CTATTAA,TTAATAA,TTAATAG,TTATTAA,TTATTAG	-55,19,58	3
chr1	189090391	189091044	mcf10a_satb1_ICRF_peak_2070	12.40741	*	CTAATAA,CTAATAG,CTATTAG,TTATTAG	-64,130	2
chr1	189100097	189100456	mcf10a_satb1_ICRF_peak_2071	5.96840	*	TTAATAA,TTATTAA	-106	1
chr1	189114001	189114272	mcf10a_satb1_ICRF_peak_2072	6.35865	*	CTAATAA,TTAATAA,TTATTAA,TTATTAG	-14,-46	2
chr1	189126417	189126731	mcf10a_satb1_ICRF_peak_2073	5.96840	*	CTAATAA,TTAATAA,TTATTAA,TTATTAG	-35,-54,168	3
chr1	189153970	189154306	mcf10a_satb1_ICRF_peak_2074	7.13913	*	CTATTAA,TTAATAA,TTAATAG,TTATTAA	0,3	2
chr1	189155217	189155540	mcf10a_satb1_ICRF_peak_2075	4.99280	*	CTAATAA,TTAATAA,TTATTAA,TTATTAG	-31,82	2
chr1	189157887	189158260	mcf10a_satb1_ICRF_peak_2076	6.94401	*	CTAATAG,CTATTAG	20	1
chr1	189164219	189164858	mcf10a_satb1_ICRF_peak_2077	5.38304	*	CTATTAA,TTAATAA,TTAATAG,TTATTAA	-138,-183,94	3
chr1	189167799	189168233	mcf10a_satb1_ICRF_peak_2078	5.38304	*	TTAATAA,TTATTAA	-24,30	2
chr1	189172861	189173164	mcf10a_satb1_ICRF_peak_2079	5.38304	*	TTAATAA,TTATTAA	-128,-131	2
chr1	189176364	189176736	mcf10a_satb1_ICRF_peak_2080	6.94401	*	TTAATAA,TTATTAA	-21,196,3	3
chr1	189185382	189185865	mcf10a_satb1_ICRF_peak_2081	5.38304	*	CTAATAA,TTAATAA,TTATTAA,TTATTAG	20,32	2
chr1	189213248	189213930	mcf10a_satb1_ICRF_peak_2083	13.57814	*	TTAATAA,TTATTAA	-127,45	2
chr1	189232114	189233263	mcf10a_satb1_ICRF_peak_2084	5.18792	*	CTATTAA,TTAATAA,TTAATAG,TTATTAA	-120,-9,14,17	4
chr1	189250730	189251028	mcf10a_satb1_ICRF_peak_2085	4.99280	*	CTATTAA,TTAATAA,TTAATAG,TTATTAA	-43,17,20	3
chr1	189272257	189272894	mcf10a_satb1_ICRF_peak_2086	13.18790	*	CTAATAA,TTATTAG	105	1
chr1	189287638	189288155	mcf10a_satb1_ICRF_peak_2087	8.70011	*	CTAATAA,CTAATAG,CTATTAG,TTAATAA,TTATTAA,TTATTAG	143,50,61	3
chr1	189301933	189302637	mcf10a_satb1_ICRF_peak_2088	10.03573	*	TTAATAA,TTATTAA	-60,-63,161	3
chr1	189313453	189313811	mcf10a_satb1_ICRF_peak_2089	4.40743	*	CTAATAA,CTATTAA,TTAATAG,TTATTAG	-118,173,73	3
chr1	189327094	189327477	mcf10a_satb1_ICRF_peak_2090	2.55982	*	CTAATAA,TTATTAG	9	1
chr1	189327728	189328142	mcf10a_satb1_ICRF_peak_2091	6.74889	*	CTAATAA,TTAATAA,TTATTAA,TTATTAG	-6,15,77	3
chr1	189344804	189345269	mcf10a_satb1_ICRF_peak_2092	8.30986	*	CTAATAA,TTAATAA,TTATTAA,TTATTAG	-125,91	2
chr1	189345358	189345613	mcf10a_satb1_ICRF_peak_2093	4.99280	*	TTAATAA,TTATTAA	27,49	2
chr1	189346246	189346717	mcf10a_satb1_ICRF_peak_2094	12.40741	*	CTAATAA,TTAATAA,TTATTAA,TTATTAG	-54,1	2
chr1	189351886	189352147	mcf10a_satb1_ICRF_peak_2095	5.38304	*	CTATTAA,TTAATAA,TTAATAG,TTATTAA	-1,-51	2
chr1	189369437	189369785	mcf10a_satb1_ICRF_peak_2096	4.01719	*	TTAATAA,TTATTAA	-50	1
chr1	189394575	189394922	mcf10a_satb1_ICRF_peak_2097	6.74889	*	CTAATAA,TTAATAA,TTATTAA,TTATTAG	-34,-68,51	3
chr1	189406480	189406950	mcf10a_satb1_ICRF_peak_2098	9.67571	*	TTAATAA,TTATTAA	126	1
chr1	189410330	189410748	mcf10a_satb1_ICRF_peak_2099	4.01719	*	CTAATAG,CTATTAG	-172	1
chr1	189412450	189412830	mcf10a_satb1_ICRF_peak_2100	6.35865	*	TTAATAA,TTATTAA	15,43	2
chr1	189417093	189417565	mcf10a_satb1_ICRF_peak_2101	10.45620	*	CTAATAA,CTAATAG,CTATTAG,TTAATAA,TTATTAA,TTATTAG	-113,32,41,93	4
chr1	189419492	189419865	mcf10a_satb1_ICRF_peak_2102	7.72450	*	CTAATAG,CTATTAG	-18	1
chr1	189432160	189432479	mcf10a_satb1_ICRF_peak_2103	4.99280	*	CTATTAA,TTAATAG	31	1
chr1	189434361	189434626	mcf10a_satb1_ICRF_peak_2104	4.99280	*	TTAATAA,TTATTAA	-24,-52	2
chr1	189446823	189447149	mcf10a_satb1_ICRF_peak_2106	5.77328	*	CTATTAA,TTAATAA,TTAATAG,TTATTAA	-163,-7	2
chr1	189457852	189458180	mcf10a_satb1_ICRF_peak_2107	7.66996	*	TTAATAA,TTATTAA	-36,31	2
chr1	189461257	189461641	mcf10a_satb1_ICRF_peak_2108	5.96840	*	CTAATAA,TTATTAG	55	1
chr1	189468057	189468503	mcf10a_satb1_ICRF_peak_2109	4.40743	*	CTAATAG,CTATTAG	-167	1
chr1	189497699	189498199	mcf10a_satb1_ICRF_peak_2110	14.20331	*	CTAATAG,CTATTAG,TTAATAA,TTATTAA	10,54,67	3
chr1	189500905	189501165	mcf10a_satb1_ICRF_peak_2111	4.60255	*	CTAATAG,CTATTAG,TTAATAA,TTATTAA	-161,-17,-37,8	4
chr1	189548987	189549508	mcf10a_satb1_ICRF_peak_2112	7.72450	*	CTAATAG,CTATTAA,CTATTAG,TTAATAG	131,82	2
chr1	189550552	189551160	mcf10a_satb1_ICRF_peak_2113	16.11472	*	CTAATAA,CTATTAA,TTAATAG,TTATTAG	-141,54,78	3
chr1	189559453	189559897	mcf10a_satb1_ICRF_peak_2114	5.96840	*	CTAATAG,CTATTAG,TTAATAA,TTATTAA	169,3	2
chr1	189566200	189567224	mcf10a_satb1_ICRF_peak_2115	29.18786	*	CTAATAA,TTATTAG	-34	1
chr1	189567900	189568169	mcf10a_satb1_ICRF_peak_2116	5.21138	*	TTAATAA,TTATTAA	-23,55	2
chr1	189579666	189580098	mcf10a_satb1_ICRF_peak_2117	4.60255	*	CTAATAA,TTAATAA,TTATTAA,TTATTAG	-129,-27	2
chr1	189582725	189583117	mcf10a_satb1_ICRF_peak_2118	6.74889	*	TTAATAA,TTATTAA	-13,-3	2
chr1	189599101	189599422	mcf10a_satb1_ICRF_peak_2119	4.40743	*	CTAATAG,CTATTAG	-120	1
chr1	189615709	189616072	mcf10a_satb1_ICRF_peak_2120	9.67571	*	CTAATAA,TTAATAA,TTATTAA,TTATTAG	10,3,39	3
chr1	189629406	189629759	mcf10a_satb1_ICRF_peak_2121	5.96840	*	TTAATAA,TTATTAA	36	1
chr1	189630285	189631075	mcf10a_satb1_ICRF_peak_2122	16.30984	*	TTAATAA,TTATTAA	-105,-120,-18,151,162,180	6
chr1	189631975	189632316	mcf10a_satb1_ICRF_peak_2123	6.31375	*	CTAATAA,CTAATAG,CTATTAG,TTATTAG	-170,25	2
[truncated: 33,733 more rows]
