# Supplementary material for: Satb1 integrates DNA binding site geometry and torsional stress to differentially target nucleosome-dense regions
Source: Nat Commun. 2019 Jul 19;10:3221. doi: 10.1038/s41467-019-11118-8 (PMC6642133; doi:10.1038/s41467-019-11118-8)
Supplement: Supplementary file 10 — Source Data [file 41467_2019_11118_MOESM10_ESM.zip › Source data/GenomicData/FL_peaks_RB_mo1_cm.bed]

chr1	45489	45748	10a_satb1_peak_1	6.09252	*	TTAATAA,TTATTAA	-104,-32	2
chr1	51911	52580	10a_satb1_peak_2	27.73715	*	TTAATAA,TTATTAA	-20,-28,-31,-57,-60,-86,-93,-96	8
chr1	121551	121815	10a_satb1_peak_3	7.32544	*	TTAATAA,TTATTAA	-22,-41,15,51	4
chr1	341489	341785	10a_satb1_peak_4	7.60979	*	TTAATAA,TTATTAA	-11,-47,26,45	4
chr1	647892	648165	10a_satb1_peak_5	7.02982	*	TTAATAA,TTATTAA	-28,-47,45,9	4
chr1	716850	717169	10a_satb1_peak_6	4.40463	*	CTAATAA,CTATTAA,TTAATAA,TTAATAG,TTATTAA,TTATTAG	-58,-61,53	3
chr1	806143	806366	10a_satb1_peak_7	4.00621	*	CTAATAA,TTAATAA,TTATTAA,TTATTAG	-1,-58,169,86	4
chr1	1001527	1001883	10a_satb1_peak_8	9.39699	*	TTAATAA,TTATTAA	-17,19	2
chr1	1351580	1351868	10a_satb1_peak_9	7.42853	*	CTAATAA,TTAATAA,TTATTAA,TTATTAG	-45,-88,19,40	4
chr1	2301039	2301291	10a_satb1_peak_10	4.67472	*	CTAATAA,CTATTAA,TTAATAA,TTAATAG,TTATTAA,TTATTAG	-154,-6,20,43	4
chr1	2701098	2701479	10a_satb1_peak_11	15.26000	*	TTAATAA,TTATTAA	12,2	2
chr1	2749959	2750185	10a_satb1_peak_12	4.48502	*	CTAATAG,CTATTAG,TTAATAA,TTATTAA	-16,-35	2
chr1	3127399	3127727	10a_satb1_peak_13	6.25299	*	CTAATAA,CTAATAG,CTATTAG,TTATTAG	-121,32	2
chr1	3143430	3143731	10a_satb1_peak_14	7.80965	*	CTAATAA,TTAATAA,TTATTAA,TTATTAG	-36,19,30	3
chr1	3665451	3665700	10a_satb1_peak_15	4.88918	*	TTAATAA,TTATTAA	-4	1
chr1	4407057	4407486	10a_satb1_peak_16	6.40860	*	CTAATAG,CTATTAG,TTAATAA,TTATTAA	-156,57	2
chr1	5113346	5113585	10a_satb1_peak_17	6.50349	*	CTAATAA,CTATTAA,TTAATAG,TTATTAG	-10,-48,68	3
chr1	5119608	5119948	10a_satb1_peak_18	9.79128	*	CTAATAA,TTATTAG	-21,-7,15	3
chr1	5153883	5154356	10a_satb1_peak_19	8.96934	*	CTAATAA,TTATTAG	-47,-90,149	3
chr1	5284003	5284296	10a_satb1_peak_20	7.28327	*	TTAATAA,TTATTAA	-115,11,25	3
chr1	5458175	5458423	10a_satb1_peak_21	5.02477	*	CTAATAG,CTATTAA,CTATTAG,TTAATAG	-108,22	2
chr1	6744483	6744747	10a_satb1_peak_22	8.26674	*	CTATTAA,TTAATAA,TTAATAG,TTATTAA	-59,27,4,59,7	5
chr1	6859563	6859986	10a_satb1_peak_23	23.86872	*	CTATTAA,TTAATAA,TTAATAG,TTATTAA	-16,-19,-32,-9	4
chr1	6873271	6873526	10a_satb1_peak_24	6.30957	*	TTAATAA,TTATTAA	10,7	2
chr1	7165090	7165336	10a_satb1_peak_25	4.67472	*	CTATTAA,TTAATAA,TTAATAG,TTATTAA	-12,-34,60	3
chr1	7776253	7776618	10a_satb1_peak_26	10.91204	*	CTAATAA,TTAATAA,TTATTAA,TTATTAG	-5,154,5	3
chr1	8004154	8004377	10a_satb1_peak_27	5.51097	*	TTAATAA,TTATTAA	-20,-29,12	3
chr1	8672568	8672801	10a_satb1_peak_28	5.40756	*	TTAATAA,TTATTAA	52	1
chr1	8799820	8800054	10a_satb1_peak_29	5.06688	*	TTAATAA,TTATTAA	-46,9	2
chr1	8812868	8813129	10a_satb1_peak_30	6.50349	*	CTAATAG,CTATTAA,CTATTAG,TTAATAA,TTAATAG,TTATTAA	-32,17,47	3
chr1	11794276	11794655	10a_satb1_peak_31	12.77380	*	CTAATAA,TTATTAG	-16,15	2
chr1	11879624	11879891	10a_satb1_peak_32	6.87342	*	CTAATAA,TTAATAA,TTATTAA,TTATTAG	-38,21	2
chr1	12093258	12093527	10a_satb1_peak_33	5.34721	*	CTAATAA,CTATTAA,TTAATAA,TTAATAG,TTATTAA,TTATTAG	-45,35,38,77,91	5
chr1	12443322	12443726	10a_satb1_peak_34	15.95589	*	CTATTAA,TTAATAA,TTAATAG,TTATTAA	-10,-13,-32,6	4
chr1	12615987	12616221	10a_satb1_peak_35	4.71352	*	CTAATAA,TTAATAA,TTATTAA,TTATTAG	-81,118,17	3
chr1	14147643	14147927	10a_satb1_peak_36	6.08246	*	CTAATAA,TTAATAA,TTATTAA,TTATTAG	-124,19	2
chr1	14572731	14573078	10a_satb1_peak_38	10.75022	*	CTAATAA,CTAATAG,CTATTAG,TTAATAA,TTATTAA,TTATTAG	-5,27,6	3
chr1	14579077	14579337	10a_satb1_peak_39	6.09252	*	CTAATAA,TTATTAG	-2,16	2
chr1	15161124	15161531	10a_satb1_peak_40	19.18040	*	CTAATAA,TTATTAG	-20	1
chr1	15846706	15847118	10a_satb1_peak_41	10.99239	*	TTAATAA,TTATTAA	23	1
chr1	15871112	15871389	10a_satb1_peak_42	5.80840	*	CTAATAA,CTATTAA,TTAATAA,TTAATAG,TTATTAA,TTATTAG	-43,11,57	3
chr1	15984229	15984468	10a_satb1_peak_43	5.13358	*	CTAATAA,TTATTAG	-32,-73,128	3
chr1	16599624	16600006	10a_satb1_peak_44	14.21376	*	CTAATAA,TTATTAG	-1,19	2
chr1	17012779	17013030	10a_satb1_peak_45	4.94665	*	CTAATAA,CTATTAA,TTAATAG,TTATTAG	113,39	2
chr1	17655296	17655859	10a_satb1_peak_46	14.94094	*	CTAATAA,TTAATAA,TTATTAA,TTATTAG	-1,-26,-29,-72,10,23	6
chr1	18189164	18189402	10a_satb1_peak_47	5.06688	*	CTAATAA,TTAATAA,TTATTAA,TTATTAG	-98,112,6	3
chr1	18540410	18540756	10a_satb1_peak_48	11.16120	*	CTATTAA,TTAATAA,TTAATAG,TTATTAA	-29,-32,12	3
chr1	18697179	18697500	10a_satb1_peak_49	7.89918	*	CTAATAA,CTAATAG,CTATTAG,TTATTAG	-2,-38,-9,46	4
chr1	18798652	18799498	10a_satb1_peak_50	46.18335	*	CTAATAA,CTAATAG,CTATTAG,TTATTAG	-58,127,29,45,5	5
chr1	18918250	18918813	10a_satb1_peak_51	23.34360	*	CTAATAA,CTAATAG,CTATTAG,TTAATAA,TTATTAA,TTATTAG	-48,-60,-83	3
chr1	21135283	21135519	10a_satb1_peak_52	4.38434	*	CTAATAA,TTATTAG	-40	1
chr1	21251803	21252089	10a_satb1_peak_53	7.87929	*	CTAATAG,CTATTAA,CTATTAG,TTAATAA,TTAATAG,TTATTAA	-10,-13,18,35	4
chr1	21270094	21270378	10a_satb1_peak_54	7.87340	*	CTAATAA,CTATTAA,TTAATAA,TTAATAG,TTATTAA,TTATTAG	-123,27,54	3
chr1	21335193	21335468	10a_satb1_peak_55	6.36650	*	CTATTAA,TTAATAA,TTAATAG,TTATTAA	-173,1,21	3
chr1	21428996	21429232	10a_satb1_peak_56	5.13358	*	TTAATAA,TTATTAA	-110,-67,0	3
chr1	22036196	22036701	10a_satb1_peak_57	21.43555	*	CTAATAA,TTATTAG	-23	1
chr1	22527448	22527991	10a_satb1_peak_58	24.83991	*	CTAATAA,CTATTAA,TTAATAA,TTAATAG,TTATTAA,TTATTAG	-20,1,19,28	4
chr1	23355627	23356099	10a_satb1_peak_59	18.96971	*	CTAATAA,TTAATAA,TTATTAA,TTATTAG	-40,-64,15	3
chr1	23454915	23455137	10a_satb1_peak_60	5.27057	*	CTAATAA,CTATTAA,TTAATAA,TTAATAG,TTATTAA,TTATTAG	-162,-165,-37,155,16	5
chr1	23487038	23487285	10a_satb1_peak_61	5.38789	*	CTAATAA,CTAATAG,CTATTAA,CTATTAG,TTAATAA,TTAATAG,TTATTAA,TTATTAG	-143,-49,-68,115	4
chr1	24496551	24496941	10a_satb1_peak_62	14.76116	*	CTAATAA,CTATTAA,TTAATAA,TTAATAG,TTATTAA,TTATTAG	-6,11,14,24	4
chr1	25065446	25065686	10a_satb1_peak_63	5.16948	*	CTAATAA,TTAATAA,TTATTAA,TTATTAG	-120,-134,44	3
chr1	25774433	25774671	10a_satb1_peak_64	6.09252	*	CTAATAA,CTAATAG,CTATTAG,TTAATAA,TTATTAA,TTATTAG	-15,-48,-60	3
chr1	25805543	25805893	10a_satb1_peak_65	10.13568	*	CTAATAA,TTAATAA,TTATTAA,TTATTAG	-39,137,16,43	4
chr1	26334762	26335115	10a_satb1_peak_66	10.03994	*	CTAATAA,TTATTAG	-2	1
chr1	27546338	27546662	10a_satb1_peak_67	14.24622	*	CTAATAA,TTAATAA,TTATTAA,TTATTAG	-5,-69,24	3
chr1	28075305	28075535	10a_satb1_peak_68	4.70421	*	CTAATAA,TTAATAA,TTATTAA,TTATTAG	-87,-90,27,41	4
chr1	28120308	28120527	10a_satb1_peak_69	5.42703	*	TTAATAA,TTATTAA	-18,-27,-7	3
chr1	28311328	28311556	10a_satb1_peak_70	5.68154	*	CTAATAA,CTATTAA,TTAATAG,TTATTAG	-1,-32,108	3
chr1	28364136	28364358	10a_satb1_peak_71	5.54455	*	TTAATAA,TTATTAA	180	1
chr1	28513582	28514054	10a_satb1_peak_72	24.91127	*	CTAATAA,CTAATAG,CTATTAG,TTATTAG	23,33,46	3
chr1	28539645	28539937	10a_satb1_peak_73	6.09252	*	TTAATAA,TTATTAA	-47,25	2
chr1	29281206	29281708	10a_satb1_peak_74	9.10633	*	TTAATAA,TTATTAA	-49,11,31,8	4
chr1	29441203	29441443	10a_satb1_peak_75	5.35814	*	CTATTAA,TTAATAA,TTAATAG,TTATTAA	-1,14,17,32	4
chr1	30079577	30079895	10a_satb1_peak_76	8.14739	*	CTAATAA,CTATTAA,TTAATAA,TTAATAG,TTATTAA,TTATTAG	-48,124,25,4	4
chr1	30559795	30560119	10a_satb1_peak_77	9.85526	*	CTAATAG,CTATTAA,CTATTAG,TTAATAA,TTAATAG,TTATTAA	-11,-45,14	3
chr1	31020960	31021696	10a_satb1_peak_78	43.19416	*	CTATTAA,TTAATAA,TTAATAG,TTATTAA	-11,-20,-49,-52,-63,-76,118,147,21,45,54,70	12
chr1	31310938	31311270	10a_satb1_peak_79	5.21976	*	CTAATAA,CTAATAG,CTATTAA,CTATTAG,TTAATAG,TTATTAG	-12,18,9	3
chr1	31929430	31929741	10a_satb1_peak_80	10.61323	*	CTAATAA,CTATTAA,TTAATAG,TTATTAG	-3,-53,61	3
chr1	32315473	32315796	10a_satb1_peak_81	8.29819	*	CTAATAA,TTAATAA,TTATTAA,TTATTAG	-27,-71,26,43	4
chr1	32327983	32328484	10a_satb1_peak_82	18.18523	*	CTATTAA,TTAATAA,TTAATAG,TTATTAA	-113,2,23	3
chr1	32913760	32914108	10a_satb1_peak_83	11.18839	*	TTAATAA,TTATTAA	0,31,34	3
chr1	33018257	33018837	10a_satb1_peak_84	19.40631	*	CTAATAA,CTATTAA,TTAATAA,TTAATAG,TTATTAA,TTATTAG	-74,-77,13,27,37,50	6
chr1	33719351	33719614	10a_satb1_peak_85	4.59488	*	TTAATAA,TTATTAA	180,183	2
chr1	34032608	34032911	10a_satb1_peak_86	7.18845	*	CTAATAA,CTAATAG,CTATTAA,CTATTAG,TTAATAG,TTATTAG	-144,-20,34,55	4
chr1	34463591	34463811	10a_satb1_peak_87	4.53766	*	CTATTAA,TTAATAG	44	1
chr1	34497384	34497721	10a_satb1_peak_88	9.24332	*	CTATTAA,TTAATAA,TTAATAG,TTATTAA	-112,-19,-79,179,53	5
chr1	35467065	35467406	10a_satb1_peak_89	9.79128	*	TTAATAA,TTATTAA	2	1
chr1	35501726	35501979	10a_satb1_peak_90	6.64048	*	CTAATAG,CTATTAG,TTAATAA,TTATTAA	-30,-8	2
chr1	35638074	35638346	10a_satb1_peak_91	5.02845	*	CTAATAA,TTATTAG	12,41	2
chr1	35848724	35848951	10a_satb1_peak_92	4.72260	*	CTAATAA,CTATTAA,TTAATAG,TTATTAG	-67,169	2
chr1	35850041	35850411	10a_satb1_peak_93	6.50349	*	CTAATAA,CTATTAA,TTAATAA,TTAATAG,TTATTAA,TTATTAG	-10,-152,157,160,23	5
chr1	36231193	36231439	10a_satb1_peak_94	4.99659	*	CTAATAG,CTATTAG,TTAATAA,TTATTAA	-44,81	2
chr1	37132723	37133056	10a_satb1_peak_95	6.35127	*	CTAATAA,TTAATAA,TTATTAA,TTATTAG	-111,21	2
chr1	37519201	37519512	10a_satb1_peak_96	6.72892	*	TTAATAA,TTATTAA	-14,9	2
chr1	38560093	38560443	10a_satb1_peak_97	5.62907	*	CTATTAA,TTAATAA,TTAATAG,TTATTAA	-2,92	2
chr1	38978168	38978553	10a_satb1_peak_98	10.19415	*	CTAATAA,TTAATAA,TTATTAA,TTATTAG	-76,-85,55	3
chr1	39033962	39034223	10a_satb1_peak_99	6.07261	*	CTAATAA,TTATTAG	-4	1
chr1	39086271	39086567	10a_satb1_peak_100	7.18845	*	TTAATAA,TTATTAA	-14,5	2
chr1	40624608	40624854	10a_satb1_peak_101	6.41222	*	CTAATAA,TTATTAG	-6	1
chr1	42400552	42400918	10a_satb1_peak_102	9.79128	*	CTAATAG,CTATTAG,TTAATAA,TTATTAA	118,49	2
chr1	42405537	42405781	10a_satb1_peak_103	6.36650	*	CTAATAG,CTATTAG,TTAATAA,TTATTAA	-154,-163,-49,30	4
chr1	42794092	42794422	10a_satb1_peak_104	9.45291	*	CTAATAA,CTATTAA,TTAATAA,TTAATAG,TTATTAA,TTATTAG	-2,16,19	3
chr1	44229677	44229896	10a_satb1_peak_107	5.39239	*	CTATTAA,TTAATAA,TTAATAG,TTATTAA	10,175,21,52	4
chr1	44730342	44730601	10a_satb1_peak_108	5.90947	*	CTAATAA,CTAATAG,CTATTAA,CTATTAG,TTAATAG,TTATTAG	-54,29,62	3
chr1	44792943	44793246	10a_satb1_peak_109	7.51822	*	CTAATAA,TTAATAA,TTATTAA,TTATTAG	-3,-47,104	3
chr1	44895893	44896260	10a_satb1_peak_110	14.95875	*	TTAATAA,TTATTAA	-26,33	2
chr1	45405700	45406033	10a_satb1_peak_111	9.79128	*	CTAATAA,CTATTAA,TTAATAA,TTAATAG,TTATTAA,TTATTAG	24,4,43,7	4
chr1	46203534	46203754	10a_satb1_peak_112	5.54455	*	CTAATAA,TTAATAA,TTATTAA,TTATTAG	19,9	2
chr1	46274661	46274881	10a_satb1_peak_113	4.58561	*	CTAATAA,TTATTAG	-8	1
chr1	46377360	46377684	10a_satb1_peak_114	9.51730	*	CTAATAG,CTATTAG,TTAATAA,TTATTAA	-36,-51	2
chr1	46893243	46893563	10a_satb1_peak_115	6.29671	*	CTAATAA,TTATTAG	19	1
chr1	47210087	47210321	10a_satb1_peak_116	5.54455	*	CTAATAA,CTAATAG,CTATTAG,TTATTAG	-96,152,23,32	4
chr1	47290035	47290362	10a_satb1_peak_117	6.54083	*	CTAATAA,TTAATAA,TTATTAA,TTATTAG	-49,-52,83,97	4
chr1	47361633	47361966	10a_satb1_peak_118	12.19126	*	CTAATAA,TTATTAG	29	1
chr1	47536921	47537320	10a_satb1_peak_119	11.16120	*	CTAATAA,TTATTAG	3	1
chr1	47564123	47564450	10a_satb1_peak_120	8.01040	*	CTAATAA,CTATTAA,TTAATAG,TTATTAG	-42,10	2
chr1	48049223	48049666	10a_satb1_peak_121	16.30197	*	CTATTAA,TTAATAA,TTAATAG,TTATTAA	-1,20	2
chr1	48414634	48414930	10a_satb1_peak_122	6.88796	*	CTAATAA,TTATTAG	-9	1
chr1	48826539	48826829	10a_satb1_peak_123	6.36650	*	CTATTAA,TTAATAG	21,29	2
chr1	49452915	49453219	10a_satb1_peak_124	6.64048	*	CTAATAA,TTAATAA,TTATTAA,TTATTAG	-46,61	2
chr1	49710664	49710932	10a_satb1_peak_125	7.05146	*	TTAATAA,TTATTAA	3,34,67	3
chr1	49852516	49852990	10a_satb1_peak_126	9.51730	*	TTAATAA,TTATTAA	-27,-64	2
chr1	50018519	50018747	10a_satb1_peak_127	5.54455	*	TTAATAA,TTATTAA	-41,-99	2
chr1	50156181	50156725	10a_satb1_peak_128	25.95626	*	CTAATAG,CTATTAA,CTATTAG,TTAATAA,TTAATAG,TTATTAA	-12,-38,-92,119,80,90	6
chr1	50237057	50237323	10a_satb1_peak_129	6.09252	*	CTAATAA,CTAATAG,CTATTAG,TTAATAA,TTATTAA,TTATTAG	-18,127,19,30,75	5
chr1	50430111	50430425	10a_satb1_peak_130	6.91447	*	CTAATAA,CTAATAG,CTATTAG,TTAATAA,TTATTAA,TTATTAG	-8,15,76	3
chr1	50915370	50915701	10a_satb1_peak_131	9.14345	*	CTAATAG,CTATTAA,CTATTAG,TTAATAA,TTAATAG,TTATTAA	-24,-36,-8,10,21	5
chr1	51193578	51193982	10a_satb1_peak_133	17.25063	*	CTAATAA,CTAATAG,CTATTAG,TTATTAG	-29,-61	2
chr1	51461014	51461250	10a_satb1_peak_134	4.69065	*	TTAATAA,TTATTAA	-105,-42,-82,141,144	5
chr1	51578884	51579213	10a_satb1_peak_135	9.38031	*	TTAATAA,TTATTAA	-12,-5	2
chr1	51979749	51980005	10a_satb1_peak_136	5.68154	*	CTAATAA,TTAATAA,TTATTAA,TTATTAG	-21,-34	2
chr1	51998346	51998998	10a_satb1_peak_137	36.93498	*	TTAATAA,TTATTAA	-24,-38,-41,43,57,75,78	7
chr1	52105991	52106306	10a_satb1_peak_138	6.77747	*	CTAATAA,TTAATAA,TTATTAA,TTATTAG	-141,17,7	3
chr1	52141241	52141793	10a_satb1_peak_139	14.58598	*	CTAATAA,CTAATAG,CTATTAA,CTATTAG,TTAATAG,TTATTAG	-112,-159,-91,141	4
chr1	52285886	52286554	10a_satb1_peak_140	16.36687	*	CTAATAA,CTATTAA,TTAATAA,TTAATAG,TTATTAA,TTATTAG	-112,-22,-43,127	4
chr1	52336133	52336778	10a_satb1_peak_141	35.84942	*	TTAATAA,TTATTAA	16,2	2
chr1	52580635	52580949	10a_satb1_peak_142	9.38031	*	TTAATAA,TTATTAA	-62	1
chr1	52871097	52871348	10a_satb1_peak_143	5.58855	*	TTAATAA,TTATTAA	0	1
chr1	52938093	52938400	10a_satb1_peak_144	8.42137	*	TTAATAA,TTATTAA	-24,-32,1,20,28	5
chr1	52960407	52960762	10a_satb1_peak_145	10.61323	*	TTAATAA,TTATTAA	-196,41	2
chr1	53197974	53198274	10a_satb1_peak_146	7.72858	*	CTAATAA,TTAATAA,TTATTAA,TTATTAG	-21,-5,19	3
chr1	53271796	53272204	10a_satb1_peak_147	11.02421	*	CTAATAA,TTAATAA,TTATTAA,TTATTAG	-11,174	2
chr1	53623147	53623458	10a_satb1_peak_148	6.61373	*	CTAATAA,TTAATAA,TTATTAA,TTATTAG	28,57	2
chr1	54030077	54030688	10a_satb1_peak_150	21.65164	*	CTAATAA,TTATTAG	109,35,57	3
chr1	54330054	54330299	10a_satb1_peak_151	5.38241	*	CTAATAA,CTATTAA,TTAATAG,TTATTAG	-152,180	2
chr1	54397305	54397604	10a_satb1_peak_152	8.69535	*	CTAATAA,TTAATAA,TTATTAA,TTATTAG	-4,-60,41	3
chr1	55626355	55626702	10a_satb1_peak_153	9.79128	*	TTAATAA,TTATTAA	-14,7,89	3
chr1	55907494	55907843	10a_satb1_peak_154	15.39356	*	CTATTAA,TTAATAA,TTAATAG,TTATTAA	1,111	2
chr1	55974468	55975210	10a_satb1_peak_155	40.75133	*	CTAATAG,CTATTAG	172	1
chr1	56094730	56095076	10a_satb1_peak_156	9.24332	*	TTAATAA,TTATTAA	-37,130,7	3
chr1	56360530	56360778	10a_satb1_peak_158	6.22951	*	CTAATAA,TTAATAA,TTATTAA,TTATTAG	-31,-68,157,160	4
chr1	56385697	56386049	10a_satb1_peak_159	12.25713	*	CTAATAA,TTATTAG	-36	1
chr1	56702997	56703528	10a_satb1_peak_160	21.70953	*	TTAATAA,TTATTAA	-167,-43,-67	3
chr1	56806683	56806923	10a_satb1_peak_161	6.64048	*	CTAATAA,TTATTAG	-127	1
chr1	56817220	56817556	10a_satb1_peak_162	8.28438	*	CTAATAA,TTAATAA,TTATTAA,TTATTAG	-14,-2,138,16	4
chr1	57385245	57385481	10a_satb1_peak_163	5.08127	*	TTAATAA,TTATTAA	-12,-24,118	3
chr1	57425841	57426203	10a_satb1_peak_164	11.55419	*	CTAATAG,CTATTAG	-60	1
chr1	57675684	57675974	10a_satb1_peak_165	6.91447	*	TTAATAA,TTATTAA	-107,27	2
chr1	57696431	57696917	10a_satb1_peak_166	19.79165	*	CTAATAA,CTATTAA,TTAATAA,TTAATAG,TTATTAA,TTATTAG	-166,-194,1,17,20,8	6
chr1	57700073	57700338	10a_satb1_peak_167	7.73641	*	TTAATAA,TTATTAA	0,3	2
chr1	57885523	57885792	10a_satb1_peak_168	6.64048	*	TTAATAA,TTATTAA	30	1
chr1	58256485	58256808	10a_satb1_peak_169	6.91447	*	CTAATAA,CTAATAG,CTATTAG,TTATTAG	-21,-30,169	3
chr1	58284023	58284359	10a_satb1_peak_170	7.46243	*	CTAATAA,TTAATAA,TTATTAA,TTATTAG	-2,14,17	3
chr1	58390470	58390767	10a_satb1_peak_171	7.32544	*	CTAATAA,CTATTAA,TTAATAA,TTAATAG,TTATTAA,TTATTAG	-1,-133,-4,176	4
chr1	58461089	58461363	10a_satb1_peak_172	7.46243	*	TTAATAA,TTATTAA	-3,0	2
chr1	58886742	58887142	10a_satb1_peak_173	20.98120	*	CTAATAA,TTATTAG	2	1
chr1	59129966	59130328	10a_satb1_peak_174	7.32544	*	CTAATAA,CTAATAG,CTATTAG,TTAATAA,TTATTAA,TTATTAG	-115,-61,188,3,98	5
chr1	59203214	59203433	10a_satb1_peak_175	5.32886	*	CTATTAA,TTAATAA,TTAATAG,TTATTAA	-30,21	2
chr1	59299048	59299342	10a_satb1_peak_176	8.05967	*	CTAATAA,CTATTAA,TTAATAA,TTAATAG,TTATTAA,TTATTAG	-124,-19,-32	3
chr1	59731625	59731906	10a_satb1_peak_177	6.22951	*	CTAATAA,TTATTAG	-26	1
chr1	59806248	59806554	10a_satb1_peak_178	6.36650	*	CTAATAG,CTATTAA,CTATTAG,TTAATAG	-138,13	2
chr1	59851704	59851963	10a_satb1_peak_179	5.95553	*	CTATTAA,TTAATAA,TTAATAG,TTATTAA	-175,1	2
chr1	59861469	59861730	10a_satb1_peak_180	5.99280	*	TTAATAA,TTATTAA	-9	1
chr1	59924198	59924435	10a_satb1_peak_181	6.09252	*	CTAATAA,TTATTAG	15	1
chr1	60194803	60195050	10a_satb1_peak_182	5.81853	*	CTAATAA,CTAATAG,CTATTAG,TTAATAA,TTATTAA,TTATTAG	-39,42,54	3
chr1	60236859	60237604	10a_satb1_peak_183	30.88795	*	CTAATAA,TTAATAA,TTATTAA,TTATTAG	-14,-21,-3,4	4
chr1	60295118	60295438	10a_satb1_peak_184	8.68778	*	CTAATAA,TTATTAG	-12,-23	2
chr1	60414093	60414406	10a_satb1_peak_185	6.64048	*	CTAATAA,CTAATAG,CTATTAG,TTATTAG	-187,-26,69	3
chr1	60552964	60553192	10a_satb1_peak_186	5.68154	*	CTAATAA,CTAATAG,CTATTAG,TTAATAA,TTATTAA,TTATTAG	-30,-62,1,165	4
chr1	60701186	60701557	10a_satb1_peak_187	14.03802	*	CTAATAA,CTAATAG,CTATTAG,TTATTAG	-54,35	2
chr1	60719073	60719367	10a_satb1_peak_188	5.40756	*	CTAATAA,CTAATAG,CTATTAG,TTAATAA,TTATTAA,TTATTAG	-1,-71,136,9	4
chr1	60747961	60748276	10a_satb1_peak_189	7.18845	*	CTAATAG,CTATTAG,TTAATAA,TTATTAA	118,31	2
chr1	60804728	60805041	10a_satb1_peak_190	8.01040	*	CTAATAA,TTATTAG	14	1
chr1	61222446	61222687	10a_satb1_peak_192	5.40756	*	CTATTAA,TTAATAA,TTAATAG,TTATTAA	-23,-5	2
chr1	61317933	61318152	10a_satb1_peak_193	6.09252	*	TTAATAA,TTATTAA	3,37	2
chr1	61345445	61345786	10a_satb1_peak_194	7.87340	*	CTATTAA,TTAATAA,TTAATAG,TTATTAA	-11,4	2
chr1	61424745	61425007	10a_satb1_peak_195	6.36650	*	TTAATAA,TTATTAA	-84,-87,37	3
chr1	61446769	61447005	10a_satb1_peak_196	5.49560	*	CTAATAA,CTAATAG,CTATTAG,TTAATAA,TTATTAA,TTATTAG	-15,35,46	3
chr1	61623848	61624090	10a_satb1_peak_197	6.36650	*	TTAATAA,TTATTAA	-13,-73,74	3
chr1	62109099	62109407	10a_satb1_peak_198	7.62784	*	TTAATAA,TTATTAA	-20,-5	2
chr1	62341239	62341473	10a_satb1_peak_199	4.72260	*	CTAATAA,TTAATAA,TTATTAA,TTATTAG	-189,-71,135,61	4
chr1	62438571	62438829	10a_satb1_peak_200	5.54455	*	CTAATAG,CTATTAG,TTAATAA,TTATTAA	-153,-66,50,53	4
chr1	62912658	62913118	10a_satb1_peak_201	25.95626	*	CTAATAA,CTATTAA,TTAATAG,TTATTAG	-1,-10,-18,-32	4
chr1	62925134	62925384	10a_satb1_peak_202	6.50349	*	CTATTAA,TTAATAA,TTAATAG,TTATTAA	-7,23,26	3
chr1	62926695	62927284	10a_satb1_peak_203	33.21680	*	CTAATAA,CTATTAA,TTAATAA,TTAATAG,TTATTAA,TTATTAG	-11,-20,-29,19,28,6	6
chr1	62977492	62977778	10a_satb1_peak_204	4.31163	*	CTAATAA,CTAATAG,CTATTAA,CTATTAG,TTAATAA,TTAATAG,TTATTAA,TTATTAG	-107,-50,-62,123	4
chr1	63011154	63011459	10a_satb1_peak_205	8.69535	*	CTAATAA,TTAATAA,TTATTAA,TTATTAG	-25,22,25	3
chr1	63043855	63044081	10a_satb1_peak_206	5.27057	*	CTAATAA,TTATTAG	-27	1
chr1	63283690	63284044	10a_satb1_peak_207	10.88721	*	CTAATAG,CTATTAG,TTAATAA,TTATTAA	-5,2,27	3
chr1	63456149	63456567	10a_satb1_peak_208	15.10548	*	CTATTAA,TTAATAG	-70	1
chr1	63677871	63678130	10a_satb1_peak_209	5.95553	*	TTAATAA,TTATTAA	117	1
chr1	63841510	63841892	10a_satb1_peak_210	14.31200	*	CTAATAA,TTAATAA,TTATTAA,TTATTAG	-12,-23,-3	3
chr1	63867580	63868013	10a_satb1_peak_211	19.92864	*	CTAATAG,CTATTAA,CTATTAG,TTAATAA,TTAATAG,TTATTAA	-70,13,2,33,5	5
chr1	64001205	64001599	10a_satb1_peak_212	14.31200	*	TTAATAA,TTATTAA	-13,-168,3,41	4
chr1	64043329	64043614	10a_satb1_peak_213	4.99659	*	TTAATAA,TTATTAA	-32,194	2
chr1	64287882	64288218	10a_satb1_peak_214	12.58239	*	CTAATAA,TTAATAA,TTATTAA,TTATTAG	-26,39	2
chr1	64345801	64346077	10a_satb1_peak_215	6.64048	*	CTAATAG,CTATTAG,TTAATAA,TTATTAA	-31,-45,3,57	4
chr1	64362454	64362759	10a_satb1_peak_216	8.55836	*	CTAATAA,CTATTAA,TTAATAA,TTAATAG,TTATTAA,TTATTAG	-44,-51,0,102,23	5
chr1	64784843	64785163	10a_satb1_peak_217	6.50349	*	CTAATAA,CTATTAA,TTAATAA,TTAATAG,TTATTAA,TTATTAG	-20,-7,8	3
chr1	64846356	64846781	10a_satb1_peak_218	4.72260	*	CTATTAA,TTAATAA,TTAATAG,TTATTAA	-171,172,25	3
chr1	64915714	64916010	10a_satb1_peak_220	5.80840	*	CTAATAA,TTAATAA,TTATTAA,TTATTAG	-17,18	2
chr1	64927463	64928107	10a_satb1_peak_221	27.46317	*	CTATTAA,TTAATAA,TTAATAG,TTATTAA	132,14,143,25,34	5
chr1	65032448	65032708	10a_satb1_peak_222	6.91447	*	CTAATAA,CTAATAG,CTATTAG,TTATTAG	-35,-44,30,7	4
chr1	65230510	65230791	10a_satb1_peak_224	7.34029	*	CTAATAA,TTAATAA,TTATTAA,TTATTAG	36,62	2
chr1	65685233	65685589	10a_satb1_peak_226	9.10633	*	CTAATAA,CTATTAA,TTAATAA,TTAATAG,TTATTAA,TTATTAG	-47,-8,14,166	4
chr1	65723399	65724051	10a_satb1_peak_227	25.86018	*	CTAATAA,CTAATAG,CTATTAG,TTAATAA,TTATTAA,TTATTAG	-46,143,35,79	4
chr1	66083581	66084038	10a_satb1_peak_228	11.29819	*	CTATTAA,TTAATAA,TTAATAG,TTATTAA	79,88	2
chr1	66298432	66298691	10a_satb1_peak_229	4.99659	*	CTAATAA,TTATTAG	-24	1
chr1	66314401	66314880	10a_satb1_peak_230	20.14146	*	CTATTAA,TTAATAA,TTAATAG,TTATTAA	10,23,37,40,85	5
chr1	66763299	66763752	10a_satb1_peak_231	12.53111	*	CTAATAA,TTATTAG	37	1
chr1	66858214	66858440	10a_satb1_peak_232	5.68154	*	TTAATAA,TTATTAA	-24,36,61	3
chr1	67100244	67100493	10a_satb1_peak_233	5.40416	*	CTAATAA,TTATTAG	-15,-78,108	3
chr1	67287099	67287459	10a_satb1_peak_234	8.96934	*	CTAATAA,CTAATAG,CTATTAG,TTAATAA,TTATTAA,TTATTAG	-18,-70,-8,15	4
chr1	67577108	67577372	10a_satb1_peak_236	5.40756	*	CTAATAA,CTAATAG,CTATTAA,CTATTAG,TTAATAG,TTATTAG	-14,-36,120,54	4
chr1	67977395	67977797	10a_satb1_peak_237	18.43492	*	CTAATAA,TTAATAA,TTATTAA,TTATTAG	-10,-35,1,136,9	5
chr1	68086428	68086647	10a_satb1_peak_238	5.38241	*	TTAATAA,TTATTAA	-51,-6,-63	3
chr1	68336937	68337200	10a_satb1_peak_239	6.12755	*	CTAATAA,TTAATAA,TTATTAA,TTATTAG	-24,31	2
chr1	68376929	68377206	10a_satb1_peak_240	6.64048	*	CTATTAA,TTAATAG	-40	1
chr1	68833506	68833775	10a_satb1_peak_241	7.05146	*	TTAATAA,TTATTAA	29	1
chr1	68922521	68922780	10a_satb1_peak_242	6.50349	*	CTAATAA,CTAATAG,CTATTAA,CTATTAG,TTAATAA,TTAATAG,TTATTAA,TTATTAG	-22,-77,195,27,41,44	6
chr1	68977253	68977533	10a_satb1_peak_243	7.59942	*	TTAATAA,TTATTAA	-12,-27,10	3
chr1	68995224	68995523	10a_satb1_peak_244	8.42137	*	CTAATAG,CTATTAG,TTAATAA,TTATTAA	13,42	2
chr1	69004753	69005200	10a_satb1_peak_245	17.46280	*	CTAATAA,CTATTAA,TTAATAG,TTATTAG	19,31,58	3
chr1	69142575	69143328	10a_satb1_peak_246	21.84652	*	CTAATAG,CTATTAG,TTAATAA,TTATTAA	-183,113,97	3
chr1	69235211	69235487	10a_satb1_peak_247	5.40756	*	CTAATAA,TTAATAA,TTATTAA,TTATTAG	-128,-51,-54,137	4
chr1	69286457	69286843	10a_satb1_peak_248	15.13395	*	CTAATAA,TTAATAA,TTATTAA,TTATTAG	-13,-2,59,62	4
chr1	69426303	69426596	10a_satb1_peak_249	7.00375	*	CTAATAA,CTAATAG,CTATTAG,TTATTAG	-38,0,18	3
chr1	69487450	69487702	10a_satb1_peak_250	6.09252	*	CTAATAA,TTAATAA,TTATTAA,TTATTAG	-2,32	2
chr1	69489453	69489756	10a_satb1_peak_251	6.77747	*	CTAATAA,CTATTAA,TTAATAA,TTAATAG,TTATTAA,TTATTAG	-110,-113,-42,11,40,70	6
chr1	69588821	69589136	10a_satb1_peak_252	10.30477	*	CTATTAA,TTAATAA,TTAATAG,TTATTAA	-11,-31,18,52	4
chr1	69693173	69693464	10a_satb1_peak_253	9.65429	*	TTAATAA,TTATTAA	-17,60	2
chr1	70003235	70003547	10a_satb1_peak_254	7.32544	*	CTAATAG,CTATTAG,TTAATAA,TTATTAA	-15,1	2
chr1	70089780	70090145	10a_satb1_peak_255	8.42137	*	CTAATAA,CTAATAG,CTATTAA,CTATTAG,TTAATAA,TTAATAG,TTATTAA,TTATTAG	-85,114,117,24	4
chr1	70140365	70140715	10a_satb1_peak_256	6.64048	*	CTAATAA,TTAATAA,TTATTAA,TTATTAG	-27,-92,60,63	4
chr1	70577872	70578370	10a_satb1_peak_257	16.66080	*	CTAATAA,CTAATAG,CTATTAA,CTATTAG,TTAATAG,TTATTAG	-20,17,62,91	4
chr1	70943939	70944190	10a_satb1_peak_258	5.68154	*	CTAATAA,CTATTAA,TTAATAG,TTATTAG	-68,38,87	3
chr1	70981037	70981294	10a_satb1_peak_259	6.64048	*	CTAATAA,TTAATAA,TTATTAA,TTATTAG	-10,-7,20	3
chr1	71017292	71017603	10a_satb1_peak_260	7.18845	*	CTATTAA,TTAATAA,TTAATAG,TTATTAA	0,39	2
chr1	71177806	71178158	10a_satb1_peak_261	10.47624	*	TTAATAA,TTATTAA	-1,-106,-133,112,20,41,59,88	8
chr1	71603394	71603688	10a_satb1_peak_262	8.42137	*	TTAATAA,TTATTAA	-10,-7	2
chr1	71704275	71704544	10a_satb1_peak_263	6.77747	*	CTAATAA,TTATTAG	-2,-21	2
chr1	71710928	71711191	10a_satb1_peak_264	5.27057	*	CTATTAA,TTAATAA,TTAATAG,TTATTAA	-171,14	2
chr1	71832227	71832548	10a_satb1_peak_265	8.28438	*	CTAATAA,CTATTAA,TTAATAA,TTAATAG,TTATTAA,TTATTAG	-39,-42,1,15,41	5
chr1	71849031	71849555	10a_satb1_peak_266	22.25750	*	CTATTAA,TTAATAA,TTAATAG,TTATTAA	-21,51,62,69	4
chr1	71997100	71997339	10a_satb1_peak_267	4.85959	*	CTAATAA,TTAATAA,TTATTAA,TTATTAG	131,18	2
chr1	72158792	72159044	10a_satb1_peak_268	5.54455	*	TTAATAA,TTATTAA	-144	1
chr1	72170004	72170493	10a_satb1_peak_269	9.92828	*	CTAATAA,CTATTAA,TTAATAG,TTATTAG	-159,-71,127	3
chr1	72223777	72224308	10a_satb1_peak_270	19.10670	*	CTAATAA,TTAATAA,TTATTAA,TTATTAG	-151,-31,-63,-72	4
chr1	72351727	72352071	10a_satb1_peak_271	8.83234	*	CTAATAA,CTATTAA,TTAATAG,TTATTAG	-140,35,49	3
chr1	72386373	72386951	10a_satb1_peak_272	18.96971	*	CTAATAA,TTAATAA,TTATTAA,TTATTAG	113,125,26,66	4
chr1	72398438	72398933	10a_satb1_peak_273	10.88721	*	CTAATAA,CTATTAA,TTAATAA,TTAATAG,TTATTAA,TTATTAG	-47,-5,-69,29	4
chr1	72421914	72422133	10a_satb1_peak_274	5.40756	*	CTAATAA,CTATTAA,TTAATAA,TTAATAG,TTATTAA,TTATTAG	-18,-50,16	3
chr1	72439997	72440444	10a_satb1_peak_275	10.61323	*	TTAATAA,TTATTAA	-119,-58,35	3
chr1	72513345	72513611	10a_satb1_peak_276	6.91447	*	CTAATAA,TTAATAA,TTATTAA,TTATTAG	-37,-4,12	3
chr1	72564592	72564888	10a_satb1_peak_277	6.36650	*	CTAATAA,TTAATAA,TTATTAA,TTATTAG	-105,-24,-4,18,53	5
chr1	72577053	72577361	10a_satb1_peak_278	5.81853	*	TTAATAA,TTATTAA	-22,127,3	3
chr1	72693571	72693820	10a_satb1_peak_279	5.68154	*	CTAATAA,CTAATAG,CTATTAG,TTATTAG	-16,73	2
chr1	72708453	72708917	10a_satb1_peak_280	4.99659	*	TTAATAA,TTATTAA	-187,-50,-85,136,78	5
chr1	72828108	72828388	10a_satb1_peak_281	7.32544	*	CTAATAG,CTATTAG,TTAATAA,TTATTAA	-31,-34,5	3
chr1	72875356	72875609	10a_satb1_peak_282	6.09252	*	CTAATAA,TTAATAA,TTATTAA,TTATTAG	13,85	2
chr1	72978604	72978959	10a_satb1_peak_283	5.81853	*	CTATTAA,TTAATAA,TTAATAG,TTATTAA	-43,190	2
chr1	73092866	73093189	10a_satb1_peak_284	7.87340	*	CTAATAA,CTATTAA,TTAATAA,TTAATAG,TTATTAA,TTATTAG	-24,-67,36	3
chr1	73137854	73138258	10a_satb1_peak_285	15.68191	*	CTAATAA,TTAATAA,TTATTAA,TTATTAG	109,14,17,27	4
chr1	73215455	73215815	10a_satb1_peak_286	6.09252	*	CTATTAA,TTAATAA,TTAATAG,TTATTAA	-120,36,71	3
chr1	73238545	73238918	10a_satb1_peak_287	11.70916	*	CTAATAA,CTAATAG,CTATTAG,TTATTAG	-106,25	2
chr1	73466674	73467001	10a_satb1_peak_288	5.95553	*	CTAATAA,TTAATAA,TTATTAA,TTATTAG	-92,6,9	3
chr1	73476696	73477025	10a_satb1_peak_289	6.36650	*	CTAATAG,CTATTAA,CTATTAG,TTAATAG	-49,0,59	3
chr1	73629146	73629508	10a_satb1_peak_290	6.77747	*	CTATTAA,TTAATAA,TTAATAG,TTATTAA	-31,-56,-79,169,172,61	6
chr1	73806327	73806644	10a_satb1_peak_291	10.06527	*	CTAATAA,TTATTAG	41	1
chr1	73874922	73875285	10a_satb1_peak_292	6.36650	*	CTAATAA,CTAATAG,CTATTAA,CTATTAG,TTAATAA,TTAATAG,TTATTAA,TTATTAG	-107,-123,-97,169,34	5
chr1	74053536	74054024	10a_satb1_peak_293	9.65429	*	CTAATAA,CTATTAA,TTAATAA,TTAATAG,TTATTAA,TTATTAG	-164,115,45,56	4
chr1	74311183	74311710	10a_satb1_peak_294	10.75022	*	CTAATAA,TTAATAA,TTATTAA,TTATTAG	-115,-126,1,119,147,78	6
chr1	74328802	74329152	10a_satb1_peak_295	8.83234	*	CTAATAA,CTATTAA,TTAATAG,TTATTAG	-171,-58,14	3
chr1	74337188	74337499	10a_satb1_peak_296	6.77747	*	TTAATAA,TTATTAA	-18,-21	2
chr1	74350306	74350574	10a_satb1_peak_297	6.36650	*	TTAATAA,TTATTAA	-1	1
chr1	74465441	74465788	10a_satb1_peak_298	7.73641	*	TTAATAA,TTATTAA	-6,183,26	3
chr1	74475293	74475614	10a_satb1_peak_299	4.99659	*	CTAATAA,TTATTAG	-2	1
chr1	74492608	74492867	10a_satb1_peak_300	6.50349	*	CTAATAG,CTATTAA,CTATTAG,TTAATAG	-12,-20	2
chr1	74582318	74582537	10a_satb1_peak_301	4.03765	*	TTAATAA,TTATTAA	-176,161,97	3
chr1	74582980	74583276	10a_satb1_peak_302	7.87340	*	CTAATAA,TTAATAA,TTATTAA,TTATTAG	-14,30	2
chr1	74586217	74586767	10a_satb1_peak_303	21.16157	*	CTAATAA,TTAATAA,TTATTAA,TTATTAG	-20,-41,-73,101,42	5
chr1	74849266	74849552	10a_satb1_peak_304	5.27057	*	CTAATAA,CTATTAA,TTAATAA,TTAATAG,TTATTAA,TTATTAG	-137,-21,17	3
chr1	74903587	74903853	10a_satb1_peak_305	7.46243	*	CTAATAA,TTATTAG	-3,19	2
chr1	75017134	75017480	10a_satb1_peak_306	9.10633	*	CTAATAA,CTATTAA,TTAATAA,TTAATAG,TTATTAA,TTATTAG	-22,37,40,7	4
chr1	75204502	75204758	10a_satb1_peak_307	6.64048	*	CTATTAA,TTAATAG	-14	1
chr1	75276359	75276878	10a_satb1_peak_308	10.06527	*	CTATTAA,TTAATAA,TTAATAG,TTATTAA	-124,-148,-165,28,38	5
chr1	75567836	75568237	10a_satb1_peak_309	11.29819	*	CTAATAA,TTATTAG	-65	1
chr1	75907375	75907619	10a_satb1_peak_310	5.54455	*	CTAATAA,CTAATAG,CTATTAG,TTATTAG	-21,7	2
chr1	76061612	76061848	10a_satb1_peak_311	5.54455	*	CTAATAA,CTATTAA,TTAATAG,TTATTAG	-17,14,47	3
chr1	76211439	76211870	10a_satb1_peak_312	8.55836	*	CTAATAA,TTAATAA,TTATTAA,TTATTAG	-116,-42,171,22	4
chr1	76271433	76271698	10a_satb1_peak_313	6.64965	*	TTAATAA,TTATTAA	-5,67	2
chr1	76333925	76334144	10a_satb1_peak_314	4.44862	*	TTAATAA,TTATTAA	-40,-48	2
chr1	76389088	76389360	10a_satb1_peak_315	6.22951	*	CTAATAA,CTAATAG,CTATTAA,CTATTAG,TTAATAA,TTAATAG,TTATTAA,TTATTAG	-110,-38,22,61	4
chr1	76427390	76427807	10a_satb1_peak_316	10.06527	*	CTAATAA,TTAATAA,TTATTAA,TTATTAG	-20,-41,92	3
chr1	76470126	76470397	10a_satb1_peak_317	7.18845	*	TTAATAA,TTATTAA	-36,17,42	3
chr1	76880859	76881250	10a_satb1_peak_318	11.57217	*	CTAATAA,TTAATAA,TTATTAA,TTATTAG	-25,-8,116,171	4
chr1	76894162	76894673	10a_satb1_peak_319	18.69572	*	CTAATAG,CTATTAG,TTAATAA,TTATTAA	-122,52	2
chr1	77020361	77020700	10a_satb1_peak_320	6.91447	*	CTAATAA,CTATTAA,TTAATAG,TTATTAG	-146,-42,95	3
chr1	77068266	77068590	10a_satb1_peak_321	6.91447	*	TTAATAA,TTATTAA	-29,-36	2
chr1	77075216	77075449	10a_satb1_peak_322	5.13358	*	CTATTAA,TTAATAG	-88	1
chr1	77346022	77346265	10a_satb1_peak_323	5.13358	*	CTAATAG,CTATTAA,CTATTAG,TTAATAA,TTAATAG,TTATTAA	-11,14,22	3
chr1	77445554	77445971	10a_satb1_peak_324	15.27094	*	CTATTAA,TTAATAA,TTAATAG,TTATTAA	-36,103,16,5,61,8	6
chr1	77521985	77522223	10a_satb1_peak_325	5.64310	*	CTAATAA,TTAATAA,TTATTAA,TTATTAG	-42,154,171	3
chr1	77663591	77663995	10a_satb1_peak_326	9.79128	*	CTAATAA,TTAATAA,TTATTAA,TTATTAG	-143,-15,-3,-64	4
chr1	77899328	77899794	10a_satb1_peak_327	22.94245	*	CTAATAA,TTATTAG	-16,-33,51,72	4
chr1	77995303	77995657	10a_satb1_peak_328	12.86659	*	CTATTAA,TTAATAG	62	1
chr1	78102839	78103084	10a_satb1_peak_329	4.58561	*	CTAATAA,TTAATAA,TTATTAA,TTATTAG	-115,-38,76	3
chr1	78144256	78144674	10a_satb1_peak_330	11.43518	*	CTAATAA,CTATTAA,TTAATAG,TTATTAG	-11,-123	2
chr1	78180369	78180796	10a_satb1_peak_331	5.95553	*	CTAATAA,CTATTAA,TTAATAA,TTAATAG,TTATTAA,TTATTAG	-110,-40,-7,132	4
chr1	78282216	78282435	10a_satb1_peak_332	4.50716	*	CTAATAA,CTAATAG,CTATTAA,CTATTAG,TTAATAG,TTATTAG	-2,-22,13	3
chr1	78397974	78398195	10a_satb1_peak_333	5.68154	*	CTAATAA,TTATTAG	-163	1
chr1	78498377	78498764	10a_satb1_peak_334	6.91447	*	CTAATAA,CTAATAG,CTATTAG,TTATTAG	-101,89	2
chr1	78554968	78555238	10a_satb1_peak_335	6.09252	*	CTATTAA,TTAATAG	-15	1
chr1	78597723	78598030	10a_satb1_peak_336	6.50349	*	CTAATAA,CTAATAG,CTATTAG,TTAATAA,TTATTAA,TTATTAG	-57,-89,109	3
chr1	78695802	78696130	10a_satb1_peak_337	6.36650	*	TTAATAA,TTATTAA	-80,14	2
chr1	78867702	78868048	10a_satb1_peak_338	7.59942	*	CTAATAA,CTAATAG,CTATTAG,TTAATAA,TTATTAA,TTATTAG	-167,-53,-6,38,90	5
chr1	78868318	78868784	10a_satb1_peak_339	14.17501	*	CTAATAA,TTAATAA,TTATTAA,TTATTAG	-48,59	2
chr1	78881940	78882159	10a_satb1_peak_340	5.54455	*	CTAATAA,CTAATAG,CTATTAG,TTATTAG	-19,-28	2
chr1	78994876	78995210	10a_satb1_peak_341	8.01040	*	CTAATAA,CTATTAA,TTAATAG,TTATTAG	-132,-14,27	3
chr1	79041911	79042179	10a_satb1_peak_342	5.13358	*	CTAATAA,TTAATAA,TTATTAA,TTATTAG	-15,121,65	3
chr1	79134885	79135125	10a_satb1_peak_343	5.40756	*	CTAATAA,CTATTAA,TTAATAA,TTAATAG,TTATTAA,TTATTAG	-163,-2,-26,23,33	5
chr1	79135637	79135966	10a_satb1_peak_344	6.50349	*	TTAATAA,TTATTAA	22	1
chr1	79371800	79372130	10a_satb1_peak_345	10.06527	*	CTAATAG,CTATTAA,CTATTAG,TTAATAG	-84,67	2
chr1	79394026	79394261	10a_satb1_peak_346	5.27057	*	CTAATAA,TTAATAA,TTATTAA,TTATTAG	-25,0,51	3
chr1	79468226	79468528	10a_satb1_peak_347	5.95553	*	CTAATAG,CTATTAG,TTAATAA,TTATTAA	-106,125	2
chr1	79540068	79540805	10a_satb1_peak_348	31.29893	*	CTATTAA,TTAATAA,TTAATAG,TTATTAA	-28,-49,-62,-86,-89	5
chr1	79545941	79546287	10a_satb1_peak_349	8.69535	*	CTAATAA,TTAATAA,TTATTAA,TTATTAG	-79,-98,13	3
chr1	79629358	79629769	10a_satb1_peak_350	14.17501	*	CTAATAG,CTATTAA,CTATTAG,TTAATAA,TTAATAG,TTATTAA	-121,-25,-90,100,49	5
chr1	79659842	79660061	10a_satb1_peak_351	4.44862	*	TTAATAA,TTATTAA	36	1
chr1	79676107	79676338	10a_satb1_peak_352	6.09252	*	CTAATAA,TTAATAA,TTATTAA,TTATTAG	-68,22,32	3
chr1	79723533	79723891	10a_satb1_peak_353	10.75022	*	CTAATAA,CTATTAA,TTAATAA,TTAATAG,TTATTAA,TTATTAG	-83,17,30	3
chr1	79766682	79766985	10a_satb1_peak_354	8.14739	*	CTAATAA,CTAATAG,CTATTAG,TTATTAG	-11,-126,-2	3
chr1	79787269	79787507	10a_satb1_peak_355	5.54455	*	TTAATAA,TTATTAA	20	1
chr1	79790781	79791253	10a_satb1_peak_356	15.95589	*	TTAATAA,TTATTAA	-56,89	2
chr1	79805786	79806074	10a_satb1_peak_357	4.44862	*	CTAATAA,TTAATAA,TTATTAA,TTATTAG	-169,-98,79	3
chr1	79871233	79871677	10a_satb1_peak_358	14.85996	*	CTAATAA,TTAATAA,TTATTAA,TTATTAG	-2,-52,175,18	4
chr1	79917873	79918126	10a_satb1_peak_359	6.64048	*	CTAATAA,CTAATAG,CTATTAG,TTAATAA,TTATTAA,TTATTAG	-12,-178,-40	3
chr1	80137888	80138310	10a_satb1_peak_360	18.28475	*	CTAATAA,TTAATAA,TTATTAA,TTATTAG	105,12,3	3
chr1	80414018	80414242	10a_satb1_peak_361	4.85959	*	CTAATAA,TTAATAA,TTATTAA,TTATTAG	-181,2,5,58,91	5
chr1	80452711	80453008	10a_satb1_peak_362	8.14739	*	CTAATAA,CTAATAG,CTATTAG,TTATTAG	-24,35	2
chr1	80472843	80473097	10a_satb1_peak_363	6.22951	*	CTAATAG,CTATTAG,TTAATAA,TTATTAA	-37,0,13	3
chr1	80654577	80654978	10a_satb1_peak_364	15.57581	*	CTAATAG,CTATTAG,TTAATAA,TTATTAA	-10,-22,-38	3
chr1	80721574	80721828	10a_satb1_peak_365	5.68154	*	CTAATAA,TTAATAA,TTATTAA,TTATTAG	-85,169	2
chr1	80807043	80807413	10a_satb1_peak_366	10.75022	*	CTAATAA,TTAATAA,TTATTAA,TTATTAG	-27,-36	2
chr1	80887588	80887933	10a_satb1_peak_367	13.07908	*	TTAATAA,TTATTAA	19	1
chr1	80913077	80913336	10a_satb1_peak_368	6.50349	*	CTAATAA,TTAATAA,TTATTAA,TTATTAG	-2,16	2
chr1	81089869	81090235	10a_satb1_peak_370	12.12014	*	CTAATAA,TTAATAA,TTATTAA,TTATTAG	-9,1,159,35	4
chr1	81166797	81167200	10a_satb1_peak_371	21.98351	*	CTAATAA,CTAATAG,CTATTAG,TTAATAA,TTATTAA,TTATTAG	-14,-27,18,61	4
chr1	81395076	81395466	10a_satb1_peak_372	15.54492	*	CTAATAA,TTAATAA,TTATTAA,TTATTAG	-65,69,91	3
chr1	81539633	81539918	10a_satb1_peak_373	6.36650	*	CTAATAG,CTATTAG,TTAATAA,TTATTAA	-67,13,90	3
chr1	81650966	81651315	10a_satb1_peak_374	8.14739	*	CTAATAA,TTAATAA,TTATTAA,TTATTAG	-16,-187,29	3
chr1	81683230	81683529	10a_satb1_peak_375	7.05146	*	CTAATAA,TTAATAA,TTATTAA,TTATTAG	-5,24,33	3
chr1	81858164	81858417	10a_satb1_peak_377	5.40756	*	CTAATAA,TTAATAA,TTATTAA,TTATTAG	138,39	2
chr1	81906771	81907109	10a_satb1_peak_378	5.68154	*	CTAATAG,CTATTAG,TTAATAA,TTATTAA	-123,-45,-79	3
chr1	82229870	82230137	10a_satb1_peak_379	6.66655	*	CTAATAG,CTATTAG,TTAATAA,TTATTAA	-10,-26,-29,-44	4
chr1	82382202	82382554	10a_satb1_peak_380	9.10633	*	CTAATAA,CTATTAA,TTAATAA,TTAATAG,TTATTAA,TTATTAG	-22,-46,149,17,41	5
chr1	82752659	82752943	10a_satb1_peak_381	5.72330	*	CTAATAA,TTATTAG	-13,-36	2
chr1	82788099	82788353	10a_satb1_peak_382	6.36650	*	CTAATAA,TTAATAA,TTATTAA,TTATTAG	-172,15	2
chr1	82835543	82835914	10a_satb1_peak_383	14.72297	*	CTAATAA,CTATTAA,TTAATAA,TTAATAG,TTATTAA,TTATTAG	-5,-83,15	3
chr1	82945885	82946413	10a_satb1_peak_384	14.99695	*	CTAATAA,CTAATAG,CTATTAG,TTAATAA,TTATTAA,TTATTAG	-73,52,95	3
chr1	83051892	83052111	10a_satb1_peak_385	5.68154	*	CTAATAA,CTAATAG,CTATTAG,TTAATAA,TTATTAA,TTATTAG	-15,-8,50	3
chr1	83105623	83105922	10a_satb1_peak_386	8.55836	*	CTAATAA,TTAATAA,TTATTAA,TTATTAG	-30,-41	2
chr1	83216125	83216694	10a_satb1_peak_387	6.10201	*	CTAATAA,TTATTAG	-65,-88	2
chr1	83413579	83414054	10a_satb1_peak_388	11.43518	*	CTAATAA,TTAATAA,TTATTAA,TTATTAG	135,5,99	3
chr1	83434925	83435282	10a_satb1_peak_389	11.02421	*	CTAATAA,CTAATAG,CTATTAG,TTATTAG	-15,-3,-74,10	4
chr1	83557597	83557816	10a_satb1_peak_390	5.54455	*	TTAATAA,TTATTAA	-75,14,22,25	4
chr1	83706796	83707046	10a_satb1_peak_391	5.68154	*	CTAATAG,CTATTAG,TTAATAA,TTATTAA	-196,-35	2
chr1	83853778	83854269	10a_satb1_peak_392	20.33962	*	CTAATAA,TTAATAA,TTATTAA,TTATTAG	-34,-41,-83,129,82	5
chr1	83878483	83878876	10a_satb1_peak_393	14.21516	*	CTAATAA,TTAATAA,TTATTAA,TTATTAG	-2,116,27	3
chr1	83895900	83896344	10a_satb1_peak_394	11.02421	*	TTAATAA,TTATTAA	-105,111,23,35	4
chr1	83947713	83947952	10a_satb1_peak_395	4.99659	*	CTAATAA,CTAATAG,CTATTAG,TTATTAG	-6,-62,117	3
chr1	84070224	84070668	10a_satb1_peak_396	14.44899	*	CTAATAA,CTATTAA,TTAATAG,TTATTAG	-17,-20,-67,8,87	5
chr1	84236377	84236666	10a_satb1_peak_397	7.87340	*	TTAATAA,TTATTAA	-13,-23,-5	3
chr1	84336033	84336290	10a_satb1_peak_398	6.26230	*	CTAATAG,CTATTAG,TTAATAA,TTATTAA	16,55	2
chr1	84385568	84385886	10a_satb1_peak_399	7.46243	*	CTAATAG,CTATTAA,CTATTAG,TTAATAA,TTAATAG,TTATTAA	-15,117,40	3
chr1	84489120	84489414	10a_satb1_peak_400	7.05146	*	CTAATAA,CTAATAG,CTATTAA,CTATTAG,TTAATAG,TTATTAG	-56,-6,177,52	4
chr1	84630709	84631381	10a_satb1_peak_401	25.81927	*	CTAATAA,CTATTAA,TTAATAA,TTAATAG,TTATTAA,TTATTAG	-151,-154,-80,46,60	5
chr1	84639360	84639720	10a_satb1_peak_402	13.49005	*	CTAATAG,CTATTAA,CTATTAG,TTAATAA,TTAATAG,TTATTAA	-118,-14,32,46	4
chr1	84651140	84651606	10a_satb1_peak_403	12.39412	*	CTAATAA,CTAATAG,CTATTAA,CTATTAG,TTAATAA,TTAATAG,TTATTAA,TTATTAG	-185,107,117,21,38,79	6
chr1	84655913	84656291	10a_satb1_peak_404	10.33925	*	CTAATAA,TTAATAA,TTATTAA,TTATTAG	-155,-41,129,27	4
chr1	84972803	84973068	10a_satb1_peak_405	6.45949	*	CTAATAA,TTAATAA,TTATTAA,TTATTAG	-18,16	2
chr1	84980590	84981028	10a_satb1_peak_406	11.16120	*	CTAATAA,TTAATAA,TTATTAA,TTATTAG	-23,-5	2
chr1	84992125	84992352	10a_satb1_peak_407	5.72330	*	CTAATAA,TTATTAG	-5,5	2
chr1	85018990	85019241	10a_satb1_peak_408	6.64048	*	TTAATAA,TTATTAA	-45,-53	2
chr1	85973190	85973469	10a_satb1_peak_409	8.34214	*	CTAATAA,TTATTAG	-47	1
chr1	86003329	86003548	10a_satb1_peak_410	4.00094	*	TTAATAA,TTATTAA	103,82	2
chr1	86027792	86028028	10a_satb1_peak_411	5.54455	*	CTAATAA,CTATTAA,TTAATAA,TTAATAG,TTATTAA,TTATTAG	-100,-54,110,91	4
chr1	86074666	86074959	10a_satb1_peak_412	5.15239	*	CTAATAG,CTATTAA,CTATTAG,TTAATAA,TTAATAG,TTATTAA	-22,-7,174,21	4
chr1	86280466	86280717	10a_satb1_peak_413	7.18845	*	CTATTAA,TTAATAA,TTAATAG,TTATTAA	48,51,77	3
chr1	86305333	86305664	10a_satb1_peak_414	6.64048	*	CTAATAA,CTAATAG,CTATTAG,TTAATAA,TTATTAA,TTATTAG	-32,0,34	3
chr1	86324803	86325085	10a_satb1_peak_415	6.22951	*	CTAATAG,CTATTAG,TTAATAA,TTATTAA	-64,173,25	3
chr1	86419473	86419822	10a_satb1_peak_416	5.54455	*	CTAATAA,TTAATAA,TTATTAA,TTATTAG	-97,139	2
chr1	86471502	86471845	10a_satb1_peak_417	8.42137	*	CTAATAA,TTATTAG	-9	1
chr1	86488602	86488842	10a_satb1_peak_418	5.95553	*	TTAATAA,TTATTAA	40	1
chr1	86529526	86529761	10a_satb1_peak_419	5.54455	*	TTAATAA,TTATTAA	-17,-35,-58,5,8	5
chr1	86561759	86561986	10a_satb1_peak_420	5.13358	*	CTATTAA,TTAATAA,TTAATAG,TTATTAA	-4,-94,60,82	4
chr1	86624230	86624487	10a_satb1_peak_421	7.73641	*	CTAATAA,TTAATAA,TTATTAA,TTATTAG	-41,-62,34,63	4
chr1	86700868	86701246	10a_satb1_peak_422	10.47624	*	TTAATAA,TTATTAA	-185	1
chr1	86822525	86822750	10a_satb1_peak_423	5.40756	*	CTAATAA,TTATTAG	-26,-39	2
chr1	86827241	86827475	10a_satb1_peak_424	6.22951	*	CTAATAG,CTATTAG	189	1
chr1	86917453	86917787	10a_satb1_peak_425	9.51730	*	CTAATAA,TTAATAA,TTATTAA,TTATTAG	-9,22,69	3
chr1	86961783	86962060	10a_satb1_peak_426	7.46243	*	TTAATAA,TTATTAA	-57	1
chr1	87120407	87120789	10a_satb1_peak_427	12.25713	*	TTAATAA,TTATTAA	5	1
chr1	87179007	87179284	10a_satb1_peak_428	7.87929	*	CTATTAA,TTAATAA,TTAATAG,TTATTAA	-21,-39	2
chr1	87186708	87187093	10a_satb1_peak_429	13.21607	*	CTAATAA,TTATTAG	-40,-8	2
chr1	87402015	87402243	10a_satb1_peak_430	6.09252	*	CTAATAA,TTATTAG	-9	1
chr1	87559862	87560173	10a_satb1_peak_431	8.69535	*	CTAATAA,TTAATAA,TTATTAA,TTATTAG	16,6	2
chr1	87620397	87620710	10a_satb1_peak_432	6.27449	*	TTAATAA,TTATTAA	9	1
chr1	87875156	87875512	10a_satb1_peak_434	6.30645	*	CTAATAG,CTATTAA,CTATTAG,TTAATAG	-48,12	2
chr1	87926537	87926949	10a_satb1_peak_435	18.55873	*	CTAATAA,CTATTAA,TTAATAG,TTATTAG	-12,-27	2
chr1	87975971	87976496	10a_satb1_peak_436	31.59515	*	CTAATAA,TTAATAA,TTATTAA,TTATTAG	-13,-32,15,4	4
chr1	88415364	88415601	10a_satb1_peak_437	5.81853	*	CTAATAA,CTATTAA,TTAATAA,TTAATAG,TTATTAA,TTATTAG	-143,-89,46	3
chr1	88483966	88484247	10a_satb1_peak_438	6.36650	*	CTAATAA,CTAATAG,CTATTAG,TTATTAG	-53,31	2
chr1	88548211	88548539	10a_satb1_peak_439	9.10633	*	CTAATAA,TTAATAA,TTATTAA,TTATTAG	-10,8,82	3
chr1	88805761	88806188	10a_satb1_peak_440	9.65429	*	CTAATAA,CTATTAA,TTAATAA,TTAATAG,TTATTAA,TTATTAG	-118,-32,-4,124,99	5
chr1	88870980	88871223	10a_satb1_peak_441	5.95553	*	CTAATAA,TTAATAA,TTATTAA,TTATTAG	-2,-24,15	3
chr1	88876299	88876597	10a_satb1_peak_442	5.54455	*	CTAATAA,CTAATAG,CTATTAG,TTATTAG	147,4	2
chr1	88909139	88909371	10a_satb1_peak_443	6.91447	*	CTAATAG,CTATTAA,CTATTAG,TTAATAG	17,7	2
chr1	88969145	88969432	10a_satb1_peak_444	5.68154	*	CTAATAG,CTATTAA,CTATTAG,TTAATAA,TTAATAG,TTATTAA	-128,19,42,7	4
chr1	89075141	89075921	10a_satb1_peak_445	43.35416	*	CTAATAA,CTAATAG,CTATTAG,TTAATAA,TTATTAA,TTATTAG	-12,-127,-38,-67,29,84,93	7
chr1	89158743	89158971	10a_satb1_peak_446	4.72260	*	CTAATAA,TTAATAA,TTATTAA,TTATTAG	-12,-2	2
chr1	89160795	89161117	10a_satb1_peak_447	10.30477	*	CTAATAA,TTATTAG	-42	1
chr1	89191057	89191276	10a_satb1_peak_448	5.81853	*	CTAATAA,CTAATAG,CTATTAG,TTATTAG	-28,12	2
chr1	89295161	89295396	10a_satb1_peak_449	6.77747	*	CTAATAA,CTAATAG,CTATTAG,TTAATAA,TTATTAA,TTATTAG	-32,10,80	3
chr1	89397805	89398270	10a_satb1_peak_450	19.86929	*	CTAATAA,CTAATAG,CTATTAG,TTATTAG	-12,-47,30	3
chr1	89432920	89433249	10a_satb1_peak_451	6.91447	*	CTAATAA,CTAATAG,CTATTAG,TTATTAG	-5,108,73	3
chr1	89642048	89642284	10a_satb1_peak_452	5.27057	*	CTAATAA,TTAATAA,TTATTAA,TTATTAG	-191,-32,161,26,62	5
chr1	89814853	89815128	10a_satb1_peak_453	5.51258	*	CTAATAA,CTATTAA,TTAATAA,TTAATAG,TTATTAA,TTATTAG	-141,-173,-6,10,31	5
chr1	89949062	89949909	10a_satb1_peak_454	52.39560	*	CTAATAA,CTAATAG,CTATTAG,TTATTAG	-13,-37,-74	3
chr1	90100421	90100711	10a_satb1_peak_455	6.18522	*	CTATTAA,TTAATAA,TTAATAG,TTATTAA	0,20,23,3	4
chr1	90294709	90294931	10a_satb1_peak_456	5.40756	*	CTAATAG,CTATTAG,TTAATAA,TTATTAA	-5,-8,8	3
chr1	90704900	90705190	10a_satb1_peak_457	6.77747	*	TTAATAA,TTATTAA	28,39	2
chr1	90727696	90728304	10a_satb1_peak_458	27.32618	*	CTATTAA,TTAATAA,TTAATAG,TTATTAA	-136,-2,19,31,51,82	6
chr1	90770472	90770746	10a_satb1_peak_459	7.07079	*	CTAATAA,TTAATAA,TTATTAA,TTATTAG	-10,-13,4	3
chr1	90802501	90802900	10a_satb1_peak_460	14.58598	*	CTATTAA,TTAATAA,TTAATAG,TTATTAA	-144,-20,-27,184	4
chr1	91015945	91016274	10a_satb1_peak_461	9.79128	*	CTAATAG,CTATTAG	-20,-52,14	3
chr1	91162788	91163193	10a_satb1_peak_462	12.53111	*	CTATTAA,TTAATAA,TTAATAG,TTATTAA	-105,-15,-63,179,32,44	6
chr1	91294282	91294728	10a_satb1_peak_463	9.92828	*	CTAATAA,TTATTAG	-37,89	2
chr1	91372034	91372371	10a_satb1_peak_464	6.50349	*	CTAATAA,CTATTAA,TTAATAA,TTAATAG,TTATTAA,TTATTAG	-27,-40,36	3
chr1	91400036	91400538	10a_satb1_peak_465	14.99695	*	CTAATAA,TTAATAA,TTATTAA,TTATTAG	-135,-24,154,42	4
chr1	91480394	91480687	10a_satb1_peak_466	8.55836	*	CTAATAA,TTAATAA,TTATTAA,TTATTAG	-54,1,51	3
chr1	91578364	91578704	10a_satb1_peak_467	9.18412	*	CTAATAA,TTAATAA,TTATTAA,TTATTAG	-15,-25,34	3
chr1	91935254	91935516	10a_satb1_peak_468	6.09747	*	CTATTAA,TTAATAG	34	1
chr1	92132763	92133064	10a_satb1_peak_469	7.32544	*	CTAATAA,TTAATAA,TTATTAA,TTATTAG	-103,25,4	3
chr1	92531404	92531627	10a_satb1_peak_470	5.68154	*	CTAATAA,TTAATAA,TTATTAA,TTATTAG	-10,-13,81	3
chr1	92761287	92761569	10a_satb1_peak_472	7.46243	*	CTAATAA,TTAATAA,TTATTAA,TTATTAG	-53,11,177,26	4
chr1	92910185	92910483	10a_satb1_peak_473	6.81902	*	CTATTAA,TTAATAG	6	1
chr1	93110002	93110657	10a_satb1_peak_474	23.21644	*	CTAATAA,TTAATAA,TTATTAA,TTATTAG	-151,64	2
chr1	93659373	93659658	10a_satb1_peak_475	6.91447	*	CTAATAA,CTATTAA,TTAATAG,TTATTAG	-23,-74,135	3
chr1	93723532	93723830	10a_satb1_peak_476	7.59942	*	TTAATAA,TTATTAA	-11,-25,112	3
chr1	93741858	93742165	10a_satb1_peak_477	8.36439	*	CTAATAA,TTATTAG	13	1
chr1	93927820	93928133	10a_satb1_peak_478	11.57217	*	TTAATAA,TTATTAA	-39,25,46	3
chr1	94136211	94136578	10a_satb1_peak_479	11.56893	*	TTAATAA,TTATTAA	-40,20,5	3
chr1	94388141	94388516	10a_satb1_peak_481	5.10097	*	CTAATAA,CTAATAG,CTATTAA,CTATTAG,TTAATAA,TTAATAG,TTATTAA,TTATTAG	-175,-90,148,31,64	5
chr1	94485493	94485721	10a_satb1_peak_482	4.90483	*	CTAATAA,TTAATAA,TTATTAA,TTATTAG	110,37	2
chr1	94716386	94716641	10a_satb1_peak_483	7.30426	*	CTAATAA,TTATTAG	-20	1
chr1	94801448	94801957	10a_satb1_peak_484	20.33378	*	CTAATAG,CTATTAA,CTATTAG,TTAATAA,TTAATAG,TTATTAA	125,18,46,49,65,85	6
chr1	95106584	95106854	10a_satb1_peak_485	5.80242	*	CTATTAA,TTAATAA,TTAATAG,TTATTAA	-15,-18,-36,15,171	5
chr1	95408659	95408912	10a_satb1_peak_486	5.87195	*	CTAATAA,TTATTAG	-35,58	2
chr1	95510888	95511887	10a_satb1_peak_487	51.98462	*	CTAATAA,CTAATAG,CTATTAG,TTATTAG	-111,-135,-14,-159,-30,-47,-63,-87,100,116,131,147,19,3,36,69,85	17
chr1	95661556	95661783	10a_satb1_peak_488	5.81853	*	CTAATAA,TTAATAA,TTATTAA,TTATTAG	-10,-42,22,39	4
chr1	95801636	95802002	10a_satb1_peak_489	12.66810	*	CTATTAA,TTAATAA,TTAATAG,TTATTAA	-13,18,40	3
chr1	95872153	95872373	10a_satb1_peak_490	5.31905	*	TTAATAA,TTATTAA	-4,16	2
chr1	95905009	95905257	10a_satb1_peak_491	6.77747	*	CTAATAA,TTATTAG	-62,7	2
chr1	96198444	96198749	10a_satb1_peak_492	8.14739	*	CTAATAA,TTATTAG	14,43	2
chr1	96210993	96211784	10a_satb1_peak_493	34.86070	*	TTAATAA,TTATTAA	-20,-68,1,162	4
chr1	96253367	96253586	10a_satb1_peak_494	5.27057	*	CTAATAA,TTATTAG	18	1
chr1	96282573	96282828	10a_satb1_peak_495	6.09252	*	CTAATAG,CTATTAG,TTAATAA,TTATTAA	-18,3	2
chr1	96383471	96383876	10a_satb1_peak_496	11.70916	*	CTAATAA,TTAATAA,TTATTAA,TTATTAG	-17,-27,40	3
chr1	96412824	96413050	10a_satb1_peak_497	5.40756	*	TTAATAA,TTATTAA	-45	1
chr1	96713918	96714208	10a_satb1_peak_498	5.64310	*	CTAATAA,CTAATAG,CTATTAG,TTAATAA,TTATTAA,TTATTAG	-164,12,24	3
chr1	96742241	96742499	10a_satb1_peak_499	5.81853	*	CTAATAA,CTAATAG,CTATTAA,CTATTAG,TTAATAG,TTATTAG	-31,20,29	3
chr1	96906846	96907144	10a_satb1_peak_500	9.24332	*	TTAATAA,TTATTAA	-37	1
chr1	96907603	96907827	10a_satb1_peak_501	5.68154	*	CTAATAG,CTATTAA,CTATTAG,TTAATAG	-4,25,5	3
chr1	96934438	96934661	10a_satb1_peak_502	5.95553	*	CTAATAA,TTATTAG	51	1
chr1	96946793	96947051	10a_satb1_peak_503	6.91447	*	CTAATAA,CTATTAA,TTAATAG,TTATTAG	-83,173,58,77	4
chr1	96969720	96970102	10a_satb1_peak_504	8.96934	*	CTAATAA,TTAATAA,TTATTAA,TTATTAG	-10,-109,10	3
chr1	97049369	97050003	10a_satb1_peak_505	40.61168	*	CTAATAA,TTAATAA,TTATTAA,TTATTAG	-28,-35,-4,-45,-7	5
chr1	97130157	97130456	10a_satb1_peak_506	5.54455	*	CTAATAA,CTATTAA,TTAATAA,TTAATAG,TTATTAA,TTATTAG	-148,14,21,38	4
chr1	97170496	97170740	10a_satb1_peak_507	6.09252	*	TTAATAA,TTATTAA	3	1
chr1	97197885	97198225	10a_satb1_peak_508	8.14739	*	CTAATAA,CTATTAA,TTAATAA,TTAATAG,TTATTAA,TTATTAG	-137,-17,24	3
chr1	97220703	97220986	10a_satb1_peak_509	5.40756	*	CTAATAA,CTATTAA,TTAATAG,TTATTAG	-24,24,27	3
chr1	97244076	97244397	10a_satb1_peak_510	10.61323	*	TTAATAA,TTATTAA	-13,-35,13	3
chr1	97255105	97255435	10a_satb1_peak_511	9.79128	*	CTAATAA,TTAATAA,TTATTAA,TTATTAG	-15,-26	2
chr1	97264045	97264517	10a_satb1_peak_512	14.99695	*	CTAATAA,TTATTAG	39,73	2
chr1	97329670	97330223	10a_satb1_peak_513	7.73641	*	CTAATAA,TTAATAA,TTATTAA,TTATTAG	-118,128,157	3
chr1	97426795	97427142	10a_satb1_peak_514	8.42137	*	CTAATAA,TTAATAA,TTATTAA,TTATTAG	-30,-41,12,21,39	5
chr1	97537093	97537312	10a_satb1_peak_515	4.99659	*	TTAATAA,TTATTAA	-19	1
chr1	97551868	97552214	10a_satb1_peak_516	11.11327	*	CTAATAA,CTATTAA,TTAATAG,TTATTAG	-114,25,5	3
chr1	97555916	97556220	10a_satb1_peak_517	8.96934	*	TTAATAA,TTATTAA	1,31	2
chr1	97701355	97701582	10a_satb1_peak_518	6.09252	*	CTAATAG,CTATTAG	68	1
chr1	97712249	97712619	10a_satb1_peak_519	10.88721	*	CTATTAA,TTAATAA,TTAATAG,TTATTAA	-11,-34,17,6,9	5
chr1	97939947	97940277	10a_satb1_peak_520	9.24332	*	TTAATAA,TTATTAA	-107,14,17,29,72	5
chr1	97955201	97955711	10a_satb1_peak_521	19.65466	*	CTAATAA,TTAATAA,TTATTAA,TTATTAG	-11,-70,165	3
chr1	97955808	97956189	10a_satb1_peak_522	11.57217	*	CTAATAA,TTAATAA,TTATTAA,TTATTAG	-13,-63,55,67	4
chr1	97961299	97961553	10a_satb1_peak_523	4.59566	*	CTAATAA,TTAATAA,TTATTAA,TTATTAG	17,40,58	3
chr1	98001274	98001493	10a_satb1_peak_524	4.24106	*	CTAATAA,CTATTAA,TTAATAA,TTAATAG,TTATTAA,TTATTAG	-129,-180,32,50	4
chr1	98031935	98032199	10a_satb1_peak_525	7.32544	*	TTAATAA,TTATTAA	115,3	2
chr1	98077916	98078244	10a_satb1_peak_526	5.54455	*	CTAATAG,CTATTAG,TTAATAA,TTATTAA	-138,13,131	3
chr1	98136535	98137054	10a_satb1_peak_527	16.50386	*	CTATTAA,TTAATAA,TTAATAG,TTATTAA	-106,-40,-59	3
chr1	98146992	98147392	10a_satb1_peak_528	14.85996	*	CTAATAG,CTATTAA,CTATTAG,TTAATAA,TTAATAG,TTATTAA	-118,-13,12,188,25	5
chr1	98148635	98149119	10a_satb1_peak_529	17.87377	*	CTAATAA,CTAATAG,CTATTAG,TTAATAA,TTATTAA,TTATTAG	-179,-63,-70,65,88	5
chr1	98198135	98198574	10a_satb1_peak_530	8.42137	*	CTATTAA,TTAATAA,TTAATAG,TTATTAA	-43,-79,177,25	4
chr1	98212594	98212823	10a_satb1_peak_531	6.09252	*	CTAATAG,CTATTAG,TTAATAA,TTATTAA	-18,-5	2
chr1	98273873	98274155	10a_satb1_peak_532	6.64048	*	CTAATAA,CTAATAG,CTATTAG,TTAATAA,TTATTAA,TTATTAG	-113,20,34	3
chr1	98375804	98376137	10a_satb1_peak_533	8.83234	*	CTATTAA,TTAATAA,TTAATAG,TTATTAA	10,59,7	3
chr1	98418444	98418745	10a_satb1_peak_534	4.85959	*	TTAATAA,TTATTAA	-128,-150,-97,42,57	5
chr1	98420107	98420393	10a_satb1_peak_535	8.28438	*	CTAATAA,TTAATAA,TTATTAA,TTATTAG	-12,-42,27	3
chr1	98463111	98463414	10a_satb1_peak_536	8.01040	*	CTAATAG,CTATTAA,CTATTAG,TTAATAA,TTAATAG,TTATTAA	-15,13,16	3
chr1	98711951	98712220	10a_satb1_peak_537	6.36650	*	CTAATAA,TTATTAG	31	1
chr1	98812641	98812904	10a_satb1_peak_538	6.09252	*	CTAATAA,CTATTAA,TTAATAG,TTATTAG	186,38	2
chr1	98890082	98890442	10a_satb1_peak_539	11.84615	*	TTAATAA,TTATTAA	-63,27	2
chr1	99118408	99118718	10a_satb1_peak_540	6.36650	*	CTAATAA,TTAATAA,TTATTAA,TTATTAG	-48,104	2
chr1	99421404	99421655	10a_satb1_peak_541	6.22951	*	CTAATAA,TTATTAG	-169,29,49	3
chr1	99426958	99427290	10a_satb1_peak_542	7.59942	*	CTAATAG,CTATTAA,CTATTAG,TTAATAA,TTAATAG,TTATTAA	-191,-34,33	3
chr1	99534206	99534425	10a_satb1_peak_543	5.13358	*	CTAATAA,CTATTAA,TTAATAG,TTATTAG	-25,23,3	3
chr1	99546446	99546824	10a_satb1_peak_544	12.53111	*	CTATTAA,TTAATAG	195	1
chr1	99669899	99670259	10a_satb1_peak_545	11.16120	*	TTAATAA,TTATTAA	101	1
chr1	99716876	99717281	10a_satb1_peak_546	21.29856	*	TTAATAA,TTATTAA	-29,-61,24,54	4
chr1	99801912	99802414	10a_satb1_peak_547	5.95553	*	CTAATAA,TTAATAA,TTATTAA,TTATTAG	-192,128,139	3
chr1	99816304	99816716	10a_satb1_peak_548	5.13358	*	TTAATAA,TTATTAA	151	1
chr1	99829767	99830017	10a_satb1_peak_549	4.99659	*	TTAATAA,TTATTAA	-21,-4	2
chr1	99853126	99853504	10a_satb1_peak_550	15.55999	*	CTATTAA,TTAATAG	15	1
chr1	99947485	99947929	10a_satb1_peak_551	21.02458	*	CTAATAA,CTATTAA,TTAATAA,TTAATAG,TTATTAA,TTATTAG	16,19,48,57	4
chr1	100190230	100190698	10a_satb1_peak_552	22.94245	*	TTAATAA,TTATTAA	-66	1
chr1	100325753	100326134	10a_satb1_peak_553	7.05146	*	CTAATAA,CTAATAG,CTATTAG,TTAATAA,TTATTAA,TTATTAG	-143,2,52,87	4
chr1	100381462	100381768	10a_satb1_peak_554	7.18845	*	CTAATAA,TTAATAA,TTATTAA,TTATTAG	-21,-45,12	3
chr1	100717341	100717661	10a_satb1_peak_555	7.73641	*	TTAATAA,TTATTAA	15,22	2
chr1	101060767	101061006	10a_satb1_peak_557	5.77917	*	CTAATAA,CTATTAA,TTAATAG,TTATTAG	-95,53	2
chr1	101234342	101234630	10a_satb1_peak_558	6.77747	*	CTAATAA,TTATTAG	49	1
chr1	101249930	101250162	10a_satb1_peak_559	6.50349	*	TTAATAA,TTATTAA	-65,-75	2
chr1	101369168	101369894	10a_satb1_peak_560	35.95663	*	TTAATAA,TTATTAA	-12,-19,-29,1,4	5
chr1	101517234	101517455	10a_satb1_peak_561	5.18430	*	CTAATAA,TTATTAG	16	1
chr1	101603838	101604057	10a_satb1_peak_562	5.40756	*	CTATTAA,TTAATAA,TTAATAG,TTATTAA	12,24,27,9	4
chr1	101948504	101948801	10a_satb1_peak_563	8.55836	*	CTAATAA,TTATTAG	-3,17,4	3
chr1	101977752	101978230	10a_satb1_peak_564	10.20226	*	CTAATAA,TTAATAA,TTATTAA,TTATTAG	-68,-81,20,78	4
chr1	101978410	101978640	10a_satb1_peak_565	5.72330	*	TTAATAA,TTATTAA	11	1
chr1	101992714	101993180	10a_satb1_peak_566	15.27094	*	CTAATAA,CTAATAG,CTATTAG,TTATTAG	-65,40	2
chr1	102030809	102031066	10a_satb1_peak_567	4.85959	*	CTAATAA,TTATTAG	18	1
chr1	102142306	102142540	10a_satb1_peak_568	4.72260	*	CTAATAA,TTATTAG	-84	1
chr1	102195072	102195425	10a_satb1_peak_569	11.02421	*	CTAATAA,TTAATAA,TTATTAA,TTATTAG	-8,15	2
chr1	102254871	102255193	10a_satb1_peak_570	7.05146	*	CTAATAG,CTATTAG,TTAATAA,TTATTAA	-18,-99	2
chr1	102339378	102339610	10a_satb1_peak_571	5.54455	*	CTAATAA,CTATTAA,TTAATAA,TTAATAG,TTATTAA,TTATTAG	-13,-62,40,72	4
chr1	102352384	102352667	10a_satb1_peak_572	6.22951	*	CTAATAG,CTATTAG,TTAATAA,TTATTAA	-97,47	2
chr1	102381269	102381575	10a_satb1_peak_573	5.95553	*	CTATTAA,TTAATAA,TTAATAG,TTATTAA	27,30	2
chr1	102450279	102450607	10a_satb1_peak_574	8.83234	*	TTAATAA,TTATTAA	-43	1
chr1	102554259	102554590	10a_satb1_peak_575	6.77747	*	CTAATAA,CTATTAA,TTAATAA,TTAATAG,TTATTAA,TTATTAG	-39,-88,11,192	4
chr1	103128691	103128941	10a_satb1_peak_576	5.81853	*	TTAATAA,TTATTAA	9	1
chr1	103137800	103138244	10a_satb1_peak_577	13.49005	*	CTAATAG,CTATTAA,CTATTAG,TTAATAA,TTAATAG,TTATTAA	164,192,86	3
chr1	103204683	103204978	10a_satb1_peak_578	7.73641	*	TTAATAA,TTATTAA	-132,-135,-34,-6	4
chr1	103257152	103257525	10a_satb1_peak_579	13.35306	*	CTATTAA,TTAATAA,TTAATAG,TTATTAA	-28,161,36,73	4
chr1	103310244	103310658	10a_satb1_peak_580	12.39412	*	CTATTAA,TTAATAA,TTAATAG,TTATTAA	-16,-4,131,19,8	5
chr1	103358300	103358530	10a_satb1_peak_581	5.81853	*	CTAATAA,TTAATAA,TTATTAA,TTATTAG	-127,19,33	3
chr1	103358635	103358929	10a_satb1_peak_582	6.64048	*	CTAATAA,CTAATAG,CTATTAG,TTATTAG	-47,118	2
chr1	103378656	103379134	10a_satb1_peak_583	13.21607	*	CTAATAA,TTAATAA,TTATTAA,TTATTAG	-5,102,60	3
chr1	103464232	103464495	10a_satb1_peak_584	5.54455	*	CTAATAG,CTATTAG,TTAATAA,TTATTAA	-10,82	2
chr1	103494741	103495013	10a_satb1_peak_585	5.54455	*	CTAATAA,CTATTAA,TTAATAA,TTAATAG,TTATTAA,TTATTAG	-109,-66,28,95	4
chr1	103676926	103677179	10a_satb1_peak_586	5.27057	*	CTAATAA,TTAATAA,TTATTAA,TTATTAG	-4,7	2
chr1	103774127	103774580	10a_satb1_peak_587	17.73678	*	CTAATAA,CTATTAA,TTAATAG,TTATTAG	-2,170	2
chr1	104048347	104049155	10a_satb1_peak_588	9.51730	*	CTAATAA,TTAATAA,TTATTAA,TTATTAG	-129,-191	2
chr1	104085513	104085911	10a_satb1_peak_589	11.16120	*	CTAATAA,TTAATAA,TTATTAA,TTATTAG	-108,46,54,8	4
chr1	104142822	104143146	10a_satb1_peak_590	9.24332	*	CTATTAA,TTAATAG	25	1
chr1	104221581	104221913	10a_satb1_peak_591	11.29819	*	CTATTAA,TTAATAG	-30	1
chr1	104274820	104275070	10a_satb1_peak_592	6.91447	*	CTAATAA,TTATTAG	41	1
chr1	104331454	104331739	10a_satb1_peak_593	6.09252	*	TTAATAA,TTATTAA	166,5	2
chr1	104440606	104440845	10a_satb1_peak_594	5.40756	*	CTATTAA,TTAATAA,TTAATAG,TTATTAA	-38,38,49	3
chr1	104541676	104541914	10a_satb1_peak_595	6.22951	*	CTAATAA,TTAATAA,TTATTAA,TTATTAG	10,20,69	3
chr1	104664665	104664955	10a_satb1_peak_596	5.40756	*	CTAATAA,TTAATAA,TTATTAA,TTATTAG	-35,110,34	3
chr1	104692597	104692816	10a_satb1_peak_597	5.13358	*	CTATTAA,TTAATAA,TTAATAG,TTATTAA	-31,83	2
chr1	104722178	104722478	10a_satb1_peak_598	7.18845	*	CTAATAA,TTATTAG	-54	1
chr1	104754403	104754639	10a_satb1_peak_599	5.40756	*	CTAATAA,TTATTAG	-29,-39,-4,128	4
chr1	104799686	104800041	10a_satb1_peak_600	5.68154	*	CTAATAG,CTATTAG,TTAATAA,TTATTAA	-123,-36,128,153	4
chr1	104885313	104885534	10a_satb1_peak_601	5.27057	*	CTAATAA,TTAATAA,TTATTAA,TTATTAG	-91,45	2
chr1	104898705	104899003	10a_satb1_peak_602	6.64048	*	CTAATAA,CTATTAA,TTAATAG,TTATTAG	105,133	2
chr1	104952701	104952972	10a_satb1_peak_603	7.59942	*	CTAATAA,TTAATAA,TTATTAA,TTATTAG	-1,27	2
chr1	105395621	105395895	10a_satb1_peak_604	5.95553	*	CTATTAA,TTAATAA,TTAATAG,TTATTAA	-25,1	2
chr1	105429431	105429795	10a_satb1_peak_605	13.35306	*	CTAATAA,CTAATAG,CTATTAG,TTAATAA,TTATTAA,TTATTAG	-36,-74,16,8	4
chr1	105526569	105526808	10a_satb1_peak_606	4.72260	*	TTAATAA,TTATTAA	-20	1
chr1	105543950	105544583	10a_satb1_peak_607	30.06600	*	CTAATAA,CTATTAA,TTAATAA,TTAATAG,TTATTAA,TTATTAG	-26,175,56,73,85	5
chr1	105549013	105549253	10a_satb1_peak_608	5.27057	*	TTAATAA,TTATTAA	-23	1
chr1	105551140	105551373	10a_satb1_peak_609	5.27057	*	CTAATAA,TTAATAA,TTATTAA,TTATTAG	-20,-98	2
chr1	105564725	105565243	10a_satb1_peak_610	11.29819	*	CTAATAG,CTATTAA,CTATTAG,TTAATAA,TTAATAG,TTATTAA	-102,-161,-185,122	4
chr1	105594943	105595171	10a_satb1_peak_611	4.99659	*	CTAATAA,TTAATAA,TTATTAA,TTATTAG	-60,191,46	3
chr1	105599208	105599612	10a_satb1_peak_612	9.79128	*	CTAATAA,CTATTAA,TTAATAA,TTAATAG,TTATTAA,TTATTAG	-169,25,44,99	4
chr1	105619217	105619624	10a_satb1_peak_613	10.33925	*	CTAATAA,CTATTAA,TTAATAA,TTAATAG,TTATTAA,TTATTAG	-151,-30,173,5,99	5
chr1	105736084	105736357	10a_satb1_peak_614	7.05146	*	CTAATAA,TTATTAG	-2,11	2
chr1	105799975	105800330	10a_satb1_peak_615	13.62704	*	CTAATAA,TTAATAA,TTATTAA,TTATTAG	-10,-22	2
chr1	105819749	105820157	10a_satb1_peak_616	10.33925	*	CTAATAA,TTATTAG	79	1
chr1	105835275	105835595	10a_satb1_peak_617	10.47624	*	CTAATAA,CTAATAG,CTATTAA,CTATTAG,TTAATAG,TTATTAG	-6,-79,16	3
chr1	105998220	105998488	10a_satb1_peak_618	6.36650	*	CTATTAA,TTAATAA,TTAATAG,TTATTAA	-111,106	2
chr1	106024312	106024937	10a_satb1_peak_619	28.01114	*	CTAATAA,TTAATAA,TTATTAA,TTATTAG	61,64,84	3
chr1	106053138	106053412	10a_satb1_peak_620	6.09252	*	CTAATAA,CTATTAA,TTAATAG,TTATTAG	-22,-9	2
chr1	106055452	106056060	10a_satb1_peak_621	11.84615	*	CTAATAA,TTATTAG	122,60	2
chr1	106116973	106117305	10a_satb1_peak_622	7.59942	*	CTAATAA,CTATTAA,TTAATAG,TTATTAG	-96,11,38	3
chr1	106144834	106145096	10a_satb1_peak_623	7.73641	*	TTAATAA,TTATTAA	-104,55	2
chr1	106171462	106171715	10a_satb1_peak_624	5.99280	*	CTAATAA,TTATTAG	0,9	2
chr1	106252296	106252697	10a_satb1_peak_625	13.76403	*	CTAATAA,TTATTAG	-41,65	2
chr1	106257045	106257586	10a_satb1_peak_626	28.97007	*	CTAATAA,TTAATAA,TTATTAA,TTATTAG	-13,-170,89	3
chr1	106442278	106442554	10a_satb1_peak_627	5.68154	*	CTAATAA,CTATTAA,TTAATAG,TTATTAG	-23,185	2
chr1	106506043	106506326	10a_satb1_peak_628	7.73641	*	CTAATAG,CTATTAG,TTAATAA,TTATTAA	-38,-49	2
chr1	106587550	106587840	10a_satb1_peak_629	8.28438	*	CTAATAA,CTATTAA,TTAATAA,TTAATAG,TTATTAA,TTATTAG	-12,-129,-26,18,21	5
chr1	106636116	106636809	10a_satb1_peak_630	15.13395	*	CTAATAA,TTATTAG	-123,173	2
chr1	106693597	106693816	10a_satb1_peak_631	5.68154	*	CTAATAA,TTAATAA,TTATTAA,TTATTAG	-23,7	2
chr1	106770194	106770468	10a_satb1_peak_632	5.27057	*	CTAATAA,TTAATAA,TTATTAA,TTATTAG	-41,128,67	3
chr1	106832944	106833254	10a_satb1_peak_633	7.46243	*	CTAATAA,CTATTAA,TTAATAA,TTAATAG,TTATTAA,TTATTAG	-70,10,19,33	4
chr1	106931028	106931339	10a_satb1_peak_634	9.24332	*	CTAATAA,TTAATAA,TTATTAA,TTATTAG	-26,35	2
chr1	106976344	106976828	10a_satb1_peak_635	9.38031	*	CTATTAA,TTAATAA,TTAATAG,TTATTAA	120,44,51,67	4
chr1	107041952	107042249	10a_satb1_peak_636	8.69535	*	TTAATAA,TTATTAA	-7	1
chr1	107058326	107058665	10a_satb1_peak_637	9.51730	*	CTATTAA,TTAATAA,TTAATAG,TTATTAA	-5,20	2
chr1	107126431	107126658	10a_satb1_peak_638	6.36650	*	CTATTAA,TTAATAA,TTAATAG,TTATTAA	29,76	2
chr1	107445749	107445999	10a_satb1_peak_639	5.95553	*	CTAATAA,CTATTAA,TTAATAG,TTATTAG	-53,53	2
chr1	107709902	107710246	10a_satb1_peak_640	7.73641	*	CTAATAA,TTATTAG	-105,-8,178,8	4
chr1	107814705	107814953	10a_satb1_peak_641	7.05146	*	CTAATAA,TTATTAG	17,5	2
chr1	108030539	108030836	10a_satb1_peak_642	8.55836	*	CTAATAA,CTAATAG,CTATTAG,TTATTAG	-55,28,49	3
chr1	108134848	108135191	10a_satb1_peak_643	9.65429	*	CTAATAA,TTAATAA,TTATTAA,TTATTAG	-17,36	2
chr1	108234829	108235145	10a_satb1_peak_644	8.55836	*	CTAATAG,CTATTAG,TTAATAA,TTATTAA	-34,12,5	3
chr1	108269946	108270224	10a_satb1_peak_645	6.91447	*	CTAATAA,TTAATAA,TTATTAA,TTATTAG	-28,3	2
chr1	108599883	108600367	10a_satb1_peak_646	21.43555	*	CTAATAA,TTATTAG	-16,18,85	3
chr1	108660008	108660478	10a_satb1_peak_647	16.22988	*	CTAATAA,TTAATAA,TTATTAA,TTATTAG	-25,2	2
chr1	108713036	108713654	10a_satb1_peak_648	22.80546	*	CTATTAA,TTAATAA,TTAATAG,TTATTAA	-11,-14,-22,-25,-52,109	6
chr1	109050831	109051099	10a_satb1_peak_649	6.22951	*	CTAATAA,TTAATAA,TTATTAA,TTATTAG	1,10	2
chr1	109143501	109143727	10a_satb1_peak_650	5.54455	*	CTAATAA,TTAATAA,TTATTAA,TTATTAG	0,123,39	3
chr1	109294034	109294314	10a_satb1_peak_651	7.46243	*	TTAATAA,TTATTAA	-48,51,79	3
chr1	109430443	109430703	10a_satb1_peak_652	5.23340	*	TTAATAA,TTATTAA	1,74	2
chr1	109453442	109453779	10a_satb1_peak_653	10.06527	*	CTATTAA,TTAATAG	-24,28	2
chr1	109541048	109541424	10a_satb1_peak_654	14.99757	*	CTAATAA,CTATTAA,TTAATAA,TTAATAG,TTATTAA,TTATTAG	-3,-31,51,54,6	5
chr1	110092425	110092671	10a_satb1_peak_655	4.99659	*	CTAATAA,TTATTAG	1,27	2
chr1	110223961	110224263	10a_satb1_peak_656	8.14739	*	CTAATAA,TTAATAA,TTATTAA,TTATTAG	-40,31,56	3
chr1	110242392	110242679	10a_satb1_peak_657	6.50349	*	CTAATAA,TTAATAA,TTATTAA,TTATTAG	-18,53,78	3
chr1	110517361	110517734	10a_satb1_peak_659	10.47624	*	CTAATAA,TTAATAA,TTATTAA,TTATTAG	-104,2,34	3
chr1	110572789	110573214	10a_satb1_peak_660	14.49973	*	CTAATAG,CTATTAG,TTAATAA,TTATTAA	-15,-31,8	3
chr1	110867688	110867960	10a_satb1_peak_661	7.46399	*	CTAATAG,CTATTAG,TTAATAA,TTATTAA	-4,18,41	3
chr1	111203992	111204468	10a_satb1_peak_662	8.01040	*	CTAATAA,CTAATAG,CTATTAG,TTAATAA,TTATTAA,TTATTAG	-121,-128,108,140	4
chr1	111258867	111259097	10a_satb1_peak_663	4.43922	*	CTAATAA,TTAATAA,TTATTAA,TTATTAG	-4,46	2
chr1	111826049	111826546	10a_satb1_peak_664	14.99695	*	TTAATAA,TTATTAA	-102,-37,-59	3
chr1	112137514	112137876	10a_satb1_peak_665	9.51730	*	CTAATAA,CTATTAA,TTAATAA,TTAATAG,TTATTAA,TTATTAG	10,21,7	3
chr1	112682855	112683527	10a_satb1_peak_666	21.34539	*	CTATTAA,TTAATAA,TTAATAG,TTATTAA	-104,-8,102	3
chr1	112931682	112932038	10a_satb1_peak_667	9.52034	*	CTATTAA,TTAATAA,TTAATAG,TTATTAA	-19,-8,1,31,9	5
chr1	113452252	113452538	10a_satb1_peak_668	8.14739	*	CTAATAA,TTAATAA,TTATTAA,TTATTAG	-27,14,27	3
chr1	113490126	113490454	10a_satb1_peak_669	7.59942	*	CTAATAA,TTATTAG	16,27	2
chr1	113527439	113527746	10a_satb1_peak_671	6.14232	*	CTAATAA,TTAATAA,TTATTAA,TTATTAG	-4,27	2
chr1	113959431	113959683	10a_satb1_peak_673	6.77747	*	TTAATAA,TTATTAA	-67	1
chr1	114138518	114138864	10a_satb1_peak_674	8.96934	*	CTAATAA,TTATTAG	-11	1
chr1	114344266	114344666	10a_satb1_peak_675	16.09289	*	CTATTAA,TTAATAA,TTAATAG,TTATTAA	-13,112,3,6	4
chr1	114416391	114416626	10a_satb1_peak_676	5.81853	*	CTAATAA,TTAATAA,TTATTAA,TTATTAG	-18,-8,17	3
chr1	114613956	114614250	10a_satb1_peak_677	5.25569	*	CTAATAG,CTATTAG,TTAATAA,TTATTAA	-133,129,33,77	4
chr1	114736378	114736650	10a_satb1_peak_678	7.54847	*	CTAATAA,TTAATAA,TTATTAA,TTATTAG	-1,10	2
chr1	114936912	114937217	10a_satb1_peak_679	8.01040	*	CTAATAA,TTAATAA,TTATTAA,TTATTAG	-14,-30,-90	3
chr1	115429208	115429644	10a_satb1_peak_681	10.20226	*	CTAATAA,TTAATAA,TTATTAA,TTATTAG	-179,-3,-62	3
chr1	115472106	115472468	10a_satb1_peak_682	9.24332	*	CTAATAA,CTATTAA,TTAATAA,TTAATAG,TTATTAA,TTATTAG	-103,-57,-84,133,174,31	6
chr1	115771225	115771611	10a_satb1_peak_683	12.13513	*	CTATTAA,TTAATAA,TTAATAG,TTATTAA	-84,0	2
chr1	115795672	115795906	10a_satb1_peak_684	6.36650	*	CTAATAA,TTAATAA,TTATTAA,TTATTAG	-30,13,80	3
chr1	116095436	116095807	10a_satb1_peak_685	12.94208	*	CTAATAA,TTAATAA,TTATTAA,TTATTAG	-3,-52,136,27	4
chr1	116097210	116097712	10a_satb1_peak_686	19.38068	*	CTAATAA,TTAATAA,TTATTAA,TTATTAG	-139,-36,-56,-7	4
chr1	116364186	116364572	10a_satb1_peak_687	6.22951	*	CTAATAA,TTAATAA,TTATTAA,TTATTAG	-105,-193	2
chr1	116387633	116387873	10a_satb1_peak_688	5.68154	*	TTAATAA,TTATTAA	-40,-8,14	3
chr1	116403132	116403813	10a_satb1_peak_689	21.29856	*	CTAATAG,CTATTAA,CTATTAG,TTAATAG	121,71	2
chr1	117194819	117195163	10a_satb1_peak_691	5.95828	*	CTAATAA,CTAATAG,CTATTAG,TTATTAG	-21,-33	2
chr1	117323227	117323965	10a_satb1_peak_692	7.19531	*	CTAATAA,TTAATAA,TTATTAA,TTATTAG	-177,100,67	3
chr1	117510843	117511086	10a_satb1_peak_693	6.22951	*	CTAATAA,CTATTAA,TTAATAG,TTATTAG	10,191,24	3
chr1	117645105	117645712	10a_satb1_peak_694	32.94282	*	CTAATAA,CTATTAA,TTAATAG,TTATTAG	-154,-33,-5,-75,23,54	6
chr1	118037571	118038181	10a_satb1_peak_695	26.77821	*	CTAATAA,CTAATAG,CTATTAG,TTAATAA,TTATTAA,TTATTAG	-16,-25,-8,112,14,28	6
chr1	118089033	118089295	10a_satb1_peak_696	7.73641	*	CTAATAA,TTAATAA,TTATTAA,TTATTAG	-13,-30,30	3
chr1	118098784	118099025	10a_satb1_peak_697	6.09252	*	CTAATAA,CTATTAA,TTAATAG,TTATTAG	-19,-3	2
chr1	118114662	118114971	10a_satb1_peak_698	5.08501	*	CTAATAA,CTATTAA,TTAATAA,TTAATAG,TTATTAA,TTATTAG	-11,-29,29,46	4
chr1	118354799	118355307	10a_satb1_peak_699	23.75731	*	TTAATAA,TTATTAA	-10,2	2
chr1	118459700	118460418	10a_satb1_peak_700	34.17575	*	CTAATAA,TTAATAA,TTATTAA,TTATTAG	-133,-144,-24,-38,193,77	6
chr1	118483704	118484394	10a_satb1_peak_701	26.09325	*	CTAATAA,CTAATAG,CTATTAG,TTAATAA,TTATTAA,TTATTAG	-17,-27,-50,-96,62,76	6
chr1	118569479	118569711	10a_satb1_peak_702	5.40756	*	CTAATAG,CTATTAG,TTAATAA,TTATTAA	-5,54	2
chr1	119021219	119021505	10a_satb1_peak_703	6.09252	*	CTAATAA,CTAATAG,CTATTAG,TTATTAG	30,85	2
chr1	120214962	120215282	10a_satb1_peak_704	8.83234	*	CTAATAA,CTAATAG,CTATTAG,TTAATAA,TTATTAA,TTATTAG	-2,35,44	3
chr1	120551160	120551523	10a_satb1_peak_705	8.86363	*	CTAATAA,CTAATAG,CTATTAG,TTAATAA,TTATTAA,TTATTAG	-21,-24,13,139	4
chr1	120781875	120782238	10a_satb1_peak_706	9.41538	*	TTAATAA,TTATTAA	-12,-125,-3,16,36,7	6
chr1	120828978	120829503	10a_satb1_peak_707	18.08469	*	CTATTAA,TTAATAA,TTAATAG,TTATTAA	-160,-34,-4,34,60	5
chr1	121131067	121131305	10a_satb1_peak_708	3.82987	*	TTAATAA,TTATTAA	-14,-4	2
chr1	121134433	121135019	10a_satb1_peak_709	6.00839	*	TTAATAA,TTATTAA	-160,1,72	3
chr1	121187753	121187984	10a_satb1_peak_710	6.22951	*	TTAATAA,TTATTAA	-32	1
chr1	121298635	121298864	10a_satb1_peak_711	5.68154	*	TTAATAA,TTATTAA	-40,79,98	3
chr1	142571443	142571827	10a_satb1_peak_712	5.09942	*	CTATTAA,TTAATAG	-27	1
chr1	142577068	142577511	10a_satb1_peak_714	4.24029	*	CTAATAA,TTATTAG	96	1
chr1	142578412	142579632	10a_satb1_peak_715	7.20051	*	CTAATAA,TTAATAA,TTATTAA,TTATTAG	-169,-23	2
chr1	142705096	142705316	10a_satb1_peak_717	4.59688	*	CTATTAA,TTAATAA,TTAATAG,TTATTAA	-68,24	2
chr1	142715692	142716022	10a_satb1_peak_718	8.42137	*	TTAATAA,TTATTAA	-7,37	2
chr1	142724437	142724699	10a_satb1_peak_719	4.01132	*	CTAATAA,CTATTAA,TTAATAG,TTATTAG	12,151	2
chr1	142781389	142781837	10a_satb1_peak_720	4.10135	*	TTAATAA,TTATTAA	-131	1
chr1	142788756	142789218	10a_satb1_peak_724	4.29503	*	TTAATAA,TTATTAA	38	1
chr1	142790302	142790660	10a_satb1_peak_725	7.28502	*	CTAATAA,CTAATAG,CTATTAG,TTATTAG	-12,3	2
chr1	142803001	142803432	10a_satb1_peak_726	5.11025	*	CTAATAA,TTAATAA,TTATTAA,TTATTAG	-115,-21,-90	3
chr1	142803793	142804057	10a_satb1_peak_727	4.08568	*	CTAATAA,TTATTAG	78	1
chr1	142815486	142815882	10a_satb1_peak_730	4.58177	*	CTAATAA,TTATTAG	-81,174	2
chr1	142816227	142816516	10a_satb1_peak_731	4.46879	*	CTAATAA,TTATTAG	-111	1
chr1	142824096	142824677	10a_satb1_peak_732	14.21516	*	TTAATAA,TTATTAA	-121,-77	2
chr1	142827735	142828262	10a_satb1_peak_733	5.90465	*	TTAATAA,TTATTAA	-31,156	2
chr1	142834764	142835112	10a_satb1_peak_734	6.07432	*	CTATTAA,TTAATAA,TTAATAG,TTATTAA	-4,88	2
chr1	142938251	142938523	10a_satb1_peak_736	3.92021	*	CTATTAA,TTAATAG	-3	1
chr1	142940578	142940966	10a_satb1_peak_737	4.73448	*	CTAATAG,CTATTAG	71	1
chr1	142957198	142957439	10a_satb1_peak_738	3.35555	*	CTATTAA,TTAATAG	186	1
chr1	143198231	143198458	10a_satb1_peak_740	3.62446	*	CTAATAA,TTATTAG	108	1
chr1	143208289	143208543	10a_satb1_peak_741	3.68610	*	TTAATAA,TTATTAA	45	1
chr1	143212167	143212533	10a_satb1_peak_742	8.83234	*	TTAATAA,TTATTAA	-35,9	2
chr1	143232556	143232851	10a_satb1_peak_744	4.05292	*	CTAATAA,TTATTAG	-53	1
chr1	143245630	143246045	10a_satb1_peak_745	6.68424	*	CTAATAA,CTAATAG,CTATTAG,TTATTAG	28,43	2
chr1	143252905	143253184	10a_satb1_peak_747	3.93677	*	CTAATAG,CTATTAG	61	1
chr1	143257110	143257427	10a_satb1_peak_748	5.86554	*	CTAATAA,TTATTAG	-40,33	2
chr1	143257589	143258181	10a_satb1_peak_749	5.39688	*	CTAATAA,TTAATAA,TTATTAA,TTATTAG	-75,138	2
chr1	143261133	143261509	10a_satb1_peak_750	6.71038	*	TTAATAA,TTATTAA	-63	1
chr1	143355438	143355784	10a_satb1_peak_751	5.10097	*	CTAATAA,TTATTAG	122	1
chr1	143367096	143367357	10a_satb1_peak_752	4.65011	*	CTAATAA,CTATTAA,TTAATAG,TTATTAG	-137,-22,117	3
chr1	143367803	143368061	10a_satb1_peak_753	3.27228	*	CTAATAA,TTATTAG	67	1
chr1	143375868	143376198	10a_satb1_peak_754	8.42137	*	TTAATAA,TTATTAA	-37,7	2
chr1	143379737	143379961	10a_satb1_peak_755	4.17464	*	TTAATAA,TTATTAA	-153,34	2
chr1	143386483	143386769	10a_satb1_peak_756	5.11846	*	CTATTAA,TTAATAA,TTAATAG,TTATTAA	115,23	2
chr1	143507362	143507980	10a_satb1_peak_758	10.49609	*	TTAATAA,TTATTAA	47	1
chr1	143511915	143512138	10a_satb1_peak_759	4.91925	*	CTAATAA,TTAATAA,TTATTAA,TTATTAG	-26,-5	2
chr1	143514774	143515236	10a_satb1_peak_760	6.11430	*	CTATTAA,TTAATAG	-50	1
chr1	143517092	143517860	10a_satb1_peak_761	3.91908	*	CTAATAG,CTATTAG	-58	1
chr1	143539665	143540462	10a_satb1_peak_764	6.14862	*	TTAATAA,TTATTAA	-116,-181,12	3
chr1	143763801	143764132	10a_satb1_peak_765	7.12865	*	CTAATAG,CTATTAG,TTAATAA,TTATTAA	-66,62	2
chr1	143922602	143923067	10a_satb1_peak_766	14.20165	*	CTATTAA,TTAATAA,TTAATAG,TTATTAA	-12,-38,182,26,56	5
chr1	143969874	143970236	10a_satb1_peak_767	10.44119	*	TTAATAA,TTATTAA	-16,-36,-7,13,135,22,3	7
chr1	144916135	144916376	10a_satb1_peak_768	4.00621	*	CTAATAA,TTATTAG	-106,56	2
chr1	144929869	144930177	10a_satb1_peak_769	5.25423	*	CTATTAA,TTAATAG	-9,42	2
chr1	145098567	145098872	10a_satb1_peak_770	5.77635	*	CTATTAA,TTAATAG	-125,-13,-66	3
chr1	145104406	145104673	10a_satb1_peak_771	4.48896	*	CTAATAA,TTATTAG	-56	1
chr1	145115110	145115704	10a_satb1_peak_772	6.37608	*	TTAATAA,TTATTAA	-108	1
chr1	145269861	145270214	10a_satb1_peak_773	8.55904	*	CTAATAA,CTAATAG,CTATTAG,TTAATAA,TTATTAA,TTATTAG	-118,42,45,8	4
chr1	145626108	145626393	10a_satb1_peak_774	5.95553	*	CTAATAA,CTATTAA,TTAATAA,TTAATAG,TTATTAA,TTATTAG	-114,-27,16	3
chr1	145664573	145665042	10a_satb1_peak_775	9.46959	*	CTAATAA,TTAATAA,TTATTAA,TTATTAG	-61,172,66	3
chr1	145709235	145709580	10a_satb1_peak_776	6.04316	*	CTATTAA,TTAATAA,TTAATAG,TTATTAA	-45,142,28,69	4
chr1	145710332	145710672	10a_satb1_peak_777	5.07064	*	CTATTAA,TTAATAG	-72,114	2
chr1	145762923	145763324	10a_satb1_peak_778	11.79959	*	CTAATAG,CTATTAG,TTAATAA,TTATTAA	-15,43,53	3
chr1	145824115	145824397	10a_satb1_peak_779	6.80261	*	CTAATAA,TTAATAA,TTATTAA,TTATTAG	-17,56	2
chr1	145925127	145925486	10a_satb1_peak_780	9.10633	*	CTAATAG,CTATTAG,TTAATAA,TTATTAA	-22,-32,36	3
chr1	145959960	145960230	10a_satb1_peak_781	4.36708	*	TTAATAA,TTATTAA	-40,-50,23,32	4
chr1	146309683	146309908	10a_satb1_peak_782	4.68642	*	CTAATAA,TTATTAG	-29,-69	2
chr1	146510881	146511125	10a_satb1_peak_783	5.27057	*	CTAATAG,CTATTAA,CTATTAG,TTAATAA,TTAATAG,TTATTAA	-19,44,74	3
chr1	146581949	146582484	10a_satb1_peak_784	21.59501	*	CTAATAA,TTAATAA,TTATTAA,TTATTAG	-33,0,13	3
chr1	146655800	146656116	10a_satb1_peak_785	7.25158	*	CTAATAA,TTAATAA,TTATTAA,TTATTAG	-9,13,34	3
chr1	146868731	146869031	10a_satb1_peak_786	7.05146	*	CTATTAA,TTAATAG	-1	1
chr1	146937199	146937562	10a_satb1_peak_787	10.06527	*	CTAATAA,CTAATAG,CTATTAG,TTATTAG	-15,21,7	3
chr1	147262339	147262668	10a_satb1_peak_788	6.26371	*	CTATTAA,TTAATAA,TTAATAG,TTATTAA	-23,-9,14,17,7	5
chr1	147355949	147356255	10a_satb1_peak_789	8.28438	*	TTAATAA,TTATTAA	-64,107,17	3
chr1	147403137	147403446	10a_satb1_peak_790	7.38449	*	CTAATAA,TTAATAA,TTATTAA,TTATTAG	-27,46	2
chr1	147409985	147410362	10a_satb1_peak_791	5.16442	*	CTAATAA,TTATTAG	-123,-32	2
chr1	147466841	147467170	10a_satb1_peak_792	11.74145	*	CTAATAG,CTATTAG,TTAATAA,TTATTAA	-15,-25,43	3
chr1	147685990	147686263	10a_satb1_peak_793	5.68154	*	CTAATAA,TTAATAA,TTATTAA,TTATTAG	-18,-38	2
chr1	147723560	147724268	10a_satb1_peak_794	21.04076	*	CTATTAA,TTAATAA,TTAATAG,TTATTAA	-3,-86,40,79,9	5
chr1	148198602	148198821	10a_satb1_peak_795	3.91206	*	TTAATAA,TTATTAA	-72	1
chr1	148209083	148209511	10a_satb1_peak_796	6.85301	*	CTAATAA,CTATTAA,TTAATAA,TTAATAG,TTATTAA,TTATTAG	-47,-81,33	3
chr1	148232200	148232459	10a_satb1_peak_797	5.40756	*	CTAATAA,CTATTAA,TTAATAA,TTAATAG,TTATTAA,TTATTAG	-155,-63,10,63	4
chr1	148629075	148629319	10a_satb1_peak_798	5.27380	*	CTAATAA,CTAATAG,CTATTAG,TTATTAG	0,145	2
chr1	148630275	148630616	10a_satb1_peak_799	5.25569	*	CTATTAA,TTAATAG	-76	1
chr1	148662589	148663006	10a_satb1_peak_800	4.04836	*	CTAATAA,TTAATAA,TTATTAA,TTATTAG	-165,172	2
chr1	148670365	148670970	10a_satb1_peak_801	13.72091	*	TTAATAA,TTATTAA	10,104,149	3
chr1	148673526	148673776	10a_satb1_peak_802	4.61992	*	TTAATAA,TTATTAA	-17	1
chr1	148799151	148799452	10a_satb1_peak_805	5.60021	*	CTAATAA,TTAATAA,TTATTAA,TTATTAG	-55,25	2
chr1	148809691	148810027	10a_satb1_peak_806	3.75244	*	TTAATAA,TTATTAA	53	1
chr1	148832389	148832862	10a_satb1_peak_807	19.14857	*	TTAATAA,TTATTAA	-38,101,56	3
chr1	148858705	148859336	10a_satb1_peak_810	5.20533	*	TTAATAA,TTATTAA	-105,-176,56	3
chr1	148879752	148880072	10a_satb1_peak_811	4.44558	*	TTAATAA,TTATTAA	77	1
chr1	148890400	148890865	10a_satb1_peak_812	7.46447	*	CTAATAG,CTATTAA,CTATTAG,TTAATAA,TTAATAG,TTATTAA	-5,177,30,63	4
chr1	148911120	148911373	10a_satb1_peak_813	3.84399	*	CTAATAA,TTAATAA,TTATTAA,TTATTAG	-17,22	2
chr1	148950506	148950860	10a_satb1_peak_814	5.97031	*	TTAATAA,TTATTAA	23,4	2
chr1	149014750	149015504	10a_satb1_peak_816	17.34643	*	TTAATAA,TTATTAA	-163	1
chr1	149022579	149023191	10a_satb1_peak_817	5.48365	*	CTAATAA,TTATTAG	112	1
chr1	149731189	149731440	10a_satb1_peak_818	4.62075	*	CTAATAA,CTATTAA,TTAATAA,TTAATAG,TTATTAA,TTATTAG	-101,24,8	3
chr1	150182759	150183194	10a_satb1_peak_819	14.58251	*	CTAATAA,CTATTAA,TTAATAG,TTATTAG	-13,-20,-5	3
chr1	150350396	150350936	10a_satb1_peak_820	14.96032	*	CTAATAG,CTATTAG,TTAATAA,TTATTAA	-30,-83,65	3
chr1	150354499	150354806	10a_satb1_peak_821	6.22497	*	TTAATAA,TTATTAA	1,10,54	3
chr1	150397564	150397836	10a_satb1_peak_822	8.72187	*	TTAATAA,TTATTAA	-13,-53,56	3
chr1	150685952	150686614	10a_satb1_peak_823	18.01077	*	CTAATAA,TTAATAA,TTATTAA,TTATTAG	-61,-69,-85,39	4
chr1	150687381	150687825	10a_satb1_peak_824	15.27094	*	CTATTAA,TTAATAA,TTAATAG,TTATTAA	-28,-31,-9	3
chr1	150713693	150714043	10a_satb1_peak_825	9.37683	*	CTAATAA,CTATTAA,TTAATAA,TTAATAG,TTATTAA,TTATTAG	-11,-19,-8,95	4
chr1	150811573	150811798	10a_satb1_peak_826	5.54455	*	CTAATAA,TTAATAA,TTATTAA,TTATTAG	33,41	2
chr1	150842598	150842888	10a_satb1_peak_827	6.11753	*	CTAATAA,TTATTAG	-2	1
chr1	150854670	150854912	10a_satb1_peak_828	6.11113	*	CTATTAA,TTAATAG	34	1
chr1	151177156	151177697	10a_satb1_peak_829	21.58060	*	CTAATAA,CTAATAG,CTATTAA,CTATTAG,TTAATAA,TTAATAG,TTATTAA,TTATTAG	-14,-95,61,68,80	5
chr1	151499962	151500279	10a_satb1_peak_830	8.23498	*	CTAATAA,CTAATAG,CTATTAG,TTAATAA,TTATTAA,TTATTAG	-122,67,74	3
chr1	152165102	152165530	10a_satb1_peak_831	19.71897	*	CTAATAA,TTATTAG	-18,1	2
chr1	152177886	152178113	10a_satb1_peak_832	5.16948	*	CTAATAA,TTAATAA,TTATTAA,TTATTAG	-45,-93	2
chr1	152203224	152203524	10a_satb1_peak_833	7.18845	*	CTAATAA,TTATTAG	-20,-37	2
chr1	152222976	152223489	10a_satb1_peak_834	11.98315	*	TTAATAA,TTATTAA	-66	1
chr1	152226230	152226487	10a_satb1_peak_835	4.50976	*	CTAATAA,TTAATAA,TTATTAA,TTATTAG	-18,-40,107	3
chr1	152288724	152289064	10a_satb1_peak_836	6.10292	*	CTATTAA,TTAATAA,TTAATAG,TTATTAA	-9,70	2
chr1	152343848	152344587	10a_satb1_peak_837	26.91521	*	CTAATAA,TTATTAG	31,9	2
chr1	152435803	152436196	10a_satb1_peak_838	7.44976	*	TTAATAA,TTATTAA	22	1
chr1	152549109	152549407	10a_satb1_peak_839	5.48279	*	CTAATAA,TTAATAA,TTATTAA,TTATTAG	-31,2,41	3
chr1	152650077	152650406	10a_satb1_peak_840	6.24957	*	TTAATAA,TTATTAA	-145,12	2
chr1	152841318	152841758	10a_satb1_peak_841	11.03666	*	CTAATAG,CTATTAA,CTATTAG,TTAATAA,TTAATAG,TTATTAA	-175,-2,48,70	4
chr1	153099004	153099409	10a_satb1_peak_842	13.10025	*	TTAATAA,TTATTAA	-46,10,59,7	4
chr1	153121845	153122099	10a_satb1_peak_843	5.68154	*	CTAATAA,TTATTAG	-8,1	2
chr1	153140166	153140632	10a_satb1_peak_844	15.31007	*	CTAATAA,TTATTAG	-21	1
chr1	153161714	153162039	10a_satb1_peak_845	8.85645	*	CTAATAA,TTAATAA,TTATTAA,TTATTAG	-9,0,71	3
chr1	153180209	153180501	10a_satb1_peak_846	5.07769	*	TTAATAA,TTATTAA	-25,-48,-59	3
chr1	153208213	153208576	10a_satb1_peak_847	9.08344	*	CTAATAG,CTATTAG,TTAATAA,TTATTAA	-5,126,16	3
chr1	153286517	153286745	10a_satb1_peak_848	4.36522	*	TTAATAA,TTATTAA	25	1
chr1	153299806	153300395	10a_satb1_peak_849	9.31684	*	CTAATAA,CTAATAG,CTATTAG,TTATTAG	-148,-78,-92	3
chr1	154433872	154434266	10a_satb1_peak_850	14.99249	*	TTAATAA,TTATTAA	15	1
chr1	154435055	154435286	10a_satb1_peak_851	5.32253	*	CTATTAA,TTAATAG	-138	1
chr1	154483634	154484271	10a_satb1_peak_852	25.41518	*	CTAATAA,TTATTAG	-14,-5,13,32,60,78	6
chr1	154632780	154633065	10a_satb1_peak_853	5.77917	*	CTAATAG,CTATTAG,TTAATAA,TTATTAA	-37,70	2
chr1	155373238	155373560	10a_satb1_peak_854	7.83488	*	TTAATAA,TTATTAA	-91	1
chr1	157207036	157207319	10a_satb1_peak_856	5.65973	*	TTAATAA,TTATTAA	-28	1
chr1	157392013	157392236	10a_satb1_peak_857	4.48896	*	CTAATAA,TTAATAA,TTATTAA,TTATTAG	-5,18,29	3
chr1	157817206	157817644	10a_satb1_peak_858	15.63295	*	CTAATAG,CTATTAG,TTAATAA,TTATTAA	-10,22,49	3
chr1	157950845	157951132	10a_satb1_peak_859	5.54476	*	CTAATAA,TTAATAA,TTATTAA,TTATTAG	12,32	2
chr1	158354184	158354722	10a_satb1_peak_860	5.68154	*	CTATTAA,TTAATAA,TTAATAG,TTATTAA	-159,-92,143,146	4
chr1	158370005	158370328	10a_satb1_peak_861	11.43518	*	CTAATAA,TTAATAA,TTATTAA,TTATTAG	-18,-28,63	3
chr1	158376448	158376779	10a_satb1_peak_862	4.85959	*	CTAATAG,CTATTAG,TTAATAA,TTATTAA	-132,30,72	3
chr1	158392258	158392642	10a_satb1_peak_863	10.61323	*	TTAATAA,TTATTAA	-12,-36,190	3
chr1	158419556	158420162	10a_satb1_peak_864	8.83234	*	CTAATAA,CTAATAG,CTATTAG,TTAATAA,TTATTAA,TTATTAG	-169,105,192	3
chr1	158457285	158457504	10a_satb1_peak_865	5.40756	*	CTATTAA,TTAATAA,TTAATAG,TTATTAA	42,53	2
chr1	158460365	158460736	10a_satb1_peak_866	8.96934	*	CTAATAA,CTAATAG,CTATTAG,TTAATAA,TTATTAA,TTATTAG	-3,-67,177,55	4
chr1	158535635	158535894	10a_satb1_peak_867	5.81853	*	CTAATAA,CTAATAG,CTATTAG,TTATTAG	-32,-91,60	3
chr1	158561239	158561499	10a_satb1_peak_868	6.64048	*	CTAATAA,CTAATAG,CTATTAG,TTAATAA,TTATTAA,TTATTAG	-14,-23,127	3
chr1	158591982	158592335	10a_satb1_peak_869	11.18868	*	CTATTAA,TTAATAA,TTAATAG,TTATTAA	-35,109,15	3
chr1	158635691	158636336	10a_satb1_peak_870	31.86465	*	TTAATAA,TTATTAA	-56,-8,-81,28,3	5
chr1	158656099	158656374	10a_satb1_peak_871	6.36650	*	CTAATAA,TTAATAA,TTATTAA,TTATTAG	-49,4	2
chr1	158673567	158673963	10a_satb1_peak_872	14.03802	*	TTAATAA,TTATTAA	-43,0,3	3
chr1	158767635	158768489	10a_satb1_peak_873	7.04826	*	CTAATAA,TTATTAG	-113,-65	2
chr1	158775662	158775887	10a_satb1_peak_874	5.04956	*	CTATTAA,TTAATAG	-121,43	2
chr1	158886982	158887552	10a_satb1_peak_875	8.96934	*	CTATTAA,TTAATAA,TTAATAG,TTATTAA	139,5	2
chr1	158914422	158914673	10a_satb1_peak_876	5.77917	*	CTAATAG,CTATTAG,TTAATAA,TTATTAA	22,32	2
chr1	159002079	159002367	10a_satb1_peak_877	4.79779	*	CTAATAA,CTATTAA,TTAATAG,TTATTAG	-4,6	2
chr1	159137486	159137809	10a_satb1_peak_878	8.10255	*	CTATTAA,TTAATAA,TTAATAG,TTATTAA	-34,52	2
chr1	159205985	159206347	10a_satb1_peak_879	10.05978	*	CTAATAA,CTAATAG,CTATTAG,TTAATAA,TTATTAA,TTATTAG	-146,-32,-8	3
chr1	159251413	159251986	10a_satb1_peak_880	22.12051	*	TTAATAA,TTATTAA	-21	1
chr1	159257622	159257841	10a_satb1_peak_881	5.13358	*	CTAATAA,TTATTAG	-39,-97	2
chr1	159265172	159265526	10a_satb1_peak_882	11.16120	*	CTAATAG,CTATTAG	39	1
chr1	159385333	159385824	10a_satb1_peak_883	20.45938	*	TTAATAA,TTATTAA	173	1
chr1	159437336	159437556	10a_satb1_peak_884	5.40756	*	CTAATAA,TTAATAA,TTATTAA,TTATTAG	-82,15	2
chr1	159547281	159547617	10a_satb1_peak_885	7.51055	*	TTAATAA,TTATTAA	-8	1
chr1	159608677	159609042	10a_satb1_peak_886	8.55836	*	CTAATAA,CTAATAG,CTATTAG,TTAATAA,TTATTAA,TTATTAG	-138,-39,116,12,162	5
chr1	159609339	159609701	10a_satb1_peak_887	9.10633	*	CTATTAA,TTAATAG	51	1
chr1	159623753	159624053	10a_satb1_peak_888	5.40756	*	CTAATAA,TTAATAA,TTATTAA,TTATTAG	-132,-21,57	3
chr1	159689823	159690088	10a_satb1_peak_889	4.53899	*	CTAATAA,CTAATAG,CTATTAG,TTATTAG	-39,4	2
chr1	159825181	159825457	10a_satb1_peak_890	5.18481	*	CTAATAA,TTATTAG	-12,6	2
chr1	160226388	160226664	10a_satb1_peak_892	5.77803	*	CTATTAA,TTAATAA,TTAATAG,TTATTAA	-16,0	2
chr1	160443635	160443871	10a_satb1_peak_893	5.45435	*	CTAATAA,TTATTAG	25	1
chr1	160557472	160557798	10a_satb1_peak_894	7.20544	*	CTAATAG,CTATTAA,CTATTAG,TTAATAA,TTAATAG,TTATTAA	-15,-30,-47	3
chr1	161273786	161274045	10a_satb1_peak_895	6.04132	*	CTATTAA,TTAATAG	-6,6,9	3
chr1	161340245	161340494	10a_satb1_peak_896	6.20312	*	CTAATAG,CTATTAG	-3,11	2
chr1	161349908	161350164	10a_satb1_peak_897	5.08020	*	CTAATAG,CTATTAA,CTATTAG,TTAATAG	-17,181	2
chr1	161727316	161727626	10a_satb1_peak_898	7.30703	*	CTAATAA,TTAATAA,TTATTAA,TTATTAG	4,65,7	3
chr1	161764819	161765251	10a_satb1_peak_899	15.33125	*	CTAATAA,TTAATAA,TTATTAA,TTATTAG	-186,-4,4,57	4
chr1	162230577	162230951	10a_satb1_peak_900	7.51782	*	CTATTAA,TTAATAA,TTAATAG,TTATTAA	-137,-183	2
chr1	162438390	162438900	10a_satb1_peak_902	10.97237	*	CTAATAA,CTAATAG,CTATTAG,TTAATAA,TTATTAA,TTATTAG	103,51,9	3
chr1	162482001	162482236	10a_satb1_peak_903	4.70641	*	CTAATAA,TTAATAA,TTATTAA,TTATTAG	-187,-56,18	3
chr1	162591294	162591513	10a_satb1_peak_904	5.07188	*	CTATTAA,TTAATAG	118	1
chr1	162639135	162639731	10a_satb1_peak_905	26.84466	*	TTAATAA,TTATTAA	-5	1
chr1	162691511	162691794	10a_satb1_peak_906	7.04156	*	CTAATAA,CTATTAA,TTAATAA,TTAATAG,TTATTAA,TTATTAG	-15,-44,10	3
chr1	162997276	162997575	10a_satb1_peak_907	8.69535	*	CTAATAA,TTAATAA,TTATTAA,TTATTAG	-26,5	2
chr1	163062246	163062637	10a_satb1_peak_908	9.51730	*	CTAATAA,CTAATAG,CTATTAG,TTAATAA,TTATTAA,TTATTAG	-37,-46,106,91	4
chr1	163086371	163086753	10a_satb1_peak_909	11.02421	*	CTAATAA,CTAATAG,CTATTAA,CTATTAG,TTAATAA,TTAATAG,TTATTAA,TTATTAG	-66,3,51,61	4
chr1	163113464	163113761	10a_satb1_peak_910	6.36650	*	CTAATAA,TTAATAA,TTATTAA,TTATTAG	17,25	2
chr1	163257641	163257897	10a_satb1_peak_911	4.31163	*	CTAATAA,TTATTAG	26	1
chr1	163264886	163265174	10a_satb1_peak_912	6.93396	*	CTAATAA,CTATTAA,TTAATAG,TTATTAG	136,24,8	3
chr1	163315077	163315352	10a_satb1_peak_913	6.22951	*	TTAATAA,TTATTAA	-12	1
chr1	163547189	163547422	10a_satb1_peak_914	5.54455	*	CTATTAA,TTAATAA,TTAATAG,TTATTAA	-16,146,171	3
chr1	163557618	163558323	10a_satb1_peak_915	38.97044	*	CTAATAG,CTATTAA,CTATTAG,TTAATAA,TTAATAG,TTATTAA	-69,5,61	3
chr1	163639473	163639744	10a_satb1_peak_916	4.78006	*	TTAATAA,TTATTAA	-14,106	2
chr1	163657456	163657725	10a_satb1_peak_917	5.95553	*	CTAATAG,CTATTAA,CTATTAG,TTAATAA,TTAATAG,TTATTAA	-43,-46,-6	3
chr1	163681092	163681389	10a_satb1_peak_918	8.42137	*	TTAATAA,TTATTAA	29,56	2
chr1	163703424	163703729	10a_satb1_peak_919	5.18430	*	CTAATAG,CTATTAG	-63,91	2
chr1	163777786	163778534	10a_satb1_peak_920	30.61397	*	CTAATAA,CTAATAG,CTATTAA,CTATTAG,TTAATAA,TTAATAG,TTATTAA,TTATTAG	-192,-25,125,17,61	5
chr1	163870838	163871057	10a_satb1_peak_921	4.85959	*	CTAATAA,TTATTAG	-65	1
chr1	164233746	164234066	10a_satb1_peak_922	10.06527	*	CTAATAA,TTAATAA,TTATTAA,TTATTAG	-39,21,60	3
chr1	164366468	164366818	10a_satb1_peak_923	8.55836	*	CTAATAA,CTAATAG,CTATTAG,TTAATAA,TTATTAA,TTATTAG	-6,13,175,22	4
chr1	164502156	164502418	10a_satb1_peak_924	3.59568	*	CTAATAA,CTAATAG,CTATTAA,CTATTAG,TTAATAG,TTATTAG	-185,-86,35,53	4
chr1	164527245	164527936	10a_satb1_peak_925	15.54706	*	CTAATAA,TTAATAA,TTATTAA,TTATTAG	-116,-126,-67,16,165,178	6
chr1	164721720	164721953	10a_satb1_peak_926	5.40756	*	CTATTAA,TTAATAA,TTAATAG,TTATTAA	-101,51	2
chr1	164764728	164765080	10a_satb1_peak_927	7.71882	*	CTATTAA,TTAATAA,TTAATAG,TTATTAA	-25,-33,182,30	4
chr1	164894679	164894898	10a_satb1_peak_928	3.68566	*	CTAATAA,TTAATAA,TTATTAA,TTATTAG	-63,149	2
chr1	164964215	164964641	10a_satb1_peak_929	15.27094	*	CTAATAA,TTATTAG	-82,140,32	3
chr1	165024641	165024895	10a_satb1_peak_930	5.68154	*	CTAATAA,TTAATAA,TTATTAA,TTATTAG	11,20	2
chr1	165256166	165256447	10a_satb1_peak_931	6.17756	*	CTATTAA,TTAATAA,TTAATAG,TTATTAA	-21,-32	2
chr1	165433637	165434031	10a_satb1_peak_932	9.64609	*	CTAATAA,CTAATAG,CTATTAA,CTATTAG,TTAATAG,TTATTAG	-37,25,43	3
chr1	165576154	165577040	10a_satb1_peak_933	12.49759	*	CTAATAA,TTATTAG	-58,174	2
chr1	165657961	165658328	10a_satb1_peak_934	7.97143	*	CTAATAA,TTAATAA,TTATTAA,TTATTAG	-19,-30,108,6	4
chr1	165670032	165670299	10a_satb1_peak_935	4.87753	*	CTAATAA,TTAATAA,TTATTAA,TTATTAG	-168,1,9	3
chr1	165770890	165771255	10a_satb1_peak_936	6.38162	*	CTAATAA,TTATTAG	-10,-21,0	3
chr1	165793876	165794129	10a_satb1_peak_937	5.48837	*	TTAATAA,TTATTAA	-46	1
chr1	165927179	165927664	10a_satb1_peak_938	20.82618	*	CTAATAA,TTATTAG	-6,29,57	3
chr1	165958042	165958695	10a_satb1_peak_939	27.68589	*	TTAATAA,TTATTAA	-1,2,45,48,61,64	6
chr1	166230065	166230399	10a_satb1_peak_940	6.09252	*	CTAATAG,CTATTAG	-61	1
chr1	166546119	166546653	10a_satb1_peak_941	8.69535	*	CTATTAA,TTAATAA,TTAATAG,TTATTAA	-55,117,94	3
chr1	166593550	166593828	10a_satb1_peak_942	5.68154	*	TTAATAA,TTATTAA	-39,-56,164,23,8	5
chr1	166634627	166634902	10a_satb1_peak_943	5.67482	*	CTAATAA,CTATTAA,TTAATAG,TTATTAG	-8,161,45,55	4
chr1	166658150	166658453	10a_satb1_peak_944	6.91447	*	CTAATAA,CTATTAA,TTAATAA,TTAATAG,TTATTAA,TTATTAG	-6,145,26	3
chr1	166791390	166791738	10a_satb1_peak_945	9.87589	*	CTAATAA,TTATTAG	37	1
chr1	167000225	167000585	10a_satb1_peak_946	6.10656	*	CTAATAA,TTAATAA,TTATTAA,TTATTAG	-163,-28,-40,120,84	5
chr1	167075668	167075936	10a_satb1_peak_947	6.48530	*	CTATTAA,TTAATAA,TTAATAG,TTATTAA	-15,-42,39	3
chr1	167106847	167107640	10a_satb1_peak_948	37.62840	*	CTAATAG,CTATTAA,CTATTAG,TTAATAA,TTAATAG,TTATTAA	-160,-17,-3,-30,-67,-80,17,38	8
chr1	167236159	167236378	10a_satb1_peak_949	5.13358	*	CTATTAA,TTAATAG	34	1
chr1	167384366	167384616	10a_satb1_peak_950	4.56231	*	CTAATAA,TTATTAG	-4	1
chr1	167834624	167834926	10a_satb1_peak_951	8.71012	*	CTAATAA,TTAATAA,TTATTAA,TTATTAG	-12,-33,52,95	4
chr1	167962896	167963731	10a_satb1_peak_952	40.71047	*	CTAATAA,CTAATAG,CTATTAA,CTATTAG,TTAATAA,TTAATAG,TTATTAA,TTATTAG	-153,-57,-98,120,35,5	6
chr1	167963974	167964237	10a_satb1_peak_953	4.58561	*	CTAATAA,CTATTAA,TTAATAG,TTATTAG	-10,13,191	3
chr1	168008416	168009234	10a_satb1_peak_954	18.83271	*	CTAATAG,CTATTAG,TTAATAA,TTATTAA	-187,-31	2
chr1	168086364	168086617	10a_satb1_peak_955	4.90438	*	CTAATAA,CTAATAG,CTATTAG,TTAATAA,TTATTAA,TTATTAG	-30,16,23	3
chr1	168113086	168113412	10a_satb1_peak_956	8.20410	*	CTATTAA,TTAATAG	41,49	2
chr1	168167122	168167393	10a_satb1_peak_957	4.72260	*	TTAATAA,TTATTAA	51	1
chr1	168186092	168186365	10a_satb1_peak_958	5.09043	*	CTAATAA,TTAATAA,TTATTAA,TTATTAG	-119,-22,-33,15	4
chr1	168242709	168243084	10a_satb1_peak_959	8.88838	*	CTAATAA,CTATTAA,TTAATAA,TTAATAG,TTATTAA,TTATTAG	-15,-26,-77,74,77	5
chr1	168305157	168305663	10a_satb1_peak_960	21.40600	*	CTATTAA,TTAATAA,TTAATAG,TTATTAA	-183,27,34,48,55	5
chr1	168348889	168349214	10a_satb1_peak_961	7.80197	*	CTAATAA,TTATTAG	3	1
chr1	168439657	168439880	10a_satb1_peak_962	5.12880	*	CTAATAA,TTAATAA,TTATTAA,TTATTAG	-11,-41,-89	3
chr1	168537016	168537246	10a_satb1_peak_963	5.02477	*	CTAATAA,CTATTAA,TTAATAA,TTAATAG,TTATTAA,TTATTAG	-128,-67,126	3
chr1	168653925	168654243	10a_satb1_peak_964	6.28096	*	CTAATAA,CTAATAG,CTATTAA,CTATTAG,TTAATAA,TTAATAG,TTATTAA,TTATTAG	-10,-190,-84,19,31	5
chr1	168734847	168735235	10a_satb1_peak_965	7.62752	*	CTAATAA,TTAATAA,TTATTAA,TTATTAG	-28,-78	2
chr1	168798133	168798866	10a_satb1_peak_966	35.42256	*	TTAATAA,TTATTAA	-35,-5,-92,14,2	5
chr1	168999241	168999558	10a_satb1_peak_967	7.54847	*	CTAATAG,CTATTAG,TTAATAA,TTATTAA	-5,59	2
chr1	169025351	169025700	10a_satb1_peak_968	9.40400	*	TTAATAA,TTATTAA	33,50	2
chr1	169059257	169059523	10a_satb1_peak_969	7.06284	*	CTAATAA,TTATTAG	-113,49	2
chr1	169149919	169150332	10a_satb1_peak_970	5.78530	*	CTAATAA,TTAATAA,TTATTAA,TTATTAG	-109,-186,-99,131	4
chr1	169169078	169169369	10a_satb1_peak_971	6.88602	*	TTAATAA,TTATTAA	-19,-8	2
chr1	169181296	169181705	10a_satb1_peak_972	11.29819	*	CTATTAA,TTAATAA,TTAATAG,TTATTAA	-13,-69,18,180,30,41,5	7
chr1	169294808	169295049	10a_satb1_peak_973	5.68154	*	TTAATAA,TTATTAA	4	1
chr1	169331447	169331695	10a_satb1_peak_974	5.74813	*	CTAATAA,TTATTAG	-40,16	2
chr1	169340297	169340764	10a_satb1_peak_975	13.21607	*	CTAATAA,CTAATAG,CTATTAG,TTATTAG	-189,171	2
chr1	169394434	169394676	10a_satb1_peak_976	5.27057	*	TTAATAA,TTATTAA	-66	1
chr1	169403368	169403588	10a_satb1_peak_977	4.58561	*	CTAATAA,CTATTAA,TTAATAG,TTATTAG	-27,31	2
chr1	169410333	169410561	10a_satb1_peak_978	4.56827	*	CTAATAA,CTATTAA,TTAATAG,TTATTAG	20,53	2
chr1	169427883	169428393	10a_satb1_peak_979	14.03802	*	CTAATAG,CTATTAA,CTATTAG,TTAATAA,TTAATAG,TTATTAA	-36,-50,-67,22	4
chr1	169473415	169473805	10a_satb1_peak_980	12.53649	*	CTAATAG,CTATTAA,CTATTAG,TTAATAA,TTAATAG,TTATTAA	-16,-5,6	3
chr1	169478763	169479330	10a_satb1_peak_981	24.72334	*	CTAATAA,TTATTAG	27	1
chr1	169495911	169496389	10a_satb1_peak_982	23.49042	*	CTATTAA,TTAATAG	-48	1
chr1	169705367	169705710	10a_satb1_peak_983	6.05956	*	CTAATAA,CTAATAG,CTATTAG,TTAATAA,TTATTAA,TTATTAG	-112,-7,8	3
chr1	169804360	169804609	10a_satb1_peak_984	5.68154	*	CTAATAG,CTATTAG	-25,-58,22	3
chr1	169821317	169821620	10a_satb1_peak_985	6.36650	*	CTAATAA,CTAATAG,CTATTAG,TTAATAA,TTATTAA,TTATTAG	-30,-50,63,7	4
chr1	169834300	169834560	10a_satb1_peak_986	5.60628	*	CTAATAA,TTAATAA,TTATTAA,TTATTAG	127,29	2
chr1	169837739	169837989	10a_satb1_peak_987	4.76135	*	CTAATAA,CTAATAG,CTATTAG,TTATTAG	-60,-72,80	3
chr1	169900369	169900732	10a_satb1_peak_988	9.65429	*	CTAATAG,CTATTAG,TTAATAA,TTATTAA	-18,-38	2
chr1	169904766	169905159	10a_satb1_peak_989	9.65429	*	CTAATAA,TTATTAG	-14	1
chr1	169914900	169915277	10a_satb1_peak_990	8.29705	*	CTAATAA,CTATTAA,TTAATAA,TTAATAG,TTATTAA,TTATTAG	-34,-73,103,106	4
chr1	169932796	169933319	10a_satb1_peak_991	16.82415	*	CTAATAG,CTATTAA,CTATTAG,TTAATAA,TTAATAG,TTATTAA	-107,-84,-96,31	4
chr1	169938499	169938844	10a_satb1_peak_992	8.28438	*	CTATTAA,TTAATAA,TTAATAG,TTATTAA	-190,-193,-66,-80,21,63,7	7
chr1	169947649	169947971	10a_satb1_peak_993	9.65429	*	CTATTAA,TTAATAA,TTAATAG,TTATTAA	-29,97	2
chr1	170026738	170027197	10a_satb1_peak_994	18.14776	*	CTAATAA,CTAATAG,CTATTAG,TTATTAG	-40,48	2
chr1	170047380	170047815	10a_satb1_peak_995	5.07188	*	CTAATAA,TTAATAA,TTATTAA,TTATTAG	-153,142,92	3
chr1	170052656	170053026	10a_satb1_peak_996	14.03802	*	TTAATAA,TTATTAA	-4,17,51	3
chr1	170127631	170127888	10a_satb1_peak_997	5.81853	*	CTAATAA,TTAATAA,TTATTAA,TTATTAG	19,42	2
chr1	170312917	170313177	10a_satb1_peak_998	6.36650	*	CTAATAA,TTAATAA,TTATTAA,TTATTAG	-31,-41,46	3
chr1	170492357	170492952	10a_satb1_peak_999	7.32544	*	CTAATAA,TTAATAA,TTATTAA,TTATTAG	-6,160,190	3
chr1	170514734	170515195	10a_satb1_peak_1000	13.35306	*	CTAATAG,CTATTAG,TTAATAA,TTATTAA	-57,-88,104,20,41	5
chr1	170595461	170595682	10a_satb1_peak_1001	4.32222	*	CTATTAA,TTAATAA,TTAATAG,TTATTAA	-2,-5,-65,67	4
chr1	170835936	170836160	10a_satb1_peak_1003	4.64531	*	TTAATAA,TTATTAA	37	1
chr1	170844342	170844580	10a_satb1_peak_1004	6.50349	*	CTAATAA,TTATTAG	137	1
chr1	170861232	170861593	10a_satb1_peak_1005	8.68778	*	TTAATAA,TTATTAA	-4,17	2
chr1	170913081	170913350	10a_satb1_peak_1006	6.77747	*	CTAATAA,TTAATAA,TTATTAA,TTATTAG	-24,-64,14,56	4
chr1	170977275	170977562	10a_satb1_peak_1007	6.06141	*	CTAATAA,CTATTAA,TTAATAA,TTAATAG,TTATTAA,TTATTAG	-108,-13,-144,-16,72,83	6
chr1	171153399	171153790	10a_satb1_peak_1008	11.38277	*	CTAATAA,TTATTAG	-16,0,13	3
chr1	171155370	171155637	10a_satb1_peak_1009	4.85959	*	CTATTAA,TTAATAA,TTAATAG,TTATTAA	-14,-166,-28	3
chr1	171180118	171180380	10a_satb1_peak_1010	5.98847	*	CTAATAA,TTAATAA,TTATTAA,TTATTAG	17,8	2
chr1	171202635	171202905	10a_satb1_peak_1011	7.27588	*	CTAATAA,TTAATAA,TTATTAA,TTATTAG	-24,-40	2
chr1	171248350	171248600	10a_satb1_peak_1012	5.80840	*	CTAATAA,TTAATAA,TTATTAA,TTATTAG	-106,-12,-41	3
chr1	171417953	171418227	10a_satb1_peak_1013	7.36100	*	TTAATAA,TTATTAA	1,4,68	3
chr1	171487196	171487459	10a_satb1_peak_1014	6.09865	*	CTAATAA,TTATTAG	-3,20	2
chr1	171492586	171492832	10a_satb1_peak_1015	5.35797	*	CTAATAA,CTATTAA,TTAATAG,TTATTAG	-139,-24,33	3
chr1	171571647	171571989	10a_satb1_peak_1016	8.57623	*	CTAATAA,TTAATAA,TTATTAA,TTATTAG	-10,11,118,75	4
chr1	171603512	171603820	10a_satb1_peak_1017	5.58597	*	TTAATAA,TTATTAA	-20,-35,34,47	4
chr1	171673909	171674166	10a_satb1_peak_1018	5.13358	*	CTAATAA,CTATTAA,TTAATAA,TTAATAG,TTATTAA,TTATTAG	-64,-9,80	3
chr1	171685615	171685895	10a_satb1_peak_1019	5.81853	*	CTAATAA,TTATTAG	-9	1
chr1	171871154	171871429	10a_satb1_peak_1020	6.77747	*	CTAATAA,CTATTAA,TTAATAA,TTAATAG,TTATTAA,TTATTAG	-49,-5,-73,91	4
chr1	171877687	171877909	10a_satb1_peak_1021	4.72260	*	CTAATAA,TTATTAG	51	1
chr1	171978546	171978765	10a_satb1_peak_1022	5.54455	*	CTATTAA,TTAATAA,TTAATAG,TTATTAA	-38,14	2
chr1	171990743	171991152	10a_satb1_peak_1023	7.53863	*	CTAATAA,TTATTAG	-180,21,56	3
chr1	172196833	172197311	10a_satb1_peak_1024	10.33925	*	CTAATAA,CTAATAG,CTATTAA,CTATTAG,TTAATAG,TTATTAG	-63,135,79	3
chr1	172427332	172427631	10a_satb1_peak_1025	7.50879	*	CTAATAA,CTAATAG,CTATTAA,CTATTAG,TTAATAG,TTATTAG	11,2,68,71	4
chr1	172497152	172497480	10a_satb1_peak_1026	7.50879	*	CTAATAA,TTAATAA,TTATTAA,TTATTAG	38,7	2
chr1	172518147	172518881	10a_satb1_peak_1027	31.16193	*	CTAATAA,TTATTAG	-22,-50,-63	3
chr1	172572316	172572732	10a_satb1_peak_1028	14.17501	*	CTATTAA,TTAATAA,TTAATAG,TTATTAA	-40,39	2
chr1	172620233	172620557	10a_satb1_peak_1029	9.24332	*	CTAATAA,TTATTAG	21	1
chr1	172672514	172672840	10a_satb1_peak_1030	8.49792	*	CTAATAA,TTAATAA,TTATTAA,TTATTAG	-105,10,53	3
chr1	172690603	172690867	10a_satb1_peak_1031	6.60327	*	CTAATAA,TTATTAG	126	1
chr1	172766947	172767218	10a_satb1_peak_1032	5.21715	*	CTAATAA,TTATTAG	11	1
chr1	172785259	172785521	10a_satb1_peak_1033	7.11846	*	CTAATAG,CTATTAG,TTAATAA,TTATTAA	-42,-9	2
chr1	172856138	172856461	10a_satb1_peak_1034	7.40611	*	CTATTAA,TTAATAA,TTAATAG,TTATTAA	-81,15	2
chr1	172892431	172892675	10a_satb1_peak_1035	6.22951	*	CTATTAA,TTAATAG	-20	1
chr1	172936832	172937419	10a_satb1_peak_1036	27.73715	*	CTAATAA,TTAATAA,TTATTAA,TTATTAG	-2,-28,-38	3
chr1	172959539	172959866	10a_satb1_peak_1037	7.59942	*	CTATTAA,TTAATAG	-1,-24,8	3
chr1	173246664	173246987	10a_satb1_peak_1038	5.80840	*	CTAATAA,CTAATAG,CTATTAG,TTATTAG	-10,10	2
chr1	173299104	173299940	10a_satb1_peak_1039	47.64292	*	TTAATAA,TTATTAA	-138,-19,-27	3
chr1	173436786	173437024	10a_satb1_peak_1040	4.01095	*	CTAATAA,CTAATAG,CTATTAA,CTATTAG,TTAATAA,TTAATAG,TTATTAA,TTATTAG	-85,109,112,194,49	5
chr1	173503097	173503369	10a_satb1_peak_1041	7.59942	*	CTAATAA,CTATTAA,TTAATAA,TTAATAG,TTATTAA,TTATTAG	-29,-32,-68,26	4
chr1	173567702	173568108	10a_satb1_peak_1042	12.25713	*	CTAATAA,TTAATAA,TTATTAA,TTATTAG	-12,-20,-4	3
chr1	173593468	173594103	10a_satb1_peak_1043	31.54950	*	CTAATAA,TTAATAA,TTATTAA,TTATTAG	-39,33	2
chr1	173633302	173633585	10a_satb1_peak_1044	5.27057	*	CTAATAA,CTATTAA,TTAATAG,TTATTAG	-10,-122,-48,14,17	5
chr1	173663957	173664211	10a_satb1_peak_1045	5.72773	*	CTAATAA,TTAATAA,TTATTAA,TTATTAG	-49,25,54	3
chr1	173685199	173685481	10a_satb1_peak_1046	4.80948	*	CTATTAA,TTAATAG	18,29	2
chr1	173754023	173754365	10a_satb1_peak_1047	8.68778	*	TTAATAA,TTATTAA	157,23,44	3
chr1	173801166	173801515	10a_satb1_peak_1048	6.76024	*	CTATTAA,TTAATAG	-18	1
chr1	173873883	173874123	10a_satb1_peak_1049	4.88289	*	CTAATAA,TTAATAA,TTATTAA,TTATTAG	-18,-26,83	3
chr1	173966412	173966794	10a_satb1_peak_1050	9.30561	*	CTAATAA,CTATTAA,TTAATAA,TTAATAG,TTATTAA,TTATTAG	-4,-48,69,97	4
chr1	174120665	174120887	10a_satb1_peak_1051	4.69672	*	CTAATAA,TTAATAA,TTATTAA,TTATTAG	1,32	2
chr1	174121289	174121556	10a_satb1_peak_1052	5.55953	*	CTAATAA,TTATTAG	26,9	2
chr1	174238762	174239367	10a_satb1_peak_1053	21.84652	*	CTAATAA,CTAATAG,CTATTAG,TTAATAA,TTATTAA,TTATTAG	-43,10,29,64	4
chr1	174240795	174241106	10a_satb1_peak_1054	7.05146	*	CTAATAG,CTATTAG,TTAATAA,TTATTAA	-147,36,7	3
chr1	174244175	174244798	10a_satb1_peak_1055	23.76440	*	CTATTAA,TTAATAG	128	1
chr1	174325544	174325821	10a_satb1_peak_1056	6.91447	*	CTAATAA,CTAATAG,CTATTAG,TTATTAG	-2,19	2
chr1	174372635	174372891	10a_satb1_peak_1057	5.68154	*	CTATTAA,TTAATAA,TTAATAG,TTATTAA	-115,29	2
chr1	174384247	174384510	10a_satb1_peak_1058	5.68154	*	CTAATAA,TTATTAG	-25,113	2
chr1	174611222	174611511	10a_satb1_peak_1059	6.91447	*	CTATTAA,TTAATAA,TTAATAG,TTATTAA	-43,20	2
chr1	174630579	174630852	10a_satb1_peak_1060	6.91447	*	CTAATAA,TTAATAA,TTATTAA,TTATTAG	-126,-9,29	3
chr1	174646998	174647307	10a_satb1_peak_1061	5.81853	*	TTAATAA,TTATTAA	-17,-26	2
chr1	174659488	174659854	10a_satb1_peak_1062	11.29819	*	CTAATAA,CTATTAA,TTAATAA,TTAATAG,TTATTAA,TTATTAG	-154,-22,12,34	4
chr1	174693690	174693953	10a_satb1_peak_1063	7.07079	*	CTATTAA,TTAATAA,TTAATAG,TTATTAA	-68,-8	2
chr1	174716765	174717104	10a_satb1_peak_1064	11.29819	*	TTAATAA,TTATTAA	-12,-9,14	3
chr1	174896218	174896539	10a_satb1_peak_1066	6.80960	*	CTATTAA,TTAATAA,TTAATAG,TTATTAA	-24,-31,26,63,80	5
chr1	175792841	175793322	10a_satb1_peak_1067	17.70061	*	CTAATAA,TTATTAG	32	1
chr1	175948837	175949203	10a_satb1_peak_1068	9.65429	*	CTAATAG,CTATTAG	-87,108	2
chr1	175956271	175956585	10a_satb1_peak_1069	4.72260	*	CTAATAA,CTAATAG,CTATTAG,TTATTAG	-122,147	2
chr1	175998896	175999153	10a_satb1_peak_1070	6.39705	*	CTAATAA,TTATTAG	62,7	2
chr1	176016282	176016543	10a_satb1_peak_1071	5.99280	*	CTAATAA,TTATTAG	192	1
chr1	176089933	176090164	10a_satb1_peak_1072	5.54455	*	CTAATAA,TTAATAA,TTATTAA,TTATTAG	-184,-43,185	3
chr1	176106415	176107182	10a_satb1_peak_1073	19.38068	*	CTAATAA,TTAATAA,TTATTAA,TTATTAG	114,165,60,76	4
chr1	176145007	176145395	10a_satb1_peak_1074	10.66536	*	CTAATAA,CTAATAG,CTATTAG,TTAATAA,TTATTAA,TTATTAG	-54,-7,19,57	4
chr1	176271076	176271477	10a_satb1_peak_1075	12.12014	*	CTAATAG,CTATTAA,CTATTAG,TTAATAA,TTAATAG,TTATTAA	-102,-40,-99,60	4
chr1	176297006	176297366	10a_satb1_peak_1076	6.91447	*	TTAATAA,TTATTAA	-7	1
chr1	176460752	176460985	10a_satb1_peak_1077	5.03664	*	CTAATAG,CTATTAG	-24,18	2
chr1	176517110	176517387	10a_satb1_peak_1078	7.17773	*	CTAATAA,CTATTAA,TTAATAA,TTAATAG,TTATTAA,TTATTAG	-2,-37,35	3
chr1	176546090	176546399	10a_satb1_peak_1079	4.20914	*	CTAATAA,TTATTAG	-5	1
chr1	176666454	176666676	10a_satb1_peak_1080	4.41014	*	TTAATAA,TTATTAA	-94,7	2
chr1	176684831	176685459	10a_satb1_peak_1081	27.92305	*	CTAATAA,TTAATAA,TTATTAA,TTATTAG	-1,-53,-56,169	4
chr1	176698014	176698300	10a_satb1_peak_1082	5.81853	*	CTAATAA,TTAATAA,TTATTAA,TTATTAG	-22,43	2
chr1	176935828	176936112	10a_satb1_peak_1083	6.09978	*	TTAATAA,TTATTAA	-9	1
chr1	177042948	177043213	10a_satb1_peak_1084	4.99991	*	CTAATAA,TTATTAG	-45	1
chr1	177097001	177097311	10a_satb1_peak_1085	7.94691	*	CTAATAA,TTATTAG	-25	1
chr1	177202449	177202695	10a_satb1_peak_1086	4.76797	*	CTAATAA,TTAATAA,TTATTAA,TTATTAG	10,30	2
chr1	177207838	177208165	10a_satb1_peak_1087	9.68124	*	TTAATAA,TTATTAA	13	1
chr1	177253702	177254200	10a_satb1_peak_1088	19.53952	*	CTAATAA,TTATTAG	63	1
chr1	177487838	177488253	10a_satb1_peak_1089	12.35220	*	TTAATAA,TTATTAA	-78,-81,19,22	4
chr1	177491356	177491575	10a_satb1_peak_1090	2.79428	*	CTAATAA,TTATTAG	-22,1	2
chr1	177522292	177522511	10a_satb1_peak_1091	4.99659	*	CTAATAA,TTATTAG	16	1
chr1	177567171	177567543	10a_satb1_peak_1092	8.24287	*	CTAATAA,CTATTAA,TTAATAA,TTAATAG,TTATTAA,TTATTAG	-55,-88,56,67	4
chr1	177597066	177597566	10a_satb1_peak_1093	13.62704	*	CTAATAG,CTATTAA,CTATTAG,TTAATAG	115,28	2
chr1	177615315	177615633	10a_satb1_peak_1094	8.55644	*	CTAATAA,TTAATAA,TTATTAA,TTATTAG	-2,22,48	3
chr1	177737267	177737718	10a_satb1_peak_1095	10.75022	*	CTAATAA,TTATTAG	-15,-27	2
chr1	178209762	178210009	10a_satb1_peak_1096	6.09252	*	TTAATAA,TTATTAA	-16,-30,-4	3
chr1	178250433	178250705	10a_satb1_peak_1097	3.83681	*	CTAATAA,CTATTAA,TTAATAG,TTATTAG	7,96	2
chr1	178292727	178293017	10a_satb1_peak_1098	6.14435	*	CTATTAA,TTAATAA,TTAATAG,TTATTAA	-20,-37,-40	3
chr1	178375884	178376198	10a_satb1_peak_1099	5.68154	*	TTAATAA,TTATTAA	-189,5,62	3
chr1	178386957	178387372	10a_satb1_peak_1100	7.17112	*	CTAATAA,CTAATAG,CTATTAG,TTATTAG	-47,172	2
chr1	178409665	178409928	10a_satb1_peak_1101	4.91481	*	CTAATAA,CTATTAA,TTAATAA,TTAATAG,TTATTAA,TTATTAG	-106,-80,112,92	4
chr1	178423816	178424433	10a_satb1_peak_1102	12.39412	*	CTAATAA,CTAATAG,CTATTAG,TTAATAA,TTATTAA,TTATTAG	-131,-147,-18,124,17	5
chr1	178563960	178564268	10a_satb1_peak_1103	5.79009	*	CTAATAA,TTAATAA,TTATTAA,TTATTAG	-113,-17,-27	3
chr1	178612296	178612576	10a_satb1_peak_1104	6.75479	*	CTAATAA,CTATTAA,TTAATAA,TTAATAG,TTATTAA,TTATTAG	-12,-15,-64	3
chr1	178701781	178702018	10a_satb1_peak_1105	4.65403	*	CTATTAA,TTAATAG	-150,56,74	3
chr1	178802104	178802440	10a_satb1_peak_1106	5.80954	*	CTAATAA,CTATTAA,TTAATAA,TTAATAG,TTATTAA,TTATTAG	-174,116,119,8	4
chr1	178834927	178835201	10a_satb1_peak_1107	6.22951	*	CTATTAA,TTAATAA,TTAATAG,TTATTAA	-10,15	2
chr1	179021133	179021538	10a_satb1_peak_1108	15.92998	*	CTAATAA,CTAATAG,CTATTAA,CTATTAG,TTAATAG,TTATTAG	-39,39,79	3
chr1	179111494	179111828	10a_satb1_peak_1109	5.84121	*	CTAATAA,TTAATAA,TTATTAA,TTATTAG	-88,103,93	3
chr1	179383068	179383298	10a_satb1_peak_1110	5.54455	*	TTAATAA,TTATTAA	-124,120,3	3
chr1	179689391	179689610	10a_satb1_peak_1111	4.99659	*	CTAATAA,TTATTAG	-21,61	2
chr1	179893136	179893415	10a_satb1_peak_1112	6.06320	*	CTAATAA,CTATTAA,TTAATAA,TTAATAG,TTATTAA,TTATTAG	-10,-28,81	3
chr1	179968001	179968220	10a_satb1_peak_1113	4.65514	*	CTAATAA,TTAATAA,TTATTAA,TTATTAG	-12,-183,-25,-9	4
chr1	180048545	180048988	10a_satb1_peak_1114	9.24332	*	CTATTAA,TTAATAA,TTAATAG,TTATTAA	-129,-48,-61,168	4
chr1	180073742	180073990	10a_satb1_peak_1115	5.28973	*	CTAATAA,TTAATAA,TTATTAA,TTATTAG	-125,146,24	3
chr1	180108154	180108387	10a_satb1_peak_1116	5.30309	*	TTAATAA,TTATTAA	-28,31,4	3
chr1	180174696	180174942	10a_satb1_peak_1117	5.09345	*	CTAATAA,CTATTAA,TTAATAA,TTAATAG,TTATTAA,TTATTAG	-6,-81,5	3
chr1	180311541	180311930	10a_satb1_peak_1118	12.66810	*	CTAATAG,CTATTAG,TTAATAA,TTATTAA	-23,-26,31,71	4
chr1	180368769	180368990	10a_satb1_peak_1119	5.27057	*	CTAATAG,CTATTAG,TTAATAA,TTATTAA	134,55	2
chr1	180393374	180393602	10a_satb1_peak_1120	4.99659	*	CTAATAA,CTATTAA,TTAATAG,TTATTAG	-109,-93,74	3
chr1	180417023	180417550	10a_satb1_peak_1121	14.42951	*	CTAATAA,TTAATAA,TTATTAA,TTATTAG	-110,-9	2
chr1	180427782	180428558	10a_satb1_peak_1122	34.20450	*	CTAATAA,CTATTAA,TTAATAG,TTATTAG	-10,-160,-29,-41,-54	5
chr1	180435365	180435820	10a_satb1_peak_1123	7.59942	*	CTATTAA,TTAATAA,TTAATAG,TTATTAA	-73,163	2
chr1	180452513	180453101	10a_satb1_peak_1124	8.42137	*	CTAATAG,CTATTAA,CTATTAG,TTAATAG	155,32	2
chr1	180610910	180611212	10a_satb1_peak_1125	5.54455	*	CTAATAG,CTATTAG	-112	1
chr1	180715978	180716316	10a_satb1_peak_1126	8.42137	*	TTAATAA,TTATTAA	1	1
chr1	180720231	180720805	10a_satb1_peak_1127	25.81927	*	CTAATAA,TTATTAG	-33,0,42,67	4
chr1	180793975	180794389	10a_satb1_peak_1129	13.43580	*	CTAATAA,TTAATAA,TTATTAA,TTATTAG	10,2,41	3
chr1	181119330	181119882	10a_satb1_peak_1130	13.21252	*	CTATTAA,TTAATAA,TTAATAG,TTATTAA	-81,14,7	3
chr1	181336627	181336860	10a_satb1_peak_1131	4.88099	*	TTAATAA,TTATTAA	-118,-72	2
chr1	181530961	181531274	10a_satb1_peak_1133	6.97600	*	CTAATAA,TTAATAA,TTATTAA,TTATTAG	-41,13	2
chr1	181952286	181952509	10a_satb1_peak_1134	4.62188	*	CTAATAA,CTATTAA,TTAATAG,TTATTAG	-7,44,52	3
chr1	182196570	182197059	10a_satb1_peak_1135	23.06085	*	CTAATAA,TTAATAA,TTATTAA,TTATTAG	-123,57	2
chr1	182275922	182276181	10a_satb1_peak_1136	6.60327	*	CTAATAA,TTAATAA,TTATTAA,TTATTAG	-21,-57,3,6	4
chr1	182351044	182351492	10a_satb1_peak_1137	12.56324	*	CTAATAA,CTAATAG,CTATTAA,CTATTAG,TTAATAA,TTAATAG,TTATTAA,TTATTAG	-194,11,29,32	4
chr1	182431636	182431952	10a_satb1_peak_1138	5.80840	*	CTAATAA,TTATTAG	-3	1
chr1	182455211	182455488	10a_satb1_peak_1139	4.56587	*	CTAATAA,CTATTAA,TTAATAG,TTATTAG	-68,36,74,81	4
chr1	182874756	182875062	10a_satb1_peak_1140	6.53071	*	CTATTAA,TTAATAA,TTAATAG,TTATTAA	-15,2,81	3
chr1	182945700	182945919	10a_satb1_peak_1141	4.74880	*	TTAATAA,TTATTAA	-65,-77	2
chr1	183344936	183345638	10a_satb1_peak_1142	32.46550	*	CTATTAA,TTAATAA,TTAATAG,TTATTAA	-137,13,52,69,93	5
chr1	183476908	183477183	10a_satb1_peak_1143	6.50349	*	CTAATAA,CTATTAA,TTAATAA,TTAATAG,TTATTAA,TTATTAG	-13,-96,17,52	4
chr1	183478475	183478994	10a_satb1_peak_1144	23.76440	*	CTAATAA,CTAATAG,CTATTAG,TTATTAG	19,194,32,43	4
chr1	183533439	183533741	10a_satb1_peak_1145	6.45609	*	CTATTAA,TTAATAA,TTAATAG,TTATTAA	-1,17	2
chr1	183709299	183709544	10a_satb1_peak_1146	4.17971	*	CTAATAA,TTATTAG	-50	1
chr1	183792371	183792698	10a_satb1_peak_1147	8.01040	*	CTAATAA,TTAATAA,TTATTAA,TTATTAG	-100,-20,53	3
chr1	183819308	183819674	10a_satb1_peak_1148	8.83234	*	CTAATAG,CTATTAG,TTAATAA,TTATTAA	-18,164,30,52	4
chr1	184014774	184015111	10a_satb1_peak_1149	8.01040	*	CTAATAA,TTAATAA,TTATTAA,TTATTAG	-28,-41,37	3
chr1	184082155	184082375	10a_satb1_peak_1150	4.51223	*	CTAATAA,TTAATAA,TTATTAA,TTATTAG	-132,6	2
chr1	184098440	184098811	10a_satb1_peak_1151	9.24332	*	CTAATAA,CTAATAG,CTATTAG,TTAATAA,TTATTAA,TTATTAG	-30,-39,-4,98	4
chr1	184293161	184293389	10a_satb1_peak_1152	5.27057	*	TTAATAA,TTATTAA	-7,12,9	3
chr1	184311188	184311456	10a_satb1_peak_1153	3.75738	*	CTAATAA,CTAATAG,CTATTAG,TTATTAG	-5,160	2
chr1	184509186	184509418	10a_satb1_peak_1154	5.21715	*	CTAATAA,TTAATAA,TTATTAA,TTATTAG	-13,-3,70	3
chr1	184550894	184551288	10a_satb1_peak_1155	9.47868	*	CTAATAA,TTATTAG	1,10	2
chr1	184628687	184629062	10a_satb1_peak_1156	11.82924	*	CTAATAA,TTAATAA,TTATTAA,TTATTAG	-30,18	2
chr1	184669814	184670172	10a_satb1_peak_1157	9.92828	*	TTAATAA,TTATTAA	-29	1
chr1	184674580	184674822	10a_satb1_peak_1158	6.36650	*	TTAATAA,TTATTAA	31,34	2
chr1	184689270	184689532	10a_satb1_peak_1159	5.76259	*	CTAATAA,TTAATAA,TTATTAA,TTATTAG	-11,-59	2
chr1	184708300	184708829	10a_satb1_peak_1160	5.13358	*	TTAATAA,TTATTAA	-135,-183,6	3
chr1	184715251	184715526	10a_satb1_peak_1161	3.75738	*	CTATTAA,TTAATAA,TTAATAG,TTATTAA	-103,-106,-2,14,35	5
chr1	184789093	184789362	10a_satb1_peak_1162	5.20671	*	CTAATAA,TTAATAA,TTATTAA,TTATTAG	-24,-86,92	3
chr1	184824172	184824498	10a_satb1_peak_1163	5.95553	*	TTAATAA,TTATTAA	-10,-38,38,65	4
chr1	184827144	184827400	10a_satb1_peak_1164	5.54455	*	TTAATAA,TTATTAA	-25	1
chr1	184843223	184843458	10a_satb1_peak_1165	5.54455	*	CTAATAA,TTAATAA,TTATTAA,TTATTAG	-5,9	2
chr1	184861549	184861780	10a_satb1_peak_1166	5.17831	*	TTAATAA,TTATTAA	45	1
chr1	184870299	184870587	10a_satb1_peak_1167	5.38729	*	CTAATAA,CTATTAA,TTAATAA,TTAATAG,TTATTAA,TTATTAG	-33,-69,56	3
chr1	184932018	184932540	10a_satb1_peak_1168	8.89698	*	CTAATAA,CTATTAA,TTAATAA,TTAATAG,TTATTAA,TTATTAG	-103,-185,190,65,86	5
chr1	184949767	184950036	10a_satb1_peak_1169	5.68154	*	TTAATAA,TTATTAA	67	1
chr1	185142199	185142473	10a_satb1_peak_1170	5.76259	*	CTAATAA,CTATTAA,TTAATAA,TTAATAG,TTATTAA,TTATTAG	-115,-49,-66,197,30,96	6
chr1	185426216	185426479	10a_satb1_peak_1171	5.12880	*	CTAATAA,CTAATAG,CTATTAG,TTAATAA,TTATTAA,TTATTAG	-13,-58,70	3
chr1	185837697	185838019	10a_satb1_peak_1172	7.73641	*	CTAATAA,TTAATAA,TTATTAA,TTATTAG	-70,17,27	3
chr1	185989356	185989642	10a_satb1_peak_1174	6.80129	*	CTAATAG,CTATTAA,CTATTAG,TTAATAG	-34,-47	2
chr1	186045948	186046310	10a_satb1_peak_1175	9.92828	*	CTAATAA,TTAATAA,TTATTAA,TTATTAG	-11,-59,25	3
chr1	186058538	186058939	10a_satb1_peak_1176	5.81853	*	TTAATAA,TTATTAA	18	1
chr1	186280996	186281361	10a_satb1_peak_1177	10.06527	*	CTAATAG,CTATTAG,TTAATAA,TTATTAA	-12,-2,-40	3
chr1	186312587	186312838	10a_satb1_peak_1178	5.81853	*	TTAATAA,TTATTAA	-8,15	2
chr1	186324993	186325220	10a_satb1_peak_1179	5.27057	*	CTAATAA,TTAATAA,TTATTAA,TTATTAG	-18,-185,35	3
chr1	186360057	186360434	10a_satb1_peak_1180	10.47624	*	CTAATAA,TTAATAA,TTATTAA,TTATTAG	-41,-51	2
chr1	186381163	186381647	10a_satb1_peak_1181	16.91483	*	CTAATAA,TTAATAA,TTATTAA,TTATTAG	-15,-39,4	3
chr1	186385175	186385419	10a_satb1_peak_1182	4.89885	*	TTAATAA,TTATTAA	30,54	2
chr1	186398783	186399367	10a_satb1_peak_1184	14.17501	*	CTAATAA,CTATTAA,TTAATAA,TTAATAG,TTATTAA,TTATTAG	-110,-22,1	3
chr1	186402440	186402762	10a_satb1_peak_1185	7.28327	*	CTAATAA,CTATTAA,TTAATAA,TTAATAG,TTATTAA,TTATTAG	-61,-64,26,86	4
chr1	186412819	186413063	10a_satb1_peak_1186	5.40756	*	CTAATAA,TTATTAG	-49,27	2
chr1	186430261	186430559	10a_satb1_peak_1187	6.22951	*	CTAATAA,TTAATAA,TTATTAA,TTATTAG	-40,41	2
chr1	186504235	186504570	10a_satb1_peak_1188	6.71779	*	CTATTAA,TTAATAG	-17,-186	2
chr1	186677890	186678144	10a_satb1_peak_1189	5.86672	*	CTAATAA,CTATTAA,TTAATAG,TTATTAG	-27,151	2
chr1	186804961	186805906	10a_satb1_peak_1190	45.54603	*	TTAATAA,TTATTAA	-138,-148,-2,-75,189	5
chr1	186828964	186829777	10a_satb1_peak_1191	47.46391	*	TTAATAA,TTATTAA	-25,-78	2
chr1	186984174	186984518	10a_satb1_peak_1192	6.36650	*	CTAATAA,TTAATAA,TTATTAA,TTATTAG	-15,109	2
chr1	187008875	187009208	10a_satb1_peak_1193	9.24332	*	CTAATAG,CTATTAG,TTAATAA,TTATTAA	-45,33	2
chr1	187166910	187167174	10a_satb1_peak_1194	5.95553	*	TTAATAA,TTATTAA	-21,-95,12	3
chr1	187214557	187214804	10a_satb1_peak_1195	6.36650	*	CTAATAG,CTATTAG,TTAATAA,TTATTAA	-13,-45,112	3
chr1	187228428	187228805	10a_satb1_peak_1196	10.88721	*	CTAATAA,CTAATAG,CTATTAG,TTATTAG	-20,-42,97	3
chr1	187276793	187277063	10a_satb1_peak_1197	5.15522	*	CTAATAA,CTAATAG,CTATTAG,TTAATAA,TTATTAA,TTATTAG	-11,17,40	3
chr1	187281819	187282095	10a_satb1_peak_1198	4.72260	*	CTAATAA,TTATTAG	-20,122	2
chr1	187305537	187305789	10a_satb1_peak_1199	6.64048	*	CTAATAA,TTATTAG	39	1
chr1	187423774	187424201	10a_satb1_peak_1200	10.61323	*	TTAATAA,TTATTAA	14,40	2
chr1	187428883	187429133	10a_satb1_peak_1201	4.17464	*	CTAATAA,TTAATAA,TTATTAA,TTATTAG	-35,46	2
chr1	187509415	187509688	10a_satb1_peak_1202	7.05146	*	CTAATAA,TTATTAG	-10	1
chr1	187542269	187542672	10a_satb1_peak_1203	5.81853	*	CTAATAA,CTAATAG,CTATTAG,TTAATAA,TTATTAA,TTATTAG	-190,-56,-81,137,75	5
chr1	187552991	187553335	10a_satb1_peak_1204	11.43518	*	CTAATAA,TTAATAA,TTATTAA,TTATTAG	-64,-7,152,3,62	5
chr1	187583997	187584255	10a_satb1_peak_1205	7.07252	*	CTAATAA,TTAATAA,TTATTAA,TTATTAG	10,13,55	3
chr1	187593370	187593904	10a_satb1_peak_1206	6.50349	*	CTAATAA,CTAATAG,CTATTAG,TTATTAG	-183,-90,57	3
chr1	187623634	187623991	10a_satb1_peak_1207	9.10633	*	CTAATAA,TTAATAA,TTATTAA,TTATTAG	-10,-92,31	3
chr1	187646941	187647353	10a_satb1_peak_1208	9.09203	*	TTAATAA,TTATTAA	46,75	2
chr1	187713437	187713785	10a_satb1_peak_1209	6.36650	*	CTAATAA,TTATTAG	1	1
chr1	187751934	187752216	10a_satb1_peak_1210	7.32544	*	CTAATAA,TTAATAA,TTATTAA,TTATTAG	0,20	2
chr1	187836554	187836806	10a_satb1_peak_1211	6.77747	*	CTAATAG,CTATTAG,TTAATAA,TTATTAA	-31,19,27	3
chr1	187856673	187856958	10a_satb1_peak_1212	5.81853	*	TTAATAA,TTATTAA	-34,143,146	3
chr1	187889228	187889710	10a_satb1_peak_1213	11.02421	*	CTAATAA,CTAATAG,CTATTAA,CTATTAG,TTAATAG,TTATTAG	-156,151,31,46	4
chr1	187898707	187898981	10a_satb1_peak_1214	7.18845	*	TTAATAA,TTATTAA	28	1
chr1	187918506	187919155	10a_satb1_peak_1215	17.59979	*	CTATTAA,TTAATAA,TTAATAG,TTATTAA	43,54,65	3
chr1	187924081	187924466	10a_satb1_peak_1216	14.31200	*	CTAATAA,TTAATAA,TTATTAA,TTATTAG	-15,-73,88,98	4
chr1	187925423	187925778	10a_satb1_peak_1217	4.99659	*	CTAATAA,CTATTAA,TTAATAA,TTAATAG,TTATTAA,TTATTAG	-151,-48,193	3
chr1	188065068	188065416	10a_satb1_peak_1218	9.72504	*	CTAATAA,CTATTAA,TTAATAA,TTAATAG,TTATTAA,TTATTAG	-33,-53,77	3
chr1	188068832	188069158	10a_satb1_peak_1219	8.83234	*	CTAATAA,TTAATAA,TTATTAA,TTATTAG	-13,39,97	3
chr1	188119620	188119931	10a_satb1_peak_1220	4.24106	*	CTAATAG,CTATTAG,TTAATAA,TTATTAA	-4,-86	2
chr1	188120503	188120829	10a_satb1_peak_1221	6.91447	*	CTAATAA,CTAATAG,CTATTAG,TTATTAG	-8,45	2
chr1	188125960	188126286	10a_satb1_peak_1222	7.46243	*	CTAATAA,TTATTAG	-3	1
chr1	188134945	188135209	10a_satb1_peak_1223	4.85959	*	CTAATAA,CTATTAA,TTAATAA,TTAATAG,TTATTAA,TTATTAG	-15,-153,36	3
chr1	188189378	188190209	10a_satb1_peak_1224	29.79202	*	CTAATAA,TTAATAA,TTATTAA,TTATTAG	-21,106,134	3
chr1	188242692	188243425	10a_satb1_peak_1225	26.23025	*	TTAATAA,TTATTAA	16,29,32,56	4
chr1	188266315	188266567	10a_satb1_peak_1226	5.95553	*	TTAATAA,TTATTAA	-15,1,44	3
chr1	188304042	188304305	10a_satb1_peak_1227	7.87929	*	CTAATAA,CTATTAA,TTAATAA,TTAATAG,TTATTAA,TTATTAG	-38,11,32	3
chr1	188319604	188319964	10a_satb1_peak_1228	6.64048	*	CTAATAA,CTAATAG,CTATTAG,TTAATAA,TTATTAA,TTATTAG	-52,-73,119,99	4
chr1	188323719	188323957	10a_satb1_peak_1229	5.27057	*	CTAATAA,TTAATAA,TTATTAA,TTATTAG	-19,37	2
chr1	188338196	188338442	10a_satb1_peak_1230	5.27057	*	CTAATAA,TTATTAG	13	1
chr1	188339862	188340149	10a_satb1_peak_1231	8.01040	*	CTAATAA,TTAATAA,TTATTAA,TTATTAG	-19,-55,-58,50	4
chr1	188357752	188358047	10a_satb1_peak_1232	6.09252	*	TTAATAA,TTATTAA	-80,157,73	3
chr1	188414897	188415369	10a_satb1_peak_1233	8.28438	*	CTAATAA,TTATTAG	-61	1
chr1	188418877	188419263	10a_satb1_peak_1234	8.14739	*	CTAATAA,TTAATAA,TTATTAA,TTATTAG	-1,63,75	3
chr1	188438630	188438973	10a_satb1_peak_1235	4.99659	*	CTAATAA,TTAATAA,TTATTAA,TTATTAG	-25,-99	2
chr1	188496237	188496776	10a_satb1_peak_1236	9.51730	*	CTAATAA,TTAATAA,TTATTAA,TTATTAG	-170,-21,75	3
chr1	188509614	188510057	10a_satb1_peak_1237	6.91447	*	CTATTAA,TTAATAA,TTAATAG,TTATTAA	-16,-42,150	3
chr1	188537675	188537997	10a_satb1_peak_1238	11.02421	*	CTAATAA,TTAATAA,TTATTAA,TTATTAG	-1,25,39	3
chr1	188585903	188586604	10a_satb1_peak_1239	21.84652	*	CTAATAA,CTATTAA,TTAATAG,TTATTAG	-101,-114,-135,170	4
chr1	188587904	188588167	10a_satb1_peak_1240	5.40756	*	CTAATAA,TTAATAA,TTATTAA,TTATTAG	-117,-21,26	3
chr1	188599056	188599307	10a_satb1_peak_1241	5.68154	*	TTAATAA,TTATTAA	72	1
chr1	188620433	188620813	10a_satb1_peak_1242	13.76403	*	CTAATAA,CTAATAG,CTATTAA,CTATTAG,TTAATAA,TTAATAG,TTATTAA,TTATTAG	-103,-72,11,155,8	5
chr1	188632887	188633184	10a_satb1_peak_1243	5.95553	*	CTATTAA,TTAATAA,TTAATAG,TTATTAA	-31,22	2
chr1	188714737	188715642	10a_satb1_peak_1244	32.39486	*	CTAATAA,CTAATAG,CTATTAG,TTAATAA,TTATTAA,TTATTAG	-187,-59,-67,-80,11	5
chr1	188732221	188732579	10a_satb1_peak_1245	9.51730	*	TTAATAA,TTATTAA	49	1
chr1	188736257	188736550	10a_satb1_peak_1246	4.85959	*	TTAATAA,TTATTAA	-98	1
chr1	188751041	188751266	10a_satb1_peak_1247	5.54455	*	CTATTAA,TTAATAA,TTAATAG,TTATTAA	-191,-63,13,138	4
chr1	188804205	188804918	10a_satb1_peak_1248	16.90748	*	CTAATAA,TTAATAA,TTATTAA,TTATTAG	104,31	2
chr1	188814768	188815059	10a_satb1_peak_1249	5.95553	*	CTAATAA,TTAATAA,TTATTAA,TTATTAG	-15,-177,-18,162	4
chr1	188821262	188821877	10a_satb1_peak_1250	16.09289	*	CTAATAA,TTAATAA,TTATTAA,TTATTAG	-40,-51,-68,34	4
chr1	188836452	188836790	10a_satb1_peak_1251	11.02421	*	TTAATAA,TTATTAA	35	1
chr1	188877361	188877780	10a_satb1_peak_1252	11.43518	*	CTAATAA,TTAATAA,TTATTAA,TTATTAG	-25,-37	2
chr1	188896411	188896651	10a_satb1_peak_1253	5.54455	*	TTAATAA,TTATTAA	15	1
chr1	188897088	188897586	10a_satb1_peak_1254	14.85996	*	CTAATAA,TTAATAA,TTATTAA,TTATTAG	-150,-24,152	3
chr1	188911427	188911651	10a_satb1_peak_1255	5.13358	*	CTAATAA,TTAATAA,TTATTAA,TTATTAG	-74,30,56,90	4
chr1	188916100	188916462	10a_satb1_peak_1256	5.95553	*	TTAATAA,TTATTAA	142	1
chr1	188977405	188977860	10a_satb1_peak_1257	4.85959	*	CTATTAA,TTAATAA,TTAATAG,TTATTAA	-164,-58,108,158,161	5
chr1	188978351	188978980	10a_satb1_peak_1258	28.14812	*	CTAATAA,TTAATAA,TTATTAA,TTATTAG	126,61,71,89	4
chr1	189053433	189053767	10a_satb1_peak_1259	9.24332	*	CTAATAA,TTAATAA,TTATTAA,TTATTAG	-16,-19,157,3	4
chr1	189076023	189076597	10a_satb1_peak_1260	16.09289	*	CTAATAA,CTATTAA,TTAATAG,TTATTAG	-120,-128	2
chr1	189090440	189090866	10a_satb1_peak_1261	9.38031	*	CTAATAA,CTAATAG,CTATTAG,TTATTAG	0,194	2
chr1	189154007	189154283	10a_satb1_peak_1262	6.09252	*	CTATTAA,TTAATAA,TTAATAG,TTATTAA	-4,-7	2
chr1	189213311	189213605	10a_satb1_peak_1263	7.73641	*	TTAATAA,TTATTAA	-140,176,4	3
chr1	189287771	189288125	10a_satb1_peak_1264	8.28438	*	CTAATAA,CTAATAG,CTATTAG,TTAATAA,TTATTAA,TTATTAG	-2,9,91	3
chr1	189302061	189302331	10a_satb1_peak_1265	4.33111	*	TTAATAA,TTATTAA	-162,26,29	3
chr1	189344867	189345116	10a_satb1_peak_1266	4.31163	*	CTAATAA,TTAATAA,TTATTAA,TTATTAG	-80,136	2
chr1	189346285	189346635	10a_satb1_peak_1267	6.22951	*	CTAATAA,TTAATAA,TTATTAA,TTATTAG	-33,22	2
chr1	189394578	189394865	10a_satb1_peak_1268	8.83234	*	CTAATAA,TTAATAA,TTATTAA,TTATTAG	-41,-7,78	3
chr1	189406670	189406889	10a_satb1_peak_1269	5.27057	*	TTAATAA,TTATTAA	62	1
chr1	189417153	189417544	10a_satb1_peak_1270	8.14739	*	CTAATAA,CTAATAG,CTATTAG,TTAATAA,TTATTAA,TTATTAG	-132,13,186,22,74	5
chr1	189432287	189432526	10a_satb1_peak_1271	5.40756	*	CTATTAA,TTAATAG	-56	1
chr1	189435045	189435397	10a_satb1_peak_1272	5.54455	*	CTAATAA,TTATTAG	-80,36	2
chr1	189435621	189436064	10a_satb1_peak_1273	21.43555	*	CTAATAA,CTATTAA,TTAATAG,TTATTAG	-37,-9,104	3
chr1	189446825	189447076	10a_satb1_peak_1274	5.13358	*	CTATTAA,TTAATAA,TTAATAG,TTATTAA	-127,29	2
chr1	189457878	189458181	10a_satb1_peak_1275	6.64965	*	TTAATAA,TTATTAA	-49,18	2
chr1	189468183	189468432	10a_satb1_peak_1276	4.85959	*	CTAATAG,CTATTAG,TTAATAA,TTATTAA	-194,187	2
chr1	189497826	189498154	10a_satb1_peak_1277	7.64545	*	CTAATAG,CTATTAG,TTAATAA,TTATTAA	-31,13,26	3
chr1	189550655	189551054	10a_satb1_peak_1279	12.66810	*	CTAATAA,CTATTAA,TTAATAG,TTATTAG	-139,56,80	3
chr1	189559553	189559772	10a_satb1_peak_1280	5.13358	*	CTAATAG,CTATTAG,TTAATAA,TTATTAA	16,182	2
chr1	189566300	189566858	10a_satb1_peak_1281	22.80546	*	CTAATAA,CTAATAG,CTATTAG,TTATTAG	-102,-67,99	3
chr1	189615737	189616037	10a_satb1_peak_1282	9.65429	*	CTAATAA,TTAATAA,TTATTAA,TTATTAG	13,42,6	3
chr1	189630698	189630993	10a_satb1_peak_1283	7.05146	*	TTAATAA,TTATTAA	-14,-183,-3,15	4
chr1	189654080	189654299	10a_satb1_peak_1284	5.54455	*	CTAATAA,TTAATAA,TTATTAA,TTATTAG	-183,26,44,54	4
chr1	189669261	189669632	10a_satb1_peak_1285	8.28438	*	CTAATAA,CTAATAG,CTATTAG,TTATTAG	13,6	2
chr1	189712190	189712465	10a_satb1_peak_1286	5.68154	*	CTAATAG,CTATTAG,TTAATAA,TTATTAA	-20,60	2
chr1	189734402	189734783	10a_satb1_peak_1287	10.72860	*	CTAATAA,TTAATAA,TTATTAA,TTATTAG	-3,-96,22,7	4
chr1	189762312	189762566	10a_satb1_peak_1288	5.27057	*	CTAATAG,CTATTAG,TTAATAA,TTATTAA	-115,25,51	3
chr1	189814263	189814695	10a_satb1_peak_1289	5.40756	*	CTAATAA,TTATTAG	-166,125,76	3
chr1	189821551	189821770	10a_satb1_peak_1290	4.72260	*	CTAATAA,TTATTAG	-4	1
chr1	189830399	189830769	10a_satb1_peak_1291	9.79128	*	CTAATAA,TTAATAA,TTATTAA,TTATTAG	-45,-98,108,26	4
chr1	189832044	189832270	10a_satb1_peak_1292	4.44862	*	CTAATAA,CTAATAG,CTATTAA,CTATTAG,TTAATAG,TTATTAG	-87,44,77	3
chr1	189859560	189859820	10a_satb1_peak_1293	5.54455	*	CTAATAA,CTATTAA,TTAATAA,TTAATAG,TTATTAA,TTATTAG	-89,79,8	3
chr1	189879764	189880115	10a_satb1_peak_1295	5.81853	*	CTAATAG,CTATTAA,CTATTAG,TTAATAG	-159,26	2
chr1	189929062	189929283	10a_satb1_peak_1296	5.13358	*	TTAATAA,TTATTAA	28,45	2
chr1	189932820	189933105	10a_satb1_peak_1297	6.09252	*	CTAATAA,TTAATAA,TTATTAA,TTATTAG	30,96	2
chr1	190038375	190038619	10a_satb1_peak_1298	5.40756	*	TTAATAA,TTATTAA	29,38	2
chr1	190046678	190046959	10a_satb1_peak_1299	5.81853	*	CTAATAA,CTATTAA,TTAATAG,TTATTAG	-178,-83,59	3
chr1	190082198	190082501	10a_satb1_peak_1300	4.80842	*	TTAATAA,TTATTAA	20	1
chr1	190087489	190087735	10a_satb1_peak_1301	6.36650	*	CTAATAA,TTAATAA,TTATTAA,TTATTAG	-41,-85,14,35	4
chr1	190109462	190109735	10a_satb1_peak_1302	5.54455	*	CTAATAA,CTATTAA,TTAATAA,TTAATAG,TTATTAA,TTATTAG	-158,-74,173,39,46	5
chr1	190132653	190133147	10a_satb1_peak_1303	11.02421	*	CTAATAA,CTAATAG,CTATTAG,TTATTAG	-86,91	2
chr1	190194918	190195140	10a_satb1_peak_1304	4.85959	*	TTAATAA,TTATTAA	-55,25	2
chr1	190217307	190217632	10a_satb1_peak_1305	6.22951	*	CTAATAA,CTAATAG,CTATTAG,TTAATAA,TTATTAA,TTATTAG	-157,11,38	3
chr1	190218417	190218716	10a_satb1_peak_1306	8.14739	*	CTATTAA,TTAATAA,TTAATAG,TTATTAA	-9,32,49	3
chr1	190241599	190242075	10a_satb1_peak_1307	17.32581	*	CTAATAA,CTAATAG,CTATTAG,TTAATAA,TTATTAA,TTATTAG	-144,-6,20,45	4
chr1	190302440	190302837	10a_satb1_peak_1308	12.12014	*	CTATTAA,TTAATAA,TTAATAG,TTATTAA	-154,-23,-53,2	4
chr1	190314509	190314742	10a_satb1_peak_1309	6.64048	*	CTAATAA,TTATTAG	-1	1
chr1	190338768	190339251	10a_satb1_peak_1310	22.12051	*	CTAATAA,CTATTAA,TTAATAA,TTAATAG,TTATTAA,TTATTAG	-14,-196,-7,10,65,7	6
chr1	190437063	190437407	10a_satb1_peak_1311	7.59942	*	CTATTAA,TTAATAA,TTAATAG,TTATTAA	-160,11,161,4	4
chr1	190439230	190439700	10a_satb1_peak_1312	11.02421	*	CTAATAA,CTATTAA,TTAATAA,TTAATAG,TTATTAA,TTATTAG	-145,111,118,42	4
chr1	190439840	190440658	10a_satb1_peak_1313	9.38031	*	CTATTAA,TTAATAA,TTAATAG,TTATTAA	156,80	2
chr1	190459803	190460040	10a_satb1_peak_1314	5.81853	*	CTAATAA,CTAATAG,CTATTAG,TTATTAG	-10,-23,62	3
chr1	190478326	190478650	10a_satb1_peak_1315	9.24332	*	CTAATAA,CTAATAG,CTATTAG,TTATTAG	-9,12	2
chr1	190519408	190520025	10a_satb1_peak_1316	14.17501	*	CTAATAG,CTATTAG,TTAATAA,TTATTAA	129,138,6	3
chr1	190536377	190536904	10a_satb1_peak_1317	7.87340	*	CTAATAA,TTAATAA,TTATTAA,TTATTAG	-175,-67,-8	3
chr1	190555303	190555946	10a_satb1_peak_1318	6.36650	*	TTAATAA,TTATTAA	156	1
chr1	190587653	190587929	10a_satb1_peak_1319	5.40756	*	CTAATAA,CTATTAA,TTAATAG,TTATTAG	-36,47	2
chr1	190718320	190718590	10a_satb1_peak_1321	5.27057	*	CTAATAA,CTATTAA,TTAATAG,TTATTAG	-14,-95,0	3
chr1	190764709	190765128	10a_satb1_peak_1322	16.09289	*	TTAATAA,TTATTAA	-2,-24,21	3
chr1	190791632	190792057	10a_satb1_peak_1323	8.42137	*	TTAATAA,TTATTAA	-123,145,91	3
chr1	190800295	190800911	10a_satb1_peak_1324	19.51767	*	CTAATAA,CTATTAA,TTAATAG,TTATTAG	-100,-33,-79	3
chr1	190802166	190802520	10a_satb1_peak_1325	12.94208	*	CTAATAA,CTAATAG,CTATTAA,CTATTAG,TTAATAA,TTAATAG,TTATTAA,TTATTAG	-20,-6,13,16	4
chr1	190839274	190839609	10a_satb1_peak_1326	10.47624	*	CTAATAA,TTAATAA,TTATTAA,TTATTAG	-25,-33,-45,87	4
chr1	190895353	190895659	10a_satb1_peak_1327	8.91784	*	TTAATAA,TTATTAA	-62,16,64	3
chr1	190937216	190937461	10a_satb1_peak_1329	5.27057	*	CTAATAA,CTAATAG,CTATTAG,TTAATAA,TTATTAA,TTATTAG	-184,-50,-75	3
chr1	190940254	190940509	10a_satb1_peak_1330	5.40756	*	CTAATAA,CTATTAA,TTAATAG,TTATTAG	-17,-26	2
chr1	190943844	190944063	10a_satb1_peak_1331	5.27057	*	CTAATAA,CTATTAA,TTAATAA,TTAATAG,TTATTAA,TTATTAG	-11,-41,82	3
chr1	190949876	190950720	10a_satb1_peak_1332	30.75096	*	CTAATAA,CTATTAA,TTAATAA,TTAATAG,TTATTAA,TTATTAG	-182,-58,157	3
chr1	190982884	190983308	10a_satb1_peak_1333	8.83234	*	CTAATAA,CTATTAA,TTAATAA,TTAATAG,TTATTAA,TTATTAG	-114,-88,113,91	4
chr1	191049808	191050224	10a_satb1_peak_1334	17.18882	*	TTAATAA,TTATTAA	-20,44	2
chr1	191107883	191108340	10a_satb1_peak_1335	11.02421	*	CTAATAG,CTATTAG,TTAATAA,TTATTAA	-18,-32,144	3
chr1	191109878	191110203	10a_satb1_peak_1336	7.32544	*	CTAATAA,TTATTAG	-20	1
chr1	191139228	191139534	10a_satb1_peak_1337	7.32544	*	TTAATAA,TTATTAA	26,48	2
chr1	191154467	191155035	10a_satb1_peak_1338	12.94208	*	CTAATAA,CTATTAA,TTAATAG,TTATTAG	-181,51,69	3
chr1	191156432	191156779	10a_satb1_peak_1339	8.33495	*	CTAATAA,TTATTAG	1,11	2
chr1	191176680	191176899	10a_satb1_peak_1340	5.81853	*	CTAATAG,CTATTAA,CTATTAG,TTAATAG	-12,-26	2
chr1	191247360	191247661	10a_satb1_peak_1341	5.68154	*	CTAATAA,TTAATAA,TTATTAA,TTATTAG	-50,91	2
chr1	191267847	191268080	10a_satb1_peak_1342	6.18736	*	TTAATAA,TTATTAA	-103,-68	2
chr1	191329651	191329952	10a_satb1_peak_1344	5.81853	*	CTAATAA,CTATTAA,TTAATAA,TTAATAG,TTATTAA,TTATTAG	-149,108,8	3
chr1	191391336	191391685	10a_satb1_peak_1345	7.73641	*	CTAATAA,TTAATAA,TTATTAA,TTATTAG	-2,42	2
chr1	191420612	191421201	10a_satb1_peak_1346	23.19193	*	CTAATAA,TTAATAA,TTATTAA,TTATTAG	-102,11,34,51,92	5
chr1	191467247	191467466	10a_satb1_peak_1347	5.40756	*	TTAATAA,TTATTAA	59	1
chr1	191483495	191484152	10a_satb1_peak_1348	17.46280	*	CTAATAA,CTAATAG,CTATTAG,TTAATAA,TTATTAA,TTATTAG	-6,100,135,79	4
chr1	191496984	191497255	10a_satb1_peak_1349	5.68154	*	CTATTAA,TTAATAA,TTAATAG,TTATTAA	-27,-6,8	3
chr1	191523260	191523502	10a_satb1_peak_1350	6.50349	*	TTAATAA,TTATTAA	-4,118	2
chr1	191575247	191575910	10a_satb1_peak_1352	9.24332	*	CTAATAA,TTAATAA,TTATTAA,TTATTAG	-139,173,197	3
chr1	191596299	191596766	10a_satb1_peak_1353	16.91483	*	CTAATAA,TTAATAA,TTATTAA,TTATTAG	-101,-36,-67	3
chr1	191618071	191618498	10a_satb1_peak_1355	9.51730	*	TTAATAA,TTATTAA	-136	1
chr1	191728985	191729401	10a_satb1_peak_1356	10.61323	*	CTAATAA,TTAATAA,TTATTAA,TTATTAG	-162,-31,-53	3
chr1	191757103	191757655	10a_satb1_peak_1357	20.33962	*	CTAATAA,CTAATAG,CTATTAG,TTAATAA,TTATTAA,TTATTAG	-15,-151,143,18,74	5
chr1	191766387	191766666	10a_satb1_peak_1358	5.68154	*	CTAATAA,TTAATAA,TTATTAA,TTATTAG	-73,93	2
chr1	191775698	191775917	10a_satb1_peak_1359	4.85959	*	CTATTAA,TTAATAG	-39	1
chr1	191779640	191779996	10a_satb1_peak_1360	13.62704	*	TTAATAA,TTATTAA	-34,-80	2
chr1	191803871	191804250	10a_satb1_peak_1361	15.69474	*	CTAATAA,CTATTAA,TTAATAA,TTAATAG,TTATTAA,TTATTAG	-16,16,195,52	4
chr1	191846861	191847134	10a_satb1_peak_1362	6.22951	*	CTATTAA,TTAATAA,TTAATAG,TTATTAA	-30,-6,-83,27,57	5
chr1	191887191	191887542	10a_satb1_peak_1363	7.87340	*	CTAATAA,TTATTAG	10	1
chr1	191895666	191896195	10a_satb1_peak_1365	27.36671	*	CTAATAA,CTATTAA,TTAATAA,TTAATAG,TTATTAA,TTATTAG	-186,-30,12,2,61	5
chr1	191967944	191968867	10a_satb1_peak_1366	38.28548	*	CTAATAA,CTATTAA,TTAATAA,TTAATAG,TTATTAA,TTATTAG	-161,-51,-84,-87,-99	5
chr1	192033359	192033591	10a_satb1_peak_1367	5.45380	*	CTAATAA,TTATTAG	-18,-8	2
chr1	192042960	192043294	10a_satb1_peak_1368	4.58561	*	TTAATAA,TTATTAA	-58	1
chr1	192068425	192068869	10a_satb1_peak_1369	16.22988	*	CTATTAA,TTAATAA,TTAATAG,TTATTAA	-18,15,35,88	4
chr1	192089584	192089952	10a_satb1_peak_1370	9.01260	*	CTAATAA,TTATTAG	-28,-5,17	3
chr1	192091694	192092335	10a_satb1_peak_1371	39.24443	*	CTATTAA,TTAATAA,TTAATAG,TTATTAA	-105,-30,-37,-77,113,21	6
chr1	192160344	192160813	10a_satb1_peak_1372	15.68191	*	CTAATAA,TTAATAA,TTATTAA,TTATTAG	-131,-16,-49	3
chr1	192188472	192188734	10a_satb1_peak_1373	5.40756	*	TTAATAA,TTATTAA	15	1
chr1	192208317	192208548	10a_satb1_peak_1374	5.13358	*	CTAATAA,TTAATAA,TTATTAA,TTATTAG	-19,29,89	3
chr1	192208855	192209138	10a_satb1_peak_1375	7.05146	*	CTAATAA,TTATTAG	-36	1
chr1	192228048	192228418	10a_satb1_peak_1376	8.14739	*	CTAATAA,TTAATAA,TTATTAA,TTATTAG	-15,15	2
chr1	192271863	192272107	10a_satb1_peak_1377	5.68154	*	CTAATAG,CTATTAG,TTAATAA,TTATTAA	15,34	2
chr1	192290088	192290673	10a_satb1_peak_1378	7.05146	*	CTAATAA,CTATTAA,TTAATAA,TTAATAG,TTATTAA,TTATTAG	-111,-114,132	3
chr1	192297210	192297800	10a_satb1_peak_1379	18.55873	*	CTAATAG,CTATTAG,TTAATAA,TTATTAA	-123,117,28,48	4
chr1	192306267	192306537	10a_satb1_peak_1380	4.72260	*	CTAATAA,CTAATAG,CTATTAG,TTAATAA,TTATTAA,TTATTAG	-102,109,136,37,98	5
chr1	192322291	192322533	10a_satb1_peak_1381	6.50349	*	CTAATAG,CTATTAA,CTATTAG,TTAATAG	-44,17	2
chr1	192344781	192345090	10a_satb1_peak_1382	6.93604	*	CTAATAA,CTAATAG,CTATTAG,TTATTAG	2,21	2
chr1	192412280	192412645	10a_satb1_peak_1384	11.02421	*	CTAATAA,CTAATAG,CTATTAG,TTAATAA,TTATTAA,TTATTAG	-127,-47,23	3
chr1	192586337	192586846	10a_satb1_peak_1385	22.66847	*	TTAATAA,TTATTAA	-33,-50	2
chr1	192623207	192623830	10a_satb1_peak_1387	15.81890	*	TTAATAA,TTATTAA	109,45,76	3
chr1	192667325	192667857	10a_satb1_peak_1388	23.81442	*	CTAATAA,TTAATAA,TTATTAA,TTATTAG	19,48,69	3
chr1	192690857	192691410	10a_satb1_peak_1389	14.85996	*	CTAATAA,TTAATAA,TTATTAA,TTATTAG	-168,31	2
chr1	192712289	192712800	10a_satb1_peak_1390	11.02421	*	CTAATAA,CTAATAG,CTATTAG,TTATTAG	-21,-65,-86	3
chr1	192754980	192755325	10a_satb1_peak_1391	7.05146	*	CTAATAA,TTAATAA,TTATTAA,TTATTAG	-87,152	2
chr1	192774695	192775010	10a_satb1_peak_1392	5.30309	*	CTATTAA,TTAATAA,TTAATAG,TTATTAA	-1,-17,12,9	4
chr1	192919378	192919808	10a_satb1_peak_1393	12.05479	*	TTAATAA,TTATTAA	-33,-98,77	3
chr1	192922320	192922676	10a_satb1_peak_1394	11.08288	*	TTAATAA,TTATTAA	-20,-35,46	3
chr1	192935124	192935397	10a_satb1_peak_1395	7.68407	*	CTAATAA,TTAATAA,TTATTAA,TTATTAG	-48,-62,21,40	4
chr1	192983340	192983612	10a_satb1_peak_1396	8.01040	*	CTAATAA,CTATTAA,TTAATAA,TTAATAG,TTATTAA,TTATTAG	-8,13,35,5	4
chr1	192986859	192987240	10a_satb1_peak_1397	4.85959	*	CTAATAA,CTATTAA,TTAATAA,TTAATAG,TTATTAA,TTATTAG	-10,-171,172	3
chr1	193056451	193056743	10a_satb1_peak_1398	6.09252	*	CTAATAA,TTAATAA,TTATTAA,TTATTAG	-17,13	2
chr1	193065046	193065357	10a_satb1_peak_1399	7.20554	*	CTATTAA,TTAATAG	-19,8	2
chr1	193089413	193089795	10a_satb1_peak_1400	8.55969	*	CTAATAA,TTATTAG	13	1
chr1	193098954	193099348	10a_satb1_peak_1401	10.40699	*	CTAATAA,TTAATAA,TTATTAA,TTATTAG	-160,-23,-3,-45,97	5
chr1	193129074	193129368	10a_satb1_peak_1402	4.44862	*	CTAATAA,CTAATAG,CTATTAG,TTATTAG	-182,43	2
chr1	193166278	193166569	10a_satb1_peak_1403	5.13358	*	CTAATAA,TTAATAA,TTATTAA,TTATTAG	-61,108	2
chr1	193181264	193181561	10a_satb1_peak_1404	6.09252	*	CTAATAA,TTAATAA,TTATTAA,TTATTAG	-37,-61,155,71	4
chr1	193313660	193314031	10a_satb1_peak_1405	11.16120	*	CTAATAA,CTATTAA,TTAATAG,TTATTAG	-177,-48,24	3
chr1	193369600	193369868	10a_satb1_peak_1406	6.22951	*	CTAATAA,CTATTAA,TTAATAG,TTATTAG	-45,-59,167	3
chr1	193466163	193466409	10a_satb1_peak_1407	5.19876	*	TTAATAA,TTATTAA	-7,7	2
chr1	193507348	193507629	10a_satb1_peak_1408	6.22951	*	CTAATAA,TTAATAA,TTATTAA,TTATTAG	-25,-32,-96	3
chr1	193546453	193546729	10a_satb1_peak_1409	7.20554	*	CTAATAA,TTATTAG	77	1
chr1	193597102	193597524	10a_satb1_peak_1410	11.29819	*	CTAATAG,CTATTAG,TTAATAA,TTATTAA	-40,37	2
chr1	193702186	193702447	10a_satb1_peak_1411	3.20359	*	CTAATAA,CTAATAG,CTATTAG,TTATTAG	19,39	2
chr1	193763096	193763358	10a_satb1_peak_1412	6.77747	*	CTATTAA,TTAATAG	25	1
chr1	193814266	193814513	10a_satb1_peak_1413	5.74813	*	CTAATAA,TTATTAG	-65	1
chr1	193861572	193862296	10a_satb1_peak_1414	20.75059	*	CTAATAG,CTATTAA,CTATTAG,TTAATAA,TTAATAG,TTATTAA	-110,-92,64,76	4
chr1	193871592	193871827	10a_satb1_peak_1415	5.13358	*	CTAATAA,TTAATAA,TTATTAA,TTATTAG	-89,8	2
chr1	193889861	193890170	10a_satb1_peak_1416	3.98929	*	CTAATAG,CTATTAA,CTATTAG,TTAATAA,TTAATAG,TTATTAA	-108,-36,190	3
chr1	193931814	193932154	10a_satb1_peak_1417	9.10633	*	TTAATAA,TTATTAA	-33	1
chr1	193948865	193949528	10a_satb1_peak_1418	13.49005	*	CTATTAA,TTAATAA,TTAATAG,TTATTAA	-124,-151,143	3
chr1	193951450	193951782	10a_satb1_peak_1419	5.27057	*	CTAATAA,TTAATAA,TTATTAA,TTATTAG	-143,183	2
chr1	193955922	193956141	10a_satb1_peak_1420	4.72260	*	TTAATAA,TTATTAA	-17,2	2
chr1	193959844	193960071	10a_satb1_peak_1421	4.85959	*	CTAATAA,CTATTAA,TTAATAG,TTATTAG	-90,159,195	3
chr1	194129629	194129848	10a_satb1_peak_1422	4.64531	*	CTATTAA,TTAATAA,TTAATAG,TTATTAA	-3,-6,40	3
chr1	194161385	194161611	10a_satb1_peak_1423	4.17464	*	CTAATAG,CTATTAG,TTAATAA,TTATTAA	27,8	2
chr1	194175492	194176083	10a_satb1_peak_1424	17.73678	*	CTAATAA,TTAATAA,TTATTAA,TTATTAG	-54,-62,132,77,96	5
chr1	194200541	194200776	10a_satb1_peak_1425	5.88931	*	TTAATAA,TTATTAA	-65,52	2
chr1	194346406	194346703	10a_satb1_peak_1426	8.28438	*	CTAATAA,TTAATAA,TTATTAA,TTATTAG	-18,-65	2
chr1	194388257	194388525	10a_satb1_peak_1427	6.39620	*	CTATTAA,TTAATAA,TTAATAG,TTATTAA	-50,184,24,54	4
chr1	194417106	194417666	10a_satb1_peak_1428	8.82253	*	CTAATAA,TTAATAA,TTATTAA,TTATTAG	-104,-94,145,32	4
chr1	194480743	194481030	10a_satb1_peak_1429	7.46243	*	CTAATAA,TTATTAG	-28	1
chr1	194496610	194497047	10a_satb1_peak_1430	12.12014	*	CTAATAA,CTATTAA,TTAATAG,TTATTAG	-28,78	2
chr1	194509465	194510221	10a_satb1_peak_1431	15.68191	*	CTAATAG,CTATTAG,TTAATAA,TTATTAA	-36,-75	2
chr1	194541079	194541353	10a_satb1_peak_1432	5.95553	*	CTAATAA,CTATTAA,TTAATAG,TTATTAG	-78,50,61	3
chr1	194601839	194602137	10a_satb1_peak_1433	7.47504	*	CTAATAA,CTATTAA,TTAATAG,TTATTAG	-48,14,58	3
chr1	194607731	194608055	10a_satb1_peak_1434	9.94446	*	CTAATAA,TTATTAG	-32	1
chr1	194614174	194614480	10a_satb1_peak_1435	8.83234	*	TTAATAA,TTATTAA	-19,41	2
chr1	194627504	194628009	10a_satb1_peak_1436	5.95553	*	CTAATAG,CTATTAA,CTATTAG,TTAATAA,TTAATAG,TTATTAA	-149,-76,112,37	4
chr1	194634717	194634938	10a_satb1_peak_1437	5.13358	*	CTAATAA,TTAATAA,TTATTAA,TTATTAG	-21,-76,14	3
chr1	194639782	194640172	10a_satb1_peak_1438	7.17112	*	CTAATAA,TTATTAG	-86	1
chr1	194658051	194658273	10a_satb1_peak_1439	5.68154	*	TTAATAA,TTATTAA	22	1
chr1	194666126	194666471	10a_satb1_peak_1440	6.36650	*	CTAATAG,CTATTAA,CTATTAG,TTAATAG	-96,50	2
chr1	194689598	194690158	10a_satb1_peak_1441	8.42137	*	CTAATAG,CTATTAG	25	1
chr1	194721029	194721553	10a_satb1_peak_1442	13.21607	*	CTAATAA,CTAATAG,CTATTAG,TTATTAG	-43,40	2
chr1	194754983	194755379	10a_satb1_peak_1443	11.98315	*	TTAATAA,TTATTAA	-18,-8,11	3
chr1	194792446	194792976	10a_satb1_peak_1445	22.70170	*	CTAATAA,CTAATAG,CTATTAG,TTAATAA,TTATTAA,TTATTAG	-51,193,5,75	4
chr1	194794841	194795097	10a_satb1_peak_1446	6.64048	*	TTAATAA,TTATTAA	-16,42,45	3
chr1	194806297	194806542	10a_satb1_peak_1447	5.13358	*	CTATTAA,TTAATAA,TTAATAG,TTATTAA	-92,47	2
chr1	194817551	194818011	10a_satb1_peak_1448	13.76403	*	CTAATAA,CTAATAG,CTATTAG,TTAATAA,TTATTAA,TTATTAG	-12,-130,-150,16,61	5
chr1	194848462	194848942	10a_satb1_peak_1449	14.44899	*	CTATTAA,TTAATAG	-18	1
chr1	194871614	194871860	10a_satb1_peak_1450	5.54455	*	CTAATAA,TTATTAG	10	1
chr1	194879489	194880048	10a_satb1_peak_1451	7.18845	*	CTAATAA,TTATTAG	-154	1
chr1	194927149	194927403	10a_satb1_peak_1452	6.64048	*	CTAATAA,CTATTAA,TTAATAA,TTAATAG,TTATTAA,TTATTAG	-26,24,62	3
chr1	194965017	194965331	10a_satb1_peak_1453	5.20203	*	CTAATAA,TTAATAA,TTATTAA,TTATTAG	-30,2	2
chr1	195035685	195036158	10a_satb1_peak_1454	22.51510	*	TTAATAA,TTATTAA	-20,-68,-79,44	4
chr1	195044055	195044323	10a_satb1_peak_1455	7.18845	*	CTAATAA,TTATTAG	-21	1
chr1	195057347	195057797	10a_satb1_peak_1456	10.75022	*	CTATTAA,TTAATAA,TTAATAG,TTATTAA	-59,128,145,17,20,7	6
chr1	195119841	195120214	10a_satb1_peak_1457	13.07908	*	CTAATAA,TTATTAG	-26,-43	2
chr1	195127581	195128145	10a_satb1_peak_1458	8.01040	*	CTATTAA,TTAATAA,TTAATAG,TTATTAA	-149,124,6	3
chr1	195194225	195194884	10a_satb1_peak_1459	11.57217	*	CTAATAA,TTAATAA,TTATTAA,TTATTAG	-173,167,76	3
chr1	195198489	195198803	10a_satb1_peak_1460	6.09252	*	CTATTAA,TTAATAA,TTAATAG,TTATTAA	-17,-96	2
chr1	195215031	195215518	10a_satb1_peak_1461	10.67749	*	CTAATAA,CTATTAA,TTAATAA,TTAATAG,TTATTAA,TTATTAG	-102,-62,135,195	4
chr1	195218238	195218648	10a_satb1_peak_1462	9.10633	*	CTAATAA,TTATTAG	-30	1
chr1	195270359	195270695	10a_satb1_peak_1463	7.46243	*	TTAATAA,TTATTAA	-23,98	2
chr1	195305070	195305664	10a_satb1_peak_1464	9.38031	*	TTAATAA,TTATTAA	49	1
chr1	195310311	195310582	10a_satb1_peak_1465	6.66655	*	CTAATAA,TTATTAG	9	1
chr1	195341941	195342190	10a_satb1_peak_1466	5.13358	*	TTAATAA,TTATTAA	-98,25	2
chr1	195348568	195348880	10a_satb1_peak_1467	6.22951	*	CTATTAA,TTAATAA,TTAATAG,TTATTAA	-7,137	2
chr1	195398598	195399297	10a_satb1_peak_1468	17.05183	*	CTAATAA,TTAATAA,TTATTAA,TTATTAG	-29,12,80,83	4
chr1	195404096	195404626	10a_satb1_peak_1469	22.97120	*	CTAATAA,CTATTAA,TTAATAA,TTAATAG,TTATTAA,TTATTAG	-57,20,27	3
chr1	195412175	195412405	10a_satb1_peak_1470	5.81853	*	CTAATAA,TTATTAG	-42	1
chr1	195421810	195422064	10a_satb1_peak_1471	5.27057	*	CTATTAA,TTAATAA,TTAATAG,TTATTAA	24,36	2
chr1	195434006	195434414	10a_satb1_peak_1472	14.72297	*	CTAATAA,CTAATAG,CTATTAG,TTATTAG	-43,27	2
chr1	195436221	195436514	10a_satb1_peak_1473	7.05146	*	TTAATAA,TTATTAA	17,26	2
chr1	195467789	195468229	10a_satb1_peak_1474	11.57217	*	CTAATAA,TTAATAA,TTATTAA,TTATTAG	-118,-52,-72,20,64	5
chr1	195481938	195482277	10a_satb1_peak_1475	10.47624	*	CTAATAA,TTAATAA,TTATTAA,TTATTAG	39,52	2
chr1	195484744	195485190	10a_satb1_peak_1476	14.17501	*	CTAATAA,TTAATAA,TTATTAA,TTATTAG	-35,-44,115	3
chr1	195534747	195535118	10a_satb1_peak_1477	12.12014	*	TTAATAA,TTATTAA	-112,-18,-33,-77,101,147	6
chr1	195625887	195626110	10a_satb1_peak_1478	5.27057	*	CTAATAA,TTAATAA,TTATTAA,TTATTAG	48,58	2
chr1	195665787	195666041	10a_satb1_peak_1479	4.58561	*	CTAATAA,CTATTAA,TTAATAA,TTAATAG,TTATTAA,TTATTAG	-122,-20,-37	3
chr1	195719538	195719757	10a_satb1_peak_1480	5.27057	*	CTAATAA,TTATTAG	-20	1
chr1	195724590	195724850	10a_satb1_peak_1481	5.68154	*	CTAATAA,TTAATAA,TTATTAA,TTATTAG	-34,17,95	3
chr1	195747407	195747873	10a_satb1_peak_1482	7.32544	*	CTAATAA,CTATTAA,TTAATAG,TTATTAG	-186,74	2
chr1	195782568	195783008	10a_satb1_peak_1483	9.65429	*	CTAATAG,CTATTAG,TTAATAA,TTATTAA	-159,114	2
chr1	195799052	195799470	10a_satb1_peak_1484	4.99659	*	CTAATAA,CTAATAG,CTATTAG,TTATTAG	-92,156,67	3
chr1	195822359	195822823	10a_satb1_peak_1485	7.59942	*	TTAATAA,TTATTAA	182	1
chr1	195887758	195888049	10a_satb1_peak_1486	7.41194	*	TTAATAA,TTATTAA	17,7	2
chr1	195928376	195928659	10a_satb1_peak_1487	6.91447	*	TTAATAA,TTATTAA	-63	1
chr1	195963700	195964472	10a_satb1_peak_1488	11.02421	*	CTAATAG,CTATTAG,TTAATAA,TTATTAA	-168,146,74	3
chr1	195974500	195974762	10a_satb1_peak_1489	6.12755	*	CTAATAA,CTAATAG,CTATTAG,TTATTAG	-50,42,68	3
chr1	195975147	195975461	10a_satb1_peak_1490	9.65429	*	CTAATAA,CTATTAA,TTAATAG,TTATTAG	-16,-60,2	3
chr1	196022079	196022400	10a_satb1_peak_1491	8.83234	*	CTATTAA,TTAATAA,TTAATAG,TTATTAA	-79,70	2
chr1	196041532	196041933	10a_satb1_peak_1492	13.76403	*	CTAATAA,TTAATAA,TTATTAA,TTATTAG	25,9	2
chr1	196062153	196062412	10a_satb1_peak_1493	5.40756	*	TTAATAA,TTATTAA	-29	1
chr1	196165438	196165714	10a_satb1_peak_1494	8.42137	*	CTATTAA,TTAATAA,TTAATAG,TTATTAA	-136,106	2
chr1	196174654	196174920	10a_satb1_peak_1495	5.54455	*	CTAATAA,TTATTAG	-29,8	2
chr1	196223148	196223492	10a_satb1_peak_1496	5.27057	*	CTAATAA,CTATTAA,TTAATAG,TTATTAG	-29,2	2
chr1	196283821	196284169	10a_satb1_peak_1497	10.33925	*	CTATTAA,TTAATAA,TTAATAG,TTATTAA	-18,-4,58	3
chr1	196301650	196301944	10a_satb1_peak_1498	8.03177	*	CTAATAG,CTATTAG	-27,62	2
chr1	196317189	196317437	10a_satb1_peak_1499	4.30946	*	TTAATAA,TTATTAA	194	1
chr1	196331939	196332384	10a_satb1_peak_1500	9.09203	*	CTAATAA,CTATTAA,TTAATAA,TTAATAG,TTATTAA,TTATTAG	-74,-81,81	3
chr1	196334164	196334427	10a_satb1_peak_1501	5.40756	*	CTAATAG,CTATTAG	-2,24	2
chr1	196393203	196393549	10a_satb1_peak_1502	9.65429	*	CTAATAG,CTATTAG	1	1
chr1	196406939	196407344	10a_satb1_peak_1503	9.92828	*	CTAATAA,TTAATAA,TTATTAA,TTATTAG	-188,-32,-48,50	4
chr1	196441263	196441889	10a_satb1_peak_1504	26.50423	*	CTAATAA,TTATTAG	41,51	2
chr1	196477668	196477922	10a_satb1_peak_1505	5.95553	*	CTAATAA,TTAATAA,TTATTAA,TTATTAG	-59,115,7	3
chr1	196478846	196479070	10a_satb1_peak_1506	4.85959	*	CTATTAA,TTAATAA,TTAATAG,TTATTAA	-103,27,49	3
chr1	196496474	196496693	10a_satb1_peak_1507	5.13358	*	CTAATAA,CTATTAA,TTAATAA,TTAATAG,TTATTAA,TTATTAG	-147,-150,10,141,46	5
chr1	196579586	196579810	10a_satb1_peak_1509	4.99659	*	CTAATAA,CTATTAA,TTAATAG,TTATTAG	-73,-8,6	3
chr1	196608859	196609844	10a_satb1_peak_1510	22.12051	*	CTAATAA,TTAATAA,TTATTAA,TTATTAG	-38,-55,-80	3
chr1	196616771	196617113	10a_satb1_peak_1511	10.88721	*	CTATTAA,TTAATAG	-15	1
chr1	196636427	196636771	10a_satb1_peak_1512	9.10633	*	CTAATAA,TTAATAA,TTATTAA,TTATTAG	-12,-41,115	3
chr1	196661324	196661587	10a_satb1_peak_1513	5.99280	*	CTAATAA,TTAATAA,TTATTAA,TTATTAG	-77,65	2
chr1	196756276	196756824	10a_satb1_peak_1514	7.91636	*	CTAATAA,CTATTAA,TTAATAG,TTATTAG	-162,-65	2
chr1	196861966	196862186	10a_satb1_peak_1515	5.13358	*	TTAATAA,TTATTAA	15	1
chr1	196870829	196871051	10a_satb1_peak_1516	5.40756	*	TTAATAA,TTATTAA	2,96	2
chr1	196873494	196873727	10a_satb1_peak_1517	5.85805	*	TTAATAA,TTATTAA	-46,-49	2
chr1	196880820	196881457	10a_satb1_peak_1518	14.44899	*	CTATTAA,TTAATAG	-127	1
chr1	196927596	196927816	10a_satb1_peak_1519	4.31163	*	CTAATAA,CTATTAA,TTAATAG,TTATTAG	-75,-82	2
chr1	196952333	196952614	10a_satb1_peak_1520	7.46243	*	CTAATAG,CTATTAG	2	1
chr1	196962725	196963094	10a_satb1_peak_1521	10.72860	*	TTAATAA,TTATTAA	-23,-36	2
chr1	196998660	196999110	10a_satb1_peak_1522	17.59979	*	TTAATAA,TTATTAA	-13,-30,12	3
chr1	197029080	197029363	10a_satb1_peak_1523	5.81853	*	CTAATAA,TTATTAG	-23	1
chr1	197057982	197058201	10a_satb1_peak_1524	4.44862	*	CTAATAA,TTAATAA,TTATTAA,TTATTAG	-166,-6	2
chr1	197058643	197058980	10a_satb1_peak_1525	7.73641	*	TTAATAA,TTATTAA	-6,104,26	3
chr1	197099569	197099806	10a_satb1_peak_1526	4.72260	*	TTAATAA,TTATTAA	-1,-4	2
chr1	197106990	197107234	10a_satb1_peak_1527	5.13358	*	CTAATAA,CTATTAA,TTAATAG,TTATTAG	12,40	2
chr1	197124694	197124947	10a_satb1_peak_1528	5.13358	*	CTAATAA,TTAATAA,TTATTAA,TTATTAG	-43,30,79	3
chr1	197193615	197194388	10a_satb1_peak_1529	19.51767	*	CTAATAA,CTAATAG,CTATTAA,CTATTAG,TTAATAA,TTAATAG,TTATTAA,TTATTAG	-131,-170,-194,-56,128,167,65	7
chr1	197241171	197241391	10a_satb1_peak_1530	4.44862	*	CTAATAA,TTAATAA,TTATTAA,TTATTAG	-130,120	2
chr1	197277676	197277974	10a_satb1_peak_1531	6.50349	*	CTAATAG,CTATTAA,CTATTAG,TTAATAA,TTAATAG,TTATTAA	-125,-24,18,29	4
chr1	197315782	197316034	10a_satb1_peak_1532	5.13358	*	TTAATAA,TTATTAA	-20,-89,114,193,55	5
chr1	197338236	197338521	10a_satb1_peak_1533	7.47504	*	CTAATAA,TTAATAA,TTATTAA,TTATTAG	-56,-6	2
chr1	197380427	197380690	10a_satb1_peak_1534	7.27588	*	CTAATAA,TTAATAA,TTATTAA,TTATTAG	-18,-28	2
chr1	197403427	197404145	10a_satb1_peak_1535	35.40867	*	CTATTAA,TTAATAA,TTAATAG,TTATTAA	-16,-19,-40,14	4
chr1	197409561	197409810	10a_satb1_peak_1536	6.36650	*	CTAATAA,TTATTAG	10	1
chr1	197476119	197476430	10a_satb1_peak_1537	6.50349	*	CTAATAA,TTAATAA,TTATTAA,TTATTAG	-14,195,54	3
chr1	197507345	197507590	10a_satb1_peak_1538	5.54455	*	CTAATAA,TTAATAA,TTATTAA,TTATTAG	173,22,7	3
chr1	197509084	197509546	10a_satb1_peak_1539	10.33925	*	TTAATAA,TTATTAA	-46,118,59	3
chr1	197529021	197529379	10a_satb1_peak_1540	10.75022	*	CTAATAA,CTATTAA,TTAATAG,TTATTAG	21,30	2
chr1	197535644	197535933	10a_satb1_peak_1541	5.95553	*	CTAATAG,CTATTAG,TTAATAA,TTATTAA	-19,12	2
chr1	197563856	197564183	10a_satb1_peak_1542	5.68154	*	CTAATAA,TTAATAA,TTATTAA,TTATTAG	-39,82	2
chr1	197572385	197572982	10a_satb1_peak_1543	18.14776	*	CTAATAA,TTATTAG	-44,-58,123	3
chr1	197576832	197577530	10a_satb1_peak_1544	21.70953	*	CTAATAA,CTAATAG,CTATTAG,TTAATAA,TTATTAA,TTATTAG	-104,-132,-64,10	4
chr1	197615556	197615825	10a_satb1_peak_1545	5.81853	*	TTAATAA,TTATTAA	16,30	2
chr1	197620209	197620482	10a_satb1_peak_1546	5.40756	*	CTAATAA,CTATTAA,TTAATAA,TTAATAG,TTATTAA,TTATTAG	-33,20,57	3
chr1	197649953	197650317	10a_satb1_peak_1547	10.47624	*	CTAATAA,TTATTAG	-12,8	2
chr1	197671249	197671543	10a_satb1_peak_1548	6.64048	*	CTAATAA,TTAATAA,TTATTAA,TTATTAG	-32,-55,122,13,42	5
chr1	197696147	197696384	10a_satb1_peak_1549	5.20203	*	CTAATAA,CTAATAG,CTATTAG,TTATTAG	-58,47,68	3
chr1	197721134	197721447	10a_satb1_peak_1550	10.20226	*	CTAATAA,TTAATAA,TTATTAA,TTATTAG	-7,22	2
chr1	197725721	197726091	10a_satb1_peak_1551	13.33741	*	CTAATAA,TTAATAA,TTATTAA,TTATTAG	-76,-87,36	3
chr1	197746678	197747139	10a_satb1_peak_1552	9.12708	*	TTAATAA,TTATTAA	21,6	2
chr1	197898599	197898926	10a_satb1_peak_1553	8.42137	*	CTAATAA,TTAATAA,TTATTAA,TTATTAG	-91,23	2
chr1	197940307	197940687	10a_satb1_peak_1555	19.24369	*	CTAATAA,TTAATAA,TTATTAA,TTATTAG	-5,-79,62	3
chr1	197997732	197998069	10a_satb1_peak_1556	7.59942	*	CTAATAA,TTAATAA,TTATTAA,TTATTAG	-2,-94,14,99	4
chr1	198037053	198037436	10a_satb1_peak_1557	9.51730	*	CTAATAA,CTAATAG,CTATTAG,TTAATAA,TTATTAA,TTATTAG	-39,-9,134,57	4
chr1	198055203	198056141	10a_satb1_peak_1558	47.46391	*	CTAATAA,CTAATAG,CTATTAA,CTATTAG,TTAATAG,TTATTAG	-133,16,28,46,55,64,7,73	8
chr1	198057322	198057565	10a_satb1_peak_1559	5.76259	*	CTAATAA,TTAATAA,TTATTAA,TTATTAG	-40,62	2
chr1	198058562	198058781	10a_satb1_peak_1560	4.72260	*	CTAATAG,CTATTAG	84	1
chr1	198059549	198059825	10a_satb1_peak_1561	4.72260	*	TTAATAA,TTATTAA	-43	1
chr1	198063892	198064400	10a_satb1_peak_1562	5.68154	*	CTAATAG,CTATTAG,TTAATAA,TTATTAA	-191,101,132	3
chr1	198073249	198073469	10a_satb1_peak_1563	6.36650	*	CTAATAA,TTATTAG	70	1
chr1	198093216	198093450	10a_satb1_peak_1564	6.09252	*	CTATTAA,TTAATAA,TTAATAG,TTATTAA	10,19	2
chr1	198147221	198147557	10a_satb1_peak_1565	11.43518	*	CTAATAA,CTAATAG,CTATTAG,TTATTAG	-1,-8	2
chr1	198164964	198165349	10a_satb1_peak_1566	7.73357	*	TTAATAA,TTATTAA	-124,-142,-64,114,39,47	6
chr1	198166204	198166516	10a_satb1_peak_1567	6.67661	*	CTAATAA,TTAATAA,TTATTAA,TTATTAG	-30,147,29	3
chr1	198213208	198213445	10a_satb1_peak_1568	6.36650	*	TTAATAA,TTATTAA	9	1
chr1	198231253	198231753	10a_satb1_peak_1569	10.03528	*	TTAATAA,TTATTAA	-76,175,69	3
chr1	198233927	198234166	10a_satb1_peak_1570	4.44862	*	CTATTAA,TTAATAA,TTAATAG,TTATTAA	-127,15	2
chr1	198247784	198248003	10a_satb1_peak_1571	4.58561	*	TTAATAA,TTATTAA	-146,-37	2
chr1	198298704	198299063	10a_satb1_peak_1572	11.98315	*	CTAATAG,CTATTAG,TTAATAA,TTATTAA	32,40	2
chr1	198426414	198426886	10a_satb1_peak_1573	7.73641	*	CTAATAG,CTATTAA,CTATTAG,TTAATAA,TTAATAG,TTATTAA	-100,-108,-73,193,97	5
chr1	198452479	198452712	10a_satb1_peak_1574	5.68154	*	CTAATAG,CTATTAG	-171	1
chr1	198485898	198486402	10a_satb1_peak_1575	17.32581	*	CTAATAG,CTATTAG,TTAATAA,TTATTAA	-141,-34,-66,-95,12,132,50,88	8
chr1	198577840	198578449	10a_satb1_peak_1576	22.53148	*	CTAATAA,TTAATAA,TTATTAA,TTATTAG	-82,58,69,72	4
chr1	198620051	198620298	10a_satb1_peak_1577	6.09252	*	CTATTAA,TTAATAA,TTAATAG,TTATTAA	-48,90	2
chr1	198669747	198670027	10a_satb1_peak_1578	6.77747	*	CTAATAG,CTATTAG	22	1
chr1	198690245	198690836	10a_satb1_peak_1579	8.01040	*	CTAATAA,TTAATAA,TTATTAA,TTATTAG	-132,-154	2
chr1	198691091	198691395	10a_satb1_peak_1580	9.51730	*	CTATTAA,TTAATAA,TTAATAG,TTATTAA	-28,-31,55,66	4
chr1	198697582	198697917	10a_satb1_peak_1581	8.42137	*	CTAATAA,TTAATAA,TTATTAA,TTATTAG	42,63	2
chr1	198704510	198704745	10a_satb1_peak_1582	5.27057	*	TTAATAA,TTATTAA	0,51	2
chr1	198718762	198719531	10a_satb1_peak_1583	8.96934	*	CTAATAA,TTAATAA,TTATTAA,TTATTAG	-71,4	2
chr1	198722133	198722506	10a_satb1_peak_1584	8.83234	*	CTAATAA,CTAATAG,CTATTAG,TTAATAA,TTATTAA,TTATTAG	-42,139,5	3
chr1	198747907	198748151	10a_satb1_peak_1585	5.16442	*	CTAATAA,CTATTAA,TTAATAA,TTAATAG,TTATTAA,TTATTAG	-6,-74,117	3
chr1	198756800	198757189	10a_satb1_peak_1586	10.90035	*	CTAATAA,CTATTAA,TTAATAA,TTAATAG,TTATTAA,TTATTAG	-19,-22,6	3
chr1	198834029	198834292	10a_satb1_peak_1587	5.54455	*	CTAATAG,CTATTAG,TTAATAA,TTATTAA	-71,55	2
chr1	198836183	198836451	10a_satb1_peak_1588	6.36650	*	TTAATAA,TTATTAA	-9	1
chr1	198893556	198894051	10a_satb1_peak_1589	12.12014	*	CTAATAA,CTAATAG,CTATTAA,CTATTAG,TTAATAA,TTAATAG,TTATTAA,TTATTAG	-194,130,168,50,68	5
chr1	198941196	198941438	10a_satb1_peak_1590	5.06688	*	CTAATAA,CTATTAA,TTAATAG,TTATTAG	-50,192	2
chr1	198955498	198955738	10a_satb1_peak_1591	5.54455	*	TTAATAA,TTATTAA	13	1
chr1	198963714	198964027	10a_satb1_peak_1592	4.85959	*	CTAATAA,CTATTAA,TTAATAA,TTAATAG,TTATTAA,TTATTAG	-98,109,195	3
chr1	198972361	198972637	10a_satb1_peak_1593	6.22951	*	CTAATAA,TTATTAG	-32,-4	2
chr1	198973505	198973827	10a_satb1_peak_1594	7.73641	*	CTAATAA,CTATTAA,TTAATAA,TTAATAG,TTATTAA,TTATTAG	-16,-19,-34,-88,63	5
chr1	199003252	199003495	10a_satb1_peak_1595	5.27057	*	CTAATAA,TTAATAA,TTATTAA,TTATTAG	-186,-189,-30,121	4
chr1	199025085	199025388	10a_satb1_peak_1596	5.54455	*	CTAATAA,TTATTAG	31	1
chr1	199028300	199028792	10a_satb1_peak_1597	14.17501	*	CTATTAA,TTAATAA,TTAATAG,TTATTAA	-92,11,121,54	4
chr1	199081452	199082224	10a_satb1_peak_1599	23.49042	*	TTAATAA,TTATTAA	-141,-162,-183	3
chr1	199089200	199089498	10a_satb1_peak_1600	5.54455	*	TTAATAA,TTATTAA	29	1
chr1	199123781	199124015	10a_satb1_peak_1601	5.54455	*	CTAATAA,TTAATAA,TTATTAA,TTATTAG	-103,177,21	3
chr1	199180783	199181101	10a_satb1_peak_1602	8.69535	*	CTAATAA,TTAATAA,TTATTAA,TTATTAG	-155,-30,34,56	4
chr1	199370578	199371187	10a_satb1_peak_1604	22.66847	*	CTAATAA,CTATTAA,TTAATAA,TTAATAG,TTATTAA,TTATTAG	-109,-136,-44,26,77	5
chr1	199429285	199429850	10a_satb1_peak_1605	7.05146	*	TTAATAA,TTATTAA	-119,-148,184	3
chr1	199472567	199472854	10a_satb1_peak_1606	8.14739	*	CTATTAA,TTAATAA,TTAATAG,TTATTAA	-150,64	2
chr1	199553787	199554051	10a_satb1_peak_1607	6.36650	*	TTAATAA,TTATTAA	12,30,41	3
chr1	199622730	199623072	10a_satb1_peak_1608	5.98530	*	CTAATAA,CTATTAA,TTAATAA,TTAATAG,TTATTAA,TTATTAG	-55,-72,103,78	4
chr1	199696763	199697822	10a_satb1_peak_1609	26.53026	*	TTAATAA,TTATTAA	196	1
chr1	199706545	199707299	10a_satb1_peak_1610	10.04711	*	TTAATAA,TTATTAA	149	1
chr1	199744260	199744495	10a_satb1_peak_1611	7.05146	*	TTAATAA,TTATTAA	-57	1
chr1	199749842	199750143	10a_satb1_peak_1612	4.99659	*	TTAATAA,TTATTAA	-151,-23	2
chr1	199767217	199767611	10a_satb1_peak_1613	14.17501	*	CTAATAA,CTAATAG,CTATTAA,CTATTAG,TTAATAG,TTATTAG	-115,-17,-24,13	4
chr1	199767839	199768094	10a_satb1_peak_1614	6.36650	*	CTAATAA,TTAATAA,TTATTAA,TTATTAG	14,39,47	3
chr1	199813374	199813628	10a_satb1_peak_1615	5.95553	*	CTAATAA,TTATTAG	25,37	2
chr1	199931145	199931371	10a_satb1_peak_1616	4.27333	*	CTAATAA,TTAATAA,TTATTAA,TTATTAG	-27,91	2
chr1	199953910	199954328	10a_satb1_peak_1617	15.09596	*	CTAATAA,TTAATAA,TTATTAA,TTATTAG	-41,-44,-72,83,9	5
chr1	200104809	200105045	10a_satb1_peak_1618	4.73261	*	CTAATAA,TTAATAA,TTATTAA,TTATTAG	-34,5	2
chr1	200106513	200106932	10a_satb1_peak_1619	20.68046	*	CTAATAA,TTATTAG	-18,-5	2
chr1	200145266	200145571	10a_satb1_peak_1620	8.51105	*	TTAATAA,TTATTAA	22	1
chr1	200188694	200189211	10a_satb1_peak_1621	19.88632	*	TTAATAA,TTATTAA	-59,11	2
chr1	200328496	200328753	10a_satb1_peak_1622	4.82288	*	CTAATAA,TTATTAG	10	1
chr1	200571734	200572136	10a_satb1_peak_1623	4.85959	*	CTAATAA,TTATTAG	150	1
chr1	200669656	200669979	10a_satb1_peak_1624	6.68622	*	CTAATAA,CTAATAG,CTATTAG,TTAATAA,TTATTAA,TTATTAG	-15,-38,5,98	4
chr1	200809765	200810064	10a_satb1_peak_1625	6.71779	*	TTAATAA,TTATTAA	10,20,44	3
chr1	201133393	201133817	10a_satb1_peak_1626	2.92902	*	CTAATAA,TTAATAA,TTATTAA,TTATTAG	-129,-161,14,93	4
chr1	201213663	201213936	10a_satb1_peak_1627	7.43463	*	CTATTAA,TTAATAA,TTAATAG,TTATTAA	-31,25	2
chr1	201221633	201222014	10a_satb1_peak_1628	9.91809	*	CTAATAG,CTATTAG	-12,16	2
chr1	201406768	201407143	10a_satb1_peak_1629	11.68213	*	CTATTAA,TTAATAA,TTAATAG,TTATTAA	-11,-2,-38,1	4
chr1	201651949	201652197	10a_satb1_peak_1630	4.40063	*	CTAATAA,TTAATAA,TTATTAA,TTATTAG	2,50	2
chr1	202227757	202228056	10a_satb1_peak_1631	5.16224	*	CTAATAG,CTATTAG,TTAATAA,TTATTAA	-68,-81,59	3
chr1	202312152	202312575	10a_satb1_peak_1632	9.65338	*	CTAATAG,CTATTAG	-80	1
chr1	202335686	202335968	10a_satb1_peak_1633	5.50805	*	CTAATAA,CTAATAG,CTATTAG,TTAATAA,TTATTAA,TTATTAG	-2,-20,61	3
chr1	202338492	202338713	10a_satb1_peak_1634	4.79943	*	CTAATAA,CTATTAA,TTAATAG,TTATTAG	13,62	2
chr1	202365304	202365748	10a_satb1_peak_1635	11.23130	*	CTAATAA,TTAATAA,TTATTAA,TTATTAG	-23,108	2
chr1	202369279	202369547	10a_satb1_peak_1636	6.39104	*	TTAATAA,TTATTAA	-47	1
chr1	202415046	202415370	10a_satb1_peak_1637	8.18578	*	CTAATAA,TTAATAA,TTATTAA,TTATTAG	0,3,35	3
chr1	202457007	202457311	10a_satb1_peak_1638	7.31881	*	CTAATAA,TTAATAA,TTATTAA,TTATTAG	14,21,85	3
chr1	202533747	202534053	10a_satb1_peak_1639	6.21318	*	CTAATAA,CTATTAA,TTAATAG,TTATTAG	163,39,4	3
chr1	202704114	202704406	10a_satb1_peak_1640	6.10570	*	CTAATAA,CTATTAA,TTAATAG,TTATTAG	-2,-32	2
chr1	202890942	202891282	10a_satb1_peak_1642	8.60546	*	TTAATAA,TTATTAA	-163,-17,47	3
chr1	203364215	203364603	10a_satb1_peak_1643	5.59149	*	CTAATAA,TTAATAA,TTATTAA,TTATTAG	-125,9	2
chr1	203431596	203431958	10a_satb1_peak_1644	11.36864	*	CTAATAA,TTAATAA,TTATTAA,TTATTAG	-12,8	2
chr1	203795275	203795635	10a_satb1_peak_1645	7.93980	*	CTAATAA,CTATTAA,TTAATAA,TTAATAG,TTATTAA,TTATTAG	-140,30,48,91	4
chr1	204262951	204263230	10a_satb1_peak_1646	4.49743	*	CTAATAA,TTAATAA,TTATTAA,TTATTAG	-20,44	2
chr1	204298484	204298717	10a_satb1_peak_1647	4.54104	*	CTATTAA,TTAATAG	3	1
chr1	204563977	204564318	10a_satb1_peak_1648	6.75550	*	CTAATAA,TTAATAA,TTATTAA,TTATTAG	-38,3	2
chr1	205007736	205008055	10a_satb1_peak_1650	7.87378	*	CTAATAA,CTATTAA,TTAATAA,TTAATAG,TTATTAA,TTATTAG	-21,-6,4	3
chr1	206081381	206081740	10a_satb1_peak_1651	12.87720	*	TTAATAA,TTATTAA	-121,-8,1,11,21,30,50	7
chr1	206128463	206128989	10a_satb1_peak_1652	17.08923	*	CTATTAA,TTAATAA,TTAATAG,TTATTAA	-148,-22,46,72,8	5
chr1	206286436	206286787	10a_satb1_peak_1653	6.77890	*	CTAATAA,TTAATAA,TTATTAA,TTATTAG	-104,-61,24,3	4
chr1	206581246	206581510	10a_satb1_peak_1654	4.43652	*	TTAATAA,TTATTAA	34,44	2
chr1	206585422	206585744	10a_satb1_peak_1655	6.81425	*	CTAATAA,TTATTAG	21	1
chr1	206938343	206939049	10a_satb1_peak_1656	19.02949	*	CTAATAG,CTATTAA,CTATTAG,TTAATAA,TTAATAG,TTATTAA	-172,-86,-96,184	4
chr1	207401159	207401626	10a_satb1_peak_1657	11.89363	*	CTAATAA,TTAATAA,TTATTAA,TTATTAG	80,92	2
chr1	207415120	207415674	10a_satb1_peak_1658	22.94230	*	TTAATAA,TTATTAA	-17,-37,-50,6	4
chr1	207438497	207438751	10a_satb1_peak_1659	4.80435	*	CTAATAG,CTATTAG	-67,100	2
chr1	207438956	207439294	10a_satb1_peak_1660	7.13629	*	CTAATAA,CTAATAG,CTATTAG,TTAATAA,TTATTAA,TTATTAG	-187,-57,141,23	4
chr1	207441257	207441482	10a_satb1_peak_1661	5.03664	*	CTAATAA,TTAATAA,TTATTAA,TTATTAG	-24,-58	2
chr1	207450204	207450500	10a_satb1_peak_1662	6.85301	*	CTAATAA,TTATTAG	-18,-37	2
chr1	207473680	207473908	10a_satb1_peak_1663	4.34587	*	CTATTAA,TTAATAA,TTAATAG,TTATTAA	-20,23	2
chr1	207482474	207482803	10a_satb1_peak_1664	6.83306	*	CTAATAA,TTAATAA,TTATTAA,TTATTAG	-14,-36,-74,103	4
chr1	207484310	207484611	10a_satb1_peak_1665	6.23548	*	CTAATAA,TTAATAA,TTATTAA,TTATTAG	-4,-51,14	3
chr1	207530241	207530652	10a_satb1_peak_1666	6.50349	*	CTATTAA,TTAATAA,TTAATAG,TTATTAA	-108,-120,-91,97	4
chr1	207688925	207689234	10a_satb1_peak_1667	6.62682	*	CTAATAA,TTAATAA,TTATTAA,TTATTAG	-10,133,42	3
chr1	207964522	207964874	10a_satb1_peak_1668	8.95686	*	CTAATAA,TTATTAG	-11,-4	2
chr1	208109322	208109581	10a_satb1_peak_1669	3.20667	*	CTAATAA,CTATTAA,TTAATAA,TTAATAG,TTATTAA,TTATTAG	-134,-142,125,9	4
chr1	208118162	208118534	10a_satb1_peak_1670	10.39600	*	CTAATAA,TTAATAA,TTATTAA,TTATTAG	-40,52,63	3
chr1	208152393	208152619	10a_satb1_peak_1671	4.90323	*	CTAATAA,CTAATAG,CTATTAA,CTATTAG,TTAATAG,TTATTAG	-13,-25,79	3
chr1	208182887	208183199	10a_satb1_peak_1672	5.54251	*	CTAATAG,CTATTAG,TTAATAA,TTATTAA	-21,-40	2
chr1	208594405	208594824	10a_satb1_peak_1673	5.96345	*	CTATTAA,TTAATAA,TTAATAG,TTATTAA	-55,-84,99	3
chr1	208659326	208660139	10a_satb1_peak_1674	19.31372	*	CTAATAA,CTAATAG,CTATTAA,CTATTAG,TTAATAA,TTAATAG,TTATTAA,TTATTAG	-122,-156,-45,-81	4
chr1	208672508	208673042	10a_satb1_peak_1675	17.42958	*	CTAATAA,CTAATAG,CTATTAG,TTAATAA,TTATTAA,TTATTAG	-21,42,53,63	4
chr1	208723991	208724317	10a_satb1_peak_1676	5.77046	*	TTAATAA,TTATTAA	131	1
chr1	208744538	208745251	10a_satb1_peak_1677	32.15708	*	CTAATAA,TTATTAG	11	1
chr1	208762778	208763016	10a_satb1_peak_1678	4.66248	*	CTAATAG,CTATTAG,TTAATAA,TTATTAA	-16,161,56,59	4
chr1	208869998	208870311	10a_satb1_peak_1679	7.32544	*	CTAATAA,CTAATAG,CTATTAG,TTAATAA,TTATTAA,TTATTAG	-54,-71,9	3
chr1	208871374	208871641	10a_satb1_peak_1680	6.01603	*	CTAATAA,CTAATAG,CTATTAG,TTATTAG	0,9	2
chr1	208873995	208874290	10a_satb1_peak_1681	6.71779	*	TTAATAA,TTATTAA	18,52	2
chr1	208943825	208944082	10a_satb1_peak_1682	5.10097	*	CTAATAG,CTATTAG	-30	1
chr1	208987426	208988253	10a_satb1_peak_1683	8.70800	*	CTAATAA,TTAATAA,TTATTAA,TTATTAG	-163,136	2
chr1	209044955	209045435	10a_satb1_peak_1684	8.14739	*	CTAATAA,TTAATAA,TTATTAA,TTATTAG	-21,176	2
chr1	209172551	209172777	10a_satb1_peak_1685	4.76500	*	CTAATAA,TTAATAA,TTATTAA,TTATTAG	-11,-81	2
chr1	209323724	209324093	10a_satb1_peak_1686	11.13525	*	CTAATAA,CTATTAA,TTAATAG,TTATTAG	-27,-7,23	3
chr1	209417433	209418069	10a_satb1_peak_1687	12.03820	*	CTAATAA,TTAATAA,TTATTAA,TTATTAG	-113,-88,119	3
chr1	209754205	209754459	10a_satb1_peak_1688	4.18533	*	CTAATAA,TTAATAA,TTATTAA,TTATTAG	-10,7	2
chr1	210078005	210078258	10a_satb1_peak_1689	7.19113	*	CTAATAA,TTAATAA,TTATTAA,TTATTAG	-119,-7,15	3
chr1	210177347	210177695	10a_satb1_peak_1690	6.64048	*	CTAATAA,TTATTAG	-9	1
chr1	210191014	210191290	10a_satb1_peak_1691	5.95553	*	CTAATAA,TTATTAG	-3	1
chr1	210220313	210220625	10a_satb1_peak_1692	6.45974	*	CTAATAA,TTATTAG	57	1
chr1	210240987	210241641	10a_satb1_peak_1693	24.03838	*	CTAATAA,TTATTAG	-18,-28,-71	3
chr1	210277889	210278241	10a_satb1_peak_1694	9.30464	*	CTAATAA,TTAATAA,TTATTAA,TTATTAG	-29,150,9	3
chr1	210317941	210318167	10a_satb1_peak_1695	5.10744	*	CTAATAA,TTAATAA,TTATTAA,TTATTAG	-14,17	2
chr1	210350620	210350898	10a_satb1_peak_1696	5.61470	*	TTAATAA,TTATTAA	-113,-12,30	3
chr1	210398002	210398289	10a_satb1_peak_1697	6.02116	*	CTAATAA,CTAATAG,CTATTAG,TTAATAA,TTATTAA,TTATTAG	-84,-91,31,42	4
chr1	210399141	210399548	10a_satb1_peak_1698	12.33967	*	CTATTAA,TTAATAA,TTAATAG,TTATTAA	-20,24	2
chr1	210426889	210427140	10a_satb1_peak_1699	4.64733	*	TTAATAA,TTATTAA	-6,-69,27	3
chr1	210563639	210563862	10a_satb1_peak_1700	4.10132	*	CTAATAA,CTATTAA,TTAATAA,TTAATAG,TTATTAA,TTATTAG	-19,-61,-64,3	4
chr1	210687034	210687313	10a_satb1_peak_1701	4.00759	*	CTAATAG,CTATTAG,TTAATAA,TTATTAA	-188,159	2
chr1	210814637	210814970	10a_satb1_peak_1702	6.21265	*	CTAATAA,CTAATAG,CTATTAA,CTATTAG,TTAATAG,TTATTAG	-44,0,34	3
chr1	210842549	210842940	10a_satb1_peak_1703	6.77054	*	CTATTAA,TTAATAG	157,16,50	3
chr1	211147565	211147820	10a_satb1_peak_1704	6.14449	*	CTAATAA,CTATTAA,TTAATAG,TTATTAG	-78,110	2
chr1	211153100	211153388	10a_satb1_peak_1705	5.17702	*	TTAATAA,TTATTAA	125	1
chr1	211192732	211193103	10a_satb1_peak_1706	12.00875	*	CTAATAG,CTATTAG	-28,17	2
chr1	211272256	211272624	10a_satb1_peak_1707	9.77805	*	CTAATAA,CTATTAA,TTAATAA,TTAATAG,TTATTAA,TTATTAG	-39,-9,173,47,9	5
chr1	211418243	211418579	10a_satb1_peak_1708	6.87324	*	CTAATAA,TTATTAG	-142,14	2
chr1	211475354	211475619	10a_satb1_peak_1709	5.95553	*	CTAATAA,TTATTAG	-26	1
chr1	211761372	211761661	10a_satb1_peak_1710	5.75211	*	CTAATAA,CTATTAA,TTAATAA,TTAATAG,TTATTAA,TTATTAG	-16,-5,19	3
chr1	211819699	211819925	10a_satb1_peak_1711	4.39000	*	CTAATAA,TTATTAG	37	1
chr1	211955542	211955814	10a_satb1_peak_1712	6.97117	*	TTAATAA,TTATTAA	49	1
chr1	211959960	211960270	10a_satb1_peak_1713	7.07252	*	TTAATAA,TTATTAA	-1,11	2
chr1	211989751	211990083	10a_satb1_peak_1714	3.07875	*	CTAATAA,TTAATAA,TTATTAA,TTATTAG	-155,107	2
chr1	212044054	212044330	10a_satb1_peak_1715	4.47570	*	CTATTAA,TTAATAA,TTAATAG,TTATTAA	-73,36,39	3
chr1	212165393	212165733	10a_satb1_peak_1716	7.73357	*	TTAATAA,TTATTAA	115	1
chr1	212172073	212172292	10a_satb1_peak_1717	4.39834	*	CTAATAA,TTAATAA,TTATTAA,TTATTAG	-164,-8	2
chr1	212191212	212191439	10a_satb1_peak_1718	5.21715	*	CTATTAA,TTAATAG	-24	1
chr1	212505436	212505658	10a_satb1_peak_1719	5.00449	*	CTAATAG,CTATTAG,TTAATAA,TTATTAA	176,34,4	3
chr1	212508995	212509297	10a_satb1_peak_1720	6.95250	*	CTATTAA,TTAATAA,TTAATAG,TTATTAA	-35,-90	2
chr1	212509947	212510816	10a_satb1_peak_1721	18.97742	*	CTAATAA,TTAATAA,TTATTAA,TTATTAG	-150,-37,108	3
chr1	212515542	212515883	10a_satb1_peak_1722	8.61806	*	TTAATAA,TTATTAA	-25,-36	2
chr1	212594534	212594772	10a_satb1_peak_1723	4.70282	*	CTAATAA,CTATTAA,TTAATAG,TTATTAG	-57,-60,152	3
chr1	212596431	212596719	10a_satb1_peak_1724	5.64511	*	CTAATAG,CTATTAA,CTATTAG,TTAATAG	-30,63	2
chr1	212854893	212855524	10a_satb1_peak_1725	21.09595	*	CTAATAA,TTAATAA,TTATTAA,TTATTAG	-106,-47,-72,56	4
chr1	212931617	212931940	10a_satb1_peak_1726	8.68064	*	CTAATAA,CTAATAG,CTATTAG,TTATTAG	-5,4	2
chr1	213166043	213166336	10a_satb1_peak_1727	6.88006	*	TTAATAA,TTATTAA	-28	1
chr1	213266293	213266515	10a_satb1_peak_1728	4.23452	*	TTAATAA,TTATTAA	138,24,49	3
chr1	213280066	213280288	10a_satb1_peak_1729	4.45586	*	CTAATAA,TTATTAG	5	1
chr1	213685717	213686042	10a_satb1_peak_1731	6.34456	*	CTAATAA,TTATTAG	-27	1
chr1	213796877	213797114	10a_satb1_peak_1732	4.89667	*	CTAATAA,CTATTAA,TTAATAG,TTATTAG	111,20,6	3
chr1	213815874	213816438	10a_satb1_peak_1733	4.72260	*	CTAATAA,TTATTAG	-61	1
chr1	213817005	213817377	10a_satb1_peak_1734	13.07908	*	CTAATAA,TTAATAA,TTATTAA,TTATTAG	-13,-20	2
chr1	213825154	213825809	10a_satb1_peak_1735	25.71188	*	CTAATAG,CTATTAA,CTATTAG,TTAATAA,TTAATAG,TTATTAA	-58,38,68	3
chr1	213913545	213913877	10a_satb1_peak_1736	7.31844	*	CTAATAA,CTAATAG,CTATTAG,TTATTAG	-73,185	2
chr1	214063839	214064313	10a_satb1_peak_1737	8.22427	*	CTAATAG,CTATTAG,TTAATAA,TTATTAA	61,73	2
chr1	214123845	214124082	10a_satb1_peak_1738	4.50976	*	CTAATAA,TTAATAA,TTATTAA,TTATTAG	-3,69	2
chr1	214176071	214176418	10a_satb1_peak_1739	9.75800	*	CTAATAA,CTATTAA,TTAATAG,TTATTAG	-12,-20	2
chr1	214289291	214289561	10a_satb1_peak_1740	5.28714	*	CTAATAA,CTATTAA,TTAATAG,TTATTAG	11,20	2
chr1	214323899	214324145	10a_satb1_peak_1741	4.59651	*	TTAATAA,TTATTAA	-21,-46	2
chr1	214328383	214328657	10a_satb1_peak_1742	6.21318	*	TTAATAA,TTATTAA	2	1
chr1	214532276	214532519	10a_satb1_peak_1743	5.38866	*	TTAATAA,TTATTAA	13,23,4	3
chr1	214634420	214634695	10a_satb1_peak_1744	4.82719	*	CTAATAA,TTAATAA,TTATTAA,TTATTAG	-50,-7	2
chr1	214714299	214714642	10a_satb1_peak_1745	7.44126	*	CTAATAA,TTATTAG	26,5	2
chr1	214888971	214889228	10a_satb1_peak_1746	5.20690	*	TTAATAA,TTATTAA	19,37	2
chr1	214892319	214892674	10a_satb1_peak_1747	7.82226	*	CTAATAA,TTATTAG	-20,-8	2
chr1	214946171	214946550	10a_satb1_peak_1748	10.87315	*	CTAATAG,CTATTAG	-22	1
chr1	215058613	215059162	10a_satb1_peak_1749	25.21907	*	CTAATAG,CTATTAA,CTATTAG,TTAATAA,TTAATAG,TTATTAA	172,49,58	3
chr1	215110010	215110247	10a_satb1_peak_1750	4.94340	*	TTAATAA,TTATTAA	-6,63	2
chr1	215115848	215116194	10a_satb1_peak_1751	8.69535	*	CTAATAA,CTATTAA,TTAATAA,TTAATAG,TTATTAA,TTATTAG	-26,-53,159,29,8	5
chr1	215156690	215156995	10a_satb1_peak_1752	7.59107	*	CTAATAA,TTATTAG	20,9	2
chr1	215210952	215211231	10a_satb1_peak_1753	7.18845	*	TTAATAA,TTATTAA	-40,19	2
chr1	215217724	215218070	10a_satb1_peak_1754	8.77152	*	CTAATAG,CTATTAA,CTATTAG,TTAATAG	68,7	2
chr1	215301072	215301321	10a_satb1_peak_1755	4.91806	*	CTAATAA,TTAATAA,TTATTAA,TTATTAG	31,76	2
chr1	215312251	215312551	10a_satb1_peak_1756	7.59942	*	CTATTAA,TTAATAA,TTAATAG,TTATTAA	-30,19,9	3
chr1	215366326	215366574	10a_satb1_peak_1757	5.69520	*	CTAATAA,TTATTAG	-38,70	2
chr1	215413690	215414002	10a_satb1_peak_1758	4.42414	*	CTAATAA,CTATTAA,TTAATAG,TTATTAG	-124,-134,-19,156	4
chr1	215496088	215496402	10a_satb1_peak_1759	7.95196	*	CTAATAA,CTAATAG,CTATTAG,TTATTAG	19,41	2
chr1	215530630	215530947	10a_satb1_peak_1760	7.73641	*	TTAATAA,TTATTAA	-42,-7	2
chr1	215641113	215641714	10a_satb1_peak_1761	24.17538	*	CTATTAA,TTAATAA,TTAATAG,TTATTAA	-4,63	2
chr1	215746934	215747238	10a_satb1_peak_1762	5.23682	*	TTAATAA,TTATTAA	180	1
chr1	215748792	215749154	10a_satb1_peak_1763	6.93396	*	CTAATAA,TTAATAA,TTATTAA,TTATTAG	-146,44,5	3
chr1	215758922	215759520	10a_satb1_peak_1764	16.59795	*	CTAATAA,TTAATAA,TTATTAA,TTATTAG	-114,-92,154,176	4
chr1	215780463	215780794	10a_satb1_peak_1765	4.99659	*	CTAATAA,TTAATAA,TTATTAA,TTATTAG	-45,6	2
chr1	215784124	215784354	10a_satb1_peak_1766	5.81853	*	CTAATAA,TTAATAA,TTATTAA,TTATTAG	170,31,4	3
chr1	215796076	215796458	10a_satb1_peak_1767	7.87340	*	CTAATAA,TTAATAA,TTATTAA,TTATTAG	-12,-176,-60,75	4
chr1	215910435	215910800	10a_satb1_peak_1769	9.58897	*	CTAATAG,CTATTAA,CTATTAG,TTAATAG	-5,10	2
chr1	215924486	215924849	10a_satb1_peak_1770	5.68154	*	TTAATAA,TTATTAA	-50	1
chr1	215952332	215953000	10a_satb1_peak_1771	38.57071	*	CTAATAG,CTATTAA,CTATTAG,TTAATAA,TTAATAG,TTATTAA	-17,-6,46,62	4
chr1	215957775	215958011	10a_satb1_peak_1772	5.37097	*	CTAATAA,TTAATAA,TTATTAA,TTATTAG	18,4	2
chr1	216056275	216056776	10a_satb1_peak_1774	11.43518	*	CTAATAA,CTATTAA,TTAATAG,TTATTAG	60,85	2
chr1	216075228	216075807	10a_satb1_peak_1775	5.30309	*	CTAATAA,TTATTAG	-160	1
chr1	216143090	216143487	10a_satb1_peak_1777	9.79128	*	CTATTAA,TTAATAG	45	1
chr1	216165207	216165586	10a_satb1_peak_1778	11.57217	*	CTAATAA,TTATTAG	-32,75	2
chr1	216174715	216174934	10a_satb1_peak_1779	4.58561	*	CTAATAG,CTATTAG	-45	1
chr1	216191998	216192463	10a_satb1_peak_1780	17.94221	*	CTAATAA,CTAATAG,CTATTAG,TTAATAA,TTATTAA,TTATTAG	-3,100,28	3
chr1	216202611	216202930	10a_satb1_peak_1781	5.27057	*	CTAATAA,TTATTAG	-14,151	2
chr1	216231730	216232131	10a_satb1_peak_1782	12.65265	*	CTAATAA,TTATTAG	-2,9	2
chr1	216263354	216263574	10a_satb1_peak_1783	5.68154	*	CTAATAA,CTATTAA,TTAATAA,TTAATAG,TTATTAA,TTATTAG	-118,-22,-61,62	4
chr1	216263842	216264437	10a_satb1_peak_1784	14.99546	*	TTAATAA,TTATTAA	-116,72	2
chr1	216290663	216291029	10a_satb1_peak_1785	10.06527	*	TTAATAA,TTATTAA	-31,21	2
chr1	216316579	216316920	10a_satb1_peak_1787	9.44966	*	CTAATAG,CTATTAG,TTAATAA,TTATTAA	19,8	2
chr1	216344392	216345440	10a_satb1_peak_1788	34.17575	*	CTAATAG,CTATTAA,CTATTAG,TTAATAA,TTAATAG,TTATTAA	-64,17,35,6	4
chr1	216365993	216366422	10a_satb1_peak_1789	7.32544	*	CTAATAA,TTAATAA,TTATTAA,TTATTAG	131,19,6	3
chr1	216497399	216497878	10a_satb1_peak_1790	4.72260	*	CTAATAA,CTATTAA,TTAATAA,TTAATAG,TTATTAA,TTATTAG	-157,-173,-176,131	4
chr1	216504816	216505273	10a_satb1_peak_1791	12.39412	*	CTAATAA,CTAATAG,CTATTAA,CTATTAG,TTAATAG,TTATTAG	-74,43,80	3
chr1	216508361	216508732	10a_satb1_peak_1792	9.51730	*	CTAATAA,TTAATAA,TTATTAA,TTATTAG	-13,140	2
chr1	216538828	216539107	10a_satb1_peak_1793	6.09252	*	CTAATAA,TTATTAG	28	1
chr1	216547699	216547955	10a_satb1_peak_1794	6.09252	*	TTAATAA,TTATTAA	-4,134	2
chr1	216562846	216563097	10a_satb1_peak_1795	4.85959	*	TTAATAA,TTATTAA	-53	1
chr1	216569681	216570007	10a_satb1_peak_1796	7.35946	*	CTAATAG,CTATTAA,CTATTAG,TTAATAG	-45,25	2
chr1	216580572	216580845	10a_satb1_peak_1797	4.85959	*	CTAATAA,CTATTAA,TTAATAG,TTATTAG	-40,8	2
chr1	216586203	216586438	10a_satb1_peak_1798	5.18006	*	CTATTAA,TTAATAA,TTAATAG,TTATTAA	-65,33	2
chr1	216610360	216610959	10a_satb1_peak_1799	23.49042	*	CTAATAA,CTAATAG,CTATTAG,TTAATAA,TTATTAA,TTATTAG	137,67,76	3
chr1	216614077	216614601	10a_satb1_peak_1800	18.42174	*	CTAATAA,TTAATAA,TTATTAA,TTATTAG	114,17,26	3
chr1	216745078	216745356	10a_satb1_peak_1801	5.68154	*	CTAATAA,TTATTAG	-3	1
chr1	216763406	216763650	10a_satb1_peak_1802	5.86672	*	TTAATAA,TTATTAA	-4,-7	2
chr1	216837668	216837905	10a_satb1_peak_1803	5.40756	*	CTATTAA,TTAATAG	24	1
chr1	216869834	216870312	10a_satb1_peak_1804	13.69123	*	CTAATAA,TTATTAG	-53	1
chr1	216892206	216892466	10a_satb1_peak_1805	4.37581	*	CTATTAA,TTAATAG	-34,-50	2
chr1	216932925	216933232	10a_satb1_peak_1806	9.51730	*	CTAATAA,CTAATAG,CTATTAG,TTATTAG	0,25	2
chr1	217004488	217004721	10a_satb1_peak_1807	4.89240	*	CTAATAA,TTAATAA,TTATTAA,TTATTAG	-123,-21,74	3
chr1	217118095	217118668	10a_satb1_peak_1808	15.81010	*	CTATTAA,TTAATAA,TTAATAG,TTATTAA	29,48	2
chr1	217121482	217122197	10a_satb1_peak_1809	26.49320	*	CTAATAG,CTATTAG	63	1
chr1	217156165	217156756	10a_satb1_peak_1810	24.40377	*	CTAATAA,TTATTAG	55,82	2
chr1	217176433	217177447	10a_satb1_peak_1811	50.47772	*	TTAATAA,TTATTAA	-21	1
chr1	217179059	217179431	10a_satb1_peak_1812	7.59942	*	CTAATAA,CTATTAA,TTAATAA,TTAATAG,TTATTAA,TTATTAG	-162,66,9	3
chr1	217240702	217241276	10a_satb1_peak_1813	7.63816	*	CTAATAA,CTATTAA,TTAATAG,TTATTAG	117,179	2
chr1	217323916	217324302	10a_satb1_peak_1814	12.12014	*	CTAATAA,TTAATAA,TTATTAA,TTATTAG	-18,25,36	3
chr1	217332721	217332962	10a_satb1_peak_1815	6.09252	*	CTAATAA,TTAATAA,TTATTAA,TTATTAG	-112,-28	2
chr1	217378179	217378405	10a_satb1_peak_1816	5.62499	*	CTAATAA,CTAATAG,CTATTAG,TTAATAA,TTATTAA,TTATTAG	-29,-96,72	3
chr1	217394232	217394475	10a_satb1_peak_1817	5.42703	*	CTAATAA,TTAATAA,TTATTAA,TTATTAG	-2,14	2
chr1	217397495	217398183	10a_satb1_peak_1818	25.81267	*	TTAATAA,TTATTAA	-35,23,43,46,72	5
chr1	217426174	217426449	10a_satb1_peak_1819	5.93433	*	CTAATAG,CTATTAG,TTAATAA,TTATTAA	-10,-27,49	3
chr1	217439041	217439304	10a_satb1_peak_1820	5.59743	*	CTAATAA,TTAATAA,TTATTAA,TTATTAG	-10,3	2
chr1	217500155	217500441	10a_satb1_peak_1821	5.18365	*	CTATTAA,TTAATAA,TTAATAG,TTATTAA	-137,-27,-30,65	4
chr1	217636421	217636656	10a_satb1_peak_1822	5.40756	*	CTAATAA,TTATTAG	-1,-11	2
chr1	217644499	217644811	10a_satb1_peak_1823	7.87340	*	CTATTAA,TTAATAA,TTAATAG,TTATTAA	40,69	2
chr1	217666091	217666317	10a_satb1_peak_1824	5.54455	*	CTAATAA,TTATTAG	92	1
chr1	217672822	217673129	10a_satb1_peak_1825	4.85959	*	CTATTAA,TTAATAG	-112	1
chr1	217693957	217694202	10a_satb1_peak_1826	5.72330	*	TTAATAA,TTATTAA	62	1
chr1	217695363	217695855	10a_satb1_peak_1827	21.57254	*	CTAATAA,CTAATAG,CTATTAG,TTAATAA,TTATTAA,TTATTAG	-35,-59,3	3
chr1	217700989	217701231	10a_satb1_peak_1828	5.02477	*	CTAATAA,CTATTAA,TTAATAA,TTAATAG,TTATTAA,TTATTAG	-51,-76,9	3
chr1	217776189	217776484	10a_satb1_peak_1830	8.15559	*	TTAATAA,TTATTAA	-64,57	2
chr1	217801135	217801418	10a_satb1_peak_1831	5.07188	*	CTAATAA,CTATTAA,TTAATAA,TTAATAG,TTATTAA,TTATTAG	-155,-176,-49,12	4
chr1	217818550	217818861	10a_satb1_peak_1832	5.78530	*	TTAATAA,TTATTAA	-167,21	2
chr1	217842499	217842790	10a_satb1_peak_1833	4.44862	*	TTAATAA,TTATTAA	-157	1
chr1	217856387	217856691	10a_satb1_peak_1834	7.87340	*	CTATTAA,TTAATAA,TTAATAG,TTATTAA	14,57	2
chr1	217859546	217859807	10a_satb1_peak_1835	5.13358	*	CTAATAA,TTAATAA,TTATTAA,TTATTAG	-11,-162,22	3
chr1	217883510	217883787	10a_satb1_peak_1836	3.52824	*	CTAATAA,CTATTAA,TTAATAA,TTAATAG,TTATTAA,TTATTAG	-176,52,63	3
chr1	217909122	217909355	10a_satb1_peak_1837	5.40756	*	CTAATAA,TTAATAA,TTATTAA,TTATTAG	-54,-57,63	3
chr1	217919605	217920576	10a_satb1_peak_1838	35.95663	*	CTAATAG,CTATTAA,CTATTAG,TTAATAA,TTAATAG,TTATTAA	-174,12,58,78	4
chr1	217926759	217927093	10a_satb1_peak_1839	6.45949	*	CTAATAA,TTAATAA,TTATTAA,TTATTAG	-29,165	2
chr1	217933580	217933905	10a_satb1_peak_1840	7.54216	*	CTAATAG,CTATTAG,TTAATAA,TTATTAA	-8,26,38	3
chr1	217972925	217973162	10a_satb1_peak_1842	4.98853	*	TTAATAA,TTATTAA	-41,-44,28	3
chr1	217989416	217989863	10a_satb1_peak_1843	10.75022	*	TTAATAA,TTATTAA	-81,47	2
chr1	218000271	218000661	10a_satb1_peak_1844	9.10633	*	CTAATAA,TTAATAA,TTATTAA,TTATTAG	-29,48	2
chr1	218011315	218011581	10a_satb1_peak_1845	5.95553	*	CTAATAA,CTAATAG,CTATTAG,TTATTAG	4,98	2
chr1	218018053	218018337	10a_satb1_peak_1846	6.09252	*	CTATTAA,TTAATAA,TTAATAG,TTATTAA	-32,-39	2
chr1	218127664	218128190	10a_satb1_peak_1848	18.12565	*	TTAATAA,TTATTAA	-49,16	2
chr1	218215783	218216059	10a_satb1_peak_1849	6.50349	*	TTAATAA,TTATTAA	-16,64	2
chr1	218310901	218311177	10a_satb1_peak_1850	7.15458	*	CTAATAA,TTATTAG	-10	1
chr1	218322409	218322652	10a_satb1_peak_1851	6.18590	*	CTAATAA,TTAATAA,TTATTAA,TTATTAG	-28,-50	2
chr1	218333196	218333545	10a_satb1_peak_1852	6.18333	*	CTAATAA,TTATTAG	17,35	2
chr1	218334757	218335049	10a_satb1_peak_1853	5.21237	*	CTATTAA,TTAATAA,TTAATAG,TTATTAA	-16,13,96	3
chr1	218343745	218344024	10a_satb1_peak_1854	5.95553	*	CTAATAA,CTATTAA,TTAATAG,TTATTAG	-14,96	2
chr1	218355158	218355587	10a_satb1_peak_1855	13.43425	*	CTAATAA,CTATTAA,TTAATAG,TTATTAG	10,44	2
chr1	218357336	218357619	10a_satb1_peak_1856	4.24338	*	TTAATAA,TTATTAA	36	1
chr1	218386574	218386818	10a_satb1_peak_1857	4.85959	*	CTATTAA,TTAATAA,TTAATAG,TTATTAA	-10,-32	2
chr1	218425336	218425980	10a_satb1_peak_1858	19.51767	*	CTAATAA,CTAATAG,CTATTAA,CTATTAG,TTAATAG,TTATTAG	-129,70,93	3
chr1	218426759	218427117	10a_satb1_peak_1859	7.46243	*	CTATTAA,TTAATAA,TTAATAG,TTATTAA	-54,50,60	3
chr1	218473468	218473747	10a_satb1_peak_1860	3.90066	*	CTAATAG,CTATTAG,TTAATAA,TTATTAA	-114,-94,126	3
chr1	218475089	218475366	10a_satb1_peak_1861	4.64672	*	TTAATAA,TTATTAA	-10,15	2
chr1	218546451	218547199	10a_satb1_peak_1862	30.58008	*	TTAATAA,TTATTAA	17	1
chr1	218647007	218647570	10a_satb1_peak_1863	11.45646	*	TTAATAA,TTATTAA	-85,-88,29	3
chr1	218653887	218654219	10a_satb1_peak_1864	7.42992	*	CTAATAA,TTATTAG	-48	1
chr1	218845484	218845796	10a_satb1_peak_1865	5.74582	*	CTAATAA,TTATTAG	-66	1
chr1	218846169	218847043	10a_satb1_peak_1866	18.30060	*	TTAATAA,TTATTAA	-53,-73	2
chr1	218938429	218938711	10a_satb1_peak_1867	5.89974	*	CTAATAA,TTAATAA,TTATTAA,TTATTAG	21,9	2
chr1	218968202	218968492	10a_satb1_peak_1868	6.17680	*	CTAATAA,TTAATAA,TTATTAA,TTATTAG	3,33	2
chr1	218987869	218988099	10a_satb1_peak_1869	5.58855	*	CTAATAA,TTAATAA,TTATTAA,TTATTAG	-72,20	2
chr1	219040752	219041293	10a_satb1_peak_1870	19.65466	*	CTAATAA,CTATTAA,TTAATAA,TTAATAG,TTATTAA,TTATTAG	34,43,46,54	4
chr1	219074689	219074908	10a_satb1_peak_1871	4.40463	*	CTAATAA,CTAATAG,CTATTAA,CTATTAG,TTAATAG,TTATTAG	-103,-187,33	3
chr1	219080361	219081070	10a_satb1_peak_1872	30.41458	*	CTAATAA,CTAATAG,CTATTAA,CTATTAG,TTAATAA,TTAATAG,TTATTAA,TTATTAG	105,39,52,76	4
chr1	219085530	219085829	10a_satb1_peak_1873	7.16407	*	CTAATAA,TTAATAA,TTATTAA,TTATTAG	-1,-25,2	3
chr1	219097485	219097832	10a_satb1_peak_1874	4.80842	*	CTAATAA,TTATTAG	-25	1
chr1	219122462	219122699	10a_satb1_peak_1875	5.18451	*	CTAATAA,TTAATAA,TTATTAA,TTATTAG	-26,15	2
chr1	219173164	219173475	10a_satb1_peak_1876	8.96934	*	TTAATAA,TTATTAA	-36,3	2
chr1	219177190	219177742	10a_satb1_peak_1877	5.13358	*	CTAATAA,TTATTAG	-183	1
chr1	219180366	219180699	10a_satb1_peak_1878	11.43518	*	CTATTAA,TTAATAG	-21	1
chr1	219186119	219186413	10a_satb1_peak_1879	6.59555	*	TTAATAA,TTATTAA	30	1
chr1	219231003	219231501	10a_satb1_peak_1880	19.24369	*	CTAATAG,CTATTAA,CTATTAG,TTAATAA,TTAATAG,TTATTAA	-31,-91,100,41,48	5
chr1	219325899	219326232	10a_satb1_peak_1881	7.10775	*	CTAATAA,TTATTAG	-80,14,27	3
chr1	219333981	219334421	10a_satb1_peak_1882	18.28475	*	TTAATAA,TTATTAA	-10,-17	2
chr1	219344921	219345491	10a_satb1_peak_1883	5.05158	*	TTAATAA,TTATTAA	102,105	2
chr1	219356389	219356608	10a_satb1_peak_1884	5.13358	*	TTAATAA,TTATTAA	-163,10	2
chr1	219518405	219518692	10a_satb1_peak_1885	4.22365	*	CTAATAG,CTATTAG,TTAATAA,TTATTAA	-108,21	2
chr1	219562967	219563204	10a_satb1_peak_1886	4.28047	*	CTATTAA,TTAATAG	127	1
chr1	219589171	219589752	10a_satb1_peak_1887	24.20651	*	CTAATAA,TTAATAA,TTATTAA,TTATTAG	-14,-3,34	3
chr1	219667174	219667827	10a_satb1_peak_1888	24.86033	*	CTAATAA,CTATTAA,TTAATAA,TTAATAG,TTATTAA,TTATTAG	-124,-48,-92,-95	4
chr1	219744498	219744816	10a_satb1_peak_1889	7.35770	*	CTATTAA,TTAATAA,TTAATAG,TTATTAA	-1,2	2
chr1	219873901	219874144	10a_satb1_peak_1890	4.59293	*	TTAATAA,TTATTAA	-186	1
chr1	219937277	219937656	10a_satb1_peak_1891	11.60699	*	CTAATAA,CTATTAA,TTAATAA,TTAATAG,TTATTAA,TTATTAG	0,10,38,7	4
chr1	219953605	219953834	10a_satb1_peak_1892	4.77479	*	CTAATAG,CTATTAG,TTAATAA,TTATTAA	165,49	2
chr1	220011462	220011809	10a_satb1_peak_1894	7.45995	*	TTAATAA,TTATTAA	-12	1
chr1	220045921	220046190	10a_satb1_peak_1895	5.02547	*	CTAATAA,TTAATAA,TTATTAA,TTATTAG	44,54	2
chr1	220048307	220048660	10a_satb1_peak_1896	5.68154	*	CTAATAA,TTATTAG	79	1
chr1	220149355	220149720	10a_satb1_peak_1897	9.00184	*	CTAATAA,CTAATAG,CTATTAG,TTATTAG	40,52	2
chr1	220201171	220201496	10a_satb1_peak_1898	5.22853	*	TTAATAA,TTATTAA	-30,127	2
chr1	220203453	220203706	10a_satb1_peak_1899	4.59443	*	CTATTAA,TTAATAA,TTAATAG,TTATTAA	-13,-16,58,66	4
chr1	220407661	220407984	10a_satb1_peak_1900	5.98200	*	CTAATAG,CTATTAA,CTATTAG,TTAATAG	11,117	2
chr1	220638042	220638366	10a_satb1_peak_1901	6.94199	*	CTAATAG,CTATTAG,TTAATAA,TTATTAA	-65,-98,40,47,7	5
chr1	220731716	220732276	10a_satb1_peak_1902	15.70906	*	CTAATAA,TTAATAA,TTATTAA,TTATTAG	-20,-61,-79	3
chr1	220786885	220787199	10a_satb1_peak_1904	7.22276	*	CTAATAA,TTATTAG	-60	1
chr1	220789239	220789466	10a_satb1_peak_1905	4.17247	*	TTAATAA,TTATTAA	-106,-183,30,44	4
chr1	220894034	220894368	10a_satb1_peak_1906	7.21150	*	CTAATAA,TTAATAA,TTATTAA,TTATTAG	-33,-54,31,74	4
chr1	221039170	221039465	10a_satb1_peak_1907	4.11311	*	TTAATAA,TTATTAA	-9	1
chr1	221078612	221078927	10a_satb1_peak_1908	5.41345	*	CTAATAA,TTATTAG	12	1
chr1	221093129	221093618	10a_satb1_peak_1909	11.01156	*	CTAATAA,TTAATAA,TTATTAA,TTATTAG	-184,-7,161,40,77	5
chr1	221177690	221177934	10a_satb1_peak_1910	5.42758	*	CTAATAA,TTATTAG	-10,40	2
chr1	221233341	221233642	10a_satb1_peak_1911	6.77747	*	CTAATAA,TTAATAA,TTATTAA,TTATTAG	-30,104	2
chr1	221233808	221234319	10a_satb1_peak_1912	6.36650	*	CTAATAA,CTATTAA,TTAATAA,TTAATAG,TTATTAA,TTATTAG	-165,176,79	3
chr1	221263265	221263530	10a_satb1_peak_1913	5.11759	*	CTAATAA,TTAATAA,TTATTAA,TTATTAG	43,57	2
chr1	221282811	221283426	10a_satb1_peak_1914	15.13395	*	CTAATAA,TTAATAA,TTATTAA,TTATTAG	22,41	2
chr1	221370976	221371236	10a_satb1_peak_1915	6.22951	*	CTAATAA,TTATTAG	-15,-24	2
chr1	221437442	221437752	10a_satb1_peak_1916	5.74616	*	TTAATAA,TTATTAA	1	1
chr1	221563592	221563857	10a_satb1_peak_1917	4.61955	*	CTAATAA,TTAATAA,TTATTAA,TTATTAG	-59,129,74,77	4
chr1	221623695	221624081	10a_satb1_peak_1918	13.14899	*	CTAATAA,TTAATAA,TTATTAA,TTATTAG	-54,80	2
chr1	221631588	221631961	10a_satb1_peak_1919	6.26371	*	CTAATAA,TTAATAA,TTATTAA,TTATTAG	-13,50	2
chr1	221730133	221730388	10a_satb1_peak_1920	4.73553	*	CTATTAA,TTAATAA,TTAATAG,TTATTAA	-11,-8	2
chr1	221735811	221736041	10a_satb1_peak_1921	5.05622	*	TTAATAA,TTATTAA	-31,-58,-7	3
chr1	221775244	221775785	10a_satb1_peak_1922	8.87932	*	TTAATAA,TTATTAA	175,62	2
chr1	221793735	221794034	10a_satb1_peak_1923	5.68154	*	CTAATAA,TTATTAG	-3	1
chr1	221807309	221807922	10a_satb1_peak_1924	26.36587	*	CTATTAA,TTAATAA,TTAATAG,TTATTAA	-23,-55,-58,20	4
chr1	221834565	221834848	10a_satb1_peak_1925	5.54455	*	TTAATAA,TTATTAA	6	1
chr1	221994365	221994697	10a_satb1_peak_1926	7.38434	*	CTATTAA,TTAATAG	-131,26	2
chr1	222063211	222063441	10a_satb1_peak_1927	4.66077	*	CTAATAA,TTATTAG	-15,-34	2
chr1	222173473	222173692	10a_satb1_peak_1928	3.76366	*	CTATTAA,TTAATAG	80	1
chr1	222176474	222176706	10a_satb1_peak_1929	5.51258	*	CTAATAA,CTATTAA,TTAATAA,TTAATAG,TTATTAA,TTATTAG	-166,-36,-39,3	4
chr1	222203379	222203849	10a_satb1_peak_1930	7.57803	*	CTAATAA,TTAATAA,TTATTAA,TTATTAG	-56,-65	2
chr1	222255868	222256463	10a_satb1_peak_1931	19.62228	*	CTAATAA,TTATTAG	-60,-77	2
chr1	222300391	222300862	10a_satb1_peak_1932	17.03999	*	TTAATAA,TTATTAA	-4,24	2
chr1	222315193	222315511	10a_satb1_peak_1933	7.87340	*	CTAATAA,CTAATAG,CTATTAG,TTAATAA,TTATTAA,TTATTAG	-18,-27,0	3
chr1	222365729	222366126	10a_satb1_peak_1934	5.08620	*	TTAATAA,TTATTAA	-42	1
chr1	222422976	222423195	10a_satb1_peak_1935	3.77346	*	CTAATAA,TTATTAG	4	1
chr1	222486303	222486543	10a_satb1_peak_1936	4.99953	*	CTATTAA,TTAATAA,TTAATAG,TTATTAA	-14,-32,130	3
chr1	222523622	222524050	10a_satb1_peak_1937	10.36788	*	CTAATAA,TTAATAA,TTATTAA,TTATTAG	-46,-99,23	3
chr1	222753297	222753741	10a_satb1_peak_1938	5.17831	*	CTAATAA,CTATTAA,TTAATAA,TTAATAG,TTATTAA,TTATTAG	-67,-99,39	3
chr1	222762115	222762345	10a_satb1_peak_1939	4.80435	*	CTAATAA,TTATTAG	28	1
chr1	222954463	222954756	10a_satb1_peak_1940	6.24957	*	TTAATAA,TTATTAA	-15,-18,52	3
chr1	222962627	222962860	10a_satb1_peak_1941	4.96854	*	CTAATAG,CTATTAA,CTATTAG,TTAATAA,TTAATAG,TTATTAA	-154,-5,106,87	4
chr1	223015971	223016563	10a_satb1_peak_1942	12.53111	*	CTAATAA,TTAATAA,TTATTAA,TTATTAG	31,49,83	3
chr1	223034828	223035264	10a_satb1_peak_1943	10.30979	*	CTAATAA,TTAATAA,TTATTAA,TTATTAG	-21,10,44	3
chr1	223041660	223042206	10a_satb1_peak_1944	12.55000	*	CTAATAA,TTAATAA,TTATTAA,TTATTAG	-11,-151,-74,2	4
chr1	224067656	224068225	10a_satb1_peak_1945	23.08859	*	TTAATAA,TTATTAA	13	1
chr1	224125726	224126038	10a_satb1_peak_1946	11.57217	*	TTAATAA,TTATTAA	-34,-62,0,36	4
chr1	224190806	224191096	10a_satb1_peak_1947	6.09252	*	CTAATAA,TTAATAA,TTATTAA,TTATTAG	-3,29	2
chr1	224380707	224381038	10a_satb1_peak_1948	7.18959	*	CTAATAA,CTATTAA,TTAATAA,TTAATAG,TTATTAA,TTATTAG	-18,-29,-40	3
chr1	224420591	224420924	10a_satb1_peak_1949	6.22148	*	CTAATAA,TTATTAG	-61,27	2
chr1	224479022	224479306	10a_satb1_peak_1950	6.23093	*	CTAATAA,TTAATAA,TTATTAA,TTATTAG	-30,12	2
chr1	224514144	224514598	10a_satb1_peak_1951	15.46155	*	CTAATAA,TTAATAA,TTATTAA,TTATTAG	-15,-92,8	3
chr1	224596581	224596975	10a_satb1_peak_1952	12.42301	*	TTAATAA,TTATTAA	-120,182	2
chr1	224736739	224738175	10a_satb1_peak_1954	11.62011	*	TTAATAA,TTATTAA	109,138	2
chr1	224787056	224787508	10a_satb1_peak_1957	6.79266	*	CTAATAA,TTAATAA,TTATTAA,TTATTAG	-123,-189,-64,133,29,41	6
chr1	224791762	224791981	10a_satb1_peak_1958	4.66248	*	TTAATAA,TTATTAA	-64,27,30	3
chr1	224897503	224897922	10a_satb1_peak_1959	11.77666	*	CTAATAA,TTAATAA,TTATTAA,TTATTAG	-1,-11,-27,-8	4
chr1	225014604	225014946	10a_satb1_peak_1960	6.07532	*	CTAATAA,CTATTAA,TTAATAA,TTAATAG,TTATTAA,TTATTAG	-109,27,44	3
chr1	225154542	225154796	10a_satb1_peak_1961	5.95553	*	TTAATAA,TTATTAA	-33	1
chr1	225176596	225176935	10a_satb1_peak_1962	8.19966	*	CTATTAA,TTAATAG	-18	1
chr1	225226021	225226252	10a_satb1_peak_1963	4.62188	*	CTATTAA,TTAATAA,TTAATAG,TTATTAA	-109,3	2
chr1	225270501	225270789	10a_satb1_peak_1964	6.50349	*	CTATTAA,TTAATAG	-15	1
chr1	225296059	225296436	10a_satb1_peak_1965	6.41498	*	CTAATAG,CTATTAA,CTATTAG,TTAATAA,TTAATAG,TTATTAA	-109,-141,1,57,60,67	6
chr1	225338641	225339111	10a_satb1_peak_1966	11.45985	*	CTAATAA,TTATTAG	-54	1
chr1	225373313	225374341	10a_satb1_peak_1967	10.10734	*	TTAATAA,TTATTAA	-146,-78	2
chr1	225380515	225380864	10a_satb1_peak_1968	7.73641	*	CTAATAG,CTATTAG,TTAATAA,TTATTAA	20,82	2
chr1	225435644	225435897	10a_satb1_peak_1969	3.38292	*	CTAATAA,TTATTAG	-16	1
chr1	225436192	225436641	10a_satb1_peak_1970	4.39298	*	CTAATAA,CTAATAG,CTATTAG,TTAATAA,TTATTAA,TTATTAG	-160,-43,133,176,60	5
chr1	225476036	225476539	10a_satb1_peak_1971	8.43601	*	CTAATAA,CTAATAG,CTATTAG,TTAATAA,TTATTAA,TTATTAG	-102,-149,-38	3
chr1	225533192	225533634	10a_satb1_peak_1972	8.50046	*	CTAATAA,CTATTAA,TTAATAA,TTAATAG,TTATTAA,TTATTAG	-167,65,78,93	4
chr1	225549754	225550064	10a_satb1_peak_1973	3.37684	*	CTAATAA,TTAATAA,TTATTAA,TTATTAG	-38,13,64	3
chr1	225556679	225557023	10a_satb1_peak_1974	4.41014	*	CTATTAA,TTAATAA,TTAATAG,TTATTAA	-42,106,149	3
chr1	225558203	225558784	10a_satb1_peak_1975	29.04090	*	CTAATAA,TTATTAG	-55,-71	2
chr1	225559712	225560012	10a_satb1_peak_1976	5.12284	*	CTAATAG,CTATTAG,TTAATAA,TTATTAA	19,55,75	3
chr1	225705759	225706397	10a_satb1_peak_1977	11.58930	*	CTAATAA,TTAATAA,TTATTAA,TTATTAG	-143,-155,147	3
chr1	225712347	225712771	10a_satb1_peak_1978	8.22137	*	CTAATAA,TTAATAA,TTATTAA,TTATTAG	111,33,66	3
chr1	225739257	225739629	10a_satb1_peak_1979	8.55847	*	CTAATAA,TTATTAG	-17	1
chr1	225744678	225745232	10a_satb1_peak_1980	21.22518	*	CTAATAA,TTAATAA,TTATTAA,TTATTAG	25,65	2
chr1	225766514	225766796	10a_satb1_peak_1981	4.94838	*	CTAATAA,CTAATAG,CTATTAG,TTAATAA,TTATTAA,TTATTAG	-14,-142,-2,72	4
chr1	225980775	225981001	10a_satb1_peak_1982	4.68170	*	CTAATAA,TTAATAA,TTATTAA,TTATTAG	-11,-31	2
chr1	226259882	226260312	10a_satb1_peak_1984	7.12865	*	CTAATAG,CTATTAG,TTAATAA,TTATTAA	-16,-93,14,160	4
chr1	226342580	226342815	10a_satb1_peak_1985	4.06289	*	CTAATAA,TTATTAG	-39,3	2
chr1	226391879	226392555	10a_satb1_peak_1986	8.62475	*	TTAATAA,TTATTAA	-113,-182,-30	3
chr1	226930025	226930356	10a_satb1_peak_1987	7.09866	*	CTAATAA,CTAATAG,CTATTAG,TTATTAG	13,4	2
chr1	226945650	226945907	10a_satb1_peak_1988	4.56132	*	CTATTAA,TTAATAA,TTAATAG,TTATTAA	-48,-5,2	3
chr1	227108679	227108931	10a_satb1_peak_1989	4.67150	*	CTAATAA,TTATTAG	-70,18	2
chr1	227218123	227218470	10a_satb1_peak_1990	4.98853	*	CTAATAA,TTAATAA,TTATTAA,TTATTAG	-68,-93,105,58	4
chr1	227239121	227239419	10a_satb1_peak_1991	7.07252	*	CTAATAA,CTATTAA,TTAATAG,TTATTAG	-168,-32,25	3
chr1	227242717	227243611	10a_satb1_peak_1992	18.69572	*	CTATTAA,TTAATAA,TTAATAG,TTATTAA	-22,154	2
chr1	227291731	227292018	10a_satb1_peak_1993	6.09252	*	CTAATAA,TTAATAA,TTATTAA,TTATTAG	-13,-29,-32	3
chr1	227303831	227304319	10a_satb1_peak_1994	11.02421	*	CTAATAA,TTAATAA,TTATTAA,TTATTAG	-25,-79,59,82	4
chr1	227333661	227333938	10a_satb1_peak_1995	5.04883	*	CTAATAA,TTATTAG	7	1
chr1	227334576	227335022	10a_satb1_peak_1996	7.32544	*	CTAATAA,TTATTAG	68,93	2
chr1	227367425	227367659	10a_satb1_peak_1997	5.42208	*	CTAATAA,CTATTAA,TTAATAG,TTATTAG	-13,37	2
chr1	227401006	227401319	10a_satb1_peak_1998	7.47504	*	CTAATAA,TTAATAA,TTATTAA,TTATTAG	-54,139	2
chr1	227442670	227442919	10a_satb1_peak_1999	4.88352	*	TTAATAA,TTATTAA	-21,-24	2
chr1	227725187	227725554	10a_satb1_peak_2000	4.73043	*	CTAATAA,CTATTAA,TTAATAA,TTAATAG,TTATTAA,TTATTAG	-195,-59,109,21,6	5
chr1	227781802	227782173	10a_satb1_peak_2001	11.43247	*	CTAATAA,TTAATAA,TTATTAA,TTATTAG	-97,10,31	3
chr1	227883287	227883730	10a_satb1_peak_2002	15.52524	*	TTAATAA,TTATTAA	4,87	2
chr1	228085351	228085821	10a_satb1_peak_2003	5.92829	*	TTAATAA,TTATTAA	132	1
chr1	228152334	228152613	10a_satb1_peak_2004	7.22282	*	TTAATAA,TTATTAA	-33,1,38,57	4
chr1	228721371	228722183	10a_satb1_peak_2005	3.81908	*	CTAATAA,TTATTAG	-16,-51,125,160	4
chr1	228729069	228729470	10a_satb1_peak_2007	8.52112	*	CTAATAA,TTAATAA,TTATTAA,TTATTAG	-137,3,33	3
chr1	228731740	228732142	10a_satb1_peak_2008	3.96535	*	CTAATAA,TTATTAG	22,90	2
chr1	228732866	228733604	10a_satb1_peak_2009	5.82613	*	CTAATAA,CTAATAG,CTATTAG,TTATTAG	110,145,76	3
chr1	228734220	228734931	10a_satb1_peak_2010	5.22483	*	CTAATAA,TTATTAG	-11	1
chr1	228736644	228737180	10a_satb1_peak_2011	6.37727	*	CTAATAA,TTATTAG	-80,25,94	3
chr1	228741520	228742064	10a_satb1_peak_2012	6.02060	*	CTAATAA,TTAATAA,TTATTAA,TTATTAG	-15,-155,-50,-85,20,55,90	7
chr1	228788345	228788606	10a_satb1_peak_2013	5.56205	*	CTAATAA,TTATTAG	-12,36	2
chr1	228885901	228886271	10a_satb1_peak_2015	4.83366	*	CTAATAA,TTAATAA,TTATTAA,TTATTAG	-18,-6	2
chr1	229006660	229007195	10a_satb1_peak_2016	14.42209	*	CTAATAA,CTAATAG,CTATTAG,TTAATAA,TTATTAA,TTATTAG	-6,18,65	3
chr1	229260667	229261230	10a_satb1_peak_2018	18.15639	*	TTAATAA,TTATTAA	-1,-4,-91,119,24	5
chr1	229490218	229490847	10a_satb1_peak_2019	17.94016	*	CTAATAA,CTATTAA,TTAATAA,TTAATAG,TTATTAA,TTATTAG	-100,-34,-76,-87,-90	5
chr1	229602036	229602372	10a_satb1_peak_2020	6.49988	*	CTATTAA,TTAATAA,TTAATAG,TTATTAA	-20,-23,22	3
chr1	229816482	229816860	10a_satb1_peak_2021	9.82917	*	CTAATAA,TTATTAG	-89,26,4	3
chr1	229902775	229903064	10a_satb1_peak_2022	5.21976	*	TTAATAA,TTATTAA	-24,9	2
chr1	229943892	229944489	10a_satb1_peak_2023	26.14610	*	CTAATAA,TTAATAA,TTATTAA,TTATTAG	108,2,40,5,61	5
chr1	229960703	229961270	10a_satb1_peak_2024	14.80088	*	TTAATAA,TTATTAA	-22,-50,-7,17,34	5
chr1	230094957	230095244	10a_satb1_peak_2025	5.75579	*	TTAATAA,TTATTAA	37,40	2
chr1	230360710	230361073	10a_satb1_peak_2026	7.96155	*	CTAATAG,CTATTAG,TTAATAA,TTATTAA	-175,-32,34	3
chr1	230581462	230581681	10a_satb1_peak_2027	4.73553	*	CTAATAA,TTAATAA,TTATTAA,TTATTAG	18,7	2
chr1	230582257	230582540	10a_satb1_peak_2028	6.74904	*	CTATTAA,TTAATAG	-42	1
chr1	230884311	230884587	10a_satb1_peak_2029	5.00617	*	CTAATAA,TTATTAG	15	1
chr1	231463422	231463775	10a_satb1_peak_2030	9.66739	*	TTAATAA,TTATTAA	-7	1
chr1	231509694	231510055	10a_satb1_peak_2031	7.74496	*	CTAATAA,TTAATAA,TTATTAA,TTATTAG	-129,-4,33,84	4
chr1	231545304	231545694	10a_satb1_peak_2032	13.22872	*	CTAATAG,CTATTAG,TTAATAA,TTATTAA	-50,89	2
chr1	231562487	231562781	10a_satb1_peak_2033	4.95264	*	CTAATAA,TTATTAG	44	1
chr1	231605268	231605768	10a_satb1_peak_2034	12.18490	*	CTATTAA,TTAATAG	-130	1
chr1	231680119	231680378	10a_satb1_peak_2035	4.78162	*	CTAATAA,TTAATAA,TTATTAA,TTATTAG	-115,-45,37	3
chr1	231964863	231965136	10a_satb1_peak_2036	5.51528	*	CTAATAA,TTATTAG	2,30	2
chr1	232251317	232251645	10a_satb1_peak_2037	7.65923	*	CTAATAG,CTATTAG,TTAATAA,TTATTAA	-42,31	2
chr1	232362581	232362913	10a_satb1_peak_2038	8.53432	*	TTAATAA,TTATTAA	-16,-23	2
chr1	232405688	232406274	10a_satb1_peak_2039	17.47736	*	CTAATAA,TTAATAA,TTATTAA,TTATTAG	-32,-39,-47	3
chr1	232422697	232422945	10a_satb1_peak_2040	4.38230	*	TTAATAA,TTATTAA	-163	1
chr1	232572955	232573252	10a_satb1_peak_2041	5.36611	*	CTAATAA,TTAATAA,TTATTAA,TTATTAG	-169,52,82	3
chr1	232589589	232589843	10a_satb1_peak_2042	5.69177	*	CTAATAG,CTATTAG	0,11	2
chr1	232609865	232610088	10a_satb1_peak_2043	5.54455	*	CTAATAA,TTAATAA,TTATTAA,TTATTAG	11,40	2
chr1	232700353	232700685	10a_satb1_peak_2044	8.57623	*	TTAATAA,TTATTAA	-10	1
chr1	232813536	232813988	10a_satb1_peak_2045	12.01752	*	TTAATAA,TTATTAA	-23,-53	2
chr1	232842521	232842813	10a_satb1_peak_2046	6.95598	*	TTAATAA,TTATTAA	-14,-22,-29	3
chr1	232954213	232954550	10a_satb1_peak_2047	7.15895	*	CTAATAG,CTATTAA,CTATTAG,TTAATAG	-61,120	2
chr1	232984441	232984666	10a_satb1_peak_2048	5.00224	*	TTAATAA,TTATTAA	-167	1
chr1	233008741	233008991	10a_satb1_peak_2049	4.12874	*	CTAATAA,TTATTAG	-20,-51	2
chr1	233429132	233429436	10a_satb1_peak_2050	6.20176	*	CTAATAG,CTATTAA,CTATTAG,TTAATAG	-13,-4,192,26	4
chr1	233438461	233438705	10a_satb1_peak_2051	5.04777	*	CTAATAA,TTAATAA,TTATTAA,TTATTAG	3,44	2
chr1	233445676	233445988	10a_satb1_peak_2052	5.54606	*	CTAATAG,CTATTAG,TTAATAA,TTATTAA	-89,-92,111,95	4
chr1	233492019	233492372	10a_satb1_peak_2054	8.25229	*	TTAATAA,TTATTAA	-28	1
chr1	233969426	233969696	10a_satb1_peak_2055	5.30309	*	CTATTAA,TTAATAG	7	1
chr1	234158374	234158807	10a_satb1_peak_2056	15.83966	*	CTAATAA,CTAATAG,CTATTAG,TTAATAA,TTATTAA,TTATTAG	-11,-32,95	3
chr1	234391774	234392076	10a_satb1_peak_2057	4.23452	*	CTAATAA,TTAATAA,TTATTAA,TTATTAG	-156,52,61	3
chr1	234534467	234534808	10a_satb1_peak_2058	4.22280	*	CTAATAA,TTATTAG	-66	1
chr1	234829184	234829498	10a_satb1_peak_2059	4.61846	*	TTAATAA,TTATTAA	-19	1
chr1	234843644	234843976	10a_satb1_peak_2060	5.87550	*	CTAATAA,CTAATAG,CTATTAG,TTATTAG	-4,-65	2
chr1	235080285	235080607	10a_satb1_peak_2061	5.37046	*	CTAATAA,TTATTAG	-6,59	2
chr1	235286198	235286483	10a_satb1_peak_2062	5.19451	*	CTAATAA,TTATTAG	19,5	2
chr1	235381136	235381454	10a_satb1_peak_2063	5.68154	*	CTAATAA,TTAATAA,TTATTAA,TTATTAG	-161,-4,-7,27	4
chr1	235389072	235389356	10a_satb1_peak_2064	5.50522	*	CTAATAG,CTATTAG,TTAATAA,TTATTAA	-27,160	2
chr1	235414622	235415240	10a_satb1_peak_2065	22.26675	*	CTAATAG,CTATTAG,TTAATAA,TTATTAA	-45,-53	2
chr1	235504985	235505363	10a_satb1_peak_2066	6.09703	*	CTAATAA,CTATTAA,TTAATAG,TTATTAG	-40,148,49	3
chr1	235594083	235594310	10a_satb1_peak_2067	4.00583	*	CTATTAA,TTAATAA,TTAATAG,TTATTAA	-18,-44,47,50,6	5
chr1	235662267	235662565	10a_satb1_peak_2068	7.22273	*	CTATTAA,TTAATAA,TTAATAG,TTATTAA	-59,-62,-81,69	4
chr1	235694117	235694571	10a_satb1_peak_2069	13.12327	*	TTAATAA,TTATTAA	-2,-9	2
chr1	235700459	235700986	10a_satb1_peak_2070	12.49116	*	CTAATAA,TTAATAA,TTATTAA,TTATTAG	-16,-6,119	3
chr1	235872795	235873246	10a_satb1_peak_2071	7.07841	*	CTATTAA,TTAATAA,TTAATAG,TTATTAA	10,110	2
chr1	235879455	235879747	10a_satb1_peak_2072	5.61365	*	TTAATAA,TTATTAA	8	1
chr1	235892968	235893654	10a_satb1_peak_2073	11.81498	*	CTAATAA,CTAATAG,CTATTAG,TTATTAG	-142,-179,-67	3
chr1	235929682	235929914	10a_satb1_peak_2074	5.50914	*	TTAATAA,TTATTAA	-34	1
chr1	235946932	235947239	10a_satb1_peak_2075	7.98198	*	CTAATAG,CTATTAG,TTAATAA,TTATTAA	15,5	2
chr1	235949151	235949537	10a_satb1_peak_2076	8.84026	*	CTAATAA,TTAATAA,TTATTAA,TTATTAG	-147,18	2
chr1	235951183	235951409	10a_satb1_peak_2077	5.13562	*	CTAATAA,CTATTAA,TTAATAA,TTAATAG,TTATTAA,TTATTAG	-59,-9,43,5	4
chr1	236021555	236021846	10a_satb1_peak_2078	5.42208	*	CTATTAA,TTAATAA,TTAATAG,TTATTAA	-11,19	2
chr1	236381935	236382307	10a_satb1_peak_2079	10.61323	*	CTAATAA,TTAATAA,TTATTAA,TTATTAG	-27,37,4	3
chr1	236384507	236384738	10a_satb1_peak_2080	5.68154	*	CTAATAA,TTAATAA,TTATTAA,TTATTAG	-112,12,27	3
chr1	236392809	236393235	10a_satb1_peak_2081	11.60872	*	CTATTAA,TTAATAA,TTAATAG,TTATTAA	-26,-58,-71	3
chr1	236405385	236405666	10a_satb1_peak_2082	4.50976	*	CTATTAA,TTAATAA,TTAATAG,TTATTAA	-11,-57,5	3
chr1	236406733	236407198	10a_satb1_peak_2083	9.65388	*	CTAATAA,CTAATAG,CTATTAG,TTAATAA,TTATTAA,TTATTAG	-137,-39,58	3
chr1	236535870	236536177	10a_satb1_peak_2084	5.39335	*	CTATTAA,TTAATAA,TTAATAG,TTATTAA	-12,106,16	3
chr1	236607476	236607695	10a_satb1_peak_2085	3.97234	*	CTAATAA,TTAATAA,TTATTAA,TTATTAG	-48,52	2
[truncated: 20,076 more rows]
