# Supplementary material for: Satb1 integrates DNA binding site geometry and torsional stress to differentially target nucleosome-dense regions
Source: Nat Commun. 2019 Jul 19;10:3221. doi: 10.1038/s41467-019-11118-8 (PMC6642133; doi:10.1038/s41467-019-11118-8)
Supplement: Supplementary file 10 — Source Data [file 41467_2019_11118_MOESM10_ESM.zip › Source data/GenomicData/NC1_peaks_RB_mo1_cm.bed]

chr1	45390	45783	10a_p_c1_peak_1	8.64563	*	TTAATAA,TTATTAA	-72,0	2
chr1	51903	52560	10a_p_c1_peak_2	49.59531	*	TTAATAA,TTATTAA	-14,-17,-43,-46,-6,-72,-79,-82	8
chr1	121511	121809	10a_p_c1_peak_3	5.17531	*	TTAATAA,TTATTAA	-18,1,38,74	4
chr1	232210	232510	10a_p_c1_peak_4	5.96151	*	TTAATAA,TTATTAA	-3,-57,32	3
chr1	395991	396369	10a_p_c1_peak_5	7.08399	*	CTAATAA,TTAATAA,TTATTAA,TTATTAG	11,35,45	3
chr1	467154	467498	10a_p_c1_peak_6	4.14839	*	TTAATAA,TTATTAA	-35,0,54	3
chr1	594136	594464	10a_p_c1_peak_7	4.65477	*	CTAATAA,TTAATAA,TTATTAA,TTATTAG	-33,-57,-67	3
chr1	716746	717132	10a_p_c1_peak_8	9.12939	*	CTAATAA,CTATTAA,TTAATAA,TTAATAG,TTATTAA,TTATTAG	12,123,9	3
chr1	806045	806433	10a_p_c1_peak_9	6.25757	*	CTAATAA,TTAATAA,TTATTAA,TTATTAG	-43,101,14,184	4
chr1	1001435	1001945	10a_p_c1_peak_11	14.92747	*	TTAATAA,TTATTAA	-2,34	2
chr1	1351530	1351953	10a_p_c1_peak_12	11.54571	*	CTAATAA,TTAATAA,TTATTAA,TTATTAG	-105,-62,2,23	4
chr1	1820523	1820881	10a_p_c1_peak_13	8.08966	*	TTAATAA,TTATTAA	1	1
chr1	2300981	2301283	10a_p_c1_peak_14	4.87395	*	CTAATAA,CTATTAA,TTAATAA,TTAATAG,TTATTAA,TTATTAG	-121,27,53,76	4
chr1	2701060	2701502	10a_p_c1_peak_15	23.98549	*	TTAATAA,TTATTAA	19,9	2
chr1	2749868	2750209	10a_p_c1_peak_16	8.41367	*	CTAATAG,CTATTAG,TTAATAA,TTATTAA	-1,18	2
chr1	3127361	3127753	10a_p_c1_peak_17	9.69379	*	CTAATAA,CTAATAG,CTATTAG,TTATTAG	-115,38	2
chr1	3143379	3143733	10a_p_c1_peak_18	8.87436	*	CTAATAA,TTAATAA,TTATTAA,TTATTAG	-12,43,54	3
chr1	3665372	3665748	10a_p_c1_peak_19	7.54829	*	TTAATAA,TTATTAA	11	1
chr1	4310208	4310526	10a_p_c1_peak_21	6.04289	*	CTATTAA,TTAATAA,TTAATAG,TTATTAA	-18,3	2
chr1	4407049	4407458	10a_p_c1_peak_22	10.84292	*	CTAATAG,CTATTAG,TTAATAA,TTATTAA	-138,75	2
chr1	4606995	4607338	10a_p_c1_peak_23	5.58889	*	TTAATAA,TTATTAA	126	1
chr1	5113272	5113570	10a_p_c1_peak_24	5.86938	*	CTAATAA,CTATTAA,TTAATAG,TTATTAG	-4,112,34	3
chr1	5119557	5120269	10a_p_c1_peak_25	16.10680	*	CTAATAA,TTATTAG	-120,-142,-156	3
chr1	5153772	5154375	10a_p_c1_peak_26	12.11594	*	CTAATAA,TTATTAG	-1,-44,195	3
chr1	5282076	5282368	10a_p_c1_peak_27	6.48847	*	TTAATAA,TTATTAA	-15,-155,-29	3
chr1	5283973	5284364	10a_p_c1_peak_28	14.06191	*	TTAATAA,TTATTAA	-134,-8,6	3
chr1	5458085	5458454	10a_p_c1_peak_29	6.75923	*	CTAATAG,CTATTAA,CTATTAG,TTAATAG	-78,52	2
chr1	6744452	6744883	10a_p_c1_peak_30	14.70301	*	CTATTAA,TTAATAA,TTAATAG,TTATTAA	-111,-25,-45,-48,7	5
chr1	6859527	6860029	10a_p_c1_peak_31	37.92287	*	CTATTAA,TTAATAA,TTAATAG,TTATTAA	-13,-20,-23,-36	4
chr1	6873296	6873592	10a_p_c1_peak_32	7.02796	*	TTAATAA,TTATTAA	-36,-39	2
chr1	6969129	6969453	10a_p_c1_peak_33	6.81619	*	TTAATAA,TTATTAA	-7,37	2
chr1	7165094	7165369	10a_p_c1_peak_34	5.65621	*	CTATTAA,TTAATAA,TTAATAG,TTATTAA	-30,-52,42	3
chr1	7776220	7776657	10a_p_c1_peak_35	17.37560	*	CTAATAA,TTAATAA,TTATTAA,TTATTAG	-8,151,2	3
chr1	7880795	7881126	10a_p_c1_peak_36	7.81760	*	TTAATAA,TTATTAA	36	1
chr1	8004078	8004413	10a_p_c1_peak_37	9.09848	*	TTAATAA,TTATTAA	-9,0,32	3
chr1	8099033	8099300	10a_p_c1_peak_38	4.30774	*	CTAATAA,TTATTAG	42	1
chr1	8234722	8235022	10a_p_c1_peak_39	4.87199	*	CTAATAA,TTAATAA,TTATTAA,TTATTAG	-11,-32,53	3
chr1	8571172	8571441	10a_p_c1_peak_40	4.62223	*	CTAATAA,TTAATAA,TTATTAA,TTATTAG	-172,-26,-34,58	4
chr1	8654625	8654889	10a_p_c1_peak_41	5.20623	*	CTATTAA,TTAATAA,TTAATAG,TTATTAA	-34,12,163	3
chr1	8672506	8672902	10a_p_c1_peak_42	8.29860	*	TTAATAA,TTATTAA	32	1
chr1	8709837	8710079	10a_p_c1_peak_43	4.65477	*	CTAATAA,TTAATAA,TTATTAA,TTATTAG	-28,-37,35	3
chr1	8812823	8813226	10a_p_c1_peak_44	10.38078	*	CTAATAG,CTATTAA,CTATTAG,TTAATAA,TTAATAG,TTATTAA	-58,-9,21	3
chr1	8813550	8813815	10a_p_c1_peak_45	4.13422	*	CTAATAA,TTAATAA,TTATTAA,TTATTAG	22,37	2
chr1	9842292	9842587	10a_p_c1_peak_46	5.04030	*	CTAATAA,TTAATAA,TTATTAA,TTATTAG	16,38,46	3
chr1	10516551	10516793	10a_p_c1_peak_47	4.25140	*	TTAATAA,TTATTAA	-43,-57	2
chr1	11794255	11794685	10a_p_c1_peak_48	19.73541	*	CTAATAA,TTATTAG	-21,10	2
chr1	11879563	11879936	10a_p_c1_peak_49	10.29157	*	CTAATAA,TTAATAA,TTATTAA,TTATTAG	-30,29	2
chr1	12093249	12093576	10a_p_c1_peak_50	7.51257	*	CTAATAA,CTATTAA,TTAATAA,TTAATAG,TTATTAA,TTATTAG	-65,15,18,57,71	5
chr1	12443290	12443794	10a_p_c1_peak_51	25.82367	*	CTATTAA,TTAATAA,TTAATAG,TTATTAA	-12,-28,-31,-50	4
chr1	12548693	12548966	10a_p_c1_peak_52	5.14657	*	CTAATAA,CTATTAA,TTAATAA,TTAATAG,TTATTAA,TTATTAG	-22,-38,-61	3
chr1	12615974	12616288	10a_p_c1_peak_53	5.97983	*	CTAATAA,TTAATAA,TTATTAA,TTATTAG	-10,-108,91	3
chr1	13896508	13896811	10a_p_c1_peak_54	6.04289	*	CTAATAA,TTAATAA,TTATTAA,TTATTAG	134,28	2
chr1	14034444	14034703	10a_p_c1_peak_55	4.82828	*	CTATTAA,TTAATAA,TTAATAG,TTATTAA	-159,-24,57	3
chr1	14052987	14053340	10a_p_c1_peak_56	6.34260	*	CTAATAG,CTATTAA,CTATTAG,TTAATAA,TTAATAG,TTATTAA	-11,-18,128	3
chr1	14147596	14147952	10a_p_c1_peak_57	8.01197	*	CTAATAA,TTAATAA,TTATTAA,TTATTAG	-113,30	2
chr1	14209251	14209524	10a_p_c1_peak_58	4.82828	*	CTAATAG,CTATTAG,TTAATAA,TTATTAA	-71,5	2
chr1	14227315	14227572	10a_p_c1_peak_59	5.34883	*	CTAATAA,TTAATAA,TTATTAA,TTATTAG	-32,9	2
chr1	14271085	14271339	10a_p_c1_peak_60	5.17531	*	CTAATAG,CTATTAG	-2	1
chr1	14473566	14473822	10a_p_c1_peak_62	5.00180	*	CTAATAA,CTATTAA,TTAATAA,TTAATAG,TTATTAA,TTATTAG	-118,-19,-41,14	4
chr1	14545134	14545501	10a_p_c1_peak_63	4.82828	*	CTAATAA,CTATTAA,TTAATAG,TTATTAG	152,6,65	3
chr1	14572701	14573114	10a_p_c1_peak_64	14.71867	*	CTAATAA,CTAATAG,CTATTAG,TTAATAA,TTATTAA,TTATTAG	-8,24,3	3
chr1	14577172	14577500	10a_p_c1_peak_65	5.17531	*	CTATTAA,TTAATAA,TTAATAG,TTATTAA	-6,-9,43	3
chr1	14579004	14579384	10a_p_c1_peak_66	9.33969	*	CTAATAA,TTATTAG	11,29	2
chr1	14612936	14613206	10a_p_c1_peak_67	6.11253	*	TTAATAA,TTATTAA	-22	1
chr1	14638849	14639108	10a_p_c1_peak_68	4.13422	*	CTAATAA,CTATTAA,TTAATAA,TTAATAG,TTATTAA,TTATTAG	-33,-46,-81,93	4
chr1	15136507	15136754	10a_p_c1_peak_69	5.10633	*	TTAATAA,TTATTAA	27	1
chr1	15161104	15161604	10a_p_c1_peak_70	29.91820	*	CTAATAA,TTATTAG	-47	1
chr1	15233483	15233752	10a_p_c1_peak_71	5.00361	*	CTAATAA,TTATTAG	-12,-33,-56	3
chr1	15846720	15847150	10a_p_c1_peak_72	19.64923	*	TTAATAA,TTATTAA	0	1
chr1	15871090	15871431	10a_p_c1_peak_73	10.73086	*	CTAATAA,CTATTAA,TTAATAA,TTAATAG,TTATTAA,TTATTAG	-53,1,47	3
chr1	15922475	15922717	10a_p_c1_peak_75	4.37799	*	CTAATAA,TTAATAA,TTATTAA,TTATTAG	-26,-73,135	3
chr1	15984121	15984494	10a_p_c1_peak_76	9.10211	*	CTAATAA,TTATTAG	-32,169,9	3
chr1	16599587	16600030	10a_p_c1_peak_78	24.11725	*	CTAATAA,TTATTAG	26,6	2
chr1	16916997	16917270	10a_p_c1_peak_79	3.20395	*	CTAATAA,CTAATAG,CTATTAG,TTATTAG	-68,33	2
chr1	17653653	17653987	10a_p_c1_peak_80	8.39128	*	CTAATAA,TTATTAG	-95,0	2
chr1	17655352	17655792	10a_p_c1_peak_81	10.11373	*	CTAATAA,TTAATAA,TTATTAA,TTATTAG	-21,-24,-67,15,28,4	6
chr1	18175564	18175893	10a_p_c1_peak_82	6.74089	*	CTATTAA,TTAATAA,TTAATAG,TTATTAA	6,9	2
chr1	18189101	18189508	10a_p_c1_peak_83	5.05636	*	CTAATAA,TTAATAA,TTATTAA,TTATTAG	-119,-15,91	3
chr1	18266988	18267252	10a_p_c1_peak_84	5.16528	*	CTATTAA,TTAATAA,TTAATAG,TTATTAA	-14,-26	2
chr1	18317552	18317794	10a_p_c1_peak_85	4.57918	*	CTAATAA,TTAATAA,TTATTAA,TTATTAG	-2,19	2
chr1	18540380	18540828	10a_p_c1_peak_86	18.88305	*	CTATTAA,TTAATAA,TTAATAG,TTATTAA	-50,-53,-9	3
chr1	18697147	18697522	10a_p_c1_peak_87	14.50924	*	CTAATAA,CTAATAG,CTATTAG,TTATTAG	-33,-4,3,51	4
chr1	18798644	18799503	10a_p_c1_peak_88	63.40273	*	CTAATAA,CTAATAG,CTATTAG,TTATTAG	-56,129,31,47,7	5
chr1	18918227	18918747	10a_p_c1_peak_89	29.81923	*	CTAATAA,CTAATAG,CTATTAG,TTAATAA,TTATTAA,TTATTAG	-16,-39,-4	3
chr1	19329413	19329747	10a_p_c1_peak_90	8.39861	*	CTAATAA,TTAATAA,TTATTAA,TTATTAG	0,61	2
chr1	20236286	20236532	10a_p_c1_peak_91	4.79975	*	CTAATAA,TTAATAA,TTATTAA,TTATTAG	-114,58	2
chr1	20329268	20329516	10a_p_c1_peak_92	4.48125	*	CTAATAA,CTATTAA,TTAATAA,TTAATAG,TTATTAA,TTATTAG	-19,-29,-32	3
chr1	20374708	20374997	10a_p_c1_peak_93	3.78719	*	CTAATAA,TTAATAA,TTATTAA,TTATTAG	-116,-137,95	3
chr1	20383204	20383502	10a_p_c1_peak_94	6.04289	*	CTAATAG,CTATTAA,CTATTAG,TTAATAA,TTAATAG,TTATTAA	-14,33,9	3
chr1	20750111	20750599	10a_p_c1_peak_97	6.56344	*	CTAATAA,CTATTAA,TTAATAG,TTATTAG	-50,169	2
chr1	21135261	21135597	10a_p_c1_peak_98	7.84008	*	CTAATAA,TTATTAG	-68	1
chr1	21170697	21170956	10a_p_c1_peak_99	4.90850	*	CTAATAA,TTAATAA,TTATTAA,TTATTAG	-4,59	2
chr1	21175976	21176228	10a_p_c1_peak_100	4.82828	*	CTAATAG,CTATTAA,CTATTAG,TTAATAG	-31,-75,21,39	4
chr1	21214818	21215071	10a_p_c1_peak_101	4.82828	*	CTATTAA,TTAATAG	-16,-19	2
chr1	21251725	21252112	10a_p_c1_peak_102	11.76891	*	CTAATAG,CTATTAA,CTATTAG,TTAATAA,TTAATAG,TTATTAA	15,18,46,63	4
chr1	21270059	21270432	10a_p_c1_peak_103	10.72781	*	CTAATAA,CTATTAA,TTAATAA,TTAATAG,TTATTAA,TTATTAG	-132,18,45	3
chr1	21335134	21335523	10a_p_c1_peak_104	12.28945	*	CTATTAA,TTAATAA,TTAATAG,TTATTAA	-171,23,3	3
chr1	21358654	21358930	10a_p_c1_peak_105	5.57827	*	CTAATAA,CTATTAA,TTAATAG,TTATTAG	-15,162,34	3
chr1	21359680	21359940	10a_p_c1_peak_106	5.52973	*	CTAATAG,CTATTAG	0	1
chr1	21393938	21394190	10a_p_c1_peak_107	4.79454	*	TTAATAA,TTATTAA	-134,-38,13,96	4
chr1	21398330	21398664	10a_p_c1_peak_108	8.29860	*	CTAATAA,CTATTAA,TTAATAA,TTAATAG,TTATTAA,TTATTAG	-38,143,26,4	4
chr1	21400434	21400733	10a_p_c1_peak_109	6.91047	*	TTAATAA,TTATTAA	-6,13	2
chr1	21428825	21429233	10a_p_c1_peak_110	7.95156	*	CTAATAA,TTAATAA,TTATTAA,TTATTAG	-172,-25,18,85	4
chr1	21451241	21451519	10a_p_c1_peak_111	5.00180	*	TTAATAA,TTATTAA	-29	1
chr1	21479017	21479271	10a_p_c1_peak_112	5.34883	*	CTATTAA,TTAATAA,TTAATAG,TTATTAA	25,28	2
chr1	21489758	21490084	10a_p_c1_peak_113	6.06190	*	TTAATAA,TTATTAA	3	1
chr1	22022989	22023265	10a_p_c1_peak_114	5.73616	*	CTAATAA,TTATTAG	5	1
chr1	22036198	22036703	10a_p_c1_peak_115	14.89219	*	CTAATAA,TTATTAG	-25	1
chr1	22064030	22064281	10a_p_c1_peak_116	4.13422	*	TTAATAA,TTATTAA	3	1
chr1	22527423	22528030	10a_p_c1_peak_117	46.32827	*	CTAATAA,CTATTAA,TTAATAA,TTAATAG,TTATTAA,TTATTAG	-27,-6,12,21	4
chr1	23355578	23356150	10a_p_c1_peak_118	27.03828	*	CTAATAA,TTAATAA,TTATTAA,TTATTAG	-41,-65,14	3
chr1	23454825	23455164	10a_p_c1_peak_119	8.81914	*	CTAATAA,CTATTAA,TTAATAA,TTAATAG,TTATTAA,TTATTAG	-130,-133,-5,187,48	5
chr1	23482934	23483194	10a_p_c1_peak_120	4.03305	*	TTAATAA,TTATTAA	-35	1
chr1	23487040	23487296	10a_p_c1_peak_121	5.86663	*	CTAATAA,CTAATAG,CTATTAA,CTATTAG,TTAATAA,TTAATAG,TTATTAA,TTATTAG	-150,-56,-75,108	4
chr1	23608423	23608882	10a_p_c1_peak_122	8.12508	*	CTAATAA,TTATTAG	23,60	2
chr1	23633957	23634241	10a_p_c1_peak_123	5.52235	*	CTAATAA,TTATTAG	-13,6	2
chr1	23707631	23707924	10a_p_c1_peak_124	4.81855	*	TTAATAA,TTATTAA	27	1
chr1	24114531	24114828	10a_p_c1_peak_125	6.58074	*	CTAATAA,TTATTAG	-74,11,23	3
chr1	24328753	24329008	10a_p_c1_peak_126	4.86673	*	CTAATAG,CTATTAG,TTAATAA,TTATTAA	-104,37	2
chr1	24496528	24497011	10a_p_c1_peak_127	24.14657	*	CTAATAA,CTATTAA,TTAATAA,TTAATAG,TTATTAA,TTATTAG	-12,-29,-9,1	4
chr1	24735802	24736141	10a_p_c1_peak_128	7.95156	*	TTAATAA,TTATTAA	-23,-35	2
chr1	25067497	25067790	10a_p_c1_peak_129	5.59096	*	CTATTAA,TTAATAG	24,34	2
chr1	25099234	25099503	10a_p_c1_peak_130	4.48125	*	CTATTAA,TTAATAA,TTAATAG,TTATTAA	19,22	2
chr1	25688637	25688881	10a_p_c1_peak_131	4.65477	*	TTAATAA,TTATTAA	-52,2,73	3
chr1	25773765	25774092	10a_p_c1_peak_132	6.21641	*	CTATTAA,TTAATAA,TTAATAG,TTATTAA	49,9	2
chr1	25774328	25774691	10a_p_c1_peak_133	10.03375	*	CTAATAA,CTAATAG,CTATTAG,TTAATAA,TTATTAA,TTATTAG	-17,-5,28	3
chr1	25805507	25805914	10a_p_c1_peak_134	15.22606	*	CTAATAA,TTAATAA,TTATTAA,TTATTAG	-31,145,24,51	4
chr1	25806241	25806483	10a_p_c1_peak_135	5.19536	*	CTAATAG,CTATTAG	-17	1
chr1	26334722	26335129	10a_p_c1_peak_136	14.69578	*	CTAATAA,TTATTAG	11	1
chr1	26833066	26833369	10a_p_c1_peak_137	6.09302	*	CTAATAA,TTATTAG	-10	1
chr1	27419830	27420150	10a_p_c1_peak_138	5.46907	*	CTAATAA,CTATTAA,TTAATAA,TTAATAG,TTATTAA,TTATTAG	-105,22,4	3
chr1	27546313	27546713	10a_p_c1_peak_139	22.54237	*	CTAATAA,TTAATAA,TTATTAA,TTATTAG	-18,-82,11	3
chr1	27791823	27792071	10a_p_c1_peak_140	3.97494	*	CTAATAA,CTAATAG,CTATTAG,TTATTAG	-184,-9	2
chr1	28075321	28075586	10a_p_c1_peak_141	4.85466	*	CTAATAA,TTAATAA,TTATTAA,TTATTAG	-120,-123,-6,8	4
chr1	28120210	28120522	10a_p_c1_peak_142	7.09866	*	CTATTAA,TTAATAA,TTAATAG,TTATTAA	-196,24,33,44	4
chr1	28311250	28311597	10a_p_c1_peak_143	11.07484	*	CTAATAA,CTATTAA,TTAATAG,TTATTAG	-13,127,18	3
chr1	28350181	28350501	10a_p_c1_peak_144	7.03447	*	TTAATAA,TTATTAA	-38,107,110,26	4
chr1	28359880	28360131	10a_p_c1_peak_145	5.17531	*	CTATTAA,TTAATAA,TTAATAG,TTATTAA	104,38,54	3
chr1	28360667	28360918	10a_p_c1_peak_146	3.78719	*	CTAATAA,TTATTAG	-20,52	2
chr1	28364076	28364418	10a_p_c1_peak_147	7.43102	*	TTAATAA,TTATTAA	180	1
chr1	28513585	28514132	10a_p_c1_peak_148	42.36728	*	CTAATAA,CTAATAG,CTATTAG,TTATTAG	-17,-7,6	3
chr1	28539586	28539963	10a_p_c1_peak_149	6.73696	*	TTAATAA,TTATTAA	-30,42	2
chr1	29246599	29246898	10a_p_c1_peak_150	5.82835	*	CTATTAA,TTAATAG	-44,29,32	3
chr1	29247573	29247834	10a_p_c1_peak_151	5.44860	*	CTAATAG,CTATTAA,CTATTAG,TTAATAA,TTAATAG,TTATTAA	-121,187,37,5	4
chr1	29281180	29281695	10a_p_c1_peak_152	19.75062	*	TTAATAA,TTATTAA	-29,28,31,51	4
chr1	29315923	29316247	10a_p_c1_peak_153	6.81031	*	CTAATAA,TTATTAG	-30,-41	2
chr1	29441214	29441524	10a_p_c1_peak_154	5.06676	*	CTATTAA,TTAATAA,TTAATAG,TTATTAA	-14,-29,-32,-47	4
chr1	29702439	29702707	10a_p_c1_peak_156	4.48125	*	CTAATAG,CTATTAG,TTAATAA,TTATTAA	51,85	2
chr1	29856111	29856404	10a_p_c1_peak_157	4.58505	*	CTAATAA,TTAATAA,TTATTAA,TTATTAG	-42,-50,88	3
chr1	30049849	30050116	10a_p_c1_peak_158	4.58063	*	TTAATAA,TTATTAA	-26	1
chr1	30079504	30079925	10a_p_c1_peak_159	11.94242	*	CTAATAA,CTATTAA,TTAATAA,TTAATAG,TTATTAA,TTATTAG	-26,146,26,47	4
chr1	30236268	30236565	10a_p_c1_peak_160	5.09572	*	CTAATAA,TTAATAA,TTATTAA,TTATTAG	-1,-74	2
chr1	30559753	30560137	10a_p_c1_peak_161	13.03158	*	CTAATAG,CTATTAA,CTATTAG,TTAATAA,TTAATAG,TTATTAA	-33,1,26	3
chr1	30643183	30643427	10a_p_c1_peak_162	4.62223	*	CTAATAA,TTAATAA,TTATTAA,TTATTAG	-85,-9	2
chr1	30704854	30705116	10a_p_c1_peak_163	4.82828	*	CTAATAA,TTAATAA,TTATTAA,TTATTAG	-31,-81	2
chr1	30767772	30768091	10a_p_c1_peak_164	6.73696	*	TTAATAA,TTATTAA	-3	1
chr1	31020968	31021714	10a_p_c1_peak_165	23.72281	*	CTATTAA,TTAATAA,TTAATAG,TTATTAA	-24,-33,-62,-65,-76,-89,105,134,32,41,57,8	12
chr1	31310930	31311298	10a_p_c1_peak_166	8.47160	*	CTAATAA,CTAATAG,CTATTAA,CTATTAG,TTAATAG,TTATTAG	-1,-22,8	3
chr1	31782705	31782956	10a_p_c1_peak_167	5.24415	*	CTATTAA,TTAATAG	80	1
chr1	31929348	31930291	10a_p_c1_peak_168	20.09765	*	CTAATAA,TTATTAG	-173	1
chr1	31943509	31943796	10a_p_c1_peak_169	3.90845	*	CTAATAA,TTATTAG	29	1
chr1	32271691	32272034	10a_p_c1_peak_170	6.38992	*	CTAATAA,CTAATAG,CTATTAG,TTATTAG	-172,33	2
chr1	32315441	32315800	10a_p_c1_peak_171	8.08966	*	CTAATAA,TTAATAA,TTATTAA,TTATTAG	-13,-57,40,57	4
chr1	32327940	32328477	10a_p_c1_peak_172	16.10562	*	CTATTAA,TTAATAA,TTAATAG,TTATTAA	-88,27,48	3
chr1	32913766	32914150	10a_p_c1_peak_173	12.65614	*	TTAATAA,TTATTAA	-24,10,7	3
chr1	33018428	33018836	10a_p_c1_peak_174	11.19933	*	CTAATAA,CTATTAA,TTAATAA,TTAATAG,TTATTAA,TTATTAG	-159,-162,-35,-48,-58,-72	6
chr1	33132297	33132629	10a_p_c1_peak_175	6.49926	*	TTAATAA,TTATTAA	-195,-21	2
chr1	33256295	33256579	10a_p_c1_peak_176	5.75948	*	TTAATAA,TTATTAA	49	1
chr1	33515698	33515944	10a_p_c1_peak_177	4.47075	*	CTAATAA,TTAATAA,TTATTAA,TTATTAG	-79,-92	2
chr1	33581707	33582073	10a_p_c1_peak_178	7.18475	*	CTAATAG,CTATTAG,TTAATAA,TTATTAA	-12,0,8	3
chr1	33719318	33719661	10a_p_c1_peak_179	7.11650	*	TTAATAA,TTATTAA	173,176	2
chr1	34032541	34032951	10a_p_c1_peak_180	9.33969	*	CTAATAA,CTAATAG,CTATTAA,CTATTAG,TTAATAG,TTATTAG	-131,-7,47,68	4
chr1	34167862	34168139	10a_p_c1_peak_181	5.34883	*	CTATTAA,TTAATAA,TTAATAG,TTATTAA	-44,-65	2
chr1	34463582	34463852	10a_p_c1_peak_182	5.50300	*	CTATTAA,TTAATAG	28	1
chr1	34497282	34497763	10a_p_c1_peak_183	12.63649	*	CTATTAA,TTAATAA,TTAATAG,TTATTAA	-49,-82,11,83	4
chr1	34564454	34564702	10a_p_c1_peak_184	5.34883	*	CTAATAG,CTATTAG	33	1
chr1	34571226	34571559	10a_p_c1_peak_185	10.55430	*	CTAATAA,TTAATAA,TTATTAA,TTATTAG	-48,-51,-62,-77	4
chr1	34644373	34644646	10a_p_c1_peak_186	5.61902	*	TTAATAA,TTATTAA	-70,63	2
chr1	34779741	34780105	10a_p_c1_peak_187	6.56344	*	CTAATAA,CTAATAG,CTATTAG,TTATTAG	17,31	2
chr1	35006070	35006445	10a_p_c1_peak_188	8.29860	*	CTATTAA,TTAATAA,TTAATAG,TTATTAA	143,30	2
chr1	35457495	35457792	10a_p_c1_peak_189	7.81760	*	CTAATAA,TTAATAA,TTATTAA,TTATTAG	18,27	2
chr1	35467041	35467457	10a_p_c1_peak_190	6.91047	*	TTAATAA,TTATTAA	-12	1
chr1	35501509	35502021	10a_p_c1_peak_191	12.11594	*	CTAATAG,CTATTAG,TTAATAA,TTATTAA	57,79	2
chr1	35606785	35607107	10a_p_c1_peak_192	6.04289	*	TTAATAA,TTATTAA	-21,0	2
chr1	35638040	35638389	10a_p_c1_peak_193	6.73236	*	CTAATAA,TTATTAG	37,8	2
chr1	35805434	35805692	10a_p_c1_peak_194	3.96071	*	CTAATAA,TTAATAA,TTATTAA,TTATTAG	-141,49	2
chr1	35830071	35830348	10a_p_c1_peak_195	5.69586	*	CTAATAA,CTAATAG,CTATTAG,TTATTAG	-12,8	2
chr1	35848627	35848957	10a_p_c1_peak_196	5.34883	*	CTAATAA,TTATTAG	-22	1
chr1	35850037	35850440	10a_p_c1_peak_197	8.47211	*	CTAATAA,CTATTAA,TTAATAA,TTAATAG,TTATTAA,TTATTAG	-164,-22,11,145,148	5
chr1	36162411	36162665	10a_p_c1_peak_198	4.82828	*	CTAATAA,CTATTAA,TTAATAG,TTATTAG	-119,-59,58	3
chr1	36231162	36231456	10a_p_c1_peak_199	7.77805	*	CTAATAG,CTATTAG,TTAATAA,TTATTAA	-37,88	2
chr1	36395571	36395834	10a_p_c1_peak_200	4.72261	*	TTAATAA,TTATTAA	10	1
chr1	36425662	36425995	10a_p_c1_peak_201	6.73696	*	CTAATAA,CTATTAA,TTAATAG,TTATTAG	13,25	2
chr1	36428374	36428638	10a_p_c1_peak_202	4.48125	*	TTAATAA,TTATTAA	-96	1
chr1	36458823	36459134	10a_p_c1_peak_203	8.29860	*	TTAATAA,TTATTAA	-12,92	2
chr1	36595365	36595686	10a_p_c1_peak_204	6.24762	*	CTAATAA,TTAATAA,TTATTAA,TTATTAG	-21,26	2
chr1	36860800	36861080	10a_p_c1_peak_205	5.09684	*	CTAATAA,TTATTAG	3,37	2
chr1	37017293	37017707	10a_p_c1_peak_206	11.24836	*	TTAATAA,TTATTAA	-48	1
chr1	37132670	37133024	10a_p_c1_peak_207	8.54431	*	CTAATAA,TTAATAA,TTATTAA,TTATTAG	-69,63	2
chr1	37519146	37519527	10a_p_c1_peak_208	10.74764	*	TTAATAA,TTATTAA	29,6	2
chr1	37591552	37591820	10a_p_c1_peak_209	6.05638	*	CTATTAA,TTAATAG	26	1
chr1	37817199	37817540	10a_p_c1_peak_210	6.85239	*	CTAATAA,CTATTAA,TTAATAA,TTAATAG,TTATTAA,TTATTAG	-16,-25,89	3
chr1	37962313	37962653	10a_p_c1_peak_211	4.65477	*	CTAATAA,TTATTAG	115	1
chr1	37965335	37965586	10a_p_c1_peak_212	3.37595	*	CTAATAA,CTATTAA,TTAATAG,TTATTAG	64,7	2
chr1	37986485	37986783	10a_p_c1_peak_213	6.04969	*	CTAATAG,CTATTAG	-21	1
chr1	38560063	38560487	10a_p_c1_peak_214	12.65893	*	CTATTAA,TTAATAA,TTAATAG,TTATTAA	-9,85	2
chr1	38754222	38754575	10a_p_c1_peak_215	10.29208	*	CTAATAG,CTATTAG,TTAATAA,TTATTAA	-52,30	2
chr1	38775256	38775560	10a_p_c1_peak_216	5.17531	*	CTATTAA,TTAATAA,TTAATAG,TTATTAA	-34,-37,-9,194	4
chr1	38782964	38783335	10a_p_c1_peak_217	8.29860	*	CTATTAA,TTAATAA,TTAATAG,TTATTAA	-13,0	2
chr1	38904187	38904494	10a_p_c1_peak_219	5.52235	*	CTAATAA,CTATTAA,TTAATAG,TTATTAG	-129,44	2
chr1	38907912	38908216	10a_p_c1_peak_220	5.44231	*	CTAATAG,CTATTAA,CTATTAG,TTAATAG	-130,50	2
chr1	38962154	38962415	10a_p_c1_peak_221	5.20756	*	CTAATAA,TTATTAG	-36,26	2
chr1	38978110	38978566	10a_p_c1_peak_222	14.05710	*	CTAATAA,TTAATAA,TTATTAA,TTATTAG	-54,-63,77	3
chr1	39033955	39034223	10a_p_c1_peak_223	5.11529	*	CTAATAA,TTATTAG	-1	1
chr1	39057536	39057829	10a_p_c1_peak_224	4.85591	*	CTATTAA,TTAATAG	-81	1
chr1	39065494	39065755	10a_p_c1_peak_225	5.34883	*	TTAATAA,TTATTAA	2,28	2
chr1	39086243	39086617	10a_p_c1_peak_226	11.76891	*	TTAATAA,TTATTAA	-25,-6	2
chr1	39182225	39182496	10a_p_c1_peak_227	4.43364	*	TTAATAA,TTATTAA	-115,19	2
chr1	39648148	39648445	10a_p_c1_peak_228	5.10030	*	CTAATAA,TTAATAA,TTATTAA,TTATTAG	-162,-37,69	3
chr1	39672600	39672883	10a_p_c1_peak_229	5.21913	*	CTAATAA,CTATTAA,TTAATAA,TTAATAG,TTATTAA,TTATTAG	-140,-143,-18	3
chr1	39887049	39887375	10a_p_c1_peak_230	4.96684	*	CTAATAA,TTAATAA,TTATTAA,TTATTAG	-133,49,79	3
chr1	40169844	40170099	10a_p_c1_peak_231	5.00180	*	TTAATAA,TTATTAA	24,33	2
chr1	40501986	40502261	10a_p_c1_peak_232	5.65615	*	CTAATAA,CTATTAA,TTAATAA,TTAATAG,TTATTAA,TTATTAG	-26,-76,17	3
chr1	40624536	40624967	10a_p_c1_peak_233	11.08533	*	CTAATAA,TTATTAG	-26	1
chr1	41063471	41063731	10a_p_c1_peak_234	4.90442	*	TTAATAA,TTATTAA	-17	1
chr1	41084547	41084921	10a_p_c1_peak_235	9.25859	*	CTAATAA,TTATTAG	-172,17,26	3
chr1	41375459	41375728	10a_p_c1_peak_236	4.02661	*	CTATTAA,TTAATAA,TTAATAG,TTATTAA	23,26,48	3
chr1	41508612	41508854	10a_p_c1_peak_237	5.57605	*	CTAATAG,CTATTAG	17	1
chr1	41559179	41559424	10a_p_c1_peak_238	4.65477	*	CTAATAA,TTATTAG	-62	1
chr1	41613284	41613580	10a_p_c1_peak_239	5.52235	*	CTAATAG,CTATTAG	-75	1
chr1	41651893	41652137	10a_p_c1_peak_240	5.00180	*	CTAATAG,CTATTAG,TTAATAA,TTATTAA	-21,37	2
chr1	41661279	41661670	10a_p_c1_peak_241	6.73696	*	CTAATAA,CTAATAG,CTATTAA,CTATTAG,TTAATAG,TTATTAG	-116,37,46	3
chr1	41710534	41710787	10a_p_c1_peak_242	5.12793	*	CTAATAA,TTAATAA,TTATTAA,TTATTAG	33,8	2
chr1	42285951	42286202	10a_p_c1_peak_243	5.13203	*	CTAATAA,CTAATAG,CTATTAA,CTATTAG,TTAATAA,TTAATAG,TTATTAA,TTATTAG	-139,5,54,8	4
chr1	42387600	42387868	10a_p_c1_peak_244	4.65477	*	CTAATAG,CTATTAG	-36	1
chr1	42400535	42400934	10a_p_c1_peak_245	12.28945	*	CTAATAG,CTATTAG,TTAATAA,TTATTAA	119,50	2
chr1	42405489	42405816	10a_p_c1_peak_246	6.21641	*	CTAATAG,CTATTAG,TTAATAA,TTATTAA	-147,-156,-42,37	4
chr1	42556323	42556728	10a_p_c1_peak_247	5.69586	*	CTAATAG,CTATTAG	5	1
chr1	42788918	42789196	10a_p_c1_peak_248	5.52235	*	CTAATAA,TTAATAA,TTATTAA,TTATTAG	-21,-7	2
chr1	42794079	42794457	10a_p_c1_peak_249	13.40968	*	CTAATAA,CTATTAA,TTAATAA,TTAATAG,TTATTAA,TTATTAG	-13,5,8	3
chr1	42982462	42982771	10a_p_c1_peak_250	6.56344	*	CTAATAA,CTATTAA,TTAATAA,TTAATAG,TTATTAA,TTATTAG	-14,-50,-78	3
chr1	43065112	43065416	10a_p_c1_peak_251	4.48125	*	CTAATAG,CTATTAG,TTAATAA,TTATTAA	-30,-76	2
chr1	43091511	43091791	10a_p_c1_peak_252	5.00180	*	CTAATAA,CTAATAG,CTATTAG,TTATTAG	-121,23	2
chr1	43128632	43128876	10a_p_c1_peak_253	3.69397	*	CTAATAG,CTATTAG,TTAATAA,TTATTAA	-137,-43	2
chr1	43163280	43163645	10a_p_c1_peak_254	8.29860	*	CTAATAA,CTATTAA,TTAATAA,TTAATAG,TTATTAA,TTATTAG	17,20,33	3
chr1	43167164	43167461	10a_p_c1_peak_255	4.65477	*	TTAATAA,TTATTAA	5	1
chr1	43248766	43249008	10a_p_c1_peak_256	4.30457	*	CTAATAA,CTATTAA,TTAATAA,TTAATAG,TTATTAA,TTATTAG	-16,12,21	3
chr1	43359296	43359588	10a_p_c1_peak_257	4.82828	*	CTAATAG,CTATTAG,TTAATAA,TTATTAA	-95,89	2
chr1	43639831	43640179	10a_p_c1_peak_259	9.06614	*	CTAATAA,TTAATAA,TTATTAA,TTATTAG	-64,-73,45	3
chr1	43817281	43817580	10a_p_c1_peak_261	6.16032	*	CTAATAA,TTAATAA,TTATTAA,TTATTAG	-56,18,5	3
chr1	43986364	43986612	10a_p_c1_peak_262	4.28546	*	CTAATAA,CTAATAG,CTATTAG,TTATTAG	-29,-3,166	3
chr1	44108470	44108796	10a_p_c1_peak_263	6.32242	*	TTAATAA,TTATTAA	-5	1
chr1	44229638	44229949	10a_p_c1_peak_264	7.10843	*	CTATTAA,TTAATAA,TTAATAG,TTATTAA	14,168,3,45	4
chr1	44530320	44530674	10a_p_c1_peak_265	8.93837	*	CTAATAG,CTATTAG	-40	1
chr1	44652505	44652912	10a_p_c1_peak_266	10.38078	*	CTAATAA,CTAATAG,CTATTAG,TTAATAA,TTATTAA,TTATTAG	12,22,33	3
chr1	44792874	44793292	10a_p_c1_peak_267	15.21813	*	CTAATAA,TTAATAA,TTATTAA,TTATTAG	-36,115,8	3
chr1	44849366	44849740	10a_p_c1_peak_268	8.93424	*	CTAATAA,CTATTAA,TTAATAG,TTATTAG	-60,-87,34	3
chr1	44884427	44884730	10a_p_c1_peak_269	4.71548	*	TTAATAA,TTATTAA	-102,-123,11,32	4
chr1	44895837	44896274	10a_p_c1_peak_270	21.60873	*	TTAATAA,TTATTAA	-5,54	2
chr1	45405632	45406097	10a_p_c1_peak_271	21.31227	*	CTAATAA,CTATTAA,TTAATAA,TTAATAG,TTATTAA,TTATTAG	26,45,6,9	4
chr1	45558737	45559101	10a_p_c1_peak_272	8.12508	*	CTAATAA,TTAATAA,TTATTAA,TTATTAG	1,24	2
chr1	45587601	45587929	10a_p_c1_peak_273	4.62223	*	CTATTAA,TTAATAG	11	1
chr1	45654915	45655167	10a_p_c1_peak_274	4.59963	*	TTAATAA,TTATTAA	34,56	2
chr1	45773020	45773319	10a_p_c1_peak_275	4.16085	*	TTAATAA,TTATTAA	20	1
chr1	45848847	45849168	10a_p_c1_peak_276	5.88968	*	CTATTAA,TTAATAA,TTAATAG,TTATTAA	-112,55	2
chr1	45887009	45887320	10a_p_c1_peak_277	6.21641	*	CTAATAG,CTATTAG,TTAATAA,TTATTAA	163,42	2
chr1	46203471	46203846	10a_p_c1_peak_278	8.29860	*	CTAATAA,TTAATAA,TTATTAA,TTATTAG	-5,5	2
chr1	46274360	46274913	10a_p_c1_peak_279	5.52235	*	CTAATAA,TTATTAG	127	1
chr1	46343282	46343594	10a_p_c1_peak_280	4.82828	*	CTAATAA,CTAATAG,CTATTAG,TTAATAA,TTATTAA,TTATTAG	-144,-91,119	3
chr1	46409881	46410305	10a_p_c1_peak_281	7.25750	*	CTAATAA,TTATTAG	-102,24	2
chr1	46850653	46851014	10a_p_c1_peak_282	6.25427	*	CTAATAA,TTAATAA,TTATTAA,TTATTAG	-1,-108,20	3
chr1	46893208	46893597	10a_p_c1_peak_283	8.33896	*	CTAATAA,TTATTAG	20	1
chr1	47109770	47110015	10a_p_c1_peak_284	3.61367	*	CTAATAA,TTATTAG	81	1
chr1	47118001	47118243	10a_p_c1_peak_285	4.82828	*	CTAATAA,TTAATAA,TTATTAA,TTATTAG	-14,-40,-69,15	4
chr1	47210021	47210390	10a_p_c1_peak_286	7.25750	*	CTAATAA,CTAATAG,CTATTAG,TTATTAG	-97,151,22,31	4
chr1	47289952	47290394	10a_p_c1_peak_287	5.96231	*	CTAATAA,TTAATAA,TTATTAA,TTATTAG	-24,-27,108,122	4
chr1	47343127	47343466	10a_p_c1_peak_288	7.28018	*	CTATTAA,TTAATAA,TTAATAG,TTATTAA	104,4	2
chr1	47361544	47361974	10a_p_c1_peak_289	17.49492	*	CTAATAA,TTATTAG	69	1
chr1	47384800	47385121	10a_p_c1_peak_290	7.25750	*	CTAATAG,CTATTAG,TTAATAA,TTATTAA	-23,6	2
chr1	47536904	47537406	10a_p_c1_peak_291	19.40359	*	CTAATAA,TTATTAG	-32	1
chr1	47555767	47556124	10a_p_c1_peak_292	8.64563	*	CTATTAA,TTAATAA,TTAATAG,TTATTAA	-75,25	2
chr1	47564084	47564524	10a_p_c1_peak_293	9.68672	*	CTAATAA,CTATTAA,TTAATAG,TTATTAG	-60,-8	2
chr1	47566196	47566447	10a_p_c1_peak_294	3.96071	*	CTAATAA,TTAATAA,TTATTAA,TTATTAG	-32,34,47	3
chr1	47787691	47787933	10a_p_c1_peak_295	4.57587	*	CTAATAA,TTAATAA,TTATTAA,TTATTAG	-23,10,7	3
chr1	48049195	48049694	10a_p_c1_peak_296	31.07622	*	CTATTAA,TTAATAA,TTAATAG,TTATTAA	-1,20	2
chr1	48414626	48414955	10a_p_c1_peak_297	8.43900	*	CTAATAA,TTATTAG	-17	1
chr1	48525869	48526121	10a_p_c1_peak_298	4.36094	*	TTAATAA,TTATTAA	-11,-52	2
chr1	48653679	48653994	10a_p_c1_peak_299	5.86938	*	CTAATAA,CTAATAG,CTATTAG,TTATTAG	-16,-25	2
chr1	48826510	48826864	10a_p_c1_peak_300	11.59539	*	CTATTAA,TTAATAG	18,26	2
chr1	48859113	48859398	10a_p_c1_peak_301	6.04289	*	CTAATAA,TTATTAG	-63	1
chr1	49192095	49192337	10a_p_c1_peak_302	4.48125	*	TTAATAA,TTATTAA	0,9	2
chr1	49281418	49281678	10a_p_c1_peak_303	5.52235	*	CTAATAA,TTATTAG	-22	1
chr1	49452845	49453245	10a_p_c1_peak_304	8.29860	*	CTAATAA,TTAATAA,TTATTAA,TTATTAG	-24,83	2
chr1	49546507	49546814	10a_p_c1_peak_305	3.26664	*	CTATTAA,TTAATAA,TTAATAG,TTATTAA	-150,63,86	3
chr1	49610880	49611129	10a_p_c1_peak_306	5.00180	*	CTAATAA,TTAATAA,TTATTAA,TTATTAG	-34,101,5	3
chr1	49613707	49614055	10a_p_c1_peak_307	9.57881	*	TTAATAA,TTATTAA	-7	1
chr1	49656103	49656345	10a_p_c1_peak_308	4.30774	*	TTAATAA,TTATTAA	103,65	2
chr1	49710638	49711002	10a_p_c1_peak_309	11.42188	*	TTAATAA,TTATTAA	-19,12,45	3
chr1	49737861	49738129	10a_p_c1_peak_310	4.82828	*	CTAATAA,TTATTAG	-17,9	2
chr1	49755450	49755710	10a_p_c1_peak_311	5.17531	*	CTAATAA,TTAATAA,TTATTAA,TTATTAG	31,54	2
chr1	49852459	49853041	10a_p_c1_peak_312	16.97437	*	TTAATAA,TTATTAA	-24,-61	2
chr1	49887164	49887521	10a_p_c1_peak_313	9.33969	*	CTAATAA,TTAATAA,TTATTAA,TTATTAG	-17,-28,-51	3
chr1	49892033	49892360	10a_p_c1_peak_314	5.69586	*	TTAATAA,TTATTAA	-18,-8	2
chr1	49904182	49904505	10a_p_c1_peak_315	7.60453	*	CTATTAA,TTAATAA,TTAATAG,TTATTAA	-39,78	2
chr1	50018449	50018834	10a_p_c1_peak_316	10.03375	*	TTAATAA,TTATTAA	-107,-49	2
chr1	50107612	50107900	10a_p_c1_peak_317	5.69586	*	CTAATAA,TTAATAA,TTATTAA,TTATTAG	-47,-87,39	3
chr1	50156134	50156767	10a_p_c1_peak_318	40.74601	*	CTAATAG,CTATTAA,CTATTAG,TTAATAA,TTAATAG,TTATTAA	-35,-89,-9,122,83,93	6
chr1	50199361	50199634	10a_p_c1_peak_319	4.82828	*	CTAATAA,CTATTAA,TTAATAG,TTATTAG	-122,13	2
chr1	50211652	50211905	10a_p_c1_peak_320	4.30774	*	CTAATAA,CTATTAA,TTAATAG,TTATTAG	-11,-45	2
chr1	50237018	50237415	10a_p_c1_peak_321	8.64563	*	CTAATAA,CTAATAG,CTATTAG,TTAATAA,TTATTAA,TTATTAG	-44,-7,101,4,49	5
chr1	50277095	50277339	10a_p_c1_peak_322	4.35684	*	CTAATAA,CTATTAA,TTAATAA,TTAATAG,TTATTAA,TTATTAG	-17,-49,-52,79	4
chr1	50286327	50286814	10a_p_c1_peak_323	4.82828	*	CTAATAA,TTATTAG	-162,-46	2
chr1	50329131	50329400	10a_p_c1_peak_324	5.69586	*	CTAATAA,TTAATAA,TTATTAA,TTATTAG	-45,4	2
chr1	50349881	50350147	10a_p_c1_peak_325	4.13422	*	CTAATAA,TTAATAA,TTATTAA,TTATTAG	28,56	2
chr1	50371236	50371556	10a_p_c1_peak_326	4.30774	*	CTAATAA,TTAATAA,TTATTAA,TTATTAG	-143,49	2
chr1	50421948	50422264	10a_p_c1_peak_327	4.65477	*	TTAATAA,TTATTAA	-56,20,9	3
chr1	50429968	50430482	10a_p_c1_peak_328	9.86024	*	CTAATAA,CTAATAG,CTATTAG,TTAATAA,TTATTAA,TTATTAG	119,35,58	3
chr1	50456748	50456996	10a_p_c1_peak_329	4.30774	*	CTAATAA,TTAATAA,TTATTAA,TTATTAG	26,63	2
chr1	50482782	50483068	10a_p_c1_peak_330	5.69586	*	CTATTAA,TTAATAA,TTAATAG,TTATTAA	-11,-31	2
chr1	50503167	50503470	10a_p_c1_peak_331	5.69586	*	TTAATAA,TTATTAA	44	1
chr1	50861194	50861520	10a_p_c1_peak_332	6.34526	*	CTAATAA,TTAATAA,TTATTAA,TTATTAG	18,57,73	3
chr1	50915308	50915734	10a_p_c1_peak_333	14.76082	*	CTAATAG,CTATTAA,CTATTAG,TTAATAA,TTAATAG,TTATTAA	-10,-22,24,35,6	5
chr1	50975866	50976132	10a_p_c1_peak_334	4.46756	*	CTAATAA,CTATTAA,TTAATAG,TTATTAG	-37,-45	2
chr1	51006183	51006577	10a_p_c1_peak_335	5.86938	*	CTAATAG,CTATTAG,TTAATAA,TTATTAA	-63,119,183,75,90	5
chr1	51044635	51044973	10a_p_c1_peak_336	5.69586	*	CTAATAG,CTATTAG,TTAATAA,TTATTAA	-106,6	2
chr1	51049906	51050322	10a_p_c1_peak_337	5.00180	*	CTAATAA,TTAATAA,TTATTAA,TTATTAG	-97,70	2
chr1	51125468	51125743	10a_p_c1_peak_338	3.96071	*	CTAATAA,CTATTAA,TTAATAG,TTATTAG	-40,11	2
chr1	51193544	51194002	10a_p_c1_peak_340	32.95496	*	CTAATAA,CTAATAG,CTATTAG,TTATTAG	-22,-54	2
chr1	51200644	51201001	10a_p_c1_peak_341	7.43102	*	TTAATAA,TTATTAA	-1,-43	2
chr1	51229691	51230012	10a_p_c1_peak_342	7.77805	*	TTAATAA,TTATTAA	3	1
chr1	51273903	51274207	10a_p_c1_peak_343	5.69586	*	CTATTAA,TTAATAG	23	1
chr1	51317965	51318233	10a_p_c1_peak_345	5.34883	*	CTAATAA,TTAATAA,TTATTAA,TTATTAG	-5,-62	2
chr1	51367591	51367900	10a_p_c1_peak_346	6.04289	*	CTATTAA,TTAATAG	159	1
chr1	51394708	51395041	10a_p_c1_peak_347	6.77646	*	CTAATAA,CTATTAA,TTAATAA,TTAATAG,TTATTAA,TTATTAG	-16,-35,17,28	4
chr1	51399652	51399953	10a_p_c1_peak_348	5.45199	*	CTAATAA,CTAATAG,CTATTAG,TTATTAG	-13,-43	2
chr1	51449919	51450365	10a_p_c1_peak_349	5.52235	*	TTAATAA,TTATTAA	-92,-95,149,59	4
chr1	51460914	51461396	10a_p_c1_peak_350	9.10211	*	TTAATAA,TTATTAA	-105,-128,-65,118,121	5
chr1	51542173	51542458	10a_p_c1_peak_351	5.69586	*	CTAATAG,CTATTAG,TTAATAA,TTATTAA	2,42,93	3
chr1	51553958	51554313	10a_p_c1_peak_352	6.38992	*	CTAATAA,TTATTAG	-18	1
chr1	51568307	51568590	10a_p_c1_peak_353	4.13422	*	CTAATAA,TTATTAG	-83	1
chr1	51578860	51579196	10a_p_c1_peak_354	7.60453	*	TTAATAA,TTATTAA	15,8	2
chr1	51588704	51589100	10a_p_c1_peak_355	7.77920	*	CTATTAA,TTAATAG	-30	1
chr1	51885230	51885493	10a_p_c1_peak_357	4.13422	*	CTATTAA,TTAATAA,TTAATAG,TTATTAA	-23,-26	2
chr1	51979642	51980307	10a_p_c1_peak_358	8.47211	*	CTAATAA,TTAATAA,TTATTAA,TTATTAG	-118,-131,188	3
chr1	51998352	51999038	10a_p_c1_peak_359	59.65008	*	TTAATAA,TTATTAA	-47,-61,-64,20,34,52,55	7
chr1	52105926	52106393	10a_p_c1_peak_360	12.28945	*	CTAATAA,TTAATAA,TTATTAA,TTATTAG	-152,-4,6	3
chr1	52111962	52112290	10a_p_c1_peak_361	6.21641	*	CTAATAA,CTAATAG,CTATTAG,TTAATAA,TTATTAA,TTATTAG	-103,-106,-115,38,47	5
chr1	52141209	52141852	10a_p_c1_peak_362	22.00632	*	CTAATAA,CTAATAG,CTATTAA,CTATTAG,TTAATAG,TTATTAG	-104,-125,-172,128	4
chr1	52144824	52145162	10a_p_c1_peak_363	5.86938	*	CTAATAA,CTATTAA,TTAATAA,TTAATAG,TTATTAA,TTATTAG	-48,-7,101	3
chr1	52285868	52286583	10a_p_c1_peak_364	24.08851	*	CTAATAA,CTATTAA,TTAATAA,TTAATAG,TTATTAA,TTATTAG	-117,-27,-48,122	4
chr1	52289429	52289840	10a_p_c1_peak_365	11.42188	*	TTAATAA,TTATTAA	-19,141,94	3
chr1	52336159	52336812	10a_p_c1_peak_366	65.27282	*	TTAATAA,TTATTAA	-14,-28	2
chr1	52525243	52525485	10a_p_c1_peak_367	4.79975	*	TTAATAA,TTATTAA	-7,3	2
chr1	52580563	52581053	10a_p_c1_peak_368	16.80086	*	TTAATAA,TTATTAA	-78	1
chr1	52651009	52651310	10a_p_c1_peak_369	6.18452	*	TTAATAA,TTATTAA	33	1
chr1	52671800	52672112	10a_p_c1_peak_370	5.17531	*	CTAATAA,TTATTAG	-16,-46	2
chr1	52727177	52727433	10a_p_c1_peak_371	4.65477	*	CTAATAA,TTATTAG	-38,2	2
chr1	52871055	52871432	10a_p_c1_peak_372	8.81914	*	TTAATAA,TTATTAA	-21	1
chr1	52892507	52892750	10a_p_c1_peak_373	4.65477	*	CTAATAA,TTAATAA,TTATTAA,TTATTAG	23,76	2
chr1	52938073	52938396	10a_p_c1_peak_375	4.48125	*	TTAATAA,TTATTAA	-12,-20,13,32,40	5
chr1	52960368	52960829	10a_p_c1_peak_376	13.50406	*	TTAATAA,TTATTAA	27	1
chr1	53071163	53071413	10a_p_c1_peak_377	5.13454	*	TTAATAA,TTATTAA	-78,31	2
chr1	53197914	53198298	10a_p_c1_peak_378	11.86370	*	CTAATAA,TTAATAA,TTATTAA,TTATTAG	-3,13,37	3
chr1	53271652	53272266	10a_p_c1_peak_379	20.61820	*	TTAATAA,TTATTAA	30	1
chr1	53290737	53291080	10a_p_c1_peak_380	8.47211	*	TTAATAA,TTATTAA	22,33	2
chr1	53323426	53323675	10a_p_c1_peak_381	5.57605	*	CTATTAA,TTAATAA,TTAATAG,TTATTAA	-81,2,90	3
chr1	53623131	53623504	10a_p_c1_peak_382	11.50282	*	CTAATAA,TTAATAA,TTATTAA,TTATTAG	13,42	2
chr1	53660445	53660691	10a_p_c1_peak_383	4.67711	*	CTAATAA,TTAATAA,TTATTAA,TTATTAG	-15,29	2
chr1	53852796	53853070	10a_p_c1_peak_384	4.72130	*	CTATTAA,TTAATAA,TTAATAG,TTATTAA	-110,-75,59	3
chr1	54030006	54030720	10a_p_c1_peak_386	43.92748	*	CTAATAA,TTATTAG	128,54,76	3
chr1	54329982	54330381	10a_p_c1_peak_387	9.54392	*	CTAATAA,CTATTAA,TTAATAG,TTATTAG	-157,175	2
chr1	54344047	54344289	10a_p_c1_peak_388	4.30774	*	CTAATAA,TTAATAA,TTATTAA,TTATTAG	-46,22	2
chr1	54397189	54397654	10a_p_c1_peak_389	14.54516	*	CTAATAA,TTAATAA,TTATTAA,TTATTAG	-27,29,74	3
chr1	54500788	54501053	10a_p_c1_peak_390	4.82828	*	CTAATAA,CTAATAG,CTATTAG,TTAATAA,TTATTAA,TTATTAG	-4,-80,51	3
chr1	54502432	54502674	10a_p_c1_peak_391	4.48125	*	CTAATAG,CTATTAA,CTATTAG,TTAATAG	-34,2	2
chr1	54514013	54514397	10a_p_c1_peak_392	7.60453	*	CTAATAA,CTATTAA,TTAATAA,TTAATAG,TTATTAA,TTATTAG	-78,-97,154,29	4
chr1	55430375	55430669	10a_p_c1_peak_394	6.12974	*	CTAATAA,TTATTAG	10,32	2
chr1	55622144	55622443	10a_p_c1_peak_395	6.38992	*	CTATTAA,TTAATAA,TTAATAG,TTATTAA	-34,-8,177,5	4
chr1	55626296	55626745	10a_p_c1_peak_396	22.87390	*	TTAATAA,TTATTAA	-6,15,97	3
chr1	55899420	55899781	10a_p_c1_peak_397	7.76741	*	CTAATAA,TTATTAG	37	1
chr1	55907440	55907855	10a_p_c1_peak_398	11.98047	*	CTATTAA,TTAATAA,TTAATAG,TTATTAA	132,22	2
chr1	55974440	55975235	10a_p_c1_peak_399	73.71397	*	CTAATAG,CTATTAG	174	1
chr1	56050972	56051217	10a_p_c1_peak_400	5.45199	*	CTAATAA,CTAATAG,CTATTAA,CTATTAG,TTAATAG,TTATTAG	-160,-22,0	3
chr1	56063886	56064134	10a_p_c1_peak_401	4.48125	*	CTAATAA,TTATTAG	37	1
chr1	56094741	56095049	10a_p_c1_peak_402	5.17531	*	TTAATAA,TTATTAA	-29,138,15	3
chr1	56261983	56262342	10a_p_c1_peak_404	8.29860	*	CTATTAA,TTAATAA,TTAATAG,TTATTAA	-33,15,38	3
chr1	56360441	56360856	10a_p_c1_peak_405	11.76891	*	CTAATAA,TTAATAA,TTATTAA,TTATTAG	-25,-62,163,166	4
chr1	56363180	56363483	10a_p_c1_peak_406	4.30774	*	CTAATAA,CTATTAA,TTAATAA,TTAATAG,TTATTAA,TTATTAG	-140,-164,-39,139	4
chr1	56368755	56369027	10a_p_c1_peak_407	4.48125	*	TTAATAA,TTATTAA	-1	1
chr1	56384904	56385193	10a_p_c1_peak_408	5.00180	*	CTAATAG,CTATTAG,TTAATAA,TTATTAA	-12,-195,-90,4	4
chr1	56385637	56386068	10a_p_c1_peak_409	15.58625	*	CTAATAA,TTATTAG	-15	1
chr1	56408947	56409189	10a_p_c1_peak_410	4.82828	*	CTAATAG,CTATTAG,TTAATAA,TTATTAA	-56,72	2
chr1	56451033	56451283	10a_p_c1_peak_411	5.69586	*	CTAATAA,TTAATAA,TTATTAA,TTATTAG	-64,52,63	3
chr1	56468803	56469080	10a_p_c1_peak_412	6.04289	*	CTAATAA,TTAATAA,TTATTAA,TTATTAG	15,22	2
chr1	56540845	56541191	10a_p_c1_peak_413	6.56344	*	TTAATAA,TTATTAA	28	1
chr1	56595169	56595461	10a_p_c1_peak_414	5.52235	*	CTAATAA,TTAATAA,TTATTAA,TTATTAG	-132,31	2
chr1	56628437	56628783	10a_p_c1_peak_415	7.60453	*	CTAATAA,TTATTAG	-35	1
chr1	56689433	56689751	10a_p_c1_peak_416	5.52235	*	CTAATAA,TTATTAG	59	1
chr1	56703015	56703547	10a_p_c1_peak_417	30.68210	*	TTAATAA,TTATTAA	-186,-62,-86	3
chr1	56806659	56807012	10a_p_c1_peak_418	10.38078	*	CTAATAA,TTATTAG	-159	1
chr1	56817207	56817629	10a_p_c1_peak_419	14.19813	*	CTAATAA,TTAATAA,TTATTAA,TTATTAG	-14,-32,-44,108	4
chr1	57175289	57175646	10a_p_c1_peak_421	7.25750	*	CTAATAG,CTATTAG	-27	1
chr1	57244869	57245144	10a_p_c1_peak_422	6.21641	*	CTAATAA,TTATTAG	26	1
chr1	57245508	57245803	10a_p_c1_peak_423	7.43102	*	CTAATAA,CTAATAG,CTATTAG,TTATTAG	-181,19	2
chr1	57385205	57385525	10a_p_c1_peak_424	7.24118	*	TTAATAA,TTATTAA	-14,-26,116	3
chr1	57392686	57392963	10a_p_c1_peak_425	4.90917	*	CTAATAA,TTATTAG	50	1
chr1	57425801	57426260	10a_p_c1_peak_426	21.22273	*	CTAATAG,CTATTAG	-68	1
chr1	57496804	57497046	10a_p_c1_peak_427	4.13422	*	CTAATAA,TTATTAG	8,97	2
chr1	57675619	57676030	10a_p_c1_peak_428	10.20727	*	TTAATAA,TTATTAA	-102,32	2
chr1	57696366	57696976	10a_p_c1_peak_429	34.32593	*	CTAATAA,CTATTAA,TTAATAA,TTAATAG,TTATTAA,TTATTAG	-163,-191,11,20,23,4	6
chr1	57700019	57700400	10a_p_c1_peak_430	11.76891	*	TTAATAA,TTATTAA	-1,-4	2
chr1	57794448	57794767	10a_p_c1_peak_431	9.86024	*	TTAATAA,TTATTAA	-21,-24,57	3
chr1	57810651	57810917	10a_p_c1_peak_432	4.44993	*	TTAATAA,TTATTAA	-13,-16	2
chr1	57885454	57885884	10a_p_c1_peak_433	11.07484	*	TTAATAA,TTATTAA	18	1
chr1	58097859	58098101	10a_p_c1_peak_434	4.82828	*	CTAATAA,CTATTAA,TTAATAG,TTATTAG	-56,2,26	3
chr1	58129322	58129564	10a_p_c1_peak_435	4.65477	*	TTAATAA,TTATTAA	-65,-7	2
chr1	58251939	58252310	10a_p_c1_peak_436	6.73696	*	CTATTAA,TTAATAG	-3,-98	2
chr1	58256407	58256881	10a_p_c1_peak_437	13.15703	*	CTAATAA,CTAATAG,CTATTAG,TTATTAG	-19,-28,171	3
chr1	58284032	58284396	10a_p_c1_peak_439	9.51320	*	CTAATAA,TTAATAA,TTATTAA,TTATTAG	-25,-6,-9	3
chr1	58331806	58332053	10a_p_c1_peak_440	4.65477	*	CTAATAG,CTATTAG	1	1
chr1	58390421	58390902	10a_p_c1_peak_441	10.72781	*	CTAATAA,CTATTAA,TTAATAA,TTAATAG,TTATTAA,TTATTAG	-176,-44,-47,133	4
chr1	58461019	58461451	10a_p_c1_peak_442	15.58625	*	TTAATAA,TTATTAA	-12,-9	2
chr1	58510373	58510720	10a_p_c1_peak_443	7.43102	*	CTAATAG,CTATTAG,TTAATAA,TTATTAA	-32,-35,17,91	4
chr1	58731111	58731450	10a_p_c1_peak_444	8.12508	*	TTAATAA,TTATTAA	-58	1
chr1	58767448	58767731	10a_p_c1_peak_445	4.82828	*	CTAATAA,TTATTAG	-139,20	2
chr1	58886662	58887175	10a_p_c1_peak_446	38.83594	*	CTAATAA,TTATTAG	26	1
chr1	59127260	59127581	10a_p_c1_peak_447	6.73696	*	CTATTAA,TTAATAA,TTAATAG,TTATTAA	-30,-33,193,88,91	5
chr1	59129934	59130319	10a_p_c1_peak_448	7.08399	*	CTAATAA,CTAATAG,CTATTAG,TTAATAA,TTATTAA,TTATTAG	-40,-94,119,24	4
chr1	59136732	59137105	10a_p_c1_peak_449	7.25750	*	CTAATAA,TTAATAA,TTATTAA,TTATTAG	-95,0,54	3
chr1	59299009	59299326	10a_p_c1_peak_450	7.18475	*	CTAATAA,CTATTAA,TTAATAA,TTAATAG,TTATTAA,TTATTAG	-4,-96,9	3
chr1	59380417	59380730	10a_p_c1_peak_451	7.08399	*	TTAATAA,TTATTAA	-14,-29	2
chr1	59731550	59731944	10a_p_c1_peak_453	9.68672	*	CTAATAA,TTATTAG	-8	1
chr1	59806229	59806650	10a_p_c1_peak_454	10.55430	*	CTAATAG,CTATTAA,CTATTAG,TTAATAG	-176,-25	2
chr1	59824673	59825019	10a_p_c1_peak_455	8.64563	*	TTAATAA,TTATTAA	165,5	2
chr1	59851377	59851998	10a_p_c1_peak_456	11.59539	*	CTATTAA,TTAATAA,TTAATAG,TTATTAA	-29,147	2
chr1	59861426	59861745	10a_p_c1_peak_457	6.91047	*	TTAATAA,TTATTAA	5	1
chr1	59866688	59866993	10a_p_c1_peak_458	6.91047	*	CTAATAA,CTATTAA,TTAATAA,TTAATAG,TTATTAA,TTATTAG	-27,176,9	3
chr1	59924145	59924512	10a_p_c1_peak_459	8.99266	*	CTAATAA,TTATTAG	3	1
chr1	60194755	60195094	10a_p_c1_peak_460	9.33969	*	CTAATAA,CTAATAG,CTATTAG,TTAATAA,TTATTAA,TTATTAG	-37,44,56	3
chr1	60236834	60237594	10a_p_c1_peak_461	50.80991	*	CTAATAA,TTAATAA,TTATTAA,TTATTAG	-4,14,21,3	4
chr1	60288210	60288464	10a_p_c1_peak_462	4.30774	*	TTAATAA,TTATTAA	-180,-4,3	3
chr1	60294919	60295482	10a_p_c1_peak_463	11.94242	*	CTAATAA,TTATTAG	55,66	2
chr1	60295975	60296286	10a_p_c1_peak_464	6.04289	*	CTAATAG,CTATTAG,TTAATAA,TTATTAA	-79,149	2
chr1	60325154	60325427	10a_p_c1_peak_465	4.48125	*	TTAATAA,TTATTAA	39,79	2
chr1	60330948	60331228	10a_p_c1_peak_466	4.13422	*	CTAATAA,TTAATAA,TTATTAA,TTATTAG	-13,19,2	3
chr1	60414114	60414423	10a_p_c1_peak_468	7.43102	*	CTAATAA,TTATTAG	-45,50	2
chr1	60491461	60491732	10a_p_c1_peak_469	5.17531	*	CTAATAA,TTATTAG	60	1
chr1	60552919	60553272	10a_p_c1_peak_470	8.47211	*	CTAATAA,CTAATAG,CTATTAG,TTAATAA,TTATTAA,TTATTAG	-16,-47,-79,148	4
chr1	60558442	60558825	10a_p_c1_peak_471	10.20727	*	TTAATAA,TTATTAA	-32,44	2
chr1	60646788	60647031	10a_p_c1_peak_472	4.30774	*	CTAATAA,TTATTAG	-34	1
chr1	60701176	60701553	10a_p_c1_peak_473	19.23008	*	CTAATAA,CTAATAG,CTATTAG,TTATTAG	-47,42	2
chr1	60719052	60719378	10a_p_c1_peak_474	7.95156	*	CTAATAA,CTAATAG,CTATTAG,TTAATAA,TTATTAA,TTATTAG	-66,14,141,4	4
chr1	60747897	60748327	10a_p_c1_peak_475	14.54516	*	CTAATAG,CTATTAG,TTAATAA,TTATTAA	124,37	2
chr1	60804659	60805123	10a_p_c1_peak_476	15.41273	*	CTAATAA,TTATTAG	7	1
chr1	60823887	60824186	10a_p_c1_peak_477	5.52235	*	TTAATAA,TTATTAA	40,59	2
chr1	60912519	60912786	10a_p_c1_peak_479	3.78719	*	CTAATAA,TTAATAA,TTATTAA,TTATTAG	-89,52	2
chr1	60926304	60926615	10a_p_c1_peak_480	4.82828	*	CTAATAA,CTATTAA,TTAATAA,TTAATAG,TTATTAA,TTATTAG	-17,-49,114,51	4
chr1	60987063	60987441	10a_p_c1_peak_481	8.64563	*	CTAATAA,TTAATAA,TTATTAA,TTATTAG	-154,-30	2
chr1	61117063	61117350	10a_p_c1_peak_482	5.34883	*	TTAATAA,TTATTAA	-18,3	2
chr1	61222333	61222758	10a_p_c1_peak_483	9.68672	*	CTATTAA,TTAATAA,TTAATAG,TTATTAA	-2,16	2
chr1	61317877	61318275	10a_p_c1_peak_484	13.50406	*	TTAATAA,TTATTAA	-31,3	2
chr1	61319725	61320006	10a_p_c1_peak_485	6.91047	*	CTATTAA,TTAATAA,TTAATAG,TTATTAA	-10,-112,-7,32	4
chr1	61345382	61345793	10a_p_c1_peak_486	12.28945	*	CTATTAA,TTAATAA,TTAATAG,TTATTAA	17,32	2
chr1	61347899	61348149	10a_p_c1_peak_487	4.48125	*	CTAATAG,CTATTAA,CTATTAG,TTAATAG	-51,85	2
chr1	61424716	61425138	10a_p_c1_peak_488	9.68672	*	TTAATAA,TTATTAA	-135,-138,-14	3
chr1	61446721	61447104	10a_p_c1_peak_489	12.56748	*	CTAATAA,CTAATAG,CTATTAG,TTAATAA,TTATTAA,TTATTAG	-40,10,21	3
chr1	61503551	61503866	10a_p_c1_peak_490	5.17531	*	CTAATAA,CTATTAA,TTAATAA,TTAATAG,TTATTAA,TTATTAG	-189,-2,-27,57	4
chr1	61578289	61578533	10a_p_c1_peak_492	3.61367	*	TTAATAA,TTATTAA	-43	1
chr1	61623731	61624178	10a_p_c1_peak_493	11.42188	*	TTAATAA,TTATTAA	-58,2,89	3
chr1	61681008	61681306	10a_p_c1_peak_494	6.21641	*	CTAATAA,TTATTAG	-42,-55	2
chr1	61905855	61906174	10a_p_c1_peak_495	5.52235	*	TTAATAA,TTATTAA	0	1
chr1	61917822	61918091	10a_p_c1_peak_496	5.17531	*	CTAATAA,TTATTAG	-4	1
chr1	61984874	61985185	10a_p_c1_peak_497	4.30774	*	CTAATAA,CTATTAA,TTAATAG,TTATTAG	-59,29	2
chr1	61989040	61989419	10a_p_c1_peak_498	4.82828	*	CTAATAG,CTATTAG	11	1
chr1	62029240	62029484	10a_p_c1_peak_499	4.77549	*	CTAATAG,CTATTAG,TTAATAA,TTATTAA	-17,-3,-36	3
chr1	62109103	62109453	10a_p_c1_peak_500	10.23032	*	TTAATAA,TTATTAA	-30,-45	2
chr1	62155496	62155753	10a_p_c1_peak_501	4.76752	*	TTAATAA,TTATTAA	23	1
chr1	62257571	62257842	10a_p_c1_peak_502	6.03509	*	CTAATAA,TTATTAG	-19,22	2
chr1	62261988	62262254	10a_p_c1_peak_503	5.27130	*	CTAATAG,CTATTAA,CTATTAG,TTAATAG	6,99	2
chr1	62291997	62292412	10a_p_c1_peak_504	4.65477	*	CTAATAG,CTATTAG,TTAATAA,TTATTAA	-157,161	2
chr1	62341166	62341594	10a_p_c1_peak_505	8.29860	*	CTAATAA,TTAATAA,TTATTAA,TTATTAG	-95,111,37	3
chr1	62407907	62408162	10a_p_c1_peak_506	5.57370	*	CTAATAA,TTATTAG	20,48	2
chr1	62438593	62438883	10a_p_c1_peak_507	5.86938	*	CTAATAG,CTATTAG,TTAATAA,TTATTAA	-104,-191,12,15	4
chr1	62655650	62655910	10a_p_c1_peak_508	4.32371	*	CTATTAA,TTAATAG	-69	1
chr1	62842516	62842760	10a_p_c1_peak_509	4.82828	*	CTAATAA,TTAATAA,TTATTAA,TTATTAG	-37,100	2
chr1	62912608	62913230	10a_p_c1_peak_510	45.08390	*	CTAATAA,CTATTAA,TTAATAG,TTATTAG	-32,-41,-49,-63	4
chr1	62925088	62925475	10a_p_c1_peak_511	12.28945	*	CTATTAA,TTAATAA,TTAATAG,TTATTAA	-29,1,4	3
chr1	62926629	62927248	10a_p_c1_peak_512	48.20718	*	CTAATAA,CTATTAA,TTAATAA,TTAATAG,TTATTAA,TTATTAG	22,31,40,57,70,79	6
chr1	62954046	62954397	10a_p_c1_peak_513	3.26664	*	CTAATAG,CTATTAG,TTAATAA,TTATTAA	-12,-162,138	3
chr1	62977380	62977932	10a_p_c1_peak_514	8.29860	*	CTAATAA,CTAATAG,CTATTAA,CTATTAG,TTAATAA,TTAATAG,TTATTAA,TTATTAG	-128,-71,-83,102	4
chr1	63011112	63011524	10a_p_c1_peak_515	8.81914	*	CTAATAA,TTAATAA,TTATTAA,TTATTAG	-37,10,13	3
chr1	63020307	63020716	10a_p_c1_peak_516	3.96071	*	CTAATAA,CTAATAG,CTATTAG,TTATTAG	-112,118	2
chr1	63025001	63025375	10a_p_c1_peak_517	6.38992	*	CTAATAA,CTAATAG,CTATTAG,TTAATAA,TTATTAA,TTATTAG	-104,-42,15	3
chr1	63043783	63044130	10a_p_c1_peak_518	8.99266	*	CTAATAA,TTATTAG	-15	1
chr1	63081266	63081643	10a_p_c1_peak_519	7.77805	*	CTAATAA,CTATTAA,TTAATAG,TTATTAG	-20,14	2
chr1	63094460	63094733	10a_p_c1_peak_520	4.65477	*	CTATTAA,TTAATAA,TTAATAG,TTATTAA	-42,-45	2
chr1	63149900	63150302	10a_p_c1_peak_521	14.75803	*	CTAATAA,TTATTAG	-25	1
chr1	63233977	63234256	10a_p_c1_peak_522	6.04289	*	CTATTAA,TTAATAA,TTAATAG,TTATTAA	-56,-65,-81	3
chr1	63283667	63284170	10a_p_c1_peak_523	19.40359	*	CTAATAG,CTATTAG,TTAATAA,TTATTAA	-24,-49,-56	3
chr1	63416489	63416743	10a_p_c1_peak_524	4.13422	*	TTAATAA,TTATTAA	-48,59	2
chr1	63456160	63456523	10a_p_c1_peak_525	8.28222	*	CTATTAA,TTAATAG	-181,-53	2
chr1	63466778	63467197	10a_p_c1_peak_526	11.07484	*	CTAATAA,TTATTAG	8	1
chr1	63493518	63493799	10a_p_c1_peak_527	5.45992	*	CTAATAA,CTAATAG,CTATTAG,TTAATAA,TTATTAA,TTATTAG	-16,-48,106,26	4
chr1	63643247	63643535	10a_p_c1_peak_528	5.17531	*	TTAATAA,TTATTAA	65	1
chr1	63677877	63678141	10a_p_c1_peak_529	6.04289	*	TTAATAA,TTATTAA	108	1
chr1	63683856	63684165	10a_p_c1_peak_530	7.08399	*	CTATTAA,TTAATAA,TTAATAG,TTATTAA	-32,12,33	3
chr1	63708967	63709358	10a_p_c1_peak_531	4.48125	*	CTAATAG,CTATTAG	-35	1
chr1	63710290	63710758	10a_p_c1_peak_532	3.61367	*	CTAATAA,CTATTAA,TTAATAA,TTAATAG,TTATTAA,TTATTAG	-141,108,70,89	4
chr1	63712245	63712979	10a_p_c1_peak_533	6.04289	*	CTAATAA,CTATTAA,TTAATAG,TTATTAG	-139,54	2
chr1	63734555	63734878	10a_p_c1_peak_534	4.48125	*	CTAATAG,CTATTAA,CTATTAG,TTAATAG	-178,195	2
chr1	63841455	63841955	10a_p_c1_peak_535	33.97890	*	CTAATAA,TTAATAA,TTATTAA,TTATTAG	-16,-27,-7	3
chr1	63867555	63868047	10a_p_c1_peak_536	29.29398	*	CTAATAG,CTATTAA,CTATTAG,TTAATAA,TTAATAG,TTATTAA	-3,-75,0,28,8	5
chr1	63950641	63950989	10a_p_c1_peak_537	8.12508	*	CTATTAA,TTAATAA,TTAATAG,TTATTAA	-11,-20,28	3
chr1	63965973	63966376	10a_p_c1_peak_538	9.33969	*	CTAATAA,CTATTAA,TTAATAA,TTAATAG,TTATTAA,TTATTAG	-85,-94,28	3
chr1	63999551	63999944	10a_p_c1_peak_539	3.44016	*	CTAATAA,TTAATAA,TTATTAA,TTATTAG	-166,135	2
chr1	64001139	64001623	10a_p_c1_peak_540	14.54516	*	TTAATAA,TTATTAA	-147,24,62,8	4
chr1	64009034	64009397	10a_p_c1_peak_541	4.13422	*	TTAATAA,TTATTAA	-85,8	2
chr1	64043269	64043600	10a_p_c1_peak_542	6.56344	*	TTAATAA,TTATTAA	5	1
chr1	64287825	64288396	10a_p_c1_peak_543	19.78488	*	CTAATAA,TTAATAA,TTATTAA,TTATTAG	-21,-86	2
chr1	64345755	64346104	10a_p_c1_peak_544	9.16617	*	CTAATAG,CTATTAG,TTAATAA,TTATTAA	-21,-35,13,67	4
chr1	64362435	64362794	10a_p_c1_peak_545	13.15703	*	CTAATAA,CTATTAA,TTAATAA,TTAATAG,TTATTAA,TTATTAG	-52,-59,-8,15,94	5
chr1	64701211	64701563	10a_p_c1_peak_547	3.96071	*	CTAATAA,TTAATAA,TTATTAA,TTATTAG	-125,-80,158	3
chr1	64707119	64707476	10a_p_c1_peak_548	6.38992	*	CTATTAA,TTAATAA,TTAATAG,TTATTAA	-18,-8	2
chr1	64758299	64758678	10a_p_c1_peak_549	4.65477	*	TTAATAA,TTATTAA	-16	1
chr1	64784809	64785179	10a_p_c1_peak_550	9.86024	*	CTAATAA,CTATTAA,TTAATAA,TTAATAG,TTATTAA,TTATTAG	-11,17,2	3
chr1	64846287	64846911	10a_p_c1_peak_551	7.43102	*	CTATTAA,TTAATAA,TTAATAG,TTATTAA	-6,141	2
chr1	64884981	64885223	10a_p_c1_peak_553	4.65477	*	CTAATAA,TTATTAG	0,47	2
chr1	64915647	64916107	10a_p_c1_peak_554	9.42194	*	CTAATAA,TTAATAA,TTATTAA,TTATTAG	-32,3	2
chr1	64927499	64928076	10a_p_c1_peak_555	31.37617	*	CTATTAA,TTAATAA,TTAATAG,TTATTAA	12,130,141,23,32	5
chr1	65026645	65027019	10a_p_c1_peak_556	6.04289	*	CTAATAA,TTAATAA,TTATTAA,TTATTAG	-34,-8	2
chr1	65032378	65032760	10a_p_c1_peak_557	10.55430	*	CTAATAA,CTAATAG,CTATTAG,TTATTAG	-26,-35,16,39	4
chr1	65230435	65230898	10a_p_c1_peak_559	15.93328	*	CTAATAA,TTAATAA,TTATTAA,TTATTAG	20,46	2
chr1	65477984	65478330	10a_p_c1_peak_562	7.59050	*	CTAATAA,TTATTAG	-4,28	2
chr1	65483107	65483412	10a_p_c1_peak_563	5.52235	*	CTAATAG,CTATTAG,TTAATAA,TTATTAA	-42,-56	2
chr1	65685177	65685597	10a_p_c1_peak_564	15.23922	*	CTAATAA,CTATTAA,TTAATAA,TTAATAG,TTATTAA,TTATTAG	-23,16,190,38	4
chr1	65723324	65724062	10a_p_c1_peak_565	46.51960	*	CTAATAA,CTAATAG,CTATTAG,TTAATAA,TTATTAA,TTATTAG	-14,111,175,67	4
chr1	65756394	65756652	10a_p_c1_peak_566	3.96071	*	CTAATAG,CTATTAG,TTAATAA,TTATTAA	-44,-59,30	3
chr1	65759337	65759616	10a_p_c1_peak_567	5.69586	*	CTAATAG,CTATTAG	82	1
chr1	65853257	65853499	10a_p_c1_peak_568	4.13422	*	CTAATAG,CTATTAG,TTAATAA,TTATTAA	52,6	2
chr1	66083498	66084079	10a_p_c1_peak_569	20.27117	*	CTATTAA,TTAATAA,TTAATAG,TTATTAA	-184,100,109	3
chr1	66128153	66128424	10a_p_c1_peak_570	5.34883	*	CTAATAA,TTATTAG	-7	1
chr1	66182320	66182586	10a_p_c1_peak_571	3.78719	*	CTAATAG,CTATTAG	14,5	2
chr1	66252482	66252745	10a_p_c1_peak_572	4.65477	*	CTATTAA,TTAATAA,TTAATAG,TTATTAA	-116,-28,18	3
chr1	66277250	66277492	10a_p_c1_peak_573	3.78719	*	CTAATAA,TTATTAG	-115,-54	2
chr1	66298346	66298761	10a_p_c1_peak_574	10.55430	*	CTAATAA,TTATTAG	-16	1
chr1	66307522	66307764	10a_p_c1_peak_575	3.61367	*	CTAATAA,TTATTAG	175	1
chr1	66314493	66314912	10a_p_c1_peak_576	18.53601	*	CTATTAA,TTAATAA,TTAATAG,TTATTAA	-22,-25,-39,-52,23	5
chr1	66357296	66357619	10a_p_c1_peak_577	4.48125	*	CTAATAG,CTATTAA,CTATTAG,TTAATAA,TTAATAG,TTATTAA	-11,-166,125	3
chr1	66380625	66380889	10a_p_c1_peak_578	4.30774	*	CTATTAA,TTAATAA,TTAATAG,TTATTAA	-161,-3,-73	3
chr1	66437022	66437264	10a_p_c1_peak_579	3.96071	*	CTATTAA,TTAATAA,TTAATAG,TTATTAA	-156,-67,1,4,74	5
chr1	66557118	66557360	10a_p_c1_peak_580	3.26664	*	CTAATAA,TTAATAA,TTATTAA,TTATTAG	-94,106,169	3
chr1	66575132	66575411	10a_p_c1_peak_581	4.30774	*	CTAATAA,TTATTAG	-34	1
chr1	66593394	66593665	10a_p_c1_peak_582	4.65477	*	CTAATAG,CTATTAG	-12	1
chr1	66704662	66704904	10a_p_c1_peak_583	4.48125	*	CTAATAG,CTATTAA,CTATTAG,TTAATAA,TTAATAG,TTATTAA	24,4,84	3
chr1	66763303	66763793	10a_p_c1_peak_584	13.85109	*	CTAATAA,TTATTAG	14	1
chr1	66857002	66857276	10a_p_c1_peak_585	4.82828	*	CTAATAA,TTAATAA,TTATTAA,TTATTAG	10,3	2
chr1	66981122	66981391	10a_p_c1_peak_586	4.48125	*	CTAATAA,TTAATAA,TTATTAA,TTATTAG	13,42	2
chr1	67100217	67100529	10a_p_c1_peak_587	5.78530	*	CTAATAA,TTATTAG	-20,-83,103	3
chr1	67135132	67135472	10a_p_c1_peak_588	4.13422	*	CTAATAA,TTAATAA,TTATTAA,TTATTAG	-115,-174,117,45	4
chr1	67170543	67170796	10a_p_c1_peak_589	4.65477	*	TTAATAA,TTATTAA	32	1
chr1	67199044	67199333	10a_p_c1_peak_590	4.82828	*	CTATTAA,TTAATAA,TTAATAG,TTATTAA	-57,108	2
chr1	67203210	67203530	10a_p_c1_peak_591	7.08399	*	CTAATAA,TTATTAG	14	1
chr1	67285814	67286133	10a_p_c1_peak_593	6.38992	*	CTAATAA,TTATTAG	34,41	2
chr1	67287093	67287457	10a_p_c1_peak_594	12.98352	*	CTAATAA,CTAATAG,CTATTAG,TTAATAA,TTATTAA,TTATTAG	-14,-4,-66,19	4
chr1	67325571	67325835	10a_p_c1_peak_596	5.00180	*	CTATTAA,TTAATAA,TTAATAG,TTATTAA	-159,-41,23	3
chr1	67446017	67446315	10a_p_c1_peak_597	5.86938	*	CTAATAG,CTATTAA,CTATTAG,TTAATAG	-55,45,63	3
chr1	67480926	67481218	10a_p_c1_peak_598	8.29860	*	TTAATAA,TTATTAA	-29,-51	2
chr1	67482631	67483111	10a_p_c1_peak_599	4.13422	*	CTAATAA,TTAATAA,TTATTAA,TTATTAG	-81,-99	2
chr1	67492191	67492510	10a_p_c1_peak_600	5.86938	*	TTAATAA,TTATTAA	-9	1
chr1	67577061	67577427	10a_p_c1_peak_601	6.56344	*	CTAATAA,CTAATAG,CTATTAA,CTATTAG,TTAATAG,TTATTAG	-18,-40,116,50	4
chr1	67719165	67719501	10a_p_c1_peak_603	4.48125	*	TTAATAA,TTATTAA	-17	1
chr1	67731135	67731392	10a_p_c1_peak_604	5.34883	*	CTAATAA,CTATTAA,TTAATAA,TTAATAG,TTATTAA,TTATTAG	-4,-47,49	3
chr1	67739802	67740118	10a_p_c1_peak_605	4.65477	*	TTAATAA,TTATTAA	-41	1
chr1	67882201	67882481	10a_p_c1_peak_606	5.16528	*	TTAATAA,TTATTAA	-9	1
chr1	67977391	67977802	10a_p_c1_peak_607	17.26412	*	CTAATAA,TTAATAA,TTATTAA,TTATTAG	-10,-35,1,136,9	5
chr1	67980307	67980569	10a_p_c1_peak_608	4.29516	*	CTAATAG,CTATTAA,CTATTAG,TTAATAA,TTAATAG,TTATTAA	-144,-3,140	3
chr1	67995557	67995952	10a_p_c1_peak_609	5.86938	*	TTAATAA,TTATTAA	-1,-17	2
chr1	68049816	68050105	10a_p_c1_peak_610	6.15871	*	CTAATAG,CTATTAG,TTAATAA,TTATTAA	-100,8	2
chr1	68086296	68086687	10a_p_c1_peak_611	7.81760	*	TTAATAA,TTATTAA	-17,-5,40	3
chr1	68336880	68337276	10a_p_c1_peak_612	11.07484	*	CTAATAA,TTAATAA,TTATTAA,TTATTAG	-34,21	2
chr1	68376853	68377262	10a_p_c1_peak_613	8.12508	*	CTATTAA,TTAATAG	-30	1
chr1	68520494	68520741	10a_p_c1_peak_614	5.17531	*	CTAATAA,TTATTAG	13,28	2
chr1	68692091	68692346	10a_p_c1_peak_615	3.78719	*	TTAATAA,TTATTAA	-57	1
chr1	68833489	68833874	10a_p_c1_peak_616	11.24836	*	TTAATAA,TTATTAA	-12	1
chr1	68922443	68922856	10a_p_c1_peak_617	10.20727	*	CTAATAA,CTAATAG,CTATTAA,CTATTAG,TTAATAA,TTAATAG,TTATTAA,TTATTAG	-21,-76,196,28,42,45	6
chr1	68951471	68951723	10a_p_c1_peak_618	4.82828	*	CTAATAG,CTATTAA,CTATTAG,TTAATAA,TTAATAG,TTATTAA	-33,-44,22	3
chr1	68960923	68961218	10a_p_c1_peak_619	4.90850	*	CTAATAA,CTATTAA,TTAATAA,TTAATAG,TTATTAA,TTATTAG	-160,42,87	3
chr1	68992520	68992785	10a_p_c1_peak_620	4.82828	*	CTAATAA,CTATTAA,TTAATAG,TTATTAG	39,51	2
chr1	68995160	68995563	10a_p_c1_peak_621	12.46297	*	CTAATAG,CTATTAG,TTAATAA,TTATTAA	25,54	2
chr1	69004722	69005230	10a_p_c1_peak_622	35.88757	*	CTAATAA,CTATTAA,TTAATAG,TTATTAG	19,31,58	3
chr1	69087774	69088157	10a_p_c1_peak_623	8.99266	*	CTAATAA,TTATTAG	9	1
chr1	69120150	69120509	10a_p_c1_peak_624	7.95156	*	CTAATAA,TTAATAA,TTATTAA,TTATTAG	-47,-6,36	3
chr1	69142550	69143328	10a_p_c1_peak_625	17.49492	*	CTAATAG,CTATTAG,TTAATAA,TTATTAA	-171,109,125	3
chr1	69196101	69196429	10a_p_c1_peak_626	6.41026	*	CTAATAA,CTATTAA,TTAATAA,TTAATAG,TTATTAA,TTATTAG	-34,111,65	3
chr1	69235132	69235499	10a_p_c1_peak_628	8.29860	*	CTAATAA,TTAATAA,TTATTAA,TTATTAG	-17,-20,-94,171	4
chr1	69243248	69243526	10a_p_c1_peak_629	5.34883	*	TTAATAA,TTATTAA	-30	1
chr1	69286432	69286918	10a_p_c1_peak_630	13.85109	*	CTAATAA,TTAATAA,TTATTAA,TTATTAG	-27,-38,34,37	4
chr1	69367648	69367977	10a_p_c1_peak_631	5.86938	*	CTAATAA,CTAATAG,CTATTAG,TTATTAG	18,9	2
chr1	69426247	69426601	10a_p_c1_peak_632	8.81914	*	CTAATAA,CTAATAG,CTATTAG,TTATTAG	-13,25,43	3
chr1	69465661	69465947	10a_p_c1_peak_633	3.96071	*	CTAATAA,CTATTAA,TTAATAA,TTAATAG,TTATTAA,TTATTAG	-170,-189,90	3
chr1	69487409	69487762	10a_p_c1_peak_634	10.03375	*	CTAATAA,TTAATAA,TTATTAA,TTATTAG	-11,23	2
chr1	69489381	69489817	10a_p_c1_peak_635	10.20727	*	CTAATAA,CTATTAA,TTAATAA,TTAATAG,TTATTAA,TTATTAG	-105,-108,-37,16,45,75	6
chr1	69588754	69589140	10a_p_c1_peak_636	15.23922	*	CTATTAA,TTAATAA,TTAATAG,TTATTAA	0,20,49,83	4
chr1	69625204	69625593	10a_p_c1_peak_637	7.25750	*	CTAATAA,TTAATAA,TTATTAA,TTATTAG	-49,25	2
chr1	69640020	69640314	10a_p_c1_peak_638	5.17531	*	CTAATAA,TTATTAG	-23	1
chr1	69663926	69664168	10a_p_c1_peak_639	4.48125	*	CTATTAA,TTAATAG	12	1
chr1	69728978	69729238	10a_p_c1_peak_640	5.34883	*	CTATTAA,TTAATAA,TTAATAG,TTATTAA	-31,-9,75	3
chr1	69737163	69737431	10a_p_c1_peak_641	3.61367	*	CTATTAA,TTAATAA,TTAATAG,TTATTAA	-87,-90,197	3
chr1	69750537	69750978	10a_p_c1_peak_642	10.38078	*	CTAATAA,TTAATAA,TTATTAA,TTATTAG	-14,6	2
chr1	69830905	69831246	10a_p_c1_peak_643	6.04289	*	CTATTAA,TTAATAA,TTAATAG,TTATTAA	20,45	2
chr1	70003170	70003557	10a_p_c1_peak_644	9.86024	*	CTAATAG,CTATTAG,TTAATAA,TTATTAA	13,29	2
chr1	70015771	70016066	10a_p_c1_peak_645	6.04289	*	CTAATAA,TTATTAG	-34	1
chr1	70021362	70021700	10a_p_c1_peak_646	6.38992	*	CTAATAA,CTATTAA,TTAATAG,TTATTAG	-28,-38	2
chr1	70039168	70039560	10a_p_c1_peak_647	5.86938	*	CTATTAA,TTAATAA,TTAATAG,TTATTAA	-181,185,36,91	4
chr1	70059743	70060050	10a_p_c1_peak_648	5.69586	*	CTAATAA,TTAATAA,TTATTAA,TTATTAG	-104,-4,70	3
chr1	70069104	70069436	10a_p_c1_peak_649	5.34883	*	CTAATAG,CTATTAG	42	1
chr1	70089657	70090241	10a_p_c1_peak_650	15.41273	*	CTAATAA,CTAATAG,CTATTAA,CTATTAG,TTAATAA,TTAATAG,TTATTAA,TTATTAG	-72,127,130,37	4
chr1	70101394	70101720	10a_p_c1_peak_651	5.86938	*	CTAATAG,CTATTAG,TTAATAA,TTATTAA	107,12	2
chr1	70120334	70120627	10a_p_c1_peak_652	6.04289	*	CTAATAG,CTATTAG,TTAATAA,TTATTAA	-16,-85,25,45	4
chr1	70140286	70140732	10a_p_c1_peak_653	9.51320	*	CTAATAA,TTAATAA,TTATTAA,TTATTAG	-61,4,91,94	4
chr1	70299633	70299927	10a_p_c1_peak_655	4.65477	*	CTAATAA,TTAATAA,TTATTAA,TTATTAG	-79,107,174	3
chr1	70300548	70300835	10a_p_c1_peak_656	6.04289	*	CTATTAA,TTAATAG	57	1
chr1	70359711	70359956	10a_p_c1_peak_657	4.48125	*	CTAATAG,CTATTAG	-13	1
chr1	70386016	70386351	10a_p_c1_peak_658	7.60453	*	CTAATAA,TTAATAA,TTATTAA,TTATTAG	6,60	2
chr1	70398996	70399281	10a_p_c1_peak_659	4.48125	*	CTAATAA,TTAATAA,TTATTAA,TTATTAG	-89,31,53	3
chr1	70402728	70403102	10a_p_c1_peak_660	4.48125	*	TTAATAA,TTATTAA	-166,48	2
chr1	70420514	70420758	10a_p_c1_peak_661	4.30774	*	CTAATAA,TTATTAG	-68	1
chr1	70421447	70421790	10a_p_c1_peak_662	5.34883	*	CTAATAA,TTAATAA,TTATTAA,TTATTAG	-56,56	2
chr1	70470927	70471302	10a_p_c1_peak_663	5.86938	*	CTAATAG,CTATTAG	14	1
chr1	70482998	70483252	10a_p_c1_peak_664	4.63063	*	CTAATAA,CTAATAG,CTATTAG,TTAATAA,TTATTAA,TTATTAG	-132,-36,48	3
chr1	70508821	70509282	10a_p_c1_peak_665	4.48125	*	TTAATAA,TTATTAA	-130,0	2
chr1	70553299	70553736	10a_p_c1_peak_666	5.00180	*	TTAATAA,TTATTAA	52	1
chr1	70577839	70578362	10a_p_c1_peak_667	31.67408	*	CTAATAA,CTAATAG,CTATTAA,CTATTAG,TTAATAG,TTATTAG	1,112,38,83	4
chr1	70587005	70587384	10a_p_c1_peak_668	4.30774	*	TTAATAA,TTATTAA	74	1
chr1	70589008	70589300	10a_p_c1_peak_669	4.30774	*	CTAATAA,CTATTAA,TTAATAG,TTATTAG	-7,12	2
chr1	70617030	70617303	10a_p_c1_peak_670	5.17531	*	CTAATAA,CTATTAA,TTAATAG,TTATTAG	-28,-80,164	3
chr1	70620825	70621079	10a_p_c1_peak_671	3.96071	*	CTATTAA,TTAATAA,TTAATAG,TTATTAA	152,36	2
chr1	70644357	70644649	10a_p_c1_peak_672	4.13422	*	TTAATAA,TTATTAA	-19,12	2
chr1	70736328	70736625	10a_p_c1_peak_673	6.56344	*	TTAATAA,TTATTAA	-4,6	2
chr1	70744228	70744512	10a_p_c1_peak_674	6.04289	*	TTAATAA,TTATTAA	-36	1
chr1	70787850	70788119	10a_p_c1_peak_675	4.30774	*	CTAATAA,TTATTAG	5	1
chr1	70825091	70825359	10a_p_c1_peak_676	6.34526	*	CTATTAA,TTAATAA,TTAATAG,TTATTAA	48,7	2
chr1	70825597	70825865	10a_p_c1_peak_677	5.69586	*	CTAATAG,CTATTAG,TTAATAA,TTATTAA	-27,4	2
chr1	70827219	70827462	10a_p_c1_peak_678	3.78719	*	CTAATAA,CTAATAG,CTATTAG,TTATTAG	-130,68	2
chr1	70890079	70890349	10a_p_c1_peak_679	6.21641	*	TTAATAA,TTATTAA	109	1
chr1	70908606	70908932	10a_p_c1_peak_680	8.29860	*	CTATTAA,TTAATAG	-1,-24,22,39	4
chr1	70943835	70944206	10a_p_c1_peak_681	12.46297	*	CTAATAA,CTATTAA,TTAATAG,TTATTAG	-24,131,82	3
chr1	70978476	70978863	10a_p_c1_peak_682	4.82828	*	CTAATAG,CTATTAG,TTAATAA,TTATTAA	-117,-177,161,9	4
chr1	70980956	70981357	10a_p_c1_peak_683	11.24836	*	CTAATAA,TTAATAA,TTATTAA,TTATTAG	-1,2,29	3
chr1	70982977	70983230	10a_p_c1_peak_684	4.48125	*	TTAATAA,TTATTAA	3	1
chr1	71017066	71017675	10a_p_c1_peak_685	15.23922	*	CTATTAA,TTAATAA,TTAATAG,TTATTAA	116,77	2
chr1	71099751	71100142	10a_p_c1_peak_686	3.96071	*	TTAATAA,TTATTAA	-163	1
chr1	71177835	71178105	10a_p_c1_peak_687	4.48125	*	TTAATAA,TTATTAA	-121,-94,100,11,124,32,53,71	8
chr1	71226898	71227295	10a_p_c1_peak_688	6.04289	*	CTAATAA,TTATTAG	-59	1
chr1	71314636	71315194	10a_p_c1_peak_689	5.52235	*	CTAATAA,CTAATAG,CTATTAG,TTAATAA,TTATTAA,TTATTAG	-30,120,92	3
chr1	71531644	71532028	10a_p_c1_peak_690	6.73696	*	CTAATAA,CTATTAA,TTAATAG,TTATTAG	-128,-94	2
chr1	71603353	71603748	10a_p_c1_peak_691	12.46297	*	TTAATAA,TTATTAA	-16,-19	2
chr1	71704204	71704528	10a_p_c1_peak_692	7.95156	*	CTAATAA,TTATTAG	22,41	2
chr1	71710877	71711296	10a_p_c1_peak_693	8.81914	*	CTATTAA,TTAATAG	-13,190	2
chr1	71746630	71746891	10a_p_c1_peak_694	3.78719	*	CTAATAA,TTATTAG	-119,-52	2
chr1	71832159	71832614	10a_p_c1_peak_695	16.62734	*	CTAATAA,CTATTAA,TTAATAA,TTAATAG,TTATTAA,TTATTAG	-38,-41,16,2,42	5
chr1	71834466	71834809	10a_p_c1_peak_696	6.04289	*	TTAATAA,TTATTAA	-99,33	2
chr1	71849061	71849569	10a_p_c1_peak_697	15.93328	*	CTATTAA,TTAATAA,TTAATAG,TTATTAA	-43,29,40,47	4
chr1	71884978	71885379	10a_p_c1_peak_698	6.91047	*	CTAATAG,CTATTAG,TTAATAA,TTATTAA	-12,8	2
chr1	71885663	71885994	10a_p_c1_peak_699	6.56344	*	CTAATAA,TTAATAA,TTATTAA,TTATTAG	-17,0,81	3
chr1	71909302	71909575	10a_p_c1_peak_700	4.13422	*	CTAATAA,TTATTAG	23	1
chr1	71948261	71948579	10a_p_c1_peak_701	6.38992	*	CTAATAA,TTAATAA,TTATTAA,TTATTAG	-24,41	2
chr1	71989296	71989928	10a_p_c1_peak_702	5.86938	*	CTAATAA,TTATTAG	-104	1
chr1	71997063	71997459	10a_p_c1_peak_704	9.86024	*	CTAATAA,TTAATAA,TTATTAA,TTATTAG	-24,89	2
chr1	72002961	72003214	10a_p_c1_peak_705	4.82828	*	CTAATAA,CTATTAA,TTAATAA,TTAATAG,TTATTAA,TTATTAG	-65,39,52	3
chr1	72019390	72019731	10a_p_c1_peak_706	6.04289	*	CTAATAA,CTATTAA,TTAATAG,TTATTAG	-14,-28,85	3
chr1	72043986	72044595	10a_p_c1_peak_708	5.34883	*	TTAATAA,TTATTAA	-135	1
chr1	72065157	72065604	10a_p_c1_peak_709	12.81000	*	TTAATAA,TTATTAA	15,68	2
chr1	72098477	72098719	10a_p_c1_peak_710	3.78719	*	CTAATAG,CTATTAG,TTAATAA,TTATTAA	135,95	2
chr1	72156750	72156992	10a_p_c1_peak_711	4.13422	*	TTAATAA,TTATTAA	51	1
chr1	72158626	72159121	10a_p_c1_peak_712	9.16617	*	TTAATAA,TTATTAA	-99	1
chr1	72169986	72170572	10a_p_c1_peak_713	7.25750	*	CTAATAA,CTATTAA,TTAATAG,TTATTAG	-102,-190,96	3
chr1	72205412	72205730	10a_p_c1_peak_714	4.82828	*	CTATTAA,TTAATAA,TTAATAG,TTATTAA	-27,-48,-6,131	4
chr1	72223646	72224448	10a_p_c1_peak_715	22.17984	*	CTAATAA,TTAATAA,TTATTAA,TTATTAG	-156,-36,-68,-77	4
chr1	72235279	72235611	10a_p_c1_peak_716	6.91047	*	CTAATAA,TTATTAG	-5,17	2
chr1	72239146	72239407	10a_p_c1_peak_717	4.13422	*	CTAATAG,CTATTAG,TTAATAA,TTATTAA	-49,-66,46	3
chr1	72327236	72327524	10a_p_c1_peak_718	6.38992	*	CTAATAA,TTATTAG	42	1
chr1	72351626	72352105	10a_p_c1_peak_720	10.90133	*	CTAATAA,CTATTAA,TTAATAG,TTATTAG	-106,69,83	3
chr1	72366794	72367165	10a_p_c1_peak_721	6.91047	*	CTAATAA,TTAATAA,TTATTAA,TTATTAG	-46,0,20	3
chr1	72369859	72370141	10a_p_c1_peak_722	4.30774	*	TTAATAA,TTATTAA	-10,-69,-7	3
chr1	72386425	72386996	10a_p_c1_peak_723	39.70492	*	CTAATAA,TTAATAA,TTATTAA,TTATTAG	-22,18,65,77	4
chr1	72398386	72398948	10a_p_c1_peak_724	20.44469	*	CTAATAA,CTATTAA,TTAATAA,TTAATAG,TTATTAA,TTATTAG	-29,-51,13,47	4
chr1	72421852	72422219	10a_p_c1_peak_725	7.25750	*	CTAATAA,CTATTAA,TTAATAA,TTAATAG,TTATTAA,TTATTAG	-30,-62,197,4	4
chr1	72426179	72426473	10a_p_c1_peak_726	6.04289	*	CTAATAA,CTATTAA,TTAATAG,TTATTAG	-28,-85	2
chr1	72439966	72440576	10a_p_c1_peak_727	17.14789	*	TTAATAA,TTATTAA	-109,-16,-170	3
chr1	72463509	72463772	10a_p_c1_peak_728	4.13422	*	CTAATAG,CTATTAG	29	1
chr1	72479182	72479492	10a_p_c1_peak_729	6.04289	*	TTAATAA,TTATTAA	-21	1
chr1	72479723	72480057	10a_p_c1_peak_730	4.65477	*	CTAATAA,TTAATAA,TTATTAA,TTATTAG	-24,-33,46	3
chr1	72487033	72487295	10a_p_c1_peak_731	4.82828	*	TTAATAA,TTATTAA	28	1
chr1	72513262	72513674	10a_p_c1_peak_732	11.07484	*	CTAATAA,TTAATAA,TTATTAA,TTATTAG	-27,22,6	3
chr1	72523947	72524225	10a_p_c1_peak_733	4.65477	*	CTAATAA,TTAATAA,TTATTAA,TTATTAG	-148,-74	2
chr1	72525281	72525523	10a_p_c1_peak_734	4.48125	*	CTATTAA,TTAATAA,TTAATAG,TTATTAA	-92,59,84	3
chr1	72577013	72577410	10a_p_c1_peak_735	8.99266	*	TTAATAA,TTATTAA	-1,-26,123	3
chr1	72634875	72635216	10a_p_c1_peak_736	7.95156	*	CTAATAG,CTATTAA,CTATTAG,TTAATAA,TTAATAG,TTATTAA	-18,15,47	3
chr1	72654355	72654633	10a_p_c1_peak_737	3.44016	*	CTAATAA,TTAATAA,TTATTAA,TTATTAG	-29,-81	2
chr1	72683031	72683331	10a_p_c1_peak_738	6.91047	*	TTAATAA,TTATTAA	-57	1
chr1	72685415	72685847	10a_p_c1_peak_739	4.65477	*	CTAATAA,CTATTAA,TTAATAG,TTATTAG	121,157	2
chr1	72691209	72691697	10a_p_c1_peak_740	5.17531	*	CTAATAA,CTATTAA,TTAATAG,TTATTAG	-62,188	2
chr1	72693491	72693873	10a_p_c1_peak_741	9.51320	*	CTAATAA,CTAATAG,CTATTAG,TTATTAG	-3,86	2
chr1	72708428	72708711	10a_p_c1_peak_742	4.48125	*	TTAATAA,TTATTAA	-71,194,31,66	4
chr1	72730811	72731152	10a_p_c1_peak_743	4.13422	*	CTATTAA,TTAATAG	61	1
chr1	72731799	72732128	10a_p_c1_peak_744	7.08399	*	CTAATAA,CTAATAG,CTATTAG,TTAATAA,TTATTAA,TTATTAG	-8,13,5,86	4
chr1	72737970	72738215	10a_p_c1_peak_745	3.78719	*	CTAATAA,TTAATAA,TTATTAA,TTATTAG	-99,105,43,73	4
chr1	72815600	72816005	10a_p_c1_peak_746	5.86938	*	CTAATAG,CTATTAA,CTATTAG,TTAATAA,TTAATAG,TTATTAA	-155,-4,184	3
chr1	72827992	72828436	10a_p_c1_peak_747	14.54516	*	CTAATAG,CTATTAG,TTAATAA,TTATTAA	0,3,39	3
chr1	72875312	72875699	10a_p_c1_peak_749	9.33969	*	CTAATAA,TTAATAA,TTATTAA,TTATTAG	-10,62	2
chr1	72895689	72896322	10a_p_c1_peak_750	6.38992	*	CTAATAA,TTATTAG	-138,155	2
chr1	72935265	72935582	10a_p_c1_peak_751	5.52235	*	CTAATAA,TTATTAG	22	1
chr1	72978603	72979073	10a_p_c1_peak_752	8.99266	*	CTATTAA,TTAATAA,TTAATAG,TTATTAA	-100,133	2
chr1	72982062	72982325	10a_p_c1_peak_753	5.69586	*	CTAATAA,TTAATAA,TTATTAA,TTATTAG	-8,35	2
chr1	72995160	72995416	10a_p_c1_peak_754	4.30774	*	CTATTAA,TTAATAG	-147	1
chr1	73055830	73056190	10a_p_c1_peak_756	7.25750	*	TTAATAA,TTATTAA	-51,39,7	3
chr1	73092819	73093257	10a_p_c1_peak_757	15.41273	*	CTAATAA,CTATTAA,TTAATAA,TTAATAG,TTATTAA,TTATTAG	-35,-78,25	3
chr1	73125415	73125730	10a_p_c1_peak_758	5.00180	*	CTAATAA,TTAATAA,TTATTAA,TTATTAG	-182,55	2
chr1	73137849	73138297	10a_p_c1_peak_759	15.23922	*	CTAATAA,TTAATAA,TTATTAA,TTATTAG	-3,0,10,92	4
chr1	73151580	73151846	10a_p_c1_peak_760	5.04131	*	CTAATAA,TTAATAA,TTATTAA,TTATTAG	-47,-78	2
chr1	73201483	73201895	10a_p_c1_peak_761	6.21641	*	CTAATAA,CTATTAA,TTAATAG,TTATTAG	-40,121	2
chr1	73210870	73211186	10a_p_c1_peak_762	5.86938	*	CTAATAG,CTATTAG,TTAATAA,TTATTAA	-118,-15,37,48	4
chr1	73215388	73215896	10a_p_c1_peak_763	8.47211	*	CTATTAA,TTAATAA,TTAATAG,TTATTAA	-127,29,64	3
chr1	73233735	73234016	10a_p_c1_peak_764	5.00180	*	CTAATAA,CTAATAG,CTATTAG,TTATTAG	-12,-90,24	3
chr1	73238440	73238975	10a_p_c1_peak_765	18.18898	*	CTAATAA,CTAATAG,CTATTAG,TTATTAG	-82,49	2
chr1	73240120	73240554	10a_p_c1_peak_766	5.52235	*	CTAATAA,CTAATAG,CTATTAA,CTATTAG,TTAATAG,TTATTAG	-125,157,44	3
chr1	73258254	73258684	10a_p_c1_peak_767	4.48125	*	CTAATAA,TTAATAA,TTATTAA,TTATTAG	-162,-194,98	3
chr1	73319513	73319857	10a_p_c1_peak_768	7.64231	*	CTAATAA,CTATTAA,TTAATAA,TTAATAG,TTATTAA,TTATTAG	-42,0,23	3
chr1	73356880	73357214	10a_p_c1_peak_769	5.17531	*	CTAATAA,TTAATAA,TTATTAA,TTATTAG	-13,-49,163	3
chr1	73364173	73364455	10a_p_c1_peak_770	6.38992	*	CTAATAA,TTATTAG	22,67	2
chr1	73371422	73371793	10a_p_c1_peak_771	6.38992	*	CTAATAA,TTAATAA,TTATTAA,TTATTAG	21,41	2
chr1	73395374	73395616	10a_p_c1_peak_773	3.96071	*	CTATTAA,TTAATAA,TTAATAG,TTATTAA	-153,2	2
chr1	73436033	73436399	10a_p_c1_peak_774	6.56344	*	CTAATAA,TTATTAG	-102	1
chr1	73461554	73462287	10a_p_c1_peak_775	6.91047	*	CTAATAA,TTAATAA,TTATTAA,TTATTAG	-168,197	2
chr1	73466582	73467051	10a_p_c1_peak_776	7.25750	*	CTAATAA,TTAATAA,TTATTAA,TTATTAG	-71,27,30	3
chr1	73476641	73477088	10a_p_c1_peak_777	8.12508	*	CTAATAG,CTATTAA,CTATTAG,TTAATAG	-4,-53,194,55	4
chr1	73600529	73600877	10a_p_c1_peak_779	8.12508	*	CTAATAA,TTAATAA,TTATTAA,TTATTAG	-134,-48,66	3
chr1	73629046	73629500	10a_p_c1_peak_780	9.16617	*	TTAATAA,TTATTAA	-2,-25,115,23	4
chr1	73649923	73650186	10a_p_c1_peak_781	4.65477	*	CTAATAA,TTATTAG	16	1
chr1	73712277	73712574	10a_p_c1_peak_783	4.48125	*	TTAATAA,TTATTAA	148	1
chr1	73713492	73713836	10a_p_c1_peak_784	6.21641	*	CTATTAA,TTAATAG	-11,-161,-38,13	4
chr1	73718180	73718492	10a_p_c1_peak_785	5.69586	*	CTAATAA,CTATTAA,TTAATAG,TTATTAG	-1,-32,151,37	4
chr1	73769304	73769633	10a_p_c1_peak_786	6.21641	*	CTATTAA,TTAATAA,TTAATAG,TTATTAA	-14,-17,-24	3
chr1	73777118	73777361	10a_p_c1_peak_787	4.30774	*	CTAATAA,CTAATAG,CTATTAG,TTATTAG	-65,30	2
chr1	73806262	73806705	10a_p_c1_peak_788	17.66844	*	CTAATAA,TTATTAG	43	1
chr1	73869348	73869590	10a_p_c1_peak_789	4.65477	*	TTAATAA,TTATTAA	-50,-77,1	3
chr1	73874801	73875337	10a_p_c1_peak_790	9.16617	*	CTAATAA,CTAATAG,CTATTAA,CTATTAG,TTAATAA,TTAATAG,TTATTAA,TTATTAG	-63,-73,-89,68	4
chr1	73877967	73878277	10a_p_c1_peak_791	5.00180	*	TTAATAA,TTATTAA	-129,18,53	3
chr1	73981556	73981809	10a_p_c1_peak_792	4.82828	*	CTATTAA,TTAATAA,TTAATAG,TTATTAA	-121,-173,39,42	4
chr1	73986020	73986275	10a_p_c1_peak_793	4.82828	*	CTAATAA,CTAATAG,CTATTAA,CTATTAG,TTAATAG,TTATTAG	-36,-84,3,82	4
chr1	74013538	74013798	10a_p_c1_peak_794	4.48125	*	CTAATAA,TTAATAA,TTATTAA,TTATTAG	51,8	2
chr1	74053491	74054049	10a_p_c1_peak_795	12.81000	*	CTAATAA,CTATTAA,TTAATAA,TTAATAG,TTATTAA,TTATTAG	-154,-195,125,55,66	5
chr1	74078902	74079161	10a_p_c1_peak_796	3.96071	*	CTAATAA,TTAATAA,TTATTAA,TTATTAG	161,26	2
chr1	74081349	74081609	10a_p_c1_peak_797	3.26664	*	CTAATAA,TTAATAA,TTATTAA,TTATTAG	-61,22	2
chr1	74110045	74110288	10a_p_c1_peak_798	4.13422	*	CTAATAA,CTATTAA,TTAATAG,TTATTAG	-162,74	2
chr1	74214990	74215239	10a_p_c1_peak_799	3.78719	*	CTAATAA,CTATTAA,TTAATAA,TTAATAG,TTATTAA,TTATTAG	-106,42,82	3
chr1	74293126	74293368	10a_p_c1_peak_800	5.00180	*	CTAATAA,TTAATAA,TTATTAA,TTATTAG	12,5	2
chr1	74311206	74311766	10a_p_c1_peak_801	9.68672	*	CTAATAA,TTAATAA,TTATTAA,TTATTAG	-155,-166,-39,107,38,79	6
chr1	74314596	74314861	10a_p_c1_peak_802	3.78719	*	CTATTAA,TTAATAA,TTAATAG,TTATTAA	-82,-94,134	3
chr1	74323259	74323619	10a_p_c1_peak_803	7.43102	*	CTAATAA,TTATTAG	-175,45	2
chr1	74328708	74329218	10a_p_c1_peak_804	13.67758	*	CTAATAA,CTATTAA,TTAATAG,TTATTAG	-157,-44,28	3
chr1	74337165	74337708	10a_p_c1_peak_805	9.16617	*	TTAATAA,TTATTAA	-111,-114,131,151	4
chr1	74340111	74340393	10a_p_c1_peak_806	4.82828	*	CTAATAG,CTATTAA,CTATTAG,TTAATAG	-62,6	2
chr1	74350258	74350631	10a_p_c1_peak_807	12.11594	*	TTAATAA,TTATTAA	-5	1
chr1	74361717	74362033	10a_p_c1_peak_808	5.69586	*	CTAATAA,TTAATAA,TTATTAA,TTATTAG	-107,-22	2
chr1	74420473	74420855	10a_p_c1_peak_809	7.17715	*	CTAATAA,TTAATAA,TTATTAA,TTATTAG	-48,-64,10	3
chr1	74465421	74465842	10a_p_c1_peak_810	11.42188	*	TTAATAA,TTATTAA	-23,166,9	3
chr1	74475287	74475614	10a_p_c1_peak_811	6.21641	*	CTAATAA,TTATTAG	1	1
chr1	74492396	74492909	10a_p_c1_peak_812	10.38078	*	CTAATAG,CTATTAA,CTATTAG,TTAATAG	65,73	2
chr1	74547750	74548085	10a_p_c1_peak_813	4.30774	*	CTAATAA,TTAATAA,TTATTAA,TTATTAG	-103,59	2
chr1	74582156	74582696	10a_p_c1_peak_814	5.86938	*	TTAATAA,TTATTAA	-175,162,98	3
chr1	74582924	74583304	10a_p_c1_peak_815	12.28945	*	CTAATAA,TTAATAA,TTATTAA,TTATTAG	0,44	2
chr1	74586256	74586799	10a_p_c1_peak_816	30.68210	*	CTAATAA,TTAATAA,TTATTAA,TTATTAG	-108,-55,-76,66,7	5
chr1	74618079	74618329	10a_p_c1_peak_817	4.82828	*	TTAATAA,TTATTAA	10	1
chr1	74642985	74643257	10a_p_c1_peak_818	4.65477	*	CTAATAA,CTAATAG,CTATTAG,TTAATAA,TTATTAA,TTATTAG	-20,16,47	3
chr1	74647232	74647507	10a_p_c1_peak_819	4.48125	*	CTAATAG,CTATTAG	-24	1
chr1	74806867	74807175	10a_p_c1_peak_820	3.44016	*	CTAATAA,TTAATAA,TTATTAA,TTATTAG	-182,-59,2	3
chr1	74828443	74828860	10a_p_c1_peak_821	9.86024	*	CTAATAA,TTATTAG	10	1
chr1	74835288	74835615	10a_p_c1_peak_822	7.43102	*	CTAATAA,TTATTAG	-25,-39	2
chr1	74844555	74844846	10a_p_c1_peak_823	5.52235	*	CTAATAG,CTATTAG,TTAATAA,TTATTAA	-1,-29,34	3
chr1	74846523	74846795	10a_p_c1_peak_824	6.04289	*	CTAATAA,TTAATAA,TTATTAA,TTATTAG	-12,-32	2
chr1	74849210	74849592	10a_p_c1_peak_825	9.51320	*	CTAATAA,CTATTAA,TTAATAA,TTAATAG,TTATTAA,TTATTAG	-129,-13,25	3
chr1	74855399	74855665	10a_p_c1_peak_826	4.48125	*	CTAATAA,TTATTAG	-143	1
chr1	74895707	74896027	10a_p_c1_peak_827	7.25750	*	CTAATAA,CTATTAA,TTAATAG,TTATTAG	0,21	2
chr1	74896608	74896867	10a_p_c1_peak_828	5.00180	*	TTAATAA,TTATTAA	26	1
chr1	74903524	74903941	10a_p_c1_peak_829	13.50406	*	CTAATAA,TTATTAG	-15,7	2
chr1	75017071	75017542	10a_p_c1_peak_830	17.49492	*	CTAATAA,CTATTAA,TTAATAA,TTAATAG,TTATTAA,TTATTAG	-21,38,41,8	4
chr1	75018371	75018628	10a_p_c1_peak_831	4.82828	*	CTATTAA,TTAATAA,TTAATAG,TTATTAA	-14,-31	2
chr1	75075546	75075813	10a_p_c1_peak_832	5.69586	*	CTAATAA,TTAATAA,TTATTAA,TTATTAG	-34,-4,73	3
chr1	75171255	75171544	10a_p_c1_peak_833	4.13422	*	CTAATAA,TTATTAG	65	1
chr1	75204426	75204829	10a_p_c1_peak_834	11.42188	*	CTATTAA,TTAATAG	-11	1
chr1	75228930	75229333	10a_p_c1_peak_835	6.56344	*	TTAATAA,TTATTAA	18,45	2
chr1	75234612	75234891	10a_p_c1_peak_836	4.65477	*	CTAATAG,CTATTAG	-31,-39	2
chr1	75237875	75238163	10a_p_c1_peak_837	5.34883	*	CTAATAA,CTATTAA,TTAATAA,TTAATAG,TTATTAA,TTATTAG	-46,41,5	3
chr1	75245702	75245944	10a_p_c1_peak_838	3.44016	*	CTAATAA,TTAATAA,TTATTAA,TTATTAG	-59,112	2
chr1	75251823	75252145	10a_p_c1_peak_839	4.82828	*	CTATTAA,TTAATAA,TTAATAG,TTATTAA	-111,13,48,51	4
chr1	75256115	75256402	10a_p_c1_peak_840	4.96684	*	CTAATAA,CTATTAA,TTAATAA,TTAATAG,TTATTAA,TTATTAG	-165,11,18	3
chr1	75293271	75293543	10a_p_c1_peak_841	4.13422	*	CTATTAA,TTAATAG	-42	1
chr1	75317037	75317429	10a_p_c1_peak_842	6.38992	*	CTAATAG,CTATTAG,TTAATAA,TTATTAA	-68,19,73	3
chr1	75369883	75370197	10a_p_c1_peak_843	7.43102	*	CTAATAG,CTATTAA,CTATTAG,TTAATAA,TTAATAG,TTATTAA	-124,21,70	3
chr1	75372045	75372392	10a_p_c1_peak_844	7.77805	*	CTATTAA,TTAATAA,TTAATAG,TTATTAA	-1,-25,6	3
chr1	75373922	75374193	10a_p_c1_peak_845	5.17531	*	CTAATAA,CTATTAA,TTAATAA,TTAATAG,TTATTAA,TTATTAG	-28,-35,-87	3
chr1	75418483	75418734	10a_p_c1_peak_846	4.08305	*	CTAATAA,TTATTAG	-66,8	2
chr1	75424037	75424300	10a_p_c1_peak_847	4.82828	*	CTAATAA,CTATTAA,TTAATAG,TTATTAG	-2,-70	2
chr1	75551693	75551941	10a_p_c1_peak_848	4.13422	*	CTAATAG,CTATTAA,CTATTAG,TTAATAA,TTAATAG,TTATTAA	-115,101,133	3
chr1	75562104	75562412	10a_p_c1_peak_849	5.86938	*	CTAATAA,TTATTAG	-28	1
chr1	75567789	75568234	10a_p_c1_peak_850	14.37164	*	CTAATAA,TTATTAG	-40	1
chr1	75650420	75650755	10a_p_c1_peak_851	5.86938	*	CTAATAA,TTAATAA,TTATTAA,TTATTAG	-33,-58	2
chr1	75665964	75666223	10a_p_c1_peak_852	5.34883	*	CTAATAA,TTATTAG	-143,13	2
chr1	75710063	75710312	10a_p_c1_peak_853	4.65477	*	CTAATAA,TTAATAA,TTATTAA,TTATTAG	-12,-169,-19,157	4
chr1	75711613	75711897	10a_p_c1_peak_854	5.00180	*	CTAATAA,TTATTAG	-23,2	2
chr1	75765014	75765357	10a_p_c1_peak_855	6.55191	*	CTAATAA,TTATTAG	70	1
chr1	75907356	75907662	10a_p_c1_peak_856	6.38992	*	CTAATAA,CTAATAG,CTATTAG,TTATTAG	-33,-5	2
chr1	75912889	75913148	10a_p_c1_peak_857	5.69586	*	CTATTAA,TTAATAA,TTAATAG,TTATTAA	-86,37,86	3
chr1	75926954	75927283	10a_p_c1_peak_858	7.60453	*	CTAATAA,CTATTAA,TTAATAG,TTATTAG	-13,7	2
chr1	76020428	76020706	10a_p_c1_peak_859	4.48125	*	CTAATAA,CTAATAG,CTATTAG,TTATTAG	-8,-92,47	3
chr1	76044599	76044934	10a_p_c1_peak_860	6.38992	*	CTAATAA,TTAATAA,TTATTAA,TTATTAG	-6,2	2
chr1	76061545	76061887	10a_p_c1_peak_861	8.99266	*	CTAATAA,CTATTAA,TTAATAG,TTATTAG	-3,28,61	3
chr1	76103712	76104116	10a_p_c1_peak_862	8.64563	*	CTAATAG,CTATTAA,CTATTAG,TTAATAG	-20,109	2
chr1	76169591	76169983	10a_p_c1_peak_863	6.73696	*	CTAATAA,TTAATAA,TTATTAA,TTATTAG	-62,104	2
chr1	76173516	76173769	10a_p_c1_peak_864	5.00180	*	CTATTAA,TTAATAA,TTAATAG,TTATTAA	-103,-60,50	3
chr1	76211395	76211875	10a_p_c1_peak_865	10.72781	*	CTAATAA,TTAATAA,TTATTAA,TTATTAG	-23,-97,190,41	4
chr1	76256034	76256376	10a_p_c1_peak_866	9.68672	*	CTAATAA,CTAATAG,CTATTAG,TTATTAG	15,44	2
chr1	76271417	76271789	10a_p_c1_peak_867	10.65283	*	TTAATAA,TTATTAA	-43,194,29	3
chr1	76331322	76331588	10a_p_c1_peak_868	5.06205	*	CTAATAG,CTATTAG,TTAATAA,TTATTAA	-70,27	2
chr1	76333866	76334164	10a_p_c1_peak_869	6.04289	*	TTAATAA,TTATTAA	-21,-29	2
chr1	76343034	76343293	10a_p_c1_peak_870	5.00180	*	CTAATAA,CTATTAA,TTAATAA,TTAATAG,TTATTAA,TTATTAG	-62,31,74	3
chr1	76389054	76389404	10a_p_c1_peak_871	9.33969	*	CTAATAA,CTAATAG,CTATTAA,CTATTAG,TTAATAA,TTAATAG,TTATTAA,TTATTAG	-115,-43,17,56	4
chr1	76401199	76401595	10a_p_c1_peak_872	4.48125	*	CTAATAA,TTAATAA,TTATTAA,TTATTAG	-19,-80	2
chr1	76427353	76427849	10a_p_c1_peak_873	18.36250	*	CTAATAA,TTAATAA,TTATTAA,TTATTAG	-23,-44,89	3
chr1	76514312	76514554	10a_p_c1_peak_874	3.61367	*	CTAATAA,TTAATAA,TTATTAA,TTATTAG	9,97	2
chr1	76547521	76547763	10a_p_c1_peak_875	4.13422	*	CTAATAA,CTATTAA,TTAATAG,TTATTAG	120,17,26	3
chr1	76563135	76563395	10a_p_c1_peak_876	5.34883	*	CTAATAA,TTAATAA,TTATTAA,TTATTAG	-16,14	2
chr1	76566040	76566380	10a_p_c1_peak_877	5.34883	*	CTAATAA,CTATTAA,TTAATAG,TTATTAG	-86,59	2
chr1	76637045	76637354	10a_p_c1_peak_878	5.00180	*	CTAATAA,TTATTAG	-90,36	2
chr1	76647292	76647666	10a_p_c1_peak_879	7.25750	*	CTAATAA,CTATTAA,TTAATAA,TTAATAG,TTATTAA,TTATTAG	-35,-49,-88	3
chr1	76715443	76715685	10a_p_c1_peak_880	3.78719	*	CTAATAA,TTAATAA,TTATTAA,TTATTAG	-25,4	2
chr1	76780655	76780990	10a_p_c1_peak_881	7.43102	*	CTAATAA,TTAATAA,TTATTAA,TTATTAG	-36,-69,63	3
chr1	76816088	76816468	10a_p_c1_peak_882	7.43102	*	CTAATAA,CTATTAA,TTAATAA,TTAATAG,TTATTAA,TTATTAG	-128,-26,-34	3
chr1	76880776	76881272	10a_p_c1_peak_883	17.32141	*	CTAATAA,TTAATAA,TTATTAA,TTATTAG	146,22,5	3
chr1	76893563	76893897	10a_p_c1_peak_884	6.73696	*	CTAATAA,CTAATAG,CTATTAG,TTATTAG	-9,1	2
chr1	76894061	76894803	10a_p_c1_peak_885	36.75515	*	CTAATAG,CTATTAG,TTAATAA,TTATTAA	-137,37	2
chr1	76933111	76933398	10a_p_c1_peak_886	6.21641	*	TTAATAA,TTATTAA	-55	1
chr1	76970331	76970700	10a_p_c1_peak_887	7.60453	*	CTAATAG,CTATTAA,CTATTAG,TTAATAA,TTAATAG,TTATTAA	-21,-38,11,26	4
chr1	76983129	76983397	10a_p_c1_peak_888	5.17531	*	CTATTAA,TTAATAA,TTAATAG,TTATTAA	16,59,97	3
chr1	77020306	77020712	10a_p_c1_peak_889	14.02461	*	CTAATAA,CTATTAA,TTAATAG,TTATTAG	-125,-21,116	3
chr1	77041809	77042070	10a_p_c1_peak_890	5.17531	*	CTAATAA,TTATTAG	-35	1
chr1	77045468	77045799	10a_p_c1_peak_891	7.95156	*	CTAATAA,TTAATAA,TTATTAA,TTATTAG	-95,34	2
chr1	77060512	77060804	10a_p_c1_peak_892	5.34883	*	CTAATAA,TTAATAA,TTATTAA,TTATTAG	-45,9	2
chr1	77068258	77068711	10a_p_c1_peak_893	5.52235	*	CTAATAA,TTAATAA,TTATTAA,TTATTAG	-85,-92,167	3
chr1	77075178	77075608	10a_p_c1_peak_894	7.43102	*	CTATTAA,TTAATAG	-149,152	2
chr1	77116822	77117147	10a_p_c1_peak_895	6.91047	*	CTAATAA,CTAATAG,CTATTAG,TTAATAA,TTATTAA,TTATTAG	-77,39,7	3
chr1	77131342	77131594	10a_p_c1_peak_896	3.96071	*	CTAATAA,TTAATAA,TTATTAA,TTATTAG	15,56	2
chr1	77178047	77178362	10a_p_c1_peak_897	5.17531	*	CTAATAA,TTATTAG	-8,16	2
chr1	77275546	77275808	10a_p_c1_peak_898	4.48125	*	CTAATAG,CTATTAG,TTAATAA,TTATTAA	-26,62	2
chr1	77345933	77346267	10a_p_c1_peak_899	6.91047	*	CTAATAG,CTATTAA,CTATTAG,TTAATAA,TTAATAG,TTATTAA	32,57,65	3
chr1	77359118	77359364	10a_p_c1_peak_900	5.65605	*	CTAATAA,TTAATAA,TTATTAA,TTATTAG	-19,-6	2
chr1	77400536	77400778	10a_p_c1_peak_901	3.96071	*	CTATTAA,TTAATAG	38	1
chr1	77412577	77412944	10a_p_c1_peak_902	5.69586	*	CTAATAA,CTAATAG,CTATTAG,TTAATAA,TTATTAA,TTATTAG	-7,-95,141	3
chr1	77445586	77446035	10a_p_c1_peak_903	9.86024	*	CTATTAA,TTAATAA,TTAATAG,TTATTAA	-32,-40,-43,-84,13,55	6
chr1	77521953	77522301	10a_p_c1_peak_904	6.17296	*	CTAATAA,TTAATAA,TTATTAA,TTATTAG	-65,131,148	3
chr1	77540105	77540347	10a_p_c1_peak_905	3.61367	*	CTAATAA,TTAATAA,TTATTAA,TTATTAG	-110,127,90	3
chr1	77607600	77607853	10a_p_c1_peak_906	4.30774	*	CTAATAA,CTAATAG,CTATTAG,TTATTAG	148,7	2
chr1	77663484	77663993	10a_p_c1_peak_908	12.11594	*	CTAATAA,TTAATAA,TTATTAA,TTATTAG	-88,-9,40,52	4
chr1	77664092	77664456	10a_p_c1_peak_909	5.00180	*	CTAATAA,CTATTAA,TTAATAG,TTATTAG	-42,-51,141	3
chr1	77696353	77697031	10a_p_c1_peak_910	4.65477	*	CTAATAG,CTATTAG,TTAATAA,TTATTAA	-176,-184	2
chr1	77707732	77708094	10a_p_c1_peak_911	9.16617	*	TTAATAA,TTATTAA	-23	1
chr1	77782252	77782556	10a_p_c1_peak_912	5.34883	*	TTAATAA,TTATTAA	19	1
chr1	77789172	77789475	10a_p_c1_peak_913	4.30774	*	CTAATAA,TTAATAA,TTATTAA,TTATTAG	-168,30,89	3
chr1	77808027	77808564	10a_p_c1_peak_914	4.65477	*	CTATTAA,TTAATAA,TTAATAG,TTATTAA	146,169,187	3
chr1	77837346	77837620	10a_p_c1_peak_915	6.38992	*	CTAATAA,CTATTAA,TTAATAA,TTAATAG,TTATTAA,TTATTAG	-56,-93,21,28,45	5
chr1	77892725	77893216	10a_p_c1_peak_916	4.82828	*	CTAATAA,TTAATAA,TTATTAA,TTATTAG	-141,186,79	3
chr1	77899247	77899792	10a_p_c1_peak_917	27.21179	*	CTAATAA,TTATTAG	114,26,9,93	4
chr1	77995251	77995726	10a_p_c1_peak_918	21.99658	*	CTATTAA,TTAATAG	54	1
chr1	78078358	78078731	10a_p_c1_peak_919	5.86938	*	TTAATAA,TTATTAA	37,60	2
chr1	78102729	78103108	10a_p_c1_peak_920	6.73696	*	CTAATAA,TTAATAA,TTATTAA,TTATTAG	-72,119,5	3
chr1	78143456	78143958	10a_p_c1_peak_921	5.52235	*	CTAATAA,CTAATAG,CTATTAG,TTATTAG	-147,71	2
chr1	78144211	78144746	10a_p_c1_peak_922	21.83281	*	CTAATAA,CTATTAA,TTAATAG,TTATTAG	-136,-24	2
chr1	78180349	78180781	10a_p_c1_peak_923	6.38992	*	CTAATAA,CTATTAA,TTAATAA,TTAATAG,TTATTAA,TTATTAG	-23,-93,10,149	4
chr1	78282145	78282508	10a_p_c1_peak_924	9.32376	*	CTAATAA,CTAATAG,CTATTAA,CTATTAG,TTAATAG,TTATTAG	-23,-3,12	3
chr1	78489553	78489795	10a_p_c1_peak_925	4.48125	*	TTAATAA,TTATTAA	15,28	2
chr1	78498341	78498754	10a_p_c1_peak_926	13.33055	*	CTAATAA,CTAATAG,CTATTAG,TTATTAG	-78,112	2
chr1	78554912	78555297	10a_p_c1_peak_927	10.55430	*	CTATTAA,TTAATAG	-16	1
chr1	78581373	78581740	10a_p_c1_peak_928	8.12508	*	CTAATAA,CTAATAG,CTATTAG,TTAATAA,TTATTAA,TTATTAG	-63,106,61	3
chr1	78597719	78598054	10a_p_c1_peak_929	6.56344	*	CTAATAA,CTAATAG,CTATTAG,TTAATAA,TTATTAA,TTATTAG	-67,-99,99	3
chr1	78618454	78618732	10a_p_c1_peak_930	4.65477	*	CTAATAA,TTAATAA,TTATTAA,TTATTAG	-18,196	2
chr1	78695744	78696263	10a_p_c1_peak_931	10.90133	*	TTAATAA,TTATTAA	-117,-23	2
chr1	78751686	78752032	10a_p_c1_peak_932	7.60453	*	TTAATAA,TTATTAA	10	1
chr1	78808102	78808407	10a_p_c1_peak_933	5.52235	*	CTAATAA,TTAATAA,TTATTAA,TTATTAG	-20,8	2
chr1	78867643	78867994	10a_p_c1_peak_934	6.04289	*	CTAATAA,CTAATAG,CTATTAG,TTAATAA,TTATTAA,TTATTAG	-110,147,4,51,95	5
chr1	78868278	78868837	10a_p_c1_peak_935	25.99719	*	CTAATAA,TTAATAA,TTATTAA,TTATTAG	-54,53	2
chr1	78881916	78882195	10a_p_c1_peak_936	6.21641	*	CTAATAA,CTAATAG,CTATTAG,TTATTAG	-25,-34	2
chr1	78889287	78889582	10a_p_c1_peak_937	7.25750	*	CTAATAA,TTATTAG	-21,-40,-9	3
chr1	78967791	78968386	10a_p_c1_peak_938	2.98789	*	CTAATAA,CTATTAA,TTAATAG,TTATTAG	-109,190	2
chr1	78972261	78972540	10a_p_c1_peak_939	5.86938	*	CTAATAA,TTAATAA,TTATTAA,TTATTAG	-105,-21,-39	3
chr1	78994836	78995227	10a_p_c1_peak_940	10.20727	*	CTAATAA,CTATTAA,TTAATAG,TTATTAG	-120,-2,39	3
chr1	79041826	79042224	10a_p_c1_peak_941	6.04289	*	CTAATAA,TTAATAA,TTATTAA,TTATTAG	141,5,85	3
chr1	79055785	79056092	10a_p_c1_peak_942	4.65477	*	CTAATAG,CTATTAA,CTATTAG,TTAATAG	-49,133	2
chr1	79083845	79084157	10a_p_c1_peak_943	6.25427	*	CTAATAG,CTATTAG,TTAATAA,TTATTAA	-13,31	2
chr1	79103706	79103995	10a_p_c1_peak_944	6.73696	*	CTAATAG,CTATTAA,CTATTAG,TTAATAG	-31,-54	2
chr1	79134791	79135204	10a_p_c1_peak_945	10.90133	*	CTAATAA,CTATTAA,TTAATAA,TTAATAG,TTATTAA,TTATTAG	-155,-18,31,41,6	5
chr1	79135596	79135990	10a_p_c1_peak_946	10.03375	*	TTAATAA,TTATTAA	30	1
chr1	79151065	79151401	10a_p_c1_peak_947	6.56344	*	TTAATAA,TTATTAA	62	1
chr1	79218385	79218807	10a_p_c1_peak_948	4.65477	*	CTATTAA,TTAATAA,TTAATAG,TTATTAA	174,98	2
chr1	79229456	79229723	10a_p_c1_peak_949	5.52235	*	CTATTAA,TTAATAA,TTAATAG,TTATTAA	-119,23	2
chr1	79245949	79246195	10a_p_c1_peak_950	4.82828	*	CTATTAA,TTAATAA,TTAATAG,TTATTAA	-18,-21,32	3
chr1	79309677	79310105	10a_p_c1_peak_951	10.55430	*	CTAATAA,CTATTAA,TTAATAG,TTATTAG	-13,-20	2
chr1	79353295	79353693	10a_p_c1_peak_952	6.38992	*	CTAATAA,CTATTAA,TTAATAG,TTATTAG	-84,47,73	3
chr1	79368258	79368569	10a_p_c1_peak_953	5.34883	*	CTATTAA,TTAATAA,TTAATAG,TTATTAA	-7,72	2
chr1	79371751	79372191	10a_p_c1_peak_954	17.66844	*	CTAATAG,CTATTAA,CTATTAG,TTAATAG	-90,61	2
chr1	79392141	79392444	10a_p_c1_peak_956	8.64563	*	TTAATAA,TTATTAA	-26	1
chr1	79393986	79394360	10a_p_c1_peak_957	9.68672	*	CTAATAA,TTAATAA,TTATTAA,TTATTAG	-30,-55,21	3
chr1	79395244	79395507	10a_p_c1_peak_958	5.52235	*	TTAATAA,TTATTAA	-56,-80	2
chr1	79468221	79468645	10a_p_c1_peak_959	9.16617	*	CTAATAG,CTATTAG,TTAATAA,TTATTAA	-162,69	2
chr1	79486515	79486767	10a_p_c1_peak_960	4.65477	*	CTAATAA,TTAATAA,TTATTAA,TTATTAG	-160,112,18	3
chr1	79540035	79540783	10a_p_c1_peak_961	39.70492	*	CTATTAA,TTAATAA,TTAATAG,TTATTAA	-1,-22,-35,-59,-62	5
chr1	79545890	79546311	10a_p_c1_peak_962	8.29860	*	CTAATAA,TTAATAA,TTATTAA,TTATTAG	-65,-84,27	3
chr1	79581461	79581802	10a_p_c1_peak_963	6.91047	*	CTAATAA,TTAATAA,TTATTAA,TTATTAG	132,6	2
chr1	79589622	79589890	10a_p_c1_peak_964	4.65477	*	CTAATAA,TTAATAA,TTATTAA,TTATTAG	-3,-71,165,28	4
chr1	79629280	79629841	10a_p_c1_peak_965	22.00632	*	CTAATAG,CTATTAA,CTATTAG,TTAATAA,TTAATAG,TTATTAA	-118,-22,-87,103,52	5
chr1	79637595	79637848	10a_p_c1_peak_966	3.78719	*	CTAATAG,CTATTAA,CTATTAG,TTAATAG	-26,16,170	3
chr1	79641359	79641711	10a_p_c1_peak_967	6.56344	*	CTAATAA,CTAATAG,CTATTAG,TTATTAG	129,4	2
chr1	79648406	79648749	10a_p_c1_peak_968	8.29860	*	CTAATAA,TTATTAG	-33,143,38	3
chr1	79659741	79660128	10a_p_c1_peak_969	4.65477	*	TTAATAA,TTATTAA	53	1
chr1	79676046	79676436	10a_p_c1_peak_970	10.20727	*	CTAATAA,TTAATAA,TTATTAA,TTATTAG	-87,13,3	3
chr1	79723376	79723897	10a_p_c1_peak_972	12.98352	*	CTAATAA,CTATTAA,TTAATAA,TTAATAG,TTATTAA,TTATTAG	-7,106,93	3
chr1	79766583	79767013	10a_p_c1_peak_973	10.20727	*	CTAATAA,CTAATAG,CTATTAG,TTATTAG	-91,24,33	3
chr1	79790777	79791184	10a_p_c1_peak_974	7.95156	*	TTAATAA,TTATTAA	-19,126	2
chr1	79803765	79804076	10a_p_c1_peak_975	6.56344	*	CTAATAA,TTAATAA,TTATTAA,TTATTAG	-1,-46	2
chr1	79805653	79806206	10a_p_c1_peak_976	6.04289	*	CTAATAA,TTAATAA,TTATTAA,TTATTAG	-168,-97,80	3
chr1	79859471	79859912	10a_p_c1_peak_977	7.08399	*	TTAATAA,TTATTAA	2	1
chr1	79867946	79868215	10a_p_c1_peak_978	6.56344	*	CTAATAG,CTATTAA,CTATTAG,TTAATAA,TTAATAG,TTATTAA	-13,37,46	3
chr1	79871165	79871710	10a_p_c1_peak_979	32.59077	*	CTAATAA,TTAATAA,TTATTAA,TTATTAG	-34,16,193,36	4
chr1	79878181	79878434	10a_p_c1_peak_980	4.65477	*	CTAATAA,TTATTAG	-73	1
chr1	79911983	79912355	10a_p_c1_peak_981	7.60453	*	CTAATAA,TTAATAA,TTATTAA,TTATTAG	-141,-42,120,20	4
chr1	79917773	79918209	10a_p_c1_peak_982	10.55430	*	CTAATAA,CTAATAG,CTATTAG,TTAATAA,TTATTAA,TTATTAG	-170,-32,-4	3
chr1	79938420	79938724	10a_p_c1_peak_983	4.82828	*	CTAATAA,TTAATAA,TTATTAA,TTATTAG	-11,2	2
chr1	79965530	79965858	10a_p_c1_peak_984	6.38992	*	CTAATAG,CTATTAG	-79	1
chr1	79971975	79972328	10a_p_c1_peak_985	7.60453	*	CTATTAA,TTAATAG	-10,-21	2
chr1	80020994	80021320	10a_p_c1_peak_987	4.48125	*	CTAATAA,TTATTAG	22	1
chr1	80113920	80114235	10a_p_c1_peak_988	6.56344	*	TTAATAA,TTATTAA	22	1
chr1	80122782	80123024	10a_p_c1_peak_989	4.13422	*	TTAATAA,TTATTAA	-82,1	2
chr1	80123128	80123454	10a_p_c1_peak_990	5.86938	*	CTATTAA,TTAATAA,TTAATAG,TTATTAA	-14,-80,51	3
chr1	80137885	80138337	10a_p_c1_peak_991	19.23008	*	CTAATAA,TTAATAA,TTATTAA,TTATTAG	-9,0,93	3
chr1	80203270	80203539	10a_p_c1_peak_992	3.96071	*	CTAATAA,CTAATAG,CTATTAG,TTAATAA,TTATTAA,TTATTAG	-173,33,74	3
chr1	80276752	80277175	10a_p_c1_peak_993	8.99266	*	CTAATAG,CTATTAG,TTAATAA,TTATTAA	-135,30,54	3
chr1	80290512	80290777	10a_p_c1_peak_994	4.82828	*	TTAATAA,TTATTAA	78	1
chr1	80295758	80296142	10a_p_c1_peak_995	5.34883	*	CTAATAA,CTATTAA,TTAATAA,TTAATAG,TTATTAA,TTATTAG	-127,-54,-73,110,150	5
chr1	80308290	80308561	10a_p_c1_peak_996	5.86938	*	CTAATAA,CTAATAG,CTATTAG,TTATTAG	-45,37	2
chr1	80413970	80414262	10a_p_c1_peak_997	4.13422	*	CTAATAA,TTAATAA,TTATTAA,TTATTAG	-167,105,16,19,72	5
chr1	80448400	80448670	10a_p_c1_peak_998	5.41594	*	CTAATAG,CTATTAG	-18	1
chr1	80452622	80453065	10a_p_c1_peak_999	11.42188	*	CTAATAA,CTAATAG,CTATTAG,TTATTAG	-8,51	2
chr1	80491988	80492378	10a_p_c1_peak_1000	7.43102	*	CTAATAG,CTATTAG	-14	1
chr1	80555855	80556683	10a_p_c1_peak_1001	6.38992	*	TTAATAA,TTATTAA	-63	1
chr1	80631236	80631571	10a_p_c1_peak_1002	7.95156	*	CTATTAA,TTAATAA,TTAATAG,TTATTAA	-157,-22,29	3
chr1	80645808	80646066	10a_p_c1_peak_1003	4.82828	*	TTAATAA,TTATTAA	-12	1
chr1	80654565	80654982	10a_p_c1_peak_1004	15.64961	*	CTAATAG,CTATTAG,TTAATAA,TTATTAA	-18,-34,-6	3
chr1	80694888	80695169	10a_p_c1_peak_1005	4.48125	*	CTAATAA,CTAATAG,CTATTAA,CTATTAG,TTAATAG,TTATTAG	-42,-70,7	3
chr1	80698382	80698658	10a_p_c1_peak_1006	5.00180	*	CTAATAA,CTATTAA,TTAATAG,TTATTAG	-30,12	2
chr1	80721494	80721904	10a_p_c1_peak_1007	10.55430	*	CTAATAA,TTAATAA,TTATTAA,TTATTAG	-83,171	2
chr1	80806985	80807461	10a_p_c1_peak_1008	20.27117	*	CTAATAA,TTAATAA,TTATTAA,TTATTAG	-22,-31	2
chr1	80871791	80872053	10a_p_c1_peak_1009	4.65477	*	CTAATAG,CTATTAA,CTATTAG,TTAATAG	-10,-177	2
chr1	80887565	80887977	10a_p_c1_peak_1010	17.49492	*	TTAATAA,TTATTAA	8	1
chr1	80893297	80893539	10a_p_c1_peak_1011	4.65477	*	CTAATAA,CTATTAA,TTAATAA,TTAATAG,TTATTAA,TTATTAG	-57,152,35	3
chr1	80900798	80901041	10a_p_c1_peak_1012	5.25583	*	CTAATAA,TTAATAA,TTATTAA,TTATTAG	-32,37	2
chr1	80913147	80913406	10a_p_c1_peak_1013	4.82828	*	CTAATAA,TTAATAA,TTATTAA,TTATTAG	-54,-72	2
chr1	80946435	80946690	10a_p_c1_peak_1014	4.65477	*	CTATTAA,TTAATAA,TTAATAG,TTATTAA	142,15,40	3
chr1	80971086	80971442	10a_p_c1_peak_1015	9.16617	*	TTAATAA,TTATTAA	-25,36	2
chr1	80990499	80990824	10a_p_c1_peak_1016	9.68672	*	CTATTAA,TTAATAA,TTAATAG,TTATTAA	-10,-55,40	3
chr1	80995948	80996190	10a_p_c1_peak_1017	3.96071	*	CTAATAA,CTATTAA,TTAATAA,TTAATAG,TTATTAA,TTATTAG	-117,-93,112,12,93	5
chr1	81051706	81052174	10a_p_c1_peak_1018	5.00180	*	CTAATAA,TTATTAG	176	1
chr1	81089817	81090269	10a_p_c1_peak_1020	15.23922	*	CTAATAA,TTAATAA,TTATTAA,TTATTAG	0,10,168,44	4
chr1	81107522	81107877	10a_p_c1_peak_1021	9.16617	*	CTAATAA,CTAATAG,CTATTAG,TTATTAG	-46,6	2
chr1	81166840	81167285	10a_p_c1_peak_1022	27.55882	*	CTAATAA,CTAATAG,CTATTAG,TTAATAA,TTATTAA,TTATTAG	-3,-46,-78,-91	4
chr1	81211318	81211567	10a_p_c1_peak_1024	4.30774	*	CTAATAA,TTAATAA,TTATTAA,TTATTAG	9,96	2
chr1	81233899	81234267	10a_p_c1_peak_1025	8.12508	*	CTAATAA,CTATTAA,TTAATAA,TTAATAG,TTATTAA,TTATTAG	-158,-93,55	3
chr1	81236627	81237189	10a_p_c1_peak_1026	7.08399	*	CTAATAA,CTATTAA,TTAATAA,TTAATAG,TTATTAA,TTATTAG	-171,120,17	3
chr1	81260923	81261172	10a_p_c1_peak_1028	4.82828	*	CTAATAA,CTAATAG,CTATTAG,TTAATAA,TTATTAA,TTATTAG	-54,-78,172,29	4
chr1	81280327	81280683	10a_p_c1_peak_1029	6.73696	*	TTAATAA,TTATTAA	-153,9	2
chr1	81287217	81287688	10a_p_c1_peak_1030	4.48125	*	CTAATAA,TTATTAG	86	1
chr1	81307750	81308044	10a_p_c1_peak_1031	4.82828	*	CTATTAA,TTAATAG	7	1
chr1	81329307	81329563	10a_p_c1_peak_1032	4.65477	*	TTAATAA,TTATTAA	75	1
chr1	81335336	81335578	10a_p_c1_peak_1033	4.30774	*	CTAATAA,TTAATAA,TTATTAA,TTATTAG	25,88	2
chr1	81336289	81336533	10a_p_c1_peak_1034	3.78719	*	TTAATAA,TTATTAA	40	1
chr1	81362451	81362753	10a_p_c1_peak_1035	5.86938	*	CTAATAA,TTAATAA,TTATTAA,TTATTAG	-138,-27	2
chr1	81394979	81395545	10a_p_c1_peak_1036	36.75515	*	CTAATAA,TTAATAA,TTATTAA,TTATTAG	-56,100,78	3
chr1	81397709	81398116	10a_p_c1_peak_1037	3.78719	*	CTAATAA,TTATTAG	-161	1
chr1	81399277	81399537	10a_p_c1_peak_1038	3.96071	*	CTAATAG,CTATTAG	-94	1
chr1	81417559	81417823	10a_p_c1_peak_1039	4.82828	*	TTAATAA,TTATTAA	-9	1
chr1	81454018	81454318	10a_p_c1_peak_1040	5.17531	*	CTAATAG,CTATTAG,TTAATAA,TTATTAA	-9,-98,42	3
chr1	81456214	81456510	10a_p_c1_peak_1041	5.17531	*	CTAATAA,TTATTAG	-119,-21	2
chr1	81465308	81465563	10a_p_c1_peak_1042	4.82828	*	CTAATAA,CTATTAA,TTAATAG,TTATTAG	-39,3	2
chr1	81539556	81540006	10a_p_c1_peak_1043	11.42188	*	CTAATAG,CTATTAG,TTAATAA,TTATTAA	-73,7,84	3
chr1	81596058	81596301	10a_p_c1_peak_1044	4.13422	*	TTAATAA,TTATTAA	-39,-53	2
chr1	81599454	81599697	10a_p_c1_peak_1045	4.82828	*	CTAATAA,TTATTAG	-40	1
chr1	81600126	81600463	10a_p_c1_peak_1046	5.00180	*	TTAATAA,TTATTAA	-64	1
chr1	81628446	81628738	10a_p_c1_peak_1047	7.25750	*	CTAATAG,CTATTAG,TTAATAA,TTATTAA	-37,-40,-52,73	4
chr1	81650924	81651325	10a_p_c1_peak_1048	12.03125	*	CTAATAA,TTAATAA,TTATTAA,TTATTAG	-171,0,45	3
chr1	81683142	81683602	10a_p_c1_peak_1049	11.76891	*	CTAATAA,TTAATAA,TTATTAA,TTATTAG	2,31,40	3
chr1	81733818	81734137	10a_p_c1_peak_1050	5.00180	*	CTAATAG,CTATTAA,CTATTAG,TTAATAG	-44,26,43	3
chr1	81767821	81768418	10a_p_c1_peak_1051	8.64563	*	CTAATAA,TTAATAA,TTATTAA,TTATTAG	-155,-186	2
chr1	81804797	81805058	10a_p_c1_peak_1052	5.17531	*	CTATTAA,TTAATAG	45	1
chr1	81808160	81808541	10a_p_c1_peak_1053	5.69586	*	CTAATAA,CTAATAG,CTATTAG,TTAATAA,TTATTAA,TTATTAG	-31,-59,160,17	4
chr1	81823569	81823927	10a_p_c1_peak_1054	8.29860	*	TTAATAA,TTATTAA	3	1
chr1	81858114	81858436	10a_p_c1_peak_1055	6.91047	*	CTAATAA,TTAATAA,TTATTAA,TTATTAG	153,54	2
chr1	81906751	81907175	10a_p_c1_peak_1056	7.43102	*	CTAATAG,CTATTAG,TTAATAA,TTATTAA	-102,-146,-68	3
chr1	81923004	81923316	10a_p_c1_peak_1057	6.56344	*	CTAATAA,CTATTAA,TTAATAA,TTAATAG,TTATTAA,TTATTAG	-99,156,36,50,75	5
chr1	81956038	81956314	10a_p_c1_peak_1058	5.86938	*	CTAATAA,CTAATAG,CTATTAG,TTAATAA,TTATTAA,TTATTAG	-15,-36,155,21	4
chr1	81975711	81975960	10a_p_c1_peak_1059	4.82828	*	TTAATAA,TTATTAA	37	1
chr1	82034675	82034966	10a_p_c1_peak_1060	5.52235	*	CTAATAA,TTATTAG	-24,3	2
chr1	82044115	82044382	10a_p_c1_peak_1061	4.13422	*	CTATTAA,TTAATAG	28	1
chr1	82065200	82065452	10a_p_c1_peak_1062	4.82828	*	CTAATAA,TTAATAA,TTATTAA,TTATTAG	-21,-28	2
chr1	82146077	82146458	10a_p_c1_peak_1063	7.95156	*	TTAATAA,TTATTAA	-26	1
chr1	82229797	82230218	10a_p_c1_peak_1064	11.76891	*	CTAATAG,CTATTAG,TTAATAA,TTATTAA	-14,-30,-33,-48	4
chr1	82291907	82292241	10a_p_c1_peak_1066	6.21641	*	CTAATAA,TTAATAA,TTATTAA,TTATTAG	-40,69,8	3
chr1	82309900	82310153	10a_p_c1_peak_1067	4.13422	*	CTAATAA,TTATTAG	-181	1
chr1	82382153	82382607	10a_p_c1_peak_1069	13.67758	*	CTAATAA,CTATTAA,TTAATAA,TTAATAG,TTATTAA,TTATTAG	-24,-48,147,15,39	5
chr1	82395820	82396075	10a_p_c1_peak_1070	4.65477	*	CTATTAA,TTAATAG	-40	1
chr1	82414559	82414903	10a_p_c1_peak_1071	5.00180	*	CTAATAA,TTAATAA,TTATTAA,TTATTAG	-20,-92,44	3
chr1	82432372	82432657	10a_p_c1_peak_1072	5.34883	*	CTAATAA,TTATTAG	-4	1
chr1	82435097	82435364	10a_p_c1_peak_1073	4.65477	*	CTAATAG,CTATTAA,CTATTAG,TTAATAA,TTAATAG,TTATTAA	-185,5,71,87	4
chr1	82454973	82455301	10a_p_c1_peak_1074	7.60453	*	CTAATAA,CTAATAG,CTATTAG,TTATTAG	30,42	2
chr1	82461310	82461632	10a_p_c1_peak_1075	6.73696	*	TTAATAA,TTATTAA	-38,52	2
chr1	82615511	82615816	10a_p_c1_peak_1076	5.00180	*	CTAATAG,CTATTAA,CTATTAG,TTAATAA,TTAATAG,TTATTAA	-59,-80,15,37	4
chr1	82625114	82625428	10a_p_c1_peak_1077	4.76752	*	CTAATAA,TTATTAG	18,36	2
chr1	82688515	82688858	10a_p_c1_peak_1078	9.51320	*	CTAATAA,TTATTAG	-10,-47	2
chr1	82752587	82753235	10a_p_c1_peak_1079	7.25750	*	CTAATAA,TTATTAG	-123,-146	2
chr1	82788038	82788431	10a_p_c1_peak_1080	9.86024	*	CTAATAA,TTAATAA,TTATTAA,TTATTAG	-180,7	2
chr1	82790340	82790701	10a_p_c1_peak_1081	5.34883	*	CTAATAA,TTATTAG	11	1
chr1	82835480	82835977	10a_p_c1_peak_1082	25.65015	*	CTAATAA,CTATTAA,TTAATAA,TTAATAG,TTATTAA,TTATTAG	-5,-83,15	3
chr1	82841758	82842102	10a_p_c1_peak_1083	6.04289	*	CTAATAG,CTATTAG,TTAATAA,TTATTAA	-31,-59	2
chr1	82857509	82857852	10a_p_c1_peak_1084	4.30774	*	CTATTAA,TTAATAG	9	1
chr1	82900413	82900723	10a_p_c1_peak_1085	5.86938	*	CTAATAA,CTATTAA,TTAATAA,TTAATAG,TTATTAA,TTATTAG	-71,3,65	3
chr1	82912515	82912802	10a_p_c1_peak_1086	5.34883	*	CTAATAG,CTATTAG,TTAATAA,TTATTAA	-45,-5,21	3
chr1	82945843	82946426	10a_p_c1_peak_1087	18.36250	*	CTAATAA,CTAATAG,CTATTAG,TTAATAA,TTATTAA,TTATTAG	-58,110,67	3
chr1	82974450	82974858	10a_p_c1_peak_1088	7.08399	*	CTAATAA,TTAATAA,TTATTAA,TTATTAG	6,69,91	3
chr1	83031931	83032176	10a_p_c1_peak_1089	4.82828	*	CTATTAA,TTAATAG	-34,-37	2
chr1	83075518	83075760	10a_p_c1_peak_1090	4.65477	*	CTAATAA,TTATTAG	103,20	2
chr1	83102503	83102786	10a_p_c1_peak_1091	4.82828	*	CTAATAA,TTAATAA,TTATTAA,TTATTAG	-14,-31,140	3
chr1	83105551	83105981	10a_p_c1_peak_1092	14.89219	*	CTAATAA,TTAATAA,TTATTAA,TTATTAG	-24,-35	2
chr1	83165156	83165412	10a_p_c1_peak_1094	5.17531	*	CTATTAA,TTAATAA,TTAATAG,TTATTAA	-3,22	2
chr1	83198184	83198485	10a_p_c1_peak_1095	5.00180	*	CTAATAA,CTATTAA,TTAATAA,TTAATAG,TTATTAA,TTATTAG	-131,121,26,36	4
chr1	83216074	83216746	10a_p_c1_peak_1096	9.94689	*	CTAATAA,TTATTAG	-66,-89	2
chr1	83296110	83296415	10a_p_c1_peak_1097	5.34883	*	CTATTAA,TTAATAA,TTAATAG,TTATTAA	163,18,7	3
chr1	83371995	83372237	10a_p_c1_peak_1098	3.78719	*	CTAATAG,CTATTAG	-10	1
chr1	83381933	83382287	10a_p_c1_peak_1099	5.52235	*	CTAATAA,TTATTAG	17	1
chr1	83387935	83388391	10a_p_c1_peak_1100	8.64563	*	CTAATAA,CTAATAG,CTATTAG,TTATTAG	-39,22	2
chr1	83391988	83392259	10a_p_c1_peak_1101	5.17531	*	CTAATAA,TTATTAG	34	1
chr1	83395549	83395944	10a_p_c1_peak_1102	4.48125	*	CTATTAA,TTAATAA,TTAATAG,TTATTAA	-105,-36,-98	3
chr1	83413483	83414037	10a_p_c1_peak_1103	15.23922	*	CTAATAA,TTAATAA,TTATTAA,TTATTAG	155,191,61	3
chr1	83434867	83435313	10a_p_c1_peak_1104	17.66844	*	CTAATAA,CTAATAG,CTATTAG,TTATTAG	-2,-61,10,23	4
chr1	83480612	83480921	10a_p_c1_peak_1105	5.86938	*	CTATTAA,TTAATAA,TTAATAG,TTATTAA	-66,27,40	3
chr1	83507685	83507993	10a_p_c1_peak_1106	7.25750	*	CTAATAA,TTAATAA,TTATTAA,TTATTAG	20,41	2
chr1	83557521	83557921	10a_p_c1_peak_1107	10.90133	*	TTAATAA,TTATTAA	-1,-90,10,7	4
chr1	83626004	83626253	10a_p_c1_peak_1108	4.48125	*	TTAATAA,TTATTAA	42	1
chr1	83676562	83676961	10a_p_c1_peak_1109	8.81914	*	CTATTAA,TTAATAA,TTAATAG,TTATTAA	-100,-140,21,24,6	5
chr1	83706701	83707063	10a_p_c1_peak_1110	5.17531	*	CTAATAG,CTATTAG,TTAATAA,TTATTAA	-157,4	2
chr1	83728050	83728328	10a_p_c1_peak_1111	4.85591	*	CTATTAA,TTAATAA,TTAATAG,TTATTAA	-23,2,36	3
chr1	83760241	83760513	10a_p_c1_peak_1112	5.86938	*	CTAATAA,TTAATAA,TTATTAA,TTATTAG	-4,25	2
chr1	83846059	83846362	10a_p_c1_peak_1113	5.52235	*	CTAATAA,TTATTAG	-21	1
chr1	83853706	83854229	10a_p_c1_peak_1114	39.87843	*	CTAATAA,TTAATAA,TTATTAA,TTATTAG	-27,138,15,185,22	5
chr1	83854965	83855242	10a_p_c1_peak_1115	5.00180	*	CTATTAA,TTAATAG	36	1
chr1	83878426	83878917	10a_p_c1_peak_1116	25.58987	*	CTAATAA,TTAATAA,TTATTAA,TTATTAG	124,35,6	3
chr1	83895850	83896314	10a_p_c1_peak_1117	18.18898	*	TTAATAA,TTATTAA	-65,151,63,75	4
chr1	83941701	83941975	10a_p_c1_peak_1118	3.44016	*	CTATTAA,TTAATAG	-65	1
chr1	83947623	83947991	10a_p_c1_peak_1119	9.68672	*	CTAATAA,CTAATAG,CTATTAG,TTATTAG	-37,142,19	3
chr1	84070214	84070685	10a_p_c1_peak_1120	19.75062	*	CTAATAA,CTATTAA,TTAATAG,TTATTAG	-20,-23,-70,5,84	5
chr1	84191041	84191318	10a_p_c1_peak_1121	6.04289	*	CTATTAA,TTAATAA,TTAATAG,TTATTAA	-126,-16,-2	3
chr1	84236314	84236699	10a_p_c1_peak_1122	12.46297	*	TTAATAA,TTATTAA	-8,10,2	3
chr1	84244357	84244896	10a_p_c1_peak_1123	4.13422	*	CTAATAA,TTATTAG	-167,178	2
chr1	84261197	84261745	10a_p_c1_peak_1124	7.95156	*	TTAATAA,TTATTAA	-116,174	2
chr1	84286944	84287259	10a_p_c1_peak_1125	6.91047	*	CTAATAA,TTAATAA,TTATTAA,TTATTAG	-13,77	2
chr1	84325641	84325905	10a_p_c1_peak_1126	3.84680	*	CTAATAG,CTATTAA,CTATTAG,TTAATAA,TTAATAG,TTATTAA	-18,-25,106,109	4
chr1	84335986	84336331	10a_p_c1_peak_1127	7.95156	*	CTAATAG,CTATTAG,TTAATAA,TTATTAA	19,58	2
chr1	84337753	84338007	10a_p_c1_peak_1128	5.17531	*	CTAATAA,CTATTAA,TTAATAG,TTATTAG	-22,44	2
chr1	84378913	84379183	10a_p_c1_peak_1129	4.82828	*	TTAATAA,TTATTAA	-39	1
chr1	84385524	84385954	10a_p_c1_peak_1131	13.15703	*	CTAATAG,CTATTAA,CTATTAG,TTAATAA,TTAATAG,TTATTAA	-27,105,28	3
chr1	84463663	84463905	10a_p_c1_peak_1132	4.48125	*	CTAATAG,CTATTAG,TTAATAA,TTATTAA	-26,144	2
chr1	84482903	84483181	10a_p_c1_peak_1133	5.17531	*	TTAATAA,TTATTAA	-24,113	2
chr1	84489026	84489447	10a_p_c1_peak_1134	12.11594	*	CTAATAA,CTAATAG,CTATTAA,CTATTAG,TTAATAG,TTATTAG	-25,25,83	3
chr1	84525218	84525564	10a_p_c1_peak_1135	6.21641	*	CTAATAG,CTATTAG	-31	1
chr1	84549186	84549475	10a_p_c1_peak_1136	6.04289	*	CTATTAA,TTAATAA,TTAATAG,TTATTAA	-56,-78,69	3
chr1	84592995	84593397	10a_p_c1_peak_1137	9.68672	*	CTAATAG,CTATTAG	3	1
chr1	84630702	84631326	10a_p_c1_peak_1138	41.96062	*	CTAATAA,CTATTAA,TTAATAA,TTAATAG,TTATTAA,TTATTAG	-120,-123,-49,77,91	5
chr1	84639291	84639723	10a_p_c1_peak_1139	15.06570	*	CTAATAG,CTATTAA,CTATTAG,TTAATAA,TTAATAG,TTATTAA	-85,19,65,79	4
chr1	84641657	84641915	10a_p_c1_peak_1140	4.30774	*	TTAATAA,TTATTAA	183	1
chr1	84651171	84651653	10a_p_c1_peak_1141	18.01547	*	CTAATAA,CTAATAG,CTATTAA,CTATTAG,TTAATAA,TTAATAG,TTATTAA,TTATTAG	-1,-18,40,68,78	5
chr1	84655933	84656298	10a_p_c1_peak_1142	9.68672	*	CTAATAA,TTAATAA,TTATTAA,TTATTAG	-168,-54,116,14	4
chr1	84662513	84662766	10a_p_c1_peak_1143	4.30774	*	CTAATAA,CTAATAG,CTATTAA,CTATTAG,TTAATAG,TTATTAG	-104,29,52	3
chr1	84822113	84822355	10a_p_c1_peak_1144	4.13422	*	CTATTAA,TTAATAA,TTAATAG,TTATTAA	-56,40,94	3
chr1	84853756	84854083	10a_p_c1_peak_1145	6.31659	*	CTAATAA,TTATTAG	-11	1
chr1	84954400	84954681	10a_p_c1_peak_1146	4.30774	*	CTAATAA,TTAATAA,TTATTAA,TTATTAG	-80,2	2
chr1	84972745	84973145	10a_p_c1_peak_1147	13.30833	*	CTAATAA,TTAATAA,TTATTAA,TTATTAG	-28,6	2
chr1	84980609	84981131	10a_p_c1_peak_1148	16.62734	*	CTAATAA,CTATTAA,TTAATAA,TTAATAG,TTATTAA,TTATTAG	-66,-84,194	3
chr1	84992068	84992362	10a_p_c1_peak_1149	5.00180	*	CTAATAA,TTAATAA,TTATTAA,TTATTAG	-193,18,28	3
chr1	85015763	85016005	10a_p_c1_peak_1150	3.96071	*	CTAATAA,TTAATAA,TTATTAA,TTATTAG	-111,-41	2
chr1	85054731	85055059	10a_p_c1_peak_1151	7.93834	*	CTATTAA,TTAATAA,TTAATAG,TTATTAA	-29,4,7	3
chr1	85185917	85186204	10a_p_c1_peak_1152	5.00180	*	CTATTAA,TTAATAA,TTAATAG,TTATTAA	-128,-43,7	3
chr1	85226076	85226408	10a_p_c1_peak_1153	7.49431	*	CTAATAA,TTAATAA,TTATTAA,TTATTAG	-22,66	2
chr1	85443297	85443601	10a_p_c1_peak_1155	5.00180	*	CTAATAA,TTATTAG	-15,-6	2
chr1	85603058	85603341	10a_p_c1_peak_1156	4.20341	*	CTAATAA,TTATTAG	-153	1
chr1	85611487	85611792	10a_p_c1_peak_1157	5.86938	*	CTAATAG,CTATTAA,CTATTAG,TTAATAA,TTAATAG,TTATTAA	-66,120,14,32	4
chr1	85637859	85638174	10a_p_c1_peak_1158	6.91047	*	CTAATAA,TTATTAG	42	1
chr1	85639857	85640114	10a_p_c1_peak_1159	5.17531	*	TTAATAA,TTATTAA	-29,11	2
chr1	85649079	85649340	10a_p_c1_peak_1160	4.30774	*	CTAATAA,CTATTAA,TTAATAG,TTATTAG	-73,133	2
chr1	85812257	85812562	10a_p_c1_peak_1162	6.56344	*	TTAATAA,TTATTAA	26	1
chr1	85838058	85838328	10a_p_c1_peak_1163	4.48125	*	CTAATAG,CTATTAG	-52	1
chr1	85841739	85842048	10a_p_c1_peak_1164	5.69586	*	CTAATAG,CTATTAA,CTATTAG,TTAATAA,TTAATAG,TTATTAA	-28,12,26	3
chr1	85943964	85944213	10a_p_c1_peak_1165	5.17531	*	CTATTAA,TTAATAG	-4	1
chr1	85954516	85954762	10a_p_c1_peak_1166	4.48125	*	CTATTAA,TTAATAG	20	1
chr1	85973175	85973483	10a_p_c1_peak_1167	7.60500	*	CTAATAA,TTATTAG	-47	1
chr1	86003294	86003664	10a_p_c1_peak_1168	6.36629	*	TTAATAA,TTATTAA	41,62	2
chr1	86020412	86020676	10a_p_c1_peak_1169	5.17531	*	CTATTAA,TTAATAA,TTAATAG,TTATTAA	38,47	2
chr1	86027655	86028076	10a_p_c1_peak_1171	8.47211	*	CTAATAA,CTATTAA,TTAATAA,TTAATAG,TTATTAA,TTATTAG	-55,-9,136,155	4
chr1	86074516	86075058	10a_p_c1_peak_1172	11.02697	*	CTAATAG,CTATTAA,CTATTAG,TTAATAA,TTAATAG,TTATTAA	18,3,46	3
chr1	86117567	86117854	10a_p_c1_peak_1173	4.48125	*	CTAATAG,CTATTAG	-13,-36	2
chr1	86142638	86143055	10a_p_c1_peak_1174	6.21641	*	TTAATAA,TTATTAA	-8	1
chr1	86144158	86144482	10a_p_c1_peak_1175	5.17531	*	CTAATAA,CTAATAG,CTATTAA,CTATTAG,TTAATAG,TTATTAG	-12,124,7	3
chr1	86227276	86227808	10a_p_c1_peak_1176	5.86938	*	CTAATAA,TTAATAA,TTATTAA,TTATTAG	-50,-75	2
chr1	86280403	86280777	10a_p_c1_peak_1178	9.16617	*	CTATTAA,TTAATAA,TTAATAG,TTATTAA	49,52,78	3
chr1	86303023	86303265	10a_p_c1_peak_1179	3.78719	*	TTAATAA,TTATTAA	-72,57	2
chr1	86305318	86305695	10a_p_c1_peak_1180	8.64563	*	CTAATAA,CTAATAG,CTATTAG,TTAATAA,TTATTAA,TTATTAG	-40,-8,26	3
chr1	86324763	86325079	10a_p_c1_peak_1182	7.60453	*	CTAATAG,CTATTAG,TTAATAA,TTATTAA	-41,196,48	3
chr1	86419413	86419931	10a_p_c1_peak_1183	8.12508	*	CTAATAA,TTAATAA,TTATTAA,TTATTAG	-122,114	2
chr1	86425520	86425954	10a_p_c1_peak_1184	5.86938	*	TTAATAA,TTATTAA	-84,54,64	3
chr1	86438843	86439121	10a_p_c1_peak_1185	4.82828	*	TTAATAA,TTATTAA	-69	1
chr1	86471303	86471852	10a_p_c1_peak_1186	18.36250	*	CTAATAA,TTATTAG	87	1
chr1	86482451	86482693	10a_p_c1_peak_1187	4.82828	*	CTATTAA,TTAATAA,TTAATAG,TTATTAA	-53,3,6	3
chr1	86488564	86488955	10a_p_c1_peak_1188	14.37164	*	TTAATAA,TTATTAA	3	1
chr1	86502052	86502449	10a_p_c1_peak_1189	11.59539	*	CTAATAA,TTATTAG	-71,32	2
chr1	86507581	86507823	10a_p_c1_peak_1190	4.48125	*	TTAATAA,TTATTAA	-11	1
chr1	86508902	86509219	10a_p_c1_peak_1191	7.43102	*	CTAATAA,TTATTAG	-59	1
chr1	86561666	86562188	10a_p_c1_peak_1192	9.51320	*	CTAATAA,CTATTAA,TTAATAA,TTAATAG,TTATTAA,TTATTAG	-149,-59,158,27,5	5
chr1	86612671	86612989	10a_p_c1_peak_1193	5.86938	*	CTAATAA,TTAATAA,TTATTAA,TTATTAG	-2,49	2
chr1	86624127	86624552	10a_p_c1_peak_1194	14.89219	*	CTAATAA,TTAATAA,TTATTAA,TTATTAG	-22,-43,53,82	4
chr1	86660082	86660449	10a_p_c1_peak_1195	8.64563	*	CTAATAG,CTATTAG	3	1
chr1	86663196	86663438	10a_p_c1_peak_1196	4.65477	*	CTAATAA,CTATTAA,TTAATAG,TTATTAG	-23,-65,30	3
chr1	86696189	86696481	10a_p_c1_peak_1197	6.38992	*	TTAATAA,TTATTAA	-125	1
chr1	86700830	86701211	10a_p_c1_peak_1198	8.12508	*	TTAATAA,TTATTAA	-148	1
chr1	86749235	86749483	10a_p_c1_peak_1199	3.96071	*	CTAATAG,CTATTAG,TTAATAA,TTATTAA	-195,92	2
chr1	86774156	86774414	10a_p_c1_peak_1200	3.67236	*	CTAATAG,CTATTAG	-37	1
chr1	86783138	86783503	10a_p_c1_peak_1201	7.08399	*	TTAATAA,TTATTAA	-6,11	2
chr1	86801072	86801510	10a_p_c1_peak_1202	6.21641	*	CTATTAA,TTAATAA,TTAATAG,TTATTAA	-26,-43	2
chr1	86822423	86822792	10a_p_c1_peak_1203	7.60453	*	CTAATAA,TTATTAG	-9,4	2
chr1	86827224	86827561	10a_p_c1_peak_1204	5.17531	*	CTAATAG,CTATTAG	155	1
chr1	86872716	86872983	10a_p_c1_peak_1205	5.86938	*	CTATTAA,TTAATAA,TTAATAG,TTATTAA	-4,99	2
chr1	86884619	86884983	10a_p_c1_peak_1206	8.66585	*	CTATTAA,TTAATAA,TTAATAG,TTATTAA	-4,-55,143,25	4
chr1	86917430	86917814	10a_p_c1_peak_1207	12.11594	*	CTAATAA,TTAATAA,TTATTAA,TTATTAG	-11,20,67	3
chr1	86961730	86962075	10a_p_c1_peak_1208	8.47211	*	TTAATAA,TTATTAA	-38	1
chr1	86983770	86984025	10a_p_c1_peak_1209	5.00180	*	TTAATAA,TTATTAA	-24	1
chr1	87038049	87038301	10a_p_c1_peak_1210	5.00180	*	CTAATAG,CTATTAG,TTAATAA,TTATTAA	13,49,57	3
chr1	87101352	87101594	10a_p_c1_peak_1211	4.82828	*	TTAATAA,TTATTAA	27	1
chr1	87120389	87120870	10a_p_c1_peak_1212	13.85109	*	TTAATAA,TTATTAA	-26	1
chr1	87121211	87121520	10a_p_c1_peak_1213	5.34883	*	CTATTAA,TTAATAA,TTAATAG,TTATTAA	-1,-47,2,39	4
chr1	87177154	87177513	10a_p_c1_peak_1214	5.00180	*	CTATTAA,TTAATAA,TTAATAG,TTATTAA	-84,110	2
chr1	87178952	87179370	10a_p_c1_peak_1215	14.07635	*	CTATTAA,TTAATAA,TTAATAG,TTATTAA	-37,-55	2
chr1	87185183	87185455	10a_p_c1_peak_1216	7.37908	*	CTAATAA,TTATTAG	24,52	2
chr1	87186665	87187207	10a_p_c1_peak_1217	14.71867	*	CTAATAA,TTATTAG	-44,-76	2
chr1	87191541	87191849	10a_p_c1_peak_1218	4.48125	*	CTAATAA,TTATTAG	30,47	2
chr1	87201979	87202232	10a_p_c1_peak_1220	5.17531	*	CTAATAA,CTATTAA,TTAATAG,TTATTAG	18,64	2
chr1	87206993	87207353	10a_p_c1_peak_1221	6.38992	*	CTAATAG,CTATTAG,TTAATAA,TTATTAA	-184,6	2
chr1	87209717	87210035	10a_p_c1_peak_1222	8.29860	*	CTAATAA,CTATTAA,TTAATAA,TTAATAG,TTATTAA,TTATTAG	-30,-49,32	3
chr1	87401962	87402309	10a_p_c1_peak_1223	10.72781	*	CTAATAA,TTATTAG	-15	1
chr1	87441592	87441834	10a_p_c1_peak_1224	4.13422	*	CTAATAA,TTAATAA,TTATTAA,TTATTAG	20,38	2
chr1	87442691	87443018	10a_p_c1_peak_1225	6.73696	*	CTAATAA,TTATTAG	17	1
chr1	87472172	87472568	10a_p_c1_peak_1226	3.96071	*	CTAATAA,CTATTAA,TTAATAA,TTAATAG,TTATTAA,TTATTAG	-135,-174,-28,135	4
chr1	87494643	87494943	10a_p_c1_peak_1227	5.34883	*	CTATTAA,TTAATAA,TTAATAG,TTATTAA	-67,171	2
chr1	87550012	87550254	10a_p_c1_peak_1228	4.65477	*	CTAATAA,TTATTAG	-80	1
chr1	87559812	87560243	10a_p_c1_peak_1229	12.28945	*	CTAATAA,TTAATAA,TTATTAA,TTATTAG	-4,6	2
chr1	87620434	87620704	10a_p_c1_peak_1230	6.15770	*	TTAATAA,TTATTAA	-7	1
chr1	87631085	87631345	10a_p_c1_peak_1231	5.45453	*	TTAATAA,TTATTAA	18	1
chr1	87866318	87866618	10a_p_c1_peak_1233	6.13647	*	CTATTAA,TTAATAA,TTAATAG,TTATTAA	-119,-18,-21,152	4
chr1	87875104	87875551	10a_p_c1_peak_1234	13.73604	*	CTAATAG,CTATTAA,CTATTAG,TTAATAG	-41,19	2
chr1	87898707	87899075	10a_p_c1_peak_1235	5.34883	*	CTAATAA,TTAATAA,TTATTAA,TTATTAG	1,21	2
chr1	87926444	87926990	10a_p_c1_peak_1236	35.19351	*	CTAATAA,CTATTAA,TTAATAG,TTATTAG	-1,14	2
chr1	87931091	87931367	10a_p_c1_peak_1237	5.17531	*	CTAATAA,TTAATAA,TTATTAA,TTATTAG	-18,-51	2
chr1	87975918	87976553	10a_p_c1_peak_1238	58.72531	*	CTAATAA,TTAATAA,TTATTAA,TTATTAG	-15,-34,13,2	4
chr1	88025992	88026372	10a_p_c1_peak_1239	5.17531	*	CTAATAA,TTATTAG	13	1
chr1	88053676	88053960	10a_p_c1_peak_1240	5.17531	*	CTATTAA,TTAATAA,TTAATAG,TTATTAA	-35,10,108	3
chr1	88067513	88067811	10a_p_c1_peak_1241	4.82828	*	CTATTAA,TTAATAA,TTAATAG,TTATTAA	-26,-4,-7	3
chr1	88113641	88113914	10a_p_c1_peak_1242	5.34883	*	CTAATAA,TTATTAG	-15	1
chr1	88130640	88130945	10a_p_c1_peak_1243	5.34883	*	CTAATAA,TTAATAA,TTATTAA,TTATTAG	-27,38	2
chr1	88132048	88132419	10a_p_c1_peak_1244	10.38078	*	CTAATAA,CTATTAA,TTAATAA,TTAATAG,TTATTAA,TTATTAG	-7,-89,58	3
chr1	88184463	88184805	10a_p_c1_peak_1245	5.17531	*	CTATTAA,TTAATAG	10	1
chr1	88214094	88214469	10a_p_c1_peak_1246	8.81914	*	TTAATAA,TTATTAA	-21	1
chr1	88216399	88216705	10a_p_c1_peak_1247	4.82828	*	CTATTAA,TTAATAA,TTAATAG,TTATTAA	29,41	2
chr1	88219386	88219666	10a_p_c1_peak_1248	3.96071	*	CTAATAA,CTATTAA,TTAATAA,TTAATAG,TTATTAA,TTATTAG	-131,-134,0,57	4
chr1	88246196	88246440	10a_p_c1_peak_1249	4.82828	*	TTAATAA,TTATTAA	-125	1
chr1	88295523	88295774	10a_p_c1_peak_1250	4.48125	*	CTAATAA,CTATTAA,TTAATAA,TTAATAG,TTATTAA,TTATTAG	-121,29,93	3
chr1	88385742	88386009	10a_p_c1_peak_1251	5.00180	*	CTAATAA,TTAATAA,TTATTAA,TTATTAG	-24,-57,61	3
chr1	88415259	88415626	10a_p_c1_peak_1252	7.25750	*	CTAATAA,CTATTAA,TTAATAA,TTAATAG,TTATTAA,TTATTAG	-103,-49,86	3
chr1	88470652	88470992	10a_p_c1_peak_1253	5.17531	*	TTAATAA,TTATTAA	-50,27	2
chr1	88483930	88484332	10a_p_c1_peak_1254	9.16617	*	CTAATAA,CTAATAG,CTATTAG,TTATTAG	-78,6	2
chr1	88507292	88507534	10a_p_c1_peak_1255	4.65477	*	CTAATAA,CTAATAG,CTATTAG,TTAATAA,TTATTAA,TTATTAG	-105,-89,79	3
chr1	88541199	88541504	10a_p_c1_peak_1256	5.12793	*	CTAATAA,CTAATAG,CTATTAA,CTATTAG,TTAATAG,TTATTAG	-138,-61,39,57	4
chr1	88548095	88548603	10a_p_c1_peak_1257	17.66844	*	CTAATAA,TTAATAA,TTATTAA,TTATTAG	108,16,34	3
chr1	88565424	88565805	10a_p_c1_peak_1258	5.86938	*	CTATTAA,TTAATAA,TTAATAG,TTATTAA	-104,-56,44	3
chr1	88601102	88601444	10a_p_c1_peak_1259	5.69586	*	CTAATAA,TTAATAA,TTATTAA,TTATTAG	-13,-22	2
chr1	88781817	88782268	10a_p_c1_peak_1260	3.96071	*	CTAATAG,CTATTAG,TTAATAA,TTATTAA	-117,111,195	3
chr1	88805760	88806253	10a_p_c1_peak_1261	10.03375	*	CTAATAA,CTATTAA,TTAATAA,TTAATAG,TTATTAA,TTATTAG	-150,-36,-64,67,92	5
chr1	88814637	88814978	10a_p_c1_peak_1262	5.86938	*	TTAATAA,TTATTAA	25	1
chr1	88870895	88871268	10a_p_c1_peak_1264	9.51320	*	CTAATAA,TTAATAA,TTATTAA,TTATTAG	-4,18,35	3
chr1	88876250	88876640	10a_p_c1_peak_1265	5.86938	*	CTAATAA,CTAATAG,CTATTAG,TTATTAG	150,7	2
chr1	88909107	88909466	10a_p_c1_peak_1266	12.63649	*	CTAATAG,CTATTAA,CTATTAG,TTAATAG	-14,-24	2
chr1	88942627	88942976	10a_p_c1_peak_1267	8.29860	*	CTAATAA,TTAATAA,TTATTAA,TTATTAG	42,5	2
chr1	88955150	88955450	10a_p_c1_peak_1268	4.82828	*	CTAATAA,TTATTAG	23	1
chr1	88969129	88969454	10a_p_c1_peak_1269	9.51320	*	CTAATAG,CTATTAA,CTATTAG,TTAATAA,TTAATAG,TTATTAA	-131,16,39,4	4
chr1	88991238	88991518	10a_p_c1_peak_1270	6.04289	*	CTAATAA,TTATTAG	-4	1
chr1	89033809	89034052	10a_p_c1_peak_1271	4.30774	*	CTAATAG,CTATTAG,TTAATAA,TTATTAA	-91,39	2
chr1	89070075	89070419	10a_p_c1_peak_1273	6.04289	*	CTAATAA,CTAATAG,CTATTAA,CTATTAG,TTAATAG,TTATTAG	-29,-47,130	3
chr1	89071699	89071968	10a_p_c1_peak_1274	5.00180	*	CTAATAG,CTATTAG	23	1
chr1	89075123	89075912	10a_p_c1_peak_1275	52.02452	*	CTAATAA,CTAATAG,CTATTAG,TTAATAA,TTATTAA,TTATTAG	-113,-24,-53,107,2,43,98	7
chr1	89135772	89136055	10a_p_c1_peak_1276	5.34883	*	TTAATAA,TTATTAA	-19,-22	2
chr1	89158646	89159039	10a_p_c1_peak_1277	7.25750	*	CTAATAA,TTAATAA,TTATTAA,TTATTAG	13,3	2
chr1	89160753	89161188	10a_p_c1_peak_1278	20.12948	*	CTAATAA,TTATTAG	-56	1
chr1	89191008	89191361	10a_p_c1_peak_1279	10.20727	*	CTAATAA,CTAATAG,CTATTAG,TTATTAG	-46,-6	2
chr1	89207864	89208106	10a_p_c1_peak_1280	3.78719	*	CTAATAA,TTATTAG	-61,112	2
chr1	89256037	89256335	10a_p_c1_peak_1281	4.65477	*	CTAATAG,CTATTAG	-48	1
chr1	89295085	89295462	10a_p_c1_peak_1282	8.12508	*	CTAATAA,CTAATAG,CTATTAG,TTAATAA,TTATTAA,TTATTAG	-27,15,85	3
chr1	89374102	89374361	10a_p_c1_peak_1283	4.93561	*	TTAATAA,TTATTAA	64	1
chr1	89397786	89398324	10a_p_c1_peak_1284	34.19610	*	CTAATAA,CTAATAG,CTATTAG,TTATTAG	-30,-65,12	3
chr1	89411035	89411425	10a_p_c1_peak_1285	5.52235	*	CTAATAA,CTATTAA,TTAATAG,TTATTAG	-64,110	2
chr1	89420015	89420315	10a_p_c1_peak_1286	6.21641	*	CTAATAA,TTATTAG	-140	1
chr1	89432839	89433397	10a_p_c1_peak_1287	14.71867	*	CTAATAA,CTAATAG,CTATTAG,TTATTAG	-39,39,74	3
chr1	89543634	89543901	10a_p_c1_peak_1288	3.61367	*	CTAATAA,CTAATAG,CTATTAA,CTATTAG,TTAATAG,TTATTAG	1,140,37	3
chr1	89617426	89617672	10a_p_c1_peak_1289	3.96071	*	CTAATAA,TTAATAA,TTATTAA,TTATTAG	-48,35,80	3
chr1	89641969	89642369	10a_p_c1_peak_1290	8.64563	*	CTAATAA,TTAATAA,TTATTAA,TTATTAG	-194,-35,158,23,59	5
chr1	89658082	89658357	10a_p_c1_peak_1291	5.34883	*	CTAATAA,TTATTAG	-3,41	2
chr1	89814809	89815152	10a_p_c1_peak_1292	8.25101	*	CTAATAA,CTATTAA,TTAATAA,TTAATAG,TTATTAA,TTATTAG	-131,-163,20,4,41	5
chr1	89815688	89815951	10a_p_c1_peak_1293	4.75830	*	TTAATAA,TTATTAA	-74,32,35	3
chr1	89824722	89825048	10a_p_c1_peak_1294	7.08399	*	CTAATAG,CTATTAA,CTATTAG,TTAATAA,TTAATAG,TTATTAA	-1,-114,125,72	4
chr1	89893174	89893438	10a_p_c1_peak_1295	5.69586	*	TTAATAA,TTATTAA	-5	1
chr1	89897613	89897894	10a_p_c1_peak_1296	5.34883	*	CTAATAG,CTATTAA,CTATTAG,TTAATAG	-70,167,71	3
chr1	89949035	89949825	10a_p_c1_peak_1297	82.56326	*	CTAATAA,CTAATAG,CTATTAG,TTATTAG	-19,18,42	3
chr1	90044458	90044700	10a_p_c1_peak_1298	3.78719	*	TTAATAA,TTATTAA	-118,-71	2
chr1	90100398	90100833	10a_p_c1_peak_1299	12.47727	*	CTATTAA,TTAATAA,TTAATAG,TTATTAA	-26,-29,-46,-49	4
chr1	90106932	90107203	10a_p_c1_peak_1300	4.48125	*	CTAATAA,CTATTAA,TTAATAG,TTATTAG	-32,-61,60	3
chr1	90294661	90294962	10a_p_c1_peak_1301	6.21641	*	CTAATAG,CTATTAG,TTAATAA,TTATTAA	1,17,4	3
chr1	90340874	90341266	10a_p_c1_peak_1302	9.51320	*	CTAATAA,CTAATAG,CTATTAG,TTAATAA,TTATTAA,TTATTAG	-9,15,182,5	4
chr1	90361347	90361659	10a_p_c1_peak_1303	5.17531	*	CTAATAA,CTAATAG,CTATTAG,TTAATAA,TTATTAA,TTATTAG	108,2,58	3
chr1	90531628	90531913	10a_p_c1_peak_1304	5.17531	*	CTAATAA,TTATTAG	-182,84	2
chr1	90552906	90553509	10a_p_c1_peak_1305	6.38992	*	CTAATAG,CTATTAG	35	1
chr1	90572593	90572900	10a_p_c1_peak_1307	5.34883	*	CTAATAA,CTAATAG,CTATTAG,TTATTAG	-54,-67	2
chr1	90704881	90705260	10a_p_c1_peak_1308	10.90133	*	TTAATAA,TTATTAA	14,3	2
chr1	90727758	90728318	10a_p_c1_peak_1309	32.93781	*	CTATTAA,TTAATAA,TTAATAG,TTATTAA	-174,-19,-40,-7,13,44	6
chr1	90730414	90730660	10a_p_c1_peak_1310	5.52235	*	CTATTAA,TTAATAA,TTAATAG,TTATTAA	62,65	2
chr1	90754724	90755018	10a_p_c1_peak_1311	3.96071	*	CTAATAA,TTAATAA,TTATTAA,TTATTAG	18,34	2
chr1	90758467	90758856	10a_p_c1_peak_1312	12.81000	*	TTAATAA,TTATTAA	-12,1	2
chr1	90770420	90770780	10a_p_c1_peak_1313	8.99266	*	CTAATAA,TTAATAA,TTATTAA,TTATTAG	-1,-4,13	3
chr1	90802465	90803036	10a_p_c1_peak_1314	18.36250	*	CTATTAA,TTAATAA,TTAATAG,TTATTAA	-194,-70,-77,134	4
chr1	90859654	90859960	10a_p_c1_peak_1315	6.21641	*	TTAATAA,TTATTAA	-9,8	2
chr1	90870175	90870434	10a_p_c1_peak_1316	5.34883	*	CTAATAA,TTAATAA,TTATTAA,TTATTAG	-88,29,81	3
chr1	90874761	90875004	10a_p_c1_peak_1317	5.17531	*	CTATTAA,TTAATAG	-25	1
chr1	90906715	90907065	10a_p_c1_peak_1318	5.34883	*	CTATTAA,TTAATAA,TTAATAG,TTATTAA	-6,6	2
chr1	90940496	90940764	10a_p_c1_peak_1319	5.17531	*	CTAATAG,CTATTAG	42	1
chr1	90969372	90969616	10a_p_c1_peak_1320	5.52235	*	CTAATAA,TTATTAG	-149	1
chr1	90984554	90984836	10a_p_c1_peak_1321	5.00180	*	TTAATAA,TTATTAA	-7	1
chr1	90986982	90987311	10a_p_c1_peak_1322	5.34883	*	CTAATAA,TTAATAA,TTATTAA,TTATTAG	-14,9	2
chr1	91012312	91012574	10a_p_c1_peak_1323	5.52235	*	CTAATAG,CTATTAA,CTATTAG,TTAATAG	-16,-45,4	3
chr1	91015879	91016333	10a_p_c1_peak_1324	17.66844	*	CTAATAG,CTATTAG	-17,-49,17	3
chr1	91073574	91073829	10a_p_c1_peak_1325	4.48125	*	CTATTAA,TTAATAG	-34,-96,93	3
chr1	91113553	91113840	10a_p_c1_peak_1326	5.00180	*	CTATTAA,TTAATAA,TTAATAG,TTATTAA	23,8	2
chr1	91162760	91163350	10a_p_c1_peak_1327	19.92414	*	CTATTAA,TTAATAA,TTAATAG,TTATTAA	-128,-170,-21,-33,-80,114	6
chr1	91294232	91294693	10a_p_c1_peak_1328	14.19813	*	CTAATAA,TTATTAG	132,6	2
chr1	91320020	91320312	10a_p_c1_peak_1329	4.79454	*	CTATTAA,TTAATAA,TTAATAG,TTATTAA	-155,-6	2
chr1	91324853	91325248	10a_p_c1_peak_1330	10.03375	*	CTATTAA,TTAATAA,TTAATAG,TTATTAA	36,39,50	3
chr1	91353533	91353828	10a_p_c1_peak_1331	5.69586	*	CTAATAA,TTAATAA,TTATTAA,TTATTAG	-162,25	2
chr1	91371978	91372480	10a_p_c1_peak_1332	8.47211	*	CTAATAA,CTATTAA,TTAATAA,TTAATAG,TTATTAA,TTATTAG	-54,-67,9	3
chr1	91375683	91376167	10a_p_c1_peak_1333	4.48125	*	CTAATAA,CTAATAG,CTATTAA,CTATTAG,TTAATAA,TTAATAG,TTATTAA,TTATTAG	-147,-171,171,75	4
chr1	91396529	91396873	10a_p_c1_peak_1334	9.68672	*	CTATTAA,TTAATAA,TTAATAG,TTATTAA	-125,-13,-5	3
chr1	91400023	91400587	10a_p_c1_peak_1335	26.86476	*	CTAATAA,TTAATAA,TTATTAA,TTATTAG	-153,-42,136,24	4
chr1	91479725	91480069	10a_p_c1_peak_1336	6.21641	*	CTAATAG,CTATTAG	21	1
chr1	91480376	91480760	10a_p_c1_peak_1337	10.90133	*	CTAATAA,TTAATAA,TTATTAA,TTATTAG	-27,-82,23	3
chr1	91517308	91517635	10a_p_c1_peak_1338	8.47211	*	CTATTAA,TTAATAA,TTAATAG,TTATTAA	-20,16,19	3
chr1	91553062	91553391	10a_p_c1_peak_1339	5.42257	*	CTAATAA,CTATTAA,TTAATAA,TTAATAG,TTATTAA,TTATTAG	-113,-12,125,49	4
chr1	91578295	91578731	10a_p_c1_peak_1340	15.82313	*	CTAATAA,TTAATAA,TTATTAA,TTATTAG	-4,55,6	3
chr1	91674656	91674944	10a_p_c1_peak_1341	4.71548	*	TTAATAA,TTATTAA	-9,12	2
chr1	91702471	91702768	10a_p_c1_peak_1342	5.69586	*	CTAATAG,CTATTAG,TTAATAA,TTATTAA	-11,-99	2
chr1	91738467	91738780	10a_p_c1_peak_1343	5.86938	*	CTATTAA,TTAATAG	-12,-41,-44	3
chr1	91785249	91785621	10a_p_c1_peak_1344	7.77805	*	TTAATAA,TTATTAA	-18,-29	2
chr1	91935216	91935613	10a_p_c1_peak_1345	9.98387	*	CTATTAA,TTAATAG	5	1
chr1	91977794	91978041	10a_p_c1_peak_1346	4.30774	*	CTAATAA,TTATTAG	-6,48	2
chr1	91980013	91980292	10a_p_c1_peak_1347	5.00180	*	CTAATAA,CTATTAA,TTAATAG,TTATTAG	-18,81	2
chr1	92091853	92092128	10a_p_c1_peak_1349	5.00180	*	TTAATAA,TTATTAA	29,52	2
chr1	92110205	92110502	10a_p_c1_peak_1350	6.51756	*	CTAATAA,TTAATAA,TTATTAA,TTATTAG	-19,-22,-56,71	4
chr1	92132713	92133132	10a_p_c1_peak_1351	10.55430	*	CTAATAA,TTAATAA,TTATTAA,TTATTAG	-112,-5,16	3
chr1	92235915	92236226	10a_p_c1_peak_1352	6.21641	*	CTAATAA,TTAATAA,TTATTAA,TTATTAG	-167,21,42	3
chr1	92448318	92448681	10a_p_c1_peak_1353	6.73696	*	CTAATAA,TTATTAG	25,6	2
chr1	92451732	92451975	10a_p_c1_peak_1354	4.30774	*	CTAATAG,CTATTAG	-6	1
chr1	92531224	92531728	10a_p_c1_peak_1355	7.95156	*	CTAATAA,CTATTAA,TTAATAA,TTAATAG,TTATTAA,TTATTAG	-174,120,26,29	4
chr1	92639486	92639729	10a_p_c1_peak_1358	3.94615	*	CTAATAG,CTATTAG,TTAATAA,TTATTAA	60,71,91	3
chr1	92649940	92650216	10a_p_c1_peak_1359	5.17531	*	CTAATAA,TTAATAA,TTATTAA,TTATTAG	-47,14	2
chr1	92724675	92724928	10a_p_c1_peak_1360	4.65477	*	CTAATAA,CTATTAA,TTAATAG,TTATTAG	-2,20,31	3
chr1	92761209	92761652	10a_p_c1_peak_1361	12.63649	*	CTAATAA,TTAATAA,TTATTAA,TTATTAG	-55,175,24,9	4
chr1	92767086	92767358	10a_p_c1_peak_1362	4.48125	*	CTAATAA,TTAATAA,TTATTAA,TTATTAG	-51,176,5	3
chr1	92910167	92910550	10a_p_c1_peak_1363	8.60057	*	CTATTAA,TTAATAG	-18	1
chr1	93049241	93049494	10a_p_c1_peak_1364	4.82828	*	CTATTAA,TTAATAA,TTAATAG,TTATTAA	-11,61	2
chr1	93051158	93051505	10a_p_c1_peak_1365	6.91047	*	TTAATAA,TTATTAA	-30	1
chr1	93109989	93110735	10a_p_c1_peak_1366	36.23460	*	CTAATAA,TTAATAA,TTATTAA,TTATTAG	-184,184,31	3
chr1	93275275	93275568	10a_p_c1_peak_1367	5.69586	*	TTAATAA,TTATTAA	29	1
chr1	93352046	93352394	10a_p_c1_peak_1368	6.04289	*	CTAATAA,TTATTAG	16	1
chr1	93370974	93371221	10a_p_c1_peak_1369	4.82828	*	CTAATAA,CTATTAA,TTAATAA,TTAATAG,TTATTAA,TTATTAG	-21,-46,-62	3
chr1	93416303	93416564	10a_p_c1_peak_1370	4.74449	*	CTAATAG,CTATTAG,TTAATAA,TTATTAA	-74,32,80	3
chr1	93433362	93433628	10a_p_c1_peak_1371	4.65477	*	CTATTAA,TTAATAG	-2	1
chr1	93511432	93511721	10a_p_c1_peak_1372	5.17531	*	CTAATAG,CTATTAG	41	1
chr1	93580312	93580554	10a_p_c1_peak_1373	4.48125	*	TTAATAA,TTATTAA	10	1
chr1	93592391	93592676	10a_p_c1_peak_1374	4.30774	*	CTAATAA,TTAATAA,TTATTAA,TTATTAG	-55,-62	2
chr1	93619262	93619541	10a_p_c1_peak_1375	5.69586	*	CTATTAA,TTAATAA,TTAATAG,TTATTAA	-29,6	2
chr1	93659309	93659708	10a_p_c1_peak_1376	12.63649	*	CTAATAA,CTATTAA,TTAATAG,TTATTAG	-16,-67,142	3
chr1	93723567	93723868	10a_p_c1_peak_1378	4.65477	*	TTAATAA,TTATTAA	-47,-61,76	3
chr1	93741855	93742220	10a_p_c1_peak_1380	10.48053	*	CTAATAA,TTATTAG	-13	1
chr1	93834006	93834248	10a_p_c1_peak_1381	4.30774	*	CTAATAA,TTATTAG	-152,68	2
chr1	93903543	93903785	10a_p_c1_peak_1382	4.00327	*	TTAATAA,TTATTAA	100	1
chr1	93927740	93928221	10a_p_c1_peak_1383	18.53601	*	TTAATAA,TTATTAA	-43,21,42	3
chr1	93930148	93930390	10a_p_c1_peak_1384	4.82828	*	CTAATAA,TTAATAA,TTATTAA,TTATTAG	19,4	2
chr1	93966314	93966618	10a_p_c1_peak_1385	5.17531	*	CTAATAG,CTATTAG,TTAATAA,TTATTAA	24,35	2
chr1	94017566	94017816	10a_p_c1_peak_1386	4.48125	*	CTAATAA,TTATTAG	-28	1
chr1	94112292	94112592	10a_p_c1_peak_1387	5.17531	*	CTATTAA,TTAATAA,TTAATAG,TTATTAA	183,19	2
chr1	94136177	94136612	10a_p_c1_peak_1388	21.90131	*	TTAATAA,TTATTAA	-40,20,5	3
chr1	94358872	94359312	10a_p_c1_peak_1390	5.17531	*	CTAATAA,CTATTAA,TTAATAA,TTAATAG,TTATTAA,TTATTAG	-106,-179,-86,172,54	5
chr1	94361213	94361524	10a_p_c1_peak_1391	6.04289	*	CTAATAA,CTAATAG,CTATTAG,TTATTAG	-29,-45,119	3
chr1	94388136	94388542	10a_p_c1_peak_1392	7.50526	*	CTAATAA,CTAATAG,CTATTAA,CTATTAG,TTAATAA,TTAATAG,TTATTAA,TTATTAG	-101,-186,137,20,53	5
chr1	94400565	94400937	10a_p_c1_peak_1393	5.34883	*	CTAATAA,TTAATAA,TTATTAA,TTATTAG	-24,38	2
chr1	94402516	94402874	10a_p_c1_peak_1394	5.00180	*	TTAATAA,TTATTAA	-53	1
chr1	94485480	94485791	10a_p_c1_peak_1395	7.50590	*	CTAATAA,TTAATAA,TTATTAA,TTATTAG	82,9	2
chr1	94539028	94539298	10a_p_c1_peak_1396	5.69378	*	CTAATAG,CTATTAA,CTATTAG,TTAATAA,TTAATAG,TTATTAA	-12,-26,-91	3
chr1	94592886	94593384	10a_p_c1_peak_1397	5.34883	*	CTAATAA,CTAATAG,CTATTAG,TTAATAA,TTATTAA,TTATTAG	-111,-71,98	3
chr1	94627088	94627372	10a_p_c1_peak_1398	6.04289	*	CTAATAG,CTATTAG,TTAATAA,TTATTAA	-12,-129	2
chr1	94651274	94651664	10a_p_c1_peak_1399	6.91047	*	TTAATAA,TTATTAA	-141	1
chr1	94716311	94716712	10a_p_c1_peak_1400	10.66274	*	CTAATAA,TTATTAG	-18	1
chr1	94744058	94744413	10a_p_c1_peak_1401	5.00180	*	TTAATAA,TTATTAA	21,30	2
chr1	94801399	94801999	10a_p_c1_peak_1402	30.92669	*	CTAATAG,CTATTAA,CTATTAG,TTAATAA,TTAATAG,TTATTAA	128,21,49,52,68,88	6
chr1	94925929	94926186	10a_p_c1_peak_1404	4.65477	*	TTAATAA,TTATTAA	-5,3	2
chr1	95031267	95031541	10a_p_c1_peak_1405	4.30774	*	TTAATAA,TTATTAA	-138,92	2
chr1	95106530	95106882	10a_p_c1_peak_1406	9.32457	*	CTATTAA,TTAATAA,TTAATAG,TTATTAA	-2,-23,-5,184,28	5
chr1	95183780	95184122	10a_p_c1_peak_1407	7.60638	*	TTAATAA,TTATTAA	-24,-42	2
chr1	95236577	95236931	10a_p_c1_peak_1408	4.13422	*	CTAATAA,CTATTAA,TTAATAG,TTATTAG	-165,-66,-93	3
chr1	95282932	95283215	10a_p_c1_peak_1409	4.65477	*	CTAATAA,TTATTAG	23	1
chr1	95408614	95408961	10a_p_c1_peak_1410	10.13592	*	CTAATAA,TTATTAG	-37,56	2
chr1	95510838	95511837	10a_p_c1_peak_1411	46.29851	*	CTAATAA,CTAATAG,CTATTAA,CTATTAG,TTAATAG,TTATTAG	-109,-13,-150,-37,-61,-85,119,135,150,166,181,197,20,3,36,53,69,86	18
chr1	95539177	95539521	10a_p_c1_peak_1412	8.71361	*	TTAATAA,TTATTAA	42	1
chr1	95661479	95661844	10a_p_c1_peak_1413	10.90133	*	CTAATAA,TTAATAA,TTATTAA,TTATTAG	-2,-34,30,47	4
chr1	95704630	95704897	10a_p_c1_peak_1414	4.35684	*	TTAATAA,TTATTAA	-29,66	2
chr1	95734603	95734976	10a_p_c1_peak_1415	4.48125	*	CTAATAA,CTAATAG,CTATTAG,TTATTAG	-129,124	2
chr1	95764255	95764919	10a_p_c1_peak_1416	6.04289	*	CTATTAA,TTAATAG	131,151	2
chr1	95800524	95800794	10a_p_c1_peak_1417	5.52235	*	CTATTAA,TTAATAG	50	1
chr1	95801602	95802046	10a_p_c1_peak_1418	24.60906	*	CTATTAA,TTAATAA,TTAATAG,TTATTAA	-18,13,35	3
chr1	95872135	95872447	10a_p_c1_peak_1419	7.08399	*	TTAATAA,TTATTAA	-12,-32	2
chr1	95904911	95905327	10a_p_c1_peak_1420	10.38078	*	CTAATAA,TTATTAG	-48,21	2
chr1	95907318	95907628	10a_p_c1_peak_1421	6.73696	*	CTAATAA,TTAATAA,TTATTAA,TTATTAG	-19,-3	2
chr1	95907878	95908157	10a_p_c1_peak_1422	4.65477	*	CTAATAA,TTATTAG	0	1
chr1	95918674	95918947	10a_p_c1_peak_1423	5.86938	*	CTAATAA,TTATTAG	8	1
chr1	95931703	95932001	10a_p_c1_peak_1424	5.52235	*	CTAATAG,CTATTAA,CTATTAG,TTAATAG	-9,130,23,39	4
chr1	95978799	95979304	10a_p_c1_peak_1425	5.34883	*	TTAATAA,TTATTAA	-103,-147,119,159,180	5
chr1	96035069	96035311	10a_p_c1_peak_1428	5.00180	*	CTAATAA,TTAATAA,TTATTAA,TTATTAG	-15,136,197	3
chr1	96080742	96081073	10a_p_c1_peak_1429	5.86938	*	CTAATAA,CTATTAA,TTAATAA,TTAATAG,TTATTAA,TTATTAG	-161,-55,132,193	4
chr1	96163765	96164138	10a_p_c1_peak_1430	7.60453	*	CTATTAA,TTAATAA,TTAATAG,TTATTAA	-15,-30,-77	3
chr1	96194231	96194539	10a_p_c1_peak_1431	5.69586	*	CTATTAA,TTAATAG	-24,-44	2
chr1	96198406	96198840	10a_p_c1_peak_1432	11.24836	*	CTAATAA,TTATTAG	-13,16	2
chr1	96210898	96211770	10a_p_c1_peak_1433	69.72311	*	TTAATAA,TTATTAA	-14,34,55	3
chr1	96225699	96225966	10a_p_c1_peak_1434	4.13422	*	CTAATAA,CTAATAG,CTATTAG,TTATTAG	26,35	2
chr1	96253345	96253672	10a_p_c1_peak_1435	8.81914	*	CTAATAA,TTATTAG	-14	1
chr1	96271050	96271298	10a_p_c1_peak_1436	5.00180	*	CTAATAG,CTATTAG,TTAATAA,TTATTAA	-39,2	2
chr1	96282461	96282838	10a_p_c1_peak_1437	9.51320	*	CTAATAG,CTATTAG,TTAATAA,TTATTAA	-161,33,54	3
chr1	96283430	96283681	10a_p_c1_peak_1438	4.30774	*	CTATTAA,TTAATAA,TTAATAG,TTATTAA	29,40,85	3
chr1	96322164	96322519	10a_p_c1_peak_1439	7.60453	*	CTAATAA,TTATTAG	-13	1
chr1	96383438	96383941	10a_p_c1_peak_1440	14.02461	*	CTAATAA,TTAATAA,TTATTAA,TTATTAG	-33,-43,24	3
chr1	96412747	96413037	10a_p_c1_peak_1441	6.91047	*	TTAATAA,TTATTAA	0	1
chr1	96418179	96418497	10a_p_c1_peak_1442	7.60453	*	TTAATAA,TTATTAA	-13,-64,29	3
chr1	96464629	96464960	10a_p_c1_peak_1443	4.13422	*	CTAATAA,CTATTAA,TTAATAA,TTAATAG,TTATTAA,TTATTAG	-114,-30,133,197	4
chr1	96646870	96647165	10a_p_c1_peak_1444	5.86938	*	CTAATAG,CTATTAG,TTAATAA,TTATTAA	-66,83	2
chr1	96713816	96714242	10a_p_c1_peak_1445	7.72368	*	CTAATAA,CTAATAG,CTATTAG,TTAATAA,TTATTAA,TTATTAG	-130,46,58	3
chr1	96726594	96726842	10a_p_c1_peak_1446	4.48125	*	CTAATAA,TTATTAG	84	1
chr1	96736989	96737337	10a_p_c1_peak_1447	3.78719	*	CTAATAA,TTATTAG	-39	1
chr1	96742180	96742592	10a_p_c1_peak_1448	10.20727	*	CTAATAA,CTAATAG,CTATTAA,CTATTAG,TTAATAG,TTATTAG	-47,13,4	3
chr1	96777607	96778057	10a_p_c1_peak_1450	6.38992	*	CTATTAA,TTAATAA,TTAATAG,TTATTAA	-19,-35,-8,143,2	5
chr1	96778280	96778533	10a_p_c1_peak_1451	5.17531	*	TTAATAA,TTATTAA	-55	1
chr1	96782744	96783027	10a_p_c1_peak_1452	4.82828	*	CTAATAA,TTAATAA,TTATTAA,TTATTAG	-34,-96,90	3
chr1	96829522	96829939	10a_p_c1_peak_1453	7.77805	*	CTAATAG,CTATTAG	5	1
chr1	96863180	96863460	10a_p_c1_peak_1454	4.82828	*	CTAATAA,TTAATAA,TTATTAA,TTATTAG	-15,27	2
chr1	96866349	96866728	10a_p_c1_peak_1455	6.21641	*	CTATTAA,TTAATAG	-51	1
chr1	96906813	96907224	10a_p_c1_peak_1456	16.80086	*	TTAATAA,TTATTAA	-60	1
chr1	96907521	96907897	10a_p_c1_peak_1457	10.55430	*	CTAATAG,CTATTAA,CTATTAG,TTAATAG	11,2,31	3
chr1	96914853	96915255	10a_p_c1_peak_1458	5.34883	*	CTAATAG,CTATTAA,CTATTAG,TTAATAA,TTAATAG,TTATTAA	-50,42,45	3
chr1	96922989	96923249	10a_p_c1_peak_1459	3.78719	*	CTATTAA,TTAATAA,TTAATAG,TTATTAA	-156,113	2
chr1	96930012	96930342	10a_p_c1_peak_1460	7.08399	*	CTAATAA,CTAATAG,CTATTAG,TTATTAG	1,17	2
chr1	96934284	96934754	10a_p_c1_peak_1461	11.42188	*	CTAATAA,TTATTAG	81	1
chr1	96946686	96947103	10a_p_c1_peak_1462	10.90133	*	CTAATAA,CTATTAA,TTAATAG,TTATTAG	-55,105,86	3
chr1	96962628	96962965	10a_p_c1_peak_1463	4.13422	*	CTATTAA,TTAATAG	115	1
chr1	96969622	96970145	10a_p_c1_peak_1464	11.76891	*	CTAATAA,TTAATAA,TTATTAA,TTATTAG	-81,18,38	3
chr1	97017465	97017707	10a_p_c1_peak_1465	4.30774	*	CTAATAA,TTAATAA,TTATTAA,TTATTAG	-100,-126,6	3
chr1	97049345	97050007	10a_p_c1_peak_1466	50.62708	*	CTAATAA,TTAATAA,TTATTAA,TTATTAG	-18,-25,-35,3,6	5
chr1	97096790	97097066	10a_p_c1_peak_1467	4.30774	*	CTAATAG,CTATTAG,TTAATAA,TTATTAA	-81,72	2
chr1	97116365	97116620	10a_p_c1_peak_1468	4.48125	*	CTAATAG,CTATTAG	-77	1
chr1	97124758	97125091	10a_p_c1_peak_1469	7.43102	*	CTAATAG,CTATTAG,TTAATAA,TTATTAA	4,72	2
chr1	97130109	97130928	10a_p_c1_peak_1470	7.60453	*	CTATTAA,TTAATAA,TTAATAG,TTATTAA	-174,-191	2
chr1	97170441	97170793	10a_p_c1_peak_1471	9.68672	*	TTAATAA,TTATTAA	4	1
chr1	97183894	97184233	10a_p_c1_peak_1472	6.56344	*	CTAATAG,CTATTAG,TTAATAA,TTATTAA	-22,31	2
chr1	97197533	97198275	10a_p_c1_peak_1473	12.11594	*	CTAATAA,CTATTAA,TTAATAA,TTAATAG,TTATTAA,TTATTAG	134,14,175	3
chr1	97208973	97209256	10a_p_c1_peak_1475	5.09572	*	CTAATAA,CTAATAG,CTATTAG,TTATTAG	-28,-62	2
chr1	97220690	97221040	10a_p_c1_peak_1476	7.43102	*	CTAATAA,CTATTAA,TTAATAG,TTATTAG	-45,3,6	3
chr1	97229614	97230015	10a_p_c1_peak_1477	13.15703	*	CTAATAA,TTAATAA,TTATTAA,TTATTAG	-37,-4	2
chr1	97243999	97244489	10a_p_c1_peak_1478	16.80086	*	TTAATAA,TTATTAA	-21,-43,5	3
chr1	97247374	97247765	10a_p_c1_peak_1479	4.30774	*	CTAATAA,CTATTAA,TTAATAA,TTAATAG,TTATTAA,TTATTAG	-151,123,154,4	4
chr1	97255044	97255482	10a_p_c1_peak_1480	15.75977	*	CTAATAA,TTAATAA,TTATTAA,TTATTAG	-19,-8	2
chr1	97264063	97264545	10a_p_c1_peak_1481	21.31227	*	CTAATAA,TTATTAG	16,50	2
chr1	97284446	97284691	10a_p_c1_peak_1482	3.61367	*	CTATTAA,TTAATAG	175,79	2
chr1	97295857	97296201	10a_p_c1_peak_1483	6.04289	*	CTAATAA,TTAATAA,TTATTAA,TTATTAG	-44,180	2
chr1	97329645	97330189	10a_p_c1_peak_1484	12.46297	*	CTAATAA,TTAATAA,TTATTAA,TTATTAG	-89,157,186	3
chr1	97426754	97427180	10a_p_c1_peak_1485	17.49492	*	CTAATAA,TTAATAA,TTATTAA,TTATTAG	-29,-40,13,22,40	5
chr1	97470586	97470902	10a_p_c1_peak_1486	5.17531	*	CTAATAA,TTAATAA,TTATTAA,TTATTAG	-8,10	2
chr1	97485980	97486243	10a_p_c1_peak_1487	4.48125	*	CTATTAA,TTAATAG	20	1
chr1	97526095	97526437	10a_p_c1_peak_1488	7.25750	*	TTAATAA,TTATTAA	-9	1
chr1	97537004	97537419	10a_p_c1_peak_1489	8.12508	*	TTAATAA,TTATTAA	-28	1
chr1	97551867	97552257	10a_p_c1_peak_1490	14.19813	*	CTAATAA,CTATTAA,TTAATAG,TTATTAG	-135,-16,4	3
chr1	97555870	97556277	10a_p_c1_peak_1491	12.46297	*	TTAATAA,TTATTAA	-4,26	2
chr1	97574087	97574419	10a_p_c1_peak_1492	4.30774	*	CTAATAG,CTATTAA,CTATTAG,TTAATAG	-186,-27	2
chr1	97657285	97657687	10a_p_c1_peak_1493	8.99266	*	CTAATAA,TTATTAG	-13	1
chr1	97701313	97701645	10a_p_c1_peak_1494	8.47211	*	CTAATAG,CTATTAG	57	1
chr1	97706130	97706526	10a_p_c1_peak_1495	4.65477	*	CTAATAA,TTATTAG	85	1
chr1	97707121	97707529	10a_p_c1_peak_1496	8.64563	*	CTAATAA,TTATTAG	-1	1
chr1	97712285	97712666	10a_p_c1_peak_1497	11.94242	*	CTATTAA,TTAATAA,TTAATAG,TTATTAA	-24,-32,-35,-52,-75	5
chr1	97797171	97797423	10a_p_c1_peak_1498	4.30774	*	CTAATAA,TTAATAA,TTATTAA,TTATTAG	-62,-65,-78,88	4
chr1	97817767	97818058	10a_p_c1_peak_1499	5.04131	*	CTAATAG,CTATTAG,TTAATAA,TTATTAA	-8,7	2
chr1	97872628	97872952	10a_p_c1_peak_1500	5.69586	*	TTAATAA,TTATTAA	-104,-134,-56,123,59	5
chr1	97894374	97894845	10a_p_c1_peak_1501	6.21641	*	CTAATAA,CTATTAA,TTAATAA,TTAATAG,TTATTAA,TTATTAG	-132,-140,107,66	4
chr1	97916137	97916444	10a_p_c1_peak_1503	5.00180	*	CTAATAA,TTATTAG	4	1
chr1	97939860	97940317	10a_p_c1_peak_1504	8.81914	*	TTAATAA,TTATTAA	-83,38,41,53,96	5
chr1	97955167	97955754	10a_p_c1_peak_1505	37.62273	*	CTAATAA,TTAATAA,TTATTAA,TTATTAG	-15,-74,161	3
chr1	97961184	97961634	10a_p_c1_peak_1506	11.07484	*	CTAATAA,TTAATAA,TTATTAA,TTATTAG	-192,34,57,75	4
chr1	97962900	97963253	10a_p_c1_peak_1507	4.30774	*	CTAATAA,TTAATAA,TTATTAA,TTATTAG	21,42	2
chr1	98001188	98001534	10a_p_c1_peak_1508	6.04289	*	CTAATAA,CTATTAA,TTAATAA,TTAATAG,TTATTAA,TTATTAG	-107,-158,54,72	4
chr1	98031893	98032267	10a_p_c1_peak_1509	10.55430	*	TTAATAA,TTATTAA	-10,102	2
chr1	98055905	98056228	10a_p_c1_peak_1510	5.86938	*	CTAATAA,TTATTAG	58	1
chr1	98077718	98078351	10a_p_c1_peak_1511	9.51320	*	CTAATAG,CTATTAG,TTAATAA,TTATTAA	-92,177,59	3
chr1	98086850	98087188	10a_p_c1_peak_1512	5.17531	*	CTAATAA,TTATTAG	44	1
chr1	98136572	98137164	10a_p_c1_peak_1513	20.44469	*	CTATTAA,TTAATAA,TTAATAG,TTATTAA	-114,-133,-180	3
chr1	98142750	98143025	10a_p_c1_peak_1514	4.48125	*	CTAATAA,TTAATAA,TTATTAA,TTATTAG	-31,54	2
chr1	98146950	98147539	10a_p_c1_peak_1515	12.81000	*	CTAATAG,CTATTAA,CTATTAG,TTAATAA,TTAATAG,TTATTAA	-170,-27,-40,-65,136	5
chr1	98148606	98149175	10a_p_c1_peak_1516	21.83281	*	CTAATAA,CTAATAG,CTATTAG,TTAATAA,TTATTAA,TTATTAG	-192,-76,-83,52,75	5
chr1	98179151	98179551	10a_p_c1_peak_1517	3.61367	*	CTAATAA,CTATTAA,TTAATAG,TTATTAG	-187,-74,178	3
chr1	98187847	98188104	10a_p_c1_peak_1518	4.30774	*	CTAATAA,TTAATAA,TTATTAA,TTATTAG	-13,51	2
chr1	98196794	98197138	10a_p_c1_peak_1519	5.52235	*	CTAATAA,CTATTAA,TTAATAA,TTAATAG,TTATTAA,TTATTAG	-35,-67,135,80	4
chr1	98198132	98198567	10a_p_c1_peak_1520	13.15703	*	CTATTAA,TTAATAA,TTAATAG,TTATTAA	-38,-74,182,30	4
chr1	98211751	98211998	10a_p_c1_peak_1521	4.30774	*	CTAATAA,TTAATAA,TTATTAA,TTATTAG	-59,11,25	3
chr1	98212510	98212905	10a_p_c1_peak_1522	7.08399	*	CTAATAG,CTATTAG,TTAATAA,TTATTAA	-17,-4	2
chr1	98228713	98228967	10a_p_c1_peak_1523	4.48125	*	CTATTAA,TTAATAA,TTAATAG,TTATTAA	-8,6	2
chr1	98250517	98250804	10a_p_c1_peak_1524	5.00180	*	TTAATAA,TTATTAA	-55,-74,120	3
chr1	98270286	98270552	10a_p_c1_peak_1525	5.69586	*	TTAATAA,TTATTAA	5	1
chr1	98273848	98274210	10a_p_c1_peak_1526	11.24836	*	CTAATAA,CTAATAG,CTATTAG,TTAATAA,TTATTAA,TTATTAG	-128,19,5	3
chr1	98283748	98284048	10a_p_c1_peak_1527	5.17531	*	CTATTAA,TTAATAA,TTAATAG,TTATTAA	176,27,3	3
chr1	98307977	98308268	10a_p_c1_peak_1528	4.30774	*	CTATTAA,TTAATAG	11	1
chr1	98349509	98349825	10a_p_c1_peak_1530	3.96071	*	CTAATAA,CTATTAA,TTAATAG,TTATTAG	-92,22	2
chr1	98375770	98376247	10a_p_c1_peak_1531	17.32141	*	CTATTAA,TTAATAA,TTAATAG,TTATTAA	-28,-31,21	3
chr1	98418344	98418827	10a_p_c1_peak_1532	6.21641	*	TTAATAA,TTATTAA	-119,-141,-88,51,66	5
chr1	98420018	98420469	10a_p_c1_peak_1533	19.75062	*	CTAATAA,TTAATAA,TTATTAA,TTATTAG	-35,-5,34	3
chr1	98430782	98431024	10a_p_c1_peak_1534	4.65477	*	CTAATAA,CTAATAG,CTATTAA,CTATTAG,TTAATAA,TTAATAG,TTATTAA,TTATTAG	-190,-71,-93,100	4
chr1	98448060	98448693	10a_p_c1_peak_1535	4.13422	*	CTATTAA,TTAATAG	-62	1
chr1	98463019	98463403	10a_p_c1_peak_1536	9.51320	*	CTAATAG,CTATTAA,CTATTAG,TTAATAA,TTAATAG,TTATTAA	36,64,67	3
chr1	98584415	98584677	10a_p_c1_peak_1537	4.82828	*	CTAATAA,TTAATAA,TTATTAA,TTATTAG	-1,-55,29	3
chr1	98602361	98602732	10a_p_c1_peak_1538	4.82828	*	CTAATAA,CTATTAA,TTAATAA,TTAATAG,TTATTAA,TTATTAG	-48,10,185,34	4
chr1	98691309	98691608	10a_p_c1_peak_1539	5.00180	*	CTAATAG,CTATTAG	-11	1
chr1	98709970	98710218	10a_p_c1_peak_1540	4.48125	*	CTAATAA,TTAATAA,TTATTAA,TTATTAG	-24,100	2
chr1	98711933	98712289	10a_p_c1_peak_1541	6.56344	*	CTAATAA,TTATTAG	5	1
chr1	98739393	98739682	10a_p_c1_peak_1542	5.69586	*	CTAATAA,TTAATAA,TTATTAA,TTATTAG	-109,-117,52	3
chr1	98748922	98749175	10a_p_c1_peak_1543	4.61538	*	CTAATAA,TTAATAA,TTATTAA,TTATTAG	-146,14	2
chr1	98752544	98752786	10a_p_c1_peak_1544	3.61367	*	TTAATAA,TTATTAA	79	1
chr1	98812621	98812959	10a_p_c1_peak_1545	6.04289	*	CTAATAA,CTATTAA,TTAATAG,TTATTAG	168,20	2
chr1	98860340	98860613	10a_p_c1_peak_1546	4.48125	*	CTATTAA,TTAATAA,TTAATAG,TTATTAA	38,5,8	3
chr1	98873963	98874219	10a_p_c1_peak_1547	4.65477	*	TTAATAA,TTATTAA	-34,10	2
chr1	98890007	98890509	10a_p_c1_peak_1548	21.83281	*	TTAATAA,TTATTAA	-59,31	2
chr1	98915753	98915995	10a_p_c1_peak_1549	4.65477	*	CTATTAA,TTAATAG	0	1
chr1	99021827	99022069	10a_p_c1_peak_1550	3.44016	*	TTAATAA,TTATTAA	-81,91	2
chr1	99035714	99036018	10a_p_c1_peak_1551	5.86938	*	TTAATAA,TTATTAA	12	1
chr1	99070748	99071051	10a_p_c1_peak_1552	5.86938	*	CTAATAA,TTAATAA,TTATTAA,TTATTAG	-82,62	2
chr1	99117113	99117356	10a_p_c1_peak_1553	4.96684	*	CTAATAG,CTATTAG,TTAATAA,TTATTAA	-43,-46,-7	3
chr1	99118404	99118790	10a_p_c1_peak_1554	7.25750	*	CTAATAA,TTAATAA,TTATTAA,TTATTAG	-82,70	2
chr1	99189906	99190294	10a_p_c1_peak_1555	7.08399	*	TTAATAA,TTATTAA	135	1
chr1	99219415	99219702	10a_p_c1_peak_1556	5.69586	*	CTAATAA,TTAATAA,TTATTAA,TTATTAG	-23,93	2
chr1	99231078	99231345	10a_p_c1_peak_1557	3.44016	*	CTAATAG,CTATTAG	14	1
chr1	99289033	99289285	10a_p_c1_peak_1558	4.82828	*	CTATTAA,TTAATAA,TTAATAG,TTATTAA	-4,-41	2
chr1	99301194	99301455	10a_p_c1_peak_1559	3.61367	*	CTAATAA,CTAATAG,CTATTAA,CTATTAG,TTAATAA,TTAATAG,TTATTAA,TTATTAG	-173,-92,190,20	4
chr1	99323090	99323344	10a_p_c1_peak_1560	4.65477	*	CTATTAA,TTAATAG	33	1
chr1	99358653	99358944	10a_p_c1_peak_1561	5.00180	*	TTAATAA,TTATTAA	-9	1
chr1	99378283	99378525	10a_p_c1_peak_1562	3.96071	*	CTAATAA,TTAATAA,TTATTAA,TTATTAG	28,51	2
chr1	99386237	99386481	10a_p_c1_peak_1563	5.00180	*	CTAATAA,TTAATAA,TTATTAA,TTATTAG	-31,-52	2
chr1	99390997	99391372	10a_p_c1_peak_1564	7.08399	*	CTAATAG,CTATTAG,TTAATAA,TTATTAA	-50,29,32,88	4
chr1	99413105	99413418	10a_p_c1_peak_1565	5.86938	*	CTAATAA,CTAATAG,CTATTAG,TTAATAA,TTATTAA,TTATTAG	-46,62,85	3
chr1	99421324	99421660	10a_p_c1_peak_1566	7.08399	*	CTAATAA,TTATTAG	-132,66,86	3
chr1	99426843	99427316	10a_p_c1_peak_1567	10.72781	*	CTAATAG,CTATTAA,CTATTAG,TTAATAA,TTAATAG,TTATTAA	-146,11,78	3
chr1	99433065	99433335	10a_p_c1_peak_1568	5.00180	*	CTAATAA,TTATTAG	-52,160	2
chr1	99438013	99438310	10a_p_c1_peak_1569	6.21641	*	TTAATAA,TTATTAA	-1,6	2
chr1	99477271	99477670	10a_p_c1_peak_1570	8.64563	*	CTAATAA,CTATTAA,TTAATAA,TTAATAG,TTATTAA,TTATTAG	-113,-116,-35	3
chr1	99504206	99504595	10a_p_c1_peak_1571	4.65477	*	TTAATAA,TTATTAA	37,83	2
chr1	99527440	99527740	10a_p_c1_peak_1572	6.21641	*	CTAATAA,TTATTAG	29	1
chr1	99534161	99534468	10a_p_c1_peak_1573	6.73696	*	CTAATAA,CTATTAA,TTAATAG,TTATTAG	-24,24,4	3
chr1	99637142	99637514	10a_p_c1_peak_1576	6.38992	*	TTAATAA,TTATTAA	-49,-81,160	3
chr1	99669754	99670308	10a_p_c1_peak_1577	19.40359	*	TTAATAA,TTATTAA	149	1
chr1	99691061	99691361	10a_p_c1_peak_1578	6.38992	*	CTATTAA,TTAATAG	-17	1
chr1	99695485	99695757	10a_p_c1_peak_1579	4.82828	*	CTAATAA,TTAATAA,TTATTAA,TTATTAG	-142,10	2
chr1	99702521	99702774	10a_p_c1_peak_1580	5.00180	*	TTAATAA,TTATTAA	2,5	2
chr1	99716843	99717294	10a_p_c1_peak_1581	9.33969	*	TTAATAA,TTATTAA	-19,-51,34,64	4
chr1	99744265	99744633	10a_p_c1_peak_1582	8.99266	*	CTAATAG,CTATTAA,CTATTAG,TTAATAG	-21,2	2
chr1	99753810	99754056	10a_p_c1_peak_1584	4.82828	*	CTAATAG,CTATTAA,CTATTAG,TTAATAA,TTAATAG,TTATTAA	-69,58,8	3
chr1	99782796	99783060	10a_p_c1_peak_1585	4.48125	*	CTAATAA,TTATTAG	-6	1
chr1	99796413	99796801	10a_p_c1_peak_1586	6.38992	*	CTAATAA,TTAATAA,TTATTAA,TTATTAG	-35,-51,53	3
chr1	99801826	99802469	10a_p_c1_peak_1587	7.43102	*	CTAATAA,TTAATAA,TTATTAA,TTATTAG	-176,144,155	3
chr1	99829653	99830066	10a_p_c1_peak_1588	8.64563	*	TTAATAA,TTATTAA	12,29	2
chr1	99852996	99853557	10a_p_c1_peak_1589	35.36703	*	CTATTAA,TTAATAG	54	1
chr1	99902795	99903223	10a_p_c1_peak_1590	6.38992	*	CTAATAA,CTAATAG,CTATTAG,TTATTAG	-101,22,74	3
chr1	99947541	99947961	10a_p_c1_peak_1591	15.06570	*	CTAATAA,CTATTAA,TTAATAA,TTAATAG,TTATTAA,TTATTAG	-25,-28,13,4	4
chr1	99951885	99952146	10a_p_c1_peak_1592	4.48125	*	TTAATAA,TTATTAA	-23	1
chr1	100102835	100103085	10a_p_c1_peak_1593	4.13422	*	TTAATAA,TTATTAA	-34	1
chr1	100110532	100110864	10a_p_c1_peak_1594	6.73696	*	CTATTAA,TTAATAG	2	1
chr1	100141378	100141643	10a_p_c1_peak_1595	4.82828	*	TTAATAA,TTATTAA	-42	1
chr1	100155443	100155739	10a_p_c1_peak_1596	5.69586	*	TTAATAA,TTATTAA	-36,76	2
chr1	100156402	100156644	10a_p_c1_peak_1597	4.13422	*	CTAATAA,TTATTAG	-11	1
chr1	100190126	100190703	10a_p_c1_peak_1598	28.77343	*	TTAATAA,TTATTAA	-16	1
chr1	100325827	100326128	10a_p_c1_peak_1599	7.25750	*	CTAATAA,CTAATAG,CTATTAG,TTAATAA,TTATTAA,TTATTAG	-177,-32,18,53	4
chr1	100345511	100345790	10a_p_c1_peak_1600	5.34883	*	CTATTAA,TTAATAA,TTAATAG,TTATTAA	-54,19,41	3
chr1	100381540	100381979	10a_p_c1_peak_1601	6.21641	*	CTAATAA,TTAATAA,TTATTAA,TTATTAG	-132,-165,-189	3
chr1	100387460	100387845	10a_p_c1_peak_1602	8.12508	*	TTAATAA,TTATTAA	16,27	2
chr1	100438749	100439045	10a_p_c1_peak_1603	7.59892	*	CTATTAA,TTAATAA,TTAATAG,TTATTAA	-19,-49,82	3
chr1	100485877	100486184	10a_p_c1_peak_1604	5.00180	*	CTAATAA,TTAATAA,TTATTAA,TTATTAG	-20,117,45	3
chr1	100568528	100568851	10a_p_c1_peak_1605	6.38992	*	CTAATAA,TTATTAG	45	1
chr1	100622955	100623221	10a_p_c1_peak_1607	5.69586	*	CTAATAA,CTAATAG,CTATTAG,TTATTAG	-85,1	2
chr1	100625516	100625814	10a_p_c1_peak_1608	4.48125	*	CTAATAA,CTATTAA,TTAATAG,TTATTAG	119,63	2
chr1	100699629	100699878	10a_p_c1_peak_1609	5.34883	*	CTAATAA,TTATTAG	45	1
chr1	100704464	100704725	10a_p_c1_peak_1610	5.17531	*	TTAATAA,TTATTAA	-76	1
chr1	100717326	100717688	10a_p_c1_peak_1611	7.43102	*	TTAATAA,TTATTAA	16,9	2
chr1	100738212	100738511	10a_p_c1_peak_1612	4.65477	*	CTAATAA,CTAATAG,CTATTAG,TTATTAG	-128,-59,68	3
chr1	100844469	100844739	10a_p_c1_peak_1613	4.82828	*	TTAATAA,TTATTAA	-60	1
chr1	100855612	100855892	10a_p_c1_peak_1615	3.96071	*	CTATTAA,TTAATAA,TTAATAG,TTATTAA	-60,-85	2
chr1	100924875	100925164	10a_p_c1_peak_1616	4.90442	*	CTAATAA,TTAATAA,TTATTAA,TTATTAG	-33,71	2
chr1	100954082	100954333	10a_p_c1_peak_1617	5.48375	*	CTAATAA,TTATTAG	-111	1
chr1	101006524	101006813	10a_p_c1_peak_1618	5.95531	*	CTAATAA,TTATTAG	-6	1
chr1	101020144	101020492	10a_p_c1_peak_1619	8.81914	*	CTAATAA,TTAATAA,TTATTAA,TTATTAG	19,28	2
chr1	101046338	101046580	10a_p_c1_peak_1620	4.13422	*	CTATTAA,TTAATAA,TTAATAG,TTATTAA	-78,93	2
chr1	101060735	101061098	10a_p_c1_peak_1621	9.27441	*	CTAATAA,CTATTAA,TTAATAG,TTATTAG	-125,23	2
chr1	101071226	101071571	10a_p_c1_peak_1622	8.29860	*	CTAATAA,TTATTAG	-8	1
chr1	101234392	101234659	10a_p_c1_peak_1623	5.00180	*	CTAATAA,TTATTAG	10	1
chr1	101249889	101250219	10a_p_c1_peak_1624	7.43102	*	TTAATAA,TTATTAA	-73,-83	2
chr1	101292558	101292818	10a_p_c1_peak_1625	5.17531	*	CTAATAA,CTAATAG,CTATTAG,TTATTAG	-152,-51,38	3
chr1	101298616	101298878	10a_p_c1_peak_1626	4.48125	*	CTAATAA,TTATTAG	-20,16	2
chr1	101326497	101326793	10a_p_c1_peak_1627	3.78719	*	CTATTAA,TTAATAA,TTAATAG,TTATTAA	12,40,43	3
chr1	101368237	101368576	10a_p_c1_peak_1628	6.21641	*	CTAATAA,TTATTAG	-9	1
chr1	101369163	101369885	10a_p_c1_peak_1629	64.86468	*	TTAATAA,TTATTAA	-12,-22,-5,11,8	5
chr1	101471652	101472011	10a_p_c1_peak_1630	5.86938	*	CTAATAA,CTATTAA,TTAATAG,TTATTAG	-54,32	2
chr1	101513157	101513519	10a_p_c1_peak_1631	5.52235	*	CTAATAA,TTATTAG	15	1
chr1	101517190	101517467	10a_p_c1_peak_1632	5.17531	*	CTAATAA,TTATTAG	32	1
chr1	101548622	101548947	10a_p_c1_peak_1633	7.09473	*	CTATTAA,TTAATAG	-25	1
chr1	101569435	101569695	10a_p_c1_peak_1634	4.65477	*	CTAATAA,CTAATAG,CTATTAG,TTATTAG	-59,41	2
chr1	101585299	101585573	10a_p_c1_peak_1635	4.82828	*	CTATTAA,TTAATAA,TTAATAG,TTATTAA	-41,6,9	3
chr1	101603831	101604128	10a_p_c1_peak_1636	6.04289	*	CTATTAA,TTAATAA,TTAATAG,TTATTAA	-20,-23,-5,-8	4
chr1	101623033	101623314	10a_p_c1_peak_1637	5.86938	*	TTAATAA,TTATTAA	-26,-74,90	3
chr1	101725292	101725550	10a_p_c1_peak_1638	5.00180	*	CTAATAG,CTATTAG	21	1
chr1	101892744	101893009	10a_p_c1_peak_1639	6.04289	*	CTAATAA,CTATTAA,TTAATAA,TTAATAG,TTATTAA,TTATTAG	-26,-51,182	3
chr1	101903741	101903995	10a_p_c1_peak_1640	4.82828	*	CTATTAA,TTAATAA,TTAATAG,TTATTAA	-6,32	2
chr1	101930578	101930968	10a_p_c1_peak_1641	8.29860	*	CTAATAA,CTATTAA,TTAATAG,TTATTAG	-16,25,8	3
chr1	101948466	101948866	10a_p_c1_peak_1642	11.24836	*	CTAATAA,TTATTAG	-10,-17,3	3
chr1	101977740	101978214	10a_p_c1_peak_1643	16.97437	*	CTAATAA,TTAATAA,TTATTAA,TTATTAG	-54,-67,34,92	4
chr1	101992689	101993162	10a_p_c1_peak_1644	21.13875	*	CTAATAA,CTAATAG,CTATTAG,TTATTAG	-43,62	2
chr1	102030763	102031079	10a_p_c1_peak_1645	7.60453	*	CTAATAA,TTATTAG	34	1
chr1	102115807	102116083	10a_p_c1_peak_1646	6.73696	*	CTAATAA,CTAATAG,CTATTAG,TTATTAG	-107,7,80	3
chr1	102142239	102142584	10a_p_c1_peak_1647	8.81914	*	CTAATAA,TTATTAG	-72	1
chr1	102194570	102194932	10a_p_c1_peak_1648	6.04289	*	CTAATAA,TTATTAG	12	1
chr1	102203921	102204171	10a_p_c1_peak_1649	4.13422	*	CTAATAG,CTATTAA,CTATTAG,TTAATAA,TTAATAG,TTATTAA	-113,102,34	3
chr1	102254836	102255242	10a_p_c1_peak_1650	10.90133	*	CTAATAG,CTATTAG,TTAATAA,TTATTAA	-106,-25	2
chr1	102323561	102323959	10a_p_c1_peak_1651	6.38992	*	CTATTAA,TTAATAA,TTAATAG,TTATTAA	-63,-89,12	3
chr1	102339290	102339646	10a_p_c1_peak_1652	8.29860	*	CTAATAA,CTATTAA,TTAATAA,TTAATAG,TTATTAA,TTATTAG	-36,13,66,98	4
chr1	102340744	102341093	10a_p_c1_peak_1653	7.43102	*	CTAATAG,CTATTAG,TTAATAA,TTATTAA	-129,55	2
chr1	102352331	102352748	10a_p_c1_peak_1654	8.29860	*	CTAATAG,CTATTAG,TTAATAA,TTATTAA	-111,33	2
chr1	102356371	102356694	10a_p_c1_peak_1655	5.86938	*	CTAATAA,TTATTAG	-125,77	2
chr1	102381228	102381728	10a_p_c1_peak_1656	9.51320	*	CTATTAA,TTAATAA,TTAATAG,TTATTAA	-26,-29,193	3
chr1	102423612	102424013	10a_p_c1_peak_1657	10.03375	*	CTAATAA,TTAATAA,TTATTAA,TTATTAG	-26,-8	2
chr1	102441410	102441778	10a_p_c1_peak_1658	7.95156	*	CTAATAG,CTATTAG,TTAATAA,TTATTAA	-15,-25,15	3
chr1	102450264	102450658	10a_p_c1_peak_1659	11.24836	*	TTAATAA,TTATTAA	-61	1
chr1	102496136	102496525	10a_p_c1_peak_1660	9.16617	*	CTAATAA,TTAATAA,TTATTAA,TTATTAG	-19,175	2
chr1	102554202	102554616	10a_p_c1_peak_1661	11.24836	*	CTAATAA,CTATTAA,TTAATAA,TTAATAG,TTATTAA,TTATTAG	-24,-73,26	3
chr1	102628382	102628693	10a_p_c1_peak_1662	5.34883	*	CTAATAA,TTATTAG	-46	1
chr1	102640911	102641188	10a_p_c1_peak_1663	4.30774	*	CTAATAA,TTATTAG	81	1
chr1	102655152	102655459	10a_p_c1_peak_1664	5.86938	*	CTAATAA,TTAATAA,TTATTAA,TTATTAG	-57,143,18	3
chr1	102734756	102735033	10a_p_c1_peak_1665	5.00180	*	CTAATAA,TTATTAG	48	1
chr1	102786152	102786491	10a_p_c1_peak_1666	3.96071	*	CTAATAA,TTAATAA,TTATTAA,TTATTAG	-1,-15	2
chr1	102790228	102790570	10a_p_c1_peak_1667	5.69586	*	CTAATAA,CTATTAA,TTAATAA,TTAATAG,TTATTAA,TTATTAG	-178,-30,-44,180	4
chr1	102792476	102792769	10a_p_c1_peak_1668	6.38992	*	CTATTAA,TTAATAA,TTAATAG,TTATTAA	-47,84	2
chr1	102803190	102803437	10a_p_c1_peak_1669	4.30774	*	CTAATAA,TTAATAA,TTATTAA,TTATTAG	-13,-61	2
chr1	102805481	102805796	10a_p_c1_peak_1670	6.21641	*	CTAATAA,TTATTAG	-14,35	2
chr1	102827620	102827900	10a_p_c1_peak_1672	5.34883	*	CTAATAA,CTAATAG,CTATTAG,TTAATAA,TTATTAA,TTATTAG	-35,25,43	3
chr1	102850847	102851121	10a_p_c1_peak_1673	4.13422	*	CTAATAA,CTAATAG,CTATTAG,TTATTAG	-61,21	2
chr1	102881391	102881745	10a_p_c1_peak_1674	9.68672	*	CTAATAG,CTATTAG	1	1
chr1	102888972	102889254	10a_p_c1_peak_1675	5.69586	*	TTAATAA,TTATTAA	-64	1
chr1	102914230	102914528	10a_p_c1_peak_1676	5.86938	*	TTAATAA,TTATTAA	35	1
chr1	102929141	102929385	10a_p_c1_peak_1677	4.13422	*	CTATTAA,TTAATAG	-63	1
chr1	103128605	103129058	10a_p_c1_peak_1678	9.86024	*	TTAATAA,TTATTAA	-6	1
chr1	103137723	103138317	10a_p_c1_peak_1679	28.07937	*	CTAATAG,CTATTAA,CTATTAG,TTAATAA,TTAATAG,TTATTAA	166,194,88	3
chr1	103204596	103204946	10a_p_c1_peak_1681	3.96071	*	TTAATAA,TTATTAA	-73,-76,25,53	4
chr1	103219056	103219331	10a_p_c1_peak_1682	5.17531	*	CTATTAA,TTAATAA,TTAATAG,TTATTAA	15,5	2
chr1	103257051	103257633	10a_p_c1_peak_1683	10.20727	*	CTATTAA,TTAATAA,TTAATAG,TTATTAA	-32,157,32,69	4
chr1	103261325	103261567	10a_p_c1_peak_1684	3.78719	*	CTAATAA,TTATTAG	-168	1
chr1	103310253	103310668	10a_p_c1_peak_1685	15.41273	*	CTATTAA,TTAATAA,TTAATAG,TTATTAA	-1,-13,-25,10,122	5
chr1	103333130	103333431	10a_p_c1_peak_1686	5.86938	*	CTAATAA,CTATTAA,TTAATAA,TTAATAG,TTATTAA,TTATTAG	-31,-34,24	3
chr1	103353625	103353923	10a_p_c1_peak_1687	6.38992	*	CTAATAA,TTAATAA,TTATTAA,TTATTAG	-21,-51	2
chr1	103358132	103359020	10a_p_c1_peak_1688	11.42188	*	CTAATAA,CTAATAG,CTATTAG,TTAATAA,TTATTAA,TTATTAG	-128,-142,159	3
chr1	103373167	103373551	10a_p_c1_peak_1689	8.29860	*	CTAATAA,CTAATAG,CTATTAG,TTAATAA,TTATTAA,TTATTAG	-21,164,2,42	4
chr1	103377902	103378188	10a_p_c1_peak_1690	4.90442	*	CTATTAA,TTAATAA,TTAATAG,TTATTAA	-20,48	2
chr1	103378675	103379154	10a_p_c1_peak_1691	18.53601	*	CTAATAA,TTAATAA,TTATTAA,TTATTAG	-24,41,83	3
chr1	103437919	103438183	10a_p_c1_peak_1692	4.65477	*	CTATTAA,TTAATAG	76	1
chr1	103450196	103450477	10a_p_c1_peak_1693	4.48125	*	CTAATAA,TTATTAG	-8,24	2
chr1	103464209	103464614	10a_p_c1_peak_1694	9.86024	*	CTAATAG,CTATTAG,TTAATAA,TTATTAA	-58,34	2
chr1	103465670	103466017	10a_p_c1_peak_1695	5.00180	*	CTAATAG,CTATTAA,CTATTAG,TTAATAA,TTAATAG,TTATTAA	-115,-157,18	3
chr1	103494572	103495060	10a_p_c1_peak_1696	9.33969	*	CTAATAA,CTATTAA,TTAATAA,TTAATAG,TTATTAA,TTATTAG	-48,-5,156,89	4
chr1	103497959	103498313	10a_p_c1_peak_1697	7.08399	*	TTAATAA,TTATTAA	-195,-47,43	3
chr1	103501249	103501571	10a_p_c1_peak_1698	4.65477	*	CTAATAA,TTAATAA,TTATTAA,TTATTAG	-115,176	2
chr1	103544854	103545153	10a_p_c1_peak_1699	5.17531	*	CTAATAG,CTATTAG,TTAATAA,TTATTAA	-28,-62	2
chr1	103547559	103547801	10a_p_c1_peak_1700	4.65477	*	CTAATAA,TTATTAG	-13	1
chr1	103668012	103668271	10a_p_c1_peak_1702	3.78719	*	CTAATAA,TTAATAA,TTATTAA,TTATTAG	-72,144	2
chr1	103676779	103677260	10a_p_c1_peak_1704	8.29860	*	CTAATAA,TTAATAA,TTATTAA,TTATTAG	29,40	2
chr1	103680234	103680594	10a_p_c1_peak_1705	7.08399	*	CTAATAG,CTATTAG,TTAATAA,TTATTAA	-34,44,89	3
chr1	103696767	103697029	10a_p_c1_peak_1706	4.82828	*	CTAATAA,TTAATAA,TTATTAA,TTATTAG	-13,101	2
chr1	103722767	103723064	10a_p_c1_peak_1707	5.86938	*	CTAATAA,CTATTAA,TTAATAG,TTATTAG	-9,76	2
chr1	103741601	103741987	10a_p_c1_peak_1708	7.77805	*	CTAATAA,TTATTAG	-38,46	2
chr1	103774150	103774674	10a_p_c1_peak_1709	22.00632	*	CTAATAA,CTATTAA,TTAATAG,TTATTAG	-61,111	2
chr1	103783872	103784133	10a_p_c1_peak_1710	5.00180	*	CTAATAA,CTAATAG,CTATTAG,TTATTAG	-32,-77,56	3
chr1	103810527	103810810	10a_p_c1_peak_1711	5.17531	*	CTAATAA,TTATTAG	-63,50	2
chr1	103950244	103950529	10a_p_c1_peak_1712	6.56344	*	CTAATAA,TTATTAG	-49,64	2
chr1	104032155	104032443	10a_p_c1_peak_1713	4.13422	*	CTAATAA,TTAATAA,TTATTAA,TTATTAG	-104,-42,52	3
chr1	104048311	104049216	10a_p_c1_peak_1714	12.46297	*	CTAATAA,TTATTAG	-141	1
chr1	104085440	104085960	10a_p_c1_peak_1715	18.70953	*	CTAATAA,TTAATAA,TTATTAA,TTATTAG	-96,20,58,66	4
chr1	104126597	104126870	10a_p_c1_peak_1716	4.30774	*	CTAATAA,TTAATAA,TTATTAA,TTATTAG	119,30	2
chr1	104142735	104143220	10a_p_c1_peak_1717	23.39445	*	CTATTAA,TTAATAG	32	1
chr1	104162569	104162910	10a_p_c1_peak_1718	4.65477	*	CTAATAA,TTATTAG	-43	1
chr1	104221338	104222003	10a_p_c1_peak_1719	22.17984	*	CTATTAA,TTAATAG	47	1
chr1	104274817	104275078	10a_p_c1_peak_1720	4.65477	*	CTAATAA,TTATTAG	39	1
chr1	104316444	104316834	10a_p_c1_peak_1721	6.73696	*	CTAATAG,CTATTAA,CTATTAG,TTAATAA,TTAATAG,TTATTAA	-36,-80,63	3
chr1	104331416	104331807	10a_p_c1_peak_1722	8.64563	*	TTAATAA,TTATTAA	-10,151	2
chr1	104391702	104391972	10a_p_c1_peak_1723	3.78719	*	CTAATAA,TTAATAA,TTATTAA,TTATTAG	-11,69	2
chr1	104440593	104440970	10a_p_c1_peak_1724	6.91047	*	CTATTAA,TTAATAA,TTAATAG,TTATTAA	-18,-7,-94	3
chr1	104453732	104453974	10a_p_c1_peak_1725	4.48125	*	CTAATAG,CTATTAG,TTAATAA,TTATTAA	106,53	2
chr1	104541647	104542135	10a_p_c1_peak_1726	10.55430	*	CTAATAA,TTAATAA,TTATTAA,TTATTAG	-27,-76,-86	3
chr1	104572914	104573250	10a_p_c1_peak_1728	5.86938	*	TTAATAA,TTATTAA	29,32,42	3
chr1	104574573	104574856	10a_p_c1_peak_1729	4.48125	*	CTAATAA,TTAATAA,TTATTAA,TTATTAG	-15,6	2
chr1	104596212	104596538	10a_p_c1_peak_1730	6.56344	*	CTAATAA,TTAATAA,TTATTAA,TTATTAG	-184,15	2
chr1	104661995	104662246	10a_p_c1_peak_1731	4.13422	*	CTAATAG,CTATTAA,CTATTAG,TTAATAA,TTAATAG,TTATTAA	-62,29,47,9	4
chr1	104664363	104665041	10a_p_c1_peak_1732	6.73696	*	CTAATAA,TTAATAA,TTATTAA,TTATTAG	142,73	2
chr1	104722126	104722449	10a_p_c1_peak_1733	7.25750	*	CTAATAA,TTATTAG	-13	1
chr1	104729227	104729521	10a_p_c1_peak_1734	5.52235	*	CTATTAA,TTAATAA,TTAATAG,TTATTAA	-28,-92,31	3
chr1	104754135	104754706	10a_p_c1_peak_1735	8.81914	*	CTAATAA,TTATTAG	62,72,97	3
chr1	104795755	104796080	10a_p_c1_peak_1736	5.00180	*	CTAATAA,CTATTAA,TTAATAA,TTAATAG,TTATTAA,TTATTAG	-156,-177,-68,154	4
chr1	104799544	104800145	10a_p_c1_peak_1737	8.29860	*	CTAATAG,CTATTAG,TTAATAA,TTATTAA	-104,-17,147,172	4
chr1	104867953	104868639	10a_p_c1_peak_1738	4.65477	*	CTAATAA,TTAATAA,TTATTAA,TTATTAG	106,121	2
chr1	104872362	104872612	10a_p_c1_peak_1739	5.00180	*	CTATTAA,TTAATAA,TTAATAG,TTATTAA	-20,19,32	3
chr1	104897240	104897494	10a_p_c1_peak_1740	5.17531	*	CTAATAA,TTATTAG	32	1
chr1	104898597	104899018	10a_p_c1_peak_1741	8.99266	*	CTAATAA,CTATTAA,TTAATAG,TTATTAG	152,180	2
chr1	104952633	104953035	10a_p_c1_peak_1742	12.63649	*	CTAATAA,TTAATAA,TTATTAA,TTATTAG	1,29	2
chr1	105025700	105026087	10a_p_c1_peak_1743	5.52235	*	TTAATAA,TTATTAA	-168	1
chr1	105027197	105027797	10a_p_c1_peak_1744	4.48125	*	CTAATAA,TTAATAA,TTATTAA,TTATTAG	182,66	2
chr1	105051975	105052269	10a_p_c1_peak_1745	5.86938	*	CTAATAA,CTATTAA,TTAATAG,TTATTAG	1,78,9	3
chr1	105099012	105099295	10a_p_c1_peak_1746	6.56344	*	CTAATAA,CTAATAG,CTATTAA,CTATTAG,TTAATAG,TTATTAG	-121,-80,11,29	4
chr1	105114308	105114635	10a_p_c1_peak_1747	5.34883	*	CTAATAA,TTAATAA,TTATTAA,TTATTAG	140,29	2
chr1	105181024	105181384	10a_p_c1_peak_1748	7.25750	*	CTATTAA,TTAATAG	-26,33	2
chr1	105198270	105198702	10a_p_c1_peak_1749	4.30774	*	CTAATAA,CTAATAG,CTATTAG,TTAATAA,TTATTAA,TTATTAG	-127,108,153,61	4
chr1	105220204	105220581	10a_p_c1_peak_1750	8.12508	*	CTATTAA,TTAATAA,TTAATAG,TTATTAA	-115,33	2
chr1	105246914	105247269	10a_p_c1_peak_1751	7.60453	*	CTAATAA,TTAATAA,TTATTAA,TTATTAG	-116,-70,60	3
chr1	105248722	105249087	10a_p_c1_peak_1752	7.60453	*	CTAATAA,TTATTAG	-18,-50,192	3
chr1	105258492	105258865	10a_p_c1_peak_1753	5.34883	*	CTATTAA,TTAATAA,TTAATAG,TTATTAA	18,29	2
chr1	105270662	105271282	10a_p_c1_peak_1754	6.56344	*	CTAATAA,CTAATAG,CTATTAG,TTAATAA,TTATTAA,TTATTAG	-163,-196,111,153	4
chr1	105346301	105346551	10a_p_c1_peak_1755	4.48125	*	CTAATAA,TTATTAG	-24	1
chr1	105348631	105348873	10a_p_c1_peak_1756	4.65477	*	TTAATAA,TTATTAA	174,52	2
chr1	105365681	105365939	10a_p_c1_peak_1757	4.65477	*	CTAATAA,CTAATAG,CTATTAA,CTATTAG,TTAATAG,TTATTAG	-14,-30,84	3
chr1	105371210	105371570	10a_p_c1_peak_1758	5.00180	*	TTAATAA,TTATTAA	48	1
chr1	105395567	105395967	10a_p_c1_peak_1759	10.90133	*	CTATTAA,TTAATAA,TTAATAG,TTATTAA	-34,-8	2
chr1	105405484	105405775	10a_p_c1_peak_1760	6.38992	*	CTAATAA,TTAATAA,TTATTAA,TTATTAG	-3,101	2
chr1	105422558	105422808	10a_p_c1_peak_1761	4.30774	*	CTAATAA,TTAATAA,TTATTAA,TTATTAG	-13,38,77,80	4
chr1	105424434	105424738	10a_p_c1_peak_1762	5.86938	*	TTAATAA,TTATTAA	1,18	2
chr1	105429369	105429840	10a_p_c1_peak_1763	20.96523	*	CTAATAA,CTAATAG,CTATTAG,TTAATAA,TTATTAA,TTATTAG	-27,-65,17,25	4
chr1	105437076	105437415	10a_p_c1_peak_1764	5.34883	*	TTAATAA,TTATTAA	-98,114	2
chr1	105484900	105485142	10a_p_c1_peak_1765	3.96071	*	CTATTAA,TTAATAG	-23	1
chr1	105516757	105517019	10a_p_c1_peak_1766	5.52235	*	TTAATAA,TTATTAA	28	1
chr1	105526506	105526881	10a_p_c1_peak_1768	10.38078	*	TTAATAA,TTATTAA	-25	1
chr1	105543998	105544655	10a_p_c1_peak_1769	32.24375	*	CTAATAA,CTATTAA,TTAATAA,TTAATAG,TTATTAA,TTATTAG	-4,-86,115,13,25	5
chr1	105548951	105549271	10a_p_c1_peak_1770	7.25750	*	TTAATAA,TTATTAA	-1	1
chr1	105551024	105551466	10a_p_c1_peak_1771	7.95156	*	CTAATAA,TTAATAA,TTATTAA,TTATTAG	-87,-9	2
chr1	105564572	105565093	10a_p_c1_peak_1772	15.41273	*	CTATTAA,TTAATAA,TTAATAG,TTATTAA	-33,-9,50	3
chr1	105580866	105581469	10a_p_c1_peak_1773	6.38992	*	CTAATAG,CTATTAG,TTAATAA,TTATTAA	-192,-53,135	3
chr1	105591129	105591547	10a_p_c1_peak_1774	3.61367	*	TTAATAA,TTATTAA	177	1
chr1	105594427	105594791	10a_p_c1_peak_1775	4.48125	*	CTAATAA,TTAATAA,TTATTAA,TTATTAG	-13,-81	2
chr1	105596899	105597197	10a_p_c1_peak_1776	5.34883	*	CTATTAA,TTAATAA,TTAATAG,TTATTAA	-13,156	2
chr1	105599153	105599667	10a_p_c1_peak_1777	11.94242	*	CTAATAA,CTATTAA,TTAATAA,TTAATAG,TTATTAA,TTATTAG	-169,25,44,99	4
chr1	105619186	105619656	10a_p_c1_peak_1778	11.24836	*	CTAATAA,CTATTAA,TTAATAA,TTAATAG,TTATTAA,TTATTAG	-152,-31,172,4,98	5
chr1	105629241	105629564	10a_p_c1_peak_1779	5.34883	*	CTATTAA,TTAATAG	30	1
chr1	105634472	105634718	10a_p_c1_peak_1780	4.65477	*	TTAATAA,TTATTAA	-86,56	2
chr1	105641709	105641951	10a_p_c1_peak_1781	4.48125	*	CTAATAA,CTATTAA,TTAATAG,TTATTAG	-52,58	2
chr1	105699048	105699345	10a_p_c1_peak_1782	5.17531	*	CTAATAA,CTATTAA,TTAATAA,TTAATAG,TTATTAA,TTATTAG	-150,18,6,9	4
chr1	105730659	105730973	10a_p_c1_peak_1783	6.04289	*	CTAATAA,TTAATAA,TTATTAA,TTATTAG	-22,0	2
chr1	105736067	105736417	10a_p_c1_peak_1784	7.43102	*	CTAATAA,TTATTAG	-11,-24	2
chr1	105743820	105744187	10a_p_c1_peak_1785	7.43102	*	CTAATAA,CTAATAG,CTATTAG,TTAATAA,TTATTAA,TTATTAG	155,16,28	3
chr1	105755551	105755864	10a_p_c1_peak_1786	6.56344	*	CTATTAA,TTAATAG	13	1
chr1	105767076	105767386	10a_p_c1_peak_1787	3.78719	*	TTAATAA,TTATTAA	73	1
chr1	105799962	105800444	10a_p_c1_peak_1788	15.75977	*	CTAATAA,TTAATAA,TTATTAA,TTATTAG	-61,-73	2
chr1	105819726	105820238	10a_p_c1_peak_1789	6.91047	*	CTAATAA,TTATTAG	50	1
chr1	105835191	105835649	10a_p_c1_peak_1790	15.58625	*	CTAATAA,CTAATAG,CTATTAA,CTATTAG,TTAATAG,TTATTAG	-64,31,9	3
chr1	105837289	105837590	10a_p_c1_peak_1791	5.34883	*	TTAATAA,TTATTAA	-71,32,39	3
chr1	105860403	105860667	10a_p_c1_peak_1792	5.17531	*	CTAATAA,TTATTAG	-9	1
chr1	105982250	105982565	10a_p_c1_peak_1794	6.56344	*	CTAATAA,TTAATAA,TTATTAA,TTATTAG	-60,79	2
chr1	105998141	105998538	10a_p_c1_peak_1795	11.07484	*	CTATTAA,TTAATAA,TTAATAG,TTATTAA	-96,121	2
chr1	106024241	106024997	10a_p_c1_peak_1796	52.37156	*	CTAATAA,TTAATAA,TTATTAA,TTATTAG	66,69,89	3
chr1	106042130	106042507	10a_p_c1_peak_1797	6.38992	*	CTAATAA,TTAATAA,TTATTAA,TTATTAG	13,38	2
chr1	106053095	106053479	10a_p_c1_peak_1798	7.43102	*	CTAATAA,CTATTAA,TTAATAG,TTATTAG	-21,-34	2
chr1	106055447	106056109	10a_p_c1_peak_1799	20.09765	*	CTAATAA,TTATTAG	100,38	2
chr1	106116973	106117366	10a_p_c1_peak_1800	12.81000	*	CTAATAA,CTATTAA,TTAATAG,TTATTAG	-126,-19,8	3
chr1	106144683	106145173	10a_p_c1_peak_1801	14.89219	*	TTAATAA,TTATTAA	-67,92	2
chr1	106155186	106155588	10a_p_c1_peak_1802	8.47211	*	CTAATAA,TTAATAA,TTATTAA,TTATTAG	-139,-18,32	3
chr1	106170818	106171150	10a_p_c1_peak_1803	5.17531	*	CTATTAA,TTAATAA,TTAATAG,TTATTAA	-40,161,176	3
chr1	106171367	106171814	10a_p_c1_peak_1804	13.85109	*	CTAATAA,TTATTAG	-2,7	2
chr1	106180343	106180605	10a_p_c1_peak_1805	5.52235	*	CTAATAA,CTATTAA,TTAATAG,TTATTAG	-133,-8,100,166	4
chr1	106210984	106211322	10a_p_c1_peak_1806	7.43102	*	CTAATAA,TTAATAA,TTATTAA,TTATTAG	-18,36,7	3
chr1	106211802	106212098	10a_p_c1_peak_1807	4.13422	*	CTAATAG,CTATTAG,TTAATAA,TTATTAA	-29,22	2
chr1	106226240	106226542	10a_p_c1_peak_1808	5.52235	*	CTAATAA,TTATTAG	-110,40	2
chr1	106252241	106252722	10a_p_c1_peak_1809	18.88305	*	CTAATAA,TTATTAG	-26,80	2
chr1	106256997	106257724	10a_p_c1_peak_1810	50.46288	*	CTAATAA,TTATTAG	-58,44	2
chr1	106281703	106281945	10a_p_c1_peak_1811	3.44016	*	TTAATAA,TTATTAA	193	1
chr1	106326154	106326599	10a_p_c1_peak_1812	5.86938	*	TTAATAA,TTATTAA	135	1
chr1	106442224	106442694	10a_p_c1_peak_1813	11.07484	*	CTAATAA,CTATTAA,TTAATAG,TTATTAG	-66,142	2
chr1	106464989	106465252	10a_p_c1_peak_1814	4.48125	*	CTAATAA,CTAATAG,CTATTAG,TTATTAG	-77,3,70	3
chr1	106506015	106506376	10a_p_c1_peak_1815	10.72781	*	CTAATAG,CTATTAG,TTAATAA,TTATTAA	-49,-60	2
chr1	106531436	106531689	10a_p_c1_peak_1817	4.13422	*	CTAATAG,CTATTAG,TTAATAA,TTATTAA	15,26	2
chr1	106542989	106543312	10a_p_c1_peak_1818	6.04289	*	TTAATAA,TTATTAA	-28,-41	2
chr1	106587483	106587902	10a_p_c1_peak_1820	15.23922	*	CTAATAA,CTATTAA,TTAATAA,TTAATAG,TTATTAA,TTATTAG	-126,-23,-9,21,24	5
chr1	106610650	106610901	10a_p_c1_peak_1821	4.65477	*	CTAATAA,TTAATAA,TTATTAA,TTATTAG	-58,45,9	3
chr1	106629744	106630131	10a_p_c1_peak_1822	7.25750	*	TTAATAA,TTATTAA	-8	1
chr1	106635607	106635859	10a_p_c1_peak_1823	5.04131	*	CTAATAA,TTATTAG	41,65	2
chr1	106636073	106636808	10a_p_c1_peak_1824	20.61820	*	CTAATAA,TTATTAG	-101,-185,195	3
chr1	106693549	106693882	10a_p_c1_peak_1825	6.38992	*	CTAATAA,TTAATAA,TTATTAA,TTATTAG	-2,-32	2
chr1	106694403	106694676	10a_p_c1_peak_1826	5.17531	*	CTAATAA,TTAATAA,TTATTAA,TTATTAG	-32,28	2
chr1	106749029	106749299	10a_p_c1_peak_1827	3.61367	*	CTATTAA,TTAATAA,TTAATAG,TTATTAA	-113,-158,122	3
chr1	106770119	106770625	10a_p_c1_peak_1828	9.33969	*	CTAATAA,TTAATAA,TTATTAA,TTATTAG	-82,26,87	3
chr1	106781559	106781928	10a_p_c1_peak_1829	6.38992	*	CTAATAA,TTATTAG	-140	1
chr1	106796254	106796527	10a_p_c1_peak_1830	5.34883	*	CTAATAA,CTAATAG,CTATTAG,TTATTAG	-56,-67	2
chr1	106832947	106833314	10a_p_c1_peak_1831	5.34883	*	CTAATAA,CTATTAA,TTAATAA,TTAATAG,TTATTAA,TTATTAG	-101,-12,-21,2	4
chr1	106878654	106879000	10a_p_c1_peak_1832	4.48125	*	CTAATAA,CTATTAA,TTAATAA,TTAATAG,TTATTAA,TTATTAG	-194,185,43,46	4
chr1	106895709	106896130	10a_p_c1_peak_1833	10.03375	*	CTATTAA,TTAATAA,TTAATAG,TTATTAA	-12,-49,-59,-9,156	5
chr1	106911654	106912024	10a_p_c1_peak_1834	4.65477	*	CTAATAA,TTAATAA,TTATTAA,TTATTAG	-16,162	2
chr1	106916996	106917403	10a_p_c1_peak_1835	5.34883	*	CTAATAG,CTATTAG,TTAATAA,TTATTAA	29,62	2
chr1	106924103	106924375	10a_p_c1_peak_1836	4.82828	*	CTAATAA,TTAATAA,TTATTAA,TTATTAG	-19,-44	2
chr1	106930999	106931385	10a_p_c1_peak_1837	16.97437	*	CTAATAA,TTAATAA,TTATTAA,TTATTAG	-35,26	2
chr1	106976406	106976866	10a_p_c1_peak_1838	12.63649	*	CTATTAA,TTAATAA,TTAATAG,TTATTAA	-6,1,17,70	4
chr1	106989063	106989355	10a_p_c1_peak_1839	5.86938	*	CTAATAG,CTATTAG,TTAATAA,TTATTAA	-72,131	2
chr1	107041901	107042292	10a_p_c1_peak_1840	14.37164	*	TTAATAA,TTATTAA	-3	1
chr1	107056439	107056690	10a_p_c1_peak_1841	5.17531	*	CTAATAA,TTATTAG	32,55	2
chr1	107058296	107058724	10a_p_c1_peak_1842	7.77805	*	CTAATAA,CTATTAA,TTAATAA,TTAATAG,TTATTAA,TTATTAG	-20,186,5	3
chr1	107126392	107126718	10a_p_c1_peak_1844	7.95156	*	CTATTAA,TTAATAA,TTAATAG,TTATTAA	18,65	2
chr1	107212098	107212360	10a_p_c1_peak_1845	4.65477	*	CTAATAA,TTATTAG	43	1
chr1	107226527	107226855	10a_p_c1_peak_1846	8.47211	*	CTAATAG,CTATTAA,CTATTAG,TTAATAG	-47,4	2
chr1	107229563	107229912	10a_p_c1_peak_1847	6.21641	*	CTATTAA,TTAATAA,TTAATAG,TTATTAA	-48,0	2
chr1	107263721	107264042	10a_p_c1_peak_1848	6.56344	*	CTAATAA,TTAATAA,TTATTAA,TTATTAG	77,86	2
chr1	107319090	107319343	10a_p_c1_peak_1850	4.30774	*	CTAATAA,TTAATAA,TTATTAA,TTATTAG	-153,19,49	3
chr1	107368959	107369201	10a_p_c1_peak_1851	5.00180	*	CTATTAA,TTAATAA,TTAATAG,TTATTAA	-40,-7	2
chr1	107403902	107404217	10a_p_c1_peak_1852	6.91047	*	CTAATAA,TTAATAA,TTATTAA,TTATTAG	-48,9	2
chr1	107408735	107408999	10a_p_c1_peak_1853	4.13422	*	TTAATAA,TTATTAA	-56	1
chr1	107445711	107446037	10a_p_c1_peak_1854	9.86024	*	CTAATAA,CTATTAA,TTAATAG,TTATTAG	-53,53	2
chr1	107459483	107459745	10a_p_c1_peak_1855	5.17531	*	TTAATAA,TTATTAA	10,17	2
chr1	107512933	107513194	10a_p_c1_peak_1856	4.48125	*	CTATTAA,TTAATAA,TTAATAG,TTATTAA	-32,-44,163,178	4
chr1	107538124	107538422	10a_p_c1_peak_1857	5.34883	*	CTAATAA,TTAATAA,TTATTAA,TTATTAG	-6,-65	2
chr1	107547633	107548011	10a_p_c1_peak_1858	5.86938	*	CTAATAG,CTATTAG,TTAATAA,TTATTAA	-83,134,19,31	4
chr1	107609590	107609860	10a_p_c1_peak_1859	5.34883	*	TTAATAA,TTATTAA	-28,14	2
chr1	107610262	107610597	10a_p_c1_peak_1860	5.69586	*	CTAATAA,CTATTAA,TTAATAG,TTATTAG	-92,11	2
chr1	107615496	107615950	10a_p_c1_peak_1861	8.64563	*	CTAATAA,CTATTAA,TTAATAA,TTAATAG,TTATTAA,TTATTAG	-69,21,89	3
chr1	107657655	107658013	10a_p_c1_peak_1862	4.82828	*	TTAATAA,TTATTAA	-28,-40	2
chr1	107688114	107688448	10a_p_c1_peak_1863	5.34883	*	CTATTAA,TTAATAA,TTAATAG,TTATTAA	-23,7	2
chr1	107709917	107710408	10a_p_c1_peak_1864	4.65477	*	CTAATAA,TTATTAG	-193,-80,-96,90	4
chr1	107713004	107713562	10a_p_c1_peak_1865	9.68672	*	CTATTAA,TTAATAA,TTAATAG,TTATTAA	-86,127,17	3
chr1	107800736	107801037	10a_p_c1_peak_1866	5.69586	*	CTAATAA,TTAATAA,TTATTAA,TTATTAG	-38,12,177	3
chr1	107814650	107815029	10a_p_c1_peak_1867	8.47211	*	CTAATAA,TTATTAG	-5,7	2
chr1	107834408	107834729	10a_p_c1_peak_1868	7.43102	*	TTAATAA,TTATTAA	-119,-19,-28,10	4
chr1	107870750	107871170	10a_p_c1_peak_1869	8.47211	*	TTAATAA,TTATTAA	-143	1
chr1	107892567	107892933	10a_p_c1_peak_1870	6.21641	*	TTAATAA,TTATTAA	-50,2	2
chr1	107905976	107906313	10a_p_c1_peak_1871	6.38992	*	CTAATAA,TTAATAA,TTATTAA,TTATTAG	-12,12,55	3
chr1	107933142	107933394	10a_p_c1_peak_1872	5.00180	*	CTATTAA,TTAATAG	-12	1
chr1	107970330	107970685	10a_p_c1_peak_1874	6.56344	*	CTAATAA,TTAATAA,TTATTAA,TTATTAG	-39,35	2
chr1	108030498	108030877	10a_p_c1_peak_1875	10.55430	*	CTAATAA,CTAATAG,CTATTAG,TTATTAG	-55,28,49	3
chr1	108123894	108124229	10a_p_c1_peak_1876	5.86938	*	CTAATAA,CTATTAA,TTAATAG,TTATTAG	-14,-72	2
chr1	108132315	108132603	10a_p_c1_peak_1877	5.69586	*	CTAATAA,TTATTAG	32,54	2
chr1	108134797	108135236	10a_p_c1_peak_1878	18.88305	*	CTAATAA,TTAATAA,TTATTAA,TTATTAG	-14,39	2
chr1	108153848	108154125	10a_p_c1_peak_1879	5.34883	*	CTAATAA,TTAATAA,TTATTAA,TTATTAG	-1,-65	2
chr1	108155627	108155998	10a_p_c1_peak_1880	5.17531	*	CTAATAA,CTATTAA,TTAATAG,TTATTAG	-57,158	2
chr1	108159952	108160197	10a_p_c1_peak_1881	5.00180	*	TTAATAA,TTATTAA	16,7	2
chr1	108161031	108161323	10a_p_c1_peak_1882	5.30554	*	CTAATAG,CTATTAG,TTAATAA,TTATTAA	-46,-88	2
chr1	108172292	108172534	10a_p_c1_peak_1883	4.48125	*	CTATTAA,TTAATAG	24	1
chr1	108200327	108200655	10a_p_c1_peak_1884	4.13422	*	CTAATAG,CTATTAA,CTATTAG,TTAATAG	-111,49	2
chr1	108234778	108235199	10a_p_c1_peak_1885	19.23008	*	CTAATAG,CTATTAG,TTAATAA,TTATTAA	-35,11,4	3
chr1	108269871	108270335	10a_p_c1_peak_1886	12.46297	*	CTAATAA,TTAATAA,TTATTAA,TTATTAG	-15,-46	2
chr1	108291625	108292098	10a_p_c1_peak_1887	4.48125	*	TTAATAA,TTATTAA	-121	1
chr1	108346435	108346724	10a_p_c1_peak_1888	5.52235	*	CTAATAA,CTAATAG,CTATTAG,TTAATAA,TTATTAA,TTATTAG	26,47,74	3
chr1	108540524	108540766	10a_p_c1_peak_1889	3.78719	*	CTAATAA,TTATTAG	-135,45	2
chr1	108599838	108600402	10a_p_c1_peak_1890	30.33508	*	CTAATAA,TTATTAG	-11,23,90	3
chr1	108617300	108617619	10a_p_c1_peak_1891	6.73696	*	CTATTAA,TTAATAA,TTAATAG,TTATTAA	-124,-127,-31,33	4
chr1	108659951	108660462	10a_p_c1_peak_1892	20.61820	*	CTAATAA,TTAATAA,TTATTAA,TTATTAG	12,39	2
chr1	108677801	108678133	10a_p_c1_peak_1893	7.39275	*	CTAATAA,TTATTAG	25	1
chr1	108713036	108713577	10a_p_c1_peak_1894	20.61820	*	CTATTAA,TTAATAA,TTAATAG,TTATTAA	-13,14,148,17,25,28	6
chr1	108814295	108814622	10a_p_c1_peak_1895	4.82828	*	CTATTAA,TTAATAA,TTAATAG,TTATTAA	-54,72	2
chr1	108838412	108838654	10a_p_c1_peak_1896	4.65477	*	CTAATAG,CTATTAA,CTATTAG,TTAATAG	11,20	2
chr1	108940945	108941202	10a_p_c1_peak_1897	4.65477	*	CTAATAG,CTATTAA,CTATTAG,TTAATAG	-3,6	2
chr1	108964926	108965279	10a_p_c1_peak_1898	4.65477	*	CTATTAA,TTAATAA,TTAATAG,TTATTAA	-10,116	2
chr1	109050762	109051124	10a_p_c1_peak_1899	5.86938	*	CTAATAA,TTAATAA,TTATTAA,TTATTAG	23,32	2
chr1	109143510	109143844	10a_p_c1_peak_1900	5.34883	*	CTAATAA,TTAATAA,TTATTAA,TTATTAG	-24,-63,60	3
chr1	109250600	109250859	10a_p_c1_peak_1901	5.92037	*	CTAATAA,TTATTAG	-4,7	2
chr1	109305820	109306105	10a_p_c1_peak_1902	5.34883	*	CTAATAA,TTAATAA,TTATTAA,TTATTAG	-49,184,94	3
chr1	109356725	109356987	10a_p_c1_peak_1903	5.34883	*	CTAATAA,TTATTAG	32	1
chr1	109430378	109430747	10a_p_c1_peak_1904	11.45139	*	TTAATAA,TTATTAA	12,85	2
chr1	109440142	109440396	10a_p_c1_peak_1905	4.48125	*	CTAATAG,CTATTAG	107	1
chr1	109446214	109446635	10a_p_c1_peak_1906	5.69586	*	CTATTAA,TTAATAA,TTAATAG,TTATTAA	-65,159	2
chr1	109453400	109453824	10a_p_c1_peak_1907	19.92414	*	CTATTAA,TTAATAG	-26,26	2
chr1	109480103	109480347	10a_p_c1_peak_1908	4.60944	*	TTAATAA,TTATTAA	16	1
chr1	109516009	109516257	10a_p_c1_peak_1909	4.47075	*	CTAATAA,TTATTAG	58	1
chr1	109541018	109541508	10a_p_c1_peak_1910	20.03292	*	CTAATAA,CTATTAA,TTAATAA,TTAATAG,TTATTAA,TTATTAG	-21,-30,-58,24,27	5
chr1	109588732	109589070	10a_p_c1_peak_1911	8.24955	*	TTAATAA,TTATTAA	23,37	2
chr1	109620235	109620490	10a_p_c1_peak_1912	5.21913	*	CTAATAA,TTATTAG	-78	1
chr1	109625262	109625532	10a_p_c1_peak_1913	4.36159	*	CTAATAA,TTAATAA,TTATTAA,TTATTAG	41,53	2
chr1	109998062	109998331	10a_p_c1_peak_1914	4.82828	*	TTAATAA,TTATTAA	44	1
chr1	110092371	110092755	10a_p_c1_peak_1915	7.25750	*	CTAATAA,TTATTAG	-14,12	2
chr1	110157532	110157845	10a_p_c1_peak_1916	6.69803	*	CTATTAA,TTAATAA,TTAATAG,TTATTAA	39,6,9	3
chr1	110223935	110224314	10a_p_c1_peak_1917	9.51320	*	CTAATAA,TTAATAA,TTATTAA,TTATTAG	-52,19,44	3
chr1	110242398	110242736	10a_p_c1_peak_1918	6.38992	*	CTAATAA,TTAATAA,TTATTAA,TTATTAG	-50,21,46	3
chr1	110517338	110517758	10a_p_c1_peak_1921	15.75977	*	CTAATAA,TTAATAA,TTATTAA,TTATTAG	-105,1,33	3
chr1	110572742	110573243	10a_p_c1_peak_1922	27.76581	*	CTAATAG,CTATTAG,TTAATAA,TTATTAA	-22,-6,17	3
chr1	110867645	110867991	10a_p_c1_peak_1923	8.73746	*	CTAATAG,CTATTAG,TTAATAA,TTATTAA	2,24,47	3
chr1	110912485	110912759	10a_p_c1_peak_1924	6.21641	*	CTAATAG,CTATTAG,TTAATAA,TTATTAA	24,3	2
chr1	111203903	111204424	10a_p_c1_peak_1925	11.76891	*	CTAATAG,CTATTAG,TTAATAA,TTATTAA	-54,-61,175	3
chr1	111252343	111252630	10a_p_c1_peak_1926	5.17531	*	CTAATAA,TTAATAA,TTATTAA,TTATTAG	-50,36	2
chr1	111258831	111259166	10a_p_c1_peak_1927	10.87818	*	CTAATAA,TTAATAA,TTATTAA,TTATTAG	-20,30	2
chr1	111343811	111344142	10a_p_c1_peak_1928	5.69586	*	CTAATAA,CTATTAA,TTAATAG,TTATTAG	-134,13	2
chr1	111352328	111352721	10a_p_c1_peak_1929	9.16617	*	CTAATAA,CTAATAG,CTATTAG,TTATTAG	-25,7	2
chr1	111574503	111574841	10a_p_c1_peak_1930	5.36982	*	TTAATAA,TTATTAA	-81,18,41	3
chr1	111703869	111704213	10a_p_c1_peak_1931	6.38992	*	CTAATAG,CTATTAG,TTAATAA,TTATTAA	-16,27	2
chr1	111798692	111798937	10a_p_c1_peak_1932	3.94615	*	CTAATAA,TTATTAG	-34,24	2
chr1	111825995	111826576	10a_p_c1_peak_1933	28.07937	*	TTAATAA,TTATTAA	-25,-47,-90	3
chr1	111868372	111868690	10a_p_c1_peak_1934	5.00180	*	CTAATAA,TTATTAG	-19	1
chr1	111876476	111876835	10a_p_c1_peak_1935	8.29770	*	CTAATAA,CTATTAA,TTAATAG,TTATTAG	-15,50	2
chr1	111893366	111893631	10a_p_c1_peak_1936	4.48125	*	TTAATAA,TTATTAA	49	1
chr1	112101835	112102077	10a_p_c1_peak_1937	3.96071	*	CTAATAG,CTATTAG,TTAATAA,TTATTAA	-89,26	2
chr1	112137462	112137936	10a_p_c1_peak_1938	14.54516	*	CTAATAA,CTATTAA,TTAATAA,TTAATAG,TTATTAA,TTATTAG	17,3,6	3
chr1	112182944	112183186	10a_p_c1_peak_1939	4.13422	*	CTATTAA,TTAATAA,TTAATAG,TTATTAA	-11,20	2
chr1	112220700	112220953	10a_p_c1_peak_1940	5.53687	*	CTAATAA,CTATTAA,TTAATAG,TTATTAG	27,66	2
chr1	112240569	112240881	10a_p_c1_peak_1941	6.38992	*	TTAATAA,TTATTAA	-65,34,37	3
chr1	112310836	112311175	10a_p_c1_peak_1942	5.34883	*	TTAATAA,TTATTAA	-51	1
chr1	112635002	112635341	10a_p_c1_peak_1943	7.95156	*	CTAATAA,TTAATAA,TTATTAA,TTATTAG	-13,-29,117	3
chr1	112682834	112683440	10a_p_c1_peak_1944	41.90870	*	CTATTAA,TTAATAA,TTAATAG,TTATTAA	-50,156,46	3
chr1	112736451	112736759	10a_p_c1_peak_1945	4.13422	*	CTAATAA,TTATTAG	43	1
chr1	112803644	112803945	10a_p_c1_peak_1946	4.90442	*	CTAATAA,CTAATAG,CTATTAG,TTATTAG	24,32	2
chr1	112805497	112805739	10a_p_c1_peak_1947	5.13203	*	CTAATAA,TTAATAA,TTATTAA,TTATTAG	-1,9	2
chr1	112931699	112932041	10a_p_c1_peak_1948	8.65118	*	CTATTAA,TTAATAA,TTAATAG,TTATTAA	-1,-18,-29,-9,21	5
chr1	113016018	113016264	10a_p_c1_peak_1949	4.82828	*	TTAATAA,TTATTAA	-15,5	2
chr1	113073626	113073993	10a_p_c1_peak_1950	8.12508	*	CTAATAA,CTAATAG,CTATTAG,TTAATAA,TTATTAA,TTATTAG	-5,19,5	3
chr1	113108023	113108331	10a_p_c1_peak_1951	6.55333	*	CTAATAA,TTATTAG	23	1
chr1	113125016	113125296	10a_p_c1_peak_1952	4.13422	*	CTAATAG,CTATTAG	193	1
chr1	113209171	113209609	10a_p_c1_peak_1953	6.04289	*	TTAATAA,TTATTAA	-32,84	2
chr1	113452092	113452574	10a_p_c1_peak_1954	11.94242	*	CTAATAA,TTAATAA,TTATTAA,TTATTAG	35,76,89	3
chr1	113490017	113490472	10a_p_c1_peak_1955	8.12508	*	CTAATAA,TTATTAG	62,73	2
chr1	113527381	113527823	10a_p_c1_peak_1957	11.67562	*	CTAATAA,TTAATAA,TTATTAA,TTATTAG	-14,17	2
chr1	113589978	113590221	10a_p_c1_peak_1958	4.43063	*	CTAATAA,TTATTAG	19,26	2
chr1	113935762	113936091	10a_p_c1_peak_1959	4.82828	*	CTAATAA,TTATTAG	-64	1
chr1	113943156	113943523	10a_p_c1_peak_1960	3.78719	*	TTAATAA,TTATTAA	20	1
chr1	113959289	113959724	10a_p_c1_peak_1962	8.47211	*	TTAATAA,TTATTAA	-16	1
chr1	114011673	114011957	10a_p_c1_peak_1963	4.30774	*	CTATTAA,TTAATAA,TTAATAG,TTATTAA	-15,-64,-67	3
chr1	114034135	114034444	10a_p_c1_peak_1964	5.69586	*	CTAATAA,TTAATAA,TTATTAA,TTATTAG	-34,-59	2
chr1	114138421	114138911	10a_p_c1_peak_1965	12.63649	*	CTAATAA,TTATTAG	14	1
chr1	114163381	114163676	10a_p_c1_peak_1966	3.53547	*	CTAATAA,CTATTAA,TTAATAA,TTAATAG,TTATTAA,TTATTAG	52,74,77	3
chr1	114217122	114217423	10a_p_c1_peak_1967	5.69586	*	CTAATAA,TTATTAG	-16,8	2
chr1	114225045	114225329	10a_p_c1_peak_1968	5.34883	*	CTAATAG,CTATTAG,TTAATAA,TTATTAA	-66,51	2
chr1	114246357	114246599	10a_p_c1_peak_1969	4.65477	*	CTAATAA,TTAATAA,TTATTAA,TTATTAG	-72,1	2
chr1	114273049	114273350	10a_p_c1_peak_1970	5.00180	*	TTAATAA,TTATTAA	35	1
chr1	114305204	114305452	10a_p_c1_peak_1971	4.30774	*	TTAATAA,TTATTAA	-61,136	2
chr1	114344227	114344695	10a_p_c1_peak_1972	26.86476	*	CTATTAA,TTAATAA,TTAATAG,TTATTAA	-8,11,117,8	4
chr1	114373179	114373793	10a_p_c1_peak_1973	7.95156	*	CTAATAA,TTAATAA,TTATTAA,TTATTAG	131,161,172	3
chr1	114408100	114408479	10a_p_c1_peak_1974	6.91047	*	CTAATAG,CTATTAG,TTAATAA,TTATTAA	-108,-5	2
chr1	114416321	114416682	10a_p_c1_peak_1975	10.72781	*	CTAATAA,TTAATAA,TTATTAA,TTATTAG	-1,-11,24	3
chr1	114420243	114420539	10a_p_c1_peak_1976	4.82828	*	CTAATAA,CTATTAA,TTAATAA,TTAATAG,TTATTAA,TTATTAG	-6,-9,13	3
chr1	114485268	114485621	10a_p_c1_peak_1977	6.21641	*	TTAATAA,TTATTAA	-11	1
chr1	114493693	114493944	10a_p_c1_peak_1978	4.30774	*	CTAATAG,CTATTAG	-11	1
chr1	114613945	114614197	10a_p_c1_peak_1979	4.21994	*	CTAATAG,CTATTAG,TTAATAA,TTATTAA	-101,109,161,65	4
chr1	114736330	114736681	10a_p_c1_peak_1980	9.41943	*	CTAATAA,TTAATAA,TTATTAA,TTATTAG	19,8	2
chr1	114936849	114937257	10a_p_c1_peak_1981	10.90133	*	CTAATAA,TTAATAA,TTATTAA,TTATTAG	-19,-3,-79	3
chr1	114955558	114955863	10a_p_c1_peak_1982	7.77805	*	CTAATAA,CTATTAA,TTAATAG,TTATTAG	-37,13,60	3
chr1	115118477	115118751	10a_p_c1_peak_1984	6.04289	*	CTATTAA,TTAATAA,TTAATAG,TTATTAA	16,40	2
chr1	115146818	115147139	10a_p_c1_peak_1985	5.69586	*	CTATTAA,TTAATAA,TTAATAG,TTATTAA	-21,19,67	3
chr1	115215440	115215704	10a_p_c1_peak_1986	5.69586	*	CTAATAA,CTATTAA,TTAATAA,TTAATAG,TTATTAA,TTATTAG	-143,-41,-50	3
chr1	115224841	115225147	10a_p_c1_peak_1987	7.17715	*	CTATTAA,TTAATAA,TTAATAG,TTATTAA	-13,-2,179	3
chr1	115262798	115263087	10a_p_c1_peak_1988	5.34883	*	TTAATAA,TTATTAA	68	1
chr1	115282503	115282916	10a_p_c1_peak_1989	8.99266	*	CTAATAA,TTAATAA,TTATTAA,TTATTAG	-129,-38	2
chr1	115295802	115296069	10a_p_c1_peak_1990	4.82828	*	CTAATAG,CTATTAA,CTATTAG,TTAATAG	25,35	2
chr1	115313788	115314053	10a_p_c1_peak_1991	4.82828	*	CTAATAA,TTATTAG	36	1
chr1	115322129	115322491	10a_p_c1_peak_1992	6.56344	*	CTATTAA,TTAATAA,TTAATAG,TTATTAA	-18,0	2
chr1	115400930	115401284	10a_p_c1_peak_1993	8.64563	*	CTAATAG,CTATTAA,CTATTAG,TTAATAG	-26,-63,57	3
chr1	115402108	115402414	10a_p_c1_peak_1994	5.00180	*	CTAATAA,TTAATAA,TTATTAA,TTATTAG	163,63	2
chr1	115428072	115428488	10a_p_c1_peak_1995	7.77805	*	TTAATAA,TTATTAA	36	1
chr1	115429142	115429650	10a_p_c1_peak_1996	9.33969	*	CTAATAA,TTAATAA,TTATTAA,TTATTAG	-149,-32,27	3
chr1	115461303	115461684	10a_p_c1_peak_1997	6.38992	*	CTAATAA,CTAATAG,CTATTAG,TTATTAG	-14,-5	2
chr1	115471979	115472518	10a_p_c1_peak_1998	16.62734	*	CTAATAA,CTATTAA,TTAATAA,TTAATAG,TTATTAA,TTATTAG	-18,-45,-64,172,70	5
chr1	115473351	115473669	10a_p_c1_peak_1999	4.82828	*	TTAATAA,TTATTAA	-23,-26	2
chr1	115545369	115545672	10a_p_c1_peak_2000	5.00180	*	TTAATAA,TTATTAA	50,53	2
chr1	115648372	115648652	10a_p_c1_peak_2001	5.48375	*	CTAATAA,CTATTAA,TTAATAA,TTAATAG,TTATTAA,TTATTAG	-27,-41,121	3
chr1	115771198	115771644	10a_p_c1_peak_2002	21.06249	*	CTATTAA,TTAATAA,TTAATAG,TTATTAA	-3,-87	2
chr1	115783689	115784011	10a_p_c1_peak_2003	8.29860	*	CTAATAA,TTATTAG	-2	1
chr1	115795582	115795947	10a_p_c1_peak_2004	8.81914	*	CTAATAA,TTAATAA,TTATTAA,TTATTAG	-5,105,38	3
chr1	116095374	116095851	10a_p_c1_peak_2005	21.48578	*	CTAATAA,TTAATAA,TTATTAA,TTATTAG	-43,145,36,6	4
chr1	116097121	116097656	10a_p_c1_peak_2006	36.92867	*	CTAATAA,TTAATAA,TTATTAA,TTATTAG	-66,17,37,66	4
chr1	116319644	116319907	10a_p_c1_peak_2007	5.00180	*	CTAATAA,TTATTAG	60	1
chr1	116364107	116364663	10a_p_c1_peak_2008	9.68672	*	CTAATAA,TTATTAG	-111	1
chr1	116402965	116403871	10a_p_c1_peak_2009	44.91039	*	CTAATAG,CTATTAA,CTATTAG,TTAATAG	125,175	2
chr1	116517759	116518179	10a_p_c1_peak_2010	10.90133	*	CTATTAA,TTAATAA,TTAATAG,TTATTAA	-109,24,27,7,76,79	6
chr1	116568327	116568598	10a_p_c1_peak_2011	5.00180	*	CTAATAG,CTATTAG,TTAATAA,TTATTAA	-14,-40	2
chr1	116631980	116632288	10a_p_c1_peak_2012	5.34883	*	CTAATAA,CTAATAG,CTATTAG,TTATTAG	-5,4	2
chr1	116847794	116848190	10a_p_c1_peak_2013	5.52235	*	CTAATAA,TTAATAA,TTATTAA,TTATTAG	-76,80,89	3
chr1	116973709	116973985	10a_p_c1_peak_2014	5.31144	*	TTAATAA,TTATTAA	26	1
chr1	117194795	117195141	10a_p_c1_peak_2015	8.25101	*	CTAATAA,CTAATAG,CTATTAG,TTATTAG	-10,2	2
chr1	117316124	117316492	10a_p_c1_peak_2016	8.29860	*	CTAATAA,CTATTAA,TTAATAG,TTATTAG	-37,-53	2
chr1	117323208	117323877	10a_p_c1_peak_2017	8.99266	*	CTAATAA,CTATTAA,TTAATAA,TTAATAG,TTATTAA,TTATTAG	-123,-185,-188,121,154	5
chr1	117351951	117352452	10a_p_c1_peak_2018	10.20727	*	CTAATAA,TTAATAA,TTATTAA,TTATTAG	125,50	2
chr1	117510739	117511158	10a_p_c1_peak_2019	7.60453	*	CTAATAA,CTATTAA,TTAATAG,TTATTAG	26,40	2
chr1	117557676	117558004	10a_p_c1_peak_2020	6.91047	*	CTAATAA,TTAATAA,TTATTAA,TTATTAG	-51,-63	2
chr1	117645102	117645644	10a_p_c1_peak_2021	47.16608	*	CTAATAA,CTATTAA,TTAATAG,TTATTAG	-119,-40,2,30,58,89	6
chr1	117681691	117681994	10a_p_c1_peak_2022	5.52235	*	CTAATAA,TTAATAA,TTATTAA,TTATTAG	1,34	2
chr1	117925413	117925705	10a_p_c1_peak_2023	6.22336	*	CTAATAA,CTATTAA,TTAATAG,TTATTAG	-18,-27,-85	3
chr1	117983819	117984179	10a_p_c1_peak_2024	5.34883	*	CTAATAA,CTAATAG,CTATTAG,TTATTAG	-26,-39,99	3
chr1	117989814	117990204	10a_p_c1_peak_2025	7.25750	*	CTAATAG,CTATTAG,TTAATAA,TTATTAA	-21,182	2
chr1	118037521	118038189	10a_p_c1_peak_2026	58.09757	*	CTAATAA,CTAATAG,CTATTAG,TTAATAA,TTATTAA,TTATTAG	-4,13,133,35,49,5	6
chr1	118072396	118072657	10a_p_c1_peak_2027	4.48125	*	CTAATAA,TTAATAA,TTATTAA,TTATTAG	-80,77	2
chr1	118088985	118089367	10a_p_c1_peak_2028	9.16617	*	CTAATAA,TTAATAA,TTATTAA,TTATTAG	-25,-42,18	3
chr1	118098739	118099109	10a_p_c1_peak_2029	9.33969	*	CTAATAA,CTATTAA,TTAATAG,TTATTAG	-23,-39	2
chr1	118114626	118115008	10a_p_c1_peak_2030	9.01918	*	CTAATAA,CTATTAA,TTAATAA,TTAATAG,TTATTAA,TTATTAG	-12,-30,28,45	4
chr1	118321649	118321995	10a_p_c1_peak_2031	6.21641	*	CTAATAG,CTATTAG	-4	1
chr1	118354819	118355305	10a_p_c1_peak_2032	30.87352	*	TTAATAA,TTATTAA	-19,-7	2
chr1	118420370	118420626	10a_p_c1_peak_2033	4.82828	*	TTAATAA,TTATTAA	13	1
chr1	118435251	118435540	10a_p_c1_peak_2034	4.30774	*	CTAATAA,TTAATAA,TTATTAA,TTATTAG	-35,41	2
chr1	118448339	118448646	10a_p_c1_peak_2035	7.60453	*	CTAATAG,CTATTAG	-22	1
chr1	118459680	118460417	10a_p_c1_peak_2036	61.56788	*	CTAATAA,TTAATAA,TTATTAA,TTATTAG	-122,-13,-133,-27,88	5
chr1	118483740	118484350	10a_p_c1_peak_2037	43.69577	*	CTAATAA,CTAATAG,CTATTAG,TTAATAA,TTATTAA,TTATTAG	-13,-23,-46,-92,66,80	6
chr1	118569408	118569818	10a_p_c1_peak_2038	12.98352	*	CTAATAG,CTATTAG,TTAATAA,TTATTAA	-23,36	2
chr1	118605209	118605527	10a_p_c1_peak_2039	4.13422	*	TTAATAA,TTATTAA	-148	1
chr1	118705210	118705467	10a_p_c1_peak_2040	3.96071	*	CTAATAA,TTATTAG	-77	1
chr1	118714146	118714537	10a_p_c1_peak_2041	10.90133	*	CTAATAA,CTATTAA,TTAATAA,TTAATAG,TTATTAA,TTATTAG	-13,-39,9	3
chr1	118730812	118731089	10a_p_c1_peak_2042	3.44016	*	TTAATAA,TTATTAA	-28,100	2
chr1	118788901	118789175	10a_p_c1_peak_2043	5.17531	*	CTATTAA,TTAATAG	16,79	2
chr1	119010986	119011340	10a_p_c1_peak_2044	4.30774	*	CTAATAG,CTATTAA,CTATTAG,TTAATAA,TTAATAG,TTATTAA	-8,192,23,3	4
chr1	119021161	119021669	10a_p_c1_peak_2045	9.33969	*	CTAATAA,CTAATAG,CTATTAG,TTATTAG	-23,32	2
chr1	119041688	119041934	10a_p_c1_peak_2046	3.78719	*	TTAATAA,TTATTAA	-105	1
chr1	119050994	119051377	10a_p_c1_peak_2047	8.64563	*	CTAATAA,TTATTAG	13	1
chr1	119074115	119074362	10a_p_c1_peak_2048	4.48125	*	CTAATAA,TTATTAG	9	1
chr1	119165721	119166072	10a_p_c1_peak_2049	4.48125	*	CTAATAA,CTATTAA,TTAATAA,TTAATAG,TTATTAA,TTATTAG	-45,-80,25,90	4
chr1	119198408	119198808	10a_p_c1_peak_2050	9.51320	*	TTAATAA,TTATTAA	-13	1
chr1	119207272	119207617	10a_p_c1_peak_2051	7.43102	*	CTAATAG,CTATTAG,TTAATAA,TTATTAA	-17,-89,36	3
chr1	119229007	119229345	10a_p_c1_peak_2052	5.69586	*	CTATTAA,TTAATAA,TTAATAG,TTATTAA	-183,-8,1,138,4	5
chr1	119573409	119573741	10a_p_c1_peak_2053	6.73696	*	TTAATAA,TTATTAA	43	1
chr1	119635299	119635592	10a_p_c1_peak_2054	4.65477	*	CTATTAA,TTAATAA,TTAATAG,TTATTAA	-91,0	2
chr1	119681422	119681668	10a_p_c1_peak_2055	5.17531	*	CTATTAA,TTAATAA,TTAATAG,TTATTAA	-53,-66	2
chr1	120028562	120028911	10a_p_c1_peak_2056	6.91047	*	CTATTAA,TTAATAA,TTAATAG,TTATTAA	-17,5	2
chr1	120214929	120215329	10a_p_c1_peak_2057	10.20727	*	CTAATAA,CTAATAG,CTATTAG,TTAATAA,TTATTAA,TTATTAG	-9,28,37	3
chr1	120327334	120327612	10a_p_c1_peak_2058	5.34883	*	TTAATAA,TTATTAA	-33,-36	2
chr1	120507157	120507424	10a_p_c1_peak_2059	4.48560	*	CTAATAA,TTATTAG	-79,102	2
chr1	120526963	120527295	10a_p_c1_peak_2060	7.60453	*	CTAATAA,TTATTAG	-8	1
chr1	120551096	120551569	10a_p_c1_peak_2061	14.12711	*	CTAATAA,CTAATAG,CTATTAG,TTAATAA,TTATTAA,TTATTAG	-12,-15,148,22	4
chr1	120559910	120560165	10a_p_c1_peak_2062	4.24428	*	TTAATAA,TTATTAA	35	1
chr1	120568412	120568756	10a_p_c1_peak_2063	3.89865	*	TTAATAA,TTATTAA	33	1
chr1	120580742	120581016	10a_p_c1_peak_2064	4.36159	*	CTAATAA,TTAATAA,TTATTAA,TTATTAG	-128,26	2
chr1	120591452	120591707	10a_p_c1_peak_2065	3.84674	*	CTAATAA,TTAATAA,TTATTAA,TTATTAG	-20,1	2
chr1	120602403	120602917	10a_p_c1_peak_2066	3.86209	*	TTAATAA,TTATTAA	-141	1
chr1	120672569	120672845	10a_p_c1_peak_2067	4.38670	*	CTAATAA,TTATTAG	-68	1
chr1	120781905	120782210	10a_p_c1_peak_2068	7.14980	*	TTAATAA,TTATTAA	-126,-13,-4,15,35,6	6
chr1	120828276	120828521	10a_p_c1_peak_2069	3.81945	*	CTAATAA,TTATTAG	-71,89	2
chr1	120828984	120829517	10a_p_c1_peak_2070	24.47296	*	CTATTAA,TTAATAA,TTAATAG,TTATTAA	-14,-170,-44,24,50	5
chr1	120902115	120902357	10a_p_c1_peak_2071	3.87888	*	CTAATAA,TTAATAA,TTATTAA,TTATTAG	-58,-70	2
chr1	120916095	120916358	10a_p_c1_peak_2072	3.76267	*	CTAATAG,CTATTAG,TTAATAA,TTATTAA	-136,-63	2
chr1	121131037	121131345	10a_p_c1_peak_2074	5.31911	*	TTAATAA,TTATTAA	-19,-9	2
chr1	121134386	121134987	10a_p_c1_peak_2075	9.37225	*	TTAATAA,TTATTAA	-120,112,41	3
chr1	121136834	121137118	10a_p_c1_peak_2076	3.93123	*	TTAATAA,TTATTAA	-47	1
chr1	121187653	121188103	10a_p_c1_peak_2077	13.15703	*	TTAATAA,TTATTAA	-42	1
chr1	121201335	121201857	10a_p_c1_peak_2078	4.48125	*	CTAATAA,CTAATAG,CTATTAG,TTAATAA,TTATTAA,TTATTAG	-103,-184,-51	3
chr1	121298557	121298929	10a_p_c1_peak_2079	8.99266	*	TTAATAA,TTATTAA	-34,104,85	3
chr1	142546726	142547023	10a_p_c1_peak_2082	3.82412	*	TTAATAA,TTATTAA	-18,-83	2
chr1	142552510	142553133	10a_p_c1_peak_2084	4.45850	*	TTAATAA,TTATTAA	91	1
chr1	142553753	142554076	10a_p_c1_peak_2085	2.71735	*	TTAATAA,TTATTAA	100	1
chr1	142566264	142566776	10a_p_c1_peak_2087	3.26279	*	TTAATAA,TTATTAA	-188	1
chr1	142568956	142569701	10a_p_c1_peak_2088	4.82108	*	CTAATAG,CTATTAG,TTAATAA,TTATTAA	-181,116	2
chr1	142571161	142571828	10a_p_c1_peak_2089	8.20613	*	CTATTAA,TTAATAG	114	1
chr1	142577228	142577490	10a_p_c1_peak_2093	4.23039	*	CTAATAA,TTATTAG	26	1
chr1	142583328	142583608	10a_p_c1_peak_2097	3.55363	*	TTAATAA,TTATTAA	99	1
chr1	142699531	142699827	10a_p_c1_peak_2099	4.70425	*	CTAATAA,TTATTAG	-94	1
chr1	142704980	142705451	10a_p_c1_peak_2100	6.81475	*	CTATTAA,TTAATAA,TTAATAG,TTATTAA	-77,15	2
chr1	142715278	142716059	10a_p_c1_peak_2101	10.90133	*	TTAATAA,TTATTAA	182	1
chr1	142718799	142719041	10a_p_c1_peak_2102	4.00127	*	TTAATAA,TTATTAA	-99	1
chr1	142724478	142724881	10a_p_c1_peak_2105	3.71750	*	CTAATAA,CTATTAA,TTAATAG,TTATTAG	-99,155,40	3
chr1	142781173	142781764	10a_p_c1_peak_2107	7.66124	*	TTAATAA,TTATTAA	14	1
chr1	142784039	142784467	10a_p_c1_peak_2108	3.34904	*	CTAATAG,CTATTAG,TTAATAA,TTATTAA	-129,12	2
chr1	142788473	142789184	10a_p_c1_peak_2110	5.29022	*	TTAATAA,TTATTAA	197	1
chr1	142790350	142790719	10a_p_c1_peak_2111	6.31061	*	CTAATAA,CTAATAG,CTATTAG,TTATTAG	-50,-65	2
chr1	142797275	142797574	10a_p_c1_peak_2113	3.32135	*	CTAATAA,TTATTAG	-87	1
chr1	142797695	142798297	10a_p_c1_peak_2114	3.59806	*	CTAATAA,CTAATAG,CTATTAG,TTATTAG	-74,169	2
chr1	142802965	142803343	10a_p_c1_peak_2115	7.75220	*	CTAATAA,TTAATAA,TTATTAA,TTATTAG	-28,-53,41	3
[truncated: 57,370 more rows]
