# Supplementary material for: Satb1 integrates DNA binding site geometry and torsional stress to differentially target nucleosome-dense regions
Source: Nat Commun. 2019 Jul 19;10:3221. doi: 10.1038/s41467-019-11118-8 (PMC6642133; doi:10.1038/s41467-019-11118-8)
Supplement: Supplementary file 10 — Source Data [file 41467_2019_11118_MOESM10_ESM.zip › Source data/GenomicData/NC1_unique_mo1_cm.bed]

chr1	232210	232510	10a_p_c1_peak_4	5.96151	*	TTAATAA,TTATTAA	-3,-57,32	3
chr1	395991	396369	10a_p_c1_peak_5	7.08399	*	CTAATAA,TTAATAA,TTATTAA,TTATTAG	11,35,45	3
chr1	467154	467498	10a_p_c1_peak_6	4.14839	*	TTAATAA,TTATTAA	-35,0,54	3
chr1	5282076	5282368	10a_p_c1_peak_27	6.48847	*	TTAATAA,TTATTAA	-15,-155,-29	3
chr1	7880795	7881126	10a_p_c1_peak_36	7.81760	*	TTAATAA,TTATTAA	36	1
chr1	8234722	8235022	10a_p_c1_peak_39	4.87199	*	CTAATAA,TTAATAA,TTATTAA,TTATTAG	-11,-32,53	3
chr1	8571172	8571441	10a_p_c1_peak_40	4.62223	*	CTAATAA,TTAATAA,TTATTAA,TTATTAG	-172,-26,-34,58	4
chr1	8654625	8654889	10a_p_c1_peak_41	5.20623	*	CTATTAA,TTAATAA,TTAATAG,TTATTAA	-34,12,163	3
chr1	8709837	8710079	10a_p_c1_peak_43	4.65477	*	CTAATAA,TTAATAA,TTATTAA,TTATTAG	-28,-37,35	3
chr1	8813550	8813815	10a_p_c1_peak_45	4.13422	*	CTAATAA,TTAATAA,TTATTAA,TTATTAG	22,37	2
chr1	10516551	10516793	10a_p_c1_peak_47	4.25140	*	TTAATAA,TTATTAA	-43,-57	2
chr1	13896508	13896811	10a_p_c1_peak_54	6.04289	*	CTAATAA,TTAATAA,TTATTAA,TTATTAG	134,28	2
chr1	14034444	14034703	10a_p_c1_peak_55	4.82828	*	CTATTAA,TTAATAA,TTAATAG,TTATTAA	-159,-24,57	3
chr1	14052987	14053340	10a_p_c1_peak_56	6.34260	*	CTAATAG,CTATTAA,CTATTAG,TTAATAA,TTAATAG,TTATTAA	-11,-18,128	3
chr1	14209251	14209524	10a_p_c1_peak_58	4.82828	*	CTAATAG,CTATTAG,TTAATAA,TTATTAA	-71,5	2
chr1	14227315	14227572	10a_p_c1_peak_59	5.34883	*	CTAATAA,TTAATAA,TTATTAA,TTATTAG	-32,9	2
chr1	14271085	14271339	10a_p_c1_peak_60	5.17531	*	CTAATAG,CTATTAG	-2	1
chr1	14473566	14473822	10a_p_c1_peak_62	5.00180	*	CTAATAA,CTATTAA,TTAATAA,TTAATAG,TTATTAA,TTATTAG	-118,-19,-41,14	4
chr1	14545134	14545501	10a_p_c1_peak_63	4.82828	*	CTAATAA,CTATTAA,TTAATAG,TTATTAG	152,6,65	3
chr1	14612936	14613206	10a_p_c1_peak_67	6.11253	*	TTAATAA,TTATTAA	-22	1
chr1	14638849	14639108	10a_p_c1_peak_68	4.13422	*	CTAATAA,CTATTAA,TTAATAA,TTAATAG,TTATTAA,TTATTAG	-33,-46,-81,93	4
chr1	15136507	15136754	10a_p_c1_peak_69	5.10633	*	TTAATAA,TTATTAA	27	1
chr1	15233483	15233752	10a_p_c1_peak_71	5.00361	*	CTAATAA,TTATTAG	-12,-33,-56	3
chr1	15922475	15922717	10a_p_c1_peak_75	4.37799	*	CTAATAA,TTAATAA,TTATTAA,TTATTAG	-26,-73,135	3
chr1	16916997	16917270	10a_p_c1_peak_79	3.20395	*	CTAATAA,CTAATAG,CTATTAG,TTATTAG	-68,33	2
chr1	17653653	17653987	10a_p_c1_peak_80	8.39128	*	CTAATAA,TTATTAG	-95,0	2
chr1	18175564	18175893	10a_p_c1_peak_82	6.74089	*	CTATTAA,TTAATAA,TTAATAG,TTATTAA	6,9	2
chr1	18317552	18317794	10a_p_c1_peak_85	4.57918	*	CTAATAA,TTAATAA,TTATTAA,TTATTAG	-2,19	2
chr1	19329413	19329747	10a_p_c1_peak_90	8.39861	*	CTAATAA,TTAATAA,TTATTAA,TTATTAG	0,61	2
chr1	20236286	20236532	10a_p_c1_peak_91	4.79975	*	CTAATAA,TTAATAA,TTATTAA,TTATTAG	-114,58	2
chr1	20329268	20329516	10a_p_c1_peak_92	4.48125	*	CTAATAA,CTATTAA,TTAATAA,TTAATAG,TTATTAA,TTATTAG	-19,-29,-32	3
chr1	20374708	20374997	10a_p_c1_peak_93	3.78719	*	CTAATAA,TTAATAA,TTATTAA,TTATTAG	-116,-137,95	3
chr1	20383204	20383502	10a_p_c1_peak_94	6.04289	*	CTAATAG,CTATTAA,CTATTAG,TTAATAA,TTAATAG,TTATTAA	-14,33,9	3
chr1	21170697	21170956	10a_p_c1_peak_99	4.90850	*	CTAATAA,TTAATAA,TTATTAA,TTATTAG	-4,59	2
chr1	21175976	21176228	10a_p_c1_peak_100	4.82828	*	CTAATAG,CTATTAA,CTATTAG,TTAATAG	-31,-75,21,39	4
chr1	21214818	21215071	10a_p_c1_peak_101	4.82828	*	CTATTAA,TTAATAG	-16,-19	2
chr1	21358654	21358930	10a_p_c1_peak_105	5.57827	*	CTAATAA,CTATTAA,TTAATAG,TTATTAG	-15,162,34	3
chr1	21359680	21359940	10a_p_c1_peak_106	5.52973	*	CTAATAG,CTATTAG	0	1
chr1	21393938	21394190	10a_p_c1_peak_107	4.79454	*	TTAATAA,TTATTAA	-134,-38,13,96	4
chr1	21398330	21398664	10a_p_c1_peak_108	8.29860	*	CTAATAA,CTATTAA,TTAATAA,TTAATAG,TTATTAA,TTATTAG	-38,143,26,4	4
chr1	21400434	21400733	10a_p_c1_peak_109	6.91047	*	TTAATAA,TTATTAA	-6,13	2
chr1	21451241	21451519	10a_p_c1_peak_111	5.00180	*	TTAATAA,TTATTAA	-29	1
chr1	21479017	21479271	10a_p_c1_peak_112	5.34883	*	CTATTAA,TTAATAA,TTAATAG,TTATTAA	25,28	2
chr1	21489758	21490084	10a_p_c1_peak_113	6.06190	*	TTAATAA,TTATTAA	3	1
chr1	22022989	22023265	10a_p_c1_peak_114	5.73616	*	CTAATAA,TTATTAG	5	1
chr1	22064030	22064281	10a_p_c1_peak_116	4.13422	*	TTAATAA,TTATTAA	3	1
chr1	23482934	23483194	10a_p_c1_peak_120	4.03305	*	TTAATAA,TTATTAA	-35	1
chr1	23633957	23634241	10a_p_c1_peak_123	5.52235	*	CTAATAA,TTATTAG	-13,6	2
chr1	24114531	24114828	10a_p_c1_peak_125	6.58074	*	CTAATAA,TTATTAG	-74,11,23	3
chr1	24328753	24329008	10a_p_c1_peak_126	4.86673	*	CTAATAG,CTATTAG,TTAATAA,TTATTAA	-104,37	2
chr1	25067497	25067790	10a_p_c1_peak_129	5.59096	*	CTATTAA,TTAATAG	24,34	2
chr1	25099234	25099503	10a_p_c1_peak_130	4.48125	*	CTATTAA,TTAATAA,TTAATAG,TTATTAA	19,22	2
chr1	25688637	25688881	10a_p_c1_peak_131	4.65477	*	TTAATAA,TTATTAA	-52,2,73	3
chr1	25773765	25774092	10a_p_c1_peak_132	6.21641	*	CTATTAA,TTAATAA,TTAATAG,TTATTAA	49,9	2
chr1	25806241	25806483	10a_p_c1_peak_135	5.19536	*	CTAATAG,CTATTAG	-17	1
chr1	26833066	26833369	10a_p_c1_peak_137	6.09302	*	CTAATAA,TTATTAG	-10	1
chr1	27419830	27420150	10a_p_c1_peak_138	5.46907	*	CTAATAA,CTATTAA,TTAATAA,TTAATAG,TTATTAA,TTATTAG	-105,22,4	3
chr1	27791823	27792071	10a_p_c1_peak_140	3.97494	*	CTAATAA,CTAATAG,CTATTAG,TTATTAG	-184,-9	2
chr1	28350181	28350501	10a_p_c1_peak_144	7.03447	*	TTAATAA,TTATTAA	-38,107,110,26	4
chr1	28359880	28360131	10a_p_c1_peak_145	5.17531	*	CTATTAA,TTAATAA,TTAATAG,TTATTAA	104,38,54	3
chr1	28360667	28360918	10a_p_c1_peak_146	3.78719	*	CTAATAA,TTATTAG	-20,52	2
chr1	29246599	29246898	10a_p_c1_peak_150	5.82835	*	CTATTAA,TTAATAG	-44,29,32	3
chr1	29247573	29247834	10a_p_c1_peak_151	5.44860	*	CTAATAG,CTATTAA,CTATTAG,TTAATAA,TTAATAG,TTATTAA	-121,187,37,5	4
chr1	29702439	29702707	10a_p_c1_peak_156	4.48125	*	CTAATAG,CTATTAG,TTAATAA,TTATTAA	51,85	2
chr1	29856111	29856404	10a_p_c1_peak_157	4.58505	*	CTAATAA,TTAATAA,TTATTAA,TTATTAG	-42,-50,88	3
chr1	30049849	30050116	10a_p_c1_peak_158	4.58063	*	TTAATAA,TTATTAA	-26	1
chr1	30236268	30236565	10a_p_c1_peak_160	5.09572	*	CTAATAA,TTAATAA,TTATTAA,TTATTAG	-1,-74	2
chr1	30643183	30643427	10a_p_c1_peak_162	4.62223	*	CTAATAA,TTAATAA,TTATTAA,TTATTAG	-85,-9	2
chr1	30767772	30768091	10a_p_c1_peak_164	6.73696	*	TTAATAA,TTATTAA	-3	1
chr1	31782705	31782956	10a_p_c1_peak_167	5.24415	*	CTATTAA,TTAATAG	80	1
chr1	32271691	32272034	10a_p_c1_peak_170	6.38992	*	CTAATAA,CTAATAG,CTATTAG,TTATTAG	-172,33	2
chr1	33256295	33256579	10a_p_c1_peak_176	5.75948	*	TTAATAA,TTATTAA	49	1
chr1	33515698	33515944	10a_p_c1_peak_177	4.47075	*	CTAATAA,TTAATAA,TTATTAA,TTATTAG	-79,-92	2
chr1	33581707	33582073	10a_p_c1_peak_178	7.18475	*	CTAATAG,CTATTAG,TTAATAA,TTATTAA	-12,0,8	3
chr1	34167862	34168139	10a_p_c1_peak_181	5.34883	*	CTATTAA,TTAATAA,TTAATAG,TTATTAA	-44,-65	2
chr1	34779741	34780105	10a_p_c1_peak_187	6.56344	*	CTAATAA,CTAATAG,CTATTAG,TTATTAG	17,31	2
chr1	35805434	35805692	10a_p_c1_peak_194	3.96071	*	CTAATAA,TTAATAA,TTATTAA,TTATTAG	-141,49	2
chr1	35830071	35830348	10a_p_c1_peak_195	5.69586	*	CTAATAA,CTAATAG,CTATTAG,TTATTAG	-12,8	2
chr1	36162411	36162665	10a_p_c1_peak_198	4.82828	*	CTAATAA,CTATTAA,TTAATAG,TTATTAG	-119,-59,58	3
chr1	36395571	36395834	10a_p_c1_peak_200	4.72261	*	TTAATAA,TTATTAA	10	1
chr1	36425662	36425995	10a_p_c1_peak_201	6.73696	*	CTAATAA,CTATTAA,TTAATAG,TTATTAG	13,25	2
chr1	36428374	36428638	10a_p_c1_peak_202	4.48125	*	TTAATAA,TTATTAA	-96	1
chr1	36458823	36459134	10a_p_c1_peak_203	8.29860	*	TTAATAA,TTATTAA	-12,92	2
chr1	37591552	37591820	10a_p_c1_peak_209	6.05638	*	CTATTAA,TTAATAG	26	1
chr1	37817199	37817540	10a_p_c1_peak_210	6.85239	*	CTAATAA,CTATTAA,TTAATAA,TTAATAG,TTATTAA,TTATTAG	-16,-25,89	3
chr1	37965335	37965586	10a_p_c1_peak_212	3.37595	*	CTAATAA,CTATTAA,TTAATAG,TTATTAG	64,7	2
chr1	37986485	37986783	10a_p_c1_peak_213	6.04969	*	CTAATAG,CTATTAG	-21	1
chr1	38754222	38754575	10a_p_c1_peak_215	10.29208	*	CTAATAG,CTATTAG,TTAATAA,TTATTAA	-52,30	2
chr1	38782964	38783335	10a_p_c1_peak_217	8.29860	*	CTATTAA,TTAATAA,TTAATAG,TTATTAA	-13,0	2
chr1	38904187	38904494	10a_p_c1_peak_219	5.52235	*	CTAATAA,CTATTAA,TTAATAG,TTATTAG	-129,44	2
chr1	38907912	38908216	10a_p_c1_peak_220	5.44231	*	CTAATAG,CTATTAA,CTATTAG,TTAATAG	-130,50	2
chr1	38962154	38962415	10a_p_c1_peak_221	5.20756	*	CTAATAA,TTATTAG	-36,26	2
chr1	39057536	39057829	10a_p_c1_peak_224	4.85591	*	CTATTAA,TTAATAG	-81	1
chr1	39182225	39182496	10a_p_c1_peak_227	4.43364	*	TTAATAA,TTATTAA	-115,19	2
chr1	39648148	39648445	10a_p_c1_peak_228	5.10030	*	CTAATAA,TTAATAA,TTATTAA,TTATTAG	-162,-37,69	3
chr1	39672600	39672883	10a_p_c1_peak_229	5.21913	*	CTAATAA,CTATTAA,TTAATAA,TTAATAG,TTATTAA,TTATTAG	-140,-143,-18	3
chr1	40169844	40170099	10a_p_c1_peak_231	5.00180	*	TTAATAA,TTATTAA	24,33	2
chr1	40501986	40502261	10a_p_c1_peak_232	5.65615	*	CTAATAA,CTATTAA,TTAATAA,TTAATAG,TTATTAA,TTATTAG	-26,-76,17	3
chr1	41063471	41063731	10a_p_c1_peak_234	4.90442	*	TTAATAA,TTATTAA	-17	1
chr1	41084547	41084921	10a_p_c1_peak_235	9.25859	*	CTAATAA,TTATTAG	-172,17,26	3
chr1	41375459	41375728	10a_p_c1_peak_236	4.02661	*	CTATTAA,TTAATAA,TTAATAG,TTATTAA	23,26,48	3
chr1	41508612	41508854	10a_p_c1_peak_237	5.57605	*	CTAATAG,CTATTAG	17	1
chr1	41559179	41559424	10a_p_c1_peak_238	4.65477	*	CTAATAA,TTATTAG	-62	1
chr1	41613284	41613580	10a_p_c1_peak_239	5.52235	*	CTAATAG,CTATTAG	-75	1
chr1	41651893	41652137	10a_p_c1_peak_240	5.00180	*	CTAATAG,CTATTAG,TTAATAA,TTATTAA	-21,37	2
chr1	41710534	41710787	10a_p_c1_peak_242	5.12793	*	CTAATAA,TTAATAA,TTATTAA,TTATTAG	33,8	2
chr1	42285951	42286202	10a_p_c1_peak_243	5.13203	*	CTAATAA,CTAATAG,CTATTAA,CTATTAG,TTAATAA,TTAATAG,TTATTAA,TTATTAG	-139,5,54,8	4
chr1	42788918	42789196	10a_p_c1_peak_248	5.52235	*	CTAATAA,TTAATAA,TTATTAA,TTATTAG	-21,-7	2
chr1	42982462	42982771	10a_p_c1_peak_250	6.56344	*	CTAATAA,CTATTAA,TTAATAA,TTAATAG,TTATTAA,TTATTAG	-14,-50,-78	3
chr1	43065112	43065416	10a_p_c1_peak_251	4.48125	*	CTAATAG,CTATTAG,TTAATAA,TTATTAA	-30,-76	2
chr1	43091511	43091791	10a_p_c1_peak_252	5.00180	*	CTAATAA,CTAATAG,CTATTAG,TTATTAG	-121,23	2
chr1	43128632	43128876	10a_p_c1_peak_253	3.69397	*	CTAATAG,CTATTAG,TTAATAA,TTATTAA	-137,-43	2
chr1	43167164	43167461	10a_p_c1_peak_255	4.65477	*	TTAATAA,TTATTAA	5	1
chr1	43248766	43249008	10a_p_c1_peak_256	4.30457	*	CTAATAA,CTATTAA,TTAATAA,TTAATAG,TTATTAA,TTATTAG	-16,12,21	3
chr1	43817281	43817580	10a_p_c1_peak_261	6.16032	*	CTAATAA,TTAATAA,TTATTAA,TTATTAG	-56,18,5	3
chr1	43986364	43986612	10a_p_c1_peak_262	4.28546	*	CTAATAA,CTAATAG,CTATTAG,TTATTAG	-29,-3,166	3
chr1	44108470	44108796	10a_p_c1_peak_263	6.32242	*	TTAATAA,TTATTAA	-5	1
chr1	44530320	44530674	10a_p_c1_peak_265	8.93837	*	CTAATAG,CTATTAG	-40	1
chr1	44884427	44884730	10a_p_c1_peak_269	4.71548	*	TTAATAA,TTATTAA	-102,-123,11,32	4
chr1	45587601	45587929	10a_p_c1_peak_273	4.62223	*	CTATTAA,TTAATAG	11	1
chr1	45654915	45655167	10a_p_c1_peak_274	4.59963	*	TTAATAA,TTATTAA	34,56	2
chr1	45773020	45773319	10a_p_c1_peak_275	4.16085	*	TTAATAA,TTATTAA	20	1
chr1	45848847	45849168	10a_p_c1_peak_276	5.88968	*	CTATTAA,TTAATAA,TTAATAG,TTATTAA	-112,55	2
chr1	45887009	45887320	10a_p_c1_peak_277	6.21641	*	CTAATAG,CTATTAG,TTAATAA,TTATTAA	163,42	2
chr1	47109770	47110015	10a_p_c1_peak_284	3.61367	*	CTAATAA,TTATTAG	81	1
chr1	47118001	47118243	10a_p_c1_peak_285	4.82828	*	CTAATAA,TTAATAA,TTATTAA,TTATTAG	-14,-40,-69,15	4
chr1	47343127	47343466	10a_p_c1_peak_288	7.28018	*	CTATTAA,TTAATAA,TTAATAG,TTATTAA	104,4	2
chr1	47384800	47385121	10a_p_c1_peak_290	7.25750	*	CTAATAG,CTATTAG,TTAATAA,TTATTAA	-23,6	2
chr1	47566196	47566447	10a_p_c1_peak_294	3.96071	*	CTAATAA,TTAATAA,TTATTAA,TTATTAG	-32,34,47	3
chr1	47787691	47787933	10a_p_c1_peak_295	4.57587	*	CTAATAA,TTAATAA,TTATTAA,TTATTAG	-23,10,7	3
chr1	48525869	48526121	10a_p_c1_peak_298	4.36094	*	TTAATAA,TTATTAA	-11,-52	2
chr1	49192095	49192337	10a_p_c1_peak_302	4.48125	*	TTAATAA,TTATTAA	0,9	2
chr1	49281418	49281678	10a_p_c1_peak_303	5.52235	*	CTAATAA,TTATTAG	-22	1
chr1	49546507	49546814	10a_p_c1_peak_305	3.26664	*	CTATTAA,TTAATAA,TTAATAG,TTATTAA	-150,63,86	3
chr1	49610880	49611129	10a_p_c1_peak_306	5.00180	*	CTAATAA,TTAATAA,TTATTAA,TTATTAG	-34,101,5	3
chr1	49656103	49656345	10a_p_c1_peak_308	4.30774	*	TTAATAA,TTATTAA	103,65	2
chr1	49737861	49738129	10a_p_c1_peak_310	4.82828	*	CTAATAA,TTATTAG	-17,9	2
chr1	49755450	49755710	10a_p_c1_peak_311	5.17531	*	CTAATAA,TTAATAA,TTATTAA,TTATTAG	31,54	2
chr1	49892033	49892360	10a_p_c1_peak_314	5.69586	*	TTAATAA,TTATTAA	-18,-8	2
chr1	49904182	49904505	10a_p_c1_peak_315	7.60453	*	CTATTAA,TTAATAA,TTAATAG,TTATTAA	-39,78	2
chr1	50107612	50107900	10a_p_c1_peak_317	5.69586	*	CTAATAA,TTAATAA,TTATTAA,TTATTAG	-47,-87,39	3
chr1	50211652	50211905	10a_p_c1_peak_320	4.30774	*	CTAATAA,CTATTAA,TTAATAG,TTATTAG	-11,-45	2
chr1	50277095	50277339	10a_p_c1_peak_322	4.35684	*	CTAATAA,CTATTAA,TTAATAA,TTAATAG,TTATTAA,TTATTAG	-17,-49,-52,79	4
chr1	50349881	50350147	10a_p_c1_peak_325	4.13422	*	CTAATAA,TTAATAA,TTATTAA,TTATTAG	28,56	2
chr1	50371236	50371556	10a_p_c1_peak_326	4.30774	*	CTAATAA,TTAATAA,TTATTAA,TTATTAG	-143,49	2
chr1	50421948	50422264	10a_p_c1_peak_327	4.65477	*	TTAATAA,TTATTAA	-56,20,9	3
chr1	50456748	50456996	10a_p_c1_peak_329	4.30774	*	CTAATAA,TTAATAA,TTATTAA,TTATTAG	26,63	2
chr1	50482782	50483068	10a_p_c1_peak_330	5.69586	*	CTATTAA,TTAATAA,TTAATAG,TTATTAA	-11,-31	2
chr1	50975866	50976132	10a_p_c1_peak_334	4.46756	*	CTAATAA,CTATTAA,TTAATAG,TTATTAG	-37,-45	2
chr1	51006183	51006577	10a_p_c1_peak_335	5.86938	*	CTAATAG,CTATTAG,TTAATAA,TTATTAA	-63,119,183,75,90	5
chr1	51044635	51044973	10a_p_c1_peak_336	5.69586	*	CTAATAG,CTATTAG,TTAATAA,TTATTAA	-106,6	2
chr1	51049906	51050322	10a_p_c1_peak_337	5.00180	*	CTAATAA,TTAATAA,TTATTAA,TTATTAG	-97,70	2
chr1	51125468	51125743	10a_p_c1_peak_338	3.96071	*	CTAATAA,CTATTAA,TTAATAG,TTATTAG	-40,11	2
chr1	51229691	51230012	10a_p_c1_peak_342	7.77805	*	TTAATAA,TTATTAA	3	1
chr1	51273903	51274207	10a_p_c1_peak_343	5.69586	*	CTATTAA,TTAATAG	23	1
chr1	51317965	51318233	10a_p_c1_peak_345	5.34883	*	CTAATAA,TTAATAA,TTATTAA,TTATTAG	-5,-62	2
chr1	51367591	51367900	10a_p_c1_peak_346	6.04289	*	CTATTAA,TTAATAG	159	1
chr1	51394708	51395041	10a_p_c1_peak_347	6.77646	*	CTAATAA,CTATTAA,TTAATAA,TTAATAG,TTATTAA,TTATTAG	-16,-35,17,28	4
chr1	51399652	51399953	10a_p_c1_peak_348	5.45199	*	CTAATAA,CTAATAG,CTATTAG,TTATTAG	-13,-43	2
chr1	51449919	51450365	10a_p_c1_peak_349	5.52235	*	TTAATAA,TTATTAA	-92,-95,149,59	4
chr1	51542173	51542458	10a_p_c1_peak_351	5.69586	*	CTAATAG,CTATTAG,TTAATAA,TTATTAA	2,42,93	3
chr1	51553958	51554313	10a_p_c1_peak_352	6.38992	*	CTAATAA,TTATTAG	-18	1
chr1	51588704	51589100	10a_p_c1_peak_355	7.77920	*	CTATTAA,TTAATAG	-30	1
chr1	51885230	51885493	10a_p_c1_peak_357	4.13422	*	CTATTAA,TTAATAA,TTAATAG,TTATTAA	-23,-26	2
chr1	52144824	52145162	10a_p_c1_peak_363	5.86938	*	CTAATAA,CTATTAA,TTAATAA,TTAATAG,TTATTAA,TTATTAG	-48,-7,101	3
chr1	52525243	52525485	10a_p_c1_peak_367	4.79975	*	TTAATAA,TTATTAA	-7,3	2
chr1	52651009	52651310	10a_p_c1_peak_369	6.18452	*	TTAATAA,TTATTAA	33	1
chr1	52671800	52672112	10a_p_c1_peak_370	5.17531	*	CTAATAA,TTATTAG	-16,-46	2
chr1	52727177	52727433	10a_p_c1_peak_371	4.65477	*	CTAATAA,TTATTAG	-38,2	2
chr1	52892507	52892750	10a_p_c1_peak_373	4.65477	*	CTAATAA,TTAATAA,TTATTAA,TTATTAG	23,76	2
chr1	53071163	53071413	10a_p_c1_peak_377	5.13454	*	TTAATAA,TTATTAA	-78,31	2
chr1	53323426	53323675	10a_p_c1_peak_381	5.57605	*	CTATTAA,TTAATAA,TTAATAG,TTATTAA	-81,2,90	3
chr1	53660445	53660691	10a_p_c1_peak_383	4.67711	*	CTAATAA,TTAATAA,TTATTAA,TTATTAG	-15,29	2
chr1	53852796	53853070	10a_p_c1_peak_384	4.72130	*	CTATTAA,TTAATAA,TTAATAG,TTATTAA	-110,-75,59	3
chr1	54344047	54344289	10a_p_c1_peak_388	4.30774	*	CTAATAA,TTAATAA,TTATTAA,TTATTAG	-46,22	2
chr1	54502432	54502674	10a_p_c1_peak_391	4.48125	*	CTAATAG,CTATTAA,CTATTAG,TTAATAG	-34,2	2
chr1	55430375	55430669	10a_p_c1_peak_394	6.12974	*	CTAATAA,TTATTAG	10,32	2
chr1	55622144	55622443	10a_p_c1_peak_395	6.38992	*	CTATTAA,TTAATAA,TTAATAG,TTATTAA	-34,-8,177,5	4
chr1	55899420	55899781	10a_p_c1_peak_397	7.76741	*	CTAATAA,TTATTAG	37	1
chr1	56050972	56051217	10a_p_c1_peak_400	5.45199	*	CTAATAA,CTAATAG,CTATTAA,CTATTAG,TTAATAG,TTATTAG	-160,-22,0	3
chr1	56063886	56064134	10a_p_c1_peak_401	4.48125	*	CTAATAA,TTATTAG	37	1
chr1	56261983	56262342	10a_p_c1_peak_404	8.29860	*	CTATTAA,TTAATAA,TTAATAG,TTATTAA	-33,15,38	3
chr1	56368755	56369027	10a_p_c1_peak_407	4.48125	*	TTAATAA,TTATTAA	-1	1
chr1	56384904	56385193	10a_p_c1_peak_408	5.00180	*	CTAATAG,CTATTAG,TTAATAA,TTATTAA	-12,-195,-90,4	4
chr1	56408947	56409189	10a_p_c1_peak_410	4.82828	*	CTAATAG,CTATTAG,TTAATAA,TTATTAA	-56,72	2
chr1	56451033	56451283	10a_p_c1_peak_411	5.69586	*	CTAATAA,TTAATAA,TTATTAA,TTATTAG	-64,52,63	3
chr1	57244869	57245144	10a_p_c1_peak_422	6.21641	*	CTAATAA,TTATTAG	26	1
chr1	57245508	57245803	10a_p_c1_peak_423	7.43102	*	CTAATAA,CTAATAG,CTATTAG,TTATTAG	-181,19	2
chr1	57392686	57392963	10a_p_c1_peak_425	4.90917	*	CTAATAA,TTATTAG	50	1
chr1	57496804	57497046	10a_p_c1_peak_427	4.13422	*	CTAATAA,TTATTAG	8,97	2
chr1	57810651	57810917	10a_p_c1_peak_432	4.44993	*	TTAATAA,TTATTAA	-13,-16	2
chr1	58097859	58098101	10a_p_c1_peak_434	4.82828	*	CTAATAA,CTATTAA,TTAATAG,TTATTAG	-56,2,26	3
chr1	58129322	58129564	10a_p_c1_peak_435	4.65477	*	TTAATAA,TTATTAA	-65,-7	2
chr1	58331806	58332053	10a_p_c1_peak_440	4.65477	*	CTAATAG,CTATTAG	1	1
chr1	58510373	58510720	10a_p_c1_peak_443	7.43102	*	CTAATAG,CTATTAG,TTAATAA,TTATTAA	-32,-35,17,91	4
chr1	58731111	58731450	10a_p_c1_peak_444	8.12508	*	TTAATAA,TTATTAA	-58	1
chr1	59824673	59825019	10a_p_c1_peak_455	8.64563	*	TTAATAA,TTATTAA	165,5	2
chr1	60288210	60288464	10a_p_c1_peak_462	4.30774	*	TTAATAA,TTATTAA	-180,-4,3	3
chr1	60295975	60296286	10a_p_c1_peak_464	6.04289	*	CTAATAG,CTATTAG,TTAATAA,TTATTAA	-79,149	2
chr1	60325154	60325427	10a_p_c1_peak_465	4.48125	*	TTAATAA,TTATTAA	39,79	2
chr1	60330948	60331228	10a_p_c1_peak_466	4.13422	*	CTAATAA,TTAATAA,TTATTAA,TTATTAG	-13,19,2	3
chr1	60491461	60491732	10a_p_c1_peak_469	5.17531	*	CTAATAA,TTATTAG	60	1
chr1	60646788	60647031	10a_p_c1_peak_472	4.30774	*	CTAATAA,TTATTAG	-34	1
chr1	60823887	60824186	10a_p_c1_peak_477	5.52235	*	TTAATAA,TTATTAA	40,59	2
chr1	60912519	60912786	10a_p_c1_peak_479	3.78719	*	CTAATAA,TTAATAA,TTATTAA,TTATTAG	-89,52	2
chr1	60926304	60926615	10a_p_c1_peak_480	4.82828	*	CTAATAA,CTATTAA,TTAATAA,TTAATAG,TTATTAA,TTATTAG	-17,-49,114,51	4
chr1	60987063	60987441	10a_p_c1_peak_481	8.64563	*	CTAATAA,TTAATAA,TTATTAA,TTATTAG	-154,-30	2
chr1	61117063	61117350	10a_p_c1_peak_482	5.34883	*	TTAATAA,TTATTAA	-18,3	2
chr1	61319725	61320006	10a_p_c1_peak_485	6.91047	*	CTATTAA,TTAATAA,TTAATAG,TTATTAA	-10,-112,-7,32	4
chr1	61347899	61348149	10a_p_c1_peak_487	4.48125	*	CTAATAG,CTATTAA,CTATTAG,TTAATAG	-51,85	2
chr1	61503551	61503866	10a_p_c1_peak_490	5.17531	*	CTAATAA,CTATTAA,TTAATAA,TTAATAG,TTATTAA,TTATTAG	-189,-2,-27,57	4
chr1	61578289	61578533	10a_p_c1_peak_492	3.61367	*	TTAATAA,TTATTAA	-43	1
chr1	61681008	61681306	10a_p_c1_peak_494	6.21641	*	CTAATAA,TTATTAG	-42,-55	2
chr1	61905855	61906174	10a_p_c1_peak_495	5.52235	*	TTAATAA,TTATTAA	0	1
chr1	61917822	61918091	10a_p_c1_peak_496	5.17531	*	CTAATAA,TTATTAG	-4	1
chr1	61984874	61985185	10a_p_c1_peak_497	4.30774	*	CTAATAA,CTATTAA,TTAATAG,TTATTAG	-59,29	2
chr1	61989040	61989419	10a_p_c1_peak_498	4.82828	*	CTAATAG,CTATTAG	11	1
chr1	62257571	62257842	10a_p_c1_peak_502	6.03509	*	CTAATAA,TTATTAG	-19,22	2
chr1	62261988	62262254	10a_p_c1_peak_503	5.27130	*	CTAATAG,CTATTAA,CTATTAG,TTAATAG	6,99	2
chr1	62291997	62292412	10a_p_c1_peak_504	4.65477	*	CTAATAG,CTATTAG,TTAATAA,TTATTAA	-157,161	2
chr1	62407907	62408162	10a_p_c1_peak_506	5.57370	*	CTAATAA,TTATTAG	20,48	2
chr1	62655650	62655910	10a_p_c1_peak_508	4.32371	*	CTATTAA,TTAATAG	-69	1
chr1	62842516	62842760	10a_p_c1_peak_509	4.82828	*	CTAATAA,TTAATAA,TTATTAA,TTATTAG	-37,100	2
chr1	63020307	63020716	10a_p_c1_peak_516	3.96071	*	CTAATAA,CTAATAG,CTATTAG,TTATTAG	-112,118	2
chr1	63094460	63094733	10a_p_c1_peak_520	4.65477	*	CTATTAA,TTAATAA,TTAATAG,TTATTAA	-42,-45	2
chr1	63233977	63234256	10a_p_c1_peak_522	6.04289	*	CTATTAA,TTAATAA,TTAATAG,TTATTAA	-56,-65,-81	3
chr1	63416489	63416743	10a_p_c1_peak_524	4.13422	*	TTAATAA,TTATTAA	-48,59	2
chr1	63493518	63493799	10a_p_c1_peak_527	5.45992	*	CTAATAA,CTAATAG,CTATTAG,TTAATAA,TTATTAA,TTATTAG	-16,-48,106,26	4
chr1	63643247	63643535	10a_p_c1_peak_528	5.17531	*	TTAATAA,TTATTAA	65	1
chr1	63683856	63684165	10a_p_c1_peak_530	7.08399	*	CTATTAA,TTAATAA,TTAATAG,TTATTAA	-32,12,33	3
chr1	63708967	63709358	10a_p_c1_peak_531	4.48125	*	CTAATAG,CTATTAG	-35	1
chr1	63710290	63710758	10a_p_c1_peak_532	3.61367	*	CTAATAA,CTATTAA,TTAATAA,TTAATAG,TTATTAA,TTATTAG	-141,108,70,89	4
chr1	63734555	63734878	10a_p_c1_peak_534	4.48125	*	CTAATAG,CTATTAA,CTATTAG,TTAATAG	-178,195	2
chr1	63999551	63999944	10a_p_c1_peak_539	3.44016	*	CTAATAA,TTAATAA,TTATTAA,TTATTAG	-166,135	2
chr1	64009034	64009397	10a_p_c1_peak_541	4.13422	*	TTAATAA,TTATTAA	-85,8	2
chr1	64701211	64701563	10a_p_c1_peak_547	3.96071	*	CTAATAA,TTAATAA,TTATTAA,TTATTAG	-125,-80,158	3
chr1	64707119	64707476	10a_p_c1_peak_548	6.38992	*	CTATTAA,TTAATAA,TTAATAG,TTATTAA	-18,-8	2
chr1	64758299	64758678	10a_p_c1_peak_549	4.65477	*	TTAATAA,TTATTAA	-16	1
chr1	64884981	64885223	10a_p_c1_peak_553	4.65477	*	CTAATAA,TTATTAG	0,47	2
chr1	65026645	65027019	10a_p_c1_peak_556	6.04289	*	CTAATAA,TTAATAA,TTATTAA,TTATTAG	-34,-8	2
chr1	65483107	65483412	10a_p_c1_peak_563	5.52235	*	CTAATAG,CTATTAG,TTAATAA,TTATTAA	-42,-56	2
chr1	65756394	65756652	10a_p_c1_peak_566	3.96071	*	CTAATAG,CTATTAG,TTAATAA,TTATTAA	-44,-59,30	3
chr1	65759337	65759616	10a_p_c1_peak_567	5.69586	*	CTAATAG,CTATTAG	82	1
chr1	65853257	65853499	10a_p_c1_peak_568	4.13422	*	CTAATAG,CTATTAG,TTAATAA,TTATTAA	52,6	2
chr1	66128153	66128424	10a_p_c1_peak_570	5.34883	*	CTAATAA,TTATTAG	-7	1
chr1	66182320	66182586	10a_p_c1_peak_571	3.78719	*	CTAATAG,CTATTAG	14,5	2
chr1	66277250	66277492	10a_p_c1_peak_573	3.78719	*	CTAATAA,TTATTAG	-115,-54	2
chr1	66307522	66307764	10a_p_c1_peak_575	3.61367	*	CTAATAA,TTATTAG	175	1
chr1	66357296	66357619	10a_p_c1_peak_577	4.48125	*	CTAATAG,CTATTAA,CTATTAG,TTAATAA,TTAATAG,TTATTAA	-11,-166,125	3
chr1	66380625	66380889	10a_p_c1_peak_578	4.30774	*	CTATTAA,TTAATAA,TTAATAG,TTATTAA	-161,-3,-73	3
chr1	66437022	66437264	10a_p_c1_peak_579	3.96071	*	CTATTAA,TTAATAA,TTAATAG,TTATTAA	-156,-67,1,4,74	5
chr1	66593394	66593665	10a_p_c1_peak_582	4.65477	*	CTAATAG,CTATTAG	-12	1
chr1	66704662	66704904	10a_p_c1_peak_583	4.48125	*	CTAATAG,CTATTAA,CTATTAG,TTAATAA,TTAATAG,TTATTAA	24,4,84	3
chr1	66857002	66857276	10a_p_c1_peak_585	4.82828	*	CTAATAA,TTAATAA,TTATTAA,TTATTAG	10,3	2
chr1	66981122	66981391	10a_p_c1_peak_586	4.48125	*	CTAATAA,TTAATAA,TTATTAA,TTATTAG	13,42	2
chr1	67135132	67135472	10a_p_c1_peak_588	4.13422	*	CTAATAA,TTAATAA,TTATTAA,TTATTAG	-115,-174,117,45	4
chr1	67199044	67199333	10a_p_c1_peak_590	4.82828	*	CTATTAA,TTAATAA,TTAATAG,TTATTAA	-57,108	2
chr1	67285814	67286133	10a_p_c1_peak_593	6.38992	*	CTAATAA,TTATTAG	34,41	2
chr1	67325571	67325835	10a_p_c1_peak_596	5.00180	*	CTATTAA,TTAATAA,TTAATAG,TTATTAA	-159,-41,23	3
chr1	67446017	67446315	10a_p_c1_peak_597	5.86938	*	CTAATAG,CTATTAA,CTATTAG,TTAATAG	-55,45,63	3
chr1	67482631	67483111	10a_p_c1_peak_599	4.13422	*	CTAATAA,TTAATAA,TTATTAA,TTATTAG	-81,-99	2
chr1	67719165	67719501	10a_p_c1_peak_603	4.48125	*	TTAATAA,TTATTAA	-17	1
chr1	67739802	67740118	10a_p_c1_peak_605	4.65477	*	TTAATAA,TTATTAA	-41	1
chr1	67882201	67882481	10a_p_c1_peak_606	5.16528	*	TTAATAA,TTATTAA	-9	1
chr1	67980307	67980569	10a_p_c1_peak_608	4.29516	*	CTAATAG,CTATTAA,CTATTAG,TTAATAA,TTAATAG,TTATTAA	-144,-3,140	3
chr1	67995557	67995952	10a_p_c1_peak_609	5.86938	*	TTAATAA,TTATTAA	-1,-17	2
chr1	68520494	68520741	10a_p_c1_peak_614	5.17531	*	CTAATAA,TTATTAG	13,28	2
chr1	68692091	68692346	10a_p_c1_peak_615	3.78719	*	TTAATAA,TTATTAA	-57	1
chr1	68951471	68951723	10a_p_c1_peak_618	4.82828	*	CTAATAG,CTATTAA,CTATTAG,TTAATAA,TTAATAG,TTATTAA	-33,-44,22	3
chr1	68960923	68961218	10a_p_c1_peak_619	4.90850	*	CTAATAA,CTATTAA,TTAATAA,TTAATAG,TTATTAA,TTATTAG	-160,42,87	3
chr1	68992520	68992785	10a_p_c1_peak_620	4.82828	*	CTAATAA,CTATTAA,TTAATAG,TTATTAG	39,51	2
chr1	69120150	69120509	10a_p_c1_peak_624	7.95156	*	CTAATAA,TTAATAA,TTATTAA,TTATTAG	-47,-6,36	3
chr1	69196101	69196429	10a_p_c1_peak_626	6.41026	*	CTAATAA,CTATTAA,TTAATAA,TTAATAG,TTATTAA,TTATTAG	-34,111,65	3
chr1	69465661	69465947	10a_p_c1_peak_633	3.96071	*	CTAATAA,CTATTAA,TTAATAA,TTAATAG,TTATTAA,TTATTAG	-170,-189,90	3
chr1	69640020	69640314	10a_p_c1_peak_638	5.17531	*	CTAATAA,TTATTAG	-23	1
chr1	69663926	69664168	10a_p_c1_peak_639	4.48125	*	CTATTAA,TTAATAG	12	1
chr1	69728978	69729238	10a_p_c1_peak_640	5.34883	*	CTATTAA,TTAATAA,TTAATAG,TTATTAA	-31,-9,75	3
chr1	69737163	69737431	10a_p_c1_peak_641	3.61367	*	CTATTAA,TTAATAA,TTAATAG,TTATTAA	-87,-90,197	3
chr1	69830905	69831246	10a_p_c1_peak_643	6.04289	*	CTATTAA,TTAATAA,TTAATAG,TTATTAA	20,45	2
chr1	70021362	70021700	10a_p_c1_peak_646	6.38992	*	CTAATAA,CTATTAA,TTAATAG,TTATTAG	-28,-38	2
chr1	70039168	70039560	10a_p_c1_peak_647	5.86938	*	CTATTAA,TTAATAA,TTAATAG,TTATTAA	-181,185,36,91	4
chr1	70069104	70069436	10a_p_c1_peak_649	5.34883	*	CTAATAG,CTATTAG	42	1
chr1	70120334	70120627	10a_p_c1_peak_652	6.04289	*	CTAATAG,CTATTAG,TTAATAA,TTATTAA	-16,-85,25,45	4
chr1	70299633	70299927	10a_p_c1_peak_655	4.65477	*	CTAATAA,TTAATAA,TTATTAA,TTATTAG	-79,107,174	3
chr1	70300548	70300835	10a_p_c1_peak_656	6.04289	*	CTATTAA,TTAATAG	57	1
chr1	70359711	70359956	10a_p_c1_peak_657	4.48125	*	CTAATAG,CTATTAG	-13	1
chr1	70402728	70403102	10a_p_c1_peak_660	4.48125	*	TTAATAA,TTATTAA	-166,48	2
chr1	70420514	70420758	10a_p_c1_peak_661	4.30774	*	CTAATAA,TTATTAG	-68	1
chr1	70421447	70421790	10a_p_c1_peak_662	5.34883	*	CTAATAA,TTAATAA,TTATTAA,TTATTAG	-56,56	2
chr1	70482998	70483252	10a_p_c1_peak_664	4.63063	*	CTAATAA,CTAATAG,CTATTAG,TTAATAA,TTATTAA,TTATTAG	-132,-36,48	3
chr1	70553299	70553736	10a_p_c1_peak_666	5.00180	*	TTAATAA,TTATTAA	52	1
chr1	70587005	70587384	10a_p_c1_peak_668	4.30774	*	TTAATAA,TTATTAA	74	1
chr1	70589008	70589300	10a_p_c1_peak_669	4.30774	*	CTAATAA,CTATTAA,TTAATAG,TTATTAG	-7,12	2
chr1	70617030	70617303	10a_p_c1_peak_670	5.17531	*	CTAATAA,CTATTAA,TTAATAG,TTATTAG	-28,-80,164	3
chr1	70620825	70621079	10a_p_c1_peak_671	3.96071	*	CTATTAA,TTAATAA,TTAATAG,TTATTAA	152,36	2
chr1	70644357	70644649	10a_p_c1_peak_672	4.13422	*	TTAATAA,TTATTAA	-19,12	2
chr1	70744228	70744512	10a_p_c1_peak_674	6.04289	*	TTAATAA,TTATTAA	-36	1
chr1	70787850	70788119	10a_p_c1_peak_675	4.30774	*	CTAATAA,TTATTAG	5	1
chr1	70825091	70825359	10a_p_c1_peak_676	6.34526	*	CTATTAA,TTAATAA,TTAATAG,TTATTAA	48,7	2
chr1	70825597	70825865	10a_p_c1_peak_677	5.69586	*	CTAATAG,CTATTAG,TTAATAA,TTATTAA	-27,4	2
chr1	70827219	70827462	10a_p_c1_peak_678	3.78719	*	CTAATAA,CTAATAG,CTATTAG,TTATTAG	-130,68	2
chr1	70978476	70978863	10a_p_c1_peak_682	4.82828	*	CTAATAG,CTATTAG,TTAATAA,TTATTAA	-117,-177,161,9	4
chr1	71885663	71885994	10a_p_c1_peak_699	6.56344	*	CTAATAA,TTAATAA,TTATTAA,TTATTAG	-17,0,81	3
chr1	71909302	71909575	10a_p_c1_peak_700	4.13422	*	CTAATAA,TTATTAG	23	1
chr1	71948261	71948579	10a_p_c1_peak_701	6.38992	*	CTAATAA,TTAATAA,TTATTAA,TTATTAG	-24,41	2
chr1	72002961	72003214	10a_p_c1_peak_705	4.82828	*	CTAATAA,CTATTAA,TTAATAA,TTAATAG,TTATTAA,TTATTAG	-65,39,52	3
chr1	72043986	72044595	10a_p_c1_peak_708	5.34883	*	TTAATAA,TTATTAA	-135	1
chr1	72098477	72098719	10a_p_c1_peak_710	3.78719	*	CTAATAG,CTATTAG,TTAATAA,TTATTAA	135,95	2
chr1	72156750	72156992	10a_p_c1_peak_711	4.13422	*	TTAATAA,TTATTAA	51	1
chr1	72239146	72239407	10a_p_c1_peak_717	4.13422	*	CTAATAG,CTATTAG,TTAATAA,TTATTAA	-49,-66,46	3
chr1	72327236	72327524	10a_p_c1_peak_718	6.38992	*	CTAATAA,TTATTAG	42	1
chr1	72366794	72367165	10a_p_c1_peak_721	6.91047	*	CTAATAA,TTAATAA,TTATTAA,TTATTAG	-46,0,20	3
chr1	72426179	72426473	10a_p_c1_peak_726	6.04289	*	CTAATAA,CTATTAA,TTAATAG,TTATTAG	-28,-85	2
chr1	72479723	72480057	10a_p_c1_peak_730	4.65477	*	CTAATAA,TTAATAA,TTATTAA,TTATTAG	-24,-33,46	3
chr1	72487033	72487295	10a_p_c1_peak_731	4.82828	*	TTAATAA,TTATTAA	28	1
chr1	72523947	72524225	10a_p_c1_peak_733	4.65477	*	CTAATAA,TTAATAA,TTATTAA,TTATTAG	-148,-74	2
chr1	72525281	72525523	10a_p_c1_peak_734	4.48125	*	CTATTAA,TTAATAA,TTAATAG,TTATTAA	-92,59,84	3
chr1	72654355	72654633	10a_p_c1_peak_737	3.44016	*	CTAATAA,TTAATAA,TTATTAA,TTATTAG	-29,-81	2
chr1	72683031	72683331	10a_p_c1_peak_738	6.91047	*	TTAATAA,TTATTAA	-57	1
chr1	72685415	72685847	10a_p_c1_peak_739	4.65477	*	CTAATAA,CTATTAA,TTAATAG,TTATTAG	121,157	2
chr1	72730811	72731152	10a_p_c1_peak_743	4.13422	*	CTATTAA,TTAATAG	61	1
chr1	72731799	72732128	10a_p_c1_peak_744	7.08399	*	CTAATAA,CTAATAG,CTATTAG,TTAATAA,TTATTAA,TTATTAG	-8,13,5,86	4
chr1	72815600	72816005	10a_p_c1_peak_746	5.86938	*	CTAATAG,CTATTAA,CTATTAG,TTAATAA,TTAATAG,TTATTAA	-155,-4,184	3
chr1	72982062	72982325	10a_p_c1_peak_753	5.69586	*	CTAATAA,TTAATAA,TTATTAA,TTATTAG	-8,35	2
chr1	72995160	72995416	10a_p_c1_peak_754	4.30774	*	CTATTAA,TTAATAG	-147	1
chr1	73055830	73056190	10a_p_c1_peak_756	7.25750	*	TTAATAA,TTATTAA	-51,39,7	3
chr1	73125415	73125730	10a_p_c1_peak_758	5.00180	*	CTAATAA,TTAATAA,TTATTAA,TTATTAG	-182,55	2
chr1	73151580	73151846	10a_p_c1_peak_760	5.04131	*	CTAATAA,TTAATAA,TTATTAA,TTATTAG	-47,-78	2
chr1	73201483	73201895	10a_p_c1_peak_761	6.21641	*	CTAATAA,CTATTAA,TTAATAG,TTATTAG	-40,121	2
chr1	73210870	73211186	10a_p_c1_peak_762	5.86938	*	CTAATAG,CTATTAG,TTAATAA,TTATTAA	-118,-15,37,48	4
chr1	73233735	73234016	10a_p_c1_peak_764	5.00180	*	CTAATAA,CTAATAG,CTATTAG,TTATTAG	-12,-90,24	3
chr1	73240120	73240554	10a_p_c1_peak_766	5.52235	*	CTAATAA,CTAATAG,CTATTAA,CTATTAG,TTAATAG,TTATTAG	-125,157,44	3
chr1	73258254	73258684	10a_p_c1_peak_767	4.48125	*	CTAATAA,TTAATAA,TTATTAA,TTATTAG	-162,-194,98	3
chr1	73356880	73357214	10a_p_c1_peak_769	5.17531	*	CTAATAA,TTAATAA,TTATTAA,TTATTAG	-13,-49,163	3
chr1	73364173	73364455	10a_p_c1_peak_770	6.38992	*	CTAATAA,TTATTAG	22,67	2
chr1	73395374	73395616	10a_p_c1_peak_773	3.96071	*	CTATTAA,TTAATAA,TTAATAG,TTATTAA	-153,2	2
chr1	73436033	73436399	10a_p_c1_peak_774	6.56344	*	CTAATAA,TTATTAG	-102	1
chr1	73713492	73713836	10a_p_c1_peak_784	6.21641	*	CTATTAA,TTAATAG	-11,-161,-38,13	4
chr1	73718180	73718492	10a_p_c1_peak_785	5.69586	*	CTAATAA,CTATTAA,TTAATAG,TTATTAG	-1,-32,151,37	4
chr1	73769304	73769633	10a_p_c1_peak_786	6.21641	*	CTATTAA,TTAATAA,TTAATAG,TTATTAA	-14,-17,-24	3
chr1	73777118	73777361	10a_p_c1_peak_787	4.30774	*	CTAATAA,CTAATAG,CTATTAG,TTATTAG	-65,30	2
chr1	73869348	73869590	10a_p_c1_peak_789	4.65477	*	TTAATAA,TTATTAA	-50,-77,1	3
chr1	73877967	73878277	10a_p_c1_peak_791	5.00180	*	TTAATAA,TTATTAA	-129,18,53	3
chr1	73981556	73981809	10a_p_c1_peak_792	4.82828	*	CTATTAA,TTAATAA,TTAATAG,TTATTAA	-121,-173,39,42	4
chr1	74013538	74013798	10a_p_c1_peak_794	4.48125	*	CTAATAA,TTAATAA,TTATTAA,TTATTAG	51,8	2
chr1	74081349	74081609	10a_p_c1_peak_797	3.26664	*	CTAATAA,TTAATAA,TTATTAA,TTATTAG	-61,22	2
chr1	74110045	74110288	10a_p_c1_peak_798	4.13422	*	CTAATAA,CTATTAA,TTAATAG,TTATTAG	-162,74	2
chr1	74214990	74215239	10a_p_c1_peak_799	3.78719	*	CTAATAA,CTATTAA,TTAATAA,TTAATAG,TTATTAA,TTATTAG	-106,42,82	3
chr1	74293126	74293368	10a_p_c1_peak_800	5.00180	*	CTAATAA,TTAATAA,TTATTAA,TTATTAG	12,5	2
chr1	74314596	74314861	10a_p_c1_peak_802	3.78719	*	CTATTAA,TTAATAA,TTAATAG,TTATTAA	-82,-94,134	3
chr1	74340111	74340393	10a_p_c1_peak_806	4.82828	*	CTAATAG,CTATTAA,CTATTAG,TTAATAG	-62,6	2
chr1	74361717	74362033	10a_p_c1_peak_808	5.69586	*	CTAATAA,TTAATAA,TTATTAA,TTATTAG	-107,-22	2
chr1	74547750	74548085	10a_p_c1_peak_813	4.30774	*	CTAATAA,TTAATAA,TTATTAA,TTATTAG	-103,59	2
chr1	74618079	74618329	10a_p_c1_peak_817	4.82828	*	TTAATAA,TTATTAA	10	1
chr1	74642985	74643257	10a_p_c1_peak_818	4.65477	*	CTAATAA,CTAATAG,CTATTAG,TTAATAA,TTATTAA,TTATTAG	-20,16,47	3
chr1	74647232	74647507	10a_p_c1_peak_819	4.48125	*	CTAATAG,CTATTAG	-24	1
chr1	74806867	74807175	10a_p_c1_peak_820	3.44016	*	CTAATAA,TTAATAA,TTATTAA,TTATTAG	-182,-59,2	3
chr1	74844555	74844846	10a_p_c1_peak_823	5.52235	*	CTAATAG,CTATTAG,TTAATAA,TTATTAA	-1,-29,34	3
chr1	74846523	74846795	10a_p_c1_peak_824	6.04289	*	CTAATAA,TTAATAA,TTATTAA,TTATTAG	-12,-32	2
chr1	74855399	74855665	10a_p_c1_peak_826	4.48125	*	CTAATAA,TTATTAG	-143	1
chr1	74896608	74896867	10a_p_c1_peak_828	5.00180	*	TTAATAA,TTATTAA	26	1
chr1	75018371	75018628	10a_p_c1_peak_831	4.82828	*	CTATTAA,TTAATAA,TTAATAG,TTATTAA	-14,-31	2
chr1	75075546	75075813	10a_p_c1_peak_832	5.69586	*	CTAATAA,TTAATAA,TTATTAA,TTATTAG	-34,-4,73	3
chr1	75171255	75171544	10a_p_c1_peak_833	4.13422	*	CTAATAA,TTATTAG	65	1
chr1	75234612	75234891	10a_p_c1_peak_836	4.65477	*	CTAATAG,CTATTAG	-31,-39	2
chr1	75245702	75245944	10a_p_c1_peak_838	3.44016	*	CTAATAA,TTAATAA,TTATTAA,TTATTAG	-59,112	2
chr1	75251823	75252145	10a_p_c1_peak_839	4.82828	*	CTATTAA,TTAATAA,TTAATAG,TTATTAA	-111,13,48,51	4
chr1	75256115	75256402	10a_p_c1_peak_840	4.96684	*	CTAATAA,CTATTAA,TTAATAA,TTAATAG,TTATTAA,TTATTAG	-165,11,18	3
chr1	75293271	75293543	10a_p_c1_peak_841	4.13422	*	CTATTAA,TTAATAG	-42	1
chr1	75369883	75370197	10a_p_c1_peak_843	7.43102	*	CTAATAG,CTATTAA,CTATTAG,TTAATAA,TTAATAG,TTATTAA	-124,21,70	3
chr1	75373922	75374193	10a_p_c1_peak_845	5.17531	*	CTAATAA,CTATTAA,TTAATAA,TTAATAG,TTATTAA,TTATTAG	-28,-35,-87	3
chr1	75418483	75418734	10a_p_c1_peak_846	4.08305	*	CTAATAA,TTATTAG	-66,8	2
chr1	75424037	75424300	10a_p_c1_peak_847	4.82828	*	CTAATAA,CTATTAA,TTAATAG,TTATTAG	-2,-70	2
chr1	75551693	75551941	10a_p_c1_peak_848	4.13422	*	CTAATAG,CTATTAA,CTATTAG,TTAATAA,TTAATAG,TTATTAA	-115,101,133	3
chr1	75562104	75562412	10a_p_c1_peak_849	5.86938	*	CTAATAA,TTATTAG	-28	1
chr1	75650420	75650755	10a_p_c1_peak_851	5.86938	*	CTAATAA,TTAATAA,TTATTAA,TTATTAG	-33,-58	2
chr1	75665964	75666223	10a_p_c1_peak_852	5.34883	*	CTAATAA,TTATTAG	-143,13	2
chr1	75710063	75710312	10a_p_c1_peak_853	4.65477	*	CTAATAA,TTAATAA,TTATTAA,TTATTAG	-12,-169,-19,157	4
chr1	75711613	75711897	10a_p_c1_peak_854	5.00180	*	CTAATAA,TTATTAG	-23,2	2
chr1	75912889	75913148	10a_p_c1_peak_857	5.69586	*	CTATTAA,TTAATAA,TTAATAG,TTATTAA	-86,37,86	3
chr1	76020428	76020706	10a_p_c1_peak_859	4.48125	*	CTAATAA,CTAATAG,CTATTAG,TTATTAG	-8,-92,47	3
chr1	76173516	76173769	10a_p_c1_peak_864	5.00180	*	CTATTAA,TTAATAA,TTAATAG,TTATTAA	-103,-60,50	3
chr1	76331322	76331588	10a_p_c1_peak_868	5.06205	*	CTAATAG,CTATTAG,TTAATAA,TTATTAA	-70,27	2
chr1	76343034	76343293	10a_p_c1_peak_870	5.00180	*	CTAATAA,CTATTAA,TTAATAA,TTAATAG,TTATTAA,TTATTAG	-62,31,74	3
chr1	76401199	76401595	10a_p_c1_peak_872	4.48125	*	CTAATAA,TTAATAA,TTATTAA,TTATTAG	-19,-80	2
chr1	76514312	76514554	10a_p_c1_peak_874	3.61367	*	CTAATAA,TTAATAA,TTATTAA,TTATTAG	9,97	2
chr1	76637045	76637354	10a_p_c1_peak_878	5.00180	*	CTAATAA,TTATTAG	-90,36	2
chr1	76715443	76715685	10a_p_c1_peak_880	3.78719	*	CTAATAA,TTAATAA,TTATTAA,TTATTAG	-25,4	2
chr1	76816088	76816468	10a_p_c1_peak_882	7.43102	*	CTAATAA,CTATTAA,TTAATAA,TTAATAG,TTATTAA,TTATTAG	-128,-26,-34	3
chr1	76893563	76893897	10a_p_c1_peak_884	6.73696	*	CTAATAA,CTAATAG,CTATTAG,TTATTAG	-9,1	2
chr1	76970331	76970700	10a_p_c1_peak_887	7.60453	*	CTAATAG,CTATTAA,CTATTAG,TTAATAA,TTAATAG,TTATTAA	-21,-38,11,26	4
chr1	76983129	76983397	10a_p_c1_peak_888	5.17531	*	CTATTAA,TTAATAA,TTAATAG,TTATTAA	16,59,97	3
chr1	77045468	77045799	10a_p_c1_peak_891	7.95156	*	CTAATAA,TTAATAA,TTATTAA,TTATTAG	-95,34	2
chr1	77060512	77060804	10a_p_c1_peak_892	5.34883	*	CTAATAA,TTAATAA,TTATTAA,TTATTAG	-45,9	2
chr1	77116822	77117147	10a_p_c1_peak_895	6.91047	*	CTAATAA,CTAATAG,CTATTAG,TTAATAA,TTATTAA,TTATTAG	-77,39,7	3
chr1	77131342	77131594	10a_p_c1_peak_896	3.96071	*	CTAATAA,TTAATAA,TTATTAA,TTATTAG	15,56	2
chr1	77275546	77275808	10a_p_c1_peak_898	4.48125	*	CTAATAG,CTATTAG,TTAATAA,TTATTAA	-26,62	2
chr1	77359118	77359364	10a_p_c1_peak_900	5.65605	*	CTAATAA,TTAATAA,TTATTAA,TTATTAG	-19,-6	2
chr1	77400536	77400778	10a_p_c1_peak_901	3.96071	*	CTATTAA,TTAATAG	38	1
chr1	77412577	77412944	10a_p_c1_peak_902	5.69586	*	CTAATAA,CTAATAG,CTATTAG,TTAATAA,TTATTAA,TTATTAG	-7,-95,141	3
chr1	77540105	77540347	10a_p_c1_peak_905	3.61367	*	CTAATAA,TTAATAA,TTATTAA,TTATTAG	-110,127,90	3
chr1	77607600	77607853	10a_p_c1_peak_906	4.30774	*	CTAATAA,CTAATAG,CTATTAG,TTATTAG	148,7	2
chr1	77696353	77697031	10a_p_c1_peak_910	4.65477	*	CTAATAG,CTATTAG,TTAATAA,TTATTAA	-176,-184	2
chr1	77707732	77708094	10a_p_c1_peak_911	9.16617	*	TTAATAA,TTATTAA	-23	1
chr1	77782252	77782556	10a_p_c1_peak_912	5.34883	*	TTAATAA,TTATTAA	19	1
chr1	77789172	77789475	10a_p_c1_peak_913	4.30774	*	CTAATAA,TTAATAA,TTATTAA,TTATTAG	-168,30,89	3
chr1	77892725	77893216	10a_p_c1_peak_916	4.82828	*	CTAATAA,TTAATAA,TTATTAA,TTATTAG	-141,186,79	3
chr1	78078358	78078731	10a_p_c1_peak_919	5.86938	*	TTAATAA,TTATTAA	37,60	2
chr1	78618454	78618732	10a_p_c1_peak_930	4.65477	*	CTAATAA,TTAATAA,TTATTAA,TTATTAG	-18,196	2
chr1	78808102	78808407	10a_p_c1_peak_933	5.52235	*	CTAATAA,TTAATAA,TTATTAA,TTATTAG	-20,8	2
chr1	78967791	78968386	10a_p_c1_peak_938	2.98789	*	CTAATAA,CTATTAA,TTAATAG,TTATTAG	-109,190	2
chr1	78972261	78972540	10a_p_c1_peak_939	5.86938	*	CTAATAA,TTAATAA,TTATTAA,TTATTAG	-105,-21,-39	3
chr1	79083845	79084157	10a_p_c1_peak_943	6.25427	*	CTAATAG,CTATTAG,TTAATAA,TTATTAA	-13,31	2
chr1	79151065	79151401	10a_p_c1_peak_947	6.56344	*	TTAATAA,TTATTAA	62	1
chr1	79218385	79218807	10a_p_c1_peak_948	4.65477	*	CTATTAA,TTAATAA,TTAATAG,TTATTAA	174,98	2
chr1	79229456	79229723	10a_p_c1_peak_949	5.52235	*	CTATTAA,TTAATAA,TTAATAG,TTATTAA	-119,23	2
chr1	79245949	79246195	10a_p_c1_peak_950	4.82828	*	CTATTAA,TTAATAA,TTAATAG,TTATTAA	-18,-21,32	3
chr1	79368258	79368569	10a_p_c1_peak_953	5.34883	*	CTATTAA,TTAATAA,TTAATAG,TTATTAA	-7,72	2
chr1	79395244	79395507	10a_p_c1_peak_958	5.52235	*	TTAATAA,TTATTAA	-56,-80	2
chr1	79486515	79486767	10a_p_c1_peak_960	4.65477	*	CTAATAA,TTAATAA,TTATTAA,TTATTAG	-160,112,18	3
chr1	79637595	79637848	10a_p_c1_peak_966	3.78719	*	CTAATAG,CTATTAA,CTATTAG,TTAATAG	-26,16,170	3
chr1	79641359	79641711	10a_p_c1_peak_967	6.56344	*	CTAATAA,CTAATAG,CTATTAG,TTATTAG	129,4	2
chr1	79648406	79648749	10a_p_c1_peak_968	8.29860	*	CTAATAA,TTATTAG	-33,143,38	3
chr1	79867946	79868215	10a_p_c1_peak_978	6.56344	*	CTAATAG,CTATTAA,CTATTAG,TTAATAA,TTAATAG,TTATTAA	-13,37,46	3
chr1	79911983	79912355	10a_p_c1_peak_981	7.60453	*	CTAATAA,TTAATAA,TTATTAA,TTATTAG	-141,-42,120,20	4
chr1	79938420	79938724	10a_p_c1_peak_983	4.82828	*	CTAATAA,TTAATAA,TTATTAA,TTATTAG	-11,2	2
chr1	79965530	79965858	10a_p_c1_peak_984	6.38992	*	CTAATAG,CTATTAG	-79	1
chr1	79971975	79972328	10a_p_c1_peak_985	7.60453	*	CTATTAA,TTAATAG	-10,-21	2
chr1	80020994	80021320	10a_p_c1_peak_987	4.48125	*	CTAATAA,TTATTAG	22	1
chr1	80203270	80203539	10a_p_c1_peak_992	3.96071	*	CTAATAA,CTAATAG,CTATTAG,TTAATAA,TTATTAA,TTATTAG	-173,33,74	3
chr1	80295758	80296142	10a_p_c1_peak_995	5.34883	*	CTAATAA,CTATTAA,TTAATAA,TTAATAG,TTATTAA,TTATTAG	-127,-54,-73,110,150	5
chr1	80448400	80448670	10a_p_c1_peak_998	5.41594	*	CTAATAG,CTATTAG	-18	1
chr1	80555855	80556683	10a_p_c1_peak_1001	6.38992	*	TTAATAA,TTATTAA	-63	1
chr1	80631236	80631571	10a_p_c1_peak_1002	7.95156	*	CTATTAA,TTAATAA,TTAATAG,TTATTAA	-157,-22,29	3
chr1	80645808	80646066	10a_p_c1_peak_1003	4.82828	*	TTAATAA,TTATTAA	-12	1
chr1	80694888	80695169	10a_p_c1_peak_1005	4.48125	*	CTAATAA,CTAATAG,CTATTAA,CTATTAG,TTAATAG,TTATTAG	-42,-70,7	3
chr1	80698382	80698658	10a_p_c1_peak_1006	5.00180	*	CTAATAA,CTATTAA,TTAATAG,TTATTAG	-30,12	2
chr1	80871791	80872053	10a_p_c1_peak_1009	4.65477	*	CTAATAG,CTATTAA,CTATTAG,TTAATAG	-10,-177	2
chr1	80900798	80901041	10a_p_c1_peak_1012	5.25583	*	CTAATAA,TTAATAA,TTATTAA,TTATTAG	-32,37	2
chr1	80946435	80946690	10a_p_c1_peak_1014	4.65477	*	CTATTAA,TTAATAA,TTAATAG,TTATTAA	142,15,40	3
chr1	81051706	81052174	10a_p_c1_peak_1018	5.00180	*	CTAATAA,TTATTAG	176	1
chr1	81107522	81107877	10a_p_c1_peak_1021	9.16617	*	CTAATAA,CTAATAG,CTATTAG,TTATTAG	-46,6	2
chr1	81211318	81211567	10a_p_c1_peak_1024	4.30774	*	CTAATAA,TTAATAA,TTATTAA,TTATTAG	9,96	2
chr1	81260923	81261172	10a_p_c1_peak_1028	4.82828	*	CTAATAA,CTAATAG,CTATTAG,TTAATAA,TTATTAA,TTATTAG	-54,-78,172,29	4
chr1	81280327	81280683	10a_p_c1_peak_1029	6.73696	*	TTAATAA,TTATTAA	-153,9	2
chr1	81287217	81287688	10a_p_c1_peak_1030	4.48125	*	CTAATAA,TTATTAG	86	1
chr1	81307750	81308044	10a_p_c1_peak_1031	4.82828	*	CTATTAA,TTAATAG	7	1
chr1	81329307	81329563	10a_p_c1_peak_1032	4.65477	*	TTAATAA,TTATTAA	75	1
chr1	81335336	81335578	10a_p_c1_peak_1033	4.30774	*	CTAATAA,TTAATAA,TTATTAA,TTATTAG	25,88	2
chr1	81336289	81336533	10a_p_c1_peak_1034	3.78719	*	TTAATAA,TTATTAA	40	1
chr1	81397709	81398116	10a_p_c1_peak_1037	3.78719	*	CTAATAA,TTATTAG	-161	1
chr1	81399277	81399537	10a_p_c1_peak_1038	3.96071	*	CTAATAG,CTATTAG	-94	1
chr1	81417559	81417823	10a_p_c1_peak_1039	4.82828	*	TTAATAA,TTATTAA	-9	1
chr1	81454018	81454318	10a_p_c1_peak_1040	5.17531	*	CTAATAG,CTATTAG,TTAATAA,TTATTAA	-9,-98,42	3
chr1	81456214	81456510	10a_p_c1_peak_1041	5.17531	*	CTAATAA,TTATTAG	-119,-21	2
chr1	81465308	81465563	10a_p_c1_peak_1042	4.82828	*	CTAATAA,CTATTAA,TTAATAG,TTATTAG	-39,3	2
chr1	81596058	81596301	10a_p_c1_peak_1044	4.13422	*	TTAATAA,TTATTAA	-39,-53	2
chr1	81599454	81599697	10a_p_c1_peak_1045	4.82828	*	CTAATAA,TTATTAG	-40	1
chr1	81600126	81600463	10a_p_c1_peak_1046	5.00180	*	TTAATAA,TTATTAA	-64	1
chr1	81628446	81628738	10a_p_c1_peak_1047	7.25750	*	CTAATAG,CTATTAG,TTAATAA,TTATTAA	-37,-40,-52,73	4
chr1	81804797	81805058	10a_p_c1_peak_1052	5.17531	*	CTATTAA,TTAATAG	45	1
chr1	81923004	81923316	10a_p_c1_peak_1057	6.56344	*	CTAATAA,CTATTAA,TTAATAA,TTAATAG,TTATTAA,TTATTAG	-99,156,36,50,75	5
chr1	81975711	81975960	10a_p_c1_peak_1059	4.82828	*	TTAATAA,TTATTAA	37	1
chr1	82034675	82034966	10a_p_c1_peak_1060	5.52235	*	CTAATAA,TTATTAG	-24,3	2
chr1	82044115	82044382	10a_p_c1_peak_1061	4.13422	*	CTATTAA,TTAATAG	28	1
chr1	82395820	82396075	10a_p_c1_peak_1070	4.65477	*	CTATTAA,TTAATAG	-40	1
chr1	82414559	82414903	10a_p_c1_peak_1071	5.00180	*	CTAATAA,TTAATAA,TTATTAA,TTATTAG	-20,-92,44	3
chr1	82435097	82435364	10a_p_c1_peak_1073	4.65477	*	CTAATAG,CTATTAA,CTATTAG,TTAATAA,TTAATAG,TTATTAA	-185,5,71,87	4
chr1	82454973	82455301	10a_p_c1_peak_1074	7.60453	*	CTAATAA,CTAATAG,CTATTAG,TTATTAG	30,42	2
chr1	82461310	82461632	10a_p_c1_peak_1075	6.73696	*	TTAATAA,TTATTAA	-38,52	2
chr1	82790340	82790701	10a_p_c1_peak_1081	5.34883	*	CTAATAA,TTATTAG	11	1
chr1	82841758	82842102	10a_p_c1_peak_1083	6.04289	*	CTAATAG,CTATTAG,TTAATAA,TTATTAA	-31,-59	2
chr1	82857509	82857852	10a_p_c1_peak_1084	4.30774	*	CTATTAA,TTAATAG	9	1
chr1	82900413	82900723	10a_p_c1_peak_1085	5.86938	*	CTAATAA,CTATTAA,TTAATAA,TTAATAG,TTATTAA,TTATTAG	-71,3,65	3
chr1	83031931	83032176	10a_p_c1_peak_1089	4.82828	*	CTATTAA,TTAATAG	-34,-37	2
chr1	83075518	83075760	10a_p_c1_peak_1090	4.65477	*	CTAATAA,TTATTAG	103,20	2
chr1	83102503	83102786	10a_p_c1_peak_1091	4.82828	*	CTAATAA,TTAATAA,TTATTAA,TTATTAG	-14,-31,140	3
chr1	83165156	83165412	10a_p_c1_peak_1094	5.17531	*	CTATTAA,TTAATAA,TTAATAG,TTATTAA	-3,22	2
chr1	83198184	83198485	10a_p_c1_peak_1095	5.00180	*	CTAATAA,CTATTAA,TTAATAA,TTAATAG,TTATTAA,TTATTAG	-131,121,26,36	4
chr1	83296110	83296415	10a_p_c1_peak_1097	5.34883	*	CTATTAA,TTAATAA,TTAATAG,TTATTAA	163,18,7	3
chr1	83371995	83372237	10a_p_c1_peak_1098	3.78719	*	CTAATAG,CTATTAG	-10	1
chr1	83381933	83382287	10a_p_c1_peak_1099	5.52235	*	CTAATAA,TTATTAG	17	1
chr1	83395549	83395944	10a_p_c1_peak_1102	4.48125	*	CTATTAA,TTAATAA,TTAATAG,TTATTAA	-105,-36,-98	3
chr1	83480612	83480921	10a_p_c1_peak_1105	5.86938	*	CTATTAA,TTAATAA,TTAATAG,TTATTAA	-66,27,40	3
chr1	83507685	83507993	10a_p_c1_peak_1106	7.25750	*	CTAATAA,TTAATAA,TTATTAA,TTATTAG	20,41	2
chr1	83626004	83626253	10a_p_c1_peak_1108	4.48125	*	TTAATAA,TTATTAA	42	1
chr1	83728050	83728328	10a_p_c1_peak_1111	4.85591	*	CTATTAA,TTAATAA,TTAATAG,TTATTAA	-23,2,36	3
chr1	83760241	83760513	10a_p_c1_peak_1112	5.86938	*	CTAATAA,TTAATAA,TTATTAA,TTATTAG	-4,25	2
chr1	83846059	83846362	10a_p_c1_peak_1113	5.52235	*	CTAATAA,TTATTAG	-21	1
chr1	83854965	83855242	10a_p_c1_peak_1115	5.00180	*	CTATTAA,TTAATAG	36	1
chr1	83941701	83941975	10a_p_c1_peak_1118	3.44016	*	CTATTAA,TTAATAG	-65	1
chr1	84191041	84191318	10a_p_c1_peak_1121	6.04289	*	CTATTAA,TTAATAA,TTAATAG,TTATTAA	-126,-16,-2	3
chr1	84244357	84244896	10a_p_c1_peak_1123	4.13422	*	CTAATAA,TTATTAG	-167,178	2
chr1	84286944	84287259	10a_p_c1_peak_1125	6.91047	*	CTAATAA,TTAATAA,TTATTAA,TTATTAG	-13,77	2
chr1	84378913	84379183	10a_p_c1_peak_1129	4.82828	*	TTAATAA,TTATTAA	-39	1
chr1	84463663	84463905	10a_p_c1_peak_1132	4.48125	*	CTAATAG,CTATTAG,TTAATAA,TTATTAA	-26,144	2
chr1	84482903	84483181	10a_p_c1_peak_1133	5.17531	*	TTAATAA,TTATTAA	-24,113	2
chr1	84525218	84525564	10a_p_c1_peak_1135	6.21641	*	CTAATAG,CTATTAG	-31	1
chr1	84549186	84549475	10a_p_c1_peak_1136	6.04289	*	CTATTAA,TTAATAA,TTAATAG,TTATTAA	-56,-78,69	3
chr1	84641657	84641915	10a_p_c1_peak_1140	4.30774	*	TTAATAA,TTATTAA	183	1
chr1	84662513	84662766	10a_p_c1_peak_1143	4.30774	*	CTAATAA,CTAATAG,CTATTAA,CTATTAG,TTAATAG,TTATTAG	-104,29,52	3
chr1	84954400	84954681	10a_p_c1_peak_1146	4.30774	*	CTAATAA,TTAATAA,TTATTAA,TTATTAG	-80,2	2
chr1	85015763	85016005	10a_p_c1_peak_1150	3.96071	*	CTAATAA,TTAATAA,TTATTAA,TTATTAG	-111,-41	2
chr1	85226076	85226408	10a_p_c1_peak_1153	7.49431	*	CTAATAA,TTAATAA,TTATTAA,TTATTAG	-22,66	2
chr1	85603058	85603341	10a_p_c1_peak_1156	4.20341	*	CTAATAA,TTATTAG	-153	1
chr1	85611487	85611792	10a_p_c1_peak_1157	5.86938	*	CTAATAG,CTATTAA,CTATTAG,TTAATAA,TTAATAG,TTATTAA	-66,120,14,32	4
chr1	85637859	85638174	10a_p_c1_peak_1158	6.91047	*	CTAATAA,TTATTAG	42	1
chr1	85639857	85640114	10a_p_c1_peak_1159	5.17531	*	TTAATAA,TTATTAA	-29,11	2
chr1	85649079	85649340	10a_p_c1_peak_1160	4.30774	*	CTAATAA,CTATTAA,TTAATAG,TTATTAG	-73,133	2
chr1	85812257	85812562	10a_p_c1_peak_1162	6.56344	*	TTAATAA,TTATTAA	26	1
chr1	85838058	85838328	10a_p_c1_peak_1163	4.48125	*	CTAATAG,CTATTAG	-52	1
chr1	85841739	85842048	10a_p_c1_peak_1164	5.69586	*	CTAATAG,CTATTAA,CTATTAG,TTAATAA,TTAATAG,TTATTAA	-28,12,26	3
chr1	85943964	85944213	10a_p_c1_peak_1165	5.17531	*	CTATTAA,TTAATAG	-4	1
chr1	85954516	85954762	10a_p_c1_peak_1166	4.48125	*	CTATTAA,TTAATAG	20	1
chr1	86020412	86020676	10a_p_c1_peak_1169	5.17531	*	CTATTAA,TTAATAA,TTAATAG,TTATTAA	38,47	2
chr1	86227276	86227808	10a_p_c1_peak_1176	5.86938	*	CTAATAA,TTAATAA,TTATTAA,TTATTAG	-50,-75	2
chr1	86303023	86303265	10a_p_c1_peak_1179	3.78719	*	TTAATAA,TTATTAA	-72,57	2
chr1	86425520	86425954	10a_p_c1_peak_1184	5.86938	*	TTAATAA,TTATTAA	-84,54,64	3
chr1	86438843	86439121	10a_p_c1_peak_1185	4.82828	*	TTAATAA,TTATTAA	-69	1
chr1	86482451	86482693	10a_p_c1_peak_1187	4.82828	*	CTATTAA,TTAATAA,TTAATAG,TTATTAA	-53,3,6	3
chr1	86507581	86507823	10a_p_c1_peak_1190	4.48125	*	TTAATAA,TTATTAA	-11	1
chr1	86508902	86509219	10a_p_c1_peak_1191	7.43102	*	CTAATAA,TTATTAG	-59	1
chr1	86660082	86660449	10a_p_c1_peak_1195	8.64563	*	CTAATAG,CTATTAG	3	1
chr1	86663196	86663438	10a_p_c1_peak_1196	4.65477	*	CTAATAA,CTATTAA,TTAATAG,TTATTAG	-23,-65,30	3
chr1	86749235	86749483	10a_p_c1_peak_1199	3.96071	*	CTAATAG,CTATTAG,TTAATAA,TTATTAA	-195,92	2
chr1	86774156	86774414	10a_p_c1_peak_1200	3.67236	*	CTAATAG,CTATTAG	-37	1
chr1	86872716	86872983	10a_p_c1_peak_1205	5.86938	*	CTATTAA,TTAATAA,TTAATAG,TTATTAA	-4,99	2
chr1	86983770	86984025	10a_p_c1_peak_1209	5.00180	*	TTAATAA,TTATTAA	-24	1
chr1	87038049	87038301	10a_p_c1_peak_1210	5.00180	*	CTAATAG,CTATTAG,TTAATAA,TTATTAA	13,49,57	3
chr1	87101352	87101594	10a_p_c1_peak_1211	4.82828	*	TTAATAA,TTATTAA	27	1
chr1	87121211	87121520	10a_p_c1_peak_1213	5.34883	*	CTATTAA,TTAATAA,TTAATAG,TTATTAA	-1,-47,2,39	4
chr1	87177154	87177513	10a_p_c1_peak_1214	5.00180	*	CTATTAA,TTAATAA,TTAATAG,TTATTAA	-84,110	2
chr1	87185183	87185455	10a_p_c1_peak_1216	7.37908	*	CTAATAA,TTATTAG	24,52	2
chr1	87201979	87202232	10a_p_c1_peak_1220	5.17531	*	CTAATAA,CTATTAA,TTAATAG,TTATTAG	18,64	2
chr1	87442691	87443018	10a_p_c1_peak_1225	6.73696	*	CTAATAA,TTATTAG	17	1
chr1	87550012	87550254	10a_p_c1_peak_1228	4.65477	*	CTAATAA,TTATTAG	-80	1
chr1	87631085	87631345	10a_p_c1_peak_1231	5.45453	*	TTAATAA,TTATTAA	18	1
chr1	87866318	87866618	10a_p_c1_peak_1233	6.13647	*	CTATTAA,TTAATAA,TTAATAG,TTATTAA	-119,-18,-21,152	4
chr1	87898707	87899075	10a_p_c1_peak_1235	5.34883	*	CTAATAA,TTAATAA,TTATTAA,TTATTAG	1,21	2
chr1	87931091	87931367	10a_p_c1_peak_1237	5.17531	*	CTAATAA,TTAATAA,TTATTAA,TTATTAG	-18,-51	2
chr1	88025992	88026372	10a_p_c1_peak_1239	5.17531	*	CTAATAA,TTATTAG	13	1
chr1	88053676	88053960	10a_p_c1_peak_1240	5.17531	*	CTATTAA,TTAATAA,TTAATAG,TTATTAA	-35,10,108	3
chr1	88067513	88067811	10a_p_c1_peak_1241	4.82828	*	CTATTAA,TTAATAA,TTAATAG,TTATTAA	-26,-4,-7	3
chr1	88113641	88113914	10a_p_c1_peak_1242	5.34883	*	CTAATAA,TTATTAG	-15	1
chr1	88130640	88130945	10a_p_c1_peak_1243	5.34883	*	CTAATAA,TTAATAA,TTATTAA,TTATTAG	-27,38	2
chr1	88132048	88132419	10a_p_c1_peak_1244	10.38078	*	CTAATAA,CTATTAA,TTAATAA,TTAATAG,TTATTAA,TTATTAG	-7,-89,58	3
chr1	88216399	88216705	10a_p_c1_peak_1247	4.82828	*	CTATTAA,TTAATAA,TTAATAG,TTATTAA	29,41	2
chr1	88246196	88246440	10a_p_c1_peak_1249	4.82828	*	TTAATAA,TTATTAA	-125	1
chr1	88295523	88295774	10a_p_c1_peak_1250	4.48125	*	CTAATAA,CTATTAA,TTAATAA,TTAATAG,TTATTAA,TTATTAG	-121,29,93	3
chr1	88470652	88470992	10a_p_c1_peak_1253	5.17531	*	TTAATAA,TTATTAA	-50,27	2
chr1	88507292	88507534	10a_p_c1_peak_1255	4.65477	*	CTAATAA,CTAATAG,CTATTAG,TTAATAA,TTATTAA,TTATTAG	-105,-89,79	3
chr1	88541199	88541504	10a_p_c1_peak_1256	5.12793	*	CTAATAA,CTAATAG,CTATTAA,CTATTAG,TTAATAG,TTATTAG	-138,-61,39,57	4
chr1	88601102	88601444	10a_p_c1_peak_1259	5.69586	*	CTAATAA,TTAATAA,TTATTAA,TTATTAG	-13,-22	2
chr1	88781817	88782268	10a_p_c1_peak_1260	3.96071	*	CTAATAG,CTATTAG,TTAATAA,TTATTAA	-117,111,195	3
chr1	88942627	88942976	10a_p_c1_peak_1267	8.29860	*	CTAATAA,TTAATAA,TTATTAA,TTATTAG	42,5	2
chr1	88955150	88955450	10a_p_c1_peak_1268	4.82828	*	CTAATAA,TTATTAG	23	1
chr1	88991238	88991518	10a_p_c1_peak_1270	6.04289	*	CTAATAA,TTATTAG	-4	1
chr1	89033809	89034052	10a_p_c1_peak_1271	4.30774	*	CTAATAG,CTATTAG,TTAATAA,TTATTAA	-91,39	2
chr1	89071699	89071968	10a_p_c1_peak_1274	5.00180	*	CTAATAG,CTATTAG	23	1
chr1	89135772	89136055	10a_p_c1_peak_1276	5.34883	*	TTAATAA,TTATTAA	-19,-22	2
chr1	89207864	89208106	10a_p_c1_peak_1280	3.78719	*	CTAATAA,TTATTAG	-61,112	2
chr1	89256037	89256335	10a_p_c1_peak_1281	4.65477	*	CTAATAG,CTATTAG	-48	1
chr1	89374102	89374361	10a_p_c1_peak_1283	4.93561	*	TTAATAA,TTATTAA	64	1
chr1	89420015	89420315	10a_p_c1_peak_1286	6.21641	*	CTAATAA,TTATTAG	-140	1
chr1	89543634	89543901	10a_p_c1_peak_1288	3.61367	*	CTAATAA,CTAATAG,CTATTAA,CTATTAG,TTAATAG,TTATTAG	1,140,37	3
chr1	89617426	89617672	10a_p_c1_peak_1289	3.96071	*	CTAATAA,TTAATAA,TTATTAA,TTATTAG	-48,35,80	3
chr1	89658082	89658357	10a_p_c1_peak_1291	5.34883	*	CTAATAA,TTATTAG	-3,41	2
chr1	89815688	89815951	10a_p_c1_peak_1293	4.75830	*	TTAATAA,TTATTAA	-74,32,35	3
chr1	89893174	89893438	10a_p_c1_peak_1295	5.69586	*	TTAATAA,TTATTAA	-5	1
chr1	89897613	89897894	10a_p_c1_peak_1296	5.34883	*	CTAATAG,CTATTAA,CTATTAG,TTAATAG	-70,167,71	3
chr1	90044458	90044700	10a_p_c1_peak_1298	3.78719	*	TTAATAA,TTATTAA	-118,-71	2
chr1	90106932	90107203	10a_p_c1_peak_1300	4.48125	*	CTAATAA,CTATTAA,TTAATAG,TTATTAG	-32,-61,60	3
chr1	90361347	90361659	10a_p_c1_peak_1303	5.17531	*	CTAATAA,CTAATAG,CTATTAG,TTAATAA,TTATTAA,TTATTAG	108,2,58	3
chr1	90531628	90531913	10a_p_c1_peak_1304	5.17531	*	CTAATAA,TTATTAG	-182,84	2
chr1	90552906	90553509	10a_p_c1_peak_1305	6.38992	*	CTAATAG,CTATTAG	35	1
chr1	90730414	90730660	10a_p_c1_peak_1310	5.52235	*	CTATTAA,TTAATAA,TTAATAG,TTATTAA	62,65	2
chr1	90754724	90755018	10a_p_c1_peak_1311	3.96071	*	CTAATAA,TTAATAA,TTATTAA,TTATTAG	18,34	2
chr1	90859654	90859960	10a_p_c1_peak_1315	6.21641	*	TTAATAA,TTATTAA	-9,8	2
chr1	90870175	90870434	10a_p_c1_peak_1316	5.34883	*	CTAATAA,TTAATAA,TTATTAA,TTATTAG	-88,29,81	3
chr1	90906715	90907065	10a_p_c1_peak_1318	5.34883	*	CTATTAA,TTAATAA,TTAATAG,TTATTAA	-6,6	2
chr1	90940496	90940764	10a_p_c1_peak_1319	5.17531	*	CTAATAG,CTATTAG	42	1
chr1	90969372	90969616	10a_p_c1_peak_1320	5.52235	*	CTAATAA,TTATTAG	-149	1
chr1	90984554	90984836	10a_p_c1_peak_1321	5.00180	*	TTAATAA,TTATTAA	-7	1
chr1	90986982	90987311	10a_p_c1_peak_1322	5.34883	*	CTAATAA,TTAATAA,TTATTAA,TTATTAG	-14,9	2
chr1	91012312	91012574	10a_p_c1_peak_1323	5.52235	*	CTAATAG,CTATTAA,CTATTAG,TTAATAG	-16,-45,4	3
chr1	91073574	91073829	10a_p_c1_peak_1325	4.48125	*	CTATTAA,TTAATAG	-34,-96,93	3
chr1	91113553	91113840	10a_p_c1_peak_1326	5.00180	*	CTATTAA,TTAATAA,TTAATAG,TTATTAA	23,8	2
chr1	91320020	91320312	10a_p_c1_peak_1329	4.79454	*	CTATTAA,TTAATAA,TTAATAG,TTATTAA	-155,-6	2
chr1	91353533	91353828	10a_p_c1_peak_1331	5.69586	*	CTAATAA,TTAATAA,TTATTAA,TTATTAG	-162,25	2
chr1	91375683	91376167	10a_p_c1_peak_1333	4.48125	*	CTAATAA,CTAATAG,CTATTAA,CTATTAG,TTAATAA,TTAATAG,TTATTAA,TTATTAG	-147,-171,171,75	4
chr1	91553062	91553391	10a_p_c1_peak_1339	5.42257	*	CTAATAA,CTATTAA,TTAATAA,TTAATAG,TTATTAA,TTATTAG	-113,-12,125,49	4
chr1	91674656	91674944	10a_p_c1_peak_1341	4.71548	*	TTAATAA,TTATTAA	-9,12	2
chr1	91702471	91702768	10a_p_c1_peak_1342	5.69586	*	CTAATAG,CTATTAG,TTAATAA,TTATTAA	-11,-99	2
chr1	91738467	91738780	10a_p_c1_peak_1343	5.86938	*	CTATTAA,TTAATAG	-12,-41,-44	3
chr1	91977794	91978041	10a_p_c1_peak_1346	4.30774	*	CTAATAA,TTATTAG	-6,48	2
chr1	91980013	91980292	10a_p_c1_peak_1347	5.00180	*	CTAATAA,CTATTAA,TTAATAG,TTATTAG	-18,81	2
chr1	92091853	92092128	10a_p_c1_peak_1349	5.00180	*	TTAATAA,TTATTAA	29,52	2
chr1	92110205	92110502	10a_p_c1_peak_1350	6.51756	*	CTAATAA,TTAATAA,TTATTAA,TTATTAG	-19,-22,-56,71	4
chr1	92451732	92451975	10a_p_c1_peak_1354	4.30774	*	CTAATAG,CTATTAG	-6	1
chr1	92639486	92639729	10a_p_c1_peak_1358	3.94615	*	CTAATAG,CTATTAG,TTAATAA,TTATTAA	60,71,91	3
chr1	92724675	92724928	10a_p_c1_peak_1360	4.65477	*	CTAATAA,CTATTAA,TTAATAG,TTATTAG	-2,20,31	3
chr1	92767086	92767358	10a_p_c1_peak_1362	4.48125	*	CTAATAA,TTAATAA,TTATTAA,TTATTAG	-51,176,5	3
chr1	93049241	93049494	10a_p_c1_peak_1364	4.82828	*	CTATTAA,TTAATAA,TTAATAG,TTATTAA	-11,61	2
chr1	93051158	93051505	10a_p_c1_peak_1365	6.91047	*	TTAATAA,TTATTAA	-30	1
chr1	93352046	93352394	10a_p_c1_peak_1368	6.04289	*	CTAATAA,TTATTAG	16	1
chr1	93370974	93371221	10a_p_c1_peak_1369	4.82828	*	CTAATAA,CTATTAA,TTAATAA,TTAATAG,TTATTAA,TTATTAG	-21,-46,-62	3
chr1	93416303	93416564	10a_p_c1_peak_1370	4.74449	*	CTAATAG,CTATTAG,TTAATAA,TTATTAA	-74,32,80	3
chr1	93433362	93433628	10a_p_c1_peak_1371	4.65477	*	CTATTAA,TTAATAG	-2	1
chr1	93511432	93511721	10a_p_c1_peak_1372	5.17531	*	CTAATAG,CTATTAG	41	1
chr1	93580312	93580554	10a_p_c1_peak_1373	4.48125	*	TTAATAA,TTATTAA	10	1
chr1	93592391	93592676	10a_p_c1_peak_1374	4.30774	*	CTAATAA,TTAATAA,TTATTAA,TTATTAG	-55,-62	2
chr1	93619262	93619541	10a_p_c1_peak_1375	5.69586	*	CTATTAA,TTAATAA,TTAATAG,TTATTAA	-29,6	2
chr1	93834006	93834248	10a_p_c1_peak_1381	4.30774	*	CTAATAA,TTATTAG	-152,68	2
chr1	93903543	93903785	10a_p_c1_peak_1382	4.00327	*	TTAATAA,TTATTAA	100	1
chr1	93930148	93930390	10a_p_c1_peak_1384	4.82828	*	CTAATAA,TTAATAA,TTATTAA,TTATTAG	19,4	2
chr1	93966314	93966618	10a_p_c1_peak_1385	5.17531	*	CTAATAG,CTATTAG,TTAATAA,TTATTAA	24,35	2
chr1	94017566	94017816	10a_p_c1_peak_1386	4.48125	*	CTAATAA,TTATTAG	-28	1
chr1	94112292	94112592	10a_p_c1_peak_1387	5.17531	*	CTATTAA,TTAATAA,TTAATAG,TTATTAA	183,19	2
chr1	94358872	94359312	10a_p_c1_peak_1390	5.17531	*	CTAATAA,CTATTAA,TTAATAA,TTAATAG,TTATTAA,TTATTAG	-106,-179,-86,172,54	5
chr1	94400565	94400937	10a_p_c1_peak_1393	5.34883	*	CTAATAA,TTAATAA,TTATTAA,TTATTAG	-24,38	2
chr1	94402516	94402874	10a_p_c1_peak_1394	5.00180	*	TTAATAA,TTATTAA	-53	1
chr1	94592886	94593384	10a_p_c1_peak_1397	5.34883	*	CTAATAA,CTAATAG,CTATTAG,TTAATAA,TTATTAA,TTATTAG	-111,-71,98	3
chr1	94744058	94744413	10a_p_c1_peak_1401	5.00180	*	TTAATAA,TTATTAA	21,30	2
chr1	94925929	94926186	10a_p_c1_peak_1404	4.65477	*	TTAATAA,TTATTAA	-5,3	2
chr1	95031267	95031541	10a_p_c1_peak_1405	4.30774	*	TTAATAA,TTATTAA	-138,92	2
chr1	95236577	95236931	10a_p_c1_peak_1408	4.13422	*	CTAATAA,CTATTAA,TTAATAG,TTATTAG	-165,-66,-93	3
chr1	95282932	95283215	10a_p_c1_peak_1409	4.65477	*	CTAATAA,TTATTAG	23	1
chr1	95734603	95734976	10a_p_c1_peak_1415	4.48125	*	CTAATAA,CTAATAG,CTATTAG,TTATTAG	-129,124	2
chr1	95764255	95764919	10a_p_c1_peak_1416	6.04289	*	CTATTAA,TTAATAG	131,151	2
chr1	95907878	95908157	10a_p_c1_peak_1422	4.65477	*	CTAATAA,TTATTAG	0	1
chr1	95918674	95918947	10a_p_c1_peak_1423	5.86938	*	CTAATAA,TTATTAG	8	1
chr1	95931703	95932001	10a_p_c1_peak_1424	5.52235	*	CTAATAG,CTATTAA,CTATTAG,TTAATAG	-9,130,23,39	4
chr1	96035069	96035311	10a_p_c1_peak_1428	5.00180	*	CTAATAA,TTAATAA,TTATTAA,TTATTAG	-15,136,197	3
chr1	96080742	96081073	10a_p_c1_peak_1429	5.86938	*	CTAATAA,CTATTAA,TTAATAA,TTAATAG,TTATTAA,TTATTAG	-161,-55,132,193	4
chr1	96194231	96194539	10a_p_c1_peak_1431	5.69586	*	CTATTAA,TTAATAG	-24,-44	2
chr1	96225699	96225966	10a_p_c1_peak_1434	4.13422	*	CTAATAA,CTAATAG,CTATTAG,TTATTAG	26,35	2
chr1	96271050	96271298	10a_p_c1_peak_1436	5.00180	*	CTAATAG,CTATTAG,TTAATAA,TTATTAA	-39,2	2
chr1	96283430	96283681	10a_p_c1_peak_1438	4.30774	*	CTATTAA,TTAATAA,TTAATAG,TTATTAA	29,40,85	3
chr1	96418179	96418497	10a_p_c1_peak_1442	7.60453	*	TTAATAA,TTATTAA	-13,-64,29	3
chr1	96464629	96464960	10a_p_c1_peak_1443	4.13422	*	CTAATAA,CTATTAA,TTAATAA,TTAATAG,TTATTAA,TTATTAG	-114,-30,133,197	4
chr1	96726594	96726842	10a_p_c1_peak_1446	4.48125	*	CTAATAA,TTATTAG	84	1
chr1	96736989	96737337	10a_p_c1_peak_1447	3.78719	*	CTAATAA,TTATTAG	-39	1
chr1	96778280	96778533	10a_p_c1_peak_1451	5.17531	*	TTAATAA,TTATTAA	-55	1
chr1	96782744	96783027	10a_p_c1_peak_1452	4.82828	*	CTAATAA,TTAATAA,TTATTAA,TTATTAG	-34,-96,90	3
chr1	96829522	96829939	10a_p_c1_peak_1453	7.77805	*	CTAATAG,CTATTAG	5	1
chr1	96863180	96863460	10a_p_c1_peak_1454	4.82828	*	CTAATAA,TTAATAA,TTATTAA,TTATTAG	-15,27	2
chr1	96922989	96923249	10a_p_c1_peak_1459	3.78719	*	CTATTAA,TTAATAA,TTAATAG,TTATTAA	-156,113	2
chr1	96962628	96962965	10a_p_c1_peak_1463	4.13422	*	CTATTAA,TTAATAG	115	1
chr1	97017465	97017707	10a_p_c1_peak_1465	4.30774	*	CTAATAA,TTAATAA,TTATTAA,TTATTAG	-100,-126,6	3
chr1	97096790	97097066	10a_p_c1_peak_1467	4.30774	*	CTAATAG,CTATTAG,TTAATAA,TTATTAA	-81,72	2
chr1	97116365	97116620	10a_p_c1_peak_1468	4.48125	*	CTAATAG,CTATTAG	-77	1
chr1	97124758	97125091	10a_p_c1_peak_1469	7.43102	*	CTAATAG,CTATTAG,TTAATAA,TTATTAA	4,72	2
chr1	97183894	97184233	10a_p_c1_peak_1472	6.56344	*	CTAATAG,CTATTAG,TTAATAA,TTATTAA	-22,31	2
chr1	97247374	97247765	10a_p_c1_peak_1479	4.30774	*	CTAATAA,CTATTAA,TTAATAA,TTAATAG,TTATTAA,TTATTAG	-151,123,154,4	4
chr1	97284446	97284691	10a_p_c1_peak_1482	3.61367	*	CTATTAA,TTAATAG	175,79	2
chr1	97295857	97296201	10a_p_c1_peak_1483	6.04289	*	CTAATAA,TTAATAA,TTATTAA,TTATTAG	-44,180	2
chr1	97470586	97470902	10a_p_c1_peak_1486	5.17531	*	CTAATAA,TTAATAA,TTATTAA,TTATTAG	-8,10	2
chr1	97485980	97486243	10a_p_c1_peak_1487	4.48125	*	CTATTAA,TTAATAG	20	1
chr1	97574087	97574419	10a_p_c1_peak_1492	4.30774	*	CTAATAG,CTATTAA,CTATTAG,TTAATAG	-186,-27	2
chr1	97706130	97706526	10a_p_c1_peak_1495	4.65477	*	CTAATAA,TTATTAG	85	1
chr1	97797171	97797423	10a_p_c1_peak_1498	4.30774	*	CTAATAA,TTAATAA,TTATTAA,TTATTAG	-62,-65,-78,88	4
chr1	97872628	97872952	10a_p_c1_peak_1500	5.69586	*	TTAATAA,TTATTAA	-104,-134,-56,123,59	5
chr1	97894374	97894845	10a_p_c1_peak_1501	6.21641	*	CTAATAA,CTATTAA,TTAATAA,TTAATAG,TTATTAA,TTATTAG	-132,-140,107,66	4
chr1	97916137	97916444	10a_p_c1_peak_1503	5.00180	*	CTAATAA,TTATTAG	4	1
chr1	97962900	97963253	10a_p_c1_peak_1507	4.30774	*	CTAATAA,TTAATAA,TTATTAA,TTATTAG	21,42	2
chr1	98055905	98056228	10a_p_c1_peak_1510	5.86938	*	CTAATAA,TTATTAG	58	1
chr1	98086850	98087188	10a_p_c1_peak_1512	5.17531	*	CTAATAA,TTATTAG	44	1
chr1	98142750	98143025	10a_p_c1_peak_1514	4.48125	*	CTAATAA,TTAATAA,TTATTAA,TTATTAG	-31,54	2
chr1	98179151	98179551	10a_p_c1_peak_1517	3.61367	*	CTAATAA,CTATTAA,TTAATAG,TTATTAG	-187,-74,178	3
chr1	98187847	98188104	10a_p_c1_peak_1518	4.30774	*	CTAATAA,TTAATAA,TTATTAA,TTATTAG	-13,51	2
chr1	98228713	98228967	10a_p_c1_peak_1523	4.48125	*	CTATTAA,TTAATAA,TTAATAG,TTATTAA	-8,6	2
chr1	98250517	98250804	10a_p_c1_peak_1524	5.00180	*	TTAATAA,TTATTAA	-55,-74,120	3
chr1	98270286	98270552	10a_p_c1_peak_1525	5.69586	*	TTAATAA,TTATTAA	5	1
chr1	98307977	98308268	10a_p_c1_peak_1528	4.30774	*	CTATTAA,TTAATAG	11	1
chr1	98349509	98349825	10a_p_c1_peak_1530	3.96071	*	CTAATAA,CTATTAA,TTAATAG,TTATTAG	-92,22	2
chr1	98430782	98431024	10a_p_c1_peak_1534	4.65477	*	CTAATAA,CTAATAG,CTATTAA,CTATTAG,TTAATAA,TTAATAG,TTATTAA,TTATTAG	-190,-71,-93,100	4
chr1	98448060	98448693	10a_p_c1_peak_1535	4.13422	*	CTATTAA,TTAATAG	-62	1
chr1	98584415	98584677	10a_p_c1_peak_1537	4.82828	*	CTAATAA,TTAATAA,TTATTAA,TTATTAG	-1,-55,29	3
chr1	98602361	98602732	10a_p_c1_peak_1538	4.82828	*	CTAATAA,CTATTAA,TTAATAA,TTAATAG,TTATTAA,TTATTAG	-48,10,185,34	4
chr1	98709970	98710218	10a_p_c1_peak_1540	4.48125	*	CTAATAA,TTAATAA,TTATTAA,TTATTAG	-24,100	2
chr1	98739393	98739682	10a_p_c1_peak_1542	5.69586	*	CTAATAA,TTAATAA,TTATTAA,TTATTAG	-109,-117,52	3
chr1	98748922	98749175	10a_p_c1_peak_1543	4.61538	*	CTAATAA,TTAATAA,TTATTAA,TTATTAG	-146,14	2
chr1	98752544	98752786	10a_p_c1_peak_1544	3.61367	*	TTAATAA,TTATTAA	79	1
chr1	98873963	98874219	10a_p_c1_peak_1547	4.65477	*	TTAATAA,TTATTAA	-34,10	2
chr1	98915753	98915995	10a_p_c1_peak_1549	4.65477	*	CTATTAA,TTAATAG	0	1
chr1	99021827	99022069	10a_p_c1_peak_1550	3.44016	*	TTAATAA,TTATTAA	-81,91	2
chr1	99035714	99036018	10a_p_c1_peak_1551	5.86938	*	TTAATAA,TTATTAA	12	1
chr1	99117113	99117356	10a_p_c1_peak_1553	4.96684	*	CTAATAG,CTATTAG,TTAATAA,TTATTAA	-43,-46,-7	3
chr1	99231078	99231345	10a_p_c1_peak_1557	3.44016	*	CTAATAG,CTATTAG	14	1
chr1	99289033	99289285	10a_p_c1_peak_1558	4.82828	*	CTATTAA,TTAATAA,TTAATAG,TTATTAA	-4,-41	2
chr1	99301194	99301455	10a_p_c1_peak_1559	3.61367	*	CTAATAA,CTAATAG,CTATTAA,CTATTAG,TTAATAA,TTAATAG,TTATTAA,TTATTAG	-173,-92,190,20	4
chr1	99323090	99323344	10a_p_c1_peak_1560	4.65477	*	CTATTAA,TTAATAG	33	1
chr1	99358653	99358944	10a_p_c1_peak_1561	5.00180	*	TTAATAA,TTATTAA	-9	1
chr1	99378283	99378525	10a_p_c1_peak_1562	3.96071	*	CTAATAA,TTAATAA,TTATTAA,TTATTAG	28,51	2
chr1	99386237	99386481	10a_p_c1_peak_1563	5.00180	*	CTAATAA,TTAATAA,TTATTAA,TTATTAG	-31,-52	2
chr1	99433065	99433335	10a_p_c1_peak_1568	5.00180	*	CTAATAA,TTATTAG	-52,160	2
chr1	99438013	99438310	10a_p_c1_peak_1569	6.21641	*	TTAATAA,TTATTAA	-1,6	2
chr1	99504206	99504595	10a_p_c1_peak_1571	4.65477	*	TTAATAA,TTATTAA	37,83	2
chr1	99527440	99527740	10a_p_c1_peak_1572	6.21641	*	CTAATAA,TTATTAG	29	1
chr1	99637142	99637514	10a_p_c1_peak_1576	6.38992	*	TTAATAA,TTATTAA	-49,-81,160	3
chr1	99695485	99695757	10a_p_c1_peak_1579	4.82828	*	CTAATAA,TTAATAA,TTATTAA,TTATTAG	-142,10	2
chr1	99753810	99754056	10a_p_c1_peak_1584	4.82828	*	CTAATAG,CTATTAA,CTATTAG,TTAATAA,TTAATAG,TTATTAA	-69,58,8	3
chr1	99782796	99783060	10a_p_c1_peak_1585	4.48125	*	CTAATAA,TTATTAG	-6	1
chr1	99951885	99952146	10a_p_c1_peak_1592	4.48125	*	TTAATAA,TTATTAA	-23	1
chr1	100102835	100103085	10a_p_c1_peak_1593	4.13422	*	TTAATAA,TTATTAA	-34	1
chr1	100141378	100141643	10a_p_c1_peak_1595	4.82828	*	TTAATAA,TTATTAA	-42	1
chr1	100155443	100155739	10a_p_c1_peak_1596	5.69586	*	TTAATAA,TTATTAA	-36,76	2
chr1	100156402	100156644	10a_p_c1_peak_1597	4.13422	*	CTAATAA,TTATTAG	-11	1
chr1	100345511	100345790	10a_p_c1_peak_1600	5.34883	*	CTATTAA,TTAATAA,TTAATAG,TTATTAA	-54,19,41	3
chr1	100387460	100387845	10a_p_c1_peak_1602	8.12508	*	TTAATAA,TTATTAA	16,27	2
chr1	100438749	100439045	10a_p_c1_peak_1603	7.59892	*	CTATTAA,TTAATAA,TTAATAG,TTATTAA	-19,-49,82	3
chr1	100568528	100568851	10a_p_c1_peak_1605	6.38992	*	CTAATAA,TTATTAG	45	1
chr1	100622955	100623221	10a_p_c1_peak_1607	5.69586	*	CTAATAA,CTAATAG,CTATTAG,TTATTAG	-85,1	2
chr1	100625516	100625814	10a_p_c1_peak_1608	4.48125	*	CTAATAA,CTATTAA,TTAATAG,TTATTAG	119,63	2
chr1	100699629	100699878	10a_p_c1_peak_1609	5.34883	*	CTAATAA,TTATTAG	45	1
chr1	100738212	100738511	10a_p_c1_peak_1612	4.65477	*	CTAATAA,CTAATAG,CTATTAG,TTATTAG	-128,-59,68	3
chr1	100844469	100844739	10a_p_c1_peak_1613	4.82828	*	TTAATAA,TTATTAA	-60	1
chr1	100855612	100855892	10a_p_c1_peak_1615	3.96071	*	CTATTAA,TTAATAA,TTAATAG,TTATTAA	-60,-85	2
chr1	100924875	100925164	10a_p_c1_peak_1616	4.90442	*	CTAATAA,TTAATAA,TTATTAA,TTATTAG	-33,71	2
chr1	100954082	100954333	10a_p_c1_peak_1617	5.48375	*	CTAATAA,TTATTAG	-111	1
chr1	101006524	101006813	10a_p_c1_peak_1618	5.95531	*	CTAATAA,TTATTAG	-6	1
chr1	101046338	101046580	10a_p_c1_peak_1620	4.13422	*	CTATTAA,TTAATAA,TTAATAG,TTATTAA	-78,93	2
chr1	101292558	101292818	10a_p_c1_peak_1625	5.17531	*	CTAATAA,CTAATAG,CTATTAG,TTATTAG	-152,-51,38	3
chr1	101326497	101326793	10a_p_c1_peak_1627	3.78719	*	CTATTAA,TTAATAA,TTAATAG,TTATTAA	12,40,43	3
chr1	101471652	101472011	10a_p_c1_peak_1630	5.86938	*	CTAATAA,CTATTAA,TTAATAG,TTATTAG	-54,32	2
chr1	101513157	101513519	10a_p_c1_peak_1631	5.52235	*	CTAATAA,TTATTAG	15	1
chr1	101569435	101569695	10a_p_c1_peak_1634	4.65477	*	CTAATAA,CTAATAG,CTATTAG,TTATTAG	-59,41	2
chr1	101585299	101585573	10a_p_c1_peak_1635	4.82828	*	CTATTAA,TTAATAA,TTAATAG,TTATTAA	-41,6,9	3
chr1	101725292	101725550	10a_p_c1_peak_1638	5.00180	*	CTAATAG,CTATTAG	21	1
chr1	101892744	101893009	10a_p_c1_peak_1639	6.04289	*	CTAATAA,CTATTAA,TTAATAA,TTAATAG,TTATTAA,TTATTAG	-26,-51,182	3
chr1	101903741	101903995	10a_p_c1_peak_1640	4.82828	*	CTATTAA,TTAATAA,TTAATAG,TTATTAA	-6,32	2
chr1	102115807	102116083	10a_p_c1_peak_1646	6.73696	*	CTAATAA,CTAATAG,CTATTAG,TTATTAG	-107,7,80	3
chr1	102194570	102194932	10a_p_c1_peak_1648	6.04289	*	CTAATAA,TTATTAG	12	1
chr1	102203921	102204171	10a_p_c1_peak_1649	4.13422	*	CTAATAG,CTATTAA,CTATTAG,TTAATAA,TTAATAG,TTATTAA	-113,102,34	3
chr1	102356371	102356694	10a_p_c1_peak_1655	5.86938	*	CTAATAA,TTATTAG	-125,77	2
chr1	102640911	102641188	10a_p_c1_peak_1663	4.30774	*	CTAATAA,TTATTAG	81	1
chr1	102655152	102655459	10a_p_c1_peak_1664	5.86938	*	CTAATAA,TTAATAA,TTATTAA,TTATTAG	-57,143,18	3
chr1	102734756	102735033	10a_p_c1_peak_1665	5.00180	*	CTAATAA,TTATTAG	48	1
chr1	102786152	102786491	10a_p_c1_peak_1666	3.96071	*	CTAATAA,TTAATAA,TTATTAA,TTATTAG	-1,-15	2
chr1	102790228	102790570	10a_p_c1_peak_1667	5.69586	*	CTAATAA,CTATTAA,TTAATAA,TTAATAG,TTATTAA,TTATTAG	-178,-30,-44,180	4
chr1	102803190	102803437	10a_p_c1_peak_1669	4.30774	*	CTAATAA,TTAATAA,TTATTAA,TTATTAG	-13,-61	2
chr1	102805481	102805796	10a_p_c1_peak_1670	6.21641	*	CTAATAA,TTATTAG	-14,35	2
chr1	102827620	102827900	10a_p_c1_peak_1672	5.34883	*	CTAATAA,CTAATAG,CTATTAG,TTAATAA,TTATTAA,TTATTAG	-35,25,43	3
chr1	102850847	102851121	10a_p_c1_peak_1673	4.13422	*	CTAATAA,CTAATAG,CTATTAG,TTATTAG	-61,21	2
chr1	102888972	102889254	10a_p_c1_peak_1675	5.69586	*	TTAATAA,TTATTAA	-64	1
chr1	102914230	102914528	10a_p_c1_peak_1676	5.86938	*	TTAATAA,TTATTAA	35	1
chr1	102929141	102929385	10a_p_c1_peak_1677	4.13422	*	CTATTAA,TTAATAG	-63	1
chr1	103219056	103219331	10a_p_c1_peak_1682	5.17531	*	CTATTAA,TTAATAA,TTAATAG,TTATTAA	15,5	2
chr1	103261325	103261567	10a_p_c1_peak_1684	3.78719	*	CTAATAA,TTATTAG	-168	1
chr1	103333130	103333431	10a_p_c1_peak_1686	5.86938	*	CTAATAA,CTATTAA,TTAATAA,TTAATAG,TTATTAA,TTATTAG	-31,-34,24	3
chr1	103353625	103353923	10a_p_c1_peak_1687	6.38992	*	CTAATAA,TTAATAA,TTATTAA,TTATTAG	-21,-51	2
chr1	103377902	103378188	10a_p_c1_peak_1690	4.90442	*	CTATTAA,TTAATAA,TTAATAG,TTATTAA	-20,48	2
chr1	103450196	103450477	10a_p_c1_peak_1693	4.48125	*	CTAATAA,TTATTAG	-8,24	2
chr1	103465670	103466017	10a_p_c1_peak_1695	5.00180	*	CTAATAG,CTATTAA,CTATTAG,TTAATAA,TTAATAG,TTATTAA	-115,-157,18	3
chr1	103497959	103498313	10a_p_c1_peak_1697	7.08399	*	TTAATAA,TTATTAA	-195,-47,43	3
chr1	103501249	103501571	10a_p_c1_peak_1698	4.65477	*	CTAATAA,TTAATAA,TTATTAA,TTATTAG	-115,176	2
chr1	103544854	103545153	10a_p_c1_peak_1699	5.17531	*	CTAATAG,CTATTAG,TTAATAA,TTATTAA	-28,-62	2
chr1	103547559	103547801	10a_p_c1_peak_1700	4.65477	*	CTAATAA,TTATTAG	-13	1
chr1	103668012	103668271	10a_p_c1_peak_1702	3.78719	*	CTAATAA,TTAATAA,TTATTAA,TTATTAG	-72,144	2
chr1	103696767	103697029	10a_p_c1_peak_1706	4.82828	*	CTAATAA,TTAATAA,TTATTAA,TTATTAG	-13,101	2
chr1	103783872	103784133	10a_p_c1_peak_1710	5.00180	*	CTAATAA,CTAATAG,CTATTAG,TTATTAG	-32,-77,56	3
chr1	103810527	103810810	10a_p_c1_peak_1711	5.17531	*	CTAATAA,TTATTAG	-63,50	2
chr1	103950244	103950529	10a_p_c1_peak_1712	6.56344	*	CTAATAA,TTATTAG	-49,64	2
chr1	104032155	104032443	10a_p_c1_peak_1713	4.13422	*	CTAATAA,TTAATAA,TTATTAA,TTATTAG	-104,-42,52	3
chr1	104126597	104126870	10a_p_c1_peak_1716	4.30774	*	CTAATAA,TTAATAA,TTATTAA,TTATTAG	119,30	2
chr1	104162569	104162910	10a_p_c1_peak_1718	4.65477	*	CTAATAA,TTATTAG	-43	1
chr1	104316444	104316834	10a_p_c1_peak_1721	6.73696	*	CTAATAG,CTATTAA,CTATTAG,TTAATAA,TTAATAG,TTATTAA	-36,-80,63	3
chr1	104391702	104391972	10a_p_c1_peak_1723	3.78719	*	CTAATAA,TTAATAA,TTATTAA,TTATTAG	-11,69	2
chr1	104453732	104453974	10a_p_c1_peak_1725	4.48125	*	CTAATAG,CTATTAG,TTAATAA,TTATTAA	106,53	2
chr1	104596212	104596538	10a_p_c1_peak_1730	6.56344	*	CTAATAA,TTAATAA,TTATTAA,TTATTAG	-184,15	2
chr1	104661995	104662246	10a_p_c1_peak_1731	4.13422	*	CTAATAG,CTATTAA,CTATTAG,TTAATAA,TTAATAG,TTATTAA	-62,29,47,9	4
chr1	104795755	104796080	10a_p_c1_peak_1736	5.00180	*	CTAATAA,CTATTAA,TTAATAA,TTAATAG,TTATTAA,TTATTAG	-156,-177,-68,154	4
chr1	104867953	104868639	10a_p_c1_peak_1738	4.65477	*	CTAATAA,TTAATAA,TTATTAA,TTATTAG	106,121	2
chr1	104872362	104872612	10a_p_c1_peak_1739	5.00180	*	CTATTAA,TTAATAA,TTAATAG,TTATTAA	-20,19,32	3
chr1	104897240	104897494	10a_p_c1_peak_1740	5.17531	*	CTAATAA,TTATTAG	32	1
chr1	105025700	105026087	10a_p_c1_peak_1743	5.52235	*	TTAATAA,TTATTAA	-168	1
chr1	105027197	105027797	10a_p_c1_peak_1744	4.48125	*	CTAATAA,TTAATAA,TTATTAA,TTATTAG	182,66	2
chr1	105099012	105099295	10a_p_c1_peak_1746	6.56344	*	CTAATAA,CTAATAG,CTATTAA,CTATTAG,TTAATAG,TTATTAG	-121,-80,11,29	4
chr1	105181024	105181384	10a_p_c1_peak_1748	7.25750	*	CTATTAA,TTAATAG	-26,33	2
chr1	105198270	105198702	10a_p_c1_peak_1749	4.30774	*	CTAATAA,CTAATAG,CTATTAG,TTAATAA,TTATTAA,TTATTAG	-127,108,153,61	4
chr1	105220204	105220581	10a_p_c1_peak_1750	8.12508	*	CTATTAA,TTAATAA,TTAATAG,TTATTAA	-115,33	2
chr1	105248722	105249087	10a_p_c1_peak_1752	7.60453	*	CTAATAA,TTATTAG	-18,-50,192	3
chr1	105258492	105258865	10a_p_c1_peak_1753	5.34883	*	CTATTAA,TTAATAA,TTAATAG,TTATTAA	18,29	2
chr1	105270662	105271282	10a_p_c1_peak_1754	6.56344	*	CTAATAA,CTAATAG,CTATTAG,TTAATAA,TTATTAA,TTATTAG	-163,-196,111,153	4
chr1	105346301	105346551	10a_p_c1_peak_1755	4.48125	*	CTAATAA,TTATTAG	-24	1
chr1	105348631	105348873	10a_p_c1_peak_1756	4.65477	*	TTAATAA,TTATTAA	174,52	2
chr1	105365681	105365939	10a_p_c1_peak_1757	4.65477	*	CTAATAA,CTAATAG,CTATTAA,CTATTAG,TTAATAG,TTATTAG	-14,-30,84	3
chr1	105371210	105371570	10a_p_c1_peak_1758	5.00180	*	TTAATAA,TTATTAA	48	1
chr1	105422558	105422808	10a_p_c1_peak_1761	4.30774	*	CTAATAA,TTAATAA,TTATTAA,TTATTAG	-13,38,77,80	4
chr1	105437076	105437415	10a_p_c1_peak_1764	5.34883	*	TTAATAA,TTATTAA	-98,114	2
chr1	105484900	105485142	10a_p_c1_peak_1765	3.96071	*	CTATTAA,TTAATAG	-23	1
chr1	105580866	105581469	10a_p_c1_peak_1773	6.38992	*	CTAATAG,CTATTAG,TTAATAA,TTATTAA	-192,-53,135	3
chr1	105594427	105594791	10a_p_c1_peak_1775	4.48125	*	CTAATAA,TTAATAA,TTATTAA,TTATTAG	-13,-81	2
chr1	105596899	105597197	10a_p_c1_peak_1776	5.34883	*	CTATTAA,TTAATAA,TTAATAG,TTATTAA	-13,156	2
chr1	105634472	105634718	10a_p_c1_peak_1780	4.65477	*	TTAATAA,TTATTAA	-86,56	2
chr1	105641709	105641951	10a_p_c1_peak_1781	4.48125	*	CTAATAA,CTATTAA,TTAATAG,TTATTAG	-52,58	2
chr1	105699048	105699345	10a_p_c1_peak_1782	5.17531	*	CTAATAA,CTATTAA,TTAATAA,TTAATAG,TTATTAA,TTATTAG	-150,18,6,9	4
chr1	105730659	105730973	10a_p_c1_peak_1783	6.04289	*	CTAATAA,TTAATAA,TTATTAA,TTATTAG	-22,0	2
chr1	105755551	105755864	10a_p_c1_peak_1786	6.56344	*	CTATTAA,TTAATAG	13	1
chr1	105767076	105767386	10a_p_c1_peak_1787	3.78719	*	TTAATAA,TTATTAA	73	1
chr1	105837289	105837590	10a_p_c1_peak_1791	5.34883	*	TTAATAA,TTATTAA	-71,32,39	3
chr1	105860403	105860667	10a_p_c1_peak_1792	5.17531	*	CTAATAA,TTATTAG	-9	1
chr1	106180343	106180605	10a_p_c1_peak_1805	5.52235	*	CTAATAA,CTATTAA,TTAATAG,TTATTAG	-133,-8,100,166	4
chr1	106211802	106212098	10a_p_c1_peak_1807	4.13422	*	CTAATAG,CTATTAG,TTAATAA,TTATTAA	-29,22	2
chr1	106226240	106226542	10a_p_c1_peak_1808	5.52235	*	CTAATAA,TTATTAG	-110,40	2
chr1	106281703	106281945	10a_p_c1_peak_1811	3.44016	*	TTAATAA,TTATTAA	193	1
chr1	106531436	106531689	10a_p_c1_peak_1817	4.13422	*	CTAATAG,CTATTAG,TTAATAA,TTATTAA	15,26	2
chr1	106610650	106610901	10a_p_c1_peak_1821	4.65477	*	CTAATAA,TTAATAA,TTATTAA,TTATTAG	-58,45,9	3
chr1	106694403	106694676	10a_p_c1_peak_1826	5.17531	*	CTAATAA,TTAATAA,TTATTAA,TTATTAG	-32,28	2
chr1	106749029	106749299	10a_p_c1_peak_1827	3.61367	*	CTATTAA,TTAATAA,TTAATAG,TTATTAA	-113,-158,122	3
chr1	106781559	106781928	10a_p_c1_peak_1829	6.38992	*	CTAATAA,TTATTAG	-140	1
chr1	106796254	106796527	10a_p_c1_peak_1830	5.34883	*	CTAATAA,CTAATAG,CTATTAG,TTATTAG	-56,-67	2
chr1	106878654	106879000	10a_p_c1_peak_1832	4.48125	*	CTAATAA,CTATTAA,TTAATAA,TTAATAG,TTATTAA,TTATTAG	-194,185,43,46	4
chr1	106911654	106912024	10a_p_c1_peak_1834	4.65477	*	CTAATAA,TTAATAA,TTATTAA,TTATTAG	-16,162	2
chr1	106916996	106917403	10a_p_c1_peak_1835	5.34883	*	CTAATAG,CTATTAG,TTAATAA,TTATTAA	29,62	2
chr1	107056439	107056690	10a_p_c1_peak_1841	5.17531	*	CTAATAA,TTATTAG	32,55	2
chr1	107212098	107212360	10a_p_c1_peak_1845	4.65477	*	CTAATAA,TTATTAG	43	1
chr1	107229563	107229912	10a_p_c1_peak_1847	6.21641	*	CTATTAA,TTAATAA,TTAATAG,TTATTAA	-48,0	2
chr1	107263721	107264042	10a_p_c1_peak_1848	6.56344	*	CTAATAA,TTAATAA,TTATTAA,TTATTAG	77,86	2
chr1	107319090	107319343	10a_p_c1_peak_1850	4.30774	*	CTAATAA,TTAATAA,TTATTAA,TTATTAG	-153,19,49	3
chr1	107368959	107369201	10a_p_c1_peak_1851	5.00180	*	CTATTAA,TTAATAA,TTAATAG,TTATTAA	-40,-7	2
chr1	107403902	107404217	10a_p_c1_peak_1852	6.91047	*	CTAATAA,TTAATAA,TTATTAA,TTATTAG	-48,9	2
chr1	107408735	107408999	10a_p_c1_peak_1853	4.13422	*	TTAATAA,TTATTAA	-56	1
chr1	107459483	107459745	10a_p_c1_peak_1855	5.17531	*	TTAATAA,TTATTAA	10,17	2
chr1	107512933	107513194	10a_p_c1_peak_1856	4.48125	*	CTATTAA,TTAATAA,TTAATAG,TTATTAA	-32,-44,163,178	4
chr1	107538124	107538422	10a_p_c1_peak_1857	5.34883	*	CTAATAA,TTAATAA,TTATTAA,TTATTAG	-6,-65	2
chr1	107547633	107548011	10a_p_c1_peak_1858	5.86938	*	CTAATAG,CTATTAG,TTAATAA,TTATTAA	-83,134,19,31	4
chr1	107609590	107609860	10a_p_c1_peak_1859	5.34883	*	TTAATAA,TTATTAA	-28,14	2
chr1	107657655	107658013	10a_p_c1_peak_1862	4.82828	*	TTAATAA,TTATTAA	-28,-40	2
chr1	107688114	107688448	10a_p_c1_peak_1863	5.34883	*	CTATTAA,TTAATAA,TTAATAG,TTATTAA	-23,7	2
chr1	107800736	107801037	10a_p_c1_peak_1866	5.69586	*	CTAATAA,TTAATAA,TTATTAA,TTATTAG	-38,12,177	3
chr1	107834408	107834729	10a_p_c1_peak_1868	7.43102	*	TTAATAA,TTATTAA	-119,-19,-28,10	4
chr1	107892567	107892933	10a_p_c1_peak_1870	6.21641	*	TTAATAA,TTATTAA	-50,2	2
chr1	107933142	107933394	10a_p_c1_peak_1872	5.00180	*	CTATTAA,TTAATAG	-12	1
chr1	107970330	107970685	10a_p_c1_peak_1874	6.56344	*	CTAATAA,TTAATAA,TTATTAA,TTATTAG	-39,35	2
chr1	108132315	108132603	10a_p_c1_peak_1877	5.69586	*	CTAATAA,TTATTAG	32,54	2
chr1	108153848	108154125	10a_p_c1_peak_1879	5.34883	*	CTAATAA,TTAATAA,TTATTAA,TTATTAG	-1,-65	2
chr1	108155627	108155998	10a_p_c1_peak_1880	5.17531	*	CTAATAA,CTATTAA,TTAATAG,TTATTAG	-57,158	2
chr1	108159952	108160197	10a_p_c1_peak_1881	5.00180	*	TTAATAA,TTATTAA	16,7	2
chr1	108161031	108161323	10a_p_c1_peak_1882	5.30554	*	CTAATAG,CTATTAG,TTAATAA,TTATTAA	-46,-88	2
chr1	108172292	108172534	10a_p_c1_peak_1883	4.48125	*	CTATTAA,TTAATAG	24	1
chr1	108200327	108200655	10a_p_c1_peak_1884	4.13422	*	CTAATAG,CTATTAA,CTATTAG,TTAATAG	-111,49	2
chr1	108617300	108617619	10a_p_c1_peak_1891	6.73696	*	CTATTAA,TTAATAA,TTAATAG,TTATTAA	-124,-127,-31,33	4
chr1	108814295	108814622	10a_p_c1_peak_1895	4.82828	*	CTATTAA,TTAATAA,TTAATAG,TTATTAA	-54,72	2
chr1	108838412	108838654	10a_p_c1_peak_1896	4.65477	*	CTAATAG,CTATTAA,CTATTAG,TTAATAG	11,20	2
chr1	108940945	108941202	10a_p_c1_peak_1897	4.65477	*	CTAATAG,CTATTAA,CTATTAG,TTAATAG	-3,6	2
chr1	108964926	108965279	10a_p_c1_peak_1898	4.65477	*	CTATTAA,TTAATAA,TTAATAG,TTATTAA	-10,116	2
chr1	109305820	109306105	10a_p_c1_peak_1902	5.34883	*	CTAATAA,TTAATAA,TTATTAA,TTATTAG	-49,184,94	3
chr1	109356725	109356987	10a_p_c1_peak_1903	5.34883	*	CTAATAA,TTATTAG	32	1
chr1	109440142	109440396	10a_p_c1_peak_1905	4.48125	*	CTAATAG,CTATTAG	107	1
chr1	109446214	109446635	10a_p_c1_peak_1906	5.69586	*	CTATTAA,TTAATAA,TTAATAG,TTATTAA	-65,159	2
chr1	109480103	109480347	10a_p_c1_peak_1908	4.60944	*	TTAATAA,TTATTAA	16	1
chr1	109516009	109516257	10a_p_c1_peak_1909	4.47075	*	CTAATAA,TTATTAG	58	1
chr1	109588732	109589070	10a_p_c1_peak_1911	8.24955	*	TTAATAA,TTATTAA	23,37	2
chr1	109625262	109625532	10a_p_c1_peak_1913	4.36159	*	CTAATAA,TTAATAA,TTATTAA,TTATTAG	41,53	2
chr1	109998062	109998331	10a_p_c1_peak_1914	4.82828	*	TTAATAA,TTATTAA	44	1
chr1	110157532	110157845	10a_p_c1_peak_1916	6.69803	*	CTATTAA,TTAATAA,TTAATAG,TTATTAA	39,6,9	3
chr1	110912485	110912759	10a_p_c1_peak_1924	6.21641	*	CTAATAG,CTATTAG,TTAATAA,TTATTAA	24,3	2
chr1	111252343	111252630	10a_p_c1_peak_1926	5.17531	*	CTAATAA,TTAATAA,TTATTAA,TTATTAG	-50,36	2
chr1	111343811	111344142	10a_p_c1_peak_1928	5.69586	*	CTAATAA,CTATTAA,TTAATAG,TTATTAG	-134,13	2
chr1	111574503	111574841	10a_p_c1_peak_1930	5.36982	*	TTAATAA,TTATTAA	-81,18,41	3
chr1	111798692	111798937	10a_p_c1_peak_1932	3.94615	*	CTAATAA,TTATTAG	-34,24	2
chr1	111868372	111868690	10a_p_c1_peak_1934	5.00180	*	CTAATAA,TTATTAG	-19	1
chr1	111893366	111893631	10a_p_c1_peak_1936	4.48125	*	TTAATAA,TTATTAA	49	1
chr1	112101835	112102077	10a_p_c1_peak_1937	3.96071	*	CTAATAG,CTATTAG,TTAATAA,TTATTAA	-89,26	2
chr1	112182944	112183186	10a_p_c1_peak_1939	4.13422	*	CTATTAA,TTAATAA,TTAATAG,TTATTAA	-11,20	2
chr1	112220700	112220953	10a_p_c1_peak_1940	5.53687	*	CTAATAA,CTATTAA,TTAATAG,TTATTAG	27,66	2
chr1	112736451	112736759	10a_p_c1_peak_1945	4.13422	*	CTAATAA,TTATTAG	43	1
chr1	112803644	112803945	10a_p_c1_peak_1946	4.90442	*	CTAATAA,CTAATAG,CTATTAG,TTATTAG	24,32	2
chr1	112805497	112805739	10a_p_c1_peak_1947	5.13203	*	CTAATAA,TTAATAA,TTATTAA,TTATTAG	-1,9	2
chr1	113016018	113016264	10a_p_c1_peak_1949	4.82828	*	TTAATAA,TTATTAA	-15,5	2
chr1	113125016	113125296	10a_p_c1_peak_1952	4.13422	*	CTAATAG,CTATTAG	193	1
chr1	113943156	113943523	10a_p_c1_peak_1960	3.78719	*	TTAATAA,TTATTAA	20	1
chr1	114011673	114011957	10a_p_c1_peak_1963	4.30774	*	CTATTAA,TTAATAA,TTAATAG,TTATTAA	-15,-64,-67	3
chr1	114034135	114034444	10a_p_c1_peak_1964	5.69586	*	CTAATAA,TTAATAA,TTATTAA,TTATTAG	-34,-59	2
chr1	114163381	114163676	10a_p_c1_peak_1966	3.53547	*	CTAATAA,CTATTAA,TTAATAA,TTAATAG,TTATTAA,TTATTAG	52,74,77	3
chr1	114217122	114217423	10a_p_c1_peak_1967	5.69586	*	CTAATAA,TTATTAG	-16,8	2
chr1	114225045	114225329	10a_p_c1_peak_1968	5.34883	*	CTAATAG,CTATTAG,TTAATAA,TTATTAA	-66,51	2
chr1	114246357	114246599	10a_p_c1_peak_1969	4.65477	*	CTAATAA,TTAATAA,TTATTAA,TTATTAG	-72,1	2
chr1	114273049	114273350	10a_p_c1_peak_1970	5.00180	*	TTAATAA,TTATTAA	35	1
chr1	114305204	114305452	10a_p_c1_peak_1971	4.30774	*	TTAATAA,TTATTAA	-61,136	2
chr1	114408100	114408479	10a_p_c1_peak_1974	6.91047	*	CTAATAG,CTATTAG,TTAATAA,TTATTAA	-108,-5	2
chr1	114420243	114420539	10a_p_c1_peak_1976	4.82828	*	CTAATAA,CTATTAA,TTAATAA,TTAATAG,TTATTAA,TTATTAG	-6,-9,13	3
chr1	114485268	114485621	10a_p_c1_peak_1977	6.21641	*	TTAATAA,TTATTAA	-11	1
chr1	114493693	114493944	10a_p_c1_peak_1978	4.30774	*	CTAATAG,CTATTAG	-11	1
chr1	114955558	114955863	10a_p_c1_peak_1982	7.77805	*	CTAATAA,CTATTAA,TTAATAG,TTATTAG	-37,13,60	3
chr1	115146818	115147139	10a_p_c1_peak_1985	5.69586	*	CTATTAA,TTAATAA,TTAATAG,TTATTAA	-21,19,67	3
chr1	115215440	115215704	10a_p_c1_peak_1986	5.69586	*	CTAATAA,CTATTAA,TTAATAA,TTAATAG,TTATTAA,TTATTAG	-143,-41,-50	3
chr1	115262798	115263087	10a_p_c1_peak_1988	5.34883	*	TTAATAA,TTATTAA	68	1
chr1	115295802	115296069	10a_p_c1_peak_1990	4.82828	*	CTAATAG,CTATTAA,CTATTAG,TTAATAG	25,35	2
chr1	115313788	115314053	10a_p_c1_peak_1991	4.82828	*	CTAATAA,TTATTAG	36	1
chr1	115322129	115322491	10a_p_c1_peak_1992	6.56344	*	CTATTAA,TTAATAA,TTAATAG,TTATTAA	-18,0	2
chr1	115402108	115402414	10a_p_c1_peak_1994	5.00180	*	CTAATAA,TTAATAA,TTATTAA,TTATTAG	163,63	2
chr1	115545369	115545672	10a_p_c1_peak_2000	5.00180	*	TTAATAA,TTATTAA	50,53	2
chr1	115648372	115648652	10a_p_c1_peak_2001	5.48375	*	CTAATAA,CTATTAA,TTAATAA,TTAATAG,TTATTAA,TTATTAG	-27,-41,121	3
chr1	116319644	116319907	10a_p_c1_peak_2007	5.00180	*	CTAATAA,TTATTAG	60	1
chr1	116973709	116973985	10a_p_c1_peak_2014	5.31144	*	TTAATAA,TTATTAA	26	1
chr1	117983819	117984179	10a_p_c1_peak_2024	5.34883	*	CTAATAA,CTAATAG,CTATTAG,TTATTAG	-26,-39,99	3
chr1	117989814	117990204	10a_p_c1_peak_2025	7.25750	*	CTAATAG,CTATTAG,TTAATAA,TTATTAA	-21,182	2
chr1	118072396	118072657	10a_p_c1_peak_2027	4.48125	*	CTAATAA,TTAATAA,TTATTAA,TTATTAG	-80,77	2
chr1	118321649	118321995	10a_p_c1_peak_2031	6.21641	*	CTAATAG,CTATTAG	-4	1
chr1	118420370	118420626	10a_p_c1_peak_2033	4.82828	*	TTAATAA,TTATTAA	13	1
chr1	118435251	118435540	10a_p_c1_peak_2034	4.30774	*	CTAATAA,TTAATAA,TTATTAA,TTATTAG	-35,41	2
chr1	118605209	118605527	10a_p_c1_peak_2039	4.13422	*	TTAATAA,TTATTAA	-148	1
chr1	118705210	118705467	10a_p_c1_peak_2040	3.96071	*	CTAATAA,TTATTAG	-77	1
chr1	118730812	118731089	10a_p_c1_peak_2042	3.44016	*	TTAATAA,TTATTAA	-28,100	2
chr1	118788901	118789175	10a_p_c1_peak_2043	5.17531	*	CTATTAA,TTAATAG	16,79	2
chr1	119010986	119011340	10a_p_c1_peak_2044	4.30774	*	CTAATAG,CTATTAA,CTATTAG,TTAATAA,TTAATAG,TTATTAA	-8,192,23,3	4
chr1	119041688	119041934	10a_p_c1_peak_2046	3.78719	*	TTAATAA,TTATTAA	-105	1
chr1	119050994	119051377	10a_p_c1_peak_2047	8.64563	*	CTAATAA,TTATTAG	13	1
chr1	119165721	119166072	10a_p_c1_peak_2049	4.48125	*	CTAATAA,CTATTAA,TTAATAA,TTAATAG,TTATTAA,TTATTAG	-45,-80,25,90	4
chr1	119198408	119198808	10a_p_c1_peak_2050	9.51320	*	TTAATAA,TTATTAA	-13	1
chr1	119635299	119635592	10a_p_c1_peak_2054	4.65477	*	CTATTAA,TTAATAA,TTAATAG,TTATTAA	-91,0	2
chr1	119681422	119681668	10a_p_c1_peak_2055	5.17531	*	CTATTAA,TTAATAA,TTAATAG,TTATTAA	-53,-66	2
chr1	120028562	120028911	10a_p_c1_peak_2056	6.91047	*	CTATTAA,TTAATAA,TTAATAG,TTATTAA	-17,5	2
chr1	120327334	120327612	10a_p_c1_peak_2058	5.34883	*	TTAATAA,TTATTAA	-33,-36	2
chr1	120507157	120507424	10a_p_c1_peak_2059	4.48560	*	CTAATAA,TTATTAG	-79,102	2
chr1	120559910	120560165	10a_p_c1_peak_2062	4.24428	*	TTAATAA,TTATTAA	35	1
chr1	120568412	120568756	10a_p_c1_peak_2063	3.89865	*	TTAATAA,TTATTAA	33	1
chr1	120580742	120581016	10a_p_c1_peak_2064	4.36159	*	CTAATAA,TTAATAA,TTATTAA,TTATTAG	-128,26	2
chr1	120591452	120591707	10a_p_c1_peak_2065	3.84674	*	CTAATAA,TTAATAA,TTATTAA,TTATTAG	-20,1	2
chr1	120602403	120602917	10a_p_c1_peak_2066	3.86209	*	TTAATAA,TTATTAA	-141	1
chr1	120828276	120828521	10a_p_c1_peak_2069	3.81945	*	CTAATAA,TTATTAG	-71,89	2
chr1	120902115	120902357	10a_p_c1_peak_2071	3.87888	*	CTAATAA,TTAATAA,TTATTAA,TTATTAG	-58,-70	2
chr1	120916095	120916358	10a_p_c1_peak_2072	3.76267	*	CTAATAG,CTATTAG,TTAATAA,TTATTAA	-136,-63	2
chr1	142552510	142553133	10a_p_c1_peak_2084	4.45850	*	TTAATAA,TTATTAA	91	1
chr1	142553753	142554076	10a_p_c1_peak_2085	2.71735	*	TTAATAA,TTATTAA	100	1
chr1	142699531	142699827	10a_p_c1_peak_2099	4.70425	*	CTAATAA,TTATTAG	-94	1
chr1	142718799	142719041	10a_p_c1_peak_2102	4.00127	*	TTAATAA,TTATTAA	-99	1
chr1	142723658	142723900	10a_p_c1_peak_2104	3.04933	*	CTAATAA,TTATTAG	144	1
chr1	142784039	142784467	10a_p_c1_peak_2108	3.34904	*	CTAATAG,CTATTAG,TTAATAA,TTATTAA	-129,12	2
chr1	142797275	142797574	10a_p_c1_peak_2113	3.32135	*	CTAATAA,TTATTAG	-87	1
chr1	142814160	142814416	10a_p_c1_peak_2120	3.37615	*	CTAATAG,CTATTAG,TTAATAA,TTATTAA	-20,48	2
chr1	142836187	142836502	10a_p_c1_peak_2128	2.90437	*	TTAATAA,TTATTAA	127	1
chr1	142840419	142840868	10a_p_c1_peak_2130	4.98330	*	CTAATAA,TTATTAG	-39	1
chr1	142918820	142919154	10a_p_c1_peak_2134	4.52273	*	CTAATAA,TTATTAG	-5	1
chr1	142932295	142932537	10a_p_c1_peak_2139	3.54186	*	CTAATAA,TTATTAG	187	1
chr1	142963038	142963348	10a_p_c1_peak_2146	4.33606	*	TTAATAA,TTATTAA	-20,173,45	3
chr1	143195890	143196283	10a_p_c1_peak_2148	5.89786	*	CTAATAA,TTATTAG	-40	1
chr1	143197792	143198148	10a_p_c1_peak_2149	3.40920	*	CTAATAA,TTATTAG	122	1
chr1	143220008	143220534	10a_p_c1_peak_2155	4.62103	*	CTAATAA,TTATTAG	107	1
chr1	143225741	143226037	10a_p_c1_peak_2158	4.93615	*	CTAATAG,CTATTAA,CTATTAG,TTAATAG	23,44,54	3
chr1	143233324	143233572	10a_p_c1_peak_2161	4.45406	*	CTAATAA,TTAATAA,TTATTAA,TTATTAG	-2,67,92	3
chr1	143254579	143254965	10a_p_c1_peak_2167	4.16851	*	TTAATAA,TTATTAA	98	1
chr1	143345803	143346139	10a_p_c1_peak_2172	4.55098	*	CTAATAA,TTATTAG	15	1
chr1	143362372	143362620	10a_p_c1_peak_2176	3.90845	*	CTAATAG,CTATTAA,CTATTAG,TTAATAG	-37,-58,-68	3
chr1	143371763	143372053	10a_p_c1_peak_2180	4.30774	*	TTAATAA,TTATTAA	-29	1
chr1	143380278	143380684	10a_p_c1_peak_2184	4.13422	*	TTAATAA,TTATTAA	-59,-72	2
chr1	143391964	143392439	10a_p_c1_peak_2186	4.95798	*	CTAATAA,TTATTAG	89	1
chr1	143398588	143398836	10a_p_c1_peak_2187	3.82826	*	TTAATAA,TTATTAA	-26,24	2
chr1	143495406	143495677	10a_p_c1_peak_2188	4.01161	*	CTAATAA,TTATTAG	26	1
chr1	143502943	143503295	10a_p_c1_peak_2190	5.11436	*	TTAATAA,TTATTAA	-131	1
chr1	143504575	143504902	10a_p_c1_peak_2191	3.40401	*	CTATTAA,TTAATAG	-137,-64	2
chr1	143539055	143539367	10a_p_c1_peak_2204	3.00440	*	TTAATAA,TTATTAA	-146	1
chr1	143727463	143727738	10a_p_c1_peak_2208	4.22474	*	CTAATAG,CTATTAG	57	1
chr1	143730197	143730469	10a_p_c1_peak_2210	3.81483	*	CTAATAA,TTAATAA,TTATTAA,TTATTAG	16,176	2
chr1	143732218	143732494	10a_p_c1_peak_2211	3.61367	*	CTAATAA,TTAATAA,TTATTAA,TTATTAG	-73,-9	2
chr1	143736225	143736471	10a_p_c1_peak_2213	4.93561	*	TTAATAA,TTATTAA	24	1
chr1	144059596	144059931	10a_p_c1_peak_2218	4.60777	*	CTAATAA,TTAATAA,TTATTAA,TTATTAG	20,35	2
chr1	144329423	144329665	10a_p_c1_peak_2219	4.13422	*	TTAATAA,TTATTAA	-50,14	2
chr1	144360119	144360504	10a_p_c1_peak_2220	8.99266	*	CTAATAG,CTATTAG,TTAATAA,TTATTAA	-87,41	2
chr1	144506761	144507079	10a_p_c1_peak_2221	4.30774	*	CTAATAA,TTAATAA,TTATTAA,TTATTAG	168,4	2
chr1	144517672	144517962	10a_p_c1_peak_2222	4.60944	*	CTATTAA,TTAATAA,TTAATAG,TTATTAA	-121,-19	2
chr1	144616366	144616677	10a_p_c1_peak_2223	5.29853	*	CTAATAA,CTAATAG,CTATTAG,TTATTAG	-41,60	2
chr1	145007991	145008503	10a_p_c1_peak_2226	3.31672	*	TTAATAA,TTATTAA	188	1
chr1	145023815	145024156	10a_p_c1_peak_2228	6.09665	*	CTAATAG,CTATTAG,TTAATAA,TTATTAA	-122,59	2
chr1	145024903	145025182	10a_p_c1_peak_2229	3.39257	*	CTATTAA,TTAATAG	52	1
chr1	145080049	145080315	10a_p_c1_peak_2231	4.06125	*	CTATTAA,TTAATAG	-10,44	2
chr1	145085983	145086297	10a_p_c1_peak_2232	4.00671	*	TTAATAA,TTATTAA	-108	1
chr1	145097570	145097972	10a_p_c1_peak_2234	3.50216	*	CTATTAA,TTAATAG	-54	1
chr1	145101091	145101415	10a_p_c1_peak_2236	4.27616	*	TTAATAA,TTATTAA	-113	1
chr1	145107731	145108064	10a_p_c1_peak_2239	3.88110	*	TTAATAA,TTATTAA	36	1
chr1	145117045	145117297	10a_p_c1_peak_2242	4.20731	*	CTATTAA,TTAATAG	-87	1
chr1	145224224	145224823	10a_p_c1_peak_2244	3.99362	*	CTAATAG,CTATTAG,TTAATAA,TTATTAA	-12,-195	2
chr1	145236037	145236290	10a_p_c1_peak_2245	3.76422	*	CTAATAA,TTATTAG	46	1
chr1	145261229	145261483	10a_p_c1_peak_2247	4.13549	*	TTAATAA,TTATTAA	-24	1
chr1	145627457	145627823	10a_p_c1_peak_2250	7.38621	*	TTAATAA,TTATTAA	-98,107	2
chr1	145902921	145903174	10a_p_c1_peak_2258	5.17531	*	CTAATAG,CTATTAG	0	1
chr1	146144162	146144458	10a_p_c1_peak_2260	4.58063	*	CTAATAA,TTAATAA,TTATTAA,TTATTAG	-34,-54	2
chr1	146336037	146336357	10a_p_c1_peak_2262	6.22083	*	CTAATAA,TTATTAG	24	1
chr1	146614140	146614452	10a_p_c1_peak_2265	5.86938	*	CTAATAA,TTATTAG	49,8	2
chr1	146618411	146618731	10a_p_c1_peak_2266	7.43102	*	CTATTAA,TTAATAA,TTAATAG,TTATTAA	-92,10,7	3
chr1	146627767	146628018	10a_p_c1_peak_2268	4.48125	*	CTAATAG,CTATTAA,CTATTAG,TTAATAA,TTAATAG,TTATTAA	-160,-44,-5	3
chr1	146656552	146656818	10a_p_c1_peak_2270	3.92595	*	CTAATAA,TTAATAA,TTATTAA,TTATTAG	-161,-35	2
chr1	146912699	146913004	10a_p_c1_peak_2273	4.65477	*	CTAATAA,CTATTAA,TTAATAA,TTAATAG,TTATTAA,TTATTAG	-68,-85,15	3
chr1	147240441	147240742	10a_p_c1_peak_2277	6.34715	*	TTAATAA,TTATTAA	-11	1
chr1	147405061	147405327	10a_p_c1_peak_2281	4.49073	*	CTAATAA,TTAATAA,TTATTAA,TTATTAG	0,9	2
chr1	147917682	147918032	10a_p_c1_peak_2286	4.13422	*	CTAATAA,TTAATAA,TTATTAA,TTATTAG	-8,156	2
chr1	147923709	147923995	10a_p_c1_peak_2287	5.17531	*	TTAATAA,TTATTAA	42	1
chr1	147962043	147962295	10a_p_c1_peak_2289	5.00180	*	CTAATAA,CTATTAA,TTAATAA,TTAATAG,TTATTAA,TTATTAG	-43,-9,71	3
chr1	148212127	148212586	10a_p_c1_peak_2292	4.23523	*	CTATTAA,TTAATAA,TTAATAG,TTATTAA	119,48	2
chr1	148217136	148217549	10a_p_c1_peak_2294	6.69234	*	CTAATAA,CTAATAG,CTATTAG,TTATTAG	-142,7	2
chr1	148631321	148631643	10a_p_c1_peak_2301	4.76752	*	TTAATAA,TTATTAA	109	1
chr1	148647692	148648131	10a_p_c1_peak_2303	7.79119	*	TTAATAA,TTATTAA	-3	1
chr1	148666743	148666985	10a_p_c1_peak_2305	3.80850	*	CTATTAA,TTAATAG	45	1
chr1	148667188	148667494	10a_p_c1_peak_2306	4.01828	*	TTAATAA,TTATTAA	-41	1
chr1	148776132	148776404	10a_p_c1_peak_2314	6.53671	*	CTAATAA,CTATTAA,TTAATAA,TTAATAG,TTATTAA,TTATTAG	-107,-54,111,19	4
chr1	148791077	148791412	10a_p_c1_peak_2316	5.72632	*	CTAATAA,CTAATAG,CTATTAG,TTATTAG	-15,130	2
chr1	148795727	148796532	10a_p_c1_peak_2318	5.57827	*	CTATTAA,TTAATAA,TTAATAG,TTATTAA	-27,44	2
chr1	148797221	148797610	10a_p_c1_peak_2319	3.28087	*	TTAATAA,TTATTAA	-32	1
chr1	148844101	148844577	10a_p_c1_peak_2328	3.72507	*	TTAATAA,TTATTAA	-181	1
chr1	148847442	148847934	10a_p_c1_peak_2331	3.20513	*	CTAATAG,CTATTAG,TTAATAA,TTATTAA	-161,-21	2
chr1	148882292	148882669	10a_p_c1_peak_2337	4.20769	*	TTAATAA,TTATTAA	-33	1
chr1	148886176	148886451	10a_p_c1_peak_2338	3.17166	*	TTAATAA,TTATTAA	-43,44	2
chr1	148936057	148936392	10a_p_c1_peak_2343	4.42319	*	TTAATAA,TTATTAA	-57,27	2
chr1	149008396	149008855	10a_p_c1_peak_2347	4.82841	*	TTAATAA,TTATTAA	-119,51	2
chr1	149018312	149018779	10a_p_c1_peak_2352	3.49347	*	CTATTAA,TTAATAG	183	1
chr1	149020104	149020381	10a_p_c1_peak_2353	4.21254	*	CTAATAA,TTAATAA,TTATTAA,TTATTAG	16,34	2
chr1	149295249	149295505	10a_p_c1_peak_2355	3.23547	*	TTAATAA,TTATTAA	-50	1
chr1	149348366	149348729	10a_p_c1_peak_2356	5.23917	*	CTAATAA,CTAATAG,CTATTAA,CTATTAG,TTAATAG,TTATTAG	-166,25,33	3
chr1	149388911	149389166	10a_p_c1_peak_2357	5.07345	*	CTAATAG,CTATTAG,TTAATAA,TTATTAA	18,91	2
chr1	149546041	149546286	10a_p_c1_peak_2358	3.96071	*	CTAATAA,CTATTAA,TTAATAA,TTAATAG,TTATTAA,TTATTAG	-44,36,70	3
chr1	149556754	149557121	10a_p_c1_peak_2359	7.08399	*	CTAATAG,CTATTAG,TTAATAA,TTATTAA	-39,89	2
chr1	149587622	149587931	10a_p_c1_peak_2360	5.86938	*	TTAATAA,TTATTAA	-3,-67	2
chr1	149733609	149733880	10a_p_c1_peak_2362	4.01391	*	CTAATAA,CTAATAG,CTATTAA,CTATTAG,TTAATAG,TTATTAG	-161,30,38	3
chr1	150048631	150048937	10a_p_c1_peak_2364	4.65477	*	CTAATAG,CTATTAG,TTAATAA,TTATTAA	-86,72	2
chr1	150058209	150058576	10a_p_c1_peak_2365	4.48125	*	CTAATAA,TTATTAG	-178	1
chr1	150117944	150118229	10a_p_c1_peak_2367	5.86218	*	CTAATAA,CTAATAG,CTATTAG,TTAATAA,TTATTAA,TTATTAG	-49,-63,55	3
chr1	150618169	150618468	10a_p_c1_peak_2373	3.78560	*	CTAATAA,TTATTAG	-95	1
chr1	150661692	150662005	10a_p_c1_peak_2374	7.05816	*	CTAATAA,TTAATAA,TTATTAA,TTATTAG	-26,29	2
chr1	150708528	150708794	10a_p_c1_peak_2379	5.21949	*	CTATTAA,TTAATAA,TTAATAG,TTATTAA	-11,-2	2
chr1	151350777	151351094	10a_p_c1_peak_2385	5.16989	*	CTAATAA,TTATTAG	-40	1
chr1	151403823	151404084	10a_p_c1_peak_2386	4.74194	*	CTAATAA,TTATTAG	-81	1
chr1	151900469	151900890	10a_p_c1_peak_2388	3.73230	*	CTAATAA,CTATTAA,TTAATAG,TTATTAG	-147,126	2
chr1	152292405	152292781	10a_p_c1_peak_2396	3.96071	*	TTAATAA,TTATTAA	-59,23	2
chr1	152293708	152294029	10a_p_c1_peak_2397	6.21641	*	CTAATAA,TTAATAA,TTATTAA,TTATTAG	-46,15	2
chr1	152310073	152310679	10a_p_c1_peak_2398	6.21641	*	CTAATAA,TTATTAG	-43,123	2
chr1	152314994	152315236	10a_p_c1_peak_2399	4.30774	*	CTATTAA,TTAATAA,TTAATAG,TTATTAA	-23,63	2
chr1	152493431	152493697	10a_p_c1_peak_2402	4.49182	*	CTAATAA,TTATTAG	-9	1
chr1	152842609	152842885	10a_p_c1_peak_2408	5.04131	*	CTAATAA,TTAATAA,TTATTAA,TTATTAG	12,3	2
chr1	152902856	152903160	10a_p_c1_peak_2409	4.82828	*	CTATTAA,TTAATAA,TTAATAG,TTATTAA	4,7	2
chr1	152981920	152982236	10a_p_c1_peak_2410	5.17531	*	CTAATAG,CTATTAA,CTATTAG,TTAATAA,TTAATAG,TTATTAA	-80,15,41	3
chr1	152987775	152988074	10a_p_c1_peak_2411	6.21641	*	CTAATAA,CTATTAA,TTAATAG,TTATTAG	-20,-82,25,28	4
chr1	153033941	153034366	10a_p_c1_peak_2412	4.30774	*	CTAATAG,CTATTAG,TTAATAA,TTATTAA	-178,12	2
chr1	153088938	153089401	10a_p_c1_peak_2413	3.39858	*	CTAATAA,TTAATAA,TTATTAA,TTATTAG	-40,173	2
chr1	153094924	153095219	10a_p_c1_peak_2414	5.09470	*	CTAATAA,TTATTAG	9,99	2
chr1	153108398	153108892	10a_p_c1_peak_2417	5.13914	*	CTAATAA,TTAATAA,TTATTAA,TTATTAG	-174,-188,66	3
chr1	153119783	153120053	10a_p_c1_peak_2418	6.04289	*	TTAATAA,TTATTAA	-27,-69	2
chr1	153142600	153142842	10a_p_c1_peak_2421	3.39079	*	TTAATAA,TTATTAA	138,82	2
chr1	153146603	153146851	10a_p_c1_peak_2422	4.47075	*	CTATTAA,TTAATAA,TTAATAG,TTATTAA	-15,70	2
chr1	153199446	153199800	10a_p_c1_peak_2423	3.90618	*	CTAATAG,CTATTAA,CTATTAG,TTAATAG	-105,-88	2
chr1	153210505	153210865	10a_p_c1_peak_2425	4.82828	*	TTAATAA,TTATTAA	17,54	2
chr1	154033209	154033502	10a_p_c1_peak_2429	4.99205	*	CTATTAA,TTAATAA,TTAATAG,TTATTAA	-101,11,2	3
chr1	154602757	154603001	10a_p_c1_peak_2434	4.62375	*	CTAATAA,TTATTAG	-23	1
chr1	154667886	154668197	10a_p_c1_peak_2437	6.69234	*	CTATTAA,TTAATAA,TTAATAG,TTATTAA	-160,-38,24	3
chr1	155349958	155350263	10a_p_c1_peak_2438	3.52747	*	CTATTAA,TTAATAA,TTAATAG,TTATTAA	-184,100,72,90	4
chr1	155359831	155360126	10a_p_c1_peak_2439	5.05487	*	CTAATAA,TTAATAA,TTATTAA,TTATTAG	13,53	2
chr1	155522864	155523121	10a_p_c1_peak_2441	3.76422	*	TTAATAA,TTATTAA	-5	1
chr1	155679333	155679622	10a_p_c1_peak_2442	4.83206	*	CTATTAA,TTAATAA,TTAATAG,TTATTAA	-6,4	2
chr1	156726309	156726590	10a_p_c1_peak_2446	5.55683	*	CTAATAG,CTATTAG	24,3	2
chr1	157033595	157033837	10a_p_c1_peak_2447	4.67623	*	CTATTAA,TTAATAG	-1	1
chr1	157180607	157180869	10a_p_c1_peak_2448	4.48702	*	TTAATAA,TTATTAA	-149,58	2
chr1	157292249	157292628	10a_p_c1_peak_2450	5.69586	*	CTAATAA,CTAATAG,CTATTAG,TTATTAG	-4,5	2
chr1	157329018	157329297	10a_p_c1_peak_2452	5.31510	*	TTAATAA,TTATTAA	-24,3	2
chr1	157454558	157454875	10a_p_c1_peak_2456	6.02589	*	CTAATAG,CTATTAG	-26	1
chr1	157526840	157527143	10a_p_c1_peak_2457	5.17531	*	CTAATAG,CTATTAG,TTAATAA,TTATTAA	-19,47	2
chr1	157617499	157617824	10a_p_c1_peak_2458	4.48125	*	TTAATAA,TTATTAA	-22	1
chr1	157700936	157701290	10a_p_c1_peak_2460	6.21641	*	TTAATAA,TTATTAA	-56	1
chr1	157708450	157708693	10a_p_c1_peak_2461	3.81402	*	CTAATAA,TTATTAG	58	1
chr1	157762374	157762672	10a_p_c1_peak_2462	4.82828	*	TTAATAA,TTATTAA	86	1
chr1	158125969	158126229	10a_p_c1_peak_2465	4.52001	*	CTAATAA,TTAATAA,TTATTAA,TTATTAG	-19,-82,105	3
chr1	158139746	158140079	10a_p_c1_peak_2466	5.86938	*	CTAATAA,TTAATAA,TTATTAA,TTATTAG	-43,-50,37	3
chr1	158200285	158200582	10a_p_c1_peak_2470	4.62664	*	CTAATAA,TTATTAG	19,42	2
chr1	158315812	158316077	10a_p_c1_peak_2471	4.90442	*	TTAATAA,TTATTAA	19	1
chr1	158374734	158374976	10a_p_c1_peak_2475	4.65477	*	TTAATAA,TTATTAA	28,3,65	3
chr1	158404031	158404347	10a_p_c1_peak_2478	4.51900	*	CTAATAA,CTAATAG,CTATTAA,CTATTAG,TTAATAG,TTATTAG	-102,-31,150	3
chr1	158410656	158410956	10a_p_c1_peak_2479	4.01132	*	CTAATAA,TTATTAG	-10,-82	2
chr1	158481087	158481336	10a_p_c1_peak_2486	5.04265	*	CTAATAA,TTATTAG	-52	1
chr1	158509871	158510152	10a_p_c1_peak_2487	4.65477	*	TTAATAA,TTATTAA	-107,8	2
chr1	158542208	158542532	10a_p_c1_peak_2489	5.69586	*	CTAATAA,CTATTAA,TTAATAG,TTATTAG	14,43	2
chr1	158595644	158595932	10a_p_c1_peak_2492	5.34883	*	TTAATAA,TTATTAA	16	1
chr1	158601409	158601667	10a_p_c1_peak_2493	4.48125	*	CTATTAA,TTAATAA,TTAATAG,TTATTAA	-102,-38,28	3
chr1	158667002	158667302	10a_p_c1_peak_2496	7.25750	*	CTAATAG,CTATTAG,TTAATAA,TTATTAA	-134,108,91	3
chr1	158685937	158686266	10a_p_c1_peak_2498	5.34883	*	CTAATAA,TTATTAG	-187,25	2
chr1	158747475	158747756	10a_p_c1_peak_2503	4.14256	*	CTAATAA,CTATTAA,TTAATAG,TTATTAG	-15,-29	2
chr1	158752307	158752634	10a_p_c1_peak_2504	4.82828	*	TTAATAA,TTATTAA	121	1
chr1	158757910	158758177	10a_p_c1_peak_2505	4.30774	*	CTAATAA,CTATTAA,TTAATAG,TTATTAG	-26,-88,109	3
chr1	158851811	158852079	10a_p_c1_peak_2508	5.69586	*	TTAATAA,TTATTAA	14	1
chr1	158866321	158866630	10a_p_c1_peak_2509	4.65477	*	CTAATAA,TTAATAA,TTATTAA,TTATTAG	-12,12	2
chr1	158877866	158878165	10a_p_c1_peak_2510	4.48125	*	TTAATAA,TTATTAA	-39,-42,145	3
chr1	158910207	158910508	10a_p_c1_peak_2512	5.41594	*	TTAATAA,TTATTAA	-95,31	2
chr1	159003512	159003784	10a_p_c1_peak_2515	4.07430	*	CTAATAA,TTAATAA,TTATTAA,TTATTAG	-113,-30,90	3
chr1	159045489	159045761	10a_p_c1_peak_2516	5.00180	*	CTAATAA,CTAATAG,CTATTAG,TTAATAA,TTATTAA,TTATTAG	-196,-58,85	3
chr1	159049076	159049345	10a_p_c1_peak_2517	3.78719	*	CTAATAA,CTAATAG,CTATTAG,TTATTAG	-120,4	2
chr1	159231081	159231353	10a_p_c1_peak_2525	4.35684	*	CTATTAA,TTAATAG	33	1
chr1	159259238	159259587	10a_p_c1_peak_2528	7.43102	*	CTAATAA,TTATTAG	12	1
chr1	159262448	159262707	10a_p_c1_peak_2529	4.30774	*	CTATTAA,TTAATAG	46	1
chr1	159344572	159344885	10a_p_c1_peak_2532	3.93302	*	CTAATAA,TTATTAG	-109	1
chr1	159535530	159535826	10a_p_c1_peak_2536	5.44231	*	TTAATAA,TTATTAA	-121	1
chr1	159640045	159640343	10a_p_c1_peak_2541	7.25750	*	CTAATAA,TTATTAG	-38,24	2
chr1	159749900	159750290	10a_p_c1_peak_2543	3.02170	*	CTATTAA,TTAATAA,TTAATAG,TTATTAA	-139,-94,134	3
chr1	159981214	159981539	10a_p_c1_peak_2546	6.58074	*	CTAATAA,TTAATAA,TTATTAA,TTATTAG	-119,-54,-64	3
chr1	160440992	160441234	10a_p_c1_peak_2551	3.96071	*	TTAATAA,TTATTAA	-23	1
chr1	160470817	160471062	10a_p_c1_peak_2553	4.92930	*	CTAATAA,TTATTAG	41	1
chr1	160476936	160477195	10a_p_c1_peak_2554	5.16033	*	CTAATAA,TTAATAA,TTATTAA,TTATTAG	37,5	2
chr1	160855982	160856255	10a_p_c1_peak_2556	4.68161	*	CTAATAG,CTATTAG,TTAATAA,TTATTAA	-113,70	2
chr1	160889416	160889674	10a_p_c1_peak_2557	4.52048	*	CTATTAA,TTAATAA,TTAATAG,TTATTAA	-28,-6	2
chr1	161485612	161485886	10a_p_c1_peak_2562	3.81936	*	CTAATAA,TTAATAA,TTATTAA,TTATTAG	-48,82	2
chr1	161504871	161505167	10a_p_c1_peak_2563	4.98252	*	CTAATAA,TTAATAA,TTATTAA,TTATTAG	-4,-73,28	3
chr1	161747784	161748029	10a_p_c1_peak_2565	5.26686	*	CTATTAA,TTAATAG	41	1
chr1	161756017	161756322	10a_p_c1_peak_2566	7.77805	*	CTAATAA,TTATTAG	-19	1
chr1	161846040	161846338	10a_p_c1_peak_2571	5.34883	*	CTAATAA,TTAATAA,TTATTAA,TTATTAG	4,53	2
chr1	161877349	161878049	10a_p_c1_peak_2572	6.21641	*	CTAATAG,CTATTAG	125	1
chr1	161893336	161893622	10a_p_c1_peak_2573	4.82828	*	CTAATAA,TTATTAG	14	1
chr1	161902240	161902499	10a_p_c1_peak_2574	5.35709	*	CTATTAA,TTAATAG	-9	1
chr1	162615015	162615284	10a_p_c1_peak_2580	4.16085	*	CTAATAA,TTAATAA,TTATTAA,TTATTAG	-33,-44,49	3
chr1	162621351	162621658	10a_p_c1_peak_2581	5.68601	*	CTAATAA,CTATTAA,TTAATAA,TTAATAG,TTATTAA,TTATTAG	-15,-23,-31,42	4
chr1	162627116	162627370	10a_p_c1_peak_2582	3.17835	*	CTATTAA,TTAATAA,TTAATAG,TTATTAA	-43,-46,17,20	4
chr1	162731611	162731853	10a_p_c1_peak_2586	3.61367	*	TTAATAA,TTATTAA	82	1
chr1	162767672	162768013	10a_p_c1_peak_2587	4.13422	*	CTAATAG,CTATTAG,TTAATAA,TTATTAA	-115,148,59,71	4
chr1	162965909	162966246	10a_p_c1_peak_2592	5.69586	*	CTAATAG,CTATTAA,CTATTAG,TTAATAG	-130,11	2
chr1	163092228	163092756	10a_p_c1_peak_2601	5.00180	*	TTAATAA,TTATTAA	-171,139,191	3
chr1	163151731	163152021	10a_p_c1_peak_2605	4.70885	*	CTATTAA,TTAATAA,TTAATAG,TTATTAA	-79,47	2
chr1	163152623	163152923	10a_p_c1_peak_2606	4.33264	*	TTAATAA,TTATTAA	16,45	2
chr1	163279609	163279851	10a_p_c1_peak_2608	4.27763	*	TTAATAA,TTATTAA	49	1
chr1	163284767	163285048	10a_p_c1_peak_2609	6.54715	*	CTAATAA,TTATTAG	-27	1
chr1	163326671	163326972	10a_p_c1_peak_2612	4.65477	*	CTAATAA,TTATTAG	-32	1
chr1	163400421	163400732	10a_p_c1_peak_2616	5.69586	*	CTAATAA,TTATTAG	14	1
chr1	163414859	163415192	10a_p_c1_peak_2618	6.51756	*	CTAATAA,TTATTAG	-144,15	2
chr1	163507499	163507763	10a_p_c1_peak_2621	5.72578	*	TTAATAA,TTATTAA	30	1
chr1	163553244	163553556	10a_p_c1_peak_2624	3.96071	*	CTAATAA,TTATTAG	-51	1
chr1	163573617	163573864	10a_p_c1_peak_2626	3.44016	*	TTAATAA,TTATTAA	-111,122	2
chr1	163598451	163598734	10a_p_c1_peak_2627	5.00180	*	CTAATAA,TTAATAA,TTATTAA,TTATTAG	-13,51	2
chr1	163671117	163671462	10a_p_c1_peak_2631	6.91047	*	TTAATAA,TTATTAA	-34,-42	2
chr1	163679728	163680067	10a_p_c1_peak_2632	9.10211	*	CTAATAG,CTATTAG,TTAATAA,TTATTAA	-9,38	2
chr1	163701232	163701504	10a_p_c1_peak_2634	3.70450	*	CTAATAA,TTAATAA,TTATTAA,TTATTAG	46,89	2
chr1	163753968	163754283	10a_p_c1_peak_2636	4.82828	*	CTAATAA,TTATTAG	-63	1
chr1	163882591	163882833	10a_p_c1_peak_2641	4.30774	*	CTAATAA,TTATTAG	42	1
chr1	163903501	163903927	10a_p_c1_peak_2643	4.41630	*	TTAATAA,TTATTAA	14,167	2
chr1	164028133	164028375	10a_p_c1_peak_2647	5.00180	*	TTAATAA,TTATTAA	-13	1
chr1	164032060	164032509	10a_p_c1_peak_2648	5.00180	*	TTAATAA,TTATTAA	-7	1
chr1	164043809	164044051	10a_p_c1_peak_2649	3.44016	*	CTAATAA,TTATTAG	-104,75	2
chr1	164044803	164045095	10a_p_c1_peak_2650	4.30774	*	CTATTAA,TTAATAA,TTAATAG,TTATTAA	-106,4	2
chr1	164047388	164047694	10a_p_c1_peak_2651	4.82828	*	TTAATAA,TTATTAA	8	1
chr1	164071950	164072291	10a_p_c1_peak_2653	5.00180	*	CTAATAA,TTAATAA,TTATTAA,TTATTAG	-52,10,150	3
chr1	164073287	164073554	10a_p_c1_peak_2654	4.13422	*	CTATTAA,TTAATAG	-79	1
chr1	164073901	164074288	10a_p_c1_peak_2655	3.78719	*	TTAATAA,TTATTAA	-64	1
chr1	164209576	164210140	10a_p_c1_peak_2660	7.77805	*	CTATTAA,TTAATAG	45	1
chr1	164240379	164240650	10a_p_c1_peak_2663	4.30774	*	TTAATAA,TTATTAA	49	1
chr1	164244283	164244563	10a_p_c1_peak_2664	3.96071	*	CTAATAA,CTAATAG,CTATTAG,TTAATAA,TTATTAA,TTATTAG	-94,110,125	3
chr1	164285555	164285825	10a_p_c1_peak_2665	3.59722	*	CTAATAA,TTATTAG	-22	1
chr1	164323898	164324247	10a_p_c1_peak_2666	4.65477	*	CTATTAA,TTAATAG	-33,16	2
chr1	164474284	164474562	10a_p_c1_peak_2669	3.49098	*	CTAATAA,TTAATAA,TTATTAA,TTATTAG	11,167	2
chr1	164492125	164492379	10a_p_c1_peak_2670	4.03801	*	CTAATAA,CTAATAG,CTATTAG,TTATTAG	128,16	2
chr1	164497140	164497425	10a_p_c1_peak_2671	5.82835	*	CTAATAA,TTATTAG	-10	1
chr1	164526154	164526684	10a_p_c1_peak_2673	6.92271	*	CTAATAA,TTAATAA,TTATTAA,TTATTAG	-105,132	2
chr1	164627548	164628208	10a_p_c1_peak_2675	4.10600	*	CTATTAA,TTAATAA,TTAATAG,TTATTAA	-174,69,93	3
chr1	164710049	164710339	10a_p_c1_peak_2676	3.61367	*	CTAATAA,TTAATAA,TTATTAA,TTATTAG	-163,39,76	3
chr1	164726488	164726898	10a_p_c1_peak_2678	4.42397	*	CTAATAA,TTATTAG	-85	1
chr1	164731859	164732232	10a_p_c1_peak_2679	7.86638	*	TTAATAA,TTATTAA	-38	1
chr1	164802140	164802431	10a_p_c1_peak_2681	5.17531	*	CTATTAA,TTAATAA,TTAATAG,TTATTAA	-16,-28	2
chr1	164905556	164905859	10a_p_c1_peak_2682	7.05666	*	TTAATAA,TTATTAA	-25,-54	2
chr1	164951263	164951544	10a_p_c1_peak_2683	5.65629	*	CTAATAA,TTATTAG	13	1
chr1	164974516	164974807	10a_p_c1_peak_2685	4.48125	*	CTAATAA,TTATTAG	-17	1
chr1	164983547	164983827	10a_p_c1_peak_2687	4.25415	*	CTAATAG,CTATTAA,CTATTAG,TTAATAG	-49,-84	2
chr1	164999967	165000270	10a_p_c1_peak_2688	4.65477	*	CTAATAA,TTAATAA,TTATTAA,TTATTAG	-62,42	2
chr1	165158060	165158384	10a_p_c1_peak_2690	6.22427	*	CTAATAA,CTATTAA,TTAATAG,TTATTAG	-12,1,24	3
chr1	165304543	165304852	10a_p_c1_peak_2692	3.98398	*	TTAATAA,TTATTAA	-127,-73	2
chr1	165409402	165409644	10a_p_c1_peak_2693	4.70267	*	CTAATAA,TTAATAA,TTATTAA,TTATTAG	-23,-49	2
chr1	165645096	165645353	10a_p_c1_peak_2697	4.00127	*	CTAATAA,TTATTAG	-56	1
chr1	165715752	165715995	10a_p_c1_peak_2701	4.23708	*	CTAATAA,CTATTAA,TTAATAA,TTAATAG,TTATTAA,TTATTAG	-28,-37,-79	3
chr1	165763334	165763620	10a_p_c1_peak_2702	3.81142	*	CTATTAA,TTAATAG	-137	1
chr1	166188544	166188813	10a_p_c1_peak_2707	4.30774	*	CTAATAA,TTAATAA,TTATTAA,TTATTAG	-51,59	2
chr1	166193650	166193892	10a_p_c1_peak_2708	3.78719	*	CTAATAG,CTATTAG	15	1
chr1	166301304	166301574	10a_p_c1_peak_2710	5.02461	*	CTAATAA,TTATTAG	-48,-5	2
chr1	166446209	166446509	10a_p_c1_peak_2711	4.76752	*	CTAATAA,TTATTAG	40	1
chr1	166498060	166498425	10a_p_c1_peak_2713	4.48125	*	CTAATAG,CTATTAG,TTAATAA,TTATTAA	-113,-78,174	3
chr1	166508602	166508893	10a_p_c1_peak_2714	4.30774	*	TTAATAA,TTATTAA	-136,75	2
chr1	166530905	166531314	10a_p_c1_peak_2716	4.65477	*	CTATTAA,TTAATAA,TTAATAG,TTATTAA	-142,-81,131	3
chr1	166533407	166533676	10a_p_c1_peak_2717	3.78719	*	CTAATAA,CTATTAA,TTAATAG,TTATTAG	-14,105	2
chr1	166638440	166638748	10a_p_c1_peak_2724	8.47211	*	CTAATAG,CTATTAG,TTAATAA,TTATTAA	-10,88	2
chr1	166643980	166644232	10a_p_c1_peak_2725	3.96071	*	CTAATAA,CTAATAG,CTATTAG,TTATTAG	-27,137	2
chr1	166675526	166675815	10a_p_c1_peak_2727	4.82828	*	CTATTAA,TTAATAA,TTAATAG,TTATTAA	-59,2,45	3
chr1	166691090	166691339	10a_p_c1_peak_2728	4.90442	*	CTATTAA,TTAATAA,TTAATAG,TTATTAA	62,84	2
chr1	166730059	166730337	10a_p_c1_peak_2729	5.44860	*	CTAATAG,CTATTAG,TTAATAA,TTATTAA	32,5	2
chr1	166922280	166922522	10a_p_c1_peak_2733	3.81677	*	CTAATAA,CTATTAA,TTAATAG,TTATTAG	111,72	2
chr1	166973977	166974221	10a_p_c1_peak_2734	4.82828	*	CTAATAA,TTATTAG	17	1
chr1	166977528	166977911	10a_p_c1_peak_2735	3.44016	*	CTAATAA,TTATTAG	-166,80	2
chr1	167011790	167012035	10a_p_c1_peak_2737	4.61231	*	TTAATAA,TTATTAA	21	1
chr1	167227614	167227898	10a_p_c1_peak_2742	4.31038	*	CTAATAA,TTATTAG	-31	1
chr1	167962043	167962292	10a_p_c1_peak_2750	4.13422	*	CTAATAA,TTATTAG	-67	1
chr1	168121459	168121734	10a_p_c1_peak_2758	4.65396	*	CTATTAA,TTAATAA,TTAATAG,TTATTAA	-40,31	2
chr1	168157231	168157503	10a_p_c1_peak_2759	7.09866	*	CTAATAA,TTATTAG	18	1
chr1	168170464	168170798	10a_p_c1_peak_2761	4.65477	*	CTAATAA,TTATTAG	72	1
chr1	168228201	168228445	10a_p_c1_peak_2763	5.47524	*	TTAATAA,TTATTAA	95	1
chr1	168459812	168460062	10a_p_c1_peak_2768	4.61538	*	CTAATAG,CTATTAG,TTAATAA,TTATTAA	148,5	2
chr1	168480002	168480303	10a_p_c1_peak_2771	5.46074	*	CTAATAA,CTATTAA,TTAATAA,TTAATAG,TTATTAA,TTATTAG	-6,154,16	3
chr1	168485809	168486125	10a_p_c1_peak_2772	5.05803	*	CTAATAA,TTAATAA,TTATTAA,TTATTAG	-45,47	2
chr1	168505289	168505564	10a_p_c1_peak_2773	5.34883	*	TTAATAA,TTATTAA	150	1
chr1	168624577	168624856	10a_p_c1_peak_2776	4.90850	*	TTAATAA,TTATTAA	13	1
chr1	168770031	168770273	10a_p_c1_peak_2780	4.62223	*	CTAATAG,CTATTAG,TTAATAA,TTATTAA	-13,-52	2
chr1	168774310	168774694	10a_p_c1_peak_2781	4.65477	*	CTAATAG,CTATTAA,CTATTAG,TTAATAA,TTAATAG,TTATTAA	-51,14,64	3
chr1	168804877	168805147	10a_p_c1_peak_2783	4.33906	*	CTAATAA,TTATTAG	106	1
chr1	168863579	168863847	10a_p_c1_peak_2784	4.48125	*	TTAATAA,TTATTAA	-34	1
chr1	168885637	168885916	10a_p_c1_peak_2785	4.70267	*	CTAATAG,CTATTAG	-25	1
chr1	169054240	169054487	10a_p_c1_peak_2790	3.69669	*	CTAATAA,TTATTAG	10	1
chr1	169108398	169108715	10a_p_c1_peak_2792	5.52235	*	CTAATAA,TTATTAG	10,53	2
chr1	169136353	169136699	10a_p_c1_peak_2793	6.21641	*	CTAATAA,CTAATAG,CTATTAG,TTAATAA,TTATTAA,TTATTAG	-30,-78,-81,80	4
chr1	169175905	169176233	10a_p_c1_peak_2796	4.82828	*	TTAATAA,TTATTAA	-102,-80	2
chr1	169192465	169192760	10a_p_c1_peak_2798	3.61367	*	TTAATAA,TTATTAA	-38,-5	2
chr1	169255103	169255398	10a_p_c1_peak_2802	5.78056	*	CTATTAA,TTAATAG	56	1
chr1	169269328	169269577	10a_p_c1_peak_2803	4.48125	*	TTAATAA,TTATTAA	-41	1
chr1	169317622	169317973	10a_p_c1_peak_2805	7.60453	*	CTAATAA,TTAATAA,TTATTAA,TTATTAG	14,3	2
chr1	169322838	169323086	10a_p_c1_peak_2806	4.30774	*	CTAATAA,TTAATAA,TTATTAA,TTATTAG	-59,-8	2
chr1	169341457	169341800	10a_p_c1_peak_2809	5.69586	*	CTAATAA,TTATTAG	87	1
chr1	169439611	169439908	10a_p_c1_peak_2815	3.96071	*	CTAATAA,TTATTAG	37	1
chr1	169441636	169441932	10a_p_c1_peak_2816	3.96071	*	CTAATAG,CTATTAA,CTATTAG,TTAATAA,TTAATAG,TTATTAA	-129,-152,131	3
chr1	169532657	169532991	10a_p_c1_peak_2822	5.52235	*	CTATTAA,TTAATAG	10	1
chr1	169642037	169642396	10a_p_c1_peak_2823	5.00180	*	CTATTAA,TTAATAG	55	1
chr1	169642916	169643158	10a_p_c1_peak_2824	5.00180	*	TTAATAA,TTATTAA	9	1
chr1	169712643	169712885	10a_p_c1_peak_2827	3.76297	*	CTAATAG,CTATTAG,TTAATAA,TTATTAA	-115,-17	2
chr1	169718747	169719006	10a_p_c1_peak_2828	5.34883	*	CTAATAA,TTATTAG	-80	1
chr1	169720249	169720582	10a_p_c1_peak_2829	8.12508	*	CTAATAA,CTATTAA,TTAATAG,TTATTAG	-14,-35	2
chr1	169726423	169726680	10a_p_c1_peak_2830	6.09954	*	CTAATAA,TTATTAG	-46,72	2
chr1	169838940	169839187	10a_p_c1_peak_2835	5.07098	*	CTATTAA,TTAATAA,TTAATAG,TTATTAA	-112,78	2
chr1	169899194	169899457	10a_p_c1_peak_2836	4.48125	*	CTATTAA,TTAATAA,TTAATAG,TTATTAA	2,52	2
chr1	169921994	169922236	10a_p_c1_peak_2841	4.82828	*	TTAATAA,TTATTAA	33	1
chr1	169929820	169930124	10a_p_c1_peak_2842	5.17531	*	CTATTAA,TTAATAA,TTAATAG,TTATTAA	-127,-37,129,53	4
chr1	169930864	169931251	10a_p_c1_peak_2843	4.65477	*	CTAATAG,CTATTAG	-13,-43	2
chr1	169948453	169948806	10a_p_c1_peak_2847	3.96071	*	CTATTAA,TTAATAG	-77	1
chr1	169955547	169955905	10a_p_c1_peak_2848	5.17531	*	TTAATAA,TTATTAA	-76	1
chr1	169988322	169988651	10a_p_c1_peak_2849	4.82828	*	CTAATAA,CTATTAA,TTAATAG,TTATTAG	-101,-161,4,92	4
chr1	170003915	170004187	10a_p_c1_peak_2851	5.00180	*	CTAATAA,TTAATAA,TTATTAA,TTATTAG	-105,112	2
chr1	170049365	170049628	10a_p_c1_peak_2854	3.61367	*	CTAATAA,TTATTAG	-31	1
chr1	170110468	170110817	10a_p_c1_peak_2856	5.69586	*	CTAATAA,TTAATAA,TTATTAA,TTATTAG	-1,-28	2
chr1	170111739	170112003	10a_p_c1_peak_2857	5.17531	*	CTAATAA,TTATTAG	-6	1
chr1	170244877	170245173	10a_p_c1_peak_2861	2.93789	*	TTAATAA,TTATTAA	-20,185	2
chr1	170289831	170290100	10a_p_c1_peak_2862	4.82828	*	CTAATAA,CTATTAA,TTAATAG,TTATTAG	-62,27	2
chr1	170373031	170373293	10a_p_c1_peak_2866	3.61367	*	CTAATAA,CTATTAA,TTAATAA,TTAATAG,TTATTAA,TTATTAG	-43,-97,139	3
chr1	170409493	170409849	10a_p_c1_peak_2868	5.00180	*	CTAATAA,TTATTAG	-16	1
chr1	170411167	170411409	10a_p_c1_peak_2869	4.13422	*	CTAATAG,CTATTAG	115	1
chr1	170428276	170428524	10a_p_c1_peak_2870	4.63295	*	CTAATAA,TTAATAA,TTATTAA,TTATTAG	-188,-81,110,20	4
chr1	170446941	170447800	10a_p_c1_peak_2871	5.52235	*	TTAATAA,TTATTAA	2	1
chr1	170462685	170462985	10a_p_c1_peak_2873	6.73696	*	CTAATAA,TTATTAG	27	1
chr1	170494920	170495217	10a_p_c1_peak_2876	4.48125	*	TTAATAA,TTATTAA	-5	1
chr1	170503173	170503599	10a_p_c1_peak_2877	5.86938	*	CTATTAA,TTAATAG	-145	1
chr1	170612145	170612488	10a_p_c1_peak_2880	5.34883	*	CTAATAA,CTATTAA,TTAATAG,TTATTAG	28,79	2
chr1	170613106	170613364	10a_p_c1_peak_2881	3.78719	*	TTAATAA,TTATTAA	155	1
chr1	170613993	170614294	10a_p_c1_peak_2882	4.65477	*	CTAATAG,CTATTAG	46	1
chr1	170661211	170661555	10a_p_c1_peak_2883	6.21641	*	CTAATAA,TTAATAA,TTATTAA,TTATTAG	-22,-25,12	3
chr1	170832605	170832944	10a_p_c1_peak_2886	6.73761	*	TTAATAA,TTATTAA	-14,23	2
chr1	170836831	170837109	10a_p_c1_peak_2888	5.17531	*	TTAATAA,TTATTAA	-87	1
chr1	170839863	170840147	10a_p_c1_peak_2889	4.48125	*	CTAATAA,TTATTAG	-109,63	2
chr1	170867598	170867975	10a_p_c1_peak_2893	6.91047	*	TTAATAA,TTATTAA	-26	1
chr1	170870146	170870388	10a_p_c1_peak_2894	4.30774	*	CTAATAA,TTAATAA,TTATTAA,TTATTAG	-31,-61,125	3
chr1	170885767	170886009	10a_p_c1_peak_2895	4.30774	*	CTAATAA,TTATTAG	-36,-44	2
chr1	171135466	171135817	10a_p_c1_peak_2898	4.30774	*	TTAATAA,TTATTAA	-173	1
chr1	171190650	171190987	10a_p_c1_peak_2902	6.91047	*	CTATTAA,TTAATAA,TTAATAG,TTATTAA	-27,-6	2
chr1	171199836	171200258	10a_p_c1_peak_2903	3.78719	*	CTAATAA,CTATTAA,TTAATAG,TTATTAG	-52,-91	2
chr1	171200457	171200722	10a_p_c1_peak_2904	3.39858	*	CTAATAA,TTATTAG	-75	1
chr1	171404752	171405010	10a_p_c1_peak_2908	4.36159	*	TTAATAA,TTATTAA	-94,82	2
chr1	171502343	171502585	10a_p_c1_peak_2912	3.44016	*	CTAATAA,CTATTAA,TTAATAG,TTATTAG	-160,115	2
chr1	171559657	171559959	10a_p_c1_peak_2913	5.86938	*	CTAATAG,CTATTAA,CTATTAG,TTAATAA,TTAATAG,TTATTAA	-106,0,184,21	4
chr1	171562116	171562750	10a_p_c1_peak_2914	7.43102	*	CTAATAA,TTATTAG	195	1
chr1	171643198	171643521	10a_p_c1_peak_2917	4.81308	*	CTAATAA,CTATTAA,TTAATAG,TTATTAG	-15,2	2
chr1	171678374	171678699	10a_p_c1_peak_2919	7.08399	*	CTATTAA,TTAATAA,TTAATAG,TTATTAA	-46,-5,21	3
chr1	171706929	171707228	10a_p_c1_peak_2923	4.61231	*	CTAATAA,TTATTAG	39	1
chr1	171835156	171835468	10a_p_c1_peak_2926	3.61367	*	CTAATAA,CTATTAA,TTAATAG,TTATTAG	-21,-9	2
chr1	171856035	171856307	10a_p_c1_peak_2928	3.44016	*	CTAATAA,CTATTAA,TTAATAA,TTAATAG,TTATTAA,TTATTAG	148,151,8	3
chr1	171878920	171879162	10a_p_c1_peak_2932	4.13422	*	CTAATAA,TTATTAG	-66	1
chr1	171972207	171972467	10a_p_c1_peak_2933	4.65477	*	CTATTAA,TTAATAA,TTAATAG,TTATTAA	-4,72	2
chr1	172033167	172033425	10a_p_c1_peak_2935	4.61538	*	CTAATAG,CTATTAG	-19	1
chr1	172035642	172035895	10a_p_c1_peak_2936	3.04741	*	CTATTAA,TTAATAA,TTAATAG,TTATTAA	-122,120	2
chr1	172061516	172061853	10a_p_c1_peak_2937	4.30774	*	CTAATAA,CTAATAG,CTATTAG,TTAATAA,TTATTAA,TTATTAG	-193,104,27	3
chr1	172100736	172101033	10a_p_c1_peak_2939	4.30774	*	TTAATAA,TTATTAA	-58,-78,130	3
chr1	172268748	172268991	10a_p_c1_peak_2944	4.70267	*	CTAATAA,CTATTAA,TTAATAG,TTATTAG	-65,55	2
chr1	172302281	172302552	10a_p_c1_peak_2946	4.65477	*	CTAATAA,TTAATAA,TTATTAA,TTATTAG	-37,-52	2
chr1	172331234	172331533	10a_p_c1_peak_2947	5.17531	*	CTAATAG,CTATTAG,TTAATAA,TTATTAA	-17,-76,46	3
chr1	172338710	172339074	10a_p_c1_peak_2948	7.08399	*	TTAATAA,TTATTAA	-19	1
chr1	172366541	172366892	10a_p_c1_peak_2950	5.00180	*	TTAATAA,TTATTAA	37	1
chr1	172375083	172375365	10a_p_c1_peak_2951	4.65477	*	CTAATAA,TTATTAG	62	1
chr1	172554389	172554662	10a_p_c1_peak_2957	3.78719	*	CTATTAA,TTAATAG	-51	1
chr1	172567660	172568000	10a_p_c1_peak_2958	7.41188	*	CTATTAA,TTAATAG	10,63	2
chr1	172580829	172581092	10a_p_c1_peak_2960	4.82828	*	TTAATAA,TTATTAA	10,55	2
chr1	172719861	172720178	10a_p_c1_peak_2965	4.97424	*	TTAATAA,TTATTAA	-13,-51	2
chr1	172752638	172753071	10a_p_c1_peak_2967	7.60453	*	CTAATAA,CTAATAG,CTATTAG,TTATTAG	23,32	2
chr1	172787288	172787572	10a_p_c1_peak_2970	5.02482	*	CTAATAG,CTATTAG,TTAATAA,TTATTAA	-190,2,36	3
chr1	172799952	172800291	10a_p_c1_peak_2971	4.65477	*	TTAATAA,TTATTAA	32,35	2
chr1	172855730	172856000	10a_p_c1_peak_2972	3.92164	*	CTATTAA,TTAATAA,TTAATAG,TTATTAA	-100,-114,-97,19	4
chr1	172871116	172871605	10a_p_c1_peak_2974	4.30774	*	CTAATAG,CTATTAG	-74	1
chr1	172896809	172897089	10a_p_c1_peak_2976	4.30774	*	CTAATAA,TTATTAG	-14,12	2
chr1	172897634	172897879	10a_p_c1_peak_2977	4.13422	*	TTAATAA,TTATTAA	25	1
chr1	172938233	172938632	10a_p_c1_peak_2979	4.82828	*	CTAATAA,TTAATAA,TTATTAA,TTATTAG	26,38	2
chr1	172942136	172942398	10a_p_c1_peak_2980	5.48375	*	CTAATAA,TTATTAG	21	1
chr1	173206272	173206514	10a_p_c1_peak_2986	4.85523	*	CTAATAA,TTATTAG	-17	1
chr1	173242633	173243049	10a_p_c1_peak_2987	3.73230	*	CTATTAA,TTAATAG	126	1
chr1	173283051	173283332	10a_p_c1_peak_2990	6.04289	*	CTAATAA,TTATTAG	-34,-5	2
chr1	173284050	173284305	10a_p_c1_peak_2991	4.48125	*	CTAATAA,TTAATAA,TTATTAA,TTATTAG	-3,59	2
chr1	173389870	173390201	10a_p_c1_peak_2993	4.77208	*	CTAATAA,TTAATAA,TTATTAA,TTATTAG	30,33,51	3
chr1	173416052	173416313	10a_p_c1_peak_2994	5.30554	*	CTAATAA,CTAATAG,CTATTAG,TTAATAA,TTATTAA,TTATTAG	-61,-93,70	3
chr1	173428285	173428531	10a_p_c1_peak_2995	3.94536	*	TTAATAA,TTATTAA	-113	1
chr1	173608810	173609102	10a_p_c1_peak_3000	7.12893	*	CTAATAA,CTAATAG,CTATTAG,TTATTAG	4,54	2
chr1	173655816	173656159	10a_p_c1_peak_3002	4.93821	*	CTAATAA,TTAATAA,TTATTAA,TTATTAG	-109,-2	2
chr1	173715715	173715966	10a_p_c1_peak_3005	4.13422	*	CTAATAA,TTAATAA,TTATTAA,TTATTAG	-42,3	2
chr1	173717286	173717666	10a_p_c1_peak_3006	4.65477	*	CTAATAG,CTATTAG,TTAATAA,TTATTAA	-174,118,53	3
chr1	173814310	173814558	10a_p_c1_peak_3011	4.65788	*	TTAATAA,TTATTAA	-184,55	2
chr1	173975665	173975907	10a_p_c1_peak_3015	4.72130	*	TTAATAA,TTATTAA	-45,158,72	3
chr1	174017844	174018105	10a_p_c1_peak_3016	3.84680	*	CTAATAG,CTATTAG,TTAATAA,TTATTAA	-30,-52	2
chr1	174245588	174245874	10a_p_c1_peak_3027	3.26664	*	CTAATAA,TTAATAA,TTATTAA,TTATTAG	-135,49,6	3
chr1	174248330	174248572	10a_p_c1_peak_3028	3.26664	*	CTAATAG,CTATTAG	103	1
chr1	174311164	174311518	10a_p_c1_peak_3030	6.91047	*	CTAATAA,TTATTAG	18	1
chr1	174358874	174359336	10a_p_c1_peak_3032	3.96071	*	CTAATAA,CTATTAA,TTAATAG,TTATTAG	-118,149	2
chr1	174385306	174385629	10a_p_c1_peak_3035	5.17531	*	TTAATAA,TTATTAA	-49	1
chr1	174385970	174386300	10a_p_c1_peak_3036	3.96071	*	CTAATAA,TTATTAG	26	1
chr1	174394666	174394944	10a_p_c1_peak_3037	4.30774	*	TTAATAA,TTATTAA	66,9	2
chr1	174445257	174445637	10a_p_c1_peak_3040	5.52235	*	CTATTAA,TTAATAA,TTAATAG,TTATTAA	-11,-22,142	3
chr1	174468039	174468336	10a_p_c1_peak_3042	6.04289	*	CTAATAA,TTAATAA,TTATTAA,TTATTAG	-39,-64	2
chr1	174488667	174488919	10a_p_c1_peak_3043	3.26367	*	CTAATAG,CTATTAG,TTAATAA,TTATTAA	-39,40	2
chr1	174624605	174624860	10a_p_c1_peak_3046	5.46014	*	CTAATAA,CTATTAA,TTAATAA,TTAATAG,TTATTAA,TTATTAG	-33,26,95	3
chr1	174634963	174635302	10a_p_c1_peak_3048	3.48215	*	CTAATAA,TTAATAA,TTATTAA,TTATTAG	-111,-163	2
chr1	174668757	174669033	10a_p_c1_peak_3052	4.13422	*	CTAATAG,CTATTAG	-46	1
chr1	174688273	174688658	10a_p_c1_peak_3055	4.29516	*	CTAATAA,CTATTAA,TTAATAA,TTAATAG,TTATTAA,TTATTAG	-57,-82,134	3
chr1	174708178	174708491	10a_p_c1_peak_3057	5.84430	*	CTAATAA,CTAATAG,CTATTAG,TTATTAG	-26,95	2
chr1	174721162	174721414	10a_p_c1_peak_3059	4.21346	*	TTAATAA,TTATTAA	-171,78	2
chr1	174826713	174826990	10a_p_c1_peak_3061	5.42257	*	TTAATAA,TTATTAA	-20,-4	2
chr1	174928263	174928609	10a_p_c1_peak_3063	5.34883	*	CTATTAA,TTAATAA,TTAATAG,TTATTAA	-142,-19,187	3
chr1	175181502	175181744	10a_p_c1_peak_3065	3.53547	*	TTAATAA,TTATTAA	42	1
chr1	175254809	175255228	10a_p_c1_peak_3066	7.25750	*	CTAATAA,TTATTAG	52	1
chr1	175316172	175316427	10a_p_c1_peak_3067	5.69698	*	CTATTAA,TTAATAG	2	1
chr1	175362209	175362479	10a_p_c1_peak_3068	4.86673	*	CTAATAA,CTATTAA,TTAATAG,TTATTAG	28,48	2
chr1	175672229	175672532	10a_p_c1_peak_3069	5.13346	*	CTAATAA,CTATTAA,TTAATAG,TTATTAG	-112,117,38,55	4
chr1	175878956	175879237	10a_p_c1_peak_3071	4.30774	*	TTAATAA,TTATTAA	-72,49	2
chr1	175912129	175912376	10a_p_c1_peak_3072	3.81402	*	CTAATAG,CTATTAG	57	1
chr1	175996311	175996690	10a_p_c1_peak_3078	7.43102	*	CTAATAA,TTAATAA,TTATTAA,TTATTAG	-116,92	2
chr1	176052255	176052628	10a_p_c1_peak_3081	5.34883	*	CTAATAA,CTATTAA,TTAATAA,TTAATAG,TTATTAA,TTATTAG	-83,26,77	3
chr1	176098771	176099124	10a_p_c1_peak_3085	4.65477	*	CTAATAA,TTAATAA,TTATTAA,TTATTAG	-88,158	2
chr1	176104596	176104988	10a_p_c1_peak_3086	6.38992	*	TTAATAA,TTATTAA	-50	1
chr1	176105125	176105387	10a_p_c1_peak_3087	4.13422	*	TTAATAA,TTATTAA	-145,44,47	3
chr1	176284421	176284664	10a_p_c1_peak_3094	4.18853	*	TTAATAA,TTATTAA	-105,46	2
chr1	176295564	176295842	10a_p_c1_peak_3095	3.78719	*	TTAATAA,TTATTAA	-81	1
chr1	176323476	176323791	10a_p_c1_peak_3097	4.51965	*	CTAATAA,TTAATAA,TTATTAA,TTATTAG	-21,-29,95	3
chr1	176376843	176377111	10a_p_c1_peak_3099	4.30774	*	CTAATAA,CTATTAA,TTAATAG,TTATTAG	-100,88	2
chr1	176464689	176464984	10a_p_c1_peak_3102	5.17531	*	CTAATAA,TTATTAG	3	1
chr1	176561349	176561706	10a_p_c1_peak_3105	4.48125	*	TTAATAA,TTATTAA	-115,114,117	3
chr1	176590928	176591177	10a_p_c1_peak_3108	4.30774	*	TTAATAA,TTATTAA	-37	1
chr1	176620079	176620432	10a_p_c1_peak_3109	8.64563	*	CTAATAA,CTATTAA,TTAATAG,TTATTAG	-10,-30,99	3
chr1	176631407	176631674	10a_p_c1_peak_3110	4.65477	*	CTAATAA,TTAATAA,TTATTAA,TTATTAG	-54,2	2
chr1	176692352	176692637	10a_p_c1_peak_3113	3.78719	*	TTAATAA,TTATTAA	6	1
chr1	176699944	176700219	10a_p_c1_peak_3115	5.52235	*	CTAATAA,CTATTAA,TTAATAG,TTATTAG	-81,-9,30	3
chr1	176773034	176773293	10a_p_c1_peak_3116	4.45991	*	CTATTAA,TTAATAG	33,8	2
chr1	176943202	176943597	10a_p_c1_peak_3118	6.31659	*	CTATTAA,TTAATAA,TTAATAG,TTATTAA	-194,62,93	3
chr1	177115418	177115855	10a_p_c1_peak_3122	4.30774	*	CTATTAA,TTAATAA,TTAATAG,TTATTAA	-182,-58,100	3
chr1	177407816	177408079	10a_p_c1_peak_3128	4.90850	*	CTAATAG,CTATTAA,CTATTAG,TTAATAG	-51,130	2
chr1	177440591	177440885	10a_p_c1_peak_3129	4.65477	*	TTAATAA,TTATTAA	13	1
chr1	177540000	177540242	10a_p_c1_peak_3133	5.09572	*	CTAATAA,TTAATAA,TTATTAA,TTATTAG	-9,56	2
chr1	177541174	177541481	10a_p_c1_peak_3134	5.49824	*	CTATTAA,TTAATAA,TTAATAG,TTATTAA	-27,-55	2
chr1	177543127	177543372	10a_p_c1_peak_3135	2.97069	*	TTAATAA,TTATTAA	51	1
chr1	177568528	177568790	10a_p_c1_peak_3137	6.03509	*	CTAATAA,CTATTAA,TTAATAG,TTATTAG	-15,-30,-48	3
chr1	177675170	177675490	10a_p_c1_peak_3141	4.91522	*	TTAATAA,TTATTAA	44	1
chr1	177700556	177700888	10a_p_c1_peak_3143	5.17531	*	CTAATAG,CTATTAG	27	1
chr1	177868291	177868548	10a_p_c1_peak_3145	4.28694	*	CTATTAA,TTAATAG	-34,34	2
chr1	177932225	177932474	10a_p_c1_peak_3147	4.58160	*	CTAATAA,CTAATAG,CTATTAA,CTATTAG,TTAATAG,TTATTAG	-15,14,58	3
chr1	177953698	177954079	10a_p_c1_peak_3148	4.83739	*	CTAATAA,TTATTAG	-17,170	2
chr1	178039053	178039295	10a_p_c1_peak_3149	4.80953	*	TTAATAA,TTATTAA	-58,196	2
chr1	178044860	178045129	10a_p_c1_peak_3150	5.30554	*	TTAATAA,TTATTAA	-117	1
chr1	178093685	178094005	10a_p_c1_peak_3152	4.65477	*	CTAATAA,CTAATAG,CTATTAG,TTAATAA,TTATTAA,TTATTAG	-25,-98,14,152	4
chr1	178097451	178097693	10a_p_c1_peak_3153	3.78719	*	CTAATAA,TTAATAA,TTATTAA,TTATTAG	-116,160	2
chr1	178119074	178119326	10a_p_c1_peak_3154	4.04910	*	CTAATAG,CTATTAA,CTATTAG,TTAATAA,TTAATAG,TTATTAA	-103,42,64	3
chr1	178127590	178127998	10a_p_c1_peak_3155	4.13422	*	CTAATAG,CTATTAA,CTATTAG,TTAATAG	-5,195	2
chr1	178262344	178262609	10a_p_c1_peak_3160	3.86179	*	TTAATAA,TTATTAA	13	1
chr1	178267907	178268273	10a_p_c1_peak_3161	3.89821	*	CTAATAA,TTATTAG	153,51	2
chr1	178299074	178299371	10a_p_c1_peak_3164	4.41630	*	TTAATAA,TTATTAA	-84	1
chr1	178340012	178340278	10a_p_c1_peak_3166	5.17531	*	TTAATAA,TTATTAA	70,9	2
chr1	178341927	178342176	10a_p_c1_peak_3167	4.65477	*	CTAATAA,TTATTAG	-2,-61	2
chr1	178350727	178351149	10a_p_c1_peak_3168	5.34883	*	CTATTAA,TTAATAA,TTAATAG,TTATTAA	-187,13,30	3
chr1	178362907	178363254	10a_p_c1_peak_3169	6.21641	*	TTAATAA,TTATTAA	11,22	2
chr1	178687241	178687567	10a_p_c1_peak_3176	4.82828	*	CTAATAG,CTATTAG,TTAATAA,TTATTAA	46,62	2
chr1	178752671	178752949	10a_p_c1_peak_3179	3.96071	*	CTATTAA,TTAATAG	15	1
chr1	178759837	178760079	10a_p_c1_peak_3180	5.00180	*	TTAATAA,TTATTAA	37	1
chr1	178828087	178828424	10a_p_c1_peak_3182	7.95156	*	TTAATAA,TTATTAA	-16,31	2
chr1	178862292	178862571	10a_p_c1_peak_3184	4.13422	*	CTAATAG,CTATTAG,TTAATAA,TTATTAA	21,63	2
chr1	179123786	179124053	10a_p_c1_peak_3188	3.59499	*	CTAATAA,CTAATAG,CTATTAG,TTATTAG	-11,-34	2
chr1	179140179	179140459	10a_p_c1_peak_3189	3.80183	*	CTATTAA,TTAATAA,TTAATAG,TTATTAA	-81,60,63	3
chr1	179352276	179352666	10a_p_c1_peak_3190	5.52235	*	CTAATAA,CTATTAA,TTAATAG,TTATTAG	-37,114	2
chr1	179381462	179381871	10a_p_c1_peak_3191	4.82828	*	CTAATAA,TTATTAG	88	1
chr1	179476228	179476477	10a_p_c1_peak_3194	4.68639	*	CTAATAA,TTATTAG	-56,115	2
chr1	179854557	179854827	10a_p_c1_peak_3197	4.49469	*	CTAATAA,CTATTAA,TTAATAA,TTAATAG,TTATTAA,TTATTAG	-136,-66,81	3
chr1	179866242	179866531	10a_p_c1_peak_3198	4.40564	*	CTAATAA,TTAATAA,TTATTAA,TTATTAG	-29,56	2
chr1	179870574	179870906	10a_p_c1_peak_3199	4.13422	*	TTAATAA,TTATTAA	-124,-81,184	3
chr1	179953757	179953999	10a_p_c1_peak_3202	4.13422	*	TTAATAA,TTATTAA	42	1
chr1	179988391	179988737	10a_p_c1_peak_3205	7.94725	*	CTATTAA,TTAATAG	-19	1
chr1	179998430	179998732	10a_p_c1_peak_3206	5.65605	*	TTAATAA,TTATTAA	37	1
chr1	180013034	180013319	10a_p_c1_peak_3208	4.65477	*	CTAATAA,CTATTAA,TTAATAG,TTATTAG	-33,-61	2
chr1	180042153	180042397	10a_p_c1_peak_3210	4.97078	*	TTAATAA,TTATTAA	-13,38	2
chr1	180052534	180053065	10a_p_c1_peak_3212	3.26664	*	CTATTAA,TTAATAA,TTAATAG,TTATTAA	-51,-66	2
chr1	180269430	180269840	10a_p_c1_peak_3216	3.60619	*	TTAATAA,TTATTAA	-116,32	2
chr1	180334630	180334872	10a_p_c1_peak_3218	4.13422	*	CTAATAA,TTATTAG	-40	1
chr1	180443629	180443959	10a_p_c1_peak_3225	6.73696	*	CTAATAG,CTATTAG	0	1
chr1	180446499	180446808	10a_p_c1_peak_3226	4.82828	*	TTAATAA,TTATTAA	-21,-71,185	3
chr1	180563615	180563880	10a_p_c1_peak_3228	5.09487	*	CTAATAA,CTAATAG,CTATTAG,TTATTAG	-26,15	2
chr1	180604959	180605215	10a_p_c1_peak_3230	5.00180	*	CTATTAA,TTAATAA,TTAATAG,TTATTAA	-10,9	2
chr1	180622620	180622921	10a_p_c1_peak_3232	5.52235	*	TTAATAA,TTATTAA	17,52	2
chr1	180682921	180683189	10a_p_c1_peak_3233	4.52033	*	CTAATAA,CTATTAA,TTAATAG,TTATTAG	108,64	2
chr1	180711156	180711536	10a_p_c1_peak_3234	3.44016	*	CTAATAA,TTAATAA,TTATTAA,TTATTAG	-84,129	2
chr1	180742834	180743189	10a_p_c1_peak_3237	5.86938	*	TTAATAA,TTATTAA	-12	1
chr1	180744591	180744875	10a_p_c1_peak_3238	4.79454	*	CTAATAG,CTATTAG,TTAATAA,TTATTAA	-126,-3,-56	3
chr1	180796503	180796836	10a_p_c1_peak_3242	5.07937	*	CTAATAA,CTAATAG,CTATTAG,TTATTAG	-5,-65	2
chr1	180808408	180808650	10a_p_c1_peak_3243	4.82828	*	TTAATAA,TTATTAA	-33	1
chr1	180834230	180834472	10a_p_c1_peak_3244	3.94615	*	TTAATAA,TTATTAA	70	1
chr1	180966135	180966669	10a_p_c1_peak_3245	4.12073	*	CTAATAA,CTATTAA,TTAATAG,TTATTAG	-157,-87,119,3	4
chr1	180974965	180975207	10a_p_c1_peak_3246	3.86179	*	CTAATAA,TTAATAA,TTATTAA,TTATTAG	-118,54	2
chr1	180999960	181000275	10a_p_c1_peak_3247	5.83941	*	CTAATAG,CTATTAA,CTATTAG,TTAATAG	-10,-29,4,63	4
chr1	181545802	181546074	10a_p_c1_peak_3251	4.88818	*	TTAATAA,TTATTAA	-29	1
chr1	181586045	181586291	10a_p_c1_peak_3252	3.90330	*	CTAATAG,CTATTAG	45	1
chr1	181665052	181665294	10a_p_c1_peak_3254	4.48125	*	CTAATAA,TTAATAA,TTATTAA,TTATTAG	-68,-80,70	3
chr1	181746511	181746802	10a_p_c1_peak_3256	5.02534	*	CTAATAA,TTAATAA,TTATTAA,TTATTAG	-50,36	2
chr1	181797163	181797438	10a_p_c1_peak_3257	5.00180	*	TTAATAA,TTATTAA	51	1
chr1	181813059	181813301	10a_p_c1_peak_3258	5.00646	*	TTAATAA,TTATTAA	-28	1
chr1	181921247	181921745	10a_p_c1_peak_3259	7.95156	*	TTAATAA,TTATTAA	14,75	2
chr1	181933342	181933614	10a_p_c1_peak_3260	4.86378	*	CTAATAA,TTATTAG	1	1
chr1	182274318	182274687	10a_p_c1_peak_3262	6.09835	*	CTAATAA,TTATTAG	32	1
chr1	182564737	182564987	10a_p_c1_peak_3268	4.28694	*	TTAATAA,TTATTAA	-41,-6,7	3
chr1	182822555	182822852	10a_p_c1_peak_3270	3.80719	*	CTAATAA,TTAATAA,TTATTAA,TTATTAG	-18,-60	2
chr1	182900123	182900365	10a_p_c1_peak_3273	3.78719	*	CTAATAA,TTAATAA,TTATTAA,TTATTAG	-17,3	2
chr1	182903400	182903732	10a_p_c1_peak_3274	4.25208	*	CTAATAG,CTATTAG	-45	1
chr1	183119740	183120188	10a_p_c1_peak_3277	4.23657	*	CTATTAA,TTAATAA,TTAATAG,TTATTAA	-109,-143,128	3
chr1	183335423	183335732	10a_p_c1_peak_3279	5.21932	*	CTATTAA,TTAATAG	182	1
chr1	183482173	183482453	10a_p_c1_peak_3283	5.86938	*	CTATTAA,TTAATAA,TTAATAG,TTATTAA	-33,66,69	3
chr1	183509764	183510037	10a_p_c1_peak_3284	3.61367	*	CTAATAA,TTAATAA,TTATTAA,TTATTAG	-182,-63,78	3
chr1	183512188	183512488	10a_p_c1_peak_3285	7.08399	*	CTATTAA,TTAATAA,TTAATAG,TTATTAA	-57,16,25	3
chr1	183513048	183513293	10a_p_c1_peak_3286	4.35682	*	CTAATAA,CTATTAA,TTAATAG,TTATTAG	-82,-92,148	3
chr1	183517638	183517944	10a_p_c1_peak_3287	4.48257	*	CTAATAA,TTATTAG	-29,21	2
chr1	183589163	183589424	10a_p_c1_peak_3289	4.64405	*	CTAATAA,TTATTAG	9	1
chr1	183657648	183657975	10a_p_c1_peak_3290	5.52235	*	TTAATAA,TTATTAA	-16	1
chr1	183753923	183754238	10a_p_c1_peak_3293	6.22336	*	CTAATAA,TTAATAA,TTATTAA,TTATTAG	13,21	2
chr1	183860200	183860492	10a_p_c1_peak_3296	4.76752	*	CTATTAA,TTAATAA,TTAATAG,TTATTAA	-18,38	2
chr1	183934683	183935006	10a_p_c1_peak_3297	5.46907	*	TTAATAA,TTATTAA	60	1
chr1	183968705	183969061	10a_p_c1_peak_3298	3.96071	*	CTAATAA,TTATTAG	-17,136	2
chr1	183985039	183985359	10a_p_c1_peak_3299	3.33450	*	CTAATAG,CTATTAA,CTATTAG,TTAATAA,TTAATAG,TTATTAA	-126,-173,12,59	4
chr1	184024781	184025049	10a_p_c1_peak_3302	5.40892	*	CTAATAA,TTAATAA,TTATTAA,TTATTAG	-21,22	2
chr1	184065010	184065277	10a_p_c1_peak_3306	6.02589	*	CTAATAA,TTATTAG	-3	1
chr1	184157770	184158012	10a_p_c1_peak_3308	3.78719	*	CTAATAG,CTATTAG	-88	1
chr1	184158955	184159220	10a_p_c1_peak_3309	5.86938	*	CTAATAA,TTATTAG	-6	1
chr1	184227228	184227509	10a_p_c1_peak_3310	5.05487	*	CTAATAG,CTATTAG,TTAATAA,TTATTAA	-5,151,19	3
chr1	184271175	184271517	10a_p_c1_peak_3311	5.69586	*	CTAATAA,CTAATAG,CTATTAG,TTAATAA,TTATTAA,TTATTAG	-106,-56,52	3
chr1	184276314	184276644	10a_p_c1_peak_3312	6.04289	*	CTAATAA,CTAATAG,CTATTAG,TTATTAG	-108,36	2
chr1	184283909	184284228	10a_p_c1_peak_3313	6.04289	*	TTAATAA,TTATTAA	-5	1
chr1	184377159	184377493	10a_p_c1_peak_3317	5.86938	*	CTATTAA,TTAATAA,TTAATAG,TTATTAA	-125,-61,73	3
chr1	184474879	184475336	10a_p_c1_peak_3318	5.31144	*	TTAATAA,TTATTAA	-185,29	2
chr1	184646874	184647277	10a_p_c1_peak_3323	8.64563	*	TTAATAA,TTATTAA	-25,16	2
chr1	184663025	184663301	10a_p_c1_peak_3324	4.14256	*	CTATTAA,TTAATAG	-25	1
chr1	184670402	184670713	10a_p_c1_peak_3326	5.52235	*	CTAATAA,CTATTAA,TTAATAA,TTAATAG,TTATTAA,TTATTAG	-106,79,82	3
chr1	184687587	184687829	10a_p_c1_peak_3328	3.44016	*	CTAATAA,CTATTAA,TTAATAG,TTATTAG	-123,40	2
chr1	184693328	184693587	10a_p_c1_peak_3330	4.48125	*	CTATTAA,TTAATAA,TTAATAG,TTATTAA	-138,57	2
chr1	184714673	184714971	10a_p_c1_peak_3334	5.86938	*	CTAATAA,CTATTAA,TTAATAA,TTAATAG,TTATTAA,TTATTAG	0,41,51	3
chr1	184737857	184738132	10a_p_c1_peak_3336	5.90317	*	CTAATAA,TTAATAA,TTATTAA,TTATTAG	48,9	2
chr1	184749026	184749282	10a_p_c1_peak_3337	4.42741	*	CTAATAA,TTATTAG	42	1
chr1	184763302	184763587	10a_p_c1_peak_3338	5.01869	*	TTAATAA,TTATTAA	-2,21	2
chr1	184795463	184795732	10a_p_c1_peak_3340	4.96991	*	CTAATAG,CTATTAG,TTAATAA,TTATTAA	-27,-7	2
chr1	184858006	184858260	10a_p_c1_peak_3345	4.44623	*	TTAATAA,TTATTAA	-42,55	2
chr1	184894031	184894330	10a_p_c1_peak_3348	5.18248	*	CTAATAA,TTAATAA,TTATTAA,TTATTAG	-5,10	2
chr1	185003950	185004238	10a_p_c1_peak_3351	3.39858	*	CTAATAG,CTATTAG,TTAATAA,TTATTAA	-127,-20,140	3
chr1	185015867	185016138	10a_p_c1_peak_3352	5.78056	*	CTAATAA,TTATTAG	25	1
chr1	185016637	185016904	10a_p_c1_peak_3353	4.82828	*	CTAATAA,TTAATAA,TTATTAA,TTATTAG	-185,32	2
chr1	185123990	185124363	10a_p_c1_peak_3354	8.53963	*	CTATTAA,TTAATAG	-195	1
chr1	185182061	185182359	10a_p_c1_peak_3356	4.82828	*	TTAATAA,TTATTAA	-193	1
chr1	185188423	185188683	10a_p_c1_peak_3357	3.44016	*	CTAATAA,TTATTAG	-34	1
chr1	185211858	185212123	10a_p_c1_peak_3358	4.93561	*	CTAATAA,CTATTAA,TTAATAG,TTATTAG	-28,24	2
chr1	185239833	185240223	10a_p_c1_peak_3359	7.25750	*	CTAATAA,CTAATAG,CTATTAG,TTATTAG	-26,-3	2
chr1	185272173	185272461	10a_p_c1_peak_3360	4.48125	*	CTAATAA,TTATTAG	57	1
chr1	185284466	185284708	10a_p_c1_peak_3361	4.27076	*	CTAATAG,CTATTAG	-14,10	2
chr1	185291608	185291963	10a_p_c1_peak_3362	6.46760	*	TTAATAA,TTATTAA	-11	1
chr1	185404302	185404567	10a_p_c1_peak_3364	3.76072	*	TTAATAA,TTATTAA	139,64	2
chr1	185412548	185412806	10a_p_c1_peak_3365	4.28208	*	CTAATAA,TTATTAG	58	1
chr1	185467070	185467387	10a_p_c1_peak_3367	6.04289	*	CTAATAA,CTATTAA,TTAATAA,TTAATAG,TTATTAA,TTATTAG	-1,-63,57	3
chr1	185473502	185473809	10a_p_c1_peak_3369	4.13422	*	CTATTAA,TTAATAA,TTAATAG,TTATTAA	147,9	2
chr1	185490836	185491282	10a_p_c1_peak_3370	5.69586	*	CTAATAA,TTATTAG	-70,1	2
chr1	185499195	185499449	10a_p_c1_peak_3372	4.82828	*	TTAATAA,TTATTAA	51	1
chr1	185513626	185514059	10a_p_c1_peak_3373	3.70430	*	CTATTAA,TTAATAA,TTAATAG,TTATTAA	-130,136	2
chr1	185568839	185569088	10a_p_c1_peak_3374	3.53547	*	CTAATAA,TTATTAG	-22	1
chr1	185645040	185645443	10a_p_c1_peak_3375	6.38992	*	CTAATAA,TTAATAA,TTATTAA,TTATTAG	-53,-56,1,98	4
chr1	185646897	185647215	10a_p_c1_peak_3376	5.69586	*	CTAATAA,TTAATAA,TTATTAA,TTATTAG	-14,-71,15	3
chr1	185778175	185778597	10a_p_c1_peak_3378	5.00180	*	CTAATAA,TTAATAA,TTATTAA,TTATTAG	-145,41,74	3
chr1	185801464	185801720	10a_p_c1_peak_3379	5.13914	*	TTAATAA,TTATTAA	-30,-44	2
chr1	185823888	185824150	10a_p_c1_peak_3380	4.70097	*	CTAATAA,TTATTAG	-81,31	2
chr1	185864196	185864597	10a_p_c1_peak_3383	4.45527	*	CTATTAA,TTAATAG	4	1
chr1	185889056	185889381	10a_p_c1_peak_3384	3.96071	*	CTATTAA,TTAATAG	-39	1
chr1	185928262	185928525	10a_p_c1_peak_3387	3.61367	*	CTATTAA,TTAATAG	151	1
chr1	185943268	185943570	10a_p_c1_peak_3389	5.69586	*	TTAATAA,TTATTAA	-11,10,78	3
chr1	185948574	185948816	10a_p_c1_peak_3390	3.26664	*	TTAATAA,TTATTAA	65	1
chr1	185977454	185977907	10a_p_c1_peak_3392	3.44016	*	CTAATAA,TTAATAA,TTATTAA,TTATTAG	-159,-91,26	3
chr1	186002576	186002862	10a_p_c1_peak_3394	4.65477	*	CTATTAA,TTAATAA,TTAATAG,TTATTAA	-38,19	2
chr1	186003026	186003271	10a_p_c1_peak_3395	3.53547	*	TTAATAA,TTATTAA	-29,84	2
chr1	186014533	186014830	10a_p_c1_peak_3396	4.48125	*	CTAATAA,TTATTAG	-22	1
chr1	186027356	186027725	10a_p_c1_peak_3397	5.00180	*	CTAATAA,TTATTAG	9	1
chr1	186071537	186071872	10a_p_c1_peak_3401	3.96071	*	CTAATAA,CTAATAG,CTATTAG,TTAATAA,TTATTAA,TTATTAG	-177,-49,8,85	4
chr1	186091395	186091802	10a_p_c1_peak_3402	3.44016	*	TTAATAA,TTATTAA	31	1
chr1	186097971	186098332	10a_p_c1_peak_3403	7.77805	*	TTAATAA,TTATTAA	29	1
chr1	186101425	186101718	10a_p_c1_peak_3405	6.04289	*	CTAATAA,TTATTAG	23	1
chr1	186141414	186141674	10a_p_c1_peak_3406	4.48125	*	CTAATAG,CTATTAG	15	1
chr1	186168737	186169020	10a_p_c1_peak_3407	4.65477	*	CTAATAA,TTATTAG	27	1
chr1	186239724	186239968	10a_p_c1_peak_3408	3.96071	*	CTAATAA,CTATTAA,TTAATAG,TTATTAG	-137,-20,106	3
chr1	186282830	186283171	10a_p_c1_peak_3410	3.78719	*	TTAATAA,TTATTAA	-16,-19	2
chr1	186293236	186293593	10a_p_c1_peak_3413	6.73696	*	CTATTAA,TTAATAA,TTAATAG,TTATTAA	-165,-2,-34,18	4
chr1	186297339	186297581	10a_p_c1_peak_3415	4.65477	*	TTAATAA,TTATTAA	12,73	2
chr1	186309946	186310204	10a_p_c1_peak_3417	4.93561	*	CTAATAA,TTAATAA,TTATTAA,TTATTAG	-25,-47,37	3
chr1	186328270	186328603	10a_p_c1_peak_3420	5.34883	*	CTAATAA,CTATTAA,TTAATAG,TTATTAG	-93,6	2
chr1	186339875	186340117	10a_p_c1_peak_3422	4.78467	*	CTAATAA,CTAATAG,CTATTAG,TTATTAG	-6,26	2
chr1	186360598	186360943	10a_p_c1_peak_3425	4.65477	*	CTAATAA,CTAATAG,CTATTAG,TTAATAA,TTATTAA,TTATTAG	-132,-194,-25,142,178	5
chr1	186367442	186367885	10a_p_c1_peak_3426	4.48125	*	CTATTAA,TTAATAA,TTAATAG,TTATTAA	-48,3	2
chr1	186408972	186409227	10a_p_c1_peak_3432	4.48125	*	CTATTAA,TTAATAA,TTAATAG,TTATTAA	-46,39,42	3
chr1	186421020	186421294	10a_p_c1_peak_3434	3.97494	*	CTATTAA,TTAATAG	120,98	2
chr1	186441009	186441421	10a_p_c1_peak_3436	4.13422	*	CTAATAA,TTATTAG	-39,9	2
chr1	186448672	186448919	10a_p_c1_peak_3437	4.65477	*	TTAATAA,TTATTAA	-61,-8	2
chr1	186536133	186536431	10a_p_c1_peak_3440	4.65477	*	CTAATAA,TTAATAA,TTATTAA,TTATTAG	-2,-21	2
chr1	186546127	186546369	10a_p_c1_peak_3441	4.04374	*	CTAATAA,TTAATAA,TTATTAA,TTATTAG	-68,27,43	3
chr1	186561784	186562134	10a_p_c1_peak_3443	7.95156	*	CTAATAA,TTATTAG	33	1
chr1	186569625	186569889	10a_p_c1_peak_3444	4.65477	*	CTAATAA,TTATTAG	86	1
chr1	186641628	186641884	10a_p_c1_peak_3445	4.13422	*	CTAATAA,TTATTAG	-54	1
chr1	186655113	186655500	10a_p_c1_peak_3446	5.65615	*	TTAATAA,TTATTAA	33	1
chr1	186665083	186665346	10a_p_c1_peak_3448	4.82828	*	CTAATAA,TTAATAA,TTATTAA,TTATTAG	-159,-33,68	3
chr1	186705965	186706234	10a_p_c1_peak_3452	5.00180	*	TTAATAA,TTATTAA	62	1
chr1	186718857	186719463	10a_p_c1_peak_3453	6.82094	*	CTAATAA,CTAATAG,CTATTAG,TTAATAA,TTATTAA,TTATTAG	-41,-61,29	3
chr1	186784772	186785041	10a_p_c1_peak_3454	5.52235	*	TTAATAA,TTATTAA	1,8	2
chr1	186837978	186838220	10a_p_c1_peak_3457	3.78719	*	CTAATAA,TTATTAG	87	1
chr1	186838869	186839151	10a_p_c1_peak_3458	5.69586	*	CTAATAG,CTATTAG	19	1
chr1	186843509	186844029	10a_p_c1_peak_3459	6.04289	*	CTAATAA,CTAATAG,CTATTAG,TTATTAG	-195,-44,99	3
chr1	186855234	186855533	10a_p_c1_peak_3460	4.44993	*	CTAATAG,CTATTAG	-2	1
chr1	186932855	186933139	10a_p_c1_peak_3465	4.13422	*	CTAATAA,CTATTAA,TTAATAA,TTAATAG,TTATTAA,TTATTAG	-122,-52,117	3
chr1	186942789	186943033	10a_p_c1_peak_3466	5.00180	*	TTAATAA,TTATTAA	-6	1
chr1	186970785	186971212	10a_p_c1_peak_3469	6.73696	*	CTAATAG,CTATTAA,CTATTAG,TTAATAG	-69,23,26,44	4
chr1	186994922	186995220	10a_p_c1_peak_3472	5.53687	*	CTATTAA,TTAATAA,TTAATAG,TTATTAA	-22,43	2
chr1	187028175	187028527	10a_p_c1_peak_3475	7.77805	*	TTAATAA,TTATTAA	10	1
chr1	187131092	187131393	10a_p_c1_peak_3478	6.04289	*	CTAATAA,TTATTAG	55	1
chr1	187179859	187180120	10a_p_c1_peak_3479	4.13422	*	CTAATAA,TTATTAG	-47	1
chr1	187213266	187213560	10a_p_c1_peak_3480	3.78719	*	CTAATAA,TTAATAA,TTATTAA,TTATTAG	-57,60	2
chr1	187236629	187236871	10a_p_c1_peak_3483	4.27763	*	TTAATAA,TTATTAA	-3	1
chr1	187245975	187246232	10a_p_c1_peak_3484	4.30774	*	CTAATAA,TTAATAA,TTATTAA,TTATTAG	-46,177,70	3
chr1	187253569	187254004	10a_p_c1_peak_3485	4.82828	*	CTAATAA,TTATTAG	0	1
chr1	187265926	187266247	10a_p_c1_peak_3486	4.18345	*	CTAATAA,TTAATAA,TTATTAA,TTATTAG	-76,54	2
chr1	187287049	187287399	10a_p_c1_peak_3490	6.04289	*	TTAATAA,TTATTAA	-5,186	2
chr1	187293729	187293978	10a_p_c1_peak_3492	5.00180	*	CTAATAG,CTATTAG	109	1
chr1	187309498	187309769	10a_p_c1_peak_3495	4.82828	*	CTATTAA,TTAATAA,TTAATAG,TTATTAA	-112,-80,7,98	4
chr1	187323911	187324231	10a_p_c1_peak_3496	5.69586	*	TTAATAA,TTATTAA	-60,7	2
chr1	187333705	187333954	10a_p_c1_peak_3498	3.78719	*	CTAATAA,TTAATAA,TTATTAA,TTATTAG	-53,126	2
chr1	187384073	187384319	10a_p_c1_peak_3500	4.65477	*	CTATTAA,TTAATAA,TTAATAG,TTATTAA	-3,0,72	3
chr1	187389272	187389612	10a_p_c1_peak_3501	5.86938	*	CTATTAA,TTAATAG	-22	1
chr1	187396073	187396339	10a_p_c1_peak_3502	5.69586	*	CTAATAA,CTATTAA,TTAATAA,TTAATAG,TTATTAA,TTATTAG	-12,-19,69	3
chr1	187443896	187444174	10a_p_c1_peak_3505	4.79966	*	CTAATAA,CTAATAG,CTATTAG,TTAATAA,TTATTAA,TTATTAG	-9,32,88	3
chr1	187456383	187456708	10a_p_c1_peak_3506	5.31144	*	CTAATAA,TTAATAA,TTATTAA,TTATTAG	-150,-62,98	3
chr1	187473379	187473629	10a_p_c1_peak_3508	4.30774	*	TTAATAA,TTATTAA	73	1
chr1	187483567	187483852	10a_p_c1_peak_3509	3.09313	*	CTAATAA,TTATTAG	83	1
chr1	187493605	187494182	10a_p_c1_peak_3510	4.65477	*	TTAATAA,TTATTAA	162	1
chr1	187541313	187541677	10a_p_c1_peak_3514	5.17531	*	TTAATAA,TTATTAA	-149,144	2
chr1	187543956	187544257	10a_p_c1_peak_3516	5.86938	*	TTAATAA,TTATTAA	-22,26	2
chr1	187653637	187653997	10a_p_c1_peak_3522	5.00180	*	TTAATAA,TTATTAA	-143,6	2
chr1	187682001	187682342	10a_p_c1_peak_3523	6.58951	*	CTAATAA,TTAATAA,TTATTAA,TTATTAG	-21,-52	2
chr1	187693837	187694248	10a_p_c1_peak_3524	12.46297	*	CTATTAA,TTAATAG	52	1
chr1	187708273	187708608	10a_p_c1_peak_3525	5.17531	*	CTAATAA,TTAATAA,TTATTAA,TTATTAG	-19,177	2
chr1	187731645	187731913	10a_p_c1_peak_3527	5.31510	*	TTAATAA,TTATTAA	-46	1
chr1	187764920	187765525	10a_p_c1_peak_3529	6.04289	*	TTAATAA,TTATTAA	1	1
chr1	187841374	187841736	10a_p_c1_peak_3531	5.34883	*	CTAATAA,CTATTAA,TTAATAG,TTATTAG	-47,-56	2
chr1	187872428	187873013	10a_p_c1_peak_3532	4.48125	*	CTAATAG,CTATTAA,CTATTAG,TTAATAG	128,150	2
chr1	187879264	187879617	10a_p_c1_peak_3534	5.52235	*	CTAATAA,TTAATAA,TTATTAA,TTATTAG	-151,79	2
chr1	187899346	187899758	10a_p_c1_peak_3537	4.13422	*	CTAATAA,CTATTAA,TTAATAG,TTATTAG	-116,121	2
chr1	187904127	187904460	10a_p_c1_peak_3538	4.30774	*	CTAATAA,TTATTAG	139	1
chr1	187927711	187927985	10a_p_c1_peak_3543	4.65477	*	TTAATAA,TTATTAA	-81,61	2
chr1	187934717	187935108	10a_p_c1_peak_3544	7.77805	*	CTAATAA,TTAATAA,TTATTAA,TTATTAG	-36,60	2
chr1	187945825	187946271	10a_p_c1_peak_3545	3.61367	*	CTAATAA,CTATTAA,TTAATAG,TTATTAG	100,12	2
chr1	187955725	187955967	10a_p_c1_peak_3546	4.30774	*	TTAATAA,TTATTAA	-94,51	2
chr1	187968939	187969275	10a_p_c1_peak_3548	5.17531	*	CTAATAA,TTAATAA,TTATTAA,TTATTAG	-139,101	2
chr1	188013442	188013684	10a_p_c1_peak_3550	4.48125	*	CTAATAG,CTATTAA,CTATTAG,TTAATAG	-24,18	2
chr1	188021321	188021586	10a_p_c1_peak_3553	3.96071	*	CTAATAA,CTAATAG,CTATTAG,TTAATAA,TTATTAA,TTATTAG	-73,152,7	3
chr1	188026315	188026557	10a_p_c1_peak_3554	4.30774	*	CTAATAA,TTAATAA,TTATTAA,TTATTAG	160,28	2
chr1	188028634	188028945	10a_p_c1_peak_3555	6.21641	*	CTAATAA,TTATTAG	20	1
chr1	188041728	188042136	10a_p_c1_peak_3556	8.64563	*	CTAATAA,TTATTAG	-5	1
chr1	188070089	188070363	10a_p_c1_peak_3559	3.44016	*	TTAATAA,TTATTAA	-34,-61,51	3
chr1	188115689	188115943	10a_p_c1_peak_3562	4.82828	*	CTAATAA,TTAATAA,TTATTAA,TTATTAG	-4,-72	2
chr1	188124163	188124495	10a_p_c1_peak_3566	6.41026	*	CTAATAA,TTATTAG	40,8	2
chr1	188128845	188129178	10a_p_c1_peak_3568	5.34883	*	CTATTAA,TTAATAA,TTAATAG,TTATTAA	-87,71,85	3
chr1	188139953	188140195	10a_p_c1_peak_3570	3.26168	*	CTAATAA,TTATTAG	2	1
chr1	188175507	188175793	10a_p_c1_peak_3575	5.34883	*	CTAATAA,CTATTAA,TTAATAA,TTAATAG,TTATTAA,TTATTAG	-136,-4,40,70	4
chr1	188193226	188193741	10a_p_c1_peak_3577	4.82828	*	CTAATAA,TTATTAG	-94	1
chr1	188212323	188212686	10a_p_c1_peak_3578	4.48125	*	CTAATAA,TTAATAA,TTATTAA,TTATTAG	-10,-44,152	3
chr1	188220245	188220565	10a_p_c1_peak_3579	5.52235	*	CTAATAA,CTATTAA,TTAATAG,TTATTAG	-6,-88	2
chr1	188221194	188221529	10a_p_c1_peak_3580	6.38992	*	CTAATAA,TTAATAA,TTATTAA,TTATTAG	-48,-8	2
chr1	188260803	188261106	10a_p_c1_peak_3581	4.26498	*	TTAATAA,TTATTAA	-21	1
chr1	188344358	188344644	10a_p_c1_peak_3590	3.78719	*	TTAATAA,TTATTAA	131,85	2
chr1	188345459	188345715	10a_p_c1_peak_3591	4.82828	*	CTAATAG,CTATTAA,CTATTAG,TTAATAA,TTAATAG,TTATTAA	-30,-33,32	3
chr1	188385244	188385541	10a_p_c1_peak_3594	4.13422	*	CTATTAA,TTAATAG	-165	1
chr1	188407904	188408227	10a_p_c1_peak_3596	5.00180	*	CTAATAA,CTAATAG,CTATTAG,TTATTAG	-16,1	2
chr1	188473850	188474323	10a_p_c1_peak_3601	5.17531	*	CTAATAA,TTAATAA,TTATTAA,TTATTAG	-180,144	2
chr1	188477952	188478238	10a_p_c1_peak_3602	4.82828	*	CTATTAA,TTAATAA,TTAATAG,TTATTAA	-35,172	2
chr1	188506671	188506978	10a_p_c1_peak_3604	3.78719	*	CTATTAA,TTAATAG	150	1
chr1	188519899	188520197	10a_p_c1_peak_3606	3.78719	*	CTAATAG,CTATTAA,CTATTAG,TTAATAG	-138,68	2
chr1	188524731	188525034	10a_p_c1_peak_3607	5.52235	*	CTAATAA,CTATTAA,TTAATAA,TTAATAG,TTATTAA,TTATTAG	15,162,39	3
chr1	188548899	188549183	10a_p_c1_peak_3608	5.69586	*	TTAATAA,TTATTAA	31	1
chr1	188565123	188565393	10a_p_c1_peak_3610	4.48125	*	CTATTAA,TTAATAA,TTAATAG,TTATTAA	-142,-3,-33	3
chr1	188575545	188575939	10a_p_c1_peak_3611	5.00180	*	CTAATAA,TTATTAG	-8,-82	2
chr1	188614081	188614348	10a_p_c1_peak_3615	5.86938	*	CTAATAG,CTATTAG,TTAATAA,TTATTAA	-16,-49	2
chr1	188617978	188618296	10a_p_c1_peak_3616	3.78719	*	CTAATAG,CTATTAG,TTAATAA,TTATTAA	-47,-83,167	3
chr1	188630576	188631150	10a_p_c1_peak_3618	6.56344	*	TTAATAA,TTATTAA	-72	1
chr1	188675392	188675679	10a_p_c1_peak_3621	3.59499	*	CTAATAA,TTATTAG	127	1
chr1	188685275	188685584	10a_p_c1_peak_3622	5.34883	*	CTAATAA,TTATTAG	-149	1
chr1	188760615	188760857	10a_p_c1_peak_3629	4.13422	*	TTAATAA,TTATTAA	-89,112,55	3
chr1	188770897	188771157	10a_p_c1_peak_3630	4.82828	*	TTAATAA,TTATTAA	-20,43	2
chr1	188790871	188791174	10a_p_c1_peak_3631	4.13422	*	CTATTAA,TTAATAG	-28	1
chr1	188799646	188799888	10a_p_c1_peak_3633	3.78719	*	CTATTAA,TTAATAG	122	1
chr1	188823563	188823817	10a_p_c1_peak_3637	4.82828	*	CTAATAG,CTATTAG,TTAATAA,TTATTAA	-100,-37,34	3
chr1	188862714	188862980	10a_p_c1_peak_3640	5.52235	*	CTAATAA,TTATTAG	59	1
chr1	188872013	188872273	10a_p_c1_peak_3641	4.82828	*	TTAATAA,TTATTAA	-19	1
chr1	188908711	188908978	10a_p_c1_peak_3645	3.09313	*	CTATTAA,TTAATAA,TTAATAG,TTATTAA	-4,-7,30,62	4
chr1	188912392	188912671	10a_p_c1_peak_3647	4.13422	*	CTAATAA,TTATTAG	-13	1
chr1	188962850	188963205	10a_p_c1_peak_3652	6.04289	*	TTAATAA,TTATTAA	-170,41	2
chr1	188981432	188981826	10a_p_c1_peak_3656	6.38992	*	CTAATAG,CTATTAG,TTAATAA,TTATTAA	-118,103	2
chr1	188990262	188990560	10a_p_c1_peak_3657	6.21641	*	TTAATAA,TTATTAA	9	1
chr1	188996093	188996498	10a_p_c1_peak_3658	6.73696	*	CTAATAA,CTAATAG,CTATTAG,TTATTAG	-22,30	2
chr1	189013067	189013417	10a_p_c1_peak_3659	5.34883	*	CTATTAA,TTAATAA,TTAATAG,TTATTAA	-22,-63	2
chr1	189042130	189042381	10a_p_c1_peak_3660	4.48125	*	TTAATAA,TTATTAA	-2	1
chr1	189052773	189053102	10a_p_c1_peak_3661	5.00180	*	CTATTAA,TTAATAA,TTAATAG,TTATTAA	-166,-29,-32,103,156	5
chr1	189066005	189066311	10a_p_c1_peak_3663	6.63931	*	TTAATAA,TTATTAA	-11	1
chr1	189130529	189130806	10a_p_c1_peak_3670	5.52235	*	CTATTAA,TTAATAG	38	1
chr1	189137030	189137298	10a_p_c1_peak_3671	5.01869	*	CTAATAA,CTAATAG,CTATTAG,TTATTAG	-108,-45,87	3
chr1	189150285	189150527	10a_p_c1_peak_3672	3.96071	*	CTATTAA,TTAATAA,TTAATAG,TTATTAA	-35,0,96	3
chr1	189152778	189153087	10a_p_c1_peak_3673	3.78719	*	CTAATAA,CTATTAA,TTAATAG,TTATTAG	-62,74	2
chr1	189155143	189155488	10a_p_c1_peak_3675	4.13422	*	CTAATAA,TTAATAA,TTATTAA,TTATTAG	145,32	2
chr1	189157856	189158121	10a_p_c1_peak_3676	3.78719	*	CTAATAG,CTATTAG	105	1
chr1	189164310	189165253	10a_p_c1_peak_3677	4.65477	*	CTATTAA,TTAATAA,TTAATAG,TTATTAA	-149,2,5,95	4
chr1	189174803	189175061	10a_p_c1_peak_3679	4.13422	*	TTAATAA,TTATTAA	18,43	2
chr1	189197266	189197694	10a_p_c1_peak_3682	3.78719	*	TTAATAA,TTATTAA	-148,130	2
chr1	189226184	189226462	10a_p_c1_peak_3684	5.17531	*	CTAATAG,CTATTAG	-11	1
chr1	189243213	189243525	10a_p_c1_peak_3686	3.44016	*	CTAATAA,TTAATAA,TTATTAA,TTATTAG	-131,76	2
chr1	189331662	189331950	10a_p_c1_peak_3693	4.82828	*	CTAATAA,TTATTAG	-3,-43	2
chr1	189351879	189352132	10a_p_c1_peak_3695	4.65477	*	CTATTAA,TTAATAA,TTAATAG,TTATTAA	-40,10	2
chr1	189412452	189412727	10a_p_c1_peak_3700	4.65477	*	TTAATAA,TTATTAA	66,94	2
chr1	189433053	189433371	10a_p_c1_peak_3704	5.17531	*	CTAATAA,CTATTAA,TTAATAG,TTATTAG	-158,-2,-91	3
chr1	189454219	189454461	10a_p_c1_peak_3708	3.78719	*	TTAATAA,TTATTAA	-71	1
chr1	189460891	189461217	10a_p_c1_peak_3710	4.48125	*	CTAATAG,CTATTAG	11	1
chr1	189471822	189472084	10a_p_c1_peak_3712	3.96071	*	CTAATAG,CTATTAG	-70	1
chr1	189512276	189512546	10a_p_c1_peak_3716	4.13422	*	CTAATAA,TTAATAA,TTATTAA,TTATTAG	-2,-60	2
chr1	189575709	189575951	10a_p_c1_peak_3721	4.13422	*	TTAATAA,TTATTAA	4,89	2
chr1	189590170	189590424	10a_p_c1_peak_3723	4.30774	*	TTAATAA,TTATTAA	-32	1
chr1	189625073	189625426	10a_p_c1_peak_3726	5.69586	*	CTAATAA,TTAATAA,TTATTAA,TTATTAG	-137,-52,53	3
chr1	189625791	189626119	10a_p_c1_peak_3727	4.48125	*	TTAATAA,TTATTAA	-42,13	2
chr1	189629503	189629747	10a_p_c1_peak_3728	4.82828	*	TTAATAA,TTATTAA	-7	1
chr1	189637765	189638110	10a_p_c1_peak_3730	7.77805	*	CTAATAA,TTATTAG	-92,76	2
chr1	189655051	189655293	10a_p_c1_peak_3732	3.61367	*	CTAATAG,CTATTAA,CTATTAG,TTAATAG	-148,45	2
chr1	189658092	189658375	10a_p_c1_peak_3733	4.13422	*	CTATTAA,TTAATAA,TTAATAG,TTATTAA	-162,47	2
chr1	189715367	189715693	10a_p_c1_peak_3738	5.34883	*	CTATTAA,TTAATAG	-37,2	2
chr1	189722925	189723232	10a_p_c1_peak_3739	5.52973	*	CTAATAA,TTAATAA,TTATTAA,TTATTAG	-3,130,5	3
chr1	189735398	189735641	10a_p_c1_peak_3741	4.30774	*	CTATTAA,TTAATAG	-32,-47	2
chr1	189743597	189743953	10a_p_c1_peak_3742	3.96071	*	CTAATAA,CTATTAA,TTAATAA,TTAATAG,TTATTAA,TTATTAG	-62,37,40	3
chr1	189745413	189745679	10a_p_c1_peak_3743	4.13422	*	CTATTAA,TTAATAA,TTAATAG,TTATTAA	-117,118	2
chr1	189767124	189767373	10a_p_c1_peak_3745	4.30774	*	CTATTAA,TTAATAA,TTAATAG,TTATTAA	-101,43	2
chr1	189781411	189781701	10a_p_c1_peak_3747	3.78719	*	CTAATAA,TTATTAG	-16,-81	2
chr1	189835835	189836147	10a_p_c1_peak_3752	4.48125	*	CTAATAA,TTAATAA,TTATTAA,TTATTAG	-178,-192,159,2	4
chr1	189860245	189860545	10a_p_c1_peak_3755	5.00180	*	CTATTAA,TTAATAA,TTAATAG,TTATTAA	42,51	2
chr1	189860714	189861303	10a_p_c1_peak_3756	4.82828	*	CTAATAA,TTAATAA,TTATTAA,TTATTAG	-104,-48	2
chr1	189861470	189861729	10a_p_c1_peak_3757	4.48125	*	CTAATAA,TTATTAG	53	1
chr1	189863966	189864377	10a_p_c1_peak_3758	6.73696	*	TTAATAA,TTATTAA	17	1
chr1	189864824	189865077	10a_p_c1_peak_3759	6.04289	*	CTAATAG,CTATTAG	-49	1
chr1	189881354	189881596	10a_p_c1_peak_3762	4.13422	*	CTAATAA,TTAATAA,TTATTAA,TTATTAG	-186,-7,86	3
chr1	189881784	189882165	10a_p_c1_peak_3763	3.61367	*	CTAATAA,TTAATAA,TTATTAA,TTATTAG	-179,101	2
chr1	189882931	189883293	10a_p_c1_peak_3764	3.76072	*	CTATTAA,TTAATAA,TTAATAG,TTATTAA	197,59	2
chr1	189884292	189884674	10a_p_c1_peak_3765	4.30774	*	CTATTAA,TTAATAA,TTAATAG,TTATTAA	-33,-65,12	3
chr1	189895919	189896240	10a_p_c1_peak_3766	6.38992	*	CTAATAA,TTAATAA,TTATTAA,TTATTAG	-6,103,11	3
chr1	189899721	189900013	10a_p_c1_peak_3768	4.48125	*	TTAATAA,TTATTAA	-2,22	2
chr1	189923366	189923700	10a_p_c1_peak_3771	6.38992	*	CTAATAA,TTAATAA,TTATTAA,TTATTAG	-38,50,8	3
chr1	189956170	189956416	10a_p_c1_peak_3776	4.82828	*	CTAATAA,TTAATAA,TTATTAA,TTATTAG	-3,-53	2
chr1	189983551	189983836	10a_p_c1_peak_3777	3.44016	*	TTAATAA,TTATTAA	-57	1
chr1	190017252	190017677	10a_p_c1_peak_3778	3.78719	*	CTAATAA,TTATTAG	151	1
chr1	190028200	190028481	10a_p_c1_peak_3779	4.48125	*	TTAATAA,TTATTAA	53	1
chr1	190040401	190040744	10a_p_c1_peak_3781	6.21641	*	TTAATAA,TTATTAA	-9	1
chr1	190063014	190063351	10a_p_c1_peak_3783	5.86938	*	CTAATAA,TTAATAA,TTATTAA,TTATTAG	38,70	2
chr1	190092590	190092947	10a_p_c1_peak_3786	6.56344	*	CTATTAA,TTAATAG	16	1
chr1	190133422	190133737	10a_p_c1_peak_3791	5.34883	*	TTAATAA,TTATTAA	13	1
chr1	190138872	190139170	10a_p_c1_peak_3792	3.76072	*	TTAATAA,TTATTAA	103,156	2
chr1	190193842	190194105	10a_p_c1_peak_3793	3.61367	*	CTAATAA,TTAATAA,TTATTAA,TTATTAG	-30,-97	2
chr1	190230315	190230605	10a_p_c1_peak_3797	5.17531	*	CTAATAA,CTATTAA,TTAATAG,TTATTAG	-122,40	2
chr1	190255654	190255920	10a_p_c1_peak_3800	3.78719	*	TTAATAA,TTATTAA	147	1
chr1	190257857	190258159	10a_p_c1_peak_3801	6.04289	*	CTAATAA,TTAATAA,TTATTAA,TTATTAG	-10,-94	2
chr1	190287827	190288167	10a_p_c1_peak_3802	4.30774	*	CTAATAA,TTAATAA,TTATTAA,TTATTAG	-21,148	2
chr1	190290543	190290920	10a_p_c1_peak_3803	4.82828	*	TTAATAA,TTATTAA	-57	1
chr1	190337153	190337401	10a_p_c1_peak_3807	4.82828	*	CTAATAA,TTATTAG	-13,-42	2
chr1	190356978	190357224	10a_p_c1_peak_3810	4.13422	*	CTAATAA,TTAATAA,TTATTAA,TTATTAG	-46,-62,55	3
chr1	190363324	190363566	10a_p_c1_peak_3811	4.13422	*	TTAATAA,TTATTAA	21,6	2
chr1	190385122	190385485	10a_p_c1_peak_3812	8.12508	*	CTAATAA,TTATTAG	159	1
chr1	190391213	190391455	10a_p_c1_peak_3813	3.44016	*	TTAATAA,TTATTAA	-122	1
chr1	190400170	190400412	10a_p_c1_peak_3814	4.65477	*	TTAATAA,TTATTAA	-4	1
chr1	190406498	190406774	10a_p_c1_peak_3815	5.00180	*	CTATTAA,TTAATAA,TTAATAG,TTATTAA	-2,68	2
chr1	190424169	190424428	10a_p_c1_peak_3816	4.13422	*	TTAATAA,TTATTAA	100	1
chr1	190431230	190431580	10a_p_c1_peak_3817	4.82828	*	CTAATAA,TTAATAA,TTATTAA,TTATTAG	-4,3	2
chr1	190452887	190453220	10a_p_c1_peak_3821	5.34883	*	CTAATAA,TTAATAA,TTATTAA,TTATTAG	-15,-71	2
chr1	190455321	190455610	10a_p_c1_peak_3822	3.09313	*	CTAATAA,TTATTAG	-138	1
chr1	190480464	190480714	10a_p_c1_peak_3826	4.48125	*	CTATTAA,TTAATAG	-173	1
chr1	190486050	190486388	10a_p_c1_peak_3827	5.52235	*	CTAATAA,TTATTAG	-53	1
chr1	190487594	190487904	10a_p_c1_peak_3828	6.04289	*	CTAATAA,TTATTAG	-70	1
chr1	190507688	190507930	10a_p_c1_peak_3830	3.44016	*	TTAATAA,TTATTAA	55	1
chr1	190526415	190526812	10a_p_c1_peak_3832	6.38992	*	CTAATAA,CTATTAA,TTAATAG,TTATTAG	-7,6	2
chr1	190529682	190529969	10a_p_c1_peak_3833	5.69586	*	CTAATAA,TTATTAG	-12	1
chr1	190530945	190531340	10a_p_c1_peak_3834	6.73696	*	TTAATAA,TTATTAA	12	1
chr1	190551330	190551605	10a_p_c1_peak_3836	3.37595	*	CTAATAG,CTATTAG,TTAATAA,TTATTAA	65,97	2
chr1	190552402	190552650	10a_p_c1_peak_3837	3.96071	*	CTAATAG,CTATTAG	-124	1
chr1	190554492	190554885	10a_p_c1_peak_3838	4.65477	*	CTAATAG,CTATTAG,TTAATAA,TTATTAA	-47,163	2
chr1	190617308	190617581	10a_p_c1_peak_3844	5.52235	*	CTAATAA,TTAATAA,TTATTAA,TTATTAG	-105,38	2
chr1	190638150	190638433	10a_p_c1_peak_3846	4.82828	*	CTAATAA,CTATTAA,TTAATAG,TTATTAG	24,48	2
chr1	190644939	190645206	10a_p_c1_peak_3847	3.96071	*	TTAATAA,TTATTAA	-73	1
chr1	190647814	190648144	10a_p_c1_peak_3848	4.30774	*	CTAATAA,CTATTAA,TTAATAA,TTAATAG,TTATTAA,TTATTAG	-59,132,135	3
chr1	190694054	190694296	10a_p_c1_peak_3851	4.30774	*	CTATTAA,TTAATAA,TTAATAG,TTATTAA	-12,7	2
chr1	190695712	190696052	10a_p_c1_peak_3852	6.21641	*	CTAATAA,CTATTAA,TTAATAA,TTAATAG,TTATTAA,TTATTAG	-88,-91,45,68	4
chr1	190705588	190705925	10a_p_c1_peak_3853	5.23177	*	CTAATAA,TTAATAA,TTATTAA,TTATTAG	-156,25	2
chr1	190719718	190719966	10a_p_c1_peak_3857	3.78719	*	TTAATAA,TTATTAA	-10,-156	2
chr1	190720739	190721194	10a_p_c1_peak_3858	5.17531	*	CTAATAA,TTATTAG	99	1
chr1	190733565	190734106	10a_p_c1_peak_3859	4.30774	*	CTAATAG,CTATTAG,TTAATAA,TTATTAA	104,155	2
chr1	190755854	190756184	10a_p_c1_peak_3860	4.48125	*	TTAATAA,TTATTAA	25,33	2
chr1	190809260	190809575	10a_p_c1_peak_3868	4.30774	*	TTAATAA,TTATTAA	178	1
chr1	190820797	190821041	10a_p_c1_peak_3869	3.61367	*	CTAATAA,CTAATAG,CTATTAA,CTATTAG,TTAATAA,TTAATAG,TTATTAA,TTATTAG	-110,55,58,94	4
chr1	190888588	190888847	10a_p_c1_peak_3873	5.00180	*	CTAATAG,CTATTAG	-70	1
chr1	190910277	190910939	10a_p_c1_peak_3875	5.17531	*	TTAATAA,TTATTAA	126,177,64	3
chr1	190955196	190955438	10a_p_c1_peak_3881	4.82828	*	TTAATAA,TTATTAA	-14,0,20	3
chr1	190985603	190985872	10a_p_c1_peak_3883	5.13914	*	CTAATAA,CTATTAA,TTAATAG,TTATTAG	22,87	2
chr1	191004389	191004631	10a_p_c1_peak_3885	4.65477	*	CTATTAA,TTAATAG	-16	1
chr1	191010846	191011101	10a_p_c1_peak_3886	4.82828	*	TTAATAA,TTATTAA	-39	1
chr1	191012596	191013158	10a_p_c1_peak_3887	4.48125	*	CTAATAG,CTATTAA,CTATTAG,TTAATAG	-40,12,186	3
chr1	191023750	191024183	10a_p_c1_peak_3889	3.61367	*	TTAATAA,TTATTAA	-107	1
chr1	191031355	191031666	10a_p_c1_peak_3890	6.02415	*	TTAATAA,TTATTAA	-15,60	2
chr1	191067496	191067877	10a_p_c1_peak_3893	4.90850	*	CTAATAA,CTATTAA,TTAATAA,TTAATAG,TTATTAA,TTATTAG	-129,-9,120	3
chr1	191101343	191101636	10a_p_c1_peak_3897	5.82835	*	TTAATAA,TTATTAA	1,24	2
chr1	191136825	191137195	10a_p_c1_peak_3902	8.81914	*	TTAATAA,TTATTAA	-32,54	2
chr1	191147242	191147637	10a_p_c1_peak_3905	11.07484	*	CTATTAA,TTAATAA,TTAATAG,TTATTAA	-6,2,58	3
chr1	191160029	191160284	10a_p_c1_peak_3908	4.65477	*	CTAATAA,TTAATAA,TTATTAA,TTATTAG	26,50	2
chr1	191160846	191161133	10a_p_c1_peak_3909	4.48125	*	CTAATAA,TTAATAA,TTATTAA,TTATTAG	12,4	2
chr1	191165488	191165781	10a_p_c1_peak_3910	4.82828	*	CTAATAG,CTATTAG,TTAATAA,TTATTAA	-21,-36,141	3
chr1	191192794	191193133	10a_p_c1_peak_3912	5.86938	*	CTAATAA,TTATTAG	18	1
chr1	191221452	191221833	10a_p_c1_peak_3913	3.78719	*	CTATTAA,TTAATAG	-104	1
chr1	191232342	191232664	10a_p_c1_peak_3914	5.34883	*	CTAATAA,TTATTAG	-8	1
chr1	191236433	191236771	10a_p_c1_peak_3915	4.30774	*	CTAATAA,TTAATAA,TTATTAA,TTATTAG	-34,39	2
chr1	191244021	191244294	10a_p_c1_peak_3916	4.30774	*	TTAATAA,TTATTAA	-98,55,89	3
chr1	191253936	191254202	10a_p_c1_peak_3918	5.86938	*	TTAATAA,TTATTAA	31	1
chr1	191279856	191280098	10a_p_c1_peak_3919	4.30774	*	TTAATAA,TTATTAA	-176,31	2
chr1	191288379	191288764	10a_p_c1_peak_3921	6.82094	*	CTATTAA,TTAATAA,TTAATAG,TTATTAA	15,33	2
chr1	191295745	191296027	10a_p_c1_peak_3923	3.96071	*	CTATTAA,TTAATAA,TTAATAG,TTATTAA	-101,137	2
chr1	191304730	191305016	10a_p_c1_peak_3925	3.96071	*	TTAATAA,TTATTAA	180,71	2
chr1	191327561	191327993	10a_p_c1_peak_3927	4.03305	*	CTATTAA,TTAATAA,TTAATAG,TTATTAA	-11,-21	2
chr1	191355249	191355571	10a_p_c1_peak_3929	4.48125	*	CTATTAA,TTAATAG	43	1
chr1	191368006	191368312	10a_p_c1_peak_3930	7.55138	*	CTAATAA,TTAATAA,TTATTAA,TTATTAG	-38,12	2
chr1	191382124	191382366	10a_p_c1_peak_3931	4.48125	*	TTAATAA,TTATTAA	-13,10	2
chr1	191386976	191387263	10a_p_c1_peak_3932	5.00180	*	CTAATAA,TTATTAG	-24	1
chr1	191426117	191426423	10a_p_c1_peak_3936	4.82828	*	CTAATAG,CTATTAA,CTATTAG,TTAATAA,TTAATAG,TTATTAA	-15,-7,32	3
chr1	191429366	191429728	10a_p_c1_peak_3937	3.96071	*	CTAATAA,CTAATAG,CTATTAG,TTATTAG	-7,9	2
chr1	191435751	191436043	10a_p_c1_peak_3938	3.96071	*	CTAATAA,TTATTAG	43	1
chr1	191451907	191452185	10a_p_c1_peak_3939	5.17531	*	TTAATAA,TTATTAA	1	1
chr1	191488481	191488767	10a_p_c1_peak_3945	5.00180	*	CTATTAA,TTAATAG	57	1
chr1	191535541	191535864	10a_p_c1_peak_3948	3.44016	*	TTAATAA,TTATTAA	-2	1
chr1	191541414	191541722	10a_p_c1_peak_3949	4.82828	*	CTAATAA,TTATTAG	-19,-49	2
chr1	191612315	191612630	10a_p_c1_peak_3957	4.65477	*	CTAATAA,TTAATAA,TTATTAA,TTATTAG	30,64	2
chr1	191705114	191705356	10a_p_c1_peak_3961	4.65477	*	CTAATAG,CTATTAG	-19	1
chr1	191724765	191725033	10a_p_c1_peak_3963	5.34883	*	TTAATAA,TTATTAA	-64	1
chr1	191727311	191727592	10a_p_c1_peak_3964	6.56344	*	TTAATAA,TTATTAA	-76	1
chr1	191730726	191731155	10a_p_c1_peak_3966	6.56344	*	CTAATAA,TTAATAA,TTATTAA,TTATTAG	-102,-76,151	3
chr1	191738885	191739223	10a_p_c1_peak_3967	3.78719	*	TTAATAA,TTATTAA	19	1
chr1	191763990	191764240	10a_p_c1_peak_3970	4.13422	*	CTAATAA,TTATTAG	65	1
chr1	191771302	191771696	10a_p_c1_peak_3973	6.04289	*	TTAATAA,TTATTAA	-29,188	2
chr1	191786204	191786446	10a_p_c1_peak_3977	3.44016	*	CTAATAA,TTAATAA,TTATTAA,TTATTAG	22,77	2
chr1	191791184	191791426	10a_p_c1_peak_3978	3.61367	*	CTAATAA,TTAATAA,TTATTAA,TTATTAG	-115,119	2
chr1	191804661	191805028	10a_p_c1_peak_3980	5.86938	*	TTAATAA,TTATTAA	22	1
chr1	191813827	191814120	10a_p_c1_peak_3981	4.48125	*	CTATTAA,TTAATAG	167	1
chr1	191925805	191926206	10a_p_c1_peak_3989	3.61367	*	TTAATAA,TTATTAA	101,139	2
chr1	191939998	191940340	10a_p_c1_peak_3991	7.77754	*	TTAATAA,TTATTAA	12,169	2
chr1	191954946	191955257	10a_p_c1_peak_3993	3.78719	*	CTAATAG,CTATTAG,TTAATAA,TTATTAA	125,23,43	3
chr1	191967545	191967790	10a_p_c1_peak_3994	3.44016	*	CTATTAA,TTAATAA,TTAATAG,TTATTAA	-10,30	2
chr1	191975525	191975958	10a_p_c1_peak_3996	3.61367	*	CTATTAA,TTAATAA,TTAATAG,TTATTAA	-110,-59	2
chr1	191998668	191999020	10a_p_c1_peak_3997	6.91047	*	CTAATAA,TTAATAA,TTATTAA,TTATTAG	-20,122	2
chr1	192014607	192014975	10a_p_c1_peak_3999	4.48125	*	CTAATAG,CTATTAG	134	1
chr1	192049332	192049574	10a_p_c1_peak_4002	3.61367	*	CTAATAA,TTAATAA,TTATTAA,TTATTAG	-21,56	2
chr1	192051076	192051408	10a_p_c1_peak_4003	5.34883	*	CTAATAA,TTATTAG	-61	1
chr1	192132296	192132564	10a_p_c1_peak_4010	3.26664	*	TTAATAA,TTATTAA	-43	1
chr1	192142752	192143021	10a_p_c1_peak_4011	3.96071	*	CTATTAA,TTAATAA,TTAATAG,TTATTAA	-141,77	2
chr1	192150606	192150914	10a_p_c1_peak_4013	3.78719	*	CTAATAG,CTATTAG,TTAATAA,TTATTAA	-121,-73,142	3
chr1	192161787	192162079	10a_p_c1_peak_4015	4.65477	*	CTAATAA,TTAATAA,TTATTAA,TTATTAG	-55,-66	2
chr1	192166905	192167315	10a_p_c1_peak_4016	5.52235	*	CTATTAA,TTAATAA,TTAATAG,TTATTAA	39,53	2
chr1	192198666	192199108	10a_p_c1_peak_4018	3.61367	*	CTAATAA,TTAATAA,TTATTAA,TTATTAG	-124,159,47	3
chr1	192199526	192199775	10a_p_c1_peak_4019	4.65477	*	CTATTAA,TTAATAA,TTAATAG,TTATTAA	-13,-81	2
chr1	192316105	192316673	10a_p_c1_peak_4029	4.82828	*	CTAATAA,TTAATAA,TTATTAA,TTATTAG	-151,145,182	3
chr1	192431549	192431799	10a_p_c1_peak_4035	4.35054	*	CTATTAA,TTAATAA,TTAATAG,TTATTAA	-62,14	2
chr1	192446436	192446690	10a_p_c1_peak_4036	4.13422	*	CTAATAA,CTATTAA,TTAATAG,TTATTAG	-80,150	2
chr1	192463050	192463381	10a_p_c1_peak_4037	5.34883	*	CTAATAA,TTATTAG	-88	1
chr1	192465559	192465811	10a_p_c1_peak_4038	4.33264	*	TTAATAA,TTATTAA	-130	1
chr1	192543911	192544179	10a_p_c1_peak_4040	3.09313	*	TTAATAA,TTATTAA	145	1
chr1	192579907	192580245	10a_p_c1_peak_4041	4.30774	*	TTAATAA,TTATTAA	181	1
chr1	192596914	192597237	10a_p_c1_peak_4045	6.04289	*	CTAATAA,TTATTAG	30	1
chr1	192645454	192645720	10a_p_c1_peak_4047	4.48125	*	CTAATAA,TTATTAG	23	1
chr1	192672278	192672563	10a_p_c1_peak_4050	5.17531	*	CTAATAG,CTATTAA,CTATTAG,TTAATAG	-7,33	2
chr1	192701462	192701761	10a_p_c1_peak_4053	5.69586	*	CTAATAA,CTATTAA,TTAATAA,TTAATAG,TTATTAA,TTATTAG	-67,11,188	3
chr1	192713082	192713324	10a_p_c1_peak_4055	3.44016	*	TTAATAA,TTATTAA	119,95	2
chr1	192729580	192729849	10a_p_c1_peak_4057	5.00180	*	CTATTAA,TTAATAG	-88	1
chr1	192735000	192735290	10a_p_c1_peak_4058	4.60423	*	CTAATAA,CTAATAG,CTATTAG,TTATTAG	-29,-53	2
chr1	192812463	192812803	10a_p_c1_peak_4061	4.48125	*	CTAATAA,TTAATAA,TTATTAA,TTATTAG	-120,55	2
chr1	192832408	192832650	10a_p_c1_peak_4062	4.33549	*	CTAATAA,TTATTAG	40	1
chr1	192871132	192871413	10a_p_c1_peak_4063	5.86938	*	TTAATAA,TTATTAA	46	1
chr1	192874150	192874392	10a_p_c1_peak_4064	3.78719	*	CTATTAA,TTAATAG	-69	1
chr1	192874499	192874776	10a_p_c1_peak_4065	5.58606	*	CTAATAA,TTATTAG	82	1
chr1	192940159	192940438	10a_p_c1_peak_4071	6.00066	*	CTATTAA,TTAATAA,TTAATAG,TTATTAA	-14,-17,-3	3
chr1	192989242	192989536	10a_p_c1_peak_4075	4.82828	*	CTAATAA,TTAATAA,TTATTAA,TTATTAG	-56,168,29	3
chr1	192992189	192992431	10a_p_c1_peak_4076	3.26664	*	CTAATAA,CTATTAA,TTAATAG,TTATTAG	-108,189,48	3
chr1	193003923	193004492	10a_p_c1_peak_4077	6.38992	*	CTAATAA,CTATTAA,TTAATAA,TTAATAG,TTATTAA,TTATTAG	-159,127,81	3
chr1	193046202	193046494	10a_p_c1_peak_4078	5.34883	*	CTATTAA,TTAATAG	-86	1
chr1	193055516	193055851	10a_p_c1_peak_4079	4.48125	*	CTAATAG,CTATTAG	-9,70	2
chr1	193117948	193118293	10a_p_c1_peak_4085	3.04741	*	CTAATAG,CTATTAG	131	1
chr1	193118827	193119149	10a_p_c1_peak_4086	7.25750	*	TTAATAA,TTATTAA	64	1
chr1	193136528	193136776	10a_p_c1_peak_4088	4.08223	*	CTAATAG,CTATTAG	-5	1
chr1	193150086	193150406	10a_p_c1_peak_4089	5.35709	*	CTAATAA,CTAATAG,CTATTAG,TTAATAA,TTATTAA,TTATTAG	-22,148,28	3
chr1	193156429	193156755	10a_p_c1_peak_4091	4.82828	*	TTAATAA,TTATTAA	-23,-48	2
chr1	193157590	193157891	10a_p_c1_peak_4092	4.65477	*	CTATTAA,TTAATAA,TTAATAG,TTATTAA	-119,-24,118	3
chr1	193200493	193200878	10a_p_c1_peak_4095	7.25750	*	CTAATAA,CTATTAA,TTAATAA,TTAATAG,TTATTAA,TTATTAG	-106,-79,27	3
chr1	193276848	193277109	10a_p_c1_peak_4096	4.33264	*	TTAATAA,TTATTAA	-26,-44	2
chr1	193313029	193313285	10a_p_c1_peak_4099	4.65477	*	CTAATAG,CTATTAA,CTATTAG,TTAATAA,TTAATAG,TTATTAA	-179,-20,-52,64	4
chr1	193394787	193395089	10a_p_c1_peak_4103	5.58037	*	TTAATAA,TTATTAA	10	1
chr1	193404216	193404506	10a_p_c1_peak_4104	4.99406	*	CTATTAA,TTAATAA,TTAATAG,TTATTAA	131,75	2
chr1	193422850	193423176	10a_p_c1_peak_4106	4.82828	*	CTATTAA,TTAATAA,TTAATAG,TTATTAA	-14,10,186	3
chr1	193474504	193474792	10a_p_c1_peak_4111	5.20756	*	TTAATAA,TTATTAA	-2,-31,1	3
chr1	193499223	193499499	10a_p_c1_peak_4112	4.82828	*	CTAATAA,TTATTAG	13,44	2
chr1	193517454	193517755	10a_p_c1_peak_4114	4.30774	*	TTAATAA,TTATTAA	-41	1
chr1	193534680	193534972	10a_p_c1_peak_4115	3.76072	*	CTAATAA,TTAATAA,TTATTAA,TTATTAG	-143,109	2
chr1	193544626	193544906	10a_p_c1_peak_4116	4.30774	*	CTATTAA,TTAATAA,TTAATAG,TTATTAA	-36,-46	2
chr1	193556589	193556945	10a_p_c1_peak_4118	5.52235	*	CTAATAA,TTAATAA,TTATTAA,TTATTAG	-164,49,59	3
chr1	193568858	193569178	10a_p_c1_peak_4119	4.65477	*	CTAATAA,TTATTAG	41	1
chr1	193637688	193637958	10a_p_c1_peak_4122	3.96071	*	CTATTAA,TTAATAG	-22	1
chr1	193673953	193674305	10a_p_c1_peak_4125	4.65477	*	CTAATAA,TTAATAA,TTATTAA,TTATTAG	-10,-40	2
chr1	193695080	193695696	10a_p_c1_peak_4127	6.56344	*	CTATTAA,TTAATAA,TTAATAG,TTATTAA	-171,-60,14,78	4
chr1	193736003	193736258	10a_p_c1_peak_4130	4.30774	*	CTAATAA,TTAATAA,TTATTAA,TTATTAG	-72,-80	2
chr1	193788812	193789058	10a_p_c1_peak_4133	4.13422	*	CTATTAA,TTAATAA,TTAATAG,TTATTAA	-140,142,7	3
chr1	193814908	193815150	10a_p_c1_peak_4135	4.48125	*	CTAATAG,CTATTAG	34	1
chr1	193828669	193829029	10a_p_c1_peak_4137	4.82828	*	CTAATAA,TTAATAA,TTATTAA,TTATTAG	-62,114	2
chr1	193857491	193857760	10a_p_c1_peak_4140	4.48125	*	CTAATAA,TTAATAA,TTATTAA,TTATTAG	-195,101,65	3
chr1	193859960	193860249	10a_p_c1_peak_4141	6.21641	*	CTATTAA,TTAATAA,TTAATAG,TTATTAA	-140,-29	2
chr1	193929050	193929325	10a_p_c1_peak_4145	4.48125	*	CTATTAA,TTAATAG	142	1
chr1	193930466	193930768	10a_p_c1_peak_4146	6.56344	*	CTAATAA,TTATTAG	38	1
chr1	193953428	193953705	10a_p_c1_peak_4151	3.78719	*	CTAATAA,TTATTAG	-95	1
chr1	193963411	193963697	10a_p_c1_peak_4154	6.04289	*	CTAATAA,TTAATAA,TTATTAA,TTATTAG	-85,31	2
chr1	193983141	193983399	10a_p_c1_peak_4155	3.65946	*	CTAATAA,TTATTAG	-44,87	2
chr1	193994159	193994658	10a_p_c1_peak_4157	3.61367	*	CTATTAA,TTAATAA,TTAATAG,TTATTAA	-167,188,34	3
chr1	193998395	193998666	10a_p_c1_peak_4158	4.41630	*	CTAATAA,TTATTAG	25	1
chr1	194019258	194019512	10a_p_c1_peak_4159	3.78719	*	CTAATAA,TTAATAA,TTATTAA,TTATTAG	-20,53	2
chr1	194079701	194079987	10a_p_c1_peak_4162	3.96071	*	CTAATAA,CTATTAA,TTAATAG,TTATTAG	-126,-23	2
chr1	194084213	194084498	10a_p_c1_peak_4163	5.34883	*	CTATTAA,TTAATAG	-23	1
chr1	194096300	194096710	10a_p_c1_peak_4165	5.17531	*	CTAATAA,CTATTAA,TTAATAA,TTAATAG,TTATTAA,TTATTAG	-149,-89,56,90	4
chr1	194097838	194098346	10a_p_c1_peak_4166	4.48125	*	TTAATAA,TTATTAA	-61,109,51	3
chr1	194100337	194100650	10a_p_c1_peak_4167	5.86938	*	CTAATAA,TTATTAG	22	1
chr1	194118340	194118727	10a_p_c1_peak_4168	3.61367	*	CTAATAA,TTAATAA,TTATTAA,TTATTAG	-134,71	2
chr1	194119836	194120080	10a_p_c1_peak_4169	4.65477	*	TTAATAA,TTATTAA	51	1
chr1	194132484	194132870	10a_p_c1_peak_4171	7.77805	*	TTAATAA,TTATTAA	2,22	2
chr1	194203455	194203784	10a_p_c1_peak_4180	4.65477	*	CTAATAA,TTAATAA,TTATTAA,TTATTAG	166,88	2
chr1	194204024	194204274	10a_p_c1_peak_4181	4.13422	*	TTAATAA,TTATTAA	145	1
chr1	194219070	194219417	10a_p_c1_peak_4182	3.78719	*	CTAATAG,CTATTAG	-110	1
chr1	194234526	194234787	10a_p_c1_peak_4183	5.34883	*	TTAATAA,TTATTAA	-17,51,80	3
chr1	194255660	194255919	10a_p_c1_peak_4184	4.82828	*	TTAATAA,TTATTAA	23	1
chr1	194295203	194295528	10a_p_c1_peak_4185	5.00180	*	TTAATAA,TTATTAA	19	1
chr1	194314100	194314342	10a_p_c1_peak_4187	4.48125	*	TTAATAA,TTATTAA	-27,-45	2
chr1	194329354	194329601	10a_p_c1_peak_4188	4.48125	*	CTAATAA,TTAATAA,TTATTAA,TTATTAG	20,69	2
chr1	194366492	194366742	10a_p_c1_peak_4192	4.48125	*	CTATTAA,TTAATAA,TTAATAG,TTATTAA	24,4	2
chr1	194371645	194371945	10a_p_c1_peak_4193	5.52235	*	TTAATAA,TTATTAA	-87	1
chr1	194372487	194372927	10a_p_c1_peak_4194	3.96071	*	CTAATAA,CTATTAA,TTAATAA,TTAATAG,TTATTAA,TTATTAG	-148,146,26	3
chr1	194413010	194413295	10a_p_c1_peak_4195	4.48125	*	CTAATAA,CTAATAG,CTATTAG,TTATTAG	-100,-2,60	3
chr1	194418758	194419109	10a_p_c1_peak_4197	5.86938	*	CTAATAA,TTATTAG	-13	1
chr1	194470473	194470775	10a_p_c1_peak_4200	5.17531	*	CTAATAA,CTATTAA,TTAATAG,TTATTAG	13,3	2
chr1	194532131	194532378	10a_p_c1_peak_4206	4.82828	*	CTATTAA,TTAATAG	69	1
chr1	194538074	194538474	10a_p_c1_peak_4207	4.82828	*	CTAATAA,TTAATAA,TTATTAA,TTATTAG	150,38	2
chr1	194563542	194563885	10a_p_c1_peak_4209	3.78719	*	CTATTAA,TTAATAA,TTAATAG,TTATTAA	-164,-81,24	3
chr1	194571405	194571722	10a_p_c1_peak_4210	5.52235	*	TTAATAA,TTATTAA	-6	1
chr1	194584891	194585215	10a_p_c1_peak_4211	4.82828	*	CTATTAA,TTAATAG	5	1
chr1	194589533	194589817	10a_p_c1_peak_4212	5.86938	*	TTAATAA,TTATTAA	-4	1
chr1	194602525	194602841	10a_p_c1_peak_4215	4.48125	*	TTAATAA,TTATTAA	-57	1
chr1	194606769	194607165	10a_p_c1_peak_4217	5.69586	*	CTAATAA,TTAATAA,TTATTAA,TTATTAG	106,9	2
chr1	194635270	194635654	10a_p_c1_peak_4222	4.13422	*	CTATTAA,TTAATAA,TTAATAG,TTATTAA	-47,114	2
chr1	194640941	194641301	10a_p_c1_peak_4224	5.52235	*	TTAATAA,TTATTAA	84	1
chr1	194662945	194663278	10a_p_c1_peak_4228	4.13422	*	CTATTAA,TTAATAA,TTAATAG,TTATTAA	47,50	2
chr1	194688486	194688812	10a_p_c1_peak_4232	6.21641	*	CTAATAG,CTATTAG,TTAATAA,TTATTAA	-31,-71,197	3
chr1	194694301	194694597	10a_p_c1_peak_4235	4.48125	*	CTAATAG,CTATTAG	-10	1
chr1	194742456	194742706	10a_p_c1_peak_4237	4.82828	*	CTATTAA,TTAATAG	7	1
chr1	194784595	194785030	10a_p_c1_peak_4243	6.38992	*	CTAATAG,CTATTAA,CTATTAG,TTAATAG	-102,16	2
chr1	194809605	194810017	10a_p_c1_peak_4248	5.34883	*	CTAATAA,TTATTAG	168,8	2
chr1	194816696	194817340	10a_p_c1_peak_4249	5.34883	*	CTATTAA,TTAATAG	166	1
chr1	194830087	194830458	10a_p_c1_peak_4252	6.73696	*	TTAATAA,TTATTAA	-43,-72	2
chr1	194853146	194853403	10a_p_c1_peak_4254	5.00180	*	CTAATAA,TTATTAG	21	1
chr1	194857221	194857467	10a_p_c1_peak_4255	3.61367	*	TTAATAA,TTATTAA	-36	1
chr1	194868153	194868466	10a_p_c1_peak_4256	4.82828	*	CTAATAG,CTATTAG,TTAATAA,TTATTAA	-138,41,44	3
chr1	194870624	194870907	10a_p_c1_peak_4258	5.86938	*	CTAATAA,TTATTAG	-10	1
chr1	194962385	194962720	10a_p_c1_peak_4264	4.30774	*	CTAATAA,CTAATAG,CTATTAG,TTAATAA,TTATTAA,TTATTAG	-10,12,160	3
chr1	194978873	194979226	10a_p_c1_peak_4267	6.21641	*	CTAATAA,TTATTAG	-17	1
chr1	194984804	194985156	10a_p_c1_peak_4268	6.04289	*	CTAATAA,TTAATAA,TTATTAA,TTATTAG	-92,80	2
chr1	194990482	194990793	10a_p_c1_peak_4269	4.82828	*	CTAATAG,CTATTAG,TTAATAA,TTATTAA	149,6	2
chr1	195032941	195033253	10a_p_c1_peak_4270	4.19441	*	CTAATAA,CTAATAG,CTATTAG,TTAATAA,TTATTAA,TTATTAG	-100,119,38	3
chr1	195059838	195060175	10a_p_c1_peak_4274	4.65477	*	CTAATAA,TTAATAA,TTATTAA,TTATTAG	-76,125	2
chr1	195096431	195096688	10a_p_c1_peak_4276	4.48125	*	CTAATAA,TTAATAA,TTATTAA,TTATTAG	-82,147,85	3
chr1	195116482	195116858	10a_p_c1_peak_4278	4.82828	*	CTAATAA,CTAATAG,CTATTAG,TTATTAG	70,79	2
chr1	195126905	195127168	10a_p_c1_peak_4281	5.52235	*	CTATTAA,TTAATAA,TTAATAG,TTATTAA	123,50	2
chr1	195140047	195140387	10a_p_c1_peak_4284	7.08399	*	CTAATAA,TTAATAA,TTATTAA,TTATTAG	-45,113,20	3
chr1	195146252	195146527	10a_p_c1_peak_4285	4.30774	*	CTATTAA,TTAATAA,TTAATAG,TTATTAA	-19,82	2
chr1	195191213	195191571	10a_p_c1_peak_4289	6.38992	*	CTATTAA,TTAATAA,TTAATAG,TTATTAA	-13,145,4	3
chr1	195192075	195192344	10a_p_c1_peak_4290	4.13422	*	TTAATAA,TTATTAA	147	1
chr1	195202004	195202249	10a_p_c1_peak_4293	4.30774	*	CTAATAA,CTATTAA,TTAATAA,TTAATAG,TTATTAA,TTATTAG	-18,26,70	3
chr1	195266787	195267136	10a_p_c1_peak_4299	3.61367	*	CTAATAA,TTATTAG	-144	1
chr1	195274516	195274838	10a_p_c1_peak_4300	8.12508	*	CTAATAG,CTATTAG,TTAATAA,TTATTAA	-178,-20,-32	3
chr1	195300913	195301234	10a_p_c1_peak_4302	6.41026	*	CTATTAA,TTAATAA,TTAATAG,TTATTAA	-189,-30,-47	3
chr1	195323060	195323321	10a_p_c1_peak_4305	3.78719	*	CTAATAA,TTAATAA,TTATTAA,TTATTAG	-39,49	2
chr1	195336223	195336724	10a_p_c1_peak_4306	3.61367	*	CTATTAA,TTAATAA,TTAATAG,TTATTAA	-107,-14	2
chr1	195349654	195349939	10a_p_c1_peak_4309	4.65477	*	CTAATAA,CTATTAA,TTAATAA,TTAATAG,TTATTAA,TTATTAG	-81,103,106	3
chr1	195365358	195365634	10a_p_c1_peak_4310	5.52235	*	CTAATAA,CTATTAA,TTAATAG,TTATTAG	-34,-62	2
chr1	195379485	195379747	10a_p_c1_peak_4311	4.30774	*	CTATTAA,TTAATAA,TTAATAG,TTATTAA	-42,45	2
chr1	195389962	195390247	10a_p_c1_peak_4312	4.48125	*	TTAATAA,TTATTAA	2	1
chr1	195395466	195395735	10a_p_c1_peak_4313	5.52235	*	CTAATAA,TTAATAA,TTATTAA,TTATTAG	-17,46	2
chr1	195437675	195437988	10a_p_c1_peak_4320	6.21641	*	CTAATAA,TTAATAA,TTATTAA,TTATTAG	-54,32,98	3
chr1	195480711	195481059	10a_p_c1_peak_4322	4.48125	*	CTAATAA,TTATTAG	28	1
chr1	195510632	195510874	10a_p_c1_peak_4325	3.96071	*	CTATTAA,TTAATAA,TTAATAG,TTATTAA	-171,18	2
chr1	195591061	195591303	10a_p_c1_peak_4330	3.44016	*	TTAATAA,TTATTAA	-192,88	2
chr1	195660201	195660829	10a_p_c1_peak_4334	6.21641	*	CTATTAA,TTAATAG	106	1
chr1	195670341	195670622	10a_p_c1_peak_4337	5.00180	*	TTAATAA,TTATTAA	-37,-52	2
chr1	195672537	195672781	10a_p_c1_peak_4338	3.96071	*	TTAATAA,TTATTAA	-5,77	2
chr1	195675632	195675988	10a_p_c1_peak_4340	5.34883	*	CTAATAA,TTAATAA,TTATTAA,TTATTAG	-12,23	2
chr1	195694323	195694641	10a_p_c1_peak_4342	4.92159	*	CTAATAA,TTATTAG	52	1
chr1	195705546	195705902	10a_p_c1_peak_4343	5.52235	*	TTAATAA,TTATTAA	-41	1
chr1	195715047	195715400	10a_p_c1_peak_4344	4.65477	*	CTATTAA,TTAATAA,TTAATAG,TTATTAA	-130,-76,-79	3
chr1	195718501	195718771	10a_p_c1_peak_4345	4.13422	*	CTATTAA,TTAATAA,TTAATAG,TTATTAA	71,74	2
chr1	195722711	195723051	10a_p_c1_peak_4347	6.56344	*	CTAATAA,TTATTAG	-18	1
chr1	195727084	195727333	10a_p_c1_peak_4349	4.13422	*	CTAATAA,CTATTAA,TTAATAG,TTATTAG	-8,18	2
chr1	195730261	195730766	10a_p_c1_peak_4350	5.00180	*	CTATTAA,TTAATAG	125	1
chr1	195749033	195749370	10a_p_c1_peak_4352	5.18613	*	TTAATAA,TTATTAA	-13,-4	2
chr1	195753676	195753934	10a_p_c1_peak_4353	5.34883	*	CTAATAA,CTATTAA,TTAATAA,TTAATAG,TTATTAA,TTATTAG	-142,117,73,94	4
chr1	195772643	195772897	10a_p_c1_peak_4354	5.00180	*	TTAATAA,TTATTAA	19,22,50	3
chr1	195784448	195784793	10a_p_c1_peak_4356	8.61815	*	TTAATAA,TTATTAA	147	1
chr1	195790928	195791170	10a_p_c1_peak_4357	4.65477	*	CTAATAA,TTAATAA,TTATTAA,TTATTAG	-2,142	2
chr1	195792482	195792819	10a_p_c1_peak_4358	4.82828	*	CTAATAA,TTAATAA,TTATTAA,TTATTAG	-9,164	2
chr1	195851656	195852168	10a_p_c1_peak_4362	5.69586	*	CTAATAA,CTAATAG,CTATTAG,TTATTAG	-159,-182,132,192	4
chr1	195873936	195874294	10a_p_c1_peak_4365	4.13422	*	TTAATAA,TTATTAA	4	1
chr1	195876509	195876792	10a_p_c1_peak_4366	5.52235	*	CTAATAG,CTATTAG,TTAATAA,TTATTAA	-20,62	2
chr1	195943468	195943775	10a_p_c1_peak_4371	3.61367	*	CTAATAA,TTATTAG	80	1
chr1	195957850	195958210	10a_p_c1_peak_4372	4.48125	*	TTAATAA,TTATTAA	-126,139	2
chr1	195960463	195960705	10a_p_c1_peak_4373	3.96071	*	CTAATAA,TTAATAA,TTATTAA,TTATTAG	-22,18	2
chr1	195962351	195962599	10a_p_c1_peak_4374	4.65477	*	CTAATAA,TTATTAG	11	1
chr1	195988107	195988349	10a_p_c1_peak_4378	4.48125	*	CTAATAA,CTAATAG,CTATTAG,TTAATAA,TTATTAA,TTATTAG	-160,-37,26,33	4
chr1	196021225	196021494	10a_p_c1_peak_4379	4.65477	*	CTAATAG,CTATTAA,CTATTAG,TTAATAG	-19,132	2
chr1	196033919	196034311	10a_p_c1_peak_4383	7.76941	*	CTAATAG,CTATTAG	-180,15	2
chr1	196045275	196045523	10a_p_c1_peak_4385	4.76752	*	CTATTAA,TTAATAA,TTAATAG,TTATTAA	-33,-59	2
chr1	196047170	196047431	10a_p_c1_peak_4386	3.96071	*	TTAATAA,TTATTAA	-184,65	2
chr1	196064802	196065160	10a_p_c1_peak_4388	6.56344	*	CTATTAA,TTAATAG	5	1
chr1	196133683	196133977	10a_p_c1_peak_4389	5.48375	*	CTAATAG,CTATTAG,TTAATAA,TTATTAA	-32,-64,-73	3
chr1	196138051	196138422	10a_p_c1_peak_4391	3.96071	*	TTAATAA,TTATTAA	72	1
chr1	196154209	196154655	10a_p_c1_peak_4392	5.13914	*	TTAATAA,TTATTAA	165,31	2
chr1	196204399	196204701	10a_p_c1_peak_4396	5.17531	*	CTAATAA,CTATTAA,TTAATAG,TTATTAG	-12,-60,18,188	4
chr1	196242182	196242696	10a_p_c1_peak_4398	5.00180	*	CTATTAA,TTAATAA,TTAATAG,TTATTAA	-103,98	2
chr1	196243934	196244267	10a_p_c1_peak_4399	6.04289	*	TTAATAA,TTATTAA	-61	1
chr1	196287561	196287870	10a_p_c1_peak_4402	3.26664	*	CTAATAA,TTATTAG	-54	1
chr1	196299323	196299581	10a_p_c1_peak_4404	4.65477	*	TTAATAA,TTATTAA	-49	1
chr1	196315243	196315772	10a_p_c1_peak_4406	6.38992	*	CTAATAG,CTATTAG	146	1
chr1	196322747	196323020	10a_p_c1_peak_4408	5.00180	*	CTAATAA,TTATTAG	4	1
chr1	196357802	196358116	10a_p_c1_peak_4412	5.52235	*	CTATTAA,TTAATAA,TTAATAG,TTATTAA	-2,-5	2
chr1	196367278	196367628	10a_p_c1_peak_4413	4.30774	*	TTAATAA,TTATTAA	-15,114	2
chr1	196367813	196368184	10a_p_c1_peak_4414	5.52235	*	CTAATAG,CTATTAG	113	1
chr1	196369548	196370057	10a_p_c1_peak_4415	6.21641	*	CTAATAA,CTATTAA,TTAATAA,TTAATAG,TTATTAA,TTATTAG	-150,115,27,88	4
chr1	196382678	196383033	10a_p_c1_peak_4416	3.96071	*	CTAATAA,TTAATAA,TTATTAA,TTATTAG	-44,124,39	3
chr1	196405590	196405851	10a_p_c1_peak_4418	3.78719	*	TTAATAA,TTATTAA	45	1
chr1	196445180	196445441	10a_p_c1_peak_4423	3.44016	*	CTAATAG,CTATTAG	-73	1
chr1	196466412	196466910	10a_p_c1_peak_4424	5.17531	*	CTAATAA,CTATTAA,TTAATAA,TTAATAG,TTATTAA,TTATTAG	-81,163,196	3
chr1	196475688	196475973	10a_p_c1_peak_4425	4.48125	*	CTAATAA,TTATTAG	-17	1
chr1	196479254	196479578	10a_p_c1_peak_4428	5.34883	*	CTAATAA,TTAATAA,TTATTAA,TTATTAG	-49,-8	2
chr1	196483819	196484061	10a_p_c1_peak_4430	4.65477	*	TTAATAA,TTATTAA	-24,4	2
chr1	196526538	196526932	10a_p_c1_peak_4433	5.34883	*	CTATTAA,TTAATAA,TTAATAG,TTATTAA	-117,117,25,32	4
chr1	196543026	196543346	10a_p_c1_peak_4434	4.13422	*	CTATTAA,TTAATAA,TTAATAG,TTATTAA	-156,66,69	3
chr1	196555472	196556149	10a_p_c1_peak_4435	3.26644	*	TTAATAA,TTATTAA	-131,190	2
chr1	196557448	196557699	10a_p_c1_peak_4436	4.82828	*	CTAATAA,TTAATAA,TTATTAA,TTATTAG	-8,45	2
chr1	196585614	196585870	10a_p_c1_peak_4439	4.13422	*	CTAATAA,CTATTAA,TTAATAG,TTATTAG	-21,6	2
chr1	196589152	196589539	10a_p_c1_peak_4440	5.52235	*	CTATTAA,TTAATAG	-31	1
chr1	196590654	196590928	10a_p_c1_peak_4441	5.17531	*	TTAATAA,TTATTAA	-13,-16	2
chr1	196641560	196641819	10a_p_c1_peak_4445	4.82828	*	CTAATAG,CTATTAG,TTAATAA,TTATTAA	-21,-5	2
chr1	196645261	196645648	10a_p_c1_peak_4446	5.86938	*	CTATTAA,TTAATAA,TTAATAG,TTATTAA	-171,68	2
chr1	196686216	196686735	10a_p_c1_peak_4449	5.00180	*	CTATTAA,TTAATAA,TTAATAG,TTATTAA	-169,183	2
chr1	196689033	196689286	10a_p_c1_peak_4450	4.82828	*	CTAATAA,TTATTAG	8	1
chr1	196695571	196695872	10a_p_c1_peak_4451	5.86938	*	CTAATAA,TTATTAG	11	1
chr1	196736533	196736992	10a_p_c1_peak_4453	5.00180	*	CTAATAA,TTAATAA,TTATTAA,TTATTAG	-101,-87,169	3
chr1	196846221	196846528	10a_p_c1_peak_4459	4.61231	*	CTAATAA,CTATTAA,TTAATAA,TTAATAG,TTATTAA,TTATTAG	-68,-9,5	3
chr1	196883323	196883610	10a_p_c1_peak_4464	4.82828	*	CTAATAA,CTATTAA,TTAATAA,TTAATAG,TTATTAA,TTATTAG	-129,38,53	3
chr1	196931113	196931531	10a_p_c1_peak_4468	4.48125	*	CTAATAA,TTAATAA,TTATTAA,TTATTAG	-194,169	2
chr1	196941685	196941987	10a_p_c1_peak_4470	5.52235	*	CTAATAA,TTATTAG	31	1
chr1	196958940	196959208	10a_p_c1_peak_4473	4.36159	*	CTAATAA,CTAATAG,CTATTAG,TTAATAA,TTATTAA,TTATTAG	-64,11,95	3
chr1	196962012	196962262	10a_p_c1_peak_4474	3.86179	*	CTAATAA,TTAATAA,TTATTAA,TTATTAG	-97,38	2
chr1	196965458	196965791	10a_p_c1_peak_4476	5.52235	*	TTAATAA,TTATTAA	-37	1
chr1	197007954	197008339	10a_p_c1_peak_4480	9.33969	*	CTATTAA,TTAATAA,TTAATAG,TTATTAA	-179,-37,-97,10	4
chr1	197052351	197052602	10a_p_c1_peak_4483	4.13422	*	CTAATAG,CTATTAG,TTAATAA,TTATTAA	-154,11,90	3
chr1	197064653	197064917	10a_p_c1_peak_4486	3.78719	*	CTAATAA,TTAATAA,TTATTAA,TTATTAG	19,196	2
chr1	197065783	197066038	10a_p_c1_peak_4487	4.48125	*	TTAATAA,TTATTAA	-50,47	2
chr1	197067824	197068102	10a_p_c1_peak_4488	4.82828	*	CTAATAA,TTATTAG	-18	1
chr1	197087971	197088230	10a_p_c1_peak_4489	3.96071	*	TTAATAA,TTATTAA	48,55	2
chr1	197090510	197090830	10a_p_c1_peak_4490	3.44016	*	CTAATAA,CTATTAA,TTAATAG,TTATTAG	-120,-153	2
chr1	197092500	197092742	10a_p_c1_peak_4491	4.13422	*	CTAATAA,TTATTAG	50	1
chr1	197116253	197116510	10a_p_c1_peak_4497	5.41975	*	CTAATAA,TTATTAG	22,51	2
chr1	197141378	197141636	10a_p_c1_peak_4500	4.13422	*	TTAATAA,TTATTAA	-48,-60,-87	3
chr1	197150794	197151199	10a_p_c1_peak_4501	5.86938	*	TTAATAA,TTATTAA	120	1
chr1	197159891	197160146	10a_p_c1_peak_4502	4.30774	*	CTAATAA,TTATTAG	-31	1
chr1	197167953	197168234	10a_p_c1_peak_4503	3.78719	*	CTATTAA,TTAATAA,TTAATAG,TTATTAA	-61,21	2
chr1	197236558	197236800	10a_p_c1_peak_4505	4.13422	*	CTAATAA,TTATTAG	71	1
chr1	197240555	197240953	10a_p_c1_peak_4506	6.54715	*	CTAATAA,TTAATAA,TTATTAA,TTATTAG	-25,30	2
chr1	197247920	197248399	10a_p_c1_peak_4508	4.13422	*	CTAATAA,TTATTAG	59	1
chr1	197251468	197251796	10a_p_c1_peak_4509	5.34883	*	CTAATAA,TTAATAA,TTATTAA,TTATTAG	-195,17,43	3
chr1	197274345	197274626	10a_p_c1_peak_4510	6.04289	*	CTAATAG,CTATTAA,CTATTAG,TTAATAG	24,34	2
chr1	197289756	197290028	10a_p_c1_peak_4513	4.48125	*	CTATTAA,TTAATAA,TTAATAG,TTATTAA	-79,36,44	3
chr1	197355256	197355498	10a_p_c1_peak_4518	4.65477	*	CTAATAA,CTATTAA,TTAATAA,TTAATAG,TTATTAA,TTATTAG	-14,-2,1	3
chr1	197497949	197498264	10a_p_c1_peak_4527	6.27336	*	CTAATAG,CTATTAA,CTATTAG,TTAATAG	-56,-8,26,7	4
chr1	197526940	197527301	10a_p_c1_peak_4530	5.86938	*	CTAATAA,TTAATAA,TTATTAA,TTATTAG	-166,-86,85	3
chr1	197554362	197554657	10a_p_c1_peak_4533	4.48125	*	CTAATAG,CTATTAG	-11	1
[truncated: 25,305 more rows]
