# Supplementary material for: Satb1 integrates DNA binding site geometry and torsional stress to differentially target nucleosome-dense regions
Source: Nat Commun. 2019 Jul 19;10:3221. doi: 10.1038/s41467-019-11118-8 (PMC6642133; doi:10.1038/s41467-019-11118-8)
Supplement: Supplementary file 10 — Source Data [file 41467_2019_11118_MOESM10_ESM.zip › Source data/GenomicData/satb1_mcf10a_nucpos.bed]

chr1	44613	44614	0.999891991012	0.194224707134	0.999985788291	1.0	occ
chr1	45335	45336	0.737916323885	0.357462932723	0.947335669008	7.0	occ
chr1	45682	45683	1.0	0.132741439783	1.0	1.0	occ
chr1	46206	46207	0.874130280661	0.469017317667	0.979102204922	4.0	occ
chr1	46422	46423	0.710114350197	0.371652466273	0.920380735549	6.0	occ
chr1	46674	46675	0.542878291343	0.121012403126	0.872940606044	3.0	nuc
chr1	51286	51287	0.479838979569	0.106707506185	0.828974758003	4.0	occ
chr1	51446	51447	0.472497440262	0.113934865039	0.808687901206	6.0	occ
chr1	53518	53519	0.563167788463	0.146811942603	0.879969212966	4.0	occ
chr1	121130	121131	1.0	0.198595132581	1.0	1.0	occ
chr1	121887	121888	0.957365491466	0.644141785831	0.993552554701	4.0	nuc
chr1	122124	122125	1.0	0.163551514479	1.0	1.0	occ
chr1	122417	122418	0.605972212979	0.151389678319	0.919142208726	4.0	nuc
chr1	122662	122663	0.63508468101	0.261481852395	0.891750023408	5.0	occ
chr1	340636	340637	0.961418877637	0.460362493033	0.99640042998	2.0	occ
chr1	340818	340819	0.532754184025	0.120699183304	0.865901416516	4.0	occ
chr1	341310	341311	0.657856697046	0.187012556307	0.953278588234	3.0	nuc
chr1	341944	341945	0.955692671347	0.227534746044	0.993720496872	1.0	occ
chr1	342657	342658	0.57500619192	0.190334613894	0.873539428185	5.0	nuc
chr1	647014	647015	0.689378856125	0.170613287634	0.958590915444	3.0	nuc
chr1	647311	647312	1.0	0.200460498207	1.0	1.0	occ
chr1	649094	649095	1.0	0.201982087777	1.0	1.0	occ
chr1	716229	716230	0.677315119299	0.232584547498	0.945522929085	3.0	nuc
chr1	716624	716625	0.918324688955	0.131705541956	0.986945491932	1.0	occ
chr1	716855	716856	1.0	0.13055146772	1.0	1.0	occ
chr1	717305	717306	0.942072396956	0.548556499807	0.991473384286	3.0	occ
chr1	717961	717962	0.388994443687	0.100685347104	0.686158947753	13.0	occ
chr1	805168	805169	0.640545268791	0.509853769144	0.752664318942	40.0	nuc
chr1	805452	805453	0.786771886002	0.606332684002	0.903490747141	18.0	nuc
chr1	806039	806040	0.438245626202	0.106735135039	0.785142788365	6.0	occ
chr1	806624	806625	0.835103649308	0.435830256288	0.977218440772	4.0	nuc
chr1	806967	806968	0.774683323505	0.384964259875	0.964158975662	5.0	occ
chr1	807178	807179	0.956861631135	0.275068251044	0.993768724556	2.0	occ
chr1	1000903	1000904	0.433412855554	0.112610033111	0.74956752272	8.0	nuc
chr1	1001119	1001120	0.386052673413	0.151997773462	0.634720407642	12.0	occ
chr1	1001329	1001330	0.587820911752	0.361366710759	0.779394123222	18.0	occ
chr1	1001477	1001478	0.376413223323	0.124249464105	0.6449617731	11.0	occ
chr1	1001689	1001690	0.66663824355	0.378487025072	0.861609457608	9.0	nuc
chr1	1001917	1001918	0.487116998398	0.260632990051	0.702345147409	12.0	nuc
chr1	1002127	1002128	0.792489881388	0.578131569837	0.926715410871	14.0	occ
chr1	1002427	1002428	0.943089588086	0.724846084471	0.982980698846	7.0	nuc
chr1	1350601	1350602	0.675772715099	0.368915717162	0.893025864316	8.0	nuc
chr1	1350780	1350781	0.575377322907	0.268820175554	0.832653683803	9.0	occ
chr1	2300105	2300106	0.884409580925	0.546787758033	0.972353715919	5.0	occ
chr1	2300553	2300554	0.998247375455	0.199350879798	0.999740351919	1.0	occ
chr1	2301109	2301110	1.0	0.151671079483	1.0	1.0	occ
chr1	2301541	2301542	0.591354227901	0.21194339916	0.886232138473	6.0	occ
chr1	2301963	2301964	1.0	0.117367982828	1.0	1.0	occ
chr1	2700568	2700569	0.710166907734	0.151557902356	0.957807539715	2.0	occ
chr1	2700808	2700809	0.583039341506	0.133262344324	0.909090628735	4.0	occ
chr1	2701356	2701357	1.0	0.247441861448	1.0	1.0	occ
chr1	2701725	2701726	0.734342133509	0.412246736398	0.92525425941	7.0	nuc
chr1	2702022	2702023	0.56989676917	0.238692139503	0.868406721262	6.0	occ
chr1	2702320	2702321	0.561248511336	0.10913319052	0.91706745348	3.0	occ
chr1	2749590	2749591	0.626973107175	0.123358203435	0.948963998539	3.0	nuc
chr1	2750171	2750172	0.607378774602	0.268906467258	0.873955279322	6.0	occ
chr1	2750349	2750350	0.875572923299	0.559357767047	0.958488629395	6.0	occ
chr1	2750849	2750850	0.941724109158	0.265758050459	0.992178827718	2.0	occ
chr1	3126750	3126751	0.972638542571	0.651282437976	0.996199797579	4.0	nuc
chr1	3127178	3127179	0.563252411448	0.111899430034	0.914518037274	3.0	occ
chr1	3127906	3127907	0.61311398256	0.180277268704	0.92942310751	3.0	nuc
chr1	3128641	3128642	0.575341228617	0.191776921209	0.776782604267	6.0	nuc
chr1	3142575	3142576	0.707490032298	0.319896370409	0.931064195891	4.0	nuc
chr1	3142960	3142961	0.588761177582	0.184304599188	0.899242120415	4.0	occ
chr1	3143469	3143470	1.0	0.21797806552	1.0	1.0	occ
chr1	3664635	3664636	0.538737977969	0.144513270937	0.848547226553	3.0	nuc
chr1	3665170	3665171	0.594320885196	0.303211131887	0.83206779263	9.0	occ
chr1	3665605	3665606	0.828959856892	0.382731506299	0.974544628851	3.0	occ
chr1	3665849	3665850	0.954900798577	0.566148894797	0.994215600631	4.0	occ
chr1	3666116	3666117	0.719387442788	0.278349268685	0.957644538949	4.0	occ
chr1	3666594	3666595	0.888687716246	0.503308446492	0.967416762339	3.0	nuc
chr1	4406884	4406885	0.612422411543	0.118968705794	0.9481574232	3.0	occ
chr1	4408447	4408448	0.987921752022	0.633212263874	0.994878793171	4.0	nuc
chr1	5112531	5112532	0.680251302967	0.185015653794	0.940823266072	3.0	occ
chr1	5113641	5113642	1.0	0.267128939275	1.0	1.0	occ
chr1	5118854	5118855	1.0	0.281611098463	1.0	1.0	occ
chr1	5120594	5120595	0.711121046458	0.223659480059	0.929243618225	2.0	occ
chr1	5153913	5153914	1.0	0.187800078281	1.0	1.0	occ
chr1	5283278	5283279	0.646914273088	0.127975751004	0.951784758571	3.0	occ
chr1	5283476	5283477	0.804790486223	0.162241879909	0.941070320089	1.0	occ
chr1	5283775	5283776	0.963222563275	0.155769466412	0.994823378826	1.0	occ
chr1	5285145	5285146	0.854107299918	0.126988122094	0.979164055505	1.0	occ
chr1	5457208	5457209	1.0	0.367033926722	1.0	2.0	occ
chr1	5457470	5457471	0.636974708745	0.185780476121	0.924535445442	4.0	occ
chr1	5458211	5458212	0.998742829961	0.175546398309	0.999627458833	1.0	occ
chr1	5458448	5458449	0.99659263624	0.201803733687	0.999457644945	3.0	occ
chr1	5458928	5458929	0.728045417148	0.293713184937	0.943232691011	3.0	nuc
chr1	5459082	5459083	0.838125689216	0.257252188757	0.969115217325	2.0	occ
chr1	6743560	6743561	0.861676757801	0.461746947037	0.954759015662	3.0	occ
chr1	6744272	6744273	0.99924381785	0.140396204243	0.999894645591	1.0	occ
chr1	6744577	6744578	1.0	0.498043303058	1.0	2.0	occ
chr1	6745176	6745177	0.995755148534	0.151573596412	0.999388241152	1.0	occ
chr1	6745376	6745377	0.876870655323	0.140691181565	0.971085656573	1.0	occ
chr1	6745546	6745547	0.635546446951	0.199185713388	0.895276744105	2.0	occ
chr1	6859566	6859567	0.54515001718	0.19571365191	0.840033155305	5.0	occ
chr1	6860193	6860194	0.723948519838	0.239192484828	0.959963157069	2.0	occ
chr1	6860525	6860526	0.748915946825	0.257857563273	0.94564684307	2.0	occ
chr1	6860687	6860688	0.980475343534	0.424823341563	0.997045359231	3.0	occ
chr1	6872860	6872861	0.97202586083	0.224420225318	0.99481916754	1.0	occ
chr1	6874463	6874464	0.575479282664	0.249336505849	0.840581880884	7.0	nuc
chr1	7164660	7164661	0.512455727324	0.18272938453	0.816645145181	7.0	occ
chr1	7165194	7165195	0.604121930833	0.118623068524	0.938498837986	3.0	occ
chr1	7165388	7165389	1.0	0.446477353166	1.0	2.0	nuc
chr1	7165586	7165587	0.642413723117	0.231829800901	0.92006386387	4.0	occ
chr1	7165804	7165805	0.99615606607	0.738707507536	0.999393063064	5.0	nuc
chr1	7166288	7166289	0.97101125939	0.466975712665	0.991257487293	3.0	occ
chr1	7775800	7775801	0.695336845114	0.423699102275	0.890203289231	10.0	nuc
chr1	7776394	7776395	1.0	0.175894747947	1.0	1.0	occ
chr1	7776806	7776807	0.440683480313	0.206643776496	0.664409263846	13.0	nuc
chr1	7776964	7776965	0.912111948957	0.615616084498	0.986793207022	6.0	occ
chr1	7777418	7777419	0.627105181885	0.141989303754	0.949242598319	3.0	occ
chr1	7777574	7777575	0.602539831848	0.17583043014	0.911267704413	4.0	occ
chr1	8003468	8003469	0.642360719503	0.216165181954	0.922061809111	5.0	occ
chr1	8003725	8003726	0.757689618485	0.332871236177	0.967890346999	5.0	nuc
chr1	8004497	8004498	0.952595821429	0.527995302676	0.993246679583	3.0	nuc
chr1	8004828	8004829	0.609563670043	0.178112346751	0.895055232954	3.0	occ
chr1	8005069	8005070	0.914729904517	0.554090539289	0.995502051519	8.0	occ
chr1	8005257	8005258	0.630701632531	0.306699083739	0.876897996663	7.0	occ
chr1	8672054	8672055	0.996087177712	0.660669251713	0.999466433324	4.0	nuc
chr1	8673141	8673142	1.0	0.464206691418	1.0	2.0	occ
chr1	8673499	8673500	0.841595145904	0.461285706255	0.964904657273	4.0	occ
chr1	8673679	8673680	0.943647080473	0.402283685136	0.994979393868	4.0	occ
chr1	8799057	8799058	1.0	0.626388472558	1.0	4.0	occ
chr1	8800053	8800054	0.459190847663	0.106516902258	0.82674756237	4.0	occ
chr1	8800592	8800593	0.68342059625	0.395101187692	0.887032033315	11.0	occ
chr1	8801035	8801036	0.723113388762	0.115012129521	0.932020903019	1.0	occ
chr1	8812064	8812065	0.779991129823	0.359133019629	0.971365006445	5.0	nuc
chr1	8812193	8812194	0.993755783394	0.601718366143	0.999393063064	4.0	occ
chr1	8812538	8812539	0.959271791115	0.411050412403	0.99453677852	3.0	occ
chr1	8812984	8812985	1.0	0.269459276254	1.0	2.0	occ
chr1	8813977	8813978	0.479604595661	0.112110532354	0.790002837451	5.0	nuc
chr1	11793401	11793402	0.441019263861	0.141753280248	0.736166689944	10.0	occ
chr1	11794750	11794751	0.710120948342	0.345452975152	0.933150819154	5.0	occ
chr1	11795258	11795259	0.530411183009	0.129794256482	0.862918445406	6.0	occ
chr1	11795616	11795617	0.659323879467	0.39410134712	0.855270570435	13.0	occ
chr1	11878737	11878738	0.907362945161	0.203837771585	0.983087438436	1.0	occ
chr1	11879058	11879059	1.0	0.59696991361	1.0	3.0	nuc
chr1	11880047	11880048	0.553761652103	0.150606632172	0.871569800907	4.0	occ
chr1	11880483	11880484	0.872043857965	0.288322018192	0.981499049335	2.0	nuc
chr1	11880656	11880657	0.917456952025	0.168773663032	0.98413509534	1.0	occ
chr1	12092267	12092268	0.634978010448	0.138351160946	0.945559900286	3.0	nuc
chr1	12092840	12092841	1.0	0.194961975883	1.0	1.0	occ
chr1	12093641	12093642	0.546863368208	0.111103836584	0.879499375595	3.0	nuc
chr1	12093912	12093913	0.710759825208	0.217648955692	0.963182631822	4.0	occ
chr1	12443654	12443655	0.638309023242	0.132450174039	0.943822538758	3.0	occ
chr1	12444141	12444142	0.688599822287	0.244311033784	0.951995663696	4.0	occ
chr1	12444590	12444591	0.77165818134	0.220385773308	0.936198857935	2.0	nuc
chr1	12615350	12615351	0.885925711615	0.164935179624	0.973286593403	2.0	occ
chr1	12615831	12615832	0.375543673968	0.103011908274	0.674669687672	9.0	occ
chr1	12616301	12616302	0.601791820947	0.296889891982	0.837768752713	8.0	nuc
chr1	12616470	12616471	0.599059811101	0.240389953386	0.820011461364	4.0	occ
chr1	12616771	12616772	0.590214790544	0.255117691602	0.853162758444	7.0	nuc
chr1	12617167	12617168	0.605049564027	0.189536572468	0.903846516495	4.0	occ
chr1	14147043	14147044	0.802095048658	0.318542567391	0.961786121217	2.0	nuc
chr1	14147413	14147414	0.596244899042	0.147220184016	0.914252930253	4.0	occ
chr1	14148153	14148154	0.887766221228	0.166067590677	0.977562426981	1.0	occ
chr1	14456664	14456665	0.544806769328	0.106006763951	0.863809119517	4.0	nuc
chr1	14457050	14457051	1.0	0.45163035413	1.0	2.0	nuc
chr1	14457674	14457675	0.607256326015	0.100320110234	0.909100864152	1.0	occ
chr1	14571980	14571981	0.694801566631	0.293485906768	0.916515905399	5.0	nuc
chr1	14573895	14573896	1.0	0.228561361605	1.0	1.0	occ
chr1	14578135	14578136	0.86904604277	0.14893502208	0.95168359896	1.0	occ
chr1	14578926	14578927	0.961082139366	0.506888100401	0.994524951808	3.0	occ
chr1	14579218	14579219	0.999584572098	0.672819291851	0.999876494408	4.0	nuc
chr1	14579973	14579974	0.856443899877	0.422673623932	0.99003817223	6.0	occ
chr1	15160803	15160804	0.782612774543	0.32483307765	0.950954641893	3.0	occ
chr1	15161600	15161601	0.974611391781	0.37404007788	0.995627144763	2.0	occ
chr1	15161972	15161973	1.0	0.460352939089	1.0	2.0	nuc
chr1	15846605	15846606	0.648790722091	0.259485049912	0.899175093459	6.0	nuc
chr1	15847972	15847973	0.988869704401	0.180486830895	0.998228468923	1.0	occ
chr1	15870974	15870975	0.563286616673	0.143490226598	0.894164697612	3.0	occ
chr1	15983286	15983287	0.973776875312	0.510850571993	0.994142455467	4.0	occ
chr1	15984146	15984147	0.991562638009	0.196169508814	0.998761777725	2.0	occ
chr1	16598824	16598825	0.682651182903	0.199954736827	0.955792891231	4.0	occ
chr1	16600012	16600013	0.67792277995	0.159473513582	0.957892206243	3.0	nuc
chr1	16600885	16600886	0.980052912718	0.249659355812	0.995107145661	2.0	occ
chr1	17011868	17011869	0.864891283149	0.118397111148	0.961344250665	1.0	occ
chr1	17013217	17013218	0.601487578696	0.326278977193	0.822494326018	12.0	occ
chr1	17013398	17013399	0.744272894517	0.48284681441	0.917942194989	10.0	occ
chr1	17013737	17013738	0.371068078613	0.155378128431	0.604226324381	16.0	nuc
chr1	17013922	17013923	0.722318864519	0.398050870699	0.918966208327	7.0	occ
chr1	17655504	17655505	1.0	0.426887932533	1.0	2.0	occ
chr1	17656139	17656140	0.581938088554	0.167976892988	0.908650529261	3.0	occ
chr1	18188669	18188670	0.473255143961	0.112658211508	0.807193943018	6.0	occ
chr1	18190084	18190085	0.999240119692	0.172371064344	0.999858645966	1.0	occ
chr1	18539781	18539782	0.568469122916	0.121125924552	0.902878194807	3.0	occ
chr1	18540009	18540010	0.718370557223	0.39137803587	0.922801993165	8.0	nuc
chr1	18540235	18540236	0.569647270296	0.114869946824	0.893695126002	3.0	nuc
chr1	18540487	18540488	1.0	0.307661201867	1.0	2.0	occ
chr1	18541022	18541023	0.938160630983	0.192368777028	0.990653996129	1.0	occ
chr1	18541384	18541385	0.745178258236	0.323934052474	0.961949202179	5.0	nuc
chr1	18541735	18541736	0.595791170388	0.109219816804	0.923168432342	3.0	nuc
chr1	18696248	18696249	0.549103762306	0.152539931127	0.874461996235	4.0	occ
chr1	18696470	18696471	0.972338206777	0.417160596666	0.986869667587	2.0	nuc
chr1	18696593	18696594	0.613426811124	0.233056321474	0.891419630095	6.0	nuc
chr1	18697785	18697786	0.745952285968	0.322393856761	0.963581687529	4.0	nuc
chr1	18797714	18797715	0.469759513193	0.189130641481	0.744689593826	9.0	occ
chr1	18798046	18798047	0.879970633779	0.315722545619	0.967975321553	2.0	occ
chr1	18799743	18799744	0.720502131172	0.264091932393	0.958143728461	5.0	occ
chr1	18799915	18799916	0.708885779057	0.389230436044	0.915166087258	8.0	nuc
chr1	18800340	18800341	0.445783772506	0.111146886386	0.766326855076	7.0	nuc
chr1	18917548	18917549	1.0	0.419104563916	1.0	2.0	occ
chr1	18918054	18918055	1.0	0.190774995804	1.0	1.0	occ
chr1	18918425	18918426	0.858131460706	0.323369642046	0.976197755979	3.0	occ
chr1	18918903	18918904	0.929594781114	0.438429431308	0.981671561021	2.0	nuc
chr1	18919225	18919226	0.686681333272	0.39792873468	0.886864480405	10.0	nuc
chr1	18919554	18919555	1.0	0.145614658385	1.0	1.0	occ
chr1	21135005	21135006	0.885013476528	0.161697474941	0.983247204765	2.0	occ
chr1	21135507	21135508	0.999734297312	0.168182902395	0.999960797964	1.0	occ
chr1	21251072	21251073	0.497728265816	0.120442417786	0.85066616367	5.0	occ
chr1	21251433	21251434	0.898281285234	0.34616142016	0.979826833639	2.0	occ
chr1	21251667	21251668	1.0	0.471330456374	1.0	2.0	occ
chr1	21252271	21252272	1.0	0.22362779613	1.0	2.0	occ
chr1	21252867	21252868	0.767060974561	0.145969532194	0.933759717718	2.0	occ
chr1	21269098	21269099	1.0	0.333547549428	1.0	1.0	occ
chr1	21269282	21269283	1.0	0.10234720651	1.0	1.0	occ
chr1	21269535	21269536	0.500959085055	0.152930755801	0.782829588466	5.0	nuc
chr1	21270777	21270778	0.802602913353	0.420075359582	0.973088895088	5.0	nuc
chr1	21271175	21271176	0.992535260503	0.297559667604	0.998811143948	2.0	occ
chr1	21271365	21271366	0.567902912219	0.203636424675	0.855049250416	8.0	occ
chr1	21334672	21334673	0.657616768858	0.300809982918	0.904913894871	7.0	occ
chr1	21335606	21335607	0.974094013297	0.280977478324	0.995516843447	3.0	occ
chr1	21428225	21428226	0.988683495639	0.176227910171	0.997755865172	1.0	occ
chr1	21428449	21428450	0.771440482215	0.129320976052	0.952703746629	2.0	occ
chr1	21428853	21428854	0.987619110153	0.169970922169	0.99825374582	3.0	occ
chr1	21429970	21429971	0.554582559797	0.107186889761	0.899207600008	3.0	nuc
chr1	22035385	22035386	0.954319380916	0.204735535761	0.992072357609	1.0	occ
chr1	22037007	22037008	0.802295182706	0.122633692364	0.962303045024	1.0	occ
chr1	22037426	22037427	0.785556808596	0.169870148111	0.968317328326	1.0	occ
chr1	22037695	22037696	1.0	0.693848394538	1.0	4.0	occ
chr1	22526552	22526553	0.821664246361	0.28098137173	0.976630819741	2.0	occ
chr1	22526830	22526831	1.0	0.431978646437	1.0	2.0	occ
chr1	22526971	22526972	0.604337154266	0.267395744934	0.877904025637	8.0	occ
chr1	22527770	22527771	1.0	0.258224139952	1.0	2.0	occ
chr1	22527956	22527957	1.0	0.1291674077	1.0	1.0	occ
chr1	22528930	22528931	0.591436936895	0.138346505905	0.911384538476	3.0	occ
chr1	23356816	23356817	0.962128000316	0.180123681305	0.993125078105	1.0	occ
chr1	23455107	23455108	0.964946815288	0.345265658209	0.99345239973	2.0	occ
chr1	23455313	23455314	0.990171220452	0.450726900388	0.998615315028	2.0	occ
chr1	23486260	23486261	0.657360630473	0.24447514282	0.921441518801	3.0	nuc
chr1	23486536	23486537	0.999558476861	0.406056883142	0.999851225899	2.0	nuc
chr1	23487507	23487508	0.677575827479	0.270212291517	0.929335528129	4.0	nuc
chr1	24495945	24495946	0.830653133474	0.254651928702	0.973781733576	2.0	occ
chr1	24496372	24496373	0.897615351173	0.246253065508	0.984840738609	2.0	occ
chr1	24497789	24497790	1.0	0.211897553649	1.0	1.0	occ
chr1	25064577	25064578	0.487502653049	0.145272302088	0.803581344956	6.0	occ
chr1	25064839	25064840	1.0	0.348823376027	1.0	2.0	nuc
chr1	25065978	25065979	0.930954262968	0.370249563217	0.983728998696	2.0	occ
chr1	25066460	25066461	0.694967176217	0.182868758619	0.923461848392	2.0	occ
chr1	25775350	25775351	0.729095544867	0.101466614033	0.955760172234	1.0	occ
chr1	25775607	25775608	0.995950515031	0.36658380649	0.999402852552	2.0	nuc
chr1	25804561	25804562	0.653165492253	0.16510771991	0.951434308378	3.0	occ
chr1	25804980	25804981	0.992377935234	0.141050523451	0.998237733146	2.0	occ
chr1	25805393	25805394	0.45668915371	0.172535089571	0.745453657412	10.0	occ
chr1	25806041	25806042	0.811193383732	0.140890707368	0.952460167735	1.0	occ
chr1	25806342	25806343	0.99890197353	0.175341600125	0.999816511621	1.0	occ
chr1	25806576	25806577	0.996122155746	0.148601047685	0.999233836678	1.0	occ
chr1	26335666	26335667	0.480213775244	0.114152732407	0.820827830721	5.0	occ
chr1	26335946	26335947	1.0	0.424140749048	1.0	2.0	occ
chr1	27545619	27545620	0.99765661144	0.389222424863	0.999699113563	3.0	occ
chr1	27546077	27546078	0.580127677263	0.196798764219	0.867864563558	6.0	nuc
chr1	27546199	27546200	0.981854422508	0.236985426193	0.997353292841	2.0	occ
chr1	27546527	27546528	1.0	0.164455861113	1.0	1.0	occ
chr1	27546739	27546740	0.460973883434	0.123500107253	0.802271574623	6.0	occ
chr1	27547529	27547530	0.644530699381	0.369127033676	0.861084721035	11.0	occ
chr1	28074500	28074501	0.647681931168	0.143329801932	0.95386965817	3.0	nuc
chr1	28075863	28075864	1.0	0.332002396903	1.0	2.0	occ
chr1	28076395	28076396	0.962210019246	0.387999718928	0.993914406898	1.0	occ
chr1	28119370	28119371	0.818662278695	0.374450946291	0.959342814225	3.0	occ
chr1	28120253	28120254	0.63435517062	0.141805260258	0.949302361991	3.0	nuc
chr1	28120621	28120622	0.601477179824	0.130207213049	0.93347958724	3.0	nuc
chr1	28120836	28120837	0.592558265142	0.125380895974	0.92530893806	3.0	nuc
chr1	28121155	28121156	0.805586900106	0.351351201709	0.961786717846	6.0	nuc
chr1	28310502	28310503	0.801338184316	0.434677341772	0.969593270857	6.0	occ
chr1	28311695	28311696	1.0	0.721819709646	1.0	5.0	occ
chr1	28312297	28312298	0.965351491907	0.60108743771	0.992588177343	4.0	nuc
chr1	28363913	28363914	1.0	0.336930194457	1.0	2.0	occ
chr1	28364909	28364910	1.0	0.749707774414	1.0	7.0	occ
chr1	28512600	28512601	0.656749314037	0.291015150585	0.904853208483	7.0	nuc
chr1	28514526	28514527	0.674683201431	0.102575015709	0.910841774312	1.0	occ
chr1	28514724	28514725	0.889430782213	0.44254904001	0.978716914834	3.0	occ
chr1	28515047	28515048	0.627058747279	0.170981866748	0.929073420405	4.0	occ
chr1	28539482	28539483	1.0	0.197320935628	1.0	1.0	occ
chr1	28539786	28539787	1.0	0.122336733722	1.0	1.0	occ
chr1	28540305	28540306	0.482425957011	0.118225768762	0.837403639862	4.0	occ
chr1	28540527	28540528	0.707703713492	0.228185404225	0.925482335044	2.0	occ
chr1	28540806	28540807	0.712699588474	0.304838560763	0.944305207887	4.0	occ
chr1	29280516	29280517	0.893714710758	0.51189913311	0.970862033056	4.0	nuc
chr1	29280905	29280906	0.989522391547	0.202609686536	0.997119850492	2.0	occ
chr1	29282459	29282460	0.699618904409	0.291761394473	0.935277773231	4.0	occ
chr1	29440522	29440523	0.603960597127	0.224512405282	0.885836308906	4.0	occ
chr1	29440731	29440732	0.581170575601	0.107503809179	0.906831581409	3.0	nuc
chr1	29440883	29440884	0.901109023451	0.436887820178	0.971499639189	3.0	nuc
chr1	29441504	29441505	0.509715610727	0.126923769786	0.849616318817	5.0	nuc
chr1	29441897	29441898	1.0	0.4650781034	1.0	3.0	occ
chr1	29442123	29442124	0.999427149551	0.745559610657	0.999920986145	6.0	nuc
chr1	29442410	29442411	0.687784665288	0.30181517984	0.927933970569	5.0	nuc
chr1	30079067	30079068	0.656135749843	0.185108198567	0.950389759557	4.0	occ
chr1	30080374	30080375	0.696982636142	0.325929001938	0.919929872783	8.0	nuc
chr1	30559115	30559116	0.607252545908	0.232933974632	0.878958948067	7.0	occ
chr1	30559281	30559282	0.581755886073	0.230268401861	0.879715146998	6.0	occ
chr1	30559802	30559803	0.548228014985	0.187552496482	0.855323967401	5.0	occ
chr1	30559977	30559978	0.822042943765	0.449374820183	0.968017868489	6.0	occ
chr1	30560625	30560626	0.535369863355	0.34645762016	0.706223713231	21.0	nuc
chr1	30561048	30561049	0.681582779355	0.307096778672	0.914176314624	6.0	occ
chr1	31020434	31020435	1.0	0.45498903168	1.0	2.0	occ
chr1	31022077	31022078	0.895241847091	0.225094645181	0.971379410479	1.0	occ
chr1	31022276	31022277	0.60424577305	0.185168613873	0.910612730828	6.0	occ
chr1	31309957	31309958	0.812708657011	0.441177847469	0.973192740012	5.0	nuc
chr1	31310846	31310847	0.701288566415	0.267170480579	0.951524256382	3.0	nuc
chr1	31311214	31311215	1.0	0.256456237873	1.0	1.0	occ
chr1	31311430	31311431	0.93046177596	0.347326606177	0.989947781168	2.0	occ
chr1	31311981	31311982	0.850951437516	0.18908709161	0.96495238565	2.0	occ
chr1	31312215	31312216	1.0	0.315884012987	1.0	1.0	occ
chr1	31928640	31928641	1.0	0.424156362677	1.0	2.0	occ
chr1	31930529	31930530	0.975763637916	0.203675280429	0.994490480782	1.0	occ
chr1	32314494	32314495	0.433543302648	0.132645511435	0.749658803071	8.0	occ
chr1	32314762	32314763	0.623296543323	0.254878189336	0.88788356795	6.0	nuc
chr1	32314917	32314918	0.573124012866	0.164127443795	0.8792737339	5.0	occ
chr1	32316088	32316089	0.772614377747	0.377053169874	0.966654463912	5.0	nuc
chr1	32316715	32316716	1.0	0.522647555601	1.0	3.0	occ
chr1	32327062	32327063	0.59974068821	0.135942028025	0.929961097464	3.0	occ
chr1	32327823	32327824	0.705394118667	0.216705424634	0.945196926383	2.0	occ
chr1	32913037	32913038	0.380335733453	0.146932084815	0.645958631114	10.0	occ
chr1	32913193	32913194	0.879553859488	0.582765423309	0.978685579177	7.0	nuc
chr1	32913359	32913360	0.718622643541	0.225426252584	0.914835833294	2.0	occ
chr1	32913523	32913524	0.410168409367	0.143382921546	0.682720727923	11.0	occ
chr1	32913797	32913798	0.291046333931	0.126214809462	0.475987382144	26.0	occ
chr1	32913922	32913923	0.539162963075	0.343777057912	0.71136876993	28.0	occ
chr1	32914267	32914268	0.628253676153	0.541593632399	0.705827328105	95.0	nuc
chr1	32914476	32914477	0.513796155641	0.338785924313	0.678930189354	30.0	occ
chr1	32914638	32914639	0.301130897715	0.101630813545	0.533703204357	16.0	nuc
chr1	32914760	32914761	0.434693751892	0.219171404858	0.646099343492	23.0	occ
chr1	32915053	32915054	0.651844332318	0.490321576479	0.787919410868	36.0	occ
chr1	33017533	33017534	0.981249368388	0.412007659062	0.997652764208	2.0	nuc
chr1	33017792	33017793	0.950673236691	0.182531233524	0.992373726053	1.0	occ
chr1	33019663	33019664	0.777821745223	0.243629536645	0.971504308688	3.0	nuc
chr1	33718863	33718864	0.879502617194	0.17492619387	0.959203817104	1.0	occ
chr1	33719607	33719608	1.0	0.403728787024	1.0	2.0	nuc
chr1	33720448	33720449	0.597068270687	0.155812189096	0.914559286308	6.0	nuc
chr1	34032091	34032092	0.793038380758	0.209323938118	0.969984332387	2.0	occ
chr1	34032269	34032270	0.697192203035	0.186088467743	0.955748407319	5.0	occ
chr1	34032450	34032451	1.0	0.209305008594	1.0	1.0	occ
chr1	34032927	34032928	0.953578748779	0.315963142184	0.993448719651	2.0	occ
chr1	34033707	34033708	0.585475714561	0.220117065741	0.865141994201	6.0	occ
chr1	34462931	34462932	0.535869890335	0.193582058389	0.833940227536	8.0	occ
chr1	34463341	34463342	0.752958873975	0.12625351733	0.959348967427	3.0	occ
chr1	34464334	34464335	0.803854078648	0.273288451369	0.960705947614	2.0	occ
chr1	34496413	34496414	0.604409091697	0.217402679233	0.891288585808	4.0	occ
chr1	34497054	34497055	0.753943545449	0.325179261166	0.968743473905	4.0	occ
chr1	34497187	34497188	0.96156095539	0.131847540093	0.994147603867	1.0	occ
chr1	34498199	34498200	0.648540726484	0.104002548825	0.953745037749	4.0	nuc
chr1	34498403	34498404	0.421339337726	0.131493938338	0.723558297276	7.0	nuc
chr1	35466243	35466244	0.676203974434	0.211224156853	0.949901011149	4.0	occ
chr1	35466470	35466471	0.999874411394	0.192512785948	0.999981043229	1.0	occ
chr1	35466814	35466815	1.0	0.165237348778	1.0	1.0	occ
chr1	35467979	35467980	0.871693393513	0.12612471731	0.981080048597	1.0	occ
chr1	35500838	35500839	0.944986814635	0.46971511686	0.989537735049	3.0	occ
chr1	35502364	35502365	0.58246756203	0.15755036587	0.898381691748	4.0	occ
chr1	35502512	35502513	0.928155061624	0.391944027084	0.990490373545	2.0	occ
chr1	35502976	35502977	1.0	0.581333337328	1.0	3.0	nuc
chr1	35637082	35637083	0.800712235926	0.447060571963	0.962106190789	6.0	occ
chr1	35637252	35637253	0.370168776594	0.104295287994	0.664472795034	7.0	nuc
chr1	35637383	35637384	0.565233557985	0.231664552021	0.828446354804	8.0	nuc
chr1	35638303	35638304	0.470511445755	0.227952418088	0.703097710943	10.0	occ
chr1	35638460	35638461	0.311758126575	0.138295714526	0.506013103486	19.0	occ
chr1	35638743	35638744	0.461507106416	0.227934225775	0.692601284151	14.0	occ
chr1	35639261	35639262	0.444032992249	0.128333009737	0.75380656129	7.0	occ
chr1	35847895	35847896	0.95740846669	0.501513118544	0.988943833758	4.0	occ
chr1	35848566	35848567	0.942518789858	0.154398411723	0.991708242363	1.0	occ
chr1	35849049	35849050	1.0	0.150903731665	1.0	1.0	occ
chr1	35849380	35849381	0.961905365336	0.161120269684	0.993061656803	1.0	occ
chr1	35849680	35849681	0.758789328519	0.409050513645	0.954550985498	8.0	occ
chr1	35850779	35850780	0.790830785802	0.301115144106	0.954619170111	3.0	nuc
chr1	35851410	35851411	1.0	0.522738295599	1.0	3.0	occ
chr1	36231682	36231683	0.999771745576	0.210466941618	0.999923915192	1.0	occ
chr1	37131917	37131918	0.737157798844	0.292204647658	0.919206942971	2.0	nuc
chr1	37132273	37132274	0.626028853321	0.213888466997	0.912481677325	5.0	nuc
chr1	37132851	37132852	1.0	0.415345887811	1.0	2.0	occ
chr1	37133113	37133114	0.490838323303	0.150289952404	0.804041641422	6.0	nuc
chr1	37133285	37133286	0.448526162013	0.184537309932	0.709071233926	10.0	nuc
chr1	37133558	37133559	0.398866043072	0.101222259037	0.713856456206	7.0	nuc
chr1	37133832	37133833	0.974535411375	0.260541746798	0.995237333341	1.0	occ
chr1	37518896	37518897	0.505988399884	0.102031856939	0.849497514052	5.0	occ
chr1	37519078	37519079	0.905311319592	0.179353850884	0.985124557323	1.0	occ
chr1	37520111	37520112	0.643931926723	0.18492538191	0.924359451408	4.0	nuc
chr1	37520472	37520473	0.965708526937	0.133077012213	0.995433559605	3.0	occ
chr1	38559182	38559183	0.729389737992	0.400860174796	0.92763625367	7.0	nuc
chr1	38559425	38559426	0.595343107214	0.248849453234	0.8571498859	5.0	occ
chr1	38560449	38560450	0.876781119012	0.592221363794	0.977750733525	6.0	occ
chr1	38560908	38560909	0.923415442887	0.408470199999	0.982102818107	2.0	occ
chr1	38977891	38977892	0.987892449676	0.206226804414	0.996530132726	1.0	occ
chr1	38978737	38978738	0.449053904851	0.264468968955	0.633646529293	27.0	occ
chr1	38978906	38978907	0.531031630346	0.204291386498	0.807735431586	7.0	occ
chr1	38979069	38979070	0.641160655695	0.245228968829	0.908524020738	5.0	occ
chr1	39033532	39033533	0.585694044003	0.153436152191	0.907088502943	4.0	occ
chr1	39033720	39033721	0.919169793393	0.463916189173	0.986749291122	5.0	occ
chr1	39034066	39034067	0.594618294725	0.161965788489	0.905505363692	5.0	occ
chr1	39034811	39034812	0.854614014137	0.476415269631	0.963204538361	3.0	occ
chr1	39085309	39085310	0.87235093657	0.105304040674	0.982174329893	1.0	occ
chr1	39085912	39085913	0.915716039401	0.422018343053	0.978730217791	2.0	occ
chr1	39086950	39086951	0.556025296217	0.20450721693	0.841737895435	6.0	occ
chr1	39087131	39087132	0.911340644227	0.320795522102	0.984801026813	2.0	occ
chr1	39087365	39087366	0.976842018946	0.366300445279	0.996591561919	2.0	occ
chr1	40624216	40624217	1.0	0.180161772115	1.0	1.0	occ
chr1	40625842	40625843	0.879326527457	0.115560428567	0.980756880248	1.0	occ
chr1	42400738	42400739	0.740944319197	0.338503860544	0.956731185495	5.0	occ
chr1	42401129	42401130	0.64188029564	0.355464604052	0.854168708957	10.0	nuc
chr1	42401465	42401466	0.968563896504	0.276951890144	0.995344850485	2.0	occ
chr1	42404805	42404806	0.995408375731	0.202182736106	0.999357605799	1.0	occ
chr1	42405200	42405201	0.62623126287	0.138830914239	0.932355117339	4.0	nuc
chr1	42406081	42406082	0.602875538468	0.114113602374	0.925530316186	5.0	occ
chr1	42406511	42406512	1.0	0.180573316811	1.0	1.0	occ
chr1	42793312	42793313	1.0	0.131972596309	1.0	1.0	occ
chr1	42793435	42793436	1.0	0.10233152132	1.0	1.0	occ
chr1	42793560	42793561	1.0	0.169737644395	1.0	1.0	occ
chr1	42794821	42794822	0.794037737815	0.257897790409	0.971617772475	2.0	occ
chr1	43603624	43603625	0.31781653487	0.118096659413	0.555575082916	15.0	occ
chr1	43603881	43603882	0.70547892034	0.239294683076	0.960095886938	4.0	nuc
chr1	43604386	43604387	0.986334959166	0.595568873985	0.99812857669	3.0	nuc
chr1	43605003	43605004	1.0	0.240608372171	1.0	1.0	occ
chr1	43605125	43605126	1.0	0.1813843743	1.0	1.0	occ
chr1	43605530	43605531	0.739901424435	0.302886755479	0.956425473202	5.0	occ
chr1	43684941	43684942	0.659730533172	0.265386199087	0.921368279001	6.0	occ
chr1	43685153	43685154	0.967963251053	0.210677867231	0.995539824385	1.0	occ
chr1	43685586	43685587	1.0	0.172224787865	1.0	1.0	occ
chr1	43686207	43686208	0.557816960801	0.103025494994	0.897653132426	4.0	occ
chr1	44228811	44228812	0.728664797856	0.405278512501	0.924662396197	9.0	occ
chr1	44228952	44228953	0.605773531546	0.348462151603	0.821000317041	12.0	occ
chr1	44229456	44229457	0.674485373416	0.578036700797	0.759198355128	78.0	nuc
chr1	44229632	44229633	0.377224055691	0.227222283235	0.536322950853	33.0	nuc
chr1	44230471	44230472	0.585220119542	0.126363603134	0.939762377081	4.0	occ
chr1	44730501	44730502	1.0	0.26622226547	1.0	1.0	occ
chr1	44730892	44730893	0.973932402649	0.120313953275	0.989622925129	1.0	occ
chr1	44792540	44792541	0.767918789689	0.414932627751	0.942572967799	8.0	occ
chr1	44792801	44792802	0.626654771675	0.478989974353	0.754213069424	50.0	occ
chr1	44792976	44792977	0.471298835965	0.351167562052	0.590807605156	54.0	nuc
chr1	44793182	44793183	0.44515172786	0.258829581395	0.628882973164	27.0	occ
chr1	44793319	44793320	0.382995506649	0.280697349903	0.490240997243	70.0	occ
chr1	44793652	44793653	0.122699564201	0.110609712282	0.139239224835	1603.0	occ
chr1	44793886	44793887	0.14669960892	0.122178658869	0.174663299602	597.0	occ
chr1	44794027	44794028	0.18985837016	0.141682654834	0.240800721746	257.0	nuc
chr1	44794209	44794210	0.27271627633	0.164562143989	0.392076878293	53.0	nuc
chr1	44895326	44895327	0.827017707543	0.136234311403	0.954445852321	1.0	occ
chr1	44895486	44895487	0.893762287171	0.51195728196	0.967547371835	3.0	nuc
chr1	44896598	44896599	0.975726331427	0.160041836974	0.995599266545	1.0	occ
chr1	45406000	45406001	1.0	0.49345676161	1.0	2.0	nuc
chr1	45406358	45406359	0.65794138053	0.109523093155	0.949229498473	2.0	occ
chr1	45406889	45406890	0.51005884573	0.106971293599	0.848520399088	5.0	occ
chr1	46202736	46202737	0.920252315421	0.572150621565	0.982928415832	6.0	occ
chr1	46203382	46203383	0.665532201156	0.339181628141	0.888066671608	5.0	occ
chr1	46204000	46204001	1.0	0.165205452254	1.0	1.0	occ
chr1	46204402	46204403	0.974988311164	0.525791458089	0.999188076401	6.0	occ
chr1	46273831	46273832	0.995506628048	0.160084752554	0.999119367609	1.0	occ
chr1	46274664	46274665	1.0	0.345824205688	1.0	2.0	occ
chr1	46275177	46275178	0.64940116707	0.241706696653	0.916234374751	5.0	occ
chr1	46275594	46275595	0.862645693564	0.134581256315	0.959874683534	1.0	occ
chr1	46376619	46376620	1.0	0.464990396565	1.0	2.0	nuc
chr1	46377204	46377205	1.0	0.239549691946	1.0	1.0	occ
chr1	46377584	46377585	1.0	0.111008500507	1.0	1.0	occ
chr1	46377858	46377859	0.659053330495	0.164611410169	0.952341515667	3.0	occ
chr1	46378334	46378335	0.784365271551	0.137636187448	0.965281900222	1.0	occ
chr1	46378553	46378554	0.563906071537	0.249601299971	0.826699838288	6.0	occ
chr1	46892527	46892528	1.0	0.342951966334	1.0	2.0	occ
chr1	46892775	46892776	0.983013904679	0.100574547273	0.996666845904	1.0	occ
chr1	46893000	46893001	0.997478841604	0.194865545996	0.999536894714	1.0	occ
chr1	46893383	46893384	0.669266624648	0.211270503143	0.93890200758	4.0	occ
chr1	46893712	46893713	0.625561576	0.123483912704	0.928194712818	4.0	occ
chr1	46894037	46894038	0.97108937984	0.191044212165	0.990475579901	1.0	occ
chr1	47209203	47209204	0.548853945735	0.168280452007	0.865625973772	5.0	occ
chr1	47209565	47209566	0.443686915331	0.122009480905	0.769873352166	5.0	nuc
chr1	47209814	47209815	0.89954102095	0.397502173513	0.97913036216	3.0	occ
chr1	47209992	47209993	0.692885328336	0.105599880276	0.945224633093	1.0	occ
chr1	47289850	47289851	1.0	0.298710830234	1.0	2.0	occ
chr1	47360829	47360830	0.915546007446	0.212047840528	0.983038316865	1.0	occ
chr1	47361019	47361020	0.974332327797	0.171448999883	0.995823570531	1.0	occ
chr1	47361265	47361266	0.666611993372	0.169360475287	0.95496337522	2.0	occ
chr1	47537626	47537627	0.998013996123	0.217753959123	0.999700655935	1.0	occ
chr1	47537814	47537815	0.596786504128	0.100816815816	0.937811388985	3.0	occ
chr1	47563396	47563397	1.0	0.193889195813	1.0	1.0	occ
chr1	47564690	47564691	0.910061685498	0.377361240306	0.970045447581	2.0	occ
chr1	47565133	47565134	0.475809061944	0.100088607899	0.837929599172	4.0	nuc
chr1	47565306	47565307	0.389051821223	0.10791911023	0.685940277879	9.0	nuc
chr1	48048551	48048552	0.967770452241	0.202948706611	0.990779150759	1.0	occ
chr1	48048857	48048858	0.567593033939	0.363480305945	0.74882524377	18.0	occ
chr1	48049044	48049045	0.467478648621	0.184475535439	0.752850682046	8.0	occ
chr1	48049195	48049196	0.579229585389	0.195126068833	0.870189991979	5.0	nuc
chr1	48049408	48049409	0.818310814973	0.370341590083	0.975635339421	4.0	nuc
chr1	48049823	48049824	0.626723621094	0.213158174488	0.904939445644	6.0	nuc
chr1	48050022	48050023	0.73768007621	0.375786747274	0.941755780654	5.0	nuc
chr1	48414434	48414435	0.861559527952	0.326895658038	0.978869550205	2.0	occ
chr1	48414579	48414580	0.510567144288	0.125774760838	0.844733577561	6.0	occ
chr1	48415459	48415460	0.999868495892	0.426711303804	0.99995918838	2.0	occ
chr1	48826110	48826111	0.796002175158	0.431024822319	0.966659394296	6.0	nuc
chr1	48827463	48827464	1.0	0.306458455625	1.0	2.0	occ
chr1	48827747	48827748	0.762068294364	0.340870098607	0.9555382616	4.0	occ
chr1	49452494	49452495	1.0	0.160986786921	1.0	1.0	occ
chr1	49452624	49452625	1.0	0.3243280082	1.0	3.0	occ
chr1	49453831	49453832	0.923453292327	0.411660043931	0.989659617565	2.0	nuc
chr1	49454003	49454004	0.781271967492	0.469893436102	0.950538608564	8.0	nuc
chr1	49709910	49709911	0.763086016562	0.344777895014	0.939344566864	4.0	nuc
chr1	49710249	49710250	1.0	0.201078887119	1.0	1.0	occ
chr1	49710708	49710709	0.983453543089	0.158536427754	0.996734000437	2.0	occ
chr1	49711092	49711093	0.761402412007	0.354269909563	0.957959307984	6.0	nuc
chr1	49711635	49711636	0.506145916893	0.101578391506	0.849252917498	5.0	nuc
chr1	49851585	49851586	0.873475106398	0.30851530237	0.983246133654	2.0	nuc
chr1	49852423	49852424	0.945943189642	0.237702110201	0.992070829486	1.0	occ
chr1	49852668	49852669	1.0	0.106494095173	1.0	1.0	occ
chr1	49852929	49852930	1.0	0.474111564725	1.0	2.0	nuc
chr1	50017896	50017897	0.546888487481	0.182593924309	0.84109979197	6.0	nuc
chr1	50018654	50018655	1.0	0.374845349286	1.0	2.0	occ
chr1	50019055	50019056	1.0	0.171357300936	1.0	1.0	occ
chr1	50157345	50157346	1.0	0.190629967071	1.0	1.0	occ
chr1	50157469	50157470	1.0	0.343829467525	1.0	2.0	occ
chr1	50236481	50236482	0.621459495561	0.131146629789	0.948725512291	3.0	occ
chr1	50429668	50429669	1.0	0.443995027871	1.0	2.0	nuc
chr1	50429937	50429938	1.0	0.3879838399	1.0	2.0	occ
chr1	50430417	50430418	1.0	0.187181458955	1.0	1.0	occ
chr1	50916344	50916345	1.0	0.377799485243	1.0	2.0	nuc
chr1	51171556	51171557	0.236078667224	0.171748847516	0.305916616854	152.0	occ
chr1	51171817	51171818	0.664351381683	0.424780214368	0.845068595442	16.0	occ
chr1	51171976	51171977	0.603499812366	0.228622304645	0.88079259323	7.0	occ
chr1	51172619	51172620	0.510917065665	0.111638356835	0.879227145038	4.0	occ
chr1	51192639	51192640	0.996192427183	0.605975441595	0.999456061026	3.0	nuc
chr1	51193657	51193658	0.956586453086	0.184872955757	0.992696389251	1.0	occ
chr1	51194212	51194213	0.541590950214	0.15723130051	0.866738261525	5.0	nuc
chr1	51194611	51194612	0.998158381361	0.434940400851	0.999738282813	2.0	nuc
chr1	51460118	51460119	1.0	0.171811779123	1.0	1.0	occ
chr1	51578688	51578689	0.982902411672	0.213469098719	0.994998672283	1.0	occ
chr1	51579178	51579179	0.654434122385	0.163125769626	0.953023971545	3.0	nuc
chr1	51579482	51579483	1.0	0.685953090252	1.0	7.0	occ
chr1	51580004	51580005	0.925057834279	0.168430870843	0.989233315941	1.0	occ
chr1	51979085	51979086	0.654443668646	0.226637523057	0.834446948496	2.0	nuc
chr1	51979317	51979318	0.728767760615	0.233201730977	0.91509687182	5.0	occ
chr1	51979640	51979641	1.0	0.184653283386	1.0	1.0	occ
chr1	51980218	51980219	0.971205810103	0.477961553454	0.989427741108	3.0	occ
chr1	51980408	51980409	0.615737274411	0.278114667871	0.848763976453	7.0	nuc
chr1	51997383	51997384	1.0	0.197455995403	1.0	1.0	occ
chr1	51997973	51997974	0.851864771404	0.338041220928	0.966599111732	2.0	occ
chr1	51998463	51998464	0.491537430348	0.10692187994	0.833055663826	6.0	occ
chr1	51998609	51998610	1.0	0.271529510306	1.0	1.0	occ
chr1	52105114	52105115	0.448542663404	0.157769439165	0.73177282296	11.0	occ
chr1	52105724	52105725	0.461913925258	0.134583894777	0.773261675385	7.0	occ
chr1	52105965	52105966	0.803925905176	0.122580861158	0.953796282054	1.0	occ
chr1	52106190	52106191	0.994110861979	0.164098582029	0.9989408796	1.0	occ
chr1	52107158	52107159	0.912144676118	0.117970531903	0.965343640936	1.0	occ
chr1	52140511	52140512	0.668842490333	0.236563133321	0.893681145752	2.0	occ
chr1	52140673	52140674	0.885083264409	0.473692625335	0.943557365469	3.0	occ
chr1	52141022	52141023	0.480717164403	0.167055409261	0.774806485113	7.0	occ
chr1	52141158	52141159	0.637741400219	0.320266984086	0.882373989854	7.0	occ
chr1	52141543	52141544	1.0	0.341357525948	1.0	1.0	occ
chr1	52141783	52141784	0.787078531865	0.484581892729	0.940781962459	9.0	nuc
chr1	52142545	52142546	1.0	0.5794948601	1.0	4.0	occ
chr1	52286874	52286875	0.817548707678	0.169968888508	0.969808788759	3.0	occ
chr1	52335292	52335293	1.0	0.202707970662	1.0	1.0	occ
chr1	52335620	52335621	0.976884405776	0.588534504381	0.996488415	3.0	nuc
chr1	52335772	52335773	0.48032139538	0.152767860736	0.79884386778	11.0	occ
chr1	52336298	52336299	0.559854306898	0.153968993433	0.885274417529	2.0	occ
chr1	52336440	52336441	0.738579279478	0.176638053478	0.963698529779	2.0	occ
chr1	52337074	52337075	0.526878344815	0.266776110512	0.763740407985	14.0	occ
chr1	52337416	52337417	0.558770276773	0.299679248256	0.781768057546	13.0	nuc
chr1	52337570	52337571	0.366046823879	0.120410355482	0.639310949804	9.0	nuc
chr1	52580541	52580542	0.893712787669	0.633435631967	0.982054256749	8.0	nuc
chr1	52581384	52581385	0.616227530984	0.161602100507	0.925792651292	2.0	occ
chr1	52870407	52870408	0.592165073109	0.489714992115	0.687567363883	86.0	nuc
chr1	52870733	52870734	0.48959582625	0.313127418914	0.651203436686	28.0	nuc
chr1	52871026	52871027	0.892823070235	0.544753816635	0.984123399551	2.0	nuc
chr1	52871310	52871311	0.958325681019	0.666503254775	0.993602624796	4.0	nuc
chr1	52937285	52937286	0.714661421018	0.314944354212	0.945013463762	5.0	occ
chr1	52937786	52937787	0.992971896132	0.191367117942	0.99865406162	1.0	occ
chr1	52938018	52938019	0.999877754732	0.20584503988	0.99998188959	1.0	occ
chr1	52938617	52938618	1.0	0.149205976766	1.0	1.0	occ
chr1	52959413	52959414	0.929598164777	0.374699257665	0.981641561002	2.0	nuc
chr1	52959596	52959597	0.883403933227	0.330544225286	1.0	4.0	nuc
chr1	52959986	52959987	1.0	0.585646638072	1.0	4.0	occ
chr1	52960763	52960764	0.893902089997	0.268161194739	0.985029247254	2.0	nuc
chr1	52960911	52960912	0.912752684851	0.609950569399	0.986325387391	5.0	occ
chr1	52961629	52961630	0.658578897629	0.142186381229	0.950184749766	3.0	occ
chr1	53197529	53197530	0.7208292376	0.145575472115	0.907749056506	1.0	occ
chr1	53198433	53198434	0.750667930123	0.309463494328	0.964301208661	4.0	nuc
chr1	53199185	53199186	0.555788695474	0.125400648965	0.90212912774	3.0	occ
chr1	53271021	53271022	0.999437771629	0.48432020248	0.999924023193	2.0	nuc
chr1	53271530	53271531	0.943986631599	0.388552325268	0.982442769863	2.0	occ
chr1	53271916	53271917	0.630794847231	0.11748747818	0.948947043673	3.0	nuc
chr1	53272476	53272477	0.705300036438	0.206294356194	0.958803110811	4.0	nuc
chr1	53273030	53273031	0.980327052377	0.611802394688	0.995899443511	4.0	occ
chr1	53622829	53622830	0.441485065941	0.116038917124	0.770037265964	6.0	occ
chr1	53623358	53623359	0.6692216308	0.122072493163	0.951916342032	2.0	nuc
chr1	53864548	53864549	0.681150574607	0.315320086662	0.925171789128	5.0	occ
chr1	53865330	53865331	0.502198942738	0.204174943495	0.778766279446	9.0	nuc
chr1	54029751	54029752	0.983350839177	0.437116480762	0.994623510024	2.0	occ
chr1	54031291	54031292	1.0	0.528889567555	1.0	3.0	occ
chr1	54329141	54329142	0.830902581854	0.257802162457	0.967583766157	2.0	occ
chr1	54329295	54329296	0.513093500223	0.107026500588	0.867139276032	4.0	nuc
chr1	54329887	54329888	0.732556077537	0.297026982427	0.952744021879	5.0	occ
chr1	54330187	54330188	0.989723120327	0.615369457722	0.994683895707	4.0	occ
chr1	54330432	54330433	1.0	0.204278911745	1.0	1.0	occ
chr1	54330869	54330870	0.954553680692	0.586569854988	0.99288444273	4.0	occ
chr1	54396694	54396695	1.0	0.177954269066	1.0	1.0	occ
chr1	54396889	54396890	0.743001988022	0.135705961344	0.965705543273	2.0	nuc
chr1	54397156	54397157	0.846273860283	0.12488987432	0.950856460449	1.0	occ
chr1	54397819	54397820	0.878845935741	0.51216933552	0.984298572112	5.0	nuc
chr1	55625636	55625637	1.0	0.452996384113	1.0	2.0	nuc
chr1	55626264	55626265	0.999306706569	0.536946052399	0.999904030218	3.0	occ
chr1	55627684	55627685	1.0	0.204826211717	1.0	1.0	occ
chr1	55907215	55907216	0.435249333505	0.194657786816	0.645172027334	16.0	nuc
chr1	55907649	55907650	1.0	0.455818840902	1.0	2.0	occ
chr1	55908110	55908111	0.591750763347	0.204765611758	0.882077373554	6.0	occ
chr1	55908358	55908359	0.992745059935	0.609920176946	0.99890237353	4.0	occ
chr1	55908623	55908624	0.57309014597	0.219467590753	0.844846675726	7.0	occ
chr1	55973558	55973559	0.638020124144	0.181078751272	0.898869945739	4.0	occ
chr1	55974022	55974023	0.971668920736	0.523791523279	0.995008899226	4.0	occ
chr1	55974434	55974435	0.390916097934	0.101379226983	0.732385750913	6.0	occ
chr1	55975603	55975604	0.738859648119	0.33881821687	0.95686678347	5.0	nuc
chr1	55975790	55975791	0.390842289825	0.157751575237	0.643038978248	12.0	nuc
chr1	55976077	55976078	0.980214282436	0.254327752902	0.996371272704	1.0	occ
chr1	56095650	56095651	1.0	0.167611971774	1.0	1.0	occ
chr1	56182113	56182114	1.0	0.121394123611	1.0	1.0	occ
chr1	56182409	56182410	0.605736394488	0.206323201114	0.896923193166	4.0	occ
chr1	56182636	56182637	0.488704488769	0.149619260102	0.81693105703	6.0	occ
chr1	56183114	56183115	0.517790048324	0.170309929668	0.820983134343	6.0	nuc
chr1	56183334	56183335	0.623664957908	0.289363775569	0.858961552172	11.0	nuc
chr1	56183696	56183697	0.813883068447	0.459766033686	0.9546648434	4.0	occ
chr1	56359956	56359957	1.0	0.403375542615	1.0	2.0	occ
chr1	56360622	56360623	0.997828695274	0.192668451028	0.999541913407	1.0	occ
chr1	56361087	56361088	0.721917021056	0.2497456264	0.964424010004	4.0	nuc
chr1	56384887	56384888	1.0	0.455162927217	1.0	2.0	nuc
chr1	56385801	56385802	1.0	0.131494085504	1.0	1.0	occ
chr1	56386417	56386418	0.53945325889	0.106033846076	0.897976206854	3.0	nuc
chr1	56702207	56702208	0.97260499167	0.295438282527	0.996225083073	2.0	nuc
chr1	56702367	56702368	0.907798749232	0.51232971337	0.988258680337	4.0	nuc
chr1	56702496	56702497	1.0	0.486001010613	1.0	2.0	occ
chr1	56703170	56703171	0.608090984329	0.11649622471	0.940052025331	3.0	nuc
chr1	56805775	56805776	0.567204348743	0.236746921805	0.832711907732	7.0	occ
chr1	56806302	56806303	0.636162759152	0.260923372392	0.894994792132	6.0	nuc
chr1	56806606	56806607	0.991708798298	0.501396730128	0.998050542627	4.0	occ
chr1	56806826	56806827	0.981324951104	0.190767029192	0.996042934292	1.0	occ
chr1	56807810	56807811	0.932997627526	0.138213998004	0.987749669053	1.0	occ
chr1	56816259	56816260	0.953059447634	0.238083845823	0.993418414853	1.0	occ
chr1	56816970	56816971	0.742449234709	0.242154988546	0.948951074664	3.0	occ
chr1	56817145	56817146	0.84789422194	0.104728831171	0.975012156745	1.0	occ
chr1	56818183	56818184	0.967994210736	0.179614787081	0.993203817924	1.0	occ
chr1	56818394	56818395	0.670979498806	0.334509025392	0.902047089955	7.0	nuc
chr1	57384509	57384510	0.523271372207	0.15777258106	0.838835691599	7.0	nuc
chr1	57384810	57384811	0.692969539038	0.248978441828	0.947579554734	5.0	occ
chr1	57384985	57384986	0.768572037146	0.20953848572	0.956083793514	2.0	occ
chr1	57425530	57425531	0.809013752476	0.380017191441	0.972635815381	4.0	occ
chr1	57426219	57426220	1.0	0.231755102999	1.0	1.0	occ
chr1	57426491	57426492	0.711479074505	0.109174481597	0.925910771612	1.0	occ
chr1	57426985	57426986	1.0	0.31304832007	1.0	1.0	occ
chr1	57427201	57427202	0.907443895097	0.152721212065	0.963034386907	1.0	occ
chr1	57675419	57675420	0.989432009113	0.490987902163	0.99849099788	3.0	occ
chr1	57675570	57675571	0.623079074537	0.172634203661	0.919157032582	5.0	nuc
chr1	57675836	57675837	1.0	0.637386352283	1.0	5.0	occ
chr1	57676234	57676235	0.779490940002	0.111548386955	0.96065409763	1.0	occ
chr1	57676473	57676474	0.998734215607	0.159347469875	0.99983771995	1.0	occ
chr1	57695475	57695476	0.987326542572	0.408714908124	0.997125213262	2.0	occ
chr1	57695794	57695795	0.623014363936	0.267490995385	0.884985257973	6.0	nuc
chr1	57696437	57696438	0.984598834518	0.646956840838	0.997470196258	4.0	nuc
chr1	57697036	57697037	0.904530203907	0.57699901991	0.971271548136	4.0	occ
chr1	57697192	57697193	0.550348433832	0.131384200525	0.878829068412	4.0	occ
chr1	57697596	57697597	1.0	0.179047236582	1.0	1.0	occ
chr1	57699449	57699450	0.592181668642	0.216379223056	0.876104045892	6.0	occ
chr1	57699700	57699701	0.643795442781	0.243876598197	0.910651708975	6.0	occ
chr1	57700279	57700280	0.641927945129	0.195916980817	0.924081066228	4.0	occ
chr1	57700490	57700491	0.993748132504	0.606707553482	0.998339314032	4.0	occ
chr1	57700704	57700705	0.922474548863	0.274531536222	0.983223442652	4.0	occ
chr1	57884552	57884553	1.0	0.161853138154	1.0	2.0	occ
chr1	57885342	57885343	0.641479990702	0.144626085264	0.94087023551	4.0	nuc
chr1	57885707	57885708	0.581272210803	0.119854212558	0.903613449903	5.0	occ
chr1	57885990	57885991	0.977444873291	0.378804972721	0.995840068056	2.0	occ
chr1	57886343	57886344	0.921394511731	0.177238277791	0.98323606528	1.0	occ
chr1	58256780	58256781	0.999837834756	0.199293531162	0.999944463958	1.0	occ
chr1	58256996	58256997	0.945072113328	0.639925858394	0.985908464926	5.0	nuc
chr1	58257308	58257309	0.48785444503	0.14055459783	0.800784888102	8.0	occ
chr1	58257472	58257473	0.565168874576	0.138586744711	0.885984255342	5.0	nuc
chr1	58283061	58283062	0.54874827824	0.106580638699	0.892877119413	4.0	nuc
chr1	58284141	58284142	0.747399049503	0.303855168164	0.960338572916	5.0	nuc
chr1	58284613	58284614	0.958585218202	0.172369682959	0.993849978217	2.0	nuc
chr1	58390384	58390385	0.933609851825	0.199722128205	0.987514627992	1.0	occ
chr1	58390820	58390821	0.973511904733	0.156051600245	0.994822018521	1.0	occ
chr1	58461161	58461162	1.0	0.45961189117	1.0	2.0	nuc
chr1	58461352	58461353	1.0	0.586295110224	1.0	3.0	nuc
chr1	58461612	58461613	0.890307643326	0.433385008353	0.984189169986	3.0	occ
chr1	58462148	58462149	0.734656862556	0.32470476726	0.957997999768	5.0	occ
chr1	58885780	58885781	0.995414973303	0.560244603496	0.999370030092	3.0	nuc
chr1	58885977	58885978	0.5829014724	0.122060751258	0.904779376489	3.0	nuc
chr1	58886597	58886598	0.71673144418	0.226783038048	0.938239819796	2.0	occ
chr1	58887286	58887287	1.0	0.198276555039	1.0	1.0	occ
chr1	59129589	59129590	0.551154183549	0.107991307126	0.912185483084	3.0	occ
chr1	59130047	59130048	0.798831394445	0.407991264655	0.963541306158	5.0	nuc
chr1	59130253	59130254	0.632721621664	0.108044648117	0.947398352271	3.0	nuc
chr1	59131048	59131049	0.910790791803	0.182388922435	0.986661531552	1.0	occ
chr1	59202284	59202285	0.841755550379	0.327747368937	0.978110286163	2.0	occ
chr1	59202602	59202603	0.913923476005	0.27027149451	0.986640506551	2.0	occ
chr1	59202875	59202876	0.705834382395	0.326749788476	0.932915283758	5.0	occ
chr1	59202996	59202997	0.398230141236	0.105420757222	0.719969538416	8.0	occ
chr1	59204292	59204293	0.642181287041	0.245533915066	0.898088579977	5.0	occ
chr1	59204428	59204429	0.670921928197	0.437721241963	0.851315559742	16.0	occ
chr1	59298967	59298968	1.0	0.231873995441	1.0	1.0	occ
chr1	59299438	59299439	0.649976812669	0.159417368941	0.947013831906	3.0	occ
chr1	59300280	59300281	0.519783783364	0.11487453148	0.851712000667	5.0	occ
chr1	59730731	59730732	1.0	0.505658369132	1.0	3.0	occ
chr1	59731980	59731981	1.0	0.344397717009	1.0	1.0	occ
chr1	59732625	59732626	0.655663746903	0.231197457723	0.920415720131	4.0	nuc
chr1	59805475	59805476	1.0	0.482937747126	1.0	3.0	nuc
chr1	59805768	59805769	0.638960627645	0.172083797981	0.937032846401	4.0	occ
chr1	59806005	59806006	0.967490397464	0.286351528369	0.993790443201	3.0	occ
chr1	59806516	59806517	0.67918602492	0.144783030515	0.954955790438	3.0	nuc
chr1	59807331	59807332	0.72002705736	0.28513339677	0.95720961432	4.0	occ
chr1	59850922	59850923	1.0	0.255669288581	1.0	3.0	occ
chr1	59851342	59851343	0.884025942483	0.474531778176	0.984631953068	3.0	nuc
chr1	59852240	59852241	0.813957311703	0.246027765579	0.96304141997	2.0	occ
chr1	59852683	59852684	1.0	0.467613607415	1.0	2.0	occ
chr1	59860990	59860991	0.967271889712	0.262936917707	0.994421981811	2.0	occ
chr1	59861281	59861282	0.9039998891	0.558182362919	0.985690708825	4.0	nuc
chr1	59861440	59861441	0.643080692598	0.152692991855	0.951566360837	3.0	nuc
chr1	59923786	59923787	0.705862990658	0.309932710875	0.927662737627	6.0	nuc
chr1	60193817	60193818	1.0	0.205957700078	1.0	1.0	occ
chr1	60194028	60194029	0.905783872093	0.145308174892	0.981505529551	1.0	occ
chr1	60195650	60195651	0.900032928199	0.552834690871	0.985618918501	5.0	occ
chr1	60195942	60195943	0.649559590026	0.47562874913	0.792376861002	23.0	occ
chr1	60235935	60235936	0.836754982149	0.257340122372	0.973258283452	2.0	occ
chr1	60294130	60294131	0.943768245615	0.577132208558	0.992618462335	4.0	nuc
chr1	60294906	60294907	0.834466946688	0.326610223569	0.976372615267	3.0	occ
chr1	60295273	60295274	0.539436930087	0.172146087697	0.822337335257	2.0	occ
chr1	60295485	60295486	0.62816217736	0.222091850648	0.897477001823	4.0	nuc
chr1	60295679	60295680	0.998383395843	0.3955019116	0.999765115486	2.0	occ
chr1	60296005	60296006	0.616935116686	0.110376605386	0.949888514283	3.0	nuc
chr1	60413317	60413318	0.514584343293	0.370488274996	0.647998207136	37.0	nuc
chr1	60413571	60413572	0.444177439187	0.13136356332	0.758262374934	10.0	occ
chr1	60414703	60414704	0.408853811791	0.11659596271	0.713794159367	8.0	occ
chr1	60552237	60552238	0.609035539881	0.153647694935	0.923300016306	4.0	occ
chr1	60552429	60552430	0.650636906422	0.173633210645	0.94728027321	2.0	occ
chr1	60553295	60553296	0.965185719919	0.466069640822	0.991514410609	3.0	occ
chr1	60553604	60553605	1.0	0.482917678793	1.0	2.0	occ
chr1	60700216	60700217	0.97009851248	0.408428690831	0.993843086915	2.0	occ
chr1	60700733	60700734	0.532542090269	0.225309317696	0.804215985975	9.0	occ
chr1	60701446	60701447	0.994592697428	0.160103082904	0.999206152556	1.0	occ
chr1	60718923	60718924	0.723377041368	0.164058924922	0.954245072598	1.0	occ
chr1	60719154	60719155	0.647295911837	0.155184496675	0.951955329095	3.0	nuc
chr1	60719312	60719313	1.0	0.461049331316	1.0	2.0	occ
chr1	60720242	60720243	0.582800940476	0.109302810472	0.92807253766	3.0	occ
chr1	60747034	60747035	0.527565627014	0.364696770458	0.679859719344	37.0	occ
chr1	60747374	60747375	0.51109435361	0.331374557496	0.673484010145	28.0	occ
chr1	60747647	60747648	0.379266678262	0.124387830911	0.648660954818	11.0	nuc
chr1	60747779	60747780	1.0	0.104875611664	1.0	2.0	occ
chr1	60748347	60748348	1.0	0.114895982889	1.0	1.0	occ
chr1	60804200	60804201	1.0	0.292089434983	1.0	2.0	occ
chr1	60804494	60804495	0.991987385468	0.435307951144	0.998962500902	2.0	occ
chr1	60804700	60804701	0.957693813443	0.151635003656	0.990899729104	1.0	occ
chr1	60805135	60805136	1.0	0.295946233726	1.0	2.0	occ
chr1	60805340	60805341	0.786586169333	0.373625154532	0.972853692167	3.0	occ
chr1	60805689	60805690	0.922742770697	0.385139835758	0.989567915344	2.0	nuc
chr1	60897754	60897755	0.997636925138	0.205862968305	0.99965660186	1.0	occ
chr1	60898073	60898074	0.540369300764	0.100037721642	0.912160781988	3.0	occ
chr1	60898465	60898466	0.807641080315	0.35597906012	0.973497945288	5.0	nuc
chr1	60898649	60898650	0.96933156176	0.560740743075	0.995621620755	3.0	nuc
chr1	60899508	60899509	0.949417415695	0.125620905751	0.989159090518	1.0	occ
chr1	60899835	60899836	0.598631196261	0.167888882542	0.908231070851	3.0	nuc
chr1	61221896	61221897	0.508873727297	0.19933780979	0.791571108169	8.0	nuc
chr1	61222082	61222083	0.568030095356	0.181963879793	0.88031738524	6.0	occ
chr1	61222306	61222307	1.0	0.135956390984	1.0	1.0	occ
chr1	61223231	61223232	1.0	0.288063914777	1.0	1.0	occ
chr1	61223494	61223495	0.623903662539	0.154562608885	0.924541220133	4.0	occ
chr1	61317111	61317112	0.543329630613	0.100556416815	0.898254450283	3.0	occ
chr1	61317510	61317511	0.974026928489	0.656991052373	0.996216649196	4.0	occ
chr1	61317784	61317785	0.982546405824	0.217017245008	0.997650464861	1.0	occ
chr1	61318126	61318127	1.0	0.233384139067	1.0	1.0	occ
chr1	61318384	61318385	1.0	0.250042067718	1.0	2.0	occ
chr1	61318522	61318523	0.732667003915	0.300581938253	0.96084244915	4.0	nuc
chr1	61318932	61318933	1.0	0.165299529052	1.0	1.0	occ
chr1	61344728	61344729	0.999214055321	0.411393759605	0.999887722189	2.0	nuc
chr1	61345251	61345252	0.99170598675	0.429188062552	0.998851609097	2.0	occ
chr1	61346077	61346078	0.94696233387	0.12030608365	0.988250342881	1.0	occ
chr1	61424953	61424954	1.0	0.276805735257	1.0	2.0	occ
chr1	61425175	61425176	0.994485554542	0.665933128501	0.999016567399	5.0	occ
chr1	61446576	61446577	1.0	0.167583803516	1.0	1.0	occ
chr1	61446948	61446949	1.0	0.666272410728	1.0	4.0	occ
chr1	61447534	61447535	0.627820870902	0.250540936578	0.899748781403	6.0	nuc
chr1	61447915	61447916	0.609438407042	0.259195367299	0.874564492895	7.0	nuc
chr1	61622903	61622904	0.989715221563	0.756889475253	0.997596515629	6.0	occ
chr1	61623128	61623129	0.887906199169	0.432152230595	0.967019322342	4.0	occ
chr1	61623554	61623555	0.724755548622	0.235302681731	0.954427523692	4.0	occ
chr1	61623947	61623948	0.823222622764	0.133917740378	0.967101635209	1.0	occ
chr1	61624158	61624159	0.999888927915	0.201215592712	0.999984449908	1.0	occ
chr1	61624539	61624540	0.917000804164	0.563538769852	0.986952575261	7.0	occ
chr1	62108260	62108261	0.857046103445	0.244401092217	0.980154218559	3.0	occ
chr1	62108719	62108720	0.999078869207	0.305329610623	0.999908827832	3.0	occ
chr1	62109696	62109697	0.60093780583	0.165450640242	0.896204535276	4.0	nuc
chr1	62109947	62109948	0.888528056634	0.113146578267	0.981013900462	1.0	occ
chr1	62340736	62340737	0.991285471386	0.179663317203	0.998301867308	1.0	occ
chr1	62340976	62340977	1.0	0.218474293394	1.0	1.0	occ
chr1	62341421	62341422	0.56212825968	0.107401467728	0.907729842023	4.0	occ
chr1	62341840	62341841	1.0	0.182713932034	1.0	1.0	occ
chr1	62342304	62342305	0.891100924371	0.174088947556	0.975493384304	1.0	occ
chr1	62437627	62437628	0.558152053827	0.232106150728	0.835067036484	6.0	nuc
chr1	62437762	62437763	0.480826456147	0.124416770911	0.805475402008	5.0	nuc
chr1	62438439	62438440	0.669797443999	0.310011806669	0.91031314852	6.0	nuc
chr1	62439171	62439172	0.743708078848	0.350424804355	0.949195281439	7.0	occ
chr1	62439523	62439524	0.571734184795	0.234301258494	0.847561204766	8.0	nuc
chr1	62439754	62439755	0.589356828039	0.18489589515	0.895053430599	5.0	occ
chr1	62911805	62911806	0.89019883226	0.460384276722	0.98453819115	4.0	occ
chr1	62912042	62912043	0.872862542424	0.499138111508	0.982094932391	5.0	occ
chr1	62912281	62912282	0.568443875738	0.173221677571	0.881196982289	4.0	occ
chr1	62912549	62912550	0.965545446256	0.497713140157	0.995231937123	2.0	nuc
chr1	62912856	62912857	1.0	0.183994566787	1.0	1.0	occ
chr1	62924552	62924553	0.928474623401	0.126475172843	0.994543731868	3.0	occ
chr1	62924920	62924921	1.0	0.190919526186	1.0	1.0	occ
chr1	62925514	62925515	0.862425125665	0.298983945345	0.981096815794	2.0	nuc
chr1	62925871	62925872	0.627358128866	0.169166765277	0.936334130527	6.0	occ
chr1	62926106	62926107	0.959580164401	0.503837947837	0.993616321515	6.0	occ
chr1	62927552	62927553	0.583418879272	0.167512587864	0.871261971201	4.0	nuc
chr1	62927818	62927819	1.0	0.243723846417	1.0	1.0	occ
chr1	62928211	62928212	0.6843567089	0.222019668451	0.948470332815	4.0	nuc
chr1	62976856	62976857	0.59562290664	0.212147488519	0.883440689612	3.0	nuc
chr1	62978076	62978077	0.889636084084	0.208615649993	0.983821992703	2.0	occ
chr1	63010275	63010276	1.0	0.192254967358	1.0	1.0	occ
chr1	63010677	63010678	0.54422184758	0.107283093307	0.884372722269	3.0	nuc
chr1	63010931	63010932	0.996116135705	0.319438771571	0.999411990718	2.0	occ
chr1	63011458	63011459	1.0	0.196929826816	1.0	1.0	occ
chr1	63012022	63012023	1.0	0.347276449738	1.0	2.0	occ
chr1	63012332	63012333	1.0	0.127238569426	1.0	1.0	occ
chr1	63012455	63012456	1.0	0.163348838011	1.0	1.0	occ
chr1	63282697	63282698	1.0	0.167746950757	1.0	1.0	occ
chr1	63282818	63282819	0.801851185007	0.443327903546	0.970074930715	6.0	nuc
chr1	63283499	63283500	1.0	0.286523266741	1.0	2.0	occ
chr1	63284758	63284759	1.0	0.105267664073	1.0	2.0	occ
chr1	63455185	63455186	0.519943695399	0.123352142639	0.861509080733	6.0	occ
chr1	63455863	63455864	0.893058926517	0.137251578988	0.953839535617	1.0	occ
chr1	63456440	63456441	0.97181890861	0.645938316313	0.996106876914	4.0	nuc
chr1	63456645	63456646	0.80063643922	0.241816218759	0.962595734564	2.0	occ
chr1	63457320	63457321	0.757812782551	0.305342808831	0.965269558667	4.0	occ
chr1	63677063	63677064	0.582507110372	0.183751053079	0.878883334191	6.0	nuc
chr1	63677398	63677399	0.919709732951	0.121128491295	0.986418663576	1.0	occ
chr1	63677686	63677687	1.0	0.690352386355	1.0	4.0	occ
chr1	63678328	63678329	0.770933906469	0.267240716933	0.956684889399	2.0	occ
chr1	63678542	63678543	1.0	0.718227334328	1.0	6.0	occ
chr1	63678889	63678890	1.0	0.596338787597	1.0	3.0	occ
chr1	63840670	63840671	0.780923879851	0.441906498531	0.952968074211	6.0	nuc
chr1	63841005	63841006	1.0	0.604859524407	1.0	3.0	occ
chr1	63841273	63841274	0.638313045147	0.141777649764	0.889306294708	2.0	occ
chr1	63841961	63841962	0.599035784869	0.253553061571	0.866013675343	8.0	occ
chr1	63842622	63842623	0.870765726693	0.276762717442	0.972843188042	2.0	occ
chr1	63868138	63868139	0.998456048736	0.371547409813	0.999785293227	2.0	occ
chr1	64000309	64000310	1.0	0.19554322281	1.0	1.0	occ
chr1	64000556	64000557	0.768820402833	0.215490430771	0.965301719526	3.0	nuc
chr1	64001068	64001069	0.940506100263	0.17619202405	0.990657492557	1.0	occ
chr1	64001581	64001582	0.663457379743	0.212543801859	0.949707387726	3.0	nuc
chr1	64002060	64002061	0.893662884412	0.384910265148	0.96748499293	2.0	occ
chr1	64043652	64043653	0.870969255295	0.590697789302	0.958409240181	6.0	occ
chr1	64043981	64043982	0.762441443249	0.398053096597	0.951453898636	6.0	occ
chr1	64044489	64044490	1.0	0.310436653852	1.0	2.0	occ
chr1	64044612	64044613	1.0	0.236388864175	1.0	1.0	occ
chr1	64287256	64287257	0.624774825117	0.178015958941	0.924819869335	4.0	occ
chr1	64288910	64288911	0.609734300862	0.13315481184	0.942240627379	3.0	nuc
chr1	64289132	64289133	0.736369006162	0.176947303751	0.976802443787	4.0	occ
chr1	64344982	64344983	0.888016549396	0.462490672211	0.98379050298	3.0	nuc
chr1	64346265	64346266	0.825283878304	0.248232422146	0.974956874236	2.0	nuc
chr1	64362083	64362084	1.0	0.30251398565	1.0	2.0	occ
chr1	64363014	64363015	0.508848361559	0.112272912205	0.856972896107	3.0	nuc
chr1	64363242	64363243	0.967514728253	0.175197635068	0.994339222897	1.0	occ
chr1	64783867	64783868	0.787885757441	0.298829876807	0.966242882986	3.0	occ
chr1	64784814	64784815	0.703759194795	0.161639432897	0.918733724439	1.0	occ
chr1	64785237	64785238	0.842556297219	0.48668143479	0.972209910472	4.0	occ
chr1	64785395	64785396	0.437946159913	0.136802069682	0.745534922187	7.0	occ
chr1	64845823	64845824	1.0	0.427527437172	1.0	2.0	nuc
chr1	64846203	64846204	0.743984406165	0.37175976981	0.945389341467	6.0	nuc
chr1	64846439	64846440	1.0	0.226239519727	1.0	3.0	occ
chr1	64846570	64846571	1.0	0.195641078766	1.0	1.0	occ
chr1	64847045	64847046	0.913587475904	0.189751293421	0.984173927317	2.0	occ
chr1	64847405	64847406	0.895909089722	0.180830724661	0.984823671662	1.0	occ
chr1	64883732	64883733	0.980219968254	0.413534143781	0.997067691089	2.0	occ
chr1	64915664	64915665	1.0	0.339514601017	1.0	1.0	occ
chr1	64916272	64916273	0.78704507488	0.122109030704	0.943427220089	1.0	occ
chr1	64916547	64916548	0.683101086444	0.279558719998	0.929094454709	5.0	occ
chr1	64916770	64916771	0.941838823238	0.39129393952	0.980538490571	2.0	occ
chr1	64926840	64926841	0.715231685213	0.372033441603	0.924070032923	8.0	nuc
chr1	64928248	64928249	0.523239489696	0.102282643246	0.864414683332	3.0	nuc
chr1	64928809	64928810	0.606553488427	0.102360878933	0.927590715252	4.0	occ
chr1	65031853	65031854	0.893161410493	0.548774512551	0.984682276753	6.0	nuc
chr1	65031989	65031990	0.596710300398	0.153242071072	0.907601325221	4.0	occ
chr1	65032566	65032567	0.985101275533	0.159995368446	0.994458391638	1.0	occ
chr1	65032781	65032782	0.576705939585	0.1940573425	0.874629609443	5.0	nuc
chr1	65033278	65033279	0.662910527496	0.18579039338	0.955003817223	3.0	nuc
chr1	65033541	65033542	0.933608234636	0.557525327878	0.983341681679	4.0	occ
chr1	65063691	65063692	0.424310031474	0.123330587742	0.733241371537	7.0	occ
chr1	65064008	65064009	0.261284276478	0.165320552432	0.36486465855	73.0	nuc
chr1	65064320	65064321	0.39568490622	0.271111929697	0.522882229016	50.0	nuc
chr1	65064808	65064809	0.629182162859	0.146361483887	0.893486648291	4.0	nuc
chr1	65065121	65065122	0.405307096819	0.1009529071	0.745312987096	6.0	occ
chr1	65065469	65065470	0.694762672993	0.330844516215	0.935832004839	8.0	occ
chr1	65065853	65065854	0.62070414465	0.181794208288	0.91858490452	4.0	occ
chr1	65229811	65229812	0.737271026318	0.273346176448	0.965109717503	4.0	occ
chr1	65230749	65230750	0.999407621465	0.586020488679	0.999940739609	4.0	occ
chr1	65231013	65231014	0.628025715053	0.237934713928	0.911837832337	6.0	occ
chr1	65231183	65231184	0.911887097562	0.370796075694	0.983285805567	2.0	nuc
chr1	65231406	65231407	0.989056015673	0.131825428711	0.997971310906	1.0	occ
chr1	65231726	65231727	0.570419001596	0.144755473955	0.881711760375	4.0	occ
chr1	65328067	65328068	0.982252500346	0.546775253354	0.997630371518	3.0	nuc
chr1	65328499	65328500	0.392602131703	0.12483867667	0.689696320968	8.0	occ
chr1	65328817	65328818	0.92447729952	0.622481585864	0.990482126258	5.0	nuc
chr1	65329061	65329062	0.435028194285	0.114067890876	0.756178238032	7.0	occ
chr1	65329362	65329363	1.0	0.335569891117	1.0	2.0	occ
chr1	65329737	65329738	0.742298372441	0.42391550996	0.926294157604	7.0	occ
chr1	65330055	65330056	0.394067049995	0.23173255543	0.565285320417	29.0	nuc
chr1	65685538	65685539	0.772888572838	0.150393401318	0.936881776106	1.0	occ
chr1	65723199	65723200	0.376090558256	0.11097203858	0.676443255539	7.0	occ
chr1	65725017	65725018	0.840827131401	0.550048016108	0.966280184071	8.0	occ
chr1	66082762	66082763	1.0	0.294849270183	1.0	3.0	occ
chr1	66083177	66083178	0.76456814605	0.27467809998	0.958520736591	2.0	occ
chr1	66083536	66083537	1.0	0.116264167544	1.0	1.0	occ
chr1	66084220	66084221	0.617593353844	0.314214263417	0.839141948524	8.0	nuc
chr1	66084435	66084436	0.904219122559	0.287565959176	0.976464769475	2.0	occ
chr1	66084606	66084607	0.561027478044	0.175009978339	0.867352910694	5.0	nuc
chr1	66084787	66084788	0.615794418262	0.143886780386	0.916843748023	4.0	nuc
chr1	66297696	66297697	1.0	0.157624751557	1.0	1.0	occ
chr1	66298090	66298091	0.980899128462	0.178516512933	0.996272679843	1.0	occ
chr1	66298550	66298551	0.994630464521	0.314950248689	0.999287219244	2.0	occ
chr1	66299066	66299067	0.737853321589	0.312199889768	0.964519011308	4.0	nuc
chr1	66299402	66299403	0.92803930011	0.152643123348	0.98956077904	1.0	occ
chr1	66313658	66313659	0.996409102112	0.207195016196	0.999491554281	1.0	occ
chr1	66314002	66314003	0.939118054952	0.410290411718	0.991194435393	2.0	occ
chr1	66314294	66314295	0.718505214441	0.196643773559	0.96381440624	4.0	occ
chr1	66314534	66314535	1.0	0.537480932516	1.0	3.0	occ
chr1	66314872	66314873	0.443858882409	0.141066152108	0.764268008123	5.0	nuc
chr1	66315060	66315061	0.901361375672	0.531774649157	0.965630399372	3.0	nuc
chr1	66315566	66315567	0.666970231051	0.27782626572	0.897142239107	5.0	nuc
chr1	66764114	66764115	0.958034504315	0.77106759424	0.992960184926	10.0	occ
chr1	66764433	66764434	0.517917472046	0.328238301526	0.697408964083	20.0	occ
chr1	66857602	66857603	1.0	0.543989202107	1.0	3.0	nuc
chr1	66858720	66858721	0.83421208056	0.143872198506	0.968540518929	1.0	occ
chr1	66859146	66859147	0.944805239204	0.182945717766	0.99189359481	1.0	occ
chr1	67100294	67100295	0.614453651603	0.110640621406	0.930721722701	4.0	occ
chr1	67100611	67100612	0.527254712068	0.147891493591	0.849707760386	5.0	nuc
chr1	67100830	67100831	0.617966001348	0.284137334928	0.86866262255	7.0	occ
chr1	67101036	67101037	0.517471101702	0.149193945934	0.836753257989	7.0	occ
chr1	67101230	67101231	0.725452474816	0.247612308798	0.958392895587	4.0	occ
chr1	67101413	67101414	0.693932367125	0.293146639669	0.935508894088	4.0	occ
chr1	67286435	67286436	0.590015685467	0.206530767744	0.8849238778	5.0	nuc
chr1	67287820	67287821	0.617763541287	0.140250995256	0.944966626485	3.0	occ
chr1	67298619	67298620	0.704982780586	0.277993826001	0.948077037266	5.0	occ
chr1	67299405	67299406	0.999895737761	0.261680527682	0.999985782422	2.0	occ
chr1	67576962	67576963	0.728405322385	0.278082103376	0.962191300325	5.0	nuc
chr1	67577177	67577178	0.999911142332	0.258306272808	0.99998667135	1.0	occ
chr1	67578340	67578341	0.425562866136	0.117813290637	0.760614518606	5.0	nuc
chr1	67977395	67977396	0.615738281122	0.275691870826	0.885807575647	7.0	occ
chr1	67977996	67977997	1.0	0.451440403259	1.0	2.0	occ
chr1	68085798	68085799	0.671388159237	0.110483429832	0.953781271273	3.0	occ
chr1	68086265	68086266	0.961142756583	0.275852018259	0.994079922257	2.0	occ
chr1	68086544	68086545	1.0	0.102924502645	1.0	3.0	occ
chr1	68337758	68337759	0.812268789723	0.479882343296	0.93683010066	4.0	nuc
chr1	68338054	68338055	0.91997981501	0.14515337359	0.986100413931	1.0	occ
chr1	68376424	68376425	1.0	0.42620310919	1.0	3.0	occ
chr1	68376921	68376922	0.744755674026	0.24272387955	0.957589602649	3.0	nuc
chr1	68377196	68377197	0.883051216305	0.235108033915	0.972593337713	1.0	occ
chr1	68377571	68377572	0.591894851066	0.167334264524	0.899405928459	5.0	nuc
chr1	68833565	68833566	1.0	0.198331582382	1.0	5.0	occ
chr1	68834487	68834488	0.865205677056	0.286431519464	0.97683319175	3.0	occ
chr1	68922097	68922098	0.488770747708	0.119694454341	0.846625379191	5.0	occ
chr1	68922446	68922447	0.576931227884	0.201077137333	0.873603331321	5.0	nuc
chr1	68923429	68923430	1.0	0.619610049229	1.0	3.0	occ
chr1	68923694	68923695	0.852176466924	0.16564236516	0.982259895052	3.0	occ
chr1	68976362	68976363	1.0	0.172647418992	1.0	1.0	occ
chr1	68977050	68977051	0.727597923218	0.102268753164	0.915361100867	2.0	occ
chr1	68994703	68994704	0.431798906282	0.121652051213	0.744453216204	7.0	occ
chr1	68994955	68994956	0.593025706811	0.108634283512	0.931083253838	3.0	nuc
chr1	68995827	68995828	1.0	0.410149464917	1.0	2.0	nuc
chr1	68996049	68996050	1.0	0.373447353591	1.0	2.0	occ
chr1	68996287	68996288	0.917581858267	0.418208220365	0.985625179004	2.0	occ
chr1	68996465	68996466	0.842545656884	0.366571095875	0.97921109776	5.0	occ
chr1	69004494	69004495	0.807090300609	0.344679728818	0.974357267906	4.0	nuc
chr1	69004999	69005000	0.90030564407	0.331112936978	0.97795627532	2.0	occ
chr1	69005443	69005444	0.492281439808	0.120040293812	0.810672962654	5.0	nuc
chr1	69005612	69005613	0.994958228582	0.277963637656	0.999115558067	1.0	occ
chr1	69142061	69142062	0.6564686525	0.228338714038	0.925425979869	4.0	occ
chr1	69142267	69142268	0.960016164267	0.416193626442	0.99126270378	2.0	occ
chr1	69142734	69142735	0.998812600043	0.125291809384	0.999798726524	1.0	occ
chr1	69143047	69143048	1.0	0.161632481873	1.0	1.0	occ
chr1	69143952	69143953	0.74382391361	0.333703654997	0.954159129184	5.0	occ
chr1	69144224	69144225	1.0	0.440467715506	1.0	2.0	occ
chr1	69234573	69234574	1.0	0.139479260274	1.0	2.0	occ
chr1	69235141	69235142	1.0	0.174165238987	1.0	3.0	occ
chr1	69235679	69235680	0.805385541126	0.344228820191	0.971017248843	2.0	occ
chr1	69236296	69236297	0.960322240662	0.4139426238	0.990365257142	2.0	nuc
chr1	69285609	69285610	1.0	0.707461962595	1.0	5.0	occ
chr1	69287140	69287141	0.93615634899	0.104526910145	0.989736181272	1.0	occ
chr1	69287552	69287553	0.838826705616	0.330313315872	0.976051661647	2.0	nuc
chr1	69425777	69425778	1.0	0.530934359552	1.0	3.0	occ
chr1	69426000	69426001	0.690744929548	0.279663053229	0.911163737488	4.0	nuc
chr1	69426357	69426358	0.440597208806	0.117079272682	0.760188056719	7.0	nuc
chr1	69426591	69426592	0.628354094485	0.151612729416	0.944890426288	3.0	nuc
chr1	69426762	69426763	0.619307620334	0.292413923561	0.866615013627	8.0	occ
chr1	69426991	69426992	0.873068229197	0.385924370644	0.950940293182	2.0	occ
chr1	69427446	69427447	0.90692128356	0.374485258381	0.983805087559	2.0	occ
chr1	69486976	69486977	1.0	0.636506527812	1.0	4.0	nuc
chr1	69487263	69487264	0.603107123983	0.131723248912	0.933519248209	3.0	occ
chr1	69488602	69488603	0.457151876354	0.164121631596	0.683444545188	8.0	nuc
chr1	69489183	69489184	1.0	0.18083133508	1.0	1.0	occ
chr1	69490538	69490539	1.0	0.178450207701	1.0	1.0	occ
chr1	69490724	69490725	1.0	0.356500457946	1.0	2.0	occ
chr1	69587980	69587981	0.635243841797	0.128892038226	0.944460997661	4.0	occ
chr1	69588684	69588685	0.627057633439	0.265789622854	0.888049768877	7.0	occ
chr1	69588913	69588914	1.0	0.414392644546	1.0	2.0	occ
chr1	69589542	69589543	1.0	0.168387181279	1.0	1.0	occ
chr1	69590033	69590034	1.0	0.409366878825	1.0	2.0	nuc
chr1	69692729	69692730	1.0	0.202856189751	1.0	1.0	occ
chr1	69693014	69693015	0.996828574353	0.572428692203	0.999559524216	3.0	nuc
chr1	69693187	69693188	1.0	0.182735838581	1.0	1.0	occ
chr1	69693682	69693683	0.915155976573	0.590970647765	0.984040459108	5.0	occ
chr1	69693851	69693852	0.956368082752	0.280119065149	0.993601034507	1.0	occ
chr1	69694058	69694059	0.975831119513	0.185908121747	0.995187025623	1.0	occ
chr1	70002365	70002366	0.663196212678	0.312217766871	0.905027963638	7.0	occ
chr1	70002829	70002830	0.646658034378	0.272371564678	0.90409156117	6.0	nuc
chr1	70003079	70003080	1.0	0.172465640109	1.0	1.0	occ
chr1	70004302	70004303	1.0	0.428542017435	1.0	2.0	nuc
chr1	70089579	70089580	0.548519967707	0.165538229036	0.851659166595	6.0	occ
chr1	70090611	70090612	0.640622309856	0.118272264653	0.95369592098	3.0	nuc
chr1	70090931	70090932	0.646415276129	0.140318539038	0.95068631662	5.0	occ
chr1	70139427	70139428	0.926766401964	0.130625215021	0.993832208914	1.0	occ
chr1	70140565	70140566	0.995537340221	0.170897494628	0.999122408667	1.0	occ
chr1	70140789	70140790	0.797992174505	0.476522089882	0.955043695226	6.0	nuc
chr1	70577209	70577210	1.0	0.462430441968	1.0	3.0	occ
chr1	70577546	70577547	0.680358750369	0.295716347184	0.923806220393	5.0	occ
chr1	70577969	70577970	0.992683627899	0.19384280887	0.99858594738	1.0	occ
chr1	70578245	70578246	0.923831784362	0.104544043016	0.97413246085	1.0	occ
chr1	70578568	70578569	0.848389833498	0.482224120509	0.977776625381	5.0	occ
chr1	70578851	70578852	0.486644655722	0.259774157494	0.69624228676	20.0	occ
chr1	70579031	70579032	0.917330796514	0.501608837899	0.98572570018	6.0	occ
chr1	70579211	70579212	0.5863745572	0.196681425114	0.884931955935	5.0	nuc
chr1	70943424	70943425	0.722965854028	0.350252155506	0.93666253641	6.0	nuc
chr1	70944208	70944209	0.998026857307	0.670326064179	0.99969947858	6.0	occ
chr1	70944451	70944452	0.575567121622	0.116001283122	0.912070153185	3.0	nuc
chr1	70980215	70980216	0.713833854613	0.292483239251	0.952757766221	4.0	occ
chr1	70981030	70981031	0.948079861947	0.41294414107	0.992322808526	2.0	nuc
chr1	70981527	70981528	1.0	0.285551883433	1.0	1.0	occ
chr1	70981893	70981894	0.706570414822	0.282982019735	0.948988817335	3.0	nuc
chr1	71016575	71016576	0.702812926304	0.390168386849	0.905955254	7.0	nuc
chr1	71017780	71017781	0.502322822551	0.267076960216	0.725126737908	14.0	nuc
chr1	71017993	71017994	0.658357569829	0.291141686218	0.90953420467	6.0	occ
chr1	71018230	71018231	0.911495458521	0.303072485142	0.987087329673	3.0	occ
chr1	71018368	71018369	0.578723765147	0.119376127875	0.89767456166	7.0	occ
chr1	71176841	71176842	0.89978220223	0.154154803836	0.988430103148	3.0	occ
chr1	71177035	71177036	0.540677123369	0.10936690369	0.887840997092	3.0	nuc
chr1	71177799	71177800	0.742103214033	0.3926848907	0.935443035448	8.0	occ
chr1	71178955	71178956	0.872382348897	0.549932099975	0.979322692997	6.0	nuc
chr1	71602721	71602722	0.96495725725	0.362203732857	0.995092166457	2.0	occ
chr1	71602942	71602943	0.978303329344	0.541860227731	0.997691697693	3.0	nuc
chr1	71603144	71603145	0.995385644382	0.177222801905	0.999242432357	3.0	occ
chr1	71603810	71603811	0.774959649855	0.390029710157	0.963178450394	6.0	occ
chr1	71604068	71604069	0.754278063674	0.279698539543	0.945924621719	2.0	occ
chr1	71703320	71703321	0.956254901728	0.653095672466	0.992753563867	5.0	nuc
chr1	71703511	71703512	0.932210961779	0.548343698379	0.987024587214	3.0	occ
chr1	71703803	71703804	0.753278968454	0.144369930739	0.965206601991	5.0	occ
chr1	71703948	71703949	0.667244987328	0.140137275781	0.950932678925	2.0	occ
chr1	71704487	71704488	1.0	0.291552512596	1.0	1.0	occ
chr1	71705086	71705087	0.836104505623	0.275758363988	0.974202154612	2.0	nuc
chr1	71710331	71710332	0.999060388598	0.168267712187	0.999867775138	1.0	occ
chr1	71711192	71711193	0.596774168648	0.196801403491	0.886994655756	4.0	nuc
chr1	71711956	71711957	0.534335912268	0.145897081022	0.863470288905	5.0	nuc
chr1	71831244	71831245	0.604247313786	0.20961199373	0.893902994513	4.0	occ
chr1	71831413	71831414	0.730778013418	0.383025316387	0.931892962392	10.0	occ
chr1	71831645	71831646	0.5281165332	0.265202211747	0.760756278671	16.0	occ
chr1	71832683	71832684	0.763627313315	0.121614454034	0.965355770138	1.0	occ
chr1	71848868	71848869	0.745102022273	0.218034468367	0.963448316932	3.0	occ
chr1	71849393	71849394	1.0	0.170547252823	1.0	1.0	occ
chr1	71849543	71849544	1.0	0.186447630319	1.0	1.0	occ
chr1	71996138	71996139	0.609227546947	0.149599320819	0.933390048785	3.0	occ
chr1	71996352	71996353	0.992329950393	0.195628669314	0.998772087971	2.0	occ
chr1	71997202	71997203	0.746667357964	0.244187238967	0.964917758109	3.0	nuc
chr1	71997551	71997552	0.93148701882	0.390207789191	0.990912304966	2.0	nuc
chr1	71997964	71997965	0.581559203635	0.129924900823	0.914542456136	4.0	nuc
chr1	71998109	71998110	0.793999727546	0.119624551313	0.962592934629	1.0	occ
chr1	71998300	71998301	0.999884485032	0.334163013616	0.999984449908	2.0	occ
chr1	72158267	72158268	0.492999998877	0.108795464708	0.827285942648	5.0	occ
chr1	72158475	72158476	1.0	0.164219547591	1.0	1.0	occ
chr1	72158628	72158629	0.63441715839	0.124137412117	0.948295245823	5.0	occ
chr1	72159152	72159153	0.939934160307	0.32635016033	0.990038513285	1.0	occ
chr1	72159384	72159385	0.983754500083	0.176488317959	0.996765718188	1.0	occ
chr1	72159505	72159506	0.564429120272	0.109677350967	0.921090657556	3.0	occ
chr1	72159942	72159943	0.699947506847	0.114158282289	0.951441987935	1.0	occ
chr1	72169659	72169660	0.999564762438	0.590421741949	0.999940649423	3.0	nuc
chr1	72169940	72169941	0.888485174455	0.137729926414	0.98045740559	1.0	occ
chr1	72170239	72170240	0.92858148696	0.525272720069	1.0	7.0	occ
chr1	72170664	72170665	1.0	0.18126734731	1.0	1.0	occ
chr1	72171492	72171493	1.0	0.217497397813	1.0	1.0	occ
chr1	72222987	72222988	1.0	0.459144846605	1.0	3.0	occ
chr1	72224337	72224338	0.907962314567	0.392215425652	0.987807634651	2.0	nuc
chr1	72224598	72224599	0.481982720625	0.142817805344	0.798575445422	6.0	nuc
chr1	72225086	72225087	0.61492201781	0.1951626901	0.91024804131	5.0	occ
chr1	72350764	72350765	0.899708710583	0.570649742764	0.976109961202	7.0	occ
chr1	72350943	72350944	0.57323065343	0.206007058006	0.834476754677	7.0	occ
chr1	72351591	72351592	1.0	0.166241072478	1.0	1.0	occ
chr1	72352190	72352191	1.0	0.13125522712	1.0	1.0	occ
chr1	72352727	72352728	1.0	0.357868173136	1.0	3.0	occ
chr1	72353004	72353005	1.0	0.178019583766	1.0	1.0	occ
chr1	72385586	72385587	0.640787382549	0.209964215297	0.908192830435	4.0	nuc
chr1	72385739	72385740	0.503810153923	0.116406026664	0.845023374848	5.0	occ
chr1	72385965	72385966	0.714541767908	0.391962329897	0.915562206559	9.0	nuc
chr1	72386189	72386190	0.489757507779	0.134367331932	0.802323083214	7.0	occ
chr1	72387923	72387924	0.752505900227	0.325668506123	0.960482845852	5.0	occ
chr1	72397556	72397557	0.623408884751	0.178997944752	0.922526001799	4.0	occ
chr1	72398225	72398226	0.878697390413	0.141081207903	0.980018300387	1.0	occ
chr1	72398389	72398390	0.774906616794	0.183441587057	0.985148736491	3.0	occ
chr1	72399932	72399933	0.721959272956	0.246393022109	0.962943968855	3.0	nuc
chr1	72421371	72421372	0.802575106745	0.248906802409	0.965485159341	2.0	occ
chr1	72423007	72423008	0.630250322196	0.107411587582	0.929279106353	2.0	occ
chr1	72439171	72439172	0.998893327006	0.483022465578	0.999804207781	2.0	nuc
chr1	72440213	72440214	1.0	0.203422723094	1.0	1.0	occ
chr1	72440896	72440897	0.679381503083	0.195783366624	0.954201246587	2.0	occ
chr1	72441017	72441018	0.800945794501	0.204442572595	0.971085627045	2.0	occ
chr1	72441273	72441274	0.671779566385	0.250297040739	0.93453614306	5.0	occ
chr1	72512782	72512783	1.0	0.312301617848	1.0	3.0	occ
chr1	72512903	72512904	1.0	0.501781119134	1.0	2.0	occ
chr1	72513119	72513120	1.0	0.197945200077	1.0	1.0	occ
chr1	72513502	72513503	0.725470464746	0.314343004765	0.952115985855	4.0	nuc
chr1	72514391	72514392	0.743609759023	0.15406222345	0.956861111516	3.0	occ
chr1	72514607	72514608	1.0	0.274431769087	1.0	1.0	occ
chr1	72563791	72563792	0.822931686467	0.461451801518	0.972532522318	5.0	occ
chr1	72564143	72564144	0.777754262256	0.321811299375	0.969524862008	5.0	occ
chr1	72576242	72576243	0.925275374423	0.362705534316	0.992629145128	4.0	occ
chr1	72576999	72577000	0.900962838138	0.559422127508	0.985951986011	6.0	occ
chr1	72577775	72577776	0.995696711122	0.32251493852	0.999388579949	2.0	occ
chr1	72693033	72693034	0.63643037472	0.210717651934	0.923990385881	5.0	occ
chr1	72693454	72693455	0.56328145245	0.148074662407	0.881321743003	5.0	occ
chr1	72694450	72694451	0.902332811914	0.396554432479	0.97294573122	3.0	occ
chr1	72694763	72694764	0.882367413565	0.143679379882	0.989256648806	2.0	occ
chr1	72707611	72707612	0.772816125429	0.387206686041	0.962702325025	6.0	nuc
chr1	72708536	72708537	1.0	0.223104387524	1.0	1.0	occ
chr1	72708926	72708927	0.714365867974	0.137898821506	0.888483515723	1.0	occ
chr1	72709317	72709318	0.632051554817	0.203332084655	0.89771082863	4.0	occ
chr1	72827412	72827413	0.795938029622	0.142058002029	0.966421975438	1.0	occ
chr1	72828151	72828152	0.547000076106	0.106929180605	0.906593300785	3.0	occ
chr1	72828647	72828648	0.75129799477	0.208424546586	0.965980290986	2.0	occ
chr1	72828956	72828957	0.679960486419	0.225515197069	0.95497031295	3.0	nuc
chr1	72874516	72874517	0.964835453857	0.729869874453	0.995343759758	7.0	occ
chr1	72875234	72875235	0.822966082258	0.306613335125	0.969281413184	2.0	nuc
chr1	72875806	72875807	0.999873377823	0.293077543205	0.999982228466	2.0	occ
chr1	72876608	72876609	1.0	0.136576216807	1.0	1.0	occ
chr1	72977655	72977656	1.0	0.417042888992	1.0	2.0	occ
chr1	72977880	72977881	0.981797790369	0.184381563229	0.996415270675	1.0	occ
chr1	72978135	72978136	1.0	0.226584024736	1.0	2.0	occ
chr1	72978664	72978665	1.0	0.450553260967	nan	2.0	nuc
chr1	72979764	72979765	0.6867133341	0.26599492512	0.940728953195	5.0	occ
chr1	73091869	73091870	0.914833545235	0.59669542131	0.987837234152	4.0	nuc
chr1	73092908	73092909	0.7352154503	0.364552148558	0.927675212355	6.0	occ
chr1	73093130	73093131	0.943742929166	0.287643647385	0.992251735821	2.0	nuc
chr1	73093692	73093693	0.972205937261	0.255488847266	0.996159580401	1.0	occ
chr1	73137209	73137210	1.0	0.300940527251	1.0	2.0	occ
chr1	73138264	73138265	0.793577957137	0.12332986673	0.954672731934	1.0	occ
chr1	73138623	73138624	0.646781545686	0.172515367911	0.951589979549	3.0	nuc
chr1	73139247	73139248	0.487174468051	0.200605806918	0.7597725017	8.0	nuc
chr1	73215155	73215156	0.951337504162	0.140386780558	0.993135158806	1.0	occ
chr1	73216270	73216271	0.997651695014	0.346010533353	0.999680629889	2.0	occ
chr1	73216615	73216616	1.0	0.240112202992	1.0	1.0	occ
chr1	73216738	73216739	1.0	0.292695207935	1.0	2.0	occ
chr1	73237809	73237810	1.0	0.172982190938	1.0	1.0	occ
chr1	73238759	73238760	1.0	0.181970661556	1.0	1.0	occ
chr1	73239019	73239020	1.0	0.299041603421	1.0	2.0	occ
chr1	73239461	73239462	0.63437052605	0.205032593698	0.919398830362	4.0	occ
chr1	73239714	73239715	1.0	0.190573747001	1.0	1.0	occ
chr1	73465856	73465857	0.996455644587	0.384641541135	0.999380308825	2.0	occ
chr1	73466032	73466033	0.659947091353	0.128858812143	0.926034750486	2.0	occ
chr1	73467514	73467515	1.0	0.153199551119	1.0	4.0	occ
chr1	73467683	73467684	1.0	0.448247855908	1.0	3.0	occ
chr1	73475717	73475718	1.0	0.181465496147	1.0	1.0	occ
chr1	73476283	73476284	0.930916119675	0.467064754907	0.989852247364	3.0	nuc
chr1	73476944	73476945	0.619414565105	0.123295368445	0.939384269977	3.0	nuc
chr1	73477119	73477120	0.980861085298	0.241483574681	0.997226687913	2.0	nuc
chr1	73477730	73477731	0.997868142412	0.580619399832	0.999591825494	3.0	occ
chr1	73628245	73628246	0.692955820945	0.379280452579	0.905286634677	9.0	occ
chr1	73628573	73628574	0.71513825406	0.496413438999	0.872666259773	16.0	nuc
chr1	73629099	73629100	1.0	0.561948466134	1.0	3.0	occ
chr1	73629331	73629332	0.979979241258	0.357185310569	1.0	2.0	nuc
chr1	73630090	73630091	0.723827836063	0.235571451229	0.963876912787	4.0	nuc
chr1	73805854	73805855	1.0	0.164328077272	1.0	1.0	occ
chr1	73806468	73806469	0.948229187155	0.174719984593	0.989651251855	1.0	occ
chr1	73806664	73806665	0.815110458181	0.369894497737	0.94288302182	3.0	occ
chr1	73807231	73807232	0.734374444525	0.245273902446	0.959979593373	2.0	occ
chr1	73874256	73874257	0.990456595889	0.106465172768	0.998248591005	1.0	occ
chr1	73874927	73874928	1.0	0.224163676759	1.0	1.0	occ
chr1	73875226	73875227	1.0	0.103481679042	1.0	1.0	occ
chr1	73875567	73875568	1.0	0.173322772039	1.0	1.0	occ
chr1	73876128	73876129	0.681450130959	0.332400249369	0.910937803718	7.0	nuc
chr1	74052904	74052905	0.923774164109	0.416991650125	0.982099247181	2.0	occ
chr1	74053469	74053470	0.997729969421	0.441143113364	0.999697561997	2.0	occ
chr1	74053884	74053885	0.850816743722	0.131167162468	0.976808638957	1.0	occ
chr1	74054373	74054374	1.0	0.47750845662	1.0	2.0	occ
chr1	74310285	74310286	0.958551706401	0.150911937942	0.997105849334	1.0	occ
chr1	74310633	74310634	0.976264113401	0.196033635467	0.996272984902	1.0	occ
chr1	74311939	74311940	0.762073812326	0.271134210071	0.96679778762	2.0	nuc
chr1	74312131	74312132	0.784211511886	0.369883374139	0.967791282178	3.0	occ
chr1	74312266	74312267	0.907917577513	0.614313801039	0.983922280891	6.0	occ
chr1	74312523	74312524	0.876737038506	0.155818641574	0.979720806333	2.0	occ
chr1	74328209	74328210	0.598048491799	0.201450342609	0.895372144936	4.0	occ
chr1	74328710	74328711	0.829122970255	0.317465984587	0.964161134404	2.0	occ
chr1	74330151	74330152	1.0	0.199696934327	1.0	2.0	occ
chr1	74336669	74336670	0.663432234218	0.149735315547	0.925734054532	2.0	occ
chr1	74336830	74336831	0.811209638872	0.340298197987	0.968263726185	3.0	nuc
chr1	74337532	74337533	0.705219719944	0.101090390271	0.88537826092	1.0	occ
chr1	74337839	74337840	0.985015220433	0.310415476568	0.997797621079	6.0	occ
chr1	74338138	74338139	0.971291928858	0.188678741162	0.994936059817	2.0	occ
chr1	74338359	74338360	0.973141934614	0.152951851306	0.99448373321	1.0	occ
chr1	74349327	74349328	0.784167065497	0.352943681774	0.968491622354	5.0	occ
chr1	74350193	74350194	0.890860737595	0.588020661468	0.98278372719	7.0	occ
chr1	74350420	74350421	0.585254933295	0.138891760679	0.906917425906	3.0	occ
chr1	74350791	74350792	0.64325613705	0.120275600816	0.952038997901	3.0	nuc
chr1	74350928	74350929	1.0	0.203934651612	1.0	1.0	occ
chr1	74464640	74464641	0.611289804904	0.202665494737	0.905109553107	5.0	occ
chr1	74474504	74474505	0.913042915775	0.310625941938	0.987291786718	2.0	nuc
chr1	74475044	74475045	0.819479752727	0.147609943842	0.971419735234	1.0	occ
chr1	74475196	74475197	0.748151961603	0.119078515509	0.937370805059	1.0	occ
chr1	74475684	74475685	0.639834049425	0.108534619599	0.91608400621	3.0	occ
chr1	74476455	74476456	0.607340044382	0.105333600556	0.933512492466	3.0	nuc
chr1	74493082	74493083	0.907064092472	0.437849437693	0.986613863201	4.0	occ
chr1	74493702	74493703	0.988999403152	0.555660790465	0.996476590053	3.0	nuc
chr1	74581422	74581423	0.934539473109	0.430616969389	0.991065531256	4.0	occ
chr1	74582159	74582160	0.997784797878	0.377461662167	0.99923062136	2.0	nuc
chr1	74582604	74582605	0.717323774389	0.282905111754	0.94983094615	5.0	occ
chr1	74583110	74583111	0.933128671259	0.150675027871	0.990487381359	2.0	occ
chr1	74583388	74583389	0.415273728424	0.101748822822	0.743895859121	6.0	nuc
chr1	74583747	74583748	0.967728433057	0.463656271777	0.99541197673	2.0	nuc
chr1	74583924	74583925	0.666305350083	0.351460740977	0.892270512078	7.0	nuc
chr1	74585218	74585219	0.57115764199	0.184905913724	0.872193420766	5.0	nuc
chr1	74585684	74585685	1.0	0.406907459796	1.0	2.0	nuc
chr1	74586084	74586085	1.0	0.483999122496	nan	2.0	nuc
chr1	74586828	74586829	1.0	0.616629957094	1.0	4.0	occ
chr1	74849361	74849362	0.687644927068	0.206592662407	0.957776461565	4.0	nuc
chr1	74849577	74849578	0.66485796987	0.123446121726	0.937195414578	2.0	occ
chr1	74849904	74849905	0.723530272303	0.337279846577	0.934821260759	4.0	occ
chr1	74850081	74850082	0.966313354219	0.134458809676	0.994042238445	1.0	occ
chr1	74902620	74902621	1.0	0.155377782434	1.0	1.0	occ
chr1	74902833	74902834	0.72091365743	0.31388800009	0.939535801859	6.0	occ
chr1	74903561	74903562	0.952513955945	0.453190210932	0.993623144071	3.0	occ
chr1	74903785	74903786	0.944769387659	0.213976992769	0.983306741302	1.0	occ
chr1	74904288	74904289	0.642770748379	0.291318478457	0.897230462908	5.0	occ
chr1	75016156	75016157	0.745117796741	0.324483585712	0.959637428838	6.0	occ
chr1	75016388	75016389	0.573354833827	0.101270146439	0.906882140037	4.0	occ
chr1	75016607	75016608	0.829657688217	0.495330938022	0.97270155743	6.0	nuc
chr1	75017835	75017836	0.491643166745	0.145362444328	0.808115361455	6.0	nuc
chr1	75018117	75018118	0.707551742892	0.262252805806	0.954358214623	4.0	occ
chr1	75203535	75203536	0.879664761695	0.338931865211	0.970251723319	2.0	occ
chr1	75204245	75204246	0.688290576669	0.143918637301	0.958256376724	4.0	nuc
chr1	75204771	75204772	1.0	0.10838367569	1.0	1.0	occ
chr1	75205041	75205042	0.901337188882	0.554303197191	0.986046496897	5.0	occ
chr1	75275559	75275560	0.649699233792	0.184136288795	0.95112073739	3.0	nuc
chr1	75277337	75277338	0.690970684225	0.328511758681	0.914691324605	5.0	occ
chr1	75277709	75277710	0.435773540327	0.149162680491	0.727066651565	8.0	nuc
chr1	75567578	75567579	0.799036989369	0.204823028688	0.953588549185	2.0	occ
chr1	75568350	75568351	1.0	0.453841823498	1.0	2.0	occ
chr1	75906385	75906386	0.587278604662	0.115613214079	0.92453390945	4.0	occ
chr1	75906914	75906915	0.666715929147	0.301550845149	0.897064515001	4.0	occ
chr1	75907690	75907691	1.0	0.533967709775	1.0	3.0	occ
chr1	75908094	75908095	0.960540912026	0.555560059796	0.992090280218	3.0	occ
chr1	76060861	76060862	0.637206897629	0.227156001359	0.911006700481	7.0	occ
chr1	76061407	76061408	1.0	0.175600922037	1.0	1.0	occ
chr1	76061704	76061705	1.0	0.270406056636	1.0	1.0	occ
chr1	76210482	76210483	0.862176805921	0.387049260407	0.978924854076	3.0	occ
chr1	76210781	76210782	0.63421500887	0.252035526911	0.909402541209	7.0	occ
chr1	76210944	76210945	0.264812716523	0.121298319336	0.43500600507	22.0	nuc
chr1	76211211	76211212	0.345160880393	0.218879693479	0.476925623448	46.0	occ
chr1	76211503	76211504	1.0	0.60636007268	1.0	4.0	occ
chr1	76212112	76212113	0.682121926724	0.321255653367	0.87920386132	6.0	nuc
chr1	76212505	76212506	0.572229389155	0.175678815931	0.884999110518	4.0	occ
chr1	76270470	76270471	0.49982495106	0.152811547613	0.824287683133	5.0	occ
chr1	76270651	76270652	0.728877519151	0.296625838409	0.942630377	3.0	occ
chr1	76271073	76271074	0.925299688053	0.148229759214	0.986759256949	1.0	occ
chr1	76271405	76271406	0.942268530855	0.163103547407	0.989167058074	1.0	occ
chr1	76272637	76272638	0.729423263317	0.338733972937	0.948405086709	5.0	occ
chr1	76333913	76333914	0.999100831425	0.603713532056	0.999875115476	3.0	nuc
chr1	76334596	76334597	1.0	0.495752672079	1.0	2.0	occ
chr1	76388139	76388140	1.0	0.11654798577	1.0	1.0	occ
chr1	76388511	76388512	0.994269613269	0.589313171815	0.999177721669	4.0	occ
chr1	76388910	76388911	0.913597152554	0.409234880141	0.986085103664	2.0	occ
chr1	76389105	76389106	0.691115751101	0.193251059766	0.956153279464	3.0	nuc
chr1	76389431	76389432	0.726016485447	0.391945539048	0.936074311081	8.0	occ
chr1	76389719	76389720	0.989177062402	0.743723216914	0.99845330913	5.0	nuc
chr1	76390359	76390360	1.0	0.224116193994	1.0	1.0	occ
chr1	76427889	76427890	0.973708878517	0.229314931391	0.995637824718	1.0	occ
chr1	76469500	76469501	0.95005023231	0.193412960474	0.989087200613	1.0	occ
chr1	76471109	76471110	1.0	0.624297643403	1.0	3.0	occ
chr1	76471255	76471256	1.0	0.472528334601	1.0	2.0	occ
chr1	76880012	76880013	0.514491929931	0.138209144603	0.845590624784	5.0	nuc
chr1	76881044	76881045	1.0	0.147354967455	1.0	1.0	occ
chr1	76881326	76881327	0.938191318375	0.437702340331	0.990773531876	3.0	occ
chr1	76881507	76881508	0.483564841177	0.118177484421	0.831822752588	5.0	occ
chr1	76893660	76893661	0.999336555802	0.400305998054	0.999910266942	3.0	occ
chr1	76894759	76894760	0.78588478301	0.120092827945	0.952429406619	1.0	occ
chr1	76895219	76895220	0.605814212365	0.132738977162	0.926135089892	3.0	occ
chr1	76895378	76895379	0.521974070927	0.209110258527	0.808710855596	7.0	nuc
chr1	77019736	77019737	0.996903084889	0.294953755647	0.999780634032	3.0	occ
chr1	77019990	77019991	1.0	0.249032228478	1.0	1.0	occ
chr1	77020446	77020447	0.834174874275	0.392197236883	0.97173828109	4.0	occ
chr1	77021168	77021169	0.392948865774	0.108137356804	0.691140461116	8.0	occ
chr1	77021465	77021466	1.0	0.194442866874	1.0	1.0	occ
chr1	77067844	77067845	0.910866479763	0.463334118628	0.985434561514	4.0	occ
chr1	77068143	77068144	0.646170358085	0.167096143912	0.951037859548	3.0	nuc
chr1	77076255	77076256	1.0	0.608999828324	1.0	4.0	occ
chr1	77345109	77345110	1.0	0.761653193353	1.0	6.0	nuc
chr1	77345992	77345993	0.897180630889	0.22055958351	0.980204486038	1.0	occ
chr1	77346358	77346359	0.999314189431	0.346285478958	0.999905467778	1.0	occ
chr1	77346537	77346538	0.572319110424	0.262358811865	0.839501695337	9.0	occ
chr1	77346682	77346683	0.999833613075	0.168722137819	0.999975350085	1.0	occ
chr1	77346949	77346950	0.992747425649	0.314906911657	0.998831518524	2.0	occ
chr1	77347141	77347142	0.638539438108	0.156944042299	0.932124586316	2.0	occ
chr1	77446215	77446216	0.997921374608	0.680963826339	0.999706261453	4.0	occ
chr1	77521121	77521122	0.585916203285	0.111690498279	0.931962180851	3.0	occ
chr1	77521297	77521298	0.52642760985	0.214797244209	0.804863842307	7.0	nuc
chr1	77521873	77521874	0.549489538087	0.158980923226	0.864199665119	6.0	occ
chr1	77522046	77522047	0.961059948075	0.38362960559	0.993333295995	2.0	occ
chr1	77522191	77522192	0.407978331096	0.183182682181	0.640313600559	18.0	occ
chr1	77522592	77522593	0.406956272109	0.221061424801	0.600873420484	17.0	occ
chr1	77522727	77522728	0.543972774859	0.290832461441	0.764346220379	12.0	occ
chr1	77522871	77522872	0.578417394478	0.283258111722	0.813101177914	7.0	occ
chr1	77663332	77663333	0.465908455386	0.101324887395	0.81950358832	5.0	occ
chr1	77664565	77664566	1.0	0.254730956035	1.0	2.0	occ
chr1	77898383	77898384	0.812052800988	0.400666627325	0.961355200031	6.0	occ
chr1	77898638	77898639	0.470623768618	0.210543060654	0.719546402062	13.0	nuc
chr1	77898977	77898978	0.983979261586	0.576394196914	0.997607669457	3.0	occ
chr1	77900234	77900235	0.951259756546	0.228619055109	0.993024250032	1.0	occ
chr1	77994468	77994469	0.60696806439	0.112773268312	0.943953859808	3.0	nuc
chr1	77994726	77994727	0.905264163582	0.465688288397	0.986504322258	3.0	nuc
chr1	77994942	77994943	0.856543205714	0.456243106856	0.958049621623	3.0	nuc
chr1	77995232	77995233	0.685678960454	0.201099804356	0.955308178117	3.0	nuc
chr1	77995464	77995465	1.0	0.125598884026	1.0	1.0	occ
chr1	77995789	77995790	0.433380015701	0.145173142807	0.724694976343	8.0	occ
chr1	77995964	77995965	0.698398741988	0.297050303707	0.934511752103	6.0	nuc
chr1	77996094	77996095	0.698569252558	0.258720174749	0.942769193097	5.0	nuc
chr1	78102033	78102034	0.642124713517	0.144828610286	0.944263469378	4.0	occ
chr1	78102233	78102234	0.532952413423	0.243455313668	0.790223441158	11.0	occ
chr1	78103725	78103726	0.895122657218	0.129699190726	0.985593529688	1.0	occ
chr1	78143262	78143263	0.950099033453	0.700770580854	0.989637816065	8.0	occ
chr1	78143511	78143512	1.0	0.152090170982	1.0	1.0	occ
chr1	78144140	78144141	0.959589945735	0.555788149176	0.994177379584	3.0	nuc
chr1	78144673	78144674	1.0	0.376011546334	1.0	2.0	occ
chr1	78144990	78144991	0.677194916094	0.326295449282	0.909859639135	7.0	occ
chr1	78180162	78180163	1.0	0.307414102908	1.0	2.0	occ
chr1	78180453	78180454	0.957116642823	0.190250638276	0.993495208051	1.0	occ
chr1	78181478	78181479	0.488101176756	0.1044533959	0.857225986673	6.0	occ
chr1	78281345	78281346	0.997412054235	0.331201123636	0.999659971653	1.0	occ
chr1	78281574	78281575	0.683114681392	0.360613891758	0.896699752246	9.0	occ
chr1	78282229	78282230	1.0	0.558630582802	1.0	3.0	nuc
chr1	78282762	78282763	0.636335538024	0.197058180699	0.908416870614	4.0	nuc
chr1	78397214	78397215	1.0	0.576776553782	1.0	3.0	occ
chr1	78397593	78397594	0.45246251502	0.195836848615	0.703480029118	11.0	nuc
chr1	78398512	78398513	0.975351556479	0.5498657652	0.996338072171	4.0	nuc
chr1	78497643	78497644	0.483438963736	0.114295512133	0.825572100587	5.0	occ
chr1	78497911	78497912	0.75975776891	0.13579002362	0.963021981248	1.0	occ
chr1	78498451	78498452	0.899632852954	0.337333951452	0.980519696841	2.0	occ
chr1	78498594	78498595	0.546773852607	0.160965507862	0.8613473043	5.0	occ
chr1	78498980	78498981	0.689668831193	0.597915416047	0.770483016856	80.0	nuc
chr1	78499164	78499165	0.38386595814	0.211010917459	0.559906164395	29.0	nuc
chr1	78499382	78499383	0.691885334332	0.404328462725	0.888640370261	9.0	nuc
chr1	78553997	78553998	0.886280817968	0.536779707554	0.984304968891	5.0	nuc
chr1	78554601	78554602	1.0	0.468947413105	1.0	2.0	occ
chr1	78555963	78555964	0.443754439278	0.141323622268	0.755230939066	7.0	nuc
chr1	78596766	78596767	0.532594668671	0.261320792201	0.769307142685	14.0	nuc
chr1	78596948	78596949	0.722694377734	0.394470696481	0.923077056907	7.0	nuc
chr1	78597203	78597204	0.839504135908	0.204725748521	0.977191275318	1.0	occ
chr1	78597362	78597363	0.814432845608	0.303919322968	0.974291687102	2.0	occ
chr1	78597657	78597658	0.674545995177	0.259463624246	0.92901831372	5.0	nuc
chr1	78598097	78598098	0.505751024707	0.204453994753	0.794381302667	8.0	nuc
chr1	78598249	78598250	0.593213123787	0.188521827529	0.91007250519	5.0	occ
chr1	78598665	78598666	0.639858942828	0.286935598635	0.889777700794	6.0	occ
chr1	78598872	78598873	0.99013796493	0.436968507118	0.997985906165	2.0	nuc
chr1	78694905	78694906	0.507734335226	0.273954835318	0.71832213497	16.0	occ
chr1	78695476	78695477	0.518911356766	0.273996255395	0.74775374693	14.0	occ
chr1	78696654	78696655	0.69296731309	0.318936534407	0.92508001011	6.0	nuc
chr1	78867138	78867139	0.460448218956	0.152069604642	0.763854689406	7.0	occ
chr1	78867673	78867674	1.0	0.196563735028	1.0	1.0	occ
chr1	78881948	78881949	0.954725214169	0.27286091537	0.984618573965	1.0	occ
chr1	78994125	78994126	0.693168392882	0.395743363172	0.881385447093	9.0	nuc
chr1	78994269	78994270	1.0	0.5230405481	1.0	3.0	occ
chr1	78995155	78995156	1.0	0.100846581232	1.0	1.0	occ
chr1	78996031	78996032	0.999915456749	0.367890819605	0.999988875888	3.0	occ
chr1	79041176	79041177	0.91076106351	0.433099397081	0.986929267908	3.0	nuc
chr1	79041455	79041456	0.992965631377	0.20813191676	0.998856074671	1.0	occ
chr1	79041833	79041834	0.850063775288	0.517971491644	0.978841371679	8.0	occ
chr1	79042530	79042531	0.992151273996	0.477684554638	0.998916949842	2.0	occ
chr1	79042853	79042854	0.637012768444	0.208557625286	0.92823175848	4.0	occ
chr1	79135627	79135628	0.440104765195	0.123929155366	0.759851937048	9.0	occ
chr1	79136208	79136209	1.0	0.247669707501	1.0	2.0	occ
chr1	79136939	79136940	0.919919473541	0.37676996031	0.978850705712	2.0	nuc
chr1	79370804	79370805	1.0	0.202870146689	1.0	1.0	occ
chr1	79371152	79371153	0.926200994801	0.150406563253	0.980325874567	1.0	occ
chr1	79371542	79371543	1.0	0.14365773104	1.0	1.0	occ
chr1	79371982	79371983	1.0	0.179938736469	1.0	1.0	occ
chr1	79372601	79372602	0.938562751391	0.25206651982	0.985190299849	1.0	occ
chr1	79393030	79393031	1.0	0.681656578897	1.0	5.0	occ
chr1	79393439	79393440	0.6555600048	0.239056879699	0.912688744722	4.0	occ
chr1	79394109	79394110	1.0	0.60141216055	1.0	3.0	occ
chr1	79394236	79394237	0.999940021074	0.679282243221	0.999991114233	4.0	nuc
chr1	79395150	79395151	1.0	0.699311916973	1.0	4.0	nuc
chr1	79468061	79468062	1.0	0.170520882574	1.0	1.0	occ
chr1	79468539	79468540	0.786317123527	0.233262682815	0.971151463701	2.0	occ
chr1	79469339	79469340	1.0	0.417951862155	1.0	2.0	occ
chr1	79539378	79539379	0.856436885528	0.568756150685	0.974502154298	7.0	nuc
chr1	79539543	79539544	0.920095251746	0.313035627795	0.988403819416	2.0	occ
chr1	79539773	79539774	0.898681569059	0.148794941002	0.971252238067	1.0	occ
chr1	79540191	79540192	0.638742524404	0.154831141841	0.93202519113	3.0	nuc
chr1	79540711	79540712	0.986250655029	0.614321472956	0.99811260087	3.0	occ
chr1	79541721	79541722	1.0	0.258505908615	1.0	1.0	occ
chr1	79544974	79544975	1.0	0.192794896628	1.0	1.0	occ
chr1	79545171	79545172	0.743861987643	0.374168693982	0.944935147405	6.0	occ
chr1	79545798	79545799	0.452910392644	0.348667840956	0.553750001991	74.0	nuc
chr1	79628483	79628484	1.0	0.695916858979	1.0	5.0	occ
chr1	79629708	79629709	0.957828708219	0.30084811619	0.989250700951	2.0	occ
chr1	79658891	79658892	0.287389137603	0.217267850997	0.36370670371	149.0	occ
chr1	79659138	79659139	0.501688782556	0.399217991774	0.60005861557	87.0	occ
chr1	79659474	79659475	0.503698949909	0.332549456881	0.662044527818	32.0	occ
chr1	79659923	79659924	0.980234228701	0.432356263764	0.99586508807	2.0	nuc
chr1	79660370	79660371	0.587762277132	0.156027908838	0.891488408593	4.0	occ
chr1	79660589	79660590	0.87451769011	0.229495089411	0.95936335433	2.0	occ
chr1	79660848	79660849	0.648303567596	0.225795740776	0.927466909429	4.0	occ
chr1	79660998	79660999	0.548839193504	0.176150987676	0.865465255035	5.0	occ
chr1	79675405	79675406	0.992879219935	0.401555326618	0.999018510348	2.0	nuc
chr1	79677289	79677290	0.930852654762	0.140795122486	0.984523506815	1.0	occ
chr1	79722649	79722650	0.812331906493	0.137010307661	0.950187440126	1.0	occ
chr1	79723155	79723156	0.998713186567	0.588422286089	0.999813945841	3.0	occ
chr1	79723283	79723284	0.753789837329	0.353684155508	0.956513168666	6.0	occ
chr1	79723755	79723756	1.0	0.172808959166	1.0	1.0	occ
chr1	79724287	79724288	1.0	0.279875815061	1.0	1.0	occ
chr1	79765683	79765684	1.0	0.54783037549	1.0	3.0	occ
chr1	79766119	79766120	1.0	0.13008738777	1.0	2.0	occ
chr1	79766457	79766458	0.986022396179	0.428339005019	0.998160841602	2.0	nuc
chr1	79767126	79767127	0.999084553118	0.375520884353	0.999872790772	2.0	occ
chr1	79786284	79786285	0.988847465031	0.213128143988	0.998069000566	1.0	occ
chr1	79786816	79786817	0.612821973619	0.229501060489	0.888689959111	7.0	nuc
chr1	79787320	79787321	0.728769547035	0.163254008975	0.960696294162	3.0	nuc
chr1	79788247	79788248	0.568145993952	0.224562300092	0.844365308469	4.0	nuc
chr1	79789980	79789981	1.0	0.235407134133	1.0	1.0	occ
chr1	79790893	79790894	0.996057284468	0.140941394959	0.9997677908	1.0	occ
chr1	79791723	79791724	0.603593275308	0.102047244121	0.939752682948	3.0	nuc
chr1	79792252	79792253	1.0	0.150595237871	1.0	1.0	occ
chr1	79804951	79804952	0.535557789563	0.196842979721	0.835391873207	6.0	occ
chr1	79805561	79805562	1.0	0.468984678786	1.0	2.0	nuc
chr1	79806489	79806490	0.976436529113	0.405201912542	0.99885476961	2.0	occ
chr1	79806763	79806764	0.75992566057	0.365361453262	0.959612992231	6.0	occ
chr1	79870273	79870274	0.613906770138	0.146019684073	0.937316530741	3.0	occ
chr1	79870481	79870482	0.828695650665	0.469195249431	0.960635047655	4.0	occ
chr1	79871057	79871058	0.771205456253	0.120188511981	0.957650500932	1.0	occ
chr1	79871664	79871665	1.0	0.461119746997	1.0	2.0	nuc
chr1	79871791	79871792	1.0	0.657577079186	1.0	4.0	nuc
chr1	79872244	79872245	0.99662918919	0.337865613924	0.999386930162	2.0	occ
chr1	79917207	79917208	0.608808991923	0.261982049024	0.877520273345	7.0	occ
chr1	79917794	79917795	0.710668261703	0.237755701649	0.921919792565	2.0	occ
chr1	79918079	79918080	0.617159372114	0.202500858455	0.900039386926	5.0	nuc
chr1	80137630	80137631	0.97491706331	0.437061498984	0.996650210684	2.0	nuc
chr1	80139009	80139010	1.0	0.364677838723	1.0	2.0	occ
chr1	80139202	80139203	1.0	0.147848609256	1.0	1.0	occ
chr1	80414102	80414103	1.0	0.486169717272	1.0	2.0	nuc
chr1	80414522	80414523	1.0	0.34362595018	1.0	1.0	occ
chr1	80451767	80451768	1.0	0.443978492628	1.0	2.0	occ
chr1	80451991	80451992	0.898370652946	0.383279772213	0.985824984289	2.0	nuc
chr1	80452361	80452362	0.999842211801	0.165249702814	1.0	2.0	occ
chr1	80452506	80452507	0.955785694316	0.450029869368	0.997518467404	5.0	occ
chr1	80471993	80471994	0.591417542391	0.179089800157	0.898698999978	5.0	occ
chr1	80472121	80472122	0.498995624947	0.265515710387	0.710864843145	17.0	nuc
chr1	80472317	80472318	0.933973733699	0.64049116787	0.985544530421	5.0	nuc
chr1	80472478	80472479	0.845678238506	0.348922798425	0.976542302653	2.0	occ
chr1	80473122	80473123	1.0	0.4854092061	1.0	3.0	occ
chr1	80474095	80474096	1.0	0.208884438251	1.0	1.0	occ
chr1	80653607	80653608	0.487187723106	0.117717474873	0.832148042442	4.0	nuc
chr1	80653829	80653830	0.737976125105	0.194476749723	0.961168188787	3.0	nuc
chr1	80654185	80654186	0.668512424131	0.192554274307	0.948787180248	4.0	occ
chr1	80654609	80654610	0.564419155354	0.108116717552	0.910288248172	3.0	occ
chr1	80654823	80654824	1.0	0.337084726882	1.0	2.0	occ
chr1	80655019	80655020	0.746794689492	0.313849215618	0.968688905534	5.0	occ
chr1	80655146	80655147	1.0	0.133293790391	1.0	1.0	occ
chr1	80655806	80655807	0.881717196804	0.283773771027	0.983245510915	2.0	occ
chr1	80721411	80721412	0.354699872592	0.109425552058	0.615218689208	11.0	nuc
chr1	80722312	80722313	0.773795183544	0.379572327234	0.968974324464	5.0	occ
chr1	80807558	80807559	0.71913649612	0.179325901144	0.961303425724	3.0	nuc
chr1	80807756	80807757	0.644584550588	0.229804313619	0.918396798233	5.0	nuc
chr1	80808196	80808197	1.0	0.215882859057	1.0	1.0	occ
chr1	80887022	80887023	1.0	0.194383018689	1.0	1.0	occ
chr1	80888066	80888067	0.838315935767	0.482652185011	0.972872338887	6.0	occ
chr1	80888236	80888237	0.984535549728	0.324304022458	0.997063976437	2.0	occ
chr1	80888449	80888450	0.993799574374	0.150736696823	0.998982013879	1.0	occ
chr1	80888843	80888844	0.918686458747	0.237360314269	0.97973273006	3.0	occ
chr1	80912431	80912432	1.0	0.555162044502	1.0	4.0	occ
chr1	80912934	80912935	1.0	0.289540984017	1.0	2.0	occ
chr1	80913208	80913209	0.978563004458	0.412734893829	0.996392968166	2.0	occ
chr1	81055932	81055933	1.0	0.109228624429	1.0	1.0	occ
chr1	81056257	81056258	1.0	0.515078805177	1.0	3.0	occ
chr1	81057071	81057072	0.564406033718	0.196955225043	0.866715181722	5.0	occ
chr1	81057257	81057258	0.641210203374	0.163327796289	0.947264714376	3.0	nuc
chr1	81057604	81057605	1.0	0.336854435689	1.0	1.0	occ
chr1	81089092	81089093	1.0	0.147240212901	1.0	1.0	occ
chr1	81089383	81089384	1.0	0.477273275537	1.0	3.0	occ
chr1	81089719	81089720	0.954838445616	0.132729614494	0.991073749554	1.0	occ
chr1	81090101	81090102	0.987314729273	0.304257537083	0.997642040395	2.0	occ
chr1	81090710	81090711	0.999171676817	0.182658365033	0.999877145245	1.0	occ
chr1	81090902	81090903	0.74395637088	0.200639327777	0.964105557763	2.0	occ
chr1	81165856	81165857	1.0	0.328869328146	1.0	2.0	nuc
chr1	81166478	81166479	0.749087301644	0.337204509945	0.964282130575	5.0	occ
chr1	81394265	81394266	0.533077139799	0.143691100022	0.875678689438	5.0	occ
chr1	81394600	81394601	0.985865644245	0.205965087782	0.996559333186	1.0	occ
chr1	81395181	81395182	0.450815169511	0.120079405025	0.765946846759	6.0	nuc
chr1	81395528	81395529	0.741677390336	0.250060177669	0.961313508362	5.0	occ
chr1	81395997	81395998	0.560062838174	0.151083374759	0.860283711701	5.0	nuc
chr1	81538633	81538634	1.0	0.441372319799	nan	2.0	nuc
chr1	81539162	81539163	0.490172066124	0.142600282928	0.806990967521	7.0	occ
chr1	81539707	81539708	0.888132344297	0.423411727362	0.973570637038	3.0	nuc
chr1	81539957	81539958	0.551354586841	0.22234648514	0.827861782806	7.0	nuc
chr1	81540420	81540421	0.901720743301	0.21205987396	0.983276370578	2.0	occ
chr1	81540775	81540776	0.611503594649	0.138839044299	0.940121413881	3.0	occ
chr1	81650314	81650315	0.439568111186	0.124238203741	0.774621988918	5.0	nuc
chr1	81650676	81650677	0.4686318263	0.173758555623	0.747461507327	8.0	nuc
chr1	81650919	81650920	0.62299159201	0.217504527821	0.911322762627	4.0	occ
chr1	81651623	81651624	0.410999348123	0.181895769178	0.647422950535	15.0	nuc
chr1	81651942	81651943	0.609003906475	0.314853600895	0.835887890921	11.0	occ
chr1	81682875	81682876	1.0	0.301738685321	1.0	1.0	occ
chr1	81682996	81682997	1.0	0.364773100254	1.0	2.0	occ
chr1	81683910	81683911	0.670113788404	0.192508434278	0.952546538598	5.0	occ
chr1	81684178	81684179	0.994136751001	0.693967061989	0.997965776134	4.0	nuc
chr1	81767182	81767183	0.744641307488	0.250825376363	0.959788673533	2.0	occ
chr1	81767636	81767637	0.627031185776	0.126838685515	0.94093367827	6.0	occ
chr1	81769354	81769355	0.71467239721	0.244780004679	0.943931479747	3.0	occ
chr1	81857581	81857582	0.59523215895	0.118804808838	0.910286713651	3.0	occ
chr1	81859036	81859037	1.0	0.198922493426	1.0	1.0	occ
chr1	81905795	81905796	0.906810094413	0.114152144003	0.977045977226	1.0	occ
chr1	81906387	81906388	0.636361152441	0.291035453225	0.88740279281	7.0	occ
chr1	81906577	81906578	0.383619621449	0.120151186784	0.687164665132	6.0	nuc
chr1	81907139	81907140	0.986175483281	0.227779371711	0.997943075327	1.0	occ
chr1	82229234	82229235	0.939248501265	0.526683104347	0.990248805045	3.0	nuc
chr1	82229479	82229480	0.483715500995	0.14095989023	0.790119870282	6.0	nuc
chr1	82230235	82230236	0.686146946463	0.184844788882	0.927240460588	2.0	occ
chr1	82752300	82752301	0.919040953809	0.631707621372	0.98485034524	9.0	occ
chr1	82752648	82752649	0.680791362428	0.215473539454	0.951675566757	3.0	nuc
chr1	82752818	82752819	1.0	0.369425835426	1.0	2.0	occ
chr1	82753587	82753588	0.588828685444	0.125048924958	0.924103662353	4.0	occ
chr1	82753909	82753910	0.976808262459	0.190358758925	0.998381501503	1.0	occ
chr1	82787368	82787369	0.495832670685	0.165463468466	0.78197069026	9.0	nuc
chr1	82787496	82787497	0.432851622189	0.198997179241	0.672024082402	12.0	occ
chr1	82787950	82787951	0.969579980814	0.518844339708	0.995152313001	3.0	occ
chr1	82788282	82788283	0.964344715274	0.209720621117	0.993427210295	1.0	occ
chr1	82788622	82788623	1.0	0.689721564163	1.0	4.0	nuc
chr1	82788888	82788889	0.969615688212	0.487985794946	0.993323824828	2.0	occ
chr1	82789144	82789145	0.445852914177	0.191123167609	0.693608210213	13.0	nuc
chr1	82834761	82834762	1.0	0.459613461747	1.0	2.0	occ
chr1	82835233	82835234	0.998480463863	0.403697907195	0.99922503657	2.0	nuc
chr1	82835736	82835737	1.0	0.171515569642	1.0	1.0	occ
chr1	82836560	82836561	0.904401322393	0.461983071602	0.979752787422	5.0	occ
chr1	82836912	82836913	1.0	0.221675679385	1.0	1.0	occ
chr1	82944928	82944929	1.0	0.21455977725	1.0	1.0	occ
chr1	82946061	82946062	1.0	0.257683335818	1.0	1.0	occ
chr1	82946182	82946183	1.0	0.176297030498	1.0	1.0	occ
chr1	83051351	83051352	0.719902955906	0.259337718785	0.953827931843	4.0	nuc
chr1	83051771	83051772	0.623338739847	0.158722063542	0.897261724594	2.0	occ
chr1	83052781	83052782	1.0	0.19684652222	1.0	1.0	occ
chr1	83105170	83105171	0.694548048331	0.216528460302	0.920162964134	3.0	occ
chr1	83105430	83105431	0.587348180238	0.147615323226	0.908820127365	3.0	occ
chr1	83105749	83105750	1.0	0.730727336383	1.0	5.0	occ
chr1	83106011	83106012	0.994453526179	0.164488031174	1.0	1.0	occ
chr1	83106423	83106424	0.933336504721	0.24201672841	0.990476292159	2.0	occ
chr1	83215432	83215433	0.780527163975	0.369142643746	0.943169618001	4.0	nuc
chr1	83216172	83216173	0.49422354275	0.131600492547	0.822081620496	5.0	nuc
chr1	83216764	83216765	0.953854795041	0.177339274306	0.991342717353	1.0	occ
chr1	83217672	83217673	0.587369605644	0.194051720416	0.882506038802	6.0	nuc
chr1	83412633	83412634	0.837859766295	0.2101359392	0.975982919831	3.0	occ
chr1	83412827	83412828	0.927648013421	0.411039039274	0.987340886535	2.0	occ
chr1	83413485	83413486	0.5038514492	0.151601146681	0.826543135787	6.0	occ
chr1	83413659	83413660	0.820590648378	0.112694743931	0.97343103719	1.0	occ
chr1	83413848	83413849	0.988015051196	0.102118739499	0.998249724784	1.0	occ
chr1	83414450	83414451	0.978755133726	0.612200957097	0.997215797877	3.0	nuc
chr1	83435027	83435028	0.845685603787	0.262834093934	0.978448929007	2.0	occ
chr1	83557474	83557475	0.999279339554	0.263638467097	0.999900909189	1.0	occ
chr1	83557711	83557712	0.878160161519	0.39477595358	0.970355784226	3.0	nuc
chr1	83557910	83557911	0.70642520551	0.250308763132	0.958821131399	4.0	nuc
chr1	83558218	83558219	0.536118244037	0.105288606669	0.897340561104	4.0	occ
chr1	83706234	83706235	0.966675965206	0.49715424427	0.995406295777	4.0	occ
chr1	83706696	83706697	1.0	0.408683093023	1.0	2.0	nuc
chr1	83707039	83707040	0.855645778601	0.314915856134	0.97884999956	2.0	nuc
chr1	83707716	83707717	0.913984985981	0.264217149834	0.984121912906	2.0	occ
chr1	83853172	83853173	0.74764931957	0.117719555289	0.955320371608	1.0	occ
chr1	83853769	83853770	0.966240540113	0.170524793496	0.993428214117	1.0	occ
chr1	83853977	83853978	0.974912840203	0.168410132747	0.995671356089	1.0	occ
chr1	83854229	83854230	0.7724167314	0.374006644644	0.967244348679	5.0	nuc
chr1	83854732	83854733	0.635325787696	0.175731192765	0.935116505815	4.0	occ
chr1	83877638	83877639	0.62946827532	0.176591160391	0.895199109521	3.0	occ
chr1	83878199	83878200	0.949412044563	0.419164082972	0.990858912037	3.0	occ
chr1	83879116	83879117	0.934384194317	0.699961668088	0.990521274002	7.0	occ
chr1	83879415	83879416	0.738460576698	0.297182711806	0.965214840012	5.0	nuc
chr1	83879822	83879823	0.680941002434	0.271030551066	0.926351971776	5.0	nuc
chr1	83895014	83895015	1.0	0.371004962369	1.0	2.0	occ
chr1	83895345	83895346	0.567085270794	0.12839569916	0.903161563428	3.0	occ
chr1	83895735	83895736	0.543508150574	0.118861623012	0.87648361906	5.0	nuc
chr1	83896536	83896537	0.827075116799	0.494367273673	0.966241658379	6.0	nuc
chr1	83946999	83947000	0.566125703841	0.168289863945	0.872277142366	6.0	nuc
chr1	83947396	83947397	0.975747472245	0.568078522226	0.996825444024	3.0	occ
chr1	83948925	83948926	0.618930583035	0.184675469862	0.886540916053	4.0	nuc
chr1	84069633	84069634	1.0	0.487739765559	1.0	3.0	occ
chr1	84069756	84069757	1.0	0.439773168312	1.0	2.0	nuc
chr1	84070079	84070080	0.570187032592	0.129530878784	0.848806308783	4.0	nuc
chr1	84070345	84070346	0.714503894468	0.257633145738	0.960021984469	4.0	nuc
chr1	84071087	84071088	0.808710830343	0.322037556	0.955440226854	2.0	occ
chr1	84071371	84071372	0.852612445892	0.295588864872	0.971227156189	2.0	occ
chr1	84235417	84235418	0.656317517019	0.265095358291	0.909769094171	6.0	occ
chr1	84235603	84235604	0.994278479342	0.598160197147	0.998993103047	4.0	occ
chr1	84235968	84235969	0.599938427027	0.300550496017	0.836127657133	10.0	nuc
chr1	84236710	84236711	0.997630661465	0.251627255934	0.999460829984	2.0	occ
chr1	84237176	84237177	0.8637318561	0.408744383726	0.982214202541	3.0	occ
chr1	84237625	84237626	0.995947622785	0.477302040919	0.999471429059	4.0	nuc
chr1	84335248	84335249	0.522351653792	0.105348517318	0.874900699546	3.0	occ
chr1	84335904	84335905	0.90111125446	0.451055691308	0.986385781669	3.0	nuc
chr1	84337235	84337236	1.0	0.188309401523	1.0	1.0	occ
chr1	84385057	84385058	0.989631474179	0.34843982236	0.998614864161	2.0	nuc
chr1	84385599	84385600	0.941959434985	0.277716760338	0.992025851011	2.0	occ
chr1	84488221	84488222	0.725383899074	0.276888171858	0.96083976279	4.0	occ
chr1	84488359	84488360	0.794743126644	0.364140851418	0.970855988931	4.0	nuc
chr1	84488722	84488723	1.0	0.174231440604	1.0	1.0	occ
chr1	84488851	84488852	1.0	0.572225952576	1.0	3.0	occ
chr1	84489912	84489913	0.651643410166	0.198173056718	0.932864804833	3.0	nuc
chr1	84630028	84630029	0.749768914547	0.281089717847	0.963836282754	3.0	nuc
chr1	84630204	84630205	1.0	0.432681391333	1.0	2.0	occ
chr1	84630386	84630387	1.0	0.59378377823	1.0	3.0	nuc
chr1	84630739	84630740	0.999191726365	0.459567732303	nan	3.0	nuc
chr1	84632088	84632089	1.0	0.431428268687	1.0	4.0	occ
chr1	84632298	84632299	0.561113305937	0.199705069164	0.862432871086	6.0	occ
chr1	84638833	84638834	0.976759293989	0.16710789304	0.992009952133	1.0	occ
chr1	84639554	84639555	0.742708536512	0.23837681389	0.962235606031	3.0	nuc
chr1	84639779	84639780	0.823320894927	0.585680657182	0.943130560806	10.0	nuc
chr1	84639976	84639977	0.649398727069	0.464607029605	0.801111034681	23.0	occ
chr1	84640310	84640311	0.786146428582	0.615975597006	0.901686997189	20.0	occ
chr1	84640477	84640478	0.53028223826	0.154935744283	0.851966349445	5.0	nuc
chr1	84650483	84650484	0.9572005657	0.168374956301	0.988973402624	1.0	occ
chr1	84651126	84651127	1.0	0.202405193323	1.0	1.0	occ
chr1	84651247	84651248	1.0	0.141484039139	1.0	1.0	occ
chr1	84651484	84651485	0.898106063791	0.161794879758	0.982339000056	1.0	occ
chr1	84652108	84652109	0.672563375823	0.244237427727	0.936789201354	4.0	nuc
chr1	84652241	84652242	0.948310905704	0.526735448559	0.992739176195	3.0	occ
chr1	84655833	84655834	1.0	0.187588927556	1.0	1.0	occ
chr1	84972167	84972168	0.584421776346	0.535791765913	0.634185616485	279.0	nuc
chr1	84972486	84972487	0.348031024791	0.27545087663	0.425479579187	126.0	occ
chr1	84972751	84972752	0.490424740846	0.278152691375	0.693549654943	19.0	occ
chr1	84973154	84973155	0.909245733453	0.250586936232	0.983320782936	3.0	nuc
chr1	84973492	84973493	0.908918146087	0.39706812808	0.980458455128	3.0	occ
chr1	84980130	84980131	0.659278482875	0.117599292431	0.948901570652	3.0	nuc
chr1	84980893	84980894	0.817870216086	0.339414754908	0.973612252588	3.0	occ
chr1	84991857	84991858	0.875901396169	0.183174910594	0.979468788051	1.0	occ
chr1	85018045	85018046	0.462529922446	0.189957362082	0.738327802688	9.0	occ
chr1	85019593	85019594	1.0	0.164721682549	1.0	1.0	occ
chr1	85972217	85972218	1.0	0.276772134822	1.0	2.0	occ
chr1	85972809	85972810	1.0	0.142247133882	1.0	1.0	occ
chr1	85972995	85972996	0.724893792106	0.414749479108	0.919422602994	8.0	nuc
chr1	85973313	85973314	1.0	0.101719210435	1.0	1.0	occ
chr1	85973815	85973816	0.879024224771	0.422324827785	0.975369297308	2.0	occ
chr1	86002839	86002840	0.773192767668	0.438488005993	0.927409183321	4.0	occ
chr1	86003036	86003037	0.901274061727	0.653599661205	0.974532277443	12.0	nuc
chr1	86003673	86003674	0.435884225482	0.15615127004	0.721900337228	8.0	nuc
chr1	86003798	86003799	0.768990594511	0.315248099602	0.965139841874	5.0	occ
chr1	86004256	86004257	0.543303321106	0.297067715297	0.770293997413	12.0	nuc
chr1	86027329	86027330	0.608878792512	0.284444967286	0.856900493951	9.0	nuc
chr1	86028491	86028492	0.773713289307	0.185896199668	0.946839978986	2.0	occ
chr1	86028784	86028785	0.663064980817	0.356591727568	0.883205758194	8.0	nuc
chr1	86073684	86073685	0.408404154012	0.119313113487	0.717101767232	8.0	occ
chr1	86073869	86073870	0.571450057995	0.152350417663	0.884691104489	5.0	nuc
chr1	86074096	86074097	0.898889254486	0.485307550271	0.983863209799	3.0	nuc
chr1	86074582	86074583	0.607661242368	0.191501242356	0.897607864461	4.0	nuc
chr1	86075550	86075551	1.0	0.135285556006	1.0	1.0	occ
chr1	86075721	86075722	0.995430524807	0.404489007165	0.999364554754	2.0	nuc
chr1	86280265	86280266	1.0	0.2678417717	1.0	1.0	occ
chr1	86281296	86281297	0.997969110427	0.167109665213	0.999705214037	1.0	occ
chr1	86281590	86281591	1.0	0.162260504586	1.0	2.0	occ
chr1	86304337	86304338	1.0	0.246712061524	1.0	1.0	occ
chr1	86305213	86305214	0.822195369923	0.530287996535	0.963128871764	8.0	occ
chr1	86306051	86306052	1.0	0.466132574039	1.0	2.0	occ
chr1	86306356	86306357	1.0	0.190937736928	1.0	1.0	occ
chr1	86324956	86324957	0.728949235146	0.125256034715	0.913984733657	1.0	occ
chr1	86325865	86325866	1.0	0.137346639075	1.0	1.0	occ
chr1	86326083	86326084	1.0	0.458646134646	1.0	2.0	occ
chr1	86418544	86418545	0.988181482391	0.607637605839	0.997063793074	4.0	nuc
chr1	86418816	86418817	0.931143689911	0.338188500095	0.982979882493	2.0	occ
chr1	86419440	86419441	1.0	0.392270691152	1.0	3.0	occ
chr1	86420420	86420421	1.0	0.599754924342	1.0	3.0	nuc
chr1	86470925	86470926	0.569969125306	0.112182538474	0.919468093796	3.0	occ
chr1	86472566	86472567	0.970502886411	0.274648808677	0.99749907371	3.0	occ
chr1	86487606	86487607	1.0	0.148656976439	1.0	1.0	occ
chr1	86488839	86488840	0.999136104599	0.231888642242	0.999875474537	1.0	occ
chr1	86489684	86489685	0.847507796933	0.283161669707	0.973481522105	2.0	nuc
chr1	86528959	86528960	0.947374507707	0.476304814075	0.991547672855	2.0	nuc
chr1	86529302	86529303	0.782240190834	0.176955166151	0.95194278289	1.0	occ
chr1	86530379	86530380	1.0	0.32255314757	1.0	1.0	occ
chr1	86530657	86530658	0.608817101442	0.26175507394	0.873176688922	7.0	occ
chr1	86560888	86560889	1.0	0.178588082051	1.0	1.0	occ
chr1	86562720	86562721	1.0	0.221351649957	1.0	1.0	occ
chr1	86623990	86623991	0.922062428139	0.395025409665	0.996257682525	4.0	occ
chr1	86624728	86624729	0.93956795697	0.613067205196	0.991245724103	4.0	nuc
chr1	86624966	86624967	0.748938658226	0.365311206067	0.958303797364	5.0	nuc
chr1	86625486	86625487	0.635886955143	0.287138463526	0.896245660197	6.0	occ
chr1	86700453	86700454	0.868683779149	0.29271984309	0.971654739377	2.0	occ
chr1	86700812	86700813	1.0	0.16922042372	1.0	1.0	occ
chr1	86701612	86701613	0.999891149357	0.211587780677	0.999984449908	1.0	occ
chr1	86701848	86701849	0.622390393601	0.113149535014	0.936123803271	4.0	occ
chr1	86702155	86702156	0.968351611214	0.155060796486	0.993900114838	2.0	occ
chr1	86821756	86821757	0.929710007771	0.502808781482	0.989631460644	3.0	occ
chr1	86821922	86821923	0.783074245048	0.33894645298	0.96097020297	3.0	occ
chr1	86823090	86823091	1.0	0.135575963606	1.0	1.0	occ
chr1	86823645	86823646	0.93655383372	0.146177184361	0.989581866327	1.0	occ
chr1	86826483	86826484	1.0	0.613326221921	1.0	3.0	occ
chr1	86827053	86827054	0.659061215896	0.338552841851	0.874591056028	7.0	nuc
chr1	86827453	86827454	0.998349412447	0.35680760236	0.999599657402	1.0	occ
chr1	86916723	86916724	0.602393472993	0.188035999549	0.910109634957	7.0	occ
chr1	86917296	86917297	0.518522976071	0.15643744502	0.826883066555	4.0	occ
chr1	86917733	86917734	0.94859580344	0.67457549707	0.993659355981	6.0	nuc
chr1	86918082	86918083	1.0	0.244653841432	1.0	1.0	occ
chr1	86918488	86918489	0.815300908913	0.186966417907	0.936631695923	2.0	occ
chr1	86918694	86918695	0.648490394532	0.262284076666	0.908423437837	7.0	occ
chr1	86961284	86961285	0.44591592549	0.116753680154	0.782541390936	5.0	occ
chr1	86961640	86961641	1.0	0.534870454308	1.0	3.0	occ
chr1	86961897	86961898	0.978422462869	0.241098865889	0.996853687466	2.0	occ
chr1	86962062	86962063	0.743776630922	0.280707347042	0.956628689633	3.0	occ
chr1	86962234	86962235	0.744459079478	0.419432133406	0.93578790372	7.0	nuc
chr1	86962448	86962449	0.944122238974	0.235180643312	0.99224704968	1.0	occ
chr1	87119576	87119577	0.646229169275	0.224976189276	0.939540380383	6.0	occ
chr1	87119946	87119947	1.0	0.291207611471	1.0	2.0	occ
chr1	87121491	87121492	1.0	0.341513232874	1.0	2.0	occ
chr1	87178466	87178467	0.965175075119	0.48453495681	0.994254086281	3.0	occ
chr1	87178876	87178877	0.643787926339	0.180430495134	0.946149821032	3.0	occ
chr1	87179413	87179414	0.423003469259	0.171863778138	0.690408559751	8.0	nuc
chr1	87179563	87179564	0.856699596933	0.554006748592	0.974278629249	8.0	occ
chr1	87179772	87179773	0.502568665902	0.176336886244	0.788097023662	9.0	occ
chr1	87179911	87179912	0.396043940977	0.200727428604	0.598456895509	20.0	occ
chr1	87180115	87180116	0.432634426849	0.257441996793	0.613319250108	29.0	occ
chr1	87180277	87180278	0.77157191719	0.586094990838	0.902581575082	21.0	occ
chr1	87185848	87185849	1.0	0.306679262765	1.0	2.0	occ
chr1	87186150	87186151	0.812354544805	0.134610761182	0.979991791165	1.0	occ
chr1	87401385	87401386	0.564682289768	0.228699968585	0.859556235246	5.0	occ
chr1	87401929	87401930	0.999760432002	0.158432477697	0.999965153746	1.0	occ
chr1	87403120	87403121	1.0	0.3244360079	1.0	2.0	nuc
chr1	87559024	87559025	0.646220873798	0.489810662761	0.777531997161	37.0	nuc
chr1	87559328	87559329	0.64235754518	0.451118728071	0.799337237911	25.0	occ
chr1	87560103	87560104	1.0	0.283371322685	1.0	3.0	occ
chr1	87560835	87560836	0.963397635637	0.152861979468	0.994504880422	1.0	occ
chr1	87619430	87619431	0.839317701768	0.11002181519	0.970812898583	1.0	occ
chr1	87620912	87620913	0.47529017271	0.167115787086	0.773734058217	7.0	occ
chr1	87621532	87621533	0.535853014897	0.172007600259	0.840261208112	5.0	nuc
chr1	87821836	87821837	0.642070101233	0.178682835268	0.937629080114	4.0	occ
chr1	87822759	87822760	0.613418585524	0.134885711547	0.927523196675	4.0	occ
chr1	87822941	87822942	0.684533364567	0.206320126927	0.943806082764	2.0	occ
chr1	87823129	87823130	0.816695371226	0.115374769517	0.988781545188	4.0	occ
chr1	87874571	87874572	0.840107397015	0.351792778659	0.975970835239	3.0	occ
chr1	87874866	87874867	0.973559395018	0.173021851832	0.997042151203	2.0	nuc
chr1	87875369	87875370	1.0	0.405167944732	1.0	2.0	nuc
chr1	87875612	87875613	0.986446438683	0.753672671153	0.99796722047	7.0	occ
chr1	87926213	87926214	0.639588233449	0.174401332242	0.933032151682	2.0	nuc
chr1	87927099	87927100	0.947313142227	0.145669159929	0.986980125453	1.0	occ
chr1	87927428	87927429	0.996447275777	0.244922547838	0.999225350957	1.0	occ
chr1	87927597	87927598	0.506695475887	0.120078177294	0.825156931228	7.0	nuc
chr1	87927894	87927895	0.874611300389	0.169457186258	0.975611497677	1.0	occ
chr1	87975139	87975140	0.523947497981	0.18845115051	0.81480386611	7.0	nuc
chr1	87975394	87975395	0.673232797288	0.182436943637	0.953569986588	4.0	nuc
chr1	87976476	87976477	0.617922688665	0.271397590286	0.874461399363	5.0	occ
chr1	87977494	87977495	1.0	0.160168323449	1.0	1.0	occ
chr1	88415225	88415226	0.828529262908	0.434475092572	0.970782009324	7.0	nuc
chr1	88415485	88415486	0.90086636787	0.490109483803	0.98141357059	3.0	occ
chr1	88415662	88415663	0.589384678832	0.139959382442	0.9151263485	3.0	occ
chr1	88416004	88416005	1.0	0.691206259457	1.0	4.0	occ
chr1	88416248	88416249	0.908887302474	0.679260855852	0.982756083984	8.0	occ
chr1	88483131	88483132	0.799321630311	0.171160339114	0.951430703299	1.0	occ
chr1	88483491	88483492	1.0	0.200330873666	1.0	1.0	occ
chr1	88483901	88483902	1.0	0.737924019134	1.0	7.0	occ
chr1	88484531	88484532	1.0	0.572015167963	1.0	3.0	occ
chr1	88484663	88484664	1.0	0.20331085101	1.0	1.0	occ
chr1	88484893	88484894	0.678115379762	0.20794565989	0.95478213603	3.0	nuc
chr1	88547319	88547320	0.998537164546	0.254841251009	0.999785293227	2.0	occ
chr1	88547555	88547556	0.995155954202	0.406505056488	0.998245795002	2.0	occ
chr1	88547832	88547833	0.6656625084	0.262082368341	0.928534200238	6.0	occ
chr1	88549071	88549072	0.627481105683	0.181422125907	0.925092564919	3.0	occ
chr1	88806994	88806995	1.0	0.440736932638	1.0	2.0	occ
chr1	88871684	88871685	1.0	0.182644011703	1.0	1.0	occ
chr1	88875962	88875963	1.0	0.173909137837	1.0	1.0	occ
chr1	88876302	88876303	0.712629511485	0.239232041553	0.961992902403	5.0	nuc
chr1	88876720	88876721	1.0	0.733786076946	1.0	5.0	occ
chr1	88908376	88908377	1.0	0.564575741072	1.0	3.0	nuc
chr1	88908768	88908769	1.0	0.430365895721	1.0	3.0	occ
chr1	88909251	88909252	1.0	0.417738204963	1.0	2.0	occ
chr1	88909820	88909821	0.978066902103	0.330416130016	0.995881447577	1.0	occ
chr1	88968270	88968271	0.993203906867	0.188375488385	0.99900321353	1.0	occ
chr1	88968657	88968658	0.534659162603	0.114874373951	0.868205903182	4.0	occ
chr1	88970361	88970362	0.983014490512	0.263166267946	0.996362271247	1.0	occ
chr1	89074176	89074177	0.460477633335	0.313965035114	0.603906810808	41.0	occ
chr1	89074356	89074357	0.522032057373	0.273258506567	0.74962887981	13.0	nuc
chr1	89075051	89075052	0.50042515621	0.215273418526	0.767238864807	7.0	occ
chr1	89075499	89075500	1.0	0.157673043889	1.0	1.0	occ
chr1	89075653	89075654	1.0	0.117010425334	1.0	1.0	occ
chr1	89075788	89075789	1.0	0.498073707115	1.0	3.0	occ
chr1	89076044	89076045	0.996449978773	0.374045648523	0.999539249254	2.0	occ
chr1	89076344	89076345	0.379184707039	0.112632009845	0.673568762239	11.0	occ
chr1	89076605	89076606	0.327745830886	0.148046661416	0.533557055078	21.0	occ
chr1	89076772	89076773	0.649905024795	0.281803502941	0.900418077878	8.0	occ
chr1	89158352	89158353	0.689877830897	0.2351763848	0.955463664224	4.0	occ
chr1	89158793	89158794	1.0	0.245018880544	1.0	1.0	occ
chr1	89159065	89159066	1.0	0.407766209887	1.0	2.0	occ
chr1	89160020	89160021	0.916555844494	0.166862180971	0.971318654191	1.0	occ
chr1	89160674	89160675	0.877307206479	0.371187357315	0.973403483409	2.0	occ
chr1	89161147	89161148	0.454052927577	0.109285344994	0.816080906956	5.0	occ
chr1	89161401	89161402	0.955088482196	0.410236862908	0.992510287504	4.0	occ
chr1	89161915	89161916	0.492432408512	0.148934673233	0.79932185032	8.0	nuc
chr1	89190725	89190726	0.694627655806	0.244435659189	0.951029639501	4.0	occ
chr1	89190953	89190954	0.818189161934	0.513394209595	0.966600696297	7.0	nuc
chr1	89191144	89191145	0.997948921341	0.535954285748	0.999734905348	3.0	nuc
chr1	89294502	89294503	0.643134599346	0.13675212285	0.950559682995	3.0	nuc
chr1	89294745	89294746	0.95298719805	0.536164129682	0.993723750493	3.0	nuc
chr1	89294907	89294908	0.668182530262	0.209489213422	0.942981418137	4.0	nuc
chr1	89296335	89296336	1.0	0.204767395818	1.0	1.0	occ
chr1	89397191	89397192	0.42494734122	0.128318824759	0.735563780724	7.0	nuc
chr1	89399018	89399019	0.833362607	0.490533534203	0.969684228812	6.0	occ
chr1	89433720	89433721	0.933013758444	0.289242550088	0.982089172077	1.0	occ
chr1	89433881	89433882	0.721955935498	0.338252453227	0.888434284424	3.0	nuc
chr1	89641406	89641407	0.520252979699	0.250900107677	0.803846723973	11.0	occ
chr1	89641730	89641731	0.478263647793	0.152900166416	0.772675814371	9.0	nuc
chr1	89642337	89642338	0.751101196084	0.401314803636	0.94484077213	6.0	occ
chr1	89642461	89642462	0.825384891083	0.135486510069	0.970030730894	1.0	occ
chr1	89642762	89642763	0.708418895578	0.43574234565	0.88230843272	9.0	nuc
chr1	89814090	89814091	0.758009055665	0.108893158205	0.939103031866	1.0	occ
chr1	89815407	89815408	0.971631530962	0.148152785039	0.98819180688	1.0	occ
chr1	89815971	89815972	1.0	0.165682582184	1.0	1.0	occ
chr1	89948246	89948247	0.999264929788	0.450895047581	0.999898175773	2.0	occ
chr1	89948595	89948596	0.739754636751	0.102056641541	0.936976590328	1.0	occ
chr1	89948850	89948851	0.685780729337	0.502816241878	0.831125535166	23.0	nuc
chr1	89949145	89949146	0.736657373317	0.590162927863	0.839676694067	28.0	nuc
chr1	89949300	89949301	1.0	0.446855304914	1.0	2.0	nuc
chr1	89949643	89949644	0.819319228799	0.137700772074	0.963596416984	2.0	occ
chr1	89949959	89949960	0.754416499626	0.111988012776	0.965443765039	1.0	occ
chr1	89950497	89950498	0.497252518161	0.182207325361	0.791992937379	7.0	occ
chr1	89950622	89950623	0.901163166784	0.3819734836	0.978874907615	2.0	occ
chr1	90099786	90099787	0.394186903192	0.258919446091	0.527572289093	48.0	nuc
chr1	90100133	90100134	0.41214368469	0.205711249126	0.624299705096	17.0	nuc
chr1	90100379	90100380	0.563463112883	0.277739709478	0.803116244401	9.0	occ
chr1	90100564	90100565	0.518534948966	0.139456487682	0.8342057877	6.0	nuc
chr1	90100907	90100908	0.568334909552	0.219098340364	0.85105469968	8.0	occ
chr1	90101203	90101204	0.629836841456	0.145902318971	0.931162502061	4.0	occ
chr1	90101616	90101617	0.446133123096	0.299659674929	0.595392427697	31.0	nuc
chr1	90293718	90293719	0.543024311787	0.15894934138	0.848266022147	5.0	occ
chr1	90294747	90294748	0.486618896192	0.103997533352	0.824895517933	6.0	occ
chr1	90295237	90295238	1.0	0.108345820577	1.0	1.0	occ
chr1	90295636	90295637	0.880302024877	0.211722077784	0.982852720791	1.0	occ
chr1	90704838	90704839	1.0	0.189801683225	1.0	1.0	occ
chr1	90705163	90705164	1.0	0.165552573199	1.0	1.0	occ
chr1	90705939	90705940	1.0	0.165467217233	1.0	1.0	occ
chr1	90726951	90726952	0.88526327672	0.128374773268	0.962968886526	1.0	occ
chr1	90729013	90729014	0.742126508497	0.377043983771	0.948106495859	5.0	occ
chr1	90729283	90729284	0.682693783462	0.253214420663	0.93713820982	4.0	nuc
chr1	90769722	90769723	0.985916813567	0.434419774717	0.997217740395	2.0	occ
chr1	90770033	90770034	0.50950305644	0.188760708045	0.804718486629	8.0	occ
chr1	90770326	90770327	1.0	0.386077950099	1.0	3.0	occ
chr1	90770617	90770618	0.674908204678	0.20574844191	0.909446874343	4.0	nuc
chr1	90801786	90801787	0.99945457203	0.575093016462	0.999921447021	3.0	occ
chr1	90802160	90802161	0.73483560805	0.364334020284	0.93973841434	10.0	occ
chr1	90802506	90802507	1.0	0.378873992607	1.0	1.0	occ
chr1	90803206	90803207	0.673677232566	0.234692322901	0.932158391812	4.0	occ
chr1	91015170	91015171	1.0	0.128289972175	1.0	3.0	occ
chr1	91015397	91015398	0.712882694705	0.194229708391	0.934052423395	3.0	nuc
chr1	91016626	91016627	0.669188525571	0.299127937331	0.908843553323	6.0	occ
chr1	91016865	91016866	0.525701790902	0.146468235965	0.840918811558	6.0	nuc
chr1	91017105	91017106	0.52638068815	0.108253088183	0.87799763993	4.0	nuc
chr1	91161811	91161812	0.628612135771	0.13163146324	0.95077669509	4.0	occ
chr1	91162165	91162166	0.444516115401	0.154474560795	0.743206509729	8.0	occ
chr1	91163055	91163056	0.661446527312	0.163655308753	0.94946210196	3.0	nuc
chr1	91164139	91164140	0.512307952016	0.15803562562	0.807718770068	8.0	nuc
chr1	91293448	91293449	0.68186654606	0.176223352765	0.944398622418	2.0	occ
chr1	91294854	91294855	0.727206607959	0.383464697025	0.928707125787	7.0	nuc
chr1	91371639	91371640	0.880971973323	0.258041135566	0.978059518272	4.0	occ
chr1	91371902	91371903	0.57841590484	0.157688234157	0.884825258871	2.0	occ
chr1	91372268	91372269	0.976925605137	0.18200226733	0.995505357415	1.0	occ
chr1	91372538	91372539	1.0	0.434151149108	1.0	2.0	occ
chr1	91372936	91372937	1.0	0.177151408737	1.0	1.0	occ
chr1	91399306	91399307	1.0	0.147540613223	1.0	1.0	occ
chr1	91399991	91399992	0.601653264794	0.166778007045	0.903551233614	4.0	occ
chr1	91400450	91400451	0.991809707301	0.532099153433	0.999012074389	3.0	occ
chr1	91400829	91400830	0.9009279247	0.16019291125	0.980601562115	1.0	occ
chr1	91401115	91401116	0.649441975085	0.268637032008	0.883849635745	5.0	nuc
chr1	91401499	91401500	0.762500934475	0.33527543453	0.970238228574	5.0	nuc
chr1	91479418	91479419	0.98350025684	0.216909946479	0.996380497996	2.0	occ
chr1	91480296	91480297	0.485981499542	0.220484598101	0.730548480131	12.0	nuc
chr1	91480516	91480517	0.892718221525	0.380415387175	0.999006848913	4.0	nuc
chr1	91480953	91480954	0.390058880617	0.10231945826	0.693492455733	8.0	nuc
chr1	91481392	91481393	0.759707349188	0.347622416491	0.958357840329	6.0	occ
chr1	91578243	91578244	0.956040554232	0.163002488094	0.991307378151	1.0	occ
chr1	91579022	91579023	0.82996488297	0.393240155961	0.977120526761	5.0	nuc
chr1	91579462	91579463	0.914854883924	0.273836692436	0.984594669022	2.0	occ
chr1	91935049	91935050	1.0	0.427632049172	1.0	2.0	occ
chr1	91935640	91935641	0.935642464689	0.633568584157	0.985634528151	6.0	nuc
chr1	91936445	91936446	0.886693268774	0.605020819634	0.977763735042	6.0	occ
chr1	92132242	92132243	0.530267298293	0.161789313596	0.857188974398	4.0	nuc
chr1	92530633	92530634	0.975056414396	0.606639050632	0.996265657243	4.0	occ
chr1	92530931	92530932	0.787488383894	0.277077483674	0.955034516358	2.0	occ
chr1	92531057	92531058	0.675512921607	0.277437923379	0.926614583514	5.0	nuc
chr1	92532471	92532472	0.933789640647	0.5235016103	0.990497118495	3.0	occ
chr1	92532620	92532621	0.850498585819	0.287502691941	0.980544626481	2.0	nuc
chr1	92553496	92553497	0.892765212069	0.285033223581	0.978567429281	2.0	occ
chr1	92554064	92554065	1.0	0.409394348298	1.0	2.0	occ
chr1	92760586	92760587	0.558216672069	0.113973591155	0.899464017953	3.0	occ
chr1	92761753	92761754	1.0	0.286651112721	1.0	1.0	occ
chr1	92762477	92762478	0.536787633443	0.115130496515	0.879954733606	3.0	nuc
chr1	92909509	92909510	0.525363627768	0.117471635428	0.871841352665	3.0	occ
chr1	92909800	92909801	0.821967314021	0.271868478022	0.954419474074	3.0	occ
chr1	92910058	92910059	0.710323470874	0.39056796879	0.916283895584	8.0	occ
chr1	92910338	92910339	0.867186326044	0.181049994658	0.963570013676	1.0	occ
chr1	92910539	92910540	0.911099858149	0.188290157928	0.985772564038	1.0	occ
chr1	92910789	92910790	0.648275999925	0.199378804383	0.935637675689	5.0	occ
chr1	93109285	93109286	0.852664195818	0.223654257765	0.978066098023	1.0	occ
chr1	93109441	93109442	0.924880781143	0.592869762921	0.99004348975	5.0	nuc
chr1	93109567	93109568	0.483893968932	0.119400279027	0.801312164359	5.0	nuc
chr1	93110672	93110673	0.631938526708	0.131352556942	0.950390674451	4.0	occ
chr1	93110841	93110842	1.0	0.446620926375	1.0	2.0	nuc
chr1	93111254	93111255	0.972845647512	0.611745138843	0.996119527497	3.0	nuc
chr1	93659606	93659607	0.906134232091	0.170601245284	0.985248817089	1.0	occ
chr1	93660368	93660369	0.899267104532	0.611137037951	0.982495798775	6.0	nuc
chr1	93722669	93722670	1.0	0.694619221039	nan	5.0	nuc
chr1	93723069	93723070	0.97724362476	0.358244902867	0.996888385628	2.0	occ
chr1	93723346	93723347	0.943649455432	0.376478468476	0.991525623481	2.0	occ
chr1	93723871	93723872	1.0	0.68512565604	1.0	5.0	occ
chr1	93724092	93724093	0.605305532855	0.222277747223	0.887654605369	7.0	occ
chr1	93724809	93724810	1.0	0.106469637146	1.0	1.0	occ
chr1	93741410	93741411	0.647310660932	0.244945730679	0.912253715337	5.0	nuc
chr1	93742039	93742040	0.981357194179	0.188250562102	0.996568266154	1.0	occ
chr1	93742296	93742297	0.908444014386	0.511319661262	0.98448197338	4.0	nuc
chr1	93742839	93742840	0.552963891634	0.14582504826	0.871808315568	4.0	occ
chr1	93927205	93927206	0.985347026072	0.112193452556	0.997169319933	1.0	occ
chr1	93927361	93927362	0.669570138021	0.301285021625	0.921964619363	7.0	occ
chr1	93928937	93928938	0.541956028677	0.185838240017	0.831509560602	6.0	nuc
chr1	94135453	94135454	0.686272713128	0.34000918095	0.917589647185	4.0	nuc
chr1	94135660	94135661	0.578422015432	0.320098169878	0.788364490743	16.0	occ
chr1	94136120	94136121	0.332516787533	0.149596794274	0.53644530409	20.0	occ
chr1	94136929	94136930	0.619322913339	0.160208985696	0.916418864362	2.0	occ
chr1	94137450	94137451	0.604274897336	0.223196968086	0.877634305804	4.0	nuc
chr1	94246005	94246006	0.353733797945	0.203600453648	0.511159526335	36.0	occ
chr1	94246389	94246390	0.562117797341	0.149818499786	0.872327878553	5.0	occ
chr1	94247200	94247201	0.526098613012	0.225124081866	0.795239641163	9.0	nuc
chr1	94247336	94247337	0.620714189602	0.138140972101	0.931306271795	3.0	nuc
chr1	94247622	94247623	0.707954824235	0.153200085094	0.935149090276	1.0	occ
chr1	94247883	94247884	0.800788361901	0.363446245886	0.974863703198	4.0	occ
chr1	94387495	94387496	1.0	0.158582012461	1.0	1.0	occ
chr1	94387813	94387814	0.745427092349	0.229141230545	0.9357336597	4.0	nuc
chr1	94388011	94388012	0.98209566204	0.109486649193	0.993897657199	1.0	occ
chr1	94485746	94485747	0.66370158697	0.196345235383	0.944252672102	4.0	occ
chr1	94486027	94486028	0.849321254133	0.358924389574	0.932028822248	3.0	occ
chr1	94486166	94486167	0.655982733948	0.302087238187	0.860769743971	6.0	nuc
chr1	94715787	94715788	0.609622196032	0.108754952042	0.947846776535	3.0	occ
chr1	94716457	94716458	0.726528242587	0.277222117419	0.945477448444	4.0	occ
chr1	94716945	94716946	0.477543931798	0.104894570431	0.836724217007	5.0	occ
chr1	94717170	94717171	0.997958588387	0.427412398184	0.999724967501	3.0	occ
chr1	94717351	94717352	0.471764881444	0.110178020997	0.847203492354	3.0	nuc
chr1	94800484	94800485	0.465868113846	0.196345595006	0.721313356698	14.0	occ
chr1	94800898	94800899	0.511988008088	0.22234828202	0.77076623773	10.0	occ
chr1	94801767	94801768	0.633940527657	0.446491549991	0.779698749024	24.0	nuc
chr1	94801974	94801975	0.58977947197	0.165601998934	0.884002686001	5.0	nuc
chr1	94802580	94802581	0.925479932543	0.225791746713	0.979757764026	2.0	occ
chr1	95105649	95105650	0.720676668315	0.294693671528	0.954594306691	4.0	nuc
chr1	95106235	95106236	1.0	0.362821508394	1.0	1.0	occ
chr1	95106511	95106512	0.87321588293	0.258284849003	0.981382310661	2.0	occ
chr1	95107496	95107497	0.406732971207	0.175587075091	0.636676636476	15.0	nuc
chr1	95107627	95107628	0.294202364507	0.141628793461	0.473511162542	27.0	occ
chr1	95407708	95407709	0.655603928501	0.1726138036	0.943626982677	4.0	occ
chr1	95408955	95408956	1.0	0.494115363531	nan	2.0	nuc
chr1	95409236	95409237	0.686089855109	0.200447171636	0.957679022419	3.0	nuc
chr1	95409533	95409534	0.976264245864	0.281708747043	0.996272984902	2.0	occ
chr1	95409756	95409757	0.984884016878	0.314789612959	0.997152935528	1.0	occ
chr1	95510654	95510655	0.869903166629	0.332365760147	0.982842427706	2.0	nuc
chr1	95510925	95510926	0.670529457534	0.199295043887	0.93615660485	2.0	occ
chr1	95511146	95511147	1.0	0.559639472021	1.0	3.0	occ
chr1	95512111	95512112	0.656581733001	0.207925680971	0.936376223165	4.0	nuc
chr1	95512686	95512687	0.997830985374	0.277541456742	0.999379064631	1.0	occ
chr1	95661630	95661631	1.0	0.210824923327	1.0	1.0	occ
chr1	95662291	95662292	0.987203161583	0.164781174976	0.997547078599	1.0	occ
chr1	95662518	95662519	0.988485851665	0.302312012179	0.99841856145	1.0	occ
chr1	95800919	95800920	0.812385229167	0.21336735459	0.961109599272	2.0	occ
chr1	95801050	95801051	0.597810539362	0.153200979931	0.88919724061	4.0	nuc
chr1	95801361	95801362	1.0	0.160192360507	1.0	1.0	occ
chr1	95801516	95801517	1.0	0.419498939673	1.0	3.0	occ
chr1	95802102	95802103	0.975909706551	0.287821635817	0.996082817089	2.0	occ
chr1	95802611	95802612	0.776693158093	0.277595974516	0.952668189553	2.0	occ
chr1	95802994	95802995	0.997857302116	0.313576067741	0.999772108119	2.0	occ
chr1	95871157	95871158	1.0	0.199172686082	1.0	1.0	occ
chr1	95872438	95872439	0.99850385137	0.340917782184	0.999771349087	2.0	occ
chr1	95872652	95872653	0.844222447142	0.431480286812	0.973936705758	3.0	occ
chr1	95872850	95872851	0.914011959203	0.134715625329	0.969406404299	1.0	occ
chr1	95873073	95873074	0.994870049189	0.422119713596	0.99895343644	2.0	occ
chr1	95904264	95904265	0.644019233939	0.149557883848	0.948647624514	3.0	occ
chr1	95904856	95904857	0.702683556012	0.269651291797	0.946319969583	4.0	nuc
chr1	95905219	95905220	1.0	0.332165795144	1.0	1.0	occ
chr1	96198033	96198034	1.0	0.174117267493	1.0	2.0	occ
chr1	96198643	96198644	0.988274886415	0.622555744574	0.998528673282	4.0	nuc
chr1	96199418	96199419	1.0	0.223544001197	1.0	1.0	occ
chr1	96199664	96199665	0.712339332674	0.279573779762	0.947421927582	5.0	nuc
chr1	96210219	96210220	0.750117961989	0.412883309699	0.941619750321	7.0	nuc
chr1	96210443	96210444	0.632913540538	0.225486300884	0.911751508784	4.0	occ
chr1	96211877	96211878	0.671724818626	0.248926371313	0.939378223783	5.0	occ
chr1	96252396	96252397	0.619655506285	0.154117892858	0.934349529358	3.0	nuc
chr1	96252951	96252952	0.715313407502	0.262484819283	0.960035143889	4.0	nuc
chr1	96253534	96253535	1.0	0.446432927119	1.0	2.0	nuc
chr1	96254091	96254092	1.0	0.282067972732	1.0	1.0	occ
chr1	96254413	96254414	0.537126888943	0.174125818904	0.850967399164	5.0	occ
chr1	96382473	96382474	0.547796442618	0.138245742133	0.863190697484	4.0	occ
chr1	96384068	96384069	0.81406796169	0.267277448094	0.974862692979	3.0	occ
chr1	96411991	96411992	1.0	0.379859003902	1.0	2.0	nuc
chr1	96713565	96713566	0.998297867867	0.472884981165	0.999752417144	2.0	nuc
[truncated: 90,737 more rows]
