# Supplementary material for: Satb1 integrates DNA binding site geometry and torsional stress to differentially target nucleosome-dense regions
Source: Nat Commun. 2019 Jul 19;10:3221. doi: 10.1038/s41467-019-11118-8 (PMC6642133; doi:10.1038/s41467-019-11118-8)
Supplement: Supplementary file 10 — Source Data [file 41467_2019_11118_MOESM10_ESM.zip › Source data/GenomicData/satb1_mcf10a_satb1+nucpos.bed]

chr1	122412	122413	0.730300368844	0.118040354687	0.945846517076	3.0	occ
chr1	806467	806468	0.521822570472	0.281751585458	0.729144561468	19.0	nuc
chr1	1001217	1001218	0.364659695086	0.16092893874	0.581877544514	19.0	nuc
chr1	1350647	1350648	0.716746271743	0.401358315862	0.917942933053	10.0	nuc
chr1	2302066	2302067	0.566538261943	0.278847545869	0.810913535507	11.0	nuc
chr1	2749808	2749809	0.457124488815	0.248237436118	0.658725709915	21.0	nuc
chr1	3127831	3127832	0.347185972269	0.129927386104	0.590406651463	13.0	occ
chr1	3144224	3144225	0.74621480578	0.337328850754	0.936320931007	5.0	nuc
chr1	4408333	4408334	0.287620189085	0.100410786441	0.50562162257	15.0	nuc
chr1	5118960	5118961	0.458557572788	0.110949465559	0.779230435958	2.0	occ
chr1	5120401	5120402	0.539506127976	0.163226553081	0.859080880244	6.0	nuc
chr1	5284663	5284664	0.621233109756	0.368189597943	0.81468541322	20.0	nuc
chr1	6744401	6744402	0.266858397982	0.140984230126	0.40571729586	67.0	occ
chr1	6859235	6859236	0.350142760639	0.178229455335	0.530889146126	46.0	occ
chr1	6874180	6874181	0.650848790778	0.103942934341	0.951009281745	3.0	nuc
chr1	7775952	7775953	0.648888767134	0.181411432552	0.931020739935	4.0	occ
chr1	8003758	8003759	0.46581505193	0.150068665303	0.747895511209	13.0	nuc
chr1	8004534	8004535	0.417449723427	0.254237427574	0.593346370807	51.0	occ
chr1	8799398	8799399	0.959491758778	0.414624158445	0.984154538031	5.0	nuc
chr1	11793657	11793658	0.576186901613	0.318468302692	0.775051753048	25.0	nuc
chr1	12092383	12092384	0.402452182405	0.190347719045	0.616821319493	13.0	nuc
chr1	12442765	12442766	0.87736271483	0.130576398869	0.964999004803	2.0	occ
chr1	12443442	12443443	0.378726078635	0.157253185404	0.609128950487	22.0	occ
chr1	12444090	12444091	0.399419953542	0.160346955865	0.643220800641	15.0	nuc
chr1	14148136	14148137	0.290847850427	0.175553698923	0.413039628449	66.0	occ
chr1	14456592	14456593	0.793867455881	0.348118975093	0.938261197419	3.0	nuc
chr1	14456871	14456872	0.654428923543	0.217151745663	0.939175941071	4.0	nuc
chr1	14457156	14457157	0.546330407575	0.290927490224	0.755092053468	9.0	nuc
chr1	14579633	14579634	0.438668846906	0.145073417837	0.742611333896	15.0	occ
chr1	15160937	15160938	0.317759757235	0.21819973001	0.422557906392	107.0	occ
chr1	15161768	15161769	0.386846973332	0.107565593762	0.685489629819	10.0	occ
chr1	15847439	15847440	0.280293688809	0.127353437598	0.443520126044	40.0	occ
chr1	15847623	15847624	0.467203068862	0.311474742815	0.616073849048	47.0	nuc
chr1	15847802	15847803	0.640435678294	0.274818646619	0.88251976851	10.0	nuc
chr1	16599474	16599475	0.395772073664	0.14726637068	0.638417697739	15.0	nuc
chr1	17013558	17013559	0.373484633693	0.176454199723	0.574333171859	23.0	nuc
chr1	17655444	17655445	0.276933382619	0.159208749848	0.402858006818	60.0	nuc
chr1	17655757	17655758	0.232279938345	0.201019787561	0.265373808473	984.0	occ
chr1	18189127	18189128	0.675392721127	0.242799184344	0.925628836467	7.0	nuc
chr1	18540346	18540347	0.352448824076	0.101967423636	0.614725836665	16.0	occ
chr1	18541449	18541450	0.337449077315	0.133032729312	0.548316288916	14.0	nuc
chr1	18541626	18541627	0.373292987261	0.162981644379	0.598169489019	16.0	nuc
chr1	18696930	18696931	0.886079876875	0.233535382911	0.98291244281	4.0	occ
chr1	18697699	18697700	0.490676593787	0.156582234858	0.783203599423	3.0	occ
chr1	18798611	18798612	0.140701645988	0.120230917515	0.157939666285	1660.0	occ
chr1	18800408	18800409	0.488034372632	0.203861576862	0.752062651151	10.0	nuc
chr1	18918082	18918083	0.319422833492	0.225381035086	0.417367577365	102.0	occ
chr1	18918980	18918981	0.433982353569	0.189197351313	0.671316973637	16.0	nuc
chr1	21136423	21136424	0.47535801492	0.124183748866	0.795667255859	8.0	nuc
chr1	21251300	21251301	0.465898236848	0.263509967785	0.658418743728	21.0	nuc
chr1	21252982	21252983	0.657644746853	0.425520646183	0.834975316933	23.0	nuc
chr1	21334932	21334933	0.325239678156	0.15927497256	0.512788808271	42.0	occ
chr1	21335097	21335098	0.270189864131	0.106146314406	0.455080026434	37.0	occ
chr1	21336395	21336396	0.279099178986	0.116591513609	0.465121704459	21.0	nuc
chr1	21429206	21429207	0.620947170044	0.190617104258	0.912571160152	5.0	occ
chr1	22035892	22035893	0.539318901283	0.18759368663	0.849137382043	9.0	nuc
chr1	22528177	22528178	0.239076650844	0.139335233004	0.346174317026	109.0	occ
chr1	23356508	23356509	0.66588170092	0.406808773044	0.851037870491	18.0	nuc
chr1	23454417	23454418	0.461065311322	0.290811426844	0.624172913038	35.0	nuc
chr1	23454987	23454988	0.535818548227	0.152692449121	0.835691754141	6.0	nuc
chr1	23486141	23486142	0.372312115216	0.133181573916	0.6211394783	13.0	nuc
chr1	23487097	23487098	0.55978217839	0.155796282326	0.883518190232	6.0	nuc
chr1	23487986	23487987	0.495806549018	0.183033714244	0.774748974958	9.0	nuc
chr1	23488142	23488143	0.527924567683	0.118956312425	0.859470390706	4.0	occ
chr1	24497690	24497691	0.685562991744	0.211501964453	0.94811452491	4.0	nuc
chr1	25065999	25066000	0.524917660747	0.164677454303	0.830370119859	9.0	occ
chr1	25805716	25805717	0.367626380839	0.129309103995	0.6307513901	13.0	nuc
chr1	25806197	25806198	0.430315551252	0.260082248016	0.594328693557	36.0	nuc
chr1	26334112	26334113	0.561473996542	0.26917280871	0.786855862749	7.0	nuc
chr1	26334841	26334842	0.267825910064	0.201459128108	0.33417696339	230.0	nuc
chr1	27546138	27546139	0.347018880763	0.123519169305	0.573975880686	21.0	nuc
chr1	27546265	27546266	0.239357894513	0.122879864761	0.378495475128	61.0	occ
chr1	28074959	28074960	0.690083090129	0.319863196539	0.889921235068	11.0	nuc
chr1	28076041	28076042	0.494511182365	0.258511454628	0.703597647094	21.0	nuc
chr1	28119690	28119691	0.526692435717	0.23351140439	0.762329500819	15.0	nuc
chr1	28121125	28121126	0.66025974171	0.168054482556	0.931468286082	6.0	nuc
chr1	28312349	28312350	0.281465514582	0.122137697581	0.460596017814	28.0	occ
chr1	28364651	28364652	0.338140881576	0.102569161108	0.599030340647	12.0	occ
chr1	28513472	28513473	0.226643054772	0.129238193856	0.327107140595	115.0	occ
chr1	28515042	28515043	0.290113819285	0.116392047559	0.476017966706	33.0	nuc
chr1	28540934	28540935	0.472958431302	0.269378646581	0.662478933929	23.0	nuc
chr1	29442023	29442024	0.257991579047	0.106296812559	0.443038813145	23.0	nuc
chr1	30559588	30559589	0.547876095248	0.30552716609	0.75489306524	18.0	nuc
chr1	31021979	31021980	0.441023422424	0.208802582657	0.663048229622	19.0	nuc
chr1	32315013	32315014	0.463037198437	0.114871942309	0.768975084027	8.0	occ
chr1	32316079	32316080	0.417032392867	0.100941429773	0.716303779342	13.0	occ
chr1	32329117	32329118	0.999868335866	0.142310929724	0.999979915641	1.0	occ
chr1	33017923	33017924	0.275054227824	0.169741527875	0.387736538667	62.0	nuc
chr1	33018340	33018341	0.170430957882	0.112212636029	0.235639320397	220.0	occ
chr1	33018704	33018705	0.128265669823	0.109396076646	0.148310176617	1407.0	occ
chr1	34497210	34497211	0.708636266462	0.493597624571	0.865802599459	22.0	nuc
chr1	35466885	35466886	0.531477281691	0.110203029368	0.869709610885	5.0	nuc
chr1	35467649	35467650	0.47369356885	0.19029532288	0.713473425483	11.0	nuc
chr1	35468224	35468225	0.814113356054	0.604352220361	0.941443532716	24.0	nuc
chr1	35639324	35639325	0.43951578472	0.124053557946	0.740656236229	8.0	occ
chr1	35848791	35848792	0.537538237575	0.148980810779	0.843030355854	6.0	nuc
chr1	35850334	35850335	0.401563801714	0.147459073978	0.654373282443	12.0	nuc
chr1	35850642	35850643	0.652276668168	0.444254001702	0.810725183337	29.0	nuc
chr1	35850961	35850962	0.693533841263	0.190468175104	0.954248807515	8.0	occ
chr1	36231150	36231151	0.524280162295	0.117040148824	0.819287049676	5.0	nuc
chr1	36231278	36231279	0.518484060283	0.183515941954	0.792631823719	10.0	nuc
chr1	37519307	37519308	0.600873668332	0.342577931598	0.817399106205	24.0	nuc
chr1	38978344	38978345	0.514624549511	0.17372488214	0.797930670319	9.0	occ
chr1	39033107	39033108	0.575052572318	0.352198587494	0.767114584211	16.0	nuc
chr1	39033759	39033760	0.48712368695	0.214469965757	0.715241816817	17.0	nuc
chr1	39085450	39085451	0.962358978077	0.590240927936	0.995301900379	6.0	nuc
chr1	40625827	40625828	0.461216048219	0.212796868741	0.691275329323	16.0	nuc
chr1	42399639	42399640	0.401043510604	0.173099663074	0.62155468281	23.0	nuc
chr1	42794253	42794254	0.582565889193	0.356902467981	0.769273861676	20.0	nuc
chr1	42794875	42794876	0.493728128721	0.180964819347	0.754918105413	11.0	nuc
chr1	43686539	43686540	0.805017918465	0.175491779205	0.971804026485	3.0	nuc
chr1	44228898	44228899	0.50675749001	0.226772815975	0.762611924268	10.0	nuc
chr1	44731069	44731070	0.468974416288	0.230471312135	0.683062884793	20.0	nuc
chr1	44793656	44793657	0.198810797621	0.16179498573	0.237953927125	578.0	occ
chr1	44896261	44896262	0.235449339227	0.115839009097	0.373057711702	44.0	nuc
chr1	45405831	45405832	0.596222821748	0.339025224412	0.803493423844	14.0	nuc
chr1	45406987	45406988	0.992513861723	0.185324528082	0.999254749199	1.0	occ
chr1	46202553	46202554	0.356170182	0.107404297017	0.622083890718	15.0	occ
chr1	46203756	46203757	0.485154381283	0.203063076649	0.748738960964	7.0	occ
chr1	46204174	46204175	0.403413628475	0.164963077636	0.674001618235	13.0	occ
chr1	47209864	47209865	0.409160178879	0.122443990551	0.686540933746	14.0	nuc
chr1	47210106	47210107	0.554694079416	0.304431264896	0.759940802841	20.0	nuc
chr1	47289284	47289285	0.633283275047	0.108729381133	0.921647805105	4.0	occ
chr1	47289624	47289625	0.667729043063	0.348340532186	0.878390602441	11.0	nuc
chr1	47290569	47290570	0.332381238133	0.115953969001	0.590462160131	15.0	occ
chr1	47290796	47290797	0.551775477052	0.231614122273	0.817965247063	8.0	nuc
chr1	47291227	47291228	0.492845289918	0.188235997557	0.738006423441	9.0	nuc
chr1	47361369	47361370	0.855305208599	0.519235269601	0.952894632327	4.0	nuc
chr1	47362469	47362470	0.703427083298	0.295456637577	0.927297492049	6.0	nuc
chr1	47536831	47536832	0.297930944455	0.160346811348	0.450583706872	42.0	occ
chr1	47564138	47564139	0.863056494587	0.528446093195	0.973530448086	6.0	nuc
chr1	48415246	48415247	0.516723359062	0.248470789236	0.744196361688	22.0	occ
chr1	49452587	49452588	0.458084984034	0.111275436837	0.767638782776	10.0	nuc
chr1	49452725	49452726	0.623815691891	0.297999539229	0.87204348662	7.0	nuc
chr1	49710839	49710840	0.240599965657	0.107358164738	0.432806012752	28.0	occ
chr1	49711627	49711628	0.512404022577	0.16577181087	0.822871721895	11.0	occ
chr1	49852857	49852858	0.505329784978	0.167014043031	0.801023907513	7.0	nuc
chr1	49853146	49853147	0.874342089813	0.20304674349	0.975143534963	3.0	occ
chr1	50237822	50237823	0.5578475796	0.108672902451	0.91464724649	3.0	occ
chr1	50430591	50430592	0.692970664814	0.350341209113	0.880014250638	10.0	nuc
chr1	50914783	50914784	0.806626423789	0.207022864491	0.918435368476	2.0	occ
chr1	50915555	50915556	0.163449092774	0.100760416581	0.232750448834	225.0	occ
chr1	51460460	51460461	0.673240461083	0.214912832798	0.927643158422	4.0	nuc
chr1	51461229	51461230	0.636721999869	0.344301639998	0.848217228095	10.0	nuc
chr1	51578196	51578197	0.963723401036	0.507164372052	0.985139479125	3.0	nuc
chr1	51578702	51578703	0.209895977691	0.106770701832	0.328182067659	51.0	nuc
chr1	51980269	51980270	0.411412913247	0.110843078747	0.698409696918	10.0	nuc
chr1	51980424	51980425	0.537998916046	0.239653779719	0.791712864567	9.0	nuc
chr1	51998917	51998918	0.121854901856	0.107460189565	0.138794102165	2513.0	occ
chr1	51999088	51999089	0.202560911819	0.161812827616	0.244330840237	514.0	occ
chr1	52105295	52105296	0.356209122499	0.106963729058	0.630968074429	14.0	occ
chr1	52141020	52141021	0.355738290052	0.106783912369	0.631784992674	12.0	occ
chr1	52141580	52141581	0.473741657063	0.203626424504	0.740868793437	17.0	nuc
chr1	52141726	52141727	0.658862863182	0.228159576128	0.848279099085	5.0	nuc
chr1	52287065	52287066	0.559723922256	0.182293153606	0.843967543753	8.0	nuc
chr1	52335354	52335355	0.9884767374	0.114077856681	0.998197255685	2.0	occ
chr1	52581429	52581430	0.677068918369	0.189160479389	0.957416222691	4.0	occ
chr1	52870471	52870472	0.261880798134	0.113509940713	0.43259084071	35.0	occ
chr1	52871553	52871554	0.380586233758	0.146928874119	0.660468854388	16.0	occ
chr1	52937627	52937628	0.941321862255	0.226441167021	0.990942244019	1.0	occ
chr1	52939393	52939394	0.708049732409	0.379066672357	0.921209790132	12.0	nuc
chr1	52960127	52960128	0.276382084268	0.106607200457	0.46734249025	28.0	occ
chr1	52960287	52960288	0.319609998631	0.121794794462	0.538303726865	19.0	occ
chr1	52960898	52960899	0.50585504567	0.126877108029	0.825755793541	5.0	nuc
chr1	53198154	53198155	0.395262394296	0.291018803033	0.500199401025	102.0	nuc
chr1	53270980	53270981	0.487385305992	0.194560037816	0.744715805578	7.0	nuc
chr1	53272722	53272723	0.375972743105	0.184373553888	0.57882440026	24.0	nuc
chr1	53623418	53623419	0.302882077239	0.135525283885	0.475910226699	43.0	nuc
chr1	53863887	53863888	0.415980130144	0.176777287886	0.657065966533	16.0	nuc
chr1	54031506	54031507	0.944169694341	0.114667268346	0.991465536762	1.0	occ
chr1	54329833	54329834	0.4447910832	0.168086740305	0.690518579735	17.0	nuc
chr1	54396749	54396750	0.587525975744	0.199584123509	0.875380475227	7.0	nuc
chr1	54396888	54396889	0.518616227421	0.118640756577	0.841049368197	8.0	occ
chr1	54397189	54397190	0.80093398895	0.551233094312	0.936475259039	13.0	nuc
chr1	54397569	54397570	0.764584700266	0.15521397075	0.93541131691	2.0	nuc
chr1	55908672	55908673	0.40401857251	0.206306960175	0.60475815292	21.0	nuc
chr1	55973830	55973831	0.570650738026	0.322698052826	0.772217980396	16.0	occ
chr1	55973980	55973981	0.354932659596	0.181492610051	0.539523951164	26.0	nuc
chr1	55976139	55976140	0.644356840114	0.430363529949	0.811946241659	23.0	nuc
chr1	56094305	56094306	0.34429994089	0.122570503355	0.574432510954	19.0	nuc
chr1	56359549	56359550	0.460165881564	0.217625411428	0.687379044846	15.0	nuc
chr1	56386204	56386205	0.690253459021	0.214708182392	0.913209531459	4.0	occ
chr1	56817725	56817726	0.277652383606	0.150118587912	0.415926750376	52.0	nuc
chr1	57384996	57384997	0.414268731825	0.100554091767	0.728710686657	7.0	nuc
chr1	57424842	57424843	0.72114920792	0.350315823601	0.929964870235	9.0	occ
chr1	57676371	57676372	0.847509523304	0.540806964034	0.979366211213	8.0	nuc
chr1	57699425	57699426	0.346482529688	0.115761462061	0.59675229654	14.0	occ
chr1	57885706	57885707	0.391118513054	0.124625684127	0.647746975915	16.0	nuc
chr1	58255515	58255516	0.419530388175	0.10940961199	0.708774738698	12.0	nuc
chr1	58256650	58256651	0.681215341897	0.424138107672	0.867480239582	18.0	nuc
chr1	58257364	58257365	0.540363741703	0.28443848701	0.753445831832	16.0	nuc
chr1	59129142	59129143	0.729423136877	0.230811641343	0.93836153356	3.0	occ
chr1	59130193	59130194	0.376876718035	0.108101148481	0.664374512947	16.0	nuc
chr1	59130507	59130508	0.490387385227	0.311320179459	0.656303148655	31.0	nuc
chr1	59202410	59202411	0.48662007158	0.134775486927	0.811491810713	5.0	nuc
chr1	59204148	59204149	0.512733081959	0.184787380267	0.789238437725	11.0	nuc
chr1	59732298	59732299	0.440532354459	0.117882789364	0.741700754169	10.0	occ
chr1	59805445	59805446	0.968603715367	0.727074308044	0.989265571877	15.0	nuc
chr1	59805747	59805748	1.0	0.546368491172	1.0	5.0	nuc
chr1	59805909	59805910	0.481276457202	0.166075978423	0.780573679246	8.0	nuc
chr1	59862384	59862385	0.702065944181	0.131630996474	0.912100775817	2.0	occ
chr1	59862719	59862720	0.99986893494	0.21948285279	0.99996001405	2.0	occ
chr1	59923816	59923817	0.74728219625	0.199961471696	0.959953523026	3.0	nuc
chr1	59924594	59924595	0.98654326646	0.639923381969	0.994671093896	4.0	nuc
chr1	60194096	60194097	0.930902806436	0.333745961908	0.974768604728	3.0	occ
chr1	60237941	60237942	0.373814272944	0.153204891892	0.579157299257	35.0	nuc
chr1	60238419	60238420	0.370576049664	0.125005447524	0.651547436521	14.0	occ
chr1	60413623	60413624	0.888182019817	0.393253374995	0.964146890161	3.0	nuc
chr1	60414367	60414368	0.520190163922	0.258593702093	0.751142993701	12.0	nuc
chr1	60701588	60701589	0.400582745057	0.17336159414	0.628025945798	16.0	nuc
chr1	60804190	60804191	0.56549984321	0.158564028843	0.865722108788	6.0	nuc
chr1	60899019	60899020	0.384650990631	0.129283606672	0.610713843888	28.0	nuc
chr1	60899795	60899796	0.485069358358	0.127070147574	0.801185891625	5.0	occ
chr1	61222156	61222157	0.364498856476	0.112723733897	0.657528038247	10.0	occ
chr1	61222517	61222518	0.283774245963	0.109519588952	0.483249242496	22.0	nuc
chr1	61223280	61223281	0.754707809831	0.247194777318	0.925749998884	2.0	nuc
chr1	61317184	61317185	1.0	0.251470813884	1.0	3.0	occ
chr1	61318730	61318731	0.450314267062	0.173853151789	0.698155976986	11.0	nuc
chr1	61346657	61346658	0.950593247987	0.341099754266	1.0	2.0	nuc
chr1	61424675	61424676	0.996969778078	0.183951596593	0.998696148496	1.0	occ
chr1	61424991	61424992	0.523895495836	0.252080363884	0.769167095571	12.0	nuc
chr1	61446180	61446181	0.65060850864	0.489126880098	0.784333381944	46.0	nuc
chr1	61623334	61623335	0.458231053818	0.149236387579	0.740351379744	10.0	nuc
chr1	61624659	61624660	0.47318411123	0.196829808232	0.731398204851	10.0	nuc
chr1	62342099	62342100	0.975408186243	0.608249233427	0.993492783355	6.0	nuc
chr1	62912093	62912094	0.309613707227	0.100670775858	0.544597198737	18.0	occ
chr1	62912579	62912580	0.236172364844	0.165072167723	0.310601482928	185.0	occ
chr1	62913307	62913308	0.49820975072	0.270903059162	0.70411834257	26.0	nuc
chr1	62913701	62913702	0.401925301408	0.210252350202	0.588074525152	28.0	nuc
chr1	62925510	62925511	0.275692510771	0.153126338181	0.410101484401	51.0	nuc
chr1	62926214	62926215	0.244796623942	0.121858112645	0.383325170828	63.0	occ
chr1	62926497	62926498	0.194531274792	0.128074006272	0.268544350488	177.0	occ
chr1	62927670	62927671	0.301743015305	0.203344454111	0.408621500358	84.0	occ
chr1	62927872	62927873	0.735998765384	0.342194158557	0.958167242707	6.0	nuc
chr1	63010302	63010303	0.55221458954	0.1888841584	0.820693479785	11.0	nuc
chr1	63011645	63011646	0.436582288399	0.116893940589	0.71967135774	6.0	nuc
chr1	63011866	63011867	0.584190548175	0.275412850739	0.82566119675	13.0	nuc
chr1	63043278	63043279	1.0	0.438455362438	1.0	6.0	nuc
chr1	63043825	63043826	0.320113193325	0.100529757965	0.606498444872	13.0	occ
chr1	63284773	63284774	0.774499320404	0.297582002939	0.96741953813	6.0	nuc
chr1	63457104	63457105	0.428308454273	0.144016666905	0.720790633582	9.0	occ
chr1	63677055	63677056	0.567525016539	0.190174831685	0.837707082855	11.0	occ
chr1	63678497	63678498	0.466663886976	0.124979546132	0.754703826972	12.0	nuc
chr1	63842339	63842340	0.999868495892	0.148732919142	0.99997959419	1.0	occ
chr1	63868827	63868828	0.845703811578	0.322836795823	0.965496947517	4.0	occ
chr1	64001084	64001085	0.63924727359	0.398348288226	0.826132199313	16.0	nuc
chr1	64002370	64002371	0.922984061091	0.337087097624	0.971920671309	3.0	occ
chr1	64042853	64042854	0.733598101212	0.227989052477	0.932393896611	6.0	occ
chr1	64784225	64784226	0.398329792395	0.101851684442	0.719398559303	8.0	occ
chr1	64846604	64846605	0.437017375023	0.164785006536	0.693771827214	13.0	nuc
chr1	64914892	64914893	0.879229185834	0.449508208522	0.982488666217	6.0	nuc
chr1	64915198	64915199	0.439258127106	0.139329979384	0.745808330477	9.0	occ
chr1	64928436	64928437	0.504086570291	0.164928731492	0.766567451094	18.0	nuc
chr1	64928631	64928632	0.44387197187	0.167650713209	0.70992524995	11.0	nuc
chr1	65032444	65032445	0.592413600242	0.208813756003	0.88852391789	5.0	occ
chr1	65230234	65230235	0.606108081596	0.325071981228	0.806561383274	10.0	nuc
chr1	65231359	65231360	0.614094162937	0.187121186557	0.879645431061	4.0	nuc
chr1	65328300	65328301	0.337324338075	0.149568378133	0.538131699929	29.0	nuc
chr1	65684597	65684598	0.338143958307	0.131388857118	0.569250517636	14.0	nuc
chr1	65724243	65724244	0.406730125879	0.106908014318	0.719612854569	10.0	occ
chr1	65724711	65724712	0.495492443317	0.190688119393	0.775179522025	8.0	nuc
chr1	66083892	66083893	0.484898644853	0.276575275275	0.677575824139	25.0	nuc
chr1	66084304	66084305	0.408250115637	0.21147306394	0.609556416928	22.0	nuc
chr1	66298221	66298222	0.529718803082	0.190770437718	0.81924270326	8.0	nuc
chr1	66313990	66313991	0.515052248048	0.307089432118	0.703223502565	19.0	nuc
chr1	66763450	66763451	0.4191002265	0.25115958348	0.583372827484	35.0	nuc
chr1	66857629	66857630	0.447046838476	0.134954222291	0.76464139328	9.0	occ
chr1	66858188	66858189	0.616647758434	0.276166784039	0.86513070889	9.0	nuc
chr1	66858361	66858362	0.608767857476	0.299055328984	0.841422159329	10.0	nuc
chr1	67099499	67099500	0.686666446399	0.102348627616	0.948018450213	3.0	occ
chr1	67286259	67286260	0.964121042674	0.426013618395	0.989510817367	2.0	nuc
chr1	67298890	67298891	0.911630125646	0.548625982712	0.97314828813	6.0	nuc
chr1	67299605	67299606	0.788550807621	0.177292287526	0.972660237599	2.0	nuc
chr1	67576952	67576953	0.6609617854	0.423140387015	0.840643297858	16.0	nuc
chr1	67976630	67976631	0.324974408479	0.159301525902	0.501010447782	34.0	nuc
chr1	67977582	67977583	0.276300333275	0.180180097418	0.378875880449	117.0	occ
chr1	68922237	68922238	0.662111136477	0.204526762516	0.937272613807	4.0	nuc
chr1	68922731	68922732	0.885966236701	0.27264017234	0.975378539572	2.0	occ
chr1	68923118	68923119	0.370976904212	0.158742263283	0.594127168088	17.0	nuc
chr1	68923691	68923692	0.570073870746	0.116137902278	0.887022404346	5.0	occ
chr1	68976552	68976553	0.996157861141	0.424616260816	0.999071587203	4.0	occ
chr1	69003867	69003868	0.798498654364	0.228783268709	0.969171093215	2.0	occ
chr1	69141751	69141752	0.908741760703	0.221691561614	0.992585788777	2.0	occ
chr1	69142106	69142107	0.724901667067	0.461333797923	0.893791132746	14.0	nuc
chr1	69142303	69142304	0.793220963022	0.271410396083	0.977090482485	3.0	nuc
chr1	69143754	69143755	0.429823039245	0.209338427877	0.656800420071	15.0	nuc
chr1	69235632	69235633	0.714159209188	0.356702253045	0.928389216866	8.0	nuc
chr1	69286620	69286621	0.730271498035	0.424473748539	0.917157760769	10.0	nuc
chr1	69426164	69426165	0.373569692276	0.104337391516	0.620118694588	16.0	nuc
chr1	69589782	69589783	0.445557073515	0.146152805065	0.737736798955	7.0	nuc
chr1	70003439	70003440	0.8436655012	0.686047798944	0.934707342342	24.0	nuc
chr1	70088871	70088872	0.603942087241	0.107196039478	0.912092153986	2.0	nuc
chr1	70089190	70089191	0.7359778135	0.470710484846	0.853106569435	7.0	nuc
chr1	70090185	70090186	0.923656038356	0.328795329125	0.986436343093	3.0	occ
chr1	70141556	70141557	1.0	0.501183762249	1.0	2.0	nuc
chr1	70141707	70141708	0.366076640598	0.119078472298	0.634082768179	12.0	occ
chr1	70943876	70943877	0.245627165851	0.122692624021	0.381965925432	45.0	nuc
chr1	70944145	70944146	0.365362804104	0.116595636393	0.619573868373	13.0	nuc
chr1	70980342	70980343	0.822293147675	0.457255229908	0.973283300277	7.0	nuc
chr1	71018150	71018151	0.454839030225	0.101465240577	0.780010069444	5.0	occ
chr1	71603690	71603691	0.315724415554	0.125742095708	0.521154591479	24.0	nuc
chr1	71710798	71710799	0.679104398927	0.510071955987	0.816873941684	31.0	nuc
chr1	71711144	71711145	0.339663712305	0.107856992745	0.586175577991	18.0	nuc
chr1	71711375	71711376	0.949813259874	0.197303450855	0.992875817834	2.0	occ
chr1	71997394	71997395	0.535163941229	0.133663740462	0.859173488095	4.0	nuc
chr1	71998017	71998018	1.0	0.248853017373	1.0	3.0	occ
chr1	72158451	72158452	0.937342119175	0.321781543484	0.992056021944	3.0	nuc
chr1	72158738	72158739	0.583877620571	0.10459316188	0.820526481803	2.0	occ
chr1	72169129	72169130	0.998957306316	0.206458588616	0.999835874986	3.0	occ
chr1	72351678	72351679	0.550307111674	0.154415875197	0.826992207179	6.0	nuc
chr1	72387312	72387313	0.599764982368	0.169494158172	0.873493464051	4.0	nuc
chr1	72387717	72387718	0.489029819078	0.109818651185	0.837537748568	5.0	occ
chr1	72398381	72398382	0.403351505564	0.144496574952	0.662257185579	12.0	nuc
chr1	72398515	72398516	0.386596036159	0.135374513024	0.649198797927	13.0	nuc
chr1	72422194	72422195	0.962529011839	0.19000439325	0.994648179781	1.0	occ
chr1	72423074	72423075	0.68595772919	0.172154022224	0.937969293869	4.0	nuc
chr1	72512914	72512915	0.97346975763	0.531890614894	0.99110895455	5.0	occ
chr1	72513813	72513814	0.531914548401	0.137624946579	0.885751982112	10.0	nuc
chr1	72514432	72514433	0.5486541945	0.134900760621	0.802876118563	2.0	occ
chr1	72565106	72565107	0.995288374025	0.110372192185	0.999774127618	1.0	occ
chr1	72576071	72576072	0.647845980291	0.101118541366	0.948438503608	3.0	nuc
chr1	72577475	72577476	0.444203058064	0.115239683782	0.770542981739	8.0	occ
chr1	72693681	72693682	0.312146289429	0.100101754447	0.534891358271	22.0	nuc
chr1	72709199	72709200	0.722298786038	0.501920369416	0.885537745777	15.0	nuc
chr1	72709510	72709511	0.636389977752	0.113312507392	0.929796510989	2.0	occ
chr1	72828281	72828282	0.57184357461	0.208046630182	0.838229245608	10.0	occ
chr1	73138675	73138676	0.593349959675	0.272563427075	0.827929150487	10.0	nuc
chr1	73216691	73216692	0.99788568658	0.395842995363	0.998628338643	2.0	nuc
chr1	73237990	73237991	0.82503395562	0.320191109614	0.95432965944	5.0	nuc
chr1	73238938	73238939	0.759090773716	0.54580828752	0.89615867119	15.0	nuc
chr1	73465758	73465759	0.869109557393	0.364575284263	0.958467846459	2.0	nuc
chr1	73477162	73477163	0.990581522124	0.127807708998	0.998424395901	1.0	occ
chr1	73629480	73629481	0.879946690565	0.572436187831	0.977147650534	11.0	nuc
chr1	73806054	73806055	0.7620394947	0.522396816079	0.889429400454	14.0	nuc
chr1	73806685	73806686	0.533062403531	0.171364942793	0.814035773534	4.0	occ
chr1	73874980	73874981	0.434707183847	0.241474530347	0.622731199494	25.0	nuc
chr1	73875349	73875350	0.509048937425	0.105669942305	0.826521104398	9.0	nuc
chr1	73875649	73875650	0.86341372938	0.648729719609	0.964619640548	14.0	nuc
chr1	74053474	74053475	0.545030667781	0.274679793069	0.770750344572	12.0	nuc
chr1	74053946	74053947	0.405864179928	0.147499451935	0.663707889749	13.0	nuc
chr1	74054656	74054657	0.564823751399	0.119182116706	0.914250611091	3.0	occ
chr1	74310579	74310580	0.626706289767	0.469920096462	0.757830086851	35.0	nuc
chr1	74327961	74327962	1.0	0.182694678924	1.0	1.0	occ
chr1	74465679	74465680	0.601992796266	0.138025580747	0.889835810885	9.0	occ
chr1	74474426	74474427	0.983209370123	0.565659226013	0.995415669496	3.0	nuc
chr1	74492420	74492421	0.782407000026	0.218679812218	0.965922361506	3.0	occ
chr1	74492725	74492726	0.997082594903	0.165563312933	0.999483679531	1.0	occ
chr1	74492902	74492903	0.508556798201	0.282796166293	0.71341434868	25.0	nuc
chr1	74583017	74583018	0.476749238786	0.174850094698	0.753465029435	11.0	nuc
chr1	74587440	74587441	0.429554970161	0.153786976565	0.700704607644	6.0	nuc
chr1	74903610	74903611	0.418960163956	0.173140745818	0.660512459973	14.0	nuc
chr1	75017041	75017042	0.656699365665	0.428534911906	0.833143810747	20.0	nuc
chr1	75017843	75017844	0.665857582635	0.366228606647	0.872567470403	10.0	nuc
chr1	75204655	75204656	0.469254681083	0.124589802324	0.783686494046	7.0	nuc
chr1	75276500	75276501	0.371840446509	0.305332596733	0.436967123543	259.0	nuc
chr1	75567079	75567080	0.7746876622	0.410946396654	0.952480023478	10.0	occ
chr1	75567962	75567963	0.404308869489	0.139486846106	0.674937400559	10.0	nuc
chr1	75907151	75907152	0.601783173015	0.280602513688	0.829233059238	9.0	nuc
chr1	76060705	76060706	0.803209524728	0.433108417478	0.969700277142	7.0	nuc
chr1	76060999	76061000	0.46828689767	0.167048912799	0.733577467555	8.0	nuc
chr1	76211354	76211355	0.4943041213	0.227858037205	0.735845506066	12.0	nuc
chr1	76271727	76271728	0.437010781512	0.143196602796	0.724213090244	9.0	nuc
chr1	76334576	76334577	0.487428577446	0.141263730582	0.786916701553	7.0	nuc
chr1	76469585	76469586	0.907913541046	0.115726320118	0.987714177454	3.0	nuc
chr1	76471018	76471019	0.481250023758	0.124755194822	0.813719116945	7.0	occ
chr1	76471268	76471269	0.838504339361	0.126620654272	0.970459236166	2.0	occ
chr1	76893573	76893574	0.444620494259	0.198363830798	0.661130442121	27.0	nuc
chr1	77067445	77067446	0.532852185194	0.219818859433	0.787002300748	15.0	occ
chr1	77068627	77068628	0.863852315346	0.599329844854	0.976865266412	13.0	nuc
chr1	77446311	77446312	0.831322347203	0.298332777844	0.967027204405	2.0	nuc
chr1	77522019	77522020	0.436012669456	0.17263412606	0.696349044117	10.0	nuc
chr1	77664637	77664638	0.399804921646	0.109252404318	0.727395350473	7.0	occ
chr1	77900015	77900016	0.592990013638	0.15128657797	0.913315487092	9.0	occ
chr1	77900246	77900247	0.746594429825	0.295625854448	0.8746061567	2.0	nuc
chr1	78145498	78145499	0.982694308747	0.287009290215	0.996762308848	2.0	occ
chr1	78180492	78180493	0.434984085042	0.122983815925	0.730630486364	8.0	nuc
chr1	78181167	78181168	0.314659288699	0.132376931509	0.509919170879	23.0	nuc
chr1	78181297	78181298	1.0	0.147202761047	1.0	1.0	occ
chr1	78282983	78282984	0.976627572009	0.579389190426	0.996153752817	4.0	nuc
chr1	78398135	78398136	0.69985830256	0.258108950102	0.938787008287	6.0	nuc
chr1	78497715	78497716	0.633199945939	0.222574507453	0.899822847111	6.0	nuc
chr1	78497874	78497875	0.501597810906	0.107837125776	0.848554407944	5.0	nuc
chr1	78554201	78554202	0.487757375436	0.227224164725	0.726418753638	10.0	nuc
chr1	78597418	78597419	0.973047585784	0.145488200724	0.991177855677	1.0	occ
chr1	78597900	78597901	0.47765843497	0.220939238782	0.71613130582	9.0	nuc
chr1	78694929	78694930	0.32848132629	0.128438489895	0.544829185603	20.0	occ
chr1	78867338	78867339	0.699796417306	0.245831101852	0.950140713122	5.0	nuc
chr1	78993926	78993927	0.632826438665	0.104984771488	0.935725858783	4.0	occ
chr1	78994846	78994847	0.62603423444	0.366689410242	0.836582985776	13.0	nuc
chr1	78995140	78995141	0.752845066218	0.125909233554	0.925313180352	2.0	occ
chr1	79042376	79042377	0.441654286908	0.239613496701	0.634771925101	24.0	nuc
chr1	79042917	79042918	0.819064670936	0.208039740842	0.954790743782	5.0	occ
chr1	79134884	79134885	0.958556845753	0.709100728379	0.990096771828	9.0	nuc
chr1	79135100	79135101	0.561723204861	0.161911553885	0.853086921049	5.0	occ
chr1	79370888	79370889	0.870010330794	0.236732640231	0.975197623269	2.0	nuc
chr1	79371855	79371856	0.603743019127	0.244009834764	0.866325657312	10.0	occ
chr1	79372482	79372483	0.988026645547	0.557393673624	0.99698540022	3.0	nuc
chr1	79393396	79393397	0.577404427622	0.156019216842	0.898684842967	4.0	occ
chr1	79395220	79395221	0.356482168121	0.111837523667	0.634677109532	11.0	nuc
chr1	79469336	79469337	0.868475929775	0.413205250402	0.981036796957	5.0	nuc
chr1	79469467	79469468	0.696855529778	0.152229603811	0.940250288731	2.0	occ
chr1	79539487	79539488	0.363316600022	0.121318088731	0.616872775324	18.0	occ
chr1	79540359	79540360	0.332676237988	0.206734342656	0.465802596707	53.0	occ
chr1	79628398	79628399	0.941031398208	0.527306679502	0.98620545576	3.0	occ
chr1	79629432	79629433	0.705208620728	0.30736057415	0.928729901825	6.0	nuc
chr1	79630749	79630750	0.752355088555	0.269151947062	0.967441743217	7.0	nuc
chr1	79660474	79660475	0.719297993568	0.503120323497	0.878169264649	15.0	nuc
chr1	79660992	79660993	0.347876913684	0.110877399057	0.60249677237	17.0	occ
chr1	79675471	79675472	0.566645485651	0.159420804913	0.804958460494	3.0	occ
chr1	79766143	79766144	0.687354660971	0.3563052878	0.907030462494	10.0	nuc
chr1	79789791	79789792	0.744162879012	0.380020537983	0.9418765147	7.0	nuc
chr1	79917242	79917243	0.730930029774	0.211055535775	0.91855580491	2.0	nuc
chr1	80137682	80137683	0.324613776448	0.196232649868	0.456669813783	73.0	occ
chr1	80138221	80138222	0.265347056571	0.202401275659	0.331855327465	205.0	occ
chr1	80138442	80138443	0.396468719998	0.288867443453	0.503620922634	114.0	occ
chr1	80139026	80139027	0.585245181515	0.158268800658	0.892966392934	5.0	nuc
chr1	80139285	80139286	0.55494974495	0.170288491103	0.885433764677	8.0	occ
chr1	80472951	80472952	0.695933909374	0.363262237116	0.914241877903	9.0	nuc
chr1	80654688	80654689	0.261104876974	0.17469575591	0.3511733631	142.0	nuc
chr1	80721004	80721005	1.0	0.113474215529	1.0	1.0	occ
chr1	80806509	80806510	0.861589538704	0.354428023413	0.88351468597	2.0	occ
chr1	80807926	80807927	1.0	0.575226216057	1.0	5.0	nuc
chr1	80886885	80886886	0.728234235748	0.405081221815	0.927066305265	8.0	nuc
chr1	81057792	81057793	0.682753057652	0.128037965988	0.950862154041	2.0	occ
chr1	81089884	81089885	0.347343857477	0.1376115878	0.555096062147	27.0	nuc
chr1	81166622	81166623	0.401627198398	0.111262762174	0.712493489682	10.0	occ
chr1	81394906	81394907	0.600264079584	0.263665767231	0.85151759866	8.0	nuc
chr1	81395048	81395049	0.493186775834	0.170661105566	0.787013147615	8.0	nuc
chr1	81395330	81395331	0.421872129964	0.150094977588	0.690373693309	20.0	occ
chr1	81395795	81395796	0.542334457168	0.198480604059	0.826263242495	9.0	nuc
chr1	81540435	81540436	0.653367864114	0.200721695115	0.876193170124	2.0	occ
chr1	81767700	81767701	0.728967713618	0.262665678046	0.960838317684	7.0	nuc
chr1	81907132	81907133	0.659418061227	0.23958654652	0.919080636571	4.0	nuc
chr1	82229303	82229304	0.617675667123	0.29108297846	0.85063536663	12.0	nuc
chr1	82230614	82230615	0.636270138697	0.267830489192	0.888151097606	7.0	nuc
chr1	82382339	82382340	0.431091501198	0.147940840024	0.761309908455	4.0	occ
chr1	82383517	82383518	0.556357532836	0.162441752228	0.878405291236	4.0	occ
chr1	82752180	82752181	0.514676258182	0.116658175005	0.859862821007	5.0	nuc
chr1	82752688	82752689	0.429513749807	0.10193045542	0.754742637598	5.0	occ
chr1	82834597	82834598	0.676640329423	0.248369470171	0.932779451506	5.0	nuc
chr1	82834990	82834991	0.7486856107	0.24442806616	0.964011142966	3.0	nuc
chr1	82835596	82835597	0.322354378544	0.100322011284	0.56368897948	16.0	occ
chr1	82947164	82947165	0.616197692512	0.385000652145	0.79001779657	20.0	nuc
chr1	83215439	83215440	0.463028002018	0.192262547271	0.688268632283	27.0	nuc
chr1	83217439	83217440	0.808461855848	0.381184837814	0.972622765634	4.0	nuc
chr1	83556770	83556771	0.402884579438	0.106787396142	0.722305020056	7.0	nuc
chr1	83707637	83707638	0.30756476176	0.102785495641	0.532405005243	22.0	nuc
chr1	83853354	83853355	0.849677195695	0.607916941908	0.947295863582	9.0	nuc
chr1	83854755	83854756	0.475742104638	0.199738805627	0.731988763018	11.0	nuc
chr1	83855148	83855149	0.772406920424	0.510595614969	0.922042401361	10.0	nuc
chr1	83895060	83895061	0.88813224928	0.158548220128	0.949384278303	1.0	occ
chr1	83895511	83895512	0.62035850133	0.135178395033	0.943486462835	3.0	nuc
chr1	83946914	83946915	0.762285169889	0.332601430373	0.913062586637	5.0	occ
chr1	83948818	83948819	1.0	0.397837761006	1.0	2.0	nuc
chr1	84070354	84070355	0.813007149705	0.592567832795	0.939067340206	22.0	nuc
chr1	84236661	84236662	0.424146961405	0.179213876075	0.674815536699	12.0	nuc
chr1	84335288	84335289	0.865129766597	0.274504509054	0.976530961478	2.0	nuc
chr1	84336377	84336378	0.239346262128	0.102344724366	0.397522792404	41.0	occ
chr1	84336662	84336663	0.487997112399	0.163973728834	0.810023006522	5.0	occ
chr1	84336784	84336785	0.639841659427	0.14865033759	0.938126533245	3.0	occ
chr1	84337125	84337126	0.520370251333	0.166658297983	0.799884972892	6.0	nuc
chr1	84385026	84385027	0.467675358002	0.222341999025	0.683642907821	17.0	nuc
chr1	84490264	84490265	0.408026552858	0.199166308003	0.613160410112	20.0	nuc
chr1	84631646	84631647	0.569361665296	0.256121144996	0.832068005486	8.0	nuc
chr1	84632065	84632066	0.555231595758	0.103629905194	0.866801964809	5.0	nuc
chr1	84651201	84651202	0.30441092816	0.102850838667	0.554195923273	14.0	occ
chr1	84656734	84656735	0.988425199967	0.19942314553	0.997212108349	2.0	occ
chr1	84979689	84979690	0.588664018099	0.383714244651	0.765312482667	28.0	nuc
chr1	84980385	84980386	0.541217856881	0.315515991109	0.733317733413	21.0	nuc
chr1	84981316	84981317	0.800642278175	0.228133906193	0.956827458469	2.0	occ
chr1	85018274	85018275	0.47831077454	0.124487482447	0.792413130542	5.0	nuc
chr1	85019924	85019925	0.981108706189	0.388241419707	0.994092100164	2.0	nuc
chr1	86304823	86304824	0.494786626185	0.173475093685	0.756525737337	12.0	occ
chr1	86325464	86325465	0.409698349281	0.105954562809	0.712108377891	5.0	nuc
chr1	86420410	86420411	0.822044556099	0.161099537856	0.962903620382	1.0	occ
chr1	86471783	86471784	0.82865816449	0.583453261964	0.943474622454	11.0	nuc
chr1	86472200	86472201	0.891789743086	0.354220866776	0.971568752918	2.0	nuc
chr1	86488763	86488764	0.584789333339	0.173181017473	0.86339643513	8.0	nuc
chr1	86561115	86561116	0.98568700758	0.628228969942	0.998294631943	4.0	nuc
chr1	86700991	86700992	0.4836462868	0.172232177776	0.758778648505	9.0	nuc
chr1	86701147	86701148	0.589103264811	0.264840122503	0.823088558369	11.0	nuc
chr1	86826425	86826426	0.480036430122	0.183881549013	0.745928939509	12.0	nuc
chr1	86918529	86918530	0.461310459821	0.151522272223	0.738890804101	9.0	nuc
chr1	87119909	87119910	0.723546529751	0.188004797543	0.959714757368	4.0	occ
chr1	87178668	87178669	0.988117452113	0.560566423621	0.9939960163	6.0	nuc
chr1	87186849	87186850	0.469620863116	0.20007173898	0.716723520218	22.0	nuc
chr1	87874844	87874845	0.748395635855	0.165175660762	0.922682158699	3.0	occ
chr1	87875935	87875936	0.85507186311	0.164604299038	0.93988828418	1.0	occ
chr1	87876102	87876103	0.488016212224	0.145775997981	0.785428175174	7.0	nuc
chr1	87927195	87927196	0.470678566374	0.129618413955	0.778279776273	10.0	nuc
chr1	87927408	87927409	0.670524719455	0.12824421001	0.90656990436	2.0	occ
chr1	87977429	87977430	0.604136435257	0.148269819051	0.885648799372	2.0	occ
chr1	88416288	88416289	0.419934310904	0.14326257156	0.672249050934	17.0	occ
chr1	88483987	88483988	0.526018011322	0.316738146053	0.723111945148	19.0	nuc
chr1	88548673	88548674	0.587400031687	0.344980035448	0.794016660719	13.0	nuc
chr1	88871064	88871065	0.540119143518	0.296811844942	0.752516230536	18.0	nuc
chr1	88969526	88969527	0.415135095861	0.114104447262	0.722611566607	13.0	occ
chr1	88969695	88969696	0.767983160657	0.104814271921	0.925190467171	1.0	occ
chr1	89160876	89160877	0.334239467508	0.181253782036	0.49517149165	36.0	occ
chr1	89190157	89190158	0.466816062459	0.23348251934	0.685810636863	16.0	nuc
chr1	89295314	89295315	0.684666673445	0.214753580036	0.988809907848	7.0	nuc
chr1	89397026	89397027	0.876501593201	0.374475973455	0.983490408179	7.0	occ
chr1	89398326	89398327	0.416908097319	0.271707522446	0.559306631502	46.0	nuc
chr1	89641705	89641706	0.521732002391	0.16037737778	0.799713408847	4.0	occ
chr1	89643206	89643207	0.302133071581	0.109154694081	0.528987963663	16.0	occ
chr1	89814135	89814136	0.513069042834	0.215652794769	0.769189975399	9.0	nuc
chr1	89815114	89815115	0.516805610217	0.360338873436	0.660420827979	48.0	nuc
chr1	89815816	89815817	0.627800601458	0.338987778804	0.842919276938	11.0	nuc
chr1	89949869	89949870	0.171275877659	0.105302735626	0.24398700773	181.0	occ
chr1	89950842	89950843	0.774647423692	0.530234006453	0.918851806251	21.0	nuc
chr1	90295213	90295214	0.477416980155	0.145394562902	0.774340683323	9.0	nuc
chr1	90295400	90295401	0.572345094613	0.12092141423	0.856934782931	2.0	occ
chr1	90704169	90704170	0.556479187587	0.102170559482	0.900611624971	3.0	nuc
chr1	90705119	90705120	0.656107303729	0.302348667037	0.885491728897	11.0	nuc
chr1	90728367	90728368	0.332403161579	0.186313536148	0.490428458629	28.0	nuc
chr1	90802864	90802865	0.35427393205	0.132471963449	0.57453852904	21.0	nuc
chr1	91016349	91016350	0.611499257187	0.105654841831	0.841792316225	2.0	occ
chr1	91161981	91161982	0.698111768616	0.205400063751	0.927448769743	7.0	occ
chr1	91162615	91162616	0.508754189754	0.127330532343	0.820593886205	7.0	nuc
chr1	91163280	91163281	0.464077491063	0.211132031708	0.696985959622	17.0	nuc
chr1	91371289	91371290	1.0	0.111545508606	1.0	2.0	occ
chr1	91399110	91399111	0.344762914848	0.108561609126	0.600479594267	18.0	nuc
chr1	91400894	91400895	0.635793770952	0.374961825937	0.839589145164	12.0	nuc
chr1	91401086	91401087	0.500463538725	0.193034316384	0.778045207866	7.0	nuc
chr1	91481317	91481318	0.399094708392	0.129676011154	0.658628598574	12.0	nuc
chr1	91579355	91579356	0.408745844149	0.119615873648	0.697066984826	10.0	nuc
chr1	92132665	92132666	0.815661311802	0.15964692821	0.942147080255	3.0	nuc
chr1	92133155	92133156	0.646543494874	0.176110143133	0.933712655011	5.0	nuc
chr1	92134020	92134021	0.753244333568	0.141811351081	0.925593453289	3.0	occ
chr1	92532058	92532059	0.394012161321	0.111890935851	0.660931582455	17.0	occ
chr1	92553512	92553513	0.582848015252	0.196653607835	0.888850590028	6.0	occ
chr1	92554246	92554247	0.96798446723	0.720823666746	0.999412213657	8.0	nuc
chr1	92555027	92555028	0.550413233632	0.187098015995	0.767194164295	6.0	nuc
chr1	92555355	92555356	0.695568321178	0.21547459677	0.959157910171	4.0	nuc
chr1	92761389	92761390	0.509568323595	0.100238283792	0.825065773969	6.0	nuc
chr1	93109263	93109264	0.66234654781	0.195305806206	0.917300201568	9.0	nuc
chr1	93740874	93740875	0.589319417384	0.411643191657	0.742514466038	33.0	nuc
chr1	93927424	93927425	0.577308046338	0.11997199978	0.863817403952	2.0	occ
chr1	94387822	94387823	0.720004141813	0.357077707232	0.929284723351	8.0	nuc
chr1	94387959	94387960	0.278071007697	0.142044936767	0.430661638711	47.0	nuc
chr1	94716813	94716814	0.312248479445	0.196403567629	0.442945226169	59.0	occ
chr1	94800792	94800793	0.584831284673	0.103345757318	0.924258296706	3.0	nuc
chr1	95106327	95106328	0.999520083545	0.675769891408	1.0	9.0	nuc
chr1	95662705	95662706	0.944405388714	0.217159096778	0.991359399858	3.0	nuc
chr1	95873005	95873006	0.528812075407	0.110218977199	0.862374649767	6.0	occ
chr1	96211310	96211311	0.216265523027	0.133675090596	0.303759104225	149.0	occ
chr1	96383791	96383792	0.443792338152	0.153788637125	0.692292657282	20.0	nuc
chr1	96384002	96384003	0.804887982797	0.187387039337	0.967184346012	3.0	nuc
chr1	96384382	96384383	0.527110572545	0.25074212175	0.771426834328	9.0	occ
chr1	96412747	96412748	0.372600180031	0.210675954043	0.533338506184	46.0	nuc
chr1	96713327	96713328	0.445411124209	0.103108803876	0.73426878527	19.0	occ
chr1	96714992	96714993	0.885851508379	0.436033791036	0.984682028296	3.0	nuc
chr1	96741976	96741977	0.347300496301	0.103535211363	0.618618006923	13.0	nuc
chr1	96906133	96906134	0.974297734011	0.732592078038	0.992872262579	9.0	nuc
chr1	96908801	96908802	0.399704346738	0.221144526486	0.596679152667	18.0	occ
chr1	97049401	97049402	0.126100945499	0.116309044137	0.135591466343	5260.0	occ
chr1	97049906	97049907	0.163194346412	0.131487691817	0.194655062011	805.0	occ
chr1	97129978	97129979	0.33440690394	0.117937409911	0.571146897734	15.0	occ
chr1	97130824	97130825	0.888425839578	0.708651662859	0.971798021323	19.0	nuc
chr1	97244217	97244218	0.43312200584	0.253938811734	0.618187267173	23.0	nuc
chr1	97254622	97254623	0.477005457804	0.101380603123	0.811806140365	5.0	nuc
chr1	97329511	97329512	0.823385883097	0.242463039944	0.973856015842	4.0	nuc
chr1	97330617	97330618	0.482918184411	0.114454669155	0.798903767281	7.0	occ
chr1	97536313	97536314	0.561588939199	0.153835209235	0.864222646454	8.0	nuc
chr1	97537959	97537960	0.449588483222	0.178526558549	0.786808808622	6.0	occ
chr1	97551039	97551040	0.893274608555	0.16917097555	0.979087732249	1.0	occ
chr1	97700775	97700776	0.464221699779	0.148194611048	0.757116437048	12.0	nuc
chr1	97701125	97701126	0.356831551323	0.188679919735	0.538073439432	32.0	occ
chr1	97701576	97701577	0.686976846672	0.229461097195	0.951654650738	5.0	nuc
chr1	97701970	97701971	0.905733477058	0.330894450927	0.966133778417	2.0	nuc
chr1	97711340	97711341	0.619346637318	0.138208645902	0.92442890345	4.0	occ
chr1	97713045	97713046	0.383878096727	0.111948635415	0.662907546552	9.0	nuc
chr1	97713465	97713466	1.0	0.230060855729	1.0	3.0	nuc
chr1	97956356	97956357	0.390527479135	0.187634833279	0.600560199912	32.0	nuc
chr1	97960480	97960481	0.436085824444	0.15043698899	0.710826837742	7.0	nuc
chr1	98000278	98000279	0.832377196339	0.351894977404	0.978536416399	3.0	nuc
chr1	98001350	98001351	0.950900160211	0.371978357586	0.98825106588	4.0	occ
chr1	98001984	98001985	0.999863241748	0.630499597372	1.0	4.0	nuc
chr1	98136120	98136121	0.942740670164	0.581652073802	0.989378371343	6.0	nuc
chr1	98136721	98136722	0.550377229685	0.336849484674	0.736641827264	19.0	nuc
chr1	98136841	98136842	0.461939149308	0.289900162443	0.627004542855	35.0	nuc
chr1	98136982	98136983	0.341589057029	0.108738370309	0.578019053159	21.0	nuc
chr1	98137273	98137274	0.670969508006	0.178049968976	0.915911167773	2.0	occ
chr1	98148652	98148653	0.464353017539	0.287629091839	0.635049276078	23.0	nuc
chr1	98197303	98197304	0.643949655611	0.134023223257	0.862966166404	2.0	occ
chr1	98197700	98197701	0.411525165058	0.122514049639	0.713436452067	7.0	occ
chr1	98198827	98198828	0.758764796529	0.314973253284	0.839132288847	3.0	nuc
chr1	98273343	98273344	0.740855092065	0.487261615629	0.904534851743	14.0	nuc
chr1	98273812	98273813	0.998480463863	0.635128919012	0.999604920604	4.0	nuc
chr1	98274704	98274705	0.645393639829	0.267103489774	0.892437289026	5.0	nuc
chr1	98376450	98376451	0.951194112966	0.347025188335	0.973897133209	2.0	nuc
chr1	98418796	98418797	0.761551188407	0.470864904545	0.93068152667	9.0	nuc
chr1	98463467	98463468	0.441270174773	0.167034437935	0.69483910164	14.0	nuc
chr1	98811838	98811839	0.441743967803	0.113840281321	0.756409924237	9.0	nuc
chr1	98811988	98811989	0.511034517324	0.110516488366	0.837342913853	5.0	nuc
chr1	98813233	98813234	0.5998531629	0.192837494945	0.873492510453	9.0	occ
chr1	98813788	98813789	0.493999148433	0.24694077596	0.7164363652	18.0	nuc
chr1	98889990	98889991	0.591230320859	0.156600756565	0.892706516834	4.0	nuc
chr1	99118102	99118103	0.698034605812	0.306074249012	0.927079286014	7.0	nuc
chr1	99426715	99426716	0.645360491978	0.241136688951	0.890682164492	9.0	nuc
chr1	99545884	99545885	0.415715205473	0.146393654552	0.695546295722	8.0	nuc
chr1	99669814	99669815	0.341152565724	0.106100712979	0.602290622177	15.0	nuc
chr1	99670523	99670524	0.639444289573	0.257962738058	0.89859919228	9.0	occ
chr1	99716051	99716052	0.454333456106	0.112352468359	0.796040644759	6.0	nuc
chr1	99717201	99717202	0.232757265357	0.131220309227	0.347160449019	82.0	occ
chr1	99801777	99801778	0.559137080811	0.131975416412	0.855390154096	8.0	nuc
chr1	99830859	99830860	0.628266281541	0.245906944895	0.905883246117	7.0	occ
chr1	100190740	100190741	0.270916405605	0.154150906838	0.394998505767	71.0	nuc
chr1	100380598	100380599	0.353131546238	0.139095505758	0.594438270766	19.0	occ
chr1	100382705	100382706	0.667443473158	0.285077428889	0.91312970297	8.0	nuc
chr1	100717246	100717247	0.362889529503	0.157181558168	0.56896297183	21.0	occ
chr1	100717653	100717654	0.418957845709	0.187283513505	0.644667054572	17.0	nuc
chr1	100718029	100718030	0.429950954984	0.191772185375	0.65946307929	18.0	nuc
chr1	100851894	100851895	0.382800499327	0.114283223545	0.657485753142	10.0	nuc
chr1	100853566	100853567	0.799671276352	0.442520492847	0.962381244427	9.0	nuc
chr1	101061608	101061609	0.938291614619	0.27192266671	0.97319328361	3.0	nuc
chr1	101249125	101249126	0.684033795885	0.369727539375	0.895330156275	10.0	nuc
chr1	101368454	101368455	0.877941187935	0.181654237035	0.971831005582	1.0	occ
chr1	101370157	101370158	0.688864614863	0.438063272023	0.866207001246	19.0	nuc
chr1	101517537	101517538	0.576750317877	0.1990131826	0.843791105975	16.0	nuc
chr1	101978849	101978850	0.910694042452	0.707039306273	0.987720211635	14.0	nuc
chr1	101993496	101993497	0.836795804463	0.206520475169	0.975538355626	2.0	nuc
chr1	101994082	101994083	0.979841886499	0.108017523049	0.995056498047	2.0	occ
chr1	102031586	102031587	0.644926964942	0.281904996707	0.897873809078	6.0	nuc
chr1	102195000	102195001	0.746901162169	0.569102929449	0.874482131	33.0	nuc
chr1	102351386	102351387	0.603932091905	0.20033274535	0.86727657564	10.0	nuc
chr1	102352917	102352918	1.0	0.755830120203	1.0	7.0	nuc
chr1	102353133	102353134	0.903450529815	0.164843428345	0.95873903982	1.0	occ
chr1	102381726	102381727	0.651409729993	0.232255341641	0.862088412151	5.0	nuc
chr1	102382028	102382029	0.99877848877	0.181152341819	0.999798726524	1.0	occ
chr1	102382509	102382510	0.983717349259	0.121039480479	0.997084750582	1.0	occ
chr1	102450002	102450003	0.450740213087	0.158062377555	0.773772669211	6.0	nuc
chr1	102450229	102450230	0.295558407741	0.1423283967	0.456893350065	44.0	nuc
chr1	102554864	102554865	0.873236704167	0.387193774052	0.98257618785	3.0	nuc
chr1	103137577	103137578	0.558321689065	0.122217787221	0.888585524916	4.0	occ
chr1	103204357	103204358	0.754426383364	0.221411025175	0.951208381072	5.0	occ
chr1	103204807	103204808	0.988293811952	0.283567827641	0.997128662581	2.0	occ
chr1	103205023	103205024	0.780198939415	0.471824234939	0.941845798497	11.0	nuc
chr1	103205546	103205547	0.994607330194	0.323062370619	0.999168750272	3.0	nuc
chr1	103257334	103257335	0.626769548144	0.148173009033	0.903200020003	6.0	occ
chr1	103257914	103257915	1.0	0.428784149684	1.0	2.0	nuc
chr1	103309267	103309268	0.998570000488	0.203923514896	0.999585692545	2.0	occ
chr1	103310289	103310290	0.42911096551	0.201845488393	0.655453464256	16.0	nuc
chr1	103357601	103357602	0.856607837346	0.140093191161	0.953903380425	1.0	occ
chr1	103380105	103380106	1.0	0.302464606675	1.0	2.0	occ
chr1	103464091	103464092	0.984775138628	0.396235321751	0.996227233722	2.0	nuc
chr1	103493854	103493855	0.485379223861	0.214659181849	0.726723219999	14.0	nuc
chr1	103495395	103495396	0.497073838542	0.109547031162	0.835568713787	6.0	occ
chr1	103774255	103774256	0.273373217334	0.185447494289	0.36548931422	96.0	nuc
chr1	104047655	104047656	0.847421569256	0.170252588274	0.977768584865	4.0	occ
chr1	104275011	104275012	0.521096728323	0.211924449182	0.786652974693	10.0	nuc
chr1	104275768	104275769	0.737089513255	0.257213889306	0.922070778989	3.0	nuc
chr1	104331033	104331034	0.730156875246	0.29235949332	0.961422455001	4.0	nuc
chr1	104331826	104331827	0.429307733791	0.190993394901	0.653400414128	17.0	nuc
chr1	104441318	104441319	0.600150914546	0.183393811168	0.862626935888	10.0	nuc
chr1	104541159	104541160	0.751383680052	0.152275592745	0.875812204919	2.0	nuc
chr1	104663700	104663701	0.861197464623	0.388534491323	0.980547863523	5.0	occ
chr1	104722815	104722816	0.300265694334	0.10660734012	0.511861371812	21.0	nuc
chr1	104755489	104755490	0.632458833208	0.338142455058	0.851222043501	11.0	nuc
chr1	104799484	104799485	0.92191320605	0.46725690439	0.98933241091	3.0	nuc
chr1	104800551	104800552	0.411877280914	0.203462017847	0.613391069293	26.0	nuc
chr1	104885037	104885038	0.999853384848	0.73096892467	0.999933356749	7.0	nuc
chr1	104898376	104898377	0.895576911976	0.344274280691	0.968043766536	2.0	nuc
chr1	104899061	104899062	0.623856779452	0.130340748291	0.876171212641	2.0	occ
chr1	104952028	104952029	0.598789282161	0.384011040464	0.779155793997	15.0	nuc
chr1	105396702	105396703	0.604153281809	0.192531596606	0.889581168131	4.0	occ
chr1	105525823	105525824	0.995323996736	0.125459039967	0.997996638999	1.0	occ
chr1	105543570	105543571	0.398330012311	0.103513021212	0.677578152922	9.0	occ
chr1	105544453	105544454	0.255732604055	0.121351124693	0.399638184031	64.0	nuc
chr1	105545061	105545062	0.878968693914	0.187837715346	0.967787536182	3.0	occ
chr1	105565663	105565664	0.682454144563	0.109793765172	0.949077949039	3.0	nuc
chr1	105594565	105594566	0.524450068526	0.131385184643	0.854658378571	5.0	nuc
chr1	105595142	105595143	0.763249883569	0.230580000002	0.959432370642	4.0	occ
chr1	105595358	105595359	0.650251067755	0.105792171731	0.944388492038	6.0	nuc
chr1	105600262	105600263	0.91096038005	0.290893675553	0.983085205126	2.0	occ
chr1	105600596	105600597	0.844551345904	0.102401567952	0.979232672442	2.0	nuc
chr1	105618356	105618357	0.933024005998	0.171191917988	0.987451917213	1.0	occ
chr1	105618498	105618499	0.703191025444	0.247877862864	0.90631628083	4.0	nuc
chr1	105819553	105819554	0.57716958849	0.305794962164	0.791885653814	16.0	nuc
chr1	105819858	105819859	0.444980671596	0.230831225757	0.647913402549	19.0	nuc
chr1	105819982	105819983	0.570473210948	0.186558560802	0.850724289601	8.0	nuc
chr1	105820605	105820606	0.943024303677	0.168432027311	0.988741483502	1.0	occ
chr1	105834542	105834543	0.575161433309	0.106221840037	0.920334798346	6.0	occ
chr1	105836163	105836164	0.530138340737	0.169181754857	0.826480003961	6.0	nuc
chr1	106024101	106024102	0.697970567177	0.180845268616	0.960371039274	3.0	nuc
chr1	106053467	106053468	0.679449648047	0.291728992735	0.863066205659	7.0	occ
chr1	106056236	106056237	0.403437983982	0.116280150973	0.667096946502	20.0	nuc
chr1	106117070	106117071	0.691872919536	0.218303364054	0.907433404154	4.0	nuc
chr1	106144825	106144826	0.891094185961	0.62103547143	0.985448323302	10.0	nuc
chr1	106505619	106505620	0.347620578805	0.148927164354	0.566393751448	18.0	nuc
chr1	106636740	106636741	0.838532111008	0.601166342731	0.943357391848	12.0	nuc
chr1	106637013	106637014	0.617635487216	0.141329283484	0.940514739051	3.0	nuc
chr1	106769299	106769300	0.546014407483	0.261195277529	0.774263593403	4.0	occ
chr1	106770791	106770792	0.901228465287	0.38838460918	0.971275672068	3.0	occ
chr1	106833333	106833334	0.528220864738	0.158842397775	0.826433132987	7.0	nuc
chr1	106930097	106930098	0.673661906762	0.179778267914	0.953606313366	3.0	occ
chr1	106931633	106931634	0.453760525546	0.17593330318	0.702530706411	13.0	nuc
chr1	107042255	107042256	0.409587115998	0.215975654861	0.596962783723	27.0	nuc
chr1	107042383	107042384	0.307495473606	0.11025936794	0.514739182297	24.0	nuc
chr1	107042552	107042553	0.476739338522	0.191944198825	0.734702842059	11.0	nuc
chr1	107043203	107043204	0.502974813572	0.192512671902	0.782542186304	8.0	occ
chr1	107059605	107059606	0.66390844685	0.15119481644	0.910678506156	3.0	occ
chr1	107126508	107126509	0.684527764669	0.119937262668	0.933056994533	2.0	occ
chr1	107446261	107446262	0.502010299969	0.180217294192	0.78466615421	11.0	nuc
chr1	107815742	107815743	0.509206800191	0.199290570376	0.800252466117	11.0	nuc
chr1	108134533	108134534	0.563259566656	0.17324419583	0.851157727435	6.0	nuc
chr1	108136113	108136114	0.391315492223	0.137938663119	0.641350384125	22.0	occ
chr1	108235137	108235138	0.597498746986	0.350794661484	0.794142290971	15.0	nuc
chr1	108270815	108270816	0.398435270991	0.128166771666	0.668979625104	11.0	occ
chr1	108600785	108600786	0.724325147848	0.367150223857	0.927069356314	6.0	nuc
chr1	108713845	108713846	0.504651545345	0.163611759849	0.780685224941	12.0	nuc
chr1	109050736	109050737	0.564789408052	0.144044470357	0.836155065718	2.0	nuc
chr1	109143071	109143072	0.747992180751	0.378905954141	0.940954326915	5.0	occ
chr1	109430776	109430777	0.272929323905	0.108466158059	0.443751948765	48.0	nuc
chr1	109453456	109453457	0.425722188025	0.293076064877	0.554736237054	58.0	nuc
chr1	109453887	109453888	0.372532526308	0.136529869068	0.626653225254	22.0	occ
chr1	109454437	109454438	0.744860796253	0.261277655059	0.929742196028	3.0	nuc
chr1	109540666	109540667	0.980688760406	0.466107652708	0.993229206413	3.0	nuc
chr1	109540887	109540888	0.286498389027	0.117112194102	0.470837851574	49.0	occ
chr1	109541583	109541584	0.279427885393	0.114874957013	0.454414983121	34.0	nuc
chr1	110091508	110091509	0.27779355586	0.117278803705	0.459041261101	30.0	occ
chr1	110092038	110092039	0.529006445815	0.236934343996	0.795013193673	6.0	occ
chr1	110224221	110224222	0.486610999109	0.112393860977	0.819679705098	6.0	occ
chr1	110224666	110224667	0.665151099644	0.140976262433	0.970020172013	2.0	occ
chr1	110224940	110224941	0.510548222414	0.146712307745	0.790919100659	15.0	occ
chr1	110243355	110243356	0.996007858913	0.548650393499	0.999420322941	5.0	occ
chr1	110517133	110517134	0.475185629097	0.18017237527	0.751391953828	9.0	nuc
chr1	110866926	110866927	0.362393574152	0.125099511948	0.630206307039	12.0	occ
chr1	110867617	110867618	0.548649724481	0.148424363224	0.846886896597	6.0	nuc
chr1	110867882	110867883	0.432027727339	0.272966690202	0.578264798466	51.0	nuc
chr1	110868202	110868203	0.332023902502	0.15227460992	0.525824207123	17.0	occ
chr1	110868672	110868673	0.724531342189	0.18420755195	0.923180545329	5.0	occ
chr1	111204778	111204779	0.485708579329	0.212147859106	0.728523913346	13.0	nuc
chr1	111258750	111258751	0.958438123537	0.182677721245	0.994057978322	2.0	occ
chr1	111825555	111825556	0.546020973722	0.141584868012	0.83033809776	9.0	occ
chr1	111826130	111826131	0.305266351038	0.100385698577	0.538421700707	29.0	occ
chr1	111826627	111826628	0.512161467041	0.27955107482	0.713563138951	22.0	nuc
chr1	112138169	112138170	0.87181272477	0.131925997369	0.975891413578	2.0	occ
chr1	112138555	112138556	0.648773813673	0.184528280762	0.91610482105	4.0	nuc
chr1	112683669	112683670	0.667333631368	0.201946926179	0.911083608681	4.0	nuc
chr1	112932159	112932160	0.424919427436	0.213004425938	0.619879151965	30.0	nuc
chr1	113452794	113452795	0.938516887874	0.353748387266	0.990547648367	2.0	occ
chr1	113452918	113452919	0.726085048769	0.412611415078	0.917423118698	11.0	nuc
chr1	113489529	113489530	0.674653016872	0.195515852281	0.920430847334	4.0	nuc
chr1	113489763	113489764	0.970358813844	0.311964178808	0.999441209237	2.0	nuc
chr1	113491032	113491033	0.510181601826	0.223540622376	0.755456842301	11.0	nuc
chr1	113491182	113491183	0.429590349527	0.165865282951	0.684762981705	13.0	nuc
chr1	113496009	113496010	0.319760165487	0.104237756762	0.545919617475	21.0	nuc
chr1	113527517	113527518	0.435931499276	0.173194513856	0.685428629504	16.0	nuc
chr1	113958725	113958726	0.326104576521	0.319964104926	0.333102683309	10220.0	nuc
chr1	114138095	114138096	1.0	0.730804405814	1.0	5.0	nuc
chr1	114138332	114138333	0.408798906659	0.14815673663	0.640562923568	22.0	nuc
chr1	114343945	114343946	0.494278738858	0.155417801258	0.792646996156	9.0	occ
chr1	114415729	114415730	0.603966401758	0.260950207862	0.790591928239	4.0	nuc
chr1	114614931	114614932	0.689190767947	0.144638303286	0.948365776975	8.0	nuc
chr1	114936809	114936810	0.413966056551	0.203244623509	0.609444217816	34.0	nuc
chr1	114937073	114937074	0.360585371247	0.111749124626	0.682572144314	9.0	occ
chr1	114975558	114975559	0.354074902142	0.107034740156	0.613198054406	14.0	nuc
chr1	114976535	114976536	0.571008367465	0.112524494267	0.894160779137	2.0	occ
chr1	115472134	115472135	0.500779728804	0.104588367136	0.834243337278	5.0	occ
chr1	115770286	115770287	0.530925026638	0.237001779292	0.784935375127	8.0	nuc
chr1	115795163	115795164	0.722796969378	0.159453595908	0.921752292981	2.0	occ
chr1	116094724	116094725	0.407941991204	0.193220866582	0.636605636781	17.0	occ
chr1	116095174	116095175	0.475498548752	0.258743424431	0.686966220968	24.0	nuc
chr1	116096416	116096417	0.761757588901	0.336753489562	0.921524826766	3.0	nuc
chr1	116097579	116097580	0.293121445543	0.239667120946	0.347300923068	347.0	occ
chr1	116098412	116098413	0.395621382137	0.211235735038	0.588311622673	22.0	nuc
chr1	116363593	116363594	0.616864429117	0.306606536899	0.845590408056	8.0	nuc
chr1	116365409	116365410	0.988289291886	0.169045109526	0.997158926889	1.0	occ
chr1	116387652	116387653	0.999777855831	0.308887190106	0.999942242516	3.0	nuc
chr1	116979391	116979392	0.449577636431	0.295398196997	0.600124226201	42.0	nuc
chr1	116979640	116979641	0.138762436964	0.117109144808	0.160280546187	1374.0	nuc
chr1	117194656	117194657	0.263228818411	0.123610773347	0.425553416703	31.0	nuc
chr1	117323348	117323349	0.995621692408	0.745140205793	0.997464170331	6.0	nuc
chr1	117324111	117324112	0.28096241233	0.159285575612	0.42064590744	48.0	occ
chr1	117511408	117511409	0.591351050722	0.175753369924	0.911314833518	6.0	nuc
chr1	117511667	117511668	0.509734155205	0.102335315088	0.871987843682	4.0	nuc
chr1	118098460	118098461	0.786071930053	0.149450017611	0.945000373228	2.0	occ
chr1	118354338	118354339	0.346890933967	0.110774673913	0.605167462207	12.0	occ
chr1	118355075	118355076	0.232700269649	0.1100740109	0.373124643545	48.0	occ
chr1	118355573	118355574	0.397844503316	0.111515286937	0.695799146277	9.0	nuc
chr1	118482721	118482722	0.454639622144	0.154108779823	0.755835023832	10.0	occ
chr1	118483322	118483323	0.682786907989	0.494868424016	0.834577469939	22.0	nuc
chr1	118570409	118570410	0.469633420947	0.108636738481	0.805344769565	5.0	occ
chr1	119020227	119020228	0.562717951426	0.115908658867	0.865336516433	4.0	nuc
chr1	120215019	120215020	0.364816215906	0.156864363782	0.573935361422	27.0	nuc
chr1	120783089	120783090	0.315532185138	0.123382881584	0.531256204543	18.0	nuc
chr1	121130240	121130241	0.357143690137	0.142282618294	0.566840078558	30.0	nuc
chr1	121133689	121133690	0.411549372054	0.250147703834	0.569759486095	40.0	nuc
chr1	121134508	121134509	0.446757229613	0.210662100173	0.671520631511	19.0	nuc
chr1	121135836	121135837	0.38614181515	0.19003891916	0.603380074734	25.0	occ
chr1	121186922	121186923	0.426407630038	0.142935444772	0.716723903149	13.0	occ
chr1	121187478	121187479	0.630435840481	0.202522944068	0.874533604839	3.0	occ
chr1	121299003	121299004	0.782111286846	0.445671227642	0.957763181554	8.0	nuc
chr1	142575379	142575380	0.306289022896	0.155059110279	0.471886041071	37.0	occ
chr1	142578436	142578437	0.455798297936	0.200692937906	0.684809550259	15.0	nuc
chr1	142578983	142578984	0.635817258838	0.324629094246	0.852236830122	16.0	nuc
chr1	142579312	142579313	0.284536777801	0.115954975353	0.477966081069	27.0	occ
chr1	142579698	142579699	0.636721176187	0.335580632573	0.85757939681	10.0	nuc
chr1	142724209	142724210	0.625196732503	0.218884086961	0.856746972087	5.0	nuc
chr1	142785805	142785806	0.314853068699	0.185545087788	0.448947619619	61.0	nuc
chr1	142785997	142785998	0.261092860481	0.166578047677	0.365260040236	89.0	nuc
chr1	142787426	142787427	0.192365875079	0.114224260177	0.282221267367	112.0	occ
chr1	142788997	142788998	0.18362086013	0.10384517503	0.273739066988	125.0	occ
chr1	142807213	142807214	0.263058675698	0.100328702014	0.466215816344	30.0	occ
chr1	142814657	142814658	0.495767480899	0.341118663929	0.639762645572	45.0	occ
chr1	142823327	142823328	0.988871420394	0.106723004496	1.0	6.0	nuc
chr1	142824001	142824002	0.369009633556	0.176231435245	0.574330093145	24.0	occ
chr1	142827874	142827875	0.39129972206	0.195693352064	0.579851973059	32.0	nuc
chr1	142835241	142835242	0.41034888527	0.140427654577	0.676370645421	12.0	occ
chr1	142931313	142931314	0.362864755649	0.19677345652	0.535296177093	36.0	nuc
chr1	142931962	142931963	0.224992107497	0.110066873541	0.350445025321	74.0	nuc
chr1	142932083	142932084	0.405976428037	0.109189129724	0.684813658712	12.0	nuc
chr1	142939593	142939594	0.407450715553	0.130641804646	0.663698475936	14.0	nuc
chr1	142963705	142963706	0.272599177945	0.108422665252	0.457203032915	29.0	nuc
chr1	143209358	143209359	0.565001035438	0.144418412993	0.864890807791	7.0	nuc
chr1	143213317	143213318	0.662824545351	0.115735811697	0.921990275995	3.0	occ
chr1	143224212	143224213	0.421841933142	0.159220466164	0.662484699032	16.0	nuc
chr1	143226219	143226220	0.304411683295	0.147769130213	0.474192088838	40.0	occ
chr1	143250273	143250274	0.465720072183	0.232677041725	0.686454642882	19.0	nuc
chr1	143258203	143258204	0.616925132644	0.261755638907	0.874996796313	10.0	occ
chr1	143366933	143366934	0.40662849863	0.101965950492	0.722596320405	6.0	nuc
chr1	143368428	143368429	0.71512855834	0.141536821808	0.889125438059	3.0	nuc
chr1	143368591	143368592	0.435760591623	0.116335780939	0.763540447439	7.0	nuc
chr1	143368770	143368771	0.466982045891	0.263453760142	0.658730749545	25.0	nuc
chr1	143380457	143380458	0.93800004755	0.181812246079	0.989666314899	2.0	occ
chr1	143508850	143508851	0.2716426871	0.116334345099	0.436405936858	39.0	occ
chr1	143511902	143511903	0.32964457126	0.202283050989	0.457796335386	65.0	nuc
chr1	143515152	143515153	0.261596905149	0.111425434537	0.424773780873	36.0	nuc
chr1	143516489	143516490	0.52667675533	0.260619909918	0.749614643446	20.0	nuc
chr1	143533925	143533926	0.479652408397	0.196694005313	0.727841478731	18.0	occ
chr1	143763290	143763291	0.298599094211	0.128625899854	0.487360685545	36.0	occ
chr1	143764718	143764719	0.612691115056	0.233208760943	0.863071129013	3.0	occ
chr1	143765001	143765002	0.599689690602	0.130885611256	0.887772440953	6.0	occ
chr1	144929418	144929419	0.418113569836	0.178215995792	0.639830582529	26.0	nuc
chr1	145104165	145104166	0.392290248568	0.170946890246	0.608081583798	21.0	occ
chr1	145105288	145105289	0.736462248462	0.387597144844	0.90625945168	8.0	nuc
chr1	145270033	145270034	0.672333935676	0.452989195113	0.837697036922	21.0	nuc
chr1	145626106	145626107	0.568357670049	0.208494628452	0.84189871401	9.0	nuc
chr1	145708953	145708954	0.28164204924	0.10585861665	0.474359187884	31.0	occ
chr1	145764323	145764324	1.0	0.25405540673	1.0	3.0	occ
chr1	145926469	145926470	0.440145016467	0.153633211952	0.721696877824	9.0	occ
chr1	146308765	146308766	0.47034910315	0.107674731163	0.769721932589	18.0	occ
chr1	146309371	146309372	0.575350953575	0.300780980859	0.80041434279	16.0	nuc
chr1	146310864	146310865	0.53307172769	0.162802296506	0.831814774676	7.0	nuc
chr1	146937799	146937800	0.725802327986	0.354453267482	0.932588622592	8.0	nuc
chr1	147356057	147356058	0.861443815267	0.125727572442	0.942127718386	6.0	occ
chr1	147357212	147357213	0.42080628144	0.141816243046	0.687493972457	16.0	nuc
chr1	147410993	147410994	0.41110116038	0.193896564409	0.634443479389	16.0	nuc
chr1	147467613	147467614	0.600279716878	0.145502611734	0.908231005341	4.0	occ
chr1	147468152	147468153	0.33516096148	0.103311032118	0.590112340243	10.0	nuc
chr1	148198843	148198844	0.454107987878	0.102297312773	0.79761217044	6.0	occ
chr1	148209271	148209272	0.464483613197	0.281949010721	0.634682753538	37.0	occ
chr1	148209481	148209482	0.326444005583	0.108752330025	0.543278067056	25.0	nuc
chr1	148232148	148232149	0.782459617054	0.110689879084	0.942095133575	1.0	occ
chr1	148233383	148233384	0.434834496346	0.104414843065	0.762874023406	7.0	occ
chr1	148628931	148628932	0.278904768919	0.118184613606	0.451433310967	46.0	occ
chr1	148662224	148662225	0.337081966616	0.142070011528	0.542766102264	24.0	nuc
chr1	148663085	148663086	0.482349065323	0.1897008865	0.742077685207	12.0	nuc
chr1	148663907	148663908	0.298572985493	0.11079078064	0.509272338097	24.0	occ
chr1	148672777	148672778	0.750499388686	0.535521849352	0.893569177371	22.0	nuc
chr1	148676456	148676457	0.616731208112	0.250383747473	0.880116516359	6.0	occ
chr1	148799958	148799959	0.273129161633	0.120119894269	0.435725782777	42.0	occ
chr1	148800237	148800238	0.259509103221	0.157789593068	0.367746302037	84.0	nuc
chr1	148809709	148809710	0.466012571413	0.118186156938	0.806313193243	5.0	occ
chr1	148842807	148842808	0.406887169644	0.118255872864	0.691150989838	13.0	occ
chr1	148859121	148859122	0.595491682565	0.41840276643	0.747615287288	28.0	nuc
chr1	148859283	148859284	0.247428756204	0.1088547804	0.402581409535	44.0	occ
chr1	148881063	148881064	0.325796346448	0.134377315842	0.525859973265	30.0	occ
chr1	148891251	148891252	0.452299627957	0.135489539364	0.666023237512	3.0	occ
chr1	149009309	149009310	0.650915356359	0.30978620664	0.895881896003	8.0	nuc
chr1	149023103	149023104	0.422391575718	0.103808305017	0.746059670665	11.0	occ
chr1	149730501	149730502	0.551970974473	0.291695967219	0.766693646505	27.0	nuc
chr1	149731174	149731175	0.26042759618	0.138154243022	0.388347349812	72.0	occ
chr1	149731677	149731678	0.717435394234	0.263062031527	0.924486775438	7.0	occ
chr1	150349912	150349913	0.288608336773	0.162993504205	0.423290816762	66.0	occ
chr1	150353754	150353755	0.487836019329	0.243816684034	0.699481479472	23.0	nuc
chr1	150353893	150353894	0.380895598972	0.109019272426	0.658556148002	17.0	occ
chr1	150354552	150354553	0.426779573671	0.16364546506	0.665998664987	19.0	nuc
chr1	150396763	150396764	0.472226748745	0.165808611526	0.739851362577	12.0	nuc
chr1	150398024	150398025	0.250451062831	0.122009028672	0.394331293551	56.0	nuc
chr1	150685147	150685148	0.350168617156	0.214776025959	0.489847017861	66.0	nuc
chr1	150686670	150686671	0.862194809999	0.177002279541	0.953256736259	1.0	occ
chr1	150687504	150687505	0.233439783852	0.146077565247	0.327702074293	119.0	occ
chr1	150714140	150714141	0.560100616427	0.437194663467	0.672397276272	66.0	nuc
chr1	150811830	150811831	0.45179215303	0.173976375753	0.708615164332	12.0	nuc
chr1	150812468	150812469	0.542683201292	0.204142202878	0.806511237649	13.0	occ
chr1	150853697	150853698	0.327554272134	0.168281731002	0.497543979767	39.0	occ
chr1	150855145	150855146	0.39083993311	0.146271734208	0.633452470166	14.0	nuc
chr1	151177352	151177353	0.202071159244	0.116168395051	0.302188365584	88.0	occ
chr1	151500744	151500745	0.374767329829	0.214333838431	0.545139116019	29.0	nuc
chr1	152166195	152166196	0.977448835723	0.52953864004	0.994483848161	3.0	nuc
chr1	152176918	152176919	0.583648273186	0.136297657867	0.899823035536	3.0	nuc
chr1	152177816	152177817	0.71821519325	0.275204934519	0.941033117852	8.0	nuc
chr1	152178941	152178942	0.280016550554	0.111443748018	0.482455370876	18.0	occ
chr1	152203726	152203727	0.786628120482	0.410931562115	0.964650948151	8.0	nuc
chr1	152204064	152204065	0.989402911295	0.170630705996	0.998919229734	2.0	occ
chr1	152224470	152224471	0.604103779395	0.28597215418	0.836375545715	11.0	nuc
chr1	152226616	152226617	0.477695696595	0.241967000884	0.695593572066	15.0	nuc
chr1	152288291	152288292	0.581845589216	0.269746351367	0.837509779686	9.0	nuc
chr1	152343609	152343610	0.393627960356	0.255557176503	0.531842251528	53.0	nuc
chr1	152344727	152344728	0.466606805861	0.138113331046	0.784475823768	8.0	occ
chr1	152435205	152435206	0.294377235316	0.126663301214	0.471396153987	38.0	nuc
chr1	152435684	152435685	0.778170963843	0.433991352324	0.962150768629	8.0	nuc
chr1	152435919	152435920	0.629033333354	0.320333751116	0.8603116744	9.0	nuc
chr1	152649420	152649421	0.373907720106	0.101519283305	0.658219890132	9.0	nuc
chr1	152840758	152840759	0.319221471365	0.137564300843	0.508319563428	30.0	occ
chr1	153120878	153120879	0.791066834652	0.208521155661	0.960263705061	2.0	occ
chr1	153121340	153121341	0.441517893187	0.217468049505	0.658244889874	26.0	occ
chr1	153122998	153122999	0.382301111731	0.128432147971	0.640538302549	11.0	nuc
chr1	153139670	153139671	0.561784883207	0.350599741129	0.746716515824	25.0	nuc
chr1	153139816	153139817	0.366619480776	0.152989844671	0.593059613515	19.0	nuc
chr1	153161063	153161064	0.330496697188	0.18997776871	0.488660713303	40.0	occ
chr1	153162555	153162556	0.706878763025	0.200297301887	0.914344097264	4.0	occ
chr1	153208497	153208498	0.527954047733	0.335188043243	0.699026934976	30.0	nuc
chr1	153287618	153287619	0.74977054431	0.296856972774	0.965000579152	6.0	nuc
chr1	153299459	153299460	0.470462255428	0.188875740923	0.721504119516	13.0	nuc
chr1	153300751	153300752	0.422009427095	0.147714984784	0.703010894442	13.0	nuc
chr1	154434930	154434931	0.328453596529	0.153972624199	0.525723943902	30.0	occ
chr1	154482992	154482993	0.223176577762	0.116382579105	0.352932717949	52.0	occ
chr1	154483239	154483240	0.235851472772	0.109539668744	0.372421162578	56.0	occ
chr1	154483466	154483467	0.292023946544	0.232107984061	0.354468097221	265.0	nuc
chr1	154483662	154483663	0.148643863112	0.12555334506	0.171364209438	1116.0	occ
chr1	154484079	154484080	0.123527467014	0.113416233778	0.133166943977	4015.0	occ
chr1	155373808	155373809	0.435722831467	0.123780889825	0.725799191415	15.0	nuc
chr1	155867655	155867656	0.669023409092	0.4056439957	0.861334113731	14.0	nuc
chr1	157392535	157392536	0.55933458867	0.10146869907	0.873238112874	7.0	nuc
chr1	157817285	157817286	0.181779402812	0.121829107361	0.247875183517	202.0	occ
chr1	157818187	157818188	0.411422389932	0.270521020891	0.555057940171	41.0	nuc
chr1	157950985	157950986	0.41248051345	0.11454767514	0.711172310675	10.0	occ
chr1	158355603	158355604	0.291291931486	0.107364402776	0.497499836688	23.0	nuc
chr1	158376865	158376866	0.665496877252	0.143693829282	0.901129045401	2.0	occ
chr1	158377469	158377470	0.908264856811	0.712204718597	0.968122550411	10.0	nuc
chr1	158457005	158457006	0.973331595672	0.448448930703	0.992326335413	3.0	occ
chr1	158535687	158535688	0.985981976431	0.224684165532	0.997572206624	3.0	nuc
chr1	158591067	158591068	0.935738444464	0.196103476656	0.975943862847	1.0	occ
chr1	158635916	158635917	0.245741912139	0.108194347227	0.392676245388	65.0	occ
chr1	158656437	158656438	0.392983223267	0.109934359317	0.669266785707	13.0	occ
chr1	158673325	158673326	0.704279412845	0.102241281837	0.905451185684	2.0	occ
chr1	158673711	158673712	0.406742184889	0.133020766566	0.688640584101	12.0	occ
chr1	158776543	158776544	0.43533015519	0.198782363469	0.659949809268	21.0	nuc
chr1	158886686	158886687	0.659432472542	0.213413007928	0.925397310127	2.0	occ
chr1	158888205	158888206	0.573689589511	0.305052189509	0.792989764421	15.0	nuc
chr1	158913621	158913622	0.553775769959	0.219982739302	0.80695599837	9.0	nuc
chr1	159001711	159001712	0.531424992975	0.228477424756	0.741925658645	10.0	occ
chr1	159205393	159205394	0.559399250226	0.232967589693	0.807466852419	5.0	nuc
chr1	159206265	159206266	0.42828106947	0.188450754659	0.659674761971	12.0	nuc
chr1	159256626	159256627	0.702246798127	0.279981016843	0.939860953068	4.0	nuc
chr1	159258432	159258433	0.468608391131	0.118979439231	0.797420759628	9.0	occ
chr1	159266392	159266393	0.689292048311	0.351221272977	0.896044101369	7.0	nuc
chr1	159384558	159384559	0.414823145312	0.122057760312	0.683208058741	15.0	nuc
chr1	159385338	159385339	0.327260648629	0.156030324704	0.510519402313	36.0	occ
chr1	159385596	159385597	0.517291201259	0.210900300965	0.777091614727	12.0	nuc
chr1	159436782	159436783	0.432004654881	0.103640684542	0.743454688295	7.0	occ
chr1	159547607	159547608	0.272360981429	0.149080269333	0.400911322001	70.0	nuc
chr1	159623295	159623296	0.374743792927	0.155959762501	0.617748772202	15.0	occ
chr1	159623994	159623995	0.429134830279	0.139140028705	0.705184160944	12.0	nuc
chr1	159624962	159624963	0.706252992288	0.128166244197	0.957521684701	2.0	occ
chr1	159689672	159689673	0.722237582647	0.393770807131	0.906998331014	10.0	nuc
chr1	159690956	159690957	0.853975719138	0.668358082529	0.952013271267	21.0	nuc
chr1	160442734	160442735	0.883409315261	0.23534366673	0.97650126428	2.0	occ
chr1	160444136	160444137	0.368736053202	0.185942020801	0.559302954844	25.0	nuc
chr1	160556784	160556785	0.594256311089	0.400657491021	0.75665867743	28.0	nuc
chr1	161272830	161272831	0.640724502446	0.447892130718	0.7949225183	30.0	nuc
chr1	161273005	161273006	0.956486242332	0.546484822161	0.989458031843	3.0	nuc
chr1	161340503	161340504	0.436808333656	0.186407521179	0.679975781644	15.0	nuc
chr1	161340739	161340740	0.387903048386	0.162044805429	0.655360089321	11.0	nuc
chr1	161341375	161341376	0.410390773319	0.101522865015	0.690112320254	17.0	occ
chr1	161349331	161349332	1.0	0.437117540259	1.0	2.0	nuc
chr1	161349860	161349861	0.921110643709	0.350451889152	0.992409240205	14.0	occ
chr1	161350210	161350211	0.334365030536	0.110452659565	0.596769818138	17.0	occ
chr1	161350879	161350880	0.381967372159	0.192164903499	0.570944741554	32.0	nuc
chr1	161726821	161726822	0.694927926855	0.297982800174	0.905820862534	7.0	occ
chr1	161727242	161727243	0.464565670254	0.120278454477	0.754184198956	11.0	nuc
chr1	161727426	161727427	0.601556886404	0.367572670619	0.798030186601	12.0	nuc
chr1	161764974	161764975	0.297993832774	0.102550920134	0.510721226303	23.0	nuc
chr1	161765612	161765613	0.490869822039	0.118191216281	0.835248125023	4.0	nuc
chr1	162229639	162229640	0.554320648786	0.107566099613	0.885266772829	4.0	occ
chr1	162388405	162388406	0.273876234417	0.139901013517	0.427449644684	54.0	occ
chr1	162389021	162389022	0.397596265652	0.103202101889	0.741967123878	12.0	nuc
chr1	162482284	162482285	0.499066351065	0.166173566541	0.791108247827	9.0	occ
chr1	162482654	162482655	0.807098668008	0.639029425047	0.92503466116	29.0	nuc
chr1	162590638	162590639	0.427872470168	0.131934414294	0.722628481904	17.0	occ
chr1	162591972	162591973	0.370696764125	0.186340334819	0.558151359276	36.0	nuc
chr1	162691497	162691498	0.417192396191	0.21536067591	0.667805345736	27.0	nuc
chr1	162997022	162997023	0.779999536872	0.491628925591	0.923788218904	9.0	nuc
chr1	163061506	163061507	0.363144424988	0.120725573437	0.626327063272	11.0	occ
chr1	163061836	163061837	0.552151754584	0.129525569642	0.893493035049	4.0	occ
chr1	163113725	163113726	0.398291694897	0.100535138347	0.684693032686	8.0	occ
chr1	163257571	163257572	0.591063521321	0.248556309466	0.861210328649	6.0	nuc
chr1	163258691	163258692	0.489533037935	0.201102859375	0.748961149661	14.0	nuc
chr1	163258884	163258885	0.598214851659	0.266587794914	0.832937839704	11.0	nuc
chr1	163263910	163263911	0.437533691298	0.195985022695	0.674372389338	20.0	occ
chr1	163315329	163315330	0.83885802683	0.61757347025	0.956256819596	15.0	nuc
chr1	163546902	163546903	0.852516105211	0.406635720343	0.94480780789	5.0	occ
chr1	163547884	163547885	0.385438489385	0.148866171058	0.639404918948	15.0	occ
chr1	163559000	163559001	0.602761594321	0.116484857461	0.901446449243	6.0	nuc
chr1	163638685	163638686	0.529057449965	0.184905336164	0.812520662596	7.0	nuc
chr1	163680842	163680843	0.558754652475	0.379961510368	0.720053636821	27.0	nuc
chr1	163702850	163702851	0.938263072378	0.102678178075	0.987362113663	1.0	occ
chr1	163703991	163703992	0.949540426028	0.646205937623	0.979248293222	7.0	nuc
chr1	163870701	163870702	0.966238188327	0.295416034909	0.981626013727	2.0	occ
chr1	164232897	164232898	0.488381778898	0.207511962008	0.747078489514	13.0	occ
chr1	164234440	164234441	0.894731942389	0.286729588835	0.980212753801	2.0	nuc
chr1	164366082	164366083	0.947153662824	0.527984290019	0.991633817428	3.0	nuc
chr1	164501384	164501385	0.407693033082	0.187711789609	0.629834644644	12.0	nuc
chr1	164527091	164527092	0.570374525375	0.361671647315	0.750196500225	24.0	nuc
chr1	164720924	164720925	0.482304622917	0.260854910438	0.695410599208	14.0	nuc
chr1	164722465	164722466	0.738059086832	0.222164200787	0.892043840109	2.0	occ
chr1	164722662	164722663	0.482878687672	0.149866745569	0.776024213924	14.0	nuc
chr1	164893916	164893917	0.631596659627	0.277914926849	0.75397642412	4.0	occ
chr1	164894655	164894656	0.824669551731	0.511310229688	0.966441422606	8.0	nuc
chr1	164895210	164895211	0.417861615674	0.131269214626	0.678539972322	15.0	nuc
chr1	164963372	164963373	0.856797373844	0.14269486164	0.979195339045	1.0	occ
chr1	165256477	165256478	0.317055369323	0.127031728993	0.518331770439	31.0	occ
chr1	165257070	165257071	0.720061384513	0.228067258048	0.959238771823	5.0	nuc
chr1	165577564	165577565	0.577680080227	0.333591489101	0.78024660885	22.0	nuc
chr1	165669516	165669517	0.482554979498	0.139026130834	0.790266294839	7.0	occ
chr1	165771836	165771837	0.398440307833	0.104499069159	0.691424924535	9.0	occ
chr1	165793142	165793143	0.638222344945	0.39228416271	0.817882947788	21.0	nuc
chr1	165795039	165795040	0.40815293172	0.160413432175	0.668139754707	13.0	occ
chr1	165928345	165928346	0.278189440813	0.104488129085	0.496190470133	20.0	occ
chr1	165957938	165957939	0.279951494582	0.151079928732	0.423820673445	41.0	nuc
chr1	165959037	165959038	0.346245204791	0.118404025414	0.584927778734	20.0	nuc
chr1	166230351	166230352	0.538643739247	0.139906346796	0.839175445248	6.0	nuc
chr1	166547610	166547611	0.578546931157	0.183705910041	0.843522911245	5.0	nuc
chr1	166594648	166594649	0.622688710722	0.153461453133	0.911142712797	9.0	occ
chr1	166635760	166635761	0.387446723503	0.13411027119	0.685173101824	13.0	occ
chr1	166658313	166658314	0.605869894857	0.207222090855	0.876236436376	7.0	nuc
chr1	167074709	167074710	0.391048631687	0.18463525965	0.598280117247	24.0	nuc
chr1	167075098	167075099	0.515754827508	0.35358648521	0.672349603869	31.0	nuc
chr1	167076080	167076081	0.496126793396	0.332099619654	0.656468362056	34.0	nuc
chr1	167076333	167076334	0.516428874824	0.193644808978	0.79289062707	9.0	nuc
chr1	167106271	167106272	0.26108094222	0.112589530336	0.41690700844	60.0	nuc
chr1	167835900	167835901	0.455672113433	0.120713113929	0.759270716276	8.0	nuc
chr1	168008709	168008710	0.273436474441	0.182980662771	0.370104846477	108.0	nuc
chr1	168112251	168112252	0.325325553939	0.1887515577	0.470572071595	53.0	nuc
chr1	168113824	168113825	0.781555310263	0.290389486734	0.936922046497	6.0	nuc
chr1	168167613	168167614	0.993689447208	0.105896611649	0.998817387471	1.0	occ
chr1	168185867	168185868	0.488591361524	0.294473640091	0.677843465666	23.0	nuc
chr1	168304434	168304435	0.472155381147	0.21437592522	0.712629579971	13.0	nuc
chr1	168305586	168305587	0.194179585284	0.162539590293	0.229272866896	755.0	occ
chr1	168349621	168349622	0.620116347672	0.2222090443	0.898639856215	8.0	occ
chr1	168439571	168439572	0.299049175385	0.106972033872	0.509740948976	22.0	nuc
chr1	168736200	168736201	0.456570908179	0.13015520611	0.739117130332	13.0	occ
chr1	169058853	169058854	0.385028485456	0.257022104292	0.522895678663	50.0	occ
chr1	169059803	169059804	0.466637934498	0.23858241128	0.684875054148	20.0	nuc
chr1	169150008	169150009	0.603206607435	0.253654032437	0.855654354154	8.0	nuc
chr1	169169554	169169555	0.375518966131	0.10692498635	0.636181761117	18.0	occ
chr1	169330491	169330492	0.970158671471	0.607094926208	0.995993946365	4.0	nuc
chr1	169393633	169393634	0.641101355113	0.135107730123	0.922340760962	4.0	nuc
chr1	169394101	169394102	0.723830775118	0.547122462322	0.855654952928	29.0	nuc
chr1	169403457	169403458	0.748886915839	0.384882949616	0.947263126144	6.0	nuc
chr1	169427360	169427361	0.574220225432	0.121821127975	0.900359116492	5.0	nuc
chr1	169428055	169428056	0.396879133188	0.141293231615	0.64407367989	21.0	nuc
chr1	169473085	169473086	0.297388005524	0.151926749652	0.451786931581	39.0	occ
chr1	169474506	169474507	0.519504272314	0.101793022126	0.847728218152	6.0	occ
chr1	169478279	169478280	0.531702111267	0.201028520299	0.767168099629	3.0	nuc
chr1	169480280	169480281	0.449628213275	0.141461588436	0.730839622349	11.0	occ
chr1	169804315	169804316	0.7955334986	0.281655180897	0.938160698056	6.0	nuc
chr1	169821287	169821288	0.625915066973	0.166241028976	0.857545148625	2.0	occ
chr1	169821445	169821446	0.452138673941	0.251640123515	0.649385403933	23.0	nuc
chr1	169838504	169838505	0.462886887789	0.229454721791	0.678343140615	14.0	nuc
chr1	169914245	169914246	0.588257053793	0.304098900906	0.811596291517	13.0	nuc
chr1	169933039	169933040	0.35341855505	0.173311564631	0.533912865351	31.0	occ
chr1	169933367	169933368	0.291227989788	0.100191633096	0.494296465703	26.0	nuc
chr1	169937625	169937626	0.90761472227	0.199153666371	0.999718194114	4.0	nuc
chr1	169939751	169939752	0.474255208864	0.104244831537	0.770644940375	4.0	nuc
chr1	170026565	170026566	0.652971558882	0.147662803044	0.869812151496	2.0	occ
chr1	170052794	170052795	0.3506704693	0.189847360157	0.525071512917	31.0	nuc
chr1	170127442	170127443	0.571505268108	0.244437200758	0.807599605767	11.0	nuc
chr1	170313867	170313868	0.673711461827	0.175666984219	0.948723205042	8.0	nuc
chr1	170493462	170493463	0.675697377186	0.396405551612	0.875451397941	10.0	nuc
chr1	170515381	170515382	0.267885021084	0.130419469097	0.417149805707	50.0	occ
chr1	170516079	170516080	0.423108409459	0.125121740957	0.705721546745	8.0	nuc
chr1	170727375	170727376	0.401632580984	0.102006009462	0.701621927273	10.0	occ
chr1	170835501	170835502	0.713563172013	0.176831572857	0.949502448483	3.0	occ
chr1	170861521	170861522	0.333484700268	0.157685426017	0.519569514593	24.0	nuc
chr1	170862540	170862541	0.590990770262	0.17525780793	0.884144416797	8.0	occ
chr1	171152638	171152639	0.547270092838	0.135989328483	0.866083942811	4.0	occ
chr1	171249195	171249196	0.4304065472	0.201227674949	0.649379383031	22.0	nuc
chr1	171417779	171417780	0.366886358558	0.135242441722	0.620278175269	14.0	nuc
chr1	171418075	171418076	0.389091442741	0.117227368102	0.67217018496	11.0	occ
chr1	171418306	171418307	0.317052670522	0.120491110346	0.49587760205	8.0	nuc
chr1	171487788	171487789	0.445938169286	0.227137807974	0.646585014628	31.0	nuc
chr1	171491953	171491954	0.711879581544	0.321389193327	0.938908371783	8.0	nuc
chr1	171571397	171571398	0.829089680959	0.284284612739	0.975881987496	3.0	nuc
chr1	171602544	171602545	0.384096641076	0.172428524329	0.598672432179	20.0	nuc
chr1	171673973	171673974	0.678717670534	0.214303974306	0.926561686614	5.0	nuc
chr1	171674198	171674199	0.576706126879	0.158102118203	0.886043212278	4.0	occ
chr1	171675103	171675104	0.403495645023	0.122629588379	0.669421445099	12.0	nuc
chr1	171685190	171685191	0.383381519629	0.163980644188	0.594910374258	26.0	nuc
chr1	171686222	171686223	0.696874065811	0.388809577882	0.900495516318	10.0	nuc
chr1	171686784	171686785	0.528457997251	0.159538328826	0.811361690129	8.0	occ
chr1	171871162	171871163	0.463724250793	0.130329630626	0.755643888495	8.0	nuc
chr1	171878334	171878335	0.345061560662	0.126610552756	0.574943670942	18.0	occ
chr1	171978022	171978023	0.930466469379	0.236655496465	0.981000328996	1.0	occ
chr1	171978634	171978635	0.394414383348	0.180429703301	0.606014105703	19.0	nuc
chr1	171979354	171979355	0.665620359608	0.297584720599	0.898999858801	9.0	nuc
chr1	172196624	172196625	0.321602589809	0.127821766308	0.54003318858	15.0	nuc
chr1	172197243	172197244	0.623889926094	0.370740477074	0.823322210789	15.0	nuc
chr1	172198303	172198304	0.928939066387	0.609882063515	0.989424005986	9.0	nuc
chr1	172428363	172428364	0.472901181626	0.182300352357	0.71772235335	18.0	nuc
chr1	172621265	172621266	0.892331217483	0.309820685328	0.960609287373	1.0	occ
chr1	172672419	172672420	0.504419040654	0.272585151207	0.715859232404	25.0	nuc
chr1	172767763	172767764	0.856476537724	0.201781521525	0.999246873436	3.0	nuc
chr1	172786230	172786231	0.483883615688	0.238452225304	0.708580491699	17.0	nuc
chr1	172857010	172857011	0.59879165671	0.258898210792	0.809207457989	3.0	occ
chr1	172892293	172892294	0.471840228855	0.169270559238	0.745709101093	12.0	nuc
chr1	172892521	172892522	0.421243438877	0.114684306994	0.709686352052	7.0	nuc
chr1	172893492	172893493	0.334200227299	0.111697115214	0.574161065283	16.0	nuc
chr1	172935871	172935872	0.731823882429	0.240478078886	0.942630014645	3.0	occ
chr1	172938147	172938148	0.616774923837	0.108136506415	0.935370054099	3.0	nuc
chr1	172958972	172958973	0.631506086737	0.186539357832	0.887571204206	2.0	occ
chr1	172959734	172959735	0.355024146745	0.103773729257	0.63865558079	11.0	occ
chr1	172960363	172960364	0.311111038226	0.133524163567	0.516151347091	20.0	occ
chr1	172960726	172960727	0.469597510362	0.167079039533	0.739772056115	14.0	nuc
chr1	173247215	173247216	0.752307182045	0.494878690154	0.90933623943	10.0	nuc
chr1	173298489	173298490	0.37254909084	0.121374644332	0.614170776474	14.0	occ
chr1	173299369	173299370	0.250033000324	0.206440182064	0.295825116255	475.0	occ
chr1	173437584	173437585	0.411199671898	0.108640087698	0.711174531285	12.0	nuc
chr1	173502566	173502567	0.317549451363	0.109980811779	0.550881528286	19.0	nuc
chr1	173503638	173503639	0.478268578875	0.128917990439	0.785558742257	8.0	nuc
chr1	173567227	173567228	0.759683015824	0.493522237039	0.921037896135	16.0	nuc
chr1	173568262	173568263	0.302168421483	0.129611955708	0.484684941324	45.0	occ
chr1	173663432	173663433	0.301701110305	0.169349094422	0.446857984816	46.0	nuc
chr1	173753937	173753938	0.340989509227	0.142421962322	0.552275501016	21.0	nuc
chr1	173754234	173754235	0.574248635101	0.228234170078	0.851471911147	9.0	occ
chr1	173801844	173801845	0.350547938809	0.192781843874	0.52068176886	34.0	occ
chr1	173873880	173873881	0.535271284965	0.319661453845	0.730415227653	20.0	nuc
chr1	173874489	173874490	0.310249051762	0.107063505256	0.520759014185	21.0	nuc
chr1	174120827	174120828	0.441872106364	0.15144395914	0.713668223807	13.0	nuc
chr1	174121278	174121279	0.556165313188	0.233197806794	0.811133682983	12.0	nuc
chr1	174238926	174238927	0.319458081234	0.141453892634	0.518237127209	28.0	occ
chr1	174239941	174239942	0.66984177039	0.233646479708	0.918702708883	7.0	nuc
chr1	174240107	174240108	0.51528304476	0.188938106953	0.78265189678	5.0	nuc
chr1	174326380	174326381	0.542480776613	0.299409380411	0.754604434438	15.0	nuc
chr1	174326537	174326538	0.770720438514	0.234042383111	0.937538351844	2.0	nuc
chr1	174372967	174372968	0.472733797951	0.200218195317	0.727371033931	9.0	nuc
chr1	174384950	174384951	0.403743434421	0.115312074379	0.67214032205	4.0	nuc
chr1	174385093	174385094	0.67071754442	0.190594691188	0.952643810703	6.0	nuc
chr1	174610405	174610406	0.991599345736	0.169775518942	0.995829311376	2.0	occ
chr1	174610850	174610851	0.848607397682	0.320165078732	0.952680606928	5.0	occ
chr1	174631674	174631675	0.558515875477	0.244216265937	0.806499462359	10.0	nuc
chr1	174646159	174646160	0.47940908689	0.215957230888	0.701510533912	15.0	nuc
chr1	174660418	174660419	0.442267940917	0.168228443133	0.748610401994	9.0	occ
chr1	174693316	174693317	0.853649375313	0.52463207976	0.974744083174	8.0	nuc
chr1	174896505	174896506	0.456869925775	0.209070493347	0.688212879206	18.0	occ
chr1	174897108	174897109	0.511001436182	0.116304925762	0.811669063719	6.0	occ
chr1	175792417	175792418	0.324051434792	0.117028962926	0.55445908379	17.0	nuc
chr1	175794012	175794013	0.656145337377	0.438029143948	0.827248751651	20.0	nuc
chr1	175948771	175948772	0.47502500098	0.10862432447	0.806310211271	5.0	nuc
chr1	175957361	175957362	0.581591695041	0.10678164815	0.915161738984	7.0	occ
chr1	175998292	175998293	0.475239796381	0.135310800749	0.788025201612	8.0	nuc
chr1	176015741	176015742	0.640692665515	0.351362422266	0.845647309075	18.0	nuc
chr1	176017374	176017375	0.672124071195	0.25068624059	0.956228345914	3.0	nuc
chr1	176089575	176089576	0.592700382581	0.138242599163	0.88984399442	6.0	occ
chr1	176090625	176090626	0.485894536031	0.131586364357	0.80533894924	6.0	occ
chr1	176106164	176106165	0.539189436873	0.368135513887	0.695088537088	56.0	nuc
chr1	176106507	176106508	0.649334532999	0.412211171117	0.830990174248	19.0	nuc
chr1	176146076	176146077	0.658297347255	0.250998116871	0.914670694327	6.0	nuc
chr1	176271118	176271119	0.47680456609	0.147049049157	0.776121862007	6.0	nuc
chr1	176298034	176298035	0.460280180481	0.117502758646	0.781664207964	6.0	nuc
chr1	176461431	176461432	0.389587954895	0.162084186184	0.615794399621	18.0	nuc
chr1	176517827	176517828	0.539916667987	0.237934439663	0.796292974905	12.0	nuc
chr1	176685536	176685537	0.172930674805	0.109620418578	0.241174040841	258.0	occ
chr1	176697128	176697129	0.943979576348	0.611206010047	0.983654265056	6.0	nuc
chr1	176698397	176698398	0.444462769178	0.139875534493	0.722990549422	19.0	occ
chr1	177044060	177044061	0.800714683618	0.385774370646	0.942622173869	4.0	nuc
chr1	177201954	177201955	0.576080256133	0.141688222035	0.874308816854	7.0	occ
chr1	177208316	177208317	0.326226789471	0.116900822305	0.541734273175	19.0	nuc
chr1	177208641	177208642	0.518532143931	0.292290877753	0.722420298004	18.0	nuc
chr1	177521775	177521776	0.511364731727	0.319141899444	0.688019073775	25.0	nuc
chr1	178292101	178292102	0.363928126834	0.124748966431	0.609843236458	17.0	nuc
chr1	178375074	178375075	0.469934459225	0.13250030059	0.793505150406	6.0	nuc
chr1	178375546	178375547	0.653409308868	0.352384558412	0.872460719017	12.0	nuc
chr1	178375859	178375860	0.521050397769	0.145763100163	0.82011814443	6.0	nuc
chr1	178376087	178376088	0.505162676074	0.26905229994	0.725568747007	18.0	nuc
chr1	178386661	178386662	0.30116292094	0.158022170073	0.45827456526	36.0	nuc
chr1	178387505	178387506	0.61282187956	0.459158504734	0.747084117885	40.0	nuc
chr1	178563707	178563708	0.766437857993	0.58979662193	0.875440573705	18.0	nuc
chr1	178564677	178564678	0.334568135832	0.152575320202	0.521247925401	40.0	occ
chr1	178565183	178565184	0.522788437842	0.12823442281	0.816817390294	6.0	nuc
chr1	178702190	178702191	0.704397719361	0.266767718188	0.92837452074	5.0	occ
chr1	178702661	178702662	0.832129164193	0.357652151417	0.948878135025	3.0	nuc
chr1	178801290	178801291	0.464728697598	0.117592318077	0.794738636617	9.0	nuc
chr1	178802439	178802440	0.999378756856	0.305068256551	0.999918764703	2.0	occ
chr1	179022138	179022139	0.437583761333	0.123304854707	0.739651890597	9.0	occ
chr1	179110941	179110942	0.456634181876	0.214469548659	0.700534237461	12.0	occ
chr1	179383427	179383428	0.514704670878	0.225259295329	0.761039779347	12.0	nuc
chr1	179688420	179688421	0.918291744031	0.412481903668	0.976950661659	2.0	nuc
chr1	179689237	179689238	0.973181106776	0.64772328731	0.995815175343	5.0	nuc
chr1	179893512	179893513	0.468505518533	0.18063636504	0.750395851066	11.0	occ
chr1	179968166	179968167	0.535807199421	0.226053552833	0.780219917919	15.0	nuc
chr1	179968343	179968344	0.688924420389	0.174527512379	0.958581113073	3.0	nuc
chr1	179969051	179969052	0.789469324909	0.429174266187	0.925351569395	5.0	occ
chr1	180049442	180049443	0.875016227178	0.261920397364	0.977993625697	2.0	nuc
chr1	180108549	180108550	0.241940129775	0.101039708997	0.398285703834	51.0	nuc
chr1	180312919	180312920	0.531052724673	0.330158449123	0.712323772699	24.0	nuc
chr1	180368709	180368710	0.219137784409	0.108479490957	0.341057957548	68.0	occ
chr1	180368948	180368949	0.704855917248	0.293132719606	0.937272782384	5.0	nuc
chr1	180393876	180393877	0.391498596382	0.122073029534	0.652396365588	23.0	nuc
chr1	180394227	180394228	0.605253924254	0.145939205348	0.911343313595	8.0	occ
chr1	180416057	180416058	0.352739095936	0.192999232688	0.515514822044	53.0	occ
chr1	180427976	180427977	0.16834821171	0.108285084914	0.234751265241	224.0	occ
chr1	180714983	180714984	0.609024564042	0.145100631219	0.955644318218	8.0	occ
chr1	180715703	180715704	0.710094710426	0.299667655707	0.951809553487	7.0	nuc
chr1	180716605	180716606	0.96459250231	0.380568627052	0.987628541311	2.0	nuc
chr1	180719380	180719381	0.718317596625	0.177220411406	0.976379086427	2.0	occ
chr1	180720089	180720090	0.516271617994	0.13453097542	0.836386772324	5.0	nuc
chr1	180720732	180720733	0.453428286935	0.217341218191	0.676636614605	18.0	nuc
chr1	180793176	180793177	0.461871455722	0.131384882615	0.781818301179	6.0	nuc
chr1	181120012	181120013	0.383827829569	0.1833226266	0.594016462988	18.0	nuc
chr1	181336973	181336974	0.523018745833	0.179749670385	0.75500327836	5.0	occ
chr1	181465610	181465611	0.424635202703	0.108556424852	0.694868964925	18.0	nuc
chr1	182275462	182275463	0.420139154733	0.118464770257	0.727629608767	11.0	occ
chr1	182276254	182276255	0.261522670182	0.137950440332	0.392345451547	60.0	nuc
chr1	182351415	182351416	0.292360436541	0.140304394196	0.451687743472	48.0	nuc
chr1	182432141	182432142	0.48666515882	0.131257520017	0.789550547214	14.0	occ
chr1	182432535	182432536	0.777617723033	0.1681871275	0.928585230442	2.0	occ
chr1	182432755	182432756	0.786746329504	0.381020189117	0.941546984035	4.0	occ
chr1	182455387	182455388	0.552195721537	0.105601913524	0.861451495627	10.0	occ
chr1	182874437	182874438	1.0	0.319851429412	1.0	2.0	nuc
chr1	182946861	182946862	0.273249755924	0.118508189375	0.448983328594	29.0	nuc
chr1	183346519	183346520	0.330200791933	0.103936947828	0.558179614829	26.0	nuc
chr1	183477667	183477668	0.607516229061	0.207125173595	0.885014271764	7.0	occ
chr1	183478906	183478907	0.252630916596	0.12973371722	0.386138027495	63.0	occ
chr1	183479373	183479374	0.372109620544	0.12055852714	0.618008690662	17.0	nuc
chr1	183791631	183791632	0.621577745215	0.122023808428	0.936653343524	4.0	occ
chr1	183792081	183792082	0.436527143357	0.164195073854	0.701044465647	12.0	nuc
chr1	183793089	183793090	0.334174652417	0.100027980557	0.608692025121	12.0	occ
chr1	183818653	183818654	0.451567554604	0.161379348921	0.718833344474	13.0	nuc
chr1	183819187	183819188	0.44040537143	0.121626439153	0.762169127687	7.0	nuc
chr1	183819638	183819639	0.492112835815	0.237626262217	0.711972020269	23.0	nuc
chr1	184098310	184098311	0.396937053641	0.140913031017	0.652826973567	11.0	occ
chr1	184099141	184099142	0.636230322004	0.141513650838	0.908312407788	8.0	nuc
chr1	184099706	184099707	0.587382964397	0.158828243503	0.887354041758	5.0	nuc
chr1	184293273	184293274	0.917753083323	0.555495596125	0.9732919607	6.0	occ
chr1	184551797	184551798	0.960852502869	0.11958038014	0.991548478155	1.0	occ
chr1	184627995	184627996	0.456425521306	0.108622972392	0.774460646032	7.0	nuc
chr1	184688684	184688685	0.435495214847	0.10578366372	0.751915991585	8.0	nuc
chr1	184689405	184689406	0.844613120914	0.29416087208	0.928002912223	2.0	nuc
chr1	184714280	184714281	0.791675838223	0.349639761852	0.966581898301	6.0	nuc
chr1	184714880	184714881	0.829476422941	0.63830807067	0.940539887902	23.0	nuc
chr1	184715116	184715117	0.571423067742	0.231634599175	0.834411279811	10.0	occ
chr1	184824040	184824041	0.712859293845	0.237234042849	0.957584099712	5.0	nuc
chr1	184824455	184824456	0.501659372927	0.218210157845	0.764421135132	10.0	nuc
chr1	184842305	184842306	0.732024257017	0.147571621166	0.964230334755	3.0	nuc
chr1	184933392	184933393	0.531506367839	0.250968664271	0.770878686998	13.0	nuc
chr1	184949848	184949849	0.483972334491	0.213062944339	0.725592389676	16.0	nuc
chr1	184949990	184949991	0.508771215619	0.280571109727	0.70512914876	24.0	nuc
chr1	185142514	185142515	0.583709255202	0.255767568985	0.832133455676	7.0	occ
chr1	185143031	185143032	0.409515418055	0.226278311235	0.586213169951	32.0	nuc
chr1	185426680	185426681	0.46104624561	0.209014271957	0.704028815416	15.0	nuc
chr1	185836801	185836802	0.528431444742	0.207431530435	0.787921048789	11.0	nuc
chr1	185837432	185837433	0.845956363749	0.716392956221	0.933893997341	34.0	nuc
chr1	185838296	185838297	0.425231314326	0.101442550351	0.756856749015	11.0	occ
chr1	185838967	185838968	0.487717773832	0.257917155547	0.69380102685	19.0	nuc
chr1	185989063	185989064	0.590509279594	0.153423085132	0.918901148764	4.0	occ
chr1	186046508	186046509	0.664596998606	0.227255717398	0.928445925049	4.0	nuc
chr1	186046746	186046747	0.570265009679	0.140199046156	0.88692806145	5.0	nuc
chr1	186059394	186059395	0.577102426158	0.13343746031	0.891897421477	4.0	nuc
chr1	186280746	186280747	0.610050582802	0.126931482022	0.936518387898	3.0	nuc
chr1	186311919	186311920	0.465213222339	0.170275585411	0.736243657619	10.0	nuc
chr1	186313026	186313027	0.882093625929	0.172078020868	0.947346849447	1.0	occ
chr1	186313461	186313462	0.922449324399	0.352185816944	0.981832768592	2.0	occ
chr1	186381225	186381226	0.21163709291	0.104733512385	0.331030303657	58.0	occ
chr1	186385384	186385385	0.358889098253	0.204703413766	0.515857293629	50.0	nuc
chr1	186385753	186385754	0.277851749552	0.104370776463	0.461445694947	30.0	nuc
chr1	186390513	186390514	0.999520083545	0.46675875392	1.0	7.0	nuc
chr1	186390753	186390754	0.529270791722	0.212070723123	0.791138023053	10.0	nuc
chr1	186398311	186398312	0.257857158636	0.142554230371	0.386913421497	48.0	nuc
chr1	186398971	186398972	0.563873296248	0.137387987831	0.87956172046	4.0	occ
chr1	186402156	186402157	0.26376013272	0.103020735924	0.441630086712	47.0	occ
chr1	186402965	186402966	0.485536142276	0.347364731102	0.617401007771	50.0	nuc
chr1	186413497	186413498	0.350224137779	0.14380850516	0.566807410028	25.0	nuc
chr1	186430777	186430778	0.494992516558	0.167848512409	0.775910135169	10.0	nuc
chr1	186678003	186678004	0.65121232912	0.357808274752	0.867279627217	11.0	nuc
chr1	186678341	186678342	0.287259563275	0.130965920471	0.45414541196	45.0	occ
chr1	186679004	186679005	0.594021705596	0.123891091976	0.880965392072	2.0	occ
chr1	186804764	186804765	0.283502890651	0.136056343228	0.438667600691	52.0	occ
chr1	186829337	186829338	0.157873390242	0.106945769342	0.208718553345	378.0	occ
chr1	187008663	187008664	0.431010337643	0.132954967887	0.701809387038	13.0	nuc
chr1	187009262	187009263	0.983211215775	0.130901138562	0.991867870217	4.0	nuc
chr1	187167051	187167052	0.925060871693	0.624719052732	0.988043916463	10.0	nuc
chr1	187276107	187276108	0.359109423047	0.117223118121	0.608145460688	13.0	nuc
chr1	187277422	187277423	1.0	0.194781518703	1.0	7.0	occ
chr1	187424135	187424136	0.473177717327	0.158890116277	0.759632489498	8.0	nuc
chr1	187429148	187429149	0.773920121948	0.294173225544	0.966809039674	6.0	nuc
chr1	187429856	187429857	0.470024669889	0.10557935114	0.788940686458	9.0	nuc
chr1	187541373	187541374	0.536424623789	0.253869858638	0.767471040666	11.0	nuc
chr1	187542463	187542464	0.466180718193	0.121258675208	0.780764054554	7.0	nuc
chr1	187553528	187553529	0.262149139348	0.122303338716	0.42548007868	56.0	occ
chr1	187584411	187584412	0.272316059714	0.165833914467	0.391192719825	49.0	nuc
chr1	187592437	187592438	0.422003914475	0.231349562519	0.616311625163	21.0	nuc
chr1	187592576	187592577	0.990452032911	0.249657599056	0.999204691683	3.0	occ
chr1	187594317	187594318	0.512528678422	0.143519266874	0.813869150138	9.0	occ
chr1	187624652	187624653	0.365332335009	0.186351816969	0.545251916957	46.0	nuc
chr1	187646223	187646224	0.797386777673	0.547617402532	0.934546435461	10.0	nuc
chr1	187646638	187646639	0.481291659421	0.149113645182	0.780017601481	8.0	nuc
chr1	187713518	187713519	0.554160480653	0.120950358278	0.852792573979	6.0	occ
chr1	187713787	187713788	0.360085071121	0.173976502103	0.56910111299	24.0	occ
chr1	187714379	187714380	0.447982513367	0.143612828524	0.714130991632	6.0	occ
chr1	187752645	187752646	0.671439783487	0.465549756188	0.829739993086	22.0	nuc
chr1	187836319	187836320	0.450483324196	0.156683443384	0.73474217675	9.0	nuc
chr1	187836645	187836646	0.357976821626	0.153032907851	0.592320568001	20.0	occ
chr1	187856933	187856934	0.991276886867	0.392692738877	1.0	3.0	nuc
chr1	187899463	187899464	0.9409588612	0.212358374895	0.98667627444	1.0	occ
chr1	187919676	187919677	0.380919187992	0.10832957691	0.672739323514	11.0	occ
chr1	187926400	187926401	0.708563887582	0.233895830829	0.922244175416	5.0	occ
chr1	188064407	188064408	0.446319891764	0.226367339625	0.657741186886	21.0	nuc
chr1	188119932	188119933	0.943897332593	0.321372437146	0.983452496661	2.0	nuc
chr1	188120442	188120443	0.990055551732	0.256599774778	0.998490906977	4.0	occ
chr1	188121065	188121066	0.52645669316	0.151287379556	0.827010340093	6.0	nuc
chr1	188134186	188134187	0.541875003337	0.156143492209	0.858651614201	4.0	occ
chr1	188134830	188134831	0.414795660023	0.147016977546	0.678234403944	11.0	nuc
chr1	188189669	188189670	0.457440963657	0.225902169653	0.667504371218	31.0	nuc
chr1	188191182	188191183	0.602888127868	0.202632481541	0.903044291203	9.0	nuc
chr1	188242220	188242221	0.571249250181	0.21270180804	0.846647501487	8.0	nuc
chr1	188243536	188243537	0.279877894995	0.115872083675	0.459605265624	28.0	occ
chr1	188303462	188303463	0.650247592164	0.232998185066	0.88020459435	3.0	nuc
chr1	188304733	188304734	0.759961407624	0.494080064912	0.921260659445	12.0	nuc
chr1	188323528	188323529	0.638071583385	0.251134529885	0.863576469926	7.0	nuc
chr1	188324942	188324943	0.327656435036	0.130043430412	0.55604961806	21.0	occ
chr1	188340343	188340344	0.998643508011	0.105480204191	0.999813945841	1.0	occ
chr1	188358010	188358011	0.514267436352	0.203473073233	0.747656855843	13.0	nuc
chr1	188359035	188359036	0.628659274609	0.340520144437	0.841100065285	13.0	nuc
chr1	188414455	188414456	0.741171767905	0.430992941724	0.924176701098	9.0	nuc
chr1	188419402	188419403	0.315295248922	0.187285653077	0.457307090766	71.0	occ
chr1	188419697	188419698	0.425265819437	0.105781483444	0.759840742215	10.0	occ
chr1	188438234	188438235	0.631953091323	0.167120460182	0.88472915606	2.0	occ
chr1	188439675	188439676	0.366335678309	0.111324144271	0.640381096874	19.0	occ
chr1	188496083	188496084	0.739592565694	0.478908079687	0.908249268061	12.0	nuc
chr1	188497218	188497219	0.607289028012	0.100612472074	0.942354946815	3.0	occ
chr1	188510944	188510945	0.669015479372	0.1719884454	0.944687518641	6.0	occ
chr1	188537011	188537012	0.409353950526	0.161345083254	0.632239942573	24.0	nuc
chr1	188537799	188537800	0.310207598079	0.178619829046	0.470407550665	53.0	occ
chr1	188588396	188588397	0.457346917471	0.104532711582	0.784930939848	8.0	occ
chr1	188588810	188588811	0.713381938612	0.266307733718	0.955469751849	4.0	occ
chr1	188631980	188631981	0.732066650337	0.181954507931	0.956227513478	3.0	nuc
chr1	188736311	188736312	0.427948240979	0.116605027511	0.736015963283	8.0	nuc
chr1	188803689	188803690	0.376042678144	0.19185339436	0.562259419369	31.0	nuc
chr1	188804832	188804833	0.472561053385	0.204294000283	0.725161094716	13.0	nuc
chr1	188815572	188815573	0.599347056469	0.139573782473	0.876116634995	2.0	occ
chr1	188821121	188821122	0.619321478594	0.341683384094	0.826900071383	14.0	nuc
chr1	188835533	188835534	0.386902166954	0.107254298812	0.661180474345	13.0	occ
chr1	188895676	188895677	0.678934857023	0.278237992786	0.92206361934	9.0	nuc
chr1	188897671	188897672	0.677334898667	0.154565496903	0.956370589022	5.0	occ
chr1	188898231	188898232	0.551220501756	0.150826684329	0.840715661227	5.0	nuc
chr1	188917390	188917391	0.528451464171	0.278930381274	0.736950840022	21.0	nuc
chr1	188976536	188976537	0.822627533183	0.291507492497	0.932437648822	2.0	occ
chr1	188977553	188977554	0.789748739378	0.231057202425	0.973909136568	6.0	occ
chr1	188977789	188977790	0.737400240526	0.38925525394	0.953194392731	10.0	nuc
chr1	188979137	188979138	0.298908664105	0.177368701176	0.43268476363	46.0	occ
chr1	188979456	188979457	0.566152524891	0.2258938367	0.834997444932	9.0	nuc
chr1	189052978	189052979	0.396096949001	0.155031574907	0.631019253828	17.0	nuc
chr1	189090341	189090342	0.556527883343	0.357552471238	0.723573016938	16.0	nuc
chr1	189153780	189153781	0.347512473693	0.121975163206	0.568381833075	18.0	nuc
chr1	189154692	189154693	0.772067971005	0.315767212837	0.975333975146	6.0	nuc
chr1	189155090	189155091	0.659727012554	0.188392163496	0.938690996477	4.0	nuc
chr1	189212561	189212562	0.615701049568	0.439905760649	0.769606918003	32.0	nuc
chr1	189213946	189213947	0.972468659694	0.262329650461	0.994321530939	2.0	occ
chr1	189346953	189346954	0.803982353319	0.187996569637	0.97114700015	2.0	nuc
chr1	189393878	189393879	0.49949321326	0.161130204546	0.825035056732	8.0	occ
chr1	189394536	189394537	0.361731392253	0.11008921392	0.621837250689	12.0	nuc
chr1	189406778	189406779	0.40640825628	0.100365157572	0.717032601387	8.0	nuc
chr1	189416577	189416578	0.748011229013	0.145229447315	0.937554022372	2.0	nuc
chr1	189432273	189432274	0.470257594597	0.169281881114	0.736457705018	11.0	nuc
chr1	189435518	189435519	0.577685891366	0.168132640194	0.877183826993	6.0	nuc
chr1	189435846	189435847	0.36487274484	0.234567217228	0.493788591572	62.0	nuc
chr1	189436205	189436206	0.477797885568	0.185420468536	0.751380910257	16.0	occ
chr1	189446072	189446073	0.650489095629	0.272470802052	0.906075320472	6.0	nuc
chr1	189446225	189446226	0.99497767602	0.306201657555	0.999282525146	2.0	nuc
chr1	189458921	189458922	0.759895254282	0.242532110463	0.962652197098	4.0	nuc
chr1	189468822	189468823	0.476459379887	0.198385174417	0.706492441642	12.0	nuc
chr1	189549824	189549825	0.370455720514	0.163788008323	0.584053158025	23.0	nuc
chr1	189551079	189551080	0.628109569975	0.232785785922	0.899746225056	7.0	nuc
chr1	189551239	189551240	0.999510681278	0.829654008589	0.999945631253	11.0	nuc
chr1	189560595	189560596	0.889683533146	0.666680164616	0.970580980122	8.0	nuc
chr1	189565384	189565385	0.524269130827	0.119550949168	0.876817435881	4.0	occ
chr1	189615501	189615502	0.628929189678	0.188511334657	0.901324477018	8.0	occ
chr1	189616038	189616039	0.298750896291	0.138760941619	0.46749797358	40.0	nuc
chr1	189653502	189653503	1.0	0.161239611375	1.0	1.0	occ
chr1	189653987	189653988	0.897503955354	0.151844206175	0.983558917438	3.0	nuc
chr1	189654226	189654227	0.516485606306	0.143212615445	0.815148626973	9.0	occ
chr1	189654459	189654460	0.375942548841	0.204488946177	0.554272604381	28.0	nuc
chr1	189712082	189712083	0.590824141477	0.128932854928	0.918437911024	3.0	nuc
chr1	189712464	189712465	0.62410234609	0.141956299716	0.927100906544	4.0	nuc
chr1	189761881	189761882	0.572887482533	0.227169293819	0.837678694053	9.0	nuc
chr1	189815204	189815205	0.75918388416	0.289905338004	0.97193678542	5.0	occ
chr1	189821730	189821731	1.0	0.283157338627	1.0	2.0	occ
chr1	189822461	189822462	0.659169001924	0.411163261606	0.859126485349	21.0	nuc
chr1	189830545	189830546	0.549436070978	0.29383087531	0.773306483237	13.0	nuc
chr1	189876354	189876355	0.449371285406	0.133827691131	0.7408037301	9.0	nuc
chr1	189876901	189876902	0.440689417127	0.225449532264	0.648572516792	25.0	occ
chr1	189877304	189877305	0.481843168499	0.119885761332	0.764876514685	12.0	occ
chr1	189880608	189880609	0.4169369355	0.115819655065	0.711835741548	9.0	occ
chr1	189929248	189929249	0.724417664237	0.269589818088	0.947168274509	5.0	nuc
chr1	189932249	189932250	0.484389948926	0.134869042593	0.789329784277	10.0	occ
chr1	190046887	190046888	0.928681791441	0.642513188607	0.96349774574	6.0	nuc
chr1	190109857	190109858	0.8347054519	0.599425427083	0.948881049812	18.0	nuc
chr1	190131727	190131728	1.0	0.344425764419	1.0	2.0	occ
chr1	190302691	190302692	0.527851775984	0.20558432475	0.801464490206	17.0	nuc
chr1	190303072	190303073	0.594380181822	0.34288788585	0.799254369727	14.0	nuc
chr1	190315285	190315286	0.44484724671	0.108431690325	0.793902009312	6.0	occ
chr1	190337944	190337945	0.641579826679	0.150230772297	0.941591888091	6.0	occ
chr1	190437014	190437015	0.762191043129	0.258760285788	0.954672402951	3.0	occ
chr1	190437273	190437274	0.800495800231	0.483379312595	0.95925245617	7.0	nuc
chr1	190437834	190437835	0.503693847952	0.101100413473	0.836122794619	9.0	occ
chr1	190438892	190438893	0.576051681197	0.202189045081	0.867167755986	9.0	nuc
chr1	190460528	190460529	0.477606549624	0.237876510379	0.687504166297	19.0	nuc
chr1	190478058	190478059	0.847198866856	0.297167644898	0.957492763418	2.0	nuc
chr1	190478491	190478492	0.505036610397	0.238553695502	0.73234516422	19.0	nuc
chr1	190518504	190518505	0.453838292493	0.10051173777	0.75966384766	2.0	occ
chr1	190519819	190519820	0.406552824438	0.1202424002	0.691817425287	10.0	nuc
chr1	190537208	190537209	0.575304523667	0.216763409323	0.847018777297	6.0	nuc
chr1	190537801	190537802	0.998620170726	0.18725688088	0.999693671315	1.0	occ
chr1	190554703	190554704	0.614951215731	0.285679272256	0.855407585247	8.0	nuc
chr1	190554937	190554938	0.752602232016	0.248614229694	0.962680208636	3.0	nuc
chr1	190555132	190555133	0.900130154839	0.153845874378	0.968304458059	1.0	occ
chr1	190555944	190555945	0.605952251105	0.261881068713	0.874925524436	8.0	occ
chr1	190605950	190605951	0.628033385923	0.212730623299	0.912553365561	5.0	occ
chr1	190606109	190606110	0.37762003371	0.101978934422	0.658808559819	11.0	nuc
chr1	190765042	190765043	0.428534379777	0.142282534189	0.728450025037	10.0	occ
chr1	190790710	190790711	0.560141963041	0.211750819792	0.827946891065	9.0	nuc
chr1	190792704	190792705	0.719929063823	0.218338465428	0.913722595026	2.0	nuc
chr1	190801161	190801162	0.573447516894	0.122318255173	0.856700921492	2.0	occ
chr1	190802862	190802863	0.412635304916	0.161149461126	0.666534502397	15.0	nuc
chr1	190839275	190839276	0.759107063513	0.335789962299	0.903063394901	4.0	nuc
chr1	190927471	190927472	0.473441152883	0.137020274778	0.780601140859	7.0	occ
chr1	190928438	190928439	0.410444948993	0.279926974149	0.541665695365	60.0	nuc
chr1	190929155	190929156	0.911167364196	0.282306227705	0.978761061012	2.0	occ
chr1	190936330	190936331	0.440416867147	0.17533505908	0.697944627813	13.0	nuc
chr1	190939466	190939467	0.519533358789	0.165345836221	0.823469487036	8.0	occ
chr1	190940606	190940607	0.996385782523	0.24490972246	0.999380308825	2.0	occ
chr1	190982393	190982394	0.407636911928	0.214998971169	0.596969110943	33.0	nuc
chr1	190982781	190982782	0.421124585356	0.215086976028	0.624300342982	20.0	nuc
chr1	190984241	190984242	0.423700117559	0.189414176327	0.651512368549	18.0	nuc
chr1	191107105	191107106	0.688875160803	0.283866190651	0.923046347436	5.0	nuc
chr1	191109158	191109159	0.765173606733	0.272707322928	0.92955208202	2.0	nuc
chr1	191139802	191139803	0.518756709318	0.170800855066	0.80433287754	10.0	occ
chr1	191140170	191140171	0.590675737263	0.184454813378	0.902152389043	4.0	occ
chr1	191154747	191154748	0.999715934492	0.20627057737	1.0	3.0	occ
chr1	191157020	191157021	0.358654547801	0.123278083333	0.610048351542	12.0	nuc
chr1	191248564	191248565	0.215196335343	0.109344864918	0.338304657496	64.0	occ
chr1	191267998	191267999	0.799171518288	0.131272109577	0.918191512892	1.0	occ
chr1	191268351	191268352	0.607134667871	0.108616264495	0.92220650794	4.0	occ
chr1	191268884	191268885	0.63954779312	0.111893099928	0.9319543505	3.0	nuc
chr1	191294124	191294125	0.676365844321	0.319910748135	0.902799054007	7.0	nuc
chr1	191295274	191295275	0.756691711976	0.37356832515	0.954949496449	5.0	nuc
chr1	191391842	191391843	0.556829984976	0.230738327391	0.813234696631	13.0	nuc
chr1	191421598	191421599	0.614850408391	0.120694227745	0.916528447709	4.0	nuc
chr1	191523649	191523650	0.82273449851	0.122485745357	0.950158979483	1.0	occ
chr1	191574338	191574339	0.816520110794	0.551461969472	0.891028904824	7.0	nuc
chr1	191575952	191575953	0.43884829302	0.14163931493	0.717120220564	12.0	nuc
chr1	191576120	191576121	0.38444349074	0.137323429841	0.628779731813	17.0	nuc
chr1	191757004	191757005	0.453698406146	0.250981356044	0.661158745591	33.0	nuc
chr1	191765809	191765810	0.882847612559	0.551702118218	0.980510707926	8.0	nuc
chr1	191847149	191847150	0.57936168617	0.15951853769	0.898980712537	5.0	nuc
chr1	191887330	191887331	0.642777521614	0.444850438742	0.808090266793	26.0	nuc
chr1	191887475	191887476	0.714236088318	0.483057237223	0.879676587769	17.0	nuc
chr1	191888781	191888782	0.750620355045	0.305243473095	0.962851716734	5.0	nuc
chr1	191896098	191896099	0.29478481356	0.13764455184	0.462829350962	53.0	occ
chr1	191967024	191967025	0.903667538874	0.389207276473	0.981722401444	3.0	occ
chr1	192068284	192068285	0.825336292117	0.524466984837	0.962908379845	11.0	nuc
chr1	192069538	192069539	0.409316442928	0.136768448937	0.676493151638	14.0	occ
chr1	192089531	192089532	0.431200992381	0.182271500715	0.677828238273	20.0	nuc
chr1	192092741	192092742	0.63654568881	0.149149531247	0.935661410063	3.0	occ
chr1	192159893	192159894	0.999862270615	0.170982268514	0.999982228466	1.0	occ
chr1	192161447	192161448	0.737060068273	0.442624832772	0.918156095703	10.0	nuc
chr1	192187547	192187548	0.992954627145	0.139263555749	0.999915585216	2.0	occ
chr1	192187803	192187804	0.695235556698	0.38500924399	0.89695257438	10.0	nuc
chr1	192209403	192209404	0.528032824188	0.126299890232	0.85332812831	8.0	occ
chr1	192209609	192209610	0.50928230488	0.197206347185	0.787512181273	9.0	nuc
chr1	192210088	192210089	0.7319528596	0.314382166914	0.898047532439	3.0	nuc
chr1	192227291	192227292	0.651323585697	0.100847138589	0.930892960321	2.0	occ
chr1	192291589	192291590	0.523663611492	0.144798497093	0.878589706123	6.0	occ
chr1	192296547	192296548	0.532927653972	0.129139863539	0.781530563746	3.0	occ
chr1	192305512	192305513	0.315440233905	0.127966089862	0.52631132934	17.0	occ
chr1	192306756	192306757	0.33785731715	0.109955516796	0.576452308329	20.0	occ
chr1	192345549	192345550	0.796655491799	0.390981286368	0.966917127252	8.0	nuc
chr1	192345834	192345835	0.305811043767	0.121662306277	0.512823290625	19.0	nuc
chr1	192396360	192396361	0.837822086641	0.420727519784	0.978263344734	5.0	nuc
chr1	192411924	192411925	0.46137265977	0.234339618697	0.674837658254	22.0	nuc
chr1	192413593	192413594	0.979398722735	0.135026541797	0.998070906923	1.0	occ
chr1	192586196	192586197	0.442172114342	0.118205606287	0.757518348466	11.0	occ
chr1	192586521	192586522	0.276471076538	0.108992616987	0.465770169947	31.0	occ
chr1	192588700	192588701	0.395151050441	0.125053547409	0.648558540818	4.0	occ
chr1	192623252	192623253	0.470514790972	0.265788638695	0.664938658463	20.0	nuc
chr1	192624235	192624236	0.646738949608	0.265989207555	0.890833408424	5.0	nuc
chr1	192667997	192667998	0.226616760725	0.10854977978	0.356015883821	60.0	occ
chr1	192668843	192668844	0.476318372347	0.134480009741	0.786007242237	7.0	occ
chr1	192690227	192690228	0.88143982522	0.554286672929	0.969144677588	5.0	nuc
chr1	192690616	192690617	0.516075079158	0.310620271627	0.697103737309	33.0	occ
chr1	192713124	192713125	0.690925366319	0.424917416817	0.866664081043	13.0	nuc
chr1	192713582	192713583	0.464047850565	0.217892554261	0.690213667887	15.0	nuc
chr1	192774187	192774188	0.597378924305	0.11273949543	0.909660624495	3.0	occ
chr1	192921647	192921648	0.874270627101	0.305818692235	0.920922522464	2.0	nuc
chr1	192921817	192921818	0.551564514852	0.332962882382	0.736291869075	19.0	nuc
chr1	192922737	192922738	0.226538053967	0.139124809067	0.322737628849	106.0	occ
chr1	192923528	192923529	0.984397837355	0.737932636988	0.998164451454	6.0	nuc
chr1	192934417	192934418	0.546738871928	0.215321714004	0.832400518399	10.0	nuc
chr1	192934563	192934564	0.312618319312	0.102785798628	0.532626626775	25.0	nuc
chr1	192984436	192984437	0.502516736568	0.125014073164	0.789911202104	6.0	nuc
chr1	193056768	193056769	0.635710815303	0.35685893684	0.846450520406	15.0	nuc
chr1	193057165	193057166	0.329176231963	0.140545682082	0.536402793529	22.0	nuc
chr1	193088646	193088647	0.632087874883	0.157680440465	0.920615858117	5.0	occ
chr1	193098842	193098843	0.268182696848	0.150822659972	0.394290544665	84.0	occ
chr1	193099606	193099607	0.476397536366	0.237377059093	0.706957258546	17.0	nuc
chr1	193128492	193128493	0.415362853034	0.168326323398	0.664814174984	12.0	nuc
chr1	193128854	193128855	0.57959411772	0.198448513054	0.880012314203	5.0	occ
chr1	193129078	193129079	0.513166421631	0.28573121864	0.717899118572	19.0	nuc
chr1	193181134	193181135	0.73154883163	0.252618905782	0.945149244284	4.0	nuc
chr1	193181958	193181959	0.576567369487	0.31578017838	0.789772251546	10.0	nuc
chr1	193313540	193313541	0.611993946028	0.36958294635	0.807576716227	17.0	nuc
chr1	193313743	193313744	0.46648997145	0.130505944983	0.784529117685	9.0	occ
chr1	193506387	193506388	0.703230027597	0.29817600153	0.918476221436	6.0	nuc
chr1	193507824	193507825	0.414850998631	0.140193040157	0.686756214323	11.0	nuc
chr1	193701770	193701771	0.731807685261	0.315142745588	0.877886124952	4.0	occ
chr1	193862303	193862304	0.45602928453	0.162907130193	0.727695521661	13.0	nuc
chr1	193930980	193930981	0.368722222781	0.204856215336	0.538466628183	39.0	nuc
chr1	193947900	193947901	0.542756460902	0.203939748326	0.834079370184	9.0	occ
chr1	193948394	193948395	0.660365482182	0.172877823223	0.922191855568	4.0	nuc
chr1	193950441	193950442	0.296967319886	0.13152877681	0.468600437951	36.0	nuc
chr1	193951218	193951219	0.947099971305	0.443754950614	0.988341953168	2.0	nuc
chr1	193952129	193952130	0.528679936714	0.193138049583	0.813987051727	12.0	occ
chr1	193956375	193956376	0.740893191294	0.30360125996	0.940757858393	8.0	occ
chr1	193960543	193960544	0.87238304108	0.590567965626	0.954342456413	7.0	nuc
chr1	193960698	193960699	0.651443176215	0.411789704258	0.837633918504	16.0	nuc
chr1	194130232	194130233	0.41045903302	0.136107251444	0.693942369991	11.0	occ
chr1	194161131	194161132	0.583741166655	0.211330954083	0.876277344631	5.0	nuc
chr1	194176741	194176742	0.53818414389	0.228802040789	0.720295028636	3.0	nuc
chr1	194199784	194199785	0.493643178244	0.299078253727	0.680216340025	20.0	nuc
chr1	194200344	194200345	0.463866037952	0.20226863871	0.71033217937	14.0	nuc
chr1	194345513	194345514	0.715688259036	0.204306494767	0.96971066425	3.0	occ
chr1	194345749	194345750	0.970545525227	0.468146830365	0.994957926539	3.0	nuc
chr1	194389490	194389491	0.465717755172	0.189199853085	0.726662705321	13.0	nuc
chr1	194417436	194417437	0.388200565364	0.110259348371	0.653572741037	16.0	occ
chr1	194496295	194496296	0.331847233707	0.195221653892	0.471586977092	49.0	nuc
chr1	194511132	194511133	0.713697593352	0.457947134381	0.883741662907	18.0	nuc
chr1	194540775	194540776	0.53462943277	0.308838386628	0.731488439453	19.0	nuc
chr1	194541814	194541815	0.549072141912	0.202734255308	0.782422292524	5.0	nuc
chr1	194602014	194602015	0.383444582104	0.141251006165	0.646296615094	15.0	nuc
chr1	194603065	194603066	0.362714537269	0.144208643923	0.590675131848	17.0	nuc
chr1	194635158	194635159	0.393665285192	0.11356909944	0.669769044845	13.0	nuc
chr1	194635283	194635284	0.497448266001	0.114085355659	0.835677873044	5.0	occ
chr1	194641125	194641126	0.780205467234	0.133743981681	0.928766787174	3.0	occ
chr1	194657343	194657344	0.819503284586	0.219189847544	0.930027951463	2.0	nuc
chr1	194658452	194658453	0.557074098097	0.161381706828	0.861939416622	4.0	nuc
chr1	194689345	194689346	0.516405165556	0.357468026472	0.663443516493	38.0	nuc
chr1	194690427	194690428	0.63311491863	0.391469484145	0.815760865952	22.0	nuc
chr1	194722017	194722018	0.543644786103	0.157143147609	0.85471205495	6.0	occ
chr1	194722321	194722322	0.608832547371	0.130575689342	0.908675682623	4.0	nuc
chr1	194755515	194755516	0.694448737395	0.444714312749	0.86744878939	16.0	nuc
chr1	194755640	194755641	0.620394403432	0.194040565073	0.907796292607	7.0	nuc
chr1	194756113	194756114	0.475527964333	0.103133150262	0.810700223793	8.0	occ
chr1	194794261	194794262	0.646452750939	0.134033627322	0.936531743101	4.0	occ
chr1	194795281	194795282	0.588960200063	0.194683946743	0.867311524991	7.0	occ
chr1	194795717	194795718	0.689166119447	0.144709388826	0.883043799717	2.0	occ
chr1	194805321	194805322	0.745142927	0.451291297975	0.920574256679	12.0	nuc
chr1	194807512	194807513	0.509627541145	0.164234099239	0.764311040998	7.0	nuc
chr1	194818438	194818439	0.666539872361	0.346529074001	0.855436611138	5.0	nuc
chr1	194848403	194848404	0.391345599404	0.104208986753	0.69011382124	9.0	occ
chr1	194849422	194849423	0.328995943044	0.135823789448	0.537713022667	20.0	nuc
chr1	194870678	194870679	0.586656970021	0.146703666817	0.790532247553	2.0	occ
chr1	194872414	194872415	0.391972292827	0.259056181054	0.525298138738	53.0	nuc
chr1	194878582	194878583	0.387239646341	0.144897776952	0.627766578205	12.0	nuc
chr1	194879902	194879903	0.437523412695	0.124038154445	0.742920320304	9.0	occ
chr1	194926964	194926965	1.0	0.185913010379	1.0	3.0	occ
chr1	194927330	194927331	0.466007237906	0.220151559719	0.68394030523	21.0	nuc
chr1	194964440	194964441	0.995026147172	0.675088499476	0.998450663679	6.0	nuc
chr1	195043870	195043871	0.549605925838	0.180808313478	0.832699979295	9.0	nuc
chr1	195045163	195045164	0.733148098705	0.395031099986	0.918067724776	8.0	occ
chr1	195056907	195056908	0.564046984126	0.242969219596	0.830669124051	9.0	nuc
chr1	195058383	195058384	0.494635503256	0.188975135429	0.778883508456	11.0	nuc
chr1	195118977	195118978	0.751016029718	0.438935258253	0.930254330356	6.0	nuc
chr1	195119985	195119986	0.565397519028	0.35880640681	0.738174055811	15.0	nuc
chr1	195127954	195127955	0.654357899682	0.124862439384	0.946593456522	9.0	occ
chr1	195194523	195194524	0.415182240012	0.126540362707	0.68919802977	15.0	occ
chr1	195197672	195197673	0.48706440577	0.20689893734	0.722829402575	16.0	nuc
chr1	195199601	195199602	0.900464529356	0.324281722705	0.98171027805	2.0	nuc
chr1	195214396	195214397	0.45910078313	0.159424556072	0.798445799599	4.0	occ
chr1	195215607	195215608	0.246658524439	0.109731295362	0.402141096411	35.0	occ
chr1	195215985	195215986	0.464575738949	0.229982123268	0.690250002575	17.0	nuc
chr1	195216398	195216399	0.92635901856	0.429558527081	0.982776854052	2.0	occ
chr1	195270453	195270454	0.699995650714	0.130340199266	0.970818842552	2.0	occ
chr1	195305396	195305397	0.793136117558	0.193012320748	0.9675425326	2.0	nuc
chr1	195305788	195305789	0.522495039345	0.169326801817	0.830689160015	8.0	nuc
chr1	195306311	195306312	0.485261561212	0.195667506002	0.748095301781	14.0	nuc
chr1	195311186	195311187	0.755656290607	0.127333601496	0.975464568044	3.0	occ
chr1	195311495	195311496	0.476928616531	0.110299378676	0.809397707672	6.0	nuc
chr1	195342289	195342290	0.500326225574	0.116913401671	0.80033557909	9.0	nuc
chr1	195342626	195342627	0.565694161573	0.196325514994	0.847646800497	5.0	nuc
chr1	195342814	195342815	0.429248085946	0.132443760927	0.73734876574	7.0	occ
chr1	195348800	195348801	1.0	0.233687203541	1.0	3.0	occ
chr1	195348928	195348929	0.862195938085	0.555092576054	0.981147847305	8.0	nuc
chr1	195420858	195420859	0.496139555912	0.234912452064	0.73183288589	13.0	nuc
chr1	195420980	195420981	0.616889515418	0.227637418657	0.866323177614	11.0	nuc
chr1	195422191	195422192	0.484095339016	0.155194208219	0.758639871645	12.0	nuc
chr1	195422747	195422748	0.543326484525	0.101553786417	0.875339629915	4.0	nuc
chr1	195433293	195433294	0.603984398996	0.190914658795	0.880420453312	7.0	nuc
chr1	195434425	195434426	0.712559118293	0.196902378983	0.934156712855	2.0	occ
chr1	195434599	195434600	0.612997776336	0.387416165191	0.782601614285	21.0	nuc
chr1	195436850	195436851	0.452281611325	0.310125180277	0.590286836278	59.0	nuc
chr1	195436992	195436993	0.520179760494	0.31595239707	0.704732023299	23.0	nuc
chr1	195437298	195437299	0.693876063414	0.278122509709	0.921460214761	8.0	nuc
chr1	195468347	195468348	0.528528802073	0.21340607059	0.66990471225	3.0	nuc
chr1	195481711	195481712	0.605473872753	0.280736718256	0.842334493778	13.0	nuc
chr1	195482113	195482114	0.338979199586	0.118526461696	0.567130189849	18.0	nuc
chr1	195484335	195484336	0.993807613418	0.262434214118	0.999558861961	6.0	occ
chr1	195484842	195484843	0.424023060958	0.173164820858	0.673316303132	13.0	nuc
chr1	195534925	195534926	0.338668007706	0.132615012733	0.578140599101	13.0	occ
chr1	195625387	195625388	0.821480241741	0.431976088444	0.97274986155	5.0	nuc
chr1	195627012	195627013	0.750488700148	0.492777319311	0.915880441872	14.0	nuc
chr1	195718895	195718896	0.786260441988	0.409005683485	0.964545754435	6.0	nuc
chr1	195725714	195725715	0.66909370792	0.410146885539	0.858220225251	13.0	nuc
chr1	195747248	195747249	0.703937497088	0.488496254168	0.852482798146	24.0	nuc
chr1	195747809	195747810	0.43268152302	0.234575936505	0.628893709408	20.0	nuc
chr1	195782681	195782682	0.731512545867	0.248928892278	0.915462670303	5.0	nuc
chr1	195783875	195783876	0.45117580453	0.139216423975	0.753194873106	7.0	nuc
chr1	195798233	195798234	0.778896943739	0.338767292356	0.971781277362	5.0	nuc
chr1	195798585	195798586	0.483898709399	0.270954724531	0.681336679117	23.0	nuc
chr1	195823224	195823225	0.630015684936	0.154166271789	0.900842214804	4.0	occ
chr1	195823692	195823693	0.655222799925	0.150963131628	0.937122432407	5.0	occ
chr1	195928053	195928054	0.400737401581	0.284030060478	0.519097702113	59.0	nuc
chr1	195928891	195928892	0.558172021534	0.109298586046	0.862013992361	4.0	nuc
chr1	195929555	195929556	0.808369924727	0.229657614919	0.959644660462	2.0	nuc
chr1	195962720	195962721	0.993156885599	0.604432344804	0.998941041419	3.0	nuc
chr1	195965449	195965450	0.574338560738	0.30857820956	0.79242055805	13.0	occ
chr1	195975763	195975764	0.43519925934	0.209704306392	0.652768790948	17.0	nuc
chr1	196022348	196022349	0.775271750438	0.485673493106	0.943414686186	18.0	nuc
chr1	196040612	196040613	0.675704745897	0.252858401935	0.921375691675	5.0	nuc
chr1	196042087	196042088	0.600628182871	0.292437001712	0.83106451329	10.0	nuc
chr1	196062812	196062813	0.782681982538	0.254552367024	0.969478531076	5.0	nuc
chr1	196063383	196063384	0.388272841224	0.213603945735	0.574884670292	24.0	occ
chr1	196165627	196165628	0.760156348747	0.344461402795	0.955729294811	5.0	nuc
chr1	196173714	196173715	0.453476102741	0.231386221005	0.665527015207	17.0	nuc
chr1	196174392	196174393	0.542287518102	0.314732805842	0.73751498275	12.0	nuc
chr1	196223962	196223963	0.516394900692	0.175876888637	0.791904471889	11.0	nuc
chr1	196284312	196284313	0.530974527473	0.115167508678	0.87150830591	4.0	occ
chr1	196300691	196300692	0.822884323949	0.236279732453	0.988139421738	5.0	occ
chr1	196301963	196301964	0.453844296199	0.248851964369	0.650467591354	24.0	nuc
chr1	196317513	196317514	0.677867544164	0.292982178733	0.911967504078	7.0	nuc
chr1	196331543	196331544	0.52239164766	0.296163178431	0.727658944578	20.0	nuc
chr1	196333425	196333426	0.463844852553	0.178132365166	0.73380156532	12.0	nuc
chr1	196477607	196477608	0.893596290663	0.102822532495	0.977288033605	1.0	occ
chr1	196479301	196479302	0.448608725323	0.150763987229	0.717282542659	15.0	nuc
chr1	196479740	196479741	0.819275859141	0.627217686305	0.935937370099	22.0	nuc
chr1	196563367	196563368	0.731849281819	0.368475079725	0.914089507034	7.0	nuc
chr1	196564362	196564363	0.461505907535	0.103085531545	0.786298660723	9.0	occ
chr1	196579984	196579985	0.72415576691	0.407229647819	0.916433163003	9.0	nuc
chr1	196608489	196608490	0.357293394377	0.198744632189	0.525041713251	31.0	nuc
chr1	196617000	196617001	0.431601468704	0.15673722206	0.72255874061	13.0	occ
chr1	196617657	196617658	0.979644131793	0.10129096321	0.996380313122	1.0	occ
chr1	196660857	196660858	0.683790020184	0.16811890402	0.928191300101	2.0	occ
chr1	196661869	196661870	0.704078225292	0.140900500371	0.954891034314	2.0	occ
chr1	196662125	196662126	0.457720604866	0.150248255074	0.742827333447	9.0	nuc
chr1	196662573	196662574	0.440788990009	0.143872364682	0.719962912587	10.0	occ
chr1	196755613	196755614	0.355238101404	0.134473166257	0.603446815344	21.0	occ
chr1	196756290	196756291	0.978176875699	0.289302912154	0.994364226711	2.0	occ
chr1	196757364	196757365	0.630632863848	0.261393142276	0.891381926358	6.0	nuc
chr1	196861537	196861538	0.820424880139	0.257071093494	0.973770464683	2.0	nuc
chr1	196874329	196874330	1.0	0.398934349055	1.0	2.0	nuc
chr1	196928062	196928063	0.640836985157	0.103011254277	0.942971694268	4.0	nuc
chr1	196963924	196963925	0.658380922815	0.450963371371	0.82604766464	18.0	nuc
chr1	197058525	197058526	0.385101392701	0.1363375741	0.656682402901	16.0	nuc
chr1	197106223	197106224	0.356448042964	0.11776520057	0.607470005541	16.0	nuc
chr1	197107604	197107605	0.354607660592	0.135755198138	0.580883816918	18.0	nuc
chr1	197125098	197125099	0.914820984654	0.644463202879	0.97835300672	8.0	nuc
chr1	197240858	197240859	0.638807683781	0.115474269628	0.9500764149	3.0	nuc
chr1	197337420	197337421	0.72774793785	0.224992668983	0.957504843849	5.0	occ
chr1	197380652	197380653	0.609260068402	0.324938238211	0.836883375124	14.0	nuc
chr1	197380788	197380789	0.700140736309	0.560098366281	0.815607353194	42.0	nuc
chr1	197408920	197408921	0.98950398615	0.172900832952	0.997397555261	2.0	occ
chr1	197410609	197410610	0.844383474816	0.106336355176	0.95795251235	1.0	occ
chr1	197476922	197476923	0.621053845091	0.325711073563	0.834864599986	15.0	nuc
chr1	197506673	197506674	0.656785677035	0.243675198473	0.906616989208	11.0	occ
chr1	197508249	197508250	0.497071433337	0.282016499478	0.7023631295	20.0	nuc
chr1	197508598	197508599	0.943844453043	0.771257573756	0.984103757022	10.0	nuc
chr1	197508768	197508769	0.528038004099	0.202313922573	0.792569772505	11.0	nuc
chr1	197510281	197510282	0.386402362793	0.126734768724	0.662747153774	11.0	nuc
chr1	197528467	197528468	0.553427096076	0.233813236458	0.810001409006	11.0	nuc
chr1	197534725	197534726	0.569288817848	0.316962320156	0.778653807	15.0	nuc
chr1	197536932	197536933	1.0	0.167736677777	1.0	2.0	occ
chr1	197571867	197571868	0.745487766118	0.350915009973	0.964625119053	6.0	nuc
chr1	197573230	197573231	0.564170032761	0.152461506117	0.869559608321	6.0	nuc
chr1	197573419	197573420	0.632401639429	0.252098609704	0.900267926332	6.0	nuc
chr1	197577420	197577421	0.48433045162	0.146732702426	0.800191265849	6.0	nuc
chr1	197578149	197578150	0.778733725613	0.30464979397	0.970615257133	4.0	nuc
chr1	197578283	197578284	0.728708028577	0.143739835088	0.950243448618	3.0	occ
chr1	197615311	197615312	0.501614951857	0.100923850864	0.795052165335	4.0	nuc
chr1	197615482	197615483	0.682689595197	0.334526324988	0.917422382543	11.0	nuc
chr1	197616257	197616258	0.559000440745	0.316348737418	0.766738080219	15.0	nuc
chr1	197619254	197619255	0.633303724902	0.249924268685	0.895621406376	7.0	nuc
chr1	197620959	197620960	0.301104660137	0.104038594147	0.51967769597	19.0	occ
chr1	197648982	197648983	0.89152698031	0.641614756473	0.960114536288	7.0	nuc
chr1	197649341	197649342	0.361917136356	0.13288329799	0.596399037847	15.0	nuc
chr1	197671103	197671104	0.387745496473	0.106981036667	0.688701533948	8.0	occ
chr1	197696130	197696131	0.621831706807	0.17205722471	0.911224824723	4.0	occ
chr1	197696606	197696607	0.239421929565	0.123829044504	0.373959424297	61.0	occ
chr1	197720591	197720592	0.631537841653	0.201099357177	0.859314882063	3.0	occ
chr1	197721899	197721900	0.507535951764	0.328258817741	0.680750081499	23.0	nuc
chr1	197722019	197722020	0.300357411346	0.142552043022	0.477867421859	34.0	nuc
chr1	197722397	197722398	0.545027902163	0.108553594662	0.875467250339	3.0	nuc
chr1	197725484	197725485	0.31267985906	0.146046799959	0.480249226025	39.0	nuc
chr1	197726516	197726517	0.351034259131	0.116937029377	0.599581641961	17.0	nuc
chr1	197748109	197748110	0.424759237197	0.138134201253	0.699331722676	8.0	occ
chr1	197998684	197998685	0.52264910793	0.258217032499	0.752569312633	15.0	nuc
chr1	198054699	198054700	0.288720680168	0.132215476152	0.456736610774	36.0	occ
chr1	198093042	198093043	0.534122364447	0.124898809646	0.841977301575	5.0	nuc
chr1	198147491	198147492	0.400639640315	0.108756564171	0.678478247553	14.0	nuc
chr1	198165130	198165131	0.488603221236	0.120326304101	0.801908555456	8.0	nuc
chr1	198165601	198165602	0.689807947934	0.331459842403	0.910416207458	7.0	nuc
chr1	198213622	198213623	0.370986815289	0.110860867791	0.645757407026	11.0	occ
chr1	198214233	198214234	0.585053097559	0.346716225462	0.769609277948	19.0	nuc
chr1	198247209	198247210	0.403705004354	0.110301155311	0.67282210191	11.0	nuc
chr1	198248850	198248851	0.828857983532	0.208588709815	0.960447512533	3.0	occ
chr1	198298101	198298102	0.370708278655	0.188741711692	0.568903239853	22.0	nuc
chr1	198299178	198299179	0.416293745427	0.121851118602	0.707328211368	12.0	occ
chr1	198425847	198425848	0.575147349157	0.151223031284	0.873887903767	6.0	nuc
chr1	198427742	198427743	0.432025807461	0.156463696912	0.712287212375	10.0	nuc
chr1	198451800	198451801	0.675404587778	0.393776431919	0.871715222902	13.0	nuc
chr1	198487051	198487052	0.347304158415	0.124835971716	0.585652936697	16.0	nuc
chr1	198577621	198577622	0.534146355955	0.212233547804	0.816370829319	10.0	nuc
chr1	198619132	198619133	0.37231212008	0.100974680276	0.65671875035	11.0	nuc
chr1	198620070	198620071	0.582959129909	0.17338095295	0.874956577781	8.0	occ
chr1	198620533	198620534	0.454031122626	0.260218648589	0.637651883557	48.0	occ
chr1	198621111	198621112	0.546568301647	0.301690393038	0.754303985374	14.0	nuc
chr1	198670904	198670905	0.425623135405	0.134376760877	0.710630163594	9.0	nuc
chr1	198690669	198690670	0.959042130064	0.211047000731	0.990912013587	1.0	occ
chr1	198697466	198697467	0.726986904037	0.418808825931	0.909634712319	9.0	nuc
chr1	198703760	198703761	0.70321359667	0.12665559701	0.951389157456	2.0	nuc
chr1	198704201	198704202	0.998113933099	0.660982812239	0.999476169129	6.0	nuc
chr1	198704657	198704658	0.983105994731	0.187671029993	0.995647204741	4.0	occ
chr1	198705137	198705138	0.412621244692	0.156887889548	0.667360912631	16.0	nuc
chr1	198717925	198717926	0.874045009474	0.471731092421	0.981963096779	4.0	nuc
chr1	198747548	198747549	0.937106135762	0.416765929076	0.980754461688	5.0	occ
chr1	198757088	198757089	0.400805013918	0.176012235723	0.609803199281	29.0	nuc
chr1	198837136	198837137	0.636040327648	0.209101761978	0.900967542444	8.0	occ
chr1	198940871	198940872	0.282164260015	0.138859527412	0.435874331352	48.0	occ
chr1	198941777	198941778	0.8405283274	0.394904900104	0.975390667293	9.0	nuc
chr1	198942164	198942165	0.641461059056	0.394286098354	0.831849360184	16.0	nuc
chr1	198955004	198955005	0.791363683122	0.142294126648	0.970310194829	3.0	occ
chr1	198971690	198971691	0.531674946006	0.196441654812	0.799311113957	10.0	nuc
chr1	198972121	198972122	0.792078940302	0.318715358536	0.972386850592	3.0	nuc
chr1	199003559	199003560	0.670641711231	0.191484739065	0.950135101055	4.0	nuc
chr1	199003780	199003781	0.792890469891	0.12104752598	0.950043874008	2.0	occ
chr1	199024879	199024880	0.523976289403	0.198118786717	0.786634819778	8.0	nuc
chr1	199025038	199025039	0.578976641457	0.207067379235	0.848914889413	8.0	nuc
chr1	199029363	199029364	0.400587363982	0.131461123252	0.682705873504	13.0	occ
chr1	199080721	199080722	0.759804795697	0.236840447853	0.910079528303	2.0	nuc
chr1	199081488	199081489	0.292947499008	0.126958972394	0.477852400203	34.0	occ
chr1	199081707	199081708	0.559713116335	0.324998467945	0.761480829315	17.0	nuc
chr1	199124688	199124689	0.32778265713	0.116990679769	0.554915276737	18.0	nuc
chr1	199180567	199180568	0.373082075694	0.109007353646	0.661411640878	11.0	occ
chr1	199182065	199182066	0.613397270297	0.17602905398	0.894097479152	6.0	nuc
chr1	199321596	199321597	0.525710986821	0.32317584464	0.702038922723	30.0	nuc
chr1	199370789	199370790	0.483333613879	0.230104179598	0.720383943	15.0	nuc
chr1	199372079	199372080	0.503249699219	0.290110462691	0.70186341169	20.0	nuc
chr1	199429364	199429365	0.237415284305	0.101055040004	0.401233946855	39.0	occ
chr1	199429793	199429794	0.868840650664	0.109217806437	0.991842321479	1.0	occ
chr1	199698495	199698496	0.703666701197	0.407190837892	0.869064936018	7.0	nuc
chr1	199706143	199706144	0.573136934093	0.322845096936	0.78304969023	19.0	nuc
chr1	199706921	199706922	0.445682006258	0.121911573932	0.740275506692	5.0	nuc
chr1	199708120	199708121	0.921749942885	0.676267489188	0.987807792978	10.0	nuc
chr1	199749399	199749400	0.488315508821	0.179810735895	0.777451637769	8.0	nuc
chr1	199766589	199766590	0.965090863056	0.194902067722	1.0	3.0	nuc
chr1	199767111	199767112	0.25815526201	0.143820869998	0.380617245557	68.0	occ
chr1	199768856	199768857	0.685904285924	0.124042315598	0.903649245524	2.0	nuc
chr1	199812800	199812801	0.621111274441	0.319227449924	0.850237488696	10.0	nuc
chr1	199812956	199812957	0.443758582982	0.115854623026	0.764125347855	4.0	occ
chr1	199814300	199814301	0.695495075912	0.182154553102	0.950626141998	3.0	occ
chr1	199930282	199930283	0.962630628657	0.231813820518	0.989176447788	2.0	occ
chr1	199952973	199952974	0.359545527423	0.118664352383	0.611296426999	13.0	nuc
chr1	199953661	199953662	0.493571130844	0.120976294742	0.798864164784	7.0	nuc
chr1	199954073	199954074	0.490946199914	0.333533682336	0.636080899823	51.0	nuc
chr1	199954856	199954857	0.579180001333	0.344219769062	0.785901098442	24.0	occ
chr1	200104477	200104478	0.318924543874	0.125986281052	0.533657565667	20.0	occ
chr1	200106539	200106540	0.199654342593	0.114986795731	0.291245573014	131.0	occ
chr1	200145599	200145600	0.416152252877	0.149061405859	0.671336487453	17.0	nuc
chr1	200146229	200146230	0.756207249144	0.327835538423	0.961174086978	7.0	nuc
chr1	200187843	200187844	0.513588345271	0.198235813332	0.794082369054	9.0	nuc
chr1	200189025	200189026	0.399809371924	0.140711484879	0.656247701426	16.0	nuc
chr1	200570886	200570887	0.5296733817	0.234080389894	0.803808946303	7.0	occ
chr1	200571381	200571382	0.368979991561	0.133719640842	0.599695317303	20.0	nuc
chr1	200668657	200668658	0.366688050149	0.218115636344	0.516776905082	47.0	nuc
chr1	200669607	200669608	0.280750726066	0.197894268532	0.366715907959	164.0	occ
chr1	200810708	200810709	0.358184906576	0.100776724709	0.628938215361	18.0	occ
chr1	201134199	201134200	0.572347177395	0.255192793745	0.815542376285	13.0	nuc
chr1	201212953	201212954	0.614747873513	0.235128704111	0.87483050307	9.0	occ
chr1	201214489	201214490	0.39849021623	0.153492490038	0.649777625925	19.0	occ
chr1	201406567	201406568	0.372957710611	0.261205996105	0.486379245979	79.0	occ
chr1	202227133	202227134	0.536459996826	0.197456646051	0.816766948931	9.0	nuc
chr1	202228309	202228310	0.62027837376	0.240477662753	0.881899011612	9.0	occ
chr1	202313465	202313466	0.377501487382	0.162129878607	0.600413917401	16.0	nuc
chr1	202335475	202335476	0.296896198756	0.15656510529	0.445334628397	59.0	occ
chr1	202364526	202364527	0.427263167997	0.205811342647	0.646199229013	15.0	nuc
chr1	202366317	202366318	0.369127165715	0.1407918448	0.598245370115	21.0	nuc
chr1	202534000	202534001	0.392144885395	0.144759490755	0.620920751239	23.0	nuc
chr1	203794885	203794886	0.443605102731	0.1961120403	0.686066520712	12.0	occ
chr1	203795481	203795482	0.387466879017	0.116661512473	0.665637774019	14.0	nuc
chr1	204262617	204262618	0.647494853845	0.315010132902	0.867327662594	12.0	occ
chr1	205007969	205007970	0.330537198468	0.16209331385	0.502215254841	41.0	nuc
chr1	206081017	206081018	0.468052963885	0.220787841209	0.700416936908	21.0	nuc
chr1	206082577	206082578	0.385509593322	0.172467246889	0.599545932366	22.0	nuc
chr1	206128549	206128550	0.262719503629	0.197731230137	0.332061835869	316.0	occ
chr1	206581274	206581275	0.435320993426	0.162770551053	0.687497250608	14.0	occ
chr1	206939499	206939500	0.503693736244	0.261004173965	0.714603253739	17.0	nuc
chr1	207415362	207415363	0.350803590747	0.233742337435	0.473500005902	61.0	occ
chr1	207415796	207415797	0.472482534886	0.167475518179	0.677874923556	9.0	occ
chr1	207416158	207416159	0.331310740642	0.13465643301	0.539498907735	22.0	nuc
chr1	207437897	207437898	0.327298792507	0.105217767031	0.560433908876	23.0	nuc
chr1	207441014	207441015	0.485186328986	0.26698953113	0.689345531979	20.0	nuc
chr1	207450692	207450693	0.634831932809	0.314261582959	0.865240522332	10.0	nuc
chr1	207451003	207451004	0.388457138906	0.123825383548	0.646632053956	6.0	nuc
chr1	207451276	207451277	0.573510830091	0.323432978318	0.779622451624	16.0	nuc
chr1	207484054	207484055	0.494762560628	0.159556011206	0.770257308591	9.0	nuc
chr1	207529601	207529602	0.597471180391	0.126126522979	0.905797535352	7.0	occ
chr1	207529750	207529751	0.685381599967	0.292708534256	0.921274950035	9.0	occ
chr1	207965178	207965179	0.530774448813	0.187150466169	0.819148738825	10.0	occ
chr1	208108407	208108408	0.773290713659	0.32698338528	0.970911340959	5.0	nuc
chr1	208109905	208109906	0.522365892436	0.134420007849	0.787158974104	5.0	nuc
chr1	208118945	208118946	0.639399472284	0.204252865204	0.899301168605	6.0	nuc
chr1	208595467	208595468	0.444595325788	0.100295976813	0.745372476165	10.0	nuc
chr1	208659239	208659240	0.532358995894	0.231825870991	0.771964450027	13.0	nuc
chr1	208660859	208660860	0.657510650557	0.222397059005	0.915899728901	7.0	occ
chr1	208724278	208724279	0.78512931978	0.395092089615	0.955701420664	9.0	nuc
chr1	208871234	208871235	0.427527315533	0.146904146922	0.694699635024	11.0	nuc
chr1	208874168	208874169	0.565184726246	0.175270672509	0.853409522605	6.0	nuc
chr1	208874387	208874388	0.383331226661	0.155092669738	0.621081469482	15.0	occ
chr1	208988049	208988050	0.325846982325	0.126585334632	0.544759426184	20.0	nuc
chr1	208988257	208988258	0.498445621717	0.196058889315	0.758957391975	11.0	nuc
chr1	209044531	209044532	0.443712431962	0.134147587061	0.724908815685	8.0	nuc
chr1	209045912	209045913	0.779135223802	0.265611540481	0.940022433737	2.0	occ
chr1	209173748	209173749	0.797635442229	0.158347818067	0.964697685145	5.0	nuc
chr1	209322935	209322936	0.3931587426	0.12145988958	0.703032300255	12.0	occ
chr1	209324433	209324434	0.879640933114	0.455104509109	0.979284876864	4.0	nuc
chr1	209418463	209418464	0.367625002361	0.123454533654	0.649615030105	13.0	occ
chr1	209754749	209754750	0.415567672052	0.147141864691	0.692604727656	16.0	nuc
chr1	210078554	210078555	0.621914360429	0.231896770804	0.886243508589	6.0	nuc
chr1	210176405	210176406	0.773465517452	0.197920949712	0.979080018146	4.0	occ
chr1	210177475	210177476	0.616981256799	0.213893761254	0.877498777563	8.0	occ
chr1	210190084	210190085	0.688819767991	0.401408376745	0.888407811199	10.0	nuc
chr1	210191007	210191008	0.333184642511	0.14089138548	0.542306223844	16.0	nuc
chr1	210191271	210191272	0.361767425585	0.142282244825	0.580165787477	18.0	nuc
chr1	210220750	210220751	0.616658099144	0.19049769407	0.873043751419	9.0	occ
chr1	210240406	210240407	0.354779422173	0.139650895437	0.569980817896	25.0	nuc
chr1	210241621	210241622	0.42163314751	0.127459135706	0.690208832488	14.0	nuc
chr1	210687263	210687264	0.413331009452	0.120526363794	0.705520707299	8.0	occ
chr1	210687470	210687471	0.400298753244	0.244795785358	0.550880316749	52.0	nuc
chr1	210688125	210688126	0.356453808978	0.127061796311	0.602255590577	20.0	nuc
chr1	210841674	210841675	0.568615683469	0.35662509916	0.749819006513	27.0	nuc
chr1	211146718	211146719	0.737495291412	0.479239010883	0.906030997652	14.0	nuc
chr1	211148651	211148652	0.466926059368	0.259507058737	0.663321789981	32.0	nuc
chr1	211192939	211192940	0.328593437582	0.152627490844	0.515615320115	33.0	nuc
chr1	211194052	211194053	0.39769572187	0.202257321703	0.591859775328	21.0	nuc
chr1	211272071	211272072	0.437206658072	0.133946068821	0.7387562884	11.0	occ
chr1	211418694	211418695	0.349020488473	0.20956397496	0.485656964284	63.0	nuc
chr1	211474710	211474711	0.650206729553	0.184361233333	0.917609817111	4.0	nuc
chr1	211761753	211761754	0.244406606737	0.170745690896	0.323791520347	161.0	occ
chr1	211761979	211761980	0.390606876456	0.196745196356	0.585841336398	21.0	nuc
chr1	211819459	211819460	0.332492152676	0.194338112714	0.483885076457	48.0	occ
chr1	211956152	211956153	0.82437405476	0.127375520104	0.962273598273	2.0	occ
chr1	211959332	211959333	0.520694750659	0.127428289186	0.840250806891	8.0	occ
chr1	211960392	211960393	0.71510103805	0.17159206693	0.943750817362	3.0	nuc
chr1	211989359	211989360	0.256469159801	0.112941608145	0.435936225056	31.0	occ
chr1	212044478	212044479	0.511467634063	0.322980369572	0.68620590211	20.0	nuc
chr1	212164534	212164535	0.928953654869	0.650262272311	0.979885138478	5.0	nuc
chr1	212171082	212171083	0.34156179128	0.156450033208	0.531832797007	36.0	nuc
chr1	212171354	212171355	0.406111561384	0.195603635547	0.614734248416	20.0	nuc
chr1	212190676	212190677	0.573055705471	0.18065104103	0.865608039399	6.0	nuc
chr1	212509437	212509438	0.542110278178	0.144419873	0.839419386138	10.0	occ
chr1	212509761	212509762	0.386350010895	0.233327151006	0.537999159382	52.0	nuc
chr1	212511134	212511135	0.725609455608	0.388156748156	0.928637112355	13.0	nuc
chr1	212511768	212511769	0.858303402937	0.632369456142	0.953160823747	14.0	nuc
chr1	212515464	212515465	0.521878560673	0.239959647253	0.753491846398	13.0	nuc
chr1	212515729	212515730	0.434004125244	0.135914101995	0.729498540089	12.0	occ
chr1	212516191	212516192	0.807317078462	0.246975023883	0.967343902759	4.0	occ
chr1	212595800	212595801	0.402011412339	0.156987382496	0.654477993956	19.0	occ
chr1	212855256	212855257	0.256784724649	0.160308948873	0.358666154742	98.0	nuc
chr1	213165099	213165100	0.410138360637	0.184063526243	0.621752201127	31.0	nuc
chr1	213165728	213165729	0.641672928713	0.176012499879	0.851734469058	4.0	occ
chr1	213166100	213166101	0.469245393036	0.136362056729	0.780711465876	8.0	occ
chr1	213167210	213167211	0.816290292741	0.224390947083	0.95136905211	3.0	nuc
chr1	213265431	213265432	0.606972957539	0.262320247001	0.836881793002	7.0	nuc
chr1	213279393	213279394	0.755940611372	0.234027866917	0.94915552379	3.0	nuc
chr1	213303730	213303731	0.824147794052	0.531599772618	0.953080827998	10.0	nuc
chr1	213685567	213685568	0.34306981571	0.117271098301	0.588779972365	15.0	occ
chr1	213815819	213815820	0.827065984947	0.332427616073	0.946901159744	3.0	occ
chr1	213818010	213818011	0.411989736117	0.116928851608	0.699653075307	8.0	nuc
chr1	213818284	213818285	0.389023028552	0.101632899858	0.681719030074	11.0	occ
chr1	213824470	213824471	0.360645245694	0.204914262393	0.519289966553	40.0	nuc
chr1	214063366	214063367	0.343810641109	0.113007809744	0.627423625109	11.0	occ
chr1	214065017	214065018	0.353930232607	0.162143211599	0.562847438137	17.0	nuc
chr1	214532847	214532848	0.339919611325	0.202829822657	0.484627895551	47.0	nuc
chr1	214713527	214713528	0.512740558527	0.296325889876	0.711525468874	16.0	nuc
chr1	214714250	214714251	0.478907863535	0.198108921132	0.728017325395	11.0	nuc
chr1	214890124	214890125	0.453118126005	0.178190388353	0.741280580555	7.0	occ
chr1	214945688	214945689	0.508420050299	0.148663683916	0.826804309096	9.0	nuc
chr1	214946635	214946636	0.357766923282	0.138746388134	0.577779103264	25.0	nuc
chr1	214947339	214947340	0.585691396902	0.235929831402	0.854074663103	6.0	nuc
chr1	215057777	215057778	0.701241407835	0.317940479548	0.924670684717	7.0	occ
chr1	215059458	215059459	0.509265969958	0.175695528705	0.797259384285	5.0	occ
chr1	215157149	215157150	0.501016522659	0.224153524201	0.747093731859	10.0	nuc
chr1	215210556	215210557	0.99006166542	0.402743595031	0.998579262672	2.0	nuc
chr1	215312862	215312863	0.480817259435	0.200102734108	0.739855152257	15.0	nuc
chr1	215366583	215366584	0.429342925065	0.17003183021	0.686166230375	13.0	nuc
chr1	215413089	215413090	0.409523616255	0.127449376796	0.6812124949	11.0	occ
chr1	215495703	215495704	0.592361686754	0.42135906542	0.74459377852	34.0	nuc
chr1	215496822	215496823	0.440472896864	0.157184312493	0.712083552237	12.0	nuc
chr1	215531015	215531016	0.460571268648	0.11606923592	0.776845986384	6.0	nuc
chr1	215641221	215641222	0.486781284043	0.288791785904	0.669866960805	24.0	nuc
chr1	215641832	215641833	0.708525079664	0.349322187009	0.915749822889	8.0	nuc
chr1	215748228	215748229	0.48182767969	0.150991211293	0.778994683919	10.0	nuc
chr1	215749703	215749704	0.415696144488	0.204019300495	0.608066253667	17.0	nuc
chr1	215758205	215758206	0.590154647808	0.300452077274	0.816758480001	13.0	nuc
chr1	215779768	215779769	0.519477785879	0.199795014089	0.782330209015	12.0	nuc
chr1	215780438	215780439	0.433713873666	0.233033745689	0.638796753722	32.0	occ
chr1	215780775	215780776	0.926318263941	0.360066700777	0.980073587953	2.0	nuc
chr1	215784268	215784269	0.273680055909	0.105889969359	0.482743395153	17.0	occ
chr1	215795381	215795382	0.382369619212	0.112879401595	0.676127688901	10.0	nuc
chr1	215795531	215795532	0.556466278054	0.334349393378	0.749483021822	20.0	nuc
chr1	215795943	215795944	0.384395108847	0.203296512018	0.572547730183	24.0	occ
chr1	215796066	215796067	0.483058977965	0.114794398177	0.797827457206	8.0	occ
chr1	215859078	215859079	0.39470020099	0.122032466742	0.658611554054	16.0	nuc
chr1	215859702	215859703	0.442498723274	0.104034195226	0.740006401588	11.0	nuc
chr1	215956869	215956870	0.691712118396	0.372408150607	0.906052527118	11.0	nuc
chr1	216024566	216024567	0.55189360388	0.151123585779	0.857042010202	6.0	nuc
chr1	216057419	216057420	0.36479561095	0.192182889573	0.549719231176	30.0	nuc
chr1	216082506	216082507	0.3543407129	0.160924477588	0.549255409303	27.0	nuc
chr1	216142544	216142545	0.394568992805	0.112390189893	0.697070488493	6.0	occ
chr1	216142908	216142909	0.619812608422	0.260201677786	0.85361880631	10.0	occ
chr1	216144258	216144259	0.700291324439	0.149974104483	0.880570546633	3.0	occ
chr1	216144456	216144457	0.341572708518	0.107557069773	0.584019576524	16.0	occ
chr1	216174823	216174824	0.571258960217	0.323179202832	0.773822584522	21.0	occ
chr1	216230817	216230818	0.376485132641	0.225756752719	0.536443809262	34.0	nuc
chr1	216263660	216263661	0.552715841284	0.193915319247	0.827765332822	8.0	nuc
chr1	216264224	216264225	0.284813164846	0.12568592698	0.471331455481	23.0	occ
chr1	216291328	216291329	0.474350551903	0.111962367578	0.783735039833	10.0	occ
chr1	216294605	216294606	0.325159442926	0.103629380886	0.572538704232	14.0	occ
chr1	216345808	216345809	0.720907709933	0.114250007698	0.974767050288	6.0	occ
chr1	216346064	216346065	0.800836885469	0.417024283749	0.971245045691	6.0	nuc
chr1	216346193	216346194	0.957518711335	0.358053832562	0.993902369071	2.0	occ
chr1	216365656	216365657	0.37801977921	0.188607388643	0.600407784785	12.0	occ
chr1	216497257	216497258	0.623214409899	0.289811797795	0.85599563178	13.0	nuc
chr1	216498037	216498038	0.644875281297	0.315273625713	0.898715903093	13.0	nuc
chr1	216504793	216504794	0.374775708353	0.18113817802	0.577103414082	20.0	nuc
chr1	216505073	216505074	0.667024301775	0.430857840604	0.843254405845	22.0	nuc
chr1	216538870	216538871	0.556540125658	0.16565050047	0.828869775165	7.0	occ
chr1	216539629	216539630	0.427111271124	0.19349307691	0.646600619698	22.0	nuc
chr1	216546848	216546849	0.941012201596	0.324335751376	0.991611321379	5.0	nuc
chr1	216547695	216547696	0.362582801111	0.139047952287	0.595883776983	16.0	nuc
chr1	216569431	216569432	0.388149898263	0.19134276767	0.584082741959	24.0	nuc
chr1	216579816	216579817	0.404477336123	0.173639856927	0.634586974715	17.0	nuc
chr1	216581027	216581028	0.579426443654	0.330644105207	0.779294531969	20.0	nuc
chr1	216613087	216613088	0.382219570898	0.116929392442	0.718915956073	7.0	nuc
chr1	216613381	216613382	0.476391254616	0.217615842373	0.700602092473	20.0	nuc
chr1	216615320	216615321	0.992171561453	0.374222255666	0.998948199176	3.0	nuc
chr1	216744147	216744148	0.506099736212	0.278514495545	0.710402800993	21.0	nuc
chr1	216746293	216746294	0.509072074805	0.121363466419	0.851199292822	6.0	nuc
chr1	216763219	216763220	0.436213417116	0.236002367461	0.639042851455	21.0	nuc
chr1	216764195	216764196	0.410660086599	0.144872519507	0.701877310873	12.0	occ
chr1	216932032	216932033	0.773501108382	0.143205143111	0.936072913694	3.0	nuc
chr1	216934072	216934073	0.553384486633	0.277593370208	0.778832967612	15.0	nuc
chr1	217117620	217117621	0.621624286521	0.205269576286	0.902304642887	6.0	nuc
chr1	217121891	217121892	0.190887968352	0.168992091058	0.217513459398	1149.0	occ
chr1	217175541	217175542	0.36807252495	0.179401176046	0.550785683261	37.0	nuc
chr1	217177312	217177313	0.179271212288	0.141492961566	0.219564305756	478.0	occ
chr1	217180195	217180196	0.599058508337	0.117749800987	0.910823939576	4.0	nuc
chr1	217241791	217241792	0.432843068243	0.117925661454	0.742111938787	9.0	occ
chr1	217324192	217324193	0.489149741294	0.120483521538	0.791037280203	5.0	occ
chr1	217324908	217324909	0.709832072058	0.330071886712	0.926849662765	7.0	nuc
chr1	217331955	217331956	0.878153861025	0.389630720659	0.982504201834	3.0	occ
chr1	217377815	217377816	0.628542718875	0.298091234708	0.821513183204	10.0	occ
chr1	217394327	217394328	0.410600345555	0.142659122401	0.683768708115	14.0	nuc
chr1	217395079	217395080	0.652927188719	0.321009974373	0.878078758757	16.0	occ
chr1	217397682	217397683	0.209124616273	0.195522715249	0.221613377191	2847.0	occ
chr1	217397875	217397876	0.214556536374	0.177190120215	0.252149269957	611.0	nuc
chr1	217398707	217398708	0.318655517867	0.18993130585	0.452364341717	60.0	occ
chr1	217398889	217398890	0.260476178877	0.12036904411	0.415592822648	44.0	nuc
chr1	217438108	217438109	0.548531036359	0.275482018613	0.783216995008	12.0	nuc
chr1	217439314	217439315	0.652877979444	0.207225209526	0.895073779277	4.0	nuc
chr1	217439714	217439715	0.530932068578	0.13408493829	0.857199522639	8.0	occ
chr1	217440084	217440085	0.309582430757	0.111245187227	0.526907566047	19.0	occ
chr1	217499412	217499413	0.593091240422	0.197315140422	0.870730333796	8.0	nuc
chr1	217501100	217501101	0.514722419666	0.150333094901	0.860189684718	6.0	occ
chr1	217666532	217666533	0.521346161668	0.126651387407	0.812490924435	11.0	occ
chr1	217693557	217693558	0.638628511892	0.401910370726	0.824678949353	16.0	nuc
chr1	217694427	217694428	0.250990805025	0.107227590115	0.402734367298	40.0	occ
chr1	217695335	217695336	0.322307640252	0.153128493042	0.516841732761	29.0	occ
chr1	217696244	217696245	0.401989659551	0.118085381251	0.68512347263	10.0	nuc
chr1	217777438	217777439	0.533323788018	0.308577505525	0.729672093021	22.0	nuc
chr1	217818998	217818999	0.434342597547	0.123311475567	0.724531767267	9.0	occ
chr1	217842457	217842458	0.462418871933	0.304803194962	0.612824002475	42.0	nuc
chr1	217842634	217842635	0.546439396065	0.183935408687	0.801956119711	10.0	nuc
chr1	217856237	217856238	0.555511375504	0.117996514299	0.900776694416	5.0	occ
chr1	217857106	217857107	0.372982325372	0.102592393532	0.644926878297	16.0	occ
chr1	217860029	217860030	0.824704884493	0.644606527347	0.929548146148	21.0	nuc
chr1	217883889	217883890	0.539643055579	0.14163400557	0.87908469508	5.0	occ
chr1	217884140	217884141	0.481733913935	0.163765912527	0.757922655228	10.0	nuc
[truncated: 25,074 more rows]
