# Supplementary material for: Satb1 integrates DNA binding site geometry and torsional stress to differentially target nucleosome-dense regions
Source: Nat Commun. 2019 Jul 19;10:3221. doi: 10.1038/s41467-019-11118-8 (PMC6642133; doi:10.1038/s41467-019-11118-8)
Supplement: Supplementary file 10 — Source Data [file 41467_2019_11118_MOESM10_ESM.zip › Source data/Single Molecule Tracking/single molecule tracks/del HD analysis/PDZ-CUT1-CUT2-STABLE-A_1c14_TRIAL 2_Statistics/PDZ-CUT1-CUT2-STABLE-A_1c14_TRIAL 2_Area.csv]

Area
====================
Area	Unit	Category	Time	TrackID	ID
0.19635	um^2	Spot	1	1000000000	0
0.19635	um^2	Spot	1	1000000001	1
0.19635	um^2	Spot	1	1000000002	2
0.19635	um^2	Spot	1	1000000003	3
0.19635	um^2	Spot	1	1000000004	4
0.19635	um^2	Spot	1	1000000005	5
0.19635	um^2	Spot	1	1000000006	6
0.19635	um^2	Spot	1	1000000007	7
0.19635	um^2	Spot	1	1000000008	8
0.19635	um^2	Spot	1	1000000009	9
0.19635	um^2	Spot	1	1000000010	10
0.19635	um^2	Spot	1	1000000011	11
0.19635	um^2	Spot	1	1000000012	12
0.19635	um^2	Spot	1	1000000013	13
0.19635	um^2	Spot	1	1000000014	14
0.19635	um^2	Spot	1	1000000015	15
0.19635	um^2	Spot	1	1000000016	16
0.19635	um^2	Spot	1	1000000017	17
0.19635	um^2	Spot	1	1000000018	18
0.19635	um^2	Spot	1	1000000019	19
0.19635	um^2	Spot	1	1000000020	20
0.19635	um^2	Spot	1	1000000021	21
0.19635	um^2	Spot	1	1000000022	22
0.19635	um^2	Spot	1	1000000023	23
0.19635	um^2	Spot	1	1000000024	24
0.19635	um^2	Spot	1	1000000025	25
0.19635	um^2	Spot	1	1000000026	26
0.19635	um^2	Spot	1	1000000027	27
0.19635	um^2	Spot	1	1000000028	28
0.19635	um^2	Spot	1	1000000029	29
0.19635	um^2	Spot	2	1000000001	30
0.19635	um^2	Spot	2	1000000002	31
0.19635	um^2	Spot	2	1000000004	32
0.19635	um^2	Spot	2	1000000005	33
0.19635	um^2	Spot	2	1000000003	34
0.19635	um^2	Spot	2	1000000007	35
0.19635	um^2	Spot	2	1000000008	36
0.19635	um^2	Spot	2	1000000009	37
0.19635	um^2	Spot	2	1000000010	38
0.19635	um^2	Spot	2	1000000011	39
0.19635	um^2	Spot	2	1000000012	40
0.19635	um^2	Spot	2	1000000013	41
0.19635	um^2	Spot	2	1000000014	42
0.19635	um^2	Spot	2	1000000030	43
0.19635	um^2	Spot	2	1000000015	44
0.19635	um^2	Spot	2	1000000016	45
0.19635	um^2	Spot	2	1000000017	46
0.19635	um^2	Spot	2	1000000018	47
0.19635	um^2	Spot	2	1000000019	48
0.19635	um^2	Spot	2	1000000020	49
0.19635	um^2	Spot	2	1000000021	50
0.19635	um^2	Spot	2	1000000022	51
0.19635	um^2	Spot	2	1000000023	52
0.19635	um^2	Spot	2	1000000025	53
0.19635	um^2	Spot	2	1000000024	54
0.19635	um^2	Spot	2	1000000026	55
0.19635	um^2	Spot	2	1000000027	56
0.19635	um^2	Spot	2	1000000028	57
0.19635	um^2	Spot	2	1000000029	58
0.19635	um^2	Spot	3	1000000000	59
0.19635	um^2	Spot	3	1000000001	60
0.19635	um^2	Spot	3	1000000002	61
0.19635	um^2	Spot	3	1000000004	62
0.19635	um^2	Spot	3	1000000005	63
0.19635	um^2	Spot	3	1000000007	64
0.19635	um^2	Spot	3	1000000003	65
0.19635	um^2	Spot	3	1000000006	66
0.19635	um^2	Spot	3	1000000009	67
0.19635	um^2	Spot	3	1000000008	68
0.19635	um^2	Spot	3	1000000010	69
0.19635	um^2	Spot	3	1000000011	70
0.19635	um^2	Spot	3	1000000013	71
0.19635	um^2	Spot	3	1000000030	72
0.19635	um^2	Spot	3	1000000015	73
0.19635	um^2	Spot	3	1000000031	74
0.19635	um^2	Spot	3	1000000032	75
0.19635	um^2	Spot	3	1000000016	76
0.19635	um^2	Spot	3	1000000017	77
0.19635	um^2	Spot	3	1000000018	78
0.19635	um^2	Spot	3	1000000019	79
0.19635	um^2	Spot	3	1000000033	80
0.19635	um^2	Spot	3	1000000020	81
0.19635	um^2	Spot	3	1000000021	82
0.19635	um^2	Spot	3	1000000022	83
0.19635	um^2	Spot	3	1000000023	84
0.19635	um^2	Spot	3	1000000024	85
0.19635	um^2	Spot	3	1000000025	86
0.19635	um^2	Spot	3	1000000026	87
0.19635	um^2	Spot	3	1000000027	88
0.19635	um^2	Spot	3	1000000028	89
0.19635	um^2	Spot	3	1000000029	90
0.19635	um^2	Spot	4	1000000001	91
0.19635	um^2	Spot	4	1000000034	92
0.19635	um^2	Spot	4	1000000002	93
0.19635	um^2	Spot	4	1000000005	94
0.19635	um^2	Spot	4	1000000003	95
0.19635	um^2	Spot	4	1000000004	96
0.19635	um^2	Spot	4	1000000006	97
0.19635	um^2	Spot	4	1000000007	98
0.19635	um^2	Spot	4	1000000009	99
0.19635	um^2	Spot	4	1000000010	100
0.19635	um^2	Spot	4	1000000011	101
0.19635	um^2	Spot	4	1000000012	102
0.19635	um^2	Spot	4	1000000013	103
0.19635	um^2	Spot	4	1000000014	104
0.19635	um^2	Spot	4	1000000035	105
0.19635	um^2	Spot	4	1000000030	106
0.19635	um^2	Spot	4	1000000015	107
0.19635	um^2	Spot	4	1000000032	108
0.19635	um^2	Spot	4	1000000016	109
0.19635	um^2	Spot	4	1000000017	110
0.19635	um^2	Spot	4	1000000018	111
0.19635	um^2	Spot	4	1000000019	112
0.19635	um^2	Spot	4	1000000020	113
0.19635	um^2	Spot	4	1000000021	114
0.19635	um^2	Spot	4	1000000033	115
0.19635	um^2	Spot	4	1000000022	116
0.19635	um^2	Spot	4	1000000023	117
0.19635	um^2	Spot	4	1000000024	118
0.19635	um^2	Spot	4	1000000025	119
0.19635	um^2	Spot	4	1000000026	120
0.19635	um^2	Spot	4	1000000027	121
0.19635	um^2	Spot	4	1000000028	122
0.19635	um^2	Spot	4	1000000029	123
0.19635	um^2	Spot	5	1000000000	124
0.19635	um^2	Spot	5	1000000001	125
0.19635	um^2	Spot	5	1000000034	126
0.19635	um^2	Spot	5	1000000002	127
0.19635	um^2	Spot	5	1000000004	128
0.19635	um^2	Spot	5	1000000005	129
0.19635	um^2	Spot	5	1000000003	130
0.19635	um^2	Spot	5	1000000007	131
0.19635	um^2	Spot	5	1000000006	132
0.19635	um^2	Spot	5	1000000036	133
0.19635	um^2	Spot	5	1000000009	134
0.19635	um^2	Spot	5	1000000010	135
0.19635	um^2	Spot	5	1000000008	136
0.19635	um^2	Spot	5	1000000011	137
0.19635	um^2	Spot	5	1000000012	138
0.19635	um^2	Spot	5	1000000013	139
0.19635	um^2	Spot	5	1000000014	140
0.19635	um^2	Spot	5	1000000030	141
0.19635	um^2	Spot	5	1000000015	142
0.19635	um^2	Spot	5	1000000032	143
0.19635	um^2	Spot	5	1000000031	144
0.19635	um^2	Spot	5	1000000016	145
0.19635	um^2	Spot	5	1000000017	146
0.19635	um^2	Spot	5	1000000018	147
0.19635	um^2	Spot	5	1000000019	148
0.19635	um^2	Spot	5	1000000020	149
0.19635	um^2	Spot	5	1000000021	150
0.19635	um^2	Spot	5	1000000033	151
0.19635	um^2	Spot	5	1000000022	152
0.19635	um^2	Spot	5	1000000023	153
0.19635	um^2	Spot	5	1000000024	154
0.19635	um^2	Spot	5	1000000025	155
0.19635	um^2	Spot	5	1000000026	156
0.19635	um^2	Spot	5	1000000028	157
0.19635	um^2	Spot	5	1000000029	158
0.19635	um^2	Spot	6	1000000000	159
0.19635	um^2	Spot	6	1000000001	160
0.19635	um^2	Spot	6	1000000034	161
0.19635	um^2	Spot	6	1000000002	162
0.19635	um^2	Spot	6	1000000005	163
0.19635	um^2	Spot	6	1000000004	164
0.19635	um^2	Spot	6	1000000003	165
0.19635	um^2	Spot	6	1000000006	166
0.19635	um^2	Spot	6	1000000007	167
0.19635	um^2	Spot	6	1000000036	168
0.19635	um^2	Spot	6	1000000009	169
0.19635	um^2	Spot	6	1000000010	170
0.19635	um^2	Spot	6	1000000011	171
0.19635	um^2	Spot	6	1000000012	172
0.19635	um^2	Spot	6	1000000013	173
0.19635	um^2	Spot	6	1000000014	174
0.19635	um^2	Spot	6	1000000035	175
0.19635	um^2	Spot	6	1000000015	176
0.19635	um^2	Spot	6	1000000037	177
0.19635	um^2	Spot	6	1000000038	178
0.19635	um^2	Spot	6	1000000031	179
0.19635	um^2	Spot	6	1000000032	180
0.19635	um^2	Spot	6	1000000016	181
0.19635	um^2	Spot	6	1000000039	182
0.19635	um^2	Spot	6	1000000040	183
0.19635	um^2	Spot	6	1000000017	184
0.19635	um^2	Spot	6	1000000018	185
0.19635	um^2	Spot	6	1000000019	186
0.19635	um^2	Spot	6	1000000020	187
0.19635	um^2	Spot	6	1000000021	188
0.19635	um^2	Spot	6	1000000033	189
0.19635	um^2	Spot	6	1000000022	190
0.19635	um^2	Spot	6	1000000023	191
0.19635	um^2	Spot	6	1000000025	192
0.19635	um^2	Spot	6	1000000024	193
0.19635	um^2	Spot	6	1000000026	194
0.19635	um^2	Spot	6	1000000027	195
0.19635	um^2	Spot	6	1000000028	196
0.19635	um^2	Spot	6	1000000029	197
0.19635	um^2	Spot	6	1000000041	198
0.19635	um^2	Spot	7	1000000000	199
0.19635	um^2	Spot	7	1000000001	200
0.19635	um^2	Spot	7	1000000034	201
0.19635	um^2	Spot	7	1000000002	202
0.19635	um^2	Spot	7	1000000042	203
0.19635	um^2	Spot	7	1000000005	204
0.19635	um^2	Spot	7	1000000004	205
0.19635	um^2	Spot	7	1000000003	206
0.19635	um^2	Spot	7	1000000006	207
0.19635	um^2	Spot	7	1000000036	208
0.19635	um^2	Spot	7	1000000007	209
0.19635	um^2	Spot	7	1000000009	210
0.19635	um^2	Spot	7	1000000010	211
0.19635	um^2	Spot	7	1000000008	212
0.19635	um^2	Spot	7	1000000011	213
0.19635	um^2	Spot	7	1000000012	214
0.19635	um^2	Spot	7	1000000013	215
0.19635	um^2	Spot	7	1000000030	216
0.19635	um^2	Spot	7	1000000014	217
0.19635	um^2	Spot	7	1000000035	218
0.19635	um^2	Spot	7	1000000015	219
0.19635	um^2	Spot	7	1000000037	220
0.19635	um^2	Spot	7	1000000043	221
0.19635	um^2	Spot	7	1000000038	222
0.19635	um^2	Spot	7	1000000031	223
0.19635	um^2	Spot	7	1000000032	224
0.19635	um^2	Spot	7	1000000039	225
0.19635	um^2	Spot	7	1000000016	226
0.19635	um^2	Spot	7	1000000040	227
0.19635	um^2	Spot	7	1000000017	228
0.19635	um^2	Spot	7	1000000019	229
0.19635	um^2	Spot	7	1000000018	230
0.19635	um^2	Spot	7	1000000044	231
0.19635	um^2	Spot	7	1000000021	232
0.19635	um^2	Spot	7	1000000033	233
0.19635	um^2	Spot	7	1000000022	234
0.19635	um^2	Spot	7	1000000023	235
0.19635	um^2	Spot	7	1000000024	236
0.19635	um^2	Spot	7	1000000025	237
0.19635	um^2	Spot	7	1000000028	238
0.19635	um^2	Spot	7	1000000029	239
0.19635	um^2	Spot	7	1000000041	240
0.19635	um^2	Spot	8	1000000000	241
0.19635	um^2	Spot	8	1000000045	242
0.19635	um^2	Spot	8	1000000001	243
0.19635	um^2	Spot	8	1000000034	244
0.19635	um^2	Spot	8	1000000002	245
0.19635	um^2	Spot	8	1000000004	246
0.19635	um^2	Spot	8	1000000005	247
0.19635	um^2	Spot	8	1000000003	248
0.19635	um^2	Spot	8	1000000006	249
0.19635	um^2	Spot	8	1000000036	250
0.19635	um^2	Spot	8	1000000007	251
0.19635	um^2	Spot	8	1000000009	252
0.19635	um^2	Spot	8	1000000010	253
0.19635	um^2	Spot	8	1000000008	254
0.19635	um^2	Spot	8	1000000011	255
0.19635	um^2	Spot	8	1000000012	256
0.19635	um^2	Spot	8	1000000046	257
0.19635	um^2	Spot	8	1000000013	258
0.19635	um^2	Spot	8	1000000030	259
0.19635	um^2	Spot	8	1000000035	260
0.19635	um^2	Spot	8	1000000014	261
0.19635	um^2	Spot	8	1000000037	262
0.19635	um^2	Spot	8	1000000015	263
0.19635	um^2	Spot	8	1000000038	264
0.19635	um^2	Spot	8	1000000031	265
0.19635	um^2	Spot	8	1000000032	266
0.19635	um^2	Spot	8	1000000039	267
0.19635	um^2	Spot	8	1000000016	268
0.19635	um^2	Spot	8	1000000040	269
0.19635	um^2	Spot	8	1000000017	270
0.19635	um^2	Spot	8	1000000019	271
0.19635	um^2	Spot	8	1000000018	272
0.19635	um^2	Spot	8	1000000047	273
0.19635	um^2	Spot	8	1000000044	274
0.19635	um^2	Spot	8	1000000020	275
0.19635	um^2	Spot	8	1000000021	276
0.19635	um^2	Spot	8	1000000033	277
0.19635	um^2	Spot	8	1000000022	278
0.19635	um^2	Spot	8	1000000048	279
0.19635	um^2	Spot	8	1000000023	280
0.19635	um^2	Spot	8	1000000025	281
0.19635	um^2	Spot	8	1000000026	282
0.19635	um^2	Spot	8	1000000027	283
0.19635	um^2	Spot	8	1000000028	284
0.19635	um^2	Spot	8	1000000029	285
0.19635	um^2	Spot	8	1000000049	286
0.19635	um^2	Spot	8	1000000041	287
0.19635	um^2	Spot	9	1000000050	288
0.19635	um^2	Spot	9	1000000000	289
0.19635	um^2	Spot	9	1000000045	290
0.19635	um^2	Spot	9	1000000034	291
0.19635	um^2	Spot	9	1000000042	292
0.19635	um^2	Spot	9	1000000002	293
0.19635	um^2	Spot	9	1000000004	294
0.19635	um^2	Spot	9	1000000005	295
0.19635	um^2	Spot	9	1000000006	296
0.19635	um^2	Spot	9	1000000036	297
0.19635	um^2	Spot	9	1000000007	298
0.19635	um^2	Spot	9	1000000009	299
0.19635	um^2	Spot	9	1000000010	300
0.19635	um^2	Spot	9	1000000011	301
0.19635	um^2	Spot	9	1000000008	302
0.19635	um^2	Spot	9	1000000046	303
0.19635	um^2	Spot	9	1000000013	304
0.19635	um^2	Spot	9	1000000030	305
0.19635	um^2	Spot	9	1000000037	306
0.19635	um^2	Spot	9	1000000015	307
0.19635	um^2	Spot	9	1000000043	308
0.19635	um^2	Spot	9	1000000038	309
0.19635	um^2	Spot	9	1000000031	310
0.19635	um^2	Spot	9	1000000039	311
0.19635	um^2	Spot	9	1000000016	312
0.19635	um^2	Spot	9	1000000040	313
0.19635	um^2	Spot	9	1000000017	314
0.19635	um^2	Spot	9	1000000019	315
0.19635	um^2	Spot	9	1000000018	316
0.19635	um^2	Spot	9	1000000051	317
0.19635	um^2	Spot	9	1000000047	318
0.19635	um^2	Spot	9	1000000044	319
0.19635	um^2	Spot	9	1000000020	320
0.19635	um^2	Spot	9	1000000021	321
0.19635	um^2	Spot	9	1000000033	322
0.19635	um^2	Spot	9	1000000022	323
0.19635	um^2	Spot	9	1000000052	324
0.19635	um^2	Spot	9	1000000048	325
0.19635	um^2	Spot	9	1000000023	326
0.19635	um^2	Spot	9	1000000024	327
0.19635	um^2	Spot	9	1000000025	328
0.19635	um^2	Spot	9	1000000026	329
0.19635	um^2	Spot	9	1000000028	330
0.19635	um^2	Spot	9	1000000029	331
0.19635	um^2	Spot	9	1000000041	332
0.19635	um^2	Spot	10	1000000053	333
0.19635	um^2	Spot	10	1000000000	334
0.19635	um^2	Spot	10	1000000045	335
0.19635	um^2	Spot	10	1000000001	336
0.19635	um^2	Spot	10	1000000034	337
0.19635	um^2	Spot	10	1000000042	338
0.19635	um^2	Spot	10	1000000002	339
0.19635	um^2	Spot	10	1000000054	340
0.19635	um^2	Spot	10	1000000004	341
0.19635	um^2	Spot	10	1000000005	342
0.19635	um^2	Spot	10	1000000003	343
0.19635	um^2	Spot	10	1000000036	344
0.19635	um^2	Spot	10	1000000007	345
0.19635	um^2	Spot	10	1000000009	346
0.19635	um^2	Spot	10	1000000010	347
0.19635	um^2	Spot	10	1000000008	348
0.19635	um^2	Spot	10	1000000011	349
0.19635	um^2	Spot	10	1000000012	350
0.19635	um^2	Spot	10	1000000046	351
0.19635	um^2	Spot	10	1000000013	352
0.19635	um^2	Spot	10	1000000030	353
0.19635	um^2	Spot	10	1000000035	354
0.19635	um^2	Spot	10	1000000014	355
0.19635	um^2	Spot	10	1000000037	356
0.19635	um^2	Spot	10	1000000055	357
0.19635	um^2	Spot	10	1000000038	358
0.19635	um^2	Spot	10	1000000043	359
0.19635	um^2	Spot	10	1000000031	360
0.19635	um^2	Spot	10	1000000039	361
0.19635	um^2	Spot	10	1000000032	362
0.19635	um^2	Spot	10	1000000016	363
0.19635	um^2	Spot	10	1000000056	364
0.19635	um^2	Spot	10	1000000040	365
0.19635	um^2	Spot	10	1000000017	366
0.19635	um^2	Spot	10	1000000018	367
0.19635	um^2	Spot	10	1000000019	368
0.19635	um^2	Spot	10	1000000051	369
0.19635	um^2	Spot	10	1000000047	370
0.19635	um^2	Spot	10	1000000044	371
0.19635	um^2	Spot	10	1000000020	372
0.19635	um^2	Spot	10	1000000021	373
0.19635	um^2	Spot	10	1000000033	374
0.19635	um^2	Spot	10	1000000022	375
0.19635	um^2	Spot	10	1000000057	376
0.19635	um^2	Spot	10	1000000052	377
0.19635	um^2	Spot	10	1000000023	378
0.19635	um^2	Spot	10	1000000024	379
0.19635	um^2	Spot	10	1000000025	380
0.19635	um^2	Spot	10	1000000027	381
0.19635	um^2	Spot	10	1000000026	382
0.19635	um^2	Spot	10	1000000028	383
0.19635	um^2	Spot	10	1000000029	384
0.19635	um^2	Spot	10	1000000049	385
0.19635	um^2	Spot	10	1000000041	386
0.19635	um^2	Spot	11	1000000053	387
0.19635	um^2	Spot	11	1000000050	388
0.19635	um^2	Spot	11	1000000000	389
0.19635	um^2	Spot	11	1000000045	390
0.19635	um^2	Spot	11	1000000001	391
0.19635	um^2	Spot	11	1000000058	392
0.19635	um^2	Spot	11	1000000034	393
0.19635	um^2	Spot	11	1000000002	394
0.19635	um^2	Spot	11	1000000054	395
0.19635	um^2	Spot	11	1000000004	396
0.19635	um^2	Spot	11	1000000003	397
0.19635	um^2	Spot	11	1000000006	398
0.19635	um^2	Spot	11	1000000036	399
0.19635	um^2	Spot	11	1000000007	400
0.19635	um^2	Spot	11	1000000009	401
0.19635	um^2	Spot	11	1000000010	402
0.19635	um^2	Spot	11	1000000011	403
0.19635	um^2	Spot	11	1000000008	404
0.19635	um^2	Spot	11	1000000012	405
0.19635	um^2	Spot	11	1000000046	406
0.19635	um^2	Spot	11	1000000013	407
0.19635	um^2	Spot	11	1000000030	408
0.19635	um^2	Spot	11	1000000035	409
0.19635	um^2	Spot	11	1000000015	410
0.19635	um^2	Spot	11	1000000037	411
0.19635	um^2	Spot	11	1000000043	412
0.19635	um^2	Spot	11	1000000038	413
0.19635	um^2	Spot	11	1000000031	414
0.19635	um^2	Spot	11	1000000039	415
0.19635	um^2	Spot	11	1000000016	416
0.19635	um^2	Spot	11	1000000056	417
0.19635	um^2	Spot	11	1000000040	418
0.19635	um^2	Spot	11	1000000017	419
0.19635	um^2	Spot	11	1000000018	420
0.19635	um^2	Spot	11	1000000019	421
0.19635	um^2	Spot	11	1000000051	422
0.19635	um^2	Spot	11	1000000047	423
0.19635	um^2	Spot	11	1000000020	424
0.19635	um^2	Spot	11	1000000044	425
0.19635	um^2	Spot	11	1000000021	426
0.19635	um^2	Spot	11	1000000033	427
0.19635	um^2	Spot	11	1000000022	428
0.19635	um^2	Spot	11	1000000052	429
0.19635	um^2	Spot	11	1000000057	430
0.19635	um^2	Spot	11	1000000048	431
0.19635	um^2	Spot	11	1000000024	432
0.19635	um^2	Spot	11	1000000026	433
0.19635	um^2	Spot	11	1000000025	434
0.19635	um^2	Spot	11	1000000027	435
0.19635	um^2	Spot	11	1000000028	436
0.19635	um^2	Spot	11	1000000029	437
0.19635	um^2	Spot	11	1000000049	438
0.19635	um^2	Spot	11	1000000041	439
0.19635	um^2	Spot	12	1000000053	440
0.19635	um^2	Spot	12	1000000050	441
0.19635	um^2	Spot	12	1000000045	442
0.19635	um^2	Spot	12	1000000001	443
0.19635	um^2	Spot	12	1000000058	444
0.19635	um^2	Spot	12	1000000034	445
0.19635	um^2	Spot	12	1000000059	446
0.19635	um^2	Spot	12	1000000042	447
0.19635	um^2	Spot	12	1000000002	448
0.19635	um^2	Spot	12	1000000054	449
0.19635	um^2	Spot	12	1000000003	450
0.19635	um^2	Spot	12	1000000005	451
0.19635	um^2	Spot	12	1000000036	452
0.19635	um^2	Spot	12	1000000007	453
0.19635	um^2	Spot	12	1000000009	454
0.19635	um^2	Spot	12	1000000010	455
0.19635	um^2	Spot	12	1000000011	456
0.19635	um^2	Spot	12	1000000008	457
0.19635	um^2	Spot	12	1000000012	458
0.19635	um^2	Spot	12	1000000046	459
0.19635	um^2	Spot	12	1000000060	460
0.19635	um^2	Spot	12	1000000061	461
0.19635	um^2	Spot	12	1000000013	462
0.19635	um^2	Spot	12	1000000030	463
0.19635	um^2	Spot	12	1000000035	464
0.19635	um^2	Spot	12	1000000014	465
0.19635	um^2	Spot	12	1000000015	466
0.19635	um^2	Spot	12	1000000062	467
0.19635	um^2	Spot	12	1000000037	468
0.19635	um^2	Spot	12	1000000055	469
0.19635	um^2	Spot	12	1000000043	470
0.19635	um^2	Spot	12	1000000031	471
0.19635	um^2	Spot	12	1000000056	472
0.19635	um^2	Spot	12	1000000039	473
0.19635	um^2	Spot	12	1000000032	474
0.19635	um^2	Spot	12	1000000016	475
0.19635	um^2	Spot	12	1000000017	476
0.19635	um^2	Spot	12	1000000019	477
0.19635	um^2	Spot	12	1000000018	478
0.19635	um^2	Spot	12	1000000051	479
0.19635	um^2	Spot	12	1000000047	480
0.19635	um^2	Spot	12	1000000044	481
0.19635	um^2	Spot	12	1000000020	482
0.19635	um^2	Spot	12	1000000021	483
0.19635	um^2	Spot	12	1000000033	484
0.19635	um^2	Spot	12	1000000022	485
0.19635	um^2	Spot	12	1000000052	486
0.19635	um^2	Spot	12	1000000057	487
0.19635	um^2	Spot	12	1000000048	488
0.19635	um^2	Spot	12	1000000023	489
0.19635	um^2	Spot	12	1000000024	490
0.19635	um^2	Spot	12	1000000026	491
0.19635	um^2	Spot	12	1000000025	492
0.19635	um^2	Spot	12	1000000027	493
0.19635	um^2	Spot	12	1000000028	494
0.19635	um^2	Spot	12	1000000029	495
0.19635	um^2	Spot	12	1000000049	496
0.19635	um^2	Spot	12	1000000041	497
0.19635	um^2	Spot	13	1000000053	498
0.19635	um^2	Spot	13	1000000050	499
0.19635	um^2	Spot	13	1000000045	500
0.19635	um^2	Spot	13	1000000001	501
0.19635	um^2	Spot	13	1000000058	502
0.19635	um^2	Spot	13	1000000034	503
0.19635	um^2	Spot	13	1000000059	504
0.19635	um^2	Spot	13	1000000042	505
0.19635	um^2	Spot	13	1000000002	506
0.19635	um^2	Spot	13	1000000004	507
0.19635	um^2	Spot	13	1000000003	508
0.19635	um^2	Spot	13	1000000036	509
0.19635	um^2	Spot	13	1000000005	510
0.19635	um^2	Spot	13	1000000006	511
0.19635	um^2	Spot	13	1000000007	512
0.19635	um^2	Spot	13	1000000009	513
0.19635	um^2	Spot	13	1000000010	514
0.19635	um^2	Spot	13	1000000012	515
0.19635	um^2	Spot	13	1000000008	516
0.19635	um^2	Spot	13	1000000060	517
0.19635	um^2	Spot	13	1000000046	518
0.19635	um^2	Spot	13	1000000061	519
0.19635	um^2	Spot	13	1000000013	520
0.19635	um^2	Spot	13	1000000035	521
0.19635	um^2	Spot	13	1000000030	522
0.19635	um^2	Spot	13	1000000014	523
0.19635	um^2	Spot	13	1000000015	524
0.19635	um^2	Spot	13	1000000037	525
0.19635	um^2	Spot	13	1000000062	526
0.19635	um^2	Spot	13	1000000055	527
0.19635	um^2	Spot	13	1000000043	528
0.19635	um^2	Spot	13	1000000038	529
0.19635	um^2	Spot	13	1000000063	530
0.19635	um^2	Spot	13	1000000031	531
0.19635	um^2	Spot	13	1000000039	532
0.19635	um^2	Spot	13	1000000016	533
0.19635	um^2	Spot	13	1000000056	534
0.19635	um^2	Spot	13	1000000032	535
0.19635	um^2	Spot	13	1000000040	536
0.19635	um^2	Spot	13	1000000017	537
0.19635	um^2	Spot	13	1000000018	538
0.19635	um^2	Spot	13	1000000019	539
0.19635	um^2	Spot	13	1000000051	540
0.19635	um^2	Spot	13	1000000047	541
0.19635	um^2	Spot	13	1000000044	542
0.19635	um^2	Spot	13	1000000020	543
0.19635	um^2	Spot	13	1000000021	544
0.19635	um^2	Spot	13	1000000033	545
0.19635	um^2	Spot	13	1000000022	546
0.19635	um^2	Spot	13	1000000052	547
0.19635	um^2	Spot	13	1000000057	548
0.19635	um^2	Spot	13	1000000048	549
0.19635	um^2	Spot	13	1000000023	550
0.19635	um^2	Spot	13	1000000025	551
0.19635	um^2	Spot	13	1000000027	552
0.19635	um^2	Spot	13	1000000026	553
0.19635	um^2	Spot	13	1000000028	554
0.19635	um^2	Spot	13	1000000029	555
0.19635	um^2	Spot	13	1000000049	556
0.19635	um^2	Spot	13	1000000041	557
0.19635	um^2	Spot	14	1000000053	558
0.19635	um^2	Spot	14	1000000050	559
0.19635	um^2	Spot	14	1000000001	560
0.19635	um^2	Spot	14	1000000058	561
0.19635	um^2	Spot	14	1000000034	562
0.19635	um^2	Spot	14	1000000059	563
0.19635	um^2	Spot	14	1000000042	564
0.19635	um^2	Spot	14	1000000002	565
0.19635	um^2	Spot	14	1000000054	566
0.19635	um^2	Spot	14	1000000004	567
0.19635	um^2	Spot	14	1000000003	568
0.19635	um^2	Spot	14	1000000005	569
0.19635	um^2	Spot	14	1000000036	570
0.19635	um^2	Spot	14	1000000007	571
0.19635	um^2	Spot	14	1000000009	572
0.19635	um^2	Spot	14	1000000010	573
0.19635	um^2	Spot	14	1000000012	574
0.19635	um^2	Spot	14	1000000046	575
0.19635	um^2	Spot	14	1000000060	576
0.19635	um^2	Spot	14	1000000061	577
0.19635	um^2	Spot	14	1000000013	578
0.19635	um^2	Spot	14	1000000035	579
0.19635	um^2	Spot	14	1000000030	580
0.19635	um^2	Spot	14	1000000015	581
0.19635	um^2	Spot	14	1000000037	582
0.19635	um^2	Spot	14	1000000062	583
0.19635	um^2	Spot	14	1000000043	584
0.19635	um^2	Spot	14	1000000038	585
0.19635	um^2	Spot	14	1000000063	586
0.19635	um^2	Spot	14	1000000039	587
0.19635	um^2	Spot	14	1000000032	588
0.19635	um^2	Spot	14	1000000016	589
0.19635	um^2	Spot	14	1000000056	590
0.19635	um^2	Spot	14	1000000040	591
0.19635	um^2	Spot	14	1000000017	592
0.19635	um^2	Spot	14	1000000018	593
0.19635	um^2	Spot	14	1000000019	594
0.19635	um^2	Spot	14	1000000051	595
0.19635	um^2	Spot	14	1000000047	596
0.19635	um^2	Spot	14	1000000020	597
0.19635	um^2	Spot	14	1000000044	598
0.19635	um^2	Spot	14	1000000021	599
0.19635	um^2	Spot	14	1000000033	600
0.19635	um^2	Spot	14	1000000052	601
0.19635	um^2	Spot	14	1000000022	602
0.19635	um^2	Spot	14	1000000057	603
0.19635	um^2	Spot	14	1000000048	604
0.19635	um^2	Spot	14	1000000023	605
0.19635	um^2	Spot	14	1000000024	606
0.19635	um^2	Spot	14	1000000027	607
0.19635	um^2	Spot	14	1000000026	608
0.19635	um^2	Spot	14	1000000028	609
0.19635	um^2	Spot	14	1000000064	610
0.19635	um^2	Spot	14	1000000029	611
0.19635	um^2	Spot	14	1000000049	612
0.19635	um^2	Spot	14	1000000041	613
0.19635	um^2	Spot	15	1000000053	614
0.19635	um^2	Spot	15	1000000050	615
0.19635	um^2	Spot	15	1000000045	616
0.19635	um^2	Spot	15	1000000001	617
0.19635	um^2	Spot	15	1000000058	618
0.19635	um^2	Spot	15	1000000065	619
0.19635	um^2	Spot	15	1000000059	620
0.19635	um^2	Spot	15	1000000042	621
0.19635	um^2	Spot	15	1000000054	622
0.19635	um^2	Spot	15	1000000003	623
0.19635	um^2	Spot	15	1000000004	624
0.19635	um^2	Spot	15	1000000036	625
0.19635	um^2	Spot	15	1000000005	626
0.19635	um^2	Spot	15	1000000066	627
0.19635	um^2	Spot	15	1000000009	628
0.19635	um^2	Spot	15	1000000067	629
0.19635	um^2	Spot	15	1000000010	630
0.19635	um^2	Spot	15	1000000012	631
0.19635	um^2	Spot	15	1000000060	632
0.19635	um^2	Spot	15	1000000046	633
0.19635	um^2	Spot	15	1000000068	634
0.19635	um^2	Spot	15	1000000013	635
0.19635	um^2	Spot	15	1000000030	636
0.19635	um^2	Spot	15	1000000014	637
0.19635	um^2	Spot	15	1000000035	638
0.19635	um^2	Spot	15	1000000015	639
0.19635	um^2	Spot	15	1000000037	640
0.19635	um^2	Spot	15	1000000062	641
0.19635	um^2	Spot	15	1000000055	642
0.19635	um^2	Spot	15	1000000038	643
0.19635	um^2	Spot	15	1000000043	644
0.19635	um^2	Spot	15	1000000063	645
0.19635	um^2	Spot	15	1000000039	646
0.19635	um^2	Spot	15	1000000016	647
0.19635	um^2	Spot	15	1000000040	648
0.19635	um^2	Spot	15	1000000017	649
0.19635	um^2	Spot	15	1000000019	650
0.19635	um^2	Spot	15	1000000018	651
0.19635	um^2	Spot	15	1000000051	652
0.19635	um^2	Spot	15	1000000047	653
0.19635	um^2	Spot	15	1000000020	654
0.19635	um^2	Spot	15	1000000044	655
0.19635	um^2	Spot	15	1000000021	656
0.19635	um^2	Spot	15	1000000033	657
0.19635	um^2	Spot	15	1000000022	658
0.19635	um^2	Spot	15	1000000052	659
0.19635	um^2	Spot	15	1000000048	660
0.19635	um^2	Spot	15	1000000057	661
0.19635	um^2	Spot	15	1000000023	662
0.19635	um^2	Spot	15	1000000024	663
0.19635	um^2	Spot	15	1000000026	664
0.19635	um^2	Spot	15	1000000027	665
0.19635	um^2	Spot	15	1000000028	666
0.19635	um^2	Spot	15	1000000064	667
0.19635	um^2	Spot	15	1000000029	668
0.19635	um^2	Spot	15	1000000049	669
0.19635	um^2	Spot	15	1000000041	670
0.19635	um^2	Spot	16	1000000053	671
0.19635	um^2	Spot	16	1000000050	672
0.19635	um^2	Spot	16	1000000001	673
0.19635	um^2	Spot	16	1000000058	674
0.19635	um^2	Spot	16	1000000065	675
0.19635	um^2	Spot	16	1000000059	676
0.19635	um^2	Spot	16	1000000042	677
0.19635	um^2	Spot	16	1000000003	678
0.19635	um^2	Spot	16	1000000004	679
0.19635	um^2	Spot	16	1000000005	680
0.19635	um^2	Spot	16	1000000036	681
0.19635	um^2	Spot	16	1000000066	682
0.19635	um^2	Spot	16	1000000069	683
0.19635	um^2	Spot	16	1000000009	684
0.19635	um^2	Spot	16	1000000010	685
0.19635	um^2	Spot	16	1000000067	686
0.19635	um^2	Spot	16	1000000012	687
0.19635	um^2	Spot	16	1000000046	688
0.19635	um^2	Spot	16	1000000060	689
0.19635	um^2	Spot	16	1000000068	690
0.19635	um^2	Spot	16	1000000061	691
0.19635	um^2	Spot	16	1000000013	692
0.19635	um^2	Spot	16	1000000030	693
0.19635	um^2	Spot	16	1000000055	694
0.19635	um^2	Spot	16	1000000037	695
0.19635	um^2	Spot	16	1000000062	696
0.19635	um^2	Spot	16	1000000038	697
0.19635	um^2	Spot	16	1000000043	698
0.19635	um^2	Spot	16	1000000070	699
0.19635	um^2	Spot	16	1000000039	700
0.19635	um^2	Spot	16	1000000056	701
0.19635	um^2	Spot	16	1000000040	702
0.19635	um^2	Spot	16	1000000016	703
0.19635	um^2	Spot	16	1000000017	704
0.19635	um^2	Spot	16	1000000018	705
0.19635	um^2	Spot	16	1000000019	706
0.19635	um^2	Spot	16	1000000051	707
0.19635	um^2	Spot	16	1000000047	708
0.19635	um^2	Spot	16	1000000020	709
0.19635	um^2	Spot	16	1000000044	710
0.19635	um^2	Spot	16	1000000021	711
0.19635	um^2	Spot	16	1000000033	712
0.19635	um^2	Spot	16	1000000022	713
0.19635	um^2	Spot	16	1000000052	714
0.19635	um^2	Spot	16	1000000057	715
0.19635	um^2	Spot	16	1000000048	716
0.19635	um^2	Spot	16	1000000023	717
0.19635	um^2	Spot	16	1000000071	718
0.19635	um^2	Spot	16	1000000072	719
0.19635	um^2	Spot	16	1000000024	720
0.19635	um^2	Spot	16	1000000028	721
0.19635	um^2	Spot	16	1000000064	722
0.19635	um^2	Spot	16	1000000029	723
0.19635	um^2	Spot	16	1000000049	724
0.19635	um^2	Spot	16	1000000041	725
0.19635	um^2	Spot	17	1000000053	726
0.19635	um^2	Spot	17	1000000050	727
0.19635	um^2	Spot	17	1000000045	728
0.19635	um^2	Spot	17	1000000001	729
0.19635	um^2	Spot	17	1000000058	730
0.19635	um^2	Spot	17	1000000065	731
0.19635	um^2	Spot	17	1000000059	732
0.19635	um^2	Spot	17	1000000073	733
0.19635	um^2	Spot	17	1000000042	734
0.19635	um^2	Spot	17	1000000074	735
0.19635	um^2	Spot	17	1000000054	736
0.19635	um^2	Spot	17	1000000003	737
0.19635	um^2	Spot	17	1000000005	738
0.19635	um^2	Spot	17	1000000036	739
0.19635	um^2	Spot	17	1000000066	740
0.19635	um^2	Spot	17	1000000069	741
0.19635	um^2	Spot	17	1000000009	742
0.19635	um^2	Spot	17	1000000075	743
0.19635	um^2	Spot	17	1000000067	744
0.19635	um^2	Spot	17	1000000012	745
0.19635	um^2	Spot	17	1000000046	746
0.19635	um^2	Spot	17	1000000060	747
0.19635	um^2	Spot	17	1000000068	748
0.19635	um^2	Spot	17	1000000061	749
0.19635	um^2	Spot	17	1000000030	750
0.19635	um^2	Spot	17	1000000062	751
0.19635	um^2	Spot	17	1000000043	752
0.19635	um^2	Spot	17	1000000063	753
0.19635	um^2	Spot	17	1000000039	754
0.19635	um^2	Spot	17	1000000056	755
0.19635	um^2	Spot	17	1000000016	756
0.19635	um^2	Spot	17	1000000076	757
0.19635	um^2	Spot	17	1000000017	758
0.19635	um^2	Spot	17	1000000018	759
0.19635	um^2	Spot	17	1000000051	760
0.19635	um^2	Spot	17	1000000047	761
0.19635	um^2	Spot	17	1000000044	762
0.19635	um^2	Spot	17	1000000020	763
0.19635	um^2	Spot	17	1000000021	764
0.19635	um^2	Spot	17	1000000022	765
0.19635	um^2	Spot	17	1000000033	766
0.19635	um^2	Spot	17	1000000052	767
0.19635	um^2	Spot	17	1000000048	768
0.19635	um^2	Spot	17	1000000057	769
0.19635	um^2	Spot	17	1000000023	770
0.19635	um^2	Spot	17	1000000071	771
0.19635	um^2	Spot	17	1000000072	772
0.19635	um^2	Spot	17	1000000024	773
0.19635	um^2	Spot	17	1000000028	774
0.19635	um^2	Spot	17	1000000064	775
0.19635	um^2	Spot	17	1000000029	776
0.19635	um^2	Spot	17	1000000049	777
0.19635	um^2	Spot	17	1000000041	778
0.19635	um^2	Spot	18	1000000053	779
0.19635	um^2	Spot	18	1000000050	780
0.19635	um^2	Spot	18	1000000077	781
0.19635	um^2	Spot	18	1000000058	782
0.19635	um^2	Spot	18	1000000065	783
0.19635	um^2	Spot	18	1000000078	784
0.19635	um^2	Spot	18	1000000073	785
0.19635	um^2	Spot	18	1000000079	786
0.19635	um^2	Spot	18	1000000054	787
0.19635	um^2	Spot	18	1000000074	788
0.19635	um^2	Spot	18	1000000003	789
0.19635	um^2	Spot	18	1000000005	790
0.19635	um^2	Spot	18	1000000036	791
0.19635	um^2	Spot	18	1000000066	792
0.19635	um^2	Spot	18	1000000009	793
0.19635	um^2	Spot	18	1000000075	794
0.19635	um^2	Spot	18	1000000010	795
0.19635	um^2	Spot	18	1000000067	796
0.19635	um^2	Spot	18	1000000012	797
0.19635	um^2	Spot	18	1000000046	798
0.19635	um^2	Spot	18	1000000060	799
0.19635	um^2	Spot	18	1000000061	800
0.19635	um^2	Spot	18	1000000055	801
0.19635	um^2	Spot	18	1000000062	802
0.19635	um^2	Spot	18	1000000043	803
0.19635	um^2	Spot	18	1000000063	804
0.19635	um^2	Spot	18	1000000070	805
0.19635	um^2	Spot	18	1000000039	806
0.19635	um^2	Spot	18	1000000080	807
0.19635	um^2	Spot	18	1000000040	808
0.19635	um^2	Spot	18	1000000076	809
0.19635	um^2	Spot	18	1000000017	810
0.19635	um^2	Spot	18	1000000018	811
0.19635	um^2	Spot	18	1000000019	812
0.19635	um^2	Spot	18	1000000051	813
0.19635	um^2	Spot	18	1000000047	814
0.19635	um^2	Spot	18	1000000044	815
0.19635	um^2	Spot	18	1000000020	816
0.19635	um^2	Spot	18	1000000021	817
0.19635	um^2	Spot	18	1000000033	818
0.19635	um^2	Spot	18	1000000052	819
0.19635	um^2	Spot	18	1000000022	820
0.19635	um^2	Spot	18	1000000048	821
0.19635	um^2	Spot	18	1000000057	822
0.19635	um^2	Spot	18	1000000071	823
0.19635	um^2	Spot	18	1000000023	824
0.19635	um^2	Spot	18	1000000024	825
0.19635	um^2	Spot	18	1000000072	826
0.19635	um^2	Spot	18	1000000081	827
0.19635	um^2	Spot	18	1000000028	828
0.19635	um^2	Spot	18	1000000064	829
0.19635	um^2	Spot	18	1000000029	830
0.19635	um^2	Spot	18	1000000049	831
0.19635	um^2	Spot	18	1000000041	832
0.19635	um^2	Spot	19	1000000053	833
0.19635	um^2	Spot	19	1000000050	834
0.19635	um^2	Spot	19	1000000045	835
0.19635	um^2	Spot	19	1000000077	836
0.19635	um^2	Spot	19	1000000058	837
0.19635	um^2	Spot	19	1000000059	838
0.19635	um^2	Spot	19	1000000065	839
0.19635	um^2	Spot	19	1000000078	840
0.19635	um^2	Spot	19	1000000073	841
0.19635	um^2	Spot	19	1000000079	842
0.19635	um^2	Spot	19	1000000074	843
0.19635	um^2	Spot	19	1000000054	844
0.19635	um^2	Spot	19	1000000003	845
0.19635	um^2	Spot	19	1000000005	846
0.19635	um^2	Spot	19	1000000036	847
0.19635	um^2	Spot	19	1000000066	848
0.19635	um^2	Spot	19	1000000069	849
0.19635	um^2	Spot	19	1000000009	850
0.19635	um^2	Spot	19	1000000082	851
0.19635	um^2	Spot	19	1000000012	852
0.19635	um^2	Spot	19	1000000068	853
0.19635	um^2	Spot	19	1000000060	854
0.19635	um^2	Spot	19	1000000046	855
0.19635	um^2	Spot	19	1000000061	856
0.19635	um^2	Spot	19	1000000055	857
0.19635	um^2	Spot	19	1000000062	858
0.19635	um^2	Spot	19	1000000043	859
0.19635	um^2	Spot	19	1000000070	860
0.19635	um^2	Spot	19	1000000039	861
0.19635	um^2	Spot	19	1000000080	862
0.19635	um^2	Spot	19	1000000056	863
0.19635	um^2	Spot	19	1000000076	864
0.19635	um^2	Spot	19	1000000017	865
0.19635	um^2	Spot	19	1000000018	866
0.19635	um^2	Spot	19	1000000019	867
0.19635	um^2	Spot	19	1000000051	868
0.19635	um^2	Spot	19	1000000047	869
0.19635	um^2	Spot	19	1000000044	870
0.19635	um^2	Spot	19	1000000020	871
0.19635	um^2	Spot	19	1000000021	872
0.19635	um^2	Spot	19	1000000033	873
0.19635	um^2	Spot	19	1000000052	874
0.19635	um^2	Spot	19	1000000022	875
0.19635	um^2	Spot	19	1000000048	876
0.19635	um^2	Spot	19	1000000057	877
0.19635	um^2	Spot	19	1000000083	878
0.19635	um^2	Spot	19	1000000071	879
0.19635	um^2	Spot	19	1000000023	880
0.19635	um^2	Spot	19	1000000024	881
0.19635	um^2	Spot	19	1000000081	882
0.19635	um^2	Spot	19	1000000028	883
0.19635	um^2	Spot	19	1000000064	884
0.19635	um^2	Spot	19	1000000029	885
0.19635	um^2	Spot	19	1000000041	886
0.19635	um^2	Spot	19	1000000049	887
0.19635	um^2	Spot	20	1000000053	888
0.19635	um^2	Spot	20	1000000050	889
0.19635	um^2	Spot	20	1000000077	890
0.19635	um^2	Spot	20	1000000058	891
0.19635	um^2	Spot	20	1000000065	892
0.19635	um^2	Spot	20	1000000073	893
0.19635	um^2	Spot	20	1000000079	894
0.19635	um^2	Spot	20	1000000078	895
0.19635	um^2	Spot	20	1000000054	896
0.19635	um^2	Spot	20	1000000003	897
0.19635	um^2	Spot	20	1000000074	898
0.19635	um^2	Spot	20	1000000005	899
0.19635	um^2	Spot	20	1000000036	900
0.19635	um^2	Spot	20	1000000066	901
0.19635	um^2	Spot	20	1000000069	902
0.19635	um^2	Spot	20	1000000082	903
0.19635	um^2	Spot	20	1000000067	904
0.19635	um^2	Spot	20	1000000068	905
0.19635	um^2	Spot	20	1000000075	906
0.19635	um^2	Spot	20	1000000012	907
0.19635	um^2	Spot	20	1000000060	908
0.19635	um^2	Spot	20	1000000061	909
0.19635	um^2	Spot	20	1000000055	910
0.19635	um^2	Spot	20	1000000062	911
0.19635	um^2	Spot	20	1000000063	912
0.19635	um^2	Spot	20	1000000043	913
0.19635	um^2	Spot	20	1000000070	914
0.19635	um^2	Spot	20	1000000039	915
0.19635	um^2	Spot	20	1000000040	916
0.19635	um^2	Spot	20	1000000076	917
0.19635	um^2	Spot	20	1000000084	918
0.19635	um^2	Spot	20	1000000017	919
0.19635	um^2	Spot	20	1000000018	920
0.19635	um^2	Spot	20	1000000019	921
0.19635	um^2	Spot	20	1000000051	922
0.19635	um^2	Spot	20	1000000047	923
0.19635	um^2	Spot	20	1000000044	924
0.19635	um^2	Spot	20	1000000020	925
0.19635	um^2	Spot	20	1000000021	926
0.19635	um^2	Spot	20	1000000052	927
0.19635	um^2	Spot	20	1000000022	928
0.19635	um^2	Spot	20	1000000033	929
0.19635	um^2	Spot	20	1000000057	930
0.19635	um^2	Spot	20	1000000048	931
0.19635	um^2	Spot	20	1000000071	932
0.19635	um^2	Spot	20	1000000083	933
0.19635	um^2	Spot	20	1000000023	934
0.19635	um^2	Spot	20	1000000024	935
0.19635	um^2	Spot	20	1000000072	936
0.19635	um^2	Spot	20	1000000081	937
0.19635	um^2	Spot	20	1000000028	938
0.19635	um^2	Spot	20	1000000064	939
0.19635	um^2	Spot	20	1000000029	940
0.19635	um^2	Spot	20	1000000041	941
0.19635	um^2	Spot	20	1000000049	942
0.19635	um^2	Spot	21	1000000053	943
0.19635	um^2	Spot	21	1000000050	944
0.19635	um^2	Spot	21	1000000045	945
0.19635	um^2	Spot	21	1000000077	946
0.19635	um^2	Spot	21	1000000065	947
0.19635	um^2	Spot	21	1000000059	948
0.19635	um^2	Spot	21	1000000073	949
0.19635	um^2	Spot	21	1000000079	950
0.19635	um^2	Spot	21	1000000054	951
0.19635	um^2	Spot	21	1000000003	952
0.19635	um^2	Spot	21	1000000074	953
0.19635	um^2	Spot	21	1000000085	954
0.19635	um^2	Spot	21	1000000066	955
0.19635	um^2	Spot	21	1000000036	956
0.19635	um^2	Spot	21	1000000069	957
0.19635	um^2	Spot	21	1000000009	958
0.19635	um^2	Spot	21	1000000082	959
0.19635	um^2	Spot	21	1000000068	960
0.19635	um^2	Spot	21	1000000067	961
0.19635	um^2	Spot	21	1000000075	962
0.19635	um^2	Spot	21	1000000046	963
0.19635	um^2	Spot	21	1000000060	964
0.19635	um^2	Spot	21	1000000061	965
0.19635	um^2	Spot	21	1000000062	966
0.19635	um^2	Spot	21	1000000086	967
0.19635	um^2	Spot	21	1000000087	968
0.19635	um^2	Spot	21	1000000063	969
0.19635	um^2	Spot	21	1000000070	970
0.19635	um^2	Spot	21	1000000080	971
0.19635	um^2	Spot	21	1000000039	972
0.19635	um^2	Spot	21	1000000040	973
0.19635	um^2	Spot	21	1000000056	974
0.19635	um^2	Spot	21	1000000076	975
0.19635	um^2	Spot	21	1000000017	976
0.19635	um^2	Spot	21	1000000084	977
0.19635	um^2	Spot	21	1000000018	978
0.19635	um^2	Spot	21	1000000051	979
0.19635	um^2	Spot	21	1000000019	980
0.19635	um^2	Spot	21	1000000047	981
0.19635	um^2	Spot	21	1000000020	982
0.19635	um^2	Spot	21	1000000044	983
0.19635	um^2	Spot	21	1000000021	984
0.19635	um^2	Spot	21	1000000033	985
0.19635	um^2	Spot	21	1000000052	986
0.19635	um^2	Spot	21	1000000022	987
0.19635	um^2	Spot	21	1000000057	988
0.19635	um^2	Spot	21	1000000048	989
0.19635	um^2	Spot	21	1000000071	990
0.19635	um^2	Spot	21	1000000083	991
0.19635	um^2	Spot	21	1000000023	992
0.19635	um^2	Spot	21	1000000024	993
0.19635	um^2	Spot	21	1000000081	994
0.19635	um^2	Spot	21	1000000028	995
0.19635	um^2	Spot	21	1000000064	996
0.19635	um^2	Spot	21	1000000029	997
0.19635	um^2	Spot	21	1000000041	998
0.19635	um^2	Spot	22	1000000053	999
0.19635	um^2	Spot	22	1000000050	1000
0.19635	um^2	Spot	22	1000000077	1001
0.19635	um^2	Spot	22	1000000058	1002
0.19635	um^2	Spot	22	1000000059	1003
0.19635	um^2	Spot	22	1000000065	1004
0.19635	um^2	Spot	22	1000000073	1005
0.19635	um^2	Spot	22	1000000078	1006
0.19635	um^2	Spot	22	1000000079	1007
0.19635	um^2	Spot	22	1000000054	1008
0.19635	um^2	Spot	22	1000000074	1009
0.19635	um^2	Spot	22	1000000085	1010
0.19635	um^2	Spot	22	1000000003	1011
0.19635	um^2	Spot	22	1000000066	1012
0.19635	um^2	Spot	22	1000000036	1013
0.19635	um^2	Spot	22	1000000069	1014
0.19635	um^2	Spot	22	1000000082	1015
0.19635	um^2	Spot	22	1000000068	1016
0.19635	um^2	Spot	22	1000000067	1017
0.19635	um^2	Spot	22	1000000075	1018
0.19635	um^2	Spot	22	1000000046	1019
0.19635	um^2	Spot	22	1000000060	1020
0.19635	um^2	Spot	22	1000000061	1021
0.19635	um^2	Spot	22	1000000086	1022
0.19635	um^2	Spot	22	1000000062	1023
0.19635	um^2	Spot	22	1000000087	1024
0.19635	um^2	Spot	22	1000000070	1025
0.19635	um^2	Spot	22	1000000080	1026
0.19635	um^2	Spot	22	1000000040	1027
0.19635	um^2	Spot	22	1000000076	1028
0.19635	um^2	Spot	22	1000000017	1029
0.19635	um^2	Spot	22	1000000084	1030
0.19635	um^2	Spot	22	1000000018	1031
0.19635	um^2	Spot	22	1000000019	1032
0.19635	um^2	Spot	22	1000000047	1033
0.19635	um^2	Spot	22	1000000044	1034
0.19635	um^2	Spot	22	1000000020	1035
0.19635	um^2	Spot	22	1000000021	1036
0.19635	um^2	Spot	22	1000000033	1037
0.19635	um^2	Spot	22	1000000052	1038
0.19635	um^2	Spot	22	1000000022	1039
0.19635	um^2	Spot	22	1000000048	1040
0.19635	um^2	Spot	22	1000000057	1041
0.19635	um^2	Spot	22	1000000071	1042
0.19635	um^2	Spot	22	1000000023	1043
0.19635	um^2	Spot	22	1000000072	1044
0.19635	um^2	Spot	22	1000000081	1045
0.19635	um^2	Spot	22	1000000028	1046
0.19635	um^2	Spot	22	1000000064	1047
0.19635	um^2	Spot	22	1000000029	1048
0.19635	um^2	Spot	22	1000000041	1049
0.19635	um^2	Spot	23	1000000053	1050
0.19635	um^2	Spot	23	1000000050	1051
0.19635	um^2	Spot	23	1000000077	1052
0.19635	um^2	Spot	23	1000000058	1053
0.19635	um^2	Spot	23	1000000059	1054
0.19635	um^2	Spot	23	1000000073	1055
0.19635	um^2	Spot	23	1000000078	1056
0.19635	um^2	Spot	23	1000000079	1057
0.19635	um^2	Spot	23	1000000074	1058
0.19635	um^2	Spot	23	1000000085	1059
0.19635	um^2	Spot	23	1000000003	1060
0.19635	um^2	Spot	23	1000000066	1061
0.19635	um^2	Spot	23	1000000009	1062
0.19635	um^2	Spot	23	1000000082	1063
0.19635	um^2	Spot	23	1000000068	1064
0.19635	um^2	Spot	23	1000000067	1065
0.19635	um^2	Spot	23	1000000075	1066
0.19635	um^2	Spot	23	1000000060	1067
0.19635	um^2	Spot	23	1000000046	1068
0.19635	um^2	Spot	23	1000000088	1069
0.19635	um^2	Spot	23	1000000061	1070
0.19635	um^2	Spot	23	1000000089	1071
0.19635	um^2	Spot	23	1000000086	1072
0.19635	um^2	Spot	23	1000000087	1073
0.19635	um^2	Spot	23	1000000063	1074
0.19635	um^2	Spot	23	1000000090	1075
0.19635	um^2	Spot	23	1000000091	1076
0.19635	um^2	Spot	23	1000000080	1077
0.19635	um^2	Spot	23	1000000039	1078
0.19635	um^2	Spot	23	1000000056	1079
0.19635	um^2	Spot	23	1000000076	1080
0.19635	um^2	Spot	23	1000000084	1081
0.19635	um^2	Spot	23	1000000018	1082
0.19635	um^2	Spot	23	1000000047	1083
0.19635	um^2	Spot	23	1000000044	1084
0.19635	um^2	Spot	23	1000000020	1085
0.19635	um^2	Spot	23	1000000021	1086
0.19635	um^2	Spot	23	1000000033	1087
0.19635	um^2	Spot	23	1000000022	1088
0.19635	um^2	Spot	23	1000000052	1089
0.19635	um^2	Spot	23	1000000048	1090
0.19635	um^2	Spot	23	1000000057	1091
0.19635	um^2	Spot	23	1000000071	1092
0.19635	um^2	Spot	23	1000000083	1093
0.19635	um^2	Spot	23	1000000023	1094
0.19635	um^2	Spot	23	1000000081	1095
0.19635	um^2	Spot	23	1000000028	1096
0.19635	um^2	Spot	23	1000000064	1097
0.19635	um^2	Spot	23	1000000029	1098
0.19635	um^2	Spot	23	1000000041	1099
0.19635	um^2	Spot	24	1000000053	1100
0.19635	um^2	Spot	24	1000000092	1101
0.19635	um^2	Spot	24	1000000059	1102
0.19635	um^2	Spot	24	1000000065	1103
0.19635	um^2	Spot	24	1000000073	1104
0.19635	um^2	Spot	24	1000000078	1105
0.19635	um^2	Spot	24	1000000079	1106
0.19635	um^2	Spot	24	1000000074	1107
0.19635	um^2	Spot	24	1000000085	1108
0.19635	um^2	Spot	24	1000000003	1109
0.19635	um^2	Spot	24	1000000093	1110
0.19635	um^2	Spot	24	1000000066	1111
0.19635	um^2	Spot	24	1000000036	1112
0.19635	um^2	Spot	24	1000000069	1113
0.19635	um^2	Spot	24	1000000009	1114
0.19635	um^2	Spot	24	1000000082	1115
0.19635	um^2	Spot	24	1000000068	1116
0.19635	um^2	Spot	24	1000000067	1117
0.19635	um^2	Spot	24	1000000075	1118
0.19635	um^2	Spot	24	1000000046	1119
0.19635	um^2	Spot	24	1000000061	1120
0.19635	um^2	Spot	24	1000000088	1121
0.19635	um^2	Spot	24	1000000089	1122
0.19635	um^2	Spot	24	1000000090	1123
0.19635	um^2	Spot	24	1000000080	1124
0.19635	um^2	Spot	24	1000000091	1125
0.19635	um^2	Spot	24	1000000070	1126
0.19635	um^2	Spot	24	1000000056	1127
0.19635	um^2	Spot	24	1000000076	1128
0.19635	um^2	Spot	24	1000000084	1129
0.19635	um^2	Spot	24	1000000018	1130
0.19635	um^2	Spot	24	1000000047	1131
0.19635	um^2	Spot	24	1000000044	1132
0.19635	um^2	Spot	24	1000000020	1133
0.19635	um^2	Spot	24	1000000021	1134
0.19635	um^2	Spot	24	1000000033	1135
0.19635	um^2	Spot	24	1000000022	1136
0.19635	um^2	Spot	24	1000000057	1137
0.19635	um^2	Spot	24	1000000048	1138
0.19635	um^2	Spot	24	1000000071	1139
0.19635	um^2	Spot	24	1000000072	1140
0.19635	um^2	Spot	24	1000000083	1141
0.19635	um^2	Spot	24	1000000081	1142
0.19635	um^2	Spot	24	1000000028	1143
0.19635	um^2	Spot	24	1000000064	1144
0.19635	um^2	Spot	24	1000000029	1145
0.19635	um^2	Spot	24	1000000094	1146
0.19635	um^2	Spot	24	1000000041	1147
0.19635	um^2	Spot	25	1000000053	1148
0.19635	um^2	Spot	25	1000000092	1149
0.19635	um^2	Spot	25	1000000077	1150
0.19635	um^2	Spot	25	1000000058	1151
0.19635	um^2	Spot	25	1000000079	1152
0.19635	um^2	Spot	25	1000000073	1153
0.19635	um^2	Spot	25	1000000078	1154
0.19635	um^2	Spot	25	1000000074	1155
0.19635	um^2	Spot	25	1000000085	1156
0.19635	um^2	Spot	25	1000000003	1157
0.19635	um^2	Spot	25	1000000093	1158
0.19635	um^2	Spot	25	1000000066	1159
0.19635	um^2	Spot	25	1000000036	1160
0.19635	um^2	Spot	25	1000000069	1161
0.19635	um^2	Spot	25	1000000082	1162
0.19635	um^2	Spot	25	1000000009	1163
0.19635	um^2	Spot	25	1000000068	1164
0.19635	um^2	Spot	25	1000000067	1165
0.19635	um^2	Spot	25	1000000075	1166
0.19635	um^2	Spot	25	1000000046	1167
0.19635	um^2	Spot	25	1000000088	1168
0.19635	um^2	Spot	25	1000000089	1169
0.19635	um^2	Spot	25	1000000086	1170
0.19635	um^2	Spot	25	1000000090	1171
0.19635	um^2	Spot	25	1000000063	1172
0.19635	um^2	Spot	25	1000000087	1173
0.19635	um^2	Spot	25	1000000080	1174
0.19635	um^2	Spot	25	1000000091	1175
0.19635	um^2	Spot	25	1000000070	1176
0.19635	um^2	Spot	25	1000000039	1177
0.19635	um^2	Spot	25	1000000076	1178
0.19635	um^2	Spot	25	1000000084	1179
0.19635	um^2	Spot	25	1000000018	1180
0.19635	um^2	Spot	25	1000000047	1181
0.19635	um^2	Spot	25	1000000044	1182
0.19635	um^2	Spot	25	1000000020	1183
0.19635	um^2	Spot	25	1000000021	1184
0.19635	um^2	Spot	25	1000000033	1185
0.19635	um^2	Spot	25	1000000022	1186
0.19635	um^2	Spot	25	1000000057	1187
0.19635	um^2	Spot	25	1000000048	1188
0.19635	um^2	Spot	25	1000000071	1189
0.19635	um^2	Spot	25	1000000083	1190
0.19635	um^2	Spot	25	1000000081	1191
0.19635	um^2	Spot	25	1000000028	1192
0.19635	um^2	Spot	25	1000000064	1193
0.19635	um^2	Spot	25	1000000029	1194
0.19635	um^2	Spot	25	1000000094	1195
0.19635	um^2	Spot	25	1000000041	1196
0.19635	um^2	Spot	26	1000000053	1197
0.19635	um^2	Spot	26	1000000092	1198
0.19635	um^2	Spot	26	1000000065	1199
0.19635	um^2	Spot	26	1000000078	1200
0.19635	um^2	Spot	26	1000000079	1201
0.19635	um^2	Spot	26	1000000074	1202
0.19635	um^2	Spot	26	1000000085	1203
0.19635	um^2	Spot	26	1000000003	1204
0.19635	um^2	Spot	26	1000000093	1205
0.19635	um^2	Spot	26	1000000036	1206
0.19635	um^2	Spot	26	1000000066	1207
0.19635	um^2	Spot	26	1000000082	1208
0.19635	um^2	Spot	26	1000000009	1209
0.19635	um^2	Spot	26	1000000075	1210
0.19635	um^2	Spot	26	1000000067	1211
0.19635	um^2	Spot	26	1000000046	1212
0.19635	um^2	Spot	26	1000000088	1213
0.19635	um^2	Spot	26	1000000089	1214
0.19635	um^2	Spot	26	1000000086	1215
0.19635	um^2	Spot	26	1000000090	1216
0.19635	um^2	Spot	26	1000000063	1217
0.19635	um^2	Spot	26	1000000087	1218
0.19635	um^2	Spot	26	1000000080	1219
0.19635	um^2	Spot	26	1000000070	1220
0.19635	um^2	Spot	26	1000000039	1221
0.19635	um^2	Spot	26	1000000076	1222
0.19635	um^2	Spot	26	1000000084	1223
0.19635	um^2	Spot	26	1000000018	1224
0.19635	um^2	Spot	26	1000000044	1225
0.19635	um^2	Spot	26	1000000020	1226
0.19635	um^2	Spot	26	1000000021	1227
0.19635	um^2	Spot	26	1000000033	1228
0.19635	um^2	Spot	26	1000000022	1229
0.19635	um^2	Spot	26	1000000057	1230
0.19635	um^2	Spot	26	1000000048	1231
0.19635	um^2	Spot	26	1000000071	1232
0.19635	um^2	Spot	26	1000000072	1233
0.19635	um^2	Spot	26	1000000083	1234
0.19635	um^2	Spot	26	1000000081	1235
0.19635	um^2	Spot	26	1000000028	1236
0.19635	um^2	Spot	26	1000000064	1237
0.19635	um^2	Spot	26	1000000029	1238
0.19635	um^2	Spot	26	1000000094	1239
0.19635	um^2	Spot	27	1000000053	1240
0.19635	um^2	Spot	27	1000000092	1241
0.19635	um^2	Spot	27	1000000077	1242
0.19635	um^2	Spot	27	1000000065	1243
0.19635	um^2	Spot	27	1000000078	1244
0.19635	um^2	Spot	27	1000000079	1245
0.19635	um^2	Spot	27	1000000073	1246
0.19635	um^2	Spot	27	1000000074	1247
0.19635	um^2	Spot	27	1000000085	1248
0.19635	um^2	Spot	27	1000000003	1249
0.19635	um^2	Spot	27	1000000093	1250
0.19635	um^2	Spot	27	1000000036	1251
0.19635	um^2	Spot	27	1000000066	1252
0.19635	um^2	Spot	27	1000000069	1253
0.19635	um^2	Spot	27	1000000082	1254
0.19635	um^2	Spot	27	1000000009	1255
0.19635	um^2	Spot	27	1000000095	1256
0.19635	um^2	Spot	27	1000000067	1257
0.19635	um^2	Spot	27	1000000075	1258
0.19635	um^2	Spot	27	1000000046	1259
0.19635	um^2	Spot	27	1000000088	1260
0.19635	um^2	Spot	27	1000000089	1261
0.19635	um^2	Spot	27	1000000086	1262
0.19635	um^2	Spot	27	1000000090	1263
0.19635	um^2	Spot	27	1000000087	1264
0.19635	um^2	Spot	27	1000000070	1265
0.19635	um^2	Spot	27	1000000080	1266
0.19635	um^2	Spot	27	1000000039	1267
0.19635	um^2	Spot	27	1000000091	1268
0.19635	um^2	Spot	27	1000000076	1269
0.19635	um^2	Spot	27	1000000084	1270
0.19635	um^2	Spot	27	1000000018	1271
0.19635	um^2	Spot	27	1000000047	1272
0.19635	um^2	Spot	27	1000000020	1273
0.19635	um^2	Spot	27	1000000021	1274
0.19635	um^2	Spot	27	1000000033	1275
0.19635	um^2	Spot	27	1000000096	1276
0.19635	um^2	Spot	27	1000000057	1277
0.19635	um^2	Spot	27	1000000048	1278
0.19635	um^2	Spot	27	1000000072	1279
0.19635	um^2	Spot	27	1000000083	1280
0.19635	um^2	Spot	27	1000000081	1281
0.19635	um^2	Spot	27	1000000028	1282
0.19635	um^2	Spot	27	1000000064	1283
0.19635	um^2	Spot	27	1000000029	1284
0.19635	um^2	Spot	27	1000000094	1285
0.19635	um^2	Spot	27	1000000041	1286
0.19635	um^2	Spot	28	1000000053	1287
0.19635	um^2	Spot	28	1000000092	1288
0.19635	um^2	Spot	28	1000000077	1289
0.19635	um^2	Spot	28	1000000097	1290
0.19635	um^2	Spot	28	1000000065	1291
0.19635	um^2	Spot	28	1000000078	1292
0.19635	um^2	Spot	28	1000000079	1293
0.19635	um^2	Spot	28	1000000073	1294
0.19635	um^2	Spot	28	1000000074	1295
0.19635	um^2	Spot	28	1000000085	1296
0.19635	um^2	Spot	28	1000000003	1297
0.19635	um^2	Spot	28	1000000093	1298
0.19635	um^2	Spot	28	1000000036	1299
0.19635	um^2	Spot	28	1000000066	1300
0.19635	um^2	Spot	28	1000000098	1301
0.19635	um^2	Spot	28	1000000069	1302
0.19635	um^2	Spot	28	1000000009	1303
0.19635	um^2	Spot	28	1000000082	1304
0.19635	um^2	Spot	28	1000000067	1305
0.19635	um^2	Spot	28	1000000075	1306
0.19635	um^2	Spot	28	1000000046	1307
0.19635	um^2	Spot	28	1000000088	1308
0.19635	um^2	Spot	28	1000000089	1309
0.19635	um^2	Spot	28	1000000086	1310
0.19635	um^2	Spot	28	1000000099	1311
0.19635	um^2	Spot	28	1000000090	1312
0.19635	um^2	Spot	28	1000000087	1313
0.19635	um^2	Spot	28	1000000070	1314
0.19635	um^2	Spot	28	1000000080	1315
0.19635	um^2	Spot	28	1000000039	1316
0.19635	um^2	Spot	28	1000000091	1317
0.19635	um^2	Spot	28	1000000100	1318
0.19635	um^2	Spot	28	1000000084	1319
0.19635	um^2	Spot	28	1000000018	1320
0.19635	um^2	Spot	28	1000000020	1321
0.19635	um^2	Spot	28	1000000021	1322
0.19635	um^2	Spot	28	1000000033	1323
0.19635	um^2	Spot	28	1000000096	1324
0.19635	um^2	Spot	28	1000000057	1325
0.19635	um^2	Spot	28	1000000048	1326
0.19635	um^2	Spot	28	1000000072	1327
0.19635	um^2	Spot	28	1000000083	1328
0.19635	um^2	Spot	28	1000000081	1329
0.19635	um^2	Spot	28	1000000028	1330
0.19635	um^2	Spot	28	1000000064	1331
0.19635	um^2	Spot	28	1000000029	1332
0.19635	um^2	Spot	28	1000000094	1333
0.19635	um^2	Spot	28	1000000041	1334
0.19635	um^2	Spot	29	1000000053	1335
0.19635	um^2	Spot	29	1000000092	1336
0.19635	um^2	Spot	29	1000000077	1337
0.19635	um^2	Spot	29	1000000097	1338
0.19635	um^2	Spot	29	1000000065	1339
0.19635	um^2	Spot	29	1000000078	1340
0.19635	um^2	Spot	29	1000000073	1341
0.19635	um^2	Spot	29	1000000074	1342
0.19635	um^2	Spot	29	1000000085	1343
0.19635	um^2	Spot	29	1000000093	1344
0.19635	um^2	Spot	29	1000000003	1345
0.19635	um^2	Spot	29	1000000036	1346
0.19635	um^2	Spot	29	1000000066	1347
0.19635	um^2	Spot	29	1000000098	1348
0.19635	um^2	Spot	29	1000000095	1349
0.19635	um^2	Spot	29	1000000082	1350
0.19635	um^2	Spot	29	1000000009	1351
0.19635	um^2	Spot	29	1000000067	1352
0.19635	um^2	Spot	29	1000000075	1353
0.19635	um^2	Spot	29	1000000101	1354
0.19635	um^2	Spot	29	1000000046	1355
0.19635	um^2	Spot	29	1000000088	1356
0.19635	um^2	Spot	29	1000000089	1357
0.19635	um^2	Spot	29	1000000086	1358
0.19635	um^2	Spot	29	1000000099	1359
0.19635	um^2	Spot	29	1000000090	1360
0.19635	um^2	Spot	29	1000000070	1361
0.19635	um^2	Spot	29	1000000087	1362
0.19635	um^2	Spot	29	1000000080	1363
0.19635	um^2	Spot	29	1000000039	1364
0.19635	um^2	Spot	29	1000000091	1365
0.19635	um^2	Spot	29	1000000100	1366
0.19635	um^2	Spot	29	1000000084	1367
0.19635	um^2	Spot	29	1000000018	1368
0.19635	um^2	Spot	29	1000000021	1369
0.19635	um^2	Spot	29	1000000033	1370
0.19635	um^2	Spot	29	1000000096	1371
0.19635	um^2	Spot	29	1000000057	1372
0.19635	um^2	Spot	29	1000000072	1373
0.19635	um^2	Spot	29	1000000081	1374
0.19635	um^2	Spot	29	1000000028	1375
0.19635	um^2	Spot	29	1000000064	1376
0.19635	um^2	Spot	29	1000000029	1377
0.19635	um^2	Spot	29	1000000094	1378
0.19635	um^2	Spot	29	1000000041	1379
0.19635	um^2	Spot	30	1000000053	1380
0.19635	um^2	Spot	30	1000000092	1381
0.19635	um^2	Spot	30	1000000097	1382
0.19635	um^2	Spot	30	1000000102	1383
0.19635	um^2	Spot	30	1000000078	1384
0.19635	um^2	Spot	30	1000000073	1385
0.19635	um^2	Spot	30	1000000103	1386
0.19635	um^2	Spot	30	1000000098	1387
0.19635	um^2	Spot	30	1000000085	1388
0.19635	um^2	Spot	30	1000000003	1389
0.19635	um^2	Spot	30	1000000093	1390
0.19635	um^2	Spot	30	1000000036	1391
0.19635	um^2	Spot	30	1000000066	1392
0.19635	um^2	Spot	30	1000000095	1393
0.19635	um^2	Spot	30	1000000082	1394
0.19635	um^2	Spot	30	1000000009	1395
0.19635	um^2	Spot	30	1000000067	1396
0.19635	um^2	Spot	30	1000000101	1397
0.19635	um^2	Spot	30	1000000046	1398
0.19635	um^2	Spot	30	1000000088	1399
0.19635	um^2	Spot	30	1000000086	1400
0.19635	um^2	Spot	30	1000000089	1401
0.19635	um^2	Spot	30	1000000099	1402
0.19635	um^2	Spot	30	1000000090	1403
0.19635	um^2	Spot	30	1000000070	1404
0.19635	um^2	Spot	30	1000000087	1405
0.19635	um^2	Spot	30	1000000039	1406
0.19635	um^2	Spot	30	1000000091	1407
0.19635	um^2	Spot	30	1000000100	1408
0.19635	um^2	Spot	30	1000000084	1409
0.19635	um^2	Spot	30	1000000018	1410
0.19635	um^2	Spot	30	1000000020	1411
0.19635	um^2	Spot	30	1000000021	1412
0.19635	um^2	Spot	30	1000000033	1413
0.19635	um^2	Spot	30	1000000096	1414
0.19635	um^2	Spot	30	1000000057	1415
0.19635	um^2	Spot	30	1000000072	1416
0.19635	um^2	Spot	30	1000000083	1417
0.19635	um^2	Spot	30	1000000104	1418
0.19635	um^2	Spot	30	1000000081	1419
0.19635	um^2	Spot	30	1000000028	1420
0.19635	um^2	Spot	30	1000000064	1421
0.19635	um^2	Spot	30	1000000041	1422
0.19635	um^2	Spot	30	1000000094	1423
0.19635	um^2	Spot	31	1000000053	1424
0.19635	um^2	Spot	31	1000000092	1425
0.19635	um^2	Spot	31	1000000097	1426
0.19635	um^2	Spot	31	1000000102	1427
0.19635	um^2	Spot	31	1000000078	1428
0.19635	um^2	Spot	31	1000000103	1429
0.19635	um^2	Spot	31	1000000073	1430
0.19635	um^2	Spot	31	1000000098	1431
0.19635	um^2	Spot	31	1000000003	1432
0.19635	um^2	Spot	31	1000000093	1433
0.19635	um^2	Spot	31	1000000074	1434
0.19635	um^2	Spot	31	1000000066	1435
0.19635	um^2	Spot	31	1000000105	1436
0.19635	um^2	Spot	31	1000000095	1437
0.19635	um^2	Spot	31	1000000082	1438
0.19635	um^2	Spot	31	1000000067	1439
0.19635	um^2	Spot	31	1000000101	1440
0.19635	um^2	Spot	31	1000000075	1441
0.19635	um^2	Spot	31	1000000046	1442
0.19635	um^2	Spot	31	1000000088	1443
0.19635	um^2	Spot	31	1000000086	1444
0.19635	um^2	Spot	31	1000000089	1445
0.19635	um^2	Spot	31	1000000106	1446
0.19635	um^2	Spot	31	1000000099	1447
0.19635	um^2	Spot	31	1000000090	1448
0.19635	um^2	Spot	31	1000000070	1449
0.19635	um^2	Spot	31	1000000087	1450
0.19635	um^2	Spot	31	1000000039	1451
0.19635	um^2	Spot	31	1000000091	1452
0.19635	um^2	Spot	31	1000000100	1453
0.19635	um^2	Spot	31	1000000084	1454
0.19635	um^2	Spot	31	1000000018	1455
0.19635	um^2	Spot	31	1000000021	1456
0.19635	um^2	Spot	31	1000000033	1457
0.19635	um^2	Spot	31	1000000096	1458
0.19635	um^2	Spot	31	1000000083	1459
0.19635	um^2	Spot	31	1000000104	1460
0.19635	um^2	Spot	31	1000000028	1461
0.19635	um^2	Spot	31	1000000064	1462
0.19635	um^2	Spot	31	1000000094	1463
0.19635	um^2	Spot	31	1000000041	1464
0.19635	um^2	Spot	32	1000000053	1465
0.19635	um^2	Spot	32	1000000092	1466
0.19635	um^2	Spot	32	1000000102	1467
0.19635	um^2	Spot	32	1000000103	1468
0.19635	um^2	Spot	32	1000000107	1469
0.19635	um^2	Spot	32	1000000085	1470
0.19635	um^2	Spot	32	1000000093	1471
0.19635	um^2	Spot	32	1000000074	1472
0.19635	um^2	Spot	32	1000000036	1473
0.19635	um^2	Spot	32	1000000066	1474
0.19635	um^2	Spot	32	1000000108	1475
0.19635	um^2	Spot	32	1000000095	1476
0.19635	um^2	Spot	32	1000000082	1477
0.19635	um^2	Spot	32	1000000067	1478
0.19635	um^2	Spot	32	1000000075	1479
0.19635	um^2	Spot	32	1000000101	1480
0.19635	um^2	Spot	32	1000000046	1481
0.19635	um^2	Spot	32	1000000088	1482
0.19635	um^2	Spot	32	1000000089	1483
0.19635	um^2	Spot	32	1000000086	1484
0.19635	um^2	Spot	32	1000000106	1485
0.19635	um^2	Spot	32	1000000099	1486
0.19635	um^2	Spot	32	1000000090	1487
0.19635	um^2	Spot	32	1000000087	1488
0.19635	um^2	Spot	32	1000000070	1489
0.19635	um^2	Spot	32	1000000039	1490
0.19635	um^2	Spot	32	1000000091	1491
0.19635	um^2	Spot	32	1000000100	1492
0.19635	um^2	Spot	32	1000000018	1493
0.19635	um^2	Spot	32	1000000020	1494
0.19635	um^2	Spot	32	1000000021	1495
0.19635	um^2	Spot	32	1000000033	1496
0.19635	um^2	Spot	32	1000000096	1497
0.19635	um^2	Spot	32	1000000104	1498
0.19635	um^2	Spot	32	1000000081	1499
0.19635	um^2	Spot	32	1000000028	1500
0.19635	um^2	Spot	32	1000000064	1501
0.19635	um^2	Spot	32	1000000094	1502
0.19635	um^2	Spot	32	1000000041	1503
0.19635	um^2	Spot	33	1000000053	1504
0.19635	um^2	Spot	33	1000000092	1505
0.19635	um^2	Spot	33	1000000097	1506
0.19635	um^2	Spot	33	1000000102	1507
0.19635	um^2	Spot	33	1000000103	1508
0.19635	um^2	Spot	33	1000000098	1509
0.19635	um^2	Spot	33	1000000073	1510
0.19635	um^2	Spot	33	1000000107	1511
0.19635	um^2	Spot	33	1000000093	1512
0.19635	um^2	Spot	33	1000000066	1513
0.19635	um^2	Spot	33	1000000036	1514
0.19635	um^2	Spot	33	1000000074	1515
0.19635	um^2	Spot	33	1000000108	1516
0.19635	um^2	Spot	33	1000000105	1517
0.19635	um^2	Spot	33	1000000095	1518
0.19635	um^2	Spot	33	1000000082	1519
0.19635	um^2	Spot	33	1000000101	1520
0.19635	um^2	Spot	33	1000000075	1521
0.19635	um^2	Spot	33	1000000046	1522
0.19635	um^2	Spot	33	1000000088	1523
0.19635	um^2	Spot	33	1000000089	1524
0.19635	um^2	Spot	33	1000000106	1525
0.19635	um^2	Spot	33	1000000086	1526
0.19635	um^2	Spot	33	1000000099	1527
0.19635	um^2	Spot	33	1000000090	1528
0.19635	um^2	Spot	33	1000000087	1529
0.19635	um^2	Spot	33	1000000091	1530
0.19635	um^2	Spot	33	1000000100	1531
0.19635	um^2	Spot	33	1000000018	1532
0.19635	um^2	Spot	33	1000000021	1533
0.19635	um^2	Spot	33	1000000033	1534
0.19635	um^2	Spot	33	1000000096	1535
0.19635	um^2	Spot	33	1000000083	1536
0.19635	um^2	Spot	33	1000000104	1537
0.19635	um^2	Spot	33	1000000081	1538
0.19635	um^2	Spot	33	1000000028	1539
0.19635	um^2	Spot	33	1000000064	1540
0.19635	um^2	Spot	33	1000000094	1541
0.19635	um^2	Spot	33	1000000041	1542
0.19635	um^2	Spot	34	1000000053	1543
0.19635	um^2	Spot	34	1000000092	1544
0.19635	um^2	Spot	34	1000000109	1545
0.19635	um^2	Spot	34	1000000110	1546
0.19635	um^2	Spot	34	1000000097	1547
0.19635	um^2	Spot	34	1000000111	1548
0.19635	um^2	Spot	34	1000000102	1549
0.19635	um^2	Spot	34	1000000098	1550
0.19635	um^2	Spot	34	1000000103	1551
0.19635	um^2	Spot	34	1000000107	1552
0.19635	um^2	Spot	34	1000000112	1553
0.19635	um^2	Spot	34	1000000093	1554
0.19635	um^2	Spot	34	1000000066	1555
0.19635	um^2	Spot	34	1000000036	1556
0.19635	um^2	Spot	34	1000000074	1557
0.19635	um^2	Spot	34	1000000108	1558
0.19635	um^2	Spot	34	1000000105	1559
0.19635	um^2	Spot	34	1000000082	1560
0.19635	um^2	Spot	34	1000000101	1561
0.19635	um^2	Spot	34	1000000075	1562
0.19635	um^2	Spot	34	1000000046	1563
0.19635	um^2	Spot	34	1000000088	1564
0.19635	um^2	Spot	34	1000000106	1565
0.19635	um^2	Spot	34	1000000086	1566
0.19635	um^2	Spot	34	1000000099	1567
0.19635	um^2	Spot	34	1000000090	1568
0.19635	um^2	Spot	34	1000000087	1569
0.19635	um^2	Spot	34	1000000113	1570
0.19635	um^2	Spot	34	1000000091	1571
0.19635	um^2	Spot	34	1000000100	1572
0.19635	um^2	Spot	34	1000000018	1573
0.19635	um^2	Spot	34	1000000021	1574
0.19635	um^2	Spot	34	1000000033	1575
0.19635	um^2	Spot	34	1000000083	1576
0.19635	um^2	Spot	34	1000000104	1577
0.19635	um^2	Spot	34	1000000081	1578
0.19635	um^2	Spot	34	1000000028	1579
0.19635	um^2	Spot	34	1000000064	1580
0.19635	um^2	Spot	34	1000000094	1581
0.19635	um^2	Spot	35	1000000053	1582
0.19635	um^2	Spot	35	1000000092	1583
0.19635	um^2	Spot	35	1000000109	1584
0.19635	um^2	Spot	35	1000000110	1585
0.19635	um^2	Spot	35	1000000097	1586
0.19635	um^2	Spot	35	1000000102	1587
0.19635	um^2	Spot	35	1000000111	1588
0.19635	um^2	Spot	35	1000000098	1589
0.19635	um^2	Spot	35	1000000103	1590
0.19635	um^2	Spot	35	1000000107	1591
0.19635	um^2	Spot	35	1000000112	1592
0.19635	um^2	Spot	35	1000000114	1593
0.19635	um^2	Spot	35	1000000066	1594
0.19635	um^2	Spot	35	1000000074	1595
0.19635	um^2	Spot	35	1000000105	1596
0.19635	um^2	Spot	35	1000000095	1597
0.19635	um^2	Spot	35	1000000082	1598
0.19635	um^2	Spot	35	1000000075	1599
0.19635	um^2	Spot	35	1000000101	1600
0.19635	um^2	Spot	35	1000000046	1601
0.19635	um^2	Spot	35	1000000115	1602
0.19635	um^2	Spot	35	1000000088	1603
0.19635	um^2	Spot	35	1000000106	1604
0.19635	um^2	Spot	35	1000000099	1605
0.19635	um^2	Spot	35	1000000090	1606
0.19635	um^2	Spot	35	1000000087	1607
0.19635	um^2	Spot	35	1000000113	1608
0.19635	um^2	Spot	35	1000000091	1609
0.19635	um^2	Spot	35	1000000100	1610
0.19635	um^2	Spot	35	1000000021	1611
0.19635	um^2	Spot	35	1000000033	1612
0.19635	um^2	Spot	35	1000000096	1613
0.19635	um^2	Spot	35	1000000083	1614
0.19635	um^2	Spot	35	1000000104	1615
0.19635	um^2	Spot	35	1000000116	1616
0.19635	um^2	Spot	35	1000000081	1617
0.19635	um^2	Spot	35	1000000064	1618
0.19635	um^2	Spot	35	1000000094	1619
0.19635	um^2	Spot	36	1000000053	1620
0.19635	um^2	Spot	36	1000000092	1621
0.19635	um^2	Spot	36	1000000109	1622
0.19635	um^2	Spot	36	1000000110	1623
0.19635	um^2	Spot	36	1000000097	1624
0.19635	um^2	Spot	36	1000000102	1625
0.19635	um^2	Spot	36	1000000098	1626
0.19635	um^2	Spot	36	1000000103	1627
0.19635	um^2	Spot	36	1000000117	1628
0.19635	um^2	Spot	36	1000000107	1629
0.19635	um^2	Spot	36	1000000114	1630
0.19635	um^2	Spot	36	1000000036	1631
0.19635	um^2	Spot	36	1000000105	1632
0.19635	um^2	Spot	36	1000000108	1633
0.19635	um^2	Spot	36	1000000075	1634
0.19635	um^2	Spot	36	1000000101	1635
0.19635	um^2	Spot	36	1000000046	1636
0.19635	um^2	Spot	36	1000000115	1637
0.19635	um^2	Spot	36	1000000106	1638
0.19635	um^2	Spot	36	1000000099	1639
0.19635	um^2	Spot	36	1000000090	1640
0.19635	um^2	Spot	36	1000000087	1641
0.19635	um^2	Spot	36	1000000113	1642
0.19635	um^2	Spot	36	1000000091	1643
0.19635	um^2	Spot	36	1000000100	1644
0.19635	um^2	Spot	36	1000000118	1645
0.19635	um^2	Spot	36	1000000021	1646
0.19635	um^2	Spot	36	1000000033	1647
0.19635	um^2	Spot	36	1000000096	1648
0.19635	um^2	Spot	36	1000000083	1649
0.19635	um^2	Spot	36	1000000104	1650
0.19635	um^2	Spot	36	1000000081	1651
0.19635	um^2	Spot	36	1000000116	1652
0.19635	um^2	Spot	36	1000000064	1653
0.19635	um^2	Spot	36	1000000119	1654
0.19635	um^2	Spot	36	1000000094	1655
0.19635	um^2	Spot	37	1000000053	1656
0.19635	um^2	Spot	37	1000000092	1657
0.19635	um^2	Spot	37	1000000109	1658
0.19635	um^2	Spot	37	1000000110	1659
0.19635	um^2	Spot	37	1000000097	1660
0.19635	um^2	Spot	37	1000000102	1661
0.19635	um^2	Spot	37	1000000111	1662
0.19635	um^2	Spot	37	1000000103	1663
0.19635	um^2	Spot	37	1000000098	1664
0.19635	um^2	Spot	37	1000000117	1665
0.19635	um^2	Spot	37	1000000107	1666
0.19635	um^2	Spot	37	1000000112	1667
0.19635	um^2	Spot	37	1000000114	1668
0.19635	um^2	Spot	37	1000000066	1669
0.19635	um^2	Spot	37	1000000036	1670
0.19635	um^2	Spot	37	1000000095	1671
0.19635	um^2	Spot	37	1000000105	1672
0.19635	um^2	Spot	37	1000000108	1673
0.19635	um^2	Spot	37	1000000075	1674
0.19635	um^2	Spot	37	1000000082	1675
0.19635	um^2	Spot	37	1000000101	1676
0.19635	um^2	Spot	37	1000000115	1677
0.19635	um^2	Spot	37	1000000106	1678
0.19635	um^2	Spot	37	1000000090	1679
0.19635	um^2	Spot	37	1000000113	1680
0.19635	um^2	Spot	37	1000000091	1681
0.19635	um^2	Spot	37	1000000100	1682
0.19635	um^2	Spot	37	1000000118	1683
0.19635	um^2	Spot	37	1000000021	1684
0.19635	um^2	Spot	37	1000000033	1685
0.19635	um^2	Spot	37	1000000096	1686
0.19635	um^2	Spot	37	1000000083	1687
0.19635	um^2	Spot	37	1000000104	1688
0.19635	um^2	Spot	37	1000000081	1689
0.19635	um^2	Spot	37	1000000116	1690
0.19635	um^2	Spot	37	1000000064	1691
0.19635	um^2	Spot	37	1000000119	1692
0.19635	um^2	Spot	37	1000000094	1693
0.19635	um^2	Spot	38	1000000053	1694
0.19635	um^2	Spot	38	1000000092	1695
0.19635	um^2	Spot	38	1000000109	1696
0.19635	um^2	Spot	38	1000000110	1697
0.19635	um^2	Spot	38	1000000097	1698
0.19635	um^2	Spot	38	1000000102	1699
0.19635	um^2	Spot	38	1000000111	1700
0.19635	um^2	Spot	38	1000000103	1701
0.19635	um^2	Spot	38	1000000098	1702
0.19635	um^2	Spot	38	1000000117	1703
0.19635	um^2	Spot	38	1000000112	1704
0.19635	um^2	Spot	38	1000000036	1705
0.19635	um^2	Spot	38	1000000066	1706
0.19635	um^2	Spot	38	1000000114	1707
0.19635	um^2	Spot	38	1000000105	1708
0.19635	um^2	Spot	38	1000000108	1709
0.19635	um^2	Spot	38	1000000101	1710
0.19635	um^2	Spot	38	1000000075	1711
0.19635	um^2	Spot	38	1000000046	1712
0.19635	um^2	Spot	38	1000000115	1713
0.19635	um^2	Spot	38	1000000106	1714
0.19635	um^2	Spot	38	1000000099	1715
0.19635	um^2	Spot	38	1000000090	1716
0.19635	um^2	Spot	38	1000000120	1717
0.19635	um^2	Spot	38	1000000091	1718
0.19635	um^2	Spot	38	1000000100	1719
0.19635	um^2	Spot	38	1000000118	1720
0.19635	um^2	Spot	38	1000000121	1721
0.19635	um^2	Spot	38	1000000021	1722
0.19635	um^2	Spot	38	1000000033	1723
0.19635	um^2	Spot	38	1000000096	1724
0.19635	um^2	Spot	38	1000000104	1725
0.19635	um^2	Spot	38	1000000081	1726
0.19635	um^2	Spot	38	1000000116	1727
0.19635	um^2	Spot	38	1000000064	1728
0.19635	um^2	Spot	38	1000000119	1729
0.19635	um^2	Spot	38	1000000094	1730
0.19635	um^2	Spot	39	1000000053	1731
0.19635	um^2	Spot	39	1000000092	1732
0.19635	um^2	Spot	39	1000000109	1733
0.19635	um^2	Spot	39	1000000110	1734
0.19635	um^2	Spot	39	1000000097	1735
0.19635	um^2	Spot	39	1000000102	1736
0.19635	um^2	Spot	39	1000000111	1737
0.19635	um^2	Spot	39	1000000103	1738
0.19635	um^2	Spot	39	1000000098	1739
0.19635	um^2	Spot	39	1000000117	1740
0.19635	um^2	Spot	39	1000000107	1741
0.19635	um^2	Spot	39	1000000112	1742
0.19635	um^2	Spot	39	1000000066	1743
0.19635	um^2	Spot	39	1000000036	1744
0.19635	um^2	Spot	39	1000000114	1745
0.19635	um^2	Spot	39	1000000105	1746
0.19635	um^2	Spot	39	1000000108	1747
0.19635	um^2	Spot	39	1000000101	1748
0.19635	um^2	Spot	39	1000000122	1749
0.19635	um^2	Spot	39	1000000115	1750
0.19635	um^2	Spot	39	1000000106	1751
0.19635	um^2	Spot	39	1000000090	1752
0.19635	um^2	Spot	39	1000000120	1753
0.19635	um^2	Spot	39	1000000113	1754
0.19635	um^2	Spot	39	1000000091	1755
0.19635	um^2	Spot	39	1000000100	1756
0.19635	um^2	Spot	39	1000000118	1757
0.19635	um^2	Spot	39	1000000121	1758
0.19635	um^2	Spot	39	1000000021	1759
0.19635	um^2	Spot	39	1000000033	1760
0.19635	um^2	Spot	39	1000000104	1761
0.19635	um^2	Spot	39	1000000083	1762
0.19635	um^2	Spot	39	1000000081	1763
0.19635	um^2	Spot	39	1000000116	1764
0.19635	um^2	Spot	39	1000000064	1765
0.19635	um^2	Spot	39	1000000119	1766
0.19635	um^2	Spot	39	1000000094	1767
0.19635	um^2	Spot	40	1000000053	1768
0.19635	um^2	Spot	40	1000000092	1769
0.19635	um^2	Spot	40	1000000110	1770
0.19635	um^2	Spot	40	1000000097	1771
0.19635	um^2	Spot	40	1000000111	1772
0.19635	um^2	Spot	40	1000000103	1773
0.19635	um^2	Spot	40	1000000098	1774
0.19635	um^2	Spot	40	1000000117	1775
0.19635	um^2	Spot	40	1000000112	1776
0.19635	um^2	Spot	40	1000000036	1777
0.19635	um^2	Spot	40	1000000114	1778
0.19635	um^2	Spot	40	1000000105	1779
0.19635	um^2	Spot	40	1000000108	1780
0.19635	um^2	Spot	40	1000000101	1781
0.19635	um^2	Spot	40	1000000046	1782
0.19635	um^2	Spot	40	1000000122	1783
0.19635	um^2	Spot	40	1000000115	1784
0.19635	um^2	Spot	40	1000000106	1785
0.19635	um^2	Spot	40	1000000090	1786
0.19635	um^2	Spot	40	1000000120	1787
0.19635	um^2	Spot	40	1000000113	1788
0.19635	um^2	Spot	40	1000000100	1789
0.19635	um^2	Spot	40	1000000123	1790
0.19635	um^2	Spot	40	1000000118	1791
0.19635	um^2	Spot	40	1000000121	1792
0.19635	um^2	Spot	40	1000000021	1793
0.19635	um^2	Spot	40	1000000033	1794
0.19635	um^2	Spot	40	1000000096	1795
0.19635	um^2	Spot	40	1000000104	1796
0.19635	um^2	Spot	40	1000000083	1797
0.19635	um^2	Spot	40	1000000119	1798
0.19635	um^2	Spot	40	1000000094	1799
0.19635	um^2	Spot	41	1000000053	1800
0.19635	um^2	Spot	41	1000000092	1801
0.19635	um^2	Spot	41	1000000109	1802
0.19635	um^2	Spot	41	1000000110	1803
0.19635	um^2	Spot	41	1000000097	1804
0.19635	um^2	Spot	41	1000000102	1805
0.19635	um^2	Spot	41	1000000111	1806
0.19635	um^2	Spot	41	1000000103	1807
0.19635	um^2	Spot	41	1000000098	1808
0.19635	um^2	Spot	41	1000000117	1809
0.19635	um^2	Spot	41	1000000107	1810
0.19635	um^2	Spot	41	1000000112	1811
0.19635	um^2	Spot	41	1000000066	1812
0.19635	um^2	Spot	41	1000000036	1813
0.19635	um^2	Spot	41	1000000114	1814
0.19635	um^2	Spot	41	1000000105	1815
0.19635	um^2	Spot	41	1000000108	1816
0.19635	um^2	Spot	41	1000000101	1817
0.19635	um^2	Spot	41	1000000124	1818
0.19635	um^2	Spot	41	1000000046	1819
0.19635	um^2	Spot	41	1000000122	1820
0.19635	um^2	Spot	41	1000000115	1821
0.19635	um^2	Spot	41	1000000106	1822
0.19635	um^2	Spot	41	1000000090	1823
0.19635	um^2	Spot	41	1000000120	1824
0.19635	um^2	Spot	41	1000000113	1825
0.19635	um^2	Spot	41	1000000100	1826
0.19635	um^2	Spot	41	1000000123	1827
0.19635	um^2	Spot	41	1000000118	1828
0.19635	um^2	Spot	41	1000000125	1829
0.19635	um^2	Spot	41	1000000021	1830
0.19635	um^2	Spot	41	1000000033	1831
0.19635	um^2	Spot	41	1000000121	1832
0.19635	um^2	Spot	41	1000000126	1833
0.19635	um^2	Spot	41	1000000104	1834
0.19635	um^2	Spot	41	1000000081	1835
0.19635	um^2	Spot	41	1000000116	1836
0.19635	um^2	Spot	41	1000000119	1837
0.19635	um^2	Spot	41	1000000094	1838
0.19635	um^2	Spot	42	1000000053	1839
0.19635	um^2	Spot	42	1000000092	1840
0.19635	um^2	Spot	42	1000000109	1841
0.19635	um^2	Spot	42	1000000102	1842
0.19635	um^2	Spot	42	1000000111	1843
0.19635	um^2	Spot	42	1000000103	1844
0.19635	um^2	Spot	42	1000000098	1845
0.19635	um^2	Spot	42	1000000117	1846
0.19635	um^2	Spot	42	1000000107	1847
0.19635	um^2	Spot	42	1000000112	1848
0.19635	um^2	Spot	42	1000000066	1849
0.19635	um^2	Spot	42	1000000036	1850
0.19635	um^2	Spot	42	1000000114	1851
0.19635	um^2	Spot	42	1000000105	1852
0.19635	um^2	Spot	42	1000000108	1853
0.19635	um^2	Spot	42	1000000101	1854
0.19635	um^2	Spot	42	1000000124	1855
0.19635	um^2	Spot	42	1000000046	1856
0.19635	um^2	Spot	42	1000000122	1857
0.19635	um^2	Spot	42	1000000115	1858
0.19635	um^2	Spot	42	1000000106	1859
0.19635	um^2	Spot	42	1000000090	1860
0.19635	um^2	Spot	42	1000000120	1861
0.19635	um^2	Spot	42	1000000113	1862
0.19635	um^2	Spot	42	1000000100	1863
0.19635	um^2	Spot	42	1000000123	1864
0.19635	um^2	Spot	42	1000000118	1865
0.19635	um^2	Spot	42	1000000125	1866
0.19635	um^2	Spot	42	1000000021	1867
0.19635	um^2	Spot	42	1000000033	1868
0.19635	um^2	Spot	42	1000000121	1869
0.19635	um^2	Spot	42	1000000126	1870
0.19635	um^2	Spot	42	1000000081	1871
0.19635	um^2	Spot	42	1000000116	1872
0.19635	um^2	Spot	42	1000000119	1873
0.19635	um^2	Spot	42	1000000094	1874
0.19635	um^2	Spot	43	1000000053	1875
0.19635	um^2	Spot	43	1000000092	1876
0.19635	um^2	Spot	43	1000000109	1877
0.19635	um^2	Spot	43	1000000110	1878
0.19635	um^2	Spot	43	1000000102	1879
0.19635	um^2	Spot	43	1000000111	1880
0.19635	um^2	Spot	43	1000000103	1881
0.19635	um^2	Spot	43	1000000098	1882
0.19635	um^2	Spot	43	1000000117	1883
0.19635	um^2	Spot	43	1000000112	1884
0.19635	um^2	Spot	43	1000000066	1885
0.19635	um^2	Spot	43	1000000036	1886
0.19635	um^2	Spot	43	1000000114	1887
0.19635	um^2	Spot	43	1000000105	1888
0.19635	um^2	Spot	43	1000000108	1889
0.19635	um^2	Spot	43	1000000101	1890
0.19635	um^2	Spot	43	1000000124	1891
0.19635	um^2	Spot	43	1000000127	1892
0.19635	um^2	Spot	43	1000000115	1893
0.19635	um^2	Spot	43	1000000106	1894
0.19635	um^2	Spot	43	1000000090	1895
0.19635	um^2	Spot	43	1000000120	1896
0.19635	um^2	Spot	43	1000000113	1897
0.19635	um^2	Spot	43	1000000100	1898
0.19635	um^2	Spot	43	1000000123	1899
0.19635	um^2	Spot	43	1000000118	1900
0.19635	um^2	Spot	43	1000000128	1901
0.19635	um^2	Spot	43	1000000125	1902
0.19635	um^2	Spot	43	1000000021	1903
0.19635	um^2	Spot	43	1000000033	1904
0.19635	um^2	Spot	43	1000000121	1905
0.19635	um^2	Spot	43	1000000126	1906
0.19635	um^2	Spot	43	1000000081	1907
0.19635	um^2	Spot	43	1000000116	1908
0.19635	um^2	Spot	43	1000000119	1909
0.19635	um^2	Spot	43	1000000094	1910
0.19635	um^2	Spot	44	1000000053	1911
0.19635	um^2	Spot	44	1000000092	1912
0.19635	um^2	Spot	44	1000000109	1913
0.19635	um^2	Spot	44	1000000110	1914
0.19635	um^2	Spot	44	1000000102	1915
0.19635	um^2	Spot	44	1000000111	1916
0.19635	um^2	Spot	44	1000000098	1917
0.19635	um^2	Spot	44	1000000117	1918
0.19635	um^2	Spot	44	1000000107	1919
0.19635	um^2	Spot	44	1000000066	1920
0.19635	um^2	Spot	44	1000000036	1921
0.19635	um^2	Spot	44	1000000114	1922
0.19635	um^2	Spot	44	1000000105	1923
0.19635	um^2	Spot	44	1000000108	1924
0.19635	um^2	Spot	44	1000000101	1925
0.19635	um^2	Spot	44	1000000124	1926
0.19635	um^2	Spot	44	1000000127	1927
0.19635	um^2	Spot	44	1000000122	1928
0.19635	um^2	Spot	44	1000000115	1929
0.19635	um^2	Spot	44	1000000106	1930
0.19635	um^2	Spot	44	1000000090	1931
0.19635	um^2	Spot	44	1000000120	1932
0.19635	um^2	Spot	44	1000000113	1933
0.19635	um^2	Spot	44	1000000100	1934
0.19635	um^2	Spot	44	1000000123	1935
0.19635	um^2	Spot	44	1000000118	1936
0.19635	um^2	Spot	44	1000000128	1937
0.19635	um^2	Spot	44	1000000125	1938
0.19635	um^2	Spot	44	1000000021	1939
0.19635	um^2	Spot	44	1000000033	1940
0.19635	um^2	Spot	44	1000000121	1941
0.19635	um^2	Spot	44	1000000126	1942
0.19635	um^2	Spot	44	1000000129	1943
0.19635	um^2	Spot	44	1000000081	1944
0.19635	um^2	Spot	44	1000000116	1945
0.19635	um^2	Spot	44	1000000119	1946
0.19635	um^2	Spot	44	1000000094	1947
0.19635	um^2	Spot	45	1000000053	1948
0.19635	um^2	Spot	45	1000000092	1949
0.19635	um^2	Spot	45	1000000109	1950
0.19635	um^2	Spot	45	1000000110	1951
0.19635	um^2	Spot	45	1000000102	1952
0.19635	um^2	Spot	45	1000000111	1953
0.19635	um^2	Spot	45	1000000103	1954
0.19635	um^2	Spot	45	1000000117	1955
0.19635	um^2	Spot	45	1000000107	1956
0.19635	um^2	Spot	45	1000000112	1957
0.19635	um^2	Spot	45	1000000066	1958
0.19635	um^2	Spot	45	1000000036	1959
0.19635	um^2	Spot	45	1000000114	1960
0.19635	um^2	Spot	45	1000000108	1961
0.19635	um^2	Spot	45	1000000101	1962
0.19635	um^2	Spot	45	1000000124	1963
0.19635	um^2	Spot	45	1000000127	1964
0.19635	um^2	Spot	45	1000000115	1965
0.19635	um^2	Spot	45	1000000106	1966
0.19635	um^2	Spot	45	1000000090	1967
0.19635	um^2	Spot	45	1000000120	1968
0.19635	um^2	Spot	45	1000000113	1969
0.19635	um^2	Spot	45	1000000100	1970
0.19635	um^2	Spot	45	1000000123	1971
0.19635	um^2	Spot	45	1000000118	1972
0.19635	um^2	Spot	45	1000000128	1973
0.19635	um^2	Spot	45	1000000125	1974
0.19635	um^2	Spot	45	1000000021	1975
0.19635	um^2	Spot	45	1000000033	1976
0.19635	um^2	Spot	45	1000000121	1977
0.19635	um^2	Spot	45	1000000126	1978
0.19635	um^2	Spot	45	1000000129	1979
0.19635	um^2	Spot	45	1000000081	1980
0.19635	um^2	Spot	45	1000000116	1981
0.19635	um^2	Spot	45	1000000119	1982
0.19635	um^2	Spot	45	1000000094	1983
0.19635	um^2	Spot	46	1000000053	1984
0.19635	um^2	Spot	46	1000000092	1985
0.19635	um^2	Spot	46	1000000109	1986
0.19635	um^2	Spot	46	1000000110	1987
0.19635	um^2	Spot	46	1000000102	1988
0.19635	um^2	Spot	46	1000000130	1989
0.19635	um^2	Spot	46	1000000117	1990
0.19635	um^2	Spot	46	1000000107	1991
0.19635	um^2	Spot	46	1000000112	1992
0.19635	um^2	Spot	46	1000000066	1993
0.19635	um^2	Spot	46	1000000036	1994
0.19635	um^2	Spot	46	1000000114	1995
0.19635	um^2	Spot	46	1000000108	1996
[truncated: 10,379 more rows]
