# Supplementary material for: Satb1 integrates DNA binding site geometry and torsional stress to differentially target nucleosome-dense regions
Source: Nat Commun. 2019 Jul 19;10:3221. doi: 10.1038/s41467-019-11118-8 (PMC6642133; doi:10.1038/s41467-019-11118-8)
Supplement: Supplementary file 10 — Source Data [file 41467_2019_11118_MOESM10_ESM.zip › Source data/Single Molecule Tracking/single molecule tracks/del HD analysis/PDZ-CUT1-CUT2-STABLE-A_1c14_TRIAL 2_Statistics/PDZ-CUT1-CUT2-STABLE-A_1c14_TRIAL 2_Diameter.csv]

Diameter
====================
Diameter X	Diameter Y	Diameter Z	Unit	Category	Collection	Time	TrackID	ID
0.25	0.25	0.25	um	Spot	Diameter	1	1000000000	0
0.25	0.25	0.25	um	Spot	Diameter	1	1000000001	1
0.25	0.25	0.25	um	Spot	Diameter	1	1000000002	2
0.25	0.25	0.25	um	Spot	Diameter	1	1000000003	3
0.25	0.25	0.25	um	Spot	Diameter	1	1000000004	4
0.25	0.25	0.25	um	Spot	Diameter	1	1000000005	5
0.25	0.25	0.25	um	Spot	Diameter	1	1000000006	6
0.25	0.25	0.25	um	Spot	Diameter	1	1000000007	7
0.25	0.25	0.25	um	Spot	Diameter	1	1000000008	8
0.25	0.25	0.25	um	Spot	Diameter	1	1000000009	9
0.25	0.25	0.25	um	Spot	Diameter	1	1000000010	10
0.25	0.25	0.25	um	Spot	Diameter	1	1000000011	11
0.25	0.25	0.25	um	Spot	Diameter	1	1000000012	12
0.25	0.25	0.25	um	Spot	Diameter	1	1000000013	13
0.25	0.25	0.25	um	Spot	Diameter	1	1000000014	14
0.25	0.25	0.25	um	Spot	Diameter	1	1000000015	15
0.25	0.25	0.25	um	Spot	Diameter	1	1000000016	16
0.25	0.25	0.25	um	Spot	Diameter	1	1000000017	17
0.25	0.25	0.25	um	Spot	Diameter	1	1000000018	18
0.25	0.25	0.25	um	Spot	Diameter	1	1000000019	19
0.25	0.25	0.25	um	Spot	Diameter	1	1000000020	20
0.25	0.25	0.25	um	Spot	Diameter	1	1000000021	21
0.25	0.25	0.25	um	Spot	Diameter	1	1000000022	22
0.25	0.25	0.25	um	Spot	Diameter	1	1000000023	23
0.25	0.25	0.25	um	Spot	Diameter	1	1000000024	24
0.25	0.25	0.25	um	Spot	Diameter	1	1000000025	25
0.25	0.25	0.25	um	Spot	Diameter	1	1000000026	26
0.25	0.25	0.25	um	Spot	Diameter	1	1000000027	27
0.25	0.25	0.25	um	Spot	Diameter	1	1000000028	28
0.25	0.25	0.25	um	Spot	Diameter	1	1000000029	29
0.25	0.25	0.25	um	Spot	Diameter	2	1000000001	30
0.25	0.25	0.25	um	Spot	Diameter	2	1000000002	31
0.25	0.25	0.25	um	Spot	Diameter	2	1000000004	32
0.25	0.25	0.25	um	Spot	Diameter	2	1000000005	33
0.25	0.25	0.25	um	Spot	Diameter	2	1000000003	34
0.25	0.25	0.25	um	Spot	Diameter	2	1000000007	35
0.25	0.25	0.25	um	Spot	Diameter	2	1000000008	36
0.25	0.25	0.25	um	Spot	Diameter	2	1000000009	37
0.25	0.25	0.25	um	Spot	Diameter	2	1000000010	38
0.25	0.25	0.25	um	Spot	Diameter	2	1000000011	39
0.25	0.25	0.25	um	Spot	Diameter	2	1000000012	40
0.25	0.25	0.25	um	Spot	Diameter	2	1000000013	41
0.25	0.25	0.25	um	Spot	Diameter	2	1000000014	42
0.25	0.25	0.25	um	Spot	Diameter	2	1000000030	43
0.25	0.25	0.25	um	Spot	Diameter	2	1000000015	44
0.25	0.25	0.25	um	Spot	Diameter	2	1000000016	45
0.25	0.25	0.25	um	Spot	Diameter	2	1000000017	46
0.25	0.25	0.25	um	Spot	Diameter	2	1000000018	47
0.25	0.25	0.25	um	Spot	Diameter	2	1000000019	48
0.25	0.25	0.25	um	Spot	Diameter	2	1000000020	49
0.25	0.25	0.25	um	Spot	Diameter	2	1000000021	50
0.25	0.25	0.25	um	Spot	Diameter	2	1000000022	51
0.25	0.25	0.25	um	Spot	Diameter	2	1000000023	52
0.25	0.25	0.25	um	Spot	Diameter	2	1000000025	53
0.25	0.25	0.25	um	Spot	Diameter	2	1000000024	54
0.25	0.25	0.25	um	Spot	Diameter	2	1000000026	55
0.25	0.25	0.25	um	Spot	Diameter	2	1000000027	56
0.25	0.25	0.25	um	Spot	Diameter	2	1000000028	57
0.25	0.25	0.25	um	Spot	Diameter	2	1000000029	58
0.25	0.25	0.25	um	Spot	Diameter	3	1000000000	59
0.25	0.25	0.25	um	Spot	Diameter	3	1000000001	60
0.25	0.25	0.25	um	Spot	Diameter	3	1000000002	61
0.25	0.25	0.25	um	Spot	Diameter	3	1000000004	62
0.25	0.25	0.25	um	Spot	Diameter	3	1000000005	63
0.25	0.25	0.25	um	Spot	Diameter	3	1000000007	64
0.25	0.25	0.25	um	Spot	Diameter	3	1000000003	65
0.25	0.25	0.25	um	Spot	Diameter	3	1000000006	66
0.25	0.25	0.25	um	Spot	Diameter	3	1000000009	67
0.25	0.25	0.25	um	Spot	Diameter	3	1000000008	68
0.25	0.25	0.25	um	Spot	Diameter	3	1000000010	69
0.25	0.25	0.25	um	Spot	Diameter	3	1000000011	70
0.25	0.25	0.25	um	Spot	Diameter	3	1000000013	71
0.25	0.25	0.25	um	Spot	Diameter	3	1000000030	72
0.25	0.25	0.25	um	Spot	Diameter	3	1000000015	73
0.25	0.25	0.25	um	Spot	Diameter	3	1000000031	74
0.25	0.25	0.25	um	Spot	Diameter	3	1000000032	75
0.25	0.25	0.25	um	Spot	Diameter	3	1000000016	76
0.25	0.25	0.25	um	Spot	Diameter	3	1000000017	77
0.25	0.25	0.25	um	Spot	Diameter	3	1000000018	78
0.25	0.25	0.25	um	Spot	Diameter	3	1000000019	79
0.25	0.25	0.25	um	Spot	Diameter	3	1000000033	80
0.25	0.25	0.25	um	Spot	Diameter	3	1000000020	81
0.25	0.25	0.25	um	Spot	Diameter	3	1000000021	82
0.25	0.25	0.25	um	Spot	Diameter	3	1000000022	83
0.25	0.25	0.25	um	Spot	Diameter	3	1000000023	84
0.25	0.25	0.25	um	Spot	Diameter	3	1000000024	85
0.25	0.25	0.25	um	Spot	Diameter	3	1000000025	86
0.25	0.25	0.25	um	Spot	Diameter	3	1000000026	87
0.25	0.25	0.25	um	Spot	Diameter	3	1000000027	88
0.25	0.25	0.25	um	Spot	Diameter	3	1000000028	89
0.25	0.25	0.25	um	Spot	Diameter	3	1000000029	90
0.25	0.25	0.25	um	Spot	Diameter	4	1000000001	91
0.25	0.25	0.25	um	Spot	Diameter	4	1000000034	92
0.25	0.25	0.25	um	Spot	Diameter	4	1000000002	93
0.25	0.25	0.25	um	Spot	Diameter	4	1000000005	94
0.25	0.25	0.25	um	Spot	Diameter	4	1000000003	95
0.25	0.25	0.25	um	Spot	Diameter	4	1000000004	96
0.25	0.25	0.25	um	Spot	Diameter	4	1000000006	97
0.25	0.25	0.25	um	Spot	Diameter	4	1000000007	98
0.25	0.25	0.25	um	Spot	Diameter	4	1000000009	99
0.25	0.25	0.25	um	Spot	Diameter	4	1000000010	100
0.25	0.25	0.25	um	Spot	Diameter	4	1000000011	101
0.25	0.25	0.25	um	Spot	Diameter	4	1000000012	102
0.25	0.25	0.25	um	Spot	Diameter	4	1000000013	103
0.25	0.25	0.25	um	Spot	Diameter	4	1000000014	104
0.25	0.25	0.25	um	Spot	Diameter	4	1000000035	105
0.25	0.25	0.25	um	Spot	Diameter	4	1000000030	106
0.25	0.25	0.25	um	Spot	Diameter	4	1000000015	107
0.25	0.25	0.25	um	Spot	Diameter	4	1000000032	108
0.25	0.25	0.25	um	Spot	Diameter	4	1000000016	109
0.25	0.25	0.25	um	Spot	Diameter	4	1000000017	110
0.25	0.25	0.25	um	Spot	Diameter	4	1000000018	111
0.25	0.25	0.25	um	Spot	Diameter	4	1000000019	112
0.25	0.25	0.25	um	Spot	Diameter	4	1000000020	113
0.25	0.25	0.25	um	Spot	Diameter	4	1000000021	114
0.25	0.25	0.25	um	Spot	Diameter	4	1000000033	115
0.25	0.25	0.25	um	Spot	Diameter	4	1000000022	116
0.25	0.25	0.25	um	Spot	Diameter	4	1000000023	117
0.25	0.25	0.25	um	Spot	Diameter	4	1000000024	118
0.25	0.25	0.25	um	Spot	Diameter	4	1000000025	119
0.25	0.25	0.25	um	Spot	Diameter	4	1000000026	120
0.25	0.25	0.25	um	Spot	Diameter	4	1000000027	121
0.25	0.25	0.25	um	Spot	Diameter	4	1000000028	122
0.25	0.25	0.25	um	Spot	Diameter	4	1000000029	123
0.25	0.25	0.25	um	Spot	Diameter	5	1000000000	124
0.25	0.25	0.25	um	Spot	Diameter	5	1000000001	125
0.25	0.25	0.25	um	Spot	Diameter	5	1000000034	126
0.25	0.25	0.25	um	Spot	Diameter	5	1000000002	127
0.25	0.25	0.25	um	Spot	Diameter	5	1000000004	128
0.25	0.25	0.25	um	Spot	Diameter	5	1000000005	129
0.25	0.25	0.25	um	Spot	Diameter	5	1000000003	130
0.25	0.25	0.25	um	Spot	Diameter	5	1000000007	131
0.25	0.25	0.25	um	Spot	Diameter	5	1000000006	132
0.25	0.25	0.25	um	Spot	Diameter	5	1000000036	133
0.25	0.25	0.25	um	Spot	Diameter	5	1000000009	134
0.25	0.25	0.25	um	Spot	Diameter	5	1000000010	135
0.25	0.25	0.25	um	Spot	Diameter	5	1000000008	136
0.25	0.25	0.25	um	Spot	Diameter	5	1000000011	137
0.25	0.25	0.25	um	Spot	Diameter	5	1000000012	138
0.25	0.25	0.25	um	Spot	Diameter	5	1000000013	139
0.25	0.25	0.25	um	Spot	Diameter	5	1000000014	140
0.25	0.25	0.25	um	Spot	Diameter	5	1000000030	141
0.25	0.25	0.25	um	Spot	Diameter	5	1000000015	142
0.25	0.25	0.25	um	Spot	Diameter	5	1000000032	143
0.25	0.25	0.25	um	Spot	Diameter	5	1000000031	144
0.25	0.25	0.25	um	Spot	Diameter	5	1000000016	145
0.25	0.25	0.25	um	Spot	Diameter	5	1000000017	146
0.25	0.25	0.25	um	Spot	Diameter	5	1000000018	147
0.25	0.25	0.25	um	Spot	Diameter	5	1000000019	148
0.25	0.25	0.25	um	Spot	Diameter	5	1000000020	149
0.25	0.25	0.25	um	Spot	Diameter	5	1000000021	150
0.25	0.25	0.25	um	Spot	Diameter	5	1000000033	151
0.25	0.25	0.25	um	Spot	Diameter	5	1000000022	152
0.25	0.25	0.25	um	Spot	Diameter	5	1000000023	153
0.25	0.25	0.25	um	Spot	Diameter	5	1000000024	154
0.25	0.25	0.25	um	Spot	Diameter	5	1000000025	155
0.25	0.25	0.25	um	Spot	Diameter	5	1000000026	156
0.25	0.25	0.25	um	Spot	Diameter	5	1000000028	157
0.25	0.25	0.25	um	Spot	Diameter	5	1000000029	158
0.25	0.25	0.25	um	Spot	Diameter	6	1000000000	159
0.25	0.25	0.25	um	Spot	Diameter	6	1000000001	160
0.25	0.25	0.25	um	Spot	Diameter	6	1000000034	161
0.25	0.25	0.25	um	Spot	Diameter	6	1000000002	162
0.25	0.25	0.25	um	Spot	Diameter	6	1000000005	163
0.25	0.25	0.25	um	Spot	Diameter	6	1000000004	164
0.25	0.25	0.25	um	Spot	Diameter	6	1000000003	165
0.25	0.25	0.25	um	Spot	Diameter	6	1000000006	166
0.25	0.25	0.25	um	Spot	Diameter	6	1000000007	167
0.25	0.25	0.25	um	Spot	Diameter	6	1000000036	168
0.25	0.25	0.25	um	Spot	Diameter	6	1000000009	169
0.25	0.25	0.25	um	Spot	Diameter	6	1000000010	170
0.25	0.25	0.25	um	Spot	Diameter	6	1000000011	171
0.25	0.25	0.25	um	Spot	Diameter	6	1000000012	172
0.25	0.25	0.25	um	Spot	Diameter	6	1000000013	173
0.25	0.25	0.25	um	Spot	Diameter	6	1000000014	174
0.25	0.25	0.25	um	Spot	Diameter	6	1000000035	175
0.25	0.25	0.25	um	Spot	Diameter	6	1000000015	176
0.25	0.25	0.25	um	Spot	Diameter	6	1000000037	177
0.25	0.25	0.25	um	Spot	Diameter	6	1000000038	178
0.25	0.25	0.25	um	Spot	Diameter	6	1000000031	179
0.25	0.25	0.25	um	Spot	Diameter	6	1000000032	180
0.25	0.25	0.25	um	Spot	Diameter	6	1000000016	181
0.25	0.25	0.25	um	Spot	Diameter	6	1000000039	182
0.25	0.25	0.25	um	Spot	Diameter	6	1000000040	183
0.25	0.25	0.25	um	Spot	Diameter	6	1000000017	184
0.25	0.25	0.25	um	Spot	Diameter	6	1000000018	185
0.25	0.25	0.25	um	Spot	Diameter	6	1000000019	186
0.25	0.25	0.25	um	Spot	Diameter	6	1000000020	187
0.25	0.25	0.25	um	Spot	Diameter	6	1000000021	188
0.25	0.25	0.25	um	Spot	Diameter	6	1000000033	189
0.25	0.25	0.25	um	Spot	Diameter	6	1000000022	190
0.25	0.25	0.25	um	Spot	Diameter	6	1000000023	191
0.25	0.25	0.25	um	Spot	Diameter	6	1000000025	192
0.25	0.25	0.25	um	Spot	Diameter	6	1000000024	193
0.25	0.25	0.25	um	Spot	Diameter	6	1000000026	194
0.25	0.25	0.25	um	Spot	Diameter	6	1000000027	195
0.25	0.25	0.25	um	Spot	Diameter	6	1000000028	196
0.25	0.25	0.25	um	Spot	Diameter	6	1000000029	197
0.25	0.25	0.25	um	Spot	Diameter	6	1000000041	198
0.25	0.25	0.25	um	Spot	Diameter	7	1000000000	199
0.25	0.25	0.25	um	Spot	Diameter	7	1000000001	200
0.25	0.25	0.25	um	Spot	Diameter	7	1000000034	201
0.25	0.25	0.25	um	Spot	Diameter	7	1000000002	202
0.25	0.25	0.25	um	Spot	Diameter	7	1000000042	203
0.25	0.25	0.25	um	Spot	Diameter	7	1000000005	204
0.25	0.25	0.25	um	Spot	Diameter	7	1000000004	205
0.25	0.25	0.25	um	Spot	Diameter	7	1000000003	206
0.25	0.25	0.25	um	Spot	Diameter	7	1000000006	207
0.25	0.25	0.25	um	Spot	Diameter	7	1000000036	208
0.25	0.25	0.25	um	Spot	Diameter	7	1000000007	209
0.25	0.25	0.25	um	Spot	Diameter	7	1000000009	210
0.25	0.25	0.25	um	Spot	Diameter	7	1000000010	211
0.25	0.25	0.25	um	Spot	Diameter	7	1000000008	212
0.25	0.25	0.25	um	Spot	Diameter	7	1000000011	213
0.25	0.25	0.25	um	Spot	Diameter	7	1000000012	214
0.25	0.25	0.25	um	Spot	Diameter	7	1000000013	215
0.25	0.25	0.25	um	Spot	Diameter	7	1000000030	216
0.25	0.25	0.25	um	Spot	Diameter	7	1000000014	217
0.25	0.25	0.25	um	Spot	Diameter	7	1000000035	218
0.25	0.25	0.25	um	Spot	Diameter	7	1000000015	219
0.25	0.25	0.25	um	Spot	Diameter	7	1000000037	220
0.25	0.25	0.25	um	Spot	Diameter	7	1000000043	221
0.25	0.25	0.25	um	Spot	Diameter	7	1000000038	222
0.25	0.25	0.25	um	Spot	Diameter	7	1000000031	223
0.25	0.25	0.25	um	Spot	Diameter	7	1000000032	224
0.25	0.25	0.25	um	Spot	Diameter	7	1000000039	225
0.25	0.25	0.25	um	Spot	Diameter	7	1000000016	226
0.25	0.25	0.25	um	Spot	Diameter	7	1000000040	227
0.25	0.25	0.25	um	Spot	Diameter	7	1000000017	228
0.25	0.25	0.25	um	Spot	Diameter	7	1000000019	229
0.25	0.25	0.25	um	Spot	Diameter	7	1000000018	230
0.25	0.25	0.25	um	Spot	Diameter	7	1000000044	231
0.25	0.25	0.25	um	Spot	Diameter	7	1000000021	232
0.25	0.25	0.25	um	Spot	Diameter	7	1000000033	233
0.25	0.25	0.25	um	Spot	Diameter	7	1000000022	234
0.25	0.25	0.25	um	Spot	Diameter	7	1000000023	235
0.25	0.25	0.25	um	Spot	Diameter	7	1000000024	236
0.25	0.25	0.25	um	Spot	Diameter	7	1000000025	237
0.25	0.25	0.25	um	Spot	Diameter	7	1000000028	238
0.25	0.25	0.25	um	Spot	Diameter	7	1000000029	239
0.25	0.25	0.25	um	Spot	Diameter	7	1000000041	240
0.25	0.25	0.25	um	Spot	Diameter	8	1000000000	241
0.25	0.25	0.25	um	Spot	Diameter	8	1000000045	242
0.25	0.25	0.25	um	Spot	Diameter	8	1000000001	243
0.25	0.25	0.25	um	Spot	Diameter	8	1000000034	244
0.25	0.25	0.25	um	Spot	Diameter	8	1000000002	245
0.25	0.25	0.25	um	Spot	Diameter	8	1000000004	246
0.25	0.25	0.25	um	Spot	Diameter	8	1000000005	247
0.25	0.25	0.25	um	Spot	Diameter	8	1000000003	248
0.25	0.25	0.25	um	Spot	Diameter	8	1000000006	249
0.25	0.25	0.25	um	Spot	Diameter	8	1000000036	250
0.25	0.25	0.25	um	Spot	Diameter	8	1000000007	251
0.25	0.25	0.25	um	Spot	Diameter	8	1000000009	252
0.25	0.25	0.25	um	Spot	Diameter	8	1000000010	253
0.25	0.25	0.25	um	Spot	Diameter	8	1000000008	254
0.25	0.25	0.25	um	Spot	Diameter	8	1000000011	255
0.25	0.25	0.25	um	Spot	Diameter	8	1000000012	256
0.25	0.25	0.25	um	Spot	Diameter	8	1000000046	257
0.25	0.25	0.25	um	Spot	Diameter	8	1000000013	258
0.25	0.25	0.25	um	Spot	Diameter	8	1000000030	259
0.25	0.25	0.25	um	Spot	Diameter	8	1000000035	260
0.25	0.25	0.25	um	Spot	Diameter	8	1000000014	261
0.25	0.25	0.25	um	Spot	Diameter	8	1000000037	262
0.25	0.25	0.25	um	Spot	Diameter	8	1000000015	263
0.25	0.25	0.25	um	Spot	Diameter	8	1000000038	264
0.25	0.25	0.25	um	Spot	Diameter	8	1000000031	265
0.25	0.25	0.25	um	Spot	Diameter	8	1000000032	266
0.25	0.25	0.25	um	Spot	Diameter	8	1000000039	267
0.25	0.25	0.25	um	Spot	Diameter	8	1000000016	268
0.25	0.25	0.25	um	Spot	Diameter	8	1000000040	269
0.25	0.25	0.25	um	Spot	Diameter	8	1000000017	270
0.25	0.25	0.25	um	Spot	Diameter	8	1000000019	271
0.25	0.25	0.25	um	Spot	Diameter	8	1000000018	272
0.25	0.25	0.25	um	Spot	Diameter	8	1000000047	273
0.25	0.25	0.25	um	Spot	Diameter	8	1000000044	274
0.25	0.25	0.25	um	Spot	Diameter	8	1000000020	275
0.25	0.25	0.25	um	Spot	Diameter	8	1000000021	276
0.25	0.25	0.25	um	Spot	Diameter	8	1000000033	277
0.25	0.25	0.25	um	Spot	Diameter	8	1000000022	278
0.25	0.25	0.25	um	Spot	Diameter	8	1000000048	279
0.25	0.25	0.25	um	Spot	Diameter	8	1000000023	280
0.25	0.25	0.25	um	Spot	Diameter	8	1000000025	281
0.25	0.25	0.25	um	Spot	Diameter	8	1000000026	282
0.25	0.25	0.25	um	Spot	Diameter	8	1000000027	283
0.25	0.25	0.25	um	Spot	Diameter	8	1000000028	284
0.25	0.25	0.25	um	Spot	Diameter	8	1000000029	285
0.25	0.25	0.25	um	Spot	Diameter	8	1000000049	286
0.25	0.25	0.25	um	Spot	Diameter	8	1000000041	287
0.25	0.25	0.25	um	Spot	Diameter	9	1000000050	288
0.25	0.25	0.25	um	Spot	Diameter	9	1000000000	289
0.25	0.25	0.25	um	Spot	Diameter	9	1000000045	290
0.25	0.25	0.25	um	Spot	Diameter	9	1000000034	291
0.25	0.25	0.25	um	Spot	Diameter	9	1000000042	292
0.25	0.25	0.25	um	Spot	Diameter	9	1000000002	293
0.25	0.25	0.25	um	Spot	Diameter	9	1000000004	294
0.25	0.25	0.25	um	Spot	Diameter	9	1000000005	295
0.25	0.25	0.25	um	Spot	Diameter	9	1000000006	296
0.25	0.25	0.25	um	Spot	Diameter	9	1000000036	297
0.25	0.25	0.25	um	Spot	Diameter	9	1000000007	298
0.25	0.25	0.25	um	Spot	Diameter	9	1000000009	299
0.25	0.25	0.25	um	Spot	Diameter	9	1000000010	300
0.25	0.25	0.25	um	Spot	Diameter	9	1000000011	301
0.25	0.25	0.25	um	Spot	Diameter	9	1000000008	302
0.25	0.25	0.25	um	Spot	Diameter	9	1000000046	303
0.25	0.25	0.25	um	Spot	Diameter	9	1000000013	304
0.25	0.25	0.25	um	Spot	Diameter	9	1000000030	305
0.25	0.25	0.25	um	Spot	Diameter	9	1000000037	306
0.25	0.25	0.25	um	Spot	Diameter	9	1000000015	307
0.25	0.25	0.25	um	Spot	Diameter	9	1000000043	308
0.25	0.25	0.25	um	Spot	Diameter	9	1000000038	309
0.25	0.25	0.25	um	Spot	Diameter	9	1000000031	310
0.25	0.25	0.25	um	Spot	Diameter	9	1000000039	311
0.25	0.25	0.25	um	Spot	Diameter	9	1000000016	312
0.25	0.25	0.25	um	Spot	Diameter	9	1000000040	313
0.25	0.25	0.25	um	Spot	Diameter	9	1000000017	314
0.25	0.25	0.25	um	Spot	Diameter	9	1000000019	315
0.25	0.25	0.25	um	Spot	Diameter	9	1000000018	316
0.25	0.25	0.25	um	Spot	Diameter	9	1000000051	317
0.25	0.25	0.25	um	Spot	Diameter	9	1000000047	318
0.25	0.25	0.25	um	Spot	Diameter	9	1000000044	319
0.25	0.25	0.25	um	Spot	Diameter	9	1000000020	320
0.25	0.25	0.25	um	Spot	Diameter	9	1000000021	321
0.25	0.25	0.25	um	Spot	Diameter	9	1000000033	322
0.25	0.25	0.25	um	Spot	Diameter	9	1000000022	323
0.25	0.25	0.25	um	Spot	Diameter	9	1000000052	324
0.25	0.25	0.25	um	Spot	Diameter	9	1000000048	325
0.25	0.25	0.25	um	Spot	Diameter	9	1000000023	326
0.25	0.25	0.25	um	Spot	Diameter	9	1000000024	327
0.25	0.25	0.25	um	Spot	Diameter	9	1000000025	328
0.25	0.25	0.25	um	Spot	Diameter	9	1000000026	329
0.25	0.25	0.25	um	Spot	Diameter	9	1000000028	330
0.25	0.25	0.25	um	Spot	Diameter	9	1000000029	331
0.25	0.25	0.25	um	Spot	Diameter	9	1000000041	332
0.25	0.25	0.25	um	Spot	Diameter	10	1000000053	333
0.25	0.25	0.25	um	Spot	Diameter	10	1000000000	334
0.25	0.25	0.25	um	Spot	Diameter	10	1000000045	335
0.25	0.25	0.25	um	Spot	Diameter	10	1000000001	336
0.25	0.25	0.25	um	Spot	Diameter	10	1000000034	337
0.25	0.25	0.25	um	Spot	Diameter	10	1000000042	338
0.25	0.25	0.25	um	Spot	Diameter	10	1000000002	339
0.25	0.25	0.25	um	Spot	Diameter	10	1000000054	340
0.25	0.25	0.25	um	Spot	Diameter	10	1000000004	341
0.25	0.25	0.25	um	Spot	Diameter	10	1000000005	342
0.25	0.25	0.25	um	Spot	Diameter	10	1000000003	343
0.25	0.25	0.25	um	Spot	Diameter	10	1000000036	344
0.25	0.25	0.25	um	Spot	Diameter	10	1000000007	345
0.25	0.25	0.25	um	Spot	Diameter	10	1000000009	346
0.25	0.25	0.25	um	Spot	Diameter	10	1000000010	347
0.25	0.25	0.25	um	Spot	Diameter	10	1000000008	348
0.25	0.25	0.25	um	Spot	Diameter	10	1000000011	349
0.25	0.25	0.25	um	Spot	Diameter	10	1000000012	350
0.25	0.25	0.25	um	Spot	Diameter	10	1000000046	351
0.25	0.25	0.25	um	Spot	Diameter	10	1000000013	352
0.25	0.25	0.25	um	Spot	Diameter	10	1000000030	353
0.25	0.25	0.25	um	Spot	Diameter	10	1000000035	354
0.25	0.25	0.25	um	Spot	Diameter	10	1000000014	355
0.25	0.25	0.25	um	Spot	Diameter	10	1000000037	356
0.25	0.25	0.25	um	Spot	Diameter	10	1000000055	357
0.25	0.25	0.25	um	Spot	Diameter	10	1000000038	358
0.25	0.25	0.25	um	Spot	Diameter	10	1000000043	359
0.25	0.25	0.25	um	Spot	Diameter	10	1000000031	360
0.25	0.25	0.25	um	Spot	Diameter	10	1000000039	361
0.25	0.25	0.25	um	Spot	Diameter	10	1000000032	362
0.25	0.25	0.25	um	Spot	Diameter	10	1000000016	363
0.25	0.25	0.25	um	Spot	Diameter	10	1000000056	364
0.25	0.25	0.25	um	Spot	Diameter	10	1000000040	365
0.25	0.25	0.25	um	Spot	Diameter	10	1000000017	366
0.25	0.25	0.25	um	Spot	Diameter	10	1000000018	367
0.25	0.25	0.25	um	Spot	Diameter	10	1000000019	368
0.25	0.25	0.25	um	Spot	Diameter	10	1000000051	369
0.25	0.25	0.25	um	Spot	Diameter	10	1000000047	370
0.25	0.25	0.25	um	Spot	Diameter	10	1000000044	371
0.25	0.25	0.25	um	Spot	Diameter	10	1000000020	372
0.25	0.25	0.25	um	Spot	Diameter	10	1000000021	373
0.25	0.25	0.25	um	Spot	Diameter	10	1000000033	374
0.25	0.25	0.25	um	Spot	Diameter	10	1000000022	375
0.25	0.25	0.25	um	Spot	Diameter	10	1000000057	376
0.25	0.25	0.25	um	Spot	Diameter	10	1000000052	377
0.25	0.25	0.25	um	Spot	Diameter	10	1000000023	378
0.25	0.25	0.25	um	Spot	Diameter	10	1000000024	379
0.25	0.25	0.25	um	Spot	Diameter	10	1000000025	380
0.25	0.25	0.25	um	Spot	Diameter	10	1000000027	381
0.25	0.25	0.25	um	Spot	Diameter	10	1000000026	382
0.25	0.25	0.25	um	Spot	Diameter	10	1000000028	383
0.25	0.25	0.25	um	Spot	Diameter	10	1000000029	384
0.25	0.25	0.25	um	Spot	Diameter	10	1000000049	385
0.25	0.25	0.25	um	Spot	Diameter	10	1000000041	386
0.25	0.25	0.25	um	Spot	Diameter	11	1000000053	387
0.25	0.25	0.25	um	Spot	Diameter	11	1000000050	388
0.25	0.25	0.25	um	Spot	Diameter	11	1000000000	389
0.25	0.25	0.25	um	Spot	Diameter	11	1000000045	390
0.25	0.25	0.25	um	Spot	Diameter	11	1000000001	391
0.25	0.25	0.25	um	Spot	Diameter	11	1000000058	392
0.25	0.25	0.25	um	Spot	Diameter	11	1000000034	393
0.25	0.25	0.25	um	Spot	Diameter	11	1000000002	394
0.25	0.25	0.25	um	Spot	Diameter	11	1000000054	395
0.25	0.25	0.25	um	Spot	Diameter	11	1000000004	396
0.25	0.25	0.25	um	Spot	Diameter	11	1000000003	397
0.25	0.25	0.25	um	Spot	Diameter	11	1000000006	398
0.25	0.25	0.25	um	Spot	Diameter	11	1000000036	399
0.25	0.25	0.25	um	Spot	Diameter	11	1000000007	400
0.25	0.25	0.25	um	Spot	Diameter	11	1000000009	401
0.25	0.25	0.25	um	Spot	Diameter	11	1000000010	402
0.25	0.25	0.25	um	Spot	Diameter	11	1000000011	403
0.25	0.25	0.25	um	Spot	Diameter	11	1000000008	404
0.25	0.25	0.25	um	Spot	Diameter	11	1000000012	405
0.25	0.25	0.25	um	Spot	Diameter	11	1000000046	406
0.25	0.25	0.25	um	Spot	Diameter	11	1000000013	407
0.25	0.25	0.25	um	Spot	Diameter	11	1000000030	408
0.25	0.25	0.25	um	Spot	Diameter	11	1000000035	409
0.25	0.25	0.25	um	Spot	Diameter	11	1000000015	410
0.25	0.25	0.25	um	Spot	Diameter	11	1000000037	411
0.25	0.25	0.25	um	Spot	Diameter	11	1000000043	412
0.25	0.25	0.25	um	Spot	Diameter	11	1000000038	413
0.25	0.25	0.25	um	Spot	Diameter	11	1000000031	414
0.25	0.25	0.25	um	Spot	Diameter	11	1000000039	415
0.25	0.25	0.25	um	Spot	Diameter	11	1000000016	416
0.25	0.25	0.25	um	Spot	Diameter	11	1000000056	417
0.25	0.25	0.25	um	Spot	Diameter	11	1000000040	418
0.25	0.25	0.25	um	Spot	Diameter	11	1000000017	419
0.25	0.25	0.25	um	Spot	Diameter	11	1000000018	420
0.25	0.25	0.25	um	Spot	Diameter	11	1000000019	421
0.25	0.25	0.25	um	Spot	Diameter	11	1000000051	422
0.25	0.25	0.25	um	Spot	Diameter	11	1000000047	423
0.25	0.25	0.25	um	Spot	Diameter	11	1000000020	424
0.25	0.25	0.25	um	Spot	Diameter	11	1000000044	425
0.25	0.25	0.25	um	Spot	Diameter	11	1000000021	426
0.25	0.25	0.25	um	Spot	Diameter	11	1000000033	427
0.25	0.25	0.25	um	Spot	Diameter	11	1000000022	428
0.25	0.25	0.25	um	Spot	Diameter	11	1000000052	429
0.25	0.25	0.25	um	Spot	Diameter	11	1000000057	430
0.25	0.25	0.25	um	Spot	Diameter	11	1000000048	431
0.25	0.25	0.25	um	Spot	Diameter	11	1000000024	432
0.25	0.25	0.25	um	Spot	Diameter	11	1000000026	433
0.25	0.25	0.25	um	Spot	Diameter	11	1000000025	434
0.25	0.25	0.25	um	Spot	Diameter	11	1000000027	435
0.25	0.25	0.25	um	Spot	Diameter	11	1000000028	436
0.25	0.25	0.25	um	Spot	Diameter	11	1000000029	437
0.25	0.25	0.25	um	Spot	Diameter	11	1000000049	438
0.25	0.25	0.25	um	Spot	Diameter	11	1000000041	439
0.25	0.25	0.25	um	Spot	Diameter	12	1000000053	440
0.25	0.25	0.25	um	Spot	Diameter	12	1000000050	441
0.25	0.25	0.25	um	Spot	Diameter	12	1000000045	442
0.25	0.25	0.25	um	Spot	Diameter	12	1000000001	443
0.25	0.25	0.25	um	Spot	Diameter	12	1000000058	444
0.25	0.25	0.25	um	Spot	Diameter	12	1000000034	445
0.25	0.25	0.25	um	Spot	Diameter	12	1000000059	446
0.25	0.25	0.25	um	Spot	Diameter	12	1000000042	447
0.25	0.25	0.25	um	Spot	Diameter	12	1000000002	448
0.25	0.25	0.25	um	Spot	Diameter	12	1000000054	449
0.25	0.25	0.25	um	Spot	Diameter	12	1000000003	450
0.25	0.25	0.25	um	Spot	Diameter	12	1000000005	451
0.25	0.25	0.25	um	Spot	Diameter	12	1000000036	452
0.25	0.25	0.25	um	Spot	Diameter	12	1000000007	453
0.25	0.25	0.25	um	Spot	Diameter	12	1000000009	454
0.25	0.25	0.25	um	Spot	Diameter	12	1000000010	455
0.25	0.25	0.25	um	Spot	Diameter	12	1000000011	456
0.25	0.25	0.25	um	Spot	Diameter	12	1000000008	457
0.25	0.25	0.25	um	Spot	Diameter	12	1000000012	458
0.25	0.25	0.25	um	Spot	Diameter	12	1000000046	459
0.25	0.25	0.25	um	Spot	Diameter	12	1000000060	460
0.25	0.25	0.25	um	Spot	Diameter	12	1000000061	461
0.25	0.25	0.25	um	Spot	Diameter	12	1000000013	462
0.25	0.25	0.25	um	Spot	Diameter	12	1000000030	463
0.25	0.25	0.25	um	Spot	Diameter	12	1000000035	464
0.25	0.25	0.25	um	Spot	Diameter	12	1000000014	465
0.25	0.25	0.25	um	Spot	Diameter	12	1000000015	466
0.25	0.25	0.25	um	Spot	Diameter	12	1000000062	467
0.25	0.25	0.25	um	Spot	Diameter	12	1000000037	468
0.25	0.25	0.25	um	Spot	Diameter	12	1000000055	469
0.25	0.25	0.25	um	Spot	Diameter	12	1000000043	470
0.25	0.25	0.25	um	Spot	Diameter	12	1000000031	471
0.25	0.25	0.25	um	Spot	Diameter	12	1000000056	472
0.25	0.25	0.25	um	Spot	Diameter	12	1000000039	473
0.25	0.25	0.25	um	Spot	Diameter	12	1000000032	474
0.25	0.25	0.25	um	Spot	Diameter	12	1000000016	475
0.25	0.25	0.25	um	Spot	Diameter	12	1000000017	476
0.25	0.25	0.25	um	Spot	Diameter	12	1000000019	477
0.25	0.25	0.25	um	Spot	Diameter	12	1000000018	478
0.25	0.25	0.25	um	Spot	Diameter	12	1000000051	479
0.25	0.25	0.25	um	Spot	Diameter	12	1000000047	480
0.25	0.25	0.25	um	Spot	Diameter	12	1000000044	481
0.25	0.25	0.25	um	Spot	Diameter	12	1000000020	482
0.25	0.25	0.25	um	Spot	Diameter	12	1000000021	483
0.25	0.25	0.25	um	Spot	Diameter	12	1000000033	484
0.25	0.25	0.25	um	Spot	Diameter	12	1000000022	485
0.25	0.25	0.25	um	Spot	Diameter	12	1000000052	486
0.25	0.25	0.25	um	Spot	Diameter	12	1000000057	487
0.25	0.25	0.25	um	Spot	Diameter	12	1000000048	488
0.25	0.25	0.25	um	Spot	Diameter	12	1000000023	489
0.25	0.25	0.25	um	Spot	Diameter	12	1000000024	490
0.25	0.25	0.25	um	Spot	Diameter	12	1000000026	491
0.25	0.25	0.25	um	Spot	Diameter	12	1000000025	492
0.25	0.25	0.25	um	Spot	Diameter	12	1000000027	493
0.25	0.25	0.25	um	Spot	Diameter	12	1000000028	494
0.25	0.25	0.25	um	Spot	Diameter	12	1000000029	495
0.25	0.25	0.25	um	Spot	Diameter	12	1000000049	496
0.25	0.25	0.25	um	Spot	Diameter	12	1000000041	497
0.25	0.25	0.25	um	Spot	Diameter	13	1000000053	498
0.25	0.25	0.25	um	Spot	Diameter	13	1000000050	499
0.25	0.25	0.25	um	Spot	Diameter	13	1000000045	500
0.25	0.25	0.25	um	Spot	Diameter	13	1000000001	501
0.25	0.25	0.25	um	Spot	Diameter	13	1000000058	502
0.25	0.25	0.25	um	Spot	Diameter	13	1000000034	503
0.25	0.25	0.25	um	Spot	Diameter	13	1000000059	504
0.25	0.25	0.25	um	Spot	Diameter	13	1000000042	505
0.25	0.25	0.25	um	Spot	Diameter	13	1000000002	506
0.25	0.25	0.25	um	Spot	Diameter	13	1000000004	507
0.25	0.25	0.25	um	Spot	Diameter	13	1000000003	508
0.25	0.25	0.25	um	Spot	Diameter	13	1000000036	509
0.25	0.25	0.25	um	Spot	Diameter	13	1000000005	510
0.25	0.25	0.25	um	Spot	Diameter	13	1000000006	511
0.25	0.25	0.25	um	Spot	Diameter	13	1000000007	512
0.25	0.25	0.25	um	Spot	Diameter	13	1000000009	513
0.25	0.25	0.25	um	Spot	Diameter	13	1000000010	514
0.25	0.25	0.25	um	Spot	Diameter	13	1000000012	515
0.25	0.25	0.25	um	Spot	Diameter	13	1000000008	516
0.25	0.25	0.25	um	Spot	Diameter	13	1000000060	517
0.25	0.25	0.25	um	Spot	Diameter	13	1000000046	518
0.25	0.25	0.25	um	Spot	Diameter	13	1000000061	519
0.25	0.25	0.25	um	Spot	Diameter	13	1000000013	520
0.25	0.25	0.25	um	Spot	Diameter	13	1000000035	521
0.25	0.25	0.25	um	Spot	Diameter	13	1000000030	522
0.25	0.25	0.25	um	Spot	Diameter	13	1000000014	523
0.25	0.25	0.25	um	Spot	Diameter	13	1000000015	524
0.25	0.25	0.25	um	Spot	Diameter	13	1000000037	525
0.25	0.25	0.25	um	Spot	Diameter	13	1000000062	526
0.25	0.25	0.25	um	Spot	Diameter	13	1000000055	527
0.25	0.25	0.25	um	Spot	Diameter	13	1000000043	528
0.25	0.25	0.25	um	Spot	Diameter	13	1000000038	529
0.25	0.25	0.25	um	Spot	Diameter	13	1000000063	530
0.25	0.25	0.25	um	Spot	Diameter	13	1000000031	531
0.25	0.25	0.25	um	Spot	Diameter	13	1000000039	532
0.25	0.25	0.25	um	Spot	Diameter	13	1000000016	533
0.25	0.25	0.25	um	Spot	Diameter	13	1000000056	534
0.25	0.25	0.25	um	Spot	Diameter	13	1000000032	535
0.25	0.25	0.25	um	Spot	Diameter	13	1000000040	536
0.25	0.25	0.25	um	Spot	Diameter	13	1000000017	537
0.25	0.25	0.25	um	Spot	Diameter	13	1000000018	538
0.25	0.25	0.25	um	Spot	Diameter	13	1000000019	539
0.25	0.25	0.25	um	Spot	Diameter	13	1000000051	540
0.25	0.25	0.25	um	Spot	Diameter	13	1000000047	541
0.25	0.25	0.25	um	Spot	Diameter	13	1000000044	542
0.25	0.25	0.25	um	Spot	Diameter	13	1000000020	543
0.25	0.25	0.25	um	Spot	Diameter	13	1000000021	544
0.25	0.25	0.25	um	Spot	Diameter	13	1000000033	545
0.25	0.25	0.25	um	Spot	Diameter	13	1000000022	546
0.25	0.25	0.25	um	Spot	Diameter	13	1000000052	547
0.25	0.25	0.25	um	Spot	Diameter	13	1000000057	548
0.25	0.25	0.25	um	Spot	Diameter	13	1000000048	549
0.25	0.25	0.25	um	Spot	Diameter	13	1000000023	550
0.25	0.25	0.25	um	Spot	Diameter	13	1000000025	551
0.25	0.25	0.25	um	Spot	Diameter	13	1000000027	552
0.25	0.25	0.25	um	Spot	Diameter	13	1000000026	553
0.25	0.25	0.25	um	Spot	Diameter	13	1000000028	554
0.25	0.25	0.25	um	Spot	Diameter	13	1000000029	555
0.25	0.25	0.25	um	Spot	Diameter	13	1000000049	556
0.25	0.25	0.25	um	Spot	Diameter	13	1000000041	557
0.25	0.25	0.25	um	Spot	Diameter	14	1000000053	558
0.25	0.25	0.25	um	Spot	Diameter	14	1000000050	559
0.25	0.25	0.25	um	Spot	Diameter	14	1000000001	560
0.25	0.25	0.25	um	Spot	Diameter	14	1000000058	561
0.25	0.25	0.25	um	Spot	Diameter	14	1000000034	562
0.25	0.25	0.25	um	Spot	Diameter	14	1000000059	563
0.25	0.25	0.25	um	Spot	Diameter	14	1000000042	564
0.25	0.25	0.25	um	Spot	Diameter	14	1000000002	565
0.25	0.25	0.25	um	Spot	Diameter	14	1000000054	566
0.25	0.25	0.25	um	Spot	Diameter	14	1000000004	567
0.25	0.25	0.25	um	Spot	Diameter	14	1000000003	568
0.25	0.25	0.25	um	Spot	Diameter	14	1000000005	569
0.25	0.25	0.25	um	Spot	Diameter	14	1000000036	570
0.25	0.25	0.25	um	Spot	Diameter	14	1000000007	571
0.25	0.25	0.25	um	Spot	Diameter	14	1000000009	572
0.25	0.25	0.25	um	Spot	Diameter	14	1000000010	573
0.25	0.25	0.25	um	Spot	Diameter	14	1000000012	574
0.25	0.25	0.25	um	Spot	Diameter	14	1000000046	575
0.25	0.25	0.25	um	Spot	Diameter	14	1000000060	576
0.25	0.25	0.25	um	Spot	Diameter	14	1000000061	577
0.25	0.25	0.25	um	Spot	Diameter	14	1000000013	578
0.25	0.25	0.25	um	Spot	Diameter	14	1000000035	579
0.25	0.25	0.25	um	Spot	Diameter	14	1000000030	580
0.25	0.25	0.25	um	Spot	Diameter	14	1000000015	581
0.25	0.25	0.25	um	Spot	Diameter	14	1000000037	582
0.25	0.25	0.25	um	Spot	Diameter	14	1000000062	583
0.25	0.25	0.25	um	Spot	Diameter	14	1000000043	584
0.25	0.25	0.25	um	Spot	Diameter	14	1000000038	585
0.25	0.25	0.25	um	Spot	Diameter	14	1000000063	586
0.25	0.25	0.25	um	Spot	Diameter	14	1000000039	587
0.25	0.25	0.25	um	Spot	Diameter	14	1000000032	588
0.25	0.25	0.25	um	Spot	Diameter	14	1000000016	589
0.25	0.25	0.25	um	Spot	Diameter	14	1000000056	590
0.25	0.25	0.25	um	Spot	Diameter	14	1000000040	591
0.25	0.25	0.25	um	Spot	Diameter	14	1000000017	592
0.25	0.25	0.25	um	Spot	Diameter	14	1000000018	593
0.25	0.25	0.25	um	Spot	Diameter	14	1000000019	594
0.25	0.25	0.25	um	Spot	Diameter	14	1000000051	595
0.25	0.25	0.25	um	Spot	Diameter	14	1000000047	596
0.25	0.25	0.25	um	Spot	Diameter	14	1000000020	597
0.25	0.25	0.25	um	Spot	Diameter	14	1000000044	598
0.25	0.25	0.25	um	Spot	Diameter	14	1000000021	599
0.25	0.25	0.25	um	Spot	Diameter	14	1000000033	600
0.25	0.25	0.25	um	Spot	Diameter	14	1000000052	601
0.25	0.25	0.25	um	Spot	Diameter	14	1000000022	602
0.25	0.25	0.25	um	Spot	Diameter	14	1000000057	603
0.25	0.25	0.25	um	Spot	Diameter	14	1000000048	604
0.25	0.25	0.25	um	Spot	Diameter	14	1000000023	605
0.25	0.25	0.25	um	Spot	Diameter	14	1000000024	606
0.25	0.25	0.25	um	Spot	Diameter	14	1000000027	607
0.25	0.25	0.25	um	Spot	Diameter	14	1000000026	608
0.25	0.25	0.25	um	Spot	Diameter	14	1000000028	609
0.25	0.25	0.25	um	Spot	Diameter	14	1000000064	610
0.25	0.25	0.25	um	Spot	Diameter	14	1000000029	611
0.25	0.25	0.25	um	Spot	Diameter	14	1000000049	612
0.25	0.25	0.25	um	Spot	Diameter	14	1000000041	613
0.25	0.25	0.25	um	Spot	Diameter	15	1000000053	614
0.25	0.25	0.25	um	Spot	Diameter	15	1000000050	615
0.25	0.25	0.25	um	Spot	Diameter	15	1000000045	616
0.25	0.25	0.25	um	Spot	Diameter	15	1000000001	617
0.25	0.25	0.25	um	Spot	Diameter	15	1000000058	618
0.25	0.25	0.25	um	Spot	Diameter	15	1000000065	619
0.25	0.25	0.25	um	Spot	Diameter	15	1000000059	620
0.25	0.25	0.25	um	Spot	Diameter	15	1000000042	621
0.25	0.25	0.25	um	Spot	Diameter	15	1000000054	622
0.25	0.25	0.25	um	Spot	Diameter	15	1000000003	623
0.25	0.25	0.25	um	Spot	Diameter	15	1000000004	624
0.25	0.25	0.25	um	Spot	Diameter	15	1000000036	625
0.25	0.25	0.25	um	Spot	Diameter	15	1000000005	626
0.25	0.25	0.25	um	Spot	Diameter	15	1000000066	627
0.25	0.25	0.25	um	Spot	Diameter	15	1000000009	628
0.25	0.25	0.25	um	Spot	Diameter	15	1000000067	629
0.25	0.25	0.25	um	Spot	Diameter	15	1000000010	630
0.25	0.25	0.25	um	Spot	Diameter	15	1000000012	631
0.25	0.25	0.25	um	Spot	Diameter	15	1000000060	632
0.25	0.25	0.25	um	Spot	Diameter	15	1000000046	633
0.25	0.25	0.25	um	Spot	Diameter	15	1000000068	634
0.25	0.25	0.25	um	Spot	Diameter	15	1000000013	635
0.25	0.25	0.25	um	Spot	Diameter	15	1000000030	636
0.25	0.25	0.25	um	Spot	Diameter	15	1000000014	637
0.25	0.25	0.25	um	Spot	Diameter	15	1000000035	638
0.25	0.25	0.25	um	Spot	Diameter	15	1000000015	639
0.25	0.25	0.25	um	Spot	Diameter	15	1000000037	640
0.25	0.25	0.25	um	Spot	Diameter	15	1000000062	641
0.25	0.25	0.25	um	Spot	Diameter	15	1000000055	642
0.25	0.25	0.25	um	Spot	Diameter	15	1000000038	643
0.25	0.25	0.25	um	Spot	Diameter	15	1000000043	644
0.25	0.25	0.25	um	Spot	Diameter	15	1000000063	645
0.25	0.25	0.25	um	Spot	Diameter	15	1000000039	646
0.25	0.25	0.25	um	Spot	Diameter	15	1000000016	647
0.25	0.25	0.25	um	Spot	Diameter	15	1000000040	648
0.25	0.25	0.25	um	Spot	Diameter	15	1000000017	649
0.25	0.25	0.25	um	Spot	Diameter	15	1000000019	650
0.25	0.25	0.25	um	Spot	Diameter	15	1000000018	651
0.25	0.25	0.25	um	Spot	Diameter	15	1000000051	652
0.25	0.25	0.25	um	Spot	Diameter	15	1000000047	653
0.25	0.25	0.25	um	Spot	Diameter	15	1000000020	654
0.25	0.25	0.25	um	Spot	Diameter	15	1000000044	655
0.25	0.25	0.25	um	Spot	Diameter	15	1000000021	656
0.25	0.25	0.25	um	Spot	Diameter	15	1000000033	657
0.25	0.25	0.25	um	Spot	Diameter	15	1000000022	658
0.25	0.25	0.25	um	Spot	Diameter	15	1000000052	659
0.25	0.25	0.25	um	Spot	Diameter	15	1000000048	660
0.25	0.25	0.25	um	Spot	Diameter	15	1000000057	661
0.25	0.25	0.25	um	Spot	Diameter	15	1000000023	662
0.25	0.25	0.25	um	Spot	Diameter	15	1000000024	663
0.25	0.25	0.25	um	Spot	Diameter	15	1000000026	664
0.25	0.25	0.25	um	Spot	Diameter	15	1000000027	665
0.25	0.25	0.25	um	Spot	Diameter	15	1000000028	666
0.25	0.25	0.25	um	Spot	Diameter	15	1000000064	667
0.25	0.25	0.25	um	Spot	Diameter	15	1000000029	668
0.25	0.25	0.25	um	Spot	Diameter	15	1000000049	669
0.25	0.25	0.25	um	Spot	Diameter	15	1000000041	670
0.25	0.25	0.25	um	Spot	Diameter	16	1000000053	671
0.25	0.25	0.25	um	Spot	Diameter	16	1000000050	672
0.25	0.25	0.25	um	Spot	Diameter	16	1000000001	673
0.25	0.25	0.25	um	Spot	Diameter	16	1000000058	674
0.25	0.25	0.25	um	Spot	Diameter	16	1000000065	675
0.25	0.25	0.25	um	Spot	Diameter	16	1000000059	676
0.25	0.25	0.25	um	Spot	Diameter	16	1000000042	677
0.25	0.25	0.25	um	Spot	Diameter	16	1000000003	678
0.25	0.25	0.25	um	Spot	Diameter	16	1000000004	679
0.25	0.25	0.25	um	Spot	Diameter	16	1000000005	680
0.25	0.25	0.25	um	Spot	Diameter	16	1000000036	681
0.25	0.25	0.25	um	Spot	Diameter	16	1000000066	682
0.25	0.25	0.25	um	Spot	Diameter	16	1000000069	683
0.25	0.25	0.25	um	Spot	Diameter	16	1000000009	684
0.25	0.25	0.25	um	Spot	Diameter	16	1000000010	685
0.25	0.25	0.25	um	Spot	Diameter	16	1000000067	686
0.25	0.25	0.25	um	Spot	Diameter	16	1000000012	687
0.25	0.25	0.25	um	Spot	Diameter	16	1000000046	688
0.25	0.25	0.25	um	Spot	Diameter	16	1000000060	689
0.25	0.25	0.25	um	Spot	Diameter	16	1000000068	690
0.25	0.25	0.25	um	Spot	Diameter	16	1000000061	691
0.25	0.25	0.25	um	Spot	Diameter	16	1000000013	692
0.25	0.25	0.25	um	Spot	Diameter	16	1000000030	693
0.25	0.25	0.25	um	Spot	Diameter	16	1000000055	694
0.25	0.25	0.25	um	Spot	Diameter	16	1000000037	695
0.25	0.25	0.25	um	Spot	Diameter	16	1000000062	696
0.25	0.25	0.25	um	Spot	Diameter	16	1000000038	697
0.25	0.25	0.25	um	Spot	Diameter	16	1000000043	698
0.25	0.25	0.25	um	Spot	Diameter	16	1000000070	699
0.25	0.25	0.25	um	Spot	Diameter	16	1000000039	700
0.25	0.25	0.25	um	Spot	Diameter	16	1000000056	701
0.25	0.25	0.25	um	Spot	Diameter	16	1000000040	702
0.25	0.25	0.25	um	Spot	Diameter	16	1000000016	703
0.25	0.25	0.25	um	Spot	Diameter	16	1000000017	704
0.25	0.25	0.25	um	Spot	Diameter	16	1000000018	705
0.25	0.25	0.25	um	Spot	Diameter	16	1000000019	706
0.25	0.25	0.25	um	Spot	Diameter	16	1000000051	707
0.25	0.25	0.25	um	Spot	Diameter	16	1000000047	708
0.25	0.25	0.25	um	Spot	Diameter	16	1000000020	709
0.25	0.25	0.25	um	Spot	Diameter	16	1000000044	710
0.25	0.25	0.25	um	Spot	Diameter	16	1000000021	711
0.25	0.25	0.25	um	Spot	Diameter	16	1000000033	712
0.25	0.25	0.25	um	Spot	Diameter	16	1000000022	713
0.25	0.25	0.25	um	Spot	Diameter	16	1000000052	714
0.25	0.25	0.25	um	Spot	Diameter	16	1000000057	715
0.25	0.25	0.25	um	Spot	Diameter	16	1000000048	716
0.25	0.25	0.25	um	Spot	Diameter	16	1000000023	717
0.25	0.25	0.25	um	Spot	Diameter	16	1000000071	718
0.25	0.25	0.25	um	Spot	Diameter	16	1000000072	719
0.25	0.25	0.25	um	Spot	Diameter	16	1000000024	720
0.25	0.25	0.25	um	Spot	Diameter	16	1000000028	721
0.25	0.25	0.25	um	Spot	Diameter	16	1000000064	722
0.25	0.25	0.25	um	Spot	Diameter	16	1000000029	723
0.25	0.25	0.25	um	Spot	Diameter	16	1000000049	724
0.25	0.25	0.25	um	Spot	Diameter	16	1000000041	725
0.25	0.25	0.25	um	Spot	Diameter	17	1000000053	726
0.25	0.25	0.25	um	Spot	Diameter	17	1000000050	727
0.25	0.25	0.25	um	Spot	Diameter	17	1000000045	728
0.25	0.25	0.25	um	Spot	Diameter	17	1000000001	729
0.25	0.25	0.25	um	Spot	Diameter	17	1000000058	730
0.25	0.25	0.25	um	Spot	Diameter	17	1000000065	731
0.25	0.25	0.25	um	Spot	Diameter	17	1000000059	732
0.25	0.25	0.25	um	Spot	Diameter	17	1000000073	733
0.25	0.25	0.25	um	Spot	Diameter	17	1000000042	734
0.25	0.25	0.25	um	Spot	Diameter	17	1000000074	735
0.25	0.25	0.25	um	Spot	Diameter	17	1000000054	736
0.25	0.25	0.25	um	Spot	Diameter	17	1000000003	737
0.25	0.25	0.25	um	Spot	Diameter	17	1000000005	738
0.25	0.25	0.25	um	Spot	Diameter	17	1000000036	739
0.25	0.25	0.25	um	Spot	Diameter	17	1000000066	740
0.25	0.25	0.25	um	Spot	Diameter	17	1000000069	741
0.25	0.25	0.25	um	Spot	Diameter	17	1000000009	742
0.25	0.25	0.25	um	Spot	Diameter	17	1000000075	743
0.25	0.25	0.25	um	Spot	Diameter	17	1000000067	744
0.25	0.25	0.25	um	Spot	Diameter	17	1000000012	745
0.25	0.25	0.25	um	Spot	Diameter	17	1000000046	746
0.25	0.25	0.25	um	Spot	Diameter	17	1000000060	747
0.25	0.25	0.25	um	Spot	Diameter	17	1000000068	748
0.25	0.25	0.25	um	Spot	Diameter	17	1000000061	749
0.25	0.25	0.25	um	Spot	Diameter	17	1000000030	750
0.25	0.25	0.25	um	Spot	Diameter	17	1000000062	751
0.25	0.25	0.25	um	Spot	Diameter	17	1000000043	752
0.25	0.25	0.25	um	Spot	Diameter	17	1000000063	753
0.25	0.25	0.25	um	Spot	Diameter	17	1000000039	754
0.25	0.25	0.25	um	Spot	Diameter	17	1000000056	755
0.25	0.25	0.25	um	Spot	Diameter	17	1000000016	756
0.25	0.25	0.25	um	Spot	Diameter	17	1000000076	757
0.25	0.25	0.25	um	Spot	Diameter	17	1000000017	758
0.25	0.25	0.25	um	Spot	Diameter	17	1000000018	759
0.25	0.25	0.25	um	Spot	Diameter	17	1000000051	760
0.25	0.25	0.25	um	Spot	Diameter	17	1000000047	761
0.25	0.25	0.25	um	Spot	Diameter	17	1000000044	762
0.25	0.25	0.25	um	Spot	Diameter	17	1000000020	763
0.25	0.25	0.25	um	Spot	Diameter	17	1000000021	764
0.25	0.25	0.25	um	Spot	Diameter	17	1000000022	765
0.25	0.25	0.25	um	Spot	Diameter	17	1000000033	766
0.25	0.25	0.25	um	Spot	Diameter	17	1000000052	767
0.25	0.25	0.25	um	Spot	Diameter	17	1000000048	768
0.25	0.25	0.25	um	Spot	Diameter	17	1000000057	769
0.25	0.25	0.25	um	Spot	Diameter	17	1000000023	770
0.25	0.25	0.25	um	Spot	Diameter	17	1000000071	771
0.25	0.25	0.25	um	Spot	Diameter	17	1000000072	772
0.25	0.25	0.25	um	Spot	Diameter	17	1000000024	773
0.25	0.25	0.25	um	Spot	Diameter	17	1000000028	774
0.25	0.25	0.25	um	Spot	Diameter	17	1000000064	775
0.25	0.25	0.25	um	Spot	Diameter	17	1000000029	776
0.25	0.25	0.25	um	Spot	Diameter	17	1000000049	777
0.25	0.25	0.25	um	Spot	Diameter	17	1000000041	778
0.25	0.25	0.25	um	Spot	Diameter	18	1000000053	779
0.25	0.25	0.25	um	Spot	Diameter	18	1000000050	780
0.25	0.25	0.25	um	Spot	Diameter	18	1000000077	781
0.25	0.25	0.25	um	Spot	Diameter	18	1000000058	782
0.25	0.25	0.25	um	Spot	Diameter	18	1000000065	783
0.25	0.25	0.25	um	Spot	Diameter	18	1000000078	784
0.25	0.25	0.25	um	Spot	Diameter	18	1000000073	785
0.25	0.25	0.25	um	Spot	Diameter	18	1000000079	786
0.25	0.25	0.25	um	Spot	Diameter	18	1000000054	787
0.25	0.25	0.25	um	Spot	Diameter	18	1000000074	788
0.25	0.25	0.25	um	Spot	Diameter	18	1000000003	789
0.25	0.25	0.25	um	Spot	Diameter	18	1000000005	790
0.25	0.25	0.25	um	Spot	Diameter	18	1000000036	791
0.25	0.25	0.25	um	Spot	Diameter	18	1000000066	792
0.25	0.25	0.25	um	Spot	Diameter	18	1000000009	793
0.25	0.25	0.25	um	Spot	Diameter	18	1000000075	794
0.25	0.25	0.25	um	Spot	Diameter	18	1000000010	795
0.25	0.25	0.25	um	Spot	Diameter	18	1000000067	796
0.25	0.25	0.25	um	Spot	Diameter	18	1000000012	797
0.25	0.25	0.25	um	Spot	Diameter	18	1000000046	798
0.25	0.25	0.25	um	Spot	Diameter	18	1000000060	799
0.25	0.25	0.25	um	Spot	Diameter	18	1000000061	800
0.25	0.25	0.25	um	Spot	Diameter	18	1000000055	801
0.25	0.25	0.25	um	Spot	Diameter	18	1000000062	802
0.25	0.25	0.25	um	Spot	Diameter	18	1000000043	803
0.25	0.25	0.25	um	Spot	Diameter	18	1000000063	804
0.25	0.25	0.25	um	Spot	Diameter	18	1000000070	805
0.25	0.25	0.25	um	Spot	Diameter	18	1000000039	806
0.25	0.25	0.25	um	Spot	Diameter	18	1000000080	807
0.25	0.25	0.25	um	Spot	Diameter	18	1000000040	808
0.25	0.25	0.25	um	Spot	Diameter	18	1000000076	809
0.25	0.25	0.25	um	Spot	Diameter	18	1000000017	810
0.25	0.25	0.25	um	Spot	Diameter	18	1000000018	811
0.25	0.25	0.25	um	Spot	Diameter	18	1000000019	812
0.25	0.25	0.25	um	Spot	Diameter	18	1000000051	813
0.25	0.25	0.25	um	Spot	Diameter	18	1000000047	814
0.25	0.25	0.25	um	Spot	Diameter	18	1000000044	815
0.25	0.25	0.25	um	Spot	Diameter	18	1000000020	816
0.25	0.25	0.25	um	Spot	Diameter	18	1000000021	817
0.25	0.25	0.25	um	Spot	Diameter	18	1000000033	818
0.25	0.25	0.25	um	Spot	Diameter	18	1000000052	819
0.25	0.25	0.25	um	Spot	Diameter	18	1000000022	820
0.25	0.25	0.25	um	Spot	Diameter	18	1000000048	821
0.25	0.25	0.25	um	Spot	Diameter	18	1000000057	822
0.25	0.25	0.25	um	Spot	Diameter	18	1000000071	823
0.25	0.25	0.25	um	Spot	Diameter	18	1000000023	824
0.25	0.25	0.25	um	Spot	Diameter	18	1000000024	825
0.25	0.25	0.25	um	Spot	Diameter	18	1000000072	826
0.25	0.25	0.25	um	Spot	Diameter	18	1000000081	827
0.25	0.25	0.25	um	Spot	Diameter	18	1000000028	828
0.25	0.25	0.25	um	Spot	Diameter	18	1000000064	829
0.25	0.25	0.25	um	Spot	Diameter	18	1000000029	830
0.25	0.25	0.25	um	Spot	Diameter	18	1000000049	831
0.25	0.25	0.25	um	Spot	Diameter	18	1000000041	832
0.25	0.25	0.25	um	Spot	Diameter	19	1000000053	833
0.25	0.25	0.25	um	Spot	Diameter	19	1000000050	834
0.25	0.25	0.25	um	Spot	Diameter	19	1000000045	835
0.25	0.25	0.25	um	Spot	Diameter	19	1000000077	836
0.25	0.25	0.25	um	Spot	Diameter	19	1000000058	837
0.25	0.25	0.25	um	Spot	Diameter	19	1000000059	838
0.25	0.25	0.25	um	Spot	Diameter	19	1000000065	839
0.25	0.25	0.25	um	Spot	Diameter	19	1000000078	840
0.25	0.25	0.25	um	Spot	Diameter	19	1000000073	841
0.25	0.25	0.25	um	Spot	Diameter	19	1000000079	842
0.25	0.25	0.25	um	Spot	Diameter	19	1000000074	843
0.25	0.25	0.25	um	Spot	Diameter	19	1000000054	844
0.25	0.25	0.25	um	Spot	Diameter	19	1000000003	845
0.25	0.25	0.25	um	Spot	Diameter	19	1000000005	846
0.25	0.25	0.25	um	Spot	Diameter	19	1000000036	847
0.25	0.25	0.25	um	Spot	Diameter	19	1000000066	848
0.25	0.25	0.25	um	Spot	Diameter	19	1000000069	849
0.25	0.25	0.25	um	Spot	Diameter	19	1000000009	850
0.25	0.25	0.25	um	Spot	Diameter	19	1000000082	851
0.25	0.25	0.25	um	Spot	Diameter	19	1000000012	852
0.25	0.25	0.25	um	Spot	Diameter	19	1000000068	853
0.25	0.25	0.25	um	Spot	Diameter	19	1000000060	854
0.25	0.25	0.25	um	Spot	Diameter	19	1000000046	855
0.25	0.25	0.25	um	Spot	Diameter	19	1000000061	856
0.25	0.25	0.25	um	Spot	Diameter	19	1000000055	857
0.25	0.25	0.25	um	Spot	Diameter	19	1000000062	858
0.25	0.25	0.25	um	Spot	Diameter	19	1000000043	859
0.25	0.25	0.25	um	Spot	Diameter	19	1000000070	860
0.25	0.25	0.25	um	Spot	Diameter	19	1000000039	861
0.25	0.25	0.25	um	Spot	Diameter	19	1000000080	862
0.25	0.25	0.25	um	Spot	Diameter	19	1000000056	863
0.25	0.25	0.25	um	Spot	Diameter	19	1000000076	864
0.25	0.25	0.25	um	Spot	Diameter	19	1000000017	865
0.25	0.25	0.25	um	Spot	Diameter	19	1000000018	866
0.25	0.25	0.25	um	Spot	Diameter	19	1000000019	867
0.25	0.25	0.25	um	Spot	Diameter	19	1000000051	868
0.25	0.25	0.25	um	Spot	Diameter	19	1000000047	869
0.25	0.25	0.25	um	Spot	Diameter	19	1000000044	870
0.25	0.25	0.25	um	Spot	Diameter	19	1000000020	871
0.25	0.25	0.25	um	Spot	Diameter	19	1000000021	872
0.25	0.25	0.25	um	Spot	Diameter	19	1000000033	873
0.25	0.25	0.25	um	Spot	Diameter	19	1000000052	874
0.25	0.25	0.25	um	Spot	Diameter	19	1000000022	875
0.25	0.25	0.25	um	Spot	Diameter	19	1000000048	876
0.25	0.25	0.25	um	Spot	Diameter	19	1000000057	877
0.25	0.25	0.25	um	Spot	Diameter	19	1000000083	878
0.25	0.25	0.25	um	Spot	Diameter	19	1000000071	879
0.25	0.25	0.25	um	Spot	Diameter	19	1000000023	880
0.25	0.25	0.25	um	Spot	Diameter	19	1000000024	881
0.25	0.25	0.25	um	Spot	Diameter	19	1000000081	882
0.25	0.25	0.25	um	Spot	Diameter	19	1000000028	883
0.25	0.25	0.25	um	Spot	Diameter	19	1000000064	884
0.25	0.25	0.25	um	Spot	Diameter	19	1000000029	885
0.25	0.25	0.25	um	Spot	Diameter	19	1000000041	886
0.25	0.25	0.25	um	Spot	Diameter	19	1000000049	887
0.25	0.25	0.25	um	Spot	Diameter	20	1000000053	888
0.25	0.25	0.25	um	Spot	Diameter	20	1000000050	889
0.25	0.25	0.25	um	Spot	Diameter	20	1000000077	890
0.25	0.25	0.25	um	Spot	Diameter	20	1000000058	891
0.25	0.25	0.25	um	Spot	Diameter	20	1000000065	892
0.25	0.25	0.25	um	Spot	Diameter	20	1000000073	893
0.25	0.25	0.25	um	Spot	Diameter	20	1000000079	894
0.25	0.25	0.25	um	Spot	Diameter	20	1000000078	895
0.25	0.25	0.25	um	Spot	Diameter	20	1000000054	896
0.25	0.25	0.25	um	Spot	Diameter	20	1000000003	897
0.25	0.25	0.25	um	Spot	Diameter	20	1000000074	898
0.25	0.25	0.25	um	Spot	Diameter	20	1000000005	899
0.25	0.25	0.25	um	Spot	Diameter	20	1000000036	900
0.25	0.25	0.25	um	Spot	Diameter	20	1000000066	901
0.25	0.25	0.25	um	Spot	Diameter	20	1000000069	902
0.25	0.25	0.25	um	Spot	Diameter	20	1000000082	903
0.25	0.25	0.25	um	Spot	Diameter	20	1000000067	904
0.25	0.25	0.25	um	Spot	Diameter	20	1000000068	905
0.25	0.25	0.25	um	Spot	Diameter	20	1000000075	906
0.25	0.25	0.25	um	Spot	Diameter	20	1000000012	907
0.25	0.25	0.25	um	Spot	Diameter	20	1000000060	908
0.25	0.25	0.25	um	Spot	Diameter	20	1000000061	909
0.25	0.25	0.25	um	Spot	Diameter	20	1000000055	910
0.25	0.25	0.25	um	Spot	Diameter	20	1000000062	911
0.25	0.25	0.25	um	Spot	Diameter	20	1000000063	912
0.25	0.25	0.25	um	Spot	Diameter	20	1000000043	913
0.25	0.25	0.25	um	Spot	Diameter	20	1000000070	914
0.25	0.25	0.25	um	Spot	Diameter	20	1000000039	915
0.25	0.25	0.25	um	Spot	Diameter	20	1000000040	916
0.25	0.25	0.25	um	Spot	Diameter	20	1000000076	917
0.25	0.25	0.25	um	Spot	Diameter	20	1000000084	918
0.25	0.25	0.25	um	Spot	Diameter	20	1000000017	919
0.25	0.25	0.25	um	Spot	Diameter	20	1000000018	920
0.25	0.25	0.25	um	Spot	Diameter	20	1000000019	921
0.25	0.25	0.25	um	Spot	Diameter	20	1000000051	922
0.25	0.25	0.25	um	Spot	Diameter	20	1000000047	923
0.25	0.25	0.25	um	Spot	Diameter	20	1000000044	924
0.25	0.25	0.25	um	Spot	Diameter	20	1000000020	925
0.25	0.25	0.25	um	Spot	Diameter	20	1000000021	926
0.25	0.25	0.25	um	Spot	Diameter	20	1000000052	927
0.25	0.25	0.25	um	Spot	Diameter	20	1000000022	928
0.25	0.25	0.25	um	Spot	Diameter	20	1000000033	929
0.25	0.25	0.25	um	Spot	Diameter	20	1000000057	930
0.25	0.25	0.25	um	Spot	Diameter	20	1000000048	931
0.25	0.25	0.25	um	Spot	Diameter	20	1000000071	932
0.25	0.25	0.25	um	Spot	Diameter	20	1000000083	933
0.25	0.25	0.25	um	Spot	Diameter	20	1000000023	934
0.25	0.25	0.25	um	Spot	Diameter	20	1000000024	935
0.25	0.25	0.25	um	Spot	Diameter	20	1000000072	936
0.25	0.25	0.25	um	Spot	Diameter	20	1000000081	937
0.25	0.25	0.25	um	Spot	Diameter	20	1000000028	938
0.25	0.25	0.25	um	Spot	Diameter	20	1000000064	939
0.25	0.25	0.25	um	Spot	Diameter	20	1000000029	940
0.25	0.25	0.25	um	Spot	Diameter	20	1000000041	941
0.25	0.25	0.25	um	Spot	Diameter	20	1000000049	942
0.25	0.25	0.25	um	Spot	Diameter	21	1000000053	943
0.25	0.25	0.25	um	Spot	Diameter	21	1000000050	944
0.25	0.25	0.25	um	Spot	Diameter	21	1000000045	945
0.25	0.25	0.25	um	Spot	Diameter	21	1000000077	946
0.25	0.25	0.25	um	Spot	Diameter	21	1000000065	947
0.25	0.25	0.25	um	Spot	Diameter	21	1000000059	948
0.25	0.25	0.25	um	Spot	Diameter	21	1000000073	949
0.25	0.25	0.25	um	Spot	Diameter	21	1000000079	950
0.25	0.25	0.25	um	Spot	Diameter	21	1000000054	951
0.25	0.25	0.25	um	Spot	Diameter	21	1000000003	952
0.25	0.25	0.25	um	Spot	Diameter	21	1000000074	953
0.25	0.25	0.25	um	Spot	Diameter	21	1000000085	954
0.25	0.25	0.25	um	Spot	Diameter	21	1000000066	955
0.25	0.25	0.25	um	Spot	Diameter	21	1000000036	956
0.25	0.25	0.25	um	Spot	Diameter	21	1000000069	957
0.25	0.25	0.25	um	Spot	Diameter	21	1000000009	958
0.25	0.25	0.25	um	Spot	Diameter	21	1000000082	959
0.25	0.25	0.25	um	Spot	Diameter	21	1000000068	960
0.25	0.25	0.25	um	Spot	Diameter	21	1000000067	961
0.25	0.25	0.25	um	Spot	Diameter	21	1000000075	962
0.25	0.25	0.25	um	Spot	Diameter	21	1000000046	963
0.25	0.25	0.25	um	Spot	Diameter	21	1000000060	964
0.25	0.25	0.25	um	Spot	Diameter	21	1000000061	965
0.25	0.25	0.25	um	Spot	Diameter	21	1000000062	966
0.25	0.25	0.25	um	Spot	Diameter	21	1000000086	967
0.25	0.25	0.25	um	Spot	Diameter	21	1000000087	968
0.25	0.25	0.25	um	Spot	Diameter	21	1000000063	969
0.25	0.25	0.25	um	Spot	Diameter	21	1000000070	970
0.25	0.25	0.25	um	Spot	Diameter	21	1000000080	971
0.25	0.25	0.25	um	Spot	Diameter	21	1000000039	972
0.25	0.25	0.25	um	Spot	Diameter	21	1000000040	973
0.25	0.25	0.25	um	Spot	Diameter	21	1000000056	974
0.25	0.25	0.25	um	Spot	Diameter	21	1000000076	975
0.25	0.25	0.25	um	Spot	Diameter	21	1000000017	976
0.25	0.25	0.25	um	Spot	Diameter	21	1000000084	977
0.25	0.25	0.25	um	Spot	Diameter	21	1000000018	978
0.25	0.25	0.25	um	Spot	Diameter	21	1000000051	979
0.25	0.25	0.25	um	Spot	Diameter	21	1000000019	980
0.25	0.25	0.25	um	Spot	Diameter	21	1000000047	981
0.25	0.25	0.25	um	Spot	Diameter	21	1000000020	982
0.25	0.25	0.25	um	Spot	Diameter	21	1000000044	983
0.25	0.25	0.25	um	Spot	Diameter	21	1000000021	984
0.25	0.25	0.25	um	Spot	Diameter	21	1000000033	985
0.25	0.25	0.25	um	Spot	Diameter	21	1000000052	986
0.25	0.25	0.25	um	Spot	Diameter	21	1000000022	987
0.25	0.25	0.25	um	Spot	Diameter	21	1000000057	988
0.25	0.25	0.25	um	Spot	Diameter	21	1000000048	989
0.25	0.25	0.25	um	Spot	Diameter	21	1000000071	990
0.25	0.25	0.25	um	Spot	Diameter	21	1000000083	991
0.25	0.25	0.25	um	Spot	Diameter	21	1000000023	992
0.25	0.25	0.25	um	Spot	Diameter	21	1000000024	993
0.25	0.25	0.25	um	Spot	Diameter	21	1000000081	994
0.25	0.25	0.25	um	Spot	Diameter	21	1000000028	995
0.25	0.25	0.25	um	Spot	Diameter	21	1000000064	996
0.25	0.25	0.25	um	Spot	Diameter	21	1000000029	997
0.25	0.25	0.25	um	Spot	Diameter	21	1000000041	998
0.25	0.25	0.25	um	Spot	Diameter	22	1000000053	999
0.25	0.25	0.25	um	Spot	Diameter	22	1000000050	1000
0.25	0.25	0.25	um	Spot	Diameter	22	1000000077	1001
0.25	0.25	0.25	um	Spot	Diameter	22	1000000058	1002
0.25	0.25	0.25	um	Spot	Diameter	22	1000000059	1003
0.25	0.25	0.25	um	Spot	Diameter	22	1000000065	1004
0.25	0.25	0.25	um	Spot	Diameter	22	1000000073	1005
0.25	0.25	0.25	um	Spot	Diameter	22	1000000078	1006
0.25	0.25	0.25	um	Spot	Diameter	22	1000000079	1007
0.25	0.25	0.25	um	Spot	Diameter	22	1000000054	1008
0.25	0.25	0.25	um	Spot	Diameter	22	1000000074	1009
0.25	0.25	0.25	um	Spot	Diameter	22	1000000085	1010
0.25	0.25	0.25	um	Spot	Diameter	22	1000000003	1011
0.25	0.25	0.25	um	Spot	Diameter	22	1000000066	1012
0.25	0.25	0.25	um	Spot	Diameter	22	1000000036	1013
0.25	0.25	0.25	um	Spot	Diameter	22	1000000069	1014
0.25	0.25	0.25	um	Spot	Diameter	22	1000000082	1015
0.25	0.25	0.25	um	Spot	Diameter	22	1000000068	1016
0.25	0.25	0.25	um	Spot	Diameter	22	1000000067	1017
0.25	0.25	0.25	um	Spot	Diameter	22	1000000075	1018
0.25	0.25	0.25	um	Spot	Diameter	22	1000000046	1019
0.25	0.25	0.25	um	Spot	Diameter	22	1000000060	1020
0.25	0.25	0.25	um	Spot	Diameter	22	1000000061	1021
0.25	0.25	0.25	um	Spot	Diameter	22	1000000086	1022
0.25	0.25	0.25	um	Spot	Diameter	22	1000000062	1023
0.25	0.25	0.25	um	Spot	Diameter	22	1000000087	1024
0.25	0.25	0.25	um	Spot	Diameter	22	1000000070	1025
0.25	0.25	0.25	um	Spot	Diameter	22	1000000080	1026
0.25	0.25	0.25	um	Spot	Diameter	22	1000000040	1027
0.25	0.25	0.25	um	Spot	Diameter	22	1000000076	1028
0.25	0.25	0.25	um	Spot	Diameter	22	1000000017	1029
0.25	0.25	0.25	um	Spot	Diameter	22	1000000084	1030
0.25	0.25	0.25	um	Spot	Diameter	22	1000000018	1031
0.25	0.25	0.25	um	Spot	Diameter	22	1000000019	1032
0.25	0.25	0.25	um	Spot	Diameter	22	1000000047	1033
0.25	0.25	0.25	um	Spot	Diameter	22	1000000044	1034
0.25	0.25	0.25	um	Spot	Diameter	22	1000000020	1035
0.25	0.25	0.25	um	Spot	Diameter	22	1000000021	1036
0.25	0.25	0.25	um	Spot	Diameter	22	1000000033	1037
0.25	0.25	0.25	um	Spot	Diameter	22	1000000052	1038
0.25	0.25	0.25	um	Spot	Diameter	22	1000000022	1039
0.25	0.25	0.25	um	Spot	Diameter	22	1000000048	1040
0.25	0.25	0.25	um	Spot	Diameter	22	1000000057	1041
0.25	0.25	0.25	um	Spot	Diameter	22	1000000071	1042
0.25	0.25	0.25	um	Spot	Diameter	22	1000000023	1043
0.25	0.25	0.25	um	Spot	Diameter	22	1000000072	1044
0.25	0.25	0.25	um	Spot	Diameter	22	1000000081	1045
0.25	0.25	0.25	um	Spot	Diameter	22	1000000028	1046
0.25	0.25	0.25	um	Spot	Diameter	22	1000000064	1047
0.25	0.25	0.25	um	Spot	Diameter	22	1000000029	1048
0.25	0.25	0.25	um	Spot	Diameter	22	1000000041	1049
0.25	0.25	0.25	um	Spot	Diameter	23	1000000053	1050
0.25	0.25	0.25	um	Spot	Diameter	23	1000000050	1051
0.25	0.25	0.25	um	Spot	Diameter	23	1000000077	1052
0.25	0.25	0.25	um	Spot	Diameter	23	1000000058	1053
0.25	0.25	0.25	um	Spot	Diameter	23	1000000059	1054
0.25	0.25	0.25	um	Spot	Diameter	23	1000000073	1055
0.25	0.25	0.25	um	Spot	Diameter	23	1000000078	1056
0.25	0.25	0.25	um	Spot	Diameter	23	1000000079	1057
0.25	0.25	0.25	um	Spot	Diameter	23	1000000074	1058
0.25	0.25	0.25	um	Spot	Diameter	23	1000000085	1059
0.25	0.25	0.25	um	Spot	Diameter	23	1000000003	1060
0.25	0.25	0.25	um	Spot	Diameter	23	1000000066	1061
0.25	0.25	0.25	um	Spot	Diameter	23	1000000009	1062
0.25	0.25	0.25	um	Spot	Diameter	23	1000000082	1063
0.25	0.25	0.25	um	Spot	Diameter	23	1000000068	1064
0.25	0.25	0.25	um	Spot	Diameter	23	1000000067	1065
0.25	0.25	0.25	um	Spot	Diameter	23	1000000075	1066
0.25	0.25	0.25	um	Spot	Diameter	23	1000000060	1067
0.25	0.25	0.25	um	Spot	Diameter	23	1000000046	1068
0.25	0.25	0.25	um	Spot	Diameter	23	1000000088	1069
0.25	0.25	0.25	um	Spot	Diameter	23	1000000061	1070
0.25	0.25	0.25	um	Spot	Diameter	23	1000000089	1071
0.25	0.25	0.25	um	Spot	Diameter	23	1000000086	1072
0.25	0.25	0.25	um	Spot	Diameter	23	1000000087	1073
0.25	0.25	0.25	um	Spot	Diameter	23	1000000063	1074
0.25	0.25	0.25	um	Spot	Diameter	23	1000000090	1075
0.25	0.25	0.25	um	Spot	Diameter	23	1000000091	1076
0.25	0.25	0.25	um	Spot	Diameter	23	1000000080	1077
0.25	0.25	0.25	um	Spot	Diameter	23	1000000039	1078
0.25	0.25	0.25	um	Spot	Diameter	23	1000000056	1079
0.25	0.25	0.25	um	Spot	Diameter	23	1000000076	1080
0.25	0.25	0.25	um	Spot	Diameter	23	1000000084	1081
0.25	0.25	0.25	um	Spot	Diameter	23	1000000018	1082
0.25	0.25	0.25	um	Spot	Diameter	23	1000000047	1083
0.25	0.25	0.25	um	Spot	Diameter	23	1000000044	1084
0.25	0.25	0.25	um	Spot	Diameter	23	1000000020	1085
0.25	0.25	0.25	um	Spot	Diameter	23	1000000021	1086
0.25	0.25	0.25	um	Spot	Diameter	23	1000000033	1087
0.25	0.25	0.25	um	Spot	Diameter	23	1000000022	1088
0.25	0.25	0.25	um	Spot	Diameter	23	1000000052	1089
0.25	0.25	0.25	um	Spot	Diameter	23	1000000048	1090
0.25	0.25	0.25	um	Spot	Diameter	23	1000000057	1091
0.25	0.25	0.25	um	Spot	Diameter	23	1000000071	1092
0.25	0.25	0.25	um	Spot	Diameter	23	1000000083	1093
0.25	0.25	0.25	um	Spot	Diameter	23	1000000023	1094
0.25	0.25	0.25	um	Spot	Diameter	23	1000000081	1095
0.25	0.25	0.25	um	Spot	Diameter	23	1000000028	1096
0.25	0.25	0.25	um	Spot	Diameter	23	1000000064	1097
0.25	0.25	0.25	um	Spot	Diameter	23	1000000029	1098
0.25	0.25	0.25	um	Spot	Diameter	23	1000000041	1099
0.25	0.25	0.25	um	Spot	Diameter	24	1000000053	1100
0.25	0.25	0.25	um	Spot	Diameter	24	1000000092	1101
0.25	0.25	0.25	um	Spot	Diameter	24	1000000059	1102
0.25	0.25	0.25	um	Spot	Diameter	24	1000000065	1103
0.25	0.25	0.25	um	Spot	Diameter	24	1000000073	1104
0.25	0.25	0.25	um	Spot	Diameter	24	1000000078	1105
0.25	0.25	0.25	um	Spot	Diameter	24	1000000079	1106
0.25	0.25	0.25	um	Spot	Diameter	24	1000000074	1107
0.25	0.25	0.25	um	Spot	Diameter	24	1000000085	1108
0.25	0.25	0.25	um	Spot	Diameter	24	1000000003	1109
0.25	0.25	0.25	um	Spot	Diameter	24	1000000093	1110
0.25	0.25	0.25	um	Spot	Diameter	24	1000000066	1111
0.25	0.25	0.25	um	Spot	Diameter	24	1000000036	1112
0.25	0.25	0.25	um	Spot	Diameter	24	1000000069	1113
0.25	0.25	0.25	um	Spot	Diameter	24	1000000009	1114
0.25	0.25	0.25	um	Spot	Diameter	24	1000000082	1115
0.25	0.25	0.25	um	Spot	Diameter	24	1000000068	1116
0.25	0.25	0.25	um	Spot	Diameter	24	1000000067	1117
0.25	0.25	0.25	um	Spot	Diameter	24	1000000075	1118
0.25	0.25	0.25	um	Spot	Diameter	24	1000000046	1119
0.25	0.25	0.25	um	Spot	Diameter	24	1000000061	1120
0.25	0.25	0.25	um	Spot	Diameter	24	1000000088	1121
0.25	0.25	0.25	um	Spot	Diameter	24	1000000089	1122
0.25	0.25	0.25	um	Spot	Diameter	24	1000000090	1123
0.25	0.25	0.25	um	Spot	Diameter	24	1000000080	1124
0.25	0.25	0.25	um	Spot	Diameter	24	1000000091	1125
0.25	0.25	0.25	um	Spot	Diameter	24	1000000070	1126
0.25	0.25	0.25	um	Spot	Diameter	24	1000000056	1127
0.25	0.25	0.25	um	Spot	Diameter	24	1000000076	1128
0.25	0.25	0.25	um	Spot	Diameter	24	1000000084	1129
0.25	0.25	0.25	um	Spot	Diameter	24	1000000018	1130
0.25	0.25	0.25	um	Spot	Diameter	24	1000000047	1131
0.25	0.25	0.25	um	Spot	Diameter	24	1000000044	1132
0.25	0.25	0.25	um	Spot	Diameter	24	1000000020	1133
0.25	0.25	0.25	um	Spot	Diameter	24	1000000021	1134
0.25	0.25	0.25	um	Spot	Diameter	24	1000000033	1135
0.25	0.25	0.25	um	Spot	Diameter	24	1000000022	1136
0.25	0.25	0.25	um	Spot	Diameter	24	1000000057	1137
0.25	0.25	0.25	um	Spot	Diameter	24	1000000048	1138
0.25	0.25	0.25	um	Spot	Diameter	24	1000000071	1139
0.25	0.25	0.25	um	Spot	Diameter	24	1000000072	1140
0.25	0.25	0.25	um	Spot	Diameter	24	1000000083	1141
0.25	0.25	0.25	um	Spot	Diameter	24	1000000081	1142
0.25	0.25	0.25	um	Spot	Diameter	24	1000000028	1143
0.25	0.25	0.25	um	Spot	Diameter	24	1000000064	1144
0.25	0.25	0.25	um	Spot	Diameter	24	1000000029	1145
0.25	0.25	0.25	um	Spot	Diameter	24	1000000094	1146
0.25	0.25	0.25	um	Spot	Diameter	24	1000000041	1147
0.25	0.25	0.25	um	Spot	Diameter	25	1000000053	1148
0.25	0.25	0.25	um	Spot	Diameter	25	1000000092	1149
0.25	0.25	0.25	um	Spot	Diameter	25	1000000077	1150
0.25	0.25	0.25	um	Spot	Diameter	25	1000000058	1151
0.25	0.25	0.25	um	Spot	Diameter	25	1000000079	1152
0.25	0.25	0.25	um	Spot	Diameter	25	1000000073	1153
0.25	0.25	0.25	um	Spot	Diameter	25	1000000078	1154
0.25	0.25	0.25	um	Spot	Diameter	25	1000000074	1155
0.25	0.25	0.25	um	Spot	Diameter	25	1000000085	1156
0.25	0.25	0.25	um	Spot	Diameter	25	1000000003	1157
0.25	0.25	0.25	um	Spot	Diameter	25	1000000093	1158
0.25	0.25	0.25	um	Spot	Diameter	25	1000000066	1159
0.25	0.25	0.25	um	Spot	Diameter	25	1000000036	1160
0.25	0.25	0.25	um	Spot	Diameter	25	1000000069	1161
0.25	0.25	0.25	um	Spot	Diameter	25	1000000082	1162
0.25	0.25	0.25	um	Spot	Diameter	25	1000000009	1163
0.25	0.25	0.25	um	Spot	Diameter	25	1000000068	1164
0.25	0.25	0.25	um	Spot	Diameter	25	1000000067	1165
0.25	0.25	0.25	um	Spot	Diameter	25	1000000075	1166
0.25	0.25	0.25	um	Spot	Diameter	25	1000000046	1167
0.25	0.25	0.25	um	Spot	Diameter	25	1000000088	1168
0.25	0.25	0.25	um	Spot	Diameter	25	1000000089	1169
0.25	0.25	0.25	um	Spot	Diameter	25	1000000086	1170
0.25	0.25	0.25	um	Spot	Diameter	25	1000000090	1171
0.25	0.25	0.25	um	Spot	Diameter	25	1000000063	1172
0.25	0.25	0.25	um	Spot	Diameter	25	1000000087	1173
0.25	0.25	0.25	um	Spot	Diameter	25	1000000080	1174
0.25	0.25	0.25	um	Spot	Diameter	25	1000000091	1175
0.25	0.25	0.25	um	Spot	Diameter	25	1000000070	1176
0.25	0.25	0.25	um	Spot	Diameter	25	1000000039	1177
0.25	0.25	0.25	um	Spot	Diameter	25	1000000076	1178
0.25	0.25	0.25	um	Spot	Diameter	25	1000000084	1179
0.25	0.25	0.25	um	Spot	Diameter	25	1000000018	1180
0.25	0.25	0.25	um	Spot	Diameter	25	1000000047	1181
0.25	0.25	0.25	um	Spot	Diameter	25	1000000044	1182
0.25	0.25	0.25	um	Spot	Diameter	25	1000000020	1183
0.25	0.25	0.25	um	Spot	Diameter	25	1000000021	1184
0.25	0.25	0.25	um	Spot	Diameter	25	1000000033	1185
0.25	0.25	0.25	um	Spot	Diameter	25	1000000022	1186
0.25	0.25	0.25	um	Spot	Diameter	25	1000000057	1187
0.25	0.25	0.25	um	Spot	Diameter	25	1000000048	1188
0.25	0.25	0.25	um	Spot	Diameter	25	1000000071	1189
0.25	0.25	0.25	um	Spot	Diameter	25	1000000083	1190
0.25	0.25	0.25	um	Spot	Diameter	25	1000000081	1191
0.25	0.25	0.25	um	Spot	Diameter	25	1000000028	1192
0.25	0.25	0.25	um	Spot	Diameter	25	1000000064	1193
0.25	0.25	0.25	um	Spot	Diameter	25	1000000029	1194
0.25	0.25	0.25	um	Spot	Diameter	25	1000000094	1195
0.25	0.25	0.25	um	Spot	Diameter	25	1000000041	1196
0.25	0.25	0.25	um	Spot	Diameter	26	1000000053	1197
0.25	0.25	0.25	um	Spot	Diameter	26	1000000092	1198
0.25	0.25	0.25	um	Spot	Diameter	26	1000000065	1199
0.25	0.25	0.25	um	Spot	Diameter	26	1000000078	1200
0.25	0.25	0.25	um	Spot	Diameter	26	1000000079	1201
0.25	0.25	0.25	um	Spot	Diameter	26	1000000074	1202
0.25	0.25	0.25	um	Spot	Diameter	26	1000000085	1203
0.25	0.25	0.25	um	Spot	Diameter	26	1000000003	1204
0.25	0.25	0.25	um	Spot	Diameter	26	1000000093	1205
0.25	0.25	0.25	um	Spot	Diameter	26	1000000036	1206
0.25	0.25	0.25	um	Spot	Diameter	26	1000000066	1207
0.25	0.25	0.25	um	Spot	Diameter	26	1000000082	1208
0.25	0.25	0.25	um	Spot	Diameter	26	1000000009	1209
0.25	0.25	0.25	um	Spot	Diameter	26	1000000075	1210
0.25	0.25	0.25	um	Spot	Diameter	26	1000000067	1211
0.25	0.25	0.25	um	Spot	Diameter	26	1000000046	1212
0.25	0.25	0.25	um	Spot	Diameter	26	1000000088	1213
0.25	0.25	0.25	um	Spot	Diameter	26	1000000089	1214
0.25	0.25	0.25	um	Spot	Diameter	26	1000000086	1215
0.25	0.25	0.25	um	Spot	Diameter	26	1000000090	1216
0.25	0.25	0.25	um	Spot	Diameter	26	1000000063	1217
0.25	0.25	0.25	um	Spot	Diameter	26	1000000087	1218
0.25	0.25	0.25	um	Spot	Diameter	26	1000000080	1219
0.25	0.25	0.25	um	Spot	Diameter	26	1000000070	1220
0.25	0.25	0.25	um	Spot	Diameter	26	1000000039	1221
0.25	0.25	0.25	um	Spot	Diameter	26	1000000076	1222
0.25	0.25	0.25	um	Spot	Diameter	26	1000000084	1223
0.25	0.25	0.25	um	Spot	Diameter	26	1000000018	1224
0.25	0.25	0.25	um	Spot	Diameter	26	1000000044	1225
0.25	0.25	0.25	um	Spot	Diameter	26	1000000020	1226
0.25	0.25	0.25	um	Spot	Diameter	26	1000000021	1227
0.25	0.25	0.25	um	Spot	Diameter	26	1000000033	1228
0.25	0.25	0.25	um	Spot	Diameter	26	1000000022	1229
0.25	0.25	0.25	um	Spot	Diameter	26	1000000057	1230
0.25	0.25	0.25	um	Spot	Diameter	26	1000000048	1231
0.25	0.25	0.25	um	Spot	Diameter	26	1000000071	1232
0.25	0.25	0.25	um	Spot	Diameter	26	1000000072	1233
0.25	0.25	0.25	um	Spot	Diameter	26	1000000083	1234
0.25	0.25	0.25	um	Spot	Diameter	26	1000000081	1235
0.25	0.25	0.25	um	Spot	Diameter	26	1000000028	1236
0.25	0.25	0.25	um	Spot	Diameter	26	1000000064	1237
0.25	0.25	0.25	um	Spot	Diameter	26	1000000029	1238
0.25	0.25	0.25	um	Spot	Diameter	26	1000000094	1239
0.25	0.25	0.25	um	Spot	Diameter	27	1000000053	1240
0.25	0.25	0.25	um	Spot	Diameter	27	1000000092	1241
0.25	0.25	0.25	um	Spot	Diameter	27	1000000077	1242
0.25	0.25	0.25	um	Spot	Diameter	27	1000000065	1243
0.25	0.25	0.25	um	Spot	Diameter	27	1000000078	1244
0.25	0.25	0.25	um	Spot	Diameter	27	1000000079	1245
0.25	0.25	0.25	um	Spot	Diameter	27	1000000073	1246
0.25	0.25	0.25	um	Spot	Diameter	27	1000000074	1247
0.25	0.25	0.25	um	Spot	Diameter	27	1000000085	1248
0.25	0.25	0.25	um	Spot	Diameter	27	1000000003	1249
0.25	0.25	0.25	um	Spot	Diameter	27	1000000093	1250
0.25	0.25	0.25	um	Spot	Diameter	27	1000000036	1251
0.25	0.25	0.25	um	Spot	Diameter	27	1000000066	1252
0.25	0.25	0.25	um	Spot	Diameter	27	1000000069	1253
0.25	0.25	0.25	um	Spot	Diameter	27	1000000082	1254
0.25	0.25	0.25	um	Spot	Diameter	27	1000000009	1255
0.25	0.25	0.25	um	Spot	Diameter	27	1000000095	1256
0.25	0.25	0.25	um	Spot	Diameter	27	1000000067	1257
0.25	0.25	0.25	um	Spot	Diameter	27	1000000075	1258
0.25	0.25	0.25	um	Spot	Diameter	27	1000000046	1259
0.25	0.25	0.25	um	Spot	Diameter	27	1000000088	1260
0.25	0.25	0.25	um	Spot	Diameter	27	1000000089	1261
0.25	0.25	0.25	um	Spot	Diameter	27	1000000086	1262
0.25	0.25	0.25	um	Spot	Diameter	27	1000000090	1263
0.25	0.25	0.25	um	Spot	Diameter	27	1000000087	1264
0.25	0.25	0.25	um	Spot	Diameter	27	1000000070	1265
0.25	0.25	0.25	um	Spot	Diameter	27	1000000080	1266
0.25	0.25	0.25	um	Spot	Diameter	27	1000000039	1267
0.25	0.25	0.25	um	Spot	Diameter	27	1000000091	1268
0.25	0.25	0.25	um	Spot	Diameter	27	1000000076	1269
0.25	0.25	0.25	um	Spot	Diameter	27	1000000084	1270
0.25	0.25	0.25	um	Spot	Diameter	27	1000000018	1271
0.25	0.25	0.25	um	Spot	Diameter	27	1000000047	1272
0.25	0.25	0.25	um	Spot	Diameter	27	1000000020	1273
0.25	0.25	0.25	um	Spot	Diameter	27	1000000021	1274
0.25	0.25	0.25	um	Spot	Diameter	27	1000000033	1275
0.25	0.25	0.25	um	Spot	Diameter	27	1000000096	1276
0.25	0.25	0.25	um	Spot	Diameter	27	1000000057	1277
0.25	0.25	0.25	um	Spot	Diameter	27	1000000048	1278
0.25	0.25	0.25	um	Spot	Diameter	27	1000000072	1279
0.25	0.25	0.25	um	Spot	Diameter	27	1000000083	1280
0.25	0.25	0.25	um	Spot	Diameter	27	1000000081	1281
0.25	0.25	0.25	um	Spot	Diameter	27	1000000028	1282
0.25	0.25	0.25	um	Spot	Diameter	27	1000000064	1283
0.25	0.25	0.25	um	Spot	Diameter	27	1000000029	1284
0.25	0.25	0.25	um	Spot	Diameter	27	1000000094	1285
0.25	0.25	0.25	um	Spot	Diameter	27	1000000041	1286
0.25	0.25	0.25	um	Spot	Diameter	28	1000000053	1287
0.25	0.25	0.25	um	Spot	Diameter	28	1000000092	1288
0.25	0.25	0.25	um	Spot	Diameter	28	1000000077	1289
0.25	0.25	0.25	um	Spot	Diameter	28	1000000097	1290
0.25	0.25	0.25	um	Spot	Diameter	28	1000000065	1291
0.25	0.25	0.25	um	Spot	Diameter	28	1000000078	1292
0.25	0.25	0.25	um	Spot	Diameter	28	1000000079	1293
0.25	0.25	0.25	um	Spot	Diameter	28	1000000073	1294
0.25	0.25	0.25	um	Spot	Diameter	28	1000000074	1295
0.25	0.25	0.25	um	Spot	Diameter	28	1000000085	1296
0.25	0.25	0.25	um	Spot	Diameter	28	1000000003	1297
0.25	0.25	0.25	um	Spot	Diameter	28	1000000093	1298
0.25	0.25	0.25	um	Spot	Diameter	28	1000000036	1299
0.25	0.25	0.25	um	Spot	Diameter	28	1000000066	1300
0.25	0.25	0.25	um	Spot	Diameter	28	1000000098	1301
0.25	0.25	0.25	um	Spot	Diameter	28	1000000069	1302
0.25	0.25	0.25	um	Spot	Diameter	28	1000000009	1303
0.25	0.25	0.25	um	Spot	Diameter	28	1000000082	1304
0.25	0.25	0.25	um	Spot	Diameter	28	1000000067	1305
0.25	0.25	0.25	um	Spot	Diameter	28	1000000075	1306
0.25	0.25	0.25	um	Spot	Diameter	28	1000000046	1307
0.25	0.25	0.25	um	Spot	Diameter	28	1000000088	1308
0.25	0.25	0.25	um	Spot	Diameter	28	1000000089	1309
0.25	0.25	0.25	um	Spot	Diameter	28	1000000086	1310
0.25	0.25	0.25	um	Spot	Diameter	28	1000000099	1311
0.25	0.25	0.25	um	Spot	Diameter	28	1000000090	1312
0.25	0.25	0.25	um	Spot	Diameter	28	1000000087	1313
0.25	0.25	0.25	um	Spot	Diameter	28	1000000070	1314
0.25	0.25	0.25	um	Spot	Diameter	28	1000000080	1315
0.25	0.25	0.25	um	Spot	Diameter	28	1000000039	1316
0.25	0.25	0.25	um	Spot	Diameter	28	1000000091	1317
0.25	0.25	0.25	um	Spot	Diameter	28	1000000100	1318
0.25	0.25	0.25	um	Spot	Diameter	28	1000000084	1319
0.25	0.25	0.25	um	Spot	Diameter	28	1000000018	1320
0.25	0.25	0.25	um	Spot	Diameter	28	1000000020	1321
0.25	0.25	0.25	um	Spot	Diameter	28	1000000021	1322
0.25	0.25	0.25	um	Spot	Diameter	28	1000000033	1323
0.25	0.25	0.25	um	Spot	Diameter	28	1000000096	1324
0.25	0.25	0.25	um	Spot	Diameter	28	1000000057	1325
0.25	0.25	0.25	um	Spot	Diameter	28	1000000048	1326
0.25	0.25	0.25	um	Spot	Diameter	28	1000000072	1327
0.25	0.25	0.25	um	Spot	Diameter	28	1000000083	1328
0.25	0.25	0.25	um	Spot	Diameter	28	1000000081	1329
0.25	0.25	0.25	um	Spot	Diameter	28	1000000028	1330
0.25	0.25	0.25	um	Spot	Diameter	28	1000000064	1331
0.25	0.25	0.25	um	Spot	Diameter	28	1000000029	1332
0.25	0.25	0.25	um	Spot	Diameter	28	1000000094	1333
0.25	0.25	0.25	um	Spot	Diameter	28	1000000041	1334
0.25	0.25	0.25	um	Spot	Diameter	29	1000000053	1335
0.25	0.25	0.25	um	Spot	Diameter	29	1000000092	1336
0.25	0.25	0.25	um	Spot	Diameter	29	1000000077	1337
0.25	0.25	0.25	um	Spot	Diameter	29	1000000097	1338
0.25	0.25	0.25	um	Spot	Diameter	29	1000000065	1339
0.25	0.25	0.25	um	Spot	Diameter	29	1000000078	1340
0.25	0.25	0.25	um	Spot	Diameter	29	1000000073	1341
0.25	0.25	0.25	um	Spot	Diameter	29	1000000074	1342
0.25	0.25	0.25	um	Spot	Diameter	29	1000000085	1343
0.25	0.25	0.25	um	Spot	Diameter	29	1000000093	1344
0.25	0.25	0.25	um	Spot	Diameter	29	1000000003	1345
0.25	0.25	0.25	um	Spot	Diameter	29	1000000036	1346
0.25	0.25	0.25	um	Spot	Diameter	29	1000000066	1347
0.25	0.25	0.25	um	Spot	Diameter	29	1000000098	1348
0.25	0.25	0.25	um	Spot	Diameter	29	1000000095	1349
0.25	0.25	0.25	um	Spot	Diameter	29	1000000082	1350
0.25	0.25	0.25	um	Spot	Diameter	29	1000000009	1351
0.25	0.25	0.25	um	Spot	Diameter	29	1000000067	1352
0.25	0.25	0.25	um	Spot	Diameter	29	1000000075	1353
0.25	0.25	0.25	um	Spot	Diameter	29	1000000101	1354
0.25	0.25	0.25	um	Spot	Diameter	29	1000000046	1355
0.25	0.25	0.25	um	Spot	Diameter	29	1000000088	1356
0.25	0.25	0.25	um	Spot	Diameter	29	1000000089	1357
0.25	0.25	0.25	um	Spot	Diameter	29	1000000086	1358
0.25	0.25	0.25	um	Spot	Diameter	29	1000000099	1359
0.25	0.25	0.25	um	Spot	Diameter	29	1000000090	1360
0.25	0.25	0.25	um	Spot	Diameter	29	1000000070	1361
0.25	0.25	0.25	um	Spot	Diameter	29	1000000087	1362
0.25	0.25	0.25	um	Spot	Diameter	29	1000000080	1363
0.25	0.25	0.25	um	Spot	Diameter	29	1000000039	1364
0.25	0.25	0.25	um	Spot	Diameter	29	1000000091	1365
0.25	0.25	0.25	um	Spot	Diameter	29	1000000100	1366
0.25	0.25	0.25	um	Spot	Diameter	29	1000000084	1367
0.25	0.25	0.25	um	Spot	Diameter	29	1000000018	1368
0.25	0.25	0.25	um	Spot	Diameter	29	1000000021	1369
0.25	0.25	0.25	um	Spot	Diameter	29	1000000033	1370
0.25	0.25	0.25	um	Spot	Diameter	29	1000000096	1371
0.25	0.25	0.25	um	Spot	Diameter	29	1000000057	1372
0.25	0.25	0.25	um	Spot	Diameter	29	1000000072	1373
0.25	0.25	0.25	um	Spot	Diameter	29	1000000081	1374
0.25	0.25	0.25	um	Spot	Diameter	29	1000000028	1375
0.25	0.25	0.25	um	Spot	Diameter	29	1000000064	1376
0.25	0.25	0.25	um	Spot	Diameter	29	1000000029	1377
0.25	0.25	0.25	um	Spot	Diameter	29	1000000094	1378
0.25	0.25	0.25	um	Spot	Diameter	29	1000000041	1379
0.25	0.25	0.25	um	Spot	Diameter	30	1000000053	1380
0.25	0.25	0.25	um	Spot	Diameter	30	1000000092	1381
0.25	0.25	0.25	um	Spot	Diameter	30	1000000097	1382
0.25	0.25	0.25	um	Spot	Diameter	30	1000000102	1383
0.25	0.25	0.25	um	Spot	Diameter	30	1000000078	1384
0.25	0.25	0.25	um	Spot	Diameter	30	1000000073	1385
0.25	0.25	0.25	um	Spot	Diameter	30	1000000103	1386
0.25	0.25	0.25	um	Spot	Diameter	30	1000000098	1387
0.25	0.25	0.25	um	Spot	Diameter	30	1000000085	1388
0.25	0.25	0.25	um	Spot	Diameter	30	1000000003	1389
0.25	0.25	0.25	um	Spot	Diameter	30	1000000093	1390
0.25	0.25	0.25	um	Spot	Diameter	30	1000000036	1391
0.25	0.25	0.25	um	Spot	Diameter	30	1000000066	1392
0.25	0.25	0.25	um	Spot	Diameter	30	1000000095	1393
0.25	0.25	0.25	um	Spot	Diameter	30	1000000082	1394
0.25	0.25	0.25	um	Spot	Diameter	30	1000000009	1395
0.25	0.25	0.25	um	Spot	Diameter	30	1000000067	1396
0.25	0.25	0.25	um	Spot	Diameter	30	1000000101	1397
0.25	0.25	0.25	um	Spot	Diameter	30	1000000046	1398
0.25	0.25	0.25	um	Spot	Diameter	30	1000000088	1399
0.25	0.25	0.25	um	Spot	Diameter	30	1000000086	1400
0.25	0.25	0.25	um	Spot	Diameter	30	1000000089	1401
0.25	0.25	0.25	um	Spot	Diameter	30	1000000099	1402
0.25	0.25	0.25	um	Spot	Diameter	30	1000000090	1403
0.25	0.25	0.25	um	Spot	Diameter	30	1000000070	1404
0.25	0.25	0.25	um	Spot	Diameter	30	1000000087	1405
0.25	0.25	0.25	um	Spot	Diameter	30	1000000039	1406
0.25	0.25	0.25	um	Spot	Diameter	30	1000000091	1407
0.25	0.25	0.25	um	Spot	Diameter	30	1000000100	1408
0.25	0.25	0.25	um	Spot	Diameter	30	1000000084	1409
0.25	0.25	0.25	um	Spot	Diameter	30	1000000018	1410
0.25	0.25	0.25	um	Spot	Diameter	30	1000000020	1411
0.25	0.25	0.25	um	Spot	Diameter	30	1000000021	1412
0.25	0.25	0.25	um	Spot	Diameter	30	1000000033	1413
0.25	0.25	0.25	um	Spot	Diameter	30	1000000096	1414
0.25	0.25	0.25	um	Spot	Diameter	30	1000000057	1415
0.25	0.25	0.25	um	Spot	Diameter	30	1000000072	1416
0.25	0.25	0.25	um	Spot	Diameter	30	1000000083	1417
0.25	0.25	0.25	um	Spot	Diameter	30	1000000104	1418
0.25	0.25	0.25	um	Spot	Diameter	30	1000000081	1419
0.25	0.25	0.25	um	Spot	Diameter	30	1000000028	1420
0.25	0.25	0.25	um	Spot	Diameter	30	1000000064	1421
0.25	0.25	0.25	um	Spot	Diameter	30	1000000041	1422
0.25	0.25	0.25	um	Spot	Diameter	30	1000000094	1423
0.25	0.25	0.25	um	Spot	Diameter	31	1000000053	1424
0.25	0.25	0.25	um	Spot	Diameter	31	1000000092	1425
0.25	0.25	0.25	um	Spot	Diameter	31	1000000097	1426
0.25	0.25	0.25	um	Spot	Diameter	31	1000000102	1427
0.25	0.25	0.25	um	Spot	Diameter	31	1000000078	1428
0.25	0.25	0.25	um	Spot	Diameter	31	1000000103	1429
0.25	0.25	0.25	um	Spot	Diameter	31	1000000073	1430
0.25	0.25	0.25	um	Spot	Diameter	31	1000000098	1431
0.25	0.25	0.25	um	Spot	Diameter	31	1000000003	1432
0.25	0.25	0.25	um	Spot	Diameter	31	1000000093	1433
0.25	0.25	0.25	um	Spot	Diameter	31	1000000074	1434
0.25	0.25	0.25	um	Spot	Diameter	31	1000000066	1435
0.25	0.25	0.25	um	Spot	Diameter	31	1000000105	1436
0.25	0.25	0.25	um	Spot	Diameter	31	1000000095	1437
0.25	0.25	0.25	um	Spot	Diameter	31	1000000082	1438
0.25	0.25	0.25	um	Spot	Diameter	31	1000000067	1439
0.25	0.25	0.25	um	Spot	Diameter	31	1000000101	1440
0.25	0.25	0.25	um	Spot	Diameter	31	1000000075	1441
0.25	0.25	0.25	um	Spot	Diameter	31	1000000046	1442
0.25	0.25	0.25	um	Spot	Diameter	31	1000000088	1443
0.25	0.25	0.25	um	Spot	Diameter	31	1000000086	1444
0.25	0.25	0.25	um	Spot	Diameter	31	1000000089	1445
0.25	0.25	0.25	um	Spot	Diameter	31	1000000106	1446
0.25	0.25	0.25	um	Spot	Diameter	31	1000000099	1447
0.25	0.25	0.25	um	Spot	Diameter	31	1000000090	1448
0.25	0.25	0.25	um	Spot	Diameter	31	1000000070	1449
0.25	0.25	0.25	um	Spot	Diameter	31	1000000087	1450
0.25	0.25	0.25	um	Spot	Diameter	31	1000000039	1451
0.25	0.25	0.25	um	Spot	Diameter	31	1000000091	1452
0.25	0.25	0.25	um	Spot	Diameter	31	1000000100	1453
0.25	0.25	0.25	um	Spot	Diameter	31	1000000084	1454
0.25	0.25	0.25	um	Spot	Diameter	31	1000000018	1455
0.25	0.25	0.25	um	Spot	Diameter	31	1000000021	1456
0.25	0.25	0.25	um	Spot	Diameter	31	1000000033	1457
0.25	0.25	0.25	um	Spot	Diameter	31	1000000096	1458
0.25	0.25	0.25	um	Spot	Diameter	31	1000000083	1459
0.25	0.25	0.25	um	Spot	Diameter	31	1000000104	1460
0.25	0.25	0.25	um	Spot	Diameter	31	1000000028	1461
0.25	0.25	0.25	um	Spot	Diameter	31	1000000064	1462
0.25	0.25	0.25	um	Spot	Diameter	31	1000000094	1463
0.25	0.25	0.25	um	Spot	Diameter	31	1000000041	1464
0.25	0.25	0.25	um	Spot	Diameter	32	1000000053	1465
0.25	0.25	0.25	um	Spot	Diameter	32	1000000092	1466
0.25	0.25	0.25	um	Spot	Diameter	32	1000000102	1467
0.25	0.25	0.25	um	Spot	Diameter	32	1000000103	1468
0.25	0.25	0.25	um	Spot	Diameter	32	1000000107	1469
0.25	0.25	0.25	um	Spot	Diameter	32	1000000085	1470
0.25	0.25	0.25	um	Spot	Diameter	32	1000000093	1471
0.25	0.25	0.25	um	Spot	Diameter	32	1000000074	1472
0.25	0.25	0.25	um	Spot	Diameter	32	1000000036	1473
0.25	0.25	0.25	um	Spot	Diameter	32	1000000066	1474
0.25	0.25	0.25	um	Spot	Diameter	32	1000000108	1475
0.25	0.25	0.25	um	Spot	Diameter	32	1000000095	1476
0.25	0.25	0.25	um	Spot	Diameter	32	1000000082	1477
0.25	0.25	0.25	um	Spot	Diameter	32	1000000067	1478
0.25	0.25	0.25	um	Spot	Diameter	32	1000000075	1479
0.25	0.25	0.25	um	Spot	Diameter	32	1000000101	1480
0.25	0.25	0.25	um	Spot	Diameter	32	1000000046	1481
0.25	0.25	0.25	um	Spot	Diameter	32	1000000088	1482
0.25	0.25	0.25	um	Spot	Diameter	32	1000000089	1483
0.25	0.25	0.25	um	Spot	Diameter	32	1000000086	1484
0.25	0.25	0.25	um	Spot	Diameter	32	1000000106	1485
0.25	0.25	0.25	um	Spot	Diameter	32	1000000099	1486
0.25	0.25	0.25	um	Spot	Diameter	32	1000000090	1487
0.25	0.25	0.25	um	Spot	Diameter	32	1000000087	1488
0.25	0.25	0.25	um	Spot	Diameter	32	1000000070	1489
0.25	0.25	0.25	um	Spot	Diameter	32	1000000039	1490
0.25	0.25	0.25	um	Spot	Diameter	32	1000000091	1491
0.25	0.25	0.25	um	Spot	Diameter	32	1000000100	1492
0.25	0.25	0.25	um	Spot	Diameter	32	1000000018	1493
0.25	0.25	0.25	um	Spot	Diameter	32	1000000020	1494
0.25	0.25	0.25	um	Spot	Diameter	32	1000000021	1495
0.25	0.25	0.25	um	Spot	Diameter	32	1000000033	1496
0.25	0.25	0.25	um	Spot	Diameter	32	1000000096	1497
0.25	0.25	0.25	um	Spot	Diameter	32	1000000104	1498
0.25	0.25	0.25	um	Spot	Diameter	32	1000000081	1499
0.25	0.25	0.25	um	Spot	Diameter	32	1000000028	1500
0.25	0.25	0.25	um	Spot	Diameter	32	1000000064	1501
0.25	0.25	0.25	um	Spot	Diameter	32	1000000094	1502
0.25	0.25	0.25	um	Spot	Diameter	32	1000000041	1503
0.25	0.25	0.25	um	Spot	Diameter	33	1000000053	1504
0.25	0.25	0.25	um	Spot	Diameter	33	1000000092	1505
0.25	0.25	0.25	um	Spot	Diameter	33	1000000097	1506
0.25	0.25	0.25	um	Spot	Diameter	33	1000000102	1507
0.25	0.25	0.25	um	Spot	Diameter	33	1000000103	1508
0.25	0.25	0.25	um	Spot	Diameter	33	1000000098	1509
0.25	0.25	0.25	um	Spot	Diameter	33	1000000073	1510
0.25	0.25	0.25	um	Spot	Diameter	33	1000000107	1511
0.25	0.25	0.25	um	Spot	Diameter	33	1000000093	1512
0.25	0.25	0.25	um	Spot	Diameter	33	1000000066	1513
0.25	0.25	0.25	um	Spot	Diameter	33	1000000036	1514
0.25	0.25	0.25	um	Spot	Diameter	33	1000000074	1515
0.25	0.25	0.25	um	Spot	Diameter	33	1000000108	1516
0.25	0.25	0.25	um	Spot	Diameter	33	1000000105	1517
0.25	0.25	0.25	um	Spot	Diameter	33	1000000095	1518
0.25	0.25	0.25	um	Spot	Diameter	33	1000000082	1519
0.25	0.25	0.25	um	Spot	Diameter	33	1000000101	1520
0.25	0.25	0.25	um	Spot	Diameter	33	1000000075	1521
0.25	0.25	0.25	um	Spot	Diameter	33	1000000046	1522
0.25	0.25	0.25	um	Spot	Diameter	33	1000000088	1523
0.25	0.25	0.25	um	Spot	Diameter	33	1000000089	1524
0.25	0.25	0.25	um	Spot	Diameter	33	1000000106	1525
0.25	0.25	0.25	um	Spot	Diameter	33	1000000086	1526
0.25	0.25	0.25	um	Spot	Diameter	33	1000000099	1527
0.25	0.25	0.25	um	Spot	Diameter	33	1000000090	1528
0.25	0.25	0.25	um	Spot	Diameter	33	1000000087	1529
0.25	0.25	0.25	um	Spot	Diameter	33	1000000091	1530
0.25	0.25	0.25	um	Spot	Diameter	33	1000000100	1531
0.25	0.25	0.25	um	Spot	Diameter	33	1000000018	1532
0.25	0.25	0.25	um	Spot	Diameter	33	1000000021	1533
0.25	0.25	0.25	um	Spot	Diameter	33	1000000033	1534
0.25	0.25	0.25	um	Spot	Diameter	33	1000000096	1535
0.25	0.25	0.25	um	Spot	Diameter	33	1000000083	1536
0.25	0.25	0.25	um	Spot	Diameter	33	1000000104	1537
0.25	0.25	0.25	um	Spot	Diameter	33	1000000081	1538
0.25	0.25	0.25	um	Spot	Diameter	33	1000000028	1539
0.25	0.25	0.25	um	Spot	Diameter	33	1000000064	1540
0.25	0.25	0.25	um	Spot	Diameter	33	1000000094	1541
0.25	0.25	0.25	um	Spot	Diameter	33	1000000041	1542
0.25	0.25	0.25	um	Spot	Diameter	34	1000000053	1543
0.25	0.25	0.25	um	Spot	Diameter	34	1000000092	1544
0.25	0.25	0.25	um	Spot	Diameter	34	1000000109	1545
0.25	0.25	0.25	um	Spot	Diameter	34	1000000110	1546
0.25	0.25	0.25	um	Spot	Diameter	34	1000000097	1547
0.25	0.25	0.25	um	Spot	Diameter	34	1000000111	1548
0.25	0.25	0.25	um	Spot	Diameter	34	1000000102	1549
0.25	0.25	0.25	um	Spot	Diameter	34	1000000098	1550
0.25	0.25	0.25	um	Spot	Diameter	34	1000000103	1551
0.25	0.25	0.25	um	Spot	Diameter	34	1000000107	1552
0.25	0.25	0.25	um	Spot	Diameter	34	1000000112	1553
0.25	0.25	0.25	um	Spot	Diameter	34	1000000093	1554
0.25	0.25	0.25	um	Spot	Diameter	34	1000000066	1555
0.25	0.25	0.25	um	Spot	Diameter	34	1000000036	1556
0.25	0.25	0.25	um	Spot	Diameter	34	1000000074	1557
0.25	0.25	0.25	um	Spot	Diameter	34	1000000108	1558
0.25	0.25	0.25	um	Spot	Diameter	34	1000000105	1559
0.25	0.25	0.25	um	Spot	Diameter	34	1000000082	1560
0.25	0.25	0.25	um	Spot	Diameter	34	1000000101	1561
0.25	0.25	0.25	um	Spot	Diameter	34	1000000075	1562
0.25	0.25	0.25	um	Spot	Diameter	34	1000000046	1563
0.25	0.25	0.25	um	Spot	Diameter	34	1000000088	1564
0.25	0.25	0.25	um	Spot	Diameter	34	1000000106	1565
0.25	0.25	0.25	um	Spot	Diameter	34	1000000086	1566
0.25	0.25	0.25	um	Spot	Diameter	34	1000000099	1567
0.25	0.25	0.25	um	Spot	Diameter	34	1000000090	1568
0.25	0.25	0.25	um	Spot	Diameter	34	1000000087	1569
0.25	0.25	0.25	um	Spot	Diameter	34	1000000113	1570
0.25	0.25	0.25	um	Spot	Diameter	34	1000000091	1571
0.25	0.25	0.25	um	Spot	Diameter	34	1000000100	1572
0.25	0.25	0.25	um	Spot	Diameter	34	1000000018	1573
0.25	0.25	0.25	um	Spot	Diameter	34	1000000021	1574
0.25	0.25	0.25	um	Spot	Diameter	34	1000000033	1575
0.25	0.25	0.25	um	Spot	Diameter	34	1000000083	1576
0.25	0.25	0.25	um	Spot	Diameter	34	1000000104	1577
0.25	0.25	0.25	um	Spot	Diameter	34	1000000081	1578
0.25	0.25	0.25	um	Spot	Diameter	34	1000000028	1579
0.25	0.25	0.25	um	Spot	Diameter	34	1000000064	1580
0.25	0.25	0.25	um	Spot	Diameter	34	1000000094	1581
0.25	0.25	0.25	um	Spot	Diameter	35	1000000053	1582
0.25	0.25	0.25	um	Spot	Diameter	35	1000000092	1583
0.25	0.25	0.25	um	Spot	Diameter	35	1000000109	1584
0.25	0.25	0.25	um	Spot	Diameter	35	1000000110	1585
0.25	0.25	0.25	um	Spot	Diameter	35	1000000097	1586
0.25	0.25	0.25	um	Spot	Diameter	35	1000000102	1587
0.25	0.25	0.25	um	Spot	Diameter	35	1000000111	1588
0.25	0.25	0.25	um	Spot	Diameter	35	1000000098	1589
0.25	0.25	0.25	um	Spot	Diameter	35	1000000103	1590
0.25	0.25	0.25	um	Spot	Diameter	35	1000000107	1591
0.25	0.25	0.25	um	Spot	Diameter	35	1000000112	1592
0.25	0.25	0.25	um	Spot	Diameter	35	1000000114	1593
0.25	0.25	0.25	um	Spot	Diameter	35	1000000066	1594
0.25	0.25	0.25	um	Spot	Diameter	35	1000000074	1595
0.25	0.25	0.25	um	Spot	Diameter	35	1000000105	1596
0.25	0.25	0.25	um	Spot	Diameter	35	1000000095	1597
0.25	0.25	0.25	um	Spot	Diameter	35	1000000082	1598
0.25	0.25	0.25	um	Spot	Diameter	35	1000000075	1599
0.25	0.25	0.25	um	Spot	Diameter	35	1000000101	1600
0.25	0.25	0.25	um	Spot	Diameter	35	1000000046	1601
0.25	0.25	0.25	um	Spot	Diameter	35	1000000115	1602
0.25	0.25	0.25	um	Spot	Diameter	35	1000000088	1603
0.25	0.25	0.25	um	Spot	Diameter	35	1000000106	1604
0.25	0.25	0.25	um	Spot	Diameter	35	1000000099	1605
0.25	0.25	0.25	um	Spot	Diameter	35	1000000090	1606
0.25	0.25	0.25	um	Spot	Diameter	35	1000000087	1607
0.25	0.25	0.25	um	Spot	Diameter	35	1000000113	1608
0.25	0.25	0.25	um	Spot	Diameter	35	1000000091	1609
0.25	0.25	0.25	um	Spot	Diameter	35	1000000100	1610
0.25	0.25	0.25	um	Spot	Diameter	35	1000000021	1611
0.25	0.25	0.25	um	Spot	Diameter	35	1000000033	1612
0.25	0.25	0.25	um	Spot	Diameter	35	1000000096	1613
0.25	0.25	0.25	um	Spot	Diameter	35	1000000083	1614
0.25	0.25	0.25	um	Spot	Diameter	35	1000000104	1615
0.25	0.25	0.25	um	Spot	Diameter	35	1000000116	1616
0.25	0.25	0.25	um	Spot	Diameter	35	1000000081	1617
0.25	0.25	0.25	um	Spot	Diameter	35	1000000064	1618
0.25	0.25	0.25	um	Spot	Diameter	35	1000000094	1619
0.25	0.25	0.25	um	Spot	Diameter	36	1000000053	1620
0.25	0.25	0.25	um	Spot	Diameter	36	1000000092	1621
0.25	0.25	0.25	um	Spot	Diameter	36	1000000109	1622
0.25	0.25	0.25	um	Spot	Diameter	36	1000000110	1623
0.25	0.25	0.25	um	Spot	Diameter	36	1000000097	1624
0.25	0.25	0.25	um	Spot	Diameter	36	1000000102	1625
0.25	0.25	0.25	um	Spot	Diameter	36	1000000098	1626
0.25	0.25	0.25	um	Spot	Diameter	36	1000000103	1627
0.25	0.25	0.25	um	Spot	Diameter	36	1000000117	1628
0.25	0.25	0.25	um	Spot	Diameter	36	1000000107	1629
0.25	0.25	0.25	um	Spot	Diameter	36	1000000114	1630
0.25	0.25	0.25	um	Spot	Diameter	36	1000000036	1631
0.25	0.25	0.25	um	Spot	Diameter	36	1000000105	1632
0.25	0.25	0.25	um	Spot	Diameter	36	1000000108	1633
0.25	0.25	0.25	um	Spot	Diameter	36	1000000075	1634
0.25	0.25	0.25	um	Spot	Diameter	36	1000000101	1635
0.25	0.25	0.25	um	Spot	Diameter	36	1000000046	1636
0.25	0.25	0.25	um	Spot	Diameter	36	1000000115	1637
0.25	0.25	0.25	um	Spot	Diameter	36	1000000106	1638
0.25	0.25	0.25	um	Spot	Diameter	36	1000000099	1639
0.25	0.25	0.25	um	Spot	Diameter	36	1000000090	1640
0.25	0.25	0.25	um	Spot	Diameter	36	1000000087	1641
0.25	0.25	0.25	um	Spot	Diameter	36	1000000113	1642
0.25	0.25	0.25	um	Spot	Diameter	36	1000000091	1643
0.25	0.25	0.25	um	Spot	Diameter	36	1000000100	1644
0.25	0.25	0.25	um	Spot	Diameter	36	1000000118	1645
0.25	0.25	0.25	um	Spot	Diameter	36	1000000021	1646
0.25	0.25	0.25	um	Spot	Diameter	36	1000000033	1647
0.25	0.25	0.25	um	Spot	Diameter	36	1000000096	1648
0.25	0.25	0.25	um	Spot	Diameter	36	1000000083	1649
0.25	0.25	0.25	um	Spot	Diameter	36	1000000104	1650
0.25	0.25	0.25	um	Spot	Diameter	36	1000000081	1651
0.25	0.25	0.25	um	Spot	Diameter	36	1000000116	1652
0.25	0.25	0.25	um	Spot	Diameter	36	1000000064	1653
0.25	0.25	0.25	um	Spot	Diameter	36	1000000119	1654
0.25	0.25	0.25	um	Spot	Diameter	36	1000000094	1655
0.25	0.25	0.25	um	Spot	Diameter	37	1000000053	1656
0.25	0.25	0.25	um	Spot	Diameter	37	1000000092	1657
0.25	0.25	0.25	um	Spot	Diameter	37	1000000109	1658
0.25	0.25	0.25	um	Spot	Diameter	37	1000000110	1659
0.25	0.25	0.25	um	Spot	Diameter	37	1000000097	1660
0.25	0.25	0.25	um	Spot	Diameter	37	1000000102	1661
0.25	0.25	0.25	um	Spot	Diameter	37	1000000111	1662
0.25	0.25	0.25	um	Spot	Diameter	37	1000000103	1663
0.25	0.25	0.25	um	Spot	Diameter	37	1000000098	1664
0.25	0.25	0.25	um	Spot	Diameter	37	1000000117	1665
0.25	0.25	0.25	um	Spot	Diameter	37	1000000107	1666
0.25	0.25	0.25	um	Spot	Diameter	37	1000000112	1667
0.25	0.25	0.25	um	Spot	Diameter	37	1000000114	1668
0.25	0.25	0.25	um	Spot	Diameter	37	1000000066	1669
0.25	0.25	0.25	um	Spot	Diameter	37	1000000036	1670
0.25	0.25	0.25	um	Spot	Diameter	37	1000000095	1671
0.25	0.25	0.25	um	Spot	Diameter	37	1000000105	1672
0.25	0.25	0.25	um	Spot	Diameter	37	1000000108	1673
0.25	0.25	0.25	um	Spot	Diameter	37	1000000075	1674
0.25	0.25	0.25	um	Spot	Diameter	37	1000000082	1675
0.25	0.25	0.25	um	Spot	Diameter	37	1000000101	1676
0.25	0.25	0.25	um	Spot	Diameter	37	1000000115	1677
0.25	0.25	0.25	um	Spot	Diameter	37	1000000106	1678
0.25	0.25	0.25	um	Spot	Diameter	37	1000000090	1679
0.25	0.25	0.25	um	Spot	Diameter	37	1000000113	1680
0.25	0.25	0.25	um	Spot	Diameter	37	1000000091	1681
0.25	0.25	0.25	um	Spot	Diameter	37	1000000100	1682
0.25	0.25	0.25	um	Spot	Diameter	37	1000000118	1683
0.25	0.25	0.25	um	Spot	Diameter	37	1000000021	1684
0.25	0.25	0.25	um	Spot	Diameter	37	1000000033	1685
0.25	0.25	0.25	um	Spot	Diameter	37	1000000096	1686
0.25	0.25	0.25	um	Spot	Diameter	37	1000000083	1687
0.25	0.25	0.25	um	Spot	Diameter	37	1000000104	1688
0.25	0.25	0.25	um	Spot	Diameter	37	1000000081	1689
0.25	0.25	0.25	um	Spot	Diameter	37	1000000116	1690
0.25	0.25	0.25	um	Spot	Diameter	37	1000000064	1691
0.25	0.25	0.25	um	Spot	Diameter	37	1000000119	1692
0.25	0.25	0.25	um	Spot	Diameter	37	1000000094	1693
0.25	0.25	0.25	um	Spot	Diameter	38	1000000053	1694
0.25	0.25	0.25	um	Spot	Diameter	38	1000000092	1695
0.25	0.25	0.25	um	Spot	Diameter	38	1000000109	1696
0.25	0.25	0.25	um	Spot	Diameter	38	1000000110	1697
0.25	0.25	0.25	um	Spot	Diameter	38	1000000097	1698
0.25	0.25	0.25	um	Spot	Diameter	38	1000000102	1699
0.25	0.25	0.25	um	Spot	Diameter	38	1000000111	1700
0.25	0.25	0.25	um	Spot	Diameter	38	1000000103	1701
0.25	0.25	0.25	um	Spot	Diameter	38	1000000098	1702
0.25	0.25	0.25	um	Spot	Diameter	38	1000000117	1703
0.25	0.25	0.25	um	Spot	Diameter	38	1000000112	1704
0.25	0.25	0.25	um	Spot	Diameter	38	1000000036	1705
0.25	0.25	0.25	um	Spot	Diameter	38	1000000066	1706
0.25	0.25	0.25	um	Spot	Diameter	38	1000000114	1707
0.25	0.25	0.25	um	Spot	Diameter	38	1000000105	1708
0.25	0.25	0.25	um	Spot	Diameter	38	1000000108	1709
0.25	0.25	0.25	um	Spot	Diameter	38	1000000101	1710
0.25	0.25	0.25	um	Spot	Diameter	38	1000000075	1711
0.25	0.25	0.25	um	Spot	Diameter	38	1000000046	1712
0.25	0.25	0.25	um	Spot	Diameter	38	1000000115	1713
0.25	0.25	0.25	um	Spot	Diameter	38	1000000106	1714
0.25	0.25	0.25	um	Spot	Diameter	38	1000000099	1715
0.25	0.25	0.25	um	Spot	Diameter	38	1000000090	1716
0.25	0.25	0.25	um	Spot	Diameter	38	1000000120	1717
0.25	0.25	0.25	um	Spot	Diameter	38	1000000091	1718
0.25	0.25	0.25	um	Spot	Diameter	38	1000000100	1719
0.25	0.25	0.25	um	Spot	Diameter	38	1000000118	1720
0.25	0.25	0.25	um	Spot	Diameter	38	1000000121	1721
0.25	0.25	0.25	um	Spot	Diameter	38	1000000021	1722
0.25	0.25	0.25	um	Spot	Diameter	38	1000000033	1723
0.25	0.25	0.25	um	Spot	Diameter	38	1000000096	1724
0.25	0.25	0.25	um	Spot	Diameter	38	1000000104	1725
0.25	0.25	0.25	um	Spot	Diameter	38	1000000081	1726
0.25	0.25	0.25	um	Spot	Diameter	38	1000000116	1727
0.25	0.25	0.25	um	Spot	Diameter	38	1000000064	1728
0.25	0.25	0.25	um	Spot	Diameter	38	1000000119	1729
0.25	0.25	0.25	um	Spot	Diameter	38	1000000094	1730
0.25	0.25	0.25	um	Spot	Diameter	39	1000000053	1731
0.25	0.25	0.25	um	Spot	Diameter	39	1000000092	1732
0.25	0.25	0.25	um	Spot	Diameter	39	1000000109	1733
0.25	0.25	0.25	um	Spot	Diameter	39	1000000110	1734
0.25	0.25	0.25	um	Spot	Diameter	39	1000000097	1735
0.25	0.25	0.25	um	Spot	Diameter	39	1000000102	1736
0.25	0.25	0.25	um	Spot	Diameter	39	1000000111	1737
0.25	0.25	0.25	um	Spot	Diameter	39	1000000103	1738
0.25	0.25	0.25	um	Spot	Diameter	39	1000000098	1739
0.25	0.25	0.25	um	Spot	Diameter	39	1000000117	1740
0.25	0.25	0.25	um	Spot	Diameter	39	1000000107	1741
0.25	0.25	0.25	um	Spot	Diameter	39	1000000112	1742
0.25	0.25	0.25	um	Spot	Diameter	39	1000000066	1743
0.25	0.25	0.25	um	Spot	Diameter	39	1000000036	1744
0.25	0.25	0.25	um	Spot	Diameter	39	1000000114	1745
0.25	0.25	0.25	um	Spot	Diameter	39	1000000105	1746
0.25	0.25	0.25	um	Spot	Diameter	39	1000000108	1747
0.25	0.25	0.25	um	Spot	Diameter	39	1000000101	1748
0.25	0.25	0.25	um	Spot	Diameter	39	1000000122	1749
0.25	0.25	0.25	um	Spot	Diameter	39	1000000115	1750
0.25	0.25	0.25	um	Spot	Diameter	39	1000000106	1751
0.25	0.25	0.25	um	Spot	Diameter	39	1000000090	1752
0.25	0.25	0.25	um	Spot	Diameter	39	1000000120	1753
0.25	0.25	0.25	um	Spot	Diameter	39	1000000113	1754
0.25	0.25	0.25	um	Spot	Diameter	39	1000000091	1755
0.25	0.25	0.25	um	Spot	Diameter	39	1000000100	1756
0.25	0.25	0.25	um	Spot	Diameter	39	1000000118	1757
0.25	0.25	0.25	um	Spot	Diameter	39	1000000121	1758
0.25	0.25	0.25	um	Spot	Diameter	39	1000000021	1759
0.25	0.25	0.25	um	Spot	Diameter	39	1000000033	1760
0.25	0.25	0.25	um	Spot	Diameter	39	1000000104	1761
0.25	0.25	0.25	um	Spot	Diameter	39	1000000083	1762
0.25	0.25	0.25	um	Spot	Diameter	39	1000000081	1763
0.25	0.25	0.25	um	Spot	Diameter	39	1000000116	1764
0.25	0.25	0.25	um	Spot	Diameter	39	1000000064	1765
0.25	0.25	0.25	um	Spot	Diameter	39	1000000119	1766
0.25	0.25	0.25	um	Spot	Diameter	39	1000000094	1767
0.25	0.25	0.25	um	Spot	Diameter	40	1000000053	1768
0.25	0.25	0.25	um	Spot	Diameter	40	1000000092	1769
0.25	0.25	0.25	um	Spot	Diameter	40	1000000110	1770
0.25	0.25	0.25	um	Spot	Diameter	40	1000000097	1771
0.25	0.25	0.25	um	Spot	Diameter	40	1000000111	1772
0.25	0.25	0.25	um	Spot	Diameter	40	1000000103	1773
0.25	0.25	0.25	um	Spot	Diameter	40	1000000098	1774
0.25	0.25	0.25	um	Spot	Diameter	40	1000000117	1775
0.25	0.25	0.25	um	Spot	Diameter	40	1000000112	1776
0.25	0.25	0.25	um	Spot	Diameter	40	1000000036	1777
0.25	0.25	0.25	um	Spot	Diameter	40	1000000114	1778
0.25	0.25	0.25	um	Spot	Diameter	40	1000000105	1779
0.25	0.25	0.25	um	Spot	Diameter	40	1000000108	1780
0.25	0.25	0.25	um	Spot	Diameter	40	1000000101	1781
0.25	0.25	0.25	um	Spot	Diameter	40	1000000046	1782
0.25	0.25	0.25	um	Spot	Diameter	40	1000000122	1783
0.25	0.25	0.25	um	Spot	Diameter	40	1000000115	1784
0.25	0.25	0.25	um	Spot	Diameter	40	1000000106	1785
0.25	0.25	0.25	um	Spot	Diameter	40	1000000090	1786
0.25	0.25	0.25	um	Spot	Diameter	40	1000000120	1787
0.25	0.25	0.25	um	Spot	Diameter	40	1000000113	1788
0.25	0.25	0.25	um	Spot	Diameter	40	1000000100	1789
0.25	0.25	0.25	um	Spot	Diameter	40	1000000123	1790
0.25	0.25	0.25	um	Spot	Diameter	40	1000000118	1791
0.25	0.25	0.25	um	Spot	Diameter	40	1000000121	1792
0.25	0.25	0.25	um	Spot	Diameter	40	1000000021	1793
0.25	0.25	0.25	um	Spot	Diameter	40	1000000033	1794
0.25	0.25	0.25	um	Spot	Diameter	40	1000000096	1795
0.25	0.25	0.25	um	Spot	Diameter	40	1000000104	1796
0.25	0.25	0.25	um	Spot	Diameter	40	1000000083	1797
0.25	0.25	0.25	um	Spot	Diameter	40	1000000119	1798
0.25	0.25	0.25	um	Spot	Diameter	40	1000000094	1799
0.25	0.25	0.25	um	Spot	Diameter	41	1000000053	1800
0.25	0.25	0.25	um	Spot	Diameter	41	1000000092	1801
0.25	0.25	0.25	um	Spot	Diameter	41	1000000109	1802
0.25	0.25	0.25	um	Spot	Diameter	41	1000000110	1803
0.25	0.25	0.25	um	Spot	Diameter	41	1000000097	1804
0.25	0.25	0.25	um	Spot	Diameter	41	1000000102	1805
0.25	0.25	0.25	um	Spot	Diameter	41	1000000111	1806
0.25	0.25	0.25	um	Spot	Diameter	41	1000000103	1807
0.25	0.25	0.25	um	Spot	Diameter	41	1000000098	1808
0.25	0.25	0.25	um	Spot	Diameter	41	1000000117	1809
0.25	0.25	0.25	um	Spot	Diameter	41	1000000107	1810
0.25	0.25	0.25	um	Spot	Diameter	41	1000000112	1811
0.25	0.25	0.25	um	Spot	Diameter	41	1000000066	1812
0.25	0.25	0.25	um	Spot	Diameter	41	1000000036	1813
0.25	0.25	0.25	um	Spot	Diameter	41	1000000114	1814
0.25	0.25	0.25	um	Spot	Diameter	41	1000000105	1815
0.25	0.25	0.25	um	Spot	Diameter	41	1000000108	1816
0.25	0.25	0.25	um	Spot	Diameter	41	1000000101	1817
0.25	0.25	0.25	um	Spot	Diameter	41	1000000124	1818
0.25	0.25	0.25	um	Spot	Diameter	41	1000000046	1819
0.25	0.25	0.25	um	Spot	Diameter	41	1000000122	1820
0.25	0.25	0.25	um	Spot	Diameter	41	1000000115	1821
0.25	0.25	0.25	um	Spot	Diameter	41	1000000106	1822
0.25	0.25	0.25	um	Spot	Diameter	41	1000000090	1823
0.25	0.25	0.25	um	Spot	Diameter	41	1000000120	1824
0.25	0.25	0.25	um	Spot	Diameter	41	1000000113	1825
0.25	0.25	0.25	um	Spot	Diameter	41	1000000100	1826
0.25	0.25	0.25	um	Spot	Diameter	41	1000000123	1827
0.25	0.25	0.25	um	Spot	Diameter	41	1000000118	1828
0.25	0.25	0.25	um	Spot	Diameter	41	1000000125	1829
0.25	0.25	0.25	um	Spot	Diameter	41	1000000021	1830
0.25	0.25	0.25	um	Spot	Diameter	41	1000000033	1831
0.25	0.25	0.25	um	Spot	Diameter	41	1000000121	1832
0.25	0.25	0.25	um	Spot	Diameter	41	1000000126	1833
0.25	0.25	0.25	um	Spot	Diameter	41	1000000104	1834
0.25	0.25	0.25	um	Spot	Diameter	41	1000000081	1835
0.25	0.25	0.25	um	Spot	Diameter	41	1000000116	1836
0.25	0.25	0.25	um	Spot	Diameter	41	1000000119	1837
0.25	0.25	0.25	um	Spot	Diameter	41	1000000094	1838
0.25	0.25	0.25	um	Spot	Diameter	42	1000000053	1839
0.25	0.25	0.25	um	Spot	Diameter	42	1000000092	1840
0.25	0.25	0.25	um	Spot	Diameter	42	1000000109	1841
0.25	0.25	0.25	um	Spot	Diameter	42	1000000102	1842
0.25	0.25	0.25	um	Spot	Diameter	42	1000000111	1843
0.25	0.25	0.25	um	Spot	Diameter	42	1000000103	1844
0.25	0.25	0.25	um	Spot	Diameter	42	1000000098	1845
0.25	0.25	0.25	um	Spot	Diameter	42	1000000117	1846
0.25	0.25	0.25	um	Spot	Diameter	42	1000000107	1847
0.25	0.25	0.25	um	Spot	Diameter	42	1000000112	1848
0.25	0.25	0.25	um	Spot	Diameter	42	1000000066	1849
0.25	0.25	0.25	um	Spot	Diameter	42	1000000036	1850
0.25	0.25	0.25	um	Spot	Diameter	42	1000000114	1851
0.25	0.25	0.25	um	Spot	Diameter	42	1000000105	1852
0.25	0.25	0.25	um	Spot	Diameter	42	1000000108	1853
0.25	0.25	0.25	um	Spot	Diameter	42	1000000101	1854
0.25	0.25	0.25	um	Spot	Diameter	42	1000000124	1855
0.25	0.25	0.25	um	Spot	Diameter	42	1000000046	1856
0.25	0.25	0.25	um	Spot	Diameter	42	1000000122	1857
0.25	0.25	0.25	um	Spot	Diameter	42	1000000115	1858
0.25	0.25	0.25	um	Spot	Diameter	42	1000000106	1859
0.25	0.25	0.25	um	Spot	Diameter	42	1000000090	1860
0.25	0.25	0.25	um	Spot	Diameter	42	1000000120	1861
0.25	0.25	0.25	um	Spot	Diameter	42	1000000113	1862
0.25	0.25	0.25	um	Spot	Diameter	42	1000000100	1863
0.25	0.25	0.25	um	Spot	Diameter	42	1000000123	1864
0.25	0.25	0.25	um	Spot	Diameter	42	1000000118	1865
0.25	0.25	0.25	um	Spot	Diameter	42	1000000125	1866
0.25	0.25	0.25	um	Spot	Diameter	42	1000000021	1867
0.25	0.25	0.25	um	Spot	Diameter	42	1000000033	1868
0.25	0.25	0.25	um	Spot	Diameter	42	1000000121	1869
0.25	0.25	0.25	um	Spot	Diameter	42	1000000126	1870
0.25	0.25	0.25	um	Spot	Diameter	42	1000000081	1871
0.25	0.25	0.25	um	Spot	Diameter	42	1000000116	1872
0.25	0.25	0.25	um	Spot	Diameter	42	1000000119	1873
0.25	0.25	0.25	um	Spot	Diameter	42	1000000094	1874
0.25	0.25	0.25	um	Spot	Diameter	43	1000000053	1875
0.25	0.25	0.25	um	Spot	Diameter	43	1000000092	1876
0.25	0.25	0.25	um	Spot	Diameter	43	1000000109	1877
0.25	0.25	0.25	um	Spot	Diameter	43	1000000110	1878
0.25	0.25	0.25	um	Spot	Diameter	43	1000000102	1879
0.25	0.25	0.25	um	Spot	Diameter	43	1000000111	1880
0.25	0.25	0.25	um	Spot	Diameter	43	1000000103	1881
0.25	0.25	0.25	um	Spot	Diameter	43	1000000098	1882
0.25	0.25	0.25	um	Spot	Diameter	43	1000000117	1883
0.25	0.25	0.25	um	Spot	Diameter	43	1000000112	1884
0.25	0.25	0.25	um	Spot	Diameter	43	1000000066	1885
0.25	0.25	0.25	um	Spot	Diameter	43	1000000036	1886
0.25	0.25	0.25	um	Spot	Diameter	43	1000000114	1887
0.25	0.25	0.25	um	Spot	Diameter	43	1000000105	1888
0.25	0.25	0.25	um	Spot	Diameter	43	1000000108	1889
0.25	0.25	0.25	um	Spot	Diameter	43	1000000101	1890
0.25	0.25	0.25	um	Spot	Diameter	43	1000000124	1891
0.25	0.25	0.25	um	Spot	Diameter	43	1000000127	1892
0.25	0.25	0.25	um	Spot	Diameter	43	1000000115	1893
0.25	0.25	0.25	um	Spot	Diameter	43	1000000106	1894
0.25	0.25	0.25	um	Spot	Diameter	43	1000000090	1895
0.25	0.25	0.25	um	Spot	Diameter	43	1000000120	1896
0.25	0.25	0.25	um	Spot	Diameter	43	1000000113	1897
0.25	0.25	0.25	um	Spot	Diameter	43	1000000100	1898
0.25	0.25	0.25	um	Spot	Diameter	43	1000000123	1899
0.25	0.25	0.25	um	Spot	Diameter	43	1000000118	1900
0.25	0.25	0.25	um	Spot	Diameter	43	1000000128	1901
0.25	0.25	0.25	um	Spot	Diameter	43	1000000125	1902
0.25	0.25	0.25	um	Spot	Diameter	43	1000000021	1903
0.25	0.25	0.25	um	Spot	Diameter	43	1000000033	1904
0.25	0.25	0.25	um	Spot	Diameter	43	1000000121	1905
0.25	0.25	0.25	um	Spot	Diameter	43	1000000126	1906
0.25	0.25	0.25	um	Spot	Diameter	43	1000000081	1907
0.25	0.25	0.25	um	Spot	Diameter	43	1000000116	1908
0.25	0.25	0.25	um	Spot	Diameter	43	1000000119	1909
0.25	0.25	0.25	um	Spot	Diameter	43	1000000094	1910
0.25	0.25	0.25	um	Spot	Diameter	44	1000000053	1911
0.25	0.25	0.25	um	Spot	Diameter	44	1000000092	1912
0.25	0.25	0.25	um	Spot	Diameter	44	1000000109	1913
0.25	0.25	0.25	um	Spot	Diameter	44	1000000110	1914
0.25	0.25	0.25	um	Spot	Diameter	44	1000000102	1915
0.25	0.25	0.25	um	Spot	Diameter	44	1000000111	1916
0.25	0.25	0.25	um	Spot	Diameter	44	1000000098	1917
0.25	0.25	0.25	um	Spot	Diameter	44	1000000117	1918
0.25	0.25	0.25	um	Spot	Diameter	44	1000000107	1919
0.25	0.25	0.25	um	Spot	Diameter	44	1000000066	1920
0.25	0.25	0.25	um	Spot	Diameter	44	1000000036	1921
0.25	0.25	0.25	um	Spot	Diameter	44	1000000114	1922
0.25	0.25	0.25	um	Spot	Diameter	44	1000000105	1923
0.25	0.25	0.25	um	Spot	Diameter	44	1000000108	1924
0.25	0.25	0.25	um	Spot	Diameter	44	1000000101	1925
0.25	0.25	0.25	um	Spot	Diameter	44	1000000124	1926
0.25	0.25	0.25	um	Spot	Diameter	44	1000000127	1927
0.25	0.25	0.25	um	Spot	Diameter	44	1000000122	1928
0.25	0.25	0.25	um	Spot	Diameter	44	1000000115	1929
0.25	0.25	0.25	um	Spot	Diameter	44	1000000106	1930
0.25	0.25	0.25	um	Spot	Diameter	44	1000000090	1931
0.25	0.25	0.25	um	Spot	Diameter	44	1000000120	1932
0.25	0.25	0.25	um	Spot	Diameter	44	1000000113	1933
0.25	0.25	0.25	um	Spot	Diameter	44	1000000100	1934
0.25	0.25	0.25	um	Spot	Diameter	44	1000000123	1935
0.25	0.25	0.25	um	Spot	Diameter	44	1000000118	1936
0.25	0.25	0.25	um	Spot	Diameter	44	1000000128	1937
0.25	0.25	0.25	um	Spot	Diameter	44	1000000125	1938
0.25	0.25	0.25	um	Spot	Diameter	44	1000000021	1939
0.25	0.25	0.25	um	Spot	Diameter	44	1000000033	1940
0.25	0.25	0.25	um	Spot	Diameter	44	1000000121	1941
0.25	0.25	0.25	um	Spot	Diameter	44	1000000126	1942
0.25	0.25	0.25	um	Spot	Diameter	44	1000000129	1943
0.25	0.25	0.25	um	Spot	Diameter	44	1000000081	1944
0.25	0.25	0.25	um	Spot	Diameter	44	1000000116	1945
0.25	0.25	0.25	um	Spot	Diameter	44	1000000119	1946
0.25	0.25	0.25	um	Spot	Diameter	44	1000000094	1947
0.25	0.25	0.25	um	Spot	Diameter	45	1000000053	1948
0.25	0.25	0.25	um	Spot	Diameter	45	1000000092	1949
0.25	0.25	0.25	um	Spot	Diameter	45	1000000109	1950
0.25	0.25	0.25	um	Spot	Diameter	45	1000000110	1951
0.25	0.25	0.25	um	Spot	Diameter	45	1000000102	1952
0.25	0.25	0.25	um	Spot	Diameter	45	1000000111	1953
0.25	0.25	0.25	um	Spot	Diameter	45	1000000103	1954
0.25	0.25	0.25	um	Spot	Diameter	45	1000000117	1955
0.25	0.25	0.25	um	Spot	Diameter	45	1000000107	1956
0.25	0.25	0.25	um	Spot	Diameter	45	1000000112	1957
0.25	0.25	0.25	um	Spot	Diameter	45	1000000066	1958
0.25	0.25	0.25	um	Spot	Diameter	45	1000000036	1959
0.25	0.25	0.25	um	Spot	Diameter	45	1000000114	1960
0.25	0.25	0.25	um	Spot	Diameter	45	1000000108	1961
0.25	0.25	0.25	um	Spot	Diameter	45	1000000101	1962
0.25	0.25	0.25	um	Spot	Diameter	45	1000000124	1963
0.25	0.25	0.25	um	Spot	Diameter	45	1000000127	1964
0.25	0.25	0.25	um	Spot	Diameter	45	1000000115	1965
0.25	0.25	0.25	um	Spot	Diameter	45	1000000106	1966
0.25	0.25	0.25	um	Spot	Diameter	45	1000000090	1967
0.25	0.25	0.25	um	Spot	Diameter	45	1000000120	1968
0.25	0.25	0.25	um	Spot	Diameter	45	1000000113	1969
0.25	0.25	0.25	um	Spot	Diameter	45	1000000100	1970
0.25	0.25	0.25	um	Spot	Diameter	45	1000000123	1971
0.25	0.25	0.25	um	Spot	Diameter	45	1000000118	1972
0.25	0.25	0.25	um	Spot	Diameter	45	1000000128	1973
0.25	0.25	0.25	um	Spot	Diameter	45	1000000125	1974
0.25	0.25	0.25	um	Spot	Diameter	45	1000000021	1975
0.25	0.25	0.25	um	Spot	Diameter	45	1000000033	1976
0.25	0.25	0.25	um	Spot	Diameter	45	1000000121	1977
0.25	0.25	0.25	um	Spot	Diameter	45	1000000126	1978
0.25	0.25	0.25	um	Spot	Diameter	45	1000000129	1979
0.25	0.25	0.25	um	Spot	Diameter	45	1000000081	1980
0.25	0.25	0.25	um	Spot	Diameter	45	1000000116	1981
0.25	0.25	0.25	um	Spot	Diameter	45	1000000119	1982
0.25	0.25	0.25	um	Spot	Diameter	45	1000000094	1983
0.25	0.25	0.25	um	Spot	Diameter	46	1000000053	1984
0.25	0.25	0.25	um	Spot	Diameter	46	1000000092	1985
0.25	0.25	0.25	um	Spot	Diameter	46	1000000109	1986
0.25	0.25	0.25	um	Spot	Diameter	46	1000000110	1987
0.25	0.25	0.25	um	Spot	Diameter	46	1000000102	1988
0.25	0.25	0.25	um	Spot	Diameter	46	1000000130	1989
0.25	0.25	0.25	um	Spot	Diameter	46	1000000117	1990
0.25	0.25	0.25	um	Spot	Diameter	46	1000000107	1991
0.25	0.25	0.25	um	Spot	Diameter	46	1000000112	1992
0.25	0.25	0.25	um	Spot	Diameter	46	1000000066	1993
0.25	0.25	0.25	um	Spot	Diameter	46	1000000036	1994
0.25	0.25	0.25	um	Spot	Diameter	46	1000000114	1995
0.25	0.25	0.25	um	Spot	Diameter	46	1000000108	1996
[truncated: 10,379 more rows]
