# Supplementary material for: Satb1 integrates DNA binding site geometry and torsional stress to differentially target nucleosome-dense regions
Source: Nat Commun. 2019 Jul 19;10:3221. doi: 10.1038/s41467-019-11118-8 (PMC6642133; doi:10.1038/s41467-019-11118-8)
Supplement: Supplementary file 10 — Source Data [file 41467_2019_11118_MOESM10_ESM.zip › Source data/Single Molecule Tracking/single molecule tracks/del HD analysis/PDZ-CUT1-CUT2-STABLE-A_1c14_TRIAL 2_Statistics/PDZ-CUT1-CUT2-STABLE-A_1c14_TRIAL 2_Distance_from_Origin.csv]

Distance from Origin
====================
Distance from Origin	Unit	Category	Collection	Time	TrackID	ID
3.60264	um	Spot	Distance from Origin	1	1000000000	0
6.38837	um	Spot	Distance from Origin	1	1000000001	1
6.24161	um	Spot	Distance from Origin	1	1000000002	2
5.53882	um	Spot	Distance from Origin	1	1000000003	3
6.26582	um	Spot	Distance from Origin	1	1000000004	4
6.68165	um	Spot	Distance from Origin	1	1000000005	5
8.93988	um	Spot	Distance from Origin	1	1000000006	6
11.7763	um	Spot	Distance from Origin	1	1000000007	7
6.55152	um	Spot	Distance from Origin	1	1000000008	8
7.29831	um	Spot	Distance from Origin	1	1000000009	9
7.88969	um	Spot	Distance from Origin	1	1000000010	10
9.16265	um	Spot	Distance from Origin	1	1000000011	11
6.26409	um	Spot	Distance from Origin	1	1000000012	12
7.54944	um	Spot	Distance from Origin	1	1000000013	13
9.45594	um	Spot	Distance from Origin	1	1000000014	14
12.4119	um	Spot	Distance from Origin	1	1000000015	15
11.7792	um	Spot	Distance from Origin	1	1000000016	16
11.7796	um	Spot	Distance from Origin	1	1000000017	17
11.4476	um	Spot	Distance from Origin	1	1000000018	18
12.4802	um	Spot	Distance from Origin	1	1000000019	19
14.7781	um	Spot	Distance from Origin	1	1000000020	20
13.1977	um	Spot	Distance from Origin	1	1000000021	21
15.2721	um	Spot	Distance from Origin	1	1000000022	22
14.4428	um	Spot	Distance from Origin	1	1000000023	23
14.887	um	Spot	Distance from Origin	1	1000000024	24
16.0252	um	Spot	Distance from Origin	1	1000000025	25
15.7202	um	Spot	Distance from Origin	1	1000000026	26
13.179	um	Spot	Distance from Origin	1	1000000027	27
13.544	um	Spot	Distance from Origin	1	1000000028	28
15.5573	um	Spot	Distance from Origin	1	1000000029	29
6.41321	um	Spot	Distance from Origin	2	1000000001	30
6.20991	um	Spot	Distance from Origin	2	1000000002	31
6.25155	um	Spot	Distance from Origin	2	1000000004	32
6.67917	um	Spot	Distance from Origin	2	1000000005	33
5.641	um	Spot	Distance from Origin	2	1000000003	34
11.7919	um	Spot	Distance from Origin	2	1000000007	35
6.60152	um	Spot	Distance from Origin	2	1000000008	36
7.37337	um	Spot	Distance from Origin	2	1000000009	37
7.91146	um	Spot	Distance from Origin	2	1000000010	38
9.20708	um	Spot	Distance from Origin	2	1000000011	39
6.24777	um	Spot	Distance from Origin	2	1000000012	40
7.5734	um	Spot	Distance from Origin	2	1000000013	41
9.48598	um	Spot	Distance from Origin	2	1000000014	42
11.9328	um	Spot	Distance from Origin	2	1000000030	43
12.4558	um	Spot	Distance from Origin	2	1000000015	44
11.7417	um	Spot	Distance from Origin	2	1000000016	45
11.5659	um	Spot	Distance from Origin	2	1000000017	46
11.4872	um	Spot	Distance from Origin	2	1000000018	47
12.4905	um	Spot	Distance from Origin	2	1000000019	48
14.779	um	Spot	Distance from Origin	2	1000000020	49
13.2128	um	Spot	Distance from Origin	2	1000000021	50
15.2985	um	Spot	Distance from Origin	2	1000000022	51
14.4486	um	Spot	Distance from Origin	2	1000000023	52
15.9989	um	Spot	Distance from Origin	2	1000000025	53
15.0279	um	Spot	Distance from Origin	2	1000000024	54
15.7349	um	Spot	Distance from Origin	2	1000000026	55
13.1719	um	Spot	Distance from Origin	2	1000000027	56
13.5599	um	Spot	Distance from Origin	2	1000000028	57
15.5484	um	Spot	Distance from Origin	2	1000000029	58
3.63112	um	Spot	Distance from Origin	3	1000000000	59
6.43072	um	Spot	Distance from Origin	3	1000000001	60
6.19426	um	Spot	Distance from Origin	3	1000000002	61
6.22391	um	Spot	Distance from Origin	3	1000000004	62
6.67494	um	Spot	Distance from Origin	3	1000000005	63
11.8271	um	Spot	Distance from Origin	3	1000000007	64
5.79151	um	Spot	Distance from Origin	3	1000000003	65
8.96236	um	Spot	Distance from Origin	3	1000000006	66
7.36757	um	Spot	Distance from Origin	3	1000000009	67
6.66351	um	Spot	Distance from Origin	3	1000000008	68
7.84595	um	Spot	Distance from Origin	3	1000000010	69
9.18576	um	Spot	Distance from Origin	3	1000000011	70
7.5717	um	Spot	Distance from Origin	3	1000000013	71
11.9086	um	Spot	Distance from Origin	3	1000000030	72
12.4664	um	Spot	Distance from Origin	3	1000000015	73
8.81781	um	Spot	Distance from Origin	3	1000000031	74
9.33209	um	Spot	Distance from Origin	3	1000000032	75
11.7878	um	Spot	Distance from Origin	3	1000000016	76
11.5727	um	Spot	Distance from Origin	3	1000000017	77
11.4695	um	Spot	Distance from Origin	3	1000000018	78
12.4849	um	Spot	Distance from Origin	3	1000000019	79
11.3488	um	Spot	Distance from Origin	3	1000000033	80
14.7292	um	Spot	Distance from Origin	3	1000000020	81
13.2098	um	Spot	Distance from Origin	3	1000000021	82
15.31	um	Spot	Distance from Origin	3	1000000022	83
14.4656	um	Spot	Distance from Origin	3	1000000023	84
15.0512	um	Spot	Distance from Origin	3	1000000024	85
16.0648	um	Spot	Distance from Origin	3	1000000025	86
15.7499	um	Spot	Distance from Origin	3	1000000026	87
13.1704	um	Spot	Distance from Origin	3	1000000027	88
13.611	um	Spot	Distance from Origin	3	1000000028	89
15.5727	um	Spot	Distance from Origin	3	1000000029	90
6.44671	um	Spot	Distance from Origin	4	1000000001	91
3.83766	um	Spot	Distance from Origin	4	1000000034	92
6.21666	um	Spot	Distance from Origin	4	1000000002	93
6.7129	um	Spot	Distance from Origin	4	1000000005	94
5.75497	um	Spot	Distance from Origin	4	1000000003	95
6.34105	um	Spot	Distance from Origin	4	1000000004	96
8.92126	um	Spot	Distance from Origin	4	1000000006	97
11.8698	um	Spot	Distance from Origin	4	1000000007	98
7.35	um	Spot	Distance from Origin	4	1000000009	99
7.82742	um	Spot	Distance from Origin	4	1000000010	100
9.20024	um	Spot	Distance from Origin	4	1000000011	101
6.20441	um	Spot	Distance from Origin	4	1000000012	102
7.58807	um	Spot	Distance from Origin	4	1000000013	103
9.56354	um	Spot	Distance from Origin	4	1000000014	104
8.27447	um	Spot	Distance from Origin	4	1000000035	105
11.9013	um	Spot	Distance from Origin	4	1000000030	106
12.477	um	Spot	Distance from Origin	4	1000000015	107
9.28164	um	Spot	Distance from Origin	4	1000000032	108
11.8034	um	Spot	Distance from Origin	4	1000000016	109
11.3703	um	Spot	Distance from Origin	4	1000000017	110
11.4767	um	Spot	Distance from Origin	4	1000000018	111
12.5601	um	Spot	Distance from Origin	4	1000000019	112
14.7266	um	Spot	Distance from Origin	4	1000000020	113
13.1752	um	Spot	Distance from Origin	4	1000000021	114
11.6121	um	Spot	Distance from Origin	4	1000000033	115
15.2516	um	Spot	Distance from Origin	4	1000000022	116
14.4549	um	Spot	Distance from Origin	4	1000000023	117
14.9801	um	Spot	Distance from Origin	4	1000000024	118
16.0273	um	Spot	Distance from Origin	4	1000000025	119
15.7665	um	Spot	Distance from Origin	4	1000000026	120
13.1606	um	Spot	Distance from Origin	4	1000000027	121
13.5643	um	Spot	Distance from Origin	4	1000000028	122
15.5695	um	Spot	Distance from Origin	4	1000000029	123
3.66656	um	Spot	Distance from Origin	5	1000000000	124
6.41148	um	Spot	Distance from Origin	5	1000000001	125
3.88027	um	Spot	Distance from Origin	5	1000000034	126
6.22966	um	Spot	Distance from Origin	5	1000000002	127
6.24087	um	Spot	Distance from Origin	5	1000000004	128
6.69685	um	Spot	Distance from Origin	5	1000000005	129
5.71618	um	Spot	Distance from Origin	5	1000000003	130
11.8415	um	Spot	Distance from Origin	5	1000000007	131
8.98956	um	Spot	Distance from Origin	5	1000000006	132
8.22779	um	Spot	Distance from Origin	5	1000000036	133
7.34777	um	Spot	Distance from Origin	5	1000000009	134
7.83687	um	Spot	Distance from Origin	5	1000000010	135
6.66375	um	Spot	Distance from Origin	5	1000000008	136
9.20582	um	Spot	Distance from Origin	5	1000000011	137
6.21895	um	Spot	Distance from Origin	5	1000000012	138
7.59628	um	Spot	Distance from Origin	5	1000000013	139
9.55516	um	Spot	Distance from Origin	5	1000000014	140
11.8635	um	Spot	Distance from Origin	5	1000000030	141
12.4656	um	Spot	Distance from Origin	5	1000000015	142
9.48345	um	Spot	Distance from Origin	5	1000000032	143
8.97722	um	Spot	Distance from Origin	5	1000000031	144
11.7678	um	Spot	Distance from Origin	5	1000000016	145
11.3785	um	Spot	Distance from Origin	5	1000000017	146
11.5137	um	Spot	Distance from Origin	5	1000000018	147
12.5316	um	Spot	Distance from Origin	5	1000000019	148
14.7167	um	Spot	Distance from Origin	5	1000000020	149
13.1907	um	Spot	Distance from Origin	5	1000000021	150
11.7457	um	Spot	Distance from Origin	5	1000000033	151
15.2306	um	Spot	Distance from Origin	5	1000000022	152
14.4047	um	Spot	Distance from Origin	5	1000000023	153
15.0291	um	Spot	Distance from Origin	5	1000000024	154
16.0197	um	Spot	Distance from Origin	5	1000000025	155
15.7731	um	Spot	Distance from Origin	5	1000000026	156
13.584	um	Spot	Distance from Origin	5	1000000028	157
15.5759	um	Spot	Distance from Origin	5	1000000029	158
3.59865	um	Spot	Distance from Origin	6	1000000000	159
6.3861	um	Spot	Distance from Origin	6	1000000001	160
3.91556	um	Spot	Distance from Origin	6	1000000034	161
6.20586	um	Spot	Distance from Origin	6	1000000002	162
6.66638	um	Spot	Distance from Origin	6	1000000005	163
6.28783	um	Spot	Distance from Origin	6	1000000004	164
5.62515	um	Spot	Distance from Origin	6	1000000003	165
8.98444	um	Spot	Distance from Origin	6	1000000006	166
11.8142	um	Spot	Distance from Origin	6	1000000007	167
8.13841	um	Spot	Distance from Origin	6	1000000036	168
7.3389	um	Spot	Distance from Origin	6	1000000009	169
7.79063	um	Spot	Distance from Origin	6	1000000010	170
9.16651	um	Spot	Distance from Origin	6	1000000011	171
6.17461	um	Spot	Distance from Origin	6	1000000012	172
7.57589	um	Spot	Distance from Origin	6	1000000013	173
9.55436	um	Spot	Distance from Origin	6	1000000014	174
8.43059	um	Spot	Distance from Origin	6	1000000035	175
12.4181	um	Spot	Distance from Origin	6	1000000015	176
9.14701	um	Spot	Distance from Origin	6	1000000037	177
10.4052	um	Spot	Distance from Origin	6	1000000038	178
9.03701	um	Spot	Distance from Origin	6	1000000031	179
9.71856	um	Spot	Distance from Origin	6	1000000032	180
11.7893	um	Spot	Distance from Origin	6	1000000016	181
9.70469	um	Spot	Distance from Origin	6	1000000039	182
10.0391	um	Spot	Distance from Origin	6	1000000040	183
11.3923	um	Spot	Distance from Origin	6	1000000017	184
11.4757	um	Spot	Distance from Origin	6	1000000018	185
12.5078	um	Spot	Distance from Origin	6	1000000019	186
14.7388	um	Spot	Distance from Origin	6	1000000020	187
13.2235	um	Spot	Distance from Origin	6	1000000021	188
11.7446	um	Spot	Distance from Origin	6	1000000033	189
15.2418	um	Spot	Distance from Origin	6	1000000022	190
14.3418	um	Spot	Distance from Origin	6	1000000023	191
15.9934	um	Spot	Distance from Origin	6	1000000025	192
15.0092	um	Spot	Distance from Origin	6	1000000024	193
15.7914	um	Spot	Distance from Origin	6	1000000026	194
13.1268	um	Spot	Distance from Origin	6	1000000027	195
13.5993	um	Spot	Distance from Origin	6	1000000028	196
15.5339	um	Spot	Distance from Origin	6	1000000029	197
15.4452	um	Spot	Distance from Origin	6	1000000041	198
3.58322	um	Spot	Distance from Origin	7	1000000000	199
6.40613	um	Spot	Distance from Origin	7	1000000001	200
4.0569	um	Spot	Distance from Origin	7	1000000034	201
6.20047	um	Spot	Distance from Origin	7	1000000002	202
4.56493	um	Spot	Distance from Origin	7	1000000042	203
6.67174	um	Spot	Distance from Origin	7	1000000005	204
6.26322	um	Spot	Distance from Origin	7	1000000004	205
5.58606	um	Spot	Distance from Origin	7	1000000003	206
8.92098	um	Spot	Distance from Origin	7	1000000006	207
8.09957	um	Spot	Distance from Origin	7	1000000036	208
11.8156	um	Spot	Distance from Origin	7	1000000007	209
7.33083	um	Spot	Distance from Origin	7	1000000009	210
7.82136	um	Spot	Distance from Origin	7	1000000010	211
6.77368	um	Spot	Distance from Origin	7	1000000008	212
9.17434	um	Spot	Distance from Origin	7	1000000011	213
6.19842	um	Spot	Distance from Origin	7	1000000012	214
7.56506	um	Spot	Distance from Origin	7	1000000013	215
11.866	um	Spot	Distance from Origin	7	1000000030	216
9.4925	um	Spot	Distance from Origin	7	1000000014	217
8.38691	um	Spot	Distance from Origin	7	1000000035	218
12.4025	um	Spot	Distance from Origin	7	1000000015	219
8.96291	um	Spot	Distance from Origin	7	1000000037	220
10.1782	um	Spot	Distance from Origin	7	1000000043	221
10.4774	um	Spot	Distance from Origin	7	1000000038	222
8.97679	um	Spot	Distance from Origin	7	1000000031	223
9.80004	um	Spot	Distance from Origin	7	1000000032	224
9.5262	um	Spot	Distance from Origin	7	1000000039	225
11.7594	um	Spot	Distance from Origin	7	1000000016	226
9.99142	um	Spot	Distance from Origin	7	1000000040	227
11.3746	um	Spot	Distance from Origin	7	1000000017	228
12.4549	um	Spot	Distance from Origin	7	1000000019	229
11.464	um	Spot	Distance from Origin	7	1000000018	230
14.467	um	Spot	Distance from Origin	7	1000000044	231
13.2168	um	Spot	Distance from Origin	7	1000000021	232
11.7528	um	Spot	Distance from Origin	7	1000000033	233
15.194	um	Spot	Distance from Origin	7	1000000022	234
14.3179	um	Spot	Distance from Origin	7	1000000023	235
14.9962	um	Spot	Distance from Origin	7	1000000024	236
16.0377	um	Spot	Distance from Origin	7	1000000025	237
13.5635	um	Spot	Distance from Origin	7	1000000028	238
15.5751	um	Spot	Distance from Origin	7	1000000029	239
15.6475	um	Spot	Distance from Origin	7	1000000041	240
3.62719	um	Spot	Distance from Origin	8	1000000000	241
2.86284	um	Spot	Distance from Origin	8	1000000045	242
6.36927	um	Spot	Distance from Origin	8	1000000001	243
3.93412	um	Spot	Distance from Origin	8	1000000034	244
6.16717	um	Spot	Distance from Origin	8	1000000002	245
6.14908	um	Spot	Distance from Origin	8	1000000004	246
6.64698	um	Spot	Distance from Origin	8	1000000005	247
5.64296	um	Spot	Distance from Origin	8	1000000003	248
8.96902	um	Spot	Distance from Origin	8	1000000006	249
8.16028	um	Spot	Distance from Origin	8	1000000036	250
11.8511	um	Spot	Distance from Origin	8	1000000007	251
7.28425	um	Spot	Distance from Origin	8	1000000009	252
7.7952	um	Spot	Distance from Origin	8	1000000010	253
6.76179	um	Spot	Distance from Origin	8	1000000008	254
9.15412	um	Spot	Distance from Origin	8	1000000011	255
6.16713	um	Spot	Distance from Origin	8	1000000012	256
10.9941	um	Spot	Distance from Origin	8	1000000046	257
7.55623	um	Spot	Distance from Origin	8	1000000013	258
11.8292	um	Spot	Distance from Origin	8	1000000030	259
8.38822	um	Spot	Distance from Origin	8	1000000035	260
9.55271	um	Spot	Distance from Origin	8	1000000014	261
8.88042	um	Spot	Distance from Origin	8	1000000037	262
12.4067	um	Spot	Distance from Origin	8	1000000015	263
10.6387	um	Spot	Distance from Origin	8	1000000038	264
8.97149	um	Spot	Distance from Origin	8	1000000031	265
9.83492	um	Spot	Distance from Origin	8	1000000032	266
9.48597	um	Spot	Distance from Origin	8	1000000039	267
11.7787	um	Spot	Distance from Origin	8	1000000016	268
9.74761	um	Spot	Distance from Origin	8	1000000040	269
11.3588	um	Spot	Distance from Origin	8	1000000017	270
12.4676	um	Spot	Distance from Origin	8	1000000019	271
11.4732	um	Spot	Distance from Origin	8	1000000018	272
15.1596	um	Spot	Distance from Origin	8	1000000047	273
14.4897	um	Spot	Distance from Origin	8	1000000044	274
14.7896	um	Spot	Distance from Origin	8	1000000020	275
13.2072	um	Spot	Distance from Origin	8	1000000021	276
11.7441	um	Spot	Distance from Origin	8	1000000033	277
15.1926	um	Spot	Distance from Origin	8	1000000022	278
12.523	um	Spot	Distance from Origin	8	1000000048	279
14.3558	um	Spot	Distance from Origin	8	1000000023	280
16.054	um	Spot	Distance from Origin	8	1000000025	281
15.787	um	Spot	Distance from Origin	8	1000000026	282
13.1391	um	Spot	Distance from Origin	8	1000000027	283
13.6029	um	Spot	Distance from Origin	8	1000000028	284
15.5764	um	Spot	Distance from Origin	8	1000000029	285
15.263	um	Spot	Distance from Origin	8	1000000049	286
15.8621	um	Spot	Distance from Origin	8	1000000041	287
4.55176	um	Spot	Distance from Origin	9	1000000050	288
3.62992	um	Spot	Distance from Origin	9	1000000000	289
2.93702	um	Spot	Distance from Origin	9	1000000045	290
3.97435	um	Spot	Distance from Origin	9	1000000034	291
4.39021	um	Spot	Distance from Origin	9	1000000042	292
6.18145	um	Spot	Distance from Origin	9	1000000002	293
6.16437	um	Spot	Distance from Origin	9	1000000004	294
6.64375	um	Spot	Distance from Origin	9	1000000005	295
8.94854	um	Spot	Distance from Origin	9	1000000006	296
8.07455	um	Spot	Distance from Origin	9	1000000036	297
11.7948	um	Spot	Distance from Origin	9	1000000007	298
7.30803	um	Spot	Distance from Origin	9	1000000009	299
7.87306	um	Spot	Distance from Origin	9	1000000010	300
9.14922	um	Spot	Distance from Origin	9	1000000011	301
6.8952	um	Spot	Distance from Origin	9	1000000008	302
10.9753	um	Spot	Distance from Origin	9	1000000046	303
7.57217	um	Spot	Distance from Origin	9	1000000013	304
11.7834	um	Spot	Distance from Origin	9	1000000030	305
8.88869	um	Spot	Distance from Origin	9	1000000037	306
12.4492	um	Spot	Distance from Origin	9	1000000015	307
10.3831	um	Spot	Distance from Origin	9	1000000043	308
10.7771	um	Spot	Distance from Origin	9	1000000038	309
8.97262	um	Spot	Distance from Origin	9	1000000031	310
9.46661	um	Spot	Distance from Origin	9	1000000039	311
11.6973	um	Spot	Distance from Origin	9	1000000016	312
9.67027	um	Spot	Distance from Origin	9	1000000040	313
11.5213	um	Spot	Distance from Origin	9	1000000017	314
12.4793	um	Spot	Distance from Origin	9	1000000019	315
11.4518	um	Spot	Distance from Origin	9	1000000018	316
13.6751	um	Spot	Distance from Origin	9	1000000051	317
15.2027	um	Spot	Distance from Origin	9	1000000047	318
14.4704	um	Spot	Distance from Origin	9	1000000044	319
14.8758	um	Spot	Distance from Origin	9	1000000020	320
13.2346	um	Spot	Distance from Origin	9	1000000021	321
11.7493	um	Spot	Distance from Origin	9	1000000033	322
15.1983	um	Spot	Distance from Origin	9	1000000022	323
14.0962	um	Spot	Distance from Origin	9	1000000052	324
12.6329	um	Spot	Distance from Origin	9	1000000048	325
14.423	um	Spot	Distance from Origin	9	1000000023	326
14.912	um	Spot	Distance from Origin	9	1000000024	327
16.0977	um	Spot	Distance from Origin	9	1000000025	328
15.7877	um	Spot	Distance from Origin	9	1000000026	329
13.6117	um	Spot	Distance from Origin	9	1000000028	330
15.5385	um	Spot	Distance from Origin	9	1000000029	331
16.006	um	Spot	Distance from Origin	9	1000000041	332
3.62572	um	Spot	Distance from Origin	10	1000000053	333
3.60688	um	Spot	Distance from Origin	10	1000000000	334
3.00345	um	Spot	Distance from Origin	10	1000000045	335
6.36478	um	Spot	Distance from Origin	10	1000000001	336
3.95175	um	Spot	Distance from Origin	10	1000000034	337
4.36118	um	Spot	Distance from Origin	10	1000000042	338
6.18186	um	Spot	Distance from Origin	10	1000000002	339
4.74527	um	Spot	Distance from Origin	10	1000000054	340
6.17433	um	Spot	Distance from Origin	10	1000000004	341
6.64936	um	Spot	Distance from Origin	10	1000000005	342
5.59377	um	Spot	Distance from Origin	10	1000000003	343
8.09048	um	Spot	Distance from Origin	10	1000000036	344
11.8535	um	Spot	Distance from Origin	10	1000000007	345
7.3307	um	Spot	Distance from Origin	10	1000000009	346
7.84474	um	Spot	Distance from Origin	10	1000000010	347
6.89421	um	Spot	Distance from Origin	10	1000000008	348
9.15811	um	Spot	Distance from Origin	10	1000000011	349
6.18282	um	Spot	Distance from Origin	10	1000000012	350
10.8482	um	Spot	Distance from Origin	10	1000000046	351
7.62955	um	Spot	Distance from Origin	10	1000000013	352
11.7845	um	Spot	Distance from Origin	10	1000000030	353
8.36678	um	Spot	Distance from Origin	10	1000000035	354
9.43138	um	Spot	Distance from Origin	10	1000000014	355
8.88865	um	Spot	Distance from Origin	10	1000000037	356
12.6406	um	Spot	Distance from Origin	10	1000000055	357
10.9571	um	Spot	Distance from Origin	10	1000000038	358
10.5393	um	Spot	Distance from Origin	10	1000000043	359
8.98208	um	Spot	Distance from Origin	10	1000000031	360
9.48729	um	Spot	Distance from Origin	10	1000000039	361
10.0691	um	Spot	Distance from Origin	10	1000000032	362
11.757	um	Spot	Distance from Origin	10	1000000016	363
9.18119	um	Spot	Distance from Origin	10	1000000056	364
9.65724	um	Spot	Distance from Origin	10	1000000040	365
11.5381	um	Spot	Distance from Origin	10	1000000017	366
11.4138	um	Spot	Distance from Origin	10	1000000018	367
12.4589	um	Spot	Distance from Origin	10	1000000019	368
13.6114	um	Spot	Distance from Origin	10	1000000051	369
15.1628	um	Spot	Distance from Origin	10	1000000047	370
14.5028	um	Spot	Distance from Origin	10	1000000044	371
14.8331	um	Spot	Distance from Origin	10	1000000020	372
13.1838	um	Spot	Distance from Origin	10	1000000021	373
11.7318	um	Spot	Distance from Origin	10	1000000033	374
15.2116	um	Spot	Distance from Origin	10	1000000022	375
14.6403	um	Spot	Distance from Origin	10	1000000057	376
14.0887	um	Spot	Distance from Origin	10	1000000052	377
14.4275	um	Spot	Distance from Origin	10	1000000023	378
14.9978	um	Spot	Distance from Origin	10	1000000024	379
16.1071	um	Spot	Distance from Origin	10	1000000025	380
13.1438	um	Spot	Distance from Origin	10	1000000027	381
15.7422	um	Spot	Distance from Origin	10	1000000026	382
13.5951	um	Spot	Distance from Origin	10	1000000028	383
15.5628	um	Spot	Distance from Origin	10	1000000029	384
15.3938	um	Spot	Distance from Origin	10	1000000049	385
16.0444	um	Spot	Distance from Origin	10	1000000041	386
3.52796	um	Spot	Distance from Origin	11	1000000053	387
4.746	um	Spot	Distance from Origin	11	1000000050	388
3.53546	um	Spot	Distance from Origin	11	1000000000	389
3.1735	um	Spot	Distance from Origin	11	1000000045	390
6.37268	um	Spot	Distance from Origin	11	1000000001	391
3.7161	um	Spot	Distance from Origin	11	1000000058	392
3.95437	um	Spot	Distance from Origin	11	1000000034	393
6.23236	um	Spot	Distance from Origin	11	1000000002	394
4.80996	um	Spot	Distance from Origin	11	1000000054	395
6.13966	um	Spot	Distance from Origin	11	1000000004	396
5.60503	um	Spot	Distance from Origin	11	1000000003	397
8.9799	um	Spot	Distance from Origin	11	1000000006	398
8.11236	um	Spot	Distance from Origin	11	1000000036	399
11.8442	um	Spot	Distance from Origin	11	1000000007	400
7.29551	um	Spot	Distance from Origin	11	1000000009	401
7.84142	um	Spot	Distance from Origin	11	1000000010	402
9.07806	um	Spot	Distance from Origin	11	1000000011	403
6.90005	um	Spot	Distance from Origin	11	1000000008	404
6.18131	um	Spot	Distance from Origin	11	1000000012	405
10.8039	um	Spot	Distance from Origin	11	1000000046	406
7.61091	um	Spot	Distance from Origin	11	1000000013	407
11.8379	um	Spot	Distance from Origin	11	1000000030	408
8.3895	um	Spot	Distance from Origin	11	1000000035	409
12.4358	um	Spot	Distance from Origin	11	1000000015	410
8.93533	um	Spot	Distance from Origin	11	1000000037	411
10.5585	um	Spot	Distance from Origin	11	1000000043	412
11.0883	um	Spot	Distance from Origin	11	1000000038	413
8.98985	um	Spot	Distance from Origin	11	1000000031	414
9.49461	um	Spot	Distance from Origin	11	1000000039	415
11.7848	um	Spot	Distance from Origin	11	1000000016	416
9.2029	um	Spot	Distance from Origin	11	1000000056	417
9.65564	um	Spot	Distance from Origin	11	1000000040	418
11.5188	um	Spot	Distance from Origin	11	1000000017	419
11.409	um	Spot	Distance from Origin	11	1000000018	420
12.4969	um	Spot	Distance from Origin	11	1000000019	421
13.5137	um	Spot	Distance from Origin	11	1000000051	422
15.1803	um	Spot	Distance from Origin	11	1000000047	423
14.7139	um	Spot	Distance from Origin	11	1000000020	424
14.5253	um	Spot	Distance from Origin	11	1000000044	425
13.1563	um	Spot	Distance from Origin	11	1000000021	426
11.7397	um	Spot	Distance from Origin	11	1000000033	427
15.193	um	Spot	Distance from Origin	11	1000000022	428
14.1157	um	Spot	Distance from Origin	11	1000000052	429
14.5893	um	Spot	Distance from Origin	11	1000000057	430
12.738	um	Spot	Distance from Origin	11	1000000048	431
14.997	um	Spot	Distance from Origin	11	1000000024	432
15.6211	um	Spot	Distance from Origin	11	1000000026	433
16.1108	um	Spot	Distance from Origin	11	1000000025	434
13.1407	um	Spot	Distance from Origin	11	1000000027	435
13.5464	um	Spot	Distance from Origin	11	1000000028	436
15.5266	um	Spot	Distance from Origin	11	1000000029	437
15.395	um	Spot	Distance from Origin	11	1000000049	438
16.0462	um	Spot	Distance from Origin	11	1000000041	439
3.57965	um	Spot	Distance from Origin	12	1000000053	440
4.79408	um	Spot	Distance from Origin	12	1000000050	441
3.28402	um	Spot	Distance from Origin	12	1000000045	442
6.37509	um	Spot	Distance from Origin	12	1000000001	443
3.76566	um	Spot	Distance from Origin	12	1000000058	444
3.93546	um	Spot	Distance from Origin	12	1000000034	445
4.83039	um	Spot	Distance from Origin	12	1000000059	446
4.53383	um	Spot	Distance from Origin	12	1000000042	447
6.18301	um	Spot	Distance from Origin	12	1000000002	448
4.79774	um	Spot	Distance from Origin	12	1000000054	449
5.59124	um	Spot	Distance from Origin	12	1000000003	450
6.78086	um	Spot	Distance from Origin	12	1000000005	451
8.1289	um	Spot	Distance from Origin	12	1000000036	452
11.8087	um	Spot	Distance from Origin	12	1000000007	453
7.33499	um	Spot	Distance from Origin	12	1000000009	454
7.86104	um	Spot	Distance from Origin	12	1000000010	455
9.16823	um	Spot	Distance from Origin	12	1000000011	456
6.93166	um	Spot	Distance from Origin	12	1000000008	457
6.1857	um	Spot	Distance from Origin	12	1000000012	458
10.7726	um	Spot	Distance from Origin	12	1000000046	459
11.2846	um	Spot	Distance from Origin	12	1000000060	460
8.70342	um	Spot	Distance from Origin	12	1000000061	461
7.62833	um	Spot	Distance from Origin	12	1000000013	462
11.814	um	Spot	Distance from Origin	12	1000000030	463
8.35848	um	Spot	Distance from Origin	12	1000000035	464
9.3984	um	Spot	Distance from Origin	12	1000000014	465
12.3517	um	Spot	Distance from Origin	12	1000000015	466
9.93236	um	Spot	Distance from Origin	12	1000000062	467
8.9056	um	Spot	Distance from Origin	12	1000000037	468
12.6914	um	Spot	Distance from Origin	12	1000000055	469
10.496	um	Spot	Distance from Origin	12	1000000043	470
8.97034	um	Spot	Distance from Origin	12	1000000031	471
9.07357	um	Spot	Distance from Origin	12	1000000056	472
9.50023	um	Spot	Distance from Origin	12	1000000039	473
10.1699	um	Spot	Distance from Origin	12	1000000032	474
11.7837	um	Spot	Distance from Origin	12	1000000016	475
11.4401	um	Spot	Distance from Origin	12	1000000017	476
12.4766	um	Spot	Distance from Origin	12	1000000019	477
11.4414	um	Spot	Distance from Origin	12	1000000018	478
13.5098	um	Spot	Distance from Origin	12	1000000051	479
15.2253	um	Spot	Distance from Origin	12	1000000047	480
14.4884	um	Spot	Distance from Origin	12	1000000044	481
14.812	um	Spot	Distance from Origin	12	1000000020	482
13.187	um	Spot	Distance from Origin	12	1000000021	483
11.7681	um	Spot	Distance from Origin	12	1000000033	484
15.1922	um	Spot	Distance from Origin	12	1000000022	485
14.0932	um	Spot	Distance from Origin	12	1000000052	486
14.5905	um	Spot	Distance from Origin	12	1000000057	487
12.7465	um	Spot	Distance from Origin	12	1000000048	488
14.4192	um	Spot	Distance from Origin	12	1000000023	489
15.0278	um	Spot	Distance from Origin	12	1000000024	490
15.6762	um	Spot	Distance from Origin	12	1000000026	491
16.1191	um	Spot	Distance from Origin	12	1000000025	492
13.1784	um	Spot	Distance from Origin	12	1000000027	493
13.5667	um	Spot	Distance from Origin	12	1000000028	494
15.5248	um	Spot	Distance from Origin	12	1000000029	495
15.3841	um	Spot	Distance from Origin	12	1000000049	496
15.9295	um	Spot	Distance from Origin	12	1000000041	497
3.57199	um	Spot	Distance from Origin	13	1000000053	498
4.76986	um	Spot	Distance from Origin	13	1000000050	499
3.23885	um	Spot	Distance from Origin	13	1000000045	500
6.37756	um	Spot	Distance from Origin	13	1000000001	501
3.72925	um	Spot	Distance from Origin	13	1000000058	502
3.92429	um	Spot	Distance from Origin	13	1000000034	503
4.86157	um	Spot	Distance from Origin	13	1000000059	504
4.59237	um	Spot	Distance from Origin	13	1000000042	505
6.23593	um	Spot	Distance from Origin	13	1000000002	506
6.09228	um	Spot	Distance from Origin	13	1000000004	507
5.53923	um	Spot	Distance from Origin	13	1000000003	508
8.12687	um	Spot	Distance from Origin	13	1000000036	509
6.97511	um	Spot	Distance from Origin	13	1000000005	510
8.93716	um	Spot	Distance from Origin	13	1000000006	511
11.8405	um	Spot	Distance from Origin	13	1000000007	512
7.33531	um	Spot	Distance from Origin	13	1000000009	513
7.85103	um	Spot	Distance from Origin	13	1000000010	514
6.16054	um	Spot	Distance from Origin	13	1000000012	515
7.13786	um	Spot	Distance from Origin	13	1000000008	516
11.2166	um	Spot	Distance from Origin	13	1000000060	517
10.7963	um	Spot	Distance from Origin	13	1000000046	518
8.78966	um	Spot	Distance from Origin	13	1000000061	519
7.60444	um	Spot	Distance from Origin	13	1000000013	520
8.28951	um	Spot	Distance from Origin	13	1000000035	521
11.8296	um	Spot	Distance from Origin	13	1000000030	522
9.3921	um	Spot	Distance from Origin	13	1000000014	523
12.2531	um	Spot	Distance from Origin	13	1000000015	524
8.91098	um	Spot	Distance from Origin	13	1000000037	525
10.0664	um	Spot	Distance from Origin	13	1000000062	526
12.7957	um	Spot	Distance from Origin	13	1000000055	527
10.5695	um	Spot	Distance from Origin	13	1000000043	528
11.07	um	Spot	Distance from Origin	13	1000000038	529
8.93502	um	Spot	Distance from Origin	13	1000000063	530
8.96048	um	Spot	Distance from Origin	13	1000000031	531
9.35633	um	Spot	Distance from Origin	13	1000000039	532
11.764	um	Spot	Distance from Origin	13	1000000016	533
9.11734	um	Spot	Distance from Origin	13	1000000056	534
10.2141	um	Spot	Distance from Origin	13	1000000032	535
9.60782	um	Spot	Distance from Origin	13	1000000040	536
11.5168	um	Spot	Distance from Origin	13	1000000017	537
11.4655	um	Spot	Distance from Origin	13	1000000018	538
12.5225	um	Spot	Distance from Origin	13	1000000019	539
13.5505	um	Spot	Distance from Origin	13	1000000051	540
15.2132	um	Spot	Distance from Origin	13	1000000047	541
14.4981	um	Spot	Distance from Origin	13	1000000044	542
14.8259	um	Spot	Distance from Origin	13	1000000020	543
13.1998	um	Spot	Distance from Origin	13	1000000021	544
11.7625	um	Spot	Distance from Origin	13	1000000033	545
15.1869	um	Spot	Distance from Origin	13	1000000022	546
14.088	um	Spot	Distance from Origin	13	1000000052	547
14.5675	um	Spot	Distance from Origin	13	1000000057	548
12.6671	um	Spot	Distance from Origin	13	1000000048	549
14.4326	um	Spot	Distance from Origin	13	1000000023	550
15.9871	um	Spot	Distance from Origin	13	1000000025	551
13.1516	um	Spot	Distance from Origin	13	1000000027	552
15.6489	um	Spot	Distance from Origin	13	1000000026	553
13.515	um	Spot	Distance from Origin	13	1000000028	554
15.5725	um	Spot	Distance from Origin	13	1000000029	555
15.4065	um	Spot	Distance from Origin	13	1000000049	556
15.9063	um	Spot	Distance from Origin	13	1000000041	557
3.57762	um	Spot	Distance from Origin	14	1000000053	558
4.78635	um	Spot	Distance from Origin	14	1000000050	559
6.37328	um	Spot	Distance from Origin	14	1000000001	560
3.66372	um	Spot	Distance from Origin	14	1000000058	561
4.0197	um	Spot	Distance from Origin	14	1000000034	562
5.04225	um	Spot	Distance from Origin	14	1000000059	563
4.5947	um	Spot	Distance from Origin	14	1000000042	564
6.18643	um	Spot	Distance from Origin	14	1000000002	565
4.672	um	Spot	Distance from Origin	14	1000000054	566
6.16932	um	Spot	Distance from Origin	14	1000000004	567
5.54194	um	Spot	Distance from Origin	14	1000000003	568
6.96456	um	Spot	Distance from Origin	14	1000000005	569
8.11374	um	Spot	Distance from Origin	14	1000000036	570
11.8251	um	Spot	Distance from Origin	14	1000000007	571
7.32848	um	Spot	Distance from Origin	14	1000000009	572
7.84112	um	Spot	Distance from Origin	14	1000000010	573
6.15338	um	Spot	Distance from Origin	14	1000000012	574
10.8388	um	Spot	Distance from Origin	14	1000000046	575
11.2059	um	Spot	Distance from Origin	14	1000000060	576
8.80258	um	Spot	Distance from Origin	14	1000000061	577
7.59859	um	Spot	Distance from Origin	14	1000000013	578
8.20633	um	Spot	Distance from Origin	14	1000000035	579
11.8102	um	Spot	Distance from Origin	14	1000000030	580
12.2519	um	Spot	Distance from Origin	14	1000000015	581
8.93343	um	Spot	Distance from Origin	14	1000000037	582
9.95921	um	Spot	Distance from Origin	14	1000000062	583
10.5505	um	Spot	Distance from Origin	14	1000000043	584
11.0804	um	Spot	Distance from Origin	14	1000000038	585
8.83188	um	Spot	Distance from Origin	14	1000000063	586
9.31579	um	Spot	Distance from Origin	14	1000000039	587
10.1147	um	Spot	Distance from Origin	14	1000000032	588
11.7628	um	Spot	Distance from Origin	14	1000000016	589
9.13203	um	Spot	Distance from Origin	14	1000000056	590
9.65614	um	Spot	Distance from Origin	14	1000000040	591
11.4797	um	Spot	Distance from Origin	14	1000000017	592
11.4713	um	Spot	Distance from Origin	14	1000000018	593
12.5213	um	Spot	Distance from Origin	14	1000000019	594
13.4921	um	Spot	Distance from Origin	14	1000000051	595
15.2054	um	Spot	Distance from Origin	14	1000000047	596
14.7726	um	Spot	Distance from Origin	14	1000000020	597
14.5033	um	Spot	Distance from Origin	14	1000000044	598
13.1631	um	Spot	Distance from Origin	14	1000000021	599
11.7508	um	Spot	Distance from Origin	14	1000000033	600
14.0555	um	Spot	Distance from Origin	14	1000000052	601
15.2539	um	Spot	Distance from Origin	14	1000000022	602
14.5586	um	Spot	Distance from Origin	14	1000000057	603
12.6782	um	Spot	Distance from Origin	14	1000000048	604
14.4898	um	Spot	Distance from Origin	14	1000000023	605
14.9334	um	Spot	Distance from Origin	14	1000000024	606
13.0666	um	Spot	Distance from Origin	14	1000000027	607
15.53	um	Spot	Distance from Origin	14	1000000026	608
13.5946	um	Spot	Distance from Origin	14	1000000028	609
16.0385	um	Spot	Distance from Origin	14	1000000064	610
15.5809	um	Spot	Distance from Origin	14	1000000029	611
15.4058	um	Spot	Distance from Origin	14	1000000049	612
15.9626	um	Spot	Distance from Origin	14	1000000041	613
3.6146	um	Spot	Distance from Origin	15	1000000053	614
4.77642	um	Spot	Distance from Origin	15	1000000050	615
3.36635	um	Spot	Distance from Origin	15	1000000045	616
6.39045	um	Spot	Distance from Origin	15	1000000001	617
3.73696	um	Spot	Distance from Origin	15	1000000058	618
3.82839	um	Spot	Distance from Origin	15	1000000065	619
5.20574	um	Spot	Distance from Origin	15	1000000059	620
4.63698	um	Spot	Distance from Origin	15	1000000042	621
4.64396	um	Spot	Distance from Origin	15	1000000054	622
5.56259	um	Spot	Distance from Origin	15	1000000003	623
6.15872	um	Spot	Distance from Origin	15	1000000004	624
8.07322	um	Spot	Distance from Origin	15	1000000036	625
6.97543	um	Spot	Distance from Origin	15	1000000005	626
11.7468	um	Spot	Distance from Origin	15	1000000066	627
7.35699	um	Spot	Distance from Origin	15	1000000009	628
8.99467	um	Spot	Distance from Origin	15	1000000067	629
7.91273	um	Spot	Distance from Origin	15	1000000010	630
6.18711	um	Spot	Distance from Origin	15	1000000012	631
11.1489	um	Spot	Distance from Origin	15	1000000060	632
10.8828	um	Spot	Distance from Origin	15	1000000046	633
9.01501	um	Spot	Distance from Origin	15	1000000068	634
7.61392	um	Spot	Distance from Origin	15	1000000013	635
11.8197	um	Spot	Distance from Origin	15	1000000030	636
9.38823	um	Spot	Distance from Origin	15	1000000014	637
8.38871	um	Spot	Distance from Origin	15	1000000035	638
12.1756	um	Spot	Distance from Origin	15	1000000015	639
8.90544	um	Spot	Distance from Origin	15	1000000037	640
9.94931	um	Spot	Distance from Origin	15	1000000062	641
12.638	um	Spot	Distance from Origin	15	1000000055	642
10.8857	um	Spot	Distance from Origin	15	1000000038	643
10.5944	um	Spot	Distance from Origin	15	1000000043	644
8.7643	um	Spot	Distance from Origin	15	1000000063	645
9.35106	um	Spot	Distance from Origin	15	1000000039	646
11.9681	um	Spot	Distance from Origin	15	1000000016	647
9.61915	um	Spot	Distance from Origin	15	1000000040	648
11.4256	um	Spot	Distance from Origin	15	1000000017	649
12.4852	um	Spot	Distance from Origin	15	1000000019	650
11.511	um	Spot	Distance from Origin	15	1000000018	651
13.5381	um	Spot	Distance from Origin	15	1000000051	652
15.1804	um	Spot	Distance from Origin	15	1000000047	653
14.7187	um	Spot	Distance from Origin	15	1000000020	654
14.503	um	Spot	Distance from Origin	15	1000000044	655
13.1563	um	Spot	Distance from Origin	15	1000000021	656
11.77	um	Spot	Distance from Origin	15	1000000033	657
15.1966	um	Spot	Distance from Origin	15	1000000022	658
14.0306	um	Spot	Distance from Origin	15	1000000052	659
12.6639	um	Spot	Distance from Origin	15	1000000048	660
14.6098	um	Spot	Distance from Origin	15	1000000057	661
14.3823	um	Spot	Distance from Origin	15	1000000023	662
14.9613	um	Spot	Distance from Origin	15	1000000024	663
15.4656	um	Spot	Distance from Origin	15	1000000026	664
13.148	um	Spot	Distance from Origin	15	1000000027	665
13.5728	um	Spot	Distance from Origin	15	1000000028	666
16.0239	um	Spot	Distance from Origin	15	1000000064	667
15.5436	um	Spot	Distance from Origin	15	1000000029	668
15.4238	um	Spot	Distance from Origin	15	1000000049	669
15.9393	um	Spot	Distance from Origin	15	1000000041	670
3.57752	um	Spot	Distance from Origin	16	1000000053	671
4.76188	um	Spot	Distance from Origin	16	1000000050	672
6.43673	um	Spot	Distance from Origin	16	1000000001	673
3.70273	um	Spot	Distance from Origin	16	1000000058	674
3.94337	um	Spot	Distance from Origin	16	1000000065	675
5.17094	um	Spot	Distance from Origin	16	1000000059	676
4.5989	um	Spot	Distance from Origin	16	1000000042	677
5.57776	um	Spot	Distance from Origin	16	1000000003	678
6.17458	um	Spot	Distance from Origin	16	1000000004	679
6.93994	um	Spot	Distance from Origin	16	1000000005	680
8.15289	um	Spot	Distance from Origin	16	1000000036	681
11.8829	um	Spot	Distance from Origin	16	1000000066	682
6.02968	um	Spot	Distance from Origin	16	1000000069	683
7.32144	um	Spot	Distance from Origin	16	1000000009	684
7.86886	um	Spot	Distance from Origin	16	1000000010	685
9.11049	um	Spot	Distance from Origin	16	1000000067	686
6.24665	um	Spot	Distance from Origin	16	1000000012	687
10.7618	um	Spot	Distance from Origin	16	1000000046	688
11.1825	um	Spot	Distance from Origin	16	1000000060	689
8.94256	um	Spot	Distance from Origin	16	1000000068	690
8.80297	um	Spot	Distance from Origin	16	1000000061	691
7.54198	um	Spot	Distance from Origin	16	1000000013	692
11.8782	um	Spot	Distance from Origin	16	1000000030	693
12.4117	um	Spot	Distance from Origin	16	1000000055	694
8.93238	um	Spot	Distance from Origin	16	1000000037	695
9.9179	um	Spot	Distance from Origin	16	1000000062	696
10.7963	um	Spot	Distance from Origin	16	1000000038	697
10.5855	um	Spot	Distance from Origin	16	1000000043	698
8.98277	um	Spot	Distance from Origin	16	1000000070	699
9.41982	um	Spot	Distance from Origin	16	1000000039	700
9.17233	um	Spot	Distance from Origin	16	1000000056	701
9.60849	um	Spot	Distance from Origin	16	1000000040	702
12.2407	um	Spot	Distance from Origin	16	1000000016	703
11.4367	um	Spot	Distance from Origin	16	1000000017	704
11.4863	um	Spot	Distance from Origin	16	1000000018	705
12.5216	um	Spot	Distance from Origin	16	1000000019	706
13.5656	um	Spot	Distance from Origin	16	1000000051	707
15.1984	um	Spot	Distance from Origin	16	1000000047	708
14.7745	um	Spot	Distance from Origin	16	1000000020	709
14.4823	um	Spot	Distance from Origin	16	1000000044	710
13.212	um	Spot	Distance from Origin	16	1000000021	711
11.7981	um	Spot	Distance from Origin	16	1000000033	712
15.2151	um	Spot	Distance from Origin	16	1000000022	713
14.0502	um	Spot	Distance from Origin	16	1000000052	714
14.5688	um	Spot	Distance from Origin	16	1000000057	715
12.7023	um	Spot	Distance from Origin	16	1000000048	716
14.4098	um	Spot	Distance from Origin	16	1000000023	717
12.7098	um	Spot	Distance from Origin	16	1000000071	718
12.9993	um	Spot	Distance from Origin	16	1000000072	719
14.9916	um	Spot	Distance from Origin	16	1000000024	720
13.5726	um	Spot	Distance from Origin	16	1000000028	721
16.0546	um	Spot	Distance from Origin	16	1000000064	722
15.5672	um	Spot	Distance from Origin	16	1000000029	723
15.4037	um	Spot	Distance from Origin	16	1000000049	724
15.9586	um	Spot	Distance from Origin	16	1000000041	725
3.59262	um	Spot	Distance from Origin	17	1000000053	726
4.76178	um	Spot	Distance from Origin	17	1000000050	727
3.32911	um	Spot	Distance from Origin	17	1000000045	728
6.38751	um	Spot	Distance from Origin	17	1000000001	729
3.70137	um	Spot	Distance from Origin	17	1000000058	730
4.03017	um	Spot	Distance from Origin	17	1000000065	731
5.1781	um	Spot	Distance from Origin	17	1000000059	732
4.7862	um	Spot	Distance from Origin	17	1000000073	733
4.58269	um	Spot	Distance from Origin	17	1000000042	734
6.95868	um	Spot	Distance from Origin	17	1000000074	735
4.81847	um	Spot	Distance from Origin	17	1000000054	736
5.57603	um	Spot	Distance from Origin	17	1000000003	737
6.98915	um	Spot	Distance from Origin	17	1000000005	738
8.18552	um	Spot	Distance from Origin	17	1000000036	739
11.8378	um	Spot	Distance from Origin	17	1000000066	740
5.94829	um	Spot	Distance from Origin	17	1000000069	741
7.30369	um	Spot	Distance from Origin	17	1000000009	742
6.43639	um	Spot	Distance from Origin	17	1000000075	743
9.20357	um	Spot	Distance from Origin	17	1000000067	744
6.21675	um	Spot	Distance from Origin	17	1000000012	745
10.7988	um	Spot	Distance from Origin	17	1000000046	746
11.1644	um	Spot	Distance from Origin	17	1000000060	747
9.07154	um	Spot	Distance from Origin	17	1000000068	748
8.81434	um	Spot	Distance from Origin	17	1000000061	749
11.857	um	Spot	Distance from Origin	17	1000000030	750
9.94741	um	Spot	Distance from Origin	17	1000000062	751
10.672	um	Spot	Distance from Origin	17	1000000043	752
8.72173	um	Spot	Distance from Origin	17	1000000063	753
9.38432	um	Spot	Distance from Origin	17	1000000039	754
9.16849	um	Spot	Distance from Origin	17	1000000056	755
12.4032	um	Spot	Distance from Origin	17	1000000016	756
10.414	um	Spot	Distance from Origin	17	1000000076	757
11.4488	um	Spot	Distance from Origin	17	1000000017	758
11.4419	um	Spot	Distance from Origin	17	1000000018	759
13.6063	um	Spot	Distance from Origin	17	1000000051	760
15.1817	um	Spot	Distance from Origin	17	1000000047	761
14.4146	um	Spot	Distance from Origin	17	1000000044	762
14.8303	um	Spot	Distance from Origin	17	1000000020	763
13.2089	um	Spot	Distance from Origin	17	1000000021	764
15.2075	um	Spot	Distance from Origin	17	1000000022	765
11.7973	um	Spot	Distance from Origin	17	1000000033	766
14.0236	um	Spot	Distance from Origin	17	1000000052	767
12.7128	um	Spot	Distance from Origin	17	1000000048	768
14.6187	um	Spot	Distance from Origin	17	1000000057	769
14.3968	um	Spot	Distance from Origin	17	1000000023	770
12.7244	um	Spot	Distance from Origin	17	1000000071	771
13.0125	um	Spot	Distance from Origin	17	1000000072	772
14.9849	um	Spot	Distance from Origin	17	1000000024	773
13.5825	um	Spot	Distance from Origin	17	1000000028	774
16.0364	um	Spot	Distance from Origin	17	1000000064	775
15.5419	um	Spot	Distance from Origin	17	1000000029	776
15.4206	um	Spot	Distance from Origin	17	1000000049	777
15.9653	um	Spot	Distance from Origin	17	1000000041	778
3.60113	um	Spot	Distance from Origin	18	1000000053	779
4.77581	um	Spot	Distance from Origin	18	1000000050	780
6.19718	um	Spot	Distance from Origin	18	1000000077	781
3.75264	um	Spot	Distance from Origin	18	1000000058	782
4.04932	um	Spot	Distance from Origin	18	1000000065	783
5.29439	um	Spot	Distance from Origin	18	1000000078	784
5.01595	um	Spot	Distance from Origin	18	1000000073	785
4.65158	um	Spot	Distance from Origin	18	1000000079	786
4.84185	um	Spot	Distance from Origin	18	1000000054	787
6.97813	um	Spot	Distance from Origin	18	1000000074	788
5.58409	um	Spot	Distance from Origin	18	1000000003	789
7.01765	um	Spot	Distance from Origin	18	1000000005	790
8.11445	um	Spot	Distance from Origin	18	1000000036	791
11.9177	um	Spot	Distance from Origin	18	1000000066	792
7.31094	um	Spot	Distance from Origin	18	1000000009	793
6.26915	um	Spot	Distance from Origin	18	1000000075	794
7.85127	um	Spot	Distance from Origin	18	1000000010	795
9.17577	um	Spot	Distance from Origin	18	1000000067	796
6.14596	um	Spot	Distance from Origin	18	1000000012	797
10.8475	um	Spot	Distance from Origin	18	1000000046	798
11.1839	um	Spot	Distance from Origin	18	1000000060	799
8.79989	um	Spot	Distance from Origin	18	1000000061	800
11.9897	um	Spot	Distance from Origin	18	1000000055	801
10.0169	um	Spot	Distance from Origin	18	1000000062	802
10.687	um	Spot	Distance from Origin	18	1000000043	803
8.71476	um	Spot	Distance from Origin	18	1000000063	804
8.90914	um	Spot	Distance from Origin	18	1000000070	805
9.33175	um	Spot	Distance from Origin	18	1000000039	806
13.1402	um	Spot	Distance from Origin	18	1000000080	807
9.55381	um	Spot	Distance from Origin	18	1000000040	808
10.4628	um	Spot	Distance from Origin	18	1000000076	809
11.4084	um	Spot	Distance from Origin	18	1000000017	810
11.4509	um	Spot	Distance from Origin	18	1000000018	811
12.5147	um	Spot	Distance from Origin	18	1000000019	812
13.5948	um	Spot	Distance from Origin	18	1000000051	813
15.2259	um	Spot	Distance from Origin	18	1000000047	814
14.513	um	Spot	Distance from Origin	18	1000000044	815
14.8006	um	Spot	Distance from Origin	18	1000000020	816
13.2281	um	Spot	Distance from Origin	18	1000000021	817
11.7648	um	Spot	Distance from Origin	18	1000000033	818
13.963	um	Spot	Distance from Origin	18	1000000052	819
15.2278	um	Spot	Distance from Origin	18	1000000022	820
12.7233	um	Spot	Distance from Origin	18	1000000048	821
14.6252	um	Spot	Distance from Origin	18	1000000057	822
12.6224	um	Spot	Distance from Origin	18	1000000071	823
14.4015	um	Spot	Distance from Origin	18	1000000023	824
15.0167	um	Spot	Distance from Origin	18	1000000024	825
13.1279	um	Spot	Distance from Origin	18	1000000072	826
13.1805	um	Spot	Distance from Origin	18	1000000081	827
13.5551	um	Spot	Distance from Origin	18	1000000028	828
16.0483	um	Spot	Distance from Origin	18	1000000064	829
15.5348	um	Spot	Distance from Origin	18	1000000029	830
15.4136	um	Spot	Distance from Origin	18	1000000049	831
15.9777	um	Spot	Distance from Origin	18	1000000041	832
3.57414	um	Spot	Distance from Origin	19	1000000053	833
4.72449	um	Spot	Distance from Origin	19	1000000050	834
3.32456	um	Spot	Distance from Origin	19	1000000045	835
6.36464	um	Spot	Distance from Origin	19	1000000077	836
3.72202	um	Spot	Distance from Origin	19	1000000058	837
5.16414	um	Spot	Distance from Origin	19	1000000059	838
4.04526	um	Spot	Distance from Origin	19	1000000065	839
5.31377	um	Spot	Distance from Origin	19	1000000078	840
5.05492	um	Spot	Distance from Origin	19	1000000073	841
4.58083	um	Spot	Distance from Origin	19	1000000079	842
6.95066	um	Spot	Distance from Origin	19	1000000074	843
4.81971	um	Spot	Distance from Origin	19	1000000054	844
5.53765	um	Spot	Distance from Origin	19	1000000003	845
6.96148	um	Spot	Distance from Origin	19	1000000005	846
8.14117	um	Spot	Distance from Origin	19	1000000036	847
11.8894	um	Spot	Distance from Origin	19	1000000066	848
5.97507	um	Spot	Distance from Origin	19	1000000069	849
7.30378	um	Spot	Distance from Origin	19	1000000009	850
10.0883	um	Spot	Distance from Origin	19	1000000082	851
6.20807	um	Spot	Distance from Origin	19	1000000012	852
8.86116	um	Spot	Distance from Origin	19	1000000068	853
11.1703	um	Spot	Distance from Origin	19	1000000060	854
10.7899	um	Spot	Distance from Origin	19	1000000046	855
8.81438	um	Spot	Distance from Origin	19	1000000061	856
11.8677	um	Spot	Distance from Origin	19	1000000055	857
10.0243	um	Spot	Distance from Origin	19	1000000062	858
10.6717	um	Spot	Distance from Origin	19	1000000043	859
8.96191	um	Spot	Distance from Origin	19	1000000070	860
9.37383	um	Spot	Distance from Origin	19	1000000039	861
13.1937	um	Spot	Distance from Origin	19	1000000080	862
9.14567	um	Spot	Distance from Origin	19	1000000056	863
10.4221	um	Spot	Distance from Origin	19	1000000076	864
11.3969	um	Spot	Distance from Origin	19	1000000017	865
11.45	um	Spot	Distance from Origin	19	1000000018	866
12.4997	um	Spot	Distance from Origin	19	1000000019	867
13.6098	um	Spot	Distance from Origin	19	1000000051	868
15.1812	um	Spot	Distance from Origin	19	1000000047	869
14.5054	um	Spot	Distance from Origin	19	1000000044	870
14.816	um	Spot	Distance from Origin	19	1000000020	871
13.2082	um	Spot	Distance from Origin	19	1000000021	872
11.7533	um	Spot	Distance from Origin	19	1000000033	873
13.9147	um	Spot	Distance from Origin	19	1000000052	874
15.2261	um	Spot	Distance from Origin	19	1000000022	875
12.732	um	Spot	Distance from Origin	19	1000000048	876
14.6019	um	Spot	Distance from Origin	19	1000000057	877
15.0516	um	Spot	Distance from Origin	19	1000000083	878
12.5379	um	Spot	Distance from Origin	19	1000000071	879
14.422	um	Spot	Distance from Origin	19	1000000023	880
14.9874	um	Spot	Distance from Origin	19	1000000024	881
13.1798	um	Spot	Distance from Origin	19	1000000081	882
13.5657	um	Spot	Distance from Origin	19	1000000028	883
16.0035	um	Spot	Distance from Origin	19	1000000064	884
15.5419	um	Spot	Distance from Origin	19	1000000029	885
15.9356	um	Spot	Distance from Origin	19	1000000041	886
15.5749	um	Spot	Distance from Origin	19	1000000049	887
3.57486	um	Spot	Distance from Origin	20	1000000053	888
4.74429	um	Spot	Distance from Origin	20	1000000050	889
6.39171	um	Spot	Distance from Origin	20	1000000077	890
3.72517	um	Spot	Distance from Origin	20	1000000058	891
3.99001	um	Spot	Distance from Origin	20	1000000065	892
5.02357	um	Spot	Distance from Origin	20	1000000073	893
4.53818	um	Spot	Distance from Origin	20	1000000079	894
5.39327	um	Spot	Distance from Origin	20	1000000078	895
4.79877	um	Spot	Distance from Origin	20	1000000054	896
5.50969	um	Spot	Distance from Origin	20	1000000003	897
6.93169	um	Spot	Distance from Origin	20	1000000074	898
6.98944	um	Spot	Distance from Origin	20	1000000005	899
8.20937	um	Spot	Distance from Origin	20	1000000036	900
11.859	um	Spot	Distance from Origin	20	1000000066	901
5.98572	um	Spot	Distance from Origin	20	1000000069	902
10.0944	um	Spot	Distance from Origin	20	1000000082	903
9.08695	um	Spot	Distance from Origin	20	1000000067	904
8.55816	um	Spot	Distance from Origin	20	1000000068	905
6.25623	um	Spot	Distance from Origin	20	1000000075	906
6.19988	um	Spot	Distance from Origin	20	1000000012	907
11.182	um	Spot	Distance from Origin	20	1000000060	908
8.80822	um	Spot	Distance from Origin	20	1000000061	909
11.8412	um	Spot	Distance from Origin	20	1000000055	910
10.0151	um	Spot	Distance from Origin	20	1000000062	911
8.71453	um	Spot	Distance from Origin	20	1000000063	912
10.691	um	Spot	Distance from Origin	20	1000000043	913
8.88507	um	Spot	Distance from Origin	20	1000000070	914
9.39428	um	Spot	Distance from Origin	20	1000000039	915
9.33453	um	Spot	Distance from Origin	20	1000000040	916
10.5748	um	Spot	Distance from Origin	20	1000000076	917
10.4017	um	Spot	Distance from Origin	20	1000000084	918
11.4103	um	Spot	Distance from Origin	20	1000000017	919
11.4482	um	Spot	Distance from Origin	20	1000000018	920
12.5157	um	Spot	Distance from Origin	20	1000000019	921
13.6597	um	Spot	Distance from Origin	20	1000000051	922
15.2162	um	Spot	Distance from Origin	20	1000000047	923
14.4922	um	Spot	Distance from Origin	20	1000000044	924
14.8406	um	Spot	Distance from Origin	20	1000000020	925
13.2237	um	Spot	Distance from Origin	20	1000000021	926
13.8746	um	Spot	Distance from Origin	20	1000000052	927
15.1837	um	Spot	Distance from Origin	20	1000000022	928
11.7689	um	Spot	Distance from Origin	20	1000000033	929
14.5672	um	Spot	Distance from Origin	20	1000000057	930
12.6959	um	Spot	Distance from Origin	20	1000000048	931
12.4267	um	Spot	Distance from Origin	20	1000000071	932
15.2102	um	Spot	Distance from Origin	20	1000000083	933
14.4256	um	Spot	Distance from Origin	20	1000000023	934
14.9014	um	Spot	Distance from Origin	20	1000000024	935
13.0991	um	Spot	Distance from Origin	20	1000000072	936
13.1192	um	Spot	Distance from Origin	20	1000000081	937
13.5563	um	Spot	Distance from Origin	20	1000000028	938
16.0502	um	Spot	Distance from Origin	20	1000000064	939
15.5419	um	Spot	Distance from Origin	20	1000000029	940
15.9509	um	Spot	Distance from Origin	20	1000000041	941
15.6391	um	Spot	Distance from Origin	20	1000000049	942
3.60735	um	Spot	Distance from Origin	21	1000000053	943
4.72818	um	Spot	Distance from Origin	21	1000000050	944
3.19691	um	Spot	Distance from Origin	21	1000000045	945
6.39226	um	Spot	Distance from Origin	21	1000000077	946
3.99425	um	Spot	Distance from Origin	21	1000000065	947
5.17945	um	Spot	Distance from Origin	21	1000000059	948
4.99374	um	Spot	Distance from Origin	21	1000000073	949
4.58194	um	Spot	Distance from Origin	21	1000000079	950
4.77875	um	Spot	Distance from Origin	21	1000000054	951
5.47707	um	Spot	Distance from Origin	21	1000000003	952
6.92748	um	Spot	Distance from Origin	21	1000000074	953
7.84563	um	Spot	Distance from Origin	21	1000000085	954
11.811	um	Spot	Distance from Origin	21	1000000066	955
8.19833	um	Spot	Distance from Origin	21	1000000036	956
5.95458	um	Spot	Distance from Origin	21	1000000069	957
7.30924	um	Spot	Distance from Origin	21	1000000009	958
10.063	um	Spot	Distance from Origin	21	1000000082	959
8.37319	um	Spot	Distance from Origin	21	1000000068	960
9.0166	um	Spot	Distance from Origin	21	1000000067	961
6.30084	um	Spot	Distance from Origin	21	1000000075	962
10.8129	um	Spot	Distance from Origin	21	1000000046	963
11.2346	um	Spot	Distance from Origin	21	1000000060	964
8.83035	um	Spot	Distance from Origin	21	1000000061	965
9.98639	um	Spot	Distance from Origin	21	1000000062	966
9.04414	um	Spot	Distance from Origin	21	1000000086	967
10.6837	um	Spot	Distance from Origin	21	1000000087	968
8.72093	um	Spot	Distance from Origin	21	1000000063	969
8.81004	um	Spot	Distance from Origin	21	1000000070	970
12.9369	um	Spot	Distance from Origin	21	1000000080	971
9.3951	um	Spot	Distance from Origin	21	1000000039	972
9.3111	um	Spot	Distance from Origin	21	1000000040	973
9.13122	um	Spot	Distance from Origin	21	1000000056	974
10.6609	um	Spot	Distance from Origin	21	1000000076	975
11.3251	um	Spot	Distance from Origin	21	1000000017	976
10.5209	um	Spot	Distance from Origin	21	1000000084	977
11.4894	um	Spot	Distance from Origin	21	1000000018	978
13.5362	um	Spot	Distance from Origin	21	1000000051	979
12.5543	um	Spot	Distance from Origin	21	1000000019	980
15.2038	um	Spot	Distance from Origin	21	1000000047	981
14.8308	um	Spot	Distance from Origin	21	1000000020	982
14.4981	um	Spot	Distance from Origin	21	1000000044	983
13.18	um	Spot	Distance from Origin	21	1000000021	984
11.7433	um	Spot	Distance from Origin	21	1000000033	985
13.9693	um	Spot	Distance from Origin	21	1000000052	986
15.1809	um	Spot	Distance from Origin	21	1000000022	987
14.578	um	Spot	Distance from Origin	21	1000000057	988
12.7089	um	Spot	Distance from Origin	21	1000000048	989
12.3144	um	Spot	Distance from Origin	21	1000000071	990
15.2863	um	Spot	Distance from Origin	21	1000000083	991
14.4654	um	Spot	Distance from Origin	21	1000000023	992
14.959	um	Spot	Distance from Origin	21	1000000024	993
13.1653	um	Spot	Distance from Origin	21	1000000081	994
13.5772	um	Spot	Distance from Origin	21	1000000028	995
16.0607	um	Spot	Distance from Origin	21	1000000064	996
15.5208	um	Spot	Distance from Origin	21	1000000029	997
15.9893	um	Spot	Distance from Origin	21	1000000041	998
3.59495	um	Spot	Distance from Origin	22	1000000053	999
4.75601	um	Spot	Distance from Origin	22	1000000050	1000
6.36003	um	Spot	Distance from Origin	22	1000000077	1001
3.72229	um	Spot	Distance from Origin	22	1000000058	1002
5.20949	um	Spot	Distance from Origin	22	1000000059	1003
4.03046	um	Spot	Distance from Origin	22	1000000065	1004
4.957	um	Spot	Distance from Origin	22	1000000073	1005
5.41254	um	Spot	Distance from Origin	22	1000000078	1006
4.56195	um	Spot	Distance from Origin	22	1000000079	1007
4.78362	um	Spot	Distance from Origin	22	1000000054	1008
6.92479	um	Spot	Distance from Origin	22	1000000074	1009
7.87831	um	Spot	Distance from Origin	22	1000000085	1010
5.49	um	Spot	Distance from Origin	22	1000000003	1011
11.8058	um	Spot	Distance from Origin	22	1000000066	1012
8.16568	um	Spot	Distance from Origin	22	1000000036	1013
6.03823	um	Spot	Distance from Origin	22	1000000069	1014
10.0692	um	Spot	Distance from Origin	22	1000000082	1015
8.3529	um	Spot	Distance from Origin	22	1000000068	1016
9.09719	um	Spot	Distance from Origin	22	1000000067	1017
6.25738	um	Spot	Distance from Origin	22	1000000075	1018
10.8295	um	Spot	Distance from Origin	22	1000000046	1019
11.2126	um	Spot	Distance from Origin	22	1000000060	1020
8.81513	um	Spot	Distance from Origin	22	1000000061	1021
8.96454	um	Spot	Distance from Origin	22	1000000086	1022
10.0116	um	Spot	Distance from Origin	22	1000000062	1023
10.6777	um	Spot	Distance from Origin	22	1000000087	1024
8.7461	um	Spot	Distance from Origin	22	1000000070	1025
12.9238	um	Spot	Distance from Origin	22	1000000080	1026
9.29932	um	Spot	Distance from Origin	22	1000000040	1027
10.5601	um	Spot	Distance from Origin	22	1000000076	1028
11.3441	um	Spot	Distance from Origin	22	1000000017	1029
10.5281	um	Spot	Distance from Origin	22	1000000084	1030
11.4806	um	Spot	Distance from Origin	22	1000000018	1031
12.5421	um	Spot	Distance from Origin	22	1000000019	1032
15.2121	um	Spot	Distance from Origin	22	1000000047	1033
14.4369	um	Spot	Distance from Origin	22	1000000044	1034
14.7784	um	Spot	Distance from Origin	22	1000000020	1035
13.151	um	Spot	Distance from Origin	22	1000000021	1036
11.7554	um	Spot	Distance from Origin	22	1000000033	1037
13.9757	um	Spot	Distance from Origin	22	1000000052	1038
15.196	um	Spot	Distance from Origin	22	1000000022	1039
12.6648	um	Spot	Distance from Origin	22	1000000048	1040
14.6327	um	Spot	Distance from Origin	22	1000000057	1041
12.3196	um	Spot	Distance from Origin	22	1000000071	1042
14.4584	um	Spot	Distance from Origin	22	1000000023	1043
13.0866	um	Spot	Distance from Origin	22	1000000072	1044
13.173	um	Spot	Distance from Origin	22	1000000081	1045
13.5735	um	Spot	Distance from Origin	22	1000000028	1046
16.0509	um	Spot	Distance from Origin	22	1000000064	1047
15.4843	um	Spot	Distance from Origin	22	1000000029	1048
16.0451	um	Spot	Distance from Origin	22	1000000041	1049
3.5831	um	Spot	Distance from Origin	23	1000000053	1050
4.76482	um	Spot	Distance from Origin	23	1000000050	1051
6.39034	um	Spot	Distance from Origin	23	1000000077	1052
3.72612	um	Spot	Distance from Origin	23	1000000058	1053
5.21336	um	Spot	Distance from Origin	23	1000000059	1054
5.0118	um	Spot	Distance from Origin	23	1000000073	1055
5.39591	um	Spot	Distance from Origin	23	1000000078	1056
4.62518	um	Spot	Distance from Origin	23	1000000079	1057
6.90446	um	Spot	Distance from Origin	23	1000000074	1058
7.87525	um	Spot	Distance from Origin	23	1000000085	1059
5.47857	um	Spot	Distance from Origin	23	1000000003	1060
11.8458	um	Spot	Distance from Origin	23	1000000066	1061
7.34996	um	Spot	Distance from Origin	23	1000000009	1062
10.0707	um	Spot	Distance from Origin	23	1000000082	1063
8.37505	um	Spot	Distance from Origin	23	1000000068	1064
9.18177	um	Spot	Distance from Origin	23	1000000067	1065
6.2661	um	Spot	Distance from Origin	23	1000000075	1066
11.1722	um	Spot	Distance from Origin	23	1000000060	1067
10.8048	um	Spot	Distance from Origin	23	1000000046	1068
7.26903	um	Spot	Distance from Origin	23	1000000088	1069
8.81108	um	Spot	Distance from Origin	23	1000000061	1070
10.1744	um	Spot	Distance from Origin	23	1000000089	1071
8.9791	um	Spot	Distance from Origin	23	1000000086	1072
10.7154	um	Spot	Distance from Origin	23	1000000087	1073
8.74344	um	Spot	Distance from Origin	23	1000000063	1074
9.6612	um	Spot	Distance from Origin	23	1000000090	1075
13.299	um	Spot	Distance from Origin	23	1000000091	1076
12.8638	um	Spot	Distance from Origin	23	1000000080	1077
9.38138	um	Spot	Distance from Origin	23	1000000039	1078
9.12888	um	Spot	Distance from Origin	23	1000000056	1079
10.4475	um	Spot	Distance from Origin	23	1000000076	1080
10.5062	um	Spot	Distance from Origin	23	1000000084	1081
11.4854	um	Spot	Distance from Origin	23	1000000018	1082
15.1823	um	Spot	Distance from Origin	23	1000000047	1083
14.5051	um	Spot	Distance from Origin	23	1000000044	1084
14.8327	um	Spot	Distance from Origin	23	1000000020	1085
13.2091	um	Spot	Distance from Origin	23	1000000021	1086
11.767	um	Spot	Distance from Origin	23	1000000033	1087
15.1957	um	Spot	Distance from Origin	23	1000000022	1088
14.0442	um	Spot	Distance from Origin	23	1000000052	1089
12.7518	um	Spot	Distance from Origin	23	1000000048	1090
14.6557	um	Spot	Distance from Origin	23	1000000057	1091
12.5155	um	Spot	Distance from Origin	23	1000000071	1092
15.1424	um	Spot	Distance from Origin	23	1000000083	1093
14.4516	um	Spot	Distance from Origin	23	1000000023	1094
13.157	um	Spot	Distance from Origin	23	1000000081	1095
13.6672	um	Spot	Distance from Origin	23	1000000028	1096
16.0501	um	Spot	Distance from Origin	23	1000000064	1097
15.5044	um	Spot	Distance from Origin	23	1000000029	1098
15.9879	um	Spot	Distance from Origin	23	1000000041	1099
3.54606	um	Spot	Distance from Origin	24	1000000053	1100
3.01586	um	Spot	Distance from Origin	24	1000000092	1101
5.22285	um	Spot	Distance from Origin	24	1000000059	1102
4.07501	um	Spot	Distance from Origin	24	1000000065	1103
5.0439	um	Spot	Distance from Origin	24	1000000073	1104
5.42098	um	Spot	Distance from Origin	24	1000000078	1105
4.6285	um	Spot	Distance from Origin	24	1000000079	1106
6.92434	um	Spot	Distance from Origin	24	1000000074	1107
7.85721	um	Spot	Distance from Origin	24	1000000085	1108
5.34782	um	Spot	Distance from Origin	24	1000000003	1109
8.45625	um	Spot	Distance from Origin	24	1000000093	1110
11.8056	um	Spot	Distance from Origin	24	1000000066	1111
8.17528	um	Spot	Distance from Origin	24	1000000036	1112
5.91556	um	Spot	Distance from Origin	24	1000000069	1113
7.44404	um	Spot	Distance from Origin	24	1000000009	1114
10.0653	um	Spot	Distance from Origin	24	1000000082	1115
8.33831	um	Spot	Distance from Origin	24	1000000068	1116
9.13706	um	Spot	Distance from Origin	24	1000000067	1117
6.2771	um	Spot	Distance from Origin	24	1000000075	1118
10.8706	um	Spot	Distance from Origin	24	1000000046	1119
8.83314	um	Spot	Distance from Origin	24	1000000061	1120
7.37087	um	Spot	Distance from Origin	24	1000000088	1121
10.1345	um	Spot	Distance from Origin	24	1000000089	1122
9.62938	um	Spot	Distance from Origin	24	1000000090	1123
12.8255	um	Spot	Distance from Origin	24	1000000080	1124
13.4253	um	Spot	Distance from Origin	24	1000000091	1125
8.93268	um	Spot	Distance from Origin	24	1000000070	1126
9.20061	um	Spot	Distance from Origin	24	1000000056	1127
10.4842	um	Spot	Distance from Origin	24	1000000076	1128
10.5442	um	Spot	Distance from Origin	24	1000000084	1129
11.496	um	Spot	Distance from Origin	24	1000000018	1130
15.1647	um	Spot	Distance from Origin	24	1000000047	1131
14.5381	um	Spot	Distance from Origin	24	1000000044	1132
14.854	um	Spot	Distance from Origin	24	1000000020	1133
13.1849	um	Spot	Distance from Origin	24	1000000021	1134
11.7725	um	Spot	Distance from Origin	24	1000000033	1135
15.2148	um	Spot	Distance from Origin	24	1000000022	1136
14.5307	um	Spot	Distance from Origin	24	1000000057	1137
12.6937	um	Spot	Distance from Origin	24	1000000048	1138
12.5685	um	Spot	Distance from Origin	24	1000000071	1139
12.8718	um	Spot	Distance from Origin	24	1000000072	1140
15.187	um	Spot	Distance from Origin	24	1000000083	1141
13.1635	um	Spot	Distance from Origin	24	1000000081	1142
13.6698	um	Spot	Distance from Origin	24	1000000028	1143
16.0407	um	Spot	Distance from Origin	24	1000000064	1144
15.5012	um	Spot	Distance from Origin	24	1000000029	1145
15.2786	um	Spot	Distance from Origin	24	1000000094	1146
15.9582	um	Spot	Distance from Origin	24	1000000041	1147
3.59944	um	Spot	Distance from Origin	25	1000000053	1148
2.98848	um	Spot	Distance from Origin	25	1000000092	1149
6.40403	um	Spot	Distance from Origin	25	1000000077	1150
3.75621	um	Spot	Distance from Origin	25	1000000058	1151
4.5336	um	Spot	Distance from Origin	25	1000000079	1152
4.99254	um	Spot	Distance from Origin	25	1000000073	1153
5.35193	um	Spot	Distance from Origin	25	1000000078	1154
6.92854	um	Spot	Distance from Origin	25	1000000074	1155
7.81287	um	Spot	Distance from Origin	25	1000000085	1156
5.36318	um	Spot	Distance from Origin	25	1000000003	1157
8.43006	um	Spot	Distance from Origin	25	1000000093	1158
11.8012	um	Spot	Distance from Origin	25	1000000066	1159
8.18706	um	Spot	Distance from Origin	25	1000000036	1160
5.91517	um	Spot	Distance from Origin	25	1000000069	1161
10.0132	um	Spot	Distance from Origin	25	1000000082	1162
7.43754	um	Spot	Distance from Origin	25	1000000009	1163
8.36918	um	Spot	Distance from Origin	25	1000000068	1164
9.19613	um	Spot	Distance from Origin	25	1000000067	1165
6.23268	um	Spot	Distance from Origin	25	1000000075	1166
10.8239	um	Spot	Distance from Origin	25	1000000046	1167
7.47904	um	Spot	Distance from Origin	25	1000000088	1168
10.0096	um	Spot	Distance from Origin	25	1000000089	1169
9.00415	um	Spot	Distance from Origin	25	1000000086	1170
9.41915	um	Spot	Distance from Origin	25	1000000090	1171
8.69113	um	Spot	Distance from Origin	25	1000000063	1172
10.7247	um	Spot	Distance from Origin	25	1000000087	1173
12.8895	um	Spot	Distance from Origin	25	1000000080	1174
13.3829	um	Spot	Distance from Origin	25	1000000091	1175
9.0024	um	Spot	Distance from Origin	25	1000000070	1176
9.38981	um	Spot	Distance from Origin	25	1000000039	1177
10.5281	um	Spot	Distance from Origin	25	1000000076	1178
10.5475	um	Spot	Distance from Origin	25	1000000084	1179
11.5147	um	Spot	Distance from Origin	25	1000000018	1180
15.2439	um	Spot	Distance from Origin	25	1000000047	1181
14.4786	um	Spot	Distance from Origin	25	1000000044	1182
14.8704	um	Spot	Distance from Origin	25	1000000020	1183
13.1805	um	Spot	Distance from Origin	25	1000000021	1184
11.7755	um	Spot	Distance from Origin	25	1000000033	1185
15.1972	um	Spot	Distance from Origin	25	1000000022	1186
14.5695	um	Spot	Distance from Origin	25	1000000057	1187
12.7383	um	Spot	Distance from Origin	25	1000000048	1188
12.5913	um	Spot	Distance from Origin	25	1000000071	1189
15.0328	um	Spot	Distance from Origin	25	1000000083	1190
13.1713	um	Spot	Distance from Origin	25	1000000081	1191
13.6559	um	Spot	Distance from Origin	25	1000000028	1192
16.0073	um	Spot	Distance from Origin	25	1000000064	1193
15.5165	um	Spot	Distance from Origin	25	1000000029	1194
15.4193	um	Spot	Distance from Origin	25	1000000094	1195
15.935	um	Spot	Distance from Origin	25	1000000041	1196
3.63098	um	Spot	Distance from Origin	26	1000000053	1197
3.00885	um	Spot	Distance from Origin	26	1000000092	1198
4.05264	um	Spot	Distance from Origin	26	1000000065	1199
5.34316	um	Spot	Distance from Origin	26	1000000078	1200
4.5322	um	Spot	Distance from Origin	26	1000000079	1201
6.93219	um	Spot	Distance from Origin	26	1000000074	1202
7.77619	um	Spot	Distance from Origin	26	1000000085	1203
5.31277	um	Spot	Distance from Origin	26	1000000003	1204
8.4292	um	Spot	Distance from Origin	26	1000000093	1205
8.15554	um	Spot	Distance from Origin	26	1000000036	1206
11.8485	um	Spot	Distance from Origin	26	1000000066	1207
10.0384	um	Spot	Distance from Origin	26	1000000082	1208
7.4515	um	Spot	Distance from Origin	26	1000000009	1209
6.23098	um	Spot	Distance from Origin	26	1000000075	1210
9.2167	um	Spot	Distance from Origin	26	1000000067	1211
10.8379	um	Spot	Distance from Origin	26	1000000046	1212
7.41952	um	Spot	Distance from Origin	26	1000000088	1213
9.97962	um	Spot	Distance from Origin	26	1000000089	1214
8.93487	um	Spot	Distance from Origin	26	1000000086	1215
9.41708	um	Spot	Distance from Origin	26	1000000090	1216
8.7212	um	Spot	Distance from Origin	26	1000000063	1217
10.6801	um	Spot	Distance from Origin	26	1000000087	1218
12.8757	um	Spot	Distance from Origin	26	1000000080	1219
8.88828	um	Spot	Distance from Origin	26	1000000070	1220
9.43961	um	Spot	Distance from Origin	26	1000000039	1221
10.4885	um	Spot	Distance from Origin	26	1000000076	1222
10.574	um	Spot	Distance from Origin	26	1000000084	1223
11.5137	um	Spot	Distance from Origin	26	1000000018	1224
14.4863	um	Spot	Distance from Origin	26	1000000044	1225
14.8338	um	Spot	Distance from Origin	26	1000000020	1226
13.2179	um	Spot	Distance from Origin	26	1000000021	1227
11.7879	um	Spot	Distance from Origin	26	1000000033	1228
15.269	um	Spot	Distance from Origin	26	1000000022	1229
14.5611	um	Spot	Distance from Origin	26	1000000057	1230
12.6537	um	Spot	Distance from Origin	26	1000000048	1231
12.6011	um	Spot	Distance from Origin	26	1000000071	1232
12.8106	um	Spot	Distance from Origin	26	1000000072	1233
15.0268	um	Spot	Distance from Origin	26	1000000083	1234
13.1558	um	Spot	Distance from Origin	26	1000000081	1235
13.6344	um	Spot	Distance from Origin	26	1000000028	1236
16.04	um	Spot	Distance from Origin	26	1000000064	1237
15.6206	um	Spot	Distance from Origin	26	1000000029	1238
15.443	um	Spot	Distance from Origin	26	1000000094	1239
3.61592	um	Spot	Distance from Origin	27	1000000053	1240
3.1644	um	Spot	Distance from Origin	27	1000000092	1241
6.42036	um	Spot	Distance from Origin	27	1000000077	1242
4.05632	um	Spot	Distance from Origin	27	1000000065	1243
5.33274	um	Spot	Distance from Origin	27	1000000078	1244
4.56232	um	Spot	Distance from Origin	27	1000000079	1245
5.18444	um	Spot	Distance from Origin	27	1000000073	1246
6.93869	um	Spot	Distance from Origin	27	1000000074	1247
7.78815	um	Spot	Distance from Origin	27	1000000085	1248
5.31497	um	Spot	Distance from Origin	27	1000000003	1249
8.49235	um	Spot	Distance from Origin	27	1000000093	1250
8.17552	um	Spot	Distance from Origin	27	1000000036	1251
11.7658	um	Spot	Distance from Origin	27	1000000066	1252
5.92974	um	Spot	Distance from Origin	27	1000000069	1253
10.0521	um	Spot	Distance from Origin	27	1000000082	1254
7.44621	um	Spot	Distance from Origin	27	1000000009	1255
8.77281	um	Spot	Distance from Origin	27	1000000095	1256
9.124	um	Spot	Distance from Origin	27	1000000067	1257
6.21152	um	Spot	Distance from Origin	27	1000000075	1258
10.7973	um	Spot	Distance from Origin	27	1000000046	1259
7.58088	um	Spot	Distance from Origin	27	1000000088	1260
9.9998	um	Spot	Distance from Origin	27	1000000089	1261
8.99297	um	Spot	Distance from Origin	27	1000000086	1262
9.39187	um	Spot	Distance from Origin	27	1000000090	1263
10.5976	um	Spot	Distance from Origin	27	1000000087	1264
8.83377	um	Spot	Distance from Origin	27	1000000070	1265
12.8854	um	Spot	Distance from Origin	27	1000000080	1266
9.39025	um	Spot	Distance from Origin	27	1000000039	1267
13.4798	um	Spot	Distance from Origin	27	1000000091	1268
10.2638	um	Spot	Distance from Origin	27	1000000076	1269
10.5512	um	Spot	Distance from Origin	27	1000000084	1270
11.4833	um	Spot	Distance from Origin	27	1000000018	1271
15.326	um	Spot	Distance from Origin	27	1000000047	1272
14.866	um	Spot	Distance from Origin	27	1000000020	1273
13.2842	um	Spot	Distance from Origin	27	1000000021	1274
11.7572	um	Spot	Distance from Origin	27	1000000033	1275
15.4924	um	Spot	Distance from Origin	27	1000000096	1276
14.6058	um	Spot	Distance from Origin	27	1000000057	1277
12.7361	um	Spot	Distance from Origin	27	1000000048	1278
12.8062	um	Spot	Distance from Origin	27	1000000072	1279
14.9708	um	Spot	Distance from Origin	27	1000000083	1280
13.1683	um	Spot	Distance from Origin	27	1000000081	1281
13.626	um	Spot	Distance from Origin	27	1000000028	1282
16.0352	um	Spot	Distance from Origin	27	1000000064	1283
15.5996	um	Spot	Distance from Origin	27	1000000029	1284
15.4558	um	Spot	Distance from Origin	27	1000000094	1285
15.9682	um	Spot	Distance from Origin	27	1000000041	1286
3.57975	um	Spot	Distance from Origin	28	1000000053	1287
3.20925	um	Spot	Distance from Origin	28	1000000092	1288
6.40017	um	Spot	Distance from Origin	28	1000000077	1289
3.60391	um	Spot	Distance from Origin	28	1000000097	1290
4.00837	um	Spot	Distance from Origin	28	1000000065	1291
5.32084	um	Spot	Distance from Origin	28	1000000078	1292
4.58645	um	Spot	Distance from Origin	28	1000000079	1293
5.22392	um	Spot	Distance from Origin	28	1000000073	1294
6.91717	um	Spot	Distance from Origin	28	1000000074	1295
7.79044	um	Spot	Distance from Origin	28	1000000085	1296
5.3005	um	Spot	Distance from Origin	28	1000000003	1297
8.66903	um	Spot	Distance from Origin	28	1000000093	1298
8.18598	um	Spot	Distance from Origin	28	1000000036	1299
11.8586	um	Spot	Distance from Origin	28	1000000066	1300
7.32326	um	Spot	Distance from Origin	28	1000000098	1301
5.98133	um	Spot	Distance from Origin	28	1000000069	1302
7.46253	um	Spot	Distance from Origin	28	1000000009	1303
10.0745	um	Spot	Distance from Origin	28	1000000082	1304
9.19683	um	Spot	Distance from Origin	28	1000000067	1305
6.23452	um	Spot	Distance from Origin	28	1000000075	1306
10.7762	um	Spot	Distance from Origin	28	1000000046	1307
7.5598	um	Spot	Distance from Origin	28	1000000088	1308
10.0168	um	Spot	Distance from Origin	28	1000000089	1309
8.95863	um	Spot	Distance from Origin	28	1000000086	1310
12.2223	um	Spot	Distance from Origin	28	1000000099	1311
9.41323	um	Spot	Distance from Origin	28	1000000090	1312
10.6683	um	Spot	Distance from Origin	28	1000000087	1313
8.8175	um	Spot	Distance from Origin	28	1000000070	1314
12.878	um	Spot	Distance from Origin	28	1000000080	1315
9.39916	um	Spot	Distance from Origin	28	1000000039	1316
13.4637	um	Spot	Distance from Origin	28	1000000091	1317
9.79293	um	Spot	Distance from Origin	28	1000000100	1318
10.6088	um	Spot	Distance from Origin	28	1000000084	1319
11.5013	um	Spot	Distance from Origin	28	1000000018	1320
14.805	um	Spot	Distance from Origin	28	1000000020	1321
13.3174	um	Spot	Distance from Origin	28	1000000021	1322
11.746	um	Spot	Distance from Origin	28	1000000033	1323
15.4542	um	Spot	Distance from Origin	28	1000000096	1324
14.5981	um	Spot	Distance from Origin	28	1000000057	1325
12.899	um	Spot	Distance from Origin	28	1000000048	1326
12.7809	um	Spot	Distance from Origin	28	1000000072	1327
14.986	um	Spot	Distance from Origin	28	1000000083	1328
13.1848	um	Spot	Distance from Origin	28	1000000081	1329
13.5911	um	Spot	Distance from Origin	28	1000000028	1330
16.1277	um	Spot	Distance from Origin	28	1000000064	1331
15.6972	um	Spot	Distance from Origin	28	1000000029	1332
15.4401	um	Spot	Distance from Origin	28	1000000094	1333
15.9236	um	Spot	Distance from Origin	28	1000000041	1334
3.61813	um	Spot	Distance from Origin	29	1000000053	1335
3.41496	um	Spot	Distance from Origin	29	1000000092	1336
6.40163	um	Spot	Distance from Origin	29	1000000077	1337
3.53721	um	Spot	Distance from Origin	29	1000000097	1338
4.16823	um	Spot	Distance from Origin	29	1000000065	1339
5.50891	um	Spot	Distance from Origin	29	1000000078	1340
5.19467	um	Spot	Distance from Origin	29	1000000073	1341
6.92976	um	Spot	Distance from Origin	29	1000000074	1342
7.8333	um	Spot	Distance from Origin	29	1000000085	1343
8.64616	um	Spot	Distance from Origin	29	1000000093	1344
5.34512	um	Spot	Distance from Origin	29	1000000003	1345
8.14928	um	Spot	Distance from Origin	29	1000000036	1346
11.8574	um	Spot	Distance from Origin	29	1000000066	1347
7.19406	um	Spot	Distance from Origin	29	1000000098	1348
8.70619	um	Spot	Distance from Origin	29	1000000095	1349
10.0567	um	Spot	Distance from Origin	29	1000000082	1350
7.46443	um	Spot	Distance from Origin	29	1000000009	1351
9.23557	um	Spot	Distance from Origin	29	1000000067	1352
6.26809	um	Spot	Distance from Origin	29	1000000075	1353
6.44449	um	Spot	Distance from Origin	29	1000000101	1354
10.7305	um	Spot	Distance from Origin	29	1000000046	1355
7.65119	um	Spot	Distance from Origin	29	1000000088	1356
10.067	um	Spot	Distance from Origin	29	1000000089	1357
8.90552	um	Spot	Distance from Origin	29	1000000086	1358
12.1789	um	Spot	Distance from Origin	29	1000000099	1359
9.52545	um	Spot	Distance from Origin	29	1000000090	1360
8.76142	um	Spot	Distance from Origin	29	1000000070	1361
10.7047	um	Spot	Distance from Origin	29	1000000087	1362
12.9695	um	Spot	Distance from Origin	29	1000000080	1363
9.39342	um	Spot	Distance from Origin	29	1000000039	1364
13.6242	um	Spot	Distance from Origin	29	1000000091	1365
9.76543	um	Spot	Distance from Origin	29	1000000100	1366
10.5671	um	Spot	Distance from Origin	29	1000000084	1367
11.5196	um	Spot	Distance from Origin	29	1000000018	1368
13.3082	um	Spot	Distance from Origin	29	1000000021	1369
11.7368	um	Spot	Distance from Origin	29	1000000033	1370
15.4485	um	Spot	Distance from Origin	29	1000000096	1371
14.6009	um	Spot	Distance from Origin	29	1000000057	1372
12.8311	um	Spot	Distance from Origin	29	1000000072	1373
13.1852	um	Spot	Distance from Origin	29	1000000081	1374
13.623	um	Spot	Distance from Origin	29	1000000028	1375
16.0509	um	Spot	Distance from Origin	29	1000000064	1376
15.6635	um	Spot	Distance from Origin	29	1000000029	1377
15.4339	um	Spot	Distance from Origin	29	1000000094	1378
15.9014	um	Spot	Distance from Origin	29	1000000041	1379
3.63499	um	Spot	Distance from Origin	30	1000000053	1380
3.49922	um	Spot	Distance from Origin	30	1000000092	1381
3.47791	um	Spot	Distance from Origin	30	1000000097	1382
5.46795	um	Spot	Distance from Origin	30	1000000102	1383
5.52392	um	Spot	Distance from Origin	30	1000000078	1384
5.1927	um	Spot	Distance from Origin	30	1000000073	1385
4.8264	um	Spot	Distance from Origin	30	1000000103	1386
6.93008	um	Spot	Distance from Origin	30	1000000098	1387
7.76025	um	Spot	Distance from Origin	30	1000000085	1388
5.32	um	Spot	Distance from Origin	30	1000000003	1389
8.6578	um	Spot	Distance from Origin	30	1000000093	1390
8.18332	um	Spot	Distance from Origin	30	1000000036	1391
11.8561	um	Spot	Distance from Origin	30	1000000066	1392
8.67957	um	Spot	Distance from Origin	30	1000000095	1393
10.0627	um	Spot	Distance from Origin	30	1000000082	1394
7.42588	um	Spot	Distance from Origin	30	1000000009	1395
9.19533	um	Spot	Distance from Origin	30	1000000067	1396
6.19877	um	Spot	Distance from Origin	30	1000000101	1397
10.8211	um	Spot	Distance from Origin	30	1000000046	1398
7.60689	um	Spot	Distance from Origin	30	1000000088	1399
8.92189	um	Spot	Distance from Origin	30	1000000086	1400
10.0907	um	Spot	Distance from Origin	30	1000000089	1401
12.1427	um	Spot	Distance from Origin	30	1000000099	1402
9.45798	um	Spot	Distance from Origin	30	1000000090	1403
8.76838	um	Spot	Distance from Origin	30	1000000070	1404
10.6291	um	Spot	Distance from Origin	30	1000000087	1405
9.42332	um	Spot	Distance from Origin	30	1000000039	1406
13.6084	um	Spot	Distance from Origin	30	1000000091	1407
9.78228	um	Spot	Distance from Origin	30	1000000100	1408
10.5128	um	Spot	Distance from Origin	30	1000000084	1409
11.5501	um	Spot	Distance from Origin	30	1000000018	1410
14.8785	um	Spot	Distance from Origin	30	1000000020	1411
13.2757	um	Spot	Distance from Origin	30	1000000021	1412
11.743	um	Spot	Distance from Origin	30	1000000033	1413
15.4548	um	Spot	Distance from Origin	30	1000000096	1414
14.634	um	Spot	Distance from Origin	30	1000000057	1415
12.8693	um	Spot	Distance from Origin	30	1000000072	1416
15.0044	um	Spot	Distance from Origin	30	1000000083	1417
13.7104	um	Spot	Distance from Origin	30	1000000104	1418
13.1435	um	Spot	Distance from Origin	30	1000000081	1419
13.5699	um	Spot	Distance from Origin	30	1000000028	1420
16.0424	um	Spot	Distance from Origin	30	1000000064	1421
15.9678	um	Spot	Distance from Origin	30	1000000041	1422
15.4523	um	Spot	Distance from Origin	30	1000000094	1423
3.63613	um	Spot	Distance from Origin	31	1000000053	1424
3.41872	um	Spot	Distance from Origin	31	1000000092	1425
3.58065	um	Spot	Distance from Origin	31	1000000097	1426
5.46618	um	Spot	Distance from Origin	31	1000000102	1427
5.43834	um	Spot	Distance from Origin	31	1000000078	1428
4.66255	um	Spot	Distance from Origin	31	1000000103	1429
5.20289	um	Spot	Distance from Origin	31	1000000073	1430
6.69794	um	Spot	Distance from Origin	31	1000000098	1431
5.32303	um	Spot	Distance from Origin	31	1000000003	1432
8.66637	um	Spot	Distance from Origin	31	1000000093	1433
7.23662	um	Spot	Distance from Origin	31	1000000074	1434
11.8134	um	Spot	Distance from Origin	31	1000000066	1435
7.39129	um	Spot	Distance from Origin	31	1000000105	1436
8.62821	um	Spot	Distance from Origin	31	1000000095	1437
10.0771	um	Spot	Distance from Origin	31	1000000082	1438
9.225	um	Spot	Distance from Origin	31	1000000067	1439
6.12486	um	Spot	Distance from Origin	31	1000000101	1440
6.21248	um	Spot	Distance from Origin	31	1000000075	1441
10.7824	um	Spot	Distance from Origin	31	1000000046	1442
7.67039	um	Spot	Distance from Origin	31	1000000088	1443
8.89796	um	Spot	Distance from Origin	31	1000000086	1444
10.0952	um	Spot	Distance from Origin	31	1000000089	1445
8.37743	um	Spot	Distance from Origin	31	1000000106	1446
12.1465	um	Spot	Distance from Origin	31	1000000099	1447
9.42151	um	Spot	Distance from Origin	31	1000000090	1448
8.81544	um	Spot	Distance from Origin	31	1000000070	1449
10.6464	um	Spot	Distance from Origin	31	1000000087	1450
9.46477	um	Spot	Distance from Origin	31	1000000039	1451
13.618	um	Spot	Distance from Origin	31	1000000091	1452
9.68658	um	Spot	Distance from Origin	31	1000000100	1453
10.5919	um	Spot	Distance from Origin	31	1000000084	1454
11.5793	um	Spot	Distance from Origin	31	1000000018	1455
13.2763	um	Spot	Distance from Origin	31	1000000021	1456
11.702	um	Spot	Distance from Origin	31	1000000033	1457
15.4544	um	Spot	Distance from Origin	31	1000000096	1458
14.9827	um	Spot	Distance from Origin	31	1000000083	1459
13.6615	um	Spot	Distance from Origin	31	1000000104	1460
13.6417	um	Spot	Distance from Origin	31	1000000028	1461
16.0841	um	Spot	Distance from Origin	31	1000000064	1462
15.4482	um	Spot	Distance from Origin	31	1000000094	1463
16.0288	um	Spot	Distance from Origin	31	1000000041	1464
3.60847	um	Spot	Distance from Origin	32	1000000053	1465
3.44253	um	Spot	Distance from Origin	32	1000000092	1466
5.49144	um	Spot	Distance from Origin	32	1000000102	1467
4.5491	um	Spot	Distance from Origin	32	1000000103	1468
5.31391	um	Spot	Distance from Origin	32	1000000107	1469
7.77983	um	Spot	Distance from Origin	32	1000000085	1470
8.68115	um	Spot	Distance from Origin	32	1000000093	1471
7.28918	um	Spot	Distance from Origin	32	1000000074	1472
8.15902	um	Spot	Distance from Origin	32	1000000036	1473
11.8779	um	Spot	Distance from Origin	32	1000000066	1474
9.95162	um	Spot	Distance from Origin	32	1000000108	1475
8.61659	um	Spot	Distance from Origin	32	1000000095	1476
10.0436	um	Spot	Distance from Origin	32	1000000082	1477
9.15743	um	Spot	Distance from Origin	32	1000000067	1478
6.25597	um	Spot	Distance from Origin	32	1000000075	1479
6.14577	um	Spot	Distance from Origin	32	1000000101	1480
10.7877	um	Spot	Distance from Origin	32	1000000046	1481
7.69411	um	Spot	Distance from Origin	32	1000000088	1482
10.1009	um	Spot	Distance from Origin	32	1000000089	1483
8.8918	um	Spot	Distance from Origin	32	1000000086	1484
8.25892	um	Spot	Distance from Origin	32	1000000106	1485
12.1321	um	Spot	Distance from Origin	32	1000000099	1486
9.42251	um	Spot	Distance from Origin	32	1000000090	1487
10.6554	um	Spot	Distance from Origin	32	1000000087	1488
8.8622	um	Spot	Distance from Origin	32	1000000070	1489
9.46002	um	Spot	Distance from Origin	32	1000000039	1490
13.6213	um	Spot	Distance from Origin	32	1000000091	1491
9.76725	um	Spot	Distance from Origin	32	1000000100	1492
11.7738	um	Spot	Distance from Origin	32	1000000018	1493
14.9977	um	Spot	Distance from Origin	32	1000000020	1494
13.2666	um	Spot	Distance from Origin	32	1000000021	1495
11.7313	um	Spot	Distance from Origin	32	1000000033	1496
15.4773	um	Spot	Distance from Origin	32	1000000096	1497
13.6879	um	Spot	Distance from Origin	32	1000000104	1498
13.1753	um	Spot	Distance from Origin	32	1000000081	1499
13.6602	um	Spot	Distance from Origin	32	1000000028	1500
16.0418	um	Spot	Distance from Origin	32	1000000064	1501
15.4498	um	Spot	Distance from Origin	32	1000000094	1502
15.9887	um	Spot	Distance from Origin	32	1000000041	1503
3.59681	um	Spot	Distance from Origin	33	1000000053	1504
3.38848	um	Spot	Distance from Origin	33	1000000092	1505
3.6754	um	Spot	Distance from Origin	33	1000000097	1506
5.49946	um	Spot	Distance from Origin	33	1000000102	1507
4.52724	um	Spot	Distance from Origin	33	1000000103	1508
6.59445	um	Spot	Distance from Origin	33	1000000098	1509
5.31238	um	Spot	Distance from Origin	33	1000000073	1510
5.33618	um	Spot	Distance from Origin	33	1000000107	1511
8.71163	um	Spot	Distance from Origin	33	1000000093	1512
11.7978	um	Spot	Distance from Origin	33	1000000066	1513
8.16494	um	Spot	Distance from Origin	33	1000000036	1514
7.27497	um	Spot	Distance from Origin	33	1000000074	1515
9.99815	um	Spot	Distance from Origin	33	1000000108	1516
7.30284	um	Spot	Distance from Origin	33	1000000105	1517
8.66099	um	Spot	Distance from Origin	33	1000000095	1518
10.0569	um	Spot	Distance from Origin	33	1000000082	1519
6.13908	um	Spot	Distance from Origin	33	1000000101	1520
6.29283	um	Spot	Distance from Origin	33	1000000075	1521
10.7919	um	Spot	Distance from Origin	33	1000000046	1522
7.67144	um	Spot	Distance from Origin	33	1000000088	1523
10.0635	um	Spot	Distance from Origin	33	1000000089	1524
8.16847	um	Spot	Distance from Origin	33	1000000106	1525
8.93007	um	Spot	Distance from Origin	33	1000000086	1526
12.1381	um	Spot	Distance from Origin	33	1000000099	1527
9.39988	um	Spot	Distance from Origin	33	1000000090	1528
10.6326	um	Spot	Distance from Origin	33	1000000087	1529
13.662	um	Spot	Distance from Origin	33	1000000091	1530
9.78897	um	Spot	Distance from Origin	33	1000000100	1531
11.7593	um	Spot	Distance from Origin	33	1000000018	1532
13.3079	um	Spot	Distance from Origin	33	1000000021	1533
11.7176	um	Spot	Distance from Origin	33	1000000033	1534
15.4576	um	Spot	Distance from Origin	33	1000000096	1535
14.9673	um	Spot	Distance from Origin	33	1000000083	1536
13.754	um	Spot	Distance from Origin	33	1000000104	1537
13.125	um	Spot	Distance from Origin	33	1000000081	1538
13.6488	um	Spot	Distance from Origin	33	1000000028	1539
16.0661	um	Spot	Distance from Origin	33	1000000064	1540
15.4533	um	Spot	Distance from Origin	33	1000000094	1541
16.0455	um	Spot	Distance from Origin	33	1000000041	1542
3.62032	um	Spot	Distance from Origin	34	1000000053	1543
3.35621	um	Spot	Distance from Origin	34	1000000092	1544
4.23491	um	Spot	Distance from Origin	34	1000000109	1545
6.56191	um	Spot	Distance from Origin	34	1000000110	1546
3.68565	um	Spot	Distance from Origin	34	1000000097	1547
4.75549	um	Spot	Distance from Origin	34	1000000111	1548
5.48871	um	Spot	Distance from Origin	34	1000000102	1549
6.38461	um	Spot	Distance from Origin	34	1000000098	1550
4.54786	um	Spot	Distance from Origin	34	1000000103	1551
5.3312	um	Spot	Distance from Origin	34	1000000107	1552
6.25723	um	Spot	Distance from Origin	34	1000000112	1553
8.69141	um	Spot	Distance from Origin	34	1000000093	1554
11.747	um	Spot	Distance from Origin	34	1000000066	1555
8.18899	um	Spot	Distance from Origin	34	1000000036	1556
7.26616	um	Spot	Distance from Origin	34	1000000074	1557
9.96554	um	Spot	Distance from Origin	34	1000000108	1558
7.30195	um	Spot	Distance from Origin	34	1000000105	1559
10.0776	um	Spot	Distance from Origin	34	1000000082	1560
6.13799	um	Spot	Distance from Origin	34	1000000101	1561
6.27022	um	Spot	Distance from Origin	34	1000000075	1562
10.8189	um	Spot	Distance from Origin	34	1000000046	1563
7.85461	um	Spot	Distance from Origin	34	1000000088	1564
8.04237	um	Spot	Distance from Origin	34	1000000106	1565
8.93184	um	Spot	Distance from Origin	34	1000000086	1566
12.1408	um	Spot	Distance from Origin	34	1000000099	1567
9.40675	um	Spot	Distance from Origin	34	1000000090	1568
10.6039	um	Spot	Distance from Origin	34	1000000087	1569
13.0771	um	Spot	Distance from Origin	34	1000000113	1570
13.6384	um	Spot	Distance from Origin	34	1000000091	1571
9.75398	um	Spot	Distance from Origin	34	1000000100	1572
11.6554	um	Spot	Distance from Origin	34	1000000018	1573
13.2422	um	Spot	Distance from Origin	34	1000000021	1574
11.7529	um	Spot	Distance from Origin	34	1000000033	1575
14.939	um	Spot	Distance from Origin	34	1000000083	1576
13.61	um	Spot	Distance from Origin	34	1000000104	1577
13.1672	um	Spot	Distance from Origin	34	1000000081	1578
13.6438	um	Spot	Distance from Origin	34	1000000028	1579
16.0659	um	Spot	Distance from Origin	34	1000000064	1580
15.4502	um	Spot	Distance from Origin	34	1000000094	1581
3.6255	um	Spot	Distance from Origin	35	1000000053	1582
3.34702	um	Spot	Distance from Origin	35	1000000092	1583
4.2012	um	Spot	Distance from Origin	35	1000000109	1584
6.52632	um	Spot	Distance from Origin	35	1000000110	1585
3.68573	um	Spot	Distance from Origin	35	1000000097	1586
5.481	um	Spot	Distance from Origin	35	1000000102	1587
4.90871	um	Spot	Distance from Origin	35	1000000111	1588
6.21881	um	Spot	Distance from Origin	35	1000000098	1589
4.52125	um	Spot	Distance from Origin	35	1000000103	1590
5.33557	um	Spot	Distance from Origin	35	1000000107	1591
6.24699	um	Spot	Distance from Origin	35	1000000112	1592
9.00917	um	Spot	Distance from Origin	35	1000000114	1593
11.8736	um	Spot	Distance from Origin	35	1000000066	1594
7.08024	um	Spot	Distance from Origin	35	1000000074	1595
7.28385	um	Spot	Distance from Origin	35	1000000105	1596
8.66911	um	Spot	Distance from Origin	35	1000000095	1597
10.1145	um	Spot	Distance from Origin	35	1000000082	1598
6.23578	um	Spot	Distance from Origin	35	1000000075	1599
6.1555	um	Spot	Distance from Origin	35	1000000101	1600
10.7874	um	Spot	Distance from Origin	35	1000000046	1601
12.5726	um	Spot	Distance from Origin	35	1000000115	1602
7.92191	um	Spot	Distance from Origin	35	1000000088	1603
8.02509	um	Spot	Distance from Origin	35	1000000106	1604
12.1005	um	Spot	Distance from Origin	35	1000000099	1605
9.35066	um	Spot	Distance from Origin	35	1000000090	1606
10.645	um	Spot	Distance from Origin	35	1000000087	1607
13.1024	um	Spot	Distance from Origin	35	1000000113	1608
13.6495	um	Spot	Distance from Origin	35	1000000091	1609
9.77776	um	Spot	Distance from Origin	35	1000000100	1610
13.2355	um	Spot	Distance from Origin	35	1000000021	1611
11.7468	um	Spot	Distance from Origin	35	1000000033	1612
15.4702	um	Spot	Distance from Origin	35	1000000096	1613
14.9495	um	Spot	Distance from Origin	35	1000000083	1614
13.6386	um	Spot	Distance from Origin	35	1000000104	1615
13.5088	um	Spot	Distance from Origin	35	1000000116	1616
13.1611	um	Spot	Distance from Origin	35	1000000081	1617
16.083	um	Spot	Distance from Origin	35	1000000064	1618
15.4339	um	Spot	Distance from Origin	35	1000000094	1619
3.58842	um	Spot	Distance from Origin	36	1000000053	1620
3.40199	um	Spot	Distance from Origin	36	1000000092	1621
4.22241	um	Spot	Distance from Origin	36	1000000109	1622
6.44995	um	Spot	Distance from Origin	36	1000000110	1623
3.69633	um	Spot	Distance from Origin	36	1000000097	1624
5.44541	um	Spot	Distance from Origin	36	1000000102	1625
6.27677	um	Spot	Distance from Origin	36	1000000098	1626
4.54018	um	Spot	Distance from Origin	36	1000000103	1627
7.74803	um	Spot	Distance from Origin	36	1000000117	1628
5.36811	um	Spot	Distance from Origin	36	1000000107	1629
8.96255	um	Spot	Distance from Origin	36	1000000114	1630
8.18424	um	Spot	Distance from Origin	36	1000000036	1631
7.34459	um	Spot	Distance from Origin	36	1000000105	1632
10.3167	um	Spot	Distance from Origin	36	1000000108	1633
6.20625	um	Spot	Distance from Origin	36	1000000075	1634
6.15634	um	Spot	Distance from Origin	36	1000000101	1635
10.7866	um	Spot	Distance from Origin	36	1000000046	1636
12.3845	um	Spot	Distance from Origin	36	1000000115	1637
7.99757	um	Spot	Distance from Origin	36	1000000106	1638
12.1132	um	Spot	Distance from Origin	36	1000000099	1639
9.37747	um	Spot	Distance from Origin	36	1000000090	1640
10.5685	um	Spot	Distance from Origin	36	1000000087	1641
13.1206	um	Spot	Distance from Origin	36	1000000113	1642
13.6949	um	Spot	Distance from Origin	36	1000000091	1643
9.72449	um	Spot	Distance from Origin	36	1000000100	1644
10.7588	um	Spot	Distance from Origin	36	1000000118	1645
13.261	um	Spot	Distance from Origin	36	1000000021	1646
11.7399	um	Spot	Distance from Origin	36	1000000033	1647
15.475	um	Spot	Distance from Origin	36	1000000096	1648
14.943	um	Spot	Distance from Origin	36	1000000083	1649
13.7057	um	Spot	Distance from Origin	36	1000000104	1650
13.1634	um	Spot	Distance from Origin	36	1000000081	1651
13.6085	um	Spot	Distance from Origin	36	1000000116	1652
16.0355	um	Spot	Distance from Origin	36	1000000064	1653
15.0345	um	Spot	Distance from Origin	36	1000000119	1654
15.4296	um	Spot	Distance from Origin	36	1000000094	1655
3.59223	um	Spot	Distance from Origin	37	1000000053	1656
3.414	um	Spot	Distance from Origin	37	1000000092	1657
4.25591	um	Spot	Distance from Origin	37	1000000109	1658
6.4133	um	Spot	Distance from Origin	37	1000000110	1659
3.65482	um	Spot	Distance from Origin	37	1000000097	1660
5.43988	um	Spot	Distance from Origin	37	1000000102	1661
4.9795	um	Spot	Distance from Origin	37	1000000111	1662
4.5975	um	Spot	Distance from Origin	37	1000000103	1663
6.35284	um	Spot	Distance from Origin	37	1000000098	1664
7.71731	um	Spot	Distance from Origin	37	1000000117	1665
5.39987	um	Spot	Distance from Origin	37	1000000107	1666
6.25693	um	Spot	Distance from Origin	37	1000000112	1667
8.95482	um	Spot	Distance from Origin	37	1000000114	1668
11.8551	um	Spot	Distance from Origin	37	1000000066	1669
8.18634	um	Spot	Distance from Origin	37	1000000036	1670
8.54054	um	Spot	Distance from Origin	37	1000000095	1671
7.321	um	Spot	Distance from Origin	37	1000000105	1672
10.5136	um	Spot	Distance from Origin	37	1000000108	1673
6.26903	um	Spot	Distance from Origin	37	1000000075	1674
10.1503	um	Spot	Distance from Origin	37	1000000082	1675
6.17834	um	Spot	Distance from Origin	37	1000000101	1676
12.2873	um	Spot	Distance from Origin	37	1000000115	1677
8.15609	um	Spot	Distance from Origin	37	1000000106	1678
9.41609	um	Spot	Distance from Origin	37	1000000090	1679
13.0818	um	Spot	Distance from Origin	37	1000000113	1680
13.6329	um	Spot	Distance from Origin	37	1000000091	1681
9.71828	um	Spot	Distance from Origin	37	1000000100	1682
10.8654	um	Spot	Distance from Origin	37	1000000118	1683
13.282	um	Spot	Distance from Origin	37	1000000021	1684
11.7503	um	Spot	Distance from Origin	37	1000000033	1685
15.47	um	Spot	Distance from Origin	37	1000000096	1686
14.9702	um	Spot	Distance from Origin	37	1000000083	1687
13.6486	um	Spot	Distance from Origin	37	1000000104	1688
13.1182	um	Spot	Distance from Origin	37	1000000081	1689
13.5958	um	Spot	Distance from Origin	37	1000000116	1690
16.0378	um	Spot	Distance from Origin	37	1000000064	1691
15.0193	um	Spot	Distance from Origin	37	1000000119	1692
15.473	um	Spot	Distance from Origin	37	1000000094	1693
3.62635	um	Spot	Distance from Origin	38	1000000053	1694
3.38393	um	Spot	Distance from Origin	38	1000000092	1695
4.22476	um	Spot	Distance from Origin	38	1000000109	1696
6.41906	um	Spot	Distance from Origin	38	1000000110	1697
3.6458	um	Spot	Distance from Origin	38	1000000097	1698
5.43127	um	Spot	Distance from Origin	38	1000000102	1699
4.92328	um	Spot	Distance from Origin	38	1000000111	1700
4.55601	um	Spot	Distance from Origin	38	1000000103	1701
6.35844	um	Spot	Distance from Origin	38	1000000098	1702
7.72691	um	Spot	Distance from Origin	38	1000000117	1703
6.1936	um	Spot	Distance from Origin	38	1000000112	1704
8.16792	um	Spot	Distance from Origin	38	1000000036	1705
11.8066	um	Spot	Distance from Origin	38	1000000066	1706
9.03894	um	Spot	Distance from Origin	38	1000000114	1707
7.32054	um	Spot	Distance from Origin	38	1000000105	1708
10.4871	um	Spot	Distance from Origin	38	1000000108	1709
6.14598	um	Spot	Distance from Origin	38	1000000101	1710
6.34398	um	Spot	Distance from Origin	38	1000000075	1711
10.7815	um	Spot	Distance from Origin	38	1000000046	1712
12.2432	um	Spot	Distance from Origin	38	1000000115	1713
8.18299	um	Spot	Distance from Origin	38	1000000106	1714
12.1114	um	Spot	Distance from Origin	38	1000000099	1715
9.42592	um	Spot	Distance from Origin	38	1000000090	1716
9.7443	um	Spot	Distance from Origin	38	1000000120	1717
13.6406	um	Spot	Distance from Origin	38	1000000091	1718
9.78394	um	Spot	Distance from Origin	38	1000000100	1719
10.8556	um	Spot	Distance from Origin	38	1000000118	1720
11.5837	um	Spot	Distance from Origin	38	1000000121	1721
13.2838	um	Spot	Distance from Origin	38	1000000021	1722
11.751	um	Spot	Distance from Origin	38	1000000033	1723
15.4235	um	Spot	Distance from Origin	38	1000000096	1724
13.5459	um	Spot	Distance from Origin	38	1000000104	1725
13.1144	um	Spot	Distance from Origin	38	1000000081	1726
13.6918	um	Spot	Distance from Origin	38	1000000116	1727
16.0225	um	Spot	Distance from Origin	38	1000000064	1728
15.061	um	Spot	Distance from Origin	38	1000000119	1729
15.4636	um	Spot	Distance from Origin	38	1000000094	1730
3.63652	um	Spot	Distance from Origin	39	1000000053	1731
3.49043	um	Spot	Distance from Origin	39	1000000092	1732
4.26262	um	Spot	Distance from Origin	39	1000000109	1733
6.41427	um	Spot	Distance from Origin	39	1000000110	1734
3.67033	um	Spot	Distance from Origin	39	1000000097	1735
5.4654	um	Spot	Distance from Origin	39	1000000102	1736
4.9018	um	Spot	Distance from Origin	39	1000000111	1737
4.52237	um	Spot	Distance from Origin	39	1000000103	1738
6.36411	um	Spot	Distance from Origin	39	1000000098	1739
7.53533	um	Spot	Distance from Origin	39	1000000117	1740
5.32269	um	Spot	Distance from Origin	39	1000000107	1741
6.28722	um	Spot	Distance from Origin	39	1000000112	1742
11.8316	um	Spot	Distance from Origin	39	1000000066	1743
8.20265	um	Spot	Distance from Origin	39	1000000036	1744
9.05676	um	Spot	Distance from Origin	39	1000000114	1745
7.34721	um	Spot	Distance from Origin	39	1000000105	1746
10.5012	um	Spot	Distance from Origin	39	1000000108	1747
6.13891	um	Spot	Distance from Origin	39	1000000101	1748
11.1974	um	Spot	Distance from Origin	39	1000000122	1749
12.2155	um	Spot	Distance from Origin	39	1000000115	1750
8.14282	um	Spot	Distance from Origin	39	1000000106	1751
9.401	um	Spot	Distance from Origin	39	1000000090	1752
9.90735	um	Spot	Distance from Origin	39	1000000120	1753
13.0473	um	Spot	Distance from Origin	39	1000000113	1754
13.7492	um	Spot	Distance from Origin	39	1000000091	1755
9.81996	um	Spot	Distance from Origin	39	1000000100	1756
10.7523	um	Spot	Distance from Origin	39	1000000118	1757
11.6815	um	Spot	Distance from Origin	39	1000000121	1758
13.2151	um	Spot	Distance from Origin	39	1000000021	1759
11.7234	um	Spot	Distance from Origin	39	1000000033	1760
13.5732	um	Spot	Distance from Origin	39	1000000104	1761
14.9593	um	Spot	Distance from Origin	39	1000000083	1762
13.1291	um	Spot	Distance from Origin	39	1000000081	1763
13.6208	um	Spot	Distance from Origin	39	1000000116	1764
16.0052	um	Spot	Distance from Origin	39	1000000064	1765
15.0699	um	Spot	Distance from Origin	39	1000000119	1766
15.4613	um	Spot	Distance from Origin	39	1000000094	1767
3.66133	um	Spot	Distance from Origin	40	1000000053	1768
3.36059	um	Spot	Distance from Origin	40	1000000092	1769
6.44891	um	Spot	Distance from Origin	40	1000000110	1770
3.69376	um	Spot	Distance from Origin	40	1000000097	1771
4.92735	um	Spot	Distance from Origin	40	1000000111	1772
4.58455	um	Spot	Distance from Origin	40	1000000103	1773
6.37665	um	Spot	Distance from Origin	40	1000000098	1774
7.56536	um	Spot	Distance from Origin	40	1000000117	1775
6.33366	um	Spot	Distance from Origin	40	1000000112	1776
8.17189	um	Spot	Distance from Origin	40	1000000036	1777
9.07417	um	Spot	Distance from Origin	40	1000000114	1778
7.33257	um	Spot	Distance from Origin	40	1000000105	1779
10.5351	um	Spot	Distance from Origin	40	1000000108	1780
6.09933	um	Spot	Distance from Origin	40	1000000101	1781
10.58	um	Spot	Distance from Origin	40	1000000046	1782
11.2064	um	Spot	Distance from Origin	40	1000000122	1783
12.2443	um	Spot	Distance from Origin	40	1000000115	1784
8.25511	um	Spot	Distance from Origin	40	1000000106	1785
9.40413	um	Spot	Distance from Origin	40	1000000090	1786
9.90343	um	Spot	Distance from Origin	40	1000000120	1787
13.0325	um	Spot	Distance from Origin	40	1000000113	1788
9.8328	um	Spot	Distance from Origin	40	1000000100	1789
11.2961	um	Spot	Distance from Origin	40	1000000123	1790
10.7769	um	Spot	Distance from Origin	40	1000000118	1791
11.7201	um	Spot	Distance from Origin	40	1000000121	1792
13.2163	um	Spot	Distance from Origin	40	1000000021	1793
11.7179	um	Spot	Distance from Origin	40	1000000033	1794
15.4036	um	Spot	Distance from Origin	40	1000000096	1795
13.5759	um	Spot	Distance from Origin	40	1000000104	1796
14.9585	um	Spot	Distance from Origin	40	1000000083	1797
15.0679	um	Spot	Distance from Origin	40	1000000119	1798
15.4564	um	Spot	Distance from Origin	40	1000000094	1799
3.68106	um	Spot	Distance from Origin	41	1000000053	1800
3.39962	um	Spot	Distance from Origin	41	1000000092	1801
4.24937	um	Spot	Distance from Origin	41	1000000109	1802
6.42096	um	Spot	Distance from Origin	41	1000000110	1803
3.71961	um	Spot	Distance from Origin	41	1000000097	1804
5.52803	um	Spot	Distance from Origin	41	1000000102	1805
4.95001	um	Spot	Distance from Origin	41	1000000111	1806
4.57112	um	Spot	Distance from Origin	41	1000000103	1807
6.39515	um	Spot	Distance from Origin	41	1000000098	1808
7.57107	um	Spot	Distance from Origin	41	1000000117	1809
5.36447	um	Spot	Distance from Origin	41	1000000107	1810
6.34358	um	Spot	Distance from Origin	41	1000000112	1811
11.8036	um	Spot	Distance from Origin	41	1000000066	1812
8.29611	um	Spot	Distance from Origin	41	1000000036	1813
9.0707	um	Spot	Distance from Origin	41	1000000114	1814
7.33643	um	Spot	Distance from Origin	41	1000000105	1815
10.5362	um	Spot	Distance from Origin	41	1000000108	1816
6.15698	um	Spot	Distance from Origin	41	1000000101	1817
6.26652	um	Spot	Distance from Origin	41	1000000124	1818
10.5807	um	Spot	Distance from Origin	41	1000000046	1819
11.229	um	Spot	Distance from Origin	41	1000000122	1820
12.2571	um	Spot	Distance from Origin	41	1000000115	1821
8.21401	um	Spot	Distance from Origin	41	1000000106	1822
9.39882	um	Spot	Distance from Origin	41	1000000090	1823
9.89759	um	Spot	Distance from Origin	41	1000000120	1824
13.0938	um	Spot	Distance from Origin	41	1000000113	1825
9.86031	um	Spot	Distance from Origin	41	1000000100	1826
11.293	um	Spot	Distance from Origin	41	1000000123	1827
10.7754	um	Spot	Distance from Origin	41	1000000118	1828
11.8922	um	Spot	Distance from Origin	41	1000000125	1829
13.1824	um	Spot	Distance from Origin	41	1000000021	1830
11.7324	um	Spot	Distance from Origin	41	1000000033	1831
11.9767	um	Spot	Distance from Origin	41	1000000121	1832
15.3222	um	Spot	Distance from Origin	41	1000000126	1833
13.6203	um	Spot	Distance from Origin	41	1000000104	1834
13.0737	um	Spot	Distance from Origin	41	1000000081	1835
13.6608	um	Spot	Distance from Origin	41	1000000116	1836
15.076	um	Spot	Distance from Origin	41	1000000119	1837
15.4545	um	Spot	Distance from Origin	41	1000000094	1838
3.62337	um	Spot	Distance from Origin	42	1000000053	1839
3.36854	um	Spot	Distance from Origin	42	1000000092	1840
4.23487	um	Spot	Distance from Origin	42	1000000109	1841
5.49997	um	Spot	Distance from Origin	42	1000000102	1842
5.06081	um	Spot	Distance from Origin	42	1000000111	1843
4.5138	um	Spot	Distance from Origin	42	1000000103	1844
6.44124	um	Spot	Distance from Origin	42	1000000098	1845
7.55604	um	Spot	Distance from Origin	42	1000000117	1846
5.33101	um	Spot	Distance from Origin	42	1000000107	1847
6.28083	um	Spot	Distance from Origin	42	1000000112	1848
11.778	um	Spot	Distance from Origin	42	1000000066	1849
8.26095	um	Spot	Distance from Origin	42	1000000036	1850
9.09872	um	Spot	Distance from Origin	42	1000000114	1851
7.34001	um	Spot	Distance from Origin	42	1000000105	1852
10.4883	um	Spot	Distance from Origin	42	1000000108	1853
6.13917	um	Spot	Distance from Origin	42	1000000101	1854
6.35993	um	Spot	Distance from Origin	42	1000000124	1855
10.7339	um	Spot	Distance from Origin	42	1000000046	1856
11.1657	um	Spot	Distance from Origin	42	1000000122	1857
12.2242	um	Spot	Distance from Origin	42	1000000115	1858
8.28684	um	Spot	Distance from Origin	42	1000000106	1859
9.44427	um	Spot	Distance from Origin	42	1000000090	1860
9.87582	um	Spot	Distance from Origin	42	1000000120	1861
13.029	um	Spot	Distance from Origin	42	1000000113	1862
9.86174	um	Spot	Distance from Origin	42	1000000100	1863
11.3152	um	Spot	Distance from Origin	42	1000000123	1864
10.748	um	Spot	Distance from Origin	42	1000000118	1865
11.7549	um	Spot	Distance from Origin	42	1000000125	1866
13.2188	um	Spot	Distance from Origin	42	1000000021	1867
11.7257	um	Spot	Distance from Origin	42	1000000033	1868
12.0386	um	Spot	Distance from Origin	42	1000000121	1869
15.3195	um	Spot	Distance from Origin	42	1000000126	1870
13.1129	um	Spot	Distance from Origin	42	1000000081	1871
13.6784	um	Spot	Distance from Origin	42	1000000116	1872
15.0759	um	Spot	Distance from Origin	42	1000000119	1873
15.4439	um	Spot	Distance from Origin	42	1000000094	1874
3.61247	um	Spot	Distance from Origin	43	1000000053	1875
3.38912	um	Spot	Distance from Origin	43	1000000092	1876
4.20842	um	Spot	Distance from Origin	43	1000000109	1877
6.44359	um	Spot	Distance from Origin	43	1000000110	1878
5.46114	um	Spot	Distance from Origin	43	1000000102	1879
5.09342	um	Spot	Distance from Origin	43	1000000111	1880
4.46924	um	Spot	Distance from Origin	43	1000000103	1881
6.31719	um	Spot	Distance from Origin	43	1000000098	1882
7.54934	um	Spot	Distance from Origin	43	1000000117	1883
6.32491	um	Spot	Distance from Origin	43	1000000112	1884
11.8624	um	Spot	Distance from Origin	43	1000000066	1885
8.25193	um	Spot	Distance from Origin	43	1000000036	1886
9.1041	um	Spot	Distance from Origin	43	1000000114	1887
7.33413	um	Spot	Distance from Origin	43	1000000105	1888
10.4748	um	Spot	Distance from Origin	43	1000000108	1889
6.09354	um	Spot	Distance from Origin	43	1000000101	1890
6.33029	um	Spot	Distance from Origin	43	1000000124	1891
10.9647	um	Spot	Distance from Origin	43	1000000127	1892
12.2119	um	Spot	Distance from Origin	43	1000000115	1893
8.24599	um	Spot	Distance from Origin	43	1000000106	1894
9.40869	um	Spot	Distance from Origin	43	1000000090	1895
9.88183	um	Spot	Distance from Origin	43	1000000120	1896
13.0725	um	Spot	Distance from Origin	43	1000000113	1897
9.86893	um	Spot	Distance from Origin	43	1000000100	1898
11.161	um	Spot	Distance from Origin	43	1000000123	1899
10.7449	um	Spot	Distance from Origin	43	1000000118	1900
12.6109	um	Spot	Distance from Origin	43	1000000128	1901
11.6228	um	Spot	Distance from Origin	43	1000000125	1902
13.223	um	Spot	Distance from Origin	43	1000000021	1903
11.7185	um	Spot	Distance from Origin	43	1000000033	1904
12.0385	um	Spot	Distance from Origin	43	1000000121	1905
15.3266	um	Spot	Distance from Origin	43	1000000126	1906
13.1143	um	Spot	Distance from Origin	43	1000000081	1907
13.6698	um	Spot	Distance from Origin	43	1000000116	1908
15.0855	um	Spot	Distance from Origin	43	1000000119	1909
15.4214	um	Spot	Distance from Origin	43	1000000094	1910
3.63345	um	Spot	Distance from Origin	44	1000000053	1911
3.36792	um	Spot	Distance from Origin	44	1000000092	1912
4.2611	um	Spot	Distance from Origin	44	1000000109	1913
6.43435	um	Spot	Distance from Origin	44	1000000110	1914
5.53347	um	Spot	Distance from Origin	44	1000000102	1915
5.04794	um	Spot	Distance from Origin	44	1000000111	1916
6.38601	um	Spot	Distance from Origin	44	1000000098	1917
7.60272	um	Spot	Distance from Origin	44	1000000117	1918
5.33068	um	Spot	Distance from Origin	44	1000000107	1919
11.7741	um	Spot	Distance from Origin	44	1000000066	1920
8.19058	um	Spot	Distance from Origin	44	1000000036	1921
9.0958	um	Spot	Distance from Origin	44	1000000114	1922
7.3746	um	Spot	Distance from Origin	44	1000000105	1923
10.4599	um	Spot	Distance from Origin	44	1000000108	1924
6.11392	um	Spot	Distance from Origin	44	1000000101	1925
6.28781	um	Spot	Distance from Origin	44	1000000124	1926
10.8399	um	Spot	Distance from Origin	44	1000000127	1927
11.1896	um	Spot	Distance from Origin	44	1000000122	1928
12.2526	um	Spot	Distance from Origin	44	1000000115	1929
8.22036	um	Spot	Distance from Origin	44	1000000106	1930
9.40934	um	Spot	Distance from Origin	44	1000000090	1931
9.88518	um	Spot	Distance from Origin	44	1000000120	1932
13.0354	um	Spot	Distance from Origin	44	1000000113	1933
9.86271	um	Spot	Distance from Origin	44	1000000100	1934
11.1337	um	Spot	Distance from Origin	44	1000000123	1935
10.7065	um	Spot	Distance from Origin	44	1000000118	1936
12.551	um	Spot	Distance from Origin	44	1000000128	1937
11.5856	um	Spot	Distance from Origin	44	1000000125	1938
13.2	um	Spot	Distance from Origin	44	1000000021	1939
11.7338	um	Spot	Distance from Origin	44	1000000033	1940
12.0858	um	Spot	Distance from Origin	44	1000000121	1941
15.2915	um	Spot	Distance from Origin	44	1000000126	1942
13.5801	um	Spot	Distance from Origin	44	1000000129	1943
13.1509	um	Spot	Distance from Origin	44	1000000081	1944
13.7599	um	Spot	Distance from Origin	44	1000000116	1945
15.0498	um	Spot	Distance from Origin	44	1000000119	1946
15.4336	um	Spot	Distance from Origin	44	1000000094	1947
3.64119	um	Spot	Distance from Origin	45	1000000053	1948
3.37987	um	Spot	Distance from Origin	45	1000000092	1949
4.26023	um	Spot	Distance from Origin	45	1000000109	1950
6.4387	um	Spot	Distance from Origin	45	1000000110	1951
5.48338	um	Spot	Distance from Origin	45	1000000102	1952
5.06921	um	Spot	Distance from Origin	45	1000000111	1953
4.48575	um	Spot	Distance from Origin	45	1000000103	1954
7.55753	um	Spot	Distance from Origin	45	1000000117	1955
5.23548	um	Spot	Distance from Origin	45	1000000107	1956
6.25893	um	Spot	Distance from Origin	45	1000000112	1957
11.7872	um	Spot	Distance from Origin	45	1000000066	1958
8.27458	um	Spot	Distance from Origin	45	1000000036	1959
9.08689	um	Spot	Distance from Origin	45	1000000114	1960
10.4487	um	Spot	Distance from Origin	45	1000000108	1961
6.10251	um	Spot	Distance from Origin	45	1000000101	1962
6.28881	um	Spot	Distance from Origin	45	1000000124	1963
10.8481	um	Spot	Distance from Origin	45	1000000127	1964
12.2118	um	Spot	Distance from Origin	45	1000000115	1965
8.21635	um	Spot	Distance from Origin	45	1000000106	1966
9.38022	um	Spot	Distance from Origin	45	1000000090	1967
9.87462	um	Spot	Distance from Origin	45	1000000120	1968
13.0505	um	Spot	Distance from Origin	45	1000000113	1969
9.87636	um	Spot	Distance from Origin	45	1000000100	1970
11.1954	um	Spot	Distance from Origin	45	1000000123	1971
10.7528	um	Spot	Distance from Origin	45	1000000118	1972
12.6228	um	Spot	Distance from Origin	45	1000000128	1973
11.5875	um	Spot	Distance from Origin	45	1000000125	1974
13.226	um	Spot	Distance from Origin	45	1000000021	1975
11.7452	um	Spot	Distance from Origin	45	1000000033	1976
12.0505	um	Spot	Distance from Origin	45	1000000121	1977
15.3637	um	Spot	Distance from Origin	45	1000000126	1978
13.6217	um	Spot	Distance from Origin	45	1000000129	1979
13.1304	um	Spot	Distance from Origin	45	1000000081	1980
13.737	um	Spot	Distance from Origin	45	1000000116	1981
15.0323	um	Spot	Distance from Origin	45	1000000119	1982
15.4434	um	Spot	Distance from Origin	45	1000000094	1983
3.63234	um	Spot	Distance from Origin	46	1000000053	1984
3.34961	um	Spot	Distance from Origin	46	1000000092	1985
4.22723	um	Spot	Distance from Origin	46	1000000109	1986
6.42596	um	Spot	Distance from Origin	46	1000000110	1987
5.50444	um	Spot	Distance from Origin	46	1000000102	1988
5.69544	um	Spot	Distance from Origin	46	1000000130	1989
7.57003	um	Spot	Distance from Origin	46	1000000117	1990
5.22008	um	Spot	Distance from Origin	46	1000000107	1991
6.23747	um	Spot	Distance from Origin	46	1000000112	1992
11.8277	um	Spot	Distance from Origin	46	1000000066	1993
8.19486	um	Spot	Distance from Origin	46	1000000036	1994
9.09954	um	Spot	Distance from Origin	46	1000000114	1995
10.48	um	Spot	Distance from Origin	46	1000000108	1996
[truncated: 10,379 more rows]
