# Supplementary material for: Satb1 integrates DNA binding site geometry and torsional stress to differentially target nucleosome-dense regions
Source: Nat Commun. 2019 Jul 19;10:3221. doi: 10.1038/s41467-019-11118-8 (PMC6642133; doi:10.1038/s41467-019-11118-8)
Supplement: Supplementary file 10 — Source Data [file 41467_2019_11118_MOESM10_ESM.zip › Source data/Single Molecule Tracking/single molecule tracks/del HD analysis/PDZ-CUT1-CUT2-STABLE-A_1c14_TRIAL 2_Statistics/PDZ-CUT1-CUT2-STABLE-A_1c14_TRIAL 2_Distance_to_Image_Border_XY_Img=1.csv]

Distance to Image Border XY Img=1
====================
Distance to Image Border XY	Unit	Category	Image	Time	TrackID	ID
1.43726	um	Spot	Image 1	1	1000000000	0
2.49383	um	Spot	Image 1	1	1000000001	1
3.98116	um	Spot	Image 1	1	1000000002	2
3.08371	um	Spot	Image 1	1	1000000003	3
4.16238	um	Spot	Image 1	1	1000000004	4
4.46128	um	Spot	Image 1	1	1000000005	5
4.4032	um	Spot	Image 1	1	1000000006	6
1.1739	um	Spot	Image 1	1	1000000007	7
3.53839	um	Spot	Image 1	1	1000000008	8
4.70804	um	Spot	Image 1	1	1000000009	9
5.40691	um	Spot	Image 1	1	1000000010	10
4.88827	um	Spot	Image 1	1	1000000011	11
1.49775	um	Spot	Image 1	1	1000000012	12
3.22832	um	Spot	Image 1	1	1000000013	13
5.69897	um	Spot	Image 1	1	1000000014	14
2.10987	um	Spot	Image 1	1	1000000015	15
4.16681	um	Spot	Image 1	1	1000000016	16
4.70475	um	Spot	Image 1	1	1000000017	17
4.30154	um	Spot	Image 1	1	1000000018	18
4.33591	um	Spot	Image 1	1	1000000019	19
2.01881	um	Spot	Image 1	1	1000000020	20
3.69401	um	Spot	Image 1	1	1000000021	21
1.69947	um	Spot	Image 1	1	1000000022	22
2.79953	um	Spot	Image 1	1	1000000023	23
2.67762	um	Spot	Image 1	1	1000000024	24
1.39936	um	Spot	Image 1	1	1000000025	25
2.03581	um	Spot	Image 1	1	1000000026	26
2.33529	um	Spot	Image 1	1	1000000027	27
2.30231	um	Spot	Image 1	1	1000000028	28
1.86214	um	Spot	Image 1	1	1000000029	29
2.54465	um	Spot	Image 1	2	1000000001	30
3.98033	um	Spot	Image 1	2	1000000002	31
4.13245	um	Spot	Image 1	2	1000000004	32
4.4717	um	Spot	Image 1	2	1000000005	33
3.02757	um	Spot	Image 1	2	1000000003	34
1.16464	um	Spot	Image 1	2	1000000007	35
3.48452	um	Spot	Image 1	2	1000000008	36
4.75506	um	Spot	Image 1	2	1000000009	37
5.43512	um	Spot	Image 1	2	1000000010	38
4.9252	um	Spot	Image 1	2	1000000011	39
1.50155	um	Spot	Image 1	2	1000000012	40
3.22042	um	Spot	Image 1	2	1000000013	41
5.4901	um	Spot	Image 1	2	1000000014	42
2.36524	um	Spot	Image 1	2	1000000030	43
2.06868	um	Spot	Image 1	2	1000000015	44
4.16983	um	Spot	Image 1	2	1000000016	45
4.81176	um	Spot	Image 1	2	1000000017	46
4.27505	um	Spot	Image 1	2	1000000018	47
4.33625	um	Spot	Image 1	2	1000000019	48
2.02275	um	Spot	Image 1	2	1000000020	49
3.66419	um	Spot	Image 1	2	1000000021	50
1.66613	um	Spot	Image 1	2	1000000022	51
2.78546	um	Spot	Image 1	2	1000000023	52
1.42919	um	Spot	Image 1	2	1000000025	53
2.6508	um	Spot	Image 1	2	1000000024	54
2.06455	um	Spot	Image 1	2	1000000026	55
2.34104	um	Spot	Image 1	2	1000000027	56
2.28072	um	Spot	Image 1	2	1000000028	57
1.87293	um	Spot	Image 1	2	1000000029	58
1.44438	um	Spot	Image 1	3	1000000000	59
2.56567	um	Spot	Image 1	3	1000000001	60
3.95117	um	Spot	Image 1	3	1000000002	61
4.14425	um	Spot	Image 1	3	1000000004	62
4.45159	um	Spot	Image 1	3	1000000005	63
1.1072	um	Spot	Image 1	3	1000000007	64
3.16997	um	Spot	Image 1	3	1000000003	65
4.40624	um	Spot	Image 1	3	1000000006	66
4.77126	um	Spot	Image 1	3	1000000009	67
3.52396	um	Spot	Image 1	3	1000000008	68
5.40418	um	Spot	Image 1	3	1000000010	69
4.94498	um	Spot	Image 1	3	1000000011	70
3.26161	um	Spot	Image 1	3	1000000013	71
2.32668	um	Spot	Image 1	3	1000000030	72
2.07075	um	Spot	Image 1	3	1000000015	73
2.99629	um	Spot	Image 1	3	1000000031	74
4.23291	um	Spot	Image 1	3	1000000032	75
4.1511	um	Spot	Image 1	3	1000000016	76
4.74014	um	Spot	Image 1	3	1000000017	77
4.28706	um	Spot	Image 1	3	1000000018	78
4.34998	um	Spot	Image 1	3	1000000019	79
3.46533	um	Spot	Image 1	3	1000000033	80
2.07996	um	Spot	Image 1	3	1000000020	81
3.6899	um	Spot	Image 1	3	1000000021	82
1.66145	um	Spot	Image 1	3	1000000022	83
2.80226	um	Spot	Image 1	3	1000000023	84
2.66318	um	Spot	Image 1	3	1000000024	85
1.39885	um	Spot	Image 1	3	1000000025	86
2.01734	um	Spot	Image 1	3	1000000026	87
2.35181	um	Spot	Image 1	3	1000000027	88
2.2685	um	Spot	Image 1	3	1000000028	89
1.87833	um	Spot	Image 1	3	1000000029	90
2.56695	um	Spot	Image 1	4	1000000001	91
1.51967	um	Spot	Image 1	4	1000000034	92
3.96733	um	Spot	Image 1	4	1000000002	93
4.46456	um	Spot	Image 1	4	1000000005	94
3.19023	um	Spot	Image 1	4	1000000003	95
4.18782	um	Spot	Image 1	4	1000000004	96
4.44956	um	Spot	Image 1	4	1000000006	97
1.11706	um	Spot	Image 1	4	1000000007	98
4.8024	um	Spot	Image 1	4	1000000009	99
5.37933	um	Spot	Image 1	4	1000000010	100
4.87036	um	Spot	Image 1	4	1000000011	101
1.59589	um	Spot	Image 1	4	1000000012	102
3.28468	um	Spot	Image 1	4	1000000013	103
5.35847	um	Spot	Image 1	4	1000000014	104
4.31788	um	Spot	Image 1	4	1000000035	105
2.34949	um	Spot	Image 1	4	1000000030	106
2.02041	um	Spot	Image 1	4	1000000015	107
4.3046	um	Spot	Image 1	4	1000000032	108
4.12696	um	Spot	Image 1	4	1000000016	109
4.83311	um	Spot	Image 1	4	1000000017	110
4.31514	um	Spot	Image 1	4	1000000018	111
4.27571	um	Spot	Image 1	4	1000000019	112
2.06978	um	Spot	Image 1	4	1000000020	113
3.72017	um	Spot	Image 1	4	1000000021	114
3.4357	um	Spot	Image 1	4	1000000033	115
1.71405	um	Spot	Image 1	4	1000000022	116
2.81065	um	Spot	Image 1	4	1000000023	117
2.73784	um	Spot	Image 1	4	1000000024	118
1.38079	um	Spot	Image 1	4	1000000025	119
2.04473	um	Spot	Image 1	4	1000000026	120
2.36766	um	Spot	Image 1	4	1000000027	121
2.31926	um	Spot	Image 1	4	1000000028	122
1.86976	um	Spot	Image 1	4	1000000029	123
1.46908	um	Spot	Image 1	5	1000000000	124
2.53762	um	Spot	Image 1	5	1000000001	125
1.58897	um	Spot	Image 1	5	1000000034	126
3.95838	um	Spot	Image 1	5	1000000002	127
4.17921	um	Spot	Image 1	5	1000000004	128
4.46086	um	Spot	Image 1	5	1000000005	129
3.1137	um	Spot	Image 1	5	1000000003	130
1.11838	um	Spot	Image 1	5	1000000007	131
4.35919	um	Spot	Image 1	5	1000000006	132
4.85174	um	Spot	Image 1	5	1000000036	133
4.79621	um	Spot	Image 1	5	1000000009	134
5.39094	um	Spot	Image 1	5	1000000010	135
3.41794	um	Spot	Image 1	5	1000000008	136
4.85396	um	Spot	Image 1	5	1000000011	137
1.57391	um	Spot	Image 1	5	1000000012	138
3.29618	um	Spot	Image 1	5	1000000013	139
5.36521	um	Spot	Image 1	5	1000000014	140
2.33883	um	Spot	Image 1	5	1000000030	141
1.98516	um	Spot	Image 1	5	1000000015	142
4.51118	um	Spot	Image 1	5	1000000032	143
3.15815	um	Spot	Image 1	5	1000000031	144
4.18657	um	Spot	Image 1	5	1000000016	145
4.79933	um	Spot	Image 1	5	1000000017	146
4.27676	um	Spot	Image 1	5	1000000018	147
4.31389	um	Spot	Image 1	5	1000000019	148
2.08412	um	Spot	Image 1	5	1000000020	149
3.70793	um	Spot	Image 1	5	1000000021	150
3.35327	um	Spot	Image 1	5	1000000033	151
1.71381	um	Spot	Image 1	5	1000000022	152
2.88438	um	Spot	Image 1	5	1000000023	153
2.71763	um	Spot	Image 1	5	1000000024	154
1.37311	um	Spot	Image 1	5	1000000025	155
2.00984	um	Spot	Image 1	5	1000000026	156
2.29553	um	Spot	Image 1	5	1000000028	157
1.84695	um	Spot	Image 1	5	1000000029	158
1.40618	um	Spot	Image 1	6	1000000000	159
2.51681	um	Spot	Image 1	6	1000000001	160
1.57172	um	Spot	Image 1	6	1000000034	161
3.91368	um	Spot	Image 1	6	1000000002	162
4.43174	um	Spot	Image 1	6	1000000005	163
4.18777	um	Spot	Image 1	6	1000000004	164
2.93943	um	Spot	Image 1	6	1000000003	165
4.29047	um	Spot	Image 1	6	1000000006	166
1.14313	um	Spot	Image 1	6	1000000007	167
4.69697	um	Spot	Image 1	6	1000000036	168
4.77791	um	Spot	Image 1	6	1000000009	169
5.34564	um	Spot	Image 1	6	1000000010	170
4.8718	um	Spot	Image 1	6	1000000011	171
1.57635	um	Spot	Image 1	6	1000000012	172
3.29468	um	Spot	Image 1	6	1000000013	173
5.40017	um	Spot	Image 1	6	1000000014	174
4.41206	um	Spot	Image 1	6	1000000035	175
2.04363	um	Spot	Image 1	6	1000000015	176
4.75735	um	Spot	Image 1	6	1000000037	177
4.9434	um	Spot	Image 1	6	1000000038	178
3.16478	um	Spot	Image 1	6	1000000031	179
4.55952	um	Spot	Image 1	6	1000000032	180
4.13762	um	Spot	Image 1	6	1000000016	181
3.61148	um	Spot	Image 1	6	1000000039	182
3.0049	um	Spot	Image 1	6	1000000040	183
4.77378	um	Spot	Image 1	6	1000000017	184
4.30714	um	Spot	Image 1	6	1000000018	185
4.34073	um	Spot	Image 1	6	1000000019	186
2.06707	um	Spot	Image 1	6	1000000020	187
3.68007	um	Spot	Image 1	6	1000000021	188
3.29338	um	Spot	Image 1	6	1000000033	189
1.69339	um	Spot	Image 1	6	1000000022	190
2.93355	um	Spot	Image 1	6	1000000023	191
1.36696	um	Spot	Image 1	6	1000000025	192
2.73492	um	Spot	Image 1	6	1000000024	193
2.0093	um	Spot	Image 1	6	1000000026	194
2.38761	um	Spot	Image 1	6	1000000027	195
2.30937	um	Spot	Image 1	6	1000000028	196
1.89469	um	Spot	Image 1	6	1000000029	197
1.43054	um	Spot	Image 1	6	1000000041	198
1.40189	um	Spot	Image 1	7	1000000000	199
2.54473	um	Spot	Image 1	7	1000000001	200
1.57047	um	Spot	Image 1	7	1000000034	201
3.91906	um	Spot	Image 1	7	1000000002	202
1.82933	um	Spot	Image 1	7	1000000042	203
4.42798	um	Spot	Image 1	7	1000000005	204
4.15908	um	Spot	Image 1	7	1000000004	205
2.89731	um	Spot	Image 1	7	1000000003	206
4.35252	um	Spot	Image 1	7	1000000006	207
4.64806	um	Spot	Image 1	7	1000000036	208
1.1443	um	Spot	Image 1	7	1000000007	209
4.76978	um	Spot	Image 1	7	1000000009	210
5.29409	um	Spot	Image 1	7	1000000010	211
3.32853	um	Spot	Image 1	7	1000000008	212
4.8278	um	Spot	Image 1	7	1000000011	213
1.53173	um	Spot	Image 1	7	1000000012	214
3.28533	um	Spot	Image 1	7	1000000013	215
2.34127	um	Spot	Image 1	7	1000000030	216
5.52808	um	Spot	Image 1	7	1000000014	217
4.38621	um	Spot	Image 1	7	1000000035	218
2.07073	um	Spot	Image 1	7	1000000015	219
4.74106	um	Spot	Image 1	7	1000000037	220
5.25056	um	Spot	Image 1	7	1000000043	221
4.80825	um	Spot	Image 1	7	1000000038	222
3.14538	um	Spot	Image 1	7	1000000031	223
4.67837	um	Spot	Image 1	7	1000000032	224
3.67618	um	Spot	Image 1	7	1000000039	225
4.14897	um	Spot	Image 1	7	1000000016	226
3.01889	um	Spot	Image 1	7	1000000040	227
4.79738	um	Spot	Image 1	7	1000000017	228
4.38735	um	Spot	Image 1	7	1000000019	229
4.30043	um	Spot	Image 1	7	1000000018	230
2.38518	um	Spot	Image 1	7	1000000044	231
3.69658	um	Spot	Image 1	7	1000000021	232
3.29218	um	Spot	Image 1	7	1000000033	233
1.7323	um	Spot	Image 1	7	1000000022	234
2.96977	um	Spot	Image 1	7	1000000023	235
2.72954	um	Spot	Image 1	7	1000000024	236
1.36502	um	Spot	Image 1	7	1000000025	237
2.33186	um	Spot	Image 1	7	1000000028	238
1.87039	um	Spot	Image 1	7	1000000029	239
1.37867	um	Spot	Image 1	7	1000000041	240
1.48346	um	Spot	Image 1	8	1000000000	241
1.62562	um	Spot	Image 1	8	1000000045	242
2.48286	um	Spot	Image 1	8	1000000001	243
1.47861	um	Spot	Image 1	8	1000000034	244
3.8892	um	Spot	Image 1	8	1000000002	245
4.1011	um	Spot	Image 1	8	1000000004	246
4.44586	um	Spot	Image 1	8	1000000005	247
2.97549	um	Spot	Image 1	8	1000000003	248
4.34183	um	Spot	Image 1	8	1000000006	249
4.72942	um	Spot	Image 1	8	1000000036	250
1.12315	um	Spot	Image 1	8	1000000007	251
4.76433	um	Spot	Image 1	8	1000000009	252
5.20149	um	Spot	Image 1	8	1000000010	253
3.29679	um	Spot	Image 1	8	1000000008	254
4.89336	um	Spot	Image 1	8	1000000011	255
1.53714	um	Spot	Image 1	8	1000000012	256
2.91044	um	Spot	Image 1	8	1000000046	257
3.26896	um	Spot	Image 1	8	1000000013	258
2.37176	um	Spot	Image 1	8	1000000030	259
4.37158	um	Spot	Image 1	8	1000000035	260
5.60759	um	Spot	Image 1	8	1000000014	261
4.64913	um	Spot	Image 1	8	1000000037	262
2.06611	um	Spot	Image 1	8	1000000015	263
4.73052	um	Spot	Image 1	8	1000000038	264
3.12362	um	Spot	Image 1	8	1000000031	265
4.6116	um	Spot	Image 1	8	1000000032	266
3.61233	um	Spot	Image 1	8	1000000039	267
4.14733	um	Spot	Image 1	8	1000000016	268
2.97633	um	Spot	Image 1	8	1000000040	269
4.76383	um	Spot	Image 1	8	1000000017	270
4.3635	um	Spot	Image 1	8	1000000019	271
4.29357	um	Spot	Image 1	8	1000000018	272
1.21532	um	Spot	Image 1	8	1000000047	273
2.38044	um	Spot	Image 1	8	1000000044	274
1.97236	um	Spot	Image 1	8	1000000020	275
3.68959	um	Spot	Image 1	8	1000000021	276
3.27102	um	Spot	Image 1	8	1000000033	277
1.7297	um	Spot	Image 1	8	1000000022	278
3.35321	um	Spot	Image 1	8	1000000048	279
2.92595	um	Spot	Image 1	8	1000000023	280
1.41276	um	Spot	Image 1	8	1000000025	281
2.0832	um	Spot	Image 1	8	1000000026	282
2.3708	um	Spot	Image 1	8	1000000027	283
2.30075	um	Spot	Image 1	8	1000000028	284
1.85038	um	Spot	Image 1	8	1000000029	285
1.51744	um	Spot	Image 1	8	1000000049	286
1.34962	um	Spot	Image 1	8	1000000041	287
1.12395	um	Spot	Image 1	9	1000000050	288
1.49366	um	Spot	Image 1	9	1000000000	289
1.71968	um	Spot	Image 1	9	1000000045	290
1.51974	um	Spot	Image 1	9	1000000034	291
2.05482	um	Spot	Image 1	9	1000000042	292
3.90295	um	Spot	Image 1	9	1000000002	293
4.15224	um	Spot	Image 1	9	1000000004	294
4.44312	um	Spot	Image 1	9	1000000005	295
4.32986	um	Spot	Image 1	9	1000000006	296
4.65421	um	Spot	Image 1	9	1000000036	297
1.19029	um	Spot	Image 1	9	1000000007	298
4.7697	um	Spot	Image 1	9	1000000009	299
5.1824	um	Spot	Image 1	9	1000000010	300
4.89221	um	Spot	Image 1	9	1000000011	301
3.48282	um	Spot	Image 1	9	1000000008	302
3.01351	um	Spot	Image 1	9	1000000046	303
3.27869	um	Spot	Image 1	9	1000000013	304
2.36637	um	Spot	Image 1	9	1000000030	305
4.63695	um	Spot	Image 1	9	1000000037	306
2.03677	um	Spot	Image 1	9	1000000015	307
5.14053	um	Spot	Image 1	9	1000000043	308
4.53686	um	Spot	Image 1	9	1000000038	309
3.13375	um	Spot	Image 1	9	1000000031	310
3.59825	um	Spot	Image 1	9	1000000039	311
4.22407	um	Spot	Image 1	9	1000000016	312
3.0713	um	Spot	Image 1	9	1000000040	313
4.61098	um	Spot	Image 1	9	1000000017	314
4.36493	um	Spot	Image 1	9	1000000019	315
4.33141	um	Spot	Image 1	9	1000000018	316
3.2497	um	Spot	Image 1	9	1000000051	317
1.19112	um	Spot	Image 1	9	1000000047	318
2.40051	um	Spot	Image 1	9	1000000044	319
1.87012	um	Spot	Image 1	9	1000000020	320
3.6566	um	Spot	Image 1	9	1000000021	321
3.26781	um	Spot	Image 1	9	1000000033	322
1.72652	um	Spot	Image 1	9	1000000022	323
3.34101	um	Spot	Image 1	9	1000000052	324
3.29008	um	Spot	Image 1	9	1000000048	325
2.82245	um	Spot	Image 1	9	1000000023	326
2.80972	um	Spot	Image 1	9	1000000024	327
1.42499	um	Spot	Image 1	9	1000000025	328
2.15239	um	Spot	Image 1	9	1000000026	329
2.27848	um	Spot	Image 1	9	1000000028	330
1.8909	um	Spot	Image 1	9	1000000029	331
1.30571	um	Spot	Image 1	9	1000000041	332
0.832385	um	Spot	Image 1	10	1000000053	333
1.43391	um	Spot	Image 1	10	1000000000	334
1.92143	um	Spot	Image 1	10	1000000045	335
2.48525	um	Spot	Image 1	10	1000000001	336
1.49009	um	Spot	Image 1	10	1000000034	337
2.17732	um	Spot	Image 1	10	1000000042	338
3.91454	um	Spot	Image 1	10	1000000002	339
1.87172	um	Spot	Image 1	10	1000000054	340
4.20337	um	Spot	Image 1	10	1000000004	341
4.43985	um	Spot	Image 1	10	1000000005	342
2.93127	um	Spot	Image 1	10	1000000003	343
4.68362	um	Spot	Image 1	10	1000000036	344
1.14943	um	Spot	Image 1	10	1000000007	345
4.77064	um	Spot	Image 1	10	1000000009	346
5.16395	um	Spot	Image 1	10	1000000010	347
3.47245	um	Spot	Image 1	10	1000000008	348
4.90161	um	Spot	Image 1	10	1000000011	349
1.55917	um	Spot	Image 1	10	1000000012	350
3.06004	um	Spot	Image 1	10	1000000046	351
3.31187	um	Spot	Image 1	10	1000000013	352
2.42039	um	Spot	Image 1	10	1000000030	353
4.33098	um	Spot	Image 1	10	1000000035	354
5.75377	um	Spot	Image 1	10	1000000014	355
4.64589	um	Spot	Image 1	10	1000000037	356
1.91695	um	Spot	Image 1	10	1000000055	357
4.34457	um	Spot	Image 1	10	1000000038	358
5.11155	um	Spot	Image 1	10	1000000043	359
3.12984	um	Spot	Image 1	10	1000000031	360
3.60379	um	Spot	Image 1	10	1000000039	361
4.77719	um	Spot	Image 1	10	1000000032	362
4.18274	um	Spot	Image 1	10	1000000016	363
2.14765	um	Spot	Image 1	10	1000000056	364
3.03013	um	Spot	Image 1	10	1000000040	365
4.65232	um	Spot	Image 1	10	1000000017	366
4.36906	um	Spot	Image 1	10	1000000018	367
4.3838	um	Spot	Image 1	10	1000000019	368
3.34737	um	Spot	Image 1	10	1000000051	369
1.20227	um	Spot	Image 1	10	1000000047	370
2.37544	um	Spot	Image 1	10	1000000044	371
1.91823	um	Spot	Image 1	10	1000000020	372
3.69668	um	Spot	Image 1	10	1000000021	373
3.27745	um	Spot	Image 1	10	1000000033	374
1.73399	um	Spot	Image 1	10	1000000022	375
2.66485	um	Spot	Image 1	10	1000000057	376
3.35336	um	Spot	Image 1	10	1000000052	377
2.80877	um	Spot	Image 1	10	1000000023	378
2.75929	um	Spot	Image 1	10	1000000024	379
1.40625	um	Spot	Image 1	10	1000000025	380
2.37061	um	Spot	Image 1	10	1000000027	381
2.21543	um	Spot	Image 1	10	1000000026	382
2.29517	um	Spot	Image 1	10	1000000028	383
1.86692	um	Spot	Image 1	10	1000000029	384
1.47821	um	Spot	Image 1	10	1000000049	385
1.28855	um	Spot	Image 1	10	1000000041	386
0.815109	um	Spot	Image 1	11	1000000053	387
1.21299	um	Spot	Image 1	11	1000000050	388
1.37448	um	Spot	Image 1	11	1000000000	389
2.0898	um	Spot	Image 1	11	1000000045	390
2.5148	um	Spot	Image 1	11	1000000001	391
2.03139	um	Spot	Image 1	11	1000000058	392
1.48746	um	Spot	Image 1	11	1000000034	393
3.94151	um	Spot	Image 1	11	1000000002	394
1.71756	um	Spot	Image 1	11	1000000054	395
4.13907	um	Spot	Image 1	11	1000000004	396
2.98656	um	Spot	Image 1	11	1000000003	397
4.34023	um	Spot	Image 1	11	1000000006	398
4.68094	um	Spot	Image 1	11	1000000036	399
1.16937	um	Spot	Image 1	11	1000000007	400
4.73937	um	Spot	Image 1	11	1000000009	401
5.14736	um	Spot	Image 1	11	1000000010	402
4.99115	um	Spot	Image 1	11	1000000011	403
3.4593	um	Spot	Image 1	11	1000000008	404
1.52193	um	Spot	Image 1	11	1000000012	405
3.06621	um	Spot	Image 1	11	1000000046	406
3.28191	um	Spot	Image 1	11	1000000013	407
2.36101	um	Spot	Image 1	11	1000000030	408
4.35971	um	Spot	Image 1	11	1000000035	409
2.00959	um	Spot	Image 1	11	1000000015	410
4.66664	um	Spot	Image 1	11	1000000037	411
5.12786	um	Spot	Image 1	11	1000000043	412
4.3378	um	Spot	Image 1	11	1000000038	413
3.12341	um	Spot	Image 1	11	1000000031	414
3.57178	um	Spot	Image 1	11	1000000039	415
4.15868	um	Spot	Image 1	11	1000000016	416
2.20322	um	Spot	Image 1	11	1000000056	417
2.97098	um	Spot	Image 1	11	1000000040	418
4.68052	um	Spot	Image 1	11	1000000017	419
4.36946	um	Spot	Image 1	11	1000000018	420
4.31912	um	Spot	Image 1	11	1000000019	421
3.41161	um	Spot	Image 1	11	1000000051	422
1.18477	um	Spot	Image 1	11	1000000047	423
2.02655	um	Spot	Image 1	11	1000000020	424
2.3358	um	Spot	Image 1	11	1000000044	425
3.7251	um	Spot	Image 1	11	1000000021	426
3.33026	um	Spot	Image 1	11	1000000033	427
1.73806	um	Spot	Image 1	11	1000000022	428
3.35408	um	Spot	Image 1	11	1000000052	429
2.87235	um	Spot	Image 1	11	1000000057	430
3.21474	um	Spot	Image 1	11	1000000048	431
2.71967	um	Spot	Image 1	11	1000000024	432
2.17264	um	Spot	Image 1	11	1000000026	433
1.41614	um	Spot	Image 1	11	1000000025	434
2.37212	um	Spot	Image 1	11	1000000027	435
2.3428	um	Spot	Image 1	11	1000000028	436
1.91646	um	Spot	Image 1	11	1000000029	437
1.47946	um	Spot	Image 1	11	1000000049	438
1.29529	um	Spot	Image 1	11	1000000041	439
0.833546	um	Spot	Image 1	12	1000000053	440
1.17974	um	Spot	Image 1	12	1000000050	441
2.1797	um	Spot	Image 1	12	1000000045	442
2.54353	um	Spot	Image 1	12	1000000001	443
2.04902	um	Spot	Image 1	12	1000000058	444
1.51633	um	Spot	Image 1	12	1000000034	445
3.17973	um	Spot	Image 1	12	1000000059	446
2.24286	um	Spot	Image 1	12	1000000042	447
3.89898	um	Spot	Image 1	12	1000000002	448
1.66276	um	Spot	Image 1	12	1000000054	449
3.01574	um	Spot	Image 1	12	1000000003	450
4.49074	um	Spot	Image 1	12	1000000005	451
4.57554	um	Spot	Image 1	12	1000000036	452
1.15163	um	Spot	Image 1	12	1000000007	453
4.72652	um	Spot	Image 1	12	1000000009	454
5.23047	um	Spot	Image 1	12	1000000010	455
4.86284	um	Spot	Image 1	12	1000000011	456
3.52064	um	Spot	Image 1	12	1000000008	457
1.55174	um	Spot	Image 1	12	1000000012	458
3.10258	um	Spot	Image 1	12	1000000046	459
2.47368	um	Spot	Image 1	12	1000000060	460
5.82121	um	Spot	Image 1	12	1000000061	461
3.27607	um	Spot	Image 1	12	1000000013	462
2.33332	um	Spot	Image 1	12	1000000030	463
4.40016	um	Spot	Image 1	12	1000000035	464
5.6955	um	Spot	Image 1	12	1000000014	465
2.02762	um	Spot	Image 1	12	1000000015	466
5.32739	um	Spot	Image 1	12	1000000062	467
4.65283	um	Spot	Image 1	12	1000000037	468
1.91484	um	Spot	Image 1	12	1000000055	469
5.1793	um	Spot	Image 1	12	1000000043	470
3.12877	um	Spot	Image 1	12	1000000031	471
2.21764	um	Spot	Image 1	12	1000000056	472
3.5797	um	Spot	Image 1	12	1000000039	473
4.95274	um	Spot	Image 1	12	1000000032	474
4.12758	um	Spot	Image 1	12	1000000016	475
4.69781	um	Spot	Image 1	12	1000000017	476
4.35931	um	Spot	Image 1	12	1000000019	477
4.3288	um	Spot	Image 1	12	1000000018	478
3.44918	um	Spot	Image 1	12	1000000051	479
1.17905	um	Spot	Image 1	12	1000000047	480
2.38879	um	Spot	Image 1	12	1000000044	481
1.93593	um	Spot	Image 1	12	1000000020	482
3.7011	um	Spot	Image 1	12	1000000021	483
3.31187	um	Spot	Image 1	12	1000000033	484
1.73523	um	Spot	Image 1	12	1000000022	485
3.39331	um	Spot	Image 1	12	1000000052	486
2.93072	um	Spot	Image 1	12	1000000057	487
3.22654	um	Spot	Image 1	12	1000000048	488
2.80756	um	Spot	Image 1	12	1000000023	489
2.66837	um	Spot	Image 1	12	1000000024	490
2.12022	um	Spot	Image 1	12	1000000026	491
1.39809	um	Spot	Image 1	12	1000000025	492
2.34328	um	Spot	Image 1	12	1000000027	493
2.31493	um	Spot	Image 1	12	1000000028	494
1.91042	um	Spot	Image 1	12	1000000029	495
1.50751	um	Spot	Image 1	12	1000000049	496
1.33547	um	Spot	Image 1	12	1000000041	497
0.819073	um	Spot	Image 1	13	1000000053	498
1.16912	um	Spot	Image 1	13	1000000050	499
2.14657	um	Spot	Image 1	13	1000000045	500
2.50864	um	Spot	Image 1	13	1000000001	501
2.00193	um	Spot	Image 1	13	1000000058	502
1.59096	um	Spot	Image 1	13	1000000034	503
3.1961	um	Spot	Image 1	13	1000000059	504
2.29704	um	Spot	Image 1	13	1000000042	505
3.9595	um	Spot	Image 1	13	1000000002	506
4.12512	um	Spot	Image 1	13	1000000004	507
3.1745	um	Spot	Image 1	13	1000000003	508
4.57791	um	Spot	Image 1	13	1000000036	509
4.62665	um	Spot	Image 1	13	1000000005	510
4.36935	um	Spot	Image 1	13	1000000006	511
1.11172	um	Spot	Image 1	13	1000000007	512
4.78254	um	Spot	Image 1	13	1000000009	513
5.24349	um	Spot	Image 1	13	1000000010	514
1.55192	um	Spot	Image 1	13	1000000012	515
3.6496	um	Spot	Image 1	13	1000000008	516
2.55	um	Spot	Image 1	13	1000000060	517
3.08962	um	Spot	Image 1	13	1000000046	518
5.90972	um	Spot	Image 1	13	1000000061	519
3.27175	um	Spot	Image 1	13	1000000013	520
4.3957	um	Spot	Image 1	13	1000000035	521
2.3361	um	Spot	Image 1	13	1000000030	522
5.75249	um	Spot	Image 1	13	1000000014	523
2.05476	um	Spot	Image 1	13	1000000015	524
4.6413	um	Spot	Image 1	13	1000000037	525
5.33456	um	Spot	Image 1	13	1000000062	526
1.84476	um	Spot	Image 1	13	1000000055	527
5.08034	um	Spot	Image 1	13	1000000043	528
4.41425	um	Spot	Image 1	13	1000000038	529
3.40347	um	Spot	Image 1	13	1000000063	530
3.11733	um	Spot	Image 1	13	1000000031	531
3.54611	um	Spot	Image 1	13	1000000039	532
4.12368	um	Spot	Image 1	13	1000000016	533
2.14215	um	Spot	Image 1	13	1000000056	534
4.98266	um	Spot	Image 1	13	1000000032	535
3.0084	um	Spot	Image 1	13	1000000040	536
4.63283	um	Spot	Image 1	13	1000000017	537
4.31283	um	Spot	Image 1	13	1000000018	538
4.30954	um	Spot	Image 1	13	1000000019	539
3.3759	um	Spot	Image 1	13	1000000051	540
1.15603	um	Spot	Image 1	13	1000000047	541
2.3929	um	Spot	Image 1	13	1000000044	542
1.92744	um	Spot	Image 1	13	1000000020	543
3.69661	um	Spot	Image 1	13	1000000021	544
3.29917	um	Spot	Image 1	13	1000000033	545
1.74286	um	Spot	Image 1	13	1000000022	546
3.40118	um	Spot	Image 1	13	1000000052	547
2.9352	um	Spot	Image 1	13	1000000057	548
3.28002	um	Spot	Image 1	13	1000000048	549
2.82498	um	Spot	Image 1	13	1000000023	550
1.56345	um	Spot	Image 1	13	1000000025	551
2.37584	um	Spot	Image 1	13	1000000027	552
2.31456	um	Spot	Image 1	13	1000000026	553
2.34058	um	Spot	Image 1	13	1000000028	554
1.88218	um	Spot	Image 1	13	1000000029	555
1.50857	um	Spot	Image 1	13	1000000049	556
1.33282	um	Spot	Image 1	13	1000000041	557
0.805722	um	Spot	Image 1	14	1000000053	558
1.17213	um	Spot	Image 1	14	1000000050	559
2.50409	um	Spot	Image 1	14	1000000001	560
1.99493	um	Spot	Image 1	14	1000000058	561
1.58615	um	Spot	Image 1	14	1000000034	562
3.28791	um	Spot	Image 1	14	1000000059	563
2.29773	um	Spot	Image 1	14	1000000042	564
3.8895	um	Spot	Image 1	14	1000000002	565
1.65668	um	Spot	Image 1	14	1000000054	566
4.20762	um	Spot	Image 1	14	1000000004	567
3.1825	um	Spot	Image 1	14	1000000003	568
4.6033	um	Spot	Image 1	14	1000000005	569
4.60721	um	Spot	Image 1	14	1000000036	570
1.1178	um	Spot	Image 1	14	1000000007	571
4.78656	um	Spot	Image 1	14	1000000009	572
5.21039	um	Spot	Image 1	14	1000000010	573
1.57301	um	Spot	Image 1	14	1000000012	574
3.06972	um	Spot	Image 1	14	1000000046	575
2.59755	um	Spot	Image 1	14	1000000060	576
5.87034	um	Spot	Image 1	14	1000000061	577
3.25837	um	Spot	Image 1	14	1000000013	578
4.39177	um	Spot	Image 1	14	1000000035	579
2.39319	um	Spot	Image 1	14	1000000030	580
2.07815	um	Spot	Image 1	14	1000000015	581
4.64608	um	Spot	Image 1	14	1000000037	582
5.43306	um	Spot	Image 1	14	1000000062	583
5.09134	um	Spot	Image 1	14	1000000043	584
4.36166	um	Spot	Image 1	14	1000000038	585
3.24526	um	Spot	Image 1	14	1000000063	586
3.51888	um	Spot	Image 1	14	1000000039	587
4.976	um	Spot	Image 1	14	1000000032	588
4.11216	um	Spot	Image 1	14	1000000016	589
2.12958	um	Spot	Image 1	14	1000000056	590
3.08789	um	Spot	Image 1	14	1000000040	591
4.65368	um	Spot	Image 1	14	1000000017	592
4.31149	um	Spot	Image 1	14	1000000018	593
4.3213	um	Spot	Image 1	14	1000000019	594
3.43256	um	Spot	Image 1	14	1000000051	595
1.14742	um	Spot	Image 1	14	1000000047	596
1.92493	um	Spot	Image 1	14	1000000020	597
2.37345	um	Spot	Image 1	14	1000000044	598
3.73745	um	Spot	Image 1	14	1000000021	599
3.29373	um	Spot	Image 1	14	1000000033	600
3.45064	um	Spot	Image 1	14	1000000052	601
1.72622	um	Spot	Image 1	14	1000000022	602
2.92083	um	Spot	Image 1	14	1000000057	603
3.28838	um	Spot	Image 1	14	1000000048	604
2.78358	um	Spot	Image 1	14	1000000023	605
2.756	um	Spot	Image 1	14	1000000024	606
2.46155	um	Spot	Image 1	14	1000000027	607
2.4174	um	Spot	Image 1	14	1000000026	608
2.30767	um	Spot	Image 1	14	1000000028	609
2.08207	um	Spot	Image 1	14	1000000064	610
1.84934	um	Spot	Image 1	14	1000000029	611
1.48382	um	Spot	Image 1	14	1000000049	612
1.31255	um	Spot	Image 1	14	1000000041	613
0.832673	um	Spot	Image 1	15	1000000053	614
1.11729	um	Spot	Image 1	15	1000000050	615
2.14574	um	Spot	Image 1	15	1000000045	616
2.52496	um	Spot	Image 1	15	1000000001	617
2.01166	um	Spot	Image 1	15	1000000058	618
1.52993	um	Spot	Image 1	15	1000000065	619
3.50913	um	Spot	Image 1	15	1000000059	620
2.32119	um	Spot	Image 1	15	1000000042	621
1.67853	um	Spot	Image 1	15	1000000054	622
3.20212	um	Spot	Image 1	15	1000000003	623
4.12335	um	Spot	Image 1	15	1000000004	624
4.55107	um	Spot	Image 1	15	1000000036	625
4.64135	um	Spot	Image 1	15	1000000005	626
1.24532	um	Spot	Image 1	15	1000000066	627
4.79984	um	Spot	Image 1	15	1000000009	628
4.93888	um	Spot	Image 1	15	1000000067	629
5.2811	um	Spot	Image 1	15	1000000010	630
1.5551	um	Spot	Image 1	15	1000000012	631
2.64019	um	Spot	Image 1	15	1000000060	632
2.998	um	Spot	Image 1	15	1000000046	633
5.66892	um	Spot	Image 1	15	1000000068	634
3.28886	um	Spot	Image 1	15	1000000013	635
2.36861	um	Spot	Image 1	15	1000000030	636
5.72065	um	Spot	Image 1	15	1000000014	637
4.37456	um	Spot	Image 1	15	1000000035	638
2.19263	um	Spot	Image 1	15	1000000015	639
4.65661	um	Spot	Image 1	15	1000000037	640
5.45606	um	Spot	Image 1	15	1000000062	641
1.8802	um	Spot	Image 1	15	1000000055	642
4.48876	um	Spot	Image 1	15	1000000038	643
5.07984	um	Spot	Image 1	15	1000000043	644
3.21465	um	Spot	Image 1	15	1000000063	645
3.51891	um	Spot	Image 1	15	1000000039	646
3.93944	um	Spot	Image 1	15	1000000016	647
2.95084	um	Spot	Image 1	15	1000000040	648
4.72368	um	Spot	Image 1	15	1000000017	649
4.3678	um	Spot	Image 1	15	1000000019	650
4.27043	um	Spot	Image 1	15	1000000018	651
3.4163	um	Spot	Image 1	15	1000000051	652
1.18603	um	Spot	Image 1	15	1000000047	653
1.9622	um	Spot	Image 1	15	1000000020	654
2.37956	um	Spot	Image 1	15	1000000044	655
3.76127	um	Spot	Image 1	15	1000000021	656
3.28814	um	Spot	Image 1	15	1000000033	657
1.73533	um	Spot	Image 1	15	1000000022	658
3.46877	um	Spot	Image 1	15	1000000052	659
3.30338	um	Spot	Image 1	15	1000000048	660
2.87942	um	Spot	Image 1	15	1000000057	661
2.87678	um	Spot	Image 1	15	1000000023	662
2.73645	um	Spot	Image 1	15	1000000024	663
2.47658	um	Spot	Image 1	15	1000000026	664
2.37298	um	Spot	Image 1	15	1000000027	665
2.31184	um	Spot	Image 1	15	1000000028	666
2.09823	um	Spot	Image 1	15	1000000064	667
1.87129	um	Spot	Image 1	15	1000000029	668
1.47275	um	Spot	Image 1	15	1000000049	669
1.33259	um	Spot	Image 1	15	1000000041	670
0.852357	um	Spot	Image 1	16	1000000053	671
1.09226	um	Spot	Image 1	16	1000000050	672
2.54767	um	Spot	Image 1	16	1000000001	673
1.98872	um	Spot	Image 1	16	1000000058	674
1.4986	um	Spot	Image 1	16	1000000065	675
3.48788	um	Spot	Image 1	16	1000000059	676
2.30645	um	Spot	Image 1	16	1000000042	677
3.20625	um	Spot	Image 1	16	1000000003	678
4.10546	um	Spot	Image 1	16	1000000004	679
4.60196	um	Spot	Image 1	16	1000000005	680
4.6666	um	Spot	Image 1	16	1000000036	681
1.10191	um	Spot	Image 1	16	1000000066	682
2.69557	um	Spot	Image 1	16	1000000069	683
4.76937	um	Spot	Image 1	16	1000000009	684
5.20192	um	Spot	Image 1	16	1000000010	685
4.91806	um	Spot	Image 1	16	1000000067	686
1.58142	um	Spot	Image 1	16	1000000012	687
3.12368	um	Spot	Image 1	16	1000000046	688
2.62951	um	Spot	Image 1	16	1000000060	689
5.5643	um	Spot	Image 1	16	1000000068	690
5.87095	um	Spot	Image 1	16	1000000061	691
3.28756	um	Spot	Image 1	16	1000000013	692
2.34929	um	Spot	Image 1	16	1000000030	693
1.99797	um	Spot	Image 1	16	1000000055	694
4.717	um	Spot	Image 1	16	1000000037	695
5.4701	um	Spot	Image 1	16	1000000062	696
4.63916	um	Spot	Image 1	16	1000000038	697
5.09686	um	Spot	Image 1	16	1000000043	698
3.13284	um	Spot	Image 1	16	1000000070	699
3.51603	um	Spot	Image 1	16	1000000039	700
2.11396	um	Spot	Image 1	16	1000000056	701
2.98346	um	Spot	Image 1	16	1000000040	702
3.83503	um	Spot	Image 1	16	1000000016	703
4.69136	um	Spot	Image 1	16	1000000017	704
4.29065	um	Spot	Image 1	16	1000000018	705
4.31675	um	Spot	Image 1	16	1000000019	706
3.49312	um	Spot	Image 1	16	1000000051	707
1.1617	um	Spot	Image 1	16	1000000047	708
1.94915	um	Spot	Image 1	16	1000000020	709
2.4073	um	Spot	Image 1	16	1000000044	710
3.67717	um	Spot	Image 1	16	1000000021	711
3.35479	um	Spot	Image 1	16	1000000033	712
1.737	um	Spot	Image 1	16	1000000022	713
3.4322	um	Spot	Image 1	16	1000000052	714
2.9295	um	Spot	Image 1	16	1000000057	715
3.28097	um	Spot	Image 1	16	1000000048	716
2.88036	um	Spot	Image 1	16	1000000023	717
2.75062	um	Spot	Image 1	16	1000000071	718
2.68359	um	Spot	Image 1	16	1000000072	719
2.66483	um	Spot	Image 1	16	1000000024	720
2.31721	um	Spot	Image 1	16	1000000028	721
2.04574	um	Spot	Image 1	16	1000000064	722
1.85487	um	Spot	Image 1	16	1000000029	723
1.4932	um	Spot	Image 1	16	1000000049	724
1.29917	um	Spot	Image 1	16	1000000041	725
0.853537	um	Spot	Image 1	17	1000000053	726
1.08381	um	Spot	Image 1	17	1000000050	727
2.15762	um	Spot	Image 1	17	1000000045	728
2.543	um	Spot	Image 1	17	1000000001	729
2.0046	um	Spot	Image 1	17	1000000058	730
1.46357	um	Spot	Image 1	17	1000000065	731
3.4927	um	Spot	Image 1	17	1000000059	732
2.77381	um	Spot	Image 1	17	1000000073	733
2.30876	um	Spot	Image 1	17	1000000042	734
4.26375	um	Spot	Image 1	17	1000000074	735
1.76381	um	Spot	Image 1	17	1000000054	736
3.18708	um	Spot	Image 1	17	1000000003	737
4.62904	um	Spot	Image 1	17	1000000005	738
4.7381	um	Spot	Image 1	17	1000000036	739
1.1616	um	Spot	Image 1	17	1000000066	740
2.68704	um	Spot	Image 1	17	1000000069	741
4.74675	um	Spot	Image 1	17	1000000009	742
2.52786	um	Spot	Image 1	17	1000000075	743
4.88254	um	Spot	Image 1	17	1000000067	744
1.5657	um	Spot	Image 1	17	1000000012	745
3.08117	um	Spot	Image 1	17	1000000046	746
2.6485	um	Spot	Image 1	17	1000000060	747
5.38485	um	Spot	Image 1	17	1000000068	748
5.87168	um	Spot	Image 1	17	1000000061	749
2.37589	um	Spot	Image 1	17	1000000030	750
5.46412	um	Spot	Image 1	17	1000000062	751
4.88641	um	Spot	Image 1	17	1000000043	752
3.2435	um	Spot	Image 1	17	1000000063	753
3.47378	um	Spot	Image 1	17	1000000039	754
2.1411	um	Spot	Image 1	17	1000000056	755
3.68562	um	Spot	Image 1	17	1000000016	756
3.37567	um	Spot	Image 1	17	1000000076	757
4.7087	um	Spot	Image 1	17	1000000017	758
4.32541	um	Spot	Image 1	17	1000000018	759
3.35482	um	Spot	Image 1	17	1000000051	760
1.18014	um	Spot	Image 1	17	1000000047	761
2.47128	um	Spot	Image 1	17	1000000044	762
1.90501	um	Spot	Image 1	17	1000000020	763
3.67731	um	Spot	Image 1	17	1000000021	764
1.74777	um	Spot	Image 1	17	1000000022	765
3.31872	um	Spot	Image 1	17	1000000033	766
3.43993	um	Spot	Image 1	17	1000000052	767
3.25486	um	Spot	Image 1	17	1000000048	768
2.91125	um	Spot	Image 1	17	1000000057	769
2.88783	um	Spot	Image 1	17	1000000023	770
2.74048	um	Spot	Image 1	17	1000000071	771
2.66813	um	Spot	Image 1	17	1000000072	772
2.66771	um	Spot	Image 1	17	1000000024	773
2.29793	um	Spot	Image 1	17	1000000028	774
2.09118	um	Spot	Image 1	17	1000000064	775
1.87614	um	Spot	Image 1	17	1000000029	776
1.45206	um	Spot	Image 1	17	1000000049	777
1.31275	um	Spot	Image 1	17	1000000041	778
0.885705	um	Spot	Image 1	18	1000000053	779
1.09918	um	Spot	Image 1	18	1000000050	780
2.45819	um	Spot	Image 1	18	1000000077	781
2.01921	um	Spot	Image 1	18	1000000058	782
1.46264	um	Spot	Image 1	18	1000000065	783
3.49766	um	Spot	Image 1	18	1000000078	784
2.9652	um	Spot	Image 1	18	1000000073	785
1.99426	um	Spot	Image 1	18	1000000079	786
1.76435	um	Spot	Image 1	18	1000000054	787
4.28359	um	Spot	Image 1	18	1000000074	788
3.20744	um	Spot	Image 1	18	1000000003	789
4.63606	um	Spot	Image 1	18	1000000005	790
4.6124	um	Spot	Image 1	18	1000000036	791
1.06361	um	Spot	Image 1	18	1000000066	792
4.75746	um	Spot	Image 1	18	1000000009	793
2.26439	um	Spot	Image 1	18	1000000075	794
5.13741	um	Spot	Image 1	18	1000000010	795
4.88398	um	Spot	Image 1	18	1000000067	796
1.51978	um	Spot	Image 1	18	1000000012	797
3.0621	um	Spot	Image 1	18	1000000046	798
2.62075	um	Spot	Image 1	18	1000000060	799
5.87664	um	Spot	Image 1	18	1000000061	800
2.30851	um	Spot	Image 1	18	1000000055	801
5.5217	um	Spot	Image 1	18	1000000062	802
4.8427	um	Spot	Image 1	18	1000000043	803
3.23661	um	Spot	Image 1	18	1000000063	804
3.00262	um	Spot	Image 1	18	1000000070	805
3.47632	um	Spot	Image 1	18	1000000039	806
2.08916	um	Spot	Image 1	18	1000000080	807
3.03667	um	Spot	Image 1	18	1000000040	808
3.54929	um	Spot	Image 1	18	1000000076	809
4.73533	um	Spot	Image 1	18	1000000017	810
4.31967	um	Spot	Image 1	18	1000000018	811
4.32045	um	Spot	Image 1	18	1000000019	812
3.3635	um	Spot	Image 1	18	1000000051	813
1.1587	um	Spot	Image 1	18	1000000047	814
2.39164	um	Spot	Image 1	18	1000000044	815
1.9216	um	Spot	Image 1	18	1000000020	816
3.66674	um	Spot	Image 1	18	1000000021	817
3.2526	um	Spot	Image 1	18	1000000033	818
3.48945	um	Spot	Image 1	18	1000000052	819
1.73097	um	Spot	Image 1	18	1000000022	820
3.24839	um	Spot	Image 1	18	1000000048	821
2.89596	um	Spot	Image 1	18	1000000057	822
2.87361	um	Spot	Image 1	18	1000000071	823
2.85863	um	Spot	Image 1	18	1000000023	824
2.6545	um	Spot	Image 1	18	1000000024	825
2.53239	um	Spot	Image 1	18	1000000072	826
2.34571	um	Spot	Image 1	18	1000000081	827
2.31753	um	Spot	Image 1	18	1000000028	828
2.07548	um	Spot	Image 1	18	1000000064	829
1.89026	um	Spot	Image 1	18	1000000029	830
1.47725	um	Spot	Image 1	18	1000000049	831
1.31234	um	Spot	Image 1	18	1000000041	832
0.822103	um	Spot	Image 1	19	1000000053	833
1.05351	um	Spot	Image 1	19	1000000050	834
2.14293	um	Spot	Image 1	19	1000000045	835
2.49053	um	Spot	Image 1	19	1000000077	836
2.00323	um	Spot	Image 1	19	1000000058	837
3.52589	um	Spot	Image 1	19	1000000059	838
1.54269	um	Spot	Image 1	19	1000000065	839
3.51594	um	Spot	Image 1	19	1000000078	840
3.00665	um	Spot	Image 1	19	1000000073	841
1.97642	um	Spot	Image 1	19	1000000079	842
4.24855	um	Spot	Image 1	19	1000000074	843
1.76021	um	Spot	Image 1	19	1000000054	844
3.13778	um	Spot	Image 1	19	1000000003	845
4.58587	um	Spot	Image 1	19	1000000005	846
4.62421	um	Spot	Image 1	19	1000000036	847
1.08227	um	Spot	Image 1	19	1000000066	848
2.7501	um	Spot	Image 1	19	1000000069	849
4.76189	um	Spot	Image 1	19	1000000009	850
3.5384	um	Spot	Image 1	19	1000000082	851
1.53188	um	Spot	Image 1	19	1000000012	852
5.5029	um	Spot	Image 1	19	1000000068	853
2.60493	um	Spot	Image 1	19	1000000060	854
3.10546	um	Spot	Image 1	19	1000000046	855
5.87831	um	Spot	Image 1	19	1000000061	856
2.35865	um	Spot	Image 1	19	1000000055	857
5.48864	um	Spot	Image 1	19	1000000062	858
4.88063	um	Spot	Image 1	19	1000000043	859
2.89879	um	Spot	Image 1	19	1000000070	860
3.51042	um	Spot	Image 1	19	1000000039	861
2.06402	um	Spot	Image 1	19	1000000080	862
2.14175	um	Spot	Image 1	19	1000000056	863
3.73638	um	Spot	Image 1	19	1000000076	864
4.7009	um	Spot	Image 1	19	1000000017	865
4.32301	um	Spot	Image 1	19	1000000018	866
4.33844	um	Spot	Image 1	19	1000000019	867
3.33301	um	Spot	Image 1	19	1000000051	868
1.17706	um	Spot	Image 1	19	1000000047	869
2.40259	um	Spot	Image 1	19	1000000044	870
1.93933	um	Spot	Image 1	19	1000000020	871
3.67296	um	Spot	Image 1	19	1000000021	872
3.26973	um	Spot	Image 1	19	1000000033	873
3.53188	um	Spot	Image 1	19	1000000052	874
1.70802	um	Spot	Image 1	19	1000000022	875
3.252	um	Spot	Image 1	19	1000000048	876
2.93395	um	Spot	Image 1	19	1000000057	877
2.41448	um	Spot	Image 1	19	1000000083	878
2.92418	um	Spot	Image 1	19	1000000071	879
2.86074	um	Spot	Image 1	19	1000000023	880
2.67141	um	Spot	Image 1	19	1000000024	881
2.34225	um	Spot	Image 1	19	1000000081	882
2.30761	um	Spot	Image 1	19	1000000028	883
2.10991	um	Spot	Image 1	19	1000000064	884
1.90338	um	Spot	Image 1	19	1000000029	885
1.32502	um	Spot	Image 1	19	1000000041	886
1.29425	um	Spot	Image 1	19	1000000049	887
0.864211	um	Spot	Image 1	20	1000000053	888
1.0806	um	Spot	Image 1	20	1000000050	889
2.5	um	Spot	Image 1	20	1000000077	890
1.99904	um	Spot	Image 1	20	1000000058	891
1.50824	um	Spot	Image 1	20	1000000065	892
2.98552	um	Spot	Image 1	20	1000000073	893
1.98303	um	Spot	Image 1	20	1000000079	894
3.4747	um	Spot	Image 1	20	1000000078	895
1.73272	um	Spot	Image 1	20	1000000054	896
3.14429	um	Spot	Image 1	20	1000000003	897
4.28121	um	Spot	Image 1	20	1000000074	898
4.62874	um	Spot	Image 1	20	1000000005	899
4.74968	um	Spot	Image 1	20	1000000036	900
1.11173	um	Spot	Image 1	20	1000000066	901
2.7602	um	Spot	Image 1	20	1000000069	902
3.53729	um	Spot	Image 1	20	1000000082	903
4.90377	um	Spot	Image 1	20	1000000067	904
5.65495	um	Spot	Image 1	20	1000000068	905
2.02784	um	Spot	Image 1	20	1000000075	906
1.58781	um	Spot	Image 1	20	1000000012	907
2.61856	um	Spot	Image 1	20	1000000060	908
5.87709	um	Spot	Image 1	20	1000000061	909
2.35044	um	Spot	Image 1	20	1000000055	910
5.40282	um	Spot	Image 1	20	1000000062	911
3.21279	um	Spot	Image 1	20	1000000063	912
4.87859	um	Spot	Image 1	20	1000000043	913
2.89983	um	Spot	Image 1	20	1000000070	914
3.58322	um	Spot	Image 1	20	1000000039	915
2.97053	um	Spot	Image 1	20	1000000040	916
3.85131	um	Spot	Image 1	20	1000000076	917
2.98192	um	Spot	Image 1	20	1000000084	918
4.70395	um	Spot	Image 1	20	1000000017	919
4.31156	um	Spot	Image 1	20	1000000018	920
4.26585	um	Spot	Image 1	20	1000000019	921
3.23524	um	Spot	Image 1	20	1000000051	922
1.15881	um	Spot	Image 1	20	1000000047	923
2.39565	um	Spot	Image 1	20	1000000044	924
1.89738	um	Spot	Image 1	20	1000000020	925
3.67597	um	Spot	Image 1	20	1000000021	926
3.56202	um	Spot	Image 1	20	1000000052	927
1.69363	um	Spot	Image 1	20	1000000022	928
3.27398	um	Spot	Image 1	20	1000000033	929
2.93358	um	Spot	Image 1	20	1000000057	930
3.28472	um	Spot	Image 1	20	1000000048	931
3.03323	um	Spot	Image 1	20	1000000071	932
2.39144	um	Spot	Image 1	20	1000000083	933
2.79725	um	Spot	Image 1	20	1000000023	934
2.71538	um	Spot	Image 1	20	1000000024	935
2.54757	um	Spot	Image 1	20	1000000072	936
2.38622	um	Spot	Image 1	20	1000000081	937
2.3171	um	Spot	Image 1	20	1000000028	938
2.06361	um	Spot	Image 1	20	1000000064	939
1.90644	um	Spot	Image 1	20	1000000029	940
1.33703	um	Spot	Image 1	20	1000000041	941
1.24024	um	Spot	Image 1	20	1000000049	942
0.885745	um	Spot	Image 1	21	1000000053	943
1.06587	um	Spot	Image 1	21	1000000050	944
1.91891	um	Spot	Image 1	21	1000000045	945
2.51204	um	Spot	Image 1	21	1000000077	946
1.44444	um	Spot	Image 1	21	1000000065	947
3.48533	um	Spot	Image 1	21	1000000059	948
2.97889	um	Spot	Image 1	21	1000000073	949
2.05245	um	Spot	Image 1	21	1000000079	950
1.71421	um	Spot	Image 1	21	1000000054	951
3.05519	um	Spot	Image 1	21	1000000003	952
4.31696	um	Spot	Image 1	21	1000000074	953
4.34083	um	Spot	Image 1	21	1000000085	954
1.14069	um	Spot	Image 1	21	1000000066	955
4.73771	um	Spot	Image 1	21	1000000036	956
2.75732	um	Spot	Image 1	21	1000000069	957
4.74117	um	Spot	Image 1	21	1000000009	958
3.55293	um	Spot	Image 1	21	1000000082	959
5.57224	um	Spot	Image 1	21	1000000068	960
4.97812	um	Spot	Image 1	21	1000000067	961
2.01037	um	Spot	Image 1	21	1000000075	962
3.05361	um	Spot	Image 1	21	1000000046	963
2.57081	um	Spot	Image 1	21	1000000060	964
5.90548	um	Spot	Image 1	21	1000000061	965
5.42344	um	Spot	Image 1	21	1000000062	966
4.71695	um	Spot	Image 1	21	1000000086	967
4.73323	um	Spot	Image 1	21	1000000087	968
3.21952	um	Spot	Image 1	21	1000000063	969
2.94461	um	Spot	Image 1	21	1000000070	970
2.14182	um	Spot	Image 1	21	1000000080	971
3.54937	um	Spot	Image 1	21	1000000039	972
2.97553	um	Spot	Image 1	21	1000000040	973
2.18768	um	Spot	Image 1	21	1000000056	974
3.92404	um	Spot	Image 1	21	1000000076	975
4.81615	um	Spot	Image 1	21	1000000017	976
3.07669	um	Spot	Image 1	21	1000000084	977
4.28019	um	Spot	Image 1	21	1000000018	978
3.29172	um	Spot	Image 1	21	1000000051	979
4.22276	um	Spot	Image 1	21	1000000019	980
1.18124	um	Spot	Image 1	21	1000000047	981
1.86856	um	Spot	Image 1	21	1000000020	982
2.3752	um	Spot	Image 1	21	1000000044	983
3.72072	um	Spot	Image 1	21	1000000021	984
3.26804	um	Spot	Image 1	21	1000000033	985
3.52135	um	Spot	Image 1	21	1000000052	986
1.71059	um	Spot	Image 1	21	1000000022	987
2.9151	um	Spot	Image 1	21	1000000057	988
3.28306	um	Spot	Image 1	21	1000000048	989
3.11165	um	Spot	Image 1	21	1000000071	990
2.40609	um	Spot	Image 1	21	1000000083	991
2.68194	um	Spot	Image 1	21	1000000023	992
2.71283	um	Spot	Image 1	21	1000000024	993
2.34971	um	Spot	Image 1	21	1000000081	994
2.31767	um	Spot	Image 1	21	1000000028	995
2.03242	um	Spot	Image 1	21	1000000064	996
1.9244	um	Spot	Image 1	21	1000000029	997
1.29649	um	Spot	Image 1	21	1000000041	998
0.824809	um	Spot	Image 1	22	1000000053	999
1.0628	um	Spot	Image 1	22	1000000050	1000
2.5062	um	Spot	Image 1	22	1000000077	1001
2.04367	um	Spot	Image 1	22	1000000058	1002
3.46465	um	Spot	Image 1	22	1000000059	1003
1.55899	um	Spot	Image 1	22	1000000065	1004
2.9729	um	Spot	Image 1	22	1000000073	1005
3.53396	um	Spot	Image 1	22	1000000078	1006
2.0487	um	Spot	Image 1	22	1000000079	1007
1.73279	um	Spot	Image 1	22	1000000054	1008
4.30393	um	Spot	Image 1	22	1000000074	1009
4.31792	um	Spot	Image 1	22	1000000085	1010
2.91337	um	Spot	Image 1	22	1000000003	1011
1.13968	um	Spot	Image 1	22	1000000066	1012
4.68581	um	Spot	Image 1	22	1000000036	1013
2.81733	um	Spot	Image 1	22	1000000069	1014
3.55019	um	Spot	Image 1	22	1000000082	1015
5.56306	um	Spot	Image 1	22	1000000068	1016
4.88257	um	Spot	Image 1	22	1000000067	1017
2.04172	um	Spot	Image 1	22	1000000075	1018
3.02324	um	Spot	Image 1	22	1000000046	1019
2.57954	um	Spot	Image 1	22	1000000060	1020
5.89645	um	Spot	Image 1	22	1000000061	1021
4.64722	um	Spot	Image 1	22	1000000086	1022
5.38402	um	Spot	Image 1	22	1000000062	1023
4.88143	um	Spot	Image 1	22	1000000087	1024
2.91025	um	Spot	Image 1	22	1000000070	1025
2.06988	um	Spot	Image 1	22	1000000080	1026
2.96545	um	Spot	Image 1	22	1000000040	1027
3.87806	um	Spot	Image 1	22	1000000076	1028
4.78263	um	Spot	Image 1	22	1000000017	1029
2.97874	um	Spot	Image 1	22	1000000084	1030
4.28172	um	Spot	Image 1	22	1000000018	1031
4.2818	um	Spot	Image 1	22	1000000019	1032
1.14555	um	Spot	Image 1	22	1000000047	1033
2.429	um	Spot	Image 1	22	1000000044	1034
1.97374	um	Spot	Image 1	22	1000000020	1035
3.7584	um	Spot	Image 1	22	1000000021	1036
3.28478	um	Spot	Image 1	22	1000000033	1037
3.51417	um	Spot	Image 1	22	1000000052	1038
1.69894	um	Spot	Image 1	22	1000000022	1039
3.29454	um	Spot	Image 1	22	1000000048	1040
2.94842	um	Spot	Image 1	22	1000000057	1041
3.14145	um	Spot	Image 1	22	1000000071	1042
2.70347	um	Spot	Image 1	22	1000000023	1043
2.55251	um	Spot	Image 1	22	1000000072	1044
2.34629	um	Spot	Image 1	22	1000000081	1045
2.31611	um	Spot	Image 1	22	1000000028	1046
2.08953	um	Spot	Image 1	22	1000000064	1047
1.94165	um	Spot	Image 1	22	1000000029	1048
1.27388	um	Spot	Image 1	22	1000000041	1049
0.868186	um	Spot	Image 1	23	1000000053	1050
1.08007	um	Spot	Image 1	23	1000000050	1051
2.5088	um	Spot	Image 1	23	1000000077	1052
2.02941	um	Spot	Image 1	23	1000000058	1053
3.51418	um	Spot	Image 1	23	1000000059	1054
2.96133	um	Spot	Image 1	23	1000000073	1055
3.56234	um	Spot	Image 1	23	1000000078	1056
1.97434	um	Spot	Image 1	23	1000000079	1057
4.29623	um	Spot	Image 1	23	1000000074	1058
4.31411	um	Spot	Image 1	23	1000000085	1059
2.84893	um	Spot	Image 1	23	1000000003	1060
1.13189	um	Spot	Image 1	23	1000000066	1061
4.78824	um	Spot	Image 1	23	1000000009	1062
3.53561	um	Spot	Image 1	23	1000000082	1063
5.6233	um	Spot	Image 1	23	1000000068	1064
4.83422	um	Spot	Image 1	23	1000000067	1065
2.04685	um	Spot	Image 1	23	1000000075	1066
2.62244	um	Spot	Image 1	23	1000000060	1067
3.08772	um	Spot	Image 1	23	1000000046	1068
3.17223	um	Spot	Image 1	23	1000000088	1069
5.89174	um	Spot	Image 1	23	1000000061	1070
5.09255	um	Spot	Image 1	23	1000000089	1071
4.68968	um	Spot	Image 1	23	1000000086	1072
4.82717	um	Spot	Image 1	23	1000000087	1073
3.14667	um	Spot	Image 1	23	1000000063	1074
5.091	um	Spot	Image 1	23	1000000090	1075
1.5017	um	Spot	Image 1	23	1000000091	1076
2.11817	um	Spot	Image 1	23	1000000080	1077
3.47889	um	Spot	Image 1	23	1000000039	1078
2.21451	um	Spot	Image 1	23	1000000056	1079
3.92107	um	Spot	Image 1	23	1000000076	1080
2.96123	um	Spot	Image 1	23	1000000084	1081
4.275	um	Spot	Image 1	23	1000000018	1082
1.1849	um	Spot	Image 1	23	1000000047	1083
2.34757	um	Spot	Image 1	23	1000000044	1084
1.90731	um	Spot	Image 1	23	1000000020	1085
3.66372	um	Spot	Image 1	23	1000000021	1086
3.32787	um	Spot	Image 1	23	1000000033	1087
1.71229	um	Spot	Image 1	23	1000000022	1088
3.46806	um	Spot	Image 1	23	1000000052	1089
3.20869	um	Spot	Image 1	23	1000000048	1090
2.93907	um	Spot	Image 1	23	1000000057	1091
2.95697	um	Spot	Image 1	23	1000000071	1092
2.67553	um	Spot	Image 1	23	1000000083	1093
2.68499	um	Spot	Image 1	23	1000000023	1094
2.3656	um	Spot	Image 1	23	1000000081	1095
2.24649	um	Spot	Image 1	23	1000000028	1096
2.07251	um	Spot	Image 1	23	1000000064	1097
1.914	um	Spot	Image 1	23	1000000029	1098
1.27972	um	Spot	Image 1	23	1000000041	1099
0.85393	um	Spot	Image 1	24	1000000053	1100
1.22723	um	Spot	Image 1	24	1000000092	1101
3.49873	um	Spot	Image 1	24	1000000059	1102
1.59167	um	Spot	Image 1	24	1000000065	1103
2.99252	um	Spot	Image 1	24	1000000073	1104
3.52756	um	Spot	Image 1	24	1000000078	1105
2.00529	um	Spot	Image 1	24	1000000079	1106
4.30173	um	Spot	Image 1	24	1000000074	1107
4.31437	um	Spot	Image 1	24	1000000085	1108
2.70378	um	Spot	Image 1	24	1000000003	1109
4.54364	um	Spot	Image 1	24	1000000093	1110
1.16147	um	Spot	Image 1	24	1000000066	1111
4.70191	um	Spot	Image 1	24	1000000036	1112
2.74189	um	Spot	Image 1	24	1000000069	1113
4.81825	um	Spot	Image 1	24	1000000009	1114
3.5389	um	Spot	Image 1	24	1000000082	1115
5.60238	um	Spot	Image 1	24	1000000068	1116
4.89905	um	Spot	Image 1	24	1000000067	1117
2.10301	um	Spot	Image 1	24	1000000075	1118
3.02195	um	Spot	Image 1	24	1000000046	1119
5.88537	um	Spot	Image 1	24	1000000061	1120
3.26136	um	Spot	Image 1	24	1000000088	1121
5.19712	um	Spot	Image 1	24	1000000089	1122
5.08411	um	Spot	Image 1	24	1000000090	1123
2.15275	um	Spot	Image 1	24	1000000080	1124
1.3882	um	Spot	Image 1	24	1000000091	1125
3.09462	um	Spot	Image 1	24	1000000070	1126
2.22228	um	Spot	Image 1	24	1000000056	1127
3.89467	um	Spot	Image 1	24	1000000076	1128
3.0006	um	Spot	Image 1	24	1000000084	1129
4.28864	um	Spot	Image 1	24	1000000018	1130
1.18494	um	Spot	Image 1	24	1000000047	1131
2.32803	um	Spot	Image 1	24	1000000044	1132
1.92444	um	Spot	Image 1	24	1000000020	1133
3.702	um	Spot	Image 1	24	1000000021	1134
3.31678	um	Spot	Image 1	24	1000000033	1135
1.69595	um	Spot	Image 1	24	1000000022	1136
2.9102	um	Spot	Image 1	24	1000000057	1137
3.27477	um	Spot	Image 1	24	1000000048	1138
2.89678	um	Spot	Image 1	24	1000000071	1139
2.71989	um	Spot	Image 1	24	1000000072	1140
2.65316	um	Spot	Image 1	24	1000000083	1141
2.3631	um	Spot	Image 1	24	1000000081	1142
2.23434	um	Spot	Image 1	24	1000000028	1143
2.08068	um	Spot	Image 1	24	1000000064	1144
1.91337	um	Spot	Image 1	24	1000000029	1145
1.45183	um	Spot	Image 1	24	1000000094	1146
1.28722	um	Spot	Image 1	24	1000000041	1147
0.863827	um	Spot	Image 1	25	1000000053	1148
1.177	um	Spot	Image 1	25	1000000092	1149
2.56296	um	Spot	Image 1	25	1000000077	1150
2.02862	um	Spot	Image 1	25	1000000058	1151
2.07241	um	Spot	Image 1	25	1000000079	1152
2.93707	um	Spot	Image 1	25	1000000073	1153
3.46793	um	Spot	Image 1	25	1000000078	1154
4.30131	um	Spot	Image 1	25	1000000074	1155
4.29401	um	Spot	Image 1	25	1000000085	1156
2.72594	um	Spot	Image 1	25	1000000003	1157
4.48138	um	Spot	Image 1	25	1000000093	1158
1.14967	um	Spot	Image 1	25	1000000066	1159
4.69334	um	Spot	Image 1	25	1000000036	1160
2.72569	um	Spot	Image 1	25	1000000069	1161
3.59267	um	Spot	Image 1	25	1000000082	1162
4.81314	um	Spot	Image 1	25	1000000009	1163
5.59496	um	Spot	Image 1	25	1000000068	1164
4.80158	um	Spot	Image 1	25	1000000067	1165
1.98261	um	Spot	Image 1	25	1000000075	1166
3.07508	um	Spot	Image 1	25	1000000046	1167
3.35455	um	Spot	Image 1	25	1000000088	1168
5.26355	um	Spot	Image 1	25	1000000089	1169
4.7296	um	Spot	Image 1	25	1000000086	1170
4.89551	um	Spot	Image 1	25	1000000090	1171
3.19365	um	Spot	Image 1	25	1000000063	1172
4.85823	um	Spot	Image 1	25	1000000087	1173
2.08882	um	Spot	Image 1	25	1000000080	1174
1.49504	um	Spot	Image 1	25	1000000091	1175
3.0928	um	Spot	Image 1	25	1000000070	1176
3.49366	um	Spot	Image 1	25	1000000039	1177
3.94034	um	Spot	Image 1	25	1000000076	1178
2.94059	um	Spot	Image 1	25	1000000084	1179
4.26538	um	Spot	Image 1	25	1000000018	1180
1.142	um	Spot	Image 1	25	1000000047	1181
2.40282	um	Spot	Image 1	25	1000000044	1182
1.90281	um	Spot	Image 1	25	1000000020	1183
3.72506	um	Spot	Image 1	25	1000000021	1184
3.31307	um	Spot	Image 1	25	1000000033	1185
1.68339	um	Spot	Image 1	25	1000000022	1186
2.90947	um	Spot	Image 1	25	1000000057	1187
3.20943	um	Spot	Image 1	25	1000000048	1188
2.88806	um	Spot	Image 1	25	1000000071	1189
2.68533	um	Spot	Image 1	25	1000000083	1190
2.35423	um	Spot	Image 1	25	1000000081	1191
2.25087	um	Spot	Image 1	25	1000000028	1192
2.09633	um	Spot	Image 1	25	1000000064	1193
1.89561	um	Spot	Image 1	25	1000000029	1194
1.33277	um	Spot	Image 1	25	1000000094	1195
1.31287	um	Spot	Image 1	25	1000000041	1196
0.838438	um	Spot	Image 1	26	1000000053	1197
1.21024	um	Spot	Image 1	26	1000000092	1198
1.61544	um	Spot	Image 1	26	1000000065	1199
3.42782	um	Spot	Image 1	26	1000000078	1200
1.99416	um	Spot	Image 1	26	1000000079	1201
4.30381	um	Spot	Image 1	26	1000000074	1202
4.29498	um	Spot	Image 1	26	1000000085	1203
2.63694	um	Spot	Image 1	26	1000000003	1204
4.52795	um	Spot	Image 1	26	1000000093	1205
4.70196	um	Spot	Image 1	26	1000000036	1206
1.12826	um	Spot	Image 1	26	1000000066	1207
3.56103	um	Spot	Image 1	26	1000000082	1208
4.81042	um	Spot	Image 1	26	1000000009	1209
2.05158	um	Spot	Image 1	26	1000000075	1210
4.79532	um	Spot	Image 1	26	1000000067	1211
3.06473	um	Spot	Image 1	26	1000000046	1212
3.38284	um	Spot	Image 1	26	1000000088	1213
5.25851	um	Spot	Image 1	26	1000000089	1214
4.66796	um	Spot	Image 1	26	1000000086	1215
4.88942	um	Spot	Image 1	26	1000000090	1216
3.23285	um	Spot	Image 1	26	1000000063	1217
4.91258	um	Spot	Image 1	26	1000000087	1218
2.09984	um	Spot	Image 1	26	1000000080	1219
2.98958	um	Spot	Image 1	26	1000000070	1220
3.52228	um	Spot	Image 1	26	1000000039	1221
3.95817	um	Spot	Image 1	26	1000000076	1222
2.98568	um	Spot	Image 1	26	1000000084	1223
4.2581	um	Spot	Image 1	26	1000000018	1224
2.34763	um	Spot	Image 1	26	1000000044	1225
1.94093	um	Spot	Image 1	26	1000000020	1226
3.65041	um	Spot	Image 1	26	1000000021	1227
3.30236	um	Spot	Image 1	26	1000000033	1228
1.66741	um	Spot	Image 1	26	1000000022	1229
2.91614	um	Spot	Image 1	26	1000000057	1230
3.27877	um	Spot	Image 1	26	1000000048	1231
2.88472	um	Spot	Image 1	26	1000000071	1232
2.77287	um	Spot	Image 1	26	1000000072	1233
2.66936	um	Spot	Image 1	26	1000000083	1234
2.36338	um	Spot	Image 1	26	1000000081	1235
2.2695	um	Spot	Image 1	26	1000000028	1236
2.05875	um	Spot	Image 1	26	1000000064	1237
1.7973	um	Spot	Image 1	26	1000000029	1238
1.31963	um	Spot	Image 1	26	1000000094	1239
0.849971	um	Spot	Image 1	27	1000000053	1240
1.21787	um	Spot	Image 1	27	1000000092	1241
2.52675	um	Spot	Image 1	27	1000000077	1242
1.60018	um	Spot	Image 1	27	1000000065	1243
3.45055	um	Spot	Image 1	27	1000000078	1244
2.05119	um	Spot	Image 1	27	1000000079	1245
2.95049	um	Spot	Image 1	27	1000000073	1246
4.31139	um	Spot	Image 1	27	1000000074	1247
4.31357	um	Spot	Image 1	27	1000000085	1248
2.6606	um	Spot	Image 1	27	1000000003	1249
4.40659	um	Spot	Image 1	27	1000000093	1250
4.73025	um	Spot	Image 1	27	1000000036	1251
1.21554	um	Spot	Image 1	27	1000000066	1252
2.67319	um	Spot	Image 1	27	1000000069	1253
3.53932	um	Spot	Image 1	27	1000000082	1254
4.80468	um	Spot	Image 1	27	1000000009	1255
5.25821	um	Spot	Image 1	27	1000000095	1256
4.87334	um	Spot	Image 1	27	1000000067	1257
2.10437	um	Spot	Image 1	27	1000000075	1258
3.0598	um	Spot	Image 1	27	1000000046	1259
3.42017	um	Spot	Image 1	27	1000000088	1260
5.25466	um	Spot	Image 1	27	1000000089	1261
4.73617	um	Spot	Image 1	27	1000000086	1262
4.86633	um	Spot	Image 1	27	1000000090	1263
5.13985	um	Spot	Image 1	27	1000000087	1264
2.95214	um	Spot	Image 1	27	1000000070	1265
2.09547	um	Spot	Image 1	27	1000000080	1266
3.50006	um	Spot	Image 1	27	1000000039	1267
1.6432	um	Spot	Image 1	27	1000000091	1268
3.83659	um	Spot	Image 1	27	1000000076	1269
3.00255	um	Spot	Image 1	27	1000000084	1270
4.27696	um	Spot	Image 1	27	1000000018	1271
1.03849	um	Spot	Image 1	27	1000000047	1272
1.90601	um	Spot	Image 1	27	1000000020	1273
3.60528	um	Spot	Image 1	27	1000000021	1274
3.32333	um	Spot	Image 1	27	1000000033	1275
1.40744	um	Spot	Image 1	27	1000000096	1276
2.91789	um	Spot	Image 1	27	1000000057	1277
3.20284	um	Spot	Image 1	27	1000000048	1278
2.76419	um	Spot	Image 1	27	1000000072	1279
2.70899	um	Spot	Image 1	27	1000000083	1280
2.35593	um	Spot	Image 1	27	1000000081	1281
2.28077	um	Spot	Image 1	27	1000000028	1282
2.08249	um	Spot	Image 1	27	1000000064	1283
1.81671	um	Spot	Image 1	27	1000000029	1284
1.31965	um	Spot	Image 1	27	1000000094	1285
1.28814	um	Spot	Image 1	27	1000000041	1286
0.828764	um	Spot	Image 1	28	1000000053	1287
1.24185	um	Spot	Image 1	28	1000000092	1288
2.52743	um	Spot	Image 1	28	1000000077	1289
2.18487	um	Spot	Image 1	28	1000000097	1290
1.5609	um	Spot	Image 1	28	1000000065	1291
3.48198	um	Spot	Image 1	28	1000000078	1292
2.12664	um	Spot	Image 1	28	1000000079	1293
2.99359	um	Spot	Image 1	28	1000000073	1294
4.29697	um	Spot	Image 1	28	1000000074	1295
4.30991	um	Spot	Image 1	28	1000000085	1296
2.63638	um	Spot	Image 1	28	1000000003	1297
4.38045	um	Spot	Image 1	28	1000000093	1298
4.73143	um	Spot	Image 1	28	1000000036	1299
1.11938	um	Spot	Image 1	28	1000000066	1300
4.91395	um	Spot	Image 1	28	1000000098	1301
2.49443	um	Spot	Image 1	28	1000000069	1302
4.81169	um	Spot	Image 1	28	1000000009	1303
3.52937	um	Spot	Image 1	28	1000000082	1304
4.76325	um	Spot	Image 1	28	1000000067	1305
1.99607	um	Spot	Image 1	28	1000000075	1306
3.13706	um	Spot	Image 1	28	1000000046	1307
3.29675	um	Spot	Image 1	28	1000000088	1308
5.24797	um	Spot	Image 1	28	1000000089	1309
4.61954	um	Spot	Image 1	28	1000000086	1310
2.45419	um	Spot	Image 1	28	1000000099	1311
4.86414	um	Spot	Image 1	28	1000000090	1312
5.1233	um	Spot	Image 1	28	1000000087	1313
2.97001	um	Spot	Image 1	28	1000000070	1314
2.10388	um	Spot	Image 1	28	1000000080	1315
3.5011	um	Spot	Image 1	28	1000000039	1316
1.72435	um	Spot	Image 1	28	1000000091	1317
3.14764	um	Spot	Image 1	28	1000000100	1318
3.02056	um	Spot	Image 1	28	1000000084	1319
4.27878	um	Spot	Image 1	28	1000000018	1320
1.91655	um	Spot	Image 1	28	1000000020	1321
3.63129	um	Spot	Image 1	28	1000000021	1322
3.26936	um	Spot	Image 1	28	1000000033	1323
1.38224	um	Spot	Image 1	28	1000000096	1324
2.93145	um	Spot	Image 1	28	1000000057	1325
3.10865	um	Spot	Image 1	28	1000000048	1326
2.79157	um	Spot	Image 1	28	1000000072	1327
2.71365	um	Spot	Image 1	28	1000000083	1328
2.33422	um	Spot	Image 1	28	1000000081	1329
2.30731	um	Spot	Image 1	28	1000000028	1330
2.00157	um	Spot	Image 1	28	1000000064	1331
1.74801	um	Spot	Image 1	28	1000000029	1332
1.32186	um	Spot	Image 1	28	1000000094	1333
1.31786	um	Spot	Image 1	28	1000000041	1334
0.869847	um	Spot	Image 1	29	1000000053	1335
1.32611	um	Spot	Image 1	29	1000000092	1336
2.56041	um	Spot	Image 1	29	1000000077	1337
2.08403	um	Spot	Image 1	29	1000000097	1338
1.74545	um	Spot	Image 1	29	1000000065	1339
3.72118	um	Spot	Image 1	29	1000000078	1340
2.98383	um	Spot	Image 1	29	1000000073	1341
4.30253	um	Spot	Image 1	29	1000000074	1342
4.41391	um	Spot	Image 1	29	1000000085	1343
4.37968	um	Spot	Image 1	29	1000000093	1344
2.64644	um	Spot	Image 1	29	1000000003	1345
4.6545	um	Spot	Image 1	29	1000000036	1346
1.09923	um	Spot	Image 1	29	1000000066	1347
4.72763	um	Spot	Image 1	29	1000000098	1348
5.1981	um	Spot	Image 1	29	1000000095	1349
3.53715	um	Spot	Image 1	29	1000000082	1350
4.84786	um	Spot	Image 1	29	1000000009	1351
4.72118	um	Spot	Image 1	29	1000000067	1352
2.02433	um	Spot	Image 1	29	1000000075	1353
1.80939	um	Spot	Image 1	29	1000000101	1354
3.20667	um	Spot	Image 1	29	1000000046	1355
3.26883	um	Spot	Image 1	29	1000000088	1356
5.22158	um	Spot	Image 1	29	1000000089	1357
4.59291	um	Spot	Image 1	29	1000000086	1358
2.52237	um	Spot	Image 1	29	1000000099	1359
4.85713	um	Spot	Image 1	29	1000000090	1360
2.97311	um	Spot	Image 1	29	1000000070	1361
5.07761	um	Spot	Image 1	29	1000000087	1362
2.03736	um	Spot	Image 1	29	1000000080	1363
3.51223	um	Spot	Image 1	29	1000000039	1364
1.57172	um	Spot	Image 1	29	1000000091	1365
3.09872	um	Spot	Image 1	29	1000000100	1366
3.05279	um	Spot	Image 1	29	1000000084	1367
4.24829	um	Spot	Image 1	29	1000000018	1368
3.63841	um	Spot	Image 1	29	1000000021	1369
3.25522	um	Spot	Image 1	29	1000000033	1370
1.4272	um	Spot	Image 1	29	1000000096	1371
2.90626	um	Spot	Image 1	29	1000000057	1372
2.7521	um	Spot	Image 1	29	1000000072	1373
2.33701	um	Spot	Image 1	29	1000000081	1374
2.28778	um	Spot	Image 1	29	1000000028	1375
2.06966	um	Spot	Image 1	29	1000000064	1376
1.84356	um	Spot	Image 1	29	1000000029	1377
1.32184	um	Spot	Image 1	29	1000000094	1378
1.32884	um	Spot	Image 1	29	1000000041	1379
0.845267	um	Spot	Image 1	30	1000000053	1380
1.40492	um	Spot	Image 1	30	1000000092	1381
2.05364	um	Spot	Image 1	30	1000000097	1382
3.35833	um	Spot	Image 1	30	1000000102	1383
3.74679	um	Spot	Image 1	30	1000000078	1384
2.97389	um	Spot	Image 1	30	1000000073	1385
1.80447	um	Spot	Image 1	30	1000000103	1386
4.31084	um	Spot	Image 1	30	1000000098	1387
4.31909	um	Spot	Image 1	30	1000000085	1388
2.64712	um	Spot	Image 1	30	1000000003	1389
4.39795	um	Spot	Image 1	30	1000000093	1390
4.68196	um	Spot	Image 1	30	1000000036	1391
1.11492	um	Spot	Image 1	30	1000000066	1392
5.21109	um	Spot	Image 1	30	1000000095	1393
3.53848	um	Spot	Image 1	30	1000000082	1394
4.78129	um	Spot	Image 1	30	1000000009	1395
4.78469	um	Spot	Image 1	30	1000000067	1396
1.60805	um	Spot	Image 1	30	1000000101	1397
3.10746	um	Spot	Image 1	30	1000000046	1398
3.14094	um	Spot	Image 1	30	1000000088	1399
4.60735	um	Spot	Image 1	30	1000000086	1400
5.28677	um	Spot	Image 1	30	1000000089	1401
2.53436	um	Spot	Image 1	30	1000000099	1402
4.88149	um	Spot	Image 1	30	1000000090	1403
2.90569	um	Spot	Image 1	30	1000000070	1404
5.24846	um	Spot	Image 1	30	1000000087	1405
3.51372	um	Spot	Image 1	30	1000000039	1406
1.57329	um	Spot	Image 1	30	1000000091	1407
3.0795	um	Spot	Image 1	30	1000000100	1408
3.03971	um	Spot	Image 1	30	1000000084	1409
4.23604	um	Spot	Image 1	30	1000000018	1410
1.85286	um	Spot	Image 1	30	1000000020	1411
3.64985	um	Spot	Image 1	30	1000000021	1412
3.2765	um	Spot	Image 1	30	1000000033	1413
1.42326	um	Spot	Image 1	30	1000000096	1414
2.90303	um	Spot	Image 1	30	1000000057	1415
2.69922	um	Spot	Image 1	30	1000000072	1416
2.69662	um	Spot	Image 1	30	1000000083	1417
2.6326	um	Spot	Image 1	30	1000000104	1418
2.38079	um	Spot	Image 1	30	1000000081	1419
2.31859	um	Spot	Image 1	30	1000000028	1420
2.06665	um	Spot	Image 1	30	1000000064	1421
1.31913	um	Spot	Image 1	30	1000000041	1422
1.3134	um	Spot	Image 1	30	1000000094	1423
0.864452	um	Spot	Image 1	31	1000000053	1424
1.3751	um	Spot	Image 1	31	1000000092	1425
1.99989	um	Spot	Image 1	31	1000000097	1426
3.32915	um	Spot	Image 1	31	1000000102	1427
3.67131	um	Spot	Image 1	31	1000000078	1428
1.91167	um	Spot	Image 1	31	1000000103	1429
2.97259	um	Spot	Image 1	31	1000000073	1430
4.06445	um	Spot	Image 1	31	1000000098	1431
2.65579	um	Spot	Image 1	31	1000000003	1432
4.42587	um	Spot	Image 1	31	1000000093	1433
4.59697	um	Spot	Image 1	31	1000000074	1434
1.14643	um	Spot	Image 1	31	1000000066	1435
5.0554	um	Spot	Image 1	31	1000000105	1436
5.28103	um	Spot	Image 1	31	1000000095	1437
3.53467	um	Spot	Image 1	31	1000000082	1438
4.77222	um	Spot	Image 1	31	1000000067	1439
1.48689	um	Spot	Image 1	31	1000000101	1440
1.95061	um	Spot	Image 1	31	1000000075	1441
3.15932	um	Spot	Image 1	31	1000000046	1442
3.18013	um	Spot	Image 1	31	1000000088	1443
4.57458	um	Spot	Image 1	31	1000000086	1444
5.28334	um	Spot	Image 1	31	1000000089	1445
3.23588	um	Spot	Image 1	31	1000000106	1446
2.55364	um	Spot	Image 1	31	1000000099	1447
4.89113	um	Spot	Image 1	31	1000000090	1448
2.922	um	Spot	Image 1	31	1000000070	1449
5.24895	um	Spot	Image 1	31	1000000087	1450
3.51822	um	Spot	Image 1	31	1000000039	1451
1.58072	um	Spot	Image 1	31	1000000091	1452
3.02734	um	Spot	Image 1	31	1000000100	1453
3.01339	um	Spot	Image 1	31	1000000084	1454
4.20334	um	Spot	Image 1	31	1000000018	1455
3.65199	um	Spot	Image 1	31	1000000021	1456
3.26296	um	Spot	Image 1	31	1000000033	1457
1.40727	um	Spot	Image 1	31	1000000096	1458
2.70949	um	Spot	Image 1	31	1000000083	1459
2.65045	um	Spot	Image 1	31	1000000104	1460
2.27323	um	Spot	Image 1	31	1000000028	1461
2.0112	um	Spot	Image 1	31	1000000064	1462
1.31607	um	Spot	Image 1	31	1000000094	1463
1.27804	um	Spot	Image 1	31	1000000041	1464
0.827034	um	Spot	Image 1	32	1000000053	1465
1.37416	um	Spot	Image 1	32	1000000092	1466
3.34511	um	Spot	Image 1	32	1000000102	1467
2.00501	um	Spot	Image 1	32	1000000103	1468
2.81667	um	Spot	Image 1	32	1000000107	1469
4.32198	um	Spot	Image 1	32	1000000085	1470
4.39686	um	Spot	Image 1	32	1000000093	1471
4.64805	um	Spot	Image 1	32	1000000074	1472
4.70734	um	Spot	Image 1	32	1000000036	1473
1.11444	um	Spot	Image 1	32	1000000066	1474
3.40582	um	Spot	Image 1	32	1000000108	1475
5.2715	um	Spot	Image 1	32	1000000095	1476
3.57356	um	Spot	Image 1	32	1000000082	1477
4.79153	um	Spot	Image 1	32	1000000067	1478
1.92824	um	Spot	Image 1	32	1000000075	1479
1.51423	um	Spot	Image 1	32	1000000101	1480
3.12271	um	Spot	Image 1	32	1000000046	1481
3.19968	um	Spot	Image 1	32	1000000088	1482
5.16964	um	Spot	Image 1	32	1000000089	1483
4.58126	um	Spot	Image 1	32	1000000086	1484
3.10532	um	Spot	Image 1	32	1000000106	1485
2.56943	um	Spot	Image 1	32	1000000099	1486
4.8868	um	Spot	Image 1	32	1000000090	1487
5.19921	um	Spot	Image 1	32	1000000087	1488
2.87998	um	Spot	Image 1	32	1000000070	1489
3.47862	um	Spot	Image 1	32	1000000039	1490
1.60885	um	Spot	Image 1	32	1000000091	1491
3.13151	um	Spot	Image 1	32	1000000100	1492
3.97909	um	Spot	Image 1	32	1000000018	1493
1.6743	um	Spot	Image 1	32	1000000020	1494
3.64391	um	Spot	Image 1	32	1000000021	1495
3.2603	um	Spot	Image 1	32	1000000033	1496
1.40781	um	Spot	Image 1	32	1000000096	1497
2.66814	um	Spot	Image 1	32	1000000104	1498
2.34769	um	Spot	Image 1	32	1000000081	1499
2.25936	um	Spot	Image 1	32	1000000028	1500
2.04803	um	Spot	Image 1	32	1000000064	1501
1.31559	um	Spot	Image 1	32	1000000094	1502
1.30305	um	Spot	Image 1	32	1000000041	1503
0.844409	um	Spot	Image 1	33	1000000053	1504
1.35558	um	Spot	Image 1	33	1000000092	1505
1.99388	um	Spot	Image 1	33	1000000097	1506
3.35192	um	Spot	Image 1	33	1000000102	1507
1.99918	um	Spot	Image 1	33	1000000103	1508
3.96951	um	Spot	Image 1	33	1000000098	1509
3.00539	um	Spot	Image 1	33	1000000073	1510
2.71781	um	Spot	Image 1	33	1000000107	1511
4.39607	um	Spot	Image 1	33	1000000093	1512
1.1732	um	Spot	Image 1	33	1000000066	1513
4.69745	um	Spot	Image 1	33	1000000036	1514
4.77787	um	Spot	Image 1	33	1000000074	1515
3.35169	um	Spot	Image 1	33	1000000108	1516
4.83742	um	Spot	Image 1	33	1000000105	1517
5.23164	um	Spot	Image 1	33	1000000095	1518
3.53567	um	Spot	Image 1	33	1000000082	1519
1.53067	um	Spot	Image 1	33	1000000101	1520
2.04303	um	Spot	Image 1	33	1000000075	1521
3.10911	um	Spot	Image 1	33	1000000046	1522
3.19523	um	Spot	Image 1	33	1000000088	1523
5.22739	um	Spot	Image 1	33	1000000089	1524
3.02818	um	Spot	Image 1	33	1000000106	1525
4.63201	um	Spot	Image 1	33	1000000086	1526
2.55868	um	Spot	Image 1	33	1000000099	1527
4.84918	um	Spot	Image 1	33	1000000090	1528
5.22963	um	Spot	Image 1	33	1000000087	1529
1.59824	um	Spot	Image 1	33	1000000091	1530
3.13261	um	Spot	Image 1	33	1000000100	1531
3.99198	um	Spot	Image 1	33	1000000018	1532
3.62013	um	Spot	Image 1	33	1000000021	1533
3.25544	um	Spot	Image 1	33	1000000033	1534
1.41203	um	Spot	Image 1	33	1000000096	1535
2.73149	um	Spot	Image 1	33	1000000083	1536
2.60155	um	Spot	Image 1	33	1000000104	1537
2.39713	um	Spot	Image 1	33	1000000081	1538
2.2788	um	Spot	Image 1	33	1000000028	1539
2.03786	um	Spot	Image 1	33	1000000064	1540
1.31065	um	Spot	Image 1	33	1000000094	1541
1.29336	um	Spot	Image 1	33	1000000041	1542
0.822289	um	Spot	Image 1	34	1000000053	1543
1.27823	um	Spot	Image 1	34	1000000092	1544
2.23337	um	Spot	Image 1	34	1000000109	1545
2.32353	um	Spot	Image 1	34	1000000110	1546
2.02846	um	Spot	Image 1	34	1000000097	1547
3.13474	um	Spot	Image 1	34	1000000111	1548
3.37185	um	Spot	Image 1	34	1000000102	1549
3.85073	um	Spot	Image 1	34	1000000098	1550
1.99791	um	Spot	Image 1	34	1000000103	1551
2.72815	um	Spot	Image 1	34	1000000107	1552
4.18151	um	Spot	Image 1	34	1000000112	1553
4.40375	um	Spot	Image 1	34	1000000093	1554
1.20618	um	Spot	Image 1	34	1000000066	1555
4.74056	um	Spot	Image 1	34	1000000036	1556
4.87233	um	Spot	Image 1	34	1000000074	1557
3.41823	um	Spot	Image 1	34	1000000108	1558
4.82095	um	Spot	Image 1	34	1000000105	1559
3.514	um	Spot	Image 1	34	1000000082	1560
1.55145	um	Spot	Image 1	34	1000000101	1561
2.0228	um	Spot	Image 1	34	1000000075	1562
3.04834	um	Spot	Image 1	34	1000000046	1563
3.25103	um	Spot	Image 1	34	1000000088	1564
2.81127	um	Spot	Image 1	34	1000000106	1565
4.63434	um	Spot	Image 1	34	1000000086	1566
2.54819	um	Spot	Image 1	34	1000000099	1567
4.86127	um	Spot	Image 1	34	1000000090	1568
5.26917	um	Spot	Image 1	34	1000000087	1569
1.95925	um	Spot	Image 1	34	1000000113	1570
1.56988	um	Spot	Image 1	34	1000000091	1571
3.17364	um	Spot	Image 1	34	1000000100	1572
4.05103	um	Spot	Image 1	34	1000000018	1573
3.64908	um	Spot	Image 1	34	1000000021	1574
3.25936	um	Spot	Image 1	34	1000000033	1575
2.74721	um	Spot	Image 1	34	1000000083	1576
2.66016	um	Spot	Image 1	34	1000000104	1577
2.34526	um	Spot	Image 1	34	1000000081	1578
2.28672	um	Spot	Image 1	34	1000000028	1579
2.0348	um	Spot	Image 1	34	1000000064	1580
1.3232	um	Spot	Image 1	34	1000000094	1581
0.857847	um	Spot	Image 1	35	1000000053	1582
1.36474	um	Spot	Image 1	35	1000000092	1583
2.18248	um	Spot	Image 1	35	1000000109	1584
2.39267	um	Spot	Image 1	35	1000000110	1585
2.01613	um	Spot	Image 1	35	1000000097	1586
3.36141	um	Spot	Image 1	35	1000000102	1587
3.25145	um	Spot	Image 1	35	1000000111	1588
3.76116	um	Spot	Image 1	35	1000000098	1589
1.95797	um	Spot	Image 1	35	1000000103	1590
2.65388	um	Spot	Image 1	35	1000000107	1591
4.18242	um	Spot	Image 1	35	1000000112	1592
4.27645	um	Spot	Image 1	35	1000000114	1593
1.10753	um	Spot	Image 1	35	1000000066	1594
4.79931	um	Spot	Image 1	35	1000000074	1595
4.8179	um	Spot	Image 1	35	1000000105	1596
5.22781	um	Spot	Image 1	35	1000000095	1597
3.58888	um	Spot	Image 1	35	1000000082	1598
2.00905	um	Spot	Image 1	35	1000000075	1599
1.51505	um	Spot	Image 1	35	1000000101	1600
3.1158	um	Spot	Image 1	35	1000000046	1601
1.47091	um	Spot	Image 1	35	1000000115	1602
3.29281	um	Spot	Image 1	35	1000000088	1603
2.75916	um	Spot	Image 1	35	1000000106	1604
2.58078	um	Spot	Image 1	35	1000000099	1605
4.80258	um	Spot	Image 1	35	1000000090	1606
5.24157	um	Spot	Image 1	35	1000000087	1607
1.96048	um	Spot	Image 1	35	1000000113	1608
1.56698	um	Spot	Image 1	35	1000000091	1609
3.12159	um	Spot	Image 1	35	1000000100	1610
3.64796	um	Spot	Image 1	35	1000000021	1611
3.2619	um	Spot	Image 1	35	1000000033	1612
1.43315	um	Spot	Image 1	35	1000000096	1613
2.72623	um	Spot	Image 1	35	1000000083	1614
2.61234	um	Spot	Image 1	35	1000000104	1615
2.36327	um	Spot	Image 1	35	1000000116	1616
2.35249	um	Spot	Image 1	35	1000000081	1617
2.02757	um	Spot	Image 1	35	1000000064	1618
1.32936	um	Spot	Image 1	35	1000000094	1619
0.795704	um	Spot	Image 1	36	1000000053	1620
1.3469	um	Spot	Image 1	36	1000000092	1621
2.20221	um	Spot	Image 1	36	1000000109	1622
2.52417	um	Spot	Image 1	36	1000000110	1623
1.98702	um	Spot	Image 1	36	1000000097	1624
3.334	um	Spot	Image 1	36	1000000102	1625
3.78606	um	Spot	Image 1	36	1000000098	1626
2.02338	um	Spot	Image 1	36	1000000103	1627
4.10432	um	Spot	Image 1	36	1000000117	1628
2.61642	um	Spot	Image 1	36	1000000107	1629
4.34715	um	Spot	Image 1	36	1000000114	1630
4.79679	um	Spot	Image 1	36	1000000036	1631
4.87442	um	Spot	Image 1	36	1000000105	1632
3.1627	um	Spot	Image 1	36	1000000108	1633
1.99675	um	Spot	Image 1	36	1000000075	1634
1.50323	um	Spot	Image 1	36	1000000101	1635
3.10265	um	Spot	Image 1	36	1000000046	1636
1.6609	um	Spot	Image 1	36	1000000115	1637
2.74373	um	Spot	Image 1	36	1000000106	1638
2.56415	um	Spot	Image 1	36	1000000099	1639
4.79786	um	Spot	Image 1	36	1000000090	1640
5.20998	um	Spot	Image 1	36	1000000087	1641
1.92323	um	Spot	Image 1	36	1000000113	1642
1.53081	um	Spot	Image 1	36	1000000091	1643
3.14623	um	Spot	Image 1	36	1000000100	1644
3.18592	um	Spot	Image 1	36	1000000118	1645
3.63565	um	Spot	Image 1	36	1000000021	1646
3.27051	um	Spot	Image 1	36	1000000033	1647
1.48117	um	Spot	Image 1	36	1000000096	1648
2.74501	um	Spot	Image 1	36	1000000083	1649
2.61658	um	Spot	Image 1	36	1000000104	1650
2.3479	um	Spot	Image 1	36	1000000081	1651
2.29812	um	Spot	Image 1	36	1000000116	1652
2.06606	um	Spot	Image 1	36	1000000064	1653
1.49014	um	Spot	Image 1	36	1000000119	1654
1.33045	um	Spot	Image 1	36	1000000094	1655
0.844822	um	Spot	Image 1	37	1000000053	1656
1.36369	um	Spot	Image 1	37	1000000092	1657
2.25459	um	Spot	Image 1	37	1000000109	1658
2.53338	um	Spot	Image 1	37	1000000110	1659
1.99753	um	Spot	Image 1	37	1000000097	1660
3.32488	um	Spot	Image 1	37	1000000102	1661
3.34155	um	Spot	Image 1	37	1000000111	1662
2.05054	um	Spot	Image 1	37	1000000103	1663
3.9065	um	Spot	Image 1	37	1000000098	1664
4.17067	um	Spot	Image 1	37	1000000117	1665
2.66861	um	Spot	Image 1	37	1000000107	1666
4.15697	um	Spot	Image 1	37	1000000112	1667
4.38562	um	Spot	Image 1	37	1000000114	1668
1.10675	um	Spot	Image 1	37	1000000066	1669
4.77265	um	Spot	Image 1	37	1000000036	1670
5.10158	um	Spot	Image 1	37	1000000095	1671
4.8192	um	Spot	Image 1	37	1000000105	1672
3.03885	um	Spot	Image 1	37	1000000108	1673
1.97545	um	Spot	Image 1	37	1000000075	1674
3.65866	um	Spot	Image 1	37	1000000082	1675
1.53378	um	Spot	Image 1	37	1000000101	1676
1.73471	um	Spot	Image 1	37	1000000115	1677
2.84048	um	Spot	Image 1	37	1000000106	1678
4.86672	um	Spot	Image 1	37	1000000090	1679
1.95358	um	Spot	Image 1	37	1000000113	1680
1.55749	um	Spot	Image 1	37	1000000091	1681
3.11444	um	Spot	Image 1	37	1000000100	1682
3.13581	um	Spot	Image 1	37	1000000118	1683
3.60494	um	Spot	Image 1	37	1000000021	1684
3.26712	um	Spot	Image 1	37	1000000033	1685
1.39282	um	Spot	Image 1	37	1000000096	1686
2.7136	um	Spot	Image 1	37	1000000083	1687
2.65628	um	Spot	Image 1	37	1000000104	1688
2.39838	um	Spot	Image 1	37	1000000081	1689
2.31098	um	Spot	Image 1	37	1000000116	1690
2.06792	um	Spot	Image 1	37	1000000064	1691
1.50753	um	Spot	Image 1	37	1000000119	1692
1.28796	um	Spot	Image 1	37	1000000094	1693
0.893595	um	Spot	Image 1	38	1000000053	1694
1.36666	um	Spot	Image 1	38	1000000092	1695
2.20655	um	Spot	Image 1	38	1000000109	1696
2.57524	um	Spot	Image 1	38	1000000110	1697
1.9602	um	Spot	Image 1	38	1000000097	1698
3.34334	um	Spot	Image 1	38	1000000102	1699
3.29504	um	Spot	Image 1	38	1000000111	1700
2.01818	um	Spot	Image 1	38	1000000103	1701
3.89307	um	Spot	Image 1	38	1000000098	1702
4.15494	um	Spot	Image 1	38	1000000117	1703
4.11534	um	Spot	Image 1	38	1000000112	1704
4.72412	um	Spot	Image 1	38	1000000036	1705
1.17859	um	Spot	Image 1	38	1000000066	1706
4.37965	um	Spot	Image 1	38	1000000114	1707
4.80875	um	Spot	Image 1	38	1000000105	1708
3.05241	um	Spot	Image 1	38	1000000108	1709
1.53956	um	Spot	Image 1	38	1000000101	1710
2.02833	um	Spot	Image 1	38	1000000075	1711
3.14194	um	Spot	Image 1	38	1000000046	1712
1.8035	um	Spot	Image 1	38	1000000115	1713
2.8913	um	Spot	Image 1	38	1000000106	1714
2.55463	um	Spot	Image 1	38	1000000099	1715
4.83132	um	Spot	Image 1	38	1000000090	1716
5.13902	um	Spot	Image 1	38	1000000120	1717
1.56384	um	Spot	Image 1	38	1000000091	1718
3.14695	um	Spot	Image 1	38	1000000100	1719
3.19556	um	Spot	Image 1	38	1000000118	1720
3.89689	um	Spot	Image 1	38	1000000121	1721
3.60464	um	Spot	Image 1	38	1000000021	1722
3.26438	um	Spot	Image 1	38	1000000033	1723
1.43217	um	Spot	Image 1	38	1000000096	1724
2.72718	um	Spot	Image 1	38	1000000104	1725
2.39755	um	Spot	Image 1	38	1000000081	1726
2.22044	um	Spot	Image 1	38	1000000116	1727
2.05942	um	Spot	Image 1	38	1000000064	1728
1.45983	um	Spot	Image 1	38	1000000119	1729
1.2949	um	Spot	Image 1	38	1000000094	1730
0.82345	um	Spot	Image 1	39	1000000053	1731
1.39345	um	Spot	Image 1	39	1000000092	1732
2.26044	um	Spot	Image 1	39	1000000109	1733
2.56203	um	Spot	Image 1	39	1000000110	1734
1.99052	um	Spot	Image 1	39	1000000097	1735
3.3776	um	Spot	Image 1	39	1000000102	1736
3.27721	um	Spot	Image 1	39	1000000111	1737
2.01266	um	Spot	Image 1	39	1000000103	1738
3.88735	um	Spot	Image 1	39	1000000098	1739
4.03885	um	Spot	Image 1	39	1000000117	1740
2.64685	um	Spot	Image 1	39	1000000107	1741
4.20751	um	Spot	Image 1	39	1000000112	1742
1.13684	um	Spot	Image 1	39	1000000066	1743
4.71791	um	Spot	Image 1	39	1000000036	1744
4.36134	um	Spot	Image 1	39	1000000114	1745
4.83099	um	Spot	Image 1	39	1000000105	1746
3.05809	um	Spot	Image 1	39	1000000108	1747
1.55916	um	Spot	Image 1	39	1000000101	1748
2.79711	um	Spot	Image 1	39	1000000122	1749
1.82263	um	Spot	Image 1	39	1000000115	1750
2.88169	um	Spot	Image 1	39	1000000106	1751
4.82366	um	Spot	Image 1	39	1000000090	1752
5.312	um	Spot	Image 1	39	1000000120	1753
2.0105	um	Spot	Image 1	39	1000000113	1754
1.48505	um	Spot	Image 1	39	1000000091	1755
3.17269	um	Spot	Image 1	39	1000000100	1756
3.21126	um	Spot	Image 1	39	1000000118	1757
3.79639	um	Spot	Image 1	39	1000000121	1758
3.64734	um	Spot	Image 1	39	1000000021	1759
3.25694	um	Spot	Image 1	39	1000000033	1760
2.71166	um	Spot	Image 1	39	1000000104	1761
2.72714	um	Spot	Image 1	39	1000000083	1762
2.39611	um	Spot	Image 1	39	1000000081	1763
2.266	um	Spot	Image 1	39	1000000116	1764
2.08224	um	Spot	Image 1	39	1000000064	1765
1.44667	um	Spot	Image 1	39	1000000119	1766
1.30914	um	Spot	Image 1	39	1000000094	1767
0.896872	um	Spot	Image 1	40	1000000053	1768
1.36226	um	Spot	Image 1	40	1000000092	1769
2.5311	um	Spot	Image 1	40	1000000110	1770
2.03951	um	Spot	Image 1	40	1000000097	1771
3.28994	um	Spot	Image 1	40	1000000111	1772
2.06266	um	Spot	Image 1	40	1000000103	1773
3.91732	um	Spot	Image 1	40	1000000098	1774
4.05882	um	Spot	Image 1	40	1000000117	1775
4.25143	um	Spot	Image 1	40	1000000112	1776
4.72885	um	Spot	Image 1	40	1000000036	1777
4.33779	um	Spot	Image 1	40	1000000114	1778
4.82313	um	Spot	Image 1	40	1000000105	1779
3.02787	um	Spot	Image 1	40	1000000108	1780
1.50869	um	Spot	Image 1	40	1000000101	1781
3.32621	um	Spot	Image 1	40	1000000046	1782
2.76861	um	Spot	Image 1	40	1000000122	1783
1.81722	um	Spot	Image 1	40	1000000115	1784
3.10696	um	Spot	Image 1	40	1000000106	1785
4.83129	um	Spot	Image 1	40	1000000090	1786
5.3533	um	Spot	Image 1	40	1000000120	1787
1.99076	um	Spot	Image 1	40	1000000113	1788
3.16934	um	Spot	Image 1	40	1000000100	1789
4.78243	um	Spot	Image 1	40	1000000123	1790
3.20288	um	Spot	Image 1	40	1000000118	1791
3.74592	um	Spot	Image 1	40	1000000121	1792
3.66279	um	Spot	Image 1	40	1000000021	1793
3.26748	um	Spot	Image 1	40	1000000033	1794
1.53191	um	Spot	Image 1	40	1000000096	1795
2.70781	um	Spot	Image 1	40	1000000104	1796
2.74114	um	Spot	Image 1	40	1000000083	1797
1.45243	um	Spot	Image 1	40	1000000119	1798
1.30655	um	Spot	Image 1	40	1000000094	1799
0.861635	um	Spot	Image 1	41	1000000053	1800
1.41748	um	Spot	Image 1	41	1000000092	1801
2.23551	um	Spot	Image 1	41	1000000109	1802
2.536	um	Spot	Image 1	41	1000000110	1803
2.08748	um	Spot	Image 1	41	1000000097	1804
3.41201	um	Spot	Image 1	41	1000000102	1805
3.25718	um	Spot	Image 1	41	1000000111	1806
2.01823	um	Spot	Image 1	41	1000000103	1807
3.9638	um	Spot	Image 1	41	1000000098	1808
4.05962	um	Spot	Image 1	41	1000000117	1809
2.66641	um	Spot	Image 1	41	1000000107	1810
4.25342	um	Spot	Image 1	41	1000000112	1811
1.13428	um	Spot	Image 1	41	1000000066	1812
4.8338	um	Spot	Image 1	41	1000000036	1813
4.33864	um	Spot	Image 1	41	1000000114	1814
4.81515	um	Spot	Image 1	41	1000000105	1815
3.00993	um	Spot	Image 1	41	1000000108	1816
1.57845	um	Spot	Image 1	41	1000000101	1817
2.05344	um	Spot	Image 1	41	1000000124	1818
3.32344	um	Spot	Image 1	41	1000000046	1819
2.73872	um	Spot	Image 1	41	1000000122	1820
1.79507	um	Spot	Image 1	41	1000000115	1821
3.09538	um	Spot	Image 1	41	1000000106	1822
4.84289	um	Spot	Image 1	41	1000000090	1823
5.33491	um	Spot	Image 1	41	1000000120	1824
1.95192	um	Spot	Image 1	41	1000000113	1825
3.15551	um	Spot	Image 1	41	1000000100	1826
4.79888	um	Spot	Image 1	41	1000000123	1827
3.17858	um	Spot	Image 1	41	1000000118	1828
3.79268	um	Spot	Image 1	41	1000000125	1829
3.68337	um	Spot	Image 1	41	1000000021	1830
3.23733	um	Spot	Image 1	41	1000000033	1831
3.47277	um	Spot	Image 1	41	1000000121	1832
1.92431	um	Spot	Image 1	41	1000000126	1833
2.65029	um	Spot	Image 1	41	1000000104	1834
2.44862	um	Spot	Image 1	41	1000000081	1835
2.24377	um	Spot	Image 1	41	1000000116	1836
1.44282	um	Spot	Image 1	41	1000000119	1837
1.30903	um	Spot	Image 1	41	1000000094	1838
0.881079	um	Spot	Image 1	42	1000000053	1839
1.37432	um	Spot	Image 1	42	1000000092	1840
2.16017	um	Spot	Image 1	42	1000000109	1841
3.3585	um	Spot	Image 1	42	1000000102	1842
3.30157	um	Spot	Image 1	42	1000000111	1843
2.00917	um	Spot	Image 1	42	1000000103	1844
3.96769	um	Spot	Image 1	42	1000000098	1845
4.03043	um	Spot	Image 1	42	1000000117	1846
2.68168	um	Spot	Image 1	42	1000000107	1847
4.24943	um	Spot	Image 1	42	1000000112	1848
1.18924	um	Spot	Image 1	42	1000000066	1849
4.78953	um	Spot	Image 1	42	1000000036	1850
4.33509	um	Spot	Image 1	42	1000000114	1851
4.82326	um	Spot	Image 1	42	1000000105	1852
3.06397	um	Spot	Image 1	42	1000000108	1853
1.56331	um	Spot	Image 1	42	1000000101	1854
1.99942	um	Spot	Image 1	42	1000000124	1855
3.14739	um	Spot	Image 1	42	1000000046	1856
2.79619	um	Spot	Image 1	42	1000000122	1857
1.81633	um	Spot	Image 1	42	1000000115	1858
3.18458	um	Spot	Image 1	42	1000000106	1859
4.83912	um	Spot	Image 1	42	1000000090	1860
5.29865	um	Spot	Image 1	42	1000000120	1861
1.97953	um	Spot	Image 1	42	1000000113	1862
3.18079	um	Spot	Image 1	42	1000000100	1863
4.77537	um	Spot	Image 1	42	1000000123	1864
3.19392	um	Spot	Image 1	42	1000000118	1865
3.95725	um	Spot	Image 1	42	1000000125	1866
3.68269	um	Spot	Image 1	42	1000000021	1867
3.24296	um	Spot	Image 1	42	1000000033	1868
3.42285	um	Spot	Image 1	42	1000000121	1869
1.86765	um	Spot	Image 1	42	1000000126	1870
2.42444	um	Spot	Image 1	42	1000000081	1871
2.26717	um	Spot	Image 1	42	1000000116	1872
1.45399	um	Spot	Image 1	42	1000000119	1873
1.33099	um	Spot	Image 1	42	1000000094	1874
0.849134	um	Spot	Image 1	43	1000000053	1875
1.33642	um	Spot	Image 1	43	1000000092	1876
2.1825	um	Spot	Image 1	43	1000000109	1877
2.55635	um	Spot	Image 1	43	1000000110	1878
3.37032	um	Spot	Image 1	43	1000000102	1879
3.32549	um	Spot	Image 1	43	1000000111	1880
1.97484	um	Spot	Image 1	43	1000000103	1881
3.90347	um	Spot	Image 1	43	1000000098	1882
4.01709	um	Spot	Image 1	43	1000000117	1883
4.24925	um	Spot	Image 1	43	1000000112	1884
1.13083	um	Spot	Image 1	43	1000000066	1885
4.78055	um	Spot	Image 1	43	1000000036	1886
4.30654	um	Spot	Image 1	43	1000000114	1887
4.81941	um	Spot	Image 1	43	1000000105	1888
3.08247	um	Spot	Image 1	43	1000000108	1889
1.54653	um	Spot	Image 1	43	1000000101	1890
2.02645	um	Spot	Image 1	43	1000000124	1891
2.98464	um	Spot	Image 1	43	1000000127	1892
1.84555	um	Spot	Image 1	43	1000000115	1893
3.26669	um	Spot	Image 1	43	1000000106	1894
4.8608	um	Spot	Image 1	43	1000000090	1895
5.27707	um	Spot	Image 1	43	1000000120	1896
1.97917	um	Spot	Image 1	43	1000000113	1897
3.20484	um	Spot	Image 1	43	1000000100	1898
4.94947	um	Spot	Image 1	43	1000000123	1899
3.20764	um	Spot	Image 1	43	1000000118	1900
4.32043	um	Spot	Image 1	43	1000000128	1901
4.06297	um	Spot	Image 1	43	1000000125	1902
3.67644	um	Spot	Image 1	43	1000000021	1903
3.24431	um	Spot	Image 1	43	1000000033	1904
3.42449	um	Spot	Image 1	43	1000000121	1905
1.83501	um	Spot	Image 1	43	1000000126	1906
2.4175	um	Spot	Image 1	43	1000000081	1907
2.25818	um	Spot	Image 1	43	1000000116	1908
1.4383	um	Spot	Image 1	43	1000000119	1909
1.35566	um	Spot	Image 1	43	1000000094	1910
0.835948	um	Spot	Image 1	44	1000000053	1911
1.36755	um	Spot	Image 1	44	1000000092	1912
2.2285	um	Spot	Image 1	44	1000000109	1913
2.56151	um	Spot	Image 1	44	1000000110	1914
3.40425	um	Spot	Image 1	44	1000000102	1915
3.27974	um	Spot	Image 1	44	1000000111	1916
4.02998	um	Spot	Image 1	44	1000000098	1917
4.04957	um	Spot	Image 1	44	1000000117	1918
2.79564	um	Spot	Image 1	44	1000000107	1919
1.18027	um	Spot	Image 1	44	1000000066	1920
4.72703	um	Spot	Image 1	44	1000000036	1921
4.34578	um	Spot	Image 1	44	1000000114	1922
4.87239	um	Spot	Image 1	44	1000000105	1923
3.08506	um	Spot	Image 1	44	1000000108	1924
1.5772	um	Spot	Image 1	44	1000000101	1925
2.00147	um	Spot	Image 1	44	1000000124	1926
3.06435	um	Spot	Image 1	44	1000000127	1927
2.78368	um	Spot	Image 1	44	1000000122	1928
1.79037	um	Spot	Image 1	44	1000000115	1929
3.17524	um	Spot	Image 1	44	1000000106	1930
4.8473	um	Spot	Image 1	44	1000000090	1931
5.29963	um	Spot	Image 1	44	1000000120	1932
1.98354	um	Spot	Image 1	44	1000000113	1933
3.1942	um	Spot	Image 1	44	1000000100	1934
4.94571	um	Spot	Image 1	44	1000000123	1935
3.15538	um	Spot	Image 1	44	1000000118	1936
4.30441	um	Spot	Image 1	44	1000000128	1937
4.10544	um	Spot	Image 1	44	1000000125	1938
3.72432	um	Spot	Image 1	44	1000000021	1939
3.25736	um	Spot	Image 1	44	1000000033	1940
3.37525	um	Spot	Image 1	44	1000000121	1941
1.84777	um	Spot	Image 1	44	1000000126	1942
2.78032	um	Spot	Image 1	44	1000000129	1943
2.38417	um	Spot	Image 1	44	1000000081	1944
2.13274	um	Spot	Image 1	44	1000000116	1945
1.47277	um	Spot	Image 1	44	1000000119	1946
1.33743	um	Spot	Image 1	44	1000000094	1947
0.838415	um	Spot	Image 1	45	1000000053	1948
1.39571	um	Spot	Image 1	45	1000000092	1949
2.20812	um	Spot	Image 1	45	1000000109	1950
2.53744	um	Spot	Image 1	45	1000000110	1951
3.38637	um	Spot	Image 1	45	1000000102	1952
3.29524	um	Spot	Image 1	45	1000000111	1953
1.97482	um	Spot	Image 1	45	1000000103	1954
4.0297	um	Spot	Image 1	45	1000000117	1955
2.75854	um	Spot	Image 1	45	1000000107	1956
4.18027	um	Spot	Image 1	45	1000000112	1957
1.17391	um	Spot	Image 1	45	1000000066	1958
4.78666	um	Spot	Image 1	45	1000000036	1959
4.33714	um	Spot	Image 1	45	1000000114	1960
3.09086	um	Spot	Image 1	45	1000000108	1961
1.59139	um	Spot	Image 1	45	1000000101	1962
2.03146	um	Spot	Image 1	45	1000000124	1963
3.04568	um	Spot	Image 1	45	1000000127	1964
1.83879	um	Spot	Image 1	45	1000000115	1965
3.16297	um	Spot	Image 1	45	1000000106	1966
4.82754	um	Spot	Image 1	45	1000000090	1967
5.2957	um	Spot	Image 1	45	1000000120	1968
1.98524	um	Spot	Image 1	45	1000000113	1969
3.17021	um	Spot	Image 1	45	1000000100	1970
4.88641	um	Spot	Image 1	45	1000000123	1971
3.10367	um	Spot	Image 1	45	1000000118	1972
4.21698	um	Spot	Image 1	45	1000000128	1973
4.0953	um	Spot	Image 1	45	1000000125	1974
3.65306	um	Spot	Image 1	45	1000000021	1975
3.24159	um	Spot	Image 1	45	1000000033	1976
3.42424	um	Spot	Image 1	45	1000000121	1977
1.68596	um	Spot	Image 1	45	1000000126	1978
2.70413	um	Spot	Image 1	45	1000000129	1979
2.40186	um	Spot	Image 1	45	1000000081	1980
2.15862	um	Spot	Image 1	45	1000000116	1981
1.50703	um	Spot	Image 1	45	1000000119	1982
1.32148	um	Spot	Image 1	45	1000000094	1983
0.841697	um	Spot	Image 1	46	1000000053	1984
1.35761	um	Spot	Image 1	46	1000000092	1985
2.18847	um	Spot	Image 1	46	1000000109	1986
2.52348	um	Spot	Image 1	46	1000000110	1987
3.37962	um	Spot	Image 1	46	1000000102	1988
3.75398	um	Spot	Image 1	46	1000000130	1989
4.09525	um	Spot	Image 1	46	1000000117	1990
2.77239	um	Spot	Image 1	46	1000000107	1991
4.14305	um	Spot	Image 1	46	1000000112	1992
1.12063	um	Spot	Image 1	46	1000000066	1993
4.73703	um	Spot	Image 1	46	1000000036	1994
4.32135	um	Spot	Image 1	46	1000000114	1995
3.07217	um	Spot	Image 1	46	1000000108	1996
[truncated: 10,379 more rows]
