# Supplementary material for: Satb1 integrates DNA binding site geometry and torsional stress to differentially target nucleosome-dense regions
Source: Nat Commun. 2019 Jul 19;10:3221. doi: 10.1038/s41467-019-11118-8 (PMC6642133; doi:10.1038/s41467-019-11118-8)
Supplement: Supplementary file 10 — Source Data [file 41467_2019_11118_MOESM10_ESM.zip › Source data/Single Molecule Tracking/single molecule tracks/del HD analysis/PDZ-CUT1-CUT2-STABLE-A_1c14_TRIAL 2_Statistics/PDZ-CUT1-CUT2-STABLE-A_1c14_TRIAL 2_Generation.csv]

Generation
====================
Generation	Unit	Category	Time	TrackID	ID
0		Spot	1	1000000000	0
0		Spot	1	1000000001	1
0		Spot	1	1000000002	2
0		Spot	1	1000000003	3
0		Spot	1	1000000004	4
0		Spot	1	1000000005	5
0		Spot	1	1000000006	6
0		Spot	1	1000000007	7
0		Spot	1	1000000008	8
0		Spot	1	1000000009	9
0		Spot	1	1000000010	10
0		Spot	1	1000000011	11
0		Spot	1	1000000012	12
0		Spot	1	1000000013	13
0		Spot	1	1000000014	14
0		Spot	1	1000000015	15
0		Spot	1	1000000016	16
0		Spot	1	1000000017	17
0		Spot	1	1000000018	18
0		Spot	1	1000000019	19
0		Spot	1	1000000020	20
0		Spot	1	1000000021	21
0		Spot	1	1000000022	22
0		Spot	1	1000000023	23
0		Spot	1	1000000024	24
0		Spot	1	1000000025	25
0		Spot	1	1000000026	26
0		Spot	1	1000000027	27
0		Spot	1	1000000028	28
0		Spot	1	1000000029	29
0		Spot	2	1000000001	30
0		Spot	2	1000000002	31
0		Spot	2	1000000004	32
0		Spot	2	1000000005	33
0		Spot	2	1000000003	34
0		Spot	2	1000000007	35
0		Spot	2	1000000008	36
0		Spot	2	1000000009	37
0		Spot	2	1000000010	38
0		Spot	2	1000000011	39
0		Spot	2	1000000012	40
0		Spot	2	1000000013	41
0		Spot	2	1000000014	42
0		Spot	2	1000000030	43
0		Spot	2	1000000015	44
0		Spot	2	1000000016	45
0		Spot	2	1000000017	46
0		Spot	2	1000000018	47
0		Spot	2	1000000019	48
0		Spot	2	1000000020	49
0		Spot	2	1000000021	50
0		Spot	2	1000000022	51
0		Spot	2	1000000023	52
0		Spot	2	1000000025	53
0		Spot	2	1000000024	54
0		Spot	2	1000000026	55
0		Spot	2	1000000027	56
0		Spot	2	1000000028	57
0		Spot	2	1000000029	58
0		Spot	3	1000000000	59
0		Spot	3	1000000001	60
0		Spot	3	1000000002	61
0		Spot	3	1000000004	62
0		Spot	3	1000000005	63
0		Spot	3	1000000007	64
0		Spot	3	1000000003	65
0		Spot	3	1000000006	66
0		Spot	3	1000000009	67
0		Spot	3	1000000008	68
0		Spot	3	1000000010	69
0		Spot	3	1000000011	70
0		Spot	3	1000000013	71
0		Spot	3	1000000030	72
0		Spot	3	1000000015	73
0		Spot	3	1000000031	74
0		Spot	3	1000000032	75
0		Spot	3	1000000016	76
0		Spot	3	1000000017	77
0		Spot	3	1000000018	78
0		Spot	3	1000000019	79
0		Spot	3	1000000033	80
0		Spot	3	1000000020	81
0		Spot	3	1000000021	82
0		Spot	3	1000000022	83
0		Spot	3	1000000023	84
0		Spot	3	1000000024	85
0		Spot	3	1000000025	86
0		Spot	3	1000000026	87
0		Spot	3	1000000027	88
0		Spot	3	1000000028	89
0		Spot	3	1000000029	90
0		Spot	4	1000000001	91
0		Spot	4	1000000034	92
0		Spot	4	1000000002	93
0		Spot	4	1000000005	94
0		Spot	4	1000000003	95
0		Spot	4	1000000004	96
0		Spot	4	1000000006	97
0		Spot	4	1000000007	98
0		Spot	4	1000000009	99
0		Spot	4	1000000010	100
0		Spot	4	1000000011	101
0		Spot	4	1000000012	102
0		Spot	4	1000000013	103
0		Spot	4	1000000014	104
0		Spot	4	1000000035	105
0		Spot	4	1000000030	106
0		Spot	4	1000000015	107
0		Spot	4	1000000032	108
0		Spot	4	1000000016	109
0		Spot	4	1000000017	110
0		Spot	4	1000000018	111
0		Spot	4	1000000019	112
0		Spot	4	1000000020	113
0		Spot	4	1000000021	114
0		Spot	4	1000000033	115
0		Spot	4	1000000022	116
0		Spot	4	1000000023	117
0		Spot	4	1000000024	118
0		Spot	4	1000000025	119
0		Spot	4	1000000026	120
0		Spot	4	1000000027	121
0		Spot	4	1000000028	122
0		Spot	4	1000000029	123
0		Spot	5	1000000000	124
0		Spot	5	1000000001	125
0		Spot	5	1000000034	126
0		Spot	5	1000000002	127
0		Spot	5	1000000004	128
0		Spot	5	1000000005	129
0		Spot	5	1000000003	130
0		Spot	5	1000000007	131
0		Spot	5	1000000006	132
0		Spot	5	1000000036	133
0		Spot	5	1000000009	134
0		Spot	5	1000000010	135
0		Spot	5	1000000008	136
0		Spot	5	1000000011	137
0		Spot	5	1000000012	138
0		Spot	5	1000000013	139
0		Spot	5	1000000014	140
0		Spot	5	1000000030	141
0		Spot	5	1000000015	142
0		Spot	5	1000000032	143
0		Spot	5	1000000031	144
0		Spot	5	1000000016	145
0		Spot	5	1000000017	146
0		Spot	5	1000000018	147
0		Spot	5	1000000019	148
0		Spot	5	1000000020	149
0		Spot	5	1000000021	150
0		Spot	5	1000000033	151
0		Spot	5	1000000022	152
0		Spot	5	1000000023	153
0		Spot	5	1000000024	154
0		Spot	5	1000000025	155
0		Spot	5	1000000026	156
0		Spot	5	1000000028	157
0		Spot	5	1000000029	158
0		Spot	6	1000000000	159
0		Spot	6	1000000001	160
0		Spot	6	1000000034	161
0		Spot	6	1000000002	162
0		Spot	6	1000000005	163
0		Spot	6	1000000004	164
0		Spot	6	1000000003	165
0		Spot	6	1000000006	166
0		Spot	6	1000000007	167
0		Spot	6	1000000036	168
0		Spot	6	1000000009	169
0		Spot	6	1000000010	170
0		Spot	6	1000000011	171
0		Spot	6	1000000012	172
0		Spot	6	1000000013	173
0		Spot	6	1000000014	174
0		Spot	6	1000000035	175
0		Spot	6	1000000015	176
0		Spot	6	1000000037	177
0		Spot	6	1000000038	178
0		Spot	6	1000000031	179
0		Spot	6	1000000032	180
0		Spot	6	1000000016	181
0		Spot	6	1000000039	182
0		Spot	6	1000000040	183
0		Spot	6	1000000017	184
0		Spot	6	1000000018	185
0		Spot	6	1000000019	186
0		Spot	6	1000000020	187
0		Spot	6	1000000021	188
0		Spot	6	1000000033	189
0		Spot	6	1000000022	190
0		Spot	6	1000000023	191
0		Spot	6	1000000025	192
0		Spot	6	1000000024	193
0		Spot	6	1000000026	194
0		Spot	6	1000000027	195
0		Spot	6	1000000028	196
0		Spot	6	1000000029	197
0		Spot	6	1000000041	198
0		Spot	7	1000000000	199
0		Spot	7	1000000001	200
0		Spot	7	1000000034	201
0		Spot	7	1000000002	202
0		Spot	7	1000000042	203
0		Spot	7	1000000005	204
0		Spot	7	1000000004	205
0		Spot	7	1000000003	206
0		Spot	7	1000000006	207
0		Spot	7	1000000036	208
0		Spot	7	1000000007	209
0		Spot	7	1000000009	210
0		Spot	7	1000000010	211
0		Spot	7	1000000008	212
0		Spot	7	1000000011	213
0		Spot	7	1000000012	214
0		Spot	7	1000000013	215
0		Spot	7	1000000030	216
0		Spot	7	1000000014	217
0		Spot	7	1000000035	218
0		Spot	7	1000000015	219
0		Spot	7	1000000037	220
0		Spot	7	1000000043	221
0		Spot	7	1000000038	222
0		Spot	7	1000000031	223
0		Spot	7	1000000032	224
0		Spot	7	1000000039	225
0		Spot	7	1000000016	226
0		Spot	7	1000000040	227
0		Spot	7	1000000017	228
0		Spot	7	1000000019	229
0		Spot	7	1000000018	230
0		Spot	7	1000000044	231
0		Spot	7	1000000021	232
0		Spot	7	1000000033	233
0		Spot	7	1000000022	234
0		Spot	7	1000000023	235
0		Spot	7	1000000024	236
0		Spot	7	1000000025	237
0		Spot	7	1000000028	238
0		Spot	7	1000000029	239
0		Spot	7	1000000041	240
0		Spot	8	1000000000	241
0		Spot	8	1000000045	242
0		Spot	8	1000000001	243
0		Spot	8	1000000034	244
0		Spot	8	1000000002	245
0		Spot	8	1000000004	246
0		Spot	8	1000000005	247
0		Spot	8	1000000003	248
0		Spot	8	1000000006	249
0		Spot	8	1000000036	250
0		Spot	8	1000000007	251
0		Spot	8	1000000009	252
0		Spot	8	1000000010	253
0		Spot	8	1000000008	254
0		Spot	8	1000000011	255
0		Spot	8	1000000012	256
0		Spot	8	1000000046	257
0		Spot	8	1000000013	258
0		Spot	8	1000000030	259
0		Spot	8	1000000035	260
0		Spot	8	1000000014	261
0		Spot	8	1000000037	262
0		Spot	8	1000000015	263
0		Spot	8	1000000038	264
0		Spot	8	1000000031	265
0		Spot	8	1000000032	266
0		Spot	8	1000000039	267
0		Spot	8	1000000016	268
0		Spot	8	1000000040	269
0		Spot	8	1000000017	270
0		Spot	8	1000000019	271
0		Spot	8	1000000018	272
0		Spot	8	1000000047	273
0		Spot	8	1000000044	274
0		Spot	8	1000000020	275
0		Spot	8	1000000021	276
0		Spot	8	1000000033	277
0		Spot	8	1000000022	278
0		Spot	8	1000000048	279
0		Spot	8	1000000023	280
0		Spot	8	1000000025	281
0		Spot	8	1000000026	282
0		Spot	8	1000000027	283
0		Spot	8	1000000028	284
0		Spot	8	1000000029	285
0		Spot	8	1000000049	286
0		Spot	8	1000000041	287
0		Spot	9	1000000050	288
0		Spot	9	1000000000	289
0		Spot	9	1000000045	290
0		Spot	9	1000000034	291
0		Spot	9	1000000042	292
0		Spot	9	1000000002	293
0		Spot	9	1000000004	294
0		Spot	9	1000000005	295
0		Spot	9	1000000006	296
0		Spot	9	1000000036	297
0		Spot	9	1000000007	298
0		Spot	9	1000000009	299
0		Spot	9	1000000010	300
0		Spot	9	1000000011	301
0		Spot	9	1000000008	302
0		Spot	9	1000000046	303
0		Spot	9	1000000013	304
0		Spot	9	1000000030	305
0		Spot	9	1000000037	306
0		Spot	9	1000000015	307
0		Spot	9	1000000043	308
0		Spot	9	1000000038	309
0		Spot	9	1000000031	310
0		Spot	9	1000000039	311
0		Spot	9	1000000016	312
0		Spot	9	1000000040	313
0		Spot	9	1000000017	314
0		Spot	9	1000000019	315
0		Spot	9	1000000018	316
0		Spot	9	1000000051	317
0		Spot	9	1000000047	318
0		Spot	9	1000000044	319
0		Spot	9	1000000020	320
0		Spot	9	1000000021	321
0		Spot	9	1000000033	322
0		Spot	9	1000000022	323
0		Spot	9	1000000052	324
0		Spot	9	1000000048	325
0		Spot	9	1000000023	326
0		Spot	9	1000000024	327
0		Spot	9	1000000025	328
0		Spot	9	1000000026	329
0		Spot	9	1000000028	330
0		Spot	9	1000000029	331
0		Spot	9	1000000041	332
0		Spot	10	1000000053	333
0		Spot	10	1000000000	334
0		Spot	10	1000000045	335
0		Spot	10	1000000001	336
0		Spot	10	1000000034	337
0		Spot	10	1000000042	338
0		Spot	10	1000000002	339
0		Spot	10	1000000054	340
0		Spot	10	1000000004	341
0		Spot	10	1000000005	342
0		Spot	10	1000000003	343
0		Spot	10	1000000036	344
0		Spot	10	1000000007	345
0		Spot	10	1000000009	346
0		Spot	10	1000000010	347
0		Spot	10	1000000008	348
0		Spot	10	1000000011	349
0		Spot	10	1000000012	350
0		Spot	10	1000000046	351
0		Spot	10	1000000013	352
0		Spot	10	1000000030	353
0		Spot	10	1000000035	354
0		Spot	10	1000000014	355
0		Spot	10	1000000037	356
0		Spot	10	1000000055	357
0		Spot	10	1000000038	358
0		Spot	10	1000000043	359
0		Spot	10	1000000031	360
0		Spot	10	1000000039	361
0		Spot	10	1000000032	362
0		Spot	10	1000000016	363
0		Spot	10	1000000056	364
0		Spot	10	1000000040	365
0		Spot	10	1000000017	366
0		Spot	10	1000000018	367
0		Spot	10	1000000019	368
0		Spot	10	1000000051	369
0		Spot	10	1000000047	370
0		Spot	10	1000000044	371
0		Spot	10	1000000020	372
0		Spot	10	1000000021	373
0		Spot	10	1000000033	374
0		Spot	10	1000000022	375
0		Spot	10	1000000057	376
0		Spot	10	1000000052	377
0		Spot	10	1000000023	378
0		Spot	10	1000000024	379
0		Spot	10	1000000025	380
0		Spot	10	1000000027	381
0		Spot	10	1000000026	382
0		Spot	10	1000000028	383
0		Spot	10	1000000029	384
0		Spot	10	1000000049	385
0		Spot	10	1000000041	386
0		Spot	11	1000000053	387
0		Spot	11	1000000050	388
0		Spot	11	1000000000	389
0		Spot	11	1000000045	390
0		Spot	11	1000000001	391
0		Spot	11	1000000058	392
0		Spot	11	1000000034	393
0		Spot	11	1000000002	394
0		Spot	11	1000000054	395
0		Spot	11	1000000004	396
0		Spot	11	1000000003	397
0		Spot	11	1000000006	398
0		Spot	11	1000000036	399
0		Spot	11	1000000007	400
0		Spot	11	1000000009	401
0		Spot	11	1000000010	402
0		Spot	11	1000000011	403
0		Spot	11	1000000008	404
0		Spot	11	1000000012	405
0		Spot	11	1000000046	406
0		Spot	11	1000000013	407
0		Spot	11	1000000030	408
0		Spot	11	1000000035	409
0		Spot	11	1000000015	410
0		Spot	11	1000000037	411
0		Spot	11	1000000043	412
0		Spot	11	1000000038	413
0		Spot	11	1000000031	414
0		Spot	11	1000000039	415
0		Spot	11	1000000016	416
0		Spot	11	1000000056	417
0		Spot	11	1000000040	418
0		Spot	11	1000000017	419
0		Spot	11	1000000018	420
0		Spot	11	1000000019	421
0		Spot	11	1000000051	422
0		Spot	11	1000000047	423
0		Spot	11	1000000020	424
0		Spot	11	1000000044	425
0		Spot	11	1000000021	426
0		Spot	11	1000000033	427
0		Spot	11	1000000022	428
0		Spot	11	1000000052	429
0		Spot	11	1000000057	430
0		Spot	11	1000000048	431
0		Spot	11	1000000024	432
0		Spot	11	1000000026	433
0		Spot	11	1000000025	434
0		Spot	11	1000000027	435
0		Spot	11	1000000028	436
0		Spot	11	1000000029	437
0		Spot	11	1000000049	438
0		Spot	11	1000000041	439
0		Spot	12	1000000053	440
0		Spot	12	1000000050	441
0		Spot	12	1000000045	442
0		Spot	12	1000000001	443
0		Spot	12	1000000058	444
0		Spot	12	1000000034	445
0		Spot	12	1000000059	446
0		Spot	12	1000000042	447
0		Spot	12	1000000002	448
0		Spot	12	1000000054	449
0		Spot	12	1000000003	450
0		Spot	12	1000000005	451
0		Spot	12	1000000036	452
0		Spot	12	1000000007	453
0		Spot	12	1000000009	454
0		Spot	12	1000000010	455
0		Spot	12	1000000011	456
0		Spot	12	1000000008	457
0		Spot	12	1000000012	458
0		Spot	12	1000000046	459
0		Spot	12	1000000060	460
0		Spot	12	1000000061	461
0		Spot	12	1000000013	462
0		Spot	12	1000000030	463
0		Spot	12	1000000035	464
0		Spot	12	1000000014	465
0		Spot	12	1000000015	466
0		Spot	12	1000000062	467
0		Spot	12	1000000037	468
0		Spot	12	1000000055	469
0		Spot	12	1000000043	470
0		Spot	12	1000000031	471
0		Spot	12	1000000056	472
0		Spot	12	1000000039	473
0		Spot	12	1000000032	474
0		Spot	12	1000000016	475
0		Spot	12	1000000017	476
0		Spot	12	1000000019	477
0		Spot	12	1000000018	478
0		Spot	12	1000000051	479
0		Spot	12	1000000047	480
0		Spot	12	1000000044	481
0		Spot	12	1000000020	482
0		Spot	12	1000000021	483
0		Spot	12	1000000033	484
0		Spot	12	1000000022	485
0		Spot	12	1000000052	486
0		Spot	12	1000000057	487
0		Spot	12	1000000048	488
0		Spot	12	1000000023	489
0		Spot	12	1000000024	490
0		Spot	12	1000000026	491
0		Spot	12	1000000025	492
0		Spot	12	1000000027	493
0		Spot	12	1000000028	494
0		Spot	12	1000000029	495
0		Spot	12	1000000049	496
0		Spot	12	1000000041	497
0		Spot	13	1000000053	498
0		Spot	13	1000000050	499
0		Spot	13	1000000045	500
0		Spot	13	1000000001	501
0		Spot	13	1000000058	502
0		Spot	13	1000000034	503
0		Spot	13	1000000059	504
0		Spot	13	1000000042	505
0		Spot	13	1000000002	506
0		Spot	13	1000000004	507
0		Spot	13	1000000003	508
0		Spot	13	1000000036	509
0		Spot	13	1000000005	510
0		Spot	13	1000000006	511
0		Spot	13	1000000007	512
0		Spot	13	1000000009	513
0		Spot	13	1000000010	514
0		Spot	13	1000000012	515
0		Spot	13	1000000008	516
0		Spot	13	1000000060	517
0		Spot	13	1000000046	518
0		Spot	13	1000000061	519
0		Spot	13	1000000013	520
0		Spot	13	1000000035	521
0		Spot	13	1000000030	522
0		Spot	13	1000000014	523
0		Spot	13	1000000015	524
0		Spot	13	1000000037	525
0		Spot	13	1000000062	526
0		Spot	13	1000000055	527
0		Spot	13	1000000043	528
0		Spot	13	1000000038	529
0		Spot	13	1000000063	530
0		Spot	13	1000000031	531
0		Spot	13	1000000039	532
0		Spot	13	1000000016	533
0		Spot	13	1000000056	534
0		Spot	13	1000000032	535
0		Spot	13	1000000040	536
0		Spot	13	1000000017	537
0		Spot	13	1000000018	538
0		Spot	13	1000000019	539
0		Spot	13	1000000051	540
0		Spot	13	1000000047	541
0		Spot	13	1000000044	542
0		Spot	13	1000000020	543
0		Spot	13	1000000021	544
0		Spot	13	1000000033	545
0		Spot	13	1000000022	546
0		Spot	13	1000000052	547
0		Spot	13	1000000057	548
0		Spot	13	1000000048	549
0		Spot	13	1000000023	550
0		Spot	13	1000000025	551
0		Spot	13	1000000027	552
0		Spot	13	1000000026	553
0		Spot	13	1000000028	554
0		Spot	13	1000000029	555
0		Spot	13	1000000049	556
0		Spot	13	1000000041	557
0		Spot	14	1000000053	558
0		Spot	14	1000000050	559
0		Spot	14	1000000001	560
0		Spot	14	1000000058	561
0		Spot	14	1000000034	562
0		Spot	14	1000000059	563
0		Spot	14	1000000042	564
0		Spot	14	1000000002	565
0		Spot	14	1000000054	566
0		Spot	14	1000000004	567
0		Spot	14	1000000003	568
0		Spot	14	1000000005	569
0		Spot	14	1000000036	570
0		Spot	14	1000000007	571
0		Spot	14	1000000009	572
0		Spot	14	1000000010	573
0		Spot	14	1000000012	574
0		Spot	14	1000000046	575
0		Spot	14	1000000060	576
0		Spot	14	1000000061	577
0		Spot	14	1000000013	578
0		Spot	14	1000000035	579
0		Spot	14	1000000030	580
0		Spot	14	1000000015	581
0		Spot	14	1000000037	582
0		Spot	14	1000000062	583
0		Spot	14	1000000043	584
0		Spot	14	1000000038	585
0		Spot	14	1000000063	586
0		Spot	14	1000000039	587
0		Spot	14	1000000032	588
0		Spot	14	1000000016	589
0		Spot	14	1000000056	590
0		Spot	14	1000000040	591
0		Spot	14	1000000017	592
0		Spot	14	1000000018	593
0		Spot	14	1000000019	594
0		Spot	14	1000000051	595
0		Spot	14	1000000047	596
0		Spot	14	1000000020	597
0		Spot	14	1000000044	598
0		Spot	14	1000000021	599
0		Spot	14	1000000033	600
0		Spot	14	1000000052	601
0		Spot	14	1000000022	602
0		Spot	14	1000000057	603
0		Spot	14	1000000048	604
0		Spot	14	1000000023	605
0		Spot	14	1000000024	606
0		Spot	14	1000000027	607
0		Spot	14	1000000026	608
0		Spot	14	1000000028	609
0		Spot	14	1000000064	610
0		Spot	14	1000000029	611
0		Spot	14	1000000049	612
0		Spot	14	1000000041	613
0		Spot	15	1000000053	614
0		Spot	15	1000000050	615
0		Spot	15	1000000045	616
0		Spot	15	1000000001	617
0		Spot	15	1000000058	618
0		Spot	15	1000000065	619
0		Spot	15	1000000059	620
0		Spot	15	1000000042	621
0		Spot	15	1000000054	622
0		Spot	15	1000000003	623
0		Spot	15	1000000004	624
0		Spot	15	1000000036	625
0		Spot	15	1000000005	626
0		Spot	15	1000000066	627
0		Spot	15	1000000009	628
0		Spot	15	1000000067	629
0		Spot	15	1000000010	630
0		Spot	15	1000000012	631
0		Spot	15	1000000060	632
0		Spot	15	1000000046	633
0		Spot	15	1000000068	634
0		Spot	15	1000000013	635
0		Spot	15	1000000030	636
0		Spot	15	1000000014	637
0		Spot	15	1000000035	638
0		Spot	15	1000000015	639
0		Spot	15	1000000037	640
0		Spot	15	1000000062	641
0		Spot	15	1000000055	642
0		Spot	15	1000000038	643
0		Spot	15	1000000043	644
0		Spot	15	1000000063	645
0		Spot	15	1000000039	646
0		Spot	15	1000000016	647
0		Spot	15	1000000040	648
0		Spot	15	1000000017	649
0		Spot	15	1000000019	650
0		Spot	15	1000000018	651
0		Spot	15	1000000051	652
0		Spot	15	1000000047	653
0		Spot	15	1000000020	654
0		Spot	15	1000000044	655
0		Spot	15	1000000021	656
0		Spot	15	1000000033	657
0		Spot	15	1000000022	658
0		Spot	15	1000000052	659
0		Spot	15	1000000048	660
0		Spot	15	1000000057	661
0		Spot	15	1000000023	662
0		Spot	15	1000000024	663
0		Spot	15	1000000026	664
0		Spot	15	1000000027	665
0		Spot	15	1000000028	666
0		Spot	15	1000000064	667
0		Spot	15	1000000029	668
0		Spot	15	1000000049	669
0		Spot	15	1000000041	670
0		Spot	16	1000000053	671
0		Spot	16	1000000050	672
0		Spot	16	1000000001	673
0		Spot	16	1000000058	674
0		Spot	16	1000000065	675
0		Spot	16	1000000059	676
0		Spot	16	1000000042	677
0		Spot	16	1000000003	678
0		Spot	16	1000000004	679
0		Spot	16	1000000005	680
0		Spot	16	1000000036	681
0		Spot	16	1000000066	682
0		Spot	16	1000000069	683
0		Spot	16	1000000009	684
0		Spot	16	1000000010	685
0		Spot	16	1000000067	686
0		Spot	16	1000000012	687
0		Spot	16	1000000046	688
0		Spot	16	1000000060	689
0		Spot	16	1000000068	690
0		Spot	16	1000000061	691
0		Spot	16	1000000013	692
0		Spot	16	1000000030	693
0		Spot	16	1000000055	694
0		Spot	16	1000000037	695
0		Spot	16	1000000062	696
0		Spot	16	1000000038	697
0		Spot	16	1000000043	698
0		Spot	16	1000000070	699
0		Spot	16	1000000039	700
0		Spot	16	1000000056	701
0		Spot	16	1000000040	702
0		Spot	16	1000000016	703
0		Spot	16	1000000017	704
0		Spot	16	1000000018	705
0		Spot	16	1000000019	706
0		Spot	16	1000000051	707
0		Spot	16	1000000047	708
0		Spot	16	1000000020	709
0		Spot	16	1000000044	710
0		Spot	16	1000000021	711
0		Spot	16	1000000033	712
0		Spot	16	1000000022	713
0		Spot	16	1000000052	714
0		Spot	16	1000000057	715
0		Spot	16	1000000048	716
0		Spot	16	1000000023	717
0		Spot	16	1000000071	718
0		Spot	16	1000000072	719
0		Spot	16	1000000024	720
0		Spot	16	1000000028	721
0		Spot	16	1000000064	722
0		Spot	16	1000000029	723
0		Spot	16	1000000049	724
0		Spot	16	1000000041	725
0		Spot	17	1000000053	726
0		Spot	17	1000000050	727
0		Spot	17	1000000045	728
0		Spot	17	1000000001	729
0		Spot	17	1000000058	730
0		Spot	17	1000000065	731
0		Spot	17	1000000059	732
0		Spot	17	1000000073	733
0		Spot	17	1000000042	734
0		Spot	17	1000000074	735
0		Spot	17	1000000054	736
0		Spot	17	1000000003	737
0		Spot	17	1000000005	738
0		Spot	17	1000000036	739
0		Spot	17	1000000066	740
0		Spot	17	1000000069	741
0		Spot	17	1000000009	742
0		Spot	17	1000000075	743
0		Spot	17	1000000067	744
0		Spot	17	1000000012	745
0		Spot	17	1000000046	746
0		Spot	17	1000000060	747
0		Spot	17	1000000068	748
0		Spot	17	1000000061	749
0		Spot	17	1000000030	750
0		Spot	17	1000000062	751
0		Spot	17	1000000043	752
0		Spot	17	1000000063	753
0		Spot	17	1000000039	754
0		Spot	17	1000000056	755
0		Spot	17	1000000016	756
0		Spot	17	1000000076	757
0		Spot	17	1000000017	758
0		Spot	17	1000000018	759
0		Spot	17	1000000051	760
0		Spot	17	1000000047	761
0		Spot	17	1000000044	762
0		Spot	17	1000000020	763
0		Spot	17	1000000021	764
0		Spot	17	1000000022	765
0		Spot	17	1000000033	766
0		Spot	17	1000000052	767
0		Spot	17	1000000048	768
0		Spot	17	1000000057	769
0		Spot	17	1000000023	770
0		Spot	17	1000000071	771
0		Spot	17	1000000072	772
0		Spot	17	1000000024	773
0		Spot	17	1000000028	774
0		Spot	17	1000000064	775
0		Spot	17	1000000029	776
0		Spot	17	1000000049	777
0		Spot	17	1000000041	778
0		Spot	18	1000000053	779
0		Spot	18	1000000050	780
0		Spot	18	1000000077	781
0		Spot	18	1000000058	782
0		Spot	18	1000000065	783
0		Spot	18	1000000078	784
0		Spot	18	1000000073	785
0		Spot	18	1000000079	786
0		Spot	18	1000000054	787
0		Spot	18	1000000074	788
0		Spot	18	1000000003	789
0		Spot	18	1000000005	790
0		Spot	18	1000000036	791
0		Spot	18	1000000066	792
0		Spot	18	1000000009	793
0		Spot	18	1000000075	794
0		Spot	18	1000000010	795
0		Spot	18	1000000067	796
0		Spot	18	1000000012	797
0		Spot	18	1000000046	798
0		Spot	18	1000000060	799
0		Spot	18	1000000061	800
0		Spot	18	1000000055	801
0		Spot	18	1000000062	802
0		Spot	18	1000000043	803
0		Spot	18	1000000063	804
0		Spot	18	1000000070	805
0		Spot	18	1000000039	806
0		Spot	18	1000000080	807
0		Spot	18	1000000040	808
0		Spot	18	1000000076	809
0		Spot	18	1000000017	810
0		Spot	18	1000000018	811
0		Spot	18	1000000019	812
0		Spot	18	1000000051	813
0		Spot	18	1000000047	814
0		Spot	18	1000000044	815
0		Spot	18	1000000020	816
0		Spot	18	1000000021	817
0		Spot	18	1000000033	818
0		Spot	18	1000000052	819
0		Spot	18	1000000022	820
0		Spot	18	1000000048	821
0		Spot	18	1000000057	822
0		Spot	18	1000000071	823
0		Spot	18	1000000023	824
0		Spot	18	1000000024	825
0		Spot	18	1000000072	826
0		Spot	18	1000000081	827
0		Spot	18	1000000028	828
0		Spot	18	1000000064	829
0		Spot	18	1000000029	830
0		Spot	18	1000000049	831
0		Spot	18	1000000041	832
0		Spot	19	1000000053	833
0		Spot	19	1000000050	834
0		Spot	19	1000000045	835
0		Spot	19	1000000077	836
0		Spot	19	1000000058	837
0		Spot	19	1000000059	838
0		Spot	19	1000000065	839
0		Spot	19	1000000078	840
0		Spot	19	1000000073	841
0		Spot	19	1000000079	842
0		Spot	19	1000000074	843
0		Spot	19	1000000054	844
0		Spot	19	1000000003	845
0		Spot	19	1000000005	846
0		Spot	19	1000000036	847
0		Spot	19	1000000066	848
0		Spot	19	1000000069	849
0		Spot	19	1000000009	850
0		Spot	19	1000000082	851
0		Spot	19	1000000012	852
0		Spot	19	1000000068	853
0		Spot	19	1000000060	854
0		Spot	19	1000000046	855
0		Spot	19	1000000061	856
0		Spot	19	1000000055	857
0		Spot	19	1000000062	858
0		Spot	19	1000000043	859
0		Spot	19	1000000070	860
0		Spot	19	1000000039	861
0		Spot	19	1000000080	862
0		Spot	19	1000000056	863
0		Spot	19	1000000076	864
0		Spot	19	1000000017	865
0		Spot	19	1000000018	866
0		Spot	19	1000000019	867
0		Spot	19	1000000051	868
0		Spot	19	1000000047	869
0		Spot	19	1000000044	870
0		Spot	19	1000000020	871
0		Spot	19	1000000021	872
0		Spot	19	1000000033	873
0		Spot	19	1000000052	874
0		Spot	19	1000000022	875
0		Spot	19	1000000048	876
0		Spot	19	1000000057	877
0		Spot	19	1000000083	878
0		Spot	19	1000000071	879
0		Spot	19	1000000023	880
0		Spot	19	1000000024	881
0		Spot	19	1000000081	882
0		Spot	19	1000000028	883
0		Spot	19	1000000064	884
0		Spot	19	1000000029	885
0		Spot	19	1000000041	886
0		Spot	19	1000000049	887
0		Spot	20	1000000053	888
0		Spot	20	1000000050	889
0		Spot	20	1000000077	890
0		Spot	20	1000000058	891
0		Spot	20	1000000065	892
0		Spot	20	1000000073	893
0		Spot	20	1000000079	894
0		Spot	20	1000000078	895
0		Spot	20	1000000054	896
0		Spot	20	1000000003	897
0		Spot	20	1000000074	898
0		Spot	20	1000000005	899
0		Spot	20	1000000036	900
0		Spot	20	1000000066	901
0		Spot	20	1000000069	902
0		Spot	20	1000000082	903
0		Spot	20	1000000067	904
0		Spot	20	1000000068	905
0		Spot	20	1000000075	906
0		Spot	20	1000000012	907
0		Spot	20	1000000060	908
0		Spot	20	1000000061	909
0		Spot	20	1000000055	910
0		Spot	20	1000000062	911
0		Spot	20	1000000063	912
0		Spot	20	1000000043	913
0		Spot	20	1000000070	914
0		Spot	20	1000000039	915
0		Spot	20	1000000040	916
0		Spot	20	1000000076	917
0		Spot	20	1000000084	918
0		Spot	20	1000000017	919
0		Spot	20	1000000018	920
0		Spot	20	1000000019	921
0		Spot	20	1000000051	922
0		Spot	20	1000000047	923
0		Spot	20	1000000044	924
0		Spot	20	1000000020	925
0		Spot	20	1000000021	926
0		Spot	20	1000000052	927
0		Spot	20	1000000022	928
0		Spot	20	1000000033	929
0		Spot	20	1000000057	930
0		Spot	20	1000000048	931
0		Spot	20	1000000071	932
0		Spot	20	1000000083	933
0		Spot	20	1000000023	934
0		Spot	20	1000000024	935
0		Spot	20	1000000072	936
0		Spot	20	1000000081	937
0		Spot	20	1000000028	938
0		Spot	20	1000000064	939
0		Spot	20	1000000029	940
0		Spot	20	1000000041	941
0		Spot	20	1000000049	942
0		Spot	21	1000000053	943
0		Spot	21	1000000050	944
0		Spot	21	1000000045	945
0		Spot	21	1000000077	946
0		Spot	21	1000000065	947
0		Spot	21	1000000059	948
0		Spot	21	1000000073	949
0		Spot	21	1000000079	950
0		Spot	21	1000000054	951
0		Spot	21	1000000003	952
0		Spot	21	1000000074	953
0		Spot	21	1000000085	954
0		Spot	21	1000000066	955
0		Spot	21	1000000036	956
0		Spot	21	1000000069	957
0		Spot	21	1000000009	958
0		Spot	21	1000000082	959
0		Spot	21	1000000068	960
0		Spot	21	1000000067	961
0		Spot	21	1000000075	962
0		Spot	21	1000000046	963
0		Spot	21	1000000060	964
0		Spot	21	1000000061	965
0		Spot	21	1000000062	966
0		Spot	21	1000000086	967
0		Spot	21	1000000087	968
0		Spot	21	1000000063	969
0		Spot	21	1000000070	970
0		Spot	21	1000000080	971
0		Spot	21	1000000039	972
0		Spot	21	1000000040	973
0		Spot	21	1000000056	974
0		Spot	21	1000000076	975
0		Spot	21	1000000017	976
0		Spot	21	1000000084	977
0		Spot	21	1000000018	978
0		Spot	21	1000000051	979
0		Spot	21	1000000019	980
0		Spot	21	1000000047	981
0		Spot	21	1000000020	982
0		Spot	21	1000000044	983
0		Spot	21	1000000021	984
0		Spot	21	1000000033	985
0		Spot	21	1000000052	986
0		Spot	21	1000000022	987
0		Spot	21	1000000057	988
0		Spot	21	1000000048	989
0		Spot	21	1000000071	990
0		Spot	21	1000000083	991
0		Spot	21	1000000023	992
0		Spot	21	1000000024	993
0		Spot	21	1000000081	994
0		Spot	21	1000000028	995
0		Spot	21	1000000064	996
0		Spot	21	1000000029	997
0		Spot	21	1000000041	998
0		Spot	22	1000000053	999
0		Spot	22	1000000050	1000
0		Spot	22	1000000077	1001
0		Spot	22	1000000058	1002
0		Spot	22	1000000059	1003
0		Spot	22	1000000065	1004
0		Spot	22	1000000073	1005
0		Spot	22	1000000078	1006
0		Spot	22	1000000079	1007
0		Spot	22	1000000054	1008
0		Spot	22	1000000074	1009
0		Spot	22	1000000085	1010
0		Spot	22	1000000003	1011
0		Spot	22	1000000066	1012
0		Spot	22	1000000036	1013
0		Spot	22	1000000069	1014
0		Spot	22	1000000082	1015
0		Spot	22	1000000068	1016
0		Spot	22	1000000067	1017
0		Spot	22	1000000075	1018
0		Spot	22	1000000046	1019
0		Spot	22	1000000060	1020
0		Spot	22	1000000061	1021
0		Spot	22	1000000086	1022
0		Spot	22	1000000062	1023
0		Spot	22	1000000087	1024
0		Spot	22	1000000070	1025
0		Spot	22	1000000080	1026
0		Spot	22	1000000040	1027
0		Spot	22	1000000076	1028
0		Spot	22	1000000017	1029
0		Spot	22	1000000084	1030
0		Spot	22	1000000018	1031
0		Spot	22	1000000019	1032
0		Spot	22	1000000047	1033
0		Spot	22	1000000044	1034
0		Spot	22	1000000020	1035
0		Spot	22	1000000021	1036
0		Spot	22	1000000033	1037
0		Spot	22	1000000052	1038
0		Spot	22	1000000022	1039
0		Spot	22	1000000048	1040
0		Spot	22	1000000057	1041
0		Spot	22	1000000071	1042
0		Spot	22	1000000023	1043
0		Spot	22	1000000072	1044
0		Spot	22	1000000081	1045
0		Spot	22	1000000028	1046
0		Spot	22	1000000064	1047
0		Spot	22	1000000029	1048
0		Spot	22	1000000041	1049
0		Spot	23	1000000053	1050
0		Spot	23	1000000050	1051
0		Spot	23	1000000077	1052
0		Spot	23	1000000058	1053
0		Spot	23	1000000059	1054
0		Spot	23	1000000073	1055
0		Spot	23	1000000078	1056
0		Spot	23	1000000079	1057
0		Spot	23	1000000074	1058
0		Spot	23	1000000085	1059
0		Spot	23	1000000003	1060
0		Spot	23	1000000066	1061
0		Spot	23	1000000009	1062
0		Spot	23	1000000082	1063
0		Spot	23	1000000068	1064
0		Spot	23	1000000067	1065
0		Spot	23	1000000075	1066
0		Spot	23	1000000060	1067
0		Spot	23	1000000046	1068
0		Spot	23	1000000088	1069
0		Spot	23	1000000061	1070
0		Spot	23	1000000089	1071
0		Spot	23	1000000086	1072
0		Spot	23	1000000087	1073
0		Spot	23	1000000063	1074
0		Spot	23	1000000090	1075
0		Spot	23	1000000091	1076
0		Spot	23	1000000080	1077
0		Spot	23	1000000039	1078
0		Spot	23	1000000056	1079
0		Spot	23	1000000076	1080
0		Spot	23	1000000084	1081
0		Spot	23	1000000018	1082
0		Spot	23	1000000047	1083
0		Spot	23	1000000044	1084
0		Spot	23	1000000020	1085
0		Spot	23	1000000021	1086
0		Spot	23	1000000033	1087
0		Spot	23	1000000022	1088
0		Spot	23	1000000052	1089
0		Spot	23	1000000048	1090
0		Spot	23	1000000057	1091
0		Spot	23	1000000071	1092
0		Spot	23	1000000083	1093
0		Spot	23	1000000023	1094
0		Spot	23	1000000081	1095
0		Spot	23	1000000028	1096
0		Spot	23	1000000064	1097
0		Spot	23	1000000029	1098
0		Spot	23	1000000041	1099
0		Spot	24	1000000053	1100
0		Spot	24	1000000092	1101
0		Spot	24	1000000059	1102
0		Spot	24	1000000065	1103
0		Spot	24	1000000073	1104
0		Spot	24	1000000078	1105
0		Spot	24	1000000079	1106
0		Spot	24	1000000074	1107
0		Spot	24	1000000085	1108
0		Spot	24	1000000003	1109
0		Spot	24	1000000093	1110
0		Spot	24	1000000066	1111
0		Spot	24	1000000036	1112
0		Spot	24	1000000069	1113
0		Spot	24	1000000009	1114
0		Spot	24	1000000082	1115
0		Spot	24	1000000068	1116
0		Spot	24	1000000067	1117
0		Spot	24	1000000075	1118
0		Spot	24	1000000046	1119
0		Spot	24	1000000061	1120
0		Spot	24	1000000088	1121
0		Spot	24	1000000089	1122
0		Spot	24	1000000090	1123
0		Spot	24	1000000080	1124
0		Spot	24	1000000091	1125
0		Spot	24	1000000070	1126
0		Spot	24	1000000056	1127
0		Spot	24	1000000076	1128
0		Spot	24	1000000084	1129
0		Spot	24	1000000018	1130
0		Spot	24	1000000047	1131
0		Spot	24	1000000044	1132
0		Spot	24	1000000020	1133
0		Spot	24	1000000021	1134
0		Spot	24	1000000033	1135
0		Spot	24	1000000022	1136
0		Spot	24	1000000057	1137
0		Spot	24	1000000048	1138
0		Spot	24	1000000071	1139
0		Spot	24	1000000072	1140
0		Spot	24	1000000083	1141
0		Spot	24	1000000081	1142
0		Spot	24	1000000028	1143
0		Spot	24	1000000064	1144
0		Spot	24	1000000029	1145
0		Spot	24	1000000094	1146
0		Spot	24	1000000041	1147
0		Spot	25	1000000053	1148
0		Spot	25	1000000092	1149
0		Spot	25	1000000077	1150
0		Spot	25	1000000058	1151
0		Spot	25	1000000079	1152
0		Spot	25	1000000073	1153
0		Spot	25	1000000078	1154
0		Spot	25	1000000074	1155
0		Spot	25	1000000085	1156
0		Spot	25	1000000003	1157
0		Spot	25	1000000093	1158
0		Spot	25	1000000066	1159
0		Spot	25	1000000036	1160
0		Spot	25	1000000069	1161
0		Spot	25	1000000082	1162
0		Spot	25	1000000009	1163
0		Spot	25	1000000068	1164
0		Spot	25	1000000067	1165
0		Spot	25	1000000075	1166
0		Spot	25	1000000046	1167
0		Spot	25	1000000088	1168
0		Spot	25	1000000089	1169
0		Spot	25	1000000086	1170
0		Spot	25	1000000090	1171
0		Spot	25	1000000063	1172
0		Spot	25	1000000087	1173
0		Spot	25	1000000080	1174
0		Spot	25	1000000091	1175
0		Spot	25	1000000070	1176
0		Spot	25	1000000039	1177
0		Spot	25	1000000076	1178
0		Spot	25	1000000084	1179
0		Spot	25	1000000018	1180
0		Spot	25	1000000047	1181
0		Spot	25	1000000044	1182
0		Spot	25	1000000020	1183
0		Spot	25	1000000021	1184
0		Spot	25	1000000033	1185
0		Spot	25	1000000022	1186
0		Spot	25	1000000057	1187
0		Spot	25	1000000048	1188
0		Spot	25	1000000071	1189
0		Spot	25	1000000083	1190
0		Spot	25	1000000081	1191
0		Spot	25	1000000028	1192
0		Spot	25	1000000064	1193
0		Spot	25	1000000029	1194
0		Spot	25	1000000094	1195
0		Spot	25	1000000041	1196
0		Spot	26	1000000053	1197
0		Spot	26	1000000092	1198
0		Spot	26	1000000065	1199
0		Spot	26	1000000078	1200
0		Spot	26	1000000079	1201
0		Spot	26	1000000074	1202
0		Spot	26	1000000085	1203
0		Spot	26	1000000003	1204
0		Spot	26	1000000093	1205
0		Spot	26	1000000036	1206
0		Spot	26	1000000066	1207
0		Spot	26	1000000082	1208
0		Spot	26	1000000009	1209
0		Spot	26	1000000075	1210
0		Spot	26	1000000067	1211
0		Spot	26	1000000046	1212
0		Spot	26	1000000088	1213
0		Spot	26	1000000089	1214
0		Spot	26	1000000086	1215
0		Spot	26	1000000090	1216
0		Spot	26	1000000063	1217
0		Spot	26	1000000087	1218
0		Spot	26	1000000080	1219
0		Spot	26	1000000070	1220
0		Spot	26	1000000039	1221
0		Spot	26	1000000076	1222
0		Spot	26	1000000084	1223
0		Spot	26	1000000018	1224
0		Spot	26	1000000044	1225
0		Spot	26	1000000020	1226
0		Spot	26	1000000021	1227
0		Spot	26	1000000033	1228
0		Spot	26	1000000022	1229
0		Spot	26	1000000057	1230
0		Spot	26	1000000048	1231
0		Spot	26	1000000071	1232
0		Spot	26	1000000072	1233
0		Spot	26	1000000083	1234
0		Spot	26	1000000081	1235
0		Spot	26	1000000028	1236
0		Spot	26	1000000064	1237
0		Spot	26	1000000029	1238
0		Spot	26	1000000094	1239
0		Spot	27	1000000053	1240
0		Spot	27	1000000092	1241
0		Spot	27	1000000077	1242
0		Spot	27	1000000065	1243
0		Spot	27	1000000078	1244
0		Spot	27	1000000079	1245
0		Spot	27	1000000073	1246
0		Spot	27	1000000074	1247
0		Spot	27	1000000085	1248
0		Spot	27	1000000003	1249
0		Spot	27	1000000093	1250
0		Spot	27	1000000036	1251
0		Spot	27	1000000066	1252
0		Spot	27	1000000069	1253
0		Spot	27	1000000082	1254
0		Spot	27	1000000009	1255
0		Spot	27	1000000095	1256
0		Spot	27	1000000067	1257
0		Spot	27	1000000075	1258
0		Spot	27	1000000046	1259
0		Spot	27	1000000088	1260
0		Spot	27	1000000089	1261
0		Spot	27	1000000086	1262
0		Spot	27	1000000090	1263
0		Spot	27	1000000087	1264
0		Spot	27	1000000070	1265
0		Spot	27	1000000080	1266
0		Spot	27	1000000039	1267
0		Spot	27	1000000091	1268
0		Spot	27	1000000076	1269
0		Spot	27	1000000084	1270
0		Spot	27	1000000018	1271
0		Spot	27	1000000047	1272
0		Spot	27	1000000020	1273
0		Spot	27	1000000021	1274
0		Spot	27	1000000033	1275
0		Spot	27	1000000096	1276
0		Spot	27	1000000057	1277
0		Spot	27	1000000048	1278
0		Spot	27	1000000072	1279
0		Spot	27	1000000083	1280
0		Spot	27	1000000081	1281
0		Spot	27	1000000028	1282
0		Spot	27	1000000064	1283
0		Spot	27	1000000029	1284
0		Spot	27	1000000094	1285
0		Spot	27	1000000041	1286
0		Spot	28	1000000053	1287
0		Spot	28	1000000092	1288
0		Spot	28	1000000077	1289
0		Spot	28	1000000097	1290
0		Spot	28	1000000065	1291
0		Spot	28	1000000078	1292
0		Spot	28	1000000079	1293
0		Spot	28	1000000073	1294
0		Spot	28	1000000074	1295
0		Spot	28	1000000085	1296
0		Spot	28	1000000003	1297
0		Spot	28	1000000093	1298
0		Spot	28	1000000036	1299
0		Spot	28	1000000066	1300
0		Spot	28	1000000098	1301
0		Spot	28	1000000069	1302
0		Spot	28	1000000009	1303
0		Spot	28	1000000082	1304
0		Spot	28	1000000067	1305
0		Spot	28	1000000075	1306
0		Spot	28	1000000046	1307
0		Spot	28	1000000088	1308
0		Spot	28	1000000089	1309
0		Spot	28	1000000086	1310
0		Spot	28	1000000099	1311
0		Spot	28	1000000090	1312
0		Spot	28	1000000087	1313
0		Spot	28	1000000070	1314
0		Spot	28	1000000080	1315
0		Spot	28	1000000039	1316
0		Spot	28	1000000091	1317
0		Spot	28	1000000100	1318
0		Spot	28	1000000084	1319
0		Spot	28	1000000018	1320
0		Spot	28	1000000020	1321
0		Spot	28	1000000021	1322
0		Spot	28	1000000033	1323
0		Spot	28	1000000096	1324
0		Spot	28	1000000057	1325
0		Spot	28	1000000048	1326
0		Spot	28	1000000072	1327
0		Spot	28	1000000083	1328
0		Spot	28	1000000081	1329
0		Spot	28	1000000028	1330
0		Spot	28	1000000064	1331
0		Spot	28	1000000029	1332
0		Spot	28	1000000094	1333
0		Spot	28	1000000041	1334
0		Spot	29	1000000053	1335
0		Spot	29	1000000092	1336
0		Spot	29	1000000077	1337
0		Spot	29	1000000097	1338
0		Spot	29	1000000065	1339
0		Spot	29	1000000078	1340
0		Spot	29	1000000073	1341
0		Spot	29	1000000074	1342
0		Spot	29	1000000085	1343
0		Spot	29	1000000093	1344
0		Spot	29	1000000003	1345
0		Spot	29	1000000036	1346
0		Spot	29	1000000066	1347
0		Spot	29	1000000098	1348
0		Spot	29	1000000095	1349
0		Spot	29	1000000082	1350
0		Spot	29	1000000009	1351
0		Spot	29	1000000067	1352
0		Spot	29	1000000075	1353
0		Spot	29	1000000101	1354
0		Spot	29	1000000046	1355
0		Spot	29	1000000088	1356
0		Spot	29	1000000089	1357
0		Spot	29	1000000086	1358
0		Spot	29	1000000099	1359
0		Spot	29	1000000090	1360
0		Spot	29	1000000070	1361
0		Spot	29	1000000087	1362
0		Spot	29	1000000080	1363
0		Spot	29	1000000039	1364
0		Spot	29	1000000091	1365
0		Spot	29	1000000100	1366
0		Spot	29	1000000084	1367
0		Spot	29	1000000018	1368
0		Spot	29	1000000021	1369
0		Spot	29	1000000033	1370
0		Spot	29	1000000096	1371
0		Spot	29	1000000057	1372
0		Spot	29	1000000072	1373
0		Spot	29	1000000081	1374
0		Spot	29	1000000028	1375
0		Spot	29	1000000064	1376
0		Spot	29	1000000029	1377
0		Spot	29	1000000094	1378
0		Spot	29	1000000041	1379
0		Spot	30	1000000053	1380
0		Spot	30	1000000092	1381
0		Spot	30	1000000097	1382
0		Spot	30	1000000102	1383
0		Spot	30	1000000078	1384
0		Spot	30	1000000073	1385
0		Spot	30	1000000103	1386
0		Spot	30	1000000098	1387
0		Spot	30	1000000085	1388
0		Spot	30	1000000003	1389
0		Spot	30	1000000093	1390
0		Spot	30	1000000036	1391
0		Spot	30	1000000066	1392
0		Spot	30	1000000095	1393
0		Spot	30	1000000082	1394
0		Spot	30	1000000009	1395
0		Spot	30	1000000067	1396
0		Spot	30	1000000101	1397
0		Spot	30	1000000046	1398
0		Spot	30	1000000088	1399
0		Spot	30	1000000086	1400
0		Spot	30	1000000089	1401
0		Spot	30	1000000099	1402
0		Spot	30	1000000090	1403
0		Spot	30	1000000070	1404
0		Spot	30	1000000087	1405
0		Spot	30	1000000039	1406
0		Spot	30	1000000091	1407
0		Spot	30	1000000100	1408
0		Spot	30	1000000084	1409
0		Spot	30	1000000018	1410
0		Spot	30	1000000020	1411
0		Spot	30	1000000021	1412
0		Spot	30	1000000033	1413
0		Spot	30	1000000096	1414
0		Spot	30	1000000057	1415
0		Spot	30	1000000072	1416
0		Spot	30	1000000083	1417
0		Spot	30	1000000104	1418
0		Spot	30	1000000081	1419
0		Spot	30	1000000028	1420
0		Spot	30	1000000064	1421
0		Spot	30	1000000041	1422
0		Spot	30	1000000094	1423
0		Spot	31	1000000053	1424
0		Spot	31	1000000092	1425
0		Spot	31	1000000097	1426
0		Spot	31	1000000102	1427
0		Spot	31	1000000078	1428
0		Spot	31	1000000103	1429
0		Spot	31	1000000073	1430
0		Spot	31	1000000098	1431
0		Spot	31	1000000003	1432
0		Spot	31	1000000093	1433
0		Spot	31	1000000074	1434
0		Spot	31	1000000066	1435
0		Spot	31	1000000105	1436
0		Spot	31	1000000095	1437
0		Spot	31	1000000082	1438
0		Spot	31	1000000067	1439
0		Spot	31	1000000101	1440
0		Spot	31	1000000075	1441
0		Spot	31	1000000046	1442
0		Spot	31	1000000088	1443
0		Spot	31	1000000086	1444
0		Spot	31	1000000089	1445
0		Spot	31	1000000106	1446
0		Spot	31	1000000099	1447
0		Spot	31	1000000090	1448
0		Spot	31	1000000070	1449
0		Spot	31	1000000087	1450
0		Spot	31	1000000039	1451
0		Spot	31	1000000091	1452
0		Spot	31	1000000100	1453
0		Spot	31	1000000084	1454
0		Spot	31	1000000018	1455
0		Spot	31	1000000021	1456
0		Spot	31	1000000033	1457
0		Spot	31	1000000096	1458
0		Spot	31	1000000083	1459
0		Spot	31	1000000104	1460
0		Spot	31	1000000028	1461
0		Spot	31	1000000064	1462
0		Spot	31	1000000094	1463
0		Spot	31	1000000041	1464
0		Spot	32	1000000053	1465
0		Spot	32	1000000092	1466
0		Spot	32	1000000102	1467
0		Spot	32	1000000103	1468
0		Spot	32	1000000107	1469
0		Spot	32	1000000085	1470
0		Spot	32	1000000093	1471
0		Spot	32	1000000074	1472
0		Spot	32	1000000036	1473
0		Spot	32	1000000066	1474
0		Spot	32	1000000108	1475
0		Spot	32	1000000095	1476
0		Spot	32	1000000082	1477
0		Spot	32	1000000067	1478
0		Spot	32	1000000075	1479
0		Spot	32	1000000101	1480
0		Spot	32	1000000046	1481
0		Spot	32	1000000088	1482
0		Spot	32	1000000089	1483
0		Spot	32	1000000086	1484
0		Spot	32	1000000106	1485
0		Spot	32	1000000099	1486
0		Spot	32	1000000090	1487
0		Spot	32	1000000087	1488
0		Spot	32	1000000070	1489
0		Spot	32	1000000039	1490
0		Spot	32	1000000091	1491
0		Spot	32	1000000100	1492
0		Spot	32	1000000018	1493
0		Spot	32	1000000020	1494
0		Spot	32	1000000021	1495
0		Spot	32	1000000033	1496
0		Spot	32	1000000096	1497
0		Spot	32	1000000104	1498
0		Spot	32	1000000081	1499
0		Spot	32	1000000028	1500
0		Spot	32	1000000064	1501
0		Spot	32	1000000094	1502
0		Spot	32	1000000041	1503
0		Spot	33	1000000053	1504
0		Spot	33	1000000092	1505
0		Spot	33	1000000097	1506
0		Spot	33	1000000102	1507
0		Spot	33	1000000103	1508
0		Spot	33	1000000098	1509
0		Spot	33	1000000073	1510
0		Spot	33	1000000107	1511
0		Spot	33	1000000093	1512
0		Spot	33	1000000066	1513
0		Spot	33	1000000036	1514
0		Spot	33	1000000074	1515
0		Spot	33	1000000108	1516
0		Spot	33	1000000105	1517
0		Spot	33	1000000095	1518
0		Spot	33	1000000082	1519
0		Spot	33	1000000101	1520
0		Spot	33	1000000075	1521
0		Spot	33	1000000046	1522
0		Spot	33	1000000088	1523
0		Spot	33	1000000089	1524
0		Spot	33	1000000106	1525
0		Spot	33	1000000086	1526
0		Spot	33	1000000099	1527
0		Spot	33	1000000090	1528
0		Spot	33	1000000087	1529
0		Spot	33	1000000091	1530
0		Spot	33	1000000100	1531
0		Spot	33	1000000018	1532
0		Spot	33	1000000021	1533
0		Spot	33	1000000033	1534
0		Spot	33	1000000096	1535
0		Spot	33	1000000083	1536
0		Spot	33	1000000104	1537
0		Spot	33	1000000081	1538
0		Spot	33	1000000028	1539
0		Spot	33	1000000064	1540
0		Spot	33	1000000094	1541
0		Spot	33	1000000041	1542
0		Spot	34	1000000053	1543
0		Spot	34	1000000092	1544
0		Spot	34	1000000109	1545
0		Spot	34	1000000110	1546
0		Spot	34	1000000097	1547
0		Spot	34	1000000111	1548
0		Spot	34	1000000102	1549
0		Spot	34	1000000098	1550
0		Spot	34	1000000103	1551
0		Spot	34	1000000107	1552
0		Spot	34	1000000112	1553
0		Spot	34	1000000093	1554
0		Spot	34	1000000066	1555
0		Spot	34	1000000036	1556
0		Spot	34	1000000074	1557
0		Spot	34	1000000108	1558
0		Spot	34	1000000105	1559
0		Spot	34	1000000082	1560
0		Spot	34	1000000101	1561
0		Spot	34	1000000075	1562
0		Spot	34	1000000046	1563
0		Spot	34	1000000088	1564
0		Spot	34	1000000106	1565
0		Spot	34	1000000086	1566
0		Spot	34	1000000099	1567
0		Spot	34	1000000090	1568
0		Spot	34	1000000087	1569
0		Spot	34	1000000113	1570
0		Spot	34	1000000091	1571
0		Spot	34	1000000100	1572
0		Spot	34	1000000018	1573
0		Spot	34	1000000021	1574
0		Spot	34	1000000033	1575
0		Spot	34	1000000083	1576
0		Spot	34	1000000104	1577
0		Spot	34	1000000081	1578
0		Spot	34	1000000028	1579
0		Spot	34	1000000064	1580
0		Spot	34	1000000094	1581
0		Spot	35	1000000053	1582
0		Spot	35	1000000092	1583
0		Spot	35	1000000109	1584
0		Spot	35	1000000110	1585
0		Spot	35	1000000097	1586
0		Spot	35	1000000102	1587
0		Spot	35	1000000111	1588
0		Spot	35	1000000098	1589
0		Spot	35	1000000103	1590
0		Spot	35	1000000107	1591
0		Spot	35	1000000112	1592
0		Spot	35	1000000114	1593
0		Spot	35	1000000066	1594
0		Spot	35	1000000074	1595
0		Spot	35	1000000105	1596
0		Spot	35	1000000095	1597
0		Spot	35	1000000082	1598
0		Spot	35	1000000075	1599
0		Spot	35	1000000101	1600
0		Spot	35	1000000046	1601
0		Spot	35	1000000115	1602
0		Spot	35	1000000088	1603
0		Spot	35	1000000106	1604
0		Spot	35	1000000099	1605
0		Spot	35	1000000090	1606
0		Spot	35	1000000087	1607
0		Spot	35	1000000113	1608
0		Spot	35	1000000091	1609
0		Spot	35	1000000100	1610
0		Spot	35	1000000021	1611
0		Spot	35	1000000033	1612
0		Spot	35	1000000096	1613
0		Spot	35	1000000083	1614
0		Spot	35	1000000104	1615
0		Spot	35	1000000116	1616
0		Spot	35	1000000081	1617
0		Spot	35	1000000064	1618
0		Spot	35	1000000094	1619
0		Spot	36	1000000053	1620
0		Spot	36	1000000092	1621
0		Spot	36	1000000109	1622
0		Spot	36	1000000110	1623
0		Spot	36	1000000097	1624
0		Spot	36	1000000102	1625
0		Spot	36	1000000098	1626
0		Spot	36	1000000103	1627
0		Spot	36	1000000117	1628
0		Spot	36	1000000107	1629
0		Spot	36	1000000114	1630
0		Spot	36	1000000036	1631
0		Spot	36	1000000105	1632
0		Spot	36	1000000108	1633
0		Spot	36	1000000075	1634
0		Spot	36	1000000101	1635
0		Spot	36	1000000046	1636
0		Spot	36	1000000115	1637
0		Spot	36	1000000106	1638
0		Spot	36	1000000099	1639
0		Spot	36	1000000090	1640
0		Spot	36	1000000087	1641
0		Spot	36	1000000113	1642
0		Spot	36	1000000091	1643
0		Spot	36	1000000100	1644
0		Spot	36	1000000118	1645
0		Spot	36	1000000021	1646
0		Spot	36	1000000033	1647
0		Spot	36	1000000096	1648
0		Spot	36	1000000083	1649
0		Spot	36	1000000104	1650
0		Spot	36	1000000081	1651
0		Spot	36	1000000116	1652
0		Spot	36	1000000064	1653
0		Spot	36	1000000119	1654
0		Spot	36	1000000094	1655
0		Spot	37	1000000053	1656
0		Spot	37	1000000092	1657
0		Spot	37	1000000109	1658
0		Spot	37	1000000110	1659
0		Spot	37	1000000097	1660
0		Spot	37	1000000102	1661
0		Spot	37	1000000111	1662
0		Spot	37	1000000103	1663
0		Spot	37	1000000098	1664
0		Spot	37	1000000117	1665
0		Spot	37	1000000107	1666
0		Spot	37	1000000112	1667
0		Spot	37	1000000114	1668
0		Spot	37	1000000066	1669
0		Spot	37	1000000036	1670
0		Spot	37	1000000095	1671
0		Spot	37	1000000105	1672
0		Spot	37	1000000108	1673
0		Spot	37	1000000075	1674
0		Spot	37	1000000082	1675
0		Spot	37	1000000101	1676
0		Spot	37	1000000115	1677
0		Spot	37	1000000106	1678
0		Spot	37	1000000090	1679
0		Spot	37	1000000113	1680
0		Spot	37	1000000091	1681
0		Spot	37	1000000100	1682
0		Spot	37	1000000118	1683
0		Spot	37	1000000021	1684
0		Spot	37	1000000033	1685
0		Spot	37	1000000096	1686
0		Spot	37	1000000083	1687
0		Spot	37	1000000104	1688
0		Spot	37	1000000081	1689
0		Spot	37	1000000116	1690
0		Spot	37	1000000064	1691
0		Spot	37	1000000119	1692
0		Spot	37	1000000094	1693
0		Spot	38	1000000053	1694
0		Spot	38	1000000092	1695
0		Spot	38	1000000109	1696
0		Spot	38	1000000110	1697
0		Spot	38	1000000097	1698
0		Spot	38	1000000102	1699
0		Spot	38	1000000111	1700
0		Spot	38	1000000103	1701
0		Spot	38	1000000098	1702
0		Spot	38	1000000117	1703
0		Spot	38	1000000112	1704
0		Spot	38	1000000036	1705
0		Spot	38	1000000066	1706
0		Spot	38	1000000114	1707
0		Spot	38	1000000105	1708
0		Spot	38	1000000108	1709
0		Spot	38	1000000101	1710
0		Spot	38	1000000075	1711
0		Spot	38	1000000046	1712
0		Spot	38	1000000115	1713
0		Spot	38	1000000106	1714
0		Spot	38	1000000099	1715
0		Spot	38	1000000090	1716
0		Spot	38	1000000120	1717
0		Spot	38	1000000091	1718
0		Spot	38	1000000100	1719
0		Spot	38	1000000118	1720
0		Spot	38	1000000121	1721
0		Spot	38	1000000021	1722
0		Spot	38	1000000033	1723
0		Spot	38	1000000096	1724
0		Spot	38	1000000104	1725
0		Spot	38	1000000081	1726
0		Spot	38	1000000116	1727
0		Spot	38	1000000064	1728
0		Spot	38	1000000119	1729
0		Spot	38	1000000094	1730
0		Spot	39	1000000053	1731
0		Spot	39	1000000092	1732
0		Spot	39	1000000109	1733
0		Spot	39	1000000110	1734
0		Spot	39	1000000097	1735
0		Spot	39	1000000102	1736
0		Spot	39	1000000111	1737
0		Spot	39	1000000103	1738
0		Spot	39	1000000098	1739
0		Spot	39	1000000117	1740
0		Spot	39	1000000107	1741
0		Spot	39	1000000112	1742
0		Spot	39	1000000066	1743
0		Spot	39	1000000036	1744
0		Spot	39	1000000114	1745
0		Spot	39	1000000105	1746
0		Spot	39	1000000108	1747
0		Spot	39	1000000101	1748
0		Spot	39	1000000122	1749
0		Spot	39	1000000115	1750
0		Spot	39	1000000106	1751
0		Spot	39	1000000090	1752
0		Spot	39	1000000120	1753
0		Spot	39	1000000113	1754
0		Spot	39	1000000091	1755
0		Spot	39	1000000100	1756
0		Spot	39	1000000118	1757
0		Spot	39	1000000121	1758
0		Spot	39	1000000021	1759
0		Spot	39	1000000033	1760
0		Spot	39	1000000104	1761
0		Spot	39	1000000083	1762
0		Spot	39	1000000081	1763
0		Spot	39	1000000116	1764
0		Spot	39	1000000064	1765
0		Spot	39	1000000119	1766
0		Spot	39	1000000094	1767
0		Spot	40	1000000053	1768
0		Spot	40	1000000092	1769
0		Spot	40	1000000110	1770
0		Spot	40	1000000097	1771
0		Spot	40	1000000111	1772
0		Spot	40	1000000103	1773
0		Spot	40	1000000098	1774
0		Spot	40	1000000117	1775
0		Spot	40	1000000112	1776
0		Spot	40	1000000036	1777
0		Spot	40	1000000114	1778
0		Spot	40	1000000105	1779
0		Spot	40	1000000108	1780
0		Spot	40	1000000101	1781
0		Spot	40	1000000046	1782
0		Spot	40	1000000122	1783
0		Spot	40	1000000115	1784
0		Spot	40	1000000106	1785
0		Spot	40	1000000090	1786
0		Spot	40	1000000120	1787
0		Spot	40	1000000113	1788
0		Spot	40	1000000100	1789
0		Spot	40	1000000123	1790
0		Spot	40	1000000118	1791
0		Spot	40	1000000121	1792
0		Spot	40	1000000021	1793
0		Spot	40	1000000033	1794
0		Spot	40	1000000096	1795
0		Spot	40	1000000104	1796
0		Spot	40	1000000083	1797
0		Spot	40	1000000119	1798
0		Spot	40	1000000094	1799
0		Spot	41	1000000053	1800
0		Spot	41	1000000092	1801
0		Spot	41	1000000109	1802
0		Spot	41	1000000110	1803
0		Spot	41	1000000097	1804
0		Spot	41	1000000102	1805
0		Spot	41	1000000111	1806
0		Spot	41	1000000103	1807
0		Spot	41	1000000098	1808
0		Spot	41	1000000117	1809
0		Spot	41	1000000107	1810
0		Spot	41	1000000112	1811
0		Spot	41	1000000066	1812
0		Spot	41	1000000036	1813
0		Spot	41	1000000114	1814
0		Spot	41	1000000105	1815
0		Spot	41	1000000108	1816
0		Spot	41	1000000101	1817
0		Spot	41	1000000124	1818
0		Spot	41	1000000046	1819
0		Spot	41	1000000122	1820
0		Spot	41	1000000115	1821
0		Spot	41	1000000106	1822
0		Spot	41	1000000090	1823
0		Spot	41	1000000120	1824
0		Spot	41	1000000113	1825
0		Spot	41	1000000100	1826
0		Spot	41	1000000123	1827
0		Spot	41	1000000118	1828
0		Spot	41	1000000125	1829
0		Spot	41	1000000021	1830
0		Spot	41	1000000033	1831
0		Spot	41	1000000121	1832
0		Spot	41	1000000126	1833
0		Spot	41	1000000104	1834
0		Spot	41	1000000081	1835
0		Spot	41	1000000116	1836
0		Spot	41	1000000119	1837
0		Spot	41	1000000094	1838
0		Spot	42	1000000053	1839
0		Spot	42	1000000092	1840
0		Spot	42	1000000109	1841
0		Spot	42	1000000102	1842
0		Spot	42	1000000111	1843
0		Spot	42	1000000103	1844
0		Spot	42	1000000098	1845
0		Spot	42	1000000117	1846
0		Spot	42	1000000107	1847
0		Spot	42	1000000112	1848
0		Spot	42	1000000066	1849
0		Spot	42	1000000036	1850
0		Spot	42	1000000114	1851
0		Spot	42	1000000105	1852
0		Spot	42	1000000108	1853
0		Spot	42	1000000101	1854
0		Spot	42	1000000124	1855
0		Spot	42	1000000046	1856
0		Spot	42	1000000122	1857
0		Spot	42	1000000115	1858
0		Spot	42	1000000106	1859
0		Spot	42	1000000090	1860
0		Spot	42	1000000120	1861
0		Spot	42	1000000113	1862
0		Spot	42	1000000100	1863
0		Spot	42	1000000123	1864
0		Spot	42	1000000118	1865
0		Spot	42	1000000125	1866
0		Spot	42	1000000021	1867
0		Spot	42	1000000033	1868
0		Spot	42	1000000121	1869
0		Spot	42	1000000126	1870
0		Spot	42	1000000081	1871
0		Spot	42	1000000116	1872
0		Spot	42	1000000119	1873
0		Spot	42	1000000094	1874
0		Spot	43	1000000053	1875
0		Spot	43	1000000092	1876
0		Spot	43	1000000109	1877
0		Spot	43	1000000110	1878
0		Spot	43	1000000102	1879
0		Spot	43	1000000111	1880
0		Spot	43	1000000103	1881
0		Spot	43	1000000098	1882
0		Spot	43	1000000117	1883
0		Spot	43	1000000112	1884
0		Spot	43	1000000066	1885
0		Spot	43	1000000036	1886
0		Spot	43	1000000114	1887
0		Spot	43	1000000105	1888
0		Spot	43	1000000108	1889
0		Spot	43	1000000101	1890
0		Spot	43	1000000124	1891
0		Spot	43	1000000127	1892
0		Spot	43	1000000115	1893
0		Spot	43	1000000106	1894
0		Spot	43	1000000090	1895
0		Spot	43	1000000120	1896
0		Spot	43	1000000113	1897
0		Spot	43	1000000100	1898
0		Spot	43	1000000123	1899
0		Spot	43	1000000118	1900
0		Spot	43	1000000128	1901
0		Spot	43	1000000125	1902
0		Spot	43	1000000021	1903
0		Spot	43	1000000033	1904
0		Spot	43	1000000121	1905
0		Spot	43	1000000126	1906
0		Spot	43	1000000081	1907
0		Spot	43	1000000116	1908
0		Spot	43	1000000119	1909
0		Spot	43	1000000094	1910
0		Spot	44	1000000053	1911
0		Spot	44	1000000092	1912
0		Spot	44	1000000109	1913
0		Spot	44	1000000110	1914
0		Spot	44	1000000102	1915
0		Spot	44	1000000111	1916
0		Spot	44	1000000098	1917
0		Spot	44	1000000117	1918
0		Spot	44	1000000107	1919
0		Spot	44	1000000066	1920
0		Spot	44	1000000036	1921
0		Spot	44	1000000114	1922
0		Spot	44	1000000105	1923
0		Spot	44	1000000108	1924
0		Spot	44	1000000101	1925
0		Spot	44	1000000124	1926
0		Spot	44	1000000127	1927
0		Spot	44	1000000122	1928
0		Spot	44	1000000115	1929
0		Spot	44	1000000106	1930
0		Spot	44	1000000090	1931
0		Spot	44	1000000120	1932
0		Spot	44	1000000113	1933
0		Spot	44	1000000100	1934
0		Spot	44	1000000123	1935
0		Spot	44	1000000118	1936
0		Spot	44	1000000128	1937
0		Spot	44	1000000125	1938
0		Spot	44	1000000021	1939
0		Spot	44	1000000033	1940
0		Spot	44	1000000121	1941
0		Spot	44	1000000126	1942
0		Spot	44	1000000129	1943
0		Spot	44	1000000081	1944
0		Spot	44	1000000116	1945
0		Spot	44	1000000119	1946
0		Spot	44	1000000094	1947
0		Spot	45	1000000053	1948
0		Spot	45	1000000092	1949
0		Spot	45	1000000109	1950
0		Spot	45	1000000110	1951
0		Spot	45	1000000102	1952
0		Spot	45	1000000111	1953
0		Spot	45	1000000103	1954
0		Spot	45	1000000117	1955
0		Spot	45	1000000107	1956
0		Spot	45	1000000112	1957
0		Spot	45	1000000066	1958
0		Spot	45	1000000036	1959
0		Spot	45	1000000114	1960
0		Spot	45	1000000108	1961
0		Spot	45	1000000101	1962
0		Spot	45	1000000124	1963
0		Spot	45	1000000127	1964
0		Spot	45	1000000115	1965
0		Spot	45	1000000106	1966
0		Spot	45	1000000090	1967
0		Spot	45	1000000120	1968
0		Spot	45	1000000113	1969
0		Spot	45	1000000100	1970
0		Spot	45	1000000123	1971
0		Spot	45	1000000118	1972
0		Spot	45	1000000128	1973
0		Spot	45	1000000125	1974
0		Spot	45	1000000021	1975
0		Spot	45	1000000033	1976
0		Spot	45	1000000121	1977
0		Spot	45	1000000126	1978
0		Spot	45	1000000129	1979
0		Spot	45	1000000081	1980
0		Spot	45	1000000116	1981
0		Spot	45	1000000119	1982
0		Spot	45	1000000094	1983
0		Spot	46	1000000053	1984
0		Spot	46	1000000092	1985
0		Spot	46	1000000109	1986
0		Spot	46	1000000110	1987
0		Spot	46	1000000102	1988
0		Spot	46	1000000130	1989
0		Spot	46	1000000117	1990
0		Spot	46	1000000107	1991
0		Spot	46	1000000112	1992
0		Spot	46	1000000066	1993
0		Spot	46	1000000036	1994
0		Spot	46	1000000114	1995
0		Spot	46	1000000108	1996
[truncated: 10,379 more rows]
