# Supplementary material for: Satb1 integrates DNA binding site geometry and torsional stress to differentially target nucleosome-dense regions
Source: Nat Commun. 2019 Jul 19;10:3221. doi: 10.1038/s41467-019-11118-8 (PMC6642133; doi:10.1038/s41467-019-11118-8)
Supplement: Supplementary file 10 — Source Data [file 41467_2019_11118_MOESM10_ESM.zip › Source data/Single Molecule Tracking/single molecule tracks/del HD analysis/PDZ-CUT1-CUT2-STABLE-A_1c14_TRIAL 2_Statistics/PDZ-CUT1-CUT2-STABLE-A_1c14_TRIAL 2_Intensity_Max_Ch=1_Img=1.csv]

Intensity Max Ch=1 Img=1
====================
Intensity Max	Unit	Category	Channel	Image	Time	TrackID	ID
1032		Spot	1	Image 1	1	1000000000	0
1016		Spot	1	Image 1	1	1000000001	1
1240		Spot	1	Image 1	1	1000000002	2
1067		Spot	1	Image 1	1	1000000003	3
1300		Spot	1	Image 1	1	1000000004	4
1488		Spot	1	Image 1	1	1000000005	5
1021		Spot	1	Image 1	1	1000000006	6
1320		Spot	1	Image 1	1	1000000007	7
1049		Spot	1	Image 1	1	1000000008	8
1062		Spot	1	Image 1	1	1000000009	9
963		Spot	1	Image 1	1	1000000010	10
1069		Spot	1	Image 1	1	1000000011	11
950		Spot	1	Image 1	1	1000000012	12
1491		Spot	1	Image 1	1	1000000013	13
1189		Spot	1	Image 1	1	1000000014	14
1640		Spot	1	Image 1	1	1000000015	15
1239		Spot	1	Image 1	1	1000000016	16
1363		Spot	1	Image 1	1	1000000017	17
1507		Spot	1	Image 1	1	1000000018	18
1081		Spot	1	Image 1	1	1000000019	19
1512		Spot	1	Image 1	1	1000000020	20
1585		Spot	1	Image 1	1	1000000021	21
1163		Spot	1	Image 1	1	1000000022	22
1396		Spot	1	Image 1	1	1000000023	23
1205		Spot	1	Image 1	1	1000000024	24
1144		Spot	1	Image 1	1	1000000025	25
1305		Spot	1	Image 1	1	1000000026	26
961		Spot	1	Image 1	1	1000000027	27
1244		Spot	1	Image 1	1	1000000028	28
1225		Spot	1	Image 1	1	1000000029	29
1024		Spot	1	Image 1	2	1000000001	30
1423		Spot	1	Image 1	2	1000000002	31
1114		Spot	1	Image 1	2	1000000004	32
1409		Spot	1	Image 1	2	1000000005	33
1070		Spot	1	Image 1	2	1000000003	34
1274		Spot	1	Image 1	2	1000000007	35
1098		Spot	1	Image 1	2	1000000008	36
1049		Spot	1	Image 1	2	1000000009	37
997		Spot	1	Image 1	2	1000000010	38
1275		Spot	1	Image 1	2	1000000011	39
954		Spot	1	Image 1	2	1000000012	40
1311		Spot	1	Image 1	2	1000000013	41
1278		Spot	1	Image 1	2	1000000014	42
1149		Spot	1	Image 1	2	1000000030	43
1408		Spot	1	Image 1	2	1000000015	44
1143		Spot	1	Image 1	2	1000000016	45
1353		Spot	1	Image 1	2	1000000017	46
1232		Spot	1	Image 1	2	1000000018	47
1129		Spot	1	Image 1	2	1000000019	48
1407		Spot	1	Image 1	2	1000000020	49
1711		Spot	1	Image 1	2	1000000021	50
1208		Spot	1	Image 1	2	1000000022	51
1282		Spot	1	Image 1	2	1000000023	52
1126		Spot	1	Image 1	2	1000000025	53
1184		Spot	1	Image 1	2	1000000024	54
1201		Spot	1	Image 1	2	1000000026	55
932		Spot	1	Image 1	2	1000000027	56
1129		Spot	1	Image 1	2	1000000028	57
1153		Spot	1	Image 1	2	1000000029	58
1001		Spot	1	Image 1	3	1000000000	59
1053		Spot	1	Image 1	3	1000000001	60
1469		Spot	1	Image 1	3	1000000002	61
1076		Spot	1	Image 1	3	1000000004	62
1540		Spot	1	Image 1	3	1000000005	63
1197		Spot	1	Image 1	3	1000000007	64
966		Spot	1	Image 1	3	1000000003	65
1045		Spot	1	Image 1	3	1000000006	66
913		Spot	1	Image 1	3	1000000009	67
1017		Spot	1	Image 1	3	1000000008	68
1025		Spot	1	Image 1	3	1000000010	69
1304		Spot	1	Image 1	3	1000000011	70
1289		Spot	1	Image 1	3	1000000013	71
1141		Spot	1	Image 1	3	1000000030	72
1505		Spot	1	Image 1	3	1000000015	73
1021		Spot	1	Image 1	3	1000000031	74
1016		Spot	1	Image 1	3	1000000032	75
1133		Spot	1	Image 1	3	1000000016	76
1322		Spot	1	Image 1	3	1000000017	77
1343		Spot	1	Image 1	3	1000000018	78
1010		Spot	1	Image 1	3	1000000019	79
1299		Spot	1	Image 1	3	1000000033	80
1452		Spot	1	Image 1	3	1000000020	81
1708		Spot	1	Image 1	3	1000000021	82
1505		Spot	1	Image 1	3	1000000022	83
1304		Spot	1	Image 1	3	1000000023	84
1094		Spot	1	Image 1	3	1000000024	85
1040		Spot	1	Image 1	3	1000000025	86
1151		Spot	1	Image 1	3	1000000026	87
935		Spot	1	Image 1	3	1000000027	88
1131		Spot	1	Image 1	3	1000000028	89
1074		Spot	1	Image 1	3	1000000029	90
1058		Spot	1	Image 1	4	1000000001	91
1097		Spot	1	Image 1	4	1000000034	92
1269		Spot	1	Image 1	4	1000000002	93
1433		Spot	1	Image 1	4	1000000005	94
918		Spot	1	Image 1	4	1000000003	95
1052		Spot	1	Image 1	4	1000000004	96
1106		Spot	1	Image 1	4	1000000006	97
1215		Spot	1	Image 1	4	1000000007	98
954		Spot	1	Image 1	4	1000000009	99
943		Spot	1	Image 1	4	1000000010	100
1482		Spot	1	Image 1	4	1000000011	101
890		Spot	1	Image 1	4	1000000012	102
1361		Spot	1	Image 1	4	1000000013	103
1479		Spot	1	Image 1	4	1000000014	104
924		Spot	1	Image 1	4	1000000035	105
1096		Spot	1	Image 1	4	1000000030	106
1479		Spot	1	Image 1	4	1000000015	107
1041		Spot	1	Image 1	4	1000000032	108
1107		Spot	1	Image 1	4	1000000016	109
1719		Spot	1	Image 1	4	1000000017	110
1565		Spot	1	Image 1	4	1000000018	111
1094		Spot	1	Image 1	4	1000000019	112
1524		Spot	1	Image 1	4	1000000020	113
1525		Spot	1	Image 1	4	1000000021	114
1429		Spot	1	Image 1	4	1000000033	115
1387		Spot	1	Image 1	4	1000000022	116
1278		Spot	1	Image 1	4	1000000023	117
1147		Spot	1	Image 1	4	1000000024	118
1106		Spot	1	Image 1	4	1000000025	119
1079		Spot	1	Image 1	4	1000000026	120
933		Spot	1	Image 1	4	1000000027	121
1039		Spot	1	Image 1	4	1000000028	122
1124		Spot	1	Image 1	4	1000000029	123
891		Spot	1	Image 1	5	1000000000	124
943		Spot	1	Image 1	5	1000000001	125
1195		Spot	1	Image 1	5	1000000034	126
1391		Spot	1	Image 1	5	1000000002	127
1203		Spot	1	Image 1	5	1000000004	128
1510		Spot	1	Image 1	5	1000000005	129
922		Spot	1	Image 1	5	1000000003	130
1177		Spot	1	Image 1	5	1000000007	131
968		Spot	1	Image 1	5	1000000006	132
1124		Spot	1	Image 1	5	1000000036	133
929		Spot	1	Image 1	5	1000000009	134
911		Spot	1	Image 1	5	1000000010	135
871		Spot	1	Image 1	5	1000000008	136
1327		Spot	1	Image 1	5	1000000011	137
912		Spot	1	Image 1	5	1000000012	138
1093		Spot	1	Image 1	5	1000000013	139
1249		Spot	1	Image 1	5	1000000014	140
1118		Spot	1	Image 1	5	1000000030	141
1520		Spot	1	Image 1	5	1000000015	142
1144		Spot	1	Image 1	5	1000000032	143
1333		Spot	1	Image 1	5	1000000031	144
998		Spot	1	Image 1	5	1000000016	145
1542		Spot	1	Image 1	5	1000000017	146
1233		Spot	1	Image 1	5	1000000018	147
1037		Spot	1	Image 1	5	1000000019	148
1490		Spot	1	Image 1	5	1000000020	149
1528		Spot	1	Image 1	5	1000000021	150
1269		Spot	1	Image 1	5	1000000033	151
1419		Spot	1	Image 1	5	1000000022	152
1303		Spot	1	Image 1	5	1000000023	153
1115		Spot	1	Image 1	5	1000000024	154
1072		Spot	1	Image 1	5	1000000025	155
1084		Spot	1	Image 1	5	1000000026	156
1077		Spot	1	Image 1	5	1000000028	157
1186		Spot	1	Image 1	5	1000000029	158
964		Spot	1	Image 1	6	1000000000	159
964		Spot	1	Image 1	6	1000000001	160
1078		Spot	1	Image 1	6	1000000034	161
1211		Spot	1	Image 1	6	1000000002	162
1420		Spot	1	Image 1	6	1000000005	163
1091		Spot	1	Image 1	6	1000000004	164
923		Spot	1	Image 1	6	1000000003	165
993		Spot	1	Image 1	6	1000000006	166
1161		Spot	1	Image 1	6	1000000007	167
1230		Spot	1	Image 1	6	1000000036	168
963		Spot	1	Image 1	6	1000000009	169
987		Spot	1	Image 1	6	1000000010	170
1468		Spot	1	Image 1	6	1000000011	171
960		Spot	1	Image 1	6	1000000012	172
1029		Spot	1	Image 1	6	1000000013	173
1314		Spot	1	Image 1	6	1000000014	174
959		Spot	1	Image 1	6	1000000035	175
1491		Spot	1	Image 1	6	1000000015	176
937		Spot	1	Image 1	6	1000000037	177
1200		Spot	1	Image 1	6	1000000038	178
1367		Spot	1	Image 1	6	1000000031	179
1073		Spot	1	Image 1	6	1000000032	180
962		Spot	1	Image 1	6	1000000016	181
1121		Spot	1	Image 1	6	1000000039	182
978		Spot	1	Image 1	6	1000000040	183
1116		Spot	1	Image 1	6	1000000017	184
1366		Spot	1	Image 1	6	1000000018	185
1029		Spot	1	Image 1	6	1000000019	186
1462		Spot	1	Image 1	6	1000000020	187
1477		Spot	1	Image 1	6	1000000021	188
1415		Spot	1	Image 1	6	1000000033	189
1384		Spot	1	Image 1	6	1000000022	190
1386		Spot	1	Image 1	6	1000000023	191
1033		Spot	1	Image 1	6	1000000025	192
1074		Spot	1	Image 1	6	1000000024	193
1068		Spot	1	Image 1	6	1000000026	194
856		Spot	1	Image 1	6	1000000027	195
1212		Spot	1	Image 1	6	1000000028	196
1209		Spot	1	Image 1	6	1000000029	197
986		Spot	1	Image 1	6	1000000041	198
1037		Spot	1	Image 1	7	1000000000	199
928		Spot	1	Image 1	7	1000000001	200
1191		Spot	1	Image 1	7	1000000034	201
1272		Spot	1	Image 1	7	1000000002	202
1135		Spot	1	Image 1	7	1000000042	203
1368		Spot	1	Image 1	7	1000000005	204
1064		Spot	1	Image 1	7	1000000004	205
920		Spot	1	Image 1	7	1000000003	206
1002		Spot	1	Image 1	7	1000000006	207
1204		Spot	1	Image 1	7	1000000036	208
1184		Spot	1	Image 1	7	1000000007	209
1040		Spot	1	Image 1	7	1000000009	210
976		Spot	1	Image 1	7	1000000010	211
1162		Spot	1	Image 1	7	1000000008	212
1118		Spot	1	Image 1	7	1000000011	213
897		Spot	1	Image 1	7	1000000012	214
1209		Spot	1	Image 1	7	1000000013	215
1042		Spot	1	Image 1	7	1000000030	216
1292		Spot	1	Image 1	7	1000000014	217
938		Spot	1	Image 1	7	1000000035	218
1455		Spot	1	Image 1	7	1000000015	219
966		Spot	1	Image 1	7	1000000037	220
1371		Spot	1	Image 1	7	1000000043	221
1312		Spot	1	Image 1	7	1000000038	222
1433		Spot	1	Image 1	7	1000000031	223
1117		Spot	1	Image 1	7	1000000032	224
1128		Spot	1	Image 1	7	1000000039	225
971		Spot	1	Image 1	7	1000000016	226
991		Spot	1	Image 1	7	1000000040	227
1159		Spot	1	Image 1	7	1000000017	228
961		Spot	1	Image 1	7	1000000019	229
1277		Spot	1	Image 1	7	1000000018	230
1285		Spot	1	Image 1	7	1000000044	231
1598		Spot	1	Image 1	7	1000000021	232
1145		Spot	1	Image 1	7	1000000033	233
1494		Spot	1	Image 1	7	1000000022	234
1300		Spot	1	Image 1	7	1000000023	235
1080		Spot	1	Image 1	7	1000000024	236
941		Spot	1	Image 1	7	1000000025	237
1182		Spot	1	Image 1	7	1000000028	238
1264		Spot	1	Image 1	7	1000000029	239
1032		Spot	1	Image 1	7	1000000041	240
987		Spot	1	Image 1	8	1000000000	241
856		Spot	1	Image 1	8	1000000045	242
953		Spot	1	Image 1	8	1000000001	243
972		Spot	1	Image 1	8	1000000034	244
1371		Spot	1	Image 1	8	1000000002	245
939		Spot	1	Image 1	8	1000000004	246
1399		Spot	1	Image 1	8	1000000005	247
908		Spot	1	Image 1	8	1000000003	248
978		Spot	1	Image 1	8	1000000006	249
1147		Spot	1	Image 1	8	1000000036	250
1128		Spot	1	Image 1	8	1000000007	251
945		Spot	1	Image 1	8	1000000009	252
842		Spot	1	Image 1	8	1000000010	253
1176		Spot	1	Image 1	8	1000000008	254
1138		Spot	1	Image 1	8	1000000011	255
853		Spot	1	Image 1	8	1000000012	256
1071		Spot	1	Image 1	8	1000000046	257
1135		Spot	1	Image 1	8	1000000013	258
1190		Spot	1	Image 1	8	1000000030	259
1010		Spot	1	Image 1	8	1000000035	260
1177		Spot	1	Image 1	8	1000000014	261
1082		Spot	1	Image 1	8	1000000037	262
1568		Spot	1	Image 1	8	1000000015	263
1155		Spot	1	Image 1	8	1000000038	264
1354		Spot	1	Image 1	8	1000000031	265
999		Spot	1	Image 1	8	1000000032	266
1173		Spot	1	Image 1	8	1000000039	267
1009		Spot	1	Image 1	8	1000000016	268
988		Spot	1	Image 1	8	1000000040	269
1068		Spot	1	Image 1	8	1000000017	270
997		Spot	1	Image 1	8	1000000019	271
1260		Spot	1	Image 1	8	1000000018	272
1055		Spot	1	Image 1	8	1000000047	273
1279		Spot	1	Image 1	8	1000000044	274
1152		Spot	1	Image 1	8	1000000020	275
1565		Spot	1	Image 1	8	1000000021	276
1149		Spot	1	Image 1	8	1000000033	277
1465		Spot	1	Image 1	8	1000000022	278
1370		Spot	1	Image 1	8	1000000048	279
1200		Spot	1	Image 1	8	1000000023	280
971		Spot	1	Image 1	8	1000000025	281
1022		Spot	1	Image 1	8	1000000026	282
905		Spot	1	Image 1	8	1000000027	283
1073		Spot	1	Image 1	8	1000000028	284
1098		Spot	1	Image 1	8	1000000029	285
989		Spot	1	Image 1	8	1000000049	286
1154		Spot	1	Image 1	8	1000000041	287
1167		Spot	1	Image 1	9	1000000050	288
1066		Spot	1	Image 1	9	1000000000	289
893		Spot	1	Image 1	9	1000000045	290
1016		Spot	1	Image 1	9	1000000034	291
1213		Spot	1	Image 1	9	1000000042	292
1186		Spot	1	Image 1	9	1000000002	293
937		Spot	1	Image 1	9	1000000004	294
1170		Spot	1	Image 1	9	1000000005	295
960		Spot	1	Image 1	9	1000000006	296
1107		Spot	1	Image 1	9	1000000036	297
1159		Spot	1	Image 1	9	1000000007	298
891		Spot	1	Image 1	9	1000000009	299
1013		Spot	1	Image 1	9	1000000010	300
1087		Spot	1	Image 1	9	1000000011	301
1071		Spot	1	Image 1	9	1000000008	302
1052		Spot	1	Image 1	9	1000000046	303
1105		Spot	1	Image 1	9	1000000013	304
1133		Spot	1	Image 1	9	1000000030	305
1067		Spot	1	Image 1	9	1000000037	306
1388		Spot	1	Image 1	9	1000000015	307
1559		Spot	1	Image 1	9	1000000043	308
1228		Spot	1	Image 1	9	1000000038	309
1477		Spot	1	Image 1	9	1000000031	310
1313		Spot	1	Image 1	9	1000000039	311
1036		Spot	1	Image 1	9	1000000016	312
1157		Spot	1	Image 1	9	1000000040	313
1144		Spot	1	Image 1	9	1000000017	314
955		Spot	1	Image 1	9	1000000019	315
1295		Spot	1	Image 1	9	1000000018	316
1118		Spot	1	Image 1	9	1000000051	317
1079		Spot	1	Image 1	9	1000000047	318
1295		Spot	1	Image 1	9	1000000044	319
1216		Spot	1	Image 1	9	1000000020	320
1497		Spot	1	Image 1	9	1000000021	321
1210		Spot	1	Image 1	9	1000000033	322
1531		Spot	1	Image 1	9	1000000022	323
2057		Spot	1	Image 1	9	1000000052	324
1384		Spot	1	Image 1	9	1000000048	325
1181		Spot	1	Image 1	9	1000000023	326
993		Spot	1	Image 1	9	1000000024	327
1145		Spot	1	Image 1	9	1000000025	328
1047		Spot	1	Image 1	9	1000000026	329
1124		Spot	1	Image 1	9	1000000028	330
1158		Spot	1	Image 1	9	1000000029	331
1044		Spot	1	Image 1	9	1000000041	332
921		Spot	1	Image 1	10	1000000053	333
1122		Spot	1	Image 1	10	1000000000	334
826		Spot	1	Image 1	10	1000000045	335
963		Spot	1	Image 1	10	1000000001	336
927		Spot	1	Image 1	10	1000000034	337
1168		Spot	1	Image 1	10	1000000042	338
1457		Spot	1	Image 1	10	1000000002	339
1013		Spot	1	Image 1	10	1000000054	340
1083		Spot	1	Image 1	10	1000000004	341
1136		Spot	1	Image 1	10	1000000005	342
960		Spot	1	Image 1	10	1000000003	343
999		Spot	1	Image 1	10	1000000036	344
1135		Spot	1	Image 1	10	1000000007	345
1004		Spot	1	Image 1	10	1000000009	346
929		Spot	1	Image 1	10	1000000010	347
1021		Spot	1	Image 1	10	1000000008	348
1185		Spot	1	Image 1	10	1000000011	349
872		Spot	1	Image 1	10	1000000012	350
1096		Spot	1	Image 1	10	1000000046	351
1126		Spot	1	Image 1	10	1000000013	352
1089		Spot	1	Image 1	10	1000000030	353
871		Spot	1	Image 1	10	1000000035	354
1021		Spot	1	Image 1	10	1000000014	355
1051		Spot	1	Image 1	10	1000000037	356
1405		Spot	1	Image 1	10	1000000055	357
1177		Spot	1	Image 1	10	1000000038	358
1569		Spot	1	Image 1	10	1000000043	359
1389		Spot	1	Image 1	10	1000000031	360
1170		Spot	1	Image 1	10	1000000039	361
947		Spot	1	Image 1	10	1000000032	362
1061		Spot	1	Image 1	10	1000000016	363
840		Spot	1	Image 1	10	1000000056	364
1023		Spot	1	Image 1	10	1000000040	365
1202		Spot	1	Image 1	10	1000000017	366
1260		Spot	1	Image 1	10	1000000018	367
979		Spot	1	Image 1	10	1000000019	368
1307		Spot	1	Image 1	10	1000000051	369
1074		Spot	1	Image 1	10	1000000047	370
1339		Spot	1	Image 1	10	1000000044	371
1234		Spot	1	Image 1	10	1000000020	372
1647		Spot	1	Image 1	10	1000000021	373
1204		Spot	1	Image 1	10	1000000033	374
1204		Spot	1	Image 1	10	1000000022	375
1108		Spot	1	Image 1	10	1000000057	376
1745		Spot	1	Image 1	10	1000000052	377
1194		Spot	1	Image 1	10	1000000023	378
965		Spot	1	Image 1	10	1000000024	379
1096		Spot	1	Image 1	10	1000000025	380
904		Spot	1	Image 1	10	1000000027	381
1023		Spot	1	Image 1	10	1000000026	382
1062		Spot	1	Image 1	10	1000000028	383
1051		Spot	1	Image 1	10	1000000029	384
948		Spot	1	Image 1	10	1000000049	385
1004		Spot	1	Image 1	10	1000000041	386
894		Spot	1	Image 1	11	1000000053	387
1057		Spot	1	Image 1	11	1000000050	388
870		Spot	1	Image 1	11	1000000000	389
881		Spot	1	Image 1	11	1000000045	390
991		Spot	1	Image 1	11	1000000001	391
875		Spot	1	Image 1	11	1000000058	392
901		Spot	1	Image 1	11	1000000034	393
1249		Spot	1	Image 1	11	1000000002	394
1140		Spot	1	Image 1	11	1000000054	395
976		Spot	1	Image 1	11	1000000004	396
943		Spot	1	Image 1	11	1000000003	397
948		Spot	1	Image 1	11	1000000006	398
1073		Spot	1	Image 1	11	1000000036	399
1096		Spot	1	Image 1	11	1000000007	400
1093		Spot	1	Image 1	11	1000000009	401
968		Spot	1	Image 1	11	1000000010	402
1115		Spot	1	Image 1	11	1000000011	403
1205		Spot	1	Image 1	11	1000000008	404
928		Spot	1	Image 1	11	1000000012	405
1112		Spot	1	Image 1	11	1000000046	406
1355		Spot	1	Image 1	11	1000000013	407
1111		Spot	1	Image 1	11	1000000030	408
919		Spot	1	Image 1	11	1000000035	409
1211		Spot	1	Image 1	11	1000000015	410
1054		Spot	1	Image 1	11	1000000037	411
1438		Spot	1	Image 1	11	1000000043	412
1211		Spot	1	Image 1	11	1000000038	413
1413		Spot	1	Image 1	11	1000000031	414
1247		Spot	1	Image 1	11	1000000039	415
983		Spot	1	Image 1	11	1000000016	416
834		Spot	1	Image 1	11	1000000056	417
968		Spot	1	Image 1	11	1000000040	418
1297		Spot	1	Image 1	11	1000000017	419
1238		Spot	1	Image 1	11	1000000018	420
991		Spot	1	Image 1	11	1000000019	421
1228		Spot	1	Image 1	11	1000000051	422
1024		Spot	1	Image 1	11	1000000047	423
1167		Spot	1	Image 1	11	1000000020	424
1280		Spot	1	Image 1	11	1000000044	425
1562		Spot	1	Image 1	11	1000000021	426
1101		Spot	1	Image 1	11	1000000033	427
1201		Spot	1	Image 1	11	1000000022	428
1699		Spot	1	Image 1	11	1000000052	429
1129		Spot	1	Image 1	11	1000000057	430
1418		Spot	1	Image 1	11	1000000048	431
1041		Spot	1	Image 1	11	1000000024	432
1056		Spot	1	Image 1	11	1000000026	433
1117		Spot	1	Image 1	11	1000000025	434
889		Spot	1	Image 1	11	1000000027	435
1151		Spot	1	Image 1	11	1000000028	436
1032		Spot	1	Image 1	11	1000000029	437
1031		Spot	1	Image 1	11	1000000049	438
1065		Spot	1	Image 1	11	1000000041	439
893		Spot	1	Image 1	12	1000000053	440
1183		Spot	1	Image 1	12	1000000050	441
972		Spot	1	Image 1	12	1000000045	442
867		Spot	1	Image 1	12	1000000001	443
881		Spot	1	Image 1	12	1000000058	444
1033		Spot	1	Image 1	12	1000000034	445
1133		Spot	1	Image 1	12	1000000059	446
972		Spot	1	Image 1	12	1000000042	447
1262		Spot	1	Image 1	12	1000000002	448
845		Spot	1	Image 1	12	1000000054	449
1143		Spot	1	Image 1	12	1000000003	450
931		Spot	1	Image 1	12	1000000005	451
1244		Spot	1	Image 1	12	1000000036	452
1109		Spot	1	Image 1	12	1000000007	453
1046		Spot	1	Image 1	12	1000000009	454
917		Spot	1	Image 1	12	1000000010	455
1191		Spot	1	Image 1	12	1000000011	456
1009		Spot	1	Image 1	12	1000000008	457
955		Spot	1	Image 1	12	1000000012	458
1065		Spot	1	Image 1	12	1000000046	459
1210		Spot	1	Image 1	12	1000000060	460
933		Spot	1	Image 1	12	1000000061	461
1241		Spot	1	Image 1	12	1000000013	462
1183		Spot	1	Image 1	12	1000000030	463
889		Spot	1	Image 1	12	1000000035	464
1005		Spot	1	Image 1	12	1000000014	465
1187		Spot	1	Image 1	12	1000000015	466
1036		Spot	1	Image 1	12	1000000062	467
1077		Spot	1	Image 1	12	1000000037	468
1155		Spot	1	Image 1	12	1000000055	469
1321		Spot	1	Image 1	12	1000000043	470
1296		Spot	1	Image 1	12	1000000031	471
887		Spot	1	Image 1	12	1000000056	472
1289		Spot	1	Image 1	12	1000000039	473
907		Spot	1	Image 1	12	1000000032	474
1064		Spot	1	Image 1	12	1000000016	475
1226		Spot	1	Image 1	12	1000000017	476
950		Spot	1	Image 1	12	1000000019	477
1269		Spot	1	Image 1	12	1000000018	478
1124		Spot	1	Image 1	12	1000000051	479
1018		Spot	1	Image 1	12	1000000047	480
1224		Spot	1	Image 1	12	1000000044	481
1173		Spot	1	Image 1	12	1000000020	482
1565		Spot	1	Image 1	12	1000000021	483
1050		Spot	1	Image 1	12	1000000033	484
1396		Spot	1	Image 1	12	1000000022	485
1419		Spot	1	Image 1	12	1000000052	486
1146		Spot	1	Image 1	12	1000000057	487
1415		Spot	1	Image 1	12	1000000048	488
975		Spot	1	Image 1	12	1000000023	489
1005		Spot	1	Image 1	12	1000000024	490
1057		Spot	1	Image 1	12	1000000026	491
992		Spot	1	Image 1	12	1000000025	492
851		Spot	1	Image 1	12	1000000027	493
1071		Spot	1	Image 1	12	1000000028	494
1043		Spot	1	Image 1	12	1000000029	495
1182		Spot	1	Image 1	12	1000000049	496
1037		Spot	1	Image 1	12	1000000041	497
889		Spot	1	Image 1	13	1000000053	498
1053		Spot	1	Image 1	13	1000000050	499
937		Spot	1	Image 1	13	1000000045	500
906		Spot	1	Image 1	13	1000000001	501
931		Spot	1	Image 1	13	1000000058	502
944		Spot	1	Image 1	13	1000000034	503
1076		Spot	1	Image 1	13	1000000059	504
845		Spot	1	Image 1	13	1000000042	505
1122		Spot	1	Image 1	13	1000000002	506
991		Spot	1	Image 1	13	1000000004	507
1265		Spot	1	Image 1	13	1000000003	508
1168		Spot	1	Image 1	13	1000000036	509
1004		Spot	1	Image 1	13	1000000005	510
910		Spot	1	Image 1	13	1000000006	511
1119		Spot	1	Image 1	13	1000000007	512
950		Spot	1	Image 1	13	1000000009	513
857		Spot	1	Image 1	13	1000000010	514
846		Spot	1	Image 1	13	1000000012	515
866		Spot	1	Image 1	13	1000000008	516
1037		Spot	1	Image 1	13	1000000060	517
952		Spot	1	Image 1	13	1000000046	518
1009		Spot	1	Image 1	13	1000000061	519
1189		Spot	1	Image 1	13	1000000013	520
846		Spot	1	Image 1	13	1000000035	521
1231		Spot	1	Image 1	13	1000000030	522
1013		Spot	1	Image 1	13	1000000014	523
1192		Spot	1	Image 1	13	1000000015	524
1044		Spot	1	Image 1	13	1000000037	525
1271		Spot	1	Image 1	13	1000000062	526
1150		Spot	1	Image 1	13	1000000055	527
1097		Spot	1	Image 1	13	1000000043	528
1124		Spot	1	Image 1	13	1000000038	529
1176		Spot	1	Image 1	13	1000000063	530
1320		Spot	1	Image 1	13	1000000031	531
1054		Spot	1	Image 1	13	1000000039	532
1062		Spot	1	Image 1	13	1000000016	533
890		Spot	1	Image 1	13	1000000056	534
1024		Spot	1	Image 1	13	1000000032	535
985		Spot	1	Image 1	13	1000000040	536
1171		Spot	1	Image 1	13	1000000017	537
1184		Spot	1	Image 1	13	1000000018	538
952		Spot	1	Image 1	13	1000000019	539
1219		Spot	1	Image 1	13	1000000051	540
999		Spot	1	Image 1	13	1000000047	541
1324		Spot	1	Image 1	13	1000000044	542
1143		Spot	1	Image 1	13	1000000020	543
1402		Spot	1	Image 1	13	1000000021	544
1103		Spot	1	Image 1	13	1000000033	545
1412		Spot	1	Image 1	13	1000000022	546
1465		Spot	1	Image 1	13	1000000052	547
1180		Spot	1	Image 1	13	1000000057	548
1364		Spot	1	Image 1	13	1000000048	549
1070		Spot	1	Image 1	13	1000000023	550
985		Spot	1	Image 1	13	1000000025	551
852		Spot	1	Image 1	13	1000000027	552
1053		Spot	1	Image 1	13	1000000026	553
981		Spot	1	Image 1	13	1000000028	554
1106		Spot	1	Image 1	13	1000000029	555
1152		Spot	1	Image 1	13	1000000049	556
1036		Spot	1	Image 1	13	1000000041	557
977		Spot	1	Image 1	14	1000000053	558
1294		Spot	1	Image 1	14	1000000050	559
863		Spot	1	Image 1	14	1000000001	560
889		Spot	1	Image 1	14	1000000058	561
1003		Spot	1	Image 1	14	1000000034	562
1004		Spot	1	Image 1	14	1000000059	563
847		Spot	1	Image 1	14	1000000042	564
1328		Spot	1	Image 1	14	1000000002	565
1016		Spot	1	Image 1	14	1000000054	566
1021		Spot	1	Image 1	14	1000000004	567
1375		Spot	1	Image 1	14	1000000003	568
1018		Spot	1	Image 1	14	1000000005	569
1347		Spot	1	Image 1	14	1000000036	570
1069		Spot	1	Image 1	14	1000000007	571
921		Spot	1	Image 1	14	1000000009	572
877		Spot	1	Image 1	14	1000000010	573
923		Spot	1	Image 1	14	1000000012	574
995		Spot	1	Image 1	14	1000000046	575
1189		Spot	1	Image 1	14	1000000060	576
971		Spot	1	Image 1	14	1000000061	577
948		Spot	1	Image 1	14	1000000013	578
893		Spot	1	Image 1	14	1000000035	579
1136		Spot	1	Image 1	14	1000000030	580
1209		Spot	1	Image 1	14	1000000015	581
932		Spot	1	Image 1	14	1000000037	582
1351		Spot	1	Image 1	14	1000000062	583
1091		Spot	1	Image 1	14	1000000043	584
1001		Spot	1	Image 1	14	1000000038	585
1282		Spot	1	Image 1	14	1000000063	586
1228		Spot	1	Image 1	14	1000000039	587
988		Spot	1	Image 1	14	1000000032	588
1015		Spot	1	Image 1	14	1000000016	589
830		Spot	1	Image 1	14	1000000056	590
1054		Spot	1	Image 1	14	1000000040	591
1256		Spot	1	Image 1	14	1000000017	592
1181		Spot	1	Image 1	14	1000000018	593
1062		Spot	1	Image 1	14	1000000019	594
1072		Spot	1	Image 1	14	1000000051	595
1077		Spot	1	Image 1	14	1000000047	596
1126		Spot	1	Image 1	14	1000000020	597
1282		Spot	1	Image 1	14	1000000044	598
1574		Spot	1	Image 1	14	1000000021	599
1067		Spot	1	Image 1	14	1000000033	600
1343		Spot	1	Image 1	14	1000000052	601
1058		Spot	1	Image 1	14	1000000022	602
1067		Spot	1	Image 1	14	1000000057	603
1393		Spot	1	Image 1	14	1000000048	604
957		Spot	1	Image 1	14	1000000023	605
1084		Spot	1	Image 1	14	1000000024	606
953		Spot	1	Image 1	14	1000000027	607
1065		Spot	1	Image 1	14	1000000026	608
1083		Spot	1	Image 1	14	1000000028	609
994		Spot	1	Image 1	14	1000000064	610
1093		Spot	1	Image 1	14	1000000029	611
1091		Spot	1	Image 1	14	1000000049	612
1065		Spot	1	Image 1	14	1000000041	613
978		Spot	1	Image 1	15	1000000053	614
1097		Spot	1	Image 1	15	1000000050	615
844		Spot	1	Image 1	15	1000000045	616
909		Spot	1	Image 1	15	1000000001	617
819		Spot	1	Image 1	15	1000000058	618
1003		Spot	1	Image 1	15	1000000065	619
1047		Spot	1	Image 1	15	1000000059	620
897		Spot	1	Image 1	15	1000000042	621
1152		Spot	1	Image 1	15	1000000054	622
1054		Spot	1	Image 1	15	1000000003	623
943		Spot	1	Image 1	15	1000000004	624
1045		Spot	1	Image 1	15	1000000036	625
983		Spot	1	Image 1	15	1000000005	626
1054		Spot	1	Image 1	15	1000000066	627
922		Spot	1	Image 1	15	1000000009	628
1193		Spot	1	Image 1	15	1000000067	629
816		Spot	1	Image 1	15	1000000010	630
935		Spot	1	Image 1	15	1000000012	631
1122		Spot	1	Image 1	15	1000000060	632
1065		Spot	1	Image 1	15	1000000046	633
1202		Spot	1	Image 1	15	1000000068	634
1082		Spot	1	Image 1	15	1000000013	635
1043		Spot	1	Image 1	15	1000000030	636
1123		Spot	1	Image 1	15	1000000014	637
919		Spot	1	Image 1	15	1000000035	638
1073		Spot	1	Image 1	15	1000000015	639
1092		Spot	1	Image 1	15	1000000037	640
1564		Spot	1	Image 1	15	1000000062	641
1210		Spot	1	Image 1	15	1000000055	642
1209		Spot	1	Image 1	15	1000000038	643
1070		Spot	1	Image 1	15	1000000043	644
1314		Spot	1	Image 1	15	1000000063	645
1202		Spot	1	Image 1	15	1000000039	646
1189		Spot	1	Image 1	15	1000000016	647
1021		Spot	1	Image 1	15	1000000040	648
1138		Spot	1	Image 1	15	1000000017	649
903		Spot	1	Image 1	15	1000000019	650
1213		Spot	1	Image 1	15	1000000018	651
1171		Spot	1	Image 1	15	1000000051	652
1053		Spot	1	Image 1	15	1000000047	653
1071		Spot	1	Image 1	15	1000000020	654
1111		Spot	1	Image 1	15	1000000044	655
1471		Spot	1	Image 1	15	1000000021	656
1088		Spot	1	Image 1	15	1000000033	657
1298		Spot	1	Image 1	15	1000000022	658
1330		Spot	1	Image 1	15	1000000052	659
1273		Spot	1	Image 1	15	1000000048	660
1154		Spot	1	Image 1	15	1000000057	661
1007		Spot	1	Image 1	15	1000000023	662
990		Spot	1	Image 1	15	1000000024	663
1023		Spot	1	Image 1	15	1000000026	664
850		Spot	1	Image 1	15	1000000027	665
1174		Spot	1	Image 1	15	1000000028	666
962		Spot	1	Image 1	15	1000000064	667
1129		Spot	1	Image 1	15	1000000029	668
1217		Spot	1	Image 1	15	1000000049	669
1042		Spot	1	Image 1	15	1000000041	670
909		Spot	1	Image 1	16	1000000053	671
1033		Spot	1	Image 1	16	1000000050	672
888		Spot	1	Image 1	16	1000000001	673
850		Spot	1	Image 1	16	1000000058	674
963		Spot	1	Image 1	16	1000000065	675
1276		Spot	1	Image 1	16	1000000059	676
905		Spot	1	Image 1	16	1000000042	677
1095		Spot	1	Image 1	16	1000000003	678
916		Spot	1	Image 1	16	1000000004	679
1013		Spot	1	Image 1	16	1000000005	680
1055		Spot	1	Image 1	16	1000000036	681
1075		Spot	1	Image 1	16	1000000066	682
930		Spot	1	Image 1	16	1000000069	683
967		Spot	1	Image 1	16	1000000009	684
889		Spot	1	Image 1	16	1000000010	685
1235		Spot	1	Image 1	16	1000000067	686
889		Spot	1	Image 1	16	1000000012	687
979		Spot	1	Image 1	16	1000000046	688
1121		Spot	1	Image 1	16	1000000060	689
1068		Spot	1	Image 1	16	1000000068	690
1057		Spot	1	Image 1	16	1000000061	691
1066		Spot	1	Image 1	16	1000000013	692
1029		Spot	1	Image 1	16	1000000030	693
1141		Spot	1	Image 1	16	1000000055	694
1048		Spot	1	Image 1	16	1000000037	695
1724		Spot	1	Image 1	16	1000000062	696
1083		Spot	1	Image 1	16	1000000038	697
1048		Spot	1	Image 1	16	1000000043	698
1184		Spot	1	Image 1	16	1000000070	699
1146		Spot	1	Image 1	16	1000000039	700
814		Spot	1	Image 1	16	1000000056	701
1009		Spot	1	Image 1	16	1000000040	702
1116		Spot	1	Image 1	16	1000000016	703
988		Spot	1	Image 1	16	1000000017	704
1192		Spot	1	Image 1	16	1000000018	705
1010		Spot	1	Image 1	16	1000000019	706
1294		Spot	1	Image 1	16	1000000051	707
998		Spot	1	Image 1	16	1000000047	708
1170		Spot	1	Image 1	16	1000000020	709
1319		Spot	1	Image 1	16	1000000044	710
1412		Spot	1	Image 1	16	1000000021	711
1122		Spot	1	Image 1	16	1000000033	712
1402		Spot	1	Image 1	16	1000000022	713
1137		Spot	1	Image 1	16	1000000052	714
1154		Spot	1	Image 1	16	1000000057	715
1211		Spot	1	Image 1	16	1000000048	716
1108		Spot	1	Image 1	16	1000000023	717
1022		Spot	1	Image 1	16	1000000071	718
964		Spot	1	Image 1	16	1000000072	719
1029		Spot	1	Image 1	16	1000000024	720
1023		Spot	1	Image 1	16	1000000028	721
973		Spot	1	Image 1	16	1000000064	722
1034		Spot	1	Image 1	16	1000000029	723
964		Spot	1	Image 1	16	1000000049	724
1092		Spot	1	Image 1	16	1000000041	725
948		Spot	1	Image 1	17	1000000053	726
1087		Spot	1	Image 1	17	1000000050	727
916		Spot	1	Image 1	17	1000000045	728
927		Spot	1	Image 1	17	1000000001	729
821		Spot	1	Image 1	17	1000000058	730
905		Spot	1	Image 1	17	1000000065	731
1223		Spot	1	Image 1	17	1000000059	732
998		Spot	1	Image 1	17	1000000073	733
901		Spot	1	Image 1	17	1000000042	734
1010		Spot	1	Image 1	17	1000000074	735
846		Spot	1	Image 1	17	1000000054	736
1187		Spot	1	Image 1	17	1000000003	737
941		Spot	1	Image 1	17	1000000005	738
1141		Spot	1	Image 1	17	1000000036	739
1058		Spot	1	Image 1	17	1000000066	740
912		Spot	1	Image 1	17	1000000069	741
894		Spot	1	Image 1	17	1000000009	742
989		Spot	1	Image 1	17	1000000075	743
1144		Spot	1	Image 1	17	1000000067	744
929		Spot	1	Image 1	17	1000000012	745
1085		Spot	1	Image 1	17	1000000046	746
1093		Spot	1	Image 1	17	1000000060	747
1147		Spot	1	Image 1	17	1000000068	748
962		Spot	1	Image 1	17	1000000061	749
1142		Spot	1	Image 1	17	1000000030	750
1288		Spot	1	Image 1	17	1000000062	751
1183		Spot	1	Image 1	17	1000000043	752
1029		Spot	1	Image 1	17	1000000063	753
1227		Spot	1	Image 1	17	1000000039	754
849		Spot	1	Image 1	17	1000000056	755
1085		Spot	1	Image 1	17	1000000016	756
1027		Spot	1	Image 1	17	1000000076	757
941		Spot	1	Image 1	17	1000000017	758
1096		Spot	1	Image 1	17	1000000018	759
1405		Spot	1	Image 1	17	1000000051	760
1053		Spot	1	Image 1	17	1000000047	761
1198		Spot	1	Image 1	17	1000000044	762
1253		Spot	1	Image 1	17	1000000020	763
1414		Spot	1	Image 1	17	1000000021	764
1263		Spot	1	Image 1	17	1000000022	765
1121		Spot	1	Image 1	17	1000000033	766
1181		Spot	1	Image 1	17	1000000052	767
1173		Spot	1	Image 1	17	1000000048	768
1243		Spot	1	Image 1	17	1000000057	769
1051		Spot	1	Image 1	17	1000000023	770
1064		Spot	1	Image 1	17	1000000071	771
927		Spot	1	Image 1	17	1000000072	772
1000		Spot	1	Image 1	17	1000000024	773
1130		Spot	1	Image 1	17	1000000028	774
998		Spot	1	Image 1	17	1000000064	775
1020		Spot	1	Image 1	17	1000000029	776
1090		Spot	1	Image 1	17	1000000049	777
1033		Spot	1	Image 1	17	1000000041	778
903		Spot	1	Image 1	18	1000000053	779
966		Spot	1	Image 1	18	1000000050	780
852		Spot	1	Image 1	18	1000000077	781
932		Spot	1	Image 1	18	1000000058	782
919		Spot	1	Image 1	18	1000000065	783
1490		Spot	1	Image 1	18	1000000078	784
1133		Spot	1	Image 1	18	1000000073	785
1024		Spot	1	Image 1	18	1000000079	786
854		Spot	1	Image 1	18	1000000054	787
1200		Spot	1	Image 1	18	1000000074	788
1332		Spot	1	Image 1	18	1000000003	789
941		Spot	1	Image 1	18	1000000005	790
1140		Spot	1	Image 1	18	1000000036	791
1052		Spot	1	Image 1	18	1000000066	792
895		Spot	1	Image 1	18	1000000009	793
934		Spot	1	Image 1	18	1000000075	794
819		Spot	1	Image 1	18	1000000010	795
1282		Spot	1	Image 1	18	1000000067	796
863		Spot	1	Image 1	18	1000000012	797
965		Spot	1	Image 1	18	1000000046	798
1070		Spot	1	Image 1	18	1000000060	799
1077		Spot	1	Image 1	18	1000000061	800
1082		Spot	1	Image 1	18	1000000055	801
1456		Spot	1	Image 1	18	1000000062	802
1110		Spot	1	Image 1	18	1000000043	803
1046		Spot	1	Image 1	18	1000000063	804
980		Spot	1	Image 1	18	1000000070	805
1179		Spot	1	Image 1	18	1000000039	806
1117		Spot	1	Image 1	18	1000000080	807
1126		Spot	1	Image 1	18	1000000040	808
1037		Spot	1	Image 1	18	1000000076	809
928		Spot	1	Image 1	18	1000000017	810
1101		Spot	1	Image 1	18	1000000018	811
927		Spot	1	Image 1	18	1000000019	812
1692		Spot	1	Image 1	18	1000000051	813
1082		Spot	1	Image 1	18	1000000047	814
1239		Spot	1	Image 1	18	1000000044	815
1160		Spot	1	Image 1	18	1000000020	816
1515		Spot	1	Image 1	18	1000000021	817
1086		Spot	1	Image 1	18	1000000033	818
1143		Spot	1	Image 1	18	1000000052	819
1105		Spot	1	Image 1	18	1000000022	820
1204		Spot	1	Image 1	18	1000000048	821
1148		Spot	1	Image 1	18	1000000057	822
981		Spot	1	Image 1	18	1000000071	823
1090		Spot	1	Image 1	18	1000000023	824
1043		Spot	1	Image 1	18	1000000024	825
896		Spot	1	Image 1	18	1000000072	826
886		Spot	1	Image 1	18	1000000081	827
1068		Spot	1	Image 1	18	1000000028	828
974		Spot	1	Image 1	18	1000000064	829
1048		Spot	1	Image 1	18	1000000029	830
1109		Spot	1	Image 1	18	1000000049	831
979		Spot	1	Image 1	18	1000000041	832
901		Spot	1	Image 1	19	1000000053	833
902		Spot	1	Image 1	19	1000000050	834
876		Spot	1	Image 1	19	1000000045	835
955		Spot	1	Image 1	19	1000000077	836
820		Spot	1	Image 1	19	1000000058	837
1046		Spot	1	Image 1	19	1000000059	838
1063		Spot	1	Image 1	19	1000000065	839
1066		Spot	1	Image 1	19	1000000078	840
1181		Spot	1	Image 1	19	1000000073	841
998		Spot	1	Image 1	19	1000000079	842
1171		Spot	1	Image 1	19	1000000074	843
934		Spot	1	Image 1	19	1000000054	844
1083		Spot	1	Image 1	19	1000000003	845
985		Spot	1	Image 1	19	1000000005	846
1206		Spot	1	Image 1	19	1000000036	847
1058		Spot	1	Image 1	19	1000000066	848
862		Spot	1	Image 1	19	1000000069	849
872		Spot	1	Image 1	19	1000000009	850
1077		Spot	1	Image 1	19	1000000082	851
928		Spot	1	Image 1	19	1000000012	852
1077		Spot	1	Image 1	19	1000000068	853
1030		Spot	1	Image 1	19	1000000060	854
963		Spot	1	Image 1	19	1000000046	855
1191		Spot	1	Image 1	19	1000000061	856
1121		Spot	1	Image 1	19	1000000055	857
1298		Spot	1	Image 1	19	1000000062	858
1092		Spot	1	Image 1	19	1000000043	859
1044		Spot	1	Image 1	19	1000000070	860
1109		Spot	1	Image 1	19	1000000039	861
1207		Spot	1	Image 1	19	1000000080	862
828		Spot	1	Image 1	19	1000000056	863
1057		Spot	1	Image 1	19	1000000076	864
974		Spot	1	Image 1	19	1000000017	865
1128		Spot	1	Image 1	19	1000000018	866
979		Spot	1	Image 1	19	1000000019	867
1774		Spot	1	Image 1	19	1000000051	868
1030		Spot	1	Image 1	19	1000000047	869
1197		Spot	1	Image 1	19	1000000044	870
1179		Spot	1	Image 1	19	1000000020	871
1420		Spot	1	Image 1	19	1000000021	872
1088		Spot	1	Image 1	19	1000000033	873
1428		Spot	1	Image 1	19	1000000052	874
1218		Spot	1	Image 1	19	1000000022	875
1201		Spot	1	Image 1	19	1000000048	876
1046		Spot	1	Image 1	19	1000000057	877
970		Spot	1	Image 1	19	1000000083	878
853		Spot	1	Image 1	19	1000000071	879
998		Spot	1	Image 1	19	1000000023	880
1027		Spot	1	Image 1	19	1000000024	881
808		Spot	1	Image 1	19	1000000081	882
1132		Spot	1	Image 1	19	1000000028	883
922		Spot	1	Image 1	19	1000000064	884
1058		Spot	1	Image 1	19	1000000029	885
1031		Spot	1	Image 1	19	1000000041	886
867		Spot	1	Image 1	19	1000000049	887
826		Spot	1	Image 1	20	1000000053	888
923		Spot	1	Image 1	20	1000000050	889
933		Spot	1	Image 1	20	1000000077	890
874		Spot	1	Image 1	20	1000000058	891
1015		Spot	1	Image 1	20	1000000065	892
1106		Spot	1	Image 1	20	1000000073	893
1094		Spot	1	Image 1	20	1000000079	894
1007		Spot	1	Image 1	20	1000000078	895
861		Spot	1	Image 1	20	1000000054	896
1269		Spot	1	Image 1	20	1000000003	897
1183		Spot	1	Image 1	20	1000000074	898
1015		Spot	1	Image 1	20	1000000005	899
1167		Spot	1	Image 1	20	1000000036	900
1001		Spot	1	Image 1	20	1000000066	901
867		Spot	1	Image 1	20	1000000069	902
1218		Spot	1	Image 1	20	1000000082	903
952		Spot	1	Image 1	20	1000000067	904
1012		Spot	1	Image 1	20	1000000068	905
906		Spot	1	Image 1	20	1000000075	906
970		Spot	1	Image 1	20	1000000012	907
1077		Spot	1	Image 1	20	1000000060	908
1122		Spot	1	Image 1	20	1000000061	909
1090		Spot	1	Image 1	20	1000000055	910
1157		Spot	1	Image 1	20	1000000062	911
1069		Spot	1	Image 1	20	1000000063	912
1045		Spot	1	Image 1	20	1000000043	913
979		Spot	1	Image 1	20	1000000070	914
978		Spot	1	Image 1	20	1000000039	915
958		Spot	1	Image 1	20	1000000040	916
911		Spot	1	Image 1	20	1000000076	917
921		Spot	1	Image 1	20	1000000084	918
932		Spot	1	Image 1	20	1000000017	919
1090		Spot	1	Image 1	20	1000000018	920
929		Spot	1	Image 1	20	1000000019	921
1859		Spot	1	Image 1	20	1000000051	922
1034		Spot	1	Image 1	20	1000000047	923
1370		Spot	1	Image 1	20	1000000044	924
1138		Spot	1	Image 1	20	1000000020	925
1327		Spot	1	Image 1	20	1000000021	926
1369		Spot	1	Image 1	20	1000000052	927
1182		Spot	1	Image 1	20	1000000022	928
952		Spot	1	Image 1	20	1000000033	929
1042		Spot	1	Image 1	20	1000000057	930
1156		Spot	1	Image 1	20	1000000048	931
821		Spot	1	Image 1	20	1000000071	932
997		Spot	1	Image 1	20	1000000083	933
1119		Spot	1	Image 1	20	1000000023	934
1114		Spot	1	Image 1	20	1000000024	935
905		Spot	1	Image 1	20	1000000072	936
800		Spot	1	Image 1	20	1000000081	937
1086		Spot	1	Image 1	20	1000000028	938
1063		Spot	1	Image 1	20	1000000064	939
1282		Spot	1	Image 1	20	1000000029	940
1045		Spot	1	Image 1	20	1000000041	941
912		Spot	1	Image 1	20	1000000049	942
882		Spot	1	Image 1	21	1000000053	943
973		Spot	1	Image 1	21	1000000050	944
809		Spot	1	Image 1	21	1000000045	945
847		Spot	1	Image 1	21	1000000077	946
833		Spot	1	Image 1	21	1000000065	947
887		Spot	1	Image 1	21	1000000059	948
1017		Spot	1	Image 1	21	1000000073	949
1080		Spot	1	Image 1	21	1000000079	950
916		Spot	1	Image 1	21	1000000054	951
1030		Spot	1	Image 1	21	1000000003	952
1548		Spot	1	Image 1	21	1000000074	953
898		Spot	1	Image 1	21	1000000085	954
1064		Spot	1	Image 1	21	1000000066	955
1091		Spot	1	Image 1	21	1000000036	956
859		Spot	1	Image 1	21	1000000069	957
873		Spot	1	Image 1	21	1000000009	958
1063		Spot	1	Image 1	21	1000000082	959
1062		Spot	1	Image 1	21	1000000068	960
974		Spot	1	Image 1	21	1000000067	961
992		Spot	1	Image 1	21	1000000075	962
1036		Spot	1	Image 1	21	1000000046	963
1060		Spot	1	Image 1	21	1000000060	964
1221		Spot	1	Image 1	21	1000000061	965
1316		Spot	1	Image 1	21	1000000062	966
1087		Spot	1	Image 1	21	1000000086	967
1171		Spot	1	Image 1	21	1000000087	968
913		Spot	1	Image 1	21	1000000063	969
1026		Spot	1	Image 1	21	1000000070	970
1037		Spot	1	Image 1	21	1000000080	971
984		Spot	1	Image 1	21	1000000039	972
977		Spot	1	Image 1	21	1000000040	973
853		Spot	1	Image 1	21	1000000056	974
931		Spot	1	Image 1	21	1000000076	975
962		Spot	1	Image 1	21	1000000017	976
1012		Spot	1	Image 1	21	1000000084	977
1096		Spot	1	Image 1	21	1000000018	978
1268		Spot	1	Image 1	21	1000000051	979
1024		Spot	1	Image 1	21	1000000019	980
996		Spot	1	Image 1	21	1000000047	981
1077		Spot	1	Image 1	21	1000000020	982
1318		Spot	1	Image 1	21	1000000044	983
1422		Spot	1	Image 1	21	1000000021	984
1111		Spot	1	Image 1	21	1000000033	985
1353		Spot	1	Image 1	21	1000000052	986
1058		Spot	1	Image 1	21	1000000022	987
1123		Spot	1	Image 1	21	1000000057	988
1084		Spot	1	Image 1	21	1000000048	989
937		Spot	1	Image 1	21	1000000071	990
955		Spot	1	Image 1	21	1000000083	991
976		Spot	1	Image 1	21	1000000023	992
1074		Spot	1	Image 1	21	1000000024	993
842		Spot	1	Image 1	21	1000000081	994
986		Spot	1	Image 1	21	1000000028	995
1077		Spot	1	Image 1	21	1000000064	996
1286		Spot	1	Image 1	21	1000000029	997
969		Spot	1	Image 1	21	1000000041	998
860		Spot	1	Image 1	22	1000000053	999
961		Spot	1	Image 1	22	1000000050	1000
921		Spot	1	Image 1	22	1000000077	1001
865		Spot	1	Image 1	22	1000000058	1002
911		Spot	1	Image 1	22	1000000059	1003
852		Spot	1	Image 1	22	1000000065	1004
1013		Spot	1	Image 1	22	1000000073	1005
890		Spot	1	Image 1	22	1000000078	1006
1179		Spot	1	Image 1	22	1000000079	1007
950		Spot	1	Image 1	22	1000000054	1008
1652		Spot	1	Image 1	22	1000000074	1009
1113		Spot	1	Image 1	22	1000000085	1010
1114		Spot	1	Image 1	22	1000000003	1011
1052		Spot	1	Image 1	22	1000000066	1012
1060		Spot	1	Image 1	22	1000000036	1013
831		Spot	1	Image 1	22	1000000069	1014
1154		Spot	1	Image 1	22	1000000082	1015
1219		Spot	1	Image 1	22	1000000068	1016
962		Spot	1	Image 1	22	1000000067	1017
1040		Spot	1	Image 1	22	1000000075	1018
1012		Spot	1	Image 1	22	1000000046	1019
1009		Spot	1	Image 1	22	1000000060	1020
1070		Spot	1	Image 1	22	1000000061	1021
1051		Spot	1	Image 1	22	1000000086	1022
1231		Spot	1	Image 1	22	1000000062	1023
1099		Spot	1	Image 1	22	1000000087	1024
996		Spot	1	Image 1	22	1000000070	1025
1087		Spot	1	Image 1	22	1000000080	1026
1014		Spot	1	Image 1	22	1000000040	1027
938		Spot	1	Image 1	22	1000000076	1028
1046		Spot	1	Image 1	22	1000000017	1029
959		Spot	1	Image 1	22	1000000084	1030
1070		Spot	1	Image 1	22	1000000018	1031
941		Spot	1	Image 1	22	1000000019	1032
1058		Spot	1	Image 1	22	1000000047	1033
1168		Spot	1	Image 1	22	1000000044	1034
1304		Spot	1	Image 1	22	1000000020	1035
1591		Spot	1	Image 1	22	1000000021	1036
1050		Spot	1	Image 1	22	1000000033	1037
1293		Spot	1	Image 1	22	1000000052	1038
1111		Spot	1	Image 1	22	1000000022	1039
1130		Spot	1	Image 1	22	1000000048	1040
1138		Spot	1	Image 1	22	1000000057	1041
1109		Spot	1	Image 1	22	1000000071	1042
988		Spot	1	Image 1	22	1000000023	1043
844		Spot	1	Image 1	22	1000000072	1044
846		Spot	1	Image 1	22	1000000081	1045
1081		Spot	1	Image 1	22	1000000028	1046
1013		Spot	1	Image 1	22	1000000064	1047
1152		Spot	1	Image 1	22	1000000029	1048
1015		Spot	1	Image 1	22	1000000041	1049
994		Spot	1	Image 1	23	1000000053	1050
979		Spot	1	Image 1	23	1000000050	1051
873		Spot	1	Image 1	23	1000000077	1052
814		Spot	1	Image 1	23	1000000058	1053
898		Spot	1	Image 1	23	1000000059	1054
980		Spot	1	Image 1	23	1000000073	1055
906		Spot	1	Image 1	23	1000000078	1056
1230		Spot	1	Image 1	23	1000000079	1057
1465		Spot	1	Image 1	23	1000000074	1058
1015		Spot	1	Image 1	23	1000000085	1059
885		Spot	1	Image 1	23	1000000003	1060
1028		Spot	1	Image 1	23	1000000066	1061
869		Spot	1	Image 1	23	1000000009	1062
1023		Spot	1	Image 1	23	1000000082	1063
948		Spot	1	Image 1	23	1000000068	1064
1056		Spot	1	Image 1	23	1000000067	1065
1061		Spot	1	Image 1	23	1000000075	1066
1016		Spot	1	Image 1	23	1000000060	1067
1091		Spot	1	Image 1	23	1000000046	1068
927		Spot	1	Image 1	23	1000000088	1069
962		Spot	1	Image 1	23	1000000061	1070
1235		Spot	1	Image 1	23	1000000089	1071
949		Spot	1	Image 1	23	1000000086	1072
1134		Spot	1	Image 1	23	1000000087	1073
993		Spot	1	Image 1	23	1000000063	1074
1068		Spot	1	Image 1	23	1000000090	1075
1270		Spot	1	Image 1	23	1000000091	1076
1173		Spot	1	Image 1	23	1000000080	1077
887		Spot	1	Image 1	23	1000000039	1078
833		Spot	1	Image 1	23	1000000056	1079
976		Spot	1	Image 1	23	1000000076	1080
1057		Spot	1	Image 1	23	1000000084	1081
1010		Spot	1	Image 1	23	1000000018	1082
1016		Spot	1	Image 1	23	1000000047	1083
1162		Spot	1	Image 1	23	1000000044	1084
1102		Spot	1	Image 1	23	1000000020	1085
1492		Spot	1	Image 1	23	1000000021	1086
943		Spot	1	Image 1	23	1000000033	1087
1075		Spot	1	Image 1	23	1000000022	1088
1203		Spot	1	Image 1	23	1000000052	1089
1308		Spot	1	Image 1	23	1000000048	1090
1006		Spot	1	Image 1	23	1000000057	1091
864		Spot	1	Image 1	23	1000000071	1092
1090		Spot	1	Image 1	23	1000000083	1093
913		Spot	1	Image 1	23	1000000023	1094
860		Spot	1	Image 1	23	1000000081	1095
1078		Spot	1	Image 1	23	1000000028	1096
1104		Spot	1	Image 1	23	1000000064	1097
1272		Spot	1	Image 1	23	1000000029	1098
1008		Spot	1	Image 1	23	1000000041	1099
815		Spot	1	Image 1	24	1000000053	1100
888		Spot	1	Image 1	24	1000000092	1101
906		Spot	1	Image 1	24	1000000059	1102
960		Spot	1	Image 1	24	1000000065	1103
903		Spot	1	Image 1	24	1000000073	1104
909		Spot	1	Image 1	24	1000000078	1105
1160		Spot	1	Image 1	24	1000000079	1106
1534		Spot	1	Image 1	24	1000000074	1107
1145		Spot	1	Image 1	24	1000000085	1108
967		Spot	1	Image 1	24	1000000003	1109
1221		Spot	1	Image 1	24	1000000093	1110
1026		Spot	1	Image 1	24	1000000066	1111
1173		Spot	1	Image 1	24	1000000036	1112
867		Spot	1	Image 1	24	1000000069	1113
1134		Spot	1	Image 1	24	1000000009	1114
1065		Spot	1	Image 1	24	1000000082	1115
1015		Spot	1	Image 1	24	1000000068	1116
996		Spot	1	Image 1	24	1000000067	1117
1104		Spot	1	Image 1	24	1000000075	1118
1004		Spot	1	Image 1	24	1000000046	1119
923		Spot	1	Image 1	24	1000000061	1120
915		Spot	1	Image 1	24	1000000088	1121
1275		Spot	1	Image 1	24	1000000089	1122
1227		Spot	1	Image 1	24	1000000090	1123
1149		Spot	1	Image 1	24	1000000080	1124
1365		Spot	1	Image 1	24	1000000091	1125
932		Spot	1	Image 1	24	1000000070	1126
859		Spot	1	Image 1	24	1000000056	1127
974		Spot	1	Image 1	24	1000000076	1128
1022		Spot	1	Image 1	24	1000000084	1129
1047		Spot	1	Image 1	24	1000000018	1130
1029		Spot	1	Image 1	24	1000000047	1131
1196		Spot	1	Image 1	24	1000000044	1132
1128		Spot	1	Image 1	24	1000000020	1133
1656		Spot	1	Image 1	24	1000000021	1134
1015		Spot	1	Image 1	24	1000000033	1135
1039		Spot	1	Image 1	24	1000000022	1136
1183		Spot	1	Image 1	24	1000000057	1137
1212		Spot	1	Image 1	24	1000000048	1138
889		Spot	1	Image 1	24	1000000071	1139
895		Spot	1	Image 1	24	1000000072	1140
1074		Spot	1	Image 1	24	1000000083	1141
912		Spot	1	Image 1	24	1000000081	1142
1009		Spot	1	Image 1	24	1000000028	1143
1089		Spot	1	Image 1	24	1000000064	1144
1166		Spot	1	Image 1	24	1000000029	1145
920		Spot	1	Image 1	24	1000000094	1146
1040		Spot	1	Image 1	24	1000000041	1147
891		Spot	1	Image 1	25	1000000053	1148
815		Spot	1	Image 1	25	1000000092	1149
845		Spot	1	Image 1	25	1000000077	1150
870		Spot	1	Image 1	25	1000000058	1151
1229		Spot	1	Image 1	25	1000000079	1152
1009		Spot	1	Image 1	25	1000000073	1153
935		Spot	1	Image 1	25	1000000078	1154
1307		Spot	1	Image 1	25	1000000074	1155
927		Spot	1	Image 1	25	1000000085	1156
1078		Spot	1	Image 1	25	1000000003	1157
1720		Spot	1	Image 1	25	1000000093	1158
983		Spot	1	Image 1	25	1000000066	1159
1005		Spot	1	Image 1	25	1000000036	1160
871		Spot	1	Image 1	25	1000000069	1161
1128		Spot	1	Image 1	25	1000000082	1162
1419		Spot	1	Image 1	25	1000000009	1163
1018		Spot	1	Image 1	25	1000000068	1164
1053		Spot	1	Image 1	25	1000000067	1165
1106		Spot	1	Image 1	25	1000000075	1166
1046		Spot	1	Image 1	25	1000000046	1167
992		Spot	1	Image 1	25	1000000088	1168
1243		Spot	1	Image 1	25	1000000089	1169
1003		Spot	1	Image 1	25	1000000086	1170
1193		Spot	1	Image 1	25	1000000090	1171
1003		Spot	1	Image 1	25	1000000063	1172
1231		Spot	1	Image 1	25	1000000087	1173
1066		Spot	1	Image 1	25	1000000080	1174
1156		Spot	1	Image 1	25	1000000091	1175
965		Spot	1	Image 1	25	1000000070	1176
968		Spot	1	Image 1	25	1000000039	1177
922		Spot	1	Image 1	25	1000000076	1178
1083		Spot	1	Image 1	25	1000000084	1179
1107		Spot	1	Image 1	25	1000000018	1180
991		Spot	1	Image 1	25	1000000047	1181
1023		Spot	1	Image 1	25	1000000044	1182
1131		Spot	1	Image 1	25	1000000020	1183
1464		Spot	1	Image 1	25	1000000021	1184
970		Spot	1	Image 1	25	1000000033	1185
1015		Spot	1	Image 1	25	1000000022	1186
1021		Spot	1	Image 1	25	1000000057	1187
1034		Spot	1	Image 1	25	1000000048	1188
941		Spot	1	Image 1	25	1000000071	1189
931		Spot	1	Image 1	25	1000000083	1190
895		Spot	1	Image 1	25	1000000081	1191
1035		Spot	1	Image 1	25	1000000028	1192
1088		Spot	1	Image 1	25	1000000064	1193
1052		Spot	1	Image 1	25	1000000029	1194
848		Spot	1	Image 1	25	1000000094	1195
1050		Spot	1	Image 1	25	1000000041	1196
945		Spot	1	Image 1	26	1000000053	1197
888		Spot	1	Image 1	26	1000000092	1198
917		Spot	1	Image 1	26	1000000065	1199
984		Spot	1	Image 1	26	1000000078	1200
1091		Spot	1	Image 1	26	1000000079	1201
1445		Spot	1	Image 1	26	1000000074	1202
931		Spot	1	Image 1	26	1000000085	1203
868		Spot	1	Image 1	26	1000000003	1204
1191		Spot	1	Image 1	26	1000000093	1205
1081		Spot	1	Image 1	26	1000000036	1206
975		Spot	1	Image 1	26	1000000066	1207
1177		Spot	1	Image 1	26	1000000082	1208
1343		Spot	1	Image 1	26	1000000009	1209
1006		Spot	1	Image 1	26	1000000075	1210
966		Spot	1	Image 1	26	1000000067	1211
1107		Spot	1	Image 1	26	1000000046	1212
1027		Spot	1	Image 1	26	1000000088	1213
1089		Spot	1	Image 1	26	1000000089	1214
1060		Spot	1	Image 1	26	1000000086	1215
1365		Spot	1	Image 1	26	1000000090	1216
947		Spot	1	Image 1	26	1000000063	1217
1214		Spot	1	Image 1	26	1000000087	1218
1079		Spot	1	Image 1	26	1000000080	1219
1017		Spot	1	Image 1	26	1000000070	1220
956		Spot	1	Image 1	26	1000000039	1221
901		Spot	1	Image 1	26	1000000076	1222
1089		Spot	1	Image 1	26	1000000084	1223
1007		Spot	1	Image 1	26	1000000018	1224
1097		Spot	1	Image 1	26	1000000044	1225
1004		Spot	1	Image 1	26	1000000020	1226
1617		Spot	1	Image 1	26	1000000021	1227
1005		Spot	1	Image 1	26	1000000033	1228
1087		Spot	1	Image 1	26	1000000022	1229
1102		Spot	1	Image 1	26	1000000057	1230
957		Spot	1	Image 1	26	1000000048	1231
887		Spot	1	Image 1	26	1000000071	1232
1007		Spot	1	Image 1	26	1000000072	1233
915		Spot	1	Image 1	26	1000000083	1234
868		Spot	1	Image 1	26	1000000081	1235
941		Spot	1	Image 1	26	1000000028	1236
1007		Spot	1	Image 1	26	1000000064	1237
1182		Spot	1	Image 1	26	1000000029	1238
1028		Spot	1	Image 1	26	1000000094	1239
1011		Spot	1	Image 1	27	1000000053	1240
881		Spot	1	Image 1	27	1000000092	1241
881		Spot	1	Image 1	27	1000000077	1242
956		Spot	1	Image 1	27	1000000065	1243
870		Spot	1	Image 1	27	1000000078	1244
1173		Spot	1	Image 1	27	1000000079	1245
1047		Spot	1	Image 1	27	1000000073	1246
1318		Spot	1	Image 1	27	1000000074	1247
953		Spot	1	Image 1	27	1000000085	1248
896		Spot	1	Image 1	27	1000000003	1249
1030		Spot	1	Image 1	27	1000000093	1250
1066		Spot	1	Image 1	27	1000000036	1251
964		Spot	1	Image 1	27	1000000066	1252
857		Spot	1	Image 1	27	1000000069	1253
1211		Spot	1	Image 1	27	1000000082	1254
1334		Spot	1	Image 1	27	1000000009	1255
1037		Spot	1	Image 1	27	1000000095	1256
1011		Spot	1	Image 1	27	1000000067	1257
916		Spot	1	Image 1	27	1000000075	1258
974		Spot	1	Image 1	27	1000000046	1259
915		Spot	1	Image 1	27	1000000088	1260
1013		Spot	1	Image 1	27	1000000089	1261
1095		Spot	1	Image 1	27	1000000086	1262
1102		Spot	1	Image 1	27	1000000090	1263
1222		Spot	1	Image 1	27	1000000087	1264
1092		Spot	1	Image 1	27	1000000070	1265
1051		Spot	1	Image 1	27	1000000080	1266
972		Spot	1	Image 1	27	1000000039	1267
1056		Spot	1	Image 1	27	1000000091	1268
1005		Spot	1	Image 1	27	1000000076	1269
1013		Spot	1	Image 1	27	1000000084	1270
1073		Spot	1	Image 1	27	1000000018	1271
1009		Spot	1	Image 1	27	1000000047	1272
1140		Spot	1	Image 1	27	1000000020	1273
1571		Spot	1	Image 1	27	1000000021	1274
1026		Spot	1	Image 1	27	1000000033	1275
1223		Spot	1	Image 1	27	1000000096	1276
1042		Spot	1	Image 1	27	1000000057	1277
1023		Spot	1	Image 1	27	1000000048	1278
880		Spot	1	Image 1	27	1000000072	1279
927		Spot	1	Image 1	27	1000000083	1280
872		Spot	1	Image 1	27	1000000081	1281
1002		Spot	1	Image 1	27	1000000028	1282
1025		Spot	1	Image 1	27	1000000064	1283
1097		Spot	1	Image 1	27	1000000029	1284
1014		Spot	1	Image 1	27	1000000094	1285
1024		Spot	1	Image 1	27	1000000041	1286
899		Spot	1	Image 1	28	1000000053	1287
859		Spot	1	Image 1	28	1000000092	1288
900		Spot	1	Image 1	28	1000000077	1289
896		Spot	1	Image 1	28	1000000097	1290
961		Spot	1	Image 1	28	1000000065	1291
890		Spot	1	Image 1	28	1000000078	1292
1081		Spot	1	Image 1	28	1000000079	1293
933		Spot	1	Image 1	28	1000000073	1294
1292		Spot	1	Image 1	28	1000000074	1295
988		Spot	1	Image 1	28	1000000085	1296
879		Spot	1	Image 1	28	1000000003	1297
1037		Spot	1	Image 1	28	1000000093	1298
971		Spot	1	Image 1	28	1000000036	1299
982		Spot	1	Image 1	28	1000000066	1300
875		Spot	1	Image 1	28	1000000098	1301
925		Spot	1	Image 1	28	1000000069	1302
1255		Spot	1	Image 1	28	1000000009	1303
1081		Spot	1	Image 1	28	1000000082	1304
1004		Spot	1	Image 1	28	1000000067	1305
1002		Spot	1	Image 1	28	1000000075	1306
990		Spot	1	Image 1	28	1000000046	1307
870		Spot	1	Image 1	28	1000000088	1308
968		Spot	1	Image 1	28	1000000089	1309
1114		Spot	1	Image 1	28	1000000086	1310
1176		Spot	1	Image 1	28	1000000099	1311
1179		Spot	1	Image 1	28	1000000090	1312
1097		Spot	1	Image 1	28	1000000087	1313
1046		Spot	1	Image 1	28	1000000070	1314
1129		Spot	1	Image 1	28	1000000080	1315
943		Spot	1	Image 1	28	1000000039	1316
1125		Spot	1	Image 1	28	1000000091	1317
893		Spot	1	Image 1	28	1000000100	1318
1041		Spot	1	Image 1	28	1000000084	1319
1030		Spot	1	Image 1	28	1000000018	1320
1105		Spot	1	Image 1	28	1000000020	1321
1676		Spot	1	Image 1	28	1000000021	1322
1057		Spot	1	Image 1	28	1000000033	1323
1228		Spot	1	Image 1	28	1000000096	1324
1058		Spot	1	Image 1	28	1000000057	1325
844		Spot	1	Image 1	28	1000000048	1326
926		Spot	1	Image 1	28	1000000072	1327
931		Spot	1	Image 1	28	1000000083	1328
948		Spot	1	Image 1	28	1000000081	1329
1015		Spot	1	Image 1	28	1000000028	1330
1070		Spot	1	Image 1	28	1000000064	1331
1195		Spot	1	Image 1	28	1000000029	1332
1096		Spot	1	Image 1	28	1000000094	1333
1050		Spot	1	Image 1	28	1000000041	1334
1004		Spot	1	Image 1	29	1000000053	1335
1070		Spot	1	Image 1	29	1000000092	1336
1012		Spot	1	Image 1	29	1000000077	1337
953		Spot	1	Image 1	29	1000000097	1338
937		Spot	1	Image 1	29	1000000065	1339
962		Spot	1	Image 1	29	1000000078	1340
1025		Spot	1	Image 1	29	1000000073	1341
1267		Spot	1	Image 1	29	1000000074	1342
840		Spot	1	Image 1	29	1000000085	1343
1150		Spot	1	Image 1	29	1000000093	1344
944		Spot	1	Image 1	29	1000000003	1345
874		Spot	1	Image 1	29	1000000036	1346
1005		Spot	1	Image 1	29	1000000066	1347
1005		Spot	1	Image 1	29	1000000098	1348
1056		Spot	1	Image 1	29	1000000095	1349
1163		Spot	1	Image 1	29	1000000082	1350
1449		Spot	1	Image 1	29	1000000009	1351
932		Spot	1	Image 1	29	1000000067	1352
936		Spot	1	Image 1	29	1000000075	1353
904		Spot	1	Image 1	29	1000000101	1354
1046		Spot	1	Image 1	29	1000000046	1355
886		Spot	1	Image 1	29	1000000088	1356
973		Spot	1	Image 1	29	1000000089	1357
1088		Spot	1	Image 1	29	1000000086	1358
1256		Spot	1	Image 1	29	1000000099	1359
1186		Spot	1	Image 1	29	1000000090	1360
1050		Spot	1	Image 1	29	1000000070	1361
1178		Spot	1	Image 1	29	1000000087	1362
1060		Spot	1	Image 1	29	1000000080	1363
958		Spot	1	Image 1	29	1000000039	1364
1393		Spot	1	Image 1	29	1000000091	1365
965		Spot	1	Image 1	29	1000000100	1366
963		Spot	1	Image 1	29	1000000084	1367
973		Spot	1	Image 1	29	1000000018	1368
1930		Spot	1	Image 1	29	1000000021	1369
895		Spot	1	Image 1	29	1000000033	1370
1134		Spot	1	Image 1	29	1000000096	1371
1055		Spot	1	Image 1	29	1000000057	1372
874		Spot	1	Image 1	29	1000000072	1373
914		Spot	1	Image 1	29	1000000081	1374
1005		Spot	1	Image 1	29	1000000028	1375
971		Spot	1	Image 1	29	1000000064	1376
936		Spot	1	Image 1	29	1000000029	1377
1103		Spot	1	Image 1	29	1000000094	1378
1108		Spot	1	Image 1	29	1000000041	1379
934		Spot	1	Image 1	30	1000000053	1380
1037		Spot	1	Image 1	30	1000000092	1381
1004		Spot	1	Image 1	30	1000000097	1382
850		Spot	1	Image 1	30	1000000102	1383
947		Spot	1	Image 1	30	1000000078	1384
1143		Spot	1	Image 1	30	1000000073	1385
956		Spot	1	Image 1	30	1000000103	1386
1375		Spot	1	Image 1	30	1000000098	1387
870		Spot	1	Image 1	30	1000000085	1388
903		Spot	1	Image 1	30	1000000003	1389
1020		Spot	1	Image 1	30	1000000093	1390
895		Spot	1	Image 1	30	1000000036	1391
1014		Spot	1	Image 1	30	1000000066	1392
1081		Spot	1	Image 1	30	1000000095	1393
1054		Spot	1	Image 1	30	1000000082	1394
1469		Spot	1	Image 1	30	1000000009	1395
964		Spot	1	Image 1	30	1000000067	1396
966		Spot	1	Image 1	30	1000000101	1397
943		Spot	1	Image 1	30	1000000046	1398
949		Spot	1	Image 1	30	1000000088	1399
1219		Spot	1	Image 1	30	1000000086	1400
967		Spot	1	Image 1	30	1000000089	1401
1588		Spot	1	Image 1	30	1000000099	1402
1204		Spot	1	Image 1	30	1000000090	1403
979		Spot	1	Image 1	30	1000000070	1404
1227		Spot	1	Image 1	30	1000000087	1405
939		Spot	1	Image 1	30	1000000039	1406
1385		Spot	1	Image 1	30	1000000091	1407
1012		Spot	1	Image 1	30	1000000100	1408
957		Spot	1	Image 1	30	1000000084	1409
986		Spot	1	Image 1	30	1000000018	1410
1089		Spot	1	Image 1	30	1000000020	1411
1827		Spot	1	Image 1	30	1000000021	1412
898		Spot	1	Image 1	30	1000000033	1413
1013		Spot	1	Image 1	30	1000000096	1414
976		Spot	1	Image 1	30	1000000057	1415
901		Spot	1	Image 1	30	1000000072	1416
967		Spot	1	Image 1	30	1000000083	1417
846		Spot	1	Image 1	30	1000000104	1418
1023		Spot	1	Image 1	30	1000000081	1419
884		Spot	1	Image 1	30	1000000028	1420
1025		Spot	1	Image 1	30	1000000064	1421
995		Spot	1	Image 1	30	1000000041	1422
1213		Spot	1	Image 1	30	1000000094	1423
927		Spot	1	Image 1	31	1000000053	1424
1025		Spot	1	Image 1	31	1000000092	1425
992		Spot	1	Image 1	31	1000000097	1426
900		Spot	1	Image 1	31	1000000102	1427
864		Spot	1	Image 1	31	1000000078	1428
1032		Spot	1	Image 1	31	1000000103	1429
1169		Spot	1	Image 1	31	1000000073	1430
1054		Spot	1	Image 1	31	1000000098	1431
894		Spot	1	Image 1	31	1000000003	1432
1112		Spot	1	Image 1	31	1000000093	1433
898		Spot	1	Image 1	31	1000000074	1434
1013		Spot	1	Image 1	31	1000000066	1435
908		Spot	1	Image 1	31	1000000105	1436
1042		Spot	1	Image 1	31	1000000095	1437
1203		Spot	1	Image 1	31	1000000082	1438
986		Spot	1	Image 1	31	1000000067	1439
898		Spot	1	Image 1	31	1000000101	1440
897		Spot	1	Image 1	31	1000000075	1441
1068		Spot	1	Image 1	31	1000000046	1442
957		Spot	1	Image 1	31	1000000088	1443
1244		Spot	1	Image 1	31	1000000086	1444
950		Spot	1	Image 1	31	1000000089	1445
919		Spot	1	Image 1	31	1000000106	1446
1546		Spot	1	Image 1	31	1000000099	1447
1410		Spot	1	Image 1	31	1000000090	1448
1098		Spot	1	Image 1	31	1000000070	1449
1340		Spot	1	Image 1	31	1000000087	1450
923		Spot	1	Image 1	31	1000000039	1451
1351		Spot	1	Image 1	31	1000000091	1452
918		Spot	1	Image 1	31	1000000100	1453
951		Spot	1	Image 1	31	1000000084	1454
1055		Spot	1	Image 1	31	1000000018	1455
1518		Spot	1	Image 1	31	1000000021	1456
1073		Spot	1	Image 1	31	1000000033	1457
1054		Spot	1	Image 1	31	1000000096	1458
1004		Spot	1	Image 1	31	1000000083	1459
847		Spot	1	Image 1	31	1000000104	1460
1022		Spot	1	Image 1	31	1000000028	1461
985		Spot	1	Image 1	31	1000000064	1462
1079		Spot	1	Image 1	31	1000000094	1463
1024		Spot	1	Image 1	31	1000000041	1464
925		Spot	1	Image 1	32	1000000053	1465
936		Spot	1	Image 1	32	1000000092	1466
875		Spot	1	Image 1	32	1000000102	1467
995		Spot	1	Image 1	32	1000000103	1468
990		Spot	1	Image 1	32	1000000107	1469
912		Spot	1	Image 1	32	1000000085	1470
1108		Spot	1	Image 1	32	1000000093	1471
884		Spot	1	Image 1	32	1000000074	1472
1052		Spot	1	Image 1	32	1000000036	1473
984		Spot	1	Image 1	32	1000000066	1474
946		Spot	1	Image 1	32	1000000108	1475
908		Spot	1	Image 1	32	1000000095	1476
1152		Spot	1	Image 1	32	1000000082	1477
1012		Spot	1	Image 1	32	1000000067	1478
883		Spot	1	Image 1	32	1000000075	1479
937		Spot	1	Image 1	32	1000000101	1480
1189		Spot	1	Image 1	32	1000000046	1481
910		Spot	1	Image 1	32	1000000088	1482
1069		Spot	1	Image 1	32	1000000089	1483
1184		Spot	1	Image 1	32	1000000086	1484
896		Spot	1	Image 1	32	1000000106	1485
1313		Spot	1	Image 1	32	1000000099	1486
1060		Spot	1	Image 1	32	1000000090	1487
1155		Spot	1	Image 1	32	1000000087	1488
903		Spot	1	Image 1	32	1000000070	1489
956		Spot	1	Image 1	32	1000000039	1490
1245		Spot	1	Image 1	32	1000000091	1491
969		Spot	1	Image 1	32	1000000100	1492
1275		Spot	1	Image 1	32	1000000018	1493
1025		Spot	1	Image 1	32	1000000020	1494
1183		Spot	1	Image 1	32	1000000021	1495
1059		Spot	1	Image 1	32	1000000033	1496
996		Spot	1	Image 1	32	1000000096	1497
947		Spot	1	Image 1	32	1000000104	1498
963		Spot	1	Image 1	32	1000000081	1499
948		Spot	1	Image 1	32	1000000028	1500
1007		Spot	1	Image 1	32	1000000064	1501
1112		Spot	1	Image 1	32	1000000094	1502
1017		Spot	1	Image 1	32	1000000041	1503
894		Spot	1	Image 1	33	1000000053	1504
948		Spot	1	Image 1	33	1000000092	1505
898		Spot	1	Image 1	33	1000000097	1506
863		Spot	1	Image 1	33	1000000102	1507
981		Spot	1	Image 1	33	1000000103	1508
1185		Spot	1	Image 1	33	1000000098	1509
873		Spot	1	Image 1	33	1000000073	1510
834		Spot	1	Image 1	33	1000000107	1511
1077		Spot	1	Image 1	33	1000000093	1512
1014		Spot	1	Image 1	33	1000000066	1513
1010		Spot	1	Image 1	33	1000000036	1514
976		Spot	1	Image 1	33	1000000074	1515
993		Spot	1	Image 1	33	1000000108	1516
991		Spot	1	Image 1	33	1000000105	1517
949		Spot	1	Image 1	33	1000000095	1518
1122		Spot	1	Image 1	33	1000000082	1519
921		Spot	1	Image 1	33	1000000101	1520
934		Spot	1	Image 1	33	1000000075	1521
1080		Spot	1	Image 1	33	1000000046	1522
893		Spot	1	Image 1	33	1000000088	1523
1011		Spot	1	Image 1	33	1000000089	1524
875		Spot	1	Image 1	33	1000000106	1525
1009		Spot	1	Image 1	33	1000000086	1526
1568		Spot	1	Image 1	33	1000000099	1527
986		Spot	1	Image 1	33	1000000090	1528
1138		Spot	1	Image 1	33	1000000087	1529
1378		Spot	1	Image 1	33	1000000091	1530
1034		Spot	1	Image 1	33	1000000100	1531
1376		Spot	1	Image 1	33	1000000018	1532
1269		Spot	1	Image 1	33	1000000021	1533
952		Spot	1	Image 1	33	1000000033	1534
999		Spot	1	Image 1	33	1000000096	1535
940		Spot	1	Image 1	33	1000000083	1536
860		Spot	1	Image 1	33	1000000104	1537
944		Spot	1	Image 1	33	1000000081	1538
989		Spot	1	Image 1	33	1000000028	1539
1120		Spot	1	Image 1	33	1000000064	1540
1029		Spot	1	Image 1	33	1000000094	1541
1072		Spot	1	Image 1	33	1000000041	1542
920		Spot	1	Image 1	34	1000000053	1543
906		Spot	1	Image 1	34	1000000092	1544
916		Spot	1	Image 1	34	1000000109	1545
873		Spot	1	Image 1	34	1000000110	1546
882		Spot	1	Image 1	34	1000000097	1547
1023		Spot	1	Image 1	34	1000000111	1548
874		Spot	1	Image 1	34	1000000102	1549
955		Spot	1	Image 1	34	1000000098	1550
1005		Spot	1	Image 1	34	1000000103	1551
880		Spot	1	Image 1	34	1000000107	1552
943		Spot	1	Image 1	34	1000000112	1553
1069		Spot	1	Image 1	34	1000000093	1554
1005		Spot	1	Image 1	34	1000000066	1555
952		Spot	1	Image 1	34	1000000036	1556
1196		Spot	1	Image 1	34	1000000074	1557
1020		Spot	1	Image 1	34	1000000108	1558
1211		Spot	1	Image 1	34	1000000105	1559
1092		Spot	1	Image 1	34	1000000082	1560
892		Spot	1	Image 1	34	1000000101	1561
923		Spot	1	Image 1	34	1000000075	1562
1047		Spot	1	Image 1	34	1000000046	1563
881		Spot	1	Image 1	34	1000000088	1564
952		Spot	1	Image 1	34	1000000106	1565
1071		Spot	1	Image 1	34	1000000086	1566
1401		Spot	1	Image 1	34	1000000099	1567
1231		Spot	1	Image 1	34	1000000090	1568
1168		Spot	1	Image 1	34	1000000087	1569
1059		Spot	1	Image 1	34	1000000113	1570
1301		Spot	1	Image 1	34	1000000091	1571
899		Spot	1	Image 1	34	1000000100	1572
1014		Spot	1	Image 1	34	1000000018	1573
1123		Spot	1	Image 1	34	1000000021	1574
1019		Spot	1	Image 1	34	1000000033	1575
985		Spot	1	Image 1	34	1000000083	1576
908		Spot	1	Image 1	34	1000000104	1577
844		Spot	1	Image 1	34	1000000081	1578
934		Spot	1	Image 1	34	1000000028	1579
1122		Spot	1	Image 1	34	1000000064	1580
1103		Spot	1	Image 1	34	1000000094	1581
998		Spot	1	Image 1	35	1000000053	1582
903		Spot	1	Image 1	35	1000000092	1583
945		Spot	1	Image 1	35	1000000109	1584
908		Spot	1	Image 1	35	1000000110	1585
911		Spot	1	Image 1	35	1000000097	1586
840		Spot	1	Image 1	35	1000000102	1587
997		Spot	1	Image 1	35	1000000111	1588
1118		Spot	1	Image 1	35	1000000098	1589
999		Spot	1	Image 1	35	1000000103	1590
868		Spot	1	Image 1	35	1000000107	1591
933		Spot	1	Image 1	35	1000000112	1592
1479		Spot	1	Image 1	35	1000000114	1593
947		Spot	1	Image 1	35	1000000066	1594
1011		Spot	1	Image 1	35	1000000074	1595
1111		Spot	1	Image 1	35	1000000105	1596
915		Spot	1	Image 1	35	1000000095	1597
1072		Spot	1	Image 1	35	1000000082	1598
897		Spot	1	Image 1	35	1000000075	1599
872		Spot	1	Image 1	35	1000000101	1600
1007		Spot	1	Image 1	35	1000000046	1601
990		Spot	1	Image 1	35	1000000115	1602
888		Spot	1	Image 1	35	1000000088	1603
889		Spot	1	Image 1	35	1000000106	1604
1513		Spot	1	Image 1	35	1000000099	1605
1281		Spot	1	Image 1	35	1000000090	1606
1238		Spot	1	Image 1	35	1000000087	1607
1080		Spot	1	Image 1	35	1000000113	1608
1290		Spot	1	Image 1	35	1000000091	1609
1082		Spot	1	Image 1	35	1000000100	1610
1118		Spot	1	Image 1	35	1000000021	1611
928		Spot	1	Image 1	35	1000000033	1612
1058		Spot	1	Image 1	35	1000000096	1613
899		Spot	1	Image 1	35	1000000083	1614
895		Spot	1	Image 1	35	1000000104	1615
935		Spot	1	Image 1	35	1000000116	1616
832		Spot	1	Image 1	35	1000000081	1617
1006		Spot	1	Image 1	35	1000000064	1618
1005		Spot	1	Image 1	35	1000000094	1619
893		Spot	1	Image 1	36	1000000053	1620
989		Spot	1	Image 1	36	1000000092	1621
958		Spot	1	Image 1	36	1000000109	1622
910		Spot	1	Image 1	36	1000000110	1623
806		Spot	1	Image 1	36	1000000097	1624
900		Spot	1	Image 1	36	1000000102	1625
1092		Spot	1	Image 1	36	1000000098	1626
1083		Spot	1	Image 1	36	1000000103	1627
865		Spot	1	Image 1	36	1000000117	1628
893		Spot	1	Image 1	36	1000000107	1629
1315		Spot	1	Image 1	36	1000000114	1630
978		Spot	1	Image 1	36	1000000036	1631
910		Spot	1	Image 1	36	1000000105	1632
1155		Spot	1	Image 1	36	1000000108	1633
825		Spot	1	Image 1	36	1000000075	1634
875		Spot	1	Image 1	36	1000000101	1635
942		Spot	1	Image 1	36	1000000046	1636
983		Spot	1	Image 1	36	1000000115	1637
983		Spot	1	Image 1	36	1000000106	1638
1192		Spot	1	Image 1	36	1000000099	1639
1247		Spot	1	Image 1	36	1000000090	1640
1087		Spot	1	Image 1	36	1000000087	1641
1017		Spot	1	Image 1	36	1000000113	1642
1226		Spot	1	Image 1	36	1000000091	1643
1102		Spot	1	Image 1	36	1000000100	1644
993		Spot	1	Image 1	36	1000000118	1645
1104		Spot	1	Image 1	36	1000000021	1646
936		Spot	1	Image 1	36	1000000033	1647
1013		Spot	1	Image 1	36	1000000096	1648
881		Spot	1	Image 1	36	1000000083	1649
960		Spot	1	Image 1	36	1000000104	1650
842		Spot	1	Image 1	36	1000000081	1651
994		Spot	1	Image 1	36	1000000116	1652
1173		Spot	1	Image 1	36	1000000064	1653
855		Spot	1	Image 1	36	1000000119	1654
922		Spot	1	Image 1	36	1000000094	1655
857		Spot	1	Image 1	37	1000000053	1656
997		Spot	1	Image 1	37	1000000092	1657
825		Spot	1	Image 1	37	1000000109	1658
847		Spot	1	Image 1	37	1000000110	1659
920		Spot	1	Image 1	37	1000000097	1660
867		Spot	1	Image 1	37	1000000102	1661
853		Spot	1	Image 1	37	1000000111	1662
991		Spot	1	Image 1	37	1000000103	1663
1373		Spot	1	Image 1	37	1000000098	1664
868		Spot	1	Image 1	37	1000000117	1665
890		Spot	1	Image 1	37	1000000107	1666
926		Spot	1	Image 1	37	1000000112	1667
1214		Spot	1	Image 1	37	1000000114	1668
946		Spot	1	Image 1	37	1000000066	1669
1017		Spot	1	Image 1	37	1000000036	1670
994		Spot	1	Image 1	37	1000000095	1671
1026		Spot	1	Image 1	37	1000000105	1672
1021		Spot	1	Image 1	37	1000000108	1673
931		Spot	1	Image 1	37	1000000075	1674
926		Spot	1	Image 1	37	1000000082	1675
930		Spot	1	Image 1	37	1000000101	1676
1013		Spot	1	Image 1	37	1000000115	1677
1025		Spot	1	Image 1	37	1000000106	1678
1077		Spot	1	Image 1	37	1000000090	1679
1091		Spot	1	Image 1	37	1000000113	1680
1321		Spot	1	Image 1	37	1000000091	1681
1142		Spot	1	Image 1	37	1000000100	1682
1046		Spot	1	Image 1	37	1000000118	1683
1007		Spot	1	Image 1	37	1000000021	1684
947		Spot	1	Image 1	37	1000000033	1685
1082		Spot	1	Image 1	37	1000000096	1686
889		Spot	1	Image 1	37	1000000083	1687
972		Spot	1	Image 1	37	1000000104	1688
878		Spot	1	Image 1	37	1000000081	1689
899		Spot	1	Image 1	37	1000000116	1690
1118		Spot	1	Image 1	37	1000000064	1691
901		Spot	1	Image 1	37	1000000119	1692
1114		Spot	1	Image 1	37	1000000094	1693
958		Spot	1	Image 1	38	1000000053	1694
961		Spot	1	Image 1	38	1000000092	1695
931		Spot	1	Image 1	38	1000000109	1696
877		Spot	1	Image 1	38	1000000110	1697
907		Spot	1	Image 1	38	1000000097	1698
950		Spot	1	Image 1	38	1000000102	1699
899		Spot	1	Image 1	38	1000000111	1700
944		Spot	1	Image 1	38	1000000103	1701
1310		Spot	1	Image 1	38	1000000098	1702
876		Spot	1	Image 1	38	1000000117	1703
944		Spot	1	Image 1	38	1000000112	1704
967		Spot	1	Image 1	38	1000000036	1705
953		Spot	1	Image 1	38	1000000066	1706
1483		Spot	1	Image 1	38	1000000114	1707
1228		Spot	1	Image 1	38	1000000105	1708
953		Spot	1	Image 1	38	1000000108	1709
899		Spot	1	Image 1	38	1000000101	1710
1058		Spot	1	Image 1	38	1000000075	1711
948		Spot	1	Image 1	38	1000000046	1712
978		Spot	1	Image 1	38	1000000115	1713
983		Spot	1	Image 1	38	1000000106	1714
923		Spot	1	Image 1	38	1000000099	1715
938		Spot	1	Image 1	38	1000000090	1716
865		Spot	1	Image 1	38	1000000120	1717
1330		Spot	1	Image 1	38	1000000091	1718
1116		Spot	1	Image 1	38	1000000100	1719
967		Spot	1	Image 1	38	1000000118	1720
922		Spot	1	Image 1	38	1000000121	1721
1147		Spot	1	Image 1	38	1000000021	1722
899		Spot	1	Image 1	38	1000000033	1723
1221		Spot	1	Image 1	38	1000000096	1724
924		Spot	1	Image 1	38	1000000104	1725
918		Spot	1	Image 1	38	1000000081	1726
940		Spot	1	Image 1	38	1000000116	1727
1004		Spot	1	Image 1	38	1000000064	1728
1031		Spot	1	Image 1	38	1000000119	1729
968		Spot	1	Image 1	38	1000000094	1730
869		Spot	1	Image 1	39	1000000053	1731
1024		Spot	1	Image 1	39	1000000092	1732
893		Spot	1	Image 1	39	1000000109	1733
917		Spot	1	Image 1	39	1000000110	1734
1031		Spot	1	Image 1	39	1000000097	1735
920		Spot	1	Image 1	39	1000000102	1736
942		Spot	1	Image 1	39	1000000111	1737
959		Spot	1	Image 1	39	1000000103	1738
1375		Spot	1	Image 1	39	1000000098	1739
857		Spot	1	Image 1	39	1000000117	1740
846		Spot	1	Image 1	39	1000000107	1741
927		Spot	1	Image 1	39	1000000112	1742
974		Spot	1	Image 1	39	1000000066	1743
947		Spot	1	Image 1	39	1000000036	1744
1525		Spot	1	Image 1	39	1000000114	1745
1047		Spot	1	Image 1	39	1000000105	1746
1005		Spot	1	Image 1	39	1000000108	1747
922		Spot	1	Image 1	39	1000000101	1748
989		Spot	1	Image 1	39	1000000122	1749
1045		Spot	1	Image 1	39	1000000115	1750
905		Spot	1	Image 1	39	1000000106	1751
1017		Spot	1	Image 1	39	1000000090	1752
1004		Spot	1	Image 1	39	1000000120	1753
1157		Spot	1	Image 1	39	1000000113	1754
1120		Spot	1	Image 1	39	1000000091	1755
1219		Spot	1	Image 1	39	1000000100	1756
1013		Spot	1	Image 1	39	1000000118	1757
893		Spot	1	Image 1	39	1000000121	1758
1162		Spot	1	Image 1	39	1000000021	1759
928		Spot	1	Image 1	39	1000000033	1760
940		Spot	1	Image 1	39	1000000104	1761
897		Spot	1	Image 1	39	1000000083	1762
926		Spot	1	Image 1	39	1000000081	1763
918		Spot	1	Image 1	39	1000000116	1764
971		Spot	1	Image 1	39	1000000064	1765
1156		Spot	1	Image 1	39	1000000119	1766
1096		Spot	1	Image 1	39	1000000094	1767
799		Spot	1	Image 1	40	1000000053	1768
821		Spot	1	Image 1	40	1000000092	1769
914		Spot	1	Image 1	40	1000000110	1770
1027		Spot	1	Image 1	40	1000000097	1771
1007		Spot	1	Image 1	40	1000000111	1772
971		Spot	1	Image 1	40	1000000103	1773
1257		Spot	1	Image 1	40	1000000098	1774
916		Spot	1	Image 1	40	1000000117	1775
934		Spot	1	Image 1	40	1000000112	1776
1007		Spot	1	Image 1	40	1000000036	1777
1454		Spot	1	Image 1	40	1000000114	1778
960		Spot	1	Image 1	40	1000000105	1779
971		Spot	1	Image 1	40	1000000108	1780
887		Spot	1	Image 1	40	1000000101	1781
1095		Spot	1	Image 1	40	1000000046	1782
942		Spot	1	Image 1	40	1000000122	1783
1070		Spot	1	Image 1	40	1000000115	1784
930		Spot	1	Image 1	40	1000000106	1785
1031		Spot	1	Image 1	40	1000000090	1786
1147		Spot	1	Image 1	40	1000000120	1787
1081		Spot	1	Image 1	40	1000000113	1788
1112		Spot	1	Image 1	40	1000000100	1789
976		Spot	1	Image 1	40	1000000123	1790
1025		Spot	1	Image 1	40	1000000118	1791
882		Spot	1	Image 1	40	1000000121	1792
1236		Spot	1	Image 1	40	1000000021	1793
906		Spot	1	Image 1	40	1000000033	1794
1039		Spot	1	Image 1	40	1000000096	1795
912		Spot	1	Image 1	40	1000000104	1796
863		Spot	1	Image 1	40	1000000083	1797
1037		Spot	1	Image 1	40	1000000119	1798
964		Spot	1	Image 1	40	1000000094	1799
925		Spot	1	Image 1	41	1000000053	1800
834		Spot	1	Image 1	41	1000000092	1801
831		Spot	1	Image 1	41	1000000109	1802
861		Spot	1	Image 1	41	1000000110	1803
863		Spot	1	Image 1	41	1000000097	1804
862		Spot	1	Image 1	41	1000000102	1805
1028		Spot	1	Image 1	41	1000000111	1806
993		Spot	1	Image 1	41	1000000103	1807
1262		Spot	1	Image 1	41	1000000098	1808
960		Spot	1	Image 1	41	1000000117	1809
866		Spot	1	Image 1	41	1000000107	1810
939		Spot	1	Image 1	41	1000000112	1811
979		Spot	1	Image 1	41	1000000066	1812
1067		Spot	1	Image 1	41	1000000036	1813
1427		Spot	1	Image 1	41	1000000114	1814
886		Spot	1	Image 1	41	1000000105	1815
1003		Spot	1	Image 1	41	1000000108	1816
927		Spot	1	Image 1	41	1000000101	1817
921		Spot	1	Image 1	41	1000000124	1818
974		Spot	1	Image 1	41	1000000046	1819
1013		Spot	1	Image 1	41	1000000122	1820
1014		Spot	1	Image 1	41	1000000115	1821
884		Spot	1	Image 1	41	1000000106	1822
1020		Spot	1	Image 1	41	1000000090	1823
1030		Spot	1	Image 1	41	1000000120	1824
1099		Spot	1	Image 1	41	1000000113	1825
1038		Spot	1	Image 1	41	1000000100	1826
964		Spot	1	Image 1	41	1000000123	1827
1098		Spot	1	Image 1	41	1000000118	1828
980		Spot	1	Image 1	41	1000000125	1829
1102		Spot	1	Image 1	41	1000000021	1830
886		Spot	1	Image 1	41	1000000033	1831
883		Spot	1	Image 1	41	1000000121	1832
1053		Spot	1	Image 1	41	1000000126	1833
949		Spot	1	Image 1	41	1000000104	1834
905		Spot	1	Image 1	41	1000000081	1835
967		Spot	1	Image 1	41	1000000116	1836
1188		Spot	1	Image 1	41	1000000119	1837
1024		Spot	1	Image 1	41	1000000094	1838
1018		Spot	1	Image 1	42	1000000053	1839
906		Spot	1	Image 1	42	1000000092	1840
907		Spot	1	Image 1	42	1000000109	1841
949		Spot	1	Image 1	42	1000000102	1842
1087		Spot	1	Image 1	42	1000000111	1843
1068		Spot	1	Image 1	42	1000000103	1844
929		Spot	1	Image 1	42	1000000098	1845
881		Spot	1	Image 1	42	1000000117	1846
903		Spot	1	Image 1	42	1000000107	1847
1076		Spot	1	Image 1	42	1000000112	1848
953		Spot	1	Image 1	42	1000000066	1849
1249		Spot	1	Image 1	42	1000000036	1850
1471		Spot	1	Image 1	42	1000000114	1851
893		Spot	1	Image 1	42	1000000105	1852
945		Spot	1	Image 1	42	1000000108	1853
950		Spot	1	Image 1	42	1000000101	1854
947		Spot	1	Image 1	42	1000000124	1855
989		Spot	1	Image 1	42	1000000046	1856
947		Spot	1	Image 1	42	1000000122	1857
1021		Spot	1	Image 1	42	1000000115	1858
909		Spot	1	Image 1	42	1000000106	1859
1128		Spot	1	Image 1	42	1000000090	1860
1088		Spot	1	Image 1	42	1000000120	1861
1136		Spot	1	Image 1	42	1000000113	1862
1243		Spot	1	Image 1	42	1000000100	1863
979		Spot	1	Image 1	42	1000000123	1864
1133		Spot	1	Image 1	42	1000000118	1865
1140		Spot	1	Image 1	42	1000000125	1866
1075		Spot	1	Image 1	42	1000000021	1867
985		Spot	1	Image 1	42	1000000033	1868
882		Spot	1	Image 1	42	1000000121	1869
1260		Spot	1	Image 1	42	1000000126	1870
913		Spot	1	Image 1	42	1000000081	1871
1033		Spot	1	Image 1	42	1000000116	1872
1006		Spot	1	Image 1	42	1000000119	1873
999		Spot	1	Image 1	42	1000000094	1874
882		Spot	1	Image 1	43	1000000053	1875
885		Spot	1	Image 1	43	1000000092	1876
882		Spot	1	Image 1	43	1000000109	1877
823		Spot	1	Image 1	43	1000000110	1878
933		Spot	1	Image 1	43	1000000102	1879
1011		Spot	1	Image 1	43	1000000111	1880
991		Spot	1	Image 1	43	1000000103	1881
923		Spot	1	Image 1	43	1000000098	1882
991		Spot	1	Image 1	43	1000000117	1883
949		Spot	1	Image 1	43	1000000112	1884
917		Spot	1	Image 1	43	1000000066	1885
1102		Spot	1	Image 1	43	1000000036	1886
1275		Spot	1	Image 1	43	1000000114	1887
1008		Spot	1	Image 1	43	1000000105	1888
1013		Spot	1	Image 1	43	1000000108	1889
967		Spot	1	Image 1	43	1000000101	1890
1021		Spot	1	Image 1	43	1000000124	1891
1038		Spot	1	Image 1	43	1000000127	1892
1010		Spot	1	Image 1	43	1000000115	1893
903		Spot	1	Image 1	43	1000000106	1894
1252		Spot	1	Image 1	43	1000000090	1895
1189		Spot	1	Image 1	43	1000000120	1896
1174		Spot	1	Image 1	43	1000000113	1897
1255		Spot	1	Image 1	43	1000000100	1898
1027		Spot	1	Image 1	43	1000000123	1899
1085		Spot	1	Image 1	43	1000000118	1900
822		Spot	1	Image 1	43	1000000128	1901
1217		Spot	1	Image 1	43	1000000125	1902
1214		Spot	1	Image 1	43	1000000021	1903
914		Spot	1	Image 1	43	1000000033	1904
875		Spot	1	Image 1	43	1000000121	1905
1467		Spot	1	Image 1	43	1000000126	1906
898		Spot	1	Image 1	43	1000000081	1907
1098		Spot	1	Image 1	43	1000000116	1908
1188		Spot	1	Image 1	43	1000000119	1909
1046		Spot	1	Image 1	43	1000000094	1910
822		Spot	1	Image 1	44	1000000053	1911
911		Spot	1	Image 1	44	1000000092	1912
1014		Spot	1	Image 1	44	1000000109	1913
810		Spot	1	Image 1	44	1000000110	1914
911		Spot	1	Image 1	44	1000000102	1915
926		Spot	1	Image 1	44	1000000111	1916
1026		Spot	1	Image 1	44	1000000098	1917
871		Spot	1	Image 1	44	1000000117	1918
1113		Spot	1	Image 1	44	1000000107	1919
937		Spot	1	Image 1	44	1000000066	1920
1056		Spot	1	Image 1	44	1000000036	1921
1565		Spot	1	Image 1	44	1000000114	1922
847		Spot	1	Image 1	44	1000000105	1923
1054		Spot	1	Image 1	44	1000000108	1924
953		Spot	1	Image 1	44	1000000101	1925
1012		Spot	1	Image 1	44	1000000124	1926
1090		Spot	1	Image 1	44	1000000127	1927
1057		Spot	1	Image 1	44	1000000122	1928
1026		Spot	1	Image 1	44	1000000115	1929
886		Spot	1	Image 1	44	1000000106	1930
1076		Spot	1	Image 1	44	1000000090	1931
1154		Spot	1	Image 1	44	1000000120	1932
1128		Spot	1	Image 1	44	1000000113	1933
1204		Spot	1	Image 1	44	1000000100	1934
973		Spot	1	Image 1	44	1000000123	1935
991		Spot	1	Image 1	44	1000000118	1936
961		Spot	1	Image 1	44	1000000128	1937
1355		Spot	1	Image 1	44	1000000125	1938
1193		Spot	1	Image 1	44	1000000021	1939
1043		Spot	1	Image 1	44	1000000033	1940
948		Spot	1	Image 1	44	1000000121	1941
1403		Spot	1	Image 1	44	1000000126	1942
944		Spot	1	Image 1	44	1000000129	1943
883		Spot	1	Image 1	44	1000000081	1944
1066		Spot	1	Image 1	44	1000000116	1945
1174		Spot	1	Image 1	44	1000000119	1946
1178		Spot	1	Image 1	44	1000000094	1947
836		Spot	1	Image 1	45	1000000053	1948
819		Spot	1	Image 1	45	1000000092	1949
939		Spot	1	Image 1	45	1000000109	1950
888		Spot	1	Image 1	45	1000000110	1951
844		Spot	1	Image 1	45	1000000102	1952
858		Spot	1	Image 1	45	1000000111	1953
1028		Spot	1	Image 1	45	1000000103	1954
984		Spot	1	Image 1	45	1000000117	1955
1212		Spot	1	Image 1	45	1000000107	1956
853		Spot	1	Image 1	45	1000000112	1957
957		Spot	1	Image 1	45	1000000066	1958
1092		Spot	1	Image 1	45	1000000036	1959
1387		Spot	1	Image 1	45	1000000114	1960
1037		Spot	1	Image 1	45	1000000108	1961
883		Spot	1	Image 1	45	1000000101	1962
1107		Spot	1	Image 1	45	1000000124	1963
1162		Spot	1	Image 1	45	1000000127	1964
1066		Spot	1	Image 1	45	1000000115	1965
868		Spot	1	Image 1	45	1000000106	1966
1058		Spot	1	Image 1	45	1000000090	1967
1107		Spot	1	Image 1	45	1000000120	1968
1148		Spot	1	Image 1	45	1000000113	1969
1112		Spot	1	Image 1	45	1000000100	1970
980		Spot	1	Image 1	45	1000000123	1971
1032		Spot	1	Image 1	45	1000000118	1972
1029		Spot	1	Image 1	45	1000000128	1973
1420		Spot	1	Image 1	45	1000000125	1974
1066		Spot	1	Image 1	45	1000000021	1975
984		Spot	1	Image 1	45	1000000033	1976
863		Spot	1	Image 1	45	1000000121	1977
1253		Spot	1	Image 1	45	1000000126	1978
893		Spot	1	Image 1	45	1000000129	1979
881		Spot	1	Image 1	45	1000000081	1980
1067		Spot	1	Image 1	45	1000000116	1981
1155		Spot	1	Image 1	45	1000000119	1982
993		Spot	1	Image 1	45	1000000094	1983
881		Spot	1	Image 1	46	1000000053	1984
868		Spot	1	Image 1	46	1000000092	1985
924		Spot	1	Image 1	46	1000000109	1986
896		Spot	1	Image 1	46	1000000110	1987
860		Spot	1	Image 1	46	1000000102	1988
1054		Spot	1	Image 1	46	1000000130	1989
966		Spot	1	Image 1	46	1000000117	1990
1125		Spot	1	Image 1	46	1000000107	1991
879		Spot	1	Image 1	46	1000000112	1992
962		Spot	1	Image 1	46	1000000066	1993
1008		Spot	1	Image 1	46	1000000036	1994
1637		Spot	1	Image 1	46	1000000114	1995
977		Spot	1	Image 1	46	1000000108	1996
[truncated: 10,379 more rows]
