# Supplementary material for: Satb1 integrates DNA binding site geometry and torsional stress to differentially target nucleosome-dense regions
Source: Nat Commun. 2019 Jul 19;10:3221. doi: 10.1038/s41467-019-11118-8 (PMC6642133; doi:10.1038/s41467-019-11118-8)
Supplement: Supplementary file 10 — Source Data [file 41467_2019_11118_MOESM10_ESM.zip › Source data/Single Molecule Tracking/single molecule tracks/del HD analysis/PDZ-CUT1-CUT2-STABLE-A_1c14_TRIAL 2_Statistics/PDZ-CUT1-CUT2-STABLE-A_1c14_TRIAL 2_Intensity_Mean_Ch=1_Img=1.csv]

Intensity Mean Ch=1 Img=1
====================
Intensity Mean	Unit	Category	Channel	Image	Time	TrackID	ID
987.111		Spot	1	Image 1	1	1000000000	0
984.5		Spot	1	Image 1	1	1000000001	1
1155.38		Spot	1	Image 1	1	1000000002	2
1027		Spot	1	Image 1	1	1000000003	3
1230.86		Spot	1	Image 1	1	1000000004	4
1340.38		Spot	1	Image 1	1	1000000005	5
1003		Spot	1	Image 1	1	1000000006	6
1275.88		Spot	1	Image 1	1	1000000007	7
1013.5		Spot	1	Image 1	1	1000000008	8
990.375		Spot	1	Image 1	1	1000000009	9
938.143		Spot	1	Image 1	1	1000000010	10
1036.29		Spot	1	Image 1	1	1000000011	11
912.875		Spot	1	Image 1	1	1000000012	12
1365.29		Spot	1	Image 1	1	1000000013	13
1145.71		Spot	1	Image 1	1	1000000014	14
1543.86		Spot	1	Image 1	1	1000000015	15
1181.33		Spot	1	Image 1	1	1000000016	16
1294.57		Spot	1	Image 1	1	1000000017	17
1367.38		Spot	1	Image 1	1	1000000018	18
1041.5		Spot	1	Image 1	1	1000000019	19
1399		Spot	1	Image 1	1	1000000020	20
1498.25		Spot	1	Image 1	1	1000000021	21
1137.86		Spot	1	Image 1	1	1000000022	22
1296.38		Spot	1	Image 1	1	1000000023	23
1157.88		Spot	1	Image 1	1	1000000024	24
1106.57		Spot	1	Image 1	1	1000000025	25
1237.38		Spot	1	Image 1	1	1000000026	26
919.714		Spot	1	Image 1	1	1000000027	27
1177.13		Spot	1	Image 1	1	1000000028	28
1155.63		Spot	1	Image 1	1	1000000029	29
979.857		Spot	1	Image 1	2	1000000001	30
1298.88		Spot	1	Image 1	2	1000000002	31
1067.13		Spot	1	Image 1	2	1000000004	32
1257		Spot	1	Image 1	2	1000000005	33
1012.33		Spot	1	Image 1	2	1000000003	34
1246.71		Spot	1	Image 1	2	1000000007	35
1046.75		Spot	1	Image 1	2	1000000008	36
988.125		Spot	1	Image 1	2	1000000009	37
952.222		Spot	1	Image 1	2	1000000010	38
1232.71		Spot	1	Image 1	2	1000000011	39
918.625		Spot	1	Image 1	2	1000000012	40
1212.86		Spot	1	Image 1	2	1000000013	41
1229		Spot	1	Image 1	2	1000000014	42
1107.5		Spot	1	Image 1	2	1000000030	43
1336.75		Spot	1	Image 1	2	1000000015	44
1116.29		Spot	1	Image 1	2	1000000016	45
1293.88		Spot	1	Image 1	2	1000000017	46
1151.25		Spot	1	Image 1	2	1000000018	47
1077.43		Spot	1	Image 1	2	1000000019	48
1315.25		Spot	1	Image 1	2	1000000020	49
1618.88		Spot	1	Image 1	2	1000000021	50
1150.56		Spot	1	Image 1	2	1000000022	51
1198.43		Spot	1	Image 1	2	1000000023	52
1062.22		Spot	1	Image 1	2	1000000025	53
1125.63		Spot	1	Image 1	2	1000000024	54
1145		Spot	1	Image 1	2	1000000026	55
890		Spot	1	Image 1	2	1000000027	56
1082		Spot	1	Image 1	2	1000000028	57
1086.75		Spot	1	Image 1	2	1000000029	58
970.286		Spot	1	Image 1	3	1000000000	59
985.375		Spot	1	Image 1	3	1000000001	60
1343		Spot	1	Image 1	3	1000000002	61
1005.13		Spot	1	Image 1	3	1000000004	62
1373.13		Spot	1	Image 1	3	1000000005	63
1169.14		Spot	1	Image 1	3	1000000007	64
927.286		Spot	1	Image 1	3	1000000003	65
1025.75		Spot	1	Image 1	3	1000000006	66
886.375		Spot	1	Image 1	3	1000000009	67
972.125		Spot	1	Image 1	3	1000000008	68
971		Spot	1	Image 1	3	1000000010	69
1234.86		Spot	1	Image 1	3	1000000011	70
1163.75		Spot	1	Image 1	3	1000000013	71
1090		Spot	1	Image 1	3	1000000030	72
1418.75		Spot	1	Image 1	3	1000000015	73
994.857		Spot	1	Image 1	3	1000000031	74
986.429		Spot	1	Image 1	3	1000000032	75
1090.67		Spot	1	Image 1	3	1000000016	76
1292.14		Spot	1	Image 1	3	1000000017	77
1294.43		Spot	1	Image 1	3	1000000018	78
981.714		Spot	1	Image 1	3	1000000019	79
1231.71		Spot	1	Image 1	3	1000000033	80
1335		Spot	1	Image 1	3	1000000020	81
1614.75		Spot	1	Image 1	3	1000000021	82
1393.88		Spot	1	Image 1	3	1000000022	83
1242		Spot	1	Image 1	3	1000000023	84
1063.57		Spot	1	Image 1	3	1000000024	85
1011		Spot	1	Image 1	3	1000000025	86
1106.13		Spot	1	Image 1	3	1000000026	87
887.75		Spot	1	Image 1	3	1000000027	88
1062.43		Spot	1	Image 1	3	1000000028	89
1038.75		Spot	1	Image 1	3	1000000029	90
999.375		Spot	1	Image 1	4	1000000001	91
1038.5		Spot	1	Image 1	4	1000000034	92
1186.14		Spot	1	Image 1	4	1000000002	93
1311		Spot	1	Image 1	4	1000000005	94
896.286		Spot	1	Image 1	4	1000000003	95
988.625		Spot	1	Image 1	4	1000000004	96
1068.88		Spot	1	Image 1	4	1000000006	97
1170		Spot	1	Image 1	4	1000000007	98
907.143		Spot	1	Image 1	4	1000000009	99
907.714		Spot	1	Image 1	4	1000000010	100
1364.33		Spot	1	Image 1	4	1000000011	101
856.444		Spot	1	Image 1	4	1000000012	102
1214.38		Spot	1	Image 1	4	1000000013	103
1364.44		Spot	1	Image 1	4	1000000014	104
900.714		Spot	1	Image 1	4	1000000035	105
1055.71		Spot	1	Image 1	4	1000000030	106
1413.29		Spot	1	Image 1	4	1000000015	107
1024.75		Spot	1	Image 1	4	1000000032	108
1063.57		Spot	1	Image 1	4	1000000016	109
1616.75		Spot	1	Image 1	4	1000000017	110
1426.22		Spot	1	Image 1	4	1000000018	111
1018.88		Spot	1	Image 1	4	1000000019	112
1418.67		Spot	1	Image 1	4	1000000020	113
1436.57		Spot	1	Image 1	4	1000000021	114
1319.71		Spot	1	Image 1	4	1000000033	115
1310.38		Spot	1	Image 1	4	1000000022	116
1204		Spot	1	Image 1	4	1000000023	117
1095.63		Spot	1	Image 1	4	1000000024	118
1065.86		Spot	1	Image 1	4	1000000025	119
1037.43		Spot	1	Image 1	4	1000000026	120
875.857		Spot	1	Image 1	4	1000000027	121
987.25		Spot	1	Image 1	4	1000000028	122
1073.29		Spot	1	Image 1	4	1000000029	123
871.714		Spot	1	Image 1	5	1000000000	124
918.143		Spot	1	Image 1	5	1000000001	125
1124.56		Spot	1	Image 1	5	1000000034	126
1285.86		Spot	1	Image 1	5	1000000002	127
1144.14		Spot	1	Image 1	5	1000000004	128
1354.88		Spot	1	Image 1	5	1000000005	129
887.714		Spot	1	Image 1	5	1000000003	130
1140.75		Spot	1	Image 1	5	1000000007	131
948.429		Spot	1	Image 1	5	1000000006	132
1095.57		Spot	1	Image 1	5	1000000036	133
886.571		Spot	1	Image 1	5	1000000009	134
876.5		Spot	1	Image 1	5	1000000010	135
840.5		Spot	1	Image 1	5	1000000008	136
1251		Spot	1	Image 1	5	1000000011	137
879.625		Spot	1	Image 1	5	1000000012	138
1012.5		Spot	1	Image 1	5	1000000013	139
1150.56		Spot	1	Image 1	5	1000000014	140
1077.75		Spot	1	Image 1	5	1000000030	141
1402.11		Spot	1	Image 1	5	1000000015	142
1109.5		Spot	1	Image 1	5	1000000032	143
1241.88		Spot	1	Image 1	5	1000000031	144
972		Spot	1	Image 1	5	1000000016	145
1469.57		Spot	1	Image 1	5	1000000017	146
1163.75		Spot	1	Image 1	5	1000000018	147
969.444		Spot	1	Image 1	5	1000000019	148
1368.78		Spot	1	Image 1	5	1000000020	149
1411		Spot	1	Image 1	5	1000000021	150
1224.71		Spot	1	Image 1	5	1000000033	151
1319		Spot	1	Image 1	5	1000000022	152
1236.5		Spot	1	Image 1	5	1000000023	153
1047.56		Spot	1	Image 1	5	1000000024	154
1018.25		Spot	1	Image 1	5	1000000025	155
1028		Spot	1	Image 1	5	1000000026	156
1039		Spot	1	Image 1	5	1000000028	157
1123.25		Spot	1	Image 1	5	1000000029	158
933.429		Spot	1	Image 1	6	1000000000	159
931.125		Spot	1	Image 1	6	1000000001	160
1038.5		Spot	1	Image 1	6	1000000034	161
1150.71		Spot	1	Image 1	6	1000000002	162
1282.29		Spot	1	Image 1	6	1000000005	163
1042.86		Spot	1	Image 1	6	1000000004	164
902.75		Spot	1	Image 1	6	1000000003	165
974.857		Spot	1	Image 1	6	1000000006	166
1130.71		Spot	1	Image 1	6	1000000007	167
1140		Spot	1	Image 1	6	1000000036	168
908.125		Spot	1	Image 1	6	1000000009	169
932		Spot	1	Image 1	6	1000000010	170
1395.25		Spot	1	Image 1	6	1000000011	171
906.125		Spot	1	Image 1	6	1000000012	172
965		Spot	1	Image 1	6	1000000013	173
1224.13		Spot	1	Image 1	6	1000000014	174
908.125		Spot	1	Image 1	6	1000000035	175
1409.14		Spot	1	Image 1	6	1000000015	176
918.125		Spot	1	Image 1	6	1000000037	177
1166.43		Spot	1	Image 1	6	1000000038	178
1253.13		Spot	1	Image 1	6	1000000031	179
1041.22		Spot	1	Image 1	6	1000000032	180
930		Spot	1	Image 1	6	1000000016	181
1089.5		Spot	1	Image 1	6	1000000039	182
947.375		Spot	1	Image 1	6	1000000040	183
1086.25		Spot	1	Image 1	6	1000000017	184
1222.25		Spot	1	Image 1	6	1000000018	185
995.143		Spot	1	Image 1	6	1000000019	186
1382.88		Spot	1	Image 1	6	1000000020	187
1396.25		Spot	1	Image 1	6	1000000021	188
1281.25		Spot	1	Image 1	6	1000000033	189
1304.57		Spot	1	Image 1	6	1000000022	190
1294.14		Spot	1	Image 1	6	1000000023	191
994.143		Spot	1	Image 1	6	1000000025	192
1030.25		Spot	1	Image 1	6	1000000024	193
1012.25		Spot	1	Image 1	6	1000000026	194
817		Spot	1	Image 1	6	1000000027	195
1145.22		Spot	1	Image 1	6	1000000028	196
1151.57		Spot	1	Image 1	6	1000000029	197
967.889		Spot	1	Image 1	6	1000000041	198
986.286		Spot	1	Image 1	7	1000000000	199
890.75		Spot	1	Image 1	7	1000000001	200
1135.43		Spot	1	Image 1	7	1000000034	201
1218.57		Spot	1	Image 1	7	1000000002	202
1072.56		Spot	1	Image 1	7	1000000042	203
1267.29		Spot	1	Image 1	7	1000000005	204
1019.71		Spot	1	Image 1	7	1000000004	205
897		Spot	1	Image 1	7	1000000003	206
985.75		Spot	1	Image 1	7	1000000006	207
1096.13		Spot	1	Image 1	7	1000000036	208
1141.86		Spot	1	Image 1	7	1000000007	209
978.75		Spot	1	Image 1	7	1000000009	210
935.429		Spot	1	Image 1	7	1000000010	211
1086		Spot	1	Image 1	7	1000000008	212
1074.29		Spot	1	Image 1	7	1000000011	213
851.25		Spot	1	Image 1	7	1000000012	214
1093.5		Spot	1	Image 1	7	1000000013	215
1017.57		Spot	1	Image 1	7	1000000030	216
1252.63		Spot	1	Image 1	7	1000000014	217
879.375		Spot	1	Image 1	7	1000000035	218
1331		Spot	1	Image 1	7	1000000015	219
940.714		Spot	1	Image 1	7	1000000037	220
1266.5		Spot	1	Image 1	7	1000000043	221
1264.25		Spot	1	Image 1	7	1000000038	222
1312.71		Spot	1	Image 1	7	1000000031	223
1092.29		Spot	1	Image 1	7	1000000032	224
1078		Spot	1	Image 1	7	1000000039	225
955		Spot	1	Image 1	7	1000000016	226
954.375		Spot	1	Image 1	7	1000000040	227
1117.25		Spot	1	Image 1	7	1000000017	228
930.875		Spot	1	Image 1	7	1000000019	229
1191		Spot	1	Image 1	7	1000000018	230
1212.88		Spot	1	Image 1	7	1000000044	231
1515.29		Spot	1	Image 1	7	1000000021	232
1043.88		Spot	1	Image 1	7	1000000033	233
1376.57		Spot	1	Image 1	7	1000000022	234
1223.63		Spot	1	Image 1	7	1000000023	235
1022.38		Spot	1	Image 1	7	1000000024	236
904.889		Spot	1	Image 1	7	1000000025	237
1131.63		Spot	1	Image 1	7	1000000028	238
1180.63		Spot	1	Image 1	7	1000000029	239
996.857		Spot	1	Image 1	7	1000000041	240
942.714		Spot	1	Image 1	8	1000000000	241
822		Spot	1	Image 1	8	1000000045	242
905.5		Spot	1	Image 1	8	1000000001	243
916.571		Spot	1	Image 1	8	1000000034	244
1240.29		Spot	1	Image 1	8	1000000002	245
890.75		Spot	1	Image 1	8	1000000004	246
1278.57		Spot	1	Image 1	8	1000000005	247
882.429		Spot	1	Image 1	8	1000000003	248
968.375		Spot	1	Image 1	8	1000000006	249
1075.38		Spot	1	Image 1	8	1000000036	250
1105.14		Spot	1	Image 1	8	1000000007	251
903.857		Spot	1	Image 1	8	1000000009	252
831.714		Spot	1	Image 1	8	1000000010	253
1139		Spot	1	Image 1	8	1000000008	254
1059.88		Spot	1	Image 1	8	1000000011	255
821.25		Spot	1	Image 1	8	1000000012	256
1051.43		Spot	1	Image 1	8	1000000046	257
1013		Spot	1	Image 1	8	1000000013	258
1141.75		Spot	1	Image 1	8	1000000030	259
944.286		Spot	1	Image 1	8	1000000035	260
1101.75		Spot	1	Image 1	8	1000000014	261
1003.88		Spot	1	Image 1	8	1000000037	262
1448.38		Spot	1	Image 1	8	1000000015	263
1121		Spot	1	Image 1	8	1000000038	264
1239.11		Spot	1	Image 1	8	1000000031	265
969.375		Spot	1	Image 1	8	1000000032	266
1114.5		Spot	1	Image 1	8	1000000039	267
967.75		Spot	1	Image 1	8	1000000016	268
967.286		Spot	1	Image 1	8	1000000040	269
1033.71		Spot	1	Image 1	8	1000000017	270
946.5		Spot	1	Image 1	8	1000000019	271
1195.71		Spot	1	Image 1	8	1000000018	272
1022		Spot	1	Image 1	8	1000000047	273
1209.86		Spot	1	Image 1	8	1000000044	274
1107.86		Spot	1	Image 1	8	1000000020	275
1463.29		Spot	1	Image 1	8	1000000021	276
1043.33		Spot	1	Image 1	8	1000000033	277
1375.57		Spot	1	Image 1	8	1000000022	278
1348.57		Spot	1	Image 1	8	1000000048	279
1154		Spot	1	Image 1	8	1000000023	280
940.125		Spot	1	Image 1	8	1000000025	281
989.75		Spot	1	Image 1	8	1000000026	282
846.75		Spot	1	Image 1	8	1000000027	283
1026.88		Spot	1	Image 1	8	1000000028	284
1049.13		Spot	1	Image 1	8	1000000029	285
961.75		Spot	1	Image 1	8	1000000049	286
1112		Spot	1	Image 1	8	1000000041	287
1101.75		Spot	1	Image 1	9	1000000050	288
994.875		Spot	1	Image 1	9	1000000000	289
857.5		Spot	1	Image 1	9	1000000045	290
950.286		Spot	1	Image 1	9	1000000034	291
1178		Spot	1	Image 1	9	1000000042	292
1074.38		Spot	1	Image 1	9	1000000002	293
903.444		Spot	1	Image 1	9	1000000004	294
1087.43		Spot	1	Image 1	9	1000000005	295
939		Spot	1	Image 1	9	1000000006	296
1023.5		Spot	1	Image 1	9	1000000036	297
1127.88		Spot	1	Image 1	9	1000000007	298
866.375		Spot	1	Image 1	9	1000000009	299
958.125		Spot	1	Image 1	9	1000000010	300
1030.5		Spot	1	Image 1	9	1000000011	301
1010.43		Spot	1	Image 1	9	1000000008	302
1032.86		Spot	1	Image 1	9	1000000046	303
996.111		Spot	1	Image 1	9	1000000013	304
1105.43		Spot	1	Image 1	9	1000000030	305
1012.29		Spot	1	Image 1	9	1000000037	306
1340.14		Spot	1	Image 1	9	1000000015	307
1444.14		Spot	1	Image 1	9	1000000043	308
1140.63		Spot	1	Image 1	9	1000000038	309
1356		Spot	1	Image 1	9	1000000031	310
1241.29		Spot	1	Image 1	9	1000000039	311
978.75		Spot	1	Image 1	9	1000000016	312
1103.43		Spot	1	Image 1	9	1000000040	313
1110.75		Spot	1	Image 1	9	1000000017	314
917.429		Spot	1	Image 1	9	1000000019	315
1205.38		Spot	1	Image 1	9	1000000018	316
1074.38		Spot	1	Image 1	9	1000000051	317
1033.57		Spot	1	Image 1	9	1000000047	318
1243.29		Spot	1	Image 1	9	1000000044	319
1175.71		Spot	1	Image 1	9	1000000020	320
1437.57		Spot	1	Image 1	9	1000000021	321
1094.67		Spot	1	Image 1	9	1000000033	322
1389.71		Spot	1	Image 1	9	1000000022	323
1765.25		Spot	1	Image 1	9	1000000052	324
1318.75		Spot	1	Image 1	9	1000000048	325
1101.13		Spot	1	Image 1	9	1000000023	326
946.5		Spot	1	Image 1	9	1000000024	327
1071.71		Spot	1	Image 1	9	1000000025	328
1003.63		Spot	1	Image 1	9	1000000026	329
1076		Spot	1	Image 1	9	1000000028	330
1120.86		Spot	1	Image 1	9	1000000029	331
1001.14		Spot	1	Image 1	9	1000000041	332
885.75		Spot	1	Image 1	10	1000000053	333
1006.89		Spot	1	Image 1	10	1000000000	334
793.556		Spot	1	Image 1	10	1000000045	335
909.889		Spot	1	Image 1	10	1000000001	336
888.429		Spot	1	Image 1	10	1000000034	337
1109.25		Spot	1	Image 1	10	1000000042	338
1287.33		Spot	1	Image 1	10	1000000002	339
976.714		Spot	1	Image 1	10	1000000054	340
1036		Spot	1	Image 1	10	1000000004	341
1045.38		Spot	1	Image 1	10	1000000005	342
938.429		Spot	1	Image 1	10	1000000003	343
939.714		Spot	1	Image 1	10	1000000036	344
1101		Spot	1	Image 1	10	1000000007	345
942		Spot	1	Image 1	10	1000000009	346
891.857		Spot	1	Image 1	10	1000000010	347
968.125		Spot	1	Image 1	10	1000000008	348
1121.25		Spot	1	Image 1	10	1000000011	349
843.875		Spot	1	Image 1	10	1000000012	350
1067.43		Spot	1	Image 1	10	1000000046	351
1056.29		Spot	1	Image 1	10	1000000013	352
1062.86		Spot	1	Image 1	10	1000000030	353
841.875		Spot	1	Image 1	10	1000000035	354
978.143		Spot	1	Image 1	10	1000000014	355
969.75		Spot	1	Image 1	10	1000000037	356
1330.13		Spot	1	Image 1	10	1000000055	357
1144.71		Spot	1	Image 1	10	1000000038	358
1446.57		Spot	1	Image 1	10	1000000043	359
1253.75		Spot	1	Image 1	10	1000000031	360
1129.75		Spot	1	Image 1	10	1000000039	361
932.143		Spot	1	Image 1	10	1000000032	362
1005.75		Spot	1	Image 1	10	1000000016	363
810.286		Spot	1	Image 1	10	1000000056	364
994.286		Spot	1	Image 1	10	1000000040	365
1174.13		Spot	1	Image 1	10	1000000017	366
1165		Spot	1	Image 1	10	1000000018	367
921.75		Spot	1	Image 1	10	1000000019	368
1248.71		Spot	1	Image 1	10	1000000051	369
1044.75		Spot	1	Image 1	10	1000000047	370
1236.71		Spot	1	Image 1	10	1000000044	371
1146.44		Spot	1	Image 1	10	1000000020	372
1507.13		Spot	1	Image 1	10	1000000021	373
1100.78		Spot	1	Image 1	10	1000000033	374
1138.13		Spot	1	Image 1	10	1000000022	375
1056.71		Spot	1	Image 1	10	1000000057	376
1505		Spot	1	Image 1	10	1000000052	377
1115.29		Spot	1	Image 1	10	1000000023	378
931.75		Spot	1	Image 1	10	1000000024	379
1037.25		Spot	1	Image 1	10	1000000025	380
877.429		Spot	1	Image 1	10	1000000027	381
980.375		Spot	1	Image 1	10	1000000026	382
1011.88		Spot	1	Image 1	10	1000000028	383
1025.57		Spot	1	Image 1	10	1000000029	384
919.25		Spot	1	Image 1	10	1000000049	385
964.875		Spot	1	Image 1	10	1000000041	386
851		Spot	1	Image 1	11	1000000053	387
1025.71		Spot	1	Image 1	11	1000000050	388
838.25		Spot	1	Image 1	11	1000000000	389
850.5		Spot	1	Image 1	11	1000000045	390
942.875		Spot	1	Image 1	11	1000000001	391
828.714		Spot	1	Image 1	11	1000000058	392
863.25		Spot	1	Image 1	11	1000000034	393
1186.29		Spot	1	Image 1	11	1000000002	394
1048.5		Spot	1	Image 1	11	1000000054	395
927.125		Spot	1	Image 1	11	1000000004	396
922		Spot	1	Image 1	11	1000000003	397
919.286		Spot	1	Image 1	11	1000000006	398
1012.29		Spot	1	Image 1	11	1000000036	399
1062.13		Spot	1	Image 1	11	1000000007	400
1034.86		Spot	1	Image 1	11	1000000009	401
912.286		Spot	1	Image 1	11	1000000010	402
1079.71		Spot	1	Image 1	11	1000000011	403
1096.75		Spot	1	Image 1	11	1000000008	404
884.333		Spot	1	Image 1	11	1000000012	405
1080.86		Spot	1	Image 1	11	1000000046	406
1212.43		Spot	1	Image 1	11	1000000013	407
1078.29		Spot	1	Image 1	11	1000000030	408
883.857		Spot	1	Image 1	11	1000000035	409
1181.63		Spot	1	Image 1	11	1000000015	410
1009		Spot	1	Image 1	11	1000000037	411
1323.13		Spot	1	Image 1	11	1000000043	412
1161.13		Spot	1	Image 1	11	1000000038	413
1274.25		Spot	1	Image 1	11	1000000031	414
1180.75		Spot	1	Image 1	11	1000000039	415
937.444		Spot	1	Image 1	11	1000000016	416
805.857		Spot	1	Image 1	11	1000000056	417
935.25		Spot	1	Image 1	11	1000000040	418
1246.57		Spot	1	Image 1	11	1000000017	419
1135		Spot	1	Image 1	11	1000000018	420
949.571		Spot	1	Image 1	11	1000000019	421
1168.63		Spot	1	Image 1	11	1000000051	422
1003.13		Spot	1	Image 1	11	1000000047	423
1117.57		Spot	1	Image 1	11	1000000020	424
1222.57		Spot	1	Image 1	11	1000000044	425
1466		Spot	1	Image 1	11	1000000021	426
1052.63		Spot	1	Image 1	11	1000000033	427
1125.75		Spot	1	Image 1	11	1000000022	428
1527.5		Spot	1	Image 1	11	1000000052	429
1111		Spot	1	Image 1	11	1000000057	430
1337.25		Spot	1	Image 1	11	1000000048	431
990.857		Spot	1	Image 1	11	1000000024	432
1012.13		Spot	1	Image 1	11	1000000026	433
1036.13		Spot	1	Image 1	11	1000000025	434
850.875		Spot	1	Image 1	11	1000000027	435
1095.5		Spot	1	Image 1	11	1000000028	436
998.714		Spot	1	Image 1	11	1000000029	437
974.75		Spot	1	Image 1	11	1000000049	438
1010.25		Spot	1	Image 1	11	1000000041	439
857.571		Spot	1	Image 1	12	1000000053	440
1083.63		Spot	1	Image 1	12	1000000050	441
929.875		Spot	1	Image 1	12	1000000045	442
839.5		Spot	1	Image 1	12	1000000001	443
836.143		Spot	1	Image 1	12	1000000058	444
979.25		Spot	1	Image 1	12	1000000034	445
1072.5		Spot	1	Image 1	12	1000000059	446
931		Spot	1	Image 1	12	1000000042	447
1187.13		Spot	1	Image 1	12	1000000002	448
833.75		Spot	1	Image 1	12	1000000054	449
1075.5		Spot	1	Image 1	12	1000000003	450
910.143		Spot	1	Image 1	12	1000000005	451
1189.43		Spot	1	Image 1	12	1000000036	452
1069.88		Spot	1	Image 1	12	1000000007	453
1007.75		Spot	1	Image 1	12	1000000009	454
886.625		Spot	1	Image 1	12	1000000010	455
1111		Spot	1	Image 1	12	1000000011	456
937.125		Spot	1	Image 1	12	1000000008	457
896.375		Spot	1	Image 1	12	1000000012	458
1024.13		Spot	1	Image 1	12	1000000046	459
1150.33		Spot	1	Image 1	12	1000000060	460
896.25		Spot	1	Image 1	12	1000000061	461
1103.44		Spot	1	Image 1	12	1000000013	462
1140.88		Spot	1	Image 1	12	1000000030	463
871.571		Spot	1	Image 1	12	1000000035	464
968.875		Spot	1	Image 1	12	1000000014	465
1133.5		Spot	1	Image 1	12	1000000015	466
1011.43		Spot	1	Image 1	12	1000000062	467
1015.43		Spot	1	Image 1	12	1000000037	468
1122.5		Spot	1	Image 1	12	1000000055	469
1273.38		Spot	1	Image 1	12	1000000043	470
1177.33		Spot	1	Image 1	12	1000000031	471
850.375		Spot	1	Image 1	12	1000000056	472
1180.38		Spot	1	Image 1	12	1000000039	473
886.571		Spot	1	Image 1	12	1000000032	474
1011.25		Spot	1	Image 1	12	1000000016	475
1180.63		Spot	1	Image 1	12	1000000017	476
912.857		Spot	1	Image 1	12	1000000019	477
1192.86		Spot	1	Image 1	12	1000000018	478
1096.88		Spot	1	Image 1	12	1000000051	479
987.375		Spot	1	Image 1	12	1000000047	480
1139		Spot	1	Image 1	12	1000000044	481
1113.5		Spot	1	Image 1	12	1000000020	482
1448.88		Spot	1	Image 1	12	1000000021	483
986.875		Spot	1	Image 1	12	1000000033	484
1293		Spot	1	Image 1	12	1000000022	485
1322.38		Spot	1	Image 1	12	1000000052	486
1088.75		Spot	1	Image 1	12	1000000057	487
1333.71		Spot	1	Image 1	12	1000000048	488
944.571		Spot	1	Image 1	12	1000000023	489
974.714		Spot	1	Image 1	12	1000000024	490
1019		Spot	1	Image 1	12	1000000026	491
943		Spot	1	Image 1	12	1000000025	492
806.857		Spot	1	Image 1	12	1000000027	493
1011.11		Spot	1	Image 1	12	1000000028	494
988.75		Spot	1	Image 1	12	1000000029	495
1084.38		Spot	1	Image 1	12	1000000049	496
993.75		Spot	1	Image 1	12	1000000041	497
855.857		Spot	1	Image 1	13	1000000053	498
982.857		Spot	1	Image 1	13	1000000050	499
900		Spot	1	Image 1	13	1000000045	500
882.143		Spot	1	Image 1	13	1000000001	501
853.875		Spot	1	Image 1	13	1000000058	502
924.857		Spot	1	Image 1	13	1000000034	503
1037.89		Spot	1	Image 1	13	1000000059	504
821.125		Spot	1	Image 1	13	1000000042	505
1063.43		Spot	1	Image 1	13	1000000002	506
939.571		Spot	1	Image 1	13	1000000004	507
1136.75		Spot	1	Image 1	13	1000000003	508
1095.38		Spot	1	Image 1	13	1000000036	509
947.143		Spot	1	Image 1	13	1000000005	510
884.714		Spot	1	Image 1	13	1000000006	511
1068.89		Spot	1	Image 1	13	1000000007	512
894.429		Spot	1	Image 1	13	1000000009	513
824.429		Spot	1	Image 1	13	1000000010	514
814.571		Spot	1	Image 1	13	1000000012	515
847.75		Spot	1	Image 1	13	1000000008	516
1010.78		Spot	1	Image 1	13	1000000060	517
916		Spot	1	Image 1	13	1000000046	518
969.857		Spot	1	Image 1	13	1000000061	519
1069.5		Spot	1	Image 1	13	1000000013	520
826.429		Spot	1	Image 1	13	1000000035	521
1185.86		Spot	1	Image 1	13	1000000030	522
988.143		Spot	1	Image 1	13	1000000014	523
1151.63		Spot	1	Image 1	13	1000000015	524
1007.71		Spot	1	Image 1	13	1000000037	525
1213.13		Spot	1	Image 1	13	1000000062	526
1114.63		Spot	1	Image 1	13	1000000055	527
1055.86		Spot	1	Image 1	13	1000000043	528
1087.13		Spot	1	Image 1	13	1000000038	529
1139.57		Spot	1	Image 1	13	1000000063	530
1208.56		Spot	1	Image 1	13	1000000031	531
1014.57		Spot	1	Image 1	13	1000000039	532
1025.43		Spot	1	Image 1	13	1000000016	533
845.25		Spot	1	Image 1	13	1000000056	534
991.857		Spot	1	Image 1	13	1000000032	535
954.429		Spot	1	Image 1	13	1000000040	536
1121.56		Spot	1	Image 1	13	1000000017	537
1114		Spot	1	Image 1	13	1000000018	538
909.875		Spot	1	Image 1	13	1000000019	539
1189.29		Spot	1	Image 1	13	1000000051	540
975.143		Spot	1	Image 1	13	1000000047	541
1227		Spot	1	Image 1	13	1000000044	542
1095.22		Spot	1	Image 1	13	1000000020	543
1331.86		Spot	1	Image 1	13	1000000021	544
1010.63		Spot	1	Image 1	13	1000000033	545
1274		Spot	1	Image 1	13	1000000022	546
1395.14		Spot	1	Image 1	13	1000000052	547
1131.25		Spot	1	Image 1	13	1000000057	548
1326.13		Spot	1	Image 1	13	1000000048	549
1014.57		Spot	1	Image 1	13	1000000023	550
948.875		Spot	1	Image 1	13	1000000025	551
804.857		Spot	1	Image 1	13	1000000027	552
1025		Spot	1	Image 1	13	1000000026	553
944		Spot	1	Image 1	13	1000000028	554
1071.29		Spot	1	Image 1	13	1000000029	555
1102.25		Spot	1	Image 1	13	1000000049	556
994.875		Spot	1	Image 1	13	1000000041	557
933.286		Spot	1	Image 1	14	1000000053	558
1184.71		Spot	1	Image 1	14	1000000050	559
838.286		Spot	1	Image 1	14	1000000001	560
860.556		Spot	1	Image 1	14	1000000058	561
937		Spot	1	Image 1	14	1000000034	562
980.75		Spot	1	Image 1	14	1000000059	563
821.125		Spot	1	Image 1	14	1000000042	564
1212.63		Spot	1	Image 1	14	1000000002	565
971.625		Spot	1	Image 1	14	1000000054	566
968.875		Spot	1	Image 1	14	1000000004	567
1214.13		Spot	1	Image 1	14	1000000003	568
967.875		Spot	1	Image 1	14	1000000005	569
1231.14		Spot	1	Image 1	14	1000000036	570
1053.57		Spot	1	Image 1	14	1000000007	571
877.875		Spot	1	Image 1	14	1000000009	572
845.875		Spot	1	Image 1	14	1000000010	573
876		Spot	1	Image 1	14	1000000012	574
947.429		Spot	1	Image 1	14	1000000046	575
1132.14		Spot	1	Image 1	14	1000000060	576
932.375		Spot	1	Image 1	14	1000000061	577
898.75		Spot	1	Image 1	14	1000000013	578
856.111		Spot	1	Image 1	14	1000000035	579
1072.78		Spot	1	Image 1	14	1000000030	580
1148.56		Spot	1	Image 1	14	1000000015	581
906.625		Spot	1	Image 1	14	1000000037	582
1283.43		Spot	1	Image 1	14	1000000062	583
1035.5		Spot	1	Image 1	14	1000000043	584
989.875		Spot	1	Image 1	14	1000000038	585
1240.86		Spot	1	Image 1	14	1000000063	586
1163.29		Spot	1	Image 1	14	1000000039	587
963.25		Spot	1	Image 1	14	1000000032	588
983.5		Spot	1	Image 1	14	1000000016	589
800.571		Spot	1	Image 1	14	1000000056	590
1021.88		Spot	1	Image 1	14	1000000040	591
1189.5		Spot	1	Image 1	14	1000000017	592
1091.63		Spot	1	Image 1	14	1000000018	593
967.667		Spot	1	Image 1	14	1000000019	594
1050.29		Spot	1	Image 1	14	1000000051	595
1031.14		Spot	1	Image 1	14	1000000047	596
1089.44		Spot	1	Image 1	14	1000000020	597
1194		Spot	1	Image 1	14	1000000044	598
1468.5		Spot	1	Image 1	14	1000000021	599
997		Spot	1	Image 1	14	1000000033	600
1276		Spot	1	Image 1	14	1000000052	601
1025.71		Spot	1	Image 1	14	1000000022	602
1041.43		Spot	1	Image 1	14	1000000057	603
1292.13		Spot	1	Image 1	14	1000000048	604
910.625		Spot	1	Image 1	14	1000000023	605
1026.25		Spot	1	Image 1	14	1000000024	606
921.125		Spot	1	Image 1	14	1000000027	607
1023.43		Spot	1	Image 1	14	1000000026	608
1033.63		Spot	1	Image 1	14	1000000028	609
965.857		Spot	1	Image 1	14	1000000064	610
1036.43		Spot	1	Image 1	14	1000000029	611
1030.5		Spot	1	Image 1	14	1000000049	612
1033.88		Spot	1	Image 1	14	1000000041	613
923.25		Spot	1	Image 1	15	1000000053	614
1028.78		Spot	1	Image 1	15	1000000050	615
814		Spot	1	Image 1	15	1000000045	616
881.857		Spot	1	Image 1	15	1000000001	617
797.5		Spot	1	Image 1	15	1000000058	618
963.571		Spot	1	Image 1	15	1000000065	619
978.333		Spot	1	Image 1	15	1000000059	620
873.714		Spot	1	Image 1	15	1000000042	621
1059.11		Spot	1	Image 1	15	1000000054	622
989.75		Spot	1	Image 1	15	1000000003	623
909.286		Spot	1	Image 1	15	1000000004	624
991.625		Spot	1	Image 1	15	1000000036	625
942.25		Spot	1	Image 1	15	1000000005	626
1030.86		Spot	1	Image 1	15	1000000066	627
868		Spot	1	Image 1	15	1000000009	628
1152.88		Spot	1	Image 1	15	1000000067	629
799.429		Spot	1	Image 1	15	1000000010	630
893.375		Spot	1	Image 1	15	1000000012	631
1083.11		Spot	1	Image 1	15	1000000060	632
1025.5		Spot	1	Image 1	15	1000000046	633
1151.29		Spot	1	Image 1	15	1000000068	634
1013.71		Spot	1	Image 1	15	1000000013	635
1004.29		Spot	1	Image 1	15	1000000030	636
1082.29		Spot	1	Image 1	15	1000000014	637
891.714		Spot	1	Image 1	15	1000000035	638
1043.14		Spot	1	Image 1	15	1000000015	639
1027.29		Spot	1	Image 1	15	1000000037	640
1418.5		Spot	1	Image 1	15	1000000062	641
1161		Spot	1	Image 1	15	1000000055	642
1150.38		Spot	1	Image 1	15	1000000038	643
1017.71		Spot	1	Image 1	15	1000000043	644
1239		Spot	1	Image 1	15	1000000063	645
1144.78		Spot	1	Image 1	15	1000000039	646
1128.43		Spot	1	Image 1	15	1000000016	647
985.571		Spot	1	Image 1	15	1000000040	648
1076.13		Spot	1	Image 1	15	1000000017	649
860.714		Spot	1	Image 1	15	1000000019	650
1146.63		Spot	1	Image 1	15	1000000018	651
1123.38		Spot	1	Image 1	15	1000000051	652
1006.75		Spot	1	Image 1	15	1000000047	653
1036.25		Spot	1	Image 1	15	1000000020	654
1050.29		Spot	1	Image 1	15	1000000044	655
1411.75		Spot	1	Image 1	15	1000000021	656
1030.75		Spot	1	Image 1	15	1000000033	657
1211.38		Spot	1	Image 1	15	1000000022	658
1285.14		Spot	1	Image 1	15	1000000052	659
1212.86		Spot	1	Image 1	15	1000000048	660
1124		Spot	1	Image 1	15	1000000057	661
965.222		Spot	1	Image 1	15	1000000023	662
951		Spot	1	Image 1	15	1000000024	663
995.444		Spot	1	Image 1	15	1000000026	664
822.625		Spot	1	Image 1	15	1000000027	665
1117.43		Spot	1	Image 1	15	1000000028	666
928.125		Spot	1	Image 1	15	1000000064	667
1057.38		Spot	1	Image 1	15	1000000029	668
1167.17		Spot	1	Image 1	15	1000000049	669
1014.29		Spot	1	Image 1	15	1000000041	670
868.75		Spot	1	Image 1	16	1000000053	671
976.286		Spot	1	Image 1	16	1000000050	672
859.286		Spot	1	Image 1	16	1000000001	673
812.75		Spot	1	Image 1	16	1000000058	674
917.714		Spot	1	Image 1	16	1000000065	675
1206.63		Spot	1	Image 1	16	1000000059	676
879.143		Spot	1	Image 1	16	1000000042	677
1021.86		Spot	1	Image 1	16	1000000003	678
868.5		Spot	1	Image 1	16	1000000004	679
968		Spot	1	Image 1	16	1000000005	680
1023.57		Spot	1	Image 1	16	1000000036	681
1041.44		Spot	1	Image 1	16	1000000066	682
900		Spot	1	Image 1	16	1000000069	683
925.143		Spot	1	Image 1	16	1000000009	684
843.556		Spot	1	Image 1	16	1000000010	685
1186.5		Spot	1	Image 1	16	1000000067	686
857.143		Spot	1	Image 1	16	1000000012	687
957.714		Spot	1	Image 1	16	1000000046	688
1067.71		Spot	1	Image 1	16	1000000060	689
1037.25		Spot	1	Image 1	16	1000000068	690
992.5		Spot	1	Image 1	16	1000000061	691
1010.57		Spot	1	Image 1	16	1000000013	692
1003		Spot	1	Image 1	16	1000000030	693
1107.44		Spot	1	Image 1	16	1000000055	694
999.429		Spot	1	Image 1	16	1000000037	695
1566.57		Spot	1	Image 1	16	1000000062	696
1057		Spot	1	Image 1	16	1000000038	697
1013.38		Spot	1	Image 1	16	1000000043	698
1122.75		Spot	1	Image 1	16	1000000070	699
1082.11		Spot	1	Image 1	16	1000000039	700
782		Spot	1	Image 1	16	1000000056	701
993		Spot	1	Image 1	16	1000000040	702
1068.67		Spot	1	Image 1	16	1000000016	703
959.429		Spot	1	Image 1	16	1000000017	704
1102.88		Spot	1	Image 1	16	1000000018	705
928.444		Spot	1	Image 1	16	1000000019	706
1263.43		Spot	1	Image 1	16	1000000051	707
967.286		Spot	1	Image 1	16	1000000047	708
1114.38		Spot	1	Image 1	16	1000000020	709
1236.14		Spot	1	Image 1	16	1000000044	710
1316.5		Spot	1	Image 1	16	1000000021	711
1074.71		Spot	1	Image 1	16	1000000033	712
1302.43		Spot	1	Image 1	16	1000000022	713
1069.63		Spot	1	Image 1	16	1000000052	714
1118.57		Spot	1	Image 1	16	1000000057	715
1173.29		Spot	1	Image 1	16	1000000048	716
1057.5		Spot	1	Image 1	16	1000000023	717
962.857		Spot	1	Image 1	16	1000000071	718
924.571		Spot	1	Image 1	16	1000000072	719
986.875		Spot	1	Image 1	16	1000000024	720
995.286		Spot	1	Image 1	16	1000000028	721
941.625		Spot	1	Image 1	16	1000000064	722
988		Spot	1	Image 1	16	1000000029	723
930.857		Spot	1	Image 1	16	1000000049	724
1037.25		Spot	1	Image 1	16	1000000041	725
890.375		Spot	1	Image 1	17	1000000053	726
1039.57		Spot	1	Image 1	17	1000000050	727
854.5		Spot	1	Image 1	17	1000000045	728
884.667		Spot	1	Image 1	17	1000000001	729
802.143		Spot	1	Image 1	17	1000000058	730
871		Spot	1	Image 1	17	1000000065	731
1187.63		Spot	1	Image 1	17	1000000059	732
950.875		Spot	1	Image 1	17	1000000073	733
849.889		Spot	1	Image 1	17	1000000042	734
954.429		Spot	1	Image 1	17	1000000074	735
818.333		Spot	1	Image 1	17	1000000054	736
1085.29		Spot	1	Image 1	17	1000000003	737
899.125		Spot	1	Image 1	17	1000000005	738
1071.88		Spot	1	Image 1	17	1000000036	739
1021		Spot	1	Image 1	17	1000000066	740
881.143		Spot	1	Image 1	17	1000000069	741
861.571		Spot	1	Image 1	17	1000000009	742
933		Spot	1	Image 1	17	1000000075	743
1081.88		Spot	1	Image 1	17	1000000067	744
897.125		Spot	1	Image 1	17	1000000012	745
1029.75		Spot	1	Image 1	17	1000000046	746
1058.71		Spot	1	Image 1	17	1000000060	747
1098.63		Spot	1	Image 1	17	1000000068	748
929.75		Spot	1	Image 1	17	1000000061	749
1104		Spot	1	Image 1	17	1000000030	750
1205.88		Spot	1	Image 1	17	1000000062	751
1144.86		Spot	1	Image 1	17	1000000043	752
970.857		Spot	1	Image 1	17	1000000063	753
1146.88		Spot	1	Image 1	17	1000000039	754
806.75		Spot	1	Image 1	17	1000000056	755
1021.22		Spot	1	Image 1	17	1000000016	756
980		Spot	1	Image 1	17	1000000076	757
925.889		Spot	1	Image 1	17	1000000017	758
1032.29		Spot	1	Image 1	17	1000000018	759
1327.57		Spot	1	Image 1	17	1000000051	760
1016		Spot	1	Image 1	17	1000000047	761
1126.75		Spot	1	Image 1	17	1000000044	762
1177		Spot	1	Image 1	17	1000000020	763
1324.14		Spot	1	Image 1	17	1000000021	764
1185.86		Spot	1	Image 1	17	1000000022	765
1053.63		Spot	1	Image 1	17	1000000033	766
1104		Spot	1	Image 1	17	1000000052	767
1144.88		Spot	1	Image 1	17	1000000048	768
1164.5		Spot	1	Image 1	17	1000000057	769
1017.57		Spot	1	Image 1	17	1000000023	770
1002.29		Spot	1	Image 1	17	1000000071	771
889.571		Spot	1	Image 1	17	1000000072	772
959.857		Spot	1	Image 1	17	1000000024	773
1050.75		Spot	1	Image 1	17	1000000028	774
953.125		Spot	1	Image 1	17	1000000064	775
971.875		Spot	1	Image 1	17	1000000029	776
1029.71		Spot	1	Image 1	17	1000000049	777
974.25		Spot	1	Image 1	17	1000000041	778
863.25		Spot	1	Image 1	18	1000000053	779
918.5		Spot	1	Image 1	18	1000000050	780
839.5		Spot	1	Image 1	18	1000000077	781
880.571		Spot	1	Image 1	18	1000000058	782
875.571		Spot	1	Image 1	18	1000000065	783
1327.88		Spot	1	Image 1	18	1000000078	784
1083.75		Spot	1	Image 1	18	1000000073	785
974.571		Spot	1	Image 1	18	1000000079	786
820.625		Spot	1	Image 1	18	1000000054	787
1112		Spot	1	Image 1	18	1000000074	788
1227.63		Spot	1	Image 1	18	1000000003	789
902.889		Spot	1	Image 1	18	1000000005	790
1073.25		Spot	1	Image 1	18	1000000036	791
1029.43		Spot	1	Image 1	18	1000000066	792
855.714		Spot	1	Image 1	18	1000000009	793
896.714		Spot	1	Image 1	18	1000000075	794
794		Spot	1	Image 1	18	1000000010	795
1251.57		Spot	1	Image 1	18	1000000067	796
842.625		Spot	1	Image 1	18	1000000012	797
947.429		Spot	1	Image 1	18	1000000046	798
1022.88		Spot	1	Image 1	18	1000000060	799
1011.38		Spot	1	Image 1	18	1000000061	800
1060.5		Spot	1	Image 1	18	1000000055	801
1377.5		Spot	1	Image 1	18	1000000062	802
1083.29		Spot	1	Image 1	18	1000000043	803
987.375		Spot	1	Image 1	18	1000000063	804
952.143		Spot	1	Image 1	18	1000000070	805
1111		Spot	1	Image 1	18	1000000039	806
1063.89		Spot	1	Image 1	18	1000000080	807
1060.88		Spot	1	Image 1	18	1000000040	808
1012.71		Spot	1	Image 1	18	1000000076	809
908.5		Spot	1	Image 1	18	1000000017	810
1029.86		Spot	1	Image 1	18	1000000018	811
891.444		Spot	1	Image 1	18	1000000019	812
1529.13		Spot	1	Image 1	18	1000000051	813
1042.14		Spot	1	Image 1	18	1000000047	814
1140.89		Spot	1	Image 1	18	1000000044	815
1103.63		Spot	1	Image 1	18	1000000020	816
1436.29		Spot	1	Image 1	18	1000000021	817
992		Spot	1	Image 1	18	1000000033	818
1105.25		Spot	1	Image 1	18	1000000052	819
1072		Spot	1	Image 1	18	1000000022	820
1145.25		Spot	1	Image 1	18	1000000048	821
1080.57		Spot	1	Image 1	18	1000000057	822
924.857		Spot	1	Image 1	18	1000000071	823
1039.5		Spot	1	Image 1	18	1000000023	824
982.125		Spot	1	Image 1	18	1000000024	825
854.25		Spot	1	Image 1	18	1000000072	826
839.571		Spot	1	Image 1	18	1000000081	827
1021.44		Spot	1	Image 1	18	1000000028	828
933.625		Spot	1	Image 1	18	1000000064	829
994.625		Spot	1	Image 1	18	1000000029	830
1044.71		Spot	1	Image 1	18	1000000049	831
953.429		Spot	1	Image 1	18	1000000041	832
856.429		Spot	1	Image 1	19	1000000053	833
854.75		Spot	1	Image 1	19	1000000050	834
839.5		Spot	1	Image 1	19	1000000045	835
894.375		Spot	1	Image 1	19	1000000077	836
786.857		Spot	1	Image 1	19	1000000058	837
1010.38		Spot	1	Image 1	19	1000000059	838
1006.29		Spot	1	Image 1	19	1000000065	839
1020.44		Spot	1	Image 1	19	1000000078	840
1132.57		Spot	1	Image 1	19	1000000073	841
955.571		Spot	1	Image 1	19	1000000079	842
1043.89		Spot	1	Image 1	19	1000000074	843
873.556		Spot	1	Image 1	19	1000000054	844
1022.43		Spot	1	Image 1	19	1000000003	845
928.125		Spot	1	Image 1	19	1000000005	846
1133.88		Spot	1	Image 1	19	1000000036	847
1036.88		Spot	1	Image 1	19	1000000066	848
823.625		Spot	1	Image 1	19	1000000069	849
839.375		Spot	1	Image 1	19	1000000009	850
1035.43		Spot	1	Image 1	19	1000000082	851
880.25		Spot	1	Image 1	19	1000000012	852
1032.71		Spot	1	Image 1	19	1000000068	853
1007		Spot	1	Image 1	19	1000000060	854
929.286		Spot	1	Image 1	19	1000000046	855
1077		Spot	1	Image 1	19	1000000061	856
1078.25		Spot	1	Image 1	19	1000000055	857
1229.75		Spot	1	Image 1	19	1000000062	858
1025.57		Spot	1	Image 1	19	1000000043	859
1014.71		Spot	1	Image 1	19	1000000070	860
1042.5		Spot	1	Image 1	19	1000000039	861
1168.86		Spot	1	Image 1	19	1000000080	862
793.25		Spot	1	Image 1	19	1000000056	863
1024.75		Spot	1	Image 1	19	1000000076	864
929.714		Spot	1	Image 1	19	1000000017	865
1050.88		Spot	1	Image 1	19	1000000018	866
926		Spot	1	Image 1	19	1000000019	867
1616.25		Spot	1	Image 1	19	1000000051	868
1001.88		Spot	1	Image 1	19	1000000047	869
1080.11		Spot	1	Image 1	19	1000000044	870
1117		Spot	1	Image 1	19	1000000020	871
1335.43		Spot	1	Image 1	19	1000000021	872
1014.63		Spot	1	Image 1	19	1000000033	873
1326.63		Spot	1	Image 1	19	1000000052	874
1161.57		Spot	1	Image 1	19	1000000022	875
1150.88		Spot	1	Image 1	19	1000000048	876
1012.86		Spot	1	Image 1	19	1000000057	877
948.429		Spot	1	Image 1	19	1000000083	878
823		Spot	1	Image 1	19	1000000071	879
971.375		Spot	1	Image 1	19	1000000023	880
993		Spot	1	Image 1	19	1000000024	881
787		Spot	1	Image 1	19	1000000081	882
1054.67		Spot	1	Image 1	19	1000000028	883
909.714		Spot	1	Image 1	19	1000000064	884
1008.88		Spot	1	Image 1	19	1000000029	885
1000.88		Spot	1	Image 1	19	1000000041	886
834.429		Spot	1	Image 1	19	1000000049	887
807		Spot	1	Image 1	20	1000000053	888
881.571		Spot	1	Image 1	20	1000000050	889
896.625		Spot	1	Image 1	20	1000000077	890
841.143		Spot	1	Image 1	20	1000000058	891
943.333		Spot	1	Image 1	20	1000000065	892
1052.14		Spot	1	Image 1	20	1000000073	893
1027.13		Spot	1	Image 1	20	1000000079	894
965.125		Spot	1	Image 1	20	1000000078	895
821		Spot	1	Image 1	20	1000000054	896
1169.57		Spot	1	Image 1	20	1000000003	897
1099.75		Spot	1	Image 1	20	1000000074	898
964.875		Spot	1	Image 1	20	1000000005	899
1107		Spot	1	Image 1	20	1000000036	900
988		Spot	1	Image 1	20	1000000066	901
830.429		Spot	1	Image 1	20	1000000069	902
1140.88		Spot	1	Image 1	20	1000000082	903
933.571		Spot	1	Image 1	20	1000000067	904
967		Spot	1	Image 1	20	1000000068	905
881.714		Spot	1	Image 1	20	1000000075	906
921.222		Spot	1	Image 1	20	1000000012	907
1030.71		Spot	1	Image 1	20	1000000060	908
1044.5		Spot	1	Image 1	20	1000000061	909
1051.13		Spot	1	Image 1	20	1000000055	910
1119		Spot	1	Image 1	20	1000000062	911
963.25		Spot	1	Image 1	20	1000000063	912
1006.29		Spot	1	Image 1	20	1000000043	913
937.429		Spot	1	Image 1	20	1000000070	914
952.143		Spot	1	Image 1	20	1000000039	915
921.286		Spot	1	Image 1	20	1000000040	916
881.5		Spot	1	Image 1	20	1000000076	917
897.143		Spot	1	Image 1	20	1000000084	918
903.556		Spot	1	Image 1	20	1000000017	919
1006.56		Spot	1	Image 1	20	1000000018	920
907.143		Spot	1	Image 1	20	1000000019	921
1707.88		Spot	1	Image 1	20	1000000051	922
988.143		Spot	1	Image 1	20	1000000047	923
1272.29		Spot	1	Image 1	20	1000000044	924
1090.38		Spot	1	Image 1	20	1000000020	925
1266.43		Spot	1	Image 1	20	1000000021	926
1289		Spot	1	Image 1	20	1000000052	927
1126.57		Spot	1	Image 1	20	1000000022	928
910		Spot	1	Image 1	20	1000000033	929
1003.5		Spot	1	Image 1	20	1000000057	930
1096.75		Spot	1	Image 1	20	1000000048	931
801.444		Spot	1	Image 1	20	1000000071	932
973.571		Spot	1	Image 1	20	1000000083	933
1083.57		Spot	1	Image 1	20	1000000023	934
1089.43		Spot	1	Image 1	20	1000000024	935
855.875		Spot	1	Image 1	20	1000000072	936
769.5		Spot	1	Image 1	20	1000000081	937
1026.44		Spot	1	Image 1	20	1000000028	938
1032		Spot	1	Image 1	20	1000000064	939
1163.38		Spot	1	Image 1	20	1000000029	940
999.375		Spot	1	Image 1	20	1000000041	941
882.714		Spot	1	Image 1	20	1000000049	942
853		Spot	1	Image 1	21	1000000053	943
920		Spot	1	Image 1	21	1000000050	944
783.5		Spot	1	Image 1	21	1000000045	945
823		Spot	1	Image 1	21	1000000077	946
812.857		Spot	1	Image 1	21	1000000065	947
868.857		Spot	1	Image 1	21	1000000059	948
983.429		Spot	1	Image 1	21	1000000073	949
1037		Spot	1	Image 1	21	1000000079	950
866.5		Spot	1	Image 1	21	1000000054	951
993.25		Spot	1	Image 1	21	1000000003	952
1334.44		Spot	1	Image 1	21	1000000074	953
880.143		Spot	1	Image 1	21	1000000085	954
1021.14		Spot	1	Image 1	21	1000000066	955
1034.43		Spot	1	Image 1	21	1000000036	956
828.571		Spot	1	Image 1	21	1000000069	957
848.625		Spot	1	Image 1	21	1000000009	958
1020.5		Spot	1	Image 1	21	1000000082	959
1007.13		Spot	1	Image 1	21	1000000068	960
958.571		Spot	1	Image 1	21	1000000067	961
975.429		Spot	1	Image 1	21	1000000075	962
1003.75		Spot	1	Image 1	21	1000000046	963
1033.38		Spot	1	Image 1	21	1000000060	964
1098		Spot	1	Image 1	21	1000000061	965
1195.38		Spot	1	Image 1	21	1000000062	966
1057.44		Spot	1	Image 1	21	1000000086	967
1140.25		Spot	1	Image 1	21	1000000087	968
872.625		Spot	1	Image 1	21	1000000063	969
967.625		Spot	1	Image 1	21	1000000070	970
1009.88		Spot	1	Image 1	21	1000000080	971
937.75		Spot	1	Image 1	21	1000000039	972
931.125		Spot	1	Image 1	21	1000000040	973
811.286		Spot	1	Image 1	21	1000000056	974
906		Spot	1	Image 1	21	1000000076	975
929.375		Spot	1	Image 1	21	1000000017	976
984.625		Spot	1	Image 1	21	1000000084	977
1028.14		Spot	1	Image 1	21	1000000018	978
1231		Spot	1	Image 1	21	1000000051	979
971.25		Spot	1	Image 1	21	1000000019	980
974.143		Spot	1	Image 1	21	1000000047	981
1036.5		Spot	1	Image 1	21	1000000020	982
1216.88		Spot	1	Image 1	21	1000000044	983
1362		Spot	1	Image 1	21	1000000021	984
1010.89		Spot	1	Image 1	21	1000000033	985
1276.71		Spot	1	Image 1	21	1000000052	986
1020.29		Spot	1	Image 1	21	1000000022	987
1102.17		Spot	1	Image 1	21	1000000057	988
1062.13		Spot	1	Image 1	21	1000000048	989
908.571		Spot	1	Image 1	21	1000000071	990
928.75		Spot	1	Image 1	21	1000000083	991
950.571		Spot	1	Image 1	21	1000000023	992
1029.14		Spot	1	Image 1	21	1000000024	993
808.375		Spot	1	Image 1	21	1000000081	994
961		Spot	1	Image 1	21	1000000028	995
1028.5		Spot	1	Image 1	21	1000000064	996
1188.57		Spot	1	Image 1	21	1000000029	997
940.571		Spot	1	Image 1	21	1000000041	998
825.714		Spot	1	Image 1	22	1000000053	999
910.857		Spot	1	Image 1	22	1000000050	1000
880.429		Spot	1	Image 1	22	1000000077	1001
838.125		Spot	1	Image 1	22	1000000058	1002
868.625		Spot	1	Image 1	22	1000000059	1003
821.143		Spot	1	Image 1	22	1000000065	1004
976.125		Spot	1	Image 1	22	1000000073	1005
866		Spot	1	Image 1	22	1000000078	1006
1106.75		Spot	1	Image 1	22	1000000079	1007
909.286		Spot	1	Image 1	22	1000000054	1008
1398.89		Spot	1	Image 1	22	1000000074	1009
1032.63		Spot	1	Image 1	22	1000000085	1010
1047.38		Spot	1	Image 1	22	1000000003	1011
1037.63		Spot	1	Image 1	22	1000000066	1012
1001		Spot	1	Image 1	22	1000000036	1013
809.857		Spot	1	Image 1	22	1000000069	1014
1084.14		Spot	1	Image 1	22	1000000082	1015
1120.29		Spot	1	Image 1	22	1000000068	1016
933.333		Spot	1	Image 1	22	1000000067	1017
1007.43		Spot	1	Image 1	22	1000000075	1018
975.778		Spot	1	Image 1	22	1000000046	1019
966.125		Spot	1	Image 1	22	1000000060	1020
999		Spot	1	Image 1	22	1000000061	1021
1029.57		Spot	1	Image 1	22	1000000086	1022
1163.43		Spot	1	Image 1	22	1000000062	1023
1052.38		Spot	1	Image 1	22	1000000087	1024
948.75		Spot	1	Image 1	22	1000000070	1025
1045		Spot	1	Image 1	22	1000000080	1026
940.625		Spot	1	Image 1	22	1000000040	1027
906.429		Spot	1	Image 1	22	1000000076	1028
998		Spot	1	Image 1	22	1000000017	1029
916.875		Spot	1	Image 1	22	1000000084	1030
1030.43		Spot	1	Image 1	22	1000000018	1031
883.286		Spot	1	Image 1	22	1000000019	1032
1012		Spot	1	Image 1	22	1000000047	1033
1116.29		Spot	1	Image 1	22	1000000044	1034
1200.63		Spot	1	Image 1	22	1000000020	1035
1546.86		Spot	1	Image 1	22	1000000021	1036
964.875		Spot	1	Image 1	22	1000000033	1037
1233		Spot	1	Image 1	22	1000000052	1038
1058.75		Spot	1	Image 1	22	1000000022	1039
1083.13		Spot	1	Image 1	22	1000000048	1040
1097.43		Spot	1	Image 1	22	1000000057	1041
1036.43		Spot	1	Image 1	22	1000000071	1042
944.286		Spot	1	Image 1	22	1000000023	1043
812.714		Spot	1	Image 1	22	1000000072	1044
804.857		Spot	1	Image 1	22	1000000081	1045
1017.14		Spot	1	Image 1	22	1000000028	1046
989		Spot	1	Image 1	22	1000000064	1047
1089.14		Spot	1	Image 1	22	1000000029	1048
984.143		Spot	1	Image 1	22	1000000041	1049
916.125		Spot	1	Image 1	23	1000000053	1050
927.571		Spot	1	Image 1	23	1000000050	1051
850.286		Spot	1	Image 1	23	1000000077	1052
784.25		Spot	1	Image 1	23	1000000058	1053
856.333		Spot	1	Image 1	23	1000000059	1054
956.125		Spot	1	Image 1	23	1000000073	1055
875.429		Spot	1	Image 1	23	1000000078	1056
1176.86		Spot	1	Image 1	23	1000000079	1057
1286.63		Spot	1	Image 1	23	1000000074	1058
953.444		Spot	1	Image 1	23	1000000085	1059
859.857		Spot	1	Image 1	23	1000000003	1060
1006.63		Spot	1	Image 1	23	1000000066	1061
836		Spot	1	Image 1	23	1000000009	1062
983.857		Spot	1	Image 1	23	1000000082	1063
912		Spot	1	Image 1	23	1000000068	1064
1007.5		Spot	1	Image 1	23	1000000067	1065
1008.86		Spot	1	Image 1	23	1000000075	1066
966.875		Spot	1	Image 1	23	1000000060	1067
1023		Spot	1	Image 1	23	1000000046	1068
901.125		Spot	1	Image 1	23	1000000088	1069
911.571		Spot	1	Image 1	23	1000000061	1070
1181.57		Spot	1	Image 1	23	1000000089	1071
924.125		Spot	1	Image 1	23	1000000086	1072
1074.57		Spot	1	Image 1	23	1000000087	1073
953.714		Spot	1	Image 1	23	1000000063	1074
990.375		Spot	1	Image 1	23	1000000090	1075
1214.13		Spot	1	Image 1	23	1000000091	1076
1117.38		Spot	1	Image 1	23	1000000080	1077
863		Spot	1	Image 1	23	1000000039	1078
802.875		Spot	1	Image 1	23	1000000056	1079
933		Spot	1	Image 1	23	1000000076	1080
992.444		Spot	1	Image 1	23	1000000084	1081
970.375		Spot	1	Image 1	23	1000000018	1082
976.125		Spot	1	Image 1	23	1000000047	1083
1105		Spot	1	Image 1	23	1000000044	1084
1050		Spot	1	Image 1	23	1000000020	1085
1409.75		Spot	1	Image 1	23	1000000021	1086
899.714		Spot	1	Image 1	23	1000000033	1087
1024.13		Spot	1	Image 1	23	1000000022	1088
1142.86		Spot	1	Image 1	23	1000000052	1089
1201.88		Spot	1	Image 1	23	1000000048	1090
977.625		Spot	1	Image 1	23	1000000057	1091
839.143		Spot	1	Image 1	23	1000000071	1092
1028.88		Spot	1	Image 1	23	1000000083	1093
894.429		Spot	1	Image 1	23	1000000023	1094
817.143		Spot	1	Image 1	23	1000000081	1095
1019.71		Spot	1	Image 1	23	1000000028	1096
1049.5		Spot	1	Image 1	23	1000000064	1097
1141.89		Spot	1	Image 1	23	1000000029	1098
965.667		Spot	1	Image 1	23	1000000041	1099
781.75		Spot	1	Image 1	24	1000000053	1100
849.143		Spot	1	Image 1	24	1000000092	1101
874.375		Spot	1	Image 1	24	1000000059	1102
922.429		Spot	1	Image 1	24	1000000065	1103
872.75		Spot	1	Image 1	24	1000000073	1104
887.429		Spot	1	Image 1	24	1000000078	1105
1116.38		Spot	1	Image 1	24	1000000079	1106
1327		Spot	1	Image 1	24	1000000074	1107
1050.13		Spot	1	Image 1	24	1000000085	1108
909.25		Spot	1	Image 1	24	1000000003	1109
1150.57		Spot	1	Image 1	24	1000000093	1110
998.429		Spot	1	Image 1	24	1000000066	1111
1061.33		Spot	1	Image 1	24	1000000036	1112
830.857		Spot	1	Image 1	24	1000000069	1113
1085.71		Spot	1	Image 1	24	1000000009	1114
1037.13		Spot	1	Image 1	24	1000000082	1115
953.875		Spot	1	Image 1	24	1000000068	1116
973		Spot	1	Image 1	24	1000000067	1117
1039.43		Spot	1	Image 1	24	1000000075	1118
961.5		Spot	1	Image 1	24	1000000046	1119
891		Spot	1	Image 1	24	1000000061	1120
907.286		Spot	1	Image 1	24	1000000088	1121
1218		Spot	1	Image 1	24	1000000089	1122
1124.86		Spot	1	Image 1	24	1000000090	1123
1089.56		Spot	1	Image 1	24	1000000080	1124
1320.71		Spot	1	Image 1	24	1000000091	1125
909.875		Spot	1	Image 1	24	1000000070	1126
808.875		Spot	1	Image 1	24	1000000056	1127
938.125		Spot	1	Image 1	24	1000000076	1128
958.875		Spot	1	Image 1	24	1000000084	1129
1007.14		Spot	1	Image 1	24	1000000018	1130
992.889		Spot	1	Image 1	24	1000000047	1131
1118.57		Spot	1	Image 1	24	1000000044	1132
1065.25		Spot	1	Image 1	24	1000000020	1133
1506.88		Spot	1	Image 1	24	1000000021	1134
940.125		Spot	1	Image 1	24	1000000033	1135
1024.71		Spot	1	Image 1	24	1000000022	1136
1130.14		Spot	1	Image 1	24	1000000057	1137
1125.25		Spot	1	Image 1	24	1000000048	1138
846.571		Spot	1	Image 1	24	1000000071	1139
860.75		Spot	1	Image 1	24	1000000072	1140
1041.63		Spot	1	Image 1	24	1000000083	1141
860.857		Spot	1	Image 1	24	1000000081	1142
970.333		Spot	1	Image 1	24	1000000028	1143
1036.29		Spot	1	Image 1	24	1000000064	1144
1064.33		Spot	1	Image 1	24	1000000029	1145
884.857		Spot	1	Image 1	24	1000000094	1146
996.125		Spot	1	Image 1	24	1000000041	1147
840.5		Spot	1	Image 1	25	1000000053	1148
765.25		Spot	1	Image 1	25	1000000092	1149
811.375		Spot	1	Image 1	25	1000000077	1150
837.857		Spot	1	Image 1	25	1000000058	1151
1171.56		Spot	1	Image 1	25	1000000079	1152
963.625		Spot	1	Image 1	25	1000000073	1153
901.857		Spot	1	Image 1	25	1000000078	1154
1177.88		Spot	1	Image 1	25	1000000074	1155
895.143		Spot	1	Image 1	25	1000000085	1156
1001		Spot	1	Image 1	25	1000000003	1157
1481.75		Spot	1	Image 1	25	1000000093	1158
960.286		Spot	1	Image 1	25	1000000066	1159
955.875		Spot	1	Image 1	25	1000000036	1160
830.5		Spot	1	Image 1	25	1000000069	1161
1082.57		Spot	1	Image 1	25	1000000082	1162
1281.14		Spot	1	Image 1	25	1000000009	1163
955.667		Spot	1	Image 1	25	1000000068	1164
1013		Spot	1	Image 1	25	1000000067	1165
1047.5		Spot	1	Image 1	25	1000000075	1166
994.625		Spot	1	Image 1	25	1000000046	1167
973.429		Spot	1	Image 1	25	1000000088	1168
1149.38		Spot	1	Image 1	25	1000000089	1169
975.25		Spot	1	Image 1	25	1000000086	1170
1123.25		Spot	1	Image 1	25	1000000090	1171
916.222		Spot	1	Image 1	25	1000000063	1172
1168		Spot	1	Image 1	25	1000000087	1173
1026.63		Spot	1	Image 1	25	1000000080	1174
1121.5		Spot	1	Image 1	25	1000000091	1175
929.286		Spot	1	Image 1	25	1000000070	1176
939.125		Spot	1	Image 1	25	1000000039	1177
898.571		Spot	1	Image 1	25	1000000076	1178
1041.43		Spot	1	Image 1	25	1000000084	1179
1040.29		Spot	1	Image 1	25	1000000018	1180
957.429		Spot	1	Image 1	25	1000000047	1181
987		Spot	1	Image 1	25	1000000044	1182
1052.5		Spot	1	Image 1	25	1000000020	1183
1378.75		Spot	1	Image 1	25	1000000021	1184
915.125		Spot	1	Image 1	25	1000000033	1185
988.625		Spot	1	Image 1	25	1000000022	1186
981.286		Spot	1	Image 1	25	1000000057	1187
980.5		Spot	1	Image 1	25	1000000048	1188
893.875		Spot	1	Image 1	25	1000000071	1189
895.625		Spot	1	Image 1	25	1000000083	1190
855.75		Spot	1	Image 1	25	1000000081	1191
998		Spot	1	Image 1	25	1000000028	1192
1023.43		Spot	1	Image 1	25	1000000064	1193
996		Spot	1	Image 1	25	1000000029	1194
818.625		Spot	1	Image 1	25	1000000094	1195
994		Spot	1	Image 1	25	1000000041	1196
903.714		Spot	1	Image 1	26	1000000053	1197
840.875		Spot	1	Image 1	26	1000000092	1198
860.125		Spot	1	Image 1	26	1000000065	1199
943		Spot	1	Image 1	26	1000000078	1200
1036.86		Spot	1	Image 1	26	1000000079	1201
1243.88		Spot	1	Image 1	26	1000000074	1202
893.75		Spot	1	Image 1	26	1000000085	1203
846.143		Spot	1	Image 1	26	1000000003	1204
1107.63		Spot	1	Image 1	26	1000000093	1205
1004.14		Spot	1	Image 1	26	1000000036	1206
956		Spot	1	Image 1	26	1000000066	1207
1126		Spot	1	Image 1	26	1000000082	1208
1192.63		Spot	1	Image 1	26	1000000009	1209
975.75		Spot	1	Image 1	26	1000000075	1210
928.889		Spot	1	Image 1	26	1000000067	1211
1063		Spot	1	Image 1	26	1000000046	1212
1006.5		Spot	1	Image 1	26	1000000088	1213
1046.13		Spot	1	Image 1	26	1000000089	1214
1024.86		Spot	1	Image 1	26	1000000086	1215
1224.38		Spot	1	Image 1	26	1000000090	1216
916.75		Spot	1	Image 1	26	1000000063	1217
1165.75		Spot	1	Image 1	26	1000000087	1218
1031.71		Spot	1	Image 1	26	1000000080	1219
979.25		Spot	1	Image 1	26	1000000070	1220
924.286		Spot	1	Image 1	26	1000000039	1221
867.125		Spot	1	Image 1	26	1000000076	1222
1025.43		Spot	1	Image 1	26	1000000084	1223
956.75		Spot	1	Image 1	26	1000000018	1224
1057.71		Spot	1	Image 1	26	1000000044	1225
941.5		Spot	1	Image 1	26	1000000020	1226
1504.29		Spot	1	Image 1	26	1000000021	1227
953.375		Spot	1	Image 1	26	1000000033	1228
1035.38		Spot	1	Image 1	26	1000000022	1229
1037.25		Spot	1	Image 1	26	1000000057	1230
924.778		Spot	1	Image 1	26	1000000048	1231
854.286		Spot	1	Image 1	26	1000000071	1232
925.625		Spot	1	Image 1	26	1000000072	1233
887.571		Spot	1	Image 1	26	1000000083	1234
822.714		Spot	1	Image 1	26	1000000081	1235
908.571		Spot	1	Image 1	26	1000000028	1236
972.125		Spot	1	Image 1	26	1000000064	1237
1098.43		Spot	1	Image 1	26	1000000029	1238
961.571		Spot	1	Image 1	26	1000000094	1239
932.286		Spot	1	Image 1	27	1000000053	1240
839.125		Spot	1	Image 1	27	1000000092	1241
840.125		Spot	1	Image 1	27	1000000077	1242
917.857		Spot	1	Image 1	27	1000000065	1243
859.75		Spot	1	Image 1	27	1000000078	1244
1117.25		Spot	1	Image 1	27	1000000079	1245
986.429		Spot	1	Image 1	27	1000000073	1246
1144.25		Spot	1	Image 1	27	1000000074	1247
910.75		Spot	1	Image 1	27	1000000085	1248
855.714		Spot	1	Image 1	27	1000000003	1249
995.125		Spot	1	Image 1	27	1000000093	1250
994.875		Spot	1	Image 1	27	1000000036	1251
948.571		Spot	1	Image 1	27	1000000066	1252
823.125		Spot	1	Image 1	27	1000000069	1253
1146.63		Spot	1	Image 1	27	1000000082	1254
1188.88		Spot	1	Image 1	27	1000000009	1255
1000.88		Spot	1	Image 1	27	1000000095	1256
980.714		Spot	1	Image 1	27	1000000067	1257
897		Spot	1	Image 1	27	1000000075	1258
955.286		Spot	1	Image 1	27	1000000046	1259
894.375		Spot	1	Image 1	27	1000000088	1260
966		Spot	1	Image 1	27	1000000089	1261
1036.71		Spot	1	Image 1	27	1000000086	1262
1020.11		Spot	1	Image 1	27	1000000090	1263
1172.86		Spot	1	Image 1	27	1000000087	1264
1002.56		Spot	1	Image 1	27	1000000070	1265
990.875		Spot	1	Image 1	27	1000000080	1266
931		Spot	1	Image 1	27	1000000039	1267
1040.29		Spot	1	Image 1	27	1000000091	1268
969.222		Spot	1	Image 1	27	1000000076	1269
970.143		Spot	1	Image 1	27	1000000084	1270
1020.63		Spot	1	Image 1	27	1000000018	1271
990.444		Spot	1	Image 1	27	1000000047	1272
1089		Spot	1	Image 1	27	1000000020	1273
1479.88		Spot	1	Image 1	27	1000000021	1274
977.143		Spot	1	Image 1	27	1000000033	1275
1137.13		Spot	1	Image 1	27	1000000096	1276
1000.75		Spot	1	Image 1	27	1000000057	1277
964.25		Spot	1	Image 1	27	1000000048	1278
823.75		Spot	1	Image 1	27	1000000072	1279
888.571		Spot	1	Image 1	27	1000000083	1280
824.25		Spot	1	Image 1	27	1000000081	1281
962		Spot	1	Image 1	27	1000000028	1282
975.857		Spot	1	Image 1	27	1000000064	1283
1026.43		Spot	1	Image 1	27	1000000029	1284
949.625		Spot	1	Image 1	27	1000000094	1285
979.5		Spot	1	Image 1	27	1000000041	1286
854.5		Spot	1	Image 1	28	1000000053	1287
844.429		Spot	1	Image 1	28	1000000092	1288
862.875		Spot	1	Image 1	28	1000000077	1289
873.857		Spot	1	Image 1	28	1000000097	1290
920.143		Spot	1	Image 1	28	1000000065	1291
862.375		Spot	1	Image 1	28	1000000078	1292
1039.29		Spot	1	Image 1	28	1000000079	1293
889.125		Spot	1	Image 1	28	1000000073	1294
1163		Spot	1	Image 1	28	1000000074	1295
936.375		Spot	1	Image 1	28	1000000085	1296
822.333		Spot	1	Image 1	28	1000000003	1297
1013.25		Spot	1	Image 1	28	1000000093	1298
914.75		Spot	1	Image 1	28	1000000036	1299
959.571		Spot	1	Image 1	28	1000000066	1300
846.625		Spot	1	Image 1	28	1000000098	1301
898.125		Spot	1	Image 1	28	1000000069	1302
1145.25		Spot	1	Image 1	28	1000000009	1303
1038.38		Spot	1	Image 1	28	1000000082	1304
958.857		Spot	1	Image 1	28	1000000067	1305
963.571		Spot	1	Image 1	28	1000000075	1306
953.143		Spot	1	Image 1	28	1000000046	1307
859.625		Spot	1	Image 1	28	1000000088	1308
921.375		Spot	1	Image 1	28	1000000089	1309
1052.25		Spot	1	Image 1	28	1000000086	1310
1138.14		Spot	1	Image 1	28	1000000099	1311
1094.25		Spot	1	Image 1	28	1000000090	1312
1065.22		Spot	1	Image 1	28	1000000087	1313
991.25		Spot	1	Image 1	28	1000000070	1314
1071.86		Spot	1	Image 1	28	1000000080	1315
889.625		Spot	1	Image 1	28	1000000039	1316
1090.71		Spot	1	Image 1	28	1000000091	1317
871.429		Spot	1	Image 1	28	1000000100	1318
981		Spot	1	Image 1	28	1000000084	1319
988.5		Spot	1	Image 1	28	1000000018	1320
1061		Spot	1	Image 1	28	1000000020	1321
1554.88		Spot	1	Image 1	28	1000000021	1322
953.444		Spot	1	Image 1	28	1000000033	1323
1150		Spot	1	Image 1	28	1000000096	1324
1019		Spot	1	Image 1	28	1000000057	1325
817		Spot	1	Image 1	28	1000000048	1326
865.286		Spot	1	Image 1	28	1000000072	1327
879.222		Spot	1	Image 1	28	1000000083	1328
878.125		Spot	1	Image 1	28	1000000081	1329
969		Spot	1	Image 1	28	1000000028	1330
1018		Spot	1	Image 1	28	1000000064	1331
1105.86		Spot	1	Image 1	28	1000000029	1332
1006.13		Spot	1	Image 1	28	1000000094	1333
1010.43		Spot	1	Image 1	28	1000000041	1334
931.444		Spot	1	Image 1	29	1000000053	1335
1022.29		Spot	1	Image 1	29	1000000092	1336
939.556		Spot	1	Image 1	29	1000000077	1337
910.556		Spot	1	Image 1	29	1000000097	1338
907.333		Spot	1	Image 1	29	1000000065	1339
909.143		Spot	1	Image 1	29	1000000078	1340
953.5		Spot	1	Image 1	29	1000000073	1341
1131.75		Spot	1	Image 1	29	1000000074	1342
818.75		Spot	1	Image 1	29	1000000085	1343
1095.13		Spot	1	Image 1	29	1000000093	1344
911.143		Spot	1	Image 1	29	1000000003	1345
845.714		Spot	1	Image 1	29	1000000036	1346
984.75		Spot	1	Image 1	29	1000000066	1347
945.625		Spot	1	Image 1	29	1000000098	1348
980.778		Spot	1	Image 1	29	1000000095	1349
1120		Spot	1	Image 1	29	1000000082	1350
1333.86		Spot	1	Image 1	29	1000000009	1351
907.143		Spot	1	Image 1	29	1000000067	1352
902.429		Spot	1	Image 1	29	1000000075	1353
875.625		Spot	1	Image 1	29	1000000101	1354
1000.38		Spot	1	Image 1	29	1000000046	1355
859.75		Spot	1	Image 1	29	1000000088	1356
949.714		Spot	1	Image 1	29	1000000089	1357
1029.38		Spot	1	Image 1	29	1000000086	1358
1182.29		Spot	1	Image 1	29	1000000099	1359
1123.86		Spot	1	Image 1	29	1000000090	1360
1009.25		Spot	1	Image 1	29	1000000070	1361
1133.25		Spot	1	Image 1	29	1000000087	1362
1021.5		Spot	1	Image 1	29	1000000080	1363
928		Spot	1	Image 1	29	1000000039	1364
1290.13		Spot	1	Image 1	29	1000000091	1365
922.625		Spot	1	Image 1	29	1000000100	1366
913.625		Spot	1	Image 1	29	1000000084	1367
938.75		Spot	1	Image 1	29	1000000018	1368
1776.88		Spot	1	Image 1	29	1000000021	1369
850.714		Spot	1	Image 1	29	1000000033	1370
1086.88		Spot	1	Image 1	29	1000000096	1371
1014.43		Spot	1	Image 1	29	1000000057	1372
832.25		Spot	1	Image 1	29	1000000072	1373
843.25		Spot	1	Image 1	29	1000000081	1374
953.571		Spot	1	Image 1	29	1000000028	1375
943.429		Spot	1	Image 1	29	1000000064	1376
915		Spot	1	Image 1	29	1000000029	1377
1025.63		Spot	1	Image 1	29	1000000094	1378
1076.43		Spot	1	Image 1	29	1000000041	1379
875.375		Spot	1	Image 1	30	1000000053	1380
994		Spot	1	Image 1	30	1000000092	1381
947.714		Spot	1	Image 1	30	1000000097	1382
819		Spot	1	Image 1	30	1000000102	1383
893		Spot	1	Image 1	30	1000000078	1384
1056.57		Spot	1	Image 1	30	1000000073	1385
928		Spot	1	Image 1	30	1000000103	1386
1216.22		Spot	1	Image 1	30	1000000098	1387
845		Spot	1	Image 1	30	1000000085	1388
863.375		Spot	1	Image 1	30	1000000003	1389
994		Spot	1	Image 1	30	1000000093	1390
866.143		Spot	1	Image 1	30	1000000036	1391
985.375		Spot	1	Image 1	30	1000000066	1392
1001.88		Spot	1	Image 1	30	1000000095	1393
1008.14		Spot	1	Image 1	30	1000000082	1394
1348.75		Spot	1	Image 1	30	1000000009	1395
930.75		Spot	1	Image 1	30	1000000067	1396
927.125		Spot	1	Image 1	30	1000000101	1397
912		Spot	1	Image 1	30	1000000046	1398
923		Spot	1	Image 1	30	1000000088	1399
1138.71		Spot	1	Image 1	30	1000000086	1400
949.5		Spot	1	Image 1	30	1000000089	1401
1447.63		Spot	1	Image 1	30	1000000099	1402
1111.38		Spot	1	Image 1	30	1000000090	1403
907.25		Spot	1	Image 1	30	1000000070	1404
1158.71		Spot	1	Image 1	30	1000000087	1405
892.556		Spot	1	Image 1	30	1000000039	1406
1292.63		Spot	1	Image 1	30	1000000091	1407
944.75		Spot	1	Image 1	30	1000000100	1408
905.75		Spot	1	Image 1	30	1000000084	1409
953.778		Spot	1	Image 1	30	1000000018	1410
1037.75		Spot	1	Image 1	30	1000000020	1411
1734.71		Spot	1	Image 1	30	1000000021	1412
838.222		Spot	1	Image 1	30	1000000033	1413
977.75		Spot	1	Image 1	30	1000000096	1414
929.625		Spot	1	Image 1	30	1000000057	1415
867		Spot	1	Image 1	30	1000000072	1416
926.25		Spot	1	Image 1	30	1000000083	1417
828.25		Spot	1	Image 1	30	1000000104	1418
933.625		Spot	1	Image 1	30	1000000081	1419
862.286		Spot	1	Image 1	30	1000000028	1420
956.5		Spot	1	Image 1	30	1000000064	1421
970.143		Spot	1	Image 1	30	1000000041	1422
1086		Spot	1	Image 1	30	1000000094	1423
895		Spot	1	Image 1	31	1000000053	1424
957.875		Spot	1	Image 1	31	1000000092	1425
948.5		Spot	1	Image 1	31	1000000097	1426
861.571		Spot	1	Image 1	31	1000000102	1427
851.125		Spot	1	Image 1	31	1000000078	1428
1003.89		Spot	1	Image 1	31	1000000103	1429
1068		Spot	1	Image 1	31	1000000073	1430
1007.38		Spot	1	Image 1	31	1000000098	1431
832		Spot	1	Image 1	31	1000000003	1432
1074.5		Spot	1	Image 1	31	1000000093	1433
875.25		Spot	1	Image 1	31	1000000074	1434
994.429		Spot	1	Image 1	31	1000000066	1435
876.857		Spot	1	Image 1	31	1000000105	1436
965.375		Spot	1	Image 1	31	1000000095	1437
1128.88		Spot	1	Image 1	31	1000000082	1438
941.625		Spot	1	Image 1	31	1000000067	1439
850.125		Spot	1	Image 1	31	1000000101	1440
867.571		Spot	1	Image 1	31	1000000075	1441
1013.38		Spot	1	Image 1	31	1000000046	1442
907.75		Spot	1	Image 1	31	1000000088	1443
1122.38		Spot	1	Image 1	31	1000000086	1444
920.625		Spot	1	Image 1	31	1000000089	1445
898.429		Spot	1	Image 1	31	1000000106	1446
1392.57		Spot	1	Image 1	31	1000000099	1447
1257.38		Spot	1	Image 1	31	1000000090	1448
1034.29		Spot	1	Image 1	31	1000000070	1449
1222.29		Spot	1	Image 1	31	1000000087	1450
889		Spot	1	Image 1	31	1000000039	1451
1266.25		Spot	1	Image 1	31	1000000091	1452
870.444		Spot	1	Image 1	31	1000000100	1453
907.857		Spot	1	Image 1	31	1000000084	1454
1022.86		Spot	1	Image 1	31	1000000018	1455
1448.13		Spot	1	Image 1	31	1000000021	1456
993		Spot	1	Image 1	31	1000000033	1457
995.375		Spot	1	Image 1	31	1000000096	1458
944.667		Spot	1	Image 1	31	1000000083	1459
823.625		Spot	1	Image 1	31	1000000104	1460
978		Spot	1	Image 1	31	1000000028	1461
960.125		Spot	1	Image 1	31	1000000064	1462
988.875		Spot	1	Image 1	31	1000000094	1463
983.111		Spot	1	Image 1	31	1000000041	1464
876.714		Spot	1	Image 1	32	1000000053	1465
885.875		Spot	1	Image 1	32	1000000092	1466
831.429		Spot	1	Image 1	32	1000000102	1467
947.875		Spot	1	Image 1	32	1000000103	1468
964.125		Spot	1	Image 1	32	1000000107	1469
891.571		Spot	1	Image 1	32	1000000085	1470
1049.78		Spot	1	Image 1	32	1000000093	1471
861		Spot	1	Image 1	32	1000000074	1472
977.143		Spot	1	Image 1	32	1000000036	1473
964.667		Spot	1	Image 1	32	1000000066	1474
927.714		Spot	1	Image 1	32	1000000108	1475
876.625		Spot	1	Image 1	32	1000000095	1476
1086.25		Spot	1	Image 1	32	1000000082	1477
971.75		Spot	1	Image 1	32	1000000067	1478
862.143		Spot	1	Image 1	32	1000000075	1479
887.625		Spot	1	Image 1	32	1000000101	1480
1096.22		Spot	1	Image 1	32	1000000046	1481
854.625		Spot	1	Image 1	32	1000000088	1482
1035.29		Spot	1	Image 1	32	1000000089	1483
1096.88		Spot	1	Image 1	32	1000000086	1484
871.125		Spot	1	Image 1	32	1000000106	1485
1210.86		Spot	1	Image 1	32	1000000099	1486
1000.63		Spot	1	Image 1	32	1000000090	1487
1108.25		Spot	1	Image 1	32	1000000087	1488
884.571		Spot	1	Image 1	32	1000000070	1489
914.25		Spot	1	Image 1	32	1000000039	1490
1199.25		Spot	1	Image 1	32	1000000091	1491
949.714		Spot	1	Image 1	32	1000000100	1492
1164.38		Spot	1	Image 1	32	1000000018	1493
980.333		Spot	1	Image 1	32	1000000020	1494
1150		Spot	1	Image 1	32	1000000021	1495
950.5		Spot	1	Image 1	32	1000000033	1496
957.143		Spot	1	Image 1	32	1000000096	1497
920.857		Spot	1	Image 1	32	1000000104	1498
896		Spot	1	Image 1	32	1000000081	1499
906.5		Spot	1	Image 1	32	1000000028	1500
963		Spot	1	Image 1	32	1000000064	1501
1030.38		Spot	1	Image 1	32	1000000094	1502
984.714		Spot	1	Image 1	32	1000000041	1503
865.429		Spot	1	Image 1	33	1000000053	1504
890.714		Spot	1	Image 1	33	1000000092	1505
859		Spot	1	Image 1	33	1000000097	1506
841		Spot	1	Image 1	33	1000000102	1507
948.125		Spot	1	Image 1	33	1000000103	1508
1119.57		Spot	1	Image 1	33	1000000098	1509
846.714		Spot	1	Image 1	33	1000000073	1510
812.444		Spot	1	Image 1	33	1000000107	1511
1053		Spot	1	Image 1	33	1000000093	1512
1000.25		Spot	1	Image 1	33	1000000066	1513
938.5		Spot	1	Image 1	33	1000000036	1514
908.875		Spot	1	Image 1	33	1000000074	1515
957.875		Spot	1	Image 1	33	1000000108	1516
943.857		Spot	1	Image 1	33	1000000105	1517
921.857		Spot	1	Image 1	33	1000000095	1518
1017		Spot	1	Image 1	33	1000000082	1519
886.571		Spot	1	Image 1	33	1000000101	1520
897.75		Spot	1	Image 1	33	1000000075	1521
1017.88		Spot	1	Image 1	33	1000000046	1522
865.556		Spot	1	Image 1	33	1000000088	1523
982.714		Spot	1	Image 1	33	1000000089	1524
852.857		Spot	1	Image 1	33	1000000106	1525
951.556		Spot	1	Image 1	33	1000000086	1526
1380.38		Spot	1	Image 1	33	1000000099	1527
948.875		Spot	1	Image 1	33	1000000090	1528
1059.75		Spot	1	Image 1	33	1000000087	1529
1295.78		Spot	1	Image 1	33	1000000091	1530
973.75		Spot	1	Image 1	33	1000000100	1531
1285.14		Spot	1	Image 1	33	1000000018	1532
1214.5		Spot	1	Image 1	33	1000000021	1533
887.75		Spot	1	Image 1	33	1000000033	1534
959		Spot	1	Image 1	33	1000000096	1535
905		Spot	1	Image 1	33	1000000083	1536
839.286		Spot	1	Image 1	33	1000000104	1537
895		Spot	1	Image 1	33	1000000081	1538
955		Spot	1	Image 1	33	1000000028	1539
1062.38		Spot	1	Image 1	33	1000000064	1540
959.857		Spot	1	Image 1	33	1000000094	1541
1011.13		Spot	1	Image 1	33	1000000041	1542
883.286		Spot	1	Image 1	34	1000000053	1543
870.714		Spot	1	Image 1	34	1000000092	1544
855.375		Spot	1	Image 1	34	1000000109	1545
852.571		Spot	1	Image 1	34	1000000110	1546
832.714		Spot	1	Image 1	34	1000000097	1547
977.75		Spot	1	Image 1	34	1000000111	1548
842.429		Spot	1	Image 1	34	1000000102	1549
931.125		Spot	1	Image 1	34	1000000098	1550
973.875		Spot	1	Image 1	34	1000000103	1551
854.25		Spot	1	Image 1	34	1000000107	1552
905.25		Spot	1	Image 1	34	1000000112	1553
1026.38		Spot	1	Image 1	34	1000000093	1554
977.875		Spot	1	Image 1	34	1000000066	1555
907		Spot	1	Image 1	34	1000000036	1556
1138.57		Spot	1	Image 1	34	1000000074	1557
992.75		Spot	1	Image 1	34	1000000108	1558
1104.88		Spot	1	Image 1	34	1000000105	1559
1039.71		Spot	1	Image 1	34	1000000082	1560
841.429		Spot	1	Image 1	34	1000000101	1561
889		Spot	1	Image 1	34	1000000075	1562
983.25		Spot	1	Image 1	34	1000000046	1563
866.25		Spot	1	Image 1	34	1000000088	1564
887.625		Spot	1	Image 1	34	1000000106	1565
1017.11		Spot	1	Image 1	34	1000000086	1566
1275.75		Spot	1	Image 1	34	1000000099	1567
1138		Spot	1	Image 1	34	1000000090	1568
1093.86		Spot	1	Image 1	34	1000000087	1569
1004.38		Spot	1	Image 1	34	1000000113	1570
1227.57		Spot	1	Image 1	34	1000000091	1571
874.25		Spot	1	Image 1	34	1000000100	1572
985.5		Spot	1	Image 1	34	1000000018	1573
1071.38		Spot	1	Image 1	34	1000000021	1574
943.125		Spot	1	Image 1	34	1000000033	1575
927.375		Spot	1	Image 1	34	1000000083	1576
889.5		Spot	1	Image 1	34	1000000104	1577
809		Spot	1	Image 1	34	1000000081	1578
912.5		Spot	1	Image 1	34	1000000028	1579
1046.63		Spot	1	Image 1	34	1000000064	1580
1027.71		Spot	1	Image 1	34	1000000094	1581
924.375		Spot	1	Image 1	35	1000000053	1582
859.667		Spot	1	Image 1	35	1000000092	1583
892.625		Spot	1	Image 1	35	1000000109	1584
872.714		Spot	1	Image 1	35	1000000110	1585
859		Spot	1	Image 1	35	1000000097	1586
810.286		Spot	1	Image 1	35	1000000102	1587
968.571		Spot	1	Image 1	35	1000000111	1588
1054.63		Spot	1	Image 1	35	1000000098	1589
957.571		Spot	1	Image 1	35	1000000103	1590
835.857		Spot	1	Image 1	35	1000000107	1591
904.571		Spot	1	Image 1	35	1000000112	1592
1382.29		Spot	1	Image 1	35	1000000114	1593
934.75		Spot	1	Image 1	35	1000000066	1594
972.778		Spot	1	Image 1	35	1000000074	1595
1036.38		Spot	1	Image 1	35	1000000105	1596
893.429		Spot	1	Image 1	35	1000000095	1597
1049.38		Spot	1	Image 1	35	1000000082	1598
864.625		Spot	1	Image 1	35	1000000075	1599
844		Spot	1	Image 1	35	1000000101	1600
967.375		Spot	1	Image 1	35	1000000046	1601
964.286		Spot	1	Image 1	35	1000000115	1602
864.5		Spot	1	Image 1	35	1000000088	1603
860		Spot	1	Image 1	35	1000000106	1604
1376.43		Spot	1	Image 1	35	1000000099	1605
1203.13		Spot	1	Image 1	35	1000000090	1606
1138.71		Spot	1	Image 1	35	1000000087	1607
1024.88		Spot	1	Image 1	35	1000000113	1608
1226.14		Spot	1	Image 1	35	1000000091	1609
1026.25		Spot	1	Image 1	35	1000000100	1610
1071.57		Spot	1	Image 1	35	1000000021	1611
865.875		Spot	1	Image 1	35	1000000033	1612
1029.86		Spot	1	Image 1	35	1000000096	1613
864.625		Spot	1	Image 1	35	1000000083	1614
869.375		Spot	1	Image 1	35	1000000104	1615
919		Spot	1	Image 1	35	1000000116	1616
793.286		Spot	1	Image 1	35	1000000081	1617
979.875		Spot	1	Image 1	35	1000000064	1618
934.75		Spot	1	Image 1	35	1000000094	1619
845		Spot	1	Image 1	36	1000000053	1620
925.25		Spot	1	Image 1	36	1000000092	1621
917.857		Spot	1	Image 1	36	1000000109	1622
870		Spot	1	Image 1	36	1000000110	1623
782.714		Spot	1	Image 1	36	1000000097	1624
855.429		Spot	1	Image 1	36	1000000102	1625
1029.29		Spot	1	Image 1	36	1000000098	1626
1000.75		Spot	1	Image 1	36	1000000103	1627
843		Spot	1	Image 1	36	1000000117	1628
854.75		Spot	1	Image 1	36	1000000107	1629
1230.71		Spot	1	Image 1	36	1000000114	1630
941.429		Spot	1	Image 1	36	1000000036	1631
866.714		Spot	1	Image 1	36	1000000105	1632
1110.14		Spot	1	Image 1	36	1000000108	1633
805.429		Spot	1	Image 1	36	1000000075	1634
832.875		Spot	1	Image 1	36	1000000101	1635
923.625		Spot	1	Image 1	36	1000000046	1636
967.286		Spot	1	Image 1	36	1000000115	1637
949.857		Spot	1	Image 1	36	1000000106	1638
1140.38		Spot	1	Image 1	36	1000000099	1639
1175.43		Spot	1	Image 1	36	1000000090	1640
1048.63		Spot	1	Image 1	36	1000000087	1641
976.125		Spot	1	Image 1	36	1000000113	1642
1155.5		Spot	1	Image 1	36	1000000091	1643
1064.71		Spot	1	Image 1	36	1000000100	1644
963.875		Spot	1	Image 1	36	1000000118	1645
1058.75		Spot	1	Image 1	36	1000000021	1646
863.667		Spot	1	Image 1	36	1000000033	1647
976.286		Spot	1	Image 1	36	1000000096	1648
851.375		Spot	1	Image 1	36	1000000083	1649
928		Spot	1	Image 1	36	1000000104	1650
806		Spot	1	Image 1	36	1000000081	1651
956.875		Spot	1	Image 1	36	1000000116	1652
1078.78		Spot	1	Image 1	36	1000000064	1653
815.714		Spot	1	Image 1	36	1000000119	1654
870.143		Spot	1	Image 1	36	1000000094	1655
831.875		Spot	1	Image 1	37	1000000053	1656
921		Spot	1	Image 1	37	1000000092	1657
796.714		Spot	1	Image 1	37	1000000109	1658
825		Spot	1	Image 1	37	1000000110	1659
868.857		Spot	1	Image 1	37	1000000097	1660
816.286		Spot	1	Image 1	37	1000000102	1661
827.125		Spot	1	Image 1	37	1000000111	1662
955.714		Spot	1	Image 1	37	1000000103	1663
1210.5		Spot	1	Image 1	37	1000000098	1664
837.714		Spot	1	Image 1	37	1000000117	1665
867.857		Spot	1	Image 1	37	1000000107	1666
893.875		Spot	1	Image 1	37	1000000112	1667
1155.29		Spot	1	Image 1	37	1000000114	1668
935.625		Spot	1	Image 1	37	1000000066	1669
966		Spot	1	Image 1	37	1000000036	1670
938.5		Spot	1	Image 1	37	1000000095	1671
978.714		Spot	1	Image 1	37	1000000105	1672
984.778		Spot	1	Image 1	37	1000000108	1673
889.875		Spot	1	Image 1	37	1000000075	1674
899.429		Spot	1	Image 1	37	1000000082	1675
858.875		Spot	1	Image 1	37	1000000101	1676
995.875		Spot	1	Image 1	37	1000000115	1677
979.429		Spot	1	Image 1	37	1000000106	1678
1024.43		Spot	1	Image 1	37	1000000090	1679
1036.63		Spot	1	Image 1	37	1000000113	1680
1233.5		Spot	1	Image 1	37	1000000091	1681
1081.67		Spot	1	Image 1	37	1000000100	1682
1004.57		Spot	1	Image 1	37	1000000118	1683
965.125		Spot	1	Image 1	37	1000000021	1684
865.25		Spot	1	Image 1	37	1000000033	1685
1028.5		Spot	1	Image 1	37	1000000096	1686
859.429		Spot	1	Image 1	37	1000000083	1687
948.5		Spot	1	Image 1	37	1000000104	1688
831.5		Spot	1	Image 1	37	1000000081	1689
879.222		Spot	1	Image 1	37	1000000116	1690
1047.63		Spot	1	Image 1	37	1000000064	1691
858.778		Spot	1	Image 1	37	1000000119	1692
1008.13		Spot	1	Image 1	37	1000000094	1693
914.429		Spot	1	Image 1	38	1000000053	1694
905.625		Spot	1	Image 1	38	1000000092	1695
874		Spot	1	Image 1	38	1000000109	1696
836.875		Spot	1	Image 1	38	1000000110	1697
881.714		Spot	1	Image 1	38	1000000097	1698
894.25		Spot	1	Image 1	38	1000000102	1699
870.375		Spot	1	Image 1	38	1000000111	1700
909.125		Spot	1	Image 1	38	1000000103	1701
1170.88		Spot	1	Image 1	38	1000000098	1702
844.333		Spot	1	Image 1	38	1000000117	1703
906.125		Spot	1	Image 1	38	1000000112	1704
928.143		Spot	1	Image 1	38	1000000036	1705
927		Spot	1	Image 1	38	1000000066	1706
1358		Spot	1	Image 1	38	1000000114	1707
1096.38		Spot	1	Image 1	38	1000000105	1708
922.125		Spot	1	Image 1	38	1000000108	1709
858.857		Spot	1	Image 1	38	1000000101	1710
1013.86		Spot	1	Image 1	38	1000000075	1711
917.143		Spot	1	Image 1	38	1000000046	1712
943.714		Spot	1	Image 1	38	1000000115	1713
948.429		Spot	1	Image 1	38	1000000106	1714
888.333		Spot	1	Image 1	38	1000000099	1715
909		Spot	1	Image 1	38	1000000090	1716
844.429		Spot	1	Image 1	38	1000000120	1717
1256.43		Spot	1	Image 1	38	1000000091	1718
1068.71		Spot	1	Image 1	38	1000000100	1719
949.143		Spot	1	Image 1	38	1000000118	1720
898.75		Spot	1	Image 1	38	1000000121	1721
1103.38		Spot	1	Image 1	38	1000000021	1722
840.125		Spot	1	Image 1	38	1000000033	1723
1123.5		Spot	1	Image 1	38	1000000096	1724
899.143		Spot	1	Image 1	38	1000000104	1725
861.857		Spot	1	Image 1	38	1000000081	1726
913.143		Spot	1	Image 1	38	1000000116	1727
960.125		Spot	1	Image 1	38	1000000064	1728
969.714		Spot	1	Image 1	38	1000000119	1729
885.125		Spot	1	Image 1	38	1000000094	1730
835.75		Spot	1	Image 1	39	1000000053	1731
968.25		Spot	1	Image 1	39	1000000092	1732
842.875		Spot	1	Image 1	39	1000000109	1733
883.714		Spot	1	Image 1	39	1000000110	1734
949.333		Spot	1	Image 1	39	1000000097	1735
894		Spot	1	Image 1	39	1000000102	1736
910		Spot	1	Image 1	39	1000000111	1737
905.125		Spot	1	Image 1	39	1000000103	1738
1231.88		Spot	1	Image 1	39	1000000098	1739
838.375		Spot	1	Image 1	39	1000000117	1740
801.375		Spot	1	Image 1	39	1000000107	1741
900.143		Spot	1	Image 1	39	1000000112	1742
958.571		Spot	1	Image 1	39	1000000066	1743
906.286		Spot	1	Image 1	39	1000000036	1744
1385.86		Spot	1	Image 1	39	1000000114	1745
979		Spot	1	Image 1	39	1000000105	1746
969.375		Spot	1	Image 1	39	1000000108	1747
884.286		Spot	1	Image 1	39	1000000101	1748
930.333		Spot	1	Image 1	39	1000000122	1749
992		Spot	1	Image 1	39	1000000115	1750
886.556		Spot	1	Image 1	39	1000000106	1751
966.375		Spot	1	Image 1	39	1000000090	1752
943.875		Spot	1	Image 1	39	1000000120	1753
1090.5		Spot	1	Image 1	39	1000000113	1754
1082.57		Spot	1	Image 1	39	1000000091	1755
1147.25		Spot	1	Image 1	39	1000000100	1756
963.75		Spot	1	Image 1	39	1000000118	1757
874.875		Spot	1	Image 1	39	1000000121	1758
1124		Spot	1	Image 1	39	1000000021	1759
868.5		Spot	1	Image 1	39	1000000033	1760
921.286		Spot	1	Image 1	39	1000000104	1761
874.429		Spot	1	Image 1	39	1000000083	1762
847		Spot	1	Image 1	39	1000000081	1763
885.714		Spot	1	Image 1	39	1000000116	1764
942.286		Spot	1	Image 1	39	1000000064	1765
1054.88		Spot	1	Image 1	39	1000000119	1766
1011.71		Spot	1	Image 1	39	1000000094	1767
782.571		Spot	1	Image 1	40	1000000053	1768
792.625		Spot	1	Image 1	40	1000000092	1769
888.571		Spot	1	Image 1	40	1000000110	1770
970.25		Spot	1	Image 1	40	1000000097	1771
980.125		Spot	1	Image 1	40	1000000111	1772
926.875		Spot	1	Image 1	40	1000000103	1773
1133.56		Spot	1	Image 1	40	1000000098	1774
876		Spot	1	Image 1	40	1000000117	1775
890.375		Spot	1	Image 1	40	1000000112	1776
954.25		Spot	1	Image 1	40	1000000036	1777
1315.75		Spot	1	Image 1	40	1000000114	1778
904.857		Spot	1	Image 1	40	1000000105	1779
945.857		Spot	1	Image 1	40	1000000108	1780
852		Spot	1	Image 1	40	1000000101	1781
1034.57		Spot	1	Image 1	40	1000000046	1782
901.25		Spot	1	Image 1	40	1000000122	1783
1018.13		Spot	1	Image 1	40	1000000115	1784
909.75		Spot	1	Image 1	40	1000000106	1785
979		Spot	1	Image 1	40	1000000090	1786
1077.57		Spot	1	Image 1	40	1000000120	1787
1041		Spot	1	Image 1	40	1000000113	1788
1071.63		Spot	1	Image 1	40	1000000100	1789
938		Spot	1	Image 1	40	1000000123	1790
974.143		Spot	1	Image 1	40	1000000118	1791
862.125		Spot	1	Image 1	40	1000000121	1792
1172.14		Spot	1	Image 1	40	1000000021	1793
853.571		Spot	1	Image 1	40	1000000033	1794
991.375		Spot	1	Image 1	40	1000000096	1795
890.571		Spot	1	Image 1	40	1000000104	1796
836.143		Spot	1	Image 1	40	1000000083	1797
983.625		Spot	1	Image 1	40	1000000119	1798
914.143		Spot	1	Image 1	40	1000000094	1799
891.625		Spot	1	Image 1	41	1000000053	1800
798.714		Spot	1	Image 1	41	1000000092	1801
807.429		Spot	1	Image 1	41	1000000109	1802
837.75		Spot	1	Image 1	41	1000000110	1803
815.25		Spot	1	Image 1	41	1000000097	1804
826.714		Spot	1	Image 1	41	1000000102	1805
987.875		Spot	1	Image 1	41	1000000111	1806
944.857		Spot	1	Image 1	41	1000000103	1807
1158.86		Spot	1	Image 1	41	1000000098	1808
916.714		Spot	1	Image 1	41	1000000117	1809
822.429		Spot	1	Image 1	41	1000000107	1810
902.625		Spot	1	Image 1	41	1000000112	1811
955.429		Spot	1	Image 1	41	1000000066	1812
1002.63		Spot	1	Image 1	41	1000000036	1813
1307.14		Spot	1	Image 1	41	1000000114	1814
847.625		Spot	1	Image 1	41	1000000105	1815
955.143		Spot	1	Image 1	41	1000000108	1816
890.125		Spot	1	Image 1	41	1000000101	1817
890.429		Spot	1	Image 1	41	1000000124	1818
934.857		Spot	1	Image 1	41	1000000046	1819
952.75		Spot	1	Image 1	41	1000000122	1820
967.625		Spot	1	Image 1	41	1000000115	1821
865.857		Spot	1	Image 1	41	1000000106	1822
980		Spot	1	Image 1	41	1000000090	1823
963.75		Spot	1	Image 1	41	1000000120	1824
1059.38		Spot	1	Image 1	41	1000000113	1825
1003.5		Spot	1	Image 1	41	1000000100	1826
918.444		Spot	1	Image 1	41	1000000123	1827
1048.13		Spot	1	Image 1	41	1000000118	1828
958.25		Spot	1	Image 1	41	1000000125	1829
1050.56		Spot	1	Image 1	41	1000000021	1830
844.5		Spot	1	Image 1	41	1000000033	1831
867.875		Spot	1	Image 1	41	1000000121	1832
1002.5		Spot	1	Image 1	41	1000000126	1833
922		Spot	1	Image 1	41	1000000104	1834
874.375		Spot	1	Image 1	41	1000000081	1835
911.667		Spot	1	Image 1	41	1000000116	1836
1077.33		Spot	1	Image 1	41	1000000119	1837
964.143		Spot	1	Image 1	41	1000000094	1838
948.444		Spot	1	Image 1	42	1000000053	1839
842.25		Spot	1	Image 1	42	1000000092	1840
846.222		Spot	1	Image 1	42	1000000109	1841
906.857		Spot	1	Image 1	42	1000000102	1842
1039.14		Spot	1	Image 1	42	1000000111	1843
1002.75		Spot	1	Image 1	42	1000000103	1844
905		Spot	1	Image 1	42	1000000098	1845
855.857		Spot	1	Image 1	42	1000000117	1846
875.143		Spot	1	Image 1	42	1000000107	1847
1008.88		Spot	1	Image 1	42	1000000112	1848
924.875		Spot	1	Image 1	42	1000000066	1849
1162.13		Spot	1	Image 1	42	1000000036	1850
1311.25		Spot	1	Image 1	42	1000000114	1851
853.875		Spot	1	Image 1	42	1000000105	1852
916.429		Spot	1	Image 1	42	1000000108	1853
908.286		Spot	1	Image 1	42	1000000101	1854
912.429		Spot	1	Image 1	42	1000000124	1855
949.143		Spot	1	Image 1	42	1000000046	1856
914.571		Spot	1	Image 1	42	1000000122	1857
976.875		Spot	1	Image 1	42	1000000115	1858
888.75		Spot	1	Image 1	42	1000000106	1859
1047		Spot	1	Image 1	42	1000000090	1860
1014.25		Spot	1	Image 1	42	1000000120	1861
1074.75		Spot	1	Image 1	42	1000000113	1862
1195.43		Spot	1	Image 1	42	1000000100	1863
947.5		Spot	1	Image 1	42	1000000123	1864
1047.57		Spot	1	Image 1	42	1000000118	1865
1092.29		Spot	1	Image 1	42	1000000125	1866
1027.75		Spot	1	Image 1	42	1000000021	1867
915.714		Spot	1	Image 1	42	1000000033	1868
841.25		Spot	1	Image 1	42	1000000121	1869
1191.38		Spot	1	Image 1	42	1000000126	1870
848.125		Spot	1	Image 1	42	1000000081	1871
1005.43		Spot	1	Image 1	42	1000000116	1872
964.25		Spot	1	Image 1	42	1000000119	1873
943.286		Spot	1	Image 1	42	1000000094	1874
855.143		Spot	1	Image 1	43	1000000053	1875
858		Spot	1	Image 1	43	1000000092	1876
841.75		Spot	1	Image 1	43	1000000109	1877
801.143		Spot	1	Image 1	43	1000000110	1878
878.75		Spot	1	Image 1	43	1000000102	1879
972.875		Spot	1	Image 1	43	1000000111	1880
945.125		Spot	1	Image 1	43	1000000103	1881
901.714		Spot	1	Image 1	43	1000000098	1882
946.714		Spot	1	Image 1	43	1000000117	1883
914.286		Spot	1	Image 1	43	1000000112	1884
906.125		Spot	1	Image 1	43	1000000066	1885
1049.71		Spot	1	Image 1	43	1000000036	1886
1183.75		Spot	1	Image 1	43	1000000114	1887
945.625		Spot	1	Image 1	43	1000000105	1888
972.857		Spot	1	Image 1	43	1000000108	1889
925.714		Spot	1	Image 1	43	1000000101	1890
980.143		Spot	1	Image 1	43	1000000124	1891
1010.88		Spot	1	Image 1	43	1000000127	1892
965.125		Spot	1	Image 1	43	1000000115	1893
877.875		Spot	1	Image 1	43	1000000106	1894
1146.25		Spot	1	Image 1	43	1000000090	1895
1038.22		Spot	1	Image 1	43	1000000120	1896
1090		Spot	1	Image 1	43	1000000113	1897
1224.86		Spot	1	Image 1	43	1000000100	1898
1000.11		Spot	1	Image 1	43	1000000123	1899
1029.38		Spot	1	Image 1	43	1000000118	1900
793.222		Spot	1	Image 1	43	1000000128	1901
1129.13		Spot	1	Image 1	43	1000000125	1902
1143.71		Spot	1	Image 1	43	1000000021	1903
865.286		Spot	1	Image 1	43	1000000033	1904
850.143		Spot	1	Image 1	43	1000000121	1905
1358.14		Spot	1	Image 1	43	1000000126	1906
854.714		Spot	1	Image 1	43	1000000081	1907
1054.88		Spot	1	Image 1	43	1000000116	1908
1084.22		Spot	1	Image 1	43	1000000119	1909
958.444		Spot	1	Image 1	43	1000000094	1910
796.375		Spot	1	Image 1	44	1000000053	1911
855.875		Spot	1	Image 1	44	1000000092	1912
925.444		Spot	1	Image 1	44	1000000109	1913
801.857		Spot	1	Image 1	44	1000000110	1914
874.143		Spot	1	Image 1	44	1000000102	1915
888.889		Spot	1	Image 1	44	1000000111	1916
978.714		Spot	1	Image 1	44	1000000098	1917
849.714		Spot	1	Image 1	44	1000000117	1918
1047.14		Spot	1	Image 1	44	1000000107	1919
911.75		Spot	1	Image 1	44	1000000066	1920
973.222		Spot	1	Image 1	44	1000000036	1921
1446.57		Spot	1	Image 1	44	1000000114	1922
827.857		Spot	1	Image 1	44	1000000105	1923
1013.57		Spot	1	Image 1	44	1000000108	1924
906.125		Spot	1	Image 1	44	1000000101	1925
965.25		Spot	1	Image 1	44	1000000124	1926
1029.14		Spot	1	Image 1	44	1000000127	1927
1007.86		Spot	1	Image 1	44	1000000122	1928
989		Spot	1	Image 1	44	1000000115	1929
863		Spot	1	Image 1	44	1000000106	1930
981.25		Spot	1	Image 1	44	1000000090	1931
1042.88		Spot	1	Image 1	44	1000000120	1932
1074.5		Spot	1	Image 1	44	1000000113	1933
1144		Spot	1	Image 1	44	1000000100	1934
955.857		Spot	1	Image 1	44	1000000123	1935
951.75		Spot	1	Image 1	44	1000000118	1936
920		Spot	1	Image 1	44	1000000128	1937
1247.71		Spot	1	Image 1	44	1000000125	1938
1161.43		Spot	1	Image 1	44	1000000021	1939
950		Spot	1	Image 1	44	1000000033	1940
911		Spot	1	Image 1	44	1000000121	1941
1320.5		Spot	1	Image 1	44	1000000126	1942
913		Spot	1	Image 1	44	1000000129	1943
836.625		Spot	1	Image 1	44	1000000081	1944
1030		Spot	1	Image 1	44	1000000116	1945
1102.5		Spot	1	Image 1	44	1000000119	1946
1061.38		Spot	1	Image 1	44	1000000094	1947
810.429		Spot	1	Image 1	45	1000000053	1948
788.5		Spot	1	Image 1	45	1000000092	1949
904.857		Spot	1	Image 1	45	1000000109	1950
855.375		Spot	1	Image 1	45	1000000110	1951
816.714		Spot	1	Image 1	45	1000000102	1952
824.25		Spot	1	Image 1	45	1000000111	1953
985.857		Spot	1	Image 1	45	1000000103	1954
923.75		Spot	1	Image 1	45	1000000117	1955
1132		Spot	1	Image 1	45	1000000107	1956
830.625		Spot	1	Image 1	45	1000000112	1957
925.143		Spot	1	Image 1	45	1000000066	1958
1019.63		Spot	1	Image 1	45	1000000036	1959
1300.14		Spot	1	Image 1	45	1000000114	1960
997		Spot	1	Image 1	45	1000000108	1961
862.429		Spot	1	Image 1	45	1000000101	1962
1046.29		Spot	1	Image 1	45	1000000124	1963
1069.63		Spot	1	Image 1	45	1000000127	1964
1003.44		Spot	1	Image 1	45	1000000115	1965
845.5		Spot	1	Image 1	45	1000000106	1966
994.714		Spot	1	Image 1	45	1000000090	1967
1027.75		Spot	1	Image 1	45	1000000120	1968
1074.13		Spot	1	Image 1	45	1000000113	1969
1080.71		Spot	1	Image 1	45	1000000100	1970
951.143		Spot	1	Image 1	45	1000000123	1971
992.375		Spot	1	Image 1	45	1000000118	1972
996		Spot	1	Image 1	45	1000000128	1973
1263.63		Spot	1	Image 1	45	1000000125	1974
1008.13		Spot	1	Image 1	45	1000000021	1975
916.857		Spot	1	Image 1	45	1000000033	1976
843.25		Spot	1	Image 1	45	1000000121	1977
1214.71		Spot	1	Image 1	45	1000000126	1978
883.625		Spot	1	Image 1	45	1000000129	1979
839.875		Spot	1	Image 1	45	1000000081	1980
1018.22		Spot	1	Image 1	45	1000000116	1981
1113.57		Spot	1	Image 1	45	1000000119	1982
941.571		Spot	1	Image 1	45	1000000094	1983
849.857		Spot	1	Image 1	46	1000000053	1984
829.556		Spot	1	Image 1	46	1000000092	1985
895.429		Spot	1	Image 1	46	1000000109	1986
854.75		Spot	1	Image 1	46	1000000110	1987
829.286		Spot	1	Image 1	46	1000000102	1988
999.429		Spot	1	Image 1	46	1000000130	1989
912.571		Spot	1	Image 1	46	1000000117	1990
1072.75		Spot	1	Image 1	46	1000000107	1991
850		Spot	1	Image 1	46	1000000112	1992
940.375		Spot	1	Image 1	46	1000000066	1993
946.429		Spot	1	Image 1	46	1000000036	1994
1480.43		Spot	1	Image 1	46	1000000114	1995
954.25		Spot	1	Image 1	46	1000000108	1996
[truncated: 10,379 more rows]
