# Supplementary material for: Satb1 integrates DNA binding site geometry and torsional stress to differentially target nucleosome-dense regions
Source: Nat Commun. 2019 Jul 19;10:3221. doi: 10.1038/s41467-019-11118-8 (PMC6642133; doi:10.1038/s41467-019-11118-8)
Supplement: Supplementary file 10 — Source Data [file 41467_2019_11118_MOESM10_ESM.zip › Source data/Single Molecule Tracking/single molecule tracks/del HD analysis/PDZ-CUT1-CUT2-STABLE-A_1c14_TRIAL 2_Statistics/PDZ-CUT1-CUT2-STABLE-A_1c14_TRIAL 2_Intensity_Median_Ch=1_Img=1.csv]

Intensity Median Ch=1 Img=1
====================
Intensity Median	Unit	Category	Channel	Image	Time	TrackID	ID
995.972		Spot	1	Image 1	1	1000000000	0
984.496		Spot	1	Image 1	1	1000000001	1
1154.96		Spot	1	Image 1	1	1000000002	2
1016.04		Spot	1	Image 1	1	1000000003	3
1214.99		Spot	1	Image 1	1	1000000004	4
1334.97		Spot	1	Image 1	1	1000000005	5
1005.01		Spot	1	Image 1	1	1000000006	6
1284		Spot	1	Image 1	1	1000000007	7
1011.98		Spot	1	Image 1	1	1000000008	8
983.515		Spot	1	Image 1	1	1000000009	9
946.044		Spot	1	Image 1	1	1000000010	10
1039.99		Spot	1	Image 1	1	1000000011	11
912.513		Spot	1	Image 1	1	1000000012	12
1378.93		Spot	1	Image 1	1	1000000013	13
1149.04		Spot	1	Image 1	1	1000000014	14
1523		Spot	1	Image 1	1	1000000015	15
1179.02		Spot	1	Image 1	1	1000000016	16
1298.95		Spot	1	Image 1	1	1000000017	17
1383.52		Spot	1	Image 1	1	1000000018	18
1044.03		Spot	1	Image 1	1	1000000019	19
1382.54		Spot	1	Image 1	1	1000000020	20
1501.03		Spot	1	Image 1	1	1000000021	21
1151.04		Spot	1	Image 1	1	1000000022	22
1296.57		Spot	1	Image 1	1	1000000023	23
1157.49		Spot	1	Image 1	1	1000000024	24
1108		Spot	1	Image 1	1	1000000025	25
1224.96		Spot	1	Image 1	1	1000000026	26
930.044		Spot	1	Image 1	1	1000000027	27
1181.96		Spot	1	Image 1	1	1000000028	28
1154.01		Spot	1	Image 1	1	1000000029	29
996.969		Spot	1	Image 1	2	1000000001	30
1295		Spot	1	Image 1	2	1000000002	31
1065.03		Spot	1	Image 1	2	1000000004	32
1244.14		Spot	1	Image 1	2	1000000005	33
1012.05		Spot	1	Image 1	2	1000000003	34
1258.01		Spot	1	Image 1	2	1000000007	35
1051.5		Spot	1	Image 1	2	1000000008	36
991.48		Spot	1	Image 1	2	1000000009	37
955.026		Spot	1	Image 1	2	1000000010	38
1231.99		Spot	1	Image 1	2	1000000011	39
921		Spot	1	Image 1	2	1000000012	40
1260.06		Spot	1	Image 1	2	1000000013	41
1222.48		Spot	1	Image 1	2	1000000014	42
1113.48		Spot	1	Image 1	2	1000000030	43
1320.52		Spot	1	Image 1	2	1000000015	44
1118.02		Spot	1	Image 1	2	1000000016	45
1279.99		Spot	1	Image 1	2	1000000017	46
1151.01		Spot	1	Image 1	2	1000000018	47
1083.94		Spot	1	Image 1	2	1000000019	48
1310.52		Spot	1	Image 1	2	1000000020	49
1619.1		Spot	1	Image 1	2	1000000021	50
1146.04		Spot	1	Image 1	2	1000000022	51
1180.03		Spot	1	Image 1	2	1000000023	52
1051.97		Spot	1	Image 1	2	1000000025	53
1129.04		Spot	1	Image 1	2	1000000024	54
1139		Spot	1	Image 1	2	1000000026	55
900.046		Spot	1	Image 1	2	1000000027	56
1086.01		Spot	1	Image 1	2	1000000028	57
1087.04		Spot	1	Image 1	2	1000000029	58
963.003		Spot	1	Image 1	3	1000000000	59
975.48		Spot	1	Image 1	3	1000000001	60
1343.48		Spot	1	Image 1	3	1000000002	61
1002.46		Spot	1	Image 1	3	1000000004	62
1359.4		Spot	1	Image 1	3	1000000005	63
1165.99		Spot	1	Image 1	3	1000000007	64
925.976		Spot	1	Image 1	3	1000000003	65
1024		Spot	1	Image 1	3	1000000006	66
885.52		Spot	1	Image 1	3	1000000009	67
971.96		Spot	1	Image 1	3	1000000008	68
967.025		Spot	1	Image 1	3	1000000010	69
1239.97		Spot	1	Image 1	3	1000000011	70
1141.04		Spot	1	Image 1	3	1000000013	71
1080.49		Spot	1	Image 1	3	1000000030	72
1403.47		Spot	1	Image 1	3	1000000015	73
992.974		Spot	1	Image 1	3	1000000031	74
988.983		Spot	1	Image 1	3	1000000032	75
1096		Spot	1	Image 1	3	1000000016	76
1287.01		Spot	1	Image 1	3	1000000017	77
1285.97		Spot	1	Image 1	3	1000000018	78
968.026		Spot	1	Image 1	3	1000000019	79
1236.96		Spot	1	Image 1	3	1000000033	80
1306.97		Spot	1	Image 1	3	1000000020	81
1593.51		Spot	1	Image 1	3	1000000021	82
1385		Spot	1	Image 1	3	1000000022	83
1231.05		Spot	1	Image 1	3	1000000023	84
1079		Spot	1	Image 1	3	1000000024	85
1016.49		Spot	1	Image 1	3	1000000025	86
1116.47		Spot	1	Image 1	3	1000000026	87
891.497		Spot	1	Image 1	3	1000000027	88
1046.98		Spot	1	Image 1	3	1000000028	89
1039		Spot	1	Image 1	3	1000000029	90
993.98		Spot	1	Image 1	4	1000000001	91
1039.99		Spot	1	Image 1	4	1000000034	92
1176.99		Spot	1	Image 1	4	1000000002	93
1308.54		Spot	1	Image 1	4	1000000005	94
894.999		Spot	1	Image 1	4	1000000003	95
1001.95		Spot	1	Image 1	4	1000000004	96
1071		Spot	1	Image 1	4	1000000006	97
1168.98		Spot	1	Image 1	4	1000000007	98
894.044		Spot	1	Image 1	4	1000000009	99
905.976		Spot	1	Image 1	4	1000000010	100
1351		Spot	1	Image 1	4	1000000011	101
858.002		Spot	1	Image 1	4	1000000012	102
1205.07		Spot	1	Image 1	4	1000000013	103
1366.95		Spot	1	Image 1	4	1000000014	104
903.02		Spot	1	Image 1	4	1000000035	105
1072		Spot	1	Image 1	4	1000000030	106
1433.07		Spot	1	Image 1	4	1000000015	107
1023.99		Spot	1	Image 1	4	1000000032	108
1062.04		Spot	1	Image 1	4	1000000016	109
1632.05		Spot	1	Image 1	4	1000000017	110
1416.05		Spot	1	Image 1	4	1000000018	111
1018		Spot	1	Image 1	4	1000000019	112
1394.01		Spot	1	Image 1	4	1000000020	113
1494.05		Spot	1	Image 1	4	1000000021	114
1302.95		Spot	1	Image 1	4	1000000033	115
1316.01		Spot	1	Image 1	4	1000000022	116
1207.01		Spot	1	Image 1	4	1000000023	117
1098.97		Spot	1	Image 1	4	1000000024	118
1056.02		Spot	1	Image 1	4	1000000025	119
1053.99		Spot	1	Image 1	4	1000000026	120
874.936		Spot	1	Image 1	4	1000000027	121
991.04		Spot	1	Image 1	4	1000000028	122
1066.05		Spot	1	Image 1	4	1000000029	123
870.02		Spot	1	Image 1	5	1000000000	124
925.988		Spot	1	Image 1	5	1000000001	125
1127.04		Spot	1	Image 1	5	1000000034	126
1289.01		Spot	1	Image 1	5	1000000002	127
1155.06		Spot	1	Image 1	5	1000000004	128
1366.1		Spot	1	Image 1	5	1000000005	129
885.968		Spot	1	Image 1	5	1000000003	130
1141.99		Spot	1	Image 1	5	1000000007	131
946.014		Spot	1	Image 1	5	1000000006	132
1104.02		Spot	1	Image 1	5	1000000036	133
880.041		Spot	1	Image 1	5	1000000009	134
883		Spot	1	Image 1	5	1000000010	135
836.492		Spot	1	Image 1	5	1000000008	136
1261.91		Spot	1	Image 1	5	1000000011	137
873		Spot	1	Image 1	5	1000000012	138
1016.46		Spot	1	Image 1	5	1000000013	139
1148.95		Spot	1	Image 1	5	1000000014	140
1083.03		Spot	1	Image 1	5	1000000030	141
1393.93		Spot	1	Image 1	5	1000000015	142
1110.5		Spot	1	Image 1	5	1000000032	143
1229.98		Spot	1	Image 1	5	1000000031	144
980		Spot	1	Image 1	5	1000000016	145
1483.11		Spot	1	Image 1	5	1000000017	146
1181		Spot	1	Image 1	5	1000000018	147
961.015		Spot	1	Image 1	5	1000000019	148
1355.96		Spot	1	Image 1	5	1000000020	149
1413.02		Spot	1	Image 1	5	1000000021	150
1240.08		Spot	1	Image 1	5	1000000033	151
1316.93		Spot	1	Image 1	5	1000000022	152
1248.52		Spot	1	Image 1	5	1000000023	153
1043.03		Spot	1	Image 1	5	1000000024	154
1018.01		Spot	1	Image 1	5	1000000025	155
1036.52		Spot	1	Image 1	5	1000000026	156
1029.46		Spot	1	Image 1	5	1000000028	157
1114.52		Spot	1	Image 1	5	1000000029	158
939.025		Spot	1	Image 1	6	1000000000	159
934.992		Spot	1	Image 1	6	1000000001	160
1032.5		Spot	1	Image 1	6	1000000034	161
1178		Spot	1	Image 1	6	1000000002	162
1313.16		Spot	1	Image 1	6	1000000005	163
1068.97		Spot	1	Image 1	6	1000000004	164
902		Spot	1	Image 1	6	1000000003	165
971.002		Spot	1	Image 1	6	1000000006	166
1124.01		Spot	1	Image 1	6	1000000007	167
1162.95		Spot	1	Image 1	6	1000000036	168
902.018		Spot	1	Image 1	6	1000000009	169
933.56		Spot	1	Image 1	6	1000000010	170
1394.97		Spot	1	Image 1	6	1000000011	171
900.528		Spot	1	Image 1	6	1000000012	172
963.017		Spot	1	Image 1	6	1000000013	173
1240.44		Spot	1	Image 1	6	1000000014	174
901.506		Spot	1	Image 1	6	1000000035	175
1409.97		Spot	1	Image 1	6	1000000015	176
920.008		Spot	1	Image 1	6	1000000037	177
1173.98		Spot	1	Image 1	6	1000000038	178
1254.02		Spot	1	Image 1	6	1000000031	179
1039.98		Spot	1	Image 1	6	1000000032	180
929.02		Spot	1	Image 1	6	1000000016	181
1090.99		Spot	1	Image 1	6	1000000039	182
954.52		Spot	1	Image 1	6	1000000040	183
1096.98		Spot	1	Image 1	6	1000000017	184
1224.54		Spot	1	Image 1	6	1000000018	185
1009.03		Spot	1	Image 1	6	1000000019	186
1378.5		Spot	1	Image 1	6	1000000020	187
1394.46		Spot	1	Image 1	6	1000000021	188
1268.49		Spot	1	Image 1	6	1000000033	189
1320.98		Spot	1	Image 1	6	1000000022	190
1297.94		Spot	1	Image 1	6	1000000023	191
988.012		Spot	1	Image 1	6	1000000025	192
1023.01		Spot	1	Image 1	6	1000000024	193
1016.51		Spot	1	Image 1	6	1000000026	194
818.972		Spot	1	Image 1	6	1000000027	195
1140.97		Spot	1	Image 1	6	1000000028	196
1161.01		Spot	1	Image 1	6	1000000029	197
971.01		Spot	1	Image 1	6	1000000041	198
985.008		Spot	1	Image 1	7	1000000000	199
893.497		Spot	1	Image 1	7	1000000001	200
1131.98		Spot	1	Image 1	7	1000000034	201
1242.05		Spot	1	Image 1	7	1000000002	202
1069.05		Spot	1	Image 1	7	1000000042	203
1320.11		Spot	1	Image 1	7	1000000005	204
1019.02		Spot	1	Image 1	7	1000000004	205
901.025		Spot	1	Image 1	7	1000000003	206
988.02		Spot	1	Image 1	7	1000000006	207
1093.38		Spot	1	Image 1	7	1000000036	208
1133.99		Spot	1	Image 1	7	1000000007	209
969.52		Spot	1	Image 1	7	1000000009	210
928.01		Spot	1	Image 1	7	1000000010	211
1068.54		Spot	1	Image 1	7	1000000008	212
1075.03		Spot	1	Image 1	7	1000000011	213
852.046		Spot	1	Image 1	7	1000000012	214
1089.5		Spot	1	Image 1	7	1000000013	215
1023.97		Spot	1	Image 1	7	1000000030	216
1258.98		Spot	1	Image 1	7	1000000014	217
881.484		Spot	1	Image 1	7	1000000035	218
1326.96		Spot	1	Image 1	7	1000000015	219
940.018		Spot	1	Image 1	7	1000000037	220
1266.93		Spot	1	Image 1	7	1000000043	221
1267		Spot	1	Image 1	7	1000000038	222
1292.06		Spot	1	Image 1	7	1000000031	223
1092.99		Spot	1	Image 1	7	1000000032	224
1083		Spot	1	Image 1	7	1000000039	225
962.982		Spot	1	Image 1	7	1000000016	226
948.996		Spot	1	Image 1	7	1000000040	227
1113.99		Spot	1	Image 1	7	1000000017	228
938.987		Spot	1	Image 1	7	1000000019	229
1173.94		Spot	1	Image 1	7	1000000018	230
1200.94		Spot	1	Image 1	7	1000000044	231
1512.01		Spot	1	Image 1	7	1000000021	232
1040.5		Spot	1	Image 1	7	1000000033	233
1370.9		Spot	1	Image 1	7	1000000022	234
1224.47		Spot	1	Image 1	7	1000000023	235
1023.01		Spot	1	Image 1	7	1000000024	236
900.014		Spot	1	Image 1	7	1000000025	237
1130.5		Spot	1	Image 1	7	1000000028	238
1174.49		Spot	1	Image 1	7	1000000029	239
993.98		Spot	1	Image 1	7	1000000041	240
938.944		Spot	1	Image 1	8	1000000000	241
826.98		Spot	1	Image 1	8	1000000045	242
905.496		Spot	1	Image 1	8	1000000001	243
917.976		Spot	1	Image 1	8	1000000034	244
1230.02		Spot	1	Image 1	8	1000000002	245
893.992		Spot	1	Image 1	8	1000000004	246
1282.12		Spot	1	Image 1	8	1000000005	247
875.984		Spot	1	Image 1	8	1000000003	248
968.496		Spot	1	Image 1	8	1000000006	249
1071.99		Spot	1	Image 1	8	1000000036	250
1103		Spot	1	Image 1	8	1000000007	251
899.026		Spot	1	Image 1	8	1000000009	252
828.002		Spot	1	Image 1	8	1000000010	253
1151.03		Spot	1	Image 1	8	1000000008	254
1044.49		Spot	1	Image 1	8	1000000011	255
822.477		Spot	1	Image 1	8	1000000012	256
1054.98		Spot	1	Image 1	8	1000000046	257
1018.02		Spot	1	Image 1	8	1000000013	258
1144.96		Spot	1	Image 1	8	1000000030	259
929.964		Spot	1	Image 1	8	1000000035	260
1102.45		Spot	1	Image 1	8	1000000014	261
1000.01		Spot	1	Image 1	8	1000000037	262
1438.48		Spot	1	Image 1	8	1000000015	263
1119		Spot	1	Image 1	8	1000000038	264
1243.84		Spot	1	Image 1	8	1000000031	265
970.512		Spot	1	Image 1	8	1000000032	266
1115.46		Spot	1	Image 1	8	1000000039	267
971.524		Spot	1	Image 1	8	1000000016	268
976.02		Spot	1	Image 1	8	1000000040	269
1049.02		Spot	1	Image 1	8	1000000017	270
944.508		Spot	1	Image 1	8	1000000019	271
1209.02		Spot	1	Image 1	8	1000000018	272
1026		Spot	1	Image 1	8	1000000047	273
1226.03		Spot	1	Image 1	8	1000000044	274
1106.96		Spot	1	Image 1	8	1000000020	275
1489.13		Spot	1	Image 1	8	1000000021	276
1020.93		Spot	1	Image 1	8	1000000033	277
1381.01		Spot	1	Image 1	8	1000000022	278
1355.99		Spot	1	Image 1	8	1000000048	279
1162.96		Spot	1	Image 1	8	1000000023	280
950.988		Spot	1	Image 1	8	1000000025	281
987.524		Spot	1	Image 1	8	1000000026	282
843.984		Spot	1	Image 1	8	1000000027	283
1021.99		Spot	1	Image 1	8	1000000028	284
1046.56		Spot	1	Image 1	8	1000000029	285
954.496		Spot	1	Image 1	8	1000000049	286
1110.52		Spot	1	Image 1	8	1000000041	287
1104.53		Spot	1	Image 1	9	1000000050	288
978.522		Spot	1	Image 1	9	1000000000	289
851.487		Spot	1	Image 1	9	1000000045	290
936.019		Spot	1	Image 1	9	1000000034	291
1180.99		Spot	1	Image 1	9	1000000042	292
1070.46		Spot	1	Image 1	9	1000000002	293
899.993		Spot	1	Image 1	9	1000000004	294
1100.07		Spot	1	Image 1	9	1000000005	295
939.516		Spot	1	Image 1	9	1000000006	296
1029.5		Spot	1	Image 1	9	1000000036	297
1121.99		Spot	1	Image 1	9	1000000007	298
870.506		Spot	1	Image 1	9	1000000009	299
949.932		Spot	1	Image 1	9	1000000010	300
1027.94		Spot	1	Image 1	9	1000000011	301
1009.06		Spot	1	Image 1	9	1000000008	302
1041.02		Spot	1	Image 1	9	1000000046	303
976.937		Spot	1	Image 1	9	1000000013	304
1105.97		Spot	1	Image 1	9	1000000030	305
993.98		Spot	1	Image 1	9	1000000037	306
1356		Spot	1	Image 1	9	1000000015	307
1475.09		Spot	1	Image 1	9	1000000043	308
1132		Spot	1	Image 1	9	1000000038	309
1320.93		Spot	1	Image 1	9	1000000031	310
1223.99		Spot	1	Image 1	9	1000000039	311
979.456		Spot	1	Image 1	9	1000000016	312
1127		Spot	1	Image 1	9	1000000040	313
1112.49		Spot	1	Image 1	9	1000000017	314
902		Spot	1	Image 1	9	1000000019	315
1194.51		Spot	1	Image 1	9	1000000018	316
1072.49		Spot	1	Image 1	9	1000000051	317
1037.98		Spot	1	Image 1	9	1000000047	318
1261.99		Spot	1	Image 1	9	1000000044	319
1173.02		Spot	1	Image 1	9	1000000020	320
1446.94		Spot	1	Image 1	9	1000000021	321
1091.04		Spot	1	Image 1	9	1000000033	322
1354		Spot	1	Image 1	9	1000000022	323
1732.01		Spot	1	Image 1	9	1000000052	324
1330.98		Spot	1	Image 1	9	1000000048	325
1121.51		Spot	1	Image 1	9	1000000023	326
937.512		Spot	1	Image 1	9	1000000024	327
1075.99		Spot	1	Image 1	9	1000000025	328
1002.5		Spot	1	Image 1	9	1000000026	329
1087.97		Spot	1	Image 1	9	1000000028	330
1145.01		Spot	1	Image 1	9	1000000029	331
993.014		Spot	1	Image 1	9	1000000041	332
889.48		Spot	1	Image 1	10	1000000053	333
999.045		Spot	1	Image 1	10	1000000000	334
792.017		Spot	1	Image 1	10	1000000045	335
906.006		Spot	1	Image 1	10	1000000001	336
886.038		Spot	1	Image 1	10	1000000034	337
1111		Spot	1	Image 1	10	1000000042	338
1298		Spot	1	Image 1	10	1000000002	339
972.975		Spot	1	Image 1	10	1000000054	340
1047		Spot	1	Image 1	10	1000000004	341
1045.43		Spot	1	Image 1	10	1000000005	342
934.978		Spot	1	Image 1	10	1000000003	343
928.012		Spot	1	Image 1	10	1000000036	344
1105.02		Spot	1	Image 1	10	1000000007	345
936.02		Spot	1	Image 1	10	1000000009	346
890.036		Spot	1	Image 1	10	1000000010	347
970.492		Spot	1	Image 1	10	1000000008	348
1126.98		Spot	1	Image 1	10	1000000011	349
847.488		Spot	1	Image 1	10	1000000012	350
1070.98		Spot	1	Image 1	10	1000000046	351
1064.08		Spot	1	Image 1	10	1000000013	352
1053		Spot	1	Image 1	10	1000000030	353
847.973		Spot	1	Image 1	10	1000000035	354
976.012		Spot	1	Image 1	10	1000000014	355
963.998		Spot	1	Image 1	10	1000000037	356
1347.95		Spot	1	Image 1	10	1000000055	357
1138.02		Spot	1	Image 1	10	1000000038	358
1434.96		Spot	1	Image 1	10	1000000043	359
1258.4		Spot	1	Image 1	10	1000000031	360
1124.49		Spot	1	Image 1	10	1000000039	361
934.013		Spot	1	Image 1	10	1000000032	362
1011.48		Spot	1	Image 1	10	1000000016	363
810.05		Spot	1	Image 1	10	1000000056	364
1003		Spot	1	Image 1	10	1000000040	365
1171.52		Spot	1	Image 1	10	1000000017	366
1141		Spot	1	Image 1	10	1000000018	367
920		Spot	1	Image 1	10	1000000019	368
1264.03		Spot	1	Image 1	10	1000000051	369
1046.01		Spot	1	Image 1	10	1000000047	370
1259.91		Spot	1	Image 1	10	1000000044	371
1138.06		Spot	1	Image 1	10	1000000020	372
1497.89		Spot	1	Image 1	10	1000000021	373
1090.95		Spot	1	Image 1	10	1000000033	374
1124.47		Spot	1	Image 1	10	1000000022	375
1059.03		Spot	1	Image 1	10	1000000057	376
1538.11		Spot	1	Image 1	10	1000000052	377
1159.1		Spot	1	Image 1	10	1000000023	378
938.458		Spot	1	Image 1	10	1000000024	379
1033.95		Spot	1	Image 1	10	1000000025	380
891.002		Spot	1	Image 1	10	1000000027	381
975.984		Spot	1	Image 1	10	1000000026	382
1011.48		Spot	1	Image 1	10	1000000028	383
1032.02		Spot	1	Image 1	10	1000000029	384
920.485		Spot	1	Image 1	10	1000000049	385
971.504		Spot	1	Image 1	10	1000000041	386
843.99		Spot	1	Image 1	11	1000000053	387
1023.02		Spot	1	Image 1	11	1000000050	388
835.48		Spot	1	Image 1	11	1000000000	389
851.998		Spot	1	Image 1	11	1000000045	390
937.496		Spot	1	Image 1	11	1000000001	391
858		Spot	1	Image 1	11	1000000058	392
867.984		Spot	1	Image 1	11	1000000034	393
1217.06		Spot	1	Image 1	11	1000000002	394
1035.5		Spot	1	Image 1	11	1000000054	395
929.032		Spot	1	Image 1	11	1000000004	396
916.984		Spot	1	Image 1	11	1000000003	397
919.025		Spot	1	Image 1	11	1000000006	398
1017.02		Spot	1	Image 1	11	1000000036	399
1063.98		Spot	1	Image 1	11	1000000007	400
1047.01		Spot	1	Image 1	11	1000000009	401
919.97		Spot	1	Image 1	11	1000000010	402
1099		Spot	1	Image 1	11	1000000011	403
1084.01		Spot	1	Image 1	11	1000000008	404
888.025		Spot	1	Image 1	11	1000000012	405
1087.01		Spot	1	Image 1	11	1000000046	406
1194.93		Spot	1	Image 1	11	1000000013	407
1074.03		Spot	1	Image 1	11	1000000030	408
889.016		Spot	1	Image 1	11	1000000035	409
1179.52		Spot	1	Image 1	11	1000000015	410
1001.05		Spot	1	Image 1	11	1000000037	411
1312.98		Spot	1	Image 1	11	1000000043	412
1166.02		Spot	1	Image 1	11	1000000038	413
1259.02		Spot	1	Image 1	11	1000000031	414
1177.05		Spot	1	Image 1	11	1000000039	415
935.995		Spot	1	Image 1	11	1000000016	416
807.989		Spot	1	Image 1	11	1000000056	417
935.986		Spot	1	Image 1	11	1000000040	418
1250		Spot	1	Image 1	11	1000000017	419
1141.96		Spot	1	Image 1	11	1000000018	420
957.963		Spot	1	Image 1	11	1000000019	421
1172.02		Spot	1	Image 1	11	1000000051	422
1003.48		Spot	1	Image 1	11	1000000047	423
1123		Spot	1	Image 1	11	1000000020	424
1263.02		Spot	1	Image 1	11	1000000044	425
1470		Spot	1	Image 1	11	1000000021	426
1052.99		Spot	1	Image 1	11	1000000033	427
1117.05		Spot	1	Image 1	11	1000000022	428
1502.95		Spot	1	Image 1	11	1000000052	429
1121.98		Spot	1	Image 1	11	1000000057	430
1323.96		Spot	1	Image 1	11	1000000048	431
979.044		Spot	1	Image 1	11	1000000024	432
1006.51		Spot	1	Image 1	11	1000000026	433
1028.52		Spot	1	Image 1	11	1000000025	434
845.48		Spot	1	Image 1	11	1000000027	435
1087.53		Spot	1	Image 1	11	1000000028	436
994.008		Spot	1	Image 1	11	1000000029	437
967		Spot	1	Image 1	11	1000000049	438
1011.48		Spot	1	Image 1	11	1000000041	439
862.027		Spot	1	Image 1	12	1000000053	440
1085.47		Spot	1	Image 1	12	1000000050	441
919.488		Spot	1	Image 1	12	1000000045	442
837.506		Spot	1	Image 1	12	1000000001	443
831.968		Spot	1	Image 1	12	1000000058	444
988.008		Spot	1	Image 1	12	1000000034	445
1063		Spot	1	Image 1	12	1000000059	446
929.962		Spot	1	Image 1	12	1000000042	447
1181.56		Spot	1	Image 1	12	1000000002	448
832.992		Spot	1	Image 1	12	1000000054	449
1073.02		Spot	1	Image 1	12	1000000003	450
915.028		Spot	1	Image 1	12	1000000005	451
1182.95		Spot	1	Image 1	12	1000000036	452
1072.49		Spot	1	Image 1	12	1000000007	453
1004.48		Spot	1	Image 1	12	1000000009	454
889		Spot	1	Image 1	12	1000000010	455
1113.99		Spot	1	Image 1	12	1000000011	456
929.99		Spot	1	Image 1	12	1000000008	457
886.024		Spot	1	Image 1	12	1000000012	458
1027.47		Spot	1	Image 1	12	1000000046	459
1131.03		Spot	1	Image 1	12	1000000060	460
895		Spot	1	Image 1	12	1000000061	461
1086.03		Spot	1	Image 1	12	1000000013	462
1151.5		Spot	1	Image 1	12	1000000030	463
874.998		Spot	1	Image 1	12	1000000035	464
969.994		Spot	1	Image 1	12	1000000014	465
1129.48		Spot	1	Image 1	12	1000000015	466
1014.96		Spot	1	Image 1	12	1000000062	467
1014.02		Spot	1	Image 1	12	1000000037	468
1125.99		Spot	1	Image 1	12	1000000055	469
1281.56		Spot	1	Image 1	12	1000000043	470
1177.93		Spot	1	Image 1	12	1000000031	471
855.46		Spot	1	Image 1	12	1000000056	472
1166.58		Spot	1	Image 1	12	1000000039	473
883.996		Spot	1	Image 1	12	1000000032	474
1009.5		Spot	1	Image 1	12	1000000016	475
1184.52		Spot	1	Image 1	12	1000000017	476
919.97		Spot	1	Image 1	12	1000000019	477
1204.1		Spot	1	Image 1	12	1000000018	478
1099.5		Spot	1	Image 1	12	1000000051	479
991.473		Spot	1	Image 1	12	1000000047	480
1136.95		Spot	1	Image 1	12	1000000044	481
1129.49		Spot	1	Image 1	12	1000000020	482
1452.45		Spot	1	Image 1	12	1000000021	483
985.02		Spot	1	Image 1	12	1000000033	484
1291.92		Spot	1	Image 1	12	1000000022	485
1316.96		Spot	1	Image 1	12	1000000052	486
1091.01		Spot	1	Image 1	12	1000000057	487
1391.92		Spot	1	Image 1	12	1000000048	488
967.968		Spot	1	Image 1	12	1000000023	489
975		Spot	1	Image 1	12	1000000024	490
1022.07		Spot	1	Image 1	12	1000000026	491
938.06		Spot	1	Image 1	12	1000000025	492
804.996		Spot	1	Image 1	12	1000000027	493
1003.97		Spot	1	Image 1	12	1000000028	494
982.496		Spot	1	Image 1	12	1000000029	495
1083.39		Spot	1	Image 1	12	1000000049	496
986.998		Spot	1	Image 1	12	1000000041	497
876.025		Spot	1	Image 1	13	1000000053	498
973.047		Spot	1	Image 1	13	1000000050	499
896.016		Spot	1	Image 1	13	1000000045	500
893.976		Spot	1	Image 1	13	1000000001	501
848.53		Spot	1	Image 1	13	1000000058	502
921.982		Spot	1	Image 1	13	1000000034	503
1042.04		Spot	1	Image 1	13	1000000059	504
826.984		Spot	1	Image 1	13	1000000042	505
1084.04		Spot	1	Image 1	13	1000000002	506
936.968		Spot	1	Image 1	13	1000000004	507
1112.92		Spot	1	Image 1	13	1000000003	508
1082.49		Spot	1	Image 1	13	1000000036	509
936.022		Spot	1	Image 1	13	1000000005	510
888.994		Spot	1	Image 1	13	1000000006	511
1069.01		Spot	1	Image 1	13	1000000007	512
874.045		Spot	1	Image 1	13	1000000009	513
826.036		Spot	1	Image 1	13	1000000010	514
837		Spot	1	Image 1	13	1000000012	515
849.008		Spot	1	Image 1	13	1000000008	516
1014.02		Spot	1	Image 1	13	1000000060	517
917.468		Spot	1	Image 1	13	1000000046	518
970.014		Spot	1	Image 1	13	1000000061	519
1067.91		Spot	1	Image 1	13	1000000013	520
825.982		Spot	1	Image 1	13	1000000035	521
1201		Spot	1	Image 1	13	1000000030	522
982.986		Spot	1	Image 1	13	1000000014	523
1144.52		Spot	1	Image 1	13	1000000015	524
1006.02		Spot	1	Image 1	13	1000000037	525
1214.98		Spot	1	Image 1	13	1000000062	526
1106.51		Spot	1	Image 1	13	1000000055	527
1077.04		Spot	1	Image 1	13	1000000043	528
1086.99		Spot	1	Image 1	13	1000000038	529
1144.99		Spot	1	Image 1	13	1000000063	530
1194.05		Spot	1	Image 1	13	1000000031	531
1012.97		Spot	1	Image 1	13	1000000039	532
1028.95		Spot	1	Image 1	13	1000000016	533
845		Spot	1	Image 1	13	1000000056	534
981.973		Spot	1	Image 1	13	1000000032	535
956.993		Spot	1	Image 1	13	1000000040	536
1131.95		Spot	1	Image 1	13	1000000017	537
1120.92		Spot	1	Image 1	13	1000000018	538
914.481		Spot	1	Image 1	13	1000000019	539
1196.04		Spot	1	Image 1	13	1000000051	540
973.02		Spot	1	Image 1	13	1000000047	541
1201.98		Spot	1	Image 1	13	1000000044	542
1091.97		Spot	1	Image 1	13	1000000020	543
1355.06		Spot	1	Image 1	13	1000000021	544
995.476		Spot	1	Image 1	13	1000000033	545
1283.19		Spot	1	Image 1	13	1000000022	546
1430.04		Spot	1	Image 1	13	1000000052	547
1136.55		Spot	1	Image 1	13	1000000057	548
1332.04		Spot	1	Image 1	13	1000000048	549
1006.99		Spot	1	Image 1	13	1000000023	550
939.984		Spot	1	Image 1	13	1000000025	551
805.015		Spot	1	Image 1	13	1000000027	552
1029		Spot	1	Image 1	13	1000000026	553
948.52		Spot	1	Image 1	13	1000000028	554
1075.01		Spot	1	Image 1	13	1000000029	555
1104.48		Spot	1	Image 1	13	1000000049	556
1000.52		Spot	1	Image 1	13	1000000041	557
936.023		Spot	1	Image 1	14	1000000053	558
1181.01		Spot	1	Image 1	14	1000000050	559
837.016		Spot	1	Image 1	14	1000000001	560
859.022		Spot	1	Image 1	14	1000000058	561
938.956		Spot	1	Image 1	14	1000000034	562
985.472		Spot	1	Image 1	14	1000000059	563
820.496		Spot	1	Image 1	14	1000000042	564
1200.53		Spot	1	Image 1	14	1000000002	565
978.96		Spot	1	Image 1	14	1000000054	566
974.52		Spot	1	Image 1	14	1000000004	567
1212		Spot	1	Image 1	14	1000000003	568
972.52		Spot	1	Image 1	14	1000000005	569
1215.09		Spot	1	Image 1	14	1000000036	570
1055		Spot	1	Image 1	14	1000000007	571
877.976		Spot	1	Image 1	14	1000000009	572
854.986		Spot	1	Image 1	14	1000000010	573
876.988		Spot	1	Image 1	14	1000000012	574
941.01		Spot	1	Image 1	14	1000000046	575
1173		Spot	1	Image 1	14	1000000060	576
923.984		Spot	1	Image 1	14	1000000061	577
897.507		Spot	1	Image 1	14	1000000013	578
845.025		Spot	1	Image 1	14	1000000035	579
1070.05		Spot	1	Image 1	14	1000000030	580
1156		Spot	1	Image 1	14	1000000015	581
909.98		Spot	1	Image 1	14	1000000037	582
1286.02		Spot	1	Image 1	14	1000000062	583
1042.99		Spot	1	Image 1	14	1000000043	584
989.504		Spot	1	Image 1	14	1000000038	585
1263.99		Spot	1	Image 1	14	1000000063	586
1145.05		Spot	1	Image 1	14	1000000039	587
966.496		Spot	1	Image 1	14	1000000032	588
983.5		Spot	1	Image 1	14	1000000016	589
800.02		Spot	1	Image 1	14	1000000056	590
1023.99		Spot	1	Image 1	14	1000000040	591
1195.07		Spot	1	Image 1	14	1000000017	592
1081.41		Spot	1	Image 1	14	1000000018	593
970.048		Spot	1	Image 1	14	1000000019	594
1056.02		Spot	1	Image 1	14	1000000051	595
1039.02		Spot	1	Image 1	14	1000000047	596
1090		Spot	1	Image 1	14	1000000020	597
1202.02		Spot	1	Image 1	14	1000000044	598
1462.44		Spot	1	Image 1	14	1000000021	599
982.024		Spot	1	Image 1	14	1000000033	600
1280.49		Spot	1	Image 1	14	1000000052	601
1038.95		Spot	1	Image 1	14	1000000022	602
1047.01		Spot	1	Image 1	14	1000000057	603
1280.5		Spot	1	Image 1	14	1000000048	604
914.536		Spot	1	Image 1	14	1000000023	605
1020.05		Spot	1	Image 1	14	1000000024	606
928.475		Spot	1	Image 1	14	1000000027	607
1025.04		Spot	1	Image 1	14	1000000026	608
1032.04		Spot	1	Image 1	14	1000000028	609
975.976		Spot	1	Image 1	14	1000000064	610
1021.98		Spot	1	Image 1	14	1000000029	611
1032.49		Spot	1	Image 1	14	1000000049	612
1041.04		Spot	1	Image 1	14	1000000041	613
920.526		Spot	1	Image 1	15	1000000053	614
1017.01		Spot	1	Image 1	15	1000000050	615
810.987		Spot	1	Image 1	15	1000000045	616
895.976		Spot	1	Image 1	15	1000000001	617
801.985		Spot	1	Image 1	15	1000000058	618
972.039		Spot	1	Image 1	15	1000000065	619
983.005		Spot	1	Image 1	15	1000000059	620
875.984		Spot	1	Image 1	15	1000000042	621
1062.01		Spot	1	Image 1	15	1000000054	622
987.52		Spot	1	Image 1	15	1000000003	623
908.991		Spot	1	Image 1	15	1000000004	624
989.512		Spot	1	Image 1	15	1000000036	625
937.504		Spot	1	Image 1	15	1000000005	626
1038.98		Spot	1	Image 1	15	1000000066	627
862.574		Spot	1	Image 1	15	1000000009	628
1157.98		Spot	1	Image 1	15	1000000067	629
800.004		Spot	1	Image 1	15	1000000010	630
901.032		Spot	1	Image 1	15	1000000012	631
1080.03		Spot	1	Image 1	15	1000000060	632
1034.47		Spot	1	Image 1	15	1000000046	633
1171.06		Spot	1	Image 1	15	1000000068	634
1013.04		Spot	1	Image 1	15	1000000013	635
1008.97		Spot	1	Image 1	15	1000000030	636
1084.97		Spot	1	Image 1	15	1000000014	637
895.008		Spot	1	Image 1	15	1000000035	638
1052.98		Spot	1	Image 1	15	1000000015	639
1031.01		Spot	1	Image 1	15	1000000037	640
1438.98		Spot	1	Image 1	15	1000000062	641
1158		Spot	1	Image 1	15	1000000055	642
1148.5		Spot	1	Image 1	15	1000000038	643
1006.98		Spot	1	Image 1	15	1000000043	644
1255.5		Spot	1	Image 1	15	1000000063	645
1128.99		Spot	1	Image 1	15	1000000039	646
1118.1		Spot	1	Image 1	15	1000000016	647
987.01		Spot	1	Image 1	15	1000000040	648
1075.07		Spot	1	Image 1	15	1000000017	649
859.02		Spot	1	Image 1	15	1000000019	650
1157.5		Spot	1	Image 1	15	1000000018	651
1120.98		Spot	1	Image 1	15	1000000051	652
1002.49		Spot	1	Image 1	15	1000000047	653
1031		Spot	1	Image 1	15	1000000020	654
1037.06		Spot	1	Image 1	15	1000000044	655
1416.49		Spot	1	Image 1	15	1000000021	656
1020.48		Spot	1	Image 1	15	1000000033	657
1216.12		Spot	1	Image 1	15	1000000022	658
1311.98		Spot	1	Image 1	15	1000000052	659
1246.02		Spot	1	Image 1	15	1000000048	660
1125.01		Spot	1	Image 1	15	1000000057	661
969.038		Spot	1	Image 1	15	1000000023	662
949.008		Spot	1	Image 1	15	1000000024	663
992.003		Spot	1	Image 1	15	1000000026	664
823.992		Spot	1	Image 1	15	1000000027	665
1113.95		Spot	1	Image 1	15	1000000028	666
929.009		Spot	1	Image 1	15	1000000064	667
1071.99		Spot	1	Image 1	15	1000000029	668
1212.51		Spot	1	Image 1	15	1000000049	669
1007		Spot	1	Image 1	15	1000000041	670
872.984		Spot	1	Image 1	16	1000000053	671
957.964		Spot	1	Image 1	16	1000000050	672
860.998		Spot	1	Image 1	16	1000000001	673
811.991		Spot	1	Image 1	16	1000000058	674
912.978		Spot	1	Image 1	16	1000000065	675
1186.43		Spot	1	Image 1	16	1000000059	676
890		Spot	1	Image 1	16	1000000042	677
1007.9		Spot	1	Image 1	16	1000000003	678
871.02		Spot	1	Image 1	16	1000000004	679
962.045		Spot	1	Image 1	16	1000000005	680
1019.02		Spot	1	Image 1	16	1000000036	681
1043.99		Spot	1	Image 1	16	1000000066	682
896.501		Spot	1	Image 1	16	1000000069	683
925.961		Spot	1	Image 1	16	1000000009	684
841.027		Spot	1	Image 1	16	1000000010	685
1173.01		Spot	1	Image 1	16	1000000067	686
846.99		Spot	1	Image 1	16	1000000012	687
963.004		Spot	1	Image 1	16	1000000046	688
1062.05		Spot	1	Image 1	16	1000000060	689
1044.48		Spot	1	Image 1	16	1000000068	690
988.035		Spot	1	Image 1	16	1000000061	691
1018		Spot	1	Image 1	16	1000000013	692
1001.02		Spot	1	Image 1	16	1000000030	693
1104		Spot	1	Image 1	16	1000000055	694
985.979		Spot	1	Image 1	16	1000000037	695
1605.2		Spot	1	Image 1	16	1000000062	696
1069.95		Spot	1	Image 1	16	1000000038	697
1015.5		Spot	1	Image 1	16	1000000043	698
1123.98		Spot	1	Image 1	16	1000000070	699
1077.03		Spot	1	Image 1	16	1000000039	700
787.976		Spot	1	Image 1	16	1000000056	701
1002.04		Spot	1	Image 1	16	1000000040	702
1081.04		Spot	1	Image 1	16	1000000016	703
962.998		Spot	1	Image 1	16	1000000017	704
1100.5		Spot	1	Image 1	16	1000000018	705
922.985		Spot	1	Image 1	16	1000000019	706
1272.02		Spot	1	Image 1	16	1000000051	707
973		Spot	1	Image 1	16	1000000047	708
1124.01		Spot	1	Image 1	16	1000000020	709
1241.12		Spot	1	Image 1	16	1000000044	710
1307.04		Spot	1	Image 1	16	1000000021	711
1076.96		Spot	1	Image 1	16	1000000033	712
1279.98		Spot	1	Image 1	16	1000000022	713
1057.52		Spot	1	Image 1	16	1000000052	714
1138.97		Spot	1	Image 1	16	1000000057	715
1159.01		Spot	1	Image 1	16	1000000048	716
1063.5		Spot	1	Image 1	16	1000000023	717
956.001		Spot	1	Image 1	16	1000000071	718
922.954		Spot	1	Image 1	16	1000000072	719
987.505		Spot	1	Image 1	16	1000000024	720
999.03		Spot	1	Image 1	16	1000000028	721
938.496		Spot	1	Image 1	16	1000000064	722
993.032		Spot	1	Image 1	16	1000000029	723
936.02		Spot	1	Image 1	16	1000000049	724
1056.04		Spot	1	Image 1	16	1000000041	725
876.001		Spot	1	Image 1	17	1000000053	726
1063.01		Spot	1	Image 1	17	1000000050	727
855.977		Spot	1	Image 1	17	1000000045	728
882.01		Spot	1	Image 1	17	1000000001	729
807.008		Spot	1	Image 1	17	1000000058	730
866.02		Spot	1	Image 1	17	1000000065	731
1186.01		Spot	1	Image 1	17	1000000059	732
949.496		Spot	1	Image 1	17	1000000073	733
851.04		Spot	1	Image 1	17	1000000042	734
940.012		Spot	1	Image 1	17	1000000074	735
817		Spot	1	Image 1	17	1000000054	736
1073.02		Spot	1	Image 1	17	1000000003	737
893.016		Spot	1	Image 1	17	1000000005	738
1062.98		Spot	1	Image 1	17	1000000036	739
1017.99		Spot	1	Image 1	17	1000000066	740
876.992		Spot	1	Image 1	17	1000000069	741
877.028		Spot	1	Image 1	17	1000000009	742
941.52		Spot	1	Image 1	17	1000000075	743
1084.49		Spot	1	Image 1	17	1000000067	744
889.5		Spot	1	Image 1	17	1000000012	745
1038.5		Spot	1	Image 1	17	1000000046	746
1054.03		Spot	1	Image 1	17	1000000060	747
1095.04		Spot	1	Image 1	17	1000000068	748
945.984		Spot	1	Image 1	17	1000000061	749
1112.5		Spot	1	Image 1	17	1000000030	750
1200.98		Spot	1	Image 1	17	1000000062	751
1134.98		Spot	1	Image 1	17	1000000043	752
964.952		Spot	1	Image 1	17	1000000063	753
1142		Spot	1	Image 1	17	1000000039	754
811.002		Spot	1	Image 1	17	1000000056	755
1022.98		Spot	1	Image 1	17	1000000016	756
968.016		Spot	1	Image 1	17	1000000076	757
926.987		Spot	1	Image 1	17	1000000017	758
1018.04		Spot	1	Image 1	17	1000000018	759
1326.93		Spot	1	Image 1	17	1000000051	760
1017		Spot	1	Image 1	17	1000000047	761
1137.95		Spot	1	Image 1	17	1000000044	762
1182.52		Spot	1	Image 1	17	1000000020	763
1310.99		Spot	1	Image 1	17	1000000021	764
1178.95		Spot	1	Image 1	17	1000000022	765
1079.96		Spot	1	Image 1	17	1000000033	766
1108.01		Spot	1	Image 1	17	1000000052	767
1150.5		Spot	1	Image 1	17	1000000048	768
1156.48		Spot	1	Image 1	17	1000000057	769
1037.98		Spot	1	Image 1	17	1000000023	770
982.996		Spot	1	Image 1	17	1000000071	771
891.99		Spot	1	Image 1	17	1000000072	772
977.965		Spot	1	Image 1	17	1000000024	773
1060.97		Spot	1	Image 1	17	1000000028	774
952.016		Spot	1	Image 1	17	1000000064	775
971.458		Spot	1	Image 1	17	1000000029	776
1018.97		Spot	1	Image 1	17	1000000049	777
987.01		Spot	1	Image 1	17	1000000041	778
860.472		Spot	1	Image 1	18	1000000053	779
917.998		Spot	1	Image 1	18	1000000050	780
840.505		Spot	1	Image 1	18	1000000077	781
872.03		Spot	1	Image 1	18	1000000058	782
870.984		Spot	1	Image 1	18	1000000065	783
1343.57		Spot	1	Image 1	18	1000000078	784
1090.98		Spot	1	Image 1	18	1000000073	785
969.982		Spot	1	Image 1	18	1000000079	786
818.484		Spot	1	Image 1	18	1000000054	787
1102.13		Spot	1	Image 1	18	1000000074	788
1216.41		Spot	1	Image 1	18	1000000003	789
896.039		Spot	1	Image 1	18	1000000005	790
1064.07		Spot	1	Image 1	18	1000000036	791
1029.03		Spot	1	Image 1	18	1000000066	792
873.016		Spot	1	Image 1	18	1000000009	793
899.02		Spot	1	Image 1	18	1000000075	794
795.48		Spot	1	Image 1	18	1000000010	795
1256.96		Spot	1	Image 1	18	1000000067	796
845.497		Spot	1	Image 1	18	1000000012	797
944.986		Spot	1	Image 1	18	1000000046	798
1016.96		Spot	1	Image 1	18	1000000060	799
1006.5		Spot	1	Image 1	18	1000000061	800
1060.49		Spot	1	Image 1	18	1000000055	801
1362.95		Spot	1	Image 1	18	1000000062	802
1079.97		Spot	1	Image 1	18	1000000043	803
990.016		Spot	1	Image 1	18	1000000063	804
954.954		Spot	1	Image 1	18	1000000070	805
1111.5		Spot	1	Image 1	18	1000000039	806
1067.02		Spot	1	Image 1	18	1000000080	807
1057.52		Spot	1	Image 1	18	1000000040	808
1012		Spot	1	Image 1	18	1000000076	809
918.497		Spot	1	Image 1	18	1000000017	810
1010.94		Spot	1	Image 1	18	1000000018	811
890.98		Spot	1	Image 1	18	1000000019	812
1511.95		Spot	1	Image 1	18	1000000051	813
1067		Spot	1	Image 1	18	1000000047	814
1142		Spot	1	Image 1	18	1000000044	815
1092.97		Spot	1	Image 1	18	1000000020	816
1411		Spot	1	Image 1	18	1000000021	817
981.98		Spot	1	Image 1	18	1000000033	818
1094.51		Spot	1	Image 1	18	1000000052	819
1059.02		Spot	1	Image 1	18	1000000022	820
1147		Spot	1	Image 1	18	1000000048	821
1076.95		Spot	1	Image 1	18	1000000057	822
923.997		Spot	1	Image 1	18	1000000071	823
1043.02		Spot	1	Image 1	18	1000000023	824
980.504		Spot	1	Image 1	18	1000000024	825
853.02		Spot	1	Image 1	18	1000000072	826
836.025		Spot	1	Image 1	18	1000000081	827
1023.97		Spot	1	Image 1	18	1000000028	828
933		Spot	1	Image 1	18	1000000064	829
1001.47		Spot	1	Image 1	18	1000000029	830
1077.98		Spot	1	Image 1	18	1000000049	831
967		Spot	1	Image 1	18	1000000041	832
888.978		Spot	1	Image 1	19	1000000053	833
862.994		Spot	1	Image 1	19	1000000050	834
837.471		Spot	1	Image 1	19	1000000045	835
889.961		Spot	1	Image 1	19	1000000077	836
790.999		Spot	1	Image 1	19	1000000058	837
1009.47		Spot	1	Image 1	19	1000000059	838
1043.94		Spot	1	Image 1	19	1000000065	839
1022.99		Spot	1	Image 1	19	1000000078	840
1133.95		Spot	1	Image 1	19	1000000073	841
973.959		Spot	1	Image 1	19	1000000079	842
1042.01		Spot	1	Image 1	19	1000000074	843
868.09		Spot	1	Image 1	19	1000000054	844
1011		Spot	1	Image 1	19	1000000003	845
923.04		Spot	1	Image 1	19	1000000005	846
1130.03		Spot	1	Image 1	19	1000000036	847
1038.01		Spot	1	Image 1	19	1000000066	848
819.52		Spot	1	Image 1	19	1000000069	849
843.505		Spot	1	Image 1	19	1000000009	850
1031.03		Spot	1	Image 1	19	1000000082	851
878.984		Spot	1	Image 1	19	1000000012	852
1044.02		Spot	1	Image 1	19	1000000068	853
1001.99		Spot	1	Image 1	19	1000000060	854
931.995		Spot	1	Image 1	19	1000000046	855
1072.95		Spot	1	Image 1	19	1000000061	856
1086.5		Spot	1	Image 1	19	1000000055	857
1235.99		Spot	1	Image 1	19	1000000062	858
1018.05		Spot	1	Image 1	19	1000000043	859
1008.02		Spot	1	Image 1	19	1000000070	860
1040.96		Spot	1	Image 1	19	1000000039	861
1163.01		Spot	1	Image 1	19	1000000080	862
789.5		Spot	1	Image 1	19	1000000056	863
1024.98		Spot	1	Image 1	19	1000000076	864
924.026		Spot	1	Image 1	19	1000000017	865
1041		Spot	1	Image 1	19	1000000018	866
934.972		Spot	1	Image 1	19	1000000019	867
1597		Spot	1	Image 1	19	1000000051	868
1001.99		Spot	1	Image 1	19	1000000047	869
1081		Spot	1	Image 1	19	1000000044	870
1121.03		Spot	1	Image 1	19	1000000020	871
1327.01		Spot	1	Image 1	19	1000000021	872
1009.94		Spot	1	Image 1	19	1000000033	873
1310.53		Spot	1	Image 1	19	1000000052	874
1156.98		Spot	1	Image 1	19	1000000022	875
1156.44		Spot	1	Image 1	19	1000000048	876
1008.02		Spot	1	Image 1	19	1000000057	877
959.022		Spot	1	Image 1	19	1000000083	878
824.5		Spot	1	Image 1	19	1000000071	879
984.53		Spot	1	Image 1	19	1000000023	880
999.989		Spot	1	Image 1	19	1000000024	881
786		Spot	1	Image 1	19	1000000081	882
1054.05		Spot	1	Image 1	19	1000000028	883
915.02		Spot	1	Image 1	19	1000000064	884
1011.48		Spot	1	Image 1	19	1000000029	885
1000.99		Spot	1	Image 1	19	1000000041	886
831.013		Spot	1	Image 1	19	1000000049	887
806.016		Spot	1	Image 1	20	1000000053	888
873.982		Spot	1	Image 1	20	1000000050	889
897.028		Spot	1	Image 1	20	1000000077	890
851.005		Spot	1	Image 1	20	1000000058	891
938.947		Spot	1	Image 1	20	1000000065	892
1050.97		Spot	1	Image 1	20	1000000073	893
1010.52		Spot	1	Image 1	20	1000000079	894
972.462		Spot	1	Image 1	20	1000000078	895
826.512		Spot	1	Image 1	20	1000000054	896
1146.08		Spot	1	Image 1	20	1000000003	897
1104.52		Spot	1	Image 1	20	1000000074	898
972.546		Spot	1	Image 1	20	1000000005	899
1091.98		Spot	1	Image 1	20	1000000036	900
988.007		Spot	1	Image 1	20	1000000066	901
824		Spot	1	Image 1	20	1000000069	902
1155.42		Spot	1	Image 1	20	1000000082	903
929.99		Spot	1	Image 1	20	1000000067	904
981.496		Spot	1	Image 1	20	1000000068	905
889.024		Spot	1	Image 1	20	1000000075	906
918.025		Spot	1	Image 1	20	1000000012	907
1040.98		Spot	1	Image 1	20	1000000060	908
1036.99		Spot	1	Image 1	20	1000000061	909
1048.52		Spot	1	Image 1	20	1000000055	910
1126		Spot	1	Image 1	20	1000000062	911
954.454		Spot	1	Image 1	20	1000000063	912
1006.97		Spot	1	Image 1	20	1000000043	913
938.032		Spot	1	Image 1	20	1000000070	914
958.999		Spot	1	Image 1	20	1000000039	915
929.981		Spot	1	Image 1	20	1000000040	916
880.007		Spot	1	Image 1	20	1000000076	917
895.972		Spot	1	Image 1	20	1000000084	918
908.968		Spot	1	Image 1	20	1000000017	919
1008.93		Spot	1	Image 1	20	1000000018	920
912.013		Spot	1	Image 1	20	1000000019	921
1691.12		Spot	1	Image 1	20	1000000051	922
983.975		Spot	1	Image 1	20	1000000047	923
1259.03		Spot	1	Image 1	20	1000000044	924
1082.96		Spot	1	Image 1	20	1000000020	925
1261.96		Spot	1	Image 1	20	1000000021	926
1314.94		Spot	1	Image 1	20	1000000052	927
1134.96		Spot	1	Image 1	20	1000000022	928
913.989		Spot	1	Image 1	20	1000000033	929
1011.98		Spot	1	Image 1	20	1000000057	930
1098.98		Spot	1	Image 1	20	1000000048	931
800.014		Spot	1	Image 1	20	1000000071	932
971.978		Spot	1	Image 1	20	1000000083	933
1084.04		Spot	1	Image 1	20	1000000023	934
1092.01		Spot	1	Image 1	20	1000000024	935
849.498		Spot	1	Image 1	20	1000000072	936
774.987		Spot	1	Image 1	20	1000000081	937
1031.06		Spot	1	Image 1	20	1000000028	938
1032.98		Spot	1	Image 1	20	1000000064	939
1162		Spot	1	Image 1	20	1000000029	940
1004.5		Spot	1	Image 1	20	1000000041	941
875.992		Spot	1	Image 1	20	1000000049	942
851.02		Spot	1	Image 1	21	1000000053	943
927		Spot	1	Image 1	21	1000000050	944
779.008		Spot	1	Image 1	21	1000000045	945
833.984		Spot	1	Image 1	21	1000000077	946
821.998		Spot	1	Image 1	21	1000000065	947
870.012		Spot	1	Image 1	21	1000000059	948
991.016		Spot	1	Image 1	21	1000000073	949
1042.96		Spot	1	Image 1	21	1000000079	950
864.52		Spot	1	Image 1	21	1000000054	951
983.512		Spot	1	Image 1	21	1000000003	952
1359		Spot	1	Image 1	21	1000000074	953
890.992		Spot	1	Image 1	21	1000000085	954
1015.96		Spot	1	Image 1	21	1000000066	955
1025.97		Spot	1	Image 1	21	1000000036	956
841.992		Spot	1	Image 1	21	1000000069	957
847.5		Spot	1	Image 1	21	1000000009	958
1030.47		Spot	1	Image 1	21	1000000082	959
999.003		Spot	1	Image 1	21	1000000068	960
969.005		Spot	1	Image 1	21	1000000067	961
985		Spot	1	Image 1	21	1000000075	962
1002.5		Spot	1	Image 1	21	1000000046	963
1034.52		Spot	1	Image 1	21	1000000060	964
1098.98		Spot	1	Image 1	21	1000000061	965
1176.01		Spot	1	Image 1	21	1000000062	966
1062.03		Spot	1	Image 1	21	1000000086	967
1146.02		Spot	1	Image 1	21	1000000087	968
871.018		Spot	1	Image 1	21	1000000063	969
972		Spot	1	Image 1	21	1000000070	970
1013.51		Spot	1	Image 1	21	1000000080	971
938.529		Spot	1	Image 1	21	1000000039	972
928.512		Spot	1	Image 1	21	1000000040	973
810.04		Spot	1	Image 1	21	1000000056	974
912.019		Spot	1	Image 1	21	1000000076	975
932.48		Spot	1	Image 1	21	1000000017	976
982.008		Spot	1	Image 1	21	1000000084	977
1054.05		Spot	1	Image 1	21	1000000018	978
1240.47		Spot	1	Image 1	21	1000000051	979
974.507		Spot	1	Image 1	21	1000000019	980
987.036		Spot	1	Image 1	21	1000000047	981
1042.52		Spot	1	Image 1	21	1000000020	982
1195.99		Spot	1	Image 1	21	1000000044	983
1367.47		Spot	1	Image 1	21	1000000021	984
1011.92		Spot	1	Image 1	21	1000000033	985
1264.98		Spot	1	Image 1	21	1000000052	986
1028.98		Spot	1	Image 1	21	1000000022	987
1110.01		Spot	1	Image 1	21	1000000057	988
1072.5		Spot	1	Image 1	21	1000000048	989
911.005		Spot	1	Image 1	21	1000000071	990
925.984		Spot	1	Image 1	21	1000000083	991
948.992		Spot	1	Image 1	21	1000000023	992
1019.02		Spot	1	Image 1	21	1000000024	993
801.51		Spot	1	Image 1	21	1000000081	994
963.021		Spot	1	Image 1	21	1000000028	995
1024.52		Spot	1	Image 1	21	1000000064	996
1179.06		Spot	1	Image 1	21	1000000029	997
950.02		Spot	1	Image 1	21	1000000041	998
825.987		Spot	1	Image 1	22	1000000053	999
911.056		Spot	1	Image 1	22	1000000050	1000
883.987		Spot	1	Image 1	22	1000000077	1001
833.496		Spot	1	Image 1	22	1000000058	1002
869.528		Spot	1	Image 1	22	1000000059	1003
823.994		Spot	1	Image 1	22	1000000065	1004
980.49		Spot	1	Image 1	22	1000000073	1005
872.001		Spot	1	Image 1	22	1000000078	1006
1110.08		Spot	1	Image 1	22	1000000079	1007
900.01		Spot	1	Image 1	22	1000000054	1008
1396.19		Spot	1	Image 1	22	1000000074	1009
1027.97		Spot	1	Image 1	22	1000000085	1010
1053.48		Spot	1	Image 1	22	1000000003	1011
1034.51		Spot	1	Image 1	22	1000000066	1012
988.953		Spot	1	Image 1	22	1000000036	1013
813		Spot	1	Image 1	22	1000000069	1014
1080.05		Spot	1	Image 1	22	1000000082	1015
1108.95		Spot	1	Image 1	22	1000000068	1016
932.964		Spot	1	Image 1	22	1000000067	1017
1004.03		Spot	1	Image 1	22	1000000075	1018
979.979		Spot	1	Image 1	22	1000000046	1019
965.482		Spot	1	Image 1	22	1000000060	1020
993.968		Spot	1	Image 1	22	1000000061	1021
1040.03		Spot	1	Image 1	22	1000000086	1022
1171.07		Spot	1	Image 1	22	1000000062	1023
1053.51		Spot	1	Image 1	22	1000000087	1024
956.492		Spot	1	Image 1	22	1000000070	1025
1039.01		Spot	1	Image 1	22	1000000080	1026
935.92		Spot	1	Image 1	22	1000000040	1027
918.032		Spot	1	Image 1	22	1000000076	1028
995.976		Spot	1	Image 1	22	1000000017	1029
923.496		Spot	1	Image 1	22	1000000084	1030
1056.06		Spot	1	Image 1	22	1000000018	1031
877.036		Spot	1	Image 1	22	1000000019	1032
1011.54		Spot	1	Image 1	22	1000000047	1033
1097.98		Spot	1	Image 1	22	1000000044	1034
1188.54		Spot	1	Image 1	22	1000000020	1035
1566.96		Spot	1	Image 1	22	1000000021	1036
958.448		Spot	1	Image 1	22	1000000033	1037
1215		Spot	1	Image 1	22	1000000052	1038
1052.54		Spot	1	Image 1	22	1000000022	1039
1084.5		Spot	1	Image 1	22	1000000048	1040
1086		Spot	1	Image 1	22	1000000057	1041
1027.06		Spot	1	Image 1	22	1000000071	1042
934.98		Spot	1	Image 1	22	1000000023	1043
808.994		Spot	1	Image 1	22	1000000072	1044
805.972		Spot	1	Image 1	22	1000000081	1045
1003.04		Spot	1	Image 1	22	1000000028	1046
985.504		Spot	1	Image 1	22	1000000064	1047
1086.96		Spot	1	Image 1	22	1000000029	1048
981.964		Spot	1	Image 1	22	1000000041	1049
902.524		Spot	1	Image 1	23	1000000053	1050
919.985		Spot	1	Image 1	23	1000000050	1051
868.982		Spot	1	Image 1	23	1000000077	1052
792.504		Spot	1	Image 1	23	1000000058	1053
849.025		Spot	1	Image 1	23	1000000059	1054
957.496		Spot	1	Image 1	23	1000000073	1055
871.994		Spot	1	Image 1	23	1000000078	1056
1189.02		Spot	1	Image 1	23	1000000079	1057
1251.02		Spot	1	Image 1	23	1000000074	1058
955.052		Spot	1	Image 1	23	1000000085	1059
863.024		Spot	1	Image 1	23	1000000003	1060
1010.03		Spot	1	Image 1	23	1000000066	1061
830.509		Spot	1	Image 1	23	1000000009	1062
974.005		Spot	1	Image 1	23	1000000082	1063
921.02		Spot	1	Image 1	23	1000000068	1064
1013.05		Spot	1	Image 1	23	1000000067	1065
1006.05		Spot	1	Image 1	23	1000000075	1066
958.99		Spot	1	Image 1	23	1000000060	1067
1017.5		Spot	1	Image 1	23	1000000046	1068
898.496		Spot	1	Image 1	23	1000000088	1069
912.015		Spot	1	Image 1	23	1000000061	1070
1211.95		Spot	1	Image 1	23	1000000089	1071
925.52		Spot	1	Image 1	23	1000000086	1072
1100.04		Spot	1	Image 1	23	1000000087	1073
961.032		Spot	1	Image 1	23	1000000063	1074
987.496		Spot	1	Image 1	23	1000000090	1075
1210		Spot	1	Image 1	23	1000000091	1076
1112.02		Spot	1	Image 1	23	1000000080	1077
861.028		Spot	1	Image 1	23	1000000039	1078
802.54		Spot	1	Image 1	23	1000000056	1079
933.074		Spot	1	Image 1	23	1000000076	1080
989.995		Spot	1	Image 1	23	1000000084	1081
975.004		Spot	1	Image 1	23	1000000018	1082
976.514		Spot	1	Image 1	23	1000000047	1083
1107		Spot	1	Image 1	23	1000000044	1084
1047		Spot	1	Image 1	23	1000000020	1085
1407.02		Spot	1	Image 1	23	1000000021	1086
896.002		Spot	1	Image 1	23	1000000033	1087
1040		Spot	1	Image 1	23	1000000022	1088
1158.95		Spot	1	Image 1	23	1000000052	1089
1194.98		Spot	1	Image 1	23	1000000048	1090
980.983		Spot	1	Image 1	23	1000000057	1091
837.99		Spot	1	Image 1	23	1000000071	1092
1020.48		Spot	1	Image 1	23	1000000083	1093
894.021		Spot	1	Image 1	23	1000000023	1094
814.98		Spot	1	Image 1	23	1000000081	1095
1002.02		Spot	1	Image 1	23	1000000028	1096
1051.51		Spot	1	Image 1	23	1000000064	1097
1136.98		Spot	1	Image 1	23	1000000029	1098
981.008		Spot	1	Image 1	23	1000000041	1099
780.98		Spot	1	Image 1	24	1000000053	1100
833.987		Spot	1	Image 1	24	1000000092	1101
879.028		Spot	1	Image 1	24	1000000059	1102
916.013		Spot	1	Image 1	24	1000000065	1103
865.48		Spot	1	Image 1	24	1000000073	1104
886.989		Spot	1	Image 1	24	1000000078	1105
1108.49		Spot	1	Image 1	24	1000000079	1106
1312.35		Spot	1	Image 1	24	1000000074	1107
1054.97		Spot	1	Image 1	24	1000000085	1108
897.52		Spot	1	Image 1	24	1000000003	1109
1154.05		Spot	1	Image 1	24	1000000093	1110
1003.02		Spot	1	Image 1	24	1000000066	1111
1050.98		Spot	1	Image 1	24	1000000036	1112
832.008		Spot	1	Image 1	24	1000000069	1113
1095.06		Spot	1	Image 1	24	1000000009	1114
1040		Spot	1	Image 1	24	1000000082	1115
945.44		Spot	1	Image 1	24	1000000068	1116
963.002		Spot	1	Image 1	24	1000000067	1117
1025		Spot	1	Image 1	24	1000000075	1118
966.998		Spot	1	Image 1	24	1000000046	1119
886.504		Spot	1	Image 1	24	1000000061	1120
910.002		Spot	1	Image 1	24	1000000088	1121
1228.99		Spot	1	Image 1	24	1000000089	1122
1144.06		Spot	1	Image 1	24	1000000090	1123
1080.99		Spot	1	Image 1	24	1000000080	1124
1325.95		Spot	1	Image 1	24	1000000091	1125
914.004		Spot	1	Image 1	24	1000000070	1126
799.03		Spot	1	Image 1	24	1000000056	1127
939.512		Spot	1	Image 1	24	1000000076	1128
960.521		Spot	1	Image 1	24	1000000084	1129
1006.97		Spot	1	Image 1	24	1000000018	1130
995.04		Spot	1	Image 1	24	1000000047	1131
1089.05		Spot	1	Image 1	24	1000000044	1132
1057.99		Spot	1	Image 1	24	1000000020	1133
1470.65		Spot	1	Image 1	24	1000000021	1134
930.996		Spot	1	Image 1	24	1000000033	1135
1031.98		Spot	1	Image 1	24	1000000022	1136
1142.04		Spot	1	Image 1	24	1000000057	1137
1125.01		Spot	1	Image 1	24	1000000048	1138
860.048		Spot	1	Image 1	24	1000000071	1139
855.52		Spot	1	Image 1	24	1000000072	1140
1043		Spot	1	Image 1	24	1000000083	1141
857.032		Spot	1	Image 1	24	1000000081	1142
965.016		Spot	1	Image 1	24	1000000028	1143
1021.03		Spot	1	Image 1	24	1000000064	1144
1068.86		Spot	1	Image 1	24	1000000029	1145
896.008		Spot	1	Image 1	24	1000000094	1146
1003.02		Spot	1	Image 1	24	1000000041	1147
837.032		Spot	1	Image 1	25	1000000053	1148
768.02		Spot	1	Image 1	25	1000000092	1149
809.988		Spot	1	Image 1	25	1000000077	1150
837.038		Spot	1	Image 1	25	1000000058	1151
1188.06		Spot	1	Image 1	25	1000000079	1152
968		Spot	1	Image 1	25	1000000073	1153
900.022		Spot	1	Image 1	25	1000000078	1154
1154.5		Spot	1	Image 1	25	1000000074	1155
897.982		Spot	1	Image 1	25	1000000085	1156
1003.01		Spot	1	Image 1	25	1000000003	1157
1458.36		Spot	1	Image 1	25	1000000093	1158
962.016		Spot	1	Image 1	25	1000000066	1159
957.456		Spot	1	Image 1	25	1000000036	1160
821.99		Spot	1	Image 1	25	1000000069	1161
1083.05		Spot	1	Image 1	25	1000000082	1162
1269.09		Spot	1	Image 1	25	1000000009	1163
952.056		Spot	1	Image 1	25	1000000068	1164
1019.98		Spot	1	Image 1	25	1000000067	1165
1052.54		Spot	1	Image 1	25	1000000075	1166
992.036		Spot	1	Image 1	25	1000000046	1167
980.979		Spot	1	Image 1	25	1000000088	1168
1147.09		Spot	1	Image 1	25	1000000089	1169
982		Spot	1	Image 1	25	1000000086	1170
1124.48		Spot	1	Image 1	25	1000000090	1171
920.013		Spot	1	Image 1	25	1000000063	1172
1155.97		Spot	1	Image 1	25	1000000087	1173
1024.5		Spot	1	Image 1	25	1000000080	1174
1117.51		Spot	1	Image 1	25	1000000091	1175
931.964		Spot	1	Image 1	25	1000000070	1176
951.984		Spot	1	Image 1	25	1000000039	1177
910.984		Spot	1	Image 1	25	1000000076	1178
1032		Spot	1	Image 1	25	1000000084	1179
1020.97		Spot	1	Image 1	25	1000000018	1180
957.02		Spot	1	Image 1	25	1000000047	1181
982.999		Spot	1	Image 1	25	1000000044	1182
1044.98		Spot	1	Image 1	25	1000000020	1183
1382.96		Spot	1	Image 1	25	1000000021	1184
918.464		Spot	1	Image 1	25	1000000033	1185
992		Spot	1	Image 1	25	1000000022	1186
979.976		Spot	1	Image 1	25	1000000057	1187
975.018		Spot	1	Image 1	25	1000000048	1188
889.504		Spot	1	Image 1	25	1000000071	1189
896.484		Spot	1	Image 1	25	1000000083	1190
862.56		Spot	1	Image 1	25	1000000081	1191
998.502		Spot	1	Image 1	25	1000000028	1192
1014.99		Spot	1	Image 1	25	1000000064	1193
1000.05		Spot	1	Image 1	25	1000000029	1194
821.48		Spot	1	Image 1	25	1000000094	1195
1011		Spot	1	Image 1	25	1000000041	1196
908.011		Spot	1	Image 1	26	1000000053	1197
846.994		Spot	1	Image 1	26	1000000092	1198
855.5		Spot	1	Image 1	26	1000000065	1199
932		Spot	1	Image 1	26	1000000078	1200
1033.04		Spot	1	Image 1	26	1000000079	1201
1219.47		Spot	1	Image 1	26	1000000074	1202
894.472		Spot	1	Image 1	26	1000000085	1203
849.992		Spot	1	Image 1	26	1000000003	1204
1101.01		Spot	1	Image 1	26	1000000093	1205
990.045		Spot	1	Image 1	26	1000000036	1206
955.999		Spot	1	Image 1	26	1000000066	1207
1146.04		Spot	1	Image 1	26	1000000082	1208
1162.89		Spot	1	Image 1	26	1000000009	1209
970.5		Spot	1	Image 1	26	1000000075	1210
927.026		Spot	1	Image 1	26	1000000067	1211
1063.02		Spot	1	Image 1	26	1000000046	1212
1016.99		Spot	1	Image 1	26	1000000088	1213
1055.99		Spot	1	Image 1	26	1000000089	1214
1022.02		Spot	1	Image 1	26	1000000086	1215
1216.98		Spot	1	Image 1	26	1000000090	1216
916.484		Spot	1	Image 1	26	1000000063	1217
1168.04		Spot	1	Image 1	26	1000000087	1218
1042.99		Spot	1	Image 1	26	1000000080	1219
981.979		Spot	1	Image 1	26	1000000070	1220
930.996		Spot	1	Image 1	26	1000000039	1221
866.48		Spot	1	Image 1	26	1000000076	1222
1038.04		Spot	1	Image 1	26	1000000084	1223
958.528		Spot	1	Image 1	26	1000000018	1224
1072.01		Spot	1	Image 1	26	1000000044	1225
936.992		Spot	1	Image 1	26	1000000020	1226
1463.05		Spot	1	Image 1	26	1000000021	1227
951.454		Spot	1	Image 1	26	1000000033	1228
1039.56		Spot	1	Image 1	26	1000000022	1229
1025		Spot	1	Image 1	26	1000000057	1230
927.001		Spot	1	Image 1	26	1000000048	1231
853.96		Spot	1	Image 1	26	1000000071	1232
914.032		Spot	1	Image 1	26	1000000072	1233
904.011		Spot	1	Image 1	26	1000000083	1234
811.034		Spot	1	Image 1	26	1000000081	1235
908.996		Spot	1	Image 1	26	1000000028	1236
964.011		Spot	1	Image 1	26	1000000064	1237
1133.01		Spot	1	Image 1	26	1000000029	1238
971.029		Spot	1	Image 1	26	1000000094	1239
911.026		Spot	1	Image 1	27	1000000053	1240
839.488		Spot	1	Image 1	27	1000000092	1241
830.508		Spot	1	Image 1	27	1000000077	1242
928.972		Spot	1	Image 1	27	1000000065	1243
862.99		Spot	1	Image 1	27	1000000078	1244
1126.01		Spot	1	Image 1	27	1000000079	1245
977.086		Spot	1	Image 1	27	1000000073	1246
1134.07		Spot	1	Image 1	27	1000000074	1247
907.04		Spot	1	Image 1	27	1000000085	1248
844.013		Spot	1	Image 1	27	1000000003	1249
984		Spot	1	Image 1	27	1000000093	1250
976.56		Spot	1	Image 1	27	1000000036	1251
952.989		Spot	1	Image 1	27	1000000066	1252
826.524		Spot	1	Image 1	27	1000000069	1253
1160.97		Spot	1	Image 1	27	1000000082	1254
1164.07		Spot	1	Image 1	27	1000000009	1255
1005.48		Spot	1	Image 1	27	1000000095	1256
977.974		Spot	1	Image 1	27	1000000067	1257
892.02		Spot	1	Image 1	27	1000000075	1258
954.012		Spot	1	Image 1	27	1000000046	1259
893.51		Spot	1	Image 1	27	1000000088	1260
965.48		Spot	1	Image 1	27	1000000089	1261
1042		Spot	1	Image 1	27	1000000086	1262
1006.05		Spot	1	Image 1	27	1000000090	1263
1176		Spot	1	Image 1	27	1000000087	1264
1009.91		Spot	1	Image 1	27	1000000070	1265
988.996		Spot	1	Image 1	27	1000000080	1266
939.519		Spot	1	Image 1	27	1000000039	1267
1042.01		Spot	1	Image 1	27	1000000091	1268
960		Spot	1	Image 1	27	1000000076	1269
982.972		Spot	1	Image 1	27	1000000084	1270
1020		Spot	1	Image 1	27	1000000018	1271
988.008		Spot	1	Image 1	27	1000000047	1272
1087.02		Spot	1	Image 1	27	1000000020	1273
1496.03		Spot	1	Image 1	27	1000000021	1274
976.04		Spot	1	Image 1	27	1000000033	1275
1122.99		Spot	1	Image 1	27	1000000096	1276
1000.01		Spot	1	Image 1	27	1000000057	1277
966.488		Spot	1	Image 1	27	1000000048	1278
812.52		Spot	1	Image 1	27	1000000072	1279
881.02		Spot	1	Image 1	27	1000000083	1280
817.492		Spot	1	Image 1	27	1000000081	1281
954.968		Spot	1	Image 1	27	1000000028	1282
976.968		Spot	1	Image 1	27	1000000064	1283
1052.01		Spot	1	Image 1	27	1000000029	1284
956.953		Spot	1	Image 1	27	1000000094	1285
990		Spot	1	Image 1	27	1000000041	1286
847.52		Spot	1	Image 1	28	1000000053	1287
855.004		Spot	1	Image 1	28	1000000092	1288
867.485		Spot	1	Image 1	28	1000000077	1289
872.98		Spot	1	Image 1	28	1000000097	1290
910.02		Spot	1	Image 1	28	1000000065	1291
860.98		Spot	1	Image 1	28	1000000078	1292
1045.97		Spot	1	Image 1	28	1000000079	1293
888		Spot	1	Image 1	28	1000000073	1294
1139.05		Spot	1	Image 1	28	1000000074	1295
926.982		Spot	1	Image 1	28	1000000085	1296
819.999		Spot	1	Image 1	28	1000000003	1297
1013.02		Spot	1	Image 1	28	1000000093	1298
915.48		Spot	1	Image 1	28	1000000036	1299
956.022		Spot	1	Image 1	28	1000000066	1300
844.972		Spot	1	Image 1	28	1000000098	1301
895		Spot	1	Image 1	28	1000000069	1302
1146.83		Spot	1	Image 1	28	1000000009	1303
1033.01		Spot	1	Image 1	28	1000000082	1304
962.971		Spot	1	Image 1	28	1000000067	1305
961.992		Spot	1	Image 1	28	1000000075	1306
945.984		Spot	1	Image 1	28	1000000046	1307
864.992		Spot	1	Image 1	28	1000000088	1308
933.496		Spot	1	Image 1	28	1000000089	1309
1048.45		Spot	1	Image 1	28	1000000086	1310
1148.99		Spot	1	Image 1	28	1000000099	1311
1100.92		Spot	1	Image 1	28	1000000090	1312
1071.99		Spot	1	Image 1	28	1000000087	1313
979.486		Spot	1	Image 1	28	1000000070	1314
1065.99		Spot	1	Image 1	28	1000000080	1315
887.004		Spot	1	Image 1	28	1000000039	1316
1102		Spot	1	Image 1	28	1000000091	1317
872.981		Spot	1	Image 1	28	1000000100	1318
974.484		Spot	1	Image 1	28	1000000084	1319
984.988		Spot	1	Image 1	28	1000000018	1320
1067.01		Spot	1	Image 1	28	1000000020	1321
1582.46		Spot	1	Image 1	28	1000000021	1322
962.951		Spot	1	Image 1	28	1000000033	1323
1169.44		Spot	1	Image 1	28	1000000096	1324
1020		Spot	1	Image 1	28	1000000057	1325
824.512		Spot	1	Image 1	28	1000000048	1326
860.018		Spot	1	Image 1	28	1000000072	1327
879.986		Spot	1	Image 1	28	1000000083	1328
873.56		Spot	1	Image 1	28	1000000081	1329
960.936		Spot	1	Image 1	28	1000000028	1330
1017.94		Spot	1	Image 1	28	1000000064	1331
1090.04		Spot	1	Image 1	28	1000000029	1332
999.96		Spot	1	Image 1	28	1000000094	1333
1013.02		Spot	1	Image 1	28	1000000041	1334
929.05		Spot	1	Image 1	29	1000000053	1335
1025.96		Spot	1	Image 1	29	1000000092	1336
931.987		Spot	1	Image 1	29	1000000077	1337
912.023		Spot	1	Image 1	29	1000000097	1338
908.995		Spot	1	Image 1	29	1000000065	1339
896.99		Spot	1	Image 1	29	1000000078	1340
945.04		Spot	1	Image 1	29	1000000073	1341
1126.52		Spot	1	Image 1	29	1000000074	1342
821		Spot	1	Image 1	29	1000000085	1343
1086.03		Spot	1	Image 1	29	1000000093	1344
916.021		Spot	1	Image 1	29	1000000003	1345
853.03		Spot	1	Image 1	29	1000000036	1346
986.48		Spot	1	Image 1	29	1000000066	1347
945.991		Spot	1	Image 1	29	1000000098	1348
979.045		Spot	1	Image 1	29	1000000095	1349
1120.96		Spot	1	Image 1	29	1000000082	1350
1315.99		Spot	1	Image 1	29	1000000009	1351
907.01		Spot	1	Image 1	29	1000000067	1352
901.971		Spot	1	Image 1	29	1000000075	1353
879.544		Spot	1	Image 1	29	1000000101	1354
980.984		Spot	1	Image 1	29	1000000046	1355
864.482		Spot	1	Image 1	29	1000000088	1356
942.024		Spot	1	Image 1	29	1000000089	1357
1028.44		Spot	1	Image 1	29	1000000086	1358
1183.07		Spot	1	Image 1	29	1000000099	1359
1133.94		Spot	1	Image 1	29	1000000090	1360
1020.47		Spot	1	Image 1	29	1000000070	1361
1130.02		Spot	1	Image 1	29	1000000087	1362
1033.48		Spot	1	Image 1	29	1000000080	1363
929.04		Spot	1	Image 1	29	1000000039	1364
1268.05		Spot	1	Image 1	29	1000000091	1365
918.015		Spot	1	Image 1	29	1000000100	1366
913.48		Spot	1	Image 1	29	1000000084	1367
932.5		Spot	1	Image 1	29	1000000018	1368
1798.98		Spot	1	Image 1	29	1000000021	1369
844.012		Spot	1	Image 1	29	1000000033	1370
1086.5		Spot	1	Image 1	29	1000000096	1371
1033.04		Spot	1	Image 1	29	1000000057	1372
836.986		Spot	1	Image 1	29	1000000072	1373
843.076		Spot	1	Image 1	29	1000000081	1374
964.052		Spot	1	Image 1	29	1000000028	1375
935.016		Spot	1	Image 1	29	1000000064	1376
917.996		Spot	1	Image 1	29	1000000029	1377
1029.94		Spot	1	Image 1	29	1000000094	1378
1078.98		Spot	1	Image 1	29	1000000041	1379
865.505		Spot	1	Image 1	30	1000000053	1380
1006.06		Spot	1	Image 1	30	1000000092	1381
954.013		Spot	1	Image 1	30	1000000097	1382
812.98		Spot	1	Image 1	30	1000000102	1383
899.528		Spot	1	Image 1	30	1000000078	1384
1065.11		Spot	1	Image 1	30	1000000073	1385
930.015		Spot	1	Image 1	30	1000000103	1386
1240.07		Spot	1	Image 1	30	1000000098	1387
839.012		Spot	1	Image 1	30	1000000085	1388
858.5		Spot	1	Image 1	30	1000000003	1389
989.5		Spot	1	Image 1	30	1000000093	1390
864.009		Spot	1	Image 1	30	1000000036	1391
984.5		Spot	1	Image 1	30	1000000066	1392
993.56		Spot	1	Image 1	30	1000000095	1393
1009.97		Spot	1	Image 1	30	1000000082	1394
1324.6		Spot	1	Image 1	30	1000000009	1395
923.488		Spot	1	Image 1	30	1000000067	1396
924.994		Spot	1	Image 1	30	1000000101	1397
904		Spot	1	Image 1	30	1000000046	1398
925		Spot	1	Image 1	30	1000000088	1399
1139.05		Spot	1	Image 1	30	1000000086	1400
949.498		Spot	1	Image 1	30	1000000089	1401
1413.08		Spot	1	Image 1	30	1000000099	1402
1104.95		Spot	1	Image 1	30	1000000090	1403
903.952		Spot	1	Image 1	30	1000000070	1404
1213		Spot	1	Image 1	30	1000000087	1405
893.004		Spot	1	Image 1	30	1000000039	1406
1285.06		Spot	1	Image 1	30	1000000091	1407
944.984		Spot	1	Image 1	30	1000000100	1408
896.995		Spot	1	Image 1	30	1000000084	1409
956.984		Spot	1	Image 1	30	1000000018	1410
1037		Spot	1	Image 1	30	1000000020	1411
1770.97		Spot	1	Image 1	30	1000000021	1412
837.973		Spot	1	Image 1	30	1000000033	1413
983		Spot	1	Image 1	30	1000000096	1414
923.996		Spot	1	Image 1	30	1000000057	1415
865.504		Spot	1	Image 1	30	1000000072	1416
919.984		Spot	1	Image 1	30	1000000083	1417
831.496		Spot	1	Image 1	30	1000000104	1418
924.953		Spot	1	Image 1	30	1000000081	1419
859.982		Spot	1	Image 1	30	1000000028	1420
952.524		Spot	1	Image 1	30	1000000064	1421
978.015		Spot	1	Image 1	30	1000000041	1422
1067.5		Spot	1	Image 1	30	1000000094	1423
899.497		Spot	1	Image 1	31	1000000053	1424
947.49		Spot	1	Image 1	31	1000000092	1425
945.5		Spot	1	Image 1	31	1000000097	1426
863.998		Spot	1	Image 1	31	1000000102	1427
854		Spot	1	Image 1	31	1000000078	1428
1007.98		Spot	1	Image 1	31	1000000103	1429
1064.03		Spot	1	Image 1	31	1000000073	1430
1012.53		Spot	1	Image 1	31	1000000098	1431
828.44		Spot	1	Image 1	31	1000000003	1432
1074.52		Spot	1	Image 1	31	1000000093	1433
877.535		Spot	1	Image 1	31	1000000074	1434
992.984		Spot	1	Image 1	31	1000000066	1435
871.976		Spot	1	Image 1	31	1000000105	1436
968.536		Spot	1	Image 1	31	1000000095	1437
1127.46		Spot	1	Image 1	31	1000000082	1438
950.484		Spot	1	Image 1	31	1000000067	1439
855.976		Spot	1	Image 1	31	1000000101	1440
864.029		Spot	1	Image 1	31	1000000075	1441
1009.02		Spot	1	Image 1	31	1000000046	1442
901.483		Spot	1	Image 1	31	1000000088	1443
1121.99		Spot	1	Image 1	31	1000000086	1444
926.998		Spot	1	Image 1	31	1000000089	1445
897.982		Spot	1	Image 1	31	1000000106	1446
1353.01		Spot	1	Image 1	31	1000000099	1447
1243.02		Spot	1	Image 1	31	1000000090	1448
1023.04		Spot	1	Image 1	31	1000000070	1449
1237		Spot	1	Image 1	31	1000000087	1450
888.988		Spot	1	Image 1	31	1000000039	1451
1247.46		Spot	1	Image 1	31	1000000091	1452
867.956		Spot	1	Image 1	31	1000000100	1453
906.98		Spot	1	Image 1	31	1000000084	1454
1019.98		Spot	1	Image 1	31	1000000018	1455
1451.6		Spot	1	Image 1	31	1000000021	1456
979.496		Spot	1	Image 1	31	1000000033	1457
985.02		Spot	1	Image 1	31	1000000096	1458
941.06		Spot	1	Image 1	31	1000000083	1459
821.992		Spot	1	Image 1	31	1000000104	1460
981.464		Spot	1	Image 1	31	1000000028	1461
962.005		Spot	1	Image 1	31	1000000064	1462
982.983		Spot	1	Image 1	31	1000000094	1463
969.032		Spot	1	Image 1	31	1000000041	1464
872.01		Spot	1	Image 1	32	1000000053	1465
884.474		Spot	1	Image 1	32	1000000092	1466
823.04		Spot	1	Image 1	32	1000000102	1467
943.493		Spot	1	Image 1	32	1000000103	1468
972.978		Spot	1	Image 1	32	1000000107	1469
897.984		Spot	1	Image 1	32	1000000085	1470
1050.01		Spot	1	Image 1	32	1000000093	1471
857.998		Spot	1	Image 1	32	1000000074	1472
964.06		Spot	1	Image 1	32	1000000036	1473
961.984		Spot	1	Image 1	32	1000000066	1474
935		Spot	1	Image 1	32	1000000108	1475
872.984		Spot	1	Image 1	32	1000000095	1476
1097.54		Spot	1	Image 1	32	1000000082	1477
967.487		Spot	1	Image 1	32	1000000067	1478
864.986		Spot	1	Image 1	32	1000000075	1479
887.514		Spot	1	Image 1	32	1000000101	1480
1087.06		Spot	1	Image 1	32	1000000046	1481
847.998		Spot	1	Image 1	32	1000000088	1482
1032.01		Spot	1	Image 1	32	1000000089	1483
1082.04		Spot	1	Image 1	32	1000000086	1484
868.504		Spot	1	Image 1	32	1000000106	1485
1200.09		Spot	1	Image 1	32	1000000099	1486
998		Spot	1	Image 1	32	1000000090	1487
1114.95		Spot	1	Image 1	32	1000000087	1488
898.022		Spot	1	Image 1	32	1000000070	1489
900.52		Spot	1	Image 1	32	1000000039	1490
1194.98		Spot	1	Image 1	32	1000000091	1491
953.995		Spot	1	Image 1	32	1000000100	1492
1159.95		Spot	1	Image 1	32	1000000018	1493
977.994		Spot	1	Image 1	32	1000000020	1494
1148		Spot	1	Image 1	32	1000000021	1495
941.516		Spot	1	Image 1	32	1000000033	1496
951.992		Spot	1	Image 1	32	1000000096	1497
924.026		Spot	1	Image 1	32	1000000104	1498
887.975		Spot	1	Image 1	32	1000000081	1499
903.04		Spot	1	Image 1	32	1000000028	1500
955.032		Spot	1	Image 1	32	1000000064	1501
1014.97		Spot	1	Image 1	32	1000000094	1502
999.996		Spot	1	Image 1	32	1000000041	1503
858.026		Spot	1	Image 1	33	1000000053	1504
876		Spot	1	Image 1	33	1000000092	1505
854.96		Spot	1	Image 1	33	1000000097	1506
840.993		Spot	1	Image 1	33	1000000102	1507
951.48		Spot	1	Image 1	33	1000000103	1508
1119.97		Spot	1	Image 1	33	1000000098	1509
844.98		Spot	1	Image 1	33	1000000073	1510
805.982		Spot	1	Image 1	33	1000000107	1511
1047.99		Spot	1	Image 1	33	1000000093	1512
998.995		Spot	1	Image 1	33	1000000066	1513
938.024		Spot	1	Image 1	33	1000000036	1514
908.024		Spot	1	Image 1	33	1000000074	1515
965.472		Spot	1	Image 1	33	1000000108	1516
954.938		Spot	1	Image 1	33	1000000105	1517
924.976		Spot	1	Image 1	33	1000000095	1518
1003.46		Spot	1	Image 1	33	1000000082	1519
901.989		Spot	1	Image 1	33	1000000101	1520
905.512		Spot	1	Image 1	33	1000000075	1521
1009.49		Spot	1	Image 1	33	1000000046	1522
869.015		Spot	1	Image 1	33	1000000088	1523
980.029		Spot	1	Image 1	33	1000000089	1524
855.976		Spot	1	Image 1	33	1000000106	1525
944.962		Spot	1	Image 1	33	1000000086	1526
1346		Spot	1	Image 1	33	1000000099	1527
952.472		Spot	1	Image 1	33	1000000090	1528
1050.97		Spot	1	Image 1	33	1000000087	1529
1289.95		Spot	1	Image 1	33	1000000091	1530
971.984		Spot	1	Image 1	33	1000000100	1531
1264.06		Spot	1	Image 1	33	1000000018	1532
1218.05		Spot	1	Image 1	33	1000000021	1533
876.99		Spot	1	Image 1	33	1000000033	1534
950.525		Spot	1	Image 1	33	1000000096	1535
908.518		Spot	1	Image 1	33	1000000083	1536
845.012		Spot	1	Image 1	33	1000000104	1537
898.971		Spot	1	Image 1	33	1000000081	1538
959.984		Spot	1	Image 1	33	1000000028	1539
1058.96		Spot	1	Image 1	33	1000000064	1540
966.998		Spot	1	Image 1	33	1000000094	1541
1004.01		Spot	1	Image 1	33	1000000041	1542
876.016		Spot	1	Image 1	34	1000000053	1543
885.04		Spot	1	Image 1	34	1000000092	1544
851.52		Spot	1	Image 1	34	1000000109	1545
849		Spot	1	Image 1	34	1000000110	1546
826.036		Spot	1	Image 1	34	1000000097	1547
972.009		Spot	1	Image 1	34	1000000111	1548
850.01		Spot	1	Image 1	34	1000000102	1549
936.992		Spot	1	Image 1	34	1000000098	1550
990.024		Spot	1	Image 1	34	1000000103	1551
854.012		Spot	1	Image 1	34	1000000107	1552
900.488		Spot	1	Image 1	34	1000000112	1553
1036.53		Spot	1	Image 1	34	1000000093	1554
978.996		Spot	1	Image 1	34	1000000066	1555
903.52		Spot	1	Image 1	34	1000000036	1556
1140.05		Spot	1	Image 1	34	1000000074	1557
995.985		Spot	1	Image 1	34	1000000108	1558
1102.96		Spot	1	Image 1	34	1000000105	1559
1035.93		Spot	1	Image 1	34	1000000082	1560
850.005		Spot	1	Image 1	34	1000000101	1561
884.99		Spot	1	Image 1	34	1000000075	1562
981.977		Spot	1	Image 1	34	1000000046	1563
867.997		Spot	1	Image 1	34	1000000088	1564
888		Spot	1	Image 1	34	1000000106	1565
1025.97		Spot	1	Image 1	34	1000000086	1566
1255.4		Spot	1	Image 1	34	1000000099	1567
1129.5		Spot	1	Image 1	34	1000000090	1568
1087.08		Spot	1	Image 1	34	1000000087	1569
1004		Spot	1	Image 1	34	1000000113	1570
1208.03		Spot	1	Image 1	34	1000000091	1571
869.992		Spot	1	Image 1	34	1000000100	1572
990.984		Spot	1	Image 1	34	1000000018	1573
1074.48		Spot	1	Image 1	34	1000000021	1574
939.986		Spot	1	Image 1	34	1000000033	1575
933.528		Spot	1	Image 1	34	1000000083	1576
890.015		Spot	1	Image 1	34	1000000104	1577
831.024		Spot	1	Image 1	34	1000000081	1578
908.996		Spot	1	Image 1	34	1000000028	1579
1038.52		Spot	1	Image 1	34	1000000064	1580
1023.99		Spot	1	Image 1	34	1000000094	1581
926.512		Spot	1	Image 1	35	1000000053	1582
854.98		Spot	1	Image 1	35	1000000092	1583
901.984		Spot	1	Image 1	35	1000000109	1584
874.99		Spot	1	Image 1	35	1000000110	1585
847.972		Spot	1	Image 1	35	1000000097	1586
807.002		Spot	1	Image 1	35	1000000102	1587
974.04		Spot	1	Image 1	35	1000000111	1588
1054.03		Spot	1	Image 1	35	1000000098	1589
972.027		Spot	1	Image 1	35	1000000103	1590
838.976		Spot	1	Image 1	35	1000000107	1591
896.992		Spot	1	Image 1	35	1000000112	1592
1472.04		Spot	1	Image 1	35	1000000114	1593
939		Spot	1	Image 1	35	1000000066	1594
980.005		Spot	1	Image 1	35	1000000074	1595
1025.41		Spot	1	Image 1	35	1000000105	1596
888.02		Spot	1	Image 1	35	1000000095	1597
1041.5		Spot	1	Image 1	35	1000000082	1598
859.482		Spot	1	Image 1	35	1000000075	1599
860.979		Spot	1	Image 1	35	1000000101	1600
972.008		Spot	1	Image 1	35	1000000046	1601
964.025		Spot	1	Image 1	35	1000000115	1602
863.5		Spot	1	Image 1	35	1000000088	1603
863.49		Spot	1	Image 1	35	1000000106	1604
1381.99		Spot	1	Image 1	35	1000000099	1605
1194.99		Spot	1	Image 1	35	1000000090	1606
1172		Spot	1	Image 1	35	1000000087	1607
1021.47		Spot	1	Image 1	35	1000000113	1608
1254.05		Spot	1	Image 1	35	1000000091	1609
1023		Spot	1	Image 1	35	1000000100	1610
1072.98		Spot	1	Image 1	35	1000000021	1611
868.42		Spot	1	Image 1	35	1000000033	1612
1028.99		Spot	1	Image 1	35	1000000096	1613
859.504		Spot	1	Image 1	35	1000000083	1614
866.008		Spot	1	Image 1	35	1000000104	1615
917.025		Spot	1	Image 1	35	1000000116	1616
811.08		Spot	1	Image 1	35	1000000081	1617
981.992		Spot	1	Image 1	35	1000000064	1618
935.52		Spot	1	Image 1	35	1000000094	1619
841.95		Spot	1	Image 1	36	1000000053	1620
918.02		Spot	1	Image 1	36	1000000092	1621
937.04		Spot	1	Image 1	36	1000000109	1622
868.993		Spot	1	Image 1	36	1000000110	1623
778.984		Spot	1	Image 1	36	1000000097	1624
841.993		Spot	1	Image 1	36	1000000102	1625
1027.92		Spot	1	Image 1	36	1000000098	1626
1003.44		Spot	1	Image 1	36	1000000103	1627
842.52		Spot	1	Image 1	36	1000000117	1628
857.016		Spot	1	Image 1	36	1000000107	1629
1238.07		Spot	1	Image 1	36	1000000114	1630
941.002		Spot	1	Image 1	36	1000000036	1631
856.008		Spot	1	Image 1	36	1000000105	1632
1115		Spot	1	Image 1	36	1000000108	1633
803.982		Spot	1	Image 1	36	1000000075	1634
831.99		Spot	1	Image 1	36	1000000101	1635
930.992		Spot	1	Image 1	36	1000000046	1636
969.02		Spot	1	Image 1	36	1000000115	1637
945.019		Spot	1	Image 1	36	1000000106	1638
1145.98		Spot	1	Image 1	36	1000000099	1639
1173		Spot	1	Image 1	36	1000000090	1640
1047.04		Spot	1	Image 1	36	1000000087	1641
972.5		Spot	1	Image 1	36	1000000113	1642
1157.02		Spot	1	Image 1	36	1000000091	1643
1064.99		Spot	1	Image 1	36	1000000100	1644
959.001		Spot	1	Image 1	36	1000000118	1645
1054		Spot	1	Image 1	36	1000000021	1646
861.002		Spot	1	Image 1	36	1000000033	1647
1000.04		Spot	1	Image 1	36	1000000096	1648
855.028		Spot	1	Image 1	36	1000000083	1649
933.997		Spot	1	Image 1	36	1000000104	1650
832.96		Spot	1	Image 1	36	1000000081	1651
965.492		Spot	1	Image 1	36	1000000116	1652
1081.94		Spot	1	Image 1	36	1000000064	1653
809.96		Spot	1	Image 1	36	1000000119	1654
877.024		Spot	1	Image 1	36	1000000094	1655
830.52		Spot	1	Image 1	37	1000000053	1656
907.998		Spot	1	Image 1	37	1000000092	1657
801.982		Spot	1	Image 1	37	1000000109	1658
828.036		Spot	1	Image 1	37	1000000110	1659
860.99		Spot	1	Image 1	37	1000000097	1660
802.025		Spot	1	Image 1	37	1000000102	1661
829.495		Spot	1	Image 1	37	1000000111	1662
958.988		Spot	1	Image 1	37	1000000103	1663
1194.57		Spot	1	Image 1	37	1000000098	1664
834.988		Spot	1	Image 1	37	1000000117	1665
866.984		Spot	1	Image 1	37	1000000107	1666
901.481		Spot	1	Image 1	37	1000000112	1667
1157.07		Spot	1	Image 1	37	1000000114	1668
940.505		Spot	1	Image 1	37	1000000066	1669
973.52		Spot	1	Image 1	37	1000000036	1670
933.479		Spot	1	Image 1	37	1000000095	1671
972.976		Spot	1	Image 1	37	1000000105	1672
989.042		Spot	1	Image 1	37	1000000108	1673
889.01		Spot	1	Image 1	37	1000000075	1674
898.984		Spot	1	Image 1	37	1000000082	1675
859.464		Spot	1	Image 1	37	1000000101	1676
997.506		Spot	1	Image 1	37	1000000115	1677
985.988		Spot	1	Image 1	37	1000000106	1678
1017.99		Spot	1	Image 1	37	1000000090	1679
1036.5		Spot	1	Image 1	37	1000000113	1680
1230.98		Spot	1	Image 1	37	1000000091	1681
1070.99		Spot	1	Image 1	37	1000000100	1682
1007.04		Spot	1	Image 1	37	1000000118	1683
973.976		Spot	1	Image 1	37	1000000021	1684
865.432		Spot	1	Image 1	37	1000000033	1685
1030.99		Spot	1	Image 1	37	1000000096	1686
848.98		Spot	1	Image 1	37	1000000083	1687
948.504		Spot	1	Image 1	37	1000000104	1688
823.968		Spot	1	Image 1	37	1000000081	1689
886.044		Spot	1	Image 1	37	1000000116	1690
1052.49		Spot	1	Image 1	37	1000000064	1691
861		Spot	1	Image 1	37	1000000119	1692
993.532		Spot	1	Image 1	37	1000000094	1693
915.996		Spot	1	Image 1	38	1000000053	1694
902.04		Spot	1	Image 1	38	1000000092	1695
908.01		Spot	1	Image 1	38	1000000109	1696
830.976		Spot	1	Image 1	38	1000000110	1697
885.988		Spot	1	Image 1	38	1000000097	1698
886.992		Spot	1	Image 1	38	1000000102	1699
866.504		Spot	1	Image 1	38	1000000111	1700
910.008		Spot	1	Image 1	38	1000000103	1701
1151.03		Spot	1	Image 1	38	1000000098	1702
837.987		Spot	1	Image 1	38	1000000117	1703
901.02		Spot	1	Image 1	38	1000000112	1704
911.992		Spot	1	Image 1	38	1000000036	1705
926.499		Spot	1	Image 1	38	1000000066	1706
1342		Spot	1	Image 1	38	1000000114	1707
1082.94		Spot	1	Image 1	38	1000000105	1708
925.008		Spot	1	Image 1	38	1000000108	1709
879.994		Spot	1	Image 1	38	1000000101	1710
1000.96		Spot	1	Image 1	38	1000000075	1711
915.992		Spot	1	Image 1	38	1000000046	1712
949.988		Spot	1	Image 1	38	1000000115	1713
949.972		Spot	1	Image 1	38	1000000106	1714
892.018		Spot	1	Image 1	38	1000000099	1715
899.999		Spot	1	Image 1	38	1000000090	1716
845.002		Spot	1	Image 1	38	1000000120	1717
1245.94		Spot	1	Image 1	38	1000000091	1718
1060.04		Spot	1	Image 1	38	1000000100	1719
954.992		Spot	1	Image 1	38	1000000118	1720
903.504		Spot	1	Image 1	38	1000000121	1721
1118.01		Spot	1	Image 1	38	1000000021	1722
836.483		Spot	1	Image 1	38	1000000033	1723
1121.45		Spot	1	Image 1	38	1000000096	1724
903.021		Spot	1	Image 1	38	1000000104	1725
853.952		Spot	1	Image 1	38	1000000081	1726
909.978		Spot	1	Image 1	38	1000000116	1727
953.996		Spot	1	Image 1	38	1000000064	1728
958.95		Spot	1	Image 1	38	1000000119	1729
886.992		Spot	1	Image 1	38	1000000094	1730
836.5		Spot	1	Image 1	39	1000000053	1731
971.02		Spot	1	Image 1	39	1000000092	1732
842.968		Spot	1	Image 1	39	1000000109	1733
879.962		Spot	1	Image 1	39	1000000110	1734
952.977		Spot	1	Image 1	39	1000000097	1735
893.015		Spot	1	Image 1	39	1000000102	1736
903.98		Spot	1	Image 1	39	1000000111	1737
910.504		Spot	1	Image 1	39	1000000103	1738
1213.11		Spot	1	Image 1	39	1000000098	1739
835.004		Spot	1	Image 1	39	1000000117	1740
797.56		Spot	1	Image 1	39	1000000107	1741
913.014		Spot	1	Image 1	39	1000000112	1742
960.004		Spot	1	Image 1	39	1000000066	1743
899.014		Spot	1	Image 1	39	1000000036	1744
1400		Spot	1	Image 1	39	1000000114	1745
1000.05		Spot	1	Image 1	39	1000000105	1746
968		Spot	1	Image 1	39	1000000108	1747
882.016		Spot	1	Image 1	39	1000000101	1748
925.014		Spot	1	Image 1	39	1000000122	1749
994.488		Spot	1	Image 1	39	1000000115	1750
884.994		Spot	1	Image 1	39	1000000106	1751
971.04		Spot	1	Image 1	39	1000000090	1752
940.542		Spot	1	Image 1	39	1000000120	1753
1083		Spot	1	Image 1	39	1000000113	1754
1083.98		Spot	1	Image 1	39	1000000091	1755
1143.95		Spot	1	Image 1	39	1000000100	1756
970.944		Spot	1	Image 1	39	1000000118	1757
883.98		Spot	1	Image 1	39	1000000121	1758
1129.03		Spot	1	Image 1	39	1000000021	1759
861.032		Spot	1	Image 1	39	1000000033	1760
921.01		Spot	1	Image 1	39	1000000104	1761
869.994		Spot	1	Image 1	39	1000000083	1762
853.898		Spot	1	Image 1	39	1000000081	1763
892.025		Spot	1	Image 1	39	1000000116	1764
947.032		Spot	1	Image 1	39	1000000064	1765
1052.99		Spot	1	Image 1	39	1000000119	1766
1009.04		Spot	1	Image 1	39	1000000094	1767
789.01		Spot	1	Image 1	40	1000000053	1768
791		Spot	1	Image 1	40	1000000092	1769
883.008		Spot	1	Image 1	40	1000000110	1770
961.992		Spot	1	Image 1	40	1000000097	1771
976.509		Spot	1	Image 1	40	1000000111	1772
926		Spot	1	Image 1	40	1000000103	1773
1133.97		Spot	1	Image 1	40	1000000098	1774
875.986		Spot	1	Image 1	40	1000000117	1775
903.5		Spot	1	Image 1	40	1000000112	1776
951.004		Spot	1	Image 1	40	1000000036	1777
1318.88		Spot	1	Image 1	40	1000000114	1778
888.008		Spot	1	Image 1	40	1000000105	1779
948.977		Spot	1	Image 1	40	1000000108	1780
856.013		Spot	1	Image 1	40	1000000101	1781
1019		Spot	1	Image 1	40	1000000046	1782
903.441		Spot	1	Image 1	40	1000000122	1783
1007.48		Spot	1	Image 1	40	1000000115	1784
917.478		Spot	1	Image 1	40	1000000106	1785
1017.01		Spot	1	Image 1	40	1000000090	1786
1071.04		Spot	1	Image 1	40	1000000120	1787
1040.51		Spot	1	Image 1	40	1000000113	1788
1074		Spot	1	Image 1	40	1000000100	1789
930.472		Spot	1	Image 1	40	1000000123	1790
970.979		Spot	1	Image 1	40	1000000118	1791
861.502		Spot	1	Image 1	40	1000000121	1792
1160		Spot	1	Image 1	40	1000000021	1793
847.044		Spot	1	Image 1	40	1000000033	1794
993.532		Spot	1	Image 1	40	1000000096	1795
897.013		Spot	1	Image 1	40	1000000104	1796
831.998		Spot	1	Image 1	40	1000000083	1797
984.544		Spot	1	Image 1	40	1000000119	1798
930.904		Spot	1	Image 1	40	1000000094	1799
887.004		Spot	1	Image 1	41	1000000053	1800
811.008		Spot	1	Image 1	41	1000000092	1801
800.012		Spot	1	Image 1	41	1000000109	1802
830.532		Spot	1	Image 1	41	1000000110	1803
816.983		Spot	1	Image 1	41	1000000097	1804
831.032		Spot	1	Image 1	41	1000000102	1805
993.008		Spot	1	Image 1	41	1000000111	1806
935		Spot	1	Image 1	41	1000000103	1807
1135.11		Spot	1	Image 1	41	1000000098	1808
931.984		Spot	1	Image 1	41	1000000117	1809
829.038		Spot	1	Image 1	41	1000000107	1810
910.032		Spot	1	Image 1	41	1000000112	1811
956.98		Spot	1	Image 1	41	1000000066	1812
1009.51		Spot	1	Image 1	41	1000000036	1813
1346.08		Spot	1	Image 1	41	1000000114	1814
845.49		Spot	1	Image 1	41	1000000105	1815
939		Spot	1	Image 1	41	1000000108	1816
893.496		Spot	1	Image 1	41	1000000101	1817
891.002		Spot	1	Image 1	41	1000000124	1818
938.01		Spot	1	Image 1	41	1000000046	1819
951.528		Spot	1	Image 1	41	1000000122	1820
965.952		Spot	1	Image 1	41	1000000115	1821
865.002		Spot	1	Image 1	41	1000000106	1822
991.04		Spot	1	Image 1	41	1000000090	1823
964.056		Spot	1	Image 1	41	1000000120	1824
1057.54		Spot	1	Image 1	41	1000000113	1825
1000.01		Spot	1	Image 1	41	1000000100	1826
922.006		Spot	1	Image 1	41	1000000123	1827
1049.56		Spot	1	Image 1	41	1000000118	1828
958.005		Spot	1	Image 1	41	1000000125	1829
1049.04		Spot	1	Image 1	41	1000000021	1830
843.02		Spot	1	Image 1	41	1000000033	1831
869.015		Spot	1	Image 1	41	1000000121	1832
1000.5		Spot	1	Image 1	41	1000000126	1833
922.985		Spot	1	Image 1	41	1000000104	1834
863		Spot	1	Image 1	41	1000000081	1835
913.054		Spot	1	Image 1	41	1000000116	1836
1073.97		Spot	1	Image 1	41	1000000119	1837
988.072		Spot	1	Image 1	41	1000000094	1838
939.972		Spot	1	Image 1	42	1000000053	1839
832.48		Spot	1	Image 1	42	1000000092	1840
853.003		Spot	1	Image 1	42	1000000109	1841
912.028		Spot	1	Image 1	42	1000000102	1842
1024.98		Spot	1	Image 1	42	1000000111	1843
998.494		Spot	1	Image 1	42	1000000103	1844
908.504		Spot	1	Image 1	42	1000000098	1845
872		Spot	1	Image 1	42	1000000117	1846
868.976		Spot	1	Image 1	42	1000000107	1847
1002.5		Spot	1	Image 1	42	1000000112	1848
925.472		Spot	1	Image 1	42	1000000066	1849
1178.46		Spot	1	Image 1	42	1000000036	1850
1276.57		Spot	1	Image 1	42	1000000114	1851
848.976		Spot	1	Image 1	42	1000000105	1852
915.04		Spot	1	Image 1	42	1000000108	1853
911.008		Spot	1	Image 1	42	1000000101	1854
906.022		Spot	1	Image 1	42	1000000124	1855
952.01		Spot	1	Image 1	42	1000000046	1856
912.018		Spot	1	Image 1	42	1000000122	1857
971.996		Spot	1	Image 1	42	1000000115	1858
887.003		Spot	1	Image 1	42	1000000106	1859
1059.47		Spot	1	Image 1	42	1000000090	1860
1014.54		Spot	1	Image 1	42	1000000120	1861
1073.98		Spot	1	Image 1	42	1000000113	1862
1195.95		Spot	1	Image 1	42	1000000100	1863
945.5		Spot	1	Image 1	42	1000000123	1864
1047.92		Spot	1	Image 1	42	1000000118	1865
1116.02		Spot	1	Image 1	42	1000000125	1866
1028.48		Spot	1	Image 1	42	1000000021	1867
902.082		Spot	1	Image 1	42	1000000033	1868
841.432		Spot	1	Image 1	42	1000000121	1869
1198.04		Spot	1	Image 1	42	1000000126	1870
840.517		Spot	1	Image 1	42	1000000081	1871
1013.05		Spot	1	Image 1	42	1000000116	1872
971.48		Spot	1	Image 1	42	1000000119	1873
937.999		Spot	1	Image 1	42	1000000094	1874
855.022		Spot	1	Image 1	43	1000000053	1875
856.015		Spot	1	Image 1	43	1000000092	1876
839		Spot	1	Image 1	43	1000000109	1877
797.972		Spot	1	Image 1	43	1000000110	1878
869.469		Spot	1	Image 1	43	1000000102	1879
981.48		Spot	1	Image 1	43	1000000111	1880
941.972		Spot	1	Image 1	43	1000000103	1881
911.027		Spot	1	Image 1	43	1000000098	1882
961		Spot	1	Image 1	43	1000000117	1883
923.006		Spot	1	Image 1	43	1000000112	1884
908.992		Spot	1	Image 1	43	1000000066	1885
1060.98		Spot	1	Image 1	43	1000000036	1886
1169.45		Spot	1	Image 1	43	1000000114	1887
950.444		Spot	1	Image 1	43	1000000105	1888
972.02		Spot	1	Image 1	43	1000000108	1889
932		Spot	1	Image 1	43	1000000101	1890
976.968		Spot	1	Image 1	43	1000000124	1891
1007.49		Spot	1	Image 1	43	1000000127	1892
961.982		Spot	1	Image 1	43	1000000115	1893
876.986		Spot	1	Image 1	43	1000000106	1894
1143.45		Spot	1	Image 1	43	1000000090	1895
1035.97		Spot	1	Image 1	43	1000000120	1896
1089.91		Spot	1	Image 1	43	1000000113	1897
1220.99		Spot	1	Image 1	43	1000000100	1898
998.989		Spot	1	Image 1	43	1000000123	1899
1024.96		Spot	1	Image 1	43	1000000118	1900
789.983		Spot	1	Image 1	43	1000000128	1901
1121		Spot	1	Image 1	43	1000000125	1902
1119.05		Spot	1	Image 1	43	1000000021	1903
873.03		Spot	1	Image 1	43	1000000033	1904
847.978		Spot	1	Image 1	43	1000000121	1905
1340.9		Spot	1	Image 1	43	1000000126	1906
849.992		Spot	1	Image 1	43	1000000081	1907
1061.52		Spot	1	Image 1	43	1000000116	1908
1074.92		Spot	1	Image 1	43	1000000119	1909
952.072		Spot	1	Image 1	43	1000000094	1910
799.024		Spot	1	Image 1	44	1000000053	1911
851.008		Spot	1	Image 1	44	1000000092	1912
920.03		Spot	1	Image 1	44	1000000109	1913
804.001		Spot	1	Image 1	44	1000000110	1914
879		Spot	1	Image 1	44	1000000102	1915
883.018		Spot	1	Image 1	44	1000000111	1916
972.951		Spot	1	Image 1	44	1000000098	1917
847		Spot	1	Image 1	44	1000000117	1918
1045.99		Spot	1	Image 1	44	1000000107	1919
910.492		Spot	1	Image 1	44	1000000066	1920
974.02		Spot	1	Image 1	44	1000000036	1921
1436.08		Spot	1	Image 1	44	1000000114	1922
832.984		Spot	1	Image 1	44	1000000105	1923
1012.04		Spot	1	Image 1	44	1000000108	1924
900.532		Spot	1	Image 1	44	1000000101	1925
960.484		Spot	1	Image 1	44	1000000124	1926
1015.04		Spot	1	Image 1	44	1000000127	1927
1002.99		Spot	1	Image 1	44	1000000122	1928
980.01		Spot	1	Image 1	44	1000000115	1929
866.032		Spot	1	Image 1	44	1000000106	1930
976.54		Spot	1	Image 1	44	1000000090	1931
1023.56		Spot	1	Image 1	44	1000000120	1932
1071.5		Spot	1	Image 1	44	1000000113	1933
1124.01		Spot	1	Image 1	44	1000000100	1934
960.003		Spot	1	Image 1	44	1000000123	1935
949.05		Spot	1	Image 1	44	1000000118	1936
914.977		Spot	1	Image 1	44	1000000128	1937
1285.12		Spot	1	Image 1	44	1000000125	1938
1152.97		Spot	1	Image 1	44	1000000021	1939
949.512		Spot	1	Image 1	44	1000000033	1940
929		Spot	1	Image 1	44	1000000121	1941
1329.01		Spot	1	Image 1	44	1000000126	1942
910.016		Spot	1	Image 1	44	1000000129	1943
834.488		Spot	1	Image 1	44	1000000081	1944
1027.96		Spot	1	Image 1	44	1000000116	1945
1100.48		Spot	1	Image 1	44	1000000119	1946
1050.46		Spot	1	Image 1	44	1000000094	1947
820.038		Spot	1	Image 1	45	1000000053	1948
798.518		Spot	1	Image 1	45	1000000092	1949
904.038		Spot	1	Image 1	45	1000000109	1950
848.502		Spot	1	Image 1	45	1000000110	1951
819.978		Spot	1	Image 1	45	1000000102	1952
823.504		Spot	1	Image 1	45	1000000111	1953
977.988		Spot	1	Image 1	45	1000000103	1954
919.032		Spot	1	Image 1	45	1000000117	1955
1136.45		Spot	1	Image 1	45	1000000107	1956
837.016		Spot	1	Image 1	45	1000000112	1957
919.008		Spot	1	Image 1	45	1000000066	1958
1033.99		Spot	1	Image 1	45	1000000036	1959
1330.91		Spot	1	Image 1	45	1000000114	1960
992.503		Spot	1	Image 1	45	1000000108	1961
865.994		Spot	1	Image 1	45	1000000101	1962
1069.98		Spot	1	Image 1	45	1000000124	1963
1073.09		Spot	1	Image 1	45	1000000127	1964
1004.98		Spot	1	Image 1	45	1000000115	1965
850.007		Spot	1	Image 1	45	1000000106	1966
1002		Spot	1	Image 1	45	1000000090	1967
1032.02		Spot	1	Image 1	45	1000000120	1968
1068.01		Spot	1	Image 1	45	1000000113	1969
1080.02		Spot	1	Image 1	45	1000000100	1970
946.98		Spot	1	Image 1	45	1000000123	1971
989.506		Spot	1	Image 1	45	1000000118	1972
1003.97		Spot	1	Image 1	45	1000000128	1973
1254.06		Spot	1	Image 1	45	1000000125	1974
1011.02		Spot	1	Image 1	45	1000000021	1975
923.052		Spot	1	Image 1	45	1000000033	1976
846.5		Spot	1	Image 1	45	1000000121	1977
1233.04		Spot	1	Image 1	45	1000000126	1978
885.504		Spot	1	Image 1	45	1000000129	1979
835.002		Spot	1	Image 1	45	1000000081	1980
1007		Spot	1	Image 1	45	1000000116	1981
1115.04		Spot	1	Image 1	45	1000000119	1982
988.95		Spot	1	Image 1	45	1000000094	1983
861.985		Spot	1	Image 1	46	1000000053	1984
827.98		Spot	1	Image 1	46	1000000092	1985
909.015		Spot	1	Image 1	46	1000000109	1986
852.544		Spot	1	Image 1	46	1000000110	1987
856.936		Spot	1	Image 1	46	1000000102	1988
995.092		Spot	1	Image 1	46	1000000130	1989
908.956		Spot	1	Image 1	46	1000000117	1990
1066.04		Spot	1	Image 1	46	1000000107	1991
854		Spot	1	Image 1	46	1000000112	1992
936.008		Spot	1	Image 1	46	1000000066	1993
931.972		Spot	1	Image 1	46	1000000036	1994
1474.89		Spot	1	Image 1	46	1000000114	1995
956.016		Spot	1	Image 1	46	1000000108	1996
[truncated: 10,379 more rows]
