# Supplementary material for: Satb1 integrates DNA binding site geometry and torsional stress to differentially target nucleosome-dense regions
Source: Nat Commun. 2019 Jul 19;10:3221. doi: 10.1038/s41467-019-11118-8 (PMC6642133; doi:10.1038/s41467-019-11118-8)
Supplement: Supplementary file 10 — Source Data [file 41467_2019_11118_MOESM10_ESM.zip › Source data/Single Molecule Tracking/single molecule tracks/del HD analysis/PDZ-CUT1-CUT2-STABLE-A_1c14_TRIAL 2_Statistics/PDZ-CUT1-CUT2-STABLE-A_1c14_TRIAL 2_Intensity_Min_Ch=1_Img=1.csv]

Intensity Min Ch=1 Img=1
====================
Intensity Min	Unit	Category	Channel	Image	Time	TrackID	ID
952		Spot	1	Image 1	1	1000000000	0
947		Spot	1	Image 1	1	1000000001	1
1066		Spot	1	Image 1	1	1000000002	2
986		Spot	1	Image 1	1	1000000003	3
1152		Spot	1	Image 1	1	1000000004	4
1235		Spot	1	Image 1	1	1000000005	5
983		Spot	1	Image 1	1	1000000006	6
1217		Spot	1	Image 1	1	1000000007	7
977		Spot	1	Image 1	1	1000000008	8
950		Spot	1	Image 1	1	1000000009	9
898		Spot	1	Image 1	1	1000000010	10
988		Spot	1	Image 1	1	1000000011	11
886		Spot	1	Image 1	1	1000000012	12
1250		Spot	1	Image 1	1	1000000013	13
1085		Spot	1	Image 1	1	1000000014	14
1469		Spot	1	Image 1	1	1000000015	15
1127		Spot	1	Image 1	1	1000000016	16
1253		Spot	1	Image 1	1	1000000017	17
1225		Spot	1	Image 1	1	1000000018	18
989		Spot	1	Image 1	1	1000000019	19
1317		Spot	1	Image 1	1	1000000020	20
1409		Spot	1	Image 1	1	1000000021	21
1089		Spot	1	Image 1	1	1000000022	22
1210		Spot	1	Image 1	1	1000000023	23
1104		Spot	1	Image 1	1	1000000024	24
1078		Spot	1	Image 1	1	1000000025	25
1188		Spot	1	Image 1	1	1000000026	26
872		Spot	1	Image 1	1	1000000027	27
1119		Spot	1	Image 1	1	1000000028	28
1106		Spot	1	Image 1	1	1000000029	29
934		Spot	1	Image 1	2	1000000001	30
1211		Spot	1	Image 1	2	1000000002	31
1026		Spot	1	Image 1	2	1000000004	32
1146		Spot	1	Image 1	2	1000000005	33
971		Spot	1	Image 1	2	1000000003	34
1200		Spot	1	Image 1	2	1000000007	35
987		Spot	1	Image 1	2	1000000008	36
926		Spot	1	Image 1	2	1000000009	37
918		Spot	1	Image 1	2	1000000010	38
1188		Spot	1	Image 1	2	1000000011	39
885		Spot	1	Image 1	2	1000000012	40
1087		Spot	1	Image 1	2	1000000013	41
1161		Spot	1	Image 1	2	1000000014	42
1049		Spot	1	Image 1	2	1000000030	43
1281		Spot	1	Image 1	2	1000000015	44
1089		Spot	1	Image 1	2	1000000016	45
1255		Spot	1	Image 1	2	1000000017	46
1069		Spot	1	Image 1	2	1000000018	47
1001		Spot	1	Image 1	2	1000000019	48
1236		Spot	1	Image 1	2	1000000020	49
1520		Spot	1	Image 1	2	1000000021	50
1101		Spot	1	Image 1	2	1000000022	51
1158		Spot	1	Image 1	2	1000000023	52
1019		Spot	1	Image 1	2	1000000025	53
1062		Spot	1	Image 1	2	1000000024	54
1103		Spot	1	Image 1	2	1000000026	55
848		Spot	1	Image 1	2	1000000027	56
1039		Spot	1	Image 1	2	1000000028	57
1027		Spot	1	Image 1	2	1000000029	58
945		Spot	1	Image 1	3	1000000000	59
937		Spot	1	Image 1	3	1000000001	60
1204		Spot	1	Image 1	3	1000000002	61
942		Spot	1	Image 1	3	1000000004	62
1240		Spot	1	Image 1	3	1000000005	63
1143		Spot	1	Image 1	3	1000000007	64
894		Spot	1	Image 1	3	1000000003	65
1007		Spot	1	Image 1	3	1000000006	66
864		Spot	1	Image 1	3	1000000009	67
925		Spot	1	Image 1	3	1000000008	68
921		Spot	1	Image 1	3	1000000010	69
1162		Spot	1	Image 1	3	1000000011	70
1090		Spot	1	Image 1	3	1000000013	71
1060		Spot	1	Image 1	3	1000000030	72
1359		Spot	1	Image 1	3	1000000015	73
967		Spot	1	Image 1	3	1000000031	74
963		Spot	1	Image 1	3	1000000032	75
1030		Spot	1	Image 1	3	1000000016	76
1268		Spot	1	Image 1	3	1000000017	77
1225		Spot	1	Image 1	3	1000000018	78
955		Spot	1	Image 1	3	1000000019	79
1165		Spot	1	Image 1	3	1000000033	80
1244		Spot	1	Image 1	3	1000000020	81
1555		Spot	1	Image 1	3	1000000021	82
1332		Spot	1	Image 1	3	1000000022	83
1208		Spot	1	Image 1	3	1000000023	84
1025		Spot	1	Image 1	3	1000000024	85
962		Spot	1	Image 1	3	1000000025	86
1025		Spot	1	Image 1	3	1000000026	87
829		Spot	1	Image 1	3	1000000027	88
1012		Spot	1	Image 1	3	1000000028	89
1013		Spot	1	Image 1	3	1000000029	90
946		Spot	1	Image 1	4	1000000001	91
979		Spot	1	Image 1	4	1000000034	92
1129		Spot	1	Image 1	4	1000000002	93
1160		Spot	1	Image 1	4	1000000005	94
867		Spot	1	Image 1	4	1000000003	95
912		Spot	1	Image 1	4	1000000004	96
1029		Spot	1	Image 1	4	1000000006	97
1144		Spot	1	Image 1	4	1000000007	98
872		Spot	1	Image 1	4	1000000009	99
879		Spot	1	Image 1	4	1000000010	100
1275		Spot	1	Image 1	4	1000000011	101
834		Spot	1	Image 1	4	1000000012	102
1083		Spot	1	Image 1	4	1000000013	103
1258		Spot	1	Image 1	4	1000000014	104
882		Spot	1	Image 1	4	1000000035	105
997		Spot	1	Image 1	4	1000000030	106
1334		Spot	1	Image 1	4	1000000015	107
1006		Spot	1	Image 1	4	1000000032	108
1007		Spot	1	Image 1	4	1000000016	109
1489		Spot	1	Image 1	4	1000000017	110
1292		Spot	1	Image 1	4	1000000018	111
960		Spot	1	Image 1	4	1000000019	112
1343		Spot	1	Image 1	4	1000000020	113
1318		Spot	1	Image 1	4	1000000021	114
1253		Spot	1	Image 1	4	1000000033	115
1220		Spot	1	Image 1	4	1000000022	116
1124		Spot	1	Image 1	4	1000000023	117
1042		Spot	1	Image 1	4	1000000024	118
1048		Spot	1	Image 1	4	1000000025	119
973		Spot	1	Image 1	4	1000000026	120
841		Spot	1	Image 1	4	1000000027	121
934		Spot	1	Image 1	4	1000000028	122
1035		Spot	1	Image 1	4	1000000029	123
850		Spot	1	Image 1	5	1000000000	124
891		Spot	1	Image 1	5	1000000001	125
1063		Spot	1	Image 1	5	1000000034	126
1187		Spot	1	Image 1	5	1000000002	127
1046		Spot	1	Image 1	5	1000000004	128
1185		Spot	1	Image 1	5	1000000005	129
854		Spot	1	Image 1	5	1000000003	130
1110		Spot	1	Image 1	5	1000000007	131
932		Spot	1	Image 1	5	1000000006	132
1011		Spot	1	Image 1	5	1000000036	133
856		Spot	1	Image 1	5	1000000009	134
838		Spot	1	Image 1	5	1000000010	135
817		Spot	1	Image 1	5	1000000008	136
1179		Spot	1	Image 1	5	1000000011	137
858		Spot	1	Image 1	5	1000000012	138
937		Spot	1	Image 1	5	1000000013	139
1101		Spot	1	Image 1	5	1000000014	140
1030		Spot	1	Image 1	5	1000000030	141
1319		Spot	1	Image 1	5	1000000015	142
1068		Spot	1	Image 1	5	1000000032	143
1179		Spot	1	Image 1	5	1000000031	144
942		Spot	1	Image 1	5	1000000016	145
1394		Spot	1	Image 1	5	1000000017	146
1044		Spot	1	Image 1	5	1000000018	147
913		Spot	1	Image 1	5	1000000019	148
1289		Spot	1	Image 1	5	1000000020	149
1301		Spot	1	Image 1	5	1000000021	150
1162		Spot	1	Image 1	5	1000000033	151
1230		Spot	1	Image 1	5	1000000022	152
1144		Spot	1	Image 1	5	1000000023	153
987		Spot	1	Image 1	5	1000000024	154
971		Spot	1	Image 1	5	1000000025	155
974		Spot	1	Image 1	5	1000000026	156
1003		Spot	1	Image 1	5	1000000028	157
1063		Spot	1	Image 1	5	1000000029	158
893		Spot	1	Image 1	6	1000000000	159
888		Spot	1	Image 1	6	1000000001	160
1009		Spot	1	Image 1	6	1000000034	161
1052		Spot	1	Image 1	6	1000000002	162
1143		Spot	1	Image 1	6	1000000005	163
951		Spot	1	Image 1	6	1000000004	164
876		Spot	1	Image 1	6	1000000003	165
955		Spot	1	Image 1	6	1000000006	166
1107		Spot	1	Image 1	6	1000000007	167
1047		Spot	1	Image 1	6	1000000036	168
862		Spot	1	Image 1	6	1000000009	169
874		Spot	1	Image 1	6	1000000010	170
1315		Spot	1	Image 1	6	1000000011	171
876		Spot	1	Image 1	6	1000000012	172
912		Spot	1	Image 1	6	1000000013	173
1111		Spot	1	Image 1	6	1000000014	174
863		Spot	1	Image 1	6	1000000035	175
1320		Spot	1	Image 1	6	1000000015	176
892		Spot	1	Image 1	6	1000000037	177
1131		Spot	1	Image 1	6	1000000038	178
1146		Spot	1	Image 1	6	1000000031	179
1011		Spot	1	Image 1	6	1000000032	180
890		Spot	1	Image 1	6	1000000016	181
1061		Spot	1	Image 1	6	1000000039	182
889		Spot	1	Image 1	6	1000000040	183
1050		Spot	1	Image 1	6	1000000017	184
1115		Spot	1	Image 1	6	1000000018	185
926		Spot	1	Image 1	6	1000000019	186
1320		Spot	1	Image 1	6	1000000020	187
1312		Spot	1	Image 1	6	1000000021	188
1168		Spot	1	Image 1	6	1000000033	189
1230		Spot	1	Image 1	6	1000000022	190
1214		Spot	1	Image 1	6	1000000023	191
965		Spot	1	Image 1	6	1000000025	192
989		Spot	1	Image 1	6	1000000024	193
963		Spot	1	Image 1	6	1000000026	194
775		Spot	1	Image 1	6	1000000027	195
1100		Spot	1	Image 1	6	1000000028	196
1089		Spot	1	Image 1	6	1000000029	197
936		Spot	1	Image 1	6	1000000041	198
931		Spot	1	Image 1	7	1000000000	199
854		Spot	1	Image 1	7	1000000001	200
1089		Spot	1	Image 1	7	1000000034	201
1136		Spot	1	Image 1	7	1000000002	202
1023		Spot	1	Image 1	7	1000000042	203
1156		Spot	1	Image 1	7	1000000005	204
983		Spot	1	Image 1	7	1000000004	205
857		Spot	1	Image 1	7	1000000003	206
956		Spot	1	Image 1	7	1000000006	207
998		Spot	1	Image 1	7	1000000036	208
1111		Spot	1	Image 1	7	1000000007	209
929		Spot	1	Image 1	7	1000000009	210
914		Spot	1	Image 1	7	1000000010	211
1033		Spot	1	Image 1	7	1000000008	212
1027		Spot	1	Image 1	7	1000000011	213
801		Spot	1	Image 1	7	1000000012	214
1011		Spot	1	Image 1	7	1000000013	215
969		Spot	1	Image 1	7	1000000030	216
1207		Spot	1	Image 1	7	1000000014	217
835		Spot	1	Image 1	7	1000000035	218
1224		Spot	1	Image 1	7	1000000015	219
922		Spot	1	Image 1	7	1000000037	220
1149		Spot	1	Image 1	7	1000000043	221
1224		Spot	1	Image 1	7	1000000038	222
1216		Spot	1	Image 1	7	1000000031	223
1065		Spot	1	Image 1	7	1000000032	224
1034		Spot	1	Image 1	7	1000000039	225
926		Spot	1	Image 1	7	1000000016	226
918		Spot	1	Image 1	7	1000000040	227
1053		Spot	1	Image 1	7	1000000017	228
896		Spot	1	Image 1	7	1000000019	229
1121		Spot	1	Image 1	7	1000000018	230
1160		Spot	1	Image 1	7	1000000044	231
1439		Spot	1	Image 1	7	1000000021	232
959		Spot	1	Image 1	7	1000000033	233
1288		Spot	1	Image 1	7	1000000022	234
1169		Spot	1	Image 1	7	1000000023	235
969		Spot	1	Image 1	7	1000000024	236
869		Spot	1	Image 1	7	1000000025	237
1083		Spot	1	Image 1	7	1000000028	238
1081		Spot	1	Image 1	7	1000000029	239
953		Spot	1	Image 1	7	1000000041	240
909		Spot	1	Image 1	8	1000000000	241
788		Spot	1	Image 1	8	1000000045	242
866		Spot	1	Image 1	8	1000000001	243
861		Spot	1	Image 1	8	1000000034	244
1155		Spot	1	Image 1	8	1000000002	245
823		Spot	1	Image 1	8	1000000004	246
1156		Spot	1	Image 1	8	1000000005	247
860		Spot	1	Image 1	8	1000000003	248
956		Spot	1	Image 1	8	1000000006	249
1001		Spot	1	Image 1	8	1000000036	250
1089		Spot	1	Image 1	8	1000000007	251
867		Spot	1	Image 1	8	1000000009	252
824		Spot	1	Image 1	8	1000000010	253
1062		Spot	1	Image 1	8	1000000008	254
1014		Spot	1	Image 1	8	1000000011	255
789		Spot	1	Image 1	8	1000000012	256
1026		Spot	1	Image 1	8	1000000046	257
942		Spot	1	Image 1	8	1000000013	258
1081		Spot	1	Image 1	8	1000000030	259
901		Spot	1	Image 1	8	1000000035	260
1028		Spot	1	Image 1	8	1000000014	261
948		Spot	1	Image 1	8	1000000037	262
1376		Spot	1	Image 1	8	1000000015	263
1089		Spot	1	Image 1	8	1000000038	264
1148		Spot	1	Image 1	8	1000000031	265
928		Spot	1	Image 1	8	1000000032	266
1047		Spot	1	Image 1	8	1000000039	267
916		Spot	1	Image 1	8	1000000016	268
930		Spot	1	Image 1	8	1000000040	269
980		Spot	1	Image 1	8	1000000017	270
891		Spot	1	Image 1	8	1000000019	271
1111		Spot	1	Image 1	8	1000000018	272
986		Spot	1	Image 1	8	1000000047	273
1138		Spot	1	Image 1	8	1000000044	274
1071		Spot	1	Image 1	8	1000000020	275
1347		Spot	1	Image 1	8	1000000021	276
965		Spot	1	Image 1	8	1000000033	277
1317		Spot	1	Image 1	8	1000000022	278
1327		Spot	1	Image 1	8	1000000048	279
1093		Spot	1	Image 1	8	1000000023	280
903		Spot	1	Image 1	8	1000000025	281
960		Spot	1	Image 1	8	1000000026	282
779		Spot	1	Image 1	8	1000000027	283
997		Spot	1	Image 1	8	1000000028	284
967		Spot	1	Image 1	8	1000000029	285
940		Spot	1	Image 1	8	1000000049	286
1062		Spot	1	Image 1	8	1000000041	287
1025		Spot	1	Image 1	9	1000000050	288
946		Spot	1	Image 1	9	1000000000	289
815		Spot	1	Image 1	9	1000000045	290
899		Spot	1	Image 1	9	1000000034	291
1152		Spot	1	Image 1	9	1000000042	292
1006		Spot	1	Image 1	9	1000000002	293
872		Spot	1	Image 1	9	1000000004	294
994		Spot	1	Image 1	9	1000000005	295
916		Spot	1	Image 1	9	1000000006	296
924		Spot	1	Image 1	9	1000000036	297
1107		Spot	1	Image 1	9	1000000007	298
832		Spot	1	Image 1	9	1000000009	299
910		Spot	1	Image 1	9	1000000010	300
976		Spot	1	Image 1	9	1000000011	301
940		Spot	1	Image 1	9	1000000008	302
1000		Spot	1	Image 1	9	1000000046	303
914		Spot	1	Image 1	9	1000000013	304
1052		Spot	1	Image 1	9	1000000030	305
983		Spot	1	Image 1	9	1000000037	306
1256		Spot	1	Image 1	9	1000000015	307
1286		Spot	1	Image 1	9	1000000043	308
1074		Spot	1	Image 1	9	1000000038	309
1276		Spot	1	Image 1	9	1000000031	310
1206		Spot	1	Image 1	9	1000000039	311
933		Spot	1	Image 1	9	1000000016	312
1032		Spot	1	Image 1	9	1000000040	313
1077		Spot	1	Image 1	9	1000000017	314
893		Spot	1	Image 1	9	1000000019	315
1133		Spot	1	Image 1	9	1000000018	316
1031		Spot	1	Image 1	9	1000000051	317
1005		Spot	1	Image 1	9	1000000047	318
1175		Spot	1	Image 1	9	1000000044	319
1154		Spot	1	Image 1	9	1000000020	320
1359		Spot	1	Image 1	9	1000000021	321
1012		Spot	1	Image 1	9	1000000033	322
1309		Spot	1	Image 1	9	1000000022	323
1550		Spot	1	Image 1	9	1000000052	324
1243		Spot	1	Image 1	9	1000000048	325
998		Spot	1	Image 1	9	1000000023	326
917		Spot	1	Image 1	9	1000000024	327
1002		Spot	1	Image 1	9	1000000025	328
972		Spot	1	Image 1	9	1000000026	329
1024		Spot	1	Image 1	9	1000000028	330
1051		Spot	1	Image 1	9	1000000029	331
949		Spot	1	Image 1	9	1000000041	332
836		Spot	1	Image 1	10	1000000053	333
940		Spot	1	Image 1	10	1000000000	334
757		Spot	1	Image 1	10	1000000045	335
874		Spot	1	Image 1	10	1000000001	336
841		Spot	1	Image 1	10	1000000034	337
1057		Spot	1	Image 1	10	1000000042	338
1156		Spot	1	Image 1	10	1000000002	339
948		Spot	1	Image 1	10	1000000054	340
984		Spot	1	Image 1	10	1000000004	341
949		Spot	1	Image 1	10	1000000005	342
922		Spot	1	Image 1	10	1000000003	343
895		Spot	1	Image 1	10	1000000036	344
1066		Spot	1	Image 1	10	1000000007	345
895		Spot	1	Image 1	10	1000000009	346
851		Spot	1	Image 1	10	1000000010	347
885		Spot	1	Image 1	10	1000000008	348
1049		Spot	1	Image 1	10	1000000011	349
801		Spot	1	Image 1	10	1000000012	350
1025		Spot	1	Image 1	10	1000000046	351
977		Spot	1	Image 1	10	1000000013	352
1039		Spot	1	Image 1	10	1000000030	353
814		Spot	1	Image 1	10	1000000035	354
936		Spot	1	Image 1	10	1000000014	355
881		Spot	1	Image 1	10	1000000037	356
1233		Spot	1	Image 1	10	1000000055	357
1116		Spot	1	Image 1	10	1000000038	358
1378		Spot	1	Image 1	10	1000000043	359
1128		Spot	1	Image 1	10	1000000031	360
1101		Spot	1	Image 1	10	1000000039	361
902		Spot	1	Image 1	10	1000000032	362
949		Spot	1	Image 1	10	1000000016	363
777		Spot	1	Image 1	10	1000000056	364
965		Spot	1	Image 1	10	1000000040	365
1149		Spot	1	Image 1	10	1000000017	366
1105		Spot	1	Image 1	10	1000000018	367
883		Spot	1	Image 1	10	1000000019	368
1164		Spot	1	Image 1	10	1000000051	369
1018		Spot	1	Image 1	10	1000000047	370
1142		Spot	1	Image 1	10	1000000044	371
1085		Spot	1	Image 1	10	1000000020	372
1416		Spot	1	Image 1	10	1000000021	373
1014		Spot	1	Image 1	10	1000000033	374
1081		Spot	1	Image 1	10	1000000022	375
1013		Spot	1	Image 1	10	1000000057	376
1384		Spot	1	Image 1	10	1000000052	377
1009		Spot	1	Image 1	10	1000000023	378
889		Spot	1	Image 1	10	1000000024	379
980		Spot	1	Image 1	10	1000000025	380
839		Spot	1	Image 1	10	1000000027	381
942		Spot	1	Image 1	10	1000000026	382
968		Spot	1	Image 1	10	1000000028	383
981		Spot	1	Image 1	10	1000000029	384
891		Spot	1	Image 1	10	1000000049	385
920		Spot	1	Image 1	10	1000000041	386
815		Spot	1	Image 1	11	1000000053	387
997		Spot	1	Image 1	11	1000000050	388
809		Spot	1	Image 1	11	1000000000	389
826		Spot	1	Image 1	11	1000000045	390
913		Spot	1	Image 1	11	1000000001	391
773		Spot	1	Image 1	11	1000000058	392
808		Spot	1	Image 1	11	1000000034	393
1098		Spot	1	Image 1	11	1000000002	394
985		Spot	1	Image 1	11	1000000054	395
865		Spot	1	Image 1	11	1000000004	396
910		Spot	1	Image 1	11	1000000003	397
890		Spot	1	Image 1	11	1000000006	398
950		Spot	1	Image 1	11	1000000036	399
1022		Spot	1	Image 1	11	1000000007	400
945		Spot	1	Image 1	11	1000000009	401
872		Spot	1	Image 1	11	1000000010	402
1024		Spot	1	Image 1	11	1000000011	403
1006		Spot	1	Image 1	11	1000000008	404
828		Spot	1	Image 1	11	1000000012	405
1047		Spot	1	Image 1	11	1000000046	406
1124		Spot	1	Image 1	11	1000000013	407
1042		Spot	1	Image 1	11	1000000030	408
849		Spot	1	Image 1	11	1000000035	409
1135		Spot	1	Image 1	11	1000000015	410
968		Spot	1	Image 1	11	1000000037	411
1253		Spot	1	Image 1	11	1000000043	412
1126		Spot	1	Image 1	11	1000000038	413
1180		Spot	1	Image 1	11	1000000031	414
1129		Spot	1	Image 1	11	1000000039	415
893		Spot	1	Image 1	11	1000000016	416
777		Spot	1	Image 1	11	1000000056	417
904		Spot	1	Image 1	11	1000000040	418
1187		Spot	1	Image 1	11	1000000017	419
1045		Spot	1	Image 1	11	1000000018	420
878		Spot	1	Image 1	11	1000000019	421
1085		Spot	1	Image 1	11	1000000051	422
977		Spot	1	Image 1	11	1000000047	423
1074		Spot	1	Image 1	11	1000000020	424
1137		Spot	1	Image 1	11	1000000044	425
1383		Spot	1	Image 1	11	1000000021	426
1012		Spot	1	Image 1	11	1000000033	427
1057		Spot	1	Image 1	11	1000000022	428
1380		Spot	1	Image 1	11	1000000052	429
1070		Spot	1	Image 1	11	1000000057	430
1288		Spot	1	Image 1	11	1000000048	431
958		Spot	1	Image 1	11	1000000024	432
966		Spot	1	Image 1	11	1000000026	433
985		Spot	1	Image 1	11	1000000025	434
820		Spot	1	Image 1	11	1000000027	435
1038		Spot	1	Image 1	11	1000000028	436
971		Spot	1	Image 1	11	1000000029	437
930		Spot	1	Image 1	11	1000000049	438
964		Spot	1	Image 1	11	1000000041	439
815		Spot	1	Image 1	12	1000000053	440
999		Spot	1	Image 1	12	1000000050	441
906		Spot	1	Image 1	12	1000000045	442
812		Spot	1	Image 1	12	1000000001	443
807		Spot	1	Image 1	12	1000000058	444
915		Spot	1	Image 1	12	1000000034	445
1025		Spot	1	Image 1	12	1000000059	446
892		Spot	1	Image 1	12	1000000042	447
1134		Spot	1	Image 1	12	1000000002	448
823		Spot	1	Image 1	12	1000000054	449
994		Spot	1	Image 1	12	1000000003	450
882		Spot	1	Image 1	12	1000000005	451
1111		Spot	1	Image 1	12	1000000036	452
1043		Spot	1	Image 1	12	1000000007	453
972		Spot	1	Image 1	12	1000000009	454
859		Spot	1	Image 1	12	1000000010	455
1055		Spot	1	Image 1	12	1000000011	456
881		Spot	1	Image 1	12	1000000008	457
843		Spot	1	Image 1	12	1000000012	458
968		Spot	1	Image 1	12	1000000046	459
1109		Spot	1	Image 1	12	1000000060	460
861		Spot	1	Image 1	12	1000000061	461
1006		Spot	1	Image 1	12	1000000013	462
1091		Spot	1	Image 1	12	1000000030	463
838		Spot	1	Image 1	12	1000000035	464
913		Spot	1	Image 1	12	1000000014	465
1091		Spot	1	Image 1	12	1000000015	466
960		Spot	1	Image 1	12	1000000062	467
970		Spot	1	Image 1	12	1000000037	468
1083		Spot	1	Image 1	12	1000000055	469
1196		Spot	1	Image 1	12	1000000043	470
1071		Spot	1	Image 1	12	1000000031	471
806		Spot	1	Image 1	12	1000000056	472
1101		Spot	1	Image 1	12	1000000039	473
864		Spot	1	Image 1	12	1000000032	474
969		Spot	1	Image 1	12	1000000016	475
1135		Spot	1	Image 1	12	1000000017	476
860		Spot	1	Image 1	12	1000000019	477
1117		Spot	1	Image 1	12	1000000018	478
1048		Spot	1	Image 1	12	1000000051	479
950		Spot	1	Image 1	12	1000000047	480
1052		Spot	1	Image 1	12	1000000044	481
1027		Spot	1	Image 1	12	1000000020	482
1324		Spot	1	Image 1	12	1000000021	483
941		Spot	1	Image 1	12	1000000033	484
1219		Spot	1	Image 1	12	1000000022	485
1237		Spot	1	Image 1	12	1000000052	486
1043		Spot	1	Image 1	12	1000000057	487
1217		Spot	1	Image 1	12	1000000048	488
894		Spot	1	Image 1	12	1000000023	489
948		Spot	1	Image 1	12	1000000024	490
959		Spot	1	Image 1	12	1000000026	491
902		Spot	1	Image 1	12	1000000025	492
770		Spot	1	Image 1	12	1000000027	493
949		Spot	1	Image 1	12	1000000028	494
927		Spot	1	Image 1	12	1000000029	495
992		Spot	1	Image 1	12	1000000049	496
968		Spot	1	Image 1	12	1000000041	497
808		Spot	1	Image 1	13	1000000053	498
927		Spot	1	Image 1	13	1000000050	499
876		Spot	1	Image 1	13	1000000045	500
848		Spot	1	Image 1	13	1000000001	501
792		Spot	1	Image 1	13	1000000058	502
904		Spot	1	Image 1	13	1000000034	503
1001		Spot	1	Image 1	13	1000000059	504
793		Spot	1	Image 1	13	1000000042	505
999		Spot	1	Image 1	13	1000000002	506
905		Spot	1	Image 1	13	1000000004	507
1046		Spot	1	Image 1	13	1000000003	508
1047		Spot	1	Image 1	13	1000000036	509
914		Spot	1	Image 1	13	1000000005	510
847		Spot	1	Image 1	13	1000000006	511
1024		Spot	1	Image 1	13	1000000007	512
866		Spot	1	Image 1	13	1000000009	513
788		Spot	1	Image 1	13	1000000010	514
762		Spot	1	Image 1	13	1000000012	515
830		Spot	1	Image 1	13	1000000008	516
983		Spot	1	Image 1	13	1000000060	517
879		Spot	1	Image 1	13	1000000046	518
930		Spot	1	Image 1	13	1000000061	519
976		Spot	1	Image 1	13	1000000013	520
808		Spot	1	Image 1	13	1000000035	521
1133		Spot	1	Image 1	13	1000000030	522
964		Spot	1	Image 1	13	1000000014	523
1123		Spot	1	Image 1	13	1000000015	524
962		Spot	1	Image 1	13	1000000037	525
1162		Spot	1	Image 1	13	1000000062	526
1092		Spot	1	Image 1	13	1000000055	527
1013		Spot	1	Image 1	13	1000000043	528
1054		Spot	1	Image 1	13	1000000038	529
1104		Spot	1	Image 1	13	1000000063	530
1110		Spot	1	Image 1	13	1000000031	531
994		Spot	1	Image 1	13	1000000039	532
963		Spot	1	Image 1	13	1000000016	533
812		Spot	1	Image 1	13	1000000056	534
970		Spot	1	Image 1	13	1000000032	535
920		Spot	1	Image 1	13	1000000040	536
1063		Spot	1	Image 1	13	1000000017	537
1036		Spot	1	Image 1	13	1000000018	538
854		Spot	1	Image 1	13	1000000019	539
1142		Spot	1	Image 1	13	1000000051	540
959		Spot	1	Image 1	13	1000000047	541
1167		Spot	1	Image 1	13	1000000044	542
1035		Spot	1	Image 1	13	1000000020	543
1249		Spot	1	Image 1	13	1000000021	544
950		Spot	1	Image 1	13	1000000033	545
1200		Spot	1	Image 1	13	1000000022	546
1254		Spot	1	Image 1	13	1000000052	547
1056		Spot	1	Image 1	13	1000000057	548
1288		Spot	1	Image 1	13	1000000048	549
957		Spot	1	Image 1	13	1000000023	550
923		Spot	1	Image 1	13	1000000025	551
770		Spot	1	Image 1	13	1000000027	552
1000		Spot	1	Image 1	13	1000000026	553
899		Spot	1	Image 1	13	1000000028	554
1004		Spot	1	Image 1	13	1000000029	555
1053		Spot	1	Image 1	13	1000000049	556
957		Spot	1	Image 1	13	1000000041	557
890		Spot	1	Image 1	14	1000000053	558
1113		Spot	1	Image 1	14	1000000050	559
812		Spot	1	Image 1	14	1000000001	560
840		Spot	1	Image 1	14	1000000058	561
892		Spot	1	Image 1	14	1000000034	562
946		Spot	1	Image 1	14	1000000059	563
797		Spot	1	Image 1	14	1000000042	564
1123		Spot	1	Image 1	14	1000000002	565
909		Spot	1	Image 1	14	1000000054	566
909		Spot	1	Image 1	14	1000000004	567
1089		Spot	1	Image 1	14	1000000003	568
904		Spot	1	Image 1	14	1000000005	569
1149		Spot	1	Image 1	14	1000000036	570
1038		Spot	1	Image 1	14	1000000007	571
829		Spot	1	Image 1	14	1000000009	572
805		Spot	1	Image 1	14	1000000010	573
835		Spot	1	Image 1	14	1000000012	574
908		Spot	1	Image 1	14	1000000046	575
1066		Spot	1	Image 1	14	1000000060	576
891		Spot	1	Image 1	14	1000000061	577
852		Spot	1	Image 1	14	1000000013	578
832		Spot	1	Image 1	14	1000000035	579
1007		Spot	1	Image 1	14	1000000030	580
1080		Spot	1	Image 1	14	1000000015	581
871		Spot	1	Image 1	14	1000000037	582
1199		Spot	1	Image 1	14	1000000062	583
974		Spot	1	Image 1	14	1000000043	584
978		Spot	1	Image 1	14	1000000038	585
1181		Spot	1	Image 1	14	1000000063	586
1133		Spot	1	Image 1	14	1000000039	587
934		Spot	1	Image 1	14	1000000032	588
946		Spot	1	Image 1	14	1000000016	589
772		Spot	1	Image 1	14	1000000056	590
968		Spot	1	Image 1	14	1000000040	591
1127		Spot	1	Image 1	14	1000000017	592
1030		Spot	1	Image 1	14	1000000018	593
901		Spot	1	Image 1	14	1000000019	594
1023		Spot	1	Image 1	14	1000000051	595
982		Spot	1	Image 1	14	1000000047	596
1014		Spot	1	Image 1	14	1000000020	597
1112		Spot	1	Image 1	14	1000000044	598
1370		Spot	1	Image 1	14	1000000021	599
946		Spot	1	Image 1	14	1000000033	600
1223		Spot	1	Image 1	14	1000000052	601
976		Spot	1	Image 1	14	1000000022	602
998		Spot	1	Image 1	14	1000000057	603
1211		Spot	1	Image 1	14	1000000048	604
870		Spot	1	Image 1	14	1000000023	605
979		Spot	1	Image 1	14	1000000024	606
872		Spot	1	Image 1	14	1000000027	607
977		Spot	1	Image 1	14	1000000026	608
977		Spot	1	Image 1	14	1000000028	609
924		Spot	1	Image 1	14	1000000064	610
998		Spot	1	Image 1	14	1000000029	611
960		Spot	1	Image 1	14	1000000049	612
960		Spot	1	Image 1	14	1000000041	613
861		Spot	1	Image 1	15	1000000053	614
972		Spot	1	Image 1	15	1000000050	615
786		Spot	1	Image 1	15	1000000045	616
847		Spot	1	Image 1	15	1000000001	617
773		Spot	1	Image 1	15	1000000058	618
917		Spot	1	Image 1	15	1000000065	619
900		Spot	1	Image 1	15	1000000059	620
844		Spot	1	Image 1	15	1000000042	621
996		Spot	1	Image 1	15	1000000054	622
934		Spot	1	Image 1	15	1000000003	623
878		Spot	1	Image 1	15	1000000004	624
952		Spot	1	Image 1	15	1000000036	625
916		Spot	1	Image 1	15	1000000005	626
1006		Spot	1	Image 1	15	1000000066	627
815		Spot	1	Image 1	15	1000000009	628
1104		Spot	1	Image 1	15	1000000067	629
784		Spot	1	Image 1	15	1000000010	630
820		Spot	1	Image 1	15	1000000012	631
1053		Spot	1	Image 1	15	1000000060	632
972		Spot	1	Image 1	15	1000000046	633
1077		Spot	1	Image 1	15	1000000068	634
948		Spot	1	Image 1	15	1000000013	635
966		Spot	1	Image 1	15	1000000030	636
1027		Spot	1	Image 1	15	1000000014	637
862		Spot	1	Image 1	15	1000000035	638
1015		Spot	1	Image 1	15	1000000015	639
972		Spot	1	Image 1	15	1000000037	640
1237		Spot	1	Image 1	15	1000000062	641
1118		Spot	1	Image 1	15	1000000055	642
1097		Spot	1	Image 1	15	1000000038	643
973		Spot	1	Image 1	15	1000000043	644
1135		Spot	1	Image 1	15	1000000063	645
1102		Spot	1	Image 1	15	1000000039	646
1046		Spot	1	Image 1	15	1000000016	647
952		Spot	1	Image 1	15	1000000040	648
1019		Spot	1	Image 1	15	1000000017	649
825		Spot	1	Image 1	15	1000000019	650
1070		Spot	1	Image 1	15	1000000018	651
1070		Spot	1	Image 1	15	1000000051	652
951		Spot	1	Image 1	15	1000000047	653
1004		Spot	1	Image 1	15	1000000020	654
1017		Spot	1	Image 1	15	1000000044	655
1341		Spot	1	Image 1	15	1000000021	656
987		Spot	1	Image 1	15	1000000033	657
1122		Spot	1	Image 1	15	1000000022	658
1168		Spot	1	Image 1	15	1000000052	659
1148		Spot	1	Image 1	15	1000000048	660
1076		Spot	1	Image 1	15	1000000057	661
917		Spot	1	Image 1	15	1000000023	662
913		Spot	1	Image 1	15	1000000024	663
976		Spot	1	Image 1	15	1000000026	664
797		Spot	1	Image 1	15	1000000027	665
1067		Spot	1	Image 1	15	1000000028	666
897		Spot	1	Image 1	15	1000000064	667
963		Spot	1	Image 1	15	1000000029	668
1060		Spot	1	Image 1	15	1000000049	669
994		Spot	1	Image 1	15	1000000041	670
834		Spot	1	Image 1	16	1000000053	671
948		Spot	1	Image 1	16	1000000050	672
839		Spot	1	Image 1	16	1000000001	673
773		Spot	1	Image 1	16	1000000058	674
891		Spot	1	Image 1	16	1000000065	675
1166		Spot	1	Image 1	16	1000000059	676
852		Spot	1	Image 1	16	1000000042	677
976		Spot	1	Image 1	16	1000000003	678
810		Spot	1	Image 1	16	1000000004	679
932		Spot	1	Image 1	16	1000000005	680
997		Spot	1	Image 1	16	1000000036	681
1005		Spot	1	Image 1	16	1000000066	682
869		Spot	1	Image 1	16	1000000069	683
872		Spot	1	Image 1	16	1000000009	684
804		Spot	1	Image 1	16	1000000010	685
1155		Spot	1	Image 1	16	1000000067	686
834		Spot	1	Image 1	16	1000000012	687
940		Spot	1	Image 1	16	1000000046	688
1024		Spot	1	Image 1	16	1000000060	689
992		Spot	1	Image 1	16	1000000068	690
939		Spot	1	Image 1	16	1000000061	691
950		Spot	1	Image 1	16	1000000013	692
971		Spot	1	Image 1	16	1000000030	693
1063		Spot	1	Image 1	16	1000000055	694
965		Spot	1	Image 1	16	1000000037	695
1405		Spot	1	Image 1	16	1000000062	696
994		Spot	1	Image 1	16	1000000038	697
972		Spot	1	Image 1	16	1000000043	698
1048		Spot	1	Image 1	16	1000000070	699
1042		Spot	1	Image 1	16	1000000039	700
749		Spot	1	Image 1	16	1000000056	701
949		Spot	1	Image 1	16	1000000040	702
989		Spot	1	Image 1	16	1000000016	703
906		Spot	1	Image 1	16	1000000017	704
1020		Spot	1	Image 1	16	1000000018	705
879		Spot	1	Image 1	16	1000000019	706
1213		Spot	1	Image 1	16	1000000051	707
940		Spot	1	Image 1	16	1000000047	708
1053		Spot	1	Image 1	16	1000000020	709
1147		Spot	1	Image 1	16	1000000044	710
1239		Spot	1	Image 1	16	1000000021	711
998		Spot	1	Image 1	16	1000000033	712
1208		Spot	1	Image 1	16	1000000022	713
1030		Spot	1	Image 1	16	1000000052	714
1075		Spot	1	Image 1	16	1000000057	715
1138		Spot	1	Image 1	16	1000000048	716
993		Spot	1	Image 1	16	1000000023	717
896		Spot	1	Image 1	16	1000000071	718
883		Spot	1	Image 1	16	1000000072	719
943		Spot	1	Image 1	16	1000000024	720
962		Spot	1	Image 1	16	1000000028	721
918		Spot	1	Image 1	16	1000000064	722
949		Spot	1	Image 1	16	1000000029	723
881		Spot	1	Image 1	16	1000000049	724
959		Spot	1	Image 1	16	1000000041	725
854		Spot	1	Image 1	17	1000000053	726
969		Spot	1	Image 1	17	1000000050	727
805		Spot	1	Image 1	17	1000000045	728
849		Spot	1	Image 1	17	1000000001	729
782		Spot	1	Image 1	17	1000000058	730
840		Spot	1	Image 1	17	1000000065	731
1160		Spot	1	Image 1	17	1000000059	732
919		Spot	1	Image 1	17	1000000073	733
818		Spot	1	Image 1	17	1000000042	734
900		Spot	1	Image 1	17	1000000074	735
794		Spot	1	Image 1	17	1000000054	736
992		Spot	1	Image 1	17	1000000003	737
869		Spot	1	Image 1	17	1000000005	738
1029		Spot	1	Image 1	17	1000000036	739
985		Spot	1	Image 1	17	1000000066	740
854		Spot	1	Image 1	17	1000000069	741
808		Spot	1	Image 1	17	1000000009	742
862		Spot	1	Image 1	17	1000000075	743
1015		Spot	1	Image 1	17	1000000067	744
882		Spot	1	Image 1	17	1000000012	745
961		Spot	1	Image 1	17	1000000046	746
1027		Spot	1	Image 1	17	1000000060	747
1059		Spot	1	Image 1	17	1000000068	748
884		Spot	1	Image 1	17	1000000061	749
1051		Spot	1	Image 1	17	1000000030	750
1140		Spot	1	Image 1	17	1000000062	751
1118		Spot	1	Image 1	17	1000000043	752
925		Spot	1	Image 1	17	1000000063	753
1079		Spot	1	Image 1	17	1000000039	754
757		Spot	1	Image 1	17	1000000056	755
984		Spot	1	Image 1	17	1000000016	756
950		Spot	1	Image 1	17	1000000076	757
889		Spot	1	Image 1	17	1000000017	758
993		Spot	1	Image 1	17	1000000018	759
1260		Spot	1	Image 1	17	1000000051	760
966		Spot	1	Image 1	17	1000000047	761
1047		Spot	1	Image 1	17	1000000044	762
1135		Spot	1	Image 1	17	1000000020	763
1258		Spot	1	Image 1	17	1000000021	764
1134		Spot	1	Image 1	17	1000000022	765
929		Spot	1	Image 1	17	1000000033	766
1037		Spot	1	Image 1	17	1000000052	767
1108		Spot	1	Image 1	17	1000000048	768
1110		Spot	1	Image 1	17	1000000057	769
974		Spot	1	Image 1	17	1000000023	770
968		Spot	1	Image 1	17	1000000071	771
822		Spot	1	Image 1	17	1000000072	772
910		Spot	1	Image 1	17	1000000024	773
972		Spot	1	Image 1	17	1000000028	774
913		Spot	1	Image 1	17	1000000064	775
924		Spot	1	Image 1	17	1000000029	776
997		Spot	1	Image 1	17	1000000049	777
902		Spot	1	Image 1	17	1000000041	778
831		Spot	1	Image 1	18	1000000053	779
879		Spot	1	Image 1	18	1000000050	780
829		Spot	1	Image 1	18	1000000077	781
847		Spot	1	Image 1	18	1000000058	782
830		Spot	1	Image 1	18	1000000065	783
1166		Spot	1	Image 1	18	1000000078	784
1013		Spot	1	Image 1	18	1000000073	785
929		Spot	1	Image 1	18	1000000079	786
782		Spot	1	Image 1	18	1000000054	787
1051		Spot	1	Image 1	18	1000000074	788
1137		Spot	1	Image 1	18	1000000003	789
872		Spot	1	Image 1	18	1000000005	790
1024		Spot	1	Image 1	18	1000000036	791
998		Spot	1	Image 1	18	1000000066	792
804		Spot	1	Image 1	18	1000000009	793
873		Spot	1	Image 1	18	1000000075	794
765		Spot	1	Image 1	18	1000000010	795
1188		Spot	1	Image 1	18	1000000067	796
816		Spot	1	Image 1	18	1000000012	797
937		Spot	1	Image 1	18	1000000046	798
989		Spot	1	Image 1	18	1000000060	799
941		Spot	1	Image 1	18	1000000061	800
1040		Spot	1	Image 1	18	1000000055	801
1282		Spot	1	Image 1	18	1000000062	802
1062		Spot	1	Image 1	18	1000000043	803
913		Spot	1	Image 1	18	1000000063	804
927		Spot	1	Image 1	18	1000000070	805
1054		Spot	1	Image 1	18	1000000039	806
1027		Spot	1	Image 1	18	1000000080	807
1007		Spot	1	Image 1	18	1000000040	808
995		Spot	1	Image 1	18	1000000076	809
868		Spot	1	Image 1	18	1000000017	810
991		Spot	1	Image 1	18	1000000018	811
848		Spot	1	Image 1	18	1000000019	812
1395		Spot	1	Image 1	18	1000000051	813
986		Spot	1	Image 1	18	1000000047	814
1092		Spot	1	Image 1	18	1000000044	815
1062		Spot	1	Image 1	18	1000000020	816
1393		Spot	1	Image 1	18	1000000021	817
914		Spot	1	Image 1	18	1000000033	818
1065		Spot	1	Image 1	18	1000000052	819
1046		Spot	1	Image 1	18	1000000022	820
1079		Spot	1	Image 1	18	1000000048	821
1033		Spot	1	Image 1	18	1000000057	822
884		Spot	1	Image 1	18	1000000071	823
985		Spot	1	Image 1	18	1000000023	824
920		Spot	1	Image 1	18	1000000024	825
818		Spot	1	Image 1	18	1000000072	826
796		Spot	1	Image 1	18	1000000081	827
977		Spot	1	Image 1	18	1000000028	828
895		Spot	1	Image 1	18	1000000064	829
934		Spot	1	Image 1	18	1000000029	830
973		Spot	1	Image 1	18	1000000049	831
887		Spot	1	Image 1	18	1000000041	832
786		Spot	1	Image 1	19	1000000053	833
805		Spot	1	Image 1	19	1000000050	834
813		Spot	1	Image 1	19	1000000045	835
851		Spot	1	Image 1	19	1000000077	836
763		Spot	1	Image 1	19	1000000058	837
976		Spot	1	Image 1	19	1000000059	838
915		Spot	1	Image 1	19	1000000065	839
980		Spot	1	Image 1	19	1000000078	840
1072		Spot	1	Image 1	19	1000000073	841
887		Spot	1	Image 1	19	1000000079	842
959		Spot	1	Image 1	19	1000000074	843
832		Spot	1	Image 1	19	1000000054	844
982		Spot	1	Image 1	19	1000000003	845
873		Spot	1	Image 1	19	1000000005	846
1063		Spot	1	Image 1	19	1000000036	847
1000		Spot	1	Image 1	19	1000000066	848
784		Spot	1	Image 1	19	1000000069	849
784		Spot	1	Image 1	19	1000000009	850
1011		Spot	1	Image 1	19	1000000082	851
842		Spot	1	Image 1	19	1000000012	852
988		Spot	1	Image 1	19	1000000068	853
974		Spot	1	Image 1	19	1000000060	854
893		Spot	1	Image 1	19	1000000046	855
962		Spot	1	Image 1	19	1000000061	856
1028		Spot	1	Image 1	19	1000000055	857
1164		Spot	1	Image 1	19	1000000062	858
986		Spot	1	Image 1	19	1000000043	859
994		Spot	1	Image 1	19	1000000070	860
984		Spot	1	Image 1	19	1000000039	861
1126		Spot	1	Image 1	19	1000000080	862
768		Spot	1	Image 1	19	1000000056	863
993		Spot	1	Image 1	19	1000000076	864
894		Spot	1	Image 1	19	1000000017	865
988		Spot	1	Image 1	19	1000000018	866
873		Spot	1	Image 1	19	1000000019	867
1495		Spot	1	Image 1	19	1000000051	868
968		Spot	1	Image 1	19	1000000047	869
1023		Spot	1	Image 1	19	1000000044	870
1065		Spot	1	Image 1	19	1000000020	871
1290		Spot	1	Image 1	19	1000000021	872
977		Spot	1	Image 1	19	1000000033	873
1238		Spot	1	Image 1	19	1000000052	874
1122		Spot	1	Image 1	19	1000000022	875
1097		Spot	1	Image 1	19	1000000048	876
991		Spot	1	Image 1	19	1000000057	877
922		Spot	1	Image 1	19	1000000083	878
791		Spot	1	Image 1	19	1000000071	879
916		Spot	1	Image 1	19	1000000023	880
954		Spot	1	Image 1	19	1000000024	881
751		Spot	1	Image 1	19	1000000081	882
984		Spot	1	Image 1	19	1000000028	883
884		Spot	1	Image 1	19	1000000064	884
958		Spot	1	Image 1	19	1000000029	885
965		Spot	1	Image 1	19	1000000041	886
809		Spot	1	Image 1	19	1000000049	887
779		Spot	1	Image 1	20	1000000053	888
852		Spot	1	Image 1	20	1000000050	889
862		Spot	1	Image 1	20	1000000077	890
802		Spot	1	Image 1	20	1000000058	891
886		Spot	1	Image 1	20	1000000065	892
1001		Spot	1	Image 1	20	1000000073	893
974		Spot	1	Image 1	20	1000000079	894
900		Spot	1	Image 1	20	1000000078	895
774		Spot	1	Image 1	20	1000000054	896
1110		Spot	1	Image 1	20	1000000003	897
1014		Spot	1	Image 1	20	1000000074	898
907		Spot	1	Image 1	20	1000000005	899
1052		Spot	1	Image 1	20	1000000036	900
972		Spot	1	Image 1	20	1000000066	901
809		Spot	1	Image 1	20	1000000069	902
1050		Spot	1	Image 1	20	1000000082	903
907		Spot	1	Image 1	20	1000000067	904
901		Spot	1	Image 1	20	1000000068	905
853		Spot	1	Image 1	20	1000000075	906
891		Spot	1	Image 1	20	1000000012	907
980		Spot	1	Image 1	20	1000000060	908
968		Spot	1	Image 1	20	1000000061	909
993		Spot	1	Image 1	20	1000000055	910
1055		Spot	1	Image 1	20	1000000062	911
904		Spot	1	Image 1	20	1000000063	912
944		Spot	1	Image 1	20	1000000043	913
886		Spot	1	Image 1	20	1000000070	914
915		Spot	1	Image 1	20	1000000039	915
881		Spot	1	Image 1	20	1000000040	916
862		Spot	1	Image 1	20	1000000076	917
879		Spot	1	Image 1	20	1000000084	918
878		Spot	1	Image 1	20	1000000017	919
942		Spot	1	Image 1	20	1000000018	920
872		Spot	1	Image 1	20	1000000019	921
1567		Spot	1	Image 1	20	1000000051	922
951		Spot	1	Image 1	20	1000000047	923
1194		Spot	1	Image 1	20	1000000044	924
1062		Spot	1	Image 1	20	1000000020	925
1225		Spot	1	Image 1	20	1000000021	926
1191		Spot	1	Image 1	20	1000000052	927
1066		Spot	1	Image 1	20	1000000022	928
873		Spot	1	Image 1	20	1000000033	929
957		Spot	1	Image 1	20	1000000057	930
1041		Spot	1	Image 1	20	1000000048	931
773		Spot	1	Image 1	20	1000000071	932
949		Spot	1	Image 1	20	1000000083	933
1040		Spot	1	Image 1	20	1000000023	934
1063		Spot	1	Image 1	20	1000000024	935
813		Spot	1	Image 1	20	1000000072	936
714		Spot	1	Image 1	20	1000000081	937
972		Spot	1	Image 1	20	1000000028	938
1008		Spot	1	Image 1	20	1000000064	939
1057		Spot	1	Image 1	20	1000000029	940
944		Spot	1	Image 1	20	1000000041	941
849		Spot	1	Image 1	20	1000000049	942
828		Spot	1	Image 1	21	1000000053	943
861		Spot	1	Image 1	21	1000000050	944
766		Spot	1	Image 1	21	1000000045	945
797		Spot	1	Image 1	21	1000000077	946
780		Spot	1	Image 1	21	1000000065	947
850		Spot	1	Image 1	21	1000000059	948
955		Spot	1	Image 1	21	1000000073	949
973		Spot	1	Image 1	21	1000000079	950
819		Spot	1	Image 1	21	1000000054	951
964		Spot	1	Image 1	21	1000000003	952
1231		Spot	1	Image 1	21	1000000074	953
857		Spot	1	Image 1	21	1000000085	954
994		Spot	1	Image 1	21	1000000066	955
1002		Spot	1	Image 1	21	1000000036	956
787		Spot	1	Image 1	21	1000000069	957
818		Spot	1	Image 1	21	1000000009	958
943		Spot	1	Image 1	21	1000000082	959
964		Spot	1	Image 1	21	1000000068	960
931		Spot	1	Image 1	21	1000000067	961
936		Spot	1	Image 1	21	1000000075	962
966		Spot	1	Image 1	21	1000000046	963
1007		Spot	1	Image 1	21	1000000060	964
1022		Spot	1	Image 1	21	1000000061	965
1106		Spot	1	Image 1	21	1000000062	966
1022		Spot	1	Image 1	21	1000000086	967
1098		Spot	1	Image 1	21	1000000087	968
848		Spot	1	Image 1	21	1000000063	969
906		Spot	1	Image 1	21	1000000070	970
967		Spot	1	Image 1	21	1000000080	971
889		Spot	1	Image 1	21	1000000039	972
882		Spot	1	Image 1	21	1000000040	973
754		Spot	1	Image 1	21	1000000056	974
873		Spot	1	Image 1	21	1000000076	975
884		Spot	1	Image 1	21	1000000017	976
954		Spot	1	Image 1	21	1000000084	977
957		Spot	1	Image 1	21	1000000018	978
1170		Spot	1	Image 1	21	1000000051	979
881		Spot	1	Image 1	21	1000000019	980
909		Spot	1	Image 1	21	1000000047	981
996		Spot	1	Image 1	21	1000000020	982
1139		Spot	1	Image 1	21	1000000044	983
1289		Spot	1	Image 1	21	1000000021	984
957		Spot	1	Image 1	21	1000000033	985
1217		Spot	1	Image 1	21	1000000052	986
972		Spot	1	Image 1	21	1000000022	987
1073		Spot	1	Image 1	21	1000000057	988
1033		Spot	1	Image 1	21	1000000048	989
866		Spot	1	Image 1	21	1000000071	990
910		Spot	1	Image 1	21	1000000083	991
912		Spot	1	Image 1	21	1000000023	992
1004		Spot	1	Image 1	21	1000000024	993
781		Spot	1	Image 1	21	1000000081	994
926		Spot	1	Image 1	21	1000000028	995
996		Spot	1	Image 1	21	1000000064	996
1129		Spot	1	Image 1	21	1000000029	997
896		Spot	1	Image 1	21	1000000041	998
788		Spot	1	Image 1	22	1000000053	999
864		Spot	1	Image 1	22	1000000050	1000
841		Spot	1	Image 1	22	1000000077	1001
819		Spot	1	Image 1	22	1000000058	1002
825		Spot	1	Image 1	22	1000000059	1003
791		Spot	1	Image 1	22	1000000065	1004
930		Spot	1	Image 1	22	1000000073	1005
818		Spot	1	Image 1	22	1000000078	1006
1029		Spot	1	Image 1	22	1000000079	1007
869		Spot	1	Image 1	22	1000000054	1008
1244		Spot	1	Image 1	22	1000000074	1009
981		Spot	1	Image 1	22	1000000085	1010
963		Spot	1	Image 1	22	1000000003	1011
1025		Spot	1	Image 1	22	1000000066	1012
966		Spot	1	Image 1	22	1000000036	1013
792		Spot	1	Image 1	22	1000000069	1014
1044		Spot	1	Image 1	22	1000000082	1015
1040		Spot	1	Image 1	22	1000000068	1016
886		Spot	1	Image 1	22	1000000067	1017
970		Spot	1	Image 1	22	1000000075	1018
937		Spot	1	Image 1	22	1000000046	1019
929		Spot	1	Image 1	22	1000000060	1020
950		Spot	1	Image 1	22	1000000061	1021
980		Spot	1	Image 1	22	1000000086	1022
1095		Spot	1	Image 1	22	1000000062	1023
1001		Spot	1	Image 1	22	1000000087	1024
892		Spot	1	Image 1	22	1000000070	1025
1009		Spot	1	Image 1	22	1000000080	1026
889		Spot	1	Image 1	22	1000000040	1027
873		Spot	1	Image 1	22	1000000076	1028
961		Spot	1	Image 1	22	1000000017	1029
873		Spot	1	Image 1	22	1000000084	1030
944		Spot	1	Image 1	22	1000000018	1031
832		Spot	1	Image 1	22	1000000019	1032
951		Spot	1	Image 1	22	1000000047	1033
1079		Spot	1	Image 1	22	1000000044	1034
1126		Spot	1	Image 1	22	1000000020	1035
1440		Spot	1	Image 1	22	1000000021	1036
919		Spot	1	Image 1	22	1000000033	1037
1172		Spot	1	Image 1	22	1000000052	1038
1014		Spot	1	Image 1	22	1000000022	1039
1045		Spot	1	Image 1	22	1000000048	1040
1066		Spot	1	Image 1	22	1000000057	1041
983		Spot	1	Image 1	22	1000000071	1042
913		Spot	1	Image 1	22	1000000023	1043
789		Spot	1	Image 1	22	1000000072	1044
771		Spot	1	Image 1	22	1000000081	1045
955		Spot	1	Image 1	22	1000000028	1046
962		Spot	1	Image 1	22	1000000064	1047
1035		Spot	1	Image 1	22	1000000029	1048
960		Spot	1	Image 1	22	1000000041	1049
867		Spot	1	Image 1	23	1000000053	1050
891		Spot	1	Image 1	23	1000000050	1051
809		Spot	1	Image 1	23	1000000077	1052
746		Spot	1	Image 1	23	1000000058	1053
829		Spot	1	Image 1	23	1000000059	1054
940		Spot	1	Image 1	23	1000000073	1055
840		Spot	1	Image 1	23	1000000078	1056
1116		Spot	1	Image 1	23	1000000079	1057
1178		Spot	1	Image 1	23	1000000074	1058
890		Spot	1	Image 1	23	1000000085	1059
825		Spot	1	Image 1	23	1000000003	1060
971		Spot	1	Image 1	23	1000000066	1061
815		Spot	1	Image 1	23	1000000009	1062
953		Spot	1	Image 1	23	1000000082	1063
857		Spot	1	Image 1	23	1000000068	1064
963		Spot	1	Image 1	23	1000000067	1065
955		Spot	1	Image 1	23	1000000075	1066
934		Spot	1	Image 1	23	1000000060	1067
973		Spot	1	Image 1	23	1000000046	1068
872		Spot	1	Image 1	23	1000000088	1069
873		Spot	1	Image 1	23	1000000061	1070
1083		Spot	1	Image 1	23	1000000089	1071
892		Spot	1	Image 1	23	1000000086	1072
1006		Spot	1	Image 1	23	1000000087	1073
901		Spot	1	Image 1	23	1000000063	1074
907		Spot	1	Image 1	23	1000000090	1075
1179		Spot	1	Image 1	23	1000000091	1076
1058		Spot	1	Image 1	23	1000000080	1077
828		Spot	1	Image 1	23	1000000039	1078
775		Spot	1	Image 1	23	1000000056	1079
890		Spot	1	Image 1	23	1000000076	1080
942		Spot	1	Image 1	23	1000000084	1081
905		Spot	1	Image 1	23	1000000018	1082
952		Spot	1	Image 1	23	1000000047	1083
1044		Spot	1	Image 1	23	1000000044	1084
1011		Spot	1	Image 1	23	1000000020	1085
1350		Spot	1	Image 1	23	1000000021	1086
871		Spot	1	Image 1	23	1000000033	1087
957		Spot	1	Image 1	23	1000000022	1088
1046		Spot	1	Image 1	23	1000000052	1089
1134		Spot	1	Image 1	23	1000000048	1090
949		Spot	1	Image 1	23	1000000057	1091
816		Spot	1	Image 1	23	1000000071	1092
991		Spot	1	Image 1	23	1000000083	1093
852		Spot	1	Image 1	23	1000000023	1094
780		Spot	1	Image 1	23	1000000081	1095
972		Spot	1	Image 1	23	1000000028	1096
1012		Spot	1	Image 1	23	1000000064	1097
1061		Spot	1	Image 1	23	1000000029	1098
910		Spot	1	Image 1	23	1000000041	1099
749		Spot	1	Image 1	24	1000000053	1100
817		Spot	1	Image 1	24	1000000092	1101
816		Spot	1	Image 1	24	1000000059	1102
893		Spot	1	Image 1	24	1000000065	1103
850		Spot	1	Image 1	24	1000000073	1104
846		Spot	1	Image 1	24	1000000078	1105
1083		Spot	1	Image 1	24	1000000079	1106
1173		Spot	1	Image 1	24	1000000074	1107
954		Spot	1	Image 1	24	1000000085	1108
880		Spot	1	Image 1	24	1000000003	1109
1076		Spot	1	Image 1	24	1000000093	1110
973		Spot	1	Image 1	24	1000000066	1111
978		Spot	1	Image 1	24	1000000036	1112
811		Spot	1	Image 1	24	1000000069	1113
1008		Spot	1	Image 1	24	1000000009	1114
1004		Spot	1	Image 1	24	1000000082	1115
884		Spot	1	Image 1	24	1000000068	1116
950		Spot	1	Image 1	24	1000000067	1117
1007		Spot	1	Image 1	24	1000000075	1118
922		Spot	1	Image 1	24	1000000046	1119
850		Spot	1	Image 1	24	1000000061	1120
894		Spot	1	Image 1	24	1000000088	1121
1145		Spot	1	Image 1	24	1000000089	1122
1048		Spot	1	Image 1	24	1000000090	1123
1051		Spot	1	Image 1	24	1000000080	1124
1269		Spot	1	Image 1	24	1000000091	1125
881		Spot	1	Image 1	24	1000000070	1126
765		Spot	1	Image 1	24	1000000056	1127
897		Spot	1	Image 1	24	1000000076	1128
888		Spot	1	Image 1	24	1000000084	1129
948		Spot	1	Image 1	24	1000000018	1130
960		Spot	1	Image 1	24	1000000047	1131
1080		Spot	1	Image 1	24	1000000044	1132
1012		Spot	1	Image 1	24	1000000020	1133
1417		Spot	1	Image 1	24	1000000021	1134
900		Spot	1	Image 1	24	1000000033	1135
1005		Spot	1	Image 1	24	1000000022	1136
1059		Spot	1	Image 1	24	1000000057	1137
1045		Spot	1	Image 1	24	1000000048	1138
800		Spot	1	Image 1	24	1000000071	1139
831		Spot	1	Image 1	24	1000000072	1140
1015		Spot	1	Image 1	24	1000000083	1141
815		Spot	1	Image 1	24	1000000081	1142
923		Spot	1	Image 1	24	1000000028	1143
995		Spot	1	Image 1	24	1000000064	1144
994		Spot	1	Image 1	24	1000000029	1145
830		Spot	1	Image 1	24	1000000094	1146
934		Spot	1	Image 1	24	1000000041	1147
792		Spot	1	Image 1	25	1000000053	1148
727		Spot	1	Image 1	25	1000000092	1149
784		Spot	1	Image 1	25	1000000077	1150
798		Spot	1	Image 1	25	1000000058	1151
1088		Spot	1	Image 1	25	1000000079	1152
920		Spot	1	Image 1	25	1000000073	1153
878		Spot	1	Image 1	25	1000000078	1154
1095		Spot	1	Image 1	25	1000000074	1155
861		Spot	1	Image 1	25	1000000085	1156
921		Spot	1	Image 1	25	1000000003	1157
1281		Spot	1	Image 1	25	1000000093	1158
943		Spot	1	Image 1	25	1000000066	1159
893		Spot	1	Image 1	25	1000000036	1160
806		Spot	1	Image 1	25	1000000069	1161
1035		Spot	1	Image 1	25	1000000082	1162
1189		Spot	1	Image 1	25	1000000009	1163
907		Spot	1	Image 1	25	1000000068	1164
972		Spot	1	Image 1	25	1000000067	1165
996		Spot	1	Image 1	25	1000000075	1166
954		Spot	1	Image 1	25	1000000046	1167
935		Spot	1	Image 1	25	1000000088	1168
1083		Spot	1	Image 1	25	1000000089	1169
934		Spot	1	Image 1	25	1000000086	1170
1059		Spot	1	Image 1	25	1000000090	1171
862		Spot	1	Image 1	25	1000000063	1172
1117		Spot	1	Image 1	25	1000000087	1173
997		Spot	1	Image 1	25	1000000080	1174
1094		Spot	1	Image 1	25	1000000091	1175
894		Spot	1	Image 1	25	1000000070	1176
893		Spot	1	Image 1	25	1000000039	1177
864		Spot	1	Image 1	25	1000000076	1178
1014		Spot	1	Image 1	25	1000000084	1179
994		Spot	1	Image 1	25	1000000018	1180
931		Spot	1	Image 1	25	1000000047	1181
955		Spot	1	Image 1	25	1000000044	1182
998		Spot	1	Image 1	25	1000000020	1183
1299		Spot	1	Image 1	25	1000000021	1184
866		Spot	1	Image 1	25	1000000033	1185
955		Spot	1	Image 1	25	1000000022	1186
946		Spot	1	Image 1	25	1000000057	1187
939		Spot	1	Image 1	25	1000000048	1188
862		Spot	1	Image 1	25	1000000071	1189
854		Spot	1	Image 1	25	1000000083	1190
788		Spot	1	Image 1	25	1000000081	1191
956		Spot	1	Image 1	25	1000000028	1192
984		Spot	1	Image 1	25	1000000064	1193
925		Spot	1	Image 1	25	1000000029	1194
786		Spot	1	Image 1	25	1000000094	1195
926		Spot	1	Image 1	25	1000000041	1196
863		Spot	1	Image 1	26	1000000053	1197
793		Spot	1	Image 1	26	1000000092	1198
815		Spot	1	Image 1	26	1000000065	1199
922		Spot	1	Image 1	26	1000000078	1200
985		Spot	1	Image 1	26	1000000079	1201
1120		Spot	1	Image 1	26	1000000074	1202
841		Spot	1	Image 1	26	1000000085	1203
808		Spot	1	Image 1	26	1000000003	1204
1040		Spot	1	Image 1	26	1000000093	1205
954		Spot	1	Image 1	26	1000000036	1206
930		Spot	1	Image 1	26	1000000066	1207
1062		Spot	1	Image 1	26	1000000082	1208
1089		Spot	1	Image 1	26	1000000009	1209
950		Spot	1	Image 1	26	1000000075	1210
902		Spot	1	Image 1	26	1000000067	1211
1018		Spot	1	Image 1	26	1000000046	1212
973		Spot	1	Image 1	26	1000000088	1213
988		Spot	1	Image 1	26	1000000089	1214
974		Spot	1	Image 1	26	1000000086	1215
1098		Spot	1	Image 1	26	1000000090	1216
884		Spot	1	Image 1	26	1000000063	1217
1097		Spot	1	Image 1	26	1000000087	1218
985		Spot	1	Image 1	26	1000000080	1219
937		Spot	1	Image 1	26	1000000070	1220
894		Spot	1	Image 1	26	1000000039	1221
824		Spot	1	Image 1	26	1000000076	1222
969		Spot	1	Image 1	26	1000000084	1223
913		Spot	1	Image 1	26	1000000018	1224
1022		Spot	1	Image 1	26	1000000044	1225
893		Spot	1	Image 1	26	1000000020	1226
1451		Spot	1	Image 1	26	1000000021	1227
883		Spot	1	Image 1	26	1000000033	1228
977		Spot	1	Image 1	26	1000000022	1229
1003		Spot	1	Image 1	26	1000000057	1230
900		Spot	1	Image 1	26	1000000048	1231
807		Spot	1	Image 1	26	1000000071	1232
873		Spot	1	Image 1	26	1000000072	1233
851		Spot	1	Image 1	26	1000000083	1234
793		Spot	1	Image 1	26	1000000081	1235
856		Spot	1	Image 1	26	1000000028	1236
940		Spot	1	Image 1	26	1000000064	1237
1009		Spot	1	Image 1	26	1000000029	1238
893		Spot	1	Image 1	26	1000000094	1239
892		Spot	1	Image 1	27	1000000053	1240
800		Spot	1	Image 1	27	1000000092	1241
817		Spot	1	Image 1	27	1000000077	1242
876		Spot	1	Image 1	27	1000000065	1243
843		Spot	1	Image 1	27	1000000078	1244
1053		Spot	1	Image 1	27	1000000079	1245
914		Spot	1	Image 1	27	1000000073	1246
1015		Spot	1	Image 1	27	1000000074	1247
858		Spot	1	Image 1	27	1000000085	1248
834		Spot	1	Image 1	27	1000000003	1249
978		Spot	1	Image 1	27	1000000093	1250
954		Spot	1	Image 1	27	1000000036	1251
925		Spot	1	Image 1	27	1000000066	1252
780		Spot	1	Image 1	27	1000000069	1253
1070		Spot	1	Image 1	27	1000000082	1254
1068		Spot	1	Image 1	27	1000000009	1255
960		Spot	1	Image 1	27	1000000095	1256
952		Spot	1	Image 1	27	1000000067	1257
881		Spot	1	Image 1	27	1000000075	1258
938		Spot	1	Image 1	27	1000000046	1259
878		Spot	1	Image 1	27	1000000088	1260
915		Spot	1	Image 1	27	1000000089	1261
971		Spot	1	Image 1	27	1000000086	1262
963		Spot	1	Image 1	27	1000000090	1263
1135		Spot	1	Image 1	27	1000000087	1264
950		Spot	1	Image 1	27	1000000070	1265
941		Spot	1	Image 1	27	1000000080	1266
873		Spot	1	Image 1	27	1000000039	1267
1025		Spot	1	Image 1	27	1000000091	1268
937		Spot	1	Image 1	27	1000000076	1269
927		Spot	1	Image 1	27	1000000084	1270
968		Spot	1	Image 1	27	1000000018	1271
971		Spot	1	Image 1	27	1000000047	1272
1050		Spot	1	Image 1	27	1000000020	1273
1381		Spot	1	Image 1	27	1000000021	1274
938		Spot	1	Image 1	27	1000000033	1275
1076		Spot	1	Image 1	27	1000000096	1276
964		Spot	1	Image 1	27	1000000057	1277
903		Spot	1	Image 1	27	1000000048	1278
787		Spot	1	Image 1	27	1000000072	1279
868		Spot	1	Image 1	27	1000000083	1280
782		Spot	1	Image 1	27	1000000081	1281
923		Spot	1	Image 1	27	1000000028	1282
936		Spot	1	Image 1	27	1000000064	1283
952		Spot	1	Image 1	27	1000000029	1284
865		Spot	1	Image 1	27	1000000094	1285
931		Spot	1	Image 1	27	1000000041	1286
818		Spot	1	Image 1	28	1000000053	1287
816		Spot	1	Image 1	28	1000000092	1288
823		Spot	1	Image 1	28	1000000077	1289
841		Spot	1	Image 1	28	1000000097	1290
887		Spot	1	Image 1	28	1000000065	1291
833		Spot	1	Image 1	28	1000000078	1292
958		Spot	1	Image 1	28	1000000079	1293
852		Spot	1	Image 1	28	1000000073	1294
1103		Spot	1	Image 1	28	1000000074	1295
898		Spot	1	Image 1	28	1000000085	1296
771		Spot	1	Image 1	28	1000000003	1297
988		Spot	1	Image 1	28	1000000093	1298
867		Spot	1	Image 1	28	1000000036	1299
946		Spot	1	Image 1	28	1000000066	1300
809		Spot	1	Image 1	28	1000000098	1301
869		Spot	1	Image 1	28	1000000069	1302
1043		Spot	1	Image 1	28	1000000009	1303
999		Spot	1	Image 1	28	1000000082	1304
916		Spot	1	Image 1	28	1000000067	1305
937		Spot	1	Image 1	28	1000000075	1306
924		Spot	1	Image 1	28	1000000046	1307
838		Spot	1	Image 1	28	1000000088	1308
874		Spot	1	Image 1	28	1000000089	1309
989		Spot	1	Image 1	28	1000000086	1310
1074		Spot	1	Image 1	28	1000000099	1311
1006		Spot	1	Image 1	28	1000000090	1312
1023		Spot	1	Image 1	28	1000000087	1313
953		Spot	1	Image 1	28	1000000070	1314
1019		Spot	1	Image 1	28	1000000080	1315
851		Spot	1	Image 1	28	1000000039	1316
1053		Spot	1	Image 1	28	1000000091	1317
843		Spot	1	Image 1	28	1000000100	1318
945		Spot	1	Image 1	28	1000000084	1319
955		Spot	1	Image 1	28	1000000018	1320
999		Spot	1	Image 1	28	1000000020	1321
1398		Spot	1	Image 1	28	1000000021	1322
902		Spot	1	Image 1	28	1000000033	1323
1038		Spot	1	Image 1	28	1000000096	1324
979		Spot	1	Image 1	28	1000000057	1325
784		Spot	1	Image 1	28	1000000048	1326
820		Spot	1	Image 1	28	1000000072	1327
840		Spot	1	Image 1	28	1000000083	1328
814		Spot	1	Image 1	28	1000000081	1329
933		Spot	1	Image 1	28	1000000028	1330
969		Spot	1	Image 1	28	1000000064	1331
1027		Spot	1	Image 1	28	1000000029	1332
935		Spot	1	Image 1	28	1000000094	1333
973		Spot	1	Image 1	28	1000000041	1334
890		Spot	1	Image 1	29	1000000053	1335
954		Spot	1	Image 1	29	1000000092	1336
871		Spot	1	Image 1	29	1000000077	1337
874		Spot	1	Image 1	29	1000000097	1338
880		Spot	1	Image 1	29	1000000065	1339
868		Spot	1	Image 1	29	1000000078	1340
892		Spot	1	Image 1	29	1000000073	1341
1052		Spot	1	Image 1	29	1000000074	1342
794		Spot	1	Image 1	29	1000000085	1343
1053		Spot	1	Image 1	29	1000000093	1344
868		Spot	1	Image 1	29	1000000003	1345
813		Spot	1	Image 1	29	1000000036	1346
961		Spot	1	Image 1	29	1000000066	1347
899		Spot	1	Image 1	29	1000000098	1348
921		Spot	1	Image 1	29	1000000095	1349
1067		Spot	1	Image 1	29	1000000082	1350
1266		Spot	1	Image 1	29	1000000009	1351
880		Spot	1	Image 1	29	1000000067	1352
873		Spot	1	Image 1	29	1000000075	1353
835		Spot	1	Image 1	29	1000000101	1354
975		Spot	1	Image 1	29	1000000046	1355
822		Spot	1	Image 1	29	1000000088	1356
933		Spot	1	Image 1	29	1000000089	1357
981		Spot	1	Image 1	29	1000000086	1358
1109		Spot	1	Image 1	29	1000000099	1359
1044		Spot	1	Image 1	29	1000000090	1360
941		Spot	1	Image 1	29	1000000070	1361
1076		Spot	1	Image 1	29	1000000087	1362
951		Spot	1	Image 1	29	1000000080	1363
882		Spot	1	Image 1	29	1000000039	1364
1213		Spot	1	Image 1	29	1000000091	1365
892		Spot	1	Image 1	29	1000000100	1366
854		Spot	1	Image 1	29	1000000084	1367
925		Spot	1	Image 1	29	1000000018	1368
1559		Spot	1	Image 1	29	1000000021	1369
825		Spot	1	Image 1	29	1000000033	1370
1039		Spot	1	Image 1	29	1000000096	1371
949		Spot	1	Image 1	29	1000000057	1372
781		Spot	1	Image 1	29	1000000072	1373
772		Spot	1	Image 1	29	1000000081	1374
899		Spot	1	Image 1	29	1000000028	1375
929		Spot	1	Image 1	29	1000000064	1376
890		Spot	1	Image 1	29	1000000029	1377
928		Spot	1	Image 1	29	1000000094	1378
1037		Spot	1	Image 1	29	1000000041	1379
841		Spot	1	Image 1	30	1000000053	1380
951		Spot	1	Image 1	30	1000000092	1381
896		Spot	1	Image 1	30	1000000097	1382
804		Spot	1	Image 1	30	1000000102	1383
834		Spot	1	Image 1	30	1000000078	1384
987		Spot	1	Image 1	30	1000000073	1385
900		Spot	1	Image 1	30	1000000103	1386
1130		Spot	1	Image 1	30	1000000098	1387
827		Spot	1	Image 1	30	1000000085	1388
833		Spot	1	Image 1	30	1000000003	1389
965		Spot	1	Image 1	30	1000000093	1390
839		Spot	1	Image 1	30	1000000036	1391
955		Spot	1	Image 1	30	1000000066	1392
932		Spot	1	Image 1	30	1000000095	1393
954		Spot	1	Image 1	30	1000000082	1394
1278		Spot	1	Image 1	30	1000000009	1395
902		Spot	1	Image 1	30	1000000067	1396
899		Spot	1	Image 1	30	1000000101	1397
894		Spot	1	Image 1	30	1000000046	1398
893		Spot	1	Image 1	30	1000000088	1399
1067		Spot	1	Image 1	30	1000000086	1400
934		Spot	1	Image 1	30	1000000089	1401
1340		Spot	1	Image 1	30	1000000099	1402
1053		Spot	1	Image 1	30	1000000090	1403
843		Spot	1	Image 1	30	1000000070	1404
1042		Spot	1	Image 1	30	1000000087	1405
854		Spot	1	Image 1	30	1000000039	1406
1216		Spot	1	Image 1	30	1000000091	1407
858		Spot	1	Image 1	30	1000000100	1408
880		Spot	1	Image 1	30	1000000084	1409
926		Spot	1	Image 1	30	1000000018	1410
983		Spot	1	Image 1	30	1000000020	1411
1599		Spot	1	Image 1	30	1000000021	1412
800		Spot	1	Image 1	30	1000000033	1413
932		Spot	1	Image 1	30	1000000096	1414
907		Spot	1	Image 1	30	1000000057	1415
846		Spot	1	Image 1	30	1000000072	1416
903		Spot	1	Image 1	30	1000000083	1417
805		Spot	1	Image 1	30	1000000104	1418
881		Spot	1	Image 1	30	1000000081	1419
842		Spot	1	Image 1	30	1000000028	1420
910		Spot	1	Image 1	30	1000000064	1421
921		Spot	1	Image 1	30	1000000041	1422
995		Spot	1	Image 1	30	1000000094	1423
855		Spot	1	Image 1	31	1000000053	1424
897		Spot	1	Image 1	31	1000000092	1425
915		Spot	1	Image 1	31	1000000097	1426
822		Spot	1	Image 1	31	1000000102	1427
831		Spot	1	Image 1	31	1000000078	1428
973		Spot	1	Image 1	31	1000000103	1429
978		Spot	1	Image 1	31	1000000073	1430
950		Spot	1	Image 1	31	1000000098	1431
779		Spot	1	Image 1	31	1000000003	1432
1033		Spot	1	Image 1	31	1000000093	1433
836		Spot	1	Image 1	31	1000000074	1434
977		Spot	1	Image 1	31	1000000066	1435
856		Spot	1	Image 1	31	1000000105	1436
902		Spot	1	Image 1	31	1000000095	1437
1057		Spot	1	Image 1	31	1000000082	1438
894		Spot	1	Image 1	31	1000000067	1439
781		Spot	1	Image 1	31	1000000101	1440
839		Spot	1	Image 1	31	1000000075	1441
964		Spot	1	Image 1	31	1000000046	1442
880		Spot	1	Image 1	31	1000000088	1443
1000		Spot	1	Image 1	31	1000000086	1444
885		Spot	1	Image 1	31	1000000089	1445
873		Spot	1	Image 1	31	1000000106	1446
1296		Spot	1	Image 1	31	1000000099	1447
1156		Spot	1	Image 1	31	1000000090	1448
987		Spot	1	Image 1	31	1000000070	1449
1119		Spot	1	Image 1	31	1000000087	1450
866		Spot	1	Image 1	31	1000000039	1451
1225		Spot	1	Image 1	31	1000000091	1452
838		Spot	1	Image 1	31	1000000100	1453
869		Spot	1	Image 1	31	1000000084	1454
997		Spot	1	Image 1	31	1000000018	1455
1371		Spot	1	Image 1	31	1000000021	1456
926		Spot	1	Image 1	31	1000000033	1457
965		Spot	1	Image 1	31	1000000096	1458
909		Spot	1	Image 1	31	1000000083	1459
801		Spot	1	Image 1	31	1000000104	1460
906		Spot	1	Image 1	31	1000000028	1461
930		Spot	1	Image 1	31	1000000064	1462
919		Spot	1	Image 1	31	1000000094	1463
951		Spot	1	Image 1	31	1000000041	1464
834		Spot	1	Image 1	32	1000000053	1465
851		Spot	1	Image 1	32	1000000092	1466
809		Spot	1	Image 1	32	1000000102	1467
883		Spot	1	Image 1	32	1000000103	1468
917		Spot	1	Image 1	32	1000000107	1469
859		Spot	1	Image 1	32	1000000085	1470
1009		Spot	1	Image 1	32	1000000093	1471
838		Spot	1	Image 1	32	1000000074	1472
915		Spot	1	Image 1	32	1000000036	1473
946		Spot	1	Image 1	32	1000000066	1474
895		Spot	1	Image 1	32	1000000108	1475
851		Spot	1	Image 1	32	1000000095	1476
1003		Spot	1	Image 1	32	1000000082	1477
933		Spot	1	Image 1	32	1000000067	1478
837		Spot	1	Image 1	32	1000000075	1479
846		Spot	1	Image 1	32	1000000101	1480
1030		Spot	1	Image 1	32	1000000046	1481
811		Spot	1	Image 1	32	1000000088	1482
1008		Spot	1	Image 1	32	1000000089	1483
1000		Spot	1	Image 1	32	1000000086	1484
854		Spot	1	Image 1	32	1000000106	1485
1118		Spot	1	Image 1	32	1000000099	1486
946		Spot	1	Image 1	32	1000000090	1487
1024		Spot	1	Image 1	32	1000000087	1488
850		Spot	1	Image 1	32	1000000070	1489
894		Spot	1	Image 1	32	1000000039	1490
1161		Spot	1	Image 1	32	1000000091	1491
930		Spot	1	Image 1	32	1000000100	1492
1055		Spot	1	Image 1	32	1000000018	1493
952		Spot	1	Image 1	32	1000000020	1494
1109		Spot	1	Image 1	32	1000000021	1495
892		Spot	1	Image 1	32	1000000033	1496
926		Spot	1	Image 1	32	1000000096	1497
887		Spot	1	Image 1	32	1000000104	1498
823		Spot	1	Image 1	32	1000000081	1499
860		Spot	1	Image 1	32	1000000028	1500
935		Spot	1	Image 1	32	1000000064	1501
966		Spot	1	Image 1	32	1000000094	1502
923		Spot	1	Image 1	32	1000000041	1503
848		Spot	1	Image 1	33	1000000053	1504
844		Spot	1	Image 1	33	1000000092	1505
834		Spot	1	Image 1	33	1000000097	1506
822		Spot	1	Image 1	33	1000000102	1507
921		Spot	1	Image 1	33	1000000103	1508
1083		Spot	1	Image 1	33	1000000098	1509
825		Spot	1	Image 1	33	1000000073	1510
797		Spot	1	Image 1	33	1000000107	1511
1035		Spot	1	Image 1	33	1000000093	1512
989		Spot	1	Image 1	33	1000000066	1513
878		Spot	1	Image 1	33	1000000036	1514
859		Spot	1	Image 1	33	1000000074	1515
920		Spot	1	Image 1	33	1000000108	1516
895		Spot	1	Image 1	33	1000000105	1517
894		Spot	1	Image 1	33	1000000095	1518
950		Spot	1	Image 1	33	1000000082	1519
827		Spot	1	Image 1	33	1000000101	1520
845		Spot	1	Image 1	33	1000000075	1521
968		Spot	1	Image 1	33	1000000046	1522
834		Spot	1	Image 1	33	1000000088	1523
959		Spot	1	Image 1	33	1000000089	1524
820		Spot	1	Image 1	33	1000000106	1525
913		Spot	1	Image 1	33	1000000086	1526
1247		Spot	1	Image 1	33	1000000099	1527
908		Spot	1	Image 1	33	1000000090	1528
995		Spot	1	Image 1	33	1000000087	1529
1240		Spot	1	Image 1	33	1000000091	1530
911		Spot	1	Image 1	33	1000000100	1531
1225		Spot	1	Image 1	33	1000000018	1532
1153		Spot	1	Image 1	33	1000000021	1533
832		Spot	1	Image 1	33	1000000033	1534
925		Spot	1	Image 1	33	1000000096	1535
854		Spot	1	Image 1	33	1000000083	1536
816		Spot	1	Image 1	33	1000000104	1537
842		Spot	1	Image 1	33	1000000081	1538
927		Spot	1	Image 1	33	1000000028	1539
1010		Spot	1	Image 1	33	1000000064	1540
891		Spot	1	Image 1	33	1000000094	1541
964		Spot	1	Image 1	33	1000000041	1542
850		Spot	1	Image 1	34	1000000053	1543
821		Spot	1	Image 1	34	1000000092	1544
794		Spot	1	Image 1	34	1000000109	1545
842		Spot	1	Image 1	34	1000000110	1546
795		Spot	1	Image 1	34	1000000097	1547
938		Spot	1	Image 1	34	1000000111	1548
819		Spot	1	Image 1	34	1000000102	1549
908		Spot	1	Image 1	34	1000000098	1550
920		Spot	1	Image 1	34	1000000103	1551
834		Spot	1	Image 1	34	1000000107	1552
878		Spot	1	Image 1	34	1000000112	1553
979		Spot	1	Image 1	34	1000000093	1554
960		Spot	1	Image 1	34	1000000066	1555
879		Spot	1	Image 1	34	1000000036	1556
1067		Spot	1	Image 1	34	1000000074	1557
965		Spot	1	Image 1	34	1000000108	1558
997		Spot	1	Image 1	34	1000000105	1559
1005		Spot	1	Image 1	34	1000000082	1560
793		Spot	1	Image 1	34	1000000101	1561
867		Spot	1	Image 1	34	1000000075	1562
922		Spot	1	Image 1	34	1000000046	1563
853		Spot	1	Image 1	34	1000000088	1564
834		Spot	1	Image 1	34	1000000106	1565
957		Spot	1	Image 1	34	1000000086	1566
1179		Spot	1	Image 1	34	1000000099	1567
1062		Spot	1	Image 1	34	1000000090	1568
1032		Spot	1	Image 1	34	1000000087	1569
952		Spot	1	Image 1	34	1000000113	1570
1180		Spot	1	Image 1	34	1000000091	1571
850		Spot	1	Image 1	34	1000000100	1572
956		Spot	1	Image 1	34	1000000018	1573
1029		Spot	1	Image 1	34	1000000021	1574
872		Spot	1	Image 1	34	1000000033	1575
868		Spot	1	Image 1	34	1000000083	1576
860		Spot	1	Image 1	34	1000000104	1577
762		Spot	1	Image 1	34	1000000081	1578
899		Spot	1	Image 1	34	1000000028	1579
995		Spot	1	Image 1	34	1000000064	1580
956		Spot	1	Image 1	34	1000000094	1581
868		Spot	1	Image 1	35	1000000053	1582
835		Spot	1	Image 1	35	1000000092	1583
827		Spot	1	Image 1	35	1000000109	1584
847		Spot	1	Image 1	35	1000000110	1585
831		Spot	1	Image 1	35	1000000097	1586
783		Spot	1	Image 1	35	1000000102	1587
911		Spot	1	Image 1	35	1000000111	1588
1009		Spot	1	Image 1	35	1000000098	1589
911		Spot	1	Image 1	35	1000000103	1590
809		Spot	1	Image 1	35	1000000107	1591
888		Spot	1	Image 1	35	1000000112	1592
1243		Spot	1	Image 1	35	1000000114	1593
916		Spot	1	Image 1	35	1000000066	1594
944		Spot	1	Image 1	35	1000000074	1595
969		Spot	1	Image 1	35	1000000105	1596
877		Spot	1	Image 1	35	1000000095	1597
1036		Spot	1	Image 1	35	1000000082	1598
839		Spot	1	Image 1	35	1000000075	1599
794		Spot	1	Image 1	35	1000000101	1600
909		Spot	1	Image 1	35	1000000046	1601
932		Spot	1	Image 1	35	1000000115	1602
844		Spot	1	Image 1	35	1000000088	1603
824		Spot	1	Image 1	35	1000000106	1604
1242		Spot	1	Image 1	35	1000000099	1605
1140		Spot	1	Image 1	35	1000000090	1606
1041		Spot	1	Image 1	35	1000000087	1607
980		Spot	1	Image 1	35	1000000113	1608
1135		Spot	1	Image 1	35	1000000091	1609
985		Spot	1	Image 1	35	1000000100	1610
1028		Spot	1	Image 1	35	1000000021	1611
826		Spot	1	Image 1	35	1000000033	1612
998		Spot	1	Image 1	35	1000000096	1613
839		Spot	1	Image 1	35	1000000083	1614
849		Spot	1	Image 1	35	1000000104	1615
901		Spot	1	Image 1	35	1000000116	1616
740		Spot	1	Image 1	35	1000000081	1617
951		Spot	1	Image 1	35	1000000064	1618
876		Spot	1	Image 1	35	1000000094	1619
814		Spot	1	Image 1	36	1000000053	1620
884		Spot	1	Image 1	36	1000000092	1621
869		Spot	1	Image 1	36	1000000109	1622
841		Spot	1	Image 1	36	1000000110	1623
763		Spot	1	Image 1	36	1000000097	1624
835		Spot	1	Image 1	36	1000000102	1625
980		Spot	1	Image 1	36	1000000098	1626
921		Spot	1	Image 1	36	1000000103	1627
822		Spot	1	Image 1	36	1000000117	1628
830		Spot	1	Image 1	36	1000000107	1629
1161		Spot	1	Image 1	36	1000000114	1630
905		Spot	1	Image 1	36	1000000036	1631
841		Spot	1	Image 1	36	1000000105	1632
1052		Spot	1	Image 1	36	1000000108	1633
781		Spot	1	Image 1	36	1000000075	1634
791		Spot	1	Image 1	36	1000000101	1635
895		Spot	1	Image 1	36	1000000046	1636
949		Spot	1	Image 1	36	1000000115	1637
912		Spot	1	Image 1	36	1000000106	1638
1087		Spot	1	Image 1	36	1000000099	1639
1103		Spot	1	Image 1	36	1000000090	1640
1008		Spot	1	Image 1	36	1000000087	1641
932		Spot	1	Image 1	36	1000000113	1642
1091		Spot	1	Image 1	36	1000000091	1643
1032		Spot	1	Image 1	36	1000000100	1644
942		Spot	1	Image 1	36	1000000118	1645
1026		Spot	1	Image 1	36	1000000021	1646
817		Spot	1	Image 1	36	1000000033	1647
906		Spot	1	Image 1	36	1000000096	1648
813		Spot	1	Image 1	36	1000000083	1649
880		Spot	1	Image 1	36	1000000104	1650
753		Spot	1	Image 1	36	1000000081	1651
921		Spot	1	Image 1	36	1000000116	1652
1024		Spot	1	Image 1	36	1000000064	1653
795		Spot	1	Image 1	36	1000000119	1654
820		Spot	1	Image 1	36	1000000094	1655
804		Spot	1	Image 1	37	1000000053	1656
879		Spot	1	Image 1	37	1000000092	1657
762		Spot	1	Image 1	37	1000000109	1658
800		Spot	1	Image 1	37	1000000110	1659
836		Spot	1	Image 1	37	1000000097	1660
791		Spot	1	Image 1	37	1000000102	1661
802		Spot	1	Image 1	37	1000000111	1662
922		Spot	1	Image 1	37	1000000103	1663
1102		Spot	1	Image 1	37	1000000098	1664
814		Spot	1	Image 1	37	1000000117	1665
826		Spot	1	Image 1	37	1000000107	1666
839		Spot	1	Image 1	37	1000000112	1667
1111		Spot	1	Image 1	37	1000000114	1668
919		Spot	1	Image 1	37	1000000066	1669
882		Spot	1	Image 1	37	1000000036	1670
905		Spot	1	Image 1	37	1000000095	1671
942		Spot	1	Image 1	37	1000000105	1672
935		Spot	1	Image 1	37	1000000108	1673
846		Spot	1	Image 1	37	1000000075	1674
867		Spot	1	Image 1	37	1000000082	1675
771		Spot	1	Image 1	37	1000000101	1676
960		Spot	1	Image 1	37	1000000115	1677
942		Spot	1	Image 1	37	1000000106	1678
971		Spot	1	Image 1	37	1000000090	1679
962		Spot	1	Image 1	37	1000000113	1680
1163		Spot	1	Image 1	37	1000000091	1681
1045		Spot	1	Image 1	37	1000000100	1682
973		Spot	1	Image 1	37	1000000118	1683
915		Spot	1	Image 1	37	1000000021	1684
822		Spot	1	Image 1	37	1000000033	1685
966		Spot	1	Image 1	37	1000000096	1686
836		Spot	1	Image 1	37	1000000083	1687
926		Spot	1	Image 1	37	1000000104	1688
796		Spot	1	Image 1	37	1000000081	1689
845		Spot	1	Image 1	37	1000000116	1690
1012		Spot	1	Image 1	37	1000000064	1691
828		Spot	1	Image 1	37	1000000119	1692
927		Spot	1	Image 1	37	1000000094	1693
871		Spot	1	Image 1	38	1000000053	1694
840		Spot	1	Image 1	38	1000000092	1695
805		Spot	1	Image 1	38	1000000109	1696
803		Spot	1	Image 1	38	1000000110	1697
838		Spot	1	Image 1	38	1000000097	1698
839		Spot	1	Image 1	38	1000000102	1699
851		Spot	1	Image 1	38	1000000111	1700
863		Spot	1	Image 1	38	1000000103	1701
1085		Spot	1	Image 1	38	1000000098	1702
819		Spot	1	Image 1	38	1000000117	1703
875		Spot	1	Image 1	38	1000000112	1704
907		Spot	1	Image 1	38	1000000036	1705
906		Spot	1	Image 1	38	1000000066	1706
1275		Spot	1	Image 1	38	1000000114	1707
1004		Spot	1	Image 1	38	1000000105	1708
874		Spot	1	Image 1	38	1000000108	1709
808		Spot	1	Image 1	38	1000000101	1710
983		Spot	1	Image 1	38	1000000075	1711
888		Spot	1	Image 1	38	1000000046	1712
900		Spot	1	Image 1	38	1000000115	1713
909		Spot	1	Image 1	38	1000000106	1714
849		Spot	1	Image 1	38	1000000099	1715
889		Spot	1	Image 1	38	1000000090	1716
811		Spot	1	Image 1	38	1000000120	1717
1200		Spot	1	Image 1	38	1000000091	1718
1031		Spot	1	Image 1	38	1000000100	1719
924		Spot	1	Image 1	38	1000000118	1720
873		Spot	1	Image 1	38	1000000121	1721
1046		Spot	1	Image 1	38	1000000021	1722
797		Spot	1	Image 1	38	1000000033	1723
1041		Spot	1	Image 1	38	1000000096	1724
874		Spot	1	Image 1	38	1000000104	1725
820		Spot	1	Image 1	38	1000000081	1726
894		Spot	1	Image 1	38	1000000116	1727
931		Spot	1	Image 1	38	1000000064	1728
915		Spot	1	Image 1	38	1000000119	1729
814		Spot	1	Image 1	38	1000000094	1730
800		Spot	1	Image 1	39	1000000053	1731
912		Spot	1	Image 1	39	1000000092	1732
802		Spot	1	Image 1	39	1000000109	1733
846		Spot	1	Image 1	39	1000000110	1734
901		Spot	1	Image 1	39	1000000097	1735
866		Spot	1	Image 1	39	1000000102	1736
884		Spot	1	Image 1	39	1000000111	1737
847		Spot	1	Image 1	39	1000000103	1738
1118		Spot	1	Image 1	39	1000000098	1739
827		Spot	1	Image 1	39	1000000117	1740
759		Spot	1	Image 1	39	1000000107	1741
846		Spot	1	Image 1	39	1000000112	1742
939		Spot	1	Image 1	39	1000000066	1743
885		Spot	1	Image 1	39	1000000036	1744
1257		Spot	1	Image 1	39	1000000114	1745
912		Spot	1	Image 1	39	1000000105	1746
932		Spot	1	Image 1	39	1000000108	1747
856		Spot	1	Image 1	39	1000000101	1748
899		Spot	1	Image 1	39	1000000122	1749
946		Spot	1	Image 1	39	1000000115	1750
870		Spot	1	Image 1	39	1000000106	1751
909		Spot	1	Image 1	39	1000000090	1752
862		Spot	1	Image 1	39	1000000120	1753
1052		Spot	1	Image 1	39	1000000113	1754
1041		Spot	1	Image 1	39	1000000091	1755
1114		Spot	1	Image 1	39	1000000100	1756
918		Spot	1	Image 1	39	1000000118	1757
851		Spot	1	Image 1	39	1000000121	1758
1054		Spot	1	Image 1	39	1000000021	1759
821		Spot	1	Image 1	39	1000000033	1760
900		Spot	1	Image 1	39	1000000104	1761
860		Spot	1	Image 1	39	1000000083	1762
791		Spot	1	Image 1	39	1000000081	1763
854		Spot	1	Image 1	39	1000000116	1764
901		Spot	1	Image 1	39	1000000064	1765
972		Spot	1	Image 1	39	1000000119	1766
931		Spot	1	Image 1	39	1000000094	1767
766		Spot	1	Image 1	40	1000000053	1768
763		Spot	1	Image 1	40	1000000092	1769
868		Spot	1	Image 1	40	1000000110	1770
931		Spot	1	Image 1	40	1000000097	1771
945		Spot	1	Image 1	40	1000000111	1772
890		Spot	1	Image 1	40	1000000103	1773
1048		Spot	1	Image 1	40	1000000098	1774
834		Spot	1	Image 1	40	1000000117	1775
830		Spot	1	Image 1	40	1000000112	1776
914		Spot	1	Image 1	40	1000000036	1777
1182		Spot	1	Image 1	40	1000000114	1778
863		Spot	1	Image 1	40	1000000105	1779
922		Spot	1	Image 1	40	1000000108	1780
815		Spot	1	Image 1	40	1000000101	1781
1007		Spot	1	Image 1	40	1000000046	1782
860		Spot	1	Image 1	40	1000000122	1783
990		Spot	1	Image 1	40	1000000115	1784
880		Spot	1	Image 1	40	1000000106	1785
912		Spot	1	Image 1	40	1000000090	1786
1021		Spot	1	Image 1	40	1000000120	1787
1010		Spot	1	Image 1	40	1000000113	1788
1028		Spot	1	Image 1	40	1000000100	1789
920		Spot	1	Image 1	40	1000000123	1790
933		Spot	1	Image 1	40	1000000118	1791
835		Spot	1	Image 1	40	1000000121	1792
1129		Spot	1	Image 1	40	1000000021	1793
814		Spot	1	Image 1	40	1000000033	1794
939		Spot	1	Image 1	40	1000000096	1795
867		Spot	1	Image 1	40	1000000104	1796
818		Spot	1	Image 1	40	1000000083	1797
919		Spot	1	Image 1	40	1000000119	1798
844		Spot	1	Image 1	40	1000000094	1799
864		Spot	1	Image 1	41	1000000053	1800
760		Spot	1	Image 1	41	1000000092	1801
787		Spot	1	Image 1	41	1000000109	1802
820		Spot	1	Image 1	41	1000000110	1803
782		Spot	1	Image 1	41	1000000097	1804
787		Spot	1	Image 1	41	1000000102	1805
935		Spot	1	Image 1	41	1000000111	1806
920		Spot	1	Image 1	41	1000000103	1807
1082		Spot	1	Image 1	41	1000000098	1808
874		Spot	1	Image 1	41	1000000117	1809
784		Spot	1	Image 1	41	1000000107	1810
863		Spot	1	Image 1	41	1000000112	1811
930		Spot	1	Image 1	41	1000000066	1812
942		Spot	1	Image 1	41	1000000036	1813
1188		Spot	1	Image 1	41	1000000114	1814
820		Spot	1	Image 1	41	1000000105	1815
931		Spot	1	Image 1	41	1000000108	1816
839		Spot	1	Image 1	41	1000000101	1817
868		Spot	1	Image 1	41	1000000124	1818
904		Spot	1	Image 1	41	1000000046	1819
902		Spot	1	Image 1	41	1000000122	1820
914		Spot	1	Image 1	41	1000000115	1821
841		Spot	1	Image 1	41	1000000106	1822
937		Spot	1	Image 1	41	1000000090	1823
897		Spot	1	Image 1	41	1000000120	1824
1027		Spot	1	Image 1	41	1000000113	1825
985		Spot	1	Image 1	41	1000000100	1826
884		Spot	1	Image 1	41	1000000123	1827
983		Spot	1	Image 1	41	1000000118	1828
932		Spot	1	Image 1	41	1000000125	1829
997		Spot	1	Image 1	41	1000000021	1830
781		Spot	1	Image 1	41	1000000033	1831
851		Spot	1	Image 1	41	1000000121	1832
971		Spot	1	Image 1	41	1000000126	1833
894		Spot	1	Image 1	41	1000000104	1834
848		Spot	1	Image 1	41	1000000081	1835
864		Spot	1	Image 1	41	1000000116	1836
997		Spot	1	Image 1	41	1000000119	1837
878		Spot	1	Image 1	41	1000000094	1838
903		Spot	1	Image 1	42	1000000053	1839
789		Spot	1	Image 1	42	1000000092	1840
801		Spot	1	Image 1	42	1000000109	1841
870		Spot	1	Image 1	42	1000000102	1842
1004		Spot	1	Image 1	42	1000000111	1843
955		Spot	1	Image 1	42	1000000103	1844
877		Spot	1	Image 1	42	1000000098	1845
816		Spot	1	Image 1	42	1000000117	1846
829		Spot	1	Image 1	42	1000000107	1847
950		Spot	1	Image 1	42	1000000112	1848
901		Spot	1	Image 1	42	1000000066	1849
1035		Spot	1	Image 1	42	1000000036	1850
1220		Spot	1	Image 1	42	1000000114	1851
817		Spot	1	Image 1	42	1000000105	1852
891		Spot	1	Image 1	42	1000000108	1853
864		Spot	1	Image 1	42	1000000101	1854
884		Spot	1	Image 1	42	1000000124	1855
909		Spot	1	Image 1	42	1000000046	1856
878		Spot	1	Image 1	42	1000000122	1857
937		Spot	1	Image 1	42	1000000115	1858
865		Spot	1	Image 1	42	1000000106	1859
959		Spot	1	Image 1	42	1000000090	1860
936		Spot	1	Image 1	42	1000000120	1861
1020		Spot	1	Image 1	42	1000000113	1862
1160		Spot	1	Image 1	42	1000000100	1863
918		Spot	1	Image 1	42	1000000123	1864
1003		Spot	1	Image 1	42	1000000118	1865
1034		Spot	1	Image 1	42	1000000125	1866
973		Spot	1	Image 1	42	1000000021	1867
867		Spot	1	Image 1	42	1000000033	1868
791		Spot	1	Image 1	42	1000000121	1869
1114		Spot	1	Image 1	42	1000000126	1870
802		Spot	1	Image 1	42	1000000081	1871
949		Spot	1	Image 1	42	1000000116	1872
915		Spot	1	Image 1	42	1000000119	1873
895		Spot	1	Image 1	42	1000000094	1874
832		Spot	1	Image 1	43	1000000053	1875
840		Spot	1	Image 1	43	1000000092	1876
789		Spot	1	Image 1	43	1000000109	1877
787		Spot	1	Image 1	43	1000000110	1878
824		Spot	1	Image 1	43	1000000102	1879
917		Spot	1	Image 1	43	1000000111	1880
914		Spot	1	Image 1	43	1000000103	1881
872		Spot	1	Image 1	43	1000000098	1882
896		Spot	1	Image 1	43	1000000117	1883
880		Spot	1	Image 1	43	1000000112	1884
893		Spot	1	Image 1	43	1000000066	1885
949		Spot	1	Image 1	43	1000000036	1886
1126		Spot	1	Image 1	43	1000000114	1887
890		Spot	1	Image 1	43	1000000105	1888
940		Spot	1	Image 1	43	1000000108	1889
853		Spot	1	Image 1	43	1000000101	1890
935		Spot	1	Image 1	43	1000000124	1891
986		Spot	1	Image 1	43	1000000127	1892
934		Spot	1	Image 1	43	1000000115	1893
842		Spot	1	Image 1	43	1000000106	1894
1060		Spot	1	Image 1	43	1000000090	1895
956		Spot	1	Image 1	43	1000000120	1896
1021		Spot	1	Image 1	43	1000000113	1897
1186		Spot	1	Image 1	43	1000000100	1898
979		Spot	1	Image 1	43	1000000123	1899
981		Spot	1	Image 1	43	1000000118	1900
753		Spot	1	Image 1	43	1000000128	1901
1053		Spot	1	Image 1	43	1000000125	1902
1108		Spot	1	Image 1	43	1000000021	1903
818		Spot	1	Image 1	43	1000000033	1904
832		Spot	1	Image 1	43	1000000121	1905
1292		Spot	1	Image 1	43	1000000126	1906
822		Spot	1	Image 1	43	1000000081	1907
985		Spot	1	Image 1	43	1000000116	1908
1009		Spot	1	Image 1	43	1000000119	1909
893		Spot	1	Image 1	43	1000000094	1910
769		Spot	1	Image 1	44	1000000053	1911
818		Spot	1	Image 1	44	1000000092	1912
858		Spot	1	Image 1	44	1000000109	1913
792		Spot	1	Image 1	44	1000000110	1914
837		Spot	1	Image 1	44	1000000102	1915
865		Spot	1	Image 1	44	1000000111	1916
924		Spot	1	Image 1	44	1000000098	1917
829		Spot	1	Image 1	44	1000000117	1918
982		Spot	1	Image 1	44	1000000107	1919
889		Spot	1	Image 1	44	1000000066	1920
907		Spot	1	Image 1	44	1000000036	1921
1347		Spot	1	Image 1	44	1000000114	1922
804		Spot	1	Image 1	44	1000000105	1923
976		Spot	1	Image 1	44	1000000108	1924
871		Spot	1	Image 1	44	1000000101	1925
927		Spot	1	Image 1	44	1000000124	1926
973		Spot	1	Image 1	44	1000000127	1927
937		Spot	1	Image 1	44	1000000122	1928
958		Spot	1	Image 1	44	1000000115	1929
836		Spot	1	Image 1	44	1000000106	1930
901		Spot	1	Image 1	44	1000000090	1931
973		Spot	1	Image 1	44	1000000120	1932
1020		Spot	1	Image 1	44	1000000113	1933
1112		Spot	1	Image 1	44	1000000100	1934
931		Spot	1	Image 1	44	1000000123	1935
906		Spot	1	Image 1	44	1000000118	1936
868		Spot	1	Image 1	44	1000000128	1937
1139		Spot	1	Image 1	44	1000000125	1938
1125		Spot	1	Image 1	44	1000000021	1939
876		Spot	1	Image 1	44	1000000033	1940
862		Spot	1	Image 1	44	1000000121	1941
1251		Spot	1	Image 1	44	1000000126	1942
887		Spot	1	Image 1	44	1000000129	1943
787		Spot	1	Image 1	44	1000000081	1944
986		Spot	1	Image 1	44	1000000116	1945
1033		Spot	1	Image 1	44	1000000119	1946
970		Spot	1	Image 1	44	1000000094	1947
784		Spot	1	Image 1	45	1000000053	1948
749		Spot	1	Image 1	45	1000000092	1949
878		Spot	1	Image 1	45	1000000109	1950
836		Spot	1	Image 1	45	1000000110	1951
776		Spot	1	Image 1	45	1000000102	1952
792		Spot	1	Image 1	45	1000000111	1953
948		Spot	1	Image 1	45	1000000103	1954
873		Spot	1	Image 1	45	1000000117	1955
1038		Spot	1	Image 1	45	1000000107	1956
797		Spot	1	Image 1	45	1000000112	1957
902		Spot	1	Image 1	45	1000000066	1958
920		Spot	1	Image 1	45	1000000036	1959
1193		Spot	1	Image 1	45	1000000114	1960
968		Spot	1	Image 1	45	1000000108	1961
841		Spot	1	Image 1	45	1000000101	1962
972		Spot	1	Image 1	45	1000000124	1963
996		Spot	1	Image 1	45	1000000127	1964
962		Spot	1	Image 1	45	1000000115	1965
824		Spot	1	Image 1	45	1000000106	1966
945		Spot	1	Image 1	45	1000000090	1967
941		Spot	1	Image 1	45	1000000120	1968
1017		Spot	1	Image 1	45	1000000113	1969
1055		Spot	1	Image 1	45	1000000100	1970
904		Spot	1	Image 1	45	1000000123	1971
969		Spot	1	Image 1	45	1000000118	1972
948		Spot	1	Image 1	45	1000000128	1973
1145		Spot	1	Image 1	45	1000000125	1974
969		Spot	1	Image 1	45	1000000021	1975
854		Spot	1	Image 1	45	1000000033	1976
813		Spot	1	Image 1	45	1000000121	1977
1154		Spot	1	Image 1	45	1000000126	1978
869		Spot	1	Image 1	45	1000000129	1979
814		Spot	1	Image 1	45	1000000081	1980
984		Spot	1	Image 1	45	1000000116	1981
1065		Spot	1	Image 1	45	1000000119	1982
862		Spot	1	Image 1	45	1000000094	1983
807		Spot	1	Image 1	46	1000000053	1984
788		Spot	1	Image 1	46	1000000092	1985
855		Spot	1	Image 1	46	1000000109	1986
817		Spot	1	Image 1	46	1000000110	1987
782		Spot	1	Image 1	46	1000000102	1988
941		Spot	1	Image 1	46	1000000130	1989
883		Spot	1	Image 1	46	1000000117	1990
1027		Spot	1	Image 1	46	1000000107	1991
812		Spot	1	Image 1	46	1000000112	1992
916		Spot	1	Image 1	46	1000000066	1993
904		Spot	1	Image 1	46	1000000036	1994
1360		Spot	1	Image 1	46	1000000114	1995
930		Spot	1	Image 1	46	1000000108	1996
[truncated: 10,379 more rows]
