# Supplementary material for: Satb1 integrates DNA binding site geometry and torsional stress to differentially target nucleosome-dense regions
Source: Nat Commun. 2019 Jul 19;10:3221. doi: 10.1038/s41467-019-11118-8 (PMC6642133; doi:10.1038/s41467-019-11118-8)
Supplement: Supplementary file 10 — Source Data [file 41467_2019_11118_MOESM10_ESM.zip › Source data/Single Molecule Tracking/single molecule tracks/del HD analysis/PDZ-CUT1-CUT2-STABLE-A_1c14_TRIAL 2_Statistics/PDZ-CUT1-CUT2-STABLE-A_1c14_TRIAL 2_Intensity_StdDev_Ch=1_Img=1.csv]

Intensity StdDev Ch=1 Img=1
====================
Intensity StdDev	Unit	Category	Channel	Image	Time	TrackID	ID
24.0668		Spot	1	Image 1	1	1000000000	0
23.5531		Spot	1	Image 1	1	1000000001	1
49.7366		Spot	1	Image 1	1	1000000002	2
27.3391		Spot	1	Image 1	1	1000000003	3
47.2877		Spot	1	Image 1	1	1000000004	4
72.3774		Spot	1	Image 1	1	1000000005	5
15.4087		Spot	1	Image 1	1	1000000006	6
34.7435		Spot	1	Image 1	1	1000000007	7
24.259		Spot	1	Image 1	1	1000000008	8
35.1246		Spot	1	Image 1	1	1000000009	9
21.9768		Spot	1	Image 1	1	1000000010	10
25.8275		Spot	1	Image 1	1	1000000011	11
19.554		Spot	1	Image 1	1	1000000012	12
86.5229		Spot	1	Image 1	1	1000000013	13
35.3542		Spot	1	Image 1	1	1000000014	14
54.8698		Spot	1	Image 1	1	1000000015	15
33.069		Spot	1	Image 1	1	1000000016	16
36.7418		Spot	1	Image 1	1	1000000017	17
83.5986		Spot	1	Image 1	1	1000000018	18
29.7027		Spot	1	Image 1	1	1000000019	19
68.5237		Spot	1	Image 1	1	1000000020	20
57.8138		Spot	1	Image 1	1	1000000021	21
24.2866		Spot	1	Image 1	1	1000000022	22
56.9582		Spot	1	Image 1	1	1000000023	23
35.614		Spot	1	Image 1	1	1000000024	24
22.1995		Spot	1	Image 1	1	1000000025	25
43.8718		Spot	1	Image 1	1	1000000026	26
34.0911		Spot	1	Image 1	1	1000000027	27
37.9422		Spot	1	Image 1	1	1000000028	28
37.9043		Spot	1	Image 1	1	1000000029	29
36.3453		Spot	1	Image 1	2	1000000001	30
61.9525		Spot	1	Image 1	2	1000000002	31
27.9975		Spot	1	Image 1	2	1000000004	32
76.5739		Spot	1	Image 1	2	1000000005	33
28.2528		Spot	1	Image 1	2	1000000003	34
23.2669		Spot	1	Image 1	2	1000000007	35
45.1546		Spot	1	Image 1	2	1000000008	36
52.3986		Spot	1	Image 1	2	1000000009	37
23.7383		Spot	1	Image 1	2	1000000010	38
28.0087		Spot	1	Image 1	2	1000000011	39
21.2482		Spot	1	Image 1	2	1000000012	40
84.4959		Spot	1	Image 1	2	1000000013	41
39.2969		Spot	1	Image 1	2	1000000014	42
30.9354		Spot	1	Image 1	2	1000000030	43
37.2718		Spot	1	Image 1	2	1000000015	44
16.7819		Spot	1	Image 1	2	1000000016	45
30.8846		Spot	1	Image 1	2	1000000017	46
61.7267		Spot	1	Image 1	2	1000000018	47
40.6338		Spot	1	Image 1	2	1000000019	48
68.5214		Spot	1	Image 1	2	1000000020	49
60.7236		Spot	1	Image 1	2	1000000021	50
32.1493		Spot	1	Image 1	2	1000000022	51
46.269		Spot	1	Image 1	2	1000000023	52
32.6625		Spot	1	Image 1	2	1000000025	53
38.7103		Spot	1	Image 1	2	1000000024	54
30.753		Spot	1	Image 1	2	1000000026	55
32.1559		Spot	1	Image 1	2	1000000027	56
28.0102		Spot	1	Image 1	2	1000000028	57
41.8173		Spot	1	Image 1	2	1000000029	58
19.6666		Spot	1	Image 1	3	1000000000	59
37.9636		Spot	1	Image 1	3	1000000001	60
86.2438		Spot	1	Image 1	3	1000000002	61
37.8663		Spot	1	Image 1	3	1000000004	62
107.54		Spot	1	Image 1	3	1000000005	63
15.9412		Spot	1	Image 1	3	1000000007	64
20.2394		Spot	1	Image 1	3	1000000003	65
13.0839		Spot	1	Image 1	3	1000000006	66
16.7103		Spot	1	Image 1	3	1000000009	67
25.087		Spot	1	Image 1	3	1000000008	68
34.8999		Spot	1	Image 1	3	1000000010	69
39.7436		Spot	1	Image 1	3	1000000011	70
64.722		Spot	1	Image 1	3	1000000013	71
26.4197		Spot	1	Image 1	3	1000000030	72
46.9115		Spot	1	Image 1	3	1000000015	73
17.3158		Spot	1	Image 1	3	1000000031	74
15.6831		Spot	1	Image 1	3	1000000032	75
28.8944		Spot	1	Image 1	3	1000000016	76
19.5187		Spot	1	Image 1	3	1000000017	77
39.7667		Spot	1	Image 1	3	1000000018	78
22.7955		Spot	1	Image 1	3	1000000019	79
45.6249		Spot	1	Image 1	3	1000000033	80
62.2165		Spot	1	Image 1	3	1000000020	81
53.5625		Spot	1	Image 1	3	1000000021	82
53.0223		Spot	1	Image 1	3	1000000022	83
32.6584		Spot	1	Image 1	3	1000000023	84
26.5107		Spot	1	Image 1	3	1000000024	85
25.7245		Spot	1	Image 1	3	1000000025	86
41.5374		Spot	1	Image 1	3	1000000026	87
36.2069		Spot	1	Image 1	3	1000000027	88
40.5528		Spot	1	Image 1	3	1000000028	89
21.4287		Spot	1	Image 1	3	1000000029	90
32.334		Spot	1	Image 1	4	1000000001	91
36.2077		Spot	1	Image 1	4	1000000034	92
46.8384		Spot	1	Image 1	4	1000000002	93
99.985		Spot	1	Image 1	4	1000000005	94
16.0865		Spot	1	Image 1	4	1000000003	95
45.9672		Spot	1	Image 1	4	1000000004	96
26.9279		Spot	1	Image 1	4	1000000006	97
22.6372		Spot	1	Image 1	4	1000000007	98
28.6777		Spot	1	Image 1	4	1000000009	99
20.7345		Spot	1	Image 1	4	1000000010	100
61.0009		Spot	1	Image 1	4	1000000011	101
16.7339		Spot	1	Image 1	4	1000000012	102
83.6883		Spot	1	Image 1	4	1000000013	103
66.2271		Spot	1	Image 1	4	1000000014	104
12.8254		Spot	1	Image 1	4	1000000035	105
35.334		Spot	1	Image 1	4	1000000030	106
48.1091		Spot	1	Image 1	4	1000000015	107
11.333		Spot	1	Image 1	4	1000000032	108
31.977		Spot	1	Image 1	4	1000000016	109
79.7994		Spot	1	Image 1	4	1000000017	110
80.259		Spot	1	Image 1	4	1000000018	111
39.8417		Spot	1	Image 1	4	1000000019	112
57.6792		Spot	1	Image 1	4	1000000020	113
83.3596		Spot	1	Image 1	4	1000000021	114
64.0685		Spot	1	Image 1	4	1000000033	115
59.0528		Spot	1	Image 1	4	1000000022	116
53.0566		Spot	1	Image 1	4	1000000023	117
43.0927		Spot	1	Image 1	4	1000000024	118
21.5435		Spot	1	Image 1	4	1000000025	119
38.0295		Spot	1	Image 1	4	1000000026	120
29.2205		Spot	1	Image 1	4	1000000027	121
28.9126		Spot	1	Image 1	4	1000000028	122
31.1756		Spot	1	Image 1	4	1000000029	123
14.29		Spot	1	Image 1	5	1000000000	124
20.815		Spot	1	Image 1	5	1000000001	125
37.9184		Spot	1	Image 1	5	1000000034	126
69.5751		Spot	1	Image 1	5	1000000002	127
49.0639		Spot	1	Image 1	5	1000000004	128
112.213		Spot	1	Image 1	5	1000000005	129
21.2382		Spot	1	Image 1	5	1000000003	130
19.1687		Spot	1	Image 1	5	1000000007	131
11.6846		Spot	1	Image 1	5	1000000006	132
35.4274		Spot	1	Image 1	5	1000000036	133
25.9992		Spot	1	Image 1	5	1000000009	134
24.259		Spot	1	Image 1	5	1000000010	135
17.1828		Spot	1	Image 1	5	1000000008	136
56.5973		Spot	1	Image 1	5	1000000011	137
18.7546		Spot	1	Image 1	5	1000000012	138
56.0848		Spot	1	Image 1	5	1000000013	139
45.5		Spot	1	Image 1	5	1000000014	140
25.5869		Spot	1	Image 1	5	1000000030	141
59.5025		Spot	1	Image 1	5	1000000015	142
25.3722		Spot	1	Image 1	5	1000000032	143
50.9005		Spot	1	Image 1	5	1000000031	144
20.0499		Spot	1	Image 1	5	1000000016	145
55.242		Spot	1	Image 1	5	1000000017	146
67.3772		Spot	1	Image 1	5	1000000018	147
38.9219		Spot	1	Image 1	5	1000000019	148
62.9299		Spot	1	Image 1	5	1000000020	149
73.0839		Spot	1	Image 1	5	1000000021	150
39.0081		Spot	1	Image 1	5	1000000033	151
64.6838		Spot	1	Image 1	5	1000000022	152
57.3563		Spot	1	Image 1	5	1000000023	153
35.3902		Spot	1	Image 1	5	1000000024	154
32.6564		Spot	1	Image 1	5	1000000025	155
36.0347		Spot	1	Image 1	5	1000000026	156
24.5967		Spot	1	Image 1	5	1000000028	157
39.5846		Spot	1	Image 1	5	1000000029	158
24.3302		Spot	1	Image 1	6	1000000000	159
28.5545		Spot	1	Image 1	6	1000000001	160
23.9948		Spot	1	Image 1	6	1000000034	161
56.6082		Spot	1	Image 1	6	1000000002	162
99.8008		Spot	1	Image 1	6	1000000005	163
45.5645		Spot	1	Image 1	6	1000000004	164
14.805		Spot	1	Image 1	6	1000000003	165
12.5747		Spot	1	Image 1	6	1000000006	166
18.4369		Spot	1	Image 1	6	1000000007	167
63.48		Spot	1	Image 1	6	1000000036	168
35.1014		Spot	1	Image 1	6	1000000009	169
33.8231		Spot	1	Image 1	6	1000000010	170
48.4839		Spot	1	Image 1	6	1000000011	171
25.1219		Spot	1	Image 1	6	1000000012	172
38.0939		Spot	1	Image 1	6	1000000013	173
64.7446		Spot	1	Image 1	6	1000000014	174
29.8515		Spot	1	Image 1	6	1000000035	175
58.3302		Spot	1	Image 1	6	1000000015	176
13.5595		Spot	1	Image 1	6	1000000037	177
23.0704		Spot	1	Image 1	6	1000000038	178
67.8241		Spot	1	Image 1	6	1000000031	179
17.7875		Spot	1	Image 1	6	1000000032	180
23.9792		Spot	1	Image 1	6	1000000016	181
19.6532		Spot	1	Image 1	6	1000000039	182
28.5348		Spot	1	Image 1	6	1000000040	183
25.5184		Spot	1	Image 1	6	1000000017	184
76.6579		Spot	1	Image 1	6	1000000018	185
31.9438		Spot	1	Image 1	6	1000000019	186
48.5938		Spot	1	Image 1	6	1000000020	187
48.4142		Spot	1	Image 1	6	1000000021	188
71.9162		Spot	1	Image 1	6	1000000033	189
59.7444		Spot	1	Image 1	6	1000000022	190
59.1425		Spot	1	Image 1	6	1000000023	191
22.0158		Spot	1	Image 1	6	1000000025	192
28.2257		Spot	1	Image 1	6	1000000024	193
37.1071		Spot	1	Image 1	6	1000000026	194
22.1246		Spot	1	Image 1	6	1000000027	195
34.1525		Spot	1	Image 1	6	1000000028	196
43.3947		Spot	1	Image 1	6	1000000029	197
14.1535		Spot	1	Image 1	6	1000000041	198
33.1219		Spot	1	Image 1	7	1000000000	199
26.8689		Spot	1	Image 1	7	1000000001	200
34.9361		Spot	1	Image 1	7	1000000034	201
54.3346		Spot	1	Image 1	7	1000000002	202
32.7554		Spot	1	Image 1	7	1000000042	203
88.7914		Spot	1	Image 1	7	1000000005	204
29.8554		Spot	1	Image 1	7	1000000004	205
20.1494		Spot	1	Image 1	7	1000000003	206
14.1222		Spot	1	Image 1	7	1000000006	207
65.2254		Spot	1	Image 1	7	1000000036	208
21.9963		Spot	1	Image 1	7	1000000007	209
38.4667		Spot	1	Image 1	7	1000000009	210
19.8268		Spot	1	Image 1	7	1000000010	211
48.7699		Spot	1	Image 1	7	1000000008	212
26.7139		Spot	1	Image 1	7	1000000011	213
32.851		Spot	1	Image 1	7	1000000012	214
59.607		Spot	1	Image 1	7	1000000013	215
23.512		Spot	1	Image 1	7	1000000030	216
27.6267		Spot	1	Image 1	7	1000000014	217
29.9038		Spot	1	Image 1	7	1000000035	218
63.7844		Spot	1	Image 1	7	1000000015	219
15.627		Spot	1	Image 1	7	1000000037	220
73.1522		Spot	1	Image 1	7	1000000043	221
29.857		Spot	1	Image 1	7	1000000038	222
72.9299		Spot	1	Image 1	7	1000000031	223
17.252		Spot	1	Image 1	7	1000000032	224
28.4002		Spot	1	Image 1	7	1000000039	225
15.8925		Spot	1	Image 1	7	1000000016	226
24.1865		Spot	1	Image 1	7	1000000040	227
32.7672		Spot	1	Image 1	7	1000000017	228
23.4437		Spot	1	Image 1	7	1000000019	229
56.4712		Spot	1	Image 1	7	1000000018	230
42.1261		Spot	1	Image 1	7	1000000044	231
47.1403		Spot	1	Image 1	7	1000000021	232
54.1259		Spot	1	Image 1	7	1000000033	233
65.3274		Spot	1	Image 1	7	1000000022	234
45.9563		Spot	1	Image 1	7	1000000023	235
38.7038		Spot	1	Image 1	7	1000000024	236
20.2509		Spot	1	Image 1	7	1000000025	237
42.863		Spot	1	Image 1	7	1000000028	238
54.0114		Spot	1	Image 1	7	1000000029	239
25.0281		Spot	1	Image 1	7	1000000041	240
27.6959		Spot	1	Image 1	8	1000000000	241
23.4703		Spot	1	Image 1	8	1000000045	242
27.1431		Spot	1	Image 1	8	1000000001	243
39.7163		Spot	1	Image 1	8	1000000034	244
74.1383		Spot	1	Image 1	8	1000000002	245
40.8985		Spot	1	Image 1	8	1000000004	246
82.8559		Spot	1	Image 1	8	1000000005	247
17.6947		Spot	1	Image 1	8	1000000003	248
6.44084		Spot	1	Image 1	8	1000000006	249
51.6574		Spot	1	Image 1	8	1000000036	250
15.1792		Spot	1	Image 1	8	1000000007	251
22.8437		Spot	1	Image 1	8	1000000009	252
7.32343		Spot	1	Image 1	8	1000000010	253
38.9065		Spot	1	Image 1	8	1000000008	254
40.9922		Spot	1	Image 1	8	1000000011	255
22.6922		Spot	1	Image 1	8	1000000012	256
14.1104		Spot	1	Image 1	8	1000000046	257
56.5096		Spot	1	Image 1	8	1000000013	258
44.9382		Spot	1	Image 1	8	1000000030	259
35.5195		Spot	1	Image 1	8	1000000035	260
39.0696		Spot	1	Image 1	8	1000000014	261
37.8069		Spot	1	Image 1	8	1000000037	262
59.2536		Spot	1	Image 1	8	1000000015	263
22.243		Spot	1	Image 1	8	1000000038	264
63.7119		Spot	1	Image 1	8	1000000031	265
20.1428		Spot	1	Image 1	8	1000000032	266
43.4367		Spot	1	Image 1	8	1000000039	267
32.7481		Spot	1	Image 1	8	1000000016	268
18.2734		Spot	1	Image 1	8	1000000040	269
30.8717		Spot	1	Image 1	8	1000000017	270
43.755		Spot	1	Image 1	8	1000000019	271
56.8575		Spot	1	Image 1	8	1000000018	272
20.2916		Spot	1	Image 1	8	1000000047	273
55.0725		Spot	1	Image 1	8	1000000044	274
22.7811		Spot	1	Image 1	8	1000000020	275
75.5356		Spot	1	Image 1	8	1000000021	276
53.7339		Spot	1	Image 1	8	1000000033	277
50.2674		Spot	1	Image 1	8	1000000022	278
16.5862		Spot	1	Image 1	8	1000000048	279
37.2712		Spot	1	Image 1	8	1000000023	280
25.4825		Spot	1	Image 1	8	1000000025	281
23.4347		Spot	1	Image 1	8	1000000026	282
38.7226		Spot	1	Image 1	8	1000000027	283
24.6091		Spot	1	Image 1	8	1000000028	284
39.2124		Spot	1	Image 1	8	1000000029	285
17.9287		Spot	1	Image 1	8	1000000049	286
30.2944		Spot	1	Image 1	8	1000000041	287
39.5593		Spot	1	Image 1	9	1000000050	288
36.703		Spot	1	Image 1	9	1000000000	289
24.3465		Spot	1	Image 1	9	1000000045	290
38.3321		Spot	1	Image 1	9	1000000034	291
21.6737		Spot	1	Image 1	9	1000000042	292
54.7881		Spot	1	Image 1	9	1000000002	293
21.4896		Spot	1	Image 1	9	1000000004	294
59.6319		Spot	1	Image 1	9	1000000005	295
14.4914		Spot	1	Image 1	9	1000000006	296
55.5945		Spot	1	Image 1	9	1000000036	297
19.2252		Spot	1	Image 1	9	1000000007	298
19.371		Spot	1	Image 1	9	1000000009	299
31.9978		Spot	1	Image 1	9	1000000010	300
35.9931		Spot	1	Image 1	9	1000000011	301
41.1369		Spot	1	Image 1	9	1000000008	302
19.5041		Spot	1	Image 1	9	1000000046	303
52.3863		Spot	1	Image 1	9	1000000013	304
24.529		Spot	1	Image 1	9	1000000030	305
32.2389		Spot	1	Image 1	9	1000000037	306
41.4606		Spot	1	Image 1	9	1000000015	307
89.4466		Spot	1	Image 1	9	1000000043	308
44.2774		Spot	1	Image 1	9	1000000038	309
66.9669		Spot	1	Image 1	9	1000000031	310
42.4726		Spot	1	Image 1	9	1000000039	311
31.0836		Spot	1	Image 1	9	1000000016	312
43.559		Spot	1	Image 1	9	1000000040	313
24.0923		Spot	1	Image 1	9	1000000017	314
25.2692		Spot	1	Image 1	9	1000000019	315
55.0975		Spot	1	Image 1	9	1000000018	316
30.4136		Spot	1	Image 1	9	1000000051	317
23.1816		Spot	1	Image 1	9	1000000047	318
43.719		Spot	1	Image 1	9	1000000044	319
19.2778		Spot	1	Image 1	9	1000000020	320
47.0891		Spot	1	Image 1	9	1000000021	321
55.5878		Spot	1	Image 1	9	1000000033	322
72.6709		Spot	1	Image 1	9	1000000022	323
151.14		Spot	1	Image 1	9	1000000052	324
48.1268		Spot	1	Image 1	9	1000000048	325
59.9113		Spot	1	Image 1	9	1000000023	326
23.775		Spot	1	Image 1	9	1000000024	327
44.4192		Spot	1	Image 1	9	1000000025	328
23.7536		Spot	1	Image 1	9	1000000026	329
37.8757		Spot	1	Image 1	9	1000000028	330
36.8217		Spot	1	Image 1	9	1000000029	331
29.2547		Spot	1	Image 1	9	1000000041	332
28.3053		Spot	1	Image 1	10	1000000053	333
52.9957		Spot	1	Image 1	10	1000000000	334
19.4999		Spot	1	Image 1	10	1000000045	335
26.3035		Spot	1	Image 1	10	1000000001	336
24.1357		Spot	1	Image 1	10	1000000034	337
34.4556		Spot	1	Image 1	10	1000000042	338
83.9219		Spot	1	Image 1	10	1000000002	339
20.1616		Spot	1	Image 1	10	1000000054	340
34.5212		Spot	1	Image 1	10	1000000004	341
60.9548		Spot	1	Image 1	10	1000000005	342
14.0393		Spot	1	Image 1	10	1000000003	343
31.3128		Spot	1	Image 1	10	1000000036	344
20.5244		Spot	1	Image 1	10	1000000007	345
40.0187		Spot	1	Image 1	10	1000000009	346
27.1789		Spot	1	Image 1	10	1000000010	347
39.7883		Spot	1	Image 1	10	1000000008	348
57.2358		Spot	1	Image 1	10	1000000011	349
20.5514		Spot	1	Image 1	10	1000000012	350
20.8865		Spot	1	Image 1	10	1000000046	351
57.6361		Spot	1	Image 1	10	1000000013	352
18.612		Spot	1	Image 1	10	1000000030	353
22.1723		Spot	1	Image 1	10	1000000035	354
29.1765		Spot	1	Image 1	10	1000000014	355
50.9479		Spot	1	Image 1	10	1000000037	356
50.0835		Spot	1	Image 1	10	1000000055	357
20.8376		Spot	1	Image 1	10	1000000038	358
64.6659		Spot	1	Image 1	10	1000000043	359
82.4648		Spot	1	Image 1	10	1000000031	360
26.4611		Spot	1	Image 1	10	1000000039	361
14.7302		Spot	1	Image 1	10	1000000032	362
37.8773		Spot	1	Image 1	10	1000000016	363
20.1616		Spot	1	Image 1	10	1000000056	364
20.9333		Spot	1	Image 1	10	1000000040	365
18.651		Spot	1	Image 1	10	1000000017	366
55.4346		Spot	1	Image 1	10	1000000018	367
32.6181		Spot	1	Image 1	10	1000000019	368
43.9926		Spot	1	Image 1	10	1000000051	369
18.9852		Spot	1	Image 1	10	1000000047	370
68.6268		Spot	1	Image 1	10	1000000044	371
41.7961		Spot	1	Image 1	10	1000000020	372
76.4075		Spot	1	Image 1	10	1000000021	373
55.7709		Spot	1	Image 1	10	1000000033	374
40.5754		Spot	1	Image 1	10	1000000022	375
31.2031		Spot	1	Image 1	10	1000000057	376
109.823		Spot	1	Image 1	10	1000000052	377
69.6557		Spot	1	Image 1	10	1000000023	378
23.7316		Spot	1	Image 1	10	1000000024	379
47.2751		Spot	1	Image 1	10	1000000025	380
24.593		Spot	1	Image 1	10	1000000027	381
24.269		Spot	1	Image 1	10	1000000026	382
29.3319		Spot	1	Image 1	10	1000000028	383
21.8361		Spot	1	Image 1	10	1000000029	384
18.3831		Spot	1	Image 1	10	1000000049	385
29.1652		Spot	1	Image 1	10	1000000041	386
25.0029		Spot	1	Image 1	11	1000000053	387
19.0467		Spot	1	Image 1	11	1000000050	388
20.2716		Spot	1	Image 1	11	1000000000	389
17.5855		Spot	1	Image 1	11	1000000045	390
26.3507		Spot	1	Image 1	11	1000000001	391
42.449		Spot	1	Image 1	11	1000000058	392
26.1187		Spot	1	Image 1	11	1000000034	393
59.4155		Spot	1	Image 1	11	1000000002	394
49.4949		Spot	1	Image 1	11	1000000054	395
35.0016		Spot	1	Image 1	11	1000000004	396
12.0475		Spot	1	Image 1	11	1000000003	397
15.6909		Spot	1	Image 1	11	1000000006	398
40.9484		Spot	1	Image 1	11	1000000036	399
24.0491		Spot	1	Image 1	11	1000000007	400
50.4195		Spot	1	Image 1	11	1000000009	401
29.9986		Spot	1	Image 1	11	1000000010	402
34.2958		Spot	1	Image 1	11	1000000011	403
62.068		Spot	1	Image 1	11	1000000008	404
31.1983		Spot	1	Image 1	11	1000000012	405
23.9489		Spot	1	Image 1	11	1000000046	406
84.5405		Spot	1	Image 1	11	1000000013	407
26.1955		Spot	1	Image 1	11	1000000030	408
27.5496		Spot	1	Image 1	11	1000000035	409
21.4006		Spot	1	Image 1	11	1000000015	410
28.6506		Spot	1	Image 1	11	1000000037	411
56.9044		Spot	1	Image 1	11	1000000043	412
27.039		Spot	1	Image 1	11	1000000038	413
82.9077		Spot	1	Image 1	11	1000000031	414
41.6976		Spot	1	Image 1	11	1000000039	415
26.6588		Spot	1	Image 1	11	1000000016	416
18.7573		Spot	1	Image 1	11	1000000056	417
23.7474		Spot	1	Image 1	11	1000000040	418
37.6937		Spot	1	Image 1	11	1000000017	419
72.3326		Spot	1	Image 1	11	1000000018	420
37.0284		Spot	1	Image 1	11	1000000019	421
51.1711		Spot	1	Image 1	11	1000000051	422
13.7426		Spot	1	Image 1	11	1000000047	423
31.6131		Spot	1	Image 1	11	1000000020	424
53.7637		Spot	1	Image 1	11	1000000044	425
64.4515		Spot	1	Image 1	11	1000000021	426
32.4767		Spot	1	Image 1	11	1000000033	427
41.1149		Spot	1	Image 1	11	1000000022	428
101.994		Spot	1	Image 1	11	1000000052	429
20.3531		Spot	1	Image 1	11	1000000057	430
40.1645		Spot	1	Image 1	11	1000000048	431
32.634		Spot	1	Image 1	11	1000000024	432
29.4764		Spot	1	Image 1	11	1000000026	433
43.4811		Spot	1	Image 1	11	1000000025	434
27.4929		Spot	1	Image 1	11	1000000027	435
41.1309		Spot	1	Image 1	11	1000000028	436
20.4919		Spot	1	Image 1	11	1000000029	437
35.1701		Spot	1	Image 1	11	1000000049	438
35.099		Spot	1	Image 1	11	1000000041	439
25.3538		Spot	1	Image 1	12	1000000053	440
61.1963		Spot	1	Image 1	12	1000000050	441
23.9345		Spot	1	Image 1	12	1000000045	442
15.3216		Spot	1	Image 1	12	1000000001	443
24.3746		Spot	1	Image 1	12	1000000058	444
43.7886		Spot	1	Image 1	12	1000000034	445
35.8155		Spot	1	Image 1	12	1000000059	446
25.6369		Spot	1	Image 1	12	1000000042	447
40.5014		Spot	1	Image 1	12	1000000002	448
8.04285		Spot	1	Image 1	12	1000000054	449
52.3617		Spot	1	Image 1	12	1000000003	450
16.7198		Spot	1	Image 1	12	1000000005	451
43.3947		Spot	1	Image 1	12	1000000036	452
19.5987		Spot	1	Image 1	12	1000000007	453
25.0187		Spot	1	Image 1	12	1000000009	454
20.6454		Spot	1	Image 1	12	1000000010	455
42.4352		Spot	1	Image 1	12	1000000011	456
36.4226		Spot	1	Image 1	12	1000000008	457
37.0268		Spot	1	Image 1	12	1000000012	458
33.1905		Spot	1	Image 1	12	1000000046	459
36.2614		Spot	1	Image 1	12	1000000060	460
23.9204		Spot	1	Image 1	12	1000000061	461
67.9806		Spot	1	Image 1	12	1000000013	462
33.8727		Spot	1	Image 1	12	1000000030	463
14.8695		Spot	1	Image 1	12	1000000035	464
27.4155		Spot	1	Image 1	12	1000000014	465
33.5298		Spot	1	Image 1	12	1000000015	466
23.5667		Spot	1	Image 1	12	1000000062	467
42.0199		Spot	1	Image 1	12	1000000037	468
19.666		Spot	1	Image 1	12	1000000055	469
39.7805		Spot	1	Image 1	12	1000000043	470
70.111		Spot	1	Image 1	12	1000000031	471
28.4734		Spot	1	Image 1	12	1000000056	472
60.5391		Spot	1	Image 1	12	1000000039	473
12.6588		Spot	1	Image 1	12	1000000032	474
32.1316		Spot	1	Image 1	12	1000000016	475
29.9205		Spot	1	Image 1	12	1000000017	476
28.9553		Spot	1	Image 1	12	1000000019	477
58.3032		Spot	1	Image 1	12	1000000018	478
22.729		Spot	1	Image 1	12	1000000051	479
23.5793		Spot	1	Image 1	12	1000000047	480
55.8122		Spot	1	Image 1	12	1000000044	481
43.0639		Spot	1	Image 1	12	1000000020	482
80.8199		Spot	1	Image 1	12	1000000021	483
34.2726		Spot	1	Image 1	12	1000000033	484
52.9258		Spot	1	Image 1	12	1000000022	485
53.5255		Spot	1	Image 1	12	1000000052	486
32.3023		Spot	1	Image 1	12	1000000057	487
83.1517		Spot	1	Image 1	12	1000000048	488
32.6971		Spot	1	Image 1	12	1000000023	489
20.5476		Spot	1	Image 1	12	1000000024	490
33.7427		Spot	1	Image 1	12	1000000026	491
32.6382		Spot	1	Image 1	12	1000000025	492
29.5752		Spot	1	Image 1	12	1000000027	493
33.7851		Spot	1	Image 1	12	1000000028	494
33.7963		Spot	1	Image 1	12	1000000029	495
53.0446		Spot	1	Image 1	12	1000000049	496
23.0204		Spot	1	Image 1	12	1000000041	497
29.3425		Spot	1	Image 1	13	1000000053	498
42.2355		Spot	1	Image 1	13	1000000050	499
23.0837		Spot	1	Image 1	13	1000000045	500
21.7612		Spot	1	Image 1	13	1000000001	501
39.552		Spot	1	Image 1	13	1000000058	502
12.472		Spot	1	Image 1	13	1000000034	503
26.1892		Spot	1	Image 1	13	1000000059	504
17.6028		Spot	1	Image 1	13	1000000042	505
49.1553		Spot	1	Image 1	13	1000000002	506
26.7894		Spot	1	Image 1	13	1000000004	507
65.4766		Spot	1	Image 1	13	1000000003	508
46.341		Spot	1	Image 1	13	1000000036	509
29.1324		Spot	1	Image 1	13	1000000005	510
21.6446		Spot	1	Image 1	13	1000000006	511
28.7574		Spot	1	Image 1	13	1000000007	512
29.717		Spot	1	Image 1	13	1000000009	513
21.2795		Spot	1	Image 1	13	1000000010	514
32.0974		Spot	1	Image 1	13	1000000012	515
12.4574		Spot	1	Image 1	13	1000000008	516
15.7676		Spot	1	Image 1	13	1000000060	517
26.7488		Spot	1	Image 1	13	1000000046	518
24.7353		Spot	1	Image 1	13	1000000061	519
71.2162		Spot	1	Image 1	13	1000000013	520
13.0806		Spot	1	Image 1	13	1000000035	521
34.0102		Spot	1	Image 1	13	1000000030	522
19.7008		Spot	1	Image 1	13	1000000014	523
24.9296		Spot	1	Image 1	13	1000000015	524
24.9211		Spot	1	Image 1	13	1000000037	525
35.3675		Spot	1	Image 1	13	1000000062	526
20.9281		Spot	1	Image 1	13	1000000055	527
34.2988		Spot	1	Image 1	13	1000000043	528
21.3743		Spot	1	Image 1	13	1000000038	529
24.0467		Spot	1	Image 1	13	1000000063	530
56.7433		Spot	1	Image 1	13	1000000031	531
20.12		Spot	1	Image 1	13	1000000039	532
29.9039		Spot	1	Image 1	13	1000000016	533
22.1232		Spot	1	Image 1	13	1000000056	534
18.3959		Spot	1	Image 1	13	1000000032	535
19.8772		Spot	1	Image 1	13	1000000040	536
32.1424		Spot	1	Image 1	13	1000000017	537
45.5663		Spot	1	Image 1	13	1000000018	538
30.085		Spot	1	Image 1	13	1000000019	539
26.1081		Spot	1	Image 1	13	1000000051	540
11.3317		Spot	1	Image 1	13	1000000047	541
51.3253		Spot	1	Image 1	13	1000000044	542
29.0279		Spot	1	Image 1	13	1000000020	543
60.7017		Spot	1	Image 1	13	1000000021	544
48.0129		Spot	1	Image 1	13	1000000033	545
65.5151		Spot	1	Image 1	13	1000000022	546
74.4742		Spot	1	Image 1	13	1000000052	547
42.284		Spot	1	Image 1	13	1000000057	548
28.8246		Spot	1	Image 1	13	1000000048	549
38.5778		Spot	1	Image 1	13	1000000023	550
23.3208		Spot	1	Image 1	13	1000000025	551
25.6984		Spot	1	Image 1	13	1000000027	552
17.6635		Spot	1	Image 1	13	1000000026	553
26.1486		Spot	1	Image 1	13	1000000028	554
32.3009		Spot	1	Image 1	13	1000000029	555
29.4523		Spot	1	Image 1	13	1000000049	556
23.6825		Spot	1	Image 1	13	1000000041	557
27.3376		Spot	1	Image 1	14	1000000053	558
57.7846		Spot	1	Image 1	14	1000000050	559
15.6544		Spot	1	Image 1	14	1000000001	560
16.1734		Spot	1	Image 1	14	1000000058	561
32.5269		Spot	1	Image 1	14	1000000034	562
17.1227		Spot	1	Image 1	14	1000000059	563
21.8428		Spot	1	Image 1	14	1000000042	564
68.0734		Spot	1	Image 1	14	1000000002	565
36.3557		Spot	1	Image 1	14	1000000054	566
34.9336		Spot	1	Image 1	14	1000000004	567
84.4829		Spot	1	Image 1	14	1000000003	568
42.0905		Spot	1	Image 1	14	1000000005	569
66.469		Spot	1	Image 1	14	1000000036	570
9.60442		Spot	1	Image 1	14	1000000007	571
31.2187		Spot	1	Image 1	14	1000000009	572
25.8913		Spot	1	Image 1	14	1000000010	573
30.1946		Spot	1	Image 1	14	1000000012	574
26.5161		Spot	1	Image 1	14	1000000046	575
55.7429		Spot	1	Image 1	14	1000000060	576
24.9747		Spot	1	Image 1	14	1000000061	577
35.6888		Spot	1	Image 1	14	1000000013	578
22.0123		Spot	1	Image 1	14	1000000035	579
36.9497		Spot	1	Image 1	14	1000000030	580
37.7068		Spot	1	Image 1	14	1000000015	581
18.6543		Spot	1	Image 1	14	1000000037	582
54.253		Spot	1	Image 1	14	1000000062	583
41.0122		Spot	1	Image 1	14	1000000043	584
7.92839		Spot	1	Image 1	14	1000000038	585
38.9778		Spot	1	Image 1	14	1000000063	586
33.2725		Spot	1	Image 1	14	1000000039	587
16.7984		Spot	1	Image 1	14	1000000032	588
22.8145		Spot	1	Image 1	14	1000000016	589
19.2046		Spot	1	Image 1	14	1000000056	590
24.8517		Spot	1	Image 1	14	1000000040	591
45.853		Spot	1	Image 1	14	1000000017	592
46.8373		Spot	1	Image 1	14	1000000018	593
47.9096		Spot	1	Image 1	14	1000000019	594
17.4496		Spot	1	Image 1	14	1000000051	595
34.9016		Spot	1	Image 1	14	1000000047	596
31.1524		Spot	1	Image 1	14	1000000020	597
61.6696		Spot	1	Image 1	14	1000000044	598
75.1365		Spot	1	Image 1	14	1000000021	599
37.4166		Spot	1	Image 1	14	1000000033	600
38.6167		Spot	1	Image 1	14	1000000052	601
30.07		Spot	1	Image 1	14	1000000022	602
22.721		Spot	1	Image 1	14	1000000057	603
57.2679		Spot	1	Image 1	14	1000000048	604
29.7193		Spot	1	Image 1	14	1000000023	605
38.3463		Spot	1	Image 1	14	1000000024	606
25.843		Spot	1	Image 1	14	1000000027	607
31.8427		Spot	1	Image 1	14	1000000026	608
27.9282		Spot	1	Image 1	14	1000000028	609
22.9124		Spot	1	Image 1	14	1000000064	610
31.9413		Spot	1	Image 1	14	1000000029	611
45.3735		Spot	1	Image 1	14	1000000049	612
31.3546		Spot	1	Image 1	14	1000000041	613
37.9399		Spot	1	Image 1	15	1000000053	614
40.521		Spot	1	Image 1	15	1000000050	615
20.1707		Spot	1	Image 1	15	1000000045	616
26.5515		Spot	1	Image 1	15	1000000001	617
14.4827		Spot	1	Image 1	15	1000000058	618
31.4091		Spot	1	Image 1	15	1000000065	619
43.3436		Spot	1	Image 1	15	1000000059	620
16.4639		Spot	1	Image 1	15	1000000042	621
45.0221		Spot	1	Image 1	15	1000000054	622
35.1381		Spot	1	Image 1	15	1000000003	623
21.3389		Spot	1	Image 1	15	1000000004	624
31.1526		Spot	1	Image 1	15	1000000036	625
21.7931		Spot	1	Image 1	15	1000000005	626
18.8939		Spot	1	Image 1	15	1000000066	627
30.5123		Spot	1	Image 1	15	1000000009	628
26.4832		Spot	1	Image 1	15	1000000067	629
11.6356		Spot	1	Image 1	15	1000000010	630
37.7655		Spot	1	Image 1	15	1000000012	631
19.4047		Spot	1	Image 1	15	1000000060	632
31.1889		Spot	1	Image 1	15	1000000046	633
49.2594		Spot	1	Image 1	15	1000000068	634
42.7375		Spot	1	Image 1	15	1000000013	635
23.2238		Spot	1	Image 1	15	1000000030	636
33.3925		Spot	1	Image 1	15	1000000014	637
21.0422		Spot	1	Image 1	15	1000000035	638
22.0352		Spot	1	Image 1	15	1000000015	639
46.6284		Spot	1	Image 1	15	1000000037	640
111.254		Spot	1	Image 1	15	1000000062	641
30.9516		Spot	1	Image 1	15	1000000055	642
39.4143		Spot	1	Image 1	15	1000000038	643
31.5582		Spot	1	Image 1	15	1000000043	644
58.3267		Spot	1	Image 1	15	1000000063	645
32.1827		Spot	1	Image 1	15	1000000039	646
44.4614		Spot	1	Image 1	15	1000000016	647
22.2637		Spot	1	Image 1	15	1000000040	648
34.064		Spot	1	Image 1	15	1000000017	649
25.0754		Spot	1	Image 1	15	1000000019	650
46.7465		Spot	1	Image 1	15	1000000018	651
29.5209		Spot	1	Image 1	15	1000000051	652
29.7521		Spot	1	Image 1	15	1000000047	653
18.8729		Spot	1	Image 1	15	1000000020	654
32.376		Spot	1	Image 1	15	1000000044	655
44.9215		Spot	1	Image 1	15	1000000021	656
30.8211		Spot	1	Image 1	15	1000000033	657
54.3253		Spot	1	Image 1	15	1000000022	658
53.6748		Spot	1	Image 1	15	1000000052	659
49.0056		Spot	1	Image 1	15	1000000048	660
25.9119		Spot	1	Image 1	15	1000000057	661
28.7587		Spot	1	Image 1	15	1000000023	662
22.2711		Spot	1	Image 1	15	1000000024	663
16.6006		Spot	1	Image 1	15	1000000026	664
19.4032		Spot	1	Image 1	15	1000000027	665
33.3675		Spot	1	Image 1	15	1000000028	666
22.2903		Spot	1	Image 1	15	1000000064	667
58.5789		Spot	1	Image 1	15	1000000029	668
67.3484		Spot	1	Image 1	15	1000000049	669
16.5332		Spot	1	Image 1	15	1000000041	670
25.1582		Spot	1	Image 1	16	1000000053	671
31.878		Spot	1	Image 1	16	1000000050	672
16.0509		Spot	1	Image 1	16	1000000001	673
23.6947		Spot	1	Image 1	16	1000000058	674
24.2824		Spot	1	Image 1	16	1000000065	675
41.4847		Spot	1	Image 1	16	1000000059	676
20.357		Spot	1	Image 1	16	1000000042	677
42.3908		Spot	1	Image 1	16	1000000003	678
35.3093		Spot	1	Image 1	16	1000000004	679
28.889		Spot	1	Image 1	16	1000000005	680
22.0898		Spot	1	Image 1	16	1000000036	681
20.4402		Spot	1	Image 1	16	1000000066	682
18.5338		Spot	1	Image 1	16	1000000069	683
28.9355		Spot	1	Image 1	16	1000000009	684
25.8118		Spot	1	Image 1	16	1000000010	685
28.9957		Spot	1	Image 1	16	1000000067	686
19.7443		Spot	1	Image 1	16	1000000012	687
13.3493		Spot	1	Image 1	16	1000000046	688
32.9403		Spot	1	Image 1	16	1000000060	689
26.9571		Spot	1	Image 1	16	1000000068	690
36.5684		Spot	1	Image 1	16	1000000061	691
40.0922		Spot	1	Image 1	16	1000000013	692
18.5395		Spot	1	Image 1	16	1000000030	693
23.9866		Spot	1	Image 1	16	1000000055	694
28.9722		Spot	1	Image 1	16	1000000037	695
113.645		Spot	1	Image 1	16	1000000062	696
29.9142		Spot	1	Image 1	16	1000000038	697
22.6878		Spot	1	Image 1	16	1000000043	698
42.7865		Spot	1	Image 1	16	1000000070	699
31.9911		Spot	1	Image 1	16	1000000039	700
22.7816		Spot	1	Image 1	16	1000000056	701
19.4789		Spot	1	Image 1	16	1000000040	702
36.9895		Spot	1	Image 1	16	1000000016	703
27.7327		Spot	1	Image 1	16	1000000017	704
66.6941		Spot	1	Image 1	16	1000000018	705
40.656		Spot	1	Image 1	16	1000000019	706
25.9277		Spot	1	Image 1	16	1000000051	707
21.3924		Spot	1	Image 1	16	1000000047	708
50.5122		Spot	1	Image 1	16	1000000020	709
50.6625		Spot	1	Image 1	16	1000000044	710
56.0112		Spot	1	Image 1	16	1000000021	711
36.3935		Spot	1	Image 1	16	1000000033	712
63.2475		Spot	1	Image 1	16	1000000022	713
36.3247		Spot	1	Image 1	16	1000000052	714
34.9238		Spot	1	Image 1	16	1000000057	715
28.7686		Spot	1	Image 1	16	1000000048	716
38.6943		Spot	1	Image 1	16	1000000023	717
40.9823		Spot	1	Image 1	16	1000000071	718
25.9167		Spot	1	Image 1	16	1000000072	719
36.9677		Spot	1	Image 1	16	1000000024	720
21.8875		Spot	1	Image 1	16	1000000028	721
17.1824		Spot	1	Image 1	16	1000000064	722
33.1059		Spot	1	Image 1	16	1000000029	723
28.2915		Spot	1	Image 1	16	1000000049	724
45.5707		Spot	1	Image 1	16	1000000041	725
30.4956		Spot	1	Image 1	17	1000000053	726
40.0281		Spot	1	Image 1	17	1000000050	727
31.504		Spot	1	Image 1	17	1000000045	728
23.8467		Spot	1	Image 1	17	1000000001	729
15.5143		Spot	1	Image 1	17	1000000058	730
23.4947		Spot	1	Image 1	17	1000000065	731
21.4356		Spot	1	Image 1	17	1000000059	732
24.6447		Spot	1	Image 1	17	1000000073	733
25.1327		Spot	1	Image 1	17	1000000042	734
36.7923		Spot	1	Image 1	17	1000000074	735
16.3639		Spot	1	Image 1	17	1000000054	736
61.6736		Spot	1	Image 1	17	1000000003	737
26.6713		Spot	1	Image 1	17	1000000005	738
36.7336		Spot	1	Image 1	17	1000000036	739
26		Spot	1	Image 1	17	1000000066	740
19.007		Spot	1	Image 1	17	1000000069	741
30.3544		Spot	1	Image 1	17	1000000009	742
47.355		Spot	1	Image 1	17	1000000075	743
36.5699		Spot	1	Image 1	17	1000000067	744
15.4065		Spot	1	Image 1	17	1000000012	745
42.5991		Spot	1	Image 1	17	1000000046	746
23.9088		Spot	1	Image 1	17	1000000060	747
32.9391		Spot	1	Image 1	17	1000000068	748
29.6848		Spot	1	Image 1	17	1000000061	749
33.8157		Spot	1	Image 1	17	1000000030	750
51.1455		Spot	1	Image 1	17	1000000062	751
22.8187		Spot	1	Image 1	17	1000000043	752
34.2112		Spot	1	Image 1	17	1000000063	753
52.4439		Spot	1	Image 1	17	1000000039	754
27.3439		Spot	1	Image 1	17	1000000056	755
28.1495		Spot	1	Image 1	17	1000000016	756
26.613		Spot	1	Image 1	17	1000000076	757
14.7682		Spot	1	Image 1	17	1000000017	758
38.4623		Spot	1	Image 1	17	1000000018	759
45.9374		Spot	1	Image 1	17	1000000051	760
26.566		Spot	1	Image 1	17	1000000047	761
46.7807		Spot	1	Image 1	17	1000000044	762
37.4566		Spot	1	Image 1	17	1000000020	763
59.3041		Spot	1	Image 1	17	1000000021	764
45.2151		Spot	1	Image 1	17	1000000022	765
72.4585		Spot	1	Image 1	17	1000000033	766
41.1528		Spot	1	Image 1	17	1000000052	767
22.7895		Spot	1	Image 1	17	1000000048	768
43.7836		Spot	1	Image 1	17	1000000057	769
32.2085		Spot	1	Image 1	17	1000000023	770
38.7325		Spot	1	Image 1	17	1000000071	771
31.0983		Spot	1	Image 1	17	1000000072	772
35.8745		Spot	1	Image 1	17	1000000024	773
47.6753		Spot	1	Image 1	17	1000000028	774
36.2989		Spot	1	Image 1	17	1000000064	775
32.7202		Spot	1	Image 1	17	1000000029	776
31.3128		Spot	1	Image 1	17	1000000049	777
39.1687		Spot	1	Image 1	17	1000000041	778
28.9256		Spot	1	Image 1	18	1000000053	779
29.7195		Spot	1	Image 1	18	1000000050	780
7.10634		Spot	1	Image 1	18	1000000077	781
28.0655		Spot	1	Image 1	18	1000000058	782
27.5259		Spot	1	Image 1	18	1000000065	783
100.634		Spot	1	Image 1	18	1000000078	784
41.2909		Spot	1	Image 1	18	1000000073	785
30.7518		Spot	1	Image 1	18	1000000079	786
20.2974		Spot	1	Image 1	18	1000000054	787
58.6686		Spot	1	Image 1	18	1000000074	788
64.7359		Spot	1	Image 1	18	1000000003	789
22.4571		Spot	1	Image 1	18	1000000005	790
40.9413		Spot	1	Image 1	18	1000000036	791
17.0366		Spot	1	Image 1	18	1000000066	792
37.3811		Spot	1	Image 1	18	1000000009	793
18.8658		Spot	1	Image 1	18	1000000075	794
14.4309		Spot	1	Image 1	18	1000000010	795
28.2279		Spot	1	Image 1	18	1000000067	796
15.2638		Spot	1	Image 1	18	1000000012	797
8.56667		Spot	1	Image 1	18	1000000046	798
24.2097		Spot	1	Image 1	18	1000000060	799
40.3824		Spot	1	Image 1	18	1000000061	800
16.0624		Spot	1	Image 1	18	1000000055	801
61.9657		Spot	1	Image 1	18	1000000062	802
16.5073		Spot	1	Image 1	18	1000000043	803
43.8689		Spot	1	Image 1	18	1000000063	804
17.7074		Spot	1	Image 1	18	1000000070	805
44.3903		Spot	1	Image 1	18	1000000039	806
26.0744		Spot	1	Image 1	18	1000000080	807
36.9034		Spot	1	Image 1	18	1000000040	808
12.2558		Spot	1	Image 1	18	1000000076	809
20.1184		Spot	1	Image 1	18	1000000017	810
40.2365		Spot	1	Image 1	18	1000000018	811
24.4318		Spot	1	Image 1	18	1000000019	812
87.9765		Spot	1	Image 1	18	1000000051	813
40.2827		Spot	1	Image 1	18	1000000047	814
45.989		Spot	1	Image 1	18	1000000044	815
36.0484		Spot	1	Image 1	18	1000000020	816
43.8592		Spot	1	Image 1	18	1000000021	817
54.9955		Spot	1	Image 1	18	1000000033	818
27.6756		Spot	1	Image 1	18	1000000052	819
22.7031		Spot	1	Image 1	18	1000000022	820
44.6731		Spot	1	Image 1	18	1000000048	821
37.3051		Spot	1	Image 1	18	1000000057	822
29.2009		Spot	1	Image 1	18	1000000071	823
35.3164		Spot	1	Image 1	18	1000000023	824
43.722		Spot	1	Image 1	18	1000000024	825
26.0276		Spot	1	Image 1	18	1000000072	826
25.9717		Spot	1	Image 1	18	1000000081	827
30.6598		Spot	1	Image 1	18	1000000028	828
25.1542		Spot	1	Image 1	18	1000000064	829
41.7131		Spot	1	Image 1	18	1000000029	830
58.3162		Spot	1	Image 1	18	1000000049	831
30.3591		Spot	1	Image 1	18	1000000041	832
43.6507		Spot	1	Image 1	19	1000000053	833
31.1919		Spot	1	Image 1	19	1000000050	834
22.1416		Spot	1	Image 1	19	1000000045	835
29.8577		Spot	1	Image 1	19	1000000077	836
18.7421		Spot	1	Image 1	19	1000000058	837
23.8796		Spot	1	Image 1	19	1000000059	838
57.2606		Spot	1	Image 1	19	1000000065	839
30.2622		Spot	1	Image 1	19	1000000078	840
32.5438		Spot	1	Image 1	19	1000000073	841
40.2877		Spot	1	Image 1	19	1000000079	842
65.2115		Spot	1	Image 1	19	1000000074	843
30.489		Spot	1	Image 1	19	1000000054	844
32.3413		Spot	1	Image 1	19	1000000003	845
40.2506		Spot	1	Image 1	19	1000000005	846
51.5059		Spot	1	Image 1	19	1000000036	847
18.3945		Spot	1	Image 1	19	1000000066	848
24.8844		Spot	1	Image 1	19	1000000069	849
30.2487		Spot	1	Image 1	19	1000000009	850
20.6526		Spot	1	Image 1	19	1000000082	851
25.6357		Spot	1	Image 1	19	1000000012	852
33.3454		Spot	1	Image 1	19	1000000068	853
17.4847		Spot	1	Image 1	19	1000000060	854
25.4823		Spot	1	Image 1	19	1000000046	855
68.1212		Spot	1	Image 1	19	1000000061	856
30.5767		Spot	1	Image 1	19	1000000055	857
51.0582		Spot	1	Image 1	19	1000000062	858
35.3588		Spot	1	Image 1	19	1000000043	859
15.8449		Spot	1	Image 1	19	1000000070	860
40.2554		Spot	1	Image 1	19	1000000039	861
28.3822		Spot	1	Image 1	19	1000000080	862
20.7289		Spot	1	Image 1	19	1000000056	863
22.6592		Spot	1	Image 1	19	1000000076	864
27.3638		Spot	1	Image 1	19	1000000017	865
49.4683		Spot	1	Image 1	19	1000000018	866
34.1028		Spot	1	Image 1	19	1000000019	867
91.141		Spot	1	Image 1	19	1000000051	868
20.7632		Spot	1	Image 1	19	1000000047	869
54.0688		Spot	1	Image 1	19	1000000044	870
36.719		Spot	1	Image 1	19	1000000020	871
41.3517		Spot	1	Image 1	19	1000000021	872
34.9748		Spot	1	Image 1	19	1000000033	873
66.1739		Spot	1	Image 1	19	1000000052	874
36.8737		Spot	1	Image 1	19	1000000022	875
40.8149		Spot	1	Image 1	19	1000000048	876
20.8356		Spot	1	Image 1	19	1000000057	877
18.5461		Spot	1	Image 1	19	1000000083	878
21.9886		Spot	1	Image 1	19	1000000071	879
30.7162		Spot	1	Image 1	19	1000000023	880
29.1106		Spot	1	Image 1	19	1000000024	881
17.6716		Spot	1	Image 1	19	1000000081	882
41.2526		Spot	1	Image 1	19	1000000028	883
12.9363		Spot	1	Image 1	19	1000000064	884
31.0783		Spot	1	Image 1	19	1000000029	885
21.257		Spot	1	Image 1	19	1000000041	886
20.056		Spot	1	Image 1	19	1000000049	887
14.6483		Spot	1	Image 1	20	1000000053	888
21.8623		Spot	1	Image 1	20	1000000050	889
28.491		Spot	1	Image 1	20	1000000077	890
22.8937		Spot	1	Image 1	20	1000000058	891
34.9444		Spot	1	Image 1	20	1000000065	892
33.1164		Spot	1	Image 1	20	1000000073	893
40.0638		Spot	1	Image 1	20	1000000079	894
29.5822		Spot	1	Image 1	20	1000000078	895
26.2393		Spot	1	Image 1	20	1000000054	896
57.869		Spot	1	Image 1	20	1000000003	897
67.7196		Spot	1	Image 1	20	1000000074	898
39.2888		Spot	1	Image 1	20	1000000005	899
39.8676		Spot	1	Image 1	20	1000000036	900
10.5948		Spot	1	Image 1	20	1000000066	901
19.8987		Spot	1	Image 1	20	1000000069	902
50.2306		Spot	1	Image 1	20	1000000082	903
16.1852		Spot	1	Image 1	20	1000000067	904
37.9934		Spot	1	Image 1	20	1000000068	905
19.0166		Spot	1	Image 1	20	1000000075	906
27.6075		Spot	1	Image 1	20	1000000012	907
33.1047		Spot	1	Image 1	20	1000000060	908
46.7868		Spot	1	Image 1	20	1000000061	909
28.0287		Spot	1	Image 1	20	1000000055	910
32.2977		Spot	1	Image 1	20	1000000062	911
48.6615		Spot	1	Image 1	20	1000000063	912
30.5367		Spot	1	Image 1	20	1000000043	913
29.3737		Spot	1	Image 1	20	1000000070	914
20.336		Spot	1	Image 1	20	1000000039	915
27.5044		Spot	1	Image 1	20	1000000040	916
15		Spot	1	Image 1	20	1000000076	917
14.3967		Spot	1	Image 1	20	1000000084	918
15.8753		Spot	1	Image 1	20	1000000017	919
41.4196		Spot	1	Image 1	20	1000000018	920
16.7198		Spot	1	Image 1	20	1000000019	921
94.3748		Spot	1	Image 1	20	1000000051	922
31.9706		Spot	1	Image 1	20	1000000047	923
55.782		Spot	1	Image 1	20	1000000044	924
25.8889		Spot	1	Image 1	20	1000000020	925
36.2446		Spot	1	Image 1	20	1000000021	926
54.7148		Spot	1	Image 1	20	1000000052	927
36.3902		Spot	1	Image 1	20	1000000022	928
24.419		Spot	1	Image 1	20	1000000033	929
28.8444		Spot	1	Image 1	20	1000000057	930
37.4324		Spot	1	Image 1	20	1000000048	931
13.6309		Spot	1	Image 1	20	1000000071	932
14.5392		Spot	1	Image 1	20	1000000083	933
29.1737		Spot	1	Image 1	20	1000000023	934
19.0627		Spot	1	Image 1	20	1000000024	935
29.6835		Spot	1	Image 1	20	1000000072	936
25.3772		Spot	1	Image 1	20	1000000081	937
34.7279		Spot	1	Image 1	20	1000000028	938
19.1087		Spot	1	Image 1	20	1000000064	939
65.4063		Spot	1	Image 1	20	1000000029	940
33.9114		Spot	1	Image 1	20	1000000041	941
19.6375		Spot	1	Image 1	20	1000000049	942
14.8661		Spot	1	Image 1	21	1000000053	943
37.53		Spot	1	Image 1	21	1000000050	944
13.3041		Spot	1	Image 1	21	1000000045	945
19.8782		Spot	1	Image 1	21	1000000077	946
18.512		Spot	1	Image 1	21	1000000065	947
12.4835		Spot	1	Image 1	21	1000000059	948
24.6858		Spot	1	Image 1	21	1000000073	949
34.907		Spot	1	Image 1	21	1000000079	950
30.8342		Spot	1	Image 1	21	1000000054	951
24.2423		Spot	1	Image 1	21	1000000003	952
97.831		Spot	1	Image 1	21	1000000074	953
18.1928		Spot	1	Image 1	21	1000000085	954
22.3506		Spot	1	Image 1	21	1000000066	955
29.0165		Spot	1	Image 1	21	1000000036	956
26.1143		Spot	1	Image 1	21	1000000069	957
17.6702		Spot	1	Image 1	21	1000000009	958
39.1823		Spot	1	Image 1	21	1000000082	959
31.6956		Spot	1	Image 1	21	1000000068	960
16.8426		Spot	1	Image 1	21	1000000067	961
17.7752		Spot	1	Image 1	21	1000000075	962
19.9984		Spot	1	Image 1	21	1000000046	963
17.1533		Spot	1	Image 1	21	1000000060	964
59.1016		Spot	1	Image 1	21	1000000061	965
61.4978		Spot	1	Image 1	21	1000000062	966
24.6356		Spot	1	Image 1	21	1000000086	967
20.2654		Spot	1	Image 1	21	1000000087	968
22.0224		Spot	1	Image 1	21	1000000063	969
37.074		Spot	1	Image 1	21	1000000070	970
20.6242		Spot	1	Image 1	21	1000000080	971
36.1308		Spot	1	Image 1	21	1000000039	972
31.8647		Spot	1	Image 1	21	1000000040	973
29.0994		Spot	1	Image 1	21	1000000056	974
23.4414		Spot	1	Image 1	21	1000000076	975
29.1502		Spot	1	Image 1	21	1000000017	976
18.8742		Spot	1	Image 1	21	1000000084	977
57.7963		Spot	1	Image 1	21	1000000018	978
34.1138		Spot	1	Image 1	21	1000000051	979
40.6133		Spot	1	Image 1	21	1000000019	980
27.7459		Spot	1	Image 1	21	1000000047	981
26.2059		Spot	1	Image 1	21	1000000020	982
69.1763		Spot	1	Image 1	21	1000000044	983
58.1141		Spot	1	Image 1	21	1000000021	984
47.4047		Spot	1	Image 1	21	1000000033	985
43.7973		Spot	1	Image 1	21	1000000052	986
27.701		Spot	1	Image 1	21	1000000022	987
19.1609		Spot	1	Image 1	21	1000000057	988
20.7089		Spot	1	Image 1	21	1000000048	989
20.472		Spot	1	Image 1	21	1000000071	990
12.8817		Spot	1	Image 1	21	1000000083	991
19.5584		Spot	1	Image 1	21	1000000023	992
24.1804		Spot	1	Image 1	21	1000000024	993
24.9647		Spot	1	Image 1	21	1000000081	994
23.4947		Spot	1	Image 1	21	1000000028	995
25.8118		Spot	1	Image 1	21	1000000064	996
58.007		Spot	1	Image 1	21	1000000029	997
26.986		Spot	1	Image 1	21	1000000041	998
23.6263		Spot	1	Image 1	22	1000000053	999
37.6504		Spot	1	Image 1	22	1000000050	1000
26.2725		Spot	1	Image 1	22	1000000077	1001
15.5116		Spot	1	Image 1	22	1000000058	1002
35.9198		Spot	1	Image 1	22	1000000059	1003
22.1709		Spot	1	Image 1	22	1000000065	1004
26.4785		Spot	1	Image 1	22	1000000073	1005
21.0832		Spot	1	Image 1	22	1000000078	1006
54.9767		Spot	1	Image 1	22	1000000079	1007
26.0039		Spot	1	Image 1	22	1000000054	1008
125.098		Spot	1	Image 1	22	1000000074	1009
41.6261		Spot	1	Image 1	22	1000000085	1010
56.7383		Spot	1	Image 1	22	1000000003	1011
8.95736		Spot	1	Image 1	22	1000000066	1012
33.6707		Spot	1	Image 1	22	1000000036	1013
12.3338		Spot	1	Image 1	22	1000000069	1014
36.9069		Spot	1	Image 1	22	1000000082	1015
55.5073		Spot	1	Image 1	22	1000000068	1016
22.445		Spot	1	Image 1	22	1000000067	1017
21.2728		Spot	1	Image 1	22	1000000075	1018
25.2621		Spot	1	Image 1	22	1000000046	1019
25.241		Spot	1	Image 1	22	1000000060	1020
35.2217		Spot	1	Image 1	22	1000000061	1021
24.1357		Spot	1	Image 1	22	1000000086	1022
45.5282		Spot	1	Image 1	22	1000000062	1023
28.5567		Spot	1	Image 1	22	1000000087	1024
33.12		Spot	1	Image 1	22	1000000070	1025
27.6973		Spot	1	Image 1	22	1000000080	1026
36.9051		Spot	1	Image 1	22	1000000040	1027
27.0072		Spot	1	Image 1	22	1000000076	1028
24.1868		Spot	1	Image 1	22	1000000017	1029
26.9046		Spot	1	Image 1	22	1000000084	1030
43.8695		Spot	1	Image 1	22	1000000018	1031
35.8557		Spot	1	Image 1	22	1000000019	1032
36.4829		Spot	1	Image 1	22	1000000047	1033
30.7		Spot	1	Image 1	22	1000000044	1034
61.184		Spot	1	Image 1	22	1000000020	1035
47.5918		Spot	1	Image 1	22	1000000021	1036
43.0013		Spot	1	Image 1	22	1000000033	1037
41.7954		Spot	1	Image 1	22	1000000052	1038
38.7097		Spot	1	Image 1	22	1000000022	1039
27.3013		Spot	1	Image 1	22	1000000048	1040
24.342		Spot	1	Image 1	22	1000000057	1041
43.2727		Spot	1	Image 1	22	1000000071	1042
26.4991		Spot	1	Image 1	22	1000000023	1043
19.0991		Spot	1	Image 1	22	1000000072	1044
27.6892		Spot	1	Image 1	22	1000000081	1045
39.1825		Spot	1	Image 1	22	1000000028	1046
18.2757		Spot	1	Image 1	22	1000000064	1047
40.1477		Spot	1	Image 1	22	1000000029	1048
19.3865		Spot	1	Image 1	22	1000000041	1049
42.0697		Spot	1	Image 1	23	1000000053	1050
30.3214		Spot	1	Image 1	23	1000000050	1051
25.4879		Spot	1	Image 1	23	1000000077	1052
24.0143		Spot	1	Image 1	23	1000000058	1053
23.4852		Spot	1	Image 1	23	1000000059	1054
12.1803		Spot	1	Image 1	23	1000000073	1055
21.3264		Spot	1	Image 1	23	1000000078	1056
39.74		Spot	1	Image 1	23	1000000079	1057
98.0994		Spot	1	Image 1	23	1000000074	1058
33.0122		Spot	1	Image 1	23	1000000085	1059
18.512		Spot	1	Image 1	23	1000000003	1060
17.226		Spot	1	Image 1	23	1000000066	1061
19.3261		Spot	1	Image 1	23	1000000009	1062
23.558		Spot	1	Image 1	23	1000000082	1063
33.4627		Spot	1	Image 1	23	1000000068	1064
27.7669		Spot	1	Image 1	23	1000000067	1065
31.1468		Spot	1	Image 1	23	1000000075	1066
25.0771		Spot	1	Image 1	23	1000000060	1067
42.6966		Spot	1	Image 1	23	1000000046	1068
17.8356		Spot	1	Image 1	23	1000000088	1069
27.9226		Spot	1	Image 1	23	1000000061	1070
55.4948		Spot	1	Image 1	23	1000000089	1071
21.1272		Spot	1	Image 1	23	1000000086	1072
52.4373		Spot	1	Image 1	23	1000000087	1073
33.384		Spot	1	Image 1	23	1000000063	1074
50.2442		Spot	1	Image 1	23	1000000090	1075
29.8179		Spot	1	Image 1	23	1000000091	1076
36.2179		Spot	1	Image 1	23	1000000080	1077
17.4356		Spot	1	Image 1	23	1000000039	1078
21.8027		Spot	1	Image 1	23	1000000056	1079
25.7725		Spot	1	Image 1	23	1000000076	1080
32.517		Spot	1	Image 1	23	1000000084	1081
33.2225		Spot	1	Image 1	23	1000000018	1082
21.6474		Spot	1	Image 1	23	1000000047	1083
47.2546		Spot	1	Image 1	23	1000000044	1084
24.6171		Spot	1	Image 1	23	1000000020	1085
47.9811		Spot	1	Image 1	23	1000000021	1086
27.7526		Spot	1	Image 1	23	1000000033	1087
39.895		Spot	1	Image 1	23	1000000022	1088
49.7204		Spot	1	Image 1	23	1000000052	1089
54.844		Spot	1	Image 1	23	1000000048	1090
20.2357		Spot	1	Image 1	23	1000000057	1091
15.5143		Spot	1	Image 1	23	1000000071	1092
32.827		Spot	1	Image 1	23	1000000083	1093
19.9346		Spot	1	Image 1	23	1000000023	1094
27.8282		Spot	1	Image 1	23	1000000081	1095
33.559		Spot	1	Image 1	23	1000000028	1096
29.8957		Spot	1	Image 1	23	1000000064	1097
64.0892		Spot	1	Image 1	23	1000000029	1098
30.0333		Spot	1	Image 1	23	1000000041	1099
19.6517		Spot	1	Image 1	24	1000000053	1100
28.5328		Spot	1	Image 1	24	1000000092	1101
26.7158		Spot	1	Image 1	24	1000000059	1102
23.9097		Spot	1	Image 1	24	1000000065	1103
16.9392		Spot	1	Image 1	24	1000000073	1104
20.0632		Spot	1	Image 1	24	1000000078	1105
26.3863		Spot	1	Image 1	24	1000000079	1106
105.66		Spot	1	Image 1	24	1000000074	1107
58.5757		Spot	1	Image 1	24	1000000085	1108
29.4777		Spot	1	Image 1	24	1000000003	1109
47.704		Spot	1	Image 1	24	1000000093	1110
19.5072		Spot	1	Image 1	24	1000000066	1111
56.111		Spot	1	Image 1	24	1000000036	1112
18.7725		Spot	1	Image 1	24	1000000069	1113
40.0882		Spot	1	Image 1	24	1000000009	1114
21.7683		Spot	1	Image 1	24	1000000082	1115
40.0388		Spot	1	Image 1	24	1000000068	1116
17.3535		Spot	1	Image 1	24	1000000067	1117
31.6041		Spot	1	Image 1	24	1000000075	1118
28.1381		Spot	1	Image 1	24	1000000046	1119
22.3103		Spot	1	Image 1	24	1000000061	1120
6.96346		Spot	1	Image 1	24	1000000088	1121
36.074		Spot	1	Image 1	24	1000000089	1122
64.0924		Spot	1	Image 1	24	1000000090	1123
30.2806		Spot	1	Image 1	24	1000000080	1124
30.2594		Spot	1	Image 1	24	1000000091	1125
17.2369		Spot	1	Image 1	24	1000000070	1126
30.3704		Spot	1	Image 1	24	1000000056	1127
23.0837		Spot	1	Image 1	24	1000000076	1128
41.7176		Spot	1	Image 1	24	1000000084	1129
34.2905		Spot	1	Image 1	24	1000000018	1130
21.7636		Spot	1	Image 1	24	1000000047	1131
41.1438		Spot	1	Image 1	24	1000000044	1132
41.2212		Spot	1	Image 1	24	1000000020	1133
92.1838		Spot	1	Image 1	24	1000000021	1134
39.7412		Spot	1	Image 1	24	1000000033	1135
12.7359		Spot	1	Image 1	24	1000000022	1136
43.3834		Spot	1	Image 1	24	1000000057	1137
43.8371		Spot	1	Image 1	24	1000000048	1138
31.0155		Spot	1	Image 1	24	1000000071	1139
24.3452		Spot	1	Image 1	24	1000000072	1140
21.301		Spot	1	Image 1	24	1000000083	1141
29.6669		Spot	1	Image 1	24	1000000081	1142
22.1961		Spot	1	Image 1	24	1000000028	1143
30.8346		Spot	1	Image 1	24	1000000064	1144
49.3671		Spot	1	Image 1	24	1000000029	1145
31.7239		Spot	1	Image 1	24	1000000094	1146
35.9633		Spot	1	Image 1	24	1000000041	1147
28.2931		Spot	1	Image 1	25	1000000053	1148
26.1522		Spot	1	Image 1	25	1000000092	1149
19.0718		Spot	1	Image 1	25	1000000077	1150
23.5277		Spot	1	Image 1	25	1000000058	1151
44.1742		Spot	1	Image 1	25	1000000079	1152
27.0783		Spot	1	Image 1	25	1000000073	1153
17.836		Spot	1	Image 1	25	1000000078	1154
65.6095		Spot	1	Image 1	25	1000000074	1155
20.195		Spot	1	Image 1	25	1000000085	1156
48.3968		Spot	1	Image 1	25	1000000003	1157
126.956		Spot	1	Image 1	25	1000000093	1158
12.7919		Spot	1	Image 1	25	1000000066	1159
46.1802		Spot	1	Image 1	25	1000000036	1160
20.4634		Spot	1	Image 1	25	1000000069	1161
32.9712		Spot	1	Image 1	25	1000000082	1162
68.5762		Spot	1	Image 1	25	1000000009	1163
31.4643		Spot	1	Image 1	25	1000000068	1164
27.8568		Spot	1	Image 1	25	1000000067	1165
33.1549		Spot	1	Image 1	25	1000000075	1166
33.2939		Spot	1	Image 1	25	1000000046	1167
20.0774		Spot	1	Image 1	25	1000000088	1168
57.6865		Spot	1	Image 1	25	1000000089	1169
25.1533		Spot	1	Image 1	25	1000000086	1170
36.41		Spot	1	Image 1	25	1000000090	1171
39.5974		Spot	1	Image 1	25	1000000063	1172
38.3667		Spot	1	Image 1	25	1000000087	1173
23.722		Spot	1	Image 1	25	1000000080	1174
19.9123		Spot	1	Image 1	25	1000000091	1175
24.2765		Spot	1	Image 1	25	1000000070	1176
25.6341		Spot	1	Image 1	25	1000000039	1177
22.5126		Spot	1	Image 1	25	1000000076	1178
26.3214		Spot	1	Image 1	25	1000000084	1179
36.8228		Spot	1	Image 1	25	1000000018	1180
20.2474		Spot	1	Image 1	25	1000000047	1181
22.6771		Spot	1	Image 1	25	1000000044	1182
45.2051		Spot	1	Image 1	25	1000000020	1183
62.9062		Spot	1	Image 1	25	1000000021	1184
37.9356		Spot	1	Image 1	25	1000000033	1185
19.6083		Spot	1	Image 1	25	1000000022	1186
22.9391		Spot	1	Image 1	25	1000000057	1187
30.7896		Spot	1	Image 1	25	1000000048	1188
25.2262		Spot	1	Image 1	25	1000000071	1189
25.5242		Spot	1	Image 1	25	1000000083	1190
34.5208		Spot	1	Image 1	25	1000000081	1191
24.0624		Spot	1	Image 1	25	1000000028	1192
33.157		Spot	1	Image 1	25	1000000064	1193
36.9594		Spot	1	Image 1	25	1000000029	1194
21.8971		Spot	1	Image 1	25	1000000094	1195
39.5944		Spot	1	Image 1	25	1000000041	1196
32.6265		Spot	1	Image 1	26	1000000053	1197
29.7886		Spot	1	Image 1	26	1000000092	1198
38.9244		Spot	1	Image 1	26	1000000065	1199
22.6211		Spot	1	Image 1	26	1000000078	1200
33.1724		Spot	1	Image 1	26	1000000079	1201
101.097		Spot	1	Image 1	26	1000000074	1202
29.6932		Spot	1	Image 1	26	1000000085	1203
18.5582		Spot	1	Image 1	26	1000000003	1204
55.8591		Spot	1	Image 1	26	1000000093	1205
41.5329		Spot	1	Image 1	26	1000000036	1206
14.1118		Spot	1	Image 1	26	1000000066	1207
45.0365		Spot	1	Image 1	26	1000000082	1208
80.2947		Spot	1	Image 1	26	1000000009	1209
20.4802		Spot	1	Image 1	26	1000000075	1210
20.3876		Spot	1	Image 1	26	1000000067	1211
27.9643		Spot	1	Image 1	26	1000000046	1212
19.3649		Spot	1	Image 1	26	1000000088	1213
31.6482		Spot	1	Image 1	26	1000000089	1214
26.449		Spot	1	Image 1	26	1000000086	1215
74.9599		Spot	1	Image 1	26	1000000090	1216
18.6866		Spot	1	Image 1	26	1000000063	1217
35.8913		Spot	1	Image 1	26	1000000087	1218
28.8974		Spot	1	Image 1	26	1000000080	1219
31.8895		Spot	1	Image 1	26	1000000070	1220
20.5198		Spot	1	Image 1	26	1000000039	1221
24.6599		Spot	1	Image 1	26	1000000076	1222
40.2806		Spot	1	Image 1	26	1000000084	1223
29.2863		Spot	1	Image 1	26	1000000018	1224
29.6441		Spot	1	Image 1	26	1000000044	1225
35.4718		Spot	1	Image 1	26	1000000020	1226
60.4949		Spot	1	Image 1	26	1000000021	1227
42.7345		Spot	1	Image 1	26	1000000033	1228
32.8669		Spot	1	Image 1	26	1000000022	1229
35.587		Spot	1	Image 1	26	1000000057	1230
17.7124		Spot	1	Image 1	26	1000000048	1231
25.1039		Spot	1	Image 1	26	1000000071	1232
44.9943		Spot	1	Image 1	26	1000000072	1233
24.0645		Spot	1	Image 1	26	1000000083	1234
25.6833		Spot	1	Image 1	26	1000000081	1235
31.1396		Spot	1	Image 1	26	1000000028	1236
23.1648		Spot	1	Image 1	26	1000000064	1237
67.0562		Spot	1	Image 1	26	1000000029	1238
52.5679		Spot	1	Image 1	26	1000000094	1239
41.9003		Spot	1	Image 1	27	1000000053	1240
27.4793		Spot	1	Image 1	27	1000000092	1241
23.2832		Spot	1	Image 1	27	1000000077	1242
32.1578		Spot	1	Image 1	27	1000000065	1243
10.2195		Spot	1	Image 1	27	1000000078	1244
47.636		Spot	1	Image 1	27	1000000079	1245
41.1959		Spot	1	Image 1	27	1000000073	1246
88.2365		Spot	1	Image 1	27	1000000074	1247
28.1547		Spot	1	Image 1	27	1000000085	1248
24.5457		Spot	1	Image 1	27	1000000003	1249
19.316		Spot	1	Image 1	27	1000000093	1250
37.9751		Spot	1	Image 1	27	1000000036	1251
13.4255		Spot	1	Image 1	27	1000000066	1252
23.2993		Spot	1	Image 1	27	1000000069	1253
48.4225		Spot	1	Image 1	27	1000000082	1254
80.177		Spot	1	Image 1	27	1000000009	1255
27.379		Spot	1	Image 1	27	1000000095	1256
19.3591		Spot	1	Image 1	27	1000000067	1257
11.5635		Spot	1	Image 1	27	1000000075	1258
13.7396		Spot	1	Image 1	27	1000000046	1259
10.9309		Spot	1	Image 1	27	1000000088	1260
38.8169		Spot	1	Image 1	27	1000000089	1261
36.1573		Spot	1	Image 1	27	1000000086	1262
43.9531		Spot	1	Image 1	27	1000000090	1263
27.6738		Spot	1	Image 1	27	1000000087	1264
40.2136		Spot	1	Image 1	27	1000000070	1265
32.1226		Spot	1	Image 1	27	1000000080	1266
32.9317		Spot	1	Image 1	27	1000000039	1267
12.5552		Spot	1	Image 1	27	1000000091	1268
22.0997		Spot	1	Image 1	27	1000000076	1269
32.0376		Spot	1	Image 1	27	1000000084	1270
38.1049		Spot	1	Image 1	27	1000000018	1271
10.8741		Spot	1	Image 1	27	1000000047	1272
34.8548		Spot	1	Image 1	27	1000000020	1273
70.1595		Spot	1	Image 1	27	1000000021	1274
29.8971		Spot	1	Image 1	27	1000000033	1275
51.1797		Spot	1	Image 1	27	1000000096	1276
25.8203		Spot	1	Image 1	27	1000000057	1277
37.599		Spot	1	Image 1	27	1000000048	1278
29.8402		Spot	1	Image 1	27	1000000072	1279
19.9775		Spot	1	Image 1	27	1000000083	1280
28.2787		Spot	1	Image 1	27	1000000081	1281
28.1831		Spot	1	Image 1	27	1000000028	1282
29.6042		Spot	1	Image 1	27	1000000064	1283
53.7158		Spot	1	Image 1	27	1000000029	1284
48.8593		Spot	1	Image 1	27	1000000094	1285
32.7185		Spot	1	Image 1	27	1000000041	1286
31.8237		Spot	1	Image 1	28	1000000053	1287
15.7739		Spot	1	Image 1	28	1000000092	1288
28.1622		Spot	1	Image 1	28	1000000077	1289
16.6169		Spot	1	Image 1	28	1000000097	1290
24.7469		Spot	1	Image 1	28	1000000065	1291
19.767		Spot	1	Image 1	28	1000000078	1292
36.8228		Spot	1	Image 1	28	1000000079	1293
26.9186		Spot	1	Image 1	28	1000000073	1294
63.1755		Spot	1	Image 1	28	1000000074	1295
27.3539		Spot	1	Image 1	28	1000000085	1296
28.9713		Spot	1	Image 1	28	1000000003	1297
14.5667		Spot	1	Image 1	28	1000000093	1298
29.7605		Spot	1	Image 1	28	1000000036	1299
12.6362		Spot	1	Image 1	28	1000000066	1300
21.8857		Spot	1	Image 1	28	1000000098	1301
17.6949		Spot	1	Image 1	28	1000000069	1302
78.345		Spot	1	Image 1	28	1000000009	1303
26.4572		Spot	1	Image 1	28	1000000082	1304
30.1824		Spot	1	Image 1	28	1000000067	1305
19.0702		Spot	1	Image 1	28	1000000075	1306
24.5963		Spot	1	Image 1	28	1000000046	1307
12.4693		Spot	1	Image 1	28	1000000088	1308
38.036		Spot	1	Image 1	28	1000000089	1309
36.9078		Spot	1	Image 1	28	1000000086	1310
32.4936		Spot	1	Image 1	28	1000000099	1311
51.2268		Spot	1	Image 1	28	1000000090	1312
21.0226		Spot	1	Image 1	28	1000000087	1313
35.0277		Spot	1	Image 1	28	1000000070	1314
32.0866		Spot	1	Image 1	28	1000000080	1315
27.9819		Spot	1	Image 1	28	1000000039	1316
28.9123		Spot	1	Image 1	28	1000000091	1317
18.8214		Spot	1	Image 1	28	1000000100	1318
31.5436		Spot	1	Image 1	28	1000000084	1319
25.3328		Spot	1	Image 1	28	1000000018	1320
32.8519		Spot	1	Image 1	28	1000000020	1321
99.3736		Spot	1	Image 1	28	1000000021	1322
46.282		Spot	1	Image 1	28	1000000033	1323
70.3349		Spot	1	Image 1	28	1000000096	1324
26.5491		Spot	1	Image 1	28	1000000057	1325
17.9583		Spot	1	Image 1	28	1000000048	1326
32.119		Spot	1	Image 1	28	1000000072	1327
25.8017		Spot	1	Image 1	28	1000000083	1328
41.9894		Spot	1	Image 1	28	1000000081	1329
28.6107		Spot	1	Image 1	28	1000000028	1330
32.249		Spot	1	Image 1	28	1000000064	1331
57.2773		Spot	1	Image 1	28	1000000029	1332
64.9316		Spot	1	Image 1	28	1000000094	1333
25.1615		Spot	1	Image 1	28	1000000041	1334
35.855		Spot	1	Image 1	29	1000000053	1335
36.1335		Spot	1	Image 1	29	1000000092	1336
39.2913		Spot	1	Image 1	29	1000000077	1337
24.3498		Spot	1	Image 1	29	1000000097	1338
19.3276		Spot	1	Image 1	29	1000000065	1339
32.5464		Spot	1	Image 1	29	1000000078	1340
52.2757		Spot	1	Image 1	29	1000000073	1341
65.4499		Spot	1	Image 1	29	1000000074	1342
13.6999		Spot	1	Image 1	29	1000000085	1343
31.5335		Spot	1	Image 1	29	1000000093	1344
29.1618		Spot	1	Image 1	29	1000000003	1345
23.3954		Spot	1	Image 1	29	1000000036	1346
12.0597		Spot	1	Image 1	29	1000000066	1347
31.032		Spot	1	Image 1	29	1000000098	1348
42.8169		Spot	1	Image 1	29	1000000095	1349
35.8748		Spot	1	Image 1	29	1000000082	1350
63.9809		Spot	1	Image 1	29	1000000009	1351
18.2634		Spot	1	Image 1	29	1000000067	1352
17.9512		Spot	1	Image 1	29	1000000075	1353
24.1295		Spot	1	Image 1	29	1000000101	1354
28.2398		Spot	1	Image 1	29	1000000046	1355
17.3403		Spot	1	Image 1	29	1000000088	1356
14.1695		Spot	1	Image 1	29	1000000089	1357
36.211		Spot	1	Image 1	29	1000000086	1358
49.4938		Spot	1	Image 1	29	1000000099	1359
44.9902		Spot	1	Image 1	29	1000000090	1360
34.4665		Spot	1	Image 1	29	1000000070	1361
36.162		Spot	1	Image 1	29	1000000087	1362
38.3438		Spot	1	Image 1	29	1000000080	1363
22.026		Spot	1	Image 1	29	1000000039	1364
66.0425		Spot	1	Image 1	29	1000000091	1365
21.4938		Spot	1	Image 1	29	1000000100	1366
36.0206		Spot	1	Image 1	29	1000000084	1367
15.7698		Spot	1	Image 1	29	1000000018	1368
121.963		Spot	1	Image 1	29	1000000021	1369
23.6566		Spot	1	Image 1	29	1000000033	1370
30.8401		Spot	1	Image 1	29	1000000096	1371
38.7809		Spot	1	Image 1	29	1000000057	1372
34.4592		Spot	1	Image 1	29	1000000072	1373
41.4962		Spot	1	Image 1	29	1000000081	1374
35.5924		Spot	1	Image 1	29	1000000028	1375
15.8912		Spot	1	Image 1	29	1000000064	1376
15.2971		Spot	1	Image 1	29	1000000029	1377
72.2045		Spot	1	Image 1	29	1000000094	1378
21.2795		Spot	1	Image 1	29	1000000041	1379
30.2404		Spot	1	Image 1	30	1000000053	1380
32.9588		Spot	1	Image 1	30	1000000092	1381
39.063		Spot	1	Image 1	30	1000000097	1382
15.7003		Spot	1	Image 1	30	1000000102	1383
33.5		Spot	1	Image 1	30	1000000078	1384
58.3728		Spot	1	Image 1	30	1000000073	1385
17.8326		Spot	1	Image 1	30	1000000103	1386
74.8417		Spot	1	Image 1	30	1000000098	1387
14.1107		Spot	1	Image 1	30	1000000085	1388
21.994		Spot	1	Image 1	30	1000000003	1389
17.2916		Spot	1	Image 1	30	1000000093	1390
20.3991		Spot	1	Image 1	30	1000000036	1391
21.0591		Spot	1	Image 1	30	1000000066	1392
42.5277		Spot	1	Image 1	30	1000000095	1393
37.4068		Spot	1	Image 1	30	1000000082	1394
59.7218		Spot	1	Image 1	30	1000000009	1395
18.8265		Spot	1	Image 1	30	1000000067	1396
21.139		Spot	1	Image 1	30	1000000101	1397
19.3612		Spot	1	Image 1	30	1000000046	1398
21.6275		Spot	1	Image 1	30	1000000088	1399
53.406		Spot	1	Image 1	30	1000000086	1400
11.4346		Spot	1	Image 1	30	1000000089	1401
91.5969		Spot	1	Image 1	30	1000000099	1402
51.5411		Spot	1	Image 1	30	1000000090	1403
49.4918		Spot	1	Image 1	30	1000000070	1404
74.9756		Spot	1	Image 1	30	1000000087	1405
27.4919		Spot	1	Image 1	30	1000000039	1406
65.4216		Spot	1	Image 1	30	1000000091	1407
42.4875		Spot	1	Image 1	30	1000000100	1408
25.5477		Spot	1	Image 1	30	1000000084	1409
18.6177		Spot	1	Image 1	30	1000000018	1410
37.7053		Spot	1	Image 1	30	1000000020	1411
91.0913		Spot	1	Image 1	30	1000000021	1412
29.0355		Spot	1	Image 1	30	1000000033	1413
24.2989		Spot	1	Image 1	30	1000000096	1414
23.0539		Spot	1	Image 1	30	1000000057	1415
17.0147		Spot	1	Image 1	30	1000000072	1416
22.044		Spot	1	Image 1	30	1000000083	1417
13.8542		Spot	1	Image 1	30	1000000104	1418
46.2519		Spot	1	Image 1	30	1000000081	1419
14.8007		Spot	1	Image 1	30	1000000028	1420
35.9965		Spot	1	Image 1	30	1000000064	1421
23.3509		Spot	1	Image 1	30	1000000041	1422
79.6586		Spot	1	Image 1	30	1000000094	1423
20.137		Spot	1	Image 1	31	1000000053	1424
40.6		Spot	1	Image 1	31	1000000092	1425
24.7336		Spot	1	Image 1	31	1000000097	1426
26.0322		Spot	1	Image 1	31	1000000102	1427
12.6929		Spot	1	Image 1	31	1000000078	1428
16.5425		Spot	1	Image 1	31	1000000103	1429
62.6797		Spot	1	Image 1	31	1000000073	1430
33.3389		Spot	1	Image 1	31	1000000098	1431
32.6267		Spot	1	Image 1	31	1000000003	1432
28.3637		Spot	1	Image 1	31	1000000093	1433
18.9456		Spot	1	Image 1	31	1000000074	1434
12.8269		Spot	1	Image 1	31	1000000066	1435
18.3881		Spot	1	Image 1	31	1000000105	1436
39.147		Spot	1	Image 1	31	1000000095	1437
55.0532		Spot	1	Image 1	31	1000000082	1438
31.6502		Spot	1	Image 1	31	1000000067	1439
36.1643		Spot	1	Image 1	31	1000000101	1440
20.458		Spot	1	Image 1	31	1000000075	1441
42.3053		Spot	1	Image 1	31	1000000046	1442
24.2577		Spot	1	Image 1	31	1000000088	1443
71.2793		Spot	1	Image 1	31	1000000086	1444
21.0056		Spot	1	Image 1	31	1000000089	1445
13.9577		Spot	1	Image 1	31	1000000106	1446
86.7523		Spot	1	Image 1	31	1000000099	1447
77.7045		Spot	1	Image 1	31	1000000090	1448
40.686		Spot	1	Image 1	31	1000000070	1449
74.651		Spot	1	Image 1	31	1000000087	1450
20.0286		Spot	1	Image 1	31	1000000039	1451
43.9168		Spot	1	Image 1	31	1000000091	1452
23.7398		Spot	1	Image 1	31	1000000100	1453
27.5548		Spot	1	Image 1	31	1000000084	1454
17.2662		Spot	1	Image 1	31	1000000018	1455
60.8963		Spot	1	Image 1	31	1000000021	1456
45.1082		Spot	1	Image 1	31	1000000033	1457
31.0078		Spot	1	Image 1	31	1000000096	1458
29.0019		Spot	1	Image 1	31	1000000083	1459
14.5597		Spot	1	Image 1	31	1000000104	1460
39.2619		Spot	1	Image 1	31	1000000028	1461
17.3597		Spot	1	Image 1	31	1000000064	1462
58.2311		Spot	1	Image 1	31	1000000094	1463
26.4174		Spot	1	Image 1	31	1000000041	1464
31.9272		Spot	1	Image 1	32	1000000053	1465
29.8515		Spot	1	Image 1	32	1000000092	1466
22.1479		Spot	1	Image 1	32	1000000102	1467
33.198		Spot	1	Image 1	32	1000000103	1468
25.4285		Spot	1	Image 1	32	1000000107	1469
17.1619		Spot	1	Image 1	32	1000000085	1470
30.1728		Spot	1	Image 1	32	1000000093	1471
14.7551		Spot	1	Image 1	32	1000000074	1472
43.268		Spot	1	Image 1	32	1000000036	1473
14.0791		Spot	1	Image 1	32	1000000066	1474
16.8329		Spot	1	Image 1	32	1000000108	1475
21.6734		Spot	1	Image 1	32	1000000095	1476
50.2264		Spot	1	Image 1	32	1000000082	1477
23.3974		Spot	1	Image 1	32	1000000067	1478
13.7366		Spot	1	Image 1	32	1000000075	1479
30.4136		Spot	1	Image 1	32	1000000101	1480
47.1517		Spot	1	Image 1	32	1000000046	1481
30.6388		Spot	1	Image 1	32	1000000088	1482
21.7828		Spot	1	Image 1	32	1000000089	1483
56.4943		Spot	1	Image 1	32	1000000086	1484
14.5038		Spot	1	Image 1	32	1000000106	1485
66.6085		Spot	1	Image 1	32	1000000099	1486
31.6423		Spot	1	Image 1	32	1000000090	1487
40.1116		Spot	1	Image 1	32	1000000087	1488
19.4705		Spot	1	Image 1	32	1000000070	1489
23.8104		Spot	1	Image 1	32	1000000039	1490
25.0187		Spot	1	Image 1	32	1000000091	1491
16.2982		Spot	1	Image 1	32	1000000100	1492
65.2686		Spot	1	Image 1	32	1000000018	1493
22.3954		Spot	1	Image 1	32	1000000020	1494
21.5804		Spot	1	Image 1	32	1000000021	1495
50.2941		Spot	1	Image 1	32	1000000033	1496
22.0611		Spot	1	Image 1	32	1000000096	1497
18.6427		Spot	1	Image 1	32	1000000104	1498
44.5742		Spot	1	Image 1	32	1000000081	1499
29.8622		Spot	1	Image 1	32	1000000028	1500
24.3252		Spot	1	Image 1	32	1000000064	1501
54.3897		Spot	1	Image 1	32	1000000094	1502
38.1453		Spot	1	Image 1	32	1000000041	1503
16.6464		Spot	1	Image 1	33	1000000053	1504
33.9862		Spot	1	Image 1	33	1000000092	1505
18.7557		Spot	1	Image 1	33	1000000097	1506
13.6591		Spot	1	Image 1	33	1000000102	1507
19.7132		Spot	1	Image 1	33	1000000103	1508
33.8351		Spot	1	Image 1	33	1000000098	1509
17.9421		Spot	1	Image 1	33	1000000073	1510
12.5442		Spot	1	Image 1	33	1000000107	1511
13.9079		Spot	1	Image 1	33	1000000093	1512
7.77416		Spot	1	Image 1	33	1000000066	1513
36.7015		Spot	1	Image 1	33	1000000036	1514
36.7268		Spot	1	Image 1	33	1000000074	1515
24.2664		Spot	1	Image 1	33	1000000108	1516
38.5021		Spot	1	Image 1	33	1000000105	1517
17.6022		Spot	1	Image 1	33	1000000095	1518
52.3951		Spot	1	Image 1	33	1000000082	1519
34.121		Spot	1	Image 1	33	1000000101	1520
34.9061		Spot	1	Image 1	33	1000000075	1521
34.1813		Spot	1	Image 1	33	1000000046	1522
18.5778		Spot	1	Image 1	33	1000000088	1523
16.8159		Spot	1	Image 1	33	1000000089	1524
17.2497		Spot	1	Image 1	33	1000000106	1525
30.1777		Spot	1	Image 1	33	1000000086	1526
113.595		Spot	1	Image 1	33	1000000099	1527
28.8203		Spot	1	Image 1	33	1000000090	1528
51.8333		Spot	1	Image 1	33	1000000087	1529
47.2059		Spot	1	Image 1	33	1000000091	1530
34.3284		Spot	1	Image 1	33	1000000100	1531
50.0212		Spot	1	Image 1	33	1000000018	1532
42.6908		Spot	1	Image 1	33	1000000021	1533
33.5848		Spot	1	Image 1	33	1000000033	1534
25.1942		Spot	1	Image 1	33	1000000096	1535
25.0649		Spot	1	Image 1	33	1000000083	1536
14.3995		Spot	1	Image 1	33	1000000104	1537
29.8759		Spot	1	Image 1	33	1000000081	1538
23.4947		Spot	1	Image 1	33	1000000028	1539
37.3796		Spot	1	Image 1	33	1000000064	1540
50.4789		Spot	1	Image 1	33	1000000094	1541
39.6719		Spot	1	Image 1	33	1000000041	1542
25.291		Spot	1	Image 1	34	1000000053	1543
29.006		Spot	1	Image 1	34	1000000092	1544
36.9118		Spot	1	Image 1	34	1000000109	1545
11.782		Spot	1	Image 1	34	1000000110	1546
28.8727		Spot	1	Image 1	34	1000000097	1547
27.6665		Spot	1	Image 1	34	1000000111	1548
18.7225		Spot	1	Image 1	34	1000000102	1549
17.3092		Spot	1	Image 1	34	1000000098	1550
32.1809		Spot	1	Image 1	34	1000000103	1551
15.6585		Spot	1	Image 1	34	1000000107	1552
22.1006		Spot	1	Image 1	34	1000000112	1553
28.9047		Spot	1	Image 1	34	1000000093	1554
14.0751		Spot	1	Image 1	34	1000000066	1555
26.4953		Spot	1	Image 1	34	1000000036	1556
44.8294		Spot	1	Image 1	34	1000000074	1557
16.6414		Spot	1	Image 1	34	1000000108	1558
83.7174		Spot	1	Image 1	34	1000000105	1559
26.9535		Spot	1	Image 1	34	1000000082	1560
34.2255		Spot	1	Image 1	34	1000000101	1561
17.6554		Spot	1	Image 1	34	1000000075	1562
35.7762		Spot	1	Image 1	34	1000000046	1563
8.68548		Spot	1	Image 1	34	1000000088	1564
35.4363		Spot	1	Image 1	34	1000000106	1565
32.8412		Spot	1	Image 1	34	1000000086	1566
76.7313		Spot	1	Image 1	34	1000000099	1567
59.4622		Spot	1	Image 1	34	1000000090	1568
50.4195		Spot	1	Image 1	34	1000000087	1569
34.5649		Spot	1	Image 1	34	1000000113	1570
47.4398		Spot	1	Image 1	34	1000000091	1571
16.5057		Spot	1	Image 1	34	1000000100	1572
18.7417		Spot	1	Image 1	34	1000000018	1573
34.8315		Spot	1	Image 1	34	1000000021	1574
45.0567		Spot	1	Image 1	34	1000000033	1575
45.3788		Spot	1	Image 1	34	1000000083	1576
14.3265		Spot	1	Image 1	34	1000000104	1577
34.0252		Spot	1	Image 1	34	1000000081	1578
10.8628		Spot	1	Image 1	34	1000000028	1579
44.5054		Spot	1	Image 1	34	1000000064	1580
48.3491		Spot	1	Image 1	34	1000000094	1581
39.6577		Spot	1	Image 1	35	1000000053	1582
23.8514		Spot	1	Image 1	35	1000000092	1583
43.4682		Spot	1	Image 1	35	1000000109	1584
18.4524		Spot	1	Image 1	35	1000000110	1585
29.5248		Spot	1	Image 1	35	1000000097	1586
18.7366		Spot	1	Image 1	35	1000000102	1587
27.6088		Spot	1	Image 1	35	1000000111	1588
32.4882		Spot	1	Image 1	35	1000000098	1589
33.6021		Spot	1	Image 1	35	1000000103	1590
23.5337		Spot	1	Image 1	35	1000000107	1591
17.2532		Spot	1	Image 1	35	1000000112	1592
108.714		Spot	1	Image 1	35	1000000114	1593
10.9858		Spot	1	Image 1	35	1000000066	1594
20.7138		Spot	1	Image 1	35	1000000074	1595
48.7697		Spot	1	Image 1	35	1000000105	1596
13.1785		Spot	1	Image 1	35	1000000095	1597
14.2998		Spot	1	Image 1	35	1000000082	1598
19.5764		Spot	1	Image 1	35	1000000075	1599
28.8494		Spot	1	Image 1	35	1000000101	1600
29.1759		Spot	1	Image 1	35	1000000046	1601
17.1023		Spot	1	Image 1	35	1000000115	1602
12.4599		Spot	1	Image 1	35	1000000088	1603
17.5926		Spot	1	Image 1	35	1000000106	1604
93.1326		Spot	1	Image 1	35	1000000099	1605
39.2952		Spot	1	Image 1	35	1000000090	1606
69.1824		Spot	1	Image 1	35	1000000087	1607
42.5865		Spot	1	Image 1	35	1000000113	1608
55.486		Spot	1	Image 1	35	1000000091	1609
29.6595		Spot	1	Image 1	35	1000000100	1610
32.7887		Spot	1	Image 1	35	1000000021	1611
33.0509		Spot	1	Image 1	35	1000000033	1612
18.8409		Spot	1	Image 1	35	1000000096	1613
23.7747		Spot	1	Image 1	35	1000000083	1614
15.1899		Spot	1	Image 1	35	1000000104	1615
12.083		Spot	1	Image 1	35	1000000116	1616
38.074		Spot	1	Image 1	35	1000000081	1617
23.856		Spot	1	Image 1	35	1000000064	1618
49.0453		Spot	1	Image 1	35	1000000094	1619
25.7768		Spot	1	Image 1	36	1000000053	1620
31.8188		Spot	1	Image 1	36	1000000092	1621
38.0166		Spot	1	Image 1	36	1000000109	1622
20.4939		Spot	1	Image 1	36	1000000110	1623
13.5406		Spot	1	Image 1	36	1000000097	1624
22.8777		Spot	1	Image 1	36	1000000102	1625
41.6438		Spot	1	Image 1	36	1000000098	1626
62.4855		Spot	1	Image 1	36	1000000103	1627
19.3197		Spot	1	Image 1	36	1000000117	1628
20.1789		Spot	1	Image 1	36	1000000107	1629
58.0288		Spot	1	Image 1	36	1000000114	1630
23.6755		Spot	1	Image 1	36	1000000036	1631
22.063		Spot	1	Image 1	36	1000000105	1632
34.6139		Spot	1	Image 1	36	1000000108	1633
15.7558		Spot	1	Image 1	36	1000000075	1634
25.5511		Spot	1	Image 1	36	1000000101	1635
17.1969		Spot	1	Image 1	36	1000000046	1636
13.2526		Spot	1	Image 1	36	1000000115	1637
21.9443		Spot	1	Image 1	36	1000000106	1638
33.6635		Spot	1	Image 1	36	1000000099	1639
50.8776		Spot	1	Image 1	36	1000000090	1640
26.1053		Spot	1	Image 1	36	1000000087	1641
26.3934		Spot	1	Image 1	36	1000000113	1642
57.2735		Spot	1	Image 1	36	1000000091	1643
25.6722		Spot	1	Image 1	36	1000000100	1644
17.1131		Spot	1	Image 1	36	1000000118	1645
29.9823		Spot	1	Image 1	36	1000000021	1646
34.6186		Spot	1	Image 1	36	1000000033	1647
37.2816		Spot	1	Image 1	36	1000000096	1648
22.6492		Spot	1	Image 1	36	1000000083	1649
25.0649		Spot	1	Image 1	36	1000000104	1650
36.971		Spot	1	Image 1	36	1000000081	1651
27.4246		Spot	1	Image 1	36	1000000116	1652
44.7034		Spot	1	Image 1	36	1000000064	1653
19.4181		Spot	1	Image 1	36	1000000119	1654
36.876		Spot	1	Image 1	36	1000000094	1655
17.302		Spot	1	Image 1	37	1000000053	1656
37.1872		Spot	1	Image 1	37	1000000092	1657
19.4033		Spot	1	Image 1	37	1000000109	1658
17.9205		Spot	1	Image 1	37	1000000110	1659
25.7983		Spot	1	Image 1	37	1000000097	1660
28.7338		Spot	1	Image 1	37	1000000102	1661
14.2692		Spot	1	Image 1	37	1000000111	1662
23.1992		Spot	1	Image 1	37	1000000103	1663
83.6286		Spot	1	Image 1	37	1000000098	1664
16.4379		Spot	1	Image 1	37	1000000117	1665
20.7944		Spot	1	Image 1	37	1000000107	1666
32.59		Spot	1	Image 1	37	1000000112	1667
34.5366		Spot	1	Image 1	37	1000000114	1668
8.84502		Spot	1	Image 1	37	1000000066	1669
45.0444		Spot	1	Image 1	37	1000000036	1670
26.4528		Spot	1	Image 1	37	1000000095	1671
27.4888		Spot	1	Image 1	37	1000000105	1672
27.3324		Spot	1	Image 1	37	1000000108	1673
27.7283		Spot	1	Image 1	37	1000000075	1674
21.7968		Spot	1	Image 1	37	1000000082	1675
46.7157		Spot	1	Image 1	37	1000000101	1676
15.64		Spot	1	Image 1	37	1000000115	1677
26.3702		Spot	1	Image 1	37	1000000106	1678
40.4117		Spot	1	Image 1	37	1000000090	1679
36.8746		Spot	1	Image 1	37	1000000113	1680
55.4189		Spot	1	Image 1	37	1000000091	1681
29.0172		Spot	1	Image 1	37	1000000100	1682
21.3264		Spot	1	Image 1	37	1000000118	1683
31.8019		Spot	1	Image 1	37	1000000021	1684
39.044		Spot	1	Image 1	37	1000000033	1685
43.852		Spot	1	Image 1	37	1000000096	1686
20.1342		Spot	1	Image 1	37	1000000083	1687
18.473		Spot	1	Image 1	37	1000000104	1688
25.1147		Spot	1	Image 1	37	1000000081	1689
16.9691		Spot	1	Image 1	37	1000000116	1690
33.5966		Spot	1	Image 1	37	1000000064	1691
23.1266		Spot	1	Image 1	37	1000000119	1692
66.0046		Spot	1	Image 1	37	1000000094	1693
25.1161		Spot	1	Image 1	38	1000000053	1694
37.7092		Spot	1	Image 1	38	1000000092	1695
52.1481		Spot	1	Image 1	38	1000000109	1696
26.2699		Spot	1	Image 1	38	1000000110	1697
20.0265		Spot	1	Image 1	38	1000000097	1698
35.0847		Spot	1	Image 1	38	1000000102	1699
15.0494		Spot	1	Image 1	38	1000000111	1700
25.8816		Spot	1	Image 1	38	1000000103	1701
74.4269		Spot	1	Image 1	38	1000000098	1702
16.4722		Spot	1	Image 1	38	1000000117	1703
24.917		Spot	1	Image 1	38	1000000112	1704
22.0935		Spot	1	Image 1	38	1000000036	1705
15.7639		Spot	1	Image 1	38	1000000066	1706
68.5365		Spot	1	Image 1	38	1000000114	1707
66.0226		Spot	1	Image 1	38	1000000105	1708
24.2922		Spot	1	Image 1	38	1000000108	1709
34.382		Spot	1	Image 1	38	1000000101	1710
27.8436		Spot	1	Image 1	38	1000000075	1711
16.4441		Spot	1	Image 1	38	1000000046	1712
30.5788		Spot	1	Image 1	38	1000000115	1713
21.44		Spot	1	Image 1	38	1000000106	1714
19.754		Spot	1	Image 1	38	1000000099	1715
16.5357		Spot	1	Image 1	38	1000000090	1716
16.2468		Spot	1	Image 1	38	1000000120	1717
48.8697		Spot	1	Image 1	38	1000000091	1718
32.5915		Spot	1	Image 1	38	1000000100	1719
15.4034		Spot	1	Image 1	38	1000000118	1720
17.4195		Spot	1	Image 1	38	1000000121	1721
38.0885		Spot	1	Image 1	38	1000000021	1722
31.8961		Spot	1	Image 1	38	1000000033	1723
52.8654		Spot	1	Image 1	38	1000000096	1724
21.3503		Spot	1	Image 1	38	1000000104	1725
32.5068		Spot	1	Image 1	38	1000000081	1726
14.4759		Spot	1	Image 1	38	1000000116	1727
24.897		Spot	1	Image 1	38	1000000064	1728
36.5072		Spot	1	Image 1	38	1000000119	1729
55.1236		Spot	1	Image 1	38	1000000094	1730
26.4469		Spot	1	Image 1	39	1000000053	1731
36.4786		Spot	1	Image 1	39	1000000092	1732
31.3506		Spot	1	Image 1	39	1000000109	1733
21.9981		Spot	1	Image 1	39	1000000110	1734
36.3349		Spot	1	Image 1	39	1000000097	1735
17.1131		Spot	1	Image 1	39	1000000102	1736
20.4241		Spot	1	Image 1	39	1000000111	1737
32.9524		Spot	1	Image 1	39	1000000103	1738
88.4978		Spot	1	Image 1	39	1000000098	1739
9.60387		Spot	1	Image 1	39	1000000117	1740
27.9372		Spot	1	Image 1	39	1000000107	1741
25.0453		Spot	1	Image 1	39	1000000112	1742
11.1465		Spot	1	Image 1	39	1000000066	1743
22.0241		Spot	1	Image 1	39	1000000036	1744
98.5602		Spot	1	Image 1	39	1000000114	1745
51.9835		Spot	1	Image 1	39	1000000105	1746
30.7203		Spot	1	Image 1	39	1000000108	1747
24.1998		Spot	1	Image 1	39	1000000101	1748
27.6486		Spot	1	Image 1	39	1000000122	1749
27.6632		Spot	1	Image 1	39	1000000115	1750
10.7094		Spot	1	Image 1	39	1000000106	1751
43.9031		Spot	1	Image 1	39	1000000090	1752
40.5815		Spot	1	Image 1	39	1000000120	1753
32.4538		Spot	1	Image 1	39	1000000113	1754
24.383		Spot	1	Image 1	39	1000000091	1755
33.674		Spot	1	Image 1	39	1000000100	1756
31.8777		Spot	1	Image 1	39	1000000118	1757
18.4962		Spot	1	Image 1	39	1000000121	1758
32.8242		Spot	1	Image 1	39	1000000021	1759
34.2162		Spot	1	Image 1	39	1000000033	1760
12.2441		Spot	1	Image 1	39	1000000104	1761
13.8033		Spot	1	Image 1	39	1000000083	1762
37.8829		Spot	1	Image 1	39	1000000081	1763
22.3397		Spot	1	Image 1	39	1000000116	1764
24.3997		Spot	1	Image 1	39	1000000064	1765
52.4844		Spot	1	Image 1	39	1000000119	1766
58.6557		Spot	1	Image 1	39	1000000094	1767
12.7263		Spot	1	Image 1	40	1000000053	1768
20.8083		Spot	1	Image 1	40	1000000092	1769
17.1202		Spot	1	Image 1	40	1000000110	1770
32.1432		Spot	1	Image 1	40	1000000097	1771
17.7231		Spot	1	Image 1	40	1000000111	1772
24.4869		Spot	1	Image 1	40	1000000103	1773
61.4349		Spot	1	Image 1	40	1000000098	1774
25.02		Spot	1	Image 1	40	1000000117	1775
33.7007		Spot	1	Image 1	40	1000000112	1776
27.119		Spot	1	Image 1	40	1000000036	1777
98.5314		Spot	1	Image 1	40	1000000114	1778
35.3166		Spot	1	Image 1	40	1000000105	1779
19.6645		Spot	1	Image 1	40	1000000108	1780
21.5561		Spot	1	Image 1	40	1000000101	1781
32.4515		Spot	1	Image 1	40	1000000046	1782
32.7595		Spot	1	Image 1	40	1000000122	1783
28.8333		Spot	1	Image 1	40	1000000115	1784
18.9588		Spot	1	Image 1	40	1000000106	1785
53.2595		Spot	1	Image 1	40	1000000090	1786
46.42		Spot	1	Image 1	40	1000000120	1787
23.7487		Spot	1	Image 1	40	1000000113	1788
32.144		Spot	1	Image 1	40	1000000100	1789
17.7412		Spot	1	Image 1	40	1000000123	1790
28.7374		Spot	1	Image 1	40	1000000118	1791
13.8333		Spot	1	Image 1	40	1000000121	1792
37.7867		Spot	1	Image 1	40	1000000021	1793
30.9924		Spot	1	Image 1	40	1000000033	1794
31.7133		Spot	1	Image 1	40	1000000096	1795
14.8407		Spot	1	Image 1	40	1000000104	1796
15.6883		Spot	1	Image 1	40	1000000083	1797
32.3262		Spot	1	Image 1	40	1000000119	1798
45.3539		Spot	1	Image 1	40	1000000094	1799
18.4454		Spot	1	Image 1	41	1000000053	1800
25.7666		Spot	1	Image 1	41	1000000092	1801
16.1144		Spot	1	Image 1	41	1000000109	1802
18.0537		Spot	1	Image 1	41	1000000110	1803
26.1187		Spot	1	Image 1	41	1000000097	1804
25.0298		Spot	1	Image 1	41	1000000102	1805
29.5865		Spot	1	Image 1	41	1000000111	1806
24.6543		Spot	1	Image 1	41	1000000103	1807
62.024		Spot	1	Image 1	41	1000000098	1808
34.6605		Spot	1	Image 1	41	1000000117	1809
30.877		Spot	1	Image 1	41	1000000107	1810
26.2533		Spot	1	Image 1	41	1000000112	1811
14.4702		Spot	1	Image 1	41	1000000066	1812
38.6036		Spot	1	Image 1	41	1000000036	1813
86.2512		Spot	1	Image 1	41	1000000114	1814
20.9818		Spot	1	Image 1	41	1000000105	1815
25.3514		Spot	1	Image 1	41	1000000108	1816
27.2646		Spot	1	Image 1	41	1000000101	1817
17.6462		Spot	1	Image 1	41	1000000124	1818
23.2774		Spot	1	Image 1	41	1000000046	1819
41.3876		Spot	1	Image 1	41	1000000122	1820
37.2557		Spot	1	Image 1	41	1000000115	1821
12.4949		Spot	1	Image 1	41	1000000106	1822
33.149		Spot	1	Image 1	41	1000000090	1823
47.8898		Spot	1	Image 1	41	1000000120	1824
26.7906		Spot	1	Image 1	41	1000000113	1825
16.3478		Spot	1	Image 1	41	1000000100	1826
23.7913		Spot	1	Image 1	41	1000000123	1827
36.645		Spot	1	Image 1	41	1000000118	1828
14.3679		Spot	1	Image 1	41	1000000125	1829
29.8445		Spot	1	Image 1	41	1000000021	1830
32.152		Spot	1	Image 1	41	1000000033	1831
11.7307		Spot	1	Image 1	41	1000000121	1832
25.1645		Spot	1	Image 1	41	1000000126	1833
15.9138		Spot	1	Image 1	41	1000000104	1834
22.7703		Spot	1	Image 1	41	1000000081	1835
29.2119		Spot	1	Image 1	41	1000000116	1836
57.3527		Spot	1	Image 1	41	1000000119	1837
52.7512		Spot	1	Image 1	41	1000000094	1838
34.7822		Spot	1	Image 1	42	1000000053	1839
37.2047		Spot	1	Image 1	42	1000000092	1840
28.5298		Spot	1	Image 1	42	1000000109	1841
32.3659		Spot	1	Image 1	42	1000000102	1842
29.2009		Spot	1	Image 1	42	1000000111	1843
36.2483		Spot	1	Image 1	42	1000000103	1844
17.3925		Spot	1	Image 1	42	1000000098	1845
25.4302		Spot	1	Image 1	42	1000000117	1846
24.0085		Spot	1	Image 1	42	1000000107	1847
38.7571		Spot	1	Image 1	42	1000000112	1848
15.7753		Spot	1	Image 1	42	1000000066	1849
75.7107		Spot	1	Image 1	42	1000000036	1850
89.1175		Spot	1	Image 1	42	1000000114	1851
25.0521		Spot	1	Image 1	42	1000000105	1852
17.0366		Spot	1	Image 1	42	1000000108	1853
29.5283		Spot	1	Image 1	42	1000000101	1854
19.7329		Spot	1	Image 1	42	1000000124	1855
24.2924		Spot	1	Image 1	42	1000000046	1856
21.2459		Spot	1	Image 1	42	1000000122	1857
24.8819		Spot	1	Image 1	42	1000000115	1858
13.6908		Spot	1	Image 1	42	1000000106	1859
52.3426		Spot	1	Image 1	42	1000000090	1860
48.6743		Spot	1	Image 1	42	1000000120	1861
40.819		Spot	1	Image 1	42	1000000113	1862
32.2129		Spot	1	Image 1	42	1000000100	1863
19.2159		Spot	1	Image 1	42	1000000123	1864
42.768		Spot	1	Image 1	42	1000000118	1865
46.4165		Spot	1	Image 1	42	1000000125	1866
27.7342		Spot	1	Image 1	42	1000000021	1867
40.5558		Spot	1	Image 1	42	1000000033	1868
27.059		Spot	1	Image 1	42	1000000121	1869
56.3448		Spot	1	Image 1	42	1000000126	1870
40.0794		Spot	1	Image 1	42	1000000081	1871
26.2834		Spot	1	Image 1	42	1000000116	1872
35.1595		Spot	1	Image 1	42	1000000119	1873
34.0702		Spot	1	Image 1	42	1000000094	1874
16.5825		Spot	1	Image 1	43	1000000053	1875
16		Spot	1	Image 1	43	1000000092	1876
32.5029		Spot	1	Image 1	43	1000000109	1877
12.5177		Spot	1	Image 1	43	1000000110	1878
33.9807		Spot	1	Image 1	43	1000000102	1879
32.7393		Spot	1	Image 1	43	1000000111	1880
25.241		Spot	1	Image 1	43	1000000103	1881
17.5313		Spot	1	Image 1	43	1000000098	1882
40.1167		Spot	1	Image 1	43	1000000117	1883
26.19		Spot	1	Image 1	43	1000000112	1884
8.38805		Spot	1	Image 1	43	1000000066	1885
46.9063		Spot	1	Image 1	43	1000000036	1886
48.4942		Spot	1	Image 1	43	1000000114	1887
39.6199		Spot	1	Image 1	43	1000000105	1888
24.1804		Spot	1	Image 1	43	1000000108	1889
34.6151		Spot	1	Image 1	43	1000000101	1890
28.3419		Spot	1	Image 1	43	1000000124	1891
16.7215		Spot	1	Image 1	43	1000000127	1892
24.5532		Spot	1	Image 1	43	1000000115	1893
19.6306		Spot	1	Image 1	43	1000000106	1894
64.6737		Spot	1	Image 1	43	1000000090	1895
71.2301		Spot	1	Image 1	43	1000000120	1896
42.6761		Spot	1	Image 1	43	1000000113	1897
21.4438		Spot	1	Image 1	43	1000000100	1898
15.3944		Spot	1	Image 1	43	1000000123	1899
35.0069		Spot	1	Image 1	43	1000000118	1900
19.4866		Spot	1	Image 1	43	1000000128	1901
56.9966		Spot	1	Image 1	43	1000000125	1902
38.0365		Spot	1	Image 1	43	1000000021	1903
34.7962		Spot	1	Image 1	43	1000000033	1904
16.0306		Spot	1	Image 1	43	1000000121	1905
60.2552		Spot	1	Image 1	43	1000000126	1906
26.3315		Spot	1	Image 1	43	1000000081	1907
39.2155		Spot	1	Image 1	43	1000000116	1908
52.2681		Spot	1	Image 1	43	1000000119	1909
44.8407		Spot	1	Image 1	43	1000000094	1910
20.2851		Spot	1	Image 1	44	1000000053	1911
28.6855		Spot	1	Image 1	44	1000000092	1912
42.7918		Spot	1	Image 1	44	1000000109	1913
7.71693		Spot	1	Image 1	44	1000000110	1914
26.2539		Spot	1	Image 1	44	1000000102	1915
21.8095		Spot	1	Image 1	44	1000000111	1916
33.0226		Spot	1	Image 1	44	1000000098	1917
12.2324		Spot	1	Image 1	44	1000000117	1918
37.7035		Spot	1	Image 1	44	1000000107	1919
15.9589		Spot	1	Image 1	44	1000000066	1920
45.1806		Spot	1	Image 1	44	1000000036	1921
74.0885		Spot	1	Image 1	44	1000000114	1922
13.3463		Spot	1	Image 1	44	1000000105	1923
25.3876		Spot	1	Image 1	44	1000000108	1924
28.0376		Spot	1	Image 1	44	1000000101	1925
30.4539		Spot	1	Image 1	44	1000000124	1926
37.1615		Spot	1	Image 1	44	1000000127	1927
36.6701		Spot	1	Image 1	44	1000000122	1928
24.2693		Spot	1	Image 1	44	1000000115	1929
16.1422		Spot	1	Image 1	44	1000000106	1930
63.4936		Spot	1	Image 1	44	1000000090	1931
59.8298		Spot	1	Image 1	44	1000000120	1932
35.2562		Spot	1	Image 1	44	1000000113	1933
34.4798		Spot	1	Image 1	44	1000000100	1934
12.9882		Spot	1	Image 1	44	1000000123	1935
30.9667		Spot	1	Image 1	44	1000000118	1936
32.9068		Spot	1	Image 1	44	1000000128	1937
85.735		Spot	1	Image 1	44	1000000125	1938
23.8858		Spot	1	Image 1	44	1000000021	1939
51.0735		Spot	1	Image 1	44	1000000033	1940
32.9372		Spot	1	Image 1	44	1000000121	1941
46		Spot	1	Image 1	44	1000000126	1942
20.459		Spot	1	Image 1	44	1000000129	1943
29.6435		Spot	1	Image 1	44	1000000081	1944
25.6069		Spot	1	Image 1	44	1000000116	1945
50.8109		Spot	1	Image 1	44	1000000119	1946
69.1537		Spot	1	Image 1	44	1000000094	1947
21.3733		Spot	1	Image 1	45	1000000053	1948
26.3676		Spot	1	Image 1	45	1000000092	1949
20.7463		Spot	1	Image 1	45	1000000109	1950
16.4312		Spot	1	Image 1	45	1000000110	1951
19.9336		Spot	1	Image 1	45	1000000102	1952
20.0234		Spot	1	Image 1	45	1000000111	1953
28.3369		Spot	1	Image 1	45	1000000103	1954
44.6479		Spot	1	Image 1	45	1000000117	1955
63.0575		Spot	1	Image 1	45	1000000107	1956
17.9926		Spot	1	Image 1	45	1000000112	1957
17.4473		Spot	1	Image 1	45	1000000066	1958
49.8747		Spot	1	Image 1	45	1000000036	1959
72.2188		Spot	1	Image 1	45	1000000114	1960
25.5245		Spot	1	Image 1	45	1000000108	1961
16.1498		Spot	1	Image 1	45	1000000101	1962
55.5845		Spot	1	Image 1	45	1000000124	1963
49.0049		Spot	1	Image 1	45	1000000127	1964
30.9304		Spot	1	Image 1	45	1000000115	1965
16.5605		Spot	1	Image 1	45	1000000106	1966
44.9499		Spot	1	Image 1	45	1000000090	1967
50.5637		Spot	1	Image 1	45	1000000120	1968
36.8729		Spot	1	Image 1	45	1000000113	1969
17.0521		Spot	1	Image 1	45	1000000100	1970
24.7757		Spot	1	Image 1	45	1000000123	1971
20.8083		Spot	1	Image 1	45	1000000118	1972
31.1402		Spot	1	Image 1	45	1000000128	1973
94.5488		Spot	1	Image 1	45	1000000125	1974
32.8574		Spot	1	Image 1	45	1000000021	1975
45.376		Spot	1	Image 1	45	1000000033	1976
16.3459		Spot	1	Image 1	45	1000000121	1977
33.6822		Spot	1	Image 1	45	1000000126	1978
7.33037		Spot	1	Image 1	45	1000000129	1979
20.3988		Spot	1	Image 1	45	1000000081	1980
27.772		Spot	1	Image 1	45	1000000116	1981
29.5725		Spot	1	Image 1	45	1000000119	1982
58.2896		Spot	1	Image 1	45	1000000094	1983
26.6106		Spot	1	Image 1	46	1000000053	1984
24.4999		Spot	1	Image 1	46	1000000092	1985
25.1217		Spot	1	Image 1	46	1000000109	1986
31.296		Spot	1	Image 1	46	1000000110	1987
34.5076		Spot	1	Image 1	46	1000000102	1988
36.5976		Spot	1	Image 1	46	1000000130	1989
28.2229		Spot	1	Image 1	46	1000000117	1990
36.0546		Spot	1	Image 1	46	1000000107	1991
19.8782		Spot	1	Image 1	46	1000000112	1992
15.0078		Spot	1	Image 1	46	1000000066	1993
35.8364		Spot	1	Image 1	46	1000000036	1994
97.7736		Spot	1	Image 1	46	1000000114	1995
14.1045		Spot	1	Image 1	46	1000000108	1996
[truncated: 10,379 more rows]
