# Supplementary material for: Satb1 integrates DNA binding site geometry and torsional stress to differentially target nucleosome-dense regions
Source: Nat Commun. 2019 Jul 19;10:3221. doi: 10.1038/s41467-019-11118-8 (PMC6642133; doi:10.1038/s41467-019-11118-8)
Supplement: Supplementary file 10 — Source Data [file 41467_2019_11118_MOESM10_ESM.zip › Source data/Single Molecule Tracking/single molecule tracks/del HD analysis/PDZ-CUT1-CUT2-STABLE-A_1c14_TRIAL 2_Statistics/PDZ-CUT1-CUT2-STABLE-A_1c14_TRIAL 2_Intensity_Sum_Ch=1_Img=1.csv]

Intensity Sum Ch=1 Img=1
====================
Intensity Sum	Unit	Category	Channel	Image	Time	TrackID	ID
8884		Spot	1	Image 1	1	1000000000	0
7876		Spot	1	Image 1	1	1000000001	1
9243		Spot	1	Image 1	1	1000000002	2
7189		Spot	1	Image 1	1	1000000003	3
8616		Spot	1	Image 1	1	1000000004	4
10723		Spot	1	Image 1	1	1000000005	5
7021		Spot	1	Image 1	1	1000000006	6
10207		Spot	1	Image 1	1	1000000007	7
8108		Spot	1	Image 1	1	1000000008	8
7923		Spot	1	Image 1	1	1000000009	9
6567		Spot	1	Image 1	1	1000000010	10
7254		Spot	1	Image 1	1	1000000011	11
7303		Spot	1	Image 1	1	1000000012	12
9557		Spot	1	Image 1	1	1000000013	13
8020		Spot	1	Image 1	1	1000000014	14
10807		Spot	1	Image 1	1	1000000015	15
10632		Spot	1	Image 1	1	1000000016	16
9062		Spot	1	Image 1	1	1000000017	17
10939		Spot	1	Image 1	1	1000000018	18
8332		Spot	1	Image 1	1	1000000019	19
11192		Spot	1	Image 1	1	1000000020	20
11986		Spot	1	Image 1	1	1000000021	21
7965		Spot	1	Image 1	1	1000000022	22
10371		Spot	1	Image 1	1	1000000023	23
9263		Spot	1	Image 1	1	1000000024	24
7746		Spot	1	Image 1	1	1000000025	25
9899		Spot	1	Image 1	1	1000000026	26
6438		Spot	1	Image 1	1	1000000027	27
9417		Spot	1	Image 1	1	1000000028	28
9245		Spot	1	Image 1	1	1000000029	29
6859		Spot	1	Image 1	2	1000000001	30
10391		Spot	1	Image 1	2	1000000002	31
8537		Spot	1	Image 1	2	1000000004	32
11313		Spot	1	Image 1	2	1000000005	33
9111		Spot	1	Image 1	2	1000000003	34
8727		Spot	1	Image 1	2	1000000007	35
8374		Spot	1	Image 1	2	1000000008	36
7905		Spot	1	Image 1	2	1000000009	37
8570		Spot	1	Image 1	2	1000000010	38
8629		Spot	1	Image 1	2	1000000011	39
7349		Spot	1	Image 1	2	1000000012	40
8490		Spot	1	Image 1	2	1000000013	41
9832		Spot	1	Image 1	2	1000000014	42
8860		Spot	1	Image 1	2	1000000030	43
10694		Spot	1	Image 1	2	1000000015	44
7814		Spot	1	Image 1	2	1000000016	45
10351		Spot	1	Image 1	2	1000000017	46
9210		Spot	1	Image 1	2	1000000018	47
7542		Spot	1	Image 1	2	1000000019	48
10522		Spot	1	Image 1	2	1000000020	49
12951		Spot	1	Image 1	2	1000000021	50
10355		Spot	1	Image 1	2	1000000022	51
8389		Spot	1	Image 1	2	1000000023	52
9560		Spot	1	Image 1	2	1000000025	53
9005		Spot	1	Image 1	2	1000000024	54
9160		Spot	1	Image 1	2	1000000026	55
6230		Spot	1	Image 1	2	1000000027	56
7574		Spot	1	Image 1	2	1000000028	57
8694		Spot	1	Image 1	2	1000000029	58
6792		Spot	1	Image 1	3	1000000000	59
7883		Spot	1	Image 1	3	1000000001	60
10744		Spot	1	Image 1	3	1000000002	61
8041		Spot	1	Image 1	3	1000000004	62
10985		Spot	1	Image 1	3	1000000005	63
8184		Spot	1	Image 1	3	1000000007	64
6491		Spot	1	Image 1	3	1000000003	65
8206		Spot	1	Image 1	3	1000000006	66
7091		Spot	1	Image 1	3	1000000009	67
7777		Spot	1	Image 1	3	1000000008	68
6797		Spot	1	Image 1	3	1000000010	69
8644		Spot	1	Image 1	3	1000000011	70
9310		Spot	1	Image 1	3	1000000013	71
8720		Spot	1	Image 1	3	1000000030	72
11350		Spot	1	Image 1	3	1000000015	73
6964		Spot	1	Image 1	3	1000000031	74
6905		Spot	1	Image 1	3	1000000032	75
9816		Spot	1	Image 1	3	1000000016	76
9045		Spot	1	Image 1	3	1000000017	77
9061		Spot	1	Image 1	3	1000000018	78
6872		Spot	1	Image 1	3	1000000019	79
8622		Spot	1	Image 1	3	1000000033	80
12015		Spot	1	Image 1	3	1000000020	81
12918		Spot	1	Image 1	3	1000000021	82
11151		Spot	1	Image 1	3	1000000022	83
8694		Spot	1	Image 1	3	1000000023	84
7445		Spot	1	Image 1	3	1000000024	85
8088		Spot	1	Image 1	3	1000000025	86
8849		Spot	1	Image 1	3	1000000026	87
7102		Spot	1	Image 1	3	1000000027	88
7437		Spot	1	Image 1	3	1000000028	89
8310		Spot	1	Image 1	3	1000000029	90
7995		Spot	1	Image 1	4	1000000001	91
8308		Spot	1	Image 1	4	1000000034	92
8303		Spot	1	Image 1	4	1000000002	93
10488		Spot	1	Image 1	4	1000000005	94
6274		Spot	1	Image 1	4	1000000003	95
7909		Spot	1	Image 1	4	1000000004	96
8551		Spot	1	Image 1	4	1000000006	97
10530		Spot	1	Image 1	4	1000000007	98
6350		Spot	1	Image 1	4	1000000009	99
6354		Spot	1	Image 1	4	1000000010	100
12279		Spot	1	Image 1	4	1000000011	101
7708		Spot	1	Image 1	4	1000000012	102
9715		Spot	1	Image 1	4	1000000013	103
12280		Spot	1	Image 1	4	1000000014	104
6305		Spot	1	Image 1	4	1000000035	105
7390		Spot	1	Image 1	4	1000000030	106
9893		Spot	1	Image 1	4	1000000015	107
8198		Spot	1	Image 1	4	1000000032	108
7445		Spot	1	Image 1	4	1000000016	109
12934		Spot	1	Image 1	4	1000000017	110
12836		Spot	1	Image 1	4	1000000018	111
8151		Spot	1	Image 1	4	1000000019	112
12768		Spot	1	Image 1	4	1000000020	113
10056		Spot	1	Image 1	4	1000000021	114
9238		Spot	1	Image 1	4	1000000033	115
10483		Spot	1	Image 1	4	1000000022	116
9632		Spot	1	Image 1	4	1000000023	117
8765		Spot	1	Image 1	4	1000000024	118
7461		Spot	1	Image 1	4	1000000025	119
7262		Spot	1	Image 1	4	1000000026	120
6131		Spot	1	Image 1	4	1000000027	121
7898		Spot	1	Image 1	4	1000000028	122
7513		Spot	1	Image 1	4	1000000029	123
6102		Spot	1	Image 1	5	1000000000	124
6427		Spot	1	Image 1	5	1000000001	125
10121		Spot	1	Image 1	5	1000000034	126
9001		Spot	1	Image 1	5	1000000002	127
8009		Spot	1	Image 1	5	1000000004	128
10839		Spot	1	Image 1	5	1000000005	129
6214		Spot	1	Image 1	5	1000000003	130
9126		Spot	1	Image 1	5	1000000007	131
6639		Spot	1	Image 1	5	1000000006	132
7669		Spot	1	Image 1	5	1000000036	133
6206		Spot	1	Image 1	5	1000000009	134
7012		Spot	1	Image 1	5	1000000010	135
6724		Spot	1	Image 1	5	1000000008	136
10008		Spot	1	Image 1	5	1000000011	137
7037		Spot	1	Image 1	5	1000000012	138
8100		Spot	1	Image 1	5	1000000013	139
10355		Spot	1	Image 1	5	1000000014	140
8622		Spot	1	Image 1	5	1000000030	141
12619		Spot	1	Image 1	5	1000000015	142
8876		Spot	1	Image 1	5	1000000032	143
9935		Spot	1	Image 1	5	1000000031	144
6804		Spot	1	Image 1	5	1000000016	145
10287		Spot	1	Image 1	5	1000000017	146
9310		Spot	1	Image 1	5	1000000018	147
8725		Spot	1	Image 1	5	1000000019	148
12319		Spot	1	Image 1	5	1000000020	149
11288		Spot	1	Image 1	5	1000000021	150
8573		Spot	1	Image 1	5	1000000033	151
9233		Spot	1	Image 1	5	1000000022	152
9892		Spot	1	Image 1	5	1000000023	153
9428		Spot	1	Image 1	5	1000000024	154
8146		Spot	1	Image 1	5	1000000025	155
8224		Spot	1	Image 1	5	1000000026	156
8312		Spot	1	Image 1	5	1000000028	157
8986		Spot	1	Image 1	5	1000000029	158
6534		Spot	1	Image 1	6	1000000000	159
7449		Spot	1	Image 1	6	1000000001	160
8308		Spot	1	Image 1	6	1000000034	161
8055		Spot	1	Image 1	6	1000000002	162
8976		Spot	1	Image 1	6	1000000005	163
7300		Spot	1	Image 1	6	1000000004	164
7222		Spot	1	Image 1	6	1000000003	165
6824		Spot	1	Image 1	6	1000000006	166
7915		Spot	1	Image 1	6	1000000007	167
7980		Spot	1	Image 1	6	1000000036	168
7265		Spot	1	Image 1	6	1000000009	169
7456		Spot	1	Image 1	6	1000000010	170
11162		Spot	1	Image 1	6	1000000011	171
7249		Spot	1	Image 1	6	1000000012	172
6755		Spot	1	Image 1	6	1000000013	173
9793		Spot	1	Image 1	6	1000000014	174
7265		Spot	1	Image 1	6	1000000035	175
9864		Spot	1	Image 1	6	1000000015	176
7345		Spot	1	Image 1	6	1000000037	177
8165		Spot	1	Image 1	6	1000000038	178
10025		Spot	1	Image 1	6	1000000031	179
9371		Spot	1	Image 1	6	1000000032	180
7440		Spot	1	Image 1	6	1000000016	181
8716		Spot	1	Image 1	6	1000000039	182
7579		Spot	1	Image 1	6	1000000040	183
8690		Spot	1	Image 1	6	1000000017	184
9778		Spot	1	Image 1	6	1000000018	185
6966		Spot	1	Image 1	6	1000000019	186
11063		Spot	1	Image 1	6	1000000020	187
11170		Spot	1	Image 1	6	1000000021	188
10250		Spot	1	Image 1	6	1000000033	189
9132		Spot	1	Image 1	6	1000000022	190
9059		Spot	1	Image 1	6	1000000023	191
6959		Spot	1	Image 1	6	1000000025	192
8242		Spot	1	Image 1	6	1000000024	193
8098		Spot	1	Image 1	6	1000000026	194
6536		Spot	1	Image 1	6	1000000027	195
10307		Spot	1	Image 1	6	1000000028	196
8061		Spot	1	Image 1	6	1000000029	197
8711		Spot	1	Image 1	6	1000000041	198
6904		Spot	1	Image 1	7	1000000000	199
7126		Spot	1	Image 1	7	1000000001	200
7948		Spot	1	Image 1	7	1000000034	201
8530		Spot	1	Image 1	7	1000000002	202
9653		Spot	1	Image 1	7	1000000042	203
8871		Spot	1	Image 1	7	1000000005	204
7138		Spot	1	Image 1	7	1000000004	205
7176		Spot	1	Image 1	7	1000000003	206
7886		Spot	1	Image 1	7	1000000006	207
8769		Spot	1	Image 1	7	1000000036	208
7993		Spot	1	Image 1	7	1000000007	209
7830		Spot	1	Image 1	7	1000000009	210
6548		Spot	1	Image 1	7	1000000010	211
8688		Spot	1	Image 1	7	1000000008	212
7520		Spot	1	Image 1	7	1000000011	213
6810		Spot	1	Image 1	7	1000000012	214
8748		Spot	1	Image 1	7	1000000013	215
7123		Spot	1	Image 1	7	1000000030	216
10021		Spot	1	Image 1	7	1000000014	217
7035		Spot	1	Image 1	7	1000000035	218
11979		Spot	1	Image 1	7	1000000015	219
6585		Spot	1	Image 1	7	1000000037	220
10132		Spot	1	Image 1	7	1000000043	221
10114		Spot	1	Image 1	7	1000000038	222
9189		Spot	1	Image 1	7	1000000031	223
7646		Spot	1	Image 1	7	1000000032	224
7546		Spot	1	Image 1	7	1000000039	225
6685		Spot	1	Image 1	7	1000000016	226
7635		Spot	1	Image 1	7	1000000040	227
8938		Spot	1	Image 1	7	1000000017	228
7447		Spot	1	Image 1	7	1000000019	229
9528		Spot	1	Image 1	7	1000000018	230
9703		Spot	1	Image 1	7	1000000044	231
10607		Spot	1	Image 1	7	1000000021	232
8351		Spot	1	Image 1	7	1000000033	233
9636		Spot	1	Image 1	7	1000000022	234
9789		Spot	1	Image 1	7	1000000023	235
8179		Spot	1	Image 1	7	1000000024	236
8144		Spot	1	Image 1	7	1000000025	237
9053		Spot	1	Image 1	7	1000000028	238
9445		Spot	1	Image 1	7	1000000029	239
6978		Spot	1	Image 1	7	1000000041	240
6599		Spot	1	Image 1	8	1000000000	241
5754		Spot	1	Image 1	8	1000000045	242
7244		Spot	1	Image 1	8	1000000001	243
6416		Spot	1	Image 1	8	1000000034	244
8682		Spot	1	Image 1	8	1000000002	245
7126		Spot	1	Image 1	8	1000000004	246
8950		Spot	1	Image 1	8	1000000005	247
6177		Spot	1	Image 1	8	1000000003	248
7747		Spot	1	Image 1	8	1000000006	249
8603		Spot	1	Image 1	8	1000000036	250
7736		Spot	1	Image 1	8	1000000007	251
6327		Spot	1	Image 1	8	1000000009	252
5822		Spot	1	Image 1	8	1000000010	253
7973		Spot	1	Image 1	8	1000000008	254
8479		Spot	1	Image 1	8	1000000011	255
6570		Spot	1	Image 1	8	1000000012	256
7360		Spot	1	Image 1	8	1000000046	257
9117		Spot	1	Image 1	8	1000000013	258
9134		Spot	1	Image 1	8	1000000030	259
6610		Spot	1	Image 1	8	1000000035	260
8814		Spot	1	Image 1	8	1000000014	261
8031		Spot	1	Image 1	8	1000000037	262
11587		Spot	1	Image 1	8	1000000015	263
8968		Spot	1	Image 1	8	1000000038	264
11152		Spot	1	Image 1	8	1000000031	265
7755		Spot	1	Image 1	8	1000000032	266
8916		Spot	1	Image 1	8	1000000039	267
7742		Spot	1	Image 1	8	1000000016	268
6771		Spot	1	Image 1	8	1000000040	269
7236		Spot	1	Image 1	8	1000000017	270
7572		Spot	1	Image 1	8	1000000019	271
8370		Spot	1	Image 1	8	1000000018	272
8176		Spot	1	Image 1	8	1000000047	273
8469		Spot	1	Image 1	8	1000000044	274
7755		Spot	1	Image 1	8	1000000020	275
10243		Spot	1	Image 1	8	1000000021	276
9390		Spot	1	Image 1	8	1000000033	277
9629		Spot	1	Image 1	8	1000000022	278
9440		Spot	1	Image 1	8	1000000048	279
8078		Spot	1	Image 1	8	1000000023	280
7521		Spot	1	Image 1	8	1000000025	281
7918		Spot	1	Image 1	8	1000000026	282
6774		Spot	1	Image 1	8	1000000027	283
8215		Spot	1	Image 1	8	1000000028	284
8393		Spot	1	Image 1	8	1000000029	285
7694		Spot	1	Image 1	8	1000000049	286
8896		Spot	1	Image 1	8	1000000041	287
8814		Spot	1	Image 1	9	1000000050	288
7959		Spot	1	Image 1	9	1000000000	289
6860		Spot	1	Image 1	9	1000000045	290
6652		Spot	1	Image 1	9	1000000034	291
9424		Spot	1	Image 1	9	1000000042	292
8595		Spot	1	Image 1	9	1000000002	293
8131		Spot	1	Image 1	9	1000000004	294
7612		Spot	1	Image 1	9	1000000005	295
7512		Spot	1	Image 1	9	1000000006	296
8188		Spot	1	Image 1	9	1000000036	297
9023		Spot	1	Image 1	9	1000000007	298
6931		Spot	1	Image 1	9	1000000009	299
7665		Spot	1	Image 1	9	1000000010	300
8244		Spot	1	Image 1	9	1000000011	301
7073		Spot	1	Image 1	9	1000000008	302
7230		Spot	1	Image 1	9	1000000046	303
8965		Spot	1	Image 1	9	1000000013	304
7738		Spot	1	Image 1	9	1000000030	305
7086		Spot	1	Image 1	9	1000000037	306
9381		Spot	1	Image 1	9	1000000015	307
10109		Spot	1	Image 1	9	1000000043	308
9125		Spot	1	Image 1	9	1000000038	309
9492		Spot	1	Image 1	9	1000000031	310
8689		Spot	1	Image 1	9	1000000039	311
7830		Spot	1	Image 1	9	1000000016	312
7724		Spot	1	Image 1	9	1000000040	313
8886		Spot	1	Image 1	9	1000000017	314
6422		Spot	1	Image 1	9	1000000019	315
9643		Spot	1	Image 1	9	1000000018	316
8595		Spot	1	Image 1	9	1000000051	317
7235		Spot	1	Image 1	9	1000000047	318
8703		Spot	1	Image 1	9	1000000044	319
8230		Spot	1	Image 1	9	1000000020	320
10063		Spot	1	Image 1	9	1000000021	321
9852		Spot	1	Image 1	9	1000000033	322
9728		Spot	1	Image 1	9	1000000022	323
14122		Spot	1	Image 1	9	1000000052	324
10550		Spot	1	Image 1	9	1000000048	325
8809		Spot	1	Image 1	9	1000000023	326
7572		Spot	1	Image 1	9	1000000024	327
7502		Spot	1	Image 1	9	1000000025	328
8029		Spot	1	Image 1	9	1000000026	329
7532		Spot	1	Image 1	9	1000000028	330
7846		Spot	1	Image 1	9	1000000029	331
7008		Spot	1	Image 1	9	1000000041	332
7086		Spot	1	Image 1	10	1000000053	333
9062		Spot	1	Image 1	10	1000000000	334
7142		Spot	1	Image 1	10	1000000045	335
8189		Spot	1	Image 1	10	1000000001	336
6219		Spot	1	Image 1	10	1000000034	337
8874		Spot	1	Image 1	10	1000000042	338
11586		Spot	1	Image 1	10	1000000002	339
6837		Spot	1	Image 1	10	1000000054	340
7252		Spot	1	Image 1	10	1000000004	341
8363		Spot	1	Image 1	10	1000000005	342
6569		Spot	1	Image 1	10	1000000003	343
6578		Spot	1	Image 1	10	1000000036	344
8808		Spot	1	Image 1	10	1000000007	345
7536		Spot	1	Image 1	10	1000000009	346
6243		Spot	1	Image 1	10	1000000010	347
7745		Spot	1	Image 1	10	1000000008	348
8970		Spot	1	Image 1	10	1000000011	349
6751		Spot	1	Image 1	10	1000000012	350
7472		Spot	1	Image 1	10	1000000046	351
7394		Spot	1	Image 1	10	1000000013	352
7440		Spot	1	Image 1	10	1000000030	353
6735		Spot	1	Image 1	10	1000000035	354
6847		Spot	1	Image 1	10	1000000014	355
7758		Spot	1	Image 1	10	1000000037	356
10641		Spot	1	Image 1	10	1000000055	357
8013		Spot	1	Image 1	10	1000000038	358
10126		Spot	1	Image 1	10	1000000043	359
10030		Spot	1	Image 1	10	1000000031	360
9038		Spot	1	Image 1	10	1000000039	361
6525		Spot	1	Image 1	10	1000000032	362
8046		Spot	1	Image 1	10	1000000016	363
5672		Spot	1	Image 1	10	1000000056	364
6960		Spot	1	Image 1	10	1000000040	365
9393		Spot	1	Image 1	10	1000000017	366
9320		Spot	1	Image 1	10	1000000018	367
7374		Spot	1	Image 1	10	1000000019	368
8741		Spot	1	Image 1	10	1000000051	369
8358		Spot	1	Image 1	10	1000000047	370
8657		Spot	1	Image 1	10	1000000044	371
10318		Spot	1	Image 1	10	1000000020	372
12057		Spot	1	Image 1	10	1000000021	373
9907		Spot	1	Image 1	10	1000000033	374
9105		Spot	1	Image 1	10	1000000022	375
7397		Spot	1	Image 1	10	1000000057	376
13545		Spot	1	Image 1	10	1000000052	377
7807		Spot	1	Image 1	10	1000000023	378
7454		Spot	1	Image 1	10	1000000024	379
8298		Spot	1	Image 1	10	1000000025	380
6142		Spot	1	Image 1	10	1000000027	381
7843		Spot	1	Image 1	10	1000000026	382
8095		Spot	1	Image 1	10	1000000028	383
7179		Spot	1	Image 1	10	1000000029	384
7354		Spot	1	Image 1	10	1000000049	385
7719		Spot	1	Image 1	10	1000000041	386
5957		Spot	1	Image 1	11	1000000053	387
7180		Spot	1	Image 1	11	1000000050	388
6706		Spot	1	Image 1	11	1000000000	389
6804		Spot	1	Image 1	11	1000000045	390
7543		Spot	1	Image 1	11	1000000001	391
5801		Spot	1	Image 1	11	1000000058	392
6906		Spot	1	Image 1	11	1000000034	393
8304		Spot	1	Image 1	11	1000000002	394
8388		Spot	1	Image 1	11	1000000054	395
7417		Spot	1	Image 1	11	1000000004	396
6454		Spot	1	Image 1	11	1000000003	397
6435		Spot	1	Image 1	11	1000000006	398
7086		Spot	1	Image 1	11	1000000036	399
8497		Spot	1	Image 1	11	1000000007	400
7244		Spot	1	Image 1	11	1000000009	401
6386		Spot	1	Image 1	11	1000000010	402
7558		Spot	1	Image 1	11	1000000011	403
8774		Spot	1	Image 1	11	1000000008	404
7959		Spot	1	Image 1	11	1000000012	405
7566		Spot	1	Image 1	11	1000000046	406
8487		Spot	1	Image 1	11	1000000013	407
7548		Spot	1	Image 1	11	1000000030	408
6187		Spot	1	Image 1	11	1000000035	409
9453		Spot	1	Image 1	11	1000000015	410
7063		Spot	1	Image 1	11	1000000037	411
10585		Spot	1	Image 1	11	1000000043	412
9289		Spot	1	Image 1	11	1000000038	413
10194		Spot	1	Image 1	11	1000000031	414
9446		Spot	1	Image 1	11	1000000039	415
8437		Spot	1	Image 1	11	1000000016	416
5641		Spot	1	Image 1	11	1000000056	417
7482		Spot	1	Image 1	11	1000000040	418
8726		Spot	1	Image 1	11	1000000017	419
7945		Spot	1	Image 1	11	1000000018	420
6647		Spot	1	Image 1	11	1000000019	421
9349		Spot	1	Image 1	11	1000000051	422
8025		Spot	1	Image 1	11	1000000047	423
7823		Spot	1	Image 1	11	1000000020	424
8558		Spot	1	Image 1	11	1000000044	425
10262		Spot	1	Image 1	11	1000000021	426
8421		Spot	1	Image 1	11	1000000033	427
9006		Spot	1	Image 1	11	1000000022	428
12220		Spot	1	Image 1	11	1000000052	429
8888		Spot	1	Image 1	11	1000000057	430
10698		Spot	1	Image 1	11	1000000048	431
6936		Spot	1	Image 1	11	1000000024	432
8097		Spot	1	Image 1	11	1000000026	433
8289		Spot	1	Image 1	11	1000000025	434
6807		Spot	1	Image 1	11	1000000027	435
8764		Spot	1	Image 1	11	1000000028	436
6991		Spot	1	Image 1	11	1000000029	437
7798		Spot	1	Image 1	11	1000000049	438
8082		Spot	1	Image 1	11	1000000041	439
6003		Spot	1	Image 1	12	1000000053	440
8669		Spot	1	Image 1	12	1000000050	441
7439		Spot	1	Image 1	12	1000000045	442
6716		Spot	1	Image 1	12	1000000001	443
5853		Spot	1	Image 1	12	1000000058	444
7834		Spot	1	Image 1	12	1000000034	445
8580		Spot	1	Image 1	12	1000000059	446
7448		Spot	1	Image 1	12	1000000042	447
9497		Spot	1	Image 1	12	1000000002	448
6670		Spot	1	Image 1	12	1000000054	449
8604		Spot	1	Image 1	12	1000000003	450
6371		Spot	1	Image 1	12	1000000005	451
8326		Spot	1	Image 1	12	1000000036	452
8559		Spot	1	Image 1	12	1000000007	453
8062		Spot	1	Image 1	12	1000000009	454
7093		Spot	1	Image 1	12	1000000010	455
8888		Spot	1	Image 1	12	1000000011	456
7497		Spot	1	Image 1	12	1000000008	457
7171		Spot	1	Image 1	12	1000000012	458
8193		Spot	1	Image 1	12	1000000046	459
10353		Spot	1	Image 1	12	1000000060	460
7170		Spot	1	Image 1	12	1000000061	461
9931		Spot	1	Image 1	12	1000000013	462
9127		Spot	1	Image 1	12	1000000030	463
6101		Spot	1	Image 1	12	1000000035	464
7751		Spot	1	Image 1	12	1000000014	465
9068		Spot	1	Image 1	12	1000000015	466
7080		Spot	1	Image 1	12	1000000062	467
7108		Spot	1	Image 1	12	1000000037	468
8980		Spot	1	Image 1	12	1000000055	469
10187		Spot	1	Image 1	12	1000000043	470
10596		Spot	1	Image 1	12	1000000031	471
6803		Spot	1	Image 1	12	1000000056	472
9443		Spot	1	Image 1	12	1000000039	473
6206		Spot	1	Image 1	12	1000000032	474
8090		Spot	1	Image 1	12	1000000016	475
9445		Spot	1	Image 1	12	1000000017	476
6390		Spot	1	Image 1	12	1000000019	477
8350		Spot	1	Image 1	12	1000000018	478
8775		Spot	1	Image 1	12	1000000051	479
7899		Spot	1	Image 1	12	1000000047	480
9112		Spot	1	Image 1	12	1000000044	481
8908		Spot	1	Image 1	12	1000000020	482
11591		Spot	1	Image 1	12	1000000021	483
7895		Spot	1	Image 1	12	1000000033	484
9051		Spot	1	Image 1	12	1000000022	485
10579		Spot	1	Image 1	12	1000000052	486
8710		Spot	1	Image 1	12	1000000057	487
9336		Spot	1	Image 1	12	1000000048	488
6612		Spot	1	Image 1	12	1000000023	489
6823		Spot	1	Image 1	12	1000000024	490
7133		Spot	1	Image 1	12	1000000026	491
7544		Spot	1	Image 1	12	1000000025	492
5648		Spot	1	Image 1	12	1000000027	493
9100		Spot	1	Image 1	12	1000000028	494
7910		Spot	1	Image 1	12	1000000029	495
8675		Spot	1	Image 1	12	1000000049	496
7950		Spot	1	Image 1	12	1000000041	497
5991		Spot	1	Image 1	13	1000000053	498
6880		Spot	1	Image 1	13	1000000050	499
6300		Spot	1	Image 1	13	1000000045	500
6175		Spot	1	Image 1	13	1000000001	501
6831		Spot	1	Image 1	13	1000000058	502
6474		Spot	1	Image 1	13	1000000034	503
9341		Spot	1	Image 1	13	1000000059	504
6569		Spot	1	Image 1	13	1000000042	505
7444		Spot	1	Image 1	13	1000000002	506
6577		Spot	1	Image 1	13	1000000004	507
9094		Spot	1	Image 1	13	1000000003	508
8763		Spot	1	Image 1	13	1000000036	509
6630		Spot	1	Image 1	13	1000000005	510
6193		Spot	1	Image 1	13	1000000006	511
9620		Spot	1	Image 1	13	1000000007	512
6261		Spot	1	Image 1	13	1000000009	513
5771		Spot	1	Image 1	13	1000000010	514
5702		Spot	1	Image 1	13	1000000012	515
6782		Spot	1	Image 1	13	1000000008	516
9097		Spot	1	Image 1	13	1000000060	517
7328		Spot	1	Image 1	13	1000000046	518
6789		Spot	1	Image 1	13	1000000061	519
8556		Spot	1	Image 1	13	1000000013	520
5785		Spot	1	Image 1	13	1000000035	521
8301		Spot	1	Image 1	13	1000000030	522
6917		Spot	1	Image 1	13	1000000014	523
9213		Spot	1	Image 1	13	1000000015	524
7054		Spot	1	Image 1	13	1000000037	525
9705		Spot	1	Image 1	13	1000000062	526
8917		Spot	1	Image 1	13	1000000055	527
7391		Spot	1	Image 1	13	1000000043	528
8697		Spot	1	Image 1	13	1000000038	529
7977		Spot	1	Image 1	13	1000000063	530
10877		Spot	1	Image 1	13	1000000031	531
7102		Spot	1	Image 1	13	1000000039	532
7178		Spot	1	Image 1	13	1000000016	533
6762		Spot	1	Image 1	13	1000000056	534
6943		Spot	1	Image 1	13	1000000032	535
6681		Spot	1	Image 1	13	1000000040	536
10094		Spot	1	Image 1	13	1000000017	537
7798		Spot	1	Image 1	13	1000000018	538
7279		Spot	1	Image 1	13	1000000019	539
8325		Spot	1	Image 1	13	1000000051	540
6826		Spot	1	Image 1	13	1000000047	541
8589		Spot	1	Image 1	13	1000000044	542
9857		Spot	1	Image 1	13	1000000020	543
9323		Spot	1	Image 1	13	1000000021	544
8085		Spot	1	Image 1	13	1000000033	545
11466		Spot	1	Image 1	13	1000000022	546
9766		Spot	1	Image 1	13	1000000052	547
9050		Spot	1	Image 1	13	1000000057	548
10609		Spot	1	Image 1	13	1000000048	549
7102		Spot	1	Image 1	13	1000000023	550
7591		Spot	1	Image 1	13	1000000025	551
5634		Spot	1	Image 1	13	1000000027	552
7175		Spot	1	Image 1	13	1000000026	553
7552		Spot	1	Image 1	13	1000000028	554
7499		Spot	1	Image 1	13	1000000029	555
8818		Spot	1	Image 1	13	1000000049	556
7959		Spot	1	Image 1	13	1000000041	557
6533		Spot	1	Image 1	14	1000000053	558
8293		Spot	1	Image 1	14	1000000050	559
5868		Spot	1	Image 1	14	1000000001	560
7745		Spot	1	Image 1	14	1000000058	561
8433		Spot	1	Image 1	14	1000000034	562
7846		Spot	1	Image 1	14	1000000059	563
6569		Spot	1	Image 1	14	1000000042	564
9701		Spot	1	Image 1	14	1000000002	565
7773		Spot	1	Image 1	14	1000000054	566
7751		Spot	1	Image 1	14	1000000004	567
9713		Spot	1	Image 1	14	1000000003	568
7743		Spot	1	Image 1	14	1000000005	569
8618		Spot	1	Image 1	14	1000000036	570
7375		Spot	1	Image 1	14	1000000007	571
7023		Spot	1	Image 1	14	1000000009	572
6767		Spot	1	Image 1	14	1000000010	573
6132		Spot	1	Image 1	14	1000000012	574
6632		Spot	1	Image 1	14	1000000046	575
7925		Spot	1	Image 1	14	1000000060	576
7459		Spot	1	Image 1	14	1000000061	577
7190		Spot	1	Image 1	14	1000000013	578
7705		Spot	1	Image 1	14	1000000035	579
9655		Spot	1	Image 1	14	1000000030	580
10337		Spot	1	Image 1	14	1000000015	581
7253		Spot	1	Image 1	14	1000000037	582
8984		Spot	1	Image 1	14	1000000062	583
8284		Spot	1	Image 1	14	1000000043	584
7919		Spot	1	Image 1	14	1000000038	585
8686		Spot	1	Image 1	14	1000000063	586
8143		Spot	1	Image 1	14	1000000039	587
7706		Spot	1	Image 1	14	1000000032	588
7868		Spot	1	Image 1	14	1000000016	589
5604		Spot	1	Image 1	14	1000000056	590
8175		Spot	1	Image 1	14	1000000040	591
9516		Spot	1	Image 1	14	1000000017	592
8733		Spot	1	Image 1	14	1000000018	593
8709		Spot	1	Image 1	14	1000000019	594
7352		Spot	1	Image 1	14	1000000051	595
7218		Spot	1	Image 1	14	1000000047	596
9805		Spot	1	Image 1	14	1000000020	597
8358		Spot	1	Image 1	14	1000000044	598
11748		Spot	1	Image 1	14	1000000021	599
6979		Spot	1	Image 1	14	1000000033	600
10208		Spot	1	Image 1	14	1000000052	601
7180		Spot	1	Image 1	14	1000000022	602
7290		Spot	1	Image 1	14	1000000057	603
10337		Spot	1	Image 1	14	1000000048	604
7285		Spot	1	Image 1	14	1000000023	605
8210		Spot	1	Image 1	14	1000000024	606
7369		Spot	1	Image 1	14	1000000027	607
7164		Spot	1	Image 1	14	1000000026	608
8269		Spot	1	Image 1	14	1000000028	609
6761		Spot	1	Image 1	14	1000000064	610
7255		Spot	1	Image 1	14	1000000029	611
8244		Spot	1	Image 1	14	1000000049	612
8271		Spot	1	Image 1	14	1000000041	613
7386		Spot	1	Image 1	15	1000000053	614
9259		Spot	1	Image 1	15	1000000050	615
5698		Spot	1	Image 1	15	1000000045	616
6173		Spot	1	Image 1	15	1000000001	617
6380		Spot	1	Image 1	15	1000000058	618
6745		Spot	1	Image 1	15	1000000065	619
8805		Spot	1	Image 1	15	1000000059	620
6116		Spot	1	Image 1	15	1000000042	621
9532		Spot	1	Image 1	15	1000000054	622
7918		Spot	1	Image 1	15	1000000003	623
6365		Spot	1	Image 1	15	1000000004	624
7933		Spot	1	Image 1	15	1000000036	625
7538		Spot	1	Image 1	15	1000000005	626
7216		Spot	1	Image 1	15	1000000066	627
6944		Spot	1	Image 1	15	1000000009	628
9223		Spot	1	Image 1	15	1000000067	629
5596		Spot	1	Image 1	15	1000000010	630
7147		Spot	1	Image 1	15	1000000012	631
9748		Spot	1	Image 1	15	1000000060	632
8204		Spot	1	Image 1	15	1000000046	633
8059		Spot	1	Image 1	15	1000000068	634
7096		Spot	1	Image 1	15	1000000013	635
7030		Spot	1	Image 1	15	1000000030	636
7576		Spot	1	Image 1	15	1000000014	637
6242		Spot	1	Image 1	15	1000000035	638
7302		Spot	1	Image 1	15	1000000015	639
7191		Spot	1	Image 1	15	1000000037	640
11348		Spot	1	Image 1	15	1000000062	641
8127		Spot	1	Image 1	15	1000000055	642
9203		Spot	1	Image 1	15	1000000038	643
7124		Spot	1	Image 1	15	1000000043	644
9912		Spot	1	Image 1	15	1000000063	645
10303		Spot	1	Image 1	15	1000000039	646
7899		Spot	1	Image 1	15	1000000016	647
6899		Spot	1	Image 1	15	1000000040	648
8609		Spot	1	Image 1	15	1000000017	649
6025		Spot	1	Image 1	15	1000000019	650
9173		Spot	1	Image 1	15	1000000018	651
8987		Spot	1	Image 1	15	1000000051	652
8054		Spot	1	Image 1	15	1000000047	653
8290		Spot	1	Image 1	15	1000000020	654
7352		Spot	1	Image 1	15	1000000044	655
11294		Spot	1	Image 1	15	1000000021	656
8246		Spot	1	Image 1	15	1000000033	657
9691		Spot	1	Image 1	15	1000000022	658
8996		Spot	1	Image 1	15	1000000052	659
8490		Spot	1	Image 1	15	1000000048	660
7868		Spot	1	Image 1	15	1000000057	661
8687		Spot	1	Image 1	15	1000000023	662
7608		Spot	1	Image 1	15	1000000024	663
8959		Spot	1	Image 1	15	1000000026	664
6581		Spot	1	Image 1	15	1000000027	665
7822		Spot	1	Image 1	15	1000000028	666
7425		Spot	1	Image 1	15	1000000064	667
8459		Spot	1	Image 1	15	1000000029	668
7003		Spot	1	Image 1	15	1000000049	669
7100		Spot	1	Image 1	15	1000000041	670
6950		Spot	1	Image 1	16	1000000053	671
6834		Spot	1	Image 1	16	1000000050	672
6015		Spot	1	Image 1	16	1000000001	673
6502		Spot	1	Image 1	16	1000000058	674
6424		Spot	1	Image 1	16	1000000065	675
9653		Spot	1	Image 1	16	1000000059	676
6154		Spot	1	Image 1	16	1000000042	677
7153		Spot	1	Image 1	16	1000000003	678
6948		Spot	1	Image 1	16	1000000004	679
6776		Spot	1	Image 1	16	1000000005	680
7165		Spot	1	Image 1	16	1000000036	681
9373		Spot	1	Image 1	16	1000000066	682
7200		Spot	1	Image 1	16	1000000069	683
6476		Spot	1	Image 1	16	1000000009	684
7592		Spot	1	Image 1	16	1000000010	685
9492		Spot	1	Image 1	16	1000000067	686
6000		Spot	1	Image 1	16	1000000012	687
6704		Spot	1	Image 1	16	1000000046	688
7474		Spot	1	Image 1	16	1000000060	689
8298		Spot	1	Image 1	16	1000000068	690
7940		Spot	1	Image 1	16	1000000061	691
7074		Spot	1	Image 1	16	1000000013	692
7021		Spot	1	Image 1	16	1000000030	693
9967		Spot	1	Image 1	16	1000000055	694
6996		Spot	1	Image 1	16	1000000037	695
10966		Spot	1	Image 1	16	1000000062	696
7399		Spot	1	Image 1	16	1000000038	697
8107		Spot	1	Image 1	16	1000000043	698
8982		Spot	1	Image 1	16	1000000070	699
9739		Spot	1	Image 1	16	1000000039	700
6256		Spot	1	Image 1	16	1000000056	701
6951		Spot	1	Image 1	16	1000000040	702
9618		Spot	1	Image 1	16	1000000016	703
6716		Spot	1	Image 1	16	1000000017	704
8823		Spot	1	Image 1	16	1000000018	705
8356		Spot	1	Image 1	16	1000000019	706
8844		Spot	1	Image 1	16	1000000051	707
6771		Spot	1	Image 1	16	1000000047	708
8915		Spot	1	Image 1	16	1000000020	709
8653		Spot	1	Image 1	16	1000000044	710
10532		Spot	1	Image 1	16	1000000021	711
7523		Spot	1	Image 1	16	1000000033	712
9117		Spot	1	Image 1	16	1000000022	713
8557		Spot	1	Image 1	16	1000000052	714
7830		Spot	1	Image 1	16	1000000057	715
8213		Spot	1	Image 1	16	1000000048	716
8460		Spot	1	Image 1	16	1000000023	717
6740		Spot	1	Image 1	16	1000000071	718
6472		Spot	1	Image 1	16	1000000072	719
7895		Spot	1	Image 1	16	1000000024	720
6967		Spot	1	Image 1	16	1000000028	721
7533		Spot	1	Image 1	16	1000000064	722
6916		Spot	1	Image 1	16	1000000029	723
6516		Spot	1	Image 1	16	1000000049	724
8298		Spot	1	Image 1	16	1000000041	725
7123		Spot	1	Image 1	17	1000000053	726
7277		Spot	1	Image 1	17	1000000050	727
6836		Spot	1	Image 1	17	1000000045	728
7962		Spot	1	Image 1	17	1000000001	729
5615		Spot	1	Image 1	17	1000000058	730
6097		Spot	1	Image 1	17	1000000065	731
9501		Spot	1	Image 1	17	1000000059	732
7607		Spot	1	Image 1	17	1000000073	733
7649		Spot	1	Image 1	17	1000000042	734
6681		Spot	1	Image 1	17	1000000074	735
7365		Spot	1	Image 1	17	1000000054	736
7597		Spot	1	Image 1	17	1000000003	737
7193		Spot	1	Image 1	17	1000000005	738
8575		Spot	1	Image 1	17	1000000036	739
7147		Spot	1	Image 1	17	1000000066	740
6168		Spot	1	Image 1	17	1000000069	741
6031		Spot	1	Image 1	17	1000000009	742
7464		Spot	1	Image 1	17	1000000075	743
8655		Spot	1	Image 1	17	1000000067	744
7177		Spot	1	Image 1	17	1000000012	745
8238		Spot	1	Image 1	17	1000000046	746
7411		Spot	1	Image 1	17	1000000060	747
8789		Spot	1	Image 1	17	1000000068	748
7438		Spot	1	Image 1	17	1000000061	749
8832		Spot	1	Image 1	17	1000000030	750
9647		Spot	1	Image 1	17	1000000062	751
8014		Spot	1	Image 1	17	1000000043	752
6796		Spot	1	Image 1	17	1000000063	753
9175		Spot	1	Image 1	17	1000000039	754
6454		Spot	1	Image 1	17	1000000056	755
9191		Spot	1	Image 1	17	1000000016	756
7840		Spot	1	Image 1	17	1000000076	757
8333		Spot	1	Image 1	17	1000000017	758
7226		Spot	1	Image 1	17	1000000018	759
9293		Spot	1	Image 1	17	1000000051	760
8128		Spot	1	Image 1	17	1000000047	761
9014		Spot	1	Image 1	17	1000000044	762
9416		Spot	1	Image 1	17	1000000020	763
9269		Spot	1	Image 1	17	1000000021	764
8301		Spot	1	Image 1	17	1000000022	765
8429		Spot	1	Image 1	17	1000000033	766
9936		Spot	1	Image 1	17	1000000052	767
9159		Spot	1	Image 1	17	1000000048	768
9316		Spot	1	Image 1	17	1000000057	769
7123		Spot	1	Image 1	17	1000000023	770
7016		Spot	1	Image 1	17	1000000071	771
6227		Spot	1	Image 1	17	1000000072	772
6719		Spot	1	Image 1	17	1000000024	773
8406		Spot	1	Image 1	17	1000000028	774
7625		Spot	1	Image 1	17	1000000064	775
7775		Spot	1	Image 1	17	1000000029	776
7208		Spot	1	Image 1	17	1000000049	777
7794		Spot	1	Image 1	17	1000000041	778
6906		Spot	1	Image 1	18	1000000053	779
7348		Spot	1	Image 1	18	1000000050	780
6716		Spot	1	Image 1	18	1000000077	781
6164		Spot	1	Image 1	18	1000000058	782
6129		Spot	1	Image 1	18	1000000065	783
10623		Spot	1	Image 1	18	1000000078	784
8670		Spot	1	Image 1	18	1000000073	785
6822		Spot	1	Image 1	18	1000000079	786
6565		Spot	1	Image 1	18	1000000054	787
7784		Spot	1	Image 1	18	1000000074	788
9821		Spot	1	Image 1	18	1000000003	789
8126		Spot	1	Image 1	18	1000000005	790
8586		Spot	1	Image 1	18	1000000036	791
7206		Spot	1	Image 1	18	1000000066	792
5990		Spot	1	Image 1	18	1000000009	793
6277		Spot	1	Image 1	18	1000000075	794
6352		Spot	1	Image 1	18	1000000010	795
8761		Spot	1	Image 1	18	1000000067	796
6741		Spot	1	Image 1	18	1000000012	797
6632		Spot	1	Image 1	18	1000000046	798
8183		Spot	1	Image 1	18	1000000060	799
8091		Spot	1	Image 1	18	1000000061	800
8484		Spot	1	Image 1	18	1000000055	801
11020		Spot	1	Image 1	18	1000000062	802
7583		Spot	1	Image 1	18	1000000043	803
7899		Spot	1	Image 1	18	1000000063	804
6665		Spot	1	Image 1	18	1000000070	805
8888		Spot	1	Image 1	18	1000000039	806
9575		Spot	1	Image 1	18	1000000080	807
8487		Spot	1	Image 1	18	1000000040	808
7089		Spot	1	Image 1	18	1000000076	809
7268		Spot	1	Image 1	18	1000000017	810
7209		Spot	1	Image 1	18	1000000018	811
8023		Spot	1	Image 1	18	1000000019	812
12233		Spot	1	Image 1	18	1000000051	813
7295		Spot	1	Image 1	18	1000000047	814
10268		Spot	1	Image 1	18	1000000044	815
8829		Spot	1	Image 1	18	1000000020	816
10054		Spot	1	Image 1	18	1000000021	817
7936		Spot	1	Image 1	18	1000000033	818
8842		Spot	1	Image 1	18	1000000052	819
7504		Spot	1	Image 1	18	1000000022	820
9162		Spot	1	Image 1	18	1000000048	821
7564		Spot	1	Image 1	18	1000000057	822
6474		Spot	1	Image 1	18	1000000071	823
8316		Spot	1	Image 1	18	1000000023	824
7857		Spot	1	Image 1	18	1000000024	825
6834		Spot	1	Image 1	18	1000000072	826
5877		Spot	1	Image 1	18	1000000081	827
9193		Spot	1	Image 1	18	1000000028	828
7469		Spot	1	Image 1	18	1000000064	829
7957		Spot	1	Image 1	18	1000000029	830
7313		Spot	1	Image 1	18	1000000049	831
6674		Spot	1	Image 1	18	1000000041	832
5995		Spot	1	Image 1	19	1000000053	833
6838		Spot	1	Image 1	19	1000000050	834
6716		Spot	1	Image 1	19	1000000045	835
7155		Spot	1	Image 1	19	1000000077	836
5508		Spot	1	Image 1	19	1000000058	837
8083		Spot	1	Image 1	19	1000000059	838
7044		Spot	1	Image 1	19	1000000065	839
9184		Spot	1	Image 1	19	1000000078	840
7928		Spot	1	Image 1	19	1000000073	841
6689		Spot	1	Image 1	19	1000000079	842
9395		Spot	1	Image 1	19	1000000074	843
7862		Spot	1	Image 1	19	1000000054	844
7157		Spot	1	Image 1	19	1000000003	845
7425		Spot	1	Image 1	19	1000000005	846
9071		Spot	1	Image 1	19	1000000036	847
8295		Spot	1	Image 1	19	1000000066	848
6589		Spot	1	Image 1	19	1000000069	849
6715		Spot	1	Image 1	19	1000000009	850
7248		Spot	1	Image 1	19	1000000082	851
7042		Spot	1	Image 1	19	1000000012	852
7229		Spot	1	Image 1	19	1000000068	853
7049		Spot	1	Image 1	19	1000000060	854
6505		Spot	1	Image 1	19	1000000046	855
8616		Spot	1	Image 1	19	1000000061	856
8626		Spot	1	Image 1	19	1000000055	857
9838		Spot	1	Image 1	19	1000000062	858
7179		Spot	1	Image 1	19	1000000043	859
7103		Spot	1	Image 1	19	1000000070	860
8340		Spot	1	Image 1	19	1000000039	861
8182		Spot	1	Image 1	19	1000000080	862
6346		Spot	1	Image 1	19	1000000056	863
8198		Spot	1	Image 1	19	1000000076	864
6508		Spot	1	Image 1	19	1000000017	865
8407		Spot	1	Image 1	19	1000000018	866
7408		Spot	1	Image 1	19	1000000019	867
12930		Spot	1	Image 1	19	1000000051	868
8015		Spot	1	Image 1	19	1000000047	869
9721		Spot	1	Image 1	19	1000000044	870
7819		Spot	1	Image 1	19	1000000020	871
9348		Spot	1	Image 1	19	1000000021	872
8117		Spot	1	Image 1	19	1000000033	873
10613		Spot	1	Image 1	19	1000000052	874
8131		Spot	1	Image 1	19	1000000022	875
9207		Spot	1	Image 1	19	1000000048	876
7090		Spot	1	Image 1	19	1000000057	877
6639		Spot	1	Image 1	19	1000000083	878
6584		Spot	1	Image 1	19	1000000071	879
7771		Spot	1	Image 1	19	1000000023	880
6951		Spot	1	Image 1	19	1000000024	881
5509		Spot	1	Image 1	19	1000000081	882
9492		Spot	1	Image 1	19	1000000028	883
6368		Spot	1	Image 1	19	1000000064	884
8071		Spot	1	Image 1	19	1000000029	885
8007		Spot	1	Image 1	19	1000000041	886
5841		Spot	1	Image 1	19	1000000049	887
5649		Spot	1	Image 1	20	1000000053	888
6171		Spot	1	Image 1	20	1000000050	889
7173		Spot	1	Image 1	20	1000000077	890
5888		Spot	1	Image 1	20	1000000058	891
8490		Spot	1	Image 1	20	1000000065	892
7365		Spot	1	Image 1	20	1000000073	893
8217		Spot	1	Image 1	20	1000000079	894
7721		Spot	1	Image 1	20	1000000078	895
6568		Spot	1	Image 1	20	1000000054	896
8187		Spot	1	Image 1	20	1000000003	897
8798		Spot	1	Image 1	20	1000000074	898
7719		Spot	1	Image 1	20	1000000005	899
7749		Spot	1	Image 1	20	1000000036	900
7904		Spot	1	Image 1	20	1000000066	901
5813		Spot	1	Image 1	20	1000000069	902
9127		Spot	1	Image 1	20	1000000082	903
6535		Spot	1	Image 1	20	1000000067	904
7736		Spot	1	Image 1	20	1000000068	905
6172		Spot	1	Image 1	20	1000000075	906
8291		Spot	1	Image 1	20	1000000012	907
7215		Spot	1	Image 1	20	1000000060	908
8356		Spot	1	Image 1	20	1000000061	909
8409		Spot	1	Image 1	20	1000000055	910
7833		Spot	1	Image 1	20	1000000062	911
7706		Spot	1	Image 1	20	1000000063	912
7044		Spot	1	Image 1	20	1000000043	913
6562		Spot	1	Image 1	20	1000000070	914
6665		Spot	1	Image 1	20	1000000039	915
6449		Spot	1	Image 1	20	1000000040	916
7052		Spot	1	Image 1	20	1000000076	917
6280		Spot	1	Image 1	20	1000000084	918
8132		Spot	1	Image 1	20	1000000017	919
9059		Spot	1	Image 1	20	1000000018	920
6350		Spot	1	Image 1	20	1000000019	921
13663		Spot	1	Image 1	20	1000000051	922
6917		Spot	1	Image 1	20	1000000047	923
8906		Spot	1	Image 1	20	1000000044	924
8723		Spot	1	Image 1	20	1000000020	925
8865		Spot	1	Image 1	20	1000000021	926
9023		Spot	1	Image 1	20	1000000052	927
7886		Spot	1	Image 1	20	1000000022	928
6370		Spot	1	Image 1	20	1000000033	929
8028		Spot	1	Image 1	20	1000000057	930
8774		Spot	1	Image 1	20	1000000048	931
7213		Spot	1	Image 1	20	1000000071	932
6815		Spot	1	Image 1	20	1000000083	933
7585		Spot	1	Image 1	20	1000000023	934
7626		Spot	1	Image 1	20	1000000024	935
6847		Spot	1	Image 1	20	1000000072	936
6156		Spot	1	Image 1	20	1000000081	937
9238		Spot	1	Image 1	20	1000000028	938
7224		Spot	1	Image 1	20	1000000064	939
9307		Spot	1	Image 1	20	1000000029	940
7995		Spot	1	Image 1	20	1000000041	941
6179		Spot	1	Image 1	20	1000000049	942
6824		Spot	1	Image 1	21	1000000053	943
7360		Spot	1	Image 1	21	1000000050	944
6268		Spot	1	Image 1	21	1000000045	945
5761		Spot	1	Image 1	21	1000000077	946
5690		Spot	1	Image 1	21	1000000065	947
6082		Spot	1	Image 1	21	1000000059	948
6884		Spot	1	Image 1	21	1000000073	949
8296		Spot	1	Image 1	21	1000000079	950
6932		Spot	1	Image 1	21	1000000054	951
7946		Spot	1	Image 1	21	1000000003	952
12010		Spot	1	Image 1	21	1000000074	953
6161		Spot	1	Image 1	21	1000000085	954
7148		Spot	1	Image 1	21	1000000066	955
7241		Spot	1	Image 1	21	1000000036	956
5800		Spot	1	Image 1	21	1000000069	957
6789		Spot	1	Image 1	21	1000000009	958
8164		Spot	1	Image 1	21	1000000082	959
8057		Spot	1	Image 1	21	1000000068	960
6710		Spot	1	Image 1	21	1000000067	961
6828		Spot	1	Image 1	21	1000000075	962
8030		Spot	1	Image 1	21	1000000046	963
8267		Spot	1	Image 1	21	1000000060	964
8784		Spot	1	Image 1	21	1000000061	965
9563		Spot	1	Image 1	21	1000000062	966
9517		Spot	1	Image 1	21	1000000086	967
9122		Spot	1	Image 1	21	1000000087	968
6981		Spot	1	Image 1	21	1000000063	969
7741		Spot	1	Image 1	21	1000000070	970
8079		Spot	1	Image 1	21	1000000080	971
7502		Spot	1	Image 1	21	1000000039	972
7449		Spot	1	Image 1	21	1000000040	973
5679		Spot	1	Image 1	21	1000000056	974
7248		Spot	1	Image 1	21	1000000076	975
7435		Spot	1	Image 1	21	1000000017	976
7877		Spot	1	Image 1	21	1000000084	977
7197		Spot	1	Image 1	21	1000000018	978
9848		Spot	1	Image 1	21	1000000051	979
7770		Spot	1	Image 1	21	1000000019	980
6819		Spot	1	Image 1	21	1000000047	981
8292		Spot	1	Image 1	21	1000000020	982
9735		Spot	1	Image 1	21	1000000044	983
10896		Spot	1	Image 1	21	1000000021	984
9098		Spot	1	Image 1	21	1000000033	985
8937		Spot	1	Image 1	21	1000000052	986
7142		Spot	1	Image 1	21	1000000022	987
6613		Spot	1	Image 1	21	1000000057	988
8497		Spot	1	Image 1	21	1000000048	989
6360		Spot	1	Image 1	21	1000000071	990
7430		Spot	1	Image 1	21	1000000083	991
6654		Spot	1	Image 1	21	1000000023	992
7204		Spot	1	Image 1	21	1000000024	993
6467		Spot	1	Image 1	21	1000000081	994
6727		Spot	1	Image 1	21	1000000028	995
8228		Spot	1	Image 1	21	1000000064	996
8320		Spot	1	Image 1	21	1000000029	997
6584		Spot	1	Image 1	21	1000000041	998
5780		Spot	1	Image 1	22	1000000053	999
6376		Spot	1	Image 1	22	1000000050	1000
6163		Spot	1	Image 1	22	1000000077	1001
6705		Spot	1	Image 1	22	1000000058	1002
6949		Spot	1	Image 1	22	1000000059	1003
5748		Spot	1	Image 1	22	1000000065	1004
7809		Spot	1	Image 1	22	1000000073	1005
6928		Spot	1	Image 1	22	1000000078	1006
8854		Spot	1	Image 1	22	1000000079	1007
6365		Spot	1	Image 1	22	1000000054	1008
12590		Spot	1	Image 1	22	1000000074	1009
8261		Spot	1	Image 1	22	1000000085	1010
8379		Spot	1	Image 1	22	1000000003	1011
8301		Spot	1	Image 1	22	1000000066	1012
7007		Spot	1	Image 1	22	1000000036	1013
5669		Spot	1	Image 1	22	1000000069	1014
7589		Spot	1	Image 1	22	1000000082	1015
7842		Spot	1	Image 1	22	1000000068	1016
8400		Spot	1	Image 1	22	1000000067	1017
7052		Spot	1	Image 1	22	1000000075	1018
8782		Spot	1	Image 1	22	1000000046	1019
7729		Spot	1	Image 1	22	1000000060	1020
6993		Spot	1	Image 1	22	1000000061	1021
7207		Spot	1	Image 1	22	1000000086	1022
8144		Spot	1	Image 1	22	1000000062	1023
8419		Spot	1	Image 1	22	1000000087	1024
7590		Spot	1	Image 1	22	1000000070	1025
7315		Spot	1	Image 1	22	1000000080	1026
7525		Spot	1	Image 1	22	1000000040	1027
6345		Spot	1	Image 1	22	1000000076	1028
7984		Spot	1	Image 1	22	1000000017	1029
7335		Spot	1	Image 1	22	1000000084	1030
7213		Spot	1	Image 1	22	1000000018	1031
6183		Spot	1	Image 1	22	1000000019	1032
8096		Spot	1	Image 1	22	1000000047	1033
7814		Spot	1	Image 1	22	1000000044	1034
9605		Spot	1	Image 1	22	1000000020	1035
10828		Spot	1	Image 1	22	1000000021	1036
7719		Spot	1	Image 1	22	1000000033	1037
8631		Spot	1	Image 1	22	1000000052	1038
8470		Spot	1	Image 1	22	1000000022	1039
8665		Spot	1	Image 1	22	1000000048	1040
7682		Spot	1	Image 1	22	1000000057	1041
7255		Spot	1	Image 1	22	1000000071	1042
6610		Spot	1	Image 1	22	1000000023	1043
5689		Spot	1	Image 1	22	1000000072	1044
5634		Spot	1	Image 1	22	1000000081	1045
7120		Spot	1	Image 1	22	1000000028	1046
7912		Spot	1	Image 1	22	1000000064	1047
7624		Spot	1	Image 1	22	1000000029	1048
6889		Spot	1	Image 1	22	1000000041	1049
7329		Spot	1	Image 1	23	1000000053	1050
6493		Spot	1	Image 1	23	1000000050	1051
5952		Spot	1	Image 1	23	1000000077	1052
6274		Spot	1	Image 1	23	1000000058	1053
7707		Spot	1	Image 1	23	1000000059	1054
7649		Spot	1	Image 1	23	1000000073	1055
6128		Spot	1	Image 1	23	1000000078	1056
8238		Spot	1	Image 1	23	1000000079	1057
10293		Spot	1	Image 1	23	1000000074	1058
8581		Spot	1	Image 1	23	1000000085	1059
6019		Spot	1	Image 1	23	1000000003	1060
8053		Spot	1	Image 1	23	1000000066	1061
6688		Spot	1	Image 1	23	1000000009	1062
6887		Spot	1	Image 1	23	1000000082	1063
7296		Spot	1	Image 1	23	1000000068	1064
8060		Spot	1	Image 1	23	1000000067	1065
7062		Spot	1	Image 1	23	1000000075	1066
7735		Spot	1	Image 1	23	1000000060	1067
8184		Spot	1	Image 1	23	1000000046	1068
7209		Spot	1	Image 1	23	1000000088	1069
6381		Spot	1	Image 1	23	1000000061	1070
8271		Spot	1	Image 1	23	1000000089	1071
7393		Spot	1	Image 1	23	1000000086	1072
7522		Spot	1	Image 1	23	1000000087	1073
6676		Spot	1	Image 1	23	1000000063	1074
7923		Spot	1	Image 1	23	1000000090	1075
9713		Spot	1	Image 1	23	1000000091	1076
8939		Spot	1	Image 1	23	1000000080	1077
6041		Spot	1	Image 1	23	1000000039	1078
6423		Spot	1	Image 1	23	1000000056	1079
8397		Spot	1	Image 1	23	1000000076	1080
8932		Spot	1	Image 1	23	1000000084	1081
7763		Spot	1	Image 1	23	1000000018	1082
7809		Spot	1	Image 1	23	1000000047	1083
8840		Spot	1	Image 1	23	1000000044	1084
9450		Spot	1	Image 1	23	1000000020	1085
11278		Spot	1	Image 1	23	1000000021	1086
6298		Spot	1	Image 1	23	1000000033	1087
8193		Spot	1	Image 1	23	1000000022	1088
8000		Spot	1	Image 1	23	1000000052	1089
9615		Spot	1	Image 1	23	1000000048	1090
7821		Spot	1	Image 1	23	1000000057	1091
5874		Spot	1	Image 1	23	1000000071	1092
8231		Spot	1	Image 1	23	1000000083	1093
6261		Spot	1	Image 1	23	1000000023	1094
5720		Spot	1	Image 1	23	1000000081	1095
7138		Spot	1	Image 1	23	1000000028	1096
8396		Spot	1	Image 1	23	1000000064	1097
10277		Spot	1	Image 1	23	1000000029	1098
8691		Spot	1	Image 1	23	1000000041	1099
6254		Spot	1	Image 1	24	1000000053	1100
5944		Spot	1	Image 1	24	1000000092	1101
6995		Spot	1	Image 1	24	1000000059	1102
6457		Spot	1	Image 1	24	1000000065	1103
6982		Spot	1	Image 1	24	1000000073	1104
6212		Spot	1	Image 1	24	1000000078	1105
8931		Spot	1	Image 1	24	1000000079	1106
10616		Spot	1	Image 1	24	1000000074	1107
8401		Spot	1	Image 1	24	1000000085	1108
7274		Spot	1	Image 1	24	1000000003	1109
8054		Spot	1	Image 1	24	1000000093	1110
6989		Spot	1	Image 1	24	1000000066	1111
9552		Spot	1	Image 1	24	1000000036	1112
5816		Spot	1	Image 1	24	1000000069	1113
7600		Spot	1	Image 1	24	1000000009	1114
8297		Spot	1	Image 1	24	1000000082	1115
7631		Spot	1	Image 1	24	1000000068	1116
6811		Spot	1	Image 1	24	1000000067	1117
7276		Spot	1	Image 1	24	1000000075	1118
7692		Spot	1	Image 1	24	1000000046	1119
7128		Spot	1	Image 1	24	1000000061	1120
6351		Spot	1	Image 1	24	1000000088	1121
10962		Spot	1	Image 1	24	1000000089	1122
7874		Spot	1	Image 1	24	1000000090	1123
9806		Spot	1	Image 1	24	1000000080	1124
9245		Spot	1	Image 1	24	1000000091	1125
7279		Spot	1	Image 1	24	1000000070	1126
6471		Spot	1	Image 1	24	1000000056	1127
7505		Spot	1	Image 1	24	1000000076	1128
7671		Spot	1	Image 1	24	1000000084	1129
7050		Spot	1	Image 1	24	1000000018	1130
8936		Spot	1	Image 1	24	1000000047	1131
7830		Spot	1	Image 1	24	1000000044	1132
8522		Spot	1	Image 1	24	1000000020	1133
12055		Spot	1	Image 1	24	1000000021	1134
7521		Spot	1	Image 1	24	1000000033	1135
7173		Spot	1	Image 1	24	1000000022	1136
7911		Spot	1	Image 1	24	1000000057	1137
9002		Spot	1	Image 1	24	1000000048	1138
5926		Spot	1	Image 1	24	1000000071	1139
6886		Spot	1	Image 1	24	1000000072	1140
8333		Spot	1	Image 1	24	1000000083	1141
6026		Spot	1	Image 1	24	1000000081	1142
8733		Spot	1	Image 1	24	1000000028	1143
7254		Spot	1	Image 1	24	1000000064	1144
9579		Spot	1	Image 1	24	1000000029	1145
6194		Spot	1	Image 1	24	1000000094	1146
7969		Spot	1	Image 1	24	1000000041	1147
6724		Spot	1	Image 1	25	1000000053	1148
6122		Spot	1	Image 1	25	1000000092	1149
6491		Spot	1	Image 1	25	1000000077	1150
5865		Spot	1	Image 1	25	1000000058	1151
10544		Spot	1	Image 1	25	1000000079	1152
7709		Spot	1	Image 1	25	1000000073	1153
6313		Spot	1	Image 1	25	1000000078	1154
9423		Spot	1	Image 1	25	1000000074	1155
6266		Spot	1	Image 1	25	1000000085	1156
8008		Spot	1	Image 1	25	1000000003	1157
11854		Spot	1	Image 1	25	1000000093	1158
6722		Spot	1	Image 1	25	1000000066	1159
7647		Spot	1	Image 1	25	1000000036	1160
6644		Spot	1	Image 1	25	1000000069	1161
7578		Spot	1	Image 1	25	1000000082	1162
8968		Spot	1	Image 1	25	1000000009	1163
8601		Spot	1	Image 1	25	1000000068	1164
8104		Spot	1	Image 1	25	1000000067	1165
8380		Spot	1	Image 1	25	1000000075	1166
7957		Spot	1	Image 1	25	1000000046	1167
6814		Spot	1	Image 1	25	1000000088	1168
9195		Spot	1	Image 1	25	1000000089	1169
7802		Spot	1	Image 1	25	1000000086	1170
8986		Spot	1	Image 1	25	1000000090	1171
8246		Spot	1	Image 1	25	1000000063	1172
8176		Spot	1	Image 1	25	1000000087	1173
8213		Spot	1	Image 1	25	1000000080	1174
8972		Spot	1	Image 1	25	1000000091	1175
6505		Spot	1	Image 1	25	1000000070	1176
7513		Spot	1	Image 1	25	1000000039	1177
6290		Spot	1	Image 1	25	1000000076	1178
7290		Spot	1	Image 1	25	1000000084	1179
7282		Spot	1	Image 1	25	1000000018	1180
6702		Spot	1	Image 1	25	1000000047	1181
7896		Spot	1	Image 1	25	1000000044	1182
8420		Spot	1	Image 1	25	1000000020	1183
11030		Spot	1	Image 1	25	1000000021	1184
7321		Spot	1	Image 1	25	1000000033	1185
7909		Spot	1	Image 1	25	1000000022	1186
6869		Spot	1	Image 1	25	1000000057	1187
7844		Spot	1	Image 1	25	1000000048	1188
7151		Spot	1	Image 1	25	1000000071	1189
7165		Spot	1	Image 1	25	1000000083	1190
6846		Spot	1	Image 1	25	1000000081	1191
7984		Spot	1	Image 1	25	1000000028	1192
7164		Spot	1	Image 1	25	1000000064	1193
6972		Spot	1	Image 1	25	1000000029	1194
6549		Spot	1	Image 1	25	1000000094	1195
6958		Spot	1	Image 1	25	1000000041	1196
6326		Spot	1	Image 1	26	1000000053	1197
6727		Spot	1	Image 1	26	1000000092	1198
6881		Spot	1	Image 1	26	1000000065	1199
6601		Spot	1	Image 1	26	1000000078	1200
7258		Spot	1	Image 1	26	1000000079	1201
9951		Spot	1	Image 1	26	1000000074	1202
7150		Spot	1	Image 1	26	1000000085	1203
5923		Spot	1	Image 1	26	1000000003	1204
8861		Spot	1	Image 1	26	1000000093	1205
7029		Spot	1	Image 1	26	1000000036	1206
6692		Spot	1	Image 1	26	1000000066	1207
7882		Spot	1	Image 1	26	1000000082	1208
9541		Spot	1	Image 1	26	1000000009	1209
7806		Spot	1	Image 1	26	1000000075	1210
8360		Spot	1	Image 1	26	1000000067	1211
7441		Spot	1	Image 1	26	1000000046	1212
8052		Spot	1	Image 1	26	1000000088	1213
8369		Spot	1	Image 1	26	1000000089	1214
7174		Spot	1	Image 1	26	1000000086	1215
9795		Spot	1	Image 1	26	1000000090	1216
7334		Spot	1	Image 1	26	1000000063	1217
9326		Spot	1	Image 1	26	1000000087	1218
7222		Spot	1	Image 1	26	1000000080	1219
7834		Spot	1	Image 1	26	1000000070	1220
6470		Spot	1	Image 1	26	1000000039	1221
6937		Spot	1	Image 1	26	1000000076	1222
7178		Spot	1	Image 1	26	1000000084	1223
7654		Spot	1	Image 1	26	1000000018	1224
7404		Spot	1	Image 1	26	1000000044	1225
7532		Spot	1	Image 1	26	1000000020	1226
10530		Spot	1	Image 1	26	1000000021	1227
7627		Spot	1	Image 1	26	1000000033	1228
8283		Spot	1	Image 1	26	1000000022	1229
8298		Spot	1	Image 1	26	1000000057	1230
8323		Spot	1	Image 1	26	1000000048	1231
5980		Spot	1	Image 1	26	1000000071	1232
7405		Spot	1	Image 1	26	1000000072	1233
6213		Spot	1	Image 1	26	1000000083	1234
5759		Spot	1	Image 1	26	1000000081	1235
6360		Spot	1	Image 1	26	1000000028	1236
7777		Spot	1	Image 1	26	1000000064	1237
7689		Spot	1	Image 1	26	1000000029	1238
6731		Spot	1	Image 1	26	1000000094	1239
6526		Spot	1	Image 1	27	1000000053	1240
6713		Spot	1	Image 1	27	1000000092	1241
6721		Spot	1	Image 1	27	1000000077	1242
6425		Spot	1	Image 1	27	1000000065	1243
6878		Spot	1	Image 1	27	1000000078	1244
8938		Spot	1	Image 1	27	1000000079	1245
6905		Spot	1	Image 1	27	1000000073	1246
9154		Spot	1	Image 1	27	1000000074	1247
7286		Spot	1	Image 1	27	1000000085	1248
5990		Spot	1	Image 1	27	1000000003	1249
7961		Spot	1	Image 1	27	1000000093	1250
7959		Spot	1	Image 1	27	1000000036	1251
6640		Spot	1	Image 1	27	1000000066	1252
6585		Spot	1	Image 1	27	1000000069	1253
9173		Spot	1	Image 1	27	1000000082	1254
9511		Spot	1	Image 1	27	1000000009	1255
8007		Spot	1	Image 1	27	1000000095	1256
6865		Spot	1	Image 1	27	1000000067	1257
6279		Spot	1	Image 1	27	1000000075	1258
6687		Spot	1	Image 1	27	1000000046	1259
7155		Spot	1	Image 1	27	1000000088	1260
7728		Spot	1	Image 1	27	1000000089	1261
7257		Spot	1	Image 1	27	1000000086	1262
9181		Spot	1	Image 1	27	1000000090	1263
8210		Spot	1	Image 1	27	1000000087	1264
9023		Spot	1	Image 1	27	1000000070	1265
7927		Spot	1	Image 1	27	1000000080	1266
7448		Spot	1	Image 1	27	1000000039	1267
7282		Spot	1	Image 1	27	1000000091	1268
8723		Spot	1	Image 1	27	1000000076	1269
6791		Spot	1	Image 1	27	1000000084	1270
8165		Spot	1	Image 1	27	1000000018	1271
8914		Spot	1	Image 1	27	1000000047	1272
7623		Spot	1	Image 1	27	1000000020	1273
11839		Spot	1	Image 1	27	1000000021	1274
6840		Spot	1	Image 1	27	1000000033	1275
9097		Spot	1	Image 1	27	1000000096	1276
8006		Spot	1	Image 1	27	1000000057	1277
7714		Spot	1	Image 1	27	1000000048	1278
6590		Spot	1	Image 1	27	1000000072	1279
6220		Spot	1	Image 1	27	1000000083	1280
6594		Spot	1	Image 1	27	1000000081	1281
6734		Spot	1	Image 1	27	1000000028	1282
6831		Spot	1	Image 1	27	1000000064	1283
7185		Spot	1	Image 1	27	1000000029	1284
7597		Spot	1	Image 1	27	1000000094	1285
7836		Spot	1	Image 1	27	1000000041	1286
6836		Spot	1	Image 1	28	1000000053	1287
5911		Spot	1	Image 1	28	1000000092	1288
6903		Spot	1	Image 1	28	1000000077	1289
6117		Spot	1	Image 1	28	1000000097	1290
6441		Spot	1	Image 1	28	1000000065	1291
6899		Spot	1	Image 1	28	1000000078	1292
7275		Spot	1	Image 1	28	1000000079	1293
7113		Spot	1	Image 1	28	1000000073	1294
8141		Spot	1	Image 1	28	1000000074	1295
7491		Spot	1	Image 1	28	1000000085	1296
7401		Spot	1	Image 1	28	1000000003	1297
8106		Spot	1	Image 1	28	1000000093	1298
7318		Spot	1	Image 1	28	1000000036	1299
6717		Spot	1	Image 1	28	1000000066	1300
6773		Spot	1	Image 1	28	1000000098	1301
7185		Spot	1	Image 1	28	1000000069	1302
9162		Spot	1	Image 1	28	1000000009	1303
8307		Spot	1	Image 1	28	1000000082	1304
6712		Spot	1	Image 1	28	1000000067	1305
6745		Spot	1	Image 1	28	1000000075	1306
6672		Spot	1	Image 1	28	1000000046	1307
6877		Spot	1	Image 1	28	1000000088	1308
7371		Spot	1	Image 1	28	1000000089	1309
8418		Spot	1	Image 1	28	1000000086	1310
7967		Spot	1	Image 1	28	1000000099	1311
8754		Spot	1	Image 1	28	1000000090	1312
9587		Spot	1	Image 1	28	1000000087	1313
7930		Spot	1	Image 1	28	1000000070	1314
7503		Spot	1	Image 1	28	1000000080	1315
7117		Spot	1	Image 1	28	1000000039	1316
7635		Spot	1	Image 1	28	1000000091	1317
6100		Spot	1	Image 1	28	1000000100	1318
7848		Spot	1	Image 1	28	1000000084	1319
7908		Spot	1	Image 1	28	1000000018	1320
8488		Spot	1	Image 1	28	1000000020	1321
12439		Spot	1	Image 1	28	1000000021	1322
8581		Spot	1	Image 1	28	1000000033	1323
9200		Spot	1	Image 1	28	1000000096	1324
7133		Spot	1	Image 1	28	1000000057	1325
6536		Spot	1	Image 1	28	1000000048	1326
6057		Spot	1	Image 1	28	1000000072	1327
7913		Spot	1	Image 1	28	1000000083	1328
7025		Spot	1	Image 1	28	1000000081	1329
6783		Spot	1	Image 1	28	1000000028	1330
9162		Spot	1	Image 1	28	1000000064	1331
7741		Spot	1	Image 1	28	1000000029	1332
8049		Spot	1	Image 1	28	1000000094	1333
7073		Spot	1	Image 1	28	1000000041	1334
8383		Spot	1	Image 1	29	1000000053	1335
7156		Spot	1	Image 1	29	1000000092	1336
8456		Spot	1	Image 1	29	1000000077	1337
8195		Spot	1	Image 1	29	1000000097	1338
8166		Spot	1	Image 1	29	1000000065	1339
6364		Spot	1	Image 1	29	1000000078	1340
7628		Spot	1	Image 1	29	1000000073	1341
9054		Spot	1	Image 1	29	1000000074	1342
6550		Spot	1	Image 1	29	1000000085	1343
8761		Spot	1	Image 1	29	1000000093	1344
6378		Spot	1	Image 1	29	1000000003	1345
5920		Spot	1	Image 1	29	1000000036	1346
7878		Spot	1	Image 1	29	1000000066	1347
7565		Spot	1	Image 1	29	1000000098	1348
8827		Spot	1	Image 1	29	1000000095	1349
8960		Spot	1	Image 1	29	1000000082	1350
9337		Spot	1	Image 1	29	1000000009	1351
6350		Spot	1	Image 1	29	1000000067	1352
6317		Spot	1	Image 1	29	1000000075	1353
7005		Spot	1	Image 1	29	1000000101	1354
8003		Spot	1	Image 1	29	1000000046	1355
6878		Spot	1	Image 1	29	1000000088	1356
6648		Spot	1	Image 1	29	1000000089	1357
8235		Spot	1	Image 1	29	1000000086	1358
8276		Spot	1	Image 1	29	1000000099	1359
7867		Spot	1	Image 1	29	1000000090	1360
8074		Spot	1	Image 1	29	1000000070	1361
9066		Spot	1	Image 1	29	1000000087	1362
8172		Spot	1	Image 1	29	1000000080	1363
6496		Spot	1	Image 1	29	1000000039	1364
10321		Spot	1	Image 1	29	1000000091	1365
7381		Spot	1	Image 1	29	1000000100	1366
7309		Spot	1	Image 1	29	1000000084	1367
7510		Spot	1	Image 1	29	1000000018	1368
14215		Spot	1	Image 1	29	1000000021	1369
5955		Spot	1	Image 1	29	1000000033	1370
8695		Spot	1	Image 1	29	1000000096	1371
7101		Spot	1	Image 1	29	1000000057	1372
6658		Spot	1	Image 1	29	1000000072	1373
6746		Spot	1	Image 1	29	1000000081	1374
6675		Spot	1	Image 1	29	1000000028	1375
6604		Spot	1	Image 1	29	1000000064	1376
6405		Spot	1	Image 1	29	1000000029	1377
8205		Spot	1	Image 1	29	1000000094	1378
7535		Spot	1	Image 1	29	1000000041	1379
7003		Spot	1	Image 1	30	1000000053	1380
6958		Spot	1	Image 1	30	1000000092	1381
6634		Spot	1	Image 1	30	1000000097	1382
6552		Spot	1	Image 1	30	1000000102	1383
7144		Spot	1	Image 1	30	1000000078	1384
7396		Spot	1	Image 1	30	1000000073	1385
6496		Spot	1	Image 1	30	1000000103	1386
10946		Spot	1	Image 1	30	1000000098	1387
7605		Spot	1	Image 1	30	1000000085	1388
6907		Spot	1	Image 1	30	1000000003	1389
7952		Spot	1	Image 1	30	1000000093	1390
6063		Spot	1	Image 1	30	1000000036	1391
7883		Spot	1	Image 1	30	1000000066	1392
8015		Spot	1	Image 1	30	1000000095	1393
7057		Spot	1	Image 1	30	1000000082	1394
10790		Spot	1	Image 1	30	1000000009	1395
7446		Spot	1	Image 1	30	1000000067	1396
7417		Spot	1	Image 1	30	1000000101	1397
6384		Spot	1	Image 1	30	1000000046	1398
7384		Spot	1	Image 1	30	1000000088	1399
7971		Spot	1	Image 1	30	1000000086	1400
7596		Spot	1	Image 1	30	1000000089	1401
11581		Spot	1	Image 1	30	1000000099	1402
8891		Spot	1	Image 1	30	1000000090	1403
7258		Spot	1	Image 1	30	1000000070	1404
8111		Spot	1	Image 1	30	1000000087	1405
8033		Spot	1	Image 1	30	1000000039	1406
10341		Spot	1	Image 1	30	1000000091	1407
7558		Spot	1	Image 1	30	1000000100	1408
7246		Spot	1	Image 1	30	1000000084	1409
8584		Spot	1	Image 1	30	1000000018	1410
8302		Spot	1	Image 1	30	1000000020	1411
12143		Spot	1	Image 1	30	1000000021	1412
7544		Spot	1	Image 1	30	1000000033	1413
7822		Spot	1	Image 1	30	1000000096	1414
7437		Spot	1	Image 1	30	1000000057	1415
6936		Spot	1	Image 1	30	1000000072	1416
7410		Spot	1	Image 1	30	1000000083	1417
6626		Spot	1	Image 1	30	1000000104	1418
7469		Spot	1	Image 1	30	1000000081	1419
6036		Spot	1	Image 1	30	1000000028	1420
7652		Spot	1	Image 1	30	1000000064	1421
6791		Spot	1	Image 1	30	1000000041	1422
8688		Spot	1	Image 1	30	1000000094	1423
7160		Spot	1	Image 1	31	1000000053	1424
7663		Spot	1	Image 1	31	1000000092	1425
7588		Spot	1	Image 1	31	1000000097	1426
6031		Spot	1	Image 1	31	1000000102	1427
6809		Spot	1	Image 1	31	1000000078	1428
9035		Spot	1	Image 1	31	1000000103	1429
8544		Spot	1	Image 1	31	1000000073	1430
8059		Spot	1	Image 1	31	1000000098	1431
6656		Spot	1	Image 1	31	1000000003	1432
8596		Spot	1	Image 1	31	1000000093	1433
7002		Spot	1	Image 1	31	1000000074	1434
6961		Spot	1	Image 1	31	1000000066	1435
6138		Spot	1	Image 1	31	1000000105	1436
7723		Spot	1	Image 1	31	1000000095	1437
9031		Spot	1	Image 1	31	1000000082	1438
7533		Spot	1	Image 1	31	1000000067	1439
6801		Spot	1	Image 1	31	1000000101	1440
6073		Spot	1	Image 1	31	1000000075	1441
8107		Spot	1	Image 1	31	1000000046	1442
7262		Spot	1	Image 1	31	1000000088	1443
8979		Spot	1	Image 1	31	1000000086	1444
7365		Spot	1	Image 1	31	1000000089	1445
6289		Spot	1	Image 1	31	1000000106	1446
9748		Spot	1	Image 1	31	1000000099	1447
10059		Spot	1	Image 1	31	1000000090	1448
7240		Spot	1	Image 1	31	1000000070	1449
8556		Spot	1	Image 1	31	1000000087	1450
6223		Spot	1	Image 1	31	1000000039	1451
10130		Spot	1	Image 1	31	1000000091	1452
7834		Spot	1	Image 1	31	1000000100	1453
6355		Spot	1	Image 1	31	1000000084	1454
7160		Spot	1	Image 1	31	1000000018	1455
11585		Spot	1	Image 1	31	1000000021	1456
7944		Spot	1	Image 1	31	1000000033	1457
7963		Spot	1	Image 1	31	1000000096	1458
8502		Spot	1	Image 1	31	1000000083	1459
6589		Spot	1	Image 1	31	1000000104	1460
7824		Spot	1	Image 1	31	1000000028	1461
7681		Spot	1	Image 1	31	1000000064	1462
7911		Spot	1	Image 1	31	1000000094	1463
8848		Spot	1	Image 1	31	1000000041	1464
6137		Spot	1	Image 1	32	1000000053	1465
7087		Spot	1	Image 1	32	1000000092	1466
5820		Spot	1	Image 1	32	1000000102	1467
7583		Spot	1	Image 1	32	1000000103	1468
7713		Spot	1	Image 1	32	1000000107	1469
6241		Spot	1	Image 1	32	1000000085	1470
9448		Spot	1	Image 1	32	1000000093	1471
6027		Spot	1	Image 1	32	1000000074	1472
6840		Spot	1	Image 1	32	1000000036	1473
8682		Spot	1	Image 1	32	1000000066	1474
6494		Spot	1	Image 1	32	1000000108	1475
7013		Spot	1	Image 1	32	1000000095	1476
8690		Spot	1	Image 1	32	1000000082	1477
7774		Spot	1	Image 1	32	1000000067	1478
6035		Spot	1	Image 1	32	1000000075	1479
7101		Spot	1	Image 1	32	1000000101	1480
9866		Spot	1	Image 1	32	1000000046	1481
6837		Spot	1	Image 1	32	1000000088	1482
7247		Spot	1	Image 1	32	1000000089	1483
8775		Spot	1	Image 1	32	1000000086	1484
6969		Spot	1	Image 1	32	1000000106	1485
8476		Spot	1	Image 1	32	1000000099	1486
8005		Spot	1	Image 1	32	1000000090	1487
8866		Spot	1	Image 1	32	1000000087	1488
6192		Spot	1	Image 1	32	1000000070	1489
7314		Spot	1	Image 1	32	1000000039	1490
9594		Spot	1	Image 1	32	1000000091	1491
6648		Spot	1	Image 1	32	1000000100	1492
9315		Spot	1	Image 1	32	1000000018	1493
8823		Spot	1	Image 1	32	1000000020	1494
8050		Spot	1	Image 1	32	1000000021	1495
7604		Spot	1	Image 1	32	1000000033	1496
6700		Spot	1	Image 1	32	1000000096	1497
6446		Spot	1	Image 1	32	1000000104	1498
6272		Spot	1	Image 1	32	1000000081	1499
7252		Spot	1	Image 1	32	1000000028	1500
6741		Spot	1	Image 1	32	1000000064	1501
8243		Spot	1	Image 1	32	1000000094	1502
6893		Spot	1	Image 1	32	1000000041	1503
6058		Spot	1	Image 1	33	1000000053	1504
6235		Spot	1	Image 1	33	1000000092	1505
7731		Spot	1	Image 1	33	1000000097	1506
5887		Spot	1	Image 1	33	1000000102	1507
7585		Spot	1	Image 1	33	1000000103	1508
7837		Spot	1	Image 1	33	1000000098	1509
5927		Spot	1	Image 1	33	1000000073	1510
7312		Spot	1	Image 1	33	1000000107	1511
7371		Spot	1	Image 1	33	1000000093	1512
8002		Spot	1	Image 1	33	1000000066	1513
7508		Spot	1	Image 1	33	1000000036	1514
7271		Spot	1	Image 1	33	1000000074	1515
7663		Spot	1	Image 1	33	1000000108	1516
6607		Spot	1	Image 1	33	1000000105	1517
6453		Spot	1	Image 1	33	1000000095	1518
8136		Spot	1	Image 1	33	1000000082	1519
6206		Spot	1	Image 1	33	1000000101	1520
7182		Spot	1	Image 1	33	1000000075	1521
8143		Spot	1	Image 1	33	1000000046	1522
7790		Spot	1	Image 1	33	1000000088	1523
6879		Spot	1	Image 1	33	1000000089	1524
5970		Spot	1	Image 1	33	1000000106	1525
8564		Spot	1	Image 1	33	1000000086	1526
11043		Spot	1	Image 1	33	1000000099	1527
7591		Spot	1	Image 1	33	1000000090	1528
8478		Spot	1	Image 1	33	1000000087	1529
11662		Spot	1	Image 1	33	1000000091	1530
7790		Spot	1	Image 1	33	1000000100	1531
8996		Spot	1	Image 1	33	1000000018	1532
9716		Spot	1	Image 1	33	1000000021	1533
7102		Spot	1	Image 1	33	1000000033	1534
7672		Spot	1	Image 1	33	1000000096	1535
7240		Spot	1	Image 1	33	1000000083	1536
5875		Spot	1	Image 1	33	1000000104	1537
6265		Spot	1	Image 1	33	1000000081	1538
6685		Spot	1	Image 1	33	1000000028	1539
8499		Spot	1	Image 1	33	1000000064	1540
6719		Spot	1	Image 1	33	1000000094	1541
8089		Spot	1	Image 1	33	1000000041	1542
6183		Spot	1	Image 1	34	1000000053	1543
6095		Spot	1	Image 1	34	1000000092	1544
6843		Spot	1	Image 1	34	1000000109	1545
5968		Spot	1	Image 1	34	1000000110	1546
5829		Spot	1	Image 1	34	1000000097	1547
7822		Spot	1	Image 1	34	1000000111	1548
5897		Spot	1	Image 1	34	1000000102	1549
7449		Spot	1	Image 1	34	1000000098	1550
7791		Spot	1	Image 1	34	1000000103	1551
6834		Spot	1	Image 1	34	1000000107	1552
7242		Spot	1	Image 1	34	1000000112	1553
8211		Spot	1	Image 1	34	1000000093	1554
7823		Spot	1	Image 1	34	1000000066	1555
7256		Spot	1	Image 1	34	1000000036	1556
7970		Spot	1	Image 1	34	1000000074	1557
7942		Spot	1	Image 1	34	1000000108	1558
8839		Spot	1	Image 1	34	1000000105	1559
7278		Spot	1	Image 1	34	1000000082	1560
5890		Spot	1	Image 1	34	1000000101	1561
6223		Spot	1	Image 1	34	1000000075	1562
7866		Spot	1	Image 1	34	1000000046	1563
6930		Spot	1	Image 1	34	1000000088	1564
7101		Spot	1	Image 1	34	1000000106	1565
9154		Spot	1	Image 1	34	1000000086	1566
10206		Spot	1	Image 1	34	1000000099	1567
9104		Spot	1	Image 1	34	1000000090	1568
7657		Spot	1	Image 1	34	1000000087	1569
8035		Spot	1	Image 1	34	1000000113	1570
8593		Spot	1	Image 1	34	1000000091	1571
6994		Spot	1	Image 1	34	1000000100	1572
7884		Spot	1	Image 1	34	1000000018	1573
8571		Spot	1	Image 1	34	1000000021	1574
7545		Spot	1	Image 1	34	1000000033	1575
7419		Spot	1	Image 1	34	1000000083	1576
7116		Spot	1	Image 1	34	1000000104	1577
5663		Spot	1	Image 1	34	1000000081	1578
7300		Spot	1	Image 1	34	1000000028	1579
8373		Spot	1	Image 1	34	1000000064	1580
7194		Spot	1	Image 1	34	1000000094	1581
7395		Spot	1	Image 1	35	1000000053	1582
7737		Spot	1	Image 1	35	1000000092	1583
7141		Spot	1	Image 1	35	1000000109	1584
6109		Spot	1	Image 1	35	1000000110	1585
6013		Spot	1	Image 1	35	1000000097	1586
5672		Spot	1	Image 1	35	1000000102	1587
6780		Spot	1	Image 1	35	1000000111	1588
8437		Spot	1	Image 1	35	1000000098	1589
6703		Spot	1	Image 1	35	1000000103	1590
5851		Spot	1	Image 1	35	1000000107	1591
6332		Spot	1	Image 1	35	1000000112	1592
9676		Spot	1	Image 1	35	1000000114	1593
7478		Spot	1	Image 1	35	1000000066	1594
8755		Spot	1	Image 1	35	1000000074	1595
8291		Spot	1	Image 1	35	1000000105	1596
6254		Spot	1	Image 1	35	1000000095	1597
8395		Spot	1	Image 1	35	1000000082	1598
6917		Spot	1	Image 1	35	1000000075	1599
5908		Spot	1	Image 1	35	1000000101	1600
7739		Spot	1	Image 1	35	1000000046	1601
6750		Spot	1	Image 1	35	1000000115	1602
6916		Spot	1	Image 1	35	1000000088	1603
6880		Spot	1	Image 1	35	1000000106	1604
9635		Spot	1	Image 1	35	1000000099	1605
9625		Spot	1	Image 1	35	1000000090	1606
7971		Spot	1	Image 1	35	1000000087	1607
8199		Spot	1	Image 1	35	1000000113	1608
8583		Spot	1	Image 1	35	1000000091	1609
8210		Spot	1	Image 1	35	1000000100	1610
7501		Spot	1	Image 1	35	1000000021	1611
6927		Spot	1	Image 1	35	1000000033	1612
7209		Spot	1	Image 1	35	1000000096	1613
6917		Spot	1	Image 1	35	1000000083	1614
6955		Spot	1	Image 1	35	1000000104	1615
6433		Spot	1	Image 1	35	1000000116	1616
5553		Spot	1	Image 1	35	1000000081	1617
7839		Spot	1	Image 1	35	1000000064	1618
7478		Spot	1	Image 1	35	1000000094	1619
7605		Spot	1	Image 1	36	1000000053	1620
7402		Spot	1	Image 1	36	1000000092	1621
6425		Spot	1	Image 1	36	1000000109	1622
6090		Spot	1	Image 1	36	1000000110	1623
5479		Spot	1	Image 1	36	1000000097	1624
5988		Spot	1	Image 1	36	1000000102	1625
7205		Spot	1	Image 1	36	1000000098	1626
8006		Spot	1	Image 1	36	1000000103	1627
6744		Spot	1	Image 1	36	1000000117	1628
6838		Spot	1	Image 1	36	1000000107	1629
8615		Spot	1	Image 1	36	1000000114	1630
6590		Spot	1	Image 1	36	1000000036	1631
6067		Spot	1	Image 1	36	1000000105	1632
7771		Spot	1	Image 1	36	1000000108	1633
5638		Spot	1	Image 1	36	1000000075	1634
6663		Spot	1	Image 1	36	1000000101	1635
7389		Spot	1	Image 1	36	1000000046	1636
6771		Spot	1	Image 1	36	1000000115	1637
6649		Spot	1	Image 1	36	1000000106	1638
9123		Spot	1	Image 1	36	1000000099	1639
8228		Spot	1	Image 1	36	1000000090	1640
8389		Spot	1	Image 1	36	1000000087	1641
7809		Spot	1	Image 1	36	1000000113	1642
9244		Spot	1	Image 1	36	1000000091	1643
7453		Spot	1	Image 1	36	1000000100	1644
7711		Spot	1	Image 1	36	1000000118	1645
8470		Spot	1	Image 1	36	1000000021	1646
7773		Spot	1	Image 1	36	1000000033	1647
6834		Spot	1	Image 1	36	1000000096	1648
6811		Spot	1	Image 1	36	1000000083	1649
7424		Spot	1	Image 1	36	1000000104	1650
5642		Spot	1	Image 1	36	1000000081	1651
7655		Spot	1	Image 1	36	1000000116	1652
9709		Spot	1	Image 1	36	1000000064	1653
5710		Spot	1	Image 1	36	1000000119	1654
6091		Spot	1	Image 1	36	1000000094	1655
6655		Spot	1	Image 1	37	1000000053	1656
8289		Spot	1	Image 1	37	1000000092	1657
5577		Spot	1	Image 1	37	1000000109	1658
5775		Spot	1	Image 1	37	1000000110	1659
6082		Spot	1	Image 1	37	1000000097	1660
5714		Spot	1	Image 1	37	1000000102	1661
6617		Spot	1	Image 1	37	1000000111	1662
6690		Spot	1	Image 1	37	1000000103	1663
9684		Spot	1	Image 1	37	1000000098	1664
5864		Spot	1	Image 1	37	1000000117	1665
6075		Spot	1	Image 1	37	1000000107	1666
7151		Spot	1	Image 1	37	1000000112	1667
8087		Spot	1	Image 1	37	1000000114	1668
7485		Spot	1	Image 1	37	1000000066	1669
7728		Spot	1	Image 1	37	1000000036	1670
7508		Spot	1	Image 1	37	1000000095	1671
6851		Spot	1	Image 1	37	1000000105	1672
8863		Spot	1	Image 1	37	1000000108	1673
7119		Spot	1	Image 1	37	1000000075	1674
6296		Spot	1	Image 1	37	1000000082	1675
6871		Spot	1	Image 1	37	1000000101	1676
7967		Spot	1	Image 1	37	1000000115	1677
6856		Spot	1	Image 1	37	1000000106	1678
7171		Spot	1	Image 1	37	1000000090	1679
8293		Spot	1	Image 1	37	1000000113	1680
9868		Spot	1	Image 1	37	1000000091	1681
9735		Spot	1	Image 1	37	1000000100	1682
7032		Spot	1	Image 1	37	1000000118	1683
7721		Spot	1	Image 1	37	1000000021	1684
6922		Spot	1	Image 1	37	1000000033	1685
8228		Spot	1	Image 1	37	1000000096	1686
6016		Spot	1	Image 1	37	1000000083	1687
7588		Spot	1	Image 1	37	1000000104	1688
6652		Spot	1	Image 1	37	1000000081	1689
7913		Spot	1	Image 1	37	1000000116	1690
8381		Spot	1	Image 1	37	1000000064	1691
7729		Spot	1	Image 1	37	1000000119	1692
8065		Spot	1	Image 1	37	1000000094	1693
6401		Spot	1	Image 1	38	1000000053	1694
7245		Spot	1	Image 1	38	1000000092	1695
6118		Spot	1	Image 1	38	1000000109	1696
6695		Spot	1	Image 1	38	1000000110	1697
6172		Spot	1	Image 1	38	1000000097	1698
7154		Spot	1	Image 1	38	1000000102	1699
6963		Spot	1	Image 1	38	1000000111	1700
7273		Spot	1	Image 1	38	1000000103	1701
9367		Spot	1	Image 1	38	1000000098	1702
7599		Spot	1	Image 1	38	1000000117	1703
7249		Spot	1	Image 1	38	1000000112	1704
6497		Spot	1	Image 1	38	1000000036	1705
7416		Spot	1	Image 1	38	1000000066	1706
10864		Spot	1	Image 1	38	1000000114	1707
8771		Spot	1	Image 1	38	1000000105	1708
7377		Spot	1	Image 1	38	1000000108	1709
6012		Spot	1	Image 1	38	1000000101	1710
7097		Spot	1	Image 1	38	1000000075	1711
6420		Spot	1	Image 1	38	1000000046	1712
6606		Spot	1	Image 1	38	1000000115	1713
6639		Spot	1	Image 1	38	1000000106	1714
7995		Spot	1	Image 1	38	1000000099	1715
6363		Spot	1	Image 1	38	1000000090	1716
5911		Spot	1	Image 1	38	1000000120	1717
8795		Spot	1	Image 1	38	1000000091	1718
7481		Spot	1	Image 1	38	1000000100	1719
6644		Spot	1	Image 1	38	1000000118	1720
7190		Spot	1	Image 1	38	1000000121	1721
8827		Spot	1	Image 1	38	1000000021	1722
6721		Spot	1	Image 1	38	1000000033	1723
8988		Spot	1	Image 1	38	1000000096	1724
6294		Spot	1	Image 1	38	1000000104	1725
6033		Spot	1	Image 1	38	1000000081	1726
6392		Spot	1	Image 1	38	1000000116	1727
7681		Spot	1	Image 1	38	1000000064	1728
6788		Spot	1	Image 1	38	1000000119	1729
7081		Spot	1	Image 1	38	1000000094	1730
6686		Spot	1	Image 1	39	1000000053	1731
7746		Spot	1	Image 1	39	1000000092	1732
6743		Spot	1	Image 1	39	1000000109	1733
6186		Spot	1	Image 1	39	1000000110	1734
8544		Spot	1	Image 1	39	1000000097	1735
6258		Spot	1	Image 1	39	1000000102	1736
6370		Spot	1	Image 1	39	1000000111	1737
7241		Spot	1	Image 1	39	1000000103	1738
9855		Spot	1	Image 1	39	1000000098	1739
6707		Spot	1	Image 1	39	1000000117	1740
6411		Spot	1	Image 1	39	1000000107	1741
6301		Spot	1	Image 1	39	1000000112	1742
6710		Spot	1	Image 1	39	1000000066	1743
6344		Spot	1	Image 1	39	1000000036	1744
9701		Spot	1	Image 1	39	1000000114	1745
6853		Spot	1	Image 1	39	1000000105	1746
7755		Spot	1	Image 1	39	1000000108	1747
6190		Spot	1	Image 1	39	1000000101	1748
8373		Spot	1	Image 1	39	1000000122	1749
7936		Spot	1	Image 1	39	1000000115	1750
7979		Spot	1	Image 1	39	1000000106	1751
7731		Spot	1	Image 1	39	1000000090	1752
7551		Spot	1	Image 1	39	1000000120	1753
8724		Spot	1	Image 1	39	1000000113	1754
7578		Spot	1	Image 1	39	1000000091	1755
9178		Spot	1	Image 1	39	1000000100	1756
7710		Spot	1	Image 1	39	1000000118	1757
6999		Spot	1	Image 1	39	1000000121	1758
7868		Spot	1	Image 1	39	1000000021	1759
6948		Spot	1	Image 1	39	1000000033	1760
6449		Spot	1	Image 1	39	1000000104	1761
6121		Spot	1	Image 1	39	1000000083	1762
7623		Spot	1	Image 1	39	1000000081	1763
6200		Spot	1	Image 1	39	1000000116	1764
6596		Spot	1	Image 1	39	1000000064	1765
8439		Spot	1	Image 1	39	1000000119	1766
7082		Spot	1	Image 1	39	1000000094	1767
5478		Spot	1	Image 1	40	1000000053	1768
6341		Spot	1	Image 1	40	1000000092	1769
6220		Spot	1	Image 1	40	1000000110	1770
7762		Spot	1	Image 1	40	1000000097	1771
7841		Spot	1	Image 1	40	1000000111	1772
7415		Spot	1	Image 1	40	1000000103	1773
10202		Spot	1	Image 1	40	1000000098	1774
7008		Spot	1	Image 1	40	1000000117	1775
7123		Spot	1	Image 1	40	1000000112	1776
7634		Spot	1	Image 1	40	1000000036	1777
10526		Spot	1	Image 1	40	1000000114	1778
6334		Spot	1	Image 1	40	1000000105	1779
6621		Spot	1	Image 1	40	1000000108	1780
7668		Spot	1	Image 1	40	1000000101	1781
7242		Spot	1	Image 1	40	1000000046	1782
7210		Spot	1	Image 1	40	1000000122	1783
8145		Spot	1	Image 1	40	1000000115	1784
7278		Spot	1	Image 1	40	1000000106	1785
6853		Spot	1	Image 1	40	1000000090	1786
7543		Spot	1	Image 1	40	1000000120	1787
8328		Spot	1	Image 1	40	1000000113	1788
8573		Spot	1	Image 1	40	1000000100	1789
7504		Spot	1	Image 1	40	1000000123	1790
6819		Spot	1	Image 1	40	1000000118	1791
6897		Spot	1	Image 1	40	1000000121	1792
8205		Spot	1	Image 1	40	1000000021	1793
5975		Spot	1	Image 1	40	1000000033	1794
7931		Spot	1	Image 1	40	1000000096	1795
6234		Spot	1	Image 1	40	1000000104	1796
5853		Spot	1	Image 1	40	1000000083	1797
7869		Spot	1	Image 1	40	1000000119	1798
6399		Spot	1	Image 1	40	1000000094	1799
7133		Spot	1	Image 1	41	1000000053	1800
5591		Spot	1	Image 1	41	1000000092	1801
5652		Spot	1	Image 1	41	1000000109	1802
6702		Spot	1	Image 1	41	1000000110	1803
6522		Spot	1	Image 1	41	1000000097	1804
5787		Spot	1	Image 1	41	1000000102	1805
7903		Spot	1	Image 1	41	1000000111	1806
6614		Spot	1	Image 1	41	1000000103	1807
8112		Spot	1	Image 1	41	1000000098	1808
6417		Spot	1	Image 1	41	1000000117	1809
5757		Spot	1	Image 1	41	1000000107	1810
7221		Spot	1	Image 1	41	1000000112	1811
6688		Spot	1	Image 1	41	1000000066	1812
8021		Spot	1	Image 1	41	1000000036	1813
9150		Spot	1	Image 1	41	1000000114	1814
6781		Spot	1	Image 1	41	1000000105	1815
6686		Spot	1	Image 1	41	1000000108	1816
7121		Spot	1	Image 1	41	1000000101	1817
6233		Spot	1	Image 1	41	1000000124	1818
6544		Spot	1	Image 1	41	1000000046	1819
7622		Spot	1	Image 1	41	1000000122	1820
7741		Spot	1	Image 1	41	1000000115	1821
6061		Spot	1	Image 1	41	1000000106	1822
6860		Spot	1	Image 1	41	1000000090	1823
7710		Spot	1	Image 1	41	1000000120	1824
8475		Spot	1	Image 1	41	1000000113	1825
8028		Spot	1	Image 1	41	1000000100	1826
8266		Spot	1	Image 1	41	1000000123	1827
8385		Spot	1	Image 1	41	1000000118	1828
7666		Spot	1	Image 1	41	1000000125	1829
9455		Spot	1	Image 1	41	1000000021	1830
6756		Spot	1	Image 1	41	1000000033	1831
6943		Spot	1	Image 1	41	1000000121	1832
8020		Spot	1	Image 1	41	1000000126	1833
7376		Spot	1	Image 1	41	1000000104	1834
6995		Spot	1	Image 1	41	1000000081	1835
8205		Spot	1	Image 1	41	1000000116	1836
9696		Spot	1	Image 1	41	1000000119	1837
6749		Spot	1	Image 1	41	1000000094	1838
8536		Spot	1	Image 1	42	1000000053	1839
6738		Spot	1	Image 1	42	1000000092	1840
7616		Spot	1	Image 1	42	1000000109	1841
6348		Spot	1	Image 1	42	1000000102	1842
7274		Spot	1	Image 1	42	1000000111	1843
8022		Spot	1	Image 1	42	1000000103	1844
7240		Spot	1	Image 1	42	1000000098	1845
5991		Spot	1	Image 1	42	1000000117	1846
6126		Spot	1	Image 1	42	1000000107	1847
8071		Spot	1	Image 1	42	1000000112	1848
7399		Spot	1	Image 1	42	1000000066	1849
9297		Spot	1	Image 1	42	1000000036	1850
10490		Spot	1	Image 1	42	1000000114	1851
6831		Spot	1	Image 1	42	1000000105	1852
6415		Spot	1	Image 1	42	1000000108	1853
6358		Spot	1	Image 1	42	1000000101	1854
6387		Spot	1	Image 1	42	1000000124	1855
6644		Spot	1	Image 1	42	1000000046	1856
6402		Spot	1	Image 1	42	1000000122	1857
7815		Spot	1	Image 1	42	1000000115	1858
7110		Spot	1	Image 1	42	1000000106	1859
8376		Spot	1	Image 1	42	1000000090	1860
8114		Spot	1	Image 1	42	1000000120	1861
8598		Spot	1	Image 1	42	1000000113	1862
8368		Spot	1	Image 1	42	1000000100	1863
7580		Spot	1	Image 1	42	1000000123	1864
7333		Spot	1	Image 1	42	1000000118	1865
7646		Spot	1	Image 1	42	1000000125	1866
8222		Spot	1	Image 1	42	1000000021	1867
6410		Spot	1	Image 1	42	1000000033	1868
6730		Spot	1	Image 1	42	1000000121	1869
9531		Spot	1	Image 1	42	1000000126	1870
6785		Spot	1	Image 1	42	1000000081	1871
7038		Spot	1	Image 1	42	1000000116	1872
7714		Spot	1	Image 1	42	1000000119	1873
6603		Spot	1	Image 1	42	1000000094	1874
5986		Spot	1	Image 1	43	1000000053	1875
6864		Spot	1	Image 1	43	1000000092	1876
6734		Spot	1	Image 1	43	1000000109	1877
5608		Spot	1	Image 1	43	1000000110	1878
7030		Spot	1	Image 1	43	1000000102	1879
7783		Spot	1	Image 1	43	1000000111	1880
7561		Spot	1	Image 1	43	1000000103	1881
6312		Spot	1	Image 1	43	1000000098	1882
6627		Spot	1	Image 1	43	1000000117	1883
6400		Spot	1	Image 1	43	1000000112	1884
7249		Spot	1	Image 1	43	1000000066	1885
7348		Spot	1	Image 1	43	1000000036	1886
9470		Spot	1	Image 1	43	1000000114	1887
7565		Spot	1	Image 1	43	1000000105	1888
6810		Spot	1	Image 1	43	1000000108	1889
6480		Spot	1	Image 1	43	1000000101	1890
6861		Spot	1	Image 1	43	1000000124	1891
8087		Spot	1	Image 1	43	1000000127	1892
7721		Spot	1	Image 1	43	1000000115	1893
7023		Spot	1	Image 1	43	1000000106	1894
9170		Spot	1	Image 1	43	1000000090	1895
9344		Spot	1	Image 1	43	1000000120	1896
8720		Spot	1	Image 1	43	1000000113	1897
8574		Spot	1	Image 1	43	1000000100	1898
9001		Spot	1	Image 1	43	1000000123	1899
8235		Spot	1	Image 1	43	1000000118	1900
7139		Spot	1	Image 1	43	1000000128	1901
9033		Spot	1	Image 1	43	1000000125	1902
8006		Spot	1	Image 1	43	1000000021	1903
6057		Spot	1	Image 1	43	1000000033	1904
5951		Spot	1	Image 1	43	1000000121	1905
9507		Spot	1	Image 1	43	1000000126	1906
5983		Spot	1	Image 1	43	1000000081	1907
8439		Spot	1	Image 1	43	1000000116	1908
9758		Spot	1	Image 1	43	1000000119	1909
8626		Spot	1	Image 1	43	1000000094	1910
6371		Spot	1	Image 1	44	1000000053	1911
6847		Spot	1	Image 1	44	1000000092	1912
8329		Spot	1	Image 1	44	1000000109	1913
5613		Spot	1	Image 1	44	1000000110	1914
6119		Spot	1	Image 1	44	1000000102	1915
8000		Spot	1	Image 1	44	1000000111	1916
6851		Spot	1	Image 1	44	1000000098	1917
5948		Spot	1	Image 1	44	1000000117	1918
7330		Spot	1	Image 1	44	1000000107	1919
7294		Spot	1	Image 1	44	1000000066	1920
8759		Spot	1	Image 1	44	1000000036	1921
10126		Spot	1	Image 1	44	1000000114	1922
5795		Spot	1	Image 1	44	1000000105	1923
7095		Spot	1	Image 1	44	1000000108	1924
7249		Spot	1	Image 1	44	1000000101	1925
7722		Spot	1	Image 1	44	1000000124	1926
7204		Spot	1	Image 1	44	1000000127	1927
7055		Spot	1	Image 1	44	1000000122	1928
7912		Spot	1	Image 1	44	1000000115	1929
6041		Spot	1	Image 1	44	1000000106	1930
7850		Spot	1	Image 1	44	1000000090	1931
8343		Spot	1	Image 1	44	1000000120	1932
8596		Spot	1	Image 1	44	1000000113	1933
8008		Spot	1	Image 1	44	1000000100	1934
6691		Spot	1	Image 1	44	1000000123	1935
7614		Spot	1	Image 1	44	1000000118	1936
6440		Spot	1	Image 1	44	1000000128	1937
8734		Spot	1	Image 1	44	1000000125	1938
8130		Spot	1	Image 1	44	1000000021	1939
7600		Spot	1	Image 1	44	1000000033	1940
6377		Spot	1	Image 1	44	1000000121	1941
10564		Spot	1	Image 1	44	1000000126	1942
6391		Spot	1	Image 1	44	1000000129	1943
6693		Spot	1	Image 1	44	1000000081	1944
7210		Spot	1	Image 1	44	1000000116	1945
8820		Spot	1	Image 1	44	1000000119	1946
8491		Spot	1	Image 1	44	1000000094	1947
5673		Spot	1	Image 1	45	1000000053	1948
6308		Spot	1	Image 1	45	1000000092	1949
6334		Spot	1	Image 1	45	1000000109	1950
6843		Spot	1	Image 1	45	1000000110	1951
5717		Spot	1	Image 1	45	1000000102	1952
6594		Spot	1	Image 1	45	1000000111	1953
6901		Spot	1	Image 1	45	1000000103	1954
7390		Spot	1	Image 1	45	1000000117	1955
9056		Spot	1	Image 1	45	1000000107	1956
6645		Spot	1	Image 1	45	1000000112	1957
6476		Spot	1	Image 1	45	1000000066	1958
8157		Spot	1	Image 1	45	1000000036	1959
9101		Spot	1	Image 1	45	1000000114	1960
7976		Spot	1	Image 1	45	1000000108	1961
6037		Spot	1	Image 1	45	1000000101	1962
7324		Spot	1	Image 1	45	1000000124	1963
8557		Spot	1	Image 1	45	1000000127	1964
9031		Spot	1	Image 1	45	1000000115	1965
6764		Spot	1	Image 1	45	1000000106	1966
6963		Spot	1	Image 1	45	1000000090	1967
8222		Spot	1	Image 1	45	1000000120	1968
8593		Spot	1	Image 1	45	1000000113	1969
7565		Spot	1	Image 1	45	1000000100	1970
6658		Spot	1	Image 1	45	1000000123	1971
7939		Spot	1	Image 1	45	1000000118	1972
6972		Spot	1	Image 1	45	1000000128	1973
10109		Spot	1	Image 1	45	1000000125	1974
8065		Spot	1	Image 1	45	1000000021	1975
6418		Spot	1	Image 1	45	1000000033	1976
6746		Spot	1	Image 1	45	1000000121	1977
8503		Spot	1	Image 1	45	1000000126	1978
7069		Spot	1	Image 1	45	1000000129	1979
6719		Spot	1	Image 1	45	1000000081	1980
9164		Spot	1	Image 1	45	1000000116	1981
7795		Spot	1	Image 1	45	1000000119	1982
6591		Spot	1	Image 1	45	1000000094	1983
5949		Spot	1	Image 1	46	1000000053	1984
7466		Spot	1	Image 1	46	1000000092	1985
6268		Spot	1	Image 1	46	1000000109	1986
6838		Spot	1	Image 1	46	1000000110	1987
5805		Spot	1	Image 1	46	1000000102	1988
6996		Spot	1	Image 1	46	1000000130	1989
6388		Spot	1	Image 1	46	1000000117	1990
8582		Spot	1	Image 1	46	1000000107	1991
5950		Spot	1	Image 1	46	1000000112	1992
7523		Spot	1	Image 1	46	1000000066	1993
6625		Spot	1	Image 1	46	1000000036	1994
10363		Spot	1	Image 1	46	1000000114	1995
7634		Spot	1	Image 1	46	1000000108	1996
[truncated: 10,379 more rows]
