# Supplementary material for: Satb1 integrates DNA binding site geometry and torsional stress to differentially target nucleosome-dense regions
Source: Nat Commun. 2019 Jul 19;10:3221. doi: 10.1038/s41467-019-11118-8 (PMC6642133; doi:10.1038/s41467-019-11118-8)
Supplement: Supplementary file 10 — Source Data [file 41467_2019_11118_MOESM10_ESM.zip › Source data/Single Molecule Tracking/single molecule tracks/del HD analysis/PDZ-CUT1-CUT2-STABLE-A_1c14_TRIAL 2_Statistics/PDZ-CUT1-CUT2-STABLE-A_1c14_TRIAL 2_Overall.csv]

Overall
====================
Variable	Value	Unit	Time	ID
Number of Spots per Time Point	30		1
Number of Spots per Time Point	29		2
Number of Spots per Time Point	32		3
Number of Spots per Time Point	33		4
Number of Spots per Time Point	35		5
Number of Spots per Time Point	40		6
Number of Spots per Time Point	42		7
Number of Spots per Time Point	47		8
Number of Spots per Time Point	45		9
Number of Spots per Time Point	54		10
Number of Spots per Time Point	53		11
Number of Spots per Time Point	58		12
Number of Spots per Time Point	60		13
Number of Spots per Time Point	56		14
Number of Spots per Time Point	57		15
Number of Spots per Time Point	55		16
Number of Spots per Time Point	53		17
Number of Spots per Time Point	54		18
Number of Spots per Time Point	55		19
Number of Spots per Time Point	55		20
Number of Spots per Time Point	56		21
Number of Spots per Time Point	51		22
Number of Spots per Time Point	50		23
Number of Spots per Time Point	48		24
Number of Spots per Time Point	49		25
Number of Spots per Time Point	43		26
Number of Spots per Time Point	47		27
Number of Spots per Time Point	48		28
Number of Spots per Time Point	45		29
Number of Spots per Time Point	44		30
Number of Spots per Time Point	41		31
Number of Spots per Time Point	39		32
Number of Spots per Time Point	39		33
Number of Spots per Time Point	39		34
Number of Spots per Time Point	38		35
Number of Spots per Time Point	36		36
Number of Spots per Time Point	38		37
Number of Spots per Time Point	37		38
Number of Spots per Time Point	37		39
Number of Spots per Time Point	32		40
Number of Spots per Time Point	39		41
Number of Spots per Time Point	36		42
Number of Spots per Time Point	36		43
Number of Spots per Time Point	37		44
Number of Spots per Time Point	36		45
Number of Spots per Time Point	36		46
Number of Spots per Time Point	37		47
Number of Spots per Time Point	37		48
Number of Spots per Time Point	39		49
Number of Spots per Time Point	39		50
Number of Spots per Time Point	38		51
Number of Spots per Time Point	36		52
Number of Spots per Time Point	34		53
Number of Spots per Time Point	35		54
Number of Spots per Time Point	32		55
Number of Spots per Time Point	34		56
Number of Spots per Time Point	35		57
Number of Spots per Time Point	34		58
Number of Spots per Time Point	34		59
Number of Spots per Time Point	34		60
Number of Spots per Time Point	27		61
Number of Spots per Time Point	29		62
Number of Spots per Time Point	27		63
Number of Spots per Time Point	26		64
Number of Spots per Time Point	23		65
Number of Spots per Time Point	24		66
Number of Spots per Time Point	24		67
Number of Spots per Time Point	25		68
Number of Spots per Time Point	26		69
Number of Spots per Time Point	30		70
Number of Spots per Time Point	28		71
Number of Spots per Time Point	28		72
Number of Spots per Time Point	28		73
Number of Spots per Time Point	27		74
Number of Spots per Time Point	29		75
Number of Spots per Time Point	26		76
Number of Spots per Time Point	27		77
Number of Spots per Time Point	27		78
Number of Spots per Time Point	34		79
Number of Spots per Time Point	31		80
Number of Spots per Time Point	28		81
Number of Spots per Time Point	34		82
Number of Spots per Time Point	31		83
Number of Spots per Time Point	34		84
Number of Spots per Time Point	32		85
Number of Spots per Time Point	30		86
Number of Spots per Time Point	34		87
Number of Spots per Time Point	36		88
Number of Spots per Time Point	34		89
Number of Spots per Time Point	36		90
Number of Spots per Time Point	37		91
Number of Spots per Time Point	34		92
Number of Spots per Time Point	33		93
Number of Spots per Time Point	34		94
Number of Spots per Time Point	29		95
Number of Spots per Time Point	23		96
Number of Spots per Time Point	27		97
Number of Spots per Time Point	31		98
Number of Spots per Time Point	27		99
Number of Spots per Time Point	28		100
Number of Spots per Time Point	28		101
Number of Spots per Time Point	30		102
Number of Spots per Time Point	28		103
Number of Spots per Time Point	30		104
Number of Spots per Time Point	27		105
Number of Spots per Time Point	29		106
Number of Spots per Time Point	29		107
Number of Spots per Time Point	28		108
Number of Spots per Time Point	23		109
Number of Spots per Time Point	26		110
Number of Spots per Time Point	24		111
Number of Spots per Time Point	25		112
Number of Spots per Time Point	28		113
Number of Spots per Time Point	28		114
Number of Spots per Time Point	28		115
Number of Spots per Time Point	31		116
Number of Spots per Time Point	27		117
Number of Spots per Time Point	29		118
Number of Spots per Time Point	27		119
Number of Spots per Time Point	27		120
Number of Spots per Time Point	25		121
Number of Spots per Time Point	28		122
Number of Spots per Time Point	26		123
Number of Spots per Time Point	29		124
Number of Spots per Time Point	33		125
Number of Spots per Time Point	31		126
Number of Spots per Time Point	33		127
Number of Spots per Time Point	32		128
Number of Spots per Time Point	31		129
Number of Spots per Time Point	32		130
Number of Spots per Time Point	33		131
Number of Spots per Time Point	32		132
Number of Spots per Time Point	35		133
Number of Spots per Time Point	31		134
Number of Spots per Time Point	32		135
Number of Spots per Time Point	27		136
Number of Spots per Time Point	27		137
Number of Spots per Time Point	27		138
Number of Spots per Time Point	29		139
Number of Spots per Time Point	27		140
Number of Spots per Time Point	32		141
Number of Spots per Time Point	30		142
Number of Spots per Time Point	31		143
Number of Spots per Time Point	30		144
Number of Spots per Time Point	28		145
Number of Spots per Time Point	32		146
Number of Spots per Time Point	29		147
Number of Spots per Time Point	32		148
Number of Spots per Time Point	31		149
Number of Spots per Time Point	34		150
Number of Spots per Time Point	33		151
Number of Spots per Time Point	31		152
Number of Spots per Time Point	29		153
Number of Spots per Time Point	30		154
Number of Spots per Time Point	29		155
Number of Spots per Time Point	30		156
Number of Spots per Time Point	29		157
Number of Spots per Time Point	25		158
Number of Spots per Time Point	24		159
Number of Spots per Time Point	25		160
Number of Spots per Time Point	20		161
Number of Spots per Time Point	23		162
Number of Spots per Time Point	11		163
Number of Spots per Time Point	10		164
Number of Spots per Time Point	9		165
Number of Spots per Time Point	8		166
Number of Spots per Time Point	7		167
Number of Spots per Time Point	6		168
Number of Spots per Time Point	6		169
Number of Spots per Time Point	5		170
Number of Spots per Time Point	7		171
Number of Spots per Time Point	7		172
Number of Spots per Time Point	4		173
Number of Spots per Time Point	5		174
Number of Spots per Time Point	4		175
Number of Spots per Time Point	2		176
Number of Spots per Time Point	3		177
Number of Spots per Time Point	7		178
Number of Spots per Time Point	9		179
Number of Spots per Time Point	10		180
Number of Spots per Time Point	13		181
Number of Spots per Time Point	11		182
Number of Spots per Time Point	17		183
Number of Spots per Time Point	17		184
Number of Spots per Time Point	16		185
Number of Spots per Time Point	16		186
Number of Spots per Time Point	17		187
Number of Spots per Time Point	14		188
Number of Spots per Time Point	18		189
Number of Spots per Time Point	17		190
Number of Spots per Time Point	14		191
Number of Spots per Time Point	17		192
Number of Spots per Time Point	15		193
Number of Spots per Time Point	18		194
Number of Spots per Time Point	18		195
Number of Spots per Time Point	20		196
Number of Spots per Time Point	19		197
Number of Spots per Time Point	19		198
Number of Spots per Time Point	18		199
Number of Spots per Time Point	21		200
Number of Spots per Time Point	21		201
Number of Spots per Time Point	23		202
Number of Spots per Time Point	24		203
Number of Spots per Time Point	23		204
Number of Spots per Time Point	26		205
Number of Spots per Time Point	26		206
Number of Spots per Time Point	24		207
Number of Spots per Time Point	21		208
Number of Spots per Time Point	25		209
Number of Spots per Time Point	26		210
Number of Spots per Time Point	25		211
Number of Spots per Time Point	21		212
Number of Spots per Time Point	23		213
Number of Spots per Time Point	26		214
Number of Spots per Time Point	25		215
Number of Spots per Time Point	17		216
Number of Spots per Time Point	19		217
Number of Spots per Time Point	18		218
Number of Spots per Time Point	18		219
Number of Spots per Time Point	17		220
Number of Spots per Time Point	17		221
Number of Spots per Time Point	15		222
Number of Spots per Time Point	13		223
Number of Spots per Time Point	15		224
Number of Spots per Time Point	15		225
Number of Spots per Time Point	16		226
Number of Spots per Time Point	15		227
Number of Spots per Time Point	11		228
Number of Spots per Time Point	16		229
Number of Spots per Time Point	17		230
Number of Spots per Time Point	16		231
Number of Spots per Time Point	20		232
Number of Spots per Time Point	15		233
Number of Spots per Time Point	18		234
Number of Spots per Time Point	19		235
Number of Spots per Time Point	21		236
Number of Spots per Time Point	21		237
Number of Spots per Time Point	19		238
Number of Spots per Time Point	20		239
Number of Spots per Time Point	18		240
Number of Spots per Time Point	18		241
Number of Spots per Time Point	17		242
Number of Spots per Time Point	13		243
Number of Spots per Time Point	17		244
Number of Spots per Time Point	15		245
Number of Spots per Time Point	13		246
Number of Spots per Time Point	12		247
Number of Spots per Time Point	11		248
Number of Spots per Time Point	8		249
Number of Spots per Time Point	11		250
Number of Spots per Time Point	12		251
Number of Spots per Time Point	13		252
Number of Spots per Time Point	13		253
Number of Spots per Time Point	15		254
Number of Spots per Time Point	12		255
Number of Spots per Time Point	14		256
Number of Spots per Time Point	15		257
Number of Spots per Time Point	13		258
Number of Spots per Time Point	15		259
Number of Spots per Time Point	12		260
Number of Spots per Time Point	13		261
Number of Spots per Time Point	9		262
Number of Spots per Time Point	13		263
Number of Spots per Time Point	15		264
Number of Spots per Time Point	13		265
Number of Spots per Time Point	14		266
Number of Spots per Time Point	12		267
Number of Spots per Time Point	14		268
Number of Spots per Time Point	12		269
Number of Spots per Time Point	12		270
Number of Spots per Time Point	12		271
Number of Spots per Time Point	11		272
Number of Spots per Time Point	10		273
Number of Spots per Time Point	13		274
Number of Spots per Time Point	13		275
Number of Spots per Time Point	11		276
Number of Spots per Time Point	12		277
Number of Spots per Time Point	13		278
Number of Spots per Time Point	11		279
Number of Spots per Time Point	11		280
Number of Spots per Time Point	10		281
Number of Spots per Time Point	10		282
Number of Spots per Time Point	9		283
Number of Spots per Time Point	9		284
Number of Spots per Time Point	10		285
Number of Spots per Time Point	9		286
Number of Spots per Time Point	10		287
Number of Spots per Time Point	11		288
Number of Spots per Time Point	12		289
Number of Spots per Time Point	13		290
Number of Spots per Time Point	14		291
Number of Spots per Time Point	15		292
Number of Spots per Time Point	16		293
Number of Spots per Time Point	15		294
Number of Spots per Time Point	14		295
Number of Spots per Time Point	16		296
Number of Spots per Time Point	12		297
Number of Spots per Time Point	16		298
Number of Spots per Time Point	13		299
Number of Spots per Time Point	17		300
Number of Spots per Time Point	18		301
Number of Spots per Time Point	17		302
Number of Spots per Time Point	15		303
Number of Spots per Time Point	16		304
Number of Spots per Time Point	16		305
Number of Spots per Time Point	16		306
Number of Spots per Time Point	16		307
Number of Spots per Time Point	12		308
Number of Spots per Time Point	16		309
Number of Spots per Time Point	11		310
Number of Spots per Time Point	14		311
Number of Spots per Time Point	11		312
Number of Spots per Time Point	10		313
Number of Spots per Time Point	10		314
Number of Spots per Time Point	7		315
Number of Spots per Time Point	10		316
Number of Spots per Time Point	11		317
Number of Spots per Time Point	9		318
Number of Spots per Time Point	10		319
Number of Spots per Time Point	9		320
Number of Spots per Time Point	12		321
Number of Spots per Time Point	10		322
Number of Spots per Time Point	11		323
Number of Spots per Time Point	10		324
Number of Spots per Time Point	11		325
Number of Spots per Time Point	10		326
Number of Spots per Time Point	10		327
Number of Spots per Time Point	12		328
Number of Spots per Time Point	12		329
Number of Spots per Time Point	11		330
Number of Spots per Time Point	14		331
Number of Spots per Time Point	13		332
Number of Spots per Time Point	14		333
Number of Spots per Time Point	16		334
Number of Spots per Time Point	14		335
Number of Spots per Time Point	15		336
Number of Spots per Time Point	16		337
Number of Spots per Time Point	12		338
Number of Spots per Time Point	13		339
Number of Spots per Time Point	13		340
Number of Spots per Time Point	13		341
Number of Spots per Time Point	11		342
Number of Spots per Time Point	14		343
Number of Spots per Time Point	16		344
Number of Spots per Time Point	15		345
Number of Spots per Time Point	14		346
Number of Spots per Time Point	12		347
Number of Spots per Time Point	15		348
Number of Spots per Time Point	13		349
Number of Spots per Time Point	15		350
Number of Spots per Time Point	10		351
Number of Spots per Time Point	14		352
Number of Spots per Time Point	13		353
Number of Spots per Time Point	14		354
Number of Spots per Time Point	13		355
Number of Spots per Time Point	12		356
Number of Spots per Time Point	13		357
Number of Spots per Time Point	12		358
Number of Spots per Time Point	12		359
Number of Spots per Time Point	12		360
Number of Spots per Time Point	10		361
Number of Spots per Time Point	14		362
Number of Spots per Time Point	13		363
Number of Spots per Time Point	13		364
Number of Spots per Time Point	12		365
Number of Spots per Time Point	12		366
Number of Spots per Time Point	11		367
Number of Spots per Time Point	12		368
Number of Spots per Time Point	12		369
Number of Spots per Time Point	11		370
Number of Spots per Time Point	10		371
Number of Spots per Time Point	10		372
Number of Spots per Time Point	12		373
Number of Spots per Time Point	12		374
Number of Spots per Time Point	11		375
Number of Spots per Time Point	13		376
Number of Spots per Time Point	12		377
Number of Spots per Time Point	14		378
Number of Spots per Time Point	12		379
Number of Spots per Time Point	13		380
Number of Spots per Time Point	11		381
Number of Spots per Time Point	11		382
Number of Spots per Time Point	13		383
Number of Spots per Time Point	11		384
Number of Spots per Time Point	12		385
Number of Spots per Time Point	14		386
Number of Spots per Time Point	12		387
Number of Spots per Time Point	10		388
Number of Spots per Time Point	9		389
Number of Spots per Time Point	12		390
Number of Spots per Time Point	9		391
Number of Spots per Time Point	10		392
Number of Spots per Time Point	10		393
Number of Spots per Time Point	7		394
Number of Spots per Time Point	8		395
Number of Spots per Time Point	8		396
Number of Spots per Time Point	9		397
Number of Spots per Time Point	9		398
Number of Spots per Time Point	13		399
Number of Spots per Time Point	10		400
Number of Spots per Time Point	12		401
Number of Spots per Time Point	13		402
Number of Spots per Time Point	10		403
Number of Spots per Time Point	13		404
Number of Spots per Time Point	14		405
Number of Spots per Time Point	9		406
Number of Spots per Time Point	14		407
Number of Spots per Time Point	9		408
Number of Spots per Time Point	12		409
Number of Spots per Time Point	8		410
Number of Spots per Time Point	8		411
Number of Spots per Time Point	6		412
Number of Spots per Time Point	8		413
Number of Spots per Time Point	7		414
Number of Spots per Time Point	9		415
Number of Spots per Time Point	9		416
Number of Spots per Time Point	11		417
Number of Spots per Time Point	10		418
Number of Spots per Time Point	13		419
Number of Spots per Time Point	10		420
Number of Spots per Time Point	12		421
Number of Spots per Time Point	10		422
Number of Spots per Time Point	9		423
Number of Spots per Time Point	13		424
Number of Spots per Time Point	11		425
Number of Spots per Time Point	15		426
Number of Spots per Time Point	12		427
Number of Spots per Time Point	12		428
Number of Spots per Time Point	12		429
Number of Spots per Time Point	7		430
Number of Spots per Time Point	9		431
Number of Spots per Time Point	9		432
Number of Spots per Time Point	9		433
Number of Spots per Time Point	12		434
Number of Spots per Time Point	12		435
Number of Spots per Time Point	11		436
Number of Spots per Time Point	13		437
Number of Spots per Time Point	7		438
Number of Spots per Time Point	10		439
Number of Spots per Time Point	9		440
Number of Spots per Time Point	9		441
Number of Spots per Time Point	7		442
Number of Spots per Time Point	9		443
Number of Spots per Time Point	9		444
Number of Spots per Time Point	7		445
Number of Spots per Time Point	7		446
Number of Spots per Time Point	9		447
Number of Spots per Time Point	8		448
Number of Spots per Time Point	7		449
Number of Spots per Time Point	5		450
Number of Spots per Time Point	8		451
Number of Spots per Time Point	6		452
Number of Spots per Time Point	7		453
Number of Spots per Time Point	5		454
Number of Spots per Time Point	5		455
Number of Spots per Time Point	5		456
Number of Spots per Time Point	5		457
Number of Spots per Time Point	6		458
Number of Spots per Time Point	6		459
Number of Spots per Time Point	3		460
Number of Spots per Time Point	5		461
Number of Spots per Time Point	4		462
Number of Spots per Time Point	5		463
Number of Spots per Time Point	5		464
Number of Spots per Time Point	5		465
Number of Spots per Time Point	6		466
Number of Spots per Time Point	4		467
Number of Spots per Time Point	6		468
Number of Spots per Time Point	5		469
Number of Spots per Time Point	4		470
Number of Spots per Time Point	6		471
Number of Spots per Time Point	5		472
Number of Spots per Time Point	6		473
Number of Spots per Time Point	6		474
Number of Spots per Time Point	6		475
Number of Spots per Time Point	7		476
Number of Spots per Time Point	6		477
Number of Spots per Time Point	7		478
Number of Spots per Time Point	8		479
Number of Spots per Time Point	7		480
Number of Spots per Time Point	8		481
Number of Spots per Time Point	5		482
Number of Spots per Time Point	9		483
Number of Spots per Time Point	11		484
Number of Spots per Time Point	9		485
Number of Spots per Time Point	8		486
Number of Spots per Time Point	8		487
Number of Spots per Time Point	6		488
Number of Spots per Time Point	9		489
Number of Spots per Time Point	9		490
Number of Spots per Time Point	10		491
Number of Spots per Time Point	9		492
Number of Spots per Time Point	9		493
Number of Spots per Time Point	11		494
Number of Spots per Time Point	7		495
Number of Spots per Time Point	11		496
Number of Spots per Time Point	8		497
Number of Spots per Time Point	6		498
Number of Spots per Time Point	8		499
Number of Spots per Time Point	7		500
Number of Spots per Time Point	7		501
Number of Spots per Time Point	5		502
Number of Spots per Time Point	8		503
Number of Spots per Time Point	6		504
Number of Spots per Time Point	8		505
Number of Spots per Time Point	8		506
Number of Spots per Time Point	8		507
Number of Spots per Time Point	8		508
Number of Spots per Time Point	7		509
Number of Spots per Time Point	6		510
Number of Spots per Time Point	10		511
Number of Spots per Time Point	6		512
Number of Spots per Time Point	7		513
Number of Spots per Time Point	7		514
Number of Spots per Time Point	7		515
Number of Spots per Time Point	6		516
Number of Spots per Time Point	8		517
Number of Spots per Time Point	8		518
Number of Spots per Time Point	7		519
Number of Spots per Time Point	6		520
Number of Spots per Time Point	9		521
Number of Spots per Time Point	7		522
Number of Spots per Time Point	9		523
Number of Spots per Time Point	10		524
Number of Spots per Time Point	9		525
Number of Spots per Time Point	9		526
Number of Spots per Time Point	9		527
Number of Spots per Time Point	11		528
Number of Spots per Time Point	7		529
Number of Spots per Time Point	8		530
Number of Spots per Time Point	7		531
Number of Spots per Time Point	8		532
Number of Spots per Time Point	6		533
Number of Spots per Time Point	8		534
Number of Spots per Time Point	7		535
Number of Spots per Time Point	9		536
Number of Spots per Time Point	6		537
Number of Spots per Time Point	7		538
Number of Spots per Time Point	5		539
Number of Spots per Time Point	5		540
Number of Spots per Time Point	6		541
Number of Spots per Time Point	4		542
Number of Spots per Time Point	7		543
Number of Spots per Time Point	5		544
Number of Spots per Time Point	6		545
Number of Spots per Time Point	6		546
Number of Spots per Time Point	6		547
Number of Spots per Time Point	7		548
Number of Spots per Time Point	7		549
Number of Spots per Time Point	5		550
Number of Spots per Time Point	7		551
Number of Spots per Time Point	7		552
Number of Spots per Time Point	7		553
Number of Spots per Time Point	4		554
Number of Spots per Time Point	8		555
Number of Spots per Time Point	8		556
Number of Spots per Time Point	7		557
Number of Spots per Time Point	5		558
Number of Spots per Time Point	4		559
Number of Spots per Time Point	4		560
Number of Spots per Time Point	5		561
Number of Spots per Time Point	4		562
Number of Spots per Time Point	5		563
Number of Spots per Time Point	6		564
Number of Spots per Time Point	4		565
Number of Spots per Time Point	4		566
Number of Spots per Time Point	5		567
Number of Spots per Time Point	5		568
Number of Spots per Time Point	5		569
Number of Spots per Time Point	6		570
Number of Spots per Time Point	6		571
Number of Spots per Time Point	5		572
Number of Spots per Time Point	8		573
Number of Spots per Time Point	8		574
Number of Spots per Time Point	8		575
Number of Spots per Time Point	6		576
Number of Spots per Time Point	6		577
Number of Spots per Time Point	6		578
Number of Spots per Time Point	5		579
Number of Spots per Time Point	7		580
Number of Spots per Time Point	7		581
Number of Spots per Time Point	6		582
Number of Spots per Time Point	8		583
Number of Spots per Time Point	6		584
Number of Spots per Time Point	5		585
Number of Spots per Time Point	9		586
Number of Spots per Time Point	10		587
Number of Spots per Time Point	8		588
Number of Spots per Time Point	9		589
Number of Spots per Time Point	8		590
Number of Spots per Time Point	4		591
Number of Spots per Time Point	9		592
Number of Spots per Time Point	8		593
Number of Spots per Time Point	6		594
Number of Spots per Time Point	8		595
Number of Spots per Time Point	7		596
Number of Spots per Time Point	5		597
Number of Spots per Time Point	6		598
Number of Spots per Time Point	4		599
Number of Spots per Time Point	3		600
Number of Spots per Time Point	4		601
Number of Spots per Time Point	5		602
Number of Spots per Time Point	4		603
Number of Spots per Time Point	2		604
Number of Spots per Time Point	4		605
Number of Spots per Time Point	4		606
Number of Spots per Time Point	4		607
Number of Spots per Time Point	4		608
Number of Spots per Time Point	5		609
Number of Spots per Time Point	5		610
Number of Spots per Time Point	5		611
Number of Spots per Time Point	2		612
Number of Spots per Time Point	5		613
Number of Spots per Time Point	3		614
Number of Spots per Time Point	3		615
Number of Spots per Time Point	4		616
Number of Spots per Time Point	4		617
Number of Spots per Time Point	3		618
Number of Spots per Time Point	6		619
Number of Spots per Time Point	5		620
Number of Spots per Time Point	6		621
Number of Spots per Time Point	7		622
Number of Spots per Time Point	7		623
Number of Spots per Time Point	5		624
Number of Spots per Time Point	6		625
Number of Spots per Time Point	6		626
Number of Spots per Time Point	5		627
Number of Spots per Time Point	7		628
Number of Spots per Time Point	7		629
Number of Spots per Time Point	7		630
Number of Spots per Time Point	7		631
Number of Spots per Time Point	9		632
Number of Spots per Time Point	10		633
Number of Spots per Time Point	7		634
Number of Spots per Time Point	6		635
Number of Spots per Time Point	9		636
Number of Spots per Time Point	7		637
Number of Spots per Time Point	8		638
Number of Spots per Time Point	9		639
Number of Spots per Time Point	9		640
Number of Spots per Time Point	9		641
Number of Spots per Time Point	8		642
Number of Spots per Time Point	9		643
Number of Spots per Time Point	8		644
Number of Spots per Time Point	7		645
Number of Spots per Time Point	8		646
Number of Spots per Time Point	6		647
Number of Spots per Time Point	5		648
Number of Spots per Time Point	4		649
Number of Spots per Time Point	5		650
Number of Spots per Time Point	4		651
Number of Spots per Time Point	5		652
Number of Spots per Time Point	4		653
Number of Spots per Time Point	5		654
Number of Spots per Time Point	7		655
Number of Spots per Time Point	5		656
Number of Spots per Time Point	7		657
Number of Spots per Time Point	5		658
Number of Spots per Time Point	8		659
Number of Spots per Time Point	8		660
Number of Spots per Time Point	6		661
Number of Spots per Time Point	5		662
Number of Spots per Time Point	6		663
Number of Spots per Time Point	7		664
Number of Spots per Time Point	6		665
Number of Spots per Time Point	7		666
Number of Spots per Time Point	5		667
Number of Spots per Time Point	6		668
Number of Spots per Time Point	8		669
Number of Spots per Time Point	7		670
Number of Spots per Time Point	6		671
Number of Spots per Time Point	9		672
Number of Spots per Time Point	9		673
Number of Spots per Time Point	8		674
Number of Spots per Time Point	8		675
Number of Spots per Time Point	7		676
Number of Spots per Time Point	9		677
Number of Spots per Time Point	7		678
Number of Spots per Time Point	8		679
Number of Spots per Time Point	9		680
Number of Spots per Time Point	8		681
Number of Spots per Time Point	8		682
Number of Spots per Time Point	5		683
Number of Spots per Time Point	5		684
Number of Spots per Time Point	6		685
Number of Spots per Time Point	4		686
Number of Spots per Time Point	3		687
Number of Spots per Time Point	4		688
Number of Spots per Time Point	4		689
Number of Spots per Time Point	4		690
Number of Spots per Time Point	2		691
Number of Spots per Time Point	4		692
Number of Spots per Time Point	3		693
Number of Spots per Time Point	5		694
Number of Spots per Time Point	6		695
Number of Spots per Time Point	4		696
Number of Spots per Time Point	3		697
Number of Spots per Time Point	6		698
Number of Spots per Time Point	6		699
Number of Spots per Time Point	6		700
Number of Spots per Time Point	7		701
Number of Spots per Time Point	6		702
Number of Spots per Time Point	5		703
Number of Spots per Time Point	8		704
Number of Spots per Time Point	8		705
Number of Spots per Time Point	5		706
Number of Spots per Time Point	5		707
Number of Spots per Time Point	6		708
Number of Spots per Time Point	6		709
Number of Spots per Time Point	5		710
Number of Spots per Time Point	5		711
Number of Spots per Time Point	6		712
Number of Spots per Time Point	5		713
Number of Spots per Time Point	6		714
Number of Spots per Time Point	7		715
Number of Spots per Time Point	6		716
Number of Spots per Time Point	8		717
Number of Spots per Time Point	8		718
Number of Spots per Time Point	8		719
Number of Spots per Time Point	6		720
Number of Spots per Time Point	7		721
Number of Spots per Time Point	5		722
Number of Spots per Time Point	5		723
Number of Spots per Time Point	6		724
Number of Spots per Time Point	6		725
Number of Spots per Time Point	6		726
Number of Spots per Time Point	5		727
Number of Spots per Time Point	5		728
Number of Spots per Time Point	6		729
Number of Spots per Time Point	5		730
Number of Spots per Time Point	5		731
Number of Spots per Time Point	5		732
Number of Spots per Time Point	4		733
Number of Spots per Time Point	6		734
Number of Spots per Time Point	5		735
Number of Spots per Time Point	4		736
Number of Spots per Time Point	4		737
Number of Spots per Time Point	4		738
Number of Spots per Time Point	4		739
Number of Spots per Time Point	4		740
Number of Spots per Time Point	4		741
Number of Spots per Time Point	4		742
Number of Spots per Time Point	4		743
Number of Spots per Time Point	4		744
Number of Spots per Time Point	4		745
Number of Spots per Time Point	4		746
Number of Spots per Time Point	3		747
Number of Spots per Time Point	4		748
Number of Spots per Time Point	4		749
Number of Spots per Time Point	3		750
Number of Spots per Time Point	4		751
Number of Spots per Time Point	3		752
Number of Spots per Time Point	3		753
Number of Spots per Time Point	2		754
Number of Spots per Time Point	3		755
Number of Spots per Time Point	3		756
Number of Spots per Time Point	3		757
Number of Spots per Time Point	3		758
Number of Spots per Time Point	3		759
Number of Spots per Time Point	3		760
Number of Spots per Time Point	3		761
Number of Spots per Time Point	3		762
Number of Spots per Time Point	3		763
Number of Spots per Time Point	3		764
Number of Spots per Time Point	2		765
Number of Spots per Time Point	1		766
Number of Spots per Time Point	2		767
Number of Spots per Time Point	3		768
Number of Spots per Time Point	2		769
Number of Spots per Time Point	4		770
Number of Spots per Time Point	5		771
Number of Spots per Time Point	5		772
Number of Spots per Time Point	4		773
Number of Spots per Time Point	5		774
Number of Spots per Time Point	4		775
Number of Spots per Time Point	4		776
Number of Spots per Time Point	3		777
Number of Spots per Time Point	3		778
Number of Spots per Time Point	3		779
Number of Spots per Time Point	3		780
Number of Spots per Time Point	3		781
Number of Spots per Time Point	2		782
Number of Spots per Time Point	1		783
Number of Spots per Time Point	1		784
Number of Spots per Time Point	1		785
Number of Spots per Time Point	1		786
Number of Spots per Time Point	1		787
Number of Spots per Time Point	1		788
Number of Spots per Time Point	1		789
Number of Spots per Time Point	1		790
Number of Spots per Time Point	1		791
Number of Spots per Time Point	1		792
Number of Spots per Time Point	2		793
Number of Spots per Time Point	2		794
Number of Spots per Time Point	2		795
Number of Spots per Time Point	2		796
Number of Spots per Time Point	2		797
Number of Spots per Time Point	2		798
Number of Spots per Time Point	2		799
Number of Spots per Time Point	3		800
Number of Spots per Time Point	3		801
Number of Spots per Time Point	2		802
Number of Spots per Time Point	2		803
Number of Spots per Time Point	2		804
Number of Spots per Time Point	2		805
Number of Spots per Time Point	2		806
Number of Spots per Time Point	1		807
Number of Spots per Time Point	2		808
Number of Spots per Time Point	2		809
Number of Spots per Time Point	2		810
Number of Spots per Time Point	2		811
Number of Spots per Time Point	2		812
Number of Spots per Time Point	2		813
Number of Spots per Time Point	1		820
Number of Spots per Time Point	1		822
Number of Spots per Time Point	1		823
Number of Spots per Time Point	1		824
Number of Spots per Time Point	2		825
Number of Spots per Time Point	1		826
Number of Spots per Time Point	2		827
Number of Spots per Time Point	2		828
Number of Spots per Time Point	3		829
Number of Spots per Time Point	3		830
Number of Spots per Time Point	3		831
Number of Spots per Time Point	1		832
Number of Spots per Time Point	2		833
Number of Spots per Time Point	3		834
Number of Spots per Time Point	3		835
Number of Spots per Time Point	4		836
Number of Spots per Time Point	3		837
Number of Spots per Time Point	4		838
Number of Spots per Time Point	5		839
Number of Spots per Time Point	3		840
Number of Spots per Time Point	4		841
Number of Spots per Time Point	2		842
Number of Spots per Time Point	3		843
Number of Spots per Time Point	3		844
Number of Spots per Time Point	3		845
Number of Spots per Time Point	4		846
Number of Spots per Time Point	2		847
Number of Spots per Time Point	3		848
Number of Spots per Time Point	2		849
Number of Spots per Time Point	2		850
Number of Spots per Time Point	2		851
Number of Spots per Time Point	2		852
Number of Spots per Time Point	2		853
Number of Spots per Time Point	2		854
Number of Spots per Time Point	3		855
Number of Spots per Time Point	2		856
Number of Spots per Time Point	4		857
Number of Spots per Time Point	1		858
Number of Spots per Time Point	4		859
Number of Spots per Time Point	3		860
Number of Spots per Time Point	3		861
Number of Spots per Time Point	4		862
Number of Spots per Time Point	4		863
Number of Spots per Time Point	4		864
Number of Spots per Time Point	4		865
Number of Spots per Time Point	2		866
Number of Spots per Time Point	4		867
Number of Spots per Time Point	3		868
Number of Spots per Time Point	3		869
Number of Spots per Time Point	3		870
Number of Spots per Time Point	2		871
Number of Spots per Time Point	3		872
Number of Spots per Time Point	3		873
Number of Spots per Time Point	2		874
Number of Spots per Time Point	3		875
Number of Spots per Time Point	3		876
Number of Spots per Time Point	2		877
Number of Spots per Time Point	1		878
Number of Spots per Time Point	2		879
Number of Spots per Time Point	1		880
Number of Spots per Time Point	2		881
Number of Spots per Time Point	2		882
Number of Spots per Time Point	2		883
Number of Spots per Time Point	2		884
Number of Spots per Time Point	2		885
Number of Spots per Time Point	1		886
Number of Spots per Time Point	2		887
Number of Spots per Time Point	2		888
Number of Spots per Time Point	1		889
Number of Spots per Time Point	2		890
Number of Spots per Time Point	3		891
Number of Spots per Time Point	3		892
Number of Spots per Time Point	1		893
Number of Spots per Time Point	4		894
Number of Spots per Time Point	4		895
Number of Spots per Time Point	2		896
Number of Spots per Time Point	4		897
Number of Spots per Time Point	4		898
Number of Spots per Time Point	5		899
Number of Spots per Time Point	4		900
Number of Spots per Time Point	3		901
Number of Spots per Time Point	3		902
Number of Spots per Time Point	2		903
Number of Spots per Time Point	2		904
Number of Spots per Time Point	3		905
Number of Spots per Time Point	2		906
Number of Spots per Time Point	2		907
Number of Spots per Time Point	3		908
Number of Spots per Time Point	3		909
Number of Spots per Time Point	4		910
Number of Spots per Time Point	4		911
Number of Spots per Time Point	4		912
Number of Spots per Time Point	4		913
Number of Spots per Time Point	3		914
Number of Spots per Time Point	2		915
Number of Spots per Time Point	4		916
Number of Spots per Time Point	4		917
Number of Spots per Time Point	4		918
Number of Spots per Time Point	3		919
Number of Spots per Time Point	3		920
Number of Spots per Time Point	2		921
Number of Spots per Time Point	1		922
Number of Spots per Time Point	2		923
Number of Spots per Time Point	2		924
Number of Spots per Time Point	3		925
Number of Spots per Time Point	2		926
Number of Spots per Time Point	2		927
Number of Spots per Time Point	1		928
Number of Spots per Time Point	3		929
Number of Spots per Time Point	3		930
Number of Spots per Time Point	3		931
Number of Spots per Time Point	3		932
Number of Spots per Time Point	2		933
Number of Spots per Time Point	2		934
Number of Spots per Time Point	4		935
Number of Spots per Time Point	5		936
Number of Spots per Time Point	3		937
Number of Spots per Time Point	5		938
Number of Spots per Time Point	4		939
Number of Spots per Time Point	4		940
Number of Spots per Time Point	4		941
Number of Spots per Time Point	2		942
Number of Spots per Time Point	2		943
Number of Spots per Time Point	3		944
Number of Spots per Time Point	3		945
Number of Spots per Time Point	3		946
Number of Spots per Time Point	2		947
Number of Spots per Time Point	2		948
Number of Spots per Time Point	3		949
Number of Spots per Time Point	2		950
Number of Spots per Time Point	2		951
Number of Spots per Time Point	3		952
Number of Spots per Time Point	2		953
Number of Spots per Time Point	3		954
Number of Spots per Time Point	1		955
Number of Spots per Time Point	3		956
Number of Spots per Time Point	2		958
Number of Spots per Time Point	3		959
Number of Spots per Time Point	2		960
Number of Spots per Time Point	1		961
Number of Spots per Time Point	2		962
Number of Spots per Time Point	2		963
Number of Spots per Time Point	2		964
Number of Spots per Time Point	2		965
Number of Spots per Time Point	1		966
Number of Spots per Time Point	3		967
Number of Spots per Time Point	2		968
Number of Spots per Time Point	3		969
Number of Spots per Time Point	2		970
Number of Spots per Time Point	2		971
Number of Spots per Time Point	2		972
Number of Spots per Time Point	2		973
Number of Spots per Time Point	2		974
Number of Spots per Time Point	3		975
Number of Spots per Time Point	3		976
Number of Spots per Time Point	3		977
Number of Spots per Time Point	2		978
Number of Spots per Time Point	3		979
Number of Spots per Time Point	1		980
Number of Spots per Time Point	2		981
Number of Spots per Time Point	2		982
Number of Spots per Time Point	2		983
Number of Spots per Time Point	2		984
Number of Spots per Time Point	1		985
Number of Spots per Time Point	1		986
Number of Spots per Time Point	2		988
Number of Spots per Time Point	1		989
Number of Spots per Time Point	1		991
Number of Spots per Time Point	2		992
Number of Spots per Time Point	2		993
Number of Spots per Time Point	1		994
Number of Spots per Time Point	2		995
Number of Spots per Time Point	2		996
Number of Spots per Time Point	3		997
Number of Spots per Time Point	3		998
Number of Spots per Time Point	3		999
Number of Spots per Time Point	3		1000
Number of Spots per Time Point	3		1001
Number of Spots per Time Point	3		1002
Number of Spots per Time Point	3		1003
Number of Spots per Time Point	2		1004
Number of Spots per Time Point	4		1005
Number of Spots per Time Point	2		1006
Number of Spots per Time Point	2		1007
Number of Spots per Time Point	2		1008
Number of Spots per Time Point	2		1009
Number of Spots per Time Point	2		1010
Number of Spots per Time Point	1		1011
Number of Spots per Time Point	2		1012
Number of Spots per Time Point	2		1013
Number of Spots per Time Point	2		1014
Number of Spots per Time Point	2		1015
Number of Spots per Time Point	2		1016
Number of Spots per Time Point	2		1017
Number of Spots per Time Point	2		1018
Number of Spots per Time Point	2		1019
Number of Spots per Time Point	1		1020
Number of Spots per Time Point	3		1021
Number of Spots per Time Point	1		1022
Number of Spots per Time Point	3		1023
Number of Spots per Time Point	4		1024
Number of Spots per Time Point	4		1025
Number of Spots per Time Point	3		1026
Number of Spots per Time Point	3		1027
Number of Spots per Time Point	4		1028
Number of Spots per Time Point	4		1029
Number of Spots per Time Point	4		1030
Number of Spots per Time Point	3		1031
Number of Spots per Time Point	4		1032
Number of Spots per Time Point	4		1033
Number of Spots per Time Point	4		1034
Number of Spots per Time Point	4		1035
Number of Spots per Time Point	4		1036
Number of Spots per Time Point	4		1037
Number of Spots per Time Point	4		1038
Number of Spots per Time Point	4		1039
Number of Spots per Time Point	3		1040
Number of Spots per Time Point	3		1041
Number of Spots per Time Point	3		1042
Number of Spots per Time Point	3		1043
Number of Spots per Time Point	3		1044
Number of Spots per Time Point	3		1045
Number of Spots per Time Point	3		1046
Number of Spots per Time Point	3		1047
Number of Spots per Time Point	3		1048
Number of Spots per Time Point	3		1049
Number of Spots per Time Point	2		1050
Number of Spots per Time Point	2		1051
Number of Spots per Time Point	2		1052
Number of Spots per Time Point	2		1053
Number of Spots per Time Point	4		1054
Number of Spots per Time Point	2		1055
Number of Spots per Time Point	2		1056
Number of Spots per Time Point	3		1057
Number of Spots per Time Point	2		1058
Number of Spots per Time Point	2		1059
Number of Spots per Time Point	2		1060
Number of Spots per Time Point	2		1061
Number of Spots per Time Point	1		1062
Number of Spots per Time Point	2		1063
Number of Spots per Time Point	2		1064
Number of Spots per Time Point	1		1065
Number of Spots per Time Point	2		1066
Number of Spots per Time Point	1		1067
Number of Spots per Time Point	2		1068
Number of Spots per Time Point	2		1069
Number of Spots per Time Point	2		1070
Number of Spots per Time Point	2		1071
Number of Spots per Time Point	2		1072
Number of Spots per Time Point	2		1073
Number of Spots per Time Point	1		1074
Number of Spots per Time Point	1		1075
Number of Spots per Time Point	1		1076
Number of Spots per Time Point	1		1077
Number of Spots per Time Point	1		1078
Number of Spots per Time Point	1		1079
Number of Spots per Time Point	1		1080
Number of Spots per Time Point	1		1081
Number of Spots per Time Point	1		1082
Number of Spots per Time Point	1		1083
Number of Spots per Time Point	1		1084
Number of Spots per Time Point	1		1085
Number of Spots per Time Point	1		1086
Number of Spots per Time Point	1		1087
Number of Spots per Time Point	1		1100
Number of Spots per Time Point	1		1101
Number of Spots per Time Point	1		1102
Number of Spots per Time Point	1		1103
Number of Spots per Time Point	2		1104
Number of Spots per Time Point	2		1105
Number of Spots per Time Point	2		1106
Number of Spots per Time Point	2		1107
Number of Spots per Time Point	2		1108
Number of Spots per Time Point	2		1109
Number of Spots per Time Point	2		1110
Number of Spots per Time Point	2		1111
Number of Spots per Time Point	1		1112
Number of Spots per Time Point	1		1113
Number of Spots per Time Point	1		1114
Number of Spots per Time Point	1		1115
Number of Spots per Time Point	1		1140
Number of Spots per Time Point	2		1141
Number of Spots per Time Point	1		1142
Number of Spots per Time Point	2		1143
Number of Spots per Time Point	2		1144
Number of Spots per Time Point	2		1145
Number of Spots per Time Point	2		1146
Number of Spots per Time Point	2		1147
Number of Spots per Time Point	3		1148
Number of Spots per Time Point	2		1149
Number of Spots per Time Point	2		1150
Number of Spots per Time Point	3		1151
Number of Spots per Time Point	3		1152
Number of Spots per Time Point	3		1153
Number of Spots per Time Point	2		1154
Number of Spots per Time Point	3		1155
Number of Spots per Time Point	2		1156
Number of Spots per Time Point	2		1157
Number of Spots per Time Point	1		1158
Number of Spots per Time Point	1		1159
Number of Spots per Time Point	1		1160
Number of Spots per Time Point	1		1161
Number of Spots per Time Point	1		1162
Number of Spots per Time Point	1		1163
Number of Spots per Time Point	1		1164
Number of Spots per Time Point	1		1165
Number of Spots per Time Point	2		1167
Number of Spots per Time Point	3		1168
Number of Spots per Time Point	1		1169
Number of Spots per Time Point	3		1170
Number of Spots per Time Point	4		1171
Number of Spots per Time Point	4		1172
Number of Spots per Time Point	3		1173
Number of Spots per Time Point	4		1174
Number of Spots per Time Point	4		1175
Number of Spots per Time Point	2		1176
Number of Spots per Time Point	4		1177
Number of Spots per Time Point	4		1178
Number of Spots per Time Point	4		1179
Number of Spots per Time Point	4		1180
Number of Spots per Time Point	4		1181
Number of Spots per Time Point	4		1182
Number of Spots per Time Point	4		1183
Number of Spots per Time Point	5		1184
Number of Spots per Time Point	3		1185
Number of Spots per Time Point	1		1186
Number of Spots per Time Point	1		1187
Number of Spots per Time Point	1		1188
Number of Spots per Time Point	1		1189
Number of Spots per Time Point	1		1190
Number of Spots per Time Point	1		1191
Number of Spots per Time Point	1		1192
Number of Spots per Time Point	1		1193
Number of Spots per Time Point	1		1194
Number of Spots per Time Point	1		1195
Number of Spots per Time Point	2		1196
Number of Spots per Time Point	2		1197
Number of Spots per Time Point	2		1198
Number of Spots per Time Point	2		1199
Number of Spots per Time Point	1		1200
Number of Spots per Time Point	2		1201
Number of Spots per Time Point	2		1202
Number of Spots per Time Point	2		1203
Number of Spots per Time Point	2		1204
Number of Spots per Time Point	2		1205
Number of Spots per Time Point	2		1206
Number of Spots per Time Point	2		1207
Number of Spots per Time Point	3		1208
Number of Spots per Time Point	1		1209
Number of Spots per Time Point	1		1210
Number of Spots per Time Point	2		1211
Number of Spots per Time Point	3		1212
Number of Spots per Time Point	3		1213
Number of Spots per Time Point	3		1214
Number of Spots per Time Point	3		1215
Number of Spots per Time Point	3		1216
Number of Spots per Time Point	3		1217
Number of Spots per Time Point	2		1218
Number of Spots per Time Point	3		1219
Number of Spots per Time Point	3		1220
Number of Spots per Time Point	4		1221
Number of Spots per Time Point	3		1222
Number of Spots per Time Point	3		1223
Number of Spots per Time Point	3		1224
Number of Spots per Time Point	2		1225
Number of Spots per Time Point	3		1226
Number of Spots per Time Point	1		1227
Number of Spots per Time Point	3		1228
Number of Spots per Time Point	2		1229
Number of Spots per Time Point	1		1230
Number of Spots per Time Point	3		1232
Number of Spots per Time Point	1		1233
Number of Spots per Time Point	2		1234
Number of Spots per Time Point	2		1235
Number of Spots per Time Point	3		1236
Number of Spots per Time Point	3		1237
Number of Spots per Time Point	3		1238
Number of Spots per Time Point	3		1239
Number of Spots per Time Point	3		1240
Number of Spots per Time Point	3		1241
Number of Spots per Time Point	3		1242
Number of Spots per Time Point	2		1243
Number of Spots per Time Point	4		1244
Number of Spots per Time Point	3		1245
Number of Spots per Time Point	3		1246
Number of Spots per Time Point	2		1247
Number of Spots per Time Point	4		1248
Number of Spots per Time Point	3		1249
Number of Spots per Time Point	3		1250
Number of Spots per Time Point	4		1251
Number of Spots per Time Point	3		1252
Number of Spots per Time Point	5		1253
Number of Spots per Time Point	5		1254
Number of Spots per Time Point	5		1255
Number of Spots per Time Point	2		1256
Number of Spots per Time Point	3		1257
Number of Spots per Time Point	3		1258
Number of Spots per Time Point	4		1259
Number of Spots per Time Point	2		1260
Number of Spots per Time Point	3		1261
Number of Spots per Time Point	3		1262
Number of Spots per Time Point	3		1263
Number of Spots per Time Point	3		1264
Number of Spots per Time Point	3		1265
Number of Spots per Time Point	2		1266
Number of Spots per Time Point	3		1267
Number of Spots per Time Point	2		1268
Number of Spots per Time Point	3		1269
Number of Spots per Time Point	1		1270
Number of Spots per Time Point	3		1271
Number of Spots per Time Point	2		1272
Number of Spots per Time Point	2		1273
Number of Spots per Time Point	1		1274
Number of Spots per Time Point	1		1275
Number of Spots per Time Point	2		1276
Number of Spots per Time Point	1		1277
Number of Spots per Time Point	2		1278
Number of Spots per Time Point	2		1279
Number of Spots per Time Point	2		1280
Number of Spots per Time Point	1		1281
Number of Spots per Time Point	3		1282
Number of Spots per Time Point	3		1283
Number of Spots per Time Point	3		1284
Number of Spots per Time Point	3		1285
Number of Spots per Time Point	3		1286
Number of Spots per Time Point	3		1287
Number of Spots per Time Point	3		1288
Number of Spots per Time Point	3		1289
Number of Spots per Time Point	4		1290
Number of Spots per Time Point	4		1291
Number of Spots per Time Point	1		1292
Number of Spots per Time Point	2		1293
Number of Spots per Time Point	2		1294
Number of Spots per Time Point	2		1295
Number of Spots per Time Point	2		1296
Number of Spots per Time Point	1		1297
Number of Spots per Time Point	1		1298
Number of Spots per Time Point	2		1299
Number of Spots per Time Point	2		1300
Number of Spots per Time Point	1		1301
Number of Spots per Time Point	1		1302
Number of Spots per Time Point	1		1303
Number of Spots per Time Point	1		1304
Number of Spots per Time Point	1		1305
Number of Spots per Time Point	1		1306
Number of Spots per Time Point	1		1307
Number of Spots per Time Point	1		1308
Number of Spots per Time Point	2		1309
Number of Spots per Time Point	1		1310
Number of Spots per Time Point	1		1311
Number of Spots per Time Point	1		1312
Number of Spots per Time Point	1		1313
Number of Spots per Time Point	1		1314
Number of Spots per Time Point	1		1315
Number of Spots per Time Point	1		1316
Number of Spots per Time Point	1		1317
Number of Spots per Time Point	1		1318
Number of Spots per Time Point	1		1319
Number of Spots per Time Point	1		1320
Number of Spots per Time Point	1		1321
Number of Spots per Time Point	1		1323
Number of Spots per Time Point	1		1324
Number of Spots per Time Point	1		1325
Number of Spots per Time Point	1		1326
Number of Spots per Time Point	1		1327
Number of Spots per Time Point	1		1328
Number of Spots per Time Point	1		1330
Number of Spots per Time Point	1		1333
Number of Spots per Time Point	1		1335
Number of Spots per Time Point	1		1336
Number of Spots per Time Point	1		1337
Number of Spots per Time Point	1		1339
Number of Spots per Time Point	1		1340
Number of Spots per Time Point	1		1341
Number of Spots per Time Point	1		1342
Number of Spots per Time Point	1		1343
Number of Spots per Time Point	1		1344
Number of Spots per Time Point	1		1345
Number of Spots per Time Point	1		1346
Number of Spots per Time Point	1		1349
Number of Spots per Time Point	1		1350
Number of Spots per Time Point	1		1351
Number of Spots per Time Point	1		1352
Number of Spots per Time Point	1		1353
Number of Spots per Time Point	1		1355
Number of Spots per Time Point	1		1356
Number of Spots per Time Point	1		1358
Number of Spots per Time Point	1		1359
Number of Spots per Time Point	1		1360
Number of Spots per Time Point	1		1361
Number of Spots per Time Point	1		1362
Number of Spots per Time Point	1		1364
Number of Spots per Time Point	1		1365
Number of Spots per Time Point	1		1366
Number of Spots per Time Point	1		1367
Number of Spots per Time Point	1		1368
Number of Spots per Time Point	1		1369
Number of Spots per Time Point	1		1371
Number of Spots per Time Point	1		1372
Number of Spots per Time Point	1		1373
Number of Spots per Time Point	1		1375
Number of Spots per Time Point	1		1377
Number of Spots per Time Point	1		1379
Number of Spots per Time Point	1		1380
Number of Spots per Time Point	1		1381
Number of Spots per Time Point	1		1382
Number of Spots per Time Point	1		1383
Number of Spots per Time Point	1		1384
Number of Spots per Time Point	1		1389
Number of Spots per Time Point	1		1390
Number of Spots per Time Point	1		1391
Number of Spots per Time Point	1		1392
Number of Spots per Time Point	1		1393
Number of Spots per Time Point	1		1394
Number of Spots per Time Point	2		1395
Number of Spots per Time Point	2		1396
Number of Spots per Time Point	2		1397
Number of Spots per Time Point	2		1398
Number of Spots per Time Point	2		1399
Number of Spots per Time Point	2		1400
Number of Spots per Time Point	2		1401
Number of Spots per Time Point	1		1402
Number of Spots per Time Point	2		1403
Number of Spots per Time Point	2		1404
Number of Spots per Time Point	1		1406
Number of Spots per Time Point	1		1408
Number of Spots per Time Point	1		1409
Number of Spots per Time Point	1		1410
Number of Tracks	681
Total Number of Spots	12376
