# Supplementary material for: Satb1 integrates DNA binding site geometry and torsional stress to differentially target nucleosome-dense regions
Source: Nat Commun. 2019 Jul 19;10:3221. doi: 10.1038/s41467-019-11118-8 (PMC6642133; doi:10.1038/s41467-019-11118-8)
Supplement: Supplementary file 10 — Source Data [file 41467_2019_11118_MOESM10_ESM.zip › Source data/Single Molecule Tracking/single molecule tracks/del HD analysis/PDZ-CUT1-CUT2-STABLE-A_1c14_TRIAL 2_Statistics/PDZ-CUT1-CUT2-STABLE-A_1c14_TRIAL 2_Position.csv]

Position
====================
Position X	Position Y	Position Z	Unit	Category	Collection	Time	TrackID	ID
3.24604	1.56226	0.04	um	Spot	Position	1	1000000000	0
5.82678	2.61883	0.04	um	Spot	Position	1	1000000001	1
4.70059	4.10616	0.04	um	Spot	Position	1	1000000002	2
3.20871	4.51454	0.04	um	Spot	Position	1	1000000003	3
4.28738	4.56916	0.04	um	Spot	Position	1	1000000004	4
4.8589	4.58628	0.04	um	Spot	Position	1	1000000005	5
7.5518	4.78437	0.04	um	Spot	Position	1	1000000006	6
10.7811	4.73783	0.04	um	Spot	Position	1	1000000007	7
3.66339	5.43142	0.04	um	Spot	Position	1	1000000008	8
4.83304	5.46859	0.04	um	Spot	Position	1	1000000009	9
5.62527	5.53191	0.04	um	Spot	Position	1	1000000010	10
7.06673	5.83214	0.04	um	Spot	Position	1	1000000011	11
1.62275	6.05012	0.04	um	Spot	Position	1	1000000012	12
3.35332	6.7637	0.04	um	Spot	Position	1	1000000013	13
6.25603	7.0905	0.04	um	Spot	Position	1	1000000014	14
9.84513	7.55832	0.04	um	Spot	Position	1	1000000015	15
7.78819	8.83693	0.04	um	Spot	Position	1	1000000016	16
6.14417	10.0503	0.04	um	Spot	Position	1	1000000017	17
4.66604	10.4535	0.04	um	Spot	Position	1	1000000018	18
6.86996	10.4191	0.04	um	Spot	Position	1	1000000019	19
9.93619	10.9391	0.04	um	Spot	Position	1	1000000020	20
7.1995	11.061	0.04	um	Spot	Position	1	1000000021	21
10.2555	11.3164	0.04	um	Spot	Position	1	1000000022	22
8.10306	11.9555	0.04	um	Spot	Position	1	1000000023	23
8.70383	12.0774	0.04	um	Spot	Position	1	1000000024	24
10.5556	12.0575	0.04	um	Spot	Position	1	1000000025	25
9.91919	12.1957	0.04	um	Spot	Position	1	1000000026	26
4.40853	12.4197	0.04	um	Spot	Position	1	1000000027	27
5.32626	12.4527	0.04	um	Spot	Position	1	1000000028	28
8.70635	12.8929	0.04	um	Spot	Position	1	1000000029	29
5.83101	2.66965	0.04	um	Spot	Position	2	1000000001	30
4.65914	4.10533	0.04	um	Spot	Position	2	1000000002	31
4.25745	4.57759	0.04	um	Spot	Position	2	1000000004	32
4.84562	4.5967	0.04	um	Spot	Position	2	1000000005	33
3.15257	4.67767	0.04	um	Spot	Position	2	1000000003	34
10.7904	4.75559	0.04	um	Spot	Position	2	1000000007	35
3.60952	5.52718	0.04	um	Spot	Position	2	1000000008	36
4.88006	5.52721	0.04	um	Spot	Position	2	1000000009	37
5.62802	5.56012	0.04	um	Spot	Position	2	1000000010	38
7.0298	5.94564	0.04	um	Spot	Position	2	1000000011	39
1.62655	6.03219	0.04	um	Spot	Position	2	1000000012	40
3.34542	6.79434	0.04	um	Spot	Position	2	1000000013	41
6.4649	6.94171	0.04	um	Spot	Position	2	1000000014	42
9.58976	7.10118	0.04	um	Spot	Position	2	1000000030	43
9.88632	7.57666	0.04	um	Spot	Position	2	1000000015	44
7.78517	8.78957	0.04	um	Spot	Position	2	1000000016	45
5.90762	9.94324	0.04	um	Spot	Position	2	1000000017	46
4.70366	10.48	0.04	um	Spot	Position	2	1000000018	47
6.88912	10.4187	0.04	um	Spot	Position	2	1000000019	48
9.93225	10.9439	0.04	um	Spot	Position	2	1000000020	49
7.18131	11.0908	0.04	um	Spot	Position	2	1000000021	50
10.2889	11.3218	0.04	um	Spot	Position	2	1000000022	51
8.09264	11.9695	0.04	um	Spot	Position	2	1000000023	52
10.5258	12.0487	0.04	um	Spot	Position	2	1000000025	53
8.9064	12.1042	0.04	um	Spot	Position	2	1000000024	54
9.89045	12.2378	0.04	um	Spot	Position	2	1000000026	55
4.40358	12.414	0.04	um	Spot	Position	2	1000000027	56
5.31626	12.4743	0.04	um	Spot	Position	2	1000000028	57
8.70658	12.8821	0.04	um	Spot	Position	2	1000000029	58
3.27422	1.56938	0.04	um	Spot	Position	3	1000000000	59
5.84062	2.69067	0.04	um	Spot	Position	3	1000000001	60
4.66392	4.07617	0.04	um	Spot	Position	3	1000000002	61
4.26925	4.52869	0.04	um	Spot	Position	3	1000000004	62
4.85881	4.57659	0.04	um	Spot	Position	3	1000000005	63
10.8478	4.71211	0.04	um	Spot	Position	3	1000000007	64
3.29497	4.76268	0.04	um	Spot	Position	3	1000000003	65
7.54876	4.83099	0.04	um	Spot	Position	3	1000000006	66
4.89626	5.50511	0.04	um	Spot	Position	3	1000000009	67
3.64896	5.57547	0.04	um	Spot	Position	3	1000000008	68
5.56647	5.52918	0.04	um	Spot	Position	3	1000000010	69
7.01002	5.93602	0.04	um	Spot	Position	3	1000000011	70
3.38661	6.772	0.04	um	Spot	Position	3	1000000013	71
9.62832	7.00776	0.04	um	Spot	Position	3	1000000030	72
9.88425	7.59675	0.04	um	Spot	Position	3	1000000015	73
3.12129	8.2468	0.04	um	Spot	Position	3	1000000031	74
4.35791	8.25197	0.04	um	Spot	Position	3	1000000032	75
7.8039	8.83461	0.04	um	Spot	Position	3	1000000016	76
5.79897	10.0149	0.04	um	Spot	Position	3	1000000017	77
4.68722	10.4679	0.04	um	Spot	Position	3	1000000018	78
6.89973	10.405	0.04	um	Spot	Position	3	1000000019	79
3.59033	10.7658	0.04	um	Spot	Position	3	1000000033	80
9.87504	10.9284	0.04	um	Spot	Position	3	1000000020	81
7.21535	11.0651	0.04	um	Spot	Position	3	1000000021	82
10.2936	11.333	0.04	um	Spot	Position	3	1000000022	83
8.14759	11.9527	0.04	um	Spot	Position	3	1000000023	84
8.96245	12.0918	0.04	um	Spot	Position	3	1000000024	85
10.5561	12.1097	0.04	um	Spot	Position	3	1000000025	86
9.93766	12.2189	0.04	um	Spot	Position	3	1000000026	87
4.42925	12.4032	0.04	um	Spot	Position	3	1000000027	88
5.41712	12.4865	0.04	um	Spot	Position	3	1000000028	89
8.75778	12.8767	0.04	um	Spot	Position	3	1000000029	90
5.85763	2.69195	0.04	um	Spot	Position	4	1000000001	91
1.64467	3.46714	0.04	um	Spot	Position	4	1000000034	92
4.67955	4.09233	0.04	um	Spot	Position	4	1000000002	93
4.89871	4.58956	0.04	um	Spot	Position	4	1000000005	94
3.31523	4.70397	0.04	um	Spot	Position	4	1000000003	95
4.31282	4.64832	0.04	um	Spot	Position	4	1000000004	96
7.50544	4.82242	0.04	um	Spot	Position	4	1000000006	97
10.8379	4.84054	0.04	um	Spot	Position	4	1000000007	98
4.9274	5.45358	0.04	um	Spot	Position	4	1000000009	99
5.50433	5.565	0.04	um	Spot	Position	4	1000000010	100
7.08464	5.86947	0.04	um	Spot	Position	4	1000000011	101
1.72089	5.96085	0.04	um	Spot	Position	4	1000000012	102
3.40968	6.77874	0.04	um	Spot	Position	4	1000000013	103
6.59653	6.92427	0.04	um	Spot	Position	4	1000000014	104
4.44288	6.98041	0.04	um	Spot	Position	4	1000000035	105
9.6055	7.02671	0.04	um	Spot	Position	4	1000000030	106
9.93459	7.54837	0.04	um	Spot	Position	4	1000000015	107
4.4296	8.15634	0.04	um	Spot	Position	4	1000000032	108
7.82804	8.83402	0.04	um	Spot	Position	4	1000000016	109
5.55332	9.92189	0.04	um	Spot	Position	4	1000000017	110
4.76678	10.4399	0.04	um	Spot	Position	4	1000000018	111
6.92375	10.4793	0.04	um	Spot	Position	4	1000000019	112
9.88522	10.9158	0.04	um	Spot	Position	4	1000000020	113
7.19836	11.0348	0.04	um	Spot	Position	4	1000000021	114
3.5607	11.0526	0.04	um	Spot	Position	4	1000000033	115
10.2409	11.3019	0.04	um	Spot	Position	4	1000000022	116
8.14091	11.9444	0.04	um	Spot	Position	4	1000000023	117
8.94374	12.0172	0.04	um	Spot	Position	4	1000000024	118
10.5742	12.044	0.04	um	Spot	Position	4	1000000025	119
9.91027	12.2625	0.04	um	Spot	Position	4	1000000026	120
4.44452	12.3873	0.04	um	Spot	Position	4	1000000027	121
5.41675	12.4357	0.04	um	Spot	Position	4	1000000028	122
8.73952	12.8852	0.04	um	Spot	Position	4	1000000029	123
3.30166	1.59408	0.04	um	Spot	Position	5	1000000000	124
5.83232	2.66262	0.04	um	Spot	Position	5	1000000001	125
1.71397	3.48097	0.04	um	Spot	Position	5	1000000034	126
4.70458	4.08338	0.04	um	Spot	Position	5	1000000002	127
4.30421	4.51892	0.04	um	Spot	Position	5	1000000004	128
4.88017	4.58586	0.04	um	Spot	Position	5	1000000005	129
3.2387	4.70998	0.04	um	Spot	Position	5	1000000003	130
10.8366	4.77366	0.04	um	Spot	Position	5	1000000007	131
7.59581	4.80773	0.04	um	Spot	Position	5	1000000006	132
6.55187	4.97674	0.04	um	Spot	Position	5	1000000036	133
4.92121	5.45617	0.04	um	Spot	Position	5	1000000009	134
5.5668	5.51594	0.04	um	Spot	Position	5	1000000010	135
3.54294	5.64372	0.04	um	Spot	Position	5	1000000008	136
7.10104	5.85839	0.04	um	Spot	Position	5	1000000011	137
1.69891	5.98226	0.04	um	Spot	Position	5	1000000012	138
3.42118	6.78213	0.04	um	Spot	Position	5	1000000013	139
6.58979	6.91911	0.04	um	Spot	Position	5	1000000014	140
9.61617	6.94761	0.04	um	Spot	Position	5	1000000030	141
9.96984	7.48278	0.04	um	Spot	Position	5	1000000015	142
4.63618	8.27286	0.04	um	Spot	Position	5	1000000032	143
3.28315	8.35523	0.04	um	Spot	Position	5	1000000031	144
7.76843	8.8392	0.04	um	Spot	Position	5	1000000016	145
5.50941	9.95567	0.04	um	Spot	Position	5	1000000017	146
4.77193	10.4782	0.04	um	Spot	Position	5	1000000018	147
6.92976	10.4411	0.04	um	Spot	Position	5	1000000019	148
9.87088	10.9154	0.04	um	Spot	Position	5	1000000020	149
7.20806	11.0471	0.04	um	Spot	Position	5	1000000021	150
3.47827	11.2188	0.04	um	Spot	Position	5	1000000033	151
10.2412	11.2733	0.04	um	Spot	Position	5	1000000022	152
8.15981	11.8706	0.04	um	Spot	Position	5	1000000023	153
8.99863	12.0374	0.04	um	Spot	Position	5	1000000024	154
10.5819	12.0272	0.04	um	Spot	Position	5	1000000025	155
9.94516	12.2427	0.04	um	Spot	Position	5	1000000026	156
5.41164	12.4595	0.04	um	Spot	Position	5	1000000028	157
8.71722	12.9081	0.04	um	Spot	Position	5	1000000029	158
3.25641	1.53118	0.04	um	Spot	Position	6	1000000000	159
5.8139	2.64181	0.04	um	Spot	Position	6	1000000001	160
1.69672	3.52862	0.04	um	Spot	Position	6	1000000034	161
4.7117	4.03868	0.04	um	Spot	Position	6	1000000002	162
4.86571	4.55674	0.04	um	Spot	Position	6	1000000005	163
4.31277	4.57549	0.04	um	Spot	Position	6	1000000004	164
3.06443	4.71699	0.04	um	Spot	Position	6	1000000003	165
7.66453	4.68761	0.04	um	Spot	Position	6	1000000006	166
10.8119	4.76198	0.04	um	Spot	Position	6	1000000007	167
6.55596	4.82197	0.04	um	Spot	Position	6	1000000036	168
4.90291	5.46071	0.04	um	Spot	Position	6	1000000009	169
5.47064	5.54657	0.04	um	Spot	Position	6	1000000010	170
7.0832	5.81822	0.04	um	Spot	Position	6	1000000011	171
1.70135	5.93545	0.04	um	Spot	Position	6	1000000012	172
3.41968	6.76005	0.04	um	Spot	Position	6	1000000013	173
6.55483	6.95115	0.04	um	Spot	Position	6	1000000014	174
4.53706	7.10552	0.04	um	Spot	Position	6	1000000035	175
9.91137	7.48148	0.04	um	Spot	Position	6	1000000015	176
4.88235	7.73491	0.04	um	Spot	Position	6	1000000037	177
7.0116	7.68793	0.04	um	Spot	Position	6	1000000038	178
3.28978	8.41684	0.04	um	Spot	Position	6	1000000031	179
4.68452	8.51493	0.04	um	Spot	Position	6	1000000032	180
7.81738	8.82468	0.04	um	Spot	Position	6	1000000016	181
3.73648	8.95646	0.04	um	Spot	Position	6	1000000039	182
3.1299	9.53863	0.04	um	Spot	Position	6	1000000040	183
5.49164	9.98122	0.04	um	Spot	Position	6	1000000017	184
4.74687	10.4479	0.04	um	Spot	Position	6	1000000018	185
6.92716	10.4143	0.04	um	Spot	Position	6	1000000019	186
9.88793	10.9297	0.04	um	Spot	Position	6	1000000020	187
7.22527	11.0749	0.04	um	Spot	Position	6	1000000021	188
3.41838	11.236	0.04	um	Spot	Position	6	1000000033	189
10.2616	11.2698	0.04	um	Spot	Position	6	1000000022	190
8.12029	11.8214	0.04	um	Spot	Position	6	1000000023	191
10.588	11.9867	0.04	um	Spot	Position	6	1000000025	192
8.98845	12.0201	0.04	um	Spot	Position	6	1000000024	193
9.9457	12.2658	0.04	um	Spot	Position	6	1000000026	194
4.3998	12.3674	0.04	um	Spot	Position	6	1000000027	195
5.4814	12.4456	0.04	um	Spot	Position	6	1000000028	196
8.71285	12.8603	0.04	um	Spot	Position	6	1000000029	197
7.81095	13.3245	0.04	um	Spot	Position	6	1000000041	198
3.24137	1.52689	0.04	um	Spot	Position	7	1000000000	199
5.82318	2.66973	0.04	um	Spot	Position	7	1000000001	200
1.69547	3.68541	0.04	um	Spot	Position	7	1000000034	201
4.69998	4.04406	0.04	um	Spot	Position	7	1000000002	202
1.95433	4.12524	0.04	um	Spot	Position	7	1000000042	203
4.87656	4.55298	0.04	um	Spot	Position	7	1000000005	204
4.28408	4.56869	0.04	um	Spot	Position	7	1000000004	205
3.02231	4.69767	0.04	um	Spot	Position	7	1000000003	206
7.60248	4.66741	0.04	um	Spot	Position	7	1000000006	207
6.54365	4.77306	0.04	um	Spot	Position	7	1000000036	208
10.8107	4.76815	0.04	um	Spot	Position	7	1000000007	209
4.89478	5.45716	0.04	um	Spot	Position	7	1000000009	210
5.41909	5.63964	0.04	um	Spot	Position	7	1000000010	211
3.45353	5.82703	0.04	um	Spot	Position	7	1000000008	212
7.1272	5.77667	0.04	um	Spot	Position	7	1000000011	213
1.65673	5.97277	0.04	um	Spot	Position	7	1000000012	214
3.41033	6.75264	0.04	um	Spot	Position	7	1000000013	215
9.61373	6.95532	0.04	um	Spot	Position	7	1000000030	216
6.42692	6.98575	0.04	um	Spot	Position	7	1000000014	217
4.51121	7.07019	0.04	um	Spot	Position	7	1000000035	218
9.88427	7.49143	0.04	um	Spot	Position	7	1000000015	219
4.86606	7.52686	0.04	um	Spot	Position	7	1000000037	220
6.70444	7.65796	0.04	um	Spot	Position	7	1000000043	221
7.14675	7.66148	0.04	um	Spot	Position	7	1000000038	222
3.27038	8.35977	0.04	um	Spot	Position	7	1000000031	223
4.80337	8.54207	0.04	um	Spot	Position	7	1000000032	224
3.80118	8.73487	0.04	um	Spot	Position	7	1000000039	225
7.80603	8.7947	0.04	um	Spot	Position	7	1000000016	226
3.14389	9.48382	0.04	um	Spot	Position	7	1000000040	227
5.49778	9.95762	0.04	um	Spot	Position	7	1000000017	228
6.90184	10.3676	0.04	um	Spot	Position	7	1000000019	229
4.70371	10.4546	0.04	um	Spot	Position	7	1000000018	230
9.56982	10.8494	0.04	um	Spot	Position	7	1000000044	231
7.23827	11.0584	0.04	um	Spot	Position	7	1000000021	232
3.41718	11.245	0.04	um	Spot	Position	7	1000000033	233
10.2227	11.2406	0.04	um	Spot	Position	7	1000000022	234
8.1307	11.7852	0.04	um	Spot	Position	7	1000000023	235
8.95945	12.0255	0.04	um	Spot	Position	7	1000000024	236
10.59	12.044	0.04	um	Spot	Position	7	1000000025	237
5.44367	12.4231	0.04	um	Spot	Position	7	1000000028	238
8.75032	12.8846	0.04	um	Spot	Position	7	1000000029	239
8.11889	13.3763	0.04	um	Spot	Position	7	1000000041	240
3.25081	1.60846	0.04	um	Spot	Position	8	1000000000	241
2.26486	1.75062	0.04	um	Spot	Position	8	1000000045	242
5.81077	2.60786	0.04	um	Spot	Position	8	1000000001	243
1.60361	3.59224	0.04	um	Spot	Position	8	1000000034	244
4.68174	4.0142	0.04	um	Spot	Position	8	1000000002	245
4.2261	4.4665	0.04	um	Spot	Position	8	1000000004	246
4.82575	4.57086	0.04	um	Spot	Position	8	1000000005	247
3.10049	4.7147	0.04	um	Spot	Position	8	1000000003	248
7.61317	4.74145	0.04	um	Spot	Position	8	1000000006	249
6.55921	4.85442	0.04	um	Spot	Position	8	1000000036	250
10.8318	4.80807	0.04	um	Spot	Position	8	1000000007	251
4.88933	5.39937	0.04	um	Spot	Position	8	1000000009	252
5.32649	5.6914	0.04	um	Spot	Position	8	1000000010	253
3.42179	5.83195	0.04	um	Spot	Position	8	1000000008	254
7.06164	5.82491	0.04	um	Spot	Position	8	1000000011	255
1.66214	5.93879	0.04	um	Spot	Position	8	1000000012	256
9.04456	6.25026	0.04	um	Spot	Position	8	1000000046	257
3.39396	6.75101	0.04	um	Spot	Position	8	1000000013	258
9.58324	6.93461	0.04	um	Spot	Position	8	1000000030	259
4.49658	7.08106	0.04	um	Spot	Position	8	1000000035	260
6.34741	7.13884	0.04	um	Spot	Position	8	1000000014	261
4.77413	7.48785	0.04	um	Spot	Position	8	1000000037	262
9.88889	7.49236	0.04	um	Spot	Position	8	1000000015	263
7.22448	7.80939	0.04	um	Spot	Position	8	1000000038	264
3.24862	8.36257	0.04	um	Spot	Position	8	1000000031	265
4.7366	8.61908	0.04	um	Spot	Position	8	1000000032	266
3.73733	8.71862	0.04	um	Spot	Position	8	1000000039	267
7.80767	8.81908	0.04	um	Spot	Position	8	1000000016	268
3.10133	9.241	0.04	um	Spot	Position	8	1000000040	269
5.40345	9.99117	0.04	um	Spot	Position	8	1000000017	270
6.88883	10.3915	0.04	um	Spot	Position	8	1000000019	271
4.71081	10.4614	0.04	um	Spot	Position	8	1000000018	272
10.7397	10.6991	0.04	um	Spot	Position	8	1000000047	273
9.57456	10.8755	0.04	um	Spot	Position	8	1000000044	274
9.98264	10.9123	0.04	um	Spot	Position	8	1000000020	275
7.21006	11.0654	0.04	um	Spot	Position	8	1000000021	276
3.39602	11.2423	0.04	um	Spot	Position	8	1000000033	277
10.2253	11.2364	0.04	um	Spot	Position	8	1000000022	278
5.17908	11.4018	0.04	um	Spot	Position	8	1000000048	279
8.1339	11.829	0.04	um	Spot	Position	8	1000000023	280
10.5422	12.1074	0.04	um	Spot	Position	8	1000000025	281
9.8718	12.3197	0.04	um	Spot	Position	8	1000000026	282
4.38927	12.3842	0.04	um	Spot	Position	8	1000000027	283
5.47083	12.4542	0.04	um	Spot	Position	8	1000000028	284
8.72317	12.9046	0.04	um	Spot	Position	8	1000000029	285
7.59765	13.2376	0.04	um	Spot	Position	8	1000000049	286
8.47939	13.4054	0.04	um	Spot	Position	8	1000000041	287
4.37688	1.24895	0.04	um	Spot	Position	9	1000000050	288
3.2488	1.61866	0.04	um	Spot	Position	9	1000000000	289
2.28509	1.84468	0.04	um	Spot	Position	9	1000000045	290
1.64474	3.61783	0.04	um	Spot	Position	9	1000000034	291
2.17982	3.8106	0.04	um	Spot	Position	9	1000000042	292
4.68875	4.02795	0.04	um	Spot	Position	9	1000000002	293
4.27724	4.43881	0.04	um	Spot	Position	9	1000000004	294
4.8239	4.56812	0.04	um	Spot	Position	9	1000000005	295
7.62514	4.68316	0.04	um	Spot	Position	9	1000000006	296
6.50814	4.77921	0.04	um	Spot	Position	9	1000000036	297
10.7647	4.82055	0.04	um	Spot	Position	9	1000000007	298
4.8947	5.42657	0.04	um	Spot	Position	9	1000000009	299
5.3074	5.81507	0.04	um	Spot	Position	9	1000000010	300
7.06279	5.81582	0.04	um	Spot	Position	9	1000000011	301
3.60782	5.87587	0.04	um	Spot	Position	9	1000000008	302
8.94149	6.36443	0.04	um	Spot	Position	9	1000000046	303
3.40369	6.76395	0.04	um	Spot	Position	9	1000000013	304
9.58862	6.84868	0.04	um	Spot	Position	9	1000000030	305
4.76195	7.5054	0.04	um	Spot	Position	9	1000000037	306
9.91823	7.52389	0.04	um	Spot	Position	9	1000000015	307
6.81447	7.83389	0.04	um	Spot	Position	9	1000000043	308
7.41814	7.81771	0.04	um	Spot	Position	9	1000000038	309
3.25875	8.35983	0.04	um	Spot	Position	9	1000000031	310
3.72325	8.70359	0.04	um	Spot	Position	9	1000000039	311
7.73093	8.77822	0.04	um	Spot	Position	9	1000000016	312
3.1963	9.12668	0.04	um	Spot	Position	9	1000000040	313
5.46242	10.144	0.04	um	Spot	Position	9	1000000017	314
6.91217	10.3901	0.04	um	Spot	Position	9	1000000019	315
4.74244	10.4236	0.04	um	Spot	Position	9	1000000018	316
8.7053	10.5463	0.04	um	Spot	Position	9	1000000051	317
10.7639	10.7359	0.04	um	Spot	Position	9	1000000047	318
9.55449	10.8675	0.04	um	Spot	Position	9	1000000044	319
10.0849	10.9353	0.04	um	Spot	Position	9	1000000020	320
7.20965	11.0984	0.04	um	Spot	Position	9	1000000021	321
3.39281	11.2487	0.04	um	Spot	Position	9	1000000033	322
10.2285	11.2412	0.04	um	Spot	Position	9	1000000022	323
8.27182	11.414	0.04	um	Spot	Position	9	1000000052	324
5.30513	11.4649	0.04	um	Spot	Position	9	1000000048	325
8.10157	11.9326	0.04	um	Spot	Position	9	1000000023	326
8.92623	11.9453	0.04	um	Spot	Position	9	1000000024	327
10.53	12.1759	0.04	um	Spot	Position	9	1000000025	328
9.80261	12.3757	0.04	um	Spot	Position	9	1000000026	329
5.44192	12.4765	0.04	um	Spot	Position	9	1000000028	330
8.71543	12.8641	0.04	um	Spot	Position	9	1000000029	331
8.67792	13.4493	0.04	um	Spot	Position	9	1000000041	332
3.4968	0.957385	0.04	um	Spot	Position	10	1000000053	333
3.25235	1.55891	0.04	um	Spot	Position	10	1000000000	334
2.19802	2.04643	0.04	um	Spot	Position	10	1000000045	335
5.80478	2.61025	0.04	um	Spot	Position	10	1000000001	336
1.61509	3.60641	0.04	um	Spot	Position	10	1000000034	337
2.30232	3.70373	0.04	um	Spot	Position	10	1000000042	338
4.6793	4.03954	0.04	um	Spot	Position	10	1000000002	339
1.99672	4.30455	0.04	um	Spot	Position	10	1000000054	340
4.32837	4.40294	0.04	um	Spot	Position	10	1000000004	341
4.83472	4.56485	0.04	um	Spot	Position	10	1000000005	342
3.05627	4.68486	0.04	um	Spot	Position	10	1000000003	343
6.50626	4.80862	0.04	um	Spot	Position	10	1000000036	344
10.8056	4.87261	0.04	um	Spot	Position	10	1000000007	345
4.89564	5.45621	0.04	um	Spot	Position	10	1000000009	346
5.28895	5.79356	0.04	um	Spot	Position	10	1000000010	347
3.59745	5.88106	0.04	um	Spot	Position	10	1000000008	348
7.05339	5.84115	0.04	um	Spot	Position	10	1000000011	349
1.68417	5.94889	0.04	um	Spot	Position	10	1000000012	350
8.89496	6.20976	0.04	um	Spot	Position	10	1000000046	351
3.43687	6.81148	0.04	um	Spot	Position	10	1000000013	352
9.53461	6.92568	0.04	um	Spot	Position	10	1000000030	353
4.45598	7.08136	0.04	um	Spot	Position	10	1000000035	354
6.20123	7.10592	0.04	um	Spot	Position	10	1000000014	355
4.77089	7.49968	0.04	um	Spot	Position	10	1000000037	356
10.0381	7.68252	0.04	um	Spot	Position	10	1000000055	357
7.61043	7.88279	0.04	um	Spot	Position	10	1000000038	358
6.84345	8.01515	0.04	um	Spot	Position	10	1000000043	359
3.25484	8.37151	0.04	um	Spot	Position	10	1000000031	360
3.72879	8.72372	0.04	um	Spot	Position	10	1000000039	361
4.90219	8.79504	0.04	um	Spot	Position	10	1000000032	362
7.77225	8.82146	0.04	um	Spot	Position	10	1000000016	363
2.27265	8.89538	0.04	um	Spot	Position	10	1000000056	364
3.15513	9.1272	0.04	um	Spot	Position	10	1000000040	365
5.57327	10.1027	0.04	um	Spot	Position	10	1000000017	366
4.73334	10.3859	0.04	um	Spot	Position	10	1000000018	367
6.90368	10.3712	0.04	um	Spot	Position	10	1000000019	368
8.60763	10.5441	0.04	um	Spot	Position	10	1000000051	369
10.7527	10.6906	0.04	um	Spot	Position	10	1000000047	370
9.57956	10.8886	0.04	um	Spot	Position	10	1000000044	371
10.0368	10.9216	0.04	um	Spot	Position	10	1000000020	372
7.17798	11.0583	0.04	um	Spot	Position	10	1000000021	373
3.40245	11.2275	0.04	um	Spot	Position	10	1000000033	374
10.221	11.266	0.04	um	Spot	Position	10	1000000022	375
9.29015	11.315	0.04	um	Spot	Position	10	1000000057	376
8.27602	11.4016	0.04	um	Spot	Position	10	1000000052	377
8.08938	11.9462	0.04	um	Spot	Position	10	1000000023	378
9.00193	11.9957	0.04	um	Spot	Position	10	1000000024	379
10.5487	12.1721	0.04	um	Spot	Position	10	1000000025	380
4.40279	12.3844	0.04	um	Spot	Position	10	1000000027	381
9.73957	12.3676	0.04	um	Spot	Position	10	1000000026	382
5.43848	12.4598	0.04	um	Spot	Position	10	1000000028	383
8.7233	12.8881	0.04	um	Spot	Position	10	1000000029	384
7.7907	13.2768	0.04	um	Spot	Position	10	1000000049	385
8.72208	13.4665	0.04	um	Spot	Position	10	1000000041	386
3.40016	0.940109	0.04	um	Spot	Position	11	1000000053	387
4.55332	1.33799	0.04	um	Spot	Position	11	1000000050	388
3.20148	1.49948	0.04	um	Spot	Position	11	1000000000	389
2.2148	2.27248	0.04	um	Spot	Position	11	1000000045	390
5.80008	2.6398	0.04	um	Spot	Position	11	1000000001	391
2.15639	3.02618	0.04	um	Spot	Position	11	1000000058	392
1.61246	3.61046	0.04	um	Spot	Position	11	1000000034	393
4.72273	4.06651	0.04	um	Spot	Position	11	1000000002	394
1.84256	4.44287	0.04	um	Spot	Position	11	1000000054	395
4.26407	4.41718	0.04	um	Spot	Position	11	1000000004	396
3.11156	4.66186	0.04	um	Spot	Position	11	1000000003	397
7.61477	4.75944	0.04	um	Spot	Position	11	1000000006	398
6.53542	4.80594	0.04	um	Spot	Position	11	1000000036	399
10.7856	4.89424	0.04	um	Spot	Position	11	1000000007	400
4.86437	5.43698	0.04	um	Spot	Position	11	1000000009	401
5.27236	5.80418	0.04	um	Spot	Position	11	1000000010	402
6.96385	5.8236	0.04	um	Spot	Position	11	1000000011	403
3.5843	5.89591	0.04	um	Spot	Position	11	1000000008	404
1.64693	5.95773	0.04	um	Spot	Position	11	1000000012	405
8.88879	6.14106	0.04	um	Spot	Position	11	1000000046	406
3.40691	6.80568	0.04	um	Spot	Position	11	1000000013	407
9.59399	6.93472	0.04	um	Spot	Position	11	1000000030	408
4.48471	7.0901	0.04	um	Spot	Position	11	1000000035	409
9.94541	7.46564	0.04	um	Spot	Position	11	1000000015	410
4.79164	7.54181	0.04	um	Spot	Position	11	1000000037	411
6.82714	8.05426	0.04	um	Spot	Position	11	1000000043	412
7.6172	8.05773	0.04	um	Spot	Position	11	1000000038	413
3.24841	8.38234	0.04	um	Spot	Position	11	1000000031	414
3.69678	8.74528	0.04	um	Spot	Position	11	1000000039	415
7.79632	8.83727	0.04	um	Spot	Position	11	1000000016	416
2.32822	8.90344	0.04	um	Spot	Position	11	1000000056	417
3.09598	9.14575	0.04	um	Spot	Position	11	1000000040	418
5.58441	10.0745	0.04	um	Spot	Position	11	1000000017	419
4.72274	10.3855	0.04	um	Spot	Position	11	1000000018	420
6.87476	10.4359	0.04	um	Spot	Position	11	1000000019	421
8.54339	10.4704	0.04	um	Spot	Position	11	1000000051	422
10.7702	10.6978	0.04	um	Spot	Position	11	1000000047	423
9.92845	10.8592	0.04	um	Spot	Position	11	1000000020	424
9.6192	10.8836	0.04	um	Spot	Position	11	1000000044	425
7.17132	11.0299	0.04	um	Spot	Position	11	1000000021	426
3.45526	11.2196	0.04	um	Spot	Position	11	1000000033	427
10.2169	11.2445	0.04	um	Spot	Position	11	1000000022	428
8.32295	11.4009	0.04	um	Spot	Position	11	1000000052	429
9.08265	11.4172	0.04	um	Spot	Position	11	1000000057	430
5.3924	11.5403	0.04	um	Spot	Position	11	1000000048	431
8.94762	12.0353	0.04	um	Spot	Position	11	1000000024	432
9.78236	12.1788	0.04	um	Spot	Position	11	1000000026	433
10.5389	12.1856	0.04	um	Spot	Position	11	1000000025	434
4.39785	12.3829	0.04	um	Spot	Position	11	1000000027	435
5.4258	12.4122	0.04	um	Spot	Position	11	1000000028	436
8.73187	12.8385	0.04	um	Spot	Position	11	1000000029	437
7.79512	13.2755	0.04	um	Spot	Position	11	1000000049	438
8.7359	13.4597	0.04	um	Spot	Position	11	1000000041	439
3.44869	0.958546	0.04	um	Spot	Position	12	1000000053	440
4.61294	1.30474	0.04	um	Spot	Position	12	1000000050	441
2.3047	2.33913	0.04	um	Spot	Position	12	1000000045	442
5.78957	2.66853	0.04	um	Spot	Position	12	1000000001	443
2.17402	3.07444	0.04	um	Spot	Position	12	1000000058	444
1.64133	3.57663	0.04	um	Spot	Position	12	1000000034	445
3.30473	3.52276	0.04	um	Spot	Position	12	1000000059	446
2.36786	3.86616	0.04	um	Spot	Position	12	1000000042	447
4.69421	4.02398	0.04	um	Spot	Position	12	1000000002	448
1.78776	4.45203	0.04	um	Spot	Position	12	1000000054	449
3.14074	4.62559	0.04	um	Spot	Position	12	1000000003	450
4.96722	4.61574	0.04	um	Spot	Position	12	1000000005	451
6.63192	4.70054	0.04	um	Spot	Position	12	1000000036	452
10.8034	4.76777	0.04	um	Spot	Position	12	1000000007	453
4.85152	5.5012	0.04	um	Spot	Position	12	1000000009	454
5.35547	5.75442	0.04	um	Spot	Position	12	1000000010	455
7.09216	5.81001	0.04	um	Spot	Position	12	1000000011	456
3.64564	5.8954	0.04	um	Spot	Position	12	1000000008	457
1.67674	5.95397	0.04	um	Spot	Position	12	1000000012	458
8.85242	6.13851	0.04	um	Spot	Position	12	1000000046	459
9.48132	6.11918	0.04	um	Spot	Position	12	1000000060	460
6.13379	6.1745	0.04	um	Spot	Position	12	1000000061	461
3.40107	6.82807	0.04	um	Spot	Position	12	1000000013	462
9.62168	6.85511	0.04	um	Spot	Position	12	1000000030	463
4.52516	7.02748	0.04	um	Spot	Position	12	1000000035	464
6.2595	7.01049	0.04	um	Spot	Position	12	1000000014	465
9.92738	7.34912	0.04	um	Spot	Position	12	1000000015	466
6.62761	7.39764	0.04	um	Spot	Position	12	1000000062	467
4.77783	7.51534	0.04	um	Spot	Position	12	1000000037	468
10.0402	7.76308	0.04	um	Spot	Position	12	1000000055	469
6.7757	8.01588	0.04	um	Spot	Position	12	1000000043	470
3.25377	8.35932	0.04	um	Spot	Position	12	1000000031	471
2.34264	8.76585	0.04	um	Spot	Position	12	1000000056	472
3.7047	8.74803	0.04	um	Spot	Position	12	1000000039	473
5.07774	8.81147	0.04	um	Spot	Position	12	1000000032	474
7.82742	8.80825	0.04	um	Spot	Position	12	1000000016	475
5.45226	10.0572	0.04	um	Spot	Position	12	1000000017	476
6.89879	10.3957	0.04	um	Spot	Position	12	1000000019	477
4.7114	10.4262	0.04	um	Spot	Position	12	1000000018	478
8.50582	10.4959	0.04	um	Spot	Position	12	1000000051	479
10.7759	10.7558	0.04	um	Spot	Position	12	1000000047	480
9.56621	10.8812	0.04	um	Spot	Position	12	1000000044	481
10.0191	10.9092	0.04	um	Spot	Position	12	1000000020	482
7.19068	11.0539	0.04	um	Spot	Position	12	1000000021	483
3.43687	11.255	0.04	um	Spot	Position	12	1000000033	484
10.2198	11.2409	0.04	um	Spot	Position	12	1000000022	485
8.33843	11.3617	0.04	um	Spot	Position	12	1000000052	486
9.02428	11.4649	0.04	um	Spot	Position	12	1000000057	487
5.43761	11.5285	0.04	um	Spot	Position	12	1000000048	488
8.07283	11.9474	0.04	um	Spot	Position	12	1000000023	489
8.93013	12.0866	0.04	um	Spot	Position	12	1000000024	490
9.83478	12.2073	0.04	um	Spot	Position	12	1000000026	491
10.5569	12.1809	0.04	um	Spot	Position	12	1000000025	492
4.42918	12.4117	0.04	um	Spot	Position	12	1000000027	493
5.41284	12.4401	0.04	um	Spot	Position	12	1000000028	494
8.71972	12.8446	0.04	um	Spot	Position	12	1000000029	495
7.82122	13.2475	0.04	um	Spot	Position	12	1000000049	496
8.58274	13.4195	0.04	um	Spot	Position	12	1000000041	497
3.44474	0.944073	0.04	um	Spot	Position	13	1000000053	498
4.59077	1.29412	0.04	um	Spot	Position	13	1000000050	499
2.27157	2.30835	0.04	um	Spot	Position	13	1000000045	500
5.80824	2.63364	0.04	um	Spot	Position	13	1000000001	501
2.12693	3.06298	0.04	um	Spot	Position	13	1000000058	502
1.71596	3.52901	0.04	um	Spot	Position	13	1000000034	503
3.3211	3.55015	0.04	um	Spot	Position	13	1000000059	504
2.42204	3.90153	0.04	um	Spot	Position	13	1000000042	505
4.71191	4.0845	0.04	um	Spot	Position	13	1000000002	506
4.25012	4.36472	0.04	um	Spot	Position	13	1000000004	507
3.2995	4.44913	0.04	um	Spot	Position	13	1000000003	508
6.62774	4.70291	0.04	um	Spot	Position	13	1000000036	509
5.10611	4.75165	0.04	um	Spot	Position	13	1000000005	510
7.58565	4.72538	0.04	um	Spot	Position	13	1000000006	511
10.8433	4.756	0.04	um	Spot	Position	13	1000000007	512
4.90754	5.45172	0.04	um	Spot	Position	13	1000000009	513
5.36849	5.72856	0.04	um	Spot	Position	13	1000000010	514
1.67692	5.92778	0.04	um	Spot	Position	13	1000000012	515
3.7746	6.05804	0.04	um	Spot	Position	13	1000000008	516
9.405	6.112	0.04	um	Spot	Position	13	1000000060	517
8.86538	6.1614	0.04	um	Spot	Position	13	1000000046	518
6.03472	6.39051	0.04	um	Spot	Position	13	1000000061	519
3.39675	6.80352	0.04	um	Spot	Position	13	1000000013	520
4.5207	6.94821	0.04	um	Spot	Position	13	1000000035	521
9.6189	6.88585	0.04	um	Spot	Position	13	1000000030	522
6.20251	7.05258	0.04	um	Spot	Position	13	1000000014	523
9.90024	7.21957	0.04	um	Spot	Position	13	1000000015	524
4.7663	7.52903	0.04	um	Spot	Position	13	1000000037	525
6.62044	7.58288	0.04	um	Spot	Position	13	1000000062	526
10.1102	7.84291	0.04	um	Spot	Position	13	1000000055	527
6.87466	8.02817	0.04	um	Spot	Position	13	1000000043	528
7.54075	8.10439	0.04	um	Spot	Position	13	1000000038	529
3.52847	8.20871	0.04	um	Spot	Position	13	1000000063	530
3.24233	8.3532	0.04	um	Spot	Position	13	1000000031	531
3.67111	8.60594	0.04	um	Spot	Position	13	1000000039	532
7.83132	8.77846	0.04	um	Spot	Position	13	1000000016	533
2.26715	8.83088	0.04	um	Spot	Position	13	1000000056	534
5.10766	8.84527	0.04	um	Spot	Position	13	1000000032	535
3.1334	9.08243	0.04	um	Spot	Position	13	1000000040	536
5.49342	10.1222	0.04	um	Spot	Position	13	1000000017	537
4.73464	10.4422	0.04	um	Spot	Position	13	1000000018	538
6.90688	10.4455	0.04	um	Spot	Position	13	1000000019	539
8.5791	10.4888	0.04	um	Spot	Position	13	1000000051	540
10.799	10.7155	0.04	um	Spot	Position	13	1000000047	541
9.5621	10.8977	0.04	um	Spot	Position	13	1000000044	542
10.0276	10.9203	0.04	um	Spot	Position	13	1000000020	543
7.20725	11.0584	0.04	um	Spot	Position	13	1000000021	544
3.42417	11.253	0.04	um	Spot	Position	13	1000000033	545
10.2121	11.2406	0.04	um	Spot	Position	13	1000000022	546
8.34025	11.3538	0.04	um	Spot	Position	13	1000000052	547
9.0198	11.4391	0.04	um	Spot	Position	13	1000000057	548
5.36458	11.475	0.04	um	Spot	Position	13	1000000048	549
8.12234	11.93	0.04	um	Spot	Position	13	1000000023	550
10.3915	12.1492	0.04	um	Spot	Position	13	1000000025	551
4.44065	12.3792	0.04	um	Spot	Position	13	1000000027	552
9.64044	12.3268	0.04	um	Spot	Position	13	1000000026	553
5.34182	12.4144	0.04	um	Spot	Position	13	1000000028	554
8.76308	12.8728	0.04	um	Spot	Position	13	1000000029	555
7.86701	13.2464	0.04	um	Spot	Position	13	1000000049	556
8.5354	13.4222	0.04	um	Spot	Position	13	1000000041	557
3.45421	0.930722	0.04	um	Spot	Position	14	1000000053	558
4.60705	1.29713	0.04	um	Spot	Position	14	1000000050	559
5.80559	2.62909	0.04	um	Spot	Position	14	1000000001	560
2.11993	2.98783	0.04	um	Spot	Position	14	1000000058	561
1.71115	3.63708	0.04	um	Spot	Position	14	1000000034	562
3.41291	3.71143	0.04	um	Spot	Position	14	1000000059	563
2.42273	3.90386	0.04	um	Spot	Position	14	1000000042	564
4.70682	4.0145	0.04	um	Spot	Position	14	1000000002	565
1.78168	4.31875	0.04	um	Spot	Position	14	1000000054	566
4.33262	4.39173	0.04	um	Spot	Position	14	1000000004	567
3.3075	4.44656	0.04	um	Spot	Position	14	1000000003	568
5.11338	4.7283	0.04	um	Spot	Position	14	1000000005	569
6.5907	4.73221	0.04	um	Spot	Position	14	1000000036	570
10.8372	4.73138	0.04	um	Spot	Position	14	1000000007	571
4.91156	5.4389	0.04	um	Spot	Position	14	1000000009	572
5.33539	5.74589	0.04	um	Spot	Position	14	1000000010	573
1.69801	5.91432	0.04	um	Spot	Position	14	1000000012	574
8.88528	6.20716	0.04	um	Spot	Position	14	1000000046	575
9.35745	6.16513	0.04	um	Spot	Position	14	1000000060	576
5.99534	6.44513	0.04	um	Spot	Position	14	1000000061	577
3.38337	6.80366	0.04	um	Spot	Position	14	1000000013	578
4.51677	6.85135	0.04	um	Spot	Position	14	1000000035	579
9.56181	6.93182	0.04	um	Spot	Position	14	1000000030	580
9.87685	7.24954	0.04	um	Spot	Position	14	1000000015	581
4.77108	7.55257	0.04	um	Spot	Position	14	1000000037	582
6.52194	7.52652	0.04	um	Spot	Position	14	1000000062	583
6.86366	8.01254	0.04	um	Spot	Position	14	1000000043	584
7.59334	8.06942	0.04	um	Spot	Position	14	1000000038	585
3.37026	8.16344	0.04	um	Spot	Position	14	1000000063	586
3.64388	8.57347	0.04	um	Spot	Position	14	1000000039	587
5.101	8.73414	0.04	um	Spot	Position	14	1000000032	588
7.84283	8.76657	0.04	um	Spot	Position	14	1000000016	589
2.25458	8.84925	0.04	um	Spot	Position	14	1000000056	590
3.21289	9.10586	0.04	um	Spot	Position	14	1000000040	591
5.45385	10.1013	0.04	um	Spot	Position	14	1000000017	592
4.74573	10.4435	0.04	um	Spot	Position	14	1000000018	593
6.92231	10.4337	0.04	um	Spot	Position	14	1000000019	594
8.52244	10.4596	0.04	um	Spot	Position	14	1000000051	595
10.8076	10.6957	0.04	um	Spot	Position	14	1000000047	596
10.0301	10.8455	0.04	um	Spot	Position	14	1000000020	597
9.58155	10.8875	0.04	um	Spot	Position	14	1000000044	598
7.20279	11.0176	0.04	um	Spot	Position	14	1000000021	599
3.41873	11.2424	0.04	um	Spot	Position	14	1000000033	600
8.35271	11.3044	0.04	um	Spot	Position	14	1000000052	601
10.2288	11.316	0.04	um	Spot	Position	14	1000000022	602
9.03417	11.4165	0.04	um	Spot	Position	14	1000000057	603
5.40848	11.4666	0.04	um	Spot	Position	14	1000000048	604
8.1632	11.9714	0.04	um	Spot	Position	14	1000000023	605
8.88984	11.999	0.04	um	Spot	Position	14	1000000024	606
4.42768	12.2934	0.04	um	Spot	Position	14	1000000027	607
9.43196	12.3376	0.04	um	Spot	Position	14	1000000026	608
5.46584	12.4473	0.04	um	Spot	Position	14	1000000028	609
9.82999	12.6729	0.04	um	Spot	Position	14	1000000064	610
8.72971	12.9057	0.04	um	Spot	Position	14	1000000029	611
7.8238	13.2712	0.04	um	Spot	Position	14	1000000049	612
8.60843	13.4424	0.04	um	Spot	Position	14	1000000041	613
3.48519	0.957673	0.04	um	Spot	Position	15	1000000053	614
4.61186	1.24229	0.04	um	Spot	Position	15	1000000050	615
2.27074	2.48484	0.04	um	Spot	Position	15	1000000045	616
5.81498	2.64996	0.04	um	Spot	Position	15	1000000001	617
2.13666	3.06561	0.04	um	Spot	Position	15	1000000058	618
1.65493	3.45198	0.04	um	Spot	Position	15	1000000065	619
3.63413	3.72709	0.04	um	Spot	Position	15	1000000059	620
2.44619	3.93905	0.04	um	Spot	Position	15	1000000042	621
1.80353	4.27926	0.04	um	Spot	Position	15	1000000054	622
3.32712	4.4577	0.04	um	Spot	Position	15	1000000003	623
4.24835	4.45867	0.04	um	Spot	Position	15	1000000004	624
6.58101	4.67607	0.04	um	Spot	Position	15	1000000036	625
5.09283	4.76635	0.04	um	Spot	Position	15	1000000005	626
10.7097	4.82587	0.04	um	Spot	Position	15	1000000066	627
4.92484	5.46531	0.04	um	Spot	Position	15	1000000009	628
7.01612	5.62819	0.04	um	Spot	Position	15	1000000067	629
5.4061	5.77787	0.04	um	Spot	Position	15	1000000010	630
1.6801	5.95449	0.04	um	Spot	Position	15	1000000012	631
9.31481	6.12626	0.04	um	Spot	Position	15	1000000060	632
8.957	6.18118	0.04	um	Spot	Position	15	1000000046	633
6.28608	6.46173	0.04	um	Spot	Position	15	1000000068	634
3.41386	6.80557	0.04	um	Spot	Position	15	1000000013	635
9.58639	6.91414	0.04	um	Spot	Position	15	1000000030	636
6.23435	7.01926	0.04	um	Spot	Position	15	1000000014	637
4.49956	7.07974	0.04	um	Spot	Position	15	1000000035	638
9.76237	7.27601	0.04	um	Spot	Position	15	1000000015	639
4.78161	7.51275	0.04	um	Spot	Position	15	1000000037	640
6.49894	7.53332	0.04	um	Spot	Position	15	1000000062	641
10.0748	7.62988	0.04	um	Spot	Position	15	1000000055	642
7.46624	7.92159	0.04	um	Spot	Position	15	1000000038	643
6.87516	8.06055	0.04	um	Spot	Position	15	1000000043	644
3.33965	8.10296	0.04	um	Spot	Position	15	1000000063	645
3.64391	8.61177	0.04	um	Spot	Position	15	1000000039	646
8.01556	8.8873	0.04	um	Spot	Position	15	1000000016	647
3.07584	9.11404	0.04	um	Spot	Position	15	1000000040	648
5.46958	10.0313	0.04	um	Spot	Position	15	1000000017	649
6.92715	10.3872	0.04	um	Spot	Position	15	1000000019	650
4.75136	10.4846	0.04	um	Spot	Position	15	1000000018	651
8.5387	10.5056	0.04	um	Spot	Position	15	1000000051	652
10.769	10.6991	0.04	um	Spot	Position	15	1000000047	653
9.9928	10.8066	0.04	um	Spot	Position	15	1000000020	654
9.57544	10.8924	0.04	um	Spot	Position	15	1000000044	655
7.2267	10.9937	0.04	um	Spot	Position	15	1000000021	656
3.41314	11.2642	0.04	um	Spot	Position	15	1000000033	657
10.2197	11.2469	0.04	um	Spot	Position	15	1000000022	658
8.33533	11.2862	0.04	um	Spot	Position	15	1000000052	659
5.40681	11.4516	0.04	um	Spot	Position	15	1000000048	660
9.07558	11.4489	0.04	um	Spot	Position	15	1000000057	661
8.10904	11.8782	0.04	um	Spot	Position	15	1000000023	662
8.91037	12.0185	0.04	um	Spot	Position	15	1000000024	663
9.40343	12.2784	0.04	um	Spot	Position	15	1000000026	664
4.42189	12.382	0.04	um	Spot	Position	15	1000000027	665
5.42088	12.4432	0.04	um	Spot	Position	15	1000000028	666
9.82705	12.6568	0.04	um	Spot	Position	15	1000000064	667
8.69555	12.8837	0.04	um	Spot	Position	15	1000000029	668
7.84053	13.2822	0.04	um	Spot	Position	15	1000000049	669
8.59636	13.4224	0.04	um	Spot	Position	15	1000000041	670
3.44119	0.977357	0.04	um	Spot	Position	16	1000000053	671
4.6035	1.21726	0.04	um	Spot	Position	16	1000000050	672
5.85548	2.67267	0.04	um	Spot	Position	16	1000000001	673
2.11372	3.03987	0.04	um	Spot	Position	16	1000000058	674
1.6236	3.5934	0.04	um	Spot	Position	16	1000000065	675
3.6992	3.61288	0.04	um	Spot	Position	16	1000000059	676
2.43145	3.90337	0.04	um	Spot	Position	16	1000000042	677
3.33125	4.47354	0.04	um	Spot	Position	16	1000000003	678
4.23046	4.49744	0.04	um	Spot	Position	16	1000000004	679
5.08105	4.72696	0.04	um	Spot	Position	16	1000000005	680
6.5961	4.7916	0.04	um	Spot	Position	16	1000000036	681
10.8531	4.83854	0.04	um	Spot	Position	16	1000000066	682
2.82057	5.32914	0.04	um	Spot	Position	16	1000000069	683
4.89437	5.44491	0.04	um	Spot	Position	16	1000000009	684
5.32692	5.79147	0.04	um	Spot	Position	16	1000000010	685
7.03694	5.78628	0.04	um	Spot	Position	16	1000000067	686
1.70642	6.00892	0.04	um	Spot	Position	16	1000000012	687
8.83132	6.14998	0.04	um	Spot	Position	16	1000000046	688
9.32549	6.17104	0.04	um	Spot	Position	16	1000000060	689
6.3907	6.25513	0.04	um	Spot	Position	16	1000000068	690
5.99595	6.44509	0.04	um	Spot	Position	16	1000000061	691
3.41256	6.72565	0.04	um	Spot	Position	16	1000000013	692
9.60571	6.98722	0.04	um	Spot	Position	16	1000000030	693
9.95703	7.40993	0.04	um	Spot	Position	16	1000000055	694
4.842	7.50605	0.04	um	Spot	Position	16	1000000037	695
6.4849	7.50394	0.04	um	Spot	Position	16	1000000062	696
7.31584	7.93955	0.04	um	Spot	Position	16	1000000038	697
6.85814	8.06335	0.04	um	Spot	Position	16	1000000043	698
3.25784	8.37108	0.04	um	Spot	Position	16	1000000070	699
3.64103	8.6876	0.04	um	Spot	Position	16	1000000039	700
2.23896	8.89478	0.04	um	Spot	Position	16	1000000056	701
3.10846	9.09169	0.04	um	Spot	Position	16	1000000040	702
8.11997	9.15965	0.04	um	Spot	Position	16	1000000016	703
5.43316	10.0636	0.04	um	Spot	Position	16	1000000017	704
4.73614	10.4643	0.04	um	Spot	Position	16	1000000018	705
6.91609	10.4383	0.04	um	Spot	Position	16	1000000019	706
8.46188	10.6028	0.04	um	Spot	Position	16	1000000051	707
10.7933	10.7002	0.04	um	Spot	Position	16	1000000047	708
10.0059	10.8705	0.04	um	Spot	Position	16	1000000020	709
9.5477	10.8892	0.04	um	Spot	Position	16	1000000044	710
7.19985	11.0778	0.04	um	Spot	Position	16	1000000021	711
3.47979	11.2732	0.04	um	Spot	Position	16	1000000033	712
10.218	11.2735	0.04	um	Spot	Position	16	1000000022	713
8.31867	11.3228	0.04	um	Spot	Position	16	1000000052	714
9.0255	11.4362	0.04	um	Spot	Position	16	1000000057	715
5.44919	11.474	0.04	um	Spot	Position	16	1000000048	716
8.16296	11.8746	0.04	um	Spot	Position	16	1000000023	717
4.17506	12.0044	0.04	um	Spot	Position	16	1000000071	718
4.82308	12.0714	0.04	um	Spot	Position	16	1000000072	719
8.86418	12.0902	0.04	um	Spot	Position	16	1000000024	720
5.43277	12.4378	0.04	um	Spot	Position	16	1000000028	721
9.90926	12.6316	0.04	um	Spot	Position	16	1000000064	722
8.71335	12.9001	0.04	um	Spot	Position	16	1000000029	723
7.83568	13.2618	0.04	um	Spot	Position	16	1000000049	724
8.57995	13.4558	0.04	um	Spot	Position	16	1000000041	725
3.45655	0.978537	0.04	um	Spot	Position	17	1000000053	726
4.60562	1.20881	0.04	um	Spot	Position	17	1000000050	727
2.28262	2.42302	0.04	um	Spot	Position	17	1000000045	728
5.80348	2.668	0.04	um	Spot	Position	17	1000000001	729
2.1296	3.0271	0.04	um	Spot	Position	17	1000000058	730
1.58857	3.70367	0.04	um	Spot	Position	17	1000000065	731
3.6177	3.7045	0.04	um	Spot	Position	17	1000000059	732
2.89881	3.80829	0.04	um	Spot	Position	17	1000000073	733
2.43376	3.88282	0.04	um	Spot	Position	17	1000000042	734
5.40004	4.38875	0.04	um	Spot	Position	17	1000000074	735
1.88881	4.43266	0.04	um	Spot	Position	17	1000000054	736
3.31208	4.4856	0.04	um	Spot	Position	17	1000000003	737
5.12306	4.75404	0.04	um	Spot	Position	17	1000000005	738
6.58418	4.8631	0.04	um	Spot	Position	17	1000000036	739
10.7934	4.86142	0.04	um	Spot	Position	17	1000000066	740
2.81204	5.24147	0.04	um	Spot	Position	17	1000000069	741
4.87175	5.44135	0.04	um	Spot	Position	17	1000000009	742
2.65286	5.86411	0.04	um	Spot	Position	17	1000000075	743
7.07246	5.88935	0.04	um	Spot	Position	17	1000000067	744
1.6907	5.9823	0.04	um	Spot	Position	17	1000000012	745
8.87383	6.15366	0.04	um	Spot	Position	17	1000000046	746
9.3065	6.16698	0.04	um	Spot	Position	17	1000000060	747
6.57015	6.25495	0.04	um	Spot	Position	17	1000000068	748
5.99668	6.45994	0.04	um	Spot	Position	17	1000000061	749
9.57911	6.98762	0.04	um	Spot	Position	17	1000000030	750
6.49088	7.53777	0.04	um	Spot	Position	17	1000000062	751
7.06859	7.99526	0.04	um	Spot	Position	17	1000000043	752
3.3685	8.04489	0.04	um	Spot	Position	17	1000000063	753
3.59878	8.66675	0.04	um	Spot	Position	17	1000000039	754
2.2661	8.88394	0.04	um	Spot	Position	17	1000000056	755
8.26938	9.24426	0.04	um	Spot	Position	17	1000000016	756
3.50067	9.80789	0.04	um	Spot	Position	17	1000000076	757
5.49038	10.0463	0.04	um	Spot	Position	17	1000000017	758
4.70516	10.4296	0.04	um	Spot	Position	17	1000000018	759
8.60018	10.5435	0.04	um	Spot	Position	17	1000000051	760
10.7749	10.6951	0.04	um	Spot	Position	17	1000000047	761
9.48372	10.8553	0.04	um	Spot	Position	17	1000000044	762
10.05	10.9057	0.04	um	Spot	Position	17	1000000020	763
7.19439	11.0777	0.04	um	Spot	Position	17	1000000021	764
10.2072	11.2729	0.04	um	Spot	Position	17	1000000022	765
3.44372	11.2834	0.04	um	Spot	Position	17	1000000033	766
8.28427	11.3151	0.04	um	Spot	Position	17	1000000052	767
5.41845	11.5001	0.04	um	Spot	Position	17	1000000048	768
9.04375	11.4855	0.04	um	Spot	Position	17	1000000057	769
8.15081	11.8672	0.04	um	Spot	Position	17	1000000023	770
4.19036	12.0145	0.04	um	Spot	Position	17	1000000071	771
4.81985	12.0869	0.04	um	Spot	Position	17	1000000072	772
8.85683	12.0873	0.04	um	Spot	Position	17	1000000024	773
5.41336	12.4571	0.04	um	Spot	Position	17	1000000028	774
9.83829	12.6638	0.04	um	Spot	Position	17	1000000064	775
8.69958	12.8789	0.04	um	Spot	Position	17	1000000029	776
7.799	13.3029	0.04	um	Spot	Position	17	1000000049	777
8.61369	13.4422	0.04	um	Spot	Position	17	1000000041	778
3.45615	1.0107	0.04	um	Spot	Position	18	1000000053	779
4.61607	1.22418	0.04	um	Spot	Position	18	1000000050	780
5.63299	2.58319	0.04	um	Spot	Position	18	1000000077	781
2.14421	3.07946	0.04	um	Spot	Position	18	1000000058	782
1.58764	3.72488	0.04	um	Spot	Position	18	1000000065	783
3.62266	3.86073	0.04	um	Spot	Position	18	1000000078	784
3.0902	3.95079	0.04	um	Spot	Position	18	1000000073	785
2.11926	4.14057	0.04	um	Spot	Position	18	1000000079	786
1.88935	4.45783	0.04	um	Spot	Position	18	1000000054	787
5.40897	4.40859	0.04	um	Spot	Position	18	1000000074	788
3.33244	4.48054	0.04	um	Spot	Position	18	1000000003	789
5.15539	4.76106	0.04	um	Spot	Position	18	1000000005	790
6.58784	4.7374	0.04	um	Spot	Position	18	1000000036	791
10.8914	4.83818	0.04	um	Spot	Position	18	1000000066	792
4.88246	5.44149	0.04	um	Spot	Position	18	1000000009	793
2.38939	5.79581	0.04	um	Spot	Position	18	1000000075	794
5.26241	5.82649	0.04	um	Spot	Position	18	1000000010	795
7.07102	5.84756	0.04	um	Spot	Position	18	1000000067	796
1.64478	5.92165	0.04	um	Spot	Position	18	1000000012	797
8.8929	6.21147	0.04	um	Spot	Position	18	1000000046	798
9.33425	6.16039	0.04	um	Spot	Position	18	1000000060	799
6.00164	6.43558	0.04	um	Spot	Position	18	1000000061	800
9.64649	7.12018	0.04	um	Spot	Position	18	1000000055	801
6.4333	7.67783	0.04	um	Spot	Position	18	1000000062	802
7.1123	7.97657	0.04	um	Spot	Position	18	1000000043	803
3.36161	8.04022	0.04	um	Spot	Position	18	1000000063	804
3.12762	8.34202	0.04	um	Spot	Position	18	1000000070	805
3.60132	8.60874	0.04	um	Spot	Position	18	1000000039	806
9.86584	8.67921	0.04	um	Spot	Position	18	1000000080	807
3.16167	9.0154	0.04	um	Spot	Position	18	1000000040	808
3.67429	9.79632	0.04	um	Spot	Position	18	1000000076	809
5.45483	10.0197	0.04	um	Spot	Position	18	1000000017	810
4.71449	10.4353	0.04	um	Spot	Position	18	1000000018	811
6.9091	10.4346	0.04	um	Spot	Position	18	1000000019	812
8.5915	10.5359	0.04	um	Spot	Position	18	1000000051	813
10.7963	10.7362	0.04	um	Spot	Position	18	1000000047	814
9.56336	10.9163	0.04	um	Spot	Position	18	1000000044	815
10.0334	10.8805	0.04	um	Spot	Position	18	1000000020	816
7.21328	11.0883	0.04	um	Spot	Position	18	1000000021	817
3.3776	11.2695	0.04	um	Spot	Position	18	1000000033	818
8.24925	11.2656	0.04	um	Spot	Position	18	1000000052	819
10.224	11.2851	0.04	um	Spot	Position	18	1000000022	820
5.42936	11.5066	0.04	um	Spot	Position	18	1000000048	821
9.05904	11.4816	0.04	um	Spot	Position	18	1000000057	822
4.26106	11.8814	0.04	um	Spot	Position	18	1000000071	823
8.11652	11.8964	0.04	um	Spot	Position	18	1000000023	824
8.89262	12.1005	0.04	um	Spot	Position	18	1000000024	825
4.79043	12.2226	0.04	um	Spot	Position	18	1000000072	826
4.44216	12.4093	0.04	um	Spot	Position	18	1000000081	827
5.38978	12.4375	0.04	um	Spot	Position	18	1000000028	828
9.83745	12.6795	0.04	um	Spot	Position	18	1000000064	829
8.70785	12.8647	0.04	um	Spot	Position	18	1000000029	830
7.82816	13.2778	0.04	um	Spot	Position	18	1000000049	831
8.63594	13.4427	0.04	um	Spot	Position	18	1000000041	832
3.44614	0.947103	0.04	um	Spot	Position	19	1000000053	833
4.57497	1.17851	0.04	um	Spot	Position	19	1000000050	834
2.26793	2.43055	0.04	um	Spot	Position	19	1000000045	835
5.80224	2.61553	0.04	um	Spot	Position	19	1000000077	836
2.12823	3.05328	0.04	um	Spot	Position	19	1000000058	837
3.65208	3.65089	0.04	um	Spot	Position	19	1000000059	838
1.66769	3.68528	0.04	um	Spot	Position	19	1000000065	839
3.64094	3.87015	0.04	um	Spot	Position	19	1000000078	840
3.13165	3.9678	0.04	um	Spot	Position	19	1000000073	841
2.10142	4.07019	0.04	um	Spot	Position	19	1000000079	842
5.40206	4.37355	0.04	um	Spot	Position	19	1000000074	843
1.88521	4.43553	0.04	um	Spot	Position	19	1000000054	844
3.26278	4.47418	0.04	um	Spot	Position	19	1000000003	845
5.12526	4.71087	0.04	um	Spot	Position	19	1000000005	846
6.61226	4.74921	0.04	um	Spot	Position	19	1000000036	847
10.8727	4.8105	0.04	um	Spot	Position	19	1000000066	848
2.8751	5.23771	0.04	um	Spot	Position	19	1000000069	849
4.88689	5.42789	0.04	um	Spot	Position	19	1000000009	850
8.4166	5.56182	0.04	um	Spot	Position	19	1000000082	851
1.65688	5.98275	0.04	um	Spot	Position	19	1000000012	852
6.4521	6.07363	0.04	um	Spot	Position	19	1000000068	853
9.35007	6.11141	0.04	um	Spot	Position	19	1000000060	854
8.84954	6.17301	0.04	um	Spot	Position	19	1000000046	855
6.00331	6.45384	0.04	um	Spot	Position	19	1000000061	856
9.59635	6.98214	0.04	um	Spot	Position	19	1000000055	857
6.46636	7.65966	0.04	um	Spot	Position	19	1000000062	858
7.07437	7.98978	0.04	um	Spot	Position	19	1000000043	859
3.02379	8.43629	0.04	um	Spot	Position	19	1000000070	860
3.63542	8.64007	0.04	um	Spot	Position	19	1000000039	861
9.89098	8.73165	0.04	um	Spot	Position	19	1000000080	862
2.26675	8.86022	0.04	um	Spot	Position	19	1000000056	863
3.86138	9.68034	0.04	um	Spot	Position	19	1000000076	864
5.36679	10.0541	0.04	um	Spot	Position	19	1000000017	865
4.71949	10.432	0.04	um	Spot	Position	19	1000000018	866
6.90907	10.4166	0.04	um	Spot	Position	19	1000000019	867
8.62199	10.5302	0.04	um	Spot	Position	19	1000000051	868
10.7779	10.6912	0.04	um	Spot	Position	19	1000000047	869
9.55241	10.9159	0.04	um	Spot	Position	19	1000000044	870
10.0157	10.9179	0.04	um	Spot	Position	19	1000000020	871
7.18641	11.082	0.04	um	Spot	Position	19	1000000021	872
3.39473	11.2523	0.04	um	Spot	Position	19	1000000033	873
8.2255	11.2231	0.04	um	Spot	Position	19	1000000052	874
10.247	11.2619	0.04	um	Spot	Position	19	1000000022	875
5.45733	11.503	0.04	um	Spot	Position	19	1000000048	876
9.02105	11.4819	0.04	um	Spot	Position	19	1000000057	877
9.54052	11.6417	0.04	um	Spot	Position	19	1000000083	878
4.15082	11.8308	0.04	um	Spot	Position	19	1000000071	879
8.15592	11.8943	0.04	um	Spot	Position	19	1000000023	880
8.86605	12.0836	0.04	um	Spot	Position	19	1000000024	881
4.43055	12.4127	0.04	um	Spot	Position	19	1000000081	882
5.39337	12.4474	0.04	um	Spot	Position	19	1000000028	883
9.84509	12.6168	0.04	um	Spot	Position	19	1000000064	884
8.73991	12.8516	0.04	um	Spot	Position	19	1000000029	885
8.57769	13.43	0.04	um	Spot	Position	19	1000000041	886
7.83481	13.4608	0.04	um	Spot	Position	19	1000000049	887
3.43504	0.989211	0.04	um	Spot	Position	20	1000000053	888
4.58838	1.2056	0.04	um	Spot	Position	20	1000000050	889
5.82767	2.625	0.04	um	Spot	Position	20	1000000077	890
2.12404	3.06003	0.04	um	Spot	Position	20	1000000058	891
1.63324	3.64021	0.04	um	Spot	Position	20	1000000065	892
3.11052	3.94453	0.04	um	Spot	Position	20	1000000073	893
2.10803	4.01867	0.04	um	Spot	Position	20	1000000079	894
3.5997	4.01596	0.04	um	Spot	Position	20	1000000078	895
1.85772	4.42441	0.04	um	Spot	Position	20	1000000054	896
3.26929	4.43472	0.04	um	Spot	Position	20	1000000003	897
5.3509	4.40621	0.04	um	Spot	Position	20	1000000074	898
5.12373	4.75374	0.04	um	Spot	Position	20	1000000005	899
6.60527	4.87468	0.04	um	Spot	Position	20	1000000036	900
10.8433	4.8019	0.04	um	Spot	Position	20	1000000066	901
2.8852	5.24432	0.04	um	Spot	Position	20	1000000069	902
8.41771	5.57106	0.04	um	Spot	Position	20	1000000082	903
7.05123	5.73161	0.04	um	Spot	Position	20	1000000067	904
6.30005	5.79223	0.04	um	Spot	Position	20	1000000068	905
2.15284	5.87402	0.04	um	Spot	Position	20	1000000075	906
1.71281	5.95846	0.04	um	Spot	Position	20	1000000012	907
9.33644	6.15358	0.04	um	Spot	Position	20	1000000060	908
6.00209	6.44656	0.04	um	Spot	Position	20	1000000061	909
9.60456	6.92559	0.04	um	Spot	Position	20	1000000055	910
6.55218	7.57421	0.04	um	Spot	Position	20	1000000062	911
3.33779	8.04988	0.04	um	Spot	Position	20	1000000063	912
7.07641	8.01381	0.04	um	Spot	Position	20	1000000043	913
3.02483	8.35423	0.04	um	Spot	Position	20	1000000070	914
3.70822	8.63133	0.04	um	Spot	Position	20	1000000039	915
3.09553	8.80622	0.04	um	Spot	Position	20	1000000040	916
3.97631	9.79861	0.04	um	Spot	Position	20	1000000076	917
3.10692	9.92681	0.04	um	Spot	Position	20	1000000084	918
5.4008	10.0511	0.04	um	Spot	Position	20	1000000017	919
4.68972	10.4434	0.04	um	Spot	Position	20	1000000018	920
6.82773	10.4891	0.04	um	Spot	Position	20	1000000019	921
8.71976	10.5143	0.04	um	Spot	Position	20	1000000051	922
10.7962	10.7225	0.04	um	Spot	Position	20	1000000047	923
9.55935	10.8923	0.04	um	Spot	Position	20	1000000044	924
10.0576	10.9127	0.04	um	Spot	Position	20	1000000020	925
7.21935	11.079	0.04	um	Spot	Position	20	1000000021	926
8.19878	11.193	0.04	um	Spot	Position	20	1000000052	927
10.2614	11.1914	0.04	um	Spot	Position	20	1000000022	928
3.39898	11.2673	0.04	um	Spot	Position	20	1000000033	929
9.02142	11.4375	0.04	um	Spot	Position	20	1000000057	930
5.4422	11.4703	0.04	um	Spot	Position	20	1000000048	931
4.12561	11.7218	0.04	um	Spot	Position	20	1000000071	932
9.56356	11.8273	0.04	um	Spot	Position	20	1000000083	933
8.06903	11.9578	0.04	um	Spot	Position	20	1000000023	934
8.7806	12.0396	0.04	um	Spot	Position	20	1000000024	935
4.75022	12.2074	0.04	um	Spot	Position	20	1000000072	936
4.37333	12.3688	0.04	um	Spot	Position	20	1000000081	937
5.39181	12.4379	0.04	um	Spot	Position	20	1000000028	938
9.82519	12.6914	0.04	um	Spot	Position	20	1000000064	939
8.74435	12.8486	0.04	um	Spot	Position	20	1000000029	940
8.62478	13.418	0.04	um	Spot	Position	20	1000000041	941
7.86973	13.5148	0.04	um	Spot	Position	20	1000000049	942
3.46262	1.01074	0.04	um	Spot	Position	21	1000000053	943
4.57558	1.19087	0.04	um	Spot	Position	21	1000000050	944
2.04391	2.45785	0.04	um	Spot	Position	21	1000000045	945
5.82284	2.63704	0.04	um	Spot	Position	21	1000000077	946
1.56944	3.67278	0.04	um	Spot	Position	21	1000000065	947
3.71357	3.61033	0.04	um	Spot	Position	21	1000000059	948
3.10389	3.91174	0.04	um	Spot	Position	21	1000000073	949
2.17745	4.03129	0.04	um	Spot	Position	21	1000000079	950
1.83921	4.41046	0.04	um	Spot	Position	21	1000000054	951
3.18019	4.45904	0.04	um	Spot	Position	21	1000000003	952
5.31577	4.44196	0.04	um	Spot	Position	21	1000000074	953
6.45048	4.46583	0.04	um	Spot	Position	21	1000000085	954
10.8143	4.74863	0.04	um	Spot	Position	21	1000000066	955
6.60039	4.86271	0.04	um	Spot	Position	21	1000000036	956
2.88232	5.21033	0.04	um	Spot	Position	21	1000000069	957
4.86617	5.45379	0.04	um	Spot	Position	21	1000000009	958
8.40207	5.53789	0.04	um	Spot	Position	21	1000000082	959
6.13597	5.69724	0.04	um	Spot	Position	21	1000000068	960
6.97688	5.71144	0.04	um	Spot	Position	21	1000000067	961
2.13537	5.92783	0.04	um	Spot	Position	21	1000000075	962
8.90139	6.13865	0.04	um	Spot	Position	21	1000000046	963
9.38419	6.17678	0.04	um	Spot	Position	21	1000000060	964
6.03048	6.45033	0.04	um	Spot	Position	21	1000000061	965
6.53156	7.55415	0.04	um	Spot	Position	21	1000000062	966
4.84195	7.63874	0.04	um	Spot	Position	21	1000000086	967
7.22177	7.87317	0.04	um	Spot	Position	21	1000000087	968
3.34452	8.05402	0.04	um	Spot	Position	21	1000000063	969
3.06961	8.25788	0.04	um	Spot	Position	21	1000000070	970
9.81318	8.42988	0.04	um	Spot	Position	21	1000000080	971
3.67437	8.64669	0.04	um	Spot	Position	21	1000000039	972
3.10053	8.77962	0.04	um	Spot	Position	21	1000000040	973
2.31268	8.8334	0.04	um	Spot	Position	21	1000000056	974
4.04904	9.86199	0.04	um	Spot	Position	21	1000000076	975
5.42917	9.93885	0.04	um	Spot	Position	21	1000000017	976
3.20169	10.0218	0.04	um	Spot	Position	21	1000000084	977
4.72051	10.4748	0.04	um	Spot	Position	21	1000000018	978
8.66328	10.4007	0.04	um	Spot	Position	21	1000000051	979
6.83231	10.5322	0.04	um	Spot	Position	21	1000000019	980
10.7738	10.7275	0.04	um	Spot	Position	21	1000000047	981
10.0864	10.8727	0.04	um	Spot	Position	21	1000000020	982
9.5798	10.8821	0.04	um	Spot	Position	21	1000000044	983
7.20796	11.0343	0.04	um	Spot	Position	21	1000000021	984
3.39304	11.2424	0.04	um	Spot	Position	21	1000000033	985
8.3033	11.2336	0.04	um	Spot	Position	21	1000000052	986
10.2444	11.2031	0.04	um	Spot	Position	21	1000000022	987
9.0399	11.4367	0.04	um	Spot	Position	21	1000000057	988
5.46903	11.4719	0.04	um	Spot	Position	21	1000000048	989
4.00926	11.6434	0.04	um	Spot	Position	21	1000000071	990
9.54891	11.9368	0.04	um	Spot	Position	21	1000000083	991
7.96799	12.0731	0.04	um	Spot	Position	21	1000000023	992
8.87452	12.0422	0.04	um	Spot	Position	21	1000000024	993
4.40831	12.4053	0.04	um	Spot	Position	21	1000000081	994
5.44542	12.4373	0.04	um	Spot	Position	21	1000000028	995
9.80212	12.7226	0.04	um	Spot	Position	21	1000000064	996
8.73323	12.8306	0.04	um	Spot	Position	21	1000000029	997
8.63281	13.4585	0.04	um	Spot	Position	21	1000000041	998
3.46698	0.949809	0.04	um	Spot	Position	22	1000000053	999
4.60513	1.1878	0.04	um	Spot	Position	22	1000000050	1000
5.79009	2.6312	0.04	um	Spot	Position	22	1000000077	1001
2.16867	3.02502	0.04	um	Spot	Position	22	1000000058	1002
3.77512	3.58965	0.04	um	Spot	Position	22	1000000059	1003
1.68399	3.66158	0.04	um	Spot	Position	22	1000000065	1004
3.0979	3.86953	0.04	um	Spot	Position	22	1000000073	1005
3.65896	3.98823	0.04	um	Spot	Position	22	1000000078	1006
2.1737	4.01058	0.04	um	Spot	Position	22	1000000079	1007
1.85779	4.40795	0.04	um	Spot	Position	22	1000000054	1008
5.32313	4.42893	0.04	um	Spot	Position	22	1000000074	1009
6.50589	4.44292	0.04	um	Spot	Position	22	1000000085	1010
3.03837	4.57239	0.04	um	Spot	Position	22	1000000003	1011
10.8153	4.73331	0.04	um	Spot	Position	22	1000000066	1012
6.59795	4.81081	0.04	um	Spot	Position	22	1000000036	1013
2.94233	5.27269	0.04	um	Spot	Position	22	1000000069	1014
8.40481	5.54486	0.04	um	Spot	Position	22	1000000082	1015
6.11681	5.68806	0.04	um	Spot	Position	22	1000000068	1016
7.07243	5.72171	0.04	um	Spot	Position	22	1000000067	1017
2.16672	5.87014	0.04	um	Spot	Position	22	1000000075	1018
8.93176	6.1237	0.04	um	Spot	Position	22	1000000046	1019
9.37546	6.14996	0.04	um	Spot	Position	22	1000000060	1020
6.02145	6.43794	0.04	um	Spot	Position	22	1000000061	1021
4.77222	7.58863	0.04	um	Spot	Position	22	1000000086	1022
6.57098	7.55337	0.04	um	Spot	Position	22	1000000062	1023
7.07357	7.99853	0.04	um	Spot	Position	22	1000000087	1024
3.03525	8.20243	0.04	um	Spot	Position	22	1000000070	1025
9.88512	8.32509	0.04	um	Spot	Position	22	1000000080	1026
3.09045	8.77068	0.04	um	Spot	Position	22	1000000040	1027
4.00306	9.77192	0.04	um	Spot	Position	22	1000000076	1028
5.40739	9.97237	0.04	um	Spot	Position	22	1000000017	1029
3.10374	10.0601	0.04	um	Spot	Position	22	1000000084	1030
4.70255	10.4733	0.04	um	Spot	Position	22	1000000018	1031
6.90033	10.4732	0.04	um	Spot	Position	22	1000000019	1032
10.8095	10.7034	0.04	um	Spot	Position	22	1000000047	1033
9.526	10.848	0.04	um	Spot	Position	22	1000000044	1034
9.98126	10.8983	0.04	um	Spot	Position	22	1000000020	1035
7.21254	10.9966	0.04	um	Spot	Position	22	1000000021	1036
3.40978	11.2499	0.04	um	Spot	Position	22	1000000033	1037
8.3043	11.2408	0.04	um	Spot	Position	22	1000000052	1038
10.2561	11.2129	0.04	um	Spot	Position	22	1000000022	1039
5.39014	11.4605	0.04	um	Spot	Position	22	1000000048	1040
9.00658	11.5323	0.04	um	Spot	Position	22	1000000057	1041
4.1104	11.6136	0.04	um	Spot	Position	22	1000000071	1042
7.98782	12.0515	0.04	um	Spot	Position	22	1000000023	1043
4.72839	12.2025	0.04	um	Spot	Position	22	1000000072	1044
4.42148	12.4087	0.04	um	Spot	Position	22	1000000081	1045
5.43251	12.4389	0.04	um	Spot	Position	22	1000000028	1046
9.85978	12.6655	0.04	um	Spot	Position	22	1000000064	1047
8.69365	12.8133	0.04	um	Spot	Position	22	1000000029	1048
8.70081	13.4811	0.04	um	Spot	Position	22	1000000041	1049
3.44247	0.993186	0.04	um	Spot	Position	23	1000000053	1050
4.60974	1.20507	0.04	um	Spot	Position	23	1000000050	1051
5.8222	2.6338	0.04	um	Spot	Position	23	1000000077	1052
2.15441	3.03988	0.04	um	Spot	Position	23	1000000058	1053
3.73282	3.63918	0.04	um	Spot	Position	23	1000000059	1054
3.08633	3.94856	0.04	um	Spot	Position	23	1000000073	1055
3.68734	3.93926	0.04	um	Spot	Position	23	1000000078	1056
2.09934	4.1211	0.04	um	Spot	Position	23	1000000079	1057
5.30308	4.42123	0.04	um	Spot	Position	23	1000000074	1058
6.5048	4.43911	0.04	um	Spot	Position	23	1000000085	1059
2.97393	4.60096	0.04	um	Spot	Position	23	1000000003	1060
10.8231	4.81479	0.04	um	Spot	Position	23	1000000066	1061
4.91324	5.4663	0.04	um	Spot	Position	23	1000000009	1062
8.41939	5.52551	0.04	um	Spot	Position	23	1000000082	1063
6.09073	5.7483	0.04	um	Spot	Position	23	1000000068	1064
7.12078	5.79636	0.04	um	Spot	Position	23	1000000067	1065
2.17185	5.87754	0.04	um	Spot	Position	23	1000000075	1066
9.33256	6.14174	0.04	um	Spot	Position	23	1000000060	1067
8.86728	6.17356	0.04	um	Spot	Position	23	1000000046	1068
3.29723	6.47808	0.04	um	Spot	Position	23	1000000088	1069
6.01674	6.4368	0.04	um	Spot	Position	23	1000000061	1070
6.86245	7.51153	0.04	um	Spot	Position	23	1000000089	1071
4.81468	7.57902	0.04	um	Spot	Position	23	1000000086	1072
7.12783	8.00079	0.04	um	Spot	Position	23	1000000087	1073
3.27167	8.10817	0.04	um	Spot	Position	23	1000000063	1074
5.216	8.13207	0.04	um	Spot	Position	23	1000000090	1075
10.4533	8.22127	0.04	um	Spot	Position	23	1000000091	1076
9.83683	8.28924	0.04	um	Spot	Position	23	1000000080	1077
3.60389	8.66145	0.04	um	Spot	Position	23	1000000039	1078
2.33951	8.82392	0.04	um	Spot	Position	23	1000000056	1079
4.04607	9.63216	0.04	um	Spot	Position	23	1000000076	1080
3.08623	10.0426	0.04	um	Spot	Position	23	1000000084	1081
4.69932	10.48	0.04	um	Spot	Position	23	1000000018	1082
10.7701	10.7007	0.04	um	Spot	Position	23	1000000047	1083
9.60743	10.867	0.04	um	Spot	Position	23	1000000044	1084
10.0477	10.911	0.04	um	Spot	Position	23	1000000020	1085
7.17366	11.0913	0.04	um	Spot	Position	23	1000000021	1086
3.45287	11.2489	0.04	um	Spot	Position	23	1000000033	1087
10.2427	11.2248	0.04	um	Spot	Position	23	1000000022	1088
8.3572	11.2869	0.04	um	Spot	Position	23	1000000052	1089
5.41189	11.5463	0.04	um	Spot	Position	23	1000000048	1090
9.01593	11.5542	0.04	um	Spot	Position	23	1000000057	1091
4.17651	11.798	0.04	um	Spot	Position	23	1000000071	1092
9.27947	11.9659	0.04	um	Spot	Position	23	1000000083	1093
7.9474	12.07	0.04	um	Spot	Position	23	1000000023	1094
4.42804	12.3894	0.04	um	Spot	Position	23	1000000081	1095
5.50703	12.5085	0.04	um	Spot	Position	23	1000000028	1096
9.83655	12.6825	0.04	um	Spot	Position	23	1000000064	1097
8.68872	12.841	0.04	um	Spot	Position	23	1000000029	1098
8.60392	13.4753	0.04	um	Spot	Position	23	1000000041	1099
3.40802	0.97893	0.04	um	Spot	Position	24	1000000053	1100
2.69542	1.35223	0.04	um	Spot	Position	24	1000000092	1101
3.76101	3.62373	0.04	um	Spot	Position	24	1000000059	1102
1.71667	3.69555	0.04	um	Spot	Position	24	1000000065	1103
3.11752	3.9649	0.04	um	Spot	Position	24	1000000073	1104
3.65256	4.00552	0.04	um	Spot	Position	24	1000000078	1105
2.13029	4.10892	0.04	um	Spot	Position	24	1000000079	1106
5.32437	4.42673	0.04	um	Spot	Position	24	1000000074	1107
6.48276	4.43937	0.04	um	Spot	Position	24	1000000085	1108
2.82878	4.53824	0.04	um	Spot	Position	24	1000000003	1109
7.05056	4.66864	0.04	um	Spot	Position	24	1000000093	1110
10.7935	4.78222	0.04	um	Spot	Position	24	1000000066	1111
6.59808	4.82691	0.04	um	Spot	Position	24	1000000036	1112
2.86689	5.17428	0.04	um	Spot	Position	24	1000000069	1113
4.94325	5.56564	0.04	um	Spot	Position	24	1000000009	1114
8.4161	5.52076	0.04	um	Spot	Position	24	1000000082	1115
6.05994	5.72738	0.04	um	Spot	Position	24	1000000068	1116
7.05595	5.80499	0.04	um	Spot	Position	24	1000000067	1117
2.22801	5.86825	0.04	um	Spot	Position	24	1000000075	1118
8.93305	6.19429	0.04	um	Spot	Position	24	1000000046	1119
6.01037	6.47289	0.04	um	Spot	Position	24	1000000061	1120
3.38636	6.5468	0.04	um	Spot	Position	24	1000000088	1121
6.75788	7.55233	0.04	um	Spot	Position	24	1000000089	1122
5.20911	8.09867	0.04	um	Spot	Position	24	1000000090	1123
9.80225	8.27083	0.04	um	Spot	Position	24	1000000080	1124
10.5668	8.28132	0.04	um	Spot	Position	24	1000000091	1125
3.21962	8.33218	0.04	um	Spot	Position	24	1000000070	1126
2.34728	8.89606	0.04	um	Spot	Position	24	1000000056	1127
4.01967	9.68288	0.04	um	Spot	Position	24	1000000076	1128
3.1256	10.0702	0.04	um	Spot	Position	24	1000000084	1129
4.7551	10.4664	0.04	um	Spot	Position	24	1000000018	1130
10.7701	10.6757	0.04	um	Spot	Position	24	1000000047	1131
9.62697	10.8938	0.04	um	Spot	Position	24	1000000044	1132
10.0306	10.9558	0.04	um	Spot	Position	24	1000000020	1133
7.18829	11.053	0.04	um	Spot	Position	24	1000000021	1134
3.44178	11.2581	0.04	um	Spot	Position	24	1000000033	1135
10.259	11.2357	0.04	um	Spot	Position	24	1000000022	1136
9.0448	11.3724	0.04	um	Spot	Position	24	1000000057	1137
5.41593	11.4802	0.04	um	Spot	Position	24	1000000048	1138
4.16506	11.8582	0.04	um	Spot	Position	24	1000000071	1139
4.56474	12.0351	0.04	um	Spot	Position	24	1000000072	1140
9.17538	12.1018	0.04	um	Spot	Position	24	1000000083	1141
4.44047	12.3919	0.04	um	Spot	Position	24	1000000081	1142
5.48593	12.5207	0.04	um	Spot	Position	24	1000000028	1143
9.83175	12.6743	0.04	um	Spot	Position	24	1000000064	1144
8.68209	12.8416	0.04	um	Spot	Position	24	1000000029	1145
7.51387	13.3032	0.04	um	Spot	Position	24	1000000094	1146
8.56053	13.4678	0.04	um	Spot	Position	24	1000000041	1147
3.46072	0.988827	0.04	um	Spot	Position	25	1000000053	1148
2.68964	1.302	0.04	um	Spot	Position	25	1000000092	1149
5.81247	2.68796	0.04	um	Spot	Position	25	1000000077	1150
2.15362	3.07725	0.04	um	Spot	Position	25	1000000058	1151
2.19741	3.96526	0.04	um	Spot	Position	25	1000000079	1152
3.06207	3.94303	0.04	um	Spot	Position	25	1000000073	1153
3.59293	3.96641	0.04	um	Spot	Position	25	1000000078	1154
5.33018	4.42631	0.04	um	Spot	Position	25	1000000074	1155
6.44295	4.41901	0.04	um	Spot	Position	25	1000000085	1156
2.85094	4.54249	0.04	um	Spot	Position	25	1000000003	1157
7.06014	4.60638	0.04	um	Spot	Position	25	1000000093	1158
10.8053	4.74474	0.04	um	Spot	Position	25	1000000066	1159
6.6189	4.81834	0.04	um	Spot	Position	25	1000000036	1160
2.85069	5.18278	0.04	um	Spot	Position	25	1000000069	1161
8.36233	5.50756	0.04	um	Spot	Position	25	1000000082	1162
4.93814	5.5615	0.04	um	Spot	Position	25	1000000009	1163
6.10931	5.71996	0.04	um	Spot	Position	25	1000000068	1164
7.15342	5.7789	0.04	um	Spot	Position	25	1000000067	1165
2.10761	5.86538	0.04	um	Spot	Position	25	1000000075	1166
8.87992	6.1888	0.04	um	Spot	Position	25	1000000046	1167
3.47955	6.62021	0.04	um	Spot	Position	25	1000000088	1168
6.69145	7.44412	0.04	um	Spot	Position	25	1000000089	1169
4.8546	7.58327	0.04	um	Spot	Position	25	1000000086	1170
5.02051	7.96952	0.04	um	Spot	Position	25	1000000090	1171
3.31865	8.03248	0.04	um	Spot	Position	25	1000000063	1172
7.09677	8.04072	0.04	um	Spot	Position	25	1000000087	1173
9.86618	8.29435	0.04	um	Spot	Position	25	1000000080	1174
10.46	8.34804	0.04	um	Spot	Position	25	1000000091	1175
3.2178	8.40758	0.04	um	Spot	Position	25	1000000070	1176
3.61866	8.66443	0.04	um	Spot	Position	25	1000000039	1177
4.06534	9.71145	0.04	um	Spot	Position	25	1000000076	1178
3.06559	10.0921	0.04	um	Spot	Position	25	1000000084	1179
4.74904	10.4896	0.04	um	Spot	Position	25	1000000018	1180
10.813	10.7449	0.04	um	Spot	Position	25	1000000047	1181
9.55218	10.8804	0.04	um	Spot	Position	25	1000000044	1182
10.0522	10.9582	0.04	um	Spot	Position	25	1000000020	1183
7.21548	11.0299	0.04	um	Spot	Position	25	1000000021	1184
3.43807	11.2624	0.04	um	Spot	Position	25	1000000033	1185
10.2716	11.2003	0.04	um	Spot	Position	25	1000000022	1186
9.04553	11.4213	0.04	um	Spot	Position	25	1000000057	1187
5.3816	11.5456	0.04	um	Spot	Position	25	1000000048	1188
4.20895	11.8669	0.04	um	Spot	Position	25	1000000071	1189
8.96142	12.0697	0.04	um	Spot	Position	25	1000000083	1190
4.43861	12.4008	0.04	um	Spot	Position	25	1000000081	1191
5.4891	12.5041	0.04	um	Spot	Position	25	1000000028	1192
9.79738	12.6587	0.04	um	Spot	Position	25	1000000064	1193
8.68303	12.8594	0.04	um	Spot	Position	25	1000000029	1194
7.5893	13.4222	0.04	um	Spot	Position	25	1000000094	1195
8.55759	13.4421	0.04	um	Spot	Position	25	1000000041	1196
3.5006	0.963438	0.04	um	Spot	Position	26	1000000053	1197
2.69605	1.33524	0.04	um	Spot	Position	26	1000000092	1198
1.74044	3.65966	0.04	um	Spot	Position	26	1000000065	1199
3.55282	3.99064	0.04	um	Spot	Position	26	1000000078	1200
2.11916	4.00604	0.04	um	Spot	Position	26	1000000079	1201
5.33286	4.42881	0.04	um	Spot	Position	26	1000000074	1202
6.39776	4.41998	0.04	um	Spot	Position	26	1000000085	1203
2.76194	4.53824	0.04	um	Spot	Position	26	1000000003	1204
7.0285	4.65295	0.04	um	Spot	Position	26	1000000093	1205
6.57356	4.82696	0.04	um	Spot	Position	26	1000000036	1206
10.8267	4.81331	0.04	um	Spot	Position	26	1000000066	1207
8.39397	5.50531	0.04	um	Spot	Position	26	1000000082	1208
4.93542	5.58255	0.04	um	Spot	Position	26	1000000009	1209
2.17658	5.83832	0.04	um	Spot	Position	26	1000000075	1210
7.15968	5.80388	0.04	um	Spot	Position	26	1000000067	1211
8.89027	6.19845	0.04	um	Spot	Position	26	1000000046	1212
3.50784	6.53779	0.04	um	Spot	Position	26	1000000088	1213
6.69649	7.39921	0.04	um	Spot	Position	26	1000000089	1214
4.79296	7.54041	0.04	um	Spot	Position	26	1000000086	1215
5.01442	7.9709	0.04	um	Spot	Position	26	1000000090	1216
3.35785	8.04876	0.04	um	Spot	Position	26	1000000063	1217
7.04242	8.02917	0.04	um	Spot	Position	26	1000000087	1218
9.85516	8.28594	0.04	um	Spot	Position	26	1000000080	1219
3.11458	8.32462	0.04	um	Spot	Position	26	1000000070	1220
3.64728	8.70643	0.04	um	Spot	Position	26	1000000039	1221
4.08317	9.66098	0.04	um	Spot	Position	26	1000000076	1222
3.11068	10.106	0.04	um	Spot	Position	26	1000000084	1223
4.73073	10.4969	0.04	um	Spot	Position	26	1000000018	1224
9.60737	10.8421	0.04	um	Spot	Position	26	1000000044	1225
10.0141	10.9434	0.04	um	Spot	Position	26	1000000020	1226
7.16926	11.1046	0.04	um	Spot	Position	26	1000000021	1227
3.42736	11.2785	0.04	um	Spot	Position	26	1000000033	1228
10.2876	11.283	0.04	um	Spot	Position	26	1000000022	1229
9.03886	11.4159	0.04	um	Spot	Position	26	1000000057	1230
5.33019	11.4762	0.04	um	Spot	Position	26	1000000048	1231
4.22885	11.8703	0.04	um	Spot	Position	26	1000000071	1232
4.53204	11.9821	0.04	um	Spot	Position	26	1000000072	1233
8.92982	12.0856	0.04	um	Spot	Position	26	1000000083	1234
4.41821	12.3916	0.04	um	Spot	Position	26	1000000081	1235
5.47797	12.4855	0.04	um	Spot	Position	26	1000000028	1236
9.80234	12.6962	0.04	um	Spot	Position	26	1000000064	1237
8.72346	12.9577	0.04	um	Spot	Position	26	1000000029	1238
7.61412	13.4354	0.04	um	Spot	Position	26	1000000094	1239
3.48177	0.974971	0.04	um	Spot	Position	27	1000000053	1240
2.86505	1.34287	0.04	um	Spot	Position	27	1000000092	1241
5.84702	2.65175	0.04	um	Spot	Position	27	1000000077	1242
1.72518	3.67095	0.04	um	Spot	Position	27	1000000065	1243
3.57555	3.95625	0.04	um	Spot	Position	27	1000000078	1244
2.17619	4.00965	0.04	um	Spot	Position	27	1000000079	1245
3.07549	4.17351	0.04	um	Spot	Position	27	1000000073	1246
5.335	4.43639	0.04	um	Spot	Position	27	1000000074	1247
6.39943	4.43857	0.04	um	Spot	Position	27	1000000085	1248
2.7856	4.52634	0.04	um	Spot	Position	27	1000000003	1249
7.18214	4.53159	0.04	um	Spot	Position	27	1000000093	1250
6.57755	4.85525	0.04	um	Spot	Position	27	1000000036	1251
10.7395	4.80587	0.04	um	Spot	Position	27	1000000066	1252
2.79819	5.22785	0.04	um	Spot	Position	27	1000000069	1253
8.41568	5.49716	0.04	um	Spot	Position	27	1000000082	1254
4.92968	5.58057	0.04	um	Spot	Position	27	1000000009	1255
6.69679	5.66688	0.04	um	Spot	Position	27	1000000095	1256
7.08166	5.7529	0.04	um	Spot	Position	27	1000000067	1257
2.22937	5.79753	0.04	um	Spot	Position	27	1000000075	1258
8.8952	6.12012	0.04	um	Spot	Position	27	1000000046	1259
3.54517	6.70074	0.04	um	Spot	Position	27	1000000088	1260
6.70034	7.42293	0.04	um	Spot	Position	27	1000000089	1261
4.86117	7.56577	0.04	um	Spot	Position	27	1000000086	1262
4.99133	7.95563	0.04	um	Spot	Position	27	1000000090	1263
6.81515	8.11551	0.04	um	Spot	Position	27	1000000087	1264
3.07714	8.28041	0.04	um	Spot	Position	27	1000000070	1265
9.85953	8.29587	0.04	um	Spot	Position	27	1000000080	1266
3.62506	8.66223	0.04	um	Spot	Position	27	1000000039	1267
10.3118	8.68156	0.04	um	Spot	Position	27	1000000091	1268
3.96159	9.46831	0.04	um	Spot	Position	27	1000000076	1269
3.12755	10.0769	0.04	um	Spot	Position	27	1000000084	1270
4.69849	10.478	0.04	um	Spot	Position	27	1000000018	1271
10.9165	10.7571	0.04	um	Spot	Position	27	1000000047	1272
10.049	10.9552	0.04	um	Spot	Position	27	1000000020	1273
7.22163	11.1497	0.04	um	Spot	Position	27	1000000021	1274
3.44833	11.24	0.04	um	Spot	Position	27	1000000033	1275
10.5476	11.3473	0.04	um	Spot	Position	27	1000000096	1276
9.03711	11.4743	0.04	um	Spot	Position	27	1000000057	1277
5.3624	11.5522	0.04	um	Spot	Position	27	1000000048	1278
4.49648	11.9908	0.04	um	Spot	Position	27	1000000072	1279
8.88914	12.046	0.04	um	Spot	Position	27	1000000083	1280
4.43467	12.3991	0.04	um	Spot	Position	27	1000000081	1281
5.48274	12.4742	0.04	um	Spot	Position	27	1000000028	1282
9.82512	12.6725	0.04	um	Spot	Position	27	1000000064	1283
8.71471	12.9383	0.04	um	Spot	Position	27	1000000029	1284
7.64007	13.4354	0.04	um	Spot	Position	27	1000000094	1285
8.58057	13.4669	0.04	um	Spot	Position	27	1000000041	1286
3.45013	0.953764	0.04	um	Spot	Position	28	1000000053	1287
2.90335	1.36685	0.04	um	Spot	Position	28	1000000092	1288
5.82454	2.65243	0.04	um	Spot	Position	28	1000000077	1289
2.30987	2.76606	0.04	um	Spot	Position	28	1000000097	1290
1.6859	3.63636	0.04	um	Spot	Position	28	1000000065	1291
3.60698	3.91145	0.04	um	Spot	Position	28	1000000078	1292
2.25164	3.99551	0.04	um	Spot	Position	28	1000000079	1293
3.11859	4.19072	0.04	um	Spot	Position	28	1000000073	1294
5.31901	4.42197	0.04	um	Spot	Position	28	1000000074	1295
6.40476	4.43491	0.04	um	Spot	Position	28	1000000085	1296
2.76138	4.52421	0.04	um	Spot	Position	28	1000000003	1297
7.40618	4.50545	0.04	um	Spot	Position	28	1000000093	1298
6.58966	4.85643	0.04	um	Spot	Position	28	1000000036	1299
10.8356	4.81808	0.04	um	Spot	Position	28	1000000066	1300
5.31391	5.03895	0.04	um	Spot	Position	28	1000000098	1301
2.61943	5.37711	0.04	um	Spot	Position	28	1000000069	1302
4.93669	5.59615	0.04	um	Spot	Position	28	1000000009	1303
8.42563	5.52289	0.04	um	Spot	Position	28	1000000082	1304
7.19175	5.73226	0.04	um	Spot	Position	28	1000000067	1305
2.12107	5.86249	0.04	um	Spot	Position	28	1000000075	1306
8.81794	6.19434	0.04	um	Spot	Position	28	1000000046	1307
3.42175	6.74096	0.04	um	Spot	Position	28	1000000088	1308
6.70703	7.43975	0.04	um	Spot	Position	28	1000000089	1309
4.74454	7.599	0.04	um	Spot	Position	28	1000000086	1310
9.50081	7.68882	0.04	um	Spot	Position	28	1000000099	1311
4.98914	7.98222	0.04	um	Spot	Position	28	1000000090	1312
6.8317	8.19386	0.04	um	Spot	Position	28	1000000087	1313
3.09501	8.25637	0.04	um	Spot	Position	28	1000000070	1314
9.85112	8.29436	0.04	um	Spot	Position	28	1000000080	1315
3.6261	8.67144	0.04	um	Spot	Position	28	1000000039	1316
10.2307	8.75237	0.04	um	Spot	Position	28	1000000091	1317
3.27264	9.22983	0.04	um	Spot	Position	28	1000000100	1318
3.14556	10.1317	0.04	um	Spot	Position	28	1000000084	1319
4.74635	10.4762	0.04	um	Spot	Position	28	1000000018	1320
10.0385	10.8818	0.04	um	Spot	Position	28	1000000020	1321
7.32215	11.1237	0.04	um	Spot	Position	28	1000000021	1322
3.39436	11.2448	0.04	um	Spot	Position	28	1000000033	1323
10.5728	11.2715	0.04	um	Spot	Position	28	1000000096	1324
9.02355	11.4752	0.04	um	Spot	Position	28	1000000057	1325
5.54487	11.6463	0.04	um	Spot	Position	28	1000000048	1326
4.49731	11.9634	0.04	um	Spot	Position	28	1000000072	1327
8.92109	12.0413	0.04	um	Spot	Position	28	1000000083	1328
4.42295	12.4208	0.04	um	Spot	Position	28	1000000081	1329
5.45623	12.4477	0.04	um	Spot	Position	28	1000000028	1330
9.87167	12.7534	0.04	um	Spot	Position	28	1000000064	1331
8.78743	13.007	0.04	um	Spot	Position	28	1000000029	1332
7.61214	13.4331	0.04	um	Spot	Position	28	1000000094	1333
8.54416	13.4371	0.04	um	Spot	Position	28	1000000041	1334
3.47844	0.994847	0.04	um	Spot	Position	29	1000000053	1335
3.09106	1.45111	0.04	um	Spot	Position	29	1000000092	1336
5.81101	2.68541	0.04	um	Spot	Position	29	1000000077	1337
2.20903	2.76233	0.04	um	Spot	Position	29	1000000097	1338
1.87045	3.72478	0.04	um	Spot	Position	29	1000000065	1339
3.84618	3.94378	0.04	um	Spot	Position	29	1000000078	1340
3.10883	4.16151	0.04	um	Spot	Position	29	1000000073	1341
5.33075	4.42753	0.04	um	Spot	Position	29	1000000074	1342
6.38415	4.53891	0.04	um	Spot	Position	29	1000000085	1343
7.37987	4.50468	0.04	um	Spot	Position	29	1000000093	1344
2.77144	4.57031	0.04	um	Spot	Position	29	1000000003	1345
6.60042	4.7795	0.04	um	Spot	Position	29	1000000036	1346
10.8558	4.76948	0.04	um	Spot	Position	29	1000000066	1347
5.31083	4.85263	0.04	um	Spot	Position	29	1000000098	1348
6.7569	5.49003	0.04	um	Spot	Position	29	1000000095	1349
8.41785	5.50225	0.04	um	Spot	Position	29	1000000082	1350
4.97286	5.56657	0.04	um	Spot	Position	29	1000000009	1351
7.23382	5.74159	0.04	um	Spot	Position	29	1000000067	1352
2.14933	5.88794	0.04	um	Spot	Position	29	1000000075	1353
1.93439	6.1472	0.04	um	Spot	Position	29	1000000101	1354
8.74833	6.21364	0.04	um	Spot	Position	29	1000000046	1355
3.39383	6.85719	0.04	um	Spot	Position	29	1000000088	1356
6.73342	7.48353	0.04	um	Spot	Position	29	1000000089	1357
4.71791	7.55301	0.04	um	Spot	Position	29	1000000086	1358
9.43263	7.7039	0.04	um	Spot	Position	29	1000000099	1359
4.98213	8.11856	0.04	um	Spot	Position	29	1000000090	1360
3.09811	8.19528	0.04	um	Spot	Position	29	1000000070	1361
6.87739	8.20302	0.04	um	Spot	Position	29	1000000087	1362
9.91764	8.35738	0.04	um	Spot	Position	29	1000000080	1363
3.63723	8.66056	0.04	um	Spot	Position	29	1000000039	1364
10.3833	8.82065	0.04	um	Spot	Position	29	1000000091	1365
3.22372	9.2179	0.04	um	Spot	Position	29	1000000100	1366
3.17779	10.0779	0.04	um	Spot	Position	29	1000000084	1367
4.72328	10.5067	0.04	um	Spot	Position	29	1000000018	1368
7.31624	11.1166	0.04	um	Spot	Position	29	1000000021	1369
3.38022	11.2394	0.04	um	Spot	Position	29	1000000033	1370
10.5278	11.3057	0.04	um	Spot	Position	29	1000000096	1371
9.04874	11.4589	0.04	um	Spot	Position	29	1000000057	1372
4.53506	12.0029	0.04	um	Spot	Position	29	1000000072	1373
4.43198	12.418	0.04	um	Spot	Position	29	1000000081	1374
5.49127	12.4672	0.04	um	Spot	Position	29	1000000028	1375
9.83424	12.6853	0.04	um	Spot	Position	29	1000000064	1376
8.86784	12.9114	0.04	um	Spot	Position	29	1000000029	1377
7.59963	13.4332	0.04	um	Spot	Position	29	1000000094	1378
8.52014	13.4262	0.04	um	Spot	Position	29	1000000041	1379
3.50287	0.970267	0.04	um	Spot	Position	30	1000000053	1380
3.14679	1.52992	0.04	um	Spot	Position	30	1000000092	1381
2.17864	2.71068	0.04	um	Spot	Position	30	1000000097	1382
4.21465	3.48333	0.04	um	Spot	Position	30	1000000102	1383
3.87179	3.93971	0.04	um	Spot	Position	30	1000000078	1384
3.09889	4.16646	0.04	um	Spot	Position	30	1000000073	1385
1.92947	4.42376	0.04	um	Spot	Position	30	1000000103	1386
5.32426	4.43584	0.04	um	Spot	Position	30	1000000098	1387
6.3616	4.44409	0.04	um	Spot	Position	30	1000000085	1388
2.77212	4.5405	0.04	um	Spot	Position	30	1000000003	1389
7.38234	4.52295	0.04	um	Spot	Position	30	1000000093	1390
6.62255	4.80696	0.04	um	Spot	Position	30	1000000036	1391
10.8401	4.80199	0.04	um	Spot	Position	30	1000000066	1392
6.74391	5.46379	0.04	um	Spot	Position	30	1000000095	1393
8.41652	5.51538	0.04	um	Spot	Position	30	1000000082	1394
4.90629	5.57409	0.04	um	Spot	Position	30	1000000009	1395
7.17031	5.75666	0.04	um	Spot	Position	30	1000000067	1396
1.73305	5.95144	0.04	um	Spot	Position	30	1000000101	1397
8.84754	6.23017	0.04	um	Spot	Position	30	1000000046	1398
3.26594	6.87	0.04	um	Spot	Position	30	1000000088	1399
4.73235	7.5633	0.04	um	Spot	Position	30	1000000086	1400
6.66823	7.57332	0.04	um	Spot	Position	30	1000000089	1401
9.42064	7.66131	0.04	um	Spot	Position	30	1000000099	1402
5.00649	8.02415	0.04	um	Spot	Position	30	1000000090	1403
3.03069	8.22786	0.04	um	Spot	Position	30	1000000070	1404
6.70654	8.2461	0.04	um	Spot	Position	30	1000000087	1405
3.63872	8.69236	0.04	um	Spot	Position	30	1000000039	1406
10.3817	8.79814	0.04	um	Spot	Position	30	1000000091	1407
3.2045	9.24243	0.04	um	Spot	Position	30	1000000100	1408
3.16471	10.0251	0.04	um	Spot	Position	30	1000000084	1409
4.77012	10.519	0.04	um	Spot	Position	30	1000000018	1410
10.1021	10.9232	0.04	um	Spot	Position	30	1000000020	1411
7.27447	11.1051	0.04	um	Spot	Position	30	1000000021	1412
3.4015	11.2395	0.04	um	Spot	Position	30	1000000033	1413
10.5317	11.3108	0.04	um	Spot	Position	30	1000000096	1414
9.05197	11.4985	0.04	um	Spot	Position	30	1000000057	1415
4.50269	12.0558	0.04	um	Spot	Position	30	1000000072	1416
8.92901	12.0584	0.04	um	Spot	Position	30	1000000083	1417
6.40472	12.1224	0.04	um	Spot	Position	30	1000000104	1418
4.43041	12.3742	0.04	um	Spot	Position	30	1000000081	1419
5.42909	12.4364	0.04	um	Spot	Position	30	1000000028	1420
9.81646	12.6884	0.04	um	Spot	Position	30	1000000064	1421
8.62829	13.4359	0.04	um	Spot	Position	30	1000000041	1422
7.62207	13.4416	0.04	um	Spot	Position	30	1000000094	1423
3.49868	0.989452	0.04	um	Spot	Position	31	1000000053	1424
3.07176	1.5001	0.04	um	Spot	Position	31	1000000092	1425
2.12489	2.88172	0.04	um	Spot	Position	31	1000000097	1426
4.23631	3.45415	0.04	um	Spot	Position	31	1000000102	1427
3.79631	3.89384	0.04	um	Spot	Position	31	1000000078	1428
2.03667	4.19401	0.04	um	Spot	Position	31	1000000103	1429
3.09759	4.18011	0.04	um	Spot	Position	31	1000000073	1430
5.22584	4.18945	0.04	um	Spot	Position	31	1000000098	1431
2.78079	4.53875	0.04	um	Spot	Position	31	1000000003	1432
7.37522	4.55087	0.04	um	Spot	Position	31	1000000093	1433
5.48362	4.72197	0.04	um	Spot	Position	31	1000000074	1434
10.8086	4.76767	0.04	um	Spot	Position	31	1000000066	1435
5.1804	5.27191	0.04	um	Spot	Position	31	1000000105	1436
6.67397	5.46831	0.04	um	Spot	Position	31	1000000095	1437
8.42033	5.53568	0.04	um	Spot	Position	31	1000000082	1438
7.18278	5.78851	0.04	um	Spot	Position	31	1000000067	1439
1.61189	5.90882	0.04	um	Spot	Position	31	1000000101	1440
2.07561	5.85535	0.04	um	Spot	Position	31	1000000075	1441
8.79568	6.23664	0.04	um	Spot	Position	31	1000000046	1442
3.30513	6.92167	0.04	um	Spot	Position	31	1000000088	1443
4.69958	7.55553	0.04	um	Spot	Position	31	1000000086	1444
6.67166	7.57634	0.04	um	Spot	Position	31	1000000089	1445
3.36088	7.67361	0.04	um	Spot	Position	31	1000000106	1446
9.40136	7.69087	0.04	um	Spot	Position	31	1000000099	1447
5.01613	7.97507	0.04	um	Spot	Position	31	1000000090	1448
3.047	8.27201	0.04	um	Spot	Position	31	1000000070	1449
6.70605	8.26881	0.04	um	Spot	Position	31	1000000087	1450
3.64322	8.7354	0.04	um	Spot	Position	31	1000000039	1451
10.3743	8.82166	0.04	um	Spot	Position	31	1000000091	1452
3.15234	9.1592	0.04	um	Spot	Position	31	1000000100	1453
3.13839	10.1161	0.04	um	Spot	Position	31	1000000084	1454
4.76887	10.5517	0.04	um	Spot	Position	31	1000000018	1455
7.2789	11.103	0.04	um	Spot	Position	31	1000000021	1456
3.38796	11.2007	0.04	um	Spot	Position	31	1000000033	1457
10.5477	11.2952	0.04	um	Spot	Position	31	1000000096	1458
8.9099	12.0455	0.04	um	Spot	Position	31	1000000083	1459
6.33357	12.1046	0.04	um	Spot	Position	31	1000000104	1460
5.50452	12.4818	0.04	um	Spot	Position	31	1000000028	1461
9.81289	12.7438	0.04	um	Spot	Position	31	1000000064	1462
7.6184	13.4389	0.04	um	Spot	Position	31	1000000094	1463
8.67717	13.477	0.04	um	Spot	Position	31	1000000041	1464
3.48039	0.952034	0.04	um	Spot	Position	32	1000000053	1465
3.0987	1.49916	0.04	um	Spot	Position	32	1000000092	1466
4.25589	3.47011	0.04	um	Spot	Position	32	1000000102	1467
2.13001	4.01942	0.04	um	Spot	Position	32	1000000103	1468
2.94167	4.42523	0.04	um	Spot	Position	32	1000000107	1469
6.38346	4.44698	0.04	um	Spot	Position	32	1000000085	1470
7.41037	4.52186	0.04	um	Spot	Position	32	1000000093	1471
5.50895	4.77305	0.04	um	Spot	Position	32	1000000074	1472
6.57393	4.83234	0.04	um	Spot	Position	32	1000000036	1473
10.8406	4.85444	0.04	um	Spot	Position	32	1000000066	1474
8.54918	5.0936	0.04	um	Spot	Position	32	1000000108	1475
6.6835	5.43827	0.04	um	Spot	Position	32	1000000095	1476
8.38144	5.53393	0.04	um	Spot	Position	32	1000000082	1477
7.16347	5.70453	0.04	um	Spot	Position	32	1000000067	1478
2.05324	5.90929	0.04	um	Spot	Position	32	1000000075	1479
1.63923	5.92299	0.04	um	Spot	Position	32	1000000101	1480
8.83229	6.1938	0.04	um	Spot	Position	32	1000000046	1481
3.32468	6.93861	0.04	um	Spot	Position	32	1000000088	1482
6.78536	7.48239	0.04	um	Spot	Position	32	1000000089	1483
4.70626	7.54411	0.04	um	Spot	Position	32	1000000086	1484
3.23032	7.60087	0.04	um	Spot	Position	32	1000000106	1485
9.38557	7.68742	0.04	um	Spot	Position	32	1000000099	1486
5.0118	7.97897	0.04	um	Spot	Position	32	1000000090	1487
6.75579	8.23989	0.04	um	Spot	Position	32	1000000087	1488
3.00498	8.3371	0.04	um	Spot	Position	32	1000000070	1489
3.60362	8.74667	0.04	um	Spot	Position	32	1000000039	1490
10.3461	8.85983	0.04	um	Spot	Position	32	1000000091	1491
3.25651	9.20829	0.04	um	Spot	Position	32	1000000100	1492
4.7434	10.7759	0.04	um	Spot	Position	32	1000000018	1493
10.2807	10.9196	0.04	um	Spot	Position	32	1000000020	1494
7.24887	11.1111	0.04	um	Spot	Position	32	1000000021	1495
3.3853	11.2321	0.04	um	Spot	Position	32	1000000033	1496
10.5472	11.3271	0.04	um	Spot	Position	32	1000000096	1497
6.4237	12.0869	0.04	um	Spot	Position	32	1000000104	1498
4.43229	12.4073	0.04	um	Spot	Position	32	1000000081	1499
5.5189	12.4956	0.04	um	Spot	Position	32	1000000028	1500
9.79136	12.707	0.04	um	Spot	Position	32	1000000064	1501
7.62091	13.4394	0.04	um	Spot	Position	32	1000000094	1502
8.64189	13.452	0.04	um	Spot	Position	32	1000000041	1503
3.46348	0.969409	0.04	um	Spot	Position	33	1000000053	1504
3.04764	1.48058	0.04	um	Spot	Position	33	1000000092	1505
2.11888	3.00288	0.04	um	Spot	Position	33	1000000097	1506
4.2607	3.47692	0.04	um	Spot	Position	33	1000000102	1507
2.12418	3.99777	0.04	um	Spot	Position	33	1000000103	1508
5.16916	4.09451	0.04	um	Spot	Position	33	1000000098	1509
3.13039	4.29191	0.04	um	Spot	Position	33	1000000073	1510
2.84281	4.51571	0.04	um	Spot	Position	33	1000000107	1511
7.44654	4.52107	0.04	um	Spot	Position	33	1000000093	1512
10.7818	4.78942	0.04	um	Spot	Position	33	1000000066	1513
6.58853	4.82245	0.04	um	Spot	Position	33	1000000036	1514
5.37452	4.90287	0.04	um	Spot	Position	33	1000000074	1515
8.60331	5.09358	0.04	um	Spot	Position	33	1000000108	1516
4.96242	5.35764	0.04	um	Spot	Position	33	1000000105	1517
6.72336	5.45963	0.04	um	Spot	Position	33	1000000095	1518
8.41933	5.50047	0.04	um	Spot	Position	33	1000000082	1519
1.65567	5.91147	0.04	um	Spot	Position	33	1000000101	1520
2.16803	5.90743	0.04	um	Spot	Position	33	1000000075	1521
8.84589	6.18179	0.04	um	Spot	Position	33	1000000046	1522
3.32023	6.9156	0.04	um	Spot	Position	33	1000000088	1523
6.72761	7.48415	0.04	um	Spot	Position	33	1000000089	1524
3.15318	7.53523	0.04	um	Spot	Position	33	1000000106	1525
4.75701	7.55747	0.04	um	Spot	Position	33	1000000086	1526
9.39632	7.68377	0.04	um	Spot	Position	33	1000000099	1527
4.97418	7.97581	0.04	um	Spot	Position	33	1000000090	1528
6.72537	8.23532	0.04	um	Spot	Position	33	1000000087	1529
10.3568	8.90984	0.04	um	Spot	Position	33	1000000091	1530
3.25761	9.23094	0.04	um	Spot	Position	33	1000000100	1531
4.73687	10.763	0.04	um	Spot	Position	33	1000000018	1532
7.2878	11.1349	0.04	um	Spot	Position	33	1000000021	1533
3.38044	11.2193	0.04	um	Spot	Position	33	1000000033	1534
10.543	11.3041	0.04	um	Spot	Position	33	1000000096	1535
8.91371	12.0235	0.04	um	Spot	Position	33	1000000083	1536
6.43924	12.1535	0.04	um	Spot	Position	33	1000000104	1537
4.42129	12.3579	0.04	um	Spot	Position	33	1000000081	1538
5.53474	12.4762	0.04	um	Spot	Position	33	1000000028	1539
9.81797	12.7171	0.04	um	Spot	Position	33	1000000064	1540
7.6192	13.4444	0.04	um	Spot	Position	33	1000000094	1541
8.7316	13.4616	0.04	um	Spot	Position	33	1000000041	1542
3.49396	0.947289	0.04	um	Spot	Position	34	1000000053	1543
3.04853	1.40323	0.04	um	Spot	Position	34	1000000092	1544
3.51724	2.35837	0.04	um	Spot	Position	34	1000000109	1545
6.08784	2.44853	0.04	um	Spot	Position	34	1000000110	1546
2.15346	2.99083	0.04	um	Spot	Position	34	1000000097	1547
3.25974	3.46224	0.04	um	Spot	Position	34	1000000111	1548
4.23041	3.49685	0.04	um	Spot	Position	34	1000000102	1549
4.99552	3.97573	0.04	um	Spot	Position	34	1000000098	1550
2.12291	4.02177	0.04	um	Spot	Position	34	1000000103	1551
2.85315	4.50329	0.04	um	Spot	Position	34	1000000107	1552
4.30651	4.53931	0.04	um	Spot	Position	34	1000000112	1553
7.41819	4.52875	0.04	um	Spot	Position	34	1000000093	1554
10.7488	4.73855	0.04	um	Spot	Position	34	1000000066	1555
6.58668	4.86556	0.04	um	Spot	Position	34	1000000036	1556
5.27468	4.99733	0.04	um	Spot	Position	34	1000000074	1557
8.53677	5.14138	0.04	um	Spot	Position	34	1000000108	1558
4.94595	5.37164	0.04	um	Spot	Position	34	1000000105	1559
8.441	5.50506	0.04	um	Spot	Position	34	1000000082	1560
1.67645	5.90448	0.04	um	Spot	Position	34	1000000101	1561
2.1478	5.89076	0.04	um	Spot	Position	34	1000000075	1562
8.90666	6.14151	0.04	um	Spot	Position	34	1000000046	1563
3.37603	7.09194	0.04	um	Spot	Position	34	1000000088	1564
2.93627	7.48708	0.04	um	Spot	Position	34	1000000106	1565
4.75934	7.55811	0.04	um	Spot	Position	34	1000000086	1566
9.40681	7.67525	0.04	um	Spot	Position	34	1000000099	1567
4.98627	7.97636	0.04	um	Spot	Position	34	1000000090	1568
6.68583	8.23047	0.04	um	Spot	Position	34	1000000087	1569
9.99575	8.43179	0.04	um	Spot	Position	34	1000000113	1570
10.3851	8.84048	0.04	um	Spot	Position	34	1000000091	1571
3.29864	9.17919	0.04	um	Spot	Position	34	1000000100	1572
4.61218	10.704	0.04	um	Spot	Position	34	1000000018	1573
7.21195	11.1059	0.04	um	Spot	Position	34	1000000021	1574
3.38436	11.255	0.04	um	Spot	Position	34	1000000033	1575
8.88739	12.0078	0.04	um	Spot	Position	34	1000000083	1576
6.24068	12.0948	0.04	um	Spot	Position	34	1000000104	1577
4.40137	12.4097	0.04	um	Spot	Position	34	1000000081	1578
5.54025	12.4683	0.04	um	Spot	Position	34	1000000028	1579
9.81362	12.7202	0.04	um	Spot	Position	34	1000000064	1580
7.63511	13.4318	0.04	um	Spot	Position	34	1000000094	1581
3.48951	0.982847	0.04	um	Spot	Position	35	1000000053	1582
2.99693	1.48974	0.04	um	Spot	Position	35	1000000092	1583
3.51056	2.30748	0.04	um	Spot	Position	35	1000000109	1584
6.02102	2.51767	0.04	um	Spot	Position	35	1000000110	1585
2.14113	2.99976	0.04	um	Spot	Position	35	1000000097	1586
4.22903	3.48641	0.04	um	Spot	Position	35	1000000102	1587
3.37645	3.56278	0.04	um	Spot	Position	35	1000000111	1588
4.85487	3.88616	0.04	um	Spot	Position	35	1000000098	1589
2.08297	4.01264	0.04	um	Spot	Position	35	1000000103	1590
2.77888	4.55461	0.04	um	Spot	Position	35	1000000107	1591
4.30742	4.52432	0.04	um	Spot	Position	35	1000000112	1592
7.67855	4.71206	0.04	um	Spot	Position	35	1000000114	1593
10.8475	4.8283	0.04	um	Spot	Position	35	1000000066	1594
5.08717	4.92431	0.04	um	Spot	Position	35	1000000074	1595
4.9429	5.34982	0.04	um	Spot	Position	35	1000000105	1596
6.72719	5.46779	0.04	um	Spot	Position	35	1000000095	1597
8.36612	5.68414	0.04	um	Spot	Position	35	1000000082	1598
2.13405	5.85912	0.04	um	Spot	Position	35	1000000075	1599
1.64005	5.93286	0.04	um	Spot	Position	35	1000000101	1600
8.8392	6.18341	0.04	um	Spot	Position	35	1000000046	1601
10.4841	6.93914	0.04	um	Spot	Position	35	1000000115	1602
3.41781	7.14659	0.04	um	Spot	Position	35	1000000088	1603
2.88416	7.48879	0.04	um	Spot	Position	35	1000000106	1604
9.37422	7.65142	0.04	um	Spot	Position	35	1000000099	1605
4.92758	7.94684	0.04	um	Spot	Position	35	1000000090	1606
6.71343	8.26104	0.04	um	Spot	Position	35	1000000087	1607
9.99452	8.47229	0.04	um	Spot	Position	35	1000000113	1608
10.388	8.85422	0.04	um	Spot	Position	35	1000000091	1609
3.24659	9.22294	0.04	um	Spot	Position	35	1000000100	1610
7.19796	11.107	0.04	um	Spot	Position	35	1000000021	1611
3.3869	11.2479	0.04	um	Spot	Position	35	1000000033	1612
10.5218	11.3409	0.04	um	Spot	Position	35	1000000096	1613
8.8767	12.0288	0.04	um	Spot	Position	35	1000000083	1614
6.21004	12.1427	0.04	um	Spot	Position	35	1000000104	1615
5.37881	12.3917	0.04	um	Spot	Position	35	1000000116	1616
4.40358	12.4025	0.04	um	Spot	Position	35	1000000081	1617
9.83232	12.7274	0.04	um	Spot	Position	35	1000000064	1618
7.61288	13.4256	0.04	um	Spot	Position	35	1000000094	1619
3.46807	0.920704	0.04	um	Spot	Position	36	1000000053	1620
3.06684	1.4719	0.04	um	Spot	Position	36	1000000092	1621
3.52296	2.32721	0.04	um	Spot	Position	36	1000000109	1622
5.88065	2.64917	0.04	um	Spot	Position	36	1000000110	1623
2.11202	3.03325	0.04	um	Spot	Position	36	1000000097	1624
4.20549	3.459	0.04	um	Spot	Position	36	1000000102	1625
4.90916	3.91106	0.04	um	Spot	Position	36	1000000098	1626
2.14838	3.99951	0.04	um	Spot	Position	36	1000000103	1627
6.49178	4.22932	0.04	um	Spot	Position	36	1000000117	1628
2.74142	4.61515	0.04	um	Spot	Position	36	1000000107	1629
7.60785	4.73776	0.04	um	Spot	Position	36	1000000114	1630
6.53881	4.92179	0.04	um	Spot	Position	36	1000000036	1631
4.99942	5.38027	0.04	um	Spot	Position	36	1000000105	1632
8.7923	5.39696	0.04	um	Spot	Position	36	1000000108	1633
2.12175	5.83216	0.04	um	Spot	Position	36	1000000075	1634
1.62823	5.93699	0.04	um	Spot	Position	36	1000000101	1635
8.85235	6.16313	0.04	um	Spot	Position	36	1000000046	1636
10.2941	6.88519	0.04	um	Spot	Position	36	1000000115	1637
2.86873	7.46525	0.04	um	Spot	Position	36	1000000106	1638
9.39085	7.65111	0.04	um	Spot	Position	36	1000000099	1639
4.92286	7.98128	0.04	um	Spot	Position	36	1000000090	1640
6.74502	8.13614	0.04	um	Spot	Position	36	1000000087	1641
10.0318	8.45649	0.04	um	Spot	Position	36	1000000113	1642
10.4242	8.8817	0.04	um	Spot	Position	36	1000000091	1643
3.27123	9.15768	0.04	um	Spot	Position	36	1000000100	1644
3.31092	10.2366	0.04	um	Spot	Position	36	1000000118	1645
7.22574	11.1194	0.04	um	Spot	Position	36	1000000021	1646
3.39551	11.2381	0.04	um	Spot	Position	36	1000000033	1647
10.4738	11.3917	0.04	um	Spot	Position	36	1000000096	1648
8.8911	12.01	0.04	um	Spot	Position	36	1000000083	1649
6.36423	12.1384	0.04	um	Spot	Position	36	1000000104	1650
4.39757	12.4071	0.04	um	Spot	Position	36	1000000081	1651
5.47857	12.4569	0.04	um	Spot	Position	36	1000000116	1652
9.80444	12.6889	0.04	um	Spot	Position	36	1000000064	1653
7.07653	13.2649	0.04	um	Spot	Position	36	1000000119	1654
7.60609	13.4245	0.04	um	Spot	Position	36	1000000094	1655
3.45861	0.969822	0.04	um	Spot	Position	37	1000000053	1656
3.07207	1.48869	0.04	um	Spot	Position	37	1000000092	1657
3.52828	2.37959	0.04	um	Spot	Position	37	1000000109	1658
5.83625	2.65838	0.04	um	Spot	Position	37	1000000110	1659
2.12253	2.97505	0.04	um	Spot	Position	37	1000000097	1660
4.20584	3.44988	0.04	um	Spot	Position	37	1000000102	1661
3.46655	3.57448	0.04	um	Spot	Position	37	1000000111	1662
2.17554	4.04999	0.04	um	Spot	Position	37	1000000103	1663
4.90958	4.0315	0.04	um	Spot	Position	37	1000000098	1664
6.41112	4.29567	0.04	um	Spot	Position	37	1000000117	1665
2.79361	4.62091	0.04	um	Spot	Position	37	1000000107	1666
4.28197	4.56206	0.04	um	Spot	Position	37	1000000112	1667
7.56938	4.78453	0.04	um	Spot	Position	37	1000000114	1668
10.8483	4.78102	0.04	um	Spot	Position	37	1000000066	1669
6.55954	4.89765	0.04	um	Spot	Position	37	1000000036	1670
6.75441	5.22658	0.04	um	Spot	Position	37	1000000095	1671
4.9442	5.3991	0.04	um	Spot	Position	37	1000000105	1672
8.91615	5.57111	0.04	um	Spot	Position	37	1000000108	1673
2.10045	5.90655	0.04	um	Spot	Position	37	1000000075	1674
8.29634	5.84783	0.04	um	Spot	Position	37	1000000082	1675
1.65878	5.95136	0.04	um	Spot	Position	37	1000000101	1676
10.2203	6.8206	0.04	um	Spot	Position	37	1000000115	1677
2.96548	7.59777	0.04	um	Spot	Position	37	1000000106	1678
4.99172	7.98397	0.04	um	Spot	Position	37	1000000090	1679
10.0014	8.4323	0.04	um	Spot	Position	37	1000000113	1680
10.3975	8.81733	0.04	um	Spot	Position	37	1000000091	1681
3.23944	9.16238	0.04	um	Spot	Position	37	1000000100	1682
3.26081	10.3645	0.04	um	Spot	Position	37	1000000118	1683
7.2171	11.1501	0.04	um	Spot	Position	37	1000000021	1684
3.39212	11.2499	0.04	um	Spot	Position	37	1000000033	1685
10.5622	11.3031	0.04	um	Spot	Position	37	1000000096	1686
8.8944	12.0414	0.04	um	Spot	Position	37	1000000083	1687
6.31699	12.0987	0.04	um	Spot	Position	37	1000000104	1688
4.40449	12.3566	0.04	um	Spot	Position	37	1000000081	1689
5.47635	12.444	0.04	um	Spot	Position	37	1000000116	1690
9.8105	12.6871	0.04	um	Spot	Position	37	1000000064	1691
7.07696	13.2475	0.04	um	Spot	Position	37	1000000119	1692
7.61918	13.467	0.04	um	Spot	Position	37	1000000094	1693
3.48013	1.01859	0.04	um	Spot	Position	38	1000000053	1694
3.03716	1.49166	0.04	um	Spot	Position	38	1000000092	1695
3.5229	2.33155	0.04	um	Spot	Position	38	1000000109	1696
5.82336	2.70024	0.04	um	Spot	Position	38	1000000110	1697
2.0852	2.99035	0.04	um	Spot	Position	38	1000000097	1698
4.17943	3.46834	0.04	um	Spot	Position	38	1000000102	1699
3.42004	3.54124	0.04	um	Spot	Position	38	1000000111	1700
2.14318	4.02024	0.04	um	Spot	Position	38	1000000103	1701
4.92781	4.01807	0.04	um	Spot	Position	38	1000000098	1702
6.43317	4.27994	0.04	um	Spot	Position	38	1000000117	1703
4.24034	4.51427	0.04	um	Spot	Position	38	1000000112	1704
6.57261	4.84912	0.04	um	Spot	Position	38	1000000036	1705
10.7764	4.82308	0.04	um	Spot	Position	38	1000000066	1706
7.57535	4.93102	0.04	um	Spot	Position	38	1000000114	1707
4.93375	5.40803	0.04	um	Spot	Position	38	1000000105	1708
8.90259	5.54276	0.04	um	Spot	Position	38	1000000108	1709
1.66456	5.91614	0.04	um	Spot	Position	38	1000000101	1710
2.15333	5.96721	0.04	um	Spot	Position	38	1000000075	1711
8.81306	6.21035	0.04	um	Spot	Position	38	1000000046	1712
10.1515	6.84414	0.04	um	Spot	Position	38	1000000115	1713
3.0163	7.60668	0.04	um	Spot	Position	38	1000000106	1714
9.40037	7.63651	0.04	um	Spot	Position	38	1000000099	1715
4.95632	8.01756	0.04	um	Spot	Position	38	1000000090	1716
5.26402	8.2	0.04	um	Spot	Position	38	1000000120	1717
10.3912	8.83676	0.04	um	Spot	Position	38	1000000091	1718
3.27195	9.22053	0.04	um	Spot	Position	38	1000000100	1719
3.32056	10.3352	0.04	um	Spot	Position	38	1000000118	1720
4.0352	10.8581	0.04	um	Spot	Position	38	1000000121	1721
7.21985	11.1504	0.04	um	Spot	Position	38	1000000021	1722
3.38938	11.2515	0.04	um	Spot	Position	38	1000000033	1723
10.5228	11.2762	0.04	um	Spot	Position	38	1000000096	1724
6.23077	12.0278	0.04	um	Spot	Position	38	1000000104	1725
4.3907	12.3574	0.04	um	Spot	Position	38	1000000081	1726
5.50885	12.5346	0.04	um	Spot	Position	38	1000000116	1727
9.77452	12.6956	0.04	um	Spot	Position	38	1000000064	1728
7.07615	13.2952	0.04	um	Spot	Position	38	1000000119	1729
7.61239	13.4601	0.04	um	Spot	Position	38	1000000094	1730
3.51043	0.94845	0.04	um	Spot	Position	39	1000000053	1731
3.14258	1.51845	0.04	um	Spot	Position	39	1000000092	1732
3.53242	2.38544	0.04	um	Spot	Position	39	1000000109	1733
5.82419	2.68703	0.04	um	Spot	Position	39	1000000110	1734
2.11552	2.99905	0.04	um	Spot	Position	39	1000000097	1735
4.19534	3.5026	0.04	um	Spot	Position	39	1000000102	1736
3.40221	3.5286	0.04	um	Spot	Position	39	1000000111	1737
2.13766	3.98505	0.04	um	Spot	Position	39	1000000103	1738
4.93977	4.01235	0.04	um	Spot	Position	39	1000000098	1739
6.28028	4.16385	0.04	um	Spot	Position	39	1000000117	1740
2.77185	4.54382	0.04	um	Spot	Position	39	1000000107	1741
4.33251	4.55598	0.04	um	Spot	Position	39	1000000112	1742
10.8182	4.7909	0.04	um	Spot	Position	39	1000000066	1743
6.62028	4.84291	0.04	um	Spot	Position	39	1000000036	1744
7.59366	4.93555	0.04	um	Spot	Position	39	1000000114	1745
4.95599	5.42385	0.04	um	Spot	Position	39	1000000105	1746
8.89691	5.57846	0.04	um	Spot	Position	39	1000000108	1747
1.68416	5.90323	0.04	um	Spot	Position	39	1000000101	1748
9.15789	6.44302	0.04	um	Spot	Position	39	1000000122	1749
10.1324	6.82284	0.04	um	Spot	Position	39	1000000115	1750
3.00669	7.56728	0.04	um	Spot	Position	39	1000000106	1751
4.94866	7.993	0.04	um	Spot	Position	39	1000000090	1752
5.437	8.28209	0.04	um	Spot	Position	39	1000000120	1753
9.9445	8.44613	0.04	um	Spot	Position	39	1000000113	1754
10.4699	8.91171	0.04	um	Spot	Position	39	1000000091	1755
3.29769	9.24961	0.04	um	Spot	Position	39	1000000100	1756
3.33626	10.2216	0.04	um	Spot	Position	39	1000000118	1757
4.04527	10.9586	0.04	um	Spot	Position	39	1000000121	1758
7.15939	11.1077	0.04	um	Spot	Position	39	1000000021	1759
3.38194	11.2249	0.04	um	Spot	Position	39	1000000033	1760
6.26007	12.0433	0.04	um	Spot	Position	39	1000000104	1761
8.89435	12.0279	0.04	um	Spot	Position	39	1000000083	1762
4.4305	12.3589	0.04	um	Spot	Position	39	1000000081	1763
5.43601	12.489	0.04	um	Spot	Position	39	1000000116	1764
9.77586	12.6728	0.04	um	Spot	Position	39	1000000064	1765
7.07026	13.3083	0.04	um	Spot	Position	39	1000000119	1766
7.63267	13.4459	0.04	um	Spot	Position	39	1000000094	1767
3.51561	1.02187	0.04	um	Spot	Position	40	1000000053	1768
3.01331	1.48726	0.04	um	Spot	Position	40	1000000092	1769
5.87639	2.6561	0.04	um	Spot	Position	40	1000000110	1770
2.16451	2.99285	0.04	um	Spot	Position	40	1000000097	1771
3.41494	3.55182	0.04	um	Spot	Position	40	1000000111	1772
2.18766	4.02873	0.04	um	Spot	Position	40	1000000103	1773
4.93151	4.04232	0.04	um	Spot	Position	40	1000000098	1774
6.30308	4.18382	0.04	um	Spot	Position	40	1000000117	1775
4.37643	4.57827	0.04	um	Spot	Position	40	1000000112	1776
6.57407	4.85385	0.04	um	Spot	Position	40	1000000036	1777
7.61721	4.93123	0.04	um	Spot	Position	40	1000000114	1778
4.94813	5.41119	0.04	um	Spot	Position	40	1000000105	1779
8.92713	5.59397	0.04	um	Spot	Position	40	1000000108	1780
1.63369	5.87633	0.04	um	Spot	Position	40	1000000101	1781
8.62879	6.122	0.04	um	Spot	Position	40	1000000046	1782
9.18639	6.41806	0.04	um	Spot	Position	40	1000000122	1783
10.1378	6.86639	0.04	um	Spot	Position	40	1000000115	1784
3.23196	7.59602	0.04	um	Spot	Position	40	1000000106	1785
4.95629	7.99195	0.04	um	Spot	Position	40	1000000090	1786
5.4783	8.25012	0.04	um	Spot	Position	40	1000000120	1787
9.96424	8.3999	0.04	um	Spot	Position	40	1000000113	1788
3.29434	9.26443	0.04	um	Spot	Position	40	1000000100	1789
5.30546	9.97257	0.04	um	Spot	Position	40	1000000123	1790
3.32788	10.2501	0.04	um	Spot	Position	40	1000000118	1791
4.01975	11.0091	0.04	um	Spot	Position	40	1000000121	1792
7.18559	11.0922	0.04	um	Spot	Position	40	1000000021	1793
3.39248	11.216	0.04	um	Spot	Position	40	1000000033	1794
10.4231	11.3414	0.04	um	Spot	Position	40	1000000096	1795
6.25838	12.0472	0.04	um	Spot	Position	40	1000000104	1796
8.91184	12.0139	0.04	um	Spot	Position	40	1000000083	1797
7.07689	13.3026	0.04	um	Spot	Position	40	1000000119	1798
7.61822	13.4484	0.04	um	Spot	Position	40	1000000094	1799
3.54615	0.986635	0.04	um	Spot	Position	41	1000000053	1800
3.02929	1.54248	0.04	um	Spot	Position	41	1000000092	1801
3.5332	2.36051	0.04	um	Spot	Position	41	1000000109	1802
5.84347	2.661	0.04	um	Spot	Position	41	1000000110	1803
2.21248	2.9898	0.04	um	Spot	Position	41	1000000097	1804
4.24819	3.53701	0.04	um	Spot	Position	41	1000000102	1805
3.38218	3.61411	0.04	um	Spot	Position	41	1000000111	1806
2.14323	4.03734	0.04	um	Spot	Position	41	1000000103	1807
4.91712	4.0888	0.04	um	Spot	Position	41	1000000098	1808
6.30939	4.18462	0.04	um	Spot	Position	41	1000000117	1809
2.79141	4.58082	0.04	um	Spot	Position	41	1000000107	1810
4.37842	4.59008	0.04	um	Spot	Position	41	1000000112	1811
10.8207	4.71537	0.04	um	Spot	Position	41	1000000066	1812
6.65087	4.9588	0.04	um	Spot	Position	41	1000000036	1813
7.61636	4.92617	0.04	um	Spot	Position	41	1000000114	1814
4.94015	5.4237	0.04	um	Spot	Position	41	1000000105	1815
8.94507	5.5674	0.04	um	Spot	Position	41	1000000108	1816
1.70345	5.91651	0.04	um	Spot	Position	41	1000000101	1817
2.17844	5.87555	0.04	um	Spot	Position	41	1000000124	1818
8.63156	6.11932	0.04	um	Spot	Position	41	1000000046	1819
9.21628	6.41468	0.04	um	Spot	Position	41	1000000122	1820
10.1599	6.85652	0.04	um	Spot	Position	41	1000000115	1821
3.22038	7.55629	0.04	um	Spot	Position	41	1000000106	1822
4.96789	7.97848	0.04	um	Spot	Position	41	1000000090	1823
5.45991	8.2553	0.04	um	Spot	Position	41	1000000120	1824
10.0031	8.44898	0.04	um	Spot	Position	41	1000000113	1825
3.28051	9.29851	0.04	um	Spot	Position	41	1000000100	1826
5.32969	9.95612	0.04	um	Spot	Position	41	1000000123	1827
3.30358	10.2564	0.04	um	Spot	Position	41	1000000118	1828
4.60977	10.9623	0.04	um	Spot	Position	41	1000000125	1829
7.15496	11.0716	0.04	um	Spot	Position	41	1000000021	1830
3.36233	11.2402	0.04	um	Spot	Position	41	1000000033	1831
4.01892	11.2822	0.04	um	Spot	Position	41	1000000121	1832
10.0307	11.5824	0.04	um	Spot	Position	41	1000000126	1833
6.24394	12.1047	0.04	um	Spot	Position	41	1000000104	1834
4.41269	12.3064	0.04	um	Spot	Position	41	1000000081	1835
5.48508	12.5112	0.04	um	Spot	Position	41	1000000116	1836
7.0761	13.3122	0.04	um	Spot	Position	41	1000000119	1837
7.61881	13.446	0.04	um	Spot	Position	41	1000000094	1838
3.48067	1.00608	0.04	um	Spot	Position	42	1000000053	1839
3.01621	1.49932	0.04	um	Spot	Position	42	1000000092	1840
3.56518	2.28517	0.04	um	Spot	Position	42	1000000109	1841
4.25598	3.4835	0.04	um	Spot	Position	42	1000000102	1842
3.42657	3.72409	0.04	um	Spot	Position	42	1000000111	1843
2.13417	3.9772	0.04	um	Spot	Position	42	1000000103	1844
4.97372	4.09269	0.04	um	Spot	Position	42	1000000098	1845
6.31067	4.15543	0.04	um	Spot	Position	42	1000000117	1846
2.80668	4.53218	0.04	um	Spot	Position	42	1000000107	1847
4.37443	4.50684	0.04	um	Spot	Position	42	1000000112	1848
10.7658	4.77673	0.04	um	Spot	Position	42	1000000066	1849
6.63996	4.91453	0.04	um	Spot	Position	42	1000000036	1850
7.61991	4.97214	0.04	um	Spot	Position	42	1000000114	1851
4.94826	5.42115	0.04	um	Spot	Position	42	1000000105	1852
8.89103	5.56352	0.04	um	Spot	Position	42	1000000108	1853
1.68831	5.90233	0.04	um	Spot	Position	42	1000000101	1854
2.12442	5.9945	0.04	um	Spot	Position	42	1000000124	1855
8.80761	6.13525	0.04	um	Spot	Position	42	1000000046	1856
9.15881	6.38644	0.04	um	Spot	Position	42	1000000122	1857
10.1387	6.82906	0.04	um	Spot	Position	42	1000000115	1858
3.30958	7.59716	0.04	um	Spot	Position	42	1000000106	1859
4.96412	8.03431	0.04	um	Spot	Position	42	1000000090	1860
5.42365	8.25313	0.04	um	Spot	Position	42	1000000120	1861
9.97547	8.3812	0.04	um	Spot	Position	42	1000000113	1862
3.30579	9.29108	0.04	um	Spot	Position	42	1000000100	1863
5.33289	9.97963	0.04	um	Spot	Position	42	1000000123	1864
3.31892	10.2226	0.04	um	Spot	Position	42	1000000118	1865
4.64588	10.7978	0.04	um	Spot	Position	42	1000000125	1866
7.22065	11.0723	0.04	um	Spot	Position	42	1000000021	1867
3.36796	11.2315	0.04	um	Spot	Position	42	1000000033	1868
4.06309	11.3322	0.04	um	Spot	Position	42	1000000121	1869
10.0874	11.5296	0.04	um	Spot	Position	42	1000000126	1870
4.46122	12.3306	0.04	um	Spot	Position	42	1000000081	1871
5.58132	12.4878	0.04	um	Spot	Position	42	1000000116	1872
7.09669	13.301	0.04	um	Spot	Position	42	1000000119	1873
7.636	13.424	0.04	um	Spot	Position	42	1000000094	1874
3.47842	0.974134	0.04	um	Spot	Position	43	1000000053	1875
3.05758	1.46142	0.04	um	Spot	Position	43	1000000092	1876
3.51919	2.3075	0.04	um	Spot	Position	43	1000000109	1877
5.85906	2.68135	0.04	um	Spot	Position	43	1000000110	1878
4.19586	3.49532	0.04	um	Spot	Position	43	1000000102	1879
3.45049	3.7464	0.04	um	Spot	Position	43	1000000111	1880
2.09984	3.94503	0.04	um	Spot	Position	43	1000000103	1881
4.86587	4.02847	0.04	um	Spot	Position	43	1000000098	1882
6.31142	4.14209	0.04	um	Spot	Position	43	1000000117	1883
4.37425	4.56824	0.04	um	Spot	Position	43	1000000112	1884
10.8242	4.85301	0.04	um	Spot	Position	43	1000000066	1885
6.63538	4.90555	0.04	um	Spot	Position	43	1000000036	1886
7.64846	4.93802	0.04	um	Spot	Position	43	1000000114	1887
4.94441	5.4167	0.04	um	Spot	Position	43	1000000105	1888
8.87253	5.5675	0.04	um	Spot	Position	43	1000000108	1889
1.67153	5.85966	0.04	um	Spot	Position	43	1000000101	1890
2.15145	5.95333	0.04	um	Spot	Position	43	1000000124	1891
8.97036	6.30527	0.04	um	Spot	Position	43	1000000127	1892
10.1094	6.85045	0.04	um	Spot	Position	43	1000000115	1893
3.39169	7.51607	0.04	um	Spot	Position	43	1000000106	1894
4.9858	7.97895	0.04	um	Spot	Position	43	1000000090	1895
5.40207	8.27446	0.04	um	Spot	Position	43	1000000120	1896
9.97583	8.44822	0.04	um	Spot	Position	43	1000000113	1897
3.32984	9.29013	0.04	um	Spot	Position	43	1000000100	1898
5.33094	9.80553	0.04	um	Spot	Position	43	1000000123	1899
3.33264	10.215	0.04	um	Spot	Position	43	1000000118	1900
7.08188	10.4346	0.04	um	Spot	Position	43	1000000128	1901
4.55719	10.692	0.04	um	Spot	Position	43	1000000125	1902
7.2188	11.0786	0.04	um	Spot	Position	43	1000000021	1903
3.36931	11.2236	0.04	um	Spot	Position	43	1000000033	1904
4.06732	11.3305	0.04	um	Spot	Position	43	1000000121	1905
10.12	11.5103	0.04	um	Spot	Position	43	1000000126	1906
4.44632	12.3375	0.04	um	Spot	Position	43	1000000081	1907
5.54	12.4968	0.04	um	Spot	Position	43	1000000116	1908
7.08785	13.3167	0.04	um	Spot	Position	43	1000000119	1909
7.63375	13.3993	0.04	um	Spot	Position	43	1000000094	1910
3.50385	0.960948	0.04	um	Spot	Position	44	1000000053	1911
3.01888	1.49255	0.04	um	Spot	Position	44	1000000092	1912
3.55195	2.3535	0.04	um	Spot	Position	44	1000000109	1913
5.84653	2.68651	0.04	um	Spot	Position	44	1000000110	1914
4.26171	3.52925	0.04	um	Spot	Position	44	1000000102	1915
3.40474	3.72665	0.04	um	Spot	Position	44	1000000111	1916
4.8493	4.15498	0.04	um	Spot	Position	44	1000000098	1917
6.35395	4.17457	0.04	um	Spot	Position	44	1000000117	1918
2.92064	4.45919	0.04	um	Spot	Position	44	1000000107	1919
10.7747	4.74696	0.04	um	Spot	Position	44	1000000066	1920
6.59862	4.85203	0.04	um	Spot	Position	44	1000000036	1921
7.60922	4.98314	0.04	um	Spot	Position	44	1000000114	1922
4.99739	5.42302	0.04	um	Spot	Position	44	1000000105	1923
8.86994	5.54362	0.04	um	Spot	Position	44	1000000108	1924
1.7022	5.87205	0.04	um	Spot	Position	44	1000000101	1925
2.12647	5.91718	0.04	um	Spot	Position	44	1000000124	1926
8.89065	6.20146	0.04	um	Spot	Position	44	1000000127	1927
9.17132	6.41041	0.04	um	Spot	Position	44	1000000122	1928
10.1646	6.84141	0.04	um	Spot	Position	44	1000000115	1929
3.30024	7.52869	0.04	um	Spot	Position	44	1000000106	1930
4.9723	7.98814	0.04	um	Spot	Position	44	1000000090	1931
5.42463	8.26369	0.04	um	Spot	Position	44	1000000120	1932
9.97146	8.39585	0.04	um	Spot	Position	44	1000000113	1933
3.3192	9.28732	0.04	um	Spot	Position	44	1000000100	1934
5.26649	9.80929	0.04	um	Spot	Position	44	1000000123	1935
3.28038	10.1915	0.04	um	Spot	Position	44	1000000118	1936
6.95059	10.4506	0.04	um	Spot	Position	44	1000000128	1937
4.56199	10.6496	0.04	um	Spot	Position	44	1000000125	1938
7.25002	11.0307	0.04	um	Spot	Position	44	1000000021	1939
3.38236	11.2357	0.04	um	Spot	Position	44	1000000033	1940
4.07006	11.3798	0.04	um	Spot	Position	44	1000000121	1941
10.1072	11.4749	0.04	um	Spot	Position	44	1000000126	1942
6.40507	11.9747	0.04	um	Spot	Position	44	1000000129	1943
4.46175	12.3708	0.04	um	Spot	Position	44	1000000081	1944
5.4782	12.6223	0.04	um	Spot	Position	44	1000000116	1945
7.07652	13.2822	0.04	um	Spot	Position	44	1000000119	1946
7.62643	13.4176	0.04	um	Spot	Position	44	1000000094	1947
3.5112	0.963415	0.04	um	Spot	Position	45	1000000053	1948
3.01817	1.52071	0.04	um	Spot	Position	45	1000000092	1949
3.56434	2.33312	0.04	um	Spot	Position	45	1000000109	1950
5.86231	2.66244	0.04	um	Spot	Position	45	1000000110	1951
4.21142	3.51137	0.04	um	Spot	Position	45	1000000102	1952
3.42024	3.7413	0.04	um	Spot	Position	45	1000000111	1953
2.09982	3.96373	0.04	um	Spot	Position	45	1000000103	1954
6.31294	4.1547	0.04	um	Spot	Position	45	1000000117	1955
2.88354	4.36965	0.04	um	Spot	Position	45	1000000107	1956
4.30527	4.54282	0.04	um	Spot	Position	45	1000000112	1957
10.7811	4.76488	0.04	um	Spot	Position	45	1000000066	1958
6.65903	4.91166	0.04	um	Spot	Position	45	1000000036	1959
7.61786	4.95361	0.04	um	Spot	Position	45	1000000114	1960
8.86414	5.53171	0.04	um	Spot	Position	45	1000000108	1961
1.71639	5.85602	0.04	um	Spot	Position	45	1000000101	1962
2.15646	5.90738	0.04	um	Spot	Position	45	1000000124	1963
8.90932	6.18897	0.04	um	Spot	Position	45	1000000127	1964
10.1162	6.8402	0.04	um	Spot	Position	45	1000000115	1965
3.28797	7.52968	0.04	um	Spot	Position	45	1000000106	1966
4.95254	7.96613	0.04	um	Spot	Position	45	1000000090	1967
5.4207	8.25363	0.04	um	Spot	Position	45	1000000120	1968
9.96976	8.42125	0.04	um	Spot	Position	45	1000000113	1969
3.29521	9.31034	0.04	um	Spot	Position	45	1000000100	1970
5.28639	9.86859	0.04	um	Spot	Position	45	1000000123	1971
3.22867	10.2566	0.04	um	Spot	Position	45	1000000118	1972
6.94855	10.538	0.04	um	Spot	Position	45	1000000128	1973
4.54301	10.6597	0.04	um	Spot	Position	45	1000000125	1974
7.18838	11.1019	0.04	um	Spot	Position	45	1000000021	1975
3.36659	11.2523	0.04	um	Spot	Position	45	1000000033	1976
4.10201	11.3308	0.04	um	Spot	Position	45	1000000121	1977
10.269	11.4275	0.04	um	Spot	Position	45	1000000126	1978
6.35031	12.0509	0.04	um	Spot	Position	45	1000000129	1979
4.45046	12.3531	0.04	um	Spot	Position	45	1000000081	1980
5.48036	12.5964	0.04	um	Spot	Position	45	1000000116	1981
7.10342	13.248	0.04	um	Spot	Position	45	1000000119	1982
7.61829	13.4335	0.04	um	Spot	Position	45	1000000094	1983
3.50112	0.966697	0.04	um	Spot	Position	46	1000000053	1984
3.00335	1.48261	0.04	um	Spot	Position	46	1000000092	1985
3.53775	2.31347	0.04	um	Spot	Position	46	1000000109	1986
5.85464	2.64848	0.04	um	Spot	Position	46	1000000110	1987
4.2444	3.50462	0.04	um	Spot	Position	46	1000000102	1988
3.87898	4.17012	0.04	um	Spot	Position	46	1000000130	1989
6.28436	4.22025	0.04	um	Spot	Position	46	1000000117	1990
2.89739	4.34198	0.04	um	Spot	Position	46	1000000107	1991
4.26805	4.54842	0.04	um	Spot	Position	46	1000000112	1992
10.8344	4.7444	0.04	um	Spot	Position	46	1000000066	1993
6.59657	4.86203	0.04	um	Spot	Position	46	1000000036	1994
7.63365	4.95251	0.04	um	Spot	Position	46	1000000114	1995
8.88283	5.56104	0.04	um	Spot	Position	46	1000000108	1996
[truncated: 10,379 more rows]
