# Supplementary material for: Satb1 integrates DNA binding site geometry and torsional stress to differentially target nucleosome-dense regions
Source: Nat Commun. 2019 Jul 19;10:3221. doi: 10.1038/s41467-019-11118-8 (PMC6642133; doi:10.1038/s41467-019-11118-8)
Supplement: Supplementary file 10 — Source Data [file 41467_2019_11118_MOESM10_ESM.zip › Source data/Single Molecule Tracking/single molecule tracks/del HD analysis/PDZ-CUT1-CUT2-STABLE-A_1c14_TRIAL 2_Statistics/PDZ-CUT1-CUT2-STABLE-A_1c14_TRIAL 2_Speed.csv]

Speed
====================
Speed	Unit	Category	Time	TrackID	ID
0.290661	um/s	Spot	1	1000000000	0
1.01975	um/s	Spot	1	1000000001	1
0.829007	um/s	Spot	1	1000000002	2
3.45037	um/s	Spot	1	1000000003	3
0.621771	um/s	Spot	1	1000000004	4
0.337664	um/s	Spot	1	1000000005	5
0.467137	um/s	Spot	1	1000000006	6
0.400564	um/s	Spot	1	1000000007	7
2.19747	um/s	Spot	1	1000000008	8
1.50293	um/s	Spot	1	1000000009	9
0.567009	um/s	Spot	1	1000000010	10
2.38704	um/s	Spot	1	1000000011	11
0.366566	um/s	Spot	1	1000000012	12
0.63274	um/s	Spot	1	1000000013	13
5.12886	um/s	Spot	1	1000000014	14
0.901785	um/s	Spot	1	1000000015	15
0.949144	um/s	Spot	1	1000000016	16
5.19258	um/s	Spot	1	1000000017	17
0.920255	um/s	Spot	1	1000000018	18
0.383419	um/s	Spot	1	1000000019	19
0.124388	um/s	Spot	1	1000000020	20
0.698609	um/s	Spot	1	1000000021	21
0.675537	um/s	Spot	1	1000000022	22
0.350252	um/s	Spot	1	1000000023	23
4.08668	um/s	Spot	1	1000000024	24
0.622203	um/s	Spot	1	1000000025	25
1.01956	um/s	Spot	1	1000000026	26
0.151777	um/s	Spot	1	1000000027	27
0.475936	um/s	Spot	1	1000000028	28
0.215882	um/s	Spot	1	1000000029	29
0.731556	um/s	Spot	2	1000000001	30
0.473733	um/s	Spot	2	1000000002	31
0.443489	um/s	Spot	2	1000000004	32
0.0969448	um/s	Spot	2	1000000005	33
2.62702	um/s	Spot	2	1000000003	34
0.714912	um/s	Spot	2	1000000007	35
1.44769	um/s	Spot	2	1000000008	36
0.730071	um/s	Spot	2	1000000009	37
0.588699	um/s	Spot	2	1000000010	38
1.18347	um/s	Spot	2	1000000011	39
0.884481	um/s	Spot	2	1000000012	40
0.343002	um/s	Spot	2	1000000013	41
2.52604	um/s	Spot	2	1000000014	42
2.02134	um/s	Spot	2	1000000030	43
0.548319	um/s	Spot	2	1000000015	44
0.158794	um/s	Spot	2	1000000016	45
3.47009	um/s	Spot	2	1000000017	46
0.256544	um/s	Spot	2	1000000018	47
0.329281	um/s	Spot	2	1000000019	48
0.620814	um/s	Spot	2	1000000020	49
0.163712	um/s	Spot	2	1000000021	50
0.414899	um/s	Spot	2	1000000022	51
0.44614	um/s	Spot	2	1000000023	52
0.522113	um/s	Spot	2	1000000025	53
2.59016	um/s	Spot	2	1000000024	54
0.296587	um/s	Spot	2	1000000026	55
0.264984	um/s	Spot	2	1000000027	56
0.969531	um/s	Spot	2	1000000028	57
0.539147	um/s	Spot	2	1000000029	58
0.3204	um/s	Spot	3	1000000000	59
0.347315	um/s	Spot	3	1000000001	60
0.241931	um/s	Spot	3	1000000002	61
0.898235	um/s	Spot	3	1000000004	62
0.535707	um/s	Spot	3	1000000005	63
0.973702	um/s	Spot	3	1000000007	64
1.6477	um/s	Spot	3	1000000003	65
0.399816	um/s	Spot	3	1000000006	66
0.875394	um/s	Spot	3	1000000009	67
0.894757	um/s	Spot	3	1000000008	68
1.23783	um/s	Spot	3	1000000010	69
0.938569	um/s	Spot	3	1000000011	70
0.661238	um/s	Spot	3	1000000013	71
0.761165	um/s	Spot	3	1000000030	72
0.559458	um/s	Spot	3	1000000015	73
1.94823	um/s	Spot	3	1000000031	74
2.39025	um/s	Spot	3	1000000032	75
0.617549	um/s	Spot	3	1000000016	76
3.54945	um/s	Spot	3	1000000017	77
0.747788	um/s	Spot	3	1000000018	78
0.697459	um/s	Spot	3	1000000019	79
5.76697	um/s	Spot	3	1000000033	80
0.547947	um/s	Spot	3	1000000020	81
0.585192	um/s	Spot	3	1000000021	82
0.518932	um/s	Spot	3	1000000022	83
0.54449	um/s	Spot	3	1000000023	84
0.947201	um/s	Spot	3	1000000024	85
0.486232	um/s	Spot	3	1000000025	86
0.316702	um/s	Spot	3	1000000026	87
0.488313	um/s	Spot	3	1000000027	88
1.07633	um/s	Spot	3	1000000028	89
0.33098	um/s	Spot	3	1000000029	90
0.292527	um/s	Spot	4	1000000001	91
1.41331	um/s	Spot	4	1000000034	92
0.412968	um/s	Spot	4	1000000002	93
0.232846	um/s	Spot	4	1000000005	94
0.770956	um/s	Spot	4	1000000003	95
0.36302	um/s	Spot	4	1000000004	96
0.52479	um/s	Spot	4	1000000006	97
0.625596	um/s	Spot	4	1000000007	98
0.549267	um/s	Spot	4	1000000009	99
0.132485	um/s	Spot	4	1000000010	100
1.19633	um/s	Spot	4	1000000011	101
0.586098	um/s	Spot	4	1000000012	102
0.360342	um/s	Spot	4	1000000013	103
0.846116	um/s	Spot	4	1000000014	104
1.56595	um/s	Spot	4	1000000035	105
0.613588	um/s	Spot	4	1000000030	106
1.4253	um/s	Spot	4	1000000015	107
2.79051	um/s	Spot	4	1000000032	108
0.357583	um/s	Spot	4	1000000016	109
2.95549	um/s	Spot	4	1000000017	110
0.853322	um/s	Spot	4	1000000018	111
0.469453	um/s	Spot	4	1000000019	112
0.137114	um/s	Spot	4	1000000020	113
0.194511	um/s	Spot	4	1000000021	114
4.6666	um/s	Spot	4	1000000033	115
0.793651	um/s	Spot	4	1000000022	116
0.830297	um/s	Spot	4	1000000023	117
0.653809	um/s	Spot	4	1000000024	118
0.863933	um/s	Spot	4	1000000025	119
0.249451	um/s	Spot	4	1000000026	120
0.309077	um/s	Spot	4	1000000027	121
0.275808	um/s	Spot	4	1000000028	122
0.512776	um/s	Spot	4	1000000029	123
0.280975	um/s	Spot	5	1000000000	124
0.665318	um/s	Spot	5	1000000001	125
0.805484	um/s	Spot	5	1000000034	126
0.625421	um/s	Spot	5	1000000002	127
0.728235	um/s	Spot	5	1000000004	128
0.46538	um/s	Spot	5	1000000005	129
2.51138	um/s	Spot	5	1000000003	130
0.827765	um/s	Spot	5	1000000007	131
2.08524	um/s	Spot	5	1000000006	132
3.09649	um/s	Spot	5	1000000036	133
0.255132	um/s	Spot	5	1000000009	134
0.384099	um/s	Spot	5	1000000010	135
1.59272	um/s	Spot	5	1000000008	136
0.51266	um/s	Spot	5	1000000011	137
0.320397	um/s	Spot	5	1000000012	138
0.211916	um/s	Spot	5	1000000013	139
0.496173	um/s	Spot	5	1000000014	140
0.47906	um/s	Spot	5	1000000030	141
0.708009	um/s	Spot	5	1000000015	142
4.39961	um/s	Spot	5	1000000032	143
1.59587	um/s	Spot	5	1000000031	144
0.141718	um/s	Spot	5	1000000016	145
0.855812	um/s	Spot	5	1000000017	146
0.214595	um/s	Spot	5	1000000018	147
0.651103	um/s	Spot	5	1000000019	148
0.141636	um/s	Spot	5	1000000020	149
0.48289	um/s	Spot	5	1000000021	150
2.3211	um/s	Spot	5	1000000033	151
0.381258	um/s	Spot	5	1000000022	152
1.24621	um/s	Spot	5	1000000023	153
0.44798	um/s	Spot	5	1000000024	154
0.589617	um/s	Spot	5	1000000025	155
0.35595	um/s	Spot	5	1000000026	156
0.654007	um/s	Spot	5	1000000028	157
0.365084	um/s	Spot	5	1000000029	158
0.902769	um/s	Spot	6	1000000000	159
0.115768	um/s	Spot	6	1000000001	160
2.0527	um/s	Spot	6	1000000034	161
0.395905	um/s	Spot	6	1000000002	162
0.330811	um/s	Spot	6	1000000005	163
0.536921	um/s	Spot	6	1000000004	164
2.16737	um/s	Spot	6	1000000003	165
1.4048	um/s	Spot	6	1000000006	166
0.265023	um/s	Spot	6	1000000007	167
2.03851	um/s	Spot	6	1000000036	168
0.264485	um/s	Spot	6	1000000009	169
1.92671	um/s	Spot	6	1000000010	170
0.85799	um/s	Spot	6	1000000011	171
0.432381	um/s	Spot	6	1000000012	172
0.314214	um/s	Spot	6	1000000013	173
1.75979	um/s	Spot	6	1000000014	174
0.752171	um/s	Spot	6	1000000035	175
0.860024	um/s	Spot	6	1000000015	176
4.1738	um/s	Spot	6	1000000037	177
2.7543	um/s	Spot	6	1000000038	178
0.135589	um/s	Spot	6	1000000031	179
3.169	um/s	Spot	6	1000000032	180
0.582558	um/s	Spot	6	1000000016	181
4.61681	um/s	Spot	6	1000000039	182
1.13142	um/s	Spot	6	1000000040	183
0.117885	um/s	Spot	6	1000000017	184
0.722101	um/s	Spot	6	1000000018	185
0.785927	um/s	Spot	6	1000000019	186
0.745349	um/s	Spot	6	1000000020	187
0.322673	um/s	Spot	6	1000000021	188
0.664694	um/s	Spot	6	1000000033	189
0.37567	um/s	Spot	6	1000000022	190
0.902156	um/s	Spot	6	1000000023	191
0.186129	um/s	Spot	6	1000000025	192
0.409448	um/s	Spot	6	1000000024	193
0.709147	um/s	Spot	6	1000000026	194
0.276708	um/s	Spot	6	1000000027	195
0.484349	um/s	Spot	6	1000000028	196
0.405583	um/s	Spot	6	1000000029	197
6.24566	um/s	Spot	6	1000000041	198
0.774795	um/s	Spot	7	1000000000	199
0.340946	um/s	Spot	7	1000000001	200
1.12767	um/s	Spot	7	1000000034	201
0.386956	um/s	Spot	7	1000000002	202
3.87096	um/s	Spot	7	1000000042	203
0.423816	um/s	Spot	7	1000000005	204
1.39253	um/s	Spot	7	1000000004	205
0.361333	um/s	Spot	7	1000000003	206
0.744009	um/s	Spot	7	1000000006	207
0.32608	um/s	Spot	7	1000000036	208
0.502332	um/s	Spot	7	1000000007	209
0.628305	um/s	Spot	7	1000000009	210
2.04341	um/s	Spot	7	1000000010	211
1.49232	um/s	Spot	7	1000000008	212
0.225718	um/s	Spot	7	1000000011	213
0.393538	um/s	Spot	7	1000000012	214
0.272581	um/s	Spot	7	1000000013	215
0.236039	um/s	Spot	7	1000000030	216
2.79725	um/s	Spot	7	1000000014	217
0.47297	um/s	Spot	7	1000000035	218
0.249685	um/s	Spot	7	1000000015	219
2.69717	um/s	Spot	7	1000000037	220
2.07509	um/s	Spot	7	1000000043	221
2.45093	um/s	Spot	7	1000000038	222
0.681144	um/s	Spot	7	1000000031	223
1.16451	um/s	Spot	7	1000000032	224
2.37838	um/s	Spot	7	1000000039	225
0.112139	um/s	Spot	7	1000000016	226
2.98997	um/s	Spot	7	1000000040	227
0.887508	um/s	Spot	7	1000000017	228
0.445877	um/s	Spot	7	1000000019	229
0.385344	um/s	Spot	7	1000000018	230
0.529579	um/s	Spot	7	1000000044	231
0.179392	um/s	Spot	7	1000000021	232
0.232275	um/s	Spot	7	1000000033	233
0.493743	um/s	Spot	7	1000000022	234
0.155951	um/s	Spot	7	1000000023	235
0.648629	um/s	Spot	7	1000000024	236
1.29124	um/s	Spot	7	1000000025	237
0.136446	um/s	Spot	7	1000000028	238
0.454895	um/s	Spot	7	1000000029	239
6.73326	um/s	Spot	7	1000000041	240
0.920795	um/s	Spot	8	1000000000	241
1.9243	um/s	Spot	8	1000000045	242
0.415075	um/s	Spot	8	1000000001	243
0.845055	um/s	Spot	8	1000000034	244
0.19637	um/s	Spot	8	1000000002	245
1.30059	um/s	Spot	8	1000000004	246
0.54792	um/s	Spot	8	1000000005	247
0.241956	um/s	Spot	8	1000000003	248
0.276034	um/s	Spot	8	1000000006	249
0.360322	um/s	Spot	8	1000000036	250
0.697164	um/s	Spot	8	1000000007	251
0.305887	um/s	Spot	8	1000000009	252
2.07972	um/s	Spot	8	1000000010	253
1.61831	um/s	Spot	8	1000000008	254
0.753725	um/s	Spot	8	1000000011	255
0.242519	um/s	Spot	8	1000000012	256
3.07624	um/s	Spot	8	1000000046	257
0.13116	um/s	Spot	8	1000000013	258
1.09556	um/s	Spot	8	1000000030	259
0.375651	um/s	Spot	8	1000000035	260
1.70457	um/s	Spot	8	1000000014	261
1.06295	um/s	Spot	8	1000000037	262
0.469751	um/s	Spot	8	1000000015	263
3.13141	um/s	Spot	8	1000000038	264
0.116231	um/s	Spot	8	1000000031	265
1.81061	um/s	Spot	8	1000000032	266
0.839738	um/s	Spot	8	1000000039	267
0.768868	um/s	Spot	8	1000000016	268
3.60963	um/s	Spot	8	1000000040	269
1.89717	um/s	Spot	8	1000000017	270
0.246917	um/s	Spot	8	1000000019	271
0.495967	um/s	Spot	8	1000000018	272
0.880319	um/s	Spot	8	1000000047	273
0.237167	um/s	Spot	8	1000000044	274
1.31355	um/s	Spot	8	1000000020	275
0.491699	um/s	Spot	8	1000000021	276
0.246496	um/s	Spot	8	1000000033	277
0.0581722	um/s	Spot	8	1000000022	278
2.81949	um/s	Spot	8	1000000048	279
1.50177	um/s	Spot	8	1000000023	280
1.44925	um/s	Spot	8	1000000025	281
1.20274	um/s	Spot	8	1000000026	282
0.0863004	um/s	Spot	8	1000000027	283
0.534038	um/s	Spot	8	1000000028	284
0.404728	um/s	Spot	8	1000000029	285
1.97003	um/s	Spot	8	1000000049	286
5.63766	um/s	Spot	8	1000000041	287
1.97634	um/s	Spot	9	1000000050	288
0.495697	um/s	Spot	9	1000000000	289
3.03265	um/s	Spot	9	1000000045	290
0.182379	um/s	Spot	9	1000000034	291
3.64395	um/s	Spot	9	1000000042	292
0.254643	um/s	Spot	9	1000000002	293
1.20409	um/s	Spot	9	1000000004	294
0.107979	um/s	Spot	9	1000000005	295
0.120417	um/s	Spot	9	1000000006	296
0.700038	um/s	Spot	9	1000000036	297
0.696833	um/s	Spot	9	1000000007	298
0.571867	um/s	Spot	9	1000000009	299
1.08839	um/s	Spot	9	1000000010	300
0.182141	um/s	Spot	9	1000000011	301
1.82405	um/s	Spot	9	1000000008	302
1.54978	um/s	Spot	9	1000000046	303
0.741535	um/s	Spot	9	1000000013	304
0.494383	um/s	Spot	9	1000000030	305
0.122607	um/s	Spot	9	1000000037	306
0.416752	um/s	Spot	9	1000000015	307
2.55528	um/s	Spot	9	1000000043	308
3.92871	um/s	Spot	9	1000000038	309
0.10888	um/s	Spot	9	1000000031	310
0.0994692	um/s	Spot	9	1000000039	311
0.354959	um/s	Spot	9	1000000016	312
1.25876	um/s	Spot	9	1000000040	313
2.03162	um/s	Spot	9	1000000017	314
0.251472	um/s	Spot	9	1000000019	315
0.787904	um/s	Spot	9	1000000018	316
1.9538	um/s	Spot	9	1000000051	317
0.155708	um/s	Spot	9	1000000047	318
0.13982	um/s	Spot	9	1000000044	319
0.549391	um/s	Spot	9	1000000020	320
0.328526	um/s	Spot	9	1000000021	321
0.161147	um/s	Spot	9	1000000033	322
0.299358	um/s	Spot	9	1000000022	323
0.260779	um/s	Spot	9	1000000052	324
1.69548	um/s	Spot	9	1000000048	325
1.25359	um/s	Spot	9	1000000023	326
0.34575	um/s	Spot	9	1000000024	327
0.650004	um/s	Spot	9	1000000025	328
1.40631	um/s	Spot	9	1000000026	329
0.328247	um/s	Spot	9	1000000028	330
0.165363	um/s	Spot	9	1000000029	331
2.50251	um/s	Spot	9	1000000041	332
1.96349	um/s	Spot	10	1000000053	333
1.28239	um/s	Spot	10	1000000000	334
4.33536	um/s	Spot	10	1000000045	335
0.224568	um/s	Spot	10	1000000001	336
0.331099	um/s	Spot	10	1000000034	337
1.30721	um/s	Spot	10	1000000042	338
0.513944	um/s	Spot	10	1000000002	339
4.14247	um/s	Spot	10	1000000054	340
0.253272	um/s	Spot	10	1000000004	341
1.00684	um/s	Spot	10	1000000005	342
0.359934	um/s	Spot	10	1000000003	343
0.381914	um/s	Spot	10	1000000036	344
0.765967	um/s	Spot	10	1000000007	345
0.320717	um/s	Spot	10	1000000009	346
0.366886	um/s	Spot	10	1000000010	347
0.308955	um/s	Spot	10	1000000008	348
0.992464	um/s	Spot	10	1000000011	349
0.161963	um/s	Spot	10	1000000012	350
2.29502	um/s	Spot	10	1000000046	351
0.41852	um/s	Spot	10	1000000013	352
0.862108	um/s	Spot	10	1000000030	353
0.0994241	um/s	Spot	10	1000000035	354
0.777855	um/s	Spot	10	1000000014	355
0.469733	um/s	Spot	10	1000000037	356
0.805802	um/s	Spot	10	1000000055	357
3.11825	um/s	Spot	10	1000000038	358
2.20737	um/s	Spot	10	1000000043	359
0.247761	um/s	Spot	10	1000000031	360
0.493871	um/s	Spot	10	1000000039	361
1.95824	um/s	Spot	10	1000000032	362
0.881009	um/s	Spot	10	1000000016	363
1.12312	um/s	Spot	10	1000000056	364
1.02116	um/s	Spot	10	1000000040	365
1.40418	um/s	Spot	10	1000000017	366
0.428506	um/s	Spot	10	1000000018	367
0.591438	um/s	Spot	10	1000000019	368
1.78818	um/s	Spot	10	1000000051	369
0.385473	um/s	Spot	10	1000000047	370
0.666801	um/s	Spot	10	1000000044	371
1.73986	um/s	Spot	10	1000000020	372
0.78491	um/s	Spot	10	1000000021	373
0.689189	um/s	Spot	10	1000000033	374
0.11998	um/s	Spot	10	1000000022	375
4.62595	um/s	Spot	10	1000000057	376
0.527658	um/s	Spot	10	1000000052	377
0.2158	um/s	Spot	10	1000000023	378
0.925541	um/s	Spot	10	1000000024	379
0.131376	um/s	Spot	10	1000000025	380
0.0579213	um/s	Spot	10	1000000027	381
1.97976	um/s	Spot	10	1000000026	382
0.663068	um/s	Spot	10	1000000028	383
0.303913	um/s	Spot	10	1000000029	384
1.3406	um/s	Spot	10	1000000049	385
0.589148	um/s	Spot	10	1000000041	386
0.481216	um/s	Spot	11	1000000053	387
1.6171	um/s	Spot	11	1000000050	388
1.56471	um/s	Spot	11	1000000000	389
3.11546	um/s	Spot	11	1000000045	390
0.602318	um/s	Spot	11	1000000001	391
1.02762	um/s	Spot	11	1000000058	392
0.39693	um/s	Spot	11	1000000034	393
0.215567	um/s	Spot	11	1000000002	394
2.55767	um/s	Spot	11	1000000054	395
0.580577	um/s	Spot	11	1000000004	396
1.03193	um/s	Spot	11	1000000003	397
0.28905	um/s	Spot	11	1000000006	398
1.65739	um/s	Spot	11	1000000036	399
1.04863	um/s	Spot	11	1000000007	400
0.63018	um/s	Spot	11	1000000009	401
0.771774	um/s	Spot	11	1000000010	402
0.497265	um/s	Spot	11	1000000011	403
0.502687	um/s	Spot	11	1000000008	404
0.0899714	um/s	Spot	11	1000000012	405
0.829867	um/s	Spot	11	1000000046	406
0.394587	um/s	Spot	11	1000000013	407
1.12071	um/s	Spot	11	1000000030	408
0.876906	um/s	Spot	11	1000000035	409
1.1667	um/s	Spot	11	1000000015	410
0.171351	um/s	Spot	11	1000000037	411
0.677596	um/s	Spot	11	1000000043	412
1.54862	um/s	Spot	11	1000000038	413
0.122308	um/s	Spot	11	1000000031	414
0.342239	um/s	Spot	11	1000000039	415
0.567254	um/s	Spot	11	1000000016	416
1.4723	um/s	Spot	11	1000000056	417
0.33182	um/s	Spot	11	1000000040	418
1.29284	um/s	Spot	11	1000000017	419
0.458608	um/s	Spot	11	1000000018	420
0.249741	um/s	Spot	11	1000000019	421
1.12636	um/s	Spot	11	1000000051	422
0.691792	um/s	Spot	11	1000000047	423
0.216098	um/s	Spot	11	1000000020	424
0.152276	um/s	Spot	11	1000000044	425
0.134488	um/s	Spot	11	1000000021	426
0.440154	um/s	Spot	11	1000000033	427
0.250732	um/s	Spot	11	1000000022	428
0.741084	um/s	Spot	11	1000000052	429
3.05204	um/s	Spot	11	1000000057	430
0.979525	um/s	Spot	11	1000000048	431
1.15858	um/s	Spot	11	1000000024	432
1.8639	um/s	Spot	11	1000000026	433
0.120499	um/s	Spot	11	1000000025	434
0.379904	um/s	Spot	11	1000000027	435
0.323684	um/s	Spot	11	1000000028	436
0.436471	um/s	Spot	11	1000000029	437
0.423016	um/s	Spot	11	1000000049	438
1.47025	um/s	Spot	11	1000000041	439
0.447535	um/s	Spot	12	1000000053	440
0.576843	um/s	Spot	12	1000000050	441
0.671529	um/s	Spot	12	1000000045	442
0.102231	um/s	Spot	12	1000000001	443
0.471364	um/s	Spot	12	1000000058	444
1.31706	um/s	Spot	12	1000000034	445
0.638236	um/s	Spot	12	1000000059	446
1.54141	um/s	Spot	12	1000000042	447
0.2099	um/s	Spot	12	1000000002	448
0.921667	um/s	Spot	12	1000000054	449
2.83855	um/s	Spot	12	1000000003	450
2.19639	um/s	Spot	12	1000000005	451
1.38335	um/s	Spot	12	1000000036	452
1.49775	um/s	Spot	12	1000000007	453
0.456169	um/s	Spot	12	1000000009	454
1.22306	um/s	Spot	12	1000000010	455
2.58059	um/s	Spot	12	1000000011	456
2.49996	um/s	Spot	12	1000000008	457
0.423884	um/s	Spot	12	1000000012	458
0.31017	um/s	Spot	12	1000000046	459
1.53315	um/s	Spot	12	1000000060	460
4.75304	um/s	Spot	12	1000000061	461
0.103846	um/s	Spot	12	1000000013	462
0.548508	um/s	Spot	12	1000000030	463
1.46381	um/s	Spot	12	1000000035	464
0.355711	um/s	Spot	12	1000000014	465
2.50187	um/s	Spot	12	1000000015	466
3.7076	um/s	Spot	12	1000000062	467
0.283732	um/s	Spot	12	1000000037	468
1.17256	um/s	Spot	12	1000000055	469
0.542176	um/s	Spot	12	1000000043	470
0.297726	um/s	Spot	12	1000000031	471
0.94843	um/s	Spot	12	1000000056	472
1.4168	um/s	Spot	12	1000000039	473
1.41012	um/s	Spot	12	1000000032	474
0.684291	um/s	Spot	12	1000000016	475
1.02727	um/s	Spot	12	1000000017	476
0.335167	um/s	Spot	12	1000000019	477
0.578626	um/s	Spot	12	1000000018	478
0.401845	um/s	Spot	12	1000000051	479
0.337136	um/s	Spot	12	1000000047	480
0.588052	um/s	Spot	12	1000000044	481
1.16462	um/s	Spot	12	1000000020	482
0.45854	um/s	Spot	12	1000000021	483
0.456231	um/s	Spot	12	1000000033	484
0.0617254	um/s	Spot	12	1000000022	485
0.501852	um/s	Spot	12	1000000052	486
0.665635	um/s	Spot	12	1000000057	487
0.709618	um/s	Spot	12	1000000048	488
0.244888	um/s	Spot	12	1000000023	489
0.455027	um/s	Spot	12	1000000024	490
2.05067	um/s	Spot	12	1000000026	491
1.51753	um/s	Spot	12	1000000025	492
0.429549	um/s	Spot	12	1000000027	493
0.840126	um/s	Spot	12	1000000028	494
0.463651	um/s	Spot	12	1000000029	495
0.775604	um/s	Spot	12	1000000049	496
2.03983	um/s	Spot	12	1000000041	497
0.283653	um/s	Spot	13	1000000053	498
0.0962239	um/s	Spot	13	1000000050	499
0.997389	um/s	Spot	13	1000000045	500
0.42562	um/s	Spot	13	1000000001	501
1.02111	um/s	Spot	13	1000000058	502
0.92353	um/s	Spot	13	1000000034	503
2.17483	um/s	Spot	13	1000000059	504
0.66563	um/s	Spot	13	1000000042	505
0.157766	um/s	Spot	13	1000000002	506
0.487497	um/s	Spot	13	1000000004	507
2.44662	um/s	Spot	13	1000000003	508
0.51974	um/s	Spot	13	1000000036	509
1.84471	um/s	Spot	13	1000000005	510
0.448127	um/s	Spot	13	1000000006	511
0.496851	um/s	Spot	13	1000000007	512
0.865215	um/s	Spot	13	1000000009	513
0.218178	um/s	Spot	13	1000000010	514
0.449924	um/s	Spot	13	1000000012	515
4.15142	um/s	Spot	13	1000000008	516
1.32122	um/s	Spot	13	1000000060	517
0.761131	um/s	Spot	13	1000000046	518
3.0399	um/s	Spot	13	1000000061	519
0.301471	um/s	Spot	13	1000000013	520
1.76326	um/s	Spot	13	1000000035	521
0.973036	um/s	Spot	13	1000000030	522
0.177603	um/s	Spot	13	1000000014	523
1.11672	um/s	Spot	13	1000000015	524
0.378361	um/s	Spot	13	1000000037	525
1.66668	um/s	Spot	13	1000000062	526
0.917554	um/s	Spot	13	1000000055	527
0.880302	um/s	Spot	13	1000000043	528
0.177109	um/s	Spot	13	1000000038	529
3.29122	um/s	Spot	13	1000000063	530
0.259657	um/s	Spot	13	1000000031	531
1.84848	um/s	Spot	13	1000000039	532
0.444389	um/s	Spot	13	1000000016	533
1.21286	um/s	Spot	13	1000000056	534
0.807518	um/s	Spot	13	1000000032	535
0.823503	um/s	Spot	13	1000000040	536
0.441602	um/s	Spot	13	1000000017	537
0.384475	um/s	Spot	13	1000000018	538
0.446953	um/s	Spot	13	1000000019	539
0.400027	um/s	Spot	13	1000000051	540
0.6787	um/s	Spot	13	1000000047	541
0.165645	um/s	Spot	13	1000000044	542
0.646279	um/s	Spot	13	1000000020	543
0.383063	um/s	Spot	13	1000000021	544
0.22069	um/s	Spot	13	1000000033	545
0.756353	um/s	Spot	13	1000000022	546
0.59077	um/s	Spot	13	1000000052	547
0.49448	um/s	Spot	13	1000000057	548
0.683565	um/s	Spot	13	1000000048	549
0.935	um/s	Spot	13	1000000023	550
3.36778	um/s	Spot	13	1000000025	551
1.18277	um/s	Spot	13	1000000027	552
4.23365	um/s	Spot	13	1000000026	553
0.534933	um/s	Spot	13	1000000028	554
0.618949	um/s	Spot	13	1000000029	555
0.238283	um/s	Spot	13	1000000049	556
0.344315	um/s	Spot	13	1000000041	557
0.426819	um/s	Spot	14	1000000053	558
0.55952	um/s	Spot	14	1000000050	559
0.176541	um/s	Spot	14	1000000001	560
0.100774	um/s	Spot	14	1000000058	561
2.16358	um/s	Spot	14	1000000034	562
3.59581	um/s	Spot	14	1000000059	563
0.446186	um/s	Spot	14	1000000042	564
1.4037	um/s	Spot	14	1000000002	565
1.15659	um/s	Spot	14	1000000054	566
0.939685	um/s	Spot	14	1000000004	567
0.289179	um/s	Spot	14	1000000003	568
0.198093	um/s	Spot	14	1000000005	569
0.538918	um/s	Spot	14	1000000036	570
0.507206	um/s	Spot	14	1000000007	571
0.21998	um/s	Spot	14	1000000009	572
0.620189	um/s	Spot	14	1000000010	573
0.269001	um/s	Spot	14	1000000012	574
0.937332	um/s	Spot	14	1000000046	575
0.913141	um/s	Spot	14	1000000060	576
0.446306	um/s	Spot	14	1000000061	577
0.172307	um/s	Spot	14	1000000013	578
1.3322	um/s	Spot	14	1000000035	579
0.430901	um/s	Spot	14	1000000030	580
1.48971	um/s	Spot	14	1000000015	581
0.223463	um/s	Spot	14	1000000037	582
1.31217	um/s	Spot	14	1000000062	583
0.323859	um/s	Spot	14	1000000043	584
1.97407	um/s	Spot	14	1000000038	585
2.16416	um/s	Spot	14	1000000063	586
0.278183	um/s	Spot	14	1000000039	587
2.22652	um/s	Spot	14	1000000032	588
2.13985	um/s	Spot	14	1000000016	589
0.465679	um/s	Spot	14	1000000056	590
0.656692	um/s	Spot	14	1000000040	591
0.939265	um/s	Spot	14	1000000017	592
0.455766	um/s	Spot	14	1000000018	593
0.61685	um/s	Spot	14	1000000019	594
0.437673	um/s	Spot	14	1000000051	595
0.341578	um/s	Spot	14	1000000047	596
1.189	um/s	Spot	14	1000000020	597
0.143353	um/s	Spot	14	1000000044	598
0.675241	um/s	Spot	14	1000000021	599
0.157217	um/s	Spot	14	1000000033	600
0.677662	um/s	Spot	14	1000000052	601
0.0978579	um/s	Spot	14	1000000022	602
0.566313	um/s	Spot	14	1000000057	603
0.482584	um/s	Spot	14	1000000048	604
0.534832	um/s	Spot	14	1000000023	605
0.47261	um/s	Spot	14	1000000024	606
0.18975	um/s	Spot	14	1000000027	607
2.41897	um/s	Spot	14	1000000026	608
0.841278	um/s	Spot	14	1000000028	609
0.328496	um/s	Spot	14	1000000064	610
0.684065	um/s	Spot	14	1000000029	611
0.44546	um/s	Spot	14	1000000049	612
0.609602	um/s	Spot	14	1000000041	613
0.484175	um/s	Spot	15	1000000053	614
0.799515	um/s	Spot	15	1000000050	615
0.575992	um/s	Spot	15	1000000045	616
0.662435	um/s	Spot	15	1000000001	617
0.524047	um/s	Spot	15	1000000058	618
2.89686	um/s	Spot	15	1000000065	619
3.02776	um/s	Spot	15	1000000059	620
0.0873927	um/s	Spot	15	1000000042	621
1.0425	um/s	Spot	15	1000000054	622
0.359441	um/s	Spot	15	1000000003	623
1.47008	um/s	Spot	15	1000000004	624
0.596363	um/s	Spot	15	1000000036	625
0.323559	um/s	Spot	15	1000000005	626
2.87929	um/s	Spot	15	1000000066	627
0.182107	um/s	Spot	15	1000000009	628
3.18911	um/s	Spot	15	1000000067	629
0.46364	um/s	Spot	15	1000000010	630
0.949703	um/s	Spot	15	1000000012	631
0.325061	um/s	Spot	15	1000000060	632
0.786168	um/s	Spot	15	1000000046	633
4.63141	um/s	Spot	15	1000000068	634
0.832958	um/s	Spot	15	1000000013	635
0.706868	um/s	Spot	15	1000000030	636
0.460883	um/s	Spot	15	1000000014	637
4.58074	um/s	Spot	15	1000000035	638
2.34989	um/s	Spot	15	1000000015	639
0.848138	um/s	Spot	15	1000000037	640
0.433779	um/s	Spot	15	1000000062	641
3.06192	um/s	Spot	15	1000000055	642
3.06389	um/s	Spot	15	1000000038	643
0.51109	um/s	Spot	15	1000000043	644
0.790448	um/s	Spot	15	1000000063	645
1.14158	um/s	Spot	15	1000000039	646
4.80955	um/s	Spot	15	1000000016	647
1.0539	um/s	Spot	15	1000000040	648
0.429905	um/s	Spot	15	1000000017	649
0.0770945	um/s	Spot	15	1000000019	650
0.22943	um/s	Spot	15	1000000018	651
1.55556	um/s	Spot	15	1000000051	652
0.149652	um/s	Spot	15	1000000047	653
0.347864	um/s	Spot	15	1000000020	654
0.33894	um/s	Spot	15	1000000044	655
0.603536	um/s	Spot	15	1000000021	656
0.683809	um/s	Spot	15	1000000033	657
0.439317	um/s	Spot	15	1000000022	658
0.387129	um/s	Spot	15	1000000052	659
0.413812	um/s	Spot	15	1000000048	660
0.216088	um/s	Spot	15	1000000057	661
0.967715	um/s	Spot	15	1000000023	662
0.947099	um/s	Spot	15	1000000024	663
1.31386	um/s	Spot	15	1000000026	664
1.77518	um/s	Spot	15	1000000027	665
0.344225	um/s	Spot	15	1000000028	666
0.894213	um/s	Spot	15	1000000064	667
0.172776	um/s	Spot	15	1000000029	668
0.151351	um/s	Spot	15	1000000049	669
0.314758	um/s	Spot	15	1000000041	670
0.354362	um/s	Spot	16	1000000053	671
0.340592	um/s	Spot	16	1000000050	672
0.213933	um/s	Spot	16	1000000001	673
0.391546	um/s	Spot	16	1000000058	674
2.60285	um/s	Spot	16	1000000065	675
0.279319	um/s	Spot	16	1000000059	676
0.575925	um/s	Spot	16	1000000042	677
0.316991	um/s	Spot	16	1000000003	678
0.853988	um/s	Spot	16	1000000004	679
0.326388	um/s	Spot	16	1000000005	680
1.87055	um/s	Spot	16	1000000036	681
0.909545	um/s	Spot	16	1000000066	682
1.7618	um/s	Spot	16	1000000069	683
0.582422	um/s	Spot	16	1000000009	684
1.01129	um/s	Spot	16	1000000010	685
2.67168	um/s	Spot	16	1000000067	686
0.297596	um/s	Spot	16	1000000012	687
0.876065	um/s	Spot	16	1000000046	688
0.415597	um/s	Spot	16	1000000060	689
3.51358	um/s	Spot	16	1000000068	690
0.0991654	um/s	Spot	16	1000000061	691
1.59869	um/s	Spot	16	1000000013	692
0.738439	um/s	Spot	16	1000000030	693
4.43842	um/s	Spot	16	1000000055	694
1.21516	um/s	Spot	16	1000000037	695
0.0921053	um/s	Spot	16	1000000062	696
3.02922	um/s	Spot	16	1000000038	697
2.04147	um/s	Spot	16	1000000043	698
1.33423	um/s	Spot	16	1000000070	699
0.711277	um/s	Spot	16	1000000039	700
0.243676	um/s	Spot	16	1000000056	701
0.871703	um/s	Spot	16	1000000040	702
4.37996	um/s	Spot	16	1000000016	703
0.256351	um/s	Spot	16	1000000017	704
0.718044	um/s	Spot	16	1000000018	705
0.337851	um/s	Spot	16	1000000019	706
0.722195	um/s	Spot	16	1000000051	707
0.0714761	um/s	Spot	16	1000000047	708
1.14405	um/s	Spot	16	1000000020	709
0.989376	um/s	Spot	16	1000000044	710
0.899632	um/s	Spot	16	1000000021	711
0.361063	um/s	Spot	16	1000000033	712
0.288344	um/s	Spot	16	1000000022	713
0.586397	um/s	Spot	16	1000000052	714
0.484577	um/s	Spot	16	1000000057	715
0.498951	um/s	Spot	16	1000000048	716
0.432076	um/s	Spot	16	1000000023	717
0.367161	um/s	Spot	16	1000000071	718
0.315842	um/s	Spot	16	1000000072	719
0.871269	um/s	Spot	16	1000000024	720
0.15805	um/s	Spot	16	1000000028	721
0.132647	um/s	Spot	16	1000000064	722
0.0630626	um/s	Spot	16	1000000029	723
0.464007	um/s	Spot	16	1000000049	724
0.263438	um/s	Spot	16	1000000041	725
0.365494	um/s	Spot	17	1000000053	726
0.143496	um/s	Spot	17	1000000050	727
0.271775	um/s	Spot	17	1000000045	728
1.0442	um/s	Spot	17	1000000001	729
0.499761	um/s	Spot	17	1000000058	730
1.36315	um/s	Spot	17	1000000065	731
0.403591	um/s	Spot	17	1000000059	732
4.77242	um/s	Spot	17	1000000073	733
0.413549	um/s	Spot	17	1000000042	734
0.435239	um/s	Spot	17	1000000074	735
1.32082	um/s	Spot	17	1000000054	736
0.0709908	um/s	Spot	17	1000000003	737
0.817912	um/s	Spot	17	1000000005	738
0.548269	um/s	Spot	17	1000000036	739
0.383051	um/s	Spot	17	1000000066	740
0.709711	um/s	Spot	17	1000000069	741
0.12395	um/s	Spot	17	1000000009	742
5.44357	um/s	Spot	17	1000000075	743
0.70122	um/s	Spot	17	1000000067	744
1.06848	um/s	Spot	17	1000000012	745
0.870248	um/s	Spot	17	1000000046	746
0.137911	um/s	Spot	17	1000000060	747
1.27741	um/s	Spot	17	1000000068	748
0.110858	um/s	Spot	17	1000000061	749
0.532078	um/s	Spot	17	1000000030	750
1.81381	um/s	Spot	17	1000000062	751
2.68566	um/s	Spot	17	1000000043	752
0.443158	um/s	Spot	17	1000000063	753
0.882912	um/s	Spot	17	1000000039	754
0.295696	um/s	Spot	17	1000000056	755
3.43412	um/s	Spot	17	1000000016	756
3.48013	um/s	Spot	17	1000000076	757
0.490276	um/s	Spot	17	1000000017	758
0.361977	um/s	Spot	17	1000000018	759
1.45902	um/s	Spot	17	1000000051	760
0.361385	um/s	Spot	17	1000000047	761
0.313039	um/s	Spot	17	1000000044	762
0.293099	um/s	Spot	17	1000000020	763
0.170103	um/s	Spot	17	1000000021	764
0.131419	um/s	Spot	17	1000000022	765
1.02257	um/s	Spot	17	1000000033	766
0.899789	um/s	Spot	17	1000000052	767
0.381403	um/s	Spot	17	1000000048	768
0.564455	um/s	Spot	17	1000000057	769
0.512691	um/s	Spot	17	1000000023	770
1.50077	um/s	Spot	17	1000000071	771
1.54688	um/s	Spot	17	1000000072	772
0.302646	um/s	Spot	17	1000000024	773
0.429905	um/s	Spot	17	1000000028	774
0.863524	um/s	Spot	17	1000000064	775
0.35814	um/s	Spot	17	1000000029	776
0.176332	um/s	Spot	17	1000000049	777
0.575174	um/s	Spot	17	1000000041	778
0.331132	um/s	Spot	18	1000000053	779
0.430979	um/s	Spot	18	1000000050	780
3.44627	um/s	Spot	18	1000000077	781
0.262103	um/s	Spot	18	1000000058	782
0.812268	um/s	Spot	18	1000000065	783
0.411253	um/s	Spot	18	1000000078	784
2.8224	um/s	Spot	18	1000000073	785
1.45209	um/s	Spot	18	1000000079	786
0.0460811	um/s	Spot	18	1000000054	787
0.153337	um/s	Spot	18	1000000074	788
0.50612	um/s	Spot	18	1000000003	789
0.432216	um/s	Spot	18	1000000005	790
1.173	um/s	Spot	18	1000000036	791
0.942638	um/s	Spot	18	1000000066	792
0.202605	um/s	Spot	18	1000000009	793
3.33417	um/s	Spot	18	1000000075	794
0.73404	um/s	Spot	18	1000000010	795
1.06109	um/s	Spot	18	1000000067	796
0.33817	um/s	Spot	18	1000000012	797
0.310508	um/s	Spot	18	1000000046	798
0.706121	um/s	Spot	18	1000000060	799
0.0901169	um/s	Spot	18	1000000061	800
3.73033	um/s	Spot	18	1000000055	801
1.24335	um/s	Spot	18	1000000062	802
0.0796574	um/s	Spot	18	1000000043	803
0.20738	um/s	Spot	18	1000000063	804
1.61974	um/s	Spot	18	1000000070	805
0.453157	um/s	Spot	18	1000000039	806
1.16313	um/s	Spot	18	1000000080	807
1.42882	um/s	Spot	18	1000000040	808
3.82608	um/s	Spot	18	1000000076	809
1.23843	um/s	Spot	18	1000000017	810
0.145253	um/s	Spot	18	1000000018	811
0.151978	um/s	Spot	18	1000000019	812
0.255349	um/s	Spot	18	1000000051	813
0.0490281	um/s	Spot	18	1000000047	814
0.915938	um/s	Spot	18	1000000044	815
0.364004	um/s	Spot	18	1000000020	816
0.0909681	um/s	Spot	18	1000000021	817
0.580358	um/s	Spot	18	1000000033	818
1.09132	um/s	Spot	18	1000000052	819
0.412413	um/s	Spot	18	1000000022	820
0.38986	um/s	Spot	18	1000000048	821
0.229807	um/s	Spot	18	1000000057	822
1.87915	um/s	Spot	18	1000000071	823
0.275633	um/s	Spot	18	1000000023	824
0.0993315	um/s	Spot	18	1000000024	825
0.928195	um/s	Spot	18	1000000072	826
0.242121	um/s	Spot	18	1000000081	827
0.222086	um/s	Spot	18	1000000028	828
0.474886	um/s	Spot	18	1000000064	829
0.486708	um/s	Spot	18	1000000029	830
1.61827	um/s	Spot	18	1000000049	831
0.380292	um/s	Spot	18	1000000041	832
0.301254	um/s	Spot	19	1000000053	833
0.333513	um/s	Spot	19	1000000050	834
1.20619	um/s	Spot	19	1000000045	835
1.99119	um/s	Spot	19	1000000077	836
0.280132	um/s	Spot	19	1000000058	837
0.671933	um/s	Spot	19	1000000059	838
0.961698	um/s	Spot	19	1000000065	839
1.56919	um/s	Spot	19	1000000078	840
0.212543	um/s	Spot	19	1000000073	841
1.2242	um/s	Spot	19	1000000079	842
0.58128	um/s	Spot	19	1000000074	843
0.460124	um/s	Spot	19	1000000054	844
0.780209	um/s	Spot	19	1000000003	845
0.325009	um/s	Spot	19	1000000005	846
1.38378	um/s	Spot	19	1000000036	847
0.602681	um/s	Spot	19	1000000066	848
0.488098	um/s	Spot	19	1000000069	849
0.136081	um/s	Spot	19	1000000009	850
0.186113	um/s	Spot	19	1000000082	851
0.773539	um/s	Spot	19	1000000012	852
3.57189	um/s	Spot	19	1000000068	853
0.0715909	um/s	Spot	19	1000000060	854
0.488795	um/s	Spot	19	1000000046	855
0.109916	um/s	Spot	19	1000000061	856
1.99051	um/s	Spot	19	1000000055	857
1.57695	um/s	Spot	19	1000000062	858
0.517241	um/s	Spot	19	1000000043	859
1.03515	um/s	Spot	19	1000000070	860
1.09266	um/s	Spot	19	1000000039	861
1.69885	um/s	Spot	19	1000000080	862
0.343636	um/s	Spot	19	1000000056	863
3.02036	um/s	Spot	19	1000000076	864
0.62484	um/s	Spot	19	1000000017	865
0.260622	um/s	Spot	19	1000000018	866
0.979897	um/s	Spot	19	1000000019	867
1.30052	um/s	Spot	19	1000000051	868
0.136809	um/s	Spot	19	1000000047	869
0.244198	um/s	Spot	19	1000000044	870
0.402472	um/s	Spot	19	1000000020	871
0.11049	um/s	Spot	19	1000000021	872
0.214988	um/s	Spot	19	1000000033	873
0.883924	um/s	Spot	19	1000000052	874
1.00901	um/s	Spot	19	1000000022	875
0.385364	um/s	Spot	19	1000000048	876
0.579984	um/s	Spot	19	1000000057	877
3.74176	um/s	Spot	19	1000000083	878
2.09345	um/s	Spot	19	1000000071	879
0.776115	um/s	Spot	19	1000000023	880
1.27497	um/s	Spot	19	1000000024	881
0.798644	um/s	Spot	19	1000000081	882
0.0207822	um/s	Spot	19	1000000028	883
0.170679	um/s	Spot	19	1000000064	884
0.399162	um/s	Spot	19	1000000029	885
0.270915	um/s	Spot	19	1000000041	886
2.4063	um/s	Spot	19	1000000049	887
0.657409	um/s	Spot	20	1000000053	888
0.123752	um/s	Spot	20	1000000050	889
0.297796	um/s	Spot	20	1000000077	890
0.328853	um/s	Spot	20	1000000058	891
0.990433	um/s	Spot	20	1000000065	892
0.625499	um/s	Spot	20	1000000073	893
0.854081	um/s	Spot	20	1000000079	894
0.796342	um/s	Spot	20	1000000078	895
0.523882	um/s	Spot	20	1000000054	896
0.839623	um/s	Spot	20	1000000003	897
1.1012	um/s	Spot	20	1000000074	898
0.857845	um/s	Spot	20	1000000005	899
1.14117	um/s	Spot	20	1000000036	900
0.850909	um/s	Spot	20	1000000066	901
0.283145	um/s	Spot	20	1000000069	902
0.279973	um/s	Spot	20	1000000082	903
1.10331	um/s	Spot	20	1000000067	904
4.91537	um/s	Spot	20	1000000068	905
1.90852	um/s	Spot	20	1000000075	906
1.21947	um/s	Spot	20	1000000012	907
0.737452	um/s	Spot	20	1000000060	908
0.273946	um/s	Spot	20	1000000061	909
1.14275	um/s	Spot	20	1000000055	910
1.24028	um/s	Spot	20	1000000062	911
0.146429	um/s	Spot	20	1000000063	912
0.482405	um/s	Spot	20	1000000043	913
1.84193	um/s	Spot	20	1000000070	914
0.395091	um/s	Spot	20	1000000039	915
1.62388	um/s	Spot	20	1000000040	916
2.61175	um/s	Spot	20	1000000076	917
2.68386	um/s	Spot	20	1000000084	918
1.31054	um/s	Spot	20	1000000017	919
0.42832	um/s	Spot	20	1000000018	920
1.38826	um/s	Spot	20	1000000019	921
1.35993	um/s	Spot	20	1000000051	922
0.365185	um/s	Spot	20	1000000047	923
0.435274	um/s	Spot	20	1000000044	924
0.839565	um/s	Spot	20	1000000020	925
0.524024	um/s	Spot	20	1000000021	926
0.785065	um/s	Spot	20	1000000052	927
0.58851	um/s	Spot	20	1000000022	928
0.100349	um/s	Spot	20	1000000033	929
0.490029	um/s	Spot	20	1000000057	930
0.331962	um/s	Spot	20	1000000048	931
2.34904	um/s	Spot	20	1000000071	932
2.95245	um/s	Spot	20	1000000083	933
2.59403	um/s	Spot	20	1000000023	934
0.422758	um/s	Spot	20	1000000024	935
0.326101	um/s	Spot	20	1000000072	936
0.234636	um/s	Spot	20	1000000081	937
0.530098	um/s	Spot	20	1000000028	938
1.14162	um/s	Spot	20	1000000064	939
0.220556	um/s	Spot	20	1000000029	940
0.620624	um/s	Spot	20	1000000041	941
1.28625	um/s	Spot	20	1000000049	942
0.5072	um/s	Spot	21	1000000053	943
0.244394	um/s	Spot	21	1000000050	944
2.25676	um/s	Spot	21	1000000045	945
0.380903	um/s	Spot	21	1000000077	946
0.550638	um/s	Spot	21	1000000065	947
0.916272	um/s	Spot	21	1000000059	948
0.760485	um/s	Spot	21	1000000073	949
0.66166	um/s	Spot	21	1000000079	950
0.164582	um/s	Spot	21	1000000054	951
2.68851	um/s	Spot	21	1000000003	952
0.358766	um/s	Spot	21	1000000074	953
1.19914	um/s	Spot	21	1000000085	954
0.740647	um/s	Spot	21	1000000066	955
0.642906	um/s	Spot	21	1000000036	956
0.637942	um/s	Spot	21	1000000069	957
0.232909	um/s	Spot	21	1000000009	958
0.291989	um/s	Spot	21	1000000082	959
2.10776	um/s	Spot	21	1000000068	960
0.233965	um/s	Spot	21	1000000067	961
0.144144	um/s	Spot	21	1000000075	962
0.639139	um/s	Spot	21	1000000046	963
0.391832	um/s	Spot	21	1000000060	964
0.211959	um/s	Spot	21	1000000061	965
0.280713	um/s	Spot	21	1000000062	966
1.71741	um/s	Spot	21	1000000086	967
3.88212	um/s	Spot	21	1000000087	968
0.587684	um/s	Spot	21	1000000063	969
1.52165	um/s	Spot	21	1000000070	970
2.71069	um/s	Spot	21	1000000080	971
0.72394	um/s	Spot	21	1000000039	972
0.359025	um/s	Spot	21	1000000040	973
0.406532	um/s	Spot	21	1000000056	974
0.377832	um/s	Spot	21	1000000076	975
0.789641	um/s	Spot	21	1000000017	976
1.33372	um/s	Spot	21	1000000084	977
0.324831	um/s	Spot	21	1000000018	978
2.53822	um/s	Spot	21	1000000051	979
0.743314	um/s	Spot	21	1000000019	980
0.232363	um/s	Spot	21	1000000047	981
0.776887	um/s	Spot	21	1000000020	982
0.554187	um/s	Spot	21	1000000044	983
0.827115	um/s	Spot	21	1000000021	984
0.204457	um/s	Spot	21	1000000033	985
1.15862	um/s	Spot	21	1000000052	986
0.221436	um/s	Spot	21	1000000022	987
0.959993	um/s	Spot	21	1000000057	988
0.529754	um/s	Spot	21	1000000048	989
1.09279	um/s	Spot	21	1000000071	990
2.10717	um/s	Spot	21	1000000083	991
1.24054	um/s	Spot	21	1000000023	992
1.87918	um/s	Spot	21	1000000024	993
0.625551	um/s	Spot	21	1000000081	994
0.4071	um/s	Spot	21	1000000028	995
0.43222	um/s	Spot	21	1000000064	996
0.61729	um/s	Spot	21	1000000029	997
0.988288	um/s	Spot	21	1000000041	998
0.267288	um/s	Spot	22	1000000053	999
0.369972	um/s	Spot	22	1000000050	1000
0.0330339	um/s	Spot	22	1000000077	1001
0.243001	um/s	Spot	22	1000000058	1002
0.346774	um/s	Spot	22	1000000059	1003
0.993219	um/s	Spot	22	1000000065	1004
0.407845	um/s	Spot	22	1000000073	1005
0.776439	um/s	Spot	22	1000000078	1006
1.19026	um/s	Spot	22	1000000079	1007
0.374846	um/s	Spot	22	1000000054	1008
0.243005	um/s	Spot	22	1000000074	1009
0.605313	um/s	Spot	22	1000000085	1010
2.50365	um/s	Spot	22	1000000003	1011
0.667475	um/s	Spot	22	1000000066	1012
0.239192	um/s	Spot	22	1000000036	1013
0.261478	um/s	Spot	22	1000000069	1014
0.212847	um/s	Spot	22	1000000082	1015
0.682155	um/s	Spot	22	1000000068	1016
1.67084	um/s	Spot	22	1000000067	1017
0.621284	um/s	Spot	22	1000000075	1018
0.488114	um/s	Spot	22	1000000046	1019
0.62406	um/s	Spot	22	1000000060	1020
0.192859	um/s	Spot	22	1000000061	1021
0.656525	um/s	Spot	22	1000000086	1022
0.788633	um/s	Spot	22	1000000062	1023
1.58469	um/s	Spot	22	1000000087	1024
1.11602	um/s	Spot	22	1000000070	1025
1.42621	um/s	Spot	22	1000000080	1026
0.269498	um/s	Spot	22	1000000040	1027
2.29844	um/s	Spot	22	1000000076	1028
0.799349	um/s	Spot	22	1000000017	1029
1.17311	um/s	Spot	22	1000000084	1030
0.218169	um/s	Spot	22	1000000018	1031
1.80139	um/s	Spot	22	1000000019	1032
0.270433	um/s	Spot	22	1000000047	1033
0.31473	um/s	Spot	22	1000000044	1034
0.544876	um/s	Spot	22	1000000020	1035
0.665198	um/s	Spot	22	1000000021	1036
0.60192	um/s	Spot	22	1000000033	1037
0.757995	um/s	Spot	22	1000000052	1038
0.217237	um/s	Spot	22	1000000022	1039
0.937863	um/s	Spot	22	1000000048	1040
1.19979	um/s	Spot	22	1000000057	1041
2.27809	um/s	Spot	22	1000000071	1042
0.2081	um/s	Spot	22	1000000023	1043
1.26584	um/s	Spot	22	1000000072	1044
0.253404	um/s	Spot	22	1000000081	1045
0.941429	um/s	Spot	22	1000000028	1046
0.528475	um/s	Spot	22	1000000064	1047
0.457017	um/s	Spot	22	1000000029	1048
0.334085	um/s	Spot	22	1000000041	1049
0.657559	um/s	Spot	23	1000000053	1050
0.357512	um/s	Spot	23	1000000050	1051
0.406746	um/s	Spot	23	1000000077	1052
0.362323	um/s	Spot	23	1000000058	1053
0.368901	um/s	Spot	23	1000000059	1054
0.973609	um/s	Spot	23	1000000073	1055
0.184352	um/s	Spot	23	1000000078	1056
1.07495	um/s	Spot	23	1000000079	1057
0.025248	um/s	Spot	23	1000000074	1058
0.234052	um/s	Spot	23	1000000085	1059
2.12351	um/s	Spot	23	1000000003	1060
0.535457	um/s	Spot	23	1000000066	1061
0.905629	um/s	Spot	23	1000000009	1062
0.266221	um/s	Spot	23	1000000082	1063
0.691426	um/s	Spot	23	1000000068	1064
0.848926	um/s	Spot	23	1000000067	1065
0.61316	um/s	Spot	23	1000000075	1066
0.873691	um/s	Spot	23	1000000060	1067
0.706023	um/s	Spot	23	1000000046	1068
2.25107	um/s	Spot	23	1000000088	1069
0.366663	um/s	Spot	23	1000000061	1070
2.24505	um/s	Spot	23	1000000089	1071
0.550378	um/s	Spot	23	1000000086	1072
0.320973	um/s	Spot	23	1000000087	1073
0.168349	um/s	Spot	23	1000000063	1074
0.682093	um/s	Spot	23	1000000090	1075
2.56812	um/s	Spot	23	1000000091	1076
0.990527	um/s	Spot	23	1000000080	1077
0.292322	um/s	Spot	23	1000000039	1078
0.477144	um/s	Spot	23	1000000056	1079
0.905771	um/s	Spot	23	1000000076	1080
0.240589	um/s	Spot	23	1000000084	1081
0.530066	um/s	Spot	23	1000000018	1082
0.481499	um/s	Spot	23	1000000047	1083
1.10876	um/s	Spot	23	1000000044	1084
0.756838	um/s	Spot	23	1000000020	1085
0.613949	um/s	Spot	23	1000000021	1086
0.330265	um/s	Spot	23	1000000033	1087
0.230193	um/s	Spot	23	1000000022	1088
1.40346	um/s	Spot	23	1000000052	1089
0.324949	um/s	Spot	23	1000000048	1090
1.64471	um/s	Spot	23	1000000057	1091
2.50699	um/s	Spot	23	1000000071	1092
2.72246	um/s	Spot	23	1000000083	1093
0.888889	um/s	Spot	23	1000000023	1094
0.253704	um/s	Spot	23	1000000081	1095
0.976744	um/s	Spot	23	1000000028	1096
0.293961	um/s	Spot	23	1000000064	1097
0.305533	um/s	Spot	23	1000000029	1098
1.4091	um/s	Spot	23	1000000041	1099
0.18766	um/s	Spot	24	1000000053	1100
1.01119	um/s	Spot	24	1000000092	1101
0.642859	um/s	Spot	24	1000000059	1102
0.282416	um/s	Spot	24	1000000065	1103
0.248811	um/s	Spot	24	1000000073	1104
0.982295	um/s	Spot	24	1000000078	1105
1.84129	um/s	Spot	24	1000000079	1106
0.275704	um/s	Spot	24	1000000074	1107
0.650286	um/s	Spot	24	1000000085	1108
1.36181	um/s	Spot	24	1000000003	1109
1.25989	um/s	Spot	24	1000000093	1110
0.722789	um/s	Spot	24	1000000066	1111
0.148447	um/s	Spot	24	1000000036	1112
0.855899	um/s	Spot	24	1000000069	1113
0.983996	um/s	Spot	24	1000000009	1114
0.598128	um/s	Spot	24	1000000082	1115
0.338862	um/s	Spot	24	1000000068	1116
0.370129	um/s	Spot	24	1000000067	1117
0.65383	um/s	Spot	24	1000000075	1118
0.197952	um/s	Spot	24	1000000046	1119
0.733015	um/s	Spot	24	1000000061	1120
2.31182	um/s	Spot	24	1000000088	1121
1.83813	um/s	Spot	24	1000000089	1122
2.54243	um/s	Spot	24	1000000090	1123
0.297921	um/s	Spot	24	1000000080	1124
1.26949	um/s	Spot	24	1000000091	1125
1.83073	um/s	Spot	24	1000000070	1126
1.45108	um/s	Spot	24	1000000056	1127
0.815987	um/s	Spot	24	1000000076	1128
0.536681	um/s	Spot	24	1000000084	1129
0.50652	um/s	Spot	24	1000000018	1130
0.615835	um/s	Spot	24	1000000047	1131
0.568468	um/s	Spot	24	1000000044	1132
0.473809	um/s	Spot	24	1000000020	1133
0.742306	um/s	Spot	24	1000000021	1134
0.20017	um/s	Spot	24	1000000033	1135
0.378898	um/s	Spot	24	1000000022	1136
1.36164	um/s	Spot	24	1000000057	1137
0.302962	um/s	Spot	24	1000000048	1138
0.761608	um/s	Spot	24	1000000071	1139
1.47574	um/s	Spot	24	1000000072	1140
3.34548	um/s	Spot	24	1000000083	1141
0.15524	um/s	Spot	24	1000000081	1142
0.184615	um/s	Spot	24	1000000028	1143
0.458438	um/s	Spot	24	1000000064	1144
0.192486	um/s	Spot	24	1000000029	1145
2.81877	um/s	Spot	24	1000000094	1146
0.569722	um/s	Spot	24	1000000041	1147
0.938673	um/s	Spot	25	1000000053	1148
0.170042	um/s	Spot	25	1000000092	1149
0.153208	um/s	Spot	25	1000000077	1150
0.373764	um/s	Spot	25	1000000058	1151
1.03484	um/s	Spot	25	1000000079	1152
1.41872	um/s	Spot	25	1000000073	1153
1.00846	um/s	Spot	25	1000000078	1154
0.0873539	um/s	Spot	25	1000000074	1155
0.871789	um/s	Spot	25	1000000085	1156
0.668399	um/s	Spot	25	1000000003	1157
0.270629	um/s	Spot	25	1000000093	1158
0.454967	um/s	Spot	25	1000000066	1159
0.245142	um/s	Spot	25	1000000036	1160
0.580817	um/s	Spot	25	1000000069	1161
0.269943	um/s	Spot	25	1000000082	1162
0.186332	um/s	Spot	25	1000000009	1163
0.998414	um/s	Spot	25	1000000068	1164
1.03733	um/s	Spot	25	1000000067	1165
0.595025	um/s	Spot	25	1000000075	1166
0.429821	um/s	Spot	25	1000000046	1167
1.21817	um/s	Spot	25	1000000088	1168
1.64965	um/s	Spot	25	1000000089	1169
0.295324	um/s	Spot	25	1000000086	1170
2.32872	um/s	Spot	25	1000000090	1171
0.697827	um/s	Spot	25	1000000063	1172
0.599951	um/s	Spot	25	1000000087	1173
0.550225	um/s	Spot	25	1000000080	1174
3.16382	um/s	Spot	25	1000000091	1175
1.05314	um/s	Spot	25	1000000070	1176
0.41666	um/s	Spot	25	1000000039	1177
0.671696	um/s	Spot	25	1000000076	1178
0.388074	um/s	Spot	25	1000000084	1179
0.390727	um/s	Spot	25	1000000018	1180
1.1168	um/s	Spot	25	1000000047	1181
0.552888	um/s	Spot	25	1000000044	1182
0.205893	um/s	Spot	25	1000000020	1183
0.549884	um/s	Spot	25	1000000021	1184
0.2504	um/s	Spot	25	1000000033	1185
0.552681	um/s	Spot	25	1000000022	1186
0.439172	um/s	Spot	25	1000000057	1187
0.858341	um/s	Spot	25	1000000048	1188
0.649132	um/s	Spot	25	1000000071	1189
2.46088	um/s	Spot	25	1000000083	1190
0.2226	um/s	Spot	25	1000000081	1191
0.360488	um/s	Spot	25	1000000028	1192
0.3668	um/s	Spot	25	1000000064	1193
1.23223	um/s	Spot	25	1000000029	1194
1.65911	um/s	Spot	25	1000000094	1195
0.133719	um/s	Spot	25	1000000041	1196
0.251963	um/s	Spot	26	1000000053	1197
1.80104	um/s	Spot	26	1000000092	1198
0.173566	um/s	Spot	26	1000000065	1199
0.201299	um/s	Spot	26	1000000078	1200
0.492056	um/s	Spot	26	1000000079	1201
0.111752	um/s	Spot	26	1000000074	1202
0.477136	um/s	Spot	26	1000000085	1203
0.673085	um/s	Spot	26	1000000003	1204
1.43099	um/s	Spot	26	1000000093	1205
0.55431	um/s	Spot	26	1000000036	1206
0.898702	um/s	Spot	26	1000000066	1207
0.543547	um/s	Spot	26	1000000082	1208
0.208677	um/s	Spot	26	1000000009	1209
1.39391	um/s	Spot	26	1000000075	1210
0.76324	um/s	Spot	26	1000000067	1211
0.703525	um/s	Spot	26	1000000046	1212
1.03877	um/s	Spot	26	1000000088	1213
0.229851	um/s	Spot	26	1000000089	1214
0.186866	um/s	Spot	26	1000000086	1215
0.3231	um/s	Spot	26	1000000090	1216
0.84898	um/s	Spot	26	1000000063	1217
2.91381	um/s	Spot	26	1000000087	1218
0.0682393	um/s	Spot	26	1000000080	1219
1.89624	um/s	Spot	26	1000000070	1220
0.0676354	um/s	Spot	26	1000000039	1221
2.64352	um/s	Spot	26	1000000076	1222
0.638026	um/s	Spot	26	1000000084	1223
0.518599	um/s	Spot	26	1000000018	1224
1.34368	um/s	Spot	26	1000000044	1225
0.0438817	um/s	Spot	26	1000000020	1226
1.1993	um/s	Spot	26	1000000021	1227
0.245854	um/s	Spot	26	1000000033	1228
1.68608	um/s	Spot	26	1000000022	1229
0.536243	um/s	Spot	26	1000000057	1230
0.203026	um/s	Spot	26	1000000048	1231
0.403538	um/s	Spot	26	1000000071	1232
0.54253	um/s	Spot	26	1000000072	1233
0.760534	um/s	Spot	26	1000000083	1234
0.0429887	um/s	Spot	26	1000000081	1235
0.305615	um/s	Spot	26	1000000028	1236
0.309973	um/s	Spot	26	1000000064	1237
0.850199	um/s	Spot	26	1000000029	1238
0.52445	um/s	Spot	26	1000000094	1239
0.513959	um/s	Spot	27	1000000053	1240
2.09691	um/s	Spot	27	1000000092	1241
0.250114	um/s	Spot	27	1000000077	1242
0.593061	um/s	Spot	27	1000000065	1243
0.959423	um/s	Spot	27	1000000078	1244
1.32895	um/s	Spot	27	1000000079	1245
1.69368	um/s	Spot	27	1000000073	1246
0.154393	um/s	Spot	27	1000000074	1247
0.164888	um/s	Spot	27	1000000085	1248
0.140411	um/s	Spot	27	1000000003	1249
4.05457	um/s	Spot	27	1000000093	1250
0.335895	um/s	Spot	27	1000000036	1251
0.100805	um/s	Spot	27	1000000066	1252
2.0138	um/s	Spot	27	1000000069	1253
0.362179	um/s	Spot	27	1000000082	1254
0.13654	um/s	Spot	27	1000000009	1255
1.86789	um/s	Spot	27	1000000095	1256
0.7847	um/s	Spot	27	1000000067	1257
0.605393	um/s	Spot	27	1000000075	1258
0.724491	um/s	Spot	27	1000000046	1259
2.2066	um/s	Spot	27	1000000088	1260
0.418817	um/s	Spot	27	1000000089	1261
0.760031	um/s	Spot	27	1000000086	1262
0.276963	um/s	Spot	27	1000000090	1263
2.6745	um/s	Spot	27	1000000087	1264
0.710082	um/s	Spot	27	1000000070	1265
0.0933685	um/s	Spot	27	1000000080	1266
0.409006	um/s	Spot	27	1000000039	1267
3.09886	um/s	Spot	27	1000000091	1268
4.55643	um/s	Spot	27	1000000076	1269
0.433141	um/s	Spot	27	1000000084	1270
0.259152	um/s	Spot	27	1000000018	1271
1.04222	um/s	Spot	27	1000000047	1272
0.662271	um/s	Spot	27	1000000020	1273
1.5408	um/s	Spot	27	1000000021	1274
0.471732	um/s	Spot	27	1000000033	1275
1.5973	um/s	Spot	27	1000000096	1276
0.612034	um/s	Spot	27	1000000057	1277
2.73907	um/s	Spot	27	1000000048	1278
0.394471	um/s	Spot	27	1000000072	1279
0.451481	um/s	Spot	27	1000000083	1280
0.295452	um/s	Spot	27	1000000081	1281
0.436161	um/s	Spot	27	1000000028	1282
0.898722	um/s	Spot	27	1000000064	1283
0.807524	um/s	Spot	27	1000000029	1284
0.0297976	um/s	Spot	27	1000000094	1285
0.0955242	um/s	Spot	27	1000000041	1286
0.201516	um/s	Spot	28	1000000053	1287
2.50591	um/s	Spot	28	1000000092	1288
0.492879	um/s	Spot	28	1000000077	1289
2.01809	um/s	Spot	28	1000000097	1290
1.54925	um/s	Spot	28	1000000065	1291
2.70919	um/s	Spot	28	1000000078	1292
1.53511	um/s	Spot	28	1000000079	1293
0.354398	um/s	Spot	28	1000000073	1294
0.0982731	um/s	Spot	28	1000000074	1295
1.01494	um/s	Spot	28	1000000085	1296
0.462003	um/s	Spot	28	1000000003	1297
1.99553	um/s	Spot	28	1000000093	1298
0.791302	um/s	Spot	28	1000000036	1299
1.21873	um/s	Spot	28	1000000066	1300
3.72692	um/s	Spot	28	1000000098	1301
4.65761	um/s	Spot	28	1000000069	1302
0.453959	um/s	Spot	28	1000000009	1303
0.0553855	um/s	Spot	28	1000000082	1304
1.52579	um/s	Spot	28	1000000067	1305
1.20751	um/s	Spot	28	1000000075	1306
1.7411	um/s	Spot	28	1000000046	1307
2.17666	um/s	Spot	28	1000000088	1308
0.690429	um/s	Spot	28	1000000089	1309
1.43829	um/s	Spot	28	1000000086	1310
1.39652	um/s	Spot	28	1000000099	1311
1.63182	um/s	Spot	28	1000000090	1312
1.07385	um/s	Spot	28	1000000087	1313
0.87673	um/s	Spot	28	1000000070	1314
0.846165	um/s	Spot	28	1000000080	1315
0.12286	um/s	Spot	28	1000000039	1316
1.56379	um/s	Spot	28	1000000091	1317
1.0071	um/s	Spot	28	1000000100	1318
0.502491	um/s	Spot	28	1000000084	1319
0.37896	um/s	Spot	28	1000000018	1320
0.413593	um/s	Spot	28	1000000020	1321
1.00247	um/s	Spot	28	1000000021	1322
0.68113	um/s	Spot	28	1000000033	1323
0.460118	um/s	Spot	28	1000000096	1324
0.19323	um/s	Spot	28	1000000057	1325
4.10686	um/s	Spot	28	1000000048	1326
0.404241	um/s	Spot	28	1000000072	1327
0.278284	um/s	Spot	28	1000000083	1328
0.191132	um/s	Spot	28	1000000081	1329
0.110387	um/s	Spot	28	1000000028	1330
0.157464	um/s	Spot	28	1000000064	1331
1.55465	um/s	Spot	28	1000000029	1332
0.404977	um/s	Spot	28	1000000094	1333
0.728591	um/s	Spot	28	1000000041	1334
0.55266	um/s	Spot	29	1000000053	1335
2.9301	um/s	Spot	29	1000000092	1336
0.712766	um/s	Spot	29	1000000077	1337
1.42432	um/s	Spot	29	1000000097	1338
4.09269	um/s	Spot	29	1000000065	1339
2.66317	um/s	Spot	29	1000000078	1340
0.312519	um/s	Spot	29	1000000073	1341
2.2813	um/s	Spot	29	1000000074	1342
0.441344	um/s	Spot	29	1000000085	1343
0.295736	um/s	Spot	29	1000000093	1344
0.195148	um/s	Spot	29	1000000003	1345
0.594104	um/s	Spot	29	1000000036	1346
0.166982	um/s	Spot	29	1000000066	1347
6.03196	um/s	Spot	29	1000000098	1348
1.38992	um/s	Spot	29	1000000095	1349
0.11805	um/s	Spot	29	1000000082	1350
0.375615	um/s	Spot	29	1000000009	1351
0.324772	um/s	Spot	29	1000000067	1352
0.306783	um/s	Spot	29	1000000075	1353
5.61631	um/s	Spot	29	1000000101	1354
0.464803	um/s	Spot	29	1000000046	1355
2.02302	um/s	Spot	29	1000000088	1356
1.39094	um/s	Spot	29	1000000089	1357
0.377228	um/s	Spot	29	1000000086	1358
0.847583	um/s	Spot	29	1000000099	1359
0.45375	um/s	Spot	29	1000000090	1360
0.703456	um/s	Spot	29	1000000070	1361
1.35625	um/s	Spot	29	1000000087	1362
1.83267	um/s	Spot	29	1000000080	1363
0.244223	um/s	Spot	29	1000000039	1364
1.57841	um/s	Spot	29	1000000091	1365
0.692948	um/s	Spot	29	1000000100	1366
1.08308	um/s	Spot	29	1000000084	1367
0.48908	um/s	Spot	29	1000000018	1368
0.511714	um/s	Spot	29	1000000021	1369
0.0892868	um/s	Spot	29	1000000033	1370
0.567799	um/s	Spot	29	1000000096	1371
0.367691	um/s	Spot	29	1000000057	1372
0.925079	um/s	Spot	29	1000000072	1373
0.47163	um/s	Spot	29	1000000081	1374
0.29385	um/s	Spot	29	1000000028	1375
0.8534	um/s	Spot	29	1000000064	1376
2.49764	um/s	Spot	29	1000000029	1377
0.130433	um/s	Spot	29	1000000094	1378
0.841389	um/s	Spot	29	1000000041	1379
0.20948	um/s	Spot	30	1000000053	1380
0.526465	um/s	Spot	30	1000000092	1381
1.46057	um/s	Spot	30	1000000097	1382
0.726782	um/s	Spot	30	1000000102	1383
0.705788	um/s	Spot	30	1000000078	1384
0.21737	um/s	Spot	30	1000000073	1385
5.07062	um/s	Spot	30	1000000103	1386
6.68601	um/s	Spot	30	1000000098	1387
0.612864	um/s	Spot	30	1000000085	1388
0.329158	um/s	Spot	30	1000000003	1389
0.464305	um/s	Spot	30	1000000093	1390
0.39411	um/s	Spot	30	1000000036	1391
0.472358	um/s	Spot	30	1000000066	1392
0.857238	um/s	Spot	30	1000000095	1393
0.335157	um/s	Spot	30	1000000082	1394
1.33998	um/s	Spot	30	1000000009	1395
0.693305	um/s	Spot	30	1000000067	1396
4.01037	um/s	Spot	30	1000000101	1397
0.526422	um/s	Spot	30	1000000046	1398
1.09662	um/s	Spot	30	1000000088	1399
0.185063	um/s	Spot	30	1000000086	1400
1.11477	um/s	Spot	30	1000000089	1401
0.338752	um/s	Spot	30	1000000099	1402
1.47459	um/s	Spot	30	1000000090	1403
0.922016	um/s	Spot	30	1000000070	1404
1.83532	um/s	Spot	30	1000000087	1405
0.75079	um/s	Spot	30	1000000039	1406
0.0905968	um/s	Spot	30	1000000091	1407
0.924105	um/s	Spot	30	1000000100	1408
0.549041	um/s	Spot	30	1000000084	1409
0.640251	um/s	Spot	30	1000000018	1410
1.22587	um/s	Spot	30	1000000020	1411
0.39736	um/s	Spot	30	1000000021	1412
0.394337	um/s	Spot	30	1000000033	1413
0.225212	um/s	Spot	30	1000000096	1414
0.795113	um/s	Spot	30	1000000057	1415
1.24004	um/s	Spot	30	1000000072	1416
0.0795625	um/s	Spot	30	1000000083	1417
1.46703	um/s	Spot	30	1000000104	1418
0.0712638	um/s	Spot	30	1000000081	1419
0.196773	um/s	Spot	30	1000000028	1420
0.622322	um/s	Spot	30	1000000064	1421
1.6504	um/s	Spot	30	1000000041	1422
0.196338	um/s	Spot	30	1000000094	1423
0.289461	um/s	Spot	31	1000000053	1424
0.570856	um/s	Spot	31	1000000092	1425
1.98835	um/s	Spot	31	1000000097	1426
0.433018	um/s	Spot	31	1000000102	1427
1.76649	um/s	Spot	31	1000000078	1428
4.51343	um/s	Spot	31	1000000103	1429
0.86231	um/s	Spot	31	1000000073	1430
2.49943	um/s	Spot	31	1000000098	1431
0.176841	um/s	Spot	31	1000000003	1432
0.280592	um/s	Spot	31	1000000093	1433
2.59179	um/s	Spot	31	1000000074	1434
0.524523	um/s	Spot	31	1000000066	1435
2.34233	um/s	Spot	31	1000000105	1436
0.655804	um/s	Spot	31	1000000095	1437
0.396844	um/s	Spot	31	1000000082	1438
0.525707	um/s	Spot	31	1000000067	1439
0.980399	um/s	Spot	31	1000000101	1440
0.656205	um/s	Spot	31	1000000075	1441
0.394441	um/s	Spot	31	1000000046	1442
0.903215	um/s	Spot	31	1000000088	1443
0.323845	um/s	Spot	31	1000000086	1444
1.48281	um/s	Spot	31	1000000089	1445
2.98902	um/s	Spot	31	1000000106	1446
0.437231	um/s	Spot	31	1000000099	1447
0.454841	um/s	Spot	31	1000000090	1448
1.1222	um/s	Spot	31	1000000070	1449
0.496439	um/s	Spot	31	1000000087	1450
0.646732	um/s	Spot	31	1000000039	1451
0.712093	um/s	Spot	31	1000000091	1452
0.62216	um/s	Spot	31	1000000100	1453
1.89531	um/s	Spot	31	1000000084	1454
2.58336	um/s	Spot	31	1000000018	1455
0.262792	um/s	Spot	31	1000000021	1456
0.177853	um/s	Spot	31	1000000033	1457
0.224839	um/s	Spot	31	1000000096	1458
0.253898	um/s	Spot	31	1000000083	1459
0.402833	um/s	Spot	31	1000000104	1460
1.07579	um/s	Spot	31	1000000028	1461
0.31255	um/s	Spot	31	1000000064	1462
0.0248474	um/s	Spot	31	1000000094	1463
0.21062	um/s	Spot	31	1000000041	1464
0.405145	um/s	Spot	32	1000000053	1465
0.310359	um/s	Spot	32	1000000092	1466
0.333649	um/s	Spot	32	1000000102	1467
2.14867	um/s	Spot	32	1000000103	1468
2.68037	um/s	Spot	32	1000000107	1469
0.220531	um/s	Spot	32	1000000085	1470
0.772915	um/s	Spot	32	1000000093	1471
2.11253	um/s	Spot	32	1000000074	1472
0.249229	um/s	Spot	32	1000000036	1473
0.344954	um/s	Spot	32	1000000066	1474
1.08261	um/s	Spot	32	1000000108	1475
0.501466	um/s	Spot	32	1000000095	1476
0.352213	um/s	Spot	32	1000000082	1477
1.7233	um/s	Spot	32	1000000067	1478
1.06087	um/s	Spot	32	1000000075	1479
0.438617	um/s	Spot	32	1000000101	1480
0.743557	um/s	Spot	32	1000000046	1481
0.162753	um/s	Spot	32	1000000088	1482
1.07832	um/s	Spot	32	1000000089	1483
0.574627	um/s	Spot	32	1000000086	1484
2.49575	um/s	Spot	32	1000000106	1485
0.0870743	um/s	Spot	32	1000000099	1486
0.419511	um/s	Spot	32	1000000090	1487
0.386639	um/s	Spot	32	1000000087	1488
1.54937	um/s	Spot	32	1000000070	1489
0.823542	um/s	Spot	32	1000000039	1490
0.899131	um/s	Spot	32	1000000091	1491
1.27389	um/s	Spot	32	1000000100	1492
2.13773	um/s	Spot	32	1000000018	1493
1.786	um/s	Spot	32	1000000020	1494
0.330776	um/s	Spot	32	1000000021	1495
0.199997	um/s	Spot	32	1000000033	1496
0.10052	um/s	Spot	32	1000000096	1497
1.16438	um/s	Spot	32	1000000104	1498
0.124773	um/s	Spot	32	1000000081	1499
0.307349	um/s	Spot	32	1000000028	1500
0.271367	um/s	Spot	32	1000000064	1501
0.0548386	um/s	Spot	32	1000000094	1502
0.56551	um/s	Spot	32	1000000041	1503
0.143802	um/s	Spot	33	1000000053	1504
1.0826	um/s	Spot	33	1000000092	1505
0.751941	um/s	Spot	33	1000000097	1506
0.369344	um/s	Spot	33	1000000102	1507
0.0748021	um/s	Spot	33	1000000103	1508
2.09466	um/s	Spot	33	1000000098	1509
1.16507	um/s	Spot	33	1000000073	1510
1.18029	um/s	Spot	33	1000000107	1511
0.104166	um/s	Spot	33	1000000093	1512
1.47812	um/s	Spot	33	1000000066	1513
0.355812	um/s	Spot	33	1000000036	1514
3.24319	um/s	Spot	33	1000000074	1515
0.493677	um/s	Spot	33	1000000108	1516
1.69852	um/s	Spot	33	1000000105	1517
0.351518	um/s	Spot	33	1000000095	1518
0.661864	um/s	Spot	33	1000000082	1519
0.415756	um/s	Spot	33	1000000101	1520
0.963581	um/s	Spot	33	1000000075	1521
0.909162	um/s	Spot	33	1000000046	1522
1.61706	um/s	Spot	33	1000000088	1523
1.15564	um/s	Spot	33	1000000089	1524
3.15298	um/s	Spot	33	1000000106	1525
0.548899	um/s	Spot	33	1000000086	1526
0.244813	um/s	Spot	33	1000000099	1527
0.256564	um/s	Spot	33	1000000090	1528
0.705917	um/s	Spot	33	1000000087	1529
0.43507	um/s	Spot	33	1000000091	1530
0.511973	um/s	Spot	33	1000000100	1531
1.49645	um/s	Spot	33	1000000018	1532
0.372779	um/s	Spot	33	1000000021	1533
0.228608	um/s	Spot	33	1000000033	1534
0.192271	um/s	Spot	33	1000000096	1535
0.292817	um/s	Spot	33	1000000083	1536
1.83187	um/s	Spot	33	1000000104	1537
0.310206	um/s	Spot	33	1000000081	1538
0.34709	um/s	Spot	33	1000000028	1539
0.258929	um/s	Spot	33	1000000064	1540
0.161083	um/s	Spot	33	1000000094	1541
1.80471	um/s	Spot	33	1000000041	1542
0.292972	um/s	Spot	34	1000000053	1543
0.515237	um/s	Spot	34	1000000092	1544
1.02649	um/s	Spot	34	1000000109	1545
1.92313	um/s	Spot	34	1000000110	1546
0.224741	um/s	Spot	34	1000000097	1547
3.08075	um/s	Spot	34	1000000111	1548
0.330592	um/s	Spot	34	1000000102	1549
3.77078	um/s	Spot	34	1000000098	1550
0.438099	um/s	Spot	34	1000000103	1551
0.748353	um/s	Spot	34	1000000107	1552
0.300411	um/s	Spot	34	1000000112	1553
0.587406	um/s	Spot	34	1000000093	1554
0.76321	um/s	Spot	34	1000000066	1555
0.740618	um/s	Spot	34	1000000036	1556
2.88141	um/s	Spot	34	1000000074	1557
2.38288	um/s	Spot	34	1000000108	1558
0.210251	um/s	Spot	34	1000000105	1559
1.91226	um/s	Spot	34	1000000082	1560
0.26481	um/s	Spot	34	1000000101	1561
0.590672	um/s	Spot	34	1000000075	1562
0.0687799	um/s	Spot	34	1000000046	1563
2.50753	um/s	Spot	34	1000000088	1564
2.72995	um/s	Spot	34	1000000106	1565
0.048277	um/s	Spot	34	1000000086	1566
0.39182	um/s	Spot	34	1000000099	1567
0.548742	um/s	Spot	34	1000000090	1568
0.283608	um/s	Spot	34	1000000087	1569
0.81031	um/s	Spot	34	1000000113	1570
0.638093	um/s	Spot	34	1000000091	1571
0.136174	um/s	Spot	34	1000000100	1572
2.75939	um/s	Spot	34	1000000018	1573
0.940559	um/s	Spot	34	1000000021	1574
0.2931	um/s	Spot	34	1000000033	1575
0.373828	um/s	Spot	34	1000000083	1576
2.29458	um/s	Spot	34	1000000104	1577
0.48025	um/s	Spot	34	1000000081	1578
0.192959	um/s	Spot	34	1000000028	1579
0.176583	um/s	Spot	34	1000000064	1580
0.197482	um/s	Spot	34	1000000094	1581
0.371143	um/s	Spot	35	1000000053	1582
0.710664	um/s	Spot	35	1000000092	1583
0.316756	um/s	Spot	35	1000000109	1584
2.88419	um/s	Spot	35	1000000110	1585
0.593042	um/s	Spot	35	1000000097	1586
0.453192	um/s	Spot	35	1000000102	1587
1.56865	um/s	Spot	35	1000000111	1588
1.07888	um/s	Spot	35	1000000098	1589
0.338288	um/s	Spot	35	1000000103	1590
1.58105	um/s	Spot	35	1000000107	1591
0.223091	um/s	Spot	35	1000000112	1592
1.50443	um/s	Spot	35	1000000114	1593
0.720853	um/s	Spot	35	1000000066	1594
4.02441	um/s	Spot	35	1000000074	1595
0.541623	um/s	Spot	35	1000000105	1596
1.17555	um/s	Spot	35	1000000095	1597
2.48034	um/s	Spot	35	1000000082	1598
0.641273	um/s	Spot	35	1000000075	1599
0.581586	um/s	Spot	35	1000000101	1600
0.58454	um/s	Spot	35	1000000046	1601
3.95	um/s	Spot	35	1000000115	1602
1.37572	um/s	Spot	35	1000000088	1603
0.709894	um/s	Spot	35	1000000106	1604
0.289326	um/s	Spot	35	1000000099	1605
0.636036	um/s	Spot	35	1000000090	1606
1.11365	um/s	Spot	35	1000000087	1607
0.43678	um/s	Spot	35	1000000113	1608
0.567959	um/s	Spot	35	1000000091	1609
0.348419	um/s	Spot	35	1000000100	1610
0.192533	um/s	Spot	35	1000000021	1611
0.202293	um/s	Spot	35	1000000033	1612
0.744171	um/s	Spot	35	1000000096	1613
0.0431265	um/s	Spot	35	1000000083	1614
1.3101	um/s	Spot	35	1000000104	1615
2.383	um/s	Spot	35	1000000116	1616
0.0462511	um/s	Spot	35	1000000081	1617
0.325783	um/s	Spot	35	1000000064	1618
0.299133	um/s	Spot	35	1000000094	1619
0.335303	um/s	Spot	36	1000000053	1620
0.751421	um/s	Spot	36	1000000092	1621
0.742555	um/s	Spot	36	1000000109	1622
2.32246	um/s	Spot	36	1000000110	1623
0.309241	um/s	Spot	36	1000000097	1624
0.432728	um/s	Spot	36	1000000102	1625
1.55296	um/s	Spot	36	1000000098	1626
0.998165	um/s	Spot	36	1000000103	1627
2.08885	um/s	Spot	36	1000000117	1628
0.679092	um/s	Spot	36	1000000107	1629
1.31027	um/s	Spot	36	1000000114	1630
0.280151	um/s	Spot	36	1000000036	1631
0.492935	um/s	Spot	36	1000000105	1632
3.82151	um/s	Spot	36	1000000108	1633
0.581306	um/s	Spot	36	1000000075	1634
0.263295	um/s	Spot	36	1000000101	1635
0.250247	um/s	Spot	36	1000000046	1636
2.89209	um/s	Spot	36	1000000115	1637
1.35977	um/s	Spot	36	1000000106	1638
0.200722	um/s	Spot	36	1000000099	1639
0.741127	um/s	Spot	36	1000000090	1640
2.57666	um/s	Spot	36	1000000087	1641
0.40579	um/s	Spot	36	1000000113	1642
0.380879	um/s	Spot	36	1000000091	1643
0.609779	um/s	Spot	36	1000000100	1644
2.74636	um/s	Spot	36	1000000118	1645
0.470861	um/s	Spot	36	1000000021	1646
0.0561219	um/s	Spot	36	1000000033	1647
0.552261	um/s	Spot	36	1000000096	1648
0.217459	um/s	Spot	36	1000000083	1649
1.15623	um/s	Spot	36	1000000104	1650
0.458988	um/s	Spot	36	1000000081	1651
1.10675	um/s	Spot	36	1000000116	1652
0.458696	um/s	Spot	36	1000000064	1653
0.347911	um/s	Spot	36	1000000119	1654
0.418711	um/s	Spot	36	1000000094	1655
0.986315	um/s	Spot	37	1000000053	1656
0.356566	um/s	Spot	37	1000000092	1657
0.0434222	um/s	Spot	37	1000000109	1658
0.767465	um/s	Spot	37	1000000110	1659
0.50599	um/s	Spot	37	1000000097	1660
0.276833	um/s	Spot	37	1000000102	1661
0.32414	um/s	Spot	37	1000000111	1662
0.21375	um/s	Spot	37	1000000103	1663
1.0862	um/s	Spot	37	1000000098	1664
0.774434	um/s	Spot	37	1000000117	1665
0.51702	um/s	Spot	37	1000000107	1666
0.452225	um/s	Spot	37	1000000112	1667
1.95973	um/s	Spot	37	1000000114	1668
0.474995	um/s	Spot	37	1000000066	1669
0.801479	um/s	Spot	37	1000000036	1670
2.42742	um/s	Spot	37	1000000095	1671
0.713038	um/s	Spot	37	1000000105	1672
1.82813	um/s	Spot	37	1000000108	1673
1.38693	um/s	Spot	37	1000000075	1674
1.77941	um/s	Spot	37	1000000082	1675
0.418788	um/s	Spot	37	1000000101	1676
1.48393	um/s	Spot	37	1000000115	1677
2.04405	um/s	Spot	37	1000000106	1678
0.493568	um/s	Spot	37	1000000090	1679
0.585934	um/s	Spot	37	1000000113	1680
0.557649	um/s	Spot	37	1000000091	1681
0.628561	um/s	Spot	37	1000000100	1682
0.990854	um/s	Spot	37	1000000118	1683
0.315676	um/s	Spot	37	1000000021	1684
0.147419	um/s	Spot	37	1000000033	1685
1.25485	um/s	Spot	37	1000000096	1686
0.12111	um/s	Spot	37	1000000083	1687
1.73338	um/s	Spot	37	1000000104	1688
0.501203	um/s	Spot	37	1000000081	1689
0.833697	um/s	Spot	37	1000000116	1690
0.306434	um/s	Spot	37	1000000064	1691
0.303188	um/s	Spot	37	1000000119	1692
0.361101	um/s	Spot	37	1000000094	1693
0.56049	um/s	Spot	38	1000000053	1694
0.765402	um/s	Spot	38	1000000092	1695
0.0717195	um/s	Spot	38	1000000109	1696
0.310867	um/s	Spot	38	1000000110	1697
0.249999	um/s	Spot	38	1000000097	1698
0.537534	um/s	Spot	38	1000000102	1699
0.790253	um/s	Spot	38	1000000111	1700
0.751794	um/s	Spot	38	1000000103	1701
0.357568	um/s	Spot	38	1000000098	1702
1.85727	um/s	Spot	38	1000000117	1703
0.509105	um/s	Spot	38	1000000112	1704
0.817662	um/s	Spot	38	1000000036	1705
0.316698	um/s	Spot	38	1000000066	1706
1.52963	um/s	Spot	38	1000000114	1707
0.274121	um/s	Spot	38	1000000105	1708
0.20597	um/s	Spot	38	1000000108	1709
0.544118	um/s	Spot	38	1000000101	1710
1.60954	um/s	Spot	38	1000000075	1711
1.13659	um/s	Spot	38	1000000046	1712
0.879543	um/s	Spot	38	1000000115	1713
0.512605	um/s	Spot	38	1000000106	1714
0.174379	um/s	Spot	38	1000000099	1715
0.439933	um/s	Spot	38	1000000090	1716
3.82945	um/s	Spot	38	1000000120	1717
1.18967	um/s	Spot	38	1000000091	1718
1.04886	um/s	Spot	38	1000000100	1719
1.6158	um/s	Spot	38	1000000118	1720
2.01993	um/s	Spot	38	1000000121	1721
0.716052	um/s	Spot	38	1000000021	1722
0.270268	um/s	Spot	38	1000000033	1723
0.961803	um/s	Spot	38	1000000096	1724
0.794118	um/s	Spot	38	1000000104	1725
0.261139	um/s	Spot	38	1000000081	1726
0.604162	um/s	Spot	38	1000000116	1727
0.374826	um/s	Spot	38	1000000064	1728
0.612334	um/s	Spot	38	1000000119	1729
0.251053	um/s	Spot	38	1000000094	1730
0.356365	um/s	Spot	39	1000000053	1731
0.242512	um/s	Spot	39	1000000092	1732
0.204907	um/s	Spot	39	1000000109	1733
0.689914	um/s	Spot	39	1000000110	1734
0.793548	um/s	Spot	39	1000000097	1735
0.64781	um/s	Spot	39	1000000102	1736
0.11743	um/s	Spot	39	1000000111	1737
0.452764	um/s	Spot	39	1000000103	1738
0.245297	um/s	Spot	39	1000000098	1739
1.61755	um/s	Spot	39	1000000117	1740
0.200743	um/s	Spot	39	1000000107	1741
1.5039	um/s	Spot	39	1000000112	1742
0.776449	um/s	Spot	39	1000000066	1743
0.0494118	um/s	Spot	39	1000000036	1744
0.418616	um/s	Spot	39	1000000114	1745
0.147226	um/s	Spot	39	1000000105	1746
0.567877	um/s	Spot	39	1000000108	1747
0.503734	um/s	Spot	39	1000000101	1748
0.757665	um/s	Spot	39	1000000122	1749
0.261341	um/s	Spot	39	1000000115	1750
2.15921	um/s	Spot	39	1000000106	1751
0.256152	um/s	Spot	39	1000000090	1752
2.20064	um/s	Spot	39	1000000120	1753
0.328831	um/s	Spot	39	1000000113	1754
2.17474	um/s	Spot	39	1000000091	1755
0.492755	um/s	Spot	39	1000000100	1756
0.853948	um/s	Spot	39	1000000118	1757
1.51752	um/s	Spot	39	1000000121	1758
0.674951	um/s	Spot	39	1000000021	1759
0.356365	um/s	Spot	39	1000000033	1760
0.337305	um/s	Spot	39	1000000104	1761
0.217303	um/s	Spot	39	1000000083	1762
0.370714	um/s	Spot	39	1000000081	1763
0.22203	um/s	Spot	39	1000000116	1764
0.457113	um/s	Spot	39	1000000064	1765
0.074287	um/s	Spot	39	1000000119	1766
0.130282	um/s	Spot	39	1000000094	1767
0.522884	um/s	Spot	40	1000000053	1768
1.15814	um/s	Spot	40	1000000092	1769
0.323972	um/s	Spot	40	1000000110	1770
0.973952	um/s	Spot	40	1000000097	1771
0.878336	um/s	Spot	40	1000000111	1772
0.525857	um/s	Spot	40	1000000103	1773
0.797425	um/s	Spot	40	1000000098	1774
0.357574	um/s	Spot	40	1000000117	1775
0.571881	um/s	Spot	40	1000000112	1776
1.1986	um/s	Spot	40	1000000036	1777
0.245618	um/s	Spot	40	1000000114	1778
0.158459	um/s	Spot	40	1000000105	1779
0.494145	um/s	Spot	40	1000000108	1780
0.234122	um/s	Spot	40	1000000101	1781
1.35362	um/s	Spot	40	1000000046	1782
0.649016	um/s	Spot	40	1000000122	1783
0.435197	um/s	Spot	40	1000000115	1784
2.13974	um/s	Spot	40	1000000106	1785
0.240954	um/s	Spot	40	1000000090	1786
0.35248	um/s	Spot	40	1000000120	1787
0.586526	um/s	Spot	40	1000000113	1788
0.518384	um/s	Spot	40	1000000100	1789
0.585694	um/s	Spot	40	1000000123	1790
0.477528	um/s	Spot	40	1000000118	1791
3.24692	um/s	Spot	40	1000000121	1792
0.363053	um/s	Spot	40	1000000021	1793
0.249104	um/s	Spot	40	1000000033	1794
1.19173	um/s	Spot	40	1000000096	1795
0.634472	um/s	Spot	40	1000000104	1796
0.448089	um/s	Spot	40	1000000083	1797
0.0699885	um/s	Spot	40	1000000119	1798
0.138573	um/s	Spot	40	1000000094	1799
0.383491	um/s	Spot	41	1000000053	1800
0.12403	um/s	Spot	41	1000000092	1801
0.703242	um/s	Spot	41	1000000109	1802
0.20414	um/s	Spot	41	1000000110	1803
0.961174	um/s	Spot	41	1000000097	1804
0.423846	um/s	Spot	41	1000000102	1805
1.72669	um/s	Spot	41	1000000111	1806
0.742649	um/s	Spot	41	1000000103	1807
0.657185	um/s	Spot	41	1000000098	1808
0.293884	um/s	Spot	41	1000000117	1809
0.244815	um/s	Spot	41	1000000107	1810
0.714556	um/s	Spot	41	1000000112	1811
0.361929	um/s	Spot	41	1000000066	1812
0.895765	um/s	Spot	41	1000000036	1813
0.409996	um/s	Spot	41	1000000114	1814
0.0995722	um/s	Spot	41	1000000105	1815
0.472294	um/s	Spot	41	1000000108	1816
0.60488	um/s	Spot	41	1000000101	1817
2.61276	um/s	Spot	41	1000000124	1818
1.79312	um/s	Spot	41	1000000046	1819
0.419527	um/s	Spot	41	1000000122	1820
0.373369	um/s	Spot	41	1000000115	1821
0.776311	um/s	Spot	41	1000000106	1822
0.43085	um/s	Spot	41	1000000090	1823
0.54725	um/s	Spot	41	1000000120	1824
0.218114	um/s	Spot	41	1000000113	1825
0.290062	um/s	Spot	41	1000000100	1826
0.283196	um/s	Spot	41	1000000123	1827
0.289343	um/s	Spot	41	1000000118	1828
3.36968	um/s	Spot	41	1000000125	1829
0.40306	um/s	Spot	41	1000000021	1830
0.290021	um/s	Spot	41	1000000033	1831
3.25972	um/s	Spot	41	1000000121	1832
1.54909	um/s	Spot	41	1000000126	1833
1.18607	um/s	Spot	41	1000000104	1834
0.278578	um/s	Spot	41	1000000081	1835
0.96877	um/s	Spot	41	1000000116	1836
0.198566	um/s	Spot	41	1000000119	1837
0.302234	um/s	Spot	41	1000000094	1838
0.688698	um/s	Spot	42	1000000053	1839
0.858516	um/s	Spot	42	1000000092	1840
0.548349	um/s	Spot	42	1000000109	1841
0.669117	um/s	Spot	42	1000000102	1842
1.4888	um/s	Spot	42	1000000111	1843
1.02002	um/s	Spot	42	1000000103	1844
0.791567	um/s	Spot	42	1000000098	1845
0.42583	um/s	Spot	42	1000000117	1846
1.18309	um/s	Spot	42	1000000107	1847
0.222405	um/s	Spot	42	1000000112	1848
1.37677	um/s	Spot	42	1000000066	1849
0.554544	um/s	Spot	42	1000000036	1850
0.34228	um/s	Spot	42	1000000114	1851
0.0819841	um/s	Spot	42	1000000105	1852
0.725404	um/s	Spot	42	1000000108	1853
0.651972	um/s	Spot	42	1000000101	1854
0.823352	um/s	Spot	42	1000000124	1855
3.53536	um/s	Spot	42	1000000046	1856
0.301058	um/s	Spot	42	1000000122	1857
0.50847	um/s	Spot	42	1000000115	1858
1.75968	um/s	Spot	42	1000000106	1859
0.17914	um/s	Spot	42	1000000090	1860
0.609292	um/s	Spot	42	1000000120	1861
0.27262	um/s	Spot	42	1000000113	1862
0.500377	um/s	Spot	42	1000000100	1863
1.50595	um/s	Spot	42	1000000123	1864
0.506176	um/s	Spot	42	1000000118	1865
2.7536	um/s	Spot	42	1000000125	1866
0.642157	um/s	Spot	42	1000000021	1867
0.180575	um/s	Spot	42	1000000033	1868
0.683626	um/s	Spot	42	1000000121	1869
1.14752	um/s	Spot	42	1000000126	1870
0.458242	um/s	Spot	42	1000000081	1871
0.567727	um/s	Spot	42	1000000116	1872
0.125835	um/s	Spot	42	1000000119	1873
0.489656	um/s	Spot	42	1000000094	1874
0.507365	um/s	Spot	43	1000000053	1875
0.0727754	um/s	Spot	43	1000000092	1876
0.695914	um/s	Spot	43	1000000109	1877
0.171269	um/s	Spot	43	1000000110	1878
0.461056	um/s	Spot	43	1000000102	1879
0.219811	um/s	Spot	43	1000000111	1880
0.245999	um/s	Spot	43	1000000103	1881
1.39143	um/s	Spot	43	1000000098	1882
0.473307	um/s	Spot	43	1000000117	1883
0.519735	um/s	Spot	43	1000000112	1884
0.31087	um/s	Spot	43	1000000066	1885
0.749328	um/s	Spot	43	1000000036	1886
0.153373	um/s	Spot	43	1000000114	1887
0.491723	um/s	Spot	43	1000000105	1888
0.289949	um/s	Spot	43	1000000108	1889
0.333142	um/s	Spot	43	1000000101	1890
0.773424	um/s	Spot	43	1000000124	1891
2.61767	um/s	Spot	43	1000000127	1892
0.287423	um/s	Spot	43	1000000115	1893
0.691043	um/s	Spot	43	1000000106	1894
0.468935	um/s	Spot	43	1000000090	1895
0.106068	um/s	Spot	43	1000000120	1896
0.151858	um/s	Spot	43	1000000113	1897
0.139322	um/s	Spot	43	1000000100	1898
1.82825	um/s	Spot	43	1000000123	1899
0.495504	um/s	Spot	43	1000000118	1900
2.64537	um/s	Spot	43	1000000128	1901
1.70283	um/s	Spot	43	1000000125	1902
0.50946	um/s	Spot	43	1000000021	1903
0.150014	um/s	Spot	43	1000000033	1904
0.481057	um/s	Spot	43	1000000121	1905
0.582129	um/s	Spot	43	1000000126	1906
0.402666	um/s	Spot	43	1000000081	1907
1.69431	um/s	Spot	43	1000000116	1908
0.275618	um/s	Spot	43	1000000119	1909
0.11539	um/s	Spot	43	1000000094	1910
0.344829	um/s	Spot	44	1000000053	1911
0.7119	um/s	Spot	44	1000000092	1912
0.519182	um/s	Spot	44	1000000109	1913
0.191885	um/s	Spot	44	1000000110	1914
0.223656	um/s	Spot	44	1000000102	1915
0.306766	um/s	Spot	44	1000000111	1916
2.55173	um/s	Spot	44	1000000098	1917
0.127004	um/s	Spot	44	1000000117	1918
1.19853	um/s	Spot	44	1000000107	1919
0.9809	um/s	Spot	44	1000000066	1920
0.244197	um/s	Spot	44	1000000036	1921
0.34346	um/s	Spot	44	1000000114	1922
1.06714	um/s	Spot	44	1000000105	1923
0.367643	um/s	Spot	44	1000000108	1924
0.450091	um/s	Spot	44	1000000101	1925
0.462274	um/s	Spot	44	1000000124	1926
1.31346	um/s	Spot	44	1000000127	1927
0.352399	um/s	Spot	44	1000000122	1928
0.122793	um/s	Spot	44	1000000115	1929
1.04603	um/s	Spot	44	1000000106	1930
0.356453	um/s	Spot	44	1000000090	1931
0.279431	um/s	Spot	44	1000000120	1932
0.276384	um/s	Spot	44	1000000113	1933
0.401002	um/s	Spot	44	1000000100	1934
0.772125	um/s	Spot	44	1000000123	1935
1.11989	um/s	Spot	44	1000000118	1936
1.68753	um/s	Spot	44	1000000128	1937
0.352995	um/s	Spot	44	1000000125	1938
0.383724	um/s	Spot	44	1000000021	1939
0.28806	um/s	Spot	44	1000000033	1940
0.346884	um/s	Spot	44	1000000121	1941
1.70497	um/s	Spot	44	1000000126	1942
1.87661	um/s	Spot	44	1000000129	1943
0.161777	um/s	Spot	44	1000000081	1944
1.16059	um/s	Spot	44	1000000116	1945
0.704637	um/s	Spot	44	1000000119	1946
0.37509	um/s	Spot	44	1000000094	1947
0.0636595	um/s	Spot	45	1000000053	1948
0.184311	um/s	Spot	45	1000000092	1949
0.424672	um/s	Spot	45	1000000109	1950
0.388811	um/s	Spot	45	1000000110	1951
0.301019	um/s	Spot	45	1000000102	1952
0.426546	um/s	Spot	45	1000000111	1953
0.187018	um/s	Spot	45	1000000103	1954
0.832464	um/s	Spot	45	1000000117	1955
1.19499	um/s	Spot	45	1000000107	1956
0.720211	um/s	Spot	45	1000000112	1957
0.597015	um/s	Spot	45	1000000066	1958
0.102104	um/s	Spot	45	1000000036	1959
0.391783	um/s	Spot	45	1000000114	1960
0.216668	um/s	Spot	45	1000000108	1961
0.579777	um/s	Spot	45	1000000101	1962
0.340341	um/s	Spot	45	1000000124	1963
0.291688	um/s	Spot	45	1000000127	1964
0.269099	um/s	Spot	45	1000000115	1965
0.363832	um/s	Spot	45	1000000106	1966
0.427549	um/s	Spot	45	1000000090	1967
0.102577	um/s	Spot	45	1000000120	1968
0.509275	um/s	Spot	45	1000000113	1969
0.369043	um/s	Spot	45	1000000100	1970
1.08317	um/s	Spot	45	1000000123	1971
2.14136	um/s	Spot	45	1000000118	1972
0.869985	um/s	Spot	45	1000000128	1973
0.246537	um/s	Spot	45	1000000125	1974
0.661013	um/s	Spot	45	1000000021	1975
0.319801	um/s	Spot	45	1000000033	1976
0.505273	um/s	Spot	45	1000000121	1977
1.63445	um/s	Spot	45	1000000126	1978
1.89584	um/s	Spot	45	1000000129	1979
0.326276	um/s	Spot	45	1000000081	1980
0.395685	um/s	Spot	45	1000000116	1981
0.0776325	um/s	Spot	45	1000000119	1982
0.509635	um/s	Spot	45	1000000094	1983
0.403896	um/s	Spot	46	1000000053	1984
0.729709	um/s	Spot	46	1000000092	1985
0.570913	um/s	Spot	46	1000000109	1986
0.26477	um/s	Spot	46	1000000110	1987
0.319986	um/s	Spot	46	1000000102	1988
0.748742	um/s	Spot	46	1000000130	1989
0.366511	um/s	Spot	46	1000000117	1990
1.71449	um/s	Spot	46	1000000107	1991
1.16788	um/s	Spot	46	1000000112	1992
0.176697	um/s	Spot	46	1000000066	1993
0.979935	um/s	Spot	46	1000000036	1994
0.516878	um/s	Spot	46	1000000114	1995
1.3976	um/s	Spot	46	1000000108	1996
[truncated: 10,379 more rows]
