# Supplementary material for: Satb1 integrates DNA binding site geometry and torsional stress to differentially target nucleosome-dense regions
Source: Nat Commun. 2019 Jul 19;10:3221. doi: 10.1038/s41467-019-11118-8 (PMC6642133; doi:10.1038/s41467-019-11118-8)
Supplement: Supplementary file 10 — Source Data [file 41467_2019_11118_MOESM10_ESM.zip › Source data/Single Molecule Tracking/single molecule tracks/del HD analysis/PDZ-CUT1-CUT2-STABLE-A_1c14_TRIAL 2_Statistics/PDZ-CUT1-CUT2-STABLE-A_1c14_TRIAL 2_Time.csv]

Time
====================
Time	Unit	Category	Time	TrackID	ID
0	s	Spot	1	1000000000	0
0	s	Spot	1	1000000001	1
0	s	Spot	1	1000000002	2
0	s	Spot	1	1000000003	3
0	s	Spot	1	1000000004	4
0	s	Spot	1	1000000005	5
0	s	Spot	1	1000000006	6
0	s	Spot	1	1000000007	7
0	s	Spot	1	1000000008	8
0	s	Spot	1	1000000009	9
0	s	Spot	1	1000000010	10
0	s	Spot	1	1000000011	11
0	s	Spot	1	1000000012	12
0	s	Spot	1	1000000013	13
0	s	Spot	1	1000000014	14
0	s	Spot	1	1000000015	15
0	s	Spot	1	1000000016	16
0	s	Spot	1	1000000017	17
0	s	Spot	1	1000000018	18
0	s	Spot	1	1000000019	19
0	s	Spot	1	1000000020	20
0	s	Spot	1	1000000021	21
0	s	Spot	1	1000000022	22
0	s	Spot	1	1000000023	23
0	s	Spot	1	1000000024	24
0	s	Spot	1	1000000025	25
0	s	Spot	1	1000000026	26
0	s	Spot	1	1000000027	27
0	s	Spot	1	1000000028	28
0	s	Spot	1	1000000029	29
0.05	s	Spot	2	1000000001	30
0.05	s	Spot	2	1000000002	31
0.05	s	Spot	2	1000000004	32
0.05	s	Spot	2	1000000005	33
0.05	s	Spot	2	1000000003	34
0.05	s	Spot	2	1000000007	35
0.05	s	Spot	2	1000000008	36
0.05	s	Spot	2	1000000009	37
0.05	s	Spot	2	1000000010	38
0.05	s	Spot	2	1000000011	39
0.05	s	Spot	2	1000000012	40
0.05	s	Spot	2	1000000013	41
0.05	s	Spot	2	1000000014	42
0.05	s	Spot	2	1000000030	43
0.05	s	Spot	2	1000000015	44
0.05	s	Spot	2	1000000016	45
0.05	s	Spot	2	1000000017	46
0.05	s	Spot	2	1000000018	47
0.05	s	Spot	2	1000000019	48
0.05	s	Spot	2	1000000020	49
0.05	s	Spot	2	1000000021	50
0.05	s	Spot	2	1000000022	51
0.05	s	Spot	2	1000000023	52
0.05	s	Spot	2	1000000025	53
0.05	s	Spot	2	1000000024	54
0.05	s	Spot	2	1000000026	55
0.05	s	Spot	2	1000000027	56
0.05	s	Spot	2	1000000028	57
0.05	s	Spot	2	1000000029	58
0.1	s	Spot	3	1000000000	59
0.1	s	Spot	3	1000000001	60
0.1	s	Spot	3	1000000002	61
0.1	s	Spot	3	1000000004	62
0.1	s	Spot	3	1000000005	63
0.1	s	Spot	3	1000000007	64
0.1	s	Spot	3	1000000003	65
0.1	s	Spot	3	1000000006	66
0.1	s	Spot	3	1000000009	67
0.1	s	Spot	3	1000000008	68
0.1	s	Spot	3	1000000010	69
0.1	s	Spot	3	1000000011	70
0.1	s	Spot	3	1000000013	71
0.1	s	Spot	3	1000000030	72
0.1	s	Spot	3	1000000015	73
0.1	s	Spot	3	1000000031	74
0.1	s	Spot	3	1000000032	75
0.1	s	Spot	3	1000000016	76
0.1	s	Spot	3	1000000017	77
0.1	s	Spot	3	1000000018	78
0.1	s	Spot	3	1000000019	79
0.1	s	Spot	3	1000000033	80
0.1	s	Spot	3	1000000020	81
0.1	s	Spot	3	1000000021	82
0.1	s	Spot	3	1000000022	83
0.1	s	Spot	3	1000000023	84
0.1	s	Spot	3	1000000024	85
0.1	s	Spot	3	1000000025	86
0.1	s	Spot	3	1000000026	87
0.1	s	Spot	3	1000000027	88
0.1	s	Spot	3	1000000028	89
0.1	s	Spot	3	1000000029	90
0.15	s	Spot	4	1000000001	91
0.15	s	Spot	4	1000000034	92
0.15	s	Spot	4	1000000002	93
0.15	s	Spot	4	1000000005	94
0.15	s	Spot	4	1000000003	95
0.15	s	Spot	4	1000000004	96
0.15	s	Spot	4	1000000006	97
0.15	s	Spot	4	1000000007	98
0.15	s	Spot	4	1000000009	99
0.15	s	Spot	4	1000000010	100
0.15	s	Spot	4	1000000011	101
0.15	s	Spot	4	1000000012	102
0.15	s	Spot	4	1000000013	103
0.15	s	Spot	4	1000000014	104
0.15	s	Spot	4	1000000035	105
0.15	s	Spot	4	1000000030	106
0.15	s	Spot	4	1000000015	107
0.15	s	Spot	4	1000000032	108
0.15	s	Spot	4	1000000016	109
0.15	s	Spot	4	1000000017	110
0.15	s	Spot	4	1000000018	111
0.15	s	Spot	4	1000000019	112
0.15	s	Spot	4	1000000020	113
0.15	s	Spot	4	1000000021	114
0.15	s	Spot	4	1000000033	115
0.15	s	Spot	4	1000000022	116
0.15	s	Spot	4	1000000023	117
0.15	s	Spot	4	1000000024	118
0.15	s	Spot	4	1000000025	119
0.15	s	Spot	4	1000000026	120
0.15	s	Spot	4	1000000027	121
0.15	s	Spot	4	1000000028	122
0.15	s	Spot	4	1000000029	123
0.2	s	Spot	5	1000000000	124
0.2	s	Spot	5	1000000001	125
0.2	s	Spot	5	1000000034	126
0.2	s	Spot	5	1000000002	127
0.2	s	Spot	5	1000000004	128
0.2	s	Spot	5	1000000005	129
0.2	s	Spot	5	1000000003	130
0.2	s	Spot	5	1000000007	131
0.2	s	Spot	5	1000000006	132
0.2	s	Spot	5	1000000036	133
0.2	s	Spot	5	1000000009	134
0.2	s	Spot	5	1000000010	135
0.2	s	Spot	5	1000000008	136
0.2	s	Spot	5	1000000011	137
0.2	s	Spot	5	1000000012	138
0.2	s	Spot	5	1000000013	139
0.2	s	Spot	5	1000000014	140
0.2	s	Spot	5	1000000030	141
0.2	s	Spot	5	1000000015	142
0.2	s	Spot	5	1000000032	143
0.2	s	Spot	5	1000000031	144
0.2	s	Spot	5	1000000016	145
0.2	s	Spot	5	1000000017	146
0.2	s	Spot	5	1000000018	147
0.2	s	Spot	5	1000000019	148
0.2	s	Spot	5	1000000020	149
0.2	s	Spot	5	1000000021	150
0.2	s	Spot	5	1000000033	151
0.2	s	Spot	5	1000000022	152
0.2	s	Spot	5	1000000023	153
0.2	s	Spot	5	1000000024	154
0.2	s	Spot	5	1000000025	155
0.2	s	Spot	5	1000000026	156
0.2	s	Spot	5	1000000028	157
0.2	s	Spot	5	1000000029	158
0.25	s	Spot	6	1000000000	159
0.25	s	Spot	6	1000000001	160
0.25	s	Spot	6	1000000034	161
0.25	s	Spot	6	1000000002	162
0.25	s	Spot	6	1000000005	163
0.25	s	Spot	6	1000000004	164
0.25	s	Spot	6	1000000003	165
0.25	s	Spot	6	1000000006	166
0.25	s	Spot	6	1000000007	167
0.25	s	Spot	6	1000000036	168
0.25	s	Spot	6	1000000009	169
0.25	s	Spot	6	1000000010	170
0.25	s	Spot	6	1000000011	171
0.25	s	Spot	6	1000000012	172
0.25	s	Spot	6	1000000013	173
0.25	s	Spot	6	1000000014	174
0.25	s	Spot	6	1000000035	175
0.25	s	Spot	6	1000000015	176
0.25	s	Spot	6	1000000037	177
0.25	s	Spot	6	1000000038	178
0.25	s	Spot	6	1000000031	179
0.25	s	Spot	6	1000000032	180
0.25	s	Spot	6	1000000016	181
0.25	s	Spot	6	1000000039	182
0.25	s	Spot	6	1000000040	183
0.25	s	Spot	6	1000000017	184
0.25	s	Spot	6	1000000018	185
0.25	s	Spot	6	1000000019	186
0.25	s	Spot	6	1000000020	187
0.25	s	Spot	6	1000000021	188
0.25	s	Spot	6	1000000033	189
0.25	s	Spot	6	1000000022	190
0.25	s	Spot	6	1000000023	191
0.25	s	Spot	6	1000000025	192
0.25	s	Spot	6	1000000024	193
0.25	s	Spot	6	1000000026	194
0.25	s	Spot	6	1000000027	195
0.25	s	Spot	6	1000000028	196
0.25	s	Spot	6	1000000029	197
0.25	s	Spot	6	1000000041	198
0.3	s	Spot	7	1000000000	199
0.3	s	Spot	7	1000000001	200
0.3	s	Spot	7	1000000034	201
0.3	s	Spot	7	1000000002	202
0.3	s	Spot	7	1000000042	203
0.3	s	Spot	7	1000000005	204
0.3	s	Spot	7	1000000004	205
0.3	s	Spot	7	1000000003	206
0.3	s	Spot	7	1000000006	207
0.3	s	Spot	7	1000000036	208
0.3	s	Spot	7	1000000007	209
0.3	s	Spot	7	1000000009	210
0.3	s	Spot	7	1000000010	211
0.3	s	Spot	7	1000000008	212
0.3	s	Spot	7	1000000011	213
0.3	s	Spot	7	1000000012	214
0.3	s	Spot	7	1000000013	215
0.3	s	Spot	7	1000000030	216
0.3	s	Spot	7	1000000014	217
0.3	s	Spot	7	1000000035	218
0.3	s	Spot	7	1000000015	219
0.3	s	Spot	7	1000000037	220
0.3	s	Spot	7	1000000043	221
0.3	s	Spot	7	1000000038	222
0.3	s	Spot	7	1000000031	223
0.3	s	Spot	7	1000000032	224
0.3	s	Spot	7	1000000039	225
0.3	s	Spot	7	1000000016	226
0.3	s	Spot	7	1000000040	227
0.3	s	Spot	7	1000000017	228
0.3	s	Spot	7	1000000019	229
0.3	s	Spot	7	1000000018	230
0.3	s	Spot	7	1000000044	231
0.3	s	Spot	7	1000000021	232
0.3	s	Spot	7	1000000033	233
0.3	s	Spot	7	1000000022	234
0.3	s	Spot	7	1000000023	235
0.3	s	Spot	7	1000000024	236
0.3	s	Spot	7	1000000025	237
0.3	s	Spot	7	1000000028	238
0.3	s	Spot	7	1000000029	239
0.3	s	Spot	7	1000000041	240
0.35	s	Spot	8	1000000000	241
0.35	s	Spot	8	1000000045	242
0.35	s	Spot	8	1000000001	243
0.35	s	Spot	8	1000000034	244
0.35	s	Spot	8	1000000002	245
0.35	s	Spot	8	1000000004	246
0.35	s	Spot	8	1000000005	247
0.35	s	Spot	8	1000000003	248
0.35	s	Spot	8	1000000006	249
0.35	s	Spot	8	1000000036	250
0.35	s	Spot	8	1000000007	251
0.35	s	Spot	8	1000000009	252
0.35	s	Spot	8	1000000010	253
0.35	s	Spot	8	1000000008	254
0.35	s	Spot	8	1000000011	255
0.35	s	Spot	8	1000000012	256
0.35	s	Spot	8	1000000046	257
0.35	s	Spot	8	1000000013	258
0.35	s	Spot	8	1000000030	259
0.35	s	Spot	8	1000000035	260
0.35	s	Spot	8	1000000014	261
0.35	s	Spot	8	1000000037	262
0.35	s	Spot	8	1000000015	263
0.35	s	Spot	8	1000000038	264
0.35	s	Spot	8	1000000031	265
0.35	s	Spot	8	1000000032	266
0.35	s	Spot	8	1000000039	267
0.35	s	Spot	8	1000000016	268
0.35	s	Spot	8	1000000040	269
0.35	s	Spot	8	1000000017	270
0.35	s	Spot	8	1000000019	271
0.35	s	Spot	8	1000000018	272
0.35	s	Spot	8	1000000047	273
0.35	s	Spot	8	1000000044	274
0.35	s	Spot	8	1000000020	275
0.35	s	Spot	8	1000000021	276
0.35	s	Spot	8	1000000033	277
0.35	s	Spot	8	1000000022	278
0.35	s	Spot	8	1000000048	279
0.35	s	Spot	8	1000000023	280
0.35	s	Spot	8	1000000025	281
0.35	s	Spot	8	1000000026	282
0.35	s	Spot	8	1000000027	283
0.35	s	Spot	8	1000000028	284
0.35	s	Spot	8	1000000029	285
0.35	s	Spot	8	1000000049	286
0.35	s	Spot	8	1000000041	287
0.4	s	Spot	9	1000000050	288
0.4	s	Spot	9	1000000000	289
0.4	s	Spot	9	1000000045	290
0.4	s	Spot	9	1000000034	291
0.4	s	Spot	9	1000000042	292
0.4	s	Spot	9	1000000002	293
0.4	s	Spot	9	1000000004	294
0.4	s	Spot	9	1000000005	295
0.4	s	Spot	9	1000000006	296
0.4	s	Spot	9	1000000036	297
0.4	s	Spot	9	1000000007	298
0.4	s	Spot	9	1000000009	299
0.4	s	Spot	9	1000000010	300
0.4	s	Spot	9	1000000011	301
0.4	s	Spot	9	1000000008	302
0.4	s	Spot	9	1000000046	303
0.4	s	Spot	9	1000000013	304
0.4	s	Spot	9	1000000030	305
0.4	s	Spot	9	1000000037	306
0.4	s	Spot	9	1000000015	307
0.4	s	Spot	9	1000000043	308
0.4	s	Spot	9	1000000038	309
0.4	s	Spot	9	1000000031	310
0.4	s	Spot	9	1000000039	311
0.4	s	Spot	9	1000000016	312
0.4	s	Spot	9	1000000040	313
0.4	s	Spot	9	1000000017	314
0.4	s	Spot	9	1000000019	315
0.4	s	Spot	9	1000000018	316
0.4	s	Spot	9	1000000051	317
0.4	s	Spot	9	1000000047	318
0.4	s	Spot	9	1000000044	319
0.4	s	Spot	9	1000000020	320
0.4	s	Spot	9	1000000021	321
0.4	s	Spot	9	1000000033	322
0.4	s	Spot	9	1000000022	323
0.4	s	Spot	9	1000000052	324
0.4	s	Spot	9	1000000048	325
0.4	s	Spot	9	1000000023	326
0.4	s	Spot	9	1000000024	327
0.4	s	Spot	9	1000000025	328
0.4	s	Spot	9	1000000026	329
0.4	s	Spot	9	1000000028	330
0.4	s	Spot	9	1000000029	331
0.4	s	Spot	9	1000000041	332
0.45	s	Spot	10	1000000053	333
0.45	s	Spot	10	1000000000	334
0.45	s	Spot	10	1000000045	335
0.45	s	Spot	10	1000000001	336
0.45	s	Spot	10	1000000034	337
0.45	s	Spot	10	1000000042	338
0.45	s	Spot	10	1000000002	339
0.45	s	Spot	10	1000000054	340
0.45	s	Spot	10	1000000004	341
0.45	s	Spot	10	1000000005	342
0.45	s	Spot	10	1000000003	343
0.45	s	Spot	10	1000000036	344
0.45	s	Spot	10	1000000007	345
0.45	s	Spot	10	1000000009	346
0.45	s	Spot	10	1000000010	347
0.45	s	Spot	10	1000000008	348
0.45	s	Spot	10	1000000011	349
0.45	s	Spot	10	1000000012	350
0.45	s	Spot	10	1000000046	351
0.45	s	Spot	10	1000000013	352
0.45	s	Spot	10	1000000030	353
0.45	s	Spot	10	1000000035	354
0.45	s	Spot	10	1000000014	355
0.45	s	Spot	10	1000000037	356
0.45	s	Spot	10	1000000055	357
0.45	s	Spot	10	1000000038	358
0.45	s	Spot	10	1000000043	359
0.45	s	Spot	10	1000000031	360
0.45	s	Spot	10	1000000039	361
0.45	s	Spot	10	1000000032	362
0.45	s	Spot	10	1000000016	363
0.45	s	Spot	10	1000000056	364
0.45	s	Spot	10	1000000040	365
0.45	s	Spot	10	1000000017	366
0.45	s	Spot	10	1000000018	367
0.45	s	Spot	10	1000000019	368
0.45	s	Spot	10	1000000051	369
0.45	s	Spot	10	1000000047	370
0.45	s	Spot	10	1000000044	371
0.45	s	Spot	10	1000000020	372
0.45	s	Spot	10	1000000021	373
0.45	s	Spot	10	1000000033	374
0.45	s	Spot	10	1000000022	375
0.45	s	Spot	10	1000000057	376
0.45	s	Spot	10	1000000052	377
0.45	s	Spot	10	1000000023	378
0.45	s	Spot	10	1000000024	379
0.45	s	Spot	10	1000000025	380
0.45	s	Spot	10	1000000027	381
0.45	s	Spot	10	1000000026	382
0.45	s	Spot	10	1000000028	383
0.45	s	Spot	10	1000000029	384
0.45	s	Spot	10	1000000049	385
0.45	s	Spot	10	1000000041	386
0.5	s	Spot	11	1000000053	387
0.5	s	Spot	11	1000000050	388
0.5	s	Spot	11	1000000000	389
0.5	s	Spot	11	1000000045	390
0.5	s	Spot	11	1000000001	391
0.5	s	Spot	11	1000000058	392
0.5	s	Spot	11	1000000034	393
0.5	s	Spot	11	1000000002	394
0.5	s	Spot	11	1000000054	395
0.5	s	Spot	11	1000000004	396
0.5	s	Spot	11	1000000003	397
0.5	s	Spot	11	1000000006	398
0.5	s	Spot	11	1000000036	399
0.5	s	Spot	11	1000000007	400
0.5	s	Spot	11	1000000009	401
0.5	s	Spot	11	1000000010	402
0.5	s	Spot	11	1000000011	403
0.5	s	Spot	11	1000000008	404
0.5	s	Spot	11	1000000012	405
0.5	s	Spot	11	1000000046	406
0.5	s	Spot	11	1000000013	407
0.5	s	Spot	11	1000000030	408
0.5	s	Spot	11	1000000035	409
0.5	s	Spot	11	1000000015	410
0.5	s	Spot	11	1000000037	411
0.5	s	Spot	11	1000000043	412
0.5	s	Spot	11	1000000038	413
0.5	s	Spot	11	1000000031	414
0.5	s	Spot	11	1000000039	415
0.5	s	Spot	11	1000000016	416
0.5	s	Spot	11	1000000056	417
0.5	s	Spot	11	1000000040	418
0.5	s	Spot	11	1000000017	419
0.5	s	Spot	11	1000000018	420
0.5	s	Spot	11	1000000019	421
0.5	s	Spot	11	1000000051	422
0.5	s	Spot	11	1000000047	423
0.5	s	Spot	11	1000000020	424
0.5	s	Spot	11	1000000044	425
0.5	s	Spot	11	1000000021	426
0.5	s	Spot	11	1000000033	427
0.5	s	Spot	11	1000000022	428
0.5	s	Spot	11	1000000052	429
0.5	s	Spot	11	1000000057	430
0.5	s	Spot	11	1000000048	431
0.5	s	Spot	11	1000000024	432
0.5	s	Spot	11	1000000026	433
0.5	s	Spot	11	1000000025	434
0.5	s	Spot	11	1000000027	435
0.5	s	Spot	11	1000000028	436
0.5	s	Spot	11	1000000029	437
0.5	s	Spot	11	1000000049	438
0.5	s	Spot	11	1000000041	439
0.55	s	Spot	12	1000000053	440
0.55	s	Spot	12	1000000050	441
0.55	s	Spot	12	1000000045	442
0.55	s	Spot	12	1000000001	443
0.55	s	Spot	12	1000000058	444
0.55	s	Spot	12	1000000034	445
0.55	s	Spot	12	1000000059	446
0.55	s	Spot	12	1000000042	447
0.55	s	Spot	12	1000000002	448
0.55	s	Spot	12	1000000054	449
0.55	s	Spot	12	1000000003	450
0.55	s	Spot	12	1000000005	451
0.55	s	Spot	12	1000000036	452
0.55	s	Spot	12	1000000007	453
0.55	s	Spot	12	1000000009	454
0.55	s	Spot	12	1000000010	455
0.55	s	Spot	12	1000000011	456
0.55	s	Spot	12	1000000008	457
0.55	s	Spot	12	1000000012	458
0.55	s	Spot	12	1000000046	459
0.55	s	Spot	12	1000000060	460
0.55	s	Spot	12	1000000061	461
0.55	s	Spot	12	1000000013	462
0.55	s	Spot	12	1000000030	463
0.55	s	Spot	12	1000000035	464
0.55	s	Spot	12	1000000014	465
0.55	s	Spot	12	1000000015	466
0.55	s	Spot	12	1000000062	467
0.55	s	Spot	12	1000000037	468
0.55	s	Spot	12	1000000055	469
0.55	s	Spot	12	1000000043	470
0.55	s	Spot	12	1000000031	471
0.55	s	Spot	12	1000000056	472
0.55	s	Spot	12	1000000039	473
0.55	s	Spot	12	1000000032	474
0.55	s	Spot	12	1000000016	475
0.55	s	Spot	12	1000000017	476
0.55	s	Spot	12	1000000019	477
0.55	s	Spot	12	1000000018	478
0.55	s	Spot	12	1000000051	479
0.55	s	Spot	12	1000000047	480
0.55	s	Spot	12	1000000044	481
0.55	s	Spot	12	1000000020	482
0.55	s	Spot	12	1000000021	483
0.55	s	Spot	12	1000000033	484
0.55	s	Spot	12	1000000022	485
0.55	s	Spot	12	1000000052	486
0.55	s	Spot	12	1000000057	487
0.55	s	Spot	12	1000000048	488
0.55	s	Spot	12	1000000023	489
0.55	s	Spot	12	1000000024	490
0.55	s	Spot	12	1000000026	491
0.55	s	Spot	12	1000000025	492
0.55	s	Spot	12	1000000027	493
0.55	s	Spot	12	1000000028	494
0.55	s	Spot	12	1000000029	495
0.55	s	Spot	12	1000000049	496
0.55	s	Spot	12	1000000041	497
0.6	s	Spot	13	1000000053	498
0.6	s	Spot	13	1000000050	499
0.6	s	Spot	13	1000000045	500
0.6	s	Spot	13	1000000001	501
0.6	s	Spot	13	1000000058	502
0.6	s	Spot	13	1000000034	503
0.6	s	Spot	13	1000000059	504
0.6	s	Spot	13	1000000042	505
0.6	s	Spot	13	1000000002	506
0.6	s	Spot	13	1000000004	507
0.6	s	Spot	13	1000000003	508
0.6	s	Spot	13	1000000036	509
0.6	s	Spot	13	1000000005	510
0.6	s	Spot	13	1000000006	511
0.6	s	Spot	13	1000000007	512
0.6	s	Spot	13	1000000009	513
0.6	s	Spot	13	1000000010	514
0.6	s	Spot	13	1000000012	515
0.6	s	Spot	13	1000000008	516
0.6	s	Spot	13	1000000060	517
0.6	s	Spot	13	1000000046	518
0.6	s	Spot	13	1000000061	519
0.6	s	Spot	13	1000000013	520
0.6	s	Spot	13	1000000035	521
0.6	s	Spot	13	1000000030	522
0.6	s	Spot	13	1000000014	523
0.6	s	Spot	13	1000000015	524
0.6	s	Spot	13	1000000037	525
0.6	s	Spot	13	1000000062	526
0.6	s	Spot	13	1000000055	527
0.6	s	Spot	13	1000000043	528
0.6	s	Spot	13	1000000038	529
0.6	s	Spot	13	1000000063	530
0.6	s	Spot	13	1000000031	531
0.6	s	Spot	13	1000000039	532
0.6	s	Spot	13	1000000016	533
0.6	s	Spot	13	1000000056	534
0.6	s	Spot	13	1000000032	535
0.6	s	Spot	13	1000000040	536
0.6	s	Spot	13	1000000017	537
0.6	s	Spot	13	1000000018	538
0.6	s	Spot	13	1000000019	539
0.6	s	Spot	13	1000000051	540
0.6	s	Spot	13	1000000047	541
0.6	s	Spot	13	1000000044	542
0.6	s	Spot	13	1000000020	543
0.6	s	Spot	13	1000000021	544
0.6	s	Spot	13	1000000033	545
0.6	s	Spot	13	1000000022	546
0.6	s	Spot	13	1000000052	547
0.6	s	Spot	13	1000000057	548
0.6	s	Spot	13	1000000048	549
0.6	s	Spot	13	1000000023	550
0.6	s	Spot	13	1000000025	551
0.6	s	Spot	13	1000000027	552
0.6	s	Spot	13	1000000026	553
0.6	s	Spot	13	1000000028	554
0.6	s	Spot	13	1000000029	555
0.6	s	Spot	13	1000000049	556
0.6	s	Spot	13	1000000041	557
0.65	s	Spot	14	1000000053	558
0.65	s	Spot	14	1000000050	559
0.65	s	Spot	14	1000000001	560
0.65	s	Spot	14	1000000058	561
0.65	s	Spot	14	1000000034	562
0.65	s	Spot	14	1000000059	563
0.65	s	Spot	14	1000000042	564
0.65	s	Spot	14	1000000002	565
0.65	s	Spot	14	1000000054	566
0.65	s	Spot	14	1000000004	567
0.65	s	Spot	14	1000000003	568
0.65	s	Spot	14	1000000005	569
0.65	s	Spot	14	1000000036	570
0.65	s	Spot	14	1000000007	571
0.65	s	Spot	14	1000000009	572
0.65	s	Spot	14	1000000010	573
0.65	s	Spot	14	1000000012	574
0.65	s	Spot	14	1000000046	575
0.65	s	Spot	14	1000000060	576
0.65	s	Spot	14	1000000061	577
0.65	s	Spot	14	1000000013	578
0.65	s	Spot	14	1000000035	579
0.65	s	Spot	14	1000000030	580
0.65	s	Spot	14	1000000015	581
0.65	s	Spot	14	1000000037	582
0.65	s	Spot	14	1000000062	583
0.65	s	Spot	14	1000000043	584
0.65	s	Spot	14	1000000038	585
0.65	s	Spot	14	1000000063	586
0.65	s	Spot	14	1000000039	587
0.65	s	Spot	14	1000000032	588
0.65	s	Spot	14	1000000016	589
0.65	s	Spot	14	1000000056	590
0.65	s	Spot	14	1000000040	591
0.65	s	Spot	14	1000000017	592
0.65	s	Spot	14	1000000018	593
0.65	s	Spot	14	1000000019	594
0.65	s	Spot	14	1000000051	595
0.65	s	Spot	14	1000000047	596
0.65	s	Spot	14	1000000020	597
0.65	s	Spot	14	1000000044	598
0.65	s	Spot	14	1000000021	599
0.65	s	Spot	14	1000000033	600
0.65	s	Spot	14	1000000052	601
0.65	s	Spot	14	1000000022	602
0.65	s	Spot	14	1000000057	603
0.65	s	Spot	14	1000000048	604
0.65	s	Spot	14	1000000023	605
0.65	s	Spot	14	1000000024	606
0.65	s	Spot	14	1000000027	607
0.65	s	Spot	14	1000000026	608
0.65	s	Spot	14	1000000028	609
0.65	s	Spot	14	1000000064	610
0.65	s	Spot	14	1000000029	611
0.65	s	Spot	14	1000000049	612
0.65	s	Spot	14	1000000041	613
0.7	s	Spot	15	1000000053	614
0.7	s	Spot	15	1000000050	615
0.7	s	Spot	15	1000000045	616
0.7	s	Spot	15	1000000001	617
0.7	s	Spot	15	1000000058	618
0.7	s	Spot	15	1000000065	619
0.7	s	Spot	15	1000000059	620
0.7	s	Spot	15	1000000042	621
0.7	s	Spot	15	1000000054	622
0.7	s	Spot	15	1000000003	623
0.7	s	Spot	15	1000000004	624
0.7	s	Spot	15	1000000036	625
0.7	s	Spot	15	1000000005	626
0.7	s	Spot	15	1000000066	627
0.7	s	Spot	15	1000000009	628
0.7	s	Spot	15	1000000067	629
0.7	s	Spot	15	1000000010	630
0.7	s	Spot	15	1000000012	631
0.7	s	Spot	15	1000000060	632
0.7	s	Spot	15	1000000046	633
0.7	s	Spot	15	1000000068	634
0.7	s	Spot	15	1000000013	635
0.7	s	Spot	15	1000000030	636
0.7	s	Spot	15	1000000014	637
0.7	s	Spot	15	1000000035	638
0.7	s	Spot	15	1000000015	639
0.7	s	Spot	15	1000000037	640
0.7	s	Spot	15	1000000062	641
0.7	s	Spot	15	1000000055	642
0.7	s	Spot	15	1000000038	643
0.7	s	Spot	15	1000000043	644
0.7	s	Spot	15	1000000063	645
0.7	s	Spot	15	1000000039	646
0.7	s	Spot	15	1000000016	647
0.7	s	Spot	15	1000000040	648
0.7	s	Spot	15	1000000017	649
0.7	s	Spot	15	1000000019	650
0.7	s	Spot	15	1000000018	651
0.7	s	Spot	15	1000000051	652
0.7	s	Spot	15	1000000047	653
0.7	s	Spot	15	1000000020	654
0.7	s	Spot	15	1000000044	655
0.7	s	Spot	15	1000000021	656
0.7	s	Spot	15	1000000033	657
0.7	s	Spot	15	1000000022	658
0.7	s	Spot	15	1000000052	659
0.7	s	Spot	15	1000000048	660
0.7	s	Spot	15	1000000057	661
0.7	s	Spot	15	1000000023	662
0.7	s	Spot	15	1000000024	663
0.7	s	Spot	15	1000000026	664
0.7	s	Spot	15	1000000027	665
0.7	s	Spot	15	1000000028	666
0.7	s	Spot	15	1000000064	667
0.7	s	Spot	15	1000000029	668
0.7	s	Spot	15	1000000049	669
0.7	s	Spot	15	1000000041	670
0.75	s	Spot	16	1000000053	671
0.75	s	Spot	16	1000000050	672
0.75	s	Spot	16	1000000001	673
0.75	s	Spot	16	1000000058	674
0.75	s	Spot	16	1000000065	675
0.75	s	Spot	16	1000000059	676
0.75	s	Spot	16	1000000042	677
0.75	s	Spot	16	1000000003	678
0.75	s	Spot	16	1000000004	679
0.75	s	Spot	16	1000000005	680
0.75	s	Spot	16	1000000036	681
0.75	s	Spot	16	1000000066	682
0.75	s	Spot	16	1000000069	683
0.75	s	Spot	16	1000000009	684
0.75	s	Spot	16	1000000010	685
0.75	s	Spot	16	1000000067	686
0.75	s	Spot	16	1000000012	687
0.75	s	Spot	16	1000000046	688
0.75	s	Spot	16	1000000060	689
0.75	s	Spot	16	1000000068	690
0.75	s	Spot	16	1000000061	691
0.75	s	Spot	16	1000000013	692
0.75	s	Spot	16	1000000030	693
0.75	s	Spot	16	1000000055	694
0.75	s	Spot	16	1000000037	695
0.75	s	Spot	16	1000000062	696
0.75	s	Spot	16	1000000038	697
0.75	s	Spot	16	1000000043	698
0.75	s	Spot	16	1000000070	699
0.75	s	Spot	16	1000000039	700
0.75	s	Spot	16	1000000056	701
0.75	s	Spot	16	1000000040	702
0.75	s	Spot	16	1000000016	703
0.75	s	Spot	16	1000000017	704
0.75	s	Spot	16	1000000018	705
0.75	s	Spot	16	1000000019	706
0.75	s	Spot	16	1000000051	707
0.75	s	Spot	16	1000000047	708
0.75	s	Spot	16	1000000020	709
0.75	s	Spot	16	1000000044	710
0.75	s	Spot	16	1000000021	711
0.75	s	Spot	16	1000000033	712
0.75	s	Spot	16	1000000022	713
0.75	s	Spot	16	1000000052	714
0.75	s	Spot	16	1000000057	715
0.75	s	Spot	16	1000000048	716
0.75	s	Spot	16	1000000023	717
0.75	s	Spot	16	1000000071	718
0.75	s	Spot	16	1000000072	719
0.75	s	Spot	16	1000000024	720
0.75	s	Spot	16	1000000028	721
0.75	s	Spot	16	1000000064	722
0.75	s	Spot	16	1000000029	723
0.75	s	Spot	16	1000000049	724
0.75	s	Spot	16	1000000041	725
0.8	s	Spot	17	1000000053	726
0.8	s	Spot	17	1000000050	727
0.8	s	Spot	17	1000000045	728
0.8	s	Spot	17	1000000001	729
0.8	s	Spot	17	1000000058	730
0.8	s	Spot	17	1000000065	731
0.8	s	Spot	17	1000000059	732
0.8	s	Spot	17	1000000073	733
0.8	s	Spot	17	1000000042	734
0.8	s	Spot	17	1000000074	735
0.8	s	Spot	17	1000000054	736
0.8	s	Spot	17	1000000003	737
0.8	s	Spot	17	1000000005	738
0.8	s	Spot	17	1000000036	739
0.8	s	Spot	17	1000000066	740
0.8	s	Spot	17	1000000069	741
0.8	s	Spot	17	1000000009	742
0.8	s	Spot	17	1000000075	743
0.8	s	Spot	17	1000000067	744
0.8	s	Spot	17	1000000012	745
0.8	s	Spot	17	1000000046	746
0.8	s	Spot	17	1000000060	747
0.8	s	Spot	17	1000000068	748
0.8	s	Spot	17	1000000061	749
0.8	s	Spot	17	1000000030	750
0.8	s	Spot	17	1000000062	751
0.8	s	Spot	17	1000000043	752
0.8	s	Spot	17	1000000063	753
0.8	s	Spot	17	1000000039	754
0.8	s	Spot	17	1000000056	755
0.8	s	Spot	17	1000000016	756
0.8	s	Spot	17	1000000076	757
0.8	s	Spot	17	1000000017	758
0.8	s	Spot	17	1000000018	759
0.8	s	Spot	17	1000000051	760
0.8	s	Spot	17	1000000047	761
0.8	s	Spot	17	1000000044	762
0.8	s	Spot	17	1000000020	763
0.8	s	Spot	17	1000000021	764
0.8	s	Spot	17	1000000022	765
0.8	s	Spot	17	1000000033	766
0.8	s	Spot	17	1000000052	767
0.8	s	Spot	17	1000000048	768
0.8	s	Spot	17	1000000057	769
0.8	s	Spot	17	1000000023	770
0.8	s	Spot	17	1000000071	771
0.8	s	Spot	17	1000000072	772
0.8	s	Spot	17	1000000024	773
0.8	s	Spot	17	1000000028	774
0.8	s	Spot	17	1000000064	775
0.8	s	Spot	17	1000000029	776
0.8	s	Spot	17	1000000049	777
0.8	s	Spot	17	1000000041	778
0.85	s	Spot	18	1000000053	779
0.85	s	Spot	18	1000000050	780
0.85	s	Spot	18	1000000077	781
0.85	s	Spot	18	1000000058	782
0.85	s	Spot	18	1000000065	783
0.85	s	Spot	18	1000000078	784
0.85	s	Spot	18	1000000073	785
0.85	s	Spot	18	1000000079	786
0.85	s	Spot	18	1000000054	787
0.85	s	Spot	18	1000000074	788
0.85	s	Spot	18	1000000003	789
0.85	s	Spot	18	1000000005	790
0.85	s	Spot	18	1000000036	791
0.85	s	Spot	18	1000000066	792
0.85	s	Spot	18	1000000009	793
0.85	s	Spot	18	1000000075	794
0.85	s	Spot	18	1000000010	795
0.85	s	Spot	18	1000000067	796
0.85	s	Spot	18	1000000012	797
0.85	s	Spot	18	1000000046	798
0.85	s	Spot	18	1000000060	799
0.85	s	Spot	18	1000000061	800
0.85	s	Spot	18	1000000055	801
0.85	s	Spot	18	1000000062	802
0.85	s	Spot	18	1000000043	803
0.85	s	Spot	18	1000000063	804
0.85	s	Spot	18	1000000070	805
0.85	s	Spot	18	1000000039	806
0.85	s	Spot	18	1000000080	807
0.85	s	Spot	18	1000000040	808
0.85	s	Spot	18	1000000076	809
0.85	s	Spot	18	1000000017	810
0.85	s	Spot	18	1000000018	811
0.85	s	Spot	18	1000000019	812
0.85	s	Spot	18	1000000051	813
0.85	s	Spot	18	1000000047	814
0.85	s	Spot	18	1000000044	815
0.85	s	Spot	18	1000000020	816
0.85	s	Spot	18	1000000021	817
0.85	s	Spot	18	1000000033	818
0.85	s	Spot	18	1000000052	819
0.85	s	Spot	18	1000000022	820
0.85	s	Spot	18	1000000048	821
0.85	s	Spot	18	1000000057	822
0.85	s	Spot	18	1000000071	823
0.85	s	Spot	18	1000000023	824
0.85	s	Spot	18	1000000024	825
0.85	s	Spot	18	1000000072	826
0.85	s	Spot	18	1000000081	827
0.85	s	Spot	18	1000000028	828
0.85	s	Spot	18	1000000064	829
0.85	s	Spot	18	1000000029	830
0.85	s	Spot	18	1000000049	831
0.85	s	Spot	18	1000000041	832
0.9	s	Spot	19	1000000053	833
0.9	s	Spot	19	1000000050	834
0.9	s	Spot	19	1000000045	835
0.9	s	Spot	19	1000000077	836
0.9	s	Spot	19	1000000058	837
0.9	s	Spot	19	1000000059	838
0.9	s	Spot	19	1000000065	839
0.9	s	Spot	19	1000000078	840
0.9	s	Spot	19	1000000073	841
0.9	s	Spot	19	1000000079	842
0.9	s	Spot	19	1000000074	843
0.9	s	Spot	19	1000000054	844
0.9	s	Spot	19	1000000003	845
0.9	s	Spot	19	1000000005	846
0.9	s	Spot	19	1000000036	847
0.9	s	Spot	19	1000000066	848
0.9	s	Spot	19	1000000069	849
0.9	s	Spot	19	1000000009	850
0.9	s	Spot	19	1000000082	851
0.9	s	Spot	19	1000000012	852
0.9	s	Spot	19	1000000068	853
0.9	s	Spot	19	1000000060	854
0.9	s	Spot	19	1000000046	855
0.9	s	Spot	19	1000000061	856
0.9	s	Spot	19	1000000055	857
0.9	s	Spot	19	1000000062	858
0.9	s	Spot	19	1000000043	859
0.9	s	Spot	19	1000000070	860
0.9	s	Spot	19	1000000039	861
0.9	s	Spot	19	1000000080	862
0.9	s	Spot	19	1000000056	863
0.9	s	Spot	19	1000000076	864
0.9	s	Spot	19	1000000017	865
0.9	s	Spot	19	1000000018	866
0.9	s	Spot	19	1000000019	867
0.9	s	Spot	19	1000000051	868
0.9	s	Spot	19	1000000047	869
0.9	s	Spot	19	1000000044	870
0.9	s	Spot	19	1000000020	871
0.9	s	Spot	19	1000000021	872
0.9	s	Spot	19	1000000033	873
0.9	s	Spot	19	1000000052	874
0.9	s	Spot	19	1000000022	875
0.9	s	Spot	19	1000000048	876
0.9	s	Spot	19	1000000057	877
0.9	s	Spot	19	1000000083	878
0.9	s	Spot	19	1000000071	879
0.9	s	Spot	19	1000000023	880
0.9	s	Spot	19	1000000024	881
0.9	s	Spot	19	1000000081	882
0.9	s	Spot	19	1000000028	883
0.9	s	Spot	19	1000000064	884
0.9	s	Spot	19	1000000029	885
0.9	s	Spot	19	1000000041	886
0.9	s	Spot	19	1000000049	887
0.95	s	Spot	20	1000000053	888
0.95	s	Spot	20	1000000050	889
0.95	s	Spot	20	1000000077	890
0.95	s	Spot	20	1000000058	891
0.95	s	Spot	20	1000000065	892
0.95	s	Spot	20	1000000073	893
0.95	s	Spot	20	1000000079	894
0.95	s	Spot	20	1000000078	895
0.95	s	Spot	20	1000000054	896
0.95	s	Spot	20	1000000003	897
0.95	s	Spot	20	1000000074	898
0.95	s	Spot	20	1000000005	899
0.95	s	Spot	20	1000000036	900
0.95	s	Spot	20	1000000066	901
0.95	s	Spot	20	1000000069	902
0.95	s	Spot	20	1000000082	903
0.95	s	Spot	20	1000000067	904
0.95	s	Spot	20	1000000068	905
0.95	s	Spot	20	1000000075	906
0.95	s	Spot	20	1000000012	907
0.95	s	Spot	20	1000000060	908
0.95	s	Spot	20	1000000061	909
0.95	s	Spot	20	1000000055	910
0.95	s	Spot	20	1000000062	911
0.95	s	Spot	20	1000000063	912
0.95	s	Spot	20	1000000043	913
0.95	s	Spot	20	1000000070	914
0.95	s	Spot	20	1000000039	915
0.95	s	Spot	20	1000000040	916
0.95	s	Spot	20	1000000076	917
0.95	s	Spot	20	1000000084	918
0.95	s	Spot	20	1000000017	919
0.95	s	Spot	20	1000000018	920
0.95	s	Spot	20	1000000019	921
0.95	s	Spot	20	1000000051	922
0.95	s	Spot	20	1000000047	923
0.95	s	Spot	20	1000000044	924
0.95	s	Spot	20	1000000020	925
0.95	s	Spot	20	1000000021	926
0.95	s	Spot	20	1000000052	927
0.95	s	Spot	20	1000000022	928
0.95	s	Spot	20	1000000033	929
0.95	s	Spot	20	1000000057	930
0.95	s	Spot	20	1000000048	931
0.95	s	Spot	20	1000000071	932
0.95	s	Spot	20	1000000083	933
0.95	s	Spot	20	1000000023	934
0.95	s	Spot	20	1000000024	935
0.95	s	Spot	20	1000000072	936
0.95	s	Spot	20	1000000081	937
0.95	s	Spot	20	1000000028	938
0.95	s	Spot	20	1000000064	939
0.95	s	Spot	20	1000000029	940
0.95	s	Spot	20	1000000041	941
0.95	s	Spot	20	1000000049	942
1	s	Spot	21	1000000053	943
1	s	Spot	21	1000000050	944
1	s	Spot	21	1000000045	945
1	s	Spot	21	1000000077	946
1	s	Spot	21	1000000065	947
1	s	Spot	21	1000000059	948
1	s	Spot	21	1000000073	949
1	s	Spot	21	1000000079	950
1	s	Spot	21	1000000054	951
1	s	Spot	21	1000000003	952
1	s	Spot	21	1000000074	953
1	s	Spot	21	1000000085	954
1	s	Spot	21	1000000066	955
1	s	Spot	21	1000000036	956
1	s	Spot	21	1000000069	957
1	s	Spot	21	1000000009	958
1	s	Spot	21	1000000082	959
1	s	Spot	21	1000000068	960
1	s	Spot	21	1000000067	961
1	s	Spot	21	1000000075	962
1	s	Spot	21	1000000046	963
1	s	Spot	21	1000000060	964
1	s	Spot	21	1000000061	965
1	s	Spot	21	1000000062	966
1	s	Spot	21	1000000086	967
1	s	Spot	21	1000000087	968
1	s	Spot	21	1000000063	969
1	s	Spot	21	1000000070	970
1	s	Spot	21	1000000080	971
1	s	Spot	21	1000000039	972
1	s	Spot	21	1000000040	973
1	s	Spot	21	1000000056	974
1	s	Spot	21	1000000076	975
1	s	Spot	21	1000000017	976
1	s	Spot	21	1000000084	977
1	s	Spot	21	1000000018	978
1	s	Spot	21	1000000051	979
1	s	Spot	21	1000000019	980
1	s	Spot	21	1000000047	981
1	s	Spot	21	1000000020	982
1	s	Spot	21	1000000044	983
1	s	Spot	21	1000000021	984
1	s	Spot	21	1000000033	985
1	s	Spot	21	1000000052	986
1	s	Spot	21	1000000022	987
1	s	Spot	21	1000000057	988
1	s	Spot	21	1000000048	989
1	s	Spot	21	1000000071	990
1	s	Spot	21	1000000083	991
1	s	Spot	21	1000000023	992
1	s	Spot	21	1000000024	993
1	s	Spot	21	1000000081	994
1	s	Spot	21	1000000028	995
1	s	Spot	21	1000000064	996
1	s	Spot	21	1000000029	997
1	s	Spot	21	1000000041	998
1.05	s	Spot	22	1000000053	999
1.05	s	Spot	22	1000000050	1000
1.05	s	Spot	22	1000000077	1001
1.05	s	Spot	22	1000000058	1002
1.05	s	Spot	22	1000000059	1003
1.05	s	Spot	22	1000000065	1004
1.05	s	Spot	22	1000000073	1005
1.05	s	Spot	22	1000000078	1006
1.05	s	Spot	22	1000000079	1007
1.05	s	Spot	22	1000000054	1008
1.05	s	Spot	22	1000000074	1009
1.05	s	Spot	22	1000000085	1010
1.05	s	Spot	22	1000000003	1011
1.05	s	Spot	22	1000000066	1012
1.05	s	Spot	22	1000000036	1013
1.05	s	Spot	22	1000000069	1014
1.05	s	Spot	22	1000000082	1015
1.05	s	Spot	22	1000000068	1016
1.05	s	Spot	22	1000000067	1017
1.05	s	Spot	22	1000000075	1018
1.05	s	Spot	22	1000000046	1019
1.05	s	Spot	22	1000000060	1020
1.05	s	Spot	22	1000000061	1021
1.05	s	Spot	22	1000000086	1022
1.05	s	Spot	22	1000000062	1023
1.05	s	Spot	22	1000000087	1024
1.05	s	Spot	22	1000000070	1025
1.05	s	Spot	22	1000000080	1026
1.05	s	Spot	22	1000000040	1027
1.05	s	Spot	22	1000000076	1028
1.05	s	Spot	22	1000000017	1029
1.05	s	Spot	22	1000000084	1030
1.05	s	Spot	22	1000000018	1031
1.05	s	Spot	22	1000000019	1032
1.05	s	Spot	22	1000000047	1033
1.05	s	Spot	22	1000000044	1034
1.05	s	Spot	22	1000000020	1035
1.05	s	Spot	22	1000000021	1036
1.05	s	Spot	22	1000000033	1037
1.05	s	Spot	22	1000000052	1038
1.05	s	Spot	22	1000000022	1039
1.05	s	Spot	22	1000000048	1040
1.05	s	Spot	22	1000000057	1041
1.05	s	Spot	22	1000000071	1042
1.05	s	Spot	22	1000000023	1043
1.05	s	Spot	22	1000000072	1044
1.05	s	Spot	22	1000000081	1045
1.05	s	Spot	22	1000000028	1046
1.05	s	Spot	22	1000000064	1047
1.05	s	Spot	22	1000000029	1048
1.05	s	Spot	22	1000000041	1049
1.1	s	Spot	23	1000000053	1050
1.1	s	Spot	23	1000000050	1051
1.1	s	Spot	23	1000000077	1052
1.1	s	Spot	23	1000000058	1053
1.1	s	Spot	23	1000000059	1054
1.1	s	Spot	23	1000000073	1055
1.1	s	Spot	23	1000000078	1056
1.1	s	Spot	23	1000000079	1057
1.1	s	Spot	23	1000000074	1058
1.1	s	Spot	23	1000000085	1059
1.1	s	Spot	23	1000000003	1060
1.1	s	Spot	23	1000000066	1061
1.1	s	Spot	23	1000000009	1062
1.1	s	Spot	23	1000000082	1063
1.1	s	Spot	23	1000000068	1064
1.1	s	Spot	23	1000000067	1065
1.1	s	Spot	23	1000000075	1066
1.1	s	Spot	23	1000000060	1067
1.1	s	Spot	23	1000000046	1068
1.1	s	Spot	23	1000000088	1069
1.1	s	Spot	23	1000000061	1070
1.1	s	Spot	23	1000000089	1071
1.1	s	Spot	23	1000000086	1072
1.1	s	Spot	23	1000000087	1073
1.1	s	Spot	23	1000000063	1074
1.1	s	Spot	23	1000000090	1075
1.1	s	Spot	23	1000000091	1076
1.1	s	Spot	23	1000000080	1077
1.1	s	Spot	23	1000000039	1078
1.1	s	Spot	23	1000000056	1079
1.1	s	Spot	23	1000000076	1080
1.1	s	Spot	23	1000000084	1081
1.1	s	Spot	23	1000000018	1082
1.1	s	Spot	23	1000000047	1083
1.1	s	Spot	23	1000000044	1084
1.1	s	Spot	23	1000000020	1085
1.1	s	Spot	23	1000000021	1086
1.1	s	Spot	23	1000000033	1087
1.1	s	Spot	23	1000000022	1088
1.1	s	Spot	23	1000000052	1089
1.1	s	Spot	23	1000000048	1090
1.1	s	Spot	23	1000000057	1091
1.1	s	Spot	23	1000000071	1092
1.1	s	Spot	23	1000000083	1093
1.1	s	Spot	23	1000000023	1094
1.1	s	Spot	23	1000000081	1095
1.1	s	Spot	23	1000000028	1096
1.1	s	Spot	23	1000000064	1097
1.1	s	Spot	23	1000000029	1098
1.1	s	Spot	23	1000000041	1099
1.15	s	Spot	24	1000000053	1100
1.15	s	Spot	24	1000000092	1101
1.15	s	Spot	24	1000000059	1102
1.15	s	Spot	24	1000000065	1103
1.15	s	Spot	24	1000000073	1104
1.15	s	Spot	24	1000000078	1105
1.15	s	Spot	24	1000000079	1106
1.15	s	Spot	24	1000000074	1107
1.15	s	Spot	24	1000000085	1108
1.15	s	Spot	24	1000000003	1109
1.15	s	Spot	24	1000000093	1110
1.15	s	Spot	24	1000000066	1111
1.15	s	Spot	24	1000000036	1112
1.15	s	Spot	24	1000000069	1113
1.15	s	Spot	24	1000000009	1114
1.15	s	Spot	24	1000000082	1115
1.15	s	Spot	24	1000000068	1116
1.15	s	Spot	24	1000000067	1117
1.15	s	Spot	24	1000000075	1118
1.15	s	Spot	24	1000000046	1119
1.15	s	Spot	24	1000000061	1120
1.15	s	Spot	24	1000000088	1121
1.15	s	Spot	24	1000000089	1122
1.15	s	Spot	24	1000000090	1123
1.15	s	Spot	24	1000000080	1124
1.15	s	Spot	24	1000000091	1125
1.15	s	Spot	24	1000000070	1126
1.15	s	Spot	24	1000000056	1127
1.15	s	Spot	24	1000000076	1128
1.15	s	Spot	24	1000000084	1129
1.15	s	Spot	24	1000000018	1130
1.15	s	Spot	24	1000000047	1131
1.15	s	Spot	24	1000000044	1132
1.15	s	Spot	24	1000000020	1133
1.15	s	Spot	24	1000000021	1134
1.15	s	Spot	24	1000000033	1135
1.15	s	Spot	24	1000000022	1136
1.15	s	Spot	24	1000000057	1137
1.15	s	Spot	24	1000000048	1138
1.15	s	Spot	24	1000000071	1139
1.15	s	Spot	24	1000000072	1140
1.15	s	Spot	24	1000000083	1141
1.15	s	Spot	24	1000000081	1142
1.15	s	Spot	24	1000000028	1143
1.15	s	Spot	24	1000000064	1144
1.15	s	Spot	24	1000000029	1145
1.15	s	Spot	24	1000000094	1146
1.15	s	Spot	24	1000000041	1147
1.2	s	Spot	25	1000000053	1148
1.2	s	Spot	25	1000000092	1149
1.2	s	Spot	25	1000000077	1150
1.2	s	Spot	25	1000000058	1151
1.2	s	Spot	25	1000000079	1152
1.2	s	Spot	25	1000000073	1153
1.2	s	Spot	25	1000000078	1154
1.2	s	Spot	25	1000000074	1155
1.2	s	Spot	25	1000000085	1156
1.2	s	Spot	25	1000000003	1157
1.2	s	Spot	25	1000000093	1158
1.2	s	Spot	25	1000000066	1159
1.2	s	Spot	25	1000000036	1160
1.2	s	Spot	25	1000000069	1161
1.2	s	Spot	25	1000000082	1162
1.2	s	Spot	25	1000000009	1163
1.2	s	Spot	25	1000000068	1164
1.2	s	Spot	25	1000000067	1165
1.2	s	Spot	25	1000000075	1166
1.2	s	Spot	25	1000000046	1167
1.2	s	Spot	25	1000000088	1168
1.2	s	Spot	25	1000000089	1169
1.2	s	Spot	25	1000000086	1170
1.2	s	Spot	25	1000000090	1171
1.2	s	Spot	25	1000000063	1172
1.2	s	Spot	25	1000000087	1173
1.2	s	Spot	25	1000000080	1174
1.2	s	Spot	25	1000000091	1175
1.2	s	Spot	25	1000000070	1176
1.2	s	Spot	25	1000000039	1177
1.2	s	Spot	25	1000000076	1178
1.2	s	Spot	25	1000000084	1179
1.2	s	Spot	25	1000000018	1180
1.2	s	Spot	25	1000000047	1181
1.2	s	Spot	25	1000000044	1182
1.2	s	Spot	25	1000000020	1183
1.2	s	Spot	25	1000000021	1184
1.2	s	Spot	25	1000000033	1185
1.2	s	Spot	25	1000000022	1186
1.2	s	Spot	25	1000000057	1187
1.2	s	Spot	25	1000000048	1188
1.2	s	Spot	25	1000000071	1189
1.2	s	Spot	25	1000000083	1190
1.2	s	Spot	25	1000000081	1191
1.2	s	Spot	25	1000000028	1192
1.2	s	Spot	25	1000000064	1193
1.2	s	Spot	25	1000000029	1194
1.2	s	Spot	25	1000000094	1195
1.2	s	Spot	25	1000000041	1196
1.25	s	Spot	26	1000000053	1197
1.25	s	Spot	26	1000000092	1198
1.25	s	Spot	26	1000000065	1199
1.25	s	Spot	26	1000000078	1200
1.25	s	Spot	26	1000000079	1201
1.25	s	Spot	26	1000000074	1202
1.25	s	Spot	26	1000000085	1203
1.25	s	Spot	26	1000000003	1204
1.25	s	Spot	26	1000000093	1205
1.25	s	Spot	26	1000000036	1206
1.25	s	Spot	26	1000000066	1207
1.25	s	Spot	26	1000000082	1208
1.25	s	Spot	26	1000000009	1209
1.25	s	Spot	26	1000000075	1210
1.25	s	Spot	26	1000000067	1211
1.25	s	Spot	26	1000000046	1212
1.25	s	Spot	26	1000000088	1213
1.25	s	Spot	26	1000000089	1214
1.25	s	Spot	26	1000000086	1215
1.25	s	Spot	26	1000000090	1216
1.25	s	Spot	26	1000000063	1217
1.25	s	Spot	26	1000000087	1218
1.25	s	Spot	26	1000000080	1219
1.25	s	Spot	26	1000000070	1220
1.25	s	Spot	26	1000000039	1221
1.25	s	Spot	26	1000000076	1222
1.25	s	Spot	26	1000000084	1223
1.25	s	Spot	26	1000000018	1224
1.25	s	Spot	26	1000000044	1225
1.25	s	Spot	26	1000000020	1226
1.25	s	Spot	26	1000000021	1227
1.25	s	Spot	26	1000000033	1228
1.25	s	Spot	26	1000000022	1229
1.25	s	Spot	26	1000000057	1230
1.25	s	Spot	26	1000000048	1231
1.25	s	Spot	26	1000000071	1232
1.25	s	Spot	26	1000000072	1233
1.25	s	Spot	26	1000000083	1234
1.25	s	Spot	26	1000000081	1235
1.25	s	Spot	26	1000000028	1236
1.25	s	Spot	26	1000000064	1237
1.25	s	Spot	26	1000000029	1238
1.25	s	Spot	26	1000000094	1239
1.3	s	Spot	27	1000000053	1240
1.3	s	Spot	27	1000000092	1241
1.3	s	Spot	27	1000000077	1242
1.3	s	Spot	27	1000000065	1243
1.3	s	Spot	27	1000000078	1244
1.3	s	Spot	27	1000000079	1245
1.3	s	Spot	27	1000000073	1246
1.3	s	Spot	27	1000000074	1247
1.3	s	Spot	27	1000000085	1248
1.3	s	Spot	27	1000000003	1249
1.3	s	Spot	27	1000000093	1250
1.3	s	Spot	27	1000000036	1251
1.3	s	Spot	27	1000000066	1252
1.3	s	Spot	27	1000000069	1253
1.3	s	Spot	27	1000000082	1254
1.3	s	Spot	27	1000000009	1255
1.3	s	Spot	27	1000000095	1256
1.3	s	Spot	27	1000000067	1257
1.3	s	Spot	27	1000000075	1258
1.3	s	Spot	27	1000000046	1259
1.3	s	Spot	27	1000000088	1260
1.3	s	Spot	27	1000000089	1261
1.3	s	Spot	27	1000000086	1262
1.3	s	Spot	27	1000000090	1263
1.3	s	Spot	27	1000000087	1264
1.3	s	Spot	27	1000000070	1265
1.3	s	Spot	27	1000000080	1266
1.3	s	Spot	27	1000000039	1267
1.3	s	Spot	27	1000000091	1268
1.3	s	Spot	27	1000000076	1269
1.3	s	Spot	27	1000000084	1270
1.3	s	Spot	27	1000000018	1271
1.3	s	Spot	27	1000000047	1272
1.3	s	Spot	27	1000000020	1273
1.3	s	Spot	27	1000000021	1274
1.3	s	Spot	27	1000000033	1275
1.3	s	Spot	27	1000000096	1276
1.3	s	Spot	27	1000000057	1277
1.3	s	Spot	27	1000000048	1278
1.3	s	Spot	27	1000000072	1279
1.3	s	Spot	27	1000000083	1280
1.3	s	Spot	27	1000000081	1281
1.3	s	Spot	27	1000000028	1282
1.3	s	Spot	27	1000000064	1283
1.3	s	Spot	27	1000000029	1284
1.3	s	Spot	27	1000000094	1285
1.3	s	Spot	27	1000000041	1286
1.35	s	Spot	28	1000000053	1287
1.35	s	Spot	28	1000000092	1288
1.35	s	Spot	28	1000000077	1289
1.35	s	Spot	28	1000000097	1290
1.35	s	Spot	28	1000000065	1291
1.35	s	Spot	28	1000000078	1292
1.35	s	Spot	28	1000000079	1293
1.35	s	Spot	28	1000000073	1294
1.35	s	Spot	28	1000000074	1295
1.35	s	Spot	28	1000000085	1296
1.35	s	Spot	28	1000000003	1297
1.35	s	Spot	28	1000000093	1298
1.35	s	Spot	28	1000000036	1299
1.35	s	Spot	28	1000000066	1300
1.35	s	Spot	28	1000000098	1301
1.35	s	Spot	28	1000000069	1302
1.35	s	Spot	28	1000000009	1303
1.35	s	Spot	28	1000000082	1304
1.35	s	Spot	28	1000000067	1305
1.35	s	Spot	28	1000000075	1306
1.35	s	Spot	28	1000000046	1307
1.35	s	Spot	28	1000000088	1308
1.35	s	Spot	28	1000000089	1309
1.35	s	Spot	28	1000000086	1310
1.35	s	Spot	28	1000000099	1311
1.35	s	Spot	28	1000000090	1312
1.35	s	Spot	28	1000000087	1313
1.35	s	Spot	28	1000000070	1314
1.35	s	Spot	28	1000000080	1315
1.35	s	Spot	28	1000000039	1316
1.35	s	Spot	28	1000000091	1317
1.35	s	Spot	28	1000000100	1318
1.35	s	Spot	28	1000000084	1319
1.35	s	Spot	28	1000000018	1320
1.35	s	Spot	28	1000000020	1321
1.35	s	Spot	28	1000000021	1322
1.35	s	Spot	28	1000000033	1323
1.35	s	Spot	28	1000000096	1324
1.35	s	Spot	28	1000000057	1325
1.35	s	Spot	28	1000000048	1326
1.35	s	Spot	28	1000000072	1327
1.35	s	Spot	28	1000000083	1328
1.35	s	Spot	28	1000000081	1329
1.35	s	Spot	28	1000000028	1330
1.35	s	Spot	28	1000000064	1331
1.35	s	Spot	28	1000000029	1332
1.35	s	Spot	28	1000000094	1333
1.35	s	Spot	28	1000000041	1334
1.4	s	Spot	29	1000000053	1335
1.4	s	Spot	29	1000000092	1336
1.4	s	Spot	29	1000000077	1337
1.4	s	Spot	29	1000000097	1338
1.4	s	Spot	29	1000000065	1339
1.4	s	Spot	29	1000000078	1340
1.4	s	Spot	29	1000000073	1341
1.4	s	Spot	29	1000000074	1342
1.4	s	Spot	29	1000000085	1343
1.4	s	Spot	29	1000000093	1344
1.4	s	Spot	29	1000000003	1345
1.4	s	Spot	29	1000000036	1346
1.4	s	Spot	29	1000000066	1347
1.4	s	Spot	29	1000000098	1348
1.4	s	Spot	29	1000000095	1349
1.4	s	Spot	29	1000000082	1350
1.4	s	Spot	29	1000000009	1351
1.4	s	Spot	29	1000000067	1352
1.4	s	Spot	29	1000000075	1353
1.4	s	Spot	29	1000000101	1354
1.4	s	Spot	29	1000000046	1355
1.4	s	Spot	29	1000000088	1356
1.4	s	Spot	29	1000000089	1357
1.4	s	Spot	29	1000000086	1358
1.4	s	Spot	29	1000000099	1359
1.4	s	Spot	29	1000000090	1360
1.4	s	Spot	29	1000000070	1361
1.4	s	Spot	29	1000000087	1362
1.4	s	Spot	29	1000000080	1363
1.4	s	Spot	29	1000000039	1364
1.4	s	Spot	29	1000000091	1365
1.4	s	Spot	29	1000000100	1366
1.4	s	Spot	29	1000000084	1367
1.4	s	Spot	29	1000000018	1368
1.4	s	Spot	29	1000000021	1369
1.4	s	Spot	29	1000000033	1370
1.4	s	Spot	29	1000000096	1371
1.4	s	Spot	29	1000000057	1372
1.4	s	Spot	29	1000000072	1373
1.4	s	Spot	29	1000000081	1374
1.4	s	Spot	29	1000000028	1375
1.4	s	Spot	29	1000000064	1376
1.4	s	Spot	29	1000000029	1377
1.4	s	Spot	29	1000000094	1378
1.4	s	Spot	29	1000000041	1379
1.45	s	Spot	30	1000000053	1380
1.45	s	Spot	30	1000000092	1381
1.45	s	Spot	30	1000000097	1382
1.45	s	Spot	30	1000000102	1383
1.45	s	Spot	30	1000000078	1384
1.45	s	Spot	30	1000000073	1385
1.45	s	Spot	30	1000000103	1386
1.45	s	Spot	30	1000000098	1387
1.45	s	Spot	30	1000000085	1388
1.45	s	Spot	30	1000000003	1389
1.45	s	Spot	30	1000000093	1390
1.45	s	Spot	30	1000000036	1391
1.45	s	Spot	30	1000000066	1392
1.45	s	Spot	30	1000000095	1393
1.45	s	Spot	30	1000000082	1394
1.45	s	Spot	30	1000000009	1395
1.45	s	Spot	30	1000000067	1396
1.45	s	Spot	30	1000000101	1397
1.45	s	Spot	30	1000000046	1398
1.45	s	Spot	30	1000000088	1399
1.45	s	Spot	30	1000000086	1400
1.45	s	Spot	30	1000000089	1401
1.45	s	Spot	30	1000000099	1402
1.45	s	Spot	30	1000000090	1403
1.45	s	Spot	30	1000000070	1404
1.45	s	Spot	30	1000000087	1405
1.45	s	Spot	30	1000000039	1406
1.45	s	Spot	30	1000000091	1407
1.45	s	Spot	30	1000000100	1408
1.45	s	Spot	30	1000000084	1409
1.45	s	Spot	30	1000000018	1410
1.45	s	Spot	30	1000000020	1411
1.45	s	Spot	30	1000000021	1412
1.45	s	Spot	30	1000000033	1413
1.45	s	Spot	30	1000000096	1414
1.45	s	Spot	30	1000000057	1415
1.45	s	Spot	30	1000000072	1416
1.45	s	Spot	30	1000000083	1417
1.45	s	Spot	30	1000000104	1418
1.45	s	Spot	30	1000000081	1419
1.45	s	Spot	30	1000000028	1420
1.45	s	Spot	30	1000000064	1421
1.45	s	Spot	30	1000000041	1422
1.45	s	Spot	30	1000000094	1423
1.5	s	Spot	31	1000000053	1424
1.5	s	Spot	31	1000000092	1425
1.5	s	Spot	31	1000000097	1426
1.5	s	Spot	31	1000000102	1427
1.5	s	Spot	31	1000000078	1428
1.5	s	Spot	31	1000000103	1429
1.5	s	Spot	31	1000000073	1430
1.5	s	Spot	31	1000000098	1431
1.5	s	Spot	31	1000000003	1432
1.5	s	Spot	31	1000000093	1433
1.5	s	Spot	31	1000000074	1434
1.5	s	Spot	31	1000000066	1435
1.5	s	Spot	31	1000000105	1436
1.5	s	Spot	31	1000000095	1437
1.5	s	Spot	31	1000000082	1438
1.5	s	Spot	31	1000000067	1439
1.5	s	Spot	31	1000000101	1440
1.5	s	Spot	31	1000000075	1441
1.5	s	Spot	31	1000000046	1442
1.5	s	Spot	31	1000000088	1443
1.5	s	Spot	31	1000000086	1444
1.5	s	Spot	31	1000000089	1445
1.5	s	Spot	31	1000000106	1446
1.5	s	Spot	31	1000000099	1447
1.5	s	Spot	31	1000000090	1448
1.5	s	Spot	31	1000000070	1449
1.5	s	Spot	31	1000000087	1450
1.5	s	Spot	31	1000000039	1451
1.5	s	Spot	31	1000000091	1452
1.5	s	Spot	31	1000000100	1453
1.5	s	Spot	31	1000000084	1454
1.5	s	Spot	31	1000000018	1455
1.5	s	Spot	31	1000000021	1456
1.5	s	Spot	31	1000000033	1457
1.5	s	Spot	31	1000000096	1458
1.5	s	Spot	31	1000000083	1459
1.5	s	Spot	31	1000000104	1460
1.5	s	Spot	31	1000000028	1461
1.5	s	Spot	31	1000000064	1462
1.5	s	Spot	31	1000000094	1463
1.5	s	Spot	31	1000000041	1464
1.55	s	Spot	32	1000000053	1465
1.55	s	Spot	32	1000000092	1466
1.55	s	Spot	32	1000000102	1467
1.55	s	Spot	32	1000000103	1468
1.55	s	Spot	32	1000000107	1469
1.55	s	Spot	32	1000000085	1470
1.55	s	Spot	32	1000000093	1471
1.55	s	Spot	32	1000000074	1472
1.55	s	Spot	32	1000000036	1473
1.55	s	Spot	32	1000000066	1474
1.55	s	Spot	32	1000000108	1475
1.55	s	Spot	32	1000000095	1476
1.55	s	Spot	32	1000000082	1477
1.55	s	Spot	32	1000000067	1478
1.55	s	Spot	32	1000000075	1479
1.55	s	Spot	32	1000000101	1480
1.55	s	Spot	32	1000000046	1481
1.55	s	Spot	32	1000000088	1482
1.55	s	Spot	32	1000000089	1483
1.55	s	Spot	32	1000000086	1484
1.55	s	Spot	32	1000000106	1485
1.55	s	Spot	32	1000000099	1486
1.55	s	Spot	32	1000000090	1487
1.55	s	Spot	32	1000000087	1488
1.55	s	Spot	32	1000000070	1489
1.55	s	Spot	32	1000000039	1490
1.55	s	Spot	32	1000000091	1491
1.55	s	Spot	32	1000000100	1492
1.55	s	Spot	32	1000000018	1493
1.55	s	Spot	32	1000000020	1494
1.55	s	Spot	32	1000000021	1495
1.55	s	Spot	32	1000000033	1496
1.55	s	Spot	32	1000000096	1497
1.55	s	Spot	32	1000000104	1498
1.55	s	Spot	32	1000000081	1499
1.55	s	Spot	32	1000000028	1500
1.55	s	Spot	32	1000000064	1501
1.55	s	Spot	32	1000000094	1502
1.55	s	Spot	32	1000000041	1503
1.6	s	Spot	33	1000000053	1504
1.6	s	Spot	33	1000000092	1505
1.6	s	Spot	33	1000000097	1506
1.6	s	Spot	33	1000000102	1507
1.6	s	Spot	33	1000000103	1508
1.6	s	Spot	33	1000000098	1509
1.6	s	Spot	33	1000000073	1510
1.6	s	Spot	33	1000000107	1511
1.6	s	Spot	33	1000000093	1512
1.6	s	Spot	33	1000000066	1513
1.6	s	Spot	33	1000000036	1514
1.6	s	Spot	33	1000000074	1515
1.6	s	Spot	33	1000000108	1516
1.6	s	Spot	33	1000000105	1517
1.6	s	Spot	33	1000000095	1518
1.6	s	Spot	33	1000000082	1519
1.6	s	Spot	33	1000000101	1520
1.6	s	Spot	33	1000000075	1521
1.6	s	Spot	33	1000000046	1522
1.6	s	Spot	33	1000000088	1523
1.6	s	Spot	33	1000000089	1524
1.6	s	Spot	33	1000000106	1525
1.6	s	Spot	33	1000000086	1526
1.6	s	Spot	33	1000000099	1527
1.6	s	Spot	33	1000000090	1528
1.6	s	Spot	33	1000000087	1529
1.6	s	Spot	33	1000000091	1530
1.6	s	Spot	33	1000000100	1531
1.6	s	Spot	33	1000000018	1532
1.6	s	Spot	33	1000000021	1533
1.6	s	Spot	33	1000000033	1534
1.6	s	Spot	33	1000000096	1535
1.6	s	Spot	33	1000000083	1536
1.6	s	Spot	33	1000000104	1537
1.6	s	Spot	33	1000000081	1538
1.6	s	Spot	33	1000000028	1539
1.6	s	Spot	33	1000000064	1540
1.6	s	Spot	33	1000000094	1541
1.6	s	Spot	33	1000000041	1542
1.65	s	Spot	34	1000000053	1543
1.65	s	Spot	34	1000000092	1544
1.65	s	Spot	34	1000000109	1545
1.65	s	Spot	34	1000000110	1546
1.65	s	Spot	34	1000000097	1547
1.65	s	Spot	34	1000000111	1548
1.65	s	Spot	34	1000000102	1549
1.65	s	Spot	34	1000000098	1550
1.65	s	Spot	34	1000000103	1551
1.65	s	Spot	34	1000000107	1552
1.65	s	Spot	34	1000000112	1553
1.65	s	Spot	34	1000000093	1554
1.65	s	Spot	34	1000000066	1555
1.65	s	Spot	34	1000000036	1556
1.65	s	Spot	34	1000000074	1557
1.65	s	Spot	34	1000000108	1558
1.65	s	Spot	34	1000000105	1559
1.65	s	Spot	34	1000000082	1560
1.65	s	Spot	34	1000000101	1561
1.65	s	Spot	34	1000000075	1562
1.65	s	Spot	34	1000000046	1563
1.65	s	Spot	34	1000000088	1564
1.65	s	Spot	34	1000000106	1565
1.65	s	Spot	34	1000000086	1566
1.65	s	Spot	34	1000000099	1567
1.65	s	Spot	34	1000000090	1568
1.65	s	Spot	34	1000000087	1569
1.65	s	Spot	34	1000000113	1570
1.65	s	Spot	34	1000000091	1571
1.65	s	Spot	34	1000000100	1572
1.65	s	Spot	34	1000000018	1573
1.65	s	Spot	34	1000000021	1574
1.65	s	Spot	34	1000000033	1575
1.65	s	Spot	34	1000000083	1576
1.65	s	Spot	34	1000000104	1577
1.65	s	Spot	34	1000000081	1578
1.65	s	Spot	34	1000000028	1579
1.65	s	Spot	34	1000000064	1580
1.65	s	Spot	34	1000000094	1581
1.7	s	Spot	35	1000000053	1582
1.7	s	Spot	35	1000000092	1583
1.7	s	Spot	35	1000000109	1584
1.7	s	Spot	35	1000000110	1585
1.7	s	Spot	35	1000000097	1586
1.7	s	Spot	35	1000000102	1587
1.7	s	Spot	35	1000000111	1588
1.7	s	Spot	35	1000000098	1589
1.7	s	Spot	35	1000000103	1590
1.7	s	Spot	35	1000000107	1591
1.7	s	Spot	35	1000000112	1592
1.7	s	Spot	35	1000000114	1593
1.7	s	Spot	35	1000000066	1594
1.7	s	Spot	35	1000000074	1595
1.7	s	Spot	35	1000000105	1596
1.7	s	Spot	35	1000000095	1597
1.7	s	Spot	35	1000000082	1598
1.7	s	Spot	35	1000000075	1599
1.7	s	Spot	35	1000000101	1600
1.7	s	Spot	35	1000000046	1601
1.7	s	Spot	35	1000000115	1602
1.7	s	Spot	35	1000000088	1603
1.7	s	Spot	35	1000000106	1604
1.7	s	Spot	35	1000000099	1605
1.7	s	Spot	35	1000000090	1606
1.7	s	Spot	35	1000000087	1607
1.7	s	Spot	35	1000000113	1608
1.7	s	Spot	35	1000000091	1609
1.7	s	Spot	35	1000000100	1610
1.7	s	Spot	35	1000000021	1611
1.7	s	Spot	35	1000000033	1612
1.7	s	Spot	35	1000000096	1613
1.7	s	Spot	35	1000000083	1614
1.7	s	Spot	35	1000000104	1615
1.7	s	Spot	35	1000000116	1616
1.7	s	Spot	35	1000000081	1617
1.7	s	Spot	35	1000000064	1618
1.7	s	Spot	35	1000000094	1619
1.75	s	Spot	36	1000000053	1620
1.75	s	Spot	36	1000000092	1621
1.75	s	Spot	36	1000000109	1622
1.75	s	Spot	36	1000000110	1623
1.75	s	Spot	36	1000000097	1624
1.75	s	Spot	36	1000000102	1625
1.75	s	Spot	36	1000000098	1626
1.75	s	Spot	36	1000000103	1627
1.75	s	Spot	36	1000000117	1628
1.75	s	Spot	36	1000000107	1629
1.75	s	Spot	36	1000000114	1630
1.75	s	Spot	36	1000000036	1631
1.75	s	Spot	36	1000000105	1632
1.75	s	Spot	36	1000000108	1633
1.75	s	Spot	36	1000000075	1634
1.75	s	Spot	36	1000000101	1635
1.75	s	Spot	36	1000000046	1636
1.75	s	Spot	36	1000000115	1637
1.75	s	Spot	36	1000000106	1638
1.75	s	Spot	36	1000000099	1639
1.75	s	Spot	36	1000000090	1640
1.75	s	Spot	36	1000000087	1641
1.75	s	Spot	36	1000000113	1642
1.75	s	Spot	36	1000000091	1643
1.75	s	Spot	36	1000000100	1644
1.75	s	Spot	36	1000000118	1645
1.75	s	Spot	36	1000000021	1646
1.75	s	Spot	36	1000000033	1647
1.75	s	Spot	36	1000000096	1648
1.75	s	Spot	36	1000000083	1649
1.75	s	Spot	36	1000000104	1650
1.75	s	Spot	36	1000000081	1651
1.75	s	Spot	36	1000000116	1652
1.75	s	Spot	36	1000000064	1653
1.75	s	Spot	36	1000000119	1654
1.75	s	Spot	36	1000000094	1655
1.8	s	Spot	37	1000000053	1656
1.8	s	Spot	37	1000000092	1657
1.8	s	Spot	37	1000000109	1658
1.8	s	Spot	37	1000000110	1659
1.8	s	Spot	37	1000000097	1660
1.8	s	Spot	37	1000000102	1661
1.8	s	Spot	37	1000000111	1662
1.8	s	Spot	37	1000000103	1663
1.8	s	Spot	37	1000000098	1664
1.8	s	Spot	37	1000000117	1665
1.8	s	Spot	37	1000000107	1666
1.8	s	Spot	37	1000000112	1667
1.8	s	Spot	37	1000000114	1668
1.8	s	Spot	37	1000000066	1669
1.8	s	Spot	37	1000000036	1670
1.8	s	Spot	37	1000000095	1671
1.8	s	Spot	37	1000000105	1672
1.8	s	Spot	37	1000000108	1673
1.8	s	Spot	37	1000000075	1674
1.8	s	Spot	37	1000000082	1675
1.8	s	Spot	37	1000000101	1676
1.8	s	Spot	37	1000000115	1677
1.8	s	Spot	37	1000000106	1678
1.8	s	Spot	37	1000000090	1679
1.8	s	Spot	37	1000000113	1680
1.8	s	Spot	37	1000000091	1681
1.8	s	Spot	37	1000000100	1682
1.8	s	Spot	37	1000000118	1683
1.8	s	Spot	37	1000000021	1684
1.8	s	Spot	37	1000000033	1685
1.8	s	Spot	37	1000000096	1686
1.8	s	Spot	37	1000000083	1687
1.8	s	Spot	37	1000000104	1688
1.8	s	Spot	37	1000000081	1689
1.8	s	Spot	37	1000000116	1690
1.8	s	Spot	37	1000000064	1691
1.8	s	Spot	37	1000000119	1692
1.8	s	Spot	37	1000000094	1693
1.85	s	Spot	38	1000000053	1694
1.85	s	Spot	38	1000000092	1695
1.85	s	Spot	38	1000000109	1696
1.85	s	Spot	38	1000000110	1697
1.85	s	Spot	38	1000000097	1698
1.85	s	Spot	38	1000000102	1699
1.85	s	Spot	38	1000000111	1700
1.85	s	Spot	38	1000000103	1701
1.85	s	Spot	38	1000000098	1702
1.85	s	Spot	38	1000000117	1703
1.85	s	Spot	38	1000000112	1704
1.85	s	Spot	38	1000000036	1705
1.85	s	Spot	38	1000000066	1706
1.85	s	Spot	38	1000000114	1707
1.85	s	Spot	38	1000000105	1708
1.85	s	Spot	38	1000000108	1709
1.85	s	Spot	38	1000000101	1710
1.85	s	Spot	38	1000000075	1711
1.85	s	Spot	38	1000000046	1712
1.85	s	Spot	38	1000000115	1713
1.85	s	Spot	38	1000000106	1714
1.85	s	Spot	38	1000000099	1715
1.85	s	Spot	38	1000000090	1716
1.85	s	Spot	38	1000000120	1717
1.85	s	Spot	38	1000000091	1718
1.85	s	Spot	38	1000000100	1719
1.85	s	Spot	38	1000000118	1720
1.85	s	Spot	38	1000000121	1721
1.85	s	Spot	38	1000000021	1722
1.85	s	Spot	38	1000000033	1723
1.85	s	Spot	38	1000000096	1724
1.85	s	Spot	38	1000000104	1725
1.85	s	Spot	38	1000000081	1726
1.85	s	Spot	38	1000000116	1727
1.85	s	Spot	38	1000000064	1728
1.85	s	Spot	38	1000000119	1729
1.85	s	Spot	38	1000000094	1730
1.9	s	Spot	39	1000000053	1731
1.9	s	Spot	39	1000000092	1732
1.9	s	Spot	39	1000000109	1733
1.9	s	Spot	39	1000000110	1734
1.9	s	Spot	39	1000000097	1735
1.9	s	Spot	39	1000000102	1736
1.9	s	Spot	39	1000000111	1737
1.9	s	Spot	39	1000000103	1738
1.9	s	Spot	39	1000000098	1739
1.9	s	Spot	39	1000000117	1740
1.9	s	Spot	39	1000000107	1741
1.9	s	Spot	39	1000000112	1742
1.9	s	Spot	39	1000000066	1743
1.9	s	Spot	39	1000000036	1744
1.9	s	Spot	39	1000000114	1745
1.9	s	Spot	39	1000000105	1746
1.9	s	Spot	39	1000000108	1747
1.9	s	Spot	39	1000000101	1748
1.9	s	Spot	39	1000000122	1749
1.9	s	Spot	39	1000000115	1750
1.9	s	Spot	39	1000000106	1751
1.9	s	Spot	39	1000000090	1752
1.9	s	Spot	39	1000000120	1753
1.9	s	Spot	39	1000000113	1754
1.9	s	Spot	39	1000000091	1755
1.9	s	Spot	39	1000000100	1756
1.9	s	Spot	39	1000000118	1757
1.9	s	Spot	39	1000000121	1758
1.9	s	Spot	39	1000000021	1759
1.9	s	Spot	39	1000000033	1760
1.9	s	Spot	39	1000000104	1761
1.9	s	Spot	39	1000000083	1762
1.9	s	Spot	39	1000000081	1763
1.9	s	Spot	39	1000000116	1764
1.9	s	Spot	39	1000000064	1765
1.9	s	Spot	39	1000000119	1766
1.9	s	Spot	39	1000000094	1767
1.95	s	Spot	40	1000000053	1768
1.95	s	Spot	40	1000000092	1769
1.95	s	Spot	40	1000000110	1770
1.95	s	Spot	40	1000000097	1771
1.95	s	Spot	40	1000000111	1772
1.95	s	Spot	40	1000000103	1773
1.95	s	Spot	40	1000000098	1774
1.95	s	Spot	40	1000000117	1775
1.95	s	Spot	40	1000000112	1776
1.95	s	Spot	40	1000000036	1777
1.95	s	Spot	40	1000000114	1778
1.95	s	Spot	40	1000000105	1779
1.95	s	Spot	40	1000000108	1780
1.95	s	Spot	40	1000000101	1781
1.95	s	Spot	40	1000000046	1782
1.95	s	Spot	40	1000000122	1783
1.95	s	Spot	40	1000000115	1784
1.95	s	Spot	40	1000000106	1785
1.95	s	Spot	40	1000000090	1786
1.95	s	Spot	40	1000000120	1787
1.95	s	Spot	40	1000000113	1788
1.95	s	Spot	40	1000000100	1789
1.95	s	Spot	40	1000000123	1790
1.95	s	Spot	40	1000000118	1791
1.95	s	Spot	40	1000000121	1792
1.95	s	Spot	40	1000000021	1793
1.95	s	Spot	40	1000000033	1794
1.95	s	Spot	40	1000000096	1795
1.95	s	Spot	40	1000000104	1796
1.95	s	Spot	40	1000000083	1797
1.95	s	Spot	40	1000000119	1798
1.95	s	Spot	40	1000000094	1799
2	s	Spot	41	1000000053	1800
2	s	Spot	41	1000000092	1801
2	s	Spot	41	1000000109	1802
2	s	Spot	41	1000000110	1803
2	s	Spot	41	1000000097	1804
2	s	Spot	41	1000000102	1805
2	s	Spot	41	1000000111	1806
2	s	Spot	41	1000000103	1807
2	s	Spot	41	1000000098	1808
2	s	Spot	41	1000000117	1809
2	s	Spot	41	1000000107	1810
2	s	Spot	41	1000000112	1811
2	s	Spot	41	1000000066	1812
2	s	Spot	41	1000000036	1813
2	s	Spot	41	1000000114	1814
2	s	Spot	41	1000000105	1815
2	s	Spot	41	1000000108	1816
2	s	Spot	41	1000000101	1817
2	s	Spot	41	1000000124	1818
2	s	Spot	41	1000000046	1819
2	s	Spot	41	1000000122	1820
2	s	Spot	41	1000000115	1821
2	s	Spot	41	1000000106	1822
2	s	Spot	41	1000000090	1823
2	s	Spot	41	1000000120	1824
2	s	Spot	41	1000000113	1825
2	s	Spot	41	1000000100	1826
2	s	Spot	41	1000000123	1827
2	s	Spot	41	1000000118	1828
2	s	Spot	41	1000000125	1829
2	s	Spot	41	1000000021	1830
2	s	Spot	41	1000000033	1831
2	s	Spot	41	1000000121	1832
2	s	Spot	41	1000000126	1833
2	s	Spot	41	1000000104	1834
2	s	Spot	41	1000000081	1835
2	s	Spot	41	1000000116	1836
2	s	Spot	41	1000000119	1837
2	s	Spot	41	1000000094	1838
2.05	s	Spot	42	1000000053	1839
2.05	s	Spot	42	1000000092	1840
2.05	s	Spot	42	1000000109	1841
2.05	s	Spot	42	1000000102	1842
2.05	s	Spot	42	1000000111	1843
2.05	s	Spot	42	1000000103	1844
2.05	s	Spot	42	1000000098	1845
2.05	s	Spot	42	1000000117	1846
2.05	s	Spot	42	1000000107	1847
2.05	s	Spot	42	1000000112	1848
2.05	s	Spot	42	1000000066	1849
2.05	s	Spot	42	1000000036	1850
2.05	s	Spot	42	1000000114	1851
2.05	s	Spot	42	1000000105	1852
2.05	s	Spot	42	1000000108	1853
2.05	s	Spot	42	1000000101	1854
2.05	s	Spot	42	1000000124	1855
2.05	s	Spot	42	1000000046	1856
2.05	s	Spot	42	1000000122	1857
2.05	s	Spot	42	1000000115	1858
2.05	s	Spot	42	1000000106	1859
2.05	s	Spot	42	1000000090	1860
2.05	s	Spot	42	1000000120	1861
2.05	s	Spot	42	1000000113	1862
2.05	s	Spot	42	1000000100	1863
2.05	s	Spot	42	1000000123	1864
2.05	s	Spot	42	1000000118	1865
2.05	s	Spot	42	1000000125	1866
2.05	s	Spot	42	1000000021	1867
2.05	s	Spot	42	1000000033	1868
2.05	s	Spot	42	1000000121	1869
2.05	s	Spot	42	1000000126	1870
2.05	s	Spot	42	1000000081	1871
2.05	s	Spot	42	1000000116	1872
2.05	s	Spot	42	1000000119	1873
2.05	s	Spot	42	1000000094	1874
2.1	s	Spot	43	1000000053	1875
2.1	s	Spot	43	1000000092	1876
2.1	s	Spot	43	1000000109	1877
2.1	s	Spot	43	1000000110	1878
2.1	s	Spot	43	1000000102	1879
2.1	s	Spot	43	1000000111	1880
2.1	s	Spot	43	1000000103	1881
2.1	s	Spot	43	1000000098	1882
2.1	s	Spot	43	1000000117	1883
2.1	s	Spot	43	1000000112	1884
2.1	s	Spot	43	1000000066	1885
2.1	s	Spot	43	1000000036	1886
2.1	s	Spot	43	1000000114	1887
2.1	s	Spot	43	1000000105	1888
2.1	s	Spot	43	1000000108	1889
2.1	s	Spot	43	1000000101	1890
2.1	s	Spot	43	1000000124	1891
2.1	s	Spot	43	1000000127	1892
2.1	s	Spot	43	1000000115	1893
2.1	s	Spot	43	1000000106	1894
2.1	s	Spot	43	1000000090	1895
2.1	s	Spot	43	1000000120	1896
2.1	s	Spot	43	1000000113	1897
2.1	s	Spot	43	1000000100	1898
2.1	s	Spot	43	1000000123	1899
2.1	s	Spot	43	1000000118	1900
2.1	s	Spot	43	1000000128	1901
2.1	s	Spot	43	1000000125	1902
2.1	s	Spot	43	1000000021	1903
2.1	s	Spot	43	1000000033	1904
2.1	s	Spot	43	1000000121	1905
2.1	s	Spot	43	1000000126	1906
2.1	s	Spot	43	1000000081	1907
2.1	s	Spot	43	1000000116	1908
2.1	s	Spot	43	1000000119	1909
2.1	s	Spot	43	1000000094	1910
2.15	s	Spot	44	1000000053	1911
2.15	s	Spot	44	1000000092	1912
2.15	s	Spot	44	1000000109	1913
2.15	s	Spot	44	1000000110	1914
2.15	s	Spot	44	1000000102	1915
2.15	s	Spot	44	1000000111	1916
2.15	s	Spot	44	1000000098	1917
2.15	s	Spot	44	1000000117	1918
2.15	s	Spot	44	1000000107	1919
2.15	s	Spot	44	1000000066	1920
2.15	s	Spot	44	1000000036	1921
2.15	s	Spot	44	1000000114	1922
2.15	s	Spot	44	1000000105	1923
2.15	s	Spot	44	1000000108	1924
2.15	s	Spot	44	1000000101	1925
2.15	s	Spot	44	1000000124	1926
2.15	s	Spot	44	1000000127	1927
2.15	s	Spot	44	1000000122	1928
2.15	s	Spot	44	1000000115	1929
2.15	s	Spot	44	1000000106	1930
2.15	s	Spot	44	1000000090	1931
2.15	s	Spot	44	1000000120	1932
2.15	s	Spot	44	1000000113	1933
2.15	s	Spot	44	1000000100	1934
2.15	s	Spot	44	1000000123	1935
2.15	s	Spot	44	1000000118	1936
2.15	s	Spot	44	1000000128	1937
2.15	s	Spot	44	1000000125	1938
2.15	s	Spot	44	1000000021	1939
2.15	s	Spot	44	1000000033	1940
2.15	s	Spot	44	1000000121	1941
2.15	s	Spot	44	1000000126	1942
2.15	s	Spot	44	1000000129	1943
2.15	s	Spot	44	1000000081	1944
2.15	s	Spot	44	1000000116	1945
2.15	s	Spot	44	1000000119	1946
2.15	s	Spot	44	1000000094	1947
2.2	s	Spot	45	1000000053	1948
2.2	s	Spot	45	1000000092	1949
2.2	s	Spot	45	1000000109	1950
2.2	s	Spot	45	1000000110	1951
2.2	s	Spot	45	1000000102	1952
2.2	s	Spot	45	1000000111	1953
2.2	s	Spot	45	1000000103	1954
2.2	s	Spot	45	1000000117	1955
2.2	s	Spot	45	1000000107	1956
2.2	s	Spot	45	1000000112	1957
2.2	s	Spot	45	1000000066	1958
2.2	s	Spot	45	1000000036	1959
2.2	s	Spot	45	1000000114	1960
2.2	s	Spot	45	1000000108	1961
2.2	s	Spot	45	1000000101	1962
2.2	s	Spot	45	1000000124	1963
2.2	s	Spot	45	1000000127	1964
2.2	s	Spot	45	1000000115	1965
2.2	s	Spot	45	1000000106	1966
2.2	s	Spot	45	1000000090	1967
2.2	s	Spot	45	1000000120	1968
2.2	s	Spot	45	1000000113	1969
2.2	s	Spot	45	1000000100	1970
2.2	s	Spot	45	1000000123	1971
2.2	s	Spot	45	1000000118	1972
2.2	s	Spot	45	1000000128	1973
2.2	s	Spot	45	1000000125	1974
2.2	s	Spot	45	1000000021	1975
2.2	s	Spot	45	1000000033	1976
2.2	s	Spot	45	1000000121	1977
2.2	s	Spot	45	1000000126	1978
2.2	s	Spot	45	1000000129	1979
2.2	s	Spot	45	1000000081	1980
2.2	s	Spot	45	1000000116	1981
2.2	s	Spot	45	1000000119	1982
2.2	s	Spot	45	1000000094	1983
2.25	s	Spot	46	1000000053	1984
2.25	s	Spot	46	1000000092	1985
2.25	s	Spot	46	1000000109	1986
2.25	s	Spot	46	1000000110	1987
2.25	s	Spot	46	1000000102	1988
2.25	s	Spot	46	1000000130	1989
2.25	s	Spot	46	1000000117	1990
2.25	s	Spot	46	1000000107	1991
2.25	s	Spot	46	1000000112	1992
2.25	s	Spot	46	1000000066	1993
2.25	s	Spot	46	1000000036	1994
2.25	s	Spot	46	1000000114	1995
2.25	s	Spot	46	1000000108	1996
[truncated: 10,379 more rows]
