# Supplementary material for: Satb1 integrates DNA binding site geometry and torsional stress to differentially target nucleosome-dense regions
Source: Nat Commun. 2019 Jul 19;10:3221. doi: 10.1038/s41467-019-11118-8 (PMC6642133; doi:10.1038/s41467-019-11118-8)
Supplement: Supplementary file 10 — Source Data [file 41467_2019_11118_MOESM10_ESM.zip › Source data/Single Molecule Tracking/single molecule tracks/del HD analysis/PDZ-CUT1-CUT2-STABLE-A_1c14_TRIAL 2_Statistics/PDZ-CUT1-CUT2-STABLE-A_1c14_TRIAL 2_Time_Index.csv]

Time Index
====================
Time Index	Unit	Category	Time	TrackID	ID
1		Spot	1	1000000000	0
1		Spot	1	1000000001	1
1		Spot	1	1000000002	2
1		Spot	1	1000000003	3
1		Spot	1	1000000004	4
1		Spot	1	1000000005	5
1		Spot	1	1000000006	6
1		Spot	1	1000000007	7
1		Spot	1	1000000008	8
1		Spot	1	1000000009	9
1		Spot	1	1000000010	10
1		Spot	1	1000000011	11
1		Spot	1	1000000012	12
1		Spot	1	1000000013	13
1		Spot	1	1000000014	14
1		Spot	1	1000000015	15
1		Spot	1	1000000016	16
1		Spot	1	1000000017	17
1		Spot	1	1000000018	18
1		Spot	1	1000000019	19
1		Spot	1	1000000020	20
1		Spot	1	1000000021	21
1		Spot	1	1000000022	22
1		Spot	1	1000000023	23
1		Spot	1	1000000024	24
1		Spot	1	1000000025	25
1		Spot	1	1000000026	26
1		Spot	1	1000000027	27
1		Spot	1	1000000028	28
1		Spot	1	1000000029	29
2		Spot	2	1000000001	30
2		Spot	2	1000000002	31
2		Spot	2	1000000004	32
2		Spot	2	1000000005	33
2		Spot	2	1000000003	34
2		Spot	2	1000000007	35
2		Spot	2	1000000008	36
2		Spot	2	1000000009	37
2		Spot	2	1000000010	38
2		Spot	2	1000000011	39
2		Spot	2	1000000012	40
2		Spot	2	1000000013	41
2		Spot	2	1000000014	42
2		Spot	2	1000000030	43
2		Spot	2	1000000015	44
2		Spot	2	1000000016	45
2		Spot	2	1000000017	46
2		Spot	2	1000000018	47
2		Spot	2	1000000019	48
2		Spot	2	1000000020	49
2		Spot	2	1000000021	50
2		Spot	2	1000000022	51
2		Spot	2	1000000023	52
2		Spot	2	1000000025	53
2		Spot	2	1000000024	54
2		Spot	2	1000000026	55
2		Spot	2	1000000027	56
2		Spot	2	1000000028	57
2		Spot	2	1000000029	58
3		Spot	3	1000000000	59
3		Spot	3	1000000001	60
3		Spot	3	1000000002	61
3		Spot	3	1000000004	62
3		Spot	3	1000000005	63
3		Spot	3	1000000007	64
3		Spot	3	1000000003	65
3		Spot	3	1000000006	66
3		Spot	3	1000000009	67
3		Spot	3	1000000008	68
3		Spot	3	1000000010	69
3		Spot	3	1000000011	70
3		Spot	3	1000000013	71
3		Spot	3	1000000030	72
3		Spot	3	1000000015	73
3		Spot	3	1000000031	74
3		Spot	3	1000000032	75
3		Spot	3	1000000016	76
3		Spot	3	1000000017	77
3		Spot	3	1000000018	78
3		Spot	3	1000000019	79
3		Spot	3	1000000033	80
3		Spot	3	1000000020	81
3		Spot	3	1000000021	82
3		Spot	3	1000000022	83
3		Spot	3	1000000023	84
3		Spot	3	1000000024	85
3		Spot	3	1000000025	86
3		Spot	3	1000000026	87
3		Spot	3	1000000027	88
3		Spot	3	1000000028	89
3		Spot	3	1000000029	90
4		Spot	4	1000000001	91
4		Spot	4	1000000034	92
4		Spot	4	1000000002	93
4		Spot	4	1000000005	94
4		Spot	4	1000000003	95
4		Spot	4	1000000004	96
4		Spot	4	1000000006	97
4		Spot	4	1000000007	98
4		Spot	4	1000000009	99
4		Spot	4	1000000010	100
4		Spot	4	1000000011	101
4		Spot	4	1000000012	102
4		Spot	4	1000000013	103
4		Spot	4	1000000014	104
4		Spot	4	1000000035	105
4		Spot	4	1000000030	106
4		Spot	4	1000000015	107
4		Spot	4	1000000032	108
4		Spot	4	1000000016	109
4		Spot	4	1000000017	110
4		Spot	4	1000000018	111
4		Spot	4	1000000019	112
4		Spot	4	1000000020	113
4		Spot	4	1000000021	114
4		Spot	4	1000000033	115
4		Spot	4	1000000022	116
4		Spot	4	1000000023	117
4		Spot	4	1000000024	118
4		Spot	4	1000000025	119
4		Spot	4	1000000026	120
4		Spot	4	1000000027	121
4		Spot	4	1000000028	122
4		Spot	4	1000000029	123
5		Spot	5	1000000000	124
5		Spot	5	1000000001	125
5		Spot	5	1000000034	126
5		Spot	5	1000000002	127
5		Spot	5	1000000004	128
5		Spot	5	1000000005	129
5		Spot	5	1000000003	130
5		Spot	5	1000000007	131
5		Spot	5	1000000006	132
5		Spot	5	1000000036	133
5		Spot	5	1000000009	134
5		Spot	5	1000000010	135
5		Spot	5	1000000008	136
5		Spot	5	1000000011	137
5		Spot	5	1000000012	138
5		Spot	5	1000000013	139
5		Spot	5	1000000014	140
5		Spot	5	1000000030	141
5		Spot	5	1000000015	142
5		Spot	5	1000000032	143
5		Spot	5	1000000031	144
5		Spot	5	1000000016	145
5		Spot	5	1000000017	146
5		Spot	5	1000000018	147
5		Spot	5	1000000019	148
5		Spot	5	1000000020	149
5		Spot	5	1000000021	150
5		Spot	5	1000000033	151
5		Spot	5	1000000022	152
5		Spot	5	1000000023	153
5		Spot	5	1000000024	154
5		Spot	5	1000000025	155
5		Spot	5	1000000026	156
5		Spot	5	1000000028	157
5		Spot	5	1000000029	158
6		Spot	6	1000000000	159
6		Spot	6	1000000001	160
6		Spot	6	1000000034	161
6		Spot	6	1000000002	162
6		Spot	6	1000000005	163
6		Spot	6	1000000004	164
6		Spot	6	1000000003	165
6		Spot	6	1000000006	166
6		Spot	6	1000000007	167
6		Spot	6	1000000036	168
6		Spot	6	1000000009	169
6		Spot	6	1000000010	170
6		Spot	6	1000000011	171
6		Spot	6	1000000012	172
6		Spot	6	1000000013	173
6		Spot	6	1000000014	174
6		Spot	6	1000000035	175
6		Spot	6	1000000015	176
6		Spot	6	1000000037	177
6		Spot	6	1000000038	178
6		Spot	6	1000000031	179
6		Spot	6	1000000032	180
6		Spot	6	1000000016	181
6		Spot	6	1000000039	182
6		Spot	6	1000000040	183
6		Spot	6	1000000017	184
6		Spot	6	1000000018	185
6		Spot	6	1000000019	186
6		Spot	6	1000000020	187
6		Spot	6	1000000021	188
6		Spot	6	1000000033	189
6		Spot	6	1000000022	190
6		Spot	6	1000000023	191
6		Spot	6	1000000025	192
6		Spot	6	1000000024	193
6		Spot	6	1000000026	194
6		Spot	6	1000000027	195
6		Spot	6	1000000028	196
6		Spot	6	1000000029	197
6		Spot	6	1000000041	198
7		Spot	7	1000000000	199
7		Spot	7	1000000001	200
7		Spot	7	1000000034	201
7		Spot	7	1000000002	202
7		Spot	7	1000000042	203
7		Spot	7	1000000005	204
7		Spot	7	1000000004	205
7		Spot	7	1000000003	206
7		Spot	7	1000000006	207
7		Spot	7	1000000036	208
7		Spot	7	1000000007	209
7		Spot	7	1000000009	210
7		Spot	7	1000000010	211
7		Spot	7	1000000008	212
7		Spot	7	1000000011	213
7		Spot	7	1000000012	214
7		Spot	7	1000000013	215
7		Spot	7	1000000030	216
7		Spot	7	1000000014	217
7		Spot	7	1000000035	218
7		Spot	7	1000000015	219
7		Spot	7	1000000037	220
7		Spot	7	1000000043	221
7		Spot	7	1000000038	222
7		Spot	7	1000000031	223
7		Spot	7	1000000032	224
7		Spot	7	1000000039	225
7		Spot	7	1000000016	226
7		Spot	7	1000000040	227
7		Spot	7	1000000017	228
7		Spot	7	1000000019	229
7		Spot	7	1000000018	230
7		Spot	7	1000000044	231
7		Spot	7	1000000021	232
7		Spot	7	1000000033	233
7		Spot	7	1000000022	234
7		Spot	7	1000000023	235
7		Spot	7	1000000024	236
7		Spot	7	1000000025	237
7		Spot	7	1000000028	238
7		Spot	7	1000000029	239
7		Spot	7	1000000041	240
8		Spot	8	1000000000	241
8		Spot	8	1000000045	242
8		Spot	8	1000000001	243
8		Spot	8	1000000034	244
8		Spot	8	1000000002	245
8		Spot	8	1000000004	246
8		Spot	8	1000000005	247
8		Spot	8	1000000003	248
8		Spot	8	1000000006	249
8		Spot	8	1000000036	250
8		Spot	8	1000000007	251
8		Spot	8	1000000009	252
8		Spot	8	1000000010	253
8		Spot	8	1000000008	254
8		Spot	8	1000000011	255
8		Spot	8	1000000012	256
8		Spot	8	1000000046	257
8		Spot	8	1000000013	258
8		Spot	8	1000000030	259
8		Spot	8	1000000035	260
8		Spot	8	1000000014	261
8		Spot	8	1000000037	262
8		Spot	8	1000000015	263
8		Spot	8	1000000038	264
8		Spot	8	1000000031	265
8		Spot	8	1000000032	266
8		Spot	8	1000000039	267
8		Spot	8	1000000016	268
8		Spot	8	1000000040	269
8		Spot	8	1000000017	270
8		Spot	8	1000000019	271
8		Spot	8	1000000018	272
8		Spot	8	1000000047	273
8		Spot	8	1000000044	274
8		Spot	8	1000000020	275
8		Spot	8	1000000021	276
8		Spot	8	1000000033	277
8		Spot	8	1000000022	278
8		Spot	8	1000000048	279
8		Spot	8	1000000023	280
8		Spot	8	1000000025	281
8		Spot	8	1000000026	282
8		Spot	8	1000000027	283
8		Spot	8	1000000028	284
8		Spot	8	1000000029	285
8		Spot	8	1000000049	286
8		Spot	8	1000000041	287
9		Spot	9	1000000050	288
9		Spot	9	1000000000	289
9		Spot	9	1000000045	290
9		Spot	9	1000000034	291
9		Spot	9	1000000042	292
9		Spot	9	1000000002	293
9		Spot	9	1000000004	294
9		Spot	9	1000000005	295
9		Spot	9	1000000006	296
9		Spot	9	1000000036	297
9		Spot	9	1000000007	298
9		Spot	9	1000000009	299
9		Spot	9	1000000010	300
9		Spot	9	1000000011	301
9		Spot	9	1000000008	302
9		Spot	9	1000000046	303
9		Spot	9	1000000013	304
9		Spot	9	1000000030	305
9		Spot	9	1000000037	306
9		Spot	9	1000000015	307
9		Spot	9	1000000043	308
9		Spot	9	1000000038	309
9		Spot	9	1000000031	310
9		Spot	9	1000000039	311
9		Spot	9	1000000016	312
9		Spot	9	1000000040	313
9		Spot	9	1000000017	314
9		Spot	9	1000000019	315
9		Spot	9	1000000018	316
9		Spot	9	1000000051	317
9		Spot	9	1000000047	318
9		Spot	9	1000000044	319
9		Spot	9	1000000020	320
9		Spot	9	1000000021	321
9		Spot	9	1000000033	322
9		Spot	9	1000000022	323
9		Spot	9	1000000052	324
9		Spot	9	1000000048	325
9		Spot	9	1000000023	326
9		Spot	9	1000000024	327
9		Spot	9	1000000025	328
9		Spot	9	1000000026	329
9		Spot	9	1000000028	330
9		Spot	9	1000000029	331
9		Spot	9	1000000041	332
10		Spot	10	1000000053	333
10		Spot	10	1000000000	334
10		Spot	10	1000000045	335
10		Spot	10	1000000001	336
10		Spot	10	1000000034	337
10		Spot	10	1000000042	338
10		Spot	10	1000000002	339
10		Spot	10	1000000054	340
10		Spot	10	1000000004	341
10		Spot	10	1000000005	342
10		Spot	10	1000000003	343
10		Spot	10	1000000036	344
10		Spot	10	1000000007	345
10		Spot	10	1000000009	346
10		Spot	10	1000000010	347
10		Spot	10	1000000008	348
10		Spot	10	1000000011	349
10		Spot	10	1000000012	350
10		Spot	10	1000000046	351
10		Spot	10	1000000013	352
10		Spot	10	1000000030	353
10		Spot	10	1000000035	354
10		Spot	10	1000000014	355
10		Spot	10	1000000037	356
10		Spot	10	1000000055	357
10		Spot	10	1000000038	358
10		Spot	10	1000000043	359
10		Spot	10	1000000031	360
10		Spot	10	1000000039	361
10		Spot	10	1000000032	362
10		Spot	10	1000000016	363
10		Spot	10	1000000056	364
10		Spot	10	1000000040	365
10		Spot	10	1000000017	366
10		Spot	10	1000000018	367
10		Spot	10	1000000019	368
10		Spot	10	1000000051	369
10		Spot	10	1000000047	370
10		Spot	10	1000000044	371
10		Spot	10	1000000020	372
10		Spot	10	1000000021	373
10		Spot	10	1000000033	374
10		Spot	10	1000000022	375
10		Spot	10	1000000057	376
10		Spot	10	1000000052	377
10		Spot	10	1000000023	378
10		Spot	10	1000000024	379
10		Spot	10	1000000025	380
10		Spot	10	1000000027	381
10		Spot	10	1000000026	382
10		Spot	10	1000000028	383
10		Spot	10	1000000029	384
10		Spot	10	1000000049	385
10		Spot	10	1000000041	386
11		Spot	11	1000000053	387
11		Spot	11	1000000050	388
11		Spot	11	1000000000	389
11		Spot	11	1000000045	390
11		Spot	11	1000000001	391
11		Spot	11	1000000058	392
11		Spot	11	1000000034	393
11		Spot	11	1000000002	394
11		Spot	11	1000000054	395
11		Spot	11	1000000004	396
11		Spot	11	1000000003	397
11		Spot	11	1000000006	398
11		Spot	11	1000000036	399
11		Spot	11	1000000007	400
11		Spot	11	1000000009	401
11		Spot	11	1000000010	402
11		Spot	11	1000000011	403
11		Spot	11	1000000008	404
11		Spot	11	1000000012	405
11		Spot	11	1000000046	406
11		Spot	11	1000000013	407
11		Spot	11	1000000030	408
11		Spot	11	1000000035	409
11		Spot	11	1000000015	410
11		Spot	11	1000000037	411
11		Spot	11	1000000043	412
11		Spot	11	1000000038	413
11		Spot	11	1000000031	414
11		Spot	11	1000000039	415
11		Spot	11	1000000016	416
11		Spot	11	1000000056	417
11		Spot	11	1000000040	418
11		Spot	11	1000000017	419
11		Spot	11	1000000018	420
11		Spot	11	1000000019	421
11		Spot	11	1000000051	422
11		Spot	11	1000000047	423
11		Spot	11	1000000020	424
11		Spot	11	1000000044	425
11		Spot	11	1000000021	426
11		Spot	11	1000000033	427
11		Spot	11	1000000022	428
11		Spot	11	1000000052	429
11		Spot	11	1000000057	430
11		Spot	11	1000000048	431
11		Spot	11	1000000024	432
11		Spot	11	1000000026	433
11		Spot	11	1000000025	434
11		Spot	11	1000000027	435
11		Spot	11	1000000028	436
11		Spot	11	1000000029	437
11		Spot	11	1000000049	438
11		Spot	11	1000000041	439
12		Spot	12	1000000053	440
12		Spot	12	1000000050	441
12		Spot	12	1000000045	442
12		Spot	12	1000000001	443
12		Spot	12	1000000058	444
12		Spot	12	1000000034	445
12		Spot	12	1000000059	446
12		Spot	12	1000000042	447
12		Spot	12	1000000002	448
12		Spot	12	1000000054	449
12		Spot	12	1000000003	450
12		Spot	12	1000000005	451
12		Spot	12	1000000036	452
12		Spot	12	1000000007	453
12		Spot	12	1000000009	454
12		Spot	12	1000000010	455
12		Spot	12	1000000011	456
12		Spot	12	1000000008	457
12		Spot	12	1000000012	458
12		Spot	12	1000000046	459
12		Spot	12	1000000060	460
12		Spot	12	1000000061	461
12		Spot	12	1000000013	462
12		Spot	12	1000000030	463
12		Spot	12	1000000035	464
12		Spot	12	1000000014	465
12		Spot	12	1000000015	466
12		Spot	12	1000000062	467
12		Spot	12	1000000037	468
12		Spot	12	1000000055	469
12		Spot	12	1000000043	470
12		Spot	12	1000000031	471
12		Spot	12	1000000056	472
12		Spot	12	1000000039	473
12		Spot	12	1000000032	474
12		Spot	12	1000000016	475
12		Spot	12	1000000017	476
12		Spot	12	1000000019	477
12		Spot	12	1000000018	478
12		Spot	12	1000000051	479
12		Spot	12	1000000047	480
12		Spot	12	1000000044	481
12		Spot	12	1000000020	482
12		Spot	12	1000000021	483
12		Spot	12	1000000033	484
12		Spot	12	1000000022	485
12		Spot	12	1000000052	486
12		Spot	12	1000000057	487
12		Spot	12	1000000048	488
12		Spot	12	1000000023	489
12		Spot	12	1000000024	490
12		Spot	12	1000000026	491
12		Spot	12	1000000025	492
12		Spot	12	1000000027	493
12		Spot	12	1000000028	494
12		Spot	12	1000000029	495
12		Spot	12	1000000049	496
12		Spot	12	1000000041	497
13		Spot	13	1000000053	498
13		Spot	13	1000000050	499
13		Spot	13	1000000045	500
13		Spot	13	1000000001	501
13		Spot	13	1000000058	502
13		Spot	13	1000000034	503
13		Spot	13	1000000059	504
13		Spot	13	1000000042	505
13		Spot	13	1000000002	506
13		Spot	13	1000000004	507
13		Spot	13	1000000003	508
13		Spot	13	1000000036	509
13		Spot	13	1000000005	510
13		Spot	13	1000000006	511
13		Spot	13	1000000007	512
13		Spot	13	1000000009	513
13		Spot	13	1000000010	514
13		Spot	13	1000000012	515
13		Spot	13	1000000008	516
13		Spot	13	1000000060	517
13		Spot	13	1000000046	518
13		Spot	13	1000000061	519
13		Spot	13	1000000013	520
13		Spot	13	1000000035	521
13		Spot	13	1000000030	522
13		Spot	13	1000000014	523
13		Spot	13	1000000015	524
13		Spot	13	1000000037	525
13		Spot	13	1000000062	526
13		Spot	13	1000000055	527
13		Spot	13	1000000043	528
13		Spot	13	1000000038	529
13		Spot	13	1000000063	530
13		Spot	13	1000000031	531
13		Spot	13	1000000039	532
13		Spot	13	1000000016	533
13		Spot	13	1000000056	534
13		Spot	13	1000000032	535
13		Spot	13	1000000040	536
13		Spot	13	1000000017	537
13		Spot	13	1000000018	538
13		Spot	13	1000000019	539
13		Spot	13	1000000051	540
13		Spot	13	1000000047	541
13		Spot	13	1000000044	542
13		Spot	13	1000000020	543
13		Spot	13	1000000021	544
13		Spot	13	1000000033	545
13		Spot	13	1000000022	546
13		Spot	13	1000000052	547
13		Spot	13	1000000057	548
13		Spot	13	1000000048	549
13		Spot	13	1000000023	550
13		Spot	13	1000000025	551
13		Spot	13	1000000027	552
13		Spot	13	1000000026	553
13		Spot	13	1000000028	554
13		Spot	13	1000000029	555
13		Spot	13	1000000049	556
13		Spot	13	1000000041	557
14		Spot	14	1000000053	558
14		Spot	14	1000000050	559
14		Spot	14	1000000001	560
14		Spot	14	1000000058	561
14		Spot	14	1000000034	562
14		Spot	14	1000000059	563
14		Spot	14	1000000042	564
14		Spot	14	1000000002	565
14		Spot	14	1000000054	566
14		Spot	14	1000000004	567
14		Spot	14	1000000003	568
14		Spot	14	1000000005	569
14		Spot	14	1000000036	570
14		Spot	14	1000000007	571
14		Spot	14	1000000009	572
14		Spot	14	1000000010	573
14		Spot	14	1000000012	574
14		Spot	14	1000000046	575
14		Spot	14	1000000060	576
14		Spot	14	1000000061	577
14		Spot	14	1000000013	578
14		Spot	14	1000000035	579
14		Spot	14	1000000030	580
14		Spot	14	1000000015	581
14		Spot	14	1000000037	582
14		Spot	14	1000000062	583
14		Spot	14	1000000043	584
14		Spot	14	1000000038	585
14		Spot	14	1000000063	586
14		Spot	14	1000000039	587
14		Spot	14	1000000032	588
14		Spot	14	1000000016	589
14		Spot	14	1000000056	590
14		Spot	14	1000000040	591
14		Spot	14	1000000017	592
14		Spot	14	1000000018	593
14		Spot	14	1000000019	594
14		Spot	14	1000000051	595
14		Spot	14	1000000047	596
14		Spot	14	1000000020	597
14		Spot	14	1000000044	598
14		Spot	14	1000000021	599
14		Spot	14	1000000033	600
14		Spot	14	1000000052	601
14		Spot	14	1000000022	602
14		Spot	14	1000000057	603
14		Spot	14	1000000048	604
14		Spot	14	1000000023	605
14		Spot	14	1000000024	606
14		Spot	14	1000000027	607
14		Spot	14	1000000026	608
14		Spot	14	1000000028	609
14		Spot	14	1000000064	610
14		Spot	14	1000000029	611
14		Spot	14	1000000049	612
14		Spot	14	1000000041	613
15		Spot	15	1000000053	614
15		Spot	15	1000000050	615
15		Spot	15	1000000045	616
15		Spot	15	1000000001	617
15		Spot	15	1000000058	618
15		Spot	15	1000000065	619
15		Spot	15	1000000059	620
15		Spot	15	1000000042	621
15		Spot	15	1000000054	622
15		Spot	15	1000000003	623
15		Spot	15	1000000004	624
15		Spot	15	1000000036	625
15		Spot	15	1000000005	626
15		Spot	15	1000000066	627
15		Spot	15	1000000009	628
15		Spot	15	1000000067	629
15		Spot	15	1000000010	630
15		Spot	15	1000000012	631
15		Spot	15	1000000060	632
15		Spot	15	1000000046	633
15		Spot	15	1000000068	634
15		Spot	15	1000000013	635
15		Spot	15	1000000030	636
15		Spot	15	1000000014	637
15		Spot	15	1000000035	638
15		Spot	15	1000000015	639
15		Spot	15	1000000037	640
15		Spot	15	1000000062	641
15		Spot	15	1000000055	642
15		Spot	15	1000000038	643
15		Spot	15	1000000043	644
15		Spot	15	1000000063	645
15		Spot	15	1000000039	646
15		Spot	15	1000000016	647
15		Spot	15	1000000040	648
15		Spot	15	1000000017	649
15		Spot	15	1000000019	650
15		Spot	15	1000000018	651
15		Spot	15	1000000051	652
15		Spot	15	1000000047	653
15		Spot	15	1000000020	654
15		Spot	15	1000000044	655
15		Spot	15	1000000021	656
15		Spot	15	1000000033	657
15		Spot	15	1000000022	658
15		Spot	15	1000000052	659
15		Spot	15	1000000048	660
15		Spot	15	1000000057	661
15		Spot	15	1000000023	662
15		Spot	15	1000000024	663
15		Spot	15	1000000026	664
15		Spot	15	1000000027	665
15		Spot	15	1000000028	666
15		Spot	15	1000000064	667
15		Spot	15	1000000029	668
15		Spot	15	1000000049	669
15		Spot	15	1000000041	670
16		Spot	16	1000000053	671
16		Spot	16	1000000050	672
16		Spot	16	1000000001	673
16		Spot	16	1000000058	674
16		Spot	16	1000000065	675
16		Spot	16	1000000059	676
16		Spot	16	1000000042	677
16		Spot	16	1000000003	678
16		Spot	16	1000000004	679
16		Spot	16	1000000005	680
16		Spot	16	1000000036	681
16		Spot	16	1000000066	682
16		Spot	16	1000000069	683
16		Spot	16	1000000009	684
16		Spot	16	1000000010	685
16		Spot	16	1000000067	686
16		Spot	16	1000000012	687
16		Spot	16	1000000046	688
16		Spot	16	1000000060	689
16		Spot	16	1000000068	690
16		Spot	16	1000000061	691
16		Spot	16	1000000013	692
16		Spot	16	1000000030	693
16		Spot	16	1000000055	694
16		Spot	16	1000000037	695
16		Spot	16	1000000062	696
16		Spot	16	1000000038	697
16		Spot	16	1000000043	698
16		Spot	16	1000000070	699
16		Spot	16	1000000039	700
16		Spot	16	1000000056	701
16		Spot	16	1000000040	702
16		Spot	16	1000000016	703
16		Spot	16	1000000017	704
16		Spot	16	1000000018	705
16		Spot	16	1000000019	706
16		Spot	16	1000000051	707
16		Spot	16	1000000047	708
16		Spot	16	1000000020	709
16		Spot	16	1000000044	710
16		Spot	16	1000000021	711
16		Spot	16	1000000033	712
16		Spot	16	1000000022	713
16		Spot	16	1000000052	714
16		Spot	16	1000000057	715
16		Spot	16	1000000048	716
16		Spot	16	1000000023	717
16		Spot	16	1000000071	718
16		Spot	16	1000000072	719
16		Spot	16	1000000024	720
16		Spot	16	1000000028	721
16		Spot	16	1000000064	722
16		Spot	16	1000000029	723
16		Spot	16	1000000049	724
16		Spot	16	1000000041	725
17		Spot	17	1000000053	726
17		Spot	17	1000000050	727
17		Spot	17	1000000045	728
17		Spot	17	1000000001	729
17		Spot	17	1000000058	730
17		Spot	17	1000000065	731
17		Spot	17	1000000059	732
17		Spot	17	1000000073	733
17		Spot	17	1000000042	734
17		Spot	17	1000000074	735
17		Spot	17	1000000054	736
17		Spot	17	1000000003	737
17		Spot	17	1000000005	738
17		Spot	17	1000000036	739
17		Spot	17	1000000066	740
17		Spot	17	1000000069	741
17		Spot	17	1000000009	742
17		Spot	17	1000000075	743
17		Spot	17	1000000067	744
17		Spot	17	1000000012	745
17		Spot	17	1000000046	746
17		Spot	17	1000000060	747
17		Spot	17	1000000068	748
17		Spot	17	1000000061	749
17		Spot	17	1000000030	750
17		Spot	17	1000000062	751
17		Spot	17	1000000043	752
17		Spot	17	1000000063	753
17		Spot	17	1000000039	754
17		Spot	17	1000000056	755
17		Spot	17	1000000016	756
17		Spot	17	1000000076	757
17		Spot	17	1000000017	758
17		Spot	17	1000000018	759
17		Spot	17	1000000051	760
17		Spot	17	1000000047	761
17		Spot	17	1000000044	762
17		Spot	17	1000000020	763
17		Spot	17	1000000021	764
17		Spot	17	1000000022	765
17		Spot	17	1000000033	766
17		Spot	17	1000000052	767
17		Spot	17	1000000048	768
17		Spot	17	1000000057	769
17		Spot	17	1000000023	770
17		Spot	17	1000000071	771
17		Spot	17	1000000072	772
17		Spot	17	1000000024	773
17		Spot	17	1000000028	774
17		Spot	17	1000000064	775
17		Spot	17	1000000029	776
17		Spot	17	1000000049	777
17		Spot	17	1000000041	778
18		Spot	18	1000000053	779
18		Spot	18	1000000050	780
18		Spot	18	1000000077	781
18		Spot	18	1000000058	782
18		Spot	18	1000000065	783
18		Spot	18	1000000078	784
18		Spot	18	1000000073	785
18		Spot	18	1000000079	786
18		Spot	18	1000000054	787
18		Spot	18	1000000074	788
18		Spot	18	1000000003	789
18		Spot	18	1000000005	790
18		Spot	18	1000000036	791
18		Spot	18	1000000066	792
18		Spot	18	1000000009	793
18		Spot	18	1000000075	794
18		Spot	18	1000000010	795
18		Spot	18	1000000067	796
18		Spot	18	1000000012	797
18		Spot	18	1000000046	798
18		Spot	18	1000000060	799
18		Spot	18	1000000061	800
18		Spot	18	1000000055	801
18		Spot	18	1000000062	802
18		Spot	18	1000000043	803
18		Spot	18	1000000063	804
18		Spot	18	1000000070	805
18		Spot	18	1000000039	806
18		Spot	18	1000000080	807
18		Spot	18	1000000040	808
18		Spot	18	1000000076	809
18		Spot	18	1000000017	810
18		Spot	18	1000000018	811
18		Spot	18	1000000019	812
18		Spot	18	1000000051	813
18		Spot	18	1000000047	814
18		Spot	18	1000000044	815
18		Spot	18	1000000020	816
18		Spot	18	1000000021	817
18		Spot	18	1000000033	818
18		Spot	18	1000000052	819
18		Spot	18	1000000022	820
18		Spot	18	1000000048	821
18		Spot	18	1000000057	822
18		Spot	18	1000000071	823
18		Spot	18	1000000023	824
18		Spot	18	1000000024	825
18		Spot	18	1000000072	826
18		Spot	18	1000000081	827
18		Spot	18	1000000028	828
18		Spot	18	1000000064	829
18		Spot	18	1000000029	830
18		Spot	18	1000000049	831
18		Spot	18	1000000041	832
19		Spot	19	1000000053	833
19		Spot	19	1000000050	834
19		Spot	19	1000000045	835
19		Spot	19	1000000077	836
19		Spot	19	1000000058	837
19		Spot	19	1000000059	838
19		Spot	19	1000000065	839
19		Spot	19	1000000078	840
19		Spot	19	1000000073	841
19		Spot	19	1000000079	842
19		Spot	19	1000000074	843
19		Spot	19	1000000054	844
19		Spot	19	1000000003	845
19		Spot	19	1000000005	846
19		Spot	19	1000000036	847
19		Spot	19	1000000066	848
19		Spot	19	1000000069	849
19		Spot	19	1000000009	850
19		Spot	19	1000000082	851
19		Spot	19	1000000012	852
19		Spot	19	1000000068	853
19		Spot	19	1000000060	854
19		Spot	19	1000000046	855
19		Spot	19	1000000061	856
19		Spot	19	1000000055	857
19		Spot	19	1000000062	858
19		Spot	19	1000000043	859
19		Spot	19	1000000070	860
19		Spot	19	1000000039	861
19		Spot	19	1000000080	862
19		Spot	19	1000000056	863
19		Spot	19	1000000076	864
19		Spot	19	1000000017	865
19		Spot	19	1000000018	866
19		Spot	19	1000000019	867
19		Spot	19	1000000051	868
19		Spot	19	1000000047	869
19		Spot	19	1000000044	870
19		Spot	19	1000000020	871
19		Spot	19	1000000021	872
19		Spot	19	1000000033	873
19		Spot	19	1000000052	874
19		Spot	19	1000000022	875
19		Spot	19	1000000048	876
19		Spot	19	1000000057	877
19		Spot	19	1000000083	878
19		Spot	19	1000000071	879
19		Spot	19	1000000023	880
19		Spot	19	1000000024	881
19		Spot	19	1000000081	882
19		Spot	19	1000000028	883
19		Spot	19	1000000064	884
19		Spot	19	1000000029	885
19		Spot	19	1000000041	886
19		Spot	19	1000000049	887
20		Spot	20	1000000053	888
20		Spot	20	1000000050	889
20		Spot	20	1000000077	890
20		Spot	20	1000000058	891
20		Spot	20	1000000065	892
20		Spot	20	1000000073	893
20		Spot	20	1000000079	894
20		Spot	20	1000000078	895
20		Spot	20	1000000054	896
20		Spot	20	1000000003	897
20		Spot	20	1000000074	898
20		Spot	20	1000000005	899
20		Spot	20	1000000036	900
20		Spot	20	1000000066	901
20		Spot	20	1000000069	902
20		Spot	20	1000000082	903
20		Spot	20	1000000067	904
20		Spot	20	1000000068	905
20		Spot	20	1000000075	906
20		Spot	20	1000000012	907
20		Spot	20	1000000060	908
20		Spot	20	1000000061	909
20		Spot	20	1000000055	910
20		Spot	20	1000000062	911
20		Spot	20	1000000063	912
20		Spot	20	1000000043	913
20		Spot	20	1000000070	914
20		Spot	20	1000000039	915
20		Spot	20	1000000040	916
20		Spot	20	1000000076	917
20		Spot	20	1000000084	918
20		Spot	20	1000000017	919
20		Spot	20	1000000018	920
20		Spot	20	1000000019	921
20		Spot	20	1000000051	922
20		Spot	20	1000000047	923
20		Spot	20	1000000044	924
20		Spot	20	1000000020	925
20		Spot	20	1000000021	926
20		Spot	20	1000000052	927
20		Spot	20	1000000022	928
20		Spot	20	1000000033	929
20		Spot	20	1000000057	930
20		Spot	20	1000000048	931
20		Spot	20	1000000071	932
20		Spot	20	1000000083	933
20		Spot	20	1000000023	934
20		Spot	20	1000000024	935
20		Spot	20	1000000072	936
20		Spot	20	1000000081	937
20		Spot	20	1000000028	938
20		Spot	20	1000000064	939
20		Spot	20	1000000029	940
20		Spot	20	1000000041	941
20		Spot	20	1000000049	942
21		Spot	21	1000000053	943
21		Spot	21	1000000050	944
21		Spot	21	1000000045	945
21		Spot	21	1000000077	946
21		Spot	21	1000000065	947
21		Spot	21	1000000059	948
21		Spot	21	1000000073	949
21		Spot	21	1000000079	950
21		Spot	21	1000000054	951
21		Spot	21	1000000003	952
21		Spot	21	1000000074	953
21		Spot	21	1000000085	954
21		Spot	21	1000000066	955
21		Spot	21	1000000036	956
21		Spot	21	1000000069	957
21		Spot	21	1000000009	958
21		Spot	21	1000000082	959
21		Spot	21	1000000068	960
21		Spot	21	1000000067	961
21		Spot	21	1000000075	962
21		Spot	21	1000000046	963
21		Spot	21	1000000060	964
21		Spot	21	1000000061	965
21		Spot	21	1000000062	966
21		Spot	21	1000000086	967
21		Spot	21	1000000087	968
21		Spot	21	1000000063	969
21		Spot	21	1000000070	970
21		Spot	21	1000000080	971
21		Spot	21	1000000039	972
21		Spot	21	1000000040	973
21		Spot	21	1000000056	974
21		Spot	21	1000000076	975
21		Spot	21	1000000017	976
21		Spot	21	1000000084	977
21		Spot	21	1000000018	978
21		Spot	21	1000000051	979
21		Spot	21	1000000019	980
21		Spot	21	1000000047	981
21		Spot	21	1000000020	982
21		Spot	21	1000000044	983
21		Spot	21	1000000021	984
21		Spot	21	1000000033	985
21		Spot	21	1000000052	986
21		Spot	21	1000000022	987
21		Spot	21	1000000057	988
21		Spot	21	1000000048	989
21		Spot	21	1000000071	990
21		Spot	21	1000000083	991
21		Spot	21	1000000023	992
21		Spot	21	1000000024	993
21		Spot	21	1000000081	994
21		Spot	21	1000000028	995
21		Spot	21	1000000064	996
21		Spot	21	1000000029	997
21		Spot	21	1000000041	998
22		Spot	22	1000000053	999
22		Spot	22	1000000050	1000
22		Spot	22	1000000077	1001
22		Spot	22	1000000058	1002
22		Spot	22	1000000059	1003
22		Spot	22	1000000065	1004
22		Spot	22	1000000073	1005
22		Spot	22	1000000078	1006
22		Spot	22	1000000079	1007
22		Spot	22	1000000054	1008
22		Spot	22	1000000074	1009
22		Spot	22	1000000085	1010
22		Spot	22	1000000003	1011
22		Spot	22	1000000066	1012
22		Spot	22	1000000036	1013
22		Spot	22	1000000069	1014
22		Spot	22	1000000082	1015
22		Spot	22	1000000068	1016
22		Spot	22	1000000067	1017
22		Spot	22	1000000075	1018
22		Spot	22	1000000046	1019
22		Spot	22	1000000060	1020
22		Spot	22	1000000061	1021
22		Spot	22	1000000086	1022
22		Spot	22	1000000062	1023
22		Spot	22	1000000087	1024
22		Spot	22	1000000070	1025
22		Spot	22	1000000080	1026
22		Spot	22	1000000040	1027
22		Spot	22	1000000076	1028
22		Spot	22	1000000017	1029
22		Spot	22	1000000084	1030
22		Spot	22	1000000018	1031
22		Spot	22	1000000019	1032
22		Spot	22	1000000047	1033
22		Spot	22	1000000044	1034
22		Spot	22	1000000020	1035
22		Spot	22	1000000021	1036
22		Spot	22	1000000033	1037
22		Spot	22	1000000052	1038
22		Spot	22	1000000022	1039
22		Spot	22	1000000048	1040
22		Spot	22	1000000057	1041
22		Spot	22	1000000071	1042
22		Spot	22	1000000023	1043
22		Spot	22	1000000072	1044
22		Spot	22	1000000081	1045
22		Spot	22	1000000028	1046
22		Spot	22	1000000064	1047
22		Spot	22	1000000029	1048
22		Spot	22	1000000041	1049
23		Spot	23	1000000053	1050
23		Spot	23	1000000050	1051
23		Spot	23	1000000077	1052
23		Spot	23	1000000058	1053
23		Spot	23	1000000059	1054
23		Spot	23	1000000073	1055
23		Spot	23	1000000078	1056
23		Spot	23	1000000079	1057
23		Spot	23	1000000074	1058
23		Spot	23	1000000085	1059
23		Spot	23	1000000003	1060
23		Spot	23	1000000066	1061
23		Spot	23	1000000009	1062
23		Spot	23	1000000082	1063
23		Spot	23	1000000068	1064
23		Spot	23	1000000067	1065
23		Spot	23	1000000075	1066
23		Spot	23	1000000060	1067
23		Spot	23	1000000046	1068
23		Spot	23	1000000088	1069
23		Spot	23	1000000061	1070
23		Spot	23	1000000089	1071
23		Spot	23	1000000086	1072
23		Spot	23	1000000087	1073
23		Spot	23	1000000063	1074
23		Spot	23	1000000090	1075
23		Spot	23	1000000091	1076
23		Spot	23	1000000080	1077
23		Spot	23	1000000039	1078
23		Spot	23	1000000056	1079
23		Spot	23	1000000076	1080
23		Spot	23	1000000084	1081
23		Spot	23	1000000018	1082
23		Spot	23	1000000047	1083
23		Spot	23	1000000044	1084
23		Spot	23	1000000020	1085
23		Spot	23	1000000021	1086
23		Spot	23	1000000033	1087
23		Spot	23	1000000022	1088
23		Spot	23	1000000052	1089
23		Spot	23	1000000048	1090
23		Spot	23	1000000057	1091
23		Spot	23	1000000071	1092
23		Spot	23	1000000083	1093
23		Spot	23	1000000023	1094
23		Spot	23	1000000081	1095
23		Spot	23	1000000028	1096
23		Spot	23	1000000064	1097
23		Spot	23	1000000029	1098
23		Spot	23	1000000041	1099
24		Spot	24	1000000053	1100
24		Spot	24	1000000092	1101
24		Spot	24	1000000059	1102
24		Spot	24	1000000065	1103
24		Spot	24	1000000073	1104
24		Spot	24	1000000078	1105
24		Spot	24	1000000079	1106
24		Spot	24	1000000074	1107
24		Spot	24	1000000085	1108
24		Spot	24	1000000003	1109
24		Spot	24	1000000093	1110
24		Spot	24	1000000066	1111
24		Spot	24	1000000036	1112
24		Spot	24	1000000069	1113
24		Spot	24	1000000009	1114
24		Spot	24	1000000082	1115
24		Spot	24	1000000068	1116
24		Spot	24	1000000067	1117
24		Spot	24	1000000075	1118
24		Spot	24	1000000046	1119
24		Spot	24	1000000061	1120
24		Spot	24	1000000088	1121
24		Spot	24	1000000089	1122
24		Spot	24	1000000090	1123
24		Spot	24	1000000080	1124
24		Spot	24	1000000091	1125
24		Spot	24	1000000070	1126
24		Spot	24	1000000056	1127
24		Spot	24	1000000076	1128
24		Spot	24	1000000084	1129
24		Spot	24	1000000018	1130
24		Spot	24	1000000047	1131
24		Spot	24	1000000044	1132
24		Spot	24	1000000020	1133
24		Spot	24	1000000021	1134
24		Spot	24	1000000033	1135
24		Spot	24	1000000022	1136
24		Spot	24	1000000057	1137
24		Spot	24	1000000048	1138
24		Spot	24	1000000071	1139
24		Spot	24	1000000072	1140
24		Spot	24	1000000083	1141
24		Spot	24	1000000081	1142
24		Spot	24	1000000028	1143
24		Spot	24	1000000064	1144
24		Spot	24	1000000029	1145
24		Spot	24	1000000094	1146
24		Spot	24	1000000041	1147
25		Spot	25	1000000053	1148
25		Spot	25	1000000092	1149
25		Spot	25	1000000077	1150
25		Spot	25	1000000058	1151
25		Spot	25	1000000079	1152
25		Spot	25	1000000073	1153
25		Spot	25	1000000078	1154
25		Spot	25	1000000074	1155
25		Spot	25	1000000085	1156
25		Spot	25	1000000003	1157
25		Spot	25	1000000093	1158
25		Spot	25	1000000066	1159
25		Spot	25	1000000036	1160
25		Spot	25	1000000069	1161
25		Spot	25	1000000082	1162
25		Spot	25	1000000009	1163
25		Spot	25	1000000068	1164
25		Spot	25	1000000067	1165
25		Spot	25	1000000075	1166
25		Spot	25	1000000046	1167
25		Spot	25	1000000088	1168
25		Spot	25	1000000089	1169
25		Spot	25	1000000086	1170
25		Spot	25	1000000090	1171
25		Spot	25	1000000063	1172
25		Spot	25	1000000087	1173
25		Spot	25	1000000080	1174
25		Spot	25	1000000091	1175
25		Spot	25	1000000070	1176
25		Spot	25	1000000039	1177
25		Spot	25	1000000076	1178
25		Spot	25	1000000084	1179
25		Spot	25	1000000018	1180
25		Spot	25	1000000047	1181
25		Spot	25	1000000044	1182
25		Spot	25	1000000020	1183
25		Spot	25	1000000021	1184
25		Spot	25	1000000033	1185
25		Spot	25	1000000022	1186
25		Spot	25	1000000057	1187
25		Spot	25	1000000048	1188
25		Spot	25	1000000071	1189
25		Spot	25	1000000083	1190
25		Spot	25	1000000081	1191
25		Spot	25	1000000028	1192
25		Spot	25	1000000064	1193
25		Spot	25	1000000029	1194
25		Spot	25	1000000094	1195
25		Spot	25	1000000041	1196
26		Spot	26	1000000053	1197
26		Spot	26	1000000092	1198
26		Spot	26	1000000065	1199
26		Spot	26	1000000078	1200
26		Spot	26	1000000079	1201
26		Spot	26	1000000074	1202
26		Spot	26	1000000085	1203
26		Spot	26	1000000003	1204
26		Spot	26	1000000093	1205
26		Spot	26	1000000036	1206
26		Spot	26	1000000066	1207
26		Spot	26	1000000082	1208
26		Spot	26	1000000009	1209
26		Spot	26	1000000075	1210
26		Spot	26	1000000067	1211
26		Spot	26	1000000046	1212
26		Spot	26	1000000088	1213
26		Spot	26	1000000089	1214
26		Spot	26	1000000086	1215
26		Spot	26	1000000090	1216
26		Spot	26	1000000063	1217
26		Spot	26	1000000087	1218
26		Spot	26	1000000080	1219
26		Spot	26	1000000070	1220
26		Spot	26	1000000039	1221
26		Spot	26	1000000076	1222
26		Spot	26	1000000084	1223
26		Spot	26	1000000018	1224
26		Spot	26	1000000044	1225
26		Spot	26	1000000020	1226
26		Spot	26	1000000021	1227
26		Spot	26	1000000033	1228
26		Spot	26	1000000022	1229
26		Spot	26	1000000057	1230
26		Spot	26	1000000048	1231
26		Spot	26	1000000071	1232
26		Spot	26	1000000072	1233
26		Spot	26	1000000083	1234
26		Spot	26	1000000081	1235
26		Spot	26	1000000028	1236
26		Spot	26	1000000064	1237
26		Spot	26	1000000029	1238
26		Spot	26	1000000094	1239
27		Spot	27	1000000053	1240
27		Spot	27	1000000092	1241
27		Spot	27	1000000077	1242
27		Spot	27	1000000065	1243
27		Spot	27	1000000078	1244
27		Spot	27	1000000079	1245
27		Spot	27	1000000073	1246
27		Spot	27	1000000074	1247
27		Spot	27	1000000085	1248
27		Spot	27	1000000003	1249
27		Spot	27	1000000093	1250
27		Spot	27	1000000036	1251
27		Spot	27	1000000066	1252
27		Spot	27	1000000069	1253
27		Spot	27	1000000082	1254
27		Spot	27	1000000009	1255
27		Spot	27	1000000095	1256
27		Spot	27	1000000067	1257
27		Spot	27	1000000075	1258
27		Spot	27	1000000046	1259
27		Spot	27	1000000088	1260
27		Spot	27	1000000089	1261
27		Spot	27	1000000086	1262
27		Spot	27	1000000090	1263
27		Spot	27	1000000087	1264
27		Spot	27	1000000070	1265
27		Spot	27	1000000080	1266
27		Spot	27	1000000039	1267
27		Spot	27	1000000091	1268
27		Spot	27	1000000076	1269
27		Spot	27	1000000084	1270
27		Spot	27	1000000018	1271
27		Spot	27	1000000047	1272
27		Spot	27	1000000020	1273
27		Spot	27	1000000021	1274
27		Spot	27	1000000033	1275
27		Spot	27	1000000096	1276
27		Spot	27	1000000057	1277
27		Spot	27	1000000048	1278
27		Spot	27	1000000072	1279
27		Spot	27	1000000083	1280
27		Spot	27	1000000081	1281
27		Spot	27	1000000028	1282
27		Spot	27	1000000064	1283
27		Spot	27	1000000029	1284
27		Spot	27	1000000094	1285
27		Spot	27	1000000041	1286
28		Spot	28	1000000053	1287
28		Spot	28	1000000092	1288
28		Spot	28	1000000077	1289
28		Spot	28	1000000097	1290
28		Spot	28	1000000065	1291
28		Spot	28	1000000078	1292
28		Spot	28	1000000079	1293
28		Spot	28	1000000073	1294
28		Spot	28	1000000074	1295
28		Spot	28	1000000085	1296
28		Spot	28	1000000003	1297
28		Spot	28	1000000093	1298
28		Spot	28	1000000036	1299
28		Spot	28	1000000066	1300
28		Spot	28	1000000098	1301
28		Spot	28	1000000069	1302
28		Spot	28	1000000009	1303
28		Spot	28	1000000082	1304
28		Spot	28	1000000067	1305
28		Spot	28	1000000075	1306
28		Spot	28	1000000046	1307
28		Spot	28	1000000088	1308
28		Spot	28	1000000089	1309
28		Spot	28	1000000086	1310
28		Spot	28	1000000099	1311
28		Spot	28	1000000090	1312
28		Spot	28	1000000087	1313
28		Spot	28	1000000070	1314
28		Spot	28	1000000080	1315
28		Spot	28	1000000039	1316
28		Spot	28	1000000091	1317
28		Spot	28	1000000100	1318
28		Spot	28	1000000084	1319
28		Spot	28	1000000018	1320
28		Spot	28	1000000020	1321
28		Spot	28	1000000021	1322
28		Spot	28	1000000033	1323
28		Spot	28	1000000096	1324
28		Spot	28	1000000057	1325
28		Spot	28	1000000048	1326
28		Spot	28	1000000072	1327
28		Spot	28	1000000083	1328
28		Spot	28	1000000081	1329
28		Spot	28	1000000028	1330
28		Spot	28	1000000064	1331
28		Spot	28	1000000029	1332
28		Spot	28	1000000094	1333
28		Spot	28	1000000041	1334
29		Spot	29	1000000053	1335
29		Spot	29	1000000092	1336
29		Spot	29	1000000077	1337
29		Spot	29	1000000097	1338
29		Spot	29	1000000065	1339
29		Spot	29	1000000078	1340
29		Spot	29	1000000073	1341
29		Spot	29	1000000074	1342
29		Spot	29	1000000085	1343
29		Spot	29	1000000093	1344
29		Spot	29	1000000003	1345
29		Spot	29	1000000036	1346
29		Spot	29	1000000066	1347
29		Spot	29	1000000098	1348
29		Spot	29	1000000095	1349
29		Spot	29	1000000082	1350
29		Spot	29	1000000009	1351
29		Spot	29	1000000067	1352
29		Spot	29	1000000075	1353
29		Spot	29	1000000101	1354
29		Spot	29	1000000046	1355
29		Spot	29	1000000088	1356
29		Spot	29	1000000089	1357
29		Spot	29	1000000086	1358
29		Spot	29	1000000099	1359
29		Spot	29	1000000090	1360
29		Spot	29	1000000070	1361
29		Spot	29	1000000087	1362
29		Spot	29	1000000080	1363
29		Spot	29	1000000039	1364
29		Spot	29	1000000091	1365
29		Spot	29	1000000100	1366
29		Spot	29	1000000084	1367
29		Spot	29	1000000018	1368
29		Spot	29	1000000021	1369
29		Spot	29	1000000033	1370
29		Spot	29	1000000096	1371
29		Spot	29	1000000057	1372
29		Spot	29	1000000072	1373
29		Spot	29	1000000081	1374
29		Spot	29	1000000028	1375
29		Spot	29	1000000064	1376
29		Spot	29	1000000029	1377
29		Spot	29	1000000094	1378
29		Spot	29	1000000041	1379
30		Spot	30	1000000053	1380
30		Spot	30	1000000092	1381
30		Spot	30	1000000097	1382
30		Spot	30	1000000102	1383
30		Spot	30	1000000078	1384
30		Spot	30	1000000073	1385
30		Spot	30	1000000103	1386
30		Spot	30	1000000098	1387
30		Spot	30	1000000085	1388
30		Spot	30	1000000003	1389
30		Spot	30	1000000093	1390
30		Spot	30	1000000036	1391
30		Spot	30	1000000066	1392
30		Spot	30	1000000095	1393
30		Spot	30	1000000082	1394
30		Spot	30	1000000009	1395
30		Spot	30	1000000067	1396
30		Spot	30	1000000101	1397
30		Spot	30	1000000046	1398
30		Spot	30	1000000088	1399
30		Spot	30	1000000086	1400
30		Spot	30	1000000089	1401
30		Spot	30	1000000099	1402
30		Spot	30	1000000090	1403
30		Spot	30	1000000070	1404
30		Spot	30	1000000087	1405
30		Spot	30	1000000039	1406
30		Spot	30	1000000091	1407
30		Spot	30	1000000100	1408
30		Spot	30	1000000084	1409
30		Spot	30	1000000018	1410
30		Spot	30	1000000020	1411
30		Spot	30	1000000021	1412
30		Spot	30	1000000033	1413
30		Spot	30	1000000096	1414
30		Spot	30	1000000057	1415
30		Spot	30	1000000072	1416
30		Spot	30	1000000083	1417
30		Spot	30	1000000104	1418
30		Spot	30	1000000081	1419
30		Spot	30	1000000028	1420
30		Spot	30	1000000064	1421
30		Spot	30	1000000041	1422
30		Spot	30	1000000094	1423
31		Spot	31	1000000053	1424
31		Spot	31	1000000092	1425
31		Spot	31	1000000097	1426
31		Spot	31	1000000102	1427
31		Spot	31	1000000078	1428
31		Spot	31	1000000103	1429
31		Spot	31	1000000073	1430
31		Spot	31	1000000098	1431
31		Spot	31	1000000003	1432
31		Spot	31	1000000093	1433
31		Spot	31	1000000074	1434
31		Spot	31	1000000066	1435
31		Spot	31	1000000105	1436
31		Spot	31	1000000095	1437
31		Spot	31	1000000082	1438
31		Spot	31	1000000067	1439
31		Spot	31	1000000101	1440
31		Spot	31	1000000075	1441
31		Spot	31	1000000046	1442
31		Spot	31	1000000088	1443
31		Spot	31	1000000086	1444
31		Spot	31	1000000089	1445
31		Spot	31	1000000106	1446
31		Spot	31	1000000099	1447
31		Spot	31	1000000090	1448
31		Spot	31	1000000070	1449
31		Spot	31	1000000087	1450
31		Spot	31	1000000039	1451
31		Spot	31	1000000091	1452
31		Spot	31	1000000100	1453
31		Spot	31	1000000084	1454
31		Spot	31	1000000018	1455
31		Spot	31	1000000021	1456
31		Spot	31	1000000033	1457
31		Spot	31	1000000096	1458
31		Spot	31	1000000083	1459
31		Spot	31	1000000104	1460
31		Spot	31	1000000028	1461
31		Spot	31	1000000064	1462
31		Spot	31	1000000094	1463
31		Spot	31	1000000041	1464
32		Spot	32	1000000053	1465
32		Spot	32	1000000092	1466
32		Spot	32	1000000102	1467
32		Spot	32	1000000103	1468
32		Spot	32	1000000107	1469
32		Spot	32	1000000085	1470
32		Spot	32	1000000093	1471
32		Spot	32	1000000074	1472
32		Spot	32	1000000036	1473
32		Spot	32	1000000066	1474
32		Spot	32	1000000108	1475
32		Spot	32	1000000095	1476
32		Spot	32	1000000082	1477
32		Spot	32	1000000067	1478
32		Spot	32	1000000075	1479
32		Spot	32	1000000101	1480
32		Spot	32	1000000046	1481
32		Spot	32	1000000088	1482
32		Spot	32	1000000089	1483
32		Spot	32	1000000086	1484
32		Spot	32	1000000106	1485
32		Spot	32	1000000099	1486
32		Spot	32	1000000090	1487
32		Spot	32	1000000087	1488
32		Spot	32	1000000070	1489
32		Spot	32	1000000039	1490
32		Spot	32	1000000091	1491
32		Spot	32	1000000100	1492
32		Spot	32	1000000018	1493
32		Spot	32	1000000020	1494
32		Spot	32	1000000021	1495
32		Spot	32	1000000033	1496
32		Spot	32	1000000096	1497
32		Spot	32	1000000104	1498
32		Spot	32	1000000081	1499
32		Spot	32	1000000028	1500
32		Spot	32	1000000064	1501
32		Spot	32	1000000094	1502
32		Spot	32	1000000041	1503
33		Spot	33	1000000053	1504
33		Spot	33	1000000092	1505
33		Spot	33	1000000097	1506
33		Spot	33	1000000102	1507
33		Spot	33	1000000103	1508
33		Spot	33	1000000098	1509
33		Spot	33	1000000073	1510
33		Spot	33	1000000107	1511
33		Spot	33	1000000093	1512
33		Spot	33	1000000066	1513
33		Spot	33	1000000036	1514
33		Spot	33	1000000074	1515
33		Spot	33	1000000108	1516
33		Spot	33	1000000105	1517
33		Spot	33	1000000095	1518
33		Spot	33	1000000082	1519
33		Spot	33	1000000101	1520
33		Spot	33	1000000075	1521
33		Spot	33	1000000046	1522
33		Spot	33	1000000088	1523
33		Spot	33	1000000089	1524
33		Spot	33	1000000106	1525
33		Spot	33	1000000086	1526
33		Spot	33	1000000099	1527
33		Spot	33	1000000090	1528
33		Spot	33	1000000087	1529
33		Spot	33	1000000091	1530
33		Spot	33	1000000100	1531
33		Spot	33	1000000018	1532
33		Spot	33	1000000021	1533
33		Spot	33	1000000033	1534
33		Spot	33	1000000096	1535
33		Spot	33	1000000083	1536
33		Spot	33	1000000104	1537
33		Spot	33	1000000081	1538
33		Spot	33	1000000028	1539
33		Spot	33	1000000064	1540
33		Spot	33	1000000094	1541
33		Spot	33	1000000041	1542
34		Spot	34	1000000053	1543
34		Spot	34	1000000092	1544
34		Spot	34	1000000109	1545
34		Spot	34	1000000110	1546
34		Spot	34	1000000097	1547
34		Spot	34	1000000111	1548
34		Spot	34	1000000102	1549
34		Spot	34	1000000098	1550
34		Spot	34	1000000103	1551
34		Spot	34	1000000107	1552
34		Spot	34	1000000112	1553
34		Spot	34	1000000093	1554
34		Spot	34	1000000066	1555
34		Spot	34	1000000036	1556
34		Spot	34	1000000074	1557
34		Spot	34	1000000108	1558
34		Spot	34	1000000105	1559
34		Spot	34	1000000082	1560
34		Spot	34	1000000101	1561
34		Spot	34	1000000075	1562
34		Spot	34	1000000046	1563
34		Spot	34	1000000088	1564
34		Spot	34	1000000106	1565
34		Spot	34	1000000086	1566
34		Spot	34	1000000099	1567
34		Spot	34	1000000090	1568
34		Spot	34	1000000087	1569
34		Spot	34	1000000113	1570
34		Spot	34	1000000091	1571
34		Spot	34	1000000100	1572
34		Spot	34	1000000018	1573
34		Spot	34	1000000021	1574
34		Spot	34	1000000033	1575
34		Spot	34	1000000083	1576
34		Spot	34	1000000104	1577
34		Spot	34	1000000081	1578
34		Spot	34	1000000028	1579
34		Spot	34	1000000064	1580
34		Spot	34	1000000094	1581
35		Spot	35	1000000053	1582
35		Spot	35	1000000092	1583
35		Spot	35	1000000109	1584
35		Spot	35	1000000110	1585
35		Spot	35	1000000097	1586
35		Spot	35	1000000102	1587
35		Spot	35	1000000111	1588
35		Spot	35	1000000098	1589
35		Spot	35	1000000103	1590
35		Spot	35	1000000107	1591
35		Spot	35	1000000112	1592
35		Spot	35	1000000114	1593
35		Spot	35	1000000066	1594
35		Spot	35	1000000074	1595
35		Spot	35	1000000105	1596
35		Spot	35	1000000095	1597
35		Spot	35	1000000082	1598
35		Spot	35	1000000075	1599
35		Spot	35	1000000101	1600
35		Spot	35	1000000046	1601
35		Spot	35	1000000115	1602
35		Spot	35	1000000088	1603
35		Spot	35	1000000106	1604
35		Spot	35	1000000099	1605
35		Spot	35	1000000090	1606
35		Spot	35	1000000087	1607
35		Spot	35	1000000113	1608
35		Spot	35	1000000091	1609
35		Spot	35	1000000100	1610
35		Spot	35	1000000021	1611
35		Spot	35	1000000033	1612
35		Spot	35	1000000096	1613
35		Spot	35	1000000083	1614
35		Spot	35	1000000104	1615
35		Spot	35	1000000116	1616
35		Spot	35	1000000081	1617
35		Spot	35	1000000064	1618
35		Spot	35	1000000094	1619
36		Spot	36	1000000053	1620
36		Spot	36	1000000092	1621
36		Spot	36	1000000109	1622
36		Spot	36	1000000110	1623
36		Spot	36	1000000097	1624
36		Spot	36	1000000102	1625
36		Spot	36	1000000098	1626
36		Spot	36	1000000103	1627
36		Spot	36	1000000117	1628
36		Spot	36	1000000107	1629
36		Spot	36	1000000114	1630
36		Spot	36	1000000036	1631
36		Spot	36	1000000105	1632
36		Spot	36	1000000108	1633
36		Spot	36	1000000075	1634
36		Spot	36	1000000101	1635
36		Spot	36	1000000046	1636
36		Spot	36	1000000115	1637
36		Spot	36	1000000106	1638
36		Spot	36	1000000099	1639
36		Spot	36	1000000090	1640
36		Spot	36	1000000087	1641
36		Spot	36	1000000113	1642
36		Spot	36	1000000091	1643
36		Spot	36	1000000100	1644
36		Spot	36	1000000118	1645
36		Spot	36	1000000021	1646
36		Spot	36	1000000033	1647
36		Spot	36	1000000096	1648
36		Spot	36	1000000083	1649
36		Spot	36	1000000104	1650
36		Spot	36	1000000081	1651
36		Spot	36	1000000116	1652
36		Spot	36	1000000064	1653
36		Spot	36	1000000119	1654
36		Spot	36	1000000094	1655
37		Spot	37	1000000053	1656
37		Spot	37	1000000092	1657
37		Spot	37	1000000109	1658
37		Spot	37	1000000110	1659
37		Spot	37	1000000097	1660
37		Spot	37	1000000102	1661
37		Spot	37	1000000111	1662
37		Spot	37	1000000103	1663
37		Spot	37	1000000098	1664
37		Spot	37	1000000117	1665
37		Spot	37	1000000107	1666
37		Spot	37	1000000112	1667
37		Spot	37	1000000114	1668
37		Spot	37	1000000066	1669
37		Spot	37	1000000036	1670
37		Spot	37	1000000095	1671
37		Spot	37	1000000105	1672
37		Spot	37	1000000108	1673
37		Spot	37	1000000075	1674
37		Spot	37	1000000082	1675
37		Spot	37	1000000101	1676
37		Spot	37	1000000115	1677
37		Spot	37	1000000106	1678
37		Spot	37	1000000090	1679
37		Spot	37	1000000113	1680
37		Spot	37	1000000091	1681
37		Spot	37	1000000100	1682
37		Spot	37	1000000118	1683
37		Spot	37	1000000021	1684
37		Spot	37	1000000033	1685
37		Spot	37	1000000096	1686
37		Spot	37	1000000083	1687
37		Spot	37	1000000104	1688
37		Spot	37	1000000081	1689
37		Spot	37	1000000116	1690
37		Spot	37	1000000064	1691
37		Spot	37	1000000119	1692
37		Spot	37	1000000094	1693
38		Spot	38	1000000053	1694
38		Spot	38	1000000092	1695
38		Spot	38	1000000109	1696
38		Spot	38	1000000110	1697
38		Spot	38	1000000097	1698
38		Spot	38	1000000102	1699
38		Spot	38	1000000111	1700
38		Spot	38	1000000103	1701
38		Spot	38	1000000098	1702
38		Spot	38	1000000117	1703
38		Spot	38	1000000112	1704
38		Spot	38	1000000036	1705
38		Spot	38	1000000066	1706
38		Spot	38	1000000114	1707
38		Spot	38	1000000105	1708
38		Spot	38	1000000108	1709
38		Spot	38	1000000101	1710
38		Spot	38	1000000075	1711
38		Spot	38	1000000046	1712
38		Spot	38	1000000115	1713
38		Spot	38	1000000106	1714
38		Spot	38	1000000099	1715
38		Spot	38	1000000090	1716
38		Spot	38	1000000120	1717
38		Spot	38	1000000091	1718
38		Spot	38	1000000100	1719
38		Spot	38	1000000118	1720
38		Spot	38	1000000121	1721
38		Spot	38	1000000021	1722
38		Spot	38	1000000033	1723
38		Spot	38	1000000096	1724
38		Spot	38	1000000104	1725
38		Spot	38	1000000081	1726
38		Spot	38	1000000116	1727
38		Spot	38	1000000064	1728
38		Spot	38	1000000119	1729
38		Spot	38	1000000094	1730
39		Spot	39	1000000053	1731
39		Spot	39	1000000092	1732
39		Spot	39	1000000109	1733
39		Spot	39	1000000110	1734
39		Spot	39	1000000097	1735
39		Spot	39	1000000102	1736
39		Spot	39	1000000111	1737
39		Spot	39	1000000103	1738
39		Spot	39	1000000098	1739
39		Spot	39	1000000117	1740
39		Spot	39	1000000107	1741
39		Spot	39	1000000112	1742
39		Spot	39	1000000066	1743
39		Spot	39	1000000036	1744
39		Spot	39	1000000114	1745
39		Spot	39	1000000105	1746
39		Spot	39	1000000108	1747
39		Spot	39	1000000101	1748
39		Spot	39	1000000122	1749
39		Spot	39	1000000115	1750
39		Spot	39	1000000106	1751
39		Spot	39	1000000090	1752
39		Spot	39	1000000120	1753
39		Spot	39	1000000113	1754
39		Spot	39	1000000091	1755
39		Spot	39	1000000100	1756
39		Spot	39	1000000118	1757
39		Spot	39	1000000121	1758
39		Spot	39	1000000021	1759
39		Spot	39	1000000033	1760
39		Spot	39	1000000104	1761
39		Spot	39	1000000083	1762
39		Spot	39	1000000081	1763
39		Spot	39	1000000116	1764
39		Spot	39	1000000064	1765
39		Spot	39	1000000119	1766
39		Spot	39	1000000094	1767
40		Spot	40	1000000053	1768
40		Spot	40	1000000092	1769
40		Spot	40	1000000110	1770
40		Spot	40	1000000097	1771
40		Spot	40	1000000111	1772
40		Spot	40	1000000103	1773
40		Spot	40	1000000098	1774
40		Spot	40	1000000117	1775
40		Spot	40	1000000112	1776
40		Spot	40	1000000036	1777
40		Spot	40	1000000114	1778
40		Spot	40	1000000105	1779
40		Spot	40	1000000108	1780
40		Spot	40	1000000101	1781
40		Spot	40	1000000046	1782
40		Spot	40	1000000122	1783
40		Spot	40	1000000115	1784
40		Spot	40	1000000106	1785
40		Spot	40	1000000090	1786
40		Spot	40	1000000120	1787
40		Spot	40	1000000113	1788
40		Spot	40	1000000100	1789
40		Spot	40	1000000123	1790
40		Spot	40	1000000118	1791
40		Spot	40	1000000121	1792
40		Spot	40	1000000021	1793
40		Spot	40	1000000033	1794
40		Spot	40	1000000096	1795
40		Spot	40	1000000104	1796
40		Spot	40	1000000083	1797
40		Spot	40	1000000119	1798
40		Spot	40	1000000094	1799
41		Spot	41	1000000053	1800
41		Spot	41	1000000092	1801
41		Spot	41	1000000109	1802
41		Spot	41	1000000110	1803
41		Spot	41	1000000097	1804
41		Spot	41	1000000102	1805
41		Spot	41	1000000111	1806
41		Spot	41	1000000103	1807
41		Spot	41	1000000098	1808
41		Spot	41	1000000117	1809
41		Spot	41	1000000107	1810
41		Spot	41	1000000112	1811
41		Spot	41	1000000066	1812
41		Spot	41	1000000036	1813
41		Spot	41	1000000114	1814
41		Spot	41	1000000105	1815
41		Spot	41	1000000108	1816
41		Spot	41	1000000101	1817
41		Spot	41	1000000124	1818
41		Spot	41	1000000046	1819
41		Spot	41	1000000122	1820
41		Spot	41	1000000115	1821
41		Spot	41	1000000106	1822
41		Spot	41	1000000090	1823
41		Spot	41	1000000120	1824
41		Spot	41	1000000113	1825
41		Spot	41	1000000100	1826
41		Spot	41	1000000123	1827
41		Spot	41	1000000118	1828
41		Spot	41	1000000125	1829
41		Spot	41	1000000021	1830
41		Spot	41	1000000033	1831
41		Spot	41	1000000121	1832
41		Spot	41	1000000126	1833
41		Spot	41	1000000104	1834
41		Spot	41	1000000081	1835
41		Spot	41	1000000116	1836
41		Spot	41	1000000119	1837
41		Spot	41	1000000094	1838
42		Spot	42	1000000053	1839
42		Spot	42	1000000092	1840
42		Spot	42	1000000109	1841
42		Spot	42	1000000102	1842
42		Spot	42	1000000111	1843
42		Spot	42	1000000103	1844
42		Spot	42	1000000098	1845
42		Spot	42	1000000117	1846
42		Spot	42	1000000107	1847
42		Spot	42	1000000112	1848
42		Spot	42	1000000066	1849
42		Spot	42	1000000036	1850
42		Spot	42	1000000114	1851
42		Spot	42	1000000105	1852
42		Spot	42	1000000108	1853
42		Spot	42	1000000101	1854
42		Spot	42	1000000124	1855
42		Spot	42	1000000046	1856
42		Spot	42	1000000122	1857
42		Spot	42	1000000115	1858
42		Spot	42	1000000106	1859
42		Spot	42	1000000090	1860
42		Spot	42	1000000120	1861
42		Spot	42	1000000113	1862
42		Spot	42	1000000100	1863
42		Spot	42	1000000123	1864
42		Spot	42	1000000118	1865
42		Spot	42	1000000125	1866
42		Spot	42	1000000021	1867
42		Spot	42	1000000033	1868
42		Spot	42	1000000121	1869
42		Spot	42	1000000126	1870
42		Spot	42	1000000081	1871
42		Spot	42	1000000116	1872
42		Spot	42	1000000119	1873
42		Spot	42	1000000094	1874
43		Spot	43	1000000053	1875
43		Spot	43	1000000092	1876
43		Spot	43	1000000109	1877
43		Spot	43	1000000110	1878
43		Spot	43	1000000102	1879
43		Spot	43	1000000111	1880
43		Spot	43	1000000103	1881
43		Spot	43	1000000098	1882
43		Spot	43	1000000117	1883
43		Spot	43	1000000112	1884
43		Spot	43	1000000066	1885
43		Spot	43	1000000036	1886
43		Spot	43	1000000114	1887
43		Spot	43	1000000105	1888
43		Spot	43	1000000108	1889
43		Spot	43	1000000101	1890
43		Spot	43	1000000124	1891
43		Spot	43	1000000127	1892
43		Spot	43	1000000115	1893
43		Spot	43	1000000106	1894
43		Spot	43	1000000090	1895
43		Spot	43	1000000120	1896
43		Spot	43	1000000113	1897
43		Spot	43	1000000100	1898
43		Spot	43	1000000123	1899
43		Spot	43	1000000118	1900
43		Spot	43	1000000128	1901
43		Spot	43	1000000125	1902
43		Spot	43	1000000021	1903
43		Spot	43	1000000033	1904
43		Spot	43	1000000121	1905
43		Spot	43	1000000126	1906
43		Spot	43	1000000081	1907
43		Spot	43	1000000116	1908
43		Spot	43	1000000119	1909
43		Spot	43	1000000094	1910
44		Spot	44	1000000053	1911
44		Spot	44	1000000092	1912
44		Spot	44	1000000109	1913
44		Spot	44	1000000110	1914
44		Spot	44	1000000102	1915
44		Spot	44	1000000111	1916
44		Spot	44	1000000098	1917
44		Spot	44	1000000117	1918
44		Spot	44	1000000107	1919
44		Spot	44	1000000066	1920
44		Spot	44	1000000036	1921
44		Spot	44	1000000114	1922
44		Spot	44	1000000105	1923
44		Spot	44	1000000108	1924
44		Spot	44	1000000101	1925
44		Spot	44	1000000124	1926
44		Spot	44	1000000127	1927
44		Spot	44	1000000122	1928
44		Spot	44	1000000115	1929
44		Spot	44	1000000106	1930
44		Spot	44	1000000090	1931
44		Spot	44	1000000120	1932
44		Spot	44	1000000113	1933
44		Spot	44	1000000100	1934
44		Spot	44	1000000123	1935
44		Spot	44	1000000118	1936
44		Spot	44	1000000128	1937
44		Spot	44	1000000125	1938
44		Spot	44	1000000021	1939
44		Spot	44	1000000033	1940
44		Spot	44	1000000121	1941
44		Spot	44	1000000126	1942
44		Spot	44	1000000129	1943
44		Spot	44	1000000081	1944
44		Spot	44	1000000116	1945
44		Spot	44	1000000119	1946
44		Spot	44	1000000094	1947
45		Spot	45	1000000053	1948
45		Spot	45	1000000092	1949
45		Spot	45	1000000109	1950
45		Spot	45	1000000110	1951
45		Spot	45	1000000102	1952
45		Spot	45	1000000111	1953
45		Spot	45	1000000103	1954
45		Spot	45	1000000117	1955
45		Spot	45	1000000107	1956
45		Spot	45	1000000112	1957
45		Spot	45	1000000066	1958
45		Spot	45	1000000036	1959
45		Spot	45	1000000114	1960
45		Spot	45	1000000108	1961
45		Spot	45	1000000101	1962
45		Spot	45	1000000124	1963
45		Spot	45	1000000127	1964
45		Spot	45	1000000115	1965
45		Spot	45	1000000106	1966
45		Spot	45	1000000090	1967
45		Spot	45	1000000120	1968
45		Spot	45	1000000113	1969
45		Spot	45	1000000100	1970
45		Spot	45	1000000123	1971
45		Spot	45	1000000118	1972
45		Spot	45	1000000128	1973
45		Spot	45	1000000125	1974
45		Spot	45	1000000021	1975
45		Spot	45	1000000033	1976
45		Spot	45	1000000121	1977
45		Spot	45	1000000126	1978
45		Spot	45	1000000129	1979
45		Spot	45	1000000081	1980
45		Spot	45	1000000116	1981
45		Spot	45	1000000119	1982
45		Spot	45	1000000094	1983
46		Spot	46	1000000053	1984
46		Spot	46	1000000092	1985
46		Spot	46	1000000109	1986
46		Spot	46	1000000110	1987
46		Spot	46	1000000102	1988
46		Spot	46	1000000130	1989
46		Spot	46	1000000117	1990
46		Spot	46	1000000107	1991
46		Spot	46	1000000112	1992
46		Spot	46	1000000066	1993
46		Spot	46	1000000036	1994
46		Spot	46	1000000114	1995
46		Spot	46	1000000108	1996
[truncated: 10,379 more rows]
