# Supplementary material for: Satb1 integrates DNA binding site geometry and torsional stress to differentially target nucleosome-dense regions
Source: Nat Commun. 2019 Jul 19;10:3221. doi: 10.1038/s41467-019-11118-8 (PMC6642133; doi:10.1038/s41467-019-11118-8)
Supplement: Supplementary file 10 — Source Data [file 41467_2019_11118_MOESM10_ESM.zip › Source data/Single Molecule Tracking/single molecule tracks/del HD analysis/PDZ-CUT1-CUT2-STABLE-A_1c14_TRIAL 2_Statistics/PDZ-CUT1-CUT2-STABLE-A_1c14_TRIAL 2_Track_Ar1_Mean.csv]

Track Ar1 Mean
====================
Track Ar1 Mean	Unit	Category	ID
0.0713004		Track	1000000000
-0.108011		Track	1000000001
-0.294208		Track	1000000002
0.127621		Track	1000000003
-0.215937		Track	1000000004
0.0288193		Track	1000000005
-0.0712976		Track	1000000006
-0.226403		Track	1000000007
-0.0102817		Track	1000000008
-0.0726578		Track	1000000009
-0.0165626		Track	1000000010
-0.131306		Track	1000000011
-0.113839		Track	1000000012
-0.0490689		Track	1000000013
0.182582		Track	1000000014
0.169285		Track	1000000015
0.235292		Track	1000000016
-0.0360246		Track	1000000017
-0.0232986		Track	1000000018
-0.104963		Track	1000000019
-0.0726816		Track	1000000020
-0.176364		Track	1000000021
-0.146163		Track	1000000022
0.0176931		Track	1000000023
0.0228814		Track	1000000024
-0.00924468		Track	1000000025
0.0831198		Track	1000000026
-0.0418146		Track	1000000027
-0.24602		Track	1000000028
-0.0862931		Track	1000000029
-0.189115		Track	1000000030
0.211648		Track	1000000031
-0.0431262		Track	1000000032
0.0273914		Track	1000000033
-0.16074		Track	1000000034
0.0634519		Track	1000000035
-0.167947		Track	1000000036
0.104007		Track	1000000037
0.19881		Track	1000000038
-0.00324032		Track	1000000039
-0.0143489		Track	1000000040
0.20182		Track	1000000041
0.373519		Track	1000000042
0.101161		Track	1000000043
-0.202916		Track	1000000044
0.230763		Track	1000000045
-0.111793		Track	1000000046
-0.1719		Track	1000000047
-0.0669031		Track	1000000048
0.0522108		Track	1000000049
0.113434		Track	1000000050
-0.102319		Track	1000000051
0.0798348		Track	1000000052
-0.279261		Track	1000000053
0.223929		Track	1000000054
0.384139		Track	1000000055
-0.0353477		Track	1000000056
0.00119371		Track	1000000057
-0.224524		Track	1000000058
0.0160314		Track	1000000059
-0.0737074		Track	1000000060
0.168748		Track	1000000061
-0.0231228		Track	1000000062
0.205552		Track	1000000063
-0.290114		Track	1000000064
0.0282394		Track	1000000065
-0.235452		Track	1000000066
-0.0257087		Track	1000000067
0.191231		Track	1000000068
0.0576152		Track	1000000069
0.145782		Track	1000000070
0.0686969		Track	1000000071
0.179335		Track	1000000072
0.0905552		Track	1000000073
0.272404		Track	1000000074
0.0333057		Track	1000000075
0.123962		Track	1000000076
0.0815427		Track	1000000077
-0.0152533		Track	1000000078
-0.121776		Track	1000000079
0.00294958		Track	1000000080
-0.103516		Track	1000000081
0.128226		Track	1000000082
0.246378		Track	1000000083
-0.184606		Track	1000000084
-0.0822745		Track	1000000085
-0.216519		Track	1000000086
-0.0695136		Track	1000000087
-0.0891963		Track	1000000088
0.0282698		Track	1000000089
-0.0988996		Track	1000000090
0.122564		Track	1000000091
-0.128443		Track	1000000092
-0.0698554		Track	1000000093
0.0039162		Track	1000000094
0.187915		Track	1000000095
-0.158362		Track	1000000096
0.0754307		Track	1000000097
0.20662		Track	1000000098
-0.196465		Track	1000000099
-0.211388		Track	1000000100
0.0678198		Track	1000000101
-0.0814468		Track	1000000102
0.194185		Track	1000000103
-0.144321		Track	1000000104
0.134505		Track	1000000105
0.0632487		Track	1000000106
0.179931		Track	1000000107
0.235215		Track	1000000108
-0.215345		Track	1000000109
0.0861748		Track	1000000110
0.12319		Track	1000000111
-0.139955		Track	1000000112
-0.2902		Track	1000000113
0.0376748		Track	1000000114
0.0177416		Track	1000000115
-0.147915		Track	1000000116
-0.196916		Track	1000000117
-0.0325875		Track	1000000118
-0.165536		Track	1000000119
-0.0501151		Track	1000000120
0.0667709		Track	1000000121
-0.0230574		Track	1000000122
0.0624185		Track	1000000123
-0.231699		Track	1000000124
-0.0480472		Track	1000000125
-0.193692		Track	1000000126
-0.27983		Track	1000000127
-0.171431		Track	1000000128
-0.0829525		Track	1000000129
-0.166692		Track	1000000130
-0.0466813		Track	1000000131
0.0358104		Track	1000000132
-0.0615307		Track	1000000133
0.0133291		Track	1000000134
-0.201494		Track	1000000135
0.440969		Track	1000000136
0.164136		Track	1000000137
0.0285813		Track	1000000138
-0.119332		Track	1000000139
-0.136867		Track	1000000140
-0.0870772		Track	1000000141
0.0588399		Track	1000000142
0.220884		Track	1000000143
-0.0477904		Track	1000000144
-0.460012		Track	1000000145
-0.0923491		Track	1000000146
-0.0663458		Track	1000000147
-0.252416		Track	1000000148
-0.128141		Track	1000000149
-0.0913659		Track	1000000150
-0.192759		Track	1000000151
-0.102515		Track	1000000152
-0.124839		Track	1000000153
-0.125414		Track	1000000154
-0.231145		Track	1000000155
0.258944		Track	1000000156
0.39166		Track	1000000157
0.0677047		Track	1000000158
0.0324891		Track	1000000159
-0.000776884		Track	1000000160
-0.0745216		Track	1000000161
-0.0672164		Track	1000000162
0.133223		Track	1000000163
0.220856		Track	1000000164
0.0172179		Track	1000000165
-0.0689142		Track	1000000166
0.0622955		Track	1000000167
0.124127		Track	1000000168
-0.153336		Track	1000000169
-0.015462		Track	1000000170
-0.0440275		Track	1000000171
0.224373		Track	1000000172
-0.192351		Track	1000000173
0.0955759		Track	1000000174
-0.179301		Track	1000000175
0.0711555		Track	1000000176
-0.202767		Track	1000000177
0.216708		Track	1000000178
0.0833416		Track	1000000179
-0.0533344		Track	1000000180
-0.137553		Track	1000000181
-0.211532		Track	1000000182
-0.0825738		Track	1000000183
-0.401098		Track	1000000184
0.262165		Track	1000000185
-0.00785225		Track	1000000186
-0.0709329		Track	1000000187
-0.10136		Track	1000000188
-0.0707366		Track	1000000189
0.167945		Track	1000000190
0.0459067		Track	1000000191
-0.153735		Track	1000000192
-0.154008		Track	1000000193
0.154243		Track	1000000194
-0.0852815		Track	1000000195
-0.249867		Track	1000000196
-0.144727		Track	1000000197
0.0305963		Track	1000000198
0.0723658		Track	1000000199
0.0804386		Track	1000000200
-0.0474302		Track	1000000201
-0.0915592		Track	1000000202
-0.0260797		Track	1000000203
-0.250488		Track	1000000204
-0.0381461		Track	1000000205
0.257922		Track	1000000206
-0.20576		Track	1000000207
-0.109906		Track	1000000208
-0.409626		Track	1000000209
-0.031449		Track	1000000210
-0.166615		Track	1000000211
-0.199788		Track	1000000212
-0.0233161		Track	1000000213
-0.0280648		Track	1000000214
-0.160331		Track	1000000215
-0.0158658		Track	1000000216
-0.214998		Track	1000000217
-0.178596		Track	1000000218
-0.246279		Track	1000000219
-0.0507407		Track	1000000220
0.042443		Track	1000000221
-0.119809		Track	1000000222
-0.125314		Track	1000000223
-0.0401352		Track	1000000224
0.0191493		Track	1000000225
-0.252424		Track	1000000226
0.121217		Track	1000000227
-0.132049		Track	1000000228
-0.0506986		Track	1000000229
-0.122807		Track	1000000230
0.018028		Track	1000000231
-0.0395061		Track	1000000232
-0.142904		Track	1000000233
0.209493		Track	1000000234
0.0245435		Track	1000000235
0.0320892		Track	1000000236
0.298453		Track	1000000237
0.056115		Track	1000000238
-0.0908729		Track	1000000239
0.0917942		Track	1000000240
-0.000573486		Track	1000000241
0.141914		Track	1000000242
-0.177988		Track	1000000243
-0.223608		Track	1000000244
-0.218093		Track	1000000245
-0.0212543		Track	1000000246
-0.258475		Track	1000000247
0.0546431		Track	1000000248
0.0575849		Track	1000000249
-0.0374351		Track	1000000250
-0.0234928		Track	1000000251
-0.134871		Track	1000000252
-0.144413		Track	1000000253
-0.0566917		Track	1000000254
-0.0427484		Track	1000000255
-0.0797343		Track	1000000256
-0.0892152		Track	1000000257
-0.0544969		Track	1000000258
-0.0358258		Track	1000000259
-0.0286618		Track	1000000260
-0.0225423		Track	1000000261
0.0452924		Track	1000000262
-0.240907		Track	1000000263
0.00637494		Track	1000000264
-0.244686		Track	1000000265
-0.217469		Track	1000000266
-0.0671042		Track	1000000267
-0.267676		Track	1000000268
0.00602167		Track	1000000269
-0.0112018		Track	1000000270
-0.169519		Track	1000000271
0.096491		Track	1000000272
-0.112397		Track	1000000273
-0.00681813		Track	1000000274
0.200811		Track	1000000275
0.0851438		Track	1000000276
-0.0592483		Track	1000000277
0.0484238		Track	1000000278
-0.210723		Track	1000000279
0.233423		Track	1000000280
0.0465129		Track	1000000281
0.0229181		Track	1000000282
-0.179563		Track	1000000283
-0.223086		Track	1000000284
0.0641071		Track	1000000285
-0.257175		Track	1000000286
-0.129476		Track	1000000287
0.0951049		Track	1000000288
0.0269004		Track	1000000289
0.0540776		Track	1000000290
0.10605		Track	1000000291
-0.145431		Track	1000000292
0.170418		Track	1000000293
0.190796		Track	1000000294
-0.303661		Track	1000000295
0.221749		Track	1000000296
-0.106301		Track	1000000297
-0.145381		Track	1000000298
-0.245724		Track	1000000299
-0.300024		Track	1000000300
-0.0875166		Track	1000000301
-0.251752		Track	1000000302
-0.194089		Track	1000000303
0.0490407		Track	1000000304
-0.159599		Track	1000000305
-0.0740199		Track	1000000306
0.302651		Track	1000000307
-0.112581		Track	1000000308
-0.129076		Track	1000000309
-0.233276		Track	1000000310
-0.285355		Track	1000000311
-0.323186		Track	1000000312
-0.134104		Track	1000000313
-0.0829139		Track	1000000314
-0.240318		Track	1000000315
-0.162979		Track	1000000316
-0.325573		Track	1000000317
-0.211158		Track	1000000318
0.00721435		Track	1000000319
-0.235168		Track	1000000320
-0.0231884		Track	1000000321
0.0106846		Track	1000000322
-0.0521586		Track	1000000323
-0.175992		Track	1000000324
-0.122283		Track	1000000325
0.107999		Track	1000000326
0.0377588		Track	1000000327
-0.0714928		Track	1000000328
-0.130132		Track	1000000329
-0.0923017		Track	1000000330
0.000866838		Track	1000000331
-0.0873041		Track	1000000332
-0.129244		Track	1000000333
-0.307702		Track	1000000334
-0.308971		Track	1000000335
-0.246468		Track	1000000336
-0.156638		Track	1000000337
0.033157		Track	1000000338
-0.0756402		Track	1000000339
-0.169164		Track	1000000340
-0.054465		Track	1000000341
-0.0332064		Track	1000000342
-0.0638104		Track	1000000343
-0.0803984		Track	1000000344
-0.0734597		Track	1000000345
-0.248347		Track	1000000346
0.361489		Track	1000000347
0.0317679		Track	1000000348
-0.0958982		Track	1000000349
0.0862884		Track	1000000350
-0.0794162		Track	1000000351
-0.00305817		Track	1000000352
-0.162311		Track	1000000353
-0.233233		Track	1000000354
0.185719		Track	1000000355
-0.0293437		Track	1000000356
-0.0970463		Track	1000000357
-0.204931		Track	1000000358
-0.0927333		Track	1000000359
0.0174217		Track	1000000360
-0.336711		Track	1000000361
-0.190492		Track	1000000362
-0.163676		Track	1000000363
0.0225795		Track	1000000364
-0.0135197		Track	1000000365
0.028527		Track	1000000366
0.0464162		Track	1000000367
-0.0929748		Track	1000000368
-0.113905		Track	1000000369
-0.227487		Track	1000000370
-0.148243		Track	1000000371
0.0376683		Track	1000000372
0.0453211		Track	1000000373
0.0895383		Track	1000000374
0.209789		Track	1000000375
-0.0885583		Track	1000000376
-0.288753		Track	1000000377
0.125301		Track	1000000378
-0.291798		Track	1000000379
-0.00986373		Track	1000000380
-0.0256676		Track	1000000381
-0.22069		Track	1000000382
-0.405326		Track	1000000383
0.00463663		Track	1000000384
-0.204198		Track	1000000385
-0.103107		Track	1000000386
-0.131233		Track	1000000387
0.0361957		Track	1000000388
-0.0546203		Track	1000000389
-0.120786		Track	1000000390
0.333218		Track	1000000391
-0.132334		Track	1000000392
-0.238287		Track	1000000393
-0.0358969		Track	1000000394
-0.341171		Track	1000000395
-0.272062		Track	1000000396
-0.181188		Track	1000000397
0.110948		Track	1000000398
0.0867046		Track	1000000399
-0.113476		Track	1000000400
-0.367297		Track	1000000401
0.00569265		Track	1000000402
-0.0428136		Track	1000000403
-0.066957		Track	1000000404
-0.28967		Track	1000000405
0.115644		Track	1000000406
-0.00817366		Track	1000000407
0.199336		Track	1000000408
0.0926685		Track	1000000409
0.103235		Track	1000000410
-0.249133		Track	1000000411
-0.322101		Track	1000000412
-0.0496883		Track	1000000413
-0.0473417		Track	1000000414
-0.170714		Track	1000000415
-0.220355		Track	1000000416
0.124194		Track	1000000417
-0.321617		Track	1000000418
-0.110288		Track	1000000419
0.276959		Track	1000000420
-0.103409		Track	1000000421
-0.0908428		Track	1000000422
-0.18671		Track	1000000423
-0.145282		Track	1000000424
-0.0235652		Track	1000000425
-0.106548		Track	1000000426
-0.0450274		Track	1000000427
-0.238513		Track	1000000428
-0.204969		Track	1000000429
0.100643		Track	1000000430
-0.0135964		Track	1000000431
-0.20478		Track	1000000432
0.177979		Track	1000000433
-0.0751118		Track	1000000434
0.127883		Track	1000000435
-0.0711981		Track	1000000436
-0.217103		Track	1000000437
-0.0137656		Track	1000000438
0.035354		Track	1000000439
-0.136745		Track	1000000440
-0.0697004		Track	1000000441
0.0831194		Track	1000000442
0.013316		Track	1000000443
-0.0746557		Track	1000000444
0.0513991		Track	1000000445
0.0450441		Track	1000000446
-0.17576		Track	1000000447
-0.128708		Track	1000000448
-0.0487352		Track	1000000449
-0.0757497		Track	1000000450
0.188095		Track	1000000451
0.0111684		Track	1000000452
-0.154629		Track	1000000453
-0.182378		Track	1000000454
-0.228091		Track	1000000455
-0.272264		Track	1000000456
-0.0870448		Track	1000000457
-0.0414975		Track	1000000458
0.0801233		Track	1000000459
-0.136661		Track	1000000460
-0.10196		Track	1000000461
0.0848956		Track	1000000462
-0.230422		Track	1000000463
-0.0406812		Track	1000000464
-0.0651635		Track	1000000465
-0.242308		Track	1000000466
-0.111889		Track	1000000467
-0.0523689		Track	1000000468
0.207421		Track	1000000469
-0.0117598		Track	1000000470
-0.153151		Track	1000000471
-0.146374		Track	1000000472
-0.0521987		Track	1000000473
0.0243435		Track	1000000474
-0.0356404		Track	1000000475
0.00287885		Track	1000000476
-0.18714		Track	1000000477
0.0375736		Track	1000000478
-0.211407		Track	1000000479
-0.223764		Track	1000000480
0.0460554		Track	1000000481
-0.288892		Track	1000000482
-0.238109		Track	1000000483
-0.0100591		Track	1000000484
-0.166749		Track	1000000485
-0.00848767		Track	1000000486
0.0749755		Track	1000000487
-0.0441796		Track	1000000488
-0.206883		Track	1000000489
-0.0786356		Track	1000000490
-0.210271		Track	1000000491
-0.0553665		Track	1000000492
-0.0538455		Track	1000000493
-0.286692		Track	1000000494
-0.187652		Track	1000000495
0.259173		Track	1000000496
0.101395		Track	1000000497
-0.247636		Track	1000000498
-0.261668		Track	1000000499
-0.0130615		Track	1000000500
0.239194		Track	1000000501
0.230372		Track	1000000502
-0.000141372		Track	1000000503
-0.0804514		Track	1000000504
-0.0361706		Track	1000000505
-0.297604		Track	1000000506
0.211968		Track	1000000507
-0.00934087		Track	1000000508
0.06679		Track	1000000509
0.100664		Track	1000000510
-0.316437		Track	1000000511
0.0052723		Track	1000000512
-0.0519277		Track	1000000513
0.0566163		Track	1000000514
-0.254353		Track	1000000515
0.00848994		Track	1000000516
-0.359039		Track	1000000517
0.148414		Track	1000000518
-0.348615		Track	1000000519
-0.020036		Track	1000000520
-0.275734		Track	1000000521
-0.203861		Track	1000000522
0.0324552		Track	1000000523
-0.0157326		Track	1000000524
0.0695887		Track	1000000525
-0.013686		Track	1000000526
0.0787591		Track	1000000527
-0.0970505		Track	1000000528
0.085315		Track	1000000529
-0.0924112		Track	1000000530
-0.0218132		Track	1000000531
-0.0913837		Track	1000000532
-0.0930782		Track	1000000533
-0.0580504		Track	1000000534
-0.078456		Track	1000000535
0.0952535		Track	1000000536
-0.331812		Track	1000000537
-0.204397		Track	1000000538
0.03831		Track	1000000539
-0.145458		Track	1000000540
-0.31875		Track	1000000541
0.0801345		Track	1000000542
-0.121184		Track	1000000543
-0.161221		Track	1000000544
-0.0920149		Track	1000000545
-0.115491		Track	1000000546
-0.0928884		Track	1000000547
0.0416403		Track	1000000548
-0.0655072		Track	1000000549
-0.0455395		Track	1000000550
-0.225776		Track	1000000551
-0.190724		Track	1000000552
-0.119572		Track	1000000553
0.0598239		Track	1000000554
-0.0766828		Track	1000000555
0.208512		Track	1000000556
-0.160866		Track	1000000557
0.19443		Track	1000000558
-0.0165919		Track	1000000559
-0.0146149		Track	1000000560
-0.268875		Track	1000000561
-0.205902		Track	1000000562
0.0856788		Track	1000000563
-0.140881		Track	1000000564
-0.00931209		Track	1000000565
-0.213327		Track	1000000566
-0.038919		Track	1000000567
-0.0595113		Track	1000000568
-0.100638		Track	1000000569
-0.229042		Track	1000000570
-0.447039		Track	1000000571
-0.308363		Track	1000000572
-0.0522595		Track	1000000573
-0.121287		Track	1000000574
0.0437717		Track	1000000575
-0.173588		Track	1000000576
-0.150647		Track	1000000577
-0.0658527		Track	1000000578
-0.363214		Track	1000000579
-0.197506		Track	1000000580
-0.252168		Track	1000000581
-0.240007		Track	1000000582
0.107677		Track	1000000583
-0.0798896		Track	1000000584
-0.0683086		Track	1000000585
0.0672928		Track	1000000586
0.0261767		Track	1000000587
-0.0162559		Track	1000000588
-0.172304		Track	1000000589
-0.289309		Track	1000000590
-0.0476372		Track	1000000591
-0.210369		Track	1000000592
0.0669241		Track	1000000593
0.0223184		Track	1000000594
-0.159543		Track	1000000595
0.101087		Track	1000000596
-0.186207		Track	1000000597
-0.0647613		Track	1000000598
0.0200014		Track	1000000599
-0.0703986		Track	1000000600
0.113369		Track	1000000601
-0.134797		Track	1000000602
0.103696		Track	1000000603
0.0339028		Track	1000000604
-0.154372		Track	1000000605
0.0214175		Track	1000000606
-0.0975814		Track	1000000607
0.0473928		Track	1000000608
-0.188014		Track	1000000609
0.0822688		Track	1000000610
-0.0114284		Track	1000000611
-0.0617444		Track	1000000612
0.087179		Track	1000000613
0.18791		Track	1000000614
-0.150354		Track	1000000615
0.109082		Track	1000000616
-0.195287		Track	1000000617
-0.218339		Track	1000000618
-0.0700705		Track	1000000619
0.068369		Track	1000000620
-0.00732266		Track	1000000621
-0.021743		Track	1000000622
0.177973		Track	1000000623
-0.0992109		Track	1000000624
-0.312447		Track	1000000625
-0.318999		Track	1000000626
-0.0570288		Track	1000000627
-0.126768		Track	1000000628
0.0866962		Track	1000000629
-0.12363		Track	1000000630
-0.321516		Track	1000000631
0.0177489		Track	1000000632
0.180703		Track	1000000633
0.213205		Track	1000000634
0.00505524		Track	1000000635
-0.291629		Track	1000000636
-0.187676		Track	1000000637
-0.169124		Track	1000000638
-0.132636		Track	1000000639
-0.142433		Track	1000000640
-0.253907		Track	1000000641
-0.263113		Track	1000000642
-0.156639		Track	1000000643
-0.00115392		Track	1000000644
-0.194061		Track	1000000645
-0.00235224		Track	1000000646
-0.0589626		Track	1000000647
0.0713164		Track	1000000648
0.164358		Track	1000000649
-0.25655		Track	1000000650
-0.0283033		Track	1000000651
-0.203768		Track	1000000652
-0.316613		Track	1000000653
-0.040545		Track	1000000654
-0.021488		Track	1000000655
-0.113024		Track	1000000656
-0.0842998		Track	1000000657
-0.151874		Track	1000000658
-0.077954		Track	1000000659
-0.29634		Track	1000000660
0.00637709		Track	1000000661
0.07604		Track	1000000662
-0.256368		Track	1000000663
-0.296774		Track	1000000664
-0.287646		Track	1000000665
-0.186277		Track	1000000666
-0.161726		Track	1000000667
0.0120976		Track	1000000668
-0.189915		Track	1000000669
0.133395		Track	1000000670
0.0583461		Track	1000000671
-0.20884		Track	1000000672
-0.0431582		Track	1000000673
0.296159		Track	1000000674
-0.328445		Track	1000000675
-0.31075		Track	1000000676
-0.142008		Track	1000000677
-0.18721		Track	1000000678
-0.123656		Track	1000000679
-0.198116		Track	1000000680
