# Supplementary material for: Satb1 integrates DNA binding site geometry and torsional stress to differentially target nucleosome-dense regions
Source: Nat Commun. 2019 Jul 19;10:3221. doi: 10.1038/s41467-019-11118-8 (PMC6642133; doi:10.1038/s41467-019-11118-8)
Supplement: Supplementary file 10 — Source Data [file 41467_2019_11118_MOESM10_ESM.zip › Source data/Single Molecule Tracking/single molecule tracks/del HD analysis/PDZ-CUT1-CUT2-STABLE-A_1c14_TRIAL 2_Statistics/PDZ-CUT1-CUT2-STABLE-A_1c14_TRIAL 2_Track_Diameter_Mean.csv]

Track Diameter Mean
====================
Track Diameter Mean	Unit	Category	ID
0.25	um	Track	1000000000
0.25	um	Track	1000000001
0.25	um	Track	1000000002
0.25	um	Track	1000000003
0.25	um	Track	1000000004
0.25	um	Track	1000000005
0.25	um	Track	1000000006
0.25	um	Track	1000000007
0.25	um	Track	1000000008
0.25	um	Track	1000000009
0.25	um	Track	1000000010
0.25	um	Track	1000000011
0.25	um	Track	1000000012
0.25	um	Track	1000000013
0.25	um	Track	1000000014
0.25	um	Track	1000000015
0.25	um	Track	1000000016
0.25	um	Track	1000000017
0.25	um	Track	1000000018
0.25	um	Track	1000000019
0.25	um	Track	1000000020
0.25	um	Track	1000000021
0.25	um	Track	1000000022
0.25	um	Track	1000000023
0.25	um	Track	1000000024
0.25	um	Track	1000000025
0.25	um	Track	1000000026
0.25	um	Track	1000000027
0.25	um	Track	1000000028
0.25	um	Track	1000000029
0.25	um	Track	1000000030
0.25	um	Track	1000000031
0.25	um	Track	1000000032
0.25	um	Track	1000000033
0.25	um	Track	1000000034
0.25	um	Track	1000000035
0.25	um	Track	1000000036
0.25	um	Track	1000000037
0.25	um	Track	1000000038
0.25	um	Track	1000000039
0.25	um	Track	1000000040
0.25	um	Track	1000000041
0.25	um	Track	1000000042
0.25	um	Track	1000000043
0.25	um	Track	1000000044
0.25	um	Track	1000000045
0.25	um	Track	1000000046
0.25	um	Track	1000000047
0.25	um	Track	1000000048
0.25	um	Track	1000000049
0.25	um	Track	1000000050
0.25	um	Track	1000000051
0.25	um	Track	1000000052
0.25	um	Track	1000000053
0.25	um	Track	1000000054
0.25	um	Track	1000000055
0.25	um	Track	1000000056
0.25	um	Track	1000000057
0.25	um	Track	1000000058
0.25	um	Track	1000000059
0.25	um	Track	1000000060
0.25	um	Track	1000000061
0.25	um	Track	1000000062
0.25	um	Track	1000000063
0.25	um	Track	1000000064
0.25	um	Track	1000000065
0.25	um	Track	1000000066
0.25	um	Track	1000000067
0.25	um	Track	1000000068
0.25	um	Track	1000000069
0.25	um	Track	1000000070
0.25	um	Track	1000000071
0.25	um	Track	1000000072
0.25	um	Track	1000000073
0.25	um	Track	1000000074
0.25	um	Track	1000000075
0.25	um	Track	1000000076
0.25	um	Track	1000000077
0.25	um	Track	1000000078
0.25	um	Track	1000000079
0.25	um	Track	1000000080
0.25	um	Track	1000000081
0.25	um	Track	1000000082
0.25	um	Track	1000000083
0.25	um	Track	1000000084
0.25	um	Track	1000000085
0.25	um	Track	1000000086
0.25	um	Track	1000000087
0.25	um	Track	1000000088
0.25	um	Track	1000000089
0.25	um	Track	1000000090
0.25	um	Track	1000000091
0.25	um	Track	1000000092
0.25	um	Track	1000000093
0.25	um	Track	1000000094
0.25	um	Track	1000000095
0.25	um	Track	1000000096
0.25	um	Track	1000000097
0.25	um	Track	1000000098
0.25	um	Track	1000000099
0.25	um	Track	1000000100
0.25	um	Track	1000000101
0.25	um	Track	1000000102
0.25	um	Track	1000000103
0.25	um	Track	1000000104
0.25	um	Track	1000000105
0.25	um	Track	1000000106
0.25	um	Track	1000000107
0.25	um	Track	1000000108
0.25	um	Track	1000000109
0.25	um	Track	1000000110
0.25	um	Track	1000000111
0.25	um	Track	1000000112
0.25	um	Track	1000000113
0.25	um	Track	1000000114
0.25	um	Track	1000000115
0.25	um	Track	1000000116
0.25	um	Track	1000000117
0.25	um	Track	1000000118
0.25	um	Track	1000000119
0.25	um	Track	1000000120
0.25	um	Track	1000000121
0.25	um	Track	1000000122
0.25	um	Track	1000000123
0.25	um	Track	1000000124
0.25	um	Track	1000000125
0.25	um	Track	1000000126
0.25	um	Track	1000000127
0.25	um	Track	1000000128
0.25	um	Track	1000000129
0.25	um	Track	1000000130
0.25	um	Track	1000000131
0.25	um	Track	1000000132
0.25	um	Track	1000000133
0.25	um	Track	1000000134
0.25	um	Track	1000000135
0.25	um	Track	1000000136
0.25	um	Track	1000000137
0.25	um	Track	1000000138
0.25	um	Track	1000000139
0.25	um	Track	1000000140
0.25	um	Track	1000000141
0.25	um	Track	1000000142
0.25	um	Track	1000000143
0.25	um	Track	1000000144
0.25	um	Track	1000000145
0.25	um	Track	1000000146
0.25	um	Track	1000000147
0.25	um	Track	1000000148
0.25	um	Track	1000000149
0.25	um	Track	1000000150
0.25	um	Track	1000000151
0.25	um	Track	1000000152
0.25	um	Track	1000000153
0.25	um	Track	1000000154
0.25	um	Track	1000000155
0.25	um	Track	1000000156
0.25	um	Track	1000000157
0.25	um	Track	1000000158
0.25	um	Track	1000000159
0.25	um	Track	1000000160
0.25	um	Track	1000000161
0.25	um	Track	1000000162
0.25	um	Track	1000000163
0.25	um	Track	1000000164
0.25	um	Track	1000000165
0.25	um	Track	1000000166
0.25	um	Track	1000000167
0.25	um	Track	1000000168
0.25	um	Track	1000000169
0.25	um	Track	1000000170
0.25	um	Track	1000000171
0.25	um	Track	1000000172
0.25	um	Track	1000000173
0.25	um	Track	1000000174
0.25	um	Track	1000000175
0.25	um	Track	1000000176
0.25	um	Track	1000000177
0.25	um	Track	1000000178
0.25	um	Track	1000000179
0.25	um	Track	1000000180
0.25	um	Track	1000000181
0.25	um	Track	1000000182
0.25	um	Track	1000000183
0.25	um	Track	1000000184
0.25	um	Track	1000000185
0.25	um	Track	1000000186
0.25	um	Track	1000000187
0.25	um	Track	1000000188
0.25	um	Track	1000000189
0.25	um	Track	1000000190
0.25	um	Track	1000000191
0.25	um	Track	1000000192
0.25	um	Track	1000000193
0.25	um	Track	1000000194
0.25	um	Track	1000000195
0.25	um	Track	1000000196
0.25	um	Track	1000000197
0.25	um	Track	1000000198
0.25	um	Track	1000000199
0.25	um	Track	1000000200
0.25	um	Track	1000000201
0.25	um	Track	1000000202
0.25	um	Track	1000000203
0.25	um	Track	1000000204
0.25	um	Track	1000000205
0.25	um	Track	1000000206
0.25	um	Track	1000000207
0.25	um	Track	1000000208
0.25	um	Track	1000000209
0.25	um	Track	1000000210
0.25	um	Track	1000000211
0.25	um	Track	1000000212
0.25	um	Track	1000000213
0.25	um	Track	1000000214
0.25	um	Track	1000000215
0.25	um	Track	1000000216
0.25	um	Track	1000000217
0.25	um	Track	1000000218
0.25	um	Track	1000000219
0.25	um	Track	1000000220
0.25	um	Track	1000000221
0.25	um	Track	1000000222
0.25	um	Track	1000000223
0.25	um	Track	1000000224
0.25	um	Track	1000000225
0.25	um	Track	1000000226
0.25	um	Track	1000000227
0.25	um	Track	1000000228
0.25	um	Track	1000000229
0.25	um	Track	1000000230
0.25	um	Track	1000000231
0.25	um	Track	1000000232
0.25	um	Track	1000000233
0.25	um	Track	1000000234
0.25	um	Track	1000000235
0.25	um	Track	1000000236
0.25	um	Track	1000000237
0.25	um	Track	1000000238
0.25	um	Track	1000000239
0.25	um	Track	1000000240
0.25	um	Track	1000000241
0.25	um	Track	1000000242
0.25	um	Track	1000000243
0.25	um	Track	1000000244
0.25	um	Track	1000000245
0.25	um	Track	1000000246
0.25	um	Track	1000000247
0.25	um	Track	1000000248
0.25	um	Track	1000000249
0.25	um	Track	1000000250
0.25	um	Track	1000000251
0.25	um	Track	1000000252
0.25	um	Track	1000000253
0.25	um	Track	1000000254
0.25	um	Track	1000000255
0.25	um	Track	1000000256
0.25	um	Track	1000000257
0.25	um	Track	1000000258
0.25	um	Track	1000000259
0.25	um	Track	1000000260
0.25	um	Track	1000000261
0.25	um	Track	1000000262
0.25	um	Track	1000000263
0.25	um	Track	1000000264
0.25	um	Track	1000000265
0.25	um	Track	1000000266
0.25	um	Track	1000000267
0.25	um	Track	1000000268
0.25	um	Track	1000000269
0.25	um	Track	1000000270
0.25	um	Track	1000000271
0.25	um	Track	1000000272
0.25	um	Track	1000000273
0.25	um	Track	1000000274
0.25	um	Track	1000000275
0.25	um	Track	1000000276
0.25	um	Track	1000000277
0.25	um	Track	1000000278
0.25	um	Track	1000000279
0.25	um	Track	1000000280
0.25	um	Track	1000000281
0.25	um	Track	1000000282
0.25	um	Track	1000000283
0.25	um	Track	1000000284
0.25	um	Track	1000000285
0.25	um	Track	1000000286
0.25	um	Track	1000000287
0.25	um	Track	1000000288
0.25	um	Track	1000000289
0.25	um	Track	1000000290
0.25	um	Track	1000000291
0.25	um	Track	1000000292
0.25	um	Track	1000000293
0.25	um	Track	1000000294
0.25	um	Track	1000000295
0.25	um	Track	1000000296
0.25	um	Track	1000000297
0.25	um	Track	1000000298
0.25	um	Track	1000000299
0.25	um	Track	1000000300
0.25	um	Track	1000000301
0.25	um	Track	1000000302
0.25	um	Track	1000000303
0.25	um	Track	1000000304
0.25	um	Track	1000000305
0.25	um	Track	1000000306
0.25	um	Track	1000000307
0.25	um	Track	1000000308
0.25	um	Track	1000000309
0.25	um	Track	1000000310
0.25	um	Track	1000000311
0.25	um	Track	1000000312
0.25	um	Track	1000000313
0.25	um	Track	1000000314
0.25	um	Track	1000000315
0.25	um	Track	1000000316
0.25	um	Track	1000000317
0.25	um	Track	1000000318
0.25	um	Track	1000000319
0.25	um	Track	1000000320
0.25	um	Track	1000000321
0.25	um	Track	1000000322
0.25	um	Track	1000000323
0.25	um	Track	1000000324
0.25	um	Track	1000000325
0.25	um	Track	1000000326
0.25	um	Track	1000000327
0.25	um	Track	1000000328
0.25	um	Track	1000000329
0.25	um	Track	1000000330
0.25	um	Track	1000000331
0.25	um	Track	1000000332
0.25	um	Track	1000000333
0.25	um	Track	1000000334
0.25	um	Track	1000000335
0.25	um	Track	1000000336
0.25	um	Track	1000000337
0.25	um	Track	1000000338
0.25	um	Track	1000000339
0.25	um	Track	1000000340
0.25	um	Track	1000000341
0.25	um	Track	1000000342
0.25	um	Track	1000000343
0.25	um	Track	1000000344
0.25	um	Track	1000000345
0.25	um	Track	1000000346
0.25	um	Track	1000000347
0.25	um	Track	1000000348
0.25	um	Track	1000000349
0.25	um	Track	1000000350
0.25	um	Track	1000000351
0.25	um	Track	1000000352
0.25	um	Track	1000000353
0.25	um	Track	1000000354
0.25	um	Track	1000000355
0.25	um	Track	1000000356
0.25	um	Track	1000000357
0.25	um	Track	1000000358
0.25	um	Track	1000000359
0.25	um	Track	1000000360
0.25	um	Track	1000000361
0.25	um	Track	1000000362
0.25	um	Track	1000000363
0.25	um	Track	1000000364
0.25	um	Track	1000000365
0.25	um	Track	1000000366
0.25	um	Track	1000000367
0.25	um	Track	1000000368
0.25	um	Track	1000000369
0.25	um	Track	1000000370
0.25	um	Track	1000000371
0.25	um	Track	1000000372
0.25	um	Track	1000000373
0.25	um	Track	1000000374
0.25	um	Track	1000000375
0.25	um	Track	1000000376
0.25	um	Track	1000000377
0.25	um	Track	1000000378
0.25	um	Track	1000000379
0.25	um	Track	1000000380
0.25	um	Track	1000000381
0.25	um	Track	1000000382
0.25	um	Track	1000000383
0.25	um	Track	1000000384
0.25	um	Track	1000000385
0.25	um	Track	1000000386
0.25	um	Track	1000000387
0.25	um	Track	1000000388
0.25	um	Track	1000000389
0.25	um	Track	1000000390
0.25	um	Track	1000000391
0.25	um	Track	1000000392
0.25	um	Track	1000000393
0.25	um	Track	1000000394
0.25	um	Track	1000000395
0.25	um	Track	1000000396
0.25	um	Track	1000000397
0.25	um	Track	1000000398
0.25	um	Track	1000000399
0.25	um	Track	1000000400
0.25	um	Track	1000000401
0.25	um	Track	1000000402
0.25	um	Track	1000000403
0.25	um	Track	1000000404
0.25	um	Track	1000000405
0.25	um	Track	1000000406
0.25	um	Track	1000000407
0.25	um	Track	1000000408
0.25	um	Track	1000000409
0.25	um	Track	1000000410
0.25	um	Track	1000000411
0.25	um	Track	1000000412
0.25	um	Track	1000000413
0.25	um	Track	1000000414
0.25	um	Track	1000000415
0.25	um	Track	1000000416
0.25	um	Track	1000000417
0.25	um	Track	1000000418
0.25	um	Track	1000000419
0.25	um	Track	1000000420
0.25	um	Track	1000000421
0.25	um	Track	1000000422
0.25	um	Track	1000000423
0.25	um	Track	1000000424
0.25	um	Track	1000000425
0.25	um	Track	1000000426
0.25	um	Track	1000000427
0.25	um	Track	1000000428
0.25	um	Track	1000000429
0.25	um	Track	1000000430
0.25	um	Track	1000000431
0.25	um	Track	1000000432
0.25	um	Track	1000000433
0.25	um	Track	1000000434
0.25	um	Track	1000000435
0.25	um	Track	1000000436
0.25	um	Track	1000000437
0.25	um	Track	1000000438
0.25	um	Track	1000000439
0.25	um	Track	1000000440
0.25	um	Track	1000000441
0.25	um	Track	1000000442
0.25	um	Track	1000000443
0.25	um	Track	1000000444
0.25	um	Track	1000000445
0.25	um	Track	1000000446
0.25	um	Track	1000000447
0.25	um	Track	1000000448
0.25	um	Track	1000000449
0.25	um	Track	1000000450
0.25	um	Track	1000000451
0.25	um	Track	1000000452
0.25	um	Track	1000000453
0.25	um	Track	1000000454
0.25	um	Track	1000000455
0.25	um	Track	1000000456
0.25	um	Track	1000000457
0.25	um	Track	1000000458
0.25	um	Track	1000000459
0.25	um	Track	1000000460
0.25	um	Track	1000000461
0.25	um	Track	1000000462
0.25	um	Track	1000000463
0.25	um	Track	1000000464
0.25	um	Track	1000000465
0.25	um	Track	1000000466
0.25	um	Track	1000000467
0.25	um	Track	1000000468
0.25	um	Track	1000000469
0.25	um	Track	1000000470
0.25	um	Track	1000000471
0.25	um	Track	1000000472
0.25	um	Track	1000000473
0.25	um	Track	1000000474
0.25	um	Track	1000000475
0.25	um	Track	1000000476
0.25	um	Track	1000000477
0.25	um	Track	1000000478
0.25	um	Track	1000000479
0.25	um	Track	1000000480
0.25	um	Track	1000000481
0.25	um	Track	1000000482
0.25	um	Track	1000000483
0.25	um	Track	1000000484
0.25	um	Track	1000000485
0.25	um	Track	1000000486
0.25	um	Track	1000000487
0.25	um	Track	1000000488
0.25	um	Track	1000000489
0.25	um	Track	1000000490
0.25	um	Track	1000000491
0.25	um	Track	1000000492
0.25	um	Track	1000000493
0.25	um	Track	1000000494
0.25	um	Track	1000000495
0.25	um	Track	1000000496
0.25	um	Track	1000000497
0.25	um	Track	1000000498
0.25	um	Track	1000000499
0.25	um	Track	1000000500
0.25	um	Track	1000000501
0.25	um	Track	1000000502
0.25	um	Track	1000000503
0.25	um	Track	1000000504
0.25	um	Track	1000000505
0.25	um	Track	1000000506
0.25	um	Track	1000000507
0.25	um	Track	1000000508
0.25	um	Track	1000000509
0.25	um	Track	1000000510
0.25	um	Track	1000000511
0.25	um	Track	1000000512
0.25	um	Track	1000000513
0.25	um	Track	1000000514
0.25	um	Track	1000000515
0.25	um	Track	1000000516
0.25	um	Track	1000000517
0.25	um	Track	1000000518
0.25	um	Track	1000000519
0.25	um	Track	1000000520
0.25	um	Track	1000000521
0.25	um	Track	1000000522
0.25	um	Track	1000000523
0.25	um	Track	1000000524
0.25	um	Track	1000000525
0.25	um	Track	1000000526
0.25	um	Track	1000000527
0.25	um	Track	1000000528
0.25	um	Track	1000000529
0.25	um	Track	1000000530
0.25	um	Track	1000000531
0.25	um	Track	1000000532
0.25	um	Track	1000000533
0.25	um	Track	1000000534
0.25	um	Track	1000000535
0.25	um	Track	1000000536
0.25	um	Track	1000000537
0.25	um	Track	1000000538
0.25	um	Track	1000000539
0.25	um	Track	1000000540
0.25	um	Track	1000000541
0.25	um	Track	1000000542
0.25	um	Track	1000000543
0.25	um	Track	1000000544
0.25	um	Track	1000000545
0.25	um	Track	1000000546
0.25	um	Track	1000000547
0.25	um	Track	1000000548
0.25	um	Track	1000000549
0.25	um	Track	1000000550
0.25	um	Track	1000000551
0.25	um	Track	1000000552
0.25	um	Track	1000000553
0.25	um	Track	1000000554
0.25	um	Track	1000000555
0.25	um	Track	1000000556
0.25	um	Track	1000000557
0.25	um	Track	1000000558
0.25	um	Track	1000000559
0.25	um	Track	1000000560
0.25	um	Track	1000000561
0.25	um	Track	1000000562
0.25	um	Track	1000000563
0.25	um	Track	1000000564
0.25	um	Track	1000000565
0.25	um	Track	1000000566
0.25	um	Track	1000000567
0.25	um	Track	1000000568
0.25	um	Track	1000000569
0.25	um	Track	1000000570
0.25	um	Track	1000000571
0.25	um	Track	1000000572
0.25	um	Track	1000000573
0.25	um	Track	1000000574
0.25	um	Track	1000000575
0.25	um	Track	1000000576
0.25	um	Track	1000000577
0.25	um	Track	1000000578
0.25	um	Track	1000000579
0.25	um	Track	1000000580
0.25	um	Track	1000000581
0.25	um	Track	1000000582
0.25	um	Track	1000000583
0.25	um	Track	1000000584
0.25	um	Track	1000000585
0.25	um	Track	1000000586
0.25	um	Track	1000000587
0.25	um	Track	1000000588
0.25	um	Track	1000000589
0.25	um	Track	1000000590
0.25	um	Track	1000000591
0.25	um	Track	1000000592
0.25	um	Track	1000000593
0.25	um	Track	1000000594
0.25	um	Track	1000000595
0.25	um	Track	1000000596
0.25	um	Track	1000000597
0.25	um	Track	1000000598
0.25	um	Track	1000000599
0.25	um	Track	1000000600
0.25	um	Track	1000000601
0.25	um	Track	1000000602
0.25	um	Track	1000000603
0.25	um	Track	1000000604
0.25	um	Track	1000000605
0.25	um	Track	1000000606
0.25	um	Track	1000000607
0.25	um	Track	1000000608
0.25	um	Track	1000000609
0.25	um	Track	1000000610
0.25	um	Track	1000000611
0.25	um	Track	1000000612
0.25	um	Track	1000000613
0.25	um	Track	1000000614
0.25	um	Track	1000000615
0.25	um	Track	1000000616
0.25	um	Track	1000000617
0.25	um	Track	1000000618
0.25	um	Track	1000000619
0.25	um	Track	1000000620
0.25	um	Track	1000000621
0.25	um	Track	1000000622
0.25	um	Track	1000000623
0.25	um	Track	1000000624
0.25	um	Track	1000000625
0.25	um	Track	1000000626
0.25	um	Track	1000000627
0.25	um	Track	1000000628
0.25	um	Track	1000000629
0.25	um	Track	1000000630
0.25	um	Track	1000000631
0.25	um	Track	1000000632
0.25	um	Track	1000000633
0.25	um	Track	1000000634
0.25	um	Track	1000000635
0.25	um	Track	1000000636
0.25	um	Track	1000000637
0.25	um	Track	1000000638
0.25	um	Track	1000000639
0.25	um	Track	1000000640
0.25	um	Track	1000000641
0.25	um	Track	1000000642
0.25	um	Track	1000000643
0.25	um	Track	1000000644
0.25	um	Track	1000000645
0.25	um	Track	1000000646
0.25	um	Track	1000000647
0.25	um	Track	1000000648
0.25	um	Track	1000000649
0.25	um	Track	1000000650
0.25	um	Track	1000000651
0.25	um	Track	1000000652
0.25	um	Track	1000000653
0.25	um	Track	1000000654
0.25	um	Track	1000000655
0.25	um	Track	1000000656
0.25	um	Track	1000000657
0.25	um	Track	1000000658
0.25	um	Track	1000000659
0.25	um	Track	1000000660
0.25	um	Track	1000000661
0.25	um	Track	1000000662
0.25	um	Track	1000000663
0.25	um	Track	1000000664
0.25	um	Track	1000000665
0.25	um	Track	1000000666
0.25	um	Track	1000000667
0.25	um	Track	1000000668
0.25	um	Track	1000000669
0.25	um	Track	1000000670
0.25	um	Track	1000000671
0.25	um	Track	1000000672
0.25	um	Track	1000000673
0.25	um	Track	1000000674
0.25	um	Track	1000000675
0.25	um	Track	1000000676
0.25	um	Track	1000000677
0.25	um	Track	1000000678
0.25	um	Track	1000000679
0.25	um	Track	1000000680
