# Supplementary material for: Satb1 integrates DNA binding site geometry and torsional stress to differentially target nucleosome-dense regions
Source: Nat Commun. 2019 Jul 19;10:3221. doi: 10.1038/s41467-019-11118-8 (PMC6642133; doi:10.1038/s41467-019-11118-8)
Supplement: Supplementary file 10 — Source Data [file 41467_2019_11118_MOESM10_ESM.zip › Source data/Single Molecule Tracking/single molecule tracks/del HD analysis/PDZ-CUT1-CUT2-STABLE-A_1c14_TRIAL 2_Statistics/PDZ-CUT1-CUT2-STABLE-A_1c14_TRIAL 2_Track_Displacement_Length.csv]

Track Displacement Length
====================
Track Displacement Length	Unit	Category	ID
0.0769904	um	Track	1000000000
0.0544032	um	Track	1000000001
0.0918785	um	Track	1000000002
0.428606	um	Track	1000000003
0.0915581	um	Track	1000000004
0.31333	um	Track	1000000005
0.068017	um	Track	1000000006
0.056475	um	Track	1000000007
0.636409	um	Track	1000000008
0.128435	um	Track	1000000009
0.467384	um	Track	1000000010
0.0337132	um	Track	1000000011
0.128506	um	Track	1000000012
0.07041	um	Track	1000000013
0.0744616	um	Track	1000000014
0.294195	um	Track	1000000015
0.630447	um	Track	1000000016
0.740881	um	Track	1000000017
0.256236	um	Track	1000000018
0.0620524	um	Track	1000000019
0.345057	um	Track	1000000020
0.0694272	um	Track	1000000021
0.0462565	um	Track	1000000022
0.193263	um	Track	1000000023
0.174285	um	Track	1000000024
0.187983	um	Track	1000000025
0.522354	um	Track	1000000026
0.0399876	um	Track	1000000027
0.214563	um	Track	1000000028
0.162553	um	Track	1000000029
0.114054	um	Track	1000000030
0.161151	um	Track	1000000031
0.885817	um	Track	1000000032
0.526334	um	Track	1000000033
0.182478	um	Track	1000000034
0.114366	um	Track	1000000035
0.0825765	um	Track	1000000036
0.232387	um	Track	1000000037
0.394811	um	Track	1000000038
0.248319	um	Track	1000000039
0.768959	um	Track	1000000040
0.930821	um	Track	1000000041
0.537237	um	Track	1000000042
0.514779	um	Track	1000000043
0.0382659	um	Track	1000000044
0.740944	um	Track	1000000045
0.263384	um	Track	1000000046
0.186097	um	Track	1000000047
0.440011	um	Track	1000000048
0.38842	um	Track	1000000049
0.236959	um	Track	1000000050
0.151539	um	Track	1000000051
0.153072	um	Track	1000000052
0.00864151	um	Track	1000000053
0.173193	um	Track	1000000054
0.872271	um	Track	1000000055
0.0746286	um	Track	1000000056
0.300641	um	Track	1000000057
0.0511389	um	Track	1000000058
0.467316	um	Track	1000000059
0.150467	um	Track	1000000060
0.322912	um	Track	1000000061
0.165713	um	Track	1000000062
0.233869	um	Track	1000000063
0.0541299	um	Track	1000000064
0.347664	um	Track	1000000065
0.165739	um	Track	1000000066
0.165951	um	Track	1000000067
0.762538	um	Track	1000000068
0.206781	um	Track	1000000069
0.255133	um	Track	1000000070
0.144481	um	Track	1000000071
0.320773	um	Track	1000000072
0.536206	um	Track	1000000073
0.620254	um	Track	1000000074
0.51006	um	Track	1000000075
0.572507	um	Track	1000000076
0.20528	um	Track	1000000077
0.176778	um	Track	1000000078
0.196386	um	Track	1000000079
0.325965	um	Track	1000000080
0.275863	um	Track	1000000081
0.310268	um	Track	1000000082
0.730583	um	Track	1000000083
0.191931	um	Track	1000000084
0.069624	um	Track	1000000085
0.115444	um	Track	1000000086
0.544463	um	Track	1000000087
0.679298	um	Track	1000000088
0.137598	um	Track	1000000089
0.13782	um	Track	1000000090
0.690643	um	Track	1000000091
0.432093	um	Track	1000000092
0.393347	um	Track	1000000093
0.184712	um	Track	1000000094
0.444054	um	Track	1000000095
0.124606	um	Track	1000000096
0.244014	um	Track	1000000097
0.998628	um	Track	1000000098
0.113246	um	Track	1000000099
0.347504	um	Track	1000000100
0.346257	um	Track	1000000101
0.153688	um	Track	1000000102
0.490563	um	Track	1000000103
0.161753	um	Track	1000000104
0.237332	um	Track	1000000105
0.142602	um	Track	1000000106
0.666315	um	Track	1000000107
0.661836	um	Track	1000000108
0.0598796	um	Track	1000000109
0.538745	um	Track	1000000110
0.321916	um	Track	1000000111
0.0967794	um	Track	1000000112
0.0280447	um	Track	1000000113
0.160597	um	Track	1000000114
0.3414	um	Track	1000000115
0.108219	um	Track	1000000116
0.187074	um	Track	1000000117
0.388533	um	Track	1000000118
0.067254	um	Track	1000000119
0.259539	um	Track	1000000120
0.468299	um	Track	1000000121
0.150873	um	Track	1000000122
0.411672	um	Track	1000000123
0.110608	um	Track	1000000124
0.303317	um	Track	1000000125
0.498878	um	Track	1000000126
0.127665	um	Track	1000000127
0.0590947	um	Track	1000000128
0.191597	um	Track	1000000129
0.0833962	um	Track	1000000130
0.0136866	um	Track	1000000131
0.0876176	um	Track	1000000132
0.132617	um	Track	1000000133
0.250451	um	Track	1000000134
0.151428	um	Track	1000000135
0.0923966	um	Track	1000000136
0.422583	um	Track	1000000137
0.48756	um	Track	1000000138
0.19081	um	Track	1000000139
0.103532	um	Track	1000000140
0.282095	um	Track	1000000141
0.187893	um	Track	1000000142
0.507463	um	Track	1000000143
0.0611153	um	Track	1000000144
0.0550273	um	Track	1000000145
0.127695	um	Track	1000000146
0.0481534	um	Track	1000000147
0.436949	um	Track	1000000148
0.0994492	um	Track	1000000149
0.224412	um	Track	1000000150
0.0736026	um	Track	1000000151
0.0789731	um	Track	1000000152
0.0735934	um	Track	1000000153
0.0854576	um	Track	1000000154
0.317861	um	Track	1000000155
0.464444	um	Track	1000000156
0.385637	um	Track	1000000157
0.370463	um	Track	1000000158
0.173964	um	Track	1000000159
0.18809	um	Track	1000000160
0.165963	um	Track	1000000161
0.0855931	um	Track	1000000162
0.201574	um	Track	1000000163
1.06594	um	Track	1000000164
0.421778	um	Track	1000000165
0.162355	um	Track	1000000166
0.237757	um	Track	1000000167
0.387086	um	Track	1000000168
0.555623	um	Track	1000000169
0.234578	um	Track	1000000170
0.061175	um	Track	1000000171
0.533115	um	Track	1000000172
0.117031	um	Track	1000000173
0.0545159	um	Track	1000000174
0.386763	um	Track	1000000175
0.37837	um	Track	1000000176
0.0403037	um	Track	1000000177
0.656167	um	Track	1000000178
0.147282	um	Track	1000000179
0.0198407	um	Track	1000000180
0.0553165	um	Track	1000000181
0.0797371	um	Track	1000000182
0.0786609	um	Track	1000000183
0.133137	um	Track	1000000184
0.457689	um	Track	1000000185
0.0528151	um	Track	1000000186
0.149048	um	Track	1000000187
0.218838	um	Track	1000000188
0.0871712	um	Track	1000000189
0.537767	um	Track	1000000190
0.520549	um	Track	1000000191
0.123934	um	Track	1000000192
0.201353	um	Track	1000000193
0.992308	um	Track	1000000194
0.105324	um	Track	1000000195
0.155367	um	Track	1000000196
0.0369494	um	Track	1000000197
0.630118	um	Track	1000000198
0.0695393	um	Track	1000000199
0.102088	um	Track	1000000200
0.117471	um	Track	1000000201
0.148129	um	Track	1000000202
0.110199	um	Track	1000000203
0.0690347	um	Track	1000000204
0.458724	um	Track	1000000205
0.460846	um	Track	1000000206
0.0416676	um	Track	1000000207
0.186984	um	Track	1000000208
0.0575525	um	Track	1000000209
0.170026	um	Track	1000000210
0.0529868	um	Track	1000000211
0.0929459	um	Track	1000000212
0.110364	um	Track	1000000213
0.624806	um	Track	1000000214
0.419818	um	Track	1000000215
0.347518	um	Track	1000000216
0.134894	um	Track	1000000217
0.0687663	um	Track	1000000218
0.0215122	um	Track	1000000219
0.294465	um	Track	1000000220
0.0656703	um	Track	1000000221
0.180354	um	Track	1000000222
0.13555	um	Track	1000000223
0.290012	um	Track	1000000224
0.333335	um	Track	1000000225
0.0863029	um	Track	1000000226
0.153935	um	Track	1000000227
0.0747569	um	Track	1000000228
0.225175	um	Track	1000000229
0.117722	um	Track	1000000230
0.737294	um	Track	1000000231
0.226876	um	Track	1000000232
0.200784	um	Track	1000000233
0.411831	um	Track	1000000234
0.586136	um	Track	1000000235
0.511067	um	Track	1000000236
0.972621	um	Track	1000000237
0.21798	um	Track	1000000238
0.164266	um	Track	1000000239
0.0812084	um	Track	1000000240
0.138863	um	Track	1000000241
0.389458	um	Track	1000000242
0.168728	um	Track	1000000243
0.0226116	um	Track	1000000244
0.0263186	um	Track	1000000245
0.0833373	um	Track	1000000246
0.0355911	um	Track	1000000247
0.18297	um	Track	1000000248
0.869729	um	Track	1000000249
0.174978	um	Track	1000000250
0.21217	um	Track	1000000251
0.0489069	um	Track	1000000252
0.169682	um	Track	1000000253
0.110116	um	Track	1000000254
0.332045	um	Track	1000000255
0.230119	um	Track	1000000256
0.133407	um	Track	1000000257
0.0492933	um	Track	1000000258
0.3263	um	Track	1000000259
0.223371	um	Track	1000000260
0.218342	um	Track	1000000261
0.417474	um	Track	1000000262
0.135601	um	Track	1000000263
0.350238	um	Track	1000000264
0.0724486	um	Track	1000000265
0.0165262	um	Track	1000000266
0.231246	um	Track	1000000267
0.127672	um	Track	1000000268
0.134438	um	Track	1000000269
0.460792	um	Track	1000000270
0.0633985	um	Track	1000000271
0.329725	um	Track	1000000272
0.072336	um	Track	1000000273
0.455068	um	Track	1000000274
0.505837	um	Track	1000000275
0.0695573	um	Track	1000000276
0.214202	um	Track	1000000277
0.185277	um	Track	1000000278
0.120359	um	Track	1000000279
0.191904	um	Track	1000000280
0.432725	um	Track	1000000281
0.237723	um	Track	1000000282
0.0173864	um	Track	1000000283
0.0699622	um	Track	1000000284
0.332726	um	Track	1000000285
0.148653	um	Track	1000000286
0.128204	um	Track	1000000287
0.392108	um	Track	1000000288
0.186004	um	Track	1000000289
0.0322064	um	Track	1000000290
0.378892	um	Track	1000000291
0.0515225	um	Track	1000000292
0.073658	um	Track	1000000293
0.32877	um	Track	1000000294
0.179253	um	Track	1000000295
0.466261	um	Track	1000000296
0.223381	um	Track	1000000297
0.199162	um	Track	1000000298
0.176649	um	Track	1000000299
0.19258	um	Track	1000000300
0.00229007	um	Track	1000000301
0.0033368	um	Track	1000000302
0.100548	um	Track	1000000303
0.61446	um	Track	1000000304
0.133139	um	Track	1000000305
0.332014	um	Track	1000000306
0.411574	um	Track	1000000307
0.213826	um	Track	1000000308
0.0991042	um	Track	1000000309
0.167303	um	Track	1000000310
0.0357158	um	Track	1000000311
0.065775	um	Track	1000000312
0.145258	um	Track	1000000313
0.0206506	um	Track	1000000314
0.26032	um	Track	1000000315
0.120051	um	Track	1000000316
0.0127367	um	Track	1000000317
0.0190227	um	Track	1000000318
0.271315	um	Track	1000000319
0.0467954	um	Track	1000000320
0.344698	um	Track	1000000321
0.218698	um	Track	1000000322
0.31258	um	Track	1000000323
0.0566102	um	Track	1000000324
0.129817	um	Track	1000000325
0.221608	um	Track	1000000326
0.211784	um	Track	1000000327
0.0524626	um	Track	1000000328
0.0579166	um	Track	1000000329
0.0702289	um	Track	1000000330
0.20837	um	Track	1000000331
0.0339133	um	Track	1000000332
0.0591577	um	Track	1000000333
0.0438186	um	Track	1000000334
0.206155	um	Track	1000000335
0.0827774	um	Track	1000000336
0.191393	um	Track	1000000337
0.229455	um	Track	1000000338
0.043748	um	Track	1000000339
0.251083	um	Track	1000000340
0.205227	um	Track	1000000341
0.219662	um	Track	1000000342
0.689109	um	Track	1000000343
0.0587557	um	Track	1000000344
0.102731	um	Track	1000000345
0.214397	um	Track	1000000346
0.349194	um	Track	1000000347
0.306592	um	Track	1000000348
0.394826	um	Track	1000000349
0.461387	um	Track	1000000350
0.0968194	um	Track	1000000351
0.37089	um	Track	1000000352
0.067002	um	Track	1000000353
0.0823488	um	Track	1000000354
0.0852329	um	Track	1000000355
0.0354569	um	Track	1000000356
0.0161648	um	Track	1000000357
0.161777	um	Track	1000000358
0.439402	um	Track	1000000359
0.0756094	um	Track	1000000360
0.258028	um	Track	1000000361
0.0434622	um	Track	1000000362
0.0479818	um	Track	1000000363
0.421655	um	Track	1000000364
0.112729	um	Track	1000000365
0.264886	um	Track	1000000366
0.406113	um	Track	1000000367
0.0791509	um	Track	1000000368
0.0485259	um	Track	1000000369
0.0165263	um	Track	1000000370
0.323215	um	Track	1000000371
0.25566	um	Track	1000000372
0.39733	um	Track	1000000373
0.0402107	um	Track	1000000374
0.27277	um	Track	1000000375
0.0614644	um	Track	1000000376
0.0668705	um	Track	1000000377
0.312451	um	Track	1000000378
0.024571	um	Track	1000000379
0.36767	um	Track	1000000380
0.224473	um	Track	1000000381
0.0530069	um	Track	1000000382
0.0839793	um	Track	1000000383
0.270731	um	Track	1000000384
0.0120776	um	Track	1000000385
0.0408391	um	Track	1000000386
0.00847675	um	Track	1000000387
0.271907	um	Track	1000000388
0.231851	um	Track	1000000389
0.283906	um	Track	1000000390
0.637971	um	Track	1000000391
0.255001	um	Track	1000000392
0.239244	um	Track	1000000393
0.0160711	um	Track	1000000394
0.0527843	um	Track	1000000395
0.100914	um	Track	1000000396
0.40755	um	Track	1000000397
0.0832955	um	Track	1000000398
0.237698	um	Track	1000000399
0.491	um	Track	1000000400
0.123747	um	Track	1000000401
0.0415879	um	Track	1000000402
0.329291	um	Track	1000000403
0.00849768	um	Track	1000000404
0.0545396	um	Track	1000000405
0.144731	um	Track	1000000406
0.223444	um	Track	1000000407
0.338995	um	Track	1000000408
0.398952	um	Track	1000000409
0.436945	um	Track	1000000410
0.124945	um	Track	1000000411
0.0395735	um	Track	1000000412
0.622956	um	Track	1000000413
0.260787	um	Track	1000000414
0.197249	um	Track	1000000415
0.0362588	um	Track	1000000416
0.230848	um	Track	1000000417
0.125862	um	Track	1000000418
0.0542717	um	Track	1000000419
0.210954	um	Track	1000000420
0.222909	um	Track	1000000421
0.200472	um	Track	1000000422
0.0149049	um	Track	1000000423
0.0682543	um	Track	1000000424
0.0394707	um	Track	1000000425
0.120126	um	Track	1000000426
0.14428	um	Track	1000000427
0.209579	um	Track	1000000428
0.0913573	um	Track	1000000429
0.249101	um	Track	1000000430
0.0718153	um	Track	1000000431
0.0435568	um	Track	1000000432
0.274096	um	Track	1000000433
0.16153	um	Track	1000000434
0.128344	um	Track	1000000435
0.303032	um	Track	1000000436
0.0236324	um	Track	1000000437
0.445208	um	Track	1000000438
0.0460419	um	Track	1000000439
0.145806	um	Track	1000000440
0.363873	um	Track	1000000441
0.613298	um	Track	1000000442
0.276092	um	Track	1000000443
0.162737	um	Track	1000000444
0.148876	um	Track	1000000445
0.222747	um	Track	1000000446
0.434239	um	Track	1000000447
0.0291099	um	Track	1000000448
0.226956	um	Track	1000000449
0.200513	um	Track	1000000450
0.675096	um	Track	1000000451
0.174327	um	Track	1000000452
0.00992134	um	Track	1000000453
0.0181905	um	Track	1000000454
0.0185546	um	Track	1000000455
0.00310291	um	Track	1000000456
0.057384	um	Track	1000000457
0.134827	um	Track	1000000458
0.708347	um	Track	1000000459
0.136553	um	Track	1000000460
0.0188784	um	Track	1000000461
0.446474	um	Track	1000000462
0.0461068	um	Track	1000000463
0.0995989	um	Track	1000000464
0.23483	um	Track	1000000465
0.0631066	um	Track	1000000466
0.0418127	um	Track	1000000467
0.152958	um	Track	1000000468
0.0495435	um	Track	1000000469
0.28513	um	Track	1000000470
0.227926	um	Track	1000000471
0.236091	um	Track	1000000472
0.0903696	um	Track	1000000473
0.0570307	um	Track	1000000474
0.64773	um	Track	1000000475
0.00510058	um	Track	1000000476
0.0205465	um	Track	1000000477
0.362305	um	Track	1000000478
0.0565639	um	Track	1000000479
0.107149	um	Track	1000000480
0.229635	um	Track	1000000481
0.0794605	um	Track	1000000482
0.235522	um	Track	1000000483
0.440481	um	Track	1000000484
0.104923	um	Track	1000000485
0.0552391	um	Track	1000000486
0.0601523	um	Track	1000000487
0.10075	um	Track	1000000488
0.136667	um	Track	1000000489
0.0281104	um	Track	1000000490
0.0430462	um	Track	1000000491
0.0849981	um	Track	1000000492
0.330206	um	Track	1000000493
0.135632	um	Track	1000000494
0.210423	um	Track	1000000495
0.647793	um	Track	1000000496
0.237123	um	Track	1000000497
0.0227886	um	Track	1000000498
0.073858	um	Track	1000000499
0.666918	um	Track	1000000500
0.457073	um	Track	1000000501
0.495307	um	Track	1000000502
0.27017	um	Track	1000000503
0.0453545	um	Track	1000000504
0.0336035	um	Track	1000000505
0.0253049	um	Track	1000000506
0.140348	um	Track	1000000507
0.397365	um	Track	1000000508
0.00920532	um	Track	1000000509
0.0739164	um	Track	1000000510
0.0369668	um	Track	1000000511
0.180433	um	Track	1000000512
0.0641	um	Track	1000000513
0.175618	um	Track	1000000514
0.0383928	um	Track	1000000515
0.0763138	um	Track	1000000516
0.0346277	um	Track	1000000517
0.511916	um	Track	1000000518
0.215141	um	Track	1000000519
0.593724	um	Track	1000000520
0.0181901	um	Track	1000000521
0.060477	um	Track	1000000522
0.375161	um	Track	1000000523
0.114992	um	Track	1000000524
0.268032	um	Track	1000000525
0.23389	um	Track	1000000526
0.244993	um	Track	1000000527
0.0379827	um	Track	1000000528
0.727079	um	Track	1000000529
0.070016	um	Track	1000000530
0.00562797	um	Track	1000000531
0.0479115	um	Track	1000000532
0.0864434	um	Track	1000000533
0.0386773	um	Track	1000000534
0.0772365	um	Track	1000000535
0.263399	um	Track	1000000536
0.0205756	um	Track	1000000537
0.107015	um	Track	1000000538
0.262371	um	Track	1000000539
0.0440457	um	Track	1000000540
0.0300168	um	Track	1000000541
0.193575	um	Track	1000000542
0.297201	um	Track	1000000543
0.0621771	um	Track	1000000544
0.127898	um	Track	1000000545
0.057446	um	Track	1000000546
0.217139	um	Track	1000000547
0.146456	um	Track	1000000548
0.184064	um	Track	1000000549
0.15359	um	Track	1000000550
0.0377711	um	Track	1000000551
0.044848	um	Track	1000000552
0.182161	um	Track	1000000553
0.240487	um	Track	1000000554
0.0476271	um	Track	1000000555
0.280721	um	Track	1000000556
0.125586	um	Track	1000000557
0.536691	um	Track	1000000558
0.0748632	um	Track	1000000559
0.147833	um	Track	1000000560
0.108081	um	Track	1000000561
0.0117053	um	Track	1000000562
0.36783	um	Track	1000000563
0.0673286	um	Track	1000000564
0.113445	um	Track	1000000565
0.106271	um	Track	1000000566
0.158375	um	Track	1000000567
0.0290687	um	Track	1000000568
0.0424826	um	Track	1000000569
0.021468	um	Track	1000000570
0.0272661	um	Track	1000000571
0.0398612	um	Track	1000000572
0.222543	um	Track	1000000573
0.407799	um	Track	1000000574
0.299376	um	Track	1000000575
0.133363	um	Track	1000000576
0.143383	um	Track	1000000577
0.0460791	um	Track	1000000578
0.0296053	um	Track	1000000579
0.067375	um	Track	1000000580
0.152061	um	Track	1000000581
0.112076	um	Track	1000000582
0.337756	um	Track	1000000583
0.26387	um	Track	1000000584
0.422904	um	Track	1000000585
0.196522	um	Track	1000000586
0.0468439	um	Track	1000000587
0.0759467	um	Track	1000000588
0.121669	um	Track	1000000589
0.153908	um	Track	1000000590
0.213767	um	Track	1000000591
0.253692	um	Track	1000000592
0.0538782	um	Track	1000000593
0.104134	um	Track	1000000594
0.00203862	um	Track	1000000595
0.257866	um	Track	1000000596
0.109767	um	Track	1000000597
0.0760888	um	Track	1000000598
0.186058	um	Track	1000000599
0.0632739	um	Track	1000000600
0.0545284	um	Track	1000000601
0.0729707	um	Track	1000000602
0.310544	um	Track	1000000603
0.292222	um	Track	1000000604
0.0641526	um	Track	1000000605
0.173922	um	Track	1000000606
0.134634	um	Track	1000000607
0.169277	um	Track	1000000608
0.0621652	um	Track	1000000609
0.0564829	um	Track	1000000610
0.0658917	um	Track	1000000611
0.0522642	um	Track	1000000612
0.337477	um	Track	1000000613
0.168885	um	Track	1000000614
0.232323	um	Track	1000000615
0.200182	um	Track	1000000616
0.22005	um	Track	1000000617
0.192077	um	Track	1000000618
0.0548021	um	Track	1000000619
0.025669	um	Track	1000000620
0.229412	um	Track	1000000621
0.00890098	um	Track	1000000622
0.0373155	um	Track	1000000623
0.050536	um	Track	1000000624
0.0633276	um	Track	1000000625
0.0199517	um	Track	1000000626
0.0536121	um	Track	1000000627
0.154439	um	Track	1000000628
0.103773	um	Track	1000000629
0.0523256	um	Track	1000000630
0.00244446	um	Track	1000000631
0.0377288	um	Track	1000000632
0.417986	um	Track	1000000633
0.0662549	um	Track	1000000634
0.126922	um	Track	1000000635
0.0458915	um	Track	1000000636
0.120576	um	Track	1000000637
0.0660286	um	Track	1000000638
0.042198	um	Track	1000000639
0.113362	um	Track	1000000640
0.0355892	um	Track	1000000641
0.0686623	um	Track	1000000642
0.198161	um	Track	1000000643
0.353931	um	Track	1000000644
0.0470107	um	Track	1000000645
0.0241906	um	Track	1000000646
0.0604781	um	Track	1000000647
0.0964411	um	Track	1000000648
0.650945	um	Track	1000000649
0.105897	um	Track	1000000650
0.0857363	um	Track	1000000651
0.0712992	um	Track	1000000652
0.0235876	um	Track	1000000653
0.11891	um	Track	1000000654
0.0208502	um	Track	1000000655
0.0700261	um	Track	1000000656
0.034543	um	Track	1000000657
0.0533447	um	Track	1000000658
0.222868	um	Track	1000000659
0.0567218	um	Track	1000000660
0.0486977	um	Track	1000000661
0.0728839	um	Track	1000000662
0.027098	um	Track	1000000663
0.0066815	um	Track	1000000664
0.0339172	um	Track	1000000665
0.0798516	um	Track	1000000666
0.0403776	um	Track	1000000667
0.015364	um	Track	1000000668
0.0799323	um	Track	1000000669
0.0237895	um	Track	1000000670
0.240027	um	Track	1000000671
0.0453537	um	Track	1000000672
0.0411867	um	Track	1000000673
0.569166	um	Track	1000000674
0.0639343	um	Track	1000000675
0.0190778	um	Track	1000000676
0.0362061	um	Track	1000000677
0.0550781	um	Track	1000000678
0.0460594	um	Track	1000000679
0.0073122	um	Track	1000000680
