# Supplementary material for: Satb1 integrates DNA binding site geometry and torsional stress to differentially target nucleosome-dense regions
Source: Nat Commun. 2019 Jul 19;10:3221. doi: 10.1038/s41467-019-11118-8 (PMC6642133; doi:10.1038/s41467-019-11118-8)
Supplement: Supplementary file 10 — Source Data [file 41467_2019_11118_MOESM10_ESM.zip › Source data/Single Molecule Tracking/single molecule tracks/del HD analysis/PDZ-CUT1-CUT2-STABLE-A_1c14_TRIAL 2_Statistics/PDZ-CUT1-CUT2-STABLE-A_1c14_TRIAL 2_Track_Intensity_Center_Mean_Ch=1_Img=1.csv]

Track Intensity Center Mean Ch=1 Img=1
====================
Track Intensity Center Mean	Unit	Category	Channel	Image	ID
995.667		Track	1	Image 1	1000000000
949.875		Track	1	Image 1	1000000001
1302.14		Track	1	Image 1	1000000002
1025.57		Track	1	Image 1	1000000003
1038.33		Track	1	Image 1	1000000004
1189.89		Track	1	Image 1	1000000005
989.7		Track	1	Image 1	1000000006
1165.43		Track	1	Image 1	1000000007
1048.82		Track	1	Image 1	1000000008
1050.04		Track	1	Image 1	1000000009
923.882		Track	1	Image 1	1000000010
1228.5		Track	1	Image 1	1000000011
911.056		Track	1	Image 1	1000000012
1189.38		Track	1	Image 1	1000000013
1186.27		Track	1	Image 1	1000000014
1378.57		Track	1	Image 1	1000000015
1066.53		Track	1	Image 1	1000000016
1170.55		Track	1	Image 1	1000000017
1179.26		Track	1	Image 1	1000000018
991.381		Track	1	Image 1	1000000019
1209.14		Track	1	Image 1	1000000020
1387.67		Track	1	Image 1	1000000021
1250.31		Track	1	Image 1	1000000022
1136.55		Track	1	Image 1	1000000023
1060.16		Track	1	Image 1	1000000024
1058.92		Track	1	Image 1	1000000025
1081.71		Track	1	Image 1	1000000026
897.75		Track	1	Image 1	1000000027
1060.15		Track	1	Image 1	1000000028
1123.45		Track	1	Image 1	1000000029
1118.33		Track	1	Image 1	1000000030
1340.3		Track	1	Image 1	1000000031
1023		Track	1	Image 1	1000000032
986.239		Track	1	Image 1	1000000033
1032.45		Track	1	Image 1	1000000034
915.5		Track	1	Image 1	1000000035
1067.24		Track	1	Image 1	1000000036
1028		Track	1	Image 1	1000000037
1168.8		Track	1	Image 1	1000000038
1080.92		Track	1	Image 1	1000000039
1013.07		Track	1	Image 1	1000000040
1030.48		Track	1	Image 1	1000000041
986.111		Track	1	Image 1	1000000042
1230.31		Track	1	Image 1	1000000043
1232.05		Track	1	Image 1	1000000044
879.3		Track	1	Image 1	1000000045
1025.22		Track	1	Image 1	1000000046
1034.47		Track	1	Image 1	1000000047
1205.25		Track	1	Image 1	1000000048
1044.17		Track	1	Image 1	1000000049
1045.29		Track	1	Image 1	1000000050
1345.62		Track	1	Image 1	1000000051
1404.93		Track	1	Image 1	1000000052
889.392		Track	1	Image 1	1000000053
947.545		Track	1	Image 1	1000000054
1168.75		Track	1	Image 1	1000000055
844.818		Track	1	Image 1	1000000056
1096.24		Track	1	Image 1	1000000057
861.615		Track	1	Image 1	1000000058
1034.64		Track	1	Image 1	1000000059
1083		Track	1	Image 1	1000000060
1036.33		Track	1	Image 1	1000000061
1331.45		Track	1	Image 1	1000000062
1075.6		Track	1	Image 1	1000000063
1029.54		Track	1	Image 1	1000000064
938.615		Track	1	Image 1	1000000065
985.378		Track	1	Image 1	1000000066
1040.06		Track	1	Image 1	1000000067
1075.5		Track	1	Image 1	1000000068
875.1		Track	1	Image 1	1000000069
1018.27		Track	1	Image 1	1000000070
941.182		Track	1	Image 1	1000000071
906.455		Track	1	Image 1	1000000072
1032.93		Track	1	Image 1	1000000073
1241.44		Track	1	Image 1	1000000074
963.85		Track	1	Image 1	1000000075
964.818		Track	1	Image 1	1000000076
900.8		Track	1	Image 1	1000000077
978.154		Track	1	Image 1	1000000078
1115.55		Track	1	Image 1	1000000079
1103.73		Track	1	Image 1	1000000080
855.627		Track	1	Image 1	1000000081
1109.56		Track	1	Image 1	1000000082
949.889		Track	1	Image 1	1000000083
1004.58		Track	1	Image 1	1000000084
959.818		Track	1	Image 1	1000000085
1086.54		Track	1	Image 1	1000000086
1177		Track	1	Image 1	1000000087
920.846		Track	1	Image 1	1000000088
1065.27		Track	1	Image 1	1000000089
1035.22		Track	1	Image 1	1000000090
1266.38		Track	1	Image 1	1000000091
900		Track	1	Image 1	1000000092
1156.27		Track	1	Image 1	1000000093
1032.92		Track	1	Image 1	1000000094
994.875		Track	1	Image 1	1000000095
1087.25		Track	1	Image 1	1000000096
928.769		Track	1	Image 1	1000000097
1130.38		Track	1	Image 1	1000000098
1346.8		Track	1	Image 1	1000000099
1010.41		Track	1	Image 1	1000000100
908.364		Track	1	Image 1	1000000101
915.375		Track	1	Image 1	1000000102
996.533		Track	1	Image 1	1000000103
909.417		Track	1	Image 1	1000000104
1001		Track	1	Image 1	1000000105
911.9		Track	1	Image 1	1000000106
951.526		Track	1	Image 1	1000000107
998.133		Track	1	Image 1	1000000108
916.714		Track	1	Image 1	1000000109
878.268		Track	1	Image 1	1000000110
965.636		Track	1	Image 1	1000000111
940.412		Track	1	Image 1	1000000112
1104.18		Track	1	Image 1	1000000113
1380.53		Track	1	Image 1	1000000114
1009		Track	1	Image 1	1000000115
964.357		Track	1	Image 1	1000000116
955.554		Track	1	Image 1	1000000117
1033.31		Track	1	Image 1	1000000118
1112.31		Track	1	Image 1	1000000119
1022.19		Track	1	Image 1	1000000120
890.538		Track	1	Image 1	1000000121
979.556		Track	1	Image 1	1000000122
1044.3		Track	1	Image 1	1000000123
1009.38		Track	1	Image 1	1000000124
1193.25		Track	1	Image 1	1000000125
1185.24		Track	1	Image 1	1000000126
995.679		Track	1	Image 1	1000000127
963.598		Track	1	Image 1	1000000128
984.389		Track	1	Image 1	1000000129
1027.6		Track	1	Image 1	1000000130
886.727		Track	1	Image 1	1000000131
1056.39		Track	1	Image 1	1000000132
899		Track	1	Image 1	1000000133
892.167		Track	1	Image 1	1000000134
1022.5		Track	1	Image 1	1000000135
860.111		Track	1	Image 1	1000000136
1112.3		Track	1	Image 1	1000000137
1010.8		Track	1	Image 1	1000000138
961.522		Track	1	Image 1	1000000139
997.727		Track	1	Image 1	1000000140
909.455		Track	1	Image 1	1000000141
993.333		Track	1	Image 1	1000000142
1117.45		Track	1	Image 1	1000000143
871.818		Track	1	Image 1	1000000144
1053.91		Track	1	Image 1	1000000145
925.364		Track	1	Image 1	1000000146
915.385		Track	1	Image 1	1000000147
957.125		Track	1	Image 1	1000000148
986.095		Track	1	Image 1	1000000149
931.219		Track	1	Image 1	1000000150
976.316		Track	1	Image 1	1000000151
1009.78		Track	1	Image 1	1000000152
1035.8		Track	1	Image 1	1000000153
1026.06		Track	1	Image 1	1000000154
1114.39		Track	1	Image 1	1000000155
1072.2		Track	1	Image 1	1000000156
965.444		Track	1	Image 1	1000000157
977.583		Track	1	Image 1	1000000158
1101.6		Track	1	Image 1	1000000159
978.727		Track	1	Image 1	1000000160
1053.85		Track	1	Image 1	1000000161
950.583		Track	1	Image 1	1000000162
1168.27		Track	1	Image 1	1000000163
1034.62		Track	1	Image 1	1000000164
946.286		Track	1	Image 1	1000000165
1218.75		Track	1	Image 1	1000000166
999.769		Track	1	Image 1	1000000167
956.021		Track	1	Image 1	1000000168
1040.44		Track	1	Image 1	1000000169
1032.3		Track	1	Image 1	1000000170
904.35		Track	1	Image 1	1000000171
1019.96		Track	1	Image 1	1000000172
951.737		Track	1	Image 1	1000000173
847.5		Track	1	Image 1	1000000174
1024.17		Track	1	Image 1	1000000175
1119.59		Track	1	Image 1	1000000176
831.786		Track	1	Image 1	1000000177
1065.25		Track	1	Image 1	1000000178
963.917		Track	1	Image 1	1000000179
946		Track	1	Image 1	1000000180
1025.67		Track	1	Image 1	1000000181
920.462		Track	1	Image 1	1000000182
895		Track	1	Image 1	1000000183
1013		Track	1	Image 1	1000000184
897.5		Track	1	Image 1	1000000185
852.923		Track	1	Image 1	1000000186
928.909		Track	1	Image 1	1000000187
922.75		Track	1	Image 1	1000000188
930.167		Track	1	Image 1	1000000189
886.333		Track	1	Image 1	1000000190
912.813		Track	1	Image 1	1000000191
1009.79		Track	1	Image 1	1000000192
919.889		Track	1	Image 1	1000000193
921.889		Track	1	Image 1	1000000194
978.417		Track	1	Image 1	1000000195
877.429		Track	1	Image 1	1000000196
910.083		Track	1	Image 1	1000000197
895.4		Track	1	Image 1	1000000198
1104.25		Track	1	Image 1	1000000199
869		Track	1	Image 1	1000000200
951.286		Track	1	Image 1	1000000201
878.971		Track	1	Image 1	1000000202
906.688		Track	1	Image 1	1000000203
900.417		Track	1	Image 1	1000000204
888.882		Track	1	Image 1	1000000205
1177.83		Track	1	Image 1	1000000206
889.381		Track	1	Image 1	1000000207
845.825		Track	1	Image 1	1000000208
845.083		Track	1	Image 1	1000000209
897.889		Track	1	Image 1	1000000210
925.982		Track	1	Image 1	1000000211
1044.39		Track	1	Image 1	1000000212
1292.5		Track	1	Image 1	1000000213
978.083		Track	1	Image 1	1000000214
966.226		Track	1	Image 1	1000000215
1006.76		Track	1	Image 1	1000000216
1066.73		Track	1	Image 1	1000000217
1012.6		Track	1	Image 1	1000000218
914.034		Track	1	Image 1	1000000219
904.2		Track	1	Image 1	1000000220
904.385		Track	1	Image 1	1000000221
1115.06		Track	1	Image 1	1000000222
994.188		Track	1	Image 1	1000000223
798.5		Track	1	Image 1	1000000224
1055.57		Track	1	Image 1	1000000225
826.5		Track	1	Image 1	1000000226
926.077		Track	1	Image 1	1000000227
863.321		Track	1	Image 1	1000000228
910.478		Track	1	Image 1	1000000229
1059.11		Track	1	Image 1	1000000230
886.059		Track	1	Image 1	1000000231
815		Track	1	Image 1	1000000232
866.333		Track	1	Image 1	1000000233
912		Track	1	Image 1	1000000234
1059.59		Track	1	Image 1	1000000235
938.652		Track	1	Image 1	1000000236
943.833		Track	1	Image 1	1000000237
839.538		Track	1	Image 1	1000000238
886.444		Track	1	Image 1	1000000239
1126.1		Track	1	Image 1	1000000240
904.091		Track	1	Image 1	1000000241
1070.33		Track	1	Image 1	1000000242
900.75		Track	1	Image 1	1000000243
976.84		Track	1	Image 1	1000000244
859.654		Track	1	Image 1	1000000245
837.3		Track	1	Image 1	1000000246
1069.46		Track	1	Image 1	1000000247
996.769		Track	1	Image 1	1000000248
969.909		Track	1	Image 1	1000000249
859.25		Track	1	Image 1	1000000250
967.316		Track	1	Image 1	1000000251
1016.56		Track	1	Image 1	1000000252
956.652		Track	1	Image 1	1000000253
922.563		Track	1	Image 1	1000000254
824.577		Track	1	Image 1	1000000255
986.367		Track	1	Image 1	1000000256
889.3		Track	1	Image 1	1000000257
841.333		Track	1	Image 1	1000000258
829.333		Track	1	Image 1	1000000259
795.828		Track	1	Image 1	1000000260
964.75		Track	1	Image 1	1000000261
837.667		Track	1	Image 1	1000000262
816.217		Track	1	Image 1	1000000263
856		Track	1	Image 1	1000000264
844		Track	1	Image 1	1000000265
879.583		Track	1	Image 1	1000000266
835.429		Track	1	Image 1	1000000267
814.429		Track	1	Image 1	1000000268
1046.67		Track	1	Image 1	1000000269
870.667		Track	1	Image 1	1000000270
919.929		Track	1	Image 1	1000000271
868.722		Track	1	Image 1	1000000272
797.333		Track	1	Image 1	1000000273
888.083		Track	1	Image 1	1000000274
942.125		Track	1	Image 1	1000000275
834.938		Track	1	Image 1	1000000276
846.375		Track	1	Image 1	1000000277
799.9		Track	1	Image 1	1000000278
976.615		Track	1	Image 1	1000000279
833.25		Track	1	Image 1	1000000280
975.3		Track	1	Image 1	1000000281
848.308		Track	1	Image 1	1000000282
921.273		Track	1	Image 1	1000000283
871		Track	1	Image 1	1000000284
1145.64		Track	1	Image 1	1000000285
1053.04		Track	1	Image 1	1000000286
995.379		Track	1	Image 1	1000000287
912.6		Track	1	Image 1	1000000288
819.636		Track	1	Image 1	1000000289
1030.25		Track	1	Image 1	1000000290
1002.38		Track	1	Image 1	1000000291
980.077		Track	1	Image 1	1000000292
848.857		Track	1	Image 1	1000000293
860.727		Track	1	Image 1	1000000294
866.571		Track	1	Image 1	1000000295
833.7		Track	1	Image 1	1000000296
830.364		Track	1	Image 1	1000000297
934.444		Track	1	Image 1	1000000298
874.25		Track	1	Image 1	1000000299
812.176		Track	1	Image 1	1000000300
925.727		Track	1	Image 1	1000000301
894.04		Track	1	Image 1	1000000302
933.431		Track	1	Image 1	1000000303
951.897		Track	1	Image 1	1000000304
823.818		Track	1	Image 1	1000000305
813.909		Track	1	Image 1	1000000306
1211.5		Track	1	Image 1	1000000307
1010.71		Track	1	Image 1	1000000308
837.5		Track	1	Image 1	1000000309
916.688		Track	1	Image 1	1000000310
986.75		Track	1	Image 1	1000000311
857.667		Track	1	Image 1	1000000312
829.167		Track	1	Image 1	1000000313
819		Track	1	Image 1	1000000314
866.778		Track	1	Image 1	1000000315
865.095		Track	1	Image 1	1000000316
817.059		Track	1	Image 1	1000000317
909.909		Track	1	Image 1	1000000318
866		Track	1	Image 1	1000000319
797.154		Track	1	Image 1	1000000320
910.065		Track	1	Image 1	1000000321
795.6		Track	1	Image 1	1000000322
772.643		Track	1	Image 1	1000000323
956.765		Track	1	Image 1	1000000324
910.571		Track	1	Image 1	1000000325
873.455		Track	1	Image 1	1000000326
897		Track	1	Image 1	1000000327
828.069		Track	1	Image 1	1000000328
837.8		Track	1	Image 1	1000000329
860.385		Track	1	Image 1	1000000330
963.3		Track	1	Image 1	1000000331
858.667		Track	1	Image 1	1000000332
821.657		Track	1	Image 1	1000000333
837.333		Track	1	Image 1	1000000334
887.469		Track	1	Image 1	1000000335
861.455		Track	1	Image 1	1000000336
815.724		Track	1	Image 1	1000000337
1011.77		Track	1	Image 1	1000000338
794.478		Track	1	Image 1	1000000339
819.214		Track	1	Image 1	1000000340
821.739		Track	1	Image 1	1000000341
1052.09		Track	1	Image 1	1000000342
897.25		Track	1	Image 1	1000000343
846.737		Track	1	Image 1	1000000344
817		Track	1	Image 1	1000000345
813.929		Track	1	Image 1	1000000346
841.875		Track	1	Image 1	1000000347
850.538		Track	1	Image 1	1000000348
976.2		Track	1	Image 1	1000000349
894		Track	1	Image 1	1000000350
898.143		Track	1	Image 1	1000000351
1023.64		Track	1	Image 1	1000000352
792.556		Track	1	Image 1	1000000353
796.545		Track	1	Image 1	1000000354
821.462		Track	1	Image 1	1000000355
803.313		Track	1	Image 1	1000000356
830.316		Track	1	Image 1	1000000357
777.7		Track	1	Image 1	1000000358
848.5		Track	1	Image 1	1000000359
828.692		Track	1	Image 1	1000000360
815.647		Track	1	Image 1	1000000361
900.854		Track	1	Image 1	1000000362
854		Track	1	Image 1	1000000363
841.235		Track	1	Image 1	1000000364
885		Track	1	Image 1	1000000365
865.357		Track	1	Image 1	1000000366
816.182		Track	1	Image 1	1000000367
809.526		Track	1	Image 1	1000000368
823.15		Track	1	Image 1	1000000369
826.1		Track	1	Image 1	1000000370
956.072		Track	1	Image 1	1000000371
810.2		Track	1	Image 1	1000000372
908.429		Track	1	Image 1	1000000373
837.95		Track	1	Image 1	1000000374
841.6		Track	1	Image 1	1000000375
812.222		Track	1	Image 1	1000000376
823.643		Track	1	Image 1	1000000377
813.368		Track	1	Image 1	1000000378
843.556		Track	1	Image 1	1000000379
935.053		Track	1	Image 1	1000000380
852.111		Track	1	Image 1	1000000381
772.935		Track	1	Image 1	1000000382
944.385		Track	1	Image 1	1000000383
866.593		Track	1	Image 1	1000000384
853.895		Track	1	Image 1	1000000385
815.738		Track	1	Image 1	1000000386
900.5		Track	1	Image 1	1000000387
853.455		Track	1	Image 1	1000000388
874.167		Track	1	Image 1	1000000389
844.2		Track	1	Image 1	1000000390
813.778		Track	1	Image 1	1000000391
907.5		Track	1	Image 1	1000000392
831.6		Track	1	Image 1	1000000393
858.778		Track	1	Image 1	1000000394
838.417		Track	1	Image 1	1000000395
877.867		Track	1	Image 1	1000000396
918.4		Track	1	Image 1	1000000397
812.462		Track	1	Image 1	1000000398
841.235		Track	1	Image 1	1000000399
820.133		Track	1	Image 1	1000000400
871.583		Track	1	Image 1	1000000401
820.333		Track	1	Image 1	1000000402
909.385		Track	1	Image 1	1000000403
789.455		Track	1	Image 1	1000000404
809.692		Track	1	Image 1	1000000405
826.091		Track	1	Image 1	1000000406
847.091		Track	1	Image 1	1000000407
823		Track	1	Image 1	1000000408
832.143		Track	1	Image 1	1000000409
849.267		Track	1	Image 1	1000000410
808.877		Track	1	Image 1	1000000411
843.7		Track	1	Image 1	1000000412
886.28		Track	1	Image 1	1000000413
925.438		Track	1	Image 1	1000000414
868.412		Track	1	Image 1	1000000415
825.882		Track	1	Image 1	1000000416
837.636		Track	1	Image 1	1000000417
943.636		Track	1	Image 1	1000000418
823.722		Track	1	Image 1	1000000419
867.478		Track	1	Image 1	1000000420
814.385		Track	1	Image 1	1000000421
810.273		Track	1	Image 1	1000000422
817.4		Track	1	Image 1	1000000423
826.633		Track	1	Image 1	1000000424
786.75		Track	1	Image 1	1000000425
799.214		Track	1	Image 1	1000000426
797.692		Track	1	Image 1	1000000427
914		Track	1	Image 1	1000000428
879.086		Track	1	Image 1	1000000429
822.8		Track	1	Image 1	1000000430
828.952		Track	1	Image 1	1000000431
794.2		Track	1	Image 1	1000000432
827.08		Track	1	Image 1	1000000433
811.778		Track	1	Image 1	1000000434
811		Track	1	Image 1	1000000435
810.625		Track	1	Image 1	1000000436
789.909		Track	1	Image 1	1000000437
926.316		Track	1	Image 1	1000000438
838.3		Track	1	Image 1	1000000439
815.333		Track	1	Image 1	1000000440
903.167		Track	1	Image 1	1000000441
784.438		Track	1	Image 1	1000000442
918.143		Track	1	Image 1	1000000443
799		Track	1	Image 1	1000000444
790.377		Track	1	Image 1	1000000445
832.357		Track	1	Image 1	1000000446
847.6		Track	1	Image 1	1000000447
868		Track	1	Image 1	1000000448
923		Track	1	Image 1	1000000449
847		Track	1	Image 1	1000000450
866.167		Track	1	Image 1	1000000451
822.364		Track	1	Image 1	1000000452
836.667		Track	1	Image 1	1000000453
789.75		Track	1	Image 1	1000000454
768.618		Track	1	Image 1	1000000455
766.462		Track	1	Image 1	1000000456
812		Track	1	Image 1	1000000457
810		Track	1	Image 1	1000000458
838.714		Track	1	Image 1	1000000459
877.368		Track	1	Image 1	1000000460
800.318		Track	1	Image 1	1000000461
812.091		Track	1	Image 1	1000000462
848.2		Track	1	Image 1	1000000463
894		Track	1	Image 1	1000000464
848.727		Track	1	Image 1	1000000465
754		Track	1	Image 1	1000000466
820.091		Track	1	Image 1	1000000467
814.222		Track	1	Image 1	1000000468
758		Track	1	Image 1	1000000469
898.818		Track	1	Image 1	1000000470
798.533		Track	1	Image 1	1000000471
843.667		Track	1	Image 1	1000000472
793.455		Track	1	Image 1	1000000473
839.7		Track	1	Image 1	1000000474
776.467		Track	1	Image 1	1000000475
802.25		Track	1	Image 1	1000000476
786.118		Track	1	Image 1	1000000477
822.025		Track	1	Image 1	1000000478
784.9		Track	1	Image 1	1000000479
777.773		Track	1	Image 1	1000000480
797.357		Track	1	Image 1	1000000481
802.636		Track	1	Image 1	1000000482
815.146		Track	1	Image 1	1000000483
811.074		Track	1	Image 1	1000000484
806.15		Track	1	Image 1	1000000485
767.538		Track	1	Image 1	1000000486
792.786		Track	1	Image 1	1000000487
790.615		Track	1	Image 1	1000000488
768.357		Track	1	Image 1	1000000489
797.75		Track	1	Image 1	1000000490
804.5		Track	1	Image 1	1000000491
915.636		Track	1	Image 1	1000000492
881.712		Track	1	Image 1	1000000493
834.905		Track	1	Image 1	1000000494
788.52		Track	1	Image 1	1000000495
862		Track	1	Image 1	1000000496
878.462		Track	1	Image 1	1000000497
844.267		Track	1	Image 1	1000000498
814.083		Track	1	Image 1	1000000499
883.487		Track	1	Image 1	1000000500
792.067		Track	1	Image 1	1000000501
831.182		Track	1	Image 1	1000000502
793.6		Track	1	Image 1	1000000503
792.455		Track	1	Image 1	1000000504
865.154		Track	1	Image 1	1000000505
796.375		Track	1	Image 1	1000000506
993.417		Track	1	Image 1	1000000507
804.2		Track	1	Image 1	1000000508
743.909		Track	1	Image 1	1000000509
845		Track	1	Image 1	1000000510
785.273		Track	1	Image 1	1000000511
806.5		Track	1	Image 1	1000000512
783.944		Track	1	Image 1	1000000513
810.2		Track	1	Image 1	1000000514
842.632		Track	1	Image 1	1000000515
816.375		Track	1	Image 1	1000000516
788.875		Track	1	Image 1	1000000517
828.889		Track	1	Image 1	1000000518
762.545		Track	1	Image 1	1000000519
814.231		Track	1	Image 1	1000000520
782.625		Track	1	Image 1	1000000521
807.583		Track	1	Image 1	1000000522
810.214		Track	1	Image 1	1000000523
764.935		Track	1	Image 1	1000000524
851.778		Track	1	Image 1	1000000525
775.5		Track	1	Image 1	1000000526
792.882		Track	1	Image 1	1000000527
817.444		Track	1	Image 1	1000000528
776.217		Track	1	Image 1	1000000529
754.417		Track	1	Image 1	1000000530
749.1		Track	1	Image 1	1000000531
888.833		Track	1	Image 1	1000000532
756.692		Track	1	Image 1	1000000533
853.214		Track	1	Image 1	1000000534
789.357		Track	1	Image 1	1000000535
786.7		Track	1	Image 1	1000000536
764.8		Track	1	Image 1	1000000537
759.692		Track	1	Image 1	1000000538
815.3		Track	1	Image 1	1000000539
767.9		Track	1	Image 1	1000000540
760.526		Track	1	Image 1	1000000541
814.545		Track	1	Image 1	1000000542
780.722		Track	1	Image 1	1000000543
778.667		Track	1	Image 1	1000000544
819.37		Track	1	Image 1	1000000545
848.45		Track	1	Image 1	1000000546
798.278		Track	1	Image 1	1000000547
824.8		Track	1	Image 1	1000000548
822.5		Track	1	Image 1	1000000549
767		Track	1	Image 1	1000000550
749.364		Track	1	Image 1	1000000551
765.471		Track	1	Image 1	1000000552
802.867		Track	1	Image 1	1000000553
857.744		Track	1	Image 1	1000000554
827		Track	1	Image 1	1000000555
740.889		Track	1	Image 1	1000000556
750.76		Track	1	Image 1	1000000557
803.455		Track	1	Image 1	1000000558
775.091		Track	1	Image 1	1000000559
812.491		Track	1	Image 1	1000000560
796.526		Track	1	Image 1	1000000561
761.545		Track	1	Image 1	1000000562
852.133		Track	1	Image 1	1000000563
764.917		Track	1	Image 1	1000000564
781.6		Track	1	Image 1	1000000565
806.417		Track	1	Image 1	1000000566
795.842		Track	1	Image 1	1000000567
775.154		Track	1	Image 1	1000000568
779.167		Track	1	Image 1	1000000569
747.429		Track	1	Image 1	1000000570
797.583		Track	1	Image 1	1000000571
795.406		Track	1	Image 1	1000000572
760.85		Track	1	Image 1	1000000573
815.696		Track	1	Image 1	1000000574
762.571		Track	1	Image 1	1000000575
788.633		Track	1	Image 1	1000000576
769.583		Track	1	Image 1	1000000577
754.923		Track	1	Image 1	1000000578
775.643		Track	1	Image 1	1000000579
796.688		Track	1	Image 1	1000000580
772.087		Track	1	Image 1	1000000581
791.053		Track	1	Image 1	1000000582
764.8		Track	1	Image 1	1000000583
774.682		Track	1	Image 1	1000000584
820.2		Track	1	Image 1	1000000585
798.448		Track	1	Image 1	1000000586
793.5		Track	1	Image 1	1000000587
783		Track	1	Image 1	1000000588
756.438		Track	1	Image 1	1000000589
818.867		Track	1	Image 1	1000000590
781		Track	1	Image 1	1000000591
789.538		Track	1	Image 1	1000000592
782.417		Track	1	Image 1	1000000593
847.171		Track	1	Image 1	1000000594
767.929		Track	1	Image 1	1000000595
767.636		Track	1	Image 1	1000000596
792.091		Track	1	Image 1	1000000597
834.615		Track	1	Image 1	1000000598
733.667		Track	1	Image 1	1000000599
779.143		Track	1	Image 1	1000000600
742.556		Track	1	Image 1	1000000601
827.056		Track	1	Image 1	1000000602
778.55		Track	1	Image 1	1000000603
775.714		Track	1	Image 1	1000000604
731.6		Track	1	Image 1	1000000605
773		Track	1	Image 1	1000000606
768.417		Track	1	Image 1	1000000607
745.231		Track	1	Image 1	1000000608
761.714		Track	1	Image 1	1000000609
754.429		Track	1	Image 1	1000000610
749.75		Track	1	Image 1	1000000611
737.889		Track	1	Image 1	1000000612
748.636		Track	1	Image 1	1000000613
774		Track	1	Image 1	1000000614
767.926		Track	1	Image 1	1000000615
772.4		Track	1	Image 1	1000000616
741.231		Track	1	Image 1	1000000617
724.417		Track	1	Image 1	1000000618
751.25		Track	1	Image 1	1000000619
740.222		Track	1	Image 1	1000000620
736.8		Track	1	Image 1	1000000621
772.45		Track	1	Image 1	1000000622
752.556		Track	1	Image 1	1000000623
727.929		Track	1	Image 1	1000000624
807.5		Track	1	Image 1	1000000625
743.8		Track	1	Image 1	1000000626
773.364		Track	1	Image 1	1000000627
764.071		Track	1	Image 1	1000000628
750.182		Track	1	Image 1	1000000629
757.647		Track	1	Image 1	1000000630
727.706		Track	1	Image 1	1000000631
743.2		Track	1	Image 1	1000000632
738.7		Track	1	Image 1	1000000633
750		Track	1	Image 1	1000000634
738.913		Track	1	Image 1	1000000635
740.273		Track	1	Image 1	1000000636
799.636		Track	1	Image 1	1000000637
720.467		Track	1	Image 1	1000000638
751.119		Track	1	Image 1	1000000639
737.556		Track	1	Image 1	1000000640
759.538		Track	1	Image 1	1000000641
723.375		Track	1	Image 1	1000000642
879		Track	1	Image 1	1000000643
749.385		Track	1	Image 1	1000000644
759.524		Track	1	Image 1	1000000645
754.609		Track	1	Image 1	1000000646
751.9		Track	1	Image 1	1000000647
745.857		Track	1	Image 1	1000000648
811.364		Track	1	Image 1	1000000649
877.273		Track	1	Image 1	1000000650
759.917		Track	1	Image 1	1000000651
778.25		Track	1	Image 1	1000000652
753.412		Track	1	Image 1	1000000653
753.538		Track	1	Image 1	1000000654
731.25		Track	1	Image 1	1000000655
732.313		Track	1	Image 1	1000000656
738.867		Track	1	Image 1	1000000657
748.071		Track	1	Image 1	1000000658
912.259		Track	1	Image 1	1000000659
783.667		Track	1	Image 1	1000000660
770.538		Track	1	Image 1	1000000661
832.556		Track	1	Image 1	1000000662
784		Track	1	Image 1	1000000663
731.1		Track	1	Image 1	1000000664
788.074		Track	1	Image 1	1000000665
739.96		Track	1	Image 1	1000000666
836.154		Track	1	Image 1	1000000667
744		Track	1	Image 1	1000000668
734.684		Track	1	Image 1	1000000669
737		Track	1	Image 1	1000000670
732.455		Track	1	Image 1	1000000671
753		Track	1	Image 1	1000000672
753.75		Track	1	Image 1	1000000673
729.143		Track	1	Image 1	1000000674
727.273		Track	1	Image 1	1000000675
774.15		Track	1	Image 1	1000000676
779.667		Track	1	Image 1	1000000677
771.241		Track	1	Image 1	1000000678
734.125		Track	1	Image 1	1000000679
769.538		Track	1	Image 1	1000000680
