# Supplementary material for: Satb1 integrates DNA binding site geometry and torsional stress to differentially target nucleosome-dense regions
Source: Nat Commun. 2019 Jul 19;10:3221. doi: 10.1038/s41467-019-11118-8 (PMC6642133; doi:10.1038/s41467-019-11118-8)
Supplement: Supplementary file 10 — Source Data [file 41467_2019_11118_MOESM10_ESM.zip › Source data/Single Molecule Tracking/single molecule tracks/del HD analysis/PDZ-CUT1-CUT2-STABLE-A_1c14_TRIAL 2_Statistics/PDZ-CUT1-CUT2-STABLE-A_1c14_TRIAL 2_Track_Intensity_Max_Ch=1_Img=1.csv]

Track Intensity Max Ch=1 Img=1
====================
Track Intensity Max	Unit	Category	Channel	Image	ID
1122		Track	1	Image 1	1000000000
1058		Track	1	Image 1	1000000001
1469		Track	1	Image 1	1000000002
1375		Track	1	Image 1	1000000003
1300		Track	1	Image 1	1000000004
1540		Track	1	Image 1	1000000005
1106		Track	1	Image 1	1000000006
1320		Track	1	Image 1	1000000007
1205		Track	1	Image 1	1000000008
1469		Track	1	Image 1	1000000009
1025		Track	1	Image 1	1000000010
1482		Track	1	Image 1	1000000011
970		Track	1	Image 1	1000000012
1491		Track	1	Image 1	1000000013
1479		Track	1	Image 1	1000000014
1640		Track	1	Image 1	1000000015
1239		Track	1	Image 1	1000000016
1719		Track	1	Image 1	1000000017
1565		Track	1	Image 1	1000000018
1129		Track	1	Image 1	1000000019
1524		Track	1	Image 1	1000000020
1930		Track	1	Image 1	1000000021
1531		Track	1	Image 1	1000000022
1396		Track	1	Image 1	1000000023
1205		Track	1	Image 1	1000000024
1145		Track	1	Image 1	1000000025
1305		Track	1	Image 1	1000000026
961		Track	1	Image 1	1000000027
1244		Track	1	Image 1	1000000028
1286		Track	1	Image 1	1000000029
1231		Track	1	Image 1	1000000030
1477		Track	1	Image 1	1000000031
1144		Track	1	Image 1	1000000032
1429		Track	1	Image 1	1000000033
1195		Track	1	Image 1	1000000034
1010		Track	1	Image 1	1000000035
1347		Track	1	Image 1	1000000036
1092		Track	1	Image 1	1000000037
1312		Track	1	Image 1	1000000038
1313		Track	1	Image 1	1000000039
1157		Track	1	Image 1	1000000040
1154		Track	1	Image 1	1000000041
1213		Track	1	Image 1	1000000042
1569		Track	1	Image 1	1000000043
1370		Track	1	Image 1	1000000044
972		Track	1	Image 1	1000000045
1189		Track	1	Image 1	1000000046
1082		Track	1	Image 1	1000000047
1418		Track	1	Image 1	1000000048
1217		Track	1	Image 1	1000000049
1294		Track	1	Image 1	1000000050
1859		Track	1	Image 1	1000000051
2057		Track	1	Image 1	1000000052
1018		Track	1	Image 1	1000000053
1152		Track	1	Image 1	1000000054
1405		Track	1	Image 1	1000000055
890		Track	1	Image 1	1000000056
1243		Track	1	Image 1	1000000057
932		Track	1	Image 1	1000000058
1276		Track	1	Image 1	1000000059
1210		Track	1	Image 1	1000000060
1221		Track	1	Image 1	1000000061
1724		Track	1	Image 1	1000000062
1314		Track	1	Image 1	1000000063
1173		Track	1	Image 1	1000000064
1063		Track	1	Image 1	1000000065
1075		Track	1	Image 1	1000000066
1282		Track	1	Image 1	1000000067
1219		Track	1	Image 1	1000000068
930		Track	1	Image 1	1000000069
1184		Track	1	Image 1	1000000070
1109		Track	1	Image 1	1000000071
1007		Track	1	Image 1	1000000072
1181		Track	1	Image 1	1000000073
1652		Track	1	Image 1	1000000074
1106		Track	1	Image 1	1000000075
1057		Track	1	Image 1	1000000076
1012		Track	1	Image 1	1000000077
1490		Track	1	Image 1	1000000078
1230		Track	1	Image 1	1000000079
1207		Track	1	Image 1	1000000080
1023		Track	1	Image 1	1000000081
1218		Track	1	Image 1	1000000082
1090		Track	1	Image 1	1000000083
1089		Track	1	Image 1	1000000084
1145		Track	1	Image 1	1000000085
1244		Track	1	Image 1	1000000086
1340		Track	1	Image 1	1000000087
1027		Track	1	Image 1	1000000088
1275		Track	1	Image 1	1000000089
1410		Track	1	Image 1	1000000090
1393		Track	1	Image 1	1000000091
1070		Track	1	Image 1	1000000092
1720		Track	1	Image 1	1000000093
1213		Track	1	Image 1	1000000094
1081		Track	1	Image 1	1000000095
1228		Track	1	Image 1	1000000096
1031		Track	1	Image 1	1000000097
1375		Track	1	Image 1	1000000098
1588		Track	1	Image 1	1000000099
1255		Track	1	Image 1	1000000100
1006		Track	1	Image 1	1000000101
1107		Track	1	Image 1	1000000102
1083		Track	1	Image 1	1000000103
972		Track	1	Image 1	1000000104
1228		Track	1	Image 1	1000000105
1025		Track	1	Image 1	1000000106
1212		Track	1	Image 1	1000000107
1155		Track	1	Image 1	1000000108
1014		Track	1	Image 1	1000000109
988		Track	1	Image 1	1000000110
1087		Track	1	Image 1	1000000111
1076		Track	1	Image 1	1000000112
1174		Track	1	Image 1	1000000113
1637		Track	1	Image 1	1000000114
1086		Track	1	Image 1	1000000115
1098		Track	1	Image 1	1000000116
1254		Track	1	Image 1	1000000117
1204		Track	1	Image 1	1000000118
1314		Track	1	Image 1	1000000119
1210		Track	1	Image 1	1000000120
967		Track	1	Image 1	1000000121
1070		Track	1	Image 1	1000000122
1558		Track	1	Image 1	1000000123
1131		Track	1	Image 1	1000000124
1539		Track	1	Image 1	1000000125
1467		Track	1	Image 1	1000000126
1182		Track	1	Image 1	1000000127
1198		Track	1	Image 1	1000000128
1125		Track	1	Image 1	1000000129
1143		Track	1	Image 1	1000000130
988		Track	1	Image 1	1000000131
1196		Track	1	Image 1	1000000132
1020		Track	1	Image 1	1000000133
967		Track	1	Image 1	1000000134
1109		Track	1	Image 1	1000000135
957		Track	1	Image 1	1000000136
1400		Track	1	Image 1	1000000137
1130		Track	1	Image 1	1000000138
1185		Track	1	Image 1	1000000139
1084		Track	1	Image 1	1000000140
1029		Track	1	Image 1	1000000141
1086		Track	1	Image 1	1000000142
1256		Track	1	Image 1	1000000143
923		Track	1	Image 1	1000000144
1305		Track	1	Image 1	1000000145
1006		Track	1	Image 1	1000000146
943		Track	1	Image 1	1000000147
1150		Track	1	Image 1	1000000148
1206		Track	1	Image 1	1000000149
1031		Track	1	Image 1	1000000150
1126		Track	1	Image 1	1000000151
1089		Track	1	Image 1	1000000152
1132		Track	1	Image 1	1000000153
1221		Track	1	Image 1	1000000154
1270		Track	1	Image 1	1000000155
1214		Track	1	Image 1	1000000156
1030		Track	1	Image 1	1000000157
1112		Track	1	Image 1	1000000158
1202		Track	1	Image 1	1000000159
1111		Track	1	Image 1	1000000160
1205		Track	1	Image 1	1000000161
1189		Track	1	Image 1	1000000162
1351		Track	1	Image 1	1000000163
1122		Track	1	Image 1	1000000164
1055		Track	1	Image 1	1000000165
1521		Track	1	Image 1	1000000166
1106		Track	1	Image 1	1000000167
1069		Track	1	Image 1	1000000168
1255		Track	1	Image 1	1000000169
1148		Track	1	Image 1	1000000170
971		Track	1	Image 1	1000000171
1235		Track	1	Image 1	1000000172
1078		Track	1	Image 1	1000000173
911		Track	1	Image 1	1000000174
1280		Track	1	Image 1	1000000175
1313		Track	1	Image 1	1000000176
933		Track	1	Image 1	1000000177
1214		Track	1	Image 1	1000000178
1014		Track	1	Image 1	1000000179
1034		Track	1	Image 1	1000000180
1171		Track	1	Image 1	1000000181
1017		Track	1	Image 1	1000000182
934		Track	1	Image 1	1000000183
1165		Track	1	Image 1	1000000184
968		Track	1	Image 1	1000000185
916		Track	1	Image 1	1000000186
1011		Track	1	Image 1	1000000187
1017		Track	1	Image 1	1000000188
1028		Track	1	Image 1	1000000189
957		Track	1	Image 1	1000000190
980		Track	1	Image 1	1000000191
1447		Track	1	Image 1	1000000192
1084		Track	1	Image 1	1000000193
1072		Track	1	Image 1	1000000194
1090		Track	1	Image 1	1000000195
982		Track	1	Image 1	1000000196
1017		Track	1	Image 1	1000000197
1016		Track	1	Image 1	1000000198
1313		Track	1	Image 1	1000000199
991		Track	1	Image 1	1000000200
1119		Track	1	Image 1	1000000201
981		Track	1	Image 1	1000000202
1053		Track	1	Image 1	1000000203
996		Track	1	Image 1	1000000204
946		Track	1	Image 1	1000000205
1262		Track	1	Image 1	1000000206
1023		Track	1	Image 1	1000000207
1017		Track	1	Image 1	1000000208
941		Track	1	Image 1	1000000209
992		Track	1	Image 1	1000000210
1091		Track	1	Image 1	1000000211
1759		Track	1	Image 1	1000000212
1458		Track	1	Image 1	1000000213
1082		Track	1	Image 1	1000000214
1278		Track	1	Image 1	1000000215
1384		Track	1	Image 1	1000000216
1171		Track	1	Image 1	1000000217
1175		Track	1	Image 1	1000000218
1039		Track	1	Image 1	1000000219
1017		Track	1	Image 1	1000000220
1010		Track	1	Image 1	1000000221
1270		Track	1	Image 1	1000000222
1234		Track	1	Image 1	1000000223
859		Track	1	Image 1	1000000224
1131		Track	1	Image 1	1000000225
875		Track	1	Image 1	1000000226
1104		Track	1	Image 1	1000000227
1000		Track	1	Image 1	1000000228
1039		Track	1	Image 1	1000000229
1262		Track	1	Image 1	1000000230
997		Track	1	Image 1	1000000231
913		Track	1	Image 1	1000000232
911		Track	1	Image 1	1000000233
1071		Track	1	Image 1	1000000234
1289		Track	1	Image 1	1000000235
1132		Track	1	Image 1	1000000236
1147		Track	1	Image 1	1000000237
912		Track	1	Image 1	1000000238
948		Track	1	Image 1	1000000239
1381		Track	1	Image 1	1000000240
957		Track	1	Image 1	1000000241
1343		Track	1	Image 1	1000000242
1061		Track	1	Image 1	1000000243
1161		Track	1	Image 1	1000000244
938		Track	1	Image 1	1000000245
882		Track	1	Image 1	1000000246
1250		Track	1	Image 1	1000000247
1252		Track	1	Image 1	1000000248
1116		Track	1	Image 1	1000000249
898		Track	1	Image 1	1000000250
1073		Track	1	Image 1	1000000251
1148		Track	1	Image 1	1000000252
1072		Track	1	Image 1	1000000253
997		Track	1	Image 1	1000000254
939		Track	1	Image 1	1000000255
1297		Track	1	Image 1	1000000256
934		Track	1	Image 1	1000000257
928		Track	1	Image 1	1000000258
870		Track	1	Image 1	1000000259
890		Track	1	Image 1	1000000260
1081		Track	1	Image 1	1000000261
880		Track	1	Image 1	1000000262
890		Track	1	Image 1	1000000263
966		Track	1	Image 1	1000000264
946		Track	1	Image 1	1000000265
955		Track	1	Image 1	1000000266
930		Track	1	Image 1	1000000267
886		Track	1	Image 1	1000000268
1172		Track	1	Image 1	1000000269
993		Track	1	Image 1	1000000270
998		Track	1	Image 1	1000000271
1032		Track	1	Image 1	1000000272
832		Track	1	Image 1	1000000273
1241		Track	1	Image 1	1000000274
1037		Track	1	Image 1	1000000275
983		Track	1	Image 1	1000000276
899		Track	1	Image 1	1000000277
862		Track	1	Image 1	1000000278
1174		Track	1	Image 1	1000000279
909		Track	1	Image 1	1000000280
1077		Track	1	Image 1	1000000281
929		Track	1	Image 1	1000000282
1004		Track	1	Image 1	1000000283
945		Track	1	Image 1	1000000284
1344		Track	1	Image 1	1000000285
1381		Track	1	Image 1	1000000286
1266		Track	1	Image 1	1000000287
1013		Track	1	Image 1	1000000288
860		Track	1	Image 1	1000000289
1154		Track	1	Image 1	1000000290
1330		Track	1	Image 1	1000000291
1115		Track	1	Image 1	1000000292
874		Track	1	Image 1	1000000293
937		Track	1	Image 1	1000000294
936		Track	1	Image 1	1000000295
962		Track	1	Image 1	1000000296
942		Track	1	Image 1	1000000297
1102		Track	1	Image 1	1000000298
1066		Track	1	Image 1	1000000299
887		Track	1	Image 1	1000000300
1008		Track	1	Image 1	1000000301
972		Track	1	Image 1	1000000302
1069		Track	1	Image 1	1000000303
1162		Track	1	Image 1	1000000304
978		Track	1	Image 1	1000000305
945		Track	1	Image 1	1000000306
1573		Track	1	Image 1	1000000307
1188		Track	1	Image 1	1000000308
902		Track	1	Image 1	1000000309
1016		Track	1	Image 1	1000000310
1112		Track	1	Image 1	1000000311
919		Track	1	Image 1	1000000312
913		Track	1	Image 1	1000000313
879		Track	1	Image 1	1000000314
999		Track	1	Image 1	1000000315
977		Track	1	Image 1	1000000316
915		Track	1	Image 1	1000000317
964		Track	1	Image 1	1000000318
995		Track	1	Image 1	1000000319
849		Track	1	Image 1	1000000320
1106		Track	1	Image 1	1000000321
849		Track	1	Image 1	1000000322
834		Track	1	Image 1	1000000323
1105		Track	1	Image 1	1000000324
1104		Track	1	Image 1	1000000325
1013		Track	1	Image 1	1000000326
1056		Track	1	Image 1	1000000327
929		Track	1	Image 1	1000000328
900		Track	1	Image 1	1000000329
950		Track	1	Image 1	1000000330
1072		Track	1	Image 1	1000000331
908		Track	1	Image 1	1000000332
868		Track	1	Image 1	1000000333
925		Track	1	Image 1	1000000334
1088		Track	1	Image 1	1000000335
949		Track	1	Image 1	1000000336
873		Track	1	Image 1	1000000337
1256		Track	1	Image 1	1000000338
883		Track	1	Image 1	1000000339
871		Track	1	Image 1	1000000340
885		Track	1	Image 1	1000000341
1250		Track	1	Image 1	1000000342
1052		Track	1	Image 1	1000000343
912		Track	1	Image 1	1000000344
888		Track	1	Image 1	1000000345
865		Track	1	Image 1	1000000346
932		Track	1	Image 1	1000000347
1078		Track	1	Image 1	1000000348
1133		Track	1	Image 1	1000000349
1135		Track	1	Image 1	1000000350
1041		Track	1	Image 1	1000000351
1262		Track	1	Image 1	1000000352
853		Track	1	Image 1	1000000353
867		Track	1	Image 1	1000000354
926		Track	1	Image 1	1000000355
881		Track	1	Image 1	1000000356
891		Track	1	Image 1	1000000357
798		Track	1	Image 1	1000000358
912		Track	1	Image 1	1000000359
917		Track	1	Image 1	1000000360
905		Track	1	Image 1	1000000361
1015		Track	1	Image 1	1000000362
1040		Track	1	Image 1	1000000363
917		Track	1	Image 1	1000000364
1000		Track	1	Image 1	1000000365
985		Track	1	Image 1	1000000366
868		Track	1	Image 1	1000000367
884		Track	1	Image 1	1000000368
889		Track	1	Image 1	1000000369
916		Track	1	Image 1	1000000370
1084		Track	1	Image 1	1000000371
850		Track	1	Image 1	1000000372
1057		Track	1	Image 1	1000000373
917		Track	1	Image 1	1000000374
880		Track	1	Image 1	1000000375
851		Track	1	Image 1	1000000376
899		Track	1	Image 1	1000000377
906		Track	1	Image 1	1000000378
938		Track	1	Image 1	1000000379
1025		Track	1	Image 1	1000000380
1043		Track	1	Image 1	1000000381
832		Track	1	Image 1	1000000382
1054		Track	1	Image 1	1000000383
966		Track	1	Image 1	1000000384
953		Track	1	Image 1	1000000385
944		Track	1	Image 1	1000000386
990		Track	1	Image 1	1000000387
997		Track	1	Image 1	1000000388
1016		Track	1	Image 1	1000000389
929		Track	1	Image 1	1000000390
939		Track	1	Image 1	1000000391
996		Track	1	Image 1	1000000392
955		Track	1	Image 1	1000000393
890		Track	1	Image 1	1000000394
947		Track	1	Image 1	1000000395
970		Track	1	Image 1	1000000396
1031		Track	1	Image 1	1000000397
850		Track	1	Image 1	1000000398
924		Track	1	Image 1	1000000399
938		Track	1	Image 1	1000000400
940		Track	1	Image 1	1000000401
875		Track	1	Image 1	1000000402
1082		Track	1	Image 1	1000000403
880		Track	1	Image 1	1000000404
853		Track	1	Image 1	1000000405
945		Track	1	Image 1	1000000406
974		Track	1	Image 1	1000000407
917		Track	1	Image 1	1000000408
935		Track	1	Image 1	1000000409
1059		Track	1	Image 1	1000000410
903		Track	1	Image 1	1000000411
924		Track	1	Image 1	1000000412
1054		Track	1	Image 1	1000000413
1070		Track	1	Image 1	1000000414
1022		Track	1	Image 1	1000000415
915		Track	1	Image 1	1000000416
932		Track	1	Image 1	1000000417
1009		Track	1	Image 1	1000000418
882		Track	1	Image 1	1000000419
964		Track	1	Image 1	1000000420
867		Track	1	Image 1	1000000421
993		Track	1	Image 1	1000000422
915		Track	1	Image 1	1000000423
1142		Track	1	Image 1	1000000424
842		Track	1	Image 1	1000000425
874		Track	1	Image 1	1000000426
846		Track	1	Image 1	1000000427
1014		Track	1	Image 1	1000000428
1169		Track	1	Image 1	1000000429
929		Track	1	Image 1	1000000430
955		Track	1	Image 1	1000000431
869		Track	1	Image 1	1000000432
1017		Track	1	Image 1	1000000433
866		Track	1	Image 1	1000000434
1017		Track	1	Image 1	1000000435
884		Track	1	Image 1	1000000436
839		Track	1	Image 1	1000000437
1024		Track	1	Image 1	1000000438
901		Track	1	Image 1	1000000439
872		Track	1	Image 1	1000000440
960		Track	1	Image 1	1000000441
834		Track	1	Image 1	1000000442
1163		Track	1	Image 1	1000000443
848		Track	1	Image 1	1000000444
938		Track	1	Image 1	1000000445
916		Track	1	Image 1	1000000446
919		Track	1	Image 1	1000000447
1123		Track	1	Image 1	1000000448
1113		Track	1	Image 1	1000000449
906		Track	1	Image 1	1000000450
955		Track	1	Image 1	1000000451
1001		Track	1	Image 1	1000000452
963		Track	1	Image 1	1000000453
833		Track	1	Image 1	1000000454
817		Track	1	Image 1	1000000455
815		Track	1	Image 1	1000000456
870		Track	1	Image 1	1000000457
867		Track	1	Image 1	1000000458
968		Track	1	Image 1	1000000459
985		Track	1	Image 1	1000000460
929		Track	1	Image 1	1000000461
869		Track	1	Image 1	1000000462
967		Track	1	Image 1	1000000463
1007		Track	1	Image 1	1000000464
973		Track	1	Image 1	1000000465
804		Track	1	Image 1	1000000466
999		Track	1	Image 1	1000000467
885		Track	1	Image 1	1000000468
803		Track	1	Image 1	1000000469
1023		Track	1	Image 1	1000000470
892		Track	1	Image 1	1000000471
902		Track	1	Image 1	1000000472
890		Track	1	Image 1	1000000473
983		Track	1	Image 1	1000000474
843		Track	1	Image 1	1000000475
854		Track	1	Image 1	1000000476
852		Track	1	Image 1	1000000477
978		Track	1	Image 1	1000000478
839		Track	1	Image 1	1000000479
893		Track	1	Image 1	1000000480
920		Track	1	Image 1	1000000481
859		Track	1	Image 1	1000000482
912		Track	1	Image 1	1000000483
946		Track	1	Image 1	1000000484
872		Track	1	Image 1	1000000485
803		Track	1	Image 1	1000000486
865		Track	1	Image 1	1000000487
835		Track	1	Image 1	1000000488
835		Track	1	Image 1	1000000489
835		Track	1	Image 1	1000000490
902		Track	1	Image 1	1000000491
1021		Track	1	Image 1	1000000492
1069		Track	1	Image 1	1000000493
867		Track	1	Image 1	1000000494
905		Track	1	Image 1	1000000495
955		Track	1	Image 1	1000000496
959		Track	1	Image 1	1000000497
916		Track	1	Image 1	1000000498
898		Track	1	Image 1	1000000499
1005		Track	1	Image 1	1000000500
901		Track	1	Image 1	1000000501
953		Track	1	Image 1	1000000502
868		Track	1	Image 1	1000000503
859		Track	1	Image 1	1000000504
946		Track	1	Image 1	1000000505
862		Track	1	Image 1	1000000506
1210		Track	1	Image 1	1000000507
859		Track	1	Image 1	1000000508
778		Track	1	Image 1	1000000509
958		Track	1	Image 1	1000000510
850		Track	1	Image 1	1000000511
891		Track	1	Image 1	1000000512
884		Track	1	Image 1	1000000513
905		Track	1	Image 1	1000000514
987		Track	1	Image 1	1000000515
905		Track	1	Image 1	1000000516
899		Track	1	Image 1	1000000517
925		Track	1	Image 1	1000000518
788		Track	1	Image 1	1000000519
914		Track	1	Image 1	1000000520
823		Track	1	Image 1	1000000521
860		Track	1	Image 1	1000000522
899		Track	1	Image 1	1000000523
857		Track	1	Image 1	1000000524
967		Track	1	Image 1	1000000525
842		Track	1	Image 1	1000000526
892		Track	1	Image 1	1000000527
864		Track	1	Image 1	1000000528
869		Track	1	Image 1	1000000529
773		Track	1	Image 1	1000000530
802		Track	1	Image 1	1000000531
979		Track	1	Image 1	1000000532
816		Track	1	Image 1	1000000533
952		Track	1	Image 1	1000000534
858		Track	1	Image 1	1000000535
845		Track	1	Image 1	1000000536
850		Track	1	Image 1	1000000537
818		Track	1	Image 1	1000000538
900		Track	1	Image 1	1000000539
849		Track	1	Image 1	1000000540
799		Track	1	Image 1	1000000541
985		Track	1	Image 1	1000000542
901		Track	1	Image 1	1000000543
849		Track	1	Image 1	1000000544
921		Track	1	Image 1	1000000545
926		Track	1	Image 1	1000000546
915		Track	1	Image 1	1000000547
898		Track	1	Image 1	1000000548
1011		Track	1	Image 1	1000000549
804		Track	1	Image 1	1000000550
802		Track	1	Image 1	1000000551
826		Track	1	Image 1	1000000552
893		Track	1	Image 1	1000000553
938		Track	1	Image 1	1000000554
998		Track	1	Image 1	1000000555
809		Track	1	Image 1	1000000556
799		Track	1	Image 1	1000000557
967		Track	1	Image 1	1000000558
832		Track	1	Image 1	1000000559
1047		Track	1	Image 1	1000000560
934		Track	1	Image 1	1000000561
795		Track	1	Image 1	1000000562
995		Track	1	Image 1	1000000563
829		Track	1	Image 1	1000000564
893		Track	1	Image 1	1000000565
859		Track	1	Image 1	1000000566
895		Track	1	Image 1	1000000567
809		Track	1	Image 1	1000000568
837		Track	1	Image 1	1000000569
787		Track	1	Image 1	1000000570
880		Track	1	Image 1	1000000571
891		Track	1	Image 1	1000000572
828		Track	1	Image 1	1000000573
904		Track	1	Image 1	1000000574
811		Track	1	Image 1	1000000575
858		Track	1	Image 1	1000000576
812		Track	1	Image 1	1000000577
811		Track	1	Image 1	1000000578
827		Track	1	Image 1	1000000579
899		Track	1	Image 1	1000000580
857		Track	1	Image 1	1000000581
995		Track	1	Image 1	1000000582
799		Track	1	Image 1	1000000583
907		Track	1	Image 1	1000000584
935		Track	1	Image 1	1000000585
966		Track	1	Image 1	1000000586
856		Track	1	Image 1	1000000587
796		Track	1	Image 1	1000000588
801		Track	1	Image 1	1000000589
916		Track	1	Image 1	1000000590
844		Track	1	Image 1	1000000591
876		Track	1	Image 1	1000000592
887		Track	1	Image 1	1000000593
1084		Track	1	Image 1	1000000594
842		Track	1	Image 1	1000000595
840		Track	1	Image 1	1000000596
860		Track	1	Image 1	1000000597
988		Track	1	Image 1	1000000598
759		Track	1	Image 1	1000000599
842		Track	1	Image 1	1000000600
790		Track	1	Image 1	1000000601
913		Track	1	Image 1	1000000602
846		Track	1	Image 1	1000000603
897		Track	1	Image 1	1000000604
792		Track	1	Image 1	1000000605
847		Track	1	Image 1	1000000606
833		Track	1	Image 1	1000000607
808		Track	1	Image 1	1000000608
831		Track	1	Image 1	1000000609
796		Track	1	Image 1	1000000610
797		Track	1	Image 1	1000000611
780		Track	1	Image 1	1000000612
788		Track	1	Image 1	1000000613
832		Track	1	Image 1	1000000614
818		Track	1	Image 1	1000000615
832		Track	1	Image 1	1000000616
799		Track	1	Image 1	1000000617
779		Track	1	Image 1	1000000618
813		Track	1	Image 1	1000000619
798		Track	1	Image 1	1000000620
758		Track	1	Image 1	1000000621
893		Track	1	Image 1	1000000622
800		Track	1	Image 1	1000000623
751		Track	1	Image 1	1000000624
906		Track	1	Image 1	1000000625
780		Track	1	Image 1	1000000626
912		Track	1	Image 1	1000000627
832		Track	1	Image 1	1000000628
803		Track	1	Image 1	1000000629
813		Track	1	Image 1	1000000630
789		Track	1	Image 1	1000000631
804		Track	1	Image 1	1000000632
848		Track	1	Image 1	1000000633
799		Track	1	Image 1	1000000634
802		Track	1	Image 1	1000000635
795		Track	1	Image 1	1000000636
868		Track	1	Image 1	1000000637
751		Track	1	Image 1	1000000638
802		Track	1	Image 1	1000000639
773		Track	1	Image 1	1000000640
802		Track	1	Image 1	1000000641
752		Track	1	Image 1	1000000642
1024		Track	1	Image 1	1000000643
807		Track	1	Image 1	1000000644
810		Track	1	Image 1	1000000645
874		Track	1	Image 1	1000000646
811		Track	1	Image 1	1000000647
778		Track	1	Image 1	1000000648
931		Track	1	Image 1	1000000649
938		Track	1	Image 1	1000000650
845		Track	1	Image 1	1000000651
849		Track	1	Image 1	1000000652
805		Track	1	Image 1	1000000653
879		Track	1	Image 1	1000000654
753		Track	1	Image 1	1000000655
781		Track	1	Image 1	1000000656
770		Track	1	Image 1	1000000657
812		Track	1	Image 1	1000000658
1077		Track	1	Image 1	1000000659
830		Track	1	Image 1	1000000660
834		Track	1	Image 1	1000000661
957		Track	1	Image 1	1000000662
902		Track	1	Image 1	1000000663
792		Track	1	Image 1	1000000664
910		Track	1	Image 1	1000000665
780		Track	1	Image 1	1000000666
990		Track	1	Image 1	1000000667
771		Track	1	Image 1	1000000668
769		Track	1	Image 1	1000000669
808		Track	1	Image 1	1000000670
776		Track	1	Image 1	1000000671
823		Track	1	Image 1	1000000672
789		Track	1	Image 1	1000000673
763		Track	1	Image 1	1000000674
826		Track	1	Image 1	1000000675
852		Track	1	Image 1	1000000676
844		Track	1	Image 1	1000000677
870		Track	1	Image 1	1000000678
770		Track	1	Image 1	1000000679
855		Track	1	Image 1	1000000680
