# Supplementary material for: Satb1 integrates DNA binding site geometry and torsional stress to differentially target nucleosome-dense regions
Source: Nat Commun. 2019 Jul 19;10:3221. doi: 10.1038/s41467-019-11118-8 (PMC6642133; doi:10.1038/s41467-019-11118-8)
Supplement: Supplementary file 10 — Source Data [file 41467_2019_11118_MOESM10_ESM.zip › Source data/Single Molecule Tracking/single molecule tracks/del HD analysis/PDZ-CUT1-CUT2-STABLE-A_1c14_TRIAL 2_Statistics/PDZ-CUT1-CUT2-STABLE-A_1c14_TRIAL 2_Track_Intensity_Mean_Ch=1_Img=1.csv]

Track Intensity Mean Ch=1 Img=1
====================
Track Intensity Mean	Unit	Category	Channel	Image	ID
949.884		Track	1	Image 1	1000000000
915.323		Track	1	Image 1	1000000001
1208.26		Track	1	Image 1	1000000002
973.577		Track	1	Image 1	1000000003
992.254		Track	1	Image 1	1000000004
1106.4		Track	1	Image 1	1000000005
973.52		Track	1	Image 1	1000000006
1132.41		Track	1	Image 1	1000000007
994.36		Track	1	Image 1	1000000008
988.244		Track	1	Image 1	1000000009
888.302		Track	1	Image 1	1000000010
1169.95		Track	1	Image 1	1000000011
875.965		Track	1	Image 1	1000000012
1084.56		Track	1	Image 1	1000000013
1141.93		Track	1	Image 1	1000000014
1304.97		Track	1	Image 1	1000000015
1026.19		Track	1	Image 1	1000000016
1125.51		Track	1	Image 1	1000000017
1108.39		Track	1	Image 1	1000000018
948.117		Track	1	Image 1	1000000019
1147.34		Track	1	Image 1	1000000020
1311.45		Track	1	Image 1	1000000021
1184.21		Track	1	Image 1	1000000022
1084.76		Track	1	Image 1	1000000023
1021.79		Track	1	Image 1	1000000024
1008.32		Track	1	Image 1	1000000025
1044.13		Track	1	Image 1	1000000026
859.911		Track	1	Image 1	1000000027
1015.13		Track	1	Image 1	1000000028
1066.68		Track	1	Image 1	1000000029
1084.43		Track	1	Image 1	1000000030
1230.68		Track	1	Image 1	1000000031
1001.72		Track	1	Image 1	1000000032
923.201		Track	1	Image 1	1000000033
983.753		Track	1	Image 1	1000000034
879.6		Track	1	Image 1	1000000035
1007.26		Track	1	Image 1	1000000036
981.111		Track	1	Image 1	1000000037
1128.47		Track	1	Image 1	1000000038
1032.51		Track	1	Image 1	1000000039
978.733		Track	1	Image 1	1000000040
998.067		Track	1	Image 1	1000000041
950.778		Track	1	Image 1	1000000042
1165.26		Track	1	Image 1	1000000043
1157.21		Track	1	Image 1	1000000044
843.808		Track	1	Image 1	1000000045
991.141		Track	1	Image 1	1000000046
1001.32		Track	1	Image 1	1000000047
1147.59		Track	1	Image 1	1000000048
995.989		Track	1	Image 1	1000000049
988.495		Track	1	Image 1	1000000050
1282.17		Track	1	Image 1	1000000051
1310.13		Track	1	Image 1	1000000052
851.668		Track	1	Image 1	1000000053
908.506		Track	1	Image 1	1000000054
1127.36		Track	1	Image 1	1000000055
810.845		Track	1	Image 1	1000000056
1057.43		Track	1	Image 1	1000000057
827.867		Track	1	Image 1	1000000058
994.911		Track	1	Image 1	1000000059
1044.53		Track	1	Image 1	1000000060
980.054		Track	1	Image 1	1000000061
1254.55		Track	1	Image 1	1000000062
1015.75		Track	1	Image 1	1000000063
989.478		Track	1	Image 1	1000000064
903.51		Track	1	Image 1	1000000065
964.106		Track	1	Image 1	1000000066
1006.04		Track	1	Image 1	1000000067
1019.72		Track	1	Image 1	1000000068
846.253		Track	1	Image 1	1000000069
973.722		Track	1	Image 1	1000000070
895.963		Track	1	Image 1	1000000071
864.298		Track	1	Image 1	1000000072
983.474		Track	1	Image 1	1000000073
1125.28		Track	1	Image 1	1000000074
931.11		Track	1	Image 1	1000000075
938.207		Track	1	Image 1	1000000076
865.269		Track	1	Image 1	1000000077
938.04		Track	1	Image 1	1000000078
1072.17		Track	1	Image 1	1000000079
1057.36		Track	1	Image 1	1000000080
812.586		Track	1	Image 1	1000000081
1059.52		Track	1	Image 1	1000000082
915.453		Track	1	Image 1	1000000083
957.739		Track	1	Image 1	1000000084
919.46		Track	1	Image 1	1000000085
1033.46		Track	1	Image 1	1000000086
1118.04		Track	1	Image 1	1000000087
897.621		Track	1	Image 1	1000000088
1030.95		Track	1	Image 1	1000000089
964.593		Track	1	Image 1	1000000090
1209.48		Track	1	Image 1	1000000091
858.33		Track	1	Image 1	1000000092
1093.97		Track	1	Image 1	1000000093
962.461		Track	1	Image 1	1000000094
949.206		Track	1	Image 1	1000000095
1035.9		Track	1	Image 1	1000000096
886.68		Track	1	Image 1	1000000097
1055.15		Track	1	Image 1	1000000098
1237.5		Track	1	Image 1	1000000099
968.292		Track	1	Image 1	1000000100
868.735		Track	1	Image 1	1000000101
876.653		Track	1	Image 1	1000000102
956.172		Track	1	Image 1	1000000103
889.802		Track	1	Image 1	1000000104
945.598		Track	1	Image 1	1000000105
889.927		Track	1	Image 1	1000000106
913.979		Track	1	Image 1	1000000107
965.974		Track	1	Image 1	1000000108
872.778		Track	1	Image 1	1000000109
844.531		Track	1	Image 1	1000000110
929.616		Track	1	Image 1	1000000111
904.523		Track	1	Image 1	1000000112
1049.66		Track	1	Image 1	1000000113
1277.32		Track	1	Image 1	1000000114
971.262		Track	1	Image 1	1000000115
936.523		Track	1	Image 1	1000000116
905.809		Track	1	Image 1	1000000117
985.366		Track	1	Image 1	1000000118
1044.02		Track	1	Image 1	1000000119
947.097		Track	1	Image 1	1000000120
865.72		Track	1	Image 1	1000000121
942.721		Track	1	Image 1	1000000122
1006.49		Track	1	Image 1	1000000123
961.05		Track	1	Image 1	1000000124
1119.91		Track	1	Image 1	1000000125
1128.93		Track	1	Image 1	1000000126
949.932		Track	1	Image 1	1000000127
914.327		Track	1	Image 1	1000000128
955.156		Track	1	Image 1	1000000129
966.153		Track	1	Image 1	1000000130
846.214		Track	1	Image 1	1000000131
1001.8		Track	1	Image 1	1000000132
870.073		Track	1	Image 1	1000000133
869.098		Track	1	Image 1	1000000134
986.421		Track	1	Image 1	1000000135
835.174		Track	1	Image 1	1000000136
1060.1		Track	1	Image 1	1000000137
973.88		Track	1	Image 1	1000000138
924.899		Track	1	Image 1	1000000139
956.905		Track	1	Image 1	1000000140
870.211		Track	1	Image 1	1000000141
962.635		Track	1	Image 1	1000000142
1061.1		Track	1	Image 1	1000000143
847.295		Track	1	Image 1	1000000144
1009.17		Track	1	Image 1	1000000145
885.899		Track	1	Image 1	1000000146
897.049		Track	1	Image 1	1000000147
921.024		Track	1	Image 1	1000000148
939.213		Track	1	Image 1	1000000149
879.88		Track	1	Image 1	1000000150
942.094		Track	1	Image 1	1000000151
981.097		Track	1	Image 1	1000000152
982.141		Track	1	Image 1	1000000153
964.719		Track	1	Image 1	1000000154
1044.73		Track	1	Image 1	1000000155
1018.04		Track	1	Image 1	1000000156
937.942		Track	1	Image 1	1000000157
946.719		Track	1	Image 1	1000000158
1052.92		Track	1	Image 1	1000000159
931.553		Track	1	Image 1	1000000160
1022.98		Track	1	Image 1	1000000161
912.851		Track	1	Image 1	1000000162
1096.03		Track	1	Image 1	1000000163
996.816		Track	1	Image 1	1000000164
912.094		Track	1	Image 1	1000000165
1133.02		Track	1	Image 1	1000000166
962.73		Track	1	Image 1	1000000167
915.407		Track	1	Image 1	1000000168
1003.56		Track	1	Image 1	1000000169
992.644		Track	1	Image 1	1000000170
876.114		Track	1	Image 1	1000000171
973.793		Track	1	Image 1	1000000172
917.114		Track	1	Image 1	1000000173
807.641		Track	1	Image 1	1000000174
985.282		Track	1	Image 1	1000000175
1054.01		Track	1	Image 1	1000000176
802.714		Track	1	Image 1	1000000177
1026.22		Track	1	Image 1	1000000178
929.299		Track	1	Image 1	1000000179
910.812		Track	1	Image 1	1000000180
974.85		Track	1	Image 1	1000000181
887.54		Track	1	Image 1	1000000182
865.831		Track	1	Image 1	1000000183
979.871		Track	1	Image 1	1000000184
848.904		Track	1	Image 1	1000000185
819.163		Track	1	Image 1	1000000186
885.453		Track	1	Image 1	1000000187
890.478		Track	1	Image 1	1000000188
897.511		Track	1	Image 1	1000000189
859.118		Track	1	Image 1	1000000190
870.992		Track	1	Image 1	1000000191
945.866		Track	1	Image 1	1000000192
898.743		Track	1	Image 1	1000000193
885.836		Track	1	Image 1	1000000194
944.585		Track	1	Image 1	1000000195
830.049		Track	1	Image 1	1000000196
865.185		Track	1	Image 1	1000000197
861.646		Track	1	Image 1	1000000198
1060.76		Track	1	Image 1	1000000199
834.78		Track	1	Image 1	1000000200
914.824		Track	1	Image 1	1000000201
847.596		Track	1	Image 1	1000000202
877.95		Track	1	Image 1	1000000203
864.011		Track	1	Image 1	1000000204
862.721		Track	1	Image 1	1000000205
1101.66		Track	1	Image 1	1000000206
855.787		Track	1	Image 1	1000000207
813.881		Track	1	Image 1	1000000208
812.021		Track	1	Image 1	1000000209
875.061		Track	1	Image 1	1000000210
878.337		Track	1	Image 1	1000000211
970.853		Track	1	Image 1	1000000212
1194.17		Track	1	Image 1	1000000213
926.819		Track	1	Image 1	1000000214
932.788		Track	1	Image 1	1000000215
958.659		Track	1	Image 1	1000000216
1019.21		Track	1	Image 1	1000000217
959.009		Track	1	Image 1	1000000218
846.195		Track	1	Image 1	1000000219
870.703		Track	1	Image 1	1000000220
862.767		Track	1	Image 1	1000000221
1035.38		Track	1	Image 1	1000000222
949.358		Track	1	Image 1	1000000223
773.178		Track	1	Image 1	1000000224
1018.74		Track	1	Image 1	1000000225
806.271		Track	1	Image 1	1000000226
880.693		Track	1	Image 1	1000000227
825.708		Track	1	Image 1	1000000228
864.511		Track	1	Image 1	1000000229
1014.31		Track	1	Image 1	1000000230
849.481		Track	1	Image 1	1000000231
785.115		Track	1	Image 1	1000000232
832.042		Track	1	Image 1	1000000233
888.526		Track	1	Image 1	1000000234
998.282		Track	1	Image 1	1000000235
902.844		Track	1	Image 1	1000000236
911.409		Track	1	Image 1	1000000237
802.357		Track	1	Image 1	1000000238
864.125		Track	1	Image 1	1000000239
1063.75		Track	1	Image 1	1000000240
868.602		Track	1	Image 1	1000000241
1001.36		Track	1	Image 1	1000000242
866.766		Track	1	Image 1	1000000243
940.351		Track	1	Image 1	1000000244
832.475		Track	1	Image 1	1000000245
795.939		Track	1	Image 1	1000000246
1006.91		Track	1	Image 1	1000000247
961		Track	1	Image 1	1000000248
927.605		Track	1	Image 1	1000000249
837.475		Track	1	Image 1	1000000250
931.302		Track	1	Image 1	1000000251
965.61		Track	1	Image 1	1000000252
906.949		Track	1	Image 1	1000000253
873.323		Track	1	Image 1	1000000254
796.414		Track	1	Image 1	1000000255
940.189		Track	1	Image 1	1000000256
864.973		Track	1	Image 1	1000000257
809.702		Track	1	Image 1	1000000258
794.294		Track	1	Image 1	1000000259
762.465		Track	1	Image 1	1000000260
930.467		Track	1	Image 1	1000000261
805.583		Track	1	Image 1	1000000262
785.207		Track	1	Image 1	1000000263
825.679		Track	1	Image 1	1000000264
807.211		Track	1	Image 1	1000000265
846.172		Track	1	Image 1	1000000266
809.268		Track	1	Image 1	1000000267
781.417		Track	1	Image 1	1000000268
1004.8		Track	1	Image 1	1000000269
836.399		Track	1	Image 1	1000000270
881.685		Track	1	Image 1	1000000271
830.511		Track	1	Image 1	1000000272
776.139		Track	1	Image 1	1000000273
852.35		Track	1	Image 1	1000000274
906.286		Track	1	Image 1	1000000275
800		Track	1	Image 1	1000000276
821.213		Track	1	Image 1	1000000277
771.766		Track	1	Image 1	1000000278
934.58		Track	1	Image 1	1000000279
800.022		Track	1	Image 1	1000000280
950.171		Track	1	Image 1	1000000281
809.41		Track	1	Image 1	1000000282
887.506		Track	1	Image 1	1000000283
841.778		Track	1	Image 1	1000000284
1059.82		Track	1	Image 1	1000000285
990.979		Track	1	Image 1	1000000286
955.69		Track	1	Image 1	1000000287
886.824		Track	1	Image 1	1000000288
796.805		Track	1	Image 1	1000000289
993.739		Track	1	Image 1	1000000290
976.525		Track	1	Image 1	1000000291
943.732		Track	1	Image 1	1000000292
806.893		Track	1	Image 1	1000000293
839.976		Track	1	Image 1	1000000294
837.639		Track	1	Image 1	1000000295
803.794		Track	1	Image 1	1000000296
797.57		Track	1	Image 1	1000000297
894.778		Track	1	Image 1	1000000298
838.86		Track	1	Image 1	1000000299
779.845		Track	1	Image 1	1000000300
892.468		Track	1	Image 1	1000000301
853.567		Track	1	Image 1	1000000302
897.131		Track	1	Image 1	1000000303
897.627		Track	1	Image 1	1000000304
790.19		Track	1	Image 1	1000000305
783.831		Track	1	Image 1	1000000306
1111.61		Track	1	Image 1	1000000307
918.654		Track	1	Image 1	1000000308
798.304		Track	1	Image 1	1000000309
878.653		Track	1	Image 1	1000000310
922.106		Track	1	Image 1	1000000311
827.403		Track	1	Image 1	1000000312
796.185		Track	1	Image 1	1000000313
782.703		Track	1	Image 1	1000000314
827.637		Track	1	Image 1	1000000315
842.179		Track	1	Image 1	1000000316
786.931		Track	1	Image 1	1000000317
877.866		Track	1	Image 1	1000000318
829.161		Track	1	Image 1	1000000319
768.263		Track	1	Image 1	1000000320
876.728		Track	1	Image 1	1000000321
760.744		Track	1	Image 1	1000000322
752.752		Track	1	Image 1	1000000323
914.887		Track	1	Image 1	1000000324
858.18		Track	1	Image 1	1000000325
832.709		Track	1	Image 1	1000000326
844.633		Track	1	Image 1	1000000327
790.996		Track	1	Image 1	1000000328
800.09		Track	1	Image 1	1000000329
829.941		Track	1	Image 1	1000000330
930.346		Track	1	Image 1	1000000331
813.989		Track	1	Image 1	1000000332
795.455		Track	1	Image 1	1000000333
803.306		Track	1	Image 1	1000000334
844.475		Track	1	Image 1	1000000335
836.429		Track	1	Image 1	1000000336
796.11		Track	1	Image 1	1000000337
939.827		Track	1	Image 1	1000000338
770.401		Track	1	Image 1	1000000339
794.792		Track	1	Image 1	1000000340
784.994		Track	1	Image 1	1000000341
986.821		Track	1	Image 1	1000000342
855.652		Track	1	Image 1	1000000343
795.424		Track	1	Image 1	1000000344
788.175		Track	1	Image 1	1000000345
790.885		Track	1	Image 1	1000000346
809.742		Track	1	Image 1	1000000347
816.762		Track	1	Image 1	1000000348
920.026		Track	1	Image 1	1000000349
853.855		Track	1	Image 1	1000000350
875.743		Track	1	Image 1	1000000351
976.012		Track	1	Image 1	1000000352
766.25		Track	1	Image 1	1000000353
772.908		Track	1	Image 1	1000000354
785.762		Track	1	Image 1	1000000355
768.325		Track	1	Image 1	1000000356
789.712		Track	1	Image 1	1000000357
750.618		Track	1	Image 1	1000000358
819.232		Track	1	Image 1	1000000359
794.814		Track	1	Image 1	1000000360
781.909		Track	1	Image 1	1000000361
860.606		Track	1	Image 1	1000000362
812.661		Track	1	Image 1	1000000363
804.32		Track	1	Image 1	1000000364
841.903		Track	1	Image 1	1000000365
827.982		Track	1	Image 1	1000000366
787.593		Track	1	Image 1	1000000367
774.74		Track	1	Image 1	1000000368
793.699		Track	1	Image 1	1000000369
792.052		Track	1	Image 1	1000000370
905.16		Track	1	Image 1	1000000371
774.575		Track	1	Image 1	1000000372
860.861		Track	1	Image 1	1000000373
802.027		Track	1	Image 1	1000000374
804.293		Track	1	Image 1	1000000375
781.507		Track	1	Image 1	1000000376
790.824		Track	1	Image 1	1000000377
776.901		Track	1	Image 1	1000000378
806.051		Track	1	Image 1	1000000379
892.497		Track	1	Image 1	1000000380
823.352		Track	1	Image 1	1000000381
743.739		Track	1	Image 1	1000000382
882.647		Track	1	Image 1	1000000383
829.607		Track	1	Image 1	1000000384
820.544		Track	1	Image 1	1000000385
781.437		Track	1	Image 1	1000000386
838.936		Track	1	Image 1	1000000387
807.5		Track	1	Image 1	1000000388
836.13		Track	1	Image 1	1000000389
812.813		Track	1	Image 1	1000000390
783.835		Track	1	Image 1	1000000391
866.727		Track	1	Image 1	1000000392
801.337		Track	1	Image 1	1000000393
811.423		Track	1	Image 1	1000000394
805.989		Track	1	Image 1	1000000395
840.111		Track	1	Image 1	1000000396
875.828		Track	1	Image 1	1000000397
780.576		Track	1	Image 1	1000000398
814.092		Track	1	Image 1	1000000399
779.778		Track	1	Image 1	1000000400
834.897		Track	1	Image 1	1000000401
786.243		Track	1	Image 1	1000000402
859.115		Track	1	Image 1	1000000403
760.714		Track	1	Image 1	1000000404
774.979		Track	1	Image 1	1000000405
790.506		Track	1	Image 1	1000000406
805.489		Track	1	Image 1	1000000407
787.403		Track	1	Image 1	1000000408
798.406		Track	1	Image 1	1000000409
805.043		Track	1	Image 1	1000000410
779.188		Track	1	Image 1	1000000411
801.608		Track	1	Image 1	1000000412
844.577		Track	1	Image 1	1000000413
868.263		Track	1	Image 1	1000000414
834.288		Track	1	Image 1	1000000415
789.218		Track	1	Image 1	1000000416
797.483		Track	1	Image 1	1000000417
896.595		Track	1	Image 1	1000000418
786.316		Track	1	Image 1	1000000419
824.217		Track	1	Image 1	1000000420
790.626		Track	1	Image 1	1000000421
777.594		Track	1	Image 1	1000000422
786.393		Track	1	Image 1	1000000423
786.414		Track	1	Image 1	1000000424
754.698		Track	1	Image 1	1000000425
767.809		Track	1	Image 1	1000000426
762.91		Track	1	Image 1	1000000427
865.772		Track	1	Image 1	1000000428
843.127		Track	1	Image 1	1000000429
781.586		Track	1	Image 1	1000000430
788.497		Track	1	Image 1	1000000431
765.593		Track	1	Image 1	1000000432
788.175		Track	1	Image 1	1000000433
781.176		Track	1	Image 1	1000000434
778.821		Track	1	Image 1	1000000435
782.935		Track	1	Image 1	1000000436
752.776		Track	1	Image 1	1000000437
872.788		Track	1	Image 1	1000000438
809.423		Track	1	Image 1	1000000439
782.343		Track	1	Image 1	1000000440
858.185		Track	1	Image 1	1000000441
746.672		Track	1	Image 1	1000000442
851.431		Track	1	Image 1	1000000443
771.478		Track	1	Image 1	1000000444
758.427		Track	1	Image 1	1000000445
790.71		Track	1	Image 1	1000000446
817.641		Track	1	Image 1	1000000447
823.09		Track	1	Image 1	1000000448
860.167		Track	1	Image 1	1000000449
807.514		Track	1	Image 1	1000000450
843.804		Track	1	Image 1	1000000451
792.916		Track	1	Image 1	1000000452
797.516		Track	1	Image 1	1000000453
760.406		Track	1	Image 1	1000000454
739.224		Track	1	Image 1	1000000455
740.728		Track	1	Image 1	1000000456
770.819		Track	1	Image 1	1000000457
776.418		Track	1	Image 1	1000000458
799.3		Track	1	Image 1	1000000459
842.804		Track	1	Image 1	1000000460
762.982		Track	1	Image 1	1000000461
778.494		Track	1	Image 1	1000000462
811.081		Track	1	Image 1	1000000463
837.286		Track	1	Image 1	1000000464
810.024		Track	1	Image 1	1000000465
729.844		Track	1	Image 1	1000000466
788.367		Track	1	Image 1	1000000467
779.342		Track	1	Image 1	1000000468
741.55		Track	1	Image 1	1000000469
848.806		Track	1	Image 1	1000000470
761.07		Track	1	Image 1	1000000471
819.405		Track	1	Image 1	1000000472
759.241		Track	1	Image 1	1000000473
797.949		Track	1	Image 1	1000000474
745.991		Track	1	Image 1	1000000475
768.783		Track	1	Image 1	1000000476
755		Track	1	Image 1	1000000477
780.712		Track	1	Image 1	1000000478
750.338		Track	1	Image 1	1000000479
742.06		Track	1	Image 1	1000000480
769.241		Track	1	Image 1	1000000481
762.299		Track	1	Image 1	1000000482
785.697		Track	1	Image 1	1000000483
769.966		Track	1	Image 1	1000000484
767.248		Track	1	Image 1	1000000485
736.061		Track	1	Image 1	1000000486
773.112		Track	1	Image 1	1000000487
756.155		Track	1	Image 1	1000000488
740.954		Track	1	Image 1	1000000489
771.667		Track	1	Image 1	1000000490
763.086		Track	1	Image 1	1000000491
868.829		Track	1	Image 1	1000000492
827.248		Track	1	Image 1	1000000493
804.272		Track	1	Image 1	1000000494
762.599		Track	1	Image 1	1000000495
832.614		Track	1	Image 1	1000000496
840.745		Track	1	Image 1	1000000497
798.165		Track	1	Image 1	1000000498
781.021		Track	1	Image 1	1000000499
842.25		Track	1	Image 1	1000000500
758.916		Track	1	Image 1	1000000501
801.964		Track	1	Image 1	1000000502
762.513		Track	1	Image 1	1000000503
753.81		Track	1	Image 1	1000000504
817.784		Track	1	Image 1	1000000505
762.103		Track	1	Image 1	1000000506
916.24		Track	1	Image 1	1000000507
767.731		Track	1	Image 1	1000000508
717.816		Track	1	Image 1	1000000509
790.629		Track	1	Image 1	1000000510
756.671		Track	1	Image 1	1000000511
778.51		Track	1	Image 1	1000000512
758.007		Track	1	Image 1	1000000513
771.408		Track	1	Image 1	1000000514
791.583		Track	1	Image 1	1000000515
776.647		Track	1	Image 1	1000000516
758.824		Track	1	Image 1	1000000517
787.691		Track	1	Image 1	1000000518
729.512		Track	1	Image 1	1000000519
779.252		Track	1	Image 1	1000000520
753.737		Track	1	Image 1	1000000521
773.935		Track	1	Image 1	1000000522
775.775		Track	1	Image 1	1000000523
730.371		Track	1	Image 1	1000000524
814.931		Track	1	Image 1	1000000525
744.438		Track	1	Image 1	1000000526
756.636		Track	1	Image 1	1000000527
776.803		Track	1	Image 1	1000000528
741.204		Track	1	Image 1	1000000529
725.902		Track	1	Image 1	1000000530
725.026		Track	1	Image 1	1000000531
821.301		Track	1	Image 1	1000000532
720.616		Track	1	Image 1	1000000533
798.963		Track	1	Image 1	1000000534
759.267		Track	1	Image 1	1000000535
755.923		Track	1	Image 1	1000000536
735.756		Track	1	Image 1	1000000537
741.897		Track	1	Image 1	1000000538
769.861		Track	1	Image 1	1000000539
731.333		Track	1	Image 1	1000000540
728.288		Track	1	Image 1	1000000541
773.06		Track	1	Image 1	1000000542
751.831		Track	1	Image 1	1000000543
748.032		Track	1	Image 1	1000000544
779.556		Track	1	Image 1	1000000545
813.477		Track	1	Image 1	1000000546
762.97		Track	1	Image 1	1000000547
789.493		Track	1	Image 1	1000000548
784.022		Track	1	Image 1	1000000549
739.721		Track	1	Image 1	1000000550
718.435		Track	1	Image 1	1000000551
731.672		Track	1	Image 1	1000000552
768.448		Track	1	Image 1	1000000553
815.746		Track	1	Image 1	1000000554
783.629		Track	1	Image 1	1000000555
709.775		Track	1	Image 1	1000000556
723.207		Track	1	Image 1	1000000557
771.506		Track	1	Image 1	1000000558
737.08		Track	1	Image 1	1000000559
768.11		Track	1	Image 1	1000000560
757.993		Track	1	Image 1	1000000561
729.627		Track	1	Image 1	1000000562
801.868		Track	1	Image 1	1000000563
729.807		Track	1	Image 1	1000000564
751.973		Track	1	Image 1	1000000565
781.82		Track	1	Image 1	1000000566
757.694		Track	1	Image 1	1000000567
741.4		Track	1	Image 1	1000000568
742.209		Track	1	Image 1	1000000569
719.171		Track	1	Image 1	1000000570
764.032		Track	1	Image 1	1000000571
756.414		Track	1	Image 1	1000000572
729.658		Track	1	Image 1	1000000573
776.608		Track	1	Image 1	1000000574
732.009		Track	1	Image 1	1000000575
751.17		Track	1	Image 1	1000000576
736.344		Track	1	Image 1	1000000577
723.72		Track	1	Image 1	1000000578
743.468		Track	1	Image 1	1000000579
755.715		Track	1	Image 1	1000000580
737.852		Track	1	Image 1	1000000581
759.36		Track	1	Image 1	1000000582
735.297		Track	1	Image 1	1000000583
739.4		Track	1	Image 1	1000000584
773.595		Track	1	Image 1	1000000585
761.072		Track	1	Image 1	1000000586
758.826		Track	1	Image 1	1000000587
753.717		Track	1	Image 1	1000000588
722.143		Track	1	Image 1	1000000589
776.246		Track	1	Image 1	1000000590
747.609		Track	1	Image 1	1000000591
758.559		Track	1	Image 1	1000000592
749		Track	1	Image 1	1000000593
792.79		Track	1	Image 1	1000000594
736.105		Track	1	Image 1	1000000595
737.259		Track	1	Image 1	1000000596
767.383		Track	1	Image 1	1000000597
786.985		Track	1	Image 1	1000000598
712.899		Track	1	Image 1	1000000599
742.486		Track	1	Image 1	1000000600
713.222		Track	1	Image 1	1000000601
788.455		Track	1	Image 1	1000000602
744.928		Track	1	Image 1	1000000603
738.633		Track	1	Image 1	1000000604
703.87		Track	1	Image 1	1000000605
731.748		Track	1	Image 1	1000000606
732.355		Track	1	Image 1	1000000607
711.307		Track	1	Image 1	1000000608
726.627		Track	1	Image 1	1000000609
734.226		Track	1	Image 1	1000000610
718.67		Track	1	Image 1	1000000611
707.197		Track	1	Image 1	1000000612
718.2		Track	1	Image 1	1000000613
734.837		Track	1	Image 1	1000000614
733.852		Track	1	Image 1	1000000615
740.506		Track	1	Image 1	1000000616
709.588		Track	1	Image 1	1000000617
695.725		Track	1	Image 1	1000000618
716.71		Track	1	Image 1	1000000619
708.712		Track	1	Image 1	1000000620
705.266		Track	1	Image 1	1000000621
736.551		Track	1	Image 1	1000000622
720.955		Track	1	Image 1	1000000623
701.551		Track	1	Image 1	1000000624
757.681		Track	1	Image 1	1000000625
711.831		Track	1	Image 1	1000000626
726.899		Track	1	Image 1	1000000627
736.125		Track	1	Image 1	1000000628
718.309		Track	1	Image 1	1000000629
720.388		Track	1	Image 1	1000000630
698.12		Track	1	Image 1	1000000631
711.805		Track	1	Image 1	1000000632
708.548		Track	1	Image 1	1000000633
713.844		Track	1	Image 1	1000000634
705.73		Track	1	Image 1	1000000635
713.927		Track	1	Image 1	1000000636
755.762		Track	1	Image 1	1000000637
697.844		Track	1	Image 1	1000000638
721.541		Track	1	Image 1	1000000639
705.137		Track	1	Image 1	1000000640
721.436		Track	1	Image 1	1000000641
693.016		Track	1	Image 1	1000000642
808.656		Track	1	Image 1	1000000643
715.184		Track	1	Image 1	1000000644
726.211		Track	1	Image 1	1000000645
722.192		Track	1	Image 1	1000000646
720.156		Track	1	Image 1	1000000647
719.268		Track	1	Image 1	1000000648
776.552		Track	1	Image 1	1000000649
813.124		Track	1	Image 1	1000000650
723.635		Track	1	Image 1	1000000651
739.077		Track	1	Image 1	1000000652
726.797		Track	1	Image 1	1000000653
719.295		Track	1	Image 1	1000000654
697.41		Track	1	Image 1	1000000655
703.943		Track	1	Image 1	1000000656
703.1		Track	1	Image 1	1000000657
713.505		Track	1	Image 1	1000000658
849.23		Track	1	Image 1	1000000659
743.837		Track	1	Image 1	1000000660
738.01		Track	1	Image 1	1000000661
785.385		Track	1	Image 1	1000000662
744.105		Track	1	Image 1	1000000663
702.135		Track	1	Image 1	1000000664
743.82		Track	1	Image 1	1000000665
709.285		Track	1	Image 1	1000000666
778.469		Track	1	Image 1	1000000667
712.18		Track	1	Image 1	1000000668
702.924		Track	1	Image 1	1000000669
706.958		Track	1	Image 1	1000000670
704.53		Track	1	Image 1	1000000671
714.061		Track	1	Image 1	1000000672
717.097		Track	1	Image 1	1000000673
706.371		Track	1	Image 1	1000000674
696.773		Track	1	Image 1	1000000675
730.917		Track	1	Image 1	1000000676
740.273		Track	1	Image 1	1000000677
732.206		Track	1	Image 1	1000000678
700.484		Track	1	Image 1	1000000679
730.102		Track	1	Image 1	1000000680
