# Supplementary material for: Satb1 integrates DNA binding site geometry and torsional stress to differentially target nucleosome-dense regions
Source: Nat Commun. 2019 Jul 19;10:3221. doi: 10.1038/s41467-019-11118-8 (PMC6642133; doi:10.1038/s41467-019-11118-8)
Supplement: Supplementary file 10 — Source Data [file 41467_2019_11118_MOESM10_ESM.zip › Source data/Single Molecule Tracking/single molecule tracks/del HD analysis/PDZ-CUT1-CUT2-STABLE-A_1c14_TRIAL 2_Statistics/PDZ-CUT1-CUT2-STABLE-A_1c14_TRIAL 2_Track_Intensity_Min_Ch=1_Img=1.csv]

Track Intensity Min Ch=1 Img=1
====================
Track Intensity Min	Unit	Category	Channel	Image	ID
809		Track	1	Image 1	1000000000
812		Track	1	Image 1	1000000001
999		Track	1	Image 1	1000000002
771		Track	1	Image 1	1000000003
810		Track	1	Image 1	1000000004
869		Track	1	Image 1	1000000005
847		Track	1	Image 1	1000000006
1022		Track	1	Image 1	1000000007
817		Track	1	Image 1	1000000008
784		Track	1	Image 1	1000000009
765		Track	1	Image 1	1000000010
976		Track	1	Image 1	1000000011
762		Track	1	Image 1	1000000012
852		Track	1	Image 1	1000000013
913		Track	1	Image 1	1000000014
1015		Track	1	Image 1	1000000015
890		Track	1	Image 1	1000000016
868		Track	1	Image 1	1000000017
905		Track	1	Image 1	1000000018
825		Track	1	Image 1	1000000019
893		Track	1	Image 1	1000000020
915		Track	1	Image 1	1000000021
955		Track	1	Image 1	1000000022
852		Track	1	Image 1	1000000023
889		Track	1	Image 1	1000000024
869		Track	1	Image 1	1000000025
942		Track	1	Image 1	1000000026
770		Track	1	Image 1	1000000027
842		Track	1	Image 1	1000000028
890		Track	1	Image 1	1000000029
966		Track	1	Image 1	1000000030
967		Track	1	Image 1	1000000031
864		Track	1	Image 1	1000000032
744		Track	1	Image 1	1000000033
808		Track	1	Image 1	1000000034
808		Track	1	Image 1	1000000035
813		Track	1	Image 1	1000000036
871		Track	1	Image 1	1000000037
978		Track	1	Image 1	1000000038
828		Track	1	Image 1	1000000039
881		Track	1	Image 1	1000000040
887		Track	1	Image 1	1000000041
793		Track	1	Image 1	1000000042
944		Track	1	Image 1	1000000043
955		Track	1	Image 1	1000000044
757		Track	1	Image 1	1000000045
879		Track	1	Image 1	1000000046
909		Track	1	Image 1	1000000047
784		Track	1	Image 1	1000000048
809		Track	1	Image 1	1000000049
805		Track	1	Image 1	1000000050
1023		Track	1	Image 1	1000000051
1030		Track	1	Image 1	1000000052
728		Track	1	Image 1	1000000053
774		Track	1	Image 1	1000000054
993		Track	1	Image 1	1000000055
749		Track	1	Image 1	1000000056
907		Track	1	Image 1	1000000057
746		Track	1	Image 1	1000000058
816		Track	1	Image 1	1000000059
929		Track	1	Image 1	1000000060
850		Track	1	Image 1	1000000061
960		Track	1	Image 1	1000000062
848		Track	1	Image 1	1000000063
884		Track	1	Image 1	1000000064
780		Track	1	Image 1	1000000065
861		Track	1	Image 1	1000000066
880		Track	1	Image 1	1000000067
857		Track	1	Image 1	1000000068
780		Track	1	Image 1	1000000069
843		Track	1	Image 1	1000000070
773		Track	1	Image 1	1000000071
781		Track	1	Image 1	1000000072
825		Track	1	Image 1	1000000073
836		Track	1	Image 1	1000000074
781		Track	1	Image 1	1000000075
824		Track	1	Image 1	1000000076
784		Track	1	Image 1	1000000077
818		Track	1	Image 1	1000000078
887		Track	1	Image 1	1000000079
941		Track	1	Image 1	1000000080
710		Track	1	Image 1	1000000081
867		Track	1	Image 1	1000000082
813		Track	1	Image 1	1000000083
854		Track	1	Image 1	1000000084
794		Track	1	Image 1	1000000085
892		Track	1	Image 1	1000000086
995		Track	1	Image 1	1000000087
811		Track	1	Image 1	1000000088
874		Track	1	Image 1	1000000089
732		Track	1	Image 1	1000000090
1025		Track	1	Image 1	1000000091
727		Track	1	Image 1	1000000092
965		Track	1	Image 1	1000000093
786		Track	1	Image 1	1000000094
851		Track	1	Image 1	1000000095
906		Track	1	Image 1	1000000096
763		Track	1	Image 1	1000000097
809		Track	1	Image 1	1000000098
849		Track	1	Image 1	1000000099
800		Track	1	Image 1	1000000100
735		Track	1	Image 1	1000000101
776		Track	1	Image 1	1000000102
847		Track	1	Image 1	1000000103
801		Track	1	Image 1	1000000104
804		Track	1	Image 1	1000000105
820		Track	1	Image 1	1000000106
759		Track	1	Image 1	1000000107
847		Track	1	Image 1	1000000108
762		Track	1	Image 1	1000000109
750		Track	1	Image 1	1000000110
792		Track	1	Image 1	1000000111
780		Track	1	Image 1	1000000112
932		Track	1	Image 1	1000000113
885		Track	1	Image 1	1000000114
843		Track	1	Image 1	1000000115
804		Track	1	Image 1	1000000116
746		Track	1	Image 1	1000000117
820		Track	1	Image 1	1000000118
795		Track	1	Image 1	1000000119
760		Track	1	Image 1	1000000120
791		Track	1	Image 1	1000000121
842		Track	1	Image 1	1000000122
863		Track	1	Image 1	1000000123
847		Track	1	Image 1	1000000124
862		Track	1	Image 1	1000000125
884		Track	1	Image 1	1000000126
802		Track	1	Image 1	1000000127
751		Track	1	Image 1	1000000128
830		Track	1	Image 1	1000000129
763		Track	1	Image 1	1000000130
755		Track	1	Image 1	1000000131
866		Track	1	Image 1	1000000132
778		Track	1	Image 1	1000000133
780		Track	1	Image 1	1000000134
879		Track	1	Image 1	1000000135
758		Track	1	Image 1	1000000136
872		Track	1	Image 1	1000000137
870		Track	1	Image 1	1000000138
771		Track	1	Image 1	1000000139
858		Track	1	Image 1	1000000140
742		Track	1	Image 1	1000000141
877		Track	1	Image 1	1000000142
895		Track	1	Image 1	1000000143
776		Track	1	Image 1	1000000144
872		Track	1	Image 1	1000000145
760		Track	1	Image 1	1000000146
855		Track	1	Image 1	1000000147
776		Track	1	Image 1	1000000148
732		Track	1	Image 1	1000000149
750		Track	1	Image 1	1000000150
825		Track	1	Image 1	1000000151
875		Track	1	Image 1	1000000152
872		Track	1	Image 1	1000000153
795		Track	1	Image 1	1000000154
875		Track	1	Image 1	1000000155
830		Track	1	Image 1	1000000156
881		Track	1	Image 1	1000000157
834		Track	1	Image 1	1000000158
899		Track	1	Image 1	1000000159
820		Track	1	Image 1	1000000160
889		Track	1	Image 1	1000000161
815		Track	1	Image 1	1000000162
861		Track	1	Image 1	1000000163
853		Track	1	Image 1	1000000164
838		Track	1	Image 1	1000000165
879		Track	1	Image 1	1000000166
859		Track	1	Image 1	1000000167
823		Track	1	Image 1	1000000168
788		Track	1	Image 1	1000000169
870		Track	1	Image 1	1000000170
799		Track	1	Image 1	1000000171
836		Track	1	Image 1	1000000172
828		Track	1	Image 1	1000000173
732		Track	1	Image 1	1000000174
854		Track	1	Image 1	1000000175
895		Track	1	Image 1	1000000176
737		Track	1	Image 1	1000000177
863		Track	1	Image 1	1000000178
844		Track	1	Image 1	1000000179
811		Track	1	Image 1	1000000180
846		Track	1	Image 1	1000000181
798		Track	1	Image 1	1000000182
814		Track	1	Image 1	1000000183
799		Track	1	Image 1	1000000184
747		Track	1	Image 1	1000000185
755		Track	1	Image 1	1000000186
795		Track	1	Image 1	1000000187
820		Track	1	Image 1	1000000188
817		Track	1	Image 1	1000000189
761		Track	1	Image 1	1000000190
785		Track	1	Image 1	1000000191
794		Track	1	Image 1	1000000192
804		Track	1	Image 1	1000000193
760		Track	1	Image 1	1000000194
850		Track	1	Image 1	1000000195
725		Track	1	Image 1	1000000196
782		Track	1	Image 1	1000000197
770		Track	1	Image 1	1000000198
888		Track	1	Image 1	1000000199
726		Track	1	Image 1	1000000200
763		Track	1	Image 1	1000000201
738		Track	1	Image 1	1000000202
738		Track	1	Image 1	1000000203
761		Track	1	Image 1	1000000204
781		Track	1	Image 1	1000000205
963		Track	1	Image 1	1000000206
714		Track	1	Image 1	1000000207
712		Track	1	Image 1	1000000208
721		Track	1	Image 1	1000000209
801		Track	1	Image 1	1000000210
762		Track	1	Image 1	1000000211
765		Track	1	Image 1	1000000212
962		Track	1	Image 1	1000000213
812		Track	1	Image 1	1000000214
808		Track	1	Image 1	1000000215
768		Track	1	Image 1	1000000216
907		Track	1	Image 1	1000000217
785		Track	1	Image 1	1000000218
705		Track	1	Image 1	1000000219
775		Track	1	Image 1	1000000220
770		Track	1	Image 1	1000000221
804		Track	1	Image 1	1000000222
837		Track	1	Image 1	1000000223
707		Track	1	Image 1	1000000224
873		Track	1	Image 1	1000000225
746		Track	1	Image 1	1000000226
722		Track	1	Image 1	1000000227
722		Track	1	Image 1	1000000228
728		Track	1	Image 1	1000000229
909		Track	1	Image 1	1000000230
731		Track	1	Image 1	1000000231
703		Track	1	Image 1	1000000232
723		Track	1	Image 1	1000000233
810		Track	1	Image 1	1000000234
795		Track	1	Image 1	1000000235
739		Track	1	Image 1	1000000236
803		Track	1	Image 1	1000000237
724		Track	1	Image 1	1000000238
773		Track	1	Image 1	1000000239
845		Track	1	Image 1	1000000240
791		Track	1	Image 1	1000000241
831		Track	1	Image 1	1000000242
749		Track	1	Image 1	1000000243
795		Track	1	Image 1	1000000244
747		Track	1	Image 1	1000000245
731		Track	1	Image 1	1000000246
877		Track	1	Image 1	1000000247
859		Track	1	Image 1	1000000248
770		Track	1	Image 1	1000000249
796		Track	1	Image 1	1000000250
840		Track	1	Image 1	1000000251
811		Track	1	Image 1	1000000252
782		Track	1	Image 1	1000000253
775		Track	1	Image 1	1000000254
719		Track	1	Image 1	1000000255
785		Track	1	Image 1	1000000256
802		Track	1	Image 1	1000000257
725		Track	1	Image 1	1000000258
724		Track	1	Image 1	1000000259
690		Track	1	Image 1	1000000260
765		Track	1	Image 1	1000000261
746		Track	1	Image 1	1000000262
718		Track	1	Image 1	1000000263
731		Track	1	Image 1	1000000264
725		Track	1	Image 1	1000000265
779		Track	1	Image 1	1000000266
750		Track	1	Image 1	1000000267
678		Track	1	Image 1	1000000268
856		Track	1	Image 1	1000000269
739		Track	1	Image 1	1000000270
781		Track	1	Image 1	1000000271
724		Track	1	Image 1	1000000272
738		Track	1	Image 1	1000000273
731		Track	1	Image 1	1000000274
798		Track	1	Image 1	1000000275
719		Track	1	Image 1	1000000276
765		Track	1	Image 1	1000000277
731		Track	1	Image 1	1000000278
764		Track	1	Image 1	1000000279
726		Track	1	Image 1	1000000280
851		Track	1	Image 1	1000000281
740		Track	1	Image 1	1000000282
825		Track	1	Image 1	1000000283
761		Track	1	Image 1	1000000284
814		Track	1	Image 1	1000000285
824		Track	1	Image 1	1000000286
787		Track	1	Image 1	1000000287
814		Track	1	Image 1	1000000288
744		Track	1	Image 1	1000000289
862		Track	1	Image 1	1000000290
863		Track	1	Image 1	1000000291
853		Track	1	Image 1	1000000292
764		Track	1	Image 1	1000000293
754		Track	1	Image 1	1000000294
764		Track	1	Image 1	1000000295
732		Track	1	Image 1	1000000296
724		Track	1	Image 1	1000000297
796		Track	1	Image 1	1000000298
748		Track	1	Image 1	1000000299
693		Track	1	Image 1	1000000300
741		Track	1	Image 1	1000000301
752		Track	1	Image 1	1000000302
786		Track	1	Image 1	1000000303
731		Track	1	Image 1	1000000304
720		Track	1	Image 1	1000000305
707		Track	1	Image 1	1000000306
835		Track	1	Image 1	1000000307
757		Track	1	Image 1	1000000308
732		Track	1	Image 1	1000000309
778		Track	1	Image 1	1000000310
781		Track	1	Image 1	1000000311
730		Track	1	Image 1	1000000312
714		Track	1	Image 1	1000000313
691		Track	1	Image 1	1000000314
716		Track	1	Image 1	1000000315
735		Track	1	Image 1	1000000316
710		Track	1	Image 1	1000000317
804		Track	1	Image 1	1000000318
726		Track	1	Image 1	1000000319
703		Track	1	Image 1	1000000320
766		Track	1	Image 1	1000000321
690		Track	1	Image 1	1000000322
707		Track	1	Image 1	1000000323
819		Track	1	Image 1	1000000324
736		Track	1	Image 1	1000000325
739		Track	1	Image 1	1000000326
726		Track	1	Image 1	1000000327
706		Track	1	Image 1	1000000328
728		Track	1	Image 1	1000000329
734		Track	1	Image 1	1000000330
850		Track	1	Image 1	1000000331
719		Track	1	Image 1	1000000332
731		Track	1	Image 1	1000000333
711		Track	1	Image 1	1000000334
731		Track	1	Image 1	1000000335
769		Track	1	Image 1	1000000336
733		Track	1	Image 1	1000000337
794		Track	1	Image 1	1000000338
717		Track	1	Image 1	1000000339
731		Track	1	Image 1	1000000340
721		Track	1	Image 1	1000000341
821		Track	1	Image 1	1000000342
758		Track	1	Image 1	1000000343
722		Track	1	Image 1	1000000344
717		Track	1	Image 1	1000000345
738		Track	1	Image 1	1000000346
732		Track	1	Image 1	1000000347
730		Track	1	Image 1	1000000348
726		Track	1	Image 1	1000000349
713		Track	1	Image 1	1000000350
798		Track	1	Image 1	1000000351
800		Track	1	Image 1	1000000352
694		Track	1	Image 1	1000000353
722		Track	1	Image 1	1000000354
733		Track	1	Image 1	1000000355
676		Track	1	Image 1	1000000356
724		Track	1	Image 1	1000000357
687		Track	1	Image 1	1000000358
762		Track	1	Image 1	1000000359
716		Track	1	Image 1	1000000360
710		Track	1	Image 1	1000000361
749		Track	1	Image 1	1000000362
704		Track	1	Image 1	1000000363
733		Track	1	Image 1	1000000364
719		Track	1	Image 1	1000000365
748		Track	1	Image 1	1000000366
712		Track	1	Image 1	1000000367
701		Track	1	Image 1	1000000368
727		Track	1	Image 1	1000000369
717		Track	1	Image 1	1000000370
718		Track	1	Image 1	1000000371
715		Track	1	Image 1	1000000372
721		Track	1	Image 1	1000000373
721		Track	1	Image 1	1000000374
746		Track	1	Image 1	1000000375
711		Track	1	Image 1	1000000376
731		Track	1	Image 1	1000000377
711		Track	1	Image 1	1000000378
733		Track	1	Image 1	1000000379
812		Track	1	Image 1	1000000380
746		Track	1	Image 1	1000000381
688		Track	1	Image 1	1000000382
719		Track	1	Image 1	1000000383
718		Track	1	Image 1	1000000384
769		Track	1	Image 1	1000000385
691		Track	1	Image 1	1000000386
729		Track	1	Image 1	1000000387
721		Track	1	Image 1	1000000388
705		Track	1	Image 1	1000000389
732		Track	1	Image 1	1000000390
691		Track	1	Image 1	1000000391
785		Track	1	Image 1	1000000392
725		Track	1	Image 1	1000000393
725		Track	1	Image 1	1000000394
725		Track	1	Image 1	1000000395
751		Track	1	Image 1	1000000396
740		Track	1	Image 1	1000000397
716		Track	1	Image 1	1000000398
749		Track	1	Image 1	1000000399
690		Track	1	Image 1	1000000400
750		Track	1	Image 1	1000000401
736		Track	1	Image 1	1000000402
759		Track	1	Image 1	1000000403
703		Track	1	Image 1	1000000404
715		Track	1	Image 1	1000000405
717		Track	1	Image 1	1000000406
736		Track	1	Image 1	1000000407
727		Track	1	Image 1	1000000408
729		Track	1	Image 1	1000000409
707		Track	1	Image 1	1000000410
683		Track	1	Image 1	1000000411
730		Track	1	Image 1	1000000412
692		Track	1	Image 1	1000000413
740		Track	1	Image 1	1000000414
728		Track	1	Image 1	1000000415
727		Track	1	Image 1	1000000416
719		Track	1	Image 1	1000000417
761		Track	1	Image 1	1000000418
708		Track	1	Image 1	1000000419
731		Track	1	Image 1	1000000420
734		Track	1	Image 1	1000000421
678		Track	1	Image 1	1000000422
721		Track	1	Image 1	1000000423
693		Track	1	Image 1	1000000424
685		Track	1	Image 1	1000000425
699		Track	1	Image 1	1000000426
695		Track	1	Image 1	1000000427
747		Track	1	Image 1	1000000428
708		Track	1	Image 1	1000000429
711		Track	1	Image 1	1000000430
699		Track	1	Image 1	1000000431
720		Track	1	Image 1	1000000432
678		Track	1	Image 1	1000000433
712		Track	1	Image 1	1000000434
712		Track	1	Image 1	1000000435
704		Track	1	Image 1	1000000436
687		Track	1	Image 1	1000000437
760		Track	1	Image 1	1000000438
742		Track	1	Image 1	1000000439
737		Track	1	Image 1	1000000440
799		Track	1	Image 1	1000000441
680		Track	1	Image 1	1000000442
686		Track	1	Image 1	1000000443
718		Track	1	Image 1	1000000444
681		Track	1	Image 1	1000000445
694		Track	1	Image 1	1000000446
733		Track	1	Image 1	1000000447
708		Track	1	Image 1	1000000448
698		Track	1	Image 1	1000000449
711		Track	1	Image 1	1000000450
757		Track	1	Image 1	1000000451
714		Track	1	Image 1	1000000452
729		Track	1	Image 1	1000000453
707		Track	1	Image 1	1000000454
684		Track	1	Image 1	1000000455
697		Track	1	Image 1	1000000456
700		Track	1	Image 1	1000000457
691		Track	1	Image 1	1000000458
702		Track	1	Image 1	1000000459
782		Track	1	Image 1	1000000460
692		Track	1	Image 1	1000000461
705		Track	1	Image 1	1000000462
728		Track	1	Image 1	1000000463
706		Track	1	Image 1	1000000464
706		Track	1	Image 1	1000000465
683		Track	1	Image 1	1000000466
694		Track	1	Image 1	1000000467
709		Track	1	Image 1	1000000468
694		Track	1	Image 1	1000000469
737		Track	1	Image 1	1000000470
691		Track	1	Image 1	1000000471
736		Track	1	Image 1	1000000472
682		Track	1	Image 1	1000000473
694		Track	1	Image 1	1000000474
695		Track	1	Image 1	1000000475
710		Track	1	Image 1	1000000476
687		Track	1	Image 1	1000000477
686		Track	1	Image 1	1000000478
689		Track	1	Image 1	1000000479
677		Track	1	Image 1	1000000480
702		Track	1	Image 1	1000000481
701		Track	1	Image 1	1000000482
714		Track	1	Image 1	1000000483
675		Track	1	Image 1	1000000484
672		Track	1	Image 1	1000000485
688		Track	1	Image 1	1000000486
722		Track	1	Image 1	1000000487
683		Track	1	Image 1	1000000488
687		Track	1	Image 1	1000000489
706		Track	1	Image 1	1000000490
689		Track	1	Image 1	1000000491
782		Track	1	Image 1	1000000492
677		Track	1	Image 1	1000000493
740		Track	1	Image 1	1000000494
699		Track	1	Image 1	1000000495
781		Track	1	Image 1	1000000496
762		Track	1	Image 1	1000000497
696		Track	1	Image 1	1000000498
704		Track	1	Image 1	1000000499
744		Track	1	Image 1	1000000500
690		Track	1	Image 1	1000000501
728		Track	1	Image 1	1000000502
702		Track	1	Image 1	1000000503
681		Track	1	Image 1	1000000504
701		Track	1	Image 1	1000000505
685		Track	1	Image 1	1000000506
749		Track	1	Image 1	1000000507
703		Track	1	Image 1	1000000508
674		Track	1	Image 1	1000000509
684		Track	1	Image 1	1000000510
694		Track	1	Image 1	1000000511
709		Track	1	Image 1	1000000512
683		Track	1	Image 1	1000000513
693		Track	1	Image 1	1000000514
670		Track	1	Image 1	1000000515
689		Track	1	Image 1	1000000516
677		Track	1	Image 1	1000000517
686		Track	1	Image 1	1000000518
689		Track	1	Image 1	1000000519
702		Track	1	Image 1	1000000520
687		Track	1	Image 1	1000000521
724		Track	1	Image 1	1000000522
708		Track	1	Image 1	1000000523
660		Track	1	Image 1	1000000524
735		Track	1	Image 1	1000000525
682		Track	1	Image 1	1000000526
691		Track	1	Image 1	1000000527
724		Track	1	Image 1	1000000528
681		Track	1	Image 1	1000000529
682		Track	1	Image 1	1000000530
678		Track	1	Image 1	1000000531
719		Track	1	Image 1	1000000532
670		Track	1	Image 1	1000000533
703		Track	1	Image 1	1000000534
705		Track	1	Image 1	1000000535
685		Track	1	Image 1	1000000536
668		Track	1	Image 1	1000000537
694		Track	1	Image 1	1000000538
689		Track	1	Image 1	1000000539
677		Track	1	Image 1	1000000540
682		Track	1	Image 1	1000000541
673		Track	1	Image 1	1000000542
698		Track	1	Image 1	1000000543
679		Track	1	Image 1	1000000544
690		Track	1	Image 1	1000000545
727		Track	1	Image 1	1000000546
661		Track	1	Image 1	1000000547
687		Track	1	Image 1	1000000548
707		Track	1	Image 1	1000000549
692		Track	1	Image 1	1000000550
663		Track	1	Image 1	1000000551
675		Track	1	Image 1	1000000552
694		Track	1	Image 1	1000000553
729		Track	1	Image 1	1000000554
680		Track	1	Image 1	1000000555
661		Track	1	Image 1	1000000556
665		Track	1	Image 1	1000000557
699		Track	1	Image 1	1000000558
671		Track	1	Image 1	1000000559
658		Track	1	Image 1	1000000560
678		Track	1	Image 1	1000000561
684		Track	1	Image 1	1000000562
712		Track	1	Image 1	1000000563
675		Track	1	Image 1	1000000564
690		Track	1	Image 1	1000000565
718		Track	1	Image 1	1000000566
680		Track	1	Image 1	1000000567
682		Track	1	Image 1	1000000568
678		Track	1	Image 1	1000000569
673		Track	1	Image 1	1000000570
708		Track	1	Image 1	1000000571
683		Track	1	Image 1	1000000572
678		Track	1	Image 1	1000000573
699		Track	1	Image 1	1000000574
684		Track	1	Image 1	1000000575
669		Track	1	Image 1	1000000576
669		Track	1	Image 1	1000000577
676		Track	1	Image 1	1000000578
689		Track	1	Image 1	1000000579
682		Track	1	Image 1	1000000580
672		Track	1	Image 1	1000000581
685		Track	1	Image 1	1000000582
691		Track	1	Image 1	1000000583
659		Track	1	Image 1	1000000584
676		Track	1	Image 1	1000000585
660		Track	1	Image 1	1000000586
684		Track	1	Image 1	1000000587
717		Track	1	Image 1	1000000588
672		Track	1	Image 1	1000000589
692		Track	1	Image 1	1000000590
688		Track	1	Image 1	1000000591
660		Track	1	Image 1	1000000592
672		Track	1	Image 1	1000000593
668		Track	1	Image 1	1000000594
675		Track	1	Image 1	1000000595
674		Track	1	Image 1	1000000596
662		Track	1	Image 1	1000000597
663		Track	1	Image 1	1000000598
670		Track	1	Image 1	1000000599
652		Track	1	Image 1	1000000600
653		Track	1	Image 1	1000000601
680		Track	1	Image 1	1000000602
666		Track	1	Image 1	1000000603
662		Track	1	Image 1	1000000604
666		Track	1	Image 1	1000000605
650		Track	1	Image 1	1000000606
667		Track	1	Image 1	1000000607
661		Track	1	Image 1	1000000608
661		Track	1	Image 1	1000000609
689		Track	1	Image 1	1000000610
661		Track	1	Image 1	1000000611
667		Track	1	Image 1	1000000612
666		Track	1	Image 1	1000000613
668		Track	1	Image 1	1000000614
665		Track	1	Image 1	1000000615
688		Track	1	Image 1	1000000616
652		Track	1	Image 1	1000000617
646		Track	1	Image 1	1000000618
660		Track	1	Image 1	1000000619
657		Track	1	Image 1	1000000620
664		Track	1	Image 1	1000000621
651		Track	1	Image 1	1000000622
662		Track	1	Image 1	1000000623
664		Track	1	Image 1	1000000624
676		Track	1	Image 1	1000000625
649		Track	1	Image 1	1000000626
636		Track	1	Image 1	1000000627
686		Track	1	Image 1	1000000628
653		Track	1	Image 1	1000000629
652		Track	1	Image 1	1000000630
649		Track	1	Image 1	1000000631
664		Track	1	Image 1	1000000632
651		Track	1	Image 1	1000000633
658		Track	1	Image 1	1000000634
643		Track	1	Image 1	1000000635
675		Track	1	Image 1	1000000636
664		Track	1	Image 1	1000000637
641		Track	1	Image 1	1000000638
663		Track	1	Image 1	1000000639
656		Track	1	Image 1	1000000640
668		Track	1	Image 1	1000000641
655		Track	1	Image 1	1000000642
678		Track	1	Image 1	1000000643
655		Track	1	Image 1	1000000644
661		Track	1	Image 1	1000000645
653		Track	1	Image 1	1000000646
666		Track	1	Image 1	1000000647
680		Track	1	Image 1	1000000648
690		Track	1	Image 1	1000000649
709		Track	1	Image 1	1000000650
658		Track	1	Image 1	1000000651
656		Track	1	Image 1	1000000652
670		Track	1	Image 1	1000000653
647		Track	1	Image 1	1000000654
648		Track	1	Image 1	1000000655
654		Track	1	Image 1	1000000656
656		Track	1	Image 1	1000000657
652		Track	1	Image 1	1000000658
674		Track	1	Image 1	1000000659
674		Track	1	Image 1	1000000660
687		Track	1	Image 1	1000000661
665		Track	1	Image 1	1000000662
661		Track	1	Image 1	1000000663
645		Track	1	Image 1	1000000664
645		Track	1	Image 1	1000000665
653		Track	1	Image 1	1000000666
669		Track	1	Image 1	1000000667
675		Track	1	Image 1	1000000668
644		Track	1	Image 1	1000000669
655		Track	1	Image 1	1000000670
655		Track	1	Image 1	1000000671
644		Track	1	Image 1	1000000672
638		Track	1	Image 1	1000000673
661		Track	1	Image 1	1000000674
640		Track	1	Image 1	1000000675
663		Track	1	Image 1	1000000676
666		Track	1	Image 1	1000000677
655		Track	1	Image 1	1000000678
646		Track	1	Image 1	1000000679
661		Track	1	Image 1	1000000680
