# Supplementary material for: Satb1 integrates DNA binding site geometry and torsional stress to differentially target nucleosome-dense regions
Source: Nat Commun. 2019 Jul 19;10:3221. doi: 10.1038/s41467-019-11118-8 (PMC6642133; doi:10.1038/s41467-019-11118-8)
Supplement: Supplementary file 10 — Source Data [file 41467_2019_11118_MOESM10_ESM.zip › Source data/Single Molecule Tracking/single molecule tracks/del HD analysis/PDZ-CUT1-CUT2-STABLE-A_1c14_TRIAL 2_Statistics/PDZ-CUT1-CUT2-STABLE-A_1c14_TRIAL 2_Track_Intensity_StdDev_Ch=1_Img=1.csv]

Track Intensity StdDev Ch=1 Img=1
====================
Track Intensity StdDev	Unit	Category	Channel	Image	ID
63.783		Track	1	Image 1	1000000000
56.5171		Track	1	Image 1	1000000001
101.108		Track	1	Image 1	1000000002
118.853		Track	1	Image 1	1000000003
101.579		Track	1	Image 1	1000000004
192.046		Track	1	Image 1	1000000005
53.0797		Track	1	Image 1	1000000006
67.7441		Track	1	Image 1	1000000007
99.2077		Track	1	Image 1	1000000008
158.169		Track	1	Image 1	1000000009
60.1525		Track	1	Image 1	1000000010
130.964		Track	1	Image 1	1000000011
40.4985		Track	1	Image 1	1000000012
129.643		Track	1	Image 1	1000000013
129.552		Track	1	Image 1	1000000014
148.04		Track	1	Image 1	1000000015
76.8867		Track	1	Image 1	1000000016
185.714		Track	1	Image 1	1000000017
132.002		Track	1	Image 1	1000000018
61.5684		Track	1	Image 1	1000000019
136.45		Track	1	Image 1	1000000020
193.845		Track	1	Image 1	1000000021
138.557		Track	1	Image 1	1000000022
133.426		Track	1	Image 1	1000000023
69.8022		Track	1	Image 1	1000000024
67.0195		Track	1	Image 1	1000000025
76.5558		Track	1	Image 1	1000000026
49.1505		Track	1	Image 1	1000000027
77.4489		Track	1	Image 1	1000000028
80.912		Track	1	Image 1	1000000029
57.3421		Track	1	Image 1	1000000030
108.907		Track	1	Image 1	1000000031
67.004		Track	1	Image 1	1000000032
109.896		Track	1	Image 1	1000000033
93.5658		Track	1	Image 1	1000000034
40.0639		Track	1	Image 1	1000000035
91.0734		Track	1	Image 1	1000000036
52.6381		Track	1	Image 1	1000000037
75.4861		Track	1	Image 1	1000000038
117.617		Track	1	Image 1	1000000039
57.7542		Track	1	Image 1	1000000040
46.2709		Track	1	Image 1	1000000041
130.892		Track	1	Image 1	1000000042
164.962		Track	1	Image 1	1000000043
90.7892		Track	1	Image 1	1000000044
48.6471		Track	1	Image 1	1000000045
58.3713		Track	1	Image 1	1000000046
35.0047		Track	1	Image 1	1000000047
153.774		Track	1	Image 1	1000000048
98.0233		Track	1	Image 1	1000000049
98.377		Track	1	Image 1	1000000050
213.823		Track	1	Image 1	1000000051
196.371		Track	1	Image 1	1000000052
55.1662		Track	1	Image 1	1000000053
93.3222		Track	1	Image 1	1000000054
88.195		Track	1	Image 1	1000000055
31.1802		Track	1	Image 1	1000000056
69.4102		Track	1	Image 1	1000000057
37.8115		Track	1	Image 1	1000000058
121.752		Track	1	Image 1	1000000059
63.1155		Track	1	Image 1	1000000060
78.1692		Track	1	Image 1	1000000061
156.694		Track	1	Image 1	1000000062
133.619		Track	1	Image 1	1000000063
55.1596		Track	1	Image 1	1000000064
59.9323		Track	1	Image 1	1000000065
46.0266		Track	1	Image 1	1000000066
100.419		Track	1	Image 1	1000000067
83.5479		Track	1	Image 1	1000000068
38.279		Track	1	Image 1	1000000069
67.0714		Track	1	Image 1	1000000070
78.4195		Track	1	Image 1	1000000071
45.6589		Track	1	Image 1	1000000072
85.7904		Track	1	Image 1	1000000073
174.8		Track	1	Image 1	1000000074
70.8489		Track	1	Image 1	1000000075
54.5976		Track	1	Image 1	1000000076
46.3141		Track	1	Image 1	1000000077
129.984		Track	1	Image 1	1000000078
80.5949		Track	1	Image 1	1000000079
57.1398		Track	1	Image 1	1000000080
51.2985		Track	1	Image 1	1000000081
71.8037		Track	1	Image 1	1000000082
60.7696		Track	1	Image 1	1000000083
55.4242		Track	1	Image 1	1000000084
75.0544		Track	1	Image 1	1000000085
71.3924		Track	1	Image 1	1000000086
68.5384		Track	1	Image 1	1000000087
48.2522		Track	1	Image 1	1000000088
110.262		Track	1	Image 1	1000000089
106.595		Track	1	Image 1	1000000090
92.8339		Track	1	Image 1	1000000091
67.367		Track	1	Image 1	1000000092
140.344		Track	1	Image 1	1000000093
79.0597		Track	1	Image 1	1000000094
54.431		Track	1	Image 1	1000000095
79.4937		Track	1	Image 1	1000000096
61.4781		Track	1	Image 1	1000000097
134.371		Track	1	Image 1	1000000098
181.326		Track	1	Image 1	1000000099
114.874		Track	1	Image 1	1000000100
51.6144		Track	1	Image 1	1000000101
63.6483		Track	1	Image 1	1000000102
44.3814		Track	1	Image 1	1000000103
43.7963		Track	1	Image 1	1000000104
100.363		Track	1	Image 1	1000000105
38.8413		Track	1	Image 1	1000000106
102.907		Track	1	Image 1	1000000107
55.6735		Track	1	Image 1	1000000108
53.58		Track	1	Image 1	1000000109
40.1639		Track	1	Image 1	1000000110
71.8186		Track	1	Image 1	1000000111
64.5465		Track	1	Image 1	1000000112
49.5816		Track	1	Image 1	1000000113
153.114		Track	1	Image 1	1000000114
47.5947		Track	1	Image 1	1000000115
68.4024		Track	1	Image 1	1000000116
75.015		Track	1	Image 1	1000000117
72.6909		Track	1	Image 1	1000000118
121.548		Track	1	Image 1	1000000119
87.9161		Track	1	Image 1	1000000120
35.1921		Track	1	Image 1	1000000121
60.7857		Track	1	Image 1	1000000122
130.072		Track	1	Image 1	1000000123
58.9609		Track	1	Image 1	1000000124
132.335		Track	1	Image 1	1000000125
135.286		Track	1	Image 1	1000000126
75.2335		Track	1	Image 1	1000000127
78.8269		Track	1	Image 1	1000000128
63.5174		Track	1	Image 1	1000000129
87.2412		Track	1	Image 1	1000000130
40.7402		Track	1	Image 1	1000000131
61.0907		Track	1	Image 1	1000000132
49.1818		Track	1	Image 1	1000000133
43.674		Track	1	Image 1	1000000134
45.8691		Track	1	Image 1	1000000135
46.4957		Track	1	Image 1	1000000136
112.178		Track	1	Image 1	1000000137
55.7547		Track	1	Image 1	1000000138
86.6872		Track	1	Image 1	1000000139
42.9115		Track	1	Image 1	1000000140
59.3731		Track	1	Image 1	1000000141
44.8463		Track	1	Image 1	1000000142
85.7318		Track	1	Image 1	1000000143
33.1516		Track	1	Image 1	1000000144
89.5993		Track	1	Image 1	1000000145
57.6038		Track	1	Image 1	1000000146
17.7964		Track	1	Image 1	1000000147
87.0928		Track	1	Image 1	1000000148
99.1503		Track	1	Image 1	1000000149
60.9051		Track	1	Image 1	1000000150
57.4165		Track	1	Image 1	1000000151
48.2649		Track	1	Image 1	1000000152
59.5164		Track	1	Image 1	1000000153
91.0469		Track	1	Image 1	1000000154
75.9186		Track	1	Image 1	1000000155
105.852		Track	1	Image 1	1000000156
33.76		Track	1	Image 1	1000000157
58.2219		Track	1	Image 1	1000000158
83.1389		Track	1	Image 1	1000000159
71.2536		Track	1	Image 1	1000000160
68.0885		Track	1	Image 1	1000000161
75.981		Track	1	Image 1	1000000162
123.819		Track	1	Image 1	1000000163
59.5418		Track	1	Image 1	1000000164
52.6395		Track	1	Image 1	1000000165
112.721		Track	1	Image 1	1000000166
59.4121		Track	1	Image 1	1000000167
46.3128		Track	1	Image 1	1000000168
76.5373		Track	1	Image 1	1000000169
61.3214		Track	1	Image 1	1000000170
37.3919		Track	1	Image 1	1000000171
70.3492		Track	1	Image 1	1000000172
50.062		Track	1	Image 1	1000000173
43.38		Track	1	Image 1	1000000174
88.0903		Track	1	Image 1	1000000175
86.2565		Track	1	Image 1	1000000176
47.1962		Track	1	Image 1	1000000177
64.3763		Track	1	Image 1	1000000178
40.8669		Track	1	Image 1	1000000179
44.3051		Track	1	Image 1	1000000180
59.5587		Track	1	Image 1	1000000181
50.9891		Track	1	Image 1	1000000182
23.6839		Track	1	Image 1	1000000183
87.9501		Track	1	Image 1	1000000184
44.7254		Track	1	Image 1	1000000185
37.0579		Track	1	Image 1	1000000186
46.2404		Track	1	Image 1	1000000187
37.109		Track	1	Image 1	1000000188
43.0419		Track	1	Image 1	1000000189
40.3815		Track	1	Image 1	1000000190
42.4977		Track	1	Image 1	1000000191
123.692		Track	1	Image 1	1000000192
64.1918		Track	1	Image 1	1000000193
83.1423		Track	1	Image 1	1000000194
59.8108		Track	1	Image 1	1000000195
60.0829		Track	1	Image 1	1000000196
51.3697		Track	1	Image 1	1000000197
56.8647		Track	1	Image 1	1000000198
102.158		Track	1	Image 1	1000000199
52.7063		Track	1	Image 1	1000000200
83.2865		Track	1	Image 1	1000000201
47.1363		Track	1	Image 1	1000000202
70.5484		Track	1	Image 1	1000000203
48.9369		Track	1	Image 1	1000000204
33.5351		Track	1	Image 1	1000000205
72.6931		Track	1	Image 1	1000000206
51.2781		Track	1	Image 1	1000000207
49.9778		Track	1	Image 1	1000000208
55.464		Track	1	Image 1	1000000209
42.8499		Track	1	Image 1	1000000210
61.5536		Track	1	Image 1	1000000211
193.239		Track	1	Image 1	1000000212
103.432		Track	1	Image 1	1000000213
62.2156		Track	1	Image 1	1000000214
62.6935		Track	1	Image 1	1000000215
138.846		Track	1	Image 1	1000000216
66.755		Track	1	Image 1	1000000217
75.2076		Track	1	Image 1	1000000218
60.002		Track	1	Image 1	1000000219
55.7981		Track	1	Image 1	1000000220
54.7365		Track	1	Image 1	1000000221
89.2939		Track	1	Image 1	1000000222
89.6904		Track	1	Image 1	1000000223
35.5525		Track	1	Image 1	1000000224
53.9241		Track	1	Image 1	1000000225
29.4896		Track	1	Image 1	1000000226
97.2905		Track	1	Image 1	1000000227
53.9653		Track	1	Image 1	1000000228
59.2339		Track	1	Image 1	1000000229
61.7157		Track	1	Image 1	1000000230
60.8347		Track	1	Image 1	1000000231
37.8401		Track	1	Image 1	1000000232
40.0986		Track	1	Image 1	1000000233
59.0157		Track	1	Image 1	1000000234
115.444		Track	1	Image 1	1000000235
79.9011		Track	1	Image 1	1000000236
84.1342		Track	1	Image 1	1000000237
43.1954		Track	1	Image 1	1000000238
47.8441		Track	1	Image 1	1000000239
114.864		Track	1	Image 1	1000000240
32.528		Track	1	Image 1	1000000241
99.292		Track	1	Image 1	1000000242
72.1648		Track	1	Image 1	1000000243
64.8615		Track	1	Image 1	1000000244
36.4078		Track	1	Image 1	1000000245
34.6387		Track	1	Image 1	1000000246
72.3408		Track	1	Image 1	1000000247
79.9453		Track	1	Image 1	1000000248
83.3889		Track	1	Image 1	1000000249
23.4053		Track	1	Image 1	1000000250
49.5144		Track	1	Image 1	1000000251
67.2857		Track	1	Image 1	1000000252
61.1375		Track	1	Image 1	1000000253
45.7311		Track	1	Image 1	1000000254
40.2725		Track	1	Image 1	1000000255
78.2909		Track	1	Image 1	1000000256
28.403		Track	1	Image 1	1000000257
40.7235		Track	1	Image 1	1000000258
32.7194		Track	1	Image 1	1000000259
44.6318		Track	1	Image 1	1000000260
76.8685		Track	1	Image 1	1000000261
31.8254		Track	1	Image 1	1000000262
36.7125		Track	1	Image 1	1000000263
60.4069		Track	1	Image 1	1000000264
51.8075		Track	1	Image 1	1000000265
33.4171		Track	1	Image 1	1000000266
38.6194		Track	1	Image 1	1000000267
38.6613		Track	1	Image 1	1000000268
64.2425		Track	1	Image 1	1000000269
56.2675		Track	1	Image 1	1000000270
47.7192		Track	1	Image 1	1000000271
58.0277		Track	1	Image 1	1000000272
20.1965		Track	1	Image 1	1000000273
101.754		Track	1	Image 1	1000000274
57.0487		Track	1	Image 1	1000000275
50.8554		Track	1	Image 1	1000000276
30.5137		Track	1	Image 1	1000000277
28.4591		Track	1	Image 1	1000000278
92.913		Track	1	Image 1	1000000279
39.5647		Track	1	Image 1	1000000280
53.715		Track	1	Image 1	1000000281
45.7922		Track	1	Image 1	1000000282
43.2037		Track	1	Image 1	1000000283
41.673		Track	1	Image 1	1000000284
119.861		Track	1	Image 1	1000000285
111.194		Track	1	Image 1	1000000286
115.439		Track	1	Image 1	1000000287
43.8417		Track	1	Image 1	1000000288
27.6837		Track	1	Image 1	1000000289
66.247		Track	1	Image 1	1000000290
121.078		Track	1	Image 1	1000000291
54.348		Track	1	Image 1	1000000292
26.2547		Track	1	Image 1	1000000293
38.472		Track	1	Image 1	1000000294
35.3607		Track	1	Image 1	1000000295
51.7253		Track	1	Image 1	1000000296
41.6964		Track	1	Image 1	1000000297
60.5235		Track	1	Image 1	1000000298
63.3345		Track	1	Image 1	1000000299
38.3204		Track	1	Image 1	1000000300
57.277		Track	1	Image 1	1000000301
45.0753		Track	1	Image 1	1000000302
53.3828		Track	1	Image 1	1000000303
91.9722		Track	1	Image 1	1000000304
50.017		Track	1	Image 1	1000000305
44.8937		Track	1	Image 1	1000000306
154.598		Track	1	Image 1	1000000307
87.699		Track	1	Image 1	1000000308
37.8474		Track	1	Image 1	1000000309
52.5498		Track	1	Image 1	1000000310
54.6177		Track	1	Image 1	1000000311
38.7439		Track	1	Image 1	1000000312
46.3268		Track	1	Image 1	1000000313
37.9138		Track	1	Image 1	1000000314
51.1491		Track	1	Image 1	1000000315
48.4262		Track	1	Image 1	1000000316
40.3591		Track	1	Image 1	1000000317
38.9455		Track	1	Image 1	1000000318
62.5438		Track	1	Image 1	1000000319
33.2625		Track	1	Image 1	1000000320
59.7262		Track	1	Image 1	1000000321
33.8388		Track	1	Image 1	1000000322
26.5821		Track	1	Image 1	1000000323
54.3514		Track	1	Image 1	1000000324
78.8881		Track	1	Image 1	1000000325
56.9179		Track	1	Image 1	1000000326
68.4325		Track	1	Image 1	1000000327
41.8733		Track	1	Image 1	1000000328
37.7988		Track	1	Image 1	1000000329
45.6173		Track	1	Image 1	1000000330
42.0299		Track	1	Image 1	1000000331
42.9937		Track	1	Image 1	1000000332
25.8231		Track	1	Image 1	1000000333
46.464		Track	1	Image 1	1000000334
66.641		Track	1	Image 1	1000000335
45.5256		Track	1	Image 1	1000000336
29.1172		Track	1	Image 1	1000000337
88.395		Track	1	Image 1	1000000338
28.7377		Track	1	Image 1	1000000339
29.2209		Track	1	Image 1	1000000340
36.5121		Track	1	Image 1	1000000341
78.2972		Track	1	Image 1	1000000342
66.5073		Track	1	Image 1	1000000343
39.1127		Track	1	Image 1	1000000344
34.3976		Track	1	Image 1	1000000345
25.3428		Track	1	Image 1	1000000346
46.2845		Track	1	Image 1	1000000347
56.0518		Track	1	Image 1	1000000348
98.9394		Track	1	Image 1	1000000349
70.4671		Track	1	Image 1	1000000350
42.1253		Track	1	Image 1	1000000351
94.7211		Track	1	Image 1	1000000352
28.3561		Track	1	Image 1	1000000353
29.6608		Track	1	Image 1	1000000354
36.8489		Track	1	Image 1	1000000355
43.0561		Track	1	Image 1	1000000356
36.5078		Track	1	Image 1	1000000357
23.4414		Track	1	Image 1	1000000358
32.6936		Track	1	Image 1	1000000359
44.0099		Track	1	Image 1	1000000360
41.8581		Track	1	Image 1	1000000361
55.4184		Track	1	Image 1	1000000362
62.6464		Track	1	Image 1	1000000363
37.3647		Track	1	Image 1	1000000364
61.4263		Track	1	Image 1	1000000365
57.3432		Track	1	Image 1	1000000366
28.7152		Track	1	Image 1	1000000367
41.5298		Track	1	Image 1	1000000368
37.4192		Track	1	Image 1	1000000369
47.7512		Track	1	Image 1	1000000370
67.7309		Track	1	Image 1	1000000371
31.0748		Track	1	Image 1	1000000372
75.0203		Track	1	Image 1	1000000373
41.2056		Track	1	Image 1	1000000374
28.6085		Track	1	Image 1	1000000375
32.0856		Track	1	Image 1	1000000376
32.9202		Track	1	Image 1	1000000377
39.2507		Track	1	Image 1	1000000378
37.6556		Track	1	Image 1	1000000379
43.4098		Track	1	Image 1	1000000380
70.9442		Track	1	Image 1	1000000381
26.4342		Track	1	Image 1	1000000382
79.785		Track	1	Image 1	1000000383
49.1722		Track	1	Image 1	1000000384
36.9595		Track	1	Image 1	1000000385
41.2435		Track	1	Image 1	1000000386
55.0784		Track	1	Image 1	1000000387
56.7747		Track	1	Image 1	1000000388
67.1583		Track	1	Image 1	1000000389
40.2925		Track	1	Image 1	1000000390
48.2403		Track	1	Image 1	1000000391
44.687		Track	1	Image 1	1000000392
46.7162		Track	1	Image 1	1000000393
39.1356		Track	1	Image 1	1000000394
45.7525		Track	1	Image 1	1000000395
48.5009		Track	1	Image 1	1000000396
69.1179		Track	1	Image 1	1000000397
30.9878		Track	1	Image 1	1000000398
32.8367		Track	1	Image 1	1000000399
52.6376		Track	1	Image 1	1000000400
49.0759		Track	1	Image 1	1000000401
30.2761		Track	1	Image 1	1000000402
71.2951		Track	1	Image 1	1000000403
35.9787		Track	1	Image 1	1000000404
29.8867		Track	1	Image 1	1000000405
54.5035		Track	1	Image 1	1000000406
50.9971		Track	1	Image 1	1000000407
35.3788		Track	1	Image 1	1000000408
41.1866		Track	1	Image 1	1000000409
64.0571		Track	1	Image 1	1000000410
36.8417		Track	1	Image 1	1000000411
43.1199		Track	1	Image 1	1000000412
66.4294		Track	1	Image 1	1000000413
72.1037		Track	1	Image 1	1000000414
48.0594		Track	1	Image 1	1000000415
37.5713		Track	1	Image 1	1000000416
47.4797		Track	1	Image 1	1000000417
58.2055		Track	1	Image 1	1000000418
37.6947		Track	1	Image 1	1000000419
54.493		Track	1	Image 1	1000000420
29.4802		Track	1	Image 1	1000000421
56.0532		Track	1	Image 1	1000000422
39.8727		Track	1	Image 1	1000000423
64.0886		Track	1	Image 1	1000000424
37.9162		Track	1	Image 1	1000000425
36.5629		Track	1	Image 1	1000000426
36.4873		Track	1	Image 1	1000000427
60.7297		Track	1	Image 1	1000000428
85.4576		Track	1	Image 1	1000000429
42.9408		Track	1	Image 1	1000000430
52.2325		Track	1	Image 1	1000000431
30.2332		Track	1	Image 1	1000000432
57.1156		Track	1	Image 1	1000000433
35.4824		Track	1	Image 1	1000000434
56.2637		Track	1	Image 1	1000000435
36.8758		Track	1	Image 1	1000000436
30.4493		Track	1	Image 1	1000000437
68.9153		Track	1	Image 1	1000000438
33.2938		Track	1	Image 1	1000000439
29.0944		Track	1	Image 1	1000000440
36.2299		Track	1	Image 1	1000000441
31.6925		Track	1	Image 1	1000000442
81.1495		Track	1	Image 1	1000000443
31.1498		Track	1	Image 1	1000000444
39.7416		Track	1	Image 1	1000000445
52.493		Track	1	Image 1	1000000446
42.427		Track	1	Image 1	1000000447
72.6036		Track	1	Image 1	1000000448
94.1258		Track	1	Image 1	1000000449
44.4466		Track	1	Image 1	1000000450
42.4907		Track	1	Image 1	1000000451
65.1643		Track	1	Image 1	1000000452
42.3847		Track	1	Image 1	1000000453
27.7205		Track	1	Image 1	1000000454
27.3384		Track	1	Image 1	1000000455
23.81		Track	1	Image 1	1000000456
39.2996		Track	1	Image 1	1000000457
38.1548		Track	1	Image 1	1000000458
56.4827		Track	1	Image 1	1000000459
39.1131		Track	1	Image 1	1000000460
51.9956		Track	1	Image 1	1000000461
36.6949		Track	1	Image 1	1000000462
58.5151		Track	1	Image 1	1000000463
74.0251		Track	1	Image 1	1000000464
64.6083		Track	1	Image 1	1000000465
27.1657		Track	1	Image 1	1000000466
49.7946		Track	1	Image 1	1000000467
36.2436		Track	1	Image 1	1000000468
22.6506		Track	1	Image 1	1000000469
48.5536		Track	1	Image 1	1000000470
43.8972		Track	1	Image 1	1000000471
40.1065		Track	1	Image 1	1000000472
43.147		Track	1	Image 1	1000000473
67.1152		Track	1	Image 1	1000000474
31.5932		Track	1	Image 1	1000000475
32.5741		Track	1	Image 1	1000000476
35.8484		Track	1	Image 1	1000000477
50.7577		Track	1	Image 1	1000000478
34.8818		Track	1	Image 1	1000000479
38.0383		Track	1	Image 1	1000000480
45.7019		Track	1	Image 1	1000000481
36.5935		Track	1	Image 1	1000000482
33.7811		Track	1	Image 1	1000000483
49.0356		Track	1	Image 1	1000000484
38.4441		Track	1	Image 1	1000000485
27.9529		Track	1	Image 1	1000000486
33.7523		Track	1	Image 1	1000000487
31.7845		Track	1	Image 1	1000000488
34.985		Track	1	Image 1	1000000489
32.6862		Track	1	Image 1	1000000490
41.9747		Track	1	Image 1	1000000491
53.4536		Track	1	Image 1	1000000492
76.5692		Track	1	Image 1	1000000493
27.8451		Track	1	Image 1	1000000494
36.9556		Track	1	Image 1	1000000495
31.382		Track	1	Image 1	1000000496
46.8323		Track	1	Image 1	1000000497
48.6827		Track	1	Image 1	1000000498
40.6786		Track	1	Image 1	1000000499
50.5833		Track	1	Image 1	1000000500
46.9771		Track	1	Image 1	1000000501
44.485		Track	1	Image 1	1000000502
36.4499		Track	1	Image 1	1000000503
35.4382		Track	1	Image 1	1000000504
59.7077		Track	1	Image 1	1000000505
37.0529		Track	1	Image 1	1000000506
94.3082		Track	1	Image 1	1000000507
34.2235		Track	1	Image 1	1000000508
23.4347		Track	1	Image 1	1000000509
50.0349		Track	1	Image 1	1000000510
34.0369		Track	1	Image 1	1000000511
39.9521		Track	1	Image 1	1000000512
35.3026		Track	1	Image 1	1000000513
47.3873		Track	1	Image 1	1000000514
56.9541		Track	1	Image 1	1000000515
44.4567		Track	1	Image 1	1000000516
42.3551		Track	1	Image 1	1000000517
48.1503		Track	1	Image 1	1000000518
23.5657		Track	1	Image 1	1000000519
46.4682		Track	1	Image 1	1000000520
27.5048		Track	1	Image 1	1000000521
25.5271		Track	1	Image 1	1000000522
40.1045		Track	1	Image 1	1000000523
37.4825		Track	1	Image 1	1000000524
42.1992		Track	1	Image 1	1000000525
36.4626		Track	1	Image 1	1000000526
37.4652		Track	1	Image 1	1000000527
33.9534		Track	1	Image 1	1000000528
34.7		Track	1	Image 1	1000000529
22.774		Track	1	Image 1	1000000530
28.8357		Track	1	Image 1	1000000531
52.1839		Track	1	Image 1	1000000532
28.5808		Track	1	Image 1	1000000533
52.0277		Track	1	Image 1	1000000534
33.9458		Track	1	Image 1	1000000535
32.8219		Track	1	Image 1	1000000536
37.0335		Track	1	Image 1	1000000537
23.2133		Track	1	Image 1	1000000538
44.0798		Track	1	Image 1	1000000539
33.8551		Track	1	Image 1	1000000540
25.2912		Track	1	Image 1	1000000541
74.564		Track	1	Image 1	1000000542
39.1292		Track	1	Image 1	1000000543
33.6532		Track	1	Image 1	1000000544
44.2752		Track	1	Image 1	1000000545
41.2179		Track	1	Image 1	1000000546
53.2412		Track	1	Image 1	1000000547
48.038		Track	1	Image 1	1000000548
63.9679		Track	1	Image 1	1000000549
26.3416		Track	1	Image 1	1000000550
28.3144		Track	1	Image 1	1000000551
31.9521		Track	1	Image 1	1000000552
39.5702		Track	1	Image 1	1000000553
40.6531		Track	1	Image 1	1000000554
66.5092		Track	1	Image 1	1000000555
28.1661		Track	1	Image 1	1000000556
25.2597		Track	1	Image 1	1000000557
56.6812		Track	1	Image 1	1000000558
35.9309		Track	1	Image 1	1000000559
61.0736		Track	1	Image 1	1000000560
47.0676		Track	1	Image 1	1000000561
27.3596		Track	1	Image 1	1000000562
53.0321		Track	1	Image 1	1000000563
30.3478		Track	1	Image 1	1000000564
47.2249		Track	1	Image 1	1000000565
31.2322		Track	1	Image 1	1000000566
44.1832		Track	1	Image 1	1000000567
28.7726		Track	1	Image 1	1000000568
37.1955		Track	1	Image 1	1000000569
24.4509		Track	1	Image 1	1000000570
32.2845		Track	1	Image 1	1000000571
46.6398		Track	1	Image 1	1000000572
30.7138		Track	1	Image 1	1000000573
43.0023		Track	1	Image 1	1000000574
27.5961		Track	1	Image 1	1000000575
35.2616		Track	1	Image 1	1000000576
32.2118		Track	1	Image 1	1000000577
28.8274		Track	1	Image 1	1000000578
29.4686		Track	1	Image 1	1000000579
42.8728		Track	1	Image 1	1000000580
36.6242		Track	1	Image 1	1000000581
49.2398		Track	1	Image 1	1000000582
27.7444		Track	1	Image 1	1000000583
41.0313		Track	1	Image 1	1000000584
62.4083		Track	1	Image 1	1000000585
51.493		Track	1	Image 1	1000000586
34.6672		Track	1	Image 1	1000000587
17.9136		Track	1	Image 1	1000000588
27.9196		Track	1	Image 1	1000000589
50.4879		Track	1	Image 1	1000000590
36.5784		Track	1	Image 1	1000000591
50.5913		Track	1	Image 1	1000000592
49.6462		Track	1	Image 1	1000000593
70.0423		Track	1	Image 1	1000000594
32.1224		Track	1	Image 1	1000000595
34.9366		Track	1	Image 1	1000000596
47.7536		Track	1	Image 1	1000000597
66.3872		Track	1	Image 1	1000000598
19.2664		Track	1	Image 1	1000000599
36.2118		Track	1	Image 1	1000000600
27.1816		Track	1	Image 1	1000000601
49.6796		Track	1	Image 1	1000000602
39.0555		Track	1	Image 1	1000000603
48.823		Track	1	Image 1	1000000604
27.0067		Track	1	Image 1	1000000605
40.4696		Track	1	Image 1	1000000606
33.8662		Track	1	Image 1	1000000607
30.0105		Track	1	Image 1	1000000608
30.1092		Track	1	Image 1	1000000609
22.7709		Track	1	Image 1	1000000610
30.1528		Track	1	Image 1	1000000611
25.9624		Track	1	Image 1	1000000612
29.5375		Track	1	Image 1	1000000613
37.5765		Track	1	Image 1	1000000614
32.6651		Track	1	Image 1	1000000615
31.3687		Track	1	Image 1	1000000616
29.3593		Track	1	Image 1	1000000617
25.9802		Track	1	Image 1	1000000618
32.6716		Track	1	Image 1	1000000619
28.4843		Track	1	Image 1	1000000620
22.3055		Track	1	Image 1	1000000621
53.7077		Track	1	Image 1	1000000622
30.3912		Track	1	Image 1	1000000623
20.6254		Track	1	Image 1	1000000624
50.7571		Track	1	Image 1	1000000625
28.6621		Track	1	Image 1	1000000626
60.9498		Track	1	Image 1	1000000627
30.7645		Track	1	Image 1	1000000628
32.9664		Track	1	Image 1	1000000629
38.2062		Track	1	Image 1	1000000630
25.9006		Track	1	Image 1	1000000631
30.048		Track	1	Image 1	1000000632
41.3998		Track	1	Image 1	1000000633
25.8247		Track	1	Image 1	1000000634
29.397		Track	1	Image 1	1000000635
26.4514		Track	1	Image 1	1000000636
46.649		Track	1	Image 1	1000000637
20.5598		Track	1	Image 1	1000000638
29.7329		Track	1	Image 1	1000000639
27.7826		Track	1	Image 1	1000000640
27.7205		Track	1	Image 1	1000000641
22.3859		Track	1	Image 1	1000000642
65.8319		Track	1	Image 1	1000000643
31.1705		Track	1	Image 1	1000000644
31.932		Track	1	Image 1	1000000645
38.2266		Track	1	Image 1	1000000646
26.6054		Track	1	Image 1	1000000647
19.7498		Track	1	Image 1	1000000648
51.1987		Track	1	Image 1	1000000649
51.3207		Track	1	Image 1	1000000650
41.3401		Track	1	Image 1	1000000651
40.1443		Track	1	Image 1	1000000652
28.3336		Track	1	Image 1	1000000653
38.7115		Track	1	Image 1	1000000654
24.4972		Track	1	Image 1	1000000655
26.879		Track	1	Image 1	1000000656
26.9461		Track	1	Image 1	1000000657
33.7779		Track	1	Image 1	1000000658
76.7454		Track	1	Image 1	1000000659
36.293		Track	1	Image 1	1000000660
30.2169		Track	1	Image 1	1000000661
57.3487		Track	1	Image 1	1000000662
46.7662		Track	1	Image 1	1000000663
29.3314		Track	1	Image 1	1000000664
47.774		Track	1	Image 1	1000000665
24.4567		Track	1	Image 1	1000000666
72.4264		Track	1	Image 1	1000000667
23.4818		Track	1	Image 1	1000000668
28.7618		Track	1	Image 1	1000000669
32.2623		Track	1	Image 1	1000000670
25.5524		Track	1	Image 1	1000000671
38.1014		Track	1	Image 1	1000000672
36.7623		Track	1	Image 1	1000000673
20.9954		Track	1	Image 1	1000000674
38.8832		Track	1	Image 1	1000000675
42.74		Track	1	Image 1	1000000676
41.3389		Track	1	Image 1	1000000677
41.3326		Track	1	Image 1	1000000678
24.0468		Track	1	Image 1	1000000679
43.2766		Track	1	Image 1	1000000680
