# Supplementary material for: Satb1 integrates DNA binding site geometry and torsional stress to differentially target nucleosome-dense regions
Source: Nat Commun. 2019 Jul 19;10:3221. doi: 10.1038/s41467-019-11118-8 (PMC6642133; doi:10.1038/s41467-019-11118-8)
Supplement: Supplementary file 10 — Source Data [file 41467_2019_11118_MOESM10_ESM.zip › Source data/Single Molecule Tracking/single molecule tracks/del HD analysis/PDZ-CUT1-CUT2-STABLE-A_1c14_TRIAL 2_Statistics/PDZ-CUT1-CUT2-STABLE-A_1c14_TRIAL 2_Track_Intensity_Sum_Ch=1_Img=1.csv]

Track Intensity Sum Ch=1 Img=1
====================
Track Intensity Sum	Unit	Category	Channel	Image	ID
65542		Track	1	Image 1	1000000000
113500		Track	1	Image 1	1000000001
128076		Track	1	Image 1	1000000002
221002		Track	1	Image 1	1000000003
113117		Track	1	Image 1	1000000004
162641		Track	1	Image 1	1000000005
73014		Track	1	Image 1	1000000006
122300		Track	1	Image 1	1000000007
85515		Track	1	Image 1	1000000008
210496		Track	1	Image 1	1000000009
114591		Track	1	Image 1	1000000010
107635		Track	1	Image 1	1000000011
126139		Track	1	Image 1	1000000012
134485		Track	1	Image 1	1000000013
98206		Track	1	Image 1	1000000014
143547		Track	1	Image 1	1000000015
138535		Track	1	Image 1	1000000016
193588		Track	1	Image 1	1000000017
290399		Track	1	Image 1	1000000018
154543		Track	1	Image 1	1000000019
269624		Track	1	Image 1	1000000020
632117		Track	1	Image 1	1000000021
230920		Track	1	Image 1	1000000022
178986		Track	1	Image 1	1000000023
149182		Track	1	Image 1	1000000024
102849		Track	1	Image 1	1000000025
113810		Track	1	Image 1	1000000026
77392		Track	1	Image 1	1000000027
267994		Track	1	Image 1	1000000028
233604		Track	1	Image 1	1000000029
122541		Track	1	Image 1	1000000030
98454		Track	1	Image 1	1000000031
76131		Track	1	Image 1	1000000032
660089		Track	1	Image 1	1000000033
83619		Track	1	Image 1	1000000034
65970		Track	1	Image 1	1000000035
426070		Track	1	Image 1	1000000036
79470		Track	1	Image 1	1000000037
86892		Track	1	Image 1	1000000038
200306		Track	1	Image 1	1000000039
102767		Track	1	Image 1	1000000040
207598		Track	1	Image 1	1000000041
68456		Track	1	Image 1	1000000042
111865		Track	1	Image 1	1000000043
173582		Track	1	Image 1	1000000044
65817		Track	1	Image 1	1000000045
239856		Track	1	Image 1	1000000046
146193		Track	1	Image 1	1000000047
180171		Track	1	Image 1	1000000048
88643		Track	1	Image 1	1000000049
103792		Track	1	Image 1	1000000050
126935		Track	1	Image 1	1000000051
151975		Track	1	Image 1	1000000052
333002		Track	1	Image 1	1000000053
80857		Track	1	Image 1	1000000054
72151		Track	1	Image 1	1000000055
68111		Track	1	Image 1	1000000056
163902		Track	1	Image 1	1000000057
81131		Track	1	Image 1	1000000058
89542		Track	1	Image 1	1000000059
98186		Track	1	Image 1	1000000060
91145		Track	1	Image 1	1000000061
104128		Track	1	Image 1	1000000062
78213		Track	1	Image 1	1000000063
198885		Track	1	Image 1	1000000064
86737		Track	1	Image 1	1000000065
273806		Track	1	Image 1	1000000066
131791		Track	1	Image 1	1000000067
79538		Track	1	Image 1	1000000068
63469		Track	1	Image 1	1000000069
111978		Track	1	Image 1	1000000070
72573		Track	1	Image 1	1000000071
72601		Track	1	Image 1	1000000072
112116		Track	1	Image 1	1000000073
160915		Track	1	Image 1	1000000074
135942		Track	1	Image 1	1000000075
81624		Track	1	Image 1	1000000076
67491		Track	1	Image 1	1000000077
93804		Track	1	Image 1	1000000078
90062		Track	1	Image 1	1000000079
90933		Track	1	Image 1	1000000080
520055		Track	1	Image 1	1000000081
144095		Track	1	Image 1	1000000082
127248		Track	1	Image 1	1000000083
88112		Track	1	Image 1	1000000084
79993		Track	1	Image 1	1000000085
106446		Track	1	Image 1	1000000086
127456		Track	1	Image 1	1000000087
92455		Track	1	Image 1	1000000088
87631		Track	1	Image 1	1000000089
1.03211e+06		Track	1	Image 1	1000000090
147556		Track	1	Image 1	1000000091
229174		Track	1	Image 1	1000000092
95175		Track	1	Image 1	1000000093
260827		Track	1	Image 1	1000000094
59800		Track	1	Image 1	1000000095
96339		Track	1	Image 1	1000000096
88668		Track	1	Image 1	1000000097
131894		Track	1	Image 1	1000000098
94050		Track	1	Image 1	1000000099
281773		Track	1	Image 1	1000000100
147685		Track	1	Image 1	1000000101
154291		Track	1	Image 1	1000000102
110916		Track	1	Image 1	1000000103
80972		Track	1	Image 1	1000000104
91723		Track	1	Image 1	1000000105
134379		Track	1	Image 1	1000000106
132527		Track	1	Image 1	1000000107
110121		Track	1	Image 1	1000000108
94260		Track	1	Image 1	1000000109
259271		Track	1	Image 1	1000000110
79947		Track	1	Image 1	1000000111
119397		Track	1	Image 1	1000000112
92370		Track	1	Image 1	1000000113
141783		Track	1	Image 1	1000000114
126264		Track	1	Image 1	1000000115
102081		Track	1	Image 1	1000000116
459245		Track	1	Image 1	1000000117
121200		Track	1	Image 1	1000000118
108578		Track	1	Image 1	1000000119
399675		Track	1	Image 1	1000000120
86572		Track	1	Image 1	1000000121
64105		Track	1	Image 1	1000000122
159025		Track	1	Image 1	1000000123
95144		Track	1	Image 1	1000000124
276618		Track	1	Image 1	1000000125
146761		Track	1	Image 1	1000000126
208035		Track	1	Image 1	1000000127
811922		Track	1	Image 1	1000000128
134677		Track	1	Image 1	1000000129
114006		Track	1	Image 1	1000000130
75313		Track	1	Image 1	1000000131
139250		Track	1	Image 1	1000000132
131381		Track	1	Image 1	1000000133
79957		Track	1	Image 1	1000000134
93710		Track	1	Image 1	1000000135
57627		Track	1	Image 1	1000000136
165375		Track	1	Image 1	1000000137
73041		Track	1	Image 1	1000000138
329264		Track	1	Image 1	1000000139
80380		Track	1	Image 1	1000000140
148806		Track	1	Image 1	1000000141
92413		Track	1	Image 1	1000000142
93377		Track	1	Image 1	1000000143
74562		Track	1	Image 1	1000000144
84770		Track	1	Image 1	1000000145
148831		Track	1	Image 1	1000000146
91499		Track	1	Image 1	1000000147
114207		Track	1	Image 1	1000000148
154031		Track	1	Image 1	1000000149
278042		Track	1	Image 1	1000000150
140372		Track	1	Image 1	1000000151
70639		Track	1	Image 1	1000000152
76607		Track	1	Image 1	1000000153
116731		Track	1	Image 1	1000000154
784593		Track	1	Image 1	1000000155
79407		Track	1	Image 1	1000000156
64718		Track	1	Image 1	1000000157
90885		Track	1	Image 1	1000000158
82128		Track	1	Image 1	1000000159
79182		Track	1	Image 1	1000000160
155493		Track	1	Image 1	1000000161
85808		Track	1	Image 1	1000000162
94259		Track	1	Image 1	1000000163
97688		Track	1	Image 1	1000000164
48341		Track	1	Image 1	1000000165
640154		Track	1	Image 1	1000000166
96273		Track	1	Image 1	1000000167
335039		Track	1	Image 1	1000000168
125445		Track	1	Image 1	1000000169
72463		Track	1	Image 1	1000000170
130541		Track	1	Image 1	1000000171
183073		Track	1	Image 1	1000000172
136650		Track	1	Image 1	1000000173
51689		Track	1	Image 1	1000000174
174395		Track	1	Image 1	1000000175
142291		Track	1	Image 1	1000000176
84285		Track	1	Image 1	1000000177
125199		Track	1	Image 1	1000000178
90142		Track	1	Image 1	1000000179
91992		Track	1	Image 1	1000000180
116982		Track	1	Image 1	1000000181
88754		Track	1	Image 1	1000000182
61474		Track	1	Image 1	1000000183
98967		Track	1	Image 1	1000000184
79797		Track	1	Image 1	1000000185
85193		Track	1	Image 1	1000000186
76149		Track	1	Image 1	1000000187
81924		Track	1	Image 1	1000000188
80776		Track	1	Image 1	1000000189
58420		Track	1	Image 1	1000000190
110616		Track	1	Image 1	1000000191
148501		Track	1	Image 1	1000000192
62912		Track	1	Image 1	1000000193
59351		Track	1	Image 1	1000000194
88791		Track	1	Image 1	1000000195
85495		Track	1	Image 1	1000000196
79597		Track	1	Image 1	1000000197
68070		Track	1	Image 1	1000000198
95468		Track	1	Image 1	1000000199
98504		Track	1	Image 1	1000000200
98801		Track	1	Image 1	1000000201
220375		Track	1	Image 1	1000000202
105354		Track	1	Image 1	1000000203
75169		Track	1	Image 1	1000000204
111291		Track	1	Image 1	1000000205
100251		Track	1	Image 1	1000000206
273852		Track	1	Image 1	1000000207
363805		Track	1	Image 1	1000000208
75518		Track	1	Image 1	1000000209
57754		Track	1	Image 1	1000000210
382955		Track	1	Image 1	1000000211
171841		Track	1	Image 1	1000000212
167184		Track	1	Image 1	1000000213
87121		Track	1	Image 1	1000000214
453335		Track	1	Image 1	1000000215
123667		Track	1	Image 1	1000000216
87652		Track	1	Image 1	1000000217
105491		Track	1	Image 1	1000000218
191240		Track	1	Image 1	1000000219
102743		Track	1	Image 1	1000000220
88865		Track	1	Image 1	1000000221
133564		Track	1	Image 1	1000000222
116771		Track	1	Image 1	1000000223
56442		Track	1	Image 1	1000000224
105949		Track	1	Image 1	1000000225
86271		Track	1	Image 1	1000000226
88950		Track	1	Image 1	1000000227
180830		Track	1	Image 1	1000000228
150425		Track	1	Image 1	1000000229
136932		Track	1	Image 1	1000000230
225962		Track	1	Image 1	1000000231
102850		Track	1	Image 1	1000000232
59075		Track	1	Image 1	1000000233
67528		Track	1	Image 1	1000000234
130775		Track	1	Image 1	1000000235
161609		Track	1	Image 1	1000000236
84761		Track	1	Image 1	1000000237
78631		Track	1	Image 1	1000000238
62217		Track	1	Image 1	1000000239
334019		Track	1	Image 1	1000000240
72094		Track	1	Image 1	1000000241
92125		Track	1	Image 1	1000000242
81476		Track	1	Image 1	1000000243
182428		Track	1	Image 1	1000000244
166495		Track	1	Image 1	1000000245
65267		Track	1	Image 1	1000000246
187285		Track	1	Image 1	1000000247
99944		Track	1	Image 1	1000000248
79774		Track	1	Image 1	1000000249
49411		Track	1	Image 1	1000000250
138764		Track	1	Image 1	1000000251
136151		Track	1	Image 1	1000000252
160530		Track	1	Image 1	1000000253
108292		Track	1	Image 1	1000000254
161672		Track	1	Image 1	1000000255
214363		Track	1	Image 1	1000000256
64008		Track	1	Image 1	1000000257
76112		Track	1	Image 1	1000000258
54012		Track	1	Image 1	1000000259
172317		Track	1	Image 1	1000000260
113517		Track	1	Image 1	1000000261
58002		Track	1	Image 1	1000000262
136626		Track	1	Image 1	1000000263
110641		Track	1	Image 1	1000000264
87986		Track	1	Image 1	1000000265
78694		Track	1	Image 1	1000000266
87401		Track	1	Image 1	1000000267
127371		Track	1	Image 1	1000000268
89427		Track	1	Image 1	1000000269
115423		Track	1	Image 1	1000000270
95222		Track	1	Image 1	1000000271
108797		Track	1	Image 1	1000000272
55882		Track	1	Image 1	1000000273
155980		Track	1	Image 1	1000000274
57096		Track	1	Image 1	1000000275
99200		Track	1	Image 1	1000000276
50094		Track	1	Image 1	1000000277
59426		Track	1	Image 1	1000000278
93458		Track	1	Image 1	1000000279
73602		Track	1	Image 1	1000000280
72213		Track	1	Image 1	1000000281
80941		Track	1	Image 1	1000000282
75438		Track	1	Image 1	1000000283
83336		Track	1	Image 1	1000000284
87965		Track	1	Image 1	1000000285
186304		Track	1	Image 1	1000000286
218853		Track	1	Image 1	1000000287
65625		Track	1	Image 1	1000000288
69322		Track	1	Image 1	1000000289
91424		Track	1	Image 1	1000000290
57615		Track	1	Image 1	1000000291
91542		Track	1	Image 1	1000000292
45186		Track	1	Image 1	1000000293
69718		Track	1	Image 1	1000000294
90465		Track	1	Image 1	1000000295
58677		Track	1	Image 1	1000000296
68591		Track	1	Image 1	1000000297
128848		Track	1	Image 1	1000000298
78014		Track	1	Image 1	1000000299
100600		Track	1	Image 1	1000000300
70505		Track	1	Image 1	1000000301
165592		Track	1	Image 1	1000000302
444080		Track	1	Image 1	1000000303
209147		Track	1	Image 1	1000000304
66376		Track	1	Image 1	1000000305
203796		Track	1	Image 1	1000000306
135616		Track	1	Image 1	1000000307
209453		Track	1	Image 1	1000000308
197181		Track	1	Image 1	1000000309
108953		Track	1	Image 1	1000000310
242514		Track	1	Image 1	1000000311
115009		Track	1	Image 1	1000000312
184715		Track	1	Image 1	1000000313
108013		Track	1	Image 1	1000000314
111731		Track	1	Image 1	1000000315
136433		Track	1	Image 1	1000000316
206176		Track	1	Image 1	1000000317
71985		Track	1	Image 1	1000000318
113595		Track	1	Image 1	1000000319
76058		Track	1	Image 1	1000000320
209538		Track	1	Image 1	1000000321
59338		Track	1	Image 1	1000000322
79039		Track	1	Image 1	1000000323
121680		Track	1	Image 1	1000000324
95258		Track	1	Image 1	1000000325
71613		Track	1	Image 1	1000000326
98822		Track	1	Image 1	1000000327
177183		Track	1	Image 1	1000000328
62407		Track	1	Image 1	1000000329
167648		Track	1	Image 1	1000000330
72567		Track	1	Image 1	1000000331
76515		Track	1	Image 1	1000000332
211591		Track	1	Image 1	1000000333
78724		Track	1	Image 1	1000000334
206052		Track	1	Image 1	1000000335
70260		Track	1	Image 1	1000000336
173552		Track	1	Image 1	1000000337
162590		Track	1	Image 1	1000000338
136361		Track	1	Image 1	1000000339
84248		Track	1	Image 1	1000000340
138944		Track	1	Image 1	1000000341
82893		Track	1	Image 1	1000000342
78720		Track	1	Image 1	1000000343
125677		Track	1	Image 1	1000000344
63054		Track	1	Image 1	1000000345
82252		Track	1	Image 1	1000000346
50204		Track	1	Image 1	1000000347
157635		Track	1	Image 1	1000000348
70842		Track	1	Image 1	1000000349
229687		Track	1	Image 1	1000000350
95456		Track	1	Image 1	1000000351
81985		Track	1	Image 1	1000000352
52105		Track	1	Image 1	1000000353
67243		Track	1	Image 1	1000000354
82505		Track	1	Image 1	1000000355
94504		Track	1	Image 1	1000000356
115298		Track	1	Image 1	1000000357
57047		Track	1	Image 1	1000000358
77827		Track	1	Image 1	1000000359
77097		Track	1	Image 1	1000000360
103212		Track	1	Image 1	1000000361
316703		Track	1	Image 1	1000000362
98332		Track	1	Image 1	1000000363
102953		Track	1	Image 1	1000000364
95135		Track	1	Image 1	1000000365
89422		Track	1	Image 1	1000000366
131528		Track	1	Image 1	1000000367
113112		Track	1	Image 1	1000000368
123817		Track	1	Image 1	1000000369
60988		Track	1	Image 1	1000000370
474304		Track	1	Image 1	1000000371
61966		Track	1	Image 1	1000000372
92973		Track	1	Image 1	1000000373
118700		Track	1	Image 1	1000000374
60322		Track	1	Image 1	1000000375
57050		Track	1	Image 1	1000000376
85409		Track	1	Image 1	1000000377
109543		Track	1	Image 1	1000000378
111235		Track	1	Image 1	1000000379
132982		Track	1	Image 1	1000000380
58458		Track	1	Image 1	1000000381
179241		Track	1	Image 1	1000000382
90030		Track	1	Image 1	1000000383
175047		Track	1	Image 1	1000000384
120620		Track	1	Image 1	1000000385
255530		Track	1	Image 1	1000000386
78860		Track	1	Image 1	1000000387
69445		Track	1	Image 1	1000000388
269234		Track	1	Image 1	1000000389
60961		Track	1	Image 1	1000000390
108953		Track	1	Image 1	1000000391
66738		Track	1	Image 1	1000000392
154658		Track	1	Image 1	1000000393
57611		Track	1	Image 1	1000000394
74151		Track	1	Image 1	1000000395
98293		Track	1	Image 1	1000000396
101596		Track	1	Image 1	1000000397
82741		Track	1	Image 1	1000000398
106646		Track	1	Image 1	1000000399
91234		Track	1	Image 1	1000000400
80985		Track	1	Image 1	1000000401
55037		Track	1	Image 1	1000000402
89348		Track	1	Image 1	1000000403
63900		Track	1	Image 1	1000000404
75173		Track	1	Image 1	1000000405
67193		Track	1	Image 1	1000000406
70883		Track	1	Image 1	1000000407
56693		Track	1	Image 1	1000000408
84631		Track	1	Image 1	1000000409
92580		Track	1	Image 1	1000000410
492447		Track	1	Image 1	1000000411
63327		Track	1	Image 1	1000000412
319250		Track	1	Image 1	1000000413
102455		Track	1	Image 1	1000000414
222755		Track	1	Image 1	1000000415
104966		Track	1	Image 1	1000000416
69381		Track	1	Image 1	1000000417
75314		Track	1	Image 1	1000000418
106939		Track	1	Image 1	1000000419
144238		Track	1	Image 1	1000000420
78272		Track	1	Image 1	1000000421
197509		Track	1	Image 1	1000000422
92008		Track	1	Image 1	1000000423
290973		Track	1	Image 1	1000000424
47546		Track	1	Image 1	1000000425
84459		Track	1	Image 1	1000000426
76291		Track	1	Image 1	1000000427
106490		Track	1	Image 1	1000000428
451916		Track	1	Image 1	1000000429
90664		Track	1	Image 1	1000000430
134833		Track	1	Image 1	1000000431
62013		Track	1	Image 1	1000000432
152906		Track	1	Image 1	1000000433
53120		Track	1	Image 1	1000000434
82555		Track	1	Image 1	1000000435
144843		Track	1	Image 1	1000000436
63986		Track	1	Image 1	1000000437
127427		Track	1	Image 1	1000000438
63135		Track	1	Image 1	1000000439
54764		Track	1	Image 1	1000000440
78953		Track	1	Image 1	1000000441
93334		Track	1	Image 1	1000000442
183909		Track	1	Image 1	1000000443
53232		Track	1	Image 1	1000000444
310955		Track	1	Image 1	1000000445
84606		Track	1	Image 1	1000000446
63776		Track	1	Image 1	1000000447
191780		Track	1	Image 1	1000000448
87737		Track	1	Image 1	1000000449
86404		Track	1	Image 1	1000000450
77630		Track	1	Image 1	1000000451
65812		Track	1	Image 1	1000000452
74169		Track	1	Image 1	1000000453
72999		Track	1	Image 1	1000000454
188502		Track	1	Image 1	1000000455
76295		Track	1	Image 1	1000000456
63978		Track	1	Image 1	1000000457
142861		Track	1	Image 1	1000000458
87923		Track	1	Image 1	1000000459
124735		Track	1	Image 1	1000000460
129707		Track	1	Image 1	1000000461
64615		Track	1	Image 1	1000000462
60020		Track	1	Image 1	1000000463
76193		Track	1	Image 1	1000000464
68042		Track	1	Image 1	1000000465
56198		Track	1	Image 1	1000000466
133234		Track	1	Image 1	1000000467
56892		Track	1	Image 1	1000000468
44493		Track	1	Image 1	1000000469
148541		Track	1	Image 1	1000000470
173524		Track	1	Image 1	1000000471
95051		Track	1	Image 1	1000000472
126034		Track	1	Image 1	1000000473
63038		Track	1	Image 1	1000000474
85043		Track	1	Image 1	1000000475
46127		Track	1	Image 1	1000000476
98150		Track	1	Image 1	1000000477
241240		Track	1	Image 1	1000000478
57776		Track	1	Image 1	1000000479
124666		Track	1	Image 1	1000000480
83078		Track	1	Image 1	1000000481
66320		Track	1	Image 1	1000000482
243566		Track	1	Image 1	1000000483
160153		Track	1	Image 1	1000000484
123527		Track	1	Image 1	1000000485
72134		Track	1	Image 1	1000000486
82723		Track	1	Image 1	1000000487
73347		Track	1	Image 1	1000000488
80023		Track	1	Image 1	1000000489
46300		Track	1	Image 1	1000000490
106069		Track	1	Image 1	1000000491
71244		Track	1	Image 1	1000000492
373916		Track	1	Image 1	1000000493
127075		Track	1	Image 1	1000000494
146419		Track	1	Image 1	1000000495
73270		Track	1	Image 1	1000000496
85756		Track	1	Image 1	1000000497
96578		Track	1	Image 1	1000000498
149956		Track	1	Image 1	1000000499
235830		Track	1	Image 1	1000000500
90311		Track	1	Image 1	1000000501
67365		Track	1	Image 1	1000000502
57951		Track	1	Image 1	1000000503
131163		Track	1	Image 1	1000000504
83414		Track	1	Image 1	1000000505
96025		Track	1	Image 1	1000000506
87959		Track	1	Image 1	1000000507
59883		Track	1	Image 1	1000000508
62450		Track	1	Image 1	1000000509
70366		Track	1	Image 1	1000000510
62047		Track	1	Image 1	1000000511
80965		Track	1	Image 1	1000000512
106879		Track	1	Image 1	1000000513
58627		Track	1	Image 1	1000000514
227976		Track	1	Image 1	1000000515
92421		Track	1	Image 1	1000000516
94853		Track	1	Image 1	1000000517
107126		Track	1	Image 1	1000000518
62738		Track	1	Image 1	1000000519
80263		Track	1	Image 1	1000000520
88941		Track	1	Image 1	1000000521
71976		Track	1	Image 1	1000000522
86111		Track	1	Image 1	1000000523
263664		Track	1	Image 1	1000000524
117350		Track	1	Image 1	1000000525
59555		Track	1	Image 1	1000000526
97606		Track	1	Image 1	1000000527
55153		Track	1	Image 1	1000000528
137864		Track	1	Image 1	1000000529
66783		Track	1	Image 1	1000000530
55102		Track	1	Image 1	1000000531
76381		Track	1	Image 1	1000000532
71341		Track	1	Image 1	1000000533
87087		Track	1	Image 1	1000000534
76686		Track	1	Image 1	1000000535
58962		Track	1	Image 1	1000000536
60332		Track	1	Image 1	1000000537
71964		Track	1	Image 1	1000000538
60819		Track	1	Image 1	1000000539
57044		Track	1	Image 1	1000000540
106330		Track	1	Image 1	1000000541
64937		Track	1	Image 1	1000000542
106760		Track	1	Image 1	1000000543
71063		Track	1	Image 1	1000000544
159809		Track	1	Image 1	1000000545
122835		Track	1	Image 1	1000000546
102238		Track	1	Image 1	1000000547
57633		Track	1	Image 1	1000000548
71346		Track	1	Image 1	1000000549
50301		Track	1	Image 1	1000000550
61067		Track	1	Image 1	1000000551
98044		Track	1	Image 1	1000000552
89140		Track	1	Image 1	1000000553
250434		Track	1	Image 1	1000000554
154375		Track	1	Image 1	1000000555
50394		Track	1	Image 1	1000000556
139579		Track	1	Image 1	1000000557
64035		Track	1	Image 1	1000000558
64863		Track	1	Image 1	1000000559
313389		Track	1	Image 1	1000000560
114457		Track	1	Image 1	1000000561
60559		Track	1	Image 1	1000000562
182826		Track	1	Image 1	1000000563
140123		Track	1	Image 1	1000000564
55646		Track	1	Image 1	1000000565
69582		Track	1	Image 1	1000000566
109108		Track	1	Image 1	1000000567
74140		Track	1	Image 1	1000000568
67541		Track	1	Image 1	1000000569
117944		Track	1	Image 1	1000000570
71055		Track	1	Image 1	1000000571
184565		Track	1	Image 1	1000000572
115286		Track	1	Image 1	1000000573
144449		Track	1	Image 1	1000000574
79057		Track	1	Image 1	1000000575
172018		Track	1	Image 1	1000000576
68480		Track	1	Image 1	1000000577
72372		Track	1	Image 1	1000000578
81038		Track	1	Image 1	1000000579
92953		Track	1	Image 1	1000000580
129862		Track	1	Image 1	1000000581
331081		Track	1	Image 1	1000000582
54412		Track	1	Image 1	1000000583
125698		Track	1	Image 1	1000000584
61114		Track	1	Image 1	1000000585
169719		Track	1	Image 1	1000000586
91818		Track	1	Image 1	1000000587
69342		Track	1	Image 1	1000000588
90990		Track	1	Image 1	1000000589
91597		Track	1	Image 1	1000000590
68780		Track	1	Image 1	1000000591
77373		Track	1	Image 1	1000000592
70406		Track	1	Image 1	1000000593
248936		Track	1	Image 1	1000000594
77291		Track	1	Image 1	1000000595
62667		Track	1	Image 1	1000000596
62158		Track	1	Image 1	1000000597
156610		Track	1	Image 1	1000000598
49190		Track	1	Image 1	1000000599
77961		Track	1	Image 1	1000000600
51352		Track	1	Image 1	1000000601
112749		Track	1	Image 1	1000000602
113974		Track	1	Image 1	1000000603
80511		Track	1	Image 1	1000000604
54198		Track	1	Image 1	1000000605
81224		Track	1	Image 1	1000000606
68109		Track	1	Image 1	1000000607
71842		Track	1	Image 1	1000000608
122800		Track	1	Image 1	1000000609
38914		Track	1	Image 1	1000000610
69711		Track	1	Image 1	1000000611
50211		Track	1	Image 1	1000000612
61047		Track	1	Image 1	1000000613
63196		Track	1	Image 1	1000000614
153375		Track	1	Image 1	1000000615
58500		Track	1	Image 1	1000000616
72378		Track	1	Image 1	1000000617
63311		Track	1	Image 1	1000000618
66654		Track	1	Image 1	1000000619
51736		Track	1	Image 1	1000000620
55716		Track	1	Image 1	1000000621
108273		Track	1	Image 1	1000000622
48304		Track	1	Image 1	1000000623
75066		Track	1	Image 1	1000000624
71222		Track	1	Image 1	1000000625
54811		Track	1	Image 1	1000000626
64694		Track	1	Image 1	1000000627
76557		Track	1	Image 1	1000000628
58183		Track	1	Image 1	1000000629
96532		Track	1	Image 1	1000000630
92850		Track	1	Image 1	1000000631
54809		Track	1	Image 1	1000000632
51724		Track	1	Image 1	1000000633
82092		Track	1	Image 1	1000000634
125620		Track	1	Image 1	1000000635
58542		Track	1	Image 1	1000000636
63484		Track	1	Image 1	1000000637
80252		Track	1	Image 1	1000000638
229450		Track	1	Image 1	1000000639
51475		Track	1	Image 1	1000000640
72865		Track	1	Image 1	1000000641
43660		Track	1	Image 1	1000000642
147984		Track	1	Image 1	1000000643
70088		Track	1	Image 1	1000000644
237471		Track	1	Image 1	1000000645
127828		Track	1	Image 1	1000000646
55452		Track	1	Image 1	1000000647
40279		Track	1	Image 1	1000000648
67560		Track	1	Image 1	1000000649
72368		Track	1	Image 1	1000000650
69469		Track	1	Image 1	1000000651
67256		Track	1	Image 1	1000000652
96664		Track	1	Image 1	1000000653
214350		Track	1	Image 1	1000000654
42542		Track	1	Image 1	1000000655
85881		Track	1	Image 1	1000000656
84372		Track	1	Image 1	1000000657
77772		Track	1	Image 1	1000000658
173243		Track	1	Image 1	1000000659
68433		Track	1	Image 1	1000000660
71587		Track	1	Image 1	1000000661
106027		Track	1	Image 1	1000000662
92269		Track	1	Image 1	1000000663
51958		Track	1	Image 1	1000000664
317611		Track	1	Image 1	1000000665
136892		Track	1	Image 1	1000000666
74733		Track	1	Image 1	1000000667
43443		Track	1	Image 1	1000000668
101924		Track	1	Image 1	1000000669
50194		Track	1	Image 1	1000000670
58476		Track	1	Image 1	1000000671
70692		Track	1	Image 1	1000000672
66690		Track	1	Image 1	1000000673
74169		Track	1	Image 1	1000000674
61316		Track	1	Image 1	1000000675
114023		Track	1	Image 1	1000000676
65144		Track	1	Image 1	1000000677
163282		Track	1	Image 1	1000000678
86860		Track	1	Image 1	1000000679
71550		Track	1	Image 1	1000000680
