# Supplementary material for: Satb1 integrates DNA binding site geometry and torsional stress to differentially target nucleosome-dense regions
Source: Nat Commun. 2019 Jul 19;10:3221. doi: 10.1038/s41467-019-11118-8 (PMC6642133; doi:10.1038/s41467-019-11118-8)
Supplement: Supplementary file 10 — Source Data [file 41467_2019_11118_MOESM10_ESM.zip › Source data/Single Molecule Tracking/single molecule tracks/del HD analysis/PDZ-CUT1-CUT2-STABLE-A_1c14_TRIAL 2_Statistics/PDZ-CUT1-CUT2-STABLE-A_1c14_TRIAL 2_Track_Length.csv]

Track Length
====================
Track Length	Unit	Category	ID
0.389725	um	Track	1000000000
0.483536	um	Track	1000000001
0.479174	um	Track	1000000002
2.1269	um	Track	1000000003
1.02048	um	Track	1000000004
0.843846	um	Track	1000000005
0.642182	um	Track	1000000006
0.725173	um	Track	1000000007
1.02586	um	Track	1000000008
0.967494	um	Track	1000000009
1.12951	um	Track	1000000010
0.703456	um	Track	1000000011
0.785193	um	Track	1000000012
0.441631	um	Track	1000000013
1.12875	um	Track	1000000014
0.814749	um	Track	1000000015
1.22654	um	Track	1000000016
1.93988	um	Track	1000000017
1.37817	um	Track	1000000018
0.859282	um	Track	1000000019
1.6773	um	Track	1000000020
2.55136	um	Track	1000000021
0.780687	um	Track	1000000022
1.15578	um	Track	1000000023
1.22355	um	Track	1000000024
0.656062	um	Track	1000000025
1.21654	um	Track	1000000026
0.397459	um	Track	1000000027
1.36403	um	Track	1000000028
1.08548	um	Track	1000000029
0.816617	um	Track	1000000030
0.411034	um	Track	1000000031
1.40176	um	Track	1000000032
3.19654	um	Track	1000000033
0.735198	um	Track	1000000034
0.769151	um	Track	1000000035
3.0939	um	Track	1000000036
0.56118	um	Track	1000000037
1.37586	um	Track	1000000038
1.27823	um	Track	1000000039
1.24109	um	Track	1000000040
2.14202	um	Track	1000000041
0.893526	um	Track	1000000042
1.01609	um	Track	1000000043
0.803356	um	Track	1000000044
1.18139	um	Track	1000000045
2.28644	um	Track	1000000046
0.76524	um	Track	1000000047
1.32783	um	Track	1000000048
0.717668	um	Track	1000000049
0.574533	um	Track	1000000050
0.970115	um	Track	1000000051
0.600923	um	Track	1000000052
2.30373	um	Track	1000000053
0.736168	um	Track	1000000054
1.28099	um	Track	1000000055
0.571688	um	Track	1000000056
1.1417	um	Track	1000000057
0.517404	um	Track	1000000058
0.992897	um	Track	1000000059
0.520404	um	Track	1000000060
0.456511	um	Track	1000000061
0.768218	um	Track	1000000062
0.561426	um	Track	1000000063
1.05807	um	Track	1000000064
0.980683	um	Track	1000000065
2.46895	um	Track	1000000066
1.31597	um	Track	1000000067
1.31086	um	Track	1000000068
0.728355	um	Track	1000000069
1.30897	um	Track	1000000070
0.970211	um	Track	1000000071
0.697005	um	Track	1000000072
1.01501	um	Track	1000000073
1.19294	um	Track	1000000074
1.63704	um	Track	1000000075
1.29528	um	Track	1000000076
0.441106	um	Track	1000000077
0.938733	um	Track	1000000078
0.763332	um	Track	1000000079
0.78924	um	Track	1000000080
2.82033	um	Track	1000000081
0.760916	um	Track	1000000082
1.29013	um	Track	1000000083
0.726537	um	Track	1000000084
0.426551	um	Track	1000000085
0.611337	um	Track	1000000086
1.22141	um	Track	1000000087
1.23126	um	Track	1000000088
0.698464	um	Track	1000000089
4.65747	um	Track	1000000090
1.37327	um	Track	1000000091
2.15835	um	Track	1000000092
0.725343	um	Track	1000000093
0.832273	um	Track	1000000094
0.614645	um	Track	1000000095
0.624589	um	Track	1000000096
0.786129	um	Track	1000000097
1.96204	um	Track	1000000098
0.264855	um	Track	1000000099
2.08296	um	Track	1000000100
1.14489	um	Track	1000000101
0.832705	um	Track	1000000102
0.98076	um	Track	1000000103
0.921655	um	Track	1000000104
0.538936	um	Track	1000000105
1.64248	um	Track	1000000106
1.7698	um	Track	1000000107
1.18806	um	Track	1000000108
0.568956	um	Track	1000000109
2.00362	um	Track	1000000110
0.643246	um	Track	1000000111
0.946047	um	Track	1000000112
0.509472	um	Track	1000000113
0.878153	um	Track	1000000114
0.872131	um	Track	1000000115
1.14156	um	Track	1000000116
2.25453	um	Track	1000000117
1.16576	um	Track	1000000118
0.383968	um	Track	1000000119
1.73301	um	Track	1000000120
0.779343	um	Track	1000000121
0.533697	um	Track	1000000122
1.39447	um	Track	1000000123
0.576178	um	Track	1000000124
1.66696	um	Track	1000000125
0.864269	um	Track	1000000126
1.15853	um	Track	1000000127
3.91536	um	Track	1000000128
1.38218	um	Track	1000000129
0.35537	um	Track	1000000130
0.419342	um	Track	1000000131
0.718019	um	Track	1000000132
1.43928	um	Track	1000000133
1.24402	um	Track	1000000134
0.716556	um	Track	1000000135
1.02227	um	Track	1000000136
1.34953	um	Track	1000000137
0.931594	um	Track	1000000138
3.2477	um	Track	1000000139
0.859959	um	Track	1000000140
1.07009	um	Track	1000000141
1.03614	um	Track	1000000142
1.12882	um	Track	1000000143
0.693392	um	Track	1000000144
0.678613	um	Track	1000000145
0.960184	um	Track	1000000146
1.03403	um	Track	1000000147
1.27964	um	Track	1000000148
1.20262	um	Track	1000000149
1.73275	um	Track	1000000150
1.21096	um	Track	1000000151
0.683927	um	Track	1000000152
0.511094	um	Track	1000000153
0.595318	um	Track	1000000154
2.74873	um	Track	1000000155
0.674016	um	Track	1000000156
1.0478	um	Track	1000000157
0.679803	um	Track	1000000158
1.04791	um	Track	1000000159
1.18028	um	Track	1000000160
1.26886	um	Track	1000000161
0.891348	um	Track	1000000162
0.572059	um	Track	1000000163
1.63047	um	Track	1000000164
0.908976	um	Track	1000000165
2.38166	um	Track	1000000166
0.643629	um	Track	1000000167
1.97304	um	Track	1000000168
1.41338	um	Track	1000000169
0.551356	um	Track	1000000170
1.04112	um	Track	1000000171
1.42728	um	Track	1000000172
1.10827	um	Track	1000000173
0.495578	um	Track	1000000174
1.32957	um	Track	1000000175
1.59655	um	Track	1000000176
0.597818	um	Track	1000000177
1.57297	um	Track	1000000178
0.701231	um	Track	1000000179
0.714774	um	Track	1000000180
0.54193	um	Track	1000000181
0.750673	um	Track	1000000182
0.37317	um	Track	1000000183
0.792341	um	Track	1000000184
0.639212	um	Track	1000000185
0.422455	um	Track	1000000186
0.694958	um	Track	1000000187
0.646185	um	Track	1000000188
0.465717	um	Track	1000000189
0.829776	um	Track	1000000190
1.09818	um	Track	1000000191
0.629214	um	Track	1000000192
0.703383	um	Track	1000000193
1.20394	um	Track	1000000194
0.57131	um	Track	1000000195
0.477128	um	Track	1000000196
0.357665	um	Track	1000000197
0.852348	um	Track	1000000198
0.678892	um	Track	1000000199
0.877875	um	Track	1000000200
0.728963	um	Track	1000000201
2.06825	um	Track	1000000202
1.26275	um	Track	1000000203
0.560712	um	Track	1000000204
1.43462	um	Track	1000000205
0.682033	um	Track	1000000206
1.8516	um	Track	1000000207
3.01691	um	Track	1000000208
0.567715	um	Track	1000000209
0.483382	um	Track	1000000210
1.922	um	Track	1000000211
0.914296	um	Track	1000000212
0.494324	um	Track	1000000213
1.07532	um	Track	1000000214
2.98371	um	Track	1000000215
1.04242	um	Track	1000000216
0.80192	um	Track	1000000217
0.675088	um	Track	1000000218
0.529005	um	Track	1000000219
0.923187	um	Track	1000000220
0.420574	um	Track	1000000221
0.56607	um	Track	1000000222
1.08352	um	Track	1000000223
0.53259	um	Track	1000000224
1.28357	um	Track	1000000225
1.13737	um	Track	1000000226
1.3755	um	Track	1000000227
1.40785	um	Track	1000000228
1.07249	um	Track	1000000229
0.819922	um	Track	1000000230
1.94346	um	Track	1000000231
0.962893	um	Track	1000000232
0.474463	um	Track	1000000233
1.08041	um	Track	1000000234
1.09808	um	Track	1000000235
2.11699	um	Track	1000000236
1.79315	um	Track	1000000237
0.418737	um	Track	1000000238
0.675055	um	Track	1000000239
2.09732	um	Track	1000000240
0.600772	um	Track	1000000241
1.02281	um	Track	1000000242
1.01151	um	Track	1000000243
1.29304	um	Track	1000000244
1.19785	um	Track	1000000245
0.32714	um	Track	1000000246
0.70956	um	Track	1000000247
0.897785	um	Track	1000000248
1.44967	um	Track	1000000249
0.44808	um	Track	1000000250
0.883983	um	Track	1000000251
0.56794	um	Track	1000000252
1.06892	um	Track	1000000253
0.743544	um	Track	1000000254
1.49309	um	Track	1000000255
1.26043	um	Track	1000000256
0.645056	um	Track	1000000257
0.381819	um	Track	1000000258
0.471386	um	Track	1000000259
1.13141	um	Track	1000000260
0.862424	um	Track	1000000261
0.730057	um	Track	1000000262
1.24085	um	Track	1000000263
1.32659	um	Track	1000000264
0.699296	um	Track	1000000265
0.501805	um	Track	1000000266
0.666145	um	Track	1000000267
0.865792	um	Track	1000000268
0.435589	um	Track	1000000269
1.23071	um	Track	1000000270
0.594249	um	Track	1000000271
0.865755	um	Track	1000000272
0.655505	um	Track	1000000273
1.62047	um	Track	1000000274
0.851014	um	Track	1000000275
0.64397	um	Track	1000000276
0.432609	um	Track	1000000277
0.509661	um	Track	1000000278
0.615387	um	Track	1000000279
1.04228	um	Track	1000000280
1.16708	um	Track	1000000281
1.00603	um	Track	1000000282
0.5936	um	Track	1000000283
0.729727	um	Track	1000000284
1.11259	um	Track	1000000285
0.796009	um	Track	1000000286
1.66666	um	Track	1000000287
0.978278	um	Track	1000000288
0.81652	um	Track	1000000289
0.537853	um	Track	1000000290
0.66535	um	Track	1000000291
0.57398	um	Track	1000000292
0.310114	um	Track	1000000293
0.801741	um	Track	1000000294
0.952179	um	Track	1000000295
0.863425	um	Track	1000000296
0.594077	um	Track	1000000297
0.778582	um	Track	1000000298
0.480372	um	Track	1000000299
0.918651	um	Track	1000000300
0.651485	um	Track	1000000301
0.976167	um	Track	1000000302
2.90455	um	Track	1000000303
2.22862	um	Track	1000000304
0.494396	um	Track	1000000305
1.98818	um	Track	1000000306
0.68025	um	Track	1000000307
1.04491	um	Track	1000000308
1.63322	um	Track	1000000309
0.714556	um	Track	1000000310
0.722141	um	Track	1000000311
1.12389	um	Track	1000000312
1.45371	um	Track	1000000313
0.408884	um	Track	1000000314
0.983069	um	Track	1000000315
1.59115	um	Track	1000000316
1.33081	um	Track	1000000317
0.654015	um	Track	1000000318
0.780697	um	Track	1000000319
0.564063	um	Track	1000000320
2.32209	um	Track	1000000321
0.473179	um	Track	1000000322
0.816719	um	Track	1000000323
0.632269	um	Track	1000000324
0.506583	um	Track	1000000325
0.712259	um	Track	1000000326
0.562818	um	Track	1000000327
1.24629	um	Track	1000000328
0.26332	um	Track	1000000329
1.44157	um	Track	1000000330
0.784726	um	Track	1000000331
0.324616	um	Track	1000000332
1.63146	um	Track	1000000333
0.690782	um	Track	1000000334
1.47709	um	Track	1000000335
0.569192	um	Track	1000000336
1.51569	um	Track	1000000337
0.763908	um	Track	1000000338
1.15021	um	Track	1000000339
1.0663	um	Track	1000000340
0.920231	um	Track	1000000341
0.680347	um	Track	1000000342
1.08749	um	Track	1000000343
0.603895	um	Track	1000000344
0.293839	um	Track	1000000345
0.776079	um	Track	1000000346
0.570797	um	Track	1000000347
0.839994	um	Track	1000000348
0.60469	um	Track	1000000349
1.99637	um	Track	1000000350
0.751431	um	Track	1000000351
0.877134	um	Track	1000000352
0.445434	um	Track	1000000353
0.54269	um	Track	1000000354
0.666622	um	Track	1000000355
0.321847	um	Track	1000000356
0.635032	um	Track	1000000357
0.460064	um	Track	1000000358
1.00026	um	Track	1000000359
0.780037	um	Track	1000000360
1.05144	um	Track	1000000361
1.84906	um	Track	1000000362
0.869411	um	Track	1000000363
0.878388	um	Track	1000000364
0.583633	um	Track	1000000365
0.639113	um	Track	1000000366
1.1924	um	Track	1000000367
0.52195	um	Track	1000000368
0.827422	um	Track	1000000369
0.516061	um	Track	1000000370
3.12965	um	Track	1000000371
0.505668	um	Track	1000000372
0.8389	um	Track	1000000373
0.950351	um	Track	1000000374
0.542997	um	Track	1000000375
0.695479	um	Track	1000000376
0.524466	um	Track	1000000377
1.05766	um	Track	1000000378
0.646374	um	Track	1000000379
0.935599	um	Track	1000000380
0.666155	um	Track	1000000381
0.980823	um	Track	1000000382
0.507403	um	Track	1000000383
1.25337	um	Track	1000000384
0.738061	um	Track	1000000385
2.02829	um	Track	1000000386
0.269853	um	Track	1000000387
0.508422	um	Track	1000000388
1.87204	um	Track	1000000389
0.560544	um	Track	1000000390
1.89487	um	Track	1000000391
0.660604	um	Track	1000000392
1.46401	um	Track	1000000393
0.185613	um	Track	1000000394
0.50962	um	Track	1000000395
0.831326	um	Track	1000000396
0.988061	um	Track	1000000397
0.86062	um	Track	1000000398
0.68255	um	Track	1000000399
0.956056	um	Track	1000000400
0.607491	um	Track	1000000401
0.312779	um	Track	1000000402
0.895674	um	Track	1000000403
0.322414	um	Track	1000000404
0.53439	um	Track	1000000405
0.487112	um	Track	1000000406
0.381574	um	Track	1000000407
0.559167	um	Track	1000000408
0.782006	um	Track	1000000409
1.16971	um	Track	1000000410
3.18583	um	Track	1000000411
0.307147	um	Track	1000000412
1.97593	um	Track	1000000413
0.918683	um	Track	1000000414
1.58819	um	Track	1000000415
0.416115	um	Track	1000000416
0.635625	um	Track	1000000417
0.649662	um	Track	1000000418
0.623361	um	Track	1000000419
1.23853	um	Track	1000000420
0.762622	um	Track	1000000421
1.63092	um	Track	1000000422
0.697312	um	Track	1000000423
1.61828	um	Track	1000000424
0.376629	um	Track	1000000425
0.342099	um	Track	1000000426
0.785821	um	Track	1000000427
0.82538	um	Track	1000000428
2.73986	um	Track	1000000429
0.568227	um	Track	1000000430
0.660842	um	Track	1000000431
0.370076	um	Track	1000000432
1.24755	um	Track	1000000433
0.521996	um	Track	1000000434
0.734976	um	Track	1000000435
1.07975	um	Track	1000000436
0.218353	um	Track	1000000437
1.13458	um	Track	1000000438
0.789658	um	Track	1000000439
0.463508	um	Track	1000000440
0.616248	um	Track	1000000441
1.16942	um	Track	1000000442
0.814396	um	Track	1000000443
0.372976	um	Track	1000000444
2.62608	um	Track	1000000445
0.496889	um	Track	1000000446
0.934077	um	Track	1000000447
1.00107	um	Track	1000000448
0.601098	um	Track	1000000449
0.954797	um	Track	1000000450
1.40875	um	Track	1000000451
0.539698	um	Track	1000000452
0.451465	um	Track	1000000453
0.430245	um	Track	1000000454
1.09342	um	Track	1000000455
0.389162	um	Track	1000000456
0.33168	um	Track	1000000457
0.730727	um	Track	1000000458
1.13046	um	Track	1000000459
0.707588	um	Track	1000000460
0.80001	um	Track	1000000461
0.779488	um	Track	1000000462
0.341667	um	Track	1000000463
0.486733	um	Track	1000000464
0.782721	um	Track	1000000465
0.404955	um	Track	1000000466
0.964688	um	Track	1000000467
0.52689	um	Track	1000000468
0.355465	um	Track	1000000469
0.929866	um	Track	1000000470
1.14036	um	Track	1000000471
1.12533	um	Track	1000000472
0.797659	um	Track	1000000473
0.407579	um	Track	1000000474
1.00851	um	Track	1000000475
0.160377	um	Track	1000000476
0.537696	um	Track	1000000477
1.64555	um	Track	1000000478
0.404292	um	Track	1000000479
0.655527	um	Track	1000000480
0.804469	um	Track	1000000481
0.385084	um	Track	1000000482
1.86263	um	Track	1000000483
1.13548	um	Track	1000000484
0.701425	um	Track	1000000485
0.346755	um	Track	1000000486
1.10638	um	Track	1000000487
0.346083	um	Track	1000000488
0.684509	um	Track	1000000489
0.279959	um	Track	1000000490
0.436629	um	Track	1000000491
0.569568	um	Track	1000000492
1.96999	um	Track	1000000493
1.07797	um	Track	1000000494
1.62119	um	Track	1000000495
1.11832	um	Track	1000000496
0.765922	um	Track	1000000497
0.491184	um	Track	1000000498
1.15919	um	Track	1000000499
1.80201	um	Track	1000000500
1.0598	um	Track	1000000501
1.10657	um	Track	1000000502
0.657415	um	Track	1000000503
0.481862	um	Track	1000000504
0.72874	um	Track	1000000505
0.755926	um	Track	1000000506
0.896103	um	Track	1000000507
0.621521	um	Track	1000000508
0.198725	um	Track	1000000509
0.757214	um	Track	1000000510
0.439195	um	Track	1000000511
1.19699	um	Track	1000000512
0.830643	um	Track	1000000513
0.510674	um	Track	1000000514
0.854519	um	Track	1000000515
0.575234	um	Track	1000000516
0.64753	um	Track	1000000517
0.872608	um	Track	1000000518
0.579244	um	Track	1000000519
1.11725	um	Track	1000000520
0.702759	um	Track	1000000521
0.35112	um	Track	1000000522
0.783358	um	Track	1000000523
1.99423	um	Track	1000000524
0.824484	um	Track	1000000525
0.621449	um	Track	1000000526
0.802024	um	Track	1000000527
0.258422	um	Track	1000000528
1.34009	um	Track	1000000529
0.375574	um	Track	1000000530
0.369078	um	Track	1000000531
0.177295	um	Track	1000000532
0.35532	um	Track	1000000533
0.411847	um	Track	1000000534
0.479753	um	Track	1000000535
0.63763	um	Track	1000000536
0.278957	um	Track	1000000537
0.998786	um	Track	1000000538
0.394654	um	Track	1000000539
0.383574	um	Track	1000000540
0.564921	um	Track	1000000541
0.869446	um	Track	1000000542
1.02189	um	Track	1000000543
0.502991	um	Track	1000000544
0.79625	um	Track	1000000545
0.813697	um	Track	1000000546
0.602914	um	Track	1000000547
0.362723	um	Track	1000000548
0.694981	um	Track	1000000549
0.538067	um	Track	1000000550
0.292077	um	Track	1000000551
0.529127	um	Track	1000000552
1.02696	um	Track	1000000553
1.56232	um	Track	1000000554
0.845564	um	Track	1000000555
0.464852	um	Track	1000000556
1.04914	um	Track	1000000557
1.03489	um	Track	1000000558
0.306619	um	Track	1000000559
1.65172	um	Track	1000000560
0.828685	um	Track	1000000561
0.31639	um	Track	1000000562
1.07527	um	Track	1000000563
0.735662	um	Track	1000000564
0.423391	um	Track	1000000565
0.743484	um	Track	1000000566
0.627354	um	Track	1000000567
0.381838	um	Track	1000000568
0.307992	um	Track	1000000569
0.689789	um	Track	1000000570
0.311635	um	Track	1000000571
0.916901	um	Track	1000000572
0.920225	um	Track	1000000573
1.05285	um	Track	1000000574
0.608258	um	Track	1000000575
0.9281	um	Track	1000000576
0.531456	um	Track	1000000577
0.297975	um	Track	1000000578
0.606578	um	Track	1000000579
0.4089	um	Track	1000000580
0.726483	um	Track	1000000581
2.39622	um	Track	1000000582
0.690474	um	Track	1000000583
0.905655	um	Track	1000000584
0.797152	um	Track	1000000585
1.1377	um	Track	1000000586
0.41169	um	Track	1000000587
0.335095	um	Track	1000000588
0.49083	um	Track	1000000589
0.650918	um	Track	1000000590
0.705167	um	Track	1000000591
0.511731	um	Track	1000000592
0.8741	um	Track	1000000593
1.25517	um	Track	1000000594
0.374061	um	Track	1000000595
0.933146	um	Track	1000000596
0.535605	um	Track	1000000597
0.951262	um	Track	1000000598
0.432111	um	Track	1000000599
0.479547	um	Track	1000000600
0.490432	um	Track	1000000601
0.758717	um	Track	1000000602
1.11919	um	Track	1000000603
0.720626	um	Track	1000000604
0.2398	um	Track	1000000605
0.576053	um	Track	1000000606
0.577456	um	Track	1000000607
0.853887	um	Track	1000000608
0.779199	um	Track	1000000609
0.2882	um	Track	1000000610
0.389079	um	Track	1000000611
0.221307	um	Track	1000000612
0.531509	um	Track	1000000613
0.537399	um	Track	1000000614
0.966675	um	Track	1000000615
0.564317	um	Track	1000000616
0.762474	um	Track	1000000617
0.423843	um	Track	1000000618
0.465254	um	Track	1000000619
0.237301	um	Track	1000000620
0.683218	um	Track	1000000621
0.65318	um	Track	1000000622
0.229253	um	Track	1000000623
0.331302	um	Track	1000000624
0.249975	um	Track	1000000625
0.311876	um	Track	1000000626
0.174035	um	Track	1000000627
0.782187	um	Track	1000000628
0.381492	um	Track	1000000629
0.607642	um	Track	1000000630
0.520821	um	Track	1000000631
0.24492	um	Track	1000000632
0.708638	um	Track	1000000633
0.889119	um	Track	1000000634
0.789934	um	Track	1000000635
0.381738	um	Track	1000000636
0.401041	um	Track	1000000637
0.460058	um	Track	1000000638
1.50782	um	Track	1000000639
0.323447	um	Track	1000000640
0.311988	um	Track	1000000641
0.316131	um	Track	1000000642
0.688452	um	Track	1000000643
0.811288	um	Track	1000000644
1.26823	um	Track	1000000645
0.880026	um	Track	1000000646
0.353841	um	Track	1000000647
0.226883	um	Track	1000000648
0.946916	um	Track	1000000649
0.328862	um	Track	1000000650
0.81129	um	Track	1000000651
0.37059	um	Track	1000000652
0.590864	um	Track	1000000653
1.2407	um	Track	1000000654
0.202221	um	Track	1000000655
0.375375	um	Track	1000000656
0.33099	um	Track	1000000657
0.387247	um	Track	1000000658
0.816043	um	Track	1000000659
0.344223	um	Track	1000000660
0.449094	um	Track	1000000661
0.766814	um	Track	1000000662
0.379666	um	Track	1000000663
0.156268	um	Track	1000000664
1.45346	um	Track	1000000665
0.65648	um	Track	1000000666
0.279702	um	Track	1000000667
0.189434	um	Track	1000000668
0.536185	um	Track	1000000669
0.220556	um	Track	1000000670
0.614418	um	Track	1000000671
0.398134	um	Track	1000000672
0.240619	um	Track	1000000673
1.06646	um	Track	1000000674
0.358988	um	Track	1000000675
0.396512	um	Track	1000000676
0.319073	um	Track	1000000677
0.718713	um	Track	1000000678
0.453349	um	Track	1000000679
0.249196	um	Track	1000000680
