# Supplementary material for: Satb1 integrates DNA binding site geometry and torsional stress to differentially target nucleosome-dense regions
Source: Nat Commun. 2019 Jul 19;10:3221. doi: 10.1038/s41467-019-11118-8 (PMC6642133; doi:10.1038/s41467-019-11118-8)
Supplement: Supplementary file 10 — Source Data [file 41467_2019_11118_MOESM10_ESM.zip › Source data/Single Molecule Tracking/single molecule tracks/del HD analysis/PDZ-CUT1-CUT2-STABLE-A_1c14_TRIAL 2_Statistics/PDZ-CUT1-CUT2-STABLE-A_1c14_TRIAL 2_Track_Number_of_Fusions.csv]

Track Number of Fusions
====================
Track Number of Fusions	Unit	Category	ID
0		Track	1000000000
0		Track	1000000001
0		Track	1000000002
0		Track	1000000003
0		Track	1000000004
0		Track	1000000005
0		Track	1000000006
0		Track	1000000007
0		Track	1000000008
0		Track	1000000009
0		Track	1000000010
0		Track	1000000011
0		Track	1000000012
0		Track	1000000013
0		Track	1000000014
0		Track	1000000015
0		Track	1000000016
0		Track	1000000017
0		Track	1000000018
0		Track	1000000019
0		Track	1000000020
0		Track	1000000021
0		Track	1000000022
0		Track	1000000023
0		Track	1000000024
0		Track	1000000025
0		Track	1000000026
0		Track	1000000027
0		Track	1000000028
0		Track	1000000029
0		Track	1000000030
0		Track	1000000031
0		Track	1000000032
0		Track	1000000033
0		Track	1000000034
0		Track	1000000035
0		Track	1000000036
0		Track	1000000037
0		Track	1000000038
0		Track	1000000039
0		Track	1000000040
0		Track	1000000041
0		Track	1000000042
0		Track	1000000043
0		Track	1000000044
0		Track	1000000045
0		Track	1000000046
0		Track	1000000047
0		Track	1000000048
0		Track	1000000049
0		Track	1000000050
0		Track	1000000051
0		Track	1000000052
0		Track	1000000053
0		Track	1000000054
0		Track	1000000055
0		Track	1000000056
0		Track	1000000057
0		Track	1000000058
0		Track	1000000059
0		Track	1000000060
0		Track	1000000061
0		Track	1000000062
0		Track	1000000063
0		Track	1000000064
0		Track	1000000065
0		Track	1000000066
0		Track	1000000067
0		Track	1000000068
0		Track	1000000069
0		Track	1000000070
0		Track	1000000071
0		Track	1000000072
0		Track	1000000073
0		Track	1000000074
0		Track	1000000075
0		Track	1000000076
0		Track	1000000077
0		Track	1000000078
0		Track	1000000079
0		Track	1000000080
0		Track	1000000081
0		Track	1000000082
0		Track	1000000083
0		Track	1000000084
0		Track	1000000085
0		Track	1000000086
0		Track	1000000087
0		Track	1000000088
0		Track	1000000089
0		Track	1000000090
0		Track	1000000091
0		Track	1000000092
0		Track	1000000093
0		Track	1000000094
0		Track	1000000095
0		Track	1000000096
0		Track	1000000097
0		Track	1000000098
0		Track	1000000099
0		Track	1000000100
0		Track	1000000101
0		Track	1000000102
0		Track	1000000103
0		Track	1000000104
0		Track	1000000105
0		Track	1000000106
0		Track	1000000107
0		Track	1000000108
0		Track	1000000109
0		Track	1000000110
0		Track	1000000111
0		Track	1000000112
0		Track	1000000113
0		Track	1000000114
0		Track	1000000115
0		Track	1000000116
0		Track	1000000117
0		Track	1000000118
0		Track	1000000119
0		Track	1000000120
0		Track	1000000121
0		Track	1000000122
0		Track	1000000123
0		Track	1000000124
0		Track	1000000125
0		Track	1000000126
0		Track	1000000127
0		Track	1000000128
0		Track	1000000129
0		Track	1000000130
0		Track	1000000131
0		Track	1000000132
0		Track	1000000133
0		Track	1000000134
0		Track	1000000135
0		Track	1000000136
0		Track	1000000137
0		Track	1000000138
0		Track	1000000139
0		Track	1000000140
0		Track	1000000141
0		Track	1000000142
0		Track	1000000143
0		Track	1000000144
0		Track	1000000145
0		Track	1000000146
0		Track	1000000147
0		Track	1000000148
0		Track	1000000149
0		Track	1000000150
0		Track	1000000151
0		Track	1000000152
0		Track	1000000153
0		Track	1000000154
0		Track	1000000155
0		Track	1000000156
0		Track	1000000157
0		Track	1000000158
0		Track	1000000159
0		Track	1000000160
0		Track	1000000161
0		Track	1000000162
0		Track	1000000163
0		Track	1000000164
0		Track	1000000165
0		Track	1000000166
0		Track	1000000167
0		Track	1000000168
0		Track	1000000169
0		Track	1000000170
0		Track	1000000171
0		Track	1000000172
0		Track	1000000173
0		Track	1000000174
0		Track	1000000175
0		Track	1000000176
0		Track	1000000177
0		Track	1000000178
0		Track	1000000179
0		Track	1000000180
0		Track	1000000181
0		Track	1000000182
0		Track	1000000183
0		Track	1000000184
0		Track	1000000185
0		Track	1000000186
0		Track	1000000187
0		Track	1000000188
0		Track	1000000189
0		Track	1000000190
0		Track	1000000191
0		Track	1000000192
0		Track	1000000193
0		Track	1000000194
0		Track	1000000195
0		Track	1000000196
0		Track	1000000197
0		Track	1000000198
0		Track	1000000199
0		Track	1000000200
0		Track	1000000201
0		Track	1000000202
0		Track	1000000203
0		Track	1000000204
0		Track	1000000205
0		Track	1000000206
0		Track	1000000207
0		Track	1000000208
0		Track	1000000209
0		Track	1000000210
0		Track	1000000211
0		Track	1000000212
0		Track	1000000213
0		Track	1000000214
0		Track	1000000215
0		Track	1000000216
0		Track	1000000217
0		Track	1000000218
0		Track	1000000219
0		Track	1000000220
0		Track	1000000221
0		Track	1000000222
0		Track	1000000223
0		Track	1000000224
0		Track	1000000225
0		Track	1000000226
0		Track	1000000227
0		Track	1000000228
0		Track	1000000229
0		Track	1000000230
0		Track	1000000231
0		Track	1000000232
0		Track	1000000233
0		Track	1000000234
0		Track	1000000235
0		Track	1000000236
0		Track	1000000237
0		Track	1000000238
0		Track	1000000239
0		Track	1000000240
0		Track	1000000241
0		Track	1000000242
0		Track	1000000243
0		Track	1000000244
0		Track	1000000245
0		Track	1000000246
0		Track	1000000247
0		Track	1000000248
0		Track	1000000249
0		Track	1000000250
0		Track	1000000251
0		Track	1000000252
0		Track	1000000253
0		Track	1000000254
0		Track	1000000255
0		Track	1000000256
0		Track	1000000257
0		Track	1000000258
0		Track	1000000259
0		Track	1000000260
0		Track	1000000261
0		Track	1000000262
0		Track	1000000263
0		Track	1000000264
0		Track	1000000265
0		Track	1000000266
0		Track	1000000267
0		Track	1000000268
0		Track	1000000269
0		Track	1000000270
0		Track	1000000271
0		Track	1000000272
0		Track	1000000273
0		Track	1000000274
0		Track	1000000275
0		Track	1000000276
0		Track	1000000277
0		Track	1000000278
0		Track	1000000279
0		Track	1000000280
0		Track	1000000281
0		Track	1000000282
0		Track	1000000283
0		Track	1000000284
0		Track	1000000285
0		Track	1000000286
0		Track	1000000287
0		Track	1000000288
0		Track	1000000289
0		Track	1000000290
0		Track	1000000291
0		Track	1000000292
0		Track	1000000293
0		Track	1000000294
0		Track	1000000295
0		Track	1000000296
0		Track	1000000297
0		Track	1000000298
0		Track	1000000299
0		Track	1000000300
0		Track	1000000301
0		Track	1000000302
0		Track	1000000303
0		Track	1000000304
0		Track	1000000305
0		Track	1000000306
0		Track	1000000307
0		Track	1000000308
0		Track	1000000309
0		Track	1000000310
0		Track	1000000311
0		Track	1000000312
0		Track	1000000313
0		Track	1000000314
0		Track	1000000315
0		Track	1000000316
0		Track	1000000317
0		Track	1000000318
0		Track	1000000319
0		Track	1000000320
0		Track	1000000321
0		Track	1000000322
0		Track	1000000323
0		Track	1000000324
0		Track	1000000325
0		Track	1000000326
0		Track	1000000327
0		Track	1000000328
0		Track	1000000329
0		Track	1000000330
0		Track	1000000331
0		Track	1000000332
0		Track	1000000333
0		Track	1000000334
0		Track	1000000335
0		Track	1000000336
0		Track	1000000337
0		Track	1000000338
0		Track	1000000339
0		Track	1000000340
0		Track	1000000341
0		Track	1000000342
0		Track	1000000343
0		Track	1000000344
0		Track	1000000345
0		Track	1000000346
0		Track	1000000347
0		Track	1000000348
0		Track	1000000349
0		Track	1000000350
0		Track	1000000351
0		Track	1000000352
0		Track	1000000353
0		Track	1000000354
0		Track	1000000355
0		Track	1000000356
0		Track	1000000357
0		Track	1000000358
0		Track	1000000359
0		Track	1000000360
0		Track	1000000361
0		Track	1000000362
0		Track	1000000363
0		Track	1000000364
0		Track	1000000365
0		Track	1000000366
0		Track	1000000367
0		Track	1000000368
0		Track	1000000369
0		Track	1000000370
0		Track	1000000371
0		Track	1000000372
0		Track	1000000373
0		Track	1000000374
0		Track	1000000375
0		Track	1000000376
0		Track	1000000377
0		Track	1000000378
0		Track	1000000379
0		Track	1000000380
0		Track	1000000381
0		Track	1000000382
0		Track	1000000383
0		Track	1000000384
0		Track	1000000385
0		Track	1000000386
0		Track	1000000387
0		Track	1000000388
0		Track	1000000389
0		Track	1000000390
0		Track	1000000391
0		Track	1000000392
0		Track	1000000393
0		Track	1000000394
0		Track	1000000395
0		Track	1000000396
0		Track	1000000397
0		Track	1000000398
0		Track	1000000399
0		Track	1000000400
0		Track	1000000401
0		Track	1000000402
0		Track	1000000403
0		Track	1000000404
0		Track	1000000405
0		Track	1000000406
0		Track	1000000407
0		Track	1000000408
0		Track	1000000409
0		Track	1000000410
0		Track	1000000411
0		Track	1000000412
0		Track	1000000413
0		Track	1000000414
0		Track	1000000415
0		Track	1000000416
0		Track	1000000417
0		Track	1000000418
0		Track	1000000419
0		Track	1000000420
0		Track	1000000421
0		Track	1000000422
0		Track	1000000423
0		Track	1000000424
0		Track	1000000425
0		Track	1000000426
0		Track	1000000427
0		Track	1000000428
0		Track	1000000429
0		Track	1000000430
0		Track	1000000431
0		Track	1000000432
0		Track	1000000433
0		Track	1000000434
0		Track	1000000435
0		Track	1000000436
0		Track	1000000437
0		Track	1000000438
0		Track	1000000439
0		Track	1000000440
0		Track	1000000441
0		Track	1000000442
0		Track	1000000443
0		Track	1000000444
0		Track	1000000445
0		Track	1000000446
0		Track	1000000447
0		Track	1000000448
0		Track	1000000449
0		Track	1000000450
0		Track	1000000451
0		Track	1000000452
0		Track	1000000453
0		Track	1000000454
0		Track	1000000455
0		Track	1000000456
0		Track	1000000457
0		Track	1000000458
0		Track	1000000459
0		Track	1000000460
0		Track	1000000461
0		Track	1000000462
0		Track	1000000463
0		Track	1000000464
0		Track	1000000465
0		Track	1000000466
0		Track	1000000467
0		Track	1000000468
0		Track	1000000469
0		Track	1000000470
0		Track	1000000471
0		Track	1000000472
0		Track	1000000473
0		Track	1000000474
0		Track	1000000475
0		Track	1000000476
0		Track	1000000477
0		Track	1000000478
0		Track	1000000479
0		Track	1000000480
0		Track	1000000481
0		Track	1000000482
0		Track	1000000483
0		Track	1000000484
0		Track	1000000485
0		Track	1000000486
0		Track	1000000487
0		Track	1000000488
0		Track	1000000489
0		Track	1000000490
0		Track	1000000491
0		Track	1000000492
0		Track	1000000493
0		Track	1000000494
0		Track	1000000495
0		Track	1000000496
0		Track	1000000497
0		Track	1000000498
0		Track	1000000499
0		Track	1000000500
0		Track	1000000501
0		Track	1000000502
0		Track	1000000503
0		Track	1000000504
0		Track	1000000505
0		Track	1000000506
0		Track	1000000507
0		Track	1000000508
0		Track	1000000509
0		Track	1000000510
0		Track	1000000511
0		Track	1000000512
0		Track	1000000513
0		Track	1000000514
0		Track	1000000515
0		Track	1000000516
0		Track	1000000517
0		Track	1000000518
0		Track	1000000519
0		Track	1000000520
0		Track	1000000521
0		Track	1000000522
0		Track	1000000523
0		Track	1000000524
0		Track	1000000525
0		Track	1000000526
0		Track	1000000527
0		Track	1000000528
0		Track	1000000529
0		Track	1000000530
0		Track	1000000531
0		Track	1000000532
0		Track	1000000533
0		Track	1000000534
0		Track	1000000535
0		Track	1000000536
0		Track	1000000537
0		Track	1000000538
0		Track	1000000539
0		Track	1000000540
0		Track	1000000541
0		Track	1000000542
0		Track	1000000543
0		Track	1000000544
0		Track	1000000545
0		Track	1000000546
0		Track	1000000547
0		Track	1000000548
0		Track	1000000549
0		Track	1000000550
0		Track	1000000551
0		Track	1000000552
0		Track	1000000553
0		Track	1000000554
0		Track	1000000555
0		Track	1000000556
0		Track	1000000557
0		Track	1000000558
0		Track	1000000559
0		Track	1000000560
0		Track	1000000561
0		Track	1000000562
0		Track	1000000563
0		Track	1000000564
0		Track	1000000565
0		Track	1000000566
0		Track	1000000567
0		Track	1000000568
0		Track	1000000569
0		Track	1000000570
0		Track	1000000571
0		Track	1000000572
0		Track	1000000573
0		Track	1000000574
0		Track	1000000575
0		Track	1000000576
0		Track	1000000577
0		Track	1000000578
0		Track	1000000579
0		Track	1000000580
0		Track	1000000581
0		Track	1000000582
0		Track	1000000583
0		Track	1000000584
0		Track	1000000585
0		Track	1000000586
0		Track	1000000587
0		Track	1000000588
0		Track	1000000589
0		Track	1000000590
0		Track	1000000591
0		Track	1000000592
0		Track	1000000593
0		Track	1000000594
0		Track	1000000595
0		Track	1000000596
0		Track	1000000597
0		Track	1000000598
0		Track	1000000599
0		Track	1000000600
0		Track	1000000601
0		Track	1000000602
0		Track	1000000603
0		Track	1000000604
0		Track	1000000605
0		Track	1000000606
0		Track	1000000607
0		Track	1000000608
0		Track	1000000609
0		Track	1000000610
0		Track	1000000611
0		Track	1000000612
0		Track	1000000613
0		Track	1000000614
0		Track	1000000615
0		Track	1000000616
0		Track	1000000617
0		Track	1000000618
0		Track	1000000619
0		Track	1000000620
0		Track	1000000621
0		Track	1000000622
0		Track	1000000623
0		Track	1000000624
0		Track	1000000625
0		Track	1000000626
0		Track	1000000627
0		Track	1000000628
0		Track	1000000629
0		Track	1000000630
0		Track	1000000631
0		Track	1000000632
0		Track	1000000633
0		Track	1000000634
0		Track	1000000635
0		Track	1000000636
0		Track	1000000637
0		Track	1000000638
0		Track	1000000639
0		Track	1000000640
0		Track	1000000641
0		Track	1000000642
0		Track	1000000643
0		Track	1000000644
0		Track	1000000645
0		Track	1000000646
0		Track	1000000647
0		Track	1000000648
0		Track	1000000649
0		Track	1000000650
0		Track	1000000651
0		Track	1000000652
0		Track	1000000653
0		Track	1000000654
0		Track	1000000655
0		Track	1000000656
0		Track	1000000657
0		Track	1000000658
0		Track	1000000659
0		Track	1000000660
0		Track	1000000661
0		Track	1000000662
0		Track	1000000663
0		Track	1000000664
0		Track	1000000665
0		Track	1000000666
0		Track	1000000667
0		Track	1000000668
0		Track	1000000669
0		Track	1000000670
0		Track	1000000671
0		Track	1000000672
0		Track	1000000673
0		Track	1000000674
0		Track	1000000675
0		Track	1000000676
0		Track	1000000677
0		Track	1000000678
0		Track	1000000679
0		Track	1000000680
