# Supplementary material for: Satb1 integrates DNA binding site geometry and torsional stress to differentially target nucleosome-dense regions
Source: Nat Commun. 2019 Jul 19;10:3221. doi: 10.1038/s41467-019-11118-8 (PMC6642133; doi:10.1038/s41467-019-11118-8)
Supplement: Supplementary file 10 — Source Data [file 41467_2019_11118_MOESM10_ESM.zip › Source data/Single Molecule Tracking/single molecule tracks/del HD analysis/PDZ-CUT1-CUT2-STABLE-A_1c14_TRIAL 2_Statistics/PDZ-CUT1-CUT2-STABLE-A_1c14_TRIAL 2_Track_Number_Of_Generations.csv]

Track Number Of Generations
====================
Track Number Of Generations	Unit	Category	ID
1		Track	1000000000
1		Track	1000000001
1		Track	1000000002
1		Track	1000000003
1		Track	1000000004
1		Track	1000000005
1		Track	1000000006
1		Track	1000000007
1		Track	1000000008
1		Track	1000000009
1		Track	1000000010
1		Track	1000000011
1		Track	1000000012
1		Track	1000000013
1		Track	1000000014
1		Track	1000000015
1		Track	1000000016
1		Track	1000000017
1		Track	1000000018
1		Track	1000000019
1		Track	1000000020
1		Track	1000000021
1		Track	1000000022
1		Track	1000000023
1		Track	1000000024
1		Track	1000000025
1		Track	1000000026
1		Track	1000000027
1		Track	1000000028
1		Track	1000000029
1		Track	1000000030
1		Track	1000000031
1		Track	1000000032
1		Track	1000000033
1		Track	1000000034
1		Track	1000000035
1		Track	1000000036
1		Track	1000000037
1		Track	1000000038
1		Track	1000000039
1		Track	1000000040
1		Track	1000000041
1		Track	1000000042
1		Track	1000000043
1		Track	1000000044
1		Track	1000000045
1		Track	1000000046
1		Track	1000000047
1		Track	1000000048
1		Track	1000000049
1		Track	1000000050
1		Track	1000000051
1		Track	1000000052
1		Track	1000000053
1		Track	1000000054
1		Track	1000000055
1		Track	1000000056
1		Track	1000000057
1		Track	1000000058
1		Track	1000000059
1		Track	1000000060
1		Track	1000000061
1		Track	1000000062
1		Track	1000000063
1		Track	1000000064
1		Track	1000000065
1		Track	1000000066
1		Track	1000000067
1		Track	1000000068
1		Track	1000000069
1		Track	1000000070
1		Track	1000000071
1		Track	1000000072
1		Track	1000000073
1		Track	1000000074
1		Track	1000000075
1		Track	1000000076
1		Track	1000000077
1		Track	1000000078
1		Track	1000000079
1		Track	1000000080
1		Track	1000000081
1		Track	1000000082
1		Track	1000000083
1		Track	1000000084
1		Track	1000000085
1		Track	1000000086
1		Track	1000000087
1		Track	1000000088
1		Track	1000000089
1		Track	1000000090
1		Track	1000000091
1		Track	1000000092
1		Track	1000000093
1		Track	1000000094
1		Track	1000000095
1		Track	1000000096
1		Track	1000000097
1		Track	1000000098
1		Track	1000000099
1		Track	1000000100
1		Track	1000000101
1		Track	1000000102
1		Track	1000000103
1		Track	1000000104
1		Track	1000000105
1		Track	1000000106
1		Track	1000000107
1		Track	1000000108
1		Track	1000000109
1		Track	1000000110
1		Track	1000000111
1		Track	1000000112
1		Track	1000000113
1		Track	1000000114
1		Track	1000000115
1		Track	1000000116
1		Track	1000000117
1		Track	1000000118
1		Track	1000000119
1		Track	1000000120
1		Track	1000000121
1		Track	1000000122
1		Track	1000000123
1		Track	1000000124
1		Track	1000000125
1		Track	1000000126
1		Track	1000000127
1		Track	1000000128
1		Track	1000000129
1		Track	1000000130
1		Track	1000000131
1		Track	1000000132
1		Track	1000000133
1		Track	1000000134
1		Track	1000000135
1		Track	1000000136
1		Track	1000000137
1		Track	1000000138
1		Track	1000000139
1		Track	1000000140
1		Track	1000000141
1		Track	1000000142
1		Track	1000000143
1		Track	1000000144
1		Track	1000000145
1		Track	1000000146
1		Track	1000000147
1		Track	1000000148
1		Track	1000000149
1		Track	1000000150
1		Track	1000000151
1		Track	1000000152
1		Track	1000000153
1		Track	1000000154
1		Track	1000000155
1		Track	1000000156
1		Track	1000000157
1		Track	1000000158
1		Track	1000000159
1		Track	1000000160
1		Track	1000000161
1		Track	1000000162
1		Track	1000000163
1		Track	1000000164
1		Track	1000000165
1		Track	1000000166
1		Track	1000000167
1		Track	1000000168
1		Track	1000000169
1		Track	1000000170
1		Track	1000000171
1		Track	1000000172
1		Track	1000000173
1		Track	1000000174
1		Track	1000000175
1		Track	1000000176
1		Track	1000000177
1		Track	1000000178
1		Track	1000000179
1		Track	1000000180
1		Track	1000000181
1		Track	1000000182
1		Track	1000000183
1		Track	1000000184
1		Track	1000000185
1		Track	1000000186
1		Track	1000000187
1		Track	1000000188
1		Track	1000000189
1		Track	1000000190
1		Track	1000000191
1		Track	1000000192
1		Track	1000000193
1		Track	1000000194
1		Track	1000000195
1		Track	1000000196
1		Track	1000000197
1		Track	1000000198
1		Track	1000000199
1		Track	1000000200
1		Track	1000000201
1		Track	1000000202
1		Track	1000000203
1		Track	1000000204
1		Track	1000000205
1		Track	1000000206
1		Track	1000000207
1		Track	1000000208
1		Track	1000000209
1		Track	1000000210
1		Track	1000000211
1		Track	1000000212
1		Track	1000000213
1		Track	1000000214
1		Track	1000000215
1		Track	1000000216
1		Track	1000000217
1		Track	1000000218
1		Track	1000000219
1		Track	1000000220
1		Track	1000000221
1		Track	1000000222
1		Track	1000000223
1		Track	1000000224
1		Track	1000000225
1		Track	1000000226
1		Track	1000000227
1		Track	1000000228
1		Track	1000000229
1		Track	1000000230
1		Track	1000000231
1		Track	1000000232
1		Track	1000000233
1		Track	1000000234
1		Track	1000000235
1		Track	1000000236
1		Track	1000000237
1		Track	1000000238
1		Track	1000000239
1		Track	1000000240
1		Track	1000000241
1		Track	1000000242
1		Track	1000000243
1		Track	1000000244
1		Track	1000000245
1		Track	1000000246
1		Track	1000000247
1		Track	1000000248
1		Track	1000000249
1		Track	1000000250
1		Track	1000000251
1		Track	1000000252
1		Track	1000000253
1		Track	1000000254
1		Track	1000000255
1		Track	1000000256
1		Track	1000000257
1		Track	1000000258
1		Track	1000000259
1		Track	1000000260
1		Track	1000000261
1		Track	1000000262
1		Track	1000000263
1		Track	1000000264
1		Track	1000000265
1		Track	1000000266
1		Track	1000000267
1		Track	1000000268
1		Track	1000000269
1		Track	1000000270
1		Track	1000000271
1		Track	1000000272
1		Track	1000000273
1		Track	1000000274
1		Track	1000000275
1		Track	1000000276
1		Track	1000000277
1		Track	1000000278
1		Track	1000000279
1		Track	1000000280
1		Track	1000000281
1		Track	1000000282
1		Track	1000000283
1		Track	1000000284
1		Track	1000000285
1		Track	1000000286
1		Track	1000000287
1		Track	1000000288
1		Track	1000000289
1		Track	1000000290
1		Track	1000000291
1		Track	1000000292
1		Track	1000000293
1		Track	1000000294
1		Track	1000000295
1		Track	1000000296
1		Track	1000000297
1		Track	1000000298
1		Track	1000000299
1		Track	1000000300
1		Track	1000000301
1		Track	1000000302
1		Track	1000000303
1		Track	1000000304
1		Track	1000000305
1		Track	1000000306
1		Track	1000000307
1		Track	1000000308
1		Track	1000000309
1		Track	1000000310
1		Track	1000000311
1		Track	1000000312
1		Track	1000000313
1		Track	1000000314
1		Track	1000000315
1		Track	1000000316
1		Track	1000000317
1		Track	1000000318
1		Track	1000000319
1		Track	1000000320
1		Track	1000000321
1		Track	1000000322
1		Track	1000000323
1		Track	1000000324
1		Track	1000000325
1		Track	1000000326
1		Track	1000000327
1		Track	1000000328
1		Track	1000000329
1		Track	1000000330
1		Track	1000000331
1		Track	1000000332
1		Track	1000000333
1		Track	1000000334
1		Track	1000000335
1		Track	1000000336
1		Track	1000000337
1		Track	1000000338
1		Track	1000000339
1		Track	1000000340
1		Track	1000000341
1		Track	1000000342
1		Track	1000000343
1		Track	1000000344
1		Track	1000000345
1		Track	1000000346
1		Track	1000000347
1		Track	1000000348
1		Track	1000000349
1		Track	1000000350
1		Track	1000000351
1		Track	1000000352
1		Track	1000000353
1		Track	1000000354
1		Track	1000000355
1		Track	1000000356
1		Track	1000000357
1		Track	1000000358
1		Track	1000000359
1		Track	1000000360
1		Track	1000000361
1		Track	1000000362
1		Track	1000000363
1		Track	1000000364
1		Track	1000000365
1		Track	1000000366
1		Track	1000000367
1		Track	1000000368
1		Track	1000000369
1		Track	1000000370
1		Track	1000000371
1		Track	1000000372
1		Track	1000000373
1		Track	1000000374
1		Track	1000000375
1		Track	1000000376
1		Track	1000000377
1		Track	1000000378
1		Track	1000000379
1		Track	1000000380
1		Track	1000000381
1		Track	1000000382
1		Track	1000000383
1		Track	1000000384
1		Track	1000000385
1		Track	1000000386
1		Track	1000000387
1		Track	1000000388
1		Track	1000000389
1		Track	1000000390
1		Track	1000000391
1		Track	1000000392
1		Track	1000000393
1		Track	1000000394
1		Track	1000000395
1		Track	1000000396
1		Track	1000000397
1		Track	1000000398
1		Track	1000000399
1		Track	1000000400
1		Track	1000000401
1		Track	1000000402
1		Track	1000000403
1		Track	1000000404
1		Track	1000000405
1		Track	1000000406
1		Track	1000000407
1		Track	1000000408
1		Track	1000000409
1		Track	1000000410
1		Track	1000000411
1		Track	1000000412
1		Track	1000000413
1		Track	1000000414
1		Track	1000000415
1		Track	1000000416
1		Track	1000000417
1		Track	1000000418
1		Track	1000000419
1		Track	1000000420
1		Track	1000000421
1		Track	1000000422
1		Track	1000000423
1		Track	1000000424
1		Track	1000000425
1		Track	1000000426
1		Track	1000000427
1		Track	1000000428
1		Track	1000000429
1		Track	1000000430
1		Track	1000000431
1		Track	1000000432
1		Track	1000000433
1		Track	1000000434
1		Track	1000000435
1		Track	1000000436
1		Track	1000000437
1		Track	1000000438
1		Track	1000000439
1		Track	1000000440
1		Track	1000000441
1		Track	1000000442
1		Track	1000000443
1		Track	1000000444
1		Track	1000000445
1		Track	1000000446
1		Track	1000000447
1		Track	1000000448
1		Track	1000000449
1		Track	1000000450
1		Track	1000000451
1		Track	1000000452
1		Track	1000000453
1		Track	1000000454
1		Track	1000000455
1		Track	1000000456
1		Track	1000000457
1		Track	1000000458
1		Track	1000000459
1		Track	1000000460
1		Track	1000000461
1		Track	1000000462
1		Track	1000000463
1		Track	1000000464
1		Track	1000000465
1		Track	1000000466
1		Track	1000000467
1		Track	1000000468
1		Track	1000000469
1		Track	1000000470
1		Track	1000000471
1		Track	1000000472
1		Track	1000000473
1		Track	1000000474
1		Track	1000000475
1		Track	1000000476
1		Track	1000000477
1		Track	1000000478
1		Track	1000000479
1		Track	1000000480
1		Track	1000000481
1		Track	1000000482
1		Track	1000000483
1		Track	1000000484
1		Track	1000000485
1		Track	1000000486
1		Track	1000000487
1		Track	1000000488
1		Track	1000000489
1		Track	1000000490
1		Track	1000000491
1		Track	1000000492
1		Track	1000000493
1		Track	1000000494
1		Track	1000000495
1		Track	1000000496
1		Track	1000000497
1		Track	1000000498
1		Track	1000000499
1		Track	1000000500
1		Track	1000000501
1		Track	1000000502
1		Track	1000000503
1		Track	1000000504
1		Track	1000000505
1		Track	1000000506
1		Track	1000000507
1		Track	1000000508
1		Track	1000000509
1		Track	1000000510
1		Track	1000000511
1		Track	1000000512
1		Track	1000000513
1		Track	1000000514
1		Track	1000000515
1		Track	1000000516
1		Track	1000000517
1		Track	1000000518
1		Track	1000000519
1		Track	1000000520
1		Track	1000000521
1		Track	1000000522
1		Track	1000000523
1		Track	1000000524
1		Track	1000000525
1		Track	1000000526
1		Track	1000000527
1		Track	1000000528
1		Track	1000000529
1		Track	1000000530
1		Track	1000000531
1		Track	1000000532
1		Track	1000000533
1		Track	1000000534
1		Track	1000000535
1		Track	1000000536
1		Track	1000000537
1		Track	1000000538
1		Track	1000000539
1		Track	1000000540
1		Track	1000000541
1		Track	1000000542
1		Track	1000000543
1		Track	1000000544
1		Track	1000000545
1		Track	1000000546
1		Track	1000000547
1		Track	1000000548
1		Track	1000000549
1		Track	1000000550
1		Track	1000000551
1		Track	1000000552
1		Track	1000000553
1		Track	1000000554
1		Track	1000000555
1		Track	1000000556
1		Track	1000000557
1		Track	1000000558
1		Track	1000000559
1		Track	1000000560
1		Track	1000000561
1		Track	1000000562
1		Track	1000000563
1		Track	1000000564
1		Track	1000000565
1		Track	1000000566
1		Track	1000000567
1		Track	1000000568
1		Track	1000000569
1		Track	1000000570
1		Track	1000000571
1		Track	1000000572
1		Track	1000000573
1		Track	1000000574
1		Track	1000000575
1		Track	1000000576
1		Track	1000000577
1		Track	1000000578
1		Track	1000000579
1		Track	1000000580
1		Track	1000000581
1		Track	1000000582
1		Track	1000000583
1		Track	1000000584
1		Track	1000000585
1		Track	1000000586
1		Track	1000000587
1		Track	1000000588
1		Track	1000000589
1		Track	1000000590
1		Track	1000000591
1		Track	1000000592
1		Track	1000000593
1		Track	1000000594
1		Track	1000000595
1		Track	1000000596
1		Track	1000000597
1		Track	1000000598
1		Track	1000000599
1		Track	1000000600
1		Track	1000000601
1		Track	1000000602
1		Track	1000000603
1		Track	1000000604
1		Track	1000000605
1		Track	1000000606
1		Track	1000000607
1		Track	1000000608
1		Track	1000000609
1		Track	1000000610
1		Track	1000000611
1		Track	1000000612
1		Track	1000000613
1		Track	1000000614
1		Track	1000000615
1		Track	1000000616
1		Track	1000000617
1		Track	1000000618
1		Track	1000000619
1		Track	1000000620
1		Track	1000000621
1		Track	1000000622
1		Track	1000000623
1		Track	1000000624
1		Track	1000000625
1		Track	1000000626
1		Track	1000000627
1		Track	1000000628
1		Track	1000000629
1		Track	1000000630
1		Track	1000000631
1		Track	1000000632
1		Track	1000000633
1		Track	1000000634
1		Track	1000000635
1		Track	1000000636
1		Track	1000000637
1		Track	1000000638
1		Track	1000000639
1		Track	1000000640
1		Track	1000000641
1		Track	1000000642
1		Track	1000000643
1		Track	1000000644
1		Track	1000000645
1		Track	1000000646
1		Track	1000000647
1		Track	1000000648
1		Track	1000000649
1		Track	1000000650
1		Track	1000000651
1		Track	1000000652
1		Track	1000000653
1		Track	1000000654
1		Track	1000000655
1		Track	1000000656
1		Track	1000000657
1		Track	1000000658
1		Track	1000000659
1		Track	1000000660
1		Track	1000000661
1		Track	1000000662
1		Track	1000000663
1		Track	1000000664
1		Track	1000000665
1		Track	1000000666
1		Track	1000000667
1		Track	1000000668
1		Track	1000000669
1		Track	1000000670
1		Track	1000000671
1		Track	1000000672
1		Track	1000000673
1		Track	1000000674
1		Track	1000000675
1		Track	1000000676
1		Track	1000000677
1		Track	1000000678
1		Track	1000000679
1		Track	1000000680
