# Supplementary material for: Satb1 integrates DNA binding site geometry and torsional stress to differentially target nucleosome-dense regions
Source: Nat Commun. 2019 Jul 19;10:3221. doi: 10.1038/s41467-019-11118-8 (PMC6642133; doi:10.1038/s41467-019-11118-8)
Supplement: Supplementary file 10 — Source Data [file 41467_2019_11118_MOESM10_ESM.zip › Source data/Single Molecule Tracking/single molecule tracks/del HD analysis/PDZ-CUT1-CUT2-STABLE-A_1c14_TRIAL 2_Statistics/PDZ-CUT1-CUT2-STABLE-A_1c14_TRIAL 2_Track_Number_of_Spots.csv]

Track Number of Spots
====================
Track Number of Spots	Unit	Category	ID
9		Track	1000000000
16		Track	1000000001
14		Track	1000000002
30		Track	1000000003
15		Track	1000000004
19		Track	1000000005
10		Track	1000000006
14		Track	1000000007
11		Track	1000000008
28		Track	1000000009
17		Track	1000000010
12		Track	1000000011
18		Track	1000000012
16		Track	1000000013
11		Track	1000000014
14		Track	1000000015
17		Track	1000000016
22		Track	1000000017
34		Track	1000000018
21		Track	1000000019
29		Track	1000000020
63		Track	1000000021
26		Track	1000000022
22		Track	1000000023
19		Track	1000000024
13		Track	1000000025
14		Track	1000000026
12		Track	1000000027
34		Track	1000000028
29		Track	1000000029
15		Track	1000000030
10		Track	1000000031
10		Track	1000000032
92		Track	1000000033
11		Track	1000000034
10		Track	1000000035
55		Track	1000000036
11		Track	1000000037
10		Track	1000000038
25		Track	1000000039
14		Track	1000000040
27		Track	1000000041
9		Track	1000000042
13		Track	1000000043
20		Track	1000000044
10		Track	1000000045
32		Track	1000000046
19		Track	1000000047
20		Track	1000000048
12		Track	1000000049
14		Track	1000000050
13		Track	1000000051
15		Track	1000000052
51		Track	1000000053
11		Track	1000000054
8		Track	1000000055
11		Track	1000000056
21		Track	1000000057
13		Track	1000000058
11		Track	1000000059
12		Track	1000000060
12		Track	1000000061
11		Track	1000000062
10		Track	1000000063
26		Track	1000000064
13		Track	1000000065
37		Track	1000000066
17		Track	1000000067
10		Track	1000000068
10		Track	1000000069
15		Track	1000000070
11		Track	1000000071
11		Track	1000000072
15		Track	1000000073
18		Track	1000000074
20		Track	1000000075
11		Track	1000000076
10		Track	1000000077
13		Track	1000000078
11		Track	1000000079
11		Track	1000000080
83		Track	1000000081
18		Track	1000000082
18		Track	1000000083
12		Track	1000000084
11		Track	1000000085
13		Track	1000000086
15		Track	1000000087
13		Track	1000000088
11		Track	1000000089
138		Track	1000000090
16		Track	1000000091
34		Track	1000000092
11		Track	1000000093
36		Track	1000000094
8		Track	1000000095
12		Track	1000000096
13		Track	1000000097
16		Track	1000000098
10		Track	1000000099
37		Track	1000000100
22		Track	1000000101
24		Track	1000000102
15		Track	1000000103
12		Track	1000000104
13		Track	1000000105
20		Track	1000000106
19		Track	1000000107
15		Track	1000000108
14		Track	1000000109
41		Track	1000000110
11		Track	1000000111
17		Track	1000000112
11		Track	1000000113
15		Track	1000000114
17		Track	1000000115
14		Track	1000000116
65		Track	1000000117
16		Track	1000000118
13		Track	1000000119
54		Track	1000000120
13		Track	1000000121
9		Track	1000000122
20		Track	1000000123
13		Track	1000000124
32		Track	1000000125
17		Track	1000000126
28		Track	1000000127
117		Track	1000000128
18		Track	1000000129
15		Track	1000000130
11		Track	1000000131
18		Track	1000000132
20		Track	1000000133
12		Track	1000000134
12		Track	1000000135
9		Track	1000000136
20		Track	1000000137
10		Track	1000000138
46		Track	1000000139
11		Track	1000000140
22		Track	1000000141
12		Track	1000000142
11		Track	1000000143
11		Track	1000000144
11		Track	1000000145
22		Track	1000000146
13		Track	1000000147
16		Track	1000000148
21		Track	1000000149
41		Track	1000000150
19		Track	1000000151
9		Track	1000000152
10		Track	1000000153
16		Track	1000000154
99		Track	1000000155
10		Track	1000000156
9		Track	1000000157
12		Track	1000000158
10		Track	1000000159
11		Track	1000000160
20		Track	1000000161
12		Track	1000000162
11		Track	1000000163
13		Track	1000000164
7		Track	1000000165
73		Track	1000000166
13		Track	1000000167
48		Track	1000000168
16		Track	1000000169
10		Track	1000000170
20		Track	1000000171
24		Track	1000000172
19		Track	1000000173
8		Track	1000000174
23		Track	1000000175
17		Track	1000000176
14		Track	1000000177
16		Track	1000000178
12		Track	1000000179
13		Track	1000000180
15		Track	1000000181
13		Track	1000000182
9		Track	1000000183
13		Track	1000000184
12		Track	1000000185
13		Track	1000000186
11		Track	1000000187
12		Track	1000000188
12		Track	1000000189
9		Track	1000000190
16		Track	1000000191
19		Track	1000000192
9		Track	1000000193
9		Track	1000000194
12		Track	1000000195
14		Track	1000000196
12		Track	1000000197
10		Track	1000000198
12		Track	1000000199
16		Track	1000000200
14		Track	1000000201
34		Track	1000000202
16		Track	1000000203
12		Track	1000000204
17		Track	1000000205
12		Track	1000000206
42		Track	1000000207
57		Track	1000000208
12		Track	1000000209
9		Track	1000000210
57		Track	1000000211
23		Track	1000000212
18		Track	1000000213
12		Track	1000000214
62		Track	1000000215
17		Track	1000000216
11		Track	1000000217
15		Track	1000000218
29		Track	1000000219
15		Track	1000000220
13		Track	1000000221
17		Track	1000000222
16		Track	1000000223
10		Track	1000000224
14		Track	1000000225
14		Track	1000000226
13		Track	1000000227
28		Track	1000000228
23		Track	1000000229
18		Track	1000000230
34		Track	1000000231
17		Track	1000000232
9		Track	1000000233
10		Track	1000000234
17		Track	1000000235
23		Track	1000000236
12		Track	1000000237
13		Track	1000000238
9		Track	1000000239
41		Track	1000000240
11		Track	1000000241
12		Track	1000000242
12		Track	1000000243
25		Track	1000000244
26		Track	1000000245
10		Track	1000000246
24		Track	1000000247
13		Track	1000000248
11		Track	1000000249
8		Track	1000000250
19		Track	1000000251
18		Track	1000000252
23		Track	1000000253
16		Track	1000000254
26		Track	1000000255
30		Track	1000000256
10		Track	1000000257
12		Track	1000000258
9		Track	1000000259
29		Track	1000000260
16		Track	1000000261
9		Track	1000000262
23		Track	1000000263
17		Track	1000000264
14		Track	1000000265
12		Track	1000000266
14		Track	1000000267
21		Track	1000000268
12		Track	1000000269
18		Track	1000000270
14		Track	1000000271
18		Track	1000000272
9		Track	1000000273
24		Track	1000000274
8		Track	1000000275
16		Track	1000000276
8		Track	1000000277
10		Track	1000000278
13		Track	1000000279
12		Track	1000000280
10		Track	1000000281
13		Track	1000000282
11		Track	1000000283
13		Track	1000000284
11		Track	1000000285
24		Track	1000000286
29		Track	1000000287
10		Track	1000000288
11		Track	1000000289
12		Track	1000000290
8		Track	1000000291
13		Track	1000000292
7		Track	1000000293
11		Track	1000000294
14		Track	1000000295
10		Track	1000000296
11		Track	1000000297
18		Track	1000000298
12		Track	1000000299
17		Track	1000000300
11		Track	1000000301
25		Track	1000000302
65		Track	1000000303
29		Track	1000000304
11		Track	1000000305
33		Track	1000000306
16		Track	1000000307
28		Track	1000000308
32		Track	1000000309
16		Track	1000000310
32		Track	1000000311
18		Track	1000000312
30		Track	1000000313
18		Track	1000000314
18		Track	1000000315
21		Track	1000000316
34		Track	1000000317
11		Track	1000000318
18		Track	1000000319
13		Track	1000000320
31		Track	1000000321
10		Track	1000000322
14		Track	1000000323
17		Track	1000000324
14		Track	1000000325
11		Track	1000000326
14		Track	1000000327
29		Track	1000000328
10		Track	1000000329
26		Track	1000000330
10		Track	1000000331
12		Track	1000000332
35		Track	1000000333
12		Track	1000000334
32		Track	1000000335
11		Track	1000000336
29		Track	1000000337
22		Track	1000000338
23		Track	1000000339
14		Track	1000000340
23		Track	1000000341
11		Track	1000000342
12		Track	1000000343
19		Track	1000000344
10		Track	1000000345
14		Track	1000000346
8		Track	1000000347
26		Track	1000000348
10		Track	1000000349
35		Track	1000000350
14		Track	1000000351
11		Track	1000000352
9		Track	1000000353
11		Track	1000000354
13		Track	1000000355
16		Track	1000000356
19		Track	1000000357
10		Track	1000000358
12		Track	1000000359
13		Track	1000000360
17		Track	1000000361
48		Track	1000000362
16		Track	1000000363
17		Track	1000000364
15		Track	1000000365
14		Track	1000000366
22		Track	1000000367
19		Track	1000000368
20		Track	1000000369
10		Track	1000000370
69		Track	1000000371
10		Track	1000000372
14		Track	1000000373
20		Track	1000000374
10		Track	1000000375
9		Track	1000000376
14		Track	1000000377
19		Track	1000000378
18		Track	1000000379
19		Track	1000000380
9		Track	1000000381
31		Track	1000000382
13		Track	1000000383
27		Track	1000000384
19		Track	1000000385
42		Track	1000000386
12		Track	1000000387
11		Track	1000000388
42		Track	1000000389
10		Track	1000000390
18		Track	1000000391
10		Track	1000000392
25		Track	1000000393
9		Track	1000000394
12		Track	1000000395
15		Track	1000000396
15		Track	1000000397
13		Track	1000000398
17		Track	1000000399
15		Track	1000000400
12		Track	1000000401
9		Track	1000000402
13		Track	1000000403
11		Track	1000000404
13		Track	1000000405
11		Track	1000000406
11		Track	1000000407
9		Track	1000000408
14		Track	1000000409
15		Track	1000000410
81		Track	1000000411
10		Track	1000000412
50		Track	1000000413
16		Track	1000000414
34		Track	1000000415
17		Track	1000000416
11		Track	1000000417
11		Track	1000000418
18		Track	1000000419
23		Track	1000000420
13		Track	1000000421
33		Track	1000000422
15		Track	1000000423
49		Track	1000000424
8		Track	1000000425
14		Track	1000000426
13		Track	1000000427
16		Track	1000000428
70		Track	1000000429
15		Track	1000000430
21		Track	1000000431
10		Track	1000000432
25		Track	1000000433
9		Track	1000000434
13		Track	1000000435
24		Track	1000000436
11		Track	1000000437
19		Track	1000000438
10		Track	1000000439
9		Track	1000000440
12		Track	1000000441
16		Track	1000000442
28		Track	1000000443
9		Track	1000000444
53		Track	1000000445
14		Track	1000000446
10		Track	1000000447
30		Track	1000000448
13		Track	1000000449
14		Track	1000000450
12		Track	1000000451
11		Track	1000000452
12		Track	1000000453
12		Track	1000000454
34		Track	1000000455
13		Track	1000000456
11		Track	1000000457
24		Track	1000000458
14		Track	1000000459
19		Track	1000000460
22		Track	1000000461
11		Track	1000000462
10		Track	1000000463
12		Track	1000000464
11		Track	1000000465
10		Track	1000000466
22		Track	1000000467
9		Track	1000000468
8		Track	1000000469
22		Track	1000000470
30		Track	1000000471
15		Track	1000000472
22		Track	1000000473
10		Track	1000000474
15		Track	1000000475
8		Track	1000000476
17		Track	1000000477
40		Track	1000000478
10		Track	1000000479
22		Track	1000000480
14		Track	1000000481
11		Track	1000000482
41		Track	1000000483
27		Track	1000000484
20		Track	1000000485
13		Track	1000000486
14		Track	1000000487
13		Track	1000000488
14		Track	1000000489
8		Track	1000000490
18		Track	1000000491
11		Track	1000000492
59		Track	1000000493
21		Track	1000000494
25		Track	1000000495
11		Track	1000000496
13		Track	1000000497
15		Track	1000000498
24		Track	1000000499
37		Track	1000000500
15		Track	1000000501
11		Track	1000000502
10		Track	1000000503
22		Track	1000000504
13		Track	1000000505
16		Track	1000000506
12		Track	1000000507
10		Track	1000000508
11		Track	1000000509
11		Track	1000000510
11		Track	1000000511
14		Track	1000000512
18		Track	1000000513
10		Track	1000000514
38		Track	1000000515
16		Track	1000000516
16		Track	1000000517
18		Track	1000000518
11		Track	1000000519
13		Track	1000000520
16		Track	1000000521
12		Track	1000000522
14		Track	1000000523
46		Track	1000000524
18		Track	1000000525
10		Track	1000000526
17		Track	1000000527
9		Track	1000000528
23		Track	1000000529
12		Track	1000000530
10		Track	1000000531
12		Track	1000000532
13		Track	1000000533
14		Track	1000000534
14		Track	1000000535
10		Track	1000000536
10		Track	1000000537
13		Track	1000000538
10		Track	1000000539
10		Track	1000000540
19		Track	1000000541
11		Track	1000000542
18		Track	1000000543
12		Track	1000000544
27		Track	1000000545
20		Track	1000000546
18		Track	1000000547
10		Track	1000000548
12		Track	1000000549
9		Track	1000000550
11		Track	1000000551
17		Track	1000000552
15		Track	1000000553
39		Track	1000000554
25		Track	1000000555
9		Track	1000000556
25		Track	1000000557
11		Track	1000000558
11		Track	1000000559
53		Track	1000000560
19		Track	1000000561
11		Track	1000000562
30		Track	1000000563
24		Track	1000000564
10		Track	1000000565
12		Track	1000000566
19		Track	1000000567
13		Track	1000000568
12		Track	1000000569
21		Track	1000000570
12		Track	1000000571
32		Track	1000000572
20		Track	1000000573
23		Track	1000000574
14		Track	1000000575
30		Track	1000000576
12		Track	1000000577
13		Track	1000000578
14		Track	1000000579
16		Track	1000000580
23		Track	1000000581
57		Track	1000000582
10		Track	1000000583
22		Track	1000000584
10		Track	1000000585
29		Track	1000000586
16		Track	1000000587
11		Track	1000000588
16		Track	1000000589
15		Track	1000000590
12		Track	1000000591
13		Track	1000000592
12		Track	1000000593
41		Track	1000000594
14		Track	1000000595
11		Track	1000000596
11		Track	1000000597
26		Track	1000000598
9		Track	1000000599
14		Track	1000000600
9		Track	1000000601
18		Track	1000000602
20		Track	1000000603
14		Track	1000000604
10		Track	1000000605
14		Track	1000000606
12		Track	1000000607
13		Track	1000000608
21		Track	1000000609
7		Track	1000000610
12		Track	1000000611
9		Track	1000000612
11		Track	1000000613
11		Track	1000000614
27		Track	1000000615
10		Track	1000000616
13		Track	1000000617
12		Track	1000000618
12		Track	1000000619
9		Track	1000000620
10		Track	1000000621
20		Track	1000000622
9		Track	1000000623
14		Track	1000000624
12		Track	1000000625
10		Track	1000000626
11		Track	1000000627
14		Track	1000000628
11		Track	1000000629
17		Track	1000000630
17		Track	1000000631
10		Track	1000000632
10		Track	1000000633
15		Track	1000000634
23		Track	1000000635
11		Track	1000000636
11		Track	1000000637
15		Track	1000000638
42		Track	1000000639
9		Track	1000000640
13		Track	1000000641
8		Track	1000000642
23		Track	1000000643
13		Track	1000000644
42		Track	1000000645
23		Track	1000000646
10		Track	1000000647
7		Track	1000000648
11		Track	1000000649
11		Track	1000000650
12		Track	1000000651
12		Track	1000000652
17		Track	1000000653
39		Track	1000000654
8		Track	1000000655
16		Track	1000000656
15		Track	1000000657
14		Track	1000000658
27		Track	1000000659
12		Track	1000000660
13		Track	1000000661
18		Track	1000000662
16		Track	1000000663
10		Track	1000000664
54		Track	1000000665
25		Track	1000000666
13		Track	1000000667
8		Track	1000000668
19		Track	1000000669
9		Track	1000000670
11		Track	1000000671
13		Track	1000000672
12		Track	1000000673
14		Track	1000000674
11		Track	1000000675
20		Track	1000000676
12		Track	1000000677
29		Track	1000000678
16		Track	1000000679
13		Track	1000000680
