# Supplementary material for: Satb1 integrates DNA binding site geometry and torsional stress to differentially target nucleosome-dense regions
Source: Nat Commun. 2019 Jul 19;10:3221. doi: 10.1038/s41467-019-11118-8 (PMC6642133; doi:10.1038/s41467-019-11118-8)
Supplement: Supplementary file 10 — Source Data [file 41467_2019_11118_MOESM10_ESM.zip › Source data/Single Molecule Tracking/single molecule tracks/del HD analysis/PDZ-CUT1-CUT2-STABLE-A_1c14_TRIAL 2_Statistics/PDZ-CUT1-CUT2-STABLE-A_1c14_TRIAL 2_Track_Position.csv]

Track Position
====================
Track Position X Mean	Track Position Y Mean	Track Position Z Mean	Unit	Category	Collection	ID
3.25257	1.56325	0.04	um	Track	Track Position	1000000000
5.8199	2.65157	0.04	um	Track	Track Position	1000000001
4.69321	4.05838	0.04	um	Track	Track Position	1000000002
3.08845	4.5708	0.04	um	Track	Track Position	1000000003
4.27902	4.49499	0.04	um	Track	Track Position	1000000004
4.97142	4.64828	0.04	um	Track	Track Position	1000000005
7.59075	4.751	0.04	um	Track	Track Position	1000000006
10.8134	4.78575	0.04	um	Track	Track Position	1000000007
3.59545	5.76755	0.04	um	Track	Track Position	1000000008
4.90258	5.48599	0.04	um	Track	Track Position	1000000009
5.41356	5.68337	0.04	um	Track	Track Position	1000000010
7.06137	5.846	0.04	um	Track	Track Position	1000000011
1.67576	5.96576	0.04	um	Track	Track Position	1000000012
3.39971	6.78139	0.04	um	Track	Track Position	1000000013
6.37582	7.01269	0.04	um	Track	Track Position	1000000014
9.89537	7.45085	0.04	um	Track	Track Position	1000000015
7.85946	8.86201	0.04	um	Track	Track Position	1000000016
5.53537	10.027	0.04	um	Track	Track Position	1000000017
4.72413	10.4863	0.04	um	Track	Track Position	1000000018
6.8986	10.4276	0.04	um	Track	Track Position	1000000019
10.0115	10.91	0.04	um	Track	Track Position	1000000020
7.21865	11.0835	0.04	um	Track	Track Position	1000000021
10.2421	11.259	0.04	um	Track	Track Position	1000000022
8.10208	11.9281	0.04	um	Track	Track Position	1000000023
8.90547	12.0472	0.04	um	Track	Track Position	1000000024
10.5446	12.0991	0.04	um	Track	Track Position	1000000025
9.78967	12.2725	0.04	um	Track	Track Position	1000000026
4.41625	12.3841	0.04	um	Track	Track Position	1000000027
5.4426	12.4584	0.04	um	Track	Track Position	1000000028
8.72661	12.8806	0.04	um	Track	Track Position	1000000029
9.59517	6.9496	0.04	um	Track	Track Position	1000000030
3.24713	8.35674	0.04	um	Track	Track Position	1000000031
4.78368	8.55432	0.04	um	Track	Track Position	1000000032
3.39428	11.2201	0.04	um	Track	Track Position	1000000033
1.6632	3.57562	0.04	um	Track	Track Position	1000000034
4.49906	7.03154	0.04	um	Track	Track Position	1000000035
6.59818	4.83968	0.04	um	Track	Track Position	1000000036
4.79871	7.53748	0.04	um	Track	Track Position	1000000037
7.39448	7.8952	0.04	um	Track	Track Position	1000000038
3.66361	8.68816	0.04	um	Track	Track Position	1000000039
3.12866	9.10207	0.04	um	Track	Track Position	1000000040
8.56591	13.4392	0.04	um	Track	Track Position	1000000041
2.32894	3.89293	0.04	um	Track	Track Position	1000000042
6.90527	7.97824	0.04	um	Track	Track Position	1000000043
9.56946	10.8803	0.04	um	Track	Track Position	1000000044
2.24043	2.2358	0.04	um	Track	Track Position	1000000045
8.8576	6.1814	0.04	um	Track	Track Position	1000000046
10.7879	10.7128	0.04	um	Track	Track Position	1000000047
5.39983	11.4981	0.04	um	Track	Track Position	1000000048
7.80862	13.3046	0.04	um	Track	Track Position	1000000049
4.58084	1.23881	0.04	um	Track	Track Position	1000000050
8.5893	10.5106	0.04	um	Track	Track Position	1000000051
8.29859	11.3069	0.04	um	Track	Track Position	1000000052
3.47872	0.962616	0.04	um	Track	Track Position	1000000053
1.8573	4.39694	0.04	um	Track	Track Position	1000000054
9.88346	7.41953	0.04	um	Track	Track Position	1000000055
2.29423	8.85792	0.04	um	Track	Track Position	1000000056
9.05002	11.4507	0.04	um	Track	Track Position	1000000057
2.1408	3.04761	0.04	um	Track	Track Position	1000000058
3.60222	3.63114	0.04	um	Track	Track Position	1000000059
9.35863	6.1462	0.04	um	Track	Track Position	1000000060
6.02021	6.42076	0.04	um	Track	Track Position	1000000061
6.52719	7.55466	0.04	um	Track	Track Position	1000000062
3.3599	8.08535	0.04	um	Track	Track Position	1000000063
9.82397	12.6874	0.04	um	Track	Track Position	1000000064
1.6729	3.65547	0.04	um	Track	Track Position	1000000065
10.8163	4.78364	0.04	um	Track	Track Position	1000000066
7.10651	5.76334	0.04	um	Track	Track Position	1000000067
6.25118	5.94186	0.04	um	Track	Track Position	1000000068
2.83528	5.24977	0.04	um	Track	Track Position	1000000069
3.09626	8.30649	0.04	um	Track	Track Position	1000000070
4.16381	11.8276	0.04	um	Track	Track Position	1000000071
4.64003	12.0746	0.04	um	Track	Track Position	1000000072
3.08858	4.03156	0.04	um	Track	Track Position	1000000073
5.34472	4.54203	0.04	um	Track	Track Position	1000000074
2.18176	5.87286	0.04	um	Track	Track Position	1000000075
3.93096	9.71571	0.04	um	Track	Track Position	1000000076
5.79931	2.64033	0.04	um	Track	Track Position	1000000077
3.66959	3.94477	0.04	um	Track	Track Position	1000000078
2.15035	4.04344	0.04	um	Track	Track Position	1000000079
9.85853	8.38671	0.04	um	Track	Track Position	1000000080
4.42391	12.3727	0.04	um	Track	Track Position	1000000081
8.40185	5.55109	0.04	um	Track	Track Position	1000000082
9.05099	11.9985	0.04	um	Track	Track Position	1000000083
3.12954	10.0623	0.04	um	Track	Track Position	1000000084
6.42891	4.44815	0.04	um	Track	Track Position	1000000085
4.77343	7.57126	0.04	um	Track	Track Position	1000000086
6.87497	8.13817	0.04	um	Track	Track Position	1000000087
3.38781	6.7974	0.04	um	Track	Track Position	1000000088
6.72745	7.48814	0.04	um	Track	Track Position	1000000089
5.02231	7.98894	0.04	um	Track	Track Position	1000000090
10.395	8.7273	0.04	um	Track	Track Position	1000000091
3.00199	1.47852	0.04	um	Track	Track Position	1000000092
7.28546	4.55592	0.04	um	Track	Track Position	1000000093
7.62108	13.4332	0.04	um	Track	Track Position	1000000094
6.72	5.46016	0.04	um	Track	Track Position	1000000095
10.5268	11.3179	0.04	um	Track	Track Position	1000000096
2.15755	2.93035	0.04	um	Track	Track Position	1000000097
5.02614	4.17834	0.04	um	Track	Track Position	1000000098
9.41096	7.67304	0.04	um	Track	Track Position	1000000099
3.16725	9.15379	0.04	um	Track	Track Position	1000000100
1.67753	5.91578	0.04	um	Track	Track Position	1000000101
4.22868	3.4732	0.04	um	Track	Track Position	1000000102
2.11305	4.04508	0.04	um	Track	Track Position	1000000103
6.31053	12.0971	0.04	um	Track	Track Position	1000000104
4.97257	5.38908	0.04	um	Track	Track Position	1000000105
3.18029	7.558	0.04	um	Track	Track Position	1000000106
2.72407	4.43832	0.04	um	Track	Track Position	1000000107
8.83475	5.45645	0.04	um	Track	Track Position	1000000108
3.5299	2.33387	0.04	um	Track	Track Position	1000000109
5.85541	2.70098	0.04	um	Track	Track Position	1000000110
3.40219	3.61579	0.04	um	Track	Track Position	1000000111
4.30878	4.53772	0.04	um	Track	Track Position	1000000112
9.98435	8.4304	0.04	um	Track	Track Position	1000000113
7.60707	4.89125	0.04	um	Track	Track Position	1000000114
10.1771	6.85332	0.04	um	Track	Track Position	1000000115
5.47386	12.5058	0.04	um	Track	Track Position	1000000116
6.34081	4.24568	0.04	um	Track	Track Position	1000000117
3.24909	10.3195	0.04	um	Track	Track Position	1000000118
7.07823	13.2823	0.04	um	Track	Track Position	1000000119
5.41645	8.28891	0.04	um	Track	Track Position	1000000120
4.0661	11.251	0.04	um	Track	Track Position	1000000121
9.1816	6.45168	0.04	um	Track	Track Position	1000000122
5.27483	9.8483	0.04	um	Track	Track Position	1000000123
2.13833	5.92484	0.04	um	Track	Track Position	1000000124
4.55882	10.6794	0.04	um	Track	Track Position	1000000125
10.2829	11.398	0.04	um	Track	Track Position	1000000126
8.90413	6.18546	0.04	um	Track	Track Position	1000000127
6.88991	10.474	0.04	um	Track	Track Position	1000000128
6.36154	11.9218	0.04	um	Track	Track Position	1000000129
3.90177	4.20917	0.04	um	Track	Track Position	1000000130
3.71139	10.8026	0.04	um	Track	Track Position	1000000131
10.0814	12.7052	0.04	um	Track	Track Position	1000000132
2.46602	6.2439	0.04	um	Track	Track Position	1000000133
3.71946	6.48258	0.04	um	Track	Track Position	1000000134
10.0407	7.93731	0.04	um	Track	Track Position	1000000135
5.59542	12.6251	0.04	um	Track	Track Position	1000000136
7.55758	4.83115	0.04	um	Track	Track Position	1000000137
10.4223	11.9751	0.04	um	Track	Track Position	1000000138
7.04547	13.3136	0.04	um	Track	Track Position	1000000139
8.57651	13.4408	0.04	um	Track	Track Position	1000000140
4.57963	1.24109	0.04	um	Track	Track Position	1000000141
9.65174	10.8561	0.04	um	Track	Track Position	1000000142
8.93618	10.0127	0.04	um	Track	Track Position	1000000143
5.48588	11.8421	0.04	um	Track	Track Position	1000000144
9.12312	11.4752	0.04	um	Track	Track Position	1000000145
3.15533	4.26274	0.04	um	Track	Track Position	1000000146
10.7851	4.75439	0.04	um	Track	Track Position	1000000147
5.05573	1.96227	0.04	um	Track	Track Position	1000000148
3.57327	1.86309	0.04	um	Track	Track Position	1000000149
4.68901	4.93188	0.04	um	Track	Track Position	1000000150
8.65275	13.4437	0.04	um	Track	Track Position	1000000151
9.00397	9.49316	0.04	um	Track	Track Position	1000000152
10.2361	12.1145	0.04	um	Track	Track Position	1000000153
6.64551	5.41867	0.04	um	Track	Track Position	1000000154
7.22734	11.0528	0.04	um	Track	Track Position	1000000155
7.99557	12.3828	0.04	um	Track	Track Position	1000000156
8.71996	8.50996	0.04	um	Track	Track Position	1000000157
8.66487	11.1701	0.04	um	Track	Track Position	1000000158
7.1934	7.96042	0.04	um	Track	Track Position	1000000159
3.78051	7.02737	0.04	um	Track	Track Position	1000000160
2.8371	7.53292	0.04	um	Track	Track Position	1000000161
5.22777	12.3593	0.04	um	Track	Track Position	1000000162
8.43982	5.40767	0.04	um	Track	Track Position	1000000163
8.78161	6.19224	0.04	um	Track	Track Position	1000000164
4.11529	8.91301	0.04	um	Track	Track Position	1000000165
9.37066	9.63444	0.04	um	Track	Track Position	1000000166
9.49654	11.0613	0.04	um	Track	Track Position	1000000167
10.4559	7.3348	0.04	um	Track	Track Position	1000000168
2.0108	3.68476	0.04	um	Track	Track Position	1000000169
9.81917	11.2366	0.04	um	Track	Track Position	1000000170
6.30154	12.1686	0.04	um	Track	Track Position	1000000171
9.57618	6.19242	0.04	um	Track	Track Position	1000000172
8.70198	13.4617	0.04	um	Track	Track Position	1000000173
2.08761	3.04195	0.04	um	Track	Track Position	1000000174
7.53634	4.66476	0.04	um	Track	Track Position	1000000175
8.48231	5.53448	0.04	um	Track	Track Position	1000000176
3.60667	6.66422	0.04	um	Track	Track Position	1000000177
7.66136	8.09455	0.04	um	Track	Track Position	1000000178
9.56503	8.45763	0.04	um	Track	Track Position	1000000179
8.8291	10.5471	0.04	um	Track	Track Position	1000000180
9.98432	10.6916	0.04	um	Track	Track Position	1000000181
6.63819	6.49207	0.04	um	Track	Track Position	1000000182
9.86125	7.30542	0.04	um	Track	Track Position	1000000183
3.68644	1.72465	0.04	um	Track	Track Position	1000000184
2.31096	5.40359	0.04	um	Track	Track Position	1000000185
6.27463	7.46841	0.04	um	Track	Track Position	1000000186
5.33144	4.20712	0.04	um	Track	Track Position	1000000187
3.63145	8.77554	0.04	um	Track	Track Position	1000000188
8.90506	12.6728	0.04	um	Track	Track Position	1000000189
7.66527	13.0912	0.04	um	Track	Track Position	1000000190
4.99103	1.74844	0.04	um	Track	Track Position	1000000191
6.37971	6.90525	0.04	um	Track	Track Position	1000000192
7.81264	11.3616	0.04	um	Track	Track Position	1000000193
3.09474	2.48835	0.04	um	Track	Track Position	1000000194
8.83865	6.15838	0.04	um	Track	Track Position	1000000195
2.2855	2.49064	0.04	um	Track	Track Position	1000000196
6.57162	5.38115	0.04	um	Track	Track Position	1000000197
2.14704	3.17003	0.04	um	Track	Track Position	1000000198
9.01418	8.92908	0.04	um	Track	Track Position	1000000199
5.9161	10.9633	0.04	um	Track	Track Position	1000000200
4.02877	2.94468	0.04	um	Track	Track Position	1000000201
2.84396	7.23913	0.04	um	Track	Track Position	1000000202
3.71948	1.72064	0.04	um	Track	Track Position	1000000203
10.5493	12.0365	0.04	um	Track	Track Position	1000000204
8.65094	13.4776	0.04	um	Track	Track Position	1000000205
8.50647	5.32082	0.04	um	Track	Track Position	1000000206
2.01165	4.05451	0.04	um	Track	Track Position	1000000207
5.83931	2.69788	0.04	um	Track	Track Position	1000000208
3.61228	6.7261	0.04	um	Track	Track Position	1000000209
9.83663	7.32209	0.04	um	Track	Track Position	1000000210
3.16067	9.22479	0.04	um	Track	Track Position	1000000211
6.45116	4.61363	0.04	um	Track	Track Position	1000000212
10.3036	9.91876	0.04	um	Track	Track Position	1000000213
8.31904	10.6851	0.04	um	Track	Track Position	1000000214
7.58227	4.65157	0.04	um	Track	Track Position	1000000215
4.60316	8.33303	0.04	um	Track	Track Position	1000000216
8.8775	6.1259	0.04	um	Track	Track Position	1000000217
8.33083	11.5208	0.04	um	Track	Track Position	1000000218
1.88867	2.30022	0.04	um	Track	Track Position	1000000219
9.56483	6.9703	0.04	um	Track	Track Position	1000000220
5.39574	4.64357	0.04	um	Track	Track Position	1000000221
5.69498	9.21084	0.04	um	Track	Track Position	1000000222
8.93366	8.92737	0.04	um	Track	Track Position	1000000223
4.4677	12.3416	0.04	um	Track	Track Position	1000000224
8.27963	5.41912	0.04	um	Track	Track Position	1000000225
2.89322	5.52457	0.04	um	Track	Track Position	1000000226
3.89743	11.1096	0.04	um	Track	Track Position	1000000227
6.71633	12.9223	0.04	um	Track	Track Position	1000000228
4.05502	0.88254	0.04	um	Track	Track Position	1000000229
10.0027	10.7213	0.04	um	Track	Track Position	1000000230
5.25524	12.6382	0.04	um	Track	Track Position	1000000231
2.08656	5.87835	0.04	um	Track	Track Position	1000000232
4.33509	9.79183	0.04	um	Track	Track Position	1000000233
7.13204	6.17184	0.04	um	Track	Track Position	1000000234
6.33383	6.94184	0.04	um	Track	Track Position	1000000235
6.36929	9.87779	0.04	um	Track	Track Position	1000000236
3.78971	1.78211	0.04	um	Track	Track Position	1000000237
3.11396	4.23907	0.04	um	Track	Track Position	1000000238
5.53832	12.4524	0.04	um	Track	Track Position	1000000239
8.23103	5.39283	0.04	um	Track	Track Position	1000000240
3.24992	8.87343	0.04	um	Track	Track Position	1000000241
5.90417	9.09044	0.04	um	Track	Track Position	1000000242
5.10888	1.96808	0.04	um	Track	Track Position	1000000243
10.1177	11.2994	0.04	um	Track	Track Position	1000000244
8.70529	13.5079	0.04	um	Track	Track Position	1000000245
2.8584	1.71227	0.04	um	Track	Track Position	1000000246
10.5335	7.39914	0.04	um	Track	Track Position	1000000247
10.7527	10.1916	0.04	um	Track	Track Position	1000000248
3.73432	10.6961	0.04	um	Track	Track Position	1000000249
4.69244	10.5337	0.04	um	Track	Track Position	1000000250
8.89105	10.5579	0.04	um	Track	Track Position	1000000251
9.09317	6.10325	0.04	um	Track	Track Position	1000000252
8.6237	11.6343	0.04	um	Track	Track Position	1000000253
5.62767	5.04473	0.04	um	Track	Track Position	1000000254
2.11022	5.89459	0.04	um	Track	Track Position	1000000255
10.0141	10.7216	0.04	um	Track	Track Position	1000000256
8.74043	11.0805	0.04	um	Track	Track Position	1000000257
4.31563	3.25856	0.04	um	Track	Track Position	1000000258
3.79632	6.6061	0.04	um	Track	Track Position	1000000259
4.45377	12.3985	0.04	um	Track	Track Position	1000000260
5.8026	8.76901	0.04	um	Track	Track Position	1000000261
4.66579	10.61	0.04	um	Track	Track Position	1000000262
7.93069	13.7323	0.04	um	Track	Track Position	1000000263
1.98561	4.1703	0.04	um	Track	Track Position	1000000264
4.39222	4.98071	0.04	um	Track	Track Position	1000000265
9.55953	7.02215	0.04	um	Track	Track Position	1000000266
9.70472	13.2726	0.04	um	Track	Track Position	1000000267
1.72075	3.33461	0.04	um	Track	Track Position	1000000268
9.3823	8.74427	0.04	um	Track	Track Position	1000000269
6.4112	9.90208	0.04	um	Track	Track Position	1000000270
7.78803	8.0655	0.04	um	Track	Track Position	1000000271
6.70244	12.9389	0.04	um	Track	Track Position	1000000272
7.3747	13.4185	0.04	um	Track	Track Position	1000000273
4.99181	1.07727	0.04	um	Track	Track Position	1000000274
8.80451	9.65774	0.04	um	Track	Track Position	1000000275
2.96697	10.4188	0.04	um	Track	Track Position	1000000276
6.38497	6.44788	0.04	um	Track	Track Position	1000000277
3.01376	7.22533	0.04	um	Track	Track Position	1000000278
6.59951	4.35643	0.04	um	Track	Track Position	1000000279
5.89789	5.4509	0.04	um	Track	Track Position	1000000280
7.10804	6.1005	0.04	um	Track	Track Position	1000000281
3.68876	6.26262	0.04	um	Track	Track Position	1000000282
9.10851	5.46155	0.04	um	Track	Track Position	1000000283
8.68745	13.5164	0.04	um	Track	Track Position	1000000284
6.61691	5.40967	0.04	um	Track	Track Position	1000000285
9.14859	6.61681	0.04	um	Track	Track Position	1000000286
4.95503	9.22398	0.04	um	Track	Track Position	1000000287
9.68375	7.06619	0.04	um	Track	Track Position	1000000288
6.33446	3.81421	0.04	um	Track	Track Position	1000000289
8.62624	5.10215	0.04	um	Track	Track Position	1000000290
10.0766	9.00573	0.04	um	Track	Track Position	1000000291
11.0218	9.55035	0.04	um	Track	Track Position	1000000292
8.57528	9.9702	0.04	um	Track	Track Position	1000000293
6.52906	4.47563	0.04	um	Track	Track Position	1000000294
8.7038	13.5671	0.04	um	Track	Track Position	1000000295
2.53424	3.55144	0.04	um	Track	Track Position	1000000296
6.28026	5.15366	0.04	um	Track	Track Position	1000000297
7.22423	11.008	0.04	um	Track	Track Position	1000000298
6.67681	12.9835	0.04	um	Track	Track Position	1000000299
1.97862	5.93639	0.04	um	Track	Track Position	1000000300
3.11577	6.47921	0.04	um	Track	Track Position	1000000301
6.33317	12.1296	0.04	um	Track	Track Position	1000000302
7.3912	7.27535	0.04	um	Track	Track Position	1000000303
3.45629	9.54306	0.04	um	Track	Track Position	1000000304
4.45189	11.0721	0.04	um	Track	Track Position	1000000305
2.99569	2.13658	0.04	um	Track	Track Position	1000000306
4.78524	10.1045	0.04	um	Track	Track Position	1000000307
5.71466	9.88227	0.04	um	Track	Track Position	1000000308
3.63225	10.2598	0.04	um	Track	Track Position	1000000309
7.03875	10.6854	0.04	um	Track	Track Position	1000000310
9.64273	11.2384	0.04	um	Track	Track Position	1000000311
8.10712	7.79437	0.04	um	Track	Track Position	1000000312
6.19968	10.0432	0.04	um	Track	Track Position	1000000313
2.75318	6.4767	0.04	um	Track	Track Position	1000000314
2.42948	9.04815	0.04	um	Track	Track Position	1000000315
6.65926	12.8973	0.04	um	Track	Track Position	1000000316
2.05724	7.5904	0.04	um	Track	Track Position	1000000317
2.55347	8.22445	0.04	um	Track	Track Position	1000000318
4.42743	10.9849	0.04	um	Track	Track Position	1000000319
2.07386	4.07558	0.04	um	Track	Track Position	1000000320
7.62121	8.70244	0.04	um	Track	Track Position	1000000321
7.41378	9.97196	0.04	um	Track	Track Position	1000000322
2.03561	2.42088	0.04	um	Track	Track Position	1000000323
10.025	8.08503	0.04	um	Track	Track Position	1000000324
8.43436	10.451	0.04	um	Track	Track Position	1000000325
3.03587	7.86701	0.04	um	Track	Track Position	1000000326
4.80867	8.83028	0.04	um	Track	Track Position	1000000327
4.61649	6.92306	0.04	um	Track	Track Position	1000000328
7.92783	10.717	0.04	um	Track	Track Position	1000000329
6.40526	6.29727	0.04	um	Track	Track Position	1000000330
10.4856	9.83588	0.04	um	Track	Track Position	1000000331
4.98716	11.0281	0.04	um	Track	Track Position	1000000332
7.19992	10.9628	0.04	um	Track	Track Position	1000000333
2.41929	3.71056	0.04	um	Track	Track Position	1000000334
3.67338	8.5092	0.04	um	Track	Track Position	1000000335
2.62646	8.30283	0.04	um	Track	Track Position	1000000336
4.07558	3.02338	0.04	um	Track	Track Position	1000000337
7.77143	12.4417	0.04	um	Track	Track Position	1000000338
3.15674	7.12432	0.04	um	Track	Track Position	1000000339
7.09241	13.3	0.04	um	Track	Track Position	1000000340
5.17471	8.4621	0.04	um	Track	Track Position	1000000341
4.90198	10.0087	0.04	um	Track	Track Position	1000000342
4.18759	8.80935	0.04	um	Track	Track Position	1000000343
3.55443	5.89992	0.04	um	Track	Track Position	1000000344
2.06733	4.11874	0.04	um	Track	Track Position	1000000345
2.37468	3.75258	0.04	um	Track	Track Position	1000000346
2.81286	8.1688	0.04	um	Track	Track Position	1000000347
7.62268	8.64518	0.04	um	Track	Track Position	1000000348
5.12433	10.0411	0.04	um	Track	Track Position	1000000349
3.70121	10.2968	0.04	um	Track	Track Position	1000000350
7.76804	8.10762	0.04	um	Track	Track Position	1000000351
9.76593	8.73667	0.04	um	Track	Track Position	1000000352
4.44144	11.0004	0.04	um	Track	Track Position	1000000353
3.59572	2.58071	0.04	um	Track	Track Position	1000000354
6.22254	12.2099	0.04	um	Track	Track Position	1000000355
5.58232	12.6243	0.04	um	Track	Track Position	1000000356
5.36958	10.7713	0.04	um	Track	Track Position	1000000357
1.89944	3.30026	0.04	um	Track	Track Position	1000000358
2.19543	3.92968	0.04	um	Track	Track Position	1000000359
3.35379	10.6769	0.04	um	Track	Track Position	1000000360
2.45651	7.34463	0.04	um	Track	Track Position	1000000361
3.91141	6.4477	0.04	um	Track	Track Position	1000000362
4.53526	10.0873	0.04	um	Track	Track Position	1000000363
5.38166	9.79025	0.04	um	Track	Track Position	1000000364
6.80812	10.7036	0.04	um	Track	Track Position	1000000365
7.94073	10.7149	0.04	um	Track	Track Position	1000000366
1.94205	3.45507	0.04	um	Track	Track Position	1000000367
5.15605	8.48667	0.04	um	Track	Track Position	1000000368
2.36682	3.78815	0.04	um	Track	Track Position	1000000369
6.16383	10.0296	0.04	um	Track	Track Position	1000000370
2.29525	2.49123	0.04	um	Track	Track Position	1000000371
5.42351	7.65123	0.04	um	Track	Track Position	1000000372
4.88421	7.44273	0.04	um	Track	Track Position	1000000373
4.41814	11.0002	0.04	um	Track	Track Position	1000000374
4.0667	7.0317	0.04	um	Track	Track Position	1000000375
5.04966	11.2407	0.04	um	Track	Track Position	1000000376
7.62929	8.6536	0.04	um	Track	Track Position	1000000377
4.78237	7.25171	0.04	um	Track	Track Position	1000000378
7.9491	10.7012	0.04	um	Track	Track Position	1000000379
9.45821	9.86551	0.04	um	Track	Track Position	1000000380
6.73379	10.7461	0.04	um	Track	Track Position	1000000381
5.59196	12.618	0.04	um	Track	Track Position	1000000382
4.0679	9.27532	0.04	um	Track	Track Position	1000000383
2.39222	4.23475	0.04	um	Track	Track Position	1000000384
7.40927	7.29658	0.04	um	Track	Track Position	1000000385
4.99164	9.84348	0.04	um	Track	Track Position	1000000386
2.49252	5.46644	0.04	um	Track	Track Position	1000000387
2.65443	7.93361	0.04	um	Track	Track Position	1000000388
3.86487	10.3467	0.04	um	Track	Track Position	1000000389
3.39543	2.74709	0.04	um	Track	Track Position	1000000390
2.51869	8.28178	0.04	um	Track	Track Position	1000000391
8.13905	11.034	0.04	um	Track	Track Position	1000000392
3.94176	6.39829	0.04	um	Track	Track Position	1000000393
7.961	10.6844	0.04	um	Track	Track Position	1000000394
3.98331	5.04197	0.04	um	Track	Track Position	1000000395
7.66569	8.6015	0.04	um	Track	Track Position	1000000396
2.20606	3.57943	0.04	um	Track	Track Position	1000000397
4.43411	10.9748	0.04	um	Track	Track Position	1000000398
7.24272	10.9826	0.04	um	Track	Track Position	1000000399
4.97564	7.24577	0.04	um	Track	Track Position	1000000400
7.8457	12.2704	0.04	um	Track	Track Position	1000000401
7.39165	7.25977	0.04	um	Track	Track Position	1000000402
6.3944	10.1787	0.04	um	Track	Track Position	1000000403
7.14799	13.2941	0.04	um	Track	Track Position	1000000404
3.3774	2.63302	0.04	um	Track	Track Position	1000000405
5.01298	8.12471	0.04	um	Track	Track Position	1000000406
7.98021	10.7001	0.04	um	Track	Track Position	1000000407
6.37946	12.1422	0.04	um	Track	Track Position	1000000408
4.67423	8.06496	0.04	um	Track	Track Position	1000000409
5.51575	11.8114	0.04	um	Track	Track Position	1000000410
3.20893	9.17754	0.04	um	Track	Track Position	1000000411
4.84426	11.2601	0.04	um	Track	Track Position	1000000412
4.55445	1.99518	0.04	um	Track	Track Position	1000000413
3.22402	1.65699	0.04	um	Track	Track Position	1000000414
7.54281	8.58588	0.04	um	Track	Track Position	1000000415
7.98945	10.6795	0.04	um	Track	Track Position	1000000416
4.42541	9.87159	0.04	um	Track	Track Position	1000000417
2.30038	2.46208	0.04	um	Track	Track Position	1000000418
5.41086	10.2872	0.04	um	Track	Track Position	1000000419
5.57798	11.8533	0.04	um	Track	Track Position	1000000420
7.11018	7.70641	0.04	um	Track	Track Position	1000000421
3.81139	10.2904	0.04	um	Track	Track Position	1000000422
2.38897	3.78887	0.04	um	Track	Track Position	1000000423
4.23821	6.93277	0.04	um	Track	Track Position	1000000424
4.48047	9.82559	0.04	um	Track	Track Position	1000000425
4.86598	11.2958	0.04	um	Track	Track Position	1000000426
5.50421	7.66551	0.04	um	Track	Track Position	1000000427
4.54854	10.698	0.04	um	Track	Track Position	1000000428
7.29599	10.9609	0.04	um	Track	Track Position	1000000429
6.91693	13.2418	0.04	um	Track	Track Position	1000000430
3.60218	2.65622	0.04	um	Track	Track Position	1000000431
3.9086	6.45207	0.04	um	Track	Track Position	1000000432
5.21041	8.31719	0.04	um	Track	Track Position	1000000433
5.63211	10.8176	0.04	um	Track	Track Position	1000000434
6.15684	12.3875	0.04	um	Track	Track Position	1000000435
2.40747	3.78611	0.04	um	Track	Track Position	1000000436
5.5582	7.75963	0.04	um	Track	Track Position	1000000437
4.60525	10.6124	0.04	um	Track	Track Position	1000000438
4.40973	10.9518	0.04	um	Track	Track Position	1000000439
8.41187	10.6717	0.04	um	Track	Track Position	1000000440
9.79975	11.5572	0.04	um	Track	Track Position	1000000441
5.06416	9.76122	0.04	um	Track	Track Position	1000000442
2.01311	5.98169	0.04	um	Track	Track Position	1000000443
7.25788	7.26581	0.04	um	Track	Track Position	1000000444
3.86865	11.145	0.04	um	Track	Track Position	1000000445
3.60029	2.68109	0.04	um	Track	Track Position	1000000446
4.48208	10.8478	0.04	um	Track	Track Position	1000000447
7.98965	10.6722	0.04	um	Track	Track Position	1000000448
2.9859	6.73731	0.04	um	Track	Track Position	1000000449
5.49204	7.71794	0.04	um	Track	Track Position	1000000450
7.6155	8.46686	0.04	um	Track	Track Position	1000000451
5.1573	10.5543	0.04	um	Track	Track Position	1000000452
8.41465	10.7155	0.04	um	Track	Track Position	1000000453
3.52378	1.51245	0.04	um	Track	Track Position	1000000454
4.34854	1.66351	0.04	um	Track	Track Position	1000000455
2.44021	3.7915	0.04	um	Track	Track Position	1000000456
3.37811	6.64053	0.04	um	Track	Track Position	1000000457
3.12534	2.00574	0.04	um	Track	Track Position	1000000458
3.44098	9.0809	0.04	um	Track	Track Position	1000000459
8.90923	10.8597	0.04	um	Track	Track Position	1000000460
3.94305	6.53552	0.04	um	Track	Track Position	1000000461
4.50613	10.9618	0.04	um	Track	Track Position	1000000462
7.50416	8.43812	0.04	um	Track	Track Position	1000000463
2.54464	7.15707	0.04	um	Track	Track Position	1000000464
2.43357	2.66601	0.04	um	Track	Track Position	1000000465
2.41826	3.76878	0.04	um	Track	Track Position	1000000466
3.19862	9.2094	0.04	um	Track	Track Position	1000000467
7.99263	10.6791	0.04	um	Track	Track Position	1000000468
6.45387	7.2885	0.04	um	Track	Track Position	1000000469
8.13791	8.13105	0.04	um	Track	Track Position	1000000470
3.09859	8.12892	0.04	um	Track	Track Position	1000000471
8.46415	10.4847	0.04	um	Track	Track Position	1000000472
2.45772	8.99509	0.04	um	Track	Track Position	1000000473
3.20168	6.70461	0.04	um	Track	Track Position	1000000474
6.47201	8.213	0.04	um	Track	Track Position	1000000475
7.97907	10.6905	0.04	um	Track	Track Position	1000000476
4.49167	11.0135	0.04	um	Track	Track Position	1000000477
3.88626	6.51711	0.04	um	Track	Track Position	1000000478
3.62034	9.05125	0.04	um	Track	Track Position	1000000479
3.14112	1.98195	0.04	um	Track	Track Position	1000000480
4.33066	1.66877	0.04	um	Track	Track Position	1000000481
4.34689	7.78093	0.04	um	Track	Track Position	1000000482
6.90881	7.41301	0.04	um	Track	Track Position	1000000483
3.77244	9.79893	0.04	um	Track	Track Position	1000000484
4.93006	8.77031	0.04	um	Track	Track Position	1000000485
6.09378	8.91597	0.04	um	Track	Track Position	1000000486
7.56711	11.6341	0.04	um	Track	Track Position	1000000487
3.49245	5.29482	0.04	um	Track	Track Position	1000000488
4.26386	9.36961	0.04	um	Track	Track Position	1000000489
4.48269	11.0223	0.04	um	Track	Track Position	1000000490
3.24494	6.65768	0.04	um	Track	Track Position	1000000491
9.99504	11.455	0.04	um	Track	Track Position	1000000492
3.38711	4.66958	0.04	um	Track	Track Position	1000000493
7.85018	8.32142	0.04	um	Track	Track Position	1000000494
3.19739	9.1999	0.04	um	Track	Track Position	1000000495
10.0414	11.1598	0.04	um	Track	Track Position	1000000496
6.4211	7.56927	0.04	um	Track	Track Position	1000000497
4.19628	9.70317	0.04	um	Track	Track Position	1000000498
7.97924	10.6531	0.04	um	Track	Track Position	1000000499
9.92785	11.3577	0.04	um	Track	Track Position	1000000500
3.61932	8.90498	0.04	um	Track	Track Position	1000000501
7.48094	8.05794	0.04	um	Track	Track Position	1000000502
3.97874	6.54914	0.04	um	Track	Track Position	1000000503
3.24778	7.62845	0.04	um	Track	Track Position	1000000504
6.39146	7.63226	0.04	um	Track	Track Position	1000000505
4.27161	6.73482	0.04	um	Track	Track Position	1000000506
7.7172	9.07328	0.04	um	Track	Track Position	1000000507
4.06614	9.58268	0.04	um	Track	Track Position	1000000508
3.24381	5.86192	0.04	um	Track	Track Position	1000000509
4.04754	9.54508	0.04	um	Track	Track Position	1000000510
7.99233	10.6363	0.04	um	Track	Track Position	1000000511
5.96138	10.7766	0.04	um	Track	Track Position	1000000512
6.32009	7.37098	0.04	um	Track	Track Position	1000000513
3.74194	9.15324	0.04	um	Track	Track Position	1000000514
5.66137	10.1775	0.04	um	Track	Track Position	1000000515
2.20211	7.09415	0.04	um	Track	Track Position	1000000516
5.55708	8.82889	0.04	um	Track	Track Position	1000000517
3.36241	4.79001	0.04	um	Track	Track Position	1000000518
4.88043	9.70444	0.04	um	Track	Track Position	1000000519
3.87786	10.783	0.04	um	Track	Track Position	1000000520
4.61014	5.82749	0.04	um	Track	Track Position	1000000521
9.53503	10.9186	0.04	um	Track	Track Position	1000000522
5.78728	11.1019	0.04	um	Track	Track Position	1000000523
3.207	10.3205	0.04	um	Track	Track Position	1000000524
9.85599	10.1992	0.04	um	Track	Track Position	1000000525
2.40903	7.16053	0.04	um	Track	Track Position	1000000526
8.00823	10.7021	0.04	um	Track	Track Position	1000000527
5.75963	8.7411	0.04	um	Track	Track Position	1000000528
3.26739	5.96552	0.04	um	Track	Track Position	1000000529
4.88514	9.61129	0.04	um	Track	Track Position	1000000530
4.39501	10.7668	0.04	um	Track	Track Position	1000000531
3.78783	9.10663	0.04	um	Track	Track Position	1000000532
6.33477	11.4913	0.04	um	Track	Track Position	1000000533
5.5435	10.4001	0.04	um	Track	Track Position	1000000534
7.79904	7.69296	0.04	um	Track	Track Position	1000000535
5.54733	8.58408	0.04	um	Track	Track Position	1000000536
3.24021	5.86792	0.04	um	Track	Track Position	1000000537
6.43848	7.25045	0.04	um	Track	Track Position	1000000538
5.30028	10.5442	0.04	um	Track	Track Position	1000000539
8.21454	12.8762	0.04	um	Track	Track Position	1000000540
8.01347	10.6789	0.04	um	Track	Track Position	1000000541
4.60721	7.26902	0.04	um	Track	Track Position	1000000542
6.90053	7.96513	0.04	um	Track	Track Position	1000000543
3.23594	5.86876	0.04	um	Track	Track Position	1000000544
7.42448	8.2726	0.04	um	Track	Track Position	1000000545
10.2662	10.0345	0.04	um	Track	Track Position	1000000546
2.51127	3.22665	0.04	um	Track	Track Position	1000000547
4.39663	9.9819	0.04	um	Track	Track Position	1000000548
4.13459	7.48971	0.04	um	Track	Track Position	1000000549
4.91994	9.78237	0.04	um	Track	Track Position	1000000550
8.22603	12.8534	0.04	um	Track	Track Position	1000000551
3.23754	5.85825	0.04	um	Track	Track Position	1000000552
2.64982	2.30559	0.04	um	Track	Track Position	1000000553
10.2969	9.99155	0.04	um	Track	Track Position	1000000554
3.93882	7.07321	0.04	um	Track	Track Position	1000000555
5.95303	11.4421	0.04	um	Track	Track Position	1000000556
6.22655	12.1665	0.04	um	Track	Track Position	1000000557
2.8092	7.19209	0.04	um	Track	Track Position	1000000558
4.5352	7.96622	0.04	um	Track	Track Position	1000000559
2.57846	2.35155	0.04	um	Track	Track Position	1000000560
2.13091	6.54401	0.04	um	Track	Track Position	1000000561
3.24176	5.85544	0.04	um	Track	Track Position	1000000562
2.9036	7.5968	0.04	um	Track	Track Position	1000000563
8.0203	10.6813	0.04	um	Track	Track Position	1000000564
4.12718	7.39556	0.04	um	Track	Track Position	1000000565
9.32319	8.21666	0.04	um	Track	Track Position	1000000566
5.30803	8.46652	0.04	um	Track	Track Position	1000000567
3.23454	5.8449	0.04	um	Track	Track Position	1000000568
3.81504	6.70658	0.04	um	Track	Track Position	1000000569
6.23667	12.1864	0.04	um	Track	Track Position	1000000570
4.24757	6.10127	0.04	um	Track	Track Position	1000000571
5.30102	8.4504	0.04	um	Track	Track Position	1000000572
3.13012	4.04781	0.04	um	Track	Track Position	1000000573
5.33448	9.47915	0.04	um	Track	Track Position	1000000574
3.81298	6.66082	0.04	um	Track	Track Position	1000000575
4.23165	6.12996	0.04	um	Track	Track Position	1000000576
3.26198	5.8661	0.04	um	Track	Track Position	1000000577
8.03327	10.6887	0.04	um	Track	Track Position	1000000578
8.17351	12.829	0.04	um	Track	Track Position	1000000579
1.7223	5.50115	0.04	um	Track	Track Position	1000000580
3.09232	6.32361	0.04	um	Track	Track Position	1000000581
6.30683	12.1616	0.04	um	Track	Track Position	1000000582
4.91418	9.73186	0.04	um	Track	Track Position	1000000583
3.91569	9.70489	0.04	um	Track	Track Position	1000000584
5.09554	10.3154	0.04	um	Track	Track Position	1000000585
4.22742	6.12763	0.04	um	Track	Track Position	1000000586
7.36129	11.4802	0.04	um	Track	Track Position	1000000587
9.32434	8.0931	0.04	um	Track	Track Position	1000000588
4.7026	5.55558	0.04	um	Track	Track Position	1000000589
3.59183	7.65318	0.04	um	Track	Track Position	1000000590
2.14069	5.91479	0.04	um	Track	Track Position	1000000591
4.01502	9.7087	0.04	um	Track	Track Position	1000000592
2.17897	5.94925	0.04	um	Track	Track Position	1000000593
5.71168	9.34408	0.04	um	Track	Track Position	1000000594
4.23316	6.10062	0.04	um	Track	Track Position	1000000595
4.09984	7.94471	0.04	um	Track	Track Position	1000000596
6.30694	12.1076	0.04	um	Track	Track Position	1000000597
7.90077	10.6989	0.04	um	Track	Track Position	1000000598
4.6558	3.28307	0.04	um	Track	Track Position	1000000599
6.32507	12.0194	0.04	um	Track	Track Position	1000000600
4.01366	11.2359	0.04	um	Track	Track Position	1000000601
7.87696	10.69	0.04	um	Track	Track Position	1000000602
2.24131	5.43095	0.04	um	Track	Track Position	1000000603
4.36013	6.83466	0.04	um	Track	Track Position	1000000604
6.25604	12.0573	0.04	um	Track	Track Position	1000000605
3.15737	6.44615	0.04	um	Track	Track Position	1000000606
1.94155	6.17595	0.04	um	Track	Track Position	1000000607
6.75838	10.9578	0.04	um	Track	Track Position	1000000608
4.38414	7.3984	0.04	um	Track	Track Position	1000000609
8.62498	9.41291	0.04	um	Track	Track Position	1000000610
3.02432	6.25006	0.04	um	Track	Track Position	1000000611
2.35029	6.59286	0.04	um	Track	Track Position	1000000612
7.87338	10.6913	0.04	um	Track	Track Position	1000000613
2.5499	2.8034	0.04	um	Track	Track Position	1000000614
4.77992	7.71904	0.04	um	Track	Track Position	1000000615
2.08983	5.29976	0.04	um	Track	Track Position	1000000616
5.78687	8.60281	0.04	um	Track	Track Position	1000000617
4.36241	10.2316	0.04	um	Track	Track Position	1000000618
3.76588	9.3731	0.04	um	Track	Track Position	1000000619
5.02302	12.2734	0.04	um	Track	Track Position	1000000620
4.43022	7.89478	0.04	um	Track	Track Position	1000000621
5.69229	10.9788	0.04	um	Track	Track Position	1000000622
3.39203	6.85737	0.04	um	Track	Track Position	1000000623
5.01329	12.2629	0.04	um	Track	Track Position	1000000624
4.84022	8.18087	0.04	um	Track	Track Position	1000000625
3.69344	5.57083	0.04	um	Track	Track Position	1000000626
5.7218	10.9855	0.04	um	Track	Track Position	1000000627
5.00228	8.09036	0.04	um	Track	Track Position	1000000628
6.74772	10.8698	0.04	um	Track	Track Position	1000000629
3.6911	9.38594	0.04	um	Track	Track Position	1000000630
5.02061	12.2779	0.04	um	Track	Track Position	1000000631
3.6734	5.54698	0.04	um	Track	Track Position	1000000632
2.18201	6.32196	0.04	um	Track	Track Position	1000000633
5.79801	11.2196	0.04	um	Track	Track Position	1000000634
6.71247	10.8589	0.04	um	Track	Track Position	1000000635
3.82118	10.1664	0.04	um	Track	Track Position	1000000636
4.53041	10.4748	0.04	um	Track	Track Position	1000000637
2.07267	3.08157	0.04	um	Track	Track Position	1000000638
6.78386	10.9409	0.04	um	Track	Track Position	1000000639
3.83331	10.1588	0.04	um	Track	Track Position	1000000640
5.78815	11.2342	0.04	um	Track	Track Position	1000000641
6.69756	12.1196	0.04	um	Track	Track Position	1000000642
4.89007	9.35745	0.04	um	Track	Track Position	1000000643
5.0653	8.06166	0.04	um	Track	Track Position	1000000644
4.09603	5.98508	0.04	um	Track	Track Position	1000000645
6.1813	11.0067	0.04	um	Track	Track Position	1000000646
6.77113	10.9187	0.04	um	Track	Track Position	1000000647
8.72291	6.14929	0.04	um	Track	Track Position	1000000648
6.25131	11.0775	0.04	um	Track	Track Position	1000000649
6.26089	11.4663	0.04	um	Track	Track Position	1000000650
7.00717	10.2271	0.04	um	Track	Track Position	1000000651
6.16575	11.1295	0.04	um	Track	Track Position	1000000652
5.07235	11.2739	0.04	um	Track	Track Position	1000000653
3.59042	5.46372	0.04	um	Track	Track Position	1000000654
3.30543	6.24849	0.04	um	Track	Track Position	1000000655
2.35841	3.00341	0.04	um	Track	Track Position	1000000656
3.30281	6.29767	0.04	um	Track	Track Position	1000000657
4.70689	6.3658	0.04	um	Track	Track Position	1000000658
6.56844	9.99804	0.04	um	Track	Track Position	1000000659
2.76063	2.97073	0.04	um	Track	Track Position	1000000660
9.06003	8.27127	0.04	um	Track	Track Position	1000000661
6.58779	10.6257	0.04	um	Track	Track Position	1000000662
2.61023	2.85471	0.04	um	Track	Track Position	1000000663
3.6634	9.63154	0.04	um	Track	Track Position	1000000664
2.60366	2.86042	0.04	um	Track	Track Position	1000000665
4.3353	6.99239	0.04	um	Track	Track Position	1000000666
6.31075	10.0371	0.04	um	Track	Track Position	1000000667
9.50601	10.9047	0.04	um	Track	Track Position	1000000668
3.65866	9.64882	0.04	um	Track	Track Position	1000000669
3.32689	6.87903	0.04	um	Track	Track Position	1000000670
4.63422	7.00434	0.04	um	Track	Track Position	1000000671
3.65299	9.66447	0.04	um	Track	Track Position	1000000672
6.31883	10.0305	0.04	um	Track	Track Position	1000000673
5.52471	8.91448	0.04	um	Track	Track Position	1000000674
6.33583	10.0391	0.04	um	Track	Track Position	1000000675
2.58855	2.87136	0.04	um	Track	Track Position	1000000676
2.60379	2.86791	0.04	um	Track	Track Position	1000000677
2.56688	2.87079	0.04	um	Track	Track Position	1000000678
5.34836	8.88379	0.04	um	Track	Track Position	1000000679
2.59092	2.87339	0.04	um	Track	Track Position	1000000680
