# Supplementary material for: Satb1 integrates DNA binding site geometry and torsional stress to differentially target nucleosome-dense regions
Source: Nat Commun. 2019 Jul 19;10:3221. doi: 10.1038/s41467-019-11118-8 (PMC6642133; doi:10.1038/s41467-019-11118-8)
Supplement: Supplementary file 10 — Source Data [file 41467_2019_11118_MOESM10_ESM.zip › Source data/Single Molecule Tracking/single molecule tracks/del HD analysis/PDZ-CUT1-CUT2-STABLE-A_1c14_TRIAL 2_Statistics/PDZ-CUT1-CUT2-STABLE-A_1c14_TRIAL 2_Track_Position_Start.csv]

Track Position Start
====================
Track Position X Start	Track Position Y Start	Track Position Z Start	Unit	Category	Collection	ID
3.24604	1.56226	0.04	um	Track	Track Position Start	1000000000
5.82678	2.61883	0.04	um	Track	Track Position Start	1000000001
4.70059	4.10616	0.04	um	Track	Track Position Start	1000000002
3.20871	4.51454	0.04	um	Track	Track Position Start	1000000003
4.28738	4.56916	0.04	um	Track	Track Position Start	1000000004
4.8589	4.58628	0.04	um	Track	Track Position Start	1000000005
7.5518	4.78437	0.04	um	Track	Track Position Start	1000000006
10.7811	4.73783	0.04	um	Track	Track Position Start	1000000007
3.66339	5.43142	0.04	um	Track	Track Position Start	1000000008
4.83304	5.46859	0.04	um	Track	Track Position Start	1000000009
5.62527	5.53191	0.04	um	Track	Track Position Start	1000000010
7.06673	5.83214	0.04	um	Track	Track Position Start	1000000011
1.62275	6.05012	0.04	um	Track	Track Position Start	1000000012
3.35332	6.7637	0.04	um	Track	Track Position Start	1000000013
6.25603	7.0905	0.04	um	Track	Track Position Start	1000000014
9.84513	7.55832	0.04	um	Track	Track Position Start	1000000015
7.78819	8.83693	0.04	um	Track	Track Position Start	1000000016
6.14417	10.0503	0.04	um	Track	Track Position Start	1000000017
4.66604	10.4535	0.04	um	Track	Track Position Start	1000000018
6.86996	10.4191	0.04	um	Track	Track Position Start	1000000019
9.93619	10.9391	0.04	um	Track	Track Position Start	1000000020
7.1995	11.061	0.04	um	Track	Track Position Start	1000000021
10.2555	11.3164	0.04	um	Track	Track Position Start	1000000022
8.10306	11.9555	0.04	um	Track	Track Position Start	1000000023
8.70383	12.0774	0.04	um	Track	Track Position Start	1000000024
10.5556	12.0575	0.04	um	Track	Track Position Start	1000000025
9.91919	12.1957	0.04	um	Track	Track Position Start	1000000026
4.40853	12.4197	0.04	um	Track	Track Position Start	1000000027
5.32626	12.4527	0.04	um	Track	Track Position Start	1000000028
8.70635	12.8929	0.04	um	Track	Track Position Start	1000000029
9.58976	7.10118	0.04	um	Track	Track Position Start	1000000030
3.12129	8.2468	0.04	um	Track	Track Position Start	1000000031
4.35791	8.25197	0.04	um	Track	Track Position Start	1000000032
3.59033	10.7658	0.04	um	Track	Track Position Start	1000000033
1.64467	3.46714	0.04	um	Track	Track Position Start	1000000034
4.44288	6.98041	0.04	um	Track	Track Position Start	1000000035
6.55187	4.97674	0.04	um	Track	Track Position Start	1000000036
4.88235	7.73491	0.04	um	Track	Track Position Start	1000000037
7.0116	7.68793	0.04	um	Track	Track Position Start	1000000038
3.73648	8.95646	0.04	um	Track	Track Position Start	1000000039
3.1299	9.53863	0.04	um	Track	Track Position Start	1000000040
7.81095	13.3245	0.04	um	Track	Track Position Start	1000000041
1.95433	4.12524	0.04	um	Track	Track Position Start	1000000042
6.70444	7.65796	0.04	um	Track	Track Position Start	1000000043
9.56982	10.8494	0.04	um	Track	Track Position Start	1000000044
2.26486	1.75062	0.04	um	Track	Track Position Start	1000000045
9.04456	6.25026	0.04	um	Track	Track Position Start	1000000046
10.7397	10.6991	0.04	um	Track	Track Position Start	1000000047
5.17908	11.4018	0.04	um	Track	Track Position Start	1000000048
7.59765	13.2376	0.04	um	Track	Track Position Start	1000000049
4.37688	1.24895	0.04	um	Track	Track Position Start	1000000050
8.7053	10.5463	0.04	um	Track	Track Position Start	1000000051
8.27182	11.414	0.04	um	Track	Track Position Start	1000000052
3.4968	0.957385	0.04	um	Track	Track Position Start	1000000053
1.99672	4.30455	0.04	um	Track	Track Position Start	1000000054
10.0381	7.68252	0.04	um	Track	Track Position Start	1000000055
2.27265	8.89538	0.04	um	Track	Track Position Start	1000000056
9.29015	11.315	0.04	um	Track	Track Position Start	1000000057
2.15639	3.02618	0.04	um	Track	Track Position Start	1000000058
3.30473	3.52276	0.04	um	Track	Track Position Start	1000000059
9.48132	6.11918	0.04	um	Track	Track Position Start	1000000060
6.13379	6.1745	0.04	um	Track	Track Position Start	1000000061
6.62761	7.39764	0.04	um	Track	Track Position Start	1000000062
3.52847	8.20871	0.04	um	Track	Track Position Start	1000000063
9.82999	12.6729	0.04	um	Track	Track Position Start	1000000064
1.65493	3.45198	0.04	um	Track	Track Position Start	1000000065
10.7097	4.82587	0.04	um	Track	Track Position Start	1000000066
7.01612	5.62819	0.04	um	Track	Track Position Start	1000000067
6.28608	6.46173	0.04	um	Track	Track Position Start	1000000068
2.82057	5.32914	0.04	um	Track	Track Position Start	1000000069
3.25784	8.37108	0.04	um	Track	Track Position Start	1000000070
4.17506	12.0044	0.04	um	Track	Track Position Start	1000000071
4.82308	12.0714	0.04	um	Track	Track Position Start	1000000072
2.89881	3.80829	0.04	um	Track	Track Position Start	1000000073
5.40004	4.38875	0.04	um	Track	Track Position Start	1000000074
2.65286	5.86411	0.04	um	Track	Track Position Start	1000000075
3.50067	9.80789	0.04	um	Track	Track Position Start	1000000076
5.63299	2.58319	0.04	um	Track	Track Position Start	1000000077
3.62266	3.86073	0.04	um	Track	Track Position Start	1000000078
2.11926	4.14057	0.04	um	Track	Track Position Start	1000000079
9.86584	8.67921	0.04	um	Track	Track Position Start	1000000080
4.44216	12.4093	0.04	um	Track	Track Position Start	1000000081
8.4166	5.56182	0.04	um	Track	Track Position Start	1000000082
9.54052	11.6417	0.04	um	Track	Track Position Start	1000000083
3.10692	9.92681	0.04	um	Track	Track Position Start	1000000084
6.45048	4.46583	0.04	um	Track	Track Position Start	1000000085
4.84195	7.63874	0.04	um	Track	Track Position Start	1000000086
7.22177	7.87317	0.04	um	Track	Track Position Start	1000000087
3.29723	6.47808	0.04	um	Track	Track Position Start	1000000088
6.86245	7.51153	0.04	um	Track	Track Position Start	1000000089
5.216	8.13207	0.04	um	Track	Track Position Start	1000000090
10.4533	8.22127	0.04	um	Track	Track Position Start	1000000091
2.69542	1.35223	0.04	um	Track	Track Position Start	1000000092
7.05056	4.66864	0.04	um	Track	Track Position Start	1000000093
7.51387	13.3032	0.04	um	Track	Track Position Start	1000000094
6.69679	5.66688	0.04	um	Track	Track Position Start	1000000095
10.5476	11.3473	0.04	um	Track	Track Position Start	1000000096
2.30987	2.76606	0.04	um	Track	Track Position Start	1000000097
5.31391	5.03895	0.04	um	Track	Track Position Start	1000000098
9.50081	7.68882	0.04	um	Track	Track Position Start	1000000099
3.27264	9.22983	0.04	um	Track	Track Position Start	1000000100
1.93439	6.1472	0.04	um	Track	Track Position Start	1000000101
4.21465	3.48333	0.04	um	Track	Track Position Start	1000000102
1.92947	4.42376	0.04	um	Track	Track Position Start	1000000103
6.40472	12.1224	0.04	um	Track	Track Position Start	1000000104
5.1804	5.27191	0.04	um	Track	Track Position Start	1000000105
3.36088	7.67361	0.04	um	Track	Track Position Start	1000000106
2.94167	4.42523	0.04	um	Track	Track Position Start	1000000107
8.54918	5.0936	0.04	um	Track	Track Position Start	1000000108
3.51724	2.35837	0.04	um	Track	Track Position Start	1000000109
6.08784	2.44853	0.04	um	Track	Track Position Start	1000000110
3.25974	3.46224	0.04	um	Track	Track Position Start	1000000111
4.30651	4.53931	0.04	um	Track	Track Position Start	1000000112
9.99575	8.43179	0.04	um	Track	Track Position Start	1000000113
7.67855	4.71206	0.04	um	Track	Track Position Start	1000000114
10.4841	6.93914	0.04	um	Track	Track Position Start	1000000115
5.37881	12.3917	0.04	um	Track	Track Position Start	1000000116
6.49178	4.22932	0.04	um	Track	Track Position Start	1000000117
3.31092	10.2366	0.04	um	Track	Track Position Start	1000000118
7.07653	13.2649	0.04	um	Track	Track Position Start	1000000119
5.26402	8.2	0.04	um	Track	Track Position Start	1000000120
4.0352	10.8581	0.04	um	Track	Track Position Start	1000000121
9.15789	6.44302	0.04	um	Track	Track Position Start	1000000122
5.30546	9.97257	0.04	um	Track	Track Position Start	1000000123
2.17844	5.87555	0.04	um	Track	Track Position Start	1000000124
4.60977	10.9623	0.04	um	Track	Track Position Start	1000000125
10.0307	11.5824	0.04	um	Track	Track Position Start	1000000126
8.97036	6.30527	0.04	um	Track	Track Position Start	1000000127
7.08188	10.4346	0.04	um	Track	Track Position Start	1000000128
6.40507	11.9747	0.04	um	Track	Track Position Start	1000000129
3.87898	4.17012	0.04	um	Track	Track Position Start	1000000130
3.73409	10.7939	0.04	um	Track	Track Position Start	1000000131
10.168	12.6208	0.04	um	Track	Track Position Start	1000000132
2.50994	6.19277	0.04	um	Track	Track Position Start	1000000133
3.4908	6.28182	0.04	um	Track	Track Position Start	1000000134
10.1245	8.03619	0.04	um	Track	Track Position Start	1000000135
5.68069	12.8249	0.04	um	Track	Track Position Start	1000000136
7.46601	5.23403	0.04	um	Track	Track Position Start	1000000137
10.1331	11.8906	0.04	um	Track	Track Position Start	1000000138
6.86713	13.2612	0.04	um	Track	Track Position Start	1000000139
8.46859	13.4821	0.04	um	Track	Track Position Start	1000000140
4.44745	1.43754	0.04	um	Track	Track Position Start	1000000141
9.62592	10.76	0.04	um	Track	Track Position Start	1000000142
9.31944	10.173	0.04	um	Track	Track Position Start	1000000143
5.41084	11.8235	0.04	um	Track	Track Position Start	1000000144
9.08978	11.4536	0.04	um	Track	Track Position Start	1000000145
3.13949	4.34809	0.04	um	Track	Track Position Start	1000000146
10.8099	4.60731	0.04	um	Track	Track Position Start	1000000147
4.88478	2.14862	0.04	um	Track	Track Position Start	1000000148
3.66054	1.88295	0.04	um	Track	Track Position Start	1000000149
4.60113	4.8023	0.04	um	Track	Track Position Start	1000000150
8.64084	13.4801	0.04	um	Track	Track Position Start	1000000151
9.07199	9.53664	0.04	um	Track	Track Position Start	1000000152
10.2643	12.1221	0.04	um	Track	Track Position Start	1000000153
6.64697	5.48598	0.04	um	Track	Track Position Start	1000000154
7.41241	11.1275	0.04	um	Track	Track Position Start	1000000155
7.93646	12.7345	0.04	um	Track	Track Position Start	1000000156
8.61117	8.28472	0.04	um	Track	Track Position Start	1000000157
8.53201	11.0925	0.04	um	Track	Track Position Start	1000000158
7.38496	7.90264	0.04	um	Track	Track Position Start	1000000159
3.78255	7.07427	0.04	um	Track	Track Position Start	1000000160
2.9386	7.49739	0.04	um	Track	Track Position Start	1000000161
5.22463	12.3192	0.04	um	Track	Track Position Start	1000000162
8.53645	5.32105	0.04	um	Track	Track Position Start	1000000163
7.98397	6.17818	0.04	um	Track	Track Position Start	1000000164
4.12028	8.78675	0.04	um	Track	Track Position Start	1000000165
9.50264	9.53175	0.04	um	Track	Track Position Start	1000000166
9.56239	11.2906	0.04	um	Track	Track Position Start	1000000167
10.3888	7.36563	0.04	um	Track	Track Position Start	1000000168
1.9806	3.55402	0.04	um	Track	Track Position Start	1000000169
10.0069	11.3104	0.04	um	Track	Track Position Start	1000000170
6.33267	12.1123	0.04	um	Track	Track Position Start	1000000171
9.22952	6.22677	0.04	um	Track	Track Position Start	1000000172
8.59264	13.4127	0.04	um	Track	Track Position Start	1000000173
2.09685	3.02554	0.04	um	Track	Track Position Start	1000000174
7.42093	4.66052	0.04	um	Track	Track Position Start	1000000175
8.67825	5.55199	0.04	um	Track	Track Position Start	1000000176
3.61628	6.68865	0.04	um	Track	Track Position Start	1000000177
7.27019	8.33706	0.04	um	Track	Track Position Start	1000000178
9.41749	8.44945	0.04	um	Track	Track Position Start	1000000179
8.81125	10.5781	0.04	um	Track	Track Position Start	1000000180
9.93868	10.65	0.04	um	Track	Track Position Start	1000000181
6.518	6.47503	0.04	um	Track	Track Position Start	1000000182
9.93681	7.30811	0.04	um	Track	Track Position Start	1000000183
3.76398	1.68822	0.04	um	Track	Track Position Start	1000000184
2.29528	5.24648	0.04	um	Track	Track Position Start	1000000185
6.27985	7.46676	0.04	um	Track	Track Position Start	1000000186
5.28575	4.13994	0.04	um	Track	Track Position Start	1000000187
3.61692	8.84489	0.04	um	Track	Track Position Start	1000000188
8.87048	12.6101	0.04	um	Track	Track Position Start	1000000189
7.80872	13.2609	0.04	um	Track	Track Position Start	1000000190
4.75727	1.86176	0.04	um	Track	Track Position Start	1000000191
6.44616	6.85738	0.04	um	Track	Track Position Start	1000000192
7.67016	11.3598	0.04	um	Track	Track Position Start	1000000193
3.36203	2.08516	0.04	um	Track	Track Position Start	1000000194
8.81174	6.18014	0.04	um	Track	Track Position Start	1000000195
2.2229	2.4378	0.04	um	Track	Track Position Start	1000000196
6.60729	5.36415	0.04	um	Track	Track Position Start	1000000197
2.11243	3.72124	0.04	um	Track	Track Position Start	1000000198
8.99378	8.97527	0.04	um	Track	Track Position Start	1000000199
5.98693	10.9202	0.04	um	Track	Track Position Start	1000000200
4.04147	3.07247	0.04	um	Track	Track Position Start	1000000201
2.81503	7.23466	0.04	um	Track	Track Position Start	1000000202
3.81277	1.62669	0.04	um	Track	Track Position Start	1000000203
10.5318	12.0399	0.04	um	Track	Track Position Start	1000000204
8.23391	13.5489	0.04	um	Track	Track Position Start	1000000205
8.16977	5.44484	0.04	um	Track	Track Position Start	1000000206
1.99419	4.10636	0.04	um	Track	Track Position Start	1000000207
5.77081	2.84994	0.04	um	Track	Track Position Start	1000000208
3.60433	6.75115	0.04	um	Track	Track Position Start	1000000209
9.6959	7.38672	0.04	um	Track	Track Position Start	1000000210
3.14594	9.23322	0.04	um	Track	Track Position Start	1000000211
6.44042	4.65028	0.04	um	Track	Track Position Start	1000000212
10.3812	9.98458	0.04	um	Track	Track Position Start	1000000213
8.80873	10.5878	0.04	um	Track	Track Position Start	1000000214
7.47908	4.69545	0.04	um	Track	Track Position Start	1000000215
4.82569	8.38029	0.04	um	Track	Track Position Start	1000000216
8.92195	6.27736	0.04	um	Track	Track Position Start	1000000217
8.37269	11.5957	0.04	um	Track	Track Position Start	1000000218
1.89181	2.29716	0.04	um	Track	Track Position Start	1000000219
9.53969	7.02579	0.04	um	Track	Track Position Start	1000000220
5.39902	4.68971	0.04	um	Track	Track Position Start	1000000221
5.7118	9.17834	0.04	um	Track	Track Position Start	1000000222
8.82559	8.7876	0.04	um	Track	Track Position Start	1000000223
4.44619	12.1164	0.04	um	Track	Track Position Start	1000000224
8.37369	5.52332	0.04	um	Track	Track Position Start	1000000225
2.79928	5.47379	0.04	um	Track	Track Position Start	1000000226
4.0066	11.2049	0.04	um	Track	Track Position Start	1000000227
6.74281	12.9527	0.04	um	Track	Track Position Start	1000000228
3.96786	0.871767	0.04	um	Track	Track Position Start	1000000229
10.0352	10.7466	0.04	um	Track	Track Position Start	1000000230
5.05147	12.7575	0.04	um	Track	Track Position Start	1000000231
1.97741	5.89182	0.04	um	Track	Track Position Start	1000000232
4.41944	9.69499	0.04	um	Track	Track Position Start	1000000233
7.11137	6.26961	0.04	um	Track	Track Position Start	1000000234
6.36656	7.16463	0.04	um	Track	Track Position Start	1000000235
6.18913	10.2162	0.04	um	Track	Track Position Start	1000000236
4.14335	2.51994	0.04	um	Track	Track Position Start	1000000237
3.07602	4.21414	0.04	um	Track	Track Position Start	1000000238
5.40576	12.4252	0.04	um	Track	Track Position Start	1000000239
8.19735	5.65626	0.04	um	Track	Track Position Start	1000000240
3.21465	8.90341	0.04	um	Track	Track Position Start	1000000241
5.68663	9.14467	0.04	um	Track	Track Position Start	1000000242
5.03321	2.04273	0.04	um	Track	Track Position Start	1000000243
10.0943	11.3044	0.04	um	Track	Track Position Start	1000000244
8.7268	13.5127	0.04	um	Track	Track Position Start	1000000245
2.91669	1.73941	0.04	um	Track	Track Position Start	1000000246
10.5203	7.37605	0.04	um	Track	Track Position Start	1000000247
10.7668	10.3874	0.04	um	Track	Track Position Start	1000000248
4.17997	11.0098	0.04	um	Track	Track Position Start	1000000249
4.66929	10.3368	0.04	um	Track	Track Position Start	1000000250
8.83348	10.5937	0.04	um	Track	Track Position Start	1000000251
9.05529	6.10047	0.04	um	Track	Track Position Start	1000000252
8.58824	11.6072	0.04	um	Track	Track Position Start	1000000253
5.52327	5.04773	0.04	um	Track	Track Position Start	1000000254
2.23202	5.59512	0.04	um	Track	Track Position Start	1000000255
9.8098	10.6221	0.04	um	Track	Track Position Start	1000000256
8.74211	11.2088	0.04	um	Track	Track Position Start	1000000257
4.32602	3.24457	0.04	um	Track	Track Position Start	1000000258
3.81823	6.71794	0.04	um	Track	Track Position Start	1000000259
4.45049	12.3428	0.04	um	Track	Track Position Start	1000000260
5.66484	8.81523	0.04	um	Track	Track Position Start	1000000261
4.52771	10.9276	0.04	um	Track	Track Position Start	1000000262
7.91313	13.6247	0.04	um	Track	Track Position Start	1000000263
1.90027	4.14897	0.04	um	Track	Track Position Start	1000000264
4.37535	4.98033	0.04	um	Track	Track Position Start	1000000265
9.55749	7.053	0.04	um	Track	Track Position Start	1000000266
9.77081	13.2126	0.04	um	Track	Track Position Start	1000000267
1.72747	3.38642	0.04	um	Track	Track Position Start	1000000268
9.29853	8.64675	0.04	um	Track	Track Position Start	1000000269
6.46204	9.77858	0.04	um	Track	Track Position Start	1000000270
7.78609	8.09877	0.04	um	Track	Track Position Start	1000000271
6.7137	12.9565	0.04	um	Track	Track Position Start	1000000272
7.39032	13.4238	0.04	um	Track	Track Position Start	1000000273
5.15044	1.25687	0.04	um	Track	Track Position Start	1000000274
9.1101	9.79189	0.04	um	Track	Track Position Start	1000000275
2.89653	10.4944	0.04	um	Track	Track Position Start	1000000276
6.34877	6.4883	0.04	um	Track	Track Position Start	1000000277
2.97836	7.30372	0.04	um	Track	Track Position Start	1000000278
6.65466	4.36396	0.04	um	Track	Track Position Start	1000000279
5.92675	5.39704	0.04	um	Track	Track Position Start	1000000280
6.95496	6.0561	0.04	um	Track	Track Position Start	1000000281
3.94873	6.15739	0.04	um	Track	Track Position Start	1000000282
9.10623	5.47483	0.04	um	Track	Track Position Start	1000000283
8.57885	13.4699	0.04	um	Track	Track Position Start	1000000284
6.67144	5.57437	0.04	um	Track	Track Position Start	1000000285
9.15622	6.54385	0.04	um	Track	Track Position Start	1000000286
5.03831	9.10212	0.04	um	Track	Track Position Start	1000000287
9.53257	7.02255	0.04	um	Track	Track Position Start	1000000288
6.42926	3.78066	0.04	um	Track	Track Position Start	1000000289
8.58675	5.13822	0.04	um	Track	Track Position Start	1000000290
10.2475	8.78025	0.04	um	Track	Track Position Start	1000000291
11.0635	9.60502	0.04	um	Track	Track Position Start	1000000292
8.57519	9.9793	0.04	um	Track	Track Position Start	1000000293
6.69703	4.71931	0.04	um	Track	Track Position Start	1000000294
8.71657	13.6782	0.04	um	Track	Track Position Start	1000000295
2.84015	3.54346	0.04	um	Track	Track Position Start	1000000296
6.4234	5.14765	0.04	um	Track	Track Position Start	1000000297
7.1562	11.114	0.04	um	Track	Track Position Start	1000000298
6.71292	13.0662	0.04	um	Track	Track Position Start	1000000299
2.09018	5.95382	0.04	um	Track	Track Position Start	1000000300
3.09439	6.47035	0.04	um	Track	Track Position Start	1000000301
6.3509	12.1358	0.04	um	Track	Track Position Start	1000000302
7.36309	7.3088	0.04	um	Track	Track Position Start	1000000303
3.63492	9.73664	0.04	um	Track	Track Position Start	1000000304
4.43626	11.1911	0.04	um	Track	Track Position Start	1000000305
3.00052	2.13302	0.04	um	Track	Track Position Start	1000000306
4.79548	10.0948	0.04	um	Track	Track Position Start	1000000307
5.72336	10.1364	0.04	um	Track	Track Position Start	1000000308
3.6388	10.3402	0.04	um	Track	Track Position Start	1000000309
6.94279	10.738	0.04	um	Track	Track Position Start	1000000310
9.65335	11.2556	0.04	um	Track	Track Position Start	1000000311
8.10181	7.8059	0.04	um	Track	Track Position Start	1000000312
6.35524	10.0515	0.04	um	Track	Track Position Start	1000000313
2.76418	6.46724	0.04	um	Track	Track Position Start	1000000314
2.47216	8.99253	0.04	um	Track	Track Position Start	1000000315
6.60898	12.9194	0.04	um	Track	Track Position Start	1000000316
2.09138	7.5725	0.04	um	Track	Track Position Start	1000000317
2.54136	8.18638	0.04	um	Track	Track Position Start	1000000318
4.39718	10.7298	0.04	um	Track	Track Position Start	1000000319
2.04832	4.02354	0.04	um	Track	Track Position Start	1000000320
7.40606	8.69092	0.04	um	Track	Track Position Start	1000000321
7.48392	10.1084	0.04	um	Track	Track Position Start	1000000322
2.05167	2.59308	0.04	um	Track	Track Position Start	1000000323
10.0348	8.07621	0.04	um	Track	Track Position Start	1000000324
8.44521	10.4216	0.04	um	Track	Track Position Start	1000000325
2.86977	7.84786	0.04	um	Track	Track Position Start	1000000326
4.81722	8.78431	0.04	um	Track	Track Position Start	1000000327
4.59159	6.90865	0.04	um	Track	Track Position Start	1000000328
7.91932	10.7346	0.04	um	Track	Track Position Start	1000000329
6.3553	6.44229	0.04	um	Track	Track Position Start	1000000330
10.654	9.83945	0.04	um	Track	Track Position Start	1000000331
4.98509	11.0257	0.04	um	Track	Track Position Start	1000000332
7.17938	10.9677	0.04	um	Track	Track Position Start	1000000333
2.3876	3.74605	0.04	um	Track	Track Position Start	1000000334
3.70204	8.63997	0.04	um	Track	Track Position Start	1000000335
2.67906	8.31917	0.04	um	Track	Track Position Start	1000000336
4.09834	3.06954	0.04	um	Track	Track Position Start	1000000337
7.80638	12.4217	0.04	um	Track	Track Position Start	1000000338
3.14328	7.12954	0.04	um	Track	Track Position Start	1000000339
7.12597	13.3306	0.04	um	Track	Track Position Start	1000000340
5.33033	8.5473	0.04	um	Track	Track Position Start	1000000341
4.9482	9.86394	0.04	um	Track	Track Position Start	1000000342
4.10389	8.54989	0.04	um	Track	Track Position Start	1000000343
3.54647	5.9019	0.04	um	Track	Track Position Start	1000000344
2.03647	4.07785	0.04	um	Track	Track Position Start	1000000345
2.36544	3.67211	0.04	um	Track	Track Position Start	1000000346
2.87786	8.14537	0.04	um	Track	Track Position Start	1000000347
7.76704	8.43322	0.04	um	Track	Track Position Start	1000000348
5.04507	9.89971	0.04	um	Track	Track Position Start	1000000349
3.63997	10.2601	0.04	um	Track	Track Position Start	1000000350
7.77808	8.0462	0.04	um	Track	Track Position Start	1000000351
9.97479	8.75005	0.04	um	Track	Track Position Start	1000000352
4.4434	10.9589	0.04	um	Track	Track Position Start	1000000353
3.61766	2.58215	0.04	um	Track	Track Position Start	1000000354
6.28572	12.304	0.04	um	Track	Track Position Start	1000000355
5.54973	12.5926	0.04	um	Track	Track Position Start	1000000356
5.35645	10.7671	0.04	um	Track	Track Position Start	1000000357
1.8848	3.35543	0.04	um	Track	Track Position Start	1000000358
1.9771	4.02772	0.04	um	Track	Track Position Start	1000000359
3.31125	10.712	0.04	um	Track	Track Position Start	1000000360
2.52891	7.44053	0.04	um	Track	Track Position Start	1000000361
3.97852	6.37663	0.04	um	Track	Track Position Start	1000000362
4.50537	10.0767	0.04	um	Track	Track Position Start	1000000363
5.41597	9.761	0.04	um	Track	Track Position Start	1000000364
6.74538	10.6816	0.04	um	Track	Track Position Start	1000000365
7.80805	10.8693	0.04	um	Track	Track Position Start	1000000366
1.95619	3.60944	0.04	um	Track	Track Position Start	1000000367
5.18729	8.52648	0.04	um	Track	Track Position Start	1000000368
2.37722	3.74471	0.04	um	Track	Track Position Start	1000000369
6.13628	10.0039	0.04	um	Track	Track Position Start	1000000370
2.27155	2.53768	0.04	um	Track	Track Position Start	1000000371
5.38413	7.54488	0.04	um	Track	Track Position Start	1000000372
5.11155	7.45923	0.04	um	Track	Track Position Start	1000000373
4.31517	10.8581	0.04	um	Track	Track Position Start	1000000374
3.8697	7.18004	0.04	um	Track	Track Position Start	1000000375
5.00619	11.2345	0.04	um	Track	Track Position Start	1000000376
7.65472	8.71436	0.04	um	Track	Track Position Start	1000000377
4.60208	7.03392	0.04	um	Track	Track Position Start	1000000378
7.97944	10.6995	0.04	um	Track	Track Position Start	1000000379
9.6247	10.1308	0.04	um	Track	Track Position Start	1000000380
6.59055	10.6778	0.04	um	Track	Track Position Start	1000000381
5.62914	12.5951	0.04	um	Track	Track Position Start	1000000382
4.0783	9.30433	0.04	um	Track	Track Position Start	1000000383
2.4137	4.21767	0.04	um	Track	Track Position Start	1000000384
7.42845	7.33978	0.04	um	Track	Track Position Start	1000000385
4.9873	9.85621	0.04	um	Track	Track Position Start	1000000386
2.47313	5.47323	0.04	um	Track	Track Position Start	1000000387
2.60419	7.86849	0.04	um	Track	Track Position Start	1000000388
3.98841	10.3467	0.04	um	Track	Track Position Start	1000000389
3.3014	2.78287	0.04	um	Track	Track Position Start	1000000390
2.60514	7.87998	0.04	um	Track	Track Position Start	1000000391
8.18608	11.2466	0.04	um	Track	Track Position Start	1000000392
3.91295	6.27772	0.04	um	Track	Track Position Start	1000000393
7.97107	10.6649	0.04	um	Track	Track Position Start	1000000394
3.95223	5.03584	0.04	um	Track	Track Position Start	1000000395
7.61306	8.64081	0.04	um	Track	Track Position Start	1000000396
2.33462	3.80986	0.04	um	Track	Track Position Start	1000000397
4.40919	10.7893	0.04	um	Track	Track Position Start	1000000398
7.32943	11.163	0.04	um	Track	Track Position Start	1000000399
4.62794	7.22155	0.04	um	Track	Track Position Start	1000000400
7.81893	12.2532	0.04	um	Track	Track Position Start	1000000401
7.38626	7.29034	0.04	um	Track	Track Position Start	1000000402
6.32924	10.0447	0.04	um	Track	Track Position Start	1000000403
7.14427	13.321	0.04	um	Track	Track Position Start	1000000404
3.33167	2.65942	0.04	um	Track	Track Position Start	1000000405
4.96445	8.12739	0.04	um	Track	Track Position Start	1000000406
8.09063	10.8682	0.04	um	Track	Track Position Start	1000000407
6.1897	12.2071	0.04	um	Track	Track Position Start	1000000408
4.93602	7.92916	0.04	um	Track	Track Position Start	1000000409
5.34743	11.4817	0.04	um	Track	Track Position Start	1000000410
3.24035	9.2932	0.04	um	Track	Track Position Start	1000000411
4.83934	11.2839	0.04	um	Track	Track Position Start	1000000412
4.44698	1.61072	0.04	um	Track	Track Position Start	1000000413
3.39113	1.61111	0.04	um	Track	Track Position Start	1000000414
7.65207	8.68912	0.04	um	Track	Track Position Start	1000000415
7.98247	10.669	0.04	um	Track	Track Position Start	1000000416
4.28963	9.98479	0.04	um	Track	Track Position Start	1000000417
2.26427	2.41397	0.04	um	Track	Track Position Start	1000000418
5.3453	10.2872	0.04	um	Track	Track Position Start	1000000419
5.64822	11.7691	0.04	um	Track	Track Position Start	1000000420
7.12311	7.73968	0.04	um	Track	Track Position Start	1000000421
3.90727	10.0982	0.04	um	Track	Track Position Start	1000000422
2.39137	3.81322	0.04	um	Track	Track Position Start	1000000423
4.28315	6.94395	0.04	um	Track	Track Position Start	1000000424
4.47062	9.82235	0.04	um	Track	Track Position Start	1000000425
4.85354	11.3257	0.04	um	Track	Track Position Start	1000000426
5.48639	7.61223	0.04	um	Track	Track Position Start	1000000427
4.50311	10.8409	0.04	um	Track	Track Position Start	1000000428
7.21468	10.953	0.04	um	Track	Track Position Start	1000000429
6.92564	13.2096	0.04	um	Track	Track Position Start	1000000430
3.61714	2.63756	0.04	um	Track	Track Position Start	1000000431
3.89489	6.43975	0.04	um	Track	Track Position Start	1000000432
5.10638	8.09161	0.04	um	Track	Track Position Start	1000000433
5.75719	10.799	0.04	um	Track	Track Position Start	1000000434
6.12909	12.4463	0.04	um	Track	Track Position Start	1000000435
2.28921	3.55483	0.04	um	Track	Track Position Start	1000000436
5.5557	7.78127	0.04	um	Track	Track Position Start	1000000437
4.69918	10.5336	0.04	um	Track	Track Position Start	1000000438
4.44364	11.0394	0.04	um	Track	Track Position Start	1000000439
8.45806	10.5419	0.04	um	Track	Track Position Start	1000000440
10.059	11.648	0.04	um	Track	Track Position Start	1000000441
4.63264	9.77869	0.04	um	Track	Track Position Start	1000000442
2.08357	6.09809	0.04	um	Track	Track Position Start	1000000443
7.4025	7.25693	0.04	um	Track	Track Position Start	1000000444
3.87421	11.2723	0.04	um	Track	Track Position Start	1000000445
3.41083	2.73527	0.04	um	Track	Track Position Start	1000000446
4.63525	10.6287	0.04	um	Track	Track Position Start	1000000447
7.97559	10.6772	0.04	um	Track	Track Position Start	1000000448
3.04075	6.80471	0.04	um	Track	Track Position Start	1000000449
5.54509	7.75118	0.04	um	Track	Track Position Start	1000000450
7.17894	8.6541	0.04	um	Track	Track Position Start	1000000451
5.00143	10.4748	0.04	um	Track	Track Position Start	1000000452
8.41241	10.6949	0.04	um	Track	Track Position Start	1000000453
3.53979	1.53737	0.04	um	Track	Track Position Start	1000000454
4.35354	1.64553	0.04	um	Track	Track Position Start	1000000455
2.45039	3.78457	0.04	um	Track	Track Position Start	1000000456
3.34939	6.6094	0.04	um	Track	Track Position Start	1000000457
3.09818	2.1063	0.04	um	Track	Track Position Start	1000000458
3.55111	9.27072	0.04	um	Track	Track Position Start	1000000459
8.96042	10.6922	0.04	um	Track	Track Position Start	1000000460
3.9414	6.54682	0.04	um	Track	Track Position Start	1000000461
4.62652	10.6125	0.04	um	Track	Track Position Start	1000000462
7.50468	8.44409	0.04	um	Track	Track Position Start	1000000463
2.47227	7.07141	0.04	um	Track	Track Position Start	1000000464
2.5149	2.65014	0.04	um	Track	Track Position Start	1000000465
2.40666	3.80032	0.04	um	Track	Track Position Start	1000000466
3.22166	9.2461	0.04	um	Track	Track Position Start	1000000467
8.10213	10.7396	0.04	um	Track	Track Position Start	1000000468
6.50737	7.32509	0.04	um	Track	Track Position Start	1000000469
8.39186	8.05882	0.04	um	Track	Track Position Start	1000000470
2.93628	8.16836	0.04	um	Track	Track Position Start	1000000471
8.46791	10.457	0.04	um	Track	Track Position Start	1000000472
2.50508	9.02632	0.04	um	Track	Track Position Start	1000000473
3.26226	6.69957	0.04	um	Track	Track Position Start	1000000474
6.29035	8.68342	0.04	um	Track	Track Position Start	1000000475
7.98549	10.6822	0.04	um	Track	Track Position Start	1000000476
4.4958	11.0117	0.04	um	Track	Track Position Start	1000000477
3.91257	6.51295	0.04	um	Track	Track Position Start	1000000478
3.62586	9.07795	0.04	um	Track	Track Position Start	1000000479
3.0929	2.00461	0.04	um	Track	Track Position Start	1000000480
4.31722	1.7015	0.04	um	Track	Track Position Start	1000000481
4.32968	7.76863	0.04	um	Track	Track Position Start	1000000482
6.79652	7.404	0.04	um	Track	Track Position Start	1000000483
3.7263	9.74562	0.04	um	Track	Track Position Start	1000000484
4.85426	8.76845	0.04	um	Track	Track Position Start	1000000485
6.09666	8.89019	0.04	um	Track	Track Position Start	1000000486
7.53431	11.6696	0.04	um	Track	Track Position Start	1000000487
3.54847	5.34744	0.04	um	Track	Track Position Start	1000000488
4.22122	9.34487	0.04	um	Track	Track Position Start	1000000489
4.48777	11.0392	0.04	um	Track	Track Position Start	1000000490
3.21407	6.66539	0.04	um	Track	Track Position Start	1000000491
10.1172	11.4486	0.04	um	Track	Track Position Start	1000000492
3.54324	4.77712	0.04	um	Track	Track Position Start	1000000493
7.98394	8.29387	0.04	um	Track	Track Position Start	1000000494
3.23257	8.97715	0.04	um	Track	Track Position Start	1000000495
10.25	11.0987	0.04	um	Track	Track Position Start	1000000496
6.48096	7.75703	0.04	um	Track	Track Position Start	1000000497
4.18792	9.72256	0.04	um	Track	Track Position Start	1000000498
7.95703	10.6893	0.04	um	Track	Track Position Start	1000000499
9.69648	11.5041	0.04	um	Track	Track Position Start	1000000500
3.87474	9.23732	0.04	um	Track	Track Position Start	1000000501
7.77462	7.62213	0.04	um	Track	Track Position Start	1000000502
4.16155	6.67742	0.04	um	Track	Track Position Start	1000000503
3.23543	7.61989	0.04	um	Track	Track Position Start	1000000504
6.54509	7.61176	0.04	um	Track	Track Position Start	1000000505
4.26216	6.73279	0.04	um	Track	Track Position Start	1000000506
7.7448	9.07427	0.04	um	Track	Track Position Start	1000000507
3.89979	9.4595	0.04	um	Track	Track Position Start	1000000508
3.2338	5.88922	0.04	um	Track	Track Position Start	1000000509
3.98476	9.56236	0.04	um	Track	Track Position Start	1000000510
7.97304	10.6	0.04	um	Track	Track Position Start	1000000511
5.89361	10.926	0.04	um	Track	Track Position Start	1000000512
6.40422	7.32479	0.04	um	Track	Track Position Start	1000000513
3.67485	9.15105	0.04	um	Track	Track Position Start	1000000514
5.67353	10.2099	0.04	um	Track	Track Position Start	1000000515
2.15243	7.09061	0.04	um	Track	Track Position Start	1000000516
5.5894	8.85866	0.04	um	Track	Track Position Start	1000000517
3.07316	4.70903	0.04	um	Track	Track Position Start	1000000518
4.85815	9.80893	0.04	um	Track	Track Position Start	1000000519
3.60542	10.5823	0.04	um	Track	Track Position Start	1000000520
4.62713	5.79678	0.04	um	Track	Track Position Start	1000000521
9.54586	10.9004	0.04	um	Track	Track Position Start	1000000522
5.94849	11.1031	0.04	um	Track	Track Position Start	1000000523
3.17197	10.4411	0.04	um	Track	Track Position Start	1000000524
9.84416	10.3958	0.04	um	Track	Track Position Start	1000000525
2.43481	7.06415	0.04	um	Track	Track Position Start	1000000526
8.02595	10.9365	0.04	um	Track	Track Position Start	1000000527
5.78462	8.76625	0.04	um	Track	Track Position Start	1000000528
3.32099	6.60022	0.04	um	Track	Track Position Start	1000000529
4.90557	9.65012	0.04	um	Track	Track Position Start	1000000530
4.36035	10.7803	0.04	um	Track	Track Position Start	1000000531
3.78529	9.08965	0.04	um	Track	Track Position Start	1000000532
6.30875	11.4855	0.04	um	Track	Track Position Start	1000000533
5.4814	10.4342	0.04	um	Track	Track Position Start	1000000534
7.79491	7.78147	0.04	um	Track	Track Position Start	1000000535
5.5652	8.51621	0.04	um	Track	Track Position Start	1000000536
3.22694	5.86264	0.04	um	Track	Track Position Start	1000000537
6.41517	7.2367	0.04	um	Track	Track Position Start	1000000538
5.30254	10.5058	0.04	um	Track	Track Position Start	1000000539
8.25579	12.847	0.04	um	Track	Track Position Start	1000000540
8.03027	10.6589	0.04	um	Track	Track Position Start	1000000541
4.68208	7.45228	0.04	um	Track	Track Position Start	1000000542
6.97624	7.73783	0.04	um	Track	Track Position Start	1000000543
3.29286	5.83096	0.04	um	Track	Track Position Start	1000000544
7.42782	8.35666	0.04	um	Track	Track Position Start	1000000545
10.2576	10.0171	0.04	um	Track	Track Position Start	1000000546
2.47475	3.28602	0.04	um	Track	Track Position Start	1000000547
4.45915	9.86856	0.04	um	Track	Track Position Start	1000000548
3.98801	7.53062	0.04	um	Track	Track Position Start	1000000549
4.76689	9.78507	0.04	um	Track	Track Position Start	1000000550
8.19936	12.8467	0.04	um	Track	Track Position Start	1000000551
3.19718	5.86178	0.04	um	Track	Track Position Start	1000000552
2.76429	2.25866	0.04	um	Track	Track Position Start	1000000553
10.4276	10.0412	0.04	um	Track	Track Position Start	1000000554
3.94723	7.07177	0.04	um	Track	Track Position Start	1000000555
5.81504	11.5821	0.04	um	Track	Track Position Start	1000000556
6.20694	12.1832	0.04	um	Track	Track Position Start	1000000557
2.60232	7.18399	0.04	um	Track	Track Position Start	1000000558
4.49356	7.94083	0.04	um	Track	Track Position Start	1000000559
2.53349	2.29015	0.04	um	Track	Track Position Start	1000000560
2.21535	6.54109	0.04	um	Track	Track Position Start	1000000561
3.24759	5.86214	0.04	um	Track	Track Position Start	1000000562
3.21879	7.55619	0.04	um	Track	Track Position Start	1000000563
8.0442	10.6666	0.04	um	Track	Track Position Start	1000000564
4.14943	7.39344	0.04	um	Track	Track Position Start	1000000565
9.18878	8.29162	0.04	um	Track	Track Position Start	1000000566
5.37349	8.57842	0.04	um	Track	Track Position Start	1000000567
3.23195	5.85288	0.04	um	Track	Track Position Start	1000000568
3.81583	6.67381	0.04	um	Track	Track Position Start	1000000569
6.23493	12.1863	0.04	um	Track	Track Position Start	1000000570
4.25508	6.09542	0.04	um	Track	Track Position Start	1000000571
5.33312	8.46883	0.04	um	Track	Track Position Start	1000000572
3.00164	3.87788	0.04	um	Track	Track Position Start	1000000573
5.21047	9.3284	0.04	um	Track	Track Position Start	1000000574
3.9542	6.46593	0.04	um	Track	Track Position Start	1000000575
4.26757	6.25152	0.04	um	Track	Track Position Start	1000000576
3.32217	5.98544	0.04	um	Track	Track Position Start	1000000577
8.02653	10.6708	0.04	um	Track	Track Position Start	1000000578
8.16769	12.8139	0.04	um	Track	Track Position Start	1000000579
1.68467	5.53224	0.04	um	Track	Track Position Start	1000000580
2.96965	6.32372	0.04	um	Track	Track Position Start	1000000581
6.2709	12.1465	0.04	um	Track	Track Position Start	1000000582
4.8227	9.87673	0.04	um	Track	Track Position Start	1000000583
3.67476	9.75473	0.04	um	Track	Track Position Start	1000000584
5.31476	10.0365	0.04	um	Track	Track Position Start	1000000585
4.04299	6.19637	0.04	um	Track	Track Position Start	1000000586
7.33451	11.4917	0.04	um	Track	Track Position Start	1000000587
9.33636	8.04295	0.04	um	Track	Track Position Start	1000000588
4.65792	5.57492	0.04	um	Track	Track Position Start	1000000589
3.56747	7.61873	0.04	um	Track	Track Position Start	1000000590
2.12886	5.88366	0.04	um	Track	Track Position Start	1000000591
4.15993	9.79681	0.04	um	Track	Track Position Start	1000000592
2.14714	5.88519	0.04	um	Track	Track Position Start	1000000593
5.8257	9.42233	0.04	um	Track	Track Position Start	1000000594
4.24755	6.10759	0.04	um	Track	Track Position Start	1000000595
4.06512	7.88437	0.04	um	Track	Track Position Start	1000000596
6.34971	11.9947	0.04	um	Track	Track Position Start	1000000597
8.05403	10.6973	0.04	um	Track	Track Position Start	1000000598
4.52345	3.2132	0.04	um	Track	Track Position Start	1000000599
6.27133	11.9753	0.04	um	Track	Track Position Start	1000000600
4.02036	11.2756	0.04	um	Track	Track Position Start	1000000601
7.82169	10.7195	0.04	um	Track	Track Position Start	1000000602
2.37066	5.37563	0.04	um	Track	Track Position Start	1000000603
4.49104	6.93947	0.04	um	Track	Track Position Start	1000000604
6.28172	12.0816	0.04	um	Track	Track Position Start	1000000605
3.18855	6.47278	0.04	um	Track	Track Position Start	1000000606
1.96455	6.22263	0.04	um	Track	Track Position Start	1000000607
6.76393	10.9333	0.04	um	Track	Track Position Start	1000000608
4.32134	7.40571	0.04	um	Track	Track Position Start	1000000609
8.61797	9.3628	0.04	um	Track	Track Position Start	1000000610
2.93193	6.2601	0.04	um	Track	Track Position Start	1000000611
2.35264	6.58067	0.04	um	Track	Track Position Start	1000000612
8.03991	10.6059	0.04	um	Track	Track Position Start	1000000613
2.52028	2.77655	0.04	um	Track	Track Position Start	1000000614
4.75204	7.638	0.04	um	Track	Track Position Start	1000000615
2.088	5.30949	0.04	um	Track	Track Position Start	1000000616
5.74427	8.41722	0.04	um	Track	Track Position Start	1000000617
4.33543	10.2316	0.04	um	Track	Track Position Start	1000000618
3.80488	9.40299	0.04	um	Track	Track Position Start	1000000619
5.03996	12.2731	0.04	um	Track	Track Position Start	1000000620
4.58225	7.82755	0.04	um	Track	Track Position Start	1000000621
5.72631	10.9451	0.04	um	Track	Track Position Start	1000000622
3.42815	6.86984	0.04	um	Track	Track Position Start	1000000623
5.01736	12.2341	0.04	um	Track	Track Position Start	1000000624
4.79309	8.20458	0.04	um	Track	Track Position Start	1000000625
3.69177	5.57853	0.04	um	Track	Track Position Start	1000000626
5.70168	10.9521	0.04	um	Track	Track Position Start	1000000627
4.90382	8.02604	0.04	um	Track	Track Position Start	1000000628
6.81179	10.9202	0.04	um	Track	Track Position Start	1000000629
3.73415	9.36933	0.04	um	Track	Track Position Start	1000000630
5.01209	12.2674	0.04	um	Track	Track Position Start	1000000631
3.68687	5.55084	0.04	um	Track	Track Position Start	1000000632
2.1678	6.41518	0.04	um	Track	Track Position Start	1000000633
5.79562	11.2695	0.04	um	Track	Track Position Start	1000000634
6.66623	10.8544	0.04	um	Track	Track Position Start	1000000635
3.82966	10.1904	0.04	um	Track	Track Position Start	1000000636
4.52317	10.4663	0.04	um	Track	Track Position Start	1000000637
2.06196	3.08061	0.04	um	Track	Track Position Start	1000000638
6.77815	10.9356	0.04	um	Track	Track Position Start	1000000639
3.876	10.1087	0.04	um	Track	Track Position Start	1000000640
5.80469	11.2346	0.04	um	Track	Track Position Start	1000000641
6.6802	12.089	0.04	um	Track	Track Position Start	1000000642
4.93843	9.30125	0.04	um	Track	Track Position Start	1000000643
5.29441	8.19252	0.04	um	Track	Track Position Start	1000000644
4.14201	6.00364	0.04	um	Track	Track Position Start	1000000645
6.17936	11.079	0.04	um	Track	Track Position Start	1000000646
6.75619	10.8647	0.04	um	Track	Track Position Start	1000000647
8.69734	6.09265	0.04	um	Track	Track Position Start	1000000648
6.6062	10.6744	0.04	um	Track	Track Position Start	1000000649
6.22247	11.5347	0.04	um	Track	Track Position Start	1000000650
6.94237	10.3511	0.04	um	Track	Track Position Start	1000000651
6.15388	11.1778	0.04	um	Track	Track Position Start	1000000652
5.05132	11.2707	0.04	um	Track	Track Position Start	1000000653
3.65125	5.45994	0.04	um	Track	Track Position Start	1000000654
3.30419	6.27067	0.04	um	Track	Track Position Start	1000000655
2.37478	3.05435	0.04	um	Track	Track Position Start	1000000656
3.3055	6.30265	0.04	um	Track	Track Position Start	1000000657
4.74797	6.39568	0.04	um	Track	Track Position Start	1000000658
6.43367	9.92062	0.04	um	Track	Track Position Start	1000000659
2.73216	2.99714	0.04	um	Track	Track Position Start	1000000660
9.05043	8.20777	0.04	um	Track	Track Position Start	1000000661
6.57149	10.658	0.04	um	Track	Track Position Start	1000000662
2.60007	2.85018	0.04	um	Track	Track Position Start	1000000663
3.65823	9.62119	0.04	um	Track	Track Position Start	1000000664
2.61841	2.84995	0.04	um	Track	Track Position Start	1000000665
4.35752	6.99027	0.04	um	Track	Track Position Start	1000000666
6.31865	10.0254	0.04	um	Track	Track Position Start	1000000667
9.50955	10.9196	0.04	um	Track	Track Position Start	1000000668
3.61684	9.65329	0.04	um	Track	Track Position Start	1000000669
3.3331	6.89872	0.04	um	Track	Track Position Start	1000000670
4.43362	6.94153	0.04	um	Track	Track Position Start	1000000671
3.66006	9.67476	0.04	um	Track	Track Position Start	1000000672
6.34441	10.0409	0.04	um	Track	Track Position Start	1000000673
5.52121	8.78212	0.04	um	Track	Track Position Start	1000000674
6.3573	10.0368	0.04	um	Track	Track Position Start	1000000675
2.59955	2.86403	0.04	um	Track	Track Position Start	1000000676
2.61058	2.84599	0.04	um	Track	Track Position Start	1000000677
2.58574	2.88334	0.04	um	Track	Track Position Start	1000000678
5.38658	8.85634	0.04	um	Track	Track Position Start	1000000679
2.60211	2.87521	0.04	um	Track	Track Position Start	1000000680
