# Supplementary material for: Satb1 integrates DNA binding site geometry and torsional stress to differentially target nucleosome-dense regions
Source: Nat Commun. 2019 Jul 19;10:3221. doi: 10.1038/s41467-019-11118-8 (PMC6642133; doi:10.1038/s41467-019-11118-8)
Supplement: Supplementary file 10 — Source Data [file 41467_2019_11118_MOESM10_ESM.zip › Source data/Single Molecule Tracking/single molecule tracks/del HD analysis/PDZ-CUT1-CUT2-STABLE-A_1c14_TRIAL 2_Statistics/PDZ-CUT1-CUT2-STABLE-A_1c14_TRIAL 2_Track_Speed_Max.csv]

Track Speed Max
====================
Track Speed Max	Unit	Category	ID
1.56471	um/s	Track	1000000000
1.0442	um/s	Track	1000000001
1.4037	um/s	Track	1000000002
3.45037	um/s	Track	1000000003
2.57001	um/s	Track	1000000004
2.2417	um/s	Track	1000000005
2.29941	um/s	Track	1000000006
2.00856	um/s	Track	1000000007
4.15142	um/s	Track	1000000008
1.50293	um/s	Track	1000000009
2.31223	um/s	Track	1000000010
2.58059	um/s	Track	1000000011
1.38369	um/s	Track	1000000012
1.59869	um/s	Track	1000000013
5.12886	um/s	Track	1000000014
2.50274	um/s	Track	1000000015
5.02415	um/s	Track	1000000016
5.19258	um/s	Track	1000000017
2.75939	um/s	Track	1000000018
1.80139	um/s	Track	1000000019
2.28547	um/s	Track	1000000020
2.10513	um/s	Track	1000000021
1.68608	um/s	Track	1000000022
2.60934	um/s	Track	1000000023
4.08668	um/s	Track	1000000024
3.36778	um/s	Track	1000000025
4.3689	um/s	Track	1000000026
1.77518	um/s	Track	1000000027
2.03834	um/s	Track	1000000028
2.49764	um/s	Track	1000000029
2.02134	um/s	Track	1000000030
1.94823	um/s	Track	1000000031
4.84021	um/s	Track	1000000032
5.76697	um/s	Track	1000000033
2.87641	um/s	Track	1000000034
4.58074	um/s	Track	1000000035
3.09649	um/s	Track	1000000036
4.1738	um/s	Track	1000000037
3.96847	um/s	Track	1000000038
4.61681	um/s	Track	1000000039
3.95144	um/s	Track	1000000040
6.73952	um/s	Track	1000000041
3.87096	um/s	Track	1000000042
2.68728	um/s	Track	1000000043
1.72729	um/s	Track	1000000044
4.46413	um/s	Track	1000000045
3.53536	um/s	Track	1000000046
1.2376	um/s	Track	1000000047
4.10686	um/s	Track	1000000048
2.47437	um/s	Track	1000000049
1.97634	um/s	Track	1000000050
2.74383	um/s	Track	1000000051
1.52424	um/s	Track	1000000052
1.96349	um/s	Track	1000000053
4.14247	um/s	Track	1000000054
4.49476	um/s	Track	1000000055
2.37979	um/s	Track	1000000056
4.62595	um/s	Track	1000000057
1.55027	um/s	Track	1000000058
4.07355	um/s	Track	1000000059
1.53315	um/s	Track	1000000060
4.75304	um/s	Track	1000000061
3.7076	um/s	Track	1000000062
3.29122	um/s	Track	1000000063
1.71058	um/s	Track	1000000064
4.09269	um/s	Track	1000000065
2.87929	um/s	Track	1000000066
3.18911	um/s	Track	1000000067
5.09445	um/s	Track	1000000068
4.65761	um/s	Track	1000000069
2.223	um/s	Track	1000000070
3.01401	um/s	Track	1000000071
1.54688	um/s	Track	1000000072
4.77242	um/s	Track	1000000073
4.02441	um/s	Track	1000000074
5.44357	um/s	Track	1000000075
4.55643	um/s	Track	1000000076
3.44627	um/s	Track	1000000077
2.96103	um/s	Track	1000000078
2.46816	um/s	Track	1000000079
2.925	um/s	Track	1000000080
4.34955	um/s	Track	1000000081
2.48036	um/s	Track	1000000082
3.87578	um/s	Track	1000000083
2.68386	um/s	Track	1000000084
2.03486	um/s	Track	1000000085
1.94044	um/s	Track	1000000086
3.88212	um/s	Track	1000000087
2.96972	um/s	Track	1000000088
2.39224	um/s	Track	1000000089
2.62691	um/s	Track	1000000090
3.27275	um/s	Track	1000000091
3.02277	um/s	Track	1000000092
4.21347	um/s	Track	1000000093
2.81877	um/s	Track	1000000094
2.42742	um/s	Track	1000000095
1.95088	um/s	Track	1000000096
2.3921	um/s	Track	1000000097
6.82322	um/s	Track	1000000098
1.39652	um/s	Track	1000000099
2.62071	um/s	Track	1000000100
5.61631	um/s	Track	1000000101
1.9191	um/s	Track	1000000102
5.07062	um/s	Track	1000000103
2.75412	um/s	Track	1000000104
2.34233	um/s	Track	1000000105
3.23475	um/s	Track	1000000106
3.06566	um/s	Track	1000000107
3.83401	um/s	Track	1000000108
1.32969	um/s	Track	1000000109
2.88498	um/s	Track	1000000110
3.08075	um/s	Track	1000000111
1.82222	um/s	Track	1000000112
1.40211	um/s	Track	1000000113
4.54805	um/s	Track	1000000114
3.95	um/s	Track	1000000115
3.0182	um/s	Track	1000000116
2.22272	um/s	Track	1000000117
4.06303	um/s	Track	1000000118
2.04951	um/s	Track	1000000119
3.82945	um/s	Track	1000000120
3.39811	um/s	Track	1000000121
1.85227	um/s	Track	1000000122
4.4666	um/s	Track	1000000123
2.61276	um/s	Track	1000000124
3.36968	um/s	Track	1000000125
2.06267	um/s	Track	1000000126
2.61767	um/s	Track	1000000127
2.64537	um/s	Track	1000000128
2.36002	um/s	Track	1000000129
1.20101	um/s	Track	1000000130
0.965553	um/s	Track	1000000131
3.54383	um/s	Track	1000000132
2.56791	um/s	Track	1000000133
5.05799	um/s	Track	1000000134
3.89005	um/s	Track	1000000135
2.85401	um/s	Track	1000000136
3.69365	um/s	Track	1000000137
3.06497	um/s	Track	1000000138
3.04698	um/s	Track	1000000139
4.22738	um/s	Track	1000000140
4.9179	um/s	Track	1000000141
4.27412	um/s	Track	1000000142
4.77117	um/s	Track	1000000143
2.13523	um/s	Track	1000000144
2.4654	um/s	Track	1000000145
1.71484	um/s	Track	1000000146
3.39831	um/s	Track	1000000147
2.87531	um/s	Track	1000000148
2.14551	um/s	Track	1000000149
2.39483	um/s	Track	1000000150
2.25956	um/s	Track	1000000151
2.58713	um/s	Track	1000000152
1.63696	um/s	Track	1000000153
1.27003	um/s	Track	1000000154
4.1738	um/s	Track	1000000155
2.15678	um/s	Track	1000000156
2.58544	um/s	Track	1000000157
3.09581	um/s	Track	1000000158
3.55189	um/s	Track	1000000159
4.35963	um/s	Track	1000000160
3.28813	um/s	Track	1000000161
2.97527	um/s	Track	1000000162
2.03177	um/s	Track	1000000163
6.82371	um/s	Track	1000000164
3.84839	um/s	Track	1000000165
3.10641	um/s	Track	1000000166
4.48679	um/s	Track	1000000167
3.20953	um/s	Track	1000000168
2.95843	um/s	Track	1000000169
3.0429	um/s	Track	1000000170
2.18847	um/s	Track	1000000171
2.51592	um/s	Track	1000000172
2.68664	um/s	Track	1000000173
1.6907	um/s	Track	1000000174
1.94294	um/s	Track	1000000175
3.62304	um/s	Track	1000000176
1.25032	um/s	Track	1000000177
4.13652	um/s	Track	1000000178
1.62777	um/s	Track	1000000179
2.1707	um/s	Track	1000000180
1.35083	um/s	Track	1000000181
3.06867	um/s	Track	1000000182
1.63332	um/s	Track	1000000183
2.00524	um/s	Track	1000000184
3.64253	um/s	Track	1000000185
1.26254	um/s	Track	1000000186
3.54117	um/s	Track	1000000187
2.97606	um/s	Track	1000000188
1.8774	um/s	Track	1000000189
2.05167	um/s	Track	1000000190
3.23807	um/s	Track	1000000191
1.52666	um/s	Track	1000000192
1.95418	um/s	Track	1000000193
3.9747	um/s	Track	1000000194
1.39169	um/s	Track	1000000195
1.10678	um/s	Track	1000000196
1.24061	um/s	Track	1000000197
3.92591	um/s	Track	1000000198
1.55195	um/s	Track	1000000199
3.73535	um/s	Track	1000000200
3.25853	um/s	Track	1000000201
3.59369	um/s	Track	1000000202
3.88973	um/s	Track	1000000203
1.38516	um/s	Track	1000000204
3.31931	um/s	Track	1000000205
4.20361	um/s	Track	1000000206
2.56538	um/s	Track	1000000207
3.58783	um/s	Track	1000000208
2.23915	um/s	Track	1000000209
3.01715	um/s	Track	1000000210
1.67902	um/s	Track	1000000211
1.62352	um/s	Track	1000000212
2.01751	um/s	Track	1000000213
5.74156	um/s	Track	1000000214
2.48279	um/s	Track	1000000215
2.93223	um/s	Track	1000000216
2.87682	um/s	Track	1000000217
3.21973	um/s	Track	1000000218
0.705971	um/s	Track	1000000219
2.60606	um/s	Track	1000000220
1.24408	um/s	Track	1000000221
3.37861	um/s	Track	1000000222
4.74296	um/s	Track	1000000223
4.32456	um/s	Track	1000000224
3.86437	um/s	Track	1000000225
2.54075	um/s	Track	1000000226
4.62052	um/s	Track	1000000227
1.94937	um/s	Track	1000000228
2.74832	um/s	Track	1000000229
1.99965	um/s	Track	1000000230
4.51308	um/s	Track	1000000231
3.2616	um/s	Track	1000000232
2.62399	um/s	Track	1000000233
3.06514	um/s	Track	1000000234
4.4088	um/s	Track	1000000235
3.40893	um/s	Track	1000000236
5.45438	um/s	Track	1000000237
1.37708	um/s	Track	1000000238
2.04108	um/s	Track	1000000239
3.27897	um/s	Track	1000000240
4.21924	um/s	Track	1000000241
4.43929	um/s	Track	1000000242
4.18145	um/s	Track	1000000243
2.15674	um/s	Track	1000000244
1.95262	um/s	Track	1000000245
2.00593	um/s	Track	1000000246
1.16367	um/s	Track	1000000247
2.03443	um/s	Track	1000000248
4.77302	um/s	Track	1000000249
4.20484	um/s	Track	1000000250
1.67714	um/s	Track	1000000251
1.5857	um/s	Track	1000000252
3.99235	um/s	Track	1000000253
2.07738	um/s	Track	1000000254
4.65813	um/s	Track	1000000255
4.8349	um/s	Track	1000000256
2.63412	um/s	Track	1000000257
1.03154	um/s	Track	1000000258
1.56123	um/s	Track	1000000259
2.7056	um/s	Track	1000000260
3.30481	um/s	Track	1000000261
6.53855	um/s	Track	1000000262
2.01212	um/s	Track	1000000263
3.24156	um/s	Track	1000000264
2.12217	um/s	Track	1000000265
1.60701	um/s	Track	1000000266
1.65398	um/s	Track	1000000267
2.34489	um/s	Track	1000000268
1.50197	um/s	Track	1000000269
2.36004	um/s	Track	1000000270
1.94324	um/s	Track	1000000271
3.57121	um/s	Track	1000000272
2.41379	um/s	Track	1000000273
2.47161	um/s	Track	1000000274
3.18252	um/s	Track	1000000275
1.19283	um/s	Track	1000000276
3.34429	um/s	Track	1000000277
1.37429	um/s	Track	1000000278
2.6008	um/s	Track	1000000279
3.13303	um/s	Track	1000000280
2.99602	um/s	Track	1000000281
3.96965	um/s	Track	1000000282
1.85113	um/s	Track	1000000283
3.28151	um/s	Track	1000000284
4.46536	um/s	Track	1000000285
1.84095	um/s	Track	1000000286
2.6686	um/s	Track	1000000287
4.16746	um/s	Track	1000000288
2.55419	um/s	Track	1000000289
2.39685	um/s	Track	1000000290
2.66289	um/s	Track	1000000291
2.09482	um/s	Track	1000000292
1.2345	um/s	Track	1000000293
2.27046	um/s	Track	1000000294
2.67596	um/s	Track	1000000295
2.77484	um/s	Track	1000000296
1.99903	um/s	Track	1000000297
2.04641	um/s	Track	1000000298
1.11928	um/s	Track	1000000299
2.48623	um/s	Track	1000000300
2.38415	um/s	Track	1000000301
2.61458	um/s	Track	1000000302
2.53384	um/s	Track	1000000303
3.34366	um/s	Track	1000000304
1.49064	um/s	Track	1000000305
3.60339	um/s	Track	1000000306
4.47791	um/s	Track	1000000307
4.35679	um/s	Track	1000000308
1.59124	um/s	Track	1000000309
1.6616	um/s	Track	1000000310
1.62098	um/s	Track	1000000311
2.48459	um/s	Track	1000000312
2.21542	um/s	Track	1000000313
0.656612	um/s	Track	1000000314
2.88288	um/s	Track	1000000315
3.36116	um/s	Track	1000000316
1.6512	um/s	Track	1000000317
3.261	um/s	Track	1000000318
2.14839	um/s	Track	1000000319
1.27756	um/s	Track	1000000320
2.91879	um/s	Track	1000000321
1.90126	um/s	Track	1000000322
1.50871	um/s	Track	1000000323
1.31814	um/s	Track	1000000324
2.30973	um/s	Track	1000000325
3.47594	um/s	Track	1000000326
3.97556	um/s	Track	1000000327
2.95966	um/s	Track	1000000328
1.10749	um/s	Track	1000000329
1.96516	um/s	Track	1000000330
4.44231	um/s	Track	1000000331
1.22356	um/s	Track	1000000332
1.86838	um/s	Track	1000000333
2.63765	um/s	Track	1000000334
3.47292	um/s	Track	1000000335
2.15658	um/s	Track	1000000336
2.31407	um/s	Track	1000000337
3.60351	um/s	Track	1000000338
1.28865	um/s	Track	1000000339
3.22128	um/s	Track	1000000340
1.76703	um/s	Track	1000000341
3.03239	um/s	Track	1000000342
4.0976	um/s	Track	1000000343
1.54645	um/s	Track	1000000344
1.17507	um/s	Track	1000000345
2.99398	um/s	Track	1000000346
2.58279	um/s	Track	1000000347
4.92885	um/s	Track	1000000348
2.37926	um/s	Track	1000000349
3.90318	um/s	Track	1000000350
1.99067	um/s	Track	1000000351
3.77163	um/s	Track	1000000352
1.55199	um/s	Track	1000000353
1.75907	um/s	Track	1000000354
2.1756	um/s	Track	1000000355
0.819646	um/s	Track	1000000356
1.02127	um/s	Track	1000000357
2.90076	um/s	Track	1000000358
3.89658	um/s	Track	1000000359
2.78386	um/s	Track	1000000360
2.18804	um/s	Track	1000000361
1.8329	um/s	Track	1000000362
1.77532	um/s	Track	1000000363
4.72785	um/s	Track	1000000364
2.1898	um/s	Track	1000000365
4.38274	um/s	Track	1000000366
2.29407	um/s	Track	1000000367
0.863903	um/s	Track	1000000368
1.3348	um/s	Track	1000000369
3.39894	um/s	Track	1000000370
3.87927	um/s	Track	1000000371
1.76339	um/s	Track	1000000372
2.99688	um/s	Track	1000000373
3.69547	um/s	Track	1000000374
2.08051	um/s	Track	1000000375
2.72589	um/s	Track	1000000376
1.67063	um/s	Track	1000000377
3.89646	um/s	Track	1000000378
1.26688	um/s	Track	1000000379
4.42386	um/s	Track	1000000380
2.54262	um/s	Track	1000000381
0.900621	um/s	Track	1000000382
2.18248	um/s	Track	1000000383
1.90658	um/s	Track	1000000384
1.74922	um/s	Track	1000000385
3.57165	um/s	Track	1000000386
0.668065	um/s	Track	1000000387
2.89258	um/s	Track	1000000388
3.02371	um/s	Track	1000000389
2.232	um/s	Track	1000000390
4.63915	um/s	Track	1000000391
2.19223	um/s	Track	1000000392
3.05156	um/s	Track	1000000393
0.859767	um/s	Track	1000000394
1.61186	um/s	Track	1000000395
2.10044	um/s	Track	1000000396
4.03931	um/s	Track	1000000397
1.80973	um/s	Track	1000000398
2.2129	um/s	Track	1000000399
4.43765	um/s	Track	1000000400
2.30676	um/s	Track	1000000401
1.35186	um/s	Track	1000000402
4.53084	um/s	Track	1000000403
1.17796	um/s	Track	1000000404
1.349	um/s	Track	1000000405
2.09626	um/s	Track	1000000406
4.43662	um/s	Track	1000000407
2.38443	um/s	Track	1000000408
3.58759	um/s	Track	1000000409
2.74383	um/s	Track	1000000410
1.9607	um/s	Track	1000000411
1.69935	um/s	Track	1000000412
4.45847	um/s	Track	1000000413
4.31346	um/s	Track	1000000414
1.96469	um/s	Track	1000000415
0.878066	um/s	Track	1000000416
2.56633	um/s	Track	1000000417
2.04939	um/s	Track	1000000418
1.81334	um/s	Track	1000000419
2.98019	um/s	Track	1000000420
1.97085	um/s	Track	1000000421
2.80997	um/s	Track	1000000422
1.99558	um/s	Track	1000000423
1.71079	um/s	Track	1000000424
0.930116	um/s	Track	1000000425
0.912333	um/s	Track	1000000426
2.19086	um/s	Track	1000000427
2.67962	um/s	Track	1000000428
1.84933	um/s	Track	1000000429
1.90005	um/s	Track	1000000430
1.1329	um/s	Track	1000000431
1.2808	um/s	Track	1000000432
3.43153	um/s	Track	1000000433
2.6435	um/s	Track	1000000434
1.95288	um/s	Track	1000000435
2.20334	um/s	Track	1000000436
0.691242	um/s	Track	1000000437
3.94539	um/s	Track	1000000438
3.13161	um/s	Track	1000000439
3.1904	um/s	Track	1000000440
5.20995	um/s	Track	1000000441
2.74718	um/s	Track	1000000442
1.86082	um/s	Track	1000000443
2.89413	um/s	Track	1000000444
2.73496	um/s	Track	1000000445
4.1634	um/s	Track	1000000446
3.78182	um/s	Track	1000000447
1.36545	um/s	Track	1000000448
2.37766	um/s	Track	1000000449
2.72791	um/s	Track	1000000450
3.81597	um/s	Track	1000000451
4.81753	um/s	Track	1000000452
0.987582	um/s	Track	1000000453
1.2251	um/s	Track	1000000454
0.956472	um/s	Track	1000000455
1.85741	um/s	Track	1000000456
0.861062	um/s	Track	1000000457
2.03122	um/s	Track	1000000458
3.31976	um/s	Track	1000000459
3.42238	um/s	Track	1000000460
1.15142	um/s	Track	1000000461
4.14491	um/s	Track	1000000462
1.50214	um/s	Track	1000000463
2.71916	um/s	Track	1000000464
3.86314	um/s	Track	1000000465
1.5994	um/s	Track	1000000466
1.87012	um/s	Track	1000000467
3.571	um/s	Track	1000000468
1.26635	um/s	Track	1000000469
4.73631	um/s	Track	1000000470
2.19057	um/s	Track	1000000471
4.64132	um/s	Track	1000000472
2.34323	um/s	Track	1000000473
1.53762	um/s	Track	1000000474
4.65532	um/s	Track	1000000475
0.416556	um/s	Track	1000000476
1.05813	um/s	Track	1000000477
2.52725	um/s	Track	1000000478
1.53543	um/s	Track	1000000479
1.82694	um/s	Track	1000000480
2.41402	um/s	Track	1000000481
2.60311	um/s	Track	1000000482
1.83644	um/s	Track	1000000483
3.92855	um/s	Track	1000000484
1.99096	um/s	Track	1000000485
0.680042	um/s	Track	1000000486
2.62751	um/s	Track	1000000487
1.22818	um/s	Track	1000000488
2.5082	um/s	Track	1000000489
1.9181	um/s	Track	1000000490
0.870019	um/s	Track	1000000491
2.5949	um/s	Track	1000000492
2.57145	um/s	Track	1000000493
2.74333	um/s	Track	1000000494
4.0537	um/s	Track	1000000495
5.41085	um/s	Track	1000000496
2.91948	um/s	Track	1000000497
1.18741	um/s	Track	1000000498
2.47864	um/s	Track	1000000499
4.62089	um/s	Track	1000000500
3.79361	um/s	Track	1000000501
6.01311	um/s	Track	1000000502
4.56738	um/s	Track	1000000503
0.808591	um/s	Track	1000000504
3.80228	um/s	Track	1000000505
1.92154	um/s	Track	1000000506
3.35657	um/s	Track	1000000507
3.0651	um/s	Track	1000000508
1.12098	um/s	Track	1000000509
2.93827	um/s	Track	1000000510
1.29532	um/s	Track	1000000511
4.30055	um/s	Track	1000000512
1.83437	um/s	Track	1000000513
2.34596	um/s	Track	1000000514
0.699889	um/s	Track	1000000515
1.26972	um/s	Track	1000000516
2.07847	um/s	Track	1000000517
3.4103	um/s	Track	1000000518
2.28663	um/s	Track	1000000519
3.51759	um/s	Track	1000000520
1.79701	um/s	Track	1000000521
1.3763	um/s	Track	1000000522
3.85224	um/s	Track	1000000523
2.48185	um/s	Track	1000000524
1.93591	um/s	Track	1000000525
1.67418	um/s	Track	1000000526
2.37208	um/s	Track	1000000527
1.31721	um/s	Track	1000000528
3.9722	um/s	Track	1000000529
1.18453	um/s	Track	1000000530
1.07283	um/s	Track	1000000531
0.649688	um/s	Track	1000000532
0.91225	um/s	Track	1000000533
1.78338	um/s	Track	1000000534
1.28375	um/s	Track	1000000535
2.13759	um/s	Track	1000000536
1.10236	um/s	Track	1000000537
2.22693	um/s	Track	1000000538
3.71458	um/s	Track	1000000539
1.33308	um/s	Track	1000000540
0.922572	um/s	Track	1000000541
3.55866	um/s	Track	1000000542
2.25985	um/s	Track	1000000543
1.20724	um/s	Track	1000000544
1.51277	um/s	Track	1000000545
1.28188	um/s	Track	1000000546
1.14556	um/s	Track	1000000547
1.95819	um/s	Track	1000000548
3.7678	um/s	Track	1000000549
2.12081	um/s	Track	1000000550
0.75815	um/s	Track	1000000551
0.73068	um/s	Track	1000000552
2.78268	um/s	Track	1000000553
3.06133	um/s	Track	1000000554
1.34208	um/s	Track	1000000555
2.02641	um/s	Track	1000000556
2.40855	um/s	Track	1000000557
3.67627	um/s	Track	1000000558
1.01408	um/s	Track	1000000559
2.85725	um/s	Track	1000000560
1.4836	um/s	Track	1000000561
0.976182	um/s	Track	1000000562
3.19511	um/s	Track	1000000563
0.933885	um/s	Track	1000000564
1.70183	um/s	Track	1000000565
2.10056	um/s	Track	1000000566
2.07632	um/s	Track	1000000567
1.21064	um/s	Track	1000000568
0.994937	um/s	Track	1000000569
1.11892	um/s	Track	1000000570
0.730889	um/s	Track	1000000571
1.10983	um/s	Track	1000000572
1.99497	um/s	Track	1000000573
4.19589	um/s	Track	1000000574
5.15738	um/s	Track	1000000575
2.58102	um/s	Track	1000000576
3.05383	um/s	Track	1000000577
0.755261	um/s	Track	1000000578
1.87411	um/s	Track	1000000579
1.08778	um/s	Track	1000000580
1.77831	um/s	Track	1000000581
2.2906	um/s	Track	1000000582
2.79531	um/s	Track	1000000583
3.72786	um/s	Track	1000000584
4.64051	um/s	Track	1000000585
2.04418	um/s	Track	1000000586
0.73619	um/s	Track	1000000587
0.960846	um/s	Track	1000000588
0.804173	um/s	Track	1000000589
2.0912	um/s	Track	1000000590
2.50459	um/s	Track	1000000591
1.64365	um/s	Track	1000000592
3.53246	um/s	Track	1000000593
2.3584	um/s	Track	1000000594
0.818068	um/s	Track	1000000595
4.40779	um/s	Track	1000000596
3.44298	um/s	Track	1000000597
3.14148	um/s	Track	1000000598
1.3271	um/s	Track	1000000599
1.49078	um/s	Track	1000000600
1.88539	um/s	Track	1000000601
2.30007	um/s	Track	1000000602
3.01791	um/s	Track	1000000603
3.68519	um/s	Track	1000000604
0.597229	um/s	Track	1000000605
1.94179	um/s	Track	1000000606
2.27075	um/s	Track	1000000607
4.51286	um/s	Track	1000000608
1.51009	um/s	Track	1000000609
0.903624	um/s	Track	1000000610
0.906595	um/s	Track	1000000611
0.531773	um/s	Track	1000000612
2.25843	um/s	Track	1000000613
1.70668	um/s	Track	1000000614
2.25509	um/s	Track	1000000615
3.11461	um/s	Track	1000000616
3.07392	um/s	Track	1000000617
3.03049	um/s	Track	1000000618
2.40358	um/s	Track	1000000619
0.888512	um/s	Track	1000000620
4.50726	um/s	Track	1000000621
2.1476	um/s	Track	1000000622
0.687575	um/s	Track	1000000623
0.798361	um/s	Track	1000000624
0.884354	um/s	Track	1000000625
0.888704	um/s	Track	1000000626
0.673485	um/s	Track	1000000627
3.74357	um/s	Track	1000000628
1.95048	um/s	Track	1000000629
1.11523	um/s	Track	1000000630
1.30716	um/s	Track	1000000631
0.653344	um/s	Track	1000000632
3.39751	um/s	Track	1000000633
2.64769	um/s	Track	1000000634
1.42896	um/s	Track	1000000635
1.25167	um/s	Track	1000000636
2.62595	um/s	Track	1000000637
1.03525	um/s	Track	1000000638
1.15339	um/s	Track	1000000639
1.05657	um/s	Track	1000000640
0.807432	um/s	Track	1000000641
1.24498	um/s	Track	1000000642
2.54636	um/s	Track	1000000643
3.53652	um/s	Track	1000000644
1.15226	um/s	Track	1000000645
1.18071	um/s	Track	1000000646
0.948804	um/s	Track	1000000647
0.921692	um/s	Track	1000000648
7.0061	um/s	Track	1000000649
2.02403	um/s	Track	1000000650
3.11244	um/s	Track	1000000651
1.06005	um/s	Track	1000000652
1.1584	um/s	Track	1000000653
1.65783	um/s	Track	1000000654
0.68736	um/s	Track	1000000655
0.947042	um/s	Track	1000000656
0.824008	um/s	Track	1000000657
1.85649	um/s	Track	1000000658
3.47001	um/s	Track	1000000659
0.816823	um/s	Track	1000000660
1.57289	um/s	Track	1000000661
1.74856	um/s	Track	1000000662
0.810155	um/s	Track	1000000663
0.544555	um/s	Track	1000000664
1.77023	um/s	Track	1000000665
1.68874	um/s	Track	1000000666
0.596295	um/s	Track	1000000667
0.527081	um/s	Track	1000000668
1.00806	um/s	Track	1000000669
0.647332	um/s	Track	1000000670
4.36259	um/s	Track	1000000671
0.982162	um/s	Track	1000000672
0.606279	um/s	Track	1000000673
4.73332	um/s	Track	1000000674
1.42956	um/s	Track	1000000675
0.830588	um/s	Track	1000000676
0.872463	um/s	Track	1000000677
0.912882	um/s	Track	1000000678
1.18392	um/s	Track	1000000679
0.645655	um/s	Track	1000000680
