# Supplementary material for: Satb1 integrates DNA binding site geometry and torsional stress to differentially target nucleosome-dense regions
Source: Nat Commun. 2019 Jul 19;10:3221. doi: 10.1038/s41467-019-11118-8 (PMC6642133; doi:10.1038/s41467-019-11118-8)
Supplement: Supplementary file 10 — Source Data [file 41467_2019_11118_MOESM10_ESM.zip › Source data/Single Molecule Tracking/single molecule tracks/del HD analysis/PDZ-CUT1-CUT2-STABLE-A_1c14_TRIAL 2_Statistics/PDZ-CUT1-CUT2-STABLE-A_1c14_TRIAL 2_Track_Speed_Mean.csv]

Track Speed Mean
====================
Track Speed Mean	Unit	Category	ID
0.77945	um/s	Track	1000000000
0.604419	um/s	Track	1000000001
0.737191	um/s	Track	1000000002
1.41793	um/s	Track	1000000003
1.36065	um/s	Track	1000000004
0.888259	um/s	Track	1000000005
1.0703	um/s	Track	1000000006
1.11565	um/s	Track	1000000007
1.70976	um/s	Track	1000000008
0.667237	um/s	Track	1000000009
1.32883	um/s	Track	1000000010
1.27901	um/s	Track	1000000011
0.826519	um/s	Track	1000000012
0.588841	um/s	Track	1000000013
1.6125	um/s	Track	1000000014
1.16393	um/s	Track	1000000015
1.53318	um/s	Track	1000000016
1.84751	um/s	Track	1000000017
0.835253	um/s	Track	1000000018
0.818364	um/s	Track	1000000019
1.08213	um/s	Track	1000000020
0.823019	um/s	Track	1000000021
0.624549	um/s	Track	1000000022
1.05071	um/s	Track	1000000023
1.22355	um/s	Track	1000000024
1.09344	um/s	Track	1000000025
1.73791	um/s	Track	1000000026
0.567799	um/s	Track	1000000027
0.826687	um/s	Track	1000000028
0.775345	um/s	Track	1000000029
1.08882	um/s	Track	1000000030
0.822067	um/s	Track	1000000031
2.54866	um/s	Track	1000000032
0.702536	um/s	Track	1000000033
1.4704	um/s	Track	1000000034
1.39846	um/s	Track	1000000035
1.08558	um/s	Track	1000000036
1.12236	um/s	Track	1000000037
2.75173	um/s	Track	1000000038
0.983254	um/s	Track	1000000039
1.55136	um/s	Track	1000000040
1.58668	um/s	Track	1000000041
1.78705	um/s	Track	1000000042
1.56321	um/s	Track	1000000043
0.845638	um/s	Track	1000000044
1.81753	um/s	Track	1000000045
1.34496	um/s	Track	1000000046
0.805516	um/s	Track	1000000047
1.32783	um/s	Track	1000000048
1.19611	um/s	Track	1000000049
0.820761	um/s	Track	1000000050
1.61686	um/s	Track	1000000051
0.858462	um/s	Track	1000000052
0.903425	um/s	Track	1000000053
1.22695	um/s	Track	1000000054
2.56198	um/s	Track	1000000055
0.816697	um/s	Track	1000000056
1.1417	um/s	Track	1000000057
0.739149	um/s	Track	1000000058
1.65483	um/s	Track	1000000059
0.946188	um/s	Track	1000000060
0.760851	um/s	Track	1000000061
1.53644	um/s	Track	1000000062
0.863732	um/s	Track	1000000063
0.846458	um/s	Track	1000000064
1.40098	um/s	Track	1000000065
1.23447	um/s	Track	1000000066
1.5482	um/s	Track	1000000067
2.62172	um/s	Track	1000000068
1.21392	um/s	Track	1000000069
1.63621	um/s	Track	1000000070
1.94042	um/s	Track	1000000071
0.995722	um/s	Track	1000000072
1.26876	um/s	Track	1000000073
1.32549	um/s	Track	1000000074
1.55908	um/s	Track	1000000075
2.59055	um/s	Track	1000000076
0.802011	um/s	Track	1000000077
1.4442	um/s	Track	1000000078
1.52666	um/s	Track	1000000079
1.43498	um/s	Track	1000000080
0.619852	um/s	Track	1000000081
0.845462	um/s	Track	1000000082
1.2287	um/s	Track	1000000083
1.32098	um/s	Track	1000000084
0.775547	um/s	Track	1000000085
0.940518	um/s	Track	1000000086
1.62855	um/s	Track	1000000087
2.05209	um/s	Track	1000000088
1.39693	um/s	Track	1000000089
0.670138	um/s	Track	1000000090
1.71659	um/s	Track	1000000091
1.26962	um/s	Track	1000000092
1.45069	um/s	Track	1000000093
0.475585	um/s	Track	1000000094
1.22929	um/s	Track	1000000095
0.960907	um/s	Track	1000000096
1.20943	um/s	Track	1000000097
2.45255	um/s	Track	1000000098
0.529709	um/s	Track	1000000099
1.09629	um/s	Track	1000000100
1.09037	um/s	Track	1000000101
0.693921	um/s	Track	1000000102
1.30768	um/s	Track	1000000103
1.67574	um/s	Track	1000000104
0.829133	um/s	Track	1000000105
1.64248	um/s	Track	1000000106
1.47484	um/s	Track	1000000107
1.48507	um/s	Track	1000000108
0.812795	um/s	Track	1000000109
0.87114	um/s	Track	1000000110
1.16954	um/s	Track	1000000111
0.995839	um/s	Track	1000000112
0.926312	um/s	Track	1000000113
1.2545	um/s	Track	1000000114
1.09016	um/s	Track	1000000115
1.6308	um/s	Track	1000000116
0.683192	um/s	Track	1000000117
1.55435	um/s	Track	1000000118
0.639947	um/s	Track	1000000119
0.641858	um/s	Track	1000000120
1.19899	um/s	Track	1000000121
0.970357	um/s	Track	1000000122
1.39447	um/s	Track	1000000123
0.960296	um/s	Track	1000000124
1.04185	um/s	Track	1000000125
1.08034	um/s	Track	1000000126
0.827518	um/s	Track	1000000127
0.658044	um/s	Track	1000000128
1.45492	um/s	Track	1000000129
0.507671	um/s	Track	1000000130
0.645142	um/s	Track	1000000131
0.844728	um/s	Track	1000000132
1.30844	um/s	Track	1000000133
2.26186	um/s	Track	1000000134
1.19426	um/s	Track	1000000135
2.04453	um/s	Track	1000000136
1.42055	um/s	Track	1000000137
1.86319	um/s	Track	1000000138
1.41204	um/s	Track	1000000139
1.56356	um/s	Track	1000000140
0.856071	um/s	Track	1000000141
1.59407	um/s	Track	1000000142
2.0524	um/s	Track	1000000143
1.26071	um/s	Track	1000000144
1.35723	um/s	Track	1000000145
0.872894	um/s	Track	1000000146
1.3787	um/s	Track	1000000147
1.70619	um/s	Track	1000000148
1.14535	um/s	Track	1000000149
0.805932	um/s	Track	1000000150
1.34551	um/s	Track	1000000151
1.36785	um/s	Track	1000000152
1.02219	um/s	Track	1000000153
0.744147	um/s	Track	1000000154
0.560965	um/s	Track	1000000155
1.12336	um/s	Track	1000000156
1.612	um/s	Track	1000000157
1.13301	um/s	Track	1000000158
2.09582	um/s	Track	1000000159
1.96713	um/s	Track	1000000160
1.33565	um/s	Track	1000000161
1.62063	um/s	Track	1000000162
1.04011	um/s	Track	1000000163
2.50841	um/s	Track	1000000164
1.81795	um/s	Track	1000000165
0.643692	um/s	Track	1000000166
0.858171	um/s	Track	1000000167
0.789216	um/s	Track	1000000168
1.76672	um/s	Track	1000000169
1.10271	um/s	Track	1000000170
0.991542	um/s	Track	1000000171
0.951517	um/s	Track	1000000172
1.23141	um/s	Track	1000000173
0.901052	um/s	Track	1000000174
1.15614	um/s	Track	1000000175
1.99569	um/s	Track	1000000176
0.797091	um/s	Track	1000000177
1.96622	um/s	Track	1000000178
1.07882	um/s	Track	1000000179
0.893467	um/s	Track	1000000180
0.774186	um/s	Track	1000000181
1.07239	um/s	Track	1000000182
0.74634	um/s	Track	1000000183
1.32057	um/s	Track	1000000184
1.1622	um/s	Track	1000000185
0.497006	um/s	Track	1000000186
1.38992	um/s	Track	1000000187
1.07697	um/s	Track	1000000188
0.846759	um/s	Track	1000000189
1.50868	um/s	Track	1000000190
1.46424	um/s	Track	1000000191
0.572013	um/s	Track	1000000192
1.17231	um/s	Track	1000000193
2.18899	um/s	Track	1000000194
1.03875	um/s	Track	1000000195
0.734043	um/s	Track	1000000196
0.51095	um/s	Track	1000000197
1.54972	um/s	Track	1000000198
1.13149	um/s	Track	1000000199
1.03279	um/s	Track	1000000200
0.97195	um/s	Track	1000000201
1.18186	um/s	Track	1000000202
1.57844	um/s	Track	1000000203
0.93452	um/s	Track	1000000204
1.68778	um/s	Track	1000000205
1.24006	um/s	Track	1000000206
0.903218	um/s	Track	1000000207
0.942786	um/s	Track	1000000208
0.873408	um/s	Track	1000000209
0.878877	um/s	Track	1000000210
0.651525	um/s	Track	1000000211
0.79504	um/s	Track	1000000212
0.581558	um/s	Track	1000000213
1.79221	um/s	Track	1000000214
0.93241	um/s	Track	1000000215
1.22638	um/s	Track	1000000216
1.45804	um/s	Track	1000000217
0.964411	um/s	Track	1000000218
0.377861	um/s	Track	1000000219
1.23092	um/s	Track	1000000220
0.647037	um/s	Track	1000000221
0.707588	um/s	Track	1000000222
1.27473	um/s	Track	1000000223
0.968345	um/s	Track	1000000224
1.97472	um/s	Track	1000000225
1.62482	um/s	Track	1000000226
2.29251	um/s	Track	1000000227
0.970929	um/s	Track	1000000228
0.974989	um/s	Track	1000000229
0.911024	um/s	Track	1000000230
1.17786	um/s	Track	1000000231
1.13282	um/s	Track	1000000232
0.948926	um/s	Track	1000000233
1.96439	um/s	Track	1000000234
1.29186	um/s	Track	1000000235
1.84086	um/s	Track	1000000236
3.26028	um/s	Track	1000000237
0.64421	um/s	Track	1000000238
1.35011	um/s	Track	1000000239
1.04866	um/s	Track	1000000240
1.00129	um/s	Track	1000000241
1.85965	um/s	Track	1000000242
1.8391	um/s	Track	1000000243
0.994646	um/s	Track	1000000244
0.958277	um/s	Track	1000000245
0.654279	um/s	Track	1000000246
0.617008	um/s	Track	1000000247
1.28255	um/s	Track	1000000248
2.89935	um/s	Track	1000000249
0.89616	um/s	Track	1000000250
0.930509	um/s	Track	1000000251
0.668164	um/s	Track	1000000252
0.929495	um/s	Track	1000000253
0.991392	um/s	Track	1000000254
1.106	um/s	Track	1000000255
0.840285	um/s	Track	1000000256
1.29011	um/s	Track	1000000257
0.636365	um/s	Track	1000000258
0.942773	um/s	Track	1000000259
0.729943	um/s	Track	1000000260
1.1499	um/s	Track	1000000261
1.46011	um/s	Track	1000000262
1.079	um/s	Track	1000000263
1.56069	um/s	Track	1000000264
0.874121	um/s	Track	1000000265
0.836342	um/s	Track	1000000266
0.951636	um/s	Track	1000000267
0.824564	um/s	Track	1000000268
0.791981	um/s	Track	1000000269
1.23071	um/s	Track	1000000270
0.792333	um/s	Track	1000000271
1.01854	um/s	Track	1000000272
1.19183	um/s	Track	1000000273
1.15748	um/s	Track	1000000274
1.5473	um/s	Track	1000000275
0.804963	um/s	Track	1000000276
0.865218	um/s	Track	1000000277
0.849435	um/s	Track	1000000278
1.02565	um/s	Track	1000000279
1.73713	um/s	Track	1000000280
2.33415	um/s	Track	1000000281
1.43719	um/s	Track	1000000282
0.989333	um/s	Track	1000000283
1.21621	um/s	Track	1000000284
2.02288	um/s	Track	1000000285
0.692182	um/s	Track	1000000286
1.19047	um/s	Track	1000000287
1.95656	um/s	Track	1000000288
1.63304	um/s	Track	1000000289
0.896422	um/s	Track	1000000290
1.3307	um/s	Track	1000000291
0.956633	um/s	Track	1000000292
0.620228	um/s	Track	1000000293
1.45771	um/s	Track	1000000294
1.36026	um/s	Track	1000000295
1.56986	um/s	Track	1000000296
1.08014	um/s	Track	1000000297
0.81956	um/s	Track	1000000298
0.80062	um/s	Track	1000000299
1.08077	um/s	Track	1000000300
1.30297	um/s	Track	1000000301
0.750898	um/s	Track	1000000302
0.893709	um/s	Track	1000000303
1.59187	um/s	Track	1000000304
0.823994	um/s	Track	1000000305
1.10454	um/s	Track	1000000306
0.907	um/s	Track	1000000307
0.774005	um/s	Track	1000000308
0.85959	um/s	Track	1000000309
0.952742	um/s	Track	1000000310
0.465898	um/s	Track	1000000311
1.07037	um/s	Track	1000000312
0.908572	um/s	Track	1000000313
0.371713	um/s	Track	1000000314
1.15655	um/s	Track	1000000315
1.4465	um/s	Track	1000000316
0.719357	um/s	Track	1000000317
1.30803	um/s	Track	1000000318
0.74352	um/s	Track	1000000319
0.752084	um/s	Track	1000000320
1.49812	um/s	Track	1000000321
0.946358	um/s	Track	1000000322
1.0209	um/s	Track	1000000323
0.665546	um/s	Track	1000000324
0.633229	um/s	Track	1000000325
1.29502	um/s	Track	1000000326
0.750424	um/s	Track	1000000327
0.778933	um/s	Track	1000000328
0.478763	um/s	Track	1000000329
0.994186	um/s	Track	1000000330
1.30788	um/s	Track	1000000331
0.405771	um/s	Track	1000000332
0.836648	um/s	Track	1000000333
1.06274	um/s	Track	1000000334
0.923183	um/s	Track	1000000335
1.0349	um/s	Track	1000000336
0.866107	um/s	Track	1000000337
0.727532	um/s	Track	1000000338
0.88478	um/s	Track	1000000339
1.33288	um/s	Track	1000000340
0.70787	um/s	Track	1000000341
1.36069	um/s	Track	1000000342
1.97725	um/s	Track	1000000343
0.575138	um/s	Track	1000000344
0.534253	um/s	Track	1000000345
1.10868	um/s	Track	1000000346
1.14159	um/s	Track	1000000347
0.579306	um/s	Track	1000000348
1.09944	um/s	Track	1000000349
1.10909	um/s	Track	1000000350
1.15605	um/s	Track	1000000351
1.59479	um/s	Track	1000000352
0.890868	um/s	Track	1000000353
1.08538	um/s	Track	1000000354
0.888829	um/s	Track	1000000355
0.402309	um/s	Track	1000000356
0.508025	um/s	Track	1000000357
0.920127	um/s	Track	1000000358
1.81865	um/s	Track	1000000359
1.30006	um/s	Track	1000000360
1.31429	um/s	Track	1000000361
0.786835	um/s	Track	1000000362
0.966012	um/s	Track	1000000363
0.878387	um/s	Track	1000000364
0.778178	um/s	Track	1000000365
0.852151	um/s	Track	1000000366
0.993665	um/s	Track	1000000367
0.52195	um/s	Track	1000000368
0.752201	um/s	Track	1000000369
1.03212	um/s	Track	1000000370
0.907145	um/s	Track	1000000371
1.01134	um/s	Track	1000000372
1.19843	um/s	Track	1000000373
0.905096	um/s	Track	1000000374
1.08599	um/s	Track	1000000375
1.39096	um/s	Track	1000000376
0.749236	um/s	Track	1000000377
1.11333	um/s	Track	1000000378
0.615595	um/s	Track	1000000379
1.03955	um/s	Track	1000000380
1.21119	um/s	Track	1000000381
0.502986	um/s	Track	1000000382
0.845672	um/s	Track	1000000383
0.864395	um/s	Track	1000000384
0.702915	um/s	Track	1000000385
0.863102	um/s	Track	1000000386
0.490642	um/s	Track	1000000387
1.01684	um/s	Track	1000000388
0.850926	um/s	Track	1000000389
1.12109	um/s	Track	1000000390
1.64771	um/s	Track	1000000391
1.32121	um/s	Track	1000000392
1.08446	um/s	Track	1000000393
0.337477	um/s	Track	1000000394
0.849366	um/s	Track	1000000395
1.18761	um/s	Track	1000000396
1.41152	um/s	Track	1000000397
0.956244	um/s	Track	1000000398
0.758389	um/s	Track	1000000399
1.27474	um/s	Track	1000000400
1.10453	um/s	Track	1000000401
0.625559	um/s	Track	1000000402
1.27953	um/s	Track	1000000403
0.537356	um/s	Track	1000000404
0.822139	um/s	Track	1000000405
0.749402	um/s	Track	1000000406
0.763147	um/s	Track	1000000407
1.11833	um/s	Track	1000000408
1.20309	um/s	Track	1000000409
1.46214	um/s	Track	1000000410
0.758531	um/s	Track	1000000411
0.614295	um/s	Track	1000000412
0.759973	um/s	Track	1000000413
1.22491	um/s	Track	1000000414
0.93423	um/s	Track	1000000415
0.438016	um/s	Track	1000000416
1.15568	um/s	Track	1000000417
1.29932	um/s	Track	1000000418
0.623361	um/s	Track	1000000419
1.07698	um/s	Track	1000000420
1.08946	um/s	Track	1000000421
0.988439	um/s	Track	1000000422
0.929749	um/s	Track	1000000423
0.634621	um/s	Track	1000000424
0.753258	um/s	Track	1000000425
0.427624	um/s	Track	1000000426
1.3097	um/s	Track	1000000427
1.10051	um/s	Track	1000000428
0.730631	um/s	Track	1000000429
0.668503	um/s	Track	1000000430
0.47203	um/s	Track	1000000431
0.672866	um/s	Track	1000000432
0.959657	um/s	Track	1000000433
0.949084	um/s	Track	1000000434
0.979968	um/s	Track	1000000435
0.830573	um/s	Track	1000000436
0.363922	um/s	Track	1000000437
1.26065	um/s	Track	1000000438
1.57932	um/s	Track	1000000439
0.842742	um/s	Track	1000000440
1.12045	um/s	Track	1000000441
1.46178	um/s	Track	1000000442
0.581712	um/s	Track	1000000443
0.678138	um/s	Track	1000000444
0.905544	um/s	Track	1000000445
0.709841	um/s	Track	1000000446
1.69832	um/s	Track	1000000447
0.625667	um/s	Track	1000000448
1.00183	um/s	Track	1000000449
1.46892	um/s	Track	1000000450
2.01249	um/s	Track	1000000451
1.07939	um/s	Track	1000000452
0.601953	um/s	Track	1000000453
0.782264	um/s	Track	1000000454
0.497009	um/s	Track	1000000455
0.518883	um/s	Track	1000000456
0.603054	um/s	Track	1000000457
0.541279	um/s	Track	1000000458
1.50728	um/s	Track	1000000459
0.786208	um/s	Track	1000000460
0.666675	um/s	Track	1000000461
1.41725	um/s	Track	1000000462
0.621213	um/s	Track	1000000463
0.884969	um/s	Track	1000000464
1.56544	um/s	Track	1000000465
0.736282	um/s	Track	1000000466
0.876989	um/s	Track	1000000467
0.810601	um/s	Track	1000000468
0.546869	um/s	Track	1000000469
0.845333	um/s	Track	1000000470
0.670802	um/s	Track	1000000471
1.50044	um/s	Track	1000000472
0.693617	um/s	Track	1000000473
0.741053	um/s	Track	1000000474
1.34467	um/s	Track	1000000475
0.320754	um/s	Track	1000000476
0.512092	um/s	Track	1000000477
0.783596	um/s	Track	1000000478
0.808584	um/s	Track	1000000479
0.524421	um/s	Track	1000000480
1.07263	um/s	Track	1000000481
0.700152	um/s	Track	1000000482
0.84665	um/s	Track	1000000483
0.873447	um/s	Track	1000000484
0.668024	um/s	Track	1000000485
0.495364	um/s	Track	1000000486
1.30163	um/s	Track	1000000487
0.532435	um/s	Track	1000000488
0.855636	um/s	Track	1000000489
0.559919	um/s	Track	1000000490
0.396936	um/s	Track	1000000491
1.13914	um/s	Track	1000000492
0.679308	um/s	Track	1000000493
0.82921	um/s	Track	1000000494
1.20088	um/s	Track	1000000495
2.23664	um/s	Track	1000000496
1.27654	um/s	Track	1000000497
0.654912	um/s	Track	1000000498
0.965996	um/s	Track	1000000499
0.974061	um/s	Track	1000000500
1.17755	um/s	Track	1000000501
2.01194	um/s	Track	1000000502
1.09569	um/s	Track	1000000503
0.401551	um/s	Track	1000000504
1.21457	um/s	Track	1000000505
0.755926	um/s	Track	1000000506
1.62928	um/s	Track	1000000507
1.03587	um/s	Track	1000000508
0.264966	um/s	Track	1000000509
1.37675	um/s	Track	1000000510
0.87839	um/s	Track	1000000511
1.70999	um/s	Track	1000000512
0.791089	um/s	Track	1000000513
0.851123	um/s	Track	1000000514
0.416839	um/s	Track	1000000515
0.676746	um/s	Track	1000000516
0.809412	um/s	Track	1000000517
1.0266	um/s	Track	1000000518
0.891145	um/s	Track	1000000519
1.59608	um/s	Track	1000000520
0.937012	um/s	Track	1000000521
0.540185	um/s	Track	1000000522
1.11908	um/s	Track	1000000523
0.738605	um/s	Track	1000000524
0.785223	um/s	Track	1000000525
1.12991	um/s	Track	1000000526
0.697413	um/s	Track	1000000527
0.516843	um/s	Track	1000000528
1.07207	um/s	Track	1000000529
0.536535	um/s	Track	1000000530
0.671052	um/s	Track	1000000531
0.322355	um/s	Track	1000000532
0.5076	um/s	Track	1000000533
0.588353	um/s	Track	1000000534
0.685361	um/s	Track	1000000535
1.15933	um/s	Track	1000000536
0.507194	um/s	Track	1000000537
1.42684	um/s	Track	1000000538
0.60716	um/s	Track	1000000539
0.767148	um/s	Track	1000000540
0.53802	um/s	Track	1000000541
1.73889	um/s	Track	1000000542
1.02189	um/s	Track	1000000543
0.670655	um/s	Track	1000000544
0.549138	um/s	Track	1000000545
0.67808	um/s	Track	1000000546
0.602914	um/s	Track	1000000547
0.725445	um/s	Track	1000000548
1.1583	um/s	Track	1000000549
1.07613	um/s	Track	1000000550
0.449349	um/s	Track	1000000551
0.503931	um/s	Track	1000000552
1.2837	um/s	Track	1000000553
0.726662	um/s	Track	1000000554
0.704637	um/s	Track	1000000555
0.929703	um/s	Track	1000000556
0.749382	um/s	Track	1000000557
1.88161	um/s	Track	1000000558
0.438027	um/s	Track	1000000559
0.600626	um/s	Track	1000000560
0.828685	um/s	Track	1000000561
0.527317	um/s	Track	1000000562
0.741567	um/s	Track	1000000563
0.507353	um/s	Track	1000000564
0.769802	um/s	Track	1000000565
1.23914	um/s	Track	1000000566
0.69706	um/s	Track	1000000567
0.449221	um/s	Track	1000000568
0.51332	um/s	Track	1000000569
0.530607	um/s	Track	1000000570
0.566609	um/s	Track	1000000571
0.523944	um/s	Track	1000000572
0.836568	um/s	Track	1000000573
0.915518	um/s	Track	1000000574
0.868941	um/s	Track	1000000575
0.580062	um/s	Track	1000000576
0.88576	um/s	Track	1000000577
0.458423	um/s	Track	1000000578
0.758222	um/s	Track	1000000579
0.511126	um/s	Track	1000000580
0.581186	um/s	Track	1000000581
0.812278	um/s	Track	1000000582
1.38095	um/s	Track	1000000583
0.787526	um/s	Track	1000000584
1.5943	um/s	Track	1000000585
0.711062	um/s	Track	1000000586
0.548919	um/s	Track	1000000587
0.515531	um/s	Track	1000000588
0.467457	um/s	Track	1000000589
0.929883	um/s	Track	1000000590
1.08487	um/s	Track	1000000591
0.852886	um/s	Track	1000000592
1.58927	um/s	Track	1000000593
0.597699	um/s	Track	1000000594
0.534373	um/s	Track	1000000595
1.55524	um/s	Track	1000000596
1.07121	um/s	Track	1000000597
0.73174	um/s	Track	1000000598
0.785657	um/s	Track	1000000599
0.685068	um/s	Track	1000000600
0.891694	um/s	Track	1000000601
0.892608	um/s	Track	1000000602
1.11919	um/s	Track	1000000603
1.10865	um/s	Track	1000000604
0.399667	um/s	Track	1000000605
0.822933	um/s	Track	1000000606
0.888393	um/s	Track	1000000607
1.31367	um/s	Track	1000000608
0.708363	um/s	Track	1000000609
0.5764	um/s	Track	1000000610
0.648465	um/s	Track	1000000611
0.402376	um/s	Track	1000000612
0.817706	um/s	Track	1000000613
0.977088	um/s	Track	1000000614
0.666672	um/s	Track	1000000615
1.12863	um/s	Track	1000000616
1.17304	um/s	Track	1000000617
0.706406	um/s	Track	1000000618
0.845916	um/s	Track	1000000619
0.395501	um/s	Track	1000000620
1.24221	um/s	Track	1000000621
0.5938	um/s	Track	1000000622
0.458507	um/s	Track	1000000623
0.389767	um/s	Track	1000000624
0.454499	um/s	Track	1000000625
0.623752	um/s	Track	1000000626
0.316427	um/s	Track	1000000627
1.04292	um/s	Track	1000000628
0.635819	um/s	Track	1000000629
0.578707	um/s	Track	1000000630
0.548232	um/s	Track	1000000631
0.44531	um/s	Track	1000000632
1.28843	um/s	Track	1000000633
1.04602	um/s	Track	1000000634
0.544782	um/s	Track	1000000635
0.636231	um/s	Track	1000000636
0.802082	um/s	Track	1000000637
0.541245	um/s	Track	1000000638
0.655574	um/s	Track	1000000639
0.646894	um/s	Track	1000000640
0.415984	um/s	Track	1000000641
0.632261	um/s	Track	1000000642
0.625865	um/s	Track	1000000643
1.08172	um/s	Track	1000000644
0.563656	um/s	Track	1000000645
0.651871	um/s	Track	1000000646
0.643347	um/s	Track	1000000647
0.453766	um/s	Track	1000000648
1.89383	um/s	Track	1000000649
0.657724	um/s	Track	1000000650
1.47507	um/s	Track	1000000651
0.673801	um/s	Track	1000000652
0.695134	um/s	Track	1000000653
0.577071	um/s	Track	1000000654
0.404442	um/s	Track	1000000655
0.441618	um/s	Track	1000000656
0.3894	um/s	Track	1000000657
0.55321	um/s	Track	1000000658
0.627725	um/s	Track	1000000659
0.573705	um/s	Track	1000000660
0.690913	um/s	Track	1000000661
0.902134	um/s	Track	1000000662
0.446666	um/s	Track	1000000663
0.284124	um/s	Track	1000000664
0.476545	um/s	Track	1000000665
0.547067	um/s	Track	1000000666
0.399574	um/s	Track	1000000667
0.344426	um/s	Track	1000000668
0.446821	um/s	Track	1000000669
0.401012	um/s	Track	1000000670
1.02403	um/s	Track	1000000671
0.530845	um/s	Track	1000000672
0.343741	um/s	Track	1000000673
1.33307	um/s	Track	1000000674
0.717977	um/s	Track	1000000675
0.37763	um/s	Track	1000000676
0.490882	um/s	Track	1000000677
0.410693	um/s	Track	1000000678
0.604465	um/s	Track	1000000679
0.332262	um/s	Track	1000000680
