# Supplementary material for: Satb1 integrates DNA binding site geometry and torsional stress to differentially target nucleosome-dense regions
Source: Nat Commun. 2019 Jul 19;10:3221. doi: 10.1038/s41467-019-11118-8 (PMC6642133; doi:10.1038/s41467-019-11118-8)
Supplement: Supplementary file 10 — Source Data [file 41467_2019_11118_MOESM10_ESM.zip › Source data/Single Molecule Tracking/single molecule tracks/del HD analysis/PDZ-CUT1-CUT2-STABLE-A_1c14_TRIAL 2_Statistics/PDZ-CUT1-CUT2-STABLE-A_1c14_TRIAL 2_Track_Speed_Min.csv]

Track Speed Min
====================
Track Speed Min	Unit	Category	ID
0.290661	um/s	Track	1000000000
0.242511	um/s	Track	1000000001
0.303998	um/s	Track	1000000002
0.176841	um/s	Track	1000000003
0.621771	um/s	Track	1000000004
0.146116	um/s	Track	1000000005
0.448127	um/s	Track	1000000006
0.336534	um/s	Track	1000000007
0.314263	um/s	Track	1000000008
0.231555	um/s	Track	1000000009
0.480399	um/s	Track	1000000010
0.361841	um/s	Track	1000000011
0.366566	um/s	Track	1000000012
0.283755	um/s	Track	1000000013
0.460883	um/s	Track	1000000014
0.335766	um/s	Track	1000000015
0.465914	um/s	Track	1000000016
0.55504	um/s	Track	1000000017
0.169695	um/s	Track	1000000018
0.172651	um/s	Track	1000000019
0.124388	um/s	Track	1000000020
0.271004	um/s	Track	1000000021
0.108257	um/s	Track	1000000022
0.232828	um/s	Track	1000000023
0.46048	um/s	Track	1000000024
0.354127	um/s	Track	1000000025
0.633096	um/s	Track	1000000026
0.12454	um/s	Track	1000000027
0.192959	um/s	Track	1000000028
0.215882	um/s	Track	1000000029
0.299635	um/s	Track	1000000030
0.228072	um/s	Track	1000000031
1.47636	um/s	Track	1000000032
0.154658	um/s	Track	1000000033
0.366002	um/s	Track	1000000034
0.392173	um/s	Track	1000000035
0.0970887	um/s	Track	1000000036
0.319626	um/s	Track	1000000037
1.01812	um/s	Track	1000000038
0.248374	um/s	Track	1000000039
0.269498	um/s	Track	1000000040
0.397173	um/s	Track	1000000041
0.413549	um/s	Track	1000000042
0.482405	um/s	Track	1000000043
0.298556	um/s	Track	1000000044
0.397306	um/s	Track	1000000045
0.570748	um/s	Track	1000000046
0.434836	um/s	Track	1000000047
0.408863	um/s	Track	1000000048
0.410796	um/s	Track	1000000049
0.272919	um/s	Track	1000000050
0.42571	um/s	Track	1000000051
0.260779	um/s	Track	1000000052
0.183539	um/s	Track	1000000053
0.374846	um/s	Track	1000000054
0.805802	um/s	Track	1000000055
0.353069	um/s	Track	1000000056
0.435809	um/s	Track	1000000057
0.373764	um/s	Track	1000000058
0.638236	um/s	Track	1000000059
0.479352	um/s	Track	1000000060
0.103202	um/s	Track	1000000061
0.565416	um/s	Track	1000000062
0.223988	um/s	Track	1000000063
0.253611	um/s	Track	1000000064
0.413515	um/s	Track	1000000065
0.640736	um/s	Track	1000000066
0.994762	um/s	Track	1000000067
0.868891	um/s	Track	1000000068
0.461698	um/s	Track	1000000069
0.878862	um/s	Track	1000000070
0.367161	um/s	Track	1000000071
0.315842	um/s	Track	1000000072
0.248238	um/s	Track	1000000073
0.0948092	um/s	Track	1000000074
0.607182	um/s	Track	1000000075
1.07406	um/s	Track	1000000076
0.401036	um/s	Track	1000000077
0.411253	um/s	Track	1000000078
0.915954	um/s	Track	1000000079
0.193991	um/s	Track	1000000080
0.151185	um/s	Track	1000000081
0.186113	um/s	Track	1000000082
0.239575	um/s	Track	1000000083
0.728832	um/s	Track	1000000084
0.220531	um/s	Track	1000000085
0.048277	um/s	Track	1000000086
0.699258	um/s	Track	1000000087
0.493048	um/s	Track	1000000088
0.421253	um/s	Track	1000000089
0.180608	um/s	Track	1000000090
0.472344	um/s	Track	1000000091
0.301766	um/s	Track	1000000092
0.447567	um/s	Track	1000000093
0.0709153	um/s	Track	1000000094
0.361589	um/s	Track	1000000095
0.286646	um/s	Track	1000000096
0.518379	um/s	Track	1000000097
0.359055	um/s	Track	1000000098
0.174379	um/s	Track	1000000099
0.350708	um/s	Track	1000000100
0.420046	um/s	Track	1000000101
0.273459	um/s	Track	1000000102
0.187018	um/s	Track	1000000103
0.373549	um/s	Track	1000000104
0.143819	um/s	Track	1000000105
0.398699	um/s	Track	1000000106
0.411396	um/s	Track	1000000107
0.372714	um/s	Track	1000000108
0.531111	um/s	Track	1000000109
0.211558	um/s	Track	1000000110
0.426545	um/s	Track	1000000111
0.300411	um/s	Track	1000000112
0.509275	um/s	Track	1000000113
0.290767	um/s	Track	1000000114
0.589672	um/s	Track	1000000115
0.869283	um/s	Track	1000000116
0.179119	um/s	Track	1000000117
0.5281	um/s	Track	1000000118
0.184385	um/s	Track	1000000119
0.192458	um/s	Track	1000000120
0.171739	um/s	Track	1000000121
0.371877	um/s	Track	1000000122
0.40642	um/s	Track	1000000123
0.494398	um/s	Track	1000000124
0.275294	um/s	Track	1000000125
0.287938	um/s	Track	1000000126
0.300563	um/s	Track	1000000127
0.170025	um/s	Track	1000000128
0.641412	um/s	Track	1000000129
0.0897084	um/s	Track	1000000130
0.139717	um/s	Track	1000000131
0.0609038	um/s	Track	1000000132
0.423037	um/s	Track	1000000133
1.05323	um/s	Track	1000000134
0.199776	um/s	Track	1000000135
1.57337	um/s	Track	1000000136
0.35727	um/s	Track	1000000137
0.882755	um/s	Track	1000000138
0.269021	um/s	Track	1000000139
0.335947	um/s	Track	1000000140
0.24714	um/s	Track	1000000141
0.421196	um/s	Track	1000000142
0.489918	um/s	Track	1000000143
0.591828	um/s	Track	1000000144
0.224794	um/s	Track	1000000145
0.325031	um/s	Track	1000000146
0.362224	um/s	Track	1000000147
0.922179	um/s	Track	1000000148
0.405909	um/s	Track	1000000149
0.214784	um/s	Track	1000000150
0.569834	um/s	Track	1000000151
0.655354	um/s	Track	1000000152
0.659989	um/s	Track	1000000153
0.125009	um/s	Track	1000000154
0.193784	um/s	Track	1000000155
0.489384	um/s	Track	1000000156
0.557143	um/s	Track	1000000157
0.492664	um/s	Track	1000000158
0.603187	um/s	Track	1000000159
0.539878	um/s	Track	1000000160
0.343306	um/s	Track	1000000161
0.179038	um/s	Track	1000000162
0.452277	um/s	Track	1000000163
0.57206	um/s	Track	1000000164
1.36886	um/s	Track	1000000165
0.0312153	um/s	Track	1000000166
0.126235	um/s	Track	1000000167
0.116978	um/s	Track	1000000168
0.918863	um/s	Track	1000000169
0.420286	um/s	Track	1000000170
0.268315	um/s	Track	1000000171
0.428013	um/s	Track	1000000172
0.388681	um/s	Track	1000000173
0.413846	um/s	Track	1000000174
0.568482	um/s	Track	1000000175
0.998578	um/s	Track	1000000176
0.600962	um/s	Track	1000000177
0.316931	um/s	Track	1000000178
0.67702	um/s	Track	1000000179
0.318636	um/s	Track	1000000180
0.234782	um/s	Track	1000000181
0.265206	um/s	Track	1000000182
0.319819	um/s	Track	1000000183
0.766625	um/s	Track	1000000184
0.142018	um/s	Track	1000000185
0.268431	um/s	Track	1000000186
0.327577	um/s	Track	1000000187
0.463578	um/s	Track	1000000188
0.367778	um/s	Track	1000000189
0.741299	um/s	Track	1000000190
0.408643	um/s	Track	1000000191
0.0962969	um/s	Track	1000000192
0.55324	um/s	Track	1000000193
0.886601	um/s	Track	1000000194
0.232429	um/s	Track	1000000195
0.396651	um/s	Track	1000000196
0.138375	um/s	Track	1000000197
0.307849	um/s	Track	1000000198
0.711613	um/s	Track	1000000199
0.384722	um/s	Track	1000000200
0.472621	um/s	Track	1000000201
0.385791	um/s	Track	1000000202
0.51229	um/s	Track	1000000203
0.695178	um/s	Track	1000000204
0.678815	um/s	Track	1000000205
0.230677	um/s	Track	1000000206
0.279758	um/s	Track	1000000207
0.230743	um/s	Track	1000000208
0.285411	um/s	Track	1000000209
0.389813	um/s	Track	1000000210
0.173411	um/s	Track	1000000211
0.336837	um/s	Track	1000000212
0.256029	um/s	Track	1000000213
0.437418	um/s	Track	1000000214
0.265469	um/s	Track	1000000215
0.181675	um/s	Track	1000000216
0.386218	um/s	Track	1000000217
0.300397	um/s	Track	1000000218
0.103488	um/s	Track	1000000219
0.191335	um/s	Track	1000000220
0.26112	um/s	Track	1000000221
0.169892	um/s	Track	1000000222
0.534417	um/s	Track	1000000223
0.266219	um/s	Track	1000000224
1.20322	um/s	Track	1000000225
0.913157	um/s	Track	1000000226
1.13647	um/s	Track	1000000227
0.372336	um/s	Track	1000000228
0.419746	um/s	Track	1000000229
0.442459	um/s	Track	1000000230
0.256569	um/s	Track	1000000231
0.231874	um/s	Track	1000000232
0.436725	um/s	Track	1000000233
0.719954	um/s	Track	1000000234
0.327192	um/s	Track	1000000235
0.27963	um/s	Track	1000000236
1.47781	um/s	Track	1000000237
0.267165	um/s	Track	1000000238
0.624904	um/s	Track	1000000239
0.218473	um/s	Track	1000000240
0.524125	um/s	Track	1000000241
0.31179	um/s	Track	1000000242
0.324473	um/s	Track	1000000243
0.490793	um/s	Track	1000000244
0.30277	um/s	Track	1000000245
0.253495	um/s	Track	1000000246
0.202017	um/s	Track	1000000247
0.668454	um/s	Track	1000000248
0.931113	um/s	Track	1000000249
0.26561	um/s	Track	1000000250
0.194394	um/s	Track	1000000251
0.335833	um/s	Track	1000000252
0.313442	um/s	Track	1000000253
0.200094	um/s	Track	1000000254
0.16825	um/s	Track	1000000255
0.305207	um/s	Track	1000000256
0.715902	um/s	Track	1000000257
0.444978	um/s	Track	1000000258
0.400767	um/s	Track	1000000259
0.105563	um/s	Track	1000000260
0.446736	um/s	Track	1000000261
0.56693	um/s	Track	1000000262
0.159649	um/s	Track	1000000263
0.562103	um/s	Track	1000000264
0.321273	um/s	Track	1000000265
0.413272	um/s	Track	1000000266
0.432255	um/s	Track	1000000267
0.307092	um/s	Track	1000000268
0.351012	um/s	Track	1000000269
0.525051	um/s	Track	1000000270
0.163174	um/s	Track	1000000271
0.290077	um/s	Track	1000000272
0.87942	um/s	Track	1000000273
0.079633	um/s	Track	1000000274
0.832018	um/s	Track	1000000275
0.306335	um/s	Track	1000000276
0.325106	um/s	Track	1000000277
0.338283	um/s	Track	1000000278
0.252607	um/s	Track	1000000279
0.901132	um/s	Track	1000000280
0.982459	um/s	Track	1000000281
0.389432	um/s	Track	1000000282
0.383462	um/s	Track	1000000283
0.605765	um/s	Track	1000000284
0.603693	um/s	Track	1000000285
0.1456	um/s	Track	1000000286
0.240935	um/s	Track	1000000287
0.381332	um/s	Track	1000000288
1.03288	um/s	Track	1000000289
0.442063	um/s	Track	1000000290
0.579466	um/s	Track	1000000291
0.320507	um/s	Track	1000000292
0.436349	um/s	Track	1000000293
0.624375	um/s	Track	1000000294
0.522798	um/s	Track	1000000295
0.639778	um/s	Track	1000000296
0.115138	um/s	Track	1000000297
0.228719	um/s	Track	1000000298
0.545768	um/s	Track	1000000299
0.307794	um/s	Track	1000000300
0.469794	um/s	Track	1000000301
0.270207	um/s	Track	1000000302
0.106676	um/s	Track	1000000303
0.301495	um/s	Track	1000000304
0.474136	um/s	Track	1000000305
0.339768	um/s	Track	1000000306
0.114862	um/s	Track	1000000307
0.152808	um/s	Track	1000000308
0.36377	um/s	Track	1000000309
0.0206852	um/s	Track	1000000310
0.11438	um/s	Track	1000000311
0.306772	um/s	Track	1000000312
0.312796	um/s	Track	1000000313
0.111201	um/s	Track	1000000314
0.309897	um/s	Track	1000000315
0.657885	um/s	Track	1000000316
0.0582034	um/s	Track	1000000317
0.767408	um/s	Track	1000000318
0.281312	um/s	Track	1000000319
0.361239	um/s	Track	1000000320
0.448795	um/s	Track	1000000321
0.48813	um/s	Track	1000000322
0.374977	um/s	Track	1000000323
0.356996	um/s	Track	1000000324
0.198724	um/s	Track	1000000325
0.394494	um/s	Track	1000000326
0.120909	um/s	Track	1000000327
0.0761871	um/s	Track	1000000328
0.24313	um/s	Track	1000000329
0.367913	um/s	Track	1000000330
0.60638	um/s	Track	1000000331
0.149979	um/s	Track	1000000332
0.277153	um/s	Track	1000000333
0.285775	um/s	Track	1000000334
0.301518	um/s	Track	1000000335
0.118617	um/s	Track	1000000336
0.175749	um/s	Track	1000000337
0.186185	um/s	Track	1000000338
0.290358	um/s	Track	1000000339
0.445319	um/s	Track	1000000340
0.259399	um/s	Track	1000000341
0.431048	um/s	Track	1000000342
0.132462	um/s	Track	1000000343
0.16185	um/s	Track	1000000344
0.332998	um/s	Track	1000000345
0.256876	um/s	Track	1000000346
0.311719	um/s	Track	1000000347
0.162872	um/s	Track	1000000348
0.268678	um/s	Track	1000000349
0.246286	um/s	Track	1000000350
0.327273	um/s	Track	1000000351
0.553222	um/s	Track	1000000352
0.373908	um/s	Track	1000000353
0.601357	um/s	Track	1000000354
0.236582	um/s	Track	1000000355
0.137401	um/s	Track	1000000356
0.184033	um/s	Track	1000000357
0.255318	um/s	Track	1000000358
0.665726	um/s	Track	1000000359
0.490944	um/s	Track	1000000360
0.609115	um/s	Track	1000000361
0.209201	um/s	Track	1000000362
0.364815	um/s	Track	1000000363
0.128926	um/s	Track	1000000364
0.222071	um/s	Track	1000000365
0.251517	um/s	Track	1000000366
0.3309	um/s	Track	1000000367
0.133017	um/s	Track	1000000368
0.263251	um/s	Track	1000000369
0.383554	um/s	Track	1000000370
0.209333	um/s	Track	1000000371
0.45243	um/s	Track	1000000372
0.501631	um/s	Track	1000000373
0.139915	um/s	Track	1000000374
0.427256	um/s	Track	1000000375
0.429521	um/s	Track	1000000376
0.282758	um/s	Track	1000000377
0.431269	um/s	Track	1000000378
0.204352	um/s	Track	1000000379
0.364038	um/s	Track	1000000380
0.644895	um/s	Track	1000000381
0.203088	um/s	Track	1000000382
0.192807	um/s	Track	1000000383
0.185299	um/s	Track	1000000384
0.270938	um/s	Track	1000000385
0.280915	um/s	Track	1000000386
0.26933	um/s	Track	1000000387
0.327063	um/s	Track	1000000388
0.226755	um/s	Track	1000000389
0.108042	um/s	Track	1000000390
0.241358	um/s	Track	1000000391
0.384799	um/s	Track	1000000392
0.424038	um/s	Track	1000000393
0.142173	um/s	Track	1000000394
0.397275	um/s	Track	1000000395
0.553029	um/s	Track	1000000396
0.459838	um/s	Track	1000000397
0.286956	um/s	Track	1000000398
0.176627	um/s	Track	1000000399
0.464285	um/s	Track	1000000400
0.298821	um/s	Track	1000000401
0.162304	um/s	Track	1000000402
0.14702	um/s	Track	1000000403
0.196009	um/s	Track	1000000404
0.447398	um/s	Track	1000000405
0.20355	um/s	Track	1000000406
0.157336	um/s	Track	1000000407
0.40108	um/s	Track	1000000408
0.309456	um/s	Track	1000000409
0.169488	um/s	Track	1000000410
0.167254	um/s	Track	1000000411
0.290331	um/s	Track	1000000412
0.0572245	um/s	Track	1000000413
0.159042	um/s	Track	1000000414
0.206678	um/s	Track	1000000415
0.0447278	um/s	Track	1000000416
0.406322	um/s	Track	1000000417
0.476813	um/s	Track	1000000418
0.290251	um/s	Track	1000000419
0.203275	um/s	Track	1000000420
0.196994	um/s	Track	1000000421
0.285829	um/s	Track	1000000422
0.384269	um/s	Track	1000000423
0.0607892	um/s	Track	1000000424
0.533836	um/s	Track	1000000425
0.0794642	um/s	Track	1000000426
0.332757	um/s	Track	1000000427
0.336473	um/s	Track	1000000428
0.22532	um/s	Track	1000000429
0.160224	um/s	Track	1000000430
0.161322	um/s	Track	1000000431
0.277843	um/s	Track	1000000432
0.289071	um/s	Track	1000000433
0.387935	um/s	Track	1000000434
0.32061	um/s	Track	1000000435
0.292209	um/s	Track	1000000436
0.151791	um/s	Track	1000000437
0.197586	um/s	Track	1000000438
0.246206	um/s	Track	1000000439
0.375213	um/s	Track	1000000440
0.471697	um/s	Track	1000000441
0.494086	um/s	Track	1000000442
0.166821	um/s	Track	1000000443
0.165296	um/s	Track	1000000444
0.130995	um/s	Track	1000000445
0.289254	um/s	Track	1000000446
0.331191	um/s	Track	1000000447
0.131083	um/s	Track	1000000448
0.285616	um/s	Track	1000000449
0.442574	um/s	Track	1000000450
1.4348	um/s	Track	1000000451
0.377229	um/s	Track	1000000452
0.401658	um/s	Track	1000000453
0.312855	um/s	Track	1000000454
0.0859049	um/s	Track	1000000455
0.122824	um/s	Track	1000000456
0.319403	um/s	Track	1000000457
0.269916	um/s	Track	1000000458
0.255388	um/s	Track	1000000459
0.256042	um/s	Track	1000000460
0.273302	um/s	Track	1000000461
0.285289	um/s	Track	1000000462
0.176656	um/s	Track	1000000463
0.162147	um/s	Track	1000000464
0.431211	um/s	Track	1000000465
0.213197	um/s	Track	1000000466
0.399783	um/s	Track	1000000467
0.358533	um/s	Track	1000000468
0.285157	um/s	Track	1000000469
0.301936	um/s	Track	1000000470
0.203128	um/s	Track	1000000471
0.584641	um/s	Track	1000000472
0.280052	um/s	Track	1000000473
0.331488	um/s	Track	1000000474
0.378448	um/s	Track	1000000475
0.205526	um/s	Track	1000000476
0.201842	um/s	Track	1000000477
0.18521	um/s	Track	1000000478
0.378714	um/s	Track	1000000479
0.126699	um/s	Track	1000000480
0.299396	um/s	Track	1000000481
0.0778882	um/s	Track	1000000482
0.223118	um/s	Track	1000000483
0.125179	um/s	Track	1000000484
0.1549	um/s	Track	1000000485
0.205985	um/s	Track	1000000486
0.514752	um/s	Track	1000000487
0.137594	um/s	Track	1000000488
0.203409	um/s	Track	1000000489
0.00535564	um/s	Track	1000000490
0.160714	um/s	Track	1000000491
0.412023	um/s	Track	1000000492
0.144949	um/s	Track	1000000493
0.15484	um/s	Track	1000000494
0.234895	um/s	Track	1000000495
0.61328	um/s	Track	1000000496
0.3342	um/s	Track	1000000497
0.256823	um/s	Track	1000000498
0.355261	um/s	Track	1000000499
0.356688	um/s	Track	1000000500
0.0858502	um/s	Track	1000000501
0.430805	um/s	Track	1000000502
0.0759117	um/s	Track	1000000503
0.127729	um/s	Track	1000000504
0.150088	um/s	Track	1000000505
0.122745	um/s	Track	1000000506
0.102876	um/s	Track	1000000507
0.473044	um/s	Track	1000000508
0.123127	um/s	Track	1000000509
0.392818	um/s	Track	1000000510
0.41376	um/s	Track	1000000511
0.321657	um/s	Track	1000000512
0.37479	um/s	Track	1000000513
0.163721	um/s	Track	1000000514
0.104769	um/s	Track	1000000515
0.186214	um/s	Track	1000000516
0.191097	um/s	Track	1000000517
0.11393	um/s	Track	1000000518
0.225215	um/s	Track	1000000519
0.477655	um/s	Track	1000000520
0.470831	um/s	Track	1000000521
0.120989	um/s	Track	1000000522
0.375239	um/s	Track	1000000523
0.132236	um/s	Track	1000000524
0.298485	um/s	Track	1000000525
0.465403	um/s	Track	1000000526
0.124137	um/s	Track	1000000527
0.186619	um/s	Track	1000000528
0.153776	um/s	Track	1000000529
0.232115	um/s	Track	1000000530
0.289217	um/s	Track	1000000531
0.0949238	um/s	Track	1000000532
0.318614	um/s	Track	1000000533
0.34465	um/s	Track	1000000534
0.254077	um/s	Track	1000000535
0.369154	um/s	Track	1000000536
0.139667	um/s	Track	1000000537
0.542992	um/s	Track	1000000538
0.105938	um/s	Track	1000000539
0.402456	um/s	Track	1000000540
0.105444	um/s	Track	1000000541
0.857643	um/s	Track	1000000542
0.309486	um/s	Track	1000000543
0.35178	um/s	Track	1000000544
0.220991	um/s	Track	1000000545
0.145094	um/s	Track	1000000546
0.190878	um/s	Track	1000000547
0.320025	um/s	Track	1000000548
0.61428	um/s	Track	1000000549
0.333969	um/s	Track	1000000550
0.172637	um/s	Track	1000000551
0.159088	um/s	Track	1000000552
0.367565	um/s	Track	1000000553
0.122082	um/s	Track	1000000554
0.262255	um/s	Track	1000000555
0.213865	um/s	Track	1000000556
0.209563	um/s	Track	1000000557
0.568744	um/s	Track	1000000558
0.218999	um/s	Track	1000000559
0.123349	um/s	Track	1000000560
0.17991	um/s	Track	1000000561
0.29812	um/s	Track	1000000562
0.21859	um/s	Track	1000000563
0.254211	um/s	Track	1000000564
0.301581	um/s	Track	1000000565
0.655852	um/s	Track	1000000566
0.345518	um/s	Track	1000000567
0.0199876	um/s	Track	1000000568
0.206895	um/s	Track	1000000569
0.129482	um/s	Track	1000000570
0.351738	um/s	Track	1000000571
0.197557	um/s	Track	1000000572
0.134555	um/s	Track	1000000573
0.173204	um/s	Track	1000000574
0.0951805	um/s	Track	1000000575
0.106255	um/s	Track	1000000576
0.227635	um/s	Track	1000000577
0.243628	um/s	Track	1000000578
0.456883	um/s	Track	1000000579
0.106614	um/s	Track	1000000580
0.211082	um/s	Track	1000000581
0.239858	um/s	Track	1000000582
0.317552	um/s	Track	1000000583
0.0568635	um/s	Track	1000000584
0.531053	um/s	Track	1000000585
0.0521843	um/s	Track	1000000586
0.205699	um/s	Track	1000000587
0.224341	um/s	Track	1000000588
0.173718	um/s	Track	1000000589
0.291764	um/s	Track	1000000590
0.465933	um/s	Track	1000000591
0.443116	um/s	Track	1000000592
0.705037	um/s	Track	1000000593
0.103439	um/s	Track	1000000594
0.361681	um/s	Track	1000000595
0.787773	um/s	Track	1000000596
0.429175	um/s	Track	1000000597
0.194951	um/s	Track	1000000598
0.182443	um/s	Track	1000000599
0.174182	um/s	Track	1000000600
0.13527	um/s	Track	1000000601
0.34766	um/s	Track	1000000602
0.176001	um/s	Track	1000000603
0.280319	um/s	Track	1000000604
0.0808158	um/s	Track	1000000605
0.416181	um/s	Track	1000000606
0.234038	um/s	Track	1000000607
0.485576	um/s	Track	1000000608
0.257364	um/s	Track	1000000609
0.292624	um/s	Track	1000000610
0.115448	um/s	Track	1000000611
0.283106	um/s	Track	1000000612
0.114735	um/s	Track	1000000613
0.139707	um/s	Track	1000000614
0.244439	um/s	Track	1000000615
0.392912	um/s	Track	1000000616
0.312833	um/s	Track	1000000617
0.156975	um/s	Track	1000000618
0.338674	um/s	Track	1000000619
0.249065	um/s	Track	1000000620
0.372447	um/s	Track	1000000621
0.16903	um/s	Track	1000000622
0.169828	um/s	Track	1000000623
0.0969311	um/s	Track	1000000624
0.155542	um/s	Track	1000000625
0.349844	um/s	Track	1000000626
0.111091	um/s	Track	1000000627
0.355184	um/s	Track	1000000628
0.361104	um/s	Track	1000000629
0.194267	um/s	Track	1000000630
0.107104	um/s	Track	1000000631
0.228893	um/s	Track	1000000632
0.25102	um/s	Track	1000000633
0.29106	um/s	Track	1000000634
0.061907	um/s	Track	1000000635
0.302859	um/s	Track	1000000636
0.331026	um/s	Track	1000000637
0.233756	um/s	Track	1000000638
0.164859	um/s	Track	1000000639
0.259445	um/s	Track	1000000640
0.157508	um/s	Track	1000000641
0.343187	um/s	Track	1000000642
0.248861	um/s	Track	1000000643
0.139666	um/s	Track	1000000644
0.152785	um/s	Track	1000000645
0.325392	um/s	Track	1000000646
0.0871139	um/s	Track	1000000647
0.145936	um/s	Track	1000000648
0.358969	um/s	Track	1000000649
0.208055	um/s	Track	1000000650
0.880296	um/s	Track	1000000651
0.379576	um/s	Track	1000000652
0.171538	um/s	Track	1000000653
0.246709	um/s	Track	1000000654
0.187886	um/s	Track	1000000655
0.229615	um/s	Track	1000000656
0.19905	um/s	Track	1000000657
0.287156	um/s	Track	1000000658
0.153505	um/s	Track	1000000659
0.348401	um/s	Track	1000000660
0.315771	um/s	Track	1000000661
0.439954	um/s	Track	1000000662
0.124775	um/s	Track	1000000663
0.106768	um/s	Track	1000000664
0.0744236	um/s	Track	1000000665
0.117004	um/s	Track	1000000666
0.210626	um/s	Track	1000000667
0.279079	um/s	Track	1000000668
0.0868684	um/s	Track	1000000669
0.171236	um/s	Track	1000000670
0.49063	um/s	Track	1000000671
0.245512	um/s	Track	1000000672
0.116447	um/s	Track	1000000673
0.304205	um/s	Track	1000000674
0.316433	um/s	Track	1000000675
0.0730492	um/s	Track	1000000676
0.224885	um/s	Track	1000000677
0.0963496	um/s	Track	1000000678
0.152221	um/s	Track	1000000679
0.0941624	um/s	Track	1000000680
