# Supplementary material for: Satb1 integrates DNA binding site geometry and torsional stress to differentially target nucleosome-dense regions
Source: Nat Commun. 2019 Jul 19;10:3221. doi: 10.1038/s41467-019-11118-8 (PMC6642133; doi:10.1038/s41467-019-11118-8)
Supplement: Supplementary file 10 — Source Data [file 41467_2019_11118_MOESM10_ESM.zip › Source data/Single Molecule Tracking/single molecule tracks/del HD analysis/PDZ-CUT1-CUT2-STABLE-A_1c14_TRIAL 2_Statistics/PDZ-CUT1-CUT2-STABLE-A_1c14_TRIAL 2_Track_Speed_StdDev.csv]

Track Speed StdDev
====================
Track Speed StdDev	Unit	Category	ID
0.374569	um/s	Track	1000000000
0.233265	um/s	Track	1000000001
0.313079	um/s	Track	1000000002
0.91464	um/s	Track	1000000003
0.524816	um/s	Track	1000000004
0.566098	um/s	Track	1000000005
0.595031	um/s	Track	1000000006
0.540704	um/s	Track	1000000007
0.792178	um/s	Track	1000000008
0.35138	um/s	Track	1000000009
0.523614	um/s	Track	1000000010
0.589176	um/s	Track	1000000011
0.293065	um/s	Track	1000000012
0.300801	um/s	Track	1000000013
1.02584	um/s	Track	1000000014
0.595046	um/s	Track	1000000015
1.37956	um/s	Track	1000000016
1.08019	um/s	Track	1000000017
0.554886	um/s	Track	1000000018
0.394882	um/s	Track	1000000019
0.451745	um/s	Track	1000000020
0.377775	um/s	Track	1000000021
0.366769	um/s	Track	1000000022
0.559053	um/s	Track	1000000023
0.676697	um/s	Track	1000000024
0.649176	um/s	Track	1000000025
1.05999	um/s	Track	1000000026
0.497725	um/s	Track	1000000027
0.444587	um/s	Track	1000000028
0.457765	um/s	Track	1000000029
0.433862	um/s	Track	1000000030
0.64207	um/s	Track	1000000031
0.998192	um/s	Track	1000000032
0.732181	um/s	Track	1000000033
0.75113	um/s	Track	1000000034
1.05548	um/s	Track	1000000035
0.573821	um/s	Track	1000000036
1.03599	um/s	Track	1000000037
0.995433	um/s	Track	1000000038
0.754086	um/s	Track	1000000039
0.892024	um/s	Track	1000000040
1.56788	um/s	Track	1000000041
1.27952	um/s	Track	1000000042
0.793809	um/s	Track	1000000043
0.419181	um/s	Track	1000000044
1.15148	um/s	Track	1000000045
0.646133	um/s	Track	1000000046
0.212771	um/s	Track	1000000047
0.768042	um/s	Track	1000000048
0.658527	um/s	Track	1000000049
0.524678	um/s	Track	1000000050
0.600379	um/s	Track	1000000051
0.302946	um/s	Track	1000000052
0.406819	um/s	Track	1000000053
0.860233	um/s	Track	1000000054
1.24908	um/s	Track	1000000055
0.626984	um/s	Track	1000000056
0.866899	um/s	Track	1000000057
0.367304	um/s	Track	1000000058
1.11731	um/s	Track	1000000059
0.298584	um/s	Track	1000000060
1.12507	um/s	Track	1000000061
0.861999	um/s	Track	1000000062
0.711374	um/s	Track	1000000063
0.390319	um/s	Track	1000000064
0.917098	um/s	Track	1000000065
0.437338	um/s	Track	1000000066
0.505438	um/s	Track	1000000067
1.48214	um/s	Track	1000000068
0.874919	um/s	Track	1000000069
0.408486	um/s	Track	1000000070
0.885585	um/s	Track	1000000071
0.424541	um/s	Track	1000000072
0.902797	um/s	Track	1000000073
1.20285	um/s	Track	1000000074
0.947945	um/s	Track	1000000075
1.04795	um/s	Track	1000000076
0.716464	um/s	Track	1000000077
0.667874	um/s	Track	1000000078
0.405633	um/s	Track	1000000079
0.908211	um/s	Track	1000000080
0.4121	um/s	Track	1000000081
0.694423	um/s	Track	1000000082
1.22765	um/s	Track	1000000083
0.537215	um/s	Track	1000000084
0.496451	um/s	Track	1000000085
0.534611	um/s	Track	1000000086
0.969146	um/s	Track	1000000087
0.693386	um/s	Track	1000000088
0.631183	um/s	Track	1000000089
0.416503	um/s	Track	1000000090
0.979757	um/s	Track	1000000091
0.683	um/s	Track	1000000092
1.17781	um/s	Track	1000000093
0.384587	um/s	Track	1000000094
0.579286	um/s	Track	1000000095
0.511837	um/s	Track	1000000096
0.574154	um/s	Track	1000000097
1.76162	um/s	Track	1000000098
0.35056	um/s	Track	1000000099
0.60541	um/s	Track	1000000100
1.05383	um/s	Track	1000000101
0.356123	um/s	Track	1000000102
1.22046	um/s	Track	1000000103
0.706734	um/s	Track	1000000104
0.638446	um/s	Track	1000000105
0.876657	um/s	Track	1000000106
0.760596	um/s	Track	1000000107
1.09174	um/s	Track	1000000108
0.223239	um/s	Track	1000000109
0.665832	um/s	Track	1000000110
0.610076	um/s	Track	1000000111
0.452358	um/s	Track	1000000112
0.27767	um/s	Track	1000000113
0.949008	um/s	Track	1000000114
0.766376	um/s	Track	1000000115
0.636108	um/s	Track	1000000116
0.412792	um/s	Track	1000000117
0.916943	um/s	Track	1000000118
0.411801	um/s	Track	1000000119
0.48987	um/s	Track	1000000120
1.0242	um/s	Track	1000000121
0.545203	um/s	Track	1000000122
0.885044	um/s	Track	1000000123
0.535977	um/s	Track	1000000124
0.677878	um/s	Track	1000000125
0.522205	um/s	Track	1000000126
0.561326	um/s	Track	1000000127
0.371779	um/s	Track	1000000128
0.54994	um/s	Track	1000000129
0.312021	um/s	Track	1000000130
0.231636	um/s	Track	1000000131
0.881859	um/s	Track	1000000132
0.498141	um/s	Track	1000000133
0.977863	um/s	Track	1000000134
0.861814	um/s	Track	1000000135
0.405505	um/s	Track	1000000136
0.953008	um/s	Track	1000000137
0.73573	um/s	Track	1000000138
0.570452	um/s	Track	1000000139
1.0387	um/s	Track	1000000140
0.840533	um/s	Track	1000000141
1.05829	um/s	Track	1000000142
1.50411	um/s	Track	1000000143
0.455699	um/s	Track	1000000144
0.795265	um/s	Track	1000000145
0.266275	um/s	Track	1000000146
0.732214	um/s	Track	1000000147
0.49943	um/s	Track	1000000148
0.502672	um/s	Track	1000000149
0.584119	um/s	Track	1000000150
0.559803	um/s	Track	1000000151
0.63504	um/s	Track	1000000152
0.352309	um/s	Track	1000000153
0.313343	um/s	Track	1000000154
0.468698	um/s	Track	1000000155
0.569901	um/s	Track	1000000156
0.745932	um/s	Track	1000000157
0.674568	um/s	Track	1000000158
0.853836	um/s	Track	1000000159
0.994383	um/s	Track	1000000160
0.764316	um/s	Track	1000000161
0.837199	um/s	Track	1000000162
0.411058	um/s	Track	1000000163
1.72485	um/s	Track	1000000164
0.58938	um/s	Track	1000000165
0.396631	um/s	Track	1000000166
0.906257	um/s	Track	1000000167
0.575057	um/s	Track	1000000168
0.565863	um/s	Track	1000000169
0.881617	um/s	Track	1000000170
0.575259	um/s	Track	1000000171
0.573151	um/s	Track	1000000172
0.604482	um/s	Track	1000000173
0.469816	um/s	Track	1000000174
0.396662	um/s	Track	1000000175
0.759461	um/s	Track	1000000176
0.179355	um/s	Track	1000000177
0.970982	um/s	Track	1000000178
0.299051	um/s	Track	1000000179
0.456993	um/s	Track	1000000180
0.284345	um/s	Track	1000000181
0.726377	um/s	Track	1000000182
0.352698	um/s	Track	1000000183
0.432061	um/s	Track	1000000184
1.17607	um/s	Track	1000000185
0.180486	um/s	Track	1000000186
0.817322	um/s	Track	1000000187
0.641282	um/s	Track	1000000188
0.363097	um/s	Track	1000000189
0.445365	um/s	Track	1000000190
0.817014	um/s	Track	1000000191
0.38381	um/s	Track	1000000192
0.446441	um/s	Track	1000000193
0.892825	um/s	Track	1000000194
0.288597	um/s	Track	1000000195
0.184927	um/s	Track	1000000196
0.381424	um/s	Track	1000000197
1.37547	um/s	Track	1000000198
0.265324	um/s	Track	1000000199
0.676409	um/s	Track	1000000200
0.601076	um/s	Track	1000000201
0.660369	um/s	Track	1000000202
0.75395	um/s	Track	1000000203
0.221025	um/s	Track	1000000204
0.819427	um/s	Track	1000000205
1.28017	um/s	Track	1000000206
0.463511	um/s	Track	1000000207
0.52926	um/s	Track	1000000208
0.603691	um/s	Track	1000000209
0.575433	um/s	Track	1000000210
0.272327	um/s	Track	1000000211
0.370877	um/s	Track	1000000212
0.341385	um/s	Track	1000000213
1.59053	um/s	Track	1000000214
0.485984	um/s	Track	1000000215
0.656553	um/s	Track	1000000216
0.871435	um/s	Track	1000000217
0.797671	um/s	Track	1000000218
0.181661	um/s	Track	1000000219
0.595682	um/s	Track	1000000220
0.229934	um/s	Track	1000000221
0.60941	um/s	Track	1000000222
0.84154	um/s	Track	1000000223
1.01962	um/s	Track	1000000224
0.85471	um/s	Track	1000000225
0.52281	um/s	Track	1000000226
0.853471	um/s	Track	1000000227
0.351842	um/s	Track	1000000228
0.573704	um/s	Track	1000000229
0.363591	um/s	Track	1000000230
0.846287	um/s	Track	1000000231
0.637012	um/s	Track	1000000232
0.514868	um/s	Track	1000000233
0.758164	um/s	Track	1000000234
0.843964	um/s	Track	1000000235
0.836633	um/s	Track	1000000236
1.25451	um/s	Track	1000000237
0.345734	um/s	Track	1000000238
0.41072	um/s	Track	1000000239
0.830587	um/s	Track	1000000240
0.805268	um/s	Track	1000000241
1.24231	um/s	Track	1000000242
1.04488	um/s	Track	1000000243
0.421604	um/s	Track	1000000244
0.382808	um/s	Track	1000000245
0.476997	um/s	Track	1000000246
0.26333	um/s	Track	1000000247
0.409125	um/s	Track	1000000248
1.15731	um/s	Track	1000000249
0.971897	um/s	Track	1000000250
0.467968	um/s	Track	1000000251
0.373897	um/s	Track	1000000252
0.673058	um/s	Track	1000000253
0.57192	um/s	Track	1000000254
0.734645	um/s	Track	1000000255
0.669676	um/s	Track	1000000256
0.465913	um/s	Track	1000000257
0.16635	um/s	Track	1000000258
0.35693	um/s	Track	1000000259
0.51886	um/s	Track	1000000260
0.651975	um/s	Track	1000000261
1.65187	um/s	Track	1000000262
0.535123	um/s	Track	1000000263
0.706594	um/s	Track	1000000264
0.454956	um/s	Track	1000000265
0.357274	um/s	Track	1000000266
0.399081	um/s	Track	1000000267
0.592745	um/s	Track	1000000268
0.315881	um/s	Track	1000000269
0.468271	um/s	Track	1000000270
0.461404	um/s	Track	1000000271
0.889118	um/s	Track	1000000272
0.337916	um/s	Track	1000000273
0.609063	um/s	Track	1000000274
0.700728	um/s	Track	1000000275
0.246453	um/s	Track	1000000276
0.778402	um/s	Track	1000000277
0.285688	um/s	Track	1000000278
0.735434	um/s	Track	1000000279
0.667898	um/s	Track	1000000280
0.598486	um/s	Track	1000000281
1.08184	um/s	Track	1000000282
0.416528	um/s	Track	1000000283
0.626086	um/s	Track	1000000284
1.17101	um/s	Track	1000000285
0.500152	um/s	Track	1000000286
0.472801	um/s	Track	1000000287
1.35253	um/s	Track	1000000288
0.392353	um/s	Track	1000000289
0.445015	um/s	Track	1000000290
0.642925	um/s	Track	1000000291
0.435009	um/s	Track	1000000292
0.24404	um/s	Track	1000000293
0.527005	um/s	Track	1000000294
0.543995	um/s	Track	1000000295
0.715521	um/s	Track	1000000296
0.601904	um/s	Track	1000000297
0.489081	um/s	Track	1000000298
0.147863	um/s	Track	1000000299
0.628113	um/s	Track	1000000300
0.604883	um/s	Track	1000000301
0.512635	um/s	Track	1000000302
0.444763	um/s	Track	1000000303
0.815798	um/s	Track	1000000304
0.292507	um/s	Track	1000000305
0.631045	um/s	Track	1000000306
1.28107	um/s	Track	1000000307
0.97365	um/s	Track	1000000308
0.311497	um/s	Track	1000000309
0.481606	um/s	Track	1000000310
0.335135	um/s	Track	1000000311
0.624964	um/s	Track	1000000312
0.378172	um/s	Track	1000000313
0.136353	um/s	Track	1000000314
0.626615	um/s	Track	1000000315
0.621795	um/s	Track	1000000316
0.383212	um/s	Track	1000000317
0.631851	um/s	Track	1000000318
0.491834	um/s	Track	1000000319
0.259313	um/s	Track	1000000320
0.606866	um/s	Track	1000000321
0.350387	um/s	Track	1000000322
0.309266	um/s	Track	1000000323
0.272894	um/s	Track	1000000324
0.474519	um/s	Track	1000000325
0.884592	um/s	Track	1000000326
0.730474	um/s	Track	1000000327
0.538013	um/s	Track	1000000328
0.194854	um/s	Track	1000000329
0.412159	um/s	Track	1000000330
0.938628	um/s	Track	1000000331
0.261037	um/s	Track	1000000332
0.375869	um/s	Track	1000000333
0.732923	um/s	Track	1000000334
0.55225	um/s	Track	1000000335
0.689839	um/s	Track	1000000336
0.446831	um/s	Track	1000000337
0.61748	um/s	Track	1000000338
0.231562	um/s	Track	1000000339
0.614685	um/s	Track	1000000340
0.397582	um/s	Track	1000000341
0.926885	um/s	Track	1000000342
1.24302	um/s	Track	1000000343
0.398254	um/s	Track	1000000344
0.241819	um/s	Track	1000000345
0.698473	um/s	Track	1000000346
0.774502	um/s	Track	1000000347
0.745884	um/s	Track	1000000348
0.692236	um/s	Track	1000000349
0.789016	um/s	Track	1000000350
0.415225	um/s	Track	1000000351
0.891597	um/s	Track	1000000352
0.40905	um/s	Track	1000000353
0.416573	um/s	Track	1000000354
0.593194	um/s	Track	1000000355
0.215509	um/s	Track	1000000356
0.227518	um/s	Track	1000000357
0.645079	um/s	Track	1000000358
0.9492	um/s	Track	1000000359
0.562823	um/s	Track	1000000360
0.408526	um/s	Track	1000000361
0.421641	um/s	Track	1000000362
0.330293	um/s	Track	1000000363
1.20351	um/s	Track	1000000364
0.47319	um/s	Track	1000000365
0.870422	um/s	Track	1000000366
0.516225	um/s	Track	1000000367
0.206775	um/s	Track	1000000368
0.282445	um/s	Track	1000000369
0.920281	um/s	Track	1000000370
0.531545	um/s	Track	1000000371
0.485753	um/s	Track	1000000372
0.704729	um/s	Track	1000000373
0.662494	um/s	Track	1000000374
0.591913	um/s	Track	1000000375
0.798659	um/s	Track	1000000376
0.414323	um/s	Track	1000000377
0.851484	um/s	Track	1000000378
0.293196	um/s	Track	1000000379
0.846638	um/s	Track	1000000380
0.577429	um/s	Track	1000000381
0.202584	um/s	Track	1000000382
0.60938	um/s	Track	1000000383
0.425263	um/s	Track	1000000384
0.369497	um/s	Track	1000000385
0.518075	um/s	Track	1000000386
0.116386	um/s	Track	1000000387
0.882125	um/s	Track	1000000388
0.453584	um/s	Track	1000000389
0.574614	um/s	Track	1000000390
1.28813	um/s	Track	1000000391
0.672544	um/s	Track	1000000392
0.654192	um/s	Track	1000000393
0.15886	um/s	Track	1000000394
0.345174	um/s	Track	1000000395
0.386293	um/s	Track	1000000396
0.817411	um/s	Track	1000000397
0.507912	um/s	Track	1000000398
0.509134	um/s	Track	1000000399
0.762647	um/s	Track	1000000400
0.688291	um/s	Track	1000000401
0.373318	um/s	Track	1000000402
1.09122	um/s	Track	1000000403
0.257057	um/s	Track	1000000404
0.274526	um/s	Track	1000000405
0.507254	um/s	Track	1000000406
1.06809	um/s	Track	1000000407
0.710761	um/s	Track	1000000408
0.931523	um/s	Track	1000000409
0.717664	um/s	Track	1000000410
0.401438	um/s	Track	1000000411
0.43072	um/s	Track	1000000412
0.554544	um/s	Track	1000000413
1.26848	um/s	Track	1000000414
0.45682	um/s	Track	1000000415
0.219838	um/s	Track	1000000416
0.658279	um/s	Track	1000000417
0.520058	um/s	Track	1000000418
0.273919	um/s	Track	1000000419
0.755589	um/s	Track	1000000420
0.504974	um/s	Track	1000000421
0.550272	um/s	Track	1000000422
0.439859	um/s	Track	1000000423
0.359133	um/s	Track	1000000424
0.128998	um/s	Track	1000000425
0.255065	um/s	Track	1000000426
0.479333	um/s	Track	1000000427
0.633849	um/s	Track	1000000428
0.361154	um/s	Track	1000000429
0.518633	um/s	Track	1000000430
0.223674	um/s	Track	1000000431
0.294707	um/s	Track	1000000432
0.847304	um/s	Track	1000000433
0.617281	um/s	Track	1000000434
0.333863	um/s	Track	1000000435
0.4472	um/s	Track	1000000436
0.120122	um/s	Track	1000000437
1.02394	um/s	Track	1000000438
0.941063	um/s	Track	1000000439
0.679402	um/s	Track	1000000440
1.127	um/s	Track	1000000441
0.84681	um/s	Track	1000000442
0.395759	um/s	Track	1000000443
0.589231	um/s	Track	1000000444
0.61789	um/s	Track	1000000445
0.817487	um/s	Track	1000000446
0.944853	um/s	Track	1000000447
0.302245	um/s	Track	1000000448
0.722302	um/s	Track	1000000449
0.788398	um/s	Track	1000000450
0.621153	um/s	Track	1000000451
1.08909	um/s	Track	1000000452
0.154882	um/s	Track	1000000453
0.284395	um/s	Track	1000000454
0.206834	um/s	Track	1000000455
0.430233	um/s	Track	1000000456
0.150865	um/s	Track	1000000457
0.335926	um/s	Track	1000000458
0.852527	um/s	Track	1000000459
0.588049	um/s	Track	1000000460
0.266342	um/s	Track	1000000461
1.1514	um/s	Track	1000000462
0.371733	um/s	Track	1000000463
0.616683	um/s	Track	1000000464
0.983905	um/s	Track	1000000465
0.393818	um/s	Track	1000000466
0.329611	um/s	Track	1000000467
0.696076	um/s	Track	1000000468
0.34453	um/s	Track	1000000469
0.86749	um/s	Track	1000000470
0.500495	um/s	Track	1000000471
0.756751	um/s	Track	1000000472
0.48405	um/s	Track	1000000473
0.417736	um/s	Track	1000000474
0.922631	um/s	Track	1000000475
0.0626757	um/s	Track	1000000476
0.249266	um/s	Track	1000000477
0.596354	um/s	Track	1000000478
0.429442	um/s	Track	1000000479
0.313521	um/s	Track	1000000480
0.690084	um/s	Track	1000000481
0.581763	um/s	Track	1000000482
0.466174	um/s	Track	1000000483
0.845858	um/s	Track	1000000484
0.449344	um/s	Track	1000000485
0.134296	um/s	Track	1000000486
0.635541	um/s	Track	1000000487
0.219288	um/s	Track	1000000488
0.631248	um/s	Track	1000000489
0.536993	um/s	Track	1000000490
0.193151	um/s	Track	1000000491
0.781095	um/s	Track	1000000492
0.481108	um/s	Track	1000000493
0.71786	um/s	Track	1000000494
0.762719	um/s	Track	1000000495
1.45838	um/s	Track	1000000496
0.654923	um/s	Track	1000000497
0.275681	um/s	Track	1000000498
0.557897	um/s	Track	1000000499
0.718675	um/s	Track	1000000500
0.995331	um/s	Track	1000000501
1.58377	um/s	Track	1000000502
0.993207	um/s	Track	1000000503
0.183521	um/s	Track	1000000504
1.06747	um/s	Track	1000000505
0.49231	um/s	Track	1000000506
1.04637	um/s	Track	1000000507
0.862809	um/s	Track	1000000508
0.192291	um/s	Track	1000000509
1.05599	um/s	Track	1000000510
0.290327	um/s	Track	1000000511
0.881613	um/s	Track	1000000512
0.297576	um/s	Track	1000000513
0.553935	um/s	Track	1000000514
0.149758	um/s	Track	1000000515
0.312282	um/s	Track	1000000516
0.478974	um/s	Track	1000000517
0.903065	um/s	Track	1000000518
0.549657	um/s	Track	1000000519
0.818863	um/s	Track	1000000520
0.374656	um/s	Track	1000000521
0.409582	um/s	Track	1000000522
0.979388	um/s	Track	1000000523
0.571408	um/s	Track	1000000524
0.351358	um/s	Track	1000000525
0.379412	um/s	Track	1000000526
0.497486	um/s	Track	1000000527
0.280846	um/s	Track	1000000528
1.13748	um/s	Track	1000000529
0.246735	um/s	Track	1000000530
0.236683	um/s	Track	1000000531
0.174986	um/s	Track	1000000532
0.188249	um/s	Track	1000000533
0.318128	um/s	Track	1000000534
0.278618	um/s	Track	1000000535
0.590601	um/s	Track	1000000536
0.332465	um/s	Track	1000000537
0.490297	um/s	Track	1000000538
1.03254	um/s	Track	1000000539
0.243075	um/s	Track	1000000540
0.227199	um/s	Track	1000000541
0.870622	um/s	Track	1000000542
0.521268	um/s	Track	1000000543
0.243437	um/s	Track	1000000544
0.235046	um/s	Track	1000000545
0.300446	um/s	Track	1000000546
0.30682	um/s	Track	1000000547
0.462881	um/s	Track	1000000548
0.669164	um/s	Track	1000000549
0.534815	um/s	Track	1000000550
0.183195	um/s	Track	1000000551
0.141109	um/s	Track	1000000552
0.829345	um/s	Track	1000000553
0.550533	um/s	Track	1000000554
0.278836	um/s	Track	1000000555
0.62295	um/s	Track	1000000556
0.370253	um/s	Track	1000000557
0.938041	um/s	Track	1000000558
0.220425	um/s	Track	1000000559
0.539257	um/s	Track	1000000560
0.335843	um/s	Track	1000000561
0.19051	um/s	Track	1000000562
0.664554	um/s	Track	1000000563
0.177624	um/s	Track	1000000564
0.29752	um/s	Track	1000000565
0.456393	um/s	Track	1000000566
0.368887	um/s	Track	1000000567
0.296839	um/s	Track	1000000568
0.195024	um/s	Track	1000000569
0.255451	um/s	Track	1000000570
0.122222	um/s	Track	1000000571
0.231233	um/s	Track	1000000572
0.49892	um/s	Track	1000000573
0.821355	um/s	Track	1000000574
1.03943	um/s	Track	1000000575
0.370958	um/s	Track	1000000576
0.67325	um/s	Track	1000000577
0.174647	um/s	Track	1000000578
0.383784	um/s	Track	1000000579
0.247628	um/s	Track	1000000580
0.321217	um/s	Track	1000000581
0.408111	um/s	Track	1000000582
0.65097	um/s	Track	1000000583
0.706893	um/s	Track	1000000584
1.12723	um/s	Track	1000000585
0.525788	um/s	Track	1000000586
0.136195	um/s	Track	1000000587
0.242644	um/s	Track	1000000588
0.183554	um/s	Track	1000000589
0.493304	um/s	Track	1000000590
0.672141	um/s	Track	1000000591
0.380834	um/s	Track	1000000592
0.763853	um/s	Track	1000000593
0.442208	um/s	Track	1000000594
0.137046	um/s	Track	1000000595
0.844649	um/s	Track	1000000596
0.703942	um/s	Track	1000000597
0.508678	um/s	Track	1000000598
0.421492	um/s	Track	1000000599
0.303881	um/s	Track	1000000600
0.598705	um/s	Track	1000000601
0.566866	um/s	Track	1000000602
0.805779	um/s	Track	1000000603
0.782103	um/s	Track	1000000604
0.149402	um/s	Track	1000000605
0.456243	um/s	Track	1000000606
0.68753	um/s	Track	1000000607
1.04164	um/s	Track	1000000608
0.217111	um/s	Track	1000000609
0.196035	um/s	Track	1000000610
0.247122	um/s	Track	1000000611
0.0908009	um/s	Track	1000000612
0.670458	um/s	Track	1000000613
0.617768	um/s	Track	1000000614
0.514483	um/s	Track	1000000615
0.714459	um/s	Track	1000000616
0.596155	um/s	Track	1000000617
0.639861	um/s	Track	1000000618
0.582667	um/s	Track	1000000619
0.164889	um/s	Track	1000000620
0.932296	um/s	Track	1000000621
0.425615	um/s	Track	1000000622
0.169439	um/s	Track	1000000623
0.212745	um/s	Track	1000000624
0.207769	um/s	Track	1000000625
0.146767	um/s	Track	1000000626
0.149127	um/s	Track	1000000627
0.893141	um/s	Track	1000000628
0.382641	um/s	Track	1000000629
0.238305	um/s	Track	1000000630
0.279315	um/s	Track	1000000631
0.114752	um/s	Track	1000000632
1.0194	um/s	Track	1000000633
0.650664	um/s	Track	1000000634
0.321139	um/s	Track	1000000635
0.293496	um/s	Track	1000000636
0.616275	um/s	Track	1000000637
0.183935	um/s	Track	1000000638
0.233537	um/s	Track	1000000639
0.229846	um/s	Track	1000000640
0.177703	um/s	Track	1000000641
0.266581	um/s	Track	1000000642
0.556693	um/s	Track	1000000643
0.68695	um/s	Track	1000000644
0.227199	um/s	Track	1000000645
0.238176	um/s	Track	1000000646
0.234415	um/s	Track	1000000647
0.250864	um/s	Track	1000000648
1.8212	um/s	Track	1000000649
0.435376	um/s	Track	1000000650
0.668612	um/s	Track	1000000651
0.189405	um/s	Track	1000000652
0.293486	um/s	Track	1000000653
0.311772	um/s	Track	1000000654
0.146957	um/s	Track	1000000655
0.216479	um/s	Track	1000000656
0.176047	um/s	Track	1000000657
0.289184	um/s	Track	1000000658
0.65275	um/s	Track	1000000659
0.158708	um/s	Track	1000000660
0.265738	um/s	Track	1000000661
0.391724	um/s	Track	1000000662
0.169757	um/s	Track	1000000663
0.131741	um/s	Track	1000000664
0.311169	um/s	Track	1000000665
0.379766	um/s	Track	1000000666
0.130455	um/s	Track	1000000667
0.0755408	um/s	Track	1000000668
0.246007	um/s	Track	1000000669
0.169696	um/s	Track	1000000670
0.876681	um/s	Track	1000000671
0.234853	um/s	Track	1000000672
0.162632	um/s	Track	1000000673
1.37277	um/s	Track	1000000674
0.407559	um/s	Track	1000000675
0.20049	um/s	Track	1000000676
0.177038	um/s	Track	1000000677
0.193079	um/s	Track	1000000678
0.242673	um/s	Track	1000000679
0.164492	um/s	Track	1000000680
