# Supplementary material for: Satb1 integrates DNA binding site geometry and torsional stress to differentially target nucleosome-dense regions
Source: Nat Commun. 2019 Jul 19;10:3221. doi: 10.1038/s41467-019-11118-8 (PMC6642133; doi:10.1038/s41467-019-11118-8)
Supplement: Supplementary file 10 — Source Data [file 41467_2019_11118_MOESM10_ESM.zip › Source data/Single Molecule Tracking/single molecule tracks/del HD analysis/PDZ-CUT1-CUT2-STABLE-A_1c14_TRIAL 2_Statistics/PDZ-CUT1-CUT2-STABLE-A_1c14_TRIAL 2_Track_Speed_Variation.csv]

Track Speed Variation
====================
Track Speed Variation	Unit	Category	ID
0.480556		Track	1000000000
0.385933		Track	1000000001
0.424691		Track	1000000002
0.645051		Track	1000000003
0.385711		Track	1000000004
0.637312		Track	1000000005
0.555946		Track	1000000006
0.484653		Track	1000000007
0.463327		Track	1000000008
0.526619		Track	1000000009
0.394041		Track	1000000010
0.46065		Track	1000000011
0.354578		Track	1000000012
0.510837		Track	1000000013
0.636179		Track	1000000014
0.511239		Track	1000000015
0.899806		Track	1000000016
0.584677		Track	1000000017
0.664333		Track	1000000018
0.482526		Track	1000000019
0.41746		Track	1000000020
0.459011		Track	1000000021
0.587255		Track	1000000022
0.532071		Track	1000000023
0.553061		Track	1000000024
0.593702		Track	1000000025
0.609924		Track	1000000026
0.876586		Track	1000000027
0.537794		Track	1000000028
0.590402		Track	1000000029
0.398469		Track	1000000030
0.781043		Track	1000000031
0.391653		Track	1000000032
1.0422		Track	1000000033
0.510835		Track	1000000034
0.754748		Track	1000000035
0.528585		Track	1000000036
0.923047		Track	1000000037
0.361748		Track	1000000038
0.766929		Track	1000000039
0.574995		Track	1000000040
0.98815		Track	1000000041
0.715994		Track	1000000042
0.507807		Track	1000000043
0.495698		Track	1000000044
0.633543		Track	1000000045
0.48041		Track	1000000046
0.264142		Track	1000000047
0.578417		Track	1000000048
0.550556		Track	1000000049
0.639258		Track	1000000050
0.371324		Track	1000000051
0.352895		Track	1000000052
0.450308		Track	1000000053
0.701117		Track	1000000054
0.487544		Track	1000000055
0.767707		Track	1000000056
0.759305		Track	1000000057
0.496929		Track	1000000058
0.675181		Track	1000000059
0.315565		Track	1000000060
1.4787		Track	1000000061
0.561038		Track	1000000062
0.823605		Track	1000000063
0.46112		Track	1000000064
0.654613		Track	1000000065
0.354271		Track	1000000066
0.326468		Track	1000000067
0.565331		Track	1000000068
0.720736		Track	1000000069
0.249654		Track	1000000070
0.456388		Track	1000000071
0.426365		Track	1000000072
0.711558		Track	1000000073
0.907474		Track	1000000074
0.608014		Track	1000000075
0.404528		Track	1000000076
0.893334		Track	1000000077
0.462451		Track	1000000078
0.265699		Track	1000000079
0.632907		Track	1000000080
0.664836		Track	1000000081
0.821354		Track	1000000082
0.999147		Track	1000000083
0.406681		Track	1000000084
0.64013		Track	1000000085
0.568422		Track	1000000086
0.595098		Track	1000000087
0.337892		Track	1000000088
0.451837		Track	1000000089
0.621518		Track	1000000090
0.570758		Track	1000000091
0.537957		Track	1000000092
0.811896		Track	1000000093
0.808663		Track	1000000094
0.471236		Track	1000000095
0.53266		Track	1000000096
0.474731		Track	1000000097
0.718282		Track	1000000098
0.661797		Track	1000000099
0.552233		Track	1000000100
0.966487		Track	1000000101
0.513205		Track	1000000102
0.933303		Track	1000000103
0.421746		Track	1000000104
0.770017		Track	1000000105
0.533741		Track	1000000106
0.515715		Track	1000000107
0.735143		Track	1000000108
0.274656		Track	1000000109
0.764322		Track	1000000110
0.521639		Track	1000000111
0.454248		Track	1000000112
0.299758		Track	1000000113
0.75648		Track	1000000114
0.702992		Track	1000000115
0.390059		Track	1000000116
0.604211		Track	1000000117
0.58992		Track	1000000118
0.643493		Track	1000000119
0.763206		Track	1000000120
0.85422		Track	1000000121
0.561857		Track	1000000122
0.63468		Track	1000000123
0.558137		Track	1000000124
0.650646		Track	1000000125
0.483373		Track	1000000126
0.678325		Track	1000000127
0.564976		Track	1000000128
0.377986		Track	1000000129
0.614613		Track	1000000130
0.359047		Track	1000000131
1.04396		Track	1000000132
0.380714		Track	1000000133
0.432328		Track	1000000134
0.72163		Track	1000000135
0.198337		Track	1000000136
0.670871		Track	1000000137
0.394877		Track	1000000138
0.403991		Track	1000000139
0.664315		Track	1000000140
0.981849		Track	1000000141
0.663893		Track	1000000142
0.732852		Track	1000000143
0.361461		Track	1000000144
0.585949		Track	1000000145
0.305048		Track	1000000146
0.53109		Track	1000000147
0.292717		Track	1000000148
0.43888		Track	1000000149
0.724774		Track	1000000150
0.416051		Track	1000000151
0.46426		Track	1000000152
0.344662		Track	1000000153
0.421077		Track	1000000154
0.835521		Track	1000000155
0.507318		Track	1000000156
0.462737		Track	1000000157
0.595379		Track	1000000158
0.407399		Track	1000000159
0.505498		Track	1000000160
0.572244		Track	1000000161
0.516588		Track	1000000162
0.395208		Track	1000000163
0.687627		Track	1000000164
0.3242		Track	1000000165
0.616181		Track	1000000166
1.05603		Track	1000000167
0.728643		Track	1000000168
0.320289		Track	1000000169
0.799499		Track	1000000170
0.580166		Track	1000000171
0.602354		Track	1000000172
0.490887		Track	1000000173
0.521408		Track	1000000174
0.34309		Track	1000000175
0.380551		Track	1000000176
0.225012		Track	1000000177
0.493833		Track	1000000178
0.277203		Track	1000000179
0.511483		Track	1000000180
0.367283		Track	1000000181
0.677344		Track	1000000182
0.47257		Track	1000000183
0.327178		Track	1000000184
1.01193		Track	1000000185
0.363146		Track	1000000186
0.588037		Track	1000000187
0.595448		Track	1000000188
0.428808		Track	1000000189
0.295201		Track	1000000190
0.557978		Track	1000000191
0.67098		Track	1000000192
0.380823		Track	1000000193
0.407871		Track	1000000194
0.277832		Track	1000000195
0.251929		Track	1000000196
0.746499		Track	1000000197
0.887556		Track	1000000198
0.234492		Track	1000000199
0.654931		Track	1000000200
0.618423		Track	1000000201
0.558754		Track	1000000202
0.477656		Track	1000000203
0.236512		Track	1000000204
0.485505		Track	1000000205
1.03235		Track	1000000206
0.513177		Track	1000000207
0.561378		Track	1000000208
0.691189		Track	1000000209
0.654736		Track	1000000210
0.417983		Track	1000000211
0.466489		Track	1000000212
0.587019		Track	1000000213
0.887469		Track	1000000214
0.521213		Track	1000000215
0.535359		Track	1000000216
0.597677		Track	1000000217
0.827106		Track	1000000218
0.480763		Track	1000000219
0.483933		Track	1000000220
0.355364		Track	1000000221
0.861249		Track	1000000222
0.660171		Track	1000000223
1.05295		Track	1000000224
0.432825		Track	1000000225
0.321765		Track	1000000226
0.372287		Track	1000000227
0.362376		Track	1000000228
0.588421		Track	1000000229
0.399102		Track	1000000230
0.718497		Track	1000000231
0.562326		Track	1000000232
0.54258		Track	1000000233
0.385954		Track	1000000234
0.653294		Track	1000000235
0.454478		Track	1000000236
0.384786		Track	1000000237
0.536679		Track	1000000238
0.304212		Track	1000000239
0.792045		Track	1000000240
0.804232		Track	1000000241
0.668034		Track	1000000242
0.568145		Track	1000000243
0.423873		Track	1000000244
0.399475		Track	1000000245
0.729042		Track	1000000246
0.426786		Track	1000000247
0.318994		Track	1000000248
0.399162		Track	1000000249
1.08451		Track	1000000250
0.502916		Track	1000000251
0.559589		Track	1000000252
0.724112		Track	1000000253
0.576886		Track	1000000254
0.664238		Track	1000000255
0.796963		Track	1000000256
0.361142		Track	1000000257
0.261406		Track	1000000258
0.378596		Track	1000000259
0.710822		Track	1000000260
0.566985		Track	1000000261
1.13133		Track	1000000262
0.495945		Track	1000000263
0.452743		Track	1000000264
0.520473		Track	1000000265
0.427187		Track	1000000266
0.419363		Track	1000000267
0.718858		Track	1000000268
0.398849		Track	1000000269
0.380488		Track	1000000270
0.582336		Track	1000000271
0.872938		Track	1000000272
0.283528		Track	1000000273
0.526197		Track	1000000274
0.452872		Track	1000000275
0.306166		Track	1000000276
0.89966		Track	1000000277
0.336327		Track	1000000278
0.717045		Track	1000000279
0.384482		Track	1000000280
0.256404		Track	1000000281
0.752743		Track	1000000282
0.42102		Track	1000000283
0.514784		Track	1000000284
0.578881		Track	1000000285
0.722573		Track	1000000286
0.397154		Track	1000000287
0.69128		Track	1000000288
0.24026		Track	1000000289
0.496435		Track	1000000290
0.483148		Track	1000000291
0.454729		Track	1000000292
0.393468		Track	1000000293
0.361529		Track	1000000294
0.399921		Track	1000000295
0.455785		Track	1000000296
0.557247		Track	1000000297
0.59676		Track	1000000298
0.184686		Track	1000000299
0.581174		Track	1000000300
0.464234		Track	1000000301
0.682695		Track	1000000302
0.497659		Track	1000000303
0.512478		Track	1000000304
0.354987		Track	1000000305
0.571316		Track	1000000306
1.41243		Track	1000000307
1.25794		Track	1000000308
0.362379		Track	1000000309
0.505494		Track	1000000310
0.719332		Track	1000000311
0.583876		Track	1000000312
0.416227		Track	1000000313
0.366824		Track	1000000314
0.541796		Track	1000000315
0.429861		Track	1000000316
0.532714		Track	1000000317
0.483055		Track	1000000318
0.661493		Track	1000000319
0.344793		Track	1000000320
0.405084		Track	1000000321
0.370248		Track	1000000322
0.302935		Track	1000000323
0.410031		Track	1000000324
0.749364		Track	1000000325
0.683074		Track	1000000326
0.973415		Track	1000000327
0.690705		Track	1000000328
0.406995		Track	1000000329
0.41457		Track	1000000330
0.717673		Track	1000000331
0.643313		Track	1000000332
0.449255		Track	1000000333
0.689654		Track	1000000334
0.598202		Track	1000000335
0.666578		Track	1000000336
0.515908		Track	1000000337
0.848733		Track	1000000338
0.261716		Track	1000000339
0.461171		Track	1000000340
0.561659		Track	1000000341
0.681186		Track	1000000342
0.628661		Track	1000000343
0.69245		Track	1000000344
0.45263		Track	1000000345
0.630002		Track	1000000346
0.67844		Track	1000000347
1.28755		Track	1000000348
0.629628		Track	1000000349
0.711406		Track	1000000350
0.359177		Track	1000000351
0.559069		Track	1000000352
0.459158		Track	1000000353
0.383804		Track	1000000354
0.667389		Track	1000000355
0.53568		Track	1000000356
0.447847		Track	1000000357
0.701076		Track	1000000358
0.521926		Track	1000000359
0.43292		Track	1000000360
0.310833		Track	1000000361
0.53587		Track	1000000362
0.341914		Track	1000000363
1.37013		Track	1000000364
0.608074		Track	1000000365
1.02144		Track	1000000366
0.519516		Track	1000000367
0.396159		Track	1000000368
0.375491		Track	1000000369
0.891639		Track	1000000370
0.585954		Track	1000000371
0.480308		Track	1000000372
0.588044		Track	1000000373
0.73196		Track	1000000374
0.545043		Track	1000000375
0.57418		Track	1000000376
0.552994		Track	1000000377
0.764808		Track	1000000378
0.476281		Track	1000000379
0.814424		Track	1000000380
0.476744		Track	1000000381
0.402762		Track	1000000382
0.720586		Track	1000000383
0.491978		Track	1000000384
0.525664		Track	1000000385
0.600247		Track	1000000386
0.237213		Track	1000000387
0.867513		Track	1000000388
0.533048		Track	1000000389
0.51255		Track	1000000390
0.781771		Track	1000000391
0.509037		Track	1000000392
0.603245		Track	1000000393
0.470728		Track	1000000394
0.406391		Track	1000000395
0.32527		Track	1000000396
0.579101		Track	1000000397
0.531153		Track	1000000398
0.671337		Track	1000000399
0.598276		Track	1000000400
0.623153		Track	1000000401
0.596776		Track	1000000402
0.852825		Track	1000000403
0.478374		Track	1000000404
0.333917		Track	1000000405
0.676878		Track	1000000406
1.39959		Track	1000000407
0.635554		Track	1000000408
0.774278		Track	1000000409
0.49083		Track	1000000410
0.52923		Track	1000000411
0.701162		Track	1000000412
0.729688		Track	1000000413
1.03557		Track	1000000414
0.48898		Track	1000000415
0.501895		Track	1000000416
0.569602		Track	1000000417
0.400253		Track	1000000418
0.439422		Track	1000000419
0.701578		Track	1000000420
0.463509		Track	1000000421
0.556708		Track	1000000422
0.473094		Track	1000000423
0.565903		Track	1000000424
0.171253		Track	1000000425
0.59647		Track	1000000426
0.365987		Track	1000000427
0.575961		Track	1000000428
0.494304		Track	1000000429
0.775813		Track	1000000430
0.473855		Track	1000000431
0.437988		Track	1000000432
0.882924		Track	1000000433
0.650396		Track	1000000434
0.340687		Track	1000000435
0.538423		Track	1000000436
0.330076		Track	1000000437
0.812234		Track	1000000438
0.595868		Track	1000000439
0.806181		Track	1000000440
1.00585		Track	1000000441
0.579301		Track	1000000442
0.680335		Track	1000000443
0.868894		Track	1000000444
0.682341		Track	1000000445
1.15165		Track	1000000446
0.556345		Track	1000000447
0.483077		Track	1000000448
0.720983		Track	1000000449
0.53672		Track	1000000450
0.308648		Track	1000000451
1.00898		Track	1000000452
0.257299		Track	1000000453
0.363553		Track	1000000454
0.416158		Track	1000000455
0.829153		Track	1000000456
0.250168		Track	1000000457
0.620615		Track	1000000458
0.565607		Track	1000000459
0.747956		Track	1000000460
0.399508		Track	1000000461
0.812418		Track	1000000462
0.598399		Track	1000000463
0.696841		Track	1000000464
0.628516		Track	1000000465
0.534873		Track	1000000466
0.375844		Track	1000000467
0.858717		Track	1000000468
0.630006		Track	1000000469
1.02621		Track	1000000470
0.746114		Track	1000000471
0.504353		Track	1000000472
0.697863		Track	1000000473
0.563706		Track	1000000474
0.686137		Track	1000000475
0.195401		Track	1000000476
0.48676		Track	1000000477
0.761048		Track	1000000478
0.531104		Track	1000000479
0.597842		Track	1000000480
0.64336		Track	1000000481
0.830909		Track	1000000482
0.55061		Track	1000000483
0.968414		Track	1000000484
0.672646		Track	1000000485
0.271106		Track	1000000486
0.488267		Track	1000000487
0.411858		Track	1000000488
0.737753		Track	1000000489
0.959055		Track	1000000490
0.486605		Track	1000000491
0.68569		Track	1000000492
0.708232		Track	1000000493
0.865716		Track	1000000494
0.635132		Track	1000000495
0.652041		Track	1000000496
0.513047		Track	1000000497
0.420943		Track	1000000498
0.577535		Track	1000000499
0.737813		Track	1000000500
0.845254		Track	1000000501
0.787186		Track	1000000502
0.906466		Track	1000000503
0.457029		Track	1000000504
0.878889		Track	1000000505
0.651268		Track	1000000506
0.642229		Track	1000000507
0.832933		Track	1000000508
0.725718		Track	1000000509
0.767013		Track	1000000510
0.330522		Track	1000000511
0.515566		Track	1000000512
0.37616		Track	1000000513
0.650828		Track	1000000514
0.359271		Track	1000000515
0.461447		Track	1000000516
0.591756		Track	1000000517
0.879667		Track	1000000518
0.616799		Track	1000000519
0.513047		Track	1000000520
0.399841		Track	1000000521
0.758226		Track	1000000522
0.875171		Track	1000000523
0.773631		Track	1000000524
0.447463		Track	1000000525
0.33579		Track	1000000526
0.713331		Track	1000000527
0.543386		Track	1000000528
1.06101		Track	1000000529
0.459868		Track	1000000530
0.352705		Track	1000000531
0.542837		Track	1000000532
0.370861		Track	1000000533
0.54071		Track	1000000534
0.406527		Track	1000000535
0.509434		Track	1000000536
0.655498		Track	1000000537
0.343625		Track	1000000538
1.7006		Track	1000000539
0.316855		Track	1000000540
0.422288		Track	1000000541
0.500676		Track	1000000542
0.510101		Track	1000000543
0.362984		Track	1000000544
0.428027		Track	1000000545
0.443084		Track	1000000546
0.508895		Track	1000000547
0.638064		Track	1000000548
0.577711		Track	1000000549
0.496978		Track	1000000550
0.40769		Track	1000000551
0.280017		Track	1000000552
0.646055		Track	1000000553
0.75762		Track	1000000554
0.395716		Track	1000000555
0.670052		Track	1000000556
0.494078		Track	1000000557
0.498531		Track	1000000558
0.503221		Track	1000000559
0.897825		Track	1000000560
0.405273		Track	1000000561
0.361282		Track	1000000562
0.896149		Track	1000000563
0.3501		Track	1000000564
0.386489		Track	1000000565
0.368314		Track	1000000566
0.529204		Track	1000000567
0.660785		Track	1000000568
0.379927		Track	1000000569
0.481431		Track	1000000570
0.215708		Track	1000000571
0.441331		Track	1000000572
0.596389		Track	1000000573
0.897147		Track	1000000574
1.1962		Track	1000000575
0.639514		Track	1000000576
0.760081		Track	1000000577
0.380974		Track	1000000578
0.506163		Track	1000000579
0.484475		Track	1000000580
0.552692		Track	1000000581
0.502427		Track	1000000582
0.471394		Track	1000000583
0.897612		Track	1000000584
0.707036		Track	1000000585
0.739441		Track	1000000586
0.248114		Track	1000000587
0.470667		Track	1000000588
0.392665		Track	1000000589
0.530501		Track	1000000590
0.619558		Track	1000000591
0.446524		Track	1000000592
0.48063		Track	1000000593
0.73985		Track	1000000594
0.256462		Track	1000000595
0.543098		Track	1000000596
0.657146		Track	1000000597
0.695162		Track	1000000598
0.536483		Track	1000000599
0.443578		Track	1000000600
0.671425		Track	1000000601
0.635068		Track	1000000602
0.719967		Track	1000000603
0.705452		Track	1000000604
0.373817		Track	1000000605
0.554411		Track	1000000606
0.773903		Track	1000000607
0.792925		Track	1000000608
0.306496		Track	1000000609
0.340102		Track	1000000610
0.381088		Track	1000000611
0.225662		Track	1000000612
0.819925		Track	1000000613
0.632254		Track	1000000614
0.771719		Track	1000000615
0.63303		Track	1000000616
0.508215		Track	1000000617
0.905798		Track	1000000618
0.6888		Track	1000000619
0.416911		Track	1000000620
0.750511		Track	1000000621
0.716766		Track	1000000622
0.369546		Track	1000000623
0.545827		Track	1000000624
0.457139		Track	1000000625
0.235297		Track	1000000626
0.471284		Track	1000000627
0.856388		Track	1000000628
0.601807		Track	1000000629
0.411789		Track	1000000630
0.509484		Track	1000000631
0.257691		Track	1000000632
0.791195		Track	1000000633
0.622037		Track	1000000634
0.589482		Track	1000000635
0.461305		Track	1000000636
0.768344		Track	1000000637
0.339836		Track	1000000638
0.356233		Track	1000000639
0.355306		Track	1000000640
0.427188		Track	1000000641
0.421631		Track	1000000642
0.889477		Track	1000000643
0.635055		Track	1000000644
0.403081		Track	1000000645
0.365373		Track	1000000646
0.364368		Track	1000000647
0.55285		Track	1000000648
0.961647		Track	1000000649
0.661944		Track	1000000650
0.453274		Track	1000000651
0.2811		Track	1000000652
0.4222		Track	1000000653
0.540266		Track	1000000654
0.363357		Track	1000000655
0.490195		Track	1000000656
0.452099		Track	1000000657
0.522739		Track	1000000658
1.03987		Track	1000000659
0.276638		Track	1000000660
0.384618		Track	1000000661
0.43422		Track	1000000662
0.380053		Track	1000000663
0.463675		Track	1000000664
0.652969		Track	1000000665
0.694186		Track	1000000666
0.326484		Track	1000000667
0.219324		Track	1000000668
0.550573		Track	1000000669
0.42317		Track	1000000670
0.856109		Track	1000000671
0.442413		Track	1000000672
0.473123		Track	1000000673
1.02978		Track	1000000674
0.56765		Track	1000000675
0.530917		Track	1000000676
0.360654		Track	1000000677
0.47013		Track	1000000678
0.401468		Track	1000000679
0.495067		Track	1000000680
