# Supplementary material for: Satb1 integrates DNA binding site geometry and torsional stress to differentially target nucleosome-dense regions
Source: Nat Commun. 2019 Jul 19;10:3221. doi: 10.1038/s41467-019-11118-8 (PMC6642133; doi:10.1038/s41467-019-11118-8)
Supplement: Supplementary file 10 — Source Data [file 41467_2019_11118_MOESM10_ESM.zip › Source data/Single Molecule Tracking/single molecule tracks/del HD analysis/PDZ-CUT1-CUT2-STABLE-A_1c14_TRIAL 2_Statistics/PDZ-CUT1-CUT2-STABLE-A_1c14_TRIAL 2_Track_Straightness.csv]

Track Straightness
====================
Track Straightness	Unit	Category	ID
0.197551		Track	1000000000
0.112511		Track	1000000001
0.191743		Track	1000000002
0.201516		Track	1000000003
0.0897203		Track	1000000004
0.371312		Track	1000000005
0.105915		Track	1000000006
0.077878		Track	1000000007
0.620368		Track	1000000008
0.13275		Track	1000000009
0.413795		Track	1000000010
0.047925		Track	1000000011
0.163662		Track	1000000012
0.159432		Track	1000000013
0.0659681		Track	1000000014
0.361087		Track	1000000015
0.514003		Track	1000000016
0.38192		Track	1000000017
0.185925		Track	1000000018
0.0722142		Track	1000000019
0.205721		Track	1000000020
0.0272118		Track	1000000021
0.059251		Track	1000000022
0.167214		Track	1000000023
0.142442		Track	1000000024
0.286532		Track	1000000025
0.429378		Track	1000000026
0.100608		Track	1000000027
0.1573		Track	1000000028
0.149752		Track	1000000029
0.139666		Track	1000000030
0.392063		Track	1000000031
0.63193		Track	1000000032
0.164657		Track	1000000033
0.248202		Track	1000000034
0.148691		Track	1000000035
0.0266901		Track	1000000036
0.414104		Track	1000000037
0.286955		Track	1000000038
0.194268		Track	1000000039
0.619585		Track	1000000040
0.434553		Track	1000000041
0.601255		Track	1000000042
0.506629		Track	1000000043
0.0476326		Track	1000000044
0.627177		Track	1000000045
0.115194		Track	1000000046
0.243187		Track	1000000047
0.331375		Track	1000000048
0.541225		Track	1000000049
0.412437		Track	1000000050
0.156207		Track	1000000051
0.254727		Track	1000000052
0.00375109		Track	1000000053
0.235263		Track	1000000054
0.680935		Track	1000000055
0.130541		Track	1000000056
0.263327		Track	1000000057
0.0988375		Track	1000000058
0.470659		Track	1000000059
0.289135		Track	1000000060
0.707348		Track	1000000061
0.215711		Track	1000000062
0.416563		Track	1000000063
0.0511589		Track	1000000064
0.354511		Track	1000000065
0.0671293		Track	1000000066
0.126105		Track	1000000067
0.581709		Track	1000000068
0.283902		Track	1000000069
0.194912		Track	1000000070
0.148917		Track	1000000071
0.460216		Track	1000000072
0.528276		Track	1000000073
0.519937		Track	1000000074
0.311575		Track	1000000075
0.441996		Track	1000000076
0.465375		Track	1000000077
0.188315		Track	1000000078
0.257275		Track	1000000079
0.413011		Track	1000000080
0.0978125		Track	1000000081
0.407756		Track	1000000082
0.566285		Track	1000000083
0.264173		Track	1000000084
0.163226		Track	1000000085
0.188839		Track	1000000086
0.445765		Track	1000000087
0.551711		Track	1000000088
0.197001		Track	1000000089
0.0295912		Track	1000000090
0.502918		Track	1000000091
0.200196		Track	1000000092
0.542291		Track	1000000093
0.221937		Track	1000000094
0.722456		Track	1000000095
0.199501		Track	1000000096
0.310399		Track	1000000097
0.508975		Track	1000000098
0.427578		Track	1000000099
0.166832		Track	1000000100
0.302437		Track	1000000101
0.184565		Track	1000000102
0.500187		Track	1000000103
0.175503		Track	1000000104
0.44037		Track	1000000105
0.0868211		Track	1000000106
0.376491		Track	1000000107
0.557075		Track	1000000108
0.105245		Track	1000000109
0.268886		Track	1000000110
0.500456		Track	1000000111
0.102299		Track	1000000112
0.0550467		Track	1000000113
0.182881		Track	1000000114
0.391455		Track	1000000115
0.0947993		Track	1000000116
0.0829766		Track	1000000117
0.333286		Track	1000000118
0.175155		Track	1000000119
0.149761		Track	1000000120
0.60089		Track	1000000121
0.282694		Track	1000000122
0.295217		Track	1000000123
0.191969		Track	1000000124
0.181958		Track	1000000125
0.577225		Track	1000000126
0.110196		Track	1000000127
0.015093		Track	1000000128
0.13862		Track	1000000129
0.234675		Track	1000000130
0.0326383		Track	1000000131
0.122027		Track	1000000132
0.0921411		Track	1000000133
0.201324		Track	1000000134
0.211328		Track	1000000135
0.0903842		Track	1000000136
0.313134		Track	1000000137
0.523362		Track	1000000138
0.0587524		Track	1000000139
0.120391		Track	1000000140
0.263619		Track	1000000141
0.181338		Track	1000000142
0.449552		Track	1000000143
0.0881396		Track	1000000144
0.0810879		Track	1000000145
0.13299		Track	1000000146
0.0465689		Track	1000000147
0.341462		Track	1000000148
0.0826938		Track	1000000149
0.129512		Track	1000000150
0.0607802		Track	1000000151
0.11547		Track	1000000152
0.143992		Track	1000000153
0.14355		Track	1000000154
0.115639		Track	1000000155
0.689069		Track	1000000156
0.368044		Track	1000000157
0.544957		Track	1000000158
0.16601		Track	1000000159
0.15936		Track	1000000160
0.130796		Track	1000000161
0.0960267		Track	1000000162
0.352366		Track	1000000163
0.653764		Track	1000000164
0.464015		Track	1000000165
0.0681687		Track	1000000166
0.3694		Track	1000000167
0.196188		Track	1000000168
0.393117		Track	1000000169
0.425457		Track	1000000170
0.0587589		Track	1000000171
0.373519		Track	1000000172
0.105599		Track	1000000173
0.110005		Track	1000000174
0.290894		Track	1000000175
0.236993		Track	1000000176
0.067418		Track	1000000177
0.417151		Track	1000000178
0.210033		Track	1000000179
0.027758		Track	1000000180
0.102073		Track	1000000181
0.106221		Track	1000000182
0.210791		Track	1000000183
0.16803		Track	1000000184
0.716021		Track	1000000185
0.125019		Track	1000000186
0.21447		Track	1000000187
0.338662		Track	1000000188
0.187176		Track	1000000189
0.648087		Track	1000000190
0.474011		Track	1000000191
0.196966		Track	1000000192
0.286264		Track	1000000193
0.824214		Track	1000000194
0.184355		Track	1000000195
0.325629		Track	1000000196
0.103307		Track	1000000197
0.739273		Track	1000000198
0.102431		Track	1000000199
0.11629		Track	1000000200
0.161148		Track	1000000201
0.0716202		Track	1000000202
0.0872692		Track	1000000203
0.12312		Track	1000000204
0.319754		Track	1000000205
0.675695		Track	1000000206
0.0225036		Track	1000000207
0.0619784		Track	1000000208
0.101376		Track	1000000209
0.351742		Track	1000000210
0.0275686		Track	1000000211
0.101658		Track	1000000212
0.223263		Track	1000000213
0.581039		Track	1000000214
0.140703		Track	1000000215
0.333376		Track	1000000216
0.168214		Track	1000000217
0.101863		Track	1000000218
0.0406655		Track	1000000219
0.318966		Track	1000000220
0.156144		Track	1000000221
0.318608		Track	1000000222
0.125102		Track	1000000223
0.544532		Track	1000000224
0.259694		Track	1000000225
0.0758792		Track	1000000226
0.111911		Track	1000000227
0.0531001		Track	1000000228
0.209955		Track	1000000229
0.143577		Track	1000000230
0.379371		Track	1000000231
0.235619		Track	1000000232
0.423182		Track	1000000233
0.381179		Track	1000000234
0.533782		Track	1000000235
0.241412		Track	1000000236
0.542409		Track	1000000237
0.520565		Track	1000000238
0.243337		Track	1000000239
0.03872		Track	1000000240
0.231141		Track	1000000241
0.380774		Track	1000000242
0.166808		Track	1000000243
0.0174872		Track	1000000244
0.0219716		Track	1000000245
0.254746		Track	1000000246
0.0501594		Track	1000000247
0.203802		Track	1000000248
0.599948		Track	1000000249
0.390506		Track	1000000250
0.240016		Track	1000000251
0.0861128		Track	1000000252
0.158742		Track	1000000253
0.148096		Track	1000000254
0.222387		Track	1000000255
0.182572		Track	1000000256
0.206815		Track	1000000257
0.129101		Track	1000000258
0.692212		Track	1000000259
0.197427		Track	1000000260
0.253172		Track	1000000261
0.571838		Track	1000000262
0.109281		Track	1000000263
0.264014		Track	1000000264
0.103602		Track	1000000265
0.0329335		Track	1000000266
0.34714		Track	1000000267
0.147463		Track	1000000268
0.308635		Track	1000000269
0.374412		Track	1000000270
0.106687		Track	1000000271
0.380852		Track	1000000272
0.110352		Track	1000000273
0.280824		Track	1000000274
0.594393		Track	1000000275
0.108013		Track	1000000276
0.495141		Track	1000000277
0.36353		Track	1000000278
0.195583		Track	1000000279
0.184119		Track	1000000280
0.370777		Track	1000000281
0.236297		Track	1000000282
0.0292897		Track	1000000283
0.0958745		Track	1000000284
0.299056		Track	1000000285
0.186747		Track	1000000286
0.0769226		Track	1000000287
0.400815		Track	1000000288
0.227801		Track	1000000289
0.0598796		Track	1000000290
0.569462		Track	1000000291
0.0897636		Track	1000000292
0.237519		Track	1000000293
0.41007		Track	1000000294
0.188255		Track	1000000295
0.540014		Track	1000000296
0.376013		Track	1000000297
0.255801		Track	1000000298
0.367733		Track	1000000299
0.209633		Track	1000000300
0.00351515		Track	1000000301
0.00341826		Track	1000000302
0.0346175		Track	1000000303
0.275713		Track	1000000304
0.269295		Track	1000000305
0.166994		Track	1000000306
0.605033		Track	1000000307
0.204637		Track	1000000308
0.0606802		Track	1000000309
0.234136		Track	1000000310
0.0494582		Track	1000000311
0.0585245		Track	1000000312
0.099922		Track	1000000313
0.0505049		Track	1000000314
0.264804		Track	1000000315
0.075449		Track	1000000316
0.00957063		Track	1000000317
0.029086		Track	1000000318
0.34753		Track	1000000319
0.0829612		Track	1000000320
0.148443		Track	1000000321
0.462189		Track	1000000322
0.382726		Track	1000000323
0.0895349		Track	1000000324
0.256259		Track	1000000325
0.311135		Track	1000000326
0.376292		Track	1000000327
0.0420949		Track	1000000328
0.219948		Track	1000000329
0.048717		Track	1000000330
0.265532		Track	1000000331
0.104472		Track	1000000332
0.0362605		Track	1000000333
0.0634333		Track	1000000334
0.139568		Track	1000000335
0.14543		Track	1000000336
0.126275		Track	1000000337
0.30037		Track	1000000338
0.0380347		Track	1000000339
0.235471		Track	1000000340
0.223017		Track	1000000341
0.322868		Track	1000000342
0.633671		Track	1000000343
0.0972945		Track	1000000344
0.349617		Track	1000000345
0.276257		Track	1000000346
0.611765		Track	1000000347
0.364994		Track	1000000348
0.652939		Track	1000000349
0.231113		Track	1000000350
0.128847		Track	1000000351
0.422843		Track	1000000352
0.150419		Track	1000000353
0.151742		Track	1000000354
0.127858		Track	1000000355
0.110167		Track	1000000356
0.0254552		Track	1000000357
0.351639		Track	1000000358
0.439289		Track	1000000359
0.0969305		Track	1000000360
0.245406		Track	1000000361
0.023505		Track	1000000362
0.0551889		Track	1000000363
0.480033		Track	1000000364
0.19315		Track	1000000365
0.414458		Track	1000000366
0.340585		Track	1000000367
0.151645		Track	1000000368
0.0586471		Track	1000000369
0.032024		Track	1000000370
0.103275		Track	1000000371
0.505589		Track	1000000372
0.473632		Track	1000000373
0.0423115		Track	1000000374
0.502341		Track	1000000375
0.0883771		Track	1000000376
0.127502		Track	1000000377
0.295416		Track	1000000378
0.0380137		Track	1000000379
0.392978		Track	1000000380
0.336967		Track	1000000381
0.0540432		Track	1000000382
0.165508		Track	1000000383
0.216002		Track	1000000384
0.016364		Track	1000000385
0.0201348		Track	1000000386
0.0314125		Track	1000000387
0.534806		Track	1000000388
0.123849		Track	1000000389
0.506483		Track	1000000390
0.336683		Track	1000000391
0.386011		Track	1000000392
0.163417		Track	1000000393
0.0865839		Track	1000000394
0.103576		Track	1000000395
0.121389		Track	1000000396
0.412475		Track	1000000397
0.0967854		Track	1000000398
0.348251		Track	1000000399
0.513568		Track	1000000400
0.203702		Track	1000000401
0.132962		Track	1000000402
0.367646		Track	1000000403
0.0263565		Track	1000000404
0.102059		Track	1000000405
0.29712		Track	1000000406
0.585586		Track	1000000407
0.60625		Track	1000000408
0.510165		Track	1000000409
0.373548		Track	1000000410
0.0392188		Track	1000000411
0.128842		Track	1000000412
0.315272		Track	1000000413
0.283871		Track	1000000414
0.124197		Track	1000000415
0.0871365		Track	1000000416
0.363183		Track	1000000417
0.193735		Track	1000000418
0.0870629		Track	1000000419
0.170326		Track	1000000420
0.292293		Track	1000000421
0.122919		Track	1000000422
0.0213747		Track	1000000423
0.042177		Track	1000000424
0.1048		Track	1000000425
0.351142		Track	1000000426
0.183604		Track	1000000427
0.253919		Track	1000000428
0.0333437		Track	1000000429
0.438382		Track	1000000430
0.108672		Track	1000000431
0.117697		Track	1000000432
0.219706		Track	1000000433
0.309446		Track	1000000434
0.174624		Track	1000000435
0.280651		Track	1000000436
0.10823		Track	1000000437
0.392398		Track	1000000438
0.0583061		Track	1000000439
0.31457		Track	1000000440
0.590466		Track	1000000441
0.524445		Track	1000000442
0.339015		Track	1000000443
0.43632		Track	1000000444
0.0566913		Track	1000000445
0.448284		Track	1000000446
0.464885		Track	1000000447
0.0290788		Track	1000000448
0.377568		Track	1000000449
0.210006		Track	1000000450
0.479218		Track	1000000451
0.323009		Track	1000000452
0.0219759		Track	1000000453
0.0422795		Track	1000000454
0.0169693		Track	1000000455
0.00797332		Track	1000000456
0.17301		Track	1000000457
0.184511		Track	1000000458
0.626601		Track	1000000459
0.192984		Track	1000000460
0.0235977		Track	1000000461
0.572779		Track	1000000462
0.134947		Track	1000000463
0.204627		Track	1000000464
0.300018		Track	1000000465
0.155836		Track	1000000466
0.0433433		Track	1000000467
0.290303		Track	1000000468
0.139377		Track	1000000469
0.306635		Track	1000000470
0.199871		Track	1000000471
0.209797		Track	1000000472
0.113294		Track	1000000473
0.139925		Track	1000000474
0.642267		Track	1000000475
0.0318037		Track	1000000476
0.0382121		Track	1000000477
0.220173		Track	1000000478
0.139908		Track	1000000479
0.163454		Track	1000000480
0.285449		Track	1000000481
0.206346		Track	1000000482
0.126446		Track	1000000483
0.387924		Track	1000000484
0.149585		Track	1000000485
0.159303		Track	1000000486
0.0543684		Track	1000000487
0.291115		Track	1000000488
0.199657		Track	1000000489
0.100409		Track	1000000490
0.0985876		Track	1000000491
0.149232		Track	1000000492
0.167618		Track	1000000493
0.125822		Track	1000000494
0.129795		Track	1000000495
0.579254		Track	1000000496
0.309591		Track	1000000497
0.0463952		Track	1000000498
0.0637149		Track	1000000499
0.370096		Track	1000000500
0.431283		Track	1000000501
0.447607		Track	1000000502
0.410959		Track	1000000503
0.0941235		Track	1000000504
0.0461118		Track	1000000505
0.0334754		Track	1000000506
0.15662		Track	1000000507
0.639342		Track	1000000508
0.046322		Track	1000000509
0.0976163		Track	1000000510
0.0841695		Track	1000000511
0.150739		Track	1000000512
0.0771691		Track	1000000513
0.343895		Track	1000000514
0.0449291		Track	1000000515
0.132666		Track	1000000516
0.0534767		Track	1000000517
0.58665		Track	1000000518
0.371417		Track	1000000519
0.531413		Track	1000000520
0.0258839		Track	1000000521
0.17224		Track	1000000522
0.478914		Track	1000000523
0.0576625		Track	1000000524
0.32509		Track	1000000525
0.376363		Track	1000000526
0.305468		Track	1000000527
0.146979		Track	1000000528
0.542562		Track	1000000529
0.186424		Track	1000000530
0.0152487		Track	1000000531
0.270235		Track	1000000532
0.243283		Track	1000000533
0.0939119		Track	1000000534
0.160992		Track	1000000535
0.41309		Track	1000000536
0.0737592		Track	1000000537
0.107146		Track	1000000538
0.664812		Track	1000000539
0.11483		Track	1000000540
0.0531344		Track	1000000541
0.222641		Track	1000000542
0.290834		Track	1000000543
0.123615		Track	1000000544
0.160626		Track	1000000545
0.0705988		Track	1000000546
0.360149		Track	1000000547
0.403768		Track	1000000548
0.264847		Track	1000000549
0.285447		Track	1000000550
0.129319		Track	1000000551
0.0847585		Track	1000000552
0.177379		Track	1000000553
0.153929		Track	1000000554
0.0563259		Track	1000000555
0.603894		Track	1000000556
0.119705		Track	1000000557
0.518599		Track	1000000558
0.244157		Track	1000000559
0.0895027		Track	1000000560
0.130425		Track	1000000561
0.0369966		Track	1000000562
0.342081		Track	1000000563
0.0915211		Track	1000000564
0.267944		Track	1000000565
0.142937		Track	1000000566
0.25245		Track	1000000567
0.0761283		Track	1000000568
0.137934		Track	1000000569
0.0311226		Track	1000000570
0.0874936		Track	1000000571
0.0434738		Track	1000000572
0.241835		Track	1000000573
0.38733		Track	1000000574
0.492185		Track	1000000575
0.143695		Track	1000000576
0.269793		Track	1000000577
0.154641		Track	1000000578
0.0488071		Track	1000000579
0.164771		Track	1000000580
0.209311		Track	1000000581
0.0467721		Track	1000000582
0.489166		Track	1000000583
0.291358		Track	1000000584
0.530518		Track	1000000585
0.172737		Track	1000000586
0.113784		Track	1000000587
0.226642		Track	1000000588
0.247885		Track	1000000589
0.236448		Track	1000000590
0.303144		Track	1000000591
0.495753		Track	1000000592
0.0616384		Track	1000000593
0.0829642		Track	1000000594
0.00544995		Track	1000000595
0.276341		Track	1000000596
0.204939		Track	1000000597
0.0799873		Track	1000000598
0.430578		Track	1000000599
0.131945		Track	1000000600
0.111185		Track	1000000601
0.0961764		Track	1000000602
0.277472		Track	1000000603
0.405512		Track	1000000604
0.267525		Track	1000000605
0.301921		Track	1000000606
0.23315		Track	1000000607
0.198243		Track	1000000608
0.0797808		Track	1000000609
0.195985		Track	1000000610
0.169353		Track	1000000611
0.236161		Track	1000000612
0.634942		Track	1000000613
0.314265		Track	1000000614
0.240333		Track	1000000615
0.354733		Track	1000000616
0.2886		Track	1000000617
0.453179		Track	1000000618
0.11779		Track	1000000619
0.108171		Track	1000000620
0.335781		Track	1000000621
0.0136271		Track	1000000622
0.162769		Track	1000000623
0.152538		Track	1000000624
0.253336		Track	1000000625
0.0639733		Track	1000000626
0.308054		Track	1000000627
0.197445		Track	1000000628
0.27202		Track	1000000629
0.0861125		Track	1000000630
0.00469348		Track	1000000631
0.154045		Track	1000000632
0.589845		Track	1000000633
0.0745175		Track	1000000634
0.160674		Track	1000000635
0.120217		Track	1000000636
0.300659		Track	1000000637
0.143522		Track	1000000638
0.0279861		Track	1000000639
0.350479		Track	1000000640
0.114072		Track	1000000641
0.217196		Track	1000000642
0.287836		Track	1000000643
0.436258		Track	1000000644
0.0370681		Track	1000000645
0.0274885		Track	1000000646
0.170919		Track	1000000647
0.42507		Track	1000000648
0.687437		Track	1000000649
0.322012		Track	1000000650
0.105679		Track	1000000651
0.192394		Track	1000000652
0.0399205		Track	1000000653
0.0958412		Track	1000000654
0.103106		Track	1000000655
0.18655		Track	1000000656
0.104363		Track	1000000657
0.137754		Track	1000000658
0.273108		Track	1000000659
0.164782		Track	1000000660
0.108436		Track	1000000661
0.0950478		Track	1000000662
0.0713732		Track	1000000663
0.0427567		Track	1000000664
0.0233355		Track	1000000665
0.121636		Track	1000000666
0.144359		Track	1000000667
0.0811045		Track	1000000668
0.149076		Track	1000000669
0.107861		Track	1000000670
0.390657		Track	1000000671
0.113916		Track	1000000672
0.17117		Track	1000000673
0.533698		Track	1000000674
0.178096		Track	1000000675
0.048114		Track	1000000676
0.113473		Track	1000000677
0.0766343		Track	1000000678
0.101598		Track	1000000679
0.0293431		Track	1000000680
