# Supplementary material for: Satb1 integrates DNA binding site geometry and torsional stress to differentially target nucleosome-dense regions
Source: Nat Commun. 2019 Jul 19;10:3221. doi: 10.1038/s41467-019-11118-8 (PMC6642133; doi:10.1038/s41467-019-11118-8)
Supplement: Supplementary file 10 — Source Data [file 41467_2019_11118_MOESM10_ESM.zip › Source data/Single Molecule Tracking/single molecule tracks/del HD analysis/PDZ-CUT1-CUT2-STABLE-A_1c14_TRIAL 2_Statistics/PDZ-CUT1-CUT2-STABLE-A_1c14_TRIAL 2_Track_Volume_Mean.csv]

Track Volume Mean
====================
Track Volume Mean	Unit	Category	ID
0.00818123	um^3	Track	1000000000
0.00818123	um^3	Track	1000000001
0.00818123	um^3	Track	1000000002
0.00818123	um^3	Track	1000000003
0.00818123	um^3	Track	1000000004
0.00818123	um^3	Track	1000000005
0.00818123	um^3	Track	1000000006
0.00818123	um^3	Track	1000000007
0.00818123	um^3	Track	1000000008
0.00818123	um^3	Track	1000000009
0.00818123	um^3	Track	1000000010
0.00818123	um^3	Track	1000000011
0.00818123	um^3	Track	1000000012
0.00818123	um^3	Track	1000000013
0.00818123	um^3	Track	1000000014
0.00818123	um^3	Track	1000000015
0.00818123	um^3	Track	1000000016
0.00818123	um^3	Track	1000000017
0.00818123	um^3	Track	1000000018
0.00818123	um^3	Track	1000000019
0.00818123	um^3	Track	1000000020
0.00818124	um^3	Track	1000000021
0.00818123	um^3	Track	1000000022
0.00818123	um^3	Track	1000000023
0.00818123	um^3	Track	1000000024
0.00818123	um^3	Track	1000000025
0.00818123	um^3	Track	1000000026
0.00818123	um^3	Track	1000000027
0.00818123	um^3	Track	1000000028
0.00818123	um^3	Track	1000000029
0.00818123	um^3	Track	1000000030
0.00818123	um^3	Track	1000000031
0.00818123	um^3	Track	1000000032
0.00818123	um^3	Track	1000000033
0.00818123	um^3	Track	1000000034
0.00818123	um^3	Track	1000000035
0.00818124	um^3	Track	1000000036
0.00818123	um^3	Track	1000000037
0.00818123	um^3	Track	1000000038
0.00818123	um^3	Track	1000000039
0.00818123	um^3	Track	1000000040
0.00818123	um^3	Track	1000000041
0.00818123	um^3	Track	1000000042
0.00818123	um^3	Track	1000000043
0.00818123	um^3	Track	1000000044
0.00818123	um^3	Track	1000000045
0.00818123	um^3	Track	1000000046
0.00818123	um^3	Track	1000000047
0.00818123	um^3	Track	1000000048
0.00818123	um^3	Track	1000000049
0.00818123	um^3	Track	1000000050
0.00818123	um^3	Track	1000000051
0.00818123	um^3	Track	1000000052
0.00818124	um^3	Track	1000000053
0.00818123	um^3	Track	1000000054
0.00818123	um^3	Track	1000000055
0.00818123	um^3	Track	1000000056
0.00818123	um^3	Track	1000000057
0.00818123	um^3	Track	1000000058
0.00818123	um^3	Track	1000000059
0.00818123	um^3	Track	1000000060
0.00818123	um^3	Track	1000000061
0.00818123	um^3	Track	1000000062
0.00818123	um^3	Track	1000000063
0.00818123	um^3	Track	1000000064
0.00818123	um^3	Track	1000000065
0.00818123	um^3	Track	1000000066
0.00818123	um^3	Track	1000000067
0.00818123	um^3	Track	1000000068
0.00818123	um^3	Track	1000000069
0.00818123	um^3	Track	1000000070
0.00818123	um^3	Track	1000000071
0.00818123	um^3	Track	1000000072
0.00818123	um^3	Track	1000000073
0.00818123	um^3	Track	1000000074
0.00818123	um^3	Track	1000000075
0.00818123	um^3	Track	1000000076
0.00818123	um^3	Track	1000000077
0.00818123	um^3	Track	1000000078
0.00818123	um^3	Track	1000000079
0.00818123	um^3	Track	1000000080
0.00818123	um^3	Track	1000000081
0.00818123	um^3	Track	1000000082
0.00818123	um^3	Track	1000000083
0.00818123	um^3	Track	1000000084
0.00818123	um^3	Track	1000000085
0.00818123	um^3	Track	1000000086
0.00818123	um^3	Track	1000000087
0.00818123	um^3	Track	1000000088
0.00818123	um^3	Track	1000000089
0.00818122	um^3	Track	1000000090
0.00818123	um^3	Track	1000000091
0.00818123	um^3	Track	1000000092
0.00818123	um^3	Track	1000000093
0.00818123	um^3	Track	1000000094
0.00818123	um^3	Track	1000000095
0.00818123	um^3	Track	1000000096
0.00818123	um^3	Track	1000000097
0.00818123	um^3	Track	1000000098
0.00818123	um^3	Track	1000000099
0.00818123	um^3	Track	1000000100
0.00818123	um^3	Track	1000000101
0.00818123	um^3	Track	1000000102
0.00818123	um^3	Track	1000000103
0.00818123	um^3	Track	1000000104
0.00818123	um^3	Track	1000000105
0.00818123	um^3	Track	1000000106
0.00818123	um^3	Track	1000000107
0.00818123	um^3	Track	1000000108
0.00818123	um^3	Track	1000000109
0.00818123	um^3	Track	1000000110
0.00818123	um^3	Track	1000000111
0.00818123	um^3	Track	1000000112
0.00818123	um^3	Track	1000000113
0.00818123	um^3	Track	1000000114
0.00818123	um^3	Track	1000000115
0.00818123	um^3	Track	1000000116
0.00818124	um^3	Track	1000000117
0.00818123	um^3	Track	1000000118
0.00818123	um^3	Track	1000000119
0.00818124	um^3	Track	1000000120
0.00818123	um^3	Track	1000000121
0.00818123	um^3	Track	1000000122
0.00818123	um^3	Track	1000000123
0.00818123	um^3	Track	1000000124
0.00818123	um^3	Track	1000000125
0.00818123	um^3	Track	1000000126
0.00818123	um^3	Track	1000000127
0.00818123	um^3	Track	1000000128
0.00818123	um^3	Track	1000000129
0.00818123	um^3	Track	1000000130
0.00818123	um^3	Track	1000000131
0.00818123	um^3	Track	1000000132
0.00818123	um^3	Track	1000000133
0.00818123	um^3	Track	1000000134
0.00818123	um^3	Track	1000000135
0.00818123	um^3	Track	1000000136
0.00818123	um^3	Track	1000000137
0.00818123	um^3	Track	1000000138
0.00818123	um^3	Track	1000000139
0.00818123	um^3	Track	1000000140
0.00818123	um^3	Track	1000000141
0.00818123	um^3	Track	1000000142
0.00818123	um^3	Track	1000000143
0.00818123	um^3	Track	1000000144
0.00818123	um^3	Track	1000000145
0.00818123	um^3	Track	1000000146
0.00818123	um^3	Track	1000000147
0.00818123	um^3	Track	1000000148
0.00818123	um^3	Track	1000000149
0.00818123	um^3	Track	1000000150
0.00818123	um^3	Track	1000000151
0.00818123	um^3	Track	1000000152
0.00818123	um^3	Track	1000000153
0.00818123	um^3	Track	1000000154
0.00818123	um^3	Track	1000000155
0.00818123	um^3	Track	1000000156
0.00818123	um^3	Track	1000000157
0.00818123	um^3	Track	1000000158
0.00818123	um^3	Track	1000000159
0.00818123	um^3	Track	1000000160
0.00818123	um^3	Track	1000000161
0.00818123	um^3	Track	1000000162
0.00818123	um^3	Track	1000000163
0.00818123	um^3	Track	1000000164
0.00818123	um^3	Track	1000000165
0.00818123	um^3	Track	1000000166
0.00818123	um^3	Track	1000000167
0.00818123	um^3	Track	1000000168
0.00818123	um^3	Track	1000000169
0.00818123	um^3	Track	1000000170
0.00818123	um^3	Track	1000000171
0.00818123	um^3	Track	1000000172
0.00818123	um^3	Track	1000000173
0.00818123	um^3	Track	1000000174
0.00818123	um^3	Track	1000000175
0.00818123	um^3	Track	1000000176
0.00818123	um^3	Track	1000000177
0.00818123	um^3	Track	1000000178
0.00818123	um^3	Track	1000000179
0.00818123	um^3	Track	1000000180
0.00818123	um^3	Track	1000000181
0.00818123	um^3	Track	1000000182
0.00818123	um^3	Track	1000000183
0.00818123	um^3	Track	1000000184
0.00818123	um^3	Track	1000000185
0.00818123	um^3	Track	1000000186
0.00818123	um^3	Track	1000000187
0.00818123	um^3	Track	1000000188
0.00818123	um^3	Track	1000000189
0.00818123	um^3	Track	1000000190
0.00818123	um^3	Track	1000000191
0.00818123	um^3	Track	1000000192
0.00818123	um^3	Track	1000000193
0.00818123	um^3	Track	1000000194
0.00818123	um^3	Track	1000000195
0.00818123	um^3	Track	1000000196
0.00818123	um^3	Track	1000000197
0.00818123	um^3	Track	1000000198
0.00818123	um^3	Track	1000000199
0.00818123	um^3	Track	1000000200
0.00818123	um^3	Track	1000000201
0.00818123	um^3	Track	1000000202
0.00818123	um^3	Track	1000000203
0.00818123	um^3	Track	1000000204
0.00818123	um^3	Track	1000000205
0.00818123	um^3	Track	1000000206
0.00818123	um^3	Track	1000000207
0.00818124	um^3	Track	1000000208
0.00818123	um^3	Track	1000000209
0.00818123	um^3	Track	1000000210
0.00818124	um^3	Track	1000000211
0.00818123	um^3	Track	1000000212
0.00818123	um^3	Track	1000000213
0.00818123	um^3	Track	1000000214
0.00818124	um^3	Track	1000000215
0.00818123	um^3	Track	1000000216
0.00818123	um^3	Track	1000000217
0.00818123	um^3	Track	1000000218
0.00818123	um^3	Track	1000000219
0.00818123	um^3	Track	1000000220
0.00818123	um^3	Track	1000000221
0.00818123	um^3	Track	1000000222
0.00818123	um^3	Track	1000000223
0.00818123	um^3	Track	1000000224
0.00818123	um^3	Track	1000000225
0.00818123	um^3	Track	1000000226
0.00818123	um^3	Track	1000000227
0.00818123	um^3	Track	1000000228
0.00818123	um^3	Track	1000000229
0.00818123	um^3	Track	1000000230
0.00818123	um^3	Track	1000000231
0.00818123	um^3	Track	1000000232
0.00818123	um^3	Track	1000000233
0.00818123	um^3	Track	1000000234
0.00818123	um^3	Track	1000000235
0.00818123	um^3	Track	1000000236
0.00818123	um^3	Track	1000000237
0.00818123	um^3	Track	1000000238
0.00818123	um^3	Track	1000000239
0.00818123	um^3	Track	1000000240
0.00818123	um^3	Track	1000000241
0.00818123	um^3	Track	1000000242
0.00818123	um^3	Track	1000000243
0.00818123	um^3	Track	1000000244
0.00818123	um^3	Track	1000000245
0.00818123	um^3	Track	1000000246
0.00818123	um^3	Track	1000000247
0.00818123	um^3	Track	1000000248
0.00818123	um^3	Track	1000000249
0.00818123	um^3	Track	1000000250
0.00818123	um^3	Track	1000000251
0.00818123	um^3	Track	1000000252
0.00818123	um^3	Track	1000000253
0.00818123	um^3	Track	1000000254
0.00818123	um^3	Track	1000000255
0.00818123	um^3	Track	1000000256
0.00818123	um^3	Track	1000000257
0.00818123	um^3	Track	1000000258
0.00818123	um^3	Track	1000000259
0.00818123	um^3	Track	1000000260
0.00818123	um^3	Track	1000000261
0.00818123	um^3	Track	1000000262
0.00818123	um^3	Track	1000000263
0.00818123	um^3	Track	1000000264
0.00818123	um^3	Track	1000000265
0.00818123	um^3	Track	1000000266
0.00818123	um^3	Track	1000000267
0.00818123	um^3	Track	1000000268
0.00818123	um^3	Track	1000000269
0.00818123	um^3	Track	1000000270
0.00818123	um^3	Track	1000000271
0.00818123	um^3	Track	1000000272
0.00818123	um^3	Track	1000000273
0.00818123	um^3	Track	1000000274
0.00818123	um^3	Track	1000000275
0.00818123	um^3	Track	1000000276
0.00818123	um^3	Track	1000000277
0.00818123	um^3	Track	1000000278
0.00818123	um^3	Track	1000000279
0.00818123	um^3	Track	1000000280
0.00818123	um^3	Track	1000000281
0.00818123	um^3	Track	1000000282
0.00818123	um^3	Track	1000000283
0.00818123	um^3	Track	1000000284
0.00818123	um^3	Track	1000000285
0.00818123	um^3	Track	1000000286
0.00818123	um^3	Track	1000000287
0.00818123	um^3	Track	1000000288
0.00818123	um^3	Track	1000000289
0.00818123	um^3	Track	1000000290
0.00818123	um^3	Track	1000000291
0.00818123	um^3	Track	1000000292
0.00818123	um^3	Track	1000000293
0.00818123	um^3	Track	1000000294
0.00818123	um^3	Track	1000000295
0.00818123	um^3	Track	1000000296
0.00818123	um^3	Track	1000000297
0.00818123	um^3	Track	1000000298
0.00818123	um^3	Track	1000000299
0.00818123	um^3	Track	1000000300
0.00818123	um^3	Track	1000000301
0.00818123	um^3	Track	1000000302
0.00818124	um^3	Track	1000000303
0.00818123	um^3	Track	1000000304
0.00818123	um^3	Track	1000000305
0.00818123	um^3	Track	1000000306
0.00818123	um^3	Track	1000000307
0.00818123	um^3	Track	1000000308
0.00818123	um^3	Track	1000000309
0.00818123	um^3	Track	1000000310
0.00818123	um^3	Track	1000000311
0.00818123	um^3	Track	1000000312
0.00818123	um^3	Track	1000000313
0.00818123	um^3	Track	1000000314
0.00818123	um^3	Track	1000000315
0.00818123	um^3	Track	1000000316
0.00818123	um^3	Track	1000000317
0.00818123	um^3	Track	1000000318
0.00818123	um^3	Track	1000000319
0.00818123	um^3	Track	1000000320
0.00818123	um^3	Track	1000000321
0.00818123	um^3	Track	1000000322
0.00818123	um^3	Track	1000000323
0.00818123	um^3	Track	1000000324
0.00818123	um^3	Track	1000000325
0.00818123	um^3	Track	1000000326
0.00818123	um^3	Track	1000000327
0.00818123	um^3	Track	1000000328
0.00818123	um^3	Track	1000000329
0.00818123	um^3	Track	1000000330
0.00818123	um^3	Track	1000000331
0.00818123	um^3	Track	1000000332
0.00818123	um^3	Track	1000000333
0.00818123	um^3	Track	1000000334
0.00818123	um^3	Track	1000000335
0.00818123	um^3	Track	1000000336
0.00818123	um^3	Track	1000000337
0.00818123	um^3	Track	1000000338
0.00818123	um^3	Track	1000000339
0.00818123	um^3	Track	1000000340
0.00818123	um^3	Track	1000000341
0.00818123	um^3	Track	1000000342
0.00818123	um^3	Track	1000000343
0.00818123	um^3	Track	1000000344
0.00818123	um^3	Track	1000000345
0.00818123	um^3	Track	1000000346
0.00818123	um^3	Track	1000000347
0.00818123	um^3	Track	1000000348
0.00818123	um^3	Track	1000000349
0.00818123	um^3	Track	1000000350
0.00818123	um^3	Track	1000000351
0.00818123	um^3	Track	1000000352
0.00818123	um^3	Track	1000000353
0.00818123	um^3	Track	1000000354
0.00818123	um^3	Track	1000000355
0.00818123	um^3	Track	1000000356
0.00818123	um^3	Track	1000000357
0.00818123	um^3	Track	1000000358
0.00818123	um^3	Track	1000000359
0.00818123	um^3	Track	1000000360
0.00818123	um^3	Track	1000000361
0.00818123	um^3	Track	1000000362
0.00818123	um^3	Track	1000000363
0.00818123	um^3	Track	1000000364
0.00818123	um^3	Track	1000000365
0.00818123	um^3	Track	1000000366
0.00818123	um^3	Track	1000000367
0.00818123	um^3	Track	1000000368
0.00818123	um^3	Track	1000000369
0.00818123	um^3	Track	1000000370
0.00818123	um^3	Track	1000000371
0.00818123	um^3	Track	1000000372
0.00818123	um^3	Track	1000000373
0.00818123	um^3	Track	1000000374
0.00818123	um^3	Track	1000000375
0.00818123	um^3	Track	1000000376
0.00818123	um^3	Track	1000000377
0.00818123	um^3	Track	1000000378
0.00818123	um^3	Track	1000000379
0.00818123	um^3	Track	1000000380
0.00818123	um^3	Track	1000000381
0.00818123	um^3	Track	1000000382
0.00818123	um^3	Track	1000000383
0.00818123	um^3	Track	1000000384
0.00818123	um^3	Track	1000000385
0.00818123	um^3	Track	1000000386
0.00818123	um^3	Track	1000000387
0.00818123	um^3	Track	1000000388
0.00818123	um^3	Track	1000000389
0.00818123	um^3	Track	1000000390
0.00818123	um^3	Track	1000000391
0.00818123	um^3	Track	1000000392
0.00818123	um^3	Track	1000000393
0.00818123	um^3	Track	1000000394
0.00818123	um^3	Track	1000000395
0.00818123	um^3	Track	1000000396
0.00818123	um^3	Track	1000000397
0.00818123	um^3	Track	1000000398
0.00818123	um^3	Track	1000000399
0.00818123	um^3	Track	1000000400
0.00818123	um^3	Track	1000000401
0.00818123	um^3	Track	1000000402
0.00818123	um^3	Track	1000000403
0.00818123	um^3	Track	1000000404
0.00818123	um^3	Track	1000000405
0.00818123	um^3	Track	1000000406
0.00818123	um^3	Track	1000000407
0.00818123	um^3	Track	1000000408
0.00818123	um^3	Track	1000000409
0.00818123	um^3	Track	1000000410
0.00818123	um^3	Track	1000000411
0.00818123	um^3	Track	1000000412
0.00818123	um^3	Track	1000000413
0.00818123	um^3	Track	1000000414
0.00818123	um^3	Track	1000000415
0.00818123	um^3	Track	1000000416
0.00818123	um^3	Track	1000000417
0.00818123	um^3	Track	1000000418
0.00818123	um^3	Track	1000000419
0.00818123	um^3	Track	1000000420
0.00818123	um^3	Track	1000000421
0.00818123	um^3	Track	1000000422
0.00818123	um^3	Track	1000000423
0.00818123	um^3	Track	1000000424
0.00818123	um^3	Track	1000000425
0.00818123	um^3	Track	1000000426
0.00818123	um^3	Track	1000000427
0.00818123	um^3	Track	1000000428
0.00818123	um^3	Track	1000000429
0.00818123	um^3	Track	1000000430
0.00818123	um^3	Track	1000000431
0.00818123	um^3	Track	1000000432
0.00818123	um^3	Track	1000000433
0.00818123	um^3	Track	1000000434
0.00818123	um^3	Track	1000000435
0.00818123	um^3	Track	1000000436
0.00818123	um^3	Track	1000000437
0.00818123	um^3	Track	1000000438
0.00818123	um^3	Track	1000000439
0.00818123	um^3	Track	1000000440
0.00818123	um^3	Track	1000000441
0.00818123	um^3	Track	1000000442
0.00818123	um^3	Track	1000000443
0.00818123	um^3	Track	1000000444
0.00818124	um^3	Track	1000000445
0.00818123	um^3	Track	1000000446
0.00818123	um^3	Track	1000000447
0.00818123	um^3	Track	1000000448
0.00818123	um^3	Track	1000000449
0.00818123	um^3	Track	1000000450
0.00818123	um^3	Track	1000000451
0.00818123	um^3	Track	1000000452
0.00818123	um^3	Track	1000000453
0.00818123	um^3	Track	1000000454
0.00818123	um^3	Track	1000000455
0.00818123	um^3	Track	1000000456
0.00818123	um^3	Track	1000000457
0.00818123	um^3	Track	1000000458
0.00818123	um^3	Track	1000000459
0.00818123	um^3	Track	1000000460
0.00818123	um^3	Track	1000000461
0.00818123	um^3	Track	1000000462
0.00818123	um^3	Track	1000000463
0.00818123	um^3	Track	1000000464
0.00818123	um^3	Track	1000000465
0.00818123	um^3	Track	1000000466
0.00818123	um^3	Track	1000000467
0.00818123	um^3	Track	1000000468
0.00818123	um^3	Track	1000000469
0.00818123	um^3	Track	1000000470
0.00818123	um^3	Track	1000000471
0.00818123	um^3	Track	1000000472
0.00818123	um^3	Track	1000000473
0.00818123	um^3	Track	1000000474
0.00818123	um^3	Track	1000000475
0.00818123	um^3	Track	1000000476
0.00818123	um^3	Track	1000000477
0.00818123	um^3	Track	1000000478
0.00818123	um^3	Track	1000000479
0.00818123	um^3	Track	1000000480
0.00818123	um^3	Track	1000000481
0.00818123	um^3	Track	1000000482
0.00818123	um^3	Track	1000000483
0.00818123	um^3	Track	1000000484
0.00818123	um^3	Track	1000000485
0.00818123	um^3	Track	1000000486
0.00818123	um^3	Track	1000000487
0.00818123	um^3	Track	1000000488
0.00818123	um^3	Track	1000000489
0.00818123	um^3	Track	1000000490
0.00818123	um^3	Track	1000000491
0.00818123	um^3	Track	1000000492
0.00818124	um^3	Track	1000000493
0.00818123	um^3	Track	1000000494
0.00818123	um^3	Track	1000000495
0.00818123	um^3	Track	1000000496
0.00818123	um^3	Track	1000000497
0.00818123	um^3	Track	1000000498
0.00818123	um^3	Track	1000000499
0.00818123	um^3	Track	1000000500
0.00818123	um^3	Track	1000000501
0.00818123	um^3	Track	1000000502
0.00818123	um^3	Track	1000000503
0.00818123	um^3	Track	1000000504
0.00818123	um^3	Track	1000000505
0.00818123	um^3	Track	1000000506
0.00818123	um^3	Track	1000000507
0.00818123	um^3	Track	1000000508
0.00818123	um^3	Track	1000000509
0.00818123	um^3	Track	1000000510
0.00818123	um^3	Track	1000000511
0.00818123	um^3	Track	1000000512
0.00818123	um^3	Track	1000000513
0.00818123	um^3	Track	1000000514
0.00818123	um^3	Track	1000000515
0.00818123	um^3	Track	1000000516
0.00818123	um^3	Track	1000000517
0.00818123	um^3	Track	1000000518
0.00818123	um^3	Track	1000000519
0.00818123	um^3	Track	1000000520
0.00818123	um^3	Track	1000000521
0.00818123	um^3	Track	1000000522
0.00818123	um^3	Track	1000000523
0.00818123	um^3	Track	1000000524
0.00818123	um^3	Track	1000000525
0.00818123	um^3	Track	1000000526
0.00818123	um^3	Track	1000000527
0.00818123	um^3	Track	1000000528
0.00818123	um^3	Track	1000000529
0.00818123	um^3	Track	1000000530
0.00818123	um^3	Track	1000000531
0.00818123	um^3	Track	1000000532
0.00818123	um^3	Track	1000000533
0.00818123	um^3	Track	1000000534
0.00818123	um^3	Track	1000000535
0.00818123	um^3	Track	1000000536
0.00818123	um^3	Track	1000000537
0.00818123	um^3	Track	1000000538
0.00818123	um^3	Track	1000000539
0.00818123	um^3	Track	1000000540
0.00818123	um^3	Track	1000000541
0.00818123	um^3	Track	1000000542
0.00818123	um^3	Track	1000000543
0.00818123	um^3	Track	1000000544
0.00818123	um^3	Track	1000000545
0.00818123	um^3	Track	1000000546
0.00818123	um^3	Track	1000000547
0.00818123	um^3	Track	1000000548
0.00818123	um^3	Track	1000000549
0.00818123	um^3	Track	1000000550
0.00818123	um^3	Track	1000000551
0.00818123	um^3	Track	1000000552
0.00818123	um^3	Track	1000000553
0.00818123	um^3	Track	1000000554
0.00818123	um^3	Track	1000000555
0.00818123	um^3	Track	1000000556
0.00818123	um^3	Track	1000000557
0.00818123	um^3	Track	1000000558
0.00818123	um^3	Track	1000000559
0.00818124	um^3	Track	1000000560
0.00818123	um^3	Track	1000000561
0.00818123	um^3	Track	1000000562
0.00818123	um^3	Track	1000000563
0.00818123	um^3	Track	1000000564
0.00818123	um^3	Track	1000000565
0.00818123	um^3	Track	1000000566
0.00818123	um^3	Track	1000000567
0.00818123	um^3	Track	1000000568
0.00818123	um^3	Track	1000000569
0.00818123	um^3	Track	1000000570
0.00818123	um^3	Track	1000000571
0.00818123	um^3	Track	1000000572
0.00818123	um^3	Track	1000000573
0.00818123	um^3	Track	1000000574
0.00818123	um^3	Track	1000000575
0.00818123	um^3	Track	1000000576
0.00818123	um^3	Track	1000000577
0.00818123	um^3	Track	1000000578
0.00818123	um^3	Track	1000000579
0.00818123	um^3	Track	1000000580
0.00818123	um^3	Track	1000000581
0.00818124	um^3	Track	1000000582
0.00818123	um^3	Track	1000000583
0.00818123	um^3	Track	1000000584
0.00818123	um^3	Track	1000000585
0.00818123	um^3	Track	1000000586
0.00818123	um^3	Track	1000000587
0.00818123	um^3	Track	1000000588
0.00818123	um^3	Track	1000000589
0.00818123	um^3	Track	1000000590
0.00818123	um^3	Track	1000000591
0.00818123	um^3	Track	1000000592
0.00818123	um^3	Track	1000000593
0.00818123	um^3	Track	1000000594
0.00818123	um^3	Track	1000000595
0.00818123	um^3	Track	1000000596
0.00818123	um^3	Track	1000000597
0.00818123	um^3	Track	1000000598
0.00818123	um^3	Track	1000000599
0.00818123	um^3	Track	1000000600
0.00818123	um^3	Track	1000000601
0.00818123	um^3	Track	1000000602
0.00818123	um^3	Track	1000000603
0.00818123	um^3	Track	1000000604
0.00818123	um^3	Track	1000000605
0.00818123	um^3	Track	1000000606
0.00818123	um^3	Track	1000000607
0.00818123	um^3	Track	1000000608
0.00818123	um^3	Track	1000000609
0.00818123	um^3	Track	1000000610
0.00818123	um^3	Track	1000000611
0.00818123	um^3	Track	1000000612
0.00818123	um^3	Track	1000000613
0.00818123	um^3	Track	1000000614
0.00818123	um^3	Track	1000000615
0.00818123	um^3	Track	1000000616
0.00818123	um^3	Track	1000000617
0.00818123	um^3	Track	1000000618
0.00818123	um^3	Track	1000000619
0.00818123	um^3	Track	1000000620
0.00818123	um^3	Track	1000000621
0.00818123	um^3	Track	1000000622
0.00818123	um^3	Track	1000000623
0.00818123	um^3	Track	1000000624
0.00818123	um^3	Track	1000000625
0.00818123	um^3	Track	1000000626
0.00818123	um^3	Track	1000000627
0.00818123	um^3	Track	1000000628
0.00818123	um^3	Track	1000000629
0.00818123	um^3	Track	1000000630
0.00818123	um^3	Track	1000000631
0.00818123	um^3	Track	1000000632
0.00818123	um^3	Track	1000000633
0.00818123	um^3	Track	1000000634
0.00818123	um^3	Track	1000000635
0.00818123	um^3	Track	1000000636
0.00818123	um^3	Track	1000000637
0.00818123	um^3	Track	1000000638
0.00818123	um^3	Track	1000000639
0.00818123	um^3	Track	1000000640
0.00818123	um^3	Track	1000000641
0.00818123	um^3	Track	1000000642
0.00818123	um^3	Track	1000000643
0.00818123	um^3	Track	1000000644
0.00818123	um^3	Track	1000000645
0.00818123	um^3	Track	1000000646
0.00818123	um^3	Track	1000000647
0.00818123	um^3	Track	1000000648
0.00818123	um^3	Track	1000000649
0.00818123	um^3	Track	1000000650
0.00818123	um^3	Track	1000000651
0.00818123	um^3	Track	1000000652
0.00818123	um^3	Track	1000000653
0.00818123	um^3	Track	1000000654
0.00818123	um^3	Track	1000000655
0.00818123	um^3	Track	1000000656
0.00818123	um^3	Track	1000000657
0.00818123	um^3	Track	1000000658
0.00818123	um^3	Track	1000000659
0.00818123	um^3	Track	1000000660
0.00818123	um^3	Track	1000000661
0.00818123	um^3	Track	1000000662
0.00818123	um^3	Track	1000000663
0.00818123	um^3	Track	1000000664
0.00818124	um^3	Track	1000000665
0.00818123	um^3	Track	1000000666
0.00818123	um^3	Track	1000000667
0.00818123	um^3	Track	1000000668
0.00818123	um^3	Track	1000000669
0.00818123	um^3	Track	1000000670
0.00818123	um^3	Track	1000000671
0.00818123	um^3	Track	1000000672
0.00818123	um^3	Track	1000000673
0.00818123	um^3	Track	1000000674
0.00818123	um^3	Track	1000000675
0.00818123	um^3	Track	1000000676
0.00818123	um^3	Track	1000000677
0.00818123	um^3	Track	1000000678
0.00818123	um^3	Track	1000000679
0.00818123	um^3	Track	1000000680
