# Supplementary material for: Satb1 integrates DNA binding site geometry and torsional stress to differentially target nucleosome-dense regions
Source: Nat Commun. 2019 Jul 19;10:3221. doi: 10.1038/s41467-019-11118-8 (PMC6642133; doi:10.1038/s41467-019-11118-8)
Supplement: Supplementary file 10 — Source Data [file 41467_2019_11118_MOESM10_ESM.zip › Source data/Single Molecule Tracking/single molecule tracks/del HD analysis/PDZ-CUT1-CUT2-STABLE-A_1c14_TRIAL 2_Statistics/PDZ-CUT1-CUT2-STABLE-A_1c14_TRIAL 2_Velocity_Angle.csv]

Velocity Angle
====================
Velocity Angle X	Velocity Angle Y	Velocity Angle Z	Unit	Category	Collection	Time	TrackID	ID
14.1791	75.8235	90.0027	°	Spot	Velocity Angle	1	1000000000	0
85.2431	4.75952	90.0027	°	Spot	Velocity Angle	1	1000000001	1
178.849	91.1589	90.0027	°	Spot	Velocity Angle	1	1000000002	2
108.995	18.992	90.0027	°	Spot	Velocity Angle	1	1000000003	3
164.279	74.2761	90.0027	°	Spot	Velocity Angle	1	1000000004	4
141.884	51.8813	90.0027	°	Spot	Velocity Angle	1	1000000005	5
93.7262	3.72358	90.0027	°	Spot	Velocity Angle	1	1000000006	6
62.4533	27.5493	90.0027	°	Spot	Velocity Angle	1	1000000007	7
119.364	29.3617	90.0027	°	Spot	Velocity Angle	1	1000000008	8
51.2672	38.7354	90.0027	°	Spot	Velocity Angle	1	1000000009	9
84.4381	5.5645	90.0027	°	Spot	Velocity Angle	1	1000000010	10
108.025	18.0227	90.0027	°	Spot	Velocity Angle	1	1000000011	11
78.0073	168.01	90.0027	°	Spot	Velocity Angle	1	1000000012	12
104.462	14.4598	90.0027	°	Spot	Velocity Angle	1	1000000013	13
35.4662	125.469	90.0027	°	Spot	Velocity Angle	1	1000000014	14
24.0036	65.999	90.0027	°	Spot	Velocity Angle	1	1000000015	15
93.6442	176.364	90.0027	°	Spot	Velocity Angle	1	1000000016	16
155.664	114.344	90.0027	°	Spot	Velocity Angle	1	1000000017	17
35.1609	54.8418	90.0027	°	Spot	Velocity Angle	1	1000000018	18
1.02606	91.0288	90.0027	°	Spot	Velocity Angle	1	1000000019	19
129.354	39.3511	90.0027	°	Spot	Velocity Angle	1	1000000020	20
121.383	31.3805	90.0027	°	Spot	Velocity Angle	1	1000000021	21
9.16977	80.8329	90.0027	°	Spot	Velocity Angle	1	1000000022	22
126.543	36.5402	90.0027	°	Spot	Velocity Angle	1	1000000023	23
7.54485	82.4578	90.0027	°	Spot	Velocity Angle	1	1000000024	24
163.554	106.454	90.0027	°	Spot	Velocity Angle	1	1000000025	25
124.31	34.3077	90.0027	°	Spot	Velocity Angle	1	1000000026	26
130.746	139.262	90.0027	°	Spot	Velocity Angle	1	1000000027	27
114.85	24.8476	90.0027	°	Spot	Velocity Angle	1	1000000028	28
88.8129	178.816	90.0027	°	Spot	Velocity Angle	1	1000000029	29
79.0965	10.9061	90.0027	°	Spot	Velocity Angle	2	1000000001	30
140.721	129.287	90.0027	°	Spot	Velocity Angle	2	1000000002	31
114.134	155.874	90.0027	°	Spot	Velocity Angle	2	1000000004	32
90.5099	179.498	90.0027	°	Spot	Velocity Angle	2	1000000005	33
70.8347	19.168	90.0027	°	Spot	Velocity Angle	2	1000000003	34
21.0897	111.092	90.0027	°	Spot	Velocity Angle	2	1000000007	35
95.7245	5.72187	90.0027	°	Spot	Velocity Angle	2	1000000008	36
30.0132	59.9894	90.0027	°	Spot	Velocity Angle	2	1000000009	37
177.354	92.6545	90.0027	°	Spot	Velocity Angle	2	1000000010	38
118.637	28.634	90.0027	°	Spot	Velocity Angle	2	1000000011	39
42.2916	132.294	90.0027	°	Spot	Velocity Angle	2	1000000012	40
13.9954	76.0072	90.0027	°	Spot	Velocity Angle	2	1000000013	41
26.0229	116.026	90.0027	°	Spot	Velocity Angle	2	1000000014	42
67.5719	157.575	90.0027	°	Spot	Velocity Angle	2	1000000030	43
44.488	45.5147	90.0027	°	Spot	Velocity Angle	2	1000000015	44
8.40239	98.405	90.0027	°	Spot	Velocity Angle	2	1000000016	45
174.15	95.8578	90.0027	°	Spot	Velocity Angle	2	1000000017	46
34.3728	55.6299	90.0027	°	Spot	Velocity Angle	2	1000000018	47
25.2885	115.291	90.0027	°	Spot	Velocity Angle	2	1000000019	48
170.117	99.8913	90.0027	°	Spot	Velocity Angle	2	1000000020	49
14.5552	75.4475	90.0027	°	Spot	Velocity Angle	2	1000000021	50
23.57	66.4326	90.0027	°	Spot	Velocity Angle	2	1000000022	51
3.49899	93.5016	90.0027	°	Spot	Velocity Angle	2	1000000023	52
89.4511	0.5518	90.0027	°	Spot	Velocity Angle	2	1000000025	53
3.19748	86.8051	90.0027	°	Spot	Velocity Angle	2	1000000024	54
51.4729	38.5297	90.0027	°	Spot	Velocity Angle	2	1000000026	55
38.5566	128.559	90.0027	°	Spot	Velocity Angle	2	1000000027	56
20.4122	69.5905	90.0027	°	Spot	Velocity Angle	2	1000000028	57
17.4772	107.48	90.0027	°	Spot	Velocity Angle	2	1000000029	58
29.7731	60.2296	90.0027	°	Spot	Velocity Angle	3	1000000000	59
39.9541	50.0485	90.0027	°	Spot	Velocity Angle	3	1000000001	60
32.5026	122.505	90.0027	°	Spot	Velocity Angle	3	1000000002	61
51.9445	38.0581	90.0027	°	Spot	Velocity Angle	3	1000000004	62
7.66172	97.6644	90.0027	°	Spot	Velocity Angle	3	1000000005	63
60.7519	29.2507	90.0027	°	Spot	Velocity Angle	3	1000000007	64
9.18506	80.8176	90.0027	°	Spot	Velocity Angle	3	1000000003	65
140.629	50.6262	90.0027	°	Spot	Velocity Angle	3	1000000006	66
57.2587	147.261	90.0027	°	Spot	Velocity Angle	3	1000000009	67
119.745	29.7425	90.0027	°	Spot	Velocity Angle	3	1000000008	68
177.747	87.7445	90.0027	°	Spot	Velocity Angle	3	1000000010	69
54.2517	144.254	90.0027	°	Spot	Velocity Angle	3	1000000011	70
13.6423	103.645	90.0027	°	Spot	Velocity Angle	3	1000000013	71
78.0634	168.066	90.0027	°	Spot	Velocity Angle	3	1000000030	72
30.3797	120.382	90.0027	°	Spot	Velocity Angle	3	1000000015	73
33.8173	56.1854	90.0027	°	Spot	Velocity Angle	3	1000000031	74
53.1419	143.145	90.0027	°	Spot	Velocity Angle	3	1000000032	75
46.04	43.9626	90.0027	°	Spot	Velocity Angle	3	1000000016	76
176.556	93.4521	90.0027	°	Spot	Velocity Angle	3	1000000017	77
32.4218	122.425	90.0027	°	Spot	Velocity Angle	3	1000000018	78
60.238	29.7647	90.0027	°	Spot	Velocity Angle	3	1000000019	79
95.9008	5.89818	90.0027	°	Spot	Velocity Angle	3	1000000033	80
149.141	120.867	90.0027	°	Spot	Velocity Angle	3	1000000020	81
73.0641	163.067	90.0027	°	Spot	Velocity Angle	3	1000000021	82
157.453	112.555	90.0027	°	Spot	Velocity Angle	3	1000000022	83
27.5528	117.555	90.0027	°	Spot	Velocity Angle	3	1000000023	84
66.7805	156.783	90.0027	°	Spot	Velocity Angle	3	1000000024	85
5.50504	95.5077	90.0027	°	Spot	Velocity Angle	3	1000000025	86
51.2738	38.7289	90.0027	°	Spot	Velocity Angle	3	1000000026	87
33.0312	123.034	90.0027	°	Spot	Velocity Angle	3	1000000027	88
20.9844	110.987	90.0027	°	Spot	Velocity Angle	3	1000000028	89
5.49952	84.5032	90.0027	°	Spot	Velocity Angle	3	1000000029	90
106.487	163.521	90.0027	°	Spot	Velocity Angle	4	1000000001	91
11.2883	78.7143	90.0027	°	Spot	Velocity Angle	4	1000000034	92
10.0608	79.9418	90.0027	°	Spot	Velocity Angle	4	1000000002	93
23.472	66.5307	90.0027	°	Spot	Velocity Angle	4	1000000005	94
136.878	133.13	90.0027	°	Spot	Velocity Angle	4	1000000003	95
15.6153	105.618	90.0027	°	Spot	Velocity Angle	4	1000000004	96
26.3102	116.313	90.0027	°	Spot	Velocity Angle	4	1000000006	97
100.295	10.2922	90.0027	°	Spot	Velocity Angle	4	1000000007	98
62.9857	152.988	90.0027	°	Spot	Velocity Angle	4	1000000009	99
88.5424	178.545	90.0027	°	Spot	Velocity Angle	4	1000000010	100
40.4599	130.463	90.0027	°	Spot	Velocity Angle	4	1000000011	101
34.6125	124.615	90.0027	°	Spot	Velocity Angle	4	1000000012	102
16.3402	73.6625	90.0027	°	Spot	Velocity Angle	4	1000000013	103
10.2568	100.259	90.0027	°	Spot	Velocity Angle	4	1000000014	104
53.031	36.9717	90.0027	°	Spot	Velocity Angle	4	1000000035	105
101.426	168.582	90.0027	°	Spot	Velocity Angle	4	1000000030	106
53.0952	143.098	90.0027	°	Spot	Velocity Angle	4	1000000015	107
4.29321	85.7094	90.0027	°	Spot	Velocity Angle	4	1000000032	108
172.635	82.6321	90.0027	°	Spot	Velocity Angle	4	1000000016	109
168.453	101.555	90.0027	°	Spot	Velocity Angle	4	1000000017	110
6.93339	83.0692	90.0027	°	Spot	Velocity Angle	4	1000000018	111
50.2391	39.7635	90.0027	°	Spot	Velocity Angle	4	1000000019	112
107.648	162.36	90.0027	°	Spot	Velocity Angle	4	1000000020	113
111.994	158.014	90.0027	°	Spot	Velocity Angle	4	1000000021	114
103.898	13.8957	90.0027	°	Spot	Velocity Angle	4	1000000033	115
131.289	138.719	90.0027	°	Spot	Velocity Angle	4	1000000022	116
81.5441	171.547	90.0027	°	Spot	Velocity Angle	4	1000000023	117
56.3994	146.402	90.0027	°	Spot	Velocity Angle	4	1000000024	118
72.6645	162.667	90.0027	°	Spot	Velocity Angle	4	1000000025	119
72.5148	17.4878	90.0027	°	Spot	Velocity Angle	4	1000000026	120
129.451	140.557	90.0027	°	Spot	Velocity Angle	4	1000000027	121
101.473	168.535	90.0027	°	Spot	Velocity Angle	4	1000000028	122
142.273	52.2704	90.0027	°	Spot	Velocity Angle	4	1000000029	123
115.003	155.005	90.0027	°	Spot	Velocity Angle	5	1000000000	124
131.095	138.913	90.0027	°	Spot	Velocity Angle	5	1000000001	125
49.7481	40.2545	90.0027	°	Spot	Velocity Angle	5	1000000034	126
59.0652	149.068	90.0027	°	Spot	Velocity Angle	5	1000000002	127
90.0417	179.971	90.0027	°	Spot	Velocity Angle	5	1000000004	128
135.157	134.851	90.0027	°	Spot	Velocity Angle	5	1000000005	129
177.035	87.0322	90.0027	°	Spot	Velocity Angle	5	1000000003	130
108.354	161.654	90.0027	°	Spot	Velocity Angle	5	1000000007	131
40.279	130.282	90.0027	°	Spot	Velocity Angle	5	1000000006	132
88.4856	178.488	90.0027	°	Spot	Velocity Angle	5	1000000036	133
163.761	73.758	90.0027	°	Spot	Velocity Angle	5	1000000009	134
151.326	118.682	90.0027	°	Spot	Velocity Angle	5	1000000010	135
127.847	37.844	90.0027	°	Spot	Velocity Angle	5	1000000008	136
91.6145	178.393	90.0027	°	Spot	Velocity Angle	5	1000000011	137
127.578	142.43	90.0027	°	Spot	Velocity Angle	5	1000000012	138
61.8649	151.868	90.0027	°	Spot	Velocity Angle	5	1000000013	139
147.196	57.1934	90.0027	°	Spot	Velocity Angle	5	1000000014	140
83.4304	173.433	90.0027	°	Spot	Velocity Angle	5	1000000030	141
109.146	160.862	90.0027	°	Spot	Velocity Angle	5	1000000015	142
54.5929	35.4098	90.0027	°	Spot	Velocity Angle	5	1000000032	143
45.2625	44.7401	90.0027	°	Spot	Velocity Angle	5	1000000031	144
138.775	131.233	90.0027	°	Spot	Velocity Angle	5	1000000016	145
136.112	46.1091	90.0027	°	Spot	Velocity Angle	5	1000000017	146
158.121	68.1183	90.0027	°	Spot	Velocity Angle	5	1000000018	147
86.9947	176.997	90.0027	°	Spot	Velocity Angle	5	1000000019	148
78.9663	11.0364	90.0027	°	Spot	Velocity Angle	5	1000000020	149
56.1435	33.8591	90.0027	°	Spot	Velocity Angle	5	1000000021	150
127.823	37.8206	90.0027	°	Spot	Velocity Angle	5	1000000033	151
57.1885	147.191	90.0027	°	Spot	Velocity Angle	5	1000000022	152
99.5293	170.479	90.0027	°	Spot	Velocity Angle	5	1000000023	153
3.74126	86.2614	90.0027	°	Spot	Velocity Angle	5	1000000024	154
76.4364	166.439	90.0027	°	Spot	Velocity Angle	5	1000000025	155
5.40713	84.5956	90.0027	°	Spot	Velocity Angle	5	1000000026	156
8.69512	81.3076	90.0027	°	Spot	Velocity Angle	5	1000000028	157
136.935	133.073	90.0027	°	Spot	Velocity Angle	5	1000000029	158
131.905	138.103	90.0027	°	Spot	Velocity Angle	6	1000000000	159
142.129	52.1262	90.0027	°	Spot	Velocity Angle	6	1000000001	160
95.1726	5.16998	90.0027	°	Spot	Velocity Angle	6	1000000034	161
96.6807	173.327	90.0027	°	Spot	Velocity Angle	6	1000000002	162
96.2663	173.742	90.0027	°	Spot	Velocity Angle	6	1000000005	163
112.021	22.0188	90.0027	°	Spot	Velocity Angle	6	1000000004	164
176.75	93.2582	90.0027	°	Spot	Velocity Angle	6	1000000003	165
87.2819	177.285	90.0027	°	Spot	Velocity Angle	6	1000000006	166
168.011	101.997	90.0027	°	Spot	Velocity Angle	6	1000000007	167
92.3131	177.695	90.0027	°	Spot	Velocity Angle	6	1000000036	168
177.871	87.868	90.0027	°	Spot	Velocity Angle	6	1000000009	169
140.06	50.0578	90.0027	°	Spot	Velocity Angle	6	1000000010	170
72.2522	162.255	90.0027	°	Spot	Velocity Angle	6	1000000011	171
167.335	102.673	90.0027	°	Spot	Velocity Angle	6	1000000012	172
110.204	159.804	90.0027	°	Spot	Velocity Angle	6	1000000013	173
157.752	67.7497	90.0027	°	Spot	Velocity Angle	6	1000000014	174
52.7279	37.2748	90.0027	°	Spot	Velocity Angle	6	1000000035	175
174.228	84.2253	90.0027	°	Spot	Velocity Angle	6	1000000015	176
94.4801	175.528	90.0027	°	Spot	Velocity Angle	6	1000000037	177
11.0724	101.075	90.0027	°	Spot	Velocity Angle	6	1000000038	178
160.444	70.4418	90.0027	°	Spot	Velocity Angle	6	1000000031	179
58.1606	31.8421	90.0027	°	Spot	Velocity Angle	6	1000000032	180
49.8029	139.806	90.0027	°	Spot	Velocity Angle	6	1000000016	181
73.7254	163.728	90.0027	°	Spot	Velocity Angle	6	1000000039	182
75.6757	165.678	90.0027	°	Spot	Velocity Angle	6	1000000040	183
170.473	80.4703	90.0027	°	Spot	Velocity Angle	6	1000000017	184
160.866	109.142	90.0027	°	Spot	Velocity Angle	6	1000000018	185
110.812	159.196	90.0027	°	Spot	Velocity Angle	6	1000000019	186
1.59353	91.5962	90.0027	°	Spot	Velocity Angle	6	1000000020	187
20.5925	69.4101	90.0027	°	Spot	Velocity Angle	6	1000000021	188
156.793	66.7904	90.0027	°	Spot	Velocity Angle	6	1000000033	189
119.494	150.514	90.0027	°	Spot	Velocity Angle	6	1000000022	190
108.828	161.18	90.0027	°	Spot	Velocity Angle	6	1000000023	191
64.2587	25.7439	90.0027	°	Spot	Velocity Angle	6	1000000025	192
163.102	106.906	90.0027	°	Spot	Velocity Angle	6	1000000024	193
133.602	43.5994	90.0027	°	Spot	Velocity Angle	6	1000000026	194
176.753	93.2548	90.0027	°	Spot	Velocity Angle	6	1000000027	195
48.5991	138.602	90.0027	°	Spot	Velocity Angle	6	1000000028	196
35.3036	125.306	90.0027	°	Spot	Velocity Angle	6	1000000029	197
9.56235	80.4403	90.0027	°	Spot	Velocity Angle	6	1000000041	198
94.1463	4.14367	90.0027	°	Spot	Velocity Angle	7	1000000000	199
95.2669	174.741	90.0027	°	Spot	Velocity Angle	7	1000000001	200
145.66	55.6569	90.0027	°	Spot	Velocity Angle	7	1000000034	201
140.748	129.26	90.0027	°	Spot	Velocity Angle	7	1000000002	202
54.3734	144.376	90.0027	°	Spot	Velocity Angle	7	1000000042	203
160.542	70.5397	90.0027	°	Spot	Velocity Angle	7	1000000005	204
128.496	141.512	90.0027	°	Spot	Velocity Angle	7	1000000004	205
3.62504	93.6277	90.0027	°	Spot	Velocity Angle	7	1000000003	206
133.65	43.6473	90.0027	°	Spot	Velocity Angle	7	1000000006	207
84.2957	5.70701	90.0027	°	Spot	Velocity Angle	7	1000000036	208
66.5713	23.4314	90.0027	°	Spot	Velocity Angle	7	1000000007	209
102.486	167.522	90.0027	°	Spot	Velocity Angle	7	1000000009	210
134.868	44.8657	90.0027	°	Spot	Velocity Angle	7	1000000010	211
122.771	32.7682	90.0027	°	Spot	Velocity Angle	7	1000000008	212
162.77	72.7676	90.0027	°	Spot	Velocity Angle	7	1000000011	213
175.143	85.1405	90.0027	°	Spot	Velocity Angle	7	1000000012	214
160.619	109.389	90.0027	°	Spot	Velocity Angle	7	1000000013	215
158.453	111.555	90.0027	°	Spot	Velocity Angle	7	1000000030	216
137.862	47.8593	90.0027	°	Spot	Velocity Angle	7	1000000014	217
148.859	121.149	90.0027	°	Spot	Velocity Angle	7	1000000035	218
154.176	64.1738	90.0027	°	Spot	Velocity Angle	7	1000000015	219
113.658	156.35	90.0027	°	Spot	Velocity Angle	7	1000000037	220
57.9784	32.0242	90.0027	°	Spot	Velocity Angle	7	1000000043	221
29.7092	60.2934	90.0027	°	Spot	Velocity Angle	7	1000000038	222
127.179	142.829	90.0027	°	Spot	Velocity Angle	7	1000000031	223
63.4333	26.5694	90.0027	°	Spot	Velocity Angle	7	1000000032	224
89.7981	179.8	90.0027	°	Spot	Velocity Angle	7	1000000039	225
150.012	119.996	90.0027	°	Spot	Velocity Angle	7	1000000016	226
95.4859	174.522	90.0027	°	Spot	Velocity Angle	7	1000000040	227
173.572	83.5693	90.0027	°	Spot	Velocity Angle	7	1000000017	228
149.288	120.72	90.0027	°	Spot	Velocity Angle	7	1000000019	229
159.38	69.3772	90.0027	°	Spot	Velocity Angle	7	1000000018	230
79.6824	10.3203	90.0027	°	Spot	Velocity Angle	7	1000000044	231
147.965	122.043	90.0027	°	Spot	Velocity Angle	7	1000000021	232
164.241	74.2379	90.0027	°	Spot	Velocity Angle	7	1000000033	233
137.337	132.671	90.0027	°	Spot	Velocity Angle	7	1000000022	234
29.1616	60.841	90.0027	°	Spot	Velocity Angle	7	1000000023	235
129.76	140.248	90.0027	°	Spot	Velocity Angle	7	1000000024	236
110.775	20.772	90.0027	°	Spot	Velocity Angle	7	1000000025	237
140.823	50.8207	90.0027	°	Spot	Velocity Angle	7	1000000028	238
76.8925	13.1101	90.0027	°	Spot	Velocity Angle	7	1000000029	239
6.9034	83.0992	90.0027	°	Spot	Velocity Angle	7	1000000041	240
85.3757	4.62699	90.0027	°	Spot	Velocity Angle	8	1000000000	241
77.8595	12.1431	90.0027	°	Spot	Velocity Angle	8	1000000045	242
107.191	162.817	90.0027	°	Spot	Velocity Angle	8	1000000001	243
126.898	143.11	90.0027	°	Spot	Velocity Angle	8	1000000034	244
124.858	145.15	90.0027	°	Spot	Velocity Angle	8	1000000002	245
93.0156	176.992	90.0027	°	Spot	Velocity Angle	8	1000000004	246
163.962	73.959	90.0027	°	Spot	Velocity Angle	8	1000000005	247
20.6669	110.67	90.0027	°	Spot	Velocity Angle	8	1000000003	248
34.8013	55.2014	90.0027	°	Spot	Velocity Angle	8	1000000006	249
170.173	80.17	90.0027	°	Spot	Velocity Angle	8	1000000036	250
131.273	41.2699	90.0027	°	Spot	Velocity Angle	8	1000000007	251
90.142	179.867	90.0027	°	Spot	Velocity Angle	8	1000000009	252
122.487	32.4842	90.0027	°	Spot	Velocity Angle	8	1000000010	253
17.5679	72.4348	90.0027	°	Spot	Velocity Angle	8	1000000008	254
148.717	58.7141	90.0027	°	Spot	Velocity Angle	8	1000000011	255
41.0364	131.039	90.0027	°	Spot	Velocity Angle	8	1000000012	256
132.078	42.075	90.0027	°	Spot	Velocity Angle	8	1000000046	257
120.459	30.4563	90.0027	°	Spot	Velocity Angle	8	1000000013	258
103.25	166.758	90.0027	°	Spot	Velocity Angle	8	1000000030	259
168.577	78.5747	90.0027	°	Spot	Velocity Angle	8	1000000035	260
151.971	61.968	90.0027	°	Spot	Velocity Angle	8	1000000014	261
168.358	101.65	90.0027	°	Spot	Velocity Angle	8	1000000037	262
43.7049	46.2977	90.0027	°	Spot	Velocity Angle	8	1000000015	263
29.9291	60.0736	90.0027	°	Spot	Velocity Angle	8	1000000038	264
179.691	89.6877	90.0027	°	Spot	Velocity Angle	8	1000000031	265
68.6636	21.3391	90.0027	°	Spot	Velocity Angle	8	1000000032	266
158.137	111.871	90.0027	°	Spot	Velocity Angle	8	1000000039	267
167.628	102.38	90.0027	°	Spot	Velocity Angle	8	1000000016	268
81.6548	171.657	90.0027	°	Spot	Velocity Angle	8	1000000040	269
100.746	10.7429	90.0027	°	Spot	Velocity Angle	8	1000000017	270
65.2631	24.7396	90.0027	°	Spot	Velocity Angle	8	1000000019	271
38.6456	128.648	90.0027	°	Spot	Velocity Angle	8	1000000018	272
56.6476	33.355	90.0027	°	Spot	Velocity Angle	8	1000000047	273
130.256	40.2534	90.0027	°	Spot	Velocity Angle	8	1000000044	274
1.64537	88.3573	90.0027	°	Spot	Velocity Angle	8	1000000020	275
125.604	35.6013	90.0027	°	Spot	Velocity Angle	8	1000000021	276
171.385	81.3823	90.0027	°	Spot	Velocity Angle	8	1000000033	277
5.85284	84.1498	90.0027	°	Spot	Velocity Angle	8	1000000022	278
26.6074	63.3953	90.0027	°	Spot	Velocity Angle	8	1000000048	279
101.186	11.1835	90.0027	°	Spot	Velocity Angle	8	1000000023	280
114.446	24.4436	90.0027	°	Spot	Velocity Angle	8	1000000025	281
142.484	52.4812	90.0027	°	Spot	Velocity Angle	8	1000000026	282
80.0289	9.9737	90.0027	°	Spot	Velocity Angle	8	1000000027	283
91.8765	1.87383	90.0027	°	Spot	Velocity Angle	8	1000000028	284
149.554	120.454	90.0027	°	Spot	Velocity Angle	8	1000000029	285
11.4865	78.5162	90.0027	°	Spot	Velocity Angle	8	1000000049	286
7.43639	82.5662	90.0027	°	Spot	Velocity Angle	8	1000000041	287
26.7802	63.2224	90.0027	°	Spot	Velocity Angle	9	1000000050	288
88.2218	178.224	90.0027	°	Spot	Velocity Angle	9	1000000000	289
102.736	12.733	90.0027	°	Spot	Velocity Angle	9	1000000045	290
51.0132	38.9894	90.0027	°	Spot	Velocity Angle	9	1000000034	291
50.4588	140.461	90.0027	°	Spot	Velocity Angle	9	1000000042	292
95.4991	5.49646	90.0027	°	Spot	Velocity Angle	9	1000000002	293
31.8604	121.863	90.0027	°	Spot	Velocity Angle	9	1000000004	294
33.8307	123.833	90.0027	°	Spot	Velocity Angle	9	1000000005	295
84.9379	5.06476	90.0027	°	Spot	Velocity Angle	9	1000000006	296
139.144	130.864	90.0027	°	Spot	Velocity Angle	9	1000000036	297
112.155	22.1523	90.0027	°	Spot	Velocity Angle	9	1000000007	298
83.6632	6.33942	90.0027	°	Spot	Velocity Angle	9	1000000009	299
110.18	20.1775	90.0027	°	Spot	Velocity Angle	9	1000000010	300
116.935	26.9328	90.0027	°	Spot	Velocity Angle	9	1000000011	301
15.6209	74.3817	90.0027	°	Spot	Velocity Angle	9	1000000008	302
164.857	105.151	90.0027	°	Spot	Velocity Angle	9	1000000046	303
54.6478	35.3549	90.0027	°	Spot	Velocity Angle	9	1000000013	304
169.604	100.404	90.0027	°	Spot	Velocity Angle	9	1000000030	305
105.364	15.3609	90.0027	°	Spot	Velocity Angle	9	1000000037	306
25.307	115.31	90.0027	°	Spot	Velocity Angle	9	1000000015	307
68.7365	21.2661	90.0027	°	Spot	Velocity Angle	9	1000000043	308
10.7686	79.234	90.0027	°	Spot	Velocity Angle	9	1000000038	309
55.1928	34.8099	90.0027	°	Spot	Velocity Angle	9	1000000031	310
149.164	59.1612	90.0027	°	Spot	Velocity Angle	9	1000000039	311
176.152	86.1497	90.0027	°	Spot	Velocity Angle	9	1000000016	312
64.6948	154.697	90.0027	°	Spot	Velocity Angle	9	1000000040	313
33.2924	56.7102	90.0027	°	Spot	Velocity Angle	9	1000000017	314
53.807	143.81	90.0027	°	Spot	Velocity Angle	9	1000000019	315
73.3818	163.384	90.0027	°	Spot	Velocity Angle	9	1000000018	316
178.751	91.2568	90.0027	°	Spot	Velocity Angle	9	1000000051	317
33.0788	123.081	90.0027	°	Spot	Velocity Angle	9	1000000047	318
69.0737	20.929	90.0027	°	Spot	Velocity Angle	9	1000000044	319
9.81298	80.1896	90.0027	°	Spot	Velocity Angle	9	1000000020	320
167.529	102.479	90.0027	°	Spot	Velocity Angle	9	1000000021	321
66.5015	156.504	90.0027	°	Spot	Velocity Angle	9	1000000033	322
98.2414	8.23876	90.0027	°	Spot	Velocity Angle	9	1000000022	323
71.2425	161.245	90.0027	°	Spot	Velocity Angle	9	1000000052	324
32.9907	57.012	90.0027	°	Spot	Velocity Angle	9	1000000048	325
110.805	20.8028	90.0027	°	Spot	Velocity Angle	9	1000000023	326
35.0138	125.016	90.0027	°	Spot	Velocity Angle	9	1000000024	327
84.2614	5.74122	90.0027	°	Spot	Velocity Angle	9	1000000025	328
160.102	70.0997	90.0027	°	Spot	Velocity Angle	9	1000000026	329
170.206	80.2032	90.0027	°	Spot	Velocity Angle	9	1000000028	330
89.5466	179.549	90.0027	°	Spot	Velocity Angle	9	1000000029	331
14.1249	75.8778	90.0027	°	Spot	Velocity Angle	9	1000000041	332
169.87	100.138	90.0027	°	Spot	Velocity Angle	10	1000000053	333
111.657	158.351	90.0027	°	Spot	Velocity Angle	10	1000000000	334
99.3339	9.33124	90.0027	°	Spot	Velocity Angle	10	1000000045	335
108.523	18.5208	90.0027	°	Spot	Velocity Angle	10	1000000001	336
167.149	102.859	90.0027	°	Spot	Velocity Angle	10	1000000034	337
16.4609	73.5418	90.0027	°	Spot	Velocity Angle	10	1000000042	338
48.618	41.3846	90.0027	°	Spot	Velocity Angle	10	1000000002	339
138.104	48.1011	90.0027	°	Spot	Velocity Angle	10	1000000054	340
121.346	148.662	90.0027	°	Spot	Velocity Angle	10	1000000004	341
18.3819	71.6207	90.0027	°	Spot	Velocity Angle	10	1000000005	342
78.1732	168.176	90.0027	°	Spot	Velocity Angle	10	1000000003	343
44.415	45.5876	90.0027	°	Spot	Velocity Angle	10	1000000036	344
74.1554	15.8473	90.0027	°	Spot	Velocity Angle	10	1000000007	345
161.055	71.0521	90.0027	°	Spot	Velocity Angle	10	1000000009	346
162.74	107.268	90.0027	°	Spot	Velocity Angle	10	1000000010	347
139.556	49.5531	90.0027	°	Spot	Velocity Angle	10	1000000008	348
175.505	85.502	90.0027	°	Spot	Velocity Angle	10	1000000011	349
128.762	38.7593	90.0027	°	Spot	Velocity Angle	10	1000000012	350
103.278	166.73	90.0027	°	Spot	Velocity Angle	10	1000000046	351
85.5826	4.42005	90.0027	°	Spot	Velocity Angle	10	1000000013	352
86.4363	3.56633	90.0027	°	Spot	Velocity Angle	10	1000000030	353
142.697	52.6946	90.0027	°	Spot	Velocity Angle	10	1000000035	354
124.412	145.596	90.0027	°	Spot	Velocity Angle	10	1000000014	355
50.8145	39.1882	90.0027	°	Spot	Velocity Angle	10	1000000037	356
88.5025	1.50016	90.0027	°	Spot	Velocity Angle	10	1000000055	357
50.3309	39.6718	90.0027	°	Spot	Velocity Angle	10	1000000038	358
86.7128	3.28984	90.0027	°	Spot	Velocity Angle	10	1000000043	359
114.691	24.6885	90.0027	°	Spot	Velocity Angle	10	1000000031	360
122.421	32.4185	90.0027	°	Spot	Velocity Angle	10	1000000039	361
29.4219	60.5808	90.0027	°	Spot	Velocity Angle	10	1000000032	362
42.0801	47.9226	90.0027	°	Spot	Velocity Angle	10	1000000016	363
8.25184	81.7508	90.0027	°	Spot	Velocity Angle	10	1000000056	364
169.242	79.2394	90.0027	°	Spot	Velocity Angle	10	1000000040	365
29.6831	119.686	90.0027	°	Spot	Velocity Angle	10	1000000017	366
117.382	152.626	90.0027	°	Spot	Velocity Angle	10	1000000018	367
129.243	39.24	90.0027	°	Spot	Velocity Angle	10	1000000019	368
154.886	115.122	90.0027	°	Spot	Velocity Angle	10	1000000051	369
80.5242	170.527	90.0027	°	Spot	Velocity Angle	10	1000000047	370
13.9675	76.0352	90.0027	°	Spot	Velocity Angle	10	1000000044	371
154.046	115.962	90.0027	°	Spot	Velocity Angle	10	1000000020	372
119.236	150.772	90.0027	°	Spot	Velocity Angle	10	1000000021	373
25.0084	115.011	90.0027	°	Spot	Velocity Angle	10	1000000033	374
164.113	74.11	90.0027	°	Spot	Velocity Angle	10	1000000022	375
153.789	63.7865	90.0027	°	Spot	Velocity Angle	10	1000000057	376
14.3366	104.339	90.0027	°	Spot	Velocity Angle	10	1000000052	377
152.628	62.6252	90.0027	°	Spot	Velocity Angle	10	1000000023	378
76.6381	13.3645	90.0027	°	Spot	Velocity Angle	10	1000000024	379
47.6522	42.3505	90.0027	°	Spot	Velocity Angle	10	1000000025	380
8.7383	98.7409	90.0027	°	Spot	Velocity Angle	10	1000000027	381
95.8748	174.133	90.0027	°	Spot	Velocity Angle	10	1000000026	382
104.076	165.932	90.0027	°	Spot	Velocity Angle	10	1000000028	383
57.2721	147.275	90.0027	°	Spot	Velocity Angle	10	1000000029	384
10.888	79.1146	90.0027	°	Spot	Velocity Angle	10	1000000049	385
10.1808	79.8219	90.0027	°	Spot	Velocity Angle	10	1000000041	386
178.622	88.6198	90.0027	°	Spot	Velocity Angle	11	1000000053	387
13.2987	76.7039	90.0027	°	Spot	Velocity Angle	11	1000000050	388
130.564	139.444	90.0027	°	Spot	Velocity Angle	11	1000000000	389
69.9759	20.0268	90.0027	°	Spot	Velocity Angle	11	1000000045	390
104.627	14.6247	90.0027	°	Spot	Velocity Angle	11	1000000001	391
69.9392	20.0634	90.0027	°	Spot	Velocity Angle	11	1000000058	392
48.6182	138.621	90.0027	°	Spot	Velocity Angle	11	1000000034	393
46.2158	136.218	90.0027	°	Spot	Velocity Angle	11	1000000002	394
144.789	54.7868	90.0027	°	Spot	Velocity Angle	11	1000000054	395
153.968	116.04	90.0027	°	Spot	Velocity Angle	11	1000000004	396
35.0589	125.062	90.0027	°	Spot	Velocity Angle	11	1000000003	397
133.094	43.0918	90.0027	°	Spot	Velocity Angle	11	1000000006	398
40.7009	130.704	90.0027	°	Spot	Velocity Angle	11	1000000036	399
91.2085	178.8	90.0027	°	Spot	Velocity Angle	11	1000000007	400
134.441	44.4388	90.0027	°	Spot	Velocity Angle	11	1000000009	401
30.4703	120.473	90.0027	°	Spot	Velocity Angle	11	1000000010	402
38.7717	128.774	90.0027	°	Spot	Velocity Angle	11	1000000011	403
16.5678	73.4348	90.0027	°	Spot	Velocity Angle	11	1000000008	404
145.593	55.5906	90.0027	°	Spot	Velocity Angle	11	1000000012	405
120.846	149.162	90.0027	°	Spot	Velocity Angle	11	1000000046	406
155.152	65.1493	90.0027	°	Spot	Velocity Angle	11	1000000013	407
39.0282	129.031	90.0027	°	Spot	Velocity Angle	11	1000000030	408
37.9097	127.912	90.0027	°	Spot	Velocity Angle	11	1000000035	409
87.0066	177.009	90.0027	°	Spot	Velocity Angle	11	1000000015	410
66.0997	23.903	90.0027	°	Spot	Velocity Angle	11	1000000037	411
179.388	89.3857	90.0027	°	Spot	Velocity Angle	11	1000000043	412
107.459	17.4566	90.0027	°	Spot	Velocity Angle	11	1000000038	413
95.0072	175.001	90.0027	°	Spot	Velocity Angle	11	1000000031	414
134.743	44.74	90.0027	°	Spot	Velocity Angle	11	1000000039	415
13.4731	103.476	90.0027	°	Spot	Velocity Angle	11	1000000016	416
61.6161	151.619	90.0027	°	Spot	Velocity Angle	11	1000000056	417
115.9	154.108	90.0027	°	Spot	Velocity Angle	11	1000000040	418
159.403	110.605	90.0027	°	Spot	Velocity Angle	11	1000000017	419
118.596	28.5932	90.0027	°	Spot	Velocity Angle	11	1000000018	420
101.298	11.2952	90.0027	°	Spot	Velocity Angle	11	1000000019	421
154.681	115.327	90.0027	°	Spot	Velocity Angle	11	1000000051	422
70.3891	19.6135	90.0027	°	Spot	Velocity Angle	11	1000000047	423
145.01	124.998	90.0027	°	Spot	Velocity Angle	11	1000000020	424
151.21	118.798	90.0027	°	Spot	Velocity Angle	11	1000000044	425
19.1846	109.187	90.0027	°	Spot	Velocity Angle	11	1000000021	426
38.5596	51.4431	90.0027	°	Spot	Velocity Angle	11	1000000033	427
92.8348	177.173	90.0027	°	Spot	Velocity Angle	11	1000000022	428
32.6264	122.629	90.0027	°	Spot	Velocity Angle	11	1000000052	429
150.596	60.5936	90.0027	°	Spot	Velocity Angle	11	1000000057	430
25.6203	64.3824	90.0027	°	Spot	Velocity Angle	11	1000000048	431
128.301	38.298	90.0027	°	Spot	Velocity Angle	11	1000000024	432
59.2828	149.285	90.0027	°	Spot	Velocity Angle	11	1000000026	433
47.3428	42.6599	90.0027	°	Spot	Velocity Angle	11	1000000025	434
45.992	44.0107	90.0027	°	Spot	Velocity Angle	11	1000000027	435
142.382	127.626	90.0027	°	Spot	Velocity Angle	11	1000000028	436
94.7089	175.299	90.0027	°	Spot	Velocity Angle	11	1000000029	437
43.8335	133.836	90.0027	°	Spot	Velocity Angle	11	1000000049	438
161.392	108.616	90.0027	°	Spot	Velocity Angle	11	1000000041	439
5.08218	84.9205	90.0027	°	Spot	Velocity Angle	12	1000000053	440
49.5161	139.519	90.0027	°	Spot	Velocity Angle	12	1000000050	441
32.2881	57.7146	90.0027	°	Spot	Velocity Angle	12	1000000045	442
37.0025	127.005	90.0027	°	Spot	Velocity Angle	12	1000000001	443
128.686	38.6828	90.0027	°	Spot	Velocity Angle	12	1000000058	444
38.2028	128.206	90.0027	°	Spot	Velocity Angle	12	1000000034	445
59.1458	30.8568	90.0027	°	Spot	Velocity Angle	12	1000000059	446
58.8153	31.1873	90.0027	°	Spot	Velocity Angle	12	1000000042	447
121.021	31.0182	90.0027	°	Spot	Velocity Angle	12	1000000002	448
116.13	153.878	90.0027	°	Spot	Velocity Angle	12	1000000054	449
48.5409	138.544	90.0027	°	Spot	Velocity Angle	12	1000000003	450
34.5421	55.4606	90.0027	°	Spot	Velocity Angle	12	1000000005	451
48.1394	138.142	90.0027	°	Spot	Velocity Angle	12	1000000036	452
67.3636	157.366	90.0027	°	Spot	Velocity Angle	12	1000000007	453
18.8482	71.1545	90.0027	°	Spot	Velocity Angle	12	1000000009	454
38.192	128.195	90.0027	°	Spot	Velocity Angle	12	1000000010	455
6.04836	96.051	90.0027	°	Spot	Velocity Angle	12	1000000011	456
40.4315	49.5712	90.0027	°	Spot	Velocity Angle	12	1000000008	457
44.9638	134.966	90.0027	°	Spot	Velocity Angle	12	1000000012	458
139.02	49.0177	90.0027	°	Spot	Velocity Angle	12	1000000046	459
174.634	95.3742	90.0027	°	Spot	Velocity Angle	12	1000000060	460
114.643	24.6399	90.0027	°	Spot	Velocity Angle	12	1000000061	461
168.034	101.974	90.0027	°	Spot	Velocity Angle	12	1000000013	462
62.9933	152.996	90.0027	°	Spot	Velocity Angle	12	1000000030	463
75.7715	165.774	90.0027	°	Spot	Velocity Angle	12	1000000035	464
88.6323	178.635	90.0027	°	Spot	Velocity Angle	12	1000000014	465
100.404	169.604	90.0027	°	Spot	Velocity Angle	12	1000000015	466
92.2184	2.21574	90.0027	°	Spot	Velocity Angle	12	1000000062	467
153.25	116.758	90.0027	°	Spot	Velocity Angle	12	1000000037	468
65.768	24.2347	90.0027	°	Spot	Velocity Angle	12	1000000055	469
28.774	118.777	90.0027	°	Spot	Velocity Angle	12	1000000043	470
101.786	168.222	90.0027	°	Spot	Velocity Angle	12	1000000031	471
130.091	139.917	90.0027	°	Spot	Velocity Angle	12	1000000056	472
100.438	169.57	90.0027	°	Spot	Velocity Angle	12	1000000039	473
13.7371	76.2656	90.0027	°	Spot	Velocity Angle	12	1000000032	474
59.2391	149.242	90.0027	°	Spot	Velocity Angle	12	1000000016	475
152.347	62.3447	90.0027	°	Spot	Velocity Angle	12	1000000017	476
16.6065	73.3961	90.0027	°	Spot	Velocity Angle	12	1000000019	477
78.1371	11.8655	90.0027	°	Spot	Velocity Angle	12	1000000018	478
27.3132	62.6894	90.0027	°	Spot	Velocity Angle	12	1000000051	479
31.5162	58.4865	90.0027	°	Spot	Velocity Angle	12	1000000047	480
166.175	76.172	90.0027	°	Spot	Velocity Angle	12	1000000044	481
31.6744	58.3283	90.0027	°	Spot	Velocity Angle	12	1000000020	482
38.4108	51.5918	90.0027	°	Spot	Velocity Angle	12	1000000021	483
132.975	42.9721	90.0027	°	Spot	Velocity Angle	12	1000000033	484
141.075	128.933	90.0027	°	Spot	Velocity Angle	12	1000000022	485
69.8295	159.832	90.0027	°	Spot	Velocity Angle	12	1000000052	486
160.761	70.7585	90.0027	°	Spot	Velocity Angle	12	1000000057	487
113.085	156.923	90.0027	°	Spot	Velocity Angle	12	1000000048	488
26.1946	116.197	90.0027	°	Spot	Velocity Angle	12	1000000023	489
147.844	122.164	90.0027	°	Spot	Velocity Angle	12	1000000024	490
133.797	43.794	90.0027	°	Spot	Velocity Angle	12	1000000026	491
166.108	103.9	90.0027	°	Spot	Velocity Angle	12	1000000025	492
4.97889	94.9816	90.0027	°	Spot	Velocity Angle	12	1000000027	493
178.496	88.4929	90.0027	°	Spot	Velocity Angle	12	1000000028	494
47.6824	42.3203	90.0027	°	Spot	Velocity Angle	12	1000000029	495
22.0485	112.051	90.0027	°	Spot	Velocity Angle	12	1000000049	496
169.405	100.603	90.0027	°	Spot	Velocity Angle	12	1000000041	497
78.7938	168.796	90.0027	°	Spot	Velocity Angle	13	1000000053	498
127.724	142.284	90.0027	°	Spot	Velocity Angle	13	1000000050	499
103.124	13.1209	90.0027	°	Spot	Velocity Angle	13	1000000045	500
67.8919	157.895	90.0027	°	Spot	Velocity Angle	13	1000000001	501
121.987	148.021	90.0027	°	Spot	Velocity Angle	13	1000000058	502
40.8873	49.1154	90.0027	°	Spot	Velocity Angle	13	1000000034	503
60.1728	29.8299	90.0027	°	Spot	Velocity Angle	13	1000000059	504
34.4912	55.5114	90.0027	°	Spot	Velocity Angle	13	1000000042	505
36.9565	126.959	90.0027	°	Spot	Velocity Angle	13	1000000002	506
20.3708	110.373	90.0027	°	Spot	Velocity Angle	13	1000000004	507
47.0332	137.036	90.0027	°	Spot	Velocity Angle	13	1000000003	508
142.464	52.4614	90.0027	°	Spot	Velocity Angle	13	1000000036	509
37.6017	52.4009	90.0027	°	Spot	Velocity Angle	13	1000000005	510
130.532	139.476	90.0027	°	Spot	Velocity Angle	13	1000000006	511
47.0828	137.085	90.0027	°	Spot	Velocity Angle	13	1000000007	512
46.0645	136.067	90.0027	°	Spot	Velocity Angle	13	1000000009	513
156.976	113.032	90.0027	°	Spot	Velocity Angle	13	1000000010	514
61.7951	151.798	90.0027	°	Spot	Velocity Angle	13	1000000012	515
51.5901	38.4126	90.0027	°	Spot	Velocity Angle	13	1000000008	516
159.651	69.6484	90.0027	°	Spot	Velocity Angle	13	1000000060	517
64.4217	25.5809	90.0027	°	Spot	Velocity Angle	13	1000000046	518
117.099	27.096	90.0027	°	Spot	Velocity Angle	13	1000000061	519
125.94	144.068	90.0027	°	Spot	Velocity Angle	13	1000000013	520
92.7302	177.278	90.0027	°	Spot	Velocity Angle	13	1000000035	521
127.975	37.9719	90.0027	°	Spot	Velocity Angle	13	1000000030	522
160.766	70.7635	90.0027	°	Spot	Velocity Angle	13	1000000014	523
116.907	153.101	90.0027	°	Spot	Velocity Angle	13	1000000015	524
100.284	10.2815	90.0027	°	Spot	Velocity Angle	13	1000000037	525
129.352	39.3497	90.0027	°	Spot	Velocity Angle	13	1000000062	526
75.4241	165.427	90.0027	°	Spot	Velocity Angle	13	1000000055	527
2.17247	92.1751	90.0027	°	Spot	Velocity Angle	13	1000000043	528
153.889	63.8866	90.0027	°	Spot	Velocity Angle	13	1000000038	529
164.039	105.969	90.0027	°	Spot	Velocity Angle	13	1000000063	530
151.853	118.155	90.0027	°	Spot	Velocity Angle	13	1000000031	531
109.214	160.794	90.0027	°	Spot	Velocity Angle	13	1000000039	532
69.7045	159.707	90.0027	°	Spot	Velocity Angle	13	1000000016	533
136.56	46.5574	90.0027	°	Spot	Velocity Angle	13	1000000056	534
73.262	163.265	90.0027	°	Spot	Velocity Angle	13	1000000032	535
18.8367	108.839	90.0027	°	Spot	Velocity Angle	13	1000000040	536
87.9296	2.07308	90.0027	°	Spot	Velocity Angle	13	1000000017	537
26.7479	63.2547	90.0027	°	Spot	Velocity Angle	13	1000000018	538
58.2471	31.7556	90.0027	°	Spot	Velocity Angle	13	1000000019	539
65.4489	155.452	90.0027	°	Spot	Velocity Angle	13	1000000051	540
62.2194	152.222	90.0027	°	Spot	Velocity Angle	13	1000000047	541
22.1622	67.8404	90.0027	°	Spot	Velocity Angle	13	1000000044	542
80.2055	170.208	90.0027	°	Spot	Velocity Angle	13	1000000020	543
71.5814	161.584	90.0027	°	Spot	Velocity Angle	13	1000000021	544
145.291	124.717	90.0027	°	Spot	Velocity Angle	13	1000000033	545
83.1628	6.83983	90.0027	°	Spot	Velocity Angle	13	1000000022	546
76.0187	166.021	90.0027	°	Spot	Velocity Angle	13	1000000052	547
78.4575	168.46	90.0027	°	Spot	Velocity Angle	13	1000000057	548
115.225	154.783	90.0027	°	Spot	Velocity Angle	13	1000000048	549
14.8601	75.1426	90.0027	°	Spot	Velocity Angle	13	1000000023	550
169.129	100.879	90.0027	°	Spot	Velocity Angle	13	1000000025	551
90.7285	179.28	90.0027	°	Spot	Velocity Angle	13	1000000027	552
162.083	72.0808	90.0027	°	Spot	Velocity Angle	13	1000000026	553
7.79866	82.204	90.0027	°	Spot	Velocity Angle	13	1000000028	554
80.7107	9.29191	90.0027	°	Spot	Velocity Angle	13	1000000029	555
83.7897	6.21299	90.0027	°	Spot	Velocity Angle	13	1000000049	556
41.7385	48.2642	90.0027	°	Spot	Velocity Angle	13	1000000041	557
18.58	71.4227	90.0027	°	Spot	Velocity Angle	14	1000000053	558
67.8593	157.862	90.0027	°	Spot	Velocity Angle	14	1000000050	559
67.5442	22.4585	90.0027	°	Spot	Velocity Angle	14	1000000001	560
15.1694	74.8333	90.0027	°	Spot	Velocity Angle	14	1000000058	561
92.5529	2.55037	90.0027	°	Spot	Velocity Angle	14	1000000034	562
29.4774	60.5253	90.0027	°	Spot	Velocity Angle	14	1000000059	563
57.2401	32.7626	90.0027	°	Spot	Velocity Angle	14	1000000042	564
94.1634	175.845	90.0027	°	Spot	Velocity Angle	14	1000000002	565
84.7889	174.792	90.0027	°	Spot	Velocity Angle	14	1000000054	566
91.0858	1.08303	90.0027	°	Spot	Velocity Angle	14	1000000004	567
17.2249	72.7777	90.0027	°	Spot	Velocity Angle	14	1000000003	568
132.09	42.087	90.0027	°	Spot	Velocity Angle	14	1000000005	569
150.136	119.872	90.0027	°	Spot	Velocity Angle	14	1000000036	570
103.872	166.136	90.0027	°	Spot	Velocity Angle	14	1000000007	571
38.1489	51.8538	90.0027	°	Spot	Velocity Angle	14	1000000009	572
52.6632	37.3395	90.0027	°	Spot	Velocity Angle	14	1000000010	573
83.222	6.78067	90.0027	°	Spot	Velocity Angle	14	1000000012	574
12.1802	77.8225	90.0027	°	Spot	Velocity Angle	14	1000000046	575
171.024	81.0218	90.0027	°	Spot	Velocity Angle	14	1000000060	576
125.391	35.3887	90.0027	°	Spot	Velocity Angle	14	1000000061	577
6.81687	83.1858	90.0027	°	Spot	Velocity Angle	14	1000000013	578
99.1321	9.12941	90.0027	°	Spot	Velocity Angle	14	1000000035	579
138.98	48.9778	90.0027	°	Spot	Velocity Angle	14	1000000030	580
157.741	67.7384	90.0027	°	Spot	Velocity Angle	14	1000000015	581
46.7601	136.763	90.0027	°	Spot	Velocity Angle	14	1000000037	582
157.815	112.193	90.0027	°	Spot	Velocity Angle	14	1000000062	583
89.1168	0.886054	90.0027	°	Spot	Velocity Angle	14	1000000043	584
112.18	157.828	90.0027	°	Spot	Velocity Angle	14	1000000038	585
150.755	119.253	90.0027	°	Spot	Velocity Angle	14	1000000063	586
167.914	77.9113	90.0027	°	Spot	Velocity Angle	14	1000000039	587
93.4312	176.577	90.0027	°	Spot	Velocity Angle	14	1000000032	588
30.5738	59.4288	90.0027	°	Spot	Velocity Angle	14	1000000016	589
113.808	23.8049	90.0027	°	Spot	Velocity Angle	14	1000000056	590
151.228	61.2257	90.0027	°	Spot	Velocity Angle	14	1000000040	591
104.708	165.3	90.0027	°	Spot	Velocity Angle	14	1000000017	592
68.4818	21.5209	90.0027	°	Spot	Velocity Angle	14	1000000018	593
70.8139	160.817	90.0027	°	Spot	Velocity Angle	14	1000000019	594
157.388	67.3852	90.0027	°	Spot	Velocity Angle	14	1000000051	595
151.429	118.579	90.0027	°	Spot	Velocity Angle	14	1000000047	596
107.004	163.004	90.0027	°	Spot	Velocity Angle	14	1000000020	597
21.5083	111.511	90.0027	°	Spot	Velocity Angle	14	1000000044	598
73.2577	163.26	90.0027	°	Spot	Velocity Angle	14	1000000021	599
134.53	44.527	90.0027	°	Spot	Velocity Angle	14	1000000033	600
94.1719	175.836	90.0027	°	Spot	Velocity Angle	14	1000000052	601
39.7267	50.276	90.0027	°	Spot	Velocity Angle	14	1000000022	602
9.95072	80.052	90.0027	°	Spot	Velocity Angle	14	1000000057	603
28.9483	118.951	90.0027	°	Spot	Velocity Angle	14	1000000048	604
104.404	165.604	90.0027	°	Spot	Velocity Angle	14	1000000023	605
106.188	163.82	90.0027	°	Spot	Velocity Angle	14	1000000024	606
171.327	81.3245	90.0027	°	Spot	Velocity Angle	14	1000000027	607
168.469	101.539	90.0027	°	Spot	Velocity Angle	14	1000000026	608
19.9832	70.0194	90.0027	°	Spot	Velocity Angle	14	1000000028	609
100.305	169.703	90.0027	°	Spot	Velocity Angle	14	1000000064	610
170.846	80.8438	90.0027	°	Spot	Velocity Angle	14	1000000029	611
126.471	36.4681	90.0027	°	Spot	Velocity Angle	14	1000000049	612
0.209363	89.7938	90.0027	°	Spot	Velocity Angle	14	1000000041	613
105.599	15.5965	90.0027	°	Spot	Velocity Angle	15	1000000053	614
92.5507	177.457	90.0027	°	Spot	Velocity Angle	15	1000000050	615
84.4975	5.50511	90.0027	°	Spot	Velocity Angle	15	1000000045	616
41.1388	48.8638	90.0027	°	Spot	Velocity Angle	15	1000000001	617
96.8159	6.81325	90.0027	°	Spot	Velocity Angle	15	1000000058	618
102.492	12.4897	90.0027	°	Spot	Velocity Angle	15	1000000065	619
18.9955	108.998	90.0027	°	Spot	Velocity Angle	15	1000000059	620
3.19987	93.2025	90.0027	°	Spot	Velocity Angle	15	1000000042	621
46.7584	43.2443	90.0027	°	Spot	Velocity Angle	15	1000000054	622
48.6444	41.3582	90.0027	°	Spot	Velocity Angle	15	1000000003	623
134.024	44.0214	90.0027	°	Spot	Velocity Angle	15	1000000004	624
84.8094	5.1932	90.0027	°	Spot	Velocity Angle	15	1000000036	625
177.631	92.377	90.0027	°	Spot	Velocity Angle	15	1000000005	626
5.04826	84.9544	90.0027	°	Spot	Velocity Angle	15	1000000066	627
160.712	70.7094	90.0027	°	Spot	Velocity Angle	15	1000000009	628
82.5028	7.49982	90.0027	°	Spot	Velocity Angle	15	1000000067	629
100.52	10.517	90.0027	°	Spot	Velocity Angle	15	1000000010	630
84.9234	5.07925	90.0027	°	Spot	Velocity Angle	15	1000000012	631
169.538	79.5357	90.0027	°	Spot	Velocity Angle	15	1000000060	632
133.348	136.66	90.0027	°	Spot	Velocity Angle	15	1000000046	633
63.1452	153.148	90.0027	°	Spot	Velocity Angle	15	1000000068	634
69.4874	159.49	90.0027	°	Spot	Velocity Angle	15	1000000013	635
51.6062	38.3964	90.0027	°	Spot	Velocity Angle	15	1000000030	636
46.2929	136.296	90.0027	°	Spot	Velocity Angle	15	1000000014	637
94.3128	4.31015	90.0027	°	Spot	Velocity Angle	15	1000000035	638
166.986	76.9836	90.0027	°	Spot	Velocity Angle	15	1000000015	639
33.2627	123.265	90.0027	°	Spot	Velocity Angle	15	1000000037	640
148.636	121.372	90.0027	°	Spot	Velocity Angle	15	1000000062	641
109.49	160.518	90.0027	°	Spot	Velocity Angle	15	1000000055	642
154.924	115.084	90.0027	°	Spot	Velocity Angle	15	1000000038	643
96.2046	6.20194	90.0027	°	Spot	Velocity Angle	15	1000000043	644
90.8542	179.154	90.0027	°	Spot	Velocity Angle	15	1000000063	645
91.435	1.43235	90.0027	°	Spot	Velocity Angle	15	1000000039	646
54.8168	35.1859	90.0027	°	Spot	Velocity Angle	15	1000000016	647
172.278	97.7302	90.0027	°	Spot	Velocity Angle	15	1000000040	648
118.782	151.226	90.0027	°	Spot	Velocity Angle	15	1000000017	649
143.799	53.7965	90.0027	°	Spot	Velocity Angle	15	1000000019	650
114.717	24.7143	90.0027	°	Spot	Velocity Angle	15	1000000018	651
112.914	22.9118	90.0027	°	Spot	Velocity Angle	15	1000000051	652
162.653	72.6503	90.0027	°	Spot	Velocity Angle	15	1000000047	653
134.119	44.116	90.0027	°	Spot	Velocity Angle	15	1000000020	654
177.013	87.0107	90.0027	°	Spot	Velocity Angle	15	1000000044	655
92.7987	2.79605	90.0027	°	Spot	Velocity Angle	15	1000000021	656
26.7586	63.244	90.0027	°	Spot	Velocity Angle	15	1000000033	657
104.204	165.804	90.0027	°	Spot	Velocity Angle	15	1000000022	658
151.563	61.5604	90.0027	°	Spot	Velocity Angle	15	1000000052	659
10.3265	79.6761	90.0027	°	Spot	Velocity Angle	15	1000000048	660
113.669	23.6661	90.0027	°	Spot	Velocity Angle	15	1000000057	661
90.1421	179.865	90.0027	°	Spot	Velocity Angle	15	1000000023	662
105.723	15.7205	90.0027	°	Spot	Velocity Angle	15	1000000024	663
115.744	154.264	90.0027	°	Spot	Velocity Angle	15	1000000026	664
93.7462	3.74356	90.0027	°	Spot	Velocity Angle	15	1000000027	665
163.914	106.094	90.0027	°	Spot	Velocity Angle	15	1000000028	666
27.5664	117.569	90.0027	°	Spot	Velocity Angle	15	1000000064	667
161.31	108.698	90.0027	°	Spot	Velocity Angle	15	1000000029	668
38.2961	128.299	90.0027	°	Spot	Velocity Angle	15	1000000049	669
154.839	64.836	90.0027	°	Spot	Velocity Angle	15	1000000041	670
143.933	53.9299	90.0027	°	Spot	Velocity Angle	16	1000000053	671
100.564	169.443	90.0027	°	Spot	Velocity Angle	16	1000000050	672
122.523	32.5207	90.0027	°	Spot	Velocity Angle	16	1000000001	673
100.384	169.624	90.0027	°	Spot	Velocity Angle	16	1000000058	674
104.772	14.7694	90.0027	°	Spot	Velocity Angle	16	1000000065	675
126.034	143.974	90.0027	°	Spot	Velocity Angle	16	1000000059	676
102.466	167.542	90.0027	°	Spot	Velocity Angle	16	1000000042	677
118.32	28.3176	90.0027	°	Spot	Velocity Angle	16	1000000003	678
114.763	24.7608	90.0027	°	Spot	Velocity Angle	16	1000000004	679
22.1684	112.171	90.0027	°	Spot	Velocity Angle	16	1000000005	680
89.0325	0.970182	90.0027	°	Spot	Velocity Angle	16	1000000036	681
23.0085	66.9942	90.0027	°	Spot	Velocity Angle	16	1000000066	682
95.5622	174.446	90.0027	°	Spot	Velocity Angle	16	1000000069	683
155.717	114.291	90.0027	°	Spot	Velocity Angle	16	1000000009	684
161.314	71.3114	90.0027	°	Spot	Velocity Angle	16	1000000010	685
77.8283	12.1744	90.0027	°	Spot	Velocity Angle	16	1000000067	686
69.1356	20.8671	90.0027	°	Spot	Velocity Angle	16	1000000012	687
161.701	108.307	90.0027	°	Spot	Velocity Angle	16	1000000046	688
101.534	11.531	90.0027	°	Spot	Velocity Angle	16	1000000060	689
36.053	126.056	90.0027	°	Spot	Velocity Angle	16	1000000068	690
84.8362	5.1665	90.0027	°	Spot	Velocity Angle	16	1000000061	691
90.9331	179.075	90.0027	°	Spot	Velocity Angle	16	1000000013	692
95.6586	5.65599	90.0027	°	Spot	Velocity Angle	16	1000000030	693
130.045	139.963	90.0027	°	Spot	Velocity Angle	16	1000000055	694
6.33128	96.3339	90.0027	°	Spot	Velocity Angle	16	1000000037	695
151.145	61.1425	90.0027	°	Spot	Velocity Angle	16	1000000062	696
173.195	83.1926	90.0027	°	Spot	Velocity Angle	16	1000000038	697
18.6534	108.656	90.0027	°	Spot	Velocity Angle	16	1000000043	698
167.424	102.584	90.0027	°	Spot	Velocity Angle	16	1000000070	699
129.385	39.3826	90.0027	°	Spot	Velocity Angle	16	1000000039	700
71.633	18.3697	90.0027	°	Spot	Velocity Angle	16	1000000056	701
48.9716	138.974	90.0027	°	Spot	Velocity Angle	16	1000000040	702
54.5855	35.4171	90.0027	°	Spot	Velocity Angle	16	1000000016	703
35.7672	54.2355	90.0027	°	Spot	Velocity Angle	16	1000000017	704
130.042	139.966	90.0027	°	Spot	Velocity Angle	16	1000000018	705
110.867	20.8645	90.0027	°	Spot	Velocity Angle	16	1000000019	706
31.6461	58.3566	90.0027	°	Spot	Velocity Angle	16	1000000051	707
34.5371	124.54	90.0027	°	Spot	Velocity Angle	16	1000000047	708
60.0097	29.993	90.0027	°	Spot	Velocity Angle	16	1000000020	709
157.979	112.029	90.0027	°	Spot	Velocity Angle	16	1000000044	710
111.048	21.0458	90.0027	°	Spot	Velocity Angle	16	1000000021	711
32.1173	57.8854	90.0027	°	Spot	Velocity Angle	16	1000000033	712
115.555	25.5522	90.0027	°	Spot	Velocity Angle	16	1000000022	713
150.541	60.5385	90.0027	°	Spot	Velocity Angle	16	1000000052	714
131.069	41.0664	90.0027	°	Spot	Velocity Angle	16	1000000057	715
76.5057	13.4969	90.0027	°	Spot	Velocity Angle	16	1000000048	716
14.8118	104.814	90.0027	°	Spot	Velocity Angle	16	1000000023	717
33.5557	56.447	90.0027	°	Spot	Velocity Angle	16	1000000071	718
101.825	11.8222	90.0027	°	Spot	Velocity Angle	16	1000000072	719
127.919	37.9165	90.0027	°	Spot	Velocity Angle	16	1000000024	720
118.398	28.3953	90.0027	°	Spot	Velocity Angle	16	1000000028	721
32.0753	57.9273	90.0027	°	Spot	Velocity Angle	16	1000000064	722
50.2103	140.213	90.0027	°	Spot	Velocity Angle	16	1000000029	723
153.524	63.5211	90.0027	°	Spot	Velocity Angle	16	1000000049	724
48.8573	41.1454	90.0027	°	Spot	Velocity Angle	16	1000000041	725
65.8412	24.1614	90.0027	°	Spot	Velocity Angle	17	1000000053	726
28.8246	61.1781	90.0027	°	Spot	Velocity Angle	17	1000000050	727
92.9669	177.041	90.0027	°	Spot	Velocity Angle	17	1000000045	728
174.868	95.14	90.0027	°	Spot	Velocity Angle	17	1000000001	729
52.3931	37.6095	90.0027	°	Spot	Velocity Angle	17	1000000058	730
105.298	15.295	90.0027	°	Spot	Velocity Angle	17	1000000065	731
141.109	51.106	90.0027	°	Spot	Velocity Angle	17	1000000059	732
36.6695	53.3332	90.0027	°	Spot	Velocity Angle	17	1000000073	733
83.5968	173.599	90.0027	°	Spot	Velocity Angle	17	1000000042	734
65.7732	24.2295	90.0027	°	Spot	Velocity Angle	17	1000000074	735
64.3306	25.6721	90.0027	°	Spot	Velocity Angle	17	1000000054	736
80.3022	9.70051	90.0027	°	Spot	Velocity Angle	17	1000000003	737
24.6408	65.3619	90.0027	°	Spot	Velocity Angle	17	1000000005	738
98.6676	171.34	90.0027	°	Spot	Velocity Angle	17	1000000036	739
0.542862	90.5455	90.0027	°	Spot	Velocity Angle	17	1000000066	740
59.1903	149.193	90.0027	°	Spot	Velocity Angle	17	1000000069	741
163.954	106.054	90.0027	°	Spot	Velocity Angle	17	1000000009	742
165.472	104.536	90.0027	°	Spot	Velocity Angle	17	1000000075	743
60.9227	29.08	90.0027	°	Spot	Velocity Angle	17	1000000067	744
125.236	144.771	90.0027	°	Spot	Velocity Angle	17	1000000012	745
44.9569	45.0457	90.0027	°	Spot	Velocity Angle	17	1000000046	746
50.5391	140.542	90.0027	°	Spot	Velocity Angle	17	1000000060	747
71.3109	161.314	90.0027	°	Spot	Velocity Angle	17	1000000068	748
59.1022	149.105	90.0027	°	Spot	Velocity Angle	17	1000000061	749
179.137	89.1348	90.0027	°	Spot	Velocity Angle	17	1000000030	750
106.531	16.5281	90.0027	°	Spot	Velocity Angle	17	1000000062	751
18.8538	108.856	90.0027	°	Spot	Velocity Angle	17	1000000043	752
70.7156	160.718	90.0027	°	Spot	Velocity Angle	17	1000000063	753
116.73	153.278	90.0027	°	Spot	Velocity Angle	17	1000000039	754
51.1951	141.198	90.0027	°	Spot	Velocity Angle	17	1000000056	755
29.5213	60.4814	90.0027	°	Spot	Velocity Angle	17	1000000016	756
3.81111	93.8137	90.0027	°	Spot	Velocity Angle	17	1000000076	757
63.7633	153.766	90.0027	°	Spot	Velocity Angle	17	1000000017	758
126.724	143.283	90.0027	°	Spot	Velocity Angle	17	1000000018	759
27.3304	117.333	90.0027	°	Spot	Velocity Angle	17	1000000051	760
85.2372	4.7654	90.0027	°	Spot	Velocity Angle	17	1000000047	761
59.9882	30.0144	90.0027	°	Spot	Velocity Angle	17	1000000044	762
19.9797	70.0229	90.0027	°	Spot	Velocity Angle	17	1000000020	763
37.8126	52.1901	90.0027	°	Spot	Velocity Angle	17	1000000021	764
62.68	27.3227	90.0027	°	Spot	Velocity Angle	17	1000000022	765
177.941	92.0668	90.0027	°	Spot	Velocity Angle	17	1000000033	766
140.492	129.516	90.0027	°	Spot	Velocity Angle	17	1000000052	767
121.338	31.3351	90.0027	°	Spot	Velocity Angle	17	1000000048	768
53.5485	36.4541	90.0027	°	Spot	Velocity Angle	17	1000000057	769
154.935	64.9322	90.0027	°	Spot	Velocity Angle	17	1000000023	770
55.0366	145.039	90.0027	°	Spot	Velocity Angle	17	1000000071	771
102.191	12.1883	90.0027	°	Spot	Velocity Angle	17	1000000072	772
19.9738	70.0288	90.0027	°	Spot	Velocity Angle	17	1000000024	773
179.569	90.4386	90.0027	°	Spot	Velocity Angle	17	1000000028	774
146.264	56.2618	90.0027	°	Spot	Velocity Angle	17	1000000064	775
98.8289	171.179	90.0027	°	Spot	Velocity Angle	17	1000000029	776
115.232	25.2297	90.0027	°	Spot	Velocity Angle	17	1000000049	777
13.2373	103.24	90.0027	°	Spot	Velocity Angle	17	1000000041	778
108.325	161.683	90.0027	°	Spot	Velocity Angle	18	1000000053	779
135.327	134.681	90.0027	°	Spot	Velocity Angle	18	1000000050	780
10.8174	79.1852	90.0027	°	Spot	Velocity Angle	18	1000000077	781
92.9967	2.99411	90.0027	°	Spot	Velocity Angle	18	1000000058	782
13.0818	103.084	90.0027	°	Spot	Velocity Angle	18	1000000065	783
27.2539	62.7487	90.0027	°	Spot	Velocity Angle	18	1000000078	784
34.4128	55.5898	90.0027	°	Spot	Velocity Angle	18	1000000073	785
104.223	165.785	90.0027	°	Spot	Velocity Angle	18	1000000079	786
141.382	51.3797	90.0027	°	Spot	Velocity Angle	18	1000000054	787
82.4491	172.452	90.0027	°	Spot	Velocity Angle	18	1000000074	788
166.965	103.043	90.0027	°	Spot	Velocity Angle	18	1000000003	789
87.0765	177.079	90.0027	°	Spot	Velocity Angle	18	1000000005	790
76.15	166.153	90.0027	°	Spot	Velocity Angle	18	1000000036	791
32.698	122.701	90.0027	°	Spot	Velocity Angle	18	1000000066	792
41.6611	131.664	90.0027	°	Spot	Velocity Angle	18	1000000009	793
178.869	88.8668	90.0027	°	Spot	Velocity Angle	18	1000000075	794
151.517	61.5139	90.0027	°	Spot	Velocity Angle	18	1000000010	795
97.6708	172.337	90.0027	°	Spot	Velocity Angle	18	1000000067	796
179.242	89.2391	90.0027	°	Spot	Velocity Angle	18	1000000012	797
141.45	51.4477	90.0027	°	Spot	Velocity Angle	18	1000000046	798
51.9061	141.909	90.0027	°	Spot	Velocity Angle	18	1000000060	799
42.621	132.624	90.0027	°	Spot	Velocity Angle	18	1000000061	800
130.139	139.869	90.0027	°	Spot	Velocity Angle	18	1000000055	801
101.376	11.3736	90.0027	°	Spot	Velocity Angle	18	1000000062	802
43.4247	133.427	90.0027	°	Spot	Velocity Angle	18	1000000043	803
170.775	80.7722	90.0027	°	Spot	Velocity Angle	18	1000000063	804
164.436	74.4334	90.0027	°	Spot	Velocity Angle	18	1000000070	805
36.0611	126.064	90.0027	°	Spot	Velocity Angle	18	1000000039	806
64.3844	25.6182	90.0027	°	Spot	Velocity Angle	18	1000000080	807
92.5955	177.412	90.0027	°	Spot	Velocity Angle	18	1000000040	808
19.4747	109.477	90.0027	°	Spot	Velocity Angle	18	1000000076	809
176.392	86.3892	90.0027	°	Spot	Velocity Angle	18	1000000017	810
9.47806	80.5246	90.0027	°	Spot	Velocity Angle	18	1000000018	811
107.957	162.051	90.0027	°	Spot	Velocity Angle	18	1000000019	812
31.3353	121.338	90.0027	°	Spot	Velocity Angle	18	1000000051	813
51.1207	141.123	90.0027	°	Spot	Velocity Angle	18	1000000047	814
41.4192	48.5835	90.0027	°	Spot	Velocity Angle	18	1000000044	815
160.508	70.5052	90.0027	°	Spot	Velocity Angle	18	1000000020	816
151.426	61.423	90.0027	°	Spot	Velocity Angle	18	1000000021	817
147.593	122.415	90.0027	°	Spot	Velocity Angle	18	1000000033	818
122.586	147.422	90.0027	°	Spot	Velocity Angle	18	1000000052	819
15.4652	105.468	90.0027	°	Spot	Velocity Angle	18	1000000022	820
4.21002	85.7926	90.0027	°	Spot	Velocity Angle	18	1000000048	821
171.091	98.9172	90.0027	°	Spot	Velocity Angle	18	1000000057	822
102.15	167.858	90.0027	°	Spot	Velocity Angle	18	1000000071	823
79.3168	10.6858	90.0027	°	Spot	Velocity Angle	18	1000000023	824
21.8715	111.874	90.0027	°	Spot	Velocity Angle	18	1000000024	825
120.012	30.0089	90.0027	°	Spot	Velocity Angle	18	1000000072	826
163.412	73.4095	90.0027	°	Spot	Velocity Angle	18	1000000081	827
154.176	115.832	90.0027	°	Spot	Velocity Angle	18	1000000028	828
81.7678	171.77	90.0027	°	Spot	Velocity Angle	18	1000000064	829
34.0411	124.044	90.0027	°	Spot	Velocity Angle	18	1000000029	830
77.2167	12.7859	90.0027	°	Spot	Velocity Angle	18	1000000049	831
161.195	108.813	90.0027	°	Spot	Velocity Angle	18	1000000041	832
134.486	135.522	90.0027	°	Spot	Velocity Angle	19	1000000053	833
146.151	123.857	90.0027	°	Spot	Velocity Angle	19	1000000050	834
171.702	81.6995	90.0027	°	Spot	Velocity Angle	19	1000000045	835
12.121	77.8816	90.0027	°	Spot	Velocity Angle	19	1000000077	836
136.076	133.932	90.0027	°	Spot	Velocity Angle	19	1000000058	837
44.4903	134.493	90.0027	°	Spot	Velocity Angle	19	1000000059	838
61.6994	151.702	90.0027	°	Spot	Velocity Angle	19	1000000065	839
98.4175	8.41486	90.0027	°	Spot	Velocity Angle	19	1000000078	840
17.1376	107.14	90.0027	°	Spot	Velocity Angle	19	1000000073	841
95.2624	174.746	90.0027	°	Spot	Velocity Angle	19	1000000079	842
177.658	92.3497	90.0027	°	Spot	Velocity Angle	19	1000000074	843
133.431	136.577	90.0027	°	Spot	Velocity Angle	19	1000000054	844
144.042	125.966	90.0027	°	Spot	Velocity Angle	19	1000000003	845
166.988	103.02	90.0027	°	Spot	Velocity Angle	19	1000000005	846
82.7666	7.23611	90.0027	°	Spot	Velocity Angle	19	1000000036	847
142.995	127.013	90.0027	°	Spot	Velocity Angle	19	1000000066	848
2.2307	87.772	90.0027	°	Spot	Velocity Angle	19	1000000069	849
142.946	52.9429	90.0027	°	Spot	Velocity Angle	19	1000000009	850
83.1276	6.87507	90.0027	°	Spot	Velocity Angle	19	1000000082	851
28.4165	61.5862	90.0027	°	Spot	Velocity Angle	19	1000000012	852
120.277	149.731	90.0027	°	Spot	Velocity Angle	19	1000000068	853
72.1525	162.155	90.0027	°	Spot	Velocity Angle	19	1000000060	854
83.3555	173.358	90.0027	°	Spot	Velocity Angle	19	1000000046	855
87.6779	2.32472	90.0027	°	Spot	Velocity Angle	19	1000000061	856
102.164	167.844	90.0027	°	Spot	Velocity Angle	19	1000000055	857
41.0768	131.079	90.0027	°	Spot	Velocity Angle	19	1000000062	858
133.942	43.939	90.0027	°	Spot	Velocity Angle	19	1000000043	859
173.226	83.2237	90.0027	°	Spot	Velocity Angle	19	1000000070	860
11.9359	78.0668	90.0027	°	Spot	Velocity Angle	19	1000000039	861
101.93	168.078	90.0027	°	Spot	Velocity Angle	19	1000000080	862
47.3364	137.339	90.0027	°	Spot	Velocity Angle	19	1000000056	863
0.432971	89.5699	90.0027	°	Spot	Velocity Angle	19	1000000076	864
149.849	59.8468	90.0027	°	Spot	Velocity Angle	19	1000000017	865
161.885	71.8828	90.0027	°	Spot	Velocity Angle	19	1000000018	866
146.145	56.1427	90.0027	°	Spot	Velocity Angle	19	1000000019	867
9.53458	99.5372	90.0027	°	Spot	Velocity Angle	19	1000000051	868
90.454	179.554	90.0027	°	Spot	Velocity Angle	19	1000000047	869
99.4594	170.549	90.0027	°	Spot	Velocity Angle	19	1000000044	870
53.01	36.9926	90.0027	°	Spot	Velocity Angle	19	1000000020	871
56.6977	146.7	90.0027	°	Spot	Velocity Angle	19	1000000021	872
5.92501	95.9277	90.0027	°	Spot	Velocity Angle	19	1000000033	873
124.82	145.188	90.0027	°	Spot	Velocity Angle	19	1000000052	874
68.2857	158.288	90.0027	°	Spot	Velocity Angle	19	1000000022	875
70.5421	160.545	90.0027	°	Spot	Velocity Angle	19	1000000048	876
130.442	139.566	90.0027	°	Spot	Velocity Angle	19	1000000057	877
82.9297	7.07295	90.0027	°	Spot	Velocity Angle	19	1000000083	878
130.322	139.686	90.0027	°	Spot	Velocity Angle	19	1000000071	879
127.731	37.7287	90.0027	°	Spot	Velocity Angle	19	1000000023	880
151.48	118.528	90.0027	°	Spot	Velocity Angle	19	1000000024	881
149.524	120.484	90.0027	°	Spot	Velocity Angle	19	1000000081	882
12.1328	77.8699	90.0027	°	Spot	Velocity Angle	19	1000000028	883
135.916	45.9137	90.0027	°	Spot	Velocity Angle	19	1000000064	884
23.9048	113.907	90.0027	°	Spot	Velocity Angle	19	1000000029	885
114.316	155.691	90.0027	°	Spot	Velocity Angle	19	1000000041	886
80.0557	9.94702	90.0027	°	Spot	Velocity Angle	19	1000000049	887
75.4857	14.5169	90.0027	°	Spot	Velocity Angle	20	1000000053	888
87.1822	2.82044	90.0027	°	Spot	Velocity Angle	20	1000000050	889
46.2369	43.7657	90.0027	°	Spot	Velocity Angle	20	1000000077	890
34.9467	124.949	90.0027	°	Spot	Velocity Angle	20	1000000058	891
172.753	97.2548	90.0027	°	Spot	Velocity Angle	20	1000000065	892
116.353	153.655	90.0027	°	Spot	Velocity Angle	20	1000000073	893
27.1003	117.103	90.0027	°	Spot	Velocity Angle	20	1000000079	894
81.3265	8.67621	90.0027	°	Spot	Velocity Angle	20	1000000078	895
151.406	118.602	90.0027	°	Spot	Velocity Angle	20	1000000054	896
169.616	100.392	90.0027	°	Spot	Velocity Angle	20	1000000003	897
141.597	51.5948	90.0027	°	Spot	Velocity Angle	20	1000000074	898
92.0529	2.05029	90.0027	°	Spot	Velocity Angle	20	1000000005	899
95.9738	5.97108	90.0027	°	Spot	Velocity Angle	20	1000000036	900
133.357	136.651	90.0027	°	Spot	Velocity Angle	20	1000000066	901
75.2255	165.228	90.0027	°	Spot	Velocity Angle	20	1000000069	902
121.259	148.749	90.0027	°	Spot	Velocity Angle	20	1000000082	903
124.669	145.339	90.0027	°	Spot	Velocity Angle	20	1000000067	904
130.032	139.976	90.0027	°	Spot	Velocity Angle	20	1000000068	905
152.543	62.5406	90.0027	°	Spot	Velocity Angle	20	1000000075	906
23.4809	113.484	90.0027	°	Spot	Velocity Angle	20	1000000012	907
62.4357	27.567	90.0027	°	Spot	Velocity Angle	20	1000000060	908
7.35456	97.3572	90.0027	°	Spot	Velocity Angle	20	1000000061	909
81.7399	171.743	90.0027	°	Spot	Velocity Angle	20	1000000055	910
58.2873	148.29	90.0027	°	Spot	Velocity Angle	20	1000000062	911
141.069	51.0658	90.0027	°	Spot	Velocity Angle	20	1000000063	912
85.1568	4.84588	90.0027	°	Spot	Velocity Angle	20	1000000043	913
75.599	165.602	90.0027	°	Spot	Velocity Angle	20	1000000070	914
9.64102	80.3616	90.0027	°	Spot	Velocity Angle	20	1000000039	915
104.539	165.469	90.0027	°	Spot	Velocity Angle	20	1000000040	916
44.0699	45.9328	90.0027	°	Spot	Velocity Angle	20	1000000076	917
45.0734	44.9293	90.0027	°	Spot	Velocity Angle	20	1000000084	918
61.5776	151.58	90.0027	°	Spot	Velocity Angle	20	1000000017	919
88.6451	1.35758	90.0027	°	Spot	Velocity Angle	20	1000000018	920
123.568	33.565	90.0027	°	Spot	Velocity Angle	20	1000000019	921
72.3249	162.328	90.0027	°	Spot	Velocity Angle	20	1000000051	922
96.5724	6.56971	90.0027	°	Spot	Velocity Angle	20	1000000047	923
50.9988	141.001	90.0027	°	Spot	Velocity Angle	20	1000000044	924
32.5588	122.561	90.0027	°	Spot	Velocity Angle	20	1000000020	925
65.7155	155.718	90.0027	°	Spot	Velocity Angle	20	1000000021	926
7.70953	82.2931	90.0027	°	Spot	Velocity Angle	20	1000000052	927
92.503	177.505	90.0027	°	Spot	Velocity Angle	20	1000000022	928
99.7007	170.307	90.0027	°	Spot	Velocity Angle	20	1000000033	929
67.3686	157.371	90.0027	°	Spot	Velocity Angle	20	1000000057	930
69.3645	159.367	90.0027	°	Spot	Velocity Angle	20	1000000048	931
127.06	142.948	90.0027	°	Spot	Velocity Angle	20	1000000071	932
88.3738	1.62888	90.0027	°	Spot	Velocity Angle	20	1000000083	933
136.431	46.4282	90.0027	°	Spot	Velocity Angle	20	1000000023	934
78.4348	168.437	90.0027	°	Spot	Velocity Angle	20	1000000024	935
162.034	107.974	90.0027	°	Spot	Velocity Angle	20	1000000072	936
161.487	108.521	90.0027	°	Spot	Velocity Angle	20	1000000081	937
10.9467	100.949	90.0027	°	Spot	Velocity Angle	20	1000000028	938
112.118	22.1152	90.0027	°	Spot	Velocity Angle	20	1000000064	939
107.655	162.353	90.0027	°	Spot	Velocity Angle	20	1000000029	940
27.3616	62.641	90.0027	°	Spot	Velocity Angle	20	1000000041	941
57.1203	32.8824	90.0027	°	Spot	Velocity Angle	20	1000000049	942
50.9753	140.978	90.0027	°	Spot	Velocity Angle	21	1000000053	943
46.7326	136.735	90.0027	°	Spot	Velocity Angle	21	1000000050	944
173.057	83.0545	90.0027	°	Spot	Velocity Angle	21	1000000045	945
170.638	80.6349	90.0027	°	Spot	Velocity Angle	21	1000000077	946
22.8339	67.1687	90.0027	°	Spot	Velocity Angle	21	1000000065	947
26.4626	116.465	90.0027	°	Spot	Velocity Angle	21	1000000059	948
99.5539	170.454	90.0027	°	Spot	Velocity Angle	21	1000000073	949
7.01829	97.0209	90.0027	°	Spot	Velocity Angle	21	1000000079	950
89.7785	179.781	90.0027	°	Spot	Velocity Angle	21	1000000054	951
149.202	59.1994	90.0027	°	Spot	Velocity Angle	21	1000000003	952
140.712	50.7091	90.0027	°	Spot	Velocity Angle	21	1000000074	953
22.4656	112.468	90.0027	°	Spot	Velocity Angle	21	1000000085	954
112.17	157.838	90.0027	°	Spot	Velocity Angle	21	1000000066	955
96.5423	173.466	90.0027	°	Spot	Velocity Angle	21	1000000036	956
26.4098	63.5928	90.0027	°	Spot	Velocity Angle	21	1000000069	957
55.5563	34.4464	90.0027	°	Spot	Velocity Angle	21	1000000009	958
116.223	153.785	90.0027	°	Spot	Velocity Angle	21	1000000082	959
150.385	119.623	90.0027	°	Spot	Velocity Angle	21	1000000068	960
25.0172	115.02	90.0027	°	Spot	Velocity Angle	21	1000000067	961
15.6335	105.636	90.0027	°	Spot	Velocity Angle	21	1000000075	962
30.9546	120.957	90.0027	°	Spot	Velocity Angle	21	1000000046	963
5.29921	95.3018	90.0027	°	Spot	Velocity Angle	21	1000000060	964
24.0009	114.004	90.0027	°	Spot	Velocity Angle	21	1000000061	965
47.9406	137.943	90.0027	°	Spot	Velocity Angle	21	1000000062	966
144.304	125.704	90.0027	°	Spot	Velocity Angle	21	1000000086	967
139.775	49.7724	90.0027	°	Spot	Velocity Angle	21	1000000087	968
138.608	48.6057	90.0027	°	Spot	Velocity Angle	21	1000000063	969
86.0731	176.076	90.0027	°	Spot	Velocity Angle	21	1000000070	970
90.8288	179.179	90.0027	°	Spot	Velocity Angle	21	1000000080	971
163.903	73.9004	90.0027	°	Spot	Velocity Angle	21	1000000039	972
98.1349	171.873	90.0027	°	Spot	Velocity Angle	21	1000000040	973
26.5173	116.52	90.0027	°	Spot	Velocity Angle	21	1000000056	974
44.943	134.946	90.0027	°	Spot	Velocity Angle	21	1000000076	975
85.2154	175.218	90.0027	°	Spot	Velocity Angle	21	1000000017	976
91.3697	1.36706	90.0027	°	Spot	Velocity Angle	21	1000000084	977
66.748	23.2546	90.0027	°	Spot	Velocity Angle	21	1000000018	978
116.426	153.582	90.0027	°	Spot	Velocity Angle	21	1000000051	979
12.3899	102.393	90.0027	°	Spot	Velocity Angle	21	1000000019	980
55.2001	145.203	90.0027	°	Spot	Velocity Angle	21	1000000047	981
169.369	100.639	90.0027	°	Spot	Velocity Angle	21	1000000020	982
127.008	143	90.0027	°	Spot	Velocity Angle	21	1000000044	983
94.724	175.284	90.0027	°	Spot	Velocity Angle	21	1000000021	984
58.132	148.135	90.0027	°	Spot	Velocity Angle	21	1000000033	985
24.3944	65.6083	90.0027	°	Spot	Velocity Angle	21	1000000052	986
103.875	13.8727	90.0027	°	Spot	Velocity Angle	21	1000000022	987
98.894	8.8913	90.0027	°	Spot	Velocity Angle	21	1000000057	988
169.331	100.677	90.0027	°	Spot	Velocity Angle	21	1000000048	989
98.0044	172.004	90.0027	°	Spot	Velocity Angle	21	1000000071	990
154.005	64.0026	90.0027	°	Spot	Velocity Angle	21	1000000083	991
130.895	40.8922	90.0027	°	Spot	Velocity Angle	21	1000000023	992
1.55361	88.4491	90.0027	°	Spot	Velocity Angle	21	1000000024	993
39.6749	50.3278	90.0027	°	Spot	Velocity Angle	21	1000000081	994
1.38667	88.616	90.0027	°	Spot	Velocity Angle	21	1000000028	995
36.8568	126.859	90.0027	°	Spot	Velocity Angle	21	1000000064	996
145.221	124.787	90.0027	°	Spot	Velocity Angle	21	1000000029	997
39.7111	50.2915	90.0027	°	Spot	Velocity Angle	21	1000000041	998
138.937	131.071	90.0027	°	Spot	Velocity Angle	22	1000000053	999
22.5731	67.4296	90.0027	°	Spot	Velocity Angle	22	1000000050	1000
101.299	168.709	90.0027	°	Spot	Velocity Angle	22	1000000077	1001
33.5573	123.56	90.0027	°	Spot	Velocity Angle	22	1000000058	1002
56.292	33.7106	90.0027	°	Spot	Velocity Angle	22	1000000059	1003
8.79334	81.2093	90.0027	°	Spot	Velocity Angle	22	1000000065	1004
115.499	25.4965	90.0027	°	Spot	Velocity Angle	22	1000000073	1005
41.1938	131.196	90.0027	°	Spot	Velocity Angle	22	1000000078	1006
131.019	41.0166	90.0027	°	Spot	Velocity Angle	22	1000000079	1007
7.67905	97.6817	90.0027	°	Spot	Velocity Angle	22	1000000054	1008
121.484	148.523	90.0027	°	Spot	Velocity Angle	22	1000000074	1009
26.1997	116.202	90.0027	°	Spot	Velocity Angle	22	1000000085	1010
145.474	55.4715	90.0027	°	Spot	Velocity Angle	22	1000000003	1011
82.4335	7.56918	90.0027	°	Spot	Velocity Angle	22	1000000066	1012
93.6954	176.313	90.0027	°	Spot	Velocity Angle	22	1000000036	1013
113.17	156.838	90.0027	°	Spot	Velocity Angle	22	1000000069	1014
35.5626	125.565	90.0027	°	Spot	Velocity Angle	22	1000000082	1015
131.548	41.5449	90.0027	°	Spot	Velocity Angle	22	1000000068	1016
30.546	59.4566	90.0027	°	Spot	Velocity Angle	22	1000000067	1017
54.0495	144.052	90.0027	°	Spot	Velocity Angle	22	1000000075	1018
134.336	44.3332	90.0027	°	Spot	Velocity Angle	22	1000000046	1019
145.84	124.168	90.0027	°	Spot	Velocity Angle	22	1000000060	1020
135.436	134.572	90.0027	°	Spot	Velocity Angle	22	1000000061	1021
114.55	155.458	90.0027	°	Spot	Velocity Angle	22	1000000086	1022
1.13146	91.1342	90.0027	°	Spot	Velocity Angle	22	1000000062	1023
126.359	36.3566	90.0027	°	Spot	Velocity Angle	22	1000000087	1024
26.3468	63.6559	90.0027	°	Spot	Velocity Angle	22	1000000070	1025
80.4553	170.458	90.0027	°	Spot	Velocity Angle	22	1000000080	1026
138.458	131.55	90.0027	°	Spot	Velocity Angle	22	1000000040	1027
90.7436	179.264	90.0027	°	Spot	Velocity Angle	22	1000000076	1028
123.011	33.0079	90.0027	°	Spot	Velocity Angle	22	1000000017	1029
169.81	79.8071	90.0027	°	Spot	Velocity Angle	22	1000000084	1030
166.238	76.2354	90.0027	°	Spot	Velocity Angle	22	1000000018	1031
40.9615	130.964	90.0027	°	Spot	Velocity Angle	22	1000000019	1032
97.7815	172.226	90.0027	°	Spot	Velocity Angle	22	1000000047	1033
28.6192	118.622	90.0027	°	Spot	Velocity Angle	22	1000000044	1034
135.325	45.3226	90.0027	°	Spot	Velocity Angle	22	1000000020	1035
121.038	31.035	90.0027	°	Spot	Velocity Angle	22	1000000021	1036
6.22532	83.7773	90.0027	°	Spot	Velocity Angle	22	1000000033	1037
44.6751	45.3276	90.0027	°	Spot	Velocity Angle	22	1000000052	1038
94.4947	4.492	90.0027	°	Spot	Velocity Angle	22	1000000022	1039
127.542	37.5394	90.0027	°	Spot	Velocity Angle	22	1000000048	1040
101.529	11.5264	90.0027	°	Spot	Velocity Angle	22	1000000057	1041
42.7675	47.2351	90.0027	°	Spot	Velocity Angle	22	1000000071	1042
171.583	98.4251	90.0027	°	Spot	Velocity Angle	22	1000000023	1043
137.11	132.898	90.0027	°	Spot	Velocity Angle	22	1000000072	1044
38.8408	128.843	90.0027	°	Spot	Velocity Angle	22	1000000081	1045
49.1229	40.8798	90.0027	°	Spot	Velocity Angle	22	1000000028	1046
49.3448	139.347	90.0027	°	Spot	Velocity Angle	22	1000000064	1047
166.844	76.8415	90.0027	°	Spot	Velocity Angle	22	1000000029	1048
149.864	59.8613	90.0027	°	Spot	Velocity Angle	22	1000000041	1049
153.718	63.7154	90.0027	°	Spot	Velocity Angle	23	1000000053	1050
75.0363	14.9663	90.0027	°	Spot	Velocity Angle	23	1000000050	1051
68.48	21.5226	90.0027	°	Spot	Velocity Angle	23	1000000077	1052
106.071	16.0689	90.0027	°	Spot	Velocity Angle	23	1000000058	1053
112.5	22.4971	90.0027	°	Spot	Velocity Angle	23	1000000059	1054
78.3749	11.6278	90.0027	°	Spot	Velocity Angle	23	1000000073	1055
110.313	20.31	90.0027	°	Spot	Velocity Angle	23	1000000078	1056
113.822	23.8191	90.0027	°	Spot	Velocity Angle	23	1000000079	1057
60.5804	150.583	90.0027	°	Spot	Velocity Angle	23	1000000074	1058
171.277	98.7306	90.0027	°	Spot	Velocity Angle	23	1000000085	1059
170.748	99.2597	90.0027	°	Spot	Velocity Angle	23	1000000003	1060
114.022	24.0198	90.0027	°	Spot	Velocity Angle	23	1000000066	1061
55.4292	34.5735	90.0027	°	Spot	Velocity Angle	23	1000000009	1062
64.9057	154.908	90.0027	°	Spot	Velocity Angle	23	1000000082	1063
145.343	55.3405	90.0027	°	Spot	Velocity Angle	23	1000000068	1064
101.196	11.1938	90.0027	°	Spot	Velocity Angle	23	1000000067	1065
1.7653	91.7679	90.0027	°	Spot	Velocity Angle	23	1000000075	1066
169.157	100.851	90.0027	°	Spot	Velocity Angle	23	1000000060	1067
88.9547	1.04795	90.0027	°	Spot	Velocity Angle	23	1000000046	1068
37.6346	52.368	90.0027	°	Spot	Velocity Angle	23	1000000088	1069
107.6	17.5968	90.0027	°	Spot	Velocity Angle	23	1000000061	1070
158.691	68.6887	90.0027	°	Spot	Velocity Angle	23	1000000089	1071
3.72542	93.7281	90.0027	°	Spot	Velocity Angle	23	1000000086	1072
61.2027	28.7999	90.0027	°	Spot	Velocity Angle	23	1000000087	1073
140.215	129.793	90.0027	°	Spot	Velocity Angle	23	1000000063	1074
101.65	168.358	90.0027	°	Spot	Velocity Angle	23	1000000090	1075
27.8837	62.119	90.0027	°	Spot	Velocity Angle	23	1000000091	1076
146.789	123.219	90.0027	°	Spot	Velocity Angle	23	1000000080	1077
162.344	72.341	90.0027	°	Spot	Velocity Angle	23	1000000039	1078
61.0968	28.9058	90.0027	°	Spot	Velocity Angle	23	1000000056	1079
79.4343	169.437	90.0027	°	Spot	Velocity Angle	23	1000000076	1080
24.6912	65.3114	90.0027	°	Spot	Velocity Angle	23	1000000084	1081
7.50766	97.5103	90.0027	°	Spot	Velocity Angle	23	1000000018	1082
144.903	125.105	90.0027	°	Spot	Velocity Angle	23	1000000047	1083
24.3961	65.6065	90.0027	°	Spot	Velocity Angle	23	1000000044	1084
49.3583	40.6444	90.0027	°	Spot	Velocity Angle	23	1000000020	1085
113.267	23.2647	90.0027	°	Spot	Velocity Angle	23	1000000021	1086
14.2821	75.7206	90.0027	°	Spot	Velocity Angle	23	1000000033	1087
82.5397	7.46294	90.0027	°	Spot	Velocity Angle	23	1000000022	1088
41.0756	48.927	90.0027	°	Spot	Velocity Angle	23	1000000052	1089
37.4575	52.5451	90.0027	°	Spot	Velocity Angle	23	1000000048	1090
76.5658	166.568	90.0027	°	Spot	Velocity Angle	23	1000000057	1091
77.408	12.5947	90.0027	°	Spot	Velocity Angle	23	1000000071	1092
156.168	66.1656	90.0027	°	Spot	Velocity Angle	23	1000000083	1093
155.437	65.4345	90.0027	°	Spot	Velocity Angle	23	1000000023	1094
41.5169	131.52	90.0027	°	Spot	Velocity Angle	23	1000000081	1095
56.845	33.1576	90.0027	°	Spot	Velocity Angle	23	1000000028	1096
162.472	72.4689	90.0027	°	Spot	Velocity Angle	23	1000000064	1097
112.234	22.2315	90.0027	°	Spot	Velocity Angle	23	1000000029	1098
174.575	95.4328	90.0027	°	Spot	Velocity Angle	23	1000000041	1099
13.4307	103.433	90.0027	°	Spot	Velocity Angle	24	1000000053	1100
96.5632	173.445	90.0027	°	Spot	Velocity Angle	24	1000000092	1101
28.719	118.722	90.0027	°	Spot	Velocity Angle	24	1000000059	1102
1.94265	91.9454	90.0027	°	Spot	Velocity Angle	24	1000000065	1103
167.179	102.829	90.0027	°	Spot	Velocity Angle	24	1000000073	1104
163.963	73.9603	90.0027	°	Spot	Velocity Angle	24	1000000078	1105
57.8189	147.822	90.0027	°	Spot	Velocity Angle	24	1000000079	1106
10.6195	79.3831	90.0027	°	Spot	Velocity Angle	24	1000000074	1107
162.006	108.002	90.0027	°	Spot	Velocity Angle	24	1000000085	1108
154.577	115.43	90.0027	°	Spot	Velocity Angle	24	1000000003	1109
81.2545	171.257	90.0027	°	Spot	Velocity Angle	24	1000000093	1110
104.242	165.766	90.0027	°	Spot	Velocity Angle	24	1000000066	1111
19.7704	70.2323	90.0027	°	Spot	Velocity Angle	24	1000000036	1112
135.55	134.458	90.0027	°	Spot	Velocity Angle	24	1000000069	1113
75.3413	14.6613	90.0027	°	Spot	Velocity Angle	24	1000000009	1114
162.54	107.468	90.0027	°	Spot	Velocity Angle	24	1000000082	1115
56.747	146.75	90.0027	°	Spot	Velocity Angle	24	1000000068	1116
28.1387	118.141	90.0027	°	Spot	Velocity Angle	24	1000000067	1117
169.291	100.717	90.0027	°	Spot	Velocity Angle	24	1000000075	1118
50.3329	39.6698	90.0027	°	Spot	Velocity Angle	24	1000000046	1119
100.014	10.0109	90.0027	°	Spot	Velocity Angle	24	1000000061	1120
37.94	52.0627	90.0027	°	Spot	Velocity Angle	24	1000000088	1121
158.492	111.516	90.0027	°	Spot	Velocity Angle	24	1000000089	1122
140.261	129.747	90.0027	°	Spot	Velocity Angle	24	1000000090	1123
9.87991	80.1227	90.0027	°	Spot	Velocity Angle	24	1000000080	1124
86.9969	3.00579	90.0027	°	Spot	Velocity Angle	24	1000000091	1125
48.3378	41.6649	90.0027	°	Spot	Velocity Angle	24	1000000070	1126
83.856	6.14665	90.0027	°	Spot	Velocity Angle	24	1000000056	1127
76.3387	13.6639	90.0027	°	Spot	Velocity Angle	24	1000000076	1128
112.624	22.6211	90.0027	°	Spot	Velocity Angle	24	1000000084	1129
10.956	79.0467	90.0027	°	Spot	Velocity Angle	24	1000000018	1130
45.8402	44.1624	90.0027	°	Spot	Velocity Angle	24	1000000047	1131
166.397	76.3947	90.0027	°	Spot	Velocity Angle	24	1000000044	1132
84.5545	5.44822	90.0027	°	Spot	Velocity Angle	24	1000000020	1133
55.7153	145.718	90.0027	°	Spot	Velocity Angle	24	1000000021	1134
137.69	47.6869	90.0027	°	Spot	Velocity Angle	24	1000000033	1135
40.299	130.302	90.0027	°	Spot	Velocity Angle	24	1000000022	1136
77.4464	167.449	90.0027	°	Spot	Velocity Angle	24	1000000057	1137
178.613	91.3952	90.0027	°	Spot	Velocity Angle	24	1000000048	1138
64.7887	25.2139	90.0027	°	Spot	Velocity Angle	24	1000000071	1139
131.706	138.302	90.0027	°	Spot	Velocity Angle	24	1000000072	1140
161.936	71.9331	90.0027	°	Spot	Velocity Angle	24	1000000083	1141
47.0838	42.9189	90.0027	°	Spot	Velocity Angle	24	1000000081	1142
166.274	103.734	90.0027	°	Spot	Velocity Angle	24	1000000028	1143
148.694	121.314	90.0027	°	Spot	Velocity Angle	24	1000000064	1144
107.223	17.2199	90.0027	°	Spot	Velocity Angle	24	1000000029	1145
57.646	32.3566	90.0027	°	Spot	Velocity Angle	24	1000000094	1146
144.422	125.586	90.0027	°	Spot	Velocity Angle	24	1000000041	1147
9.49982	99.5025	90.0027	°	Spot	Velocity Angle	25	1000000053	1148
87.8692	177.872	90.0027	°	Spot	Velocity Angle	25	1000000092	1149
35.8755	54.1272	90.0027	°	Spot	Velocity Angle	25	1000000077	1150
91.2129	1.21034	90.0027	°	Spot	Velocity Angle	25	1000000058	1151
96.1804	173.828	90.0027	°	Spot	Velocity Angle	25	1000000079	1152
101.394	11.3916	90.0027	°	Spot	Velocity Angle	25	1000000073	1153
171.52	98.4878	90.0027	°	Spot	Velocity Angle	25	1000000078	1154
13.7431	76.2596	90.0027	°	Spot	Velocity Angle	25	1000000074	1155
167.157	102.851	90.0027	°	Spot	Velocity Angle	25	1000000085	1156
180.005	90.0027	90.0027	°	Spot	Velocity Angle	25	1000000003	1157
144.582	125.426	90.0027	°	Spot	Velocity Angle	25	1000000093	1158
43.1148	46.8879	90.0027	°	Spot	Velocity Angle	25	1000000066	1159
179.892	89.8901	90.0027	°	Spot	Velocity Angle	25	1000000036	1160
142.058	52.0549	90.0027	°	Spot	Velocity Angle	25	1000000069	1161
145.094	124.914	90.0027	°	Spot	Velocity Angle	25	1000000082	1162
114.852	24.8495	90.0027	°	Spot	Velocity Angle	25	1000000009	1163
8.54596	98.5486	90.0027	°	Spot	Velocity Angle	25	1000000068	1164
0.612954	90.6158	90.0027	°	Spot	Velocity Angle	25	1000000067	1165
149.807	120.201	90.0027	°	Spot	Velocity Angle	25	1000000075	1166
174.459	84.4562	90.0027	°	Spot	Velocity Angle	25	1000000046	1167
4.24121	94.2439	90.0027	°	Spot	Velocity Angle	25	1000000088	1168
111.851	158.157	90.0027	°	Spot	Velocity Angle	25	1000000089	1169
119.363	150.645	90.0027	°	Spot	Velocity Angle	25	1000000086	1170
146.73	123.278	90.0027	°	Spot	Velocity Angle	25	1000000090	1171
34.5796	124.582	90.0027	°	Spot	Velocity Angle	25	1000000063	1172
161.625	71.6226	90.0027	°	Spot	Velocity Angle	25	1000000087	1173
15.9437	74.059	90.0027	°	Spot	Velocity Angle	25	1000000080	1174
122.505	32.502	90.0027	°	Spot	Velocity Angle	25	1000000091	1175
175.893	94.115	90.0027	°	Spot	Velocity Angle	25	1000000070	1176
46.0304	43.9722	90.0027	°	Spot	Velocity Angle	25	1000000039	1177
19.0259	109.029	90.0027	°	Spot	Velocity Angle	25	1000000076	1178
112.599	22.5962	90.0027	°	Spot	Velocity Angle	25	1000000084	1179
128.598	38.5953	90.0027	°	Spot	Velocity Angle	25	1000000018	1180
29.0459	60.9567	90.0027	°	Spot	Velocity Angle	25	1000000047	1181
110.767	159.241	90.0027	°	Spot	Velocity Angle	25	1000000044	1182
143.203	126.805	90.0027	°	Spot	Velocity Angle	25	1000000020	1183
110.252	20.2496	90.0027	°	Spot	Velocity Angle	25	1000000021	1184
125.17	35.1677	90.0027	°	Spot	Velocity Angle	25	1000000033	1185
58.9151	31.0876	90.0027	°	Spot	Velocity Angle	25	1000000022	1186
97.7705	7.76787	90.0027	°	Spot	Velocity Angle	25	1000000057	1187
177.338	92.6704	90.0027	°	Spot	Velocity Angle	25	1000000048	1188
10.7066	79.2961	90.0027	°	Spot	Velocity Angle	25	1000000071	1189
176.231	93.7773	90.0027	°	Spot	Velocity Angle	25	1000000083	1190
179.286	90.7219	90.0027	°	Spot	Velocity Angle	25	1000000081	1191
102.759	167.249	90.0027	°	Spot	Velocity Angle	25	1000000028	1192
143.3	53.2973	90.0027	°	Spot	Velocity Angle	25	1000000064	1193
70.383	19.6197	90.0027	°	Spot	Velocity Angle	25	1000000029	1194
52.8248	37.1779	90.0027	°	Spot	Velocity Angle	25	1000000094	1195
2.63255	92.6352	90.0027	°	Spot	Velocity Angle	25	1000000041	1196
33.3613	123.364	90.0027	°	Spot	Velocity Angle	26	1000000053	1197
13.1143	76.8883	90.0027	°	Spot	Velocity Angle	26	1000000092	1198
70.9313	160.934	90.0027	°	Spot	Velocity Angle	26	1000000065	1199
149.707	120.301	90.0027	°	Spot	Velocity Angle	26	1000000078	1200
115.548	25.545	90.0027	°	Spot	Velocity Angle	26	1000000079	1201
64.422	25.5807	90.0027	°	Spot	Velocity Angle	26	1000000074	1202
155.801	65.7988	90.0027	°	Spot	Velocity Angle	26	1000000085	1203
166.121	103.887	90.0027	°	Spot	Velocity Angle	26	1000000003	1204
31.5098	121.512	90.0027	°	Spot	Velocity Angle	26	1000000093	1205
138.255	48.252	90.0027	°	Spot	Velocity Angle	26	1000000036	1206
137.138	47.1356	90.0027	°	Spot	Velocity Angle	26	1000000066	1207
11.0314	101.034	90.0027	°	Spot	Velocity Angle	26	1000000082	1208
113.923	23.9207	90.0027	°	Spot	Velocity Angle	26	1000000009	1209
29.1299	119.133	90.0027	°	Spot	Velocity Angle	26	1000000075	1210
160.087	109.921	90.0027	°	Spot	Velocity Angle	26	1000000067	1211
77.4599	167.463	90.0027	°	Spot	Velocity Angle	26	1000000046	1212
50.8294	39.1733	90.0027	°	Spot	Velocity Angle	26	1000000088	1213
67.2362	157.239	90.0027	°	Spot	Velocity Angle	26	1000000089	1214
69.4149	159.418	90.0027	°	Spot	Velocity Angle	26	1000000086	1215
154.553	115.455	90.0027	°	Spot	Velocity Angle	26	1000000090	1216
22.5639	67.4388	90.0027	°	Spot	Velocity Angle	26	1000000063	1217
165.131	75.1284	90.0027	°	Spot	Velocity Angle	26	1000000087	1218
167.076	77.0731	90.0027	°	Spot	Velocity Angle	26	1000000080	1219
137.887	132.121	90.0027	°	Spot	Velocity Angle	26	1000000070	1220
18.9497	108.952	90.0027	°	Spot	Velocity Angle	26	1000000039	1221
113.113	156.895	90.0027	°	Spot	Velocity Angle	26	1000000076	1222
13.7895	103.792	90.0027	°	Spot	Velocity Angle	26	1000000084	1223
167.1	102.908	90.0027	°	Spot	Velocity Angle	26	1000000018	1224
34.7651	124.768	90.0027	°	Spot	Velocity Angle	26	1000000044	1225
136.818	133.19	90.0027	°	Spot	Velocity Angle	26	1000000020	1226
87.0644	2.93827	90.0027	°	Spot	Velocity Angle	26	1000000021	1227
65.3337	155.336	90.0027	°	Spot	Velocity Angle	26	1000000033	1228
79.0772	10.9255	90.0027	°	Spot	Velocity Angle	26	1000000022	1229
99.0409	9.03825	90.0027	°	Spot	Velocity Angle	26	1000000057	1230
161.059	71.0561	90.0027	°	Spot	Velocity Angle	26	1000000048	1231
9.53072	80.4719	90.0027	°	Spot	Velocity Angle	26	1000000071	1232
147.017	122.991	90.0027	°	Spot	Velocity Angle	26	1000000072	1233
161.878	108.13	90.0027	°	Spot	Velocity Angle	26	1000000083	1234
156.718	113.29	90.0027	°	Spot	Velocity Angle	26	1000000081	1235
102.01	167.998	90.0027	°	Spot	Velocity Angle	26	1000000028	1236
26.5209	63.4818	90.0027	°	Spot	Velocity Angle	26	1000000064	1237
68.1219	21.8807	90.0027	°	Spot	Velocity Angle	26	1000000029	1238
14.4918	75.5109	90.0027	°	Spot	Velocity Angle	26	1000000094	1239
169.156	100.852	90.0027	°	Spot	Velocity Angle	27	1000000053	1240
8.67157	81.3311	90.0027	°	Spot	Velocity Angle	27	1000000092	1241
71.2464	161.249	90.0027	°	Spot	Velocity Angle	27	1000000077	1242
156.874	113.134	90.0027	°	Spot	Velocity Angle	27	1000000065	1243
55.6327	145.635	90.0027	°	Spot	Velocity Angle	27	1000000078	1244
4.54537	94.548	90.0027	°	Spot	Velocity Angle	27	1000000079	1245
77.1488	12.8538	90.0027	°	Spot	Velocity Angle	27	1000000073	1246
153.709	116.299	90.0027	°	Spot	Velocity Angle	27	1000000074	1247
64.8664	25.1362	90.0027	°	Spot	Velocity Angle	27	1000000085	1248
92.2818	177.726	90.0027	°	Spot	Velocity Angle	27	1000000003	1249
21.3343	111.337	90.0027	°	Spot	Velocity Angle	27	1000000093	1250
61.3593	28.6434	90.0027	°	Spot	Velocity Angle	27	1000000036	1251
28.2412	61.7615	90.0027	°	Spot	Velocity Angle	27	1000000066	1252
139.963	49.9606	90.0027	°	Spot	Velocity Angle	27	1000000069	1253
29.0401	60.9625	90.0027	°	Spot	Velocity Angle	27	1000000082	1254
84.6804	5.32227	90.0027	°	Spot	Velocity Angle	27	1000000009	1255
71.2295	161.232	90.0027	°	Spot	Velocity Angle	27	1000000095	1256
65.8754	155.878	90.0027	°	Spot	Velocity Angle	27	1000000067	1257
156.479	66.4765	90.0027	°	Spot	Velocity Angle	27	1000000075	1258
176.752	93.2559	90.0027	°	Spot	Velocity Angle	27	1000000046	1259
112.968	22.9654	90.0027	°	Spot	Velocity Angle	27	1000000088	1260
75.4304	14.5722	90.0027	°	Spot	Velocity Angle	27	1000000089	1261
129.576	39.5736	90.0027	°	Spot	Velocity Angle	27	1000000086	1262
155.896	65.8935	90.0027	°	Spot	Velocity Angle	27	1000000090	1263
141.994	51.9916	90.0027	°	Spot	Velocity Angle	27	1000000087	1264
106.004	164.004	90.0027	°	Spot	Velocity Angle	27	1000000070	1265
115.621	25.6183	90.0027	°	Spot	Velocity Angle	27	1000000080	1266
121.199	148.809	90.0027	°	Spot	Velocity Angle	27	1000000039	1267
119.562	29.5594	90.0027	°	Spot	Velocity Angle	27	1000000091	1268
122.257	147.751	90.0027	°	Spot	Velocity Angle	27	1000000076	1269
36.3698	53.6329	90.0027	°	Spot	Velocity Angle	27	1000000084	1270
52.9204	142.923	90.0027	°	Spot	Velocity Angle	27	1000000018	1271
6.69843	83.3042	90.0027	°	Spot	Velocity Angle	27	1000000047	1272
68.403	158.406	90.0027	°	Spot	Velocity Angle	27	1000000020	1273
7.12964	82.873	90.0027	°	Spot	Velocity Angle	27	1000000021	1274
134.401	135.607	90.0027	°	Spot	Velocity Angle	27	1000000033	1275
71.6057	161.608	90.0027	°	Spot	Velocity Angle	27	1000000096	1276
104.49	14.4871	90.0027	°	Spot	Velocity Angle	27	1000000057	1277
38.3957	51.6069	90.0027	°	Spot	Velocity Angle	27	1000000048	1278
151.711	118.297	90.0027	°	Spot	Velocity Angle	27	1000000072	1279
101.157	168.851	90.0027	°	Spot	Velocity Angle	27	1000000083	1280
80.7803	9.22238	90.0027	°	Spot	Velocity Angle	27	1000000081	1281
119.902	150.106	90.0027	°	Spot	Velocity Angle	27	1000000028	1282
39.5196	50.4831	90.0027	°	Spot	Velocity Angle	27	1000000064	1283
37.619	52.3837	90.0027	°	Spot	Velocity Angle	27	1000000029	1284
131.728	138.28	90.0027	°	Spot	Velocity Angle	27	1000000094	1285
159.634	110.374	90.0027	°	Spot	Velocity Angle	27	1000000041	1286
99.4987	9.49603	90.0027	°	Spot	Velocity Angle	28	1000000053	1287
25.5934	64.4093	90.0027	°	Spot	Velocity Angle	28	1000000092	1288
136.942	46.939	90.0027	°	Spot	Velocity Angle	28	1000000077	1289
177.887	92.1208	90.0027	°	Spot	Velocity Angle	28	1000000097	1290
20.3325	69.6702	90.0027	°	Spot	Velocity Angle	28	1000000065	1291
2.6382	92.6408	90.0027	°	Spot	Velocity Angle	28	1000000078	1292
10.6187	100.621	90.0027	°	Spot	Velocity Angle	28	1000000079	1293
19.7933	109.796	90.0027	°	Spot	Velocity Angle	28	1000000073	1294
115.65	154.358	90.0027	°	Spot	Velocity Angle	28	1000000074	1295
98.663	8.66033	90.0027	°	Spot	Velocity Angle	28	1000000085	1296
107.845	17.8428	90.0027	°	Spot	Velocity Angle	28	1000000003	1297
7.75115	97.7538	90.0027	°	Spot	Velocity Angle	28	1000000093	1298
73.1994	163.202	90.0027	°	Spot	Velocity Angle	28	1000000036	1299
17.3767	107.379	90.0027	°	Spot	Velocity Angle	28	1000000066	1300
90.9474	179.06	90.0027	°	Spot	Velocity Angle	28	1000000098	1301
140.142	50.1398	90.0027	°	Spot	Velocity Angle	28	1000000069	1302
17.9625	107.965	90.0027	°	Spot	Velocity Angle	28	1000000009	1303
67.0042	22.9985	90.0027	°	Spot	Velocity Angle	28	1000000082	1304
4.2491	94.2518	90.0027	°	Spot	Velocity Angle	28	1000000067	1305
131.523	41.5205	90.0027	°	Spot	Velocity Angle	28	1000000075	1306
147.519	57.5164	90.0027	°	Spot	Velocity Angle	28	1000000046	1307
134.053	44.0504	90.0027	°	Spot	Velocity Angle	28	1000000088	1308
61.3727	28.6299	90.0027	°	Spot	Velocity Angle	28	1000000089	1309
174.915	95.0926	90.0027	°	Spot	Velocity Angle	28	1000000086	1310
167.534	77.5309	90.0027	°	Spot	Velocity Angle	28	1000000099	1311
93.2371	3.2345	90.0027	°	Spot	Velocity Angle	28	1000000090	1312
54.5791	35.4236	90.0027	°	Spot	Velocity Angle	28	1000000087	1313
76.1628	166.165	90.0027	°	Spot	Velocity Angle	28	1000000070	1314
46.6308	43.3718	90.0027	°	Spot	Velocity Angle	28	1000000080	1315
7.80296	97.8056	90.0027	°	Spot	Velocity Angle	28	1000000039	1316
62.8025	27.2001	90.0027	°	Spot	Velocity Angle	28	1000000091	1317
166.293	103.715	90.0027	°	Spot	Velocity Angle	28	1000000100	1318
1.12782	88.8749	90.0027	°	Spot	Velocity Angle	28	1000000084	1319
49.1583	40.8444	90.0027	°	Spot	Velocity Angle	28	1000000018	1320
31.0589	121.062	90.0027	°	Spot	Velocity Angle	28	1000000020	1321
19.2985	109.301	90.0027	°	Spot	Velocity Angle	28	1000000021	1322
179.485	90.5233	90.0027	°	Spot	Velocity Angle	28	1000000033	1323
115.431	154.577	90.0027	°	Spot	Velocity Angle	28	1000000096	1324
52.9937	142.996	90.0027	°	Spot	Velocity Angle	28	1000000057	1325
27.3025	62.7001	90.0027	°	Spot	Velocity Angle	28	1000000048	1326
17.401	72.6017	90.0027	°	Spot	Velocity Angle	28	1000000072	1327
17.2441	72.7586	90.0027	°	Spot	Velocity Angle	28	1000000083	1328
98.0772	8.07455	90.0027	°	Spot	Velocity Angle	28	1000000081	1329
39.4271	129.43	90.0027	°	Spot	Velocity Angle	28	1000000028	1330
54.6088	35.3939	90.0027	°	Spot	Velocity Angle	28	1000000064	1331
9.94228	99.9449	90.0027	°	Spot	Velocity Angle	28	1000000029	1332
176.899	93.1089	90.0027	°	Spot	Velocity Angle	28	1000000094	1333
146.042	123.966	90.0027	°	Spot	Velocity Angle	28	1000000041	1334
17.3749	72.6277	90.0027	°	Spot	Velocity Angle	29	1000000053	1335
33.817	56.1856	90.0027	°	Spot	Velocity Angle	29	1000000092	1336
112.301	22.298	90.0027	°	Spot	Velocity Angle	29	1000000077	1337
157.124	112.884	90.0027	°	Spot	Velocity Angle	29	1000000097	1338
25.5983	64.4043	90.0027	°	Spot	Velocity Angle	29	1000000065	1339
6.09058	83.9121	90.0027	°	Spot	Velocity Angle	29	1000000078	1340
129.073	140.935	90.0027	°	Spot	Velocity Angle	29	1000000073	1341
61.2497	28.753	90.0027	°	Spot	Velocity Angle	29	1000000074	1342
167.993	77.9906	90.0027	°	Spot	Velocity Angle	29	1000000085	1343
143.729	53.7266	90.0027	°	Spot	Velocity Angle	29	1000000093	1344
56.6104	33.3923	90.0027	°	Spot	Velocity Angle	29	1000000003	1345
56.3876	146.39	90.0027	°	Spot	Velocity Angle	29	1000000036	1346
74.4959	164.499	90.0027	°	Spot	Velocity Angle	29	1000000066	1347
89.0195	179.022	90.0027	°	Spot	Velocity Angle	29	1000000098	1348
76.9393	166.942	90.0027	°	Spot	Velocity Angle	29	1000000095	1349
140.508	129.5	90.0027	°	Spot	Velocity Angle	29	1000000082	1350
144.041	125.967	90.0027	°	Spot	Velocity Angle	29	1000000009	1351
131.316	41.3131	90.0027	°	Spot	Velocity Angle	29	1000000067	1352
171.081	98.9267	90.0027	°	Spot	Velocity Angle	29	1000000075	1353
135.81	134.198	90.0027	°	Spot	Velocity Angle	29	1000000101	1354
50.4424	39.5603	90.0027	°	Spot	Velocity Angle	29	1000000046	1355
140.375	50.3725	90.0027	°	Spot	Velocity Angle	29	1000000088	1356
106.197	16.1944	90.0027	°	Spot	Velocity Angle	29	1000000089	1357
108.863	161.145	90.0027	°	Spot	Velocity Angle	29	1000000086	1358
161.061	108.947	90.0027	°	Spot	Velocity Angle	29	1000000099	1359
67.5245	22.4782	90.0027	°	Spot	Velocity Angle	29	1000000090	1360
156.101	113.907	90.0027	°	Spot	Velocity Angle	29	1000000070	1361
157.35	67.3473	90.0027	°	Spot	Velocity Angle	29	1000000087	1362
43.4574	46.5452	90.0027	°	Spot	Velocity Angle	29	1000000080	1363
58.8938	31.1089	90.0027	°	Spot	Velocity Angle	29	1000000039	1364
16.8539	73.1487	90.0027	°	Spot	Velocity Angle	29	1000000091	1365
169.53	79.5275	90.0027	°	Spot	Velocity Angle	29	1000000100	1366
79.8214	169.824	90.0027	°	Spot	Velocity Angle	29	1000000084	1367
60.9218	29.0809	90.0027	°	Spot	Velocity Angle	29	1000000018	1368
158.729	111.279	90.0027	°	Spot	Velocity Angle	29	1000000021	1369
36.8676	126.87	90.0027	°	Spot	Velocity Angle	29	1000000033	1370
136.266	46.2638	90.0027	°	Spot	Velocity Angle	29	1000000096	1371
39.3893	50.6134	90.0027	°	Spot	Velocity Angle	29	1000000057	1372
86.6646	3.3381	90.0027	°	Spot	Velocity Angle	29	1000000072	1373
80.906	170.909	90.0027	°	Spot	Velocity Angle	29	1000000081	1374
157.437	112.571	90.0027	°	Spot	Velocity Angle	29	1000000028	1375
130.309	139.698	90.0027	°	Spot	Velocity Angle	29	1000000064	1376
49.9157	139.918	90.0027	°	Spot	Velocity Angle	29	1000000029	1377
40.4494	49.5533	90.0027	°	Spot	Velocity Angle	29	1000000094	1378
0.865045	90.8677	90.0027	°	Spot	Velocity Angle	29	1000000041	1379
14.9235	104.926	90.0027	°	Spot	Velocity Angle	30	1000000053	1380
111.501	21.4986	90.0027	°	Spot	Velocity Angle	30	1000000092	1381
125.179	35.176	90.0027	°	Spot	Velocity Angle	30	1000000097	1382
53.4217	143.424	90.0027	°	Spot	Velocity Angle	30	1000000102	1383
134.968	135.04	90.0027	°	Spot	Velocity Angle	30	1000000078	1384
121.156	31.1536	90.0027	°	Spot	Velocity Angle	30	1000000073	1385
64.9888	154.992	90.0027	°	Spot	Velocity Angle	30	1000000103	1386
97.3066	172.701	90.0027	°	Spot	Velocity Angle	30	1000000098	1387
90.4324	179.576	90.0027	°	Spot	Velocity Angle	30	1000000085	1388
73.506	163.509	90.0027	°	Spot	Velocity Angle	30	1000000003	1389
95.746	5.74337	90.0027	°	Spot	Velocity Angle	30	1000000093	1390
116.633	26.6305	90.0027	°	Spot	Velocity Angle	30	1000000036	1391
177.811	92.1965	90.0027	°	Spot	Velocity Angle	30	1000000066	1392
165.329	104.679	90.0027	°	Spot	Velocity Angle	30	1000000095	1393
85.7614	4.24121	90.0027	°	Spot	Velocity Angle	30	1000000082	1394
173.563	83.5607	90.0027	°	Spot	Velocity Angle	30	1000000009	1395
137.42	47.4171	90.0027	°	Spot	Velocity Angle	30	1000000067	1396
143.534	126.474	90.0027	°	Spot	Velocity Angle	30	1000000101	1397
25.9104	64.0923	90.0027	°	Spot	Velocity Angle	30	1000000046	1398
143.99	53.9869	90.0027	°	Spot	Velocity Angle	30	1000000088	1399
172.189	82.1863	90.0027	°	Spot	Velocity Angle	30	1000000086	1400
123.646	33.6429	90.0027	°	Spot	Velocity Angle	30	1000000089	1401
157.379	112.629	90.0027	°	Spot	Velocity Angle	30	1000000099	1402
76.6717	166.674	90.0027	°	Spot	Velocity Angle	30	1000000090	1403
123.672	33.6696	90.0027	°	Spot	Velocity Angle	30	1000000070	1404
158.999	68.9965	90.0027	°	Spot	Velocity Angle	30	1000000087	1405
85.4255	4.57711	90.0027	°	Spot	Velocity Angle	30	1000000039	1406
173.629	83.6263	90.0027	°	Spot	Velocity Angle	30	1000000091	1407
140.57	129.438	90.0027	°	Spot	Velocity Angle	30	1000000100	1408
135.859	45.8562	90.0027	°	Spot	Velocity Angle	30	1000000084	1409
44.5916	45.4111	90.0027	°	Spot	Velocity Angle	30	1000000018	1410
8.85862	81.144	90.0027	°	Spot	Velocity Angle	30	1000000020	1411
160.029	109.979	90.0027	°	Spot	Velocity Angle	30	1000000021	1412
78.6832	168.686	90.0027	°	Spot	Velocity Angle	30	1000000033	1413
27.7465	117.749	90.0027	°	Spot	Velocity Angle	30	1000000096	1414
85.3422	4.66049	90.0027	°	Spot	Velocity Angle	30	1000000057	1415
121.471	31.4681	90.0027	°	Spot	Velocity Angle	30	1000000072	1416
159.615	69.6121	90.0027	°	Spot	Velocity Angle	30	1000000083	1417
165.928	104.08	90.0027	°	Spot	Velocity Angle	30	1000000104	1418
88.3206	178.323	90.0027	°	Spot	Velocity Angle	30	1000000081	1419
47.6728	42.3299	90.0027	°	Spot	Velocity Angle	30	1000000028	1420
110.064	20.0617	90.0027	°	Spot	Velocity Angle	30	1000000064	1421
17.9269	72.0758	90.0027	°	Spot	Velocity Angle	30	1000000041	1422
17.0901	72.9125	90.0027	°	Spot	Velocity Angle	30	1000000094	1423
140.961	129.047	90.0027	°	Spot	Velocity Angle	31	1000000053	1424
147.402	122.606	90.0027	°	Spot	Velocity Angle	31	1000000092	1425
101.562	11.5592	90.0027	°	Spot	Velocity Angle	31	1000000097	1426
17.7722	107.775	90.0027	°	Spot	Velocity Angle	31	1000000102	1427
148.721	121.287	90.0027	°	Spot	Velocity Angle	31	1000000078	1428
63.622	153.625	90.0027	°	Spot	Velocity Angle	31	1000000103	1429
75.9104	14.0923	90.0027	°	Spot	Velocity Angle	31	1000000073	1430
114.44	155.568	90.0027	°	Spot	Velocity Angle	31	1000000098	1431
11.3809	101.384	90.0027	°	Spot	Velocity Angle	31	1000000003	1432
2.22658	92.2291	90.0027	°	Spot	Velocity Angle	31	1000000093	1433
62.7196	27.2831	90.0027	°	Spot	Velocity Angle	31	1000000074	1434
89.4849	0.517392	90.0027	°	Spot	Velocity Angle	31	1000000066	1435
158.536	68.5331	90.0027	°	Spot	Velocity Angle	31	1000000105	1436
157.108	112.9	90.0027	°	Spot	Velocity Angle	31	1000000095	1437
152.127	62.1245	90.0027	°	Spot	Velocity Angle	31	1000000082	1438
97.4812	172.527	90.0027	°	Spot	Velocity Angle	31	1000000067	1439
163.134	106.874	90.0027	°	Spot	Velocity Angle	31	1000000101	1440
167.476	77.4731	90.0027	°	Spot	Velocity Angle	31	1000000075	1441
112.753	157.255	90.0027	°	Spot	Velocity Angle	31	1000000046	1442
49.4319	40.5708	90.0027	°	Spot	Velocity Angle	31	1000000088	1443
143.67	126.338	90.0027	°	Spot	Velocity Angle	31	1000000086	1444
37.8247	127.827	90.0027	°	Spot	Velocity Angle	31	1000000089	1445
150.879	119.129	90.0027	°	Spot	Velocity Angle	31	1000000106	1446
143.34	53.3371	90.0027	°	Spot	Velocity Angle	31	1000000099	1447
83.2994	173.302	90.0027	°	Spot	Velocity Angle	31	1000000090	1448
103.251	13.2488	90.0027	°	Spot	Velocity Angle	31	1000000070	1449
7.18662	97.1893	90.0027	°	Spot	Velocity Angle	31	1000000087	1450
122.875	32.8723	90.0027	°	Spot	Velocity Angle	31	1000000039	1451
119.966	29.9635	90.0027	°	Spot	Velocity Angle	31	1000000091	1452
33.2776	123.28	90.0027	°	Spot	Velocity Angle	31	1000000100	1453
106.125	16.1225	90.0027	°	Spot	Velocity Angle	31	1000000084	1454
95.9412	5.93859	90.0027	°	Spot	Velocity Angle	31	1000000018	1455
166.936	76.9333	90.0027	°	Spot	Velocity Angle	31	1000000021	1456
155.632	114.376	90.0027	°	Spot	Velocity Angle	31	1000000033	1457
46.5808	43.4218	90.0027	°	Spot	Velocity Angle	31	1000000096	1458
113.691	156.317	90.0027	°	Spot	Velocity Angle	31	1000000083	1459
61.8958	151.898	90.0027	°	Spot	Velocity Angle	31	1000000104	1460
33.4079	56.5948	90.0027	°	Spot	Velocity Angle	31	1000000028	1461
143.44	53.4369	90.0027	°	Spot	Velocity Angle	31	1000000064	1462
117.837	152.171	90.0027	°	Spot	Velocity Angle	31	1000000094	1463
49.7674	40.2353	90.0027	°	Spot	Velocity Angle	31	1000000041	1464
150.354	119.654	90.0027	°	Spot	Velocity Angle	32	1000000053	1465
141.029	128.979	90.0027	°	Spot	Velocity Angle	32	1000000092	1466
43.0406	46.962	90.0027	°	Spot	Velocity Angle	32	1000000102	1467
65.9677	155.97	90.0027	°	Spot	Velocity Angle	32	1000000103	1468
137.539	47.5359	90.0027	°	Spot	Velocity Angle	32	1000000107	1469
7.52813	82.4745	90.0027	°	Spot	Velocity Angle	32	1000000085	1470
22.6833	112.686	90.0027	°	Spot	Velocity Angle	32	1000000093	1471
121.097	31.0947	90.0027	°	Spot	Velocity Angle	32	1000000074	1472
155.528	65.5254	90.0027	°	Spot	Velocity Angle	32	1000000036	1473
140.911	50.908	90.0027	°	Spot	Velocity Angle	32	1000000066	1474
0.0279773	90.0228	90.0027	°	Spot	Velocity Angle	32	1000000108	1475
9.96669	99.9694	90.0027	°	Spot	Velocity Angle	32	1000000095	1476
91.6195	178.389	90.0027	°	Spot	Velocity Angle	32	1000000082	1477
102.951	167.057	90.0027	°	Spot	Velocity Angle	32	1000000067	1478
29.3996	60.6031	90.0027	°	Spot	Velocity Angle	32	1000000075	1479
3.46791	86.5347	90.0027	°	Spot	Velocity Angle	32	1000000101	1480
47.5305	137.533	90.0027	°	Spot	Velocity Angle	32	1000000046	1481
21.8921	111.895	90.0027	°	Spot	Velocity Angle	32	1000000088	1482
58.7495	148.752	90.0027	°	Spot	Velocity Angle	32	1000000089	1483
1.93973	88.0629	90.0027	°	Spot	Velocity Angle	32	1000000086	1484
146.331	123.677	90.0027	°	Spot	Velocity Angle	32	1000000106	1485
125.403	144.605	90.0027	°	Spot	Velocity Angle	32	1000000099	1486
178.991	88.9886	90.0027	°	Spot	Velocity Angle	32	1000000090	1487
60.023	150.026	90.0027	°	Spot	Velocity Angle	32	1000000087	1488
122.854	32.8514	90.0027	°	Spot	Velocity Angle	32	1000000070	1489
164.12	74.1171	90.0027	°	Spot	Velocity Angle	32	1000000039	1490
101.241	11.2384	90.0027	°	Spot	Velocity Angle	32	1000000091	1491
34.2791	55.7235	90.0027	°	Spot	Velocity Angle	32	1000000100	1492
98.6116	8.60889	90.0027	°	Spot	Velocity Angle	32	1000000018	1493
1.13973	91.1424	90.0027	°	Spot	Velocity Angle	32	1000000020	1494
74.3856	15.6171	90.0027	°	Spot	Velocity Angle	32	1000000021	1495
112.099	22.0966	90.0027	°	Spot	Velocity Angle	32	1000000033	1496
118.309	28.3067	90.0027	°	Spot	Velocity Angle	32	1000000096	1497
24.833	65.1697	90.0027	°	Spot	Velocity Angle	32	1000000104	1498
119.162	150.845	90.0027	°	Spot	Velocity Angle	32	1000000081	1499
10.4387	100.441	90.0027	°	Spot	Velocity Angle	32	1000000028	1500
79.2145	169.217	90.0027	°	Spot	Velocity Angle	32	1000000064	1501
81.6328	8.36991	90.0027	°	Spot	Velocity Angle	32	1000000094	1502
15.7174	105.72	90.0027	°	Spot	Velocity Angle	32	1000000041	1503
19.2692	109.272	90.0027	°	Spot	Velocity Angle	33	1000000053	1504
117.613	152.395	90.0027	°	Spot	Velocity Angle	33	1000000092	1505
75.3306	14.672	90.0027	°	Spot	Velocity Angle	33	1000000097	1506
133.62	43.6177	90.0027	°	Spot	Velocity Angle	33	1000000102	1507
161.661	71.6584	90.0027	°	Spot	Velocity Angle	33	1000000103	1508
137.145	132.863	90.0027	°	Spot	Velocity Angle	33	1000000098	1509
73.6527	16.35	90.0027	°	Spot	Velocity Angle	33	1000000073	1510
138.597	48.5945	90.0027	°	Spot	Velocity Angle	33	1000000107	1511
41.4102	48.5925	90.0027	°	Spot	Velocity Angle	33	1000000093	1512
128.369	141.639	90.0027	°	Spot	Velocity Angle	33	1000000066	1513
69.0021	21.0005	90.0027	°	Spot	Velocity Angle	33	1000000036	1514
136.253	46.2499	90.0027	°	Spot	Velocity Angle	33	1000000074	1515
104.556	14.5529	90.0027	°	Spot	Velocity Angle	33	1000000108	1516
156.962	66.959	90.0027	°	Spot	Velocity Angle	33	1000000105	1517
34.0457	55.9569	90.0027	°	Spot	Velocity Angle	33	1000000095	1518
25.8698	115.872	90.0027	°	Spot	Velocity Angle	33	1000000082	1519
26.4464	116.449	90.0027	°	Spot	Velocity Angle	33	1000000101	1520
11.089	101.092	90.0027	°	Spot	Velocity Angle	33	1000000075	1521
35.1108	125.113	90.0027	°	Spot	Velocity Angle	33	1000000046	1522
71.4886	18.514	90.0027	°	Spot	Velocity Angle	33	1000000088	1523
178.258	88.2552	90.0027	°	Spot	Velocity Angle	33	1000000089	1524
158.85	111.158	90.0027	°	Spot	Velocity Angle	33	1000000106	1525
14.7721	75.2305	90.0027	°	Spot	Velocity Angle	33	1000000086	1526
29.8097	119.812	90.0027	°	Spot	Velocity Angle	33	1000000099	1527
174.165	95.8431	90.0027	°	Spot	Velocity Angle	33	1000000090	1528
172.341	97.6671	90.0027	°	Spot	Velocity Angle	33	1000000087	1529
26.4114	116.414	90.0027	°	Spot	Velocity Angle	33	1000000091	1530
34.6395	124.642	90.0027	°	Spot	Velocity Angle	33	1000000100	1531
151.268	118.74	90.0027	°	Spot	Velocity Angle	33	1000000018	1532
172.033	97.9746	90.0027	°	Spot	Velocity Angle	33	1000000021	1533
92.3589	2.35633	90.0027	°	Spot	Velocity Angle	33	1000000033	1534
151.489	61.4868	90.0027	°	Spot	Velocity Angle	33	1000000096	1535
120.836	149.172	90.0027	°	Spot	Velocity Angle	33	1000000083	1536
177.509	87.5061	90.0027	°	Spot	Velocity Angle	33	1000000104	1537
175.512	85.5097	90.0027	°	Spot	Velocity Angle	33	1000000081	1538
52.0305	142.033	90.0027	°	Spot	Velocity Angle	33	1000000028	1539
30.7117	59.291	90.0027	°	Spot	Velocity Angle	33	1000000064	1540
28.1787	118.181	90.0027	°	Spot	Velocity Angle	33	1000000094	1541
6.16137	83.8413	90.0027	°	Spot	Velocity Angle	33	1000000041	1542
27.3013	62.7013	90.0027	°	Spot	Velocity Angle	34	1000000053	1543
169.759	79.7568	90.0027	°	Spot	Velocity Angle	34	1000000092	1544
97.4856	172.522	90.0027	°	Spot	Velocity Angle	34	1000000109	1545
134.03	44.0273	90.0027	°	Spot	Velocity Angle	34	1000000110	1546
7.996	97.9986	90.0027	°	Spot	Velocity Angle	34	1000000097	1547
40.7441	49.2585	90.0027	°	Spot	Velocity Angle	34	1000000111	1548
163.319	73.3166	90.0027	°	Spot	Velocity Angle	34	1000000102	1549
146.462	123.546	90.0027	°	Spot	Velocity Angle	34	1000000098	1550
160.158	70.1556	90.0027	°	Spot	Velocity Angle	34	1000000103	1551
148.679	58.676	90.0027	°	Spot	Velocity Angle	34	1000000107	1552
86.5154	176.518	90.0027	°	Spot	Velocity Angle	34	1000000112	1553
164.85	74.8478	90.0027	°	Spot	Velocity Angle	34	1000000093	1554
30.6231	59.3795	90.0027	°	Spot	Velocity Angle	34	1000000066	1555
116.588	26.5856	90.0027	°	Spot	Velocity Angle	34	1000000036	1556
175.739	85.7361	90.0027	°	Spot	Velocity Angle	34	1000000074	1557
58.0804	31.9222	90.0027	°	Spot	Velocity Angle	34	1000000108	1558
158.175	111.833	90.0027	°	Spot	Velocity Angle	34	1000000105	1559
106.16	16.1576	90.0027	°	Spot	Velocity Angle	34	1000000082	1560
126.15	36.1475	90.0027	°	Spot	Velocity Angle	34	1000000101	1561
125.13	144.878	90.0027	°	Spot	Velocity Angle	34	1000000075	1562
166.375	76.3726	90.0027	°	Spot	Velocity Angle	34	1000000046	1563
67.0995	22.9031	90.0027	°	Spot	Velocity Angle	34	1000000088	1564
170.212	99.7963	90.0027	°	Spot	Velocity Angle	34	1000000106	1565
15.1623	74.8404	90.0027	°	Spot	Velocity Angle	34	1000000086	1566
124.343	145.665	90.0027	°	Spot	Velocity Angle	34	1000000099	1567
148.13	121.878	90.0027	°	Spot	Velocity Angle	34	1000000090	1568
114.917	24.9147	90.0027	°	Spot	Velocity Angle	34	1000000087	1569
91.7414	1.73871	90.0027	°	Spot	Velocity Angle	34	1000000113	1570
60.6665	150.669	90.0027	°	Spot	Velocity Angle	34	1000000091	1571
144.014	125.994	90.0027	°	Spot	Velocity Angle	34	1000000100	1572
154.662	115.346	90.0027	°	Spot	Velocity Angle	34	1000000018	1573
162.796	107.212	90.0027	°	Spot	Velocity Angle	34	1000000021	1574
77.2697	12.733	90.0027	°	Spot	Velocity Angle	34	1000000033	1575
171.908	81.9056	90.0027	°	Spot	Velocity Angle	34	1000000083	1576
177.31	92.6984	90.0027	°	Spot	Velocity Angle	34	1000000104	1577
111.636	21.6331	90.0027	°	Spot	Velocity Angle	34	1000000081	1578
55.1892	145.192	90.0027	°	Spot	Velocity Angle	34	1000000028	1579
35.6139	54.3887	90.0027	°	Spot	Velocity Angle	34	1000000064	1580
108.655	161.353	90.0027	°	Spot	Velocity Angle	34	1000000094	1581
134.255	135.753	90.0027	°	Spot	Velocity Angle	35	1000000053	1582
75.0727	14.93	90.0027	°	Spot	Velocity Angle	35	1000000092	1583
79.5989	169.602	90.0027	°	Spot	Velocity Angle	35	1000000109	1584
135.923	45.9208	90.0027	°	Spot	Velocity Angle	35	1000000110	1585
134.332	44.3294	90.0027	°	Spot	Velocity Angle	35	1000000097	1586
123.361	146.646	90.0027	°	Spot	Velocity Angle	35	1000000102	1587
28.4919	61.5108	90.0027	°	Spot	Velocity Angle	35	1000000111	1588
143.173	126.835	90.0027	°	Spot	Velocity Angle	35	1000000098	1589
41.157	131.16	90.0027	°	Spot	Velocity Angle	35	1000000103	1590
134.971	44.9678	90.0027	°	Spot	Velocity Angle	35	1000000107	1591
137.173	47.1703	90.0027	°	Spot	Velocity Angle	35	1000000112	1592
160.026	70.0237	90.0027	°	Spot	Velocity Angle	35	1000000114	1593
23.1313	66.8714	90.0027	°	Spot	Velocity Angle	35	1000000066	1594
158.726	111.281	90.0027	°	Spot	Velocity Angle	35	1000000074	1595
9.1669	80.8358	90.0027	°	Spot	Velocity Angle	35	1000000105	1596
82.4134	172.416	90.0027	°	Spot	Velocity Angle	35	1000000095	1597
112.884	22.8815	90.0027	°	Spot	Velocity Angle	35	1000000082	1598
113.967	156.041	90.0027	°	Spot	Velocity Angle	35	1000000075	1599
146.016	56.0132	90.0027	°	Spot	Velocity Angle	35	1000000101	1600
158.298	68.295	90.0027	°	Spot	Velocity Angle	35	1000000046	1601
164.151	105.857	90.0027	°	Spot	Velocity Angle	35	1000000115	1602
52.5975	37.4051	90.0027	°	Spot	Velocity Angle	35	1000000088	1603
162.094	107.914	90.0027	°	Spot	Velocity Angle	35	1000000106	1604
123.486	146.522	90.0027	°	Spot	Velocity Angle	35	1000000099	1605
175.57	85.5673	90.0027	°	Spot	Velocity Angle	35	1000000090	1606
57.8939	147.897	90.0027	°	Spot	Velocity Angle	35	1000000087	1607
34.4385	55.5642	90.0027	°	Spot	Velocity Angle	35	1000000113	1608
46.5356	43.4671	90.0027	°	Spot	Velocity Angle	35	1000000091	1609
141.878	128.13	90.0027	°	Spot	Velocity Angle	35	1000000100	1610
44.2497	45.7529	90.0027	°	Spot	Velocity Angle	35	1000000021	1611
56.5637	146.566	90.0027	°	Spot	Velocity Angle	35	1000000033	1612
128.27	38.2675	90.0027	°	Spot	Velocity Angle	35	1000000096	1613
30.6605	59.3422	90.0027	°	Spot	Velocity Angle	35	1000000083	1614
19.4314	70.5712	90.0027	°	Spot	Velocity Angle	35	1000000104	1615
33.146	56.8566	90.0027	°	Spot	Velocity Angle	35	1000000116	1616
145.144	124.864	90.0027	°	Spot	Velocity Angle	35	1000000081	1617
106.373	163.635	90.0027	°	Spot	Velocity Angle	35	1000000064	1618
165.97	104.038	90.0027	°	Spot	Velocity Angle	35	1000000094	1619
157.146	112.862	90.0027	°	Spot	Velocity Angle	36	1000000053	1620
0.803349	90.8062	90.0027	°	Spot	Velocity Angle	36	1000000092	1621
76.1976	13.8051	90.0027	°	Spot	Velocity Angle	36	1000000109	1622
142.713	52.7099	90.0027	°	Spot	Velocity Angle	36	1000000110	1623
126.98	143.028	90.0027	°	Spot	Velocity Angle	36	1000000097	1624
122.412	147.595	90.0027	°	Spot	Velocity Angle	36	1000000102	1625
69.3762	20.6265	90.0027	°	Spot	Velocity Angle	36	1000000098	1626
21.9698	68.0329	90.0027	°	Spot	Velocity Angle	36	1000000103	1627
140.564	50.561	90.0027	°	Spot	Velocity Angle	36	1000000117	1628
77.4817	12.521	90.0027	°	Spot	Velocity Angle	36	1000000107	1629
146.426	56.4233	90.0027	°	Spot	Velocity Angle	36	1000000114	1630
130.222	40.2191	90.0027	°	Spot	Velocity Angle	36	1000000036	1631
88.491	1.51159	90.0027	°	Spot	Velocity Angle	36	1000000105	1632
48.5623	41.4403	90.0027	°	Spot	Velocity Angle	36	1000000108	1633
125.318	35.3158	90.0027	°	Spot	Velocity Angle	36	1000000075	1634
44.6644	45.3383	90.0027	°	Spot	Velocity Angle	36	1000000101	1635
134.152	44.149	90.0027	°	Spot	Velocity Angle	36	1000000046	1636
155.807	114.2	90.0027	°	Spot	Velocity Angle	36	1000000115	1637
53.272	36.7307	90.0027	°	Spot	Velocity Angle	36	1000000106	1638
29.6914	119.694	90.0027	°	Spot	Velocity Angle	36	1000000099	1639
30.0734	59.9293	90.0027	°	Spot	Velocity Angle	36	1000000090	1640
75.8046	165.807	90.0027	°	Spot	Velocity Angle	36	1000000087	1641
80.2084	170.211	90.0027	°	Spot	Velocity Angle	36	1000000113	1642
75.5655	165.568	90.0027	°	Spot	Velocity Angle	36	1000000091	1643
96.7354	173.273	90.0027	°	Spot	Velocity Angle	36	1000000100	1644
111.408	21.405	90.0027	°	Spot	Velocity Angle	36	1000000118	1645
66.014	23.9887	90.0027	°	Spot	Velocity Angle	36	1000000021	1646
21.5028	68.4998	90.0027	°	Spot	Velocity Angle	36	1000000033	1647
43.0938	133.096	90.0027	°	Spot	Velocity Angle	36	1000000096	1648
35.4908	54.5118	90.0027	°	Spot	Velocity Angle	36	1000000083	1649
22.3374	112.34	90.0027	°	Spot	Velocity Angle	36	1000000104	1650
88.8728	178.875	90.0027	°	Spot	Velocity Angle	36	1000000081	1651
28.1941	61.8085	90.0027	°	Spot	Velocity Angle	36	1000000116	1652
118.414	151.594	90.0027	°	Spot	Velocity Angle	36	1000000064	1653
88.589	178.592	90.0027	°	Spot	Velocity Angle	36	1000000119	1654
81.356	8.64664	90.0027	°	Spot	Velocity Angle	36	1000000094	1655
82.9772	7.02544	90.0027	°	Spot	Velocity Angle	37	1000000053	1656
146.343	56.3406	90.0027	°	Spot	Velocity Angle	37	1000000092	1657
90.764	0.761327	90.0027	°	Spot	Velocity Angle	37	1000000109	1658
138.296	48.293	90.0027	°	Spot	Velocity Angle	37	1000000110	1659
122.013	147.995	90.0027	°	Spot	Velocity Angle	37	1000000097	1660
160.278	70.2753	90.0027	°	Spot	Velocity Angle	37	1000000102	1661
26.2917	116.294	90.0027	°	Spot	Velocity Angle	37	1000000111	1662
104.077	14.0742	90.0027	°	Spot	Velocity Angle	37	1000000103	1663
80.1167	9.88592	90.0027	°	Spot	Velocity Angle	37	1000000098	1664
139.185	49.1825	90.0027	°	Spot	Velocity Angle	37	1000000117	1665
66.8983	156.901	90.0027	°	Spot	Velocity Angle	37	1000000107	1666
171.483	98.5253	90.0027	°	Spot	Velocity Angle	37	1000000112	1667
99.5507	9.54807	90.0027	°	Spot	Velocity Angle	37	1000000114	1668
175.809	94.1984	90.0027	°	Spot	Velocity Angle	37	1000000066	1669
65.0574	155.06	90.0027	°	Spot	Velocity Angle	37	1000000036	1670
83.5631	173.566	90.0027	°	Spot	Velocity Angle	37	1000000095	1671
157.087	67.0839	90.0027	°	Spot	Velocity Angle	37	1000000105	1672
52.8973	37.1054	90.0027	°	Spot	Velocity Angle	37	1000000108	1673
76.8408	13.1618	90.0027	°	Spot	Velocity Angle	37	1000000075	1674
113.092	23.0889	90.0027	°	Spot	Velocity Angle	37	1000000082	1675
29.8488	119.851	90.0027	°	Spot	Velocity Angle	37	1000000101	1676
163.947	106.061	90.0027	°	Spot	Velocity Angle	37	1000000115	1677
43.7823	46.2203	90.0027	°	Spot	Velocity Angle	37	1000000106	1678
47.3153	42.6874	90.0027	°	Spot	Velocity Angle	37	1000000090	1679
173.236	96.7721	90.0027	°	Spot	Velocity Angle	37	1000000113	1680
126.318	143.69	90.0027	°	Spot	Velocity Angle	37	1000000091	1681
89.3422	0.660587	90.0027	°	Spot	Velocity Angle	37	1000000100	1682
84.4212	5.58145	90.0027	°	Spot	Velocity Angle	37	1000000118	1683
100.763	10.7607	90.0027	°	Spot	Velocity Angle	37	1000000021	1684
114.55	24.5472	90.0027	°	Spot	Velocity Angle	37	1000000033	1685
67.0212	157.024	90.0027	°	Spot	Velocity Angle	37	1000000096	1686
79.687	10.3156	90.0027	°	Spot	Velocity Angle	37	1000000083	1687
140.353	129.655	90.0027	°	Spot	Velocity Angle	37	1000000104	1688
97.8882	172.12	90.0027	°	Spot	Velocity Angle	37	1000000081	1689
68.7057	21.2969	90.0027	°	Spot	Velocity Angle	37	1000000116	1690
167.486	77.4833	90.0027	°	Spot	Velocity Angle	37	1000000064	1691
90.7299	0.727145	90.0027	°	Spot	Velocity Angle	37	1000000119	1692
79.9417	10.0609	90.0027	°	Spot	Velocity Angle	37	1000000094	1693
22.4148	112.418	90.0027	°	Spot	Velocity Angle	38	1000000053	1694
22.8863	67.1163	90.0027	°	Spot	Velocity Angle	38	1000000092	1695
54.7197	35.283	90.0027	°	Spot	Velocity Angle	38	1000000109	1696
112.836	22.8336	90.0027	°	Spot	Velocity Angle	38	1000000110	1697
106.296	16.2937	90.0027	°	Spot	Velocity Angle	38	1000000097	1698
101.268	11.2657	90.0027	°	Spot	Velocity Angle	38	1000000102	1699
144.507	125.501	90.0027	°	Spot	Velocity Angle	38	1000000111	1700
120.261	149.747	90.0027	°	Spot	Velocity Angle	38	1000000103	1701
32.3881	122.391	90.0027	°	Spot	Velocity Angle	38	1000000098	1702
134.79	135.218	90.0027	°	Spot	Velocity Angle	38	1000000117	1703
6.86307	96.8658	90.0027	°	Spot	Velocity Angle	38	1000000112	1704
42.0265	132.029	90.0027	°	Spot	Velocity Angle	38	1000000036	1705
161.822	71.8195	90.0027	°	Spot	Velocity Angle	38	1000000066	1706
80.8713	9.13141	90.0027	°	Spot	Velocity Angle	38	1000000114	1707
64.5338	25.4688	90.0027	°	Spot	Velocity Angle	38	1000000105	1708
159.094	69.0911	90.0027	°	Spot	Velocity Angle	38	1000000108	1709
62.196	152.199	90.0027	°	Spot	Velocity Angle	38	1000000101	1710
48.9175	41.0852	90.0027	°	Spot	Velocity Angle	38	1000000075	1711
169.582	100.426	90.0027	°	Spot	Velocity Angle	38	1000000046	1712
178.55	88.5472	90.0027	°	Spot	Velocity Angle	38	1000000115	1713
36.5024	126.505	90.0027	°	Spot	Velocity Angle	38	1000000106	1714
56.9035	146.906	90.0027	°	Spot	Velocity Angle	38	1000000099	1715
168.169	78.1661	90.0027	°	Spot	Velocity Angle	38	1000000090	1716
25.3876	64.6151	90.0027	°	Spot	Velocity Angle	38	1000000120	1717
52.4956	37.5071	90.0027	°	Spot	Velocity Angle	38	1000000091	1718
56.2647	33.7379	90.0027	°	Spot	Velocity Angle	38	1000000100	1719
62.1652	152.168	90.0027	°	Spot	Velocity Angle	38	1000000118	1720
84.2811	5.72149	90.0027	°	Spot	Velocity Angle	38	1000000121	1721
143.7	126.308	90.0027	°	Spot	Velocity Angle	38	1000000021	1722
112.138	157.87	90.0027	°	Spot	Velocity Angle	38	1000000033	1723
164.605	74.6022	90.0027	°	Spot	Velocity Angle	38	1000000096	1724
135.791	134.217	90.0027	°	Spot	Velocity Angle	38	1000000104	1725
4.98223	85.0204	90.0027	°	Spot	Velocity Angle	38	1000000081	1726
131.896	41.8929	90.0027	°	Spot	Velocity Angle	38	1000000116	1727
157.548	112.46	90.0027	°	Spot	Velocity Angle	38	1000000064	1728
96.2878	6.28509	90.0027	°	Spot	Velocity Angle	38	1000000119	1729
57.5012	147.504	90.0027	°	Spot	Velocity Angle	38	1000000094	1730
5.27656	84.726	90.0027	°	Spot	Velocity Angle	39	1000000053	1731
169.546	100.461	90.0027	°	Spot	Velocity Angle	39	1000000092	1732
70.4319	19.5708	90.0027	°	Spot	Velocity Angle	39	1000000109	1733
39.7723	129.775	90.0027	°	Spot	Velocity Angle	39	1000000110	1734
1.8051	88.1976	90.0027	°	Spot	Velocity Angle	39	1000000097	1735
44.9622	45.0405	90.0027	°	Spot	Velocity Angle	39	1000000102	1736
115.777	25.774	90.0027	°	Spot	Velocity Angle	39	1000000111	1737
10.799	79.2036	90.0027	°	Spot	Velocity Angle	39	1000000103	1738
81.3421	8.66053	90.0027	°	Spot	Velocity Angle	39	1000000098	1739
143.546	126.462	90.0027	°	Spot	Velocity Angle	39	1000000117	1740
93.1319	176.876	90.0027	°	Spot	Velocity Angle	39	1000000107	1741
25.1878	64.8149	90.0027	°	Spot	Velocity Angle	39	1000000112	1742
67.6432	157.646	90.0027	°	Spot	Velocity Angle	39	1000000066	1743
72.8962	17.1065	90.0027	°	Spot	Velocity Angle	39	1000000036	1744
0.288723	89.7135	90.0027	°	Spot	Velocity Angle	39	1000000114	1745
12.3945	77.6081	90.0027	°	Spot	Velocity Angle	39	1000000105	1746
64.3903	25.6124	90.0027	°	Spot	Velocity Angle	39	1000000108	1747
127.785	142.223	90.0027	°	Spot	Velocity Angle	39	1000000101	1748
41.2177	131.22	90.0027	°	Spot	Velocity Angle	39	1000000122	1749
121.665	31.6621	90.0027	°	Spot	Velocity Angle	39	1000000115	1750
2.82869	92.8313	90.0027	°	Spot	Velocity Angle	39	1000000106	1751
90.073	179.937	90.0027	°	Spot	Velocity Angle	39	1000000090	1752
13.1665	76.8362	90.0027	°	Spot	Velocity Angle	39	1000000120	1753
138.935	131.073	90.0027	°	Spot	Velocity Angle	39	1000000113	1754
43.5702	46.4324	90.0027	°	Spot	Velocity Angle	39	1000000091	1755
62.9835	27.0191	90.0027	°	Spot	Velocity Angle	39	1000000100	1756
85.0824	175.085	90.0027	°	Spot	Velocity Angle	39	1000000118	1757
95.8468	5.84419	90.0027	°	Spot	Velocity Angle	39	1000000121	1758
120.503	149.505	90.0027	°	Spot	Velocity Angle	39	1000000021	1759
85.013	175.016	90.0027	°	Spot	Velocity Angle	39	1000000033	1760
35.0548	54.9478	90.0027	°	Spot	Velocity Angle	39	1000000104	1761
57.661	147.664	90.0027	°	Spot	Velocity Angle	39	1000000083	1762
66.7042	156.707	90.0027	°	Spot	Velocity Angle	39	1000000081	1763
135.537	134.471	90.0027	°	Spot	Velocity Angle	39	1000000116	1764
86.656	176.659	90.0027	°	Spot	Velocity Angle	39	1000000064	1765
84.226	5.77662	90.0027	°	Spot	Velocity Angle	39	1000000119	1766
63.4293	153.432	90.0027	°	Spot	Velocity Angle	39	1000000094	1767
46.91	43.0926	90.0027	°	Spot	Velocity Angle	40	1000000053	1768
168.032	78.0293	90.0027	°	Spot	Velocity Angle	40	1000000092	1769
53.4653	143.468	90.0027	°	Spot	Velocity Angle	40	1000000110	1770
5.45206	95.4547	90.0027	°	Spot	Velocity Angle	40	1000000097	1771
103.185	13.1827	90.0027	°	Spot	Velocity Angle	40	1000000111	1772
83.9228	6.07991	90.0027	°	Spot	Velocity Angle	40	1000000103	1773
106.51	16.5071	90.0027	°	Spot	Velocity Angle	40	1000000098	1774
35.5187	54.4839	90.0027	°	Spot	Velocity Angle	40	1000000117	1775
36.612	53.3906	90.0027	°	Spot	Velocity Angle	40	1000000112	1776
75.2168	14.7859	90.0027	°	Spot	Velocity Angle	40	1000000036	1777
22.4682	112.471	90.0027	°	Spot	Velocity Angle	40	1000000114	1778
179.488	90.5199	90.0027	°	Spot	Velocity Angle	40	1000000105	1779
12.9308	102.933	90.0027	°	Spot	Velocity Angle	40	1000000108	1780
34.5338	55.4689	90.0027	°	Spot	Velocity Angle	40	1000000101	1781
153.37	116.638	90.0027	°	Spot	Velocity Angle	40	1000000046	1782
25.8926	115.895	90.0027	°	Spot	Velocity Angle	40	1000000122	1783
50.704	39.2986	90.0027	°	Spot	Velocity Angle	40	1000000115	1784
2.94612	92.9488	90.0027	°	Spot	Velocity Angle	40	1000000106	1785
37.0413	127.044	90.0027	°	Spot	Velocity Angle	40	1000000090	1786
49.4591	139.462	90.0027	°	Spot	Velocity Angle	40	1000000120	1787
2.78672	87.216	90.0027	°	Spot	Velocity Angle	40	1000000113	1788
109.363	19.3602	90.0027	°	Spot	Velocity Angle	40	1000000100	1789
34.1806	124.183	90.0027	°	Spot	Velocity Angle	40	1000000123	1790
133.179	43.1766	90.0027	°	Spot	Velocity Angle	40	1000000118	1791
94.6568	4.6541	90.0027	°	Spot	Velocity Angle	40	1000000121	1792
97.0166	172.991	90.0027	°	Spot	Velocity Angle	40	1000000021	1793
141.938	51.9358	90.0027	°	Spot	Velocity Angle	40	1000000033	1794
146.821	56.8179	90.0027	°	Spot	Velocity Angle	40	1000000096	1795
104.732	14.7295	90.0027	°	Spot	Velocity Angle	40	1000000104	1796
38.699	128.702	90.0027	°	Spot	Velocity Angle	40	1000000083	1797
33.3273	56.6754	90.0027	°	Spot	Velocity Angle	40	1000000119	1798
179.555	89.5531	90.0027	°	Spot	Velocity Angle	40	1000000094	1799
155.685	114.323	90.0027	°	Spot	Velocity Angle	41	1000000053	1800
76.48	13.5227	90.0027	°	Spot	Velocity Angle	41	1000000092	1801
71.9088	161.911	90.0027	°	Spot	Velocity Angle	41	1000000109	1802
124.455	34.4525	90.0027	°	Spot	Velocity Angle	41	1000000110	1803
3.64115	93.6438	90.0027	°	Spot	Velocity Angle	41	1000000097	1804
17.4828	107.485	90.0027	°	Spot	Velocity Angle	41	1000000102	1805
86.1392	3.86347	90.0027	°	Spot	Velocity Angle	41	1000000111	1806
136.073	133.935	90.0027	°	Spot	Velocity Angle	41	1000000103	1807
50.0368	39.9659	90.0027	°	Spot	Velocity Angle	41	1000000098	1808
75.0277	165.03	90.0027	°	Spot	Velocity Angle	41	1000000117	1809
18.4877	108.49	90.0027	°	Spot	Velocity Angle	41	1000000107	1810
91.6011	178.407	90.0027	°	Spot	Velocity Angle	41	1000000112	1811
164.866	105.142	90.0027	°	Spot	Velocity Angle	41	1000000066	1812
42.6436	47.3591	90.0027	°	Spot	Velocity Angle	41	1000000036	1813
86.2289	3.77378	90.0027	°	Spot	Velocity Angle	41	1000000114	1814
89.2508	0.751756	90.0027	°	Spot	Velocity Angle	41	1000000105	1815
139.856	130.152	90.0027	°	Spot	Velocity Angle	41	1000000108	1816
25.4525	64.5502	90.0027	°	Spot	Velocity Angle	41	1000000101	1817
114.428	24.4252	90.0027	°	Spot	Velocity Angle	41	1000000124	1818
4.23728	85.7654	90.0027	°	Spot	Velocity Angle	41	1000000046	1819
131.103	138.905	90.0027	°	Spot	Velocity Angle	41	1000000122	1820
88.6371	178.64	90.0027	°	Spot	Velocity Angle	41	1000000115	1821
0.835353	89.1675	90.0027	°	Spot	Velocity Angle	41	1000000106	1822
79.5308	10.4719	90.0027	°	Spot	Velocity Angle	41	1000000090	1823
176.853	86.8508	90.0027	°	Spot	Velocity Angle	41	1000000120	1824
59.0058	149.008	90.0027	°	Spot	Velocity Angle	41	1000000113	1825
66.7509	23.2518	90.0027	°	Spot	Velocity Angle	41	1000000100	1826
14.4265	75.5762	90.0027	°	Spot	Velocity Angle	41	1000000123	1827
108.051	161.957	90.0027	°	Spot	Velocity Angle	41	1000000118	1828
77.628	167.631	90.0027	°	Spot	Velocity Angle	41	1000000125	1829
29.5823	119.585	90.0027	°	Spot	Velocity Angle	41	1000000021	1830
147.729	57.7266	90.0027	°	Spot	Velocity Angle	41	1000000033	1831
82.3616	7.64108	90.0027	°	Spot	Velocity Angle	41	1000000121	1832
42.982	132.985	90.0027	°	Spot	Velocity Angle	41	1000000126	1833
104.103	14.1004	90.0027	°	Spot	Velocity Angle	41	1000000104	1834
42.6789	132.682	90.0027	°	Spot	Velocity Angle	41	1000000081	1835
0.458863	90.4614	90.0027	°	Spot	Velocity Angle	41	1000000116	1836
4.48188	94.4845	90.0027	°	Spot	Velocity Angle	41	1000000119	1837
53.971	143.974	90.0027	°	Spot	Velocity Angle	41	1000000094	1838
169.547	100.461	90.0027	°	Spot	Velocity Angle	42	1000000053	1839
70.7611	160.764	90.0027	°	Spot	Velocity Angle	42	1000000092	1840
104.807	165.201	90.0027	°	Spot	Velocity Angle	42	1000000109	1841
141.462	128.546	90.0027	°	Spot	Velocity Angle	42	1000000102	1842
62.6897	27.3129	90.0027	°	Spot	Velocity Angle	42	1000000111	1843
115.178	154.829	90.0027	°	Spot	Velocity Angle	42	1000000103	1844
130.351	139.657	90.0027	°	Spot	Velocity Angle	42	1000000098	1845
87.2626	177.265	90.0027	°	Spot	Velocity Angle	42	1000000117	1846
43.2662	133.269	90.0027	°	Spot	Velocity Angle	42	1000000107	1847
100.801	169.207	90.0027	°	Spot	Velocity Angle	42	1000000112	1848
88.5681	1.43467	90.0027	°	Spot	Velocity Angle	42	1000000066	1849
106.222	163.786	90.0027	°	Spot	Velocity Angle	42	1000000036	1850
20.2704	69.7323	90.0027	°	Spot	Velocity Angle	42	1000000114	1851
58.6442	148.647	90.0027	°	Spot	Velocity Angle	42	1000000105	1852
179.924	89.9224	90.0027	°	Spot	Velocity Angle	42	1000000108	1853
119.313	150.694	90.0027	°	Spot	Velocity Angle	42	1000000101	1854
109.14	19.1369	90.0027	°	Spot	Velocity Angle	42	1000000124	1855
5.16892	84.8337	90.0027	°	Spot	Velocity Angle	42	1000000046	1856
174.578	95.4305	90.0027	°	Spot	Velocity Angle	42	1000000122	1857
173.152	96.8565	90.0027	°	Spot	Velocity Angle	42	1000000115	1858
13.2131	103.216	90.0027	°	Spot	Velocity Angle	42	1000000106	1859
1.47649	88.5261	90.0027	°	Spot	Velocity Angle	42	1000000090	1860
161.68	71.6772	90.0027	°	Spot	Velocity Angle	42	1000000120	1861
178.396	91.6124	90.0027	°	Spot	Velocity Angle	42	1000000113	1862
9.65117	99.6538	90.0027	°	Spot	Velocity Angle	42	1000000100	1863
89.5262	179.529	90.0027	°	Spot	Velocity Angle	42	1000000123	1864
54.9685	144.971	90.0027	°	Spot	Velocity Angle	42	1000000118	1865
101.011	168.997	90.0027	°	Spot	Velocity Angle	42	1000000125	1866
6.19406	83.8086	90.0027	°	Spot	Velocity Angle	42	1000000021	1867
67.2478	157.25	90.0027	°	Spot	Velocity Angle	42	1000000033	1868
44.9327	45.07	90.0027	°	Spot	Velocity Angle	42	1000000121	1869
38.9071	128.91	90.0027	°	Spot	Velocity Angle	42	1000000126	1870
42.7878	47.2148	90.0027	°	Spot	Velocity Angle	42	1000000081	1871
14.7001	104.703	90.0027	°	Spot	Velocity Angle	42	1000000116	1872
21.0352	68.9675	90.0027	°	Spot	Velocity Angle	42	1000000119	1873
72.2375	162.24	90.0027	°	Spot	Velocity Angle	42	1000000094	1874
62.8147	152.817	90.0027	°	Spot	Velocity Angle	43	1000000053	1875
68.5084	158.511	90.0027	°	Spot	Velocity Angle	43	1000000092	1876
100.957	10.9546	90.0027	°	Spot	Velocity Angle	43	1000000109	1877
83.1748	6.82783	90.0027	°	Spot	Velocity Angle	43	1000000110	1878
82.8637	7.13899	90.0027	°	Spot	Velocity Angle	43	1000000102	1879
173.327	83.3247	90.0027	°	Spot	Velocity Angle	43	1000000111	1880
158.588	111.42	90.0027	°	Spot	Velocity Angle	43	1000000103	1881
153.408	63.4056	90.0027	°	Spot	Velocity Angle	43	1000000098	1882
23.8602	66.1425	90.0027	°	Spot	Velocity Angle	43	1000000117	1883
152.52	62.5174	90.0027	°	Spot	Velocity Angle	43	1000000112	1884
73.2308	163.233	90.0027	°	Spot	Velocity Angle	43	1000000066	1885
123.483	146.525	90.0027	°	Spot	Velocity Angle	43	1000000036	1886
134.174	44.1712	90.0027	°	Spot	Velocity Angle	43	1000000114	1887
2.18308	87.8196	90.0027	°	Spot	Velocity Angle	43	1000000105	1888
136.677	133.331	90.0027	°	Spot	Velocity Angle	43	1000000108	1889
65.3592	155.362	90.0027	°	Spot	Velocity Angle	43	1000000101	1890
88.4867	178.489	90.0027	°	Spot	Velocity Angle	43	1000000124	1891
127.522	142.486	90.0027	°	Spot	Velocity Angle	43	1000000127	1892
25.4503	64.5524	90.0027	°	Spot	Velocity Angle	43	1000000115	1893
97.7749	172.233	90.0027	°	Spot	Velocity Angle	43	1000000106	1894
79.9562	169.959	90.0027	°	Spot	Velocity Angle	43	1000000090	1895
84.7327	5.26991	90.0027	°	Spot	Velocity Angle	43	1000000120	1896
105.304	15.3013	90.0027	°	Spot	Velocity Angle	43	1000000113	1897
15.659	105.662	90.0027	°	Spot	Velocity Angle	43	1000000100	1898
111.298	158.71	90.0027	°	Spot	Velocity Angle	43	1000000123	1899
141.068	128.94	90.0027	°	Spot	Velocity Angle	43	1000000118	1900
173.049	83.0463	90.0027	°	Spot	Velocity Angle	43	1000000128	1901
119.516	150.492	90.0027	°	Spot	Velocity Angle	43	1000000125	1902
54.797	144.8	90.0027	°	Spot	Velocity Angle	43	1000000021	1903
16.3084	73.6943	90.0027	°	Spot	Velocity Angle	43	1000000033	1904
81.6699	8.33276	90.0027	°	Spot	Velocity Angle	43	1000000121	1905
70.0392	160.042	90.0027	°	Spot	Velocity Angle	43	1000000126	1906
89.2576	0.74522	90.0027	°	Spot	Velocity Angle	43	1000000081	1907
127.497	37.4947	90.0027	°	Spot	Velocity Angle	43	1000000116	1908
137.037	132.971	90.0027	°	Spot	Velocity Angle	43	1000000119	1909
146.073	123.935	90.0027	°	Spot	Velocity Angle	43	1000000094	1910
18.1104	108.113	90.0027	°	Spot	Velocity Angle	44	1000000053	1911
123.615	33.6128	90.0027	°	Spot	Velocity Angle	44	1000000092	1912
29.5736	60.4291	90.0027	°	Spot	Velocity Angle	44	1000000109	1913
80.2521	170.255	90.0027	°	Spot	Velocity Angle	44	1000000110	1914
45.8898	44.1129	90.0027	°	Spot	Velocity Angle	44	1000000102	1915
170.431	99.5765	90.0027	°	Spot	Velocity Angle	44	1000000111	1916
97.4645	7.46183	90.0027	°	Spot	Velocity Angle	44	1000000098	1917
83.1432	6.85947	90.0027	°	Spot	Velocity Angle	44	1000000117	1918
64.6909	154.694	90.0027	°	Spot	Velocity Angle	44	1000000107	1919
116.053	153.955	90.0027	°	Spot	Velocity Angle	44	1000000066	1920
14.485	75.5177	90.0027	°	Spot	Velocity Angle	44	1000000036	1921
153.022	63.0192	90.0027	°	Spot	Velocity Angle	44	1000000114	1922
6.80219	83.2005	90.0027	°	Spot	Velocity Angle	44	1000000105	1923
103.194	166.814	90.0027	°	Spot	Velocity Angle	44	1000000108	1924
4.63118	94.6338	90.0027	°	Spot	Velocity Angle	44	1000000101	1925
83.7758	173.778	90.0027	°	Spot	Velocity Angle	44	1000000124	1926
117.698	152.31	90.0027	°	Spot	Velocity Angle	44	1000000127	1927
87.3121	2.69051	90.0027	°	Spot	Velocity Angle	44	1000000122	1928
56.5584	146.561	90.0027	°	Spot	Velocity Angle	44	1000000115	1929
172.528	82.5255	90.0027	°	Spot	Velocity Angle	44	1000000106	1930
158.935	111.073	90.0027	°	Spot	Velocity Angle	44	1000000090	1931
48.1875	138.19	90.0027	°	Spot	Velocity Angle	44	1000000120	1932
102.684	167.324	90.0027	°	Spot	Velocity Angle	44	1000000113	1933
149.726	59.723	90.0027	°	Spot	Velocity Angle	44	1000000100	1934
125.245	35.2424	90.0027	°	Spot	Velocity Angle	44	1000000123	1935
158.19	68.1869	90.0027	°	Spot	Velocity Angle	44	1000000118	1936
142.197	52.1939	90.0027	°	Spot	Velocity Angle	44	1000000128	1937
113.686	156.322	90.0027	°	Spot	Velocity Angle	44	1000000125	1938
142.458	52.4555	90.0027	°	Spot	Velocity Angle	44	1000000021	1939
95.4279	5.42525	90.0027	°	Spot	Velocity Angle	44	1000000033	1940
0.411181	89.5915	90.0027	°	Spot	Velocity Angle	44	1000000121	1941
29.0485	119.051	90.0027	°	Spot	Velocity Angle	44	1000000126	1942
125.708	35.7056	90.0027	°	Spot	Velocity Angle	44	1000000129	1943
75.1787	14.8239	90.0027	°	Spot	Velocity Angle	44	1000000081	1944
120.927	30.9248	90.0027	°	Spot	Velocity Angle	44	1000000116	1945
77.2392	167.242	90.0027	°	Spot	Velocity Angle	44	1000000119	1946
114.344	24.341	90.0027	°	Spot	Velocity Angle	44	1000000094	1947
115.437	25.4343	90.0027	°	Spot	Velocity Angle	45	1000000053	1948
147.377	122.631	90.0027	°	Spot	Velocity Angle	45	1000000092	1949
109.537	160.471	90.0027	°	Spot	Velocity Angle	45	1000000109	1950
77.9542	167.957	90.0027	°	Spot	Velocity Angle	45	1000000110	1951
125.092	144.915	90.0027	°	Spot	Velocity Angle	45	1000000102	1952
43.3783	46.6244	90.0027	°	Spot	Velocity Angle	45	1000000111	1953
90.0501	0.044236	90.0027	°	Spot	Velocity Angle	45	1000000103	1954
146.725	56.7223	90.0027	°	Spot	Velocity Angle	45	1000000117	1955
101.224	168.784	90.0027	°	Spot	Velocity Angle	45	1000000107	1956
169.436	100.572	90.0027	°	Spot	Velocity Angle	45	1000000112	1957
2.45694	92.4595	90.0027	°	Spot	Velocity Angle	45	1000000066	1958
101.596	11.5931	90.0027	°	Spot	Velocity Angle	45	1000000036	1959
51.4217	141.424	90.0027	°	Spot	Velocity Angle	45	1000000114	1960
53.5077	36.495	90.0027	°	Spot	Velocity Angle	45	1000000108	1961
176.975	93.0328	90.0027	°	Spot	Velocity Angle	45	1000000101	1962
54.5041	35.4986	90.0027	°	Spot	Velocity Angle	45	1000000124	1963
11.4692	78.5335	90.0027	°	Spot	Velocity Angle	45	1000000127	1964
128.658	38.6556	90.0027	°	Spot	Velocity Angle	45	1000000115	1965
125.956	35.9537	90.0027	°	Spot	Velocity Angle	45	1000000106	1966
173.493	96.5149	90.0027	°	Spot	Velocity Angle	45	1000000090	1967
15.5368	74.4658	90.0027	°	Spot	Velocity Angle	45	1000000120	1968
93.8338	3.8312	90.0027	°	Spot	Velocity Angle	45	1000000113	1969
91.7486	178.259	90.0027	°	Spot	Velocity Angle	45	1000000100	1970
41.9058	48.0968	90.0027	°	Spot	Velocity Angle	45	1000000123	1971
123.556	33.5535	90.0027	°	Spot	Velocity Angle	45	1000000118	1972
159.559	69.556	90.0027	°	Spot	Velocity Angle	45	1000000128	1973
102.145	12.1425	90.0027	°	Spot	Velocity Angle	45	1000000125	1974
131.748	41.7449	90.0027	°	Spot	Velocity Angle	45	1000000021	1975
113.393	23.3904	90.0027	°	Spot	Velocity Angle	45	1000000033	1976
55.7436	145.746	90.0027	°	Spot	Velocity Angle	45	1000000121	1977
8.83261	98.8353	90.0027	°	Spot	Velocity Angle	45	1000000126	1978
127.892	37.8889	90.0027	°	Spot	Velocity Angle	45	1000000129	1979
142.05	127.958	90.0027	°	Spot	Velocity Angle	45	1000000081	1980
50.6708	39.3318	90.0027	°	Spot	Velocity Angle	45	1000000116	1981
65.3258	155.328	90.0027	°	Spot	Velocity Angle	45	1000000119	1982
128.01	38.0074	90.0027	°	Spot	Velocity Angle	45	1000000094	1983
162.976	72.9734	90.0027	°	Spot	Velocity Angle	46	1000000053	1984
36.1233	126.126	90.0027	°	Spot	Velocity Angle	46	1000000092	1985
178.397	91.6108	90.0027	°	Spot	Velocity Angle	46	1000000109	1986
35.3719	54.6307	90.0027	°	Spot	Velocity Angle	46	1000000110	1987
56.381	146.384	90.0027	°	Spot	Velocity Angle	46	1000000102	1988
78.3527	11.65	90.0027	°	Spot	Velocity Angle	46	1000000130	1989
155	64.9975	90.0027	°	Spot	Velocity Angle	46	1000000117	1990
107.817	17.8143	90.0027	°	Spot	Velocity Angle	46	1000000107	1991
56.8683	146.871	90.0027	°	Spot	Velocity Angle	46	1000000112	1992
86.1217	176.124	90.0027	°	Spot	Velocity Angle	46	1000000066	1993
126.861	143.147	90.0027	°	Spot	Velocity Angle	46	1000000036	1994
94.0338	175.974	90.0027	°	Spot	Velocity Angle	46	1000000114	1995
8.64786	98.6506	90.0027	°	Spot	Velocity Angle	46	1000000108	1996
[truncated: 10,379 more rows]
