# Supplementary material for: Satb1 integrates DNA binding site geometry and torsional stress to differentially target nucleosome-dense regions
Source: Nat Commun. 2019 Jul 19;10:3221. doi: 10.1038/s41467-019-11118-8 (PMC6642133; doi:10.1038/s41467-019-11118-8)
Supplement: Supplementary file 10 — Source Data [file 41467_2019_11118_MOESM10_ESM.zip › Source data/Single Molecule Tracking/single molecule tracks/del HD analysis/PDZ-CUT1-CUT2-STABLE-AA_281c7_TRIAL 2_Statistics/PDZ-CUT1-CUT2-STABLE-AA_281c7_TRIAL 2_Diameter.csv]

Diameter
====================
Diameter X	Diameter Y	Diameter Z	Unit	Category	Collection	Time	TrackID	ID
0.25	0.25	0.25	um	Spot	Diameter	1	1000000000	0
0.25	0.25	0.25	um	Spot	Diameter	1	1000000001	1
0.25	0.25	0.25	um	Spot	Diameter	1	1000000002	2
0.25	0.25	0.25	um	Spot	Diameter	2	1000000003	3
0.25	0.25	0.25	um	Spot	Diameter	2	1000000000	4
0.25	0.25	0.25	um	Spot	Diameter	2	1000000001	5
0.25	0.25	0.25	um	Spot	Diameter	2	1000000002	6
0.25	0.25	0.25	um	Spot	Diameter	3	1000000003	7
0.25	0.25	0.25	um	Spot	Diameter	3	1000000004	8
0.25	0.25	0.25	um	Spot	Diameter	3	1000000005	9
0.25	0.25	0.25	um	Spot	Diameter	3	1000000000	10
0.25	0.25	0.25	um	Spot	Diameter	3	1000000001	11
0.25	0.25	0.25	um	Spot	Diameter	3	1000000002	12
0.25	0.25	0.25	um	Spot	Diameter	4	1000000003	13
0.25	0.25	0.25	um	Spot	Diameter	4	1000000004	14
0.25	0.25	0.25	um	Spot	Diameter	4	1000000000	15
0.25	0.25	0.25	um	Spot	Diameter	4	1000000005	16
0.25	0.25	0.25	um	Spot	Diameter	4	1000000001	17
0.25	0.25	0.25	um	Spot	Diameter	4	1000000002	18
0.25	0.25	0.25	um	Spot	Diameter	5	1000000003	19
0.25	0.25	0.25	um	Spot	Diameter	5	1000000004	20
0.25	0.25	0.25	um	Spot	Diameter	5	1000000000	21
0.25	0.25	0.25	um	Spot	Diameter	5	1000000005	22
0.25	0.25	0.25	um	Spot	Diameter	5	1000000001	23
0.25	0.25	0.25	um	Spot	Diameter	5	1000000002	24
0.25	0.25	0.25	um	Spot	Diameter	6	1000000003	25
0.25	0.25	0.25	um	Spot	Diameter	6	1000000004	26
0.25	0.25	0.25	um	Spot	Diameter	6	1000000000	27
0.25	0.25	0.25	um	Spot	Diameter	6	1000000005	28
0.25	0.25	0.25	um	Spot	Diameter	6	1000000006	29
0.25	0.25	0.25	um	Spot	Diameter	6	1000000001	30
0.25	0.25	0.25	um	Spot	Diameter	6	1000000002	31
0.25	0.25	0.25	um	Spot	Diameter	7	1000000003	32
0.25	0.25	0.25	um	Spot	Diameter	7	1000000004	33
0.25	0.25	0.25	um	Spot	Diameter	7	1000000000	34
0.25	0.25	0.25	um	Spot	Diameter	7	1000000005	35
0.25	0.25	0.25	um	Spot	Diameter	7	1000000001	36
0.25	0.25	0.25	um	Spot	Diameter	7	1000000006	37
0.25	0.25	0.25	um	Spot	Diameter	7	1000000002	38
0.25	0.25	0.25	um	Spot	Diameter	8	1000000003	39
0.25	0.25	0.25	um	Spot	Diameter	8	1000000004	40
0.25	0.25	0.25	um	Spot	Diameter	8	1000000000	41
0.25	0.25	0.25	um	Spot	Diameter	8	1000000005	42
0.25	0.25	0.25	um	Spot	Diameter	8	1000000001	43
0.25	0.25	0.25	um	Spot	Diameter	8	1000000006	44
0.25	0.25	0.25	um	Spot	Diameter	8	1000000002	45
0.25	0.25	0.25	um	Spot	Diameter	9	1000000003	46
0.25	0.25	0.25	um	Spot	Diameter	9	1000000004	47
0.25	0.25	0.25	um	Spot	Diameter	9	1000000000	48
0.25	0.25	0.25	um	Spot	Diameter	9	1000000005	49
0.25	0.25	0.25	um	Spot	Diameter	9	1000000001	50
0.25	0.25	0.25	um	Spot	Diameter	9	1000000006	51
0.25	0.25	0.25	um	Spot	Diameter	9	1000000002	52
0.25	0.25	0.25	um	Spot	Diameter	10	1000000003	53
0.25	0.25	0.25	um	Spot	Diameter	10	1000000004	54
0.25	0.25	0.25	um	Spot	Diameter	10	1000000000	55
0.25	0.25	0.25	um	Spot	Diameter	10	1000000007	56
0.25	0.25	0.25	um	Spot	Diameter	10	1000000005	57
0.25	0.25	0.25	um	Spot	Diameter	10	1000000001	58
0.25	0.25	0.25	um	Spot	Diameter	10	1000000006	59
0.25	0.25	0.25	um	Spot	Diameter	10	1000000002	60
0.25	0.25	0.25	um	Spot	Diameter	11	1000000003	61
0.25	0.25	0.25	um	Spot	Diameter	11	1000000004	62
0.25	0.25	0.25	um	Spot	Diameter	11	1000000000	63
0.25	0.25	0.25	um	Spot	Diameter	11	1000000005	64
0.25	0.25	0.25	um	Spot	Diameter	11	1000000007	65
0.25	0.25	0.25	um	Spot	Diameter	11	1000000001	66
0.25	0.25	0.25	um	Spot	Diameter	11	1000000006	67
0.25	0.25	0.25	um	Spot	Diameter	11	1000000002	68
0.25	0.25	0.25	um	Spot	Diameter	12	1000000003	69
0.25	0.25	0.25	um	Spot	Diameter	12	1000000004	70
0.25	0.25	0.25	um	Spot	Diameter	12	1000000000	71
0.25	0.25	0.25	um	Spot	Diameter	12	1000000005	72
0.25	0.25	0.25	um	Spot	Diameter	12	1000000007	73
0.25	0.25	0.25	um	Spot	Diameter	12	1000000001	74
0.25	0.25	0.25	um	Spot	Diameter	12	1000000006	75
0.25	0.25	0.25	um	Spot	Diameter	12	1000000002	76
0.25	0.25	0.25	um	Spot	Diameter	13	1000000003	77
0.25	0.25	0.25	um	Spot	Diameter	13	1000000004	78
0.25	0.25	0.25	um	Spot	Diameter	13	1000000000	79
0.25	0.25	0.25	um	Spot	Diameter	13	1000000005	80
0.25	0.25	0.25	um	Spot	Diameter	13	1000000007	81
0.25	0.25	0.25	um	Spot	Diameter	13	1000000001	82
0.25	0.25	0.25	um	Spot	Diameter	13	1000000006	83
0.25	0.25	0.25	um	Spot	Diameter	13	1000000002	84
0.25	0.25	0.25	um	Spot	Diameter	14	1000000008	85
0.25	0.25	0.25	um	Spot	Diameter	14	1000000004	86
0.25	0.25	0.25	um	Spot	Diameter	14	1000000000	87
0.25	0.25	0.25	um	Spot	Diameter	14	1000000007	88
0.25	0.25	0.25	um	Spot	Diameter	14	1000000005	89
0.25	0.25	0.25	um	Spot	Diameter	14	1000000001	90
0.25	0.25	0.25	um	Spot	Diameter	14	1000000006	91
0.25	0.25	0.25	um	Spot	Diameter	14	1000000002	92
0.25	0.25	0.25	um	Spot	Diameter	15	1000000008	93
0.25	0.25	0.25	um	Spot	Diameter	15	1000000004	94
0.25	0.25	0.25	um	Spot	Diameter	15	1000000000	95
0.25	0.25	0.25	um	Spot	Diameter	15	1000000007	96
0.25	0.25	0.25	um	Spot	Diameter	15	1000000001	97
0.25	0.25	0.25	um	Spot	Diameter	15	1000000006	98
0.25	0.25	0.25	um	Spot	Diameter	15	1000000002	99
0.25	0.25	0.25	um	Spot	Diameter	16	1000000008	100
0.25	0.25	0.25	um	Spot	Diameter	16	1000000009	101
0.25	0.25	0.25	um	Spot	Diameter	16	1000000004	102
0.25	0.25	0.25	um	Spot	Diameter	16	1000000000	103
0.25	0.25	0.25	um	Spot	Diameter	16	1000000007	104
0.25	0.25	0.25	um	Spot	Diameter	16	1000000001	105
0.25	0.25	0.25	um	Spot	Diameter	16	1000000006	106
0.25	0.25	0.25	um	Spot	Diameter	17	1000000008	107
0.25	0.25	0.25	um	Spot	Diameter	17	1000000009	108
0.25	0.25	0.25	um	Spot	Diameter	17	1000000004	109
0.25	0.25	0.25	um	Spot	Diameter	17	1000000000	110
0.25	0.25	0.25	um	Spot	Diameter	17	1000000007	111
0.25	0.25	0.25	um	Spot	Diameter	17	1000000001	112
0.25	0.25	0.25	um	Spot	Diameter	17	1000000006	113
0.25	0.25	0.25	um	Spot	Diameter	18	1000000008	114
0.25	0.25	0.25	um	Spot	Diameter	18	1000000009	115
0.25	0.25	0.25	um	Spot	Diameter	18	1000000004	116
0.25	0.25	0.25	um	Spot	Diameter	18	1000000000	117
0.25	0.25	0.25	um	Spot	Diameter	18	1000000007	118
0.25	0.25	0.25	um	Spot	Diameter	18	1000000001	119
0.25	0.25	0.25	um	Spot	Diameter	18	1000000006	120
0.25	0.25	0.25	um	Spot	Diameter	19	1000000008	121
0.25	0.25	0.25	um	Spot	Diameter	19	1000000009	122
0.25	0.25	0.25	um	Spot	Diameter	19	1000000004	123
0.25	0.25	0.25	um	Spot	Diameter	19	1000000000	124
0.25	0.25	0.25	um	Spot	Diameter	19	1000000007	125
0.25	0.25	0.25	um	Spot	Diameter	19	1000000001	126
0.25	0.25	0.25	um	Spot	Diameter	20	1000000008	127
0.25	0.25	0.25	um	Spot	Diameter	20	1000000009	128
0.25	0.25	0.25	um	Spot	Diameter	20	1000000004	129
0.25	0.25	0.25	um	Spot	Diameter	20	1000000000	130
0.25	0.25	0.25	um	Spot	Diameter	20	1000000007	131
0.25	0.25	0.25	um	Spot	Diameter	20	1000000001	132
0.25	0.25	0.25	um	Spot	Diameter	21	1000000008	133
0.25	0.25	0.25	um	Spot	Diameter	21	1000000009	134
0.25	0.25	0.25	um	Spot	Diameter	21	1000000004	135
0.25	0.25	0.25	um	Spot	Diameter	21	1000000000	136
0.25	0.25	0.25	um	Spot	Diameter	21	1000000007	137
0.25	0.25	0.25	um	Spot	Diameter	21	1000000001	138
0.25	0.25	0.25	um	Spot	Diameter	22	1000000008	139
0.25	0.25	0.25	um	Spot	Diameter	22	1000000009	140
0.25	0.25	0.25	um	Spot	Diameter	22	1000000004	141
0.25	0.25	0.25	um	Spot	Diameter	22	1000000000	142
0.25	0.25	0.25	um	Spot	Diameter	22	1000000007	143
0.25	0.25	0.25	um	Spot	Diameter	22	1000000001	144
0.25	0.25	0.25	um	Spot	Diameter	23	1000000010	145
0.25	0.25	0.25	um	Spot	Diameter	23	1000000008	146
0.25	0.25	0.25	um	Spot	Diameter	23	1000000009	147
0.25	0.25	0.25	um	Spot	Diameter	23	1000000004	148
0.25	0.25	0.25	um	Spot	Diameter	23	1000000011	149
0.25	0.25	0.25	um	Spot	Diameter	23	1000000000	150
0.25	0.25	0.25	um	Spot	Diameter	23	1000000007	151
0.25	0.25	0.25	um	Spot	Diameter	23	1000000001	152
0.25	0.25	0.25	um	Spot	Diameter	24	1000000010	153
0.25	0.25	0.25	um	Spot	Diameter	24	1000000008	154
0.25	0.25	0.25	um	Spot	Diameter	24	1000000009	155
0.25	0.25	0.25	um	Spot	Diameter	24	1000000004	156
0.25	0.25	0.25	um	Spot	Diameter	24	1000000011	157
0.25	0.25	0.25	um	Spot	Diameter	24	1000000000	158
0.25	0.25	0.25	um	Spot	Diameter	24	1000000012	159
0.25	0.25	0.25	um	Spot	Diameter	24	1000000001	160
0.25	0.25	0.25	um	Spot	Diameter	25	1000000010	161
0.25	0.25	0.25	um	Spot	Diameter	25	1000000008	162
0.25	0.25	0.25	um	Spot	Diameter	25	1000000009	163
0.25	0.25	0.25	um	Spot	Diameter	25	1000000004	164
0.25	0.25	0.25	um	Spot	Diameter	25	1000000011	165
0.25	0.25	0.25	um	Spot	Diameter	25	1000000000	166
0.25	0.25	0.25	um	Spot	Diameter	25	1000000012	167
0.25	0.25	0.25	um	Spot	Diameter	25	1000000001	168
0.25	0.25	0.25	um	Spot	Diameter	26	1000000010	169
0.25	0.25	0.25	um	Spot	Diameter	26	1000000008	170
0.25	0.25	0.25	um	Spot	Diameter	26	1000000009	171
0.25	0.25	0.25	um	Spot	Diameter	26	1000000004	172
0.25	0.25	0.25	um	Spot	Diameter	26	1000000011	173
0.25	0.25	0.25	um	Spot	Diameter	26	1000000000	174
0.25	0.25	0.25	um	Spot	Diameter	26	1000000012	175
0.25	0.25	0.25	um	Spot	Diameter	26	1000000001	176
0.25	0.25	0.25	um	Spot	Diameter	26	1000000013	177
0.25	0.25	0.25	um	Spot	Diameter	27	1000000010	178
0.25	0.25	0.25	um	Spot	Diameter	27	1000000009	179
0.25	0.25	0.25	um	Spot	Diameter	27	1000000004	180
0.25	0.25	0.25	um	Spot	Diameter	27	1000000011	181
0.25	0.25	0.25	um	Spot	Diameter	27	1000000000	182
0.25	0.25	0.25	um	Spot	Diameter	27	1000000014	183
0.25	0.25	0.25	um	Spot	Diameter	27	1000000012	184
0.25	0.25	0.25	um	Spot	Diameter	27	1000000013	185
0.25	0.25	0.25	um	Spot	Diameter	28	1000000010	186
0.25	0.25	0.25	um	Spot	Diameter	28	1000000009	187
0.25	0.25	0.25	um	Spot	Diameter	28	1000000004	188
0.25	0.25	0.25	um	Spot	Diameter	28	1000000011	189
0.25	0.25	0.25	um	Spot	Diameter	28	1000000000	190
0.25	0.25	0.25	um	Spot	Diameter	28	1000000014	191
0.25	0.25	0.25	um	Spot	Diameter	28	1000000012	192
0.25	0.25	0.25	um	Spot	Diameter	28	1000000015	193
0.25	0.25	0.25	um	Spot	Diameter	28	1000000013	194
0.25	0.25	0.25	um	Spot	Diameter	29	1000000010	195
0.25	0.25	0.25	um	Spot	Diameter	29	1000000009	196
0.25	0.25	0.25	um	Spot	Diameter	29	1000000004	197
0.25	0.25	0.25	um	Spot	Diameter	29	1000000011	198
0.25	0.25	0.25	um	Spot	Diameter	29	1000000014	199
0.25	0.25	0.25	um	Spot	Diameter	29	1000000000	200
0.25	0.25	0.25	um	Spot	Diameter	29	1000000012	201
0.25	0.25	0.25	um	Spot	Diameter	29	1000000015	202
0.25	0.25	0.25	um	Spot	Diameter	29	1000000013	203
0.25	0.25	0.25	um	Spot	Diameter	30	1000000010	204
0.25	0.25	0.25	um	Spot	Diameter	30	1000000009	205
0.25	0.25	0.25	um	Spot	Diameter	30	1000000004	206
0.25	0.25	0.25	um	Spot	Diameter	30	1000000011	207
0.25	0.25	0.25	um	Spot	Diameter	30	1000000014	208
0.25	0.25	0.25	um	Spot	Diameter	30	1000000012	209
0.25	0.25	0.25	um	Spot	Diameter	30	1000000015	210
0.25	0.25	0.25	um	Spot	Diameter	30	1000000013	211
0.25	0.25	0.25	um	Spot	Diameter	31	1000000010	212
0.25	0.25	0.25	um	Spot	Diameter	31	1000000009	213
0.25	0.25	0.25	um	Spot	Diameter	31	1000000004	214
0.25	0.25	0.25	um	Spot	Diameter	31	1000000011	215
0.25	0.25	0.25	um	Spot	Diameter	31	1000000014	216
0.25	0.25	0.25	um	Spot	Diameter	31	1000000012	217
0.25	0.25	0.25	um	Spot	Diameter	31	1000000015	218
0.25	0.25	0.25	um	Spot	Diameter	31	1000000013	219
0.25	0.25	0.25	um	Spot	Diameter	32	1000000010	220
0.25	0.25	0.25	um	Spot	Diameter	32	1000000009	221
0.25	0.25	0.25	um	Spot	Diameter	32	1000000004	222
0.25	0.25	0.25	um	Spot	Diameter	32	1000000011	223
0.25	0.25	0.25	um	Spot	Diameter	32	1000000014	224
0.25	0.25	0.25	um	Spot	Diameter	32	1000000012	225
0.25	0.25	0.25	um	Spot	Diameter	32	1000000016	226
0.25	0.25	0.25	um	Spot	Diameter	32	1000000015	227
0.25	0.25	0.25	um	Spot	Diameter	32	1000000013	228
0.25	0.25	0.25	um	Spot	Diameter	32	1000000017	229
0.25	0.25	0.25	um	Spot	Diameter	33	1000000010	230
0.25	0.25	0.25	um	Spot	Diameter	33	1000000009	231
0.25	0.25	0.25	um	Spot	Diameter	33	1000000004	232
0.25	0.25	0.25	um	Spot	Diameter	33	1000000011	233
0.25	0.25	0.25	um	Spot	Diameter	33	1000000014	234
0.25	0.25	0.25	um	Spot	Diameter	33	1000000012	235
0.25	0.25	0.25	um	Spot	Diameter	33	1000000016	236
0.25	0.25	0.25	um	Spot	Diameter	33	1000000015	237
0.25	0.25	0.25	um	Spot	Diameter	33	1000000013	238
0.25	0.25	0.25	um	Spot	Diameter	33	1000000017	239
0.25	0.25	0.25	um	Spot	Diameter	34	1000000010	240
0.25	0.25	0.25	um	Spot	Diameter	34	1000000004	241
0.25	0.25	0.25	um	Spot	Diameter	34	1000000011	242
0.25	0.25	0.25	um	Spot	Diameter	34	1000000014	243
0.25	0.25	0.25	um	Spot	Diameter	34	1000000012	244
0.25	0.25	0.25	um	Spot	Diameter	34	1000000018	245
0.25	0.25	0.25	um	Spot	Diameter	34	1000000016	246
0.25	0.25	0.25	um	Spot	Diameter	34	1000000015	247
0.25	0.25	0.25	um	Spot	Diameter	34	1000000013	248
0.25	0.25	0.25	um	Spot	Diameter	34	1000000017	249
0.25	0.25	0.25	um	Spot	Diameter	35	1000000014	250
0.25	0.25	0.25	um	Spot	Diameter	35	1000000012	251
0.25	0.25	0.25	um	Spot	Diameter	35	1000000018	252
0.25	0.25	0.25	um	Spot	Diameter	35	1000000016	253
0.25	0.25	0.25	um	Spot	Diameter	35	1000000015	254
0.25	0.25	0.25	um	Spot	Diameter	35	1000000013	255
0.25	0.25	0.25	um	Spot	Diameter	35	1000000017	256
0.25	0.25	0.25	um	Spot	Diameter	36	1000000019	257
0.25	0.25	0.25	um	Spot	Diameter	36	1000000014	258
0.25	0.25	0.25	um	Spot	Diameter	36	1000000018	259
0.25	0.25	0.25	um	Spot	Diameter	36	1000000012	260
0.25	0.25	0.25	um	Spot	Diameter	36	1000000016	261
0.25	0.25	0.25	um	Spot	Diameter	36	1000000015	262
0.25	0.25	0.25	um	Spot	Diameter	36	1000000013	263
0.25	0.25	0.25	um	Spot	Diameter	36	1000000017	264
0.25	0.25	0.25	um	Spot	Diameter	37	1000000019	265
0.25	0.25	0.25	um	Spot	Diameter	37	1000000014	266
0.25	0.25	0.25	um	Spot	Diameter	37	1000000018	267
0.25	0.25	0.25	um	Spot	Diameter	37	1000000012	268
0.25	0.25	0.25	um	Spot	Diameter	37	1000000016	269
0.25	0.25	0.25	um	Spot	Diameter	37	1000000015	270
0.25	0.25	0.25	um	Spot	Diameter	37	1000000013	271
0.25	0.25	0.25	um	Spot	Diameter	37	1000000017	272
0.25	0.25	0.25	um	Spot	Diameter	38	1000000019	273
0.25	0.25	0.25	um	Spot	Diameter	38	1000000014	274
0.25	0.25	0.25	um	Spot	Diameter	38	1000000018	275
0.25	0.25	0.25	um	Spot	Diameter	38	1000000012	276
0.25	0.25	0.25	um	Spot	Diameter	38	1000000016	277
0.25	0.25	0.25	um	Spot	Diameter	38	1000000015	278
0.25	0.25	0.25	um	Spot	Diameter	38	1000000013	279
0.25	0.25	0.25	um	Spot	Diameter	38	1000000017	280
0.25	0.25	0.25	um	Spot	Diameter	39	1000000019	281
0.25	0.25	0.25	um	Spot	Diameter	39	1000000014	282
0.25	0.25	0.25	um	Spot	Diameter	39	1000000018	283
0.25	0.25	0.25	um	Spot	Diameter	39	1000000012	284
0.25	0.25	0.25	um	Spot	Diameter	39	1000000016	285
0.25	0.25	0.25	um	Spot	Diameter	39	1000000015	286
0.25	0.25	0.25	um	Spot	Diameter	39	1000000020	287
0.25	0.25	0.25	um	Spot	Diameter	39	1000000013	288
0.25	0.25	0.25	um	Spot	Diameter	39	1000000017	289
0.25	0.25	0.25	um	Spot	Diameter	40	1000000019	290
0.25	0.25	0.25	um	Spot	Diameter	40	1000000014	291
0.25	0.25	0.25	um	Spot	Diameter	40	1000000012	292
0.25	0.25	0.25	um	Spot	Diameter	40	1000000018	293
0.25	0.25	0.25	um	Spot	Diameter	40	1000000016	294
0.25	0.25	0.25	um	Spot	Diameter	40	1000000015	295
0.25	0.25	0.25	um	Spot	Diameter	40	1000000020	296
0.25	0.25	0.25	um	Spot	Diameter	40	1000000013	297
0.25	0.25	0.25	um	Spot	Diameter	40	1000000017	298
0.25	0.25	0.25	um	Spot	Diameter	41	1000000019	299
0.25	0.25	0.25	um	Spot	Diameter	41	1000000014	300
0.25	0.25	0.25	um	Spot	Diameter	41	1000000012	301
0.25	0.25	0.25	um	Spot	Diameter	41	1000000018	302
0.25	0.25	0.25	um	Spot	Diameter	41	1000000016	303
0.25	0.25	0.25	um	Spot	Diameter	41	1000000021	304
0.25	0.25	0.25	um	Spot	Diameter	41	1000000015	305
0.25	0.25	0.25	um	Spot	Diameter	41	1000000020	306
0.25	0.25	0.25	um	Spot	Diameter	41	1000000013	307
0.25	0.25	0.25	um	Spot	Diameter	41	1000000017	308
0.25	0.25	0.25	um	Spot	Diameter	42	1000000019	309
0.25	0.25	0.25	um	Spot	Diameter	42	1000000014	310
0.25	0.25	0.25	um	Spot	Diameter	42	1000000018	311
0.25	0.25	0.25	um	Spot	Diameter	42	1000000012	312
0.25	0.25	0.25	um	Spot	Diameter	42	1000000016	313
0.25	0.25	0.25	um	Spot	Diameter	42	1000000021	314
0.25	0.25	0.25	um	Spot	Diameter	42	1000000020	315
0.25	0.25	0.25	um	Spot	Diameter	42	1000000013	316
0.25	0.25	0.25	um	Spot	Diameter	42	1000000017	317
0.25	0.25	0.25	um	Spot	Diameter	43	1000000022	318
0.25	0.25	0.25	um	Spot	Diameter	43	1000000019	319
0.25	0.25	0.25	um	Spot	Diameter	43	1000000014	320
0.25	0.25	0.25	um	Spot	Diameter	43	1000000012	321
0.25	0.25	0.25	um	Spot	Diameter	43	1000000018	322
0.25	0.25	0.25	um	Spot	Diameter	43	1000000016	323
0.25	0.25	0.25	um	Spot	Diameter	43	1000000021	324
0.25	0.25	0.25	um	Spot	Diameter	43	1000000020	325
0.25	0.25	0.25	um	Spot	Diameter	43	1000000013	326
0.25	0.25	0.25	um	Spot	Diameter	43	1000000017	327
0.25	0.25	0.25	um	Spot	Diameter	44	1000000022	328
0.25	0.25	0.25	um	Spot	Diameter	44	1000000019	329
0.25	0.25	0.25	um	Spot	Diameter	44	1000000014	330
0.25	0.25	0.25	um	Spot	Diameter	44	1000000012	331
0.25	0.25	0.25	um	Spot	Diameter	44	1000000018	332
0.25	0.25	0.25	um	Spot	Diameter	44	1000000016	333
0.25	0.25	0.25	um	Spot	Diameter	44	1000000021	334
0.25	0.25	0.25	um	Spot	Diameter	44	1000000023	335
0.25	0.25	0.25	um	Spot	Diameter	44	1000000020	336
0.25	0.25	0.25	um	Spot	Diameter	44	1000000013	337
0.25	0.25	0.25	um	Spot	Diameter	44	1000000017	338
0.25	0.25	0.25	um	Spot	Diameter	45	1000000024	339
0.25	0.25	0.25	um	Spot	Diameter	45	1000000022	340
0.25	0.25	0.25	um	Spot	Diameter	45	1000000025	341
0.25	0.25	0.25	um	Spot	Diameter	45	1000000019	342
0.25	0.25	0.25	um	Spot	Diameter	45	1000000014	343
0.25	0.25	0.25	um	Spot	Diameter	45	1000000012	344
0.25	0.25	0.25	um	Spot	Diameter	45	1000000018	345
0.25	0.25	0.25	um	Spot	Diameter	45	1000000016	346
0.25	0.25	0.25	um	Spot	Diameter	45	1000000021	347
0.25	0.25	0.25	um	Spot	Diameter	45	1000000023	348
0.25	0.25	0.25	um	Spot	Diameter	45	1000000013	349
0.25	0.25	0.25	um	Spot	Diameter	45	1000000020	350
0.25	0.25	0.25	um	Spot	Diameter	45	1000000017	351
0.25	0.25	0.25	um	Spot	Diameter	46	1000000024	352
0.25	0.25	0.25	um	Spot	Diameter	46	1000000022	353
0.25	0.25	0.25	um	Spot	Diameter	46	1000000025	354
0.25	0.25	0.25	um	Spot	Diameter	46	1000000019	355
0.25	0.25	0.25	um	Spot	Diameter	46	1000000014	356
0.25	0.25	0.25	um	Spot	Diameter	46	1000000018	357
0.25	0.25	0.25	um	Spot	Diameter	46	1000000016	358
0.25	0.25	0.25	um	Spot	Diameter	46	1000000021	359
0.25	0.25	0.25	um	Spot	Diameter	46	1000000023	360
0.25	0.25	0.25	um	Spot	Diameter	46	1000000013	361
0.25	0.25	0.25	um	Spot	Diameter	46	1000000020	362
0.25	0.25	0.25	um	Spot	Diameter	47	1000000024	363
0.25	0.25	0.25	um	Spot	Diameter	47	1000000022	364
0.25	0.25	0.25	um	Spot	Diameter	47	1000000025	365
0.25	0.25	0.25	um	Spot	Diameter	47	1000000019	366
0.25	0.25	0.25	um	Spot	Diameter	47	1000000018	367
0.25	0.25	0.25	um	Spot	Diameter	47	1000000016	368
0.25	0.25	0.25	um	Spot	Diameter	47	1000000021	369
0.25	0.25	0.25	um	Spot	Diameter	47	1000000023	370
0.25	0.25	0.25	um	Spot	Diameter	47	1000000020	371
0.25	0.25	0.25	um	Spot	Diameter	48	1000000024	372
0.25	0.25	0.25	um	Spot	Diameter	48	1000000022	373
0.25	0.25	0.25	um	Spot	Diameter	48	1000000025	374
0.25	0.25	0.25	um	Spot	Diameter	48	1000000019	375
0.25	0.25	0.25	um	Spot	Diameter	48	1000000016	376
0.25	0.25	0.25	um	Spot	Diameter	48	1000000023	377
0.25	0.25	0.25	um	Spot	Diameter	48	1000000021	378
0.25	0.25	0.25	um	Spot	Diameter	48	1000000020	379
0.25	0.25	0.25	um	Spot	Diameter	49	1000000024	380
0.25	0.25	0.25	um	Spot	Diameter	49	1000000022	381
0.25	0.25	0.25	um	Spot	Diameter	49	1000000025	382
0.25	0.25	0.25	um	Spot	Diameter	49	1000000019	383
0.25	0.25	0.25	um	Spot	Diameter	49	1000000016	384
0.25	0.25	0.25	um	Spot	Diameter	49	1000000021	385
0.25	0.25	0.25	um	Spot	Diameter	49	1000000023	386
0.25	0.25	0.25	um	Spot	Diameter	49	1000000020	387
0.25	0.25	0.25	um	Spot	Diameter	50	1000000024	388
0.25	0.25	0.25	um	Spot	Diameter	50	1000000022	389
0.25	0.25	0.25	um	Spot	Diameter	50	1000000025	390
0.25	0.25	0.25	um	Spot	Diameter	50	1000000019	391
0.25	0.25	0.25	um	Spot	Diameter	50	1000000021	392
0.25	0.25	0.25	um	Spot	Diameter	50	1000000023	393
0.25	0.25	0.25	um	Spot	Diameter	51	1000000024	394
0.25	0.25	0.25	um	Spot	Diameter	51	1000000022	395
0.25	0.25	0.25	um	Spot	Diameter	51	1000000025	396
0.25	0.25	0.25	um	Spot	Diameter	51	1000000019	397
0.25	0.25	0.25	um	Spot	Diameter	51	1000000023	398
0.25	0.25	0.25	um	Spot	Diameter	51	1000000021	399
0.25	0.25	0.25	um	Spot	Diameter	51	1000000026	400
0.25	0.25	0.25	um	Spot	Diameter	52	1000000024	401
0.25	0.25	0.25	um	Spot	Diameter	52	1000000022	402
0.25	0.25	0.25	um	Spot	Diameter	52	1000000025	403
0.25	0.25	0.25	um	Spot	Diameter	52	1000000019	404
0.25	0.25	0.25	um	Spot	Diameter	52	1000000023	405
0.25	0.25	0.25	um	Spot	Diameter	52	1000000021	406
0.25	0.25	0.25	um	Spot	Diameter	52	1000000026	407
0.25	0.25	0.25	um	Spot	Diameter	53	1000000024	408
0.25	0.25	0.25	um	Spot	Diameter	53	1000000022	409
0.25	0.25	0.25	um	Spot	Diameter	53	1000000025	410
0.25	0.25	0.25	um	Spot	Diameter	53	1000000019	411
0.25	0.25	0.25	um	Spot	Diameter	53	1000000023	412
0.25	0.25	0.25	um	Spot	Diameter	53	1000000021	413
0.25	0.25	0.25	um	Spot	Diameter	53	1000000026	414
0.25	0.25	0.25	um	Spot	Diameter	54	1000000024	415
0.25	0.25	0.25	um	Spot	Diameter	54	1000000022	416
0.25	0.25	0.25	um	Spot	Diameter	54	1000000025	417
0.25	0.25	0.25	um	Spot	Diameter	54	1000000019	418
0.25	0.25	0.25	um	Spot	Diameter	54	1000000023	419
0.25	0.25	0.25	um	Spot	Diameter	54	1000000021	420
0.25	0.25	0.25	um	Spot	Diameter	54	1000000026	421
0.25	0.25	0.25	um	Spot	Diameter	55	1000000024	422
0.25	0.25	0.25	um	Spot	Diameter	55	1000000022	423
0.25	0.25	0.25	um	Spot	Diameter	55	1000000025	424
0.25	0.25	0.25	um	Spot	Diameter	55	1000000019	425
0.25	0.25	0.25	um	Spot	Diameter	55	1000000023	426
0.25	0.25	0.25	um	Spot	Diameter	55	1000000021	427
0.25	0.25	0.25	um	Spot	Diameter	55	1000000026	428
0.25	0.25	0.25	um	Spot	Diameter	56	1000000024	429
0.25	0.25	0.25	um	Spot	Diameter	56	1000000022	430
0.25	0.25	0.25	um	Spot	Diameter	56	1000000025	431
0.25	0.25	0.25	um	Spot	Diameter	56	1000000019	432
0.25	0.25	0.25	um	Spot	Diameter	56	1000000023	433
0.25	0.25	0.25	um	Spot	Diameter	56	1000000021	434
0.25	0.25	0.25	um	Spot	Diameter	56	1000000026	435
0.25	0.25	0.25	um	Spot	Diameter	57	1000000024	436
0.25	0.25	0.25	um	Spot	Diameter	57	1000000025	437
0.25	0.25	0.25	um	Spot	Diameter	57	1000000019	438
0.25	0.25	0.25	um	Spot	Diameter	57	1000000023	439
0.25	0.25	0.25	um	Spot	Diameter	57	1000000021	440
0.25	0.25	0.25	um	Spot	Diameter	57	1000000026	441
0.25	0.25	0.25	um	Spot	Diameter	58	1000000027	442
0.25	0.25	0.25	um	Spot	Diameter	58	1000000024	443
0.25	0.25	0.25	um	Spot	Diameter	58	1000000025	444
0.25	0.25	0.25	um	Spot	Diameter	58	1000000019	445
0.25	0.25	0.25	um	Spot	Diameter	58	1000000023	446
0.25	0.25	0.25	um	Spot	Diameter	58	1000000021	447
0.25	0.25	0.25	um	Spot	Diameter	58	1000000028	448
0.25	0.25	0.25	um	Spot	Diameter	58	1000000026	449
0.25	0.25	0.25	um	Spot	Diameter	59	1000000027	450
0.25	0.25	0.25	um	Spot	Diameter	59	1000000024	451
0.25	0.25	0.25	um	Spot	Diameter	59	1000000025	452
0.25	0.25	0.25	um	Spot	Diameter	59	1000000023	453
0.25	0.25	0.25	um	Spot	Diameter	59	1000000021	454
0.25	0.25	0.25	um	Spot	Diameter	59	1000000028	455
0.25	0.25	0.25	um	Spot	Diameter	59	1000000026	456
0.25	0.25	0.25	um	Spot	Diameter	60	1000000027	457
0.25	0.25	0.25	um	Spot	Diameter	60	1000000024	458
0.25	0.25	0.25	um	Spot	Diameter	60	1000000025	459
0.25	0.25	0.25	um	Spot	Diameter	60	1000000023	460
0.25	0.25	0.25	um	Spot	Diameter	60	1000000021	461
0.25	0.25	0.25	um	Spot	Diameter	60	1000000028	462
0.25	0.25	0.25	um	Spot	Diameter	60	1000000026	463
0.25	0.25	0.25	um	Spot	Diameter	61	1000000027	464
0.25	0.25	0.25	um	Spot	Diameter	61	1000000024	465
0.25	0.25	0.25	um	Spot	Diameter	61	1000000025	466
0.25	0.25	0.25	um	Spot	Diameter	61	1000000023	467
0.25	0.25	0.25	um	Spot	Diameter	61	1000000021	468
0.25	0.25	0.25	um	Spot	Diameter	61	1000000028	469
0.25	0.25	0.25	um	Spot	Diameter	61	1000000026	470
0.25	0.25	0.25	um	Spot	Diameter	62	1000000027	471
0.25	0.25	0.25	um	Spot	Diameter	62	1000000024	472
0.25	0.25	0.25	um	Spot	Diameter	62	1000000025	473
0.25	0.25	0.25	um	Spot	Diameter	62	1000000023	474
0.25	0.25	0.25	um	Spot	Diameter	62	1000000028	475
0.25	0.25	0.25	um	Spot	Diameter	62	1000000026	476
0.25	0.25	0.25	um	Spot	Diameter	62	1000000029	477
0.25	0.25	0.25	um	Spot	Diameter	63	1000000027	478
0.25	0.25	0.25	um	Spot	Diameter	63	1000000024	479
0.25	0.25	0.25	um	Spot	Diameter	63	1000000025	480
0.25	0.25	0.25	um	Spot	Diameter	63	1000000023	481
0.25	0.25	0.25	um	Spot	Diameter	63	1000000028	482
0.25	0.25	0.25	um	Spot	Diameter	63	1000000030	483
0.25	0.25	0.25	um	Spot	Diameter	63	1000000026	484
0.25	0.25	0.25	um	Spot	Diameter	63	1000000029	485
0.25	0.25	0.25	um	Spot	Diameter	64	1000000027	486
0.25	0.25	0.25	um	Spot	Diameter	64	1000000024	487
0.25	0.25	0.25	um	Spot	Diameter	64	1000000025	488
0.25	0.25	0.25	um	Spot	Diameter	64	1000000023	489
0.25	0.25	0.25	um	Spot	Diameter	64	1000000028	490
0.25	0.25	0.25	um	Spot	Diameter	64	1000000030	491
0.25	0.25	0.25	um	Spot	Diameter	64	1000000026	492
0.25	0.25	0.25	um	Spot	Diameter	64	1000000029	493
0.25	0.25	0.25	um	Spot	Diameter	65	1000000027	494
0.25	0.25	0.25	um	Spot	Diameter	65	1000000025	495
0.25	0.25	0.25	um	Spot	Diameter	65	1000000023	496
0.25	0.25	0.25	um	Spot	Diameter	65	1000000028	497
0.25	0.25	0.25	um	Spot	Diameter	65	1000000030	498
0.25	0.25	0.25	um	Spot	Diameter	65	1000000026	499
0.25	0.25	0.25	um	Spot	Diameter	65	1000000029	500
0.25	0.25	0.25	um	Spot	Diameter	66	1000000027	501
0.25	0.25	0.25	um	Spot	Diameter	66	1000000025	502
0.25	0.25	0.25	um	Spot	Diameter	66	1000000023	503
0.25	0.25	0.25	um	Spot	Diameter	66	1000000028	504
0.25	0.25	0.25	um	Spot	Diameter	66	1000000030	505
0.25	0.25	0.25	um	Spot	Diameter	66	1000000026	506
0.25	0.25	0.25	um	Spot	Diameter	66	1000000029	507
0.25	0.25	0.25	um	Spot	Diameter	67	1000000027	508
0.25	0.25	0.25	um	Spot	Diameter	67	1000000031	509
0.25	0.25	0.25	um	Spot	Diameter	67	1000000025	510
0.25	0.25	0.25	um	Spot	Diameter	67	1000000032	511
0.25	0.25	0.25	um	Spot	Diameter	67	1000000023	512
0.25	0.25	0.25	um	Spot	Diameter	67	1000000028	513
0.25	0.25	0.25	um	Spot	Diameter	67	1000000030	514
0.25	0.25	0.25	um	Spot	Diameter	67	1000000026	515
0.25	0.25	0.25	um	Spot	Diameter	67	1000000029	516
0.25	0.25	0.25	um	Spot	Diameter	68	1000000027	517
0.25	0.25	0.25	um	Spot	Diameter	68	1000000031	518
0.25	0.25	0.25	um	Spot	Diameter	68	1000000032	519
0.25	0.25	0.25	um	Spot	Diameter	68	1000000023	520
0.25	0.25	0.25	um	Spot	Diameter	68	1000000028	521
0.25	0.25	0.25	um	Spot	Diameter	68	1000000030	522
0.25	0.25	0.25	um	Spot	Diameter	68	1000000026	523
0.25	0.25	0.25	um	Spot	Diameter	68	1000000029	524
0.25	0.25	0.25	um	Spot	Diameter	69	1000000027	525
0.25	0.25	0.25	um	Spot	Diameter	69	1000000031	526
0.25	0.25	0.25	um	Spot	Diameter	69	1000000032	527
0.25	0.25	0.25	um	Spot	Diameter	69	1000000023	528
0.25	0.25	0.25	um	Spot	Diameter	69	1000000028	529
0.25	0.25	0.25	um	Spot	Diameter	69	1000000030	530
0.25	0.25	0.25	um	Spot	Diameter	69	1000000026	531
0.25	0.25	0.25	um	Spot	Diameter	69	1000000029	532
0.25	0.25	0.25	um	Spot	Diameter	70	1000000027	533
0.25	0.25	0.25	um	Spot	Diameter	70	1000000031	534
0.25	0.25	0.25	um	Spot	Diameter	70	1000000032	535
0.25	0.25	0.25	um	Spot	Diameter	70	1000000023	536
0.25	0.25	0.25	um	Spot	Diameter	70	1000000028	537
0.25	0.25	0.25	um	Spot	Diameter	70	1000000030	538
0.25	0.25	0.25	um	Spot	Diameter	70	1000000026	539
0.25	0.25	0.25	um	Spot	Diameter	70	1000000029	540
0.25	0.25	0.25	um	Spot	Diameter	71	1000000027	541
0.25	0.25	0.25	um	Spot	Diameter	71	1000000031	542
0.25	0.25	0.25	um	Spot	Diameter	71	1000000032	543
0.25	0.25	0.25	um	Spot	Diameter	71	1000000023	544
0.25	0.25	0.25	um	Spot	Diameter	71	1000000028	545
0.25	0.25	0.25	um	Spot	Diameter	71	1000000030	546
0.25	0.25	0.25	um	Spot	Diameter	71	1000000026	547
0.25	0.25	0.25	um	Spot	Diameter	71	1000000029	548
0.25	0.25	0.25	um	Spot	Diameter	72	1000000031	549
0.25	0.25	0.25	um	Spot	Diameter	72	1000000032	550
0.25	0.25	0.25	um	Spot	Diameter	72	1000000023	551
0.25	0.25	0.25	um	Spot	Diameter	72	1000000028	552
0.25	0.25	0.25	um	Spot	Diameter	72	1000000030	553
0.25	0.25	0.25	um	Spot	Diameter	72	1000000026	554
0.25	0.25	0.25	um	Spot	Diameter	72	1000000029	555
0.25	0.25	0.25	um	Spot	Diameter	73	1000000031	556
0.25	0.25	0.25	um	Spot	Diameter	73	1000000032	557
0.25	0.25	0.25	um	Spot	Diameter	73	1000000023	558
0.25	0.25	0.25	um	Spot	Diameter	73	1000000028	559
0.25	0.25	0.25	um	Spot	Diameter	73	1000000030	560
0.25	0.25	0.25	um	Spot	Diameter	73	1000000026	561
0.25	0.25	0.25	um	Spot	Diameter	73	1000000029	562
0.25	0.25	0.25	um	Spot	Diameter	74	1000000031	563
0.25	0.25	0.25	um	Spot	Diameter	74	1000000032	564
0.25	0.25	0.25	um	Spot	Diameter	74	1000000023	565
0.25	0.25	0.25	um	Spot	Diameter	74	1000000028	566
0.25	0.25	0.25	um	Spot	Diameter	74	1000000030	567
0.25	0.25	0.25	um	Spot	Diameter	74	1000000026	568
0.25	0.25	0.25	um	Spot	Diameter	74	1000000029	569
0.25	0.25	0.25	um	Spot	Diameter	75	1000000031	570
0.25	0.25	0.25	um	Spot	Diameter	75	1000000032	571
0.25	0.25	0.25	um	Spot	Diameter	75	1000000023	572
0.25	0.25	0.25	um	Spot	Diameter	75	1000000030	573
0.25	0.25	0.25	um	Spot	Diameter	75	1000000026	574
0.25	0.25	0.25	um	Spot	Diameter	75	1000000029	575
0.25	0.25	0.25	um	Spot	Diameter	76	1000000031	576
0.25	0.25	0.25	um	Spot	Diameter	76	1000000032	577
0.25	0.25	0.25	um	Spot	Diameter	76	1000000023	578
0.25	0.25	0.25	um	Spot	Diameter	76	1000000030	579
0.25	0.25	0.25	um	Spot	Diameter	76	1000000026	580
0.25	0.25	0.25	um	Spot	Diameter	76	1000000029	581
0.25	0.25	0.25	um	Spot	Diameter	77	1000000031	582
0.25	0.25	0.25	um	Spot	Diameter	77	1000000032	583
0.25	0.25	0.25	um	Spot	Diameter	77	1000000023	584
0.25	0.25	0.25	um	Spot	Diameter	77	1000000030	585
0.25	0.25	0.25	um	Spot	Diameter	77	1000000026	586
0.25	0.25	0.25	um	Spot	Diameter	77	1000000029	587
0.25	0.25	0.25	um	Spot	Diameter	78	1000000031	588
0.25	0.25	0.25	um	Spot	Diameter	78	1000000032	589
0.25	0.25	0.25	um	Spot	Diameter	78	1000000023	590
0.25	0.25	0.25	um	Spot	Diameter	78	1000000030	591
0.25	0.25	0.25	um	Spot	Diameter	78	1000000026	592
0.25	0.25	0.25	um	Spot	Diameter	78	1000000029	593
0.25	0.25	0.25	um	Spot	Diameter	79	1000000031	594
0.25	0.25	0.25	um	Spot	Diameter	79	1000000033	595
0.25	0.25	0.25	um	Spot	Diameter	79	1000000023	596
0.25	0.25	0.25	um	Spot	Diameter	79	1000000030	597
0.25	0.25	0.25	um	Spot	Diameter	79	1000000026	598
0.25	0.25	0.25	um	Spot	Diameter	79	1000000029	599
0.25	0.25	0.25	um	Spot	Diameter	80	1000000031	600
0.25	0.25	0.25	um	Spot	Diameter	80	1000000033	601
0.25	0.25	0.25	um	Spot	Diameter	80	1000000023	602
0.25	0.25	0.25	um	Spot	Diameter	80	1000000030	603
0.25	0.25	0.25	um	Spot	Diameter	80	1000000026	604
0.25	0.25	0.25	um	Spot	Diameter	80	1000000029	605
0.25	0.25	0.25	um	Spot	Diameter	81	1000000031	606
0.25	0.25	0.25	um	Spot	Diameter	81	1000000033	607
0.25	0.25	0.25	um	Spot	Diameter	81	1000000023	608
0.25	0.25	0.25	um	Spot	Diameter	81	1000000030	609
0.25	0.25	0.25	um	Spot	Diameter	82	1000000031	610
0.25	0.25	0.25	um	Spot	Diameter	82	1000000033	611
0.25	0.25	0.25	um	Spot	Diameter	82	1000000023	612
0.25	0.25	0.25	um	Spot	Diameter	82	1000000030	613
0.25	0.25	0.25	um	Spot	Diameter	83	1000000031	614
0.25	0.25	0.25	um	Spot	Diameter	83	1000000033	615
0.25	0.25	0.25	um	Spot	Diameter	83	1000000023	616
0.25	0.25	0.25	um	Spot	Diameter	83	1000000030	617
0.25	0.25	0.25	um	Spot	Diameter	84	1000000031	618
0.25	0.25	0.25	um	Spot	Diameter	84	1000000033	619
0.25	0.25	0.25	um	Spot	Diameter	84	1000000023	620
0.25	0.25	0.25	um	Spot	Diameter	84	1000000030	621
0.25	0.25	0.25	um	Spot	Diameter	85	1000000031	622
0.25	0.25	0.25	um	Spot	Diameter	85	1000000034	623
0.25	0.25	0.25	um	Spot	Diameter	85	1000000033	624
0.25	0.25	0.25	um	Spot	Diameter	85	1000000023	625
0.25	0.25	0.25	um	Spot	Diameter	86	1000000031	626
0.25	0.25	0.25	um	Spot	Diameter	86	1000000035	627
0.25	0.25	0.25	um	Spot	Diameter	86	1000000034	628
0.25	0.25	0.25	um	Spot	Diameter	86	1000000033	629
0.25	0.25	0.25	um	Spot	Diameter	86	1000000023	630
0.25	0.25	0.25	um	Spot	Diameter	87	1000000035	631
0.25	0.25	0.25	um	Spot	Diameter	87	1000000034	632
0.25	0.25	0.25	um	Spot	Diameter	87	1000000033	633
0.25	0.25	0.25	um	Spot	Diameter	88	1000000035	634
0.25	0.25	0.25	um	Spot	Diameter	88	1000000034	635
0.25	0.25	0.25	um	Spot	Diameter	88	1000000033	636
0.25	0.25	0.25	um	Spot	Diameter	89	1000000035	637
0.25	0.25	0.25	um	Spot	Diameter	89	1000000034	638
0.25	0.25	0.25	um	Spot	Diameter	89	1000000033	639
0.25	0.25	0.25	um	Spot	Diameter	90	1000000035	640
0.25	0.25	0.25	um	Spot	Diameter	90	1000000034	641
0.25	0.25	0.25	um	Spot	Diameter	90	1000000036	642
0.25	0.25	0.25	um	Spot	Diameter	90	1000000033	643
0.25	0.25	0.25	um	Spot	Diameter	91	1000000035	644
0.25	0.25	0.25	um	Spot	Diameter	91	1000000034	645
0.25	0.25	0.25	um	Spot	Diameter	91	1000000036	646
0.25	0.25	0.25	um	Spot	Diameter	91	1000000033	647
0.25	0.25	0.25	um	Spot	Diameter	92	1000000035	648
0.25	0.25	0.25	um	Spot	Diameter	92	1000000034	649
0.25	0.25	0.25	um	Spot	Diameter	92	1000000036	650
0.25	0.25	0.25	um	Spot	Diameter	92	1000000033	651
0.25	0.25	0.25	um	Spot	Diameter	93	1000000035	652
0.25	0.25	0.25	um	Spot	Diameter	93	1000000034	653
0.25	0.25	0.25	um	Spot	Diameter	93	1000000036	654
0.25	0.25	0.25	um	Spot	Diameter	93	1000000033	655
0.25	0.25	0.25	um	Spot	Diameter	94	1000000035	656
0.25	0.25	0.25	um	Spot	Diameter	94	1000000034	657
0.25	0.25	0.25	um	Spot	Diameter	94	1000000036	658
0.25	0.25	0.25	um	Spot	Diameter	95	1000000035	659
0.25	0.25	0.25	um	Spot	Diameter	95	1000000034	660
0.25	0.25	0.25	um	Spot	Diameter	95	1000000036	661
0.25	0.25	0.25	um	Spot	Diameter	96	1000000034	662
0.25	0.25	0.25	um	Spot	Diameter	96	1000000035	663
0.25	0.25	0.25	um	Spot	Diameter	96	1000000037	664
0.25	0.25	0.25	um	Spot	Diameter	96	1000000036	665
0.25	0.25	0.25	um	Spot	Diameter	97	1000000035	666
0.25	0.25	0.25	um	Spot	Diameter	97	1000000037	667
0.25	0.25	0.25	um	Spot	Diameter	97	1000000036	668
0.25	0.25	0.25	um	Spot	Diameter	98	1000000035	669
0.25	0.25	0.25	um	Spot	Diameter	98	1000000037	670
0.25	0.25	0.25	um	Spot	Diameter	98	1000000036	671
0.25	0.25	0.25	um	Spot	Diameter	98	1000000038	672
0.25	0.25	0.25	um	Spot	Diameter	99	1000000035	673
0.25	0.25	0.25	um	Spot	Diameter	99	1000000037	674
0.25	0.25	0.25	um	Spot	Diameter	99	1000000036	675
0.25	0.25	0.25	um	Spot	Diameter	99	1000000038	676
0.25	0.25	0.25	um	Spot	Diameter	100	1000000035	677
0.25	0.25	0.25	um	Spot	Diameter	100	1000000037	678
0.25	0.25	0.25	um	Spot	Diameter	100	1000000036	679
0.25	0.25	0.25	um	Spot	Diameter	100	1000000038	680
0.25	0.25	0.25	um	Spot	Diameter	101	1000000037	681
0.25	0.25	0.25	um	Spot	Diameter	101	1000000036	682
0.25	0.25	0.25	um	Spot	Diameter	101	1000000038	683
0.25	0.25	0.25	um	Spot	Diameter	102	1000000037	684
0.25	0.25	0.25	um	Spot	Diameter	102	1000000036	685
0.25	0.25	0.25	um	Spot	Diameter	102	1000000038	686
0.25	0.25	0.25	um	Spot	Diameter	103	1000000037	687
0.25	0.25	0.25	um	Spot	Diameter	103	1000000036	688
0.25	0.25	0.25	um	Spot	Diameter	103	1000000038	689
0.25	0.25	0.25	um	Spot	Diameter	104	1000000037	690
0.25	0.25	0.25	um	Spot	Diameter	104	1000000036	691
0.25	0.25	0.25	um	Spot	Diameter	104	1000000038	692
0.25	0.25	0.25	um	Spot	Diameter	105	1000000037	693
0.25	0.25	0.25	um	Spot	Diameter	105	1000000036	694
0.25	0.25	0.25	um	Spot	Diameter	105	1000000038	695
0.25	0.25	0.25	um	Spot	Diameter	106	1000000037	696
0.25	0.25	0.25	um	Spot	Diameter	106	1000000036	697
0.25	0.25	0.25	um	Spot	Diameter	106	1000000038	698
0.25	0.25	0.25	um	Spot	Diameter	107	1000000037	699
0.25	0.25	0.25	um	Spot	Diameter	107	1000000036	700
0.25	0.25	0.25	um	Spot	Diameter	107	1000000038	701
0.25	0.25	0.25	um	Spot	Diameter	108	1000000039	702
0.25	0.25	0.25	um	Spot	Diameter	108	1000000037	703
0.25	0.25	0.25	um	Spot	Diameter	108	1000000036	704
0.25	0.25	0.25	um	Spot	Diameter	108	1000000038	705
0.25	0.25	0.25	um	Spot	Diameter	109	1000000039	706
0.25	0.25	0.25	um	Spot	Diameter	109	1000000036	707
0.25	0.25	0.25	um	Spot	Diameter	109	1000000038	708
0.25	0.25	0.25	um	Spot	Diameter	110	1000000039	709
0.25	0.25	0.25	um	Spot	Diameter	110	1000000040	710
0.25	0.25	0.25	um	Spot	Diameter	110	1000000038	711
0.25	0.25	0.25	um	Spot	Diameter	111	1000000039	712
0.25	0.25	0.25	um	Spot	Diameter	111	1000000040	713
0.25	0.25	0.25	um	Spot	Diameter	111	1000000038	714
0.25	0.25	0.25	um	Spot	Diameter	112	1000000039	715
0.25	0.25	0.25	um	Spot	Diameter	112	1000000040	716
0.25	0.25	0.25	um	Spot	Diameter	112	1000000038	717
0.25	0.25	0.25	um	Spot	Diameter	113	1000000039	718
0.25	0.25	0.25	um	Spot	Diameter	113	1000000040	719
0.25	0.25	0.25	um	Spot	Diameter	114	1000000039	720
0.25	0.25	0.25	um	Spot	Diameter	114	1000000041	721
0.25	0.25	0.25	um	Spot	Diameter	114	1000000040	722
0.25	0.25	0.25	um	Spot	Diameter	115	1000000039	723
0.25	0.25	0.25	um	Spot	Diameter	115	1000000041	724
0.25	0.25	0.25	um	Spot	Diameter	115	1000000040	725
0.25	0.25	0.25	um	Spot	Diameter	116	1000000039	726
0.25	0.25	0.25	um	Spot	Diameter	116	1000000041	727
0.25	0.25	0.25	um	Spot	Diameter	116	1000000040	728
0.25	0.25	0.25	um	Spot	Diameter	117	1000000039	729
0.25	0.25	0.25	um	Spot	Diameter	117	1000000041	730
0.25	0.25	0.25	um	Spot	Diameter	117	1000000040	731
0.25	0.25	0.25	um	Spot	Diameter	118	1000000039	732
0.25	0.25	0.25	um	Spot	Diameter	118	1000000042	733
0.25	0.25	0.25	um	Spot	Diameter	118	1000000041	734
0.25	0.25	0.25	um	Spot	Diameter	118	1000000040	735
0.25	0.25	0.25	um	Spot	Diameter	119	1000000039	736
0.25	0.25	0.25	um	Spot	Diameter	119	1000000042	737
0.25	0.25	0.25	um	Spot	Diameter	119	1000000041	738
0.25	0.25	0.25	um	Spot	Diameter	119	1000000040	739
0.25	0.25	0.25	um	Spot	Diameter	120	1000000039	740
0.25	0.25	0.25	um	Spot	Diameter	120	1000000042	741
0.25	0.25	0.25	um	Spot	Diameter	120	1000000041	742
0.25	0.25	0.25	um	Spot	Diameter	120	1000000040	743
0.25	0.25	0.25	um	Spot	Diameter	120	1000000043	744
0.25	0.25	0.25	um	Spot	Diameter	121	1000000042	745
0.25	0.25	0.25	um	Spot	Diameter	121	1000000041	746
0.25	0.25	0.25	um	Spot	Diameter	121	1000000040	747
0.25	0.25	0.25	um	Spot	Diameter	121	1000000044	748
0.25	0.25	0.25	um	Spot	Diameter	121	1000000043	749
0.25	0.25	0.25	um	Spot	Diameter	122	1000000042	750
0.25	0.25	0.25	um	Spot	Diameter	122	1000000040	751
0.25	0.25	0.25	um	Spot	Diameter	122	1000000041	752
0.25	0.25	0.25	um	Spot	Diameter	122	1000000044	753
0.25	0.25	0.25	um	Spot	Diameter	122	1000000043	754
0.25	0.25	0.25	um	Spot	Diameter	123	1000000042	755
0.25	0.25	0.25	um	Spot	Diameter	123	1000000041	756
0.25	0.25	0.25	um	Spot	Diameter	123	1000000040	757
0.25	0.25	0.25	um	Spot	Diameter	123	1000000044	758
0.25	0.25	0.25	um	Spot	Diameter	123	1000000043	759
0.25	0.25	0.25	um	Spot	Diameter	124	1000000042	760
0.25	0.25	0.25	um	Spot	Diameter	124	1000000041	761
0.25	0.25	0.25	um	Spot	Diameter	124	1000000040	762
0.25	0.25	0.25	um	Spot	Diameter	124	1000000045	763
0.25	0.25	0.25	um	Spot	Diameter	124	1000000044	764
0.25	0.25	0.25	um	Spot	Diameter	124	1000000043	765
0.25	0.25	0.25	um	Spot	Diameter	125	1000000046	766
0.25	0.25	0.25	um	Spot	Diameter	125	1000000042	767
0.25	0.25	0.25	um	Spot	Diameter	125	1000000040	768
0.25	0.25	0.25	um	Spot	Diameter	125	1000000045	769
0.25	0.25	0.25	um	Spot	Diameter	125	1000000044	770
0.25	0.25	0.25	um	Spot	Diameter	125	1000000047	771
0.25	0.25	0.25	um	Spot	Diameter	125	1000000043	772
0.25	0.25	0.25	um	Spot	Diameter	126	1000000046	773
0.25	0.25	0.25	um	Spot	Diameter	126	1000000042	774
0.25	0.25	0.25	um	Spot	Diameter	126	1000000040	775
0.25	0.25	0.25	um	Spot	Diameter	126	1000000045	776
0.25	0.25	0.25	um	Spot	Diameter	126	1000000044	777
0.25	0.25	0.25	um	Spot	Diameter	126	1000000047	778
0.25	0.25	0.25	um	Spot	Diameter	126	1000000043	779
0.25	0.25	0.25	um	Spot	Diameter	127	1000000046	780
0.25	0.25	0.25	um	Spot	Diameter	127	1000000042	781
0.25	0.25	0.25	um	Spot	Diameter	127	1000000040	782
0.25	0.25	0.25	um	Spot	Diameter	127	1000000048	783
0.25	0.25	0.25	um	Spot	Diameter	127	1000000045	784
0.25	0.25	0.25	um	Spot	Diameter	127	1000000044	785
0.25	0.25	0.25	um	Spot	Diameter	127	1000000047	786
0.25	0.25	0.25	um	Spot	Diameter	127	1000000043	787
0.25	0.25	0.25	um	Spot	Diameter	128	1000000046	788
0.25	0.25	0.25	um	Spot	Diameter	128	1000000042	789
0.25	0.25	0.25	um	Spot	Diameter	128	1000000048	790
0.25	0.25	0.25	um	Spot	Diameter	128	1000000040	791
0.25	0.25	0.25	um	Spot	Diameter	128	1000000045	792
0.25	0.25	0.25	um	Spot	Diameter	128	1000000044	793
0.25	0.25	0.25	um	Spot	Diameter	128	1000000047	794
0.25	0.25	0.25	um	Spot	Diameter	128	1000000043	795
0.25	0.25	0.25	um	Spot	Diameter	129	1000000046	796
0.25	0.25	0.25	um	Spot	Diameter	129	1000000042	797
0.25	0.25	0.25	um	Spot	Diameter	129	1000000048	798
0.25	0.25	0.25	um	Spot	Diameter	129	1000000040	799
0.25	0.25	0.25	um	Spot	Diameter	129	1000000045	800
0.25	0.25	0.25	um	Spot	Diameter	129	1000000044	801
0.25	0.25	0.25	um	Spot	Diameter	129	1000000047	802
0.25	0.25	0.25	um	Spot	Diameter	129	1000000043	803
0.25	0.25	0.25	um	Spot	Diameter	130	1000000046	804
0.25	0.25	0.25	um	Spot	Diameter	130	1000000042	805
0.25	0.25	0.25	um	Spot	Diameter	130	1000000048	806
0.25	0.25	0.25	um	Spot	Diameter	130	1000000045	807
0.25	0.25	0.25	um	Spot	Diameter	130	1000000044	808
0.25	0.25	0.25	um	Spot	Diameter	130	1000000047	809
0.25	0.25	0.25	um	Spot	Diameter	130	1000000043	810
0.25	0.25	0.25	um	Spot	Diameter	131	1000000046	811
0.25	0.25	0.25	um	Spot	Diameter	131	1000000042	812
0.25	0.25	0.25	um	Spot	Diameter	131	1000000048	813
0.25	0.25	0.25	um	Spot	Diameter	131	1000000049	814
0.25	0.25	0.25	um	Spot	Diameter	131	1000000045	815
0.25	0.25	0.25	um	Spot	Diameter	131	1000000044	816
0.25	0.25	0.25	um	Spot	Diameter	131	1000000047	817
0.25	0.25	0.25	um	Spot	Diameter	131	1000000043	818
0.25	0.25	0.25	um	Spot	Diameter	132	1000000046	819
0.25	0.25	0.25	um	Spot	Diameter	132	1000000042	820
0.25	0.25	0.25	um	Spot	Diameter	132	1000000049	821
0.25	0.25	0.25	um	Spot	Diameter	132	1000000048	822
0.25	0.25	0.25	um	Spot	Diameter	132	1000000045	823
0.25	0.25	0.25	um	Spot	Diameter	132	1000000044	824
0.25	0.25	0.25	um	Spot	Diameter	132	1000000047	825
0.25	0.25	0.25	um	Spot	Diameter	132	1000000043	826
0.25	0.25	0.25	um	Spot	Diameter	133	1000000046	827
0.25	0.25	0.25	um	Spot	Diameter	133	1000000042	828
0.25	0.25	0.25	um	Spot	Diameter	133	1000000049	829
0.25	0.25	0.25	um	Spot	Diameter	133	1000000048	830
0.25	0.25	0.25	um	Spot	Diameter	133	1000000045	831
0.25	0.25	0.25	um	Spot	Diameter	133	1000000044	832
0.25	0.25	0.25	um	Spot	Diameter	133	1000000047	833
0.25	0.25	0.25	um	Spot	Diameter	133	1000000043	834
0.25	0.25	0.25	um	Spot	Diameter	134	1000000046	835
0.25	0.25	0.25	um	Spot	Diameter	134	1000000042	836
0.25	0.25	0.25	um	Spot	Diameter	134	1000000048	837
0.25	0.25	0.25	um	Spot	Diameter	134	1000000049	838
0.25	0.25	0.25	um	Spot	Diameter	134	1000000045	839
0.25	0.25	0.25	um	Spot	Diameter	134	1000000044	840
0.25	0.25	0.25	um	Spot	Diameter	134	1000000047	841
0.25	0.25	0.25	um	Spot	Diameter	134	1000000043	842
0.25	0.25	0.25	um	Spot	Diameter	135	1000000046	843
0.25	0.25	0.25	um	Spot	Diameter	135	1000000048	844
0.25	0.25	0.25	um	Spot	Diameter	135	1000000049	845
0.25	0.25	0.25	um	Spot	Diameter	135	1000000045	846
0.25	0.25	0.25	um	Spot	Diameter	135	1000000044	847
0.25	0.25	0.25	um	Spot	Diameter	135	1000000047	848
0.25	0.25	0.25	um	Spot	Diameter	135	1000000043	849
0.25	0.25	0.25	um	Spot	Diameter	136	1000000046	850
0.25	0.25	0.25	um	Spot	Diameter	136	1000000048	851
0.25	0.25	0.25	um	Spot	Diameter	136	1000000049	852
0.25	0.25	0.25	um	Spot	Diameter	136	1000000050	853
0.25	0.25	0.25	um	Spot	Diameter	136	1000000044	854
0.25	0.25	0.25	um	Spot	Diameter	136	1000000047	855
0.25	0.25	0.25	um	Spot	Diameter	136	1000000043	856
0.25	0.25	0.25	um	Spot	Diameter	137	1000000046	857
0.25	0.25	0.25	um	Spot	Diameter	137	1000000048	858
0.25	0.25	0.25	um	Spot	Diameter	137	1000000049	859
0.25	0.25	0.25	um	Spot	Diameter	137	1000000050	860
0.25	0.25	0.25	um	Spot	Diameter	137	1000000043	861
0.25	0.25	0.25	um	Spot	Diameter	137	1000000044	862
0.25	0.25	0.25	um	Spot	Diameter	138	1000000046	863
0.25	0.25	0.25	um	Spot	Diameter	138	1000000048	864
0.25	0.25	0.25	um	Spot	Diameter	138	1000000049	865
0.25	0.25	0.25	um	Spot	Diameter	138	1000000050	866
0.25	0.25	0.25	um	Spot	Diameter	138	1000000043	867
0.25	0.25	0.25	um	Spot	Diameter	138	1000000044	868
0.25	0.25	0.25	um	Spot	Diameter	139	1000000046	869
0.25	0.25	0.25	um	Spot	Diameter	139	1000000048	870
0.25	0.25	0.25	um	Spot	Diameter	139	1000000049	871
0.25	0.25	0.25	um	Spot	Diameter	139	1000000050	872
0.25	0.25	0.25	um	Spot	Diameter	139	1000000043	873
0.25	0.25	0.25	um	Spot	Diameter	139	1000000044	874
0.25	0.25	0.25	um	Spot	Diameter	140	1000000046	875
0.25	0.25	0.25	um	Spot	Diameter	140	1000000048	876
0.25	0.25	0.25	um	Spot	Diameter	140	1000000049	877
0.25	0.25	0.25	um	Spot	Diameter	140	1000000050	878
0.25	0.25	0.25	um	Spot	Diameter	140	1000000043	879
0.25	0.25	0.25	um	Spot	Diameter	140	1000000051	880
0.25	0.25	0.25	um	Spot	Diameter	140	1000000044	881
0.25	0.25	0.25	um	Spot	Diameter	141	1000000046	882
0.25	0.25	0.25	um	Spot	Diameter	141	1000000049	883
0.25	0.25	0.25	um	Spot	Diameter	141	1000000050	884
0.25	0.25	0.25	um	Spot	Diameter	141	1000000043	885
0.25	0.25	0.25	um	Spot	Diameter	141	1000000051	886
0.25	0.25	0.25	um	Spot	Diameter	141	1000000044	887
0.25	0.25	0.25	um	Spot	Diameter	142	1000000046	888
0.25	0.25	0.25	um	Spot	Diameter	142	1000000049	889
0.25	0.25	0.25	um	Spot	Diameter	142	1000000050	890
0.25	0.25	0.25	um	Spot	Diameter	142	1000000043	891
0.25	0.25	0.25	um	Spot	Diameter	142	1000000051	892
0.25	0.25	0.25	um	Spot	Diameter	142	1000000044	893
0.25	0.25	0.25	um	Spot	Diameter	143	1000000046	894
0.25	0.25	0.25	um	Spot	Diameter	143	1000000050	895
0.25	0.25	0.25	um	Spot	Diameter	143	1000000049	896
0.25	0.25	0.25	um	Spot	Diameter	143	1000000043	897
0.25	0.25	0.25	um	Spot	Diameter	143	1000000051	898
0.25	0.25	0.25	um	Spot	Diameter	144	1000000046	899
0.25	0.25	0.25	um	Spot	Diameter	144	1000000049	900
0.25	0.25	0.25	um	Spot	Diameter	144	1000000050	901
0.25	0.25	0.25	um	Spot	Diameter	144	1000000043	902
0.25	0.25	0.25	um	Spot	Diameter	144	1000000051	903
0.25	0.25	0.25	um	Spot	Diameter	145	1000000046	904
0.25	0.25	0.25	um	Spot	Diameter	145	1000000049	905
0.25	0.25	0.25	um	Spot	Diameter	145	1000000050	906
0.25	0.25	0.25	um	Spot	Diameter	145	1000000043	907
0.25	0.25	0.25	um	Spot	Diameter	145	1000000051	908
0.25	0.25	0.25	um	Spot	Diameter	146	1000000046	909
0.25	0.25	0.25	um	Spot	Diameter	146	1000000049	910
0.25	0.25	0.25	um	Spot	Diameter	146	1000000050	911
0.25	0.25	0.25	um	Spot	Diameter	146	1000000043	912
0.25	0.25	0.25	um	Spot	Diameter	146	1000000051	913
0.25	0.25	0.25	um	Spot	Diameter	147	1000000046	914
0.25	0.25	0.25	um	Spot	Diameter	147	1000000049	915
0.25	0.25	0.25	um	Spot	Diameter	147	1000000051	916
0.25	0.25	0.25	um	Spot	Diameter	147	1000000043	917
0.25	0.25	0.25	um	Spot	Diameter	148	1000000046	918
0.25	0.25	0.25	um	Spot	Diameter	148	1000000049	919
0.25	0.25	0.25	um	Spot	Diameter	148	1000000051	920
0.25	0.25	0.25	um	Spot	Diameter	148	1000000043	921
0.25	0.25	0.25	um	Spot	Diameter	149	1000000049	922
0.25	0.25	0.25	um	Spot	Diameter	149	1000000051	923
0.25	0.25	0.25	um	Spot	Diameter	149	1000000043	924
0.25	0.25	0.25	um	Spot	Diameter	150	1000000052	925
0.25	0.25	0.25	um	Spot	Diameter	150	1000000049	926
0.25	0.25	0.25	um	Spot	Diameter	150	1000000051	927
0.25	0.25	0.25	um	Spot	Diameter	150	1000000043	928
0.25	0.25	0.25	um	Spot	Diameter	151	1000000052	929
0.25	0.25	0.25	um	Spot	Diameter	151	1000000043	930
0.25	0.25	0.25	um	Spot	Diameter	151	1000000051	931
0.25	0.25	0.25	um	Spot	Diameter	152	1000000052	932
0.25	0.25	0.25	um	Spot	Diameter	152	1000000043	933
0.25	0.25	0.25	um	Spot	Diameter	152	1000000051	934
0.25	0.25	0.25	um	Spot	Diameter	152	1000000053	935
0.25	0.25	0.25	um	Spot	Diameter	153	1000000052	936
0.25	0.25	0.25	um	Spot	Diameter	153	1000000043	937
0.25	0.25	0.25	um	Spot	Diameter	153	1000000051	938
0.25	0.25	0.25	um	Spot	Diameter	153	1000000053	939
0.25	0.25	0.25	um	Spot	Diameter	154	1000000052	940
0.25	0.25	0.25	um	Spot	Diameter	154	1000000051	941
0.25	0.25	0.25	um	Spot	Diameter	154	1000000053	942
0.25	0.25	0.25	um	Spot	Diameter	155	1000000052	943
0.25	0.25	0.25	um	Spot	Diameter	155	1000000051	944
0.25	0.25	0.25	um	Spot	Diameter	155	1000000053	945
0.25	0.25	0.25	um	Spot	Diameter	156	1000000052	946
0.25	0.25	0.25	um	Spot	Diameter	156	1000000054	947
0.25	0.25	0.25	um	Spot	Diameter	156	1000000051	948
0.25	0.25	0.25	um	Spot	Diameter	156	1000000053	949
0.25	0.25	0.25	um	Spot	Diameter	157	1000000052	950
0.25	0.25	0.25	um	Spot	Diameter	157	1000000055	951
0.25	0.25	0.25	um	Spot	Diameter	157	1000000054	952
0.25	0.25	0.25	um	Spot	Diameter	157	1000000051	953
0.25	0.25	0.25	um	Spot	Diameter	157	1000000053	954
0.25	0.25	0.25	um	Spot	Diameter	158	1000000052	955
0.25	0.25	0.25	um	Spot	Diameter	158	1000000055	956
0.25	0.25	0.25	um	Spot	Diameter	158	1000000054	957
0.25	0.25	0.25	um	Spot	Diameter	158	1000000051	958
0.25	0.25	0.25	um	Spot	Diameter	158	1000000053	959
0.25	0.25	0.25	um	Spot	Diameter	159	1000000052	960
0.25	0.25	0.25	um	Spot	Diameter	159	1000000055	961
0.25	0.25	0.25	um	Spot	Diameter	159	1000000054	962
0.25	0.25	0.25	um	Spot	Diameter	159	1000000051	963
0.25	0.25	0.25	um	Spot	Diameter	159	1000000053	964
0.25	0.25	0.25	um	Spot	Diameter	160	1000000052	965
0.25	0.25	0.25	um	Spot	Diameter	160	1000000055	966
0.25	0.25	0.25	um	Spot	Diameter	160	1000000054	967
0.25	0.25	0.25	um	Spot	Diameter	160	1000000051	968
0.25	0.25	0.25	um	Spot	Diameter	160	1000000053	969
0.25	0.25	0.25	um	Spot	Diameter	161	1000000052	970
0.25	0.25	0.25	um	Spot	Diameter	161	1000000055	971
0.25	0.25	0.25	um	Spot	Diameter	161	1000000054	972
0.25	0.25	0.25	um	Spot	Diameter	161	1000000051	973
0.25	0.25	0.25	um	Spot	Diameter	161	1000000053	974
0.25	0.25	0.25	um	Spot	Diameter	162	1000000052	975
0.25	0.25	0.25	um	Spot	Diameter	162	1000000055	976
0.25	0.25	0.25	um	Spot	Diameter	162	1000000054	977
0.25	0.25	0.25	um	Spot	Diameter	162	1000000051	978
0.25	0.25	0.25	um	Spot	Diameter	162	1000000053	979
0.25	0.25	0.25	um	Spot	Diameter	163	1000000052	980
0.25	0.25	0.25	um	Spot	Diameter	163	1000000055	981
0.25	0.25	0.25	um	Spot	Diameter	163	1000000054	982
0.25	0.25	0.25	um	Spot	Diameter	163	1000000051	983
0.25	0.25	0.25	um	Spot	Diameter	163	1000000053	984
0.25	0.25	0.25	um	Spot	Diameter	164	1000000052	985
0.25	0.25	0.25	um	Spot	Diameter	164	1000000055	986
0.25	0.25	0.25	um	Spot	Diameter	164	1000000054	987
0.25	0.25	0.25	um	Spot	Diameter	164	1000000051	988
0.25	0.25	0.25	um	Spot	Diameter	164	1000000053	989
0.25	0.25	0.25	um	Spot	Diameter	165	1000000052	990
0.25	0.25	0.25	um	Spot	Diameter	165	1000000055	991
0.25	0.25	0.25	um	Spot	Diameter	165	1000000054	992
0.25	0.25	0.25	um	Spot	Diameter	165	1000000051	993
0.25	0.25	0.25	um	Spot	Diameter	165	1000000053	994
0.25	0.25	0.25	um	Spot	Diameter	166	1000000052	995
0.25	0.25	0.25	um	Spot	Diameter	166	1000000055	996
0.25	0.25	0.25	um	Spot	Diameter	166	1000000054	997
0.25	0.25	0.25	um	Spot	Diameter	166	1000000051	998
0.25	0.25	0.25	um	Spot	Diameter	166	1000000053	999
0.25	0.25	0.25	um	Spot	Diameter	167	1000000052	1000
0.25	0.25	0.25	um	Spot	Diameter	167	1000000055	1001
0.25	0.25	0.25	um	Spot	Diameter	167	1000000054	1002
0.25	0.25	0.25	um	Spot	Diameter	167	1000000051	1003
0.25	0.25	0.25	um	Spot	Diameter	167	1000000053	1004
0.25	0.25	0.25	um	Spot	Diameter	168	1000000052	1005
0.25	0.25	0.25	um	Spot	Diameter	168	1000000055	1006
0.25	0.25	0.25	um	Spot	Diameter	168	1000000054	1007
0.25	0.25	0.25	um	Spot	Diameter	168	1000000053	1008
0.25	0.25	0.25	um	Spot	Diameter	169	1000000052	1009
0.25	0.25	0.25	um	Spot	Diameter	169	1000000055	1010
0.25	0.25	0.25	um	Spot	Diameter	169	1000000053	1011
0.25	0.25	0.25	um	Spot	Diameter	170	1000000052	1012
0.25	0.25	0.25	um	Spot	Diameter	170	1000000055	1013
0.25	0.25	0.25	um	Spot	Diameter	170	1000000053	1014
0.25	0.25	0.25	um	Spot	Diameter	171	1000000052	1015
0.25	0.25	0.25	um	Spot	Diameter	171	1000000055	1016
0.25	0.25	0.25	um	Spot	Diameter	171	1000000053	1017
0.25	0.25	0.25	um	Spot	Diameter	172	1000000052	1018
0.25	0.25	0.25	um	Spot	Diameter	172	1000000055	1019
0.25	0.25	0.25	um	Spot	Diameter	172	1000000056	1020
0.25	0.25	0.25	um	Spot	Diameter	173	1000000052	1021
0.25	0.25	0.25	um	Spot	Diameter	173	1000000055	1022
0.25	0.25	0.25	um	Spot	Diameter	173	1000000056	1023
0.25	0.25	0.25	um	Spot	Diameter	174	1000000052	1024
0.25	0.25	0.25	um	Spot	Diameter	174	1000000055	1025
0.25	0.25	0.25	um	Spot	Diameter	174	1000000056	1026
0.25	0.25	0.25	um	Spot	Diameter	175	1000000052	1027
0.25	0.25	0.25	um	Spot	Diameter	175	1000000056	1028
0.25	0.25	0.25	um	Spot	Diameter	176	1000000052	1029
0.25	0.25	0.25	um	Spot	Diameter	176	1000000057	1030
0.25	0.25	0.25	um	Spot	Diameter	176	1000000056	1031
0.25	0.25	0.25	um	Spot	Diameter	177	1000000052	1032
0.25	0.25	0.25	um	Spot	Diameter	177	1000000057	1033
0.25	0.25	0.25	um	Spot	Diameter	177	1000000056	1034
0.25	0.25	0.25	um	Spot	Diameter	178	1000000052	1035
0.25	0.25	0.25	um	Spot	Diameter	178	1000000057	1036
0.25	0.25	0.25	um	Spot	Diameter	178	1000000056	1037
0.25	0.25	0.25	um	Spot	Diameter	179	1000000052	1038
0.25	0.25	0.25	um	Spot	Diameter	179	1000000057	1039
0.25	0.25	0.25	um	Spot	Diameter	179	1000000056	1040
0.25	0.25	0.25	um	Spot	Diameter	180	1000000052	1041
0.25	0.25	0.25	um	Spot	Diameter	180	1000000057	1042
0.25	0.25	0.25	um	Spot	Diameter	180	1000000056	1043
0.25	0.25	0.25	um	Spot	Diameter	181	1000000057	1044
0.25	0.25	0.25	um	Spot	Diameter	181	1000000056	1045
0.25	0.25	0.25	um	Spot	Diameter	182	1000000058	1046
0.25	0.25	0.25	um	Spot	Diameter	182	1000000057	1047
0.25	0.25	0.25	um	Spot	Diameter	182	1000000056	1048
0.25	0.25	0.25	um	Spot	Diameter	183	1000000058	1049
0.25	0.25	0.25	um	Spot	Diameter	183	1000000057	1050
0.25	0.25	0.25	um	Spot	Diameter	183	1000000056	1051
0.25	0.25	0.25	um	Spot	Diameter	184	1000000058	1052
0.25	0.25	0.25	um	Spot	Diameter	184	1000000057	1053
0.25	0.25	0.25	um	Spot	Diameter	184	1000000056	1054
0.25	0.25	0.25	um	Spot	Diameter	185	1000000058	1055
0.25	0.25	0.25	um	Spot	Diameter	185	1000000057	1056
0.25	0.25	0.25	um	Spot	Diameter	186	1000000058	1057
0.25	0.25	0.25	um	Spot	Diameter	186	1000000057	1058
0.25	0.25	0.25	um	Spot	Diameter	186	1000000059	1059
0.25	0.25	0.25	um	Spot	Diameter	187	1000000058	1060
0.25	0.25	0.25	um	Spot	Diameter	187	1000000057	1061
0.25	0.25	0.25	um	Spot	Diameter	187	1000000059	1062
0.25	0.25	0.25	um	Spot	Diameter	188	1000000058	1063
0.25	0.25	0.25	um	Spot	Diameter	188	1000000057	1064
0.25	0.25	0.25	um	Spot	Diameter	188	1000000059	1065
0.25	0.25	0.25	um	Spot	Diameter	189	1000000058	1066
0.25	0.25	0.25	um	Spot	Diameter	189	1000000059	1067
0.25	0.25	0.25	um	Spot	Diameter	190	1000000058	1068
0.25	0.25	0.25	um	Spot	Diameter	190	1000000060	1069
0.25	0.25	0.25	um	Spot	Diameter	190	1000000059	1070
0.25	0.25	0.25	um	Spot	Diameter	191	1000000058	1071
0.25	0.25	0.25	um	Spot	Diameter	191	1000000060	1072
0.25	0.25	0.25	um	Spot	Diameter	191	1000000059	1073
0.25	0.25	0.25	um	Spot	Diameter	192	1000000058	1074
0.25	0.25	0.25	um	Spot	Diameter	192	1000000060	1075
0.25	0.25	0.25	um	Spot	Diameter	192	1000000059	1076
0.25	0.25	0.25	um	Spot	Diameter	193	1000000060	1077
0.25	0.25	0.25	um	Spot	Diameter	193	1000000059	1078
0.25	0.25	0.25	um	Spot	Diameter	194	1000000060	1079
0.25	0.25	0.25	um	Spot	Diameter	194	1000000059	1080
0.25	0.25	0.25	um	Spot	Diameter	195	1000000060	1081
0.25	0.25	0.25	um	Spot	Diameter	195	1000000059	1082
0.25	0.25	0.25	um	Spot	Diameter	196	1000000060	1083
0.25	0.25	0.25	um	Spot	Diameter	196	1000000059	1084
0.25	0.25	0.25	um	Spot	Diameter	197	1000000060	1085
0.25	0.25	0.25	um	Spot	Diameter	197	1000000059	1086
0.25	0.25	0.25	um	Spot	Diameter	198	1000000060	1087
0.25	0.25	0.25	um	Spot	Diameter	198	1000000059	1088
0.25	0.25	0.25	um	Spot	Diameter	199	1000000060	1089
0.25	0.25	0.25	um	Spot	Diameter	199	1000000059	1090
0.25	0.25	0.25	um	Spot	Diameter	200	1000000060	1091
0.25	0.25	0.25	um	Spot	Diameter	200	1000000059	1092
0.25	0.25	0.25	um	Spot	Diameter	201	1000000060	1093
0.25	0.25	0.25	um	Spot	Diameter	201	1000000059	1094
0.25	0.25	0.25	um	Spot	Diameter	202	1000000061	1095
0.25	0.25	0.25	um	Spot	Diameter	202	1000000060	1096
0.25	0.25	0.25	um	Spot	Diameter	202	1000000059	1097
0.25	0.25	0.25	um	Spot	Diameter	203	1000000061	1098
0.25	0.25	0.25	um	Spot	Diameter	203	1000000060	1099
0.25	0.25	0.25	um	Spot	Diameter	203	1000000059	1100
0.25	0.25	0.25	um	Spot	Diameter	204	1000000061	1101
0.25	0.25	0.25	um	Spot	Diameter	204	1000000060	1102
0.25	0.25	0.25	um	Spot	Diameter	204	1000000059	1103
0.25	0.25	0.25	um	Spot	Diameter	205	1000000061	1104
0.25	0.25	0.25	um	Spot	Diameter	205	1000000060	1105
0.25	0.25	0.25	um	Spot	Diameter	205	1000000059	1106
0.25	0.25	0.25	um	Spot	Diameter	206	1000000061	1107
0.25	0.25	0.25	um	Spot	Diameter	206	1000000060	1108
0.25	0.25	0.25	um	Spot	Diameter	207	1000000061	1109
0.25	0.25	0.25	um	Spot	Diameter	207	1000000060	1110
0.25	0.25	0.25	um	Spot	Diameter	208	1000000061	1111
0.25	0.25	0.25	um	Spot	Diameter	208	1000000060	1112
0.25	0.25	0.25	um	Spot	Diameter	209	1000000061	1113
0.25	0.25	0.25	um	Spot	Diameter	209	1000000060	1114
0.25	0.25	0.25	um	Spot	Diameter	210	1000000061	1115
0.25	0.25	0.25	um	Spot	Diameter	210	1000000062	1116
0.25	0.25	0.25	um	Spot	Diameter	210	1000000060	1117
0.25	0.25	0.25	um	Spot	Diameter	211	1000000062	1118
0.25	0.25	0.25	um	Spot	Diameter	211	1000000061	1119
0.25	0.25	0.25	um	Spot	Diameter	211	1000000060	1120
0.25	0.25	0.25	um	Spot	Diameter	212	1000000061	1121
0.25	0.25	0.25	um	Spot	Diameter	212	1000000062	1122
0.25	0.25	0.25	um	Spot	Diameter	212	1000000060	1123
0.25	0.25	0.25	um	Spot	Diameter	213	1000000062	1124
0.25	0.25	0.25	um	Spot	Diameter	213	1000000061	1125
0.25	0.25	0.25	um	Spot	Diameter	213	1000000060	1126
0.25	0.25	0.25	um	Spot	Diameter	214	1000000063	1127
0.25	0.25	0.25	um	Spot	Diameter	214	1000000061	1128
0.25	0.25	0.25	um	Spot	Diameter	214	1000000062	1129
0.25	0.25	0.25	um	Spot	Diameter	214	1000000060	1130
0.25	0.25	0.25	um	Spot	Diameter	215	1000000063	1131
0.25	0.25	0.25	um	Spot	Diameter	215	1000000061	1132
0.25	0.25	0.25	um	Spot	Diameter	215	1000000062	1133
0.25	0.25	0.25	um	Spot	Diameter	215	1000000060	1134
0.25	0.25	0.25	um	Spot	Diameter	216	1000000063	1135
0.25	0.25	0.25	um	Spot	Diameter	216	1000000061	1136
0.25	0.25	0.25	um	Spot	Diameter	216	1000000062	1137
0.25	0.25	0.25	um	Spot	Diameter	216	1000000060	1138
0.25	0.25	0.25	um	Spot	Diameter	217	1000000063	1139
0.25	0.25	0.25	um	Spot	Diameter	217	1000000061	1140
0.25	0.25	0.25	um	Spot	Diameter	217	1000000062	1141
0.25	0.25	0.25	um	Spot	Diameter	217	1000000060	1142
0.25	0.25	0.25	um	Spot	Diameter	218	1000000063	1143
0.25	0.25	0.25	um	Spot	Diameter	218	1000000061	1144
0.25	0.25	0.25	um	Spot	Diameter	218	1000000062	1145
0.25	0.25	0.25	um	Spot	Diameter	218	1000000060	1146
0.25	0.25	0.25	um	Spot	Diameter	219	1000000063	1147
0.25	0.25	0.25	um	Spot	Diameter	219	1000000061	1148
0.25	0.25	0.25	um	Spot	Diameter	219	1000000062	1149
0.25	0.25	0.25	um	Spot	Diameter	219	1000000060	1150
0.25	0.25	0.25	um	Spot	Diameter	220	1000000063	1151
0.25	0.25	0.25	um	Spot	Diameter	220	1000000062	1152
0.25	0.25	0.25	um	Spot	Diameter	220	1000000061	1153
0.25	0.25	0.25	um	Spot	Diameter	220	1000000060	1154
0.25	0.25	0.25	um	Spot	Diameter	221	1000000063	1155
0.25	0.25	0.25	um	Spot	Diameter	221	1000000062	1156
0.25	0.25	0.25	um	Spot	Diameter	221	1000000061	1157
0.25	0.25	0.25	um	Spot	Diameter	221	1000000060	1158
0.25	0.25	0.25	um	Spot	Diameter	222	1000000063	1159
0.25	0.25	0.25	um	Spot	Diameter	222	1000000062	1160
0.25	0.25	0.25	um	Spot	Diameter	222	1000000061	1161
0.25	0.25	0.25	um	Spot	Diameter	222	1000000060	1162
0.25	0.25	0.25	um	Spot	Diameter	223	1000000063	1163
0.25	0.25	0.25	um	Spot	Diameter	223	1000000061	1164
0.25	0.25	0.25	um	Spot	Diameter	223	1000000060	1165
0.25	0.25	0.25	um	Spot	Diameter	224	1000000063	1166
0.25	0.25	0.25	um	Spot	Diameter	224	1000000061	1167
0.25	0.25	0.25	um	Spot	Diameter	224	1000000060	1168
0.25	0.25	0.25	um	Spot	Diameter	225	1000000063	1169
0.25	0.25	0.25	um	Spot	Diameter	225	1000000061	1170
0.25	0.25	0.25	um	Spot	Diameter	225	1000000060	1171
0.25	0.25	0.25	um	Spot	Diameter	226	1000000061	1172
0.25	0.25	0.25	um	Spot	Diameter	226	1000000060	1173
0.25	0.25	0.25	um	Spot	Diameter	227	1000000061	1174
0.25	0.25	0.25	um	Spot	Diameter	227	1000000060	1175
0.25	0.25	0.25	um	Spot	Diameter	228	1000000061	1176
0.25	0.25	0.25	um	Spot	Diameter	228	1000000060	1177
0.25	0.25	0.25	um	Spot	Diameter	229	1000000061	1178
0.25	0.25	0.25	um	Spot	Diameter	229	1000000060	1179
0.25	0.25	0.25	um	Spot	Diameter	230	1000000061	1180
0.25	0.25	0.25	um	Spot	Diameter	230	1000000060	1181
0.25	0.25	0.25	um	Spot	Diameter	231	1000000064	1182
0.25	0.25	0.25	um	Spot	Diameter	231	1000000061	1183
0.25	0.25	0.25	um	Spot	Diameter	231	1000000060	1184
0.25	0.25	0.25	um	Spot	Diameter	232	1000000064	1185
0.25	0.25	0.25	um	Spot	Diameter	232	1000000061	1186
0.25	0.25	0.25	um	Spot	Diameter	232	1000000060	1187
0.25	0.25	0.25	um	Spot	Diameter	233	1000000064	1188
0.25	0.25	0.25	um	Spot	Diameter	233	1000000061	1189
0.25	0.25	0.25	um	Spot	Diameter	233	1000000060	1190
0.25	0.25	0.25	um	Spot	Diameter	234	1000000064	1191
0.25	0.25	0.25	um	Spot	Diameter	234	1000000061	1192
0.25	0.25	0.25	um	Spot	Diameter	234	1000000060	1193
0.25	0.25	0.25	um	Spot	Diameter	235	1000000064	1194
0.25	0.25	0.25	um	Spot	Diameter	235	1000000061	1195
0.25	0.25	0.25	um	Spot	Diameter	235	1000000060	1196
0.25	0.25	0.25	um	Spot	Diameter	235	1000000065	1197
0.25	0.25	0.25	um	Spot	Diameter	236	1000000064	1198
0.25	0.25	0.25	um	Spot	Diameter	236	1000000061	1199
0.25	0.25	0.25	um	Spot	Diameter	236	1000000060	1200
0.25	0.25	0.25	um	Spot	Diameter	236	1000000065	1201
0.25	0.25	0.25	um	Spot	Diameter	237	1000000064	1202
0.25	0.25	0.25	um	Spot	Diameter	237	1000000061	1203
0.25	0.25	0.25	um	Spot	Diameter	237	1000000060	1204
0.25	0.25	0.25	um	Spot	Diameter	237	1000000065	1205
0.25	0.25	0.25	um	Spot	Diameter	238	1000000064	1206
0.25	0.25	0.25	um	Spot	Diameter	238	1000000061	1207
0.25	0.25	0.25	um	Spot	Diameter	238	1000000060	1208
0.25	0.25	0.25	um	Spot	Diameter	238	1000000065	1209
0.25	0.25	0.25	um	Spot	Diameter	239	1000000064	1210
0.25	0.25	0.25	um	Spot	Diameter	239	1000000061	1211
0.25	0.25	0.25	um	Spot	Diameter	239	1000000060	1212
0.25	0.25	0.25	um	Spot	Diameter	239	1000000065	1213
0.25	0.25	0.25	um	Spot	Diameter	240	1000000066	1214
0.25	0.25	0.25	um	Spot	Diameter	240	1000000064	1215
0.25	0.25	0.25	um	Spot	Diameter	240	1000000060	1216
0.25	0.25	0.25	um	Spot	Diameter	240	1000000065	1217
0.25	0.25	0.25	um	Spot	Diameter	241	1000000066	1218
0.25	0.25	0.25	um	Spot	Diameter	241	1000000064	1219
0.25	0.25	0.25	um	Spot	Diameter	241	1000000067	1220
0.25	0.25	0.25	um	Spot	Diameter	241	1000000060	1221
0.25	0.25	0.25	um	Spot	Diameter	241	1000000065	1222
0.25	0.25	0.25	um	Spot	Diameter	242	1000000066	1223
0.25	0.25	0.25	um	Spot	Diameter	242	1000000064	1224
0.25	0.25	0.25	um	Spot	Diameter	242	1000000067	1225
0.25	0.25	0.25	um	Spot	Diameter	242	1000000060	1226
0.25	0.25	0.25	um	Spot	Diameter	242	1000000065	1227
0.25	0.25	0.25	um	Spot	Diameter	243	1000000066	1228
0.25	0.25	0.25	um	Spot	Diameter	243	1000000067	1229
0.25	0.25	0.25	um	Spot	Diameter	243	1000000060	1230
0.25	0.25	0.25	um	Spot	Diameter	243	1000000065	1231
0.25	0.25	0.25	um	Spot	Diameter	244	1000000066	1232
0.25	0.25	0.25	um	Spot	Diameter	244	1000000068	1233
0.25	0.25	0.25	um	Spot	Diameter	244	1000000067	1234
0.25	0.25	0.25	um	Spot	Diameter	244	1000000060	1235
0.25	0.25	0.25	um	Spot	Diameter	244	1000000065	1236
0.25	0.25	0.25	um	Spot	Diameter	245	1000000066	1237
0.25	0.25	0.25	um	Spot	Diameter	245	1000000068	1238
0.25	0.25	0.25	um	Spot	Diameter	245	1000000067	1239
0.25	0.25	0.25	um	Spot	Diameter	245	1000000060	1240
0.25	0.25	0.25	um	Spot	Diameter	245	1000000065	1241
0.25	0.25	0.25	um	Spot	Diameter	246	1000000066	1242
0.25	0.25	0.25	um	Spot	Diameter	246	1000000068	1243
0.25	0.25	0.25	um	Spot	Diameter	246	1000000069	1244
0.25	0.25	0.25	um	Spot	Diameter	246	1000000067	1245
0.25	0.25	0.25	um	Spot	Diameter	246	1000000060	1246
0.25	0.25	0.25	um	Spot	Diameter	247	1000000066	1247
0.25	0.25	0.25	um	Spot	Diameter	247	1000000068	1248
0.25	0.25	0.25	um	Spot	Diameter	247	1000000069	1249
0.25	0.25	0.25	um	Spot	Diameter	247	1000000067	1250
0.25	0.25	0.25	um	Spot	Diameter	247	1000000060	1251
0.25	0.25	0.25	um	Spot	Diameter	248	1000000066	1252
0.25	0.25	0.25	um	Spot	Diameter	248	1000000068	1253
0.25	0.25	0.25	um	Spot	Diameter	248	1000000069	1254
0.25	0.25	0.25	um	Spot	Diameter	248	1000000067	1255
0.25	0.25	0.25	um	Spot	Diameter	249	1000000066	1256
0.25	0.25	0.25	um	Spot	Diameter	249	1000000068	1257
0.25	0.25	0.25	um	Spot	Diameter	249	1000000069	1258
0.25	0.25	0.25	um	Spot	Diameter	249	1000000067	1259
0.25	0.25	0.25	um	Spot	Diameter	250	1000000066	1260
0.25	0.25	0.25	um	Spot	Diameter	250	1000000068	1261
0.25	0.25	0.25	um	Spot	Diameter	250	1000000069	1262
0.25	0.25	0.25	um	Spot	Diameter	250	1000000067	1263
0.25	0.25	0.25	um	Spot	Diameter	251	1000000066	1264
0.25	0.25	0.25	um	Spot	Diameter	251	1000000068	1265
0.25	0.25	0.25	um	Spot	Diameter	251	1000000069	1266
0.25	0.25	0.25	um	Spot	Diameter	251	1000000067	1267
0.25	0.25	0.25	um	Spot	Diameter	252	1000000066	1268
0.25	0.25	0.25	um	Spot	Diameter	252	1000000068	1269
0.25	0.25	0.25	um	Spot	Diameter	252	1000000069	1270
0.25	0.25	0.25	um	Spot	Diameter	252	1000000070	1271
0.25	0.25	0.25	um	Spot	Diameter	252	1000000067	1272
0.25	0.25	0.25	um	Spot	Diameter	253	1000000066	1273
0.25	0.25	0.25	um	Spot	Diameter	253	1000000068	1274
0.25	0.25	0.25	um	Spot	Diameter	253	1000000069	1275
0.25	0.25	0.25	um	Spot	Diameter	253	1000000070	1276
0.25	0.25	0.25	um	Spot	Diameter	253	1000000067	1277
0.25	0.25	0.25	um	Spot	Diameter	254	1000000068	1278
0.25	0.25	0.25	um	Spot	Diameter	254	1000000069	1279
0.25	0.25	0.25	um	Spot	Diameter	254	1000000070	1280
0.25	0.25	0.25	um	Spot	Diameter	255	1000000068	1281
0.25	0.25	0.25	um	Spot	Diameter	255	1000000069	1282
0.25	0.25	0.25	um	Spot	Diameter	255	1000000070	1283
0.25	0.25	0.25	um	Spot	Diameter	256	1000000069	1284
0.25	0.25	0.25	um	Spot	Diameter	256	1000000070	1285
0.25	0.25	0.25	um	Spot	Diameter	257	1000000070	1286
0.25	0.25	0.25	um	Spot	Diameter	258	1000000070	1287
0.25	0.25	0.25	um	Spot	Diameter	259	1000000070	1288
0.25	0.25	0.25	um	Spot	Diameter	260	1000000070	1289
0.25	0.25	0.25	um	Spot	Diameter	261	1000000070	1290
0.25	0.25	0.25	um	Spot	Diameter	262	1000000070	1291
0.25	0.25	0.25	um	Spot	Diameter	263	1000000070	1292
0.25	0.25	0.25	um	Spot	Diameter	264	1000000070	1293
0.25	0.25	0.25	um	Spot	Diameter	265	1000000071	1294
0.25	0.25	0.25	um	Spot	Diameter	265	1000000070	1295
0.25	0.25	0.25	um	Spot	Diameter	266	1000000071	1296
0.25	0.25	0.25	um	Spot	Diameter	266	1000000070	1297
0.25	0.25	0.25	um	Spot	Diameter	267	1000000071	1298
0.25	0.25	0.25	um	Spot	Diameter	268	1000000072	1299
0.25	0.25	0.25	um	Spot	Diameter	268	1000000071	1300
0.25	0.25	0.25	um	Spot	Diameter	269	1000000072	1301
0.25	0.25	0.25	um	Spot	Diameter	269	1000000071	1302
0.25	0.25	0.25	um	Spot	Diameter	270	1000000072	1303
0.25	0.25	0.25	um	Spot	Diameter	270	1000000071	1304
0.25	0.25	0.25	um	Spot	Diameter	271	1000000072	1305
0.25	0.25	0.25	um	Spot	Diameter	271	1000000071	1306
0.25	0.25	0.25	um	Spot	Diameter	272	1000000072	1307
0.25	0.25	0.25	um	Spot	Diameter	272	1000000071	1308
0.25	0.25	0.25	um	Spot	Diameter	273	1000000072	1309
0.25	0.25	0.25	um	Spot	Diameter	273	1000000071	1310
0.25	0.25	0.25	um	Spot	Diameter	274	1000000072	1311
0.25	0.25	0.25	um	Spot	Diameter	274	1000000071	1312
0.25	0.25	0.25	um	Spot	Diameter	275	1000000073	1313
0.25	0.25	0.25	um	Spot	Diameter	275	1000000072	1314
0.25	0.25	0.25	um	Spot	Diameter	275	1000000071	1315
0.25	0.25	0.25	um	Spot	Diameter	276	1000000073	1316
0.25	0.25	0.25	um	Spot	Diameter	276	1000000072	1317
0.25	0.25	0.25	um	Spot	Diameter	276	1000000071	1318
0.25	0.25	0.25	um	Spot	Diameter	277	1000000073	1319
0.25	0.25	0.25	um	Spot	Diameter	277	1000000072	1320
0.25	0.25	0.25	um	Spot	Diameter	277	1000000071	1321
0.25	0.25	0.25	um	Spot	Diameter	278	1000000073	1322
0.25	0.25	0.25	um	Spot	Diameter	278	1000000072	1323
0.25	0.25	0.25	um	Spot	Diameter	278	1000000071	1324
0.25	0.25	0.25	um	Spot	Diameter	279	1000000073	1325
0.25	0.25	0.25	um	Spot	Diameter	279	1000000072	1326
0.25	0.25	0.25	um	Spot	Diameter	279	1000000071	1327
0.25	0.25	0.25	um	Spot	Diameter	280	1000000073	1328
0.25	0.25	0.25	um	Spot	Diameter	280	1000000072	1329
0.25	0.25	0.25	um	Spot	Diameter	280	1000000071	1330
0.25	0.25	0.25	um	Spot	Diameter	281	1000000073	1331
0.25	0.25	0.25	um	Spot	Diameter	281	1000000072	1332
0.25	0.25	0.25	um	Spot	Diameter	281	1000000071	1333
0.25	0.25	0.25	um	Spot	Diameter	282	1000000073	1334
0.25	0.25	0.25	um	Spot	Diameter	282	1000000072	1335
0.25	0.25	0.25	um	Spot	Diameter	282	1000000071	1336
0.25	0.25	0.25	um	Spot	Diameter	283	1000000073	1337
0.25	0.25	0.25	um	Spot	Diameter	283	1000000072	1338
0.25	0.25	0.25	um	Spot	Diameter	283	1000000071	1339
0.25	0.25	0.25	um	Spot	Diameter	284	1000000073	1340
0.25	0.25	0.25	um	Spot	Diameter	284	1000000072	1341
0.25	0.25	0.25	um	Spot	Diameter	284	1000000071	1342
0.25	0.25	0.25	um	Spot	Diameter	285	1000000073	1343
0.25	0.25	0.25	um	Spot	Diameter	285	1000000072	1344
0.25	0.25	0.25	um	Spot	Diameter	285	1000000071	1345
0.25	0.25	0.25	um	Spot	Diameter	286	1000000073	1346
0.25	0.25	0.25	um	Spot	Diameter	286	1000000072	1347
0.25	0.25	0.25	um	Spot	Diameter	286	1000000071	1348
0.25	0.25	0.25	um	Spot	Diameter	287	1000000073	1349
0.25	0.25	0.25	um	Spot	Diameter	287	1000000072	1350
0.25	0.25	0.25	um	Spot	Diameter	287	1000000071	1351
0.25	0.25	0.25	um	Spot	Diameter	288	1000000073	1352
0.25	0.25	0.25	um	Spot	Diameter	288	1000000072	1353
0.25	0.25	0.25	um	Spot	Diameter	288	1000000071	1354
0.25	0.25	0.25	um	Spot	Diameter	289	1000000073	1355
0.25	0.25	0.25	um	Spot	Diameter	289	1000000072	1356
0.25	0.25	0.25	um	Spot	Diameter	289	1000000071	1357
0.25	0.25	0.25	um	Spot	Diameter	290	1000000073	1358
0.25	0.25	0.25	um	Spot	Diameter	290	1000000072	1359
0.25	0.25	0.25	um	Spot	Diameter	291	1000000073	1360
0.25	0.25	0.25	um	Spot	Diameter	291	1000000072	1361
0.25	0.25	0.25	um	Spot	Diameter	291	1000000074	1362
0.25	0.25	0.25	um	Spot	Diameter	292	1000000073	1363
0.25	0.25	0.25	um	Spot	Diameter	292	1000000072	1364
0.25	0.25	0.25	um	Spot	Diameter	292	1000000074	1365
0.25	0.25	0.25	um	Spot	Diameter	293	1000000072	1366
0.25	0.25	0.25	um	Spot	Diameter	293	1000000074	1367
0.25	0.25	0.25	um	Spot	Diameter	294	1000000072	1368
0.25	0.25	0.25	um	Spot	Diameter	294	1000000074	1369
0.25	0.25	0.25	um	Spot	Diameter	295	1000000072	1370
0.25	0.25	0.25	um	Spot	Diameter	295	1000000074	1371
0.25	0.25	0.25	um	Spot	Diameter	296	1000000072	1372
0.25	0.25	0.25	um	Spot	Diameter	296	1000000074	1373
0.25	0.25	0.25	um	Spot	Diameter	297	1000000072	1374
0.25	0.25	0.25	um	Spot	Diameter	297	1000000074	1375
0.25	0.25	0.25	um	Spot	Diameter	298	1000000072	1376
0.25	0.25	0.25	um	Spot	Diameter	298	1000000074	1377
0.25	0.25	0.25	um	Spot	Diameter	299	1000000072	1378
0.25	0.25	0.25	um	Spot	Diameter	299	1000000074	1379
0.25	0.25	0.25	um	Spot	Diameter	300	1000000072	1380
0.25	0.25	0.25	um	Spot	Diameter	300	1000000074	1381
0.25	0.25	0.25	um	Spot	Diameter	301	1000000072	1382
0.25	0.25	0.25	um	Spot	Diameter	301	1000000074	1383
0.25	0.25	0.25	um	Spot	Diameter	302	1000000072	1384
0.25	0.25	0.25	um	Spot	Diameter	303	1000000072	1385
0.25	0.25	0.25	um	Spot	Diameter	304	1000000072	1386
0.25	0.25	0.25	um	Spot	Diameter	315	1000000075	1387
0.25	0.25	0.25	um	Spot	Diameter	316	1000000076	1388
0.25	0.25	0.25	um	Spot	Diameter	316	1000000075	1389
0.25	0.25	0.25	um	Spot	Diameter	317	1000000076	1390
0.25	0.25	0.25	um	Spot	Diameter	317	1000000075	1391
0.25	0.25	0.25	um	Spot	Diameter	318	1000000076	1392
0.25	0.25	0.25	um	Spot	Diameter	318	1000000075	1393
0.25	0.25	0.25	um	Spot	Diameter	319	1000000076	1394
0.25	0.25	0.25	um	Spot	Diameter	319	1000000075	1395
0.25	0.25	0.25	um	Spot	Diameter	320	1000000077	1396
0.25	0.25	0.25	um	Spot	Diameter	320	1000000078	1397
0.25	0.25	0.25	um	Spot	Diameter	320	1000000076	1398
0.25	0.25	0.25	um	Spot	Diameter	320	1000000075	1399
0.25	0.25	0.25	um	Spot	Diameter	321	1000000077	1400
0.25	0.25	0.25	um	Spot	Diameter	321	1000000078	1401
0.25	0.25	0.25	um	Spot	Diameter	321	1000000076	1402
0.25	0.25	0.25	um	Spot	Diameter	321	1000000075	1403
0.25	0.25	0.25	um	Spot	Diameter	322	1000000077	1404
0.25	0.25	0.25	um	Spot	Diameter	322	1000000078	1405
0.25	0.25	0.25	um	Spot	Diameter	322	1000000076	1406
0.25	0.25	0.25	um	Spot	Diameter	322	1000000075	1407
0.25	0.25	0.25	um	Spot	Diameter	323	1000000077	1408
0.25	0.25	0.25	um	Spot	Diameter	323	1000000078	1409
0.25	0.25	0.25	um	Spot	Diameter	323	1000000076	1410
0.25	0.25	0.25	um	Spot	Diameter	323	1000000075	1411
0.25	0.25	0.25	um	Spot	Diameter	324	1000000077	1412
0.25	0.25	0.25	um	Spot	Diameter	324	1000000078	1413
0.25	0.25	0.25	um	Spot	Diameter	324	1000000076	1414
0.25	0.25	0.25	um	Spot	Diameter	324	1000000075	1415
0.25	0.25	0.25	um	Spot	Diameter	325	1000000077	1416
0.25	0.25	0.25	um	Spot	Diameter	325	1000000078	1417
0.25	0.25	0.25	um	Spot	Diameter	325	1000000076	1418
0.25	0.25	0.25	um	Spot	Diameter	325	1000000075	1419
0.25	0.25	0.25	um	Spot	Diameter	326	1000000077	1420
0.25	0.25	0.25	um	Spot	Diameter	326	1000000078	1421
0.25	0.25	0.25	um	Spot	Diameter	326	1000000076	1422
0.25	0.25	0.25	um	Spot	Diameter	326	1000000075	1423
0.25	0.25	0.25	um	Spot	Diameter	327	1000000077	1424
0.25	0.25	0.25	um	Spot	Diameter	327	1000000078	1425
0.25	0.25	0.25	um	Spot	Diameter	327	1000000075	1426
0.25	0.25	0.25	um	Spot	Diameter	328	1000000077	1427
0.25	0.25	0.25	um	Spot	Diameter	328	1000000078	1428
0.25	0.25	0.25	um	Spot	Diameter	328	1000000075	1429
0.25	0.25	0.25	um	Spot	Diameter	329	1000000077	1430
0.25	0.25	0.25	um	Spot	Diameter	329	1000000078	1431
0.25	0.25	0.25	um	Spot	Diameter	329	1000000075	1432
0.25	0.25	0.25	um	Spot	Diameter	330	1000000077	1433
0.25	0.25	0.25	um	Spot	Diameter	330	1000000078	1434
0.25	0.25	0.25	um	Spot	Diameter	330	1000000075	1435
0.25	0.25	0.25	um	Spot	Diameter	331	1000000077	1436
0.25	0.25	0.25	um	Spot	Diameter	331	1000000078	1437
0.25	0.25	0.25	um	Spot	Diameter	331	1000000075	1438
0.25	0.25	0.25	um	Spot	Diameter	332	1000000075	1439
0.25	0.25	0.25	um	Spot	Diameter	333	1000000075	1440
0.25	0.25	0.25	um	Spot	Diameter	334	1000000079	1441
0.25	0.25	0.25	um	Spot	Diameter	334	1000000080	1442
0.25	0.25	0.25	um	Spot	Diameter	334	1000000075	1443
0.25	0.25	0.25	um	Spot	Diameter	335	1000000079	1444
0.25	0.25	0.25	um	Spot	Diameter	335	1000000081	1445
0.25	0.25	0.25	um	Spot	Diameter	335	1000000080	1446
0.25	0.25	0.25	um	Spot	Diameter	335	1000000075	1447
0.25	0.25	0.25	um	Spot	Diameter	336	1000000079	1448
0.25	0.25	0.25	um	Spot	Diameter	336	1000000081	1449
0.25	0.25	0.25	um	Spot	Diameter	336	1000000080	1450
0.25	0.25	0.25	um	Spot	Diameter	336	1000000075	1451
0.25	0.25	0.25	um	Spot	Diameter	337	1000000079	1452
0.25	0.25	0.25	um	Spot	Diameter	337	1000000081	1453
0.25	0.25	0.25	um	Spot	Diameter	337	1000000080	1454
0.25	0.25	0.25	um	Spot	Diameter	337	1000000075	1455
0.25	0.25	0.25	um	Spot	Diameter	338	1000000079	1456
0.25	0.25	0.25	um	Spot	Diameter	338	1000000082	1457
0.25	0.25	0.25	um	Spot	Diameter	338	1000000081	1458
0.25	0.25	0.25	um	Spot	Diameter	338	1000000080	1459
0.25	0.25	0.25	um	Spot	Diameter	338	1000000083	1460
0.25	0.25	0.25	um	Spot	Diameter	338	1000000075	1461
0.25	0.25	0.25	um	Spot	Diameter	339	1000000079	1462
0.25	0.25	0.25	um	Spot	Diameter	339	1000000082	1463
0.25	0.25	0.25	um	Spot	Diameter	339	1000000081	1464
0.25	0.25	0.25	um	Spot	Diameter	339	1000000080	1465
0.25	0.25	0.25	um	Spot	Diameter	339	1000000075	1466
0.25	0.25	0.25	um	Spot	Diameter	339	1000000083	1467
0.25	0.25	0.25	um	Spot	Diameter	340	1000000079	1468
0.25	0.25	0.25	um	Spot	Diameter	340	1000000082	1469
0.25	0.25	0.25	um	Spot	Diameter	340	1000000081	1470
0.25	0.25	0.25	um	Spot	Diameter	340	1000000080	1471
0.25	0.25	0.25	um	Spot	Diameter	340	1000000075	1472
0.25	0.25	0.25	um	Spot	Diameter	340	1000000083	1473
0.25	0.25	0.25	um	Spot	Diameter	341	1000000079	1474
0.25	0.25	0.25	um	Spot	Diameter	341	1000000082	1475
0.25	0.25	0.25	um	Spot	Diameter	341	1000000081	1476
0.25	0.25	0.25	um	Spot	Diameter	341	1000000080	1477
0.25	0.25	0.25	um	Spot	Diameter	341	1000000075	1478
0.25	0.25	0.25	um	Spot	Diameter	341	1000000083	1479
0.25	0.25	0.25	um	Spot	Diameter	342	1000000079	1480
0.25	0.25	0.25	um	Spot	Diameter	342	1000000082	1481
0.25	0.25	0.25	um	Spot	Diameter	342	1000000081	1482
0.25	0.25	0.25	um	Spot	Diameter	342	1000000080	1483
0.25	0.25	0.25	um	Spot	Diameter	342	1000000075	1484
0.25	0.25	0.25	um	Spot	Diameter	342	1000000083	1485
0.25	0.25	0.25	um	Spot	Diameter	343	1000000079	1486
0.25	0.25	0.25	um	Spot	Diameter	343	1000000082	1487
0.25	0.25	0.25	um	Spot	Diameter	343	1000000081	1488
0.25	0.25	0.25	um	Spot	Diameter	343	1000000080	1489
0.25	0.25	0.25	um	Spot	Diameter	343	1000000075	1490
0.25	0.25	0.25	um	Spot	Diameter	343	1000000083	1491
0.25	0.25	0.25	um	Spot	Diameter	344	1000000079	1492
0.25	0.25	0.25	um	Spot	Diameter	344	1000000082	1493
0.25	0.25	0.25	um	Spot	Diameter	344	1000000081	1494
0.25	0.25	0.25	um	Spot	Diameter	344	1000000080	1495
0.25	0.25	0.25	um	Spot	Diameter	344	1000000075	1496
0.25	0.25	0.25	um	Spot	Diameter	344	1000000083	1497
0.25	0.25	0.25	um	Spot	Diameter	345	1000000082	1498
0.25	0.25	0.25	um	Spot	Diameter	345	1000000081	1499
0.25	0.25	0.25	um	Spot	Diameter	345	1000000080	1500
0.25	0.25	0.25	um	Spot	Diameter	345	1000000083	1501
0.25	0.25	0.25	um	Spot	Diameter	346	1000000082	1502
0.25	0.25	0.25	um	Spot	Diameter	346	1000000080	1503
0.25	0.25	0.25	um	Spot	Diameter	346	1000000084	1504
0.25	0.25	0.25	um	Spot	Diameter	346	1000000083	1505
0.25	0.25	0.25	um	Spot	Diameter	347	1000000082	1506
0.25	0.25	0.25	um	Spot	Diameter	347	1000000080	1507
0.25	0.25	0.25	um	Spot	Diameter	347	1000000084	1508
0.25	0.25	0.25	um	Spot	Diameter	347	1000000083	1509
0.25	0.25	0.25	um	Spot	Diameter	348	1000000082	1510
0.25	0.25	0.25	um	Spot	Diameter	348	1000000084	1511
0.25	0.25	0.25	um	Spot	Diameter	348	1000000083	1512
0.25	0.25	0.25	um	Spot	Diameter	349	1000000082	1513
0.25	0.25	0.25	um	Spot	Diameter	349	1000000084	1514
0.25	0.25	0.25	um	Spot	Diameter	349	1000000083	1515
0.25	0.25	0.25	um	Spot	Diameter	350	1000000082	1516
0.25	0.25	0.25	um	Spot	Diameter	350	1000000084	1517
0.25	0.25	0.25	um	Spot	Diameter	350	1000000083	1518
0.25	0.25	0.25	um	Spot	Diameter	351	1000000082	1519
0.25	0.25	0.25	um	Spot	Diameter	351	1000000084	1520
0.25	0.25	0.25	um	Spot	Diameter	351	1000000083	1521
0.25	0.25	0.25	um	Spot	Diameter	352	1000000082	1522
0.25	0.25	0.25	um	Spot	Diameter	352	1000000085	1523
0.25	0.25	0.25	um	Spot	Diameter	352	1000000084	1524
0.25	0.25	0.25	um	Spot	Diameter	352	1000000083	1525
0.25	0.25	0.25	um	Spot	Diameter	353	1000000082	1526
0.25	0.25	0.25	um	Spot	Diameter	353	1000000085	1527
0.25	0.25	0.25	um	Spot	Diameter	353	1000000084	1528
0.25	0.25	0.25	um	Spot	Diameter	353	1000000083	1529
0.25	0.25	0.25	um	Spot	Diameter	354	1000000082	1530
0.25	0.25	0.25	um	Spot	Diameter	354	1000000086	1531
0.25	0.25	0.25	um	Spot	Diameter	354	1000000085	1532
0.25	0.25	0.25	um	Spot	Diameter	354	1000000083	1533
0.25	0.25	0.25	um	Spot	Diameter	354	1000000084	1534
0.25	0.25	0.25	um	Spot	Diameter	355	1000000082	1535
0.25	0.25	0.25	um	Spot	Diameter	355	1000000086	1536
0.25	0.25	0.25	um	Spot	Diameter	355	1000000085	1537
0.25	0.25	0.25	um	Spot	Diameter	355	1000000083	1538
0.25	0.25	0.25	um	Spot	Diameter	355	1000000084	1539
0.25	0.25	0.25	um	Spot	Diameter	356	1000000082	1540
0.25	0.25	0.25	um	Spot	Diameter	356	1000000086	1541
0.25	0.25	0.25	um	Spot	Diameter	356	1000000085	1542
0.25	0.25	0.25	um	Spot	Diameter	356	1000000084	1543
0.25	0.25	0.25	um	Spot	Diameter	356	1000000083	1544
0.25	0.25	0.25	um	Spot	Diameter	357	1000000087	1545
0.25	0.25	0.25	um	Spot	Diameter	357	1000000082	1546
0.25	0.25	0.25	um	Spot	Diameter	357	1000000086	1547
0.25	0.25	0.25	um	Spot	Diameter	357	1000000085	1548
0.25	0.25	0.25	um	Spot	Diameter	358	1000000087	1549
0.25	0.25	0.25	um	Spot	Diameter	358	1000000086	1550
0.25	0.25	0.25	um	Spot	Diameter	358	1000000085	1551
0.25	0.25	0.25	um	Spot	Diameter	359	1000000087	1552
0.25	0.25	0.25	um	Spot	Diameter	359	1000000088	1553
0.25	0.25	0.25	um	Spot	Diameter	359	1000000086	1554
0.25	0.25	0.25	um	Spot	Diameter	359	1000000085	1555
0.25	0.25	0.25	um	Spot	Diameter	360	1000000087	1556
0.25	0.25	0.25	um	Spot	Diameter	360	1000000088	1557
0.25	0.25	0.25	um	Spot	Diameter	360	1000000086	1558
0.25	0.25	0.25	um	Spot	Diameter	360	1000000085	1559
0.25	0.25	0.25	um	Spot	Diameter	361	1000000087	1560
0.25	0.25	0.25	um	Spot	Diameter	361	1000000088	1561
0.25	0.25	0.25	um	Spot	Diameter	361	1000000086	1562
0.25	0.25	0.25	um	Spot	Diameter	361	1000000085	1563
0.25	0.25	0.25	um	Spot	Diameter	362	1000000087	1564
0.25	0.25	0.25	um	Spot	Diameter	362	1000000088	1565
0.25	0.25	0.25	um	Spot	Diameter	362	1000000086	1566
0.25	0.25	0.25	um	Spot	Diameter	362	1000000085	1567
0.25	0.25	0.25	um	Spot	Diameter	363	1000000087	1568
0.25	0.25	0.25	um	Spot	Diameter	363	1000000088	1569
0.25	0.25	0.25	um	Spot	Diameter	363	1000000086	1570
0.25	0.25	0.25	um	Spot	Diameter	363	1000000085	1571
0.25	0.25	0.25	um	Spot	Diameter	364	1000000087	1572
0.25	0.25	0.25	um	Spot	Diameter	364	1000000088	1573
0.25	0.25	0.25	um	Spot	Diameter	364	1000000086	1574
0.25	0.25	0.25	um	Spot	Diameter	364	1000000085	1575
0.25	0.25	0.25	um	Spot	Diameter	365	1000000087	1576
0.25	0.25	0.25	um	Spot	Diameter	365	1000000088	1577
0.25	0.25	0.25	um	Spot	Diameter	365	1000000086	1578
0.25	0.25	0.25	um	Spot	Diameter	365	1000000085	1579
0.25	0.25	0.25	um	Spot	Diameter	366	1000000087	1580
0.25	0.25	0.25	um	Spot	Diameter	366	1000000088	1581
0.25	0.25	0.25	um	Spot	Diameter	366	1000000086	1582
0.25	0.25	0.25	um	Spot	Diameter	366	1000000085	1583
0.25	0.25	0.25	um	Spot	Diameter	367	1000000087	1584
0.25	0.25	0.25	um	Spot	Diameter	367	1000000088	1585
0.25	0.25	0.25	um	Spot	Diameter	367	1000000086	1586
0.25	0.25	0.25	um	Spot	Diameter	367	1000000085	1587
0.25	0.25	0.25	um	Spot	Diameter	368	1000000087	1588
0.25	0.25	0.25	um	Spot	Diameter	368	1000000088	1589
0.25	0.25	0.25	um	Spot	Diameter	368	1000000085	1590
0.25	0.25	0.25	um	Spot	Diameter	369	1000000087	1591
0.25	0.25	0.25	um	Spot	Diameter	369	1000000088	1592
0.25	0.25	0.25	um	Spot	Diameter	369	1000000085	1593
0.25	0.25	0.25	um	Spot	Diameter	370	1000000087	1594
0.25	0.25	0.25	um	Spot	Diameter	370	1000000085	1595
0.25	0.25	0.25	um	Spot	Diameter	371	1000000087	1596
0.25	0.25	0.25	um	Spot	Diameter	371	1000000085	1597
0.25	0.25	0.25	um	Spot	Diameter	371	1000000089	1598
0.25	0.25	0.25	um	Spot	Diameter	372	1000000087	1599
0.25	0.25	0.25	um	Spot	Diameter	372	1000000089	1600
0.25	0.25	0.25	um	Spot	Diameter	373	1000000087	1601
0.25	0.25	0.25	um	Spot	Diameter	373	1000000089	1602
0.25	0.25	0.25	um	Spot	Diameter	374	1000000089	1603
0.25	0.25	0.25	um	Spot	Diameter	375	1000000090	1604
0.25	0.25	0.25	um	Spot	Diameter	375	1000000089	1605
0.25	0.25	0.25	um	Spot	Diameter	376	1000000090	1606
0.25	0.25	0.25	um	Spot	Diameter	376	1000000089	1607
0.25	0.25	0.25	um	Spot	Diameter	377	1000000090	1608
0.25	0.25	0.25	um	Spot	Diameter	377	1000000089	1609
0.25	0.25	0.25	um	Spot	Diameter	378	1000000090	1610
0.25	0.25	0.25	um	Spot	Diameter	378	1000000089	1611
0.25	0.25	0.25	um	Spot	Diameter	379	1000000090	1612
0.25	0.25	0.25	um	Spot	Diameter	379	1000000089	1613
0.25	0.25	0.25	um	Spot	Diameter	380	1000000090	1614
0.25	0.25	0.25	um	Spot	Diameter	380	1000000089	1615
0.25	0.25	0.25	um	Spot	Diameter	381	1000000090	1616
0.25	0.25	0.25	um	Spot	Diameter	381	1000000091	1617
0.25	0.25	0.25	um	Spot	Diameter	381	1000000089	1618
0.25	0.25	0.25	um	Spot	Diameter	382	1000000090	1619
0.25	0.25	0.25	um	Spot	Diameter	382	1000000091	1620
0.25	0.25	0.25	um	Spot	Diameter	382	1000000089	1621
0.25	0.25	0.25	um	Spot	Diameter	383	1000000090	1622
0.25	0.25	0.25	um	Spot	Diameter	383	1000000091	1623
0.25	0.25	0.25	um	Spot	Diameter	383	1000000089	1624
0.25	0.25	0.25	um	Spot	Diameter	384	1000000090	1625
0.25	0.25	0.25	um	Spot	Diameter	384	1000000091	1626
0.25	0.25	0.25	um	Spot	Diameter	384	1000000089	1627
0.25	0.25	0.25	um	Spot	Diameter	385	1000000090	1628
0.25	0.25	0.25	um	Spot	Diameter	385	1000000091	1629
0.25	0.25	0.25	um	Spot	Diameter	385	1000000089	1630
0.25	0.25	0.25	um	Spot	Diameter	386	1000000090	1631
0.25	0.25	0.25	um	Spot	Diameter	386	1000000091	1632
0.25	0.25	0.25	um	Spot	Diameter	386	1000000089	1633
0.25	0.25	0.25	um	Spot	Diameter	387	1000000090	1634
0.25	0.25	0.25	um	Spot	Diameter	387	1000000091	1635
0.25	0.25	0.25	um	Spot	Diameter	388	1000000090	1636
0.25	0.25	0.25	um	Spot	Diameter	388	1000000091	1637
0.25	0.25	0.25	um	Spot	Diameter	389	1000000090	1638
0.25	0.25	0.25	um	Spot	Diameter	389	1000000091	1639
0.25	0.25	0.25	um	Spot	Diameter	390	1000000090	1640
0.25	0.25	0.25	um	Spot	Diameter	390	1000000091	1641
0.25	0.25	0.25	um	Spot	Diameter	391	1000000090	1642
0.25	0.25	0.25	um	Spot	Diameter	391	1000000091	1643
0.25	0.25	0.25	um	Spot	Diameter	392	1000000090	1644
0.25	0.25	0.25	um	Spot	Diameter	392	1000000091	1645
0.25	0.25	0.25	um	Spot	Diameter	393	1000000090	1646
0.25	0.25	0.25	um	Spot	Diameter	393	1000000091	1647
0.25	0.25	0.25	um	Spot	Diameter	394	1000000090	1648
0.25	0.25	0.25	um	Spot	Diameter	395	1000000090	1649
0.25	0.25	0.25	um	Spot	Diameter	396	1000000090	1650
0.25	0.25	0.25	um	Spot	Diameter	397	1000000090	1651
0.25	0.25	0.25	um	Spot	Diameter	397	1000000092	1652
0.25	0.25	0.25	um	Spot	Diameter	398	1000000090	1653
0.25	0.25	0.25	um	Spot	Diameter	398	1000000092	1654
0.25	0.25	0.25	um	Spot	Diameter	399	1000000092	1655
0.25	0.25	0.25	um	Spot	Diameter	400	1000000092	1656
0.25	0.25	0.25	um	Spot	Diameter	401	1000000092	1657
0.25	0.25	0.25	um	Spot	Diameter	402	1000000092	1658
0.25	0.25	0.25	um	Spot	Diameter	403	1000000092	1659
0.25	0.25	0.25	um	Spot	Diameter	404	1000000092	1660
0.25	0.25	0.25	um	Spot	Diameter	405	1000000092	1661
0.25	0.25	0.25	um	Spot	Diameter	406	1000000092	1662
0.25	0.25	0.25	um	Spot	Diameter	407	1000000092	1663
0.25	0.25	0.25	um	Spot	Diameter	408	1000000092	1664
0.25	0.25	0.25	um	Spot	Diameter	410	1000000093	1665
0.25	0.25	0.25	um	Spot	Diameter	411	1000000093	1666
0.25	0.25	0.25	um	Spot	Diameter	411	1000000094	1667
0.25	0.25	0.25	um	Spot	Diameter	412	1000000095	1668
0.25	0.25	0.25	um	Spot	Diameter	412	1000000093	1669
0.25	0.25	0.25	um	Spot	Diameter	412	1000000094	1670
0.25	0.25	0.25	um	Spot	Diameter	413	1000000095	1671
0.25	0.25	0.25	um	Spot	Diameter	413	1000000093	1672
0.25	0.25	0.25	um	Spot	Diameter	413	1000000094	1673
0.25	0.25	0.25	um	Spot	Diameter	414	1000000095	1674
0.25	0.25	0.25	um	Spot	Diameter	414	1000000093	1675
0.25	0.25	0.25	um	Spot	Diameter	414	1000000094	1676
0.25	0.25	0.25	um	Spot	Diameter	415	1000000095	1677
0.25	0.25	0.25	um	Spot	Diameter	415	1000000093	1678
0.25	0.25	0.25	um	Spot	Diameter	415	1000000094	1679
0.25	0.25	0.25	um	Spot	Diameter	416	1000000095	1680
0.25	0.25	0.25	um	Spot	Diameter	416	1000000093	1681
0.25	0.25	0.25	um	Spot	Diameter	416	1000000094	1682
0.25	0.25	0.25	um	Spot	Diameter	417	1000000095	1683
0.25	0.25	0.25	um	Spot	Diameter	417	1000000093	1684
0.25	0.25	0.25	um	Spot	Diameter	417	1000000094	1685
0.25	0.25	0.25	um	Spot	Diameter	418	1000000095	1686
0.25	0.25	0.25	um	Spot	Diameter	418	1000000093	1687
0.25	0.25	0.25	um	Spot	Diameter	418	1000000094	1688
0.25	0.25	0.25	um	Spot	Diameter	419	1000000095	1689
0.25	0.25	0.25	um	Spot	Diameter	419	1000000093	1690
0.25	0.25	0.25	um	Spot	Diameter	419	1000000094	1691
0.25	0.25	0.25	um	Spot	Diameter	420	1000000095	1692
0.25	0.25	0.25	um	Spot	Diameter	420	1000000093	1693
0.25	0.25	0.25	um	Spot	Diameter	420	1000000094	1694
0.25	0.25	0.25	um	Spot	Diameter	421	1000000095	1695
0.25	0.25	0.25	um	Spot	Diameter	421	1000000093	1696
0.25	0.25	0.25	um	Spot	Diameter	421	1000000094	1697
0.25	0.25	0.25	um	Spot	Diameter	422	1000000095	1698
0.25	0.25	0.25	um	Spot	Diameter	422	1000000093	1699
0.25	0.25	0.25	um	Spot	Diameter	422	1000000094	1700
0.25	0.25	0.25	um	Spot	Diameter	423	1000000095	1701
0.25	0.25	0.25	um	Spot	Diameter	423	1000000093	1702
0.25	0.25	0.25	um	Spot	Diameter	423	1000000094	1703
0.25	0.25	0.25	um	Spot	Diameter	424	1000000095	1704
0.25	0.25	0.25	um	Spot	Diameter	424	1000000093	1705
0.25	0.25	0.25	um	Spot	Diameter	424	1000000094	1706
0.25	0.25	0.25	um	Spot	Diameter	425	1000000095	1707
0.25	0.25	0.25	um	Spot	Diameter	425	1000000093	1708
0.25	0.25	0.25	um	Spot	Diameter	425	1000000094	1709
0.25	0.25	0.25	um	Spot	Diameter	426	1000000095	1710
0.25	0.25	0.25	um	Spot	Diameter	426	1000000093	1711
0.25	0.25	0.25	um	Spot	Diameter	426	1000000094	1712
0.25	0.25	0.25	um	Spot	Diameter	427	1000000095	1713
0.25	0.25	0.25	um	Spot	Diameter	427	1000000093	1714
0.25	0.25	0.25	um	Spot	Diameter	427	1000000094	1715
0.25	0.25	0.25	um	Spot	Diameter	428	1000000095	1716
0.25	0.25	0.25	um	Spot	Diameter	428	1000000093	1717
0.25	0.25	0.25	um	Spot	Diameter	428	1000000094	1718
0.25	0.25	0.25	um	Spot	Diameter	429	1000000095	1719
0.25	0.25	0.25	um	Spot	Diameter	429	1000000093	1720
0.25	0.25	0.25	um	Spot	Diameter	429	1000000094	1721
0.25	0.25	0.25	um	Spot	Diameter	430	1000000095	1722
0.25	0.25	0.25	um	Spot	Diameter	430	1000000094	1723
0.25	0.25	0.25	um	Spot	Diameter	431	1000000095	1724
0.25	0.25	0.25	um	Spot	Diameter	431	1000000094	1725
0.25	0.25	0.25	um	Spot	Diameter	432	1000000095	1726
0.25	0.25	0.25	um	Spot	Diameter	432	1000000094	1727
0.25	0.25	0.25	um	Spot	Diameter	433	1000000095	1728
0.25	0.25	0.25	um	Spot	Diameter	433	1000000094	1729
0.25	0.25	0.25	um	Spot	Diameter	434	1000000095	1730
0.25	0.25	0.25	um	Spot	Diameter	434	1000000094	1731
0.25	0.25	0.25	um	Spot	Diameter	435	1000000095	1732
0.25	0.25	0.25	um	Spot	Diameter	435	1000000094	1733
0.25	0.25	0.25	um	Spot	Diameter	436	1000000095	1734
0.25	0.25	0.25	um	Spot	Diameter	436	1000000096	1735
0.25	0.25	0.25	um	Spot	Diameter	436	1000000094	1736
0.25	0.25	0.25	um	Spot	Diameter	437	1000000095	1737
0.25	0.25	0.25	um	Spot	Diameter	437	1000000096	1738
0.25	0.25	0.25	um	Spot	Diameter	437	1000000094	1739
0.25	0.25	0.25	um	Spot	Diameter	438	1000000095	1740
0.25	0.25	0.25	um	Spot	Diameter	438	1000000096	1741
0.25	0.25	0.25	um	Spot	Diameter	439	1000000095	1742
0.25	0.25	0.25	um	Spot	Diameter	439	1000000096	1743
0.25	0.25	0.25	um	Spot	Diameter	440	1000000095	1744
0.25	0.25	0.25	um	Spot	Diameter	440	1000000096	1745
0.25	0.25	0.25	um	Spot	Diameter	441	1000000095	1746
0.25	0.25	0.25	um	Spot	Diameter	441	1000000096	1747
0.25	0.25	0.25	um	Spot	Diameter	442	1000000095	1748
0.25	0.25	0.25	um	Spot	Diameter	442	1000000096	1749
0.25	0.25	0.25	um	Spot	Diameter	443	1000000095	1750
0.25	0.25	0.25	um	Spot	Diameter	443	1000000096	1751
0.25	0.25	0.25	um	Spot	Diameter	444	1000000095	1752
0.25	0.25	0.25	um	Spot	Diameter	444	1000000096	1753
0.25	0.25	0.25	um	Spot	Diameter	445	1000000095	1754
0.25	0.25	0.25	um	Spot	Diameter	445	1000000096	1755
0.25	0.25	0.25	um	Spot	Diameter	446	1000000095	1756
0.25	0.25	0.25	um	Spot	Diameter	446	1000000096	1757
0.25	0.25	0.25	um	Spot	Diameter	447	1000000095	1758
0.25	0.25	0.25	um	Spot	Diameter	448	1000000095	1759
0.25	0.25	0.25	um	Spot	Diameter	449	1000000095	1760
0.25	0.25	0.25	um	Spot	Diameter	450	1000000095	1761
0.25	0.25	0.25	um	Spot	Diameter	451	1000000095	1762
0.25	0.25	0.25	um	Spot	Diameter	452	1000000095	1763
0.25	0.25	0.25	um	Spot	Diameter	453	1000000095	1764
0.25	0.25	0.25	um	Spot	Diameter	454	1000000095	1765
0.25	0.25	0.25	um	Spot	Diameter	455	1000000095	1766
0.25	0.25	0.25	um	Spot	Diameter	456	1000000095	1767
0.25	0.25	0.25	um	Spot	Diameter	457	1000000095	1768
0.25	0.25	0.25	um	Spot	Diameter	458	1000000095	1769
0.25	0.25	0.25	um	Spot	Diameter	459	1000000095	1770
0.25	0.25	0.25	um	Spot	Diameter	460	1000000095	1771
0.25	0.25	0.25	um	Spot	Diameter	460	1000000097	1772
0.25	0.25	0.25	um	Spot	Diameter	461	1000000095	1773
0.25	0.25	0.25	um	Spot	Diameter	461	1000000097	1774
0.25	0.25	0.25	um	Spot	Diameter	462	1000000095	1775
0.25	0.25	0.25	um	Spot	Diameter	462	1000000097	1776
0.25	0.25	0.25	um	Spot	Diameter	463	1000000095	1777
0.25	0.25	0.25	um	Spot	Diameter	463	1000000097	1778
0.25	0.25	0.25	um	Spot	Diameter	464	1000000097	1779
0.25	0.25	0.25	um	Spot	Diameter	465	1000000097	1780
0.25	0.25	0.25	um	Spot	Diameter	466	1000000097	1781
0.25	0.25	0.25	um	Spot	Diameter	467	1000000097	1782
0.25	0.25	0.25	um	Spot	Diameter	468	1000000097	1783
0.25	0.25	0.25	um	Spot	Diameter	469	1000000097	1784
0.25	0.25	0.25	um	Spot	Diameter	470	1000000097	1785
0.25	0.25	0.25	um	Spot	Diameter	483	1000000098	1786
0.25	0.25	0.25	um	Spot	Diameter	484	1000000098	1787
0.25	0.25	0.25	um	Spot	Diameter	485	1000000098	1788
0.25	0.25	0.25	um	Spot	Diameter	486	1000000098	1789
0.25	0.25	0.25	um	Spot	Diameter	487	1000000098	1790
0.25	0.25	0.25	um	Spot	Diameter	488	1000000098	1791
0.25	0.25	0.25	um	Spot	Diameter	489	1000000098	1792
0.25	0.25	0.25	um	Spot	Diameter	490	1000000098	1793
0.25	0.25	0.25	um	Spot	Diameter	491	1000000098	1794
0.25	0.25	0.25	um	Spot	Diameter	492	1000000098	1795
0.25	0.25	0.25	um	Spot	Diameter	493	1000000098	1796
0.25	0.25	0.25	um	Spot	Diameter	494	1000000098	1797
0.25	0.25	0.25	um	Spot	Diameter	495	1000000099	1798
0.25	0.25	0.25	um	Spot	Diameter	496	1000000099	1799
0.25	0.25	0.25	um	Spot	Diameter	497	1000000099	1800
0.25	0.25	0.25	um	Spot	Diameter	498	1000000099	1801
0.25	0.25	0.25	um	Spot	Diameter	499	1000000099	1802
0.25	0.25	0.25	um	Spot	Diameter	500	1000000099	1803
0.25	0.25	0.25	um	Spot	Diameter	501	1000000099	1804
0.25	0.25	0.25	um	Spot	Diameter	502	1000000099	1805
0.25	0.25	0.25	um	Spot	Diameter	503	1000000099	1806
0.25	0.25	0.25	um	Spot	Diameter	504	1000000099	1807
0.25	0.25	0.25	um	Spot	Diameter	505	1000000100	1808
0.25	0.25	0.25	um	Spot	Diameter	505	1000000099	1809
0.25	0.25	0.25	um	Spot	Diameter	506	1000000100	1810
0.25	0.25	0.25	um	Spot	Diameter	506	1000000099	1811
0.25	0.25	0.25	um	Spot	Diameter	507	1000000100	1812
0.25	0.25	0.25	um	Spot	Diameter	508	1000000100	1813
0.25	0.25	0.25	um	Spot	Diameter	509	1000000100	1814
0.25	0.25	0.25	um	Spot	Diameter	510	1000000100	1815
0.25	0.25	0.25	um	Spot	Diameter	510	1000000101	1816
0.25	0.25	0.25	um	Spot	Diameter	511	1000000100	1817
0.25	0.25	0.25	um	Spot	Diameter	511	1000000101	1818
0.25	0.25	0.25	um	Spot	Diameter	512	1000000100	1819
0.25	0.25	0.25	um	Spot	Diameter	512	1000000102	1820
0.25	0.25	0.25	um	Spot	Diameter	512	1000000101	1821
0.25	0.25	0.25	um	Spot	Diameter	513	1000000100	1822
0.25	0.25	0.25	um	Spot	Diameter	513	1000000102	1823
0.25	0.25	0.25	um	Spot	Diameter	513	1000000101	1824
0.25	0.25	0.25	um	Spot	Diameter	514	1000000100	1825
0.25	0.25	0.25	um	Spot	Diameter	514	1000000102	1826
0.25	0.25	0.25	um	Spot	Diameter	514	1000000101	1827
0.25	0.25	0.25	um	Spot	Diameter	515	1000000100	1828
0.25	0.25	0.25	um	Spot	Diameter	515	1000000102	1829
0.25	0.25	0.25	um	Spot	Diameter	515	1000000101	1830
0.25	0.25	0.25	um	Spot	Diameter	516	1000000100	1831
0.25	0.25	0.25	um	Spot	Diameter	516	1000000102	1832
0.25	0.25	0.25	um	Spot	Diameter	516	1000000101	1833
0.25	0.25	0.25	um	Spot	Diameter	517	1000000100	1834
0.25	0.25	0.25	um	Spot	Diameter	517	1000000102	1835
0.25	0.25	0.25	um	Spot	Diameter	517	1000000101	1836
0.25	0.25	0.25	um	Spot	Diameter	518	1000000100	1837
0.25	0.25	0.25	um	Spot	Diameter	518	1000000102	1838
0.25	0.25	0.25	um	Spot	Diameter	518	1000000101	1839
0.25	0.25	0.25	um	Spot	Diameter	519	1000000100	1840
0.25	0.25	0.25	um	Spot	Diameter	519	1000000102	1841
0.25	0.25	0.25	um	Spot	Diameter	519	1000000101	1842
0.25	0.25	0.25	um	Spot	Diameter	520	1000000100	1843
0.25	0.25	0.25	um	Spot	Diameter	520	1000000102	1844
0.25	0.25	0.25	um	Spot	Diameter	520	1000000101	1845
0.25	0.25	0.25	um	Spot	Diameter	521	1000000100	1846
0.25	0.25	0.25	um	Spot	Diameter	521	1000000102	1847
0.25	0.25	0.25	um	Spot	Diameter	521	1000000101	1848
0.25	0.25	0.25	um	Spot	Diameter	522	1000000100	1849
0.25	0.25	0.25	um	Spot	Diameter	522	1000000102	1850
0.25	0.25	0.25	um	Spot	Diameter	523	1000000100	1851
0.25	0.25	0.25	um	Spot	Diameter	524	1000000100	1852
0.25	0.25	0.25	um	Spot	Diameter	525	1000000100	1853
0.25	0.25	0.25	um	Spot	Diameter	526	1000000100	1854
0.25	0.25	0.25	um	Spot	Diameter	527	1000000100	1855
0.25	0.25	0.25	um	Spot	Diameter	536	1000000103	1856
0.25	0.25	0.25	um	Spot	Diameter	537	1000000103	1857
0.25	0.25	0.25	um	Spot	Diameter	538	1000000103	1858
0.25	0.25	0.25	um	Spot	Diameter	539	1000000103	1859
0.25	0.25	0.25	um	Spot	Diameter	540	1000000103	1860
0.25	0.25	0.25	um	Spot	Diameter	541	1000000103	1861
0.25	0.25	0.25	um	Spot	Diameter	542	1000000103	1862
0.25	0.25	0.25	um	Spot	Diameter	543	1000000103	1863
0.25	0.25	0.25	um	Spot	Diameter	544	1000000103	1864
0.25	0.25	0.25	um	Spot	Diameter	545	1000000103	1865
0.25	0.25	0.25	um	Spot	Diameter	546	1000000103	1866
0.25	0.25	0.25	um	Spot	Diameter	547	1000000103	1867
0.25	0.25	0.25	um	Spot	Diameter	547	1000000104	1868
0.25	0.25	0.25	um	Spot	Diameter	548	1000000103	1869
0.25	0.25	0.25	um	Spot	Diameter	548	1000000104	1870
0.25	0.25	0.25	um	Spot	Diameter	549	1000000103	1871
0.25	0.25	0.25	um	Spot	Diameter	549	1000000104	1872
0.25	0.25	0.25	um	Spot	Diameter	550	1000000103	1873
0.25	0.25	0.25	um	Spot	Diameter	550	1000000104	1874
0.25	0.25	0.25	um	Spot	Diameter	551	1000000103	1875
0.25	0.25	0.25	um	Spot	Diameter	551	1000000104	1876
0.25	0.25	0.25	um	Spot	Diameter	552	1000000104	1877
0.25	0.25	0.25	um	Spot	Diameter	553	1000000104	1878
0.25	0.25	0.25	um	Spot	Diameter	554	1000000104	1879
0.25	0.25	0.25	um	Spot	Diameter	555	1000000104	1880
0.25	0.25	0.25	um	Spot	Diameter	556	1000000104	1881
0.25	0.25	0.25	um	Spot	Diameter	557	1000000104	1882
0.25	0.25	0.25	um	Spot	Diameter	558	1000000104	1883
0.25	0.25	0.25	um	Spot	Diameter	564	1000000105	1884
0.25	0.25	0.25	um	Spot	Diameter	565	1000000105	1885
0.25	0.25	0.25	um	Spot	Diameter	566	1000000105	1886
0.25	0.25	0.25	um	Spot	Diameter	567	1000000105	1887
0.25	0.25	0.25	um	Spot	Diameter	568	1000000105	1888
0.25	0.25	0.25	um	Spot	Diameter	569	1000000105	1889
0.25	0.25	0.25	um	Spot	Diameter	570	1000000105	1890
0.25	0.25	0.25	um	Spot	Diameter	571	1000000105	1891
0.25	0.25	0.25	um	Spot	Diameter	572	1000000105	1892
0.25	0.25	0.25	um	Spot	Diameter	573	1000000105	1893
0.25	0.25	0.25	um	Spot	Diameter	574	1000000105	1894
0.25	0.25	0.25	um	Spot	Diameter	575	1000000105	1895
0.25	0.25	0.25	um	Spot	Diameter	576	1000000105	1896
0.25	0.25	0.25	um	Spot	Diameter	577	1000000105	1897
0.25	0.25	0.25	um	Spot	Diameter	607	1000000106	1898
0.25	0.25	0.25	um	Spot	Diameter	608	1000000106	1899
0.25	0.25	0.25	um	Spot	Diameter	609	1000000106	1900
0.25	0.25	0.25	um	Spot	Diameter	610	1000000106	1901
0.25	0.25	0.25	um	Spot	Diameter	611	1000000106	1902
0.25	0.25	0.25	um	Spot	Diameter	612	1000000106	1903
0.25	0.25	0.25	um	Spot	Diameter	613	1000000106	1904
0.25	0.25	0.25	um	Spot	Diameter	614	1000000106	1905
0.25	0.25	0.25	um	Spot	Diameter	615	1000000106	1906
0.25	0.25	0.25	um	Spot	Diameter	616	1000000106	1907
0.25	0.25	0.25	um	Spot	Diameter	617	1000000106	1908
0.25	0.25	0.25	um	Spot	Diameter	623	1000000107	1909
0.25	0.25	0.25	um	Spot	Diameter	624	1000000107	1910
0.25	0.25	0.25	um	Spot	Diameter	625	1000000107	1911
0.25	0.25	0.25	um	Spot	Diameter	626	1000000107	1912
0.25	0.25	0.25	um	Spot	Diameter	627	1000000107	1913
0.25	0.25	0.25	um	Spot	Diameter	628	1000000107	1914
0.25	0.25	0.25	um	Spot	Diameter	629	1000000107	1915
0.25	0.25	0.25	um	Spot	Diameter	630	1000000107	1916
0.25	0.25	0.25	um	Spot	Diameter	631	1000000107	1917
0.25	0.25	0.25	um	Spot	Diameter	632	1000000107	1918
0.25	0.25	0.25	um	Spot	Diameter	633	1000000107	1919
0.25	0.25	0.25	um	Spot	Diameter	634	1000000107	1920
0.25	0.25	0.25	um	Spot	Diameter	635	1000000107	1921
0.25	0.25	0.25	um	Spot	Diameter	636	1000000107	1922
0.25	0.25	0.25	um	Spot	Diameter	637	1000000107	1923
0.25	0.25	0.25	um	Spot	Diameter	638	1000000107	1924
0.25	0.25	0.25	um	Spot	Diameter	639	1000000107	1925
0.25	0.25	0.25	um	Spot	Diameter	640	1000000107	1926
0.25	0.25	0.25	um	Spot	Diameter	641	1000000107	1927
0.25	0.25	0.25	um	Spot	Diameter	642	1000000107	1928
0.25	0.25	0.25	um	Spot	Diameter	643	1000000107	1929
0.25	0.25	0.25	um	Spot	Diameter	644	1000000107	1930
0.25	0.25	0.25	um	Spot	Diameter	645	1000000107	1931
0.25	0.25	0.25	um	Spot	Diameter	646	1000000107	1932
0.25	0.25	0.25	um	Spot	Diameter	647	1000000107	1933
0.25	0.25	0.25	um	Spot	Diameter	680	1000000108	1934
0.25	0.25	0.25	um	Spot	Diameter	681	1000000108	1935
0.25	0.25	0.25	um	Spot	Diameter	682	1000000108	1936
0.25	0.25	0.25	um	Spot	Diameter	683	1000000108	1937
0.25	0.25	0.25	um	Spot	Diameter	684	1000000108	1938
0.25	0.25	0.25	um	Spot	Diameter	685	1000000108	1939
0.25	0.25	0.25	um	Spot	Diameter	686	1000000108	1940
0.25	0.25	0.25	um	Spot	Diameter	687	1000000108	1941
0.25	0.25	0.25	um	Spot	Diameter	688	1000000108	1942
0.25	0.25	0.25	um	Spot	Diameter	689	1000000108	1943
0.25	0.25	0.25	um	Spot	Diameter	690	1000000108	1944
0.25	0.25	0.25	um	Spot	Diameter	691	1000000108	1945
0.25	0.25	0.25	um	Spot	Diameter	692	1000000108	1946
0.25	0.25	0.25	um	Spot	Diameter	693	1000000108	1947
0.25	0.25	0.25	um	Spot	Diameter	694	1000000108	1948
0.25	0.25	0.25	um	Spot	Diameter	695	1000000108	1949
0.25	0.25	0.25	um	Spot	Diameter	696	1000000108	1950
0.25	0.25	0.25	um	Spot	Diameter	697	1000000108	1951
0.25	0.25	0.25	um	Spot	Diameter	698	1000000108	1952
0.25	0.25	0.25	um	Spot	Diameter	703	1000000109	1953
0.25	0.25	0.25	um	Spot	Diameter	704	1000000109	1954
0.25	0.25	0.25	um	Spot	Diameter	705	1000000109	1955
0.25	0.25	0.25	um	Spot	Diameter	706	1000000109	1956
0.25	0.25	0.25	um	Spot	Diameter	707	1000000109	1957
0.25	0.25	0.25	um	Spot	Diameter	708	1000000109	1958
0.25	0.25	0.25	um	Spot	Diameter	708	1000000110	1959
0.25	0.25	0.25	um	Spot	Diameter	709	1000000109	1960
0.25	0.25	0.25	um	Spot	Diameter	709	1000000110	1961
0.25	0.25	0.25	um	Spot	Diameter	710	1000000109	1962
0.25	0.25	0.25	um	Spot	Diameter	710	1000000110	1963
0.25	0.25	0.25	um	Spot	Diameter	711	1000000109	1964
0.25	0.25	0.25	um	Spot	Diameter	711	1000000110	1965
0.25	0.25	0.25	um	Spot	Diameter	712	1000000109	1966
0.25	0.25	0.25	um	Spot	Diameter	712	1000000110	1967
0.25	0.25	0.25	um	Spot	Diameter	713	1000000109	1968
0.25	0.25	0.25	um	Spot	Diameter	713	1000000110	1969
0.25	0.25	0.25	um	Spot	Diameter	714	1000000109	1970
0.25	0.25	0.25	um	Spot	Diameter	714	1000000110	1971
0.25	0.25	0.25	um	Spot	Diameter	715	1000000110	1972
0.25	0.25	0.25	um	Spot	Diameter	716	1000000110	1973
0.25	0.25	0.25	um	Spot	Diameter	717	1000000110	1974
0.25	0.25	0.25	um	Spot	Diameter	718	1000000110	1975
0.25	0.25	0.25	um	Spot	Diameter	719	1000000110	1976
