# Supplementary material for: Satb1 integrates DNA binding site geometry and torsional stress to differentially target nucleosome-dense regions
Source: Nat Commun. 2019 Jul 19;10:3221. doi: 10.1038/s41467-019-11118-8 (PMC6642133; doi:10.1038/s41467-019-11118-8)
Supplement: Supplementary file 10 — Source Data [file 41467_2019_11118_MOESM10_ESM.zip › Source data/Single Molecule Tracking/single molecule tracks/del HD analysis/PDZ-CUT1-CUT2-STABLE-AA_281c7_TRIAL 2_Statistics/PDZ-CUT1-CUT2-STABLE-AA_281c7_TRIAL 2_Distance_from_Origin.csv]

Distance from Origin
====================
Distance from Origin	Unit	Category	Collection	Time	TrackID	ID
7.83521	um	Spot	Distance from Origin	1	1000000000	0
10.7046	um	Spot	Distance from Origin	1	1000000001	1
11.1178	um	Spot	Distance from Origin	1	1000000002	2
11.0773	um	Spot	Distance from Origin	2	1000000003	3
7.79827	um	Spot	Distance from Origin	2	1000000000	4
10.6906	um	Spot	Distance from Origin	2	1000000001	5
11.0135	um	Spot	Distance from Origin	2	1000000002	6
11.0499	um	Spot	Distance from Origin	3	1000000003	7
6.88121	um	Spot	Distance from Origin	3	1000000004	8
12.0874	um	Spot	Distance from Origin	3	1000000005	9
7.85159	um	Spot	Distance from Origin	3	1000000000	10
10.7258	um	Spot	Distance from Origin	3	1000000001	11
11.0561	um	Spot	Distance from Origin	3	1000000002	12
11.0516	um	Spot	Distance from Origin	4	1000000003	13
7.03082	um	Spot	Distance from Origin	4	1000000004	14
7.856	um	Spot	Distance from Origin	4	1000000000	15
12.2232	um	Spot	Distance from Origin	4	1000000005	16
10.7583	um	Spot	Distance from Origin	4	1000000001	17
11.03	um	Spot	Distance from Origin	4	1000000002	18
11.0797	um	Spot	Distance from Origin	5	1000000003	19
7.0746	um	Spot	Distance from Origin	5	1000000004	20
7.86006	um	Spot	Distance from Origin	5	1000000000	21
12.3851	um	Spot	Distance from Origin	5	1000000005	22
10.743	um	Spot	Distance from Origin	5	1000000001	23
11.0228	um	Spot	Distance from Origin	5	1000000002	24
11.0614	um	Spot	Distance from Origin	6	1000000003	25
7.02672	um	Spot	Distance from Origin	6	1000000004	26
7.85261	um	Spot	Distance from Origin	6	1000000000	27
12.5372	um	Spot	Distance from Origin	6	1000000005	28
12.0702	um	Spot	Distance from Origin	6	1000000006	29
10.7052	um	Spot	Distance from Origin	6	1000000001	30
11.0444	um	Spot	Distance from Origin	6	1000000002	31
11.0467	um	Spot	Distance from Origin	7	1000000003	32
7.07919	um	Spot	Distance from Origin	7	1000000004	33
7.8486	um	Spot	Distance from Origin	7	1000000000	34
12.5842	um	Spot	Distance from Origin	7	1000000005	35
10.7406	um	Spot	Distance from Origin	7	1000000001	36
12.1068	um	Spot	Distance from Origin	7	1000000006	37
11.012	um	Spot	Distance from Origin	7	1000000002	38
11.0418	um	Spot	Distance from Origin	8	1000000003	39
7.02074	um	Spot	Distance from Origin	8	1000000004	40
7.82985	um	Spot	Distance from Origin	8	1000000000	41
12.588	um	Spot	Distance from Origin	8	1000000005	42
10.7011	um	Spot	Distance from Origin	8	1000000001	43
12.1435	um	Spot	Distance from Origin	8	1000000006	44
11.05	um	Spot	Distance from Origin	8	1000000002	45
11.0163	um	Spot	Distance from Origin	9	1000000003	46
7.00072	um	Spot	Distance from Origin	9	1000000004	47
7.83356	um	Spot	Distance from Origin	9	1000000000	48
12.6216	um	Spot	Distance from Origin	9	1000000005	49
10.6893	um	Spot	Distance from Origin	9	1000000001	50
12.0429	um	Spot	Distance from Origin	9	1000000006	51
11.0267	um	Spot	Distance from Origin	9	1000000002	52
11.0596	um	Spot	Distance from Origin	10	1000000003	53
7.09537	um	Spot	Distance from Origin	10	1000000004	54
7.80614	um	Spot	Distance from Origin	10	1000000000	55
10.6362	um	Spot	Distance from Origin	10	1000000007	56
12.5849	um	Spot	Distance from Origin	10	1000000005	57
10.7395	um	Spot	Distance from Origin	10	1000000001	58
12.039	um	Spot	Distance from Origin	10	1000000006	59
11.0322	um	Spot	Distance from Origin	10	1000000002	60
11.0913	um	Spot	Distance from Origin	11	1000000003	61
7.04113	um	Spot	Distance from Origin	11	1000000004	62
7.85459	um	Spot	Distance from Origin	11	1000000000	63
12.5997	um	Spot	Distance from Origin	11	1000000005	64
10.6576	um	Spot	Distance from Origin	11	1000000007	65
10.7432	um	Spot	Distance from Origin	11	1000000001	66
12.0563	um	Spot	Distance from Origin	11	1000000006	67
11.0381	um	Spot	Distance from Origin	11	1000000002	68
11.1462	um	Spot	Distance from Origin	12	1000000003	69
7.05191	um	Spot	Distance from Origin	12	1000000004	70
7.91422	um	Spot	Distance from Origin	12	1000000000	71
12.5814	um	Spot	Distance from Origin	12	1000000005	72
10.7575	um	Spot	Distance from Origin	12	1000000007	73
10.7157	um	Spot	Distance from Origin	12	1000000001	74
12.1032	um	Spot	Distance from Origin	12	1000000006	75
11.0651	um	Spot	Distance from Origin	12	1000000002	76
11.1262	um	Spot	Distance from Origin	13	1000000003	77
7.0156	um	Spot	Distance from Origin	13	1000000004	78
7.9287	um	Spot	Distance from Origin	13	1000000000	79
12.4484	um	Spot	Distance from Origin	13	1000000005	80
10.794	um	Spot	Distance from Origin	13	1000000007	81
10.7281	um	Spot	Distance from Origin	13	1000000001	82
12.0441	um	Spot	Distance from Origin	13	1000000006	83
10.9785	um	Spot	Distance from Origin	13	1000000002	84
8.13983	um	Spot	Distance from Origin	14	1000000008	85
7.05189	um	Spot	Distance from Origin	14	1000000004	86
7.9156	um	Spot	Distance from Origin	14	1000000000	87
10.7902	um	Spot	Distance from Origin	14	1000000007	88
12.5843	um	Spot	Distance from Origin	14	1000000005	89
10.727	um	Spot	Distance from Origin	14	1000000001	90
12.0655	um	Spot	Distance from Origin	14	1000000006	91
10.9493	um	Spot	Distance from Origin	14	1000000002	92
8.17017	um	Spot	Distance from Origin	15	1000000008	93
7.04331	um	Spot	Distance from Origin	15	1000000004	94
7.89484	um	Spot	Distance from Origin	15	1000000000	95
10.7688	um	Spot	Distance from Origin	15	1000000007	96
10.7109	um	Spot	Distance from Origin	15	1000000001	97
12.0293	um	Spot	Distance from Origin	15	1000000006	98
11.1347	um	Spot	Distance from Origin	15	1000000002	99
8.24075	um	Spot	Distance from Origin	16	1000000008	100
6.73749	um	Spot	Distance from Origin	16	1000000009	101
7.05402	um	Spot	Distance from Origin	16	1000000004	102
7.91252	um	Spot	Distance from Origin	16	1000000000	103
10.6415	um	Spot	Distance from Origin	16	1000000007	104
10.7419	um	Spot	Distance from Origin	16	1000000001	105
12.0779	um	Spot	Distance from Origin	16	1000000006	106
8.16933	um	Spot	Distance from Origin	17	1000000008	107
7.00152	um	Spot	Distance from Origin	17	1000000009	108
7.07768	um	Spot	Distance from Origin	17	1000000004	109
7.90491	um	Spot	Distance from Origin	17	1000000000	110
10.7199	um	Spot	Distance from Origin	17	1000000007	111
10.7383	um	Spot	Distance from Origin	17	1000000001	112
12.1774	um	Spot	Distance from Origin	17	1000000006	113
7.97118	um	Spot	Distance from Origin	18	1000000008	114
7.03244	um	Spot	Distance from Origin	18	1000000009	115
7.03003	um	Spot	Distance from Origin	18	1000000004	116
7.92608	um	Spot	Distance from Origin	18	1000000000	117
10.7151	um	Spot	Distance from Origin	18	1000000007	118
10.7512	um	Spot	Distance from Origin	18	1000000001	119
12.2103	um	Spot	Distance from Origin	18	1000000006	120
8.02425	um	Spot	Distance from Origin	19	1000000008	121
7.02354	um	Spot	Distance from Origin	19	1000000009	122
6.98189	um	Spot	Distance from Origin	19	1000000004	123
7.92475	um	Spot	Distance from Origin	19	1000000000	124
10.7118	um	Spot	Distance from Origin	19	1000000007	125
10.7315	um	Spot	Distance from Origin	19	1000000001	126
8.03368	um	Spot	Distance from Origin	20	1000000008	127
7.01682	um	Spot	Distance from Origin	20	1000000009	128
7.00917	um	Spot	Distance from Origin	20	1000000004	129
7.90991	um	Spot	Distance from Origin	20	1000000000	130
10.6689	um	Spot	Distance from Origin	20	1000000007	131
10.7017	um	Spot	Distance from Origin	20	1000000001	132
8.04333	um	Spot	Distance from Origin	21	1000000008	133
7.03894	um	Spot	Distance from Origin	21	1000000009	134
6.93297	um	Spot	Distance from Origin	21	1000000004	135
7.91309	um	Spot	Distance from Origin	21	1000000000	136
10.674	um	Spot	Distance from Origin	21	1000000007	137
10.71	um	Spot	Distance from Origin	21	1000000001	138
8.025	um	Spot	Distance from Origin	22	1000000008	139
7.0734	um	Spot	Distance from Origin	22	1000000009	140
7.07179	um	Spot	Distance from Origin	22	1000000004	141
7.90971	um	Spot	Distance from Origin	22	1000000000	142
10.6601	um	Spot	Distance from Origin	22	1000000007	143
10.7281	um	Spot	Distance from Origin	22	1000000001	144
5.07172	um	Spot	Distance from Origin	23	1000000010	145
8.00381	um	Spot	Distance from Origin	23	1000000008	146
7.05534	um	Spot	Distance from Origin	23	1000000009	147
6.99416	um	Spot	Distance from Origin	23	1000000004	148
8.68016	um	Spot	Distance from Origin	23	1000000011	149
7.90996	um	Spot	Distance from Origin	23	1000000000	150
10.6933	um	Spot	Distance from Origin	23	1000000007	151
10.7294	um	Spot	Distance from Origin	23	1000000001	152
5.13394	um	Spot	Distance from Origin	24	1000000010	153
7.9965	um	Spot	Distance from Origin	24	1000000008	154
7.04646	um	Spot	Distance from Origin	24	1000000009	155
7.00605	um	Spot	Distance from Origin	24	1000000004	156
8.68705	um	Spot	Distance from Origin	24	1000000011	157
7.93103	um	Spot	Distance from Origin	24	1000000000	158
10.3569	um	Spot	Distance from Origin	24	1000000012	159
10.74	um	Spot	Distance from Origin	24	1000000001	160
5.13571	um	Spot	Distance from Origin	25	1000000010	161
7.99533	um	Spot	Distance from Origin	25	1000000008	162
7.05601	um	Spot	Distance from Origin	25	1000000009	163
7.03087	um	Spot	Distance from Origin	25	1000000004	164
8.67939	um	Spot	Distance from Origin	25	1000000011	165
7.92666	um	Spot	Distance from Origin	25	1000000000	166
10.4698	um	Spot	Distance from Origin	25	1000000012	167
10.736	um	Spot	Distance from Origin	25	1000000001	168
5.12118	um	Spot	Distance from Origin	26	1000000010	169
8.01525	um	Spot	Distance from Origin	26	1000000008	170
7.08306	um	Spot	Distance from Origin	26	1000000009	171
7.00531	um	Spot	Distance from Origin	26	1000000004	172
8.71248	um	Spot	Distance from Origin	26	1000000011	173
7.88717	um	Spot	Distance from Origin	26	1000000000	174
10.5919	um	Spot	Distance from Origin	26	1000000012	175
10.7581	um	Spot	Distance from Origin	26	1000000001	176
13.0652	um	Spot	Distance from Origin	26	1000000013	177
5.11868	um	Spot	Distance from Origin	27	1000000010	178
7.05422	um	Spot	Distance from Origin	27	1000000009	179
7.08576	um	Spot	Distance from Origin	27	1000000004	180
8.68084	um	Spot	Distance from Origin	27	1000000011	181
7.905	um	Spot	Distance from Origin	27	1000000000	182
12.164	um	Spot	Distance from Origin	27	1000000014	183
10.6373	um	Spot	Distance from Origin	27	1000000012	184
12.8684	um	Spot	Distance from Origin	27	1000000013	185
5.2233	um	Spot	Distance from Origin	28	1000000010	186
7.08319	um	Spot	Distance from Origin	28	1000000009	187
6.98413	um	Spot	Distance from Origin	28	1000000004	188
8.7298	um	Spot	Distance from Origin	28	1000000011	189
7.90624	um	Spot	Distance from Origin	28	1000000000	190
12.1793	um	Spot	Distance from Origin	28	1000000014	191
10.6292	um	Spot	Distance from Origin	28	1000000012	192
11.2674	um	Spot	Distance from Origin	28	1000000015	193
12.8011	um	Spot	Distance from Origin	28	1000000013	194
5.35798	um	Spot	Distance from Origin	29	1000000010	195
7.0882	um	Spot	Distance from Origin	29	1000000009	196
6.99443	um	Spot	Distance from Origin	29	1000000004	197
8.77828	um	Spot	Distance from Origin	29	1000000011	198
12.181	um	Spot	Distance from Origin	29	1000000014	199
7.94134	um	Spot	Distance from Origin	29	1000000000	200
10.6728	um	Spot	Distance from Origin	29	1000000012	201
11.2831	um	Spot	Distance from Origin	29	1000000015	202
12.8442	um	Spot	Distance from Origin	29	1000000013	203
5.38112	um	Spot	Distance from Origin	30	1000000010	204
7.08638	um	Spot	Distance from Origin	30	1000000009	205
7.02582	um	Spot	Distance from Origin	30	1000000004	206
8.76744	um	Spot	Distance from Origin	30	1000000011	207
12.1765	um	Spot	Distance from Origin	30	1000000014	208
10.6714	um	Spot	Distance from Origin	30	1000000012	209
11.3457	um	Spot	Distance from Origin	30	1000000015	210
12.8702	um	Spot	Distance from Origin	30	1000000013	211
5.52188	um	Spot	Distance from Origin	31	1000000010	212
7.07175	um	Spot	Distance from Origin	31	1000000009	213
6.99548	um	Spot	Distance from Origin	31	1000000004	214
8.8376	um	Spot	Distance from Origin	31	1000000011	215
12.1201	um	Spot	Distance from Origin	31	1000000014	216
10.6519	um	Spot	Distance from Origin	31	1000000012	217
11.287	um	Spot	Distance from Origin	31	1000000015	218
12.8861	um	Spot	Distance from Origin	31	1000000013	219
5.65525	um	Spot	Distance from Origin	32	1000000010	220
7.07287	um	Spot	Distance from Origin	32	1000000009	221
6.99328	um	Spot	Distance from Origin	32	1000000004	222
8.77251	um	Spot	Distance from Origin	32	1000000011	223
12.1206	um	Spot	Distance from Origin	32	1000000014	224
10.6537	um	Spot	Distance from Origin	32	1000000012	225
8.19057	um	Spot	Distance from Origin	32	1000000016	226
11.3087	um	Spot	Distance from Origin	32	1000000015	227
12.9469	um	Spot	Distance from Origin	32	1000000013	228
12.9676	um	Spot	Distance from Origin	32	1000000017	229
5.6469	um	Spot	Distance from Origin	33	1000000010	230
7.06041	um	Spot	Distance from Origin	33	1000000009	231
6.98396	um	Spot	Distance from Origin	33	1000000004	232
8.7824	um	Spot	Distance from Origin	33	1000000011	233
12.1101	um	Spot	Distance from Origin	33	1000000014	234
10.5981	um	Spot	Distance from Origin	33	1000000012	235
7.97085	um	Spot	Distance from Origin	33	1000000016	236
11.3	um	Spot	Distance from Origin	33	1000000015	237
12.9062	um	Spot	Distance from Origin	33	1000000013	238
12.9896	um	Spot	Distance from Origin	33	1000000017	239
5.50072	um	Spot	Distance from Origin	34	1000000010	240
6.99314	um	Spot	Distance from Origin	34	1000000004	241
8.7278	um	Spot	Distance from Origin	34	1000000011	242
12.234	um	Spot	Distance from Origin	34	1000000014	243
10.5995	um	Spot	Distance from Origin	34	1000000012	244
11.6863	um	Spot	Distance from Origin	34	1000000018	245
7.7908	um	Spot	Distance from Origin	34	1000000016	246
11.2983	um	Spot	Distance from Origin	34	1000000015	247
12.9059	um	Spot	Distance from Origin	34	1000000013	248
13.0426	um	Spot	Distance from Origin	34	1000000017	249
12.1928	um	Spot	Distance from Origin	35	1000000014	250
10.6186	um	Spot	Distance from Origin	35	1000000012	251
11.6949	um	Spot	Distance from Origin	35	1000000018	252
7.74311	um	Spot	Distance from Origin	35	1000000016	253
11.3145	um	Spot	Distance from Origin	35	1000000015	254
12.9031	um	Spot	Distance from Origin	35	1000000013	255
12.9634	um	Spot	Distance from Origin	35	1000000017	256
9.98928	um	Spot	Distance from Origin	36	1000000019	257
12.1202	um	Spot	Distance from Origin	36	1000000014	258
11.6813	um	Spot	Distance from Origin	36	1000000018	259
10.6088	um	Spot	Distance from Origin	36	1000000012	260
7.72517	um	Spot	Distance from Origin	36	1000000016	261
11.303	um	Spot	Distance from Origin	36	1000000015	262
12.8565	um	Spot	Distance from Origin	36	1000000013	263
12.9996	um	Spot	Distance from Origin	36	1000000017	264
9.95291	um	Spot	Distance from Origin	37	1000000019	265
12.1823	um	Spot	Distance from Origin	37	1000000014	266
11.6661	um	Spot	Distance from Origin	37	1000000018	267
10.6034	um	Spot	Distance from Origin	37	1000000012	268
7.756	um	Spot	Distance from Origin	37	1000000016	269
11.3019	um	Spot	Distance from Origin	37	1000000015	270
12.952	um	Spot	Distance from Origin	37	1000000013	271
13.0259	um	Spot	Distance from Origin	37	1000000017	272
9.91105	um	Spot	Distance from Origin	38	1000000019	273
12.1796	um	Spot	Distance from Origin	38	1000000014	274
11.716	um	Spot	Distance from Origin	38	1000000018	275
10.6066	um	Spot	Distance from Origin	38	1000000012	276
7.7388	um	Spot	Distance from Origin	38	1000000016	277
11.2949	um	Spot	Distance from Origin	38	1000000015	278
12.9628	um	Spot	Distance from Origin	38	1000000013	279
13.0219	um	Spot	Distance from Origin	38	1000000017	280
9.9206	um	Spot	Distance from Origin	39	1000000019	281
12.1715	um	Spot	Distance from Origin	39	1000000014	282
11.6974	um	Spot	Distance from Origin	39	1000000018	283
10.5863	um	Spot	Distance from Origin	39	1000000012	284
7.74028	um	Spot	Distance from Origin	39	1000000016	285
11.2889	um	Spot	Distance from Origin	39	1000000015	286
11.4731	um	Spot	Distance from Origin	39	1000000020	287
12.917	um	Spot	Distance from Origin	39	1000000013	288
12.992	um	Spot	Distance from Origin	39	1000000017	289
9.92102	um	Spot	Distance from Origin	40	1000000019	290
12.1917	um	Spot	Distance from Origin	40	1000000014	291
10.6084	um	Spot	Distance from Origin	40	1000000012	292
11.6913	um	Spot	Distance from Origin	40	1000000018	293
7.72038	um	Spot	Distance from Origin	40	1000000016	294
11.2712	um	Spot	Distance from Origin	40	1000000015	295
11.4333	um	Spot	Distance from Origin	40	1000000020	296
12.9255	um	Spot	Distance from Origin	40	1000000013	297
13.0223	um	Spot	Distance from Origin	40	1000000017	298
9.92698	um	Spot	Distance from Origin	41	1000000019	299
12.1843	um	Spot	Distance from Origin	41	1000000014	300
10.6388	um	Spot	Distance from Origin	41	1000000012	301
11.7055	um	Spot	Distance from Origin	41	1000000018	302
7.70397	um	Spot	Distance from Origin	41	1000000016	303
9.57586	um	Spot	Distance from Origin	41	1000000021	304
11.2926	um	Spot	Distance from Origin	41	1000000015	305
11.45	um	Spot	Distance from Origin	41	1000000020	306
12.8807	um	Spot	Distance from Origin	41	1000000013	307
13.0442	um	Spot	Distance from Origin	41	1000000017	308
9.92981	um	Spot	Distance from Origin	42	1000000019	309
12.1701	um	Spot	Distance from Origin	42	1000000014	310
11.69	um	Spot	Distance from Origin	42	1000000018	311
10.6681	um	Spot	Distance from Origin	42	1000000012	312
7.69958	um	Spot	Distance from Origin	42	1000000016	313
9.58657	um	Spot	Distance from Origin	42	1000000021	314
11.4784	um	Spot	Distance from Origin	42	1000000020	315
12.8796	um	Spot	Distance from Origin	42	1000000013	316
13.0683	um	Spot	Distance from Origin	42	1000000017	317
7.06027	um	Spot	Distance from Origin	43	1000000022	318
9.92368	um	Spot	Distance from Origin	43	1000000019	319
12.196	um	Spot	Distance from Origin	43	1000000014	320
10.7053	um	Spot	Distance from Origin	43	1000000012	321
11.6942	um	Spot	Distance from Origin	43	1000000018	322
7.73069	um	Spot	Distance from Origin	43	1000000016	323
9.58211	um	Spot	Distance from Origin	43	1000000021	324
11.4999	um	Spot	Distance from Origin	43	1000000020	325
12.8902	um	Spot	Distance from Origin	43	1000000013	326
13.0761	um	Spot	Distance from Origin	43	1000000017	327
7.05153	um	Spot	Distance from Origin	44	1000000022	328
9.93652	um	Spot	Distance from Origin	44	1000000019	329
12.1621	um	Spot	Distance from Origin	44	1000000014	330
10.6844	um	Spot	Distance from Origin	44	1000000012	331
11.7304	um	Spot	Distance from Origin	44	1000000018	332
7.69195	um	Spot	Distance from Origin	44	1000000016	333
9.53116	um	Spot	Distance from Origin	44	1000000021	334
11.3295	um	Spot	Distance from Origin	44	1000000023	335
11.4515	um	Spot	Distance from Origin	44	1000000020	336
12.8624	um	Spot	Distance from Origin	44	1000000013	337
13.0212	um	Spot	Distance from Origin	44	1000000017	338
12.5337	um	Spot	Distance from Origin	45	1000000024	339
7.08621	um	Spot	Distance from Origin	45	1000000022	340
10.8171	um	Spot	Distance from Origin	45	1000000025	341
9.95472	um	Spot	Distance from Origin	45	1000000019	342
12.1938	um	Spot	Distance from Origin	45	1000000014	343
10.6721	um	Spot	Distance from Origin	45	1000000012	344
11.7289	um	Spot	Distance from Origin	45	1000000018	345
7.71913	um	Spot	Distance from Origin	45	1000000016	346
9.56702	um	Spot	Distance from Origin	45	1000000021	347
11.3261	um	Spot	Distance from Origin	45	1000000023	348
12.799	um	Spot	Distance from Origin	45	1000000013	349
11.448	um	Spot	Distance from Origin	45	1000000020	350
13.0006	um	Spot	Distance from Origin	45	1000000017	351
12.4822	um	Spot	Distance from Origin	46	1000000024	352
7.13213	um	Spot	Distance from Origin	46	1000000022	353
10.7983	um	Spot	Distance from Origin	46	1000000025	354
9.97992	um	Spot	Distance from Origin	46	1000000019	355
12.1681	um	Spot	Distance from Origin	46	1000000014	356
11.7271	um	Spot	Distance from Origin	46	1000000018	357
7.70837	um	Spot	Distance from Origin	46	1000000016	358
9.56719	um	Spot	Distance from Origin	46	1000000021	359
11.3376	um	Spot	Distance from Origin	46	1000000023	360
12.8565	um	Spot	Distance from Origin	46	1000000013	361
11.491	um	Spot	Distance from Origin	46	1000000020	362
12.4835	um	Spot	Distance from Origin	47	1000000024	363
7.05822	um	Spot	Distance from Origin	47	1000000022	364
10.6956	um	Spot	Distance from Origin	47	1000000025	365
9.94213	um	Spot	Distance from Origin	47	1000000019	366
11.9677	um	Spot	Distance from Origin	47	1000000018	367
7.72006	um	Spot	Distance from Origin	47	1000000016	368
9.55443	um	Spot	Distance from Origin	47	1000000021	369
11.278	um	Spot	Distance from Origin	47	1000000023	370
11.506	um	Spot	Distance from Origin	47	1000000020	371
12.5545	um	Spot	Distance from Origin	48	1000000024	372
7.03795	um	Spot	Distance from Origin	48	1000000022	373
10.7036	um	Spot	Distance from Origin	48	1000000025	374
9.95213	um	Spot	Distance from Origin	48	1000000019	375
7.71233	um	Spot	Distance from Origin	48	1000000016	376
11.2898	um	Spot	Distance from Origin	48	1000000023	377
9.53801	um	Spot	Distance from Origin	48	1000000021	378
11.5197	um	Spot	Distance from Origin	48	1000000020	379
12.5215	um	Spot	Distance from Origin	49	1000000024	380
7.0401	um	Spot	Distance from Origin	49	1000000022	381
10.6915	um	Spot	Distance from Origin	49	1000000025	382
9.94565	um	Spot	Distance from Origin	49	1000000019	383
7.70126	um	Spot	Distance from Origin	49	1000000016	384
9.54229	um	Spot	Distance from Origin	49	1000000021	385
11.3235	um	Spot	Distance from Origin	49	1000000023	386
11.4811	um	Spot	Distance from Origin	49	1000000020	387
12.5186	um	Spot	Distance from Origin	50	1000000024	388
7.04432	um	Spot	Distance from Origin	50	1000000022	389
10.6855	um	Spot	Distance from Origin	50	1000000025	390
10.0435	um	Spot	Distance from Origin	50	1000000019	391
9.53673	um	Spot	Distance from Origin	50	1000000021	392
11.3201	um	Spot	Distance from Origin	50	1000000023	393
12.5033	um	Spot	Distance from Origin	51	1000000024	394
7.05527	um	Spot	Distance from Origin	51	1000000022	395
10.6991	um	Spot	Distance from Origin	51	1000000025	396
10.307	um	Spot	Distance from Origin	51	1000000019	397
11.3079	um	Spot	Distance from Origin	51	1000000023	398
9.57233	um	Spot	Distance from Origin	51	1000000021	399
12.6262	um	Spot	Distance from Origin	51	1000000026	400
12.5296	um	Spot	Distance from Origin	52	1000000024	401
7.03969	um	Spot	Distance from Origin	52	1000000022	402
10.6893	um	Spot	Distance from Origin	52	1000000025	403
10.4663	um	Spot	Distance from Origin	52	1000000019	404
11.2785	um	Spot	Distance from Origin	52	1000000023	405
9.55738	um	Spot	Distance from Origin	52	1000000021	406
12.896	um	Spot	Distance from Origin	52	1000000026	407
12.5198	um	Spot	Distance from Origin	53	1000000024	408
6.9982	um	Spot	Distance from Origin	53	1000000022	409
10.6999	um	Spot	Distance from Origin	53	1000000025	410
10.5017	um	Spot	Distance from Origin	53	1000000019	411
11.2873	um	Spot	Distance from Origin	53	1000000023	412
9.54112	um	Spot	Distance from Origin	53	1000000021	413
13.0151	um	Spot	Distance from Origin	53	1000000026	414
12.5096	um	Spot	Distance from Origin	54	1000000024	415
7.01344	um	Spot	Distance from Origin	54	1000000022	416
10.6892	um	Spot	Distance from Origin	54	1000000025	417
10.4957	um	Spot	Distance from Origin	54	1000000019	418
11.2627	um	Spot	Distance from Origin	54	1000000023	419
9.58796	um	Spot	Distance from Origin	54	1000000021	420
13.0178	um	Spot	Distance from Origin	54	1000000026	421
12.5055	um	Spot	Distance from Origin	55	1000000024	422
7.02132	um	Spot	Distance from Origin	55	1000000022	423
10.6848	um	Spot	Distance from Origin	55	1000000025	424
10.4939	um	Spot	Distance from Origin	55	1000000019	425
11.2736	um	Spot	Distance from Origin	55	1000000023	426
9.57523	um	Spot	Distance from Origin	55	1000000021	427
13.0132	um	Spot	Distance from Origin	55	1000000026	428
12.5045	um	Spot	Distance from Origin	56	1000000024	429
7.03386	um	Spot	Distance from Origin	56	1000000022	430
10.6946	um	Spot	Distance from Origin	56	1000000025	431
10.4878	um	Spot	Distance from Origin	56	1000000019	432
11.2621	um	Spot	Distance from Origin	56	1000000023	433
9.56926	um	Spot	Distance from Origin	56	1000000021	434
13.0204	um	Spot	Distance from Origin	56	1000000026	435
12.4844	um	Spot	Distance from Origin	57	1000000024	436
10.6887	um	Spot	Distance from Origin	57	1000000025	437
10.5017	um	Spot	Distance from Origin	57	1000000019	438
11.2657	um	Spot	Distance from Origin	57	1000000023	439
9.55515	um	Spot	Distance from Origin	57	1000000021	440
13.0185	um	Spot	Distance from Origin	57	1000000026	441
4.99126	um	Spot	Distance from Origin	58	1000000027	442
12.4849	um	Spot	Distance from Origin	58	1000000024	443
10.6845	um	Spot	Distance from Origin	58	1000000025	444
10.4789	um	Spot	Distance from Origin	58	1000000019	445
11.2494	um	Spot	Distance from Origin	58	1000000023	446
9.5527	um	Spot	Distance from Origin	58	1000000021	447
13.2202	um	Spot	Distance from Origin	58	1000000028	448
13.0024	um	Spot	Distance from Origin	58	1000000026	449
4.99217	um	Spot	Distance from Origin	59	1000000027	450
12.5049	um	Spot	Distance from Origin	59	1000000024	451
10.6916	um	Spot	Distance from Origin	59	1000000025	452
11.2744	um	Spot	Distance from Origin	59	1000000023	453
9.57209	um	Spot	Distance from Origin	59	1000000021	454
13.2289	um	Spot	Distance from Origin	59	1000000028	455
13.0083	um	Spot	Distance from Origin	59	1000000026	456
5.0137	um	Spot	Distance from Origin	60	1000000027	457
12.5239	um	Spot	Distance from Origin	60	1000000024	458
10.6792	um	Spot	Distance from Origin	60	1000000025	459
11.269	um	Spot	Distance from Origin	60	1000000023	460
9.53321	um	Spot	Distance from Origin	60	1000000021	461
13.228	um	Spot	Distance from Origin	60	1000000028	462
12.9996	um	Spot	Distance from Origin	60	1000000026	463
5.03508	um	Spot	Distance from Origin	61	1000000027	464
12.4824	um	Spot	Distance from Origin	61	1000000024	465
10.6976	um	Spot	Distance from Origin	61	1000000025	466
11.2523	um	Spot	Distance from Origin	61	1000000023	467
9.58275	um	Spot	Distance from Origin	61	1000000021	468
13.2302	um	Spot	Distance from Origin	61	1000000028	469
13.0155	um	Spot	Distance from Origin	61	1000000026	470
5.07025	um	Spot	Distance from Origin	62	1000000027	471
12.5258	um	Spot	Distance from Origin	62	1000000024	472
10.6756	um	Spot	Distance from Origin	62	1000000025	473
11.2336	um	Spot	Distance from Origin	62	1000000023	474
13.2222	um	Spot	Distance from Origin	62	1000000028	475
12.9772	um	Spot	Distance from Origin	62	1000000026	476
12.4632	um	Spot	Distance from Origin	62	1000000029	477
5.04699	um	Spot	Distance from Origin	63	1000000027	478
12.501	um	Spot	Distance from Origin	63	1000000024	479
10.6862	um	Spot	Distance from Origin	63	1000000025	480
11.2437	um	Spot	Distance from Origin	63	1000000023	481
13.2036	um	Spot	Distance from Origin	63	1000000028	482
12.2113	um	Spot	Distance from Origin	63	1000000030	483
13.0221	um	Spot	Distance from Origin	63	1000000026	484
12.4585	um	Spot	Distance from Origin	63	1000000029	485
5.07364	um	Spot	Distance from Origin	64	1000000027	486
12.5024	um	Spot	Distance from Origin	64	1000000024	487
10.6984	um	Spot	Distance from Origin	64	1000000025	488
11.2842	um	Spot	Distance from Origin	64	1000000023	489
13.2242	um	Spot	Distance from Origin	64	1000000028	490
12.2003	um	Spot	Distance from Origin	64	1000000030	491
13.013	um	Spot	Distance from Origin	64	1000000026	492
12.4839	um	Spot	Distance from Origin	64	1000000029	493
5.07403	um	Spot	Distance from Origin	65	1000000027	494
10.7057	um	Spot	Distance from Origin	65	1000000025	495
11.2859	um	Spot	Distance from Origin	65	1000000023	496
13.2241	um	Spot	Distance from Origin	65	1000000028	497
12.2357	um	Spot	Distance from Origin	65	1000000030	498
13.0137	um	Spot	Distance from Origin	65	1000000026	499
12.4715	um	Spot	Distance from Origin	65	1000000029	500
5.08226	um	Spot	Distance from Origin	66	1000000027	501
10.7044	um	Spot	Distance from Origin	66	1000000025	502
11.2422	um	Spot	Distance from Origin	66	1000000023	503
13.2236	um	Spot	Distance from Origin	66	1000000028	504
12.2107	um	Spot	Distance from Origin	66	1000000030	505
12.9993	um	Spot	Distance from Origin	66	1000000026	506
12.4836	um	Spot	Distance from Origin	66	1000000029	507
5.07636	um	Spot	Distance from Origin	67	1000000027	508
6.15888	um	Spot	Distance from Origin	67	1000000031	509
10.6105	um	Spot	Distance from Origin	67	1000000025	510
9.65962	um	Spot	Distance from Origin	67	1000000032	511
11.282	um	Spot	Distance from Origin	67	1000000023	512
13.2405	um	Spot	Distance from Origin	67	1000000028	513
12.2557	um	Spot	Distance from Origin	67	1000000030	514
13.0301	um	Spot	Distance from Origin	67	1000000026	515
12.4735	um	Spot	Distance from Origin	67	1000000029	516
5.05245	um	Spot	Distance from Origin	68	1000000027	517
6.1442	um	Spot	Distance from Origin	68	1000000031	518
9.68057	um	Spot	Distance from Origin	68	1000000032	519
11.2744	um	Spot	Distance from Origin	68	1000000023	520
13.232	um	Spot	Distance from Origin	68	1000000028	521
12.147	um	Spot	Distance from Origin	68	1000000030	522
12.9947	um	Spot	Distance from Origin	68	1000000026	523
12.4549	um	Spot	Distance from Origin	68	1000000029	524
5.04552	um	Spot	Distance from Origin	69	1000000027	525
6.15072	um	Spot	Distance from Origin	69	1000000031	526
9.70148	um	Spot	Distance from Origin	69	1000000032	527
11.3072	um	Spot	Distance from Origin	69	1000000023	528
13.241	um	Spot	Distance from Origin	69	1000000028	529
12.1395	um	Spot	Distance from Origin	69	1000000030	530
13.002	um	Spot	Distance from Origin	69	1000000026	531
12.4183	um	Spot	Distance from Origin	69	1000000029	532
5.04151	um	Spot	Distance from Origin	70	1000000027	533
6.16088	um	Spot	Distance from Origin	70	1000000031	534
9.66425	um	Spot	Distance from Origin	70	1000000032	535
11.291	um	Spot	Distance from Origin	70	1000000023	536
13.2299	um	Spot	Distance from Origin	70	1000000028	537
12.1433	um	Spot	Distance from Origin	70	1000000030	538
12.9931	um	Spot	Distance from Origin	70	1000000026	539
12.4648	um	Spot	Distance from Origin	70	1000000029	540
5.07208	um	Spot	Distance from Origin	71	1000000027	541
6.17126	um	Spot	Distance from Origin	71	1000000031	542
9.68634	um	Spot	Distance from Origin	71	1000000032	543
11.283	um	Spot	Distance from Origin	71	1000000023	544
13.2485	um	Spot	Distance from Origin	71	1000000028	545
12.1608	um	Spot	Distance from Origin	71	1000000030	546
12.9712	um	Spot	Distance from Origin	71	1000000026	547
12.4735	um	Spot	Distance from Origin	71	1000000029	548
6.1674	um	Spot	Distance from Origin	72	1000000031	549
9.66748	um	Spot	Distance from Origin	72	1000000032	550
11.2858	um	Spot	Distance from Origin	72	1000000023	551
13.2503	um	Spot	Distance from Origin	72	1000000028	552
12.1592	um	Spot	Distance from Origin	72	1000000030	553
12.92	um	Spot	Distance from Origin	72	1000000026	554
12.4684	um	Spot	Distance from Origin	72	1000000029	555
6.18896	um	Spot	Distance from Origin	73	1000000031	556
9.66615	um	Spot	Distance from Origin	73	1000000032	557
11.2687	um	Spot	Distance from Origin	73	1000000023	558
13.2579	um	Spot	Distance from Origin	73	1000000028	559
12.1796	um	Spot	Distance from Origin	73	1000000030	560
12.9102	um	Spot	Distance from Origin	73	1000000026	561
12.4686	um	Spot	Distance from Origin	73	1000000029	562
6.13651	um	Spot	Distance from Origin	74	1000000031	563
9.68067	um	Spot	Distance from Origin	74	1000000032	564
11.2848	um	Spot	Distance from Origin	74	1000000023	565
13.2368	um	Spot	Distance from Origin	74	1000000028	566
12.1687	um	Spot	Distance from Origin	74	1000000030	567
12.9064	um	Spot	Distance from Origin	74	1000000026	568
12.4847	um	Spot	Distance from Origin	74	1000000029	569
6.11309	um	Spot	Distance from Origin	75	1000000031	570
9.64669	um	Spot	Distance from Origin	75	1000000032	571
11.3023	um	Spot	Distance from Origin	75	1000000023	572
12.1325	um	Spot	Distance from Origin	75	1000000030	573
12.9271	um	Spot	Distance from Origin	75	1000000026	574
12.4737	um	Spot	Distance from Origin	75	1000000029	575
6.10182	um	Spot	Distance from Origin	76	1000000031	576
9.6472	um	Spot	Distance from Origin	76	1000000032	577
11.2726	um	Spot	Distance from Origin	76	1000000023	578
12.1207	um	Spot	Distance from Origin	76	1000000030	579
12.9246	um	Spot	Distance from Origin	76	1000000026	580
12.468	um	Spot	Distance from Origin	76	1000000029	581
6.11289	um	Spot	Distance from Origin	77	1000000031	582
9.65328	um	Spot	Distance from Origin	77	1000000032	583
11.2707	um	Spot	Distance from Origin	77	1000000023	584
12.1665	um	Spot	Distance from Origin	77	1000000030	585
12.9637	um	Spot	Distance from Origin	77	1000000026	586
12.4771	um	Spot	Distance from Origin	77	1000000029	587
6.12176	um	Spot	Distance from Origin	78	1000000031	588
9.67157	um	Spot	Distance from Origin	78	1000000032	589
11.292	um	Spot	Distance from Origin	78	1000000023	590
12.1813	um	Spot	Distance from Origin	78	1000000030	591
12.9461	um	Spot	Distance from Origin	78	1000000026	592
12.4782	um	Spot	Distance from Origin	78	1000000029	593
6.07074	um	Spot	Distance from Origin	79	1000000031	594
7.18706	um	Spot	Distance from Origin	79	1000000033	595
11.4719	um	Spot	Distance from Origin	79	1000000023	596
12.1721	um	Spot	Distance from Origin	79	1000000030	597
12.9394	um	Spot	Distance from Origin	79	1000000026	598
12.4521	um	Spot	Distance from Origin	79	1000000029	599
6.08624	um	Spot	Distance from Origin	80	1000000031	600
7.18406	um	Spot	Distance from Origin	80	1000000033	601
11.5469	um	Spot	Distance from Origin	80	1000000023	602
12.1623	um	Spot	Distance from Origin	80	1000000030	603
12.9334	um	Spot	Distance from Origin	80	1000000026	604
12.4737	um	Spot	Distance from Origin	80	1000000029	605
6.10206	um	Spot	Distance from Origin	81	1000000031	606
7.17123	um	Spot	Distance from Origin	81	1000000033	607
11.524	um	Spot	Distance from Origin	81	1000000023	608
12.2003	um	Spot	Distance from Origin	81	1000000030	609
6.1113	um	Spot	Distance from Origin	82	1000000031	610
7.15429	um	Spot	Distance from Origin	82	1000000033	611
11.5454	um	Spot	Distance from Origin	82	1000000023	612
12.118	um	Spot	Distance from Origin	82	1000000030	613
6.17203	um	Spot	Distance from Origin	83	1000000031	614
7.20561	um	Spot	Distance from Origin	83	1000000033	615
11.5724	um	Spot	Distance from Origin	83	1000000023	616
12.1594	um	Spot	Distance from Origin	83	1000000030	617
6.13052	um	Spot	Distance from Origin	84	1000000031	618
7.22231	um	Spot	Distance from Origin	84	1000000033	619
11.6407	um	Spot	Distance from Origin	84	1000000023	620
12.1835	um	Spot	Distance from Origin	84	1000000030	621
6.14167	um	Spot	Distance from Origin	85	1000000031	622
6.53853	um	Spot	Distance from Origin	85	1000000034	623
7.20506	um	Spot	Distance from Origin	85	1000000033	624
11.6127	um	Spot	Distance from Origin	85	1000000023	625
6.16365	um	Spot	Distance from Origin	86	1000000031	626
7.42009	um	Spot	Distance from Origin	86	1000000035	627
6.55265	um	Spot	Distance from Origin	86	1000000034	628
7.2414	um	Spot	Distance from Origin	86	1000000033	629
11.657	um	Spot	Distance from Origin	86	1000000023	630
7.4462	um	Spot	Distance from Origin	87	1000000035	631
6.53006	um	Spot	Distance from Origin	87	1000000034	632
7.2394	um	Spot	Distance from Origin	87	1000000033	633
7.39343	um	Spot	Distance from Origin	88	1000000035	634
6.52148	um	Spot	Distance from Origin	88	1000000034	635
7.22762	um	Spot	Distance from Origin	88	1000000033	636
7.39074	um	Spot	Distance from Origin	89	1000000035	637
6.50787	um	Spot	Distance from Origin	89	1000000034	638
7.26697	um	Spot	Distance from Origin	89	1000000033	639
7.35301	um	Spot	Distance from Origin	90	1000000035	640
6.53881	um	Spot	Distance from Origin	90	1000000034	641
11.3086	um	Spot	Distance from Origin	90	1000000036	642
7.20794	um	Spot	Distance from Origin	90	1000000033	643
7.23404	um	Spot	Distance from Origin	91	1000000035	644
6.53568	um	Spot	Distance from Origin	91	1000000034	645
11.3129	um	Spot	Distance from Origin	91	1000000036	646
7.19259	um	Spot	Distance from Origin	91	1000000033	647
7.17127	um	Spot	Distance from Origin	92	1000000035	648
6.51292	um	Spot	Distance from Origin	92	1000000034	649
11.3105	um	Spot	Distance from Origin	92	1000000036	650
7.22261	um	Spot	Distance from Origin	92	1000000033	651
7.14133	um	Spot	Distance from Origin	93	1000000035	652
6.51877	um	Spot	Distance from Origin	93	1000000034	653
11.3613	um	Spot	Distance from Origin	93	1000000036	654
7.20805	um	Spot	Distance from Origin	93	1000000033	655
7.13788	um	Spot	Distance from Origin	94	1000000035	656
6.48098	um	Spot	Distance from Origin	94	1000000034	657
11.3665	um	Spot	Distance from Origin	94	1000000036	658
7.15702	um	Spot	Distance from Origin	95	1000000035	659
6.54518	um	Spot	Distance from Origin	95	1000000034	660
11.3101	um	Spot	Distance from Origin	95	1000000036	661
6.55518	um	Spot	Distance from Origin	96	1000000034	662
7.17353	um	Spot	Distance from Origin	96	1000000035	663
7.43538	um	Spot	Distance from Origin	96	1000000037	664
11.3405	um	Spot	Distance from Origin	96	1000000036	665
7.17724	um	Spot	Distance from Origin	97	1000000035	666
7.36591	um	Spot	Distance from Origin	97	1000000037	667
11.3502	um	Spot	Distance from Origin	97	1000000036	668
7.15541	um	Spot	Distance from Origin	98	1000000035	669
7.23882	um	Spot	Distance from Origin	98	1000000037	670
11.3393	um	Spot	Distance from Origin	98	1000000036	671
12.5943	um	Spot	Distance from Origin	98	1000000038	672
7.143	um	Spot	Distance from Origin	99	1000000035	673
7.23586	um	Spot	Distance from Origin	99	1000000037	674
11.3304	um	Spot	Distance from Origin	99	1000000036	675
12.5588	um	Spot	Distance from Origin	99	1000000038	676
7.14033	um	Spot	Distance from Origin	100	1000000035	677
7.23552	um	Spot	Distance from Origin	100	1000000037	678
11.3314	um	Spot	Distance from Origin	100	1000000036	679
12.524	um	Spot	Distance from Origin	100	1000000038	680
7.26153	um	Spot	Distance from Origin	101	1000000037	681
11.2985	um	Spot	Distance from Origin	101	1000000036	682
12.5692	um	Spot	Distance from Origin	101	1000000038	683
7.26431	um	Spot	Distance from Origin	102	1000000037	684
11.294	um	Spot	Distance from Origin	102	1000000036	685
12.5441	um	Spot	Distance from Origin	102	1000000038	686
7.23332	um	Spot	Distance from Origin	103	1000000037	687
11.2861	um	Spot	Distance from Origin	103	1000000036	688
12.5415	um	Spot	Distance from Origin	103	1000000038	689
7.22186	um	Spot	Distance from Origin	104	1000000037	690
11.2865	um	Spot	Distance from Origin	104	1000000036	691
12.5357	um	Spot	Distance from Origin	104	1000000038	692
7.22004	um	Spot	Distance from Origin	105	1000000037	693
11.268	um	Spot	Distance from Origin	105	1000000036	694
12.5287	um	Spot	Distance from Origin	105	1000000038	695
7.22262	um	Spot	Distance from Origin	106	1000000037	696
11.257	um	Spot	Distance from Origin	106	1000000036	697
12.5915	um	Spot	Distance from Origin	106	1000000038	698
7.26815	um	Spot	Distance from Origin	107	1000000037	699
11.2871	um	Spot	Distance from Origin	107	1000000036	700
12.6896	um	Spot	Distance from Origin	107	1000000038	701
6.52607	um	Spot	Distance from Origin	108	1000000039	702
7.19309	um	Spot	Distance from Origin	108	1000000037	703
11.2552	um	Spot	Distance from Origin	108	1000000036	704
12.6591	um	Spot	Distance from Origin	108	1000000038	705
6.54704	um	Spot	Distance from Origin	109	1000000039	706
11.2586	um	Spot	Distance from Origin	109	1000000036	707
12.5675	um	Spot	Distance from Origin	109	1000000038	708
6.54806	um	Spot	Distance from Origin	110	1000000039	709
7.2412	um	Spot	Distance from Origin	110	1000000040	710
12.5581	um	Spot	Distance from Origin	110	1000000038	711
6.48839	um	Spot	Distance from Origin	111	1000000039	712
7.20456	um	Spot	Distance from Origin	111	1000000040	713
12.5648	um	Spot	Distance from Origin	111	1000000038	714
6.52889	um	Spot	Distance from Origin	112	1000000039	715
7.15964	um	Spot	Distance from Origin	112	1000000040	716
12.588	um	Spot	Distance from Origin	112	1000000038	717
6.53083	um	Spot	Distance from Origin	113	1000000039	718
7.12676	um	Spot	Distance from Origin	113	1000000040	719
6.50584	um	Spot	Distance from Origin	114	1000000039	720
12.5115	um	Spot	Distance from Origin	114	1000000041	721
7.19837	um	Spot	Distance from Origin	114	1000000040	722
6.50476	um	Spot	Distance from Origin	115	1000000039	723
12.5376	um	Spot	Distance from Origin	115	1000000041	724
7.21255	um	Spot	Distance from Origin	115	1000000040	725
6.49872	um	Spot	Distance from Origin	116	1000000039	726
12.4917	um	Spot	Distance from Origin	116	1000000041	727
7.17967	um	Spot	Distance from Origin	116	1000000040	728
6.4886	um	Spot	Distance from Origin	117	1000000039	729
12.5317	um	Spot	Distance from Origin	117	1000000041	730
7.19136	um	Spot	Distance from Origin	117	1000000040	731
6.54107	um	Spot	Distance from Origin	118	1000000039	732
10.3256	um	Spot	Distance from Origin	118	1000000042	733
12.5316	um	Spot	Distance from Origin	118	1000000041	734
7.16117	um	Spot	Distance from Origin	118	1000000040	735
6.43561	um	Spot	Distance from Origin	119	1000000039	736
10.2626	um	Spot	Distance from Origin	119	1000000042	737
12.5175	um	Spot	Distance from Origin	119	1000000041	738
7.13822	um	Spot	Distance from Origin	119	1000000040	739
6.34699	um	Spot	Distance from Origin	120	1000000039	740
10.2679	um	Spot	Distance from Origin	120	1000000042	741
12.5244	um	Spot	Distance from Origin	120	1000000041	742
7.14549	um	Spot	Distance from Origin	120	1000000040	743
10.3574	um	Spot	Distance from Origin	120	1000000043	744
10.2758	um	Spot	Distance from Origin	121	1000000042	745
12.5069	um	Spot	Distance from Origin	121	1000000041	746
7.17554	um	Spot	Distance from Origin	121	1000000040	747
11.4719	um	Spot	Distance from Origin	121	1000000044	748
10.5314	um	Spot	Distance from Origin	121	1000000043	749
10.2717	um	Spot	Distance from Origin	122	1000000042	750
7.10582	um	Spot	Distance from Origin	122	1000000040	751
12.5594	um	Spot	Distance from Origin	122	1000000041	752
11.5009	um	Spot	Distance from Origin	122	1000000044	753
10.5769	um	Spot	Distance from Origin	122	1000000043	754
10.2413	um	Spot	Distance from Origin	123	1000000042	755
12.562	um	Spot	Distance from Origin	123	1000000041	756
7.16427	um	Spot	Distance from Origin	123	1000000040	757
11.4535	um	Spot	Distance from Origin	123	1000000044	758
10.6047	um	Spot	Distance from Origin	123	1000000043	759
10.2445	um	Spot	Distance from Origin	124	1000000042	760
12.5616	um	Spot	Distance from Origin	124	1000000041	761
7.15752	um	Spot	Distance from Origin	124	1000000040	762
8.40059	um	Spot	Distance from Origin	124	1000000045	763
11.4992	um	Spot	Distance from Origin	124	1000000044	764
10.6013	um	Spot	Distance from Origin	124	1000000043	765
5.93911	um	Spot	Distance from Origin	125	1000000046	766
10.2478	um	Spot	Distance from Origin	125	1000000042	767
7.15741	um	Spot	Distance from Origin	125	1000000040	768
8.38849	um	Spot	Distance from Origin	125	1000000045	769
11.4927	um	Spot	Distance from Origin	125	1000000044	770
12.0342	um	Spot	Distance from Origin	125	1000000047	771
10.5822	um	Spot	Distance from Origin	125	1000000043	772
6.06435	um	Spot	Distance from Origin	126	1000000046	773
10.2544	um	Spot	Distance from Origin	126	1000000042	774
7.158	um	Spot	Distance from Origin	126	1000000040	775
8.37782	um	Spot	Distance from Origin	126	1000000045	776
11.5243	um	Spot	Distance from Origin	126	1000000044	777
12.0754	um	Spot	Distance from Origin	126	1000000047	778
10.5663	um	Spot	Distance from Origin	126	1000000043	779
6.0447	um	Spot	Distance from Origin	127	1000000046	780
10.2274	um	Spot	Distance from Origin	127	1000000042	781
7.19745	um	Spot	Distance from Origin	127	1000000040	782
7.80632	um	Spot	Distance from Origin	127	1000000048	783
8.372	um	Spot	Distance from Origin	127	1000000045	784
11.5035	um	Spot	Distance from Origin	127	1000000044	785
12.1036	um	Spot	Distance from Origin	127	1000000047	786
10.5778	um	Spot	Distance from Origin	127	1000000043	787
6.04081	um	Spot	Distance from Origin	128	1000000046	788
10.2239	um	Spot	Distance from Origin	128	1000000042	789
7.6932	um	Spot	Distance from Origin	128	1000000048	790
7.20106	um	Spot	Distance from Origin	128	1000000040	791
8.38874	um	Spot	Distance from Origin	128	1000000045	792
11.4949	um	Spot	Distance from Origin	128	1000000044	793
12.0997	um	Spot	Distance from Origin	128	1000000047	794
10.5955	um	Spot	Distance from Origin	128	1000000043	795
6.04462	um	Spot	Distance from Origin	129	1000000046	796
10.2158	um	Spot	Distance from Origin	129	1000000042	797
7.65071	um	Spot	Distance from Origin	129	1000000048	798
7.19142	um	Spot	Distance from Origin	129	1000000040	799
8.39685	um	Spot	Distance from Origin	129	1000000045	800
11.5171	um	Spot	Distance from Origin	129	1000000044	801
12.1206	um	Spot	Distance from Origin	129	1000000047	802
10.5822	um	Spot	Distance from Origin	129	1000000043	803
6.05676	um	Spot	Distance from Origin	130	1000000046	804
10.2375	um	Spot	Distance from Origin	130	1000000042	805
7.64676	um	Spot	Distance from Origin	130	1000000048	806
8.41909	um	Spot	Distance from Origin	130	1000000045	807
11.5013	um	Spot	Distance from Origin	130	1000000044	808
12.1419	um	Spot	Distance from Origin	130	1000000047	809
10.5656	um	Spot	Distance from Origin	130	1000000043	810
6.06543	um	Spot	Distance from Origin	131	1000000046	811
10.236	um	Spot	Distance from Origin	131	1000000042	812
7.72989	um	Spot	Distance from Origin	131	1000000048	813
7.15332	um	Spot	Distance from Origin	131	1000000049	814
8.38846	um	Spot	Distance from Origin	131	1000000045	815
11.4945	um	Spot	Distance from Origin	131	1000000044	816
12.1396	um	Spot	Distance from Origin	131	1000000047	817
10.5936	um	Spot	Distance from Origin	131	1000000043	818
6.06064	um	Spot	Distance from Origin	132	1000000046	819
10.2249	um	Spot	Distance from Origin	132	1000000042	820
7.15883	um	Spot	Distance from Origin	132	1000000049	821
7.76774	um	Spot	Distance from Origin	132	1000000048	822
8.3868	um	Spot	Distance from Origin	132	1000000045	823
11.5015	um	Spot	Distance from Origin	132	1000000044	824
12.1584	um	Spot	Distance from Origin	132	1000000047	825
10.5683	um	Spot	Distance from Origin	132	1000000043	826
6.07572	um	Spot	Distance from Origin	133	1000000046	827
10.2348	um	Spot	Distance from Origin	133	1000000042	828
7.1786	um	Spot	Distance from Origin	133	1000000049	829
7.80307	um	Spot	Distance from Origin	133	1000000048	830
8.37474	um	Spot	Distance from Origin	133	1000000045	831
11.5239	um	Spot	Distance from Origin	133	1000000044	832
12.135	um	Spot	Distance from Origin	133	1000000047	833
10.6091	um	Spot	Distance from Origin	133	1000000043	834
6.04476	um	Spot	Distance from Origin	134	1000000046	835
10.2578	um	Spot	Distance from Origin	134	1000000042	836
7.77055	um	Spot	Distance from Origin	134	1000000048	837
7.17643	um	Spot	Distance from Origin	134	1000000049	838
8.37734	um	Spot	Distance from Origin	134	1000000045	839
11.4386	um	Spot	Distance from Origin	134	1000000044	840
12.1227	um	Spot	Distance from Origin	134	1000000047	841
10.5927	um	Spot	Distance from Origin	134	1000000043	842
6.03621	um	Spot	Distance from Origin	135	1000000046	843
7.791	um	Spot	Distance from Origin	135	1000000048	844
7.16896	um	Spot	Distance from Origin	135	1000000049	845
8.35033	um	Spot	Distance from Origin	135	1000000045	846
11.4371	um	Spot	Distance from Origin	135	1000000044	847
12.0913	um	Spot	Distance from Origin	135	1000000047	848
10.6185	um	Spot	Distance from Origin	135	1000000043	849
6.05545	um	Spot	Distance from Origin	136	1000000046	850
7.72456	um	Spot	Distance from Origin	136	1000000048	851
7.15548	um	Spot	Distance from Origin	136	1000000049	852
5.92867	um	Spot	Distance from Origin	136	1000000050	853
11.4478	um	Spot	Distance from Origin	136	1000000044	854
11.8566	um	Spot	Distance from Origin	136	1000000047	855
10.5952	um	Spot	Distance from Origin	136	1000000043	856
6.08036	um	Spot	Distance from Origin	137	1000000046	857
7.72027	um	Spot	Distance from Origin	137	1000000048	858
7.1532	um	Spot	Distance from Origin	137	1000000049	859
5.90325	um	Spot	Distance from Origin	137	1000000050	860
10.58	um	Spot	Distance from Origin	137	1000000043	861
11.4853	um	Spot	Distance from Origin	137	1000000044	862
6.00224	um	Spot	Distance from Origin	138	1000000046	863
7.80605	um	Spot	Distance from Origin	138	1000000048	864
7.15585	um	Spot	Distance from Origin	138	1000000049	865
5.91372	um	Spot	Distance from Origin	138	1000000050	866
10.6157	um	Spot	Distance from Origin	138	1000000043	867
11.5192	um	Spot	Distance from Origin	138	1000000044	868
6.03567	um	Spot	Distance from Origin	139	1000000046	869
7.79664	um	Spot	Distance from Origin	139	1000000048	870
7.14611	um	Spot	Distance from Origin	139	1000000049	871
5.93026	um	Spot	Distance from Origin	139	1000000050	872
10.5962	um	Spot	Distance from Origin	139	1000000043	873
11.5054	um	Spot	Distance from Origin	139	1000000044	874
5.99124	um	Spot	Distance from Origin	140	1000000046	875
7.76738	um	Spot	Distance from Origin	140	1000000048	876
7.18076	um	Spot	Distance from Origin	140	1000000049	877
5.92829	um	Spot	Distance from Origin	140	1000000050	878
10.5833	um	Spot	Distance from Origin	140	1000000043	879
13.3403	um	Spot	Distance from Origin	140	1000000051	880
11.4945	um	Spot	Distance from Origin	140	1000000044	881
6.0563	um	Spot	Distance from Origin	141	1000000046	882
7.27202	um	Spot	Distance from Origin	141	1000000049	883
5.90353	um	Spot	Distance from Origin	141	1000000050	884
10.6185	um	Spot	Distance from Origin	141	1000000043	885
13.1543	um	Spot	Distance from Origin	141	1000000051	886
11.5427	um	Spot	Distance from Origin	141	1000000044	887
6.04533	um	Spot	Distance from Origin	142	1000000046	888
7.19151	um	Spot	Distance from Origin	142	1000000049	889
5.92993	um	Spot	Distance from Origin	142	1000000050	890
10.6319	um	Spot	Distance from Origin	142	1000000043	891
13.1428	um	Spot	Distance from Origin	142	1000000051	892
11.6479	um	Spot	Distance from Origin	142	1000000044	893
6.06322	um	Spot	Distance from Origin	143	1000000046	894
5.903	um	Spot	Distance from Origin	143	1000000050	895
7.18696	um	Spot	Distance from Origin	143	1000000049	896
10.6425	um	Spot	Distance from Origin	143	1000000043	897
13.1358	um	Spot	Distance from Origin	143	1000000051	898
6.02424	um	Spot	Distance from Origin	144	1000000046	899
7.18407	um	Spot	Distance from Origin	144	1000000049	900
5.90559	um	Spot	Distance from Origin	144	1000000050	901
10.6076	um	Spot	Distance from Origin	144	1000000043	902
13.1581	um	Spot	Distance from Origin	144	1000000051	903
6.03648	um	Spot	Distance from Origin	145	1000000046	904
7.15211	um	Spot	Distance from Origin	145	1000000049	905
5.93241	um	Spot	Distance from Origin	145	1000000050	906
10.6103	um	Spot	Distance from Origin	145	1000000043	907
13.1399	um	Spot	Distance from Origin	145	1000000051	908
6.02814	um	Spot	Distance from Origin	146	1000000046	909
7.17799	um	Spot	Distance from Origin	146	1000000049	910
5.92701	um	Spot	Distance from Origin	146	1000000050	911
10.5698	um	Spot	Distance from Origin	146	1000000043	912
13.1538	um	Spot	Distance from Origin	146	1000000051	913
6.02554	um	Spot	Distance from Origin	147	1000000046	914
7.18639	um	Spot	Distance from Origin	147	1000000049	915
13.1681	um	Spot	Distance from Origin	147	1000000051	916
10.6099	um	Spot	Distance from Origin	147	1000000043	917
5.99128	um	Spot	Distance from Origin	148	1000000046	918
7.16668	um	Spot	Distance from Origin	148	1000000049	919
13.1562	um	Spot	Distance from Origin	148	1000000051	920
10.6127	um	Spot	Distance from Origin	148	1000000043	921
7.13493	um	Spot	Distance from Origin	149	1000000049	922
13.1668	um	Spot	Distance from Origin	149	1000000051	923
10.6079	um	Spot	Distance from Origin	149	1000000043	924
5.97054	um	Spot	Distance from Origin	150	1000000052	925
7.14702	um	Spot	Distance from Origin	150	1000000049	926
13.1329	um	Spot	Distance from Origin	150	1000000051	927
10.5936	um	Spot	Distance from Origin	150	1000000043	928
5.98025	um	Spot	Distance from Origin	151	1000000052	929
10.626	um	Spot	Distance from Origin	151	1000000043	930
13.1271	um	Spot	Distance from Origin	151	1000000051	931
5.9981	um	Spot	Distance from Origin	152	1000000052	932
10.625	um	Spot	Distance from Origin	152	1000000043	933
13.1142	um	Spot	Distance from Origin	152	1000000051	934
11.5895	um	Spot	Distance from Origin	152	1000000053	935
6.00363	um	Spot	Distance from Origin	153	1000000052	936
10.6541	um	Spot	Distance from Origin	153	1000000043	937
13.0894	um	Spot	Distance from Origin	153	1000000051	938
11.6153	um	Spot	Distance from Origin	153	1000000053	939
6.01655	um	Spot	Distance from Origin	154	1000000052	940
13.0999	um	Spot	Distance from Origin	154	1000000051	941
11.5862	um	Spot	Distance from Origin	154	1000000053	942
5.99614	um	Spot	Distance from Origin	155	1000000052	943
13.1307	um	Spot	Distance from Origin	155	1000000051	944
11.5524	um	Spot	Distance from Origin	155	1000000053	945
6.00073	um	Spot	Distance from Origin	156	1000000052	946
8.66596	um	Spot	Distance from Origin	156	1000000054	947
13.1415	um	Spot	Distance from Origin	156	1000000051	948
11.5968	um	Spot	Distance from Origin	156	1000000053	949
5.99452	um	Spot	Distance from Origin	157	1000000052	950
7.14349	um	Spot	Distance from Origin	157	1000000055	951
8.64518	um	Spot	Distance from Origin	157	1000000054	952
13.1113	um	Spot	Distance from Origin	157	1000000051	953
11.5813	um	Spot	Distance from Origin	157	1000000053	954
5.98216	um	Spot	Distance from Origin	158	1000000052	955
7.15909	um	Spot	Distance from Origin	158	1000000055	956
8.67775	um	Spot	Distance from Origin	158	1000000054	957
13.1237	um	Spot	Distance from Origin	158	1000000051	958
11.5571	um	Spot	Distance from Origin	158	1000000053	959
5.97863	um	Spot	Distance from Origin	159	1000000052	960
7.1513	um	Spot	Distance from Origin	159	1000000055	961
8.65725	um	Spot	Distance from Origin	159	1000000054	962
13.1653	um	Spot	Distance from Origin	159	1000000051	963
11.5517	um	Spot	Distance from Origin	159	1000000053	964
5.9773	um	Spot	Distance from Origin	160	1000000052	965
7.1416	um	Spot	Distance from Origin	160	1000000055	966
8.62521	um	Spot	Distance from Origin	160	1000000054	967
13.177	um	Spot	Distance from Origin	160	1000000051	968
11.5743	um	Spot	Distance from Origin	160	1000000053	969
5.97267	um	Spot	Distance from Origin	161	1000000052	970
7.14726	um	Spot	Distance from Origin	161	1000000055	971
8.63451	um	Spot	Distance from Origin	161	1000000054	972
13.1768	um	Spot	Distance from Origin	161	1000000051	973
11.5756	um	Spot	Distance from Origin	161	1000000053	974
5.99472	um	Spot	Distance from Origin	162	1000000052	975
7.15965	um	Spot	Distance from Origin	162	1000000055	976
8.63703	um	Spot	Distance from Origin	162	1000000054	977
13.1884	um	Spot	Distance from Origin	162	1000000051	978
11.5548	um	Spot	Distance from Origin	162	1000000053	979
5.9858	um	Spot	Distance from Origin	163	1000000052	980
7.16606	um	Spot	Distance from Origin	163	1000000055	981
8.64823	um	Spot	Distance from Origin	163	1000000054	982
13.1812	um	Spot	Distance from Origin	163	1000000051	983
11.5687	um	Spot	Distance from Origin	163	1000000053	984
5.9859	um	Spot	Distance from Origin	164	1000000052	985
7.15966	um	Spot	Distance from Origin	164	1000000055	986
8.64045	um	Spot	Distance from Origin	164	1000000054	987
13.1722	um	Spot	Distance from Origin	164	1000000051	988
11.5451	um	Spot	Distance from Origin	164	1000000053	989
5.98862	um	Spot	Distance from Origin	165	1000000052	990
7.14538	um	Spot	Distance from Origin	165	1000000055	991
8.65404	um	Spot	Distance from Origin	165	1000000054	992
13.1542	um	Spot	Distance from Origin	165	1000000051	993
11.3715	um	Spot	Distance from Origin	165	1000000053	994
5.98264	um	Spot	Distance from Origin	166	1000000052	995
7.16491	um	Spot	Distance from Origin	166	1000000055	996
8.63796	um	Spot	Distance from Origin	166	1000000054	997
13.2249	um	Spot	Distance from Origin	166	1000000051	998
11.2837	um	Spot	Distance from Origin	166	1000000053	999
5.9647	um	Spot	Distance from Origin	167	1000000052	1000
7.17288	um	Spot	Distance from Origin	167	1000000055	1001
8.63706	um	Spot	Distance from Origin	167	1000000054	1002
13.2571	um	Spot	Distance from Origin	167	1000000051	1003
11.285	um	Spot	Distance from Origin	167	1000000053	1004
5.95022	um	Spot	Distance from Origin	168	1000000052	1005
7.16495	um	Spot	Distance from Origin	168	1000000055	1006
8.66503	um	Spot	Distance from Origin	168	1000000054	1007
11.2901	um	Spot	Distance from Origin	168	1000000053	1008
5.94737	um	Spot	Distance from Origin	169	1000000052	1009
7.16119	um	Spot	Distance from Origin	169	1000000055	1010
11.2991	um	Spot	Distance from Origin	169	1000000053	1011
5.96469	um	Spot	Distance from Origin	170	1000000052	1012
7.15077	um	Spot	Distance from Origin	170	1000000055	1013
11.1694	um	Spot	Distance from Origin	170	1000000053	1014
5.96989	um	Spot	Distance from Origin	171	1000000052	1015
7.14904	um	Spot	Distance from Origin	171	1000000055	1016
11.1966	um	Spot	Distance from Origin	171	1000000053	1017
5.97171	um	Spot	Distance from Origin	172	1000000052	1018
7.15103	um	Spot	Distance from Origin	172	1000000055	1019
11.5997	um	Spot	Distance from Origin	172	1000000056	1020
5.9629	um	Spot	Distance from Origin	173	1000000052	1021
7.15209	um	Spot	Distance from Origin	173	1000000055	1022
11.5874	um	Spot	Distance from Origin	173	1000000056	1023
5.9718	um	Spot	Distance from Origin	174	1000000052	1024
7.06367	um	Spot	Distance from Origin	174	1000000055	1025
11.6082	um	Spot	Distance from Origin	174	1000000056	1026
5.96348	um	Spot	Distance from Origin	175	1000000052	1027
11.6339	um	Spot	Distance from Origin	175	1000000056	1028
5.9785	um	Spot	Distance from Origin	176	1000000052	1029
7.03122	um	Spot	Distance from Origin	176	1000000057	1030
11.6211	um	Spot	Distance from Origin	176	1000000056	1031
5.97325	um	Spot	Distance from Origin	177	1000000052	1032
7.06417	um	Spot	Distance from Origin	177	1000000057	1033
11.5706	um	Spot	Distance from Origin	177	1000000056	1034
6.00015	um	Spot	Distance from Origin	178	1000000052	1035
7.05671	um	Spot	Distance from Origin	178	1000000057	1036
11.5693	um	Spot	Distance from Origin	178	1000000056	1037
6.00539	um	Spot	Distance from Origin	179	1000000052	1038
7.09248	um	Spot	Distance from Origin	179	1000000057	1039
11.5694	um	Spot	Distance from Origin	179	1000000056	1040
6.01005	um	Spot	Distance from Origin	180	1000000052	1041
7.10157	um	Spot	Distance from Origin	180	1000000057	1042
11.5479	um	Spot	Distance from Origin	180	1000000056	1043
7.07457	um	Spot	Distance from Origin	181	1000000057	1044
11.5539	um	Spot	Distance from Origin	181	1000000056	1045
6.02622	um	Spot	Distance from Origin	182	1000000058	1046
7.10846	um	Spot	Distance from Origin	182	1000000057	1047
11.5441	um	Spot	Distance from Origin	182	1000000056	1048
5.96529	um	Spot	Distance from Origin	183	1000000058	1049
7.1025	um	Spot	Distance from Origin	183	1000000057	1050
11.5947	um	Spot	Distance from Origin	183	1000000056	1051
6.02924	um	Spot	Distance from Origin	184	1000000058	1052
7.08584	um	Spot	Distance from Origin	184	1000000057	1053
11.6089	um	Spot	Distance from Origin	184	1000000056	1054
6.02977	um	Spot	Distance from Origin	185	1000000058	1055
7.05884	um	Spot	Distance from Origin	185	1000000057	1056
6.02177	um	Spot	Distance from Origin	186	1000000058	1057
7.04545	um	Spot	Distance from Origin	186	1000000057	1058
11.5967	um	Spot	Distance from Origin	186	1000000059	1059
6.0237	um	Spot	Distance from Origin	187	1000000058	1060
7.0421	um	Spot	Distance from Origin	187	1000000057	1061
11.5905	um	Spot	Distance from Origin	187	1000000059	1062
5.99445	um	Spot	Distance from Origin	188	1000000058	1063
7.03287	um	Spot	Distance from Origin	188	1000000057	1064
11.6021	um	Spot	Distance from Origin	188	1000000059	1065
6.00297	um	Spot	Distance from Origin	189	1000000058	1066
11.5784	um	Spot	Distance from Origin	189	1000000059	1067
6.00155	um	Spot	Distance from Origin	190	1000000058	1068
11.0031	um	Spot	Distance from Origin	190	1000000060	1069
11.5893	um	Spot	Distance from Origin	190	1000000059	1070
6.00568	um	Spot	Distance from Origin	191	1000000058	1071
11.147	um	Spot	Distance from Origin	191	1000000060	1072
11.6171	um	Spot	Distance from Origin	191	1000000059	1073
6.00212	um	Spot	Distance from Origin	192	1000000058	1074
11.1602	um	Spot	Distance from Origin	192	1000000060	1075
11.6276	um	Spot	Distance from Origin	192	1000000059	1076
11.172	um	Spot	Distance from Origin	193	1000000060	1077
11.6121	um	Spot	Distance from Origin	193	1000000059	1078
11.125	um	Spot	Distance from Origin	194	1000000060	1079
11.5734	um	Spot	Distance from Origin	194	1000000059	1080
11.1074	um	Spot	Distance from Origin	195	1000000060	1081
11.5658	um	Spot	Distance from Origin	195	1000000059	1082
11.1104	um	Spot	Distance from Origin	196	1000000060	1083
11.559	um	Spot	Distance from Origin	196	1000000059	1084
11.0876	um	Spot	Distance from Origin	197	1000000060	1085
11.5814	um	Spot	Distance from Origin	197	1000000059	1086
11.0896	um	Spot	Distance from Origin	198	1000000060	1087
11.6246	um	Spot	Distance from Origin	198	1000000059	1088
11.0936	um	Spot	Distance from Origin	199	1000000060	1089
11.5839	um	Spot	Distance from Origin	199	1000000059	1090
11.0848	um	Spot	Distance from Origin	200	1000000060	1091
11.6015	um	Spot	Distance from Origin	200	1000000059	1092
11.1062	um	Spot	Distance from Origin	201	1000000060	1093
11.6107	um	Spot	Distance from Origin	201	1000000059	1094
8.83995	um	Spot	Distance from Origin	202	1000000061	1095
11.1511	um	Spot	Distance from Origin	202	1000000060	1096
11.616	um	Spot	Distance from Origin	202	1000000059	1097
8.87596	um	Spot	Distance from Origin	203	1000000061	1098
11.1207	um	Spot	Distance from Origin	203	1000000060	1099
11.5908	um	Spot	Distance from Origin	203	1000000059	1100
8.88914	um	Spot	Distance from Origin	204	1000000061	1101
11.0944	um	Spot	Distance from Origin	204	1000000060	1102
11.5788	um	Spot	Distance from Origin	204	1000000059	1103
8.9037	um	Spot	Distance from Origin	205	1000000061	1104
11.1441	um	Spot	Distance from Origin	205	1000000060	1105
11.6278	um	Spot	Distance from Origin	205	1000000059	1106
8.90913	um	Spot	Distance from Origin	206	1000000061	1107
11.1255	um	Spot	Distance from Origin	206	1000000060	1108
8.89786	um	Spot	Distance from Origin	207	1000000061	1109
11.1267	um	Spot	Distance from Origin	207	1000000060	1110
8.87763	um	Spot	Distance from Origin	208	1000000061	1111
11.0932	um	Spot	Distance from Origin	208	1000000060	1112
8.87545	um	Spot	Distance from Origin	209	1000000061	1113
11.1178	um	Spot	Distance from Origin	209	1000000060	1114
8.88778	um	Spot	Distance from Origin	210	1000000061	1115
11.8279	um	Spot	Distance from Origin	210	1000000062	1116
11.0958	um	Spot	Distance from Origin	210	1000000060	1117
11.7216	um	Spot	Distance from Origin	211	1000000062	1118
8.87674	um	Spot	Distance from Origin	211	1000000061	1119
11.1055	um	Spot	Distance from Origin	211	1000000060	1120
8.8635	um	Spot	Distance from Origin	212	1000000061	1121
11.745	um	Spot	Distance from Origin	212	1000000062	1122
11.1155	um	Spot	Distance from Origin	212	1000000060	1123
11.7335	um	Spot	Distance from Origin	213	1000000062	1124
8.88123	um	Spot	Distance from Origin	213	1000000061	1125
11.107	um	Spot	Distance from Origin	213	1000000060	1126
9.59591	um	Spot	Distance from Origin	214	1000000063	1127
8.86945	um	Spot	Distance from Origin	214	1000000061	1128
11.7764	um	Spot	Distance from Origin	214	1000000062	1129
11.1158	um	Spot	Distance from Origin	214	1000000060	1130
9.5975	um	Spot	Distance from Origin	215	1000000063	1131
8.86955	um	Spot	Distance from Origin	215	1000000061	1132
11.7621	um	Spot	Distance from Origin	215	1000000062	1133
11.1131	um	Spot	Distance from Origin	215	1000000060	1134
9.5994	um	Spot	Distance from Origin	216	1000000063	1135
8.87593	um	Spot	Distance from Origin	216	1000000061	1136
11.7487	um	Spot	Distance from Origin	216	1000000062	1137
11.115	um	Spot	Distance from Origin	216	1000000060	1138
9.59545	um	Spot	Distance from Origin	217	1000000063	1139
8.90089	um	Spot	Distance from Origin	217	1000000061	1140
11.7378	um	Spot	Distance from Origin	217	1000000062	1141
11.1044	um	Spot	Distance from Origin	217	1000000060	1142
9.58094	um	Spot	Distance from Origin	218	1000000063	1143
8.89588	um	Spot	Distance from Origin	218	1000000061	1144
11.7618	um	Spot	Distance from Origin	218	1000000062	1145
11.0731	um	Spot	Distance from Origin	218	1000000060	1146
9.5935	um	Spot	Distance from Origin	219	1000000063	1147
8.88982	um	Spot	Distance from Origin	219	1000000061	1148
11.7503	um	Spot	Distance from Origin	219	1000000062	1149
11.0829	um	Spot	Distance from Origin	219	1000000060	1150
9.56369	um	Spot	Distance from Origin	220	1000000063	1151
11.7103	um	Spot	Distance from Origin	220	1000000062	1152
8.87251	um	Spot	Distance from Origin	220	1000000061	1153
11.0855	um	Spot	Distance from Origin	220	1000000060	1154
9.55513	um	Spot	Distance from Origin	221	1000000063	1155
11.6591	um	Spot	Distance from Origin	221	1000000062	1156
8.9005	um	Spot	Distance from Origin	221	1000000061	1157
11.0866	um	Spot	Distance from Origin	221	1000000060	1158
9.58348	um	Spot	Distance from Origin	222	1000000063	1159
11.583	um	Spot	Distance from Origin	222	1000000062	1160
8.87719	um	Spot	Distance from Origin	222	1000000061	1161
11.0643	um	Spot	Distance from Origin	222	1000000060	1162
9.58467	um	Spot	Distance from Origin	223	1000000063	1163
8.85649	um	Spot	Distance from Origin	223	1000000061	1164
11.054	um	Spot	Distance from Origin	223	1000000060	1165
9.51086	um	Spot	Distance from Origin	224	1000000063	1166
8.84872	um	Spot	Distance from Origin	224	1000000061	1167
11.0521	um	Spot	Distance from Origin	224	1000000060	1168
9.48576	um	Spot	Distance from Origin	225	1000000063	1169
8.86461	um	Spot	Distance from Origin	225	1000000061	1170
11.0465	um	Spot	Distance from Origin	225	1000000060	1171
8.8225	um	Spot	Distance from Origin	226	1000000061	1172
11.0402	um	Spot	Distance from Origin	226	1000000060	1173
8.81851	um	Spot	Distance from Origin	227	1000000061	1174
11.0328	um	Spot	Distance from Origin	227	1000000060	1175
8.8202	um	Spot	Distance from Origin	228	1000000061	1176
11.0545	um	Spot	Distance from Origin	228	1000000060	1177
8.79307	um	Spot	Distance from Origin	229	1000000061	1178
11.0535	um	Spot	Distance from Origin	229	1000000060	1179
8.8114	um	Spot	Distance from Origin	230	1000000061	1180
11.0498	um	Spot	Distance from Origin	230	1000000060	1181
7.41821	um	Spot	Distance from Origin	231	1000000064	1182
8.80949	um	Spot	Distance from Origin	231	1000000061	1183
11.0871	um	Spot	Distance from Origin	231	1000000060	1184
7.39782	um	Spot	Distance from Origin	232	1000000064	1185
8.83094	um	Spot	Distance from Origin	232	1000000061	1186
11.0827	um	Spot	Distance from Origin	232	1000000060	1187
7.40319	um	Spot	Distance from Origin	233	1000000064	1188
8.84262	um	Spot	Distance from Origin	233	1000000061	1189
11.0464	um	Spot	Distance from Origin	233	1000000060	1190
7.42873	um	Spot	Distance from Origin	234	1000000064	1191
8.84825	um	Spot	Distance from Origin	234	1000000061	1192
11.0716	um	Spot	Distance from Origin	234	1000000060	1193
7.43443	um	Spot	Distance from Origin	235	1000000064	1194
8.84923	um	Spot	Distance from Origin	235	1000000061	1195
11.084	um	Spot	Distance from Origin	235	1000000060	1196
11.7312	um	Spot	Distance from Origin	235	1000000065	1197
7.4471	um	Spot	Distance from Origin	236	1000000064	1198
8.83578	um	Spot	Distance from Origin	236	1000000061	1199
11.0902	um	Spot	Distance from Origin	236	1000000060	1200
11.8188	um	Spot	Distance from Origin	236	1000000065	1201
7.43998	um	Spot	Distance from Origin	237	1000000064	1202
8.85367	um	Spot	Distance from Origin	237	1000000061	1203
11.0808	um	Spot	Distance from Origin	237	1000000060	1204
11.846	um	Spot	Distance from Origin	237	1000000065	1205
7.44191	um	Spot	Distance from Origin	238	1000000064	1206
8.85636	um	Spot	Distance from Origin	238	1000000061	1207
11.0579	um	Spot	Distance from Origin	238	1000000060	1208
11.8345	um	Spot	Distance from Origin	238	1000000065	1209
7.49338	um	Spot	Distance from Origin	239	1000000064	1210
8.89088	um	Spot	Distance from Origin	239	1000000061	1211
11.0459	um	Spot	Distance from Origin	239	1000000060	1212
11.8083	um	Spot	Distance from Origin	239	1000000065	1213
5.51446	um	Spot	Distance from Origin	240	1000000066	1214
7.43133	um	Spot	Distance from Origin	240	1000000064	1215
11.0743	um	Spot	Distance from Origin	240	1000000060	1216
11.8445	um	Spot	Distance from Origin	240	1000000065	1217
5.52936	um	Spot	Distance from Origin	241	1000000066	1218
7.47224	um	Spot	Distance from Origin	241	1000000064	1219
8.8799	um	Spot	Distance from Origin	241	1000000067	1220
11.0693	um	Spot	Distance from Origin	241	1000000060	1221
11.8167	um	Spot	Distance from Origin	241	1000000065	1222
5.48873	um	Spot	Distance from Origin	242	1000000066	1223
7.59616	um	Spot	Distance from Origin	242	1000000064	1224
8.884	um	Spot	Distance from Origin	242	1000000067	1225
11.0401	um	Spot	Distance from Origin	242	1000000060	1226
11.7914	um	Spot	Distance from Origin	242	1000000065	1227
5.5078	um	Spot	Distance from Origin	243	1000000066	1228
8.87149	um	Spot	Distance from Origin	243	1000000067	1229
11.0473	um	Spot	Distance from Origin	243	1000000060	1230
11.811	um	Spot	Distance from Origin	243	1000000065	1231
5.52466	um	Spot	Distance from Origin	244	1000000066	1232
7.53212	um	Spot	Distance from Origin	244	1000000068	1233
8.84323	um	Spot	Distance from Origin	244	1000000067	1234
11.0691	um	Spot	Distance from Origin	244	1000000060	1235
11.6844	um	Spot	Distance from Origin	244	1000000065	1236
5.53845	um	Spot	Distance from Origin	245	1000000066	1237
7.49927	um	Spot	Distance from Origin	245	1000000068	1238
8.86495	um	Spot	Distance from Origin	245	1000000067	1239
11.08	um	Spot	Distance from Origin	245	1000000060	1240
11.5484	um	Spot	Distance from Origin	245	1000000065	1241
5.55526	um	Spot	Distance from Origin	246	1000000066	1242
7.53357	um	Spot	Distance from Origin	246	1000000068	1243
9.47627	um	Spot	Distance from Origin	246	1000000069	1244
8.87554	um	Spot	Distance from Origin	246	1000000067	1245
11.1604	um	Spot	Distance from Origin	246	1000000060	1246
5.55027	um	Spot	Distance from Origin	247	1000000066	1247
7.5289	um	Spot	Distance from Origin	247	1000000068	1248
9.48824	um	Spot	Distance from Origin	247	1000000069	1249
8.86108	um	Spot	Distance from Origin	247	1000000067	1250
11.2001	um	Spot	Distance from Origin	247	1000000060	1251
5.55226	um	Spot	Distance from Origin	248	1000000066	1252
7.52869	um	Spot	Distance from Origin	248	1000000068	1253
9.48383	um	Spot	Distance from Origin	248	1000000069	1254
8.87243	um	Spot	Distance from Origin	248	1000000067	1255
5.54367	um	Spot	Distance from Origin	249	1000000066	1256
7.53583	um	Spot	Distance from Origin	249	1000000068	1257
9.54021	um	Spot	Distance from Origin	249	1000000069	1258
8.86661	um	Spot	Distance from Origin	249	1000000067	1259
5.57472	um	Spot	Distance from Origin	250	1000000066	1260
7.52172	um	Spot	Distance from Origin	250	1000000068	1261
9.52	um	Spot	Distance from Origin	250	1000000069	1262
8.88613	um	Spot	Distance from Origin	250	1000000067	1263
5.57762	um	Spot	Distance from Origin	251	1000000066	1264
7.54691	um	Spot	Distance from Origin	251	1000000068	1265
9.54003	um	Spot	Distance from Origin	251	1000000069	1266
8.85195	um	Spot	Distance from Origin	251	1000000067	1267
5.53904	um	Spot	Distance from Origin	252	1000000066	1268
7.54002	um	Spot	Distance from Origin	252	1000000068	1269
9.60102	um	Spot	Distance from Origin	252	1000000069	1270
9.39397	um	Spot	Distance from Origin	252	1000000070	1271
8.87408	um	Spot	Distance from Origin	252	1000000067	1272
5.53659	um	Spot	Distance from Origin	253	1000000066	1273
7.5428	um	Spot	Distance from Origin	253	1000000068	1274
9.6187	um	Spot	Distance from Origin	253	1000000069	1275
9.39552	um	Spot	Distance from Origin	253	1000000070	1276
8.8494	um	Spot	Distance from Origin	253	1000000067	1277
7.55796	um	Spot	Distance from Origin	254	1000000068	1278
9.59407	um	Spot	Distance from Origin	254	1000000069	1279
9.37435	um	Spot	Distance from Origin	254	1000000070	1280
7.75273	um	Spot	Distance from Origin	255	1000000068	1281
9.58027	um	Spot	Distance from Origin	255	1000000069	1282
9.40356	um	Spot	Distance from Origin	255	1000000070	1283
9.59508	um	Spot	Distance from Origin	256	1000000069	1284
9.35167	um	Spot	Distance from Origin	256	1000000070	1285
9.41118	um	Spot	Distance from Origin	257	1000000070	1286
9.39432	um	Spot	Distance from Origin	258	1000000070	1287
9.35146	um	Spot	Distance from Origin	259	1000000070	1288
9.41071	um	Spot	Distance from Origin	260	1000000070	1289
9.41558	um	Spot	Distance from Origin	261	1000000070	1290
9.40429	um	Spot	Distance from Origin	262	1000000070	1291
9.41835	um	Spot	Distance from Origin	263	1000000070	1292
9.40902	um	Spot	Distance from Origin	264	1000000070	1293
7.87438	um	Spot	Distance from Origin	265	1000000071	1294
9.41868	um	Spot	Distance from Origin	265	1000000070	1295
7.71483	um	Spot	Distance from Origin	266	1000000071	1296
9.32523	um	Spot	Distance from Origin	266	1000000070	1297
7.7191	um	Spot	Distance from Origin	267	1000000071	1298
4.62505	um	Spot	Distance from Origin	268	1000000072	1299
7.7265	um	Spot	Distance from Origin	268	1000000071	1300
4.5781	um	Spot	Distance from Origin	269	1000000072	1301
7.73777	um	Spot	Distance from Origin	269	1000000071	1302
4.62158	um	Spot	Distance from Origin	270	1000000072	1303
7.72396	um	Spot	Distance from Origin	270	1000000071	1304
4.65859	um	Spot	Distance from Origin	271	1000000072	1305
7.73732	um	Spot	Distance from Origin	271	1000000071	1306
4.65043	um	Spot	Distance from Origin	272	1000000072	1307
7.733	um	Spot	Distance from Origin	272	1000000071	1308
4.64648	um	Spot	Distance from Origin	273	1000000072	1309
7.73274	um	Spot	Distance from Origin	273	1000000071	1310
4.6767	um	Spot	Distance from Origin	274	1000000072	1311
7.74901	um	Spot	Distance from Origin	274	1000000071	1312
3.45688	um	Spot	Distance from Origin	275	1000000073	1313
4.6955	um	Spot	Distance from Origin	275	1000000072	1314
7.75621	um	Spot	Distance from Origin	275	1000000071	1315
3.34658	um	Spot	Distance from Origin	276	1000000073	1316
4.6552	um	Spot	Distance from Origin	276	1000000072	1317
7.72781	um	Spot	Distance from Origin	276	1000000071	1318
3.40294	um	Spot	Distance from Origin	277	1000000073	1319
4.658	um	Spot	Distance from Origin	277	1000000072	1320
7.76271	um	Spot	Distance from Origin	277	1000000071	1321
3.51524	um	Spot	Distance from Origin	278	1000000073	1322
4.63111	um	Spot	Distance from Origin	278	1000000072	1323
7.75039	um	Spot	Distance from Origin	278	1000000071	1324
3.51019	um	Spot	Distance from Origin	279	1000000073	1325
4.69309	um	Spot	Distance from Origin	279	1000000072	1326
7.7726	um	Spot	Distance from Origin	279	1000000071	1327
3.49975	um	Spot	Distance from Origin	280	1000000073	1328
4.65778	um	Spot	Distance from Origin	280	1000000072	1329
7.77112	um	Spot	Distance from Origin	280	1000000071	1330
3.44782	um	Spot	Distance from Origin	281	1000000073	1331
4.65664	um	Spot	Distance from Origin	281	1000000072	1332
7.74669	um	Spot	Distance from Origin	281	1000000071	1333
3.45749	um	Spot	Distance from Origin	282	1000000073	1334
4.70385	um	Spot	Distance from Origin	282	1000000072	1335
7.74756	um	Spot	Distance from Origin	282	1000000071	1336
3.45851	um	Spot	Distance from Origin	283	1000000073	1337
4.71282	um	Spot	Distance from Origin	283	1000000072	1338
7.75017	um	Spot	Distance from Origin	283	1000000071	1339
3.44389	um	Spot	Distance from Origin	284	1000000073	1340
4.68923	um	Spot	Distance from Origin	284	1000000072	1341
7.7622	um	Spot	Distance from Origin	284	1000000071	1342
3.45008	um	Spot	Distance from Origin	285	1000000073	1343
4.67977	um	Spot	Distance from Origin	285	1000000072	1344
7.76919	um	Spot	Distance from Origin	285	1000000071	1345
3.46619	um	Spot	Distance from Origin	286	1000000073	1346
4.70551	um	Spot	Distance from Origin	286	1000000072	1347
7.79685	um	Spot	Distance from Origin	286	1000000071	1348
3.45401	um	Spot	Distance from Origin	287	1000000073	1349
4.71298	um	Spot	Distance from Origin	287	1000000072	1350
7.77282	um	Spot	Distance from Origin	287	1000000071	1351
3.5113	um	Spot	Distance from Origin	288	1000000073	1352
4.70048	um	Spot	Distance from Origin	288	1000000072	1353
7.77661	um	Spot	Distance from Origin	288	1000000071	1354
3.4573	um	Spot	Distance from Origin	289	1000000073	1355
4.6802	um	Spot	Distance from Origin	289	1000000072	1356
7.75496	um	Spot	Distance from Origin	289	1000000071	1357
3.4378	um	Spot	Distance from Origin	290	1000000073	1358
4.70286	um	Spot	Distance from Origin	290	1000000072	1359
3.46465	um	Spot	Distance from Origin	291	1000000073	1360
4.66556	um	Spot	Distance from Origin	291	1000000072	1361
7.7614	um	Spot	Distance from Origin	291	1000000074	1362
3.4714	um	Spot	Distance from Origin	292	1000000073	1363
4.71237	um	Spot	Distance from Origin	292	1000000072	1364
7.75935	um	Spot	Distance from Origin	292	1000000074	1365
4.67877	um	Spot	Distance from Origin	293	1000000072	1366
7.76292	um	Spot	Distance from Origin	293	1000000074	1367
4.62899	um	Spot	Distance from Origin	294	1000000072	1368
7.77045	um	Spot	Distance from Origin	294	1000000074	1369
4.69766	um	Spot	Distance from Origin	295	1000000072	1370
7.75584	um	Spot	Distance from Origin	295	1000000074	1371
4.68855	um	Spot	Distance from Origin	296	1000000072	1372
7.75934	um	Spot	Distance from Origin	296	1000000074	1373
4.68915	um	Spot	Distance from Origin	297	1000000072	1374
7.75439	um	Spot	Distance from Origin	297	1000000074	1375
4.70455	um	Spot	Distance from Origin	298	1000000072	1376
7.73417	um	Spot	Distance from Origin	298	1000000074	1377
4.69927	um	Spot	Distance from Origin	299	1000000072	1378
7.76067	um	Spot	Distance from Origin	299	1000000074	1379
4.68574	um	Spot	Distance from Origin	300	1000000072	1380
7.75703	um	Spot	Distance from Origin	300	1000000074	1381
4.69586	um	Spot	Distance from Origin	301	1000000072	1382
7.80798	um	Spot	Distance from Origin	301	1000000074	1383
4.65325	um	Spot	Distance from Origin	302	1000000072	1384
4.66436	um	Spot	Distance from Origin	303	1000000072	1385
4.66221	um	Spot	Distance from Origin	304	1000000072	1386
13.096	um	Spot	Distance from Origin	315	1000000075	1387
10.0915	um	Spot	Distance from Origin	316	1000000076	1388
13.067	um	Spot	Distance from Origin	316	1000000075	1389
9.9148	um	Spot	Distance from Origin	317	1000000076	1390
13.0431	um	Spot	Distance from Origin	317	1000000075	1391
9.84988	um	Spot	Distance from Origin	318	1000000076	1392
13.0423	um	Spot	Distance from Origin	318	1000000075	1393
9.88339	um	Spot	Distance from Origin	319	1000000076	1394
13.0767	um	Spot	Distance from Origin	319	1000000075	1395
5.13516	um	Spot	Distance from Origin	320	1000000077	1396
9.08483	um	Spot	Distance from Origin	320	1000000078	1397
10.0292	um	Spot	Distance from Origin	320	1000000076	1398
13.0931	um	Spot	Distance from Origin	320	1000000075	1399
5.13956	um	Spot	Distance from Origin	321	1000000077	1400
9.09576	um	Spot	Distance from Origin	321	1000000078	1401
10.1561	um	Spot	Distance from Origin	321	1000000076	1402
13.094	um	Spot	Distance from Origin	321	1000000075	1403
5.12882	um	Spot	Distance from Origin	322	1000000077	1404
9.10793	um	Spot	Distance from Origin	322	1000000078	1405
10.23	um	Spot	Distance from Origin	322	1000000076	1406
13.0783	um	Spot	Distance from Origin	322	1000000075	1407
5.1303	um	Spot	Distance from Origin	323	1000000077	1408
9.10213	um	Spot	Distance from Origin	323	1000000078	1409
10.3333	um	Spot	Distance from Origin	323	1000000076	1410
13.0584	um	Spot	Distance from Origin	323	1000000075	1411
5.15619	um	Spot	Distance from Origin	324	1000000077	1412
9.09526	um	Spot	Distance from Origin	324	1000000078	1413
10.1921	um	Spot	Distance from Origin	324	1000000076	1414
13.0876	um	Spot	Distance from Origin	324	1000000075	1415
5.18081	um	Spot	Distance from Origin	325	1000000077	1416
9.10226	um	Spot	Distance from Origin	325	1000000078	1417
10.2877	um	Spot	Distance from Origin	325	1000000076	1418
13.0686	um	Spot	Distance from Origin	325	1000000075	1419
5.18476	um	Spot	Distance from Origin	326	1000000077	1420
9.1174	um	Spot	Distance from Origin	326	1000000078	1421
10.3027	um	Spot	Distance from Origin	326	1000000076	1422
13.067	um	Spot	Distance from Origin	326	1000000075	1423
5.18038	um	Spot	Distance from Origin	327	1000000077	1424
9.12473	um	Spot	Distance from Origin	327	1000000078	1425
13.0326	um	Spot	Distance from Origin	327	1000000075	1426
5.17225	um	Spot	Distance from Origin	328	1000000077	1427
9.10919	um	Spot	Distance from Origin	328	1000000078	1428
13.068	um	Spot	Distance from Origin	328	1000000075	1429
5.14439	um	Spot	Distance from Origin	329	1000000077	1430
9.10371	um	Spot	Distance from Origin	329	1000000078	1431
13.0438	um	Spot	Distance from Origin	329	1000000075	1432
5.04685	um	Spot	Distance from Origin	330	1000000077	1433
9.10879	um	Spot	Distance from Origin	330	1000000078	1434
13.0613	um	Spot	Distance from Origin	330	1000000075	1435
5.0566	um	Spot	Distance from Origin	331	1000000077	1436
9.09961	um	Spot	Distance from Origin	331	1000000078	1437
13.0472	um	Spot	Distance from Origin	331	1000000075	1438
13.033	um	Spot	Distance from Origin	332	1000000075	1439
13.0497	um	Spot	Distance from Origin	333	1000000075	1440
5.04878	um	Spot	Distance from Origin	334	1000000079	1441
10.2342	um	Spot	Distance from Origin	334	1000000080	1442
13.0578	um	Spot	Distance from Origin	334	1000000075	1443
5.03985	um	Spot	Distance from Origin	335	1000000079	1444
2.73299	um	Spot	Distance from Origin	335	1000000081	1445
10.4378	um	Spot	Distance from Origin	335	1000000080	1446
13.0826	um	Spot	Distance from Origin	335	1000000075	1447
5.06435	um	Spot	Distance from Origin	336	1000000079	1448
2.73447	um	Spot	Distance from Origin	336	1000000081	1449
10.4648	um	Spot	Distance from Origin	336	1000000080	1450
13.0425	um	Spot	Distance from Origin	336	1000000075	1451
5.07319	um	Spot	Distance from Origin	337	1000000079	1452
2.74203	um	Spot	Distance from Origin	337	1000000081	1453
10.5124	um	Spot	Distance from Origin	337	1000000080	1454
13.0494	um	Spot	Distance from Origin	337	1000000075	1455
5.0587	um	Spot	Distance from Origin	338	1000000079	1456
7.45105	um	Spot	Distance from Origin	338	1000000082	1457
2.72062	um	Spot	Distance from Origin	338	1000000081	1458
10.5088	um	Spot	Distance from Origin	338	1000000080	1459
9.74527	um	Spot	Distance from Origin	338	1000000083	1460
13.0671	um	Spot	Distance from Origin	338	1000000075	1461
5.07218	um	Spot	Distance from Origin	339	1000000079	1462
7.48066	um	Spot	Distance from Origin	339	1000000082	1463
2.74208	um	Spot	Distance from Origin	339	1000000081	1464
10.4693	um	Spot	Distance from Origin	339	1000000080	1465
13.047	um	Spot	Distance from Origin	339	1000000075	1466
9.76966	um	Spot	Distance from Origin	339	1000000083	1467
5.06236	um	Spot	Distance from Origin	340	1000000079	1468
7.44234	um	Spot	Distance from Origin	340	1000000082	1469
2.72303	um	Spot	Distance from Origin	340	1000000081	1470
10.4718	um	Spot	Distance from Origin	340	1000000080	1471
13.0654	um	Spot	Distance from Origin	340	1000000075	1472
9.75648	um	Spot	Distance from Origin	340	1000000083	1473
5.06511	um	Spot	Distance from Origin	341	1000000079	1474
7.50055	um	Spot	Distance from Origin	341	1000000082	1475
2.73751	um	Spot	Distance from Origin	341	1000000081	1476
10.477	um	Spot	Distance from Origin	341	1000000080	1477
13.0603	um	Spot	Distance from Origin	341	1000000075	1478
9.74922	um	Spot	Distance from Origin	341	1000000083	1479
5.05972	um	Spot	Distance from Origin	342	1000000079	1480
7.5071	um	Spot	Distance from Origin	342	1000000082	1481
2.75547	um	Spot	Distance from Origin	342	1000000081	1482
10.4714	um	Spot	Distance from Origin	342	1000000080	1483
13.0432	um	Spot	Distance from Origin	342	1000000075	1484
9.71476	um	Spot	Distance from Origin	342	1000000083	1485
5.06563	um	Spot	Distance from Origin	343	1000000079	1486
7.48982	um	Spot	Distance from Origin	343	1000000082	1487
2.75598	um	Spot	Distance from Origin	343	1000000081	1488
10.4787	um	Spot	Distance from Origin	343	1000000080	1489
13.0611	um	Spot	Distance from Origin	343	1000000075	1490
9.73025	um	Spot	Distance from Origin	343	1000000083	1491
5.08677	um	Spot	Distance from Origin	344	1000000079	1492
7.48255	um	Spot	Distance from Origin	344	1000000082	1493
2.73413	um	Spot	Distance from Origin	344	1000000081	1494
10.4652	um	Spot	Distance from Origin	344	1000000080	1495
13.0638	um	Spot	Distance from Origin	344	1000000075	1496
9.7144	um	Spot	Distance from Origin	344	1000000083	1497
7.50084	um	Spot	Distance from Origin	345	1000000082	1498
2.73725	um	Spot	Distance from Origin	345	1000000081	1499
10.2843	um	Spot	Distance from Origin	345	1000000080	1500
9.76314	um	Spot	Distance from Origin	345	1000000083	1501
7.49197	um	Spot	Distance from Origin	346	1000000082	1502
10.1803	um	Spot	Distance from Origin	346	1000000080	1503
13.0691	um	Spot	Distance from Origin	346	1000000084	1504
9.75421	um	Spot	Distance from Origin	346	1000000083	1505
7.46088	um	Spot	Distance from Origin	347	1000000082	1506
10.1967	um	Spot	Distance from Origin	347	1000000080	1507
13.0625	um	Spot	Distance from Origin	347	1000000084	1508
9.76218	um	Spot	Distance from Origin	347	1000000083	1509
7.44665	um	Spot	Distance from Origin	348	1000000082	1510
13.0407	um	Spot	Distance from Origin	348	1000000084	1511
9.76547	um	Spot	Distance from Origin	348	1000000083	1512
7.45415	um	Spot	Distance from Origin	349	1000000082	1513
13.0531	um	Spot	Distance from Origin	349	1000000084	1514
9.75781	um	Spot	Distance from Origin	349	1000000083	1515
7.43574	um	Spot	Distance from Origin	350	1000000082	1516
13.0955	um	Spot	Distance from Origin	350	1000000084	1517
9.74138	um	Spot	Distance from Origin	350	1000000083	1518
7.45204	um	Spot	Distance from Origin	351	1000000082	1519
13.0499	um	Spot	Distance from Origin	351	1000000084	1520
9.74453	um	Spot	Distance from Origin	351	1000000083	1521
7.42692	um	Spot	Distance from Origin	352	1000000082	1522
5.68728	um	Spot	Distance from Origin	352	1000000085	1523
13.0682	um	Spot	Distance from Origin	352	1000000084	1524
9.73256	um	Spot	Distance from Origin	352	1000000083	1525
7.43152	um	Spot	Distance from Origin	353	1000000082	1526
5.66046	um	Spot	Distance from Origin	353	1000000085	1527
13.1005	um	Spot	Distance from Origin	353	1000000084	1528
9.57301	um	Spot	Distance from Origin	353	1000000083	1529
7.44756	um	Spot	Distance from Origin	354	1000000082	1530
2.73407	um	Spot	Distance from Origin	354	1000000086	1531
5.65398	um	Spot	Distance from Origin	354	1000000085	1532
9.54453	um	Spot	Distance from Origin	354	1000000083	1533
13.0997	um	Spot	Distance from Origin	354	1000000084	1534
7.45966	um	Spot	Distance from Origin	355	1000000082	1535
2.70782	um	Spot	Distance from Origin	355	1000000086	1536
5.6239	um	Spot	Distance from Origin	355	1000000085	1537
9.60408	um	Spot	Distance from Origin	355	1000000083	1538
13.0906	um	Spot	Distance from Origin	355	1000000084	1539
7.45261	um	Spot	Distance from Origin	356	1000000082	1540
2.7324	um	Spot	Distance from Origin	356	1000000086	1541
5.67823	um	Spot	Distance from Origin	356	1000000085	1542
13.0893	um	Spot	Distance from Origin	356	1000000084	1543
9.60146	um	Spot	Distance from Origin	356	1000000083	1544
5.97928	um	Spot	Distance from Origin	357	1000000087	1545
7.43979	um	Spot	Distance from Origin	357	1000000082	1546
2.72969	um	Spot	Distance from Origin	357	1000000086	1547
5.66238	um	Spot	Distance from Origin	357	1000000085	1548
5.96831	um	Spot	Distance from Origin	358	1000000087	1549
2.7699	um	Spot	Distance from Origin	358	1000000086	1550
5.66018	um	Spot	Distance from Origin	358	1000000085	1551
5.98106	um	Spot	Distance from Origin	359	1000000087	1552
7.46363	um	Spot	Distance from Origin	359	1000000088	1553
2.75474	um	Spot	Distance from Origin	359	1000000086	1554
5.65293	um	Spot	Distance from Origin	359	1000000085	1555
5.96337	um	Spot	Distance from Origin	360	1000000087	1556
7.46605	um	Spot	Distance from Origin	360	1000000088	1557
2.82204	um	Spot	Distance from Origin	360	1000000086	1558
5.63661	um	Spot	Distance from Origin	360	1000000085	1559
6.01192	um	Spot	Distance from Origin	361	1000000087	1560
7.46173	um	Spot	Distance from Origin	361	1000000088	1561
2.7423	um	Spot	Distance from Origin	361	1000000086	1562
5.64742	um	Spot	Distance from Origin	361	1000000085	1563
5.97907	um	Spot	Distance from Origin	362	1000000087	1564
7.46167	um	Spot	Distance from Origin	362	1000000088	1565
2.7171	um	Spot	Distance from Origin	362	1000000086	1566
5.64806	um	Spot	Distance from Origin	362	1000000085	1567
6.00454	um	Spot	Distance from Origin	363	1000000087	1568
7.45132	um	Spot	Distance from Origin	363	1000000088	1569
2.66868	um	Spot	Distance from Origin	363	1000000086	1570
5.64773	um	Spot	Distance from Origin	363	1000000085	1571
6.00095	um	Spot	Distance from Origin	364	1000000087	1572
7.4526	um	Spot	Distance from Origin	364	1000000088	1573
2.69836	um	Spot	Distance from Origin	364	1000000086	1574
5.63881	um	Spot	Distance from Origin	364	1000000085	1575
5.99395	um	Spot	Distance from Origin	365	1000000087	1576
7.55305	um	Spot	Distance from Origin	365	1000000088	1577
2.76908	um	Spot	Distance from Origin	365	1000000086	1578
5.65301	um	Spot	Distance from Origin	365	1000000085	1579
6.00682	um	Spot	Distance from Origin	366	1000000087	1580
7.64686	um	Spot	Distance from Origin	366	1000000088	1581
2.80998	um	Spot	Distance from Origin	366	1000000086	1582
5.61638	um	Spot	Distance from Origin	366	1000000085	1583
6.00457	um	Spot	Distance from Origin	367	1000000087	1584
7.78559	um	Spot	Distance from Origin	367	1000000088	1585
2.74416	um	Spot	Distance from Origin	367	1000000086	1586
5.56273	um	Spot	Distance from Origin	367	1000000085	1587
6.01253	um	Spot	Distance from Origin	368	1000000087	1588
7.76468	um	Spot	Distance from Origin	368	1000000088	1589
5.6234	um	Spot	Distance from Origin	368	1000000085	1590
6.01056	um	Spot	Distance from Origin	369	1000000087	1591
7.74995	um	Spot	Distance from Origin	369	1000000088	1592
5.5807	um	Spot	Distance from Origin	369	1000000085	1593
6.01005	um	Spot	Distance from Origin	370	1000000087	1594
5.64405	um	Spot	Distance from Origin	370	1000000085	1595
5.98012	um	Spot	Distance from Origin	371	1000000087	1596
5.62594	um	Spot	Distance from Origin	371	1000000085	1597
11.5219	um	Spot	Distance from Origin	371	1000000089	1598
5.97858	um	Spot	Distance from Origin	372	1000000087	1599
11.5686	um	Spot	Distance from Origin	372	1000000089	1600
5.999	um	Spot	Distance from Origin	373	1000000087	1601
11.5668	um	Spot	Distance from Origin	373	1000000089	1602
11.5586	um	Spot	Distance from Origin	374	1000000089	1603
6.02328	um	Spot	Distance from Origin	375	1000000090	1604
11.5943	um	Spot	Distance from Origin	375	1000000089	1605
6.04009	um	Spot	Distance from Origin	376	1000000090	1606
11.5947	um	Spot	Distance from Origin	376	1000000089	1607
6.03746	um	Spot	Distance from Origin	377	1000000090	1608
11.5759	um	Spot	Distance from Origin	377	1000000089	1609
6.0427	um	Spot	Distance from Origin	378	1000000090	1610
11.5678	um	Spot	Distance from Origin	378	1000000089	1611
6.01048	um	Spot	Distance from Origin	379	1000000090	1612
11.5684	um	Spot	Distance from Origin	379	1000000089	1613
5.99802	um	Spot	Distance from Origin	380	1000000090	1614
11.5824	um	Spot	Distance from Origin	380	1000000089	1615
6.04305	um	Spot	Distance from Origin	381	1000000090	1616
2.74297	um	Spot	Distance from Origin	381	1000000091	1617
11.585	um	Spot	Distance from Origin	381	1000000089	1618
6.00472	um	Spot	Distance from Origin	382	1000000090	1619
2.803	um	Spot	Distance from Origin	382	1000000091	1620
11.5683	um	Spot	Distance from Origin	382	1000000089	1621
6.01616	um	Spot	Distance from Origin	383	1000000090	1622
2.79215	um	Spot	Distance from Origin	383	1000000091	1623
11.5401	um	Spot	Distance from Origin	383	1000000089	1624
6.04575	um	Spot	Distance from Origin	384	1000000090	1625
2.73494	um	Spot	Distance from Origin	384	1000000091	1626
11.5777	um	Spot	Distance from Origin	384	1000000089	1627
6.04972	um	Spot	Distance from Origin	385	1000000090	1628
2.74485	um	Spot	Distance from Origin	385	1000000091	1629
11.597	um	Spot	Distance from Origin	385	1000000089	1630
6.01177	um	Spot	Distance from Origin	386	1000000090	1631
2.78687	um	Spot	Distance from Origin	386	1000000091	1632
11.5778	um	Spot	Distance from Origin	386	1000000089	1633
6.03787	um	Spot	Distance from Origin	387	1000000090	1634
2.78019	um	Spot	Distance from Origin	387	1000000091	1635
6.03295	um	Spot	Distance from Origin	388	1000000090	1636
2.78353	um	Spot	Distance from Origin	388	1000000091	1637
5.99474	um	Spot	Distance from Origin	389	1000000090	1638
2.7624	um	Spot	Distance from Origin	389	1000000091	1639
6.02192	um	Spot	Distance from Origin	390	1000000090	1640
2.74834	um	Spot	Distance from Origin	390	1000000091	1641
6.03671	um	Spot	Distance from Origin	391	1000000090	1642
2.77149	um	Spot	Distance from Origin	391	1000000091	1643
6.00616	um	Spot	Distance from Origin	392	1000000090	1644
2.74375	um	Spot	Distance from Origin	392	1000000091	1645
6.01579	um	Spot	Distance from Origin	393	1000000090	1646
2.77563	um	Spot	Distance from Origin	393	1000000091	1647
6.01974	um	Spot	Distance from Origin	394	1000000090	1648
6.00016	um	Spot	Distance from Origin	395	1000000090	1649
6.02411	um	Spot	Distance from Origin	396	1000000090	1650
6.00452	um	Spot	Distance from Origin	397	1000000090	1651
11.3124	um	Spot	Distance from Origin	397	1000000092	1652
6.00108	um	Spot	Distance from Origin	398	1000000090	1653
11.2769	um	Spot	Distance from Origin	398	1000000092	1654
11.5089	um	Spot	Distance from Origin	399	1000000092	1655
11.5909	um	Spot	Distance from Origin	400	1000000092	1656
11.6165	um	Spot	Distance from Origin	401	1000000092	1657
11.6111	um	Spot	Distance from Origin	402	1000000092	1658
11.5753	um	Spot	Distance from Origin	403	1000000092	1659
11.6722	um	Spot	Distance from Origin	404	1000000092	1660
11.7042	um	Spot	Distance from Origin	405	1000000092	1661
11.6898	um	Spot	Distance from Origin	406	1000000092	1662
11.7297	um	Spot	Distance from Origin	407	1000000092	1663
11.6392	um	Spot	Distance from Origin	408	1000000092	1664
7.74964	um	Spot	Distance from Origin	410	1000000093	1665
7.77012	um	Spot	Distance from Origin	411	1000000093	1666
9.17732	um	Spot	Distance from Origin	411	1000000094	1667
6.13355	um	Spot	Distance from Origin	412	1000000095	1668
7.75853	um	Spot	Distance from Origin	412	1000000093	1669
9.23116	um	Spot	Distance from Origin	412	1000000094	1670
6.21917	um	Spot	Distance from Origin	413	1000000095	1671
7.76038	um	Spot	Distance from Origin	413	1000000093	1672
9.26389	um	Spot	Distance from Origin	413	1000000094	1673
6.23494	um	Spot	Distance from Origin	414	1000000095	1674
7.75179	um	Spot	Distance from Origin	414	1000000093	1675
9.25213	um	Spot	Distance from Origin	414	1000000094	1676
6.22319	um	Spot	Distance from Origin	415	1000000095	1677
7.71984	um	Spot	Distance from Origin	415	1000000093	1678
9.26524	um	Spot	Distance from Origin	415	1000000094	1679
6.23226	um	Spot	Distance from Origin	416	1000000095	1680
7.77661	um	Spot	Distance from Origin	416	1000000093	1681
9.21699	um	Spot	Distance from Origin	416	1000000094	1682
6.20333	um	Spot	Distance from Origin	417	1000000095	1683
7.75689	um	Spot	Distance from Origin	417	1000000093	1684
9.197	um	Spot	Distance from Origin	417	1000000094	1685
6.20233	um	Spot	Distance from Origin	418	1000000095	1686
7.79829	um	Spot	Distance from Origin	418	1000000093	1687
9.21472	um	Spot	Distance from Origin	418	1000000094	1688
6.23274	um	Spot	Distance from Origin	419	1000000095	1689
7.73624	um	Spot	Distance from Origin	419	1000000093	1690
9.19275	um	Spot	Distance from Origin	419	1000000094	1691
6.23448	um	Spot	Distance from Origin	420	1000000095	1692
7.72945	um	Spot	Distance from Origin	420	1000000093	1693
9.23002	um	Spot	Distance from Origin	420	1000000094	1694
6.23199	um	Spot	Distance from Origin	421	1000000095	1695
7.71313	um	Spot	Distance from Origin	421	1000000093	1696
9.07443	um	Spot	Distance from Origin	421	1000000094	1697
6.23097	um	Spot	Distance from Origin	422	1000000095	1698
7.72559	um	Spot	Distance from Origin	422	1000000093	1699
9.0643	um	Spot	Distance from Origin	422	1000000094	1700
6.23283	um	Spot	Distance from Origin	423	1000000095	1701
7.70166	um	Spot	Distance from Origin	423	1000000093	1702
9.12885	um	Spot	Distance from Origin	423	1000000094	1703
6.1882	um	Spot	Distance from Origin	424	1000000095	1704
7.68886	um	Spot	Distance from Origin	424	1000000093	1705
9.12797	um	Spot	Distance from Origin	424	1000000094	1706
6.23852	um	Spot	Distance from Origin	425	1000000095	1707
7.70038	um	Spot	Distance from Origin	425	1000000093	1708
9.12956	um	Spot	Distance from Origin	425	1000000094	1709
6.22697	um	Spot	Distance from Origin	426	1000000095	1710
7.66665	um	Spot	Distance from Origin	426	1000000093	1711
9.13054	um	Spot	Distance from Origin	426	1000000094	1712
6.2	um	Spot	Distance from Origin	427	1000000095	1713
7.69215	um	Spot	Distance from Origin	427	1000000093	1714
9.12113	um	Spot	Distance from Origin	427	1000000094	1715
6.19277	um	Spot	Distance from Origin	428	1000000095	1716
7.67624	um	Spot	Distance from Origin	428	1000000093	1717
9.13175	um	Spot	Distance from Origin	428	1000000094	1718
6.20101	um	Spot	Distance from Origin	429	1000000095	1719
7.67183	um	Spot	Distance from Origin	429	1000000093	1720
9.14789	um	Spot	Distance from Origin	429	1000000094	1721
6.20235	um	Spot	Distance from Origin	430	1000000095	1722
9.15749	um	Spot	Distance from Origin	430	1000000094	1723
6.22447	um	Spot	Distance from Origin	431	1000000095	1724
9.12129	um	Spot	Distance from Origin	431	1000000094	1725
6.18624	um	Spot	Distance from Origin	432	1000000095	1726
9.16087	um	Spot	Distance from Origin	432	1000000094	1727
6.16771	um	Spot	Distance from Origin	433	1000000095	1728
9.14669	um	Spot	Distance from Origin	433	1000000094	1729
6.18386	um	Spot	Distance from Origin	434	1000000095	1730
9.19969	um	Spot	Distance from Origin	434	1000000094	1731
6.04327	um	Spot	Distance from Origin	435	1000000095	1732
9.20032	um	Spot	Distance from Origin	435	1000000094	1733
6.08501	um	Spot	Distance from Origin	436	1000000095	1734
7.88579	um	Spot	Distance from Origin	436	1000000096	1735
9.09809	um	Spot	Distance from Origin	436	1000000094	1736
6.08911	um	Spot	Distance from Origin	437	1000000095	1737
7.72006	um	Spot	Distance from Origin	437	1000000096	1738
9.10541	um	Spot	Distance from Origin	437	1000000094	1739
6.10926	um	Spot	Distance from Origin	438	1000000095	1740
7.6916	um	Spot	Distance from Origin	438	1000000096	1741
6.13534	um	Spot	Distance from Origin	439	1000000095	1742
7.71034	um	Spot	Distance from Origin	439	1000000096	1743
6.16273	um	Spot	Distance from Origin	440	1000000095	1744
7.70095	um	Spot	Distance from Origin	440	1000000096	1745
6.16016	um	Spot	Distance from Origin	441	1000000095	1746
7.71072	um	Spot	Distance from Origin	441	1000000096	1747
6.17005	um	Spot	Distance from Origin	442	1000000095	1748
7.69654	um	Spot	Distance from Origin	442	1000000096	1749
6.15256	um	Spot	Distance from Origin	443	1000000095	1750
7.66785	um	Spot	Distance from Origin	443	1000000096	1751
6.17777	um	Spot	Distance from Origin	444	1000000095	1752
7.65322	um	Spot	Distance from Origin	444	1000000096	1753
6.1609	um	Spot	Distance from Origin	445	1000000095	1754
7.64983	um	Spot	Distance from Origin	445	1000000096	1755
6.10249	um	Spot	Distance from Origin	446	1000000095	1756
7.65917	um	Spot	Distance from Origin	446	1000000096	1757
6.06177	um	Spot	Distance from Origin	447	1000000095	1758
6.07424	um	Spot	Distance from Origin	448	1000000095	1759
6.06447	um	Spot	Distance from Origin	449	1000000095	1760
6.07336	um	Spot	Distance from Origin	450	1000000095	1761
6.05401	um	Spot	Distance from Origin	451	1000000095	1762
6.01408	um	Spot	Distance from Origin	452	1000000095	1763
5.9898	um	Spot	Distance from Origin	453	1000000095	1764
5.99829	um	Spot	Distance from Origin	454	1000000095	1765
5.99213	um	Spot	Distance from Origin	455	1000000095	1766
6.00663	um	Spot	Distance from Origin	456	1000000095	1767
6.0575	um	Spot	Distance from Origin	457	1000000095	1768
6.07235	um	Spot	Distance from Origin	458	1000000095	1769
6.05625	um	Spot	Distance from Origin	459	1000000095	1770
6.06847	um	Spot	Distance from Origin	460	1000000095	1771
7.21943	um	Spot	Distance from Origin	460	1000000097	1772
6.07612	um	Spot	Distance from Origin	461	1000000095	1773
7.08569	um	Spot	Distance from Origin	461	1000000097	1774
6.07057	um	Spot	Distance from Origin	462	1000000095	1775
7.10406	um	Spot	Distance from Origin	462	1000000097	1776
6.05953	um	Spot	Distance from Origin	463	1000000095	1777
7.11222	um	Spot	Distance from Origin	463	1000000097	1778
7.13003	um	Spot	Distance from Origin	464	1000000097	1779
7.16689	um	Spot	Distance from Origin	465	1000000097	1780
7.16369	um	Spot	Distance from Origin	466	1000000097	1781
7.16746	um	Spot	Distance from Origin	467	1000000097	1782
7.16551	um	Spot	Distance from Origin	468	1000000097	1783
7.18884	um	Spot	Distance from Origin	469	1000000097	1784
7.17496	um	Spot	Distance from Origin	470	1000000097	1785
3.66351	um	Spot	Distance from Origin	483	1000000098	1786
3.65637	um	Spot	Distance from Origin	484	1000000098	1787
3.69358	um	Spot	Distance from Origin	485	1000000098	1788
3.69179	um	Spot	Distance from Origin	486	1000000098	1789
3.66779	um	Spot	Distance from Origin	487	1000000098	1790
3.64668	um	Spot	Distance from Origin	488	1000000098	1791
3.67268	um	Spot	Distance from Origin	489	1000000098	1792
3.6976	um	Spot	Distance from Origin	490	1000000098	1793
3.68924	um	Spot	Distance from Origin	491	1000000098	1794
3.67252	um	Spot	Distance from Origin	492	1000000098	1795
3.66724	um	Spot	Distance from Origin	493	1000000098	1796
3.63441	um	Spot	Distance from Origin	494	1000000098	1797
6.6078	um	Spot	Distance from Origin	495	1000000099	1798
6.58288	um	Spot	Distance from Origin	496	1000000099	1799
6.67828	um	Spot	Distance from Origin	497	1000000099	1800
6.6867	um	Spot	Distance from Origin	498	1000000099	1801
6.65523	um	Spot	Distance from Origin	499	1000000099	1802
6.46785	um	Spot	Distance from Origin	500	1000000099	1803
6.46188	um	Spot	Distance from Origin	501	1000000099	1804
6.45619	um	Spot	Distance from Origin	502	1000000099	1805
6.45669	um	Spot	Distance from Origin	503	1000000099	1806
6.46573	um	Spot	Distance from Origin	504	1000000099	1807
11.417	um	Spot	Distance from Origin	505	1000000100	1808
6.49248	um	Spot	Distance from Origin	505	1000000099	1809
11.3837	um	Spot	Distance from Origin	506	1000000100	1810
6.44545	um	Spot	Distance from Origin	506	1000000099	1811
11.5586	um	Spot	Distance from Origin	507	1000000100	1812
11.5835	um	Spot	Distance from Origin	508	1000000100	1813
11.5902	um	Spot	Distance from Origin	509	1000000100	1814
11.559	um	Spot	Distance from Origin	510	1000000100	1815
12.571	um	Spot	Distance from Origin	510	1000000101	1816
11.5824	um	Spot	Distance from Origin	511	1000000100	1817
12.5642	um	Spot	Distance from Origin	511	1000000101	1818
11.5811	um	Spot	Distance from Origin	512	1000000100	1819
5.68278	um	Spot	Distance from Origin	512	1000000102	1820
12.5856	um	Spot	Distance from Origin	512	1000000101	1821
11.6042	um	Spot	Distance from Origin	513	1000000100	1822
5.62277	um	Spot	Distance from Origin	513	1000000102	1823
12.6032	um	Spot	Distance from Origin	513	1000000101	1824
11.6002	um	Spot	Distance from Origin	514	1000000100	1825
5.6271	um	Spot	Distance from Origin	514	1000000102	1826
12.5823	um	Spot	Distance from Origin	514	1000000101	1827
11.5793	um	Spot	Distance from Origin	515	1000000100	1828
5.63916	um	Spot	Distance from Origin	515	1000000102	1829
12.5535	um	Spot	Distance from Origin	515	1000000101	1830
11.5636	um	Spot	Distance from Origin	516	1000000100	1831
5.65918	um	Spot	Distance from Origin	516	1000000102	1832
12.574	um	Spot	Distance from Origin	516	1000000101	1833
11.6002	um	Spot	Distance from Origin	517	1000000100	1834
5.6502	um	Spot	Distance from Origin	517	1000000102	1835
12.5596	um	Spot	Distance from Origin	517	1000000101	1836
11.5929	um	Spot	Distance from Origin	518	1000000100	1837
5.66432	um	Spot	Distance from Origin	518	1000000102	1838
12.5656	um	Spot	Distance from Origin	518	1000000101	1839
11.6058	um	Spot	Distance from Origin	519	1000000100	1840
5.64719	um	Spot	Distance from Origin	519	1000000102	1841
12.5796	um	Spot	Distance from Origin	519	1000000101	1842
11.6098	um	Spot	Distance from Origin	520	1000000100	1843
5.63143	um	Spot	Distance from Origin	520	1000000102	1844
12.5576	um	Spot	Distance from Origin	520	1000000101	1845
11.6095	um	Spot	Distance from Origin	521	1000000100	1846
5.64028	um	Spot	Distance from Origin	521	1000000102	1847
12.661	um	Spot	Distance from Origin	521	1000000101	1848
11.5957	um	Spot	Distance from Origin	522	1000000100	1849
5.66469	um	Spot	Distance from Origin	522	1000000102	1850
11.5982	um	Spot	Distance from Origin	523	1000000100	1851
11.5349	um	Spot	Distance from Origin	524	1000000100	1852
11.547	um	Spot	Distance from Origin	525	1000000100	1853
11.5461	um	Spot	Distance from Origin	526	1000000100	1854
11.5566	um	Spot	Distance from Origin	527	1000000100	1855
7.03189	um	Spot	Distance from Origin	536	1000000103	1856
6.99741	um	Spot	Distance from Origin	537	1000000103	1857
7.04638	um	Spot	Distance from Origin	538	1000000103	1858
7.04915	um	Spot	Distance from Origin	539	1000000103	1859
7.02842	um	Spot	Distance from Origin	540	1000000103	1860
7.0383	um	Spot	Distance from Origin	541	1000000103	1861
7.03358	um	Spot	Distance from Origin	542	1000000103	1862
7.05726	um	Spot	Distance from Origin	543	1000000103	1863
7.05149	um	Spot	Distance from Origin	544	1000000103	1864
7.03934	um	Spot	Distance from Origin	545	1000000103	1865
7.03458	um	Spot	Distance from Origin	546	1000000103	1866
7.0535	um	Spot	Distance from Origin	547	1000000103	1867
10.5608	um	Spot	Distance from Origin	547	1000000104	1868
7.05026	um	Spot	Distance from Origin	548	1000000103	1869
10.5805	um	Spot	Distance from Origin	548	1000000104	1870
7.05385	um	Spot	Distance from Origin	549	1000000103	1871
10.5554	um	Spot	Distance from Origin	549	1000000104	1872
7.04095	um	Spot	Distance from Origin	550	1000000103	1873
10.5556	um	Spot	Distance from Origin	550	1000000104	1874
7.09114	um	Spot	Distance from Origin	551	1000000103	1875
10.5463	um	Spot	Distance from Origin	551	1000000104	1876
10.5501	um	Spot	Distance from Origin	552	1000000104	1877
10.5328	um	Spot	Distance from Origin	553	1000000104	1878
10.5298	um	Spot	Distance from Origin	554	1000000104	1879
10.5034	um	Spot	Distance from Origin	555	1000000104	1880
10.5375	um	Spot	Distance from Origin	556	1000000104	1881
10.5582	um	Spot	Distance from Origin	557	1000000104	1882
10.533	um	Spot	Distance from Origin	558	1000000104	1883
7.6503	um	Spot	Distance from Origin	564	1000000105	1884
7.65985	um	Spot	Distance from Origin	565	1000000105	1885
7.63717	um	Spot	Distance from Origin	566	1000000105	1886
7.63324	um	Spot	Distance from Origin	567	1000000105	1887
7.64677	um	Spot	Distance from Origin	568	1000000105	1888
7.64772	um	Spot	Distance from Origin	569	1000000105	1889
7.63871	um	Spot	Distance from Origin	570	1000000105	1890
7.67296	um	Spot	Distance from Origin	571	1000000105	1891
7.67843	um	Spot	Distance from Origin	572	1000000105	1892
7.67051	um	Spot	Distance from Origin	573	1000000105	1893
7.62449	um	Spot	Distance from Origin	574	1000000105	1894
7.628	um	Spot	Distance from Origin	575	1000000105	1895
7.65846	um	Spot	Distance from Origin	576	1000000105	1896
7.62178	um	Spot	Distance from Origin	577	1000000105	1897
4.42166	um	Spot	Distance from Origin	607	1000000106	1898
4.41943	um	Spot	Distance from Origin	608	1000000106	1899
4.40771	um	Spot	Distance from Origin	609	1000000106	1900
4.42952	um	Spot	Distance from Origin	610	1000000106	1901
4.39513	um	Spot	Distance from Origin	611	1000000106	1902
4.38272	um	Spot	Distance from Origin	612	1000000106	1903
4.42214	um	Spot	Distance from Origin	613	1000000106	1904
4.40896	um	Spot	Distance from Origin	614	1000000106	1905
4.40969	um	Spot	Distance from Origin	615	1000000106	1906
4.38105	um	Spot	Distance from Origin	616	1000000106	1907
4.38646	um	Spot	Distance from Origin	617	1000000106	1908
12.0583	um	Spot	Distance from Origin	623	1000000107	1909
11.9919	um	Spot	Distance from Origin	624	1000000107	1910
11.9815	um	Spot	Distance from Origin	625	1000000107	1911
12.0058	um	Spot	Distance from Origin	626	1000000107	1912
11.9774	um	Spot	Distance from Origin	627	1000000107	1913
12.0207	um	Spot	Distance from Origin	628	1000000107	1914
11.9976	um	Spot	Distance from Origin	629	1000000107	1915
11.9963	um	Spot	Distance from Origin	630	1000000107	1916
11.9937	um	Spot	Distance from Origin	631	1000000107	1917
12.0355	um	Spot	Distance from Origin	632	1000000107	1918
12.0287	um	Spot	Distance from Origin	633	1000000107	1919
11.9841	um	Spot	Distance from Origin	634	1000000107	1920
11.9941	um	Spot	Distance from Origin	635	1000000107	1921
12.0042	um	Spot	Distance from Origin	636	1000000107	1922
11.9856	um	Spot	Distance from Origin	637	1000000107	1923
11.9786	um	Spot	Distance from Origin	638	1000000107	1924
12.0011	um	Spot	Distance from Origin	639	1000000107	1925
12.0169	um	Spot	Distance from Origin	640	1000000107	1926
12.0219	um	Spot	Distance from Origin	641	1000000107	1927
11.9961	um	Spot	Distance from Origin	642	1000000107	1928
11.9906	um	Spot	Distance from Origin	643	1000000107	1929
12.0008	um	Spot	Distance from Origin	644	1000000107	1930
11.953	um	Spot	Distance from Origin	645	1000000107	1931
11.8757	um	Spot	Distance from Origin	646	1000000107	1932
12.018	um	Spot	Distance from Origin	647	1000000107	1933
12.1065	um	Spot	Distance from Origin	680	1000000108	1934
12.0794	um	Spot	Distance from Origin	681	1000000108	1935
12.106	um	Spot	Distance from Origin	682	1000000108	1936
12.0654	um	Spot	Distance from Origin	683	1000000108	1937
12.1122	um	Spot	Distance from Origin	684	1000000108	1938
12.1345	um	Spot	Distance from Origin	685	1000000108	1939
12.0487	um	Spot	Distance from Origin	686	1000000108	1940
12.0623	um	Spot	Distance from Origin	687	1000000108	1941
12.1046	um	Spot	Distance from Origin	688	1000000108	1942
12.1082	um	Spot	Distance from Origin	689	1000000108	1943
12.0229	um	Spot	Distance from Origin	690	1000000108	1944
12.0612	um	Spot	Distance from Origin	691	1000000108	1945
12.053	um	Spot	Distance from Origin	692	1000000108	1946
12.0658	um	Spot	Distance from Origin	693	1000000108	1947
12.0605	um	Spot	Distance from Origin	694	1000000108	1948
12.1433	um	Spot	Distance from Origin	695	1000000108	1949
12.0956	um	Spot	Distance from Origin	696	1000000108	1950
12.0937	um	Spot	Distance from Origin	697	1000000108	1951
12.1959	um	Spot	Distance from Origin	698	1000000108	1952
5.5587	um	Spot	Distance from Origin	703	1000000109	1953
5.53704	um	Spot	Distance from Origin	704	1000000109	1954
5.56292	um	Spot	Distance from Origin	705	1000000109	1955
5.57011	um	Spot	Distance from Origin	706	1000000109	1956
5.57183	um	Spot	Distance from Origin	707	1000000109	1957
5.55727	um	Spot	Distance from Origin	708	1000000109	1958
12.5383	um	Spot	Distance from Origin	708	1000000110	1959
5.56227	um	Spot	Distance from Origin	709	1000000109	1960
12.5889	um	Spot	Distance from Origin	709	1000000110	1961
5.5543	um	Spot	Distance from Origin	710	1000000109	1962
12.6113	um	Spot	Distance from Origin	710	1000000110	1963
5.55817	um	Spot	Distance from Origin	711	1000000109	1964
12.577	um	Spot	Distance from Origin	711	1000000110	1965
5.5669	um	Spot	Distance from Origin	712	1000000109	1966
12.5734	um	Spot	Distance from Origin	712	1000000110	1967
5.54772	um	Spot	Distance from Origin	713	1000000109	1968
12.5847	um	Spot	Distance from Origin	713	1000000110	1969
5.56805	um	Spot	Distance from Origin	714	1000000109	1970
12.5675	um	Spot	Distance from Origin	714	1000000110	1971
12.5647	um	Spot	Distance from Origin	715	1000000110	1972
12.5891	um	Spot	Distance from Origin	716	1000000110	1973
12.5785	um	Spot	Distance from Origin	717	1000000110	1974
12.5489	um	Spot	Distance from Origin	718	1000000110	1975
12.5524	um	Spot	Distance from Origin	719	1000000110	1976
