# Supplementary material for: Satb1 integrates DNA binding site geometry and torsional stress to differentially target nucleosome-dense regions
Source: Nat Commun. 2019 Jul 19;10:3221. doi: 10.1038/s41467-019-11118-8 (PMC6642133; doi:10.1038/s41467-019-11118-8)
Supplement: Supplementary file 10 — Source Data [file 41467_2019_11118_MOESM10_ESM.zip › Source data/Single Molecule Tracking/single molecule tracks/del HD analysis/PDZ-CUT1-CUT2-STABLE-AA_281c7_TRIAL 2_Statistics/PDZ-CUT1-CUT2-STABLE-AA_281c7_TRIAL 2_Distance_to_Image_Border_XY_Img=1.csv]

Distance to Image Border XY Img=1
====================
Distance to Image Border XY	Unit	Category	Image	Time	TrackID	ID
3.83105	um	Spot	Image 1	1	1000000000	0
3.93516	um	Spot	Image 1	1	1000000001	1
1.90525	um	Spot	Image 1	1	1000000002	2
1.66561	um	Spot	Image 1	2	1000000003	3
3.85983	um	Spot	Image 1	2	1000000000	4
3.85559	um	Spot	Image 1	2	1000000001	5
1.92693	um	Spot	Image 1	2	1000000002	6
1.70015	um	Spot	Image 1	3	1000000003	7
3.45134	um	Spot	Image 1	3	1000000004	8
2.02186	um	Spot	Image 1	3	1000000005	9
3.85033	um	Spot	Image 1	3	1000000000	10
3.88696	um	Spot	Image 1	3	1000000001	11
1.9041	um	Spot	Image 1	3	1000000002	12
1.69077	um	Spot	Image 1	4	1000000003	13
3.51423	um	Spot	Image 1	4	1000000004	14
3.84894	um	Spot	Image 1	4	1000000000	15
1.90538	um	Spot	Image 1	4	1000000005	16
3.84617	um	Spot	Image 1	4	1000000001	17
1.92159	um	Spot	Image 1	4	1000000002	18
1.684	um	Spot	Image 1	5	1000000003	19
3.53582	um	Spot	Image 1	5	1000000004	20
3.84394	um	Spot	Image 1	5	1000000000	21
1.74533	um	Spot	Image 1	5	1000000005	22
3.88195	um	Spot	Image 1	5	1000000001	23
1.94567	um	Spot	Image 1	5	1000000002	24
1.6721	um	Spot	Image 1	6	1000000003	25
3.5202	um	Spot	Image 1	6	1000000004	26
3.84842	um	Spot	Image 1	6	1000000000	27
1.62085	um	Spot	Image 1	6	1000000005	28
2.5999	um	Spot	Image 1	6	1000000006	29
3.87573	um	Spot	Image 1	6	1000000001	30
1.94267	um	Spot	Image 1	6	1000000002	31
1.64791	um	Spot	Image 1	7	1000000003	32
3.56519	um	Spot	Image 1	7	1000000004	33
3.83273	um	Spot	Image 1	7	1000000000	34
1.58731	um	Spot	Image 1	7	1000000005	35
3.88191	um	Spot	Image 1	7	1000000001	36
2.7604	um	Spot	Image 1	7	1000000006	37
1.91466	um	Spot	Image 1	7	1000000002	38
1.64648	um	Spot	Image 1	8	1000000003	39
3.53534	um	Spot	Image 1	8	1000000004	40
3.80541	um	Spot	Image 1	8	1000000000	41
1.57213	um	Spot	Image 1	8	1000000005	42
3.88314	um	Spot	Image 1	8	1000000001	43
2.84499	um	Spot	Image 1	8	1000000006	44
1.90142	um	Spot	Image 1	8	1000000002	45
1.61663	um	Spot	Image 1	9	1000000003	46
3.49648	um	Spot	Image 1	9	1000000004	47
3.82149	um	Spot	Image 1	9	1000000000	48
1.53546	um	Spot	Image 1	9	1000000005	49
3.90486	um	Spot	Image 1	9	1000000001	50
3.02043	um	Spot	Image 1	9	1000000006	51
1.92873	um	Spot	Image 1	9	1000000002	52
1.65713	um	Spot	Image 1	10	1000000003	53
3.62847	um	Spot	Image 1	10	1000000004	54
3.83006	um	Spot	Image 1	10	1000000000	55
3.66861	um	Spot	Image 1	10	1000000007	56
1.57996	um	Spot	Image 1	10	1000000005	57
3.87157	um	Spot	Image 1	10	1000000001	58
3.01543	um	Spot	Image 1	10	1000000006	59
1.89877	um	Spot	Image 1	10	1000000002	60
1.64316	um	Spot	Image 1	11	1000000003	61
3.51287	um	Spot	Image 1	11	1000000004	62
3.8046	um	Spot	Image 1	11	1000000000	63
1.56516	um	Spot	Image 1	11	1000000005	64
3.66876	um	Spot	Image 1	11	1000000007	65
3.86162	um	Spot	Image 1	11	1000000001	66
3.01543	um	Spot	Image 1	11	1000000006	67
1.90912	um	Spot	Image 1	11	1000000002	68
1.66987	um	Spot	Image 1	12	1000000003	69
3.51861	um	Spot	Image 1	12	1000000004	70
3.8442	um	Spot	Image 1	12	1000000000	71
1.60184	um	Spot	Image 1	12	1000000005	72
3.60262	um	Spot	Image 1	12	1000000007	73
3.879	um	Spot	Image 1	12	1000000001	74
2.96771	um	Spot	Image 1	12	1000000006	75
1.90277	um	Spot	Image 1	12	1000000002	76
1.44411	um	Spot	Image 1	13	1000000003	77
3.47759	um	Spot	Image 1	13	1000000004	78
3.84245	um	Spot	Image 1	13	1000000000	79
1.7665	um	Spot	Image 1	13	1000000005	80
3.56949	um	Spot	Image 1	13	1000000007	81
3.89002	um	Spot	Image 1	13	1000000001	82
3.01783	um	Spot	Image 1	13	1000000006	83
1.92957	um	Spot	Image 1	13	1000000002	84
1.16163	um	Spot	Image 1	14	1000000008	85
3.50865	um	Spot	Image 1	14	1000000004	86
3.85053	um	Spot	Image 1	14	1000000000	87
3.58213	um	Spot	Image 1	14	1000000007	88
1.70613	um	Spot	Image 1	14	1000000005	89
3.91103	um	Spot	Image 1	14	1000000001	90
2.99496	um	Spot	Image 1	14	1000000006	91
1.96895	um	Spot	Image 1	14	1000000002	92
1.14868	um	Spot	Image 1	15	1000000008	93
3.50801	um	Spot	Image 1	15	1000000004	94
3.83713	um	Spot	Image 1	15	1000000000	95
3.59262	um	Spot	Image 1	15	1000000007	96
3.9127	um	Spot	Image 1	15	1000000001	97
3.04986	um	Spot	Image 1	15	1000000006	98
1.8014	um	Spot	Image 1	15	1000000002	99
1.06988	um	Spot	Image 1	16	1000000008	100
1.37317	um	Spot	Image 1	16	1000000009	101
3.57314	um	Spot	Image 1	16	1000000004	102
3.85837	um	Spot	Image 1	16	1000000000	103
3.70263	um	Spot	Image 1	16	1000000007	104
3.88282	um	Spot	Image 1	16	1000000001	105
3.03924	um	Spot	Image 1	16	1000000006	106
1.08091	um	Spot	Image 1	17	1000000008	107
1.58481	um	Spot	Image 1	17	1000000009	108
3.50272	um	Spot	Image 1	17	1000000004	109
3.82313	um	Spot	Image 1	17	1000000000	110
3.66157	um	Spot	Image 1	17	1000000007	111
3.86463	um	Spot	Image 1	17	1000000001	112
2.9046	um	Spot	Image 1	17	1000000006	113
1.06262	um	Spot	Image 1	18	1000000008	114
1.81426	um	Spot	Image 1	18	1000000009	115
3.54415	um	Spot	Image 1	18	1000000004	116
3.84569	um	Spot	Image 1	18	1000000000	117
3.6418	um	Spot	Image 1	18	1000000007	118
3.83537	um	Spot	Image 1	18	1000000001	119
2.86146	um	Spot	Image 1	18	1000000006	120
1.04271	um	Spot	Image 1	19	1000000008	121
1.82993	um	Spot	Image 1	19	1000000009	122
3.48587	um	Spot	Image 1	19	1000000004	123
3.83205	um	Spot	Image 1	19	1000000000	124
3.62472	um	Spot	Image 1	19	1000000007	125
3.86218	um	Spot	Image 1	19	1000000001	126
1.02098	um	Spot	Image 1	20	1000000008	127
1.80147	um	Spot	Image 1	20	1000000009	128
3.50043	um	Spot	Image 1	20	1000000004	129
3.83695	um	Spot	Image 1	20	1000000000	130
3.65562	um	Spot	Image 1	20	1000000007	131
3.85879	um	Spot	Image 1	20	1000000001	132
1.02989	um	Spot	Image 1	21	1000000008	133
1.82653	um	Spot	Image 1	21	1000000009	134
3.4577	um	Spot	Image 1	21	1000000004	135
3.84256	um	Spot	Image 1	21	1000000000	136
3.67659	um	Spot	Image 1	21	1000000007	137
3.89146	um	Spot	Image 1	21	1000000001	138
1.04189	um	Spot	Image 1	22	1000000008	139
1.81889	um	Spot	Image 1	22	1000000009	140
3.506	um	Spot	Image 1	22	1000000004	141
3.85865	um	Spot	Image 1	22	1000000000	142
3.68868	um	Spot	Image 1	22	1000000007	143
3.92689	um	Spot	Image 1	22	1000000001	144
0.851755	um	Spot	Image 1	23	1000000010	145
1.04868	um	Spot	Image 1	23	1000000008	146
1.8043	um	Spot	Image 1	23	1000000009	147
3.51141	um	Spot	Image 1	23	1000000004	148
3.69911	um	Spot	Image 1	23	1000000011	149
3.87327	um	Spot	Image 1	23	1000000000	150
3.67541	um	Spot	Image 1	23	1000000007	151
3.89851	um	Spot	Image 1	23	1000000001	152
0.935776	um	Spot	Image 1	24	1000000010	153
1.03493	um	Spot	Image 1	24	1000000008	154
1.82713	um	Spot	Image 1	24	1000000009	155
3.52195	um	Spot	Image 1	24	1000000004	156
3.60747	um	Spot	Image 1	24	1000000011	157
3.89178	um	Spot	Image 1	24	1000000000	158
3.87527	um	Spot	Image 1	24	1000000012	159
3.85821	um	Spot	Image 1	24	1000000001	160
0.966286	um	Spot	Image 1	25	1000000010	161
1.05541	um	Spot	Image 1	25	1000000008	162
1.8024	um	Spot	Image 1	25	1000000009	163
3.51057	um	Spot	Image 1	25	1000000004	164
3.60556	um	Spot	Image 1	25	1000000011	165
3.89841	um	Spot	Image 1	25	1000000000	166
3.84926	um	Spot	Image 1	25	1000000012	167
3.85446	um	Spot	Image 1	25	1000000001	168
0.960699	um	Spot	Image 1	26	1000000010	169
1.04573	um	Spot	Image 1	26	1000000008	170
1.79724	um	Spot	Image 1	26	1000000009	171
3.51414	um	Spot	Image 1	26	1000000004	172
3.59123	um	Spot	Image 1	26	1000000011	173
3.84425	um	Spot	Image 1	26	1000000000	174
3.76264	um	Spot	Image 1	26	1000000012	175
3.84517	um	Spot	Image 1	26	1000000001	176
2.23194	um	Spot	Image 1	26	1000000013	177
0.933327	um	Spot	Image 1	27	1000000010	178
1.82972	um	Spot	Image 1	27	1000000009	179
3.49393	um	Spot	Image 1	27	1000000004	180
3.61117	um	Spot	Image 1	27	1000000011	181
3.88815	um	Spot	Image 1	27	1000000000	182
1.9942	um	Spot	Image 1	27	1000000014	183
3.71347	um	Spot	Image 1	27	1000000012	184
2.34031	um	Spot	Image 1	27	1000000013	185
1.0901	um	Spot	Image 1	28	1000000010	186
1.83464	um	Spot	Image 1	28	1000000009	187
3.48179	um	Spot	Image 1	28	1000000004	188
3.59256	um	Spot	Image 1	28	1000000011	189
3.87091	um	Spot	Image 1	28	1000000000	190
1.97151	um	Spot	Image 1	28	1000000014	191
3.72354	um	Spot	Image 1	28	1000000012	192
3.30002	um	Spot	Image 1	28	1000000015	193
2.43261	um	Spot	Image 1	28	1000000013	194
1.33528	um	Spot	Image 1	29	1000000010	195
1.8334	um	Spot	Image 1	29	1000000009	196
3.5296	um	Spot	Image 1	29	1000000004	197
3.65309	um	Spot	Image 1	29	1000000011	198
1.98519	um	Spot	Image 1	29	1000000014	199
3.96331	um	Spot	Image 1	29	1000000000	200
3.68548	um	Spot	Image 1	29	1000000012	201
3.30949	um	Spot	Image 1	29	1000000015	202
2.33957	um	Spot	Image 1	29	1000000013	203
1.34978	um	Spot	Image 1	30	1000000010	204
1.82948	um	Spot	Image 1	30	1000000009	205
3.52676	um	Spot	Image 1	30	1000000004	206
3.61036	um	Spot	Image 1	30	1000000011	207
1.98377	um	Spot	Image 1	30	1000000014	208
3.67997	um	Spot	Image 1	30	1000000012	209
3.25975	um	Spot	Image 1	30	1000000015	210
2.29069	um	Spot	Image 1	30	1000000013	211
1.29167	um	Spot	Image 1	31	1000000010	212
1.83439	um	Spot	Image 1	31	1000000009	213
3.51757	um	Spot	Image 1	31	1000000004	214
3.71119	um	Spot	Image 1	31	1000000011	215
2.0277	um	Spot	Image 1	31	1000000014	216
3.71357	um	Spot	Image 1	31	1000000012	217
3.31245	um	Spot	Image 1	31	1000000015	218
2.28822	um	Spot	Image 1	31	1000000013	219
1.38965	um	Spot	Image 1	32	1000000010	220
1.85896	um	Spot	Image 1	32	1000000009	221
3.52647	um	Spot	Image 1	32	1000000004	222
3.65111	um	Spot	Image 1	32	1000000011	223
2.04572	um	Spot	Image 1	32	1000000014	224
3.70079	um	Spot	Image 1	32	1000000012	225
4.37398	um	Spot	Image 1	32	1000000016	226
3.29567	um	Spot	Image 1	32	1000000015	227
2.23913	um	Spot	Image 1	32	1000000013	228
1.65439	um	Spot	Image 1	32	1000000017	229
1.55682	um	Spot	Image 1	33	1000000010	230
1.83565	um	Spot	Image 1	33	1000000009	231
3.51774	um	Spot	Image 1	33	1000000004	232
3.64081	um	Spot	Image 1	33	1000000011	233
2.04025	um	Spot	Image 1	33	1000000014	234
3.75345	um	Spot	Image 1	33	1000000012	235
4.20501	um	Spot	Image 1	33	1000000016	236
3.28156	um	Spot	Image 1	33	1000000015	237
2.2316	um	Spot	Image 1	33	1000000013	238
1.65974	um	Spot	Image 1	33	1000000017	239
1.46349	um	Spot	Image 1	34	1000000010	240
3.52211	um	Spot	Image 1	34	1000000004	241
3.65224	um	Spot	Image 1	34	1000000011	242
1.93246	um	Spot	Image 1	34	1000000014	243
3.75863	um	Spot	Image 1	34	1000000012	244
2.568	um	Spot	Image 1	34	1000000018	245
4.25116	um	Spot	Image 1	34	1000000016	246
3.28357	um	Spot	Image 1	34	1000000015	247
2.24891	um	Spot	Image 1	34	1000000013	248
1.58275	um	Spot	Image 1	34	1000000017	249
1.98269	um	Spot	Image 1	35	1000000014	250
3.74617	um	Spot	Image 1	35	1000000012	251
2.58062	um	Spot	Image 1	35	1000000018	252
4.25135	um	Spot	Image 1	35	1000000016	253
3.27168	um	Spot	Image 1	35	1000000015	254
2.26103	um	Spot	Image 1	35	1000000013	255
1.61819	um	Spot	Image 1	35	1000000017	256
3.67059	um	Spot	Image 1	36	1000000019	257
2.05225	um	Spot	Image 1	36	1000000014	258
2.58008	um	Spot	Image 1	36	1000000018	259
3.7616	um	Spot	Image 1	36	1000000012	260
4.25276	um	Spot	Image 1	36	1000000016	261
3.27273	um	Spot	Image 1	36	1000000015	262
2.30007	um	Spot	Image 1	36	1000000013	263
1.63444	um	Spot	Image 1	36	1000000017	264
3.6853	um	Spot	Image 1	37	1000000019	265
1.99016	um	Spot	Image 1	37	1000000014	266
2.58875	um	Spot	Image 1	37	1000000018	267
3.76922	um	Spot	Image 1	37	1000000012	268
4.28624	um	Spot	Image 1	37	1000000016	269
3.2742	um	Spot	Image 1	37	1000000015	270
2.19721	um	Spot	Image 1	37	1000000013	271
1.60618	um	Spot	Image 1	37	1000000017	272
3.68222	um	Spot	Image 1	38	1000000019	273
1.99443	um	Spot	Image 1	38	1000000014	274
2.54375	um	Spot	Image 1	38	1000000018	275
3.76082	um	Spot	Image 1	38	1000000012	276
4.27097	um	Spot	Image 1	38	1000000016	277
3.28885	um	Spot	Image 1	38	1000000015	278
2.21974	um	Spot	Image 1	38	1000000013	279
1.60364	um	Spot	Image 1	38	1000000017	280
3.6785	um	Spot	Image 1	39	1000000019	281
1.99205	um	Spot	Image 1	39	1000000014	282
2.56753	um	Spot	Image 1	39	1000000018	283
3.78446	um	Spot	Image 1	39	1000000012	284
4.28395	um	Spot	Image 1	39	1000000016	285
3.2892	um	Spot	Image 1	39	1000000015	286
2.39022	um	Spot	Image 1	39	1000000020	287
2.22842	um	Spot	Image 1	39	1000000013	288
1.65916	um	Spot	Image 1	39	1000000017	289
3.69265	um	Spot	Image 1	40	1000000019	290
1.99409	um	Spot	Image 1	40	1000000014	291
3.73534	um	Spot	Image 1	40	1000000012	292
2.56948	um	Spot	Image 1	40	1000000018	293
4.23967	um	Spot	Image 1	40	1000000016	294
3.3013	um	Spot	Image 1	40	1000000015	295
2.37702	um	Spot	Image 1	40	1000000020	296
2.2327	um	Spot	Image 1	40	1000000013	297
1.60636	um	Spot	Image 1	40	1000000017	298
3.67796	um	Spot	Image 1	41	1000000019	299
1.98915	um	Spot	Image 1	41	1000000014	300
3.71225	um	Spot	Image 1	41	1000000012	301
2.55972	um	Spot	Image 1	41	1000000018	302
4.23059	um	Spot	Image 1	41	1000000016	303
3.34312	um	Spot	Image 1	41	1000000021	304
3.28056	um	Spot	Image 1	41	1000000015	305
2.34971	um	Spot	Image 1	41	1000000020	306
2.26396	um	Spot	Image 1	41	1000000013	307
1.58976	um	Spot	Image 1	41	1000000017	308
3.66216	um	Spot	Image 1	42	1000000019	309
2.01116	um	Spot	Image 1	42	1000000014	310
2.57477	um	Spot	Image 1	42	1000000018	311
3.68596	um	Spot	Image 1	42	1000000012	312
4.23193	um	Spot	Image 1	42	1000000016	313
3.39877	um	Spot	Image 1	42	1000000021	314
2.225	um	Spot	Image 1	42	1000000020	315
2.26224	um	Spot	Image 1	42	1000000013	316
1.5937	um	Spot	Image 1	42	1000000017	317
1.83047	um	Spot	Image 1	43	1000000022	318
3.68218	um	Spot	Image 1	43	1000000019	319
1.96721	um	Spot	Image 1	43	1000000014	320
3.6623	um	Spot	Image 1	43	1000000012	321
2.57884	um	Spot	Image 1	43	1000000018	322
4.25013	um	Spot	Image 1	43	1000000016	323
3.39851	um	Spot	Image 1	43	1000000021	324
2.25187	um	Spot	Image 1	43	1000000020	325
2.2592	um	Spot	Image 1	43	1000000013	326
1.53809	um	Spot	Image 1	43	1000000017	327
1.84894	um	Spot	Image 1	44	1000000022	328
3.67699	um	Spot	Image 1	44	1000000019	329
1.99923	um	Spot	Image 1	44	1000000014	330
3.67428	um	Spot	Image 1	44	1000000012	331
2.54789	um	Spot	Image 1	44	1000000018	332
4.23095	um	Spot	Image 1	44	1000000016	333
3.4086	um	Spot	Image 1	44	1000000021	334
3.26728	um	Spot	Image 1	44	1000000023	335
2.29641	um	Spot	Image 1	44	1000000020	336
2.29961	um	Spot	Image 1	44	1000000013	337
1.6007	um	Spot	Image 1	44	1000000017	338
1.03314	um	Spot	Image 1	45	1000000024	339
1.83765	um	Spot	Image 1	45	1000000022	340
2.54108	um	Spot	Image 1	45	1000000025	341
3.69452	um	Spot	Image 1	45	1000000019	342
1.96797	um	Spot	Image 1	45	1000000014	343
3.6959	um	Spot	Image 1	45	1000000012	344
2.5516	um	Spot	Image 1	45	1000000018	345
4.24747	um	Spot	Image 1	45	1000000016	346
3.37196	um	Spot	Image 1	45	1000000021	347
3.21857	um	Spot	Image 1	45	1000000023	348
2.43128	um	Spot	Image 1	45	1000000013	349
2.32234	um	Spot	Image 1	45	1000000020	350
1.66629	um	Spot	Image 1	45	1000000017	351
1.0804	um	Spot	Image 1	46	1000000024	352
1.88406	um	Spot	Image 1	46	1000000022	353
2.51944	um	Spot	Image 1	46	1000000025	354
3.70065	um	Spot	Image 1	46	1000000019	355
1.9919	um	Spot	Image 1	46	1000000014	356
2.54976	um	Spot	Image 1	46	1000000018	357
4.2336	um	Spot	Image 1	46	1000000016	358
3.36905	um	Spot	Image 1	46	1000000021	359
3.26572	um	Spot	Image 1	46	1000000023	360
2.33243	um	Spot	Image 1	46	1000000013	361
2.26077	um	Spot	Image 1	46	1000000020	362
1.07776	um	Spot	Image 1	47	1000000024	363
1.83796	um	Spot	Image 1	47	1000000022	364
2.39429	um	Spot	Image 1	47	1000000025	365
3.67227	um	Spot	Image 1	47	1000000019	366
2.30684	um	Spot	Image 1	47	1000000018	367
4.24625	um	Spot	Image 1	47	1000000016	368
3.36827	um	Spot	Image 1	47	1000000021	369
3.33298	um	Spot	Image 1	47	1000000023	370
2.23582	um	Spot	Image 1	47	1000000020	371
1.01006	um	Spot	Image 1	48	1000000024	372
1.84128	um	Spot	Image 1	48	1000000022	373
2.41299	um	Spot	Image 1	48	1000000025	374
3.67877	um	Spot	Image 1	48	1000000019	375
4.25345	um	Spot	Image 1	48	1000000016	376
3.3186	um	Spot	Image 1	48	1000000023	377
3.2881	um	Spot	Image 1	48	1000000021	378
2.26059	um	Spot	Image 1	48	1000000020	379
1.0488	um	Spot	Image 1	49	1000000024	380
1.87078	um	Spot	Image 1	49	1000000022	381
2.39812	um	Spot	Image 1	49	1000000025	382
3.69929	um	Spot	Image 1	49	1000000019	383
4.38705	um	Spot	Image 1	49	1000000016	384
3.2784	um	Spot	Image 1	49	1000000021	385
3.28891	um	Spot	Image 1	49	1000000023	386
2.26042	um	Spot	Image 1	49	1000000020	387
1.05414	um	Spot	Image 1	50	1000000024	388
1.85015	um	Spot	Image 1	50	1000000022	389
2.39642	um	Spot	Image 1	50	1000000025	390
3.69022	um	Spot	Image 1	50	1000000019	391
3.26894	um	Spot	Image 1	50	1000000021	392
3.27928	um	Spot	Image 1	50	1000000023	393
1.061	um	Spot	Image 1	51	1000000024	394
1.84092	um	Spot	Image 1	51	1000000022	395
2.39965	um	Spot	Image 1	51	1000000025	396
3.77173	um	Spot	Image 1	51	1000000019	397
3.29028	um	Spot	Image 1	51	1000000023	398
3.23072	um	Spot	Image 1	51	1000000021	399
1.71758	um	Spot	Image 1	51	1000000026	400
1.04001	um	Spot	Image 1	52	1000000024	401
1.82815	um	Spot	Image 1	52	1000000022	402
2.41333	um	Spot	Image 1	52	1000000025	403
3.78728	um	Spot	Image 1	52	1000000019	404
3.32462	um	Spot	Image 1	52	1000000023	405
3.26337	um	Spot	Image 1	52	1000000021	406
1.57578	um	Spot	Image 1	52	1000000026	407
1.04674	um	Spot	Image 1	53	1000000024	408
1.81299	um	Spot	Image 1	53	1000000022	409
2.39783	um	Spot	Image 1	53	1000000025	410
3.75158	um	Spot	Image 1	53	1000000019	411
3.3501	um	Spot	Image 1	53	1000000023	412
3.27709	um	Spot	Image 1	53	1000000021	413
1.60875	um	Spot	Image 1	53	1000000026	414
1.05374	um	Spot	Image 1	54	1000000024	415
1.83132	um	Spot	Image 1	54	1000000022	416
2.39885	um	Spot	Image 1	54	1000000025	417
3.75285	um	Spot	Image 1	54	1000000019	418
3.37552	um	Spot	Image 1	54	1000000023	419
3.21855	um	Spot	Image 1	54	1000000021	420
1.58684	um	Spot	Image 1	54	1000000026	421
1.0643	um	Spot	Image 1	55	1000000024	422
1.83407	um	Spot	Image 1	55	1000000022	423
2.39755	um	Spot	Image 1	55	1000000025	424
3.76181	um	Spot	Image 1	55	1000000019	425
3.34507	um	Spot	Image 1	55	1000000023	426
3.22533	um	Spot	Image 1	55	1000000021	427
1.5917	um	Spot	Image 1	55	1000000026	428
1.06432	um	Spot	Image 1	56	1000000024	429
1.85148	um	Spot	Image 1	56	1000000022	430
2.39453	um	Spot	Image 1	56	1000000025	431
3.76904	um	Spot	Image 1	56	1000000019	432
3.34694	um	Spot	Image 1	56	1000000023	433
3.24642	um	Spot	Image 1	56	1000000021	434
1.5898	um	Spot	Image 1	56	1000000026	435
1.08061	um	Spot	Image 1	57	1000000024	436
2.39129	um	Spot	Image 1	57	1000000025	437
3.74364	um	Spot	Image 1	57	1000000019	438
3.38539	um	Spot	Image 1	57	1000000023	439
3.27281	um	Spot	Image 1	57	1000000021	440
1.5924	um	Spot	Image 1	57	1000000026	441
1.18667	um	Spot	Image 1	58	1000000027	442
1.07182	um	Spot	Image 1	58	1000000024	443
2.39988	um	Spot	Image 1	58	1000000025	444
3.76166	um	Spot	Image 1	58	1000000019	445
3.39645	um	Spot	Image 1	58	1000000023	446
3.26286	um	Spot	Image 1	58	1000000021	447
1.99518	um	Spot	Image 1	58	1000000028	448
1.61195	um	Spot	Image 1	58	1000000026	449
1.19221	um	Spot	Image 1	59	1000000027	450
1.05827	um	Spot	Image 1	59	1000000024	451
2.40503	um	Spot	Image 1	59	1000000025	452
3.37684	um	Spot	Image 1	59	1000000023	453
3.21893	um	Spot	Image 1	59	1000000021	454
1.98991	um	Spot	Image 1	59	1000000028	455
1.58885	um	Spot	Image 1	59	1000000026	456
1.18399	um	Spot	Image 1	60	1000000027	457
1.04087	um	Spot	Image 1	60	1000000024	458
2.41641	um	Spot	Image 1	60	1000000025	459
3.36468	um	Spot	Image 1	60	1000000023	460
3.22848	um	Spot	Image 1	60	1000000021	461
1.98557	um	Spot	Image 1	60	1000000028	462
1.59094	um	Spot	Image 1	60	1000000026	463
1.17684	um	Spot	Image 1	61	1000000027	464
1.08244	um	Spot	Image 1	61	1000000024	465
2.40811	um	Spot	Image 1	61	1000000025	466
3.35602	um	Spot	Image 1	61	1000000023	467
3.22227	um	Spot	Image 1	61	1000000021	468
1.97085	um	Spot	Image 1	61	1000000028	469
1.61352	um	Spot	Image 1	61	1000000026	470
1.18105	um	Spot	Image 1	62	1000000027	471
1.03813	um	Spot	Image 1	62	1000000024	472
2.39862	um	Spot	Image 1	62	1000000025	473
3.37209	um	Spot	Image 1	62	1000000023	474
1.98874	um	Spot	Image 1	62	1000000028	475
1.61061	um	Spot	Image 1	62	1000000026	476
1.02376	um	Spot	Image 1	62	1000000029	477
1.191	um	Spot	Image 1	63	1000000027	478
1.05972	um	Spot	Image 1	63	1000000024	479
2.38558	um	Spot	Image 1	63	1000000025	480
3.35258	um	Spot	Image 1	63	1000000023	481
2.00945	um	Spot	Image 1	63	1000000028	482
2.32924	um	Spot	Image 1	63	1000000030	483
1.60477	um	Spot	Image 1	63	1000000026	484
1.01912	um	Spot	Image 1	63	1000000029	485
1.18869	um	Spot	Image 1	64	1000000027	486
1.05887	um	Spot	Image 1	64	1000000024	487
2.39725	um	Spot	Image 1	64	1000000025	488
3.32268	um	Spot	Image 1	64	1000000023	489
2.00322	um	Spot	Image 1	64	1000000028	490
2.35797	um	Spot	Image 1	64	1000000030	491
1.62524	um	Spot	Image 1	64	1000000026	492
1.04015	um	Spot	Image 1	64	1000000029	493
1.16061	um	Spot	Image 1	65	1000000027	494
2.41046	um	Spot	Image 1	65	1000000025	495
3.34364	um	Spot	Image 1	65	1000000023	496
2.01727	um	Spot	Image 1	65	1000000028	497
2.32844	um	Spot	Image 1	65	1000000030	498
1.60326	um	Spot	Image 1	65	1000000026	499
1.01315	um	Spot	Image 1	65	1000000029	500
1.21277	um	Spot	Image 1	66	1000000027	501
2.48279	um	Spot	Image 1	66	1000000025	502
3.33668	um	Spot	Image 1	66	1000000023	503
1.9937	um	Spot	Image 1	66	1000000028	504
2.35858	um	Spot	Image 1	66	1000000030	505
1.60978	um	Spot	Image 1	66	1000000026	506
1.00766	um	Spot	Image 1	66	1000000029	507
1.19335	um	Spot	Image 1	67	1000000027	508
1.78598	um	Spot	Image 1	67	1000000031	509
2.63136	um	Spot	Image 1	67	1000000025	510
4.63114	um	Spot	Image 1	67	1000000032	511
3.37022	um	Spot	Image 1	67	1000000023	512
1.99205	um	Spot	Image 1	67	1000000028	513
2.31316	um	Spot	Image 1	67	1000000030	514
1.5938	um	Spot	Image 1	67	1000000026	515
1.02129	um	Spot	Image 1	67	1000000029	516
1.21489	um	Spot	Image 1	68	1000000027	517
1.77298	um	Spot	Image 1	68	1000000031	518
4.62916	um	Spot	Image 1	68	1000000032	519
3.35466	um	Spot	Image 1	68	1000000023	520
1.98787	um	Spot	Image 1	68	1000000028	521
2.3359	um	Spot	Image 1	68	1000000030	522
1.59674	um	Spot	Image 1	68	1000000026	523
1.0244	um	Spot	Image 1	68	1000000029	524
1.20762	um	Spot	Image 1	69	1000000027	525
1.78023	um	Spot	Image 1	69	1000000031	526
4.63441	um	Spot	Image 1	69	1000000032	527
3.33146	um	Spot	Image 1	69	1000000023	528
1.99384	um	Spot	Image 1	69	1000000028	529
2.37864	um	Spot	Image 1	69	1000000030	530
1.61074	um	Spot	Image 1	69	1000000026	531
1.08668	um	Spot	Image 1	69	1000000029	532
1.19726	um	Spot	Image 1	70	1000000027	533
1.77746	um	Spot	Image 1	70	1000000031	534
4.59981	um	Spot	Image 1	70	1000000032	535
3.32492	um	Spot	Image 1	70	1000000023	536
2.00034	um	Spot	Image 1	70	1000000028	537
2.36982	um	Spot	Image 1	70	1000000030	538
1.6414	um	Spot	Image 1	70	1000000026	539
1.00557	um	Spot	Image 1	70	1000000029	540
1.19639	um	Spot	Image 1	71	1000000027	541
1.77784	um	Spot	Image 1	71	1000000031	542
4.62426	um	Spot	Image 1	71	1000000032	543
3.31598	um	Spot	Image 1	71	1000000023	544
1.98389	um	Spot	Image 1	71	1000000028	545
2.35025	um	Spot	Image 1	71	1000000030	546
1.60197	um	Spot	Image 1	71	1000000026	547
1.01638	um	Spot	Image 1	71	1000000029	548
1.79693	um	Spot	Image 1	72	1000000031	549
4.63238	um	Spot	Image 1	72	1000000032	550
3.32084	um	Spot	Image 1	72	1000000023	551
1.992	um	Spot	Image 1	72	1000000028	552
2.40053	um	Spot	Image 1	72	1000000030	553
1.63888	um	Spot	Image 1	72	1000000026	554
1.02614	um	Spot	Image 1	72	1000000029	555
1.803	um	Spot	Image 1	73	1000000031	556
4.62734	um	Spot	Image 1	73	1000000032	557
3.33347	um	Spot	Image 1	73	1000000023	558
1.98668	um	Spot	Image 1	73	1000000028	559
2.36251	um	Spot	Image 1	73	1000000030	560
1.66745	um	Spot	Image 1	73	1000000026	561
1.00294	um	Spot	Image 1	73	1000000029	562
1.74131	um	Spot	Image 1	74	1000000031	563
4.62541	um	Spot	Image 1	74	1000000032	564
3.35233	um	Spot	Image 1	74	1000000023	565
2.00076	um	Spot	Image 1	74	1000000028	566
2.37519	um	Spot	Image 1	74	1000000030	567
1.65415	um	Spot	Image 1	74	1000000026	568
0.991442	um	Spot	Image 1	74	1000000029	569
1.74817	um	Spot	Image 1	75	1000000031	570
4.61483	um	Spot	Image 1	75	1000000032	571
3.3368	um	Spot	Image 1	75	1000000023	572
2.35071	um	Spot	Image 1	75	1000000030	573
1.63319	um	Spot	Image 1	75	1000000026	574
1.00053	um	Spot	Image 1	75	1000000029	575
1.73404	um	Spot	Image 1	76	1000000031	576
4.63156	um	Spot	Image 1	76	1000000032	577
3.32633	um	Spot	Image 1	76	1000000023	578
2.3687	um	Spot	Image 1	76	1000000030	579
1.64454	um	Spot	Image 1	76	1000000026	580
1.0185	um	Spot	Image 1	76	1000000029	581
1.75331	um	Spot	Image 1	77	1000000031	582
4.63086	um	Spot	Image 1	77	1000000032	583
3.31647	um	Spot	Image 1	77	1000000023	584
2.35043	um	Spot	Image 1	77	1000000030	585
1.60478	um	Spot	Image 1	77	1000000026	586
1.00761	um	Spot	Image 1	77	1000000029	587
1.71732	um	Spot	Image 1	78	1000000031	588
4.55864	um	Spot	Image 1	78	1000000032	589
3.34551	um	Spot	Image 1	78	1000000023	590
2.353	um	Spot	Image 1	78	1000000030	591
1.62082	um	Spot	Image 1	78	1000000026	592
0.9963	um	Spot	Image 1	78	1000000029	593
1.75415	um	Spot	Image 1	79	1000000031	594
3.81726	um	Spot	Image 1	79	1000000033	595
3.34193	um	Spot	Image 1	79	1000000023	596
2.35867	um	Spot	Image 1	79	1000000030	597
1.62715	um	Spot	Image 1	79	1000000026	598
1.03172	um	Spot	Image 1	79	1000000029	599
1.73771	um	Spot	Image 1	80	1000000031	600
3.8346	um	Spot	Image 1	80	1000000033	601
3.31523	um	Spot	Image 1	80	1000000023	602
2.37034	um	Spot	Image 1	80	1000000030	603
1.61303	um	Spot	Image 1	80	1000000026	604
1.0106	um	Spot	Image 1	80	1000000029	605
1.78019	um	Spot	Image 1	81	1000000031	606
3.83633	um	Spot	Image 1	81	1000000033	607
3.33738	um	Spot	Image 1	81	1000000023	608
2.32529	um	Spot	Image 1	81	1000000030	609
1.748	um	Spot	Image 1	82	1000000031	610
3.84374	um	Spot	Image 1	82	1000000033	611
3.33252	um	Spot	Image 1	82	1000000023	612
2.40572	um	Spot	Image 1	82	1000000030	613
1.77804	um	Spot	Image 1	83	1000000031	614
3.77198	um	Spot	Image 1	83	1000000033	615
3.3197	um	Spot	Image 1	83	1000000023	616
2.38191	um	Spot	Image 1	83	1000000030	617
1.74869	um	Spot	Image 1	84	1000000031	618
3.76462	um	Spot	Image 1	84	1000000033	619
3.27457	um	Spot	Image 1	84	1000000023	620
2.39527	um	Spot	Image 1	84	1000000030	621
1.765	um	Spot	Image 1	85	1000000031	622
2.53965	um	Spot	Image 1	85	1000000034	623
3.79039	um	Spot	Image 1	85	1000000033	624
3.31313	um	Spot	Image 1	85	1000000023	625
1.7945	um	Spot	Image 1	86	1000000031	626
2.13367	um	Spot	Image 1	86	1000000035	627
2.53032	um	Spot	Image 1	86	1000000034	628
3.77568	um	Spot	Image 1	86	1000000033	629
3.29781	um	Spot	Image 1	86	1000000023	630
2.111	um	Spot	Image 1	87	1000000035	631
2.53208	um	Spot	Image 1	87	1000000034	632
3.80755	um	Spot	Image 1	87	1000000033	633
2.20834	um	Spot	Image 1	88	1000000035	634
2.52585	um	Spot	Image 1	88	1000000034	635
3.75908	um	Spot	Image 1	88	1000000033	636
2.19621	um	Spot	Image 1	89	1000000035	637
2.49067	um	Spot	Image 1	89	1000000034	638
3.74508	um	Spot	Image 1	89	1000000033	639
2.42028	um	Spot	Image 1	90	1000000035	640
2.57167	um	Spot	Image 1	90	1000000034	641
3.5013	um	Spot	Image 1	90	1000000036	642
3.78963	um	Spot	Image 1	90	1000000033	643
2.4073	um	Spot	Image 1	91	1000000035	644
2.58003	um	Spot	Image 1	91	1000000034	645
3.50505	um	Spot	Image 1	91	1000000036	646
3.80622	um	Spot	Image 1	91	1000000033	647
2.39363	um	Spot	Image 1	92	1000000035	648
2.56236	um	Spot	Image 1	92	1000000034	649
3.50793	um	Spot	Image 1	92	1000000036	650
3.76538	um	Spot	Image 1	92	1000000033	651
2.36839	um	Spot	Image 1	93	1000000035	652
2.55326	um	Spot	Image 1	93	1000000034	653
3.46519	um	Spot	Image 1	93	1000000036	654
3.76055	um	Spot	Image 1	93	1000000033	655
2.38821	um	Spot	Image 1	94	1000000035	656
2.50726	um	Spot	Image 1	94	1000000034	657
3.46425	um	Spot	Image 1	94	1000000036	658
2.4063	um	Spot	Image 1	95	1000000035	659
2.52229	um	Spot	Image 1	95	1000000034	660
3.4871	um	Spot	Image 1	95	1000000036	661
2.42893	um	Spot	Image 1	96	1000000034	662
2.42244	um	Spot	Image 1	96	1000000035	663
3.24673	um	Spot	Image 1	96	1000000037	664
3.43333	um	Spot	Image 1	96	1000000036	665
2.40237	um	Spot	Image 1	97	1000000035	666
3.32436	um	Spot	Image 1	97	1000000037	667
3.43688	um	Spot	Image 1	97	1000000036	668
2.42046	um	Spot	Image 1	98	1000000035	669
3.30944	um	Spot	Image 1	98	1000000037	670
3.44446	um	Spot	Image 1	98	1000000036	671
1.96725	um	Spot	Image 1	98	1000000038	672
2.4106	um	Spot	Image 1	99	1000000035	673
3.43309	um	Spot	Image 1	99	1000000037	674
3.45516	um	Spot	Image 1	99	1000000036	675
1.99389	um	Spot	Image 1	99	1000000038	676
2.39931	um	Spot	Image 1	100	1000000035	677
3.4256	um	Spot	Image 1	100	1000000037	678
3.45936	um	Spot	Image 1	100	1000000036	679
2.00665	um	Spot	Image 1	100	1000000038	680
3.43589	um	Spot	Image 1	101	1000000037	681
3.48625	um	Spot	Image 1	101	1000000036	682
2.00222	um	Spot	Image 1	101	1000000038	683
3.43404	um	Spot	Image 1	102	1000000037	684
3.48005	um	Spot	Image 1	102	1000000036	685
2.02571	um	Spot	Image 1	102	1000000038	686
3.43734	um	Spot	Image 1	103	1000000037	687
3.48381	um	Spot	Image 1	103	1000000036	688
2.00354	um	Spot	Image 1	103	1000000038	689
3.37264	um	Spot	Image 1	104	1000000037	690
3.48601	um	Spot	Image 1	104	1000000036	691
2.0152	um	Spot	Image 1	104	1000000038	692
3.35006	um	Spot	Image 1	105	1000000037	693
3.51209	um	Spot	Image 1	105	1000000036	694
2.01703	um	Spot	Image 1	105	1000000038	695
3.36623	um	Spot	Image 1	106	1000000037	696
3.52903	um	Spot	Image 1	106	1000000036	697
1.96037	um	Spot	Image 1	106	1000000038	698
3.42076	um	Spot	Image 1	107	1000000037	699
3.51443	um	Spot	Image 1	107	1000000036	700
1.82888	um	Spot	Image 1	107	1000000038	701
2.00134	um	Spot	Image 1	108	1000000039	702
3.35793	um	Spot	Image 1	108	1000000037	703
3.54943	um	Spot	Image 1	108	1000000036	704
1.8574	um	Spot	Image 1	108	1000000038	705
2.04839	um	Spot	Image 1	109	1000000039	706
3.49491	um	Spot	Image 1	109	1000000036	707
1.99436	um	Spot	Image 1	109	1000000038	708
2.0144	um	Spot	Image 1	110	1000000039	709
3.43579	um	Spot	Image 1	110	1000000040	710
2.01446	um	Spot	Image 1	110	1000000038	711
1.9599	um	Spot	Image 1	111	1000000039	712
3.43518	um	Spot	Image 1	111	1000000040	713
2.01501	um	Spot	Image 1	111	1000000038	714
1.98145	um	Spot	Image 1	112	1000000039	715
3.37138	um	Spot	Image 1	112	1000000040	716
2.03695	um	Spot	Image 1	112	1000000038	717
2.00662	um	Spot	Image 1	113	1000000039	718
3.36019	um	Spot	Image 1	113	1000000040	719
1.99477	um	Spot	Image 1	114	1000000039	720
1.39153	um	Spot	Image 1	114	1000000041	721
3.40726	um	Spot	Image 1	114	1000000040	722
1.99525	um	Spot	Image 1	115	1000000039	723
1.36559	um	Spot	Image 1	115	1000000041	724
3.43742	um	Spot	Image 1	115	1000000040	725
1.9903	um	Spot	Image 1	116	1000000039	726
1.41454	um	Spot	Image 1	116	1000000041	727
3.41542	um	Spot	Image 1	116	1000000040	728
2.01132	um	Spot	Image 1	117	1000000039	729
1.37122	um	Spot	Image 1	117	1000000041	730
3.36112	um	Spot	Image 1	117	1000000040	731
2.01618	um	Spot	Image 1	118	1000000039	732
2.48367	um	Spot	Image 1	118	1000000042	733
1.37437	um	Spot	Image 1	118	1000000041	734
3.35502	um	Spot	Image 1	118	1000000040	735
2.11619	um	Spot	Image 1	119	1000000039	736
2.641	um	Spot	Image 1	119	1000000042	737
1.41968	um	Spot	Image 1	119	1000000041	738
3.40949	um	Spot	Image 1	119	1000000040	739
2.27407	um	Spot	Image 1	120	1000000039	740
2.63237	um	Spot	Image 1	120	1000000042	741
1.41617	um	Spot	Image 1	120	1000000041	742
3.36289	um	Spot	Image 1	120	1000000040	743
3.05375	um	Spot	Image 1	120	1000000043	744
2.62984	um	Spot	Image 1	121	1000000042	745
1.42923	um	Spot	Image 1	121	1000000041	746
3.36084	um	Spot	Image 1	121	1000000040	747
3.32057	um	Spot	Image 1	121	1000000044	748
3.01925	um	Spot	Image 1	121	1000000043	749
2.63197	um	Spot	Image 1	122	1000000042	750
3.3063	um	Spot	Image 1	122	1000000040	751
1.38799	um	Spot	Image 1	122	1000000041	752
3.31001	um	Spot	Image 1	122	1000000044	753
2.9877	um	Spot	Image 1	122	1000000043	754
2.62445	um	Spot	Image 1	123	1000000042	755
1.37537	um	Spot	Image 1	123	1000000041	756
3.37074	um	Spot	Image 1	123	1000000040	757
3.32071	um	Spot	Image 1	123	1000000044	758
2.98455	um	Spot	Image 1	123	1000000043	759
2.58724	um	Spot	Image 1	124	1000000042	760
1.37932	um	Spot	Image 1	124	1000000041	761
3.36835	um	Spot	Image 1	124	1000000040	762
3.98437	um	Spot	Image 1	124	1000000045	763
3.21638	um	Spot	Image 1	124	1000000044	764
2.99025	um	Spot	Image 1	124	1000000043	765
0.306424	um	Spot	Image 1	125	1000000046	766
2.62637	um	Spot	Image 1	125	1000000042	767
3.3668	um	Spot	Image 1	125	1000000040	768
3.99106	um	Spot	Image 1	125	1000000045	769
3.26352	um	Spot	Image 1	125	1000000044	770
3.13184	um	Spot	Image 1	125	1000000047	771
3.02217	um	Spot	Image 1	125	1000000043	772
0.352393	um	Spot	Image 1	126	1000000046	773
2.63064	um	Spot	Image 1	126	1000000042	774
3.36973	um	Spot	Image 1	126	1000000040	775
3.98512	um	Spot	Image 1	126	1000000045	776
3.22433	um	Spot	Image 1	126	1000000044	777
3.09316	um	Spot	Image 1	126	1000000047	778
3.02264	um	Spot	Image 1	126	1000000043	779
0.35859	um	Spot	Image 1	127	1000000046	780
2.58176	um	Spot	Image 1	127	1000000042	781
3.39017	um	Spot	Image 1	127	1000000040	782
3.3245	um	Spot	Image 1	127	1000000048	783
4.0061	um	Spot	Image 1	127	1000000045	784
3.25771	um	Spot	Image 1	127	1000000044	785
3.05325	um	Spot	Image 1	127	1000000047	786
2.99057	um	Spot	Image 1	127	1000000043	787
0.328022	um	Spot	Image 1	128	1000000046	788
2.56241	um	Spot	Image 1	128	1000000042	789
3.23939	um	Spot	Image 1	128	1000000048	790
3.38835	um	Spot	Image 1	128	1000000040	791
4.00763	um	Spot	Image 1	128	1000000045	792
3.27895	um	Spot	Image 1	128	1000000044	793
3.08021	um	Spot	Image 1	128	1000000047	794
2.96415	um	Spot	Image 1	128	1000000043	795
0.284911	um	Spot	Image 1	129	1000000046	796
2.5757	um	Spot	Image 1	129	1000000042	797
3.24024	um	Spot	Image 1	129	1000000048	798
3.42272	um	Spot	Image 1	129	1000000040	799
4.00913	um	Spot	Image 1	129	1000000045	800
3.22762	um	Spot	Image 1	129	1000000044	801
3.05894	um	Spot	Image 1	129	1000000047	802
2.99368	um	Spot	Image 1	129	1000000043	803
0.320903	um	Spot	Image 1	130	1000000046	804
2.59545	um	Spot	Image 1	130	1000000042	805
3.23374	um	Spot	Image 1	130	1000000048	806
3.99887	um	Spot	Image 1	130	1000000045	807
3.25059	um	Spot	Image 1	130	1000000044	808
3.04129	um	Spot	Image 1	130	1000000047	809
3.03342	um	Spot	Image 1	130	1000000043	810
0.315364	um	Spot	Image 1	131	1000000046	811
2.577	um	Spot	Image 1	131	1000000042	812
3.27737	um	Spot	Image 1	131	1000000048	813
3.34117	um	Spot	Image 1	131	1000000049	814
4.01769	um	Spot	Image 1	131	1000000045	815
3.2561	um	Spot	Image 1	131	1000000044	816
3.02568	um	Spot	Image 1	131	1000000047	817
3.04896	um	Spot	Image 1	131	1000000043	818
0.313835	um	Spot	Image 1	132	1000000046	819
2.56578	um	Spot	Image 1	132	1000000042	820
3.33927	um	Spot	Image 1	132	1000000049	821
3.34281	um	Spot	Image 1	132	1000000048	822
4.01299	um	Spot	Image 1	132	1000000045	823
3.26331	um	Spot	Image 1	132	1000000044	824
2.99894	um	Spot	Image 1	132	1000000047	825
3.04115	um	Spot	Image 1	132	1000000043	826
0.289907	um	Spot	Image 1	133	1000000046	827
2.56247	um	Spot	Image 1	133	1000000042	828
3.37142	um	Spot	Image 1	133	1000000049	829
3.35443	um	Spot	Image 1	133	1000000048	830
4.00941	um	Spot	Image 1	133	1000000045	831
3.23507	um	Spot	Image 1	133	1000000044	832
3.01545	um	Spot	Image 1	133	1000000047	833
3.02397	um	Spot	Image 1	133	1000000043	834
0.280815	um	Spot	Image 1	134	1000000046	835
2.56747	um	Spot	Image 1	134	1000000042	836
3.29562	um	Spot	Image 1	134	1000000048	837
3.37508	um	Spot	Image 1	134	1000000049	838
4.01014	um	Spot	Image 1	134	1000000045	839
3.38269	um	Spot	Image 1	134	1000000044	840
3.03316	um	Spot	Image 1	134	1000000047	841
3.02017	um	Spot	Image 1	134	1000000043	842
0.328722	um	Spot	Image 1	135	1000000046	843
3.2897	um	Spot	Image 1	135	1000000048	844
3.37463	um	Spot	Image 1	135	1000000049	845
4.01923	um	Spot	Image 1	135	1000000045	846
3.34254	um	Spot	Image 1	135	1000000044	847
3.02894	um	Spot	Image 1	135	1000000047	848
2.99899	um	Spot	Image 1	135	1000000043	849
0.325337	um	Spot	Image 1	136	1000000046	850
3.21354	um	Spot	Image 1	136	1000000048	851
3.35516	um	Spot	Image 1	136	1000000049	852
3.50964	um	Spot	Image 1	136	1000000050	853
3.32601	um	Spot	Image 1	136	1000000044	854
3.25016	um	Spot	Image 1	136	1000000047	855
3.03015	um	Spot	Image 1	136	1000000043	856
0.317006	um	Spot	Image 1	137	1000000046	857
3.21536	um	Spot	Image 1	137	1000000048	858
3.36295	um	Spot	Image 1	137	1000000049	859
3.4578	um	Spot	Image 1	137	1000000050	860
3.01556	um	Spot	Image 1	137	1000000043	861
3.06532	um	Spot	Image 1	137	1000000044	862
0.291466	um	Spot	Image 1	138	1000000046	863
3.28792	um	Spot	Image 1	138	1000000048	864
3.36512	um	Spot	Image 1	138	1000000049	865
3.46747	um	Spot	Image 1	138	1000000050	866
3.0382	um	Spot	Image 1	138	1000000043	867
2.76117	um	Spot	Image 1	138	1000000044	868
0.298334	um	Spot	Image 1	139	1000000046	869
3.28411	um	Spot	Image 1	139	1000000048	870
3.36898	um	Spot	Image 1	139	1000000049	871
3.50691	um	Spot	Image 1	139	1000000050	872
3.0396	um	Spot	Image 1	139	1000000043	873
2.60001	um	Spot	Image 1	139	1000000044	874
0.31383	um	Spot	Image 1	140	1000000046	875
3.271	um	Spot	Image 1	140	1000000048	876
3.35629	um	Spot	Image 1	140	1000000049	877
3.50511	um	Spot	Image 1	140	1000000050	878
3.03416	um	Spot	Image 1	140	1000000043	879
1.919	um	Spot	Image 1	140	1000000051	880
2.59275	um	Spot	Image 1	140	1000000044	881
0.318477	um	Spot	Image 1	141	1000000046	882
3.36546	um	Spot	Image 1	141	1000000049	883
3.49624	um	Spot	Image 1	141	1000000050	884
3.0248	um	Spot	Image 1	141	1000000043	885
1.99534	um	Spot	Image 1	141	1000000051	886
2.6154	um	Spot	Image 1	141	1000000044	887
0.298328	um	Spot	Image 1	142	1000000046	888
3.3825	um	Spot	Image 1	142	1000000049	889
3.49615	um	Spot	Image 1	142	1000000050	890
3.01524	um	Spot	Image 1	142	1000000043	891
1.98915	um	Spot	Image 1	142	1000000051	892
2.46402	um	Spot	Image 1	142	1000000044	893
0.304442	um	Spot	Image 1	143	1000000046	894
3.47061	um	Spot	Image 1	143	1000000050	895
3.40936	um	Spot	Image 1	143	1000000049	896
2.99818	um	Spot	Image 1	143	1000000043	897
1.97913	um	Spot	Image 1	143	1000000051	898
0.306709	um	Spot	Image 1	144	1000000046	899
3.38431	um	Spot	Image 1	144	1000000049	900
3.46812	um	Spot	Image 1	144	1000000050	901
3.02	um	Spot	Image 1	144	1000000043	902
1.97386	um	Spot	Image 1	144	1000000051	903
0.300133	um	Spot	Image 1	145	1000000046	904
3.35474	um	Spot	Image 1	145	1000000049	905
3.47578	um	Spot	Image 1	145	1000000050	906
3.02701	um	Spot	Image 1	145	1000000043	907
1.99244	um	Spot	Image 1	145	1000000051	908
0.303936	um	Spot	Image 1	146	1000000046	909
3.37106	um	Spot	Image 1	146	1000000049	910
3.4777	um	Spot	Image 1	146	1000000050	911
3.00767	um	Spot	Image 1	146	1000000043	912
1.98048	um	Spot	Image 1	146	1000000051	913
0.289078	um	Spot	Image 1	147	1000000046	914
3.39004	um	Spot	Image 1	147	1000000049	915
1.95872	um	Spot	Image 1	147	1000000051	916
2.9672	um	Spot	Image 1	147	1000000043	917
0.301932	um	Spot	Image 1	148	1000000046	918
3.36797	um	Spot	Image 1	148	1000000049	919
1.97748	um	Spot	Image 1	148	1000000051	920
2.96052	um	Spot	Image 1	148	1000000043	921
3.36017	um	Spot	Image 1	149	1000000049	922
1.96603	um	Spot	Image 1	149	1000000051	923
2.96966	um	Spot	Image 1	149	1000000043	924
0.290865	um	Spot	Image 1	150	1000000052	925
3.3756	um	Spot	Image 1	150	1000000049	926
1.99729	um	Spot	Image 1	150	1000000051	927
2.98034	um	Spot	Image 1	150	1000000043	928
0.274423	um	Spot	Image 1	151	1000000052	929
2.9572	um	Spot	Image 1	151	1000000043	930
2.04788	um	Spot	Image 1	151	1000000051	931
0.304734	um	Spot	Image 1	152	1000000052	932
2.96884	um	Spot	Image 1	152	1000000043	933
2.05497	um	Spot	Image 1	152	1000000051	934
1.59798	um	Spot	Image 1	152	1000000053	935
0.254091	um	Spot	Image 1	153	1000000052	936
2.94793	um	Spot	Image 1	153	1000000043	937
2.06441	um	Spot	Image 1	153	1000000051	938
1.5784	um	Spot	Image 1	153	1000000053	939
0.29607	um	Spot	Image 1	154	1000000052	940
2.07545	um	Spot	Image 1	154	1000000051	941
1.61134	um	Spot	Image 1	154	1000000053	942
0.275949	um	Spot	Image 1	155	1000000052	943
2.03868	um	Spot	Image 1	155	1000000051	944
1.61395	um	Spot	Image 1	155	1000000053	945
0.290997	um	Spot	Image 1	156	1000000052	946
3.94626	um	Spot	Image 1	156	1000000054	947
2.05549	um	Spot	Image 1	156	1000000051	948
1.59639	um	Spot	Image 1	156	1000000053	949
0.262904	um	Spot	Image 1	157	1000000052	950
2.41265	um	Spot	Image 1	157	1000000055	951
3.98058	um	Spot	Image 1	157	1000000054	952
2.06367	um	Spot	Image 1	157	1000000051	953
1.59473	um	Spot	Image 1	157	1000000053	954
0.279021	um	Spot	Image 1	158	1000000052	955
2.45322	um	Spot	Image 1	158	1000000055	956
3.9224	um	Spot	Image 1	158	1000000054	957
2.0512	um	Spot	Image 1	158	1000000051	958
1.61536	um	Spot	Image 1	158	1000000053	959
0.262657	um	Spot	Image 1	159	1000000052	960
2.47154	um	Spot	Image 1	159	1000000055	961
3.95444	um	Spot	Image 1	159	1000000054	962
2.01867	um	Spot	Image 1	159	1000000051	963
1.61609	um	Spot	Image 1	159	1000000053	964
0.285026	um	Spot	Image 1	160	1000000052	965
2.4613	um	Spot	Image 1	160	1000000055	966
3.94847	um	Spot	Image 1	160	1000000054	967
2.02716	um	Spot	Image 1	160	1000000051	968
1.59852	um	Spot	Image 1	160	1000000053	969
0.23519	um	Spot	Image 1	161	1000000052	970
2.47377	um	Spot	Image 1	161	1000000055	971
3.92009	um	Spot	Image 1	161	1000000054	972
2.03199	um	Spot	Image 1	161	1000000051	973
1.61602	um	Spot	Image 1	161	1000000053	974
0.256373	um	Spot	Image 1	162	1000000052	975
2.46684	um	Spot	Image 1	162	1000000055	976
3.93491	um	Spot	Image 1	162	1000000054	977
2.03695	um	Spot	Image 1	162	1000000051	978
1.63209	um	Spot	Image 1	162	1000000053	979
0.247841	um	Spot	Image 1	163	1000000052	980
2.47692	um	Spot	Image 1	163	1000000055	981
3.91324	um	Spot	Image 1	163	1000000054	982
2.03484	um	Spot	Image 1	163	1000000051	983
1.58778	um	Spot	Image 1	163	1000000053	984
0.242451	um	Spot	Image 1	164	1000000052	985
2.46127	um	Spot	Image 1	164	1000000055	986
3.9299	um	Spot	Image 1	164	1000000054	987
2.04428	um	Spot	Image 1	164	1000000051	988
1.59918	um	Spot	Image 1	164	1000000053	989
0.243787	um	Spot	Image 1	165	1000000052	990
2.46187	um	Spot	Image 1	165	1000000055	991
3.9191	um	Spot	Image 1	165	1000000054	992
2.03904	um	Spot	Image 1	165	1000000051	993
1.82183	um	Spot	Image 1	165	1000000053	994
0.247412	um	Spot	Image 1	166	1000000052	995
2.45781	um	Spot	Image 1	166	1000000055	996
3.9278	um	Spot	Image 1	166	1000000054	997
1.99081	um	Spot	Image 1	166	1000000051	998
1.97108	um	Spot	Image 1	166	1000000053	999
0.225697	um	Spot	Image 1	167	1000000052	1000
2.4445	um	Spot	Image 1	167	1000000055	1001
3.89057	um	Spot	Image 1	167	1000000054	1002
2.01316	um	Spot	Image 1	167	1000000051	1003
1.992	um	Spot	Image 1	167	1000000053	1004
0.246127	um	Spot	Image 1	168	1000000052	1005
2.45137	um	Spot	Image 1	168	1000000055	1006
3.8437	um	Spot	Image 1	168	1000000054	1007
1.95324	um	Spot	Image 1	168	1000000053	1008
0.23044	um	Spot	Image 1	169	1000000052	1009
2.44874	um	Spot	Image 1	169	1000000055	1010
1.94742	um	Spot	Image 1	169	1000000053	1011
0.239186	um	Spot	Image 1	170	1000000052	1012
2.46207	um	Spot	Image 1	170	1000000055	1013
1.98126	um	Spot	Image 1	170	1000000053	1014
0.246346	um	Spot	Image 1	171	1000000052	1015
2.43917	um	Spot	Image 1	171	1000000055	1016
2.00545	um	Spot	Image 1	171	1000000053	1017
0.277515	um	Spot	Image 1	172	1000000052	1018
2.44464	um	Spot	Image 1	172	1000000055	1019
1.59378	um	Spot	Image 1	172	1000000056	1020
0.297751	um	Spot	Image 1	173	1000000052	1021
2.4498	um	Spot	Image 1	173	1000000055	1022
1.583	um	Spot	Image 1	173	1000000056	1023
0.261115	um	Spot	Image 1	174	1000000052	1024
2.35136	um	Spot	Image 1	174	1000000055	1025
1.53936	um	Spot	Image 1	174	1000000056	1026
0.285307	um	Spot	Image 1	175	1000000052	1027
1.5332	um	Spot	Image 1	175	1000000056	1028
0.265913	um	Spot	Image 1	176	1000000052	1029
2.27847	um	Spot	Image 1	176	1000000057	1030
1.54192	um	Spot	Image 1	176	1000000056	1031
0.286096	um	Spot	Image 1	177	1000000052	1032
2.3373	um	Spot	Image 1	177	1000000057	1033
1.59018	um	Spot	Image 1	177	1000000056	1034
0.256568	um	Spot	Image 1	178	1000000052	1035
2.33266	um	Spot	Image 1	178	1000000057	1036
1.56729	um	Spot	Image 1	178	1000000056	1037
0.284093	um	Spot	Image 1	179	1000000052	1038
2.32545	um	Spot	Image 1	179	1000000057	1039
1.57148	um	Spot	Image 1	179	1000000056	1040
0.257217	um	Spot	Image 1	180	1000000052	1041
2.31973	um	Spot	Image 1	180	1000000057	1042
1.57858	um	Spot	Image 1	180	1000000056	1043
2.33834	um	Spot	Image 1	181	1000000057	1044
1.58454	um	Spot	Image 1	181	1000000056	1045
0.307539	um	Spot	Image 1	182	1000000058	1046
2.32505	um	Spot	Image 1	182	1000000057	1047
1.5883	um	Spot	Image 1	182	1000000056	1048
0.275784	um	Spot	Image 1	183	1000000058	1049
2.27119	um	Spot	Image 1	183	1000000057	1050
1.53632	um	Spot	Image 1	183	1000000056	1051
0.257994	um	Spot	Image 1	184	1000000058	1052
2.2747	um	Spot	Image 1	184	1000000057	1053
1.54065	um	Spot	Image 1	184	1000000056	1054
0.253217	um	Spot	Image 1	185	1000000058	1055
2.25797	um	Spot	Image 1	185	1000000057	1056
0.2791	um	Spot	Image 1	186	1000000058	1057
2.24782	um	Spot	Image 1	186	1000000057	1058
1.51365	um	Spot	Image 1	186	1000000059	1059
0.269898	um	Spot	Image 1	187	1000000058	1060
2.2503	um	Spot	Image 1	187	1000000057	1061
1.53788	um	Spot	Image 1	187	1000000059	1062
0.296774	um	Spot	Image 1	188	1000000058	1063
2.22923	um	Spot	Image 1	188	1000000057	1064
1.52516	um	Spot	Image 1	188	1000000059	1065
0.292677	um	Spot	Image 1	189	1000000058	1066
1.5638	um	Spot	Image 1	189	1000000059	1067
0.285902	um	Spot	Image 1	190	1000000058	1068
3.1877	um	Spot	Image 1	190	1000000060	1069
1.56026	um	Spot	Image 1	190	1000000059	1070
0.297694	um	Spot	Image 1	191	1000000058	1071
3.11863	um	Spot	Image 1	191	1000000060	1072
1.53465	um	Spot	Image 1	191	1000000059	1073
0.286333	um	Spot	Image 1	192	1000000058	1074
3.1035	um	Spot	Image 1	192	1000000060	1075
1.53347	um	Spot	Image 1	192	1000000059	1076
3.09537	um	Spot	Image 1	193	1000000060	1077
1.51772	um	Spot	Image 1	193	1000000059	1078
3.10508	um	Spot	Image 1	194	1000000060	1079
1.56337	um	Spot	Image 1	194	1000000059	1080
3.12517	um	Spot	Image 1	195	1000000060	1081
1.59187	um	Spot	Image 1	195	1000000059	1082
3.11483	um	Spot	Image 1	196	1000000060	1083
1.56308	um	Spot	Image 1	196	1000000059	1084
3.15123	um	Spot	Image 1	197	1000000060	1085
1.55941	um	Spot	Image 1	197	1000000059	1086
3.14475	um	Spot	Image 1	198	1000000060	1087
1.54628	um	Spot	Image 1	198	1000000059	1088
3.16811	um	Spot	Image 1	199	1000000060	1089
1.57696	um	Spot	Image 1	199	1000000059	1090
3.15825	um	Spot	Image 1	200	1000000060	1091
1.62943	um	Spot	Image 1	200	1000000059	1092
3.12758	um	Spot	Image 1	201	1000000060	1093
1.53418	um	Spot	Image 1	201	1000000059	1094
3.72135	um	Spot	Image 1	202	1000000061	1095
3.10955	um	Spot	Image 1	202	1000000060	1096
1.43443	um	Spot	Image 1	202	1000000059	1097
3.67094	um	Spot	Image 1	203	1000000061	1098
3.17455	um	Spot	Image 1	203	1000000060	1099
1.44302	um	Spot	Image 1	203	1000000059	1100
3.67662	um	Spot	Image 1	204	1000000061	1101
3.18174	um	Spot	Image 1	204	1000000060	1102
1.56971	um	Spot	Image 1	204	1000000059	1103
3.67646	um	Spot	Image 1	205	1000000061	1104
3.1292	um	Spot	Image 1	205	1000000060	1105
1.5336	um	Spot	Image 1	205	1000000059	1106
3.67437	um	Spot	Image 1	206	1000000061	1107
3.1376	um	Spot	Image 1	206	1000000060	1108
3.66486	um	Spot	Image 1	207	1000000061	1109
3.17522	um	Spot	Image 1	207	1000000060	1110
3.69569	um	Spot	Image 1	208	1000000061	1111
3.18468	um	Spot	Image 1	208	1000000060	1112
3.67857	um	Spot	Image 1	209	1000000061	1113
3.16389	um	Spot	Image 1	209	1000000060	1114
3.6773	um	Spot	Image 1	210	1000000061	1115
3.11692	um	Spot	Image 1	210	1000000062	1116
3.17964	um	Spot	Image 1	210	1000000060	1117
3.21718	um	Spot	Image 1	211	1000000062	1118
3.67807	um	Spot	Image 1	211	1000000061	1119
3.19315	um	Spot	Image 1	211	1000000060	1120
3.69161	um	Spot	Image 1	212	1000000061	1121
3.19994	um	Spot	Image 1	212	1000000062	1122
3.21675	um	Spot	Image 1	212	1000000060	1123
3.20707	um	Spot	Image 1	213	1000000062	1124
3.654	um	Spot	Image 1	213	1000000061	1125
3.1931	um	Spot	Image 1	213	1000000060	1126
4.40792	um	Spot	Image 1	214	1000000063	1127
3.67557	um	Spot	Image 1	214	1000000061	1128
3.16232	um	Spot	Image 1	214	1000000062	1129
3.17183	um	Spot	Image 1	214	1000000060	1130
4.40797	um	Spot	Image 1	215	1000000063	1131
3.67921	um	Spot	Image 1	215	1000000061	1132
3.18855	um	Spot	Image 1	215	1000000062	1133
3.15845	um	Spot	Image 1	215	1000000060	1134
4.42406	um	Spot	Image 1	216	1000000063	1135
3.68444	um	Spot	Image 1	216	1000000061	1136
3.1918	um	Spot	Image 1	216	1000000062	1137
3.12388	um	Spot	Image 1	216	1000000060	1138
4.39907	um	Spot	Image 1	217	1000000063	1139
3.67899	um	Spot	Image 1	217	1000000061	1140
3.20684	um	Spot	Image 1	217	1000000062	1141
3.12768	um	Spot	Image 1	217	1000000060	1142
4.46686	um	Spot	Image 1	218	1000000063	1143
3.67616	um	Spot	Image 1	218	1000000061	1144
3.17868	um	Spot	Image 1	218	1000000062	1145
3.16417	um	Spot	Image 1	218	1000000060	1146
4.42101	um	Spot	Image 1	219	1000000063	1147
3.67558	um	Spot	Image 1	219	1000000061	1148
3.18886	um	Spot	Image 1	219	1000000062	1149
3.1615	um	Spot	Image 1	219	1000000060	1150
4.43505	um	Spot	Image 1	220	1000000063	1151
3.21056	um	Spot	Image 1	220	1000000062	1152
3.67443	um	Spot	Image 1	220	1000000061	1153
3.16071	um	Spot	Image 1	220	1000000060	1154
4.43327	um	Spot	Image 1	221	1000000063	1155
3.21167	um	Spot	Image 1	221	1000000062	1156
3.65048	um	Spot	Image 1	221	1000000061	1157
3.17744	um	Spot	Image 1	221	1000000060	1158
4.43399	um	Spot	Image 1	222	1000000063	1159
3.1867	um	Spot	Image 1	222	1000000062	1160
3.66975	um	Spot	Image 1	222	1000000061	1161
3.22441	um	Spot	Image 1	222	1000000060	1162
4.42867	um	Spot	Image 1	223	1000000063	1163
3.67777	um	Spot	Image 1	223	1000000061	1164
3.24531	um	Spot	Image 1	223	1000000060	1165
4.46146	um	Spot	Image 1	224	1000000063	1166
3.7009	um	Spot	Image 1	224	1000000061	1167
3.23827	um	Spot	Image 1	224	1000000060	1168
4.38623	um	Spot	Image 1	225	1000000063	1169
3.68431	um	Spot	Image 1	225	1000000061	1170
3.25891	um	Spot	Image 1	225	1000000060	1171
3.70918	um	Spot	Image 1	226	1000000061	1172
3.25342	um	Spot	Image 1	226	1000000060	1173
3.70981	um	Spot	Image 1	227	1000000061	1174
3.26061	um	Spot	Image 1	227	1000000060	1175
3.71646	um	Spot	Image 1	228	1000000061	1176
3.21692	um	Spot	Image 1	228	1000000060	1177
3.73915	um	Spot	Image 1	229	1000000061	1178
3.20924	um	Spot	Image 1	229	1000000060	1179
3.72363	um	Spot	Image 1	230	1000000061	1180
3.20386	um	Spot	Image 1	230	1000000060	1181
1.07404	um	Spot	Image 1	231	1000000064	1182
3.74394	um	Spot	Image 1	231	1000000061	1183
3.17342	um	Spot	Image 1	231	1000000060	1184
1.05382	um	Spot	Image 1	232	1000000064	1185
3.71533	um	Spot	Image 1	232	1000000061	1186
3.19091	um	Spot	Image 1	232	1000000060	1187
1.08554	um	Spot	Image 1	233	1000000064	1188
3.69556	um	Spot	Image 1	233	1000000061	1189
3.22132	um	Spot	Image 1	233	1000000060	1190
1.06817	um	Spot	Image 1	234	1000000064	1191
3.7019	um	Spot	Image 1	234	1000000061	1192
3.2023	um	Spot	Image 1	234	1000000060	1193
1.0675	um	Spot	Image 1	235	1000000064	1194
3.70024	um	Spot	Image 1	235	1000000061	1195
3.25515	um	Spot	Image 1	235	1000000060	1196
1.48858	um	Spot	Image 1	235	1000000065	1197
1.05722	um	Spot	Image 1	236	1000000064	1198
3.70176	um	Spot	Image 1	236	1000000061	1199
3.23714	um	Spot	Image 1	236	1000000060	1200
1.33458	um	Spot	Image 1	236	1000000065	1201
1.08866	um	Spot	Image 1	237	1000000064	1202
3.69227	um	Spot	Image 1	237	1000000061	1203
3.21031	um	Spot	Image 1	237	1000000060	1204
1.2022	um	Spot	Image 1	237	1000000065	1205
1.07947	um	Spot	Image 1	238	1000000064	1206
3.69132	um	Spot	Image 1	238	1000000061	1207
3.21822	um	Spot	Image 1	238	1000000060	1208
1.24708	um	Spot	Image 1	238	1000000065	1209
1.0734	um	Spot	Image 1	239	1000000064	1210
3.66883	um	Spot	Image 1	239	1000000061	1211
3.21765	um	Spot	Image 1	239	1000000060	1212
1.24535	um	Spot	Image 1	239	1000000065	1213
0.419255	um	Spot	Image 1	240	1000000066	1214
1.10504	um	Spot	Image 1	240	1000000064	1215
3.19944	um	Spot	Image 1	240	1000000060	1216
1.21046	um	Spot	Image 1	240	1000000065	1217
0.421531	um	Spot	Image 1	241	1000000066	1218
1.12691	um	Spot	Image 1	241	1000000064	1219
3.66726	um	Spot	Image 1	241	1000000067	1220
3.21976	um	Spot	Image 1	241	1000000060	1221
1.21609	um	Spot	Image 1	241	1000000065	1222
0.399906	um	Spot	Image 1	242	1000000066	1223
1.23483	um	Spot	Image 1	242	1000000064	1224
3.65076	um	Spot	Image 1	242	1000000067	1225
3.19853	um	Spot	Image 1	242	1000000060	1226
1.2551	um	Spot	Image 1	242	1000000065	1227
0.402887	um	Spot	Image 1	243	1000000066	1228
3.67361	um	Spot	Image 1	243	1000000067	1229
3.2253	um	Spot	Image 1	243	1000000060	1230
1.2253	um	Spot	Image 1	243	1000000065	1231
0.397429	um	Spot	Image 1	244	1000000066	1232
2.48881	um	Spot	Image 1	244	1000000068	1233
3.70794	um	Spot	Image 1	244	1000000067	1234
3.2046	um	Spot	Image 1	244	1000000060	1235
1.27287	um	Spot	Image 1	244	1000000065	1236
0.407862	um	Spot	Image 1	245	1000000066	1237
2.48091	um	Spot	Image 1	245	1000000068	1238
3.68792	um	Spot	Image 1	245	1000000067	1239
3.20425	um	Spot	Image 1	245	1000000060	1240
1.4377	um	Spot	Image 1	245	1000000065	1241
0.418294	um	Spot	Image 1	246	1000000066	1242
2.47907	um	Spot	Image 1	246	1000000068	1243
3.77771	um	Spot	Image 1	246	1000000069	1244
3.67802	um	Spot	Image 1	246	1000000067	1245
3.25389	um	Spot	Image 1	246	1000000060	1246
0.401302	um	Spot	Image 1	247	1000000066	1247
2.49329	um	Spot	Image 1	247	1000000068	1248
3.77531	um	Spot	Image 1	247	1000000069	1249
3.67633	um	Spot	Image 1	247	1000000067	1250
3.2687	um	Spot	Image 1	247	1000000060	1251
0.40877	um	Spot	Image 1	248	1000000066	1252
2.47274	um	Spot	Image 1	248	1000000068	1253
3.77421	um	Spot	Image 1	248	1000000069	1254
3.64597	um	Spot	Image 1	248	1000000067	1255
0.415036	um	Spot	Image 1	249	1000000066	1256
2.50059	um	Spot	Image 1	249	1000000068	1257
3.81009	um	Spot	Image 1	249	1000000069	1258
3.66996	um	Spot	Image 1	249	1000000067	1259
0.412326	um	Spot	Image 1	250	1000000066	1260
2.47813	um	Spot	Image 1	250	1000000068	1261
3.86133	um	Spot	Image 1	250	1000000069	1262
3.62489	um	Spot	Image 1	250	1000000067	1263
0.403119	um	Spot	Image 1	251	1000000066	1264
2.50325	um	Spot	Image 1	251	1000000068	1265
3.83056	um	Spot	Image 1	251	1000000069	1266
3.68984	um	Spot	Image 1	251	1000000067	1267
0.419323	um	Spot	Image 1	252	1000000066	1268
2.59014	um	Spot	Image 1	252	1000000068	1269
3.91706	um	Spot	Image 1	252	1000000069	1270
4.51207	um	Spot	Image 1	252	1000000070	1271
3.66736	um	Spot	Image 1	252	1000000067	1272
0.408958	um	Spot	Image 1	253	1000000066	1273
2.59184	um	Spot	Image 1	253	1000000068	1274
4.0463	um	Spot	Image 1	253	1000000069	1275
4.52351	um	Spot	Image 1	253	1000000070	1276
3.67562	um	Spot	Image 1	253	1000000067	1277
2.66285	um	Spot	Image 1	254	1000000068	1278
4.07888	um	Spot	Image 1	254	1000000069	1279
4.5051	um	Spot	Image 1	254	1000000070	1280
2.79502	um	Spot	Image 1	255	1000000068	1281
4.08744	um	Spot	Image 1	255	1000000069	1282
4.53008	um	Spot	Image 1	255	1000000070	1283
4.05888	um	Spot	Image 1	256	1000000069	1284
4.53603	um	Spot	Image 1	256	1000000070	1285
4.49357	um	Spot	Image 1	257	1000000070	1286
4.51729	um	Spot	Image 1	258	1000000070	1287
4.51391	um	Spot	Image 1	259	1000000070	1288
4.48707	um	Spot	Image 1	260	1000000070	1289
4.5063	um	Spot	Image 1	261	1000000070	1290
4.49087	um	Spot	Image 1	262	1000000070	1291
4.49791	um	Spot	Image 1	263	1000000070	1292
4.50035	um	Spot	Image 1	264	1000000070	1293
2.6887	um	Spot	Image 1	265	1000000071	1294
4.53988	um	Spot	Image 1	265	1000000070	1295
2.64935	um	Spot	Image 1	266	1000000071	1296
4.58696	um	Spot	Image 1	266	1000000070	1297
2.64861	um	Spot	Image 1	267	1000000071	1298
1.45507	um	Spot	Image 1	268	1000000072	1299
2.64242	um	Spot	Image 1	268	1000000071	1300
1.44168	um	Spot	Image 1	269	1000000072	1301
2.63252	um	Spot	Image 1	269	1000000071	1302
1.47159	um	Spot	Image 1	270	1000000072	1303
2.61629	um	Spot	Image 1	270	1000000071	1304
1.45085	um	Spot	Image 1	271	1000000072	1305
2.64624	um	Spot	Image 1	271	1000000071	1306
1.4424	um	Spot	Image 1	272	1000000072	1307
2.63343	um	Spot	Image 1	272	1000000071	1308
1.48199	um	Spot	Image 1	273	1000000072	1309
2.65065	um	Spot	Image 1	273	1000000071	1310
1.52635	um	Spot	Image 1	274	1000000072	1311
2.65459	um	Spot	Image 1	274	1000000071	1312
0.0744608	um	Spot	Image 1	275	1000000073	1313
1.4946	um	Spot	Image 1	275	1000000072	1314
2.67029	um	Spot	Image 1	275	1000000071	1315
0.110513	um	Spot	Image 1	276	1000000073	1316
1.4748	um	Spot	Image 1	276	1000000072	1317
2.64157	um	Spot	Image 1	276	1000000071	1318
0.174897	um	Spot	Image 1	277	1000000073	1319
1.46591	um	Spot	Image 1	277	1000000072	1320
2.67377	um	Spot	Image 1	277	1000000071	1321
0.145339	um	Spot	Image 1	278	1000000073	1322
1.46184	um	Spot	Image 1	278	1000000072	1323
2.63336	um	Spot	Image 1	278	1000000071	1324
0.0890405	um	Spot	Image 1	279	1000000073	1325
1.49761	um	Spot	Image 1	279	1000000072	1326
2.67736	um	Spot	Image 1	279	1000000071	1327
0.109054	um	Spot	Image 1	280	1000000073	1328
1.47686	um	Spot	Image 1	280	1000000072	1329
2.68619	um	Spot	Image 1	280	1000000071	1330
0.291859	um	Spot	Image 1	281	1000000073	1331
1.47621	um	Spot	Image 1	281	1000000072	1332
2.67916	um	Spot	Image 1	281	1000000071	1333
0.385239	um	Spot	Image 1	282	1000000073	1334
1.50079	um	Spot	Image 1	282	1000000072	1335
2.64072	um	Spot	Image 1	282	1000000071	1336
0.394471	um	Spot	Image 1	283	1000000073	1337
1.51413	um	Spot	Image 1	283	1000000072	1338
2.67784	um	Spot	Image 1	283	1000000071	1339
0.367889	um	Spot	Image 1	284	1000000073	1340
1.49705	um	Spot	Image 1	284	1000000072	1341
2.66469	um	Spot	Image 1	284	1000000071	1342
0.41058	um	Spot	Image 1	285	1000000073	1343
1.496	um	Spot	Image 1	285	1000000072	1344
2.68747	um	Spot	Image 1	285	1000000071	1345
0.420003	um	Spot	Image 1	286	1000000073	1346
1.49617	um	Spot	Image 1	286	1000000072	1347
2.69591	um	Spot	Image 1	286	1000000071	1348
0.411649	um	Spot	Image 1	287	1000000073	1349
1.47208	um	Spot	Image 1	287	1000000072	1350
2.66833	um	Spot	Image 1	287	1000000071	1351
0.450764	um	Spot	Image 1	288	1000000073	1352
1.51794	um	Spot	Image 1	288	1000000072	1353
2.67764	um	Spot	Image 1	288	1000000071	1354
0.440824	um	Spot	Image 1	289	1000000073	1355
1.51392	um	Spot	Image 1	289	1000000072	1356
2.67433	um	Spot	Image 1	289	1000000071	1357
0.403023	um	Spot	Image 1	290	1000000073	1358
1.48814	um	Spot	Image 1	290	1000000072	1359
0.397576	um	Spot	Image 1	291	1000000073	1360
1.44163	um	Spot	Image 1	291	1000000072	1361
2.68654	um	Spot	Image 1	291	1000000074	1362
0.434542	um	Spot	Image 1	292	1000000073	1363
1.45611	um	Spot	Image 1	292	1000000072	1364
2.68243	um	Spot	Image 1	292	1000000074	1365
1.45878	um	Spot	Image 1	293	1000000072	1366
2.70607	um	Spot	Image 1	293	1000000074	1367
1.40304	um	Spot	Image 1	294	1000000072	1368
2.68325	um	Spot	Image 1	294	1000000074	1369
1.43192	um	Spot	Image 1	295	1000000072	1370
2.69008	um	Spot	Image 1	295	1000000074	1371
1.43517	um	Spot	Image 1	296	1000000072	1372
2.69189	um	Spot	Image 1	296	1000000074	1373
1.42479	um	Spot	Image 1	297	1000000072	1374
2.68707	um	Spot	Image 1	297	1000000074	1375
1.45612	um	Spot	Image 1	298	1000000072	1376
2.6712	um	Spot	Image 1	298	1000000074	1377
1.43498	um	Spot	Image 1	299	1000000072	1378
2.69303	um	Spot	Image 1	299	1000000074	1379
1.43562	um	Spot	Image 1	300	1000000072	1380
2.73438	um	Spot	Image 1	300	1000000074	1381
1.44446	um	Spot	Image 1	301	1000000072	1382
2.73024	um	Spot	Image 1	301	1000000074	1383
1.4901	um	Spot	Image 1	302	1000000072	1384
1.47671	um	Spot	Image 1	303	1000000072	1385
1.48747	um	Spot	Image 1	304	1000000072	1386
2.30669	um	Spot	Image 1	315	1000000075	1387
3.80684	um	Spot	Image 1	316	1000000076	1388
2.33936	um	Spot	Image 1	316	1000000075	1389
3.69522	um	Spot	Image 1	317	1000000076	1390
2.35697	um	Spot	Image 1	317	1000000075	1391
3.6963	um	Spot	Image 1	318	1000000076	1392
2.3462	um	Spot	Image 1	318	1000000075	1393
3.59181	um	Spot	Image 1	319	1000000076	1394
2.33269	um	Spot	Image 1	319	1000000075	1395
0.562458	um	Spot	Image 1	320	1000000077	1396
0.853037	um	Spot	Image 1	320	1000000078	1397
3.65999	um	Spot	Image 1	320	1000000076	1398
2.3281	um	Spot	Image 1	320	1000000075	1399
0.562471	um	Spot	Image 1	321	1000000077	1400
0.882719	um	Spot	Image 1	321	1000000078	1401
3.57582	um	Spot	Image 1	321	1000000076	1402
2.33475	um	Spot	Image 1	321	1000000075	1403
0.555276	um	Spot	Image 1	322	1000000077	1404
0.89939	um	Spot	Image 1	322	1000000078	1405
3.62247	um	Spot	Image 1	322	1000000076	1406
2.33894	um	Spot	Image 1	322	1000000075	1407
0.575269	um	Spot	Image 1	323	1000000077	1408
0.916106	um	Spot	Image 1	323	1000000078	1409
3.677	um	Spot	Image 1	323	1000000076	1410
2.35622	um	Spot	Image 1	323	1000000075	1411
0.587097	um	Spot	Image 1	324	1000000077	1412
0.863844	um	Spot	Image 1	324	1000000078	1413
3.57758	um	Spot	Image 1	324	1000000076	1414
2.3369	um	Spot	Image 1	324	1000000075	1415
0.624535	um	Spot	Image 1	325	1000000077	1416
0.867443	um	Spot	Image 1	325	1000000078	1417
3.67808	um	Spot	Image 1	325	1000000076	1418
2.33887	um	Spot	Image 1	325	1000000075	1419
0.59232	um	Spot	Image 1	326	1000000077	1420
0.875918	um	Spot	Image 1	326	1000000078	1421
3.75077	um	Spot	Image 1	326	1000000076	1422
2.32756	um	Spot	Image 1	326	1000000075	1423
0.582735	um	Spot	Image 1	327	1000000077	1424
0.851141	um	Spot	Image 1	327	1000000078	1425
2.33144	um	Spot	Image 1	327	1000000075	1426
0.594467	um	Spot	Image 1	328	1000000077	1427
0.873581	um	Spot	Image 1	328	1000000078	1428
2.3302	um	Spot	Image 1	328	1000000075	1429
0.565327	um	Spot	Image 1	329	1000000077	1430
0.857077	um	Spot	Image 1	329	1000000078	1431
2.38083	um	Spot	Image 1	329	1000000075	1432
0.573405	um	Spot	Image 1	330	1000000077	1433
0.853081	um	Spot	Image 1	330	1000000078	1434
2.34578	um	Spot	Image 1	330	1000000075	1435
0.567665	um	Spot	Image 1	331	1000000077	1436
0.868529	um	Spot	Image 1	331	1000000078	1437
2.38084	um	Spot	Image 1	331	1000000075	1438
2.39219	um	Spot	Image 1	332	1000000075	1439
2.36505	um	Spot	Image 1	333	1000000075	1440
0	um	Spot	Image 1	334	1000000079	1441
2.44436	um	Spot	Image 1	334	1000000080	1442
2.35851	um	Spot	Image 1	334	1000000075	1443
0	um	Spot	Image 1	335	1000000079	1444
1.67549	um	Spot	Image 1	335	1000000081	1445
2.66825	um	Spot	Image 1	335	1000000080	1446
2.33744	um	Spot	Image 1	335	1000000075	1447
0	um	Spot	Image 1	336	1000000079	1448
1.70499	um	Spot	Image 1	336	1000000081	1449
2.70579	um	Spot	Image 1	336	1000000080	1450
2.38695	um	Spot	Image 1	336	1000000075	1451
0	um	Spot	Image 1	337	1000000079	1452
1.70548	um	Spot	Image 1	337	1000000081	1453
2.70335	um	Spot	Image 1	337	1000000080	1454
2.37293	um	Spot	Image 1	337	1000000075	1455
0	um	Spot	Image 1	338	1000000079	1456
1.33093	um	Spot	Image 1	338	1000000082	1457
1.67609	um	Spot	Image 1	338	1000000081	1458
2.71429	um	Spot	Image 1	338	1000000080	1459
2.44182	um	Spot	Image 1	338	1000000083	1460
2.37995	um	Spot	Image 1	338	1000000075	1461
0	um	Spot	Image 1	339	1000000079	1462
1.43885	um	Spot	Image 1	339	1000000082	1463
1.71621	um	Spot	Image 1	339	1000000081	1464
2.70144	um	Spot	Image 1	339	1000000080	1465
2.36273	um	Spot	Image 1	339	1000000075	1466
2.40193	um	Spot	Image 1	339	1000000083	1467
0	um	Spot	Image 1	340	1000000079	1468
1.51978	um	Spot	Image 1	340	1000000082	1469
1.73692	um	Spot	Image 1	340	1000000081	1470
2.70492	um	Spot	Image 1	340	1000000080	1471
2.3495	um	Spot	Image 1	340	1000000075	1472
2.43591	um	Spot	Image 1	340	1000000083	1473
0	um	Spot	Image 1	341	1000000079	1474
1.53887	um	Spot	Image 1	341	1000000082	1475
1.69706	um	Spot	Image 1	341	1000000081	1476
2.70915	um	Spot	Image 1	341	1000000080	1477
2.35762	um	Spot	Image 1	341	1000000075	1478
2.41258	um	Spot	Image 1	341	1000000083	1479
0	um	Spot	Image 1	342	1000000079	1480
1.53987	um	Spot	Image 1	342	1000000082	1481
1.68302	um	Spot	Image 1	342	1000000081	1482
2.68518	um	Spot	Image 1	342	1000000080	1483
2.36164	um	Spot	Image 1	342	1000000075	1484
2.4299	um	Spot	Image 1	342	1000000083	1485
0	um	Spot	Image 1	343	1000000079	1486
1.54632	um	Spot	Image 1	343	1000000082	1487
1.676	um	Spot	Image 1	343	1000000081	1488
2.71604	um	Spot	Image 1	343	1000000080	1489
2.33762	um	Spot	Image 1	343	1000000075	1490
2.39075	um	Spot	Image 1	343	1000000083	1491
0	um	Spot	Image 1	344	1000000079	1492
1.53334	um	Spot	Image 1	344	1000000082	1493
1.68129	um	Spot	Image 1	344	1000000081	1494
2.69088	um	Spot	Image 1	344	1000000080	1495
2.35189	um	Spot	Image 1	344	1000000075	1496
2.37988	um	Spot	Image 1	344	1000000083	1497
1.52091	um	Spot	Image 1	345	1000000082	1498
1.66497	um	Spot	Image 1	345	1000000081	1499
2.66038	um	Spot	Image 1	345	1000000080	1500
2.41582	um	Spot	Image 1	345	1000000083	1501
1.52457	um	Spot	Image 1	346	1000000082	1502
2.73439	um	Spot	Image 1	346	1000000080	1503
2.33697	um	Spot	Image 1	346	1000000084	1504
2.40909	um	Spot	Image 1	346	1000000083	1505
1.50421	um	Spot	Image 1	347	1000000082	1506
2.72165	um	Spot	Image 1	347	1000000080	1507
2.33847	um	Spot	Image 1	347	1000000084	1508
2.40438	um	Spot	Image 1	347	1000000083	1509
1.52397	um	Spot	Image 1	348	1000000082	1510
2.35868	um	Spot	Image 1	348	1000000084	1511
2.41259	um	Spot	Image 1	348	1000000083	1512
1.52625	um	Spot	Image 1	349	1000000082	1513
2.35509	um	Spot	Image 1	349	1000000084	1514
2.40883	um	Spot	Image 1	349	1000000083	1515
1.51224	um	Spot	Image 1	350	1000000082	1516
2.25676	um	Spot	Image 1	350	1000000084	1517
2.432	um	Spot	Image 1	350	1000000083	1518
1.54379	um	Spot	Image 1	351	1000000082	1519
2.36343	um	Spot	Image 1	351	1000000084	1520
2.4035	um	Spot	Image 1	351	1000000083	1521
1.52857	um	Spot	Image 1	352	1000000082	1522
3.6654	um	Spot	Image 1	352	1000000085	1523
2.33641	um	Spot	Image 1	352	1000000084	1524
2.41326	um	Spot	Image 1	352	1000000083	1525
1.52888	um	Spot	Image 1	353	1000000082	1526
3.65744	um	Spot	Image 1	353	1000000085	1527
2.32295	um	Spot	Image 1	353	1000000084	1528
2.48354	um	Spot	Image 1	353	1000000083	1529
1.53838	um	Spot	Image 1	354	1000000082	1530
1.72571	um	Spot	Image 1	354	1000000086	1531
3.65362	um	Spot	Image 1	354	1000000085	1532
2.48948	um	Spot	Image 1	354	1000000083	1533
2.33011	um	Spot	Image 1	354	1000000084	1534
1.54203	um	Spot	Image 1	355	1000000082	1535
1.71188	um	Spot	Image 1	355	1000000086	1536
3.64464	um	Spot	Image 1	355	1000000085	1537
2.52036	um	Spot	Image 1	355	1000000083	1538
2.32823	um	Spot	Image 1	355	1000000084	1539
1.54036	um	Spot	Image 1	356	1000000082	1540
1.71543	um	Spot	Image 1	356	1000000086	1541
3.67002	um	Spot	Image 1	356	1000000085	1542
2.33507	um	Spot	Image 1	356	1000000084	1543
2.49181	um	Spot	Image 1	356	1000000083	1544
0.38011	um	Spot	Image 1	357	1000000087	1545
1.53402	um	Spot	Image 1	357	1000000082	1546
1.70911	um	Spot	Image 1	357	1000000086	1547
3.64451	um	Spot	Image 1	357	1000000085	1548
0.354348	um	Spot	Image 1	358	1000000087	1549
1.71351	um	Spot	Image 1	358	1000000086	1550
3.67478	um	Spot	Image 1	358	1000000085	1551
0.376319	um	Spot	Image 1	359	1000000087	1552
1.54406	um	Spot	Image 1	359	1000000088	1553
1.72069	um	Spot	Image 1	359	1000000086	1554
3.64833	um	Spot	Image 1	359	1000000085	1555
0.366745	um	Spot	Image 1	360	1000000087	1556
1.52694	um	Spot	Image 1	360	1000000088	1557
1.76149	um	Spot	Image 1	360	1000000086	1558
3.61601	um	Spot	Image 1	360	1000000085	1559
0.359397	um	Spot	Image 1	361	1000000087	1560
1.55786	um	Spot	Image 1	361	1000000088	1561
1.72966	um	Spot	Image 1	361	1000000086	1562
3.63419	um	Spot	Image 1	361	1000000085	1563
0.375947	um	Spot	Image 1	362	1000000087	1564
1.51634	um	Spot	Image 1	362	1000000088	1565
1.71073	um	Spot	Image 1	362	1000000086	1566
3.64958	um	Spot	Image 1	362	1000000085	1567
0.371347	um	Spot	Image 1	363	1000000087	1568
1.53263	um	Spot	Image 1	363	1000000088	1569
1.64784	um	Spot	Image 1	363	1000000086	1570
3.63545	um	Spot	Image 1	363	1000000085	1571
0.359629	um	Spot	Image 1	364	1000000087	1572
1.53375	um	Spot	Image 1	364	1000000088	1573
1.65688	um	Spot	Image 1	364	1000000086	1574
3.63545	um	Spot	Image 1	364	1000000085	1575
0.342839	um	Spot	Image 1	365	1000000087	1576
1.52891	um	Spot	Image 1	365	1000000088	1577
1.75258	um	Spot	Image 1	365	1000000086	1578
3.63647	um	Spot	Image 1	365	1000000085	1579
0.354758	um	Spot	Image 1	366	1000000087	1580
1.48412	um	Spot	Image 1	366	1000000088	1581
1.70349	um	Spot	Image 1	366	1000000086	1582
3.62035	um	Spot	Image 1	366	1000000085	1583
0.350697	um	Spot	Image 1	367	1000000087	1584
1.47436	um	Spot	Image 1	367	1000000088	1585
1.67857	um	Spot	Image 1	367	1000000086	1586
3.61561	um	Spot	Image 1	367	1000000085	1587
0.358942	um	Spot	Image 1	368	1000000087	1588
1.46677	um	Spot	Image 1	368	1000000088	1589
3.65479	um	Spot	Image 1	368	1000000085	1590
0.358996	um	Spot	Image 1	369	1000000087	1591
1.50988	um	Spot	Image 1	369	1000000088	1592
3.61201	um	Spot	Image 1	369	1000000085	1593
0.363278	um	Spot	Image 1	370	1000000087	1594
3.65726	um	Spot	Image 1	370	1000000085	1595
0.329994	um	Spot	Image 1	371	1000000087	1596
3.64694	um	Spot	Image 1	371	1000000085	1597
2.41266	um	Spot	Image 1	371	1000000089	1598
0.35982	um	Spot	Image 1	372	1000000087	1599
2.32904	um	Spot	Image 1	372	1000000089	1600
0.364662	um	Spot	Image 1	373	1000000087	1601
2.22518	um	Spot	Image 1	373	1000000089	1602
2.23622	um	Spot	Image 1	374	1000000089	1603
0.405185	um	Spot	Image 1	375	1000000090	1604
2.19579	um	Spot	Image 1	375	1000000089	1605
0.424496	um	Spot	Image 1	376	1000000090	1606
2.17712	um	Spot	Image 1	376	1000000089	1607
0.41013	um	Spot	Image 1	377	1000000090	1608
2.21579	um	Spot	Image 1	377	1000000089	1609
0.409061	um	Spot	Image 1	378	1000000090	1610
2.24774	um	Spot	Image 1	378	1000000089	1611
0.40254	um	Spot	Image 1	379	1000000090	1612
2.24042	um	Spot	Image 1	379	1000000089	1613
0.381119	um	Spot	Image 1	380	1000000090	1614
2.23951	um	Spot	Image 1	380	1000000089	1615
0.388295	um	Spot	Image 1	381	1000000090	1616
1.68219	um	Spot	Image 1	381	1000000091	1617
2.22529	um	Spot	Image 1	381	1000000089	1618
0.3753	um	Spot	Image 1	382	1000000090	1619
1.69882	um	Spot	Image 1	382	1000000091	1620
2.23708	um	Spot	Image 1	382	1000000089	1621
0.391334	um	Spot	Image 1	383	1000000090	1622
1.68748	um	Spot	Image 1	383	1000000091	1623
2.26777	um	Spot	Image 1	383	1000000089	1624
0.398913	um	Spot	Image 1	384	1000000090	1625
1.62907	um	Spot	Image 1	384	1000000091	1626
2.21717	um	Spot	Image 1	384	1000000089	1627
0.38912	um	Spot	Image 1	385	1000000090	1628
1.64762	um	Spot	Image 1	385	1000000091	1629
2.21718	um	Spot	Image 1	385	1000000089	1630
0.381592	um	Spot	Image 1	386	1000000090	1631
1.66625	um	Spot	Image 1	386	1000000091	1632
2.21221	um	Spot	Image 1	386	1000000089	1633
0.399176	um	Spot	Image 1	387	1000000090	1634
1.6895	um	Spot	Image 1	387	1000000091	1635
0.383696	um	Spot	Image 1	388	1000000090	1636
1.68911	um	Spot	Image 1	388	1000000091	1637
0.367198	um	Spot	Image 1	389	1000000090	1638
1.64215	um	Spot	Image 1	389	1000000091	1639
0.38577	um	Spot	Image 1	390	1000000090	1640
1.64878	um	Spot	Image 1	390	1000000091	1641
0.385609	um	Spot	Image 1	391	1000000090	1642
1.67193	um	Spot	Image 1	391	1000000091	1643
0.399444	um	Spot	Image 1	392	1000000090	1644
1.6198	um	Spot	Image 1	392	1000000091	1645
0.37234	um	Spot	Image 1	393	1000000090	1646
1.66476	um	Spot	Image 1	393	1000000091	1647
0.365026	um	Spot	Image 1	394	1000000090	1648
0.37149	um	Spot	Image 1	395	1000000090	1649
0.39129	um	Spot	Image 1	396	1000000090	1650
0.377964	um	Spot	Image 1	397	1000000090	1651
2.41863	um	Spot	Image 1	397	1000000092	1652
0.35526	um	Spot	Image 1	398	1000000090	1653
2.49147	um	Spot	Image 1	398	1000000092	1654
2.46089	um	Spot	Image 1	399	1000000092	1655
2.45616	um	Spot	Image 1	400	1000000092	1656
2.43735	um	Spot	Image 1	401	1000000092	1657
2.42785	um	Spot	Image 1	402	1000000092	1658
2.45589	um	Spot	Image 1	403	1000000092	1659
2.37503	um	Spot	Image 1	404	1000000092	1660
2.31661	um	Spot	Image 1	405	1000000092	1661
2.31682	um	Spot	Image 1	406	1000000092	1662
2.46463	um	Spot	Image 1	407	1000000092	1663
2.56847	um	Spot	Image 1	408	1000000092	1664
4.43026	um	Spot	Image 1	410	1000000093	1665
4.432	um	Spot	Image 1	411	1000000093	1666
3.16971	um	Spot	Image 1	411	1000000094	1667
2.52238	um	Spot	Image 1	412	1000000095	1668
4.43487	um	Spot	Image 1	412	1000000093	1669
3.16293	um	Spot	Image 1	412	1000000094	1670
2.42192	um	Spot	Image 1	413	1000000095	1671
4.43026	um	Spot	Image 1	413	1000000093	1672
3.07438	um	Spot	Image 1	413	1000000094	1673
2.40969	um	Spot	Image 1	414	1000000095	1674
4.4112	um	Spot	Image 1	414	1000000093	1675
3.09122	um	Spot	Image 1	414	1000000094	1676
2.43878	um	Spot	Image 1	415	1000000095	1677
4.40473	um	Spot	Image 1	415	1000000093	1678
3.06025	um	Spot	Image 1	415	1000000094	1679
2.42593	um	Spot	Image 1	416	1000000095	1680
4.44409	um	Spot	Image 1	416	1000000093	1681
3.0598	um	Spot	Image 1	416	1000000094	1682
2.41421	um	Spot	Image 1	417	1000000095	1683
4.41903	um	Spot	Image 1	417	1000000093	1684
3.12561	um	Spot	Image 1	417	1000000094	1685
2.41293	um	Spot	Image 1	418	1000000095	1686
4.45001	um	Spot	Image 1	418	1000000093	1687
3.13363	um	Spot	Image 1	418	1000000094	1688
2.42814	um	Spot	Image 1	419	1000000095	1689
4.42889	um	Spot	Image 1	419	1000000093	1690
3.14484	um	Spot	Image 1	419	1000000094	1691
2.40415	um	Spot	Image 1	420	1000000095	1692
4.39683	um	Spot	Image 1	420	1000000093	1693
3.10125	um	Spot	Image 1	420	1000000094	1694
2.39657	um	Spot	Image 1	421	1000000095	1695
4.37627	um	Spot	Image 1	421	1000000093	1696
3.27359	um	Spot	Image 1	421	1000000094	1697
2.42283	um	Spot	Image 1	422	1000000095	1698
4.41381	um	Spot	Image 1	422	1000000093	1699
3.27088	um	Spot	Image 1	422	1000000094	1700
2.41367	um	Spot	Image 1	423	1000000095	1701
4.41301	um	Spot	Image 1	423	1000000093	1702
3.24878	um	Spot	Image 1	423	1000000094	1703
2.40744	um	Spot	Image 1	424	1000000095	1704
4.42115	um	Spot	Image 1	424	1000000093	1705
3.26884	um	Spot	Image 1	424	1000000094	1706
2.4365	um	Spot	Image 1	425	1000000095	1707
4.4227	um	Spot	Image 1	425	1000000093	1708
3.2719	um	Spot	Image 1	425	1000000094	1709
2.42592	um	Spot	Image 1	426	1000000095	1710
4.38411	um	Spot	Image 1	426	1000000093	1711
3.29565	um	Spot	Image 1	426	1000000094	1712
2.4188	um	Spot	Image 1	427	1000000095	1713
4.4175	um	Spot	Image 1	427	1000000093	1714
3.27259	um	Spot	Image 1	427	1000000094	1715
2.43615	um	Spot	Image 1	428	1000000095	1716
4.41288	um	Spot	Image 1	428	1000000093	1717
3.27014	um	Spot	Image 1	428	1000000094	1718
2.44558	um	Spot	Image 1	429	1000000095	1719
4.41199	um	Spot	Image 1	429	1000000093	1720
3.26099	um	Spot	Image 1	429	1000000094	1721
2.43527	um	Spot	Image 1	430	1000000095	1722
3.2427	um	Spot	Image 1	430	1000000094	1723
2.43989	um	Spot	Image 1	431	1000000095	1724
3.28576	um	Spot	Image 1	431	1000000094	1725
2.42289	um	Spot	Image 1	432	1000000095	1726
3.26864	um	Spot	Image 1	432	1000000094	1727
2.43759	um	Spot	Image 1	433	1000000095	1728
3.25621	um	Spot	Image 1	433	1000000094	1729
2.42226	um	Spot	Image 1	434	1000000095	1730
3.22504	um	Spot	Image 1	434	1000000094	1731
2.32322	um	Spot	Image 1	435	1000000095	1732
3.24233	um	Spot	Image 1	435	1000000094	1733
2.31141	um	Spot	Image 1	436	1000000095	1734
4.24702	um	Spot	Image 1	436	1000000096	1735
3.39852	um	Spot	Image 1	436	1000000094	1736
2.32721	um	Spot	Image 1	437	1000000095	1737
4.1195	um	Spot	Image 1	437	1000000096	1738
3.49387	um	Spot	Image 1	437	1000000094	1739
2.34364	um	Spot	Image 1	438	1000000095	1740
4.08716	um	Spot	Image 1	438	1000000096	1741
2.36101	um	Spot	Image 1	439	1000000095	1742
4.10263	um	Spot	Image 1	439	1000000096	1743
2.39901	um	Spot	Image 1	440	1000000095	1744
4.12118	um	Spot	Image 1	440	1000000096	1745
2.38578	um	Spot	Image 1	441	1000000095	1746
4.13539	um	Spot	Image 1	441	1000000096	1747
2.3983	um	Spot	Image 1	442	1000000095	1748
4.12447	um	Spot	Image 1	442	1000000096	1749
2.38314	um	Spot	Image 1	443	1000000095	1750
4.1519	um	Spot	Image 1	443	1000000096	1751
2.40866	um	Spot	Image 1	444	1000000095	1752
4.12143	um	Spot	Image 1	444	1000000096	1753
2.39537	um	Spot	Image 1	445	1000000095	1754
4.11856	um	Spot	Image 1	445	1000000096	1755
2.3562	um	Spot	Image 1	446	1000000095	1756
4.12131	um	Spot	Image 1	446	1000000096	1757
2.28397	um	Spot	Image 1	447	1000000095	1758
2.31443	um	Spot	Image 1	448	1000000095	1759
2.3041	um	Spot	Image 1	449	1000000095	1760
2.31596	um	Spot	Image 1	450	1000000095	1761
2.30396	um	Spot	Image 1	451	1000000095	1762
2.29552	um	Spot	Image 1	452	1000000095	1763
2.28277	um	Spot	Image 1	453	1000000095	1764
2.25643	um	Spot	Image 1	454	1000000095	1765
2.25418	um	Spot	Image 1	455	1000000095	1766
2.24019	um	Spot	Image 1	456	1000000095	1767
2.24971	um	Spot	Image 1	457	1000000095	1768
2.24952	um	Spot	Image 1	458	1000000095	1769
2.21315	um	Spot	Image 1	459	1000000095	1770
2.24957	um	Spot	Image 1	460	1000000095	1771
3.60978	um	Spot	Image 1	460	1000000097	1772
2.30314	um	Spot	Image 1	461	1000000095	1773
3.60022	um	Spot	Image 1	461	1000000097	1774
2.27153	um	Spot	Image 1	462	1000000095	1775
3.58714	um	Spot	Image 1	462	1000000097	1776
2.25933	um	Spot	Image 1	463	1000000095	1777
3.44399	um	Spot	Image 1	463	1000000097	1778
3.4468	um	Spot	Image 1	464	1000000097	1779
3.47094	um	Spot	Image 1	465	1000000097	1780
3.50824	um	Spot	Image 1	466	1000000097	1781
3.49162	um	Spot	Image 1	467	1000000097	1782
3.50456	um	Spot	Image 1	468	1000000097	1783
3.52194	um	Spot	Image 1	469	1000000097	1784
3.5142	um	Spot	Image 1	470	1000000097	1785
1.17351	um	Spot	Image 1	483	1000000098	1786
1.16666	um	Spot	Image 1	484	1000000098	1787
1.17936	um	Spot	Image 1	485	1000000098	1788
1.13983	um	Spot	Image 1	486	1000000098	1789
1.12382	um	Spot	Image 1	487	1000000098	1790
1.13882	um	Spot	Image 1	488	1000000098	1791
1.13493	um	Spot	Image 1	489	1000000098	1792
1.13347	um	Spot	Image 1	490	1000000098	1793
1.13566	um	Spot	Image 1	491	1000000098	1794
1.12553	um	Spot	Image 1	492	1000000098	1795
1.11797	um	Spot	Image 1	493	1000000098	1796
1.13481	um	Spot	Image 1	494	1000000098	1797
2.13554	um	Spot	Image 1	495	1000000099	1798
2.18366	um	Spot	Image 1	496	1000000099	1799
2.22112	um	Spot	Image 1	497	1000000099	1800
2.23135	um	Spot	Image 1	498	1000000099	1801
2.2274	um	Spot	Image 1	499	1000000099	1802
2.15885	um	Spot	Image 1	500	1000000099	1803
2.16349	um	Spot	Image 1	501	1000000099	1804
2.14295	um	Spot	Image 1	502	1000000099	1805
2.15026	um	Spot	Image 1	503	1000000099	1806
2.12823	um	Spot	Image 1	504	1000000099	1807
0.970376	um	Spot	Image 1	505	1000000100	1808
2.16073	um	Spot	Image 1	505	1000000099	1809
0.953754	um	Spot	Image 1	506	1000000100	1810
2.14726	um	Spot	Image 1	506	1000000099	1811
1.07171	um	Spot	Image 1	507	1000000100	1812
1.09768	um	Spot	Image 1	508	1000000100	1813
1.11042	um	Spot	Image 1	509	1000000100	1814
1.09368	um	Spot	Image 1	510	1000000100	1815
1.46632	um	Spot	Image 1	510	1000000101	1816
1.09348	um	Spot	Image 1	511	1000000100	1817
1.47506	um	Spot	Image 1	511	1000000101	1818
1.1066	um	Spot	Image 1	512	1000000100	1819
1.80109	um	Spot	Image 1	512	1000000102	1820
1.47681	um	Spot	Image 1	512	1000000101	1821
1.09202	um	Spot	Image 1	513	1000000100	1822
1.90665	um	Spot	Image 1	513	1000000102	1823
1.45541	um	Spot	Image 1	513	1000000101	1824
1.11334	um	Spot	Image 1	514	1000000100	1825
1.91988	um	Spot	Image 1	514	1000000102	1826
1.47506	um	Spot	Image 1	514	1000000101	1827
1.10022	um	Spot	Image 1	515	1000000100	1828
1.92096	um	Spot	Image 1	515	1000000102	1829
1.51	um	Spot	Image 1	515	1000000101	1830
1.08382	um	Spot	Image 1	516	1000000100	1831
1.93096	um	Spot	Image 1	516	1000000102	1832
1.50378	um	Spot	Image 1	516	1000000101	1833
1.08346	um	Spot	Image 1	517	1000000100	1834
1.92236	um	Spot	Image 1	517	1000000102	1835
1.49982	um	Spot	Image 1	517	1000000101	1836
1.09255	um	Spot	Image 1	518	1000000100	1837
1.92954	um	Spot	Image 1	518	1000000102	1838
1.49684	um	Spot	Image 1	518	1000000101	1839
1.10156	um	Spot	Image 1	519	1000000100	1840
1.91776	um	Spot	Image 1	519	1000000102	1841
1.48588	um	Spot	Image 1	519	1000000101	1842
1.13278	um	Spot	Image 1	520	1000000100	1843
1.88629	um	Spot	Image 1	520	1000000102	1844
1.50341	um	Spot	Image 1	520	1000000101	1845
1.10832	um	Spot	Image 1	521	1000000100	1846
1.90458	um	Spot	Image 1	521	1000000102	1847
1.57201	um	Spot	Image 1	521	1000000101	1848
1.09037	um	Spot	Image 1	522	1000000100	1849
1.90399	um	Spot	Image 1	522	1000000102	1850
1.11405	um	Spot	Image 1	523	1000000100	1851
1.0891	um	Spot	Image 1	524	1000000100	1852
1.08669	um	Spot	Image 1	525	1000000100	1853
1.1239	um	Spot	Image 1	526	1000000100	1854
1.10545	um	Spot	Image 1	527	1000000100	1855
4.21295	um	Spot	Image 1	536	1000000103	1856
4.18657	um	Spot	Image 1	537	1000000103	1857
4.21882	um	Spot	Image 1	538	1000000103	1858
4.21839	um	Spot	Image 1	539	1000000103	1859
4.20898	um	Spot	Image 1	540	1000000103	1860
4.20949	um	Spot	Image 1	541	1000000103	1861
4.20785	um	Spot	Image 1	542	1000000103	1862
4.22899	um	Spot	Image 1	543	1000000103	1863
4.22255	um	Spot	Image 1	544	1000000103	1864
4.21376	um	Spot	Image 1	545	1000000103	1865
4.19921	um	Spot	Image 1	546	1000000103	1866
4.22516	um	Spot	Image 1	547	1000000103	1867
1.86716	um	Spot	Image 1	547	1000000104	1868
4.2313	um	Spot	Image 1	548	1000000103	1869
1.84636	um	Spot	Image 1	548	1000000104	1870
4.22128	um	Spot	Image 1	549	1000000103	1871
1.88812	um	Spot	Image 1	549	1000000104	1872
4.19002	um	Spot	Image 1	550	1000000103	1873
1.9365	um	Spot	Image 1	550	1000000104	1874
4.23342	um	Spot	Image 1	551	1000000103	1875
1.90849	um	Spot	Image 1	551	1000000104	1876
1.88265	um	Spot	Image 1	552	1000000104	1877
1.90869	um	Spot	Image 1	553	1000000104	1878
1.91103	um	Spot	Image 1	554	1000000104	1879
1.94123	um	Spot	Image 1	555	1000000104	1880
1.9031	um	Spot	Image 1	556	1000000104	1881
1.86616	um	Spot	Image 1	557	1000000104	1882
1.88482	um	Spot	Image 1	558	1000000104	1883
4.28341	um	Spot	Image 1	564	1000000105	1884
4.28372	um	Spot	Image 1	565	1000000105	1885
4.29976	um	Spot	Image 1	566	1000000105	1886
4.30827	um	Spot	Image 1	567	1000000105	1887
4.29885	um	Spot	Image 1	568	1000000105	1888
4.29424	um	Spot	Image 1	569	1000000105	1889
4.28867	um	Spot	Image 1	570	1000000105	1890
4.25522	um	Spot	Image 1	571	1000000105	1891
4.23581	um	Spot	Image 1	572	1000000105	1892
4.24058	um	Spot	Image 1	573	1000000105	1893
4.28541	um	Spot	Image 1	574	1000000105	1894
4.26207	um	Spot	Image 1	575	1000000105	1895
4.24885	um	Spot	Image 1	576	1000000105	1896
4.2583	um	Spot	Image 1	577	1000000105	1897
0.148363	um	Spot	Image 1	607	1000000106	1898
0.154154	um	Spot	Image 1	608	1000000106	1899
0.146941	um	Spot	Image 1	609	1000000106	1900
0.175864	um	Spot	Image 1	610	1000000106	1901
0.196269	um	Spot	Image 1	611	1000000106	1902
0.192846	um	Spot	Image 1	612	1000000106	1903
0.161178	um	Spot	Image 1	613	1000000106	1904
0.150214	um	Spot	Image 1	614	1000000106	1905
0.149432	um	Spot	Image 1	615	1000000106	1906
0.159938	um	Spot	Image 1	616	1000000106	1907
0.0287171	um	Spot	Image 1	617	1000000106	1908
2.26002	um	Spot	Image 1	623	1000000107	1909
2.3286	um	Spot	Image 1	624	1000000107	1910
2.37245	um	Spot	Image 1	625	1000000107	1911
2.3247	um	Spot	Image 1	626	1000000107	1912
2.3468	um	Spot	Image 1	627	1000000107	1913
2.31241	um	Spot	Image 1	628	1000000107	1914
2.35702	um	Spot	Image 1	629	1000000107	1915
2.34624	um	Spot	Image 1	630	1000000107	1916
2.35108	um	Spot	Image 1	631	1000000107	1917
2.32446	um	Spot	Image 1	632	1000000107	1918
2.31349	um	Spot	Image 1	633	1000000107	1919
2.33443	um	Spot	Image 1	634	1000000107	1920
2.33077	um	Spot	Image 1	635	1000000107	1921
2.32828	um	Spot	Image 1	636	1000000107	1922
2.34298	um	Spot	Image 1	637	1000000107	1923
2.3596	um	Spot	Image 1	638	1000000107	1924
2.35839	um	Spot	Image 1	639	1000000107	1925
2.38646	um	Spot	Image 1	640	1000000107	1926
2.38485	um	Spot	Image 1	641	1000000107	1927
2.3818	um	Spot	Image 1	642	1000000107	1928
2.42561	um	Spot	Image 1	643	1000000107	1929
2.42429	um	Spot	Image 1	644	1000000107	1930
2.47036	um	Spot	Image 1	645	1000000107	1931
2.46737	um	Spot	Image 1	646	1000000107	1932
2.29391	um	Spot	Image 1	647	1000000107	1933
1.22248	um	Spot	Image 1	680	1000000108	1934
1.25939	um	Spot	Image 1	681	1000000108	1935
1.26641	um	Spot	Image 1	682	1000000108	1936
1.29916	um	Spot	Image 1	683	1000000108	1937
1.2346	um	Spot	Image 1	684	1000000108	1938
1.227	um	Spot	Image 1	685	1000000108	1939
1.25384	um	Spot	Image 1	686	1000000108	1940
1.25835	um	Spot	Image 1	687	1000000108	1941
1.22344	um	Spot	Image 1	688	1000000108	1942
1.22403	um	Spot	Image 1	689	1000000108	1943
1.28029	um	Spot	Image 1	690	1000000108	1944
1.28817	um	Spot	Image 1	691	1000000108	1945
1.28792	um	Spot	Image 1	692	1000000108	1946
1.29225	um	Spot	Image 1	693	1000000108	1947
1.27621	um	Spot	Image 1	694	1000000108	1948
1.28655	um	Spot	Image 1	695	1000000108	1949
1.27967	um	Spot	Image 1	696	1000000108	1950
1.27326	um	Spot	Image 1	697	1000000108	1951
1.28186	um	Spot	Image 1	698	1000000108	1952
0	um	Spot	Image 1	703	1000000109	1953
0	um	Spot	Image 1	704	1000000109	1954
0	um	Spot	Image 1	705	1000000109	1955
0	um	Spot	Image 1	706	1000000109	1956
0	um	Spot	Image 1	707	1000000109	1957
0	um	Spot	Image 1	708	1000000109	1958
1.08268	um	Spot	Image 1	708	1000000110	1959
0	um	Spot	Image 1	709	1000000109	1960
1.12271	um	Spot	Image 1	709	1000000110	1961
0	um	Spot	Image 1	710	1000000109	1962
1.12387	um	Spot	Image 1	710	1000000110	1963
0	um	Spot	Image 1	711	1000000109	1964
1.13131	um	Spot	Image 1	711	1000000110	1965
0	um	Spot	Image 1	712	1000000109	1966
1.13873	um	Spot	Image 1	712	1000000110	1967
0	um	Spot	Image 1	713	1000000109	1968
1.11126	um	Spot	Image 1	713	1000000110	1969
0	um	Spot	Image 1	714	1000000109	1970
1.15518	um	Spot	Image 1	714	1000000110	1971
1.1291	um	Spot	Image 1	715	1000000110	1972
1.12401	um	Spot	Image 1	716	1000000110	1973
1.1374	um	Spot	Image 1	717	1000000110	1974
1.15756	um	Spot	Image 1	718	1000000110	1975
1.15063	um	Spot	Image 1	719	1000000110	1976
