# Supplementary material for: Satb1 integrates DNA binding site geometry and torsional stress to differentially target nucleosome-dense regions
Source: Nat Commun. 2019 Jul 19;10:3221. doi: 10.1038/s41467-019-11118-8 (PMC6642133; doi:10.1038/s41467-019-11118-8)
Supplement: Supplementary file 10 — Source Data [file 41467_2019_11118_MOESM10_ESM.zip › Source data/Single Molecule Tracking/single molecule tracks/del HD analysis/PDZ-CUT1-CUT2-STABLE-AA_281c7_TRIAL 2_Statistics/PDZ-CUT1-CUT2-STABLE-AA_281c7_TRIAL 2_Generation.csv]

Generation
====================
Generation	Unit	Category	Time	TrackID	ID
0		Spot	1	1000000000	0
0		Spot	1	1000000001	1
0		Spot	1	1000000002	2
0		Spot	2	1000000003	3
0		Spot	2	1000000000	4
0		Spot	2	1000000001	5
0		Spot	2	1000000002	6
0		Spot	3	1000000003	7
0		Spot	3	1000000004	8
0		Spot	3	1000000005	9
0		Spot	3	1000000000	10
0		Spot	3	1000000001	11
0		Spot	3	1000000002	12
0		Spot	4	1000000003	13
0		Spot	4	1000000004	14
0		Spot	4	1000000000	15
0		Spot	4	1000000005	16
0		Spot	4	1000000001	17
0		Spot	4	1000000002	18
0		Spot	5	1000000003	19
0		Spot	5	1000000004	20
0		Spot	5	1000000000	21
0		Spot	5	1000000005	22
0		Spot	5	1000000001	23
0		Spot	5	1000000002	24
0		Spot	6	1000000003	25
0		Spot	6	1000000004	26
0		Spot	6	1000000000	27
0		Spot	6	1000000005	28
0		Spot	6	1000000006	29
0		Spot	6	1000000001	30
0		Spot	6	1000000002	31
0		Spot	7	1000000003	32
0		Spot	7	1000000004	33
0		Spot	7	1000000000	34
0		Spot	7	1000000005	35
0		Spot	7	1000000001	36
0		Spot	7	1000000006	37
0		Spot	7	1000000002	38
0		Spot	8	1000000003	39
0		Spot	8	1000000004	40
0		Spot	8	1000000000	41
0		Spot	8	1000000005	42
0		Spot	8	1000000001	43
0		Spot	8	1000000006	44
0		Spot	8	1000000002	45
0		Spot	9	1000000003	46
0		Spot	9	1000000004	47
0		Spot	9	1000000000	48
0		Spot	9	1000000005	49
0		Spot	9	1000000001	50
0		Spot	9	1000000006	51
0		Spot	9	1000000002	52
0		Spot	10	1000000003	53
0		Spot	10	1000000004	54
0		Spot	10	1000000000	55
0		Spot	10	1000000007	56
0		Spot	10	1000000005	57
0		Spot	10	1000000001	58
0		Spot	10	1000000006	59
0		Spot	10	1000000002	60
0		Spot	11	1000000003	61
0		Spot	11	1000000004	62
0		Spot	11	1000000000	63
0		Spot	11	1000000005	64
0		Spot	11	1000000007	65
0		Spot	11	1000000001	66
0		Spot	11	1000000006	67
0		Spot	11	1000000002	68
0		Spot	12	1000000003	69
0		Spot	12	1000000004	70
0		Spot	12	1000000000	71
0		Spot	12	1000000005	72
0		Spot	12	1000000007	73
0		Spot	12	1000000001	74
0		Spot	12	1000000006	75
0		Spot	12	1000000002	76
0		Spot	13	1000000003	77
0		Spot	13	1000000004	78
0		Spot	13	1000000000	79
0		Spot	13	1000000005	80
0		Spot	13	1000000007	81
0		Spot	13	1000000001	82
0		Spot	13	1000000006	83
0		Spot	13	1000000002	84
0		Spot	14	1000000008	85
0		Spot	14	1000000004	86
0		Spot	14	1000000000	87
0		Spot	14	1000000007	88
0		Spot	14	1000000005	89
0		Spot	14	1000000001	90
0		Spot	14	1000000006	91
0		Spot	14	1000000002	92
0		Spot	15	1000000008	93
0		Spot	15	1000000004	94
0		Spot	15	1000000000	95
0		Spot	15	1000000007	96
0		Spot	15	1000000001	97
0		Spot	15	1000000006	98
0		Spot	15	1000000002	99
0		Spot	16	1000000008	100
0		Spot	16	1000000009	101
0		Spot	16	1000000004	102
0		Spot	16	1000000000	103
0		Spot	16	1000000007	104
0		Spot	16	1000000001	105
0		Spot	16	1000000006	106
0		Spot	17	1000000008	107
0		Spot	17	1000000009	108
0		Spot	17	1000000004	109
0		Spot	17	1000000000	110
0		Spot	17	1000000007	111
0		Spot	17	1000000001	112
0		Spot	17	1000000006	113
0		Spot	18	1000000008	114
0		Spot	18	1000000009	115
0		Spot	18	1000000004	116
0		Spot	18	1000000000	117
0		Spot	18	1000000007	118
0		Spot	18	1000000001	119
0		Spot	18	1000000006	120
0		Spot	19	1000000008	121
0		Spot	19	1000000009	122
0		Spot	19	1000000004	123
0		Spot	19	1000000000	124
0		Spot	19	1000000007	125
0		Spot	19	1000000001	126
0		Spot	20	1000000008	127
0		Spot	20	1000000009	128
0		Spot	20	1000000004	129
0		Spot	20	1000000000	130
0		Spot	20	1000000007	131
0		Spot	20	1000000001	132
0		Spot	21	1000000008	133
0		Spot	21	1000000009	134
0		Spot	21	1000000004	135
0		Spot	21	1000000000	136
0		Spot	21	1000000007	137
0		Spot	21	1000000001	138
0		Spot	22	1000000008	139
0		Spot	22	1000000009	140
0		Spot	22	1000000004	141
0		Spot	22	1000000000	142
0		Spot	22	1000000007	143
0		Spot	22	1000000001	144
0		Spot	23	1000000010	145
0		Spot	23	1000000008	146
0		Spot	23	1000000009	147
0		Spot	23	1000000004	148
0		Spot	23	1000000011	149
0		Spot	23	1000000000	150
0		Spot	23	1000000007	151
0		Spot	23	1000000001	152
0		Spot	24	1000000010	153
0		Spot	24	1000000008	154
0		Spot	24	1000000009	155
0		Spot	24	1000000004	156
0		Spot	24	1000000011	157
0		Spot	24	1000000000	158
0		Spot	24	1000000012	159
0		Spot	24	1000000001	160
0		Spot	25	1000000010	161
0		Spot	25	1000000008	162
0		Spot	25	1000000009	163
0		Spot	25	1000000004	164
0		Spot	25	1000000011	165
0		Spot	25	1000000000	166
0		Spot	25	1000000012	167
0		Spot	25	1000000001	168
0		Spot	26	1000000010	169
0		Spot	26	1000000008	170
0		Spot	26	1000000009	171
0		Spot	26	1000000004	172
0		Spot	26	1000000011	173
0		Spot	26	1000000000	174
0		Spot	26	1000000012	175
0		Spot	26	1000000001	176
0		Spot	26	1000000013	177
0		Spot	27	1000000010	178
0		Spot	27	1000000009	179
0		Spot	27	1000000004	180
0		Spot	27	1000000011	181
0		Spot	27	1000000000	182
0		Spot	27	1000000014	183
0		Spot	27	1000000012	184
0		Spot	27	1000000013	185
0		Spot	28	1000000010	186
0		Spot	28	1000000009	187
0		Spot	28	1000000004	188
0		Spot	28	1000000011	189
0		Spot	28	1000000000	190
0		Spot	28	1000000014	191
0		Spot	28	1000000012	192
0		Spot	28	1000000015	193
0		Spot	28	1000000013	194
0		Spot	29	1000000010	195
0		Spot	29	1000000009	196
0		Spot	29	1000000004	197
0		Spot	29	1000000011	198
0		Spot	29	1000000014	199
0		Spot	29	1000000000	200
0		Spot	29	1000000012	201
0		Spot	29	1000000015	202
0		Spot	29	1000000013	203
0		Spot	30	1000000010	204
0		Spot	30	1000000009	205
0		Spot	30	1000000004	206
0		Spot	30	1000000011	207
0		Spot	30	1000000014	208
0		Spot	30	1000000012	209
0		Spot	30	1000000015	210
0		Spot	30	1000000013	211
0		Spot	31	1000000010	212
0		Spot	31	1000000009	213
0		Spot	31	1000000004	214
0		Spot	31	1000000011	215
0		Spot	31	1000000014	216
0		Spot	31	1000000012	217
0		Spot	31	1000000015	218
0		Spot	31	1000000013	219
0		Spot	32	1000000010	220
0		Spot	32	1000000009	221
0		Spot	32	1000000004	222
0		Spot	32	1000000011	223
0		Spot	32	1000000014	224
0		Spot	32	1000000012	225
0		Spot	32	1000000016	226
0		Spot	32	1000000015	227
0		Spot	32	1000000013	228
0		Spot	32	1000000017	229
0		Spot	33	1000000010	230
0		Spot	33	1000000009	231
0		Spot	33	1000000004	232
0		Spot	33	1000000011	233
0		Spot	33	1000000014	234
0		Spot	33	1000000012	235
0		Spot	33	1000000016	236
0		Spot	33	1000000015	237
0		Spot	33	1000000013	238
0		Spot	33	1000000017	239
0		Spot	34	1000000010	240
0		Spot	34	1000000004	241
0		Spot	34	1000000011	242
0		Spot	34	1000000014	243
0		Spot	34	1000000012	244
0		Spot	34	1000000018	245
0		Spot	34	1000000016	246
0		Spot	34	1000000015	247
0		Spot	34	1000000013	248
0		Spot	34	1000000017	249
0		Spot	35	1000000014	250
0		Spot	35	1000000012	251
0		Spot	35	1000000018	252
0		Spot	35	1000000016	253
0		Spot	35	1000000015	254
0		Spot	35	1000000013	255
0		Spot	35	1000000017	256
0		Spot	36	1000000019	257
0		Spot	36	1000000014	258
0		Spot	36	1000000018	259
0		Spot	36	1000000012	260
0		Spot	36	1000000016	261
0		Spot	36	1000000015	262
0		Spot	36	1000000013	263
0		Spot	36	1000000017	264
0		Spot	37	1000000019	265
0		Spot	37	1000000014	266
0		Spot	37	1000000018	267
0		Spot	37	1000000012	268
0		Spot	37	1000000016	269
0		Spot	37	1000000015	270
0		Spot	37	1000000013	271
0		Spot	37	1000000017	272
0		Spot	38	1000000019	273
0		Spot	38	1000000014	274
0		Spot	38	1000000018	275
0		Spot	38	1000000012	276
0		Spot	38	1000000016	277
0		Spot	38	1000000015	278
0		Spot	38	1000000013	279
0		Spot	38	1000000017	280
0		Spot	39	1000000019	281
0		Spot	39	1000000014	282
0		Spot	39	1000000018	283
0		Spot	39	1000000012	284
0		Spot	39	1000000016	285
0		Spot	39	1000000015	286
0		Spot	39	1000000020	287
0		Spot	39	1000000013	288
0		Spot	39	1000000017	289
0		Spot	40	1000000019	290
0		Spot	40	1000000014	291
0		Spot	40	1000000012	292
0		Spot	40	1000000018	293
0		Spot	40	1000000016	294
0		Spot	40	1000000015	295
0		Spot	40	1000000020	296
0		Spot	40	1000000013	297
0		Spot	40	1000000017	298
0		Spot	41	1000000019	299
0		Spot	41	1000000014	300
0		Spot	41	1000000012	301
0		Spot	41	1000000018	302
0		Spot	41	1000000016	303
0		Spot	41	1000000021	304
0		Spot	41	1000000015	305
0		Spot	41	1000000020	306
0		Spot	41	1000000013	307
0		Spot	41	1000000017	308
0		Spot	42	1000000019	309
0		Spot	42	1000000014	310
0		Spot	42	1000000018	311
0		Spot	42	1000000012	312
0		Spot	42	1000000016	313
0		Spot	42	1000000021	314
0		Spot	42	1000000020	315
0		Spot	42	1000000013	316
0		Spot	42	1000000017	317
0		Spot	43	1000000022	318
0		Spot	43	1000000019	319
0		Spot	43	1000000014	320
0		Spot	43	1000000012	321
0		Spot	43	1000000018	322
0		Spot	43	1000000016	323
0		Spot	43	1000000021	324
0		Spot	43	1000000020	325
0		Spot	43	1000000013	326
0		Spot	43	1000000017	327
0		Spot	44	1000000022	328
0		Spot	44	1000000019	329
0		Spot	44	1000000014	330
0		Spot	44	1000000012	331
0		Spot	44	1000000018	332
0		Spot	44	1000000016	333
0		Spot	44	1000000021	334
0		Spot	44	1000000023	335
0		Spot	44	1000000020	336
0		Spot	44	1000000013	337
0		Spot	44	1000000017	338
0		Spot	45	1000000024	339
0		Spot	45	1000000022	340
0		Spot	45	1000000025	341
0		Spot	45	1000000019	342
0		Spot	45	1000000014	343
0		Spot	45	1000000012	344
0		Spot	45	1000000018	345
0		Spot	45	1000000016	346
0		Spot	45	1000000021	347
0		Spot	45	1000000023	348
0		Spot	45	1000000013	349
0		Spot	45	1000000020	350
0		Spot	45	1000000017	351
0		Spot	46	1000000024	352
0		Spot	46	1000000022	353
0		Spot	46	1000000025	354
0		Spot	46	1000000019	355
0		Spot	46	1000000014	356
0		Spot	46	1000000018	357
0		Spot	46	1000000016	358
0		Spot	46	1000000021	359
0		Spot	46	1000000023	360
0		Spot	46	1000000013	361
0		Spot	46	1000000020	362
0		Spot	47	1000000024	363
0		Spot	47	1000000022	364
0		Spot	47	1000000025	365
0		Spot	47	1000000019	366
0		Spot	47	1000000018	367
0		Spot	47	1000000016	368
0		Spot	47	1000000021	369
0		Spot	47	1000000023	370
0		Spot	47	1000000020	371
0		Spot	48	1000000024	372
0		Spot	48	1000000022	373
0		Spot	48	1000000025	374
0		Spot	48	1000000019	375
0		Spot	48	1000000016	376
0		Spot	48	1000000023	377
0		Spot	48	1000000021	378
0		Spot	48	1000000020	379
0		Spot	49	1000000024	380
0		Spot	49	1000000022	381
0		Spot	49	1000000025	382
0		Spot	49	1000000019	383
0		Spot	49	1000000016	384
0		Spot	49	1000000021	385
0		Spot	49	1000000023	386
0		Spot	49	1000000020	387
0		Spot	50	1000000024	388
0		Spot	50	1000000022	389
0		Spot	50	1000000025	390
0		Spot	50	1000000019	391
0		Spot	50	1000000021	392
0		Spot	50	1000000023	393
0		Spot	51	1000000024	394
0		Spot	51	1000000022	395
0		Spot	51	1000000025	396
0		Spot	51	1000000019	397
0		Spot	51	1000000023	398
0		Spot	51	1000000021	399
0		Spot	51	1000000026	400
0		Spot	52	1000000024	401
0		Spot	52	1000000022	402
0		Spot	52	1000000025	403
0		Spot	52	1000000019	404
0		Spot	52	1000000023	405
0		Spot	52	1000000021	406
0		Spot	52	1000000026	407
0		Spot	53	1000000024	408
0		Spot	53	1000000022	409
0		Spot	53	1000000025	410
0		Spot	53	1000000019	411
0		Spot	53	1000000023	412
0		Spot	53	1000000021	413
0		Spot	53	1000000026	414
0		Spot	54	1000000024	415
0		Spot	54	1000000022	416
0		Spot	54	1000000025	417
0		Spot	54	1000000019	418
0		Spot	54	1000000023	419
0		Spot	54	1000000021	420
0		Spot	54	1000000026	421
0		Spot	55	1000000024	422
0		Spot	55	1000000022	423
0		Spot	55	1000000025	424
0		Spot	55	1000000019	425
0		Spot	55	1000000023	426
0		Spot	55	1000000021	427
0		Spot	55	1000000026	428
0		Spot	56	1000000024	429
0		Spot	56	1000000022	430
0		Spot	56	1000000025	431
0		Spot	56	1000000019	432
0		Spot	56	1000000023	433
0		Spot	56	1000000021	434
0		Spot	56	1000000026	435
0		Spot	57	1000000024	436
0		Spot	57	1000000025	437
0		Spot	57	1000000019	438
0		Spot	57	1000000023	439
0		Spot	57	1000000021	440
0		Spot	57	1000000026	441
0		Spot	58	1000000027	442
0		Spot	58	1000000024	443
0		Spot	58	1000000025	444
0		Spot	58	1000000019	445
0		Spot	58	1000000023	446
0		Spot	58	1000000021	447
0		Spot	58	1000000028	448
0		Spot	58	1000000026	449
0		Spot	59	1000000027	450
0		Spot	59	1000000024	451
0		Spot	59	1000000025	452
0		Spot	59	1000000023	453
0		Spot	59	1000000021	454
0		Spot	59	1000000028	455
0		Spot	59	1000000026	456
0		Spot	60	1000000027	457
0		Spot	60	1000000024	458
0		Spot	60	1000000025	459
0		Spot	60	1000000023	460
0		Spot	60	1000000021	461
0		Spot	60	1000000028	462
0		Spot	60	1000000026	463
0		Spot	61	1000000027	464
0		Spot	61	1000000024	465
0		Spot	61	1000000025	466
0		Spot	61	1000000023	467
0		Spot	61	1000000021	468
0		Spot	61	1000000028	469
0		Spot	61	1000000026	470
0		Spot	62	1000000027	471
0		Spot	62	1000000024	472
0		Spot	62	1000000025	473
0		Spot	62	1000000023	474
0		Spot	62	1000000028	475
0		Spot	62	1000000026	476
0		Spot	62	1000000029	477
0		Spot	63	1000000027	478
0		Spot	63	1000000024	479
0		Spot	63	1000000025	480
0		Spot	63	1000000023	481
0		Spot	63	1000000028	482
0		Spot	63	1000000030	483
0		Spot	63	1000000026	484
0		Spot	63	1000000029	485
0		Spot	64	1000000027	486
0		Spot	64	1000000024	487
0		Spot	64	1000000025	488
0		Spot	64	1000000023	489
0		Spot	64	1000000028	490
0		Spot	64	1000000030	491
0		Spot	64	1000000026	492
0		Spot	64	1000000029	493
0		Spot	65	1000000027	494
0		Spot	65	1000000025	495
0		Spot	65	1000000023	496
0		Spot	65	1000000028	497
0		Spot	65	1000000030	498
0		Spot	65	1000000026	499
0		Spot	65	1000000029	500
0		Spot	66	1000000027	501
0		Spot	66	1000000025	502
0		Spot	66	1000000023	503
0		Spot	66	1000000028	504
0		Spot	66	1000000030	505
0		Spot	66	1000000026	506
0		Spot	66	1000000029	507
0		Spot	67	1000000027	508
0		Spot	67	1000000031	509
0		Spot	67	1000000025	510
0		Spot	67	1000000032	511
0		Spot	67	1000000023	512
0		Spot	67	1000000028	513
0		Spot	67	1000000030	514
0		Spot	67	1000000026	515
0		Spot	67	1000000029	516
0		Spot	68	1000000027	517
0		Spot	68	1000000031	518
0		Spot	68	1000000032	519
0		Spot	68	1000000023	520
0		Spot	68	1000000028	521
0		Spot	68	1000000030	522
0		Spot	68	1000000026	523
0		Spot	68	1000000029	524
0		Spot	69	1000000027	525
0		Spot	69	1000000031	526
0		Spot	69	1000000032	527
0		Spot	69	1000000023	528
0		Spot	69	1000000028	529
0		Spot	69	1000000030	530
0		Spot	69	1000000026	531
0		Spot	69	1000000029	532
0		Spot	70	1000000027	533
0		Spot	70	1000000031	534
0		Spot	70	1000000032	535
0		Spot	70	1000000023	536
0		Spot	70	1000000028	537
0		Spot	70	1000000030	538
0		Spot	70	1000000026	539
0		Spot	70	1000000029	540
0		Spot	71	1000000027	541
0		Spot	71	1000000031	542
0		Spot	71	1000000032	543
0		Spot	71	1000000023	544
0		Spot	71	1000000028	545
0		Spot	71	1000000030	546
0		Spot	71	1000000026	547
0		Spot	71	1000000029	548
0		Spot	72	1000000031	549
0		Spot	72	1000000032	550
0		Spot	72	1000000023	551
0		Spot	72	1000000028	552
0		Spot	72	1000000030	553
0		Spot	72	1000000026	554
0		Spot	72	1000000029	555
0		Spot	73	1000000031	556
0		Spot	73	1000000032	557
0		Spot	73	1000000023	558
0		Spot	73	1000000028	559
0		Spot	73	1000000030	560
0		Spot	73	1000000026	561
0		Spot	73	1000000029	562
0		Spot	74	1000000031	563
0		Spot	74	1000000032	564
0		Spot	74	1000000023	565
0		Spot	74	1000000028	566
0		Spot	74	1000000030	567
0		Spot	74	1000000026	568
0		Spot	74	1000000029	569
0		Spot	75	1000000031	570
0		Spot	75	1000000032	571
0		Spot	75	1000000023	572
0		Spot	75	1000000030	573
0		Spot	75	1000000026	574
0		Spot	75	1000000029	575
0		Spot	76	1000000031	576
0		Spot	76	1000000032	577
0		Spot	76	1000000023	578
0		Spot	76	1000000030	579
0		Spot	76	1000000026	580
0		Spot	76	1000000029	581
0		Spot	77	1000000031	582
0		Spot	77	1000000032	583
0		Spot	77	1000000023	584
0		Spot	77	1000000030	585
0		Spot	77	1000000026	586
0		Spot	77	1000000029	587
0		Spot	78	1000000031	588
0		Spot	78	1000000032	589
0		Spot	78	1000000023	590
0		Spot	78	1000000030	591
0		Spot	78	1000000026	592
0		Spot	78	1000000029	593
0		Spot	79	1000000031	594
0		Spot	79	1000000033	595
0		Spot	79	1000000023	596
0		Spot	79	1000000030	597
0		Spot	79	1000000026	598
0		Spot	79	1000000029	599
0		Spot	80	1000000031	600
0		Spot	80	1000000033	601
0		Spot	80	1000000023	602
0		Spot	80	1000000030	603
0		Spot	80	1000000026	604
0		Spot	80	1000000029	605
0		Spot	81	1000000031	606
0		Spot	81	1000000033	607
0		Spot	81	1000000023	608
0		Spot	81	1000000030	609
0		Spot	82	1000000031	610
0		Spot	82	1000000033	611
0		Spot	82	1000000023	612
0		Spot	82	1000000030	613
0		Spot	83	1000000031	614
0		Spot	83	1000000033	615
0		Spot	83	1000000023	616
0		Spot	83	1000000030	617
0		Spot	84	1000000031	618
0		Spot	84	1000000033	619
0		Spot	84	1000000023	620
0		Spot	84	1000000030	621
0		Spot	85	1000000031	622
0		Spot	85	1000000034	623
0		Spot	85	1000000033	624
0		Spot	85	1000000023	625
0		Spot	86	1000000031	626
0		Spot	86	1000000035	627
0		Spot	86	1000000034	628
0		Spot	86	1000000033	629
0		Spot	86	1000000023	630
0		Spot	87	1000000035	631
0		Spot	87	1000000034	632
0		Spot	87	1000000033	633
0		Spot	88	1000000035	634
0		Spot	88	1000000034	635
0		Spot	88	1000000033	636
0		Spot	89	1000000035	637
0		Spot	89	1000000034	638
0		Spot	89	1000000033	639
0		Spot	90	1000000035	640
0		Spot	90	1000000034	641
0		Spot	90	1000000036	642
0		Spot	90	1000000033	643
0		Spot	91	1000000035	644
0		Spot	91	1000000034	645
0		Spot	91	1000000036	646
0		Spot	91	1000000033	647
0		Spot	92	1000000035	648
0		Spot	92	1000000034	649
0		Spot	92	1000000036	650
0		Spot	92	1000000033	651
0		Spot	93	1000000035	652
0		Spot	93	1000000034	653
0		Spot	93	1000000036	654
0		Spot	93	1000000033	655
0		Spot	94	1000000035	656
0		Spot	94	1000000034	657
0		Spot	94	1000000036	658
0		Spot	95	1000000035	659
0		Spot	95	1000000034	660
0		Spot	95	1000000036	661
0		Spot	96	1000000034	662
0		Spot	96	1000000035	663
0		Spot	96	1000000037	664
0		Spot	96	1000000036	665
0		Spot	97	1000000035	666
0		Spot	97	1000000037	667
0		Spot	97	1000000036	668
0		Spot	98	1000000035	669
0		Spot	98	1000000037	670
0		Spot	98	1000000036	671
0		Spot	98	1000000038	672
0		Spot	99	1000000035	673
0		Spot	99	1000000037	674
0		Spot	99	1000000036	675
0		Spot	99	1000000038	676
0		Spot	100	1000000035	677
0		Spot	100	1000000037	678
0		Spot	100	1000000036	679
0		Spot	100	1000000038	680
0		Spot	101	1000000037	681
0		Spot	101	1000000036	682
0		Spot	101	1000000038	683
0		Spot	102	1000000037	684
0		Spot	102	1000000036	685
0		Spot	102	1000000038	686
0		Spot	103	1000000037	687
0		Spot	103	1000000036	688
0		Spot	103	1000000038	689
0		Spot	104	1000000037	690
0		Spot	104	1000000036	691
0		Spot	104	1000000038	692
0		Spot	105	1000000037	693
0		Spot	105	1000000036	694
0		Spot	105	1000000038	695
0		Spot	106	1000000037	696
0		Spot	106	1000000036	697
0		Spot	106	1000000038	698
0		Spot	107	1000000037	699
0		Spot	107	1000000036	700
0		Spot	107	1000000038	701
0		Spot	108	1000000039	702
0		Spot	108	1000000037	703
0		Spot	108	1000000036	704
0		Spot	108	1000000038	705
0		Spot	109	1000000039	706
0		Spot	109	1000000036	707
0		Spot	109	1000000038	708
0		Spot	110	1000000039	709
0		Spot	110	1000000040	710
0		Spot	110	1000000038	711
0		Spot	111	1000000039	712
0		Spot	111	1000000040	713
0		Spot	111	1000000038	714
0		Spot	112	1000000039	715
0		Spot	112	1000000040	716
0		Spot	112	1000000038	717
0		Spot	113	1000000039	718
0		Spot	113	1000000040	719
0		Spot	114	1000000039	720
0		Spot	114	1000000041	721
0		Spot	114	1000000040	722
0		Spot	115	1000000039	723
0		Spot	115	1000000041	724
0		Spot	115	1000000040	725
0		Spot	116	1000000039	726
0		Spot	116	1000000041	727
0		Spot	116	1000000040	728
0		Spot	117	1000000039	729
0		Spot	117	1000000041	730
0		Spot	117	1000000040	731
0		Spot	118	1000000039	732
0		Spot	118	1000000042	733
0		Spot	118	1000000041	734
0		Spot	118	1000000040	735
0		Spot	119	1000000039	736
0		Spot	119	1000000042	737
0		Spot	119	1000000041	738
0		Spot	119	1000000040	739
0		Spot	120	1000000039	740
0		Spot	120	1000000042	741
0		Spot	120	1000000041	742
0		Spot	120	1000000040	743
0		Spot	120	1000000043	744
0		Spot	121	1000000042	745
0		Spot	121	1000000041	746
0		Spot	121	1000000040	747
0		Spot	121	1000000044	748
0		Spot	121	1000000043	749
0		Spot	122	1000000042	750
0		Spot	122	1000000040	751
0		Spot	122	1000000041	752
0		Spot	122	1000000044	753
0		Spot	122	1000000043	754
0		Spot	123	1000000042	755
0		Spot	123	1000000041	756
0		Spot	123	1000000040	757
0		Spot	123	1000000044	758
0		Spot	123	1000000043	759
0		Spot	124	1000000042	760
0		Spot	124	1000000041	761
0		Spot	124	1000000040	762
0		Spot	124	1000000045	763
0		Spot	124	1000000044	764
0		Spot	124	1000000043	765
0		Spot	125	1000000046	766
0		Spot	125	1000000042	767
0		Spot	125	1000000040	768
0		Spot	125	1000000045	769
0		Spot	125	1000000044	770
0		Spot	125	1000000047	771
0		Spot	125	1000000043	772
0		Spot	126	1000000046	773
0		Spot	126	1000000042	774
0		Spot	126	1000000040	775
0		Spot	126	1000000045	776
0		Spot	126	1000000044	777
0		Spot	126	1000000047	778
0		Spot	126	1000000043	779
0		Spot	127	1000000046	780
0		Spot	127	1000000042	781
0		Spot	127	1000000040	782
0		Spot	127	1000000048	783
0		Spot	127	1000000045	784
0		Spot	127	1000000044	785
0		Spot	127	1000000047	786
0		Spot	127	1000000043	787
0		Spot	128	1000000046	788
0		Spot	128	1000000042	789
0		Spot	128	1000000048	790
0		Spot	128	1000000040	791
0		Spot	128	1000000045	792
0		Spot	128	1000000044	793
0		Spot	128	1000000047	794
0		Spot	128	1000000043	795
0		Spot	129	1000000046	796
0		Spot	129	1000000042	797
0		Spot	129	1000000048	798
0		Spot	129	1000000040	799
0		Spot	129	1000000045	800
0		Spot	129	1000000044	801
0		Spot	129	1000000047	802
0		Spot	129	1000000043	803
0		Spot	130	1000000046	804
0		Spot	130	1000000042	805
0		Spot	130	1000000048	806
0		Spot	130	1000000045	807
0		Spot	130	1000000044	808
0		Spot	130	1000000047	809
0		Spot	130	1000000043	810
0		Spot	131	1000000046	811
0		Spot	131	1000000042	812
0		Spot	131	1000000048	813
0		Spot	131	1000000049	814
0		Spot	131	1000000045	815
0		Spot	131	1000000044	816
0		Spot	131	1000000047	817
0		Spot	131	1000000043	818
0		Spot	132	1000000046	819
0		Spot	132	1000000042	820
0		Spot	132	1000000049	821
0		Spot	132	1000000048	822
0		Spot	132	1000000045	823
0		Spot	132	1000000044	824
0		Spot	132	1000000047	825
0		Spot	132	1000000043	826
0		Spot	133	1000000046	827
0		Spot	133	1000000042	828
0		Spot	133	1000000049	829
0		Spot	133	1000000048	830
0		Spot	133	1000000045	831
0		Spot	133	1000000044	832
0		Spot	133	1000000047	833
0		Spot	133	1000000043	834
0		Spot	134	1000000046	835
0		Spot	134	1000000042	836
0		Spot	134	1000000048	837
0		Spot	134	1000000049	838
0		Spot	134	1000000045	839
0		Spot	134	1000000044	840
0		Spot	134	1000000047	841
0		Spot	134	1000000043	842
0		Spot	135	1000000046	843
0		Spot	135	1000000048	844
0		Spot	135	1000000049	845
0		Spot	135	1000000045	846
0		Spot	135	1000000044	847
0		Spot	135	1000000047	848
0		Spot	135	1000000043	849
0		Spot	136	1000000046	850
0		Spot	136	1000000048	851
0		Spot	136	1000000049	852
0		Spot	136	1000000050	853
0		Spot	136	1000000044	854
0		Spot	136	1000000047	855
0		Spot	136	1000000043	856
0		Spot	137	1000000046	857
0		Spot	137	1000000048	858
0		Spot	137	1000000049	859
0		Spot	137	1000000050	860
0		Spot	137	1000000043	861
0		Spot	137	1000000044	862
0		Spot	138	1000000046	863
0		Spot	138	1000000048	864
0		Spot	138	1000000049	865
0		Spot	138	1000000050	866
0		Spot	138	1000000043	867
0		Spot	138	1000000044	868
0		Spot	139	1000000046	869
0		Spot	139	1000000048	870
0		Spot	139	1000000049	871
0		Spot	139	1000000050	872
0		Spot	139	1000000043	873
0		Spot	139	1000000044	874
0		Spot	140	1000000046	875
0		Spot	140	1000000048	876
0		Spot	140	1000000049	877
0		Spot	140	1000000050	878
0		Spot	140	1000000043	879
0		Spot	140	1000000051	880
0		Spot	140	1000000044	881
0		Spot	141	1000000046	882
0		Spot	141	1000000049	883
0		Spot	141	1000000050	884
0		Spot	141	1000000043	885
0		Spot	141	1000000051	886
0		Spot	141	1000000044	887
0		Spot	142	1000000046	888
0		Spot	142	1000000049	889
0		Spot	142	1000000050	890
0		Spot	142	1000000043	891
0		Spot	142	1000000051	892
0		Spot	142	1000000044	893
0		Spot	143	1000000046	894
0		Spot	143	1000000050	895
0		Spot	143	1000000049	896
0		Spot	143	1000000043	897
0		Spot	143	1000000051	898
0		Spot	144	1000000046	899
0		Spot	144	1000000049	900
0		Spot	144	1000000050	901
0		Spot	144	1000000043	902
0		Spot	144	1000000051	903
0		Spot	145	1000000046	904
0		Spot	145	1000000049	905
0		Spot	145	1000000050	906
0		Spot	145	1000000043	907
0		Spot	145	1000000051	908
0		Spot	146	1000000046	909
0		Spot	146	1000000049	910
0		Spot	146	1000000050	911
0		Spot	146	1000000043	912
0		Spot	146	1000000051	913
0		Spot	147	1000000046	914
0		Spot	147	1000000049	915
0		Spot	147	1000000051	916
0		Spot	147	1000000043	917
0		Spot	148	1000000046	918
0		Spot	148	1000000049	919
0		Spot	148	1000000051	920
0		Spot	148	1000000043	921
0		Spot	149	1000000049	922
0		Spot	149	1000000051	923
0		Spot	149	1000000043	924
0		Spot	150	1000000052	925
0		Spot	150	1000000049	926
0		Spot	150	1000000051	927
0		Spot	150	1000000043	928
0		Spot	151	1000000052	929
0		Spot	151	1000000043	930
0		Spot	151	1000000051	931
0		Spot	152	1000000052	932
0		Spot	152	1000000043	933
0		Spot	152	1000000051	934
0		Spot	152	1000000053	935
0		Spot	153	1000000052	936
0		Spot	153	1000000043	937
0		Spot	153	1000000051	938
0		Spot	153	1000000053	939
0		Spot	154	1000000052	940
0		Spot	154	1000000051	941
0		Spot	154	1000000053	942
0		Spot	155	1000000052	943
0		Spot	155	1000000051	944
0		Spot	155	1000000053	945
0		Spot	156	1000000052	946
0		Spot	156	1000000054	947
0		Spot	156	1000000051	948
0		Spot	156	1000000053	949
0		Spot	157	1000000052	950
0		Spot	157	1000000055	951
0		Spot	157	1000000054	952
0		Spot	157	1000000051	953
0		Spot	157	1000000053	954
0		Spot	158	1000000052	955
0		Spot	158	1000000055	956
0		Spot	158	1000000054	957
0		Spot	158	1000000051	958
0		Spot	158	1000000053	959
0		Spot	159	1000000052	960
0		Spot	159	1000000055	961
0		Spot	159	1000000054	962
0		Spot	159	1000000051	963
0		Spot	159	1000000053	964
0		Spot	160	1000000052	965
0		Spot	160	1000000055	966
0		Spot	160	1000000054	967
0		Spot	160	1000000051	968
0		Spot	160	1000000053	969
0		Spot	161	1000000052	970
0		Spot	161	1000000055	971
0		Spot	161	1000000054	972
0		Spot	161	1000000051	973
0		Spot	161	1000000053	974
0		Spot	162	1000000052	975
0		Spot	162	1000000055	976
0		Spot	162	1000000054	977
0		Spot	162	1000000051	978
0		Spot	162	1000000053	979
0		Spot	163	1000000052	980
0		Spot	163	1000000055	981
0		Spot	163	1000000054	982
0		Spot	163	1000000051	983
0		Spot	163	1000000053	984
0		Spot	164	1000000052	985
0		Spot	164	1000000055	986
0		Spot	164	1000000054	987
0		Spot	164	1000000051	988
0		Spot	164	1000000053	989
0		Spot	165	1000000052	990
0		Spot	165	1000000055	991
0		Spot	165	1000000054	992
0		Spot	165	1000000051	993
0		Spot	165	1000000053	994
0		Spot	166	1000000052	995
0		Spot	166	1000000055	996
0		Spot	166	1000000054	997
0		Spot	166	1000000051	998
0		Spot	166	1000000053	999
0		Spot	167	1000000052	1000
0		Spot	167	1000000055	1001
0		Spot	167	1000000054	1002
0		Spot	167	1000000051	1003
0		Spot	167	1000000053	1004
0		Spot	168	1000000052	1005
0		Spot	168	1000000055	1006
0		Spot	168	1000000054	1007
0		Spot	168	1000000053	1008
0		Spot	169	1000000052	1009
0		Spot	169	1000000055	1010
0		Spot	169	1000000053	1011
0		Spot	170	1000000052	1012
0		Spot	170	1000000055	1013
0		Spot	170	1000000053	1014
0		Spot	171	1000000052	1015
0		Spot	171	1000000055	1016
0		Spot	171	1000000053	1017
0		Spot	172	1000000052	1018
0		Spot	172	1000000055	1019
0		Spot	172	1000000056	1020
0		Spot	173	1000000052	1021
0		Spot	173	1000000055	1022
0		Spot	173	1000000056	1023
0		Spot	174	1000000052	1024
0		Spot	174	1000000055	1025
0		Spot	174	1000000056	1026
0		Spot	175	1000000052	1027
0		Spot	175	1000000056	1028
0		Spot	176	1000000052	1029
0		Spot	176	1000000057	1030
0		Spot	176	1000000056	1031
0		Spot	177	1000000052	1032
0		Spot	177	1000000057	1033
0		Spot	177	1000000056	1034
0		Spot	178	1000000052	1035
0		Spot	178	1000000057	1036
0		Spot	178	1000000056	1037
0		Spot	179	1000000052	1038
0		Spot	179	1000000057	1039
0		Spot	179	1000000056	1040
0		Spot	180	1000000052	1041
0		Spot	180	1000000057	1042
0		Spot	180	1000000056	1043
0		Spot	181	1000000057	1044
0		Spot	181	1000000056	1045
0		Spot	182	1000000058	1046
0		Spot	182	1000000057	1047
0		Spot	182	1000000056	1048
0		Spot	183	1000000058	1049
0		Spot	183	1000000057	1050
0		Spot	183	1000000056	1051
0		Spot	184	1000000058	1052
0		Spot	184	1000000057	1053
0		Spot	184	1000000056	1054
0		Spot	185	1000000058	1055
0		Spot	185	1000000057	1056
0		Spot	186	1000000058	1057
0		Spot	186	1000000057	1058
0		Spot	186	1000000059	1059
0		Spot	187	1000000058	1060
0		Spot	187	1000000057	1061
0		Spot	187	1000000059	1062
0		Spot	188	1000000058	1063
0		Spot	188	1000000057	1064
0		Spot	188	1000000059	1065
0		Spot	189	1000000058	1066
0		Spot	189	1000000059	1067
0		Spot	190	1000000058	1068
0		Spot	190	1000000060	1069
0		Spot	190	1000000059	1070
0		Spot	191	1000000058	1071
0		Spot	191	1000000060	1072
0		Spot	191	1000000059	1073
0		Spot	192	1000000058	1074
0		Spot	192	1000000060	1075
0		Spot	192	1000000059	1076
0		Spot	193	1000000060	1077
0		Spot	193	1000000059	1078
0		Spot	194	1000000060	1079
0		Spot	194	1000000059	1080
0		Spot	195	1000000060	1081
0		Spot	195	1000000059	1082
0		Spot	196	1000000060	1083
0		Spot	196	1000000059	1084
0		Spot	197	1000000060	1085
0		Spot	197	1000000059	1086
0		Spot	198	1000000060	1087
0		Spot	198	1000000059	1088
0		Spot	199	1000000060	1089
0		Spot	199	1000000059	1090
0		Spot	200	1000000060	1091
0		Spot	200	1000000059	1092
0		Spot	201	1000000060	1093
0		Spot	201	1000000059	1094
0		Spot	202	1000000061	1095
0		Spot	202	1000000060	1096
0		Spot	202	1000000059	1097
0		Spot	203	1000000061	1098
0		Spot	203	1000000060	1099
0		Spot	203	1000000059	1100
0		Spot	204	1000000061	1101
0		Spot	204	1000000060	1102
0		Spot	204	1000000059	1103
0		Spot	205	1000000061	1104
0		Spot	205	1000000060	1105
0		Spot	205	1000000059	1106
0		Spot	206	1000000061	1107
0		Spot	206	1000000060	1108
0		Spot	207	1000000061	1109
0		Spot	207	1000000060	1110
0		Spot	208	1000000061	1111
0		Spot	208	1000000060	1112
0		Spot	209	1000000061	1113
0		Spot	209	1000000060	1114
0		Spot	210	1000000061	1115
0		Spot	210	1000000062	1116
0		Spot	210	1000000060	1117
0		Spot	211	1000000062	1118
0		Spot	211	1000000061	1119
0		Spot	211	1000000060	1120
0		Spot	212	1000000061	1121
0		Spot	212	1000000062	1122
0		Spot	212	1000000060	1123
0		Spot	213	1000000062	1124
0		Spot	213	1000000061	1125
0		Spot	213	1000000060	1126
0		Spot	214	1000000063	1127
0		Spot	214	1000000061	1128
0		Spot	214	1000000062	1129
0		Spot	214	1000000060	1130
0		Spot	215	1000000063	1131
0		Spot	215	1000000061	1132
0		Spot	215	1000000062	1133
0		Spot	215	1000000060	1134
0		Spot	216	1000000063	1135
0		Spot	216	1000000061	1136
0		Spot	216	1000000062	1137
0		Spot	216	1000000060	1138
0		Spot	217	1000000063	1139
0		Spot	217	1000000061	1140
0		Spot	217	1000000062	1141
0		Spot	217	1000000060	1142
0		Spot	218	1000000063	1143
0		Spot	218	1000000061	1144
0		Spot	218	1000000062	1145
0		Spot	218	1000000060	1146
0		Spot	219	1000000063	1147
0		Spot	219	1000000061	1148
0		Spot	219	1000000062	1149
0		Spot	219	1000000060	1150
0		Spot	220	1000000063	1151
0		Spot	220	1000000062	1152
0		Spot	220	1000000061	1153
0		Spot	220	1000000060	1154
0		Spot	221	1000000063	1155
0		Spot	221	1000000062	1156
0		Spot	221	1000000061	1157
0		Spot	221	1000000060	1158
0		Spot	222	1000000063	1159
0		Spot	222	1000000062	1160
0		Spot	222	1000000061	1161
0		Spot	222	1000000060	1162
0		Spot	223	1000000063	1163
0		Spot	223	1000000061	1164
0		Spot	223	1000000060	1165
0		Spot	224	1000000063	1166
0		Spot	224	1000000061	1167
0		Spot	224	1000000060	1168
0		Spot	225	1000000063	1169
0		Spot	225	1000000061	1170
0		Spot	225	1000000060	1171
0		Spot	226	1000000061	1172
0		Spot	226	1000000060	1173
0		Spot	227	1000000061	1174
0		Spot	227	1000000060	1175
0		Spot	228	1000000061	1176
0		Spot	228	1000000060	1177
0		Spot	229	1000000061	1178
0		Spot	229	1000000060	1179
0		Spot	230	1000000061	1180
0		Spot	230	1000000060	1181
0		Spot	231	1000000064	1182
0		Spot	231	1000000061	1183
0		Spot	231	1000000060	1184
0		Spot	232	1000000064	1185
0		Spot	232	1000000061	1186
0		Spot	232	1000000060	1187
0		Spot	233	1000000064	1188
0		Spot	233	1000000061	1189
0		Spot	233	1000000060	1190
0		Spot	234	1000000064	1191
0		Spot	234	1000000061	1192
0		Spot	234	1000000060	1193
0		Spot	235	1000000064	1194
0		Spot	235	1000000061	1195
0		Spot	235	1000000060	1196
0		Spot	235	1000000065	1197
0		Spot	236	1000000064	1198
0		Spot	236	1000000061	1199
0		Spot	236	1000000060	1200
0		Spot	236	1000000065	1201
0		Spot	237	1000000064	1202
0		Spot	237	1000000061	1203
0		Spot	237	1000000060	1204
0		Spot	237	1000000065	1205
0		Spot	238	1000000064	1206
0		Spot	238	1000000061	1207
0		Spot	238	1000000060	1208
0		Spot	238	1000000065	1209
0		Spot	239	1000000064	1210
0		Spot	239	1000000061	1211
0		Spot	239	1000000060	1212
0		Spot	239	1000000065	1213
0		Spot	240	1000000066	1214
0		Spot	240	1000000064	1215
0		Spot	240	1000000060	1216
0		Spot	240	1000000065	1217
0		Spot	241	1000000066	1218
0		Spot	241	1000000064	1219
0		Spot	241	1000000067	1220
0		Spot	241	1000000060	1221
0		Spot	241	1000000065	1222
0		Spot	242	1000000066	1223
0		Spot	242	1000000064	1224
0		Spot	242	1000000067	1225
0		Spot	242	1000000060	1226
0		Spot	242	1000000065	1227
0		Spot	243	1000000066	1228
0		Spot	243	1000000067	1229
0		Spot	243	1000000060	1230
0		Spot	243	1000000065	1231
0		Spot	244	1000000066	1232
0		Spot	244	1000000068	1233
0		Spot	244	1000000067	1234
0		Spot	244	1000000060	1235
0		Spot	244	1000000065	1236
0		Spot	245	1000000066	1237
0		Spot	245	1000000068	1238
0		Spot	245	1000000067	1239
0		Spot	245	1000000060	1240
0		Spot	245	1000000065	1241
0		Spot	246	1000000066	1242
0		Spot	246	1000000068	1243
0		Spot	246	1000000069	1244
0		Spot	246	1000000067	1245
0		Spot	246	1000000060	1246
0		Spot	247	1000000066	1247
0		Spot	247	1000000068	1248
0		Spot	247	1000000069	1249
0		Spot	247	1000000067	1250
0		Spot	247	1000000060	1251
0		Spot	248	1000000066	1252
0		Spot	248	1000000068	1253
0		Spot	248	1000000069	1254
0		Spot	248	1000000067	1255
0		Spot	249	1000000066	1256
0		Spot	249	1000000068	1257
0		Spot	249	1000000069	1258
0		Spot	249	1000000067	1259
0		Spot	250	1000000066	1260
0		Spot	250	1000000068	1261
0		Spot	250	1000000069	1262
0		Spot	250	1000000067	1263
0		Spot	251	1000000066	1264
0		Spot	251	1000000068	1265
0		Spot	251	1000000069	1266
0		Spot	251	1000000067	1267
0		Spot	252	1000000066	1268
0		Spot	252	1000000068	1269
0		Spot	252	1000000069	1270
0		Spot	252	1000000070	1271
0		Spot	252	1000000067	1272
0		Spot	253	1000000066	1273
0		Spot	253	1000000068	1274
0		Spot	253	1000000069	1275
0		Spot	253	1000000070	1276
0		Spot	253	1000000067	1277
0		Spot	254	1000000068	1278
0		Spot	254	1000000069	1279
0		Spot	254	1000000070	1280
0		Spot	255	1000000068	1281
0		Spot	255	1000000069	1282
0		Spot	255	1000000070	1283
0		Spot	256	1000000069	1284
0		Spot	256	1000000070	1285
0		Spot	257	1000000070	1286
0		Spot	258	1000000070	1287
0		Spot	259	1000000070	1288
0		Spot	260	1000000070	1289
0		Spot	261	1000000070	1290
0		Spot	262	1000000070	1291
0		Spot	263	1000000070	1292
0		Spot	264	1000000070	1293
0		Spot	265	1000000071	1294
0		Spot	265	1000000070	1295
0		Spot	266	1000000071	1296
0		Spot	266	1000000070	1297
0		Spot	267	1000000071	1298
0		Spot	268	1000000072	1299
0		Spot	268	1000000071	1300
0		Spot	269	1000000072	1301
0		Spot	269	1000000071	1302
0		Spot	270	1000000072	1303
0		Spot	270	1000000071	1304
0		Spot	271	1000000072	1305
0		Spot	271	1000000071	1306
0		Spot	272	1000000072	1307
0		Spot	272	1000000071	1308
0		Spot	273	1000000072	1309
0		Spot	273	1000000071	1310
0		Spot	274	1000000072	1311
0		Spot	274	1000000071	1312
0		Spot	275	1000000073	1313
0		Spot	275	1000000072	1314
0		Spot	275	1000000071	1315
0		Spot	276	1000000073	1316
0		Spot	276	1000000072	1317
0		Spot	276	1000000071	1318
0		Spot	277	1000000073	1319
0		Spot	277	1000000072	1320
0		Spot	277	1000000071	1321
0		Spot	278	1000000073	1322
0		Spot	278	1000000072	1323
0		Spot	278	1000000071	1324
0		Spot	279	1000000073	1325
0		Spot	279	1000000072	1326
0		Spot	279	1000000071	1327
0		Spot	280	1000000073	1328
0		Spot	280	1000000072	1329
0		Spot	280	1000000071	1330
0		Spot	281	1000000073	1331
0		Spot	281	1000000072	1332
0		Spot	281	1000000071	1333
0		Spot	282	1000000073	1334
0		Spot	282	1000000072	1335
0		Spot	282	1000000071	1336
0		Spot	283	1000000073	1337
0		Spot	283	1000000072	1338
0		Spot	283	1000000071	1339
0		Spot	284	1000000073	1340
0		Spot	284	1000000072	1341
0		Spot	284	1000000071	1342
0		Spot	285	1000000073	1343
0		Spot	285	1000000072	1344
0		Spot	285	1000000071	1345
0		Spot	286	1000000073	1346
0		Spot	286	1000000072	1347
0		Spot	286	1000000071	1348
0		Spot	287	1000000073	1349
0		Spot	287	1000000072	1350
0		Spot	287	1000000071	1351
0		Spot	288	1000000073	1352
0		Spot	288	1000000072	1353
0		Spot	288	1000000071	1354
0		Spot	289	1000000073	1355
0		Spot	289	1000000072	1356
0		Spot	289	1000000071	1357
0		Spot	290	1000000073	1358
0		Spot	290	1000000072	1359
0		Spot	291	1000000073	1360
0		Spot	291	1000000072	1361
0		Spot	291	1000000074	1362
0		Spot	292	1000000073	1363
0		Spot	292	1000000072	1364
0		Spot	292	1000000074	1365
0		Spot	293	1000000072	1366
0		Spot	293	1000000074	1367
0		Spot	294	1000000072	1368
0		Spot	294	1000000074	1369
0		Spot	295	1000000072	1370
0		Spot	295	1000000074	1371
0		Spot	296	1000000072	1372
0		Spot	296	1000000074	1373
0		Spot	297	1000000072	1374
0		Spot	297	1000000074	1375
0		Spot	298	1000000072	1376
0		Spot	298	1000000074	1377
0		Spot	299	1000000072	1378
0		Spot	299	1000000074	1379
0		Spot	300	1000000072	1380
0		Spot	300	1000000074	1381
0		Spot	301	1000000072	1382
0		Spot	301	1000000074	1383
0		Spot	302	1000000072	1384
0		Spot	303	1000000072	1385
0		Spot	304	1000000072	1386
0		Spot	315	1000000075	1387
0		Spot	316	1000000076	1388
0		Spot	316	1000000075	1389
0		Spot	317	1000000076	1390
0		Spot	317	1000000075	1391
0		Spot	318	1000000076	1392
0		Spot	318	1000000075	1393
0		Spot	319	1000000076	1394
0		Spot	319	1000000075	1395
0		Spot	320	1000000077	1396
0		Spot	320	1000000078	1397
0		Spot	320	1000000076	1398
0		Spot	320	1000000075	1399
0		Spot	321	1000000077	1400
0		Spot	321	1000000078	1401
0		Spot	321	1000000076	1402
0		Spot	321	1000000075	1403
0		Spot	322	1000000077	1404
0		Spot	322	1000000078	1405
0		Spot	322	1000000076	1406
0		Spot	322	1000000075	1407
0		Spot	323	1000000077	1408
0		Spot	323	1000000078	1409
0		Spot	323	1000000076	1410
0		Spot	323	1000000075	1411
0		Spot	324	1000000077	1412
0		Spot	324	1000000078	1413
0		Spot	324	1000000076	1414
0		Spot	324	1000000075	1415
0		Spot	325	1000000077	1416
0		Spot	325	1000000078	1417
0		Spot	325	1000000076	1418
0		Spot	325	1000000075	1419
0		Spot	326	1000000077	1420
0		Spot	326	1000000078	1421
0		Spot	326	1000000076	1422
0		Spot	326	1000000075	1423
0		Spot	327	1000000077	1424
0		Spot	327	1000000078	1425
0		Spot	327	1000000075	1426
0		Spot	328	1000000077	1427
0		Spot	328	1000000078	1428
0		Spot	328	1000000075	1429
0		Spot	329	1000000077	1430
0		Spot	329	1000000078	1431
0		Spot	329	1000000075	1432
0		Spot	330	1000000077	1433
0		Spot	330	1000000078	1434
0		Spot	330	1000000075	1435
0		Spot	331	1000000077	1436
0		Spot	331	1000000078	1437
0		Spot	331	1000000075	1438
0		Spot	332	1000000075	1439
0		Spot	333	1000000075	1440
0		Spot	334	1000000079	1441
0		Spot	334	1000000080	1442
0		Spot	334	1000000075	1443
0		Spot	335	1000000079	1444
0		Spot	335	1000000081	1445
0		Spot	335	1000000080	1446
0		Spot	335	1000000075	1447
0		Spot	336	1000000079	1448
0		Spot	336	1000000081	1449
0		Spot	336	1000000080	1450
0		Spot	336	1000000075	1451
0		Spot	337	1000000079	1452
0		Spot	337	1000000081	1453
0		Spot	337	1000000080	1454
0		Spot	337	1000000075	1455
0		Spot	338	1000000079	1456
0		Spot	338	1000000082	1457
0		Spot	338	1000000081	1458
0		Spot	338	1000000080	1459
0		Spot	338	1000000083	1460
0		Spot	338	1000000075	1461
0		Spot	339	1000000079	1462
0		Spot	339	1000000082	1463
0		Spot	339	1000000081	1464
0		Spot	339	1000000080	1465
0		Spot	339	1000000075	1466
0		Spot	339	1000000083	1467
0		Spot	340	1000000079	1468
0		Spot	340	1000000082	1469
0		Spot	340	1000000081	1470
0		Spot	340	1000000080	1471
0		Spot	340	1000000075	1472
0		Spot	340	1000000083	1473
0		Spot	341	1000000079	1474
0		Spot	341	1000000082	1475
0		Spot	341	1000000081	1476
0		Spot	341	1000000080	1477
0		Spot	341	1000000075	1478
0		Spot	341	1000000083	1479
0		Spot	342	1000000079	1480
0		Spot	342	1000000082	1481
0		Spot	342	1000000081	1482
0		Spot	342	1000000080	1483
0		Spot	342	1000000075	1484
0		Spot	342	1000000083	1485
0		Spot	343	1000000079	1486
0		Spot	343	1000000082	1487
0		Spot	343	1000000081	1488
0		Spot	343	1000000080	1489
0		Spot	343	1000000075	1490
0		Spot	343	1000000083	1491
0		Spot	344	1000000079	1492
0		Spot	344	1000000082	1493
0		Spot	344	1000000081	1494
0		Spot	344	1000000080	1495
0		Spot	344	1000000075	1496
0		Spot	344	1000000083	1497
0		Spot	345	1000000082	1498
0		Spot	345	1000000081	1499
0		Spot	345	1000000080	1500
0		Spot	345	1000000083	1501
0		Spot	346	1000000082	1502
0		Spot	346	1000000080	1503
0		Spot	346	1000000084	1504
0		Spot	346	1000000083	1505
0		Spot	347	1000000082	1506
0		Spot	347	1000000080	1507
0		Spot	347	1000000084	1508
0		Spot	347	1000000083	1509
0		Spot	348	1000000082	1510
0		Spot	348	1000000084	1511
0		Spot	348	1000000083	1512
0		Spot	349	1000000082	1513
0		Spot	349	1000000084	1514
0		Spot	349	1000000083	1515
0		Spot	350	1000000082	1516
0		Spot	350	1000000084	1517
0		Spot	350	1000000083	1518
0		Spot	351	1000000082	1519
0		Spot	351	1000000084	1520
0		Spot	351	1000000083	1521
0		Spot	352	1000000082	1522
0		Spot	352	1000000085	1523
0		Spot	352	1000000084	1524
0		Spot	352	1000000083	1525
0		Spot	353	1000000082	1526
0		Spot	353	1000000085	1527
0		Spot	353	1000000084	1528
0		Spot	353	1000000083	1529
0		Spot	354	1000000082	1530
0		Spot	354	1000000086	1531
0		Spot	354	1000000085	1532
0		Spot	354	1000000083	1533
0		Spot	354	1000000084	1534
0		Spot	355	1000000082	1535
0		Spot	355	1000000086	1536
0		Spot	355	1000000085	1537
0		Spot	355	1000000083	1538
0		Spot	355	1000000084	1539
0		Spot	356	1000000082	1540
0		Spot	356	1000000086	1541
0		Spot	356	1000000085	1542
0		Spot	356	1000000084	1543
0		Spot	356	1000000083	1544
0		Spot	357	1000000087	1545
0		Spot	357	1000000082	1546
0		Spot	357	1000000086	1547
0		Spot	357	1000000085	1548
0		Spot	358	1000000087	1549
0		Spot	358	1000000086	1550
0		Spot	358	1000000085	1551
0		Spot	359	1000000087	1552
0		Spot	359	1000000088	1553
0		Spot	359	1000000086	1554
0		Spot	359	1000000085	1555
0		Spot	360	1000000087	1556
0		Spot	360	1000000088	1557
0		Spot	360	1000000086	1558
0		Spot	360	1000000085	1559
0		Spot	361	1000000087	1560
0		Spot	361	1000000088	1561
0		Spot	361	1000000086	1562
0		Spot	361	1000000085	1563
0		Spot	362	1000000087	1564
0		Spot	362	1000000088	1565
0		Spot	362	1000000086	1566
0		Spot	362	1000000085	1567
0		Spot	363	1000000087	1568
0		Spot	363	1000000088	1569
0		Spot	363	1000000086	1570
0		Spot	363	1000000085	1571
0		Spot	364	1000000087	1572
0		Spot	364	1000000088	1573
0		Spot	364	1000000086	1574
0		Spot	364	1000000085	1575
0		Spot	365	1000000087	1576
0		Spot	365	1000000088	1577
0		Spot	365	1000000086	1578
0		Spot	365	1000000085	1579
0		Spot	366	1000000087	1580
0		Spot	366	1000000088	1581
0		Spot	366	1000000086	1582
0		Spot	366	1000000085	1583
0		Spot	367	1000000087	1584
0		Spot	367	1000000088	1585
0		Spot	367	1000000086	1586
0		Spot	367	1000000085	1587
0		Spot	368	1000000087	1588
0		Spot	368	1000000088	1589
0		Spot	368	1000000085	1590
0		Spot	369	1000000087	1591
0		Spot	369	1000000088	1592
0		Spot	369	1000000085	1593
0		Spot	370	1000000087	1594
0		Spot	370	1000000085	1595
0		Spot	371	1000000087	1596
0		Spot	371	1000000085	1597
0		Spot	371	1000000089	1598
0		Spot	372	1000000087	1599
0		Spot	372	1000000089	1600
0		Spot	373	1000000087	1601
0		Spot	373	1000000089	1602
0		Spot	374	1000000089	1603
0		Spot	375	1000000090	1604
0		Spot	375	1000000089	1605
0		Spot	376	1000000090	1606
0		Spot	376	1000000089	1607
0		Spot	377	1000000090	1608
0		Spot	377	1000000089	1609
0		Spot	378	1000000090	1610
0		Spot	378	1000000089	1611
0		Spot	379	1000000090	1612
0		Spot	379	1000000089	1613
0		Spot	380	1000000090	1614
0		Spot	380	1000000089	1615
0		Spot	381	1000000090	1616
0		Spot	381	1000000091	1617
0		Spot	381	1000000089	1618
0		Spot	382	1000000090	1619
0		Spot	382	1000000091	1620
0		Spot	382	1000000089	1621
0		Spot	383	1000000090	1622
0		Spot	383	1000000091	1623
0		Spot	383	1000000089	1624
0		Spot	384	1000000090	1625
0		Spot	384	1000000091	1626
0		Spot	384	1000000089	1627
0		Spot	385	1000000090	1628
0		Spot	385	1000000091	1629
0		Spot	385	1000000089	1630
0		Spot	386	1000000090	1631
0		Spot	386	1000000091	1632
0		Spot	386	1000000089	1633
0		Spot	387	1000000090	1634
0		Spot	387	1000000091	1635
0		Spot	388	1000000090	1636
0		Spot	388	1000000091	1637
0		Spot	389	1000000090	1638
0		Spot	389	1000000091	1639
0		Spot	390	1000000090	1640
0		Spot	390	1000000091	1641
0		Spot	391	1000000090	1642
0		Spot	391	1000000091	1643
0		Spot	392	1000000090	1644
0		Spot	392	1000000091	1645
0		Spot	393	1000000090	1646
0		Spot	393	1000000091	1647
0		Spot	394	1000000090	1648
0		Spot	395	1000000090	1649
0		Spot	396	1000000090	1650
0		Spot	397	1000000090	1651
0		Spot	397	1000000092	1652
0		Spot	398	1000000090	1653
0		Spot	398	1000000092	1654
0		Spot	399	1000000092	1655
0		Spot	400	1000000092	1656
0		Spot	401	1000000092	1657
0		Spot	402	1000000092	1658
0		Spot	403	1000000092	1659
0		Spot	404	1000000092	1660
0		Spot	405	1000000092	1661
0		Spot	406	1000000092	1662
0		Spot	407	1000000092	1663
0		Spot	408	1000000092	1664
0		Spot	410	1000000093	1665
0		Spot	411	1000000093	1666
0		Spot	411	1000000094	1667
0		Spot	412	1000000095	1668
0		Spot	412	1000000093	1669
0		Spot	412	1000000094	1670
0		Spot	413	1000000095	1671
0		Spot	413	1000000093	1672
0		Spot	413	1000000094	1673
0		Spot	414	1000000095	1674
0		Spot	414	1000000093	1675
0		Spot	414	1000000094	1676
0		Spot	415	1000000095	1677
0		Spot	415	1000000093	1678
0		Spot	415	1000000094	1679
0		Spot	416	1000000095	1680
0		Spot	416	1000000093	1681
0		Spot	416	1000000094	1682
0		Spot	417	1000000095	1683
0		Spot	417	1000000093	1684
0		Spot	417	1000000094	1685
0		Spot	418	1000000095	1686
0		Spot	418	1000000093	1687
0		Spot	418	1000000094	1688
0		Spot	419	1000000095	1689
0		Spot	419	1000000093	1690
0		Spot	419	1000000094	1691
0		Spot	420	1000000095	1692
0		Spot	420	1000000093	1693
0		Spot	420	1000000094	1694
0		Spot	421	1000000095	1695
0		Spot	421	1000000093	1696
0		Spot	421	1000000094	1697
0		Spot	422	1000000095	1698
0		Spot	422	1000000093	1699
0		Spot	422	1000000094	1700
0		Spot	423	1000000095	1701
0		Spot	423	1000000093	1702
0		Spot	423	1000000094	1703
0		Spot	424	1000000095	1704
0		Spot	424	1000000093	1705
0		Spot	424	1000000094	1706
0		Spot	425	1000000095	1707
0		Spot	425	1000000093	1708
0		Spot	425	1000000094	1709
0		Spot	426	1000000095	1710
0		Spot	426	1000000093	1711
0		Spot	426	1000000094	1712
0		Spot	427	1000000095	1713
0		Spot	427	1000000093	1714
0		Spot	427	1000000094	1715
0		Spot	428	1000000095	1716
0		Spot	428	1000000093	1717
0		Spot	428	1000000094	1718
0		Spot	429	1000000095	1719
0		Spot	429	1000000093	1720
0		Spot	429	1000000094	1721
0		Spot	430	1000000095	1722
0		Spot	430	1000000094	1723
0		Spot	431	1000000095	1724
0		Spot	431	1000000094	1725
0		Spot	432	1000000095	1726
0		Spot	432	1000000094	1727
0		Spot	433	1000000095	1728
0		Spot	433	1000000094	1729
0		Spot	434	1000000095	1730
0		Spot	434	1000000094	1731
0		Spot	435	1000000095	1732
0		Spot	435	1000000094	1733
0		Spot	436	1000000095	1734
0		Spot	436	1000000096	1735
0		Spot	436	1000000094	1736
0		Spot	437	1000000095	1737
0		Spot	437	1000000096	1738
0		Spot	437	1000000094	1739
0		Spot	438	1000000095	1740
0		Spot	438	1000000096	1741
0		Spot	439	1000000095	1742
0		Spot	439	1000000096	1743
0		Spot	440	1000000095	1744
0		Spot	440	1000000096	1745
0		Spot	441	1000000095	1746
0		Spot	441	1000000096	1747
0		Spot	442	1000000095	1748
0		Spot	442	1000000096	1749
0		Spot	443	1000000095	1750
0		Spot	443	1000000096	1751
0		Spot	444	1000000095	1752
0		Spot	444	1000000096	1753
0		Spot	445	1000000095	1754
0		Spot	445	1000000096	1755
0		Spot	446	1000000095	1756
0		Spot	446	1000000096	1757
0		Spot	447	1000000095	1758
0		Spot	448	1000000095	1759
0		Spot	449	1000000095	1760
0		Spot	450	1000000095	1761
0		Spot	451	1000000095	1762
0		Spot	452	1000000095	1763
0		Spot	453	1000000095	1764
0		Spot	454	1000000095	1765
0		Spot	455	1000000095	1766
0		Spot	456	1000000095	1767
0		Spot	457	1000000095	1768
0		Spot	458	1000000095	1769
0		Spot	459	1000000095	1770
0		Spot	460	1000000095	1771
0		Spot	460	1000000097	1772
0		Spot	461	1000000095	1773
0		Spot	461	1000000097	1774
0		Spot	462	1000000095	1775
0		Spot	462	1000000097	1776
0		Spot	463	1000000095	1777
0		Spot	463	1000000097	1778
0		Spot	464	1000000097	1779
0		Spot	465	1000000097	1780
0		Spot	466	1000000097	1781
0		Spot	467	1000000097	1782
0		Spot	468	1000000097	1783
0		Spot	469	1000000097	1784
0		Spot	470	1000000097	1785
0		Spot	483	1000000098	1786
0		Spot	484	1000000098	1787
0		Spot	485	1000000098	1788
0		Spot	486	1000000098	1789
0		Spot	487	1000000098	1790
0		Spot	488	1000000098	1791
0		Spot	489	1000000098	1792
0		Spot	490	1000000098	1793
0		Spot	491	1000000098	1794
0		Spot	492	1000000098	1795
0		Spot	493	1000000098	1796
0		Spot	494	1000000098	1797
0		Spot	495	1000000099	1798
0		Spot	496	1000000099	1799
0		Spot	497	1000000099	1800
0		Spot	498	1000000099	1801
0		Spot	499	1000000099	1802
0		Spot	500	1000000099	1803
0		Spot	501	1000000099	1804
0		Spot	502	1000000099	1805
0		Spot	503	1000000099	1806
0		Spot	504	1000000099	1807
0		Spot	505	1000000100	1808
0		Spot	505	1000000099	1809
0		Spot	506	1000000100	1810
0		Spot	506	1000000099	1811
0		Spot	507	1000000100	1812
0		Spot	508	1000000100	1813
0		Spot	509	1000000100	1814
0		Spot	510	1000000100	1815
0		Spot	510	1000000101	1816
0		Spot	511	1000000100	1817
0		Spot	511	1000000101	1818
0		Spot	512	1000000100	1819
0		Spot	512	1000000102	1820
0		Spot	512	1000000101	1821
0		Spot	513	1000000100	1822
0		Spot	513	1000000102	1823
0		Spot	513	1000000101	1824
0		Spot	514	1000000100	1825
0		Spot	514	1000000102	1826
0		Spot	514	1000000101	1827
0		Spot	515	1000000100	1828
0		Spot	515	1000000102	1829
0		Spot	515	1000000101	1830
0		Spot	516	1000000100	1831
0		Spot	516	1000000102	1832
0		Spot	516	1000000101	1833
0		Spot	517	1000000100	1834
0		Spot	517	1000000102	1835
0		Spot	517	1000000101	1836
0		Spot	518	1000000100	1837
0		Spot	518	1000000102	1838
0		Spot	518	1000000101	1839
0		Spot	519	1000000100	1840
0		Spot	519	1000000102	1841
0		Spot	519	1000000101	1842
0		Spot	520	1000000100	1843
0		Spot	520	1000000102	1844
0		Spot	520	1000000101	1845
0		Spot	521	1000000100	1846
0		Spot	521	1000000102	1847
0		Spot	521	1000000101	1848
0		Spot	522	1000000100	1849
0		Spot	522	1000000102	1850
0		Spot	523	1000000100	1851
0		Spot	524	1000000100	1852
0		Spot	525	1000000100	1853
0		Spot	526	1000000100	1854
0		Spot	527	1000000100	1855
0		Spot	536	1000000103	1856
0		Spot	537	1000000103	1857
0		Spot	538	1000000103	1858
0		Spot	539	1000000103	1859
0		Spot	540	1000000103	1860
0		Spot	541	1000000103	1861
0		Spot	542	1000000103	1862
0		Spot	543	1000000103	1863
0		Spot	544	1000000103	1864
0		Spot	545	1000000103	1865
0		Spot	546	1000000103	1866
0		Spot	547	1000000103	1867
0		Spot	547	1000000104	1868
0		Spot	548	1000000103	1869
0		Spot	548	1000000104	1870
0		Spot	549	1000000103	1871
0		Spot	549	1000000104	1872
0		Spot	550	1000000103	1873
0		Spot	550	1000000104	1874
0		Spot	551	1000000103	1875
0		Spot	551	1000000104	1876
0		Spot	552	1000000104	1877
0		Spot	553	1000000104	1878
0		Spot	554	1000000104	1879
0		Spot	555	1000000104	1880
0		Spot	556	1000000104	1881
0		Spot	557	1000000104	1882
0		Spot	558	1000000104	1883
0		Spot	564	1000000105	1884
0		Spot	565	1000000105	1885
0		Spot	566	1000000105	1886
0		Spot	567	1000000105	1887
0		Spot	568	1000000105	1888
0		Spot	569	1000000105	1889
0		Spot	570	1000000105	1890
0		Spot	571	1000000105	1891
0		Spot	572	1000000105	1892
0		Spot	573	1000000105	1893
0		Spot	574	1000000105	1894
0		Spot	575	1000000105	1895
0		Spot	576	1000000105	1896
0		Spot	577	1000000105	1897
0		Spot	607	1000000106	1898
0		Spot	608	1000000106	1899
0		Spot	609	1000000106	1900
0		Spot	610	1000000106	1901
0		Spot	611	1000000106	1902
0		Spot	612	1000000106	1903
0		Spot	613	1000000106	1904
0		Spot	614	1000000106	1905
0		Spot	615	1000000106	1906
0		Spot	616	1000000106	1907
0		Spot	617	1000000106	1908
0		Spot	623	1000000107	1909
0		Spot	624	1000000107	1910
0		Spot	625	1000000107	1911
0		Spot	626	1000000107	1912
0		Spot	627	1000000107	1913
0		Spot	628	1000000107	1914
0		Spot	629	1000000107	1915
0		Spot	630	1000000107	1916
0		Spot	631	1000000107	1917
0		Spot	632	1000000107	1918
0		Spot	633	1000000107	1919
0		Spot	634	1000000107	1920
0		Spot	635	1000000107	1921
0		Spot	636	1000000107	1922
0		Spot	637	1000000107	1923
0		Spot	638	1000000107	1924
0		Spot	639	1000000107	1925
0		Spot	640	1000000107	1926
0		Spot	641	1000000107	1927
0		Spot	642	1000000107	1928
0		Spot	643	1000000107	1929
0		Spot	644	1000000107	1930
0		Spot	645	1000000107	1931
0		Spot	646	1000000107	1932
0		Spot	647	1000000107	1933
0		Spot	680	1000000108	1934
0		Spot	681	1000000108	1935
0		Spot	682	1000000108	1936
0		Spot	683	1000000108	1937
0		Spot	684	1000000108	1938
0		Spot	685	1000000108	1939
0		Spot	686	1000000108	1940
0		Spot	687	1000000108	1941
0		Spot	688	1000000108	1942
0		Spot	689	1000000108	1943
0		Spot	690	1000000108	1944
0		Spot	691	1000000108	1945
0		Spot	692	1000000108	1946
0		Spot	693	1000000108	1947
0		Spot	694	1000000108	1948
0		Spot	695	1000000108	1949
0		Spot	696	1000000108	1950
0		Spot	697	1000000108	1951
0		Spot	698	1000000108	1952
0		Spot	703	1000000109	1953
0		Spot	704	1000000109	1954
0		Spot	705	1000000109	1955
0		Spot	706	1000000109	1956
0		Spot	707	1000000109	1957
0		Spot	708	1000000109	1958
0		Spot	708	1000000110	1959
0		Spot	709	1000000109	1960
0		Spot	709	1000000110	1961
0		Spot	710	1000000109	1962
0		Spot	710	1000000110	1963
0		Spot	711	1000000109	1964
0		Spot	711	1000000110	1965
0		Spot	712	1000000109	1966
0		Spot	712	1000000110	1967
0		Spot	713	1000000109	1968
0		Spot	713	1000000110	1969
0		Spot	714	1000000109	1970
0		Spot	714	1000000110	1971
0		Spot	715	1000000110	1972
0		Spot	716	1000000110	1973
0		Spot	717	1000000110	1974
0		Spot	718	1000000110	1975
0		Spot	719	1000000110	1976
