# Supplementary material for: Satb1 integrates DNA binding site geometry and torsional stress to differentially target nucleosome-dense regions
Source: Nat Commun. 2019 Jul 19;10:3221. doi: 10.1038/s41467-019-11118-8 (PMC6642133; doi:10.1038/s41467-019-11118-8)
Supplement: Supplementary file 10 — Source Data [file 41467_2019_11118_MOESM10_ESM.zip › Source data/Single Molecule Tracking/single molecule tracks/del HD analysis/PDZ-CUT1-CUT2-STABLE-AA_281c7_TRIAL 2_Statistics/PDZ-CUT1-CUT2-STABLE-AA_281c7_TRIAL 2_Intensity_Center_Ch=1_Img=1.csv]

Intensity Center Ch=1 Img=1
====================
Intensity Center	Unit	Category	Channel	Image	Time	TrackID	ID
2252		Spot	1	Image 1	1	1000000000	0
1740		Spot	1	Image 1	1	1000000001	1
1414		Spot	1	Image 1	1	1000000002	2
1833		Spot	1	Image 1	2	1000000003	3
1913		Spot	1	Image 1	2	1000000000	4
1544		Spot	1	Image 1	2	1000000001	5
1561		Spot	1	Image 1	2	1000000002	6
1909		Spot	1	Image 1	3	1000000003	7
1089		Spot	1	Image 1	3	1000000004	8
1754		Spot	1	Image 1	3	1000000005	9
2582		Spot	1	Image 1	3	1000000000	10
1575		Spot	1	Image 1	3	1000000001	11
1448		Spot	1	Image 1	3	1000000002	12
1768		Spot	1	Image 1	4	1000000003	13
1655		Spot	1	Image 1	4	1000000004	14
2283		Spot	1	Image 1	4	1000000000	15
1674		Spot	1	Image 1	4	1000000005	16
1757		Spot	1	Image 1	4	1000000001	17
1674		Spot	1	Image 1	4	1000000002	18
2012		Spot	1	Image 1	5	1000000003	19
1356		Spot	1	Image 1	5	1000000004	20
2118		Spot	1	Image 1	5	1000000000	21
1793		Spot	1	Image 1	5	1000000005	22
1901		Spot	1	Image 1	5	1000000001	23
1655		Spot	1	Image 1	5	1000000002	24
1941		Spot	1	Image 1	6	1000000003	25
1657		Spot	1	Image 1	6	1000000004	26
2250		Spot	1	Image 1	6	1000000000	27
1812		Spot	1	Image 1	6	1000000005	28
3099		Spot	1	Image 1	6	1000000006	29
1879		Spot	1	Image 1	6	1000000001	30
1350		Spot	1	Image 1	6	1000000002	31
2352		Spot	1	Image 1	7	1000000003	32
1355		Spot	1	Image 1	7	1000000004	33
2017		Spot	1	Image 1	7	1000000000	34
1756		Spot	1	Image 1	7	1000000005	35
1732		Spot	1	Image 1	7	1000000001	36
2676		Spot	1	Image 1	7	1000000006	37
1458		Spot	1	Image 1	7	1000000002	38
1741		Spot	1	Image 1	8	1000000003	39
1233		Spot	1	Image 1	8	1000000004	40
2090		Spot	1	Image 1	8	1000000000	41
1606		Spot	1	Image 1	8	1000000005	42
1772		Spot	1	Image 1	8	1000000001	43
2133		Spot	1	Image 1	8	1000000006	44
1238		Spot	1	Image 1	8	1000000002	45
1990		Spot	1	Image 1	9	1000000003	46
1165		Spot	1	Image 1	9	1000000004	47
1902		Spot	1	Image 1	9	1000000000	48
1799		Spot	1	Image 1	9	1000000005	49
2010		Spot	1	Image 1	9	1000000001	50
2535		Spot	1	Image 1	9	1000000006	51
1571		Spot	1	Image 1	9	1000000002	52
2012		Spot	1	Image 1	10	1000000003	53
1516		Spot	1	Image 1	10	1000000004	54
2003		Spot	1	Image 1	10	1000000000	55
2646		Spot	1	Image 1	10	1000000007	56
1543		Spot	1	Image 1	10	1000000005	57
1733		Spot	1	Image 1	10	1000000001	58
3316		Spot	1	Image 1	10	1000000006	59
1461		Spot	1	Image 1	10	1000000002	60
1844		Spot	1	Image 1	11	1000000003	61
1238		Spot	1	Image 1	11	1000000004	62
1408		Spot	1	Image 1	11	1000000000	63
1900		Spot	1	Image 1	11	1000000005	64
1689		Spot	1	Image 1	11	1000000007	65
1329		Spot	1	Image 1	11	1000000001	66
2561		Spot	1	Image 1	11	1000000006	67
1526		Spot	1	Image 1	11	1000000002	68
2225		Spot	1	Image 1	12	1000000003	69
1428		Spot	1	Image 1	12	1000000004	70
1918		Spot	1	Image 1	12	1000000000	71
1780		Spot	1	Image 1	12	1000000005	72
1784		Spot	1	Image 1	12	1000000007	73
1733		Spot	1	Image 1	12	1000000001	74
1896		Spot	1	Image 1	12	1000000006	75
1313		Spot	1	Image 1	12	1000000002	76
1355		Spot	1	Image 1	13	1000000003	77
1446		Spot	1	Image 1	13	1000000004	78
1895		Spot	1	Image 1	13	1000000000	79
1628		Spot	1	Image 1	13	1000000005	80
2060		Spot	1	Image 1	13	1000000007	81
1735		Spot	1	Image 1	13	1000000001	82
1844		Spot	1	Image 1	13	1000000006	83
1317		Spot	1	Image 1	13	1000000002	84
2195		Spot	1	Image 1	14	1000000008	85
1428		Spot	1	Image 1	14	1000000004	86
1979		Spot	1	Image 1	14	1000000000	87
2000		Spot	1	Image 1	14	1000000007	88
1335		Spot	1	Image 1	14	1000000005	89
2137		Spot	1	Image 1	14	1000000001	90
1769		Spot	1	Image 1	14	1000000006	91
1326		Spot	1	Image 1	14	1000000002	92
2269		Spot	1	Image 1	15	1000000008	93
1458		Spot	1	Image 1	15	1000000004	94
2254		Spot	1	Image 1	15	1000000000	95
1924		Spot	1	Image 1	15	1000000007	96
1599		Spot	1	Image 1	15	1000000001	97
1461		Spot	1	Image 1	15	1000000006	98
1160		Spot	1	Image 1	15	1000000002	99
2660		Spot	1	Image 1	16	1000000008	100
1706		Spot	1	Image 1	16	1000000009	101
1622		Spot	1	Image 1	16	1000000004	102
1839		Spot	1	Image 1	16	1000000000	103
1833		Spot	1	Image 1	16	1000000007	104
1704		Spot	1	Image 1	16	1000000001	105
1946		Spot	1	Image 1	16	1000000006	106
1724		Spot	1	Image 1	17	1000000008	107
2145		Spot	1	Image 1	17	1000000009	108
1404		Spot	1	Image 1	17	1000000004	109
2311		Spot	1	Image 1	17	1000000000	110
1658		Spot	1	Image 1	17	1000000007	111
1627		Spot	1	Image 1	17	1000000001	112
1624		Spot	1	Image 1	17	1000000006	113
1982		Spot	1	Image 1	18	1000000008	114
1726		Spot	1	Image 1	18	1000000009	115
1469		Spot	1	Image 1	18	1000000004	116
2208		Spot	1	Image 1	18	1000000000	117
1688		Spot	1	Image 1	18	1000000007	118
1289		Spot	1	Image 1	18	1000000001	119
1944		Spot	1	Image 1	18	1000000006	120
1957		Spot	1	Image 1	19	1000000008	121
2052		Spot	1	Image 1	19	1000000009	122
1406		Spot	1	Image 1	19	1000000004	123
2119		Spot	1	Image 1	19	1000000000	124
1966		Spot	1	Image 1	19	1000000007	125
1547		Spot	1	Image 1	19	1000000001	126
2029		Spot	1	Image 1	20	1000000008	127
1653		Spot	1	Image 1	20	1000000009	128
1606		Spot	1	Image 1	20	1000000004	129
2376		Spot	1	Image 1	20	1000000000	130
2029		Spot	1	Image 1	20	1000000007	131
1827		Spot	1	Image 1	20	1000000001	132
2578		Spot	1	Image 1	21	1000000008	133
1697		Spot	1	Image 1	21	1000000009	134
1618		Spot	1	Image 1	21	1000000004	135
2098		Spot	1	Image 1	21	1000000000	136
1769		Spot	1	Image 1	21	1000000007	137
1787		Spot	1	Image 1	21	1000000001	138
2385		Spot	1	Image 1	22	1000000008	139
1718		Spot	1	Image 1	22	1000000009	140
1573		Spot	1	Image 1	22	1000000004	141
1633		Spot	1	Image 1	22	1000000000	142
1678		Spot	1	Image 1	22	1000000007	143
1888		Spot	1	Image 1	22	1000000001	144
1473		Spot	1	Image 1	23	1000000010	145
2142		Spot	1	Image 1	23	1000000008	146
1852		Spot	1	Image 1	23	1000000009	147
1490		Spot	1	Image 1	23	1000000004	148
1449		Spot	1	Image 1	23	1000000011	149
2450		Spot	1	Image 1	23	1000000000	150
1962		Spot	1	Image 1	23	1000000007	151
1785		Spot	1	Image 1	23	1000000001	152
2217		Spot	1	Image 1	24	1000000010	153
1928		Spot	1	Image 1	24	1000000008	154
2294		Spot	1	Image 1	24	1000000009	155
1315		Spot	1	Image 1	24	1000000004	156
1779		Spot	1	Image 1	24	1000000011	157
2464		Spot	1	Image 1	24	1000000000	158
1696		Spot	1	Image 1	24	1000000012	159
1967		Spot	1	Image 1	24	1000000001	160
1954		Spot	1	Image 1	25	1000000010	161
2292		Spot	1	Image 1	25	1000000008	162
1718		Spot	1	Image 1	25	1000000009	163
1367		Spot	1	Image 1	25	1000000004	164
1600		Spot	1	Image 1	25	1000000011	165
2437		Spot	1	Image 1	25	1000000000	166
1747		Spot	1	Image 1	25	1000000012	167
1371		Spot	1	Image 1	25	1000000001	168
1872		Spot	1	Image 1	26	1000000010	169
2211		Spot	1	Image 1	26	1000000008	170
1565		Spot	1	Image 1	26	1000000009	171
1540		Spot	1	Image 1	26	1000000004	172
2250		Spot	1	Image 1	26	1000000011	173
2119		Spot	1	Image 1	26	1000000000	174
1860		Spot	1	Image 1	26	1000000012	175
1759		Spot	1	Image 1	26	1000000001	176
2063		Spot	1	Image 1	26	1000000013	177
1732		Spot	1	Image 1	27	1000000010	178
2091		Spot	1	Image 1	27	1000000009	179
1207		Spot	1	Image 1	27	1000000004	180
1739		Spot	1	Image 1	27	1000000011	181
2008		Spot	1	Image 1	27	1000000000	182
1724		Spot	1	Image 1	27	1000000014	183
1582		Spot	1	Image 1	27	1000000012	184
1776		Spot	1	Image 1	27	1000000013	185
1351		Spot	1	Image 1	28	1000000010	186
1578		Spot	1	Image 1	28	1000000009	187
1140		Spot	1	Image 1	28	1000000004	188
1345		Spot	1	Image 1	28	1000000011	189
2274		Spot	1	Image 1	28	1000000000	190
1504		Spot	1	Image 1	28	1000000014	191
1756		Spot	1	Image 1	28	1000000012	192
1207		Spot	1	Image 1	28	1000000015	193
1272		Spot	1	Image 1	28	1000000013	194
1756		Spot	1	Image 1	29	1000000010	195
1602		Spot	1	Image 1	29	1000000009	196
1273		Spot	1	Image 1	29	1000000004	197
1922		Spot	1	Image 1	29	1000000011	198
1569		Spot	1	Image 1	29	1000000014	199
1735		Spot	1	Image 1	29	1000000000	200
1666		Spot	1	Image 1	29	1000000012	201
1948		Spot	1	Image 1	29	1000000015	202
1638		Spot	1	Image 1	29	1000000013	203
1434		Spot	1	Image 1	30	1000000010	204
1768		Spot	1	Image 1	30	1000000009	205
1247		Spot	1	Image 1	30	1000000004	206
1819		Spot	1	Image 1	30	1000000011	207
1698		Spot	1	Image 1	30	1000000014	208
1387		Spot	1	Image 1	30	1000000012	209
1393		Spot	1	Image 1	30	1000000015	210
1695		Spot	1	Image 1	30	1000000013	211
1694		Spot	1	Image 1	31	1000000010	212
1631		Spot	1	Image 1	31	1000000009	213
1417		Spot	1	Image 1	31	1000000004	214
1611		Spot	1	Image 1	31	1000000011	215
1583		Spot	1	Image 1	31	1000000014	216
1668		Spot	1	Image 1	31	1000000012	217
1461		Spot	1	Image 1	31	1000000015	218
2776		Spot	1	Image 1	31	1000000013	219
1338		Spot	1	Image 1	32	1000000010	220
1593		Spot	1	Image 1	32	1000000009	221
1374		Spot	1	Image 1	32	1000000004	222
1365		Spot	1	Image 1	32	1000000011	223
1701		Spot	1	Image 1	32	1000000014	224
1131		Spot	1	Image 1	32	1000000012	225
1135		Spot	1	Image 1	32	1000000016	226
1561		Spot	1	Image 1	32	1000000015	227
2317		Spot	1	Image 1	32	1000000013	228
1587		Spot	1	Image 1	32	1000000017	229
1358		Spot	1	Image 1	33	1000000010	230
1754		Spot	1	Image 1	33	1000000009	231
1420		Spot	1	Image 1	33	1000000004	232
1526		Spot	1	Image 1	33	1000000011	233
1421		Spot	1	Image 1	33	1000000014	234
1599		Spot	1	Image 1	33	1000000012	235
1317		Spot	1	Image 1	33	1000000016	236
1977		Spot	1	Image 1	33	1000000015	237
2440		Spot	1	Image 1	33	1000000013	238
1741		Spot	1	Image 1	33	1000000017	239
1298		Spot	1	Image 1	34	1000000010	240
1984		Spot	1	Image 1	34	1000000004	241
1339		Spot	1	Image 1	34	1000000011	242
1312		Spot	1	Image 1	34	1000000014	243
1469		Spot	1	Image 1	34	1000000012	244
2230		Spot	1	Image 1	34	1000000018	245
1457		Spot	1	Image 1	34	1000000016	246
1621		Spot	1	Image 1	34	1000000015	247
2580		Spot	1	Image 1	34	1000000013	248
1605		Spot	1	Image 1	34	1000000017	249
1331		Spot	1	Image 1	35	1000000014	250
1410		Spot	1	Image 1	35	1000000012	251
2037		Spot	1	Image 1	35	1000000018	252
1561		Spot	1	Image 1	35	1000000016	253
2252		Spot	1	Image 1	35	1000000015	254
1775		Spot	1	Image 1	35	1000000013	255
1777		Spot	1	Image 1	35	1000000017	256
1717		Spot	1	Image 1	36	1000000019	257
1511		Spot	1	Image 1	36	1000000014	258
1700		Spot	1	Image 1	36	1000000018	259
1685		Spot	1	Image 1	36	1000000012	260
1627		Spot	1	Image 1	36	1000000016	261
1958		Spot	1	Image 1	36	1000000015	262
1650		Spot	1	Image 1	36	1000000013	263
1721		Spot	1	Image 1	36	1000000017	264
2004		Spot	1	Image 1	37	1000000019	265
1550		Spot	1	Image 1	37	1000000014	266
1854		Spot	1	Image 1	37	1000000018	267
1810		Spot	1	Image 1	37	1000000012	268
2091		Spot	1	Image 1	37	1000000016	269
1441		Spot	1	Image 1	37	1000000015	270
2424		Spot	1	Image 1	37	1000000013	271
1796		Spot	1	Image 1	37	1000000017	272
1984		Spot	1	Image 1	38	1000000019	273
1276		Spot	1	Image 1	38	1000000014	274
1947		Spot	1	Image 1	38	1000000018	275
1829		Spot	1	Image 1	38	1000000012	276
2323		Spot	1	Image 1	38	1000000016	277
2041		Spot	1	Image 1	38	1000000015	278
2076		Spot	1	Image 1	38	1000000013	279
2045		Spot	1	Image 1	38	1000000017	280
1999		Spot	1	Image 1	39	1000000019	281
1697		Spot	1	Image 1	39	1000000014	282
1639		Spot	1	Image 1	39	1000000018	283
1459		Spot	1	Image 1	39	1000000012	284
1797		Spot	1	Image 1	39	1000000016	285
1858		Spot	1	Image 1	39	1000000015	286
1443		Spot	1	Image 1	39	1000000020	287
2452		Spot	1	Image 1	39	1000000013	288
1990		Spot	1	Image 1	39	1000000017	289
1890		Spot	1	Image 1	40	1000000019	290
1432		Spot	1	Image 1	40	1000000014	291
1696		Spot	1	Image 1	40	1000000012	292
2562		Spot	1	Image 1	40	1000000018	293
1988		Spot	1	Image 1	40	1000000016	294
1612		Spot	1	Image 1	40	1000000015	295
1464		Spot	1	Image 1	40	1000000020	296
2045		Spot	1	Image 1	40	1000000013	297
1576		Spot	1	Image 1	40	1000000017	298
1983		Spot	1	Image 1	41	1000000019	299
1727		Spot	1	Image 1	41	1000000014	300
1679		Spot	1	Image 1	41	1000000012	301
1929		Spot	1	Image 1	41	1000000018	302
1905		Spot	1	Image 1	41	1000000016	303
1489		Spot	1	Image 1	41	1000000021	304
1404		Spot	1	Image 1	41	1000000015	305
1214		Spot	1	Image 1	41	1000000020	306
1338		Spot	1	Image 1	41	1000000013	307
1720		Spot	1	Image 1	41	1000000017	308
1680		Spot	1	Image 1	42	1000000019	309
1517		Spot	1	Image 1	42	1000000014	310
2110		Spot	1	Image 1	42	1000000018	311
1334		Spot	1	Image 1	42	1000000012	312
1602		Spot	1	Image 1	42	1000000016	313
1411		Spot	1	Image 1	42	1000000021	314
1534		Spot	1	Image 1	42	1000000020	315
1618		Spot	1	Image 1	42	1000000013	316
1735		Spot	1	Image 1	42	1000000017	317
1573		Spot	1	Image 1	43	1000000022	318
2187		Spot	1	Image 1	43	1000000019	319
1632		Spot	1	Image 1	43	1000000014	320
1659		Spot	1	Image 1	43	1000000012	321
1563		Spot	1	Image 1	43	1000000018	322
1559		Spot	1	Image 1	43	1000000016	323
1600		Spot	1	Image 1	43	1000000021	324
2010		Spot	1	Image 1	43	1000000020	325
1865		Spot	1	Image 1	43	1000000013	326
1970		Spot	1	Image 1	43	1000000017	327
1933		Spot	1	Image 1	44	1000000022	328
1705		Spot	1	Image 1	44	1000000019	329
1588		Spot	1	Image 1	44	1000000014	330
1478		Spot	1	Image 1	44	1000000012	331
1776		Spot	1	Image 1	44	1000000018	332
1812		Spot	1	Image 1	44	1000000016	333
1228		Spot	1	Image 1	44	1000000021	334
2033		Spot	1	Image 1	44	1000000023	335
1278		Spot	1	Image 1	44	1000000020	336
1849		Spot	1	Image 1	44	1000000013	337
1597		Spot	1	Image 1	44	1000000017	338
1528		Spot	1	Image 1	45	1000000024	339
2200		Spot	1	Image 1	45	1000000022	340
1913		Spot	1	Image 1	45	1000000025	341
1620		Spot	1	Image 1	45	1000000019	342
1723		Spot	1	Image 1	45	1000000014	343
1723		Spot	1	Image 1	45	1000000012	344
2103		Spot	1	Image 1	45	1000000018	345
2010		Spot	1	Image 1	45	1000000016	346
1572		Spot	1	Image 1	45	1000000021	347
1535		Spot	1	Image 1	45	1000000023	348
1845		Spot	1	Image 1	45	1000000013	349
1799		Spot	1	Image 1	45	1000000020	350
2111		Spot	1	Image 1	45	1000000017	351
1990		Spot	1	Image 1	46	1000000024	352
1591		Spot	1	Image 1	46	1000000022	353
1813		Spot	1	Image 1	46	1000000025	354
1891		Spot	1	Image 1	46	1000000019	355
1294		Spot	1	Image 1	46	1000000014	356
1978		Spot	1	Image 1	46	1000000018	357
2065		Spot	1	Image 1	46	1000000016	358
1701		Spot	1	Image 1	46	1000000021	359
1571		Spot	1	Image 1	46	1000000023	360
2193		Spot	1	Image 1	46	1000000013	361
2139		Spot	1	Image 1	46	1000000020	362
1492		Spot	1	Image 1	47	1000000024	363
1972		Spot	1	Image 1	47	1000000022	364
3274		Spot	1	Image 1	47	1000000025	365
1858		Spot	1	Image 1	47	1000000019	366
3127		Spot	1	Image 1	47	1000000018	367
1782		Spot	1	Image 1	47	1000000016	368
1333		Spot	1	Image 1	47	1000000021	369
1589		Spot	1	Image 1	47	1000000023	370
1614		Spot	1	Image 1	47	1000000020	371
1541		Spot	1	Image 1	48	1000000024	372
1722		Spot	1	Image 1	48	1000000022	373
2698		Spot	1	Image 1	48	1000000025	374
1552		Spot	1	Image 1	48	1000000019	375
1800		Spot	1	Image 1	48	1000000016	376
1386		Spot	1	Image 1	48	1000000023	377
1465		Spot	1	Image 1	48	1000000021	378
1258		Spot	1	Image 1	48	1000000020	379
1498		Spot	1	Image 1	49	1000000024	380
1906		Spot	1	Image 1	49	1000000022	381
3233		Spot	1	Image 1	49	1000000025	382
2644		Spot	1	Image 1	49	1000000019	383
1219		Spot	1	Image 1	49	1000000016	384
1349		Spot	1	Image 1	49	1000000021	385
1615		Spot	1	Image 1	49	1000000023	386
1514		Spot	1	Image 1	49	1000000020	387
1320		Spot	1	Image 1	50	1000000024	388
1401		Spot	1	Image 1	50	1000000022	389
2122		Spot	1	Image 1	50	1000000025	390
1145		Spot	1	Image 1	50	1000000019	391
1346		Spot	1	Image 1	50	1000000021	392
1655		Spot	1	Image 1	50	1000000023	393
1626		Spot	1	Image 1	51	1000000024	394
1766		Spot	1	Image 1	51	1000000022	395
2477		Spot	1	Image 1	51	1000000025	396
1105		Spot	1	Image 1	51	1000000019	397
1689		Spot	1	Image 1	51	1000000023	398
1185		Spot	1	Image 1	51	1000000021	399
2436		Spot	1	Image 1	51	1000000026	400
1460		Spot	1	Image 1	52	1000000024	401
1553		Spot	1	Image 1	52	1000000022	402
1868		Spot	1	Image 1	52	1000000025	403
1621		Spot	1	Image 1	52	1000000019	404
1835		Spot	1	Image 1	52	1000000023	405
1222		Spot	1	Image 1	52	1000000021	406
1683		Spot	1	Image 1	52	1000000026	407
1617		Spot	1	Image 1	53	1000000024	408
1309		Spot	1	Image 1	53	1000000022	409
2617		Spot	1	Image 1	53	1000000025	410
1706		Spot	1	Image 1	53	1000000019	411
1937		Spot	1	Image 1	53	1000000023	412
1320		Spot	1	Image 1	53	1000000021	413
1775		Spot	1	Image 1	53	1000000026	414
1475		Spot	1	Image 1	54	1000000024	415
1570		Spot	1	Image 1	54	1000000022	416
1774		Spot	1	Image 1	54	1000000025	417
2196		Spot	1	Image 1	54	1000000019	418
1403		Spot	1	Image 1	54	1000000023	419
1240		Spot	1	Image 1	54	1000000021	420
1540		Spot	1	Image 1	54	1000000026	421
1673		Spot	1	Image 1	55	1000000024	422
1590		Spot	1	Image 1	55	1000000022	423
2175		Spot	1	Image 1	55	1000000025	424
2091		Spot	1	Image 1	55	1000000019	425
2058		Spot	1	Image 1	55	1000000023	426
1436		Spot	1	Image 1	55	1000000021	427
1569		Spot	1	Image 1	55	1000000026	428
1383		Spot	1	Image 1	56	1000000024	429
1492		Spot	1	Image 1	56	1000000022	430
2124		Spot	1	Image 1	56	1000000025	431
2003		Spot	1	Image 1	56	1000000019	432
1861		Spot	1	Image 1	56	1000000023	433
1298		Spot	1	Image 1	56	1000000021	434
1589		Spot	1	Image 1	56	1000000026	435
1451		Spot	1	Image 1	57	1000000024	436
2053		Spot	1	Image 1	57	1000000025	437
1792		Spot	1	Image 1	57	1000000019	438
1869		Spot	1	Image 1	57	1000000023	439
1803		Spot	1	Image 1	57	1000000021	440
1843		Spot	1	Image 1	57	1000000026	441
1174		Spot	1	Image 1	58	1000000027	442
1566		Spot	1	Image 1	58	1000000024	443
2369		Spot	1	Image 1	58	1000000025	444
2152		Spot	1	Image 1	58	1000000019	445
1641		Spot	1	Image 1	58	1000000023	446
1481		Spot	1	Image 1	58	1000000021	447
2078		Spot	1	Image 1	58	1000000028	448
1674		Spot	1	Image 1	58	1000000026	449
1280		Spot	1	Image 1	59	1000000027	450
1996		Spot	1	Image 1	59	1000000024	451
1742		Spot	1	Image 1	59	1000000025	452
1743		Spot	1	Image 1	59	1000000023	453
1829		Spot	1	Image 1	59	1000000021	454
1993		Spot	1	Image 1	59	1000000028	455
1560		Spot	1	Image 1	59	1000000026	456
1557		Spot	1	Image 1	60	1000000027	457
1415		Spot	1	Image 1	60	1000000024	458
1985		Spot	1	Image 1	60	1000000025	459
1580		Spot	1	Image 1	60	1000000023	460
1502		Spot	1	Image 1	60	1000000021	461
1647		Spot	1	Image 1	60	1000000028	462
1579		Spot	1	Image 1	60	1000000026	463
1229		Spot	1	Image 1	61	1000000027	464
1452		Spot	1	Image 1	61	1000000024	465
1719		Spot	1	Image 1	61	1000000025	466
1584		Spot	1	Image 1	61	1000000023	467
1372		Spot	1	Image 1	61	1000000021	468
1730		Spot	1	Image 1	61	1000000028	469
1535		Spot	1	Image 1	61	1000000026	470
1411		Spot	1	Image 1	62	1000000027	471
1679		Spot	1	Image 1	62	1000000024	472
1740		Spot	1	Image 1	62	1000000025	473
1984		Spot	1	Image 1	62	1000000023	474
1800		Spot	1	Image 1	62	1000000028	475
1469		Spot	1	Image 1	62	1000000026	476
1377		Spot	1	Image 1	62	1000000029	477
1418		Spot	1	Image 1	63	1000000027	478
1812		Spot	1	Image 1	63	1000000024	479
1895		Spot	1	Image 1	63	1000000025	480
1788		Spot	1	Image 1	63	1000000023	481
1520		Spot	1	Image 1	63	1000000028	482
1560		Spot	1	Image 1	63	1000000030	483
1430		Spot	1	Image 1	63	1000000026	484
1335		Spot	1	Image 1	63	1000000029	485
1365		Spot	1	Image 1	64	1000000027	486
1495		Spot	1	Image 1	64	1000000024	487
1887		Spot	1	Image 1	64	1000000025	488
2295		Spot	1	Image 1	64	1000000023	489
1831		Spot	1	Image 1	64	1000000028	490
1886		Spot	1	Image 1	64	1000000030	491
1562		Spot	1	Image 1	64	1000000026	492
1383		Spot	1	Image 1	64	1000000029	493
1333		Spot	1	Image 1	65	1000000027	494
2134		Spot	1	Image 1	65	1000000025	495
1411		Spot	1	Image 1	65	1000000023	496
1833		Spot	1	Image 1	65	1000000028	497
1724		Spot	1	Image 1	65	1000000030	498
1680		Spot	1	Image 1	65	1000000026	499
1285		Spot	1	Image 1	65	1000000029	500
1695		Spot	1	Image 1	66	1000000027	501
1609		Spot	1	Image 1	66	1000000025	502
2102		Spot	1	Image 1	66	1000000023	503
1667		Spot	1	Image 1	66	1000000028	504
1687		Spot	1	Image 1	66	1000000030	505
1523		Spot	1	Image 1	66	1000000026	506
1288		Spot	1	Image 1	66	1000000029	507
1573		Spot	1	Image 1	67	1000000027	508
1621		Spot	1	Image 1	67	1000000031	509
1338		Spot	1	Image 1	67	1000000025	510
1425		Spot	1	Image 1	67	1000000032	511
1872		Spot	1	Image 1	67	1000000023	512
1967		Spot	1	Image 1	67	1000000028	513
1353		Spot	1	Image 1	67	1000000030	514
1637		Spot	1	Image 1	67	1000000026	515
1501		Spot	1	Image 1	67	1000000029	516
1413		Spot	1	Image 1	68	1000000027	517
1832		Spot	1	Image 1	68	1000000031	518
1686		Spot	1	Image 1	68	1000000032	519
1654		Spot	1	Image 1	68	1000000023	520
1560		Spot	1	Image 1	68	1000000028	521
1835		Spot	1	Image 1	68	1000000030	522
1585		Spot	1	Image 1	68	1000000026	523
1393		Spot	1	Image 1	68	1000000029	524
1487		Spot	1	Image 1	69	1000000027	525
2192		Spot	1	Image 1	69	1000000031	526
1662		Spot	1	Image 1	69	1000000032	527
1203		Spot	1	Image 1	69	1000000023	528
1880		Spot	1	Image 1	69	1000000028	529
1654		Spot	1	Image 1	69	1000000030	530
1625		Spot	1	Image 1	69	1000000026	531
1898		Spot	1	Image 1	69	1000000029	532
1314		Spot	1	Image 1	70	1000000027	533
2471		Spot	1	Image 1	70	1000000031	534
1576		Spot	1	Image 1	70	1000000032	535
1491		Spot	1	Image 1	70	1000000023	536
1513		Spot	1	Image 1	70	1000000028	537
1385		Spot	1	Image 1	70	1000000030	538
1526		Spot	1	Image 1	70	1000000026	539
1371		Spot	1	Image 1	70	1000000029	540
1481		Spot	1	Image 1	71	1000000027	541
2620		Spot	1	Image 1	71	1000000031	542
1621		Spot	1	Image 1	71	1000000032	543
1451		Spot	1	Image 1	71	1000000023	544
2080		Spot	1	Image 1	71	1000000028	545
1649		Spot	1	Image 1	71	1000000030	546
1506		Spot	1	Image 1	71	1000000026	547
1308		Spot	1	Image 1	71	1000000029	548
1853		Spot	1	Image 1	72	1000000031	549
1865		Spot	1	Image 1	72	1000000032	550
1493		Spot	1	Image 1	72	1000000023	551
1587		Spot	1	Image 1	72	1000000028	552
1376		Spot	1	Image 1	72	1000000030	553
1342		Spot	1	Image 1	72	1000000026	554
1458		Spot	1	Image 1	72	1000000029	555
1728		Spot	1	Image 1	73	1000000031	556
1610		Spot	1	Image 1	73	1000000032	557
1566		Spot	1	Image 1	73	1000000023	558
1573		Spot	1	Image 1	73	1000000028	559
1314		Spot	1	Image 1	73	1000000030	560
1772		Spot	1	Image 1	73	1000000026	561
1563		Spot	1	Image 1	73	1000000029	562
1640		Spot	1	Image 1	74	1000000031	563
1769		Spot	1	Image 1	74	1000000032	564
1782		Spot	1	Image 1	74	1000000023	565
1858		Spot	1	Image 1	74	1000000028	566
1853		Spot	1	Image 1	74	1000000030	567
1756		Spot	1	Image 1	74	1000000026	568
1213		Spot	1	Image 1	74	1000000029	569
1399		Spot	1	Image 1	75	1000000031	570
1503		Spot	1	Image 1	75	1000000032	571
1706		Spot	1	Image 1	75	1000000023	572
1756		Spot	1	Image 1	75	1000000030	573
1709		Spot	1	Image 1	75	1000000026	574
1450		Spot	1	Image 1	75	1000000029	575
1595		Spot	1	Image 1	76	1000000031	576
1426		Spot	1	Image 1	76	1000000032	577
1701		Spot	1	Image 1	76	1000000023	578
1791		Spot	1	Image 1	76	1000000030	579
1561		Spot	1	Image 1	76	1000000026	580
1512		Spot	1	Image 1	76	1000000029	581
2101		Spot	1	Image 1	77	1000000031	582
1240		Spot	1	Image 1	77	1000000032	583
1567		Spot	1	Image 1	77	1000000023	584
1836		Spot	1	Image 1	77	1000000030	585
1474		Spot	1	Image 1	77	1000000026	586
1540		Spot	1	Image 1	77	1000000029	587
1688		Spot	1	Image 1	78	1000000031	588
1305		Spot	1	Image 1	78	1000000032	589
1569		Spot	1	Image 1	78	1000000023	590
1492		Spot	1	Image 1	78	1000000030	591
1457		Spot	1	Image 1	78	1000000026	592
1281		Spot	1	Image 1	78	1000000029	593
1973		Spot	1	Image 1	79	1000000031	594
1349		Spot	1	Image 1	79	1000000033	595
1408		Spot	1	Image 1	79	1000000023	596
1572		Spot	1	Image 1	79	1000000030	597
1636		Spot	1	Image 1	79	1000000026	598
1468		Spot	1	Image 1	79	1000000029	599
2024		Spot	1	Image 1	80	1000000031	600
1118		Spot	1	Image 1	80	1000000033	601
1884		Spot	1	Image 1	80	1000000023	602
1466		Spot	1	Image 1	80	1000000030	603
1186		Spot	1	Image 1	80	1000000026	604
1419		Spot	1	Image 1	80	1000000029	605
1504		Spot	1	Image 1	81	1000000031	606
1452		Spot	1	Image 1	81	1000000033	607
2374		Spot	1	Image 1	81	1000000023	608
1620		Spot	1	Image 1	81	1000000030	609
1356		Spot	1	Image 1	82	1000000031	610
1229		Spot	1	Image 1	82	1000000033	611
1980		Spot	1	Image 1	82	1000000023	612
1676		Spot	1	Image 1	82	1000000030	613
1196		Spot	1	Image 1	83	1000000031	614
1350		Spot	1	Image 1	83	1000000033	615
2095		Spot	1	Image 1	83	1000000023	616
1624		Spot	1	Image 1	83	1000000030	617
1159		Spot	1	Image 1	84	1000000031	618
1285		Spot	1	Image 1	84	1000000033	619
1900		Spot	1	Image 1	84	1000000023	620
1466		Spot	1	Image 1	84	1000000030	621
1283		Spot	1	Image 1	85	1000000031	622
1499		Spot	1	Image 1	85	1000000034	623
1275		Spot	1	Image 1	85	1000000033	624
1749		Spot	1	Image 1	85	1000000023	625
1350		Spot	1	Image 1	86	1000000031	626
1409		Spot	1	Image 1	86	1000000035	627
2310		Spot	1	Image 1	86	1000000034	628
1309		Spot	1	Image 1	86	1000000033	629
1704		Spot	1	Image 1	86	1000000023	630
1654		Spot	1	Image 1	87	1000000035	631
1932		Spot	1	Image 1	87	1000000034	632
1369		Spot	1	Image 1	87	1000000033	633
1447		Spot	1	Image 1	88	1000000035	634
1717		Spot	1	Image 1	88	1000000034	635
1243		Spot	1	Image 1	88	1000000033	636
1885		Spot	1	Image 1	89	1000000035	637
2002		Spot	1	Image 1	89	1000000034	638
1288		Spot	1	Image 1	89	1000000033	639
1373		Spot	1	Image 1	90	1000000035	640
1904		Spot	1	Image 1	90	1000000034	641
1811		Spot	1	Image 1	90	1000000036	642
1319		Spot	1	Image 1	90	1000000033	643
1127		Spot	1	Image 1	91	1000000035	644
1767		Spot	1	Image 1	91	1000000034	645
3809		Spot	1	Image 1	91	1000000036	646
1355		Spot	1	Image 1	91	1000000033	647
1603		Spot	1	Image 1	92	1000000035	648
1456		Spot	1	Image 1	92	1000000034	649
2852		Spot	1	Image 1	92	1000000036	650
1463		Spot	1	Image 1	92	1000000033	651
1509		Spot	1	Image 1	93	1000000035	652
1745		Spot	1	Image 1	93	1000000034	653
3603		Spot	1	Image 1	93	1000000036	654
1179		Spot	1	Image 1	93	1000000033	655
1801		Spot	1	Image 1	94	1000000035	656
1673		Spot	1	Image 1	94	1000000034	657
3755		Spot	1	Image 1	94	1000000036	658
1366		Spot	1	Image 1	95	1000000035	659
1650		Spot	1	Image 1	95	1000000034	660
2314		Spot	1	Image 1	95	1000000036	661
1479		Spot	1	Image 1	96	1000000034	662
1315		Spot	1	Image 1	96	1000000035	663
1879		Spot	1	Image 1	96	1000000037	664
2741		Spot	1	Image 1	96	1000000036	665
1337		Spot	1	Image 1	97	1000000035	666
1515		Spot	1	Image 1	97	1000000037	667
2640		Spot	1	Image 1	97	1000000036	668
1255		Spot	1	Image 1	98	1000000035	669
1196		Spot	1	Image 1	98	1000000037	670
2710		Spot	1	Image 1	98	1000000036	671
1278		Spot	1	Image 1	98	1000000038	672
1581		Spot	1	Image 1	99	1000000035	673
1546		Spot	1	Image 1	99	1000000037	674
3163		Spot	1	Image 1	99	1000000036	675
1058		Spot	1	Image 1	99	1000000038	676
1555		Spot	1	Image 1	100	1000000035	677
1819		Spot	1	Image 1	100	1000000037	678
3104		Spot	1	Image 1	100	1000000036	679
1628		Spot	1	Image 1	100	1000000038	680
1409		Spot	1	Image 1	101	1000000037	681
2716		Spot	1	Image 1	101	1000000036	682
1674		Spot	1	Image 1	101	1000000038	683
1648		Spot	1	Image 1	102	1000000037	684
3082		Spot	1	Image 1	102	1000000036	685
1644		Spot	1	Image 1	102	1000000038	686
1946		Spot	1	Image 1	103	1000000037	687
3874		Spot	1	Image 1	103	1000000036	688
1888		Spot	1	Image 1	103	1000000038	689
1362		Spot	1	Image 1	104	1000000037	690
2827		Spot	1	Image 1	104	1000000036	691
1502		Spot	1	Image 1	104	1000000038	692
1160		Spot	1	Image 1	105	1000000037	693
3903		Spot	1	Image 1	105	1000000036	694
1210		Spot	1	Image 1	105	1000000038	695
1155		Spot	1	Image 1	106	1000000037	696
2381		Spot	1	Image 1	106	1000000036	697
1465		Spot	1	Image 1	106	1000000038	698
1456		Spot	1	Image 1	107	1000000037	699
3660		Spot	1	Image 1	107	1000000036	700
1290		Spot	1	Image 1	107	1000000038	701
1696		Spot	1	Image 1	108	1000000039	702
1772		Spot	1	Image 1	108	1000000037	703
3012		Spot	1	Image 1	108	1000000036	704
1394		Spot	1	Image 1	108	1000000038	705
1553		Spot	1	Image 1	109	1000000039	706
2990		Spot	1	Image 1	109	1000000036	707
1746		Spot	1	Image 1	109	1000000038	708
1721		Spot	1	Image 1	110	1000000039	709
1260		Spot	1	Image 1	110	1000000040	710
1694		Spot	1	Image 1	110	1000000038	711
1568		Spot	1	Image 1	111	1000000039	712
1286		Spot	1	Image 1	111	1000000040	713
1748		Spot	1	Image 1	111	1000000038	714
1386		Spot	1	Image 1	112	1000000039	715
1727		Spot	1	Image 1	112	1000000040	716
1253		Spot	1	Image 1	112	1000000038	717
2028		Spot	1	Image 1	113	1000000039	718
1543		Spot	1	Image 1	113	1000000040	719
1743		Spot	1	Image 1	114	1000000039	720
1424		Spot	1	Image 1	114	1000000041	721
1411		Spot	1	Image 1	114	1000000040	722
1770		Spot	1	Image 1	115	1000000039	723
1581		Spot	1	Image 1	115	1000000041	724
1164		Spot	1	Image 1	115	1000000040	725
1565		Spot	1	Image 1	116	1000000039	726
1843		Spot	1	Image 1	116	1000000041	727
1502		Spot	1	Image 1	116	1000000040	728
1626		Spot	1	Image 1	117	1000000039	729
1194		Spot	1	Image 1	117	1000000041	730
1436		Spot	1	Image 1	117	1000000040	731
1615		Spot	1	Image 1	118	1000000039	732
1407		Spot	1	Image 1	118	1000000042	733
1665		Spot	1	Image 1	118	1000000041	734
1704		Spot	1	Image 1	118	1000000040	735
1434		Spot	1	Image 1	119	1000000039	736
1551		Spot	1	Image 1	119	1000000042	737
1726		Spot	1	Image 1	119	1000000041	738
1681		Spot	1	Image 1	119	1000000040	739
1354		Spot	1	Image 1	120	1000000039	740
1796		Spot	1	Image 1	120	1000000042	741
1905		Spot	1	Image 1	120	1000000041	742
1545		Spot	1	Image 1	120	1000000040	743
1256		Spot	1	Image 1	120	1000000043	744
1736		Spot	1	Image 1	121	1000000042	745
1174		Spot	1	Image 1	121	1000000041	746
1946		Spot	1	Image 1	121	1000000040	747
1163		Spot	1	Image 1	121	1000000044	748
1721		Spot	1	Image 1	121	1000000043	749
1801		Spot	1	Image 1	122	1000000042	750
1434		Spot	1	Image 1	122	1000000040	751
1460		Spot	1	Image 1	122	1000000041	752
1371		Spot	1	Image 1	122	1000000044	753
1702		Spot	1	Image 1	122	1000000043	754
1124		Spot	1	Image 1	123	1000000042	755
1124		Spot	1	Image 1	123	1000000041	756
1360		Spot	1	Image 1	123	1000000040	757
1308		Spot	1	Image 1	123	1000000044	758
1812		Spot	1	Image 1	123	1000000043	759
1265		Spot	1	Image 1	124	1000000042	760
1392		Spot	1	Image 1	124	1000000041	761
1222		Spot	1	Image 1	124	1000000040	762
1875		Spot	1	Image 1	124	1000000045	763
2015		Spot	1	Image 1	124	1000000044	764
1383		Spot	1	Image 1	124	1000000043	765
1172		Spot	1	Image 1	125	1000000046	766
1782		Spot	1	Image 1	125	1000000042	767
1280		Spot	1	Image 1	125	1000000040	768
1850		Spot	1	Image 1	125	1000000045	769
2250		Spot	1	Image 1	125	1000000044	770
1353		Spot	1	Image 1	125	1000000047	771
1666		Spot	1	Image 1	125	1000000043	772
1792		Spot	1	Image 1	126	1000000046	773
1962		Spot	1	Image 1	126	1000000042	774
1563		Spot	1	Image 1	126	1000000040	775
1285		Spot	1	Image 1	126	1000000045	776
2012		Spot	1	Image 1	126	1000000044	777
1431		Spot	1	Image 1	126	1000000047	778
1446		Spot	1	Image 1	126	1000000043	779
1821		Spot	1	Image 1	127	1000000046	780
1545		Spot	1	Image 1	127	1000000042	781
1339		Spot	1	Image 1	127	1000000040	782
1210		Spot	1	Image 1	127	1000000048	783
1376		Spot	1	Image 1	127	1000000045	784
1828		Spot	1	Image 1	127	1000000044	785
1866		Spot	1	Image 1	127	1000000047	786
1416		Spot	1	Image 1	127	1000000043	787
1522		Spot	1	Image 1	128	1000000046	788
1603		Spot	1	Image 1	128	1000000042	789
1461		Spot	1	Image 1	128	1000000048	790
1520		Spot	1	Image 1	128	1000000040	791
1580		Spot	1	Image 1	128	1000000045	792
2053		Spot	1	Image 1	128	1000000044	793
2018		Spot	1	Image 1	128	1000000047	794
1541		Spot	1	Image 1	128	1000000043	795
1506		Spot	1	Image 1	129	1000000046	796
1241		Spot	1	Image 1	129	1000000042	797
1878		Spot	1	Image 1	129	1000000048	798
1309		Spot	1	Image 1	129	1000000040	799
1931		Spot	1	Image 1	129	1000000045	800
2400		Spot	1	Image 1	129	1000000044	801
1574		Spot	1	Image 1	129	1000000047	802
1394		Spot	1	Image 1	129	1000000043	803
1295		Spot	1	Image 1	130	1000000046	804
1633		Spot	1	Image 1	130	1000000042	805
1389		Spot	1	Image 1	130	1000000048	806
1425		Spot	1	Image 1	130	1000000045	807
1644		Spot	1	Image 1	130	1000000044	808
1498		Spot	1	Image 1	130	1000000047	809
1445		Spot	1	Image 1	130	1000000043	810
1513		Spot	1	Image 1	131	1000000046	811
1579		Spot	1	Image 1	131	1000000042	812
1293		Spot	1	Image 1	131	1000000048	813
1163		Spot	1	Image 1	131	1000000049	814
1270		Spot	1	Image 1	131	1000000045	815
2031		Spot	1	Image 1	131	1000000044	816
2065		Spot	1	Image 1	131	1000000047	817
1747		Spot	1	Image 1	131	1000000043	818
1406		Spot	1	Image 1	132	1000000046	819
1862		Spot	1	Image 1	132	1000000042	820
1498		Spot	1	Image 1	132	1000000049	821
1397		Spot	1	Image 1	132	1000000048	822
1227		Spot	1	Image 1	132	1000000045	823
2133		Spot	1	Image 1	132	1000000044	824
1784		Spot	1	Image 1	132	1000000047	825
1711		Spot	1	Image 1	132	1000000043	826
1128		Spot	1	Image 1	133	1000000046	827
1462		Spot	1	Image 1	133	1000000042	828
1564		Spot	1	Image 1	133	1000000049	829
1367		Spot	1	Image 1	133	1000000048	830
1498		Spot	1	Image 1	133	1000000045	831
1976		Spot	1	Image 1	133	1000000044	832
1679		Spot	1	Image 1	133	1000000047	833
1323		Spot	1	Image 1	133	1000000043	834
1270		Spot	1	Image 1	134	1000000046	835
1251		Spot	1	Image 1	134	1000000042	836
1216		Spot	1	Image 1	134	1000000048	837
1254		Spot	1	Image 1	134	1000000049	838
1400		Spot	1	Image 1	134	1000000045	839
2002		Spot	1	Image 1	134	1000000044	840
1528		Spot	1	Image 1	134	1000000047	841
1269		Spot	1	Image 1	134	1000000043	842
1491		Spot	1	Image 1	135	1000000046	843
1239		Spot	1	Image 1	135	1000000048	844
1431		Spot	1	Image 1	135	1000000049	845
1360		Spot	1	Image 1	135	1000000045	846
2090		Spot	1	Image 1	135	1000000044	847
1299		Spot	1	Image 1	135	1000000047	848
1110		Spot	1	Image 1	135	1000000043	849
1737		Spot	1	Image 1	136	1000000046	850
1246		Spot	1	Image 1	136	1000000048	851
1465		Spot	1	Image 1	136	1000000049	852
1177		Spot	1	Image 1	136	1000000050	853
2105		Spot	1	Image 1	136	1000000044	854
1741		Spot	1	Image 1	136	1000000047	855
1466		Spot	1	Image 1	136	1000000043	856
1260		Spot	1	Image 1	137	1000000046	857
1421		Spot	1	Image 1	137	1000000048	858
1277		Spot	1	Image 1	137	1000000049	859
1232		Spot	1	Image 1	137	1000000050	860
1658		Spot	1	Image 1	137	1000000043	861
1163		Spot	1	Image 1	137	1000000044	862
1392		Spot	1	Image 1	138	1000000046	863
1325		Spot	1	Image 1	138	1000000048	864
1356		Spot	1	Image 1	138	1000000049	865
1133		Spot	1	Image 1	138	1000000050	866
1295		Spot	1	Image 1	138	1000000043	867
1219		Spot	1	Image 1	138	1000000044	868
1612		Spot	1	Image 1	139	1000000046	869
1565		Spot	1	Image 1	139	1000000048	870
1439		Spot	1	Image 1	139	1000000049	871
1292		Spot	1	Image 1	139	1000000050	872
1303		Spot	1	Image 1	139	1000000043	873
1813		Spot	1	Image 1	139	1000000044	874
1680		Spot	1	Image 1	140	1000000046	875
1451		Spot	1	Image 1	140	1000000048	876
1827		Spot	1	Image 1	140	1000000049	877
1233		Spot	1	Image 1	140	1000000050	878
1627		Spot	1	Image 1	140	1000000043	879
1823		Spot	1	Image 1	140	1000000051	880
1752		Spot	1	Image 1	140	1000000044	881
1549		Spot	1	Image 1	141	1000000046	882
1262		Spot	1	Image 1	141	1000000049	883
1081		Spot	1	Image 1	141	1000000050	884
2057		Spot	1	Image 1	141	1000000043	885
1891		Spot	1	Image 1	141	1000000051	886
1365		Spot	1	Image 1	141	1000000044	887
2169		Spot	1	Image 1	142	1000000046	888
1724		Spot	1	Image 1	142	1000000049	889
1132		Spot	1	Image 1	142	1000000050	890
1294		Spot	1	Image 1	142	1000000043	891
1889		Spot	1	Image 1	142	1000000051	892
1291		Spot	1	Image 1	142	1000000044	893
2693		Spot	1	Image 1	143	1000000046	894
1016		Spot	1	Image 1	143	1000000050	895
1436		Spot	1	Image 1	143	1000000049	896
1214		Spot	1	Image 1	143	1000000043	897
2106		Spot	1	Image 1	143	1000000051	898
1765		Spot	1	Image 1	144	1000000046	899
1467		Spot	1	Image 1	144	1000000049	900
1074		Spot	1	Image 1	144	1000000050	901
1524		Spot	1	Image 1	144	1000000043	902
1717		Spot	1	Image 1	144	1000000051	903
1271		Spot	1	Image 1	145	1000000046	904
1567		Spot	1	Image 1	145	1000000049	905
1164		Spot	1	Image 1	145	1000000050	906
1325		Spot	1	Image 1	145	1000000043	907
2243		Spot	1	Image 1	145	1000000051	908
2288		Spot	1	Image 1	146	1000000046	909
1769		Spot	1	Image 1	146	1000000049	910
1123		Spot	1	Image 1	146	1000000050	911
1594		Spot	1	Image 1	146	1000000043	912
1862		Spot	1	Image 1	146	1000000051	913
2260		Spot	1	Image 1	147	1000000046	914
1426		Spot	1	Image 1	147	1000000049	915
1654		Spot	1	Image 1	147	1000000051	916
1482		Spot	1	Image 1	147	1000000043	917
1986		Spot	1	Image 1	148	1000000046	918
1739		Spot	1	Image 1	148	1000000049	919
1692		Spot	1	Image 1	148	1000000051	920
1359		Spot	1	Image 1	148	1000000043	921
1546		Spot	1	Image 1	149	1000000049	922
2048		Spot	1	Image 1	149	1000000051	923
1341		Spot	1	Image 1	149	1000000043	924
1818		Spot	1	Image 1	150	1000000052	925
1598		Spot	1	Image 1	150	1000000049	926
1595		Spot	1	Image 1	150	1000000051	927
1514		Spot	1	Image 1	150	1000000043	928
1235		Spot	1	Image 1	151	1000000052	929
1899		Spot	1	Image 1	151	1000000043	930
1205		Spot	1	Image 1	151	1000000051	931
2304		Spot	1	Image 1	152	1000000052	932
1739		Spot	1	Image 1	152	1000000043	933
1310		Spot	1	Image 1	152	1000000051	934
1284		Spot	1	Image 1	152	1000000053	935
1259		Spot	1	Image 1	153	1000000052	936
1543		Spot	1	Image 1	153	1000000043	937
1378		Spot	1	Image 1	153	1000000051	938
1339		Spot	1	Image 1	153	1000000053	939
1485		Spot	1	Image 1	154	1000000052	940
1686		Spot	1	Image 1	154	1000000051	941
1242		Spot	1	Image 1	154	1000000053	942
1486		Spot	1	Image 1	155	1000000052	943
1424		Spot	1	Image 1	155	1000000051	944
1216		Spot	1	Image 1	155	1000000053	945
1734		Spot	1	Image 1	156	1000000052	946
1920		Spot	1	Image 1	156	1000000054	947
1522		Spot	1	Image 1	156	1000000051	948
1586		Spot	1	Image 1	156	1000000053	949
1680		Spot	1	Image 1	157	1000000052	950
1472		Spot	1	Image 1	157	1000000055	951
1537		Spot	1	Image 1	157	1000000054	952
1565		Spot	1	Image 1	157	1000000051	953
1403		Spot	1	Image 1	157	1000000053	954
1624		Spot	1	Image 1	158	1000000052	955
1835		Spot	1	Image 1	158	1000000055	956
1741		Spot	1	Image 1	158	1000000054	957
1978		Spot	1	Image 1	158	1000000051	958
1235		Spot	1	Image 1	158	1000000053	959
2298		Spot	1	Image 1	159	1000000052	960
1820		Spot	1	Image 1	159	1000000055	961
1617		Spot	1	Image 1	159	1000000054	962
1854		Spot	1	Image 1	159	1000000051	963
1225		Spot	1	Image 1	159	1000000053	964
2117		Spot	1	Image 1	160	1000000052	965
1654		Spot	1	Image 1	160	1000000055	966
1946		Spot	1	Image 1	160	1000000054	967
2278		Spot	1	Image 1	160	1000000051	968
1228		Spot	1	Image 1	160	1000000053	969
1330		Spot	1	Image 1	161	1000000052	970
1763		Spot	1	Image 1	161	1000000055	971
2037		Spot	1	Image 1	161	1000000054	972
2151		Spot	1	Image 1	161	1000000051	973
1213		Spot	1	Image 1	161	1000000053	974
2056		Spot	1	Image 1	162	1000000052	975
1435		Spot	1	Image 1	162	1000000055	976
1329		Spot	1	Image 1	162	1000000054	977
1949		Spot	1	Image 1	162	1000000051	978
1074		Spot	1	Image 1	162	1000000053	979
2153		Spot	1	Image 1	163	1000000052	980
1672		Spot	1	Image 1	163	1000000055	981
1523		Spot	1	Image 1	163	1000000054	982
1729		Spot	1	Image 1	163	1000000051	983
1317		Spot	1	Image 1	163	1000000053	984
1639		Spot	1	Image 1	164	1000000052	985
1766		Spot	1	Image 1	164	1000000055	986
1655		Spot	1	Image 1	164	1000000054	987
1469		Spot	1	Image 1	164	1000000051	988
1205		Spot	1	Image 1	164	1000000053	989
2333		Spot	1	Image 1	165	1000000052	990
1536		Spot	1	Image 1	165	1000000055	991
1720		Spot	1	Image 1	165	1000000054	992
1688		Spot	1	Image 1	165	1000000051	993
1185		Spot	1	Image 1	165	1000000053	994
2002		Spot	1	Image 1	166	1000000052	995
1411		Spot	1	Image 1	166	1000000055	996
1557		Spot	1	Image 1	166	1000000054	997
1532		Spot	1	Image 1	166	1000000051	998
1716		Spot	1	Image 1	166	1000000053	999
1770		Spot	1	Image 1	167	1000000052	1000
1829		Spot	1	Image 1	167	1000000055	1001
1400		Spot	1	Image 1	167	1000000054	1002
1935		Spot	1	Image 1	167	1000000051	1003
1793		Spot	1	Image 1	167	1000000053	1004
1652		Spot	1	Image 1	168	1000000052	1005
1618		Spot	1	Image 1	168	1000000055	1006
1448		Spot	1	Image 1	168	1000000054	1007
1385		Spot	1	Image 1	168	1000000053	1008
1740		Spot	1	Image 1	169	1000000052	1009
2039		Spot	1	Image 1	169	1000000055	1010
1721		Spot	1	Image 1	169	1000000053	1011
2059		Spot	1	Image 1	170	1000000052	1012
1972		Spot	1	Image 1	170	1000000055	1013
1520		Spot	1	Image 1	170	1000000053	1014
1760		Spot	1	Image 1	171	1000000052	1015
1824		Spot	1	Image 1	171	1000000055	1016
1413		Spot	1	Image 1	171	1000000053	1017
1587		Spot	1	Image 1	172	1000000052	1018
1807		Spot	1	Image 1	172	1000000055	1019
1041		Spot	1	Image 1	172	1000000056	1020
1757		Spot	1	Image 1	173	1000000052	1021
1589		Spot	1	Image 1	173	1000000055	1022
1066		Spot	1	Image 1	173	1000000056	1023
1623		Spot	1	Image 1	174	1000000052	1024
1211		Spot	1	Image 1	174	1000000055	1025
1220		Spot	1	Image 1	174	1000000056	1026
1316		Spot	1	Image 1	175	1000000052	1027
1307		Spot	1	Image 1	175	1000000056	1028
1456		Spot	1	Image 1	176	1000000052	1029
1468		Spot	1	Image 1	176	1000000057	1030
1270		Spot	1	Image 1	176	1000000056	1031
1375		Spot	1	Image 1	177	1000000052	1032
1462		Spot	1	Image 1	177	1000000057	1033
1407		Spot	1	Image 1	177	1000000056	1034
1234		Spot	1	Image 1	178	1000000052	1035
1096		Spot	1	Image 1	178	1000000057	1036
1093		Spot	1	Image 1	178	1000000056	1037
1519		Spot	1	Image 1	179	1000000052	1038
1305		Spot	1	Image 1	179	1000000057	1039
1214		Spot	1	Image 1	179	1000000056	1040
1355		Spot	1	Image 1	180	1000000052	1041
1135		Spot	1	Image 1	180	1000000057	1042
1132		Spot	1	Image 1	180	1000000056	1043
1181		Spot	1	Image 1	181	1000000057	1044
1134		Spot	1	Image 1	181	1000000056	1045
1608		Spot	1	Image 1	182	1000000058	1046
1515		Spot	1	Image 1	182	1000000057	1047
1384		Spot	1	Image 1	182	1000000056	1048
1617		Spot	1	Image 1	183	1000000058	1049
1477		Spot	1	Image 1	183	1000000057	1050
1425		Spot	1	Image 1	183	1000000056	1051
1353		Spot	1	Image 1	184	1000000058	1052
1307		Spot	1	Image 1	184	1000000057	1053
1392		Spot	1	Image 1	184	1000000056	1054
1864		Spot	1	Image 1	185	1000000058	1055
1140		Spot	1	Image 1	185	1000000057	1056
1657		Spot	1	Image 1	186	1000000058	1057
1307		Spot	1	Image 1	186	1000000057	1058
1372		Spot	1	Image 1	186	1000000059	1059
1836		Spot	1	Image 1	187	1000000058	1060
1479		Spot	1	Image 1	187	1000000057	1061
1326		Spot	1	Image 1	187	1000000059	1062
1762		Spot	1	Image 1	188	1000000058	1063
1129		Spot	1	Image 1	188	1000000057	1064
1406		Spot	1	Image 1	188	1000000059	1065
1398		Spot	1	Image 1	189	1000000058	1066
1461		Spot	1	Image 1	189	1000000059	1067
1852		Spot	1	Image 1	190	1000000058	1068
1870		Spot	1	Image 1	190	1000000060	1069
1314		Spot	1	Image 1	190	1000000059	1070
1678		Spot	1	Image 1	191	1000000058	1071
2334		Spot	1	Image 1	191	1000000060	1072
1428		Spot	1	Image 1	191	1000000059	1073
1888		Spot	1	Image 1	192	1000000058	1074
2024		Spot	1	Image 1	192	1000000060	1075
1676		Spot	1	Image 1	192	1000000059	1076
3044		Spot	1	Image 1	193	1000000060	1077
1379		Spot	1	Image 1	193	1000000059	1078
2327		Spot	1	Image 1	194	1000000060	1079
1575		Spot	1	Image 1	194	1000000059	1080
2577		Spot	1	Image 1	195	1000000060	1081
1279		Spot	1	Image 1	195	1000000059	1082
3420		Spot	1	Image 1	196	1000000060	1083
1265		Spot	1	Image 1	196	1000000059	1084
2983		Spot	1	Image 1	197	1000000060	1085
1157		Spot	1	Image 1	197	1000000059	1086
3159		Spot	1	Image 1	198	1000000060	1087
1279		Spot	1	Image 1	198	1000000059	1088
2418		Spot	1	Image 1	199	1000000060	1089
1140		Spot	1	Image 1	199	1000000059	1090
1940		Spot	1	Image 1	200	1000000060	1091
1217		Spot	1	Image 1	200	1000000059	1092
2484		Spot	1	Image 1	201	1000000060	1093
1560		Spot	1	Image 1	201	1000000059	1094
1608		Spot	1	Image 1	202	1000000061	1095
2675		Spot	1	Image 1	202	1000000060	1096
1524		Spot	1	Image 1	202	1000000059	1097
2033		Spot	1	Image 1	203	1000000061	1098
2286		Spot	1	Image 1	203	1000000060	1099
1477		Spot	1	Image 1	203	1000000059	1100
2121		Spot	1	Image 1	204	1000000061	1101
2522		Spot	1	Image 1	204	1000000060	1102
1352		Spot	1	Image 1	204	1000000059	1103
2248		Spot	1	Image 1	205	1000000061	1104
2375		Spot	1	Image 1	205	1000000060	1105
1173		Spot	1	Image 1	205	1000000059	1106
2524		Spot	1	Image 1	206	1000000061	1107
2022		Spot	1	Image 1	206	1000000060	1108
1614		Spot	1	Image 1	207	1000000061	1109
2471		Spot	1	Image 1	207	1000000060	1110
1510		Spot	1	Image 1	208	1000000061	1111
2719		Spot	1	Image 1	208	1000000060	1112
1779		Spot	1	Image 1	209	1000000061	1113
2201		Spot	1	Image 1	209	1000000060	1114
2322		Spot	1	Image 1	210	1000000061	1115
1557		Spot	1	Image 1	210	1000000062	1116
2226		Spot	1	Image 1	210	1000000060	1117
1271		Spot	1	Image 1	211	1000000062	1118
2294		Spot	1	Image 1	211	1000000061	1119
2347		Spot	1	Image 1	211	1000000060	1120
2645		Spot	1	Image 1	212	1000000061	1121
1774		Spot	1	Image 1	212	1000000062	1122
2358		Spot	1	Image 1	212	1000000060	1123
1434		Spot	1	Image 1	213	1000000062	1124
1832		Spot	1	Image 1	213	1000000061	1125
2546		Spot	1	Image 1	213	1000000060	1126
1685		Spot	1	Image 1	214	1000000063	1127
2061		Spot	1	Image 1	214	1000000061	1128
1394		Spot	1	Image 1	214	1000000062	1129
1907		Spot	1	Image 1	214	1000000060	1130
1794		Spot	1	Image 1	215	1000000063	1131
2242		Spot	1	Image 1	215	1000000061	1132
1085		Spot	1	Image 1	215	1000000062	1133
2278		Spot	1	Image 1	215	1000000060	1134
1401		Spot	1	Image 1	216	1000000063	1135
2277		Spot	1	Image 1	216	1000000061	1136
1146		Spot	1	Image 1	216	1000000062	1137
2278		Spot	1	Image 1	216	1000000060	1138
1653		Spot	1	Image 1	217	1000000063	1139
1882		Spot	1	Image 1	217	1000000061	1140
1150		Spot	1	Image 1	217	1000000062	1141
3105		Spot	1	Image 1	217	1000000060	1142
1550		Spot	1	Image 1	218	1000000063	1143
1910		Spot	1	Image 1	218	1000000061	1144
1270		Spot	1	Image 1	218	1000000062	1145
2789		Spot	1	Image 1	218	1000000060	1146
1722		Spot	1	Image 1	219	1000000063	1147
2088		Spot	1	Image 1	219	1000000061	1148
1460		Spot	1	Image 1	219	1000000062	1149
2761		Spot	1	Image 1	219	1000000060	1150
1436		Spot	1	Image 1	220	1000000063	1151
1382		Spot	1	Image 1	220	1000000062	1152
1751		Spot	1	Image 1	220	1000000061	1153
2828		Spot	1	Image 1	220	1000000060	1154
1562		Spot	1	Image 1	221	1000000063	1155
1091		Spot	1	Image 1	221	1000000062	1156
1636		Spot	1	Image 1	221	1000000061	1157
2717		Spot	1	Image 1	221	1000000060	1158
1460		Spot	1	Image 1	222	1000000063	1159
1089		Spot	1	Image 1	222	1000000062	1160
1883		Spot	1	Image 1	222	1000000061	1161
2336		Spot	1	Image 1	222	1000000060	1162
1457		Spot	1	Image 1	223	1000000063	1163
2216		Spot	1	Image 1	223	1000000061	1164
2807		Spot	1	Image 1	223	1000000060	1165
1173		Spot	1	Image 1	224	1000000063	1166
1397		Spot	1	Image 1	224	1000000061	1167
2854		Spot	1	Image 1	224	1000000060	1168
1204		Spot	1	Image 1	225	1000000063	1169
1950		Spot	1	Image 1	225	1000000061	1170
2542		Spot	1	Image 1	225	1000000060	1171
1621		Spot	1	Image 1	226	1000000061	1172
3142		Spot	1	Image 1	226	1000000060	1173
1390		Spot	1	Image 1	227	1000000061	1174
3210		Spot	1	Image 1	227	1000000060	1175
1493		Spot	1	Image 1	228	1000000061	1176
2211		Spot	1	Image 1	228	1000000060	1177
1426		Spot	1	Image 1	229	1000000061	1178
2214		Spot	1	Image 1	229	1000000060	1179
1525		Spot	1	Image 1	230	1000000061	1180
1643		Spot	1	Image 1	230	1000000060	1181
1508		Spot	1	Image 1	231	1000000064	1182
1402		Spot	1	Image 1	231	1000000061	1183
1446		Spot	1	Image 1	231	1000000060	1184
1275		Spot	1	Image 1	232	1000000064	1185
1336		Spot	1	Image 1	232	1000000061	1186
1460		Spot	1	Image 1	232	1000000060	1187
1264		Spot	1	Image 1	233	1000000064	1188
1767		Spot	1	Image 1	233	1000000061	1189
1202		Spot	1	Image 1	233	1000000060	1190
1363		Spot	1	Image 1	234	1000000064	1191
1524		Spot	1	Image 1	234	1000000061	1192
1474		Spot	1	Image 1	234	1000000060	1193
1478		Spot	1	Image 1	235	1000000064	1194
1399		Spot	1	Image 1	235	1000000061	1195
1426		Spot	1	Image 1	235	1000000060	1196
1288		Spot	1	Image 1	235	1000000065	1197
1110		Spot	1	Image 1	236	1000000064	1198
1604		Spot	1	Image 1	236	1000000061	1199
1238		Spot	1	Image 1	236	1000000060	1200
1303		Spot	1	Image 1	236	1000000065	1201
1387		Spot	1	Image 1	237	1000000064	1202
1444		Spot	1	Image 1	237	1000000061	1203
1341		Spot	1	Image 1	237	1000000060	1204
1342		Spot	1	Image 1	237	1000000065	1205
1414		Spot	1	Image 1	238	1000000064	1206
1550		Spot	1	Image 1	238	1000000061	1207
1553		Spot	1	Image 1	238	1000000060	1208
1401		Spot	1	Image 1	238	1000000065	1209
1099		Spot	1	Image 1	239	1000000064	1210
1424		Spot	1	Image 1	239	1000000061	1211
1681		Spot	1	Image 1	239	1000000060	1212
1253		Spot	1	Image 1	239	1000000065	1213
1846		Spot	1	Image 1	240	1000000066	1214
1238		Spot	1	Image 1	240	1000000064	1215
1291		Spot	1	Image 1	240	1000000060	1216
1382		Spot	1	Image 1	240	1000000065	1217
2062		Spot	1	Image 1	241	1000000066	1218
1297		Spot	1	Image 1	241	1000000064	1219
1295		Spot	1	Image 1	241	1000000067	1220
1501		Spot	1	Image 1	241	1000000060	1221
1495		Spot	1	Image 1	241	1000000065	1222
1605		Spot	1	Image 1	242	1000000066	1223
1116		Spot	1	Image 1	242	1000000064	1224
1661		Spot	1	Image 1	242	1000000067	1225
1313		Spot	1	Image 1	242	1000000060	1226
1393		Spot	1	Image 1	242	1000000065	1227
2180		Spot	1	Image 1	243	1000000066	1228
1726		Spot	1	Image 1	243	1000000067	1229
1834		Spot	1	Image 1	243	1000000060	1230
1527		Spot	1	Image 1	243	1000000065	1231
1906		Spot	1	Image 1	244	1000000066	1232
1317		Spot	1	Image 1	244	1000000068	1233
1642		Spot	1	Image 1	244	1000000067	1234
2026		Spot	1	Image 1	244	1000000060	1235
1324		Spot	1	Image 1	244	1000000065	1236
1662		Spot	1	Image 1	245	1000000066	1237
1410		Spot	1	Image 1	245	1000000068	1238
1288		Spot	1	Image 1	245	1000000067	1239
1675		Spot	1	Image 1	245	1000000060	1240
1180		Spot	1	Image 1	245	1000000065	1241
2228		Spot	1	Image 1	246	1000000066	1242
1195		Spot	1	Image 1	246	1000000068	1243
1385		Spot	1	Image 1	246	1000000069	1244
1365		Spot	1	Image 1	246	1000000067	1245
1548		Spot	1	Image 1	246	1000000060	1246
2480		Spot	1	Image 1	247	1000000066	1247
1508		Spot	1	Image 1	247	1000000068	1248
1280		Spot	1	Image 1	247	1000000069	1249
1196		Spot	1	Image 1	247	1000000067	1250
1727		Spot	1	Image 1	247	1000000060	1251
1692		Spot	1	Image 1	248	1000000066	1252
1382		Spot	1	Image 1	248	1000000068	1253
1539		Spot	1	Image 1	248	1000000069	1254
1235		Spot	1	Image 1	248	1000000067	1255
2422		Spot	1	Image 1	249	1000000066	1256
1568		Spot	1	Image 1	249	1000000068	1257
1322		Spot	1	Image 1	249	1000000069	1258
1542		Spot	1	Image 1	249	1000000067	1259
2971		Spot	1	Image 1	250	1000000066	1260
1548		Spot	1	Image 1	250	1000000068	1261
1437		Spot	1	Image 1	250	1000000069	1262
1728		Spot	1	Image 1	250	1000000067	1263
2536		Spot	1	Image 1	251	1000000066	1264
1138		Spot	1	Image 1	251	1000000068	1265
1779		Spot	1	Image 1	251	1000000069	1266
1713		Spot	1	Image 1	251	1000000067	1267
2258		Spot	1	Image 1	252	1000000066	1268
1690		Spot	1	Image 1	252	1000000068	1269
1429		Spot	1	Image 1	252	1000000069	1270
1471		Spot	1	Image 1	252	1000000070	1271
1343		Spot	1	Image 1	252	1000000067	1272
2022		Spot	1	Image 1	253	1000000066	1273
1078		Spot	1	Image 1	253	1000000068	1274
1349		Spot	1	Image 1	253	1000000069	1275
1853		Spot	1	Image 1	253	1000000070	1276
1358		Spot	1	Image 1	253	1000000067	1277
1319		Spot	1	Image 1	254	1000000068	1278
1925		Spot	1	Image 1	254	1000000069	1279
1302		Spot	1	Image 1	254	1000000070	1280
1454		Spot	1	Image 1	255	1000000068	1281
1426		Spot	1	Image 1	255	1000000069	1282
1561		Spot	1	Image 1	255	1000000070	1283
1160		Spot	1	Image 1	256	1000000069	1284
1614		Spot	1	Image 1	256	1000000070	1285
1450		Spot	1	Image 1	257	1000000070	1286
1731		Spot	1	Image 1	258	1000000070	1287
1678		Spot	1	Image 1	259	1000000070	1288
1525		Spot	1	Image 1	260	1000000070	1289
1759		Spot	1	Image 1	261	1000000070	1290
1483		Spot	1	Image 1	262	1000000070	1291
1911		Spot	1	Image 1	263	1000000070	1292
2174		Spot	1	Image 1	264	1000000070	1293
1193		Spot	1	Image 1	265	1000000071	1294
1534		Spot	1	Image 1	265	1000000070	1295
1216		Spot	1	Image 1	266	1000000071	1296
1210		Spot	1	Image 1	266	1000000070	1297
1358		Spot	1	Image 1	267	1000000071	1298
1522		Spot	1	Image 1	268	1000000072	1299
1276		Spot	1	Image 1	268	1000000071	1300
1672		Spot	1	Image 1	269	1000000072	1301
2388		Spot	1	Image 1	269	1000000071	1302
1187		Spot	1	Image 1	270	1000000072	1303
1285		Spot	1	Image 1	270	1000000071	1304
1598		Spot	1	Image 1	271	1000000072	1305
1395		Spot	1	Image 1	271	1000000071	1306
1487		Spot	1	Image 1	272	1000000072	1307
1394		Spot	1	Image 1	272	1000000071	1308
1307		Spot	1	Image 1	273	1000000072	1309
1326		Spot	1	Image 1	273	1000000071	1310
1569		Spot	1	Image 1	274	1000000072	1311
1594		Spot	1	Image 1	274	1000000071	1312
1297		Spot	1	Image 1	275	1000000073	1313
1243		Spot	1	Image 1	275	1000000072	1314
1652		Spot	1	Image 1	275	1000000071	1315
1292		Spot	1	Image 1	276	1000000073	1316
1221		Spot	1	Image 1	276	1000000072	1317
1276		Spot	1	Image 1	276	1000000071	1318
1064		Spot	1	Image 1	277	1000000073	1319
1067		Spot	1	Image 1	277	1000000072	1320
1747		Spot	1	Image 1	277	1000000071	1321
1448		Spot	1	Image 1	278	1000000073	1322
1224		Spot	1	Image 1	278	1000000072	1323
1494		Spot	1	Image 1	278	1000000071	1324
1399		Spot	1	Image 1	279	1000000073	1325
1258		Spot	1	Image 1	279	1000000072	1326
1590		Spot	1	Image 1	279	1000000071	1327
1576		Spot	1	Image 1	280	1000000073	1328
1351		Spot	1	Image 1	280	1000000072	1329
1811		Spot	1	Image 1	280	1000000071	1330
1614		Spot	1	Image 1	281	1000000073	1331
1258		Spot	1	Image 1	281	1000000072	1332
1471		Spot	1	Image 1	281	1000000071	1333
1555		Spot	1	Image 1	282	1000000073	1334
1608		Spot	1	Image 1	282	1000000072	1335
1471		Spot	1	Image 1	282	1000000071	1336
1306		Spot	1	Image 1	283	1000000073	1337
1806		Spot	1	Image 1	283	1000000072	1338
1356		Spot	1	Image 1	283	1000000071	1339
1400		Spot	1	Image 1	284	1000000073	1340
1175		Spot	1	Image 1	284	1000000072	1341
1661		Spot	1	Image 1	284	1000000071	1342
1433		Spot	1	Image 1	285	1000000073	1343
1964		Spot	1	Image 1	285	1000000072	1344
1755		Spot	1	Image 1	285	1000000071	1345
1537		Spot	1	Image 1	286	1000000073	1346
1984		Spot	1	Image 1	286	1000000072	1347
1201		Spot	1	Image 1	286	1000000071	1348
1189		Spot	1	Image 1	287	1000000073	1349
1535		Spot	1	Image 1	287	1000000072	1350
1320		Spot	1	Image 1	287	1000000071	1351
1487		Spot	1	Image 1	288	1000000073	1352
1390		Spot	1	Image 1	288	1000000072	1353
1410		Spot	1	Image 1	288	1000000071	1354
1180		Spot	1	Image 1	289	1000000073	1355
1398		Spot	1	Image 1	289	1000000072	1356
1612		Spot	1	Image 1	289	1000000071	1357
1306		Spot	1	Image 1	290	1000000073	1358
1409		Spot	1	Image 1	290	1000000072	1359
1199		Spot	1	Image 1	291	1000000073	1360
1212		Spot	1	Image 1	291	1000000072	1361
1347		Spot	1	Image 1	291	1000000074	1362
1206		Spot	1	Image 1	292	1000000073	1363
1397		Spot	1	Image 1	292	1000000072	1364
1530		Spot	1	Image 1	292	1000000074	1365
1372		Spot	1	Image 1	293	1000000072	1366
1710		Spot	1	Image 1	293	1000000074	1367
1256		Spot	1	Image 1	294	1000000072	1368
1275		Spot	1	Image 1	294	1000000074	1369
1695		Spot	1	Image 1	295	1000000072	1370
1298		Spot	1	Image 1	295	1000000074	1371
1750		Spot	1	Image 1	296	1000000072	1372
1397		Spot	1	Image 1	296	1000000074	1373
1687		Spot	1	Image 1	297	1000000072	1374
1401		Spot	1	Image 1	297	1000000074	1375
1732		Spot	1	Image 1	298	1000000072	1376
1089		Spot	1	Image 1	298	1000000074	1377
2027		Spot	1	Image 1	299	1000000072	1378
1129		Spot	1	Image 1	299	1000000074	1379
2121		Spot	1	Image 1	300	1000000072	1380
1324		Spot	1	Image 1	300	1000000074	1381
1707		Spot	1	Image 1	301	1000000072	1382
1229		Spot	1	Image 1	301	1000000074	1383
1603		Spot	1	Image 1	302	1000000072	1384
1260		Spot	1	Image 1	303	1000000072	1385
1476		Spot	1	Image 1	304	1000000072	1386
1446		Spot	1	Image 1	315	1000000075	1387
1156		Spot	1	Image 1	316	1000000076	1388
1777		Spot	1	Image 1	316	1000000075	1389
1449		Spot	1	Image 1	317	1000000076	1390
1790		Spot	1	Image 1	317	1000000075	1391
1686		Spot	1	Image 1	318	1000000076	1392
1186		Spot	1	Image 1	318	1000000075	1393
1742		Spot	1	Image 1	319	1000000076	1394
1183		Spot	1	Image 1	319	1000000075	1395
1795		Spot	1	Image 1	320	1000000077	1396
1499		Spot	1	Image 1	320	1000000078	1397
1347		Spot	1	Image 1	320	1000000076	1398
1223		Spot	1	Image 1	320	1000000075	1399
1388		Spot	1	Image 1	321	1000000077	1400
1283		Spot	1	Image 1	321	1000000078	1401
1492		Spot	1	Image 1	321	1000000076	1402
1269		Spot	1	Image 1	321	1000000075	1403
1472		Spot	1	Image 1	322	1000000077	1404
1452		Spot	1	Image 1	322	1000000078	1405
1657		Spot	1	Image 1	322	1000000076	1406
2374		Spot	1	Image 1	322	1000000075	1407
2211		Spot	1	Image 1	323	1000000077	1408
1535		Spot	1	Image 1	323	1000000078	1409
1545		Spot	1	Image 1	323	1000000076	1410
1712		Spot	1	Image 1	323	1000000075	1411
1834		Spot	1	Image 1	324	1000000077	1412
1608		Spot	1	Image 1	324	1000000078	1413
1556		Spot	1	Image 1	324	1000000076	1414
1753		Spot	1	Image 1	324	1000000075	1415
1835		Spot	1	Image 1	325	1000000077	1416
1502		Spot	1	Image 1	325	1000000078	1417
1718		Spot	1	Image 1	325	1000000076	1418
1485		Spot	1	Image 1	325	1000000075	1419
2182		Spot	1	Image 1	326	1000000077	1420
1391		Spot	1	Image 1	326	1000000078	1421
1402		Spot	1	Image 1	326	1000000076	1422
2460		Spot	1	Image 1	326	1000000075	1423
1986		Spot	1	Image 1	327	1000000077	1424
1308		Spot	1	Image 1	327	1000000078	1425
1354		Spot	1	Image 1	327	1000000075	1426
1997		Spot	1	Image 1	328	1000000077	1427
1576		Spot	1	Image 1	328	1000000078	1428
2078		Spot	1	Image 1	328	1000000075	1429
1922		Spot	1	Image 1	329	1000000077	1430
1450		Spot	1	Image 1	329	1000000078	1431
1980		Spot	1	Image 1	329	1000000075	1432
1822		Spot	1	Image 1	330	1000000077	1433
1579		Spot	1	Image 1	330	1000000078	1434
1539		Spot	1	Image 1	330	1000000075	1435
1372		Spot	1	Image 1	331	1000000077	1436
1090		Spot	1	Image 1	331	1000000078	1437
1846		Spot	1	Image 1	331	1000000075	1438
1931		Spot	1	Image 1	332	1000000075	1439
1712		Spot	1	Image 1	333	1000000075	1440
2205		Spot	1	Image 1	334	1000000079	1441
1260		Spot	1	Image 1	334	1000000080	1442
1901		Spot	1	Image 1	334	1000000075	1443
2034		Spot	1	Image 1	335	1000000079	1444
1219		Spot	1	Image 1	335	1000000081	1445
1569		Spot	1	Image 1	335	1000000080	1446
1360		Spot	1	Image 1	335	1000000075	1447
2252		Spot	1	Image 1	336	1000000079	1448
1061		Spot	1	Image 1	336	1000000081	1449
1671		Spot	1	Image 1	336	1000000080	1450
1539		Spot	1	Image 1	336	1000000075	1451
2018		Spot	1	Image 1	337	1000000079	1452
1232		Spot	1	Image 1	337	1000000081	1453
1968		Spot	1	Image 1	337	1000000080	1454
1693		Spot	1	Image 1	337	1000000075	1455
2349		Spot	1	Image 1	338	1000000079	1456
1544		Spot	1	Image 1	338	1000000082	1457
1411		Spot	1	Image 1	338	1000000081	1458
1798		Spot	1	Image 1	338	1000000080	1459
1182		Spot	1	Image 1	338	1000000083	1460
1331		Spot	1	Image 1	338	1000000075	1461
2581		Spot	1	Image 1	339	1000000079	1462
1581		Spot	1	Image 1	339	1000000082	1463
1176		Spot	1	Image 1	339	1000000081	1464
1569		Spot	1	Image 1	339	1000000080	1465
1579		Spot	1	Image 1	339	1000000075	1466
1320		Spot	1	Image 1	339	1000000083	1467
1846		Spot	1	Image 1	340	1000000079	1468
1953		Spot	1	Image 1	340	1000000082	1469
1110		Spot	1	Image 1	340	1000000081	1470
1554		Spot	1	Image 1	340	1000000080	1471
1735		Spot	1	Image 1	340	1000000075	1472
1356		Spot	1	Image 1	340	1000000083	1473
2383		Spot	1	Image 1	341	1000000079	1474
1473		Spot	1	Image 1	341	1000000082	1475
1253		Spot	1	Image 1	341	1000000081	1476
1366		Spot	1	Image 1	341	1000000080	1477
1441		Spot	1	Image 1	341	1000000075	1478
1107		Spot	1	Image 1	341	1000000083	1479
2627		Spot	1	Image 1	342	1000000079	1480
1689		Spot	1	Image 1	342	1000000082	1481
1189		Spot	1	Image 1	342	1000000081	1482
1679		Spot	1	Image 1	342	1000000080	1483
1739		Spot	1	Image 1	342	1000000075	1484
1170		Spot	1	Image 1	342	1000000083	1485
2198		Spot	1	Image 1	343	1000000079	1486
1275		Spot	1	Image 1	343	1000000082	1487
1102		Spot	1	Image 1	343	1000000081	1488
1759		Spot	1	Image 1	343	1000000080	1489
1670		Spot	1	Image 1	343	1000000075	1490
1301		Spot	1	Image 1	343	1000000083	1491
1239		Spot	1	Image 1	344	1000000079	1492
1821		Spot	1	Image 1	344	1000000082	1493
1323		Spot	1	Image 1	344	1000000081	1494
1851		Spot	1	Image 1	344	1000000080	1495
1406		Spot	1	Image 1	344	1000000075	1496
1192		Spot	1	Image 1	344	1000000083	1497
1534		Spot	1	Image 1	345	1000000082	1498
1066		Spot	1	Image 1	345	1000000081	1499
1381		Spot	1	Image 1	345	1000000080	1500
1474		Spot	1	Image 1	345	1000000083	1501
1851		Spot	1	Image 1	346	1000000082	1502
1652		Spot	1	Image 1	346	1000000080	1503
1622		Spot	1	Image 1	346	1000000084	1504
1320		Spot	1	Image 1	346	1000000083	1505
1342		Spot	1	Image 1	347	1000000082	1506
1676		Spot	1	Image 1	347	1000000080	1507
1593		Spot	1	Image 1	347	1000000084	1508
1295		Spot	1	Image 1	347	1000000083	1509
1533		Spot	1	Image 1	348	1000000082	1510
1785		Spot	1	Image 1	348	1000000084	1511
1215		Spot	1	Image 1	348	1000000083	1512
2039		Spot	1	Image 1	349	1000000082	1513
2072		Spot	1	Image 1	349	1000000084	1514
1423		Spot	1	Image 1	349	1000000083	1515
1722		Spot	1	Image 1	350	1000000082	1516
1086		Spot	1	Image 1	350	1000000084	1517
1167		Spot	1	Image 1	350	1000000083	1518
1222		Spot	1	Image 1	351	1000000082	1519
1732		Spot	1	Image 1	351	1000000084	1520
1188		Spot	1	Image 1	351	1000000083	1521
1746		Spot	1	Image 1	352	1000000082	1522
1345		Spot	1	Image 1	352	1000000085	1523
1313		Spot	1	Image 1	352	1000000084	1524
1424		Spot	1	Image 1	352	1000000083	1525
1525		Spot	1	Image 1	353	1000000082	1526
1341		Spot	1	Image 1	353	1000000085	1527
1605		Spot	1	Image 1	353	1000000084	1528
1042		Spot	1	Image 1	353	1000000083	1529
1578		Spot	1	Image 1	354	1000000082	1530
1060		Spot	1	Image 1	354	1000000086	1531
1143		Spot	1	Image 1	354	1000000085	1532
978		Spot	1	Image 1	354	1000000083	1533
1543		Spot	1	Image 1	354	1000000084	1534
1655		Spot	1	Image 1	355	1000000082	1535
1040		Spot	1	Image 1	355	1000000086	1536
1175		Spot	1	Image 1	355	1000000085	1537
1141		Spot	1	Image 1	355	1000000083	1538
1702		Spot	1	Image 1	355	1000000084	1539
1613		Spot	1	Image 1	356	1000000082	1540
1257		Spot	1	Image 1	356	1000000086	1541
1169		Spot	1	Image 1	356	1000000085	1542
1562		Spot	1	Image 1	356	1000000084	1543
1209		Spot	1	Image 1	356	1000000083	1544
1266		Spot	1	Image 1	357	1000000087	1545
1701		Spot	1	Image 1	357	1000000082	1546
1056		Spot	1	Image 1	357	1000000086	1547
1082		Spot	1	Image 1	357	1000000085	1548
1429		Spot	1	Image 1	358	1000000087	1549
1239		Spot	1	Image 1	358	1000000086	1550
1312		Spot	1	Image 1	358	1000000085	1551
1744		Spot	1	Image 1	359	1000000087	1552
1495		Spot	1	Image 1	359	1000000088	1553
1208		Spot	1	Image 1	359	1000000086	1554
1315		Spot	1	Image 1	359	1000000085	1555
1352		Spot	1	Image 1	360	1000000087	1556
1653		Spot	1	Image 1	360	1000000088	1557
1415		Spot	1	Image 1	360	1000000086	1558
1123		Spot	1	Image 1	360	1000000085	1559
1265		Spot	1	Image 1	361	1000000087	1560
1295		Spot	1	Image 1	361	1000000088	1561
1168		Spot	1	Image 1	361	1000000086	1562
1050		Spot	1	Image 1	361	1000000085	1563
1446		Spot	1	Image 1	362	1000000087	1564
1678		Spot	1	Image 1	362	1000000088	1565
1337		Spot	1	Image 1	362	1000000086	1566
1105		Spot	1	Image 1	362	1000000085	1567
1943		Spot	1	Image 1	363	1000000087	1568
1532		Spot	1	Image 1	363	1000000088	1569
1324		Spot	1	Image 1	363	1000000086	1570
1133		Spot	1	Image 1	363	1000000085	1571
3625		Spot	1	Image 1	364	1000000087	1572
1787		Spot	1	Image 1	364	1000000088	1573
1109		Spot	1	Image 1	364	1000000086	1574
1398		Spot	1	Image 1	364	1000000085	1575
3184		Spot	1	Image 1	365	1000000087	1576
1760		Spot	1	Image 1	365	1000000088	1577
1431		Spot	1	Image 1	365	1000000086	1578
1020		Spot	1	Image 1	365	1000000085	1579
2799		Spot	1	Image 1	366	1000000087	1580
1671		Spot	1	Image 1	366	1000000088	1581
1202		Spot	1	Image 1	366	1000000086	1582
1152		Spot	1	Image 1	366	1000000085	1583
2894		Spot	1	Image 1	367	1000000087	1584
1716		Spot	1	Image 1	367	1000000088	1585
1165		Spot	1	Image 1	367	1000000086	1586
1310		Spot	1	Image 1	367	1000000085	1587
2691		Spot	1	Image 1	368	1000000087	1588
1707		Spot	1	Image 1	368	1000000088	1589
1030		Spot	1	Image 1	368	1000000085	1590
2998		Spot	1	Image 1	369	1000000087	1591
1217		Spot	1	Image 1	369	1000000088	1592
1145		Spot	1	Image 1	369	1000000085	1593
1670		Spot	1	Image 1	370	1000000087	1594
1263		Spot	1	Image 1	370	1000000085	1595
1699		Spot	1	Image 1	371	1000000087	1596
1198		Spot	1	Image 1	371	1000000085	1597
1822		Spot	1	Image 1	371	1000000089	1598
1706		Spot	1	Image 1	372	1000000087	1599
1493		Spot	1	Image 1	372	1000000089	1600
1154		Spot	1	Image 1	373	1000000087	1601
1450		Spot	1	Image 1	373	1000000089	1602
1296		Spot	1	Image 1	374	1000000089	1603
1840		Spot	1	Image 1	375	1000000090	1604
1311		Spot	1	Image 1	375	1000000089	1605
1449		Spot	1	Image 1	376	1000000090	1606
1321		Spot	1	Image 1	376	1000000089	1607
1457		Spot	1	Image 1	377	1000000090	1608
1128		Spot	1	Image 1	377	1000000089	1609
1678		Spot	1	Image 1	378	1000000090	1610
1330		Spot	1	Image 1	378	1000000089	1611
1597		Spot	1	Image 1	379	1000000090	1612
1261		Spot	1	Image 1	379	1000000089	1613
1737		Spot	1	Image 1	380	1000000090	1614
1339		Spot	1	Image 1	380	1000000089	1615
1183		Spot	1	Image 1	381	1000000090	1616
1177		Spot	1	Image 1	381	1000000091	1617
1469		Spot	1	Image 1	381	1000000089	1618
1134		Spot	1	Image 1	382	1000000090	1619
1352		Spot	1	Image 1	382	1000000091	1620
1227		Spot	1	Image 1	382	1000000089	1621
1268		Spot	1	Image 1	383	1000000090	1622
1374		Spot	1	Image 1	383	1000000091	1623
1227		Spot	1	Image 1	383	1000000089	1624
1981		Spot	1	Image 1	384	1000000090	1625
1307		Spot	1	Image 1	384	1000000091	1626
1126		Spot	1	Image 1	384	1000000089	1627
1633		Spot	1	Image 1	385	1000000090	1628
1096		Spot	1	Image 1	385	1000000091	1629
1171		Spot	1	Image 1	385	1000000089	1630
1275		Spot	1	Image 1	386	1000000090	1631
1312		Spot	1	Image 1	386	1000000091	1632
1208		Spot	1	Image 1	386	1000000089	1633
1331		Spot	1	Image 1	387	1000000090	1634
1356		Spot	1	Image 1	387	1000000091	1635
1340		Spot	1	Image 1	388	1000000090	1636
1352		Spot	1	Image 1	388	1000000091	1637
1599		Spot	1	Image 1	389	1000000090	1638
1055		Spot	1	Image 1	389	1000000091	1639
1415		Spot	1	Image 1	390	1000000090	1640
1284		Spot	1	Image 1	390	1000000091	1641
1674		Spot	1	Image 1	391	1000000090	1642
1463		Spot	1	Image 1	391	1000000091	1643
1159		Spot	1	Image 1	392	1000000090	1644
1239		Spot	1	Image 1	392	1000000091	1645
1482		Spot	1	Image 1	393	1000000090	1646
1304		Spot	1	Image 1	393	1000000091	1647
1172		Spot	1	Image 1	394	1000000090	1648
1652		Spot	1	Image 1	395	1000000090	1649
1502		Spot	1	Image 1	396	1000000090	1650
1864		Spot	1	Image 1	397	1000000090	1651
1260		Spot	1	Image 1	397	1000000092	1652
1376		Spot	1	Image 1	398	1000000090	1653
1263		Spot	1	Image 1	398	1000000092	1654
1211		Spot	1	Image 1	399	1000000092	1655
1148		Spot	1	Image 1	400	1000000092	1656
1256		Spot	1	Image 1	401	1000000092	1657
1110		Spot	1	Image 1	402	1000000092	1658
1182		Spot	1	Image 1	403	1000000092	1659
1506		Spot	1	Image 1	404	1000000092	1660
2052		Spot	1	Image 1	405	1000000092	1661
1450		Spot	1	Image 1	406	1000000092	1662
1218		Spot	1	Image 1	407	1000000092	1663
1544		Spot	1	Image 1	408	1000000092	1664
2202		Spot	1	Image 1	410	1000000093	1665
1850		Spot	1	Image 1	411	1000000093	1666
1031		Spot	1	Image 1	411	1000000094	1667
1181		Spot	1	Image 1	412	1000000095	1668
2242		Spot	1	Image 1	412	1000000093	1669
1062		Spot	1	Image 1	412	1000000094	1670
1084		Spot	1	Image 1	413	1000000095	1671
1528		Spot	1	Image 1	413	1000000093	1672
959		Spot	1	Image 1	413	1000000094	1673
1412		Spot	1	Image 1	414	1000000095	1674
1447		Spot	1	Image 1	414	1000000093	1675
1333		Spot	1	Image 1	414	1000000094	1676
1354		Spot	1	Image 1	415	1000000095	1677
1252		Spot	1	Image 1	415	1000000093	1678
1148		Spot	1	Image 1	415	1000000094	1679
1459		Spot	1	Image 1	416	1000000095	1680
982		Spot	1	Image 1	416	1000000093	1681
1215		Spot	1	Image 1	416	1000000094	1682
1209		Spot	1	Image 1	417	1000000095	1683
1507		Spot	1	Image 1	417	1000000093	1684
1284		Spot	1	Image 1	417	1000000094	1685
1417		Spot	1	Image 1	418	1000000095	1686
1130		Spot	1	Image 1	418	1000000093	1687
1068		Spot	1	Image 1	418	1000000094	1688
1282		Spot	1	Image 1	419	1000000095	1689
1273		Spot	1	Image 1	419	1000000093	1690
1310		Spot	1	Image 1	419	1000000094	1691
1739		Spot	1	Image 1	420	1000000095	1692
1719		Spot	1	Image 1	420	1000000093	1693
1168		Spot	1	Image 1	420	1000000094	1694
1681		Spot	1	Image 1	421	1000000095	1695
1578		Spot	1	Image 1	421	1000000093	1696
1218		Spot	1	Image 1	421	1000000094	1697
1322		Spot	1	Image 1	422	1000000095	1698
1741		Spot	1	Image 1	422	1000000093	1699
1373		Spot	1	Image 1	422	1000000094	1700
1366		Spot	1	Image 1	423	1000000095	1701
1757		Spot	1	Image 1	423	1000000093	1702
1331		Spot	1	Image 1	423	1000000094	1703
1411		Spot	1	Image 1	424	1000000095	1704
1607		Spot	1	Image 1	424	1000000093	1705
1290		Spot	1	Image 1	424	1000000094	1706
1387		Spot	1	Image 1	425	1000000095	1707
1496		Spot	1	Image 1	425	1000000093	1708
1323		Spot	1	Image 1	425	1000000094	1709
1598		Spot	1	Image 1	426	1000000095	1710
1316		Spot	1	Image 1	426	1000000093	1711
1611		Spot	1	Image 1	426	1000000094	1712
1228		Spot	1	Image 1	427	1000000095	1713
1870		Spot	1	Image 1	427	1000000093	1714
1471		Spot	1	Image 1	427	1000000094	1715
1503		Spot	1	Image 1	428	1000000095	1716
1585		Spot	1	Image 1	428	1000000093	1717
1553		Spot	1	Image 1	428	1000000094	1718
1371		Spot	1	Image 1	429	1000000095	1719
1377		Spot	1	Image 1	429	1000000093	1720
1493		Spot	1	Image 1	429	1000000094	1721
1277		Spot	1	Image 1	430	1000000095	1722
1254		Spot	1	Image 1	430	1000000094	1723
1387		Spot	1	Image 1	431	1000000095	1724
1075		Spot	1	Image 1	431	1000000094	1725
1574		Spot	1	Image 1	432	1000000095	1726
1447		Spot	1	Image 1	432	1000000094	1727
1293		Spot	1	Image 1	433	1000000095	1728
1415		Spot	1	Image 1	433	1000000094	1729
1636		Spot	1	Image 1	434	1000000095	1730
1688		Spot	1	Image 1	434	1000000094	1731
1151		Spot	1	Image 1	435	1000000095	1732
1289		Spot	1	Image 1	435	1000000094	1733
1803		Spot	1	Image 1	436	1000000095	1734
1288		Spot	1	Image 1	436	1000000096	1735
1314		Spot	1	Image 1	436	1000000094	1736
2221		Spot	1	Image 1	437	1000000095	1737
1597		Spot	1	Image 1	437	1000000096	1738
1133		Spot	1	Image 1	437	1000000094	1739
1580		Spot	1	Image 1	438	1000000095	1740
2479		Spot	1	Image 1	438	1000000096	1741
1601		Spot	1	Image 1	439	1000000095	1742
2101		Spot	1	Image 1	439	1000000096	1743
1603		Spot	1	Image 1	440	1000000095	1744
1602		Spot	1	Image 1	440	1000000096	1745
2255		Spot	1	Image 1	441	1000000095	1746
2037		Spot	1	Image 1	441	1000000096	1747
1449		Spot	1	Image 1	442	1000000095	1748
1734		Spot	1	Image 1	442	1000000096	1749
1620		Spot	1	Image 1	443	1000000095	1750
2181		Spot	1	Image 1	443	1000000096	1751
1821		Spot	1	Image 1	444	1000000095	1752
2510		Spot	1	Image 1	444	1000000096	1753
1927		Spot	1	Image 1	445	1000000095	1754
2656		Spot	1	Image 1	445	1000000096	1755
1847		Spot	1	Image 1	446	1000000095	1756
1402		Spot	1	Image 1	446	1000000096	1757
1714		Spot	1	Image 1	447	1000000095	1758
1429		Spot	1	Image 1	448	1000000095	1759
1366		Spot	1	Image 1	449	1000000095	1760
1584		Spot	1	Image 1	450	1000000095	1761
1443		Spot	1	Image 1	451	1000000095	1762
1165		Spot	1	Image 1	452	1000000095	1763
1417		Spot	1	Image 1	453	1000000095	1764
1682		Spot	1	Image 1	454	1000000095	1765
1681		Spot	1	Image 1	455	1000000095	1766
1393		Spot	1	Image 1	456	1000000095	1767
1400		Spot	1	Image 1	457	1000000095	1768
1617		Spot	1	Image 1	458	1000000095	1769
1451		Spot	1	Image 1	459	1000000095	1770
1962		Spot	1	Image 1	460	1000000095	1771
1581		Spot	1	Image 1	460	1000000097	1772
1552		Spot	1	Image 1	461	1000000095	1773
1639		Spot	1	Image 1	461	1000000097	1774
1504		Spot	1	Image 1	462	1000000095	1775
1185		Spot	1	Image 1	462	1000000097	1776
1292		Spot	1	Image 1	463	1000000095	1777
1669		Spot	1	Image 1	463	1000000097	1778
1439		Spot	1	Image 1	464	1000000097	1779
1425		Spot	1	Image 1	465	1000000097	1780
1517		Spot	1	Image 1	466	1000000097	1781
1616		Spot	1	Image 1	467	1000000097	1782
1164		Spot	1	Image 1	468	1000000097	1783
1326		Spot	1	Image 1	469	1000000097	1784
1140		Spot	1	Image 1	470	1000000097	1785
1330		Spot	1	Image 1	483	1000000098	1786
1303		Spot	1	Image 1	484	1000000098	1787
1324		Spot	1	Image 1	485	1000000098	1788
1326		Spot	1	Image 1	486	1000000098	1789
1641		Spot	1	Image 1	487	1000000098	1790
1383		Spot	1	Image 1	488	1000000098	1791
1172		Spot	1	Image 1	489	1000000098	1792
1428		Spot	1	Image 1	490	1000000098	1793
1288		Spot	1	Image 1	491	1000000098	1794
1131		Spot	1	Image 1	492	1000000098	1795
1316		Spot	1	Image 1	493	1000000098	1796
1261		Spot	1	Image 1	494	1000000098	1797
1150		Spot	1	Image 1	495	1000000099	1798
1058		Spot	1	Image 1	496	1000000099	1799
1383		Spot	1	Image 1	497	1000000099	1800
1279		Spot	1	Image 1	498	1000000099	1801
1430		Spot	1	Image 1	499	1000000099	1802
1661		Spot	1	Image 1	500	1000000099	1803
1580		Spot	1	Image 1	501	1000000099	1804
1642		Spot	1	Image 1	502	1000000099	1805
1510		Spot	1	Image 1	503	1000000099	1806
1644		Spot	1	Image 1	504	1000000099	1807
1362		Spot	1	Image 1	505	1000000100	1808
1501		Spot	1	Image 1	505	1000000099	1809
1664		Spot	1	Image 1	506	1000000100	1810
1342		Spot	1	Image 1	506	1000000099	1811
1977		Spot	1	Image 1	507	1000000100	1812
1412		Spot	1	Image 1	508	1000000100	1813
1608		Spot	1	Image 1	509	1000000100	1814
1868		Spot	1	Image 1	510	1000000100	1815
1215		Spot	1	Image 1	510	1000000101	1816
1855		Spot	1	Image 1	511	1000000100	1817
1524		Spot	1	Image 1	511	1000000101	1818
1526		Spot	1	Image 1	512	1000000100	1819
1193		Spot	1	Image 1	512	1000000102	1820
1190		Spot	1	Image 1	512	1000000101	1821
2310		Spot	1	Image 1	513	1000000100	1822
1614		Spot	1	Image 1	513	1000000102	1823
1409		Spot	1	Image 1	513	1000000101	1824
1526		Spot	1	Image 1	514	1000000100	1825
1757		Spot	1	Image 1	514	1000000102	1826
1124		Spot	1	Image 1	514	1000000101	1827
1807		Spot	1	Image 1	515	1000000100	1828
1694		Spot	1	Image 1	515	1000000102	1829
1273		Spot	1	Image 1	515	1000000101	1830
1781		Spot	1	Image 1	516	1000000100	1831
1317		Spot	1	Image 1	516	1000000102	1832
1158		Spot	1	Image 1	516	1000000101	1833
1980		Spot	1	Image 1	517	1000000100	1834
1406		Spot	1	Image 1	517	1000000102	1835
1489		Spot	1	Image 1	517	1000000101	1836
2167		Spot	1	Image 1	518	1000000100	1837
1440		Spot	1	Image 1	518	1000000102	1838
1338		Spot	1	Image 1	518	1000000101	1839
2226		Spot	1	Image 1	519	1000000100	1840
1791		Spot	1	Image 1	519	1000000102	1841
1222		Spot	1	Image 1	519	1000000101	1842
1659		Spot	1	Image 1	520	1000000100	1843
1275		Spot	1	Image 1	520	1000000102	1844
1611		Spot	1	Image 1	520	1000000101	1845
2124		Spot	1	Image 1	521	1000000100	1846
1760		Spot	1	Image 1	521	1000000102	1847
1104		Spot	1	Image 1	521	1000000101	1848
1810		Spot	1	Image 1	522	1000000100	1849
1094		Spot	1	Image 1	522	1000000102	1850
1411		Spot	1	Image 1	523	1000000100	1851
1848		Spot	1	Image 1	524	1000000100	1852
2039		Spot	1	Image 1	525	1000000100	1853
1483		Spot	1	Image 1	526	1000000100	1854
1700		Spot	1	Image 1	527	1000000100	1855
1266		Spot	1	Image 1	536	1000000103	1856
1366		Spot	1	Image 1	537	1000000103	1857
1219		Spot	1	Image 1	538	1000000103	1858
1323		Spot	1	Image 1	539	1000000103	1859
1156		Spot	1	Image 1	540	1000000103	1860
1138		Spot	1	Image 1	541	1000000103	1861
1162		Spot	1	Image 1	542	1000000103	1862
1487		Spot	1	Image 1	543	1000000103	1863
1494		Spot	1	Image 1	544	1000000103	1864
1272		Spot	1	Image 1	545	1000000103	1865
1222		Spot	1	Image 1	546	1000000103	1866
1296		Spot	1	Image 1	547	1000000103	1867
1225		Spot	1	Image 1	547	1000000104	1868
1440		Spot	1	Image 1	548	1000000103	1869
1431		Spot	1	Image 1	548	1000000104	1870
1310		Spot	1	Image 1	549	1000000103	1871
1257		Spot	1	Image 1	549	1000000104	1872
1154		Spot	1	Image 1	550	1000000103	1873
1405		Spot	1	Image 1	550	1000000104	1874
1137		Spot	1	Image 1	551	1000000103	1875
1388		Spot	1	Image 1	551	1000000104	1876
1199		Spot	1	Image 1	552	1000000104	1877
1357		Spot	1	Image 1	553	1000000104	1878
1223		Spot	1	Image 1	554	1000000104	1879
1196		Spot	1	Image 1	555	1000000104	1880
1602		Spot	1	Image 1	556	1000000104	1881
1244		Spot	1	Image 1	557	1000000104	1882
1194		Spot	1	Image 1	558	1000000104	1883
1293		Spot	1	Image 1	564	1000000105	1884
1205		Spot	1	Image 1	565	1000000105	1885
1275		Spot	1	Image 1	566	1000000105	1886
1178		Spot	1	Image 1	567	1000000105	1887
1346		Spot	1	Image 1	568	1000000105	1888
1213		Spot	1	Image 1	569	1000000105	1889
1126		Spot	1	Image 1	570	1000000105	1890
1183		Spot	1	Image 1	571	1000000105	1891
1248		Spot	1	Image 1	572	1000000105	1892
1066		Spot	1	Image 1	573	1000000105	1893
1104		Spot	1	Image 1	574	1000000105	1894
1193		Spot	1	Image 1	575	1000000105	1895
1163		Spot	1	Image 1	576	1000000105	1896
1073		Spot	1	Image 1	577	1000000105	1897
1503		Spot	1	Image 1	607	1000000106	1898
1551		Spot	1	Image 1	608	1000000106	1899
1537		Spot	1	Image 1	609	1000000106	1900
1521		Spot	1	Image 1	610	1000000106	1901
1588		Spot	1	Image 1	611	1000000106	1902
1658		Spot	1	Image 1	612	1000000106	1903
1645		Spot	1	Image 1	613	1000000106	1904
1100		Spot	1	Image 1	614	1000000106	1905
1509		Spot	1	Image 1	615	1000000106	1906
1902		Spot	1	Image 1	616	1000000106	1907
1235		Spot	1	Image 1	617	1000000106	1908
1351		Spot	1	Image 1	623	1000000107	1909
1782		Spot	1	Image 1	624	1000000107	1910
1745		Spot	1	Image 1	625	1000000107	1911
1469		Spot	1	Image 1	626	1000000107	1912
1224		Spot	1	Image 1	627	1000000107	1913
1467		Spot	1	Image 1	628	1000000107	1914
1573		Spot	1	Image 1	629	1000000107	1915
1326		Spot	1	Image 1	630	1000000107	1916
1511		Spot	1	Image 1	631	1000000107	1917
1507		Spot	1	Image 1	632	1000000107	1918
1609		Spot	1	Image 1	633	1000000107	1919
1298		Spot	1	Image 1	634	1000000107	1920
1471		Spot	1	Image 1	635	1000000107	1921
1263		Spot	1	Image 1	636	1000000107	1922
1318		Spot	1	Image 1	637	1000000107	1923
1069		Spot	1	Image 1	638	1000000107	1924
1230		Spot	1	Image 1	639	1000000107	1925
1171		Spot	1	Image 1	640	1000000107	1926
1542		Spot	1	Image 1	641	1000000107	1927
1348		Spot	1	Image 1	642	1000000107	1928
1117		Spot	1	Image 1	643	1000000107	1929
1616		Spot	1	Image 1	644	1000000107	1930
1391		Spot	1	Image 1	645	1000000107	1931
1249		Spot	1	Image 1	646	1000000107	1932
1317		Spot	1	Image 1	647	1000000107	1933
1412		Spot	1	Image 1	680	1000000108	1934
1438		Spot	1	Image 1	681	1000000108	1935
1073		Spot	1	Image 1	682	1000000108	1936
1226		Spot	1	Image 1	683	1000000108	1937
1602		Spot	1	Image 1	684	1000000108	1938
1382		Spot	1	Image 1	685	1000000108	1939
1381		Spot	1	Image 1	686	1000000108	1940
1312		Spot	1	Image 1	687	1000000108	1941
1424		Spot	1	Image 1	688	1000000108	1942
1165		Spot	1	Image 1	689	1000000108	1943
1117		Spot	1	Image 1	690	1000000108	1944
1215		Spot	1	Image 1	691	1000000108	1945
1229		Spot	1	Image 1	692	1000000108	1946
1192		Spot	1	Image 1	693	1000000108	1947
1085		Spot	1	Image 1	694	1000000108	1948
1061		Spot	1	Image 1	695	1000000108	1949
1102		Spot	1	Image 1	696	1000000108	1950
1327		Spot	1	Image 1	697	1000000108	1951
1202		Spot	1	Image 1	698	1000000108	1952
2063		Spot	1	Image 1	703	1000000109	1953
1484		Spot	1	Image 1	704	1000000109	1954
1939		Spot	1	Image 1	705	1000000109	1955
2362		Spot	1	Image 1	706	1000000109	1956
2442		Spot	1	Image 1	707	1000000109	1957
2101		Spot	1	Image 1	708	1000000109	1958
1095		Spot	1	Image 1	708	1000000110	1959
1996		Spot	1	Image 1	709	1000000109	1960
1536		Spot	1	Image 1	709	1000000110	1961
2391		Spot	1	Image 1	710	1000000109	1962
1637		Spot	1	Image 1	710	1000000110	1963
1418		Spot	1	Image 1	711	1000000109	1964
1524		Spot	1	Image 1	711	1000000110	1965
1708		Spot	1	Image 1	712	1000000109	1966
1708		Spot	1	Image 1	712	1000000110	1967
1451		Spot	1	Image 1	713	1000000109	1968
1242		Spot	1	Image 1	713	1000000110	1969
1706		Spot	1	Image 1	714	1000000109	1970
1559		Spot	1	Image 1	714	1000000110	1971
1477		Spot	1	Image 1	715	1000000110	1972
1784		Spot	1	Image 1	716	1000000110	1973
1729		Spot	1	Image 1	717	1000000110	1974
1293		Spot	1	Image 1	718	1000000110	1975
1027		Spot	1	Image 1	719	1000000110	1976
