# Supplementary material for: Satb1 integrates DNA binding site geometry and torsional stress to differentially target nucleosome-dense regions
Source: Nat Commun. 2019 Jul 19;10:3221. doi: 10.1038/s41467-019-11118-8 (PMC6642133; doi:10.1038/s41467-019-11118-8)
Supplement: Supplementary file 10 — Source Data [file 41467_2019_11118_MOESM10_ESM.zip › Source data/Single Molecule Tracking/single molecule tracks/del HD analysis/PDZ-CUT1-CUT2-STABLE-AA_281c7_TRIAL 2_Statistics/PDZ-CUT1-CUT2-STABLE-AA_281c7_TRIAL 2_Intensity_Mean_Ch=1_Img=1.csv]

Intensity Mean Ch=1 Img=1
====================
Intensity Mean	Unit	Category	Channel	Image	Time	TrackID	ID
1664.78		Spot	1	Image 1	1	1000000000	0
1262.71		Spot	1	Image 1	1	1000000001	1
1203.63		Spot	1	Image 1	1	1000000002	2
1585.75		Spot	1	Image 1	2	1000000003	3
1693.5		Spot	1	Image 1	2	1000000000	4
1261.63		Spot	1	Image 1	2	1000000001	5
1363.29		Spot	1	Image 1	2	1000000002	6
1457.38		Spot	1	Image 1	3	1000000003	7
1205.38		Spot	1	Image 1	3	1000000004	8
1384.25		Spot	1	Image 1	3	1000000005	9
1861.75		Spot	1	Image 1	3	1000000000	10
1505		Spot	1	Image 1	3	1000000001	11
1208.25		Spot	1	Image 1	3	1000000002	12
1493.25		Spot	1	Image 1	4	1000000003	13
1355		Spot	1	Image 1	4	1000000004	14
1712.75		Spot	1	Image 1	4	1000000000	15
1418.13		Spot	1	Image 1	4	1000000005	16
1430		Spot	1	Image 1	4	1000000001	17
1196.56		Spot	1	Image 1	4	1000000002	18
1627.25		Spot	1	Image 1	5	1000000003	19
1118.25		Spot	1	Image 1	5	1000000004	20
1720.71		Spot	1	Image 1	5	1000000000	21
1651.5		Spot	1	Image 1	5	1000000005	22
1512.43		Spot	1	Image 1	5	1000000001	23
1371.57		Spot	1	Image 1	5	1000000002	24
1459.67		Spot	1	Image 1	6	1000000003	25
1320.14		Spot	1	Image 1	6	1000000004	26
1601		Spot	1	Image 1	6	1000000000	27
1556		Spot	1	Image 1	6	1000000005	28
2723.75		Spot	1	Image 1	6	1000000006	29
1348.63		Spot	1	Image 1	6	1000000001	30
1174.25		Spot	1	Image 1	6	1000000002	31
1861.25		Spot	1	Image 1	7	1000000003	32
1210.86		Spot	1	Image 1	7	1000000004	33
1622.75		Spot	1	Image 1	7	1000000000	34
1389.67		Spot	1	Image 1	7	1000000005	35
1390		Spot	1	Image 1	7	1000000001	36
2453.71		Spot	1	Image 1	7	1000000006	37
1244.38		Spot	1	Image 1	7	1000000002	38
1495.75		Spot	1	Image 1	8	1000000003	39
1168.86		Spot	1	Image 1	8	1000000004	40
1765.14		Spot	1	Image 1	8	1000000000	41
1437.5		Spot	1	Image 1	8	1000000005	42
1390.57		Spot	1	Image 1	8	1000000001	43
2109.14		Spot	1	Image 1	8	1000000006	44
1209.78		Spot	1	Image 1	8	1000000002	45
1703.63		Spot	1	Image 1	9	1000000003	46
1161		Spot	1	Image 1	9	1000000004	47
1587.25		Spot	1	Image 1	9	1000000000	48
1519.75		Spot	1	Image 1	9	1000000005	49
1569.63		Spot	1	Image 1	9	1000000001	50
2238.38		Spot	1	Image 1	9	1000000006	51
1289.38		Spot	1	Image 1	9	1000000002	52
1573.13		Spot	1	Image 1	10	1000000003	53
1208.71		Spot	1	Image 1	10	1000000004	54
1611.43		Spot	1	Image 1	10	1000000000	55
1833.89		Spot	1	Image 1	10	1000000007	56
1426.13		Spot	1	Image 1	10	1000000005	57
1437.29		Spot	1	Image 1	10	1000000001	58
2419.43		Spot	1	Image 1	10	1000000006	59
1215.63		Spot	1	Image 1	10	1000000002	60
1523.38		Spot	1	Image 1	11	1000000003	61
1075.78		Spot	1	Image 1	11	1000000004	62
1257.88		Spot	1	Image 1	11	1000000000	63
1452.86		Spot	1	Image 1	11	1000000005	64
1653.43		Spot	1	Image 1	11	1000000007	65
1188.38		Spot	1	Image 1	11	1000000001	66
2161.29		Spot	1	Image 1	11	1000000006	67
1216.22		Spot	1	Image 1	11	1000000002	68
1520.22		Spot	1	Image 1	12	1000000003	69
1090.22		Spot	1	Image 1	12	1000000004	70
1491.67		Spot	1	Image 1	12	1000000000	71
1443.25		Spot	1	Image 1	12	1000000005	72
1420.67		Spot	1	Image 1	12	1000000007	73
1499.29		Spot	1	Image 1	12	1000000001	74
1611.71		Spot	1	Image 1	12	1000000006	75
1111.75		Spot	1	Image 1	12	1000000002	76
1465.63		Spot	1	Image 1	13	1000000003	77
1218.88		Spot	1	Image 1	13	1000000004	78
1541.86		Spot	1	Image 1	13	1000000000	79
1470.57		Spot	1	Image 1	13	1000000005	80
1566		Spot	1	Image 1	13	1000000007	81
1382.88		Spot	1	Image 1	13	1000000001	82
1375.63		Spot	1	Image 1	13	1000000006	83
1147		Spot	1	Image 1	13	1000000002	84
1692.86		Spot	1	Image 1	14	1000000008	85
1134.44		Spot	1	Image 1	14	1000000004	86
1616.75		Spot	1	Image 1	14	1000000000	87
1614.43		Spot	1	Image 1	14	1000000007	88
1391.29		Spot	1	Image 1	14	1000000005	89
1528		Spot	1	Image 1	14	1000000001	90
1589		Spot	1	Image 1	14	1000000006	91
1088		Spot	1	Image 1	14	1000000002	92
1721.63		Spot	1	Image 1	15	1000000008	93
1148.22		Spot	1	Image 1	15	1000000004	94
1451.89		Spot	1	Image 1	15	1000000000	95
1478		Spot	1	Image 1	15	1000000007	96
1404.5		Spot	1	Image 1	15	1000000001	97
1436.25		Spot	1	Image 1	15	1000000006	98
1056.71		Spot	1	Image 1	15	1000000002	99
2241.25		Spot	1	Image 1	16	1000000008	100
1560.29		Spot	1	Image 1	16	1000000009	101
1482.86		Spot	1	Image 1	16	1000000004	102
1593.14		Spot	1	Image 1	16	1000000000	103
1585.43		Spot	1	Image 1	16	1000000007	104
1431.29		Spot	1	Image 1	16	1000000001	105
1648.75		Spot	1	Image 1	16	1000000006	106
1460.88		Spot	1	Image 1	17	1000000008	107
1661.71		Spot	1	Image 1	17	1000000009	108
1208.25		Spot	1	Image 1	17	1000000004	109
1479		Spot	1	Image 1	17	1000000000	110
1421.57		Spot	1	Image 1	17	1000000007	111
1414.14		Spot	1	Image 1	17	1000000001	112
1525.57		Spot	1	Image 1	17	1000000006	113
1600.86		Spot	1	Image 1	18	1000000008	114
1573.71		Spot	1	Image 1	18	1000000009	115
1218.14		Spot	1	Image 1	18	1000000004	116
1621.38		Spot	1	Image 1	18	1000000000	117
1456		Spot	1	Image 1	18	1000000007	118
1294.25		Spot	1	Image 1	18	1000000001	119
1471.38		Spot	1	Image 1	18	1000000006	120
1482.38		Spot	1	Image 1	19	1000000008	121
1475.63		Spot	1	Image 1	19	1000000009	122
1130.43		Spot	1	Image 1	19	1000000004	123
1622.43		Spot	1	Image 1	19	1000000000	124
1781		Spot	1	Image 1	19	1000000007	125
1447.29		Spot	1	Image 1	19	1000000001	126
1511.63		Spot	1	Image 1	20	1000000008	127
1360.29		Spot	1	Image 1	20	1000000009	128
1368.88		Spot	1	Image 1	20	1000000004	129
1664.78		Spot	1	Image 1	20	1000000000	130
1528.63		Spot	1	Image 1	20	1000000007	131
1589.29		Spot	1	Image 1	20	1000000001	132
1894.89		Spot	1	Image 1	21	1000000008	133
1393.67		Spot	1	Image 1	21	1000000009	134
1411.5		Spot	1	Image 1	21	1000000004	135
1481.78		Spot	1	Image 1	21	1000000000	136
1397.57		Spot	1	Image 1	21	1000000007	137
1546		Spot	1	Image 1	21	1000000001	138
1830.63		Spot	1	Image 1	22	1000000008	139
1434.38		Spot	1	Image 1	22	1000000009	140
1424		Spot	1	Image 1	22	1000000004	141
1378.57		Spot	1	Image 1	22	1000000000	142
1442.14		Spot	1	Image 1	22	1000000007	143
1483.13		Spot	1	Image 1	22	1000000001	144
1339.38		Spot	1	Image 1	23	1000000010	145
1641.5		Spot	1	Image 1	23	1000000008	146
1417.13		Spot	1	Image 1	23	1000000009	147
1066.88		Spot	1	Image 1	23	1000000004	148
1278		Spot	1	Image 1	23	1000000011	149
1763.13		Spot	1	Image 1	23	1000000000	150
1576.56		Spot	1	Image 1	23	1000000007	151
1617.38		Spot	1	Image 1	23	1000000001	152
1659.38		Spot	1	Image 1	24	1000000010	153
1575		Spot	1	Image 1	24	1000000008	154
1512.38		Spot	1	Image 1	24	1000000009	155
1061		Spot	1	Image 1	24	1000000004	156
1432.5		Spot	1	Image 1	24	1000000011	157
1787.29		Spot	1	Image 1	24	1000000000	158
1366.88		Spot	1	Image 1	24	1000000012	159
1424		Spot	1	Image 1	24	1000000001	160
1553.38		Spot	1	Image 1	25	1000000010	161
1656.25		Spot	1	Image 1	25	1000000008	162
1335		Spot	1	Image 1	25	1000000009	163
1204.29		Spot	1	Image 1	25	1000000004	164
1281.13		Spot	1	Image 1	25	1000000011	165
1983.63		Spot	1	Image 1	25	1000000000	166
1539		Spot	1	Image 1	25	1000000012	167
1254.57		Spot	1	Image 1	25	1000000001	168
1338.56		Spot	1	Image 1	26	1000000010	169
1654.29		Spot	1	Image 1	26	1000000008	170
1328.13		Spot	1	Image 1	26	1000000009	171
1419.86		Spot	1	Image 1	26	1000000004	172
1593.22		Spot	1	Image 1	26	1000000011	173
1766		Spot	1	Image 1	26	1000000000	174
1493.57		Spot	1	Image 1	26	1000000012	175
1464.57		Spot	1	Image 1	26	1000000001	176
1734.33		Spot	1	Image 1	26	1000000013	177
1362		Spot	1	Image 1	27	1000000010	178
1466.5		Spot	1	Image 1	27	1000000009	179
1232.88		Spot	1	Image 1	27	1000000004	180
1444.86		Spot	1	Image 1	27	1000000011	181
1499.63		Spot	1	Image 1	27	1000000000	182
1361.43		Spot	1	Image 1	27	1000000014	183
1280.13		Spot	1	Image 1	27	1000000012	184
1742.71		Spot	1	Image 1	27	1000000013	185
1217.86		Spot	1	Image 1	28	1000000010	186
1444.29		Spot	1	Image 1	28	1000000009	187
1232.14		Spot	1	Image 1	28	1000000004	188
1312.57		Spot	1	Image 1	28	1000000011	189
1944.57		Spot	1	Image 1	28	1000000000	190
1212.88		Spot	1	Image 1	28	1000000014	191
1294.63		Spot	1	Image 1	28	1000000012	192
1247.86		Spot	1	Image 1	28	1000000015	193
1282		Spot	1	Image 1	28	1000000013	194
1230.5		Spot	1	Image 1	29	1000000010	195
1447.86		Spot	1	Image 1	29	1000000009	196
1183.88		Spot	1	Image 1	29	1000000004	197
1531		Spot	1	Image 1	29	1000000011	198
1192.44		Spot	1	Image 1	29	1000000014	199
1258		Spot	1	Image 1	29	1000000000	200
1262.29		Spot	1	Image 1	29	1000000012	201
1531.57		Spot	1	Image 1	29	1000000015	202
1355.5		Spot	1	Image 1	29	1000000013	203
1302		Spot	1	Image 1	30	1000000010	204
1401.14		Spot	1	Image 1	30	1000000009	205
1076.75		Spot	1	Image 1	30	1000000004	206
1296.71		Spot	1	Image 1	30	1000000011	207
1309.88		Spot	1	Image 1	30	1000000014	208
1236.43		Spot	1	Image 1	30	1000000012	209
1246.75		Spot	1	Image 1	30	1000000015	210
1549.88		Spot	1	Image 1	30	1000000013	211
1194.88		Spot	1	Image 1	31	1000000010	212
1387.43		Spot	1	Image 1	31	1000000009	213
1105.11		Spot	1	Image 1	31	1000000004	214
1307.25		Spot	1	Image 1	31	1000000011	215
1465.71		Spot	1	Image 1	31	1000000014	216
1327		Spot	1	Image 1	31	1000000012	217
1410.57		Spot	1	Image 1	31	1000000015	218
2121.43		Spot	1	Image 1	31	1000000013	219
1324.25		Spot	1	Image 1	32	1000000010	220
1347.13		Spot	1	Image 1	32	1000000009	221
1117.33		Spot	1	Image 1	32	1000000004	222
1265.63		Spot	1	Image 1	32	1000000011	223
1361.29		Spot	1	Image 1	32	1000000014	224
1179.88		Spot	1	Image 1	32	1000000012	225
1097.43		Spot	1	Image 1	32	1000000016	226
1345.13		Spot	1	Image 1	32	1000000015	227
2057		Spot	1	Image 1	32	1000000013	228
1337.57		Spot	1	Image 1	32	1000000017	229
1337.25		Spot	1	Image 1	33	1000000010	230
1369.57		Spot	1	Image 1	33	1000000009	231
1188.33		Spot	1	Image 1	33	1000000004	232
1330.43		Spot	1	Image 1	33	1000000011	233
1215.43		Spot	1	Image 1	33	1000000014	234
1283.29		Spot	1	Image 1	33	1000000012	235
1221.57		Spot	1	Image 1	33	1000000016	236
1400		Spot	1	Image 1	33	1000000015	237
1899.71		Spot	1	Image 1	33	1000000013	238
1393.5		Spot	1	Image 1	33	1000000017	239
1243.63		Spot	1	Image 1	34	1000000010	240
1290		Spot	1	Image 1	34	1000000004	241
1130.38		Spot	1	Image 1	34	1000000011	242
1157.5		Spot	1	Image 1	34	1000000014	243
1227.75		Spot	1	Image 1	34	1000000012	244
1880.13		Spot	1	Image 1	34	1000000018	245
1362.13		Spot	1	Image 1	34	1000000016	246
1339.71		Spot	1	Image 1	34	1000000015	247
1880.88		Spot	1	Image 1	34	1000000013	248
1295.89		Spot	1	Image 1	34	1000000017	249
1176.43		Spot	1	Image 1	35	1000000014	250
1269.86		Spot	1	Image 1	35	1000000012	251
1682.63		Spot	1	Image 1	35	1000000018	252
1397.29		Spot	1	Image 1	35	1000000016	253
1627.86		Spot	1	Image 1	35	1000000015	254
1575.14		Spot	1	Image 1	35	1000000013	255
1424.63		Spot	1	Image 1	35	1000000017	256
1356.56		Spot	1	Image 1	36	1000000019	257
1231.25		Spot	1	Image 1	36	1000000014	258
1523		Spot	1	Image 1	36	1000000018	259
1264.38		Spot	1	Image 1	36	1000000012	260
1255.88		Spot	1	Image 1	36	1000000016	261
1479.43		Spot	1	Image 1	36	1000000015	262
1689.5		Spot	1	Image 1	36	1000000013	263
1496.75		Spot	1	Image 1	36	1000000017	264
1691.29		Spot	1	Image 1	37	1000000019	265
1263.43		Spot	1	Image 1	37	1000000014	266
1628.57		Spot	1	Image 1	37	1000000018	267
1343.38		Spot	1	Image 1	37	1000000012	268
1424.13		Spot	1	Image 1	37	1000000016	269
1200.86		Spot	1	Image 1	37	1000000015	270
1807.88		Spot	1	Image 1	37	1000000013	271
1246.33		Spot	1	Image 1	37	1000000017	272
1408.22		Spot	1	Image 1	38	1000000019	273
1437.14		Spot	1	Image 1	38	1000000014	274
1720		Spot	1	Image 1	38	1000000018	275
1378.86		Spot	1	Image 1	38	1000000012	276
1678.38		Spot	1	Image 1	38	1000000016	277
1571.38		Spot	1	Image 1	38	1000000015	278
1726.14		Spot	1	Image 1	38	1000000013	279
1329.89		Spot	1	Image 1	38	1000000017	280
1499.44		Spot	1	Image 1	39	1000000019	281
1281.56		Spot	1	Image 1	39	1000000014	282
1532.29		Spot	1	Image 1	39	1000000018	283
1254.43		Spot	1	Image 1	39	1000000012	284
1517.14		Spot	1	Image 1	39	1000000016	285
1356.5		Spot	1	Image 1	39	1000000015	286
1053.33		Spot	1	Image 1	39	1000000020	287
1743.5		Spot	1	Image 1	39	1000000013	288
1345.5		Spot	1	Image 1	39	1000000017	289
1561.25		Spot	1	Image 1	40	1000000019	290
1310.86		Spot	1	Image 1	40	1000000014	291
1377.71		Spot	1	Image 1	40	1000000012	292
1739.75		Spot	1	Image 1	40	1000000018	293
1499.67		Spot	1	Image 1	40	1000000016	294
1413.29		Spot	1	Image 1	40	1000000015	295
1053.38		Spot	1	Image 1	40	1000000020	296
1501.78		Spot	1	Image 1	40	1000000013	297
1379.11		Spot	1	Image 1	40	1000000017	298
1457.11		Spot	1	Image 1	41	1000000019	299
1372.14		Spot	1	Image 1	41	1000000014	300
1425.71		Spot	1	Image 1	41	1000000012	301
1479.86		Spot	1	Image 1	41	1000000018	302
1414.89		Spot	1	Image 1	41	1000000016	303
1132.75		Spot	1	Image 1	41	1000000021	304
1172.63		Spot	1	Image 1	41	1000000015	305
1063.43		Spot	1	Image 1	41	1000000020	306
1311.38		Spot	1	Image 1	41	1000000013	307
1340.11		Spot	1	Image 1	41	1000000017	308
1383.38		Spot	1	Image 1	42	1000000019	309
1326.14		Spot	1	Image 1	42	1000000014	310
1641.5		Spot	1	Image 1	42	1000000018	311
1283.88		Spot	1	Image 1	42	1000000012	312
1292.11		Spot	1	Image 1	42	1000000016	313
1174.38		Spot	1	Image 1	42	1000000021	314
1253.75		Spot	1	Image 1	42	1000000020	315
1397.71		Spot	1	Image 1	42	1000000013	316
1403.25		Spot	1	Image 1	42	1000000017	317
1343.29		Spot	1	Image 1	43	1000000022	318
1454.33		Spot	1	Image 1	43	1000000019	319
1320.14		Spot	1	Image 1	43	1000000014	320
1210.78		Spot	1	Image 1	43	1000000012	321
1477.86		Spot	1	Image 1	43	1000000018	322
1419		Spot	1	Image 1	43	1000000016	323
1254		Spot	1	Image 1	43	1000000021	324
1482.5		Spot	1	Image 1	43	1000000020	325
1493.5		Spot	1	Image 1	43	1000000013	326
1668.63		Spot	1	Image 1	43	1000000017	327
1524		Spot	1	Image 1	44	1000000022	328
1346.29		Spot	1	Image 1	44	1000000019	329
1502.78		Spot	1	Image 1	44	1000000014	330
1205.43		Spot	1	Image 1	44	1000000012	331
1367.63		Spot	1	Image 1	44	1000000018	332
1389.43		Spot	1	Image 1	44	1000000016	333
1102.38		Spot	1	Image 1	44	1000000021	334
1507.71		Spot	1	Image 1	44	1000000023	335
1076.13		Spot	1	Image 1	44	1000000020	336
1675		Spot	1	Image 1	44	1000000013	337
1371.56		Spot	1	Image 1	44	1000000017	338
1227.29		Spot	1	Image 1	45	1000000024	339
1683		Spot	1	Image 1	45	1000000022	340
1579.25		Spot	1	Image 1	45	1000000025	341
1331.29		Spot	1	Image 1	45	1000000019	342
1289.43		Spot	1	Image 1	45	1000000014	343
1295.63		Spot	1	Image 1	45	1000000012	344
1593.89		Spot	1	Image 1	45	1000000018	345
1478		Spot	1	Image 1	45	1000000016	346
1401.57		Spot	1	Image 1	45	1000000021	347
1534		Spot	1	Image 1	45	1000000023	348
1689.43		Spot	1	Image 1	45	1000000013	349
1386.56		Spot	1	Image 1	45	1000000020	350
1710.25		Spot	1	Image 1	45	1000000017	351
1461.14		Spot	1	Image 1	46	1000000024	352
1597.57		Spot	1	Image 1	46	1000000022	353
1591.14		Spot	1	Image 1	46	1000000025	354
1320.88		Spot	1	Image 1	46	1000000019	355
1199.13		Spot	1	Image 1	46	1000000014	356
1665.13		Spot	1	Image 1	46	1000000018	357
1410.89		Spot	1	Image 1	46	1000000016	358
1491.43		Spot	1	Image 1	46	1000000021	359
1305.63		Spot	1	Image 1	46	1000000023	360
1568		Spot	1	Image 1	46	1000000013	361
1487.57		Spot	1	Image 1	46	1000000020	362
1300.75		Spot	1	Image 1	47	1000000024	363
1518.43		Spot	1	Image 1	47	1000000022	364
2392.86		Spot	1	Image 1	47	1000000025	365
1496.43		Spot	1	Image 1	47	1000000019	366
2342.38		Spot	1	Image 1	47	1000000018	367
1334		Spot	1	Image 1	47	1000000016	368
1118.75		Spot	1	Image 1	47	1000000021	369
1352.5		Spot	1	Image 1	47	1000000023	370
1175.11		Spot	1	Image 1	47	1000000020	371
1330.88		Spot	1	Image 1	48	1000000024	372
1261.33		Spot	1	Image 1	48	1000000022	373
2062		Spot	1	Image 1	48	1000000025	374
1430.25		Spot	1	Image 1	48	1000000019	375
1311.75		Spot	1	Image 1	48	1000000016	376
1274.75		Spot	1	Image 1	48	1000000023	377
1116.13		Spot	1	Image 1	48	1000000021	378
1158.14		Spot	1	Image 1	48	1000000020	379
1355.63		Spot	1	Image 1	49	1000000024	380
1361.13		Spot	1	Image 1	49	1000000022	381
2528.86		Spot	1	Image 1	49	1000000025	382
1926.88		Spot	1	Image 1	49	1000000019	383
1106.63		Spot	1	Image 1	49	1000000016	384
1145.33		Spot	1	Image 1	49	1000000021	385
1152.5		Spot	1	Image 1	49	1000000023	386
1111.43		Spot	1	Image 1	49	1000000020	387
1207.29		Spot	1	Image 1	50	1000000024	388
1296.5		Spot	1	Image 1	50	1000000022	389
1629.57		Spot	1	Image 1	50	1000000025	390
1218		Spot	1	Image 1	50	1000000019	391
1045.13		Spot	1	Image 1	50	1000000021	392
1333.71		Spot	1	Image 1	50	1000000023	393
1417.57		Spot	1	Image 1	51	1000000024	394
1433		Spot	1	Image 1	51	1000000022	395
1810.5		Spot	1	Image 1	51	1000000025	396
1076.63		Spot	1	Image 1	51	1000000019	397
1294.13		Spot	1	Image 1	51	1000000023	398
1096		Spot	1	Image 1	51	1000000021	399
1798.88		Spot	1	Image 1	51	1000000026	400
1459.43		Spot	1	Image 1	52	1000000024	401
1241.44		Spot	1	Image 1	52	1000000022	402
1508.38		Spot	1	Image 1	52	1000000025	403
1481.43		Spot	1	Image 1	52	1000000019	404
1422.25		Spot	1	Image 1	52	1000000023	405
1057.25		Spot	1	Image 1	52	1000000021	406
1650.75		Spot	1	Image 1	52	1000000026	407
1360.29		Spot	1	Image 1	53	1000000024	408
1195.14		Spot	1	Image 1	53	1000000022	409
1896.13		Spot	1	Image 1	53	1000000025	410
1323.78		Spot	1	Image 1	53	1000000019	411
1476		Spot	1	Image 1	53	1000000023	412
1068.67		Spot	1	Image 1	53	1000000021	413
1356		Spot	1	Image 1	53	1000000026	414
1356.25		Spot	1	Image 1	54	1000000024	415
1294.86		Spot	1	Image 1	54	1000000022	416
1422.29		Spot	1	Image 1	54	1000000025	417
1509.33		Spot	1	Image 1	54	1000000019	418
1178.5		Spot	1	Image 1	54	1000000023	419
1189.25		Spot	1	Image 1	54	1000000021	420
1225.71		Spot	1	Image 1	54	1000000026	421
1448.75		Spot	1	Image 1	55	1000000024	422
1274.86		Spot	1	Image 1	55	1000000022	423
1713.71		Spot	1	Image 1	55	1000000025	424
1591.5		Spot	1	Image 1	55	1000000019	425
1353.29		Spot	1	Image 1	55	1000000023	426
1196.86		Spot	1	Image 1	55	1000000021	427
1211.57		Spot	1	Image 1	55	1000000026	428
1235.5		Spot	1	Image 1	56	1000000024	429
1200		Spot	1	Image 1	56	1000000022	430
1800.14		Spot	1	Image 1	56	1000000025	431
1474.88		Spot	1	Image 1	56	1000000019	432
1474.13		Spot	1	Image 1	56	1000000023	433
1149.14		Spot	1	Image 1	56	1000000021	434
1292		Spot	1	Image 1	56	1000000026	435
1292		Spot	1	Image 1	57	1000000024	436
1447		Spot	1	Image 1	57	1000000025	437
1386.13		Spot	1	Image 1	57	1000000019	438
1347.13		Spot	1	Image 1	57	1000000023	439
1200.88		Spot	1	Image 1	57	1000000021	440
1403.71		Spot	1	Image 1	57	1000000026	441
1067.57		Spot	1	Image 1	58	1000000027	442
1200.14		Spot	1	Image 1	58	1000000024	443
1841.71		Spot	1	Image 1	58	1000000025	444
1570.43		Spot	1	Image 1	58	1000000019	445
1381		Spot	1	Image 1	58	1000000023	446
1225.5		Spot	1	Image 1	58	1000000021	447
1465.38		Spot	1	Image 1	58	1000000028	448
1287.38		Spot	1	Image 1	58	1000000026	449
1049.71		Spot	1	Image 1	59	1000000027	450
1490.57		Spot	1	Image 1	59	1000000024	451
1510.57		Spot	1	Image 1	59	1000000025	452
1348.25		Spot	1	Image 1	59	1000000023	453
1303		Spot	1	Image 1	59	1000000021	454
1368.88		Spot	1	Image 1	59	1000000028	455
1411		Spot	1	Image 1	59	1000000026	456
1140.78		Spot	1	Image 1	60	1000000027	457
1287.88		Spot	1	Image 1	60	1000000024	458
1513.38		Spot	1	Image 1	60	1000000025	459
1258.63		Spot	1	Image 1	60	1000000023	460
1190.88		Spot	1	Image 1	60	1000000021	461
1403.14		Spot	1	Image 1	60	1000000028	462
1173.75		Spot	1	Image 1	60	1000000026	463
1101.38		Spot	1	Image 1	61	1000000027	464
1411.29		Spot	1	Image 1	61	1000000024	465
1484.43		Spot	1	Image 1	61	1000000025	466
1250.22		Spot	1	Image 1	61	1000000023	467
1198		Spot	1	Image 1	61	1000000021	468
1279.13		Spot	1	Image 1	61	1000000028	469
1335.63		Spot	1	Image 1	61	1000000026	470
1138.63		Spot	1	Image 1	62	1000000027	471
1360.11		Spot	1	Image 1	62	1000000024	472
1257.25		Spot	1	Image 1	62	1000000025	473
1420.25		Spot	1	Image 1	62	1000000023	474
1436		Spot	1	Image 1	62	1000000028	475
1153.75		Spot	1	Image 1	62	1000000026	476
1130.5		Spot	1	Image 1	62	1000000029	477
1091.57		Spot	1	Image 1	63	1000000027	478
1589.88		Spot	1	Image 1	63	1000000024	479
1604.29		Spot	1	Image 1	63	1000000025	480
1309.56		Spot	1	Image 1	63	1000000023	481
1396.86		Spot	1	Image 1	63	1000000028	482
1288.44		Spot	1	Image 1	63	1000000030	483
1125.89		Spot	1	Image 1	63	1000000026	484
975.125		Spot	1	Image 1	63	1000000029	485
1090.63		Spot	1	Image 1	64	1000000027	486
1245.13		Spot	1	Image 1	64	1000000024	487
1478.13		Spot	1	Image 1	64	1000000025	488
1722.25		Spot	1	Image 1	64	1000000023	489
1497.13		Spot	1	Image 1	64	1000000028	490
1372.25		Spot	1	Image 1	64	1000000030	491
1375.14		Spot	1	Image 1	64	1000000026	492
1135.63		Spot	1	Image 1	64	1000000029	493
1045.71		Spot	1	Image 1	65	1000000027	494
1656.63		Spot	1	Image 1	65	1000000025	495
1149.71		Spot	1	Image 1	65	1000000023	496
1377.29		Spot	1	Image 1	65	1000000028	497
1301.86		Spot	1	Image 1	65	1000000030	498
1346.5		Spot	1	Image 1	65	1000000026	499
1114.29		Spot	1	Image 1	65	1000000029	500
1270.5		Spot	1	Image 1	66	1000000027	501
1451.5		Spot	1	Image 1	66	1000000025	502
1661.25		Spot	1	Image 1	66	1000000023	503
1279.88		Spot	1	Image 1	66	1000000028	504
1338.14		Spot	1	Image 1	66	1000000030	505
1351.29		Spot	1	Image 1	66	1000000026	506
1148.43		Spot	1	Image 1	66	1000000029	507
1157.71		Spot	1	Image 1	67	1000000027	508
1416.75		Spot	1	Image 1	67	1000000031	509
1246.29		Spot	1	Image 1	67	1000000025	510
1257		Spot	1	Image 1	67	1000000032	511
1304		Spot	1	Image 1	67	1000000023	512
1384.67		Spot	1	Image 1	67	1000000028	513
1239.63		Spot	1	Image 1	67	1000000030	514
1188.44		Spot	1	Image 1	67	1000000026	515
1179		Spot	1	Image 1	67	1000000029	516
1222.71		Spot	1	Image 1	68	1000000027	517
1457.63		Spot	1	Image 1	68	1000000031	518
1265.25		Spot	1	Image 1	68	1000000032	519
1325.13		Spot	1	Image 1	68	1000000023	520
1181.14		Spot	1	Image 1	68	1000000028	521
1366.29		Spot	1	Image 1	68	1000000030	522
1372.71		Spot	1	Image 1	68	1000000026	523
1126.75		Spot	1	Image 1	68	1000000029	524
1169.29		Spot	1	Image 1	69	1000000027	525
1774.63		Spot	1	Image 1	69	1000000031	526
1375.56		Spot	1	Image 1	69	1000000032	527
1047.5		Spot	1	Image 1	69	1000000023	528
1363.44		Spot	1	Image 1	69	1000000028	529
1300.63		Spot	1	Image 1	69	1000000030	530
1324.25		Spot	1	Image 1	69	1000000026	531
1355.14		Spot	1	Image 1	69	1000000029	532
1157		Spot	1	Image 1	70	1000000027	533
2001.75		Spot	1	Image 1	70	1000000031	534
1316.86		Spot	1	Image 1	70	1000000032	535
1194.63		Spot	1	Image 1	70	1000000023	536
1283.5		Spot	1	Image 1	70	1000000028	537
1190.88		Spot	1	Image 1	70	1000000030	538
1395.57		Spot	1	Image 1	70	1000000026	539
1089.75		Spot	1	Image 1	70	1000000029	540
1090.43		Spot	1	Image 1	71	1000000027	541
2026.13		Spot	1	Image 1	71	1000000031	542
1294.78		Spot	1	Image 1	71	1000000032	543
1147.88		Spot	1	Image 1	71	1000000023	544
1376.5		Spot	1	Image 1	71	1000000028	545
1235.13		Spot	1	Image 1	71	1000000030	546
1259.33		Spot	1	Image 1	71	1000000026	547
1082.71		Spot	1	Image 1	71	1000000029	548
1595.63		Spot	1	Image 1	72	1000000031	549
1412		Spot	1	Image 1	72	1000000032	550
1327		Spot	1	Image 1	72	1000000023	551
1314		Spot	1	Image 1	72	1000000028	552
1190.75		Spot	1	Image 1	72	1000000030	553
1223.57		Spot	1	Image 1	72	1000000026	554
1030.11		Spot	1	Image 1	72	1000000029	555
1680.57		Spot	1	Image 1	73	1000000031	556
1287		Spot	1	Image 1	73	1000000032	557
1216.63		Spot	1	Image 1	73	1000000023	558
1248.5		Spot	1	Image 1	73	1000000028	559
1149.43		Spot	1	Image 1	73	1000000030	560
1369.88		Spot	1	Image 1	73	1000000026	561
1216.14		Spot	1	Image 1	73	1000000029	562
1422.71		Spot	1	Image 1	74	1000000031	563
1288.22		Spot	1	Image 1	74	1000000032	564
1320.86		Spot	1	Image 1	74	1000000023	565
1339.78		Spot	1	Image 1	74	1000000028	566
1370.13		Spot	1	Image 1	74	1000000030	567
1422.71		Spot	1	Image 1	74	1000000026	568
978		Spot	1	Image 1	74	1000000029	569
1278.13		Spot	1	Image 1	75	1000000031	570
1198.38		Spot	1	Image 1	75	1000000032	571
1336.88		Spot	1	Image 1	75	1000000023	572
1308.75		Spot	1	Image 1	75	1000000030	573
1350.88		Spot	1	Image 1	75	1000000026	574
1210.14		Spot	1	Image 1	75	1000000029	575
1288.25		Spot	1	Image 1	76	1000000031	576
1392		Spot	1	Image 1	76	1000000032	577
1282.25		Spot	1	Image 1	76	1000000023	578
1290.71		Spot	1	Image 1	76	1000000030	579
1283.86		Spot	1	Image 1	76	1000000026	580
1151		Spot	1	Image 1	76	1000000029	581
1629.5		Spot	1	Image 1	77	1000000031	582
1146.5		Spot	1	Image 1	77	1000000032	583
1306.88		Spot	1	Image 1	77	1000000023	584
1542.86		Spot	1	Image 1	77	1000000030	585
1161.44		Spot	1	Image 1	77	1000000026	586
1172.86		Spot	1	Image 1	77	1000000029	587
1629.67		Spot	1	Image 1	78	1000000031	588
1077.38		Spot	1	Image 1	78	1000000032	589
1347		Spot	1	Image 1	78	1000000023	590
1208.63		Spot	1	Image 1	78	1000000030	591
1325.43		Spot	1	Image 1	78	1000000026	592
1167.25		Spot	1	Image 1	78	1000000029	593
1482.86		Spot	1	Image 1	79	1000000031	594
1019.38		Spot	1	Image 1	79	1000000033	595
1277.75		Spot	1	Image 1	79	1000000023	596
1314.86		Spot	1	Image 1	79	1000000030	597
1387.86		Spot	1	Image 1	79	1000000026	598
1056.5		Spot	1	Image 1	79	1000000029	599
1498.5		Spot	1	Image 1	80	1000000031	600
1074		Spot	1	Image 1	80	1000000033	601
1525.5		Spot	1	Image 1	80	1000000023	602
1234.38		Spot	1	Image 1	80	1000000030	603
1063.43		Spot	1	Image 1	80	1000000026	604
1145.71		Spot	1	Image 1	80	1000000029	605
1312.43		Spot	1	Image 1	81	1000000031	606
1048.44		Spot	1	Image 1	81	1000000033	607
1515.25		Spot	1	Image 1	81	1000000023	608
1383.38		Spot	1	Image 1	81	1000000030	609
1202		Spot	1	Image 1	82	1000000031	610
1058.33		Spot	1	Image 1	82	1000000033	611
1474.38		Spot	1	Image 1	82	1000000023	612
1279		Spot	1	Image 1	82	1000000030	613
1084.86		Spot	1	Image 1	83	1000000031	614
1043.75		Spot	1	Image 1	83	1000000033	615
1625		Spot	1	Image 1	83	1000000023	616
1356.86		Spot	1	Image 1	83	1000000030	617
1156.38		Spot	1	Image 1	84	1000000031	618
1020.67		Spot	1	Image 1	84	1000000033	619
1477		Spot	1	Image 1	84	1000000023	620
1217		Spot	1	Image 1	84	1000000030	621
1232.75		Spot	1	Image 1	85	1000000031	622
1150		Spot	1	Image 1	85	1000000034	623
1031.63		Spot	1	Image 1	85	1000000033	624
1513.5		Spot	1	Image 1	85	1000000023	625
1199.25		Spot	1	Image 1	86	1000000031	626
1214.13		Spot	1	Image 1	86	1000000035	627
1528.13		Spot	1	Image 1	86	1000000034	628
1097.29		Spot	1	Image 1	86	1000000033	629
1343.25		Spot	1	Image 1	86	1000000023	630
1359.14		Spot	1	Image 1	87	1000000035	631
1437.71		Spot	1	Image 1	87	1000000034	632
1101.71		Spot	1	Image 1	87	1000000033	633
1172.88		Spot	1	Image 1	88	1000000035	634
1400.43		Spot	1	Image 1	88	1000000034	635
985.778		Spot	1	Image 1	88	1000000033	636
1484		Spot	1	Image 1	89	1000000035	637
1352		Spot	1	Image 1	89	1000000034	638
1065.57		Spot	1	Image 1	89	1000000033	639
1208.88		Spot	1	Image 1	90	1000000035	640
1462.75		Spot	1	Image 1	90	1000000034	641
1452.38		Spot	1	Image 1	90	1000000036	642
1092.86		Spot	1	Image 1	90	1000000033	643
995.125		Spot	1	Image 1	91	1000000035	644
1354.14		Spot	1	Image 1	91	1000000034	645
2449.43		Spot	1	Image 1	91	1000000036	646
1207.29		Spot	1	Image 1	91	1000000033	647
1158		Spot	1	Image 1	92	1000000035	648
1406.29		Spot	1	Image 1	92	1000000034	649
2286.57		Spot	1	Image 1	92	1000000036	650
1080.67		Spot	1	Image 1	92	1000000033	651
1211.43		Spot	1	Image 1	93	1000000035	652
1280.63		Spot	1	Image 1	93	1000000034	653
2330		Spot	1	Image 1	93	1000000036	654
1052.14		Spot	1	Image 1	93	1000000033	655
1291.78		Spot	1	Image 1	94	1000000035	656
1435.71		Spot	1	Image 1	94	1000000034	657
2548.14		Spot	1	Image 1	94	1000000036	658
1057.5		Spot	1	Image 1	95	1000000035	659
1367.29		Spot	1	Image 1	95	1000000034	660
1806.86		Spot	1	Image 1	95	1000000036	661
1093.14		Spot	1	Image 1	96	1000000034	662
1209.88		Spot	1	Image 1	96	1000000035	663
1458.88		Spot	1	Image 1	96	1000000037	664
1964.14		Spot	1	Image 1	96	1000000036	665
1078.88		Spot	1	Image 1	97	1000000035	666
1179.86		Spot	1	Image 1	97	1000000037	667
2122.14		Spot	1	Image 1	97	1000000036	668
1040.57		Spot	1	Image 1	98	1000000035	669
1085.43		Spot	1	Image 1	98	1000000037	670
2343.57		Spot	1	Image 1	98	1000000036	671
1065.5		Spot	1	Image 1	98	1000000038	672
1296.38		Spot	1	Image 1	99	1000000035	673
1320.57		Spot	1	Image 1	99	1000000037	674
2474.86		Spot	1	Image 1	99	1000000036	675
1073.29		Spot	1	Image 1	99	1000000038	676
1157		Spot	1	Image 1	100	1000000035	677
1351.71		Spot	1	Image 1	100	1000000037	678
2236.88		Spot	1	Image 1	100	1000000036	679
1339.13		Spot	1	Image 1	100	1000000038	680
1168		Spot	1	Image 1	101	1000000037	681
1913.63		Spot	1	Image 1	101	1000000036	682
1403.57		Spot	1	Image 1	101	1000000038	683
1521		Spot	1	Image 1	102	1000000037	684
2326.57		Spot	1	Image 1	102	1000000036	685
1295.88		Spot	1	Image 1	102	1000000038	686
1342.63		Spot	1	Image 1	103	1000000037	687
2580.43		Spot	1	Image 1	103	1000000036	688
1332.88		Spot	1	Image 1	103	1000000038	689
1156		Spot	1	Image 1	104	1000000037	690
2186.14		Spot	1	Image 1	104	1000000036	691
1328.38		Spot	1	Image 1	104	1000000038	692
1114.86		Spot	1	Image 1	105	1000000037	693
2572.29		Spot	1	Image 1	105	1000000036	694
1149.57		Spot	1	Image 1	105	1000000038	695
1025.38		Spot	1	Image 1	106	1000000037	696
1703.71		Spot	1	Image 1	106	1000000036	697
1283.57		Spot	1	Image 1	106	1000000038	698
1021.25		Spot	1	Image 1	107	1000000037	699
2381.11		Spot	1	Image 1	107	1000000036	700
1224.88		Spot	1	Image 1	107	1000000038	701
1241.71		Spot	1	Image 1	108	1000000039	702
1142.33		Spot	1	Image 1	108	1000000037	703
2151.71		Spot	1	Image 1	108	1000000036	704
1079		Spot	1	Image 1	108	1000000038	705
1286.13		Spot	1	Image 1	109	1000000039	706
2146.88		Spot	1	Image 1	109	1000000036	707
1345.63		Spot	1	Image 1	109	1000000038	708
1240.25		Spot	1	Image 1	110	1000000039	709
1160.86		Spot	1	Image 1	110	1000000040	710
1313		Spot	1	Image 1	110	1000000038	711
1212.71		Spot	1	Image 1	111	1000000039	712
1148.71		Spot	1	Image 1	111	1000000040	713
1344.43		Spot	1	Image 1	111	1000000038	714
1031.5		Spot	1	Image 1	112	1000000039	715
1300		Spot	1	Image 1	112	1000000040	716
1120.38		Spot	1	Image 1	112	1000000038	717
1383.43		Spot	1	Image 1	113	1000000039	718
1225.25		Spot	1	Image 1	113	1000000040	719
1303.57		Spot	1	Image 1	114	1000000039	720
1252.63		Spot	1	Image 1	114	1000000041	721
1175.14		Spot	1	Image 1	114	1000000040	722
1337		Spot	1	Image 1	115	1000000039	723
1213.88		Spot	1	Image 1	115	1000000041	724
1018.67		Spot	1	Image 1	115	1000000040	725
1371		Spot	1	Image 1	116	1000000039	726
1238		Spot	1	Image 1	116	1000000041	727
1223.57		Spot	1	Image 1	116	1000000040	728
1233.13		Spot	1	Image 1	117	1000000039	729
1102.13		Spot	1	Image 1	117	1000000041	730
1051.22		Spot	1	Image 1	117	1000000040	731
1331.13		Spot	1	Image 1	118	1000000039	732
1100.43		Spot	1	Image 1	118	1000000042	733
1226.5		Spot	1	Image 1	118	1000000041	734
1330.57		Spot	1	Image 1	118	1000000040	735
1150.25		Spot	1	Image 1	119	1000000039	736
1100.56		Spot	1	Image 1	119	1000000042	737
1393		Spot	1	Image 1	119	1000000041	738
1362		Spot	1	Image 1	119	1000000040	739
1164.75		Spot	1	Image 1	120	1000000039	740
1368.11		Spot	1	Image 1	120	1000000042	741
1401		Spot	1	Image 1	120	1000000041	742
1205.88		Spot	1	Image 1	120	1000000040	743
1153.13		Spot	1	Image 1	120	1000000043	744
1367		Spot	1	Image 1	121	1000000042	745
1146.88		Spot	1	Image 1	121	1000000041	746
1467		Spot	1	Image 1	121	1000000040	747
1032.57		Spot	1	Image 1	121	1000000044	748
1343.88		Spot	1	Image 1	121	1000000043	749
1377		Spot	1	Image 1	122	1000000042	750
1116.86		Spot	1	Image 1	122	1000000040	751
1171.43		Spot	1	Image 1	122	1000000041	752
1181.71		Spot	1	Image 1	122	1000000044	753
1480.43		Spot	1	Image 1	122	1000000043	754
1026		Spot	1	Image 1	123	1000000042	755
1090.88		Spot	1	Image 1	123	1000000041	756
1068.38		Spot	1	Image 1	123	1000000040	757
1194.14		Spot	1	Image 1	123	1000000044	758
1537.86		Spot	1	Image 1	123	1000000043	759
1076.43		Spot	1	Image 1	124	1000000042	760
1164.29		Spot	1	Image 1	124	1000000041	761
1158.14		Spot	1	Image 1	124	1000000040	762
1387.25		Spot	1	Image 1	124	1000000045	763
1484.88		Spot	1	Image 1	124	1000000044	764
1278.38		Spot	1	Image 1	124	1000000043	765
1053.25		Spot	1	Image 1	125	1000000046	766
1160		Spot	1	Image 1	125	1000000042	767
1132.57		Spot	1	Image 1	125	1000000040	768
1288.29		Spot	1	Image 1	125	1000000045	769
1559.56		Spot	1	Image 1	125	1000000044	770
1177.71		Spot	1	Image 1	125	1000000047	771
1213.13		Spot	1	Image 1	125	1000000043	772
1298.75		Spot	1	Image 1	126	1000000046	773
1345.56		Spot	1	Image 1	126	1000000042	774
1271		Spot	1	Image 1	126	1000000040	775
1048.13		Spot	1	Image 1	126	1000000045	776
1364.86		Spot	1	Image 1	126	1000000044	777
1167.43		Spot	1	Image 1	126	1000000047	778
1167.88		Spot	1	Image 1	126	1000000043	779
1354.5		Spot	1	Image 1	127	1000000046	780
1277.38		Spot	1	Image 1	127	1000000042	781
1104.63		Spot	1	Image 1	127	1000000040	782
1020.14		Spot	1	Image 1	127	1000000048	783
1047.71		Spot	1	Image 1	127	1000000045	784
1507.13		Spot	1	Image 1	127	1000000044	785
1337.57		Spot	1	Image 1	127	1000000047	786
1210.29		Spot	1	Image 1	127	1000000043	787
1279.25		Spot	1	Image 1	128	1000000046	788
1274.63		Spot	1	Image 1	128	1000000042	789
1144.25		Spot	1	Image 1	128	1000000048	790
1210		Spot	1	Image 1	128	1000000040	791
1059		Spot	1	Image 1	128	1000000045	792
1717.88		Spot	1	Image 1	128	1000000044	793
1531.29		Spot	1	Image 1	128	1000000047	794
1274.88		Spot	1	Image 1	128	1000000043	795
1299.43		Spot	1	Image 1	129	1000000046	796
1158.5		Spot	1	Image 1	129	1000000042	797
1598.88		Spot	1	Image 1	129	1000000048	798
1157		Spot	1	Image 1	129	1000000040	799
1411.33		Spot	1	Image 1	129	1000000045	800
1654.57		Spot	1	Image 1	129	1000000044	801
1402.86		Spot	1	Image 1	129	1000000047	802
1252.13		Spot	1	Image 1	129	1000000043	803
1043.44		Spot	1	Image 1	130	1000000046	804
1262.75		Spot	1	Image 1	130	1000000042	805
1178.38		Spot	1	Image 1	130	1000000048	806
1211.43		Spot	1	Image 1	130	1000000045	807
1340.29		Spot	1	Image 1	130	1000000044	808
1197		Spot	1	Image 1	130	1000000047	809
1196.78		Spot	1	Image 1	130	1000000043	810
1065.11		Spot	1	Image 1	131	1000000046	811
1326.86		Spot	1	Image 1	131	1000000042	812
1147.29		Spot	1	Image 1	131	1000000048	813
998.625		Spot	1	Image 1	131	1000000049	814
1089.71		Spot	1	Image 1	131	1000000045	815
1616.43		Spot	1	Image 1	131	1000000044	816
1421.38		Spot	1	Image 1	131	1000000047	817
1207.13		Spot	1	Image 1	131	1000000043	818
1086.56		Spot	1	Image 1	132	1000000046	819
1411.63		Spot	1	Image 1	132	1000000042	820
1123.63		Spot	1	Image 1	132	1000000049	821
1113.29		Spot	1	Image 1	132	1000000048	822
1013.5		Spot	1	Image 1	132	1000000045	823
1762.5		Spot	1	Image 1	132	1000000044	824
1547.14		Spot	1	Image 1	132	1000000047	825
1285.67		Spot	1	Image 1	132	1000000043	826
1092.25		Spot	1	Image 1	133	1000000046	827
1072.67		Spot	1	Image 1	133	1000000042	828
1116.13		Spot	1	Image 1	133	1000000049	829
1167		Spot	1	Image 1	133	1000000048	830
1195.14		Spot	1	Image 1	133	1000000045	831
1736.13		Spot	1	Image 1	133	1000000044	832
1519.57		Spot	1	Image 1	133	1000000047	833
1180.13		Spot	1	Image 1	133	1000000043	834
1032.43		Spot	1	Image 1	134	1000000046	835
987		Spot	1	Image 1	134	1000000042	836
986.75		Spot	1	Image 1	134	1000000048	837
959.375		Spot	1	Image 1	134	1000000049	838
1172.75		Spot	1	Image 1	134	1000000045	839
1527.86		Spot	1	Image 1	134	1000000044	840
1191.63		Spot	1	Image 1	134	1000000047	841
1190.13		Spot	1	Image 1	134	1000000043	842
1303.25		Spot	1	Image 1	135	1000000046	843
1045.5		Spot	1	Image 1	135	1000000048	844
1069.25		Spot	1	Image 1	135	1000000049	845
1159.5		Spot	1	Image 1	135	1000000045	846
1803.88		Spot	1	Image 1	135	1000000044	847
1144.71		Spot	1	Image 1	135	1000000047	848
1061.13		Spot	1	Image 1	135	1000000043	849
1335.44		Spot	1	Image 1	136	1000000046	850
1166.14		Spot	1	Image 1	136	1000000048	851
1174.57		Spot	1	Image 1	136	1000000049	852
973.556		Spot	1	Image 1	136	1000000050	853
1615.43		Spot	1	Image 1	136	1000000044	854
1454.25		Spot	1	Image 1	136	1000000047	855
1182.14		Spot	1	Image 1	136	1000000043	856
1076.57		Spot	1	Image 1	137	1000000046	857
1180.63		Spot	1	Image 1	137	1000000048	858
1141.86		Spot	1	Image 1	137	1000000049	859
1029.38		Spot	1	Image 1	137	1000000050	860
1287.14		Spot	1	Image 1	137	1000000043	861
1146.88		Spot	1	Image 1	137	1000000044	862
1232.25		Spot	1	Image 1	138	1000000046	863
1077.13		Spot	1	Image 1	138	1000000048	864
1094.86		Spot	1	Image 1	138	1000000049	865
1020.14		Spot	1	Image 1	138	1000000050	866
1193.88		Spot	1	Image 1	138	1000000043	867
1095.57		Spot	1	Image 1	138	1000000044	868
1253.5		Spot	1	Image 1	139	1000000046	869
1181.88		Spot	1	Image 1	139	1000000048	870
1177.43		Spot	1	Image 1	139	1000000049	871
949.556		Spot	1	Image 1	139	1000000050	872
1057.25		Spot	1	Image 1	139	1000000043	873
1515.38		Spot	1	Image 1	139	1000000044	874
1427.56		Spot	1	Image 1	140	1000000046	875
1107.75		Spot	1	Image 1	140	1000000048	876
1334		Spot	1	Image 1	140	1000000049	877
948.889		Spot	1	Image 1	140	1000000050	878
1310.43		Spot	1	Image 1	140	1000000043	879
1428.13		Spot	1	Image 1	140	1000000051	880
1520.75		Spot	1	Image 1	140	1000000044	881
1417.11		Spot	1	Image 1	141	1000000046	882
1108.38		Spot	1	Image 1	141	1000000049	883
923.875		Spot	1	Image 1	141	1000000050	884
1398.57		Spot	1	Image 1	141	1000000043	885
1438.86		Spot	1	Image 1	141	1000000051	886
1247.38		Spot	1	Image 1	141	1000000044	887
1667.75		Spot	1	Image 1	142	1000000046	888
1318.43		Spot	1	Image 1	142	1000000049	889
992.5		Spot	1	Image 1	142	1000000050	890
1142.25		Spot	1	Image 1	142	1000000043	891
1741.29		Spot	1	Image 1	142	1000000051	892
1284		Spot	1	Image 1	142	1000000044	893
2028		Spot	1	Image 1	143	1000000046	894
970.625		Spot	1	Image 1	143	1000000050	895
1276.25		Spot	1	Image 1	143	1000000049	896
1234.38		Spot	1	Image 1	143	1000000043	897
1721.38		Spot	1	Image 1	143	1000000051	898
1420.43		Spot	1	Image 1	144	1000000046	899
1134.43		Spot	1	Image 1	144	1000000049	900
978.286		Spot	1	Image 1	144	1000000050	901
1200.88		Spot	1	Image 1	144	1000000043	902
1593.86		Spot	1	Image 1	144	1000000051	903
1088		Spot	1	Image 1	145	1000000046	904
1173.86		Spot	1	Image 1	145	1000000049	905
1013.71		Spot	1	Image 1	145	1000000050	906
1066.57		Spot	1	Image 1	145	1000000043	907
1757.29		Spot	1	Image 1	145	1000000051	908
1582.86		Spot	1	Image 1	146	1000000046	909
1258.25		Spot	1	Image 1	146	1000000049	910
1052		Spot	1	Image 1	146	1000000050	911
1276.38		Spot	1	Image 1	146	1000000043	912
1583.57		Spot	1	Image 1	146	1000000051	913
1608.63		Spot	1	Image 1	147	1000000046	914
1160.71		Spot	1	Image 1	147	1000000049	915
1333.57		Spot	1	Image 1	147	1000000051	916
1143.78		Spot	1	Image 1	147	1000000043	917
1398.75		Spot	1	Image 1	148	1000000046	918
1346		Spot	1	Image 1	148	1000000049	919
1476.14		Spot	1	Image 1	148	1000000051	920
1140.11		Spot	1	Image 1	148	1000000043	921
1205.43		Spot	1	Image 1	149	1000000049	922
1598.71		Spot	1	Image 1	149	1000000051	923
1193.56		Spot	1	Image 1	149	1000000043	924
1467.43		Spot	1	Image 1	150	1000000052	925
1415.86		Spot	1	Image 1	150	1000000049	926
1329.14		Spot	1	Image 1	150	1000000051	927
1440.14		Spot	1	Image 1	150	1000000043	928
1142.25		Spot	1	Image 1	151	1000000052	929
1381.11		Spot	1	Image 1	151	1000000043	930
1111		Spot	1	Image 1	151	1000000051	931
1516.38		Spot	1	Image 1	152	1000000052	932
1362.63		Spot	1	Image 1	152	1000000043	933
1099		Spot	1	Image 1	152	1000000051	934
1064.43		Spot	1	Image 1	152	1000000053	935
1161		Spot	1	Image 1	153	1000000052	936
1249.63		Spot	1	Image 1	153	1000000043	937
1221.71		Spot	1	Image 1	153	1000000051	938
1132.13		Spot	1	Image 1	153	1000000053	939
1245.88		Spot	1	Image 1	154	1000000052	940
1302.78		Spot	1	Image 1	154	1000000051	941
1107.63		Spot	1	Image 1	154	1000000053	942
1295.75		Spot	1	Image 1	155	1000000052	943
1227.75		Spot	1	Image 1	155	1000000051	944
1079.88		Spot	1	Image 1	155	1000000053	945
1438.5		Spot	1	Image 1	156	1000000052	946
1421.43		Spot	1	Image 1	156	1000000054	947
1238.75		Spot	1	Image 1	156	1000000051	948
1280		Spot	1	Image 1	156	1000000053	949
1357.13		Spot	1	Image 1	157	1000000052	950
1224.88		Spot	1	Image 1	157	1000000055	951
1396.13		Spot	1	Image 1	157	1000000054	952
1223.88		Spot	1	Image 1	157	1000000051	953
1118.5		Spot	1	Image 1	157	1000000053	954
1254		Spot	1	Image 1	158	1000000052	955
1367.71		Spot	1	Image 1	158	1000000055	956
1279.57		Spot	1	Image 1	158	1000000054	957
1542.13		Spot	1	Image 1	158	1000000051	958
1109.75		Spot	1	Image 1	158	1000000053	959
1624.14		Spot	1	Image 1	159	1000000052	960
1232.38		Spot	1	Image 1	159	1000000055	961
1326.25		Spot	1	Image 1	159	1000000054	962
1524		Spot	1	Image 1	159	1000000051	963
1136.75		Spot	1	Image 1	159	1000000053	964
1578.29		Spot	1	Image 1	160	1000000052	965
1217.75		Spot	1	Image 1	160	1000000055	966
1555.71		Spot	1	Image 1	160	1000000054	967
1689.14		Spot	1	Image 1	160	1000000051	968
1158.14		Spot	1	Image 1	160	1000000053	969
1062		Spot	1	Image 1	161	1000000052	970
1429		Spot	1	Image 1	161	1000000055	971
1344		Spot	1	Image 1	161	1000000054	972
1736.13		Spot	1	Image 1	161	1000000051	973
1046.38		Spot	1	Image 1	161	1000000053	974
1531.5		Spot	1	Image 1	162	1000000052	975
1176.78		Spot	1	Image 1	162	1000000055	976
1167.38		Spot	1	Image 1	162	1000000054	977
1614.29		Spot	1	Image 1	162	1000000051	978
1031		Spot	1	Image 1	162	1000000053	979
1554.13		Spot	1	Image 1	163	1000000052	980
1111.56		Spot	1	Image 1	163	1000000055	981
1187		Spot	1	Image 1	163	1000000054	982
1527.75		Spot	1	Image 1	163	1000000051	983
999.75		Spot	1	Image 1	163	1000000053	984
1216		Spot	1	Image 1	164	1000000052	985
1392.13		Spot	1	Image 1	164	1000000055	986
1117.75		Spot	1	Image 1	164	1000000054	987
1371.13		Spot	1	Image 1	164	1000000051	988
978.111		Spot	1	Image 1	164	1000000053	989
1554.38		Spot	1	Image 1	165	1000000052	990
1314.63		Spot	1	Image 1	165	1000000055	991
1274.86		Spot	1	Image 1	165	1000000054	992
1502.29		Spot	1	Image 1	165	1000000051	993
1060.38		Spot	1	Image 1	165	1000000053	994
1444.38		Spot	1	Image 1	166	1000000052	995
1207.5		Spot	1	Image 1	166	1000000055	996
1214.5		Spot	1	Image 1	166	1000000054	997
1384.13		Spot	1	Image 1	166	1000000051	998
1250.75		Spot	1	Image 1	166	1000000053	999
1371.44		Spot	1	Image 1	167	1000000052	1000
1299.71		Spot	1	Image 1	167	1000000055	1001
1083.5		Spot	1	Image 1	167	1000000054	1002
1653.75		Spot	1	Image 1	167	1000000051	1003
1339		Spot	1	Image 1	167	1000000053	1004
1103.5		Spot	1	Image 1	168	1000000052	1005
1289.43		Spot	1	Image 1	168	1000000055	1006
1065.57		Spot	1	Image 1	168	1000000054	1007
1164.86		Spot	1	Image 1	168	1000000053	1008
1327.57		Spot	1	Image 1	169	1000000052	1009
1620.57		Spot	1	Image 1	169	1000000055	1010
1304.57		Spot	1	Image 1	169	1000000053	1011
1313.22		Spot	1	Image 1	170	1000000052	1012
1472.38		Spot	1	Image 1	170	1000000055	1013
1292.5		Spot	1	Image 1	170	1000000053	1014
1398		Spot	1	Image 1	171	1000000052	1015
1476.25		Spot	1	Image 1	171	1000000055	1016
1314.14		Spot	1	Image 1	171	1000000053	1017
1200.5		Spot	1	Image 1	172	1000000052	1018
1445.29		Spot	1	Image 1	172	1000000055	1019
995.75		Spot	1	Image 1	172	1000000056	1020
1334.88		Spot	1	Image 1	173	1000000052	1021
1348.14		Spot	1	Image 1	173	1000000055	1022
1014.25		Spot	1	Image 1	173	1000000056	1023
1293.86		Spot	1	Image 1	174	1000000052	1024
1171.25		Spot	1	Image 1	174	1000000055	1025
1152		Spot	1	Image 1	174	1000000056	1026
1055.86		Spot	1	Image 1	175	1000000052	1027
1112.25		Spot	1	Image 1	175	1000000056	1028
1187.86		Spot	1	Image 1	176	1000000052	1029
1284		Spot	1	Image 1	176	1000000057	1030
1023.86		Spot	1	Image 1	176	1000000056	1031
1149.29		Spot	1	Image 1	177	1000000052	1032
1200.88		Spot	1	Image 1	177	1000000057	1033
1103		Spot	1	Image 1	177	1000000056	1034
1057.63		Spot	1	Image 1	178	1000000052	1035
1016.88		Spot	1	Image 1	178	1000000057	1036
1084.57		Spot	1	Image 1	178	1000000056	1037
1286		Spot	1	Image 1	179	1000000052	1038
1062.29		Spot	1	Image 1	179	1000000057	1039
1168		Spot	1	Image 1	179	1000000056	1040
1231.38		Spot	1	Image 1	180	1000000052	1041
911.75		Spot	1	Image 1	180	1000000057	1042
1146.38		Spot	1	Image 1	180	1000000056	1043
1053		Spot	1	Image 1	181	1000000057	1044
1067.89		Spot	1	Image 1	181	1000000056	1045
1341.86		Spot	1	Image 1	182	1000000058	1046
1107.38		Spot	1	Image 1	182	1000000057	1047
1024.88		Spot	1	Image 1	182	1000000056	1048
1191.25		Spot	1	Image 1	183	1000000058	1049
1221.75		Spot	1	Image 1	183	1000000057	1050
1061.29		Spot	1	Image 1	183	1000000056	1051
1177.88		Spot	1	Image 1	184	1000000058	1052
1062.75		Spot	1	Image 1	184	1000000057	1053
1092.63		Spot	1	Image 1	184	1000000056	1054
1337.13		Spot	1	Image 1	185	1000000058	1055
1025.86		Spot	1	Image 1	185	1000000057	1056
1366.57		Spot	1	Image 1	186	1000000058	1057
1069.57		Spot	1	Image 1	186	1000000057	1058
1091.56		Spot	1	Image 1	186	1000000059	1059
1411.14		Spot	1	Image 1	187	1000000058	1060
1168		Spot	1	Image 1	187	1000000057	1061
1091		Spot	1	Image 1	187	1000000059	1062
1309.25		Spot	1	Image 1	188	1000000058	1063
1017		Spot	1	Image 1	188	1000000057	1064
1202.67		Spot	1	Image 1	188	1000000059	1065
1160		Spot	1	Image 1	189	1000000058	1066
1175.71		Spot	1	Image 1	189	1000000059	1067
1363.38		Spot	1	Image 1	190	1000000058	1068
1429		Spot	1	Image 1	190	1000000060	1069
1171		Spot	1	Image 1	190	1000000059	1070
1326.71		Spot	1	Image 1	191	1000000058	1071
1768.86		Spot	1	Image 1	191	1000000060	1072
1305.14		Spot	1	Image 1	191	1000000059	1073
1482.88		Spot	1	Image 1	192	1000000058	1074
1451.75		Spot	1	Image 1	192	1000000060	1075
1464.29		Spot	1	Image 1	192	1000000059	1076
1945.63		Spot	1	Image 1	193	1000000060	1077
1168.33		Spot	1	Image 1	193	1000000059	1078
1785.88		Spot	1	Image 1	194	1000000060	1079
1200.29		Spot	1	Image 1	194	1000000059	1080
1781.25		Spot	1	Image 1	195	1000000060	1081
1117.13		Spot	1	Image 1	195	1000000059	1082
1998.89		Spot	1	Image 1	196	1000000060	1083
1034.86		Spot	1	Image 1	196	1000000059	1084
2368.5		Spot	1	Image 1	197	1000000060	1085
959.625		Spot	1	Image 1	197	1000000059	1086
2152.71		Spot	1	Image 1	198	1000000060	1087
1062.75		Spot	1	Image 1	198	1000000059	1088
1956.75		Spot	1	Image 1	199	1000000060	1089
1020.38		Spot	1	Image 1	199	1000000059	1090
1702.38		Spot	1	Image 1	200	1000000060	1091
1096.14		Spot	1	Image 1	200	1000000059	1092
1858.75		Spot	1	Image 1	201	1000000060	1093
1178.63		Spot	1	Image 1	201	1000000059	1094
1237.71		Spot	1	Image 1	202	1000000061	1095
1856		Spot	1	Image 1	202	1000000060	1096
1283.71		Spot	1	Image 1	202	1000000059	1097
1689.86		Spot	1	Image 1	203	1000000061	1098
1643.25		Spot	1	Image 1	203	1000000060	1099
1087.56		Spot	1	Image 1	203	1000000059	1100
1678		Spot	1	Image 1	204	1000000061	1101
1743.14		Spot	1	Image 1	204	1000000060	1102
1155.63		Spot	1	Image 1	204	1000000059	1103
1620.13		Spot	1	Image 1	205	1000000061	1104
1744.63		Spot	1	Image 1	205	1000000060	1105
1051.86		Spot	1	Image 1	205	1000000059	1106
1673.11		Spot	1	Image 1	206	1000000061	1107
1527.38		Spot	1	Image 1	206	1000000060	1108
1580.86		Spot	1	Image 1	207	1000000061	1109
1830.38		Spot	1	Image 1	207	1000000060	1110
1365.29		Spot	1	Image 1	208	1000000061	1111
1906.57		Spot	1	Image 1	208	1000000060	1112
1474.71		Spot	1	Image 1	209	1000000061	1113
1578.88		Spot	1	Image 1	209	1000000060	1114
1693.25		Spot	1	Image 1	210	1000000061	1115
1245		Spot	1	Image 1	210	1000000062	1116
1844.86		Spot	1	Image 1	210	1000000060	1117
1254		Spot	1	Image 1	211	1000000062	1118
1775.71		Spot	1	Image 1	211	1000000061	1119
1927.57		Spot	1	Image 1	211	1000000060	1120
1844.25		Spot	1	Image 1	212	1000000061	1121
1253		Spot	1	Image 1	212	1000000062	1122
1661.86		Spot	1	Image 1	212	1000000060	1123
1276.75		Spot	1	Image 1	213	1000000062	1124
1315.63		Spot	1	Image 1	213	1000000061	1125
1839		Spot	1	Image 1	213	1000000060	1126
1301.78		Spot	1	Image 1	214	1000000063	1127
1443.57		Spot	1	Image 1	214	1000000061	1128
1222.38		Spot	1	Image 1	214	1000000062	1129
1476.63		Spot	1	Image 1	214	1000000060	1130
1189.44		Spot	1	Image 1	215	1000000063	1131
1668.29		Spot	1	Image 1	215	1000000061	1132
1180		Spot	1	Image 1	215	1000000062	1133
1787.71		Spot	1	Image 1	215	1000000060	1134
1261.86		Spot	1	Image 1	216	1000000063	1135
1752.86		Spot	1	Image 1	216	1000000061	1136
1121.25		Spot	1	Image 1	216	1000000062	1137
1690.88		Spot	1	Image 1	216	1000000060	1138
1330.89		Spot	1	Image 1	217	1000000063	1139
1434.75		Spot	1	Image 1	217	1000000061	1140
1182.43		Spot	1	Image 1	217	1000000062	1141
1832.5		Spot	1	Image 1	217	1000000060	1142
1272.25		Spot	1	Image 1	218	1000000063	1143
1390.29		Spot	1	Image 1	218	1000000061	1144
1144.71		Spot	1	Image 1	218	1000000062	1145
1968.86		Spot	1	Image 1	218	1000000060	1146
1340.29		Spot	1	Image 1	219	1000000063	1147
1555.14		Spot	1	Image 1	219	1000000061	1148
1211.38		Spot	1	Image 1	219	1000000062	1149
1937.29		Spot	1	Image 1	219	1000000060	1150
1267.88		Spot	1	Image 1	220	1000000063	1151
1161.88		Spot	1	Image 1	220	1000000062	1152
1376.29		Spot	1	Image 1	220	1000000061	1153
1808.29		Spot	1	Image 1	220	1000000060	1154
1446.71		Spot	1	Image 1	221	1000000063	1155
1065		Spot	1	Image 1	221	1000000062	1156
1327.88		Spot	1	Image 1	221	1000000061	1157
1709		Spot	1	Image 1	221	1000000060	1158
1205.25		Spot	1	Image 1	222	1000000063	1159
1052.33		Spot	1	Image 1	222	1000000062	1160
1433.43		Spot	1	Image 1	222	1000000061	1161
1868.13		Spot	1	Image 1	222	1000000060	1162
1264.43		Spot	1	Image 1	223	1000000063	1163
1477.89		Spot	1	Image 1	223	1000000061	1164
1879.75		Spot	1	Image 1	223	1000000060	1165
1132.13		Spot	1	Image 1	224	1000000063	1166
1124.86		Spot	1	Image 1	224	1000000061	1167
1989.63		Spot	1	Image 1	224	1000000060	1168
1103.88		Spot	1	Image 1	225	1000000063	1169
1494.88		Spot	1	Image 1	225	1000000061	1170
1788.13		Spot	1	Image 1	225	1000000060	1171
1342.86		Spot	1	Image 1	226	1000000061	1172
2006.5		Spot	1	Image 1	226	1000000060	1173
1138		Spot	1	Image 1	227	1000000061	1174
1910.88		Spot	1	Image 1	227	1000000060	1175
1296.38		Spot	1	Image 1	228	1000000061	1176
1613.57		Spot	1	Image 1	228	1000000060	1177
1123.86		Spot	1	Image 1	229	1000000061	1178
1510.44		Spot	1	Image 1	229	1000000060	1179
1338.86		Spot	1	Image 1	230	1000000061	1180
1141.44		Spot	1	Image 1	230	1000000060	1181
1163.63		Spot	1	Image 1	231	1000000064	1182
1158.56		Spot	1	Image 1	231	1000000061	1183
1152.13		Spot	1	Image 1	231	1000000060	1184
1060.75		Spot	1	Image 1	232	1000000064	1185
1120.38		Spot	1	Image 1	232	1000000061	1186
1259.29		Spot	1	Image 1	232	1000000060	1187
1045.29		Spot	1	Image 1	233	1000000064	1188
1363.29		Spot	1	Image 1	233	1000000061	1189
990		Spot	1	Image 1	233	1000000060	1190
1149.43		Spot	1	Image 1	234	1000000064	1191
1208.86		Spot	1	Image 1	234	1000000061	1192
1131.5		Spot	1	Image 1	234	1000000060	1193
1047.29		Spot	1	Image 1	235	1000000064	1194
1209.75		Spot	1	Image 1	235	1000000061	1195
1106.75		Spot	1	Image 1	235	1000000060	1196
1182.43		Spot	1	Image 1	235	1000000065	1197
1052.43		Spot	1	Image 1	236	1000000064	1198
1179.14		Spot	1	Image 1	236	1000000061	1199
1091.88		Spot	1	Image 1	236	1000000060	1200
1121.86		Spot	1	Image 1	236	1000000065	1201
1055.5		Spot	1	Image 1	237	1000000064	1202
1119.75		Spot	1	Image 1	237	1000000061	1203
1110.43		Spot	1	Image 1	237	1000000060	1204
1100.75		Spot	1	Image 1	237	1000000065	1205
1189.57		Spot	1	Image 1	238	1000000064	1206
1241.63		Spot	1	Image 1	238	1000000061	1207
1158.13		Spot	1	Image 1	238	1000000060	1208
1153.13		Spot	1	Image 1	238	1000000065	1209
1043.63		Spot	1	Image 1	239	1000000064	1210
1144.25		Spot	1	Image 1	239	1000000061	1211
1340.43		Spot	1	Image 1	239	1000000060	1212
1090.63		Spot	1	Image 1	239	1000000065	1213
1568.29		Spot	1	Image 1	240	1000000066	1214
993.875		Spot	1	Image 1	240	1000000064	1215
994.625		Spot	1	Image 1	240	1000000060	1216
1148.75		Spot	1	Image 1	240	1000000065	1217
1539.38		Spot	1	Image 1	241	1000000066	1218
1019.86		Spot	1	Image 1	241	1000000064	1219
1196.43		Spot	1	Image 1	241	1000000067	1220
1257.13		Spot	1	Image 1	241	1000000060	1221
1152.13		Spot	1	Image 1	241	1000000065	1222
1256		Spot	1	Image 1	242	1000000066	1223
1129.88		Spot	1	Image 1	242	1000000064	1224
1195.63		Spot	1	Image 1	242	1000000067	1225
1184		Spot	1	Image 1	242	1000000060	1226
1196.75		Spot	1	Image 1	242	1000000065	1227
1439.67		Spot	1	Image 1	243	1000000066	1228
1248		Spot	1	Image 1	243	1000000067	1229
1318.86		Spot	1	Image 1	243	1000000060	1230
1386.43		Spot	1	Image 1	243	1000000065	1231
1492.29		Spot	1	Image 1	244	1000000066	1232
1051.25		Spot	1	Image 1	244	1000000068	1233
1283.14		Spot	1	Image 1	244	1000000067	1234
1419.13		Spot	1	Image 1	244	1000000060	1235
1179		Spot	1	Image 1	244	1000000065	1236
1383		Spot	1	Image 1	245	1000000066	1237
1137.43		Spot	1	Image 1	245	1000000068	1238
1134.88		Spot	1	Image 1	245	1000000067	1239
1371.29		Spot	1	Image 1	245	1000000060	1240
1037.67		Spot	1	Image 1	245	1000000065	1241
1614.71		Spot	1	Image 1	246	1000000066	1242
933.111		Spot	1	Image 1	246	1000000068	1243
1226		Spot	1	Image 1	246	1000000069	1244
1146.43		Spot	1	Image 1	246	1000000067	1245
1420.29		Spot	1	Image 1	246	1000000060	1246
1701.71		Spot	1	Image 1	247	1000000066	1247
1222.63		Spot	1	Image 1	247	1000000068	1248
1035.43		Spot	1	Image 1	247	1000000069	1249
1119.89		Spot	1	Image 1	247	1000000067	1250
1311.71		Spot	1	Image 1	247	1000000060	1251
1468.86		Spot	1	Image 1	248	1000000066	1252
989.444		Spot	1	Image 1	248	1000000068	1253
1219.57		Spot	1	Image 1	248	1000000069	1254
1134.14		Spot	1	Image 1	248	1000000067	1255
1740.88		Spot	1	Image 1	249	1000000066	1256
1074.75		Spot	1	Image 1	249	1000000068	1257
1115.14		Spot	1	Image 1	249	1000000069	1258
1191.56		Spot	1	Image 1	249	1000000067	1259
1892.5		Spot	1	Image 1	250	1000000066	1260
1234.43		Spot	1	Image 1	250	1000000068	1261
1308.57		Spot	1	Image 1	250	1000000069	1262
1455.29		Spot	1	Image 1	250	1000000067	1263
1583		Spot	1	Image 1	251	1000000066	1264
999.857		Spot	1	Image 1	251	1000000068	1265
1214		Spot	1	Image 1	251	1000000069	1266
1338.13		Spot	1	Image 1	251	1000000067	1267
1720.86		Spot	1	Image 1	252	1000000066	1268
1380.75		Spot	1	Image 1	252	1000000068	1269
1227		Spot	1	Image 1	252	1000000069	1270
1354.38		Spot	1	Image 1	252	1000000070	1271
1192.13		Spot	1	Image 1	252	1000000067	1272
1580.71		Spot	1	Image 1	253	1000000066	1273
979.5		Spot	1	Image 1	253	1000000068	1274
1151.71		Spot	1	Image 1	253	1000000069	1275
1672.57		Spot	1	Image 1	253	1000000070	1276
1052.78		Spot	1	Image 1	253	1000000067	1277
1079.88		Spot	1	Image 1	254	1000000068	1278
1421		Spot	1	Image 1	254	1000000069	1279
1328.86		Spot	1	Image 1	254	1000000070	1280
1169.43		Spot	1	Image 1	255	1000000068	1281
1125.63		Spot	1	Image 1	255	1000000069	1282
1512.43		Spot	1	Image 1	255	1000000070	1283
1000		Spot	1	Image 1	256	1000000069	1284
1451.57		Spot	1	Image 1	256	1000000070	1285
1434.38		Spot	1	Image 1	257	1000000070	1286
1471.38		Spot	1	Image 1	258	1000000070	1287
1594.63		Spot	1	Image 1	259	1000000070	1288
1357.88		Spot	1	Image 1	260	1000000070	1289
1649.57		Spot	1	Image 1	261	1000000070	1290
1249.13		Spot	1	Image 1	262	1000000070	1291
1516.57		Spot	1	Image 1	263	1000000070	1292
1582.43		Spot	1	Image 1	264	1000000070	1293
1053.86		Spot	1	Image 1	265	1000000071	1294
1453.86		Spot	1	Image 1	265	1000000070	1295
1113.38		Spot	1	Image 1	266	1000000071	1296
1102		Spot	1	Image 1	266	1000000070	1297
1148.63		Spot	1	Image 1	267	1000000071	1298
1285		Spot	1	Image 1	268	1000000072	1299
965.286		Spot	1	Image 1	268	1000000071	1300
1273.43		Spot	1	Image 1	269	1000000072	1301
1440.67		Spot	1	Image 1	269	1000000071	1302
1053.43		Spot	1	Image 1	270	1000000072	1303
1248.88		Spot	1	Image 1	270	1000000071	1304
1125.5		Spot	1	Image 1	271	1000000072	1305
1067.88		Spot	1	Image 1	271	1000000071	1306
1139		Spot	1	Image 1	272	1000000072	1307
1243.88		Spot	1	Image 1	272	1000000071	1308
1084.71		Spot	1	Image 1	273	1000000072	1309
1026.13		Spot	1	Image 1	273	1000000071	1310
1153.25		Spot	1	Image 1	274	1000000072	1311
1179.75		Spot	1	Image 1	274	1000000071	1312
1211.71		Spot	1	Image 1	275	1000000073	1313
999.143		Spot	1	Image 1	275	1000000072	1314
1187.13		Spot	1	Image 1	275	1000000071	1315
1165.86		Spot	1	Image 1	276	1000000073	1316
1023.38		Spot	1	Image 1	276	1000000072	1317
1250.86		Spot	1	Image 1	276	1000000071	1318
1024.75		Spot	1	Image 1	277	1000000073	1319
976.429		Spot	1	Image 1	277	1000000072	1320
1284.5		Spot	1	Image 1	277	1000000071	1321
1079		Spot	1	Image 1	278	1000000073	1322
1084.86		Spot	1	Image 1	278	1000000072	1323
1156.78		Spot	1	Image 1	278	1000000071	1324
1139		Spot	1	Image 1	279	1000000073	1325
1032.75		Spot	1	Image 1	279	1000000072	1326
1226		Spot	1	Image 1	279	1000000071	1327
1081.57		Spot	1	Image 1	280	1000000073	1328
1229.13		Spot	1	Image 1	280	1000000072	1329
1276.86		Spot	1	Image 1	280	1000000071	1330
1155.63		Spot	1	Image 1	281	1000000073	1331
1085.5		Spot	1	Image 1	281	1000000072	1332
1187.57		Spot	1	Image 1	281	1000000071	1333
1069.5		Spot	1	Image 1	282	1000000073	1334
1273.38		Spot	1	Image 1	282	1000000072	1335
1066.33		Spot	1	Image 1	282	1000000071	1336
1158.43		Spot	1	Image 1	283	1000000073	1337
1365		Spot	1	Image 1	283	1000000072	1338
1077.75		Spot	1	Image 1	283	1000000071	1339
1227.86		Spot	1	Image 1	284	1000000073	1340
1103.75		Spot	1	Image 1	284	1000000072	1341
1314.14		Spot	1	Image 1	284	1000000071	1342
1043.38		Spot	1	Image 1	285	1000000073	1343
1554.86		Spot	1	Image 1	285	1000000072	1344
1336.14		Spot	1	Image 1	285	1000000071	1345
1217.5		Spot	1	Image 1	286	1000000073	1346
1382		Spot	1	Image 1	286	1000000072	1347
976.125		Spot	1	Image 1	286	1000000071	1348
1147.13		Spot	1	Image 1	287	1000000073	1349
1164.25		Spot	1	Image 1	287	1000000072	1350
1119.71		Spot	1	Image 1	287	1000000071	1351
1177		Spot	1	Image 1	288	1000000073	1352
1139		Spot	1	Image 1	288	1000000072	1353
1262.38		Spot	1	Image 1	288	1000000071	1354
1234		Spot	1	Image 1	289	1000000073	1355
1035		Spot	1	Image 1	289	1000000072	1356
1207.63		Spot	1	Image 1	289	1000000071	1357
1037.33		Spot	1	Image 1	290	1000000073	1358
1079.88		Spot	1	Image 1	290	1000000072	1359
1166.86		Spot	1	Image 1	291	1000000073	1360
1030.86		Spot	1	Image 1	291	1000000072	1361
1085.43		Spot	1	Image 1	291	1000000074	1362
1089.5		Spot	1	Image 1	292	1000000073	1363
1131.14		Spot	1	Image 1	292	1000000072	1364
1112.14		Spot	1	Image 1	292	1000000074	1365
1116.88		Spot	1	Image 1	293	1000000072	1366
1310.5		Spot	1	Image 1	293	1000000074	1367
1131		Spot	1	Image 1	294	1000000072	1368
1092.71		Spot	1	Image 1	294	1000000074	1369
1147		Spot	1	Image 1	295	1000000072	1370
1072.63		Spot	1	Image 1	295	1000000074	1371
1342.14		Spot	1	Image 1	296	1000000072	1372
1104.63		Spot	1	Image 1	296	1000000074	1373
1351.5		Spot	1	Image 1	297	1000000072	1374
1074.14		Spot	1	Image 1	297	1000000074	1375
1383.5		Spot	1	Image 1	298	1000000072	1376
978.571		Spot	1	Image 1	298	1000000074	1377
1332		Spot	1	Image 1	299	1000000072	1378
982.375		Spot	1	Image 1	299	1000000074	1379
1602.14		Spot	1	Image 1	300	1000000072	1380
1126.43		Spot	1	Image 1	300	1000000074	1381
1277.88		Spot	1	Image 1	301	1000000072	1382
944.571		Spot	1	Image 1	301	1000000074	1383
1146.14		Spot	1	Image 1	302	1000000072	1384
1057.75		Spot	1	Image 1	303	1000000072	1385
1115.29		Spot	1	Image 1	304	1000000072	1386
1088.11		Spot	1	Image 1	315	1000000075	1387
984.375		Spot	1	Image 1	316	1000000076	1388
1421.57		Spot	1	Image 1	316	1000000075	1389
1207.63		Spot	1	Image 1	317	1000000076	1390
1285.63		Spot	1	Image 1	317	1000000075	1391
1352.57		Spot	1	Image 1	318	1000000076	1392
1060.88		Spot	1	Image 1	318	1000000075	1393
1310.89		Spot	1	Image 1	319	1000000076	1394
1025.63		Spot	1	Image 1	319	1000000075	1395
1259		Spot	1	Image 1	320	1000000077	1396
1181.43		Spot	1	Image 1	320	1000000078	1397
1178.43		Spot	1	Image 1	320	1000000076	1398
1035.29		Spot	1	Image 1	320	1000000075	1399
1083		Spot	1	Image 1	321	1000000077	1400
1139.38		Spot	1	Image 1	321	1000000078	1401
1268.75		Spot	1	Image 1	321	1000000076	1402
987.125		Spot	1	Image 1	321	1000000075	1403
1218.67		Spot	1	Image 1	322	1000000077	1404
1224		Spot	1	Image 1	322	1000000078	1405
1398.38		Spot	1	Image 1	322	1000000076	1406
1584.88		Spot	1	Image 1	322	1000000075	1407
1627.29		Spot	1	Image 1	323	1000000077	1408
1188.57		Spot	1	Image 1	323	1000000078	1409
1307.14		Spot	1	Image 1	323	1000000076	1410
1365.5		Spot	1	Image 1	323	1000000075	1411
1391.25		Spot	1	Image 1	324	1000000077	1412
1320.38		Spot	1	Image 1	324	1000000078	1413
1158.5		Spot	1	Image 1	324	1000000076	1414
1395.71		Spot	1	Image 1	324	1000000075	1415
1312		Spot	1	Image 1	325	1000000077	1416
1222.86		Spot	1	Image 1	325	1000000078	1417
1251.22		Spot	1	Image 1	325	1000000076	1418
1171.14		Spot	1	Image 1	325	1000000075	1419
1475.57		Spot	1	Image 1	326	1000000077	1420
1104		Spot	1	Image 1	326	1000000078	1421
1106		Spot	1	Image 1	326	1000000076	1422
1650.5		Spot	1	Image 1	326	1000000075	1423
1561.38		Spot	1	Image 1	327	1000000077	1424
1142.86		Spot	1	Image 1	327	1000000078	1425
1061		Spot	1	Image 1	327	1000000075	1426
1707.67		Spot	1	Image 1	328	1000000077	1427
1251.71		Spot	1	Image 1	328	1000000078	1428
1447.5		Spot	1	Image 1	328	1000000075	1429
1340.88		Spot	1	Image 1	329	1000000077	1430
1231.43		Spot	1	Image 1	329	1000000078	1431
1349		Spot	1	Image 1	329	1000000075	1432
1403.14		Spot	1	Image 1	330	1000000077	1433
1257.88		Spot	1	Image 1	330	1000000078	1434
1254.71		Spot	1	Image 1	330	1000000075	1435
1207.25		Spot	1	Image 1	331	1000000077	1436
998		Spot	1	Image 1	331	1000000078	1437
1457.14		Spot	1	Image 1	331	1000000075	1438
1310.5		Spot	1	Image 1	332	1000000075	1439
1375.86		Spot	1	Image 1	333	1000000075	1440
1862		Spot	1	Image 1	334	1000000079	1441
1052.13		Spot	1	Image 1	334	1000000080	1442
1370.75		Spot	1	Image 1	334	1000000075	1443
1625.67		Spot	1	Image 1	335	1000000079	1444
1065.13		Spot	1	Image 1	335	1000000081	1445
1227		Spot	1	Image 1	335	1000000080	1446
1075.5		Spot	1	Image 1	335	1000000075	1447
1732.67		Spot	1	Image 1	336	1000000079	1448
1037.71		Spot	1	Image 1	336	1000000081	1449
1242.14		Spot	1	Image 1	336	1000000080	1450
1408		Spot	1	Image 1	336	1000000075	1451
1531.29		Spot	1	Image 1	337	1000000079	1452
1037		Spot	1	Image 1	337	1000000081	1453
1314.89		Spot	1	Image 1	337	1000000080	1454
1283		Spot	1	Image 1	337	1000000075	1455
1607.43		Spot	1	Image 1	338	1000000079	1456
1225.25		Spot	1	Image 1	338	1000000082	1457
1108.44		Spot	1	Image 1	338	1000000081	1458
1333.56		Spot	1	Image 1	338	1000000080	1459
987.429		Spot	1	Image 1	338	1000000083	1460
1007.75		Spot	1	Image 1	338	1000000075	1461
1556.33		Spot	1	Image 1	339	1000000079	1462
1305.22		Spot	1	Image 1	339	1000000082	1463
1037.5		Spot	1	Image 1	339	1000000081	1464
1256.5		Spot	1	Image 1	339	1000000080	1465
1322		Spot	1	Image 1	339	1000000075	1466
1036.25		Spot	1	Image 1	339	1000000083	1467
1488.29		Spot	1	Image 1	340	1000000079	1468
1407		Spot	1	Image 1	340	1000000082	1469
947		Spot	1	Image 1	340	1000000081	1470
1290.88		Spot	1	Image 1	340	1000000080	1471
1324.86		Spot	1	Image 1	340	1000000075	1472
1067.13		Spot	1	Image 1	340	1000000083	1473
1697.86		Spot	1	Image 1	341	1000000079	1474
1135.43		Spot	1	Image 1	341	1000000082	1475
1058.71		Spot	1	Image 1	341	1000000081	1476
1128.71		Spot	1	Image 1	341	1000000080	1477
1168.75		Spot	1	Image 1	341	1000000075	1478
1082		Spot	1	Image 1	341	1000000083	1479
1769.86		Spot	1	Image 1	342	1000000079	1480
1250.14		Spot	1	Image 1	342	1000000082	1481
1021		Spot	1	Image 1	342	1000000081	1482
1302.63		Spot	1	Image 1	342	1000000080	1483
1303.14		Spot	1	Image 1	342	1000000075	1484
964.143		Spot	1	Image 1	342	1000000083	1485
1603.63		Spot	1	Image 1	343	1000000079	1486
1175.43		Spot	1	Image 1	343	1000000082	1487
943.429		Spot	1	Image 1	343	1000000081	1488
1284		Spot	1	Image 1	343	1000000080	1489
1257		Spot	1	Image 1	343	1000000075	1490
1038.89		Spot	1	Image 1	343	1000000083	1491
1022.17		Spot	1	Image 1	344	1000000079	1492
1333.13		Spot	1	Image 1	344	1000000082	1493
1088.75		Spot	1	Image 1	344	1000000081	1494
1411		Spot	1	Image 1	344	1000000080	1495
1217.88		Spot	1	Image 1	344	1000000075	1496
1113.38		Spot	1	Image 1	344	1000000083	1497
1069.89		Spot	1	Image 1	345	1000000082	1498
1065.14		Spot	1	Image 1	345	1000000081	1499
1063.13		Spot	1	Image 1	345	1000000080	1500
1112.25		Spot	1	Image 1	345	1000000083	1501
1189.88		Spot	1	Image 1	346	1000000082	1502
1358.43		Spot	1	Image 1	346	1000000080	1503
1333.57		Spot	1	Image 1	346	1000000084	1504
1111.71		Spot	1	Image 1	346	1000000083	1505
1013.25		Spot	1	Image 1	347	1000000082	1506
1166.33		Spot	1	Image 1	347	1000000080	1507
1126.13		Spot	1	Image 1	347	1000000084	1508
1070.86		Spot	1	Image 1	347	1000000083	1509
1206.25		Spot	1	Image 1	348	1000000082	1510
1357.57		Spot	1	Image 1	348	1000000084	1511
1114.25		Spot	1	Image 1	348	1000000083	1512
1410.57		Spot	1	Image 1	349	1000000082	1513
1490.88		Spot	1	Image 1	349	1000000084	1514
1048.86		Spot	1	Image 1	349	1000000083	1515
1094.89		Spot	1	Image 1	350	1000000082	1516
1010.86		Spot	1	Image 1	350	1000000084	1517
972.714		Spot	1	Image 1	350	1000000083	1518
1060.25		Spot	1	Image 1	351	1000000082	1519
1453		Spot	1	Image 1	351	1000000084	1520
964.286		Spot	1	Image 1	351	1000000083	1521
1242.56		Spot	1	Image 1	352	1000000082	1522
1112.88		Spot	1	Image 1	352	1000000085	1523
1164.29		Spot	1	Image 1	352	1000000084	1524
1020.63		Spot	1	Image 1	352	1000000083	1525
1134.5		Spot	1	Image 1	353	1000000082	1526
1116		Spot	1	Image 1	353	1000000085	1527
1244.86		Spot	1	Image 1	353	1000000084	1528
1066.57		Spot	1	Image 1	353	1000000083	1529
1159.75		Spot	1	Image 1	354	1000000082	1530
985.375		Spot	1	Image 1	354	1000000086	1531
1003.43		Spot	1	Image 1	354	1000000085	1532
1018.13		Spot	1	Image 1	354	1000000083	1533
1311.29		Spot	1	Image 1	354	1000000084	1534
1406		Spot	1	Image 1	355	1000000082	1535
973.857		Spot	1	Image 1	355	1000000086	1536
1017.25		Spot	1	Image 1	355	1000000085	1537
1121		Spot	1	Image 1	355	1000000083	1538
1228.5		Spot	1	Image 1	355	1000000084	1539
1178.75		Spot	1	Image 1	356	1000000082	1540
963.75		Spot	1	Image 1	356	1000000086	1541
939.571		Spot	1	Image 1	356	1000000085	1542
1300.57		Spot	1	Image 1	356	1000000084	1543
993.375		Spot	1	Image 1	356	1000000083	1544
1089.88		Spot	1	Image 1	357	1000000087	1545
1211.88		Spot	1	Image 1	357	1000000082	1546
956.857		Spot	1	Image 1	357	1000000086	1547
997.125		Spot	1	Image 1	357	1000000085	1548
1151.25		Spot	1	Image 1	358	1000000087	1549
964.571		Spot	1	Image 1	358	1000000086	1550
871.556		Spot	1	Image 1	358	1000000085	1551
1209.86		Spot	1	Image 1	359	1000000087	1552
1242.43		Spot	1	Image 1	359	1000000088	1553
1097.86		Spot	1	Image 1	359	1000000086	1554
1058.71		Spot	1	Image 1	359	1000000085	1555
1230.86		Spot	1	Image 1	360	1000000087	1556
1273.5		Spot	1	Image 1	360	1000000088	1557
1135		Spot	1	Image 1	360	1000000086	1558
990.375		Spot	1	Image 1	360	1000000085	1559
1099.43		Spot	1	Image 1	361	1000000087	1560
1186.57		Spot	1	Image 1	361	1000000088	1561
1036.75		Spot	1	Image 1	361	1000000086	1562
1033.75		Spot	1	Image 1	361	1000000085	1563
1295.14		Spot	1	Image 1	362	1000000087	1564
1380.38		Spot	1	Image 1	362	1000000088	1565
1103		Spot	1	Image 1	362	1000000086	1566
1003.29		Spot	1	Image 1	362	1000000085	1567
1434.25		Spot	1	Image 1	363	1000000087	1568
1312.25		Spot	1	Image 1	363	1000000088	1569
1105		Spot	1	Image 1	363	1000000086	1570
1006.63		Spot	1	Image 1	363	1000000085	1571
2551.43		Spot	1	Image 1	364	1000000087	1572
1307.75		Spot	1	Image 1	364	1000000088	1573
1006.63		Spot	1	Image 1	364	1000000086	1574
1051.38		Spot	1	Image 1	364	1000000085	1575
2140		Spot	1	Image 1	365	1000000087	1576
1368.29		Spot	1	Image 1	365	1000000088	1577
1081		Spot	1	Image 1	365	1000000086	1578
963.875		Spot	1	Image 1	365	1000000085	1579
2071.5		Spot	1	Image 1	366	1000000087	1580
1469.14		Spot	1	Image 1	366	1000000088	1581
986.286		Spot	1	Image 1	366	1000000086	1582
1026		Spot	1	Image 1	366	1000000085	1583
2108.14		Spot	1	Image 1	367	1000000087	1584
1185.63		Spot	1	Image 1	367	1000000088	1585
1025.43		Spot	1	Image 1	367	1000000086	1586
916.286		Spot	1	Image 1	367	1000000085	1587
2087.57		Spot	1	Image 1	368	1000000087	1588
1362.75		Spot	1	Image 1	368	1000000088	1589
971.571		Spot	1	Image 1	368	1000000085	1590
2205.57		Spot	1	Image 1	369	1000000087	1591
1126.88		Spot	1	Image 1	369	1000000088	1592
934.5		Spot	1	Image 1	369	1000000085	1593
1384.13		Spot	1	Image 1	370	1000000087	1594
973.25		Spot	1	Image 1	370	1000000085	1595
1237.13		Spot	1	Image 1	371	1000000087	1596
980.75		Spot	1	Image 1	371	1000000085	1597
1465		Spot	1	Image 1	371	1000000089	1598
1256.38		Spot	1	Image 1	372	1000000087	1599
1339.44		Spot	1	Image 1	372	1000000089	1600
1013.57		Spot	1	Image 1	373	1000000087	1601
1068.89		Spot	1	Image 1	373	1000000089	1602
1095.89		Spot	1	Image 1	374	1000000089	1603
1389.38		Spot	1	Image 1	375	1000000090	1604
1108.5		Spot	1	Image 1	375	1000000089	1605
1273		Spot	1	Image 1	376	1000000090	1606
1130.29		Spot	1	Image 1	376	1000000089	1607
1119.75		Spot	1	Image 1	377	1000000090	1608
1001		Spot	1	Image 1	377	1000000089	1609
1300.63		Spot	1	Image 1	378	1000000090	1610
1208.75		Spot	1	Image 1	378	1000000089	1611
1536		Spot	1	Image 1	379	1000000090	1612
966.222		Spot	1	Image 1	379	1000000089	1613
1288.38		Spot	1	Image 1	380	1000000090	1614
1170.14		Spot	1	Image 1	380	1000000089	1615
1043.5		Spot	1	Image 1	381	1000000090	1616
958.714		Spot	1	Image 1	381	1000000091	1617
1089.88		Spot	1	Image 1	381	1000000089	1618
1011		Spot	1	Image 1	382	1000000090	1619
1129.14		Spot	1	Image 1	382	1000000091	1620
958.889		Spot	1	Image 1	382	1000000089	1621
1112.43		Spot	1	Image 1	383	1000000090	1622
1080.22		Spot	1	Image 1	383	1000000091	1623
1024.71		Spot	1	Image 1	383	1000000089	1624
1343.38		Spot	1	Image 1	384	1000000090	1625
1061.57		Spot	1	Image 1	384	1000000091	1626
967.125		Spot	1	Image 1	384	1000000089	1627
1197.75		Spot	1	Image 1	385	1000000090	1628
1000.75		Spot	1	Image 1	385	1000000091	1629
966		Spot	1	Image 1	385	1000000089	1630
1145.71		Spot	1	Image 1	386	1000000090	1631
1067.5		Spot	1	Image 1	386	1000000091	1632
984.429		Spot	1	Image 1	386	1000000089	1633
1245.43		Spot	1	Image 1	387	1000000090	1634
1011.38		Spot	1	Image 1	387	1000000091	1635
1119		Spot	1	Image 1	388	1000000090	1636
1062.5		Spot	1	Image 1	388	1000000091	1637
1243.86		Spot	1	Image 1	389	1000000090	1638
971.429		Spot	1	Image 1	389	1000000091	1639
1190.75		Spot	1	Image 1	390	1000000090	1640
1094.25		Spot	1	Image 1	390	1000000091	1641
1178.14		Spot	1	Image 1	391	1000000090	1642
1100.11		Spot	1	Image 1	391	1000000091	1643
1043.29		Spot	1	Image 1	392	1000000090	1644
1069.86		Spot	1	Image 1	392	1000000091	1645
1205		Spot	1	Image 1	393	1000000090	1646
1072.11		Spot	1	Image 1	393	1000000091	1647
1129.25		Spot	1	Image 1	394	1000000090	1648
1268.5		Spot	1	Image 1	395	1000000090	1649
1197.38		Spot	1	Image 1	396	1000000090	1650
1306.25		Spot	1	Image 1	397	1000000090	1651
1140.25		Spot	1	Image 1	397	1000000092	1652
1131		Spot	1	Image 1	398	1000000090	1653
1020.25		Spot	1	Image 1	398	1000000092	1654
1034.88		Spot	1	Image 1	399	1000000092	1655
1027.57		Spot	1	Image 1	400	1000000092	1656
1119		Spot	1	Image 1	401	1000000092	1657
1089.75		Spot	1	Image 1	402	1000000092	1658
1030.38		Spot	1	Image 1	403	1000000092	1659
1233.25		Spot	1	Image 1	404	1000000092	1660
1527		Spot	1	Image 1	405	1000000092	1661
1132.63		Spot	1	Image 1	406	1000000092	1662
1053.25		Spot	1	Image 1	407	1000000092	1663
1230.57		Spot	1	Image 1	408	1000000092	1664
1640.86		Spot	1	Image 1	410	1000000093	1665
1436.13		Spot	1	Image 1	411	1000000093	1666
1012.13		Spot	1	Image 1	411	1000000094	1667
1021.75		Spot	1	Image 1	412	1000000095	1668
1539.13		Spot	1	Image 1	412	1000000093	1669
991.625		Spot	1	Image 1	412	1000000094	1670
1042		Spot	1	Image 1	413	1000000095	1671
1159.75		Spot	1	Image 1	413	1000000093	1672
980		Spot	1	Image 1	413	1000000094	1673
1108.5		Spot	1	Image 1	414	1000000095	1674
1102.38		Spot	1	Image 1	414	1000000093	1675
1020		Spot	1	Image 1	414	1000000094	1676
1046.57		Spot	1	Image 1	415	1000000095	1677
1078.43		Spot	1	Image 1	415	1000000093	1678
949.143		Spot	1	Image 1	415	1000000094	1679
1173.25		Spot	1	Image 1	416	1000000095	1680
973.429		Spot	1	Image 1	416	1000000093	1681
1049.88		Spot	1	Image 1	416	1000000094	1682
1079.38		Spot	1	Image 1	417	1000000095	1683
1067.43		Spot	1	Image 1	417	1000000093	1684
1030.71		Spot	1	Image 1	417	1000000094	1685
1016.13		Spot	1	Image 1	418	1000000095	1686
959.143		Spot	1	Image 1	418	1000000093	1687
995.143		Spot	1	Image 1	418	1000000094	1688
1060.38		Spot	1	Image 1	419	1000000095	1689
1150.29		Spot	1	Image 1	419	1000000093	1690
1154.57		Spot	1	Image 1	419	1000000094	1691
1178.38		Spot	1	Image 1	420	1000000095	1692
1281.22		Spot	1	Image 1	420	1000000093	1693
949.625		Spot	1	Image 1	420	1000000094	1694
1266.86		Spot	1	Image 1	421	1000000095	1695
1288		Spot	1	Image 1	421	1000000093	1696
940		Spot	1	Image 1	421	1000000094	1697
1124.29		Spot	1	Image 1	422	1000000095	1698
1408.75		Spot	1	Image 1	422	1000000093	1699
999.778		Spot	1	Image 1	422	1000000094	1700
1143.5		Spot	1	Image 1	423	1000000095	1701
1472.25		Spot	1	Image 1	423	1000000093	1702
1166.86		Spot	1	Image 1	423	1000000094	1703
1236.25		Spot	1	Image 1	424	1000000095	1704
1500.57		Spot	1	Image 1	424	1000000093	1705
1170.56		Spot	1	Image 1	424	1000000094	1706
1171		Spot	1	Image 1	425	1000000095	1707
1282.29		Spot	1	Image 1	425	1000000093	1708
1025.44		Spot	1	Image 1	425	1000000094	1709
1248.25		Spot	1	Image 1	426	1000000095	1710
1243.44		Spot	1	Image 1	426	1000000093	1711
1228.57		Spot	1	Image 1	426	1000000094	1712
1064.13		Spot	1	Image 1	427	1000000095	1713
1464.57		Spot	1	Image 1	427	1000000093	1714
1171.78		Spot	1	Image 1	427	1000000094	1715
1120.38		Spot	1	Image 1	428	1000000095	1716
1254.25		Spot	1	Image 1	428	1000000093	1717
1101.75		Spot	1	Image 1	428	1000000094	1718
1150.43		Spot	1	Image 1	429	1000000095	1719
1138		Spot	1	Image 1	429	1000000093	1720
1211		Spot	1	Image 1	429	1000000094	1721
1079.13		Spot	1	Image 1	430	1000000095	1722
1158.71		Spot	1	Image 1	430	1000000094	1723
1131.38		Spot	1	Image 1	431	1000000095	1724
1031.75		Spot	1	Image 1	431	1000000094	1725
1123.57		Spot	1	Image 1	432	1000000095	1726
1184.29		Spot	1	Image 1	432	1000000094	1727
1137.43		Spot	1	Image 1	433	1000000095	1728
1114.38		Spot	1	Image 1	433	1000000094	1729
1269.86		Spot	1	Image 1	434	1000000095	1730
1173.71		Spot	1	Image 1	434	1000000094	1731
1217.43		Spot	1	Image 1	435	1000000095	1732
1149.43		Spot	1	Image 1	435	1000000094	1733
1429.13		Spot	1	Image 1	436	1000000095	1734
1042.25		Spot	1	Image 1	436	1000000096	1735
1046.63		Spot	1	Image 1	436	1000000094	1736
1656.38		Spot	1	Image 1	437	1000000095	1737
1305.38		Spot	1	Image 1	437	1000000096	1738
1043.13		Spot	1	Image 1	437	1000000094	1739
1395.13		Spot	1	Image 1	438	1000000095	1740
1636		Spot	1	Image 1	438	1000000096	1741
1438.25		Spot	1	Image 1	439	1000000095	1742
1740		Spot	1	Image 1	439	1000000096	1743
1320.25		Spot	1	Image 1	440	1000000095	1744
1442.43		Spot	1	Image 1	440	1000000096	1745
1584.25		Spot	1	Image 1	441	1000000095	1746
1544.63		Spot	1	Image 1	441	1000000096	1747
1216		Spot	1	Image 1	442	1000000095	1748
1355.63		Spot	1	Image 1	442	1000000096	1749
1348.13		Spot	1	Image 1	443	1000000095	1750
1496.67		Spot	1	Image 1	443	1000000096	1751
1308.75		Spot	1	Image 1	444	1000000095	1752
1862.57		Spot	1	Image 1	444	1000000096	1753
1457.71		Spot	1	Image 1	445	1000000095	1754
2076.63		Spot	1	Image 1	445	1000000096	1755
1459		Spot	1	Image 1	446	1000000095	1756
1040.14		Spot	1	Image 1	446	1000000096	1757
1469.14		Spot	1	Image 1	447	1000000095	1758
1105		Spot	1	Image 1	448	1000000095	1759
986.556		Spot	1	Image 1	449	1000000095	1760
1107.33		Spot	1	Image 1	450	1000000095	1761
1049		Spot	1	Image 1	451	1000000095	1762
939.875		Spot	1	Image 1	452	1000000095	1763
1192.14		Spot	1	Image 1	453	1000000095	1764
1304.25		Spot	1	Image 1	454	1000000095	1765
1298.5		Spot	1	Image 1	455	1000000095	1766
1171.88		Spot	1	Image 1	456	1000000095	1767
1167.38		Spot	1	Image 1	457	1000000095	1768
1361.71		Spot	1	Image 1	458	1000000095	1769
1151.63		Spot	1	Image 1	459	1000000095	1770
1393.75		Spot	1	Image 1	460	1000000095	1771
1254.5		Spot	1	Image 1	460	1000000097	1772
1160		Spot	1	Image 1	461	1000000095	1773
1259		Spot	1	Image 1	461	1000000097	1774
1295		Spot	1	Image 1	462	1000000095	1775
1252.25		Spot	1	Image 1	462	1000000097	1776
1189.29		Spot	1	Image 1	463	1000000095	1777
1559.14		Spot	1	Image 1	463	1000000097	1778
1114.14		Spot	1	Image 1	464	1000000097	1779
1075.75		Spot	1	Image 1	465	1000000097	1780
1182.14		Spot	1	Image 1	466	1000000097	1781
1258.75		Spot	1	Image 1	467	1000000097	1782
1057.13		Spot	1	Image 1	468	1000000097	1783
995.333		Spot	1	Image 1	469	1000000097	1784
1082.13		Spot	1	Image 1	470	1000000097	1785
1085.13		Spot	1	Image 1	483	1000000098	1786
1069.88		Spot	1	Image 1	484	1000000098	1787
1073.25		Spot	1	Image 1	485	1000000098	1788
1114.29		Spot	1	Image 1	486	1000000098	1789
1175.14		Spot	1	Image 1	487	1000000098	1790
1035.63		Spot	1	Image 1	488	1000000098	1791
979.571		Spot	1	Image 1	489	1000000098	1792
1144.5		Spot	1	Image 1	490	1000000098	1793
1099.38		Spot	1	Image 1	491	1000000098	1794
1118.86		Spot	1	Image 1	492	1000000098	1795
1013.71		Spot	1	Image 1	493	1000000098	1796
995.5		Spot	1	Image 1	494	1000000098	1797
995		Spot	1	Image 1	495	1000000099	1798
946.143		Spot	1	Image 1	496	1000000099	1799
1209		Spot	1	Image 1	497	1000000099	1800
1102.57		Spot	1	Image 1	498	1000000099	1801
1297.14		Spot	1	Image 1	499	1000000099	1802
1166.22		Spot	1	Image 1	500	1000000099	1803
1314.33		Spot	1	Image 1	501	1000000099	1804
1243.13		Spot	1	Image 1	502	1000000099	1805
1244.11		Spot	1	Image 1	503	1000000099	1806
1335.88		Spot	1	Image 1	504	1000000099	1807
1248.86		Spot	1	Image 1	505	1000000100	1808
1153.13		Spot	1	Image 1	505	1000000099	1809
1224		Spot	1	Image 1	506	1000000100	1810
1154.89		Spot	1	Image 1	506	1000000099	1811
1417.25		Spot	1	Image 1	507	1000000100	1812
1247.38		Spot	1	Image 1	508	1000000100	1813
1160.5		Spot	1	Image 1	509	1000000100	1814
1445.13		Spot	1	Image 1	510	1000000100	1815
1088		Spot	1	Image 1	510	1000000101	1816
1372.63		Spot	1	Image 1	511	1000000100	1817
1255.75		Spot	1	Image 1	511	1000000101	1818
1261.38		Spot	1	Image 1	512	1000000100	1819
1054.71		Spot	1	Image 1	512	1000000102	1820
992.75		Spot	1	Image 1	512	1000000101	1821
1648.38		Spot	1	Image 1	513	1000000100	1822
1117.56		Spot	1	Image 1	513	1000000102	1823
1070.25		Spot	1	Image 1	513	1000000101	1824
1235.71		Spot	1	Image 1	514	1000000100	1825
1169.11		Spot	1	Image 1	514	1000000102	1826
1054.63		Spot	1	Image 1	514	1000000101	1827
1522.71		Spot	1	Image 1	515	1000000100	1828
1210.63		Spot	1	Image 1	515	1000000102	1829
1140.14		Spot	1	Image 1	515	1000000101	1830
1391.43		Spot	1	Image 1	516	1000000100	1831
1050.29		Spot	1	Image 1	516	1000000102	1832
1029.5		Spot	1	Image 1	516	1000000101	1833
1475.57		Spot	1	Image 1	517	1000000100	1834
1093.14		Spot	1	Image 1	517	1000000102	1835
1198.86		Spot	1	Image 1	517	1000000101	1836
1538.57		Spot	1	Image 1	518	1000000100	1837
1218		Spot	1	Image 1	518	1000000102	1838
1021		Spot	1	Image 1	518	1000000101	1839
1665.63		Spot	1	Image 1	519	1000000100	1840
1251.14		Spot	1	Image 1	519	1000000102	1841
986.143		Spot	1	Image 1	519	1000000101	1842
1399.13		Spot	1	Image 1	520	1000000100	1843
1217.25		Spot	1	Image 1	520	1000000102	1844
1320.14		Spot	1	Image 1	520	1000000101	1845
1617.25		Spot	1	Image 1	521	1000000100	1846
1227.38		Spot	1	Image 1	521	1000000102	1847
944.857		Spot	1	Image 1	521	1000000101	1848
1231.63		Spot	1	Image 1	522	1000000100	1849
1034.57		Spot	1	Image 1	522	1000000102	1850
1117.14		Spot	1	Image 1	523	1000000100	1851
1504.29		Spot	1	Image 1	524	1000000100	1852
1599.29		Spot	1	Image 1	525	1000000100	1853
1152.67		Spot	1	Image 1	526	1000000100	1854
1215.38		Spot	1	Image 1	527	1000000100	1855
973.375		Spot	1	Image 1	536	1000000103	1856
995.5		Spot	1	Image 1	537	1000000103	1857
1040.13		Spot	1	Image 1	538	1000000103	1858
1044.75		Spot	1	Image 1	539	1000000103	1859
1114.88		Spot	1	Image 1	540	1000000103	1860
938.625		Spot	1	Image 1	541	1000000103	1861
1051.13		Spot	1	Image 1	542	1000000103	1862
1057.44		Spot	1	Image 1	543	1000000103	1863
1017		Spot	1	Image 1	544	1000000103	1864
1001.13		Spot	1	Image 1	545	1000000103	1865
1055.75		Spot	1	Image 1	546	1000000103	1866
1056		Spot	1	Image 1	547	1000000103	1867
1109.71		Spot	1	Image 1	547	1000000104	1868
1096.38		Spot	1	Image 1	548	1000000103	1869
1137.38		Spot	1	Image 1	548	1000000104	1870
1052.5		Spot	1	Image 1	549	1000000103	1871
988.5		Spot	1	Image 1	549	1000000104	1872
1009.71		Spot	1	Image 1	550	1000000103	1873
1174		Spot	1	Image 1	550	1000000104	1874
988.286		Spot	1	Image 1	551	1000000103	1875
1189.57		Spot	1	Image 1	551	1000000104	1876
1094.57		Spot	1	Image 1	552	1000000104	1877
1011.67		Spot	1	Image 1	553	1000000104	1878
993.556		Spot	1	Image 1	554	1000000104	1879
1005.86		Spot	1	Image 1	555	1000000104	1880
1186.88		Spot	1	Image 1	556	1000000104	1881
1122		Spot	1	Image 1	557	1000000104	1882
1084		Spot	1	Image 1	558	1000000104	1883
980.125		Spot	1	Image 1	564	1000000105	1884
997.857		Spot	1	Image 1	565	1000000105	1885
998.857		Spot	1	Image 1	566	1000000105	1886
974.857		Spot	1	Image 1	567	1000000105	1887
944.5		Spot	1	Image 1	568	1000000105	1888
956.25		Spot	1	Image 1	569	1000000105	1889
946.375		Spot	1	Image 1	570	1000000105	1890
948.625		Spot	1	Image 1	571	1000000105	1891
974		Spot	1	Image 1	572	1000000105	1892
900.125		Spot	1	Image 1	573	1000000105	1893
980.429		Spot	1	Image 1	574	1000000105	1894
1020.71		Spot	1	Image 1	575	1000000105	1895
964.143		Spot	1	Image 1	576	1000000105	1896
998.143		Spot	1	Image 1	577	1000000105	1897
1150.71		Spot	1	Image 1	607	1000000106	1898
1273.57		Spot	1	Image 1	608	1000000106	1899
1296.25		Spot	1	Image 1	609	1000000106	1900
1168.88		Spot	1	Image 1	610	1000000106	1901
1200.25		Spot	1	Image 1	611	1000000106	1902
1223.5		Spot	1	Image 1	612	1000000106	1903
1150.86		Spot	1	Image 1	613	1000000106	1904
932.25		Spot	1	Image 1	614	1000000106	1905
1220.63		Spot	1	Image 1	615	1000000106	1906
1193.11		Spot	1	Image 1	616	1000000106	1907
1034.57		Spot	1	Image 1	617	1000000106	1908
1074.43		Spot	1	Image 1	623	1000000107	1909
1297.29		Spot	1	Image 1	624	1000000107	1910
1286.75		Spot	1	Image 1	625	1000000107	1911
1142.25		Spot	1	Image 1	626	1000000107	1912
1186.29		Spot	1	Image 1	627	1000000107	1913
1130.11		Spot	1	Image 1	628	1000000107	1914
1051.38		Spot	1	Image 1	629	1000000107	1915
1188.14		Spot	1	Image 1	630	1000000107	1916
1256.25		Spot	1	Image 1	631	1000000107	1917
1193.75		Spot	1	Image 1	632	1000000107	1918
1258.89		Spot	1	Image 1	633	1000000107	1919
1095.13		Spot	1	Image 1	634	1000000107	1920
1157.38		Spot	1	Image 1	635	1000000107	1921
1017.25		Spot	1	Image 1	636	1000000107	1922
1048.38		Spot	1	Image 1	637	1000000107	1923
1066.57		Spot	1	Image 1	638	1000000107	1924
1116		Spot	1	Image 1	639	1000000107	1925
971.125		Spot	1	Image 1	640	1000000107	1926
1171.71		Spot	1	Image 1	641	1000000107	1927
1024.63		Spot	1	Image 1	642	1000000107	1928
1009.29		Spot	1	Image 1	643	1000000107	1929
1241.13		Spot	1	Image 1	644	1000000107	1930
1133.43		Spot	1	Image 1	645	1000000107	1931
1007.22		Spot	1	Image 1	646	1000000107	1932
1016		Spot	1	Image 1	647	1000000107	1933
1066.14		Spot	1	Image 1	680	1000000108	1934
1119.38		Spot	1	Image 1	681	1000000108	1935
964.143		Spot	1	Image 1	682	1000000108	1936
1093.25		Spot	1	Image 1	683	1000000108	1937
1205.63		Spot	1	Image 1	684	1000000108	1938
1119.25		Spot	1	Image 1	685	1000000108	1939
1149.63		Spot	1	Image 1	686	1000000108	1940
1034.5		Spot	1	Image 1	687	1000000108	1941
1089		Spot	1	Image 1	688	1000000108	1942
969.571		Spot	1	Image 1	689	1000000108	1943
1014.86		Spot	1	Image 1	690	1000000108	1944
1027.63		Spot	1	Image 1	691	1000000108	1945
1023.11		Spot	1	Image 1	692	1000000108	1946
1011		Spot	1	Image 1	693	1000000108	1947
918.667		Spot	1	Image 1	694	1000000108	1948
988.5		Spot	1	Image 1	695	1000000108	1949
1126.57		Spot	1	Image 1	696	1000000108	1950
1217.88		Spot	1	Image 1	697	1000000108	1951
1029.57		Spot	1	Image 1	698	1000000108	1952
1638.86		Spot	1	Image 1	703	1000000109	1953
1455.8		Spot	1	Image 1	704	1000000109	1954
1553		Spot	1	Image 1	705	1000000109	1955
1577.75		Spot	1	Image 1	706	1000000109	1956
1651.88		Spot	1	Image 1	707	1000000109	1957
1425.78		Spot	1	Image 1	708	1000000109	1958
1061.86		Spot	1	Image 1	708	1000000110	1959
1563.83		Spot	1	Image 1	709	1000000109	1960
1174.75		Spot	1	Image 1	709	1000000110	1961
1648		Spot	1	Image 1	710	1000000109	1962
1280.63		Spot	1	Image 1	710	1000000110	1963
1180.5		Spot	1	Image 1	711	1000000109	1964
1099.5		Spot	1	Image 1	711	1000000110	1965
1501.83		Spot	1	Image 1	712	1000000109	1966
1317.57		Spot	1	Image 1	712	1000000110	1967
1308.33		Spot	1	Image 1	713	1000000109	1968
969.889		Spot	1	Image 1	713	1000000110	1969
1458.83		Spot	1	Image 1	714	1000000109	1970
1139.38		Spot	1	Image 1	714	1000000110	1971
1177.13		Spot	1	Image 1	715	1000000110	1972
1304.38		Spot	1	Image 1	716	1000000110	1973
1208.25		Spot	1	Image 1	717	1000000110	1974
980.125		Spot	1	Image 1	718	1000000110	1975
1121		Spot	1	Image 1	719	1000000110	1976
