# Supplementary material for: Satb1 integrates DNA binding site geometry and torsional stress to differentially target nucleosome-dense regions
Source: Nat Commun. 2019 Jul 19;10:3221. doi: 10.1038/s41467-019-11118-8 (PMC6642133; doi:10.1038/s41467-019-11118-8)
Supplement: Supplementary file 10 — Source Data [file 41467_2019_11118_MOESM10_ESM.zip › Source data/Single Molecule Tracking/single molecule tracks/del HD analysis/PDZ-CUT1-CUT2-STABLE-AA_281c7_TRIAL 2_Statistics/PDZ-CUT1-CUT2-STABLE-AA_281c7_TRIAL 2_Intensity_Median_Ch=1_Img=1.csv]

Intensity Median Ch=1 Img=1
====================
Intensity Median	Unit	Category	Channel	Image	Time	TrackID	ID
1728.68		Spot	1	Image 1	1	1000000000	0
1246		Spot	1	Image 1	1	1000000001	1
1198.47		Spot	1	Image 1	1	1000000002	2
1580.7		Spot	1	Image 1	2	1000000003	3
1713.76		Spot	1	Image 1	2	1000000000	4
1208.19		Spot	1	Image 1	2	1000000001	5
1342.9		Spot	1	Image 1	2	1000000002	6
1450.12		Spot	1	Image 1	3	1000000003	7
1177.52		Spot	1	Image 1	3	1000000004	8
1363.05		Spot	1	Image 1	3	1000000005	9
1757.5		Spot	1	Image 1	3	1000000000	10
1574.86		Spot	1	Image 1	3	1000000001	11
1230.92		Spot	1	Image 1	3	1000000002	12
1458.91		Spot	1	Image 1	4	1000000003	13
1380.07		Spot	1	Image 1	4	1000000004	14
1688.74		Spot	1	Image 1	4	1000000000	15
1423.74		Spot	1	Image 1	4	1000000005	16
1465.57		Spot	1	Image 1	4	1000000001	17
1129.72		Spot	1	Image 1	4	1000000002	18
1650.5		Spot	1	Image 1	5	1000000003	19
1094.44		Spot	1	Image 1	5	1000000004	20
1577.2		Spot	1	Image 1	5	1000000000	21
1700.88		Spot	1	Image 1	5	1000000005	22
1484.1		Spot	1	Image 1	5	1000000001	23
1386.06		Spot	1	Image 1	5	1000000002	24
1438.07		Spot	1	Image 1	6	1000000003	25
1327.18		Spot	1	Image 1	6	1000000004	26
1518.2		Spot	1	Image 1	6	1000000000	27
1494.06		Spot	1	Image 1	6	1000000005	28
2698.45		Spot	1	Image 1	6	1000000006	29
1270.49		Spot	1	Image 1	6	1000000001	30
1168.07		Spot	1	Image 1	6	1000000002	31
1822.64		Spot	1	Image 1	7	1000000003	32
1174.2		Spot	1	Image 1	7	1000000004	33
1675.44		Spot	1	Image 1	7	1000000000	34
1387.87		Spot	1	Image 1	7	1000000005	35
1410.69		Spot	1	Image 1	7	1000000001	36
2285.86		Spot	1	Image 1	7	1000000006	37
1256.43		Spot	1	Image 1	7	1000000002	38
1511.31		Spot	1	Image 1	8	1000000003	39
1189.97		Spot	1	Image 1	8	1000000004	40
1865.8		Spot	1	Image 1	8	1000000000	41
1442.49		Spot	1	Image 1	8	1000000005	42
1375.92		Spot	1	Image 1	8	1000000001	43
2088.04		Spot	1	Image 1	8	1000000006	44
1238.14		Spot	1	Image 1	8	1000000002	45
1658.8		Spot	1	Image 1	9	1000000003	46
1165.01		Spot	1	Image 1	9	1000000004	47
1559.68		Spot	1	Image 1	9	1000000000	48
1467.4		Spot	1	Image 1	9	1000000005	49
1513.96		Spot	1	Image 1	9	1000000001	50
2236.33		Spot	1	Image 1	9	1000000006	51
1272.86		Spot	1	Image 1	9	1000000002	52
1485.71		Spot	1	Image 1	10	1000000003	53
1162.97		Spot	1	Image 1	10	1000000004	54
1553		Spot	1	Image 1	10	1000000000	55
1877.53		Spot	1	Image 1	10	1000000007	56
1441.57		Spot	1	Image 1	10	1000000005	57
1441		Spot	1	Image 1	10	1000000001	58
2261.69		Spot	1	Image 1	10	1000000006	59
1212.06		Spot	1	Image 1	10	1000000002	60
1498		Spot	1	Image 1	11	1000000003	61
1020.9		Spot	1	Image 1	11	1000000004	62
1299.08		Spot	1	Image 1	11	1000000000	63
1425.67		Spot	1	Image 1	11	1000000005	64
1689.11		Spot	1	Image 1	11	1000000007	65
1178.16		Spot	1	Image 1	11	1000000001	66
2116.22		Spot	1	Image 1	11	1000000006	67
1173.76		Spot	1	Image 1	11	1000000002	68
1405.62		Spot	1	Image 1	12	1000000003	69
1099		Spot	1	Image 1	12	1000000004	70
1447.08		Spot	1	Image 1	12	1000000000	71
1425.93		Spot	1	Image 1	12	1000000005	72
1308		Spot	1	Image 1	12	1000000007	73
1617.71		Spot	1	Image 1	12	1000000001	74
1600.3		Spot	1	Image 1	12	1000000006	75
1099.05		Spot	1	Image 1	12	1000000002	76
1497.04		Spot	1	Image 1	13	1000000003	77
1233.77		Spot	1	Image 1	13	1000000004	78
1437.88		Spot	1	Image 1	13	1000000000	79
1462.96		Spot	1	Image 1	13	1000000005	80
1554.52		Spot	1	Image 1	13	1000000007	81
1394.8		Spot	1	Image 1	13	1000000001	82
1341.3		Spot	1	Image 1	13	1000000006	83
1139.46		Spot	1	Image 1	13	1000000002	84
1618.24		Spot	1	Image 1	14	1000000008	85
1142.92		Spot	1	Image 1	14	1000000004	86
1622.32		Spot	1	Image 1	14	1000000000	87
1545.2		Spot	1	Image 1	14	1000000007	88
1360.22		Spot	1	Image 1	14	1000000005	89
1437.19		Spot	1	Image 1	14	1000000001	90
1610.97		Spot	1	Image 1	14	1000000006	91
1074.83		Spot	1	Image 1	14	1000000002	92
1642.48		Spot	1	Image 1	15	1000000008	93
1132.19		Spot	1	Image 1	15	1000000004	94
1391.58		Spot	1	Image 1	15	1000000000	95
1484.69		Spot	1	Image 1	15	1000000007	96
1441.55		Spot	1	Image 1	15	1000000001	97
1400.12		Spot	1	Image 1	15	1000000006	98
1066.66		Spot	1	Image 1	15	1000000002	99
2209.28		Spot	1	Image 1	16	1000000008	100
1519.1		Spot	1	Image 1	16	1000000009	101
1472.89		Spot	1	Image 1	16	1000000004	102
1636.08		Spot	1	Image 1	16	1000000000	103
1604.06		Spot	1	Image 1	16	1000000007	104
1392.12		Spot	1	Image 1	16	1000000001	105
1611.58		Spot	1	Image 1	16	1000000006	106
1457.04		Spot	1	Image 1	17	1000000008	107
1696.32		Spot	1	Image 1	17	1000000009	108
1189.53		Spot	1	Image 1	17	1000000004	109
1330.94		Spot	1	Image 1	17	1000000000	110
1364.84		Spot	1	Image 1	17	1000000007	111
1424.97		Spot	1	Image 1	17	1000000001	112
1612.96		Spot	1	Image 1	17	1000000006	113
1530.88		Spot	1	Image 1	18	1000000008	114
1572.93		Spot	1	Image 1	18	1000000009	115
1109.01		Spot	1	Image 1	18	1000000004	116
1660.48		Spot	1	Image 1	18	1000000000	117
1514.91		Spot	1	Image 1	18	1000000007	118
1285.31		Spot	1	Image 1	18	1000000001	119
1445.88		Spot	1	Image 1	18	1000000006	120
1502.84		Spot	1	Image 1	19	1000000008	121
1453.08		Spot	1	Image 1	19	1000000009	122
1099.15		Spot	1	Image 1	19	1000000004	123
1536.64		Spot	1	Image 1	19	1000000000	124
1803.79		Spot	1	Image 1	19	1000000007	125
1481.24		Spot	1	Image 1	19	1000000001	126
1366.24		Spot	1	Image 1	20	1000000008	127
1306.23		Spot	1	Image 1	20	1000000009	128
1337.8		Spot	1	Image 1	20	1000000004	129
1571.33		Spot	1	Image 1	20	1000000000	130
1419.62		Spot	1	Image 1	20	1000000007	131
1683.1		Spot	1	Image 1	20	1000000001	132
1933.16		Spot	1	Image 1	21	1000000008	133
1335.21		Spot	1	Image 1	21	1000000009	134
1497.47		Spot	1	Image 1	21	1000000004	135
1453.91		Spot	1	Image 1	21	1000000000	136
1352.53		Spot	1	Image 1	21	1000000007	137
1635.53		Spot	1	Image 1	21	1000000001	138
1821.66		Spot	1	Image 1	22	1000000008	139
1402.16		Spot	1	Image 1	22	1000000009	140
1408.8		Spot	1	Image 1	22	1000000004	141
1339.24		Spot	1	Image 1	22	1000000000	142
1435.16		Spot	1	Image 1	22	1000000007	143
1483.15		Spot	1	Image 1	22	1000000001	144
1356.51		Spot	1	Image 1	23	1000000010	145
1574.5		Spot	1	Image 1	23	1000000008	146
1399.72		Spot	1	Image 1	23	1000000009	147
1037.39		Spot	1	Image 1	23	1000000004	148
1314.89		Spot	1	Image 1	23	1000000011	149
1661.34		Spot	1	Image 1	23	1000000000	150
1438.02		Spot	1	Image 1	23	1000000007	151
1673.72		Spot	1	Image 1	23	1000000001	152
1586.69		Spot	1	Image 1	24	1000000010	153
1446.38		Spot	1	Image 1	24	1000000008	154
1378		Spot	1	Image 1	24	1000000009	155
1022.85		Spot	1	Image 1	24	1000000004	156
1411.43		Spot	1	Image 1	24	1000000011	157
1591.85		Spot	1	Image 1	24	1000000000	158
1327.29		Spot	1	Image 1	24	1000000012	159
1352.56		Spot	1	Image 1	24	1000000001	160
1482.86		Spot	1	Image 1	25	1000000010	161
1524.2		Spot	1	Image 1	25	1000000008	162
1339.8		Spot	1	Image 1	25	1000000009	163
1237.25		Spot	1	Image 1	25	1000000004	164
1195.06		Spot	1	Image 1	25	1000000011	165
1981.18		Spot	1	Image 1	25	1000000000	166
1565.04		Spot	1	Image 1	25	1000000012	167
1219.82		Spot	1	Image 1	25	1000000001	168
1283.9		Spot	1	Image 1	26	1000000010	169
1545.59		Spot	1	Image 1	26	1000000008	170
1238.5		Spot	1	Image 1	26	1000000009	171
1386.75		Spot	1	Image 1	26	1000000004	172
1550.26		Spot	1	Image 1	26	1000000011	173
1714.72		Spot	1	Image 1	26	1000000000	174
1447.67		Spot	1	Image 1	26	1000000012	175
1419.31		Spot	1	Image 1	26	1000000001	176
1659.04		Spot	1	Image 1	26	1000000013	177
1353.54		Spot	1	Image 1	27	1000000010	178
1454.02		Spot	1	Image 1	27	1000000009	179
1193.86		Spot	1	Image 1	27	1000000004	180
1319.87		Spot	1	Image 1	27	1000000011	181
1445.28		Spot	1	Image 1	27	1000000000	182
1297.18		Spot	1	Image 1	27	1000000014	183
1273.48		Spot	1	Image 1	27	1000000012	184
1713.1		Spot	1	Image 1	27	1000000013	185
1205.97		Spot	1	Image 1	28	1000000010	186
1435.11		Spot	1	Image 1	28	1000000009	187
1194.86		Spot	1	Image 1	28	1000000004	188
1320.05		Spot	1	Image 1	28	1000000011	189
2163.59		Spot	1	Image 1	28	1000000000	190
1213.5		Spot	1	Image 1	28	1000000014	191
1263.96		Spot	1	Image 1	28	1000000012	192
1222.1		Spot	1	Image 1	28	1000000015	193
1287.96		Spot	1	Image 1	28	1000000013	194
1165.21		Spot	1	Image 1	29	1000000010	195
1556.07		Spot	1	Image 1	29	1000000009	196
1173.44		Spot	1	Image 1	29	1000000004	197
1589.35		Spot	1	Image 1	29	1000000011	198
1180		Spot	1	Image 1	29	1000000014	199
1241.12		Spot	1	Image 1	29	1000000000	200
1212.28		Spot	1	Image 1	29	1000000012	201
1480.42		Spot	1	Image 1	29	1000000015	202
1370.13		Spot	1	Image 1	29	1000000013	203
1296.53		Spot	1	Image 1	30	1000000010	204
1298.27		Spot	1	Image 1	30	1000000009	205
1106.79		Spot	1	Image 1	30	1000000004	206
1227.5		Spot	1	Image 1	30	1000000011	207
1270.93		Spot	1	Image 1	30	1000000014	208
1237.05		Spot	1	Image 1	30	1000000012	209
1270.17		Spot	1	Image 1	30	1000000015	210
1698.89		Spot	1	Image 1	30	1000000013	211
1145.29		Spot	1	Image 1	31	1000000010	212
1363.2		Spot	1	Image 1	31	1000000009	213
1060.97		Spot	1	Image 1	31	1000000004	214
1282.86		Spot	1	Image 1	31	1000000011	215
1555.88		Spot	1	Image 1	31	1000000014	216
1266.52		Spot	1	Image 1	31	1000000012	217
1461.17		Spot	1	Image 1	31	1000000015	218
1931.64		Spot	1	Image 1	31	1000000013	219
1354.51		Spot	1	Image 1	32	1000000010	220
1329.45		Spot	1	Image 1	32	1000000009	221
1093.93		Spot	1	Image 1	32	1000000004	222
1315.03		Spot	1	Image 1	32	1000000011	223
1315.73		Spot	1	Image 1	32	1000000014	224
1205.01		Spot	1	Image 1	32	1000000012	225
1107.88		Spot	1	Image 1	32	1000000016	226
1281.02		Spot	1	Image 1	32	1000000015	227
2051.73		Spot	1	Image 1	32	1000000013	228
1436.74		Spot	1	Image 1	32	1000000017	229
1348.26		Spot	1	Image 1	33	1000000010	230
1290		Spot	1	Image 1	33	1000000009	231
1181.25		Spot	1	Image 1	33	1000000004	232
1347.93		Spot	1	Image 1	33	1000000011	233
1206.01		Spot	1	Image 1	33	1000000014	234
1220.22		Spot	1	Image 1	33	1000000012	235
1261.87		Spot	1	Image 1	33	1000000016	236
1371.18		Spot	1	Image 1	33	1000000015	237
1851.55		Spot	1	Image 1	33	1000000013	238
1352.67		Spot	1	Image 1	33	1000000017	239
1265.6		Spot	1	Image 1	34	1000000010	240
1199.15		Spot	1	Image 1	34	1000000004	241
1125.46		Spot	1	Image 1	34	1000000011	242
1150.63		Spot	1	Image 1	34	1000000014	243
1179.07		Spot	1	Image 1	34	1000000012	244
1862.41		Spot	1	Image 1	34	1000000018	245
1385.54		Spot	1	Image 1	34	1000000016	246
1302.13		Spot	1	Image 1	34	1000000015	247
1728.61		Spot	1	Image 1	34	1000000013	248
1215.84		Spot	1	Image 1	34	1000000017	249
1193.01		Spot	1	Image 1	35	1000000014	250
1335.15		Spot	1	Image 1	35	1000000012	251
1630.09		Spot	1	Image 1	35	1000000018	252
1396.09		Spot	1	Image 1	35	1000000016	253
1474.37		Spot	1	Image 1	35	1000000015	254
1562.15		Spot	1	Image 1	35	1000000013	255
1505.18		Spot	1	Image 1	35	1000000017	256
1368.82		Spot	1	Image 1	36	1000000019	257
1244.4		Spot	1	Image 1	36	1000000014	258
1564		Spot	1	Image 1	36	1000000018	259
1181.47		Spot	1	Image 1	36	1000000012	260
1277.06		Spot	1	Image 1	36	1000000016	261
1444.73		Spot	1	Image 1	36	1000000015	262
1656.96		Spot	1	Image 1	36	1000000013	263
1355.42		Spot	1	Image 1	36	1000000017	264
1694.71		Spot	1	Image 1	37	1000000019	265
1201.1		Spot	1	Image 1	37	1000000014	266
1677.19		Spot	1	Image 1	37	1000000018	267
1340.9		Spot	1	Image 1	37	1000000012	268
1398.02		Spot	1	Image 1	37	1000000016	269
1163.73		Spot	1	Image 1	37	1000000015	270
1714.46		Spot	1	Image 1	37	1000000013	271
1211.99		Spot	1	Image 1	37	1000000017	272
1361.33		Spot	1	Image 1	38	1000000019	273
1467.9		Spot	1	Image 1	38	1000000014	274
1643.98		Spot	1	Image 1	38	1000000018	275
1285.56		Spot	1	Image 1	38	1000000012	276
1598.18		Spot	1	Image 1	38	1000000016	277
1510		Spot	1	Image 1	38	1000000015	278
1692.05		Spot	1	Image 1	38	1000000013	279
1238.35		Spot	1	Image 1	38	1000000017	280
1576.88		Spot	1	Image 1	39	1000000019	281
1192.41		Spot	1	Image 1	39	1000000014	282
1528.99		Spot	1	Image 1	39	1000000018	283
1213.17		Spot	1	Image 1	39	1000000012	284
1547.09		Spot	1	Image 1	39	1000000016	285
1348		Spot	1	Image 1	39	1000000015	286
1034.1		Spot	1	Image 1	39	1000000020	287
1727.67		Spot	1	Image 1	39	1000000013	288
1254.21		Spot	1	Image 1	39	1000000017	289
1497.5		Spot	1	Image 1	40	1000000019	290
1310.06		Spot	1	Image 1	40	1000000014	291
1428.97		Spot	1	Image 1	40	1000000012	292
1643.7		Spot	1	Image 1	40	1000000018	293
1396.91		Spot	1	Image 1	40	1000000016	294
1386.87		Spot	1	Image 1	40	1000000015	295
976.616		Spot	1	Image 1	40	1000000020	296
1482.22		Spot	1	Image 1	40	1000000013	297
1305.93		Spot	1	Image 1	40	1000000017	298
1371.76		Spot	1	Image 1	41	1000000019	299
1318.12		Spot	1	Image 1	41	1000000014	300
1536.06		Spot	1	Image 1	41	1000000012	301
1474.66		Spot	1	Image 1	41	1000000018	302
1388.32		Spot	1	Image 1	41	1000000016	303
1143.47		Spot	1	Image 1	41	1000000021	304
1184.44		Spot	1	Image 1	41	1000000015	305
1062.99		Spot	1	Image 1	41	1000000020	306
1318.2		Spot	1	Image 1	41	1000000013	307
1305.75		Spot	1	Image 1	41	1000000017	308
1377.35		Spot	1	Image 1	42	1000000019	309
1280.8		Spot	1	Image 1	42	1000000014	310
1611.75		Spot	1	Image 1	42	1000000018	311
1298.59		Spot	1	Image 1	42	1000000012	312
1307.69		Spot	1	Image 1	42	1000000016	313
1150.42		Spot	1	Image 1	42	1000000021	314
1298.94		Spot	1	Image 1	42	1000000020	315
1482.27		Spot	1	Image 1	42	1000000013	316
1381.52		Spot	1	Image 1	42	1000000017	317
1405.15		Spot	1	Image 1	43	1000000022	318
1365.82		Spot	1	Image 1	43	1000000019	319
1253.84		Spot	1	Image 1	43	1000000014	320
1150.66		Spot	1	Image 1	43	1000000012	321
1509.07		Spot	1	Image 1	43	1000000018	322
1483.45		Spot	1	Image 1	43	1000000016	323
1173.02		Spot	1	Image 1	43	1000000021	324
1447.5		Spot	1	Image 1	43	1000000020	325
1472.54		Spot	1	Image 1	43	1000000013	326
1642.51		Spot	1	Image 1	43	1000000017	327
1546.27		Spot	1	Image 1	44	1000000022	328
1345.69		Spot	1	Image 1	44	1000000019	329
1479.15		Spot	1	Image 1	44	1000000014	330
1143.03		Spot	1	Image 1	44	1000000012	331
1338.34		Spot	1	Image 1	44	1000000018	332
1315.69		Spot	1	Image 1	44	1000000016	333
1059.96		Spot	1	Image 1	44	1000000021	334
1481.48		Spot	1	Image 1	44	1000000023	335
1026.91		Spot	1	Image 1	44	1000000020	336
1630.89		Spot	1	Image 1	44	1000000013	337
1404.23		Spot	1	Image 1	44	1000000017	338
1241.97		Spot	1	Image 1	45	1000000024	339
1654.52		Spot	1	Image 1	45	1000000022	340
1553.64		Spot	1	Image 1	45	1000000025	341
1369		Spot	1	Image 1	45	1000000019	342
1191.54		Spot	1	Image 1	45	1000000014	343
1265.5		Spot	1	Image 1	45	1000000012	344
1516.64		Spot	1	Image 1	45	1000000018	345
1469.97		Spot	1	Image 1	45	1000000016	346
1351.12		Spot	1	Image 1	45	1000000021	347
1526.4		Spot	1	Image 1	45	1000000023	348
1667		Spot	1	Image 1	45	1000000013	349
1266.94		Spot	1	Image 1	45	1000000020	350
1680.39		Spot	1	Image 1	45	1000000017	351
1352.27		Spot	1	Image 1	46	1000000024	352
1571.85		Spot	1	Image 1	46	1000000022	353
1672		Spot	1	Image 1	46	1000000025	354
1279.19		Spot	1	Image 1	46	1000000019	355
1209.12		Spot	1	Image 1	46	1000000014	356
1662.54		Spot	1	Image 1	46	1000000018	357
1362.27		Spot	1	Image 1	46	1000000016	358
1412.43		Spot	1	Image 1	46	1000000021	359
1287.92		Spot	1	Image 1	46	1000000023	360
1513.53		Spot	1	Image 1	46	1000000013	361
1326.43		Spot	1	Image 1	46	1000000020	362
1310.54		Spot	1	Image 1	47	1000000024	363
1549.66		Spot	1	Image 1	47	1000000022	364
2317.72		Spot	1	Image 1	47	1000000025	365
1529.06		Spot	1	Image 1	47	1000000019	366
2187.54		Spot	1	Image 1	47	1000000018	367
1344.63		Spot	1	Image 1	47	1000000016	368
1134.97		Spot	1	Image 1	47	1000000021	369
1360.27		Spot	1	Image 1	47	1000000023	370
1105.16		Spot	1	Image 1	47	1000000020	371
1305.6		Spot	1	Image 1	48	1000000024	372
1235.63		Spot	1	Image 1	48	1000000022	373
2045.29		Spot	1	Image 1	48	1000000025	374
1469.38		Spot	1	Image 1	48	1000000019	375
1287.7		Spot	1	Image 1	48	1000000016	376
1268.03		Spot	1	Image 1	48	1000000023	377
1070.18		Spot	1	Image 1	48	1000000021	378
1197.86		Spot	1	Image 1	48	1000000020	379
1338.28		Spot	1	Image 1	49	1000000024	380
1256.16		Spot	1	Image 1	49	1000000022	381
2374.62		Spot	1	Image 1	49	1000000025	382
1819.47		Spot	1	Image 1	49	1000000019	383
1125.09		Spot	1	Image 1	49	1000000016	384
1172.93		Spot	1	Image 1	49	1000000021	385
1077.06		Spot	1	Image 1	49	1000000023	386
1021.83		Spot	1	Image 1	49	1000000020	387
1275		Spot	1	Image 1	50	1000000024	388
1274		Spot	1	Image 1	50	1000000022	389
1529.78		Spot	1	Image 1	50	1000000025	390
1199.88		Spot	1	Image 1	50	1000000019	391
1055.51		Spot	1	Image 1	50	1000000021	392
1262.54		Spot	1	Image 1	50	1000000023	393
1384		Spot	1	Image 1	51	1000000024	394
1402.86		Spot	1	Image 1	51	1000000022	395
1627.5		Spot	1	Image 1	51	1000000025	396
1093.42		Spot	1	Image 1	51	1000000019	397
1216.73		Spot	1	Image 1	51	1000000023	398
1098.98		Spot	1	Image 1	51	1000000021	399
1642.18		Spot	1	Image 1	51	1000000026	400
1459.95		Spot	1	Image 1	52	1000000024	401
1181.74		Spot	1	Image 1	52	1000000022	402
1482.98		Spot	1	Image 1	52	1000000025	403
1462.16		Spot	1	Image 1	52	1000000019	404
1395.92		Spot	1	Image 1	52	1000000023	405
1037.98		Spot	1	Image 1	52	1000000021	406
1607.21		Spot	1	Image 1	52	1000000026	407
1368		Spot	1	Image 1	53	1000000024	408
1224.18		Spot	1	Image 1	53	1000000022	409
1871.76		Spot	1	Image 1	53	1000000025	410
1328.78		Spot	1	Image 1	53	1000000019	411
1446.64		Spot	1	Image 1	53	1000000023	412
1079.18		Spot	1	Image 1	53	1000000021	413
1317.39		Spot	1	Image 1	53	1000000026	414
1297.51		Spot	1	Image 1	54	1000000024	415
1276		Spot	1	Image 1	54	1000000022	416
1468.07		Spot	1	Image 1	54	1000000025	417
1511.35		Spot	1	Image 1	54	1000000019	418
1209.4		Spot	1	Image 1	54	1000000023	419
1214.03		Spot	1	Image 1	54	1000000021	420
1186.89		Spot	1	Image 1	54	1000000026	421
1474.84		Spot	1	Image 1	55	1000000024	422
1238.84		Spot	1	Image 1	55	1000000022	423
1580.25		Spot	1	Image 1	55	1000000025	424
1600.28		Spot	1	Image 1	55	1000000019	425
1245.57		Spot	1	Image 1	55	1000000023	426
1186.98		Spot	1	Image 1	55	1000000021	427
1116.77		Spot	1	Image 1	55	1000000026	428
1254.16		Spot	1	Image 1	56	1000000024	429
1141.88		Spot	1	Image 1	56	1000000022	430
1695.35		Spot	1	Image 1	56	1000000025	431
1435.97		Spot	1	Image 1	56	1000000019	432
1425.92		Spot	1	Image 1	56	1000000023	433
1116.9		Spot	1	Image 1	56	1000000021	434
1302		Spot	1	Image 1	56	1000000026	435
1310.14		Spot	1	Image 1	57	1000000024	436
1364.38		Spot	1	Image 1	57	1000000025	437
1346.94		Spot	1	Image 1	57	1000000019	438
1346.37		Spot	1	Image 1	57	1000000023	439
1142.89		Spot	1	Image 1	57	1000000021	440
1407.91		Spot	1	Image 1	57	1000000026	441
1037.14		Spot	1	Image 1	58	1000000027	442
1195.68		Spot	1	Image 1	58	1000000024	443
1717.94		Spot	1	Image 1	58	1000000025	444
1527.24		Spot	1	Image 1	58	1000000019	445
1641.37		Spot	1	Image 1	58	1000000023	446
1214.95		Spot	1	Image 1	58	1000000021	447
1344.8		Spot	1	Image 1	58	1000000028	448
1237.25		Spot	1	Image 1	58	1000000026	449
1107.05		Spot	1	Image 1	59	1000000027	450
1384.69		Spot	1	Image 1	59	1000000024	451
1466.94		Spot	1	Image 1	59	1000000025	452
1311.63		Spot	1	Image 1	59	1000000023	453
1283.12		Spot	1	Image 1	59	1000000021	454
1260.01		Spot	1	Image 1	59	1000000028	455
1380.25		Spot	1	Image 1	59	1000000026	456
1062.8		Spot	1	Image 1	60	1000000027	457
1296.14		Spot	1	Image 1	60	1000000024	458
1426		Spot	1	Image 1	60	1000000025	459
1182.41		Spot	1	Image 1	60	1000000023	460
1147.52		Spot	1	Image 1	60	1000000021	461
1236.27		Spot	1	Image 1	60	1000000028	462
1094.72		Spot	1	Image 1	60	1000000026	463
1130.47		Spot	1	Image 1	61	1000000027	464
1428.04		Spot	1	Image 1	61	1000000024	465
1548.63		Spot	1	Image 1	61	1000000025	466
1236.34		Spot	1	Image 1	61	1000000023	467
1179.07		Spot	1	Image 1	61	1000000021	468
1266.85		Spot	1	Image 1	61	1000000028	469
1276.02		Spot	1	Image 1	61	1000000026	470
1077.68		Spot	1	Image 1	62	1000000027	471
1339.14		Spot	1	Image 1	62	1000000024	472
1230.1		Spot	1	Image 1	62	1000000025	473
1378.7		Spot	1	Image 1	62	1000000023	474
1300.57		Spot	1	Image 1	62	1000000028	475
1135.68		Spot	1	Image 1	62	1000000026	476
1065.46		Spot	1	Image 1	62	1000000029	477
1061.1		Spot	1	Image 1	63	1000000027	478
1672.56		Spot	1	Image 1	63	1000000024	479
1587.21		Spot	1	Image 1	63	1000000025	480
1277.62		Spot	1	Image 1	63	1000000023	481
1462.87		Spot	1	Image 1	63	1000000028	482
1315.12		Spot	1	Image 1	63	1000000030	483
1083.92		Spot	1	Image 1	63	1000000026	484
974.897		Spot	1	Image 1	63	1000000029	485
1056.98		Spot	1	Image 1	64	1000000027	486
1222.64		Spot	1	Image 1	64	1000000024	487
1399.84		Spot	1	Image 1	64	1000000025	488
1567.26		Spot	1	Image 1	64	1000000023	489
1505.48		Spot	1	Image 1	64	1000000028	490
1382.35		Spot	1	Image 1	64	1000000030	491
1368.22		Spot	1	Image 1	64	1000000026	492
1093.07		Spot	1	Image 1	64	1000000029	493
998.204		Spot	1	Image 1	65	1000000027	494
1653.61		Spot	1	Image 1	65	1000000025	495
1105.68		Spot	1	Image 1	65	1000000023	496
1310.98		Spot	1	Image 1	65	1000000028	497
1338.9		Spot	1	Image 1	65	1000000030	498
1381.12		Spot	1	Image 1	65	1000000026	499
1087.99		Spot	1	Image 1	65	1000000029	500
1230.19		Spot	1	Image 1	66	1000000027	501
1473.81		Spot	1	Image 1	66	1000000025	502
1620.45		Spot	1	Image 1	66	1000000023	503
1184.01		Spot	1	Image 1	66	1000000028	504
1386.9		Spot	1	Image 1	66	1000000030	505
1421.22		Spot	1	Image 1	66	1000000026	506
1153.08		Spot	1	Image 1	66	1000000029	507
1162.57		Spot	1	Image 1	67	1000000027	508
1338.12		Spot	1	Image 1	67	1000000031	509
1299.89		Spot	1	Image 1	67	1000000025	510
1232.03		Spot	1	Image 1	67	1000000032	511
1221.72		Spot	1	Image 1	67	1000000023	512
1355.83		Spot	1	Image 1	67	1000000028	513
1219.11		Spot	1	Image 1	67	1000000030	514
1223.05		Spot	1	Image 1	67	1000000026	515
1199.84		Spot	1	Image 1	67	1000000029	516
1229.25		Spot	1	Image 1	68	1000000027	517
1315.66		Spot	1	Image 1	68	1000000031	518
1307.93		Spot	1	Image 1	68	1000000032	519
1269.79		Spot	1	Image 1	68	1000000023	520
1158		Spot	1	Image 1	68	1000000028	521
1266.09		Spot	1	Image 1	68	1000000030	522
1400.79		Spot	1	Image 1	68	1000000026	523
1122.26		Spot	1	Image 1	68	1000000029	524
1134.13		Spot	1	Image 1	69	1000000027	525
1763.58		Spot	1	Image 1	69	1000000031	526
1270.18		Spot	1	Image 1	69	1000000032	527
1069.48		Spot	1	Image 1	69	1000000023	528
1319		Spot	1	Image 1	69	1000000028	529
1269.74		Spot	1	Image 1	69	1000000030	530
1353		Spot	1	Image 1	69	1000000026	531
1264.49		Spot	1	Image 1	69	1000000029	532
1107.81		Spot	1	Image 1	70	1000000027	533
2012.9		Spot	1	Image 1	70	1000000031	534
1344.32		Spot	1	Image 1	70	1000000032	535
1155.8		Spot	1	Image 1	70	1000000023	536
1299.62		Spot	1	Image 1	70	1000000028	537
1200.99		Spot	1	Image 1	70	1000000030	538
1372.05		Spot	1	Image 1	70	1000000026	539
1023.41		Spot	1	Image 1	70	1000000029	540
1155.62		Spot	1	Image 1	71	1000000027	541
1925.15		Spot	1	Image 1	71	1000000031	542
1327.17		Spot	1	Image 1	71	1000000032	543
1129.42		Spot	1	Image 1	71	1000000023	544
1309.09		Spot	1	Image 1	71	1000000028	545
1128.43		Spot	1	Image 1	71	1000000030	546
1213.1		Spot	1	Image 1	71	1000000026	547
1058.82		Spot	1	Image 1	71	1000000029	548
1649.75		Spot	1	Image 1	72	1000000031	549
1501.37		Spot	1	Image 1	72	1000000032	550
1312.9		Spot	1	Image 1	72	1000000023	551
1254.07		Spot	1	Image 1	72	1000000028	552
1223.6		Spot	1	Image 1	72	1000000030	553
1173.1		Spot	1	Image 1	72	1000000026	554
986.808		Spot	1	Image 1	72	1000000029	555
1741.03		Spot	1	Image 1	73	1000000031	556
1214.73		Spot	1	Image 1	73	1000000032	557
1166.48		Spot	1	Image 1	73	1000000023	558
1232.66		Spot	1	Image 1	73	1000000028	559
1117.02		Spot	1	Image 1	73	1000000030	560
1306.01		Spot	1	Image 1	73	1000000026	561
1260.85		Spot	1	Image 1	73	1000000029	562
1423.09		Spot	1	Image 1	74	1000000031	563
1341.72		Spot	1	Image 1	74	1000000032	564
1274.13		Spot	1	Image 1	74	1000000023	565
1313.87		Spot	1	Image 1	74	1000000028	566
1379.56		Spot	1	Image 1	74	1000000030	567
1489.97		Spot	1	Image 1	74	1000000026	568
952.968		Spot	1	Image 1	74	1000000029	569
1306.94		Spot	1	Image 1	75	1000000031	570
1200.21		Spot	1	Image 1	75	1000000032	571
1269		Spot	1	Image 1	75	1000000023	572
1290.93		Spot	1	Image 1	75	1000000030	573
1313.14		Spot	1	Image 1	75	1000000026	574
1175.25		Spot	1	Image 1	75	1000000029	575
1249.54		Spot	1	Image 1	76	1000000031	576
1423		Spot	1	Image 1	76	1000000032	577
1224.02		Spot	1	Image 1	76	1000000023	578
1146.16		Spot	1	Image 1	76	1000000030	579
1278.13		Spot	1	Image 1	76	1000000026	580
1112.52		Spot	1	Image 1	76	1000000029	581
1609.36		Spot	1	Image 1	77	1000000031	582
1105.77		Spot	1	Image 1	77	1000000032	583
1275.34		Spot	1	Image 1	77	1000000023	584
1708		Spot	1	Image 1	77	1000000030	585
1108.09		Spot	1	Image 1	77	1000000026	586
1077.04		Spot	1	Image 1	77	1000000029	587
1630.21		Spot	1	Image 1	78	1000000031	588
1069.43		Spot	1	Image 1	78	1000000032	589
1316.84		Spot	1	Image 1	78	1000000023	590
1244.18		Spot	1	Image 1	78	1000000030	591
1314.84		Spot	1	Image 1	78	1000000026	592
1210.43		Spot	1	Image 1	78	1000000029	593
1397.45		Spot	1	Image 1	79	1000000031	594
1012.06		Spot	1	Image 1	79	1000000033	595
1319.05		Spot	1	Image 1	79	1000000023	596
1376.79		Spot	1	Image 1	79	1000000030	597
1329.94		Spot	1	Image 1	79	1000000026	598
1000.7		Spot	1	Image 1	79	1000000029	599
1433.24		Spot	1	Image 1	80	1000000031	600
1061.92		Spot	1	Image 1	80	1000000033	601
1377.88		Spot	1	Image 1	80	1000000023	602
1243.66		Spot	1	Image 1	80	1000000030	603
1071.06		Spot	1	Image 1	80	1000000026	604
1078.26		Spot	1	Image 1	80	1000000029	605
1358.84		Spot	1	Image 1	81	1000000031	606
1025.05		Spot	1	Image 1	81	1000000033	607
1320.91		Spot	1	Image 1	81	1000000023	608
1347.27		Spot	1	Image 1	81	1000000030	609
1210.2		Spot	1	Image 1	82	1000000031	610
1033.94		Spot	1	Image 1	82	1000000033	611
1390.46		Spot	1	Image 1	82	1000000023	612
1158.11		Spot	1	Image 1	82	1000000030	613
1069.86		Spot	1	Image 1	83	1000000031	614
1017.62		Spot	1	Image 1	83	1000000033	615
1606.38		Spot	1	Image 1	83	1000000023	616
1295.78		Spot	1	Image 1	83	1000000030	617
1178.14		Spot	1	Image 1	84	1000000031	618
1046.82		Spot	1	Image 1	84	1000000033	619
1433.4		Spot	1	Image 1	84	1000000023	620
1252.92		Spot	1	Image 1	84	1000000030	621
1257.57		Spot	1	Image 1	85	1000000031	622
1122.54		Spot	1	Image 1	85	1000000034	623
1005.76		Spot	1	Image 1	85	1000000033	624
1515.75		Spot	1	Image 1	85	1000000023	625
1182.77		Spot	1	Image 1	86	1000000031	626
1161.47		Spot	1	Image 1	86	1000000035	627
1495.82		Spot	1	Image 1	86	1000000034	628
1109.18		Spot	1	Image 1	86	1000000033	629
1232.66		Spot	1	Image 1	86	1000000023	630
1436.15		Spot	1	Image 1	87	1000000035	631
1420.64		Spot	1	Image 1	87	1000000034	632
1092.72		Spot	1	Image 1	87	1000000033	633
1082.05		Spot	1	Image 1	88	1000000035	634
1312.83		Spot	1	Image 1	88	1000000034	635
956.744		Spot	1	Image 1	88	1000000033	636
1462.53		Spot	1	Image 1	89	1000000035	637
1270.95		Spot	1	Image 1	89	1000000034	638
1070.69		Spot	1	Image 1	89	1000000033	639
1093.07		Spot	1	Image 1	90	1000000035	640
1477.97		Spot	1	Image 1	90	1000000034	641
1390.72		Spot	1	Image 1	90	1000000036	642
1008.13		Spot	1	Image 1	90	1000000033	643
1012.46		Spot	1	Image 1	91	1000000035	644
1320.07		Spot	1	Image 1	91	1000000034	645
2332.05		Spot	1	Image 1	91	1000000036	646
1228.06		Spot	1	Image 1	91	1000000033	647
1029.2		Spot	1	Image 1	92	1000000035	648
1456.2		Spot	1	Image 1	92	1000000034	649
2084		Spot	1	Image 1	92	1000000036	650
1030.19		Spot	1	Image 1	92	1000000033	651
1110.8		Spot	1	Image 1	93	1000000035	652
1155.95		Spot	1	Image 1	93	1000000034	653
2291.03		Spot	1	Image 1	93	1000000036	654
1042.83		Spot	1	Image 1	93	1000000033	655
1207.02		Spot	1	Image 1	94	1000000035	656
1502.78		Spot	1	Image 1	94	1000000034	657
2351.19		Spot	1	Image 1	94	1000000036	658
1054.44		Spot	1	Image 1	95	1000000035	659
1365.01		Spot	1	Image 1	95	1000000034	660
1718.32		Spot	1	Image 1	95	1000000036	661
1065		Spot	1	Image 1	96	1000000034	662
1193.93		Spot	1	Image 1	96	1000000035	663
1488.82		Spot	1	Image 1	96	1000000037	664
1944.11		Spot	1	Image 1	96	1000000036	665
1049.86		Spot	1	Image 1	97	1000000035	666
1120.63		Spot	1	Image 1	97	1000000037	667
2177.31		Spot	1	Image 1	97	1000000036	668
1025.99		Spot	1	Image 1	98	1000000035	669
1079.08		Spot	1	Image 1	98	1000000037	670
2464.01		Spot	1	Image 1	98	1000000036	671
1062.41		Spot	1	Image 1	98	1000000038	672
1288.95		Spot	1	Image 1	99	1000000035	673
1330.81		Spot	1	Image 1	99	1000000037	674
2391.46		Spot	1	Image 1	99	1000000036	675
1057.88		Spot	1	Image 1	99	1000000038	676
1060.78		Spot	1	Image 1	100	1000000035	677
1179.78		Spot	1	Image 1	100	1000000037	678
2173.2		Spot	1	Image 1	100	1000000036	679
1298		Spot	1	Image 1	100	1000000038	680
1169.18		Spot	1	Image 1	101	1000000037	681
1781.89		Spot	1	Image 1	101	1000000036	682
1418.86		Spot	1	Image 1	101	1000000038	683
1540.8		Spot	1	Image 1	102	1000000037	684
2385.2		Spot	1	Image 1	102	1000000036	685
1266		Spot	1	Image 1	102	1000000038	686
1287.06		Spot	1	Image 1	103	1000000037	687
2411.98		Spot	1	Image 1	103	1000000036	688
1270.06		Spot	1	Image 1	103	1000000038	689
1123.12		Spot	1	Image 1	104	1000000037	690
2203.93		Spot	1	Image 1	104	1000000036	691
1303.4		Spot	1	Image 1	104	1000000038	692
1118.96		Spot	1	Image 1	105	1000000037	693
2440.25		Spot	1	Image 1	105	1000000036	694
1190.08		Spot	1	Image 1	105	1000000038	695
1057.88		Spot	1	Image 1	106	1000000037	696
1656.69		Spot	1	Image 1	106	1000000036	697
1360.04		Spot	1	Image 1	106	1000000038	698
1005.08		Spot	1	Image 1	107	1000000037	699
2302.3		Spot	1	Image 1	107	1000000036	700
1228.4		Spot	1	Image 1	107	1000000038	701
1150.08		Spot	1	Image 1	108	1000000039	702
1144.46		Spot	1	Image 1	108	1000000037	703
2097.21		Spot	1	Image 1	108	1000000036	704
1058.69		Spot	1	Image 1	108	1000000038	705
1264.06		Spot	1	Image 1	109	1000000039	706
2130.94		Spot	1	Image 1	109	1000000036	707
1283.06		Spot	1	Image 1	109	1000000038	708
1232.78		Spot	1	Image 1	110	1000000039	709
1123.88		Spot	1	Image 1	110	1000000040	710
1299.6		Spot	1	Image 1	110	1000000038	711
1297.24		Spot	1	Image 1	111	1000000039	712
1185.95		Spot	1	Image 1	111	1000000040	713
1451.26		Spot	1	Image 1	111	1000000038	714
1015.53		Spot	1	Image 1	112	1000000039	715
1265.91		Spot	1	Image 1	112	1000000040	716
1151.76		Spot	1	Image 1	112	1000000038	717
1340.19		Spot	1	Image 1	113	1000000039	718
1222.12		Spot	1	Image 1	113	1000000040	719
1236.62		Spot	1	Image 1	114	1000000039	720
1234.89		Spot	1	Image 1	114	1000000041	721
1112.2		Spot	1	Image 1	114	1000000040	722
1317.74		Spot	1	Image 1	115	1000000039	723
1165.58		Spot	1	Image 1	115	1000000041	724
992.876		Spot	1	Image 1	115	1000000040	725
1387.98		Spot	1	Image 1	116	1000000039	726
1165.9		Spot	1	Image 1	116	1000000041	727
1159.18		Spot	1	Image 1	116	1000000040	728
1158.35		Spot	1	Image 1	117	1000000039	729
1124.98		Spot	1	Image 1	117	1000000041	730
1030.7		Spot	1	Image 1	117	1000000040	731
1294.3		Spot	1	Image 1	118	1000000039	732
1088.92		Spot	1	Image 1	118	1000000042	733
1132.74		Spot	1	Image 1	118	1000000041	734
1297.97		Spot	1	Image 1	118	1000000040	735
1094.94		Spot	1	Image 1	119	1000000039	736
1108.31		Spot	1	Image 1	119	1000000042	737
1379.06		Spot	1	Image 1	119	1000000041	738
1333.7		Spot	1	Image 1	119	1000000040	739
1162.48		Spot	1	Image 1	120	1000000039	740
1345.74		Spot	1	Image 1	120	1000000042	741
1358.32		Spot	1	Image 1	120	1000000041	742
1164.8		Spot	1	Image 1	120	1000000040	743
1161.44		Spot	1	Image 1	120	1000000043	744
1285.07		Spot	1	Image 1	121	1000000042	745
1170.95		Spot	1	Image 1	121	1000000041	746
1507.23		Spot	1	Image 1	121	1000000040	747
1026.02		Spot	1	Image 1	121	1000000044	748
1330.96		Spot	1	Image 1	121	1000000043	749
1317.92		Spot	1	Image 1	122	1000000042	750
1165.86		Spot	1	Image 1	122	1000000040	751
1156.71		Spot	1	Image 1	122	1000000041	752
1162.88		Spot	1	Image 1	122	1000000044	753
1472.22		Spot	1	Image 1	122	1000000043	754
1019.46		Spot	1	Image 1	123	1000000042	755
1139.1		Spot	1	Image 1	123	1000000041	756
1037.56		Spot	1	Image 1	123	1000000040	757
1209.98		Spot	1	Image 1	123	1000000044	758
1477.7		Spot	1	Image 1	123	1000000043	759
1050.12		Spot	1	Image 1	124	1000000042	760
1124		Spot	1	Image 1	124	1000000041	761
1059.08		Spot	1	Image 1	124	1000000040	762
1323.83		Spot	1	Image 1	124	1000000045	763
1371.59		Spot	1	Image 1	124	1000000044	764
1302.01		Spot	1	Image 1	124	1000000043	765
1045.38		Spot	1	Image 1	125	1000000046	766
1126.12		Spot	1	Image 1	125	1000000042	767
1100.88		Spot	1	Image 1	125	1000000040	768
1129.96		Spot	1	Image 1	125	1000000045	769
1491.71		Spot	1	Image 1	125	1000000044	770
1169.9		Spot	1	Image 1	125	1000000047	771
1128.4		Spot	1	Image 1	125	1000000043	772
1230.55		Spot	1	Image 1	126	1000000046	773
1351.87		Spot	1	Image 1	126	1000000042	774
1285.14		Spot	1	Image 1	126	1000000040	775
1009.89		Spot	1	Image 1	126	1000000045	776
1199.33		Spot	1	Image 1	126	1000000044	777
1191.2		Spot	1	Image 1	126	1000000047	778
1138.47		Spot	1	Image 1	126	1000000043	779
1296.5		Spot	1	Image 1	127	1000000046	780
1250.88		Spot	1	Image 1	127	1000000042	781
1056.99		Spot	1	Image 1	127	1000000040	782
1011.01		Spot	1	Image 1	127	1000000048	783
1009.2		Spot	1	Image 1	127	1000000045	784
1480.5		Spot	1	Image 1	127	1000000044	785
1324.42		Spot	1	Image 1	127	1000000047	786
1246.25		Spot	1	Image 1	127	1000000043	787
1252.38		Spot	1	Image 1	128	1000000046	788
1226.66		Spot	1	Image 1	128	1000000042	789
1106.49		Spot	1	Image 1	128	1000000048	790
1136.09		Spot	1	Image 1	128	1000000040	791
973.688		Spot	1	Image 1	128	1000000045	792
1752.48		Spot	1	Image 1	128	1000000044	793
1433.23		Spot	1	Image 1	128	1000000047	794
1276.02		Spot	1	Image 1	128	1000000043	795
1226.97		Spot	1	Image 1	129	1000000046	796
1158.53		Spot	1	Image 1	129	1000000042	797
1683.46		Spot	1	Image 1	129	1000000048	798
1161.59		Spot	1	Image 1	129	1000000040	799
1299.74		Spot	1	Image 1	129	1000000045	800
1469.23		Spot	1	Image 1	129	1000000044	801
1437		Spot	1	Image 1	129	1000000047	802
1287.44		Spot	1	Image 1	129	1000000043	803
986.966		Spot	1	Image 1	130	1000000046	804
1200.92		Spot	1	Image 1	130	1000000042	805
1107.54		Spot	1	Image 1	130	1000000048	806
1213.76		Spot	1	Image 1	130	1000000045	807
1307.96		Spot	1	Image 1	130	1000000044	808
1173.72		Spot	1	Image 1	130	1000000047	809
1201		Spot	1	Image 1	130	1000000043	810
1042.2		Spot	1	Image 1	131	1000000046	811
1266.05		Spot	1	Image 1	131	1000000042	812
1140.02		Spot	1	Image 1	131	1000000048	813
1009.62		Spot	1	Image 1	131	1000000049	814
1153.03		Spot	1	Image 1	131	1000000045	815
1500		Spot	1	Image 1	131	1000000044	816
1340.01		Spot	1	Image 1	131	1000000047	817
1171.96		Spot	1	Image 1	131	1000000043	818
1058.02		Spot	1	Image 1	132	1000000046	819
1328.24		Spot	1	Image 1	132	1000000042	820
1078.53		Spot	1	Image 1	132	1000000049	821
1150.05		Spot	1	Image 1	132	1000000048	822
995.04		Spot	1	Image 1	132	1000000045	823
1770.82		Spot	1	Image 1	132	1000000044	824
1733.73		Spot	1	Image 1	132	1000000047	825
1243.13		Spot	1	Image 1	132	1000000043	826
1104.94		Spot	1	Image 1	133	1000000046	827
1044.27		Spot	1	Image 1	133	1000000042	828
1075.98		Spot	1	Image 1	133	1000000049	829
1156.37		Spot	1	Image 1	133	1000000048	830
1210.18		Spot	1	Image 1	133	1000000045	831
1662.4		Spot	1	Image 1	133	1000000044	832
1678.32		Spot	1	Image 1	133	1000000047	833
1191.88		Spot	1	Image 1	133	1000000043	834
1005.73		Spot	1	Image 1	134	1000000046	835
959.924		Spot	1	Image 1	134	1000000042	836
990.884		Spot	1	Image 1	134	1000000048	837
926.88		Spot	1	Image 1	134	1000000049	838
1126.81		Spot	1	Image 1	134	1000000045	839
1420.38		Spot	1	Image 1	134	1000000044	840
1121.94		Spot	1	Image 1	134	1000000047	841
1165.48		Spot	1	Image 1	134	1000000043	842
1284.58		Spot	1	Image 1	135	1000000046	843
1020.49		Spot	1	Image 1	135	1000000048	844
1063.36		Spot	1	Image 1	135	1000000049	845
1191.58		Spot	1	Image 1	135	1000000045	846
1749.88		Spot	1	Image 1	135	1000000044	847
1160.1		Spot	1	Image 1	135	1000000047	848
1090.44		Spot	1	Image 1	135	1000000043	849
1265.91		Spot	1	Image 1	136	1000000046	850
1160.88		Spot	1	Image 1	136	1000000048	851
1134		Spot	1	Image 1	136	1000000049	852
959.874		Spot	1	Image 1	136	1000000050	853
1489.95		Spot	1	Image 1	136	1000000044	854
1392.68		Spot	1	Image 1	136	1000000047	855
1109.83		Spot	1	Image 1	136	1000000043	856
1112.91		Spot	1	Image 1	137	1000000046	857
1173.38		Spot	1	Image 1	137	1000000048	858
1150.97		Spot	1	Image 1	137	1000000049	859
1049.41		Spot	1	Image 1	137	1000000050	860
1210.52		Spot	1	Image 1	137	1000000043	861
1143.02		Spot	1	Image 1	137	1000000044	862
1195.65		Spot	1	Image 1	138	1000000046	863
1079.89		Spot	1	Image 1	138	1000000048	864
1036.9		Spot	1	Image 1	138	1000000049	865
1023.23		Spot	1	Image 1	138	1000000050	866
1192.5		Spot	1	Image 1	138	1000000043	867
1090.95		Spot	1	Image 1	138	1000000044	868
1252.67		Spot	1	Image 1	139	1000000046	869
1110.22		Spot	1	Image 1	139	1000000048	870
1147.11		Spot	1	Image 1	139	1000000049	871
924.19		Spot	1	Image 1	139	1000000050	872
1013.87		Spot	1	Image 1	139	1000000043	873
1539.81		Spot	1	Image 1	139	1000000044	874
1341.09		Spot	1	Image 1	140	1000000046	875
1057.86		Spot	1	Image 1	140	1000000048	876
1249.28		Spot	1	Image 1	140	1000000049	877
929.16		Spot	1	Image 1	140	1000000050	878
1264.96		Spot	1	Image 1	140	1000000043	879
1423.95		Spot	1	Image 1	140	1000000051	880
1517.39		Spot	1	Image 1	140	1000000044	881
1425.91		Spot	1	Image 1	141	1000000046	882
1108.08		Spot	1	Image 1	141	1000000049	883
927.523		Spot	1	Image 1	141	1000000050	884
1361.51		Spot	1	Image 1	141	1000000043	885
1370.71		Spot	1	Image 1	141	1000000051	886
1241.95		Spot	1	Image 1	141	1000000044	887
1526.91		Spot	1	Image 1	142	1000000046	888
1300.78		Spot	1	Image 1	142	1000000049	889
1025.93		Spot	1	Image 1	142	1000000050	890
1132.85		Spot	1	Image 1	142	1000000043	891
1760.81		Spot	1	Image 1	142	1000000051	892
1262.05		Spot	1	Image 1	142	1000000044	893
1923.82		Spot	1	Image 1	143	1000000046	894
978.09		Spot	1	Image 1	143	1000000050	895
1284.02		Spot	1	Image 1	143	1000000049	896
1153.42		Spot	1	Image 1	143	1000000043	897
1626.84		Spot	1	Image 1	143	1000000051	898
1420.02		Spot	1	Image 1	144	1000000046	899
1149.1		Spot	1	Image 1	144	1000000049	900
953.889		Spot	1	Image 1	144	1000000050	901
1163.76		Spot	1	Image 1	144	1000000043	902
1581.34		Spot	1	Image 1	144	1000000051	903
1083.55		Spot	1	Image 1	145	1000000046	904
1082.3		Spot	1	Image 1	145	1000000049	905
1057.9		Spot	1	Image 1	145	1000000050	906
1022.91		Spot	1	Image 1	145	1000000043	907
1853.2		Spot	1	Image 1	145	1000000051	908
1605.34		Spot	1	Image 1	146	1000000046	909
1161.52		Spot	1	Image 1	146	1000000049	910
1068.97		Spot	1	Image 1	146	1000000050	911
1255.86		Spot	1	Image 1	146	1000000043	912
1559.21		Spot	1	Image 1	146	1000000051	913
1487.37		Spot	1	Image 1	147	1000000046	914
1104.62		Spot	1	Image 1	147	1000000049	915
1371.96		Spot	1	Image 1	147	1000000051	916
1134.81		Spot	1	Image 1	147	1000000043	917
1287.77		Spot	1	Image 1	148	1000000046	918
1363.94		Spot	1	Image 1	148	1000000049	919
1435.28		Spot	1	Image 1	148	1000000051	920
1120.84		Spot	1	Image 1	148	1000000043	921
1170.85		Spot	1	Image 1	149	1000000049	922
1613.06		Spot	1	Image 1	149	1000000051	923
1217.79		Spot	1	Image 1	149	1000000043	924
1422.14		Spot	1	Image 1	150	1000000052	925
1505.92		Spot	1	Image 1	150	1000000049	926
1315.74		Spot	1	Image 1	150	1000000051	927
1502.85		Spot	1	Image 1	150	1000000043	928
1146.93		Spot	1	Image 1	151	1000000052	929
1423.69		Spot	1	Image 1	151	1000000043	930
1129.5		Spot	1	Image 1	151	1000000051	931
1421.43		Spot	1	Image 1	152	1000000052	932
1337.76		Spot	1	Image 1	152	1000000043	933
1101.93		Spot	1	Image 1	152	1000000051	934
1039		Spot	1	Image 1	152	1000000053	935
1134.77		Spot	1	Image 1	153	1000000052	936
1173.52		Spot	1	Image 1	153	1000000043	937
1281.98		Spot	1	Image 1	153	1000000051	938
1115.81		Spot	1	Image 1	153	1000000053	939
1224.49		Spot	1	Image 1	154	1000000052	940
1221.84		Spot	1	Image 1	154	1000000051	941
1105.03		Spot	1	Image 1	154	1000000053	942
1253.34		Spot	1	Image 1	155	1000000052	943
1231.52		Spot	1	Image 1	155	1000000051	944
1115.45		Spot	1	Image 1	155	1000000053	945
1506.44		Spot	1	Image 1	156	1000000052	946
1401.16		Spot	1	Image 1	156	1000000054	947
1236.4		Spot	1	Image 1	156	1000000051	948
1297.32		Spot	1	Image 1	156	1000000053	949
1322.95		Spot	1	Image 1	157	1000000052	950
1184.41		Spot	1	Image 1	157	1000000055	951
1426.74		Spot	1	Image 1	157	1000000054	952
1143.46		Spot	1	Image 1	157	1000000051	953
1068.62		Spot	1	Image 1	157	1000000053	954
1169.56		Spot	1	Image 1	158	1000000052	955
1295.77		Spot	1	Image 1	158	1000000055	956
1210.51		Spot	1	Image 1	158	1000000054	957
1435.32		Spot	1	Image 1	158	1000000051	958
1150.56		Spot	1	Image 1	158	1000000053	959
1461.81		Spot	1	Image 1	159	1000000052	960
1189.6		Spot	1	Image 1	159	1000000055	961
1279.3		Spot	1	Image 1	159	1000000054	962
1512.62		Spot	1	Image 1	159	1000000051	963
1163.17		Spot	1	Image 1	159	1000000053	964
1497.61		Spot	1	Image 1	160	1000000052	965
1200.38		Spot	1	Image 1	160	1000000055	966
1569.81		Spot	1	Image 1	160	1000000054	967
1695.44		Spot	1	Image 1	160	1000000051	968
1102.24		Spot	1	Image 1	160	1000000053	969
1051.15		Spot	1	Image 1	161	1000000052	970
1391.53		Spot	1	Image 1	161	1000000055	971
1317.11		Spot	1	Image 1	161	1000000054	972
1757.3		Spot	1	Image 1	161	1000000051	973
1000.01		Spot	1	Image 1	161	1000000053	974
1466.4		Spot	1	Image 1	162	1000000052	975
1184.29		Spot	1	Image 1	162	1000000055	976
1166.99		Spot	1	Image 1	162	1000000054	977
1731.5		Spot	1	Image 1	162	1000000051	978
943.179		Spot	1	Image 1	162	1000000053	979
1420.88		Spot	1	Image 1	163	1000000052	980
1054.62		Spot	1	Image 1	163	1000000055	981
1141.97		Spot	1	Image 1	163	1000000054	982
1605.25		Spot	1	Image 1	163	1000000051	983
945.442		Spot	1	Image 1	163	1000000053	984
1156.46		Spot	1	Image 1	164	1000000052	985
1394.6		Spot	1	Image 1	164	1000000055	986
1042.26		Spot	1	Image 1	164	1000000054	987
1381.65		Spot	1	Image 1	164	1000000051	988
951.1		Spot	1	Image 1	164	1000000053	989
1471.2		Spot	1	Image 1	165	1000000052	990
1221.13		Spot	1	Image 1	165	1000000055	991
1188.87		Spot	1	Image 1	165	1000000054	992
1534.73		Spot	1	Image 1	165	1000000051	993
1116.65		Spot	1	Image 1	165	1000000053	994
1400.71		Spot	1	Image 1	166	1000000052	995
1219.93		Spot	1	Image 1	166	1000000055	996
1133.67		Spot	1	Image 1	166	1000000054	997
1354.4		Spot	1	Image 1	166	1000000051	998
1199.97		Spot	1	Image 1	166	1000000053	999
1442		Spot	1	Image 1	167	1000000052	1000
1224.86		Spot	1	Image 1	167	1000000055	1001
1070		Spot	1	Image 1	167	1000000054	1002
1608.5		Spot	1	Image 1	167	1000000051	1003
1287.92		Spot	1	Image 1	167	1000000053	1004
1010.99		Spot	1	Image 1	168	1000000052	1005
1266.84		Spot	1	Image 1	168	1000000055	1006
1008.22		Spot	1	Image 1	168	1000000054	1007
1183.06		Spot	1	Image 1	168	1000000053	1008
1221.54		Spot	1	Image 1	169	1000000052	1009
1533.59		Spot	1	Image 1	169	1000000055	1010
1331.57		Spot	1	Image 1	169	1000000053	1011
1255.22		Spot	1	Image 1	170	1000000052	1012
1429.7		Spot	1	Image 1	170	1000000055	1013
1289.92		Spot	1	Image 1	170	1000000053	1014
1418.21		Spot	1	Image 1	171	1000000052	1015
1528.33		Spot	1	Image 1	171	1000000055	1016
1346.9		Spot	1	Image 1	171	1000000053	1017
1157.52		Spot	1	Image 1	172	1000000052	1018
1443.03		Spot	1	Image 1	172	1000000055	1019
1021.5		Spot	1	Image 1	172	1000000056	1020
1306.87		Spot	1	Image 1	173	1000000052	1021
1402.24		Spot	1	Image 1	173	1000000055	1022
1013		Spot	1	Image 1	173	1000000056	1023
1206.17		Spot	1	Image 1	174	1000000052	1024
1209.46		Spot	1	Image 1	174	1000000055	1025
1122		Spot	1	Image 1	174	1000000056	1026
1051.25		Spot	1	Image 1	175	1000000052	1027
1152.04		Spot	1	Image 1	175	1000000056	1028
1154.76		Spot	1	Image 1	176	1000000052	1029
1303.01		Spot	1	Image 1	176	1000000057	1030
1026.14		Spot	1	Image 1	176	1000000056	1031
1163.19		Spot	1	Image 1	177	1000000052	1032
1117.43		Spot	1	Image 1	177	1000000057	1033
1086.98		Spot	1	Image 1	177	1000000056	1034
997		Spot	1	Image 1	178	1000000052	1035
1075.96		Spot	1	Image 1	178	1000000057	1036
1092.95		Spot	1	Image 1	178	1000000056	1037
1313.5		Spot	1	Image 1	179	1000000052	1038
992.16		Spot	1	Image 1	179	1000000057	1039
1210.81		Spot	1	Image 1	179	1000000056	1040
1274.96		Spot	1	Image 1	180	1000000052	1041
894.64		Spot	1	Image 1	180	1000000057	1042
1169.06		Spot	1	Image 1	180	1000000056	1043
1070.99		Spot	1	Image 1	181	1000000057	1044
1089.8		Spot	1	Image 1	181	1000000056	1045
1475.26		Spot	1	Image 1	182	1000000058	1046
1111		Spot	1	Image 1	182	1000000057	1047
960.386		Spot	1	Image 1	182	1000000056	1048
1152.97		Spot	1	Image 1	183	1000000058	1049
1143.96		Spot	1	Image 1	183	1000000057	1050
987.242		Spot	1	Image 1	183	1000000056	1051
1174.32		Spot	1	Image 1	184	1000000058	1052
978.5		Spot	1	Image 1	184	1000000057	1053
1055		Spot	1	Image 1	184	1000000056	1054
1309.46		Spot	1	Image 1	185	1000000058	1055
1060.08		Spot	1	Image 1	185	1000000057	1056
1474		Spot	1	Image 1	186	1000000058	1057
1002.9		Spot	1	Image 1	186	1000000057	1058
1070		Spot	1	Image 1	186	1000000059	1059
1454.39		Spot	1	Image 1	187	1000000058	1060
1093.8		Spot	1	Image 1	187	1000000057	1061
1134.75		Spot	1	Image 1	187	1000000059	1062
1300.58		Spot	1	Image 1	188	1000000058	1063
1019.12		Spot	1	Image 1	188	1000000057	1064
1199		Spot	1	Image 1	188	1000000059	1065
1162		Spot	1	Image 1	189	1000000058	1066
1186.89		Spot	1	Image 1	189	1000000059	1067
1349.31		Spot	1	Image 1	190	1000000058	1068
1380.2		Spot	1	Image 1	190	1000000060	1069
1235.94		Spot	1	Image 1	190	1000000059	1070
1279.3		Spot	1	Image 1	191	1000000058	1071
1677.13		Spot	1	Image 1	191	1000000060	1072
1237.36		Spot	1	Image 1	191	1000000059	1073
1465.58		Spot	1	Image 1	192	1000000058	1074
1448.97		Spot	1	Image 1	192	1000000060	1075
1493.26		Spot	1	Image 1	192	1000000059	1076
1711.06		Spot	1	Image 1	193	1000000060	1077
1219.73		Spot	1	Image 1	193	1000000059	1078
1812.86		Spot	1	Image 1	194	1000000060	1079
1183.93		Spot	1	Image 1	194	1000000059	1080
1792.81		Spot	1	Image 1	195	1000000060	1081
1088.85		Spot	1	Image 1	195	1000000059	1082
1846.44		Spot	1	Image 1	196	1000000060	1083
1019.15		Spot	1	Image 1	196	1000000059	1084
2381.9		Spot	1	Image 1	197	1000000060	1085
946		Spot	1	Image 1	197	1000000059	1086
2037.16		Spot	1	Image 1	198	1000000060	1087
1098		Spot	1	Image 1	198	1000000059	1088
1963.97		Spot	1	Image 1	199	1000000060	1089
1060.05		Spot	1	Image 1	199	1000000059	1090
1670.89		Spot	1	Image 1	200	1000000060	1091
1101.88		Spot	1	Image 1	200	1000000059	1092
1876.3		Spot	1	Image 1	201	1000000060	1093
1138.57		Spot	1	Image 1	201	1000000059	1094
1144.77		Spot	1	Image 1	202	1000000061	1095
1678.39		Spot	1	Image 1	202	1000000060	1096
1266.91		Spot	1	Image 1	202	1000000059	1097
1781.57		Spot	1	Image 1	203	1000000061	1098
1489.77		Spot	1	Image 1	203	1000000060	1099
1094.67		Spot	1	Image 1	203	1000000059	1100
1638.02		Spot	1	Image 1	204	1000000061	1101
1597.08		Spot	1	Image 1	204	1000000060	1102
1130.07		Spot	1	Image 1	204	1000000059	1103
1549.82		Spot	1	Image 1	205	1000000061	1104
1783.28		Spot	1	Image 1	205	1000000060	1105
1051.1		Spot	1	Image 1	205	1000000059	1106
1608.74		Spot	1	Image 1	206	1000000061	1107
1381.11		Spot	1	Image 1	206	1000000060	1108
1492		Spot	1	Image 1	207	1000000061	1109
1700.51		Spot	1	Image 1	207	1000000060	1110
1305.25		Spot	1	Image 1	208	1000000061	1111
1896.7		Spot	1	Image 1	208	1000000060	1112
1400.27		Spot	1	Image 1	209	1000000061	1113
1445.98		Spot	1	Image 1	209	1000000060	1114
1616.27		Spot	1	Image 1	210	1000000061	1115
1279.12		Spot	1	Image 1	210	1000000062	1116
2051.1		Spot	1	Image 1	210	1000000060	1117
1244.85		Spot	1	Image 1	211	1000000062	1118
1709.89		Spot	1	Image 1	211	1000000061	1119
1888.08		Spot	1	Image 1	211	1000000060	1120
1636.11		Spot	1	Image 1	212	1000000061	1121
1264		Spot	1	Image 1	212	1000000062	1122
1561.61		Spot	1	Image 1	212	1000000060	1123
1274.36		Spot	1	Image 1	213	1000000062	1124
1266.41		Spot	1	Image 1	213	1000000061	1125
1884.43		Spot	1	Image 1	213	1000000060	1126
1259		Spot	1	Image 1	214	1000000063	1127
1288.3		Spot	1	Image 1	214	1000000061	1128
1250.46		Spot	1	Image 1	214	1000000062	1129
1485.36		Spot	1	Image 1	214	1000000060	1130
1102.3		Spot	1	Image 1	215	1000000063	1131
1566.74		Spot	1	Image 1	215	1000000061	1132
1141.01		Spot	1	Image 1	215	1000000062	1133
1857.88		Spot	1	Image 1	215	1000000060	1134
1217.97		Spot	1	Image 1	216	1000000063	1135
1659.66		Spot	1	Image 1	216	1000000061	1136
1155.47		Spot	1	Image 1	216	1000000062	1137
1809.79		Spot	1	Image 1	216	1000000060	1138
1305.09		Spot	1	Image 1	217	1000000063	1139
1419.61		Spot	1	Image 1	217	1000000061	1140
1255		Spot	1	Image 1	217	1000000062	1141
1652.82		Spot	1	Image 1	217	1000000060	1142
1275		Spot	1	Image 1	218	1000000063	1143
1263.75		Spot	1	Image 1	218	1000000061	1144
1126.05		Spot	1	Image 1	218	1000000062	1145
1723.67		Spot	1	Image 1	218	1000000060	1146
1271.29		Spot	1	Image 1	219	1000000063	1147
1596.65		Spot	1	Image 1	219	1000000061	1148
1187.89		Spot	1	Image 1	219	1000000062	1149
1956.98		Spot	1	Image 1	219	1000000060	1150
1293.5		Spot	1	Image 1	220	1000000063	1151
1143.93		Spot	1	Image 1	220	1000000062	1152
1314.41		Spot	1	Image 1	220	1000000061	1153
1538.4		Spot	1	Image 1	220	1000000060	1154
1561.84		Spot	1	Image 1	221	1000000063	1155
1081.75		Spot	1	Image 1	221	1000000062	1156
1316.83		Spot	1	Image 1	221	1000000061	1157
1553.59		Spot	1	Image 1	221	1000000060	1158
1265.03		Spot	1	Image 1	222	1000000063	1159
1026.92		Spot	1	Image 1	222	1000000062	1160
1353.82		Spot	1	Image 1	222	1000000061	1161
1808.98		Spot	1	Image 1	222	1000000060	1162
1267.71		Spot	1	Image 1	223	1000000063	1163
1265.13		Spot	1	Image 1	223	1000000061	1164
1784.18		Spot	1	Image 1	223	1000000060	1165
1160		Spot	1	Image 1	224	1000000063	1166
1058.82		Spot	1	Image 1	224	1000000061	1167
1903.65		Spot	1	Image 1	224	1000000060	1168
1110.08		Spot	1	Image 1	225	1000000063	1169
1414.79		Spot	1	Image 1	225	1000000061	1170
1769.6		Spot	1	Image 1	225	1000000060	1171
1379.44		Spot	1	Image 1	226	1000000061	1172
1907.75		Spot	1	Image 1	226	1000000060	1173
1113.15		Spot	1	Image 1	227	1000000061	1174
1740.65		Spot	1	Image 1	227	1000000060	1175
1324.92		Spot	1	Image 1	228	1000000061	1176
1629.78		Spot	1	Image 1	228	1000000060	1177
1120.97		Spot	1	Image 1	229	1000000061	1178
1386.97		Spot	1	Image 1	229	1000000060	1179
1300.79		Spot	1	Image 1	230	1000000061	1180
1066.86		Spot	1	Image 1	230	1000000060	1181
1111.61		Spot	1	Image 1	231	1000000064	1182
1101.1		Spot	1	Image 1	231	1000000061	1183
1121.88		Spot	1	Image 1	231	1000000060	1184
1011.34		Spot	1	Image 1	232	1000000064	1185
1068.52		Spot	1	Image 1	232	1000000061	1186
1173		Spot	1	Image 1	232	1000000060	1187
1029.21		Spot	1	Image 1	233	1000000064	1188
1347.96		Spot	1	Image 1	233	1000000061	1189
949.96		Spot	1	Image 1	233	1000000060	1190
1108.85		Spot	1	Image 1	234	1000000064	1191
1145.95		Spot	1	Image 1	234	1000000061	1192
1113.48		Spot	1	Image 1	234	1000000060	1193
1039.95		Spot	1	Image 1	235	1000000064	1194
1116.54		Spot	1	Image 1	235	1000000061	1195
1080		Spot	1	Image 1	235	1000000060	1196
1204.02		Spot	1	Image 1	235	1000000065	1197
1038.06		Spot	1	Image 1	236	1000000064	1198
1117.6		Spot	1	Image 1	236	1000000061	1199
1061.02		Spot	1	Image 1	236	1000000060	1200
1129.14		Spot	1	Image 1	236	1000000065	1201
1043.53		Spot	1	Image 1	237	1000000064	1202
1105.9		Spot	1	Image 1	237	1000000061	1203
1160.04		Spot	1	Image 1	237	1000000060	1204
1099.03		Spot	1	Image 1	237	1000000065	1205
1167.39		Spot	1	Image 1	238	1000000064	1206
1190.56		Spot	1	Image 1	238	1000000061	1207
1116.69		Spot	1	Image 1	238	1000000060	1208
1163.29		Spot	1	Image 1	238	1000000065	1209
1038.94		Spot	1	Image 1	239	1000000064	1210
1079.97		Spot	1	Image 1	239	1000000061	1211
1423		Spot	1	Image 1	239	1000000060	1212
1038.56		Spot	1	Image 1	239	1000000065	1213
1521.83		Spot	1	Image 1	240	1000000066	1214
960.392		Spot	1	Image 1	240	1000000064	1215
965.424		Spot	1	Image 1	240	1000000060	1216
1176		Spot	1	Image 1	240	1000000065	1217
1487.2		Spot	1	Image 1	241	1000000066	1218
947.184		Spot	1	Image 1	241	1000000064	1219
1124.84		Spot	1	Image 1	241	1000000067	1220
1308.79		Spot	1	Image 1	241	1000000060	1221
1147.75		Spot	1	Image 1	241	1000000065	1222
1260.37		Spot	1	Image 1	242	1000000066	1223
1122.18		Spot	1	Image 1	242	1000000064	1224
1227.48		Spot	1	Image 1	242	1000000067	1225
1152.74		Spot	1	Image 1	242	1000000060	1226
1174.31		Spot	1	Image 1	242	1000000065	1227
1316.02		Spot	1	Image 1	243	1000000066	1228
1200.78		Spot	1	Image 1	243	1000000067	1229
1266.03		Spot	1	Image 1	243	1000000060	1230
1421.01		Spot	1	Image 1	243	1000000065	1231
1506.84		Spot	1	Image 1	244	1000000066	1232
1056.98		Spot	1	Image 1	244	1000000068	1233
1270.08		Spot	1	Image 1	244	1000000067	1234
1304.51		Spot	1	Image 1	244	1000000060	1235
1176.89		Spot	1	Image 1	244	1000000065	1236
1428.07		Spot	1	Image 1	245	1000000066	1237
1102.03		Spot	1	Image 1	245	1000000068	1238
1101.36		Spot	1	Image 1	245	1000000067	1239
1314.78		Spot	1	Image 1	245	1000000060	1240
1033		Spot	1	Image 1	245	1000000065	1241
1753.43		Spot	1	Image 1	246	1000000066	1242
943.894		Spot	1	Image 1	246	1000000068	1243
1263.08		Spot	1	Image 1	246	1000000069	1244
1085.07		Spot	1	Image 1	246	1000000067	1245
1376.8		Spot	1	Image 1	246	1000000060	1246
1587.48		Spot	1	Image 1	247	1000000066	1247
1173.86		Spot	1	Image 1	247	1000000068	1248
944.826		Spot	1	Image 1	247	1000000069	1249
1152.17		Spot	1	Image 1	247	1000000067	1250
1295.68		Spot	1	Image 1	247	1000000060	1251
1469.01		Spot	1	Image 1	248	1000000066	1252
943.832		Spot	1	Image 1	248	1000000068	1253
1218.83		Spot	1	Image 1	248	1000000069	1254
1131.14		Spot	1	Image 1	248	1000000067	1255
1628.49		Spot	1	Image 1	249	1000000066	1256
990.856		Spot	1	Image 1	249	1000000068	1257
1125.11		Spot	1	Image 1	249	1000000069	1258
1177.84		Spot	1	Image 1	249	1000000067	1259
1790.32		Spot	1	Image 1	250	1000000066	1260
1161.77		Spot	1	Image 1	250	1000000068	1261
1336		Spot	1	Image 1	250	1000000069	1262
1381.27		Spot	1	Image 1	250	1000000067	1263
1481.64		Spot	1	Image 1	251	1000000066	1264
994.894		Spot	1	Image 1	251	1000000068	1265
1166.64		Spot	1	Image 1	251	1000000069	1266
1304.46		Spot	1	Image 1	251	1000000067	1267
1785.37		Spot	1	Image 1	252	1000000066	1268
1430.95		Spot	1	Image 1	252	1000000068	1269
1156.94		Spot	1	Image 1	252	1000000069	1270
1396.5		Spot	1	Image 1	252	1000000070	1271
1234.5		Spot	1	Image 1	252	1000000067	1272
1613.62		Spot	1	Image 1	253	1000000066	1273
979.1		Spot	1	Image 1	253	1000000068	1274
1196.06		Spot	1	Image 1	253	1000000069	1275
1684.04		Spot	1	Image 1	253	1000000070	1276
1012.09		Spot	1	Image 1	253	1000000067	1277
1002.43		Spot	1	Image 1	254	1000000068	1278
1348.19		Spot	1	Image 1	254	1000000069	1279
1427.24		Spot	1	Image 1	254	1000000070	1280
1194.09		Spot	1	Image 1	255	1000000068	1281
1106.88		Spot	1	Image 1	255	1000000069	1282
1561.19		Spot	1	Image 1	255	1000000070	1283
945.122		Spot	1	Image 1	256	1000000069	1284
1466.83		Spot	1	Image 1	256	1000000070	1285
1441.07		Spot	1	Image 1	257	1000000070	1286
1361.85		Spot	1	Image 1	258	1000000070	1287
1646.09		Spot	1	Image 1	259	1000000070	1288
1391.77		Spot	1	Image 1	260	1000000070	1289
1646.03		Spot	1	Image 1	261	1000000070	1290
1273.4		Spot	1	Image 1	262	1000000070	1291
1471.66		Spot	1	Image 1	263	1000000070	1292
1523.62		Spot	1	Image 1	264	1000000070	1293
947.21		Spot	1	Image 1	265	1000000071	1294
1482.01		Spot	1	Image 1	265	1000000070	1295
1148.38		Spot	1	Image 1	266	1000000071	1296
1107		Spot	1	Image 1	266	1000000070	1297
1067.42		Spot	1	Image 1	267	1000000071	1298
1308.12		Spot	1	Image 1	268	1000000072	1299
926.674		Spot	1	Image 1	268	1000000071	1300
1241.02		Spot	1	Image 1	269	1000000072	1301
1298.63		Spot	1	Image 1	269	1000000071	1302
1102.98		Spot	1	Image 1	270	1000000072	1303
1248.61		Spot	1	Image 1	270	1000000071	1304
1042.54		Spot	1	Image 1	271	1000000072	1305
1096.97		Spot	1	Image 1	271	1000000071	1306
1146.83		Spot	1	Image 1	272	1000000072	1307
1233.27		Spot	1	Image 1	272	1000000071	1308
1070.05		Spot	1	Image 1	273	1000000072	1309
1018.39		Spot	1	Image 1	273	1000000071	1310
1179.5		Spot	1	Image 1	274	1000000072	1311
1134.38		Spot	1	Image 1	274	1000000071	1312
1223		Spot	1	Image 1	275	1000000073	1313
1013.04		Spot	1	Image 1	275	1000000072	1314
1119.92		Spot	1	Image 1	275	1000000071	1315
1136.85		Spot	1	Image 1	276	1000000073	1316
993.838		Spot	1	Image 1	276	1000000072	1317
1235.06		Spot	1	Image 1	276	1000000071	1318
1024.01		Spot	1	Image 1	277	1000000073	1319
1009.99		Spot	1	Image 1	277	1000000072	1320
1220.17		Spot	1	Image 1	277	1000000071	1321
1056.91		Spot	1	Image 1	278	1000000073	1322
1021.9		Spot	1	Image 1	278	1000000072	1323
1194.07		Spot	1	Image 1	278	1000000071	1324
1101.97		Spot	1	Image 1	279	1000000073	1325
1037.07		Spot	1	Image 1	279	1000000072	1326
1237.75		Spot	1	Image 1	279	1000000071	1327
997.986		Spot	1	Image 1	280	1000000073	1328
1297.11		Spot	1	Image 1	280	1000000072	1329
1237.43		Spot	1	Image 1	280	1000000071	1330
1097.55		Spot	1	Image 1	281	1000000073	1331
1050.52		Spot	1	Image 1	281	1000000072	1332
1167.93		Spot	1	Image 1	281	1000000071	1333
1019.41		Spot	1	Image 1	282	1000000073	1334
1177.07		Spot	1	Image 1	282	1000000072	1335
1093.15		Spot	1	Image 1	282	1000000071	1336
1166.94		Spot	1	Image 1	283	1000000073	1337
1310.3		Spot	1	Image 1	283	1000000072	1338
1070		Spot	1	Image 1	283	1000000071	1339
1264.15		Spot	1	Image 1	284	1000000073	1340
1093.05		Spot	1	Image 1	284	1000000072	1341
1301.89		Spot	1	Image 1	284	1000000071	1342
995.416		Spot	1	Image 1	285	1000000073	1343
1608.76		Spot	1	Image 1	285	1000000072	1344
1208.61		Spot	1	Image 1	285	1000000071	1345
1194.88		Spot	1	Image 1	286	1000000073	1346
1320		Spot	1	Image 1	286	1000000072	1347
943.76		Spot	1	Image 1	286	1000000071	1348
1155.89		Spot	1	Image 1	287	1000000073	1349
1109.98		Spot	1	Image 1	287	1000000072	1350
1110.1		Spot	1	Image 1	287	1000000071	1351
1116.07		Spot	1	Image 1	288	1000000073	1352
1147.5		Spot	1	Image 1	288	1000000072	1353
1265.92		Spot	1	Image 1	288	1000000071	1354
1180		Spot	1	Image 1	289	1000000073	1355
967		Spot	1	Image 1	289	1000000072	1356
1101.49		Spot	1	Image 1	289	1000000071	1357
1050.8		Spot	1	Image 1	290	1000000073	1358
1041.06		Spot	1	Image 1	290	1000000072	1359
1199		Spot	1	Image 1	291	1000000073	1360
1044		Spot	1	Image 1	291	1000000072	1361
1028.27		Spot	1	Image 1	291	1000000074	1362
1093.4		Spot	1	Image 1	292	1000000073	1363
1082.88		Spot	1	Image 1	292	1000000072	1364
1046.39		Spot	1	Image 1	292	1000000074	1365
1142.39		Spot	1	Image 1	293	1000000072	1366
1315.15		Spot	1	Image 1	293	1000000074	1367
1079.05		Spot	1	Image 1	294	1000000072	1368
1055.92		Spot	1	Image 1	294	1000000074	1369
1104.2		Spot	1	Image 1	295	1000000072	1370
1056.6		Spot	1	Image 1	295	1000000074	1371
1369.54		Spot	1	Image 1	296	1000000072	1372
1054.7		Spot	1	Image 1	296	1000000074	1373
1319.58		Spot	1	Image 1	297	1000000072	1374
1045.12		Spot	1	Image 1	297	1000000074	1375
1302.24		Spot	1	Image 1	298	1000000072	1376
1051.07		Spot	1	Image 1	298	1000000074	1377
1377.38		Spot	1	Image 1	299	1000000072	1378
967.052		Spot	1	Image 1	299	1000000074	1379
1537.85		Spot	1	Image 1	300	1000000072	1380
1010.66		Spot	1	Image 1	300	1000000074	1381
1259.5		Spot	1	Image 1	301	1000000072	1382
943.823		Spot	1	Image 1	301	1000000074	1383
1057.6		Spot	1	Image 1	302	1000000072	1384
1034.56		Spot	1	Image 1	303	1000000072	1385
1131.88		Spot	1	Image 1	304	1000000072	1386
1034.63		Spot	1	Image 1	315	1000000075	1387
941.16		Spot	1	Image 1	316	1000000076	1388
1455.09		Spot	1	Image 1	316	1000000075	1389
1140.47		Spot	1	Image 1	317	1000000076	1390
1215		Spot	1	Image 1	317	1000000075	1391
1309.58		Spot	1	Image 1	318	1000000076	1392
1032.94		Spot	1	Image 1	318	1000000075	1393
1292.04		Spot	1	Image 1	319	1000000076	1394
998.048		Spot	1	Image 1	319	1000000075	1395
1228.81		Spot	1	Image 1	320	1000000077	1396
1172.42		Spot	1	Image 1	320	1000000078	1397
1164.32		Spot	1	Image 1	320	1000000076	1398
991		Spot	1	Image 1	320	1000000075	1399
1046.5		Spot	1	Image 1	321	1000000077	1400
1158.01		Spot	1	Image 1	321	1000000078	1401
1242.54		Spot	1	Image 1	321	1000000076	1402
995.88		Spot	1	Image 1	321	1000000075	1403
1206.83		Spot	1	Image 1	322	1000000077	1404
1272.94		Spot	1	Image 1	322	1000000078	1405
1328.14		Spot	1	Image 1	322	1000000076	1406
1501.94		Spot	1	Image 1	322	1000000075	1407
1669.49		Spot	1	Image 1	323	1000000077	1408
1277.34		Spot	1	Image 1	323	1000000078	1409
1274.71		Spot	1	Image 1	323	1000000076	1410
1350.68		Spot	1	Image 1	323	1000000075	1411
1375.43		Spot	1	Image 1	324	1000000077	1412
1373.41		Spot	1	Image 1	324	1000000078	1413
1162.99		Spot	1	Image 1	324	1000000076	1414
1388.06		Spot	1	Image 1	324	1000000075	1415
1265.43		Spot	1	Image 1	325	1000000077	1416
1214.25		Spot	1	Image 1	325	1000000078	1417
1209.45		Spot	1	Image 1	325	1000000076	1418
1182.72		Spot	1	Image 1	325	1000000075	1419
1498.52		Spot	1	Image 1	326	1000000077	1420
1059.06		Spot	1	Image 1	326	1000000078	1421
1067.59		Spot	1	Image 1	326	1000000076	1422
1581.03		Spot	1	Image 1	326	1000000075	1423
1557.1		Spot	1	Image 1	327	1000000077	1424
1177.03		Spot	1	Image 1	327	1000000078	1425
1049.26		Spot	1	Image 1	327	1000000075	1426
1798.6		Spot	1	Image 1	328	1000000077	1427
1204.73		Spot	1	Image 1	328	1000000078	1428
1272.78		Spot	1	Image 1	328	1000000075	1429
1266.36		Spot	1	Image 1	329	1000000077	1430
1281.93		Spot	1	Image 1	329	1000000078	1431
1244.88		Spot	1	Image 1	329	1000000075	1432
1405.23		Spot	1	Image 1	330	1000000077	1433
1228.05		Spot	1	Image 1	330	1000000078	1434
1217.66		Spot	1	Image 1	330	1000000075	1435
1237.99		Spot	1	Image 1	331	1000000077	1436
1006.9		Spot	1	Image 1	331	1000000078	1437
1357.28		Spot	1	Image 1	331	1000000075	1438
1226.36		Spot	1	Image 1	332	1000000075	1439
1332.8		Spot	1	Image 1	333	1000000075	1440
2030.32		Spot	1	Image 1	334	1000000079	1441
1092.57		Spot	1	Image 1	334	1000000080	1442
1304.62		Spot	1	Image 1	334	1000000075	1443
1704.92		Spot	1	Image 1	335	1000000079	1444
1042.11		Spot	1	Image 1	335	1000000081	1445
1232.65		Spot	1	Image 1	335	1000000080	1446
1039.02		Spot	1	Image 1	335	1000000075	1447
1700.01		Spot	1	Image 1	336	1000000079	1448
1043.91		Spot	1	Image 1	336	1000000081	1449
1166.48		Spot	1	Image 1	336	1000000080	1450
1334.88		Spot	1	Image 1	336	1000000075	1451
1471.56		Spot	1	Image 1	337	1000000079	1452
1039.73		Spot	1	Image 1	337	1000000081	1453
1241.66		Spot	1	Image 1	337	1000000080	1454
1279.78		Spot	1	Image 1	337	1000000075	1455
1579.67		Spot	1	Image 1	338	1000000079	1456
1193		Spot	1	Image 1	338	1000000082	1457
1106.77		Spot	1	Image 1	338	1000000081	1458
1299.1		Spot	1	Image 1	338	1000000080	1459
941.897		Spot	1	Image 1	338	1000000083	1460
1027.49		Spot	1	Image 1	338	1000000075	1461
1382.72		Spot	1	Image 1	339	1000000079	1462
1249.98		Spot	1	Image 1	339	1000000082	1463
1013.63		Spot	1	Image 1	339	1000000081	1464
1321.28		Spot	1	Image 1	339	1000000080	1465
1293.57		Spot	1	Image 1	339	1000000075	1466
1011.56		Spot	1	Image 1	339	1000000083	1467
1373.09		Spot	1	Image 1	340	1000000079	1468
1352.74		Spot	1	Image 1	340	1000000082	1469
912.372		Spot	1	Image 1	340	1000000081	1470
1294.87		Spot	1	Image 1	340	1000000080	1471
1409.24		Spot	1	Image 1	340	1000000075	1472
1004.44		Spot	1	Image 1	340	1000000083	1473
1657.43		Spot	1	Image 1	341	1000000079	1474
1098.95		Spot	1	Image 1	341	1000000082	1475
1094.02		Spot	1	Image 1	341	1000000081	1476
1071.21		Spot	1	Image 1	341	1000000080	1477
1151.34		Spot	1	Image 1	341	1000000075	1478
1106.9		Spot	1	Image 1	341	1000000083	1479
1569.65		Spot	1	Image 1	342	1000000079	1480
1197.67		Spot	1	Image 1	342	1000000082	1481
1008.97		Spot	1	Image 1	342	1000000081	1482
1374.28		Spot	1	Image 1	342	1000000080	1483
1173.21		Spot	1	Image 1	342	1000000075	1484
911.893		Spot	1	Image 1	342	1000000083	1485
1532.08		Spot	1	Image 1	343	1000000079	1486
1093.89		Spot	1	Image 1	343	1000000082	1487
934.734		Spot	1	Image 1	343	1000000081	1488
1190.91		Spot	1	Image 1	343	1000000080	1489
1264.6		Spot	1	Image 1	343	1000000075	1490
1056.81		Spot	1	Image 1	343	1000000083	1491
993.574		Spot	1	Image 1	344	1000000079	1492
1291.58		Spot	1	Image 1	344	1000000082	1493
1061.93		Spot	1	Image 1	344	1000000081	1494
1404.4		Spot	1	Image 1	344	1000000080	1495
1226.85		Spot	1	Image 1	344	1000000075	1496
1111.5		Spot	1	Image 1	344	1000000083	1497
1002.74		Spot	1	Image 1	345	1000000082	1498
1062.76		Spot	1	Image 1	345	1000000081	1499
1023.23		Spot	1	Image 1	345	1000000080	1500
1059.58		Spot	1	Image 1	345	1000000083	1501
1151.28		Spot	1	Image 1	346	1000000082	1502
1424.92		Spot	1	Image 1	346	1000000080	1503
1318.76		Spot	1	Image 1	346	1000000084	1504
1143.22		Spot	1	Image 1	346	1000000083	1505
958.424		Spot	1	Image 1	347	1000000082	1506
1175.96		Spot	1	Image 1	347	1000000080	1507
1100.51		Spot	1	Image 1	347	1000000084	1508
1048.97		Spot	1	Image 1	347	1000000083	1509
1140.52		Spot	1	Image 1	348	1000000082	1510
1374.44		Spot	1	Image 1	348	1000000084	1511
1116.46		Spot	1	Image 1	348	1000000083	1512
1412.94		Spot	1	Image 1	349	1000000082	1513
1525.56		Spot	1	Image 1	349	1000000084	1514
1001.28		Spot	1	Image 1	349	1000000083	1515
995.362		Spot	1	Image 1	350	1000000082	1516
999.94		Spot	1	Image 1	350	1000000084	1517
971.826		Spot	1	Image 1	350	1000000083	1518
1087.95		Spot	1	Image 1	351	1000000082	1519
1430.68		Spot	1	Image 1	351	1000000084	1520
917.039		Spot	1	Image 1	351	1000000083	1521
1203.63		Spot	1	Image 1	352	1000000082	1522
1110.46		Spot	1	Image 1	352	1000000085	1523
1179.93		Spot	1	Image 1	352	1000000084	1524
993.384		Spot	1	Image 1	352	1000000083	1525
1077.11		Spot	1	Image 1	353	1000000082	1526
1091.16		Spot	1	Image 1	353	1000000085	1527
1162.02		Spot	1	Image 1	353	1000000084	1528
1037.9		Spot	1	Image 1	353	1000000083	1529
1115.21		Spot	1	Image 1	354	1000000082	1530
1029.62		Spot	1	Image 1	354	1000000086	1531
992.02		Spot	1	Image 1	354	1000000085	1532
1025.5		Spot	1	Image 1	354	1000000083	1533
1238.21		Spot	1	Image 1	354	1000000084	1534
1449.86		Spot	1	Image 1	355	1000000082	1535
1012.15		Spot	1	Image 1	355	1000000086	1536
1031.4		Spot	1	Image 1	355	1000000085	1537
1140.97		Spot	1	Image 1	355	1000000083	1538
1189.28		Spot	1	Image 1	355	1000000084	1539
1100.4		Spot	1	Image 1	356	1000000082	1540
944.6		Spot	1	Image 1	356	1000000086	1541
949.71		Spot	1	Image 1	356	1000000085	1542
1313.75		Spot	1	Image 1	356	1000000084	1543
969.036		Spot	1	Image 1	356	1000000083	1544
1087.48		Spot	1	Image 1	357	1000000087	1545
1120.37		Spot	1	Image 1	357	1000000082	1546
978.98		Spot	1	Image 1	357	1000000086	1547
1011.01		Spot	1	Image 1	357	1000000085	1548
1191.4		Spot	1	Image 1	358	1000000087	1549
956		Spot	1	Image 1	358	1000000086	1550
809.92		Spot	1	Image 1	358	1000000085	1551
1098.75		Spot	1	Image 1	359	1000000087	1552
1274.72		Spot	1	Image 1	359	1000000088	1553
1117.2		Spot	1	Image 1	359	1000000086	1554
983.936		Spot	1	Image 1	359	1000000085	1555
1240.04		Spot	1	Image 1	360	1000000087	1556
1243.31		Spot	1	Image 1	360	1000000088	1557
1080.23		Spot	1	Image 1	360	1000000086	1558
1001.48		Spot	1	Image 1	360	1000000085	1559
1011.02		Spot	1	Image 1	361	1000000087	1560
1293.21		Spot	1	Image 1	361	1000000088	1561
1046.92		Spot	1	Image 1	361	1000000086	1562
1042.49		Spot	1	Image 1	361	1000000085	1563
1297.07		Spot	1	Image 1	362	1000000087	1564
1384.38		Spot	1	Image 1	362	1000000088	1565
1118.8		Spot	1	Image 1	362	1000000086	1566
1065		Spot	1	Image 1	362	1000000085	1567
1289.31		Spot	1	Image 1	363	1000000087	1568
1274.32		Spot	1	Image 1	363	1000000088	1569
1129		Spot	1	Image 1	363	1000000086	1570
985.322		Spot	1	Image 1	363	1000000085	1571
2795.31		Spot	1	Image 1	364	1000000087	1572
1249.4		Spot	1	Image 1	364	1000000088	1573
990.527		Spot	1	Image 1	364	1000000086	1574
982		Spot	1	Image 1	364	1000000085	1575
2109.41		Spot	1	Image 1	365	1000000087	1576
1266.86		Spot	1	Image 1	365	1000000088	1577
1044.2		Spot	1	Image 1	365	1000000086	1578
929.976		Spot	1	Image 1	365	1000000085	1579
2075.77		Spot	1	Image 1	366	1000000087	1580
1419.18		Spot	1	Image 1	366	1000000088	1581
960.984		Spot	1	Image 1	366	1000000086	1582
1105.41		Spot	1	Image 1	366	1000000085	1583
2401.51		Spot	1	Image 1	367	1000000087	1584
1169.53		Spot	1	Image 1	367	1000000088	1585
1048.87		Spot	1	Image 1	367	1000000086	1586
878.927		Spot	1	Image 1	367	1000000085	1587
2499.79		Spot	1	Image 1	368	1000000087	1588
1446.64		Spot	1	Image 1	368	1000000088	1589
992.98		Spot	1	Image 1	368	1000000085	1590
2558.07		Spot	1	Image 1	369	1000000087	1591
1098.43		Spot	1	Image 1	369	1000000088	1592
953.404		Spot	1	Image 1	369	1000000085	1593
1350.3		Spot	1	Image 1	370	1000000087	1594
912.578		Spot	1	Image 1	370	1000000085	1595
1161.99		Spot	1	Image 1	371	1000000087	1596
967.2		Spot	1	Image 1	371	1000000085	1597
1416.04		Spot	1	Image 1	371	1000000089	1598
1200.72		Spot	1	Image 1	372	1000000087	1599
1265.94		Spot	1	Image 1	372	1000000089	1600
1011.88		Spot	1	Image 1	373	1000000087	1601
1100.15		Spot	1	Image 1	373	1000000089	1602
1077.97		Spot	1	Image 1	374	1000000089	1603
1403.72		Spot	1	Image 1	375	1000000090	1604
1056.01		Spot	1	Image 1	375	1000000089	1605
1124.45		Spot	1	Image 1	376	1000000090	1606
1157.88		Spot	1	Image 1	376	1000000089	1607
1075.45		Spot	1	Image 1	377	1000000090	1608
987.8		Spot	1	Image 1	377	1000000089	1609
1264.46		Spot	1	Image 1	378	1000000090	1610
1193.6		Spot	1	Image 1	378	1000000089	1611
1454.18		Spot	1	Image 1	379	1000000090	1612
938.298		Spot	1	Image 1	379	1000000089	1613
1233.06		Spot	1	Image 1	380	1000000090	1614
1218.83		Spot	1	Image 1	380	1000000089	1615
1101.4		Spot	1	Image 1	381	1000000090	1616
917.908		Spot	1	Image 1	381	1000000091	1617
1067.32		Spot	1	Image 1	381	1000000089	1618
1020.58		Spot	1	Image 1	382	1000000090	1619
1108.02		Spot	1	Image 1	382	1000000091	1620
922.072		Spot	1	Image 1	382	1000000089	1621
1172.07		Spot	1	Image 1	383	1000000090	1622
1037.99		Spot	1	Image 1	383	1000000091	1623
973.839		Spot	1	Image 1	383	1000000089	1624
1269.09		Spot	1	Image 1	384	1000000090	1625
1138.79		Spot	1	Image 1	384	1000000091	1626
966.46		Spot	1	Image 1	384	1000000089	1627
1199.65		Spot	1	Image 1	385	1000000090	1628
991.087		Spot	1	Image 1	385	1000000091	1629
943.796		Spot	1	Image 1	385	1000000089	1630
1074.82		Spot	1	Image 1	386	1000000090	1631
1018.86		Spot	1	Image 1	386	1000000091	1632
994.014		Spot	1	Image 1	386	1000000089	1633
1302.03		Spot	1	Image 1	387	1000000090	1634
989.56		Spot	1	Image 1	387	1000000091	1635
1075.26		Spot	1	Image 1	388	1000000090	1636
1050.97		Spot	1	Image 1	388	1000000091	1637
1243.94		Spot	1	Image 1	389	1000000090	1638
977.035		Spot	1	Image 1	389	1000000091	1639
1113.51		Spot	1	Image 1	390	1000000090	1640
1081.14		Spot	1	Image 1	390	1000000091	1641
1117.28		Spot	1	Image 1	391	1000000090	1642
1051.68		Spot	1	Image 1	391	1000000091	1643
1112.86		Spot	1	Image 1	392	1000000090	1644
1076.72		Spot	1	Image 1	392	1000000091	1645
1288		Spot	1	Image 1	393	1000000090	1646
1080.17		Spot	1	Image 1	393	1000000091	1647
1042.3		Spot	1	Image 1	394	1000000090	1648
1235		Spot	1	Image 1	395	1000000090	1649
1201.03		Spot	1	Image 1	396	1000000090	1650
1403.96		Spot	1	Image 1	397	1000000090	1651
1141.54		Spot	1	Image 1	397	1000000092	1652
1068.5		Spot	1	Image 1	398	1000000090	1653
1038		Spot	1	Image 1	398	1000000092	1654
975.168		Spot	1	Image 1	399	1000000092	1655
1020.1		Spot	1	Image 1	400	1000000092	1656
1099.02		Spot	1	Image 1	401	1000000092	1657
1098.1		Spot	1	Image 1	402	1000000092	1658
1054.45		Spot	1	Image 1	403	1000000092	1659
1181.89		Spot	1	Image 1	404	1000000092	1660
1446.69		Spot	1	Image 1	405	1000000092	1661
1091		Spot	1	Image 1	406	1000000092	1662
1066.84		Spot	1	Image 1	407	1000000092	1663
1212.08		Spot	1	Image 1	408	1000000092	1664
1519.76		Spot	1	Image 1	410	1000000093	1665
1397.44		Spot	1	Image 1	411	1000000093	1666
1013.48		Spot	1	Image 1	411	1000000094	1667
1045.5		Spot	1	Image 1	412	1000000095	1668
1502.33		Spot	1	Image 1	412	1000000093	1669
1025.5		Spot	1	Image 1	412	1000000094	1670
1042.16		Spot	1	Image 1	413	1000000095	1671
1116.5		Spot	1	Image 1	413	1000000093	1672
975.47		Spot	1	Image 1	413	1000000094	1673
1091.5		Spot	1	Image 1	414	1000000095	1674
1096.74		Spot	1	Image 1	414	1000000093	1675
991.432		Spot	1	Image 1	414	1000000094	1676
1088.82		Spot	1	Image 1	415	1000000095	1677
1088.04		Spot	1	Image 1	415	1000000093	1678
909.05		Spot	1	Image 1	415	1000000094	1679
1190.78		Spot	1	Image 1	416	1000000095	1680
982.1		Spot	1	Image 1	416	1000000093	1681
1008.99		Spot	1	Image 1	416	1000000094	1682
1047.92		Spot	1	Image 1	417	1000000095	1683
1010.03		Spot	1	Image 1	417	1000000093	1684
928.226		Spot	1	Image 1	417	1000000094	1685
990.932		Spot	1	Image 1	418	1000000095	1686
958.286		Spot	1	Image 1	418	1000000093	1687
974		Spot	1	Image 1	418	1000000094	1688
1030.42		Spot	1	Image 1	419	1000000095	1689
1156.62		Spot	1	Image 1	419	1000000093	1690
1213.32		Spot	1	Image 1	419	1000000094	1691
1159.8		Spot	1	Image 1	420	1000000095	1692
1327.26		Spot	1	Image 1	420	1000000093	1693
902.068		Spot	1	Image 1	420	1000000094	1694
1201.34		Spot	1	Image 1	421	1000000095	1695
1343.52		Spot	1	Image 1	421	1000000093	1696
882.09		Spot	1	Image 1	421	1000000094	1697
1175.3		Spot	1	Image 1	422	1000000095	1698
1376.69		Spot	1	Image 1	422	1000000093	1699
949.048		Spot	1	Image 1	422	1000000094	1700
1098.94		Spot	1	Image 1	423	1000000095	1701
1505.39		Spot	1	Image 1	423	1000000093	1702
1151.93		Spot	1	Image 1	423	1000000094	1703
1281.97		Spot	1	Image 1	424	1000000095	1704
1588.05		Spot	1	Image 1	424	1000000093	1705
1156.86		Spot	1	Image 1	424	1000000094	1706
1305		Spot	1	Image 1	425	1000000095	1707
1308.99		Spot	1	Image 1	425	1000000093	1708
1016.84		Spot	1	Image 1	425	1000000094	1709
1261.06		Spot	1	Image 1	426	1000000095	1710
1252.36		Spot	1	Image 1	426	1000000093	1711
1272		Spot	1	Image 1	426	1000000094	1712
1007.79		Spot	1	Image 1	427	1000000095	1713
1450.21		Spot	1	Image 1	427	1000000093	1714
1148.02		Spot	1	Image 1	427	1000000094	1715
997.608		Spot	1	Image 1	428	1000000095	1716
1226.57		Spot	1	Image 1	428	1000000093	1717
1028.27		Spot	1	Image 1	428	1000000094	1718
1106.95		Spot	1	Image 1	429	1000000095	1719
1136.8		Spot	1	Image 1	429	1000000093	1720
1179.08		Spot	1	Image 1	429	1000000094	1721
1064.36		Spot	1	Image 1	430	1000000095	1722
1084.02		Spot	1	Image 1	430	1000000094	1723
1091.71		Spot	1	Image 1	431	1000000095	1724
1021.9		Spot	1	Image 1	431	1000000094	1725
1031.79		Spot	1	Image 1	432	1000000095	1726
1135.03		Spot	1	Image 1	432	1000000094	1727
1150.11		Spot	1	Image 1	433	1000000095	1728
1154.2		Spot	1	Image 1	433	1000000094	1729
1177.03		Spot	1	Image 1	434	1000000095	1730
1207		Spot	1	Image 1	434	1000000094	1731
1150.98		Spot	1	Image 1	435	1000000095	1732
1132.02		Spot	1	Image 1	435	1000000094	1733
1417.24		Spot	1	Image 1	436	1000000095	1734
1027.36		Spot	1	Image 1	436	1000000096	1735
1008.98		Spot	1	Image 1	436	1000000094	1736
1668.9		Spot	1	Image 1	437	1000000095	1737
1209.89		Spot	1	Image 1	437	1000000096	1738
1064		Spot	1	Image 1	437	1000000094	1739
1345.92		Spot	1	Image 1	438	1000000095	1740
1579.82		Spot	1	Image 1	438	1000000096	1741
1557.87		Spot	1	Image 1	439	1000000095	1742
1563.02		Spot	1	Image 1	439	1000000096	1743
1348.52		Spot	1	Image 1	440	1000000095	1744
1341.95		Spot	1	Image 1	440	1000000096	1745
1651.04		Spot	1	Image 1	441	1000000095	1746
1417.04		Spot	1	Image 1	441	1000000096	1747
1234.63		Spot	1	Image 1	442	1000000095	1748
1358.28		Spot	1	Image 1	442	1000000096	1749
1332.59		Spot	1	Image 1	443	1000000095	1750
1429.91		Spot	1	Image 1	443	1000000096	1751
1234.6		Spot	1	Image 1	444	1000000095	1752
1769.37		Spot	1	Image 1	444	1000000096	1753
1423		Spot	1	Image 1	445	1000000095	1754
2185.5		Spot	1	Image 1	445	1000000096	1755
1297.43		Spot	1	Image 1	446	1000000095	1756
943.298		Spot	1	Image 1	446	1000000096	1757
1445.18		Spot	1	Image 1	447	1000000095	1758
1083.85		Spot	1	Image 1	448	1000000095	1759
904.922		Spot	1	Image 1	449	1000000095	1760
1150.91		Spot	1	Image 1	450	1000000095	1761
969.557		Spot	1	Image 1	451	1000000095	1762
888.966		Spot	1	Image 1	452	1000000095	1763
1194.11		Spot	1	Image 1	453	1000000095	1764
1193		Spot	1	Image 1	454	1000000095	1765
1216.09		Spot	1	Image 1	455	1000000095	1766
1186.4		Spot	1	Image 1	456	1000000095	1767
1217.69		Spot	1	Image 1	457	1000000095	1768
1347.76		Spot	1	Image 1	458	1000000095	1769
1072.47		Spot	1	Image 1	459	1000000095	1770
1250.5		Spot	1	Image 1	460	1000000095	1771
1199.89		Spot	1	Image 1	460	1000000097	1772
1123.45		Spot	1	Image 1	461	1000000095	1773
1222.61		Spot	1	Image 1	461	1000000097	1774
1167.08		Spot	1	Image 1	462	1000000095	1775
1267.99		Spot	1	Image 1	462	1000000097	1776
1234.69		Spot	1	Image 1	463	1000000095	1777
1575.2		Spot	1	Image 1	463	1000000097	1778
1105.65		Spot	1	Image 1	464	1000000097	1779
1091.85		Spot	1	Image 1	465	1000000097	1780
1082.19		Spot	1	Image 1	466	1000000097	1781
1245.84		Spot	1	Image 1	467	1000000097	1782
1039.97		Spot	1	Image 1	468	1000000097	1783
961		Spot	1	Image 1	469	1000000097	1784
1119.92		Spot	1	Image 1	470	1000000097	1785
1051.6		Spot	1	Image 1	483	1000000098	1786
1053.96		Spot	1	Image 1	484	1000000098	1787
1010.51		Spot	1	Image 1	485	1000000098	1788
1085.15		Spot	1	Image 1	486	1000000098	1789
1033.31		Spot	1	Image 1	487	1000000098	1790
996.47		Spot	1	Image 1	488	1000000098	1791
1022.88		Spot	1	Image 1	489	1000000098	1792
1155.41		Spot	1	Image 1	490	1000000098	1793
1102.87		Spot	1	Image 1	491	1000000098	1794
1110.96		Spot	1	Image 1	492	1000000098	1795
1002.95		Spot	1	Image 1	493	1000000098	1796
981.948		Spot	1	Image 1	494	1000000098	1797
982.994		Spot	1	Image 1	495	1000000099	1798
956.886		Spot	1	Image 1	496	1000000099	1799
1136.2		Spot	1	Image 1	497	1000000099	1800
1111.89		Spot	1	Image 1	498	1000000099	1801
1312.04		Spot	1	Image 1	499	1000000099	1802
1072.24		Spot	1	Image 1	500	1000000099	1803
1406.14		Spot	1	Image 1	501	1000000099	1804
1202.48		Spot	1	Image 1	502	1000000099	1805
1243.86		Spot	1	Image 1	503	1000000099	1806
1257.65		Spot	1	Image 1	504	1000000099	1807
1260.02		Spot	1	Image 1	505	1000000100	1808
1076.82		Spot	1	Image 1	505	1000000099	1809
1136.1		Spot	1	Image 1	506	1000000100	1810
1046.29		Spot	1	Image 1	506	1000000099	1811
1372.46		Spot	1	Image 1	507	1000000100	1812
1218.77		Spot	1	Image 1	508	1000000100	1813
1093.32		Spot	1	Image 1	509	1000000100	1814
1349.45		Spot	1	Image 1	510	1000000100	1815
1063.48		Spot	1	Image 1	510	1000000101	1816
1444.67		Spot	1	Image 1	511	1000000100	1817
1232.88		Spot	1	Image 1	511	1000000101	1818
1345.3		Spot	1	Image 1	512	1000000100	1819
1078.07		Spot	1	Image 1	512	1000000102	1820
954.664		Spot	1	Image 1	512	1000000101	1821
1552.4		Spot	1	Image 1	513	1000000100	1822
1066.68		Spot	1	Image 1	513	1000000102	1823
989.496		Spot	1	Image 1	513	1000000101	1824
1197.29		Spot	1	Image 1	514	1000000100	1825
1128.16		Spot	1	Image 1	514	1000000102	1826
1107.91		Spot	1	Image 1	514	1000000101	1827
1590		Spot	1	Image 1	515	1000000100	1828
1111.14		Spot	1	Image 1	515	1000000102	1829
1044.14		Spot	1	Image 1	515	1000000101	1830
1384.84		Spot	1	Image 1	516	1000000100	1831
995.756		Spot	1	Image 1	516	1000000102	1832
1063.5		Spot	1	Image 1	516	1000000101	1833
1549.57		Spot	1	Image 1	517	1000000100	1834
1061.9		Spot	1	Image 1	517	1000000102	1835
1125.02		Spot	1	Image 1	517	1000000101	1836
1540.41		Spot	1	Image 1	518	1000000100	1837
1182.48		Spot	1	Image 1	518	1000000102	1838
950.544		Spot	1	Image 1	518	1000000101	1839
1503.33		Spot	1	Image 1	519	1000000100	1840
1182.02		Spot	1	Image 1	519	1000000102	1841
978.048		Spot	1	Image 1	519	1000000101	1842
1302		Spot	1	Image 1	520	1000000100	1843
1247.22		Spot	1	Image 1	520	1000000102	1844
1261.03		Spot	1	Image 1	520	1000000101	1845
1575.81		Spot	1	Image 1	521	1000000100	1846
1136.32		Spot	1	Image 1	521	1000000102	1847
938.001		Spot	1	Image 1	521	1000000101	1848
1203.64		Spot	1	Image 1	522	1000000100	1849
1001.12		Spot	1	Image 1	522	1000000102	1850
1043.84		Spot	1	Image 1	523	1000000100	1851
1475.33		Spot	1	Image 1	524	1000000100	1852
1455.22		Spot	1	Image 1	525	1000000100	1853
1203.98		Spot	1	Image 1	526	1000000100	1854
1148.51		Spot	1	Image 1	527	1000000100	1855
929.196		Spot	1	Image 1	536	1000000103	1856
972.456		Spot	1	Image 1	537	1000000103	1857
1037.47		Spot	1	Image 1	538	1000000103	1858
1004.01		Spot	1	Image 1	539	1000000103	1859
1163.42		Spot	1	Image 1	540	1000000103	1860
931.456		Spot	1	Image 1	541	1000000103	1861
1042.39		Spot	1	Image 1	542	1000000103	1862
1023.94		Spot	1	Image 1	543	1000000103	1863
959.564		Spot	1	Image 1	544	1000000103	1864
978.472		Spot	1	Image 1	545	1000000103	1865
1042.47		Spot	1	Image 1	546	1000000103	1866
1043.26		Spot	1	Image 1	547	1000000103	1867
1131.95		Spot	1	Image 1	547	1000000104	1868
1064.66		Spot	1	Image 1	548	1000000103	1869
1079.47		Spot	1	Image 1	548	1000000104	1870
1052.42		Spot	1	Image 1	549	1000000103	1871
893.344		Spot	1	Image 1	549	1000000104	1872
965.932		Spot	1	Image 1	550	1000000103	1873
1213.96		Spot	1	Image 1	550	1000000104	1874
976.032		Spot	1	Image 1	551	1000000103	1875
1214.04		Spot	1	Image 1	551	1000000104	1876
1127.02		Spot	1	Image 1	552	1000000104	1877
993.123		Spot	1	Image 1	553	1000000104	1878
969.84		Spot	1	Image 1	554	1000000104	1879
917.807		Spot	1	Image 1	555	1000000104	1880
1194.43		Spot	1	Image 1	556	1000000104	1881
1142.98		Spot	1	Image 1	557	1000000104	1882
1090.16		Spot	1	Image 1	558	1000000104	1883
959.48		Spot	1	Image 1	564	1000000105	1884
929.868		Spot	1	Image 1	565	1000000105	1885
959.764		Spot	1	Image 1	566	1000000105	1886
939.032		Spot	1	Image 1	567	1000000105	1887
900.888		Spot	1	Image 1	568	1000000105	1888
937.344		Spot	1	Image 1	569	1000000105	1889
921.328		Spot	1	Image 1	570	1000000105	1890
876.85		Spot	1	Image 1	571	1000000105	1891
926.048		Spot	1	Image 1	572	1000000105	1892
862.084		Spot	1	Image 1	573	1000000105	1893
973.901		Spot	1	Image 1	574	1000000105	1894
994.89		Spot	1	Image 1	575	1000000105	1895
939.276		Spot	1	Image 1	576	1000000105	1896
937.968		Spot	1	Image 1	577	1000000105	1897
1134		Spot	1	Image 1	607	1000000106	1898
1196.86		Spot	1	Image 1	608	1000000106	1899
1249.05		Spot	1	Image 1	609	1000000106	1900
1184.39		Spot	1	Image 1	610	1000000106	1901
1093.72		Spot	1	Image 1	611	1000000106	1902
1178.99		Spot	1	Image 1	612	1000000106	1903
1086.19		Spot	1	Image 1	613	1000000106	1904
889.513		Spot	1	Image 1	614	1000000106	1905
1180.63		Spot	1	Image 1	615	1000000106	1906
1135.05		Spot	1	Image 1	616	1000000106	1907
1039.27		Spot	1	Image 1	617	1000000106	1908
991.864		Spot	1	Image 1	623	1000000107	1909
1387.23		Spot	1	Image 1	624	1000000107	1910
1312.73		Spot	1	Image 1	625	1000000107	1911
1140.12		Spot	1	Image 1	626	1000000107	1912
1224.06		Spot	1	Image 1	627	1000000107	1913
1137.62		Spot	1	Image 1	628	1000000107	1914
1002.51		Spot	1	Image 1	629	1000000107	1915
1140.21		Spot	1	Image 1	630	1000000107	1916
1227.79		Spot	1	Image 1	631	1000000107	1917
1221.83		Spot	1	Image 1	632	1000000107	1918
1317.85		Spot	1	Image 1	633	1000000107	1919
1037.02		Spot	1	Image 1	634	1000000107	1920
1204.83		Spot	1	Image 1	635	1000000107	1921
1013.81		Spot	1	Image 1	636	1000000107	1922
1046.03		Spot	1	Image 1	637	1000000107	1923
1083.99		Spot	1	Image 1	638	1000000107	1924
1141.34		Spot	1	Image 1	639	1000000107	1925
980.053		Spot	1	Image 1	640	1000000107	1926
1126		Spot	1	Image 1	641	1000000107	1927
1025.46		Spot	1	Image 1	642	1000000107	1928
1044.85		Spot	1	Image 1	643	1000000107	1929
1235.69		Spot	1	Image 1	644	1000000107	1930
1117.84		Spot	1	Image 1	645	1000000107	1931
996.884		Spot	1	Image 1	646	1000000107	1932
993.584		Spot	1	Image 1	647	1000000107	1933
970.072		Spot	1	Image 1	680	1000000108	1934
1054.44		Spot	1	Image 1	681	1000000108	1935
914.812		Spot	1	Image 1	682	1000000108	1936
1076.4		Spot	1	Image 1	683	1000000108	1937
1208.35		Spot	1	Image 1	684	1000000108	1938
1109.32		Spot	1	Image 1	685	1000000108	1939
1110.06		Spot	1	Image 1	686	1000000108	1940
1001.06		Spot	1	Image 1	687	1000000108	1941
1044.65		Spot	1	Image 1	688	1000000108	1942
913.048		Spot	1	Image 1	689	1000000108	1943
976.848		Spot	1	Image 1	690	1000000108	1944
1008.52		Spot	1	Image 1	691	1000000108	1945
1030.22		Spot	1	Image 1	692	1000000108	1946
1018.95		Spot	1	Image 1	693	1000000108	1947
886.104		Spot	1	Image 1	694	1000000108	1948
993.497		Spot	1	Image 1	695	1000000108	1949
1140.14		Spot	1	Image 1	696	1000000108	1950
1218.95		Spot	1	Image 1	697	1000000108	1951
937		Spot	1	Image 1	698	1000000108	1952
1585.98		Spot	1	Image 1	703	1000000109	1953
1429		Spot	1	Image 1	704	1000000109	1954
1395.96		Spot	1	Image 1	705	1000000109	1955
1572.14		Spot	1	Image 1	706	1000000109	1956
1636.14		Spot	1	Image 1	707	1000000109	1957
1373.53		Spot	1	Image 1	708	1000000109	1958
1060.1		Spot	1	Image 1	708	1000000110	1959
1436.01		Spot	1	Image 1	709	1000000109	1960
1127.46		Spot	1	Image 1	709	1000000110	1961
1516.62		Spot	1	Image 1	710	1000000109	1962
1182.13		Spot	1	Image 1	710	1000000110	1963
1092.01		Spot	1	Image 1	711	1000000109	1964
1042.47		Spot	1	Image 1	711	1000000110	1965
1460		Spot	1	Image 1	712	1000000109	1966
1194.79		Spot	1	Image 1	712	1000000110	1967
1319.03		Spot	1	Image 1	713	1000000109	1968
930.092		Spot	1	Image 1	713	1000000110	1969
1376.94		Spot	1	Image 1	714	1000000109	1970
1067.25		Spot	1	Image 1	714	1000000110	1971
1150.07		Spot	1	Image 1	715	1000000110	1972
1290.98		Spot	1	Image 1	716	1000000110	1973
1178.03		Spot	1	Image 1	717	1000000110	1974
917.225		Spot	1	Image 1	718	1000000110	1975
1196.14		Spot	1	Image 1	719	1000000110	1976
