# Supplementary material for: Satb1 integrates DNA binding site geometry and torsional stress to differentially target nucleosome-dense regions
Source: Nat Commun. 2019 Jul 19;10:3221. doi: 10.1038/s41467-019-11118-8 (PMC6642133; doi:10.1038/s41467-019-11118-8)
Supplement: Supplementary file 10 — Source Data [file 41467_2019_11118_MOESM10_ESM.zip › Source data/Single Molecule Tracking/single molecule tracks/del HD analysis/PDZ-CUT1-CUT2-STABLE-AA_281c7_TRIAL 2_Statistics/PDZ-CUT1-CUT2-STABLE-AA_281c7_TRIAL 2_Intensity_Min_Ch=1_Img=1.csv]

Intensity Min Ch=1 Img=1
====================
Intensity Min	Unit	Category	Channel	Image	Time	TrackID	ID
1044		Spot	1	Image 1	1	1000000000	0
1009		Spot	1	Image 1	1	1000000001	1
1033		Spot	1	Image 1	1	1000000002	2
1306		Spot	1	Image 1	2	1000000003	3
1330		Spot	1	Image 1	2	1000000000	4
1035		Spot	1	Image 1	2	1000000001	5
1138		Spot	1	Image 1	2	1000000002	6
1177		Spot	1	Image 1	3	1000000003	7
1054		Spot	1	Image 1	3	1000000004	8
1206		Spot	1	Image 1	3	1000000005	9
1473		Spot	1	Image 1	3	1000000000	10
1263		Spot	1	Image 1	3	1000000001	11
970		Spot	1	Image 1	3	1000000002	12
1298		Spot	1	Image 1	4	1000000003	13
1091		Spot	1	Image 1	4	1000000004	14
1355		Spot	1	Image 1	4	1000000000	15
1013		Spot	1	Image 1	4	1000000005	16
1175		Spot	1	Image 1	4	1000000001	17
901		Spot	1	Image 1	4	1000000002	18
1370		Spot	1	Image 1	5	1000000003	19
873		Spot	1	Image 1	5	1000000004	20
1492		Spot	1	Image 1	5	1000000000	21
1404		Spot	1	Image 1	5	1000000005	22
1262		Spot	1	Image 1	5	1000000001	23
1164		Spot	1	Image 1	5	1000000002	24
1255		Spot	1	Image 1	6	1000000003	25
1094		Spot	1	Image 1	6	1000000004	26
1237		Spot	1	Image 1	6	1000000000	27
1338		Spot	1	Image 1	6	1000000005	28
2458		Spot	1	Image 1	6	1000000006	29
1003		Spot	1	Image 1	6	1000000001	30
889		Spot	1	Image 1	6	1000000002	31
1411		Spot	1	Image 1	7	1000000003	32
1070		Spot	1	Image 1	7	1000000004	33
1205		Spot	1	Image 1	7	1000000000	34
1160		Spot	1	Image 1	7	1000000005	35
1078		Spot	1	Image 1	7	1000000001	36
2066		Spot	1	Image 1	7	1000000006	37
1010		Spot	1	Image 1	7	1000000002	38
1260		Spot	1	Image 1	8	1000000003	39
1057		Spot	1	Image 1	8	1000000004	40
1354		Spot	1	Image 1	8	1000000000	41
1196		Spot	1	Image 1	8	1000000005	42
1126		Spot	1	Image 1	8	1000000001	43
1871		Spot	1	Image 1	8	1000000006	44
1028		Spot	1	Image 1	8	1000000002	45
1315		Spot	1	Image 1	9	1000000003	46
987		Spot	1	Image 1	9	1000000004	47
1292		Spot	1	Image 1	9	1000000000	48
1282		Spot	1	Image 1	9	1000000005	49
1340		Spot	1	Image 1	9	1000000001	50
2030		Spot	1	Image 1	9	1000000006	51
1112		Spot	1	Image 1	9	1000000002	52
1345		Spot	1	Image 1	10	1000000003	53
992		Spot	1	Image 1	10	1000000004	54
1334		Spot	1	Image 1	10	1000000000	55
1233		Spot	1	Image 1	10	1000000007	56
1207		Spot	1	Image 1	10	1000000005	57
1132		Spot	1	Image 1	10	1000000001	58
2159		Spot	1	Image 1	10	1000000006	59
1023		Spot	1	Image 1	10	1000000002	60
1124		Spot	1	Image 1	11	1000000003	61
892		Spot	1	Image 1	11	1000000004	62
919		Spot	1	Image 1	11	1000000000	63
1221		Spot	1	Image 1	11	1000000005	64
1352		Spot	1	Image 1	11	1000000007	65
1019		Spot	1	Image 1	11	1000000001	66
1628		Spot	1	Image 1	11	1000000006	67
938		Spot	1	Image 1	11	1000000002	68
1215		Spot	1	Image 1	12	1000000003	69
762		Spot	1	Image 1	12	1000000004	70
1135		Spot	1	Image 1	12	1000000000	71
1131		Spot	1	Image 1	12	1000000005	72
1247		Spot	1	Image 1	12	1000000007	73
1043		Spot	1	Image 1	12	1000000001	74
1285		Spot	1	Image 1	12	1000000006	75
945		Spot	1	Image 1	12	1000000002	76
1300		Spot	1	Image 1	13	1000000003	77
972		Spot	1	Image 1	13	1000000004	78
1269		Spot	1	Image 1	13	1000000000	79
1328		Spot	1	Image 1	13	1000000005	80
1212		Spot	1	Image 1	13	1000000007	81
1023		Spot	1	Image 1	13	1000000001	82
1101		Spot	1	Image 1	13	1000000006	83
1039		Spot	1	Image 1	13	1000000002	84
1383		Spot	1	Image 1	14	1000000008	85
934		Spot	1	Image 1	14	1000000004	86
1276		Spot	1	Image 1	14	1000000000	87
1244		Spot	1	Image 1	14	1000000007	88
1280		Spot	1	Image 1	14	1000000005	89
1234		Spot	1	Image 1	14	1000000001	90
1265		Spot	1	Image 1	14	1000000006	91
909		Spot	1	Image 1	14	1000000002	92
1403		Spot	1	Image 1	15	1000000008	93
856		Spot	1	Image 1	15	1000000004	94
978		Spot	1	Image 1	15	1000000000	95
1225		Spot	1	Image 1	15	1000000007	96
1112		Spot	1	Image 1	15	1000000001	97
1300		Spot	1	Image 1	15	1000000006	98
849		Spot	1	Image 1	15	1000000002	99
1779		Spot	1	Image 1	16	1000000008	100
1316		Spot	1	Image 1	16	1000000009	101
1351		Spot	1	Image 1	16	1000000004	102
1349		Spot	1	Image 1	16	1000000000	103
1324		Spot	1	Image 1	16	1000000007	104
1094		Spot	1	Image 1	16	1000000001	105
1292		Spot	1	Image 1	16	1000000006	106
1185		Spot	1	Image 1	17	1000000008	107
1252		Spot	1	Image 1	17	1000000009	108
1090		Spot	1	Image 1	17	1000000004	109
1026		Spot	1	Image 1	17	1000000000	110
1082		Spot	1	Image 1	17	1000000007	111
1034		Spot	1	Image 1	17	1000000001	112
1198		Spot	1	Image 1	17	1000000006	113
1368		Spot	1	Image 1	18	1000000008	114
1336		Spot	1	Image 1	18	1000000009	115
984		Spot	1	Image 1	18	1000000004	116
1065		Spot	1	Image 1	18	1000000000	117
1153		Spot	1	Image 1	18	1000000007	118
950		Spot	1	Image 1	18	1000000001	119
1138		Spot	1	Image 1	18	1000000006	120
1104		Spot	1	Image 1	19	1000000008	121
1096		Spot	1	Image 1	19	1000000009	122
948		Spot	1	Image 1	19	1000000004	123
1212		Spot	1	Image 1	19	1000000000	124
1451		Spot	1	Image 1	19	1000000007	125
1165		Spot	1	Image 1	19	1000000001	126
1285		Spot	1	Image 1	20	1000000008	127
1059		Spot	1	Image 1	20	1000000009	128
1132		Spot	1	Image 1	20	1000000004	129
1205		Spot	1	Image 1	20	1000000000	130
1278		Spot	1	Image 1	20	1000000007	131
1229		Spot	1	Image 1	20	1000000001	132
1414		Spot	1	Image 1	21	1000000008	133
1156		Spot	1	Image 1	21	1000000009	134
1122		Spot	1	Image 1	21	1000000004	135
1082		Spot	1	Image 1	21	1000000000	136
1093		Spot	1	Image 1	21	1000000007	137
1131		Spot	1	Image 1	21	1000000001	138
1160		Spot	1	Image 1	22	1000000008	139
1160		Spot	1	Image 1	22	1000000009	140
1229		Spot	1	Image 1	22	1000000004	141
1231		Spot	1	Image 1	22	1000000000	142
1224		Spot	1	Image 1	22	1000000007	143
1173		Spot	1	Image 1	22	1000000001	144
941		Spot	1	Image 1	23	1000000010	145
1328		Spot	1	Image 1	23	1000000008	146
998		Spot	1	Image 1	23	1000000009	147
833		Spot	1	Image 1	23	1000000004	148
1015		Spot	1	Image 1	23	1000000011	149
1150		Spot	1	Image 1	23	1000000000	150
1269		Spot	1	Image 1	23	1000000007	151
1211		Spot	1	Image 1	23	1000000001	152
1366		Spot	1	Image 1	24	1000000010	153
1250		Spot	1	Image 1	24	1000000008	154
1119		Spot	1	Image 1	24	1000000009	155
953		Spot	1	Image 1	24	1000000004	156
1137		Spot	1	Image 1	24	1000000011	157
1542		Spot	1	Image 1	24	1000000000	158
1170		Spot	1	Image 1	24	1000000012	159
1039		Spot	1	Image 1	24	1000000001	160
1203		Spot	1	Image 1	25	1000000010	161
1347		Spot	1	Image 1	25	1000000008	162
945		Spot	1	Image 1	25	1000000009	163
1017		Spot	1	Image 1	25	1000000004	164
1152		Spot	1	Image 1	25	1000000011	165
1272		Spot	1	Image 1	25	1000000000	166
1244		Spot	1	Image 1	25	1000000012	167
889		Spot	1	Image 1	25	1000000001	168
1043		Spot	1	Image 1	26	1000000010	169
1353		Spot	1	Image 1	26	1000000008	170
1013		Spot	1	Image 1	26	1000000009	171
1058		Spot	1	Image 1	26	1000000004	172
1278		Spot	1	Image 1	26	1000000011	173
1431		Spot	1	Image 1	26	1000000000	174
1120		Spot	1	Image 1	26	1000000012	175
1188		Spot	1	Image 1	26	1000000001	176
1583		Spot	1	Image 1	26	1000000013	177
998		Spot	1	Image 1	27	1000000010	178
1071		Spot	1	Image 1	27	1000000009	179
970		Spot	1	Image 1	27	1000000004	180
1111		Spot	1	Image 1	27	1000000011	181
1077		Spot	1	Image 1	27	1000000000	182
1141		Spot	1	Image 1	27	1000000014	183
1083		Spot	1	Image 1	27	1000000012	184
1586		Spot	1	Image 1	27	1000000013	185
1064		Spot	1	Image 1	28	1000000010	186
1317		Spot	1	Image 1	28	1000000009	187
1140		Spot	1	Image 1	28	1000000004	188
1152		Spot	1	Image 1	28	1000000011	189
1340		Spot	1	Image 1	28	1000000000	190
984		Spot	1	Image 1	28	1000000014	191
1031		Spot	1	Image 1	28	1000000012	192
1058		Spot	1	Image 1	28	1000000015	193
1095		Spot	1	Image 1	28	1000000013	194
949		Spot	1	Image 1	29	1000000010	195
1120		Spot	1	Image 1	29	1000000009	196
1024		Spot	1	Image 1	29	1000000004	197
1052		Spot	1	Image 1	29	1000000011	198
1028		Spot	1	Image 1	29	1000000014	199
932		Spot	1	Image 1	29	1000000000	200
957		Spot	1	Image 1	29	1000000012	201
1172		Spot	1	Image 1	29	1000000015	202
998		Spot	1	Image 1	29	1000000013	203
1116		Spot	1	Image 1	30	1000000010	204
1186		Spot	1	Image 1	30	1000000009	205
819		Spot	1	Image 1	30	1000000004	206
842		Spot	1	Image 1	30	1000000011	207
1056		Spot	1	Image 1	30	1000000014	208
1115		Spot	1	Image 1	30	1000000012	209
902		Spot	1	Image 1	30	1000000015	210
1098		Spot	1	Image 1	30	1000000013	211
966		Spot	1	Image 1	31	1000000010	212
1182		Spot	1	Image 1	31	1000000009	213
963		Spot	1	Image 1	31	1000000004	214
1140		Spot	1	Image 1	31	1000000011	215
1254		Spot	1	Image 1	31	1000000014	216
1031		Spot	1	Image 1	31	1000000012	217
1177		Spot	1	Image 1	31	1000000015	218
1730		Spot	1	Image 1	31	1000000013	219
1101		Spot	1	Image 1	32	1000000010	220
1137		Spot	1	Image 1	32	1000000009	221
960		Spot	1	Image 1	32	1000000004	222
975		Spot	1	Image 1	32	1000000011	223
1090		Spot	1	Image 1	32	1000000014	224
1025		Spot	1	Image 1	32	1000000012	225
912		Spot	1	Image 1	32	1000000016	226
1083		Spot	1	Image 1	32	1000000015	227
1692		Spot	1	Image 1	32	1000000013	228
1008		Spot	1	Image 1	32	1000000017	229
1031		Spot	1	Image 1	33	1000000010	230
1129		Spot	1	Image 1	33	1000000009	231
922		Spot	1	Image 1	33	1000000004	232
1006		Spot	1	Image 1	33	1000000011	233
875		Spot	1	Image 1	33	1000000014	234
1083		Spot	1	Image 1	33	1000000012	235
1101		Spot	1	Image 1	33	1000000016	236
1049		Spot	1	Image 1	33	1000000015	237
1581		Spot	1	Image 1	33	1000000013	238
1215		Spot	1	Image 1	33	1000000017	239
1079		Spot	1	Image 1	34	1000000010	240
998		Spot	1	Image 1	34	1000000004	241
982		Spot	1	Image 1	34	1000000011	242
1002		Spot	1	Image 1	34	1000000014	243
917		Spot	1	Image 1	34	1000000012	244
1506		Spot	1	Image 1	34	1000000018	245
1125		Spot	1	Image 1	34	1000000016	246
1059		Spot	1	Image 1	34	1000000015	247
1491		Spot	1	Image 1	34	1000000013	248
991		Spot	1	Image 1	34	1000000017	249
1061		Spot	1	Image 1	35	1000000014	250
1045		Spot	1	Image 1	35	1000000012	251
1449		Spot	1	Image 1	35	1000000018	252
1042		Spot	1	Image 1	35	1000000016	253
1142		Spot	1	Image 1	35	1000000015	254
1332		Spot	1	Image 1	35	1000000013	255
992		Spot	1	Image 1	35	1000000017	256
1073		Spot	1	Image 1	36	1000000019	257
955		Spot	1	Image 1	36	1000000014	258
1318		Spot	1	Image 1	36	1000000018	259
1083		Spot	1	Image 1	36	1000000012	260
934		Spot	1	Image 1	36	1000000016	261
1103		Spot	1	Image 1	36	1000000015	262
1464		Spot	1	Image 1	36	1000000013	263
1257		Spot	1	Image 1	36	1000000017	264
1401		Spot	1	Image 1	37	1000000019	265
1092		Spot	1	Image 1	37	1000000014	266
1271		Spot	1	Image 1	37	1000000018	267
913		Spot	1	Image 1	37	1000000012	268
1052		Spot	1	Image 1	37	1000000016	269
1086		Spot	1	Image 1	37	1000000015	270
1406		Spot	1	Image 1	37	1000000013	271
982		Spot	1	Image 1	37	1000000017	272
1012		Spot	1	Image 1	38	1000000019	273
1276		Spot	1	Image 1	38	1000000014	274
1558		Spot	1	Image 1	38	1000000018	275
1095		Spot	1	Image 1	38	1000000012	276
1281		Spot	1	Image 1	38	1000000016	277
1334		Spot	1	Image 1	38	1000000015	278
1474		Spot	1	Image 1	38	1000000013	279
1046		Spot	1	Image 1	38	1000000017	280
1146		Spot	1	Image 1	39	1000000019	281
1096		Spot	1	Image 1	39	1000000014	282
1367		Spot	1	Image 1	39	1000000018	283
1073		Spot	1	Image 1	39	1000000012	284
1189		Spot	1	Image 1	39	1000000016	285
955		Spot	1	Image 1	39	1000000015	286
877		Spot	1	Image 1	39	1000000020	287
1215		Spot	1	Image 1	39	1000000013	288
1078		Spot	1	Image 1	39	1000000017	289
1350		Spot	1	Image 1	40	1000000019	290
1165		Spot	1	Image 1	40	1000000014	291
1020		Spot	1	Image 1	40	1000000012	292
1449		Spot	1	Image 1	40	1000000018	293
1245		Spot	1	Image 1	40	1000000016	294
1251		Spot	1	Image 1	40	1000000015	295
861		Spot	1	Image 1	40	1000000020	296
1134		Spot	1	Image 1	40	1000000013	297
1117		Spot	1	Image 1	40	1000000017	298
1154		Spot	1	Image 1	41	1000000019	299
1117		Spot	1	Image 1	41	1000000014	300
1108		Spot	1	Image 1	41	1000000012	301
1134		Spot	1	Image 1	41	1000000018	302
1086		Spot	1	Image 1	41	1000000016	303
882		Spot	1	Image 1	41	1000000021	304
909		Spot	1	Image 1	41	1000000015	305
931		Spot	1	Image 1	41	1000000020	306
1016		Spot	1	Image 1	41	1000000013	307
1055		Spot	1	Image 1	41	1000000017	308
1026		Spot	1	Image 1	42	1000000019	309
1036		Spot	1	Image 1	42	1000000014	310
1378		Spot	1	Image 1	42	1000000018	311
1098		Spot	1	Image 1	42	1000000012	312
859		Spot	1	Image 1	42	1000000016	313
953		Spot	1	Image 1	42	1000000021	314
1024		Spot	1	Image 1	42	1000000020	315
1109		Spot	1	Image 1	42	1000000013	316
1188		Spot	1	Image 1	42	1000000017	317
1086		Spot	1	Image 1	43	1000000022	318
1090		Spot	1	Image 1	43	1000000019	319
1138		Spot	1	Image 1	43	1000000014	320
916		Spot	1	Image 1	43	1000000012	321
1331		Spot	1	Image 1	43	1000000018	322
1151		Spot	1	Image 1	43	1000000016	323
1079		Spot	1	Image 1	43	1000000021	324
1147		Spot	1	Image 1	43	1000000020	325
1190		Spot	1	Image 1	43	1000000013	326
1378		Spot	1	Image 1	43	1000000017	327
1156		Spot	1	Image 1	44	1000000022	328
1130		Spot	1	Image 1	44	1000000019	329
1279		Spot	1	Image 1	44	1000000014	330
990		Spot	1	Image 1	44	1000000012	331
1114		Spot	1	Image 1	44	1000000018	332
1230		Spot	1	Image 1	44	1000000016	333
1000		Spot	1	Image 1	44	1000000021	334
1121		Spot	1	Image 1	44	1000000023	335
900		Spot	1	Image 1	44	1000000020	336
1418		Spot	1	Image 1	44	1000000013	337
1138		Spot	1	Image 1	44	1000000017	338
954		Spot	1	Image 1	45	1000000024	339
1364		Spot	1	Image 1	45	1000000022	340
1371		Spot	1	Image 1	45	1000000025	341
1106		Spot	1	Image 1	45	1000000019	342
1122		Spot	1	Image 1	45	1000000014	343
1083		Spot	1	Image 1	45	1000000012	344
1354		Spot	1	Image 1	45	1000000018	345
1118		Spot	1	Image 1	45	1000000016	346
1200		Spot	1	Image 1	45	1000000021	347
1281		Spot	1	Image 1	45	1000000023	348
1300		Spot	1	Image 1	45	1000000013	349
1140		Spot	1	Image 1	45	1000000020	350
1473		Spot	1	Image 1	45	1000000017	351
1177		Spot	1	Image 1	46	1000000024	352
1349		Spot	1	Image 1	46	1000000022	353
1262		Spot	1	Image 1	46	1000000025	354
964		Spot	1	Image 1	46	1000000019	355
1051		Spot	1	Image 1	46	1000000014	356
1258		Spot	1	Image 1	46	1000000018	357
1123		Spot	1	Image 1	46	1000000016	358
1168		Spot	1	Image 1	46	1000000021	359
936		Spot	1	Image 1	46	1000000023	360
1226		Spot	1	Image 1	46	1000000013	361
1181		Spot	1	Image 1	46	1000000020	362
1097		Spot	1	Image 1	47	1000000024	363
1214		Spot	1	Image 1	47	1000000022	364
1649		Spot	1	Image 1	47	1000000025	365
1068		Spot	1	Image 1	47	1000000019	366
1917		Spot	1	Image 1	47	1000000018	367
977		Spot	1	Image 1	47	1000000016	368
895		Spot	1	Image 1	47	1000000021	369
933		Spot	1	Image 1	47	1000000023	370
1028		Spot	1	Image 1	47	1000000020	371
1242		Spot	1	Image 1	48	1000000024	372
1036		Spot	1	Image 1	48	1000000022	373
1327		Spot	1	Image 1	48	1000000025	374
1190		Spot	1	Image 1	48	1000000019	375
1061		Spot	1	Image 1	48	1000000016	376
901		Spot	1	Image 1	48	1000000023	377
981		Spot	1	Image 1	48	1000000021	378
975		Spot	1	Image 1	48	1000000020	379
1100		Spot	1	Image 1	49	1000000024	380
1005		Spot	1	Image 1	49	1000000022	381
1937		Spot	1	Image 1	49	1000000025	382
1394		Spot	1	Image 1	49	1000000019	383
866		Spot	1	Image 1	49	1000000016	384
984		Spot	1	Image 1	49	1000000021	385
1013		Spot	1	Image 1	49	1000000023	386
932		Spot	1	Image 1	49	1000000020	387
982		Spot	1	Image 1	50	1000000024	388
1091		Spot	1	Image 1	50	1000000022	389
1308		Spot	1	Image 1	50	1000000025	390
1145		Spot	1	Image 1	50	1000000019	391
808		Spot	1	Image 1	50	1000000021	392
1092		Spot	1	Image 1	50	1000000023	393
1306		Spot	1	Image 1	51	1000000024	394
1105		Spot	1	Image 1	51	1000000022	395
1370		Spot	1	Image 1	51	1000000025	396
862		Spot	1	Image 1	51	1000000019	397
1070		Spot	1	Image 1	51	1000000023	398
794		Spot	1	Image 1	51	1000000021	399
1298		Spot	1	Image 1	51	1000000026	400
1346		Spot	1	Image 1	52	1000000024	401
983		Spot	1	Image 1	52	1000000022	402
1134		Spot	1	Image 1	52	1000000025	403
1257		Spot	1	Image 1	52	1000000019	404
1046		Spot	1	Image 1	52	1000000023	405
935		Spot	1	Image 1	52	1000000021	406
1197		Spot	1	Image 1	52	1000000026	407
1220		Spot	1	Image 1	53	1000000024	408
1019		Spot	1	Image 1	53	1000000022	409
1178		Spot	1	Image 1	53	1000000025	410
1004		Spot	1	Image 1	53	1000000019	411
1082		Spot	1	Image 1	53	1000000023	412
867		Spot	1	Image 1	53	1000000021	413
1094		Spot	1	Image 1	53	1000000026	414
1252		Spot	1	Image 1	54	1000000024	415
1118		Spot	1	Image 1	54	1000000022	416
968		Spot	1	Image 1	54	1000000025	417
1156		Spot	1	Image 1	54	1000000019	418
926		Spot	1	Image 1	54	1000000023	419
1048		Spot	1	Image 1	54	1000000021	420
1065		Spot	1	Image 1	54	1000000026	421
1190		Spot	1	Image 1	55	1000000024	422
1038		Spot	1	Image 1	55	1000000022	423
1387		Spot	1	Image 1	55	1000000025	424
1214		Spot	1	Image 1	55	1000000019	425
941		Spot	1	Image 1	55	1000000023	426
923		Spot	1	Image 1	55	1000000021	427
959		Spot	1	Image 1	55	1000000026	428
1051		Spot	1	Image 1	56	1000000024	429
1019		Spot	1	Image 1	56	1000000022	430
1463		Spot	1	Image 1	56	1000000025	431
1021		Spot	1	Image 1	56	1000000019	432
1244		Spot	1	Image 1	56	1000000023	433
1042		Spot	1	Image 1	56	1000000021	434
1043		Spot	1	Image 1	56	1000000026	435
1080		Spot	1	Image 1	57	1000000024	436
1061		Spot	1	Image 1	57	1000000025	437
1138		Spot	1	Image 1	57	1000000019	438
881		Spot	1	Image 1	57	1000000023	439
952		Spot	1	Image 1	57	1000000021	440
1068		Spot	1	Image 1	57	1000000026	441
859		Spot	1	Image 1	58	1000000027	442
983		Spot	1	Image 1	58	1000000024	443
1600		Spot	1	Image 1	58	1000000025	444
1148		Spot	1	Image 1	58	1000000019	445
913		Spot	1	Image 1	58	1000000023	446
994		Spot	1	Image 1	58	1000000021	447
955		Spot	1	Image 1	58	1000000028	448
1026		Spot	1	Image 1	58	1000000026	449
860		Spot	1	Image 1	59	1000000027	450
1293		Spot	1	Image 1	59	1000000024	451
1246		Spot	1	Image 1	59	1000000025	452
1051		Spot	1	Image 1	59	1000000023	453
1018		Spot	1	Image 1	59	1000000021	454
1052		Spot	1	Image 1	59	1000000028	455
1241		Spot	1	Image 1	59	1000000026	456
935		Spot	1	Image 1	60	1000000027	457
1043		Spot	1	Image 1	60	1000000024	458
1207		Spot	1	Image 1	60	1000000025	459
1042		Spot	1	Image 1	60	1000000023	460
895		Spot	1	Image 1	60	1000000021	461
1178		Spot	1	Image 1	60	1000000028	462
980		Spot	1	Image 1	60	1000000026	463
914		Spot	1	Image 1	61	1000000027	464
1302		Spot	1	Image 1	61	1000000024	465
944		Spot	1	Image 1	61	1000000025	466
1014		Spot	1	Image 1	61	1000000023	467
1011		Spot	1	Image 1	61	1000000021	468
949		Spot	1	Image 1	61	1000000028	469
1153		Spot	1	Image 1	61	1000000026	470
986		Spot	1	Image 1	62	1000000027	471
1125		Spot	1	Image 1	62	1000000024	472
1004		Spot	1	Image 1	62	1000000025	473
1122		Spot	1	Image 1	62	1000000023	474
1159		Spot	1	Image 1	62	1000000028	475
882		Spot	1	Image 1	62	1000000026	476
933		Spot	1	Image 1	62	1000000029	477
971		Spot	1	Image 1	63	1000000027	478
1180		Spot	1	Image 1	63	1000000024	479
1347		Spot	1	Image 1	63	1000000025	480
1010		Spot	1	Image 1	63	1000000023	481
1242		Spot	1	Image 1	63	1000000028	482
1004		Spot	1	Image 1	63	1000000030	483
921		Spot	1	Image 1	63	1000000026	484
791		Spot	1	Image 1	63	1000000029	485
895		Spot	1	Image 1	64	1000000027	486
1107		Spot	1	Image 1	64	1000000024	487
1204		Spot	1	Image 1	64	1000000025	488
1255		Spot	1	Image 1	64	1000000023	489
1219		Spot	1	Image 1	64	1000000028	490
1001		Spot	1	Image 1	64	1000000030	491
1137		Spot	1	Image 1	64	1000000026	492
993		Spot	1	Image 1	64	1000000029	493
773		Spot	1	Image 1	65	1000000027	494
1107		Spot	1	Image 1	65	1000000025	495
993		Spot	1	Image 1	65	1000000023	496
1087		Spot	1	Image 1	65	1000000028	497
1024		Spot	1	Image 1	65	1000000030	498
953		Spot	1	Image 1	65	1000000026	499
1011		Spot	1	Image 1	65	1000000029	500
837		Spot	1	Image 1	66	1000000027	501
1065		Spot	1	Image 1	66	1000000025	502
1328		Spot	1	Image 1	66	1000000023	503
1041		Spot	1	Image 1	66	1000000028	504
994		Spot	1	Image 1	66	1000000030	505
1038		Spot	1	Image 1	66	1000000026	506
1012		Spot	1	Image 1	66	1000000029	507
926		Spot	1	Image 1	67	1000000027	508
1216		Spot	1	Image 1	67	1000000031	509
1074		Spot	1	Image 1	67	1000000025	510
1032		Spot	1	Image 1	67	1000000032	511
969		Spot	1	Image 1	67	1000000023	512
1074		Spot	1	Image 1	67	1000000028	513
970		Spot	1	Image 1	67	1000000030	514
894		Spot	1	Image 1	67	1000000026	515
932		Spot	1	Image 1	67	1000000029	516
975		Spot	1	Image 1	68	1000000027	517
1090		Spot	1	Image 1	68	1000000031	518
900		Spot	1	Image 1	68	1000000032	519
1038		Spot	1	Image 1	68	1000000023	520
980		Spot	1	Image 1	68	1000000028	521
1191		Spot	1	Image 1	68	1000000030	522
1110		Spot	1	Image 1	68	1000000026	523
921		Spot	1	Image 1	68	1000000029	524
935		Spot	1	Image 1	69	1000000027	525
1144		Spot	1	Image 1	69	1000000031	526
1170		Spot	1	Image 1	69	1000000032	527
764		Spot	1	Image 1	69	1000000023	528
1051		Spot	1	Image 1	69	1000000028	529
1028		Spot	1	Image 1	69	1000000030	530
1037		Spot	1	Image 1	69	1000000026	531
926		Spot	1	Image 1	69	1000000029	532
995		Spot	1	Image 1	70	1000000027	533
1609		Spot	1	Image 1	70	1000000031	534
969		Spot	1	Image 1	70	1000000032	535
875		Spot	1	Image 1	70	1000000023	536
1066		Spot	1	Image 1	70	1000000028	537
993		Spot	1	Image 1	70	1000000030	538
1191		Spot	1	Image 1	70	1000000026	539
788		Spot	1	Image 1	70	1000000029	540
766		Spot	1	Image 1	71	1000000027	541
1632		Spot	1	Image 1	71	1000000031	542
1018		Spot	1	Image 1	71	1000000032	543
938		Spot	1	Image 1	71	1000000023	544
1028		Spot	1	Image 1	71	1000000028	545
954		Spot	1	Image 1	71	1000000030	546
932		Spot	1	Image 1	71	1000000026	547
872		Spot	1	Image 1	71	1000000029	548
1259		Spot	1	Image 1	72	1000000031	549
1063		Spot	1	Image 1	72	1000000032	550
1016		Spot	1	Image 1	72	1000000023	551
1170		Spot	1	Image 1	72	1000000028	552
891		Spot	1	Image 1	72	1000000030	553
1024		Spot	1	Image 1	72	1000000026	554
738		Spot	1	Image 1	72	1000000029	555
1429		Spot	1	Image 1	73	1000000031	556
875		Spot	1	Image 1	73	1000000032	557
866		Spot	1	Image 1	73	1000000023	558
890		Spot	1	Image 1	73	1000000028	559
951		Spot	1	Image 1	73	1000000030	560
1185		Spot	1	Image 1	73	1000000026	561
985		Spot	1	Image 1	73	1000000029	562
1176		Spot	1	Image 1	74	1000000031	563
886		Spot	1	Image 1	74	1000000032	564
1061		Spot	1	Image 1	74	1000000023	565
999		Spot	1	Image 1	74	1000000028	566
994		Spot	1	Image 1	74	1000000030	567
1017		Spot	1	Image 1	74	1000000026	568
831		Spot	1	Image 1	74	1000000029	569
1086		Spot	1	Image 1	75	1000000031	570
883		Spot	1	Image 1	75	1000000032	571
1077		Spot	1	Image 1	75	1000000023	572
891		Spot	1	Image 1	75	1000000030	573
972		Spot	1	Image 1	75	1000000026	574
941		Spot	1	Image 1	75	1000000029	575
1107		Spot	1	Image 1	76	1000000031	576
1230		Spot	1	Image 1	76	1000000032	577
953		Spot	1	Image 1	76	1000000023	578
1108		Spot	1	Image 1	76	1000000030	579
921		Spot	1	Image 1	76	1000000026	580
958		Spot	1	Image 1	76	1000000029	581
1376		Spot	1	Image 1	77	1000000031	582
807		Spot	1	Image 1	77	1000000032	583
1104		Spot	1	Image 1	77	1000000023	584
1082		Spot	1	Image 1	77	1000000030	585
979		Spot	1	Image 1	77	1000000026	586
882		Spot	1	Image 1	77	1000000029	587
1320		Spot	1	Image 1	78	1000000031	588
905		Spot	1	Image 1	78	1000000032	589
995		Spot	1	Image 1	78	1000000023	590
814		Spot	1	Image 1	78	1000000030	591
1074		Spot	1	Image 1	78	1000000026	592
874		Spot	1	Image 1	78	1000000029	593
1228		Spot	1	Image 1	79	1000000031	594
849		Spot	1	Image 1	79	1000000033	595
1038		Spot	1	Image 1	79	1000000023	596
962		Spot	1	Image 1	79	1000000030	597
1192		Spot	1	Image 1	79	1000000026	598
869		Spot	1	Image 1	79	1000000029	599
1262		Spot	1	Image 1	80	1000000031	600
987		Spot	1	Image 1	80	1000000033	601
1235		Spot	1	Image 1	80	1000000023	602
993		Spot	1	Image 1	80	1000000030	603
863		Spot	1	Image 1	80	1000000026	604
902		Spot	1	Image 1	80	1000000029	605
1046		Spot	1	Image 1	81	1000000031	606
880		Spot	1	Image 1	81	1000000033	607
1098		Spot	1	Image 1	81	1000000023	608
1119		Spot	1	Image 1	81	1000000030	609
1019		Spot	1	Image 1	82	1000000031	610
917		Spot	1	Image 1	82	1000000033	611
1191		Spot	1	Image 1	82	1000000023	612
1061		Spot	1	Image 1	82	1000000030	613
981		Spot	1	Image 1	83	1000000031	614
791		Spot	1	Image 1	83	1000000033	615
1117		Spot	1	Image 1	83	1000000023	616
1087		Spot	1	Image 1	83	1000000030	617
946		Spot	1	Image 1	84	1000000031	618
783		Spot	1	Image 1	84	1000000033	619
1236		Spot	1	Image 1	84	1000000023	620
943		Spot	1	Image 1	84	1000000030	621
897		Spot	1	Image 1	85	1000000031	622
868		Spot	1	Image 1	85	1000000034	623
771		Spot	1	Image 1	85	1000000033	624
1207		Spot	1	Image 1	85	1000000023	625
989		Spot	1	Image 1	86	1000000031	626
1092		Spot	1	Image 1	86	1000000035	627
1033		Spot	1	Image 1	86	1000000034	628
902		Spot	1	Image 1	86	1000000033	629
1028		Spot	1	Image 1	86	1000000023	630
1016		Spot	1	Image 1	87	1000000035	631
1146		Spot	1	Image 1	87	1000000034	632
864		Spot	1	Image 1	87	1000000033	633
997		Spot	1	Image 1	88	1000000035	634
1125		Spot	1	Image 1	88	1000000034	635
826		Spot	1	Image 1	88	1000000033	636
929		Spot	1	Image 1	89	1000000035	637
999		Spot	1	Image 1	89	1000000034	638
785		Spot	1	Image 1	89	1000000033	639
1000		Spot	1	Image 1	90	1000000035	640
1007		Spot	1	Image 1	90	1000000034	641
1098		Spot	1	Image 1	90	1000000036	642
874		Spot	1	Image 1	90	1000000033	643
825		Spot	1	Image 1	91	1000000035	644
1075		Spot	1	Image 1	91	1000000034	645
1709		Spot	1	Image 1	91	1000000036	646
1109		Spot	1	Image 1	91	1000000033	647
877		Spot	1	Image 1	92	1000000035	648
1174		Spot	1	Image 1	92	1000000034	649
1578		Spot	1	Image 1	92	1000000036	650
922		Spot	1	Image 1	92	1000000033	651
963		Spot	1	Image 1	93	1000000035	652
1030		Spot	1	Image 1	93	1000000034	653
1502		Spot	1	Image 1	93	1000000036	654
862		Spot	1	Image 1	93	1000000033	655
994		Spot	1	Image 1	94	1000000035	656
1014		Spot	1	Image 1	94	1000000034	657
1686		Spot	1	Image 1	94	1000000036	658
861		Spot	1	Image 1	95	1000000035	659
1019		Spot	1	Image 1	95	1000000034	660
1546		Spot	1	Image 1	95	1000000036	661
867		Spot	1	Image 1	96	1000000034	662
957		Spot	1	Image 1	96	1000000035	663
964		Spot	1	Image 1	96	1000000037	664
1488		Spot	1	Image 1	96	1000000036	665
896		Spot	1	Image 1	97	1000000035	666
955		Spot	1	Image 1	97	1000000037	667
1661		Spot	1	Image 1	97	1000000036	668
861		Spot	1	Image 1	98	1000000035	669
972		Spot	1	Image 1	98	1000000037	670
1735		Spot	1	Image 1	98	1000000036	671
856		Spot	1	Image 1	98	1000000038	672
1003		Spot	1	Image 1	99	1000000035	673
1092		Spot	1	Image 1	99	1000000037	674
1718		Spot	1	Image 1	99	1000000036	675
935		Spot	1	Image 1	99	1000000038	676
941		Spot	1	Image 1	100	1000000035	677
1052		Spot	1	Image 1	100	1000000037	678
1241		Spot	1	Image 1	100	1000000036	679
1114		Spot	1	Image 1	100	1000000038	680
910		Spot	1	Image 1	101	1000000037	681
1328		Spot	1	Image 1	101	1000000036	682
1158		Spot	1	Image 1	101	1000000038	683
1275		Spot	1	Image 1	102	1000000037	684
1659		Spot	1	Image 1	102	1000000036	685
1037		Spot	1	Image 1	102	1000000038	686
919		Spot	1	Image 1	103	1000000037	687
1629		Spot	1	Image 1	103	1000000036	688
1139		Spot	1	Image 1	103	1000000038	689
841		Spot	1	Image 1	104	1000000037	690
1573		Spot	1	Image 1	104	1000000036	691
1195		Spot	1	Image 1	104	1000000038	692
851		Spot	1	Image 1	105	1000000037	693
1689		Spot	1	Image 1	105	1000000036	694
1027		Spot	1	Image 1	105	1000000038	695
824		Spot	1	Image 1	106	1000000037	696
1345		Spot	1	Image 1	106	1000000036	697
1048		Spot	1	Image 1	106	1000000038	698
803		Spot	1	Image 1	107	1000000037	699
1668		Spot	1	Image 1	107	1000000036	700
991		Spot	1	Image 1	107	1000000038	701
989		Spot	1	Image 1	108	1000000039	702
776		Spot	1	Image 1	108	1000000037	703
1534		Spot	1	Image 1	108	1000000036	704
846		Spot	1	Image 1	108	1000000038	705
1077		Spot	1	Image 1	109	1000000039	706
1438		Spot	1	Image 1	109	1000000036	707
818		Spot	1	Image 1	109	1000000038	708
986		Spot	1	Image 1	110	1000000039	709
1019		Spot	1	Image 1	110	1000000040	710
957		Spot	1	Image 1	110	1000000038	711
894		Spot	1	Image 1	111	1000000039	712
950		Spot	1	Image 1	111	1000000040	713
998		Spot	1	Image 1	111	1000000038	714
869		Spot	1	Image 1	112	1000000039	715
1037		Spot	1	Image 1	112	1000000040	716
897		Spot	1	Image 1	112	1000000038	717
1004		Spot	1	Image 1	113	1000000039	718
937		Spot	1	Image 1	113	1000000040	719
963		Spot	1	Image 1	114	1000000039	720
989		Spot	1	Image 1	114	1000000041	721
849		Spot	1	Image 1	114	1000000040	722
1057		Spot	1	Image 1	115	1000000039	723
933		Spot	1	Image 1	115	1000000041	724
888		Spot	1	Image 1	115	1000000040	725
1190		Spot	1	Image 1	116	1000000039	726
1021		Spot	1	Image 1	116	1000000041	727
1077		Spot	1	Image 1	116	1000000040	728
1081		Spot	1	Image 1	117	1000000039	729
945		Spot	1	Image 1	117	1000000041	730
783		Spot	1	Image 1	117	1000000040	731
944		Spot	1	Image 1	118	1000000039	732
837		Spot	1	Image 1	118	1000000042	733
957		Spot	1	Image 1	118	1000000041	734
1093		Spot	1	Image 1	118	1000000040	735
961		Spot	1	Image 1	119	1000000039	736
843		Spot	1	Image 1	119	1000000042	737
1118		Spot	1	Image 1	119	1000000041	738
1097		Spot	1	Image 1	119	1000000040	739
979		Spot	1	Image 1	120	1000000039	740
1085		Spot	1	Image 1	120	1000000042	741
1072		Spot	1	Image 1	120	1000000041	742
987		Spot	1	Image 1	120	1000000040	743
999		Spot	1	Image 1	120	1000000043	744
943		Spot	1	Image 1	121	1000000042	745
874		Spot	1	Image 1	121	1000000041	746
1110		Spot	1	Image 1	121	1000000040	747
882		Spot	1	Image 1	121	1000000044	748
1010		Spot	1	Image 1	121	1000000043	749
1059		Spot	1	Image 1	122	1000000042	750
796		Spot	1	Image 1	122	1000000040	751
866		Spot	1	Image 1	122	1000000041	752
1025		Spot	1	Image 1	122	1000000044	753
1320		Spot	1	Image 1	122	1000000043	754
838		Spot	1	Image 1	123	1000000042	755
843		Spot	1	Image 1	123	1000000041	756
812		Spot	1	Image 1	123	1000000040	757
954		Spot	1	Image 1	123	1000000044	758
1268		Spot	1	Image 1	123	1000000043	759
897		Spot	1	Image 1	124	1000000042	760
931		Spot	1	Image 1	124	1000000041	761
1013		Spot	1	Image 1	124	1000000040	762
988		Spot	1	Image 1	124	1000000045	763
1161		Spot	1	Image 1	124	1000000044	764
1050		Spot	1	Image 1	124	1000000043	765
853		Spot	1	Image 1	125	1000000046	766
890		Spot	1	Image 1	125	1000000042	767
1012		Spot	1	Image 1	125	1000000040	768
1060		Spot	1	Image 1	125	1000000045	769
1200		Spot	1	Image 1	125	1000000044	770
965		Spot	1	Image 1	125	1000000047	771
965		Spot	1	Image 1	125	1000000043	772
1000		Spot	1	Image 1	126	1000000046	773
1057		Spot	1	Image 1	126	1000000042	774
979		Spot	1	Image 1	126	1000000040	775
858		Spot	1	Image 1	126	1000000045	776
1134		Spot	1	Image 1	126	1000000044	777
867		Spot	1	Image 1	126	1000000047	778
1030		Spot	1	Image 1	126	1000000043	779
1065		Spot	1	Image 1	127	1000000046	780
1045		Spot	1	Image 1	127	1000000042	781
988		Spot	1	Image 1	127	1000000040	782
870		Spot	1	Image 1	127	1000000048	783
830		Spot	1	Image 1	127	1000000045	784
1273		Spot	1	Image 1	127	1000000044	785
931		Spot	1	Image 1	127	1000000047	786
966		Spot	1	Image 1	127	1000000043	787
1122		Spot	1	Image 1	128	1000000046	788
1137		Spot	1	Image 1	128	1000000042	789
935		Spot	1	Image 1	128	1000000048	790
847		Spot	1	Image 1	128	1000000040	791
823		Spot	1	Image 1	128	1000000045	792
1262		Spot	1	Image 1	128	1000000044	793
1183		Spot	1	Image 1	128	1000000047	794
956		Spot	1	Image 1	128	1000000043	795
1071		Spot	1	Image 1	129	1000000046	796
885		Spot	1	Image 1	129	1000000042	797
1085		Spot	1	Image 1	129	1000000048	798
906		Spot	1	Image 1	129	1000000040	799
919		Spot	1	Image 1	129	1000000045	800
1157		Spot	1	Image 1	129	1000000044	801
1128		Spot	1	Image 1	129	1000000047	802
1055		Spot	1	Image 1	129	1000000043	803
885		Spot	1	Image 1	130	1000000046	804
1000		Spot	1	Image 1	130	1000000042	805
937		Spot	1	Image 1	130	1000000048	806
962		Spot	1	Image 1	130	1000000045	807
1092		Spot	1	Image 1	130	1000000044	808
978		Spot	1	Image 1	130	1000000047	809
932		Spot	1	Image 1	130	1000000043	810
811		Spot	1	Image 1	131	1000000046	811
1204		Spot	1	Image 1	131	1000000042	812
1003		Spot	1	Image 1	131	1000000048	813
805		Spot	1	Image 1	131	1000000049	814
786		Spot	1	Image 1	131	1000000045	815
1426		Spot	1	Image 1	131	1000000044	816
932		Spot	1	Image 1	131	1000000047	817
938		Spot	1	Image 1	131	1000000043	818
934		Spot	1	Image 1	132	1000000046	819
1115		Spot	1	Image 1	132	1000000042	820
942		Spot	1	Image 1	132	1000000049	821
874		Spot	1	Image 1	132	1000000048	822
886		Spot	1	Image 1	132	1000000045	823
1338		Spot	1	Image 1	132	1000000044	824
1130		Spot	1	Image 1	132	1000000047	825
1029		Spot	1	Image 1	132	1000000043	826
892		Spot	1	Image 1	133	1000000046	827
843		Spot	1	Image 1	133	1000000042	828
850		Spot	1	Image 1	133	1000000049	829
962		Spot	1	Image 1	133	1000000048	830
995		Spot	1	Image 1	133	1000000045	831
1220		Spot	1	Image 1	133	1000000044	832
1053		Spot	1	Image 1	133	1000000047	833
976		Spot	1	Image 1	133	1000000043	834
846		Spot	1	Image 1	134	1000000046	835
713		Spot	1	Image 1	134	1000000042	836
782		Spot	1	Image 1	134	1000000048	837
797		Spot	1	Image 1	134	1000000049	838
957		Spot	1	Image 1	134	1000000045	839
1241		Spot	1	Image 1	134	1000000044	840
951		Spot	1	Image 1	134	1000000047	841
1007		Spot	1	Image 1	134	1000000043	842
1058		Spot	1	Image 1	135	1000000046	843
780		Spot	1	Image 1	135	1000000048	844
804		Spot	1	Image 1	135	1000000049	845
941		Spot	1	Image 1	135	1000000045	846
1519		Spot	1	Image 1	135	1000000044	847
888		Spot	1	Image 1	135	1000000047	848
918		Spot	1	Image 1	135	1000000043	849
1071		Spot	1	Image 1	136	1000000046	850
960		Spot	1	Image 1	136	1000000048	851
999		Spot	1	Image 1	136	1000000049	852
803		Spot	1	Image 1	136	1000000050	853
1361		Spot	1	Image 1	136	1000000044	854
1146		Spot	1	Image 1	136	1000000047	855
952		Spot	1	Image 1	136	1000000043	856
923		Spot	1	Image 1	137	1000000046	857
841		Spot	1	Image 1	137	1000000048	858
935		Spot	1	Image 1	137	1000000049	859
827		Spot	1	Image 1	137	1000000050	860
1095		Spot	1	Image 1	137	1000000043	861
1066		Spot	1	Image 1	137	1000000044	862
1002		Spot	1	Image 1	138	1000000046	863
906		Spot	1	Image 1	138	1000000048	864
895		Spot	1	Image 1	138	1000000049	865
836		Spot	1	Image 1	138	1000000050	866
1075		Spot	1	Image 1	138	1000000043	867
976		Spot	1	Image 1	138	1000000044	868
1045		Spot	1	Image 1	139	1000000046	869
963		Spot	1	Image 1	139	1000000048	870
897		Spot	1	Image 1	139	1000000049	871
791		Spot	1	Image 1	139	1000000050	872
905		Spot	1	Image 1	139	1000000043	873
1040		Spot	1	Image 1	139	1000000044	874
1142		Spot	1	Image 1	140	1000000046	875
934		Spot	1	Image 1	140	1000000048	876
1161		Spot	1	Image 1	140	1000000049	877
736		Spot	1	Image 1	140	1000000050	878
1064		Spot	1	Image 1	140	1000000043	879
1100		Spot	1	Image 1	140	1000000051	880
1239		Spot	1	Image 1	140	1000000044	881
1050		Spot	1	Image 1	141	1000000046	882
1000		Spot	1	Image 1	141	1000000049	883
677		Spot	1	Image 1	141	1000000050	884
1045		Spot	1	Image 1	141	1000000043	885
1161		Spot	1	Image 1	141	1000000051	886
1033		Spot	1	Image 1	141	1000000044	887
1365		Spot	1	Image 1	142	1000000046	888
1080		Spot	1	Image 1	142	1000000049	889
824		Spot	1	Image 1	142	1000000050	890
886		Spot	1	Image 1	142	1000000043	891
1566		Spot	1	Image 1	142	1000000051	892
1154		Spot	1	Image 1	142	1000000044	893
1669		Spot	1	Image 1	143	1000000046	894
810		Spot	1	Image 1	143	1000000050	895
1087		Spot	1	Image 1	143	1000000049	896
957		Spot	1	Image 1	143	1000000043	897
1464		Spot	1	Image 1	143	1000000051	898
1161		Spot	1	Image 1	144	1000000046	899
899		Spot	1	Image 1	144	1000000049	900
843		Spot	1	Image 1	144	1000000050	901
913		Spot	1	Image 1	144	1000000043	902
1270		Spot	1	Image 1	144	1000000051	903
857		Spot	1	Image 1	145	1000000046	904
889		Spot	1	Image 1	145	1000000049	905
832		Spot	1	Image 1	145	1000000050	906
809		Spot	1	Image 1	145	1000000043	907
1266		Spot	1	Image 1	145	1000000051	908
994		Spot	1	Image 1	146	1000000046	909
977		Spot	1	Image 1	146	1000000049	910
895		Spot	1	Image 1	146	1000000050	911
1038		Spot	1	Image 1	146	1000000043	912
1244		Spot	1	Image 1	146	1000000051	913
1151		Spot	1	Image 1	147	1000000046	914
919		Spot	1	Image 1	147	1000000049	915
1136		Spot	1	Image 1	147	1000000051	916
862		Spot	1	Image 1	147	1000000043	917
1082		Spot	1	Image 1	148	1000000046	918
1020		Spot	1	Image 1	148	1000000049	919
1232		Spot	1	Image 1	148	1000000051	920
909		Spot	1	Image 1	148	1000000043	921
934		Spot	1	Image 1	149	1000000049	922
1228		Spot	1	Image 1	149	1000000051	923
989		Spot	1	Image 1	149	1000000043	924
1100		Spot	1	Image 1	150	1000000052	925
1194		Spot	1	Image 1	150	1000000049	926
1160		Spot	1	Image 1	150	1000000051	927
1206		Spot	1	Image 1	150	1000000043	928
780		Spot	1	Image 1	151	1000000052	929
1000		Spot	1	Image 1	151	1000000043	930
954		Spot	1	Image 1	151	1000000051	931
1106		Spot	1	Image 1	152	1000000052	932
1041		Spot	1	Image 1	152	1000000043	933
868		Spot	1	Image 1	152	1000000051	934
909		Spot	1	Image 1	152	1000000053	935
988		Spot	1	Image 1	153	1000000052	936
1032		Spot	1	Image 1	153	1000000043	937
926		Spot	1	Image 1	153	1000000051	938
914		Spot	1	Image 1	153	1000000053	939
1026		Spot	1	Image 1	154	1000000052	940
1125		Spot	1	Image 1	154	1000000051	941
866		Spot	1	Image 1	154	1000000053	942
890		Spot	1	Image 1	155	1000000052	943
863		Spot	1	Image 1	155	1000000051	944
855		Spot	1	Image 1	155	1000000053	945
1065		Spot	1	Image 1	156	1000000052	946
1136		Spot	1	Image 1	156	1000000054	947
944		Spot	1	Image 1	156	1000000051	948
995		Spot	1	Image 1	156	1000000053	949
1101		Spot	1	Image 1	157	1000000052	950
1010		Spot	1	Image 1	157	1000000055	951
1149		Spot	1	Image 1	157	1000000054	952
1070		Spot	1	Image 1	157	1000000051	953
943		Spot	1	Image 1	157	1000000053	954
1051		Spot	1	Image 1	158	1000000052	955
1017		Spot	1	Image 1	158	1000000055	956
1057		Spot	1	Image 1	158	1000000054	957
1261		Spot	1	Image 1	158	1000000051	958
946		Spot	1	Image 1	158	1000000053	959
1323		Spot	1	Image 1	159	1000000052	960
912		Spot	1	Image 1	159	1000000055	961
957		Spot	1	Image 1	159	1000000054	962
1202		Spot	1	Image 1	159	1000000051	963
848		Spot	1	Image 1	159	1000000053	964
1204		Spot	1	Image 1	160	1000000052	965
932		Spot	1	Image 1	160	1000000055	966
1175		Spot	1	Image 1	160	1000000054	967
1082		Spot	1	Image 1	160	1000000051	968
1017		Spot	1	Image 1	160	1000000053	969
890		Spot	1	Image 1	161	1000000052	970
1101		Spot	1	Image 1	161	1000000055	971
920		Spot	1	Image 1	161	1000000054	972
1323		Spot	1	Image 1	161	1000000051	973
879		Spot	1	Image 1	161	1000000053	974
1192		Spot	1	Image 1	162	1000000052	975
991		Spot	1	Image 1	162	1000000055	976
960		Spot	1	Image 1	162	1000000054	977
1283		Spot	1	Image 1	162	1000000051	978
855		Spot	1	Image 1	162	1000000053	979
1283		Spot	1	Image 1	163	1000000052	980
890		Spot	1	Image 1	163	1000000055	981
1034		Spot	1	Image 1	163	1000000054	982
1129		Spot	1	Image 1	163	1000000051	983
866		Spot	1	Image 1	163	1000000053	984
1061		Spot	1	Image 1	164	1000000052	985
951		Spot	1	Image 1	164	1000000055	986
855		Spot	1	Image 1	164	1000000054	987
1113		Spot	1	Image 1	164	1000000051	988
787		Spot	1	Image 1	164	1000000053	989
1209		Spot	1	Image 1	165	1000000052	990
998		Spot	1	Image 1	165	1000000055	991
1021		Spot	1	Image 1	165	1000000054	992
1152		Spot	1	Image 1	165	1000000051	993
810		Spot	1	Image 1	165	1000000053	994
1042		Spot	1	Image 1	166	1000000052	995
960		Spot	1	Image 1	166	1000000055	996
974		Spot	1	Image 1	166	1000000054	997
1151		Spot	1	Image 1	166	1000000051	998
936		Spot	1	Image 1	166	1000000053	999
958		Spot	1	Image 1	167	1000000052	1000
1016		Spot	1	Image 1	167	1000000055	1001
832		Spot	1	Image 1	167	1000000054	1002
1197		Spot	1	Image 1	167	1000000051	1003
933		Spot	1	Image 1	167	1000000053	1004
877		Spot	1	Image 1	168	1000000052	1005
1082		Spot	1	Image 1	168	1000000055	1006
826		Spot	1	Image 1	168	1000000054	1007
879		Spot	1	Image 1	168	1000000053	1008
1092		Spot	1	Image 1	169	1000000052	1009
1125		Spot	1	Image 1	169	1000000055	1010
988		Spot	1	Image 1	169	1000000053	1011
942		Spot	1	Image 1	170	1000000052	1012
1077		Spot	1	Image 1	170	1000000055	1013
1004		Spot	1	Image 1	170	1000000053	1014
1007		Spot	1	Image 1	171	1000000052	1015
1104		Spot	1	Image 1	171	1000000055	1016
1039		Spot	1	Image 1	171	1000000053	1017
998		Spot	1	Image 1	172	1000000052	1018
1061		Spot	1	Image 1	172	1000000055	1019
891		Spot	1	Image 1	172	1000000056	1020
1052		Spot	1	Image 1	173	1000000052	1021
1059		Spot	1	Image 1	173	1000000055	1022
902		Spot	1	Image 1	173	1000000056	1023
1086		Spot	1	Image 1	174	1000000052	1024
984		Spot	1	Image 1	174	1000000055	1025
1005		Spot	1	Image 1	174	1000000056	1026
790		Spot	1	Image 1	175	1000000052	1027
912		Spot	1	Image 1	175	1000000056	1028
919		Spot	1	Image 1	176	1000000052	1029
1092		Spot	1	Image 1	176	1000000057	1030
774		Spot	1	Image 1	176	1000000056	1031
947		Spot	1	Image 1	177	1000000052	1032
879		Spot	1	Image 1	177	1000000057	1033
908		Spot	1	Image 1	177	1000000056	1034
912		Spot	1	Image 1	178	1000000052	1035
817		Spot	1	Image 1	178	1000000057	1036
937		Spot	1	Image 1	178	1000000056	1037
987		Spot	1	Image 1	179	1000000052	1038
912		Spot	1	Image 1	179	1000000057	1039
1000		Spot	1	Image 1	179	1000000056	1040
949		Spot	1	Image 1	180	1000000052	1041
799		Spot	1	Image 1	180	1000000057	1042
934		Spot	1	Image 1	180	1000000056	1043
892		Spot	1	Image 1	181	1000000057	1044
831		Spot	1	Image 1	181	1000000056	1045
995		Spot	1	Image 1	182	1000000058	1046
862		Spot	1	Image 1	182	1000000057	1047
878		Spot	1	Image 1	182	1000000056	1048
947		Spot	1	Image 1	183	1000000058	1049
1065		Spot	1	Image 1	183	1000000057	1050
851		Spot	1	Image 1	183	1000000056	1051
938		Spot	1	Image 1	184	1000000058	1052
929		Spot	1	Image 1	184	1000000057	1053
809		Spot	1	Image 1	184	1000000056	1054
1083		Spot	1	Image 1	185	1000000058	1055
847		Spot	1	Image 1	185	1000000057	1056
949		Spot	1	Image 1	186	1000000058	1057
899		Spot	1	Image 1	186	1000000057	1058
942		Spot	1	Image 1	186	1000000059	1059
1043		Spot	1	Image 1	187	1000000058	1060
963		Spot	1	Image 1	187	1000000057	1061
866		Spot	1	Image 1	187	1000000059	1062
894		Spot	1	Image 1	188	1000000058	1063
886		Spot	1	Image 1	188	1000000057	1064
992		Spot	1	Image 1	188	1000000059	1065
1007		Spot	1	Image 1	189	1000000058	1066
948		Spot	1	Image 1	189	1000000059	1067
960		Spot	1	Image 1	190	1000000058	1068
1156		Spot	1	Image 1	190	1000000060	1069
910		Spot	1	Image 1	190	1000000059	1070
1030		Spot	1	Image 1	191	1000000058	1071
1419		Spot	1	Image 1	191	1000000060	1072
1059		Spot	1	Image 1	191	1000000059	1073
994		Spot	1	Image 1	192	1000000058	1074
914		Spot	1	Image 1	192	1000000060	1075
1195		Spot	1	Image 1	192	1000000059	1076
1457		Spot	1	Image 1	193	1000000060	1077
911		Spot	1	Image 1	193	1000000059	1078
1275		Spot	1	Image 1	194	1000000060	1079
955		Spot	1	Image 1	194	1000000059	1080
1210		Spot	1	Image 1	195	1000000060	1081
944		Spot	1	Image 1	195	1000000059	1082
1312		Spot	1	Image 1	196	1000000060	1083
767		Spot	1	Image 1	196	1000000059	1084
1515		Spot	1	Image 1	197	1000000060	1085
846		Spot	1	Image 1	197	1000000059	1086
1478		Spot	1	Image 1	198	1000000060	1087
789		Spot	1	Image 1	198	1000000059	1088
1600		Spot	1	Image 1	199	1000000060	1089
828		Spot	1	Image 1	199	1000000059	1090
1303		Spot	1	Image 1	200	1000000060	1091
927		Spot	1	Image 1	200	1000000059	1092
1260		Spot	1	Image 1	201	1000000060	1093
986		Spot	1	Image 1	201	1000000059	1094
1029		Spot	1	Image 1	202	1000000061	1095
1139		Spot	1	Image 1	202	1000000060	1096
1147		Spot	1	Image 1	202	1000000059	1097
1353		Spot	1	Image 1	203	1000000061	1098
1226		Spot	1	Image 1	203	1000000060	1099
859		Spot	1	Image 1	203	1000000059	1100
1404		Spot	1	Image 1	204	1000000061	1101
1223		Spot	1	Image 1	204	1000000060	1102
949		Spot	1	Image 1	204	1000000059	1103
1222		Spot	1	Image 1	205	1000000061	1104
1255		Spot	1	Image 1	205	1000000060	1105
910		Spot	1	Image 1	205	1000000059	1106
1038		Spot	1	Image 1	206	1000000061	1107
1084		Spot	1	Image 1	206	1000000060	1108
1420		Spot	1	Image 1	207	1000000061	1109
1335		Spot	1	Image 1	207	1000000060	1110
1036		Spot	1	Image 1	208	1000000061	1111
1317		Spot	1	Image 1	208	1000000060	1112
1255		Spot	1	Image 1	209	1000000061	1113
1043		Spot	1	Image 1	209	1000000060	1114
1234		Spot	1	Image 1	210	1000000061	1115
928		Spot	1	Image 1	210	1000000062	1116
1330		Spot	1	Image 1	210	1000000060	1117
1044		Spot	1	Image 1	211	1000000062	1118
1321		Spot	1	Image 1	211	1000000061	1119
1668		Spot	1	Image 1	211	1000000060	1120
1331		Spot	1	Image 1	212	1000000061	1121
846		Spot	1	Image 1	212	1000000062	1122
1300		Spot	1	Image 1	212	1000000060	1123
1017		Spot	1	Image 1	213	1000000062	1124
899		Spot	1	Image 1	213	1000000061	1125
1265		Spot	1	Image 1	213	1000000060	1126
1025		Spot	1	Image 1	214	1000000063	1127
1107		Spot	1	Image 1	214	1000000061	1128
984		Spot	1	Image 1	214	1000000062	1129
1091		Spot	1	Image 1	214	1000000060	1130
897		Spot	1	Image 1	215	1000000063	1131
1351		Spot	1	Image 1	215	1000000061	1132
1009		Spot	1	Image 1	215	1000000062	1133
1224		Spot	1	Image 1	215	1000000060	1134
982		Spot	1	Image 1	216	1000000063	1135
1193		Spot	1	Image 1	216	1000000061	1136
946		Spot	1	Image 1	216	1000000062	1137
983		Spot	1	Image 1	216	1000000060	1138
1000		Spot	1	Image 1	217	1000000063	1139
1052		Spot	1	Image 1	217	1000000061	1140
929		Spot	1	Image 1	217	1000000062	1141
1239		Spot	1	Image 1	217	1000000060	1142
1090		Spot	1	Image 1	218	1000000063	1143
1140		Spot	1	Image 1	218	1000000061	1144
1064		Spot	1	Image 1	218	1000000062	1145
1559		Spot	1	Image 1	218	1000000060	1146
1034		Spot	1	Image 1	219	1000000063	1147
1249		Spot	1	Image 1	219	1000000061	1148
1086		Spot	1	Image 1	219	1000000062	1149
1151		Spot	1	Image 1	219	1000000060	1150
988		Spot	1	Image 1	220	1000000063	1151
990		Spot	1	Image 1	220	1000000062	1152
1109		Spot	1	Image 1	220	1000000061	1153
1348		Spot	1	Image 1	220	1000000060	1154
1147		Spot	1	Image 1	221	1000000063	1155
849		Spot	1	Image 1	221	1000000062	1156
1086		Spot	1	Image 1	221	1000000061	1157
1227		Spot	1	Image 1	221	1000000060	1158
868		Spot	1	Image 1	222	1000000063	1159
877		Spot	1	Image 1	222	1000000062	1160
1239		Spot	1	Image 1	222	1000000061	1161
1335		Spot	1	Image 1	222	1000000060	1162
1024		Spot	1	Image 1	223	1000000063	1163
1105		Spot	1	Image 1	223	1000000061	1164
1300		Spot	1	Image 1	223	1000000060	1165
916		Spot	1	Image 1	224	1000000063	1166
905		Spot	1	Image 1	224	1000000061	1167
1412		Spot	1	Image 1	224	1000000060	1168
1010		Spot	1	Image 1	225	1000000063	1169
1186		Spot	1	Image 1	225	1000000061	1170
1228		Spot	1	Image 1	225	1000000060	1171
958		Spot	1	Image 1	226	1000000061	1172
1210		Spot	1	Image 1	226	1000000060	1173
843		Spot	1	Image 1	227	1000000061	1174
1221		Spot	1	Image 1	227	1000000060	1175
1085		Spot	1	Image 1	228	1000000061	1176
1165		Spot	1	Image 1	228	1000000060	1177
914		Spot	1	Image 1	229	1000000061	1178
1119		Spot	1	Image 1	229	1000000060	1179
1095		Spot	1	Image 1	230	1000000061	1180
951		Spot	1	Image 1	230	1000000060	1181
832		Spot	1	Image 1	231	1000000064	1182
992		Spot	1	Image 1	231	1000000061	1183
918		Spot	1	Image 1	231	1000000060	1184
946		Spot	1	Image 1	232	1000000064	1185
962		Spot	1	Image 1	232	1000000061	1186
1133		Spot	1	Image 1	232	1000000060	1187
805		Spot	1	Image 1	233	1000000064	1188
1142		Spot	1	Image 1	233	1000000061	1189
852		Spot	1	Image 1	233	1000000060	1190
928		Spot	1	Image 1	234	1000000064	1191
965		Spot	1	Image 1	234	1000000061	1192
945		Spot	1	Image 1	234	1000000060	1193
743		Spot	1	Image 1	235	1000000064	1194
1010		Spot	1	Image 1	235	1000000061	1195
951		Spot	1	Image 1	235	1000000060	1196
938		Spot	1	Image 1	235	1000000065	1197
981		Spot	1	Image 1	236	1000000064	1198
958		Spot	1	Image 1	236	1000000061	1199
975		Spot	1	Image 1	236	1000000060	1200
989		Spot	1	Image 1	236	1000000065	1201
796		Spot	1	Image 1	237	1000000064	1202
900		Spot	1	Image 1	237	1000000061	1203
884		Spot	1	Image 1	237	1000000060	1204
856		Spot	1	Image 1	237	1000000065	1205
851		Spot	1	Image 1	238	1000000064	1206
1035		Spot	1	Image 1	238	1000000061	1207
799		Spot	1	Image 1	238	1000000060	1208
811		Spot	1	Image 1	238	1000000065	1209
903		Spot	1	Image 1	239	1000000064	1210
933		Spot	1	Image 1	239	1000000061	1211
953		Spot	1	Image 1	239	1000000060	1212
985		Spot	1	Image 1	239	1000000065	1213
1350		Spot	1	Image 1	240	1000000066	1214
795		Spot	1	Image 1	240	1000000064	1215
880		Spot	1	Image 1	240	1000000060	1216
962		Spot	1	Image 1	240	1000000065	1217
1121		Spot	1	Image 1	241	1000000066	1218
859		Spot	1	Image 1	241	1000000064	1219
1023		Spot	1	Image 1	241	1000000067	1220
954		Spot	1	Image 1	241	1000000060	1221
949		Spot	1	Image 1	241	1000000065	1222
954		Spot	1	Image 1	242	1000000066	1223
926		Spot	1	Image 1	242	1000000064	1224
874		Spot	1	Image 1	242	1000000067	1225
952		Spot	1	Image 1	242	1000000060	1226
953		Spot	1	Image 1	242	1000000065	1227
1050		Spot	1	Image 1	243	1000000066	1228
1093		Spot	1	Image 1	243	1000000067	1229
1049		Spot	1	Image 1	243	1000000060	1230
1161		Spot	1	Image 1	243	1000000065	1231
1045		Spot	1	Image 1	244	1000000066	1232
822		Spot	1	Image 1	244	1000000068	1233
1005		Spot	1	Image 1	244	1000000067	1234
1190		Spot	1	Image 1	244	1000000060	1235
974		Spot	1	Image 1	244	1000000065	1236
999		Spot	1	Image 1	245	1000000066	1237
967		Spot	1	Image 1	245	1000000068	1238
965		Spot	1	Image 1	245	1000000067	1239
1175		Spot	1	Image 1	245	1000000060	1240
950		Spot	1	Image 1	245	1000000065	1241
1114		Spot	1	Image 1	246	1000000066	1242
714		Spot	1	Image 1	246	1000000068	1243
972		Spot	1	Image 1	246	1000000069	1244
975		Spot	1	Image 1	246	1000000067	1245
1132		Spot	1	Image 1	246	1000000060	1246
1088		Spot	1	Image 1	247	1000000066	1247
958		Spot	1	Image 1	247	1000000068	1248
858		Spot	1	Image 1	247	1000000069	1249
908		Spot	1	Image 1	247	1000000067	1250
1103		Spot	1	Image 1	247	1000000060	1251
1104		Spot	1	Image 1	248	1000000066	1252
772		Spot	1	Image 1	248	1000000068	1253
955		Spot	1	Image 1	248	1000000069	1254
954		Spot	1	Image 1	248	1000000067	1255
1250		Spot	1	Image 1	249	1000000066	1256
901		Spot	1	Image 1	249	1000000068	1257
859		Spot	1	Image 1	249	1000000069	1258
840		Spot	1	Image 1	249	1000000067	1259
1316		Spot	1	Image 1	250	1000000066	1260
1048		Spot	1	Image 1	250	1000000068	1261
937		Spot	1	Image 1	250	1000000069	1262
1292		Spot	1	Image 1	250	1000000067	1263
1125		Spot	1	Image 1	251	1000000066	1264
861		Spot	1	Image 1	251	1000000068	1265
1009		Spot	1	Image 1	251	1000000069	1266
1033		Spot	1	Image 1	251	1000000067	1267
1166		Spot	1	Image 1	252	1000000066	1268
852		Spot	1	Image 1	252	1000000068	1269
969		Spot	1	Image 1	252	1000000069	1270
1025		Spot	1	Image 1	252	1000000070	1271
933		Spot	1	Image 1	252	1000000067	1272
1189		Spot	1	Image 1	253	1000000066	1273
859		Spot	1	Image 1	253	1000000068	1274
901		Spot	1	Image 1	253	1000000069	1275
1310		Spot	1	Image 1	253	1000000070	1276
885		Spot	1	Image 1	253	1000000067	1277
914		Spot	1	Image 1	254	1000000068	1278
1239		Spot	1	Image 1	254	1000000069	1279
1021		Spot	1	Image 1	254	1000000070	1280
942		Spot	1	Image 1	255	1000000068	1281
857		Spot	1	Image 1	255	1000000069	1282
1231		Spot	1	Image 1	255	1000000070	1283
885		Spot	1	Image 1	256	1000000069	1284
1119		Spot	1	Image 1	256	1000000070	1285
1277		Spot	1	Image 1	257	1000000070	1286
1186		Spot	1	Image 1	258	1000000070	1287
1387		Spot	1	Image 1	259	1000000070	1288
1134		Spot	1	Image 1	260	1000000070	1289
1517		Spot	1	Image 1	261	1000000070	1290
947		Spot	1	Image 1	262	1000000070	1291
1281		Spot	1	Image 1	263	1000000070	1292
1284		Spot	1	Image 1	264	1000000070	1293
848		Spot	1	Image 1	265	1000000071	1294
1289		Spot	1	Image 1	265	1000000070	1295
903		Spot	1	Image 1	266	1000000071	1296
986		Spot	1	Image 1	266	1000000070	1297
947		Spot	1	Image 1	267	1000000071	1298
969		Spot	1	Image 1	268	1000000072	1299
749		Spot	1	Image 1	268	1000000071	1300
1075		Spot	1	Image 1	269	1000000072	1301
1029		Spot	1	Image 1	269	1000000071	1302
802		Spot	1	Image 1	270	1000000072	1303
966		Spot	1	Image 1	270	1000000071	1304
867		Spot	1	Image 1	271	1000000072	1305
810		Spot	1	Image 1	271	1000000071	1306
900		Spot	1	Image 1	272	1000000072	1307
1060		Spot	1	Image 1	272	1000000071	1308
889		Spot	1	Image 1	273	1000000072	1309
670		Spot	1	Image 1	273	1000000071	1310
816		Spot	1	Image 1	274	1000000072	1311
1017		Spot	1	Image 1	274	1000000071	1312
1070		Spot	1	Image 1	275	1000000073	1313
697		Spot	1	Image 1	275	1000000072	1314
899		Spot	1	Image 1	275	1000000071	1315
991		Spot	1	Image 1	276	1000000073	1316
829		Spot	1	Image 1	276	1000000072	1317
1105		Spot	1	Image 1	276	1000000071	1318
879		Spot	1	Image 1	277	1000000073	1319
744		Spot	1	Image 1	277	1000000072	1320
946		Spot	1	Image 1	277	1000000071	1321
817		Spot	1	Image 1	278	1000000073	1322
996		Spot	1	Image 1	278	1000000072	1323
916		Spot	1	Image 1	278	1000000071	1324
958		Spot	1	Image 1	279	1000000073	1325
824		Spot	1	Image 1	279	1000000072	1326
899		Spot	1	Image 1	279	1000000071	1327
807		Spot	1	Image 1	280	1000000073	1328
912		Spot	1	Image 1	280	1000000072	1329
990		Spot	1	Image 1	280	1000000071	1330
840		Spot	1	Image 1	281	1000000073	1331
817		Spot	1	Image 1	281	1000000072	1332
939		Spot	1	Image 1	281	1000000071	1333
856		Spot	1	Image 1	282	1000000073	1334
1059		Spot	1	Image 1	282	1000000072	1335
826		Spot	1	Image 1	282	1000000071	1336
967		Spot	1	Image 1	283	1000000073	1337
1055		Spot	1	Image 1	283	1000000072	1338
764		Spot	1	Image 1	283	1000000071	1339
1020		Spot	1	Image 1	284	1000000073	1340
813		Spot	1	Image 1	284	1000000072	1341
1081		Spot	1	Image 1	284	1000000071	1342
895		Spot	1	Image 1	285	1000000073	1343
1151		Spot	1	Image 1	285	1000000072	1344
1048		Spot	1	Image 1	285	1000000071	1345
976		Spot	1	Image 1	286	1000000073	1346
1021		Spot	1	Image 1	286	1000000072	1347
841		Spot	1	Image 1	286	1000000071	1348
987		Spot	1	Image 1	287	1000000073	1349
954		Spot	1	Image 1	287	1000000072	1350
954		Spot	1	Image 1	287	1000000071	1351
1004		Spot	1	Image 1	288	1000000073	1352
893		Spot	1	Image 1	288	1000000072	1353
909		Spot	1	Image 1	288	1000000071	1354
1126		Spot	1	Image 1	289	1000000073	1355
881		Spot	1	Image 1	289	1000000072	1356
959		Spot	1	Image 1	289	1000000071	1357
868		Spot	1	Image 1	290	1000000073	1358
923		Spot	1	Image 1	290	1000000072	1359
931		Spot	1	Image 1	291	1000000073	1360
900		Spot	1	Image 1	291	1000000072	1361
937		Spot	1	Image 1	291	1000000074	1362
946		Spot	1	Image 1	292	1000000073	1363
964		Spot	1	Image 1	292	1000000072	1364
811		Spot	1	Image 1	292	1000000074	1365
889		Spot	1	Image 1	293	1000000072	1366
1019		Spot	1	Image 1	293	1000000074	1367
1034		Spot	1	Image 1	294	1000000072	1368
940		Spot	1	Image 1	294	1000000074	1369
950		Spot	1	Image 1	295	1000000072	1370
830		Spot	1	Image 1	295	1000000074	1371
1083		Spot	1	Image 1	296	1000000072	1372
847		Spot	1	Image 1	296	1000000074	1373
1062		Spot	1	Image 1	297	1000000072	1374
864		Spot	1	Image 1	297	1000000074	1375
1129		Spot	1	Image 1	298	1000000072	1376
814		Spot	1	Image 1	298	1000000074	1377
989		Spot	1	Image 1	299	1000000072	1378
860		Spot	1	Image 1	299	1000000074	1379
1218		Spot	1	Image 1	300	1000000072	1380
949		Spot	1	Image 1	300	1000000074	1381
914		Spot	1	Image 1	301	1000000072	1382
767		Spot	1	Image 1	301	1000000074	1383
901		Spot	1	Image 1	302	1000000072	1384
801		Spot	1	Image 1	303	1000000072	1385
759		Spot	1	Image 1	304	1000000072	1386
748		Spot	1	Image 1	315	1000000075	1387
850		Spot	1	Image 1	316	1000000076	1388
1169		Spot	1	Image 1	316	1000000075	1389
992		Spot	1	Image 1	317	1000000076	1390
922		Spot	1	Image 1	317	1000000075	1391
1076		Spot	1	Image 1	318	1000000076	1392
866		Spot	1	Image 1	318	1000000075	1393
1013		Spot	1	Image 1	319	1000000076	1394
843		Spot	1	Image 1	319	1000000075	1395
876		Spot	1	Image 1	320	1000000077	1396
833		Spot	1	Image 1	320	1000000078	1397
997		Spot	1	Image 1	320	1000000076	1398
885		Spot	1	Image 1	320	1000000075	1399
932		Spot	1	Image 1	321	1000000077	1400
929		Spot	1	Image 1	321	1000000078	1401
1074		Spot	1	Image 1	321	1000000076	1402
806		Spot	1	Image 1	321	1000000075	1403
1011		Spot	1	Image 1	322	1000000077	1404
942		Spot	1	Image 1	322	1000000078	1405
1113		Spot	1	Image 1	322	1000000076	1406
1123		Spot	1	Image 1	322	1000000075	1407
1161		Spot	1	Image 1	323	1000000077	1408
862		Spot	1	Image 1	323	1000000078	1409
1146		Spot	1	Image 1	323	1000000076	1410
905		Spot	1	Image 1	323	1000000075	1411
1021		Spot	1	Image 1	324	1000000077	1412
938		Spot	1	Image 1	324	1000000078	1413
864		Spot	1	Image 1	324	1000000076	1414
1019		Spot	1	Image 1	324	1000000075	1415
923		Spot	1	Image 1	325	1000000077	1416
1014		Spot	1	Image 1	325	1000000078	1417
943		Spot	1	Image 1	325	1000000076	1418
851		Spot	1	Image 1	325	1000000075	1419
1019		Spot	1	Image 1	326	1000000077	1420
888		Spot	1	Image 1	326	1000000078	1421
931		Spot	1	Image 1	326	1000000076	1422
1112		Spot	1	Image 1	326	1000000075	1423
1178		Spot	1	Image 1	327	1000000077	1424
910		Spot	1	Image 1	327	1000000078	1425
861		Spot	1	Image 1	327	1000000075	1426
965		Spot	1	Image 1	328	1000000077	1427
1064		Spot	1	Image 1	328	1000000078	1428
1097		Spot	1	Image 1	328	1000000075	1429
1012		Spot	1	Image 1	329	1000000077	1430
1026		Spot	1	Image 1	329	1000000078	1431
865		Spot	1	Image 1	329	1000000075	1432
1083		Spot	1	Image 1	330	1000000077	1433
1061		Spot	1	Image 1	330	1000000078	1434
882		Spot	1	Image 1	330	1000000075	1435
1072		Spot	1	Image 1	331	1000000077	1436
786		Spot	1	Image 1	331	1000000078	1437
1193		Spot	1	Image 1	331	1000000075	1438
1070		Spot	1	Image 1	332	1000000075	1439
1115		Spot	1	Image 1	333	1000000075	1440
1111		Spot	1	Image 1	334	1000000079	1441
784		Spot	1	Image 1	334	1000000080	1442
1017		Spot	1	Image 1	334	1000000075	1443
1168		Spot	1	Image 1	335	1000000079	1444
953		Spot	1	Image 1	335	1000000081	1445
834		Spot	1	Image 1	335	1000000080	1446
779		Spot	1	Image 1	335	1000000075	1447
1156		Spot	1	Image 1	336	1000000079	1448
955		Spot	1	Image 1	336	1000000081	1449
998		Spot	1	Image 1	336	1000000080	1450
1147		Spot	1	Image 1	336	1000000075	1451
997		Spot	1	Image 1	337	1000000079	1452
800		Spot	1	Image 1	337	1000000081	1453
907		Spot	1	Image 1	337	1000000080	1454
1003		Spot	1	Image 1	337	1000000075	1455
948		Spot	1	Image 1	338	1000000079	1456
924		Spot	1	Image 1	338	1000000082	1457
937		Spot	1	Image 1	338	1000000081	1458
1063		Spot	1	Image 1	338	1000000080	1459
838		Spot	1	Image 1	338	1000000083	1460
753		Spot	1	Image 1	338	1000000075	1461
1154		Spot	1	Image 1	339	1000000079	1462
1129		Spot	1	Image 1	339	1000000082	1463
819		Spot	1	Image 1	339	1000000081	1464
795		Spot	1	Image 1	339	1000000080	1465
1035		Spot	1	Image 1	339	1000000075	1466
833		Spot	1	Image 1	339	1000000083	1467
856		Spot	1	Image 1	340	1000000079	1468
1003		Spot	1	Image 1	340	1000000082	1469
769		Spot	1	Image 1	340	1000000081	1470
979		Spot	1	Image 1	340	1000000080	1471
819		Spot	1	Image 1	340	1000000075	1472
934		Spot	1	Image 1	340	1000000083	1473
1298		Spot	1	Image 1	341	1000000079	1474
978		Spot	1	Image 1	341	1000000082	1475
841		Spot	1	Image 1	341	1000000081	1476
979		Spot	1	Image 1	341	1000000080	1477
955		Spot	1	Image 1	341	1000000075	1478
917		Spot	1	Image 1	341	1000000083	1479
1084		Spot	1	Image 1	342	1000000079	1480
1035		Spot	1	Image 1	342	1000000082	1481
789		Spot	1	Image 1	342	1000000081	1482
937		Spot	1	Image 1	342	1000000080	1483
976		Spot	1	Image 1	342	1000000075	1484
733		Spot	1	Image 1	342	1000000083	1485
1116		Spot	1	Image 1	343	1000000079	1486
1012		Spot	1	Image 1	343	1000000082	1487
799		Spot	1	Image 1	343	1000000081	1488
918		Spot	1	Image 1	343	1000000080	1489
966		Spot	1	Image 1	343	1000000075	1490
861		Spot	1	Image 1	343	1000000083	1491
908		Spot	1	Image 1	344	1000000079	1492
889		Spot	1	Image 1	344	1000000082	1493
986		Spot	1	Image 1	344	1000000081	1494
1083		Spot	1	Image 1	344	1000000080	1495
873		Spot	1	Image 1	344	1000000075	1496
1002		Spot	1	Image 1	344	1000000083	1497
873		Spot	1	Image 1	345	1000000082	1498
860		Spot	1	Image 1	345	1000000081	1499
856		Spot	1	Image 1	345	1000000080	1500
954		Spot	1	Image 1	345	1000000083	1501
804		Spot	1	Image 1	346	1000000082	1502
1113		Spot	1	Image 1	346	1000000080	1503
1123		Spot	1	Image 1	346	1000000084	1504
903		Spot	1	Image 1	346	1000000083	1505
771		Spot	1	Image 1	347	1000000082	1506
886		Spot	1	Image 1	347	1000000080	1507
884		Spot	1	Image 1	347	1000000084	1508
873		Spot	1	Image 1	347	1000000083	1509
911		Spot	1	Image 1	348	1000000082	1510
940		Spot	1	Image 1	348	1000000084	1511
867		Spot	1	Image 1	348	1000000083	1512
964		Spot	1	Image 1	349	1000000082	1513
948		Spot	1	Image 1	349	1000000084	1514
805		Spot	1	Image 1	349	1000000083	1515
830		Spot	1	Image 1	350	1000000082	1516
867		Spot	1	Image 1	350	1000000084	1517
762		Spot	1	Image 1	350	1000000083	1518
806		Spot	1	Image 1	351	1000000082	1519
1088		Spot	1	Image 1	351	1000000084	1520
777		Spot	1	Image 1	351	1000000083	1521
984		Spot	1	Image 1	352	1000000082	1522
878		Spot	1	Image 1	352	1000000085	1523
969		Spot	1	Image 1	352	1000000084	1524
831		Spot	1	Image 1	352	1000000083	1525
987		Spot	1	Image 1	353	1000000082	1526
951		Spot	1	Image 1	353	1000000085	1527
933		Spot	1	Image 1	353	1000000084	1528
1002		Spot	1	Image 1	353	1000000083	1529
926		Spot	1	Image 1	354	1000000082	1530
804		Spot	1	Image 1	354	1000000086	1531
905		Spot	1	Image 1	354	1000000085	1532
876		Spot	1	Image 1	354	1000000083	1533
919		Spot	1	Image 1	354	1000000084	1534
943		Spot	1	Image 1	355	1000000082	1535
824		Spot	1	Image 1	355	1000000086	1536
871		Spot	1	Image 1	355	1000000085	1537
952		Spot	1	Image 1	355	1000000083	1538
940		Spot	1	Image 1	355	1000000084	1539
961		Spot	1	Image 1	356	1000000082	1540
759		Spot	1	Image 1	356	1000000086	1541
768		Spot	1	Image 1	356	1000000085	1542
970		Spot	1	Image 1	356	1000000084	1543
913		Spot	1	Image 1	356	1000000083	1544
886		Spot	1	Image 1	357	1000000087	1545
982		Spot	1	Image 1	357	1000000082	1546
818		Spot	1	Image 1	357	1000000086	1547
832		Spot	1	Image 1	357	1000000085	1548
888		Spot	1	Image 1	358	1000000087	1549
802		Spot	1	Image 1	358	1000000086	1550
736		Spot	1	Image 1	358	1000000085	1551
975		Spot	1	Image 1	359	1000000087	1552
824		Spot	1	Image 1	359	1000000088	1553
961		Spot	1	Image 1	359	1000000086	1554
960		Spot	1	Image 1	359	1000000085	1555
1029		Spot	1	Image 1	360	1000000087	1556
954		Spot	1	Image 1	360	1000000088	1557
996		Spot	1	Image 1	360	1000000086	1558
820		Spot	1	Image 1	360	1000000085	1559
940		Spot	1	Image 1	361	1000000087	1560
832		Spot	1	Image 1	361	1000000088	1561
860		Spot	1	Image 1	361	1000000086	1562
868		Spot	1	Image 1	361	1000000085	1563
1059		Spot	1	Image 1	362	1000000087	1564
922		Spot	1	Image 1	362	1000000088	1565
758		Spot	1	Image 1	362	1000000086	1566
808		Spot	1	Image 1	362	1000000085	1567
970		Spot	1	Image 1	363	1000000087	1568
923		Spot	1	Image 1	363	1000000088	1569
935		Spot	1	Image 1	363	1000000086	1570
839		Spot	1	Image 1	363	1000000085	1571
1528		Spot	1	Image 1	364	1000000087	1572
982		Spot	1	Image 1	364	1000000088	1573
886		Spot	1	Image 1	364	1000000086	1574
859		Spot	1	Image 1	364	1000000085	1575
1526		Spot	1	Image 1	365	1000000087	1576
1139		Spot	1	Image 1	365	1000000088	1577
871		Spot	1	Image 1	365	1000000086	1578
744		Spot	1	Image 1	365	1000000085	1579
1364		Spot	1	Image 1	366	1000000087	1580
1108		Spot	1	Image 1	366	1000000088	1581
801		Spot	1	Image 1	366	1000000086	1582
816		Spot	1	Image 1	366	1000000085	1583
1354		Spot	1	Image 1	367	1000000087	1584
848		Spot	1	Image 1	367	1000000088	1585
911		Spot	1	Image 1	367	1000000086	1586
719		Spot	1	Image 1	367	1000000085	1587
1204		Spot	1	Image 1	368	1000000087	1588
982		Spot	1	Image 1	368	1000000088	1589
743		Spot	1	Image 1	368	1000000085	1590
1327		Spot	1	Image 1	369	1000000087	1591
956		Spot	1	Image 1	369	1000000088	1592
672		Spot	1	Image 1	369	1000000085	1593
1099		Spot	1	Image 1	370	1000000087	1594
848		Spot	1	Image 1	370	1000000085	1595
1003		Spot	1	Image 1	371	1000000087	1596
795		Spot	1	Image 1	371	1000000085	1597
1132		Spot	1	Image 1	371	1000000089	1598
949		Spot	1	Image 1	372	1000000087	1599
1202		Spot	1	Image 1	372	1000000089	1600
813		Spot	1	Image 1	373	1000000087	1601
789		Spot	1	Image 1	373	1000000089	1602
951		Spot	1	Image 1	374	1000000089	1603
938		Spot	1	Image 1	375	1000000090	1604
940		Spot	1	Image 1	375	1000000089	1605
953		Spot	1	Image 1	376	1000000090	1606
846		Spot	1	Image 1	376	1000000089	1607
902		Spot	1	Image 1	377	1000000090	1608
783		Spot	1	Image 1	377	1000000089	1609
945		Spot	1	Image 1	378	1000000090	1610
1075		Spot	1	Image 1	378	1000000089	1611
1269		Spot	1	Image 1	379	1000000090	1612
769		Spot	1	Image 1	379	1000000089	1613
1023		Spot	1	Image 1	380	1000000090	1614
873		Spot	1	Image 1	380	1000000089	1615
776		Spot	1	Image 1	381	1000000090	1616
826		Spot	1	Image 1	381	1000000091	1617
847		Spot	1	Image 1	381	1000000089	1618
776		Spot	1	Image 1	382	1000000090	1619
1027		Spot	1	Image 1	382	1000000091	1620
829		Spot	1	Image 1	382	1000000089	1621
881		Spot	1	Image 1	383	1000000090	1622
947		Spot	1	Image 1	383	1000000091	1623
823		Spot	1	Image 1	383	1000000089	1624
914		Spot	1	Image 1	384	1000000090	1625
856		Spot	1	Image 1	384	1000000091	1626
850		Spot	1	Image 1	384	1000000089	1627
782		Spot	1	Image 1	385	1000000090	1628
830		Spot	1	Image 1	385	1000000091	1629
750		Spot	1	Image 1	385	1000000089	1630
927		Spot	1	Image 1	386	1000000090	1631
879		Spot	1	Image 1	386	1000000091	1632
806		Spot	1	Image 1	386	1000000089	1633
1045		Spot	1	Image 1	387	1000000090	1634
827		Spot	1	Image 1	387	1000000091	1635
865		Spot	1	Image 1	388	1000000090	1636
897		Spot	1	Image 1	388	1000000091	1637
1002		Spot	1	Image 1	389	1000000090	1638
829		Spot	1	Image 1	389	1000000091	1639
1028		Spot	1	Image 1	390	1000000090	1640
941		Spot	1	Image 1	390	1000000091	1641
970		Spot	1	Image 1	391	1000000090	1642
889		Spot	1	Image 1	391	1000000091	1643
825		Spot	1	Image 1	392	1000000090	1644
923		Spot	1	Image 1	392	1000000091	1645
885		Spot	1	Image 1	393	1000000090	1646
964		Spot	1	Image 1	393	1000000091	1647
899		Spot	1	Image 1	394	1000000090	1648
1000		Spot	1	Image 1	395	1000000090	1649
868		Spot	1	Image 1	396	1000000090	1650
931		Spot	1	Image 1	397	1000000090	1651
1019		Spot	1	Image 1	397	1000000092	1652
902		Spot	1	Image 1	398	1000000090	1653
820		Spot	1	Image 1	398	1000000092	1654
895		Spot	1	Image 1	399	1000000092	1655
861		Spot	1	Image 1	400	1000000092	1656
967		Spot	1	Image 1	401	1000000092	1657
937		Spot	1	Image 1	402	1000000092	1658
874		Spot	1	Image 1	403	1000000092	1659
1045		Spot	1	Image 1	404	1000000092	1660
1186		Spot	1	Image 1	405	1000000092	1661
971		Spot	1	Image 1	406	1000000092	1662
759		Spot	1	Image 1	407	1000000092	1663
891		Spot	1	Image 1	408	1000000092	1664
1278		Spot	1	Image 1	410	1000000093	1665
1122		Spot	1	Image 1	411	1000000093	1666
878		Spot	1	Image 1	411	1000000094	1667
869		Spot	1	Image 1	412	1000000095	1668
1113		Spot	1	Image 1	412	1000000093	1669
803		Spot	1	Image 1	412	1000000094	1670
819		Spot	1	Image 1	413	1000000095	1671
970		Spot	1	Image 1	413	1000000093	1672
752		Spot	1	Image 1	413	1000000094	1673
855		Spot	1	Image 1	414	1000000095	1674
849		Spot	1	Image 1	414	1000000093	1675
832		Spot	1	Image 1	414	1000000094	1676
743		Spot	1	Image 1	415	1000000095	1677
928		Spot	1	Image 1	415	1000000093	1678
781		Spot	1	Image 1	415	1000000094	1679
839		Spot	1	Image 1	416	1000000095	1680
767		Spot	1	Image 1	416	1000000093	1681
886		Spot	1	Image 1	416	1000000094	1682
910		Spot	1	Image 1	417	1000000095	1683
773		Spot	1	Image 1	417	1000000093	1684
825		Spot	1	Image 1	417	1000000094	1685
797		Spot	1	Image 1	418	1000000095	1686
771		Spot	1	Image 1	418	1000000093	1687
905		Spot	1	Image 1	418	1000000094	1688
833		Spot	1	Image 1	419	1000000095	1689
911		Spot	1	Image 1	419	1000000093	1690
911		Spot	1	Image 1	419	1000000094	1691
821		Spot	1	Image 1	420	1000000095	1692
919		Spot	1	Image 1	420	1000000093	1693
864		Spot	1	Image 1	420	1000000094	1694
1096		Spot	1	Image 1	421	1000000095	1695
945		Spot	1	Image 1	421	1000000093	1696
779		Spot	1	Image 1	421	1000000094	1697
928		Spot	1	Image 1	422	1000000095	1698
1133		Spot	1	Image 1	422	1000000093	1699
878		Spot	1	Image 1	422	1000000094	1700
973		Spot	1	Image 1	423	1000000095	1701
1193		Spot	1	Image 1	423	1000000093	1702
999		Spot	1	Image 1	423	1000000094	1703
955		Spot	1	Image 1	424	1000000095	1704
1185		Spot	1	Image 1	424	1000000093	1705
962		Spot	1	Image 1	424	1000000094	1706
825		Spot	1	Image 1	425	1000000095	1707
1069		Spot	1	Image 1	425	1000000093	1708
858		Spot	1	Image 1	425	1000000094	1709
860		Spot	1	Image 1	426	1000000095	1710
1024		Spot	1	Image 1	426	1000000093	1711
905		Spot	1	Image 1	426	1000000094	1712
805		Spot	1	Image 1	427	1000000095	1713
1106		Spot	1	Image 1	427	1000000093	1714
1040		Spot	1	Image 1	427	1000000094	1715
875		Spot	1	Image 1	428	1000000095	1716
1113		Spot	1	Image 1	428	1000000093	1717
866		Spot	1	Image 1	428	1000000094	1718
1020		Spot	1	Image 1	429	1000000095	1719
920		Spot	1	Image 1	429	1000000093	1720
1041		Spot	1	Image 1	429	1000000094	1721
913		Spot	1	Image 1	430	1000000095	1722
1060		Spot	1	Image 1	430	1000000094	1723
842		Spot	1	Image 1	431	1000000095	1724
878		Spot	1	Image 1	431	1000000094	1725
927		Spot	1	Image 1	432	1000000095	1726
947		Spot	1	Image 1	432	1000000094	1727
887		Spot	1	Image 1	433	1000000095	1728
827		Spot	1	Image 1	433	1000000094	1729
1030		Spot	1	Image 1	434	1000000095	1730
885		Spot	1	Image 1	434	1000000094	1731
1061		Spot	1	Image 1	435	1000000095	1732
996		Spot	1	Image 1	435	1000000094	1733
1159		Spot	1	Image 1	436	1000000095	1734
894		Spot	1	Image 1	436	1000000096	1735
875		Spot	1	Image 1	436	1000000094	1736
1257		Spot	1	Image 1	437	1000000095	1737
1036		Spot	1	Image 1	437	1000000096	1738
872		Spot	1	Image 1	437	1000000094	1739
953		Spot	1	Image 1	438	1000000095	1740
1252		Spot	1	Image 1	438	1000000096	1741
1021		Spot	1	Image 1	439	1000000095	1742
1466		Spot	1	Image 1	439	1000000096	1743
1126		Spot	1	Image 1	440	1000000095	1744
1170		Spot	1	Image 1	440	1000000096	1745
1143		Spot	1	Image 1	441	1000000095	1746
1193		Spot	1	Image 1	441	1000000096	1747
858		Spot	1	Image 1	442	1000000095	1748
994		Spot	1	Image 1	442	1000000096	1749
1125		Spot	1	Image 1	443	1000000095	1750
1100		Spot	1	Image 1	443	1000000096	1751
1134		Spot	1	Image 1	444	1000000095	1752
1349		Spot	1	Image 1	444	1000000096	1753
1098		Spot	1	Image 1	445	1000000095	1754
1389		Spot	1	Image 1	445	1000000096	1755
1157		Spot	1	Image 1	446	1000000095	1756
824		Spot	1	Image 1	446	1000000096	1757
1142		Spot	1	Image 1	447	1000000095	1758
872		Spot	1	Image 1	448	1000000095	1759
812		Spot	1	Image 1	449	1000000095	1760
734		Spot	1	Image 1	450	1000000095	1761
931		Spot	1	Image 1	451	1000000095	1762
786		Spot	1	Image 1	452	1000000095	1763
935		Spot	1	Image 1	453	1000000095	1764
863		Spot	1	Image 1	454	1000000095	1765
1111		Spot	1	Image 1	455	1000000095	1766
930		Spot	1	Image 1	456	1000000095	1767
870		Spot	1	Image 1	457	1000000095	1768
962		Spot	1	Image 1	458	1000000095	1769
895		Spot	1	Image 1	459	1000000095	1770
1004		Spot	1	Image 1	460	1000000095	1771
917		Spot	1	Image 1	460	1000000097	1772
902		Spot	1	Image 1	461	1000000095	1773
1138		Spot	1	Image 1	461	1000000097	1774
1040		Spot	1	Image 1	462	1000000095	1775
1045		Spot	1	Image 1	462	1000000097	1776
922		Spot	1	Image 1	463	1000000095	1777
1200		Spot	1	Image 1	463	1000000097	1778
819		Spot	1	Image 1	464	1000000097	1779
759		Spot	1	Image 1	465	1000000097	1780
964		Spot	1	Image 1	466	1000000097	1781
978		Spot	1	Image 1	467	1000000097	1782
907		Spot	1	Image 1	468	1000000097	1783
821		Spot	1	Image 1	469	1000000097	1784
913		Spot	1	Image 1	470	1000000097	1785
890		Spot	1	Image 1	483	1000000098	1786
885		Spot	1	Image 1	484	1000000098	1787
884		Spot	1	Image 1	485	1000000098	1788
906		Spot	1	Image 1	486	1000000098	1789
919		Spot	1	Image 1	487	1000000098	1790
812		Spot	1	Image 1	488	1000000098	1791
771		Spot	1	Image 1	489	1000000098	1792
956		Spot	1	Image 1	490	1000000098	1793
857		Spot	1	Image 1	491	1000000098	1794
1022		Spot	1	Image 1	492	1000000098	1795
764		Spot	1	Image 1	493	1000000098	1796
819		Spot	1	Image 1	494	1000000098	1797
857		Spot	1	Image 1	495	1000000099	1798
813		Spot	1	Image 1	496	1000000099	1799
945		Spot	1	Image 1	497	1000000099	1800
901		Spot	1	Image 1	498	1000000099	1801
1125		Spot	1	Image 1	499	1000000099	1802
862		Spot	1	Image 1	500	1000000099	1803
998		Spot	1	Image 1	501	1000000099	1804
985		Spot	1	Image 1	502	1000000099	1805
877		Spot	1	Image 1	503	1000000099	1806
1011		Spot	1	Image 1	504	1000000099	1807
1081		Spot	1	Image 1	505	1000000100	1808
970		Spot	1	Image 1	505	1000000099	1809
1032		Spot	1	Image 1	506	1000000100	1810
958		Spot	1	Image 1	506	1000000099	1811
1045		Spot	1	Image 1	507	1000000100	1812
870		Spot	1	Image 1	508	1000000100	1813
889		Spot	1	Image 1	509	1000000100	1814
1174		Spot	1	Image 1	510	1000000100	1815
785		Spot	1	Image 1	510	1000000101	1816
948		Spot	1	Image 1	511	1000000100	1817
954		Spot	1	Image 1	511	1000000101	1818
912		Spot	1	Image 1	512	1000000100	1819
861		Spot	1	Image 1	512	1000000102	1820
809		Spot	1	Image 1	512	1000000101	1821
1294		Spot	1	Image 1	513	1000000100	1822
709		Spot	1	Image 1	513	1000000102	1823
890		Spot	1	Image 1	513	1000000101	1824
1048		Spot	1	Image 1	514	1000000100	1825
891		Spot	1	Image 1	514	1000000102	1826
846		Spot	1	Image 1	514	1000000101	1827
1167		Spot	1	Image 1	515	1000000100	1828
956		Spot	1	Image 1	515	1000000102	1829
988		Spot	1	Image 1	515	1000000101	1830
951		Spot	1	Image 1	516	1000000100	1831
805		Spot	1	Image 1	516	1000000102	1832
795		Spot	1	Image 1	516	1000000101	1833
942		Spot	1	Image 1	517	1000000100	1834
882		Spot	1	Image 1	517	1000000102	1835
962		Spot	1	Image 1	517	1000000101	1836
993		Spot	1	Image 1	518	1000000100	1837
931		Spot	1	Image 1	518	1000000102	1838
842		Spot	1	Image 1	518	1000000101	1839
1323		Spot	1	Image 1	519	1000000100	1840
956		Spot	1	Image 1	519	1000000102	1841
709		Spot	1	Image 1	519	1000000101	1842
1164		Spot	1	Image 1	520	1000000100	1843
958		Spot	1	Image 1	520	1000000102	1844
1039		Spot	1	Image 1	520	1000000101	1845
1204		Spot	1	Image 1	521	1000000100	1846
987		Spot	1	Image 1	521	1000000102	1847
799		Spot	1	Image 1	521	1000000101	1848
913		Spot	1	Image 1	522	1000000100	1849
899		Spot	1	Image 1	522	1000000102	1850
1011		Spot	1	Image 1	523	1000000100	1851
1208		Spot	1	Image 1	524	1000000100	1852
1306		Spot	1	Image 1	525	1000000100	1853
857		Spot	1	Image 1	526	1000000100	1854
1002		Spot	1	Image 1	527	1000000100	1855
827		Spot	1	Image 1	536	1000000103	1856
777		Spot	1	Image 1	537	1000000103	1857
787		Spot	1	Image 1	538	1000000103	1858
914		Spot	1	Image 1	539	1000000103	1859
931		Spot	1	Image 1	540	1000000103	1860
831		Spot	1	Image 1	541	1000000103	1861
836		Spot	1	Image 1	542	1000000103	1862
873		Spot	1	Image 1	543	1000000103	1863
827		Spot	1	Image 1	544	1000000103	1864
760		Spot	1	Image 1	545	1000000103	1865
889		Spot	1	Image 1	546	1000000103	1866
877		Spot	1	Image 1	547	1000000103	1867
931		Spot	1	Image 1	547	1000000104	1868
890		Spot	1	Image 1	548	1000000103	1869
937		Spot	1	Image 1	548	1000000104	1870
817		Spot	1	Image 1	549	1000000103	1871
793		Spot	1	Image 1	549	1000000104	1872
949		Spot	1	Image 1	550	1000000103	1873
938		Spot	1	Image 1	550	1000000104	1874
872		Spot	1	Image 1	551	1000000103	1875
989		Spot	1	Image 1	551	1000000104	1876
910		Spot	1	Image 1	552	1000000104	1877
739		Spot	1	Image 1	553	1000000104	1878
810		Spot	1	Image 1	554	1000000104	1879
824		Spot	1	Image 1	555	1000000104	1880
881		Spot	1	Image 1	556	1000000104	1881
997		Spot	1	Image 1	557	1000000104	1882
860		Spot	1	Image 1	558	1000000104	1883
744		Spot	1	Image 1	564	1000000105	1884
872		Spot	1	Image 1	565	1000000105	1885
831		Spot	1	Image 1	566	1000000105	1886
837		Spot	1	Image 1	567	1000000105	1887
747		Spot	1	Image 1	568	1000000105	1888
808		Spot	1	Image 1	569	1000000105	1889
788		Spot	1	Image 1	570	1000000105	1890
776		Spot	1	Image 1	571	1000000105	1891
754		Spot	1	Image 1	572	1000000105	1892
678		Spot	1	Image 1	573	1000000105	1893
737		Spot	1	Image 1	574	1000000105	1894
861		Spot	1	Image 1	575	1000000105	1895
799		Spot	1	Image 1	576	1000000105	1896
878		Spot	1	Image 1	577	1000000105	1897
826		Spot	1	Image 1	607	1000000106	1898
1128		Spot	1	Image 1	608	1000000106	1899
866		Spot	1	Image 1	609	1000000106	1900
879		Spot	1	Image 1	610	1000000106	1901
897		Spot	1	Image 1	611	1000000106	1902
832		Spot	1	Image 1	612	1000000106	1903
893		Spot	1	Image 1	613	1000000106	1904
769		Spot	1	Image 1	614	1000000106	1905
935		Spot	1	Image 1	615	1000000106	1906
924		Spot	1	Image 1	616	1000000106	1907
819		Spot	1	Image 1	617	1000000106	1908
951		Spot	1	Image 1	623	1000000107	1909
939		Spot	1	Image 1	624	1000000107	1910
885		Spot	1	Image 1	625	1000000107	1911
964		Spot	1	Image 1	626	1000000107	1912
930		Spot	1	Image 1	627	1000000107	1913
846		Spot	1	Image 1	628	1000000107	1914
801		Spot	1	Image 1	629	1000000107	1915
957		Spot	1	Image 1	630	1000000107	1916
954		Spot	1	Image 1	631	1000000107	1917
906		Spot	1	Image 1	632	1000000107	1918
1012		Spot	1	Image 1	633	1000000107	1919
885		Spot	1	Image 1	634	1000000107	1920
784		Spot	1	Image 1	635	1000000107	1921
799		Spot	1	Image 1	636	1000000107	1922
785		Spot	1	Image 1	637	1000000107	1923
805		Spot	1	Image 1	638	1000000107	1924
921		Spot	1	Image 1	639	1000000107	1925
779		Spot	1	Image 1	640	1000000107	1926
873		Spot	1	Image 1	641	1000000107	1927
808		Spot	1	Image 1	642	1000000107	1928
769		Spot	1	Image 1	643	1000000107	1929
939		Spot	1	Image 1	644	1000000107	1930
1000		Spot	1	Image 1	645	1000000107	1931
797		Spot	1	Image 1	646	1000000107	1932
826		Spot	1	Image 1	647	1000000107	1933
880		Spot	1	Image 1	680	1000000108	1934
900		Spot	1	Image 1	681	1000000108	1935
860		Spot	1	Image 1	682	1000000108	1936
967		Spot	1	Image 1	683	1000000108	1937
898		Spot	1	Image 1	684	1000000108	1938
868		Spot	1	Image 1	685	1000000108	1939
982		Spot	1	Image 1	686	1000000108	1940
831		Spot	1	Image 1	687	1000000108	1941
923		Spot	1	Image 1	688	1000000108	1942
825		Spot	1	Image 1	689	1000000108	1943
886		Spot	1	Image 1	690	1000000108	1944
882		Spot	1	Image 1	691	1000000108	1945
827		Spot	1	Image 1	692	1000000108	1946
783		Spot	1	Image 1	693	1000000108	1947
802		Spot	1	Image 1	694	1000000108	1948
697		Spot	1	Image 1	695	1000000108	1949
896		Spot	1	Image 1	696	1000000108	1950
1046		Spot	1	Image 1	697	1000000108	1951
746		Spot	1	Image 1	698	1000000108	1952
1354		Spot	1	Image 1	703	1000000109	1953
1130		Spot	1	Image 1	704	1000000109	1954
1161		Spot	1	Image 1	705	1000000109	1955
1182		Spot	1	Image 1	706	1000000109	1956
1057		Spot	1	Image 1	707	1000000109	1957
1088		Spot	1	Image 1	708	1000000109	1958
884		Spot	1	Image 1	708	1000000110	1959
1256		Spot	1	Image 1	709	1000000109	1960
955		Spot	1	Image 1	709	1000000110	1961
1200		Spot	1	Image 1	710	1000000109	1962
1077		Spot	1	Image 1	710	1000000110	1963
969		Spot	1	Image 1	711	1000000109	1964
912		Spot	1	Image 1	711	1000000110	1965
1210		Spot	1	Image 1	712	1000000109	1966
1034		Spot	1	Image 1	712	1000000110	1967
1115		Spot	1	Image 1	713	1000000109	1968
782		Spot	1	Image 1	713	1000000110	1969
1235		Spot	1	Image 1	714	1000000109	1970
921		Spot	1	Image 1	714	1000000110	1971
1003		Spot	1	Image 1	715	1000000110	1972
1104		Spot	1	Image 1	716	1000000110	1973
856		Spot	1	Image 1	717	1000000110	1974
724		Spot	1	Image 1	718	1000000110	1975
924		Spot	1	Image 1	719	1000000110	1976
