# Supplementary material for: Satb1 integrates DNA binding site geometry and torsional stress to differentially target nucleosome-dense regions
Source: Nat Commun. 2019 Jul 19;10:3221. doi: 10.1038/s41467-019-11118-8 (PMC6642133; doi:10.1038/s41467-019-11118-8)
Supplement: Supplementary file 10 — Source Data [file 41467_2019_11118_MOESM10_ESM.zip › Source data/Single Molecule Tracking/single molecule tracks/del HD analysis/PDZ-CUT1-CUT2-STABLE-AA_281c7_TRIAL 2_Statistics/PDZ-CUT1-CUT2-STABLE-AA_281c7_TRIAL 2_Intensity_StdDev_Ch=1_Img=1.csv]

Intensity StdDev Ch=1 Img=1
====================
Intensity StdDev	Unit	Category	Channel	Image	Time	TrackID	ID
342.829		Spot	1	Image 1	1	1000000000	0
224.895		Spot	1	Image 1	1	1000000001	1
99.1589		Spot	1	Image 1	1	1000000002	2
159.901		Spot	1	Image 1	2	1000000003	3
197.8		Spot	1	Image 1	2	1000000000	4
154.603		Spot	1	Image 1	2	1000000001	5
122.181		Spot	1	Image 1	2	1000000002	6
249.98		Spot	1	Image 1	3	1000000003	7
140.348		Spot	1	Image 1	3	1000000004	8
155.558		Spot	1	Image 1	3	1000000005	9
354.701		Spot	1	Image 1	3	1000000000	10
146.063		Spot	1	Image 1	3	1000000001	11
143.434		Spot	1	Image 1	3	1000000002	12
144.089		Spot	1	Image 1	4	1000000003	13
161.132		Spot	1	Image 1	4	1000000004	14
285.963		Spot	1	Image 1	4	1000000000	15
199.539		Spot	1	Image 1	4	1000000005	16
182.477		Spot	1	Image 1	4	1000000001	17
214.571		Spot	1	Image 1	4	1000000002	18
216.456		Spot	1	Image 1	5	1000000003	19
171.448		Spot	1	Image 1	5	1000000004	20
231.644		Spot	1	Image 1	5	1000000000	21
138.345		Spot	1	Image 1	5	1000000005	22
220.739		Spot	1	Image 1	5	1000000001	23
157.706		Spot	1	Image 1	5	1000000002	24
191.411		Spot	1	Image 1	6	1000000003	25
177.895		Spot	1	Image 1	6	1000000004	26
294.305		Spot	1	Image 1	6	1000000000	27
185.8		Spot	1	Image 1	6	1000000005	28
192.776		Spot	1	Image 1	6	1000000006	29
292.45		Spot	1	Image 1	6	1000000001	30
204.431		Spot	1	Image 1	6	1000000002	31
297.143		Spot	1	Image 1	7	1000000003	32
104.781		Spot	1	Image 1	7	1000000004	33
257.611		Spot	1	Image 1	7	1000000000	34
167.309		Spot	1	Image 1	7	1000000005	35
207.225		Spot	1	Image 1	7	1000000001	36
320.732		Spot	1	Image 1	7	1000000006	37
118.17		Spot	1	Image 1	7	1000000002	38
172.243		Spot	1	Image 1	8	1000000003	39
84.7171		Spot	1	Image 1	8	1000000004	40
279.944		Spot	1	Image 1	8	1000000000	41
153.928		Spot	1	Image 1	8	1000000005	42
195.363		Spot	1	Image 1	8	1000000001	43
141.718		Spot	1	Image 1	8	1000000006	44
99.408		Spot	1	Image 1	8	1000000002	45
286.962		Spot	1	Image 1	9	1000000003	46
89.8841		Spot	1	Image 1	9	1000000004	47
206.719		Spot	1	Image 1	9	1000000000	48
202.896		Spot	1	Image 1	9	1000000005	49
209.369		Spot	1	Image 1	9	1000000001	50
161.788		Spot	1	Image 1	9	1000000006	51
125.792		Spot	1	Image 1	9	1000000002	52
208.661		Spot	1	Image 1	10	1000000003	53
167.933		Spot	1	Image 1	10	1000000004	54
205.437		Spot	1	Image 1	10	1000000000	55
423.119		Spot	1	Image 1	10	1000000007	56
111.102		Spot	1	Image 1	10	1000000005	57
207.728		Spot	1	Image 1	10	1000000001	58
382.083		Spot	1	Image 1	10	1000000006	59
167.167		Spot	1	Image 1	10	1000000002	60
259.995		Spot	1	Image 1	11	1000000003	61
141.479		Spot	1	Image 1	11	1000000004	62
175.522		Spot	1	Image 1	11	1000000000	63
199.85		Spot	1	Image 1	11	1000000005	64
192.441		Spot	1	Image 1	11	1000000007	65
116.665		Spot	1	Image 1	11	1000000001	66
271.126		Spot	1	Image 1	11	1000000006	67
196.838		Spot	1	Image 1	11	1000000002	68
278.528		Spot	1	Image 1	12	1000000003	69
204.45		Spot	1	Image 1	12	1000000004	70
253.733		Spot	1	Image 1	12	1000000000	71
201.723		Spot	1	Image 1	12	1000000005	72
182.509		Spot	1	Image 1	12	1000000007	73
260.183		Spot	1	Image 1	12	1000000001	74
178.977		Spot	1	Image 1	12	1000000006	75
104.513		Spot	1	Image 1	12	1000000002	76
83.6943		Spot	1	Image 1	13	1000000003	77
123.107		Spot	1	Image 1	13	1000000004	78
236.175		Spot	1	Image 1	13	1000000000	79
99.477		Spot	1	Image 1	13	1000000005	80
267.455		Spot	1	Image 1	13	1000000007	81
226.837		Spot	1	Image 1	13	1000000001	82
224.349		Spot	1	Image 1	13	1000000006	83
86.4378		Spot	1	Image 1	13	1000000002	84
234.155		Spot	1	Image 1	14	1000000008	85
124.787		Spot	1	Image 1	14	1000000004	86
245.131		Spot	1	Image 1	14	1000000000	87
272.867		Spot	1	Image 1	14	1000000007	88
98.801		Spot	1	Image 1	14	1000000005	89
267.425		Spot	1	Image 1	14	1000000001	90
174.021		Spot	1	Image 1	14	1000000006	91
114.932		Spot	1	Image 1	14	1000000002	92
315.882		Spot	1	Image 1	15	1000000008	93
148.838		Spot	1	Image 1	15	1000000004	94
340.843		Spot	1	Image 1	15	1000000000	95
230.729		Spot	1	Image 1	15	1000000007	96
184.861		Spot	1	Image 1	15	1000000001	97
118.39		Spot	1	Image 1	15	1000000006	98
140.655		Spot	1	Image 1	15	1000000002	99
398.095		Spot	1	Image 1	16	1000000008	100
175.839		Spot	1	Image 1	16	1000000009	101
89.4067		Spot	1	Image 1	16	1000000004	102
146.015		Spot	1	Image 1	16	1000000000	103
158.876		Spot	1	Image 1	16	1000000007	104
209.46		Spot	1	Image 1	16	1000000001	105
277.921		Spot	1	Image 1	16	1000000006	106
194.453		Spot	1	Image 1	17	1000000008	107
286.131		Spot	1	Image 1	17	1000000009	108
113.64		Spot	1	Image 1	17	1000000004	109
407.071		Spot	1	Image 1	17	1000000000	110
233.971		Spot	1	Image 1	17	1000000007	111
212.979		Spot	1	Image 1	17	1000000001	112
181.276		Spot	1	Image 1	17	1000000006	113
187.232		Spot	1	Image 1	18	1000000008	114
130.362		Spot	1	Image 1	18	1000000009	115
191.138		Spot	1	Image 1	18	1000000004	116
354.098		Spot	1	Image 1	18	1000000000	117
179.759		Spot	1	Image 1	18	1000000007	118
204.025		Spot	1	Image 1	18	1000000001	119
210.978		Spot	1	Image 1	18	1000000006	120
264.946		Spot	1	Image 1	19	1000000008	121
298.677		Spot	1	Image 1	19	1000000009	122
136.719		Spot	1	Image 1	19	1000000004	123
298.359		Spot	1	Image 1	19	1000000000	124
158.161		Spot	1	Image 1	19	1000000007	125
174.501		Spot	1	Image 1	19	1000000001	126
262.453		Spot	1	Image 1	20	1000000008	127
249.084		Spot	1	Image 1	20	1000000009	128
155.387		Spot	1	Image 1	20	1000000004	129
362.641		Spot	1	Image 1	20	1000000000	130
259.886		Spot	1	Image 1	20	1000000007	131
235.778		Spot	1	Image 1	20	1000000001	132
364.239		Spot	1	Image 1	21	1000000008	133
159.817		Spot	1	Image 1	21	1000000009	134
188.304		Spot	1	Image 1	21	1000000004	135
266.446		Spot	1	Image 1	21	1000000000	136
311.014		Spot	1	Image 1	21	1000000007	137
253.937		Spot	1	Image 1	21	1000000001	138
323.901		Spot	1	Image 1	22	1000000008	139
219.159		Spot	1	Image 1	22	1000000009	140
135.432		Spot	1	Image 1	22	1000000004	141
132.699		Spot	1	Image 1	22	1000000000	142
140.623		Spot	1	Image 1	22	1000000007	143
199.967		Spot	1	Image 1	22	1000000001	144
183.038		Spot	1	Image 1	23	1000000010	145
237.036		Spot	1	Image 1	23	1000000008	146
277.265		Spot	1	Image 1	23	1000000009	147
181.653		Spot	1	Image 1	23	1000000004	148
128.001		Spot	1	Image 1	23	1000000011	149
448.643		Spot	1	Image 1	23	1000000000	150
226.278		Spot	1	Image 1	23	1000000007	151
240.99		Spot	1	Image 1	23	1000000001	152
255.912		Spot	1	Image 1	24	1000000010	153
243.862		Spot	1	Image 1	24	1000000008	154
355.145		Spot	1	Image 1	24	1000000009	155
117.402		Spot	1	Image 1	24	1000000004	156
228.682		Spot	1	Image 1	24	1000000011	157
329.76		Spot	1	Image 1	24	1000000000	158
185.742		Spot	1	Image 1	24	1000000012	159
304.73		Spot	1	Image 1	24	1000000001	160
280.634		Spot	1	Image 1	25	1000000010	161
299.323		Spot	1	Image 1	25	1000000008	162
269.522		Spot	1	Image 1	25	1000000009	163
132.168		Spot	1	Image 1	25	1000000004	164
150.308		Spot	1	Image 1	25	1000000011	165
403.109		Spot	1	Image 1	25	1000000000	166
180.41		Spot	1	Image 1	25	1000000012	167
212.433		Spot	1	Image 1	25	1000000001	168
245.304		Spot	1	Image 1	26	1000000010	169
279.018		Spot	1	Image 1	26	1000000008	170
241.904		Spot	1	Image 1	26	1000000009	171
207.029		Spot	1	Image 1	26	1000000004	172
260.562		Spot	1	Image 1	26	1000000011	173
243.17		Spot	1	Image 1	26	1000000000	174
274.022		Spot	1	Image 1	26	1000000012	175
198.28		Spot	1	Image 1	26	1000000001	176
154.991		Spot	1	Image 1	26	1000000013	177
209.73		Spot	1	Image 1	27	1000000010	178
323.319		Spot	1	Image 1	27	1000000009	179
172.638		Spot	1	Image 1	27	1000000004	180
274.302		Spot	1	Image 1	27	1000000011	181
305.104		Spot	1	Image 1	27	1000000000	182
191.095		Spot	1	Image 1	27	1000000014	183
157.036		Spot	1	Image 1	27	1000000012	184
102.19		Spot	1	Image 1	27	1000000013	185
93.5513		Spot	1	Image 1	28	1000000010	186
85.1917		Spot	1	Image 1	28	1000000009	187
80.9822		Spot	1	Image 1	28	1000000004	188
100.668		Spot	1	Image 1	28	1000000011	189
359.602		Spot	1	Image 1	28	1000000000	190
138.507		Spot	1	Image 1	28	1000000014	191
225.582		Spot	1	Image 1	28	1000000012	192
121.828		Spot	1	Image 1	28	1000000015	193
140.73		Spot	1	Image 1	28	1000000013	194
233.934		Spot	1	Image 1	29	1000000010	195
204.035		Spot	1	Image 1	29	1000000009	196
82.7442		Spot	1	Image 1	29	1000000004	197
337.279		Spot	1	Image 1	29	1000000011	198
158.025		Spot	1	Image 1	29	1000000014	199
235.794		Spot	1	Image 1	29	1000000000	200
233.014		Spot	1	Image 1	29	1000000012	201
306.731		Spot	1	Image 1	29	1000000015	202
192.655		Spot	1	Image 1	29	1000000013	203
119.924		Spot	1	Image 1	30	1000000010	204
231.532		Spot	1	Image 1	30	1000000009	205
136.5		Spot	1	Image 1	30	1000000004	206
299.766		Spot	1	Image 1	30	1000000011	207
197.367		Spot	1	Image 1	30	1000000014	208
111.296		Spot	1	Image 1	30	1000000012	209
207.979		Spot	1	Image 1	30	1000000015	210
283.532		Spot	1	Image 1	30	1000000013	211
215.509		Spot	1	Image 1	31	1000000010	212
149.178		Spot	1	Image 1	31	1000000009	213
141.662		Spot	1	Image 1	31	1000000004	214
142.411		Spot	1	Image 1	31	1000000011	215
132.352		Spot	1	Image 1	31	1000000014	216
221.705		Spot	1	Image 1	31	1000000012	217
165.592		Spot	1	Image 1	31	1000000015	218
399.775		Spot	1	Image 1	31	1000000013	219
108.695		Spot	1	Image 1	32	1000000010	220
135.876		Spot	1	Image 1	32	1000000009	221
116.478		Spot	1	Image 1	32	1000000004	222
185.415		Spot	1	Image 1	32	1000000011	223
206.942		Spot	1	Image 1	32	1000000014	224
96.3113		Spot	1	Image 1	32	1000000012	225
99.6506		Spot	1	Image 1	32	1000000016	226
217.98		Spot	1	Image 1	32	1000000015	227
259.26		Spot	1	Image 1	32	1000000013	228
210.097		Spot	1	Image 1	32	1000000017	229
185.884		Spot	1	Image 1	33	1000000010	230
198.748		Spot	1	Image 1	33	1000000009	231
151.995		Spot	1	Image 1	33	1000000004	232
191.693		Spot	1	Image 1	33	1000000011	233
186.087		Spot	1	Image 1	33	1000000014	234
180.816		Spot	1	Image 1	33	1000000012	235
86.4587		Spot	1	Image 1	33	1000000016	236
315.104		Spot	1	Image 1	33	1000000015	237
299.928		Spot	1	Image 1	33	1000000013	238
167.586		Spot	1	Image 1	33	1000000017	239
68.54		Spot	1	Image 1	34	1000000010	240
288.247		Spot	1	Image 1	34	1000000004	241
101.014		Spot	1	Image 1	34	1000000011	242
100.642		Spot	1	Image 1	34	1000000014	243
179.425		Spot	1	Image 1	34	1000000012	244
205.601		Spot	1	Image 1	34	1000000018	245
130.58		Spot	1	Image 1	34	1000000016	246
169.778		Spot	1	Image 1	34	1000000015	247
367.061		Spot	1	Image 1	34	1000000013	248
211.467		Spot	1	Image 1	34	1000000017	249
86.0197		Spot	1	Image 1	35	1000000014	250
120.172		Spot	1	Image 1	35	1000000012	251
202.144		Spot	1	Image 1	35	1000000018	252
207.278		Spot	1	Image 1	35	1000000016	253
375.709		Spot	1	Image 1	35	1000000015	254
144.009		Spot	1	Image 1	35	1000000013	255
292.949		Spot	1	Image 1	35	1000000017	256
199.748		Spot	1	Image 1	36	1000000019	257
167.28		Spot	1	Image 1	36	1000000014	258
132.18		Spot	1	Image 1	36	1000000018	259
198.821		Spot	1	Image 1	36	1000000012	260
229.077		Spot	1	Image 1	36	1000000016	261
280.433		Spot	1	Image 1	36	1000000015	262
131.869		Spot	1	Image 1	36	1000000013	263
256.077		Spot	1	Image 1	36	1000000017	264
192.417		Spot	1	Image 1	37	1000000019	265
155.168		Spot	1	Image 1	37	1000000014	266
192.151		Spot	1	Image 1	37	1000000018	267
229.737		Spot	1	Image 1	37	1000000012	268
337.393		Spot	1	Image 1	37	1000000016	269
122.922		Spot	1	Image 1	37	1000000015	270
304.804		Spot	1	Image 1	37	1000000013	271
230.73		Spot	1	Image 1	37	1000000017	272
259.991		Spot	1	Image 1	38	1000000019	273
115.322		Spot	1	Image 1	38	1000000014	274
129.75		Spot	1	Image 1	38	1000000018	275
262.005		Spot	1	Image 1	38	1000000012	276
327.753		Spot	1	Image 1	38	1000000016	277
211.089		Spot	1	Image 1	38	1000000015	278
199.523		Spot	1	Image 1	38	1000000013	279
293.516		Spot	1	Image 1	38	1000000017	280
273.651		Spot	1	Image 1	39	1000000019	281
179.066		Spot	1	Image 1	39	1000000014	282
141.47		Spot	1	Image 1	39	1000000018	283
128.275		Spot	1	Image 1	39	1000000012	284
272.869		Spot	1	Image 1	39	1000000016	285
255.513		Spot	1	Image 1	39	1000000015	286
149.497		Spot	1	Image 1	39	1000000020	287
356.899		Spot	1	Image 1	39	1000000013	288
270.887		Spot	1	Image 1	39	1000000017	289
160.963		Spot	1	Image 1	40	1000000019	290
79.0017		Spot	1	Image 1	40	1000000014	291
224.243		Spot	1	Image 1	40	1000000012	292
344.122		Spot	1	Image 1	40	1000000018	293
226.771		Spot	1	Image 1	40	1000000016	294
140.336		Spot	1	Image 1	40	1000000015	295
197.984		Spot	1	Image 1	40	1000000020	296
287.656		Spot	1	Image 1	40	1000000013	297
208.78		Spot	1	Image 1	40	1000000017	298
259.071		Spot	1	Image 1	41	1000000019	299
171.098		Spot	1	Image 1	41	1000000014	300
251.199		Spot	1	Image 1	41	1000000012	301
263.109		Spot	1	Image 1	41	1000000018	302
228.828		Spot	1	Image 1	41	1000000016	303
165.378		Spot	1	Image 1	41	1000000021	304
169.574		Spot	1	Image 1	41	1000000015	305
123.513		Spot	1	Image 1	41	1000000020	306
176.859		Spot	1	Image 1	41	1000000013	307
163.238		Spot	1	Image 1	41	1000000017	308
219.323		Spot	1	Image 1	42	1000000019	309
183.34		Spot	1	Image 1	42	1000000014	310
218.788		Spot	1	Image 1	42	1000000018	311
131.604		Spot	1	Image 1	42	1000000012	312
204.9		Spot	1	Image 1	42	1000000016	313
168.832		Spot	1	Image 1	42	1000000021	314
169.282		Spot	1	Image 1	42	1000000020	315
209.736		Spot	1	Image 1	42	1000000013	316
169.157		Spot	1	Image 1	42	1000000017	317
150.977		Spot	1	Image 1	43	1000000022	318
291.166		Spot	1	Image 1	43	1000000019	319
149.407		Spot	1	Image 1	43	1000000014	320
227.676		Spot	1	Image 1	43	1000000012	321
97.125		Spot	1	Image 1	43	1000000018	322
183.098		Spot	1	Image 1	43	1000000016	323
182.825		Spot	1	Image 1	43	1000000021	324
272.547		Spot	1	Image 1	43	1000000020	325
250.823		Spot	1	Image 1	43	1000000013	326
202.061		Spot	1	Image 1	43	1000000017	327
247.212		Spot	1	Image 1	44	1000000022	328
170.341		Spot	1	Image 1	44	1000000019	329
151.524		Spot	1	Image 1	44	1000000014	330
173.407		Spot	1	Image 1	44	1000000012	331
190.625		Spot	1	Image 1	44	1000000018	332
179.494		Spot	1	Image 1	44	1000000016	333
108.889		Spot	1	Image 1	44	1000000021	334
294.223		Spot	1	Image 1	44	1000000023	335
156.234		Spot	1	Image 1	44	1000000020	336
188.883		Spot	1	Image 1	44	1000000013	337
161.69		Spot	1	Image 1	44	1000000017	338
170.122		Spot	1	Image 1	45	1000000024	339
279.855		Spot	1	Image 1	45	1000000022	340
162.173		Spot	1	Image 1	45	1000000025	341
180.046		Spot	1	Image 1	45	1000000019	342
204.91		Spot	1	Image 1	45	1000000014	343
196.844		Spot	1	Image 1	45	1000000012	344
203.619		Spot	1	Image 1	45	1000000018	345
260.394		Spot	1	Image 1	45	1000000016	346
150.182		Spot	1	Image 1	45	1000000021	347
227.174		Spot	1	Image 1	45	1000000023	348
328.539		Spot	1	Image 1	45	1000000013	349
209.932		Spot	1	Image 1	45	1000000020	350
167.697		Spot	1	Image 1	45	1000000017	351
262.941		Spot	1	Image 1	46	1000000024	352
164.412		Spot	1	Image 1	46	1000000022	353
218.507		Spot	1	Image 1	46	1000000025	354
293.079		Spot	1	Image 1	46	1000000019	355
113.771		Spot	1	Image 1	46	1000000014	356
279.127		Spot	1	Image 1	46	1000000018	357
265.258		Spot	1	Image 1	46	1000000016	358
249.185		Spot	1	Image 1	46	1000000021	359
206.873		Spot	1	Image 1	46	1000000023	360
279.778		Spot	1	Image 1	46	1000000013	361
323.298		Spot	1	Image 1	46	1000000020	362
114.232		Spot	1	Image 1	47	1000000024	363
266.593		Spot	1	Image 1	47	1000000022	364
522.416		Spot	1	Image 1	47	1000000025	365
215.118		Spot	1	Image 1	47	1000000019	366
381.269		Spot	1	Image 1	47	1000000018	367
269.808		Spot	1	Image 1	47	1000000016	368
136.589		Spot	1	Image 1	47	1000000021	369
247.512		Spot	1	Image 1	47	1000000023	370
172.649		Spot	1	Image 1	47	1000000020	371
85.4334		Spot	1	Image 1	48	1000000024	372
210.312		Spot	1	Image 1	48	1000000022	373
518.711		Spot	1	Image 1	48	1000000025	374
117.077		Spot	1	Image 1	48	1000000019	375
218.907		Spot	1	Image 1	48	1000000016	376
232.198		Spot	1	Image 1	48	1000000023	377
142.751		Spot	1	Image 1	48	1000000021	378
99.4175		Spot	1	Image 1	48	1000000020	379
178.36		Spot	1	Image 1	49	1000000024	380
309.406		Spot	1	Image 1	49	1000000022	381
434.218		Spot	1	Image 1	49	1000000025	382
449.707		Spot	1	Image 1	49	1000000019	383
117.989		Spot	1	Image 1	49	1000000016	384
102.517		Spot	1	Image 1	49	1000000021	385
192.852		Spot	1	Image 1	49	1000000023	386
189.846		Spot	1	Image 1	49	1000000020	387
138.087		Spot	1	Image 1	50	1000000024	388
159.167		Spot	1	Image 1	50	1000000022	389
281.512		Spot	1	Image 1	50	1000000025	390
73.971		Spot	1	Image 1	50	1000000019	391
170.501		Spot	1	Image 1	50	1000000021	392
248.858		Spot	1	Image 1	50	1000000023	393
96.7971		Spot	1	Image 1	51	1000000024	394
222.159		Spot	1	Image 1	51	1000000022	395
423.967		Spot	1	Image 1	51	1000000025	396
106.502		Spot	1	Image 1	51	1000000019	397
231.55		Spot	1	Image 1	51	1000000023	398
159.65		Spot	1	Image 1	51	1000000021	399
414.364		Spot	1	Image 1	51	1000000026	400
63.9908		Spot	1	Image 1	52	1000000024	401
186.358		Spot	1	Image 1	52	1000000022	402
256.217		Spot	1	Image 1	52	1000000025	403
156.233		Spot	1	Image 1	52	1000000019	404
292.169		Spot	1	Image 1	52	1000000023	405
113.196		Spot	1	Image 1	52	1000000021	406
277.711		Spot	1	Image 1	52	1000000026	407
124.503		Spot	1	Image 1	53	1000000024	408
144.544		Spot	1	Image 1	53	1000000022	409
436.28		Spot	1	Image 1	53	1000000025	410
183.892		Spot	1	Image 1	53	1000000019	411
255.026		Spot	1	Image 1	53	1000000023	412
137.99		Spot	1	Image 1	53	1000000021	413
222.863		Spot	1	Image 1	53	1000000026	414
94.9891		Spot	1	Image 1	54	1000000024	415
150.502		Spot	1	Image 1	54	1000000022	416
235.264		Spot	1	Image 1	54	1000000025	417
294.631		Spot	1	Image 1	54	1000000019	418
163.518		Spot	1	Image 1	54	1000000023	419
95.8002		Spot	1	Image 1	54	1000000021	420
142.887		Spot	1	Image 1	54	1000000026	421
154.787		Spot	1	Image 1	55	1000000024	422
210.82		Spot	1	Image 1	55	1000000022	423
265.883		Spot	1	Image 1	55	1000000025	424
295.402		Spot	1	Image 1	55	1000000019	425
332.175		Spot	1	Image 1	55	1000000023	426
156.135		Spot	1	Image 1	55	1000000021	427
199.081		Spot	1	Image 1	55	1000000026	428
121.683		Spot	1	Image 1	56	1000000024	429
148.615		Spot	1	Image 1	56	1000000022	430
298.768		Spot	1	Image 1	56	1000000025	431
338.46		Spot	1	Image 1	56	1000000019	432
202.614		Spot	1	Image 1	56	1000000023	433
92.0069		Spot	1	Image 1	56	1000000021	434
156.959		Spot	1	Image 1	56	1000000026	435
131.283		Spot	1	Image 1	57	1000000024	436
297.222		Spot	1	Image 1	57	1000000025	437
200.712		Spot	1	Image 1	57	1000000019	438
310.813		Spot	1	Image 1	57	1000000023	439
259.853		Spot	1	Image 1	57	1000000021	440
221.872		Spot	1	Image 1	57	1000000026	441
111.097		Spot	1	Image 1	58	1000000027	442
192.826		Spot	1	Image 1	58	1000000024	443
242.823		Spot	1	Image 1	58	1000000025	444
317.108		Spot	1	Image 1	58	1000000019	445
351.81		Spot	1	Image 1	58	1000000023	446
170.823		Spot	1	Image 1	58	1000000021	447
358.577		Spot	1	Image 1	58	1000000028	448
199.102		Spot	1	Image 1	58	1000000026	449
146.859		Spot	1	Image 1	59	1000000027	450
229.067		Spot	1	Image 1	59	1000000024	451
180.654		Spot	1	Image 1	59	1000000025	452
200.486		Spot	1	Image 1	59	1000000023	453
247.435		Spot	1	Image 1	59	1000000021	454
272.217		Spot	1	Image 1	59	1000000028	455
167.042		Spot	1	Image 1	59	1000000026	456
204.037		Spot	1	Image 1	60	1000000027	457
116.227		Spot	1	Image 1	60	1000000024	458
280.125		Spot	1	Image 1	60	1000000025	459
206.264		Spot	1	Image 1	60	1000000023	460
248.189		Spot	1	Image 1	60	1000000021	461
244.278		Spot	1	Image 1	60	1000000028	462
191.926		Spot	1	Image 1	60	1000000026	463
94.3781		Spot	1	Image 1	61	1000000027	464
56.4819		Spot	1	Image 1	61	1000000024	465
322.652		Spot	1	Image 1	61	1000000025	466
161.211		Spot	1	Image 1	61	1000000023	467
135.987		Spot	1	Image 1	61	1000000021	468
246.164		Spot	1	Image 1	61	1000000028	469
162.869		Spot	1	Image 1	61	1000000026	470
149.853		Spot	1	Image 1	62	1000000027	471
148.59		Spot	1	Image 1	62	1000000024	472
212.266		Spot	1	Image 1	62	1000000025	473
238.486		Spot	1	Image 1	62	1000000023	474
294.63		Spot	1	Image 1	62	1000000028	475
161.09		Spot	1	Image 1	62	1000000026	476
148.318		Spot	1	Image 1	62	1000000029	477
148.049		Spot	1	Image 1	63	1000000027	478
233.59		Spot	1	Image 1	63	1000000024	479
185.858		Spot	1	Image 1	63	1000000025	480
215.962		Spot	1	Image 1	63	1000000023	481
112.814		Spot	1	Image 1	63	1000000028	482
174.741		Spot	1	Image 1	63	1000000030	483
149.263		Spot	1	Image 1	63	1000000026	484
159.197		Spot	1	Image 1	63	1000000029	485
133.945		Spot	1	Image 1	64	1000000027	486
114.258		Spot	1	Image 1	64	1000000024	487
225.186		Spot	1	Image 1	64	1000000025	488
451.667		Spot	1	Image 1	64	1000000023	489
170.811		Spot	1	Image 1	64	1000000028	490
276.657		Spot	1	Image 1	64	1000000030	491
158.849		Spot	1	Image 1	64	1000000026	492
117.116		Spot	1	Image 1	64	1000000029	493
167.868		Spot	1	Image 1	65	1000000027	494
381.984		Spot	1	Image 1	65	1000000025	495
133.861		Spot	1	Image 1	65	1000000023	496
258.473		Spot	1	Image 1	65	1000000028	497
217.344		Spot	1	Image 1	65	1000000030	498
197.512		Spot	1	Image 1	65	1000000026	499
87.2136		Spot	1	Image 1	65	1000000029	500
260.906		Spot	1	Image 1	66	1000000027	501
186.805		Spot	1	Image 1	66	1000000025	502
235.371		Spot	1	Image 1	66	1000000023	503
238.827		Spot	1	Image 1	66	1000000028	504
232.144		Spot	1	Image 1	66	1000000030	505
196.522		Spot	1	Image 1	66	1000000026	506
101.365		Spot	1	Image 1	66	1000000029	507
190.693		Spot	1	Image 1	67	1000000027	508
178.738		Spot	1	Image 1	67	1000000031	509
121.092		Spot	1	Image 1	67	1000000025	510
150.447		Spot	1	Image 1	67	1000000032	511
281.309		Spot	1	Image 1	67	1000000023	512
265.453		Spot	1	Image 1	67	1000000028	513
137.526		Spot	1	Image 1	67	1000000030	514
217.213		Spot	1	Image 1	67	1000000026	515
176.97		Spot	1	Image 1	67	1000000029	516
172.664		Spot	1	Image 1	68	1000000027	517
314.397		Spot	1	Image 1	68	1000000031	518
221.053		Spot	1	Image 1	68	1000000032	519
274.157		Spot	1	Image 1	68	1000000023	520
183.127		Spot	1	Image 1	68	1000000028	521
209.899		Spot	1	Image 1	68	1000000030	522
170.101		Spot	1	Image 1	68	1000000026	523
144.426		Spot	1	Image 1	68	1000000029	524
225.498		Spot	1	Image 1	69	1000000027	525
390.885		Spot	1	Image 1	69	1000000031	526
188.721		Spot	1	Image 1	69	1000000032	527
162.331		Spot	1	Image 1	69	1000000023	528
216.489		Spot	1	Image 1	69	1000000028	529
195.051		Spot	1	Image 1	69	1000000030	530
233.918		Spot	1	Image 1	69	1000000026	531
318.056		Spot	1	Image 1	69	1000000029	532
138.557		Spot	1	Image 1	70	1000000027	533
319.496		Spot	1	Image 1	70	1000000031	534
240.408		Spot	1	Image 1	70	1000000032	535
256.676		Spot	1	Image 1	70	1000000023	536
117.383		Spot	1	Image 1	70	1000000028	537
114.002		Spot	1	Image 1	70	1000000030	538
145.515		Spot	1	Image 1	70	1000000026	539
208.91		Spot	1	Image 1	70	1000000029	540
239.564		Spot	1	Image 1	71	1000000027	541
308.294		Spot	1	Image 1	71	1000000031	542
205.816		Spot	1	Image 1	71	1000000032	543
147.514		Spot	1	Image 1	71	1000000023	544
304.336		Spot	1	Image 1	71	1000000028	545
277.79		Spot	1	Image 1	71	1000000030	546
191.437		Spot	1	Image 1	71	1000000026	547
134.166		Spot	1	Image 1	71	1000000029	548
211.954		Spot	1	Image 1	72	1000000031	549
288.424		Spot	1	Image 1	72	1000000032	550
183.58		Spot	1	Image 1	72	1000000023	551
157.125		Spot	1	Image 1	72	1000000028	552
171.939		Spot	1	Image 1	72	1000000030	553
145.531		Spot	1	Image 1	72	1000000026	554
188.311		Spot	1	Image 1	72	1000000029	555
157.975		Spot	1	Image 1	73	1000000031	556
248.98		Spot	1	Image 1	73	1000000032	557
249.381		Spot	1	Image 1	73	1000000023	558
200.606		Spot	1	Image 1	73	1000000028	559
125.244		Spot	1	Image 1	73	1000000030	560
174.52		Spot	1	Image 1	73	1000000026	561
200.83		Spot	1	Image 1	73	1000000029	562
173.266		Spot	1	Image 1	74	1000000031	563
248.71		Spot	1	Image 1	74	1000000032	564
210.109		Spot	1	Image 1	74	1000000023	565
267.181		Spot	1	Image 1	74	1000000028	566
294.233		Spot	1	Image 1	74	1000000030	567
247.442		Spot	1	Image 1	74	1000000026	568
123.443		Spot	1	Image 1	74	1000000029	569
112.963		Spot	1	Image 1	75	1000000031	570
182.868		Spot	1	Image 1	75	1000000032	571
225.873		Spot	1	Image 1	75	1000000023	572
268.347		Spot	1	Image 1	75	1000000030	573
297.94		Spot	1	Image 1	75	1000000026	574
205.297		Spot	1	Image 1	75	1000000029	575
170.843		Spot	1	Image 1	76	1000000031	576
97.9344		Spot	1	Image 1	76	1000000032	577
237.646		Spot	1	Image 1	76	1000000023	578
242.813		Spot	1	Image 1	76	1000000030	579
234.872		Spot	1	Image 1	76	1000000026	580
164.062		Spot	1	Image 1	76	1000000029	581
224.573		Spot	1	Image 1	77	1000000031	582
230.913		Spot	1	Image 1	77	1000000032	583
178.478		Spot	1	Image 1	77	1000000023	584
294.162		Spot	1	Image 1	77	1000000030	585
148.888		Spot	1	Image 1	77	1000000026	586
213.361		Spot	1	Image 1	77	1000000029	587
192.331		Spot	1	Image 1	78	1000000031	588
143.646		Spot	1	Image 1	78	1000000032	589
197.59		Spot	1	Image 1	78	1000000023	590
198.127		Spot	1	Image 1	78	1000000030	591
197.195		Spot	1	Image 1	78	1000000026	592
145.64		Spot	1	Image 1	78	1000000029	593
234.573		Spot	1	Image 1	79	1000000031	594
164.122		Spot	1	Image 1	79	1000000033	595
174.429		Spot	1	Image 1	79	1000000023	596
228.669		Spot	1	Image 1	79	1000000030	597
206.383		Spot	1	Image 1	79	1000000026	598
174.625		Spot	1	Image 1	79	1000000029	599
228.732		Spot	1	Image 1	80	1000000031	600
79.2447		Spot	1	Image 1	80	1000000033	601
317.583		Spot	1	Image 1	80	1000000023	602
190.402		Spot	1	Image 1	80	1000000030	603
104.972		Spot	1	Image 1	80	1000000026	604
190.561		Spot	1	Image 1	80	1000000029	605
165.806		Spot	1	Image 1	81	1000000031	606
164.517		Spot	1	Image 1	81	1000000033	607
416.053		Spot	1	Image 1	81	1000000023	608
221.85		Spot	1	Image 1	81	1000000030	609
116.368		Spot	1	Image 1	82	1000000031	610
98.1586		Spot	1	Image 1	82	1000000033	611
273.273		Spot	1	Image 1	82	1000000023	612
231.545		Spot	1	Image 1	82	1000000030	613
81.2745		Spot	1	Image 1	83	1000000031	614
148.855		Spot	1	Image 1	83	1000000033	615
342.32		Spot	1	Image 1	83	1000000023	616
181.341		Spot	1	Image 1	83	1000000030	617
102.447		Spot	1	Image 1	84	1000000031	618
134.632		Spot	1	Image 1	84	1000000033	619
198.645		Spot	1	Image 1	84	1000000023	620
147.495		Spot	1	Image 1	84	1000000030	621
170.034		Spot	1	Image 1	85	1000000031	622
185.798		Spot	1	Image 1	85	1000000034	623
147.191		Spot	1	Image 1	85	1000000033	624
181.75		Spot	1	Image 1	85	1000000023	625
163.949		Spot	1	Image 1	86	1000000031	626
142.916		Spot	1	Image 1	86	1000000035	627
445.443		Spot	1	Image 1	86	1000000034	628
138.238		Spot	1	Image 1	86	1000000033	629
265.943		Spot	1	Image 1	86	1000000023	630
224.873		Spot	1	Image 1	87	1000000035	631
231.613		Spot	1	Image 1	87	1000000034	632
159.385		Spot	1	Image 1	87	1000000033	633
173.802		Spot	1	Image 1	88	1000000035	634
217.086		Spot	1	Image 1	88	1000000034	635
118.219		Spot	1	Image 1	88	1000000033	636
334.426		Spot	1	Image 1	89	1000000035	637
282.685		Spot	1	Image 1	89	1000000034	638
183.721		Spot	1	Image 1	89	1000000033	639
193.487		Spot	1	Image 1	90	1000000035	640
235.049		Spot	1	Image 1	90	1000000034	641
206.24		Spot	1	Image 1	90	1000000036	642
159.779		Spot	1	Image 1	90	1000000033	643
126.694		Spot	1	Image 1	91	1000000035	644
230.976		Spot	1	Image 1	91	1000000034	645
712.531		Spot	1	Image 1	91	1000000036	646
78.8048		Spot	1	Image 1	91	1000000033	647
229.803		Spot	1	Image 1	92	1000000035	648
189.826		Spot	1	Image 1	92	1000000034	649
502.222		Spot	1	Image 1	92	1000000036	650
155.418		Spot	1	Image 1	92	1000000033	651
194.685		Spot	1	Image 1	93	1000000035	652
253.938		Spot	1	Image 1	93	1000000034	653
768.24		Spot	1	Image 1	93	1000000036	654
128.772		Spot	1	Image 1	93	1000000033	655
239.744		Spot	1	Image 1	94	1000000035	656
244.097		Spot	1	Image 1	94	1000000034	657
666.473		Spot	1	Image 1	94	1000000036	658
158.345		Spot	1	Image 1	95	1000000035	659
220.87		Spot	1	Image 1	95	1000000034	660
255.708		Spot	1	Image 1	95	1000000036	661
184.403		Spot	1	Image 1	96	1000000034	662
160.401		Spot	1	Image 1	96	1000000035	663
346.773		Spot	1	Image 1	96	1000000037	664
405.123		Spot	1	Image 1	96	1000000036	665
161.365		Spot	1	Image 1	97	1000000035	666
188.292		Spot	1	Image 1	97	1000000037	667
282.387		Spot	1	Image 1	97	1000000036	668
119.366		Spot	1	Image 1	98	1000000035	669
76.3991		Spot	1	Image 1	98	1000000037	670
366.352		Spot	1	Image 1	98	1000000036	671
124.858		Spot	1	Image 1	98	1000000038	672
199.136		Spot	1	Image 1	99	1000000035	673
159.464		Spot	1	Image 1	99	1000000037	674
598.511		Spot	1	Image 1	99	1000000036	675
97.7705		Spot	1	Image 1	99	1000000038	676
177.566		Spot	1	Image 1	100	1000000035	677
279.292		Spot	1	Image 1	100	1000000037	678
624.108		Spot	1	Image 1	100	1000000036	679
174.669		Spot	1	Image 1	100	1000000038	680
157.705		Spot	1	Image 1	101	1000000037	681
563.192		Spot	1	Image 1	101	1000000036	682
202.035		Spot	1	Image 1	101	1000000038	683
135.425		Spot	1	Image 1	102	1000000037	684
565.015		Spot	1	Image 1	102	1000000036	685
205.483		Spot	1	Image 1	102	1000000038	686
303.032		Spot	1	Image 1	103	1000000037	687
794.878		Spot	1	Image 1	103	1000000036	688
218.921		Spot	1	Image 1	103	1000000038	689
206.151		Spot	1	Image 1	104	1000000037	690
476.595		Spot	1	Image 1	104	1000000036	691
93.0698		Spot	1	Image 1	104	1000000038	692
129.494		Spot	1	Image 1	105	1000000037	693
700.215		Spot	1	Image 1	105	1000000036	694
82.3561		Spot	1	Image 1	105	1000000038	695
114.694		Spot	1	Image 1	106	1000000037	696
364.371		Spot	1	Image 1	106	1000000036	697
175.866		Spot	1	Image 1	106	1000000038	698
197.082		Spot	1	Image 1	107	1000000037	699
610.667		Spot	1	Image 1	107	1000000036	700
107.167		Spot	1	Image 1	107	1000000038	701
215.852		Spot	1	Image 1	108	1000000039	702
262.854		Spot	1	Image 1	108	1000000037	703
441.578		Spot	1	Image 1	108	1000000036	704
170.281		Spot	1	Image 1	108	1000000038	705
184.201		Spot	1	Image 1	109	1000000039	706
485.834		Spot	1	Image 1	109	1000000036	707
320.642		Spot	1	Image 1	109	1000000038	708
234.332		Spot	1	Image 1	110	1000000039	709
119.873		Spot	1	Image 1	110	1000000040	710
256.97		Spot	1	Image 1	110	1000000038	711
256.409		Spot	1	Image 1	111	1000000039	712
125.041		Spot	1	Image 1	111	1000000040	713
271.816		Spot	1	Image 1	111	1000000038	714
155.093		Spot	1	Image 1	112	1000000039	715
230.469		Spot	1	Image 1	112	1000000040	716
136.495		Spot	1	Image 1	112	1000000038	717
322.505		Spot	1	Image 1	113	1000000039	718
214.545		Spot	1	Image 1	113	1000000040	719
250.537		Spot	1	Image 1	114	1000000039	720
144.75		Spot	1	Image 1	114	1000000041	721
220.167		Spot	1	Image 1	114	1000000040	722
200.392		Spot	1	Image 1	115	1000000039	723
214.763		Spot	1	Image 1	115	1000000041	724
98.2966		Spot	1	Image 1	115	1000000040	725
149.927		Spot	1	Image 1	116	1000000039	726
256.292		Spot	1	Image 1	116	1000000041	727
137.966		Spot	1	Image 1	116	1000000040	728
173.662		Spot	1	Image 1	117	1000000039	729
98.1191		Spot	1	Image 1	117	1000000041	730
173.118		Spot	1	Image 1	117	1000000040	731
248.707		Spot	1	Image 1	118	1000000039	732
170.257		Spot	1	Image 1	118	1000000042	733
220.895		Spot	1	Image 1	118	1000000041	734
202.112		Spot	1	Image 1	118	1000000040	735
145.501		Spot	1	Image 1	119	1000000039	736
201.487		Spot	1	Image 1	119	1000000042	737
210.875		Spot	1	Image 1	119	1000000041	738
168.02		Spot	1	Image 1	119	1000000040	739
119.639		Spot	1	Image 1	120	1000000039	740
227.123		Spot	1	Image 1	120	1000000042	741
274.428		Spot	1	Image 1	120	1000000041	742
182.159		Spot	1	Image 1	120	1000000040	743
107.341		Spot	1	Image 1	120	1000000043	744
257.579		Spot	1	Image 1	121	1000000042	745
125.517		Spot	1	Image 1	121	1000000041	746
229.355		Spot	1	Image 1	121	1000000040	747
96.0206		Spot	1	Image 1	121	1000000044	748
272.464		Spot	1	Image 1	121	1000000043	749
252.2		Spot	1	Image 1	122	1000000042	750
228.58		Spot	1	Image 1	122	1000000040	751
190.486		Spot	1	Image 1	122	1000000041	752
122.721		Spot	1	Image 1	122	1000000044	753
124.155		Spot	1	Image 1	122	1000000043	754
123.367		Spot	1	Image 1	123	1000000042	755
118.933		Spot	1	Image 1	123	1000000041	756
195.802		Spot	1	Image 1	123	1000000040	757
115.229		Spot	1	Image 1	123	1000000044	758
175.608		Spot	1	Image 1	123	1000000043	759
122.075		Spot	1	Image 1	124	1000000042	760
146.004		Spot	1	Image 1	124	1000000041	761
143.259		Spot	1	Image 1	124	1000000040	762
291.148		Spot	1	Image 1	124	1000000045	763
308.947		Spot	1	Image 1	124	1000000044	764
118.197		Spot	1	Image 1	124	1000000043	765
133.938		Spot	1	Image 1	125	1000000046	766
254.661		Spot	1	Image 1	125	1000000042	767
97.0918		Spot	1	Image 1	125	1000000040	768
264.226		Spot	1	Image 1	125	1000000045	769
304.569		Spot	1	Image 1	125	1000000044	770
118.538		Spot	1	Image 1	125	1000000047	771
216.427		Spot	1	Image 1	125	1000000043	772
243.77		Spot	1	Image 1	126	1000000046	773
280.791		Spot	1	Image 1	126	1000000042	774
194.766		Spot	1	Image 1	126	1000000040	775
152.977		Spot	1	Image 1	126	1000000045	776
291.308		Spot	1	Image 1	126	1000000044	777
179.79		Spot	1	Image 1	126	1000000047	778
128.487		Spot	1	Image 1	126	1000000043	779
278.007		Spot	1	Image 1	127	1000000046	780
157.933		Spot	1	Image 1	127	1000000042	781
135.099		Spot	1	Image 1	127	1000000040	782
101.542		Spot	1	Image 1	127	1000000048	783
181.008		Spot	1	Image 1	127	1000000045	784
179.222		Spot	1	Image 1	127	1000000044	785
286.675		Spot	1	Image 1	127	1000000047	786
151.49		Spot	1	Image 1	127	1000000043	787
129.454		Spot	1	Image 1	128	1000000046	788
138.851		Spot	1	Image 1	128	1000000042	789
188.664		Spot	1	Image 1	128	1000000048	790
214.383		Spot	1	Image 1	128	1000000040	791
224.552		Spot	1	Image 1	128	1000000045	792
284.677		Spot	1	Image 1	128	1000000044	793
289.836		Spot	1	Image 1	128	1000000047	794
173.973		Spot	1	Image 1	128	1000000043	795
187.736		Spot	1	Image 1	129	1000000046	796
137.551		Spot	1	Image 1	129	1000000042	797
348.5		Spot	1	Image 1	129	1000000048	798
129.573		Spot	1	Image 1	129	1000000040	799
286.963		Spot	1	Image 1	129	1000000045	800
374.97		Spot	1	Image 1	129	1000000044	801
184.38		Spot	1	Image 1	129	1000000047	802
116.76		Spot	1	Image 1	129	1000000043	803
123.709		Spot	1	Image 1	130	1000000046	804
225.668		Spot	1	Image 1	130	1000000042	805
184.429		Spot	1	Image 1	130	1000000048	806
151.915		Spot	1	Image 1	130	1000000045	807
240.534		Spot	1	Image 1	130	1000000044	808
196.843		Spot	1	Image 1	130	1000000047	809
166.818		Spot	1	Image 1	130	1000000043	810
184.138		Spot	1	Image 1	131	1000000046	811
130.394		Spot	1	Image 1	131	1000000042	812
103.445		Spot	1	Image 1	131	1000000048	813
147.466		Spot	1	Image 1	131	1000000049	814
151.935		Spot	1	Image 1	131	1000000045	815
228.832		Spot	1	Image 1	131	1000000044	816
327.442		Spot	1	Image 1	131	1000000047	817
260.504		Spot	1	Image 1	131	1000000043	818
146.411		Spot	1	Image 1	132	1000000046	819
253.344		Spot	1	Image 1	132	1000000042	820
169.142		Spot	1	Image 1	132	1000000049	821
175.979		Spot	1	Image 1	132	1000000048	822
114.133		Spot	1	Image 1	132	1000000045	823
274.331		Spot	1	Image 1	132	1000000044	824
322.09		Spot	1	Image 1	132	1000000047	825
187.368		Spot	1	Image 1	132	1000000043	826
134.45		Spot	1	Image 1	133	1000000046	827
172.164		Spot	1	Image 1	133	1000000042	828
213.681		Spot	1	Image 1	133	1000000049	829
125.557		Spot	1	Image 1	133	1000000048	830
150.089		Spot	1	Image 1	133	1000000045	831
393.221		Spot	1	Image 1	133	1000000044	832
247.709		Spot	1	Image 1	133	1000000047	833
119.414		Spot	1	Image 1	133	1000000043	834
152.479		Spot	1	Image 1	134	1000000046	835
180.033		Spot	1	Image 1	134	1000000042	836
138.82		Spot	1	Image 1	134	1000000048	837
143.378		Spot	1	Image 1	134	1000000049	838
156.954		Spot	1	Image 1	134	1000000045	839
265.284		Spot	1	Image 1	134	1000000044	840
218.64		Spot	1	Image 1	134	1000000047	841
110.198		Spot	1	Image 1	134	1000000043	842
157.962		Spot	1	Image 1	135	1000000046	843
172.736		Spot	1	Image 1	135	1000000048	844
200.174		Spot	1	Image 1	135	1000000049	845
135.52		Spot	1	Image 1	135	1000000045	846
183.094		Spot	1	Image 1	135	1000000044	847
117.704		Spot	1	Image 1	135	1000000047	848
106.155		Spot	1	Image 1	135	1000000043	849
206.698		Spot	1	Image 1	136	1000000046	850
118.625		Spot	1	Image 1	136	1000000048	851
145.989		Spot	1	Image 1	136	1000000049	852
115.767		Spot	1	Image 1	136	1000000050	853
279.288		Spot	1	Image 1	136	1000000044	854
225.551		Spot	1	Image 1	136	1000000047	855
197.367		Spot	1	Image 1	136	1000000043	856
109.303		Spot	1	Image 1	137	1000000046	857
248.426		Spot	1	Image 1	137	1000000048	858
103.951		Spot	1	Image 1	137	1000000049	859
112.378		Spot	1	Image 1	137	1000000050	860
204.761		Spot	1	Image 1	137	1000000043	861
72.8619		Spot	1	Image 1	137	1000000044	862
172.462		Spot	1	Image 1	138	1000000046	863
131.796		Spot	1	Image 1	138	1000000048	864
162.788		Spot	1	Image 1	138	1000000049	865
100.506		Spot	1	Image 1	138	1000000050	866
87.4549		Spot	1	Image 1	138	1000000043	867
74.701		Spot	1	Image 1	138	1000000044	868
182.552		Spot	1	Image 1	139	1000000046	869
186.157		Spot	1	Image 1	139	1000000048	870
211.036		Spot	1	Image 1	139	1000000049	871
147.657		Spot	1	Image 1	139	1000000050	872
143.99		Spot	1	Image 1	139	1000000043	873
248.396		Spot	1	Image 1	139	1000000044	874
205.196		Spot	1	Image 1	140	1000000046	875
173.763		Spot	1	Image 1	140	1000000048	876
199.212		Spot	1	Image 1	140	1000000049	877
146.837		Spot	1	Image 1	140	1000000050	878
192.775		Spot	1	Image 1	140	1000000043	879
195.53		Spot	1	Image 1	140	1000000051	880
164.441		Spot	1	Image 1	140	1000000044	881
202.311		Spot	1	Image 1	141	1000000046	882
89.4189		Spot	1	Image 1	141	1000000049	883
159.197		Spot	1	Image 1	141	1000000050	884
305.095		Spot	1	Image 1	141	1000000043	885
241.902		Spot	1	Image 1	141	1000000051	886
122.413		Spot	1	Image 1	141	1000000044	887
283.798		Spot	1	Image 1	142	1000000046	888
211.978		Spot	1	Image 1	142	1000000049	889
102.795		Spot	1	Image 1	142	1000000050	890
189.949		Spot	1	Image 1	142	1000000043	891
144.378		Spot	1	Image 1	142	1000000051	892
101.57		Spot	1	Image 1	142	1000000044	893
300.257		Spot	1	Image 1	143	1000000046	894
118.922		Spot	1	Image 1	143	1000000050	895
136.795		Spot	1	Image 1	143	1000000049	896
258.308		Spot	1	Image 1	143	1000000043	897
255.65		Spot	1	Image 1	143	1000000051	898
183.354		Spot	1	Image 1	144	1000000046	899
184.519		Spot	1	Image 1	144	1000000049	900
114.152		Spot	1	Image 1	144	1000000050	901
210.213		Spot	1	Image 1	144	1000000043	902
248.218		Spot	1	Image 1	144	1000000051	903
139.976		Spot	1	Image 1	145	1000000046	904
213.375		Spot	1	Image 1	145	1000000049	905
117.586		Spot	1	Image 1	145	1000000050	906
163.603		Spot	1	Image 1	145	1000000043	907
351.137		Spot	1	Image 1	145	1000000051	908
361.84		Spot	1	Image 1	146	1000000046	909
231.054		Spot	1	Image 1	146	1000000049	910
76.1277		Spot	1	Image 1	146	1000000050	911
173.026		Spot	1	Image 1	146	1000000043	912
244.669		Spot	1	Image 1	146	1000000051	913
387.217		Spot	1	Image 1	147	1000000046	914
174.363		Spot	1	Image 1	147	1000000049	915
174.207		Spot	1	Image 1	147	1000000051	916
189.233		Spot	1	Image 1	147	1000000043	917
287.406		Spot	1	Image 1	148	1000000046	918
222.779		Spot	1	Image 1	148	1000000049	919
187.505		Spot	1	Image 1	148	1000000051	920
166.754		Spot	1	Image 1	148	1000000043	921
176.306		Spot	1	Image 1	149	1000000049	922
312.6		Spot	1	Image 1	149	1000000051	923
103.604		Spot	1	Image 1	149	1000000043	924
267.971		Spot	1	Image 1	150	1000000052	925
162.883		Spot	1	Image 1	150	1000000049	926
142.593		Spot	1	Image 1	150	1000000051	927
112.858		Spot	1	Image 1	150	1000000043	928
185.082		Spot	1	Image 1	151	1000000052	929
265.885		Spot	1	Image 1	151	1000000043	930
82.9337		Spot	1	Image 1	151	1000000051	931
412.256		Spot	1	Image 1	152	1000000052	932
228.862		Spot	1	Image 1	152	1000000043	933
147.724		Spot	1	Image 1	152	1000000051	934
109.982		Spot	1	Image 1	152	1000000053	935
136.699		Spot	1	Image 1	153	1000000052	936
202.768		Spot	1	Image 1	153	1000000043	937
150.13		Spot	1	Image 1	153	1000000051	938
141.426		Spot	1	Image 1	153	1000000053	939
179.344		Spot	1	Image 1	154	1000000052	940
176.729		Spot	1	Image 1	154	1000000051	941
118.852		Spot	1	Image 1	154	1000000053	942
233.268		Spot	1	Image 1	155	1000000052	943
200.26		Spot	1	Image 1	155	1000000051	944
139.217		Spot	1	Image 1	155	1000000053	945
298.978		Spot	1	Image 1	156	1000000052	946
262.762		Spot	1	Image 1	156	1000000054	947
156.122		Spot	1	Image 1	156	1000000051	948
186.253		Spot	1	Image 1	156	1000000053	949
217.57		Spot	1	Image 1	157	1000000052	950
129.747		Spot	1	Image 1	157	1000000055	951
175.04		Spot	1	Image 1	157	1000000054	952
173.862		Spot	1	Image 1	157	1000000051	953
162.26		Spot	1	Image 1	157	1000000053	954
182.11		Spot	1	Image 1	158	1000000052	955
265.344		Spot	1	Image 1	158	1000000055	956
248.224		Spot	1	Image 1	158	1000000054	957
258.625		Spot	1	Image 1	158	1000000051	958
108.888		Spot	1	Image 1	158	1000000053	959
312.726		Spot	1	Image 1	159	1000000052	960
267.653		Spot	1	Image 1	159	1000000055	961
293.071		Spot	1	Image 1	159	1000000054	962
253.2		Spot	1	Image 1	159	1000000051	963
163.032		Spot	1	Image 1	159	1000000053	964
282.966		Spot	1	Image 1	160	1000000052	965
221.142		Spot	1	Image 1	160	1000000055	966
230.774		Spot	1	Image 1	160	1000000054	967
334.416		Spot	1	Image 1	160	1000000051	968
130.22		Spot	1	Image 1	160	1000000053	969
125.833		Spot	1	Image 1	161	1000000052	970
259.084		Spot	1	Image 1	161	1000000055	971
325.44		Spot	1	Image 1	161	1000000054	972
283.821		Spot	1	Image 1	161	1000000051	973
125.544		Spot	1	Image 1	161	1000000053	974
253.566		Spot	1	Image 1	162	1000000052	975
148.738		Spot	1	Image 1	162	1000000055	976
164.915		Spot	1	Image 1	162	1000000054	977
265.247		Spot	1	Image 1	162	1000000051	978
159.129		Spot	1	Image 1	162	1000000053	979
271.916		Spot	1	Image 1	163	1000000052	980
219.493		Spot	1	Image 1	163	1000000055	981
142.828		Spot	1	Image 1	163	1000000054	982
304.978		Spot	1	Image 1	163	1000000051	983
133.281		Spot	1	Image 1	163	1000000053	984
180.558		Spot	1	Image 1	164	1000000052	985
242.626		Spot	1	Image 1	164	1000000055	986
226.933		Spot	1	Image 1	164	1000000054	987
194.958		Spot	1	Image 1	164	1000000051	988
110.827		Spot	1	Image 1	164	1000000053	989
330.719		Spot	1	Image 1	165	1000000052	990
241.569		Spot	1	Image 1	165	1000000055	991
231.842		Spot	1	Image 1	165	1000000054	992
163.555		Spot	1	Image 1	165	1000000051	993
151.161		Spot	1	Image 1	165	1000000053	994
264.422		Spot	1	Image 1	166	1000000052	995
156.399		Spot	1	Image 1	166	1000000055	996
186.233		Spot	1	Image 1	166	1000000054	997
203.072		Spot	1	Image 1	166	1000000051	998
249.025		Spot	1	Image 1	166	1000000053	999
248.261		Spot	1	Image 1	167	1000000052	1000
274.49		Spot	1	Image 1	167	1000000055	1001
184.173		Spot	1	Image 1	167	1000000054	1002
270.584		Spot	1	Image 1	167	1000000051	1003
257.807		Spot	1	Image 1	167	1000000053	1004
235.309		Spot	1	Image 1	168	1000000052	1005
164.954		Spot	1	Image 1	168	1000000055	1006
196.507		Spot	1	Image 1	168	1000000054	1007
223.131		Spot	1	Image 1	168	1000000053	1008
269.932		Spot	1	Image 1	169	1000000052	1009
318.67		Spot	1	Image 1	169	1000000055	1010
265.928		Spot	1	Image 1	169	1000000053	1011
330.522		Spot	1	Image 1	170	1000000052	1012
271.742		Spot	1	Image 1	170	1000000055	1013
172.329		Spot	1	Image 1	170	1000000053	1014
211.755		Spot	1	Image 1	171	1000000052	1015
246.15		Spot	1	Image 1	171	1000000055	1016
127.986		Spot	1	Image 1	171	1000000053	1017
187.062		Spot	1	Image 1	172	1000000052	1018
224.463		Spot	1	Image 1	172	1000000055	1019
79.5923		Spot	1	Image 1	172	1000000056	1020
187.696		Spot	1	Image 1	173	1000000052	1021
183.943		Spot	1	Image 1	173	1000000055	1022
86.5762		Spot	1	Image 1	173	1000000056	1023
178.131		Spot	1	Image 1	174	1000000052	1024
99.0981		Spot	1	Image 1	174	1000000055	1025
111.584		Spot	1	Image 1	174	1000000056	1026
152.762		Spot	1	Image 1	175	1000000052	1027
135.101		Spot	1	Image 1	175	1000000056	1028
186.079		Spot	1	Image 1	176	1000000052	1029
103.344		Spot	1	Image 1	176	1000000057	1030
140.14		Spot	1	Image 1	176	1000000056	1031
119.681		Spot	1	Image 1	177	1000000052	1032
197.617		Spot	1	Image 1	177	1000000057	1033
159.828		Spot	1	Image 1	177	1000000056	1034
126.227		Spot	1	Image 1	178	1000000052	1035
103.628		Spot	1	Image 1	178	1000000057	1036
100.5		Spot	1	Image 1	178	1000000056	1037
205.226		Spot	1	Image 1	179	1000000052	1038
129.633		Spot	1	Image 1	179	1000000057	1039
103.467		Spot	1	Image 1	179	1000000056	1040
190.359		Spot	1	Image 1	180	1000000052	1041
104.305		Spot	1	Image 1	180	1000000057	1042
137.669		Spot	1	Image 1	180	1000000056	1043
95.0639		Spot	1	Image 1	181	1000000057	1044
135.799		Spot	1	Image 1	181	1000000056	1045
234.226		Spot	1	Image 1	182	1000000058	1046
187.525		Spot	1	Image 1	182	1000000057	1047
156.231		Spot	1	Image 1	182	1000000056	1048
231.827		Spot	1	Image 1	183	1000000058	1049
162.363		Spot	1	Image 1	183	1000000057	1050
182.389		Spot	1	Image 1	183	1000000056	1051
143.109		Spot	1	Image 1	184	1000000058	1052
141.111		Spot	1	Image 1	184	1000000057	1053
176.973		Spot	1	Image 1	184	1000000056	1054
243.156		Spot	1	Image 1	185	1000000058	1055
94.2541		Spot	1	Image 1	185	1000000057	1056
269.012		Spot	1	Image 1	186	1000000058	1057
143.379		Spot	1	Image 1	186	1000000057	1058
142.843		Spot	1	Image 1	186	1000000059	1059
309.504		Spot	1	Image 1	187	1000000058	1060
200.886		Spot	1	Image 1	187	1000000057	1061
159.948		Spot	1	Image 1	187	1000000059	1062
267.786		Spot	1	Image 1	188	1000000058	1063
77.4228		Spot	1	Image 1	188	1000000057	1064
182.2		Spot	1	Image 1	188	1000000059	1065
127.405		Spot	1	Image 1	189	1000000058	1066
143.61		Spot	1	Image 1	189	1000000059	1067
284.566		Spot	1	Image 1	190	1000000058	1068
197.216		Spot	1	Image 1	190	1000000060	1069
162.574		Spot	1	Image 1	190	1000000059	1070
227.264		Spot	1	Image 1	191	1000000058	1071
353.324		Spot	1	Image 1	191	1000000060	1072
196.718		Spot	1	Image 1	191	1000000059	1073
329.675		Spot	1	Image 1	192	1000000058	1074
322.804		Spot	1	Image 1	192	1000000060	1075
183.877		Spot	1	Image 1	192	1000000059	1076
517.521		Spot	1	Image 1	193	1000000060	1077
156.795		Spot	1	Image 1	193	1000000059	1078
320.14		Spot	1	Image 1	194	1000000060	1079
188.436		Spot	1	Image 1	194	1000000059	1080
411.158		Spot	1	Image 1	195	1000000060	1081
117.089		Spot	1	Image 1	195	1000000059	1082
606.289		Spot	1	Image 1	196	1000000060	1083
155.643		Spot	1	Image 1	196	1000000059	1084
451.267		Spot	1	Image 1	197	1000000060	1085
98.4847		Spot	1	Image 1	197	1000000059	1086
507.358		Spot	1	Image 1	198	1000000060	1087
178.272		Spot	1	Image 1	198	1000000059	1088
304.869		Spot	1	Image 1	199	1000000060	1089
104.01		Spot	1	Image 1	199	1000000059	1090
282.751		Spot	1	Image 1	200	1000000060	1091
84.9276		Spot	1	Image 1	200	1000000059	1092
342.346		Spot	1	Image 1	201	1000000060	1093
181.651		Spot	1	Image 1	201	1000000059	1094
191.8		Spot	1	Image 1	202	1000000061	1095
459.013		Spot	1	Image 1	202	1000000060	1096
127.431		Spot	1	Image 1	202	1000000059	1097
242.404		Spot	1	Image 1	203	1000000061	1098
349.097		Spot	1	Image 1	203	1000000060	1099
175.983		Spot	1	Image 1	203	1000000059	1100
245.143		Spot	1	Image 1	204	1000000061	1101
525.243		Spot	1	Image 1	204	1000000060	1102
136.057		Spot	1	Image 1	204	1000000059	1103
278.56		Spot	1	Image 1	205	1000000061	1104
385.275		Spot	1	Image 1	205	1000000060	1105
103.043		Spot	1	Image 1	205	1000000059	1106
420.053		Spot	1	Image 1	206	1000000061	1107
355.924		Spot	1	Image 1	206	1000000060	1108
195.611		Spot	1	Image 1	207	1000000061	1109
351.096		Spot	1	Image 1	207	1000000060	1110
236.156		Spot	1	Image 1	208	1000000061	1111
422.554		Spot	1	Image 1	208	1000000060	1112
181.062		Spot	1	Image 1	209	1000000061	1113
477.929		Spot	1	Image 1	209	1000000060	1114
357.84		Spot	1	Image 1	210	1000000061	1115
164.909		Spot	1	Image 1	210	1000000062	1116
370.988		Spot	1	Image 1	210	1000000060	1117
150.768		Spot	1	Image 1	211	1000000062	1118
360.981		Spot	1	Image 1	211	1000000061	1119
247.156		Spot	1	Image 1	211	1000000060	1120
465.584		Spot	1	Image 1	212	1000000061	1121
271.215		Spot	1	Image 1	212	1000000062	1122
374.7		Spot	1	Image 1	212	1000000060	1123
147.108		Spot	1	Image 1	213	1000000062	1124
299.333		Spot	1	Image 1	213	1000000061	1125
376.572		Spot	1	Image 1	213	1000000060	1126
205.151		Spot	1	Image 1	214	1000000063	1127
304.57		Spot	1	Image 1	214	1000000061	1128
144.511		Spot	1	Image 1	214	1000000062	1129
315.712		Spot	1	Image 1	214	1000000060	1130
252.132		Spot	1	Image 1	215	1000000063	1131
277.673		Spot	1	Image 1	215	1000000061	1132
136.581		Spot	1	Image 1	215	1000000062	1133
400.734		Spot	1	Image 1	215	1000000060	1134
195.667		Spot	1	Image 1	216	1000000063	1135
354.318		Spot	1	Image 1	216	1000000061	1136
87.9258		Spot	1	Image 1	216	1000000062	1137
415.255		Spot	1	Image 1	216	1000000060	1138
222.065		Spot	1	Image 1	217	1000000063	1139
269.324		Spot	1	Image 1	217	1000000061	1140
123.396		Spot	1	Image 1	217	1000000062	1141
550.997		Spot	1	Image 1	217	1000000060	1142
141.609		Spot	1	Image 1	218	1000000063	1143
263.596		Spot	1	Image 1	218	1000000061	1144
79.3522		Spot	1	Image 1	218	1000000062	1145
483.986		Spot	1	Image 1	218	1000000060	1146
224.601		Spot	1	Image 1	219	1000000063	1147
277.181		Spot	1	Image 1	219	1000000061	1148
115.136		Spot	1	Image 1	219	1000000062	1149
494.884		Spot	1	Image 1	219	1000000060	1150
170.393		Spot	1	Image 1	220	1000000063	1151
118.531		Spot	1	Image 1	220	1000000062	1152
205.817		Spot	1	Image 1	220	1000000061	1153
534.861		Spot	1	Image 1	220	1000000060	1154
224.384		Spot	1	Image 1	221	1000000063	1155
127.156		Spot	1	Image 1	221	1000000062	1156
200.128		Spot	1	Image 1	221	1000000061	1157
508.274		Spot	1	Image 1	221	1000000060	1158
213.057		Spot	1	Image 1	222	1000000063	1159
101.178		Spot	1	Image 1	222	1000000062	1160
209.288		Spot	1	Image 1	222	1000000061	1161
443.664		Spot	1	Image 1	222	1000000060	1162
160.519		Spot	1	Image 1	223	1000000063	1163
381.041		Spot	1	Image 1	223	1000000061	1164
555.784		Spot	1	Image 1	223	1000000060	1165
135.422		Spot	1	Image 1	224	1000000063	1166
174.796		Spot	1	Image 1	224	1000000061	1167
541.135		Spot	1	Image 1	224	1000000060	1168
69.6176		Spot	1	Image 1	225	1000000063	1169
267.85		Spot	1	Image 1	225	1000000061	1170
415.518		Spot	1	Image 1	225	1000000060	1171
248.113		Spot	1	Image 1	226	1000000061	1172
586.113		Spot	1	Image 1	226	1000000060	1173
196.328		Spot	1	Image 1	227	1000000061	1174
617.441		Spot	1	Image 1	227	1000000060	1175
136.041		Spot	1	Image 1	228	1000000061	1176
337.647		Spot	1	Image 1	228	1000000060	1177
164.976		Spot	1	Image 1	229	1000000061	1178
331.671		Spot	1	Image 1	229	1000000060	1179
174.547		Spot	1	Image 1	230	1000000061	1180
208.202		Spot	1	Image 1	230	1000000060	1181
220.921		Spot	1	Image 1	231	1000000064	1182
127.242		Spot	1	Image 1	231	1000000061	1183
144.929		Spot	1	Image 1	231	1000000060	1184
122.358		Spot	1	Image 1	232	1000000064	1185
139.732		Spot	1	Image 1	232	1000000061	1186
129.991		Spot	1	Image 1	232	1000000060	1187
138.705		Spot	1	Image 1	233	1000000064	1188
185.72		Spot	1	Image 1	233	1000000061	1189
115.732		Spot	1	Image 1	233	1000000060	1190
135.173		Spot	1	Image 1	234	1000000064	1191
209.932		Spot	1	Image 1	234	1000000061	1192
159.921		Spot	1	Image 1	234	1000000060	1193
218.989		Spot	1	Image 1	235	1000000064	1194
193.73		Spot	1	Image 1	235	1000000061	1195
149.679		Spot	1	Image 1	235	1000000060	1196
131.211		Spot	1	Image 1	235	1000000065	1197
60.9563		Spot	1	Image 1	236	1000000064	1198
247.091		Spot	1	Image 1	236	1000000061	1199
85.7065		Spot	1	Image 1	236	1000000060	1200
104.521		Spot	1	Image 1	236	1000000065	1201
192.831		Spot	1	Image 1	237	1000000064	1202
177.563		Spot	1	Image 1	237	1000000061	1203
157.488		Spot	1	Image 1	237	1000000060	1204
165.096		Spot	1	Image 1	237	1000000065	1205
185.001		Spot	1	Image 1	238	1000000064	1206
181.816		Spot	1	Image 1	238	1000000061	1207
214.795		Spot	1	Image 1	238	1000000060	1208
200.568		Spot	1	Image 1	238	1000000065	1209
115.245		Spot	1	Image 1	239	1000000064	1210
160.686		Spot	1	Image 1	239	1000000061	1211
245.345		Spot	1	Image 1	239	1000000060	1212
112.2		Spot	1	Image 1	239	1000000065	1213
170.359		Spot	1	Image 1	240	1000000066	1214
154.836		Spot	1	Image 1	240	1000000064	1215
119.84		Spot	1	Image 1	240	1000000060	1216
148.041		Spot	1	Image 1	240	1000000065	1217
315.044		Spot	1	Image 1	241	1000000066	1218
138.545		Spot	1	Image 1	241	1000000064	1219
151.969		Spot	1	Image 1	241	1000000067	1220
206.297		Spot	1	Image 1	241	1000000060	1221
146.726		Spot	1	Image 1	241	1000000065	1222
180.162		Spot	1	Image 1	242	1000000066	1223
156.36		Spot	1	Image 1	242	1000000064	1224
248.044		Spot	1	Image 1	242	1000000067	1225
161.399		Spot	1	Image 1	242	1000000060	1226
127.629		Spot	1	Image 1	242	1000000065	1227
323.584		Spot	1	Image 1	243	1000000066	1228
203.052		Spot	1	Image 1	243	1000000067	1229
255.939		Spot	1	Image 1	243	1000000060	1230
126.64		Spot	1	Image 1	243	1000000065	1231
305.016		Spot	1	Image 1	244	1000000066	1232
140.726		Spot	1	Image 1	244	1000000068	1233
270.177		Spot	1	Image 1	244	1000000067	1234
260.737		Spot	1	Image 1	244	1000000060	1235
123.016		Spot	1	Image 1	244	1000000065	1236
269.886		Spot	1	Image 1	245	1000000066	1237
133.378		Spot	1	Image 1	245	1000000068	1238
142.654		Spot	1	Image 1	245	1000000067	1239
179.161		Spot	1	Image 1	245	1000000060	1240
64.3825		Spot	1	Image 1	245	1000000065	1241
378.927		Spot	1	Image 1	246	1000000066	1242
130.212		Spot	1	Image 1	246	1000000068	1243
189.658		Spot	1	Image 1	246	1000000069	1244
138.529		Spot	1	Image 1	246	1000000067	1245
188.657		Spot	1	Image 1	246	1000000060	1246
433.744		Spot	1	Image 1	247	1000000066	1247
166.296		Spot	1	Image 1	247	1000000068	1248
164.601		Spot	1	Image 1	247	1000000069	1249
124.26		Spot	1	Image 1	247	1000000067	1250
199.781		Spot	1	Image 1	247	1000000060	1251
223.656		Spot	1	Image 1	248	1000000066	1252
175.623		Spot	1	Image 1	248	1000000068	1253
180.198		Spot	1	Image 1	248	1000000069	1254
124.812		Spot	1	Image 1	248	1000000067	1255
414.686		Spot	1	Image 1	249	1000000066	1256
208.324		Spot	1	Image 1	249	1000000068	1257
135.751		Spot	1	Image 1	249	1000000069	1258
191.781		Spot	1	Image 1	249	1000000067	1259
532.829		Spot	1	Image 1	250	1000000066	1260
189.892		Spot	1	Image 1	250	1000000068	1261
194.691		Spot	1	Image 1	250	1000000069	1262
161.04		Spot	1	Image 1	250	1000000067	1263
389.501		Spot	1	Image 1	251	1000000066	1264
91.9774		Spot	1	Image 1	251	1000000068	1265
227.891		Spot	1	Image 1	251	1000000069	1266
227.392		Spot	1	Image 1	251	1000000067	1267
391.958		Spot	1	Image 1	252	1000000066	1268
359.531		Spot	1	Image 1	252	1000000068	1269
194.514		Spot	1	Image 1	252	1000000069	1270
167.501		Spot	1	Image 1	252	1000000070	1271
165.936		Spot	1	Image 1	252	1000000067	1272
276.809		Spot	1	Image 1	253	1000000066	1273
82.2314		Spot	1	Image 1	253	1000000068	1274
137.583		Spot	1	Image 1	253	1000000069	1275
176.205		Spot	1	Image 1	253	1000000070	1276
146.526		Spot	1	Image 1	253	1000000067	1277
164.25		Spot	1	Image 1	254	1000000068	1278
214.067		Spot	1	Image 1	254	1000000069	1279
198.429		Spot	1	Image 1	254	1000000070	1280
150.733		Spot	1	Image 1	255	1000000068	1281
149.456		Spot	1	Image 1	255	1000000069	1282
158.468		Spot	1	Image 1	255	1000000070	1283
90.2568		Spot	1	Image 1	256	1000000069	1284
185.815		Spot	1	Image 1	256	1000000070	1285
84.4674		Spot	1	Image 1	257	1000000070	1286
301.017		Spot	1	Image 1	258	1000000070	1287
133.462		Spot	1	Image 1	259	1000000070	1288
132.023		Spot	1	Image 1	260	1000000070	1289
101.349		Spot	1	Image 1	261	1000000070	1290
161.531		Spot	1	Image 1	262	1000000070	1291
204.238		Spot	1	Image 1	263	1000000070	1292
269.938		Spot	1	Image 1	264	1000000070	1293
170.994		Spot	1	Image 1	265	1000000071	1294
92.0984		Spot	1	Image 1	265	1000000070	1295
143.668		Spot	1	Image 1	266	1000000071	1296
83.6882		Spot	1	Image 1	266	1000000070	1297
183.453		Spot	1	Image 1	267	1000000071	1298
220.574		Spot	1	Image 1	268	1000000072	1299
176.419		Spot	1	Image 1	268	1000000071	1300
174.888		Spot	1	Image 1	269	1000000072	1301
391.012		Spot	1	Image 1	269	1000000071	1302
148.603		Spot	1	Image 1	270	1000000072	1303
196.335		Spot	1	Image 1	270	1000000071	1304
224.645		Spot	1	Image 1	271	1000000072	1305
171.996		Spot	1	Image 1	271	1000000071	1306
171.764		Spot	1	Image 1	272	1000000072	1307
173.62		Spot	1	Image 1	272	1000000071	1308
160.194		Spot	1	Image 1	273	1000000072	1309
221.405		Spot	1	Image 1	273	1000000071	1310
231.425		Spot	1	Image 1	274	1000000072	1311
178.076		Spot	1	Image 1	274	1000000071	1312
64.9433		Spot	1	Image 1	275	1000000073	1313
161.939		Spot	1	Image 1	275	1000000072	1314
240.964		Spot	1	Image 1	275	1000000071	1315
129.359		Spot	1	Image 1	276	1000000073	1316
132.567		Spot	1	Image 1	276	1000000072	1317
127.51		Spot	1	Image 1	276	1000000071	1318
108.876		Spot	1	Image 1	277	1000000073	1319
106.967		Spot	1	Image 1	277	1000000072	1320
276.347		Spot	1	Image 1	277	1000000071	1321
217.689		Spot	1	Image 1	278	1000000073	1322
101.73		Spot	1	Image 1	278	1000000072	1323
169.709		Spot	1	Image 1	278	1000000071	1324
143.735		Spot	1	Image 1	279	1000000073	1325
155.554		Spot	1	Image 1	279	1000000072	1326
246.058		Spot	1	Image 1	279	1000000071	1327
238.068		Spot	1	Image 1	280	1000000073	1328
206.383		Spot	1	Image 1	280	1000000072	1329
262.102		Spot	1	Image 1	280	1000000071	1330
232.232		Spot	1	Image 1	281	1000000073	1331
171.093		Spot	1	Image 1	281	1000000072	1332
196.47		Spot	1	Image 1	281	1000000071	1333
200.393		Spot	1	Image 1	282	1000000073	1334
187.925		Spot	1	Image 1	282	1000000072	1335
192.821		Spot	1	Image 1	282	1000000071	1336
102.359		Spot	1	Image 1	283	1000000073	1337
218.947		Spot	1	Image 1	283	1000000072	1338
192.314		Spot	1	Image 1	283	1000000071	1339
120.782		Spot	1	Image 1	284	1000000073	1340
159.36		Spot	1	Image 1	284	1000000072	1341
191.606		Spot	1	Image 1	284	1000000071	1342
173.514		Spot	1	Image 1	285	1000000073	1343
230.969		Spot	1	Image 1	285	1000000072	1344
264.716		Spot	1	Image 1	285	1000000071	1345
172.133		Spot	1	Image 1	286	1000000073	1346
330.873		Spot	1	Image 1	286	1000000072	1347
127.997		Spot	1	Image 1	286	1000000071	1348
96.1255		Spot	1	Image 1	287	1000000073	1349
171.675		Spot	1	Image 1	287	1000000072	1350
119.445		Spot	1	Image 1	287	1000000071	1351
143.581		Spot	1	Image 1	288	1000000073	1352
157.593		Spot	1	Image 1	288	1000000072	1353
199.41		Spot	1	Image 1	288	1000000071	1354
112.748		Spot	1	Image 1	289	1000000073	1355
170.285		Spot	1	Image 1	289	1000000072	1356
256.212		Spot	1	Image 1	289	1000000071	1357
124.932		Spot	1	Image 1	290	1000000073	1358
159.795		Spot	1	Image 1	290	1000000072	1359
111.807		Spot	1	Image 1	291	1000000073	1360
124.323		Spot	1	Image 1	291	1000000072	1361
158.153		Spot	1	Image 1	291	1000000074	1362
116.227		Spot	1	Image 1	292	1000000073	1363
144.317		Spot	1	Image 1	292	1000000072	1364
248.378		Spot	1	Image 1	292	1000000074	1365
177.579		Spot	1	Image 1	293	1000000072	1366
216.925		Spot	1	Image 1	293	1000000074	1367
102.82		Spot	1	Image 1	294	1000000072	1368
118.806		Spot	1	Image 1	294	1000000074	1369
212.188		Spot	1	Image 1	295	1000000072	1370
176.121		Spot	1	Image 1	295	1000000074	1371
232.13		Spot	1	Image 1	296	1000000072	1372
161.145		Spot	1	Image 1	296	1000000074	1373
213.691		Spot	1	Image 1	297	1000000072	1374
183.302		Spot	1	Image 1	297	1000000074	1375
223.042		Spot	1	Image 1	298	1000000072	1376
143.091		Spot	1	Image 1	298	1000000074	1377
314.437		Spot	1	Image 1	299	1000000072	1378
96.1794		Spot	1	Image 1	299	1000000074	1379
264.702		Spot	1	Image 1	300	1000000072	1380
187.456		Spot	1	Image 1	300	1000000074	1381
236.583		Spot	1	Image 1	301	1000000072	1382
134.053		Spot	1	Image 1	301	1000000074	1383
224.076		Spot	1	Image 1	302	1000000072	1384
159.759		Spot	1	Image 1	303	1000000072	1385
200.836		Spot	1	Image 1	304	1000000072	1386
223.621		Spot	1	Image 1	315	1000000075	1387
114.188		Spot	1	Image 1	316	1000000076	1388
190.134		Spot	1	Image 1	316	1000000075	1389
183.728		Spot	1	Image 1	317	1000000076	1390
321.722		Spot	1	Image 1	317	1000000075	1391
227.945		Spot	1	Image 1	318	1000000076	1392
184.898		Spot	1	Image 1	318	1000000075	1393
220.987		Spot	1	Image 1	319	1000000076	1394
111.952		Spot	1	Image 1	319	1000000075	1395
275.484		Spot	1	Image 1	320	1000000077	1396
209.31		Spot	1	Image 1	320	1000000078	1397
132.206		Spot	1	Image 1	320	1000000076	1398
122.515		Spot	1	Image 1	320	1000000075	1399
132.937		Spot	1	Image 1	321	1000000077	1400
114.674		Spot	1	Image 1	321	1000000078	1401
136.779		Spot	1	Image 1	321	1000000076	1402
152.098		Spot	1	Image 1	321	1000000075	1403
130.477		Spot	1	Image 1	322	1000000077	1404
204.031		Spot	1	Image 1	322	1000000078	1405
253.209		Spot	1	Image 1	322	1000000076	1406
404.906		Spot	1	Image 1	322	1000000075	1407
329.268		Spot	1	Image 1	323	1000000077	1408
239.309		Spot	1	Image 1	323	1000000078	1409
135.513		Spot	1	Image 1	323	1000000076	1410
254.047		Spot	1	Image 1	323	1000000075	1411
318.042		Spot	1	Image 1	324	1000000077	1412
201.861		Spot	1	Image 1	324	1000000078	1413
208.744		Spot	1	Image 1	324	1000000076	1414
264.688		Spot	1	Image 1	324	1000000075	1415
280.699		Spot	1	Image 1	325	1000000077	1416
158.284		Spot	1	Image 1	325	1000000078	1417
227.478		Spot	1	Image 1	325	1000000076	1418
188.74		Spot	1	Image 1	325	1000000075	1419
419.733		Spot	1	Image 1	326	1000000077	1420
149.722		Spot	1	Image 1	326	1000000078	1421
133.156		Spot	1	Image 1	326	1000000076	1422
405.557		Spot	1	Image 1	326	1000000075	1423
336.997		Spot	1	Image 1	327	1000000077	1424
145.993		Spot	1	Image 1	327	1000000078	1425
155.123		Spot	1	Image 1	327	1000000075	1426
464.623		Spot	1	Image 1	328	1000000077	1427
173.554		Spot	1	Image 1	328	1000000078	1428
349.129		Spot	1	Image 1	328	1000000075	1429
276.198		Spot	1	Image 1	329	1000000077	1430
134.977		Spot	1	Image 1	329	1000000078	1431
341.393		Spot	1	Image 1	329	1000000075	1432
218.824		Spot	1	Image 1	330	1000000077	1433
180.046		Spot	1	Image 1	330	1000000078	1434
225.475		Spot	1	Image 1	330	1000000075	1435
93.2976		Spot	1	Image 1	331	1000000077	1436
101.022		Spot	1	Image 1	331	1000000078	1437
245.831		Spot	1	Image 1	331	1000000075	1438
260.859		Spot	1	Image 1	332	1000000075	1439
213.634		Spot	1	Image 1	333	1000000075	1440
385.991		Spot	1	Image 1	334	1000000079	1441
142.031		Spot	1	Image 1	334	1000000080	1442
294.172		Spot	1	Image 1	334	1000000075	1443
330.465		Spot	1	Image 1	335	1000000079	1444
85.3719		Spot	1	Image 1	335	1000000081	1445
264.418		Spot	1	Image 1	335	1000000080	1446
167.33		Spot	1	Image 1	335	1000000075	1447
410.145		Spot	1	Image 1	336	1000000079	1448
63.0413		Spot	1	Image 1	336	1000000081	1449
222.236		Spot	1	Image 1	336	1000000080	1450
177.225		Spot	1	Image 1	336	1000000075	1451
304.335		Spot	1	Image 1	337	1000000079	1452
144.969		Spot	1	Image 1	337	1000000081	1453
307.48		Spot	1	Image 1	337	1000000080	1454
234.632		Spot	1	Image 1	337	1000000075	1455
439.329		Spot	1	Image 1	338	1000000079	1456
218.053		Spot	1	Image 1	338	1000000082	1457
124.429		Spot	1	Image 1	338	1000000081	1458
214.364		Spot	1	Image 1	338	1000000080	1459
120.617		Spot	1	Image 1	338	1000000083	1460
169.707		Spot	1	Image 1	338	1000000075	1461
418.574		Spot	1	Image 1	339	1000000079	1462
152.48		Spot	1	Image 1	339	1000000082	1463
141.206		Spot	1	Image 1	339	1000000081	1464
263.317		Spot	1	Image 1	339	1000000080	1465
241.581		Spot	1	Image 1	339	1000000075	1466
141.562		Spot	1	Image 1	339	1000000083	1467
375.038		Spot	1	Image 1	340	1000000079	1468
271.356		Spot	1	Image 1	340	1000000082	1469
109.222		Spot	1	Image 1	340	1000000081	1470
223.502		Spot	1	Image 1	340	1000000080	1471
275.701		Spot	1	Image 1	340	1000000075	1472
135.21		Spot	1	Image 1	340	1000000083	1473
340.348		Spot	1	Image 1	341	1000000079	1474
160.078		Spot	1	Image 1	341	1000000082	1475
135.007		Spot	1	Image 1	341	1000000081	1476
137.791		Spot	1	Image 1	341	1000000080	1477
200.184		Spot	1	Image 1	341	1000000075	1478
118.183		Spot	1	Image 1	341	1000000083	1479
528.115		Spot	1	Image 1	342	1000000079	1480
208.604		Spot	1	Image 1	342	1000000082	1481
130.799		Spot	1	Image 1	342	1000000081	1482
282.426		Spot	1	Image 1	342	1000000080	1483
284.024		Spot	1	Image 1	342	1000000075	1484
157.552		Spot	1	Image 1	342	1000000083	1485
395.968		Spot	1	Image 1	343	1000000079	1486
151.561		Spot	1	Image 1	343	1000000082	1487
125.827		Spot	1	Image 1	343	1000000081	1488
247.568		Spot	1	Image 1	343	1000000080	1489
226.952		Spot	1	Image 1	343	1000000075	1490
117.458		Spot	1	Image 1	343	1000000083	1491
112.664		Spot	1	Image 1	344	1000000079	1492
275.921		Spot	1	Image 1	344	1000000082	1493
97.7097		Spot	1	Image 1	344	1000000081	1494
260.415		Spot	1	Image 1	344	1000000080	1495
299.663		Spot	1	Image 1	344	1000000075	1496
78.6399		Spot	1	Image 1	344	1000000083	1497
191.318		Spot	1	Image 1	345	1000000082	1498
109.552		Spot	1	Image 1	345	1000000081	1499
173.159		Spot	1	Image 1	345	1000000080	1500
153.883		Spot	1	Image 1	345	1000000083	1501
293.719		Spot	1	Image 1	346	1000000082	1502
193.016		Spot	1	Image 1	346	1000000080	1503
173.069		Spot	1	Image 1	346	1000000084	1504
136.292		Spot	1	Image 1	346	1000000083	1505
183.958		Spot	1	Image 1	347	1000000082	1506
222.372		Spot	1	Image 1	347	1000000080	1507
212.2		Spot	1	Image 1	347	1000000084	1508
168.224		Spot	1	Image 1	347	1000000083	1509
196.958		Spot	1	Image 1	348	1000000082	1510
300.166		Spot	1	Image 1	348	1000000084	1511
138.296		Spot	1	Image 1	348	1000000083	1512
351.399		Spot	1	Image 1	349	1000000082	1513
352.11		Spot	1	Image 1	349	1000000084	1514
199.634		Spot	1	Image 1	349	1000000083	1515
275.329		Spot	1	Image 1	350	1000000082	1516
84.8923		Spot	1	Image 1	350	1000000084	1517
129.469		Spot	1	Image 1	350	1000000083	1518
152.819		Spot	1	Image 1	351	1000000082	1519
227.116		Spot	1	Image 1	351	1000000084	1520
120.39		Spot	1	Image 1	351	1000000083	1521
237.313		Spot	1	Image 1	352	1000000082	1522
146.323		Spot	1	Image 1	352	1000000085	1523
134.217		Spot	1	Image 1	352	1000000084	1524
172.9		Spot	1	Image 1	352	1000000083	1525
161.985		Spot	1	Image 1	353	1000000082	1526
123.184		Spot	1	Image 1	353	1000000085	1527
200.444		Spot	1	Image 1	353	1000000084	1528
72.2967		Spot	1	Image 1	353	1000000083	1529
201.857		Spot	1	Image 1	354	1000000082	1530
92.6754		Spot	1	Image 1	354	1000000086	1531
78.3798		Spot	1	Image 1	354	1000000085	1532
70.5398		Spot	1	Image 1	354	1000000083	1533
248.961		Spot	1	Image 1	354	1000000084	1534
272.882		Spot	1	Image 1	355	1000000082	1535
87.313		Spot	1	Image 1	355	1000000086	1536
98.4337		Spot	1	Image 1	355	1000000085	1537
96.2541		Spot	1	Image 1	355	1000000083	1538
258.161		Spot	1	Image 1	355	1000000084	1539
236.509		Spot	1	Image 1	356	1000000082	1540
148.638		Spot	1	Image 1	356	1000000086	1541
136.653		Spot	1	Image 1	356	1000000085	1542
260.841		Spot	1	Image 1	356	1000000084	1543
87.5085		Spot	1	Image 1	356	1000000083	1544
164.604		Spot	1	Image 1	357	1000000087	1545
228.326		Spot	1	Image 1	357	1000000082	1546
84.4925		Spot	1	Image 1	357	1000000086	1547
111.214		Spot	1	Image 1	357	1000000085	1548
170.928		Spot	1	Image 1	358	1000000087	1549
138.417		Spot	1	Image 1	358	1000000086	1550
163.936		Spot	1	Image 1	358	1000000085	1551
259.879		Spot	1	Image 1	359	1000000087	1552
243.344		Spot	1	Image 1	359	1000000088	1553
81.5535		Spot	1	Image 1	359	1000000086	1554
123.327		Spot	1	Image 1	359	1000000085	1555
102.12		Spot	1	Image 1	360	1000000087	1556
238.909		Spot	1	Image 1	360	1000000088	1557
135.429		Spot	1	Image 1	360	1000000086	1558
111.585		Spot	1	Image 1	360	1000000085	1559
139.363		Spot	1	Image 1	361	1000000087	1560
187.284		Spot	1	Image 1	361	1000000088	1561
112.292		Spot	1	Image 1	361	1000000086	1562
96.5256		Spot	1	Image 1	361	1000000085	1563
154.858		Spot	1	Image 1	362	1000000087	1564
263.065		Spot	1	Image 1	362	1000000088	1565
200.625		Spot	1	Image 1	362	1000000086	1566
116.593		Spot	1	Image 1	362	1000000085	1567
390.372		Spot	1	Image 1	363	1000000087	1568
282.524		Spot	1	Image 1	363	1000000088	1569
113.954		Spot	1	Image 1	363	1000000086	1570
136.06		Spot	1	Image 1	363	1000000085	1571
779.31		Spot	1	Image 1	364	1000000087	1572
293.039		Spot	1	Image 1	364	1000000088	1573
99.5439		Spot	1	Image 1	364	1000000086	1574
191.278		Spot	1	Image 1	364	1000000085	1575
547.107		Spot	1	Image 1	365	1000000087	1576
239.968		Spot	1	Image 1	365	1000000088	1577
176.375		Spot	1	Image 1	365	1000000086	1578
133.4		Spot	1	Image 1	365	1000000085	1579
556.499		Spot	1	Image 1	366	1000000087	1580
221.892		Spot	1	Image 1	366	1000000088	1581
160.123		Spot	1	Image 1	366	1000000086	1582
148.216		Spot	1	Image 1	366	1000000085	1583
597.336		Spot	1	Image 1	367	1000000087	1584
281.922		Spot	1	Image 1	367	1000000088	1585
87.8519		Spot	1	Image 1	367	1000000086	1586
193.743		Spot	1	Image 1	367	1000000085	1587
573.7		Spot	1	Image 1	368	1000000087	1588
260.059		Spot	1	Image 1	368	1000000088	1589
154.971		Spot	1	Image 1	368	1000000085	1590
661.921		Spot	1	Image 1	369	1000000087	1591
109.458		Spot	1	Image 1	369	1000000088	1592
134.691		Spot	1	Image 1	369	1000000085	1593
274.712		Spot	1	Image 1	370	1000000087	1594
126.234		Spot	1	Image 1	370	1000000085	1595
197.006		Spot	1	Image 1	371	1000000087	1596
142.625		Spot	1	Image 1	371	1000000085	1597
230.506		Spot	1	Image 1	371	1000000089	1598
213.807		Spot	1	Image 1	372	1000000087	1599
122.715		Spot	1	Image 1	372	1000000089	1600
145.854		Spot	1	Image 1	373	1000000087	1601
179.114		Spot	1	Image 1	373	1000000089	1602
118.61		Spot	1	Image 1	374	1000000089	1603
275.133		Spot	1	Image 1	375	1000000090	1604
119.642		Spot	1	Image 1	375	1000000089	1605
284.896		Spot	1	Image 1	376	1000000090	1606
167.685		Spot	1	Image 1	376	1000000089	1607
193.918		Spot	1	Image 1	377	1000000090	1608
131.968		Spot	1	Image 1	377	1000000089	1609
264.083		Spot	1	Image 1	378	1000000090	1610
103.906		Spot	1	Image 1	378	1000000089	1611
265.259		Spot	1	Image 1	379	1000000090	1612
142.933		Spot	1	Image 1	379	1000000089	1613
235.709		Spot	1	Image 1	380	1000000090	1614
158.152		Spot	1	Image 1	380	1000000089	1615
149.71		Spot	1	Image 1	381	1000000090	1616
131.677		Spot	1	Image 1	381	1000000091	1617
160.94		Spot	1	Image 1	381	1000000089	1618
180.625		Spot	1	Image 1	382	1000000090	1619
101.539		Spot	1	Image 1	382	1000000091	1620
109.848		Spot	1	Image 1	382	1000000089	1621
146.175		Spot	1	Image 1	383	1000000090	1622
120.087		Spot	1	Image 1	383	1000000091	1623
138.298		Spot	1	Image 1	383	1000000089	1624
293.769		Spot	1	Image 1	384	1000000090	1625
156.622		Spot	1	Image 1	384	1000000091	1626
89.6625		Spot	1	Image 1	384	1000000089	1627
225.633		Spot	1	Image 1	385	1000000090	1628
142.323		Spot	1	Image 1	385	1000000091	1629
128.91		Spot	1	Image 1	385	1000000089	1630
142.984		Spot	1	Image 1	386	1000000090	1631
141.865		Spot	1	Image 1	386	1000000091	1632
137.113		Spot	1	Image 1	386	1000000089	1633
144.033		Spot	1	Image 1	387	1000000090	1634
161.622		Spot	1	Image 1	387	1000000091	1635
138.4		Spot	1	Image 1	388	1000000090	1636
122.741		Spot	1	Image 1	388	1000000091	1637
193.814		Spot	1	Image 1	389	1000000090	1638
79.3705		Spot	1	Image 1	389	1000000091	1639
155.158		Spot	1	Image 1	390	1000000090	1640
121.096		Spot	1	Image 1	390	1000000091	1641
214.934		Spot	1	Image 1	391	1000000090	1642
158.908		Spot	1	Image 1	391	1000000091	1643
120.903		Spot	1	Image 1	392	1000000090	1644
119.342		Spot	1	Image 1	392	1000000091	1645
198.422		Spot	1	Image 1	393	1000000090	1646
103.925		Spot	1	Image 1	393	1000000091	1647
232.389		Spot	1	Image 1	394	1000000090	1648
231.974		Spot	1	Image 1	395	1000000090	1649
223.146		Spot	1	Image 1	396	1000000090	1650
315.694		Spot	1	Image 1	397	1000000090	1651
90.7851		Spot	1	Image 1	397	1000000092	1652
166.98		Spot	1	Image 1	398	1000000090	1653
150.926		Spot	1	Image 1	398	1000000092	1654
128.094		Spot	1	Image 1	399	1000000092	1655
115.589		Spot	1	Image 1	400	1000000092	1656
124.078		Spot	1	Image 1	401	1000000092	1657
115.079		Spot	1	Image 1	402	1000000092	1658
91.4945		Spot	1	Image 1	403	1000000092	1659
157.201		Spot	1	Image 1	404	1000000092	1660
272.76		Spot	1	Image 1	405	1000000092	1661
152.086		Spot	1	Image 1	406	1000000092	1662
153.435		Spot	1	Image 1	407	1000000092	1663
199.55		Spot	1	Image 1	408	1000000092	1664
274.266		Spot	1	Image 1	410	1000000093	1665
291.733		Spot	1	Image 1	411	1000000093	1666
94.8939		Spot	1	Image 1	411	1000000094	1667
94.8509		Spot	1	Image 1	412	1000000095	1668
345.751		Spot	1	Image 1	412	1000000093	1669
82.8039		Spot	1	Image 1	412	1000000094	1670
137.45		Spot	1	Image 1	413	1000000095	1671
170.536		Spot	1	Image 1	413	1000000093	1672
111.143		Spot	1	Image 1	413	1000000094	1673
186.54		Spot	1	Image 1	414	1000000095	1674
200.225		Spot	1	Image 1	414	1000000093	1675
149.571		Spot	1	Image 1	414	1000000094	1676
195.267		Spot	1	Image 1	415	1000000095	1677
96.4807		Spot	1	Image 1	415	1000000093	1678
116.979		Spot	1	Image 1	415	1000000094	1679
233.817		Spot	1	Image 1	416	1000000095	1680
125.269		Spot	1	Image 1	416	1000000093	1681
141.927		Spot	1	Image 1	416	1000000094	1682
131.069		Spot	1	Image 1	417	1000000095	1683
221.432		Spot	1	Image 1	417	1000000093	1684
182.001		Spot	1	Image 1	417	1000000094	1685
181.555		Spot	1	Image 1	418	1000000095	1686
128.694		Spot	1	Image 1	418	1000000093	1687
57.1475		Spot	1	Image 1	418	1000000094	1688
158.652		Spot	1	Image 1	419	1000000095	1689
152.629		Spot	1	Image 1	419	1000000093	1690
158.062		Spot	1	Image 1	419	1000000094	1691
268.186		Spot	1	Image 1	420	1000000095	1692
222.901		Spot	1	Image 1	420	1000000093	1693
95.4554		Spot	1	Image 1	420	1000000094	1694
185.228		Spot	1	Image 1	421	1000000095	1695
229.18		Spot	1	Image 1	421	1000000093	1696
134.027		Spot	1	Image 1	421	1000000094	1697
159.183		Spot	1	Image 1	422	1000000095	1698
231.82		Spot	1	Image 1	422	1000000093	1699
142.137		Spot	1	Image 1	422	1000000094	1700
145.004		Spot	1	Image 1	423	1000000095	1701
175.083		Spot	1	Image 1	423	1000000093	1702
135.943		Spot	1	Image 1	423	1000000094	1703
149.596		Spot	1	Image 1	424	1000000095	1704
171.267		Spot	1	Image 1	424	1000000093	1705
129.82		Spot	1	Image 1	424	1000000094	1706
222.277		Spot	1	Image 1	425	1000000095	1707
154.838		Spot	1	Image 1	425	1000000093	1708
138.76		Spot	1	Image 1	425	1000000094	1709
291.988		Spot	1	Image 1	426	1000000095	1710
142.383		Spot	1	Image 1	426	1000000093	1711
234.804		Spot	1	Image 1	426	1000000094	1712
164.432		Spot	1	Image 1	427	1000000095	1713
221.367		Spot	1	Image 1	427	1000000093	1714
117.717		Spot	1	Image 1	427	1000000094	1715
283.143		Spot	1	Image 1	428	1000000095	1716
139.806		Spot	1	Image 1	428	1000000093	1717
191.888		Spot	1	Image 1	428	1000000094	1718
132.797		Spot	1	Image 1	429	1000000095	1719
161.455		Spot	1	Image 1	429	1000000093	1720
150.641		Spot	1	Image 1	429	1000000094	1721
125.532		Spot	1	Image 1	430	1000000095	1722
103.239		Spot	1	Image 1	430	1000000094	1723
200.221		Spot	1	Image 1	431	1000000095	1724
92.9849		Spot	1	Image 1	431	1000000094	1725
219.043		Spot	1	Image 1	432	1000000095	1726
170.461		Spot	1	Image 1	432	1000000094	1727
140.011		Spot	1	Image 1	433	1000000095	1728
164.632		Spot	1	Image 1	433	1000000094	1729
220.73		Spot	1	Image 1	434	1000000095	1730
262.746		Spot	1	Image 1	434	1000000094	1731
157.58		Spot	1	Image 1	435	1000000095	1732
108.649		Spot	1	Image 1	435	1000000094	1733
209.146		Spot	1	Image 1	436	1000000095	1734
117.916		Spot	1	Image 1	436	1000000096	1735
141.487		Spot	1	Image 1	436	1000000094	1736
282.386		Spot	1	Image 1	437	1000000095	1737
315.961		Spot	1	Image 1	437	1000000096	1738
110.517		Spot	1	Image 1	437	1000000094	1739
271.052		Spot	1	Image 1	438	1000000095	1740
355.386		Spot	1	Image 1	438	1000000096	1741
288.993		Spot	1	Image 1	439	1000000095	1742
291.895		Spot	1	Image 1	439	1000000096	1743
141.012		Spot	1	Image 1	440	1000000095	1744
220.213		Spot	1	Image 1	440	1000000096	1745
357.663		Spot	1	Image 1	441	1000000095	1746
308.165		Spot	1	Image 1	441	1000000096	1747
177.688		Spot	1	Image 1	442	1000000095	1748
277.536		Spot	1	Image 1	442	1000000096	1749
180.196		Spot	1	Image 1	443	1000000095	1750
296.197		Spot	1	Image 1	443	1000000096	1751
212.884		Spot	1	Image 1	444	1000000095	1752
356.036		Spot	1	Image 1	444	1000000096	1753
261.305		Spot	1	Image 1	445	1000000095	1754
436.134		Spot	1	Image 1	445	1000000096	1755
292.184		Spot	1	Image 1	446	1000000095	1756
203.127		Spot	1	Image 1	446	1000000096	1757
232.219		Spot	1	Image 1	447	1000000095	1758
161.291		Spot	1	Image 1	448	1000000095	1759
165.266		Spot	1	Image 1	449	1000000095	1760
247.109		Spot	1	Image 1	450	1000000095	1761
169.49		Spot	1	Image 1	451	1000000095	1762
127.606		Spot	1	Image 1	452	1000000095	1763
166.662		Spot	1	Image 1	453	1000000095	1764
293.686		Spot	1	Image 1	454	1000000095	1765
183.704		Spot	1	Image 1	455	1000000095	1766
164.595		Spot	1	Image 1	456	1000000095	1767
199.257		Spot	1	Image 1	457	1000000095	1768
243.529		Spot	1	Image 1	458	1000000095	1769
207.568		Spot	1	Image 1	459	1000000095	1770
319.744		Spot	1	Image 1	460	1000000095	1771
192.117		Spot	1	Image 1	460	1000000097	1772
191.705		Spot	1	Image 1	461	1000000095	1773
153.641		Spot	1	Image 1	461	1000000097	1774
262.164		Spot	1	Image 1	462	1000000095	1775
102.459		Spot	1	Image 1	462	1000000097	1776
182.663		Spot	1	Image 1	463	1000000095	1777
188.088		Spot	1	Image 1	463	1000000097	1778
212.095		Spot	1	Image 1	464	1000000097	1779
196.07		Spot	1	Image 1	465	1000000097	1780
190.98		Spot	1	Image 1	466	1000000097	1781
192.69		Spot	1	Image 1	467	1000000097	1782
116.663		Spot	1	Image 1	468	1000000097	1783
139.554		Spot	1	Image 1	469	1000000097	1784
118.163		Spot	1	Image 1	470	1000000097	1785
140.394		Spot	1	Image 1	483	1000000098	1786
155.886		Spot	1	Image 1	484	1000000098	1787
155.815		Spot	1	Image 1	485	1000000098	1788
132.244		Spot	1	Image 1	486	1000000098	1789
254.449		Spot	1	Image 1	487	1000000098	1790
152.002		Spot	1	Image 1	488	1000000098	1791
138.752		Spot	1	Image 1	489	1000000098	1792
142.663		Spot	1	Image 1	490	1000000098	1793
189.96		Spot	1	Image 1	491	1000000098	1794
70.8669		Spot	1	Image 1	492	1000000098	1795
161.987		Spot	1	Image 1	493	1000000098	1796
133.077		Spot	1	Image 1	494	1000000098	1797
87.0115		Spot	1	Image 1	495	1000000099	1798
98.6008		Spot	1	Image 1	496	1000000099	1799
163.955		Spot	1	Image 1	497	1000000099	1800
112.591		Spot	1	Image 1	498	1000000099	1801
109.98		Spot	1	Image 1	499	1000000099	1802
264.624		Spot	1	Image 1	500	1000000099	1803
182.969		Spot	1	Image 1	501	1000000099	1804
208.403		Spot	1	Image 1	502	1000000099	1805
190.114		Spot	1	Image 1	503	1000000099	1806
217.754		Spot	1	Image 1	504	1000000099	1807
127.199		Spot	1	Image 1	505	1000000100	1808
178.361		Spot	1	Image 1	505	1000000099	1809
179.319		Spot	1	Image 1	506	1000000100	1810
164.543		Spot	1	Image 1	506	1000000099	1811
348.898		Spot	1	Image 1	507	1000000100	1812
238.755		Spot	1	Image 1	508	1000000100	1813
241.014		Spot	1	Image 1	509	1000000100	1814
230.68		Spot	1	Image 1	510	1000000100	1815
226.437		Spot	1	Image 1	510	1000000101	1816
303.537		Spot	1	Image 1	511	1000000100	1817
259.413		Spot	1	Image 1	511	1000000101	1818
247.337		Spot	1	Image 1	512	1000000100	1819
132.83		Spot	1	Image 1	512	1000000102	1820
158.541		Spot	1	Image 1	512	1000000101	1821
335.305		Spot	1	Image 1	513	1000000100	1822
236.898		Spot	1	Image 1	513	1000000102	1823
169.284		Spot	1	Image 1	513	1000000101	1824
161.581		Spot	1	Image 1	514	1000000100	1825
226.09		Spot	1	Image 1	514	1000000102	1826
128.859		Spot	1	Image 1	514	1000000101	1827
230.819		Spot	1	Image 1	515	1000000100	1828
257.503		Spot	1	Image 1	515	1000000102	1829
142.498		Spot	1	Image 1	515	1000000101	1830
274.168		Spot	1	Image 1	516	1000000100	1831
165.565		Spot	1	Image 1	516	1000000102	1832
130.726		Spot	1	Image 1	516	1000000101	1833
350.34		Spot	1	Image 1	517	1000000100	1834
183.745		Spot	1	Image 1	517	1000000102	1835
176.129		Spot	1	Image 1	517	1000000101	1836
375.557		Spot	1	Image 1	518	1000000100	1837
226.297		Spot	1	Image 1	518	1000000102	1838
178.926		Spot	1	Image 1	518	1000000101	1839
340.593		Spot	1	Image 1	519	1000000100	1840
257.843		Spot	1	Image 1	519	1000000102	1841
154.803		Spot	1	Image 1	519	1000000101	1842
184.058		Spot	1	Image 1	520	1000000100	1843
145.17		Spot	1	Image 1	520	1000000102	1844
205.865		Spot	1	Image 1	520	1000000101	1845
270.159		Spot	1	Image 1	521	1000000100	1846
260.819		Spot	1	Image 1	521	1000000102	1847
94.2738		Spot	1	Image 1	521	1000000101	1848
276.295		Spot	1	Image 1	522	1000000100	1849
112.299		Spot	1	Image 1	522	1000000102	1850
136.338		Spot	1	Image 1	523	1000000100	1851
215.907		Spot	1	Image 1	524	1000000100	1852
278.338		Spot	1	Image 1	525	1000000100	1853
185.237		Spot	1	Image 1	526	1000000100	1854
211.015		Spot	1	Image 1	527	1000000100	1855
140.848		Spot	1	Image 1	536	1000000103	1856
207.679		Spot	1	Image 1	537	1000000103	1857
167.516		Spot	1	Image 1	538	1000000103	1858
125.986		Spot	1	Image 1	539	1000000103	1859
95.0624		Spot	1	Image 1	540	1000000103	1860
96.0988		Spot	1	Image 1	541	1000000103	1861
158.076		Spot	1	Image 1	542	1000000103	1862
173.064		Spot	1	Image 1	543	1000000103	1863
195.279		Spot	1	Image 1	544	1000000103	1864
149.114		Spot	1	Image 1	545	1000000103	1865
128.076		Spot	1	Image 1	546	1000000103	1866
144.682		Spot	1	Image 1	547	1000000103	1867
102.526		Spot	1	Image 1	547	1000000104	1868
157.067		Spot	1	Image 1	548	1000000103	1869
190.087		Spot	1	Image 1	548	1000000104	1870
126.146		Spot	1	Image 1	549	1000000103	1871
175.538		Spot	1	Image 1	549	1000000104	1872
72.9358		Spot	1	Image 1	550	1000000103	1873
138.451		Spot	1	Image 1	550	1000000104	1874
77.4259		Spot	1	Image 1	551	1000000103	1875
128.547		Spot	1	Image 1	551	1000000104	1876
115.647		Spot	1	Image 1	552	1000000104	1877
162.269		Spot	1	Image 1	553	1000000104	1878
143.309		Spot	1	Image 1	554	1000000104	1879
184.689		Spot	1	Image 1	555	1000000104	1880
223.509		Spot	1	Image 1	556	1000000104	1881
96.5046		Spot	1	Image 1	557	1000000104	1882
116.129		Spot	1	Image 1	558	1000000104	1883
207.438		Spot	1	Image 1	564	1000000105	1884
129.263		Spot	1	Image 1	565	1000000105	1885
147.008		Spot	1	Image 1	566	1000000105	1886
135.446		Spot	1	Image 1	567	1000000105	1887
177.218		Spot	1	Image 1	568	1000000105	1888
121.897		Spot	1	Image 1	569	1000000105	1889
126.551		Spot	1	Image 1	570	1000000105	1890
166.225		Spot	1	Image 1	571	1000000105	1891
165.426		Spot	1	Image 1	572	1000000105	1892
129.645		Spot	1	Image 1	573	1000000105	1893
119.514		Spot	1	Image 1	574	1000000105	1894
124.254		Spot	1	Image 1	575	1000000105	1895
107.212		Spot	1	Image 1	576	1000000105	1896
100.105		Spot	1	Image 1	577	1000000105	1897
216.713		Spot	1	Image 1	607	1000000106	1898
175.016		Spot	1	Image 1	608	1000000106	1899
258.78		Spot	1	Image 1	609	1000000106	1900
216.583		Spot	1	Image 1	610	1000000106	1901
273.091		Spot	1	Image 1	611	1000000106	1902
292.158		Spot	1	Image 1	612	1000000106	1903
229.77		Spot	1	Image 1	613	1000000106	1904
120.239		Spot	1	Image 1	614	1000000106	1905
205.814		Spot	1	Image 1	615	1000000106	1906
285.336		Spot	1	Image 1	616	1000000106	1907
173.928		Spot	1	Image 1	617	1000000106	1908
148.009		Spot	1	Image 1	623	1000000107	1909
311.485		Spot	1	Image 1	624	1000000107	1910
253.2		Spot	1	Image 1	625	1000000107	1911
147.254		Spot	1	Image 1	626	1000000107	1912
164.972		Spot	1	Image 1	627	1000000107	1913
168.965		Spot	1	Image 1	628	1000000107	1914
229.598		Spot	1	Image 1	629	1000000107	1915
183.213		Spot	1	Image 1	630	1000000107	1916
217.356		Spot	1	Image 1	631	1000000107	1917
172.611		Spot	1	Image 1	632	1000000107	1918
176.774		Spot	1	Image 1	633	1000000107	1919
167.489		Spot	1	Image 1	634	1000000107	1920
238.792		Spot	1	Image 1	635	1000000107	1921
126.159		Spot	1	Image 1	636	1000000107	1922
198.301		Spot	1	Image 1	637	1000000107	1923
152.222		Spot	1	Image 1	638	1000000107	1924
126.312		Spot	1	Image 1	639	1000000107	1925
122.409		Spot	1	Image 1	640	1000000107	1926
215.201		Spot	1	Image 1	641	1000000107	1927
162.624		Spot	1	Image 1	642	1000000107	1928
152.855		Spot	1	Image 1	643	1000000107	1929
253.333		Spot	1	Image 1	644	1000000107	1930
128.654		Spot	1	Image 1	645	1000000107	1931
124.818		Spot	1	Image 1	646	1000000107	1932
165.931		Spot	1	Image 1	647	1000000107	1933
179.748		Spot	1	Image 1	680	1000000108	1934
178.61		Spot	1	Image 1	681	1000000108	1935
89.4977		Spot	1	Image 1	682	1000000108	1936
99.1788		Spot	1	Image 1	683	1000000108	1937
232.785		Spot	1	Image 1	684	1000000108	1938
181.229		Spot	1	Image 1	685	1000000108	1939
148.114		Spot	1	Image 1	686	1000000108	1940
148.065		Spot	1	Image 1	687	1000000108	1941
180.067		Spot	1	Image 1	688	1000000108	1942
129.837		Spot	1	Image 1	689	1000000108	1943
87.6216		Spot	1	Image 1	690	1000000108	1944
99.7897		Spot	1	Image 1	691	1000000108	1945
121.699		Spot	1	Image 1	692	1000000108	1946
112.414		Spot	1	Image 1	693	1000000108	1947
89.7924		Spot	1	Image 1	694	1000000108	1948
175.761		Spot	1	Image 1	695	1000000108	1949
131.156		Spot	1	Image 1	696	1000000108	1950
117.682		Spot	1	Image 1	697	1000000108	1951
221.543		Spot	1	Image 1	698	1000000108	1952
244.795		Spot	1	Image 1	703	1000000109	1953
272.113		Spot	1	Image 1	704	1000000109	1954
364.326		Spot	1	Image 1	705	1000000109	1955
361.201		Spot	1	Image 1	706	1000000109	1956
429.256		Spot	1	Image 1	707	1000000109	1957
281.215		Spot	1	Image 1	708	1000000109	1958
95.5816		Spot	1	Image 1	708	1000000110	1959
292.845		Spot	1	Image 1	709	1000000109	1960
205.503		Spot	1	Image 1	709	1000000110	1961
381.103		Spot	1	Image 1	710	1000000109	1962
207.721		Spot	1	Image 1	710	1000000110	1963
192.286		Spot	1	Image 1	711	1000000109	1964
194.827		Spot	1	Image 1	711	1000000110	1965
220.369		Spot	1	Image 1	712	1000000109	1966
240.149		Spot	1	Image 1	712	1000000110	1967
117.966		Spot	1	Image 1	713	1000000109	1968
141.706		Spot	1	Image 1	713	1000000110	1969
205.701		Spot	1	Image 1	714	1000000109	1970
200.405		Spot	1	Image 1	714	1000000110	1971
154.186		Spot	1	Image 1	715	1000000110	1972
204.165		Spot	1	Image 1	716	1000000110	1973
239.946		Spot	1	Image 1	717	1000000110	1974
197.306		Spot	1	Image 1	718	1000000110	1975
126.222		Spot	1	Image 1	719	1000000110	1976
