# Supplementary material for: Satb1 integrates DNA binding site geometry and torsional stress to differentially target nucleosome-dense regions
Source: Nat Commun. 2019 Jul 19;10:3221. doi: 10.1038/s41467-019-11118-8 (PMC6642133; doi:10.1038/s41467-019-11118-8)
Supplement: Supplementary file 10 — Source Data [file 41467_2019_11118_MOESM10_ESM.zip › Source data/Single Molecule Tracking/single molecule tracks/del HD analysis/PDZ-CUT1-CUT2-STABLE-AA_281c7_TRIAL 2_Statistics/PDZ-CUT1-CUT2-STABLE-AA_281c7_TRIAL 2_Intensity_Sum_Ch=1_Img=1.csv]

Intensity Sum Ch=1 Img=1
====================
Intensity Sum	Unit	Category	Channel	Image	Time	TrackID	ID
14983		Spot	1	Image 1	1	1000000000	0
8839		Spot	1	Image 1	1	1000000001	1
9629		Spot	1	Image 1	1	1000000002	2
12686		Spot	1	Image 1	2	1000000003	3
13548		Spot	1	Image 1	2	1000000000	4
10093		Spot	1	Image 1	2	1000000001	5
9543		Spot	1	Image 1	2	1000000002	6
11659		Spot	1	Image 1	3	1000000003	7
9643		Spot	1	Image 1	3	1000000004	8
11074		Spot	1	Image 1	3	1000000005	9
14894		Spot	1	Image 1	3	1000000000	10
10535		Spot	1	Image 1	3	1000000001	11
9666		Spot	1	Image 1	3	1000000002	12
11946		Spot	1	Image 1	4	1000000003	13
9485		Spot	1	Image 1	4	1000000004	14
13702		Spot	1	Image 1	4	1000000000	15
11345		Spot	1	Image 1	4	1000000005	16
11440		Spot	1	Image 1	4	1000000001	17
10769		Spot	1	Image 1	4	1000000002	18
13018		Spot	1	Image 1	5	1000000003	19
8946		Spot	1	Image 1	5	1000000004	20
12045		Spot	1	Image 1	5	1000000000	21
13212		Spot	1	Image 1	5	1000000005	22
10587		Spot	1	Image 1	5	1000000001	23
9601		Spot	1	Image 1	5	1000000002	24
13137		Spot	1	Image 1	6	1000000003	25
9241		Spot	1	Image 1	6	1000000004	26
12808		Spot	1	Image 1	6	1000000000	27
12448		Spot	1	Image 1	6	1000000005	28
21790		Spot	1	Image 1	6	1000000006	29
10789		Spot	1	Image 1	6	1000000001	30
9394		Spot	1	Image 1	6	1000000002	31
14890		Spot	1	Image 1	7	1000000003	32
8476		Spot	1	Image 1	7	1000000004	33
12982		Spot	1	Image 1	7	1000000000	34
12507		Spot	1	Image 1	7	1000000005	35
9730		Spot	1	Image 1	7	1000000001	36
17176		Spot	1	Image 1	7	1000000006	37
9955		Spot	1	Image 1	7	1000000002	38
11966		Spot	1	Image 1	8	1000000003	39
8182		Spot	1	Image 1	8	1000000004	40
12356		Spot	1	Image 1	8	1000000000	41
11500		Spot	1	Image 1	8	1000000005	42
9734		Spot	1	Image 1	8	1000000001	43
14764		Spot	1	Image 1	8	1000000006	44
10888		Spot	1	Image 1	8	1000000002	45
13629		Spot	1	Image 1	9	1000000003	46
8127		Spot	1	Image 1	9	1000000004	47
12698		Spot	1	Image 1	9	1000000000	48
12158		Spot	1	Image 1	9	1000000005	49
12557		Spot	1	Image 1	9	1000000001	50
17907		Spot	1	Image 1	9	1000000006	51
10315		Spot	1	Image 1	9	1000000002	52
12585		Spot	1	Image 1	10	1000000003	53
8461		Spot	1	Image 1	10	1000000004	54
11280		Spot	1	Image 1	10	1000000000	55
16505		Spot	1	Image 1	10	1000000007	56
11409		Spot	1	Image 1	10	1000000005	57
10061		Spot	1	Image 1	10	1000000001	58
16936		Spot	1	Image 1	10	1000000006	59
9725		Spot	1	Image 1	10	1000000002	60
12187		Spot	1	Image 1	11	1000000003	61
9682		Spot	1	Image 1	11	1000000004	62
10063		Spot	1	Image 1	11	1000000000	63
10170		Spot	1	Image 1	11	1000000005	64
11574		Spot	1	Image 1	11	1000000007	65
9507		Spot	1	Image 1	11	1000000001	66
15129		Spot	1	Image 1	11	1000000006	67
10946		Spot	1	Image 1	11	1000000002	68
13682		Spot	1	Image 1	12	1000000003	69
9812		Spot	1	Image 1	12	1000000004	70
13425		Spot	1	Image 1	12	1000000000	71
11546		Spot	1	Image 1	12	1000000005	72
12786		Spot	1	Image 1	12	1000000007	73
10495		Spot	1	Image 1	12	1000000001	74
11282		Spot	1	Image 1	12	1000000006	75
8894		Spot	1	Image 1	12	1000000002	76
11725		Spot	1	Image 1	13	1000000003	77
9751		Spot	1	Image 1	13	1000000004	78
10793		Spot	1	Image 1	13	1000000000	79
10294		Spot	1	Image 1	13	1000000005	80
10962		Spot	1	Image 1	13	1000000007	81
11063		Spot	1	Image 1	13	1000000001	82
11005		Spot	1	Image 1	13	1000000006	83
9176		Spot	1	Image 1	13	1000000002	84
11850		Spot	1	Image 1	14	1000000008	85
10210		Spot	1	Image 1	14	1000000004	86
12934		Spot	1	Image 1	14	1000000000	87
11301		Spot	1	Image 1	14	1000000007	88
9739		Spot	1	Image 1	14	1000000005	89
10696		Spot	1	Image 1	14	1000000001	90
12712		Spot	1	Image 1	14	1000000006	91
7616		Spot	1	Image 1	14	1000000002	92
13773		Spot	1	Image 1	15	1000000008	93
10334		Spot	1	Image 1	15	1000000004	94
13067		Spot	1	Image 1	15	1000000000	95
13302		Spot	1	Image 1	15	1000000007	96
11236		Spot	1	Image 1	15	1000000001	97
11490		Spot	1	Image 1	15	1000000006	98
7397		Spot	1	Image 1	15	1000000002	99
17930		Spot	1	Image 1	16	1000000008	100
10922		Spot	1	Image 1	16	1000000009	101
10380		Spot	1	Image 1	16	1000000004	102
11152		Spot	1	Image 1	16	1000000000	103
11098		Spot	1	Image 1	16	1000000007	104
10019		Spot	1	Image 1	16	1000000001	105
13190		Spot	1	Image 1	16	1000000006	106
11687		Spot	1	Image 1	17	1000000008	107
11632		Spot	1	Image 1	17	1000000009	108
9666		Spot	1	Image 1	17	1000000004	109
11832		Spot	1	Image 1	17	1000000000	110
9951		Spot	1	Image 1	17	1000000007	111
9899		Spot	1	Image 1	17	1000000001	112
10679		Spot	1	Image 1	17	1000000006	113
11206		Spot	1	Image 1	18	1000000008	114
11016		Spot	1	Image 1	18	1000000009	115
8527		Spot	1	Image 1	18	1000000004	116
12971		Spot	1	Image 1	18	1000000000	117
10192		Spot	1	Image 1	18	1000000007	118
10354		Spot	1	Image 1	18	1000000001	119
11771		Spot	1	Image 1	18	1000000006	120
11859		Spot	1	Image 1	19	1000000008	121
11805		Spot	1	Image 1	19	1000000009	122
7913		Spot	1	Image 1	19	1000000004	123
11357		Spot	1	Image 1	19	1000000000	124
12467		Spot	1	Image 1	19	1000000007	125
10131		Spot	1	Image 1	19	1000000001	126
12093		Spot	1	Image 1	20	1000000008	127
9522		Spot	1	Image 1	20	1000000009	128
10951		Spot	1	Image 1	20	1000000004	129
14983		Spot	1	Image 1	20	1000000000	130
12229		Spot	1	Image 1	20	1000000007	131
11125		Spot	1	Image 1	20	1000000001	132
17054		Spot	1	Image 1	21	1000000008	133
12543		Spot	1	Image 1	21	1000000009	134
11292		Spot	1	Image 1	21	1000000004	135
13336		Spot	1	Image 1	21	1000000000	136
9783		Spot	1	Image 1	21	1000000007	137
12368		Spot	1	Image 1	21	1000000001	138
14645		Spot	1	Image 1	22	1000000008	139
11475		Spot	1	Image 1	22	1000000009	140
9968		Spot	1	Image 1	22	1000000004	141
9650		Spot	1	Image 1	22	1000000000	142
10095		Spot	1	Image 1	22	1000000007	143
11865		Spot	1	Image 1	22	1000000001	144
10715		Spot	1	Image 1	23	1000000010	145
13132		Spot	1	Image 1	23	1000000008	146
11337		Spot	1	Image 1	23	1000000009	147
8535		Spot	1	Image 1	23	1000000004	148
8946		Spot	1	Image 1	23	1000000011	149
14105		Spot	1	Image 1	23	1000000000	150
14189		Spot	1	Image 1	23	1000000007	151
12939		Spot	1	Image 1	23	1000000001	152
13275		Spot	1	Image 1	24	1000000010	153
11025		Spot	1	Image 1	24	1000000008	154
12099		Spot	1	Image 1	24	1000000009	155
7427		Spot	1	Image 1	24	1000000004	156
11460		Spot	1	Image 1	24	1000000011	157
12511		Spot	1	Image 1	24	1000000000	158
10935		Spot	1	Image 1	24	1000000012	159
11392		Spot	1	Image 1	24	1000000001	160
12427		Spot	1	Image 1	25	1000000010	161
13250		Spot	1	Image 1	25	1000000008	162
10680		Spot	1	Image 1	25	1000000009	163
8430		Spot	1	Image 1	25	1000000004	164
10249		Spot	1	Image 1	25	1000000011	165
15869		Spot	1	Image 1	25	1000000000	166
13851		Spot	1	Image 1	25	1000000012	167
8782		Spot	1	Image 1	25	1000000001	168
12047		Spot	1	Image 1	26	1000000010	169
11580		Spot	1	Image 1	26	1000000008	170
10625		Spot	1	Image 1	26	1000000009	171
9939		Spot	1	Image 1	26	1000000004	172
14339		Spot	1	Image 1	26	1000000011	173
12362		Spot	1	Image 1	26	1000000000	174
10455		Spot	1	Image 1	26	1000000012	175
10252		Spot	1	Image 1	26	1000000001	176
15609		Spot	1	Image 1	26	1000000013	177
10896		Spot	1	Image 1	27	1000000010	178
11732		Spot	1	Image 1	27	1000000009	179
9863		Spot	1	Image 1	27	1000000004	180
10114		Spot	1	Image 1	27	1000000011	181
11997		Spot	1	Image 1	27	1000000000	182
9530		Spot	1	Image 1	27	1000000014	183
10241		Spot	1	Image 1	27	1000000012	184
12199		Spot	1	Image 1	27	1000000013	185
8525		Spot	1	Image 1	28	1000000010	186
10110		Spot	1	Image 1	28	1000000009	187
8625		Spot	1	Image 1	28	1000000004	188
9188		Spot	1	Image 1	28	1000000011	189
13612		Spot	1	Image 1	28	1000000000	190
9703		Spot	1	Image 1	28	1000000014	191
10357		Spot	1	Image 1	28	1000000012	192
8735		Spot	1	Image 1	28	1000000015	193
10256		Spot	1	Image 1	28	1000000013	194
9844		Spot	1	Image 1	29	1000000010	195
10135		Spot	1	Image 1	29	1000000009	196
9471		Spot	1	Image 1	29	1000000004	197
10717		Spot	1	Image 1	29	1000000011	198
10732		Spot	1	Image 1	29	1000000014	199
10064		Spot	1	Image 1	29	1000000000	200
8836		Spot	1	Image 1	29	1000000012	201
10721		Spot	1	Image 1	29	1000000015	202
10844		Spot	1	Image 1	29	1000000013	203
10416		Spot	1	Image 1	30	1000000010	204
9808		Spot	1	Image 1	30	1000000009	205
8614		Spot	1	Image 1	30	1000000004	206
9077		Spot	1	Image 1	30	1000000011	207
10479		Spot	1	Image 1	30	1000000014	208
8655		Spot	1	Image 1	30	1000000012	209
9974		Spot	1	Image 1	30	1000000015	210
12399		Spot	1	Image 1	30	1000000013	211
9559		Spot	1	Image 1	31	1000000010	212
9712		Spot	1	Image 1	31	1000000009	213
9946		Spot	1	Image 1	31	1000000004	214
10458		Spot	1	Image 1	31	1000000011	215
10260		Spot	1	Image 1	31	1000000014	216
10616		Spot	1	Image 1	31	1000000012	217
9874		Spot	1	Image 1	31	1000000015	218
14850		Spot	1	Image 1	31	1000000013	219
10594		Spot	1	Image 1	32	1000000010	220
10777		Spot	1	Image 1	32	1000000009	221
10056		Spot	1	Image 1	32	1000000004	222
10125		Spot	1	Image 1	32	1000000011	223
9529		Spot	1	Image 1	32	1000000014	224
9439		Spot	1	Image 1	32	1000000012	225
7682		Spot	1	Image 1	32	1000000016	226
10761		Spot	1	Image 1	32	1000000015	227
14399		Spot	1	Image 1	32	1000000013	228
9363		Spot	1	Image 1	32	1000000017	229
10698		Spot	1	Image 1	33	1000000010	230
9587		Spot	1	Image 1	33	1000000009	231
10695		Spot	1	Image 1	33	1000000004	232
9313		Spot	1	Image 1	33	1000000011	233
8508		Spot	1	Image 1	33	1000000014	234
8983		Spot	1	Image 1	33	1000000012	235
8551		Spot	1	Image 1	33	1000000016	236
9800		Spot	1	Image 1	33	1000000015	237
13298		Spot	1	Image 1	33	1000000013	238
11148		Spot	1	Image 1	33	1000000017	239
9949		Spot	1	Image 1	34	1000000010	240
11610		Spot	1	Image 1	34	1000000004	241
9043		Spot	1	Image 1	34	1000000011	242
9260		Spot	1	Image 1	34	1000000014	243
9822		Spot	1	Image 1	34	1000000012	244
15041		Spot	1	Image 1	34	1000000018	245
10897		Spot	1	Image 1	34	1000000016	246
9378		Spot	1	Image 1	34	1000000015	247
15047		Spot	1	Image 1	34	1000000013	248
11663		Spot	1	Image 1	34	1000000017	249
8235		Spot	1	Image 1	35	1000000014	250
8889		Spot	1	Image 1	35	1000000012	251
13461		Spot	1	Image 1	35	1000000018	252
9781		Spot	1	Image 1	35	1000000016	253
11395		Spot	1	Image 1	35	1000000015	254
11026		Spot	1	Image 1	35	1000000013	255
11397		Spot	1	Image 1	35	1000000017	256
12209		Spot	1	Image 1	36	1000000019	257
9850		Spot	1	Image 1	36	1000000014	258
12184		Spot	1	Image 1	36	1000000018	259
10115		Spot	1	Image 1	36	1000000012	260
10047		Spot	1	Image 1	36	1000000016	261
10356		Spot	1	Image 1	36	1000000015	262
13516		Spot	1	Image 1	36	1000000013	263
11974		Spot	1	Image 1	36	1000000017	264
11839		Spot	1	Image 1	37	1000000019	265
8844		Spot	1	Image 1	37	1000000014	266
11400		Spot	1	Image 1	37	1000000018	267
10747		Spot	1	Image 1	37	1000000012	268
11393		Spot	1	Image 1	37	1000000016	269
8406		Spot	1	Image 1	37	1000000015	270
14463		Spot	1	Image 1	37	1000000013	271
11217		Spot	1	Image 1	37	1000000017	272
12674		Spot	1	Image 1	38	1000000019	273
10060		Spot	1	Image 1	38	1000000014	274
13760		Spot	1	Image 1	38	1000000018	275
9652		Spot	1	Image 1	38	1000000012	276
13427		Spot	1	Image 1	38	1000000016	277
12571		Spot	1	Image 1	38	1000000015	278
12083		Spot	1	Image 1	38	1000000013	279
11969		Spot	1	Image 1	38	1000000017	280
13495		Spot	1	Image 1	39	1000000019	281
11534		Spot	1	Image 1	39	1000000014	282
10726		Spot	1	Image 1	39	1000000018	283
8781		Spot	1	Image 1	39	1000000012	284
10620		Spot	1	Image 1	39	1000000016	285
10852		Spot	1	Image 1	39	1000000015	286
9480		Spot	1	Image 1	39	1000000020	287
13948		Spot	1	Image 1	39	1000000013	288
10764		Spot	1	Image 1	39	1000000017	289
12490		Spot	1	Image 1	40	1000000019	290
9176		Spot	1	Image 1	40	1000000014	291
9644		Spot	1	Image 1	40	1000000012	292
13918		Spot	1	Image 1	40	1000000018	293
13497		Spot	1	Image 1	40	1000000016	294
9893		Spot	1	Image 1	40	1000000015	295
8427		Spot	1	Image 1	40	1000000020	296
13516		Spot	1	Image 1	40	1000000013	297
12412		Spot	1	Image 1	40	1000000017	298
13114		Spot	1	Image 1	41	1000000019	299
9605		Spot	1	Image 1	41	1000000014	300
9980		Spot	1	Image 1	41	1000000012	301
10359		Spot	1	Image 1	41	1000000018	302
12734		Spot	1	Image 1	41	1000000016	303
9062		Spot	1	Image 1	41	1000000021	304
9381		Spot	1	Image 1	41	1000000015	305
7444		Spot	1	Image 1	41	1000000020	306
10491		Spot	1	Image 1	41	1000000013	307
12061		Spot	1	Image 1	41	1000000017	308
11067		Spot	1	Image 1	42	1000000019	309
9283		Spot	1	Image 1	42	1000000014	310
13132		Spot	1	Image 1	42	1000000018	311
10271		Spot	1	Image 1	42	1000000012	312
11629		Spot	1	Image 1	42	1000000016	313
9395		Spot	1	Image 1	42	1000000021	314
10030		Spot	1	Image 1	42	1000000020	315
9784		Spot	1	Image 1	42	1000000013	316
11226		Spot	1	Image 1	42	1000000017	317
9403		Spot	1	Image 1	43	1000000022	318
13089		Spot	1	Image 1	43	1000000019	319
9241		Spot	1	Image 1	43	1000000014	320
10897		Spot	1	Image 1	43	1000000012	321
10345		Spot	1	Image 1	43	1000000018	322
11352		Spot	1	Image 1	43	1000000016	323
10032		Spot	1	Image 1	43	1000000021	324
11860		Spot	1	Image 1	43	1000000020	325
11948		Spot	1	Image 1	43	1000000013	326
13349		Spot	1	Image 1	43	1000000017	327
12192		Spot	1	Image 1	44	1000000022	328
9424		Spot	1	Image 1	44	1000000019	329
13525		Spot	1	Image 1	44	1000000014	330
8438		Spot	1	Image 1	44	1000000012	331
10941		Spot	1	Image 1	44	1000000018	332
9726		Spot	1	Image 1	44	1000000016	333
8819		Spot	1	Image 1	44	1000000021	334
10554		Spot	1	Image 1	44	1000000023	335
8609		Spot	1	Image 1	44	1000000020	336
11725		Spot	1	Image 1	44	1000000013	337
12344		Spot	1	Image 1	44	1000000017	338
8591		Spot	1	Image 1	45	1000000024	339
11781		Spot	1	Image 1	45	1000000022	340
12634		Spot	1	Image 1	45	1000000025	341
9319		Spot	1	Image 1	45	1000000019	342
9026		Spot	1	Image 1	45	1000000014	343
10365		Spot	1	Image 1	45	1000000012	344
14345		Spot	1	Image 1	45	1000000018	345
13302		Spot	1	Image 1	45	1000000016	346
9811		Spot	1	Image 1	45	1000000021	347
12272		Spot	1	Image 1	45	1000000023	348
11826		Spot	1	Image 1	45	1000000013	349
12479		Spot	1	Image 1	45	1000000020	350
13682		Spot	1	Image 1	45	1000000017	351
10228		Spot	1	Image 1	46	1000000024	352
11183		Spot	1	Image 1	46	1000000022	353
11138		Spot	1	Image 1	46	1000000025	354
10567		Spot	1	Image 1	46	1000000019	355
9593		Spot	1	Image 1	46	1000000014	356
13321		Spot	1	Image 1	46	1000000018	357
12698		Spot	1	Image 1	46	1000000016	358
10440		Spot	1	Image 1	46	1000000021	359
10445		Spot	1	Image 1	46	1000000023	360
12544		Spot	1	Image 1	46	1000000013	361
10413		Spot	1	Image 1	46	1000000020	362
10406		Spot	1	Image 1	47	1000000024	363
10629		Spot	1	Image 1	47	1000000022	364
16750		Spot	1	Image 1	47	1000000025	365
10475		Spot	1	Image 1	47	1000000019	366
18739		Spot	1	Image 1	47	1000000018	367
12006		Spot	1	Image 1	47	1000000016	368
8950		Spot	1	Image 1	47	1000000021	369
10820		Spot	1	Image 1	47	1000000023	370
10576		Spot	1	Image 1	47	1000000020	371
10647		Spot	1	Image 1	48	1000000024	372
11352		Spot	1	Image 1	48	1000000022	373
16496		Spot	1	Image 1	48	1000000025	374
11442		Spot	1	Image 1	48	1000000019	375
10494		Spot	1	Image 1	48	1000000016	376
10198		Spot	1	Image 1	48	1000000023	377
8929		Spot	1	Image 1	48	1000000021	378
8107		Spot	1	Image 1	48	1000000020	379
10845		Spot	1	Image 1	49	1000000024	380
10889		Spot	1	Image 1	49	1000000022	381
17702		Spot	1	Image 1	49	1000000025	382
15415		Spot	1	Image 1	49	1000000019	383
8853		Spot	1	Image 1	49	1000000016	384
10308		Spot	1	Image 1	49	1000000021	385
9220		Spot	1	Image 1	49	1000000023	386
7780		Spot	1	Image 1	49	1000000020	387
8451		Spot	1	Image 1	50	1000000024	388
10372		Spot	1	Image 1	50	1000000022	389
11407		Spot	1	Image 1	50	1000000025	390
8526		Spot	1	Image 1	50	1000000019	391
8361		Spot	1	Image 1	50	1000000021	392
9336		Spot	1	Image 1	50	1000000023	393
9923		Spot	1	Image 1	51	1000000024	394
11464		Spot	1	Image 1	51	1000000022	395
14484		Spot	1	Image 1	51	1000000025	396
8613		Spot	1	Image 1	51	1000000019	397
10353		Spot	1	Image 1	51	1000000023	398
8768		Spot	1	Image 1	51	1000000021	399
14391		Spot	1	Image 1	51	1000000026	400
10216		Spot	1	Image 1	52	1000000024	401
11173		Spot	1	Image 1	52	1000000022	402
12067		Spot	1	Image 1	52	1000000025	403
10370		Spot	1	Image 1	52	1000000019	404
11378		Spot	1	Image 1	52	1000000023	405
8458		Spot	1	Image 1	52	1000000021	406
13206		Spot	1	Image 1	52	1000000026	407
9522		Spot	1	Image 1	53	1000000024	408
8366		Spot	1	Image 1	53	1000000022	409
15169		Spot	1	Image 1	53	1000000025	410
11914		Spot	1	Image 1	53	1000000019	411
10332		Spot	1	Image 1	53	1000000023	412
9618		Spot	1	Image 1	53	1000000021	413
10848		Spot	1	Image 1	53	1000000026	414
10850		Spot	1	Image 1	54	1000000024	415
9064		Spot	1	Image 1	54	1000000022	416
9956		Spot	1	Image 1	54	1000000025	417
13584		Spot	1	Image 1	54	1000000019	418
9428		Spot	1	Image 1	54	1000000023	419
9514		Spot	1	Image 1	54	1000000021	420
8580		Spot	1	Image 1	54	1000000026	421
11590		Spot	1	Image 1	55	1000000024	422
8924		Spot	1	Image 1	55	1000000022	423
11996		Spot	1	Image 1	55	1000000025	424
12732		Spot	1	Image 1	55	1000000019	425
9473		Spot	1	Image 1	55	1000000023	426
8378		Spot	1	Image 1	55	1000000021	427
8481		Spot	1	Image 1	55	1000000026	428
9884		Spot	1	Image 1	56	1000000024	429
9600		Spot	1	Image 1	56	1000000022	430
12601		Spot	1	Image 1	56	1000000025	431
11799		Spot	1	Image 1	56	1000000019	432
11793		Spot	1	Image 1	56	1000000023	433
8044		Spot	1	Image 1	56	1000000021	434
10336		Spot	1	Image 1	56	1000000026	435
9044		Spot	1	Image 1	57	1000000024	436
10129		Spot	1	Image 1	57	1000000025	437
11089		Spot	1	Image 1	57	1000000019	438
10777		Spot	1	Image 1	57	1000000023	439
9607		Spot	1	Image 1	57	1000000021	440
9826		Spot	1	Image 1	57	1000000026	441
7473		Spot	1	Image 1	58	1000000027	442
8401		Spot	1	Image 1	58	1000000024	443
12892		Spot	1	Image 1	58	1000000025	444
10993		Spot	1	Image 1	58	1000000019	445
9667		Spot	1	Image 1	58	1000000023	446
9804		Spot	1	Image 1	58	1000000021	447
11723		Spot	1	Image 1	58	1000000028	448
10299		Spot	1	Image 1	58	1000000026	449
7348		Spot	1	Image 1	59	1000000027	450
10434		Spot	1	Image 1	59	1000000024	451
10574		Spot	1	Image 1	59	1000000025	452
10786		Spot	1	Image 1	59	1000000023	453
9121		Spot	1	Image 1	59	1000000021	454
10951		Spot	1	Image 1	59	1000000028	455
9877		Spot	1	Image 1	59	1000000026	456
10267		Spot	1	Image 1	60	1000000027	457
10303		Spot	1	Image 1	60	1000000024	458
12107		Spot	1	Image 1	60	1000000025	459
10069		Spot	1	Image 1	60	1000000023	460
9527		Spot	1	Image 1	60	1000000021	461
9822		Spot	1	Image 1	60	1000000028	462
9390		Spot	1	Image 1	60	1000000026	463
8811		Spot	1	Image 1	61	1000000027	464
9879		Spot	1	Image 1	61	1000000024	465
10391		Spot	1	Image 1	61	1000000025	466
11252		Spot	1	Image 1	61	1000000023	467
8386		Spot	1	Image 1	61	1000000021	468
10233		Spot	1	Image 1	61	1000000028	469
10685		Spot	1	Image 1	61	1000000026	470
9109		Spot	1	Image 1	62	1000000027	471
12241		Spot	1	Image 1	62	1000000024	472
10058		Spot	1	Image 1	62	1000000025	473
11362		Spot	1	Image 1	62	1000000023	474
10052		Spot	1	Image 1	62	1000000028	475
9230		Spot	1	Image 1	62	1000000026	476
9044		Spot	1	Image 1	62	1000000029	477
7641		Spot	1	Image 1	63	1000000027	478
12719		Spot	1	Image 1	63	1000000024	479
11230		Spot	1	Image 1	63	1000000025	480
11786		Spot	1	Image 1	63	1000000023	481
9778		Spot	1	Image 1	63	1000000028	482
11596		Spot	1	Image 1	63	1000000030	483
10133		Spot	1	Image 1	63	1000000026	484
7801		Spot	1	Image 1	63	1000000029	485
8725		Spot	1	Image 1	64	1000000027	486
9961		Spot	1	Image 1	64	1000000024	487
11825		Spot	1	Image 1	64	1000000025	488
13778		Spot	1	Image 1	64	1000000023	489
11977		Spot	1	Image 1	64	1000000028	490
10978		Spot	1	Image 1	64	1000000030	491
9626		Spot	1	Image 1	64	1000000026	492
9085		Spot	1	Image 1	64	1000000029	493
7320		Spot	1	Image 1	65	1000000027	494
13253		Spot	1	Image 1	65	1000000025	495
8048		Spot	1	Image 1	65	1000000023	496
9641		Spot	1	Image 1	65	1000000028	497
9113		Spot	1	Image 1	65	1000000030	498
10772		Spot	1	Image 1	65	1000000026	499
7800		Spot	1	Image 1	65	1000000029	500
10164		Spot	1	Image 1	66	1000000027	501
11612		Spot	1	Image 1	66	1000000025	502
13290		Spot	1	Image 1	66	1000000023	503
10239		Spot	1	Image 1	66	1000000028	504
9367		Spot	1	Image 1	66	1000000030	505
9459		Spot	1	Image 1	66	1000000026	506
8039		Spot	1	Image 1	66	1000000029	507
8104		Spot	1	Image 1	67	1000000027	508
11334		Spot	1	Image 1	67	1000000031	509
8724		Spot	1	Image 1	67	1000000025	510
8799		Spot	1	Image 1	67	1000000032	511
10432		Spot	1	Image 1	67	1000000023	512
12462		Spot	1	Image 1	67	1000000028	513
9917		Spot	1	Image 1	67	1000000030	514
10696		Spot	1	Image 1	67	1000000026	515
9432		Spot	1	Image 1	67	1000000029	516
8559		Spot	1	Image 1	68	1000000027	517
11661		Spot	1	Image 1	68	1000000031	518
10122		Spot	1	Image 1	68	1000000032	519
10601		Spot	1	Image 1	68	1000000023	520
8268		Spot	1	Image 1	68	1000000028	521
9564		Spot	1	Image 1	68	1000000030	522
9609		Spot	1	Image 1	68	1000000026	523
9014		Spot	1	Image 1	68	1000000029	524
8185		Spot	1	Image 1	69	1000000027	525
14197		Spot	1	Image 1	69	1000000031	526
12380		Spot	1	Image 1	69	1000000032	527
8380		Spot	1	Image 1	69	1000000023	528
12271		Spot	1	Image 1	69	1000000028	529
10405		Spot	1	Image 1	69	1000000030	530
10594		Spot	1	Image 1	69	1000000026	531
9486		Spot	1	Image 1	69	1000000029	532
8099		Spot	1	Image 1	70	1000000027	533
16014		Spot	1	Image 1	70	1000000031	534
9218		Spot	1	Image 1	70	1000000032	535
9557		Spot	1	Image 1	70	1000000023	536
10268		Spot	1	Image 1	70	1000000028	537
9527		Spot	1	Image 1	70	1000000030	538
9769		Spot	1	Image 1	70	1000000026	539
8718		Spot	1	Image 1	70	1000000029	540
7633		Spot	1	Image 1	71	1000000027	541
16209		Spot	1	Image 1	71	1000000031	542
11653		Spot	1	Image 1	71	1000000032	543
9183		Spot	1	Image 1	71	1000000023	544
11012		Spot	1	Image 1	71	1000000028	545
9881		Spot	1	Image 1	71	1000000030	546
11334		Spot	1	Image 1	71	1000000026	547
7579		Spot	1	Image 1	71	1000000029	548
12765		Spot	1	Image 1	72	1000000031	549
9884		Spot	1	Image 1	72	1000000032	550
10616		Spot	1	Image 1	72	1000000023	551
11826		Spot	1	Image 1	72	1000000028	552
9526		Spot	1	Image 1	72	1000000030	553
8565		Spot	1	Image 1	72	1000000026	554
9271		Spot	1	Image 1	72	1000000029	555
11764		Spot	1	Image 1	73	1000000031	556
9009		Spot	1	Image 1	73	1000000032	557
9733		Spot	1	Image 1	73	1000000023	558
9988		Spot	1	Image 1	73	1000000028	559
8046		Spot	1	Image 1	73	1000000030	560
10959		Spot	1	Image 1	73	1000000026	561
8513		Spot	1	Image 1	73	1000000029	562
9959		Spot	1	Image 1	74	1000000031	563
11594		Spot	1	Image 1	74	1000000032	564
9246		Spot	1	Image 1	74	1000000023	565
12058		Spot	1	Image 1	74	1000000028	566
10961		Spot	1	Image 1	74	1000000030	567
9959		Spot	1	Image 1	74	1000000026	568
7824		Spot	1	Image 1	74	1000000029	569
10225		Spot	1	Image 1	75	1000000031	570
9587		Spot	1	Image 1	75	1000000032	571
10695		Spot	1	Image 1	75	1000000023	572
10470		Spot	1	Image 1	75	1000000030	573
10807		Spot	1	Image 1	75	1000000026	574
8471		Spot	1	Image 1	75	1000000029	575
10306		Spot	1	Image 1	76	1000000031	576
9744		Spot	1	Image 1	76	1000000032	577
10258		Spot	1	Image 1	76	1000000023	578
9035		Spot	1	Image 1	76	1000000030	579
8987		Spot	1	Image 1	76	1000000026	580
9208		Spot	1	Image 1	76	1000000029	581
13036		Spot	1	Image 1	77	1000000031	582
9172		Spot	1	Image 1	77	1000000032	583
10455		Spot	1	Image 1	77	1000000023	584
10800		Spot	1	Image 1	77	1000000030	585
10453		Spot	1	Image 1	77	1000000026	586
8210		Spot	1	Image 1	77	1000000029	587
9778		Spot	1	Image 1	78	1000000031	588
8619		Spot	1	Image 1	78	1000000032	589
9429		Spot	1	Image 1	78	1000000023	590
9669		Spot	1	Image 1	78	1000000030	591
9278		Spot	1	Image 1	78	1000000026	592
9338		Spot	1	Image 1	78	1000000029	593
10380		Spot	1	Image 1	79	1000000031	594
8155		Spot	1	Image 1	79	1000000033	595
10222		Spot	1	Image 1	79	1000000023	596
9204		Spot	1	Image 1	79	1000000030	597
9715		Spot	1	Image 1	79	1000000026	598
8452		Spot	1	Image 1	79	1000000029	599
11988		Spot	1	Image 1	80	1000000031	600
7518		Spot	1	Image 1	80	1000000033	601
12204		Spot	1	Image 1	80	1000000023	602
9875		Spot	1	Image 1	80	1000000030	603
7444		Spot	1	Image 1	80	1000000026	604
8020		Spot	1	Image 1	80	1000000029	605
9187		Spot	1	Image 1	81	1000000031	606
9436		Spot	1	Image 1	81	1000000033	607
12122		Spot	1	Image 1	81	1000000023	608
11067		Spot	1	Image 1	81	1000000030	609
9616		Spot	1	Image 1	82	1000000031	610
9525		Spot	1	Image 1	82	1000000033	611
11795		Spot	1	Image 1	82	1000000023	612
10232		Spot	1	Image 1	82	1000000030	613
7594		Spot	1	Image 1	83	1000000031	614
8350		Spot	1	Image 1	83	1000000033	615
11375		Spot	1	Image 1	83	1000000023	616
9498		Spot	1	Image 1	83	1000000030	617
9251		Spot	1	Image 1	84	1000000031	618
9186		Spot	1	Image 1	84	1000000033	619
10339		Spot	1	Image 1	84	1000000023	620
10953		Spot	1	Image 1	84	1000000030	621
9862		Spot	1	Image 1	85	1000000031	622
9200		Spot	1	Image 1	85	1000000034	623
8253		Spot	1	Image 1	85	1000000033	624
12108		Spot	1	Image 1	85	1000000023	625
9594		Spot	1	Image 1	86	1000000031	626
9713		Spot	1	Image 1	86	1000000035	627
12225		Spot	1	Image 1	86	1000000034	628
7681		Spot	1	Image 1	86	1000000033	629
10746		Spot	1	Image 1	86	1000000023	630
9514		Spot	1	Image 1	87	1000000035	631
10064		Spot	1	Image 1	87	1000000034	632
7712		Spot	1	Image 1	87	1000000033	633
9383		Spot	1	Image 1	88	1000000035	634
9803		Spot	1	Image 1	88	1000000034	635
8872		Spot	1	Image 1	88	1000000033	636
11872		Spot	1	Image 1	89	1000000035	637
10816		Spot	1	Image 1	89	1000000034	638
7459		Spot	1	Image 1	89	1000000033	639
9671		Spot	1	Image 1	90	1000000035	640
11702		Spot	1	Image 1	90	1000000034	641
11619		Spot	1	Image 1	90	1000000036	642
7650		Spot	1	Image 1	90	1000000033	643
7961		Spot	1	Image 1	91	1000000035	644
9479		Spot	1	Image 1	91	1000000034	645
17146		Spot	1	Image 1	91	1000000036	646
8451		Spot	1	Image 1	91	1000000033	647
8106		Spot	1	Image 1	92	1000000035	648
9844		Spot	1	Image 1	92	1000000034	649
16006		Spot	1	Image 1	92	1000000036	650
9726		Spot	1	Image 1	92	1000000033	651
8480		Spot	1	Image 1	93	1000000035	652
10245		Spot	1	Image 1	93	1000000034	653
18640		Spot	1	Image 1	93	1000000036	654
7365		Spot	1	Image 1	93	1000000033	655
11626		Spot	1	Image 1	94	1000000035	656
10050		Spot	1	Image 1	94	1000000034	657
17837		Spot	1	Image 1	94	1000000036	658
8460		Spot	1	Image 1	95	1000000035	659
9571		Spot	1	Image 1	95	1000000034	660
12648		Spot	1	Image 1	95	1000000036	661
7652		Spot	1	Image 1	96	1000000034	662
9679		Spot	1	Image 1	96	1000000035	663
11671		Spot	1	Image 1	96	1000000037	664
13749		Spot	1	Image 1	96	1000000036	665
8631		Spot	1	Image 1	97	1000000035	666
8259		Spot	1	Image 1	97	1000000037	667
14855		Spot	1	Image 1	97	1000000036	668
7284		Spot	1	Image 1	98	1000000035	669
7598		Spot	1	Image 1	98	1000000037	670
16405		Spot	1	Image 1	98	1000000036	671
8524		Spot	1	Image 1	98	1000000038	672
10371		Spot	1	Image 1	99	1000000035	673
9244		Spot	1	Image 1	99	1000000037	674
17324		Spot	1	Image 1	99	1000000036	675
7513		Spot	1	Image 1	99	1000000038	676
10413		Spot	1	Image 1	100	1000000035	677
9462		Spot	1	Image 1	100	1000000037	678
17895		Spot	1	Image 1	100	1000000036	679
10713		Spot	1	Image 1	100	1000000038	680
8176		Spot	1	Image 1	101	1000000037	681
15309		Spot	1	Image 1	101	1000000036	682
9825		Spot	1	Image 1	101	1000000038	683
10647		Spot	1	Image 1	102	1000000037	684
16286		Spot	1	Image 1	102	1000000036	685
10367		Spot	1	Image 1	102	1000000038	686
10741		Spot	1	Image 1	103	1000000037	687
18063		Spot	1	Image 1	103	1000000036	688
10663		Spot	1	Image 1	103	1000000038	689
9248		Spot	1	Image 1	104	1000000037	690
15303		Spot	1	Image 1	104	1000000036	691
10627		Spot	1	Image 1	104	1000000038	692
7804		Spot	1	Image 1	105	1000000037	693
18006		Spot	1	Image 1	105	1000000036	694
8047		Spot	1	Image 1	105	1000000038	695
8203		Spot	1	Image 1	106	1000000037	696
11926		Spot	1	Image 1	106	1000000036	697
8985		Spot	1	Image 1	106	1000000038	698
8170		Spot	1	Image 1	107	1000000037	699
21430		Spot	1	Image 1	107	1000000036	700
9799		Spot	1	Image 1	107	1000000038	701
8692		Spot	1	Image 1	108	1000000039	702
10281		Spot	1	Image 1	108	1000000037	703
15062		Spot	1	Image 1	108	1000000036	704
8632		Spot	1	Image 1	108	1000000038	705
10289		Spot	1	Image 1	109	1000000039	706
17175		Spot	1	Image 1	109	1000000036	707
10765		Spot	1	Image 1	109	1000000038	708
9922		Spot	1	Image 1	110	1000000039	709
8126		Spot	1	Image 1	110	1000000040	710
10504		Spot	1	Image 1	110	1000000038	711
8489		Spot	1	Image 1	111	1000000039	712
8041		Spot	1	Image 1	111	1000000040	713
9411		Spot	1	Image 1	111	1000000038	714
8252		Spot	1	Image 1	112	1000000039	715
9100		Spot	1	Image 1	112	1000000040	716
8963		Spot	1	Image 1	112	1000000038	717
9684		Spot	1	Image 1	113	1000000039	718
9802		Spot	1	Image 1	113	1000000040	719
9125		Spot	1	Image 1	114	1000000039	720
10021		Spot	1	Image 1	114	1000000041	721
8226		Spot	1	Image 1	114	1000000040	722
9359		Spot	1	Image 1	115	1000000039	723
9711		Spot	1	Image 1	115	1000000041	724
9168		Spot	1	Image 1	115	1000000040	725
9597		Spot	1	Image 1	116	1000000039	726
9904		Spot	1	Image 1	116	1000000041	727
8565		Spot	1	Image 1	116	1000000040	728
9865		Spot	1	Image 1	117	1000000039	729
8817		Spot	1	Image 1	117	1000000041	730
9461		Spot	1	Image 1	117	1000000040	731
10649		Spot	1	Image 1	118	1000000039	732
7703		Spot	1	Image 1	118	1000000042	733
9812		Spot	1	Image 1	118	1000000041	734
9314		Spot	1	Image 1	118	1000000040	735
9202		Spot	1	Image 1	119	1000000039	736
9905		Spot	1	Image 1	119	1000000042	737
9751		Spot	1	Image 1	119	1000000041	738
9534		Spot	1	Image 1	119	1000000040	739
9318		Spot	1	Image 1	120	1000000039	740
12313		Spot	1	Image 1	120	1000000042	741
11208		Spot	1	Image 1	120	1000000041	742
9647		Spot	1	Image 1	120	1000000040	743
9225		Spot	1	Image 1	120	1000000043	744
10936		Spot	1	Image 1	121	1000000042	745
9175		Spot	1	Image 1	121	1000000041	746
13203		Spot	1	Image 1	121	1000000040	747
7228		Spot	1	Image 1	121	1000000044	748
10751		Spot	1	Image 1	121	1000000043	749
11016		Spot	1	Image 1	122	1000000042	750
7818		Spot	1	Image 1	122	1000000040	751
8200		Spot	1	Image 1	122	1000000041	752
8272		Spot	1	Image 1	122	1000000044	753
10363		Spot	1	Image 1	122	1000000043	754
8208		Spot	1	Image 1	123	1000000042	755
8727		Spot	1	Image 1	123	1000000041	756
8547		Spot	1	Image 1	123	1000000040	757
8359		Spot	1	Image 1	123	1000000044	758
10765		Spot	1	Image 1	123	1000000043	759
7535		Spot	1	Image 1	124	1000000042	760
8150		Spot	1	Image 1	124	1000000041	761
8107		Spot	1	Image 1	124	1000000040	762
11098		Spot	1	Image 1	124	1000000045	763
11879		Spot	1	Image 1	124	1000000044	764
10227		Spot	1	Image 1	124	1000000043	765
8426		Spot	1	Image 1	125	1000000046	766
9280		Spot	1	Image 1	125	1000000042	767
7928		Spot	1	Image 1	125	1000000040	768
9018		Spot	1	Image 1	125	1000000045	769
14036		Spot	1	Image 1	125	1000000044	770
8244		Spot	1	Image 1	125	1000000047	771
9705		Spot	1	Image 1	125	1000000043	772
10390		Spot	1	Image 1	126	1000000046	773
12110		Spot	1	Image 1	126	1000000042	774
8897		Spot	1	Image 1	126	1000000040	775
8385		Spot	1	Image 1	126	1000000045	776
9554		Spot	1	Image 1	126	1000000044	777
8172		Spot	1	Image 1	126	1000000047	778
9343		Spot	1	Image 1	126	1000000043	779
10836		Spot	1	Image 1	127	1000000046	780
10219		Spot	1	Image 1	127	1000000042	781
8837		Spot	1	Image 1	127	1000000040	782
7141		Spot	1	Image 1	127	1000000048	783
7334		Spot	1	Image 1	127	1000000045	784
12057		Spot	1	Image 1	127	1000000044	785
9363		Spot	1	Image 1	127	1000000047	786
8472		Spot	1	Image 1	127	1000000043	787
10234		Spot	1	Image 1	128	1000000046	788
10197		Spot	1	Image 1	128	1000000042	789
9154		Spot	1	Image 1	128	1000000048	790
8470		Spot	1	Image 1	128	1000000040	791
8472		Spot	1	Image 1	128	1000000045	792
13743		Spot	1	Image 1	128	1000000044	793
10719		Spot	1	Image 1	128	1000000047	794
10199		Spot	1	Image 1	128	1000000043	795
9096		Spot	1	Image 1	129	1000000046	796
9268		Spot	1	Image 1	129	1000000042	797
12791		Spot	1	Image 1	129	1000000048	798
9256		Spot	1	Image 1	129	1000000040	799
12702		Spot	1	Image 1	129	1000000045	800
11582		Spot	1	Image 1	129	1000000044	801
9820		Spot	1	Image 1	129	1000000047	802
10017		Spot	1	Image 1	129	1000000043	803
9391		Spot	1	Image 1	130	1000000046	804
10102		Spot	1	Image 1	130	1000000042	805
9427		Spot	1	Image 1	130	1000000048	806
8480		Spot	1	Image 1	130	1000000045	807
9382		Spot	1	Image 1	130	1000000044	808
10773		Spot	1	Image 1	130	1000000047	809
10771		Spot	1	Image 1	130	1000000043	810
9586		Spot	1	Image 1	131	1000000046	811
9288		Spot	1	Image 1	131	1000000042	812
8031		Spot	1	Image 1	131	1000000048	813
7989		Spot	1	Image 1	131	1000000049	814
7628		Spot	1	Image 1	131	1000000045	815
11315		Spot	1	Image 1	131	1000000044	816
11371		Spot	1	Image 1	131	1000000047	817
9657		Spot	1	Image 1	131	1000000043	818
9779		Spot	1	Image 1	132	1000000046	819
11293		Spot	1	Image 1	132	1000000042	820
8989		Spot	1	Image 1	132	1000000049	821
7793		Spot	1	Image 1	132	1000000048	822
8108		Spot	1	Image 1	132	1000000045	823
14100		Spot	1	Image 1	132	1000000044	824
10830		Spot	1	Image 1	132	1000000047	825
11571		Spot	1	Image 1	132	1000000043	826
8738		Spot	1	Image 1	133	1000000046	827
9654		Spot	1	Image 1	133	1000000042	828
8929		Spot	1	Image 1	133	1000000049	829
9336		Spot	1	Image 1	133	1000000048	830
8366		Spot	1	Image 1	133	1000000045	831
13889		Spot	1	Image 1	133	1000000044	832
10637		Spot	1	Image 1	133	1000000047	833
9441		Spot	1	Image 1	133	1000000043	834
7227		Spot	1	Image 1	134	1000000046	835
7896		Spot	1	Image 1	134	1000000042	836
7894		Spot	1	Image 1	134	1000000048	837
7675		Spot	1	Image 1	134	1000000049	838
9382		Spot	1	Image 1	134	1000000045	839
10695		Spot	1	Image 1	134	1000000044	840
9533		Spot	1	Image 1	134	1000000047	841
9521		Spot	1	Image 1	134	1000000043	842
10426		Spot	1	Image 1	135	1000000046	843
8364		Spot	1	Image 1	135	1000000048	844
8554		Spot	1	Image 1	135	1000000049	845
9276		Spot	1	Image 1	135	1000000045	846
14431		Spot	1	Image 1	135	1000000044	847
8013		Spot	1	Image 1	135	1000000047	848
8489		Spot	1	Image 1	135	1000000043	849
12019		Spot	1	Image 1	136	1000000046	850
8163		Spot	1	Image 1	136	1000000048	851
8222		Spot	1	Image 1	136	1000000049	852
8762		Spot	1	Image 1	136	1000000050	853
11308		Spot	1	Image 1	136	1000000044	854
11634		Spot	1	Image 1	136	1000000047	855
8275		Spot	1	Image 1	136	1000000043	856
7536		Spot	1	Image 1	137	1000000046	857
9445		Spot	1	Image 1	137	1000000048	858
7993		Spot	1	Image 1	137	1000000049	859
8235		Spot	1	Image 1	137	1000000050	860
9010		Spot	1	Image 1	137	1000000043	861
9175		Spot	1	Image 1	137	1000000044	862
9858		Spot	1	Image 1	138	1000000046	863
8617		Spot	1	Image 1	138	1000000048	864
7664		Spot	1	Image 1	138	1000000049	865
7141		Spot	1	Image 1	138	1000000050	866
9551		Spot	1	Image 1	138	1000000043	867
7669		Spot	1	Image 1	138	1000000044	868
10028		Spot	1	Image 1	139	1000000046	869
9455		Spot	1	Image 1	139	1000000048	870
8242		Spot	1	Image 1	139	1000000049	871
8546		Spot	1	Image 1	139	1000000050	872
8458		Spot	1	Image 1	139	1000000043	873
12123		Spot	1	Image 1	139	1000000044	874
12848		Spot	1	Image 1	140	1000000046	875
8862		Spot	1	Image 1	140	1000000048	876
12006		Spot	1	Image 1	140	1000000049	877
8540		Spot	1	Image 1	140	1000000050	878
9173		Spot	1	Image 1	140	1000000043	879
11425		Spot	1	Image 1	140	1000000051	880
12166		Spot	1	Image 1	140	1000000044	881
12754		Spot	1	Image 1	141	1000000046	882
8867		Spot	1	Image 1	141	1000000049	883
7391		Spot	1	Image 1	141	1000000050	884
9790		Spot	1	Image 1	141	1000000043	885
10072		Spot	1	Image 1	141	1000000051	886
9979		Spot	1	Image 1	141	1000000044	887
13342		Spot	1	Image 1	142	1000000046	888
9229		Spot	1	Image 1	142	1000000049	889
7940		Spot	1	Image 1	142	1000000050	890
9138		Spot	1	Image 1	142	1000000043	891
12189		Spot	1	Image 1	142	1000000051	892
10272		Spot	1	Image 1	142	1000000044	893
16224		Spot	1	Image 1	143	1000000046	894
7765		Spot	1	Image 1	143	1000000050	895
10210		Spot	1	Image 1	143	1000000049	896
9875		Spot	1	Image 1	143	1000000043	897
13771		Spot	1	Image 1	143	1000000051	898
9943		Spot	1	Image 1	144	1000000046	899
7941		Spot	1	Image 1	144	1000000049	900
6848		Spot	1	Image 1	144	1000000050	901
9607		Spot	1	Image 1	144	1000000043	902
11157		Spot	1	Image 1	144	1000000051	903
8704		Spot	1	Image 1	145	1000000046	904
8217		Spot	1	Image 1	145	1000000049	905
7096		Spot	1	Image 1	145	1000000050	906
7466		Spot	1	Image 1	145	1000000043	907
12301		Spot	1	Image 1	145	1000000051	908
11080		Spot	1	Image 1	146	1000000046	909
10066		Spot	1	Image 1	146	1000000049	910
7364		Spot	1	Image 1	146	1000000050	911
10211		Spot	1	Image 1	146	1000000043	912
11085		Spot	1	Image 1	146	1000000051	913
12869		Spot	1	Image 1	147	1000000046	914
8125		Spot	1	Image 1	147	1000000049	915
9335		Spot	1	Image 1	147	1000000051	916
10294		Spot	1	Image 1	147	1000000043	917
11190		Spot	1	Image 1	148	1000000046	918
10768		Spot	1	Image 1	148	1000000049	919
10333		Spot	1	Image 1	148	1000000051	920
10261		Spot	1	Image 1	148	1000000043	921
8438		Spot	1	Image 1	149	1000000049	922
11191		Spot	1	Image 1	149	1000000051	923
10742		Spot	1	Image 1	149	1000000043	924
10272		Spot	1	Image 1	150	1000000052	925
9911		Spot	1	Image 1	150	1000000049	926
9304		Spot	1	Image 1	150	1000000051	927
10081		Spot	1	Image 1	150	1000000043	928
9138		Spot	1	Image 1	151	1000000052	929
12430		Spot	1	Image 1	151	1000000043	930
8888		Spot	1	Image 1	151	1000000051	931
12131		Spot	1	Image 1	152	1000000052	932
10901		Spot	1	Image 1	152	1000000043	933
8792		Spot	1	Image 1	152	1000000051	934
7451		Spot	1	Image 1	152	1000000053	935
8127		Spot	1	Image 1	153	1000000052	936
9997		Spot	1	Image 1	153	1000000043	937
8552		Spot	1	Image 1	153	1000000051	938
9057		Spot	1	Image 1	153	1000000053	939
9967		Spot	1	Image 1	154	1000000052	940
11725		Spot	1	Image 1	154	1000000051	941
8861		Spot	1	Image 1	154	1000000053	942
10366		Spot	1	Image 1	155	1000000052	943
9822		Spot	1	Image 1	155	1000000051	944
8639		Spot	1	Image 1	155	1000000053	945
11508		Spot	1	Image 1	156	1000000052	946
9950		Spot	1	Image 1	156	1000000054	947
9910		Spot	1	Image 1	156	1000000051	948
10240		Spot	1	Image 1	156	1000000053	949
10857		Spot	1	Image 1	157	1000000052	950
9799		Spot	1	Image 1	157	1000000055	951
11169		Spot	1	Image 1	157	1000000054	952
9791		Spot	1	Image 1	157	1000000051	953
8948		Spot	1	Image 1	157	1000000053	954
10032		Spot	1	Image 1	158	1000000052	955
9574		Spot	1	Image 1	158	1000000055	956
8957		Spot	1	Image 1	158	1000000054	957
12337		Spot	1	Image 1	158	1000000051	958
8878		Spot	1	Image 1	158	1000000053	959
11369		Spot	1	Image 1	159	1000000052	960
9859		Spot	1	Image 1	159	1000000055	961
10610		Spot	1	Image 1	159	1000000054	962
10668		Spot	1	Image 1	159	1000000051	963
9094		Spot	1	Image 1	159	1000000053	964
11048		Spot	1	Image 1	160	1000000052	965
9742		Spot	1	Image 1	160	1000000055	966
10890		Spot	1	Image 1	160	1000000054	967
11824		Spot	1	Image 1	160	1000000051	968
8107		Spot	1	Image 1	160	1000000053	969
9558		Spot	1	Image 1	161	1000000052	970
10003		Spot	1	Image 1	161	1000000055	971
12096		Spot	1	Image 1	161	1000000054	972
13889		Spot	1	Image 1	161	1000000051	973
8371		Spot	1	Image 1	161	1000000053	974
12252		Spot	1	Image 1	162	1000000052	975
10591		Spot	1	Image 1	162	1000000055	976
9339		Spot	1	Image 1	162	1000000054	977
11300		Spot	1	Image 1	162	1000000051	978
7217		Spot	1	Image 1	162	1000000053	979
12433		Spot	1	Image 1	163	1000000052	980
10004		Spot	1	Image 1	163	1000000055	981
10683		Spot	1	Image 1	163	1000000054	982
12222		Spot	1	Image 1	163	1000000051	983
7998		Spot	1	Image 1	163	1000000053	984
9728		Spot	1	Image 1	164	1000000052	985
11137		Spot	1	Image 1	164	1000000055	986
8942		Spot	1	Image 1	164	1000000054	987
10969		Spot	1	Image 1	164	1000000051	988
8803		Spot	1	Image 1	164	1000000053	989
12435		Spot	1	Image 1	165	1000000052	990
10517		Spot	1	Image 1	165	1000000055	991
8924		Spot	1	Image 1	165	1000000054	992
10516		Spot	1	Image 1	165	1000000051	993
8483		Spot	1	Image 1	165	1000000053	994
11555		Spot	1	Image 1	166	1000000052	995
9660		Spot	1	Image 1	166	1000000055	996
9716		Spot	1	Image 1	166	1000000054	997
11073		Spot	1	Image 1	166	1000000051	998
10006		Spot	1	Image 1	166	1000000053	999
12343		Spot	1	Image 1	167	1000000052	1000
9098		Spot	1	Image 1	167	1000000055	1001
8668		Spot	1	Image 1	167	1000000054	1002
13230		Spot	1	Image 1	167	1000000051	1003
12051		Spot	1	Image 1	167	1000000053	1004
8828		Spot	1	Image 1	168	1000000052	1005
9026		Spot	1	Image 1	168	1000000055	1006
7459		Spot	1	Image 1	168	1000000054	1007
8154		Spot	1	Image 1	168	1000000053	1008
9293		Spot	1	Image 1	169	1000000052	1009
11344		Spot	1	Image 1	169	1000000055	1010
9132		Spot	1	Image 1	169	1000000053	1011
11819		Spot	1	Image 1	170	1000000052	1012
11779		Spot	1	Image 1	170	1000000055	1013
10340		Spot	1	Image 1	170	1000000053	1014
12582		Spot	1	Image 1	171	1000000052	1015
11810		Spot	1	Image 1	171	1000000055	1016
9199		Spot	1	Image 1	171	1000000053	1017
9604		Spot	1	Image 1	172	1000000052	1018
10117		Spot	1	Image 1	172	1000000055	1019
7966		Spot	1	Image 1	172	1000000056	1020
10679		Spot	1	Image 1	173	1000000052	1021
9437		Spot	1	Image 1	173	1000000055	1022
8114		Spot	1	Image 1	173	1000000056	1023
9057		Spot	1	Image 1	174	1000000052	1024
9370		Spot	1	Image 1	174	1000000055	1025
9216		Spot	1	Image 1	174	1000000056	1026
7391		Spot	1	Image 1	175	1000000052	1027
8898		Spot	1	Image 1	175	1000000056	1028
8315		Spot	1	Image 1	176	1000000052	1029
10272		Spot	1	Image 1	176	1000000057	1030
7167		Spot	1	Image 1	176	1000000056	1031
8045		Spot	1	Image 1	177	1000000052	1032
9607		Spot	1	Image 1	177	1000000057	1033
7721		Spot	1	Image 1	177	1000000056	1034
8461		Spot	1	Image 1	178	1000000052	1035
8135		Spot	1	Image 1	178	1000000057	1036
7592		Spot	1	Image 1	178	1000000056	1037
10288		Spot	1	Image 1	179	1000000052	1038
7436		Spot	1	Image 1	179	1000000057	1039
8176		Spot	1	Image 1	179	1000000056	1040
9851		Spot	1	Image 1	180	1000000052	1041
7294		Spot	1	Image 1	180	1000000057	1042
9171		Spot	1	Image 1	180	1000000056	1043
7371		Spot	1	Image 1	181	1000000057	1044
9611		Spot	1	Image 1	181	1000000056	1045
9393		Spot	1	Image 1	182	1000000058	1046
8859		Spot	1	Image 1	182	1000000057	1047
8199		Spot	1	Image 1	182	1000000056	1048
9530		Spot	1	Image 1	183	1000000058	1049
9774		Spot	1	Image 1	183	1000000057	1050
7429		Spot	1	Image 1	183	1000000056	1051
9423		Spot	1	Image 1	184	1000000058	1052
8502		Spot	1	Image 1	184	1000000057	1053
8741		Spot	1	Image 1	184	1000000056	1054
10697		Spot	1	Image 1	185	1000000058	1055
7181		Spot	1	Image 1	185	1000000057	1056
9566		Spot	1	Image 1	186	1000000058	1057
7487		Spot	1	Image 1	186	1000000057	1058
9824		Spot	1	Image 1	186	1000000059	1059
9878		Spot	1	Image 1	187	1000000058	1060
8176		Spot	1	Image 1	187	1000000057	1061
7637		Spot	1	Image 1	187	1000000059	1062
10474		Spot	1	Image 1	188	1000000058	1063
7119		Spot	1	Image 1	188	1000000057	1064
10824		Spot	1	Image 1	188	1000000059	1065
9280		Spot	1	Image 1	189	1000000058	1066
8230		Spot	1	Image 1	189	1000000059	1067
10907		Spot	1	Image 1	190	1000000058	1068
12861		Spot	1	Image 1	190	1000000060	1069
8197		Spot	1	Image 1	190	1000000059	1070
9287		Spot	1	Image 1	191	1000000058	1071
12382		Spot	1	Image 1	191	1000000060	1072
9136		Spot	1	Image 1	191	1000000059	1073
11863		Spot	1	Image 1	192	1000000058	1074
11614		Spot	1	Image 1	192	1000000060	1075
10250		Spot	1	Image 1	192	1000000059	1076
15565		Spot	1	Image 1	193	1000000060	1077
10515		Spot	1	Image 1	193	1000000059	1078
14287		Spot	1	Image 1	194	1000000060	1079
8402		Spot	1	Image 1	194	1000000059	1080
14250		Spot	1	Image 1	195	1000000060	1081
8937		Spot	1	Image 1	195	1000000059	1082
17990		Spot	1	Image 1	196	1000000060	1083
7244		Spot	1	Image 1	196	1000000059	1084
18948		Spot	1	Image 1	197	1000000060	1085
7677		Spot	1	Image 1	197	1000000059	1086
15069		Spot	1	Image 1	198	1000000060	1087
8502		Spot	1	Image 1	198	1000000059	1088
15654		Spot	1	Image 1	199	1000000060	1089
8163		Spot	1	Image 1	199	1000000059	1090
13619		Spot	1	Image 1	200	1000000060	1091
7673		Spot	1	Image 1	200	1000000059	1092
14870		Spot	1	Image 1	201	1000000060	1093
9429		Spot	1	Image 1	201	1000000059	1094
8664		Spot	1	Image 1	202	1000000061	1095
12992		Spot	1	Image 1	202	1000000060	1096
8986		Spot	1	Image 1	202	1000000059	1097
11829		Spot	1	Image 1	203	1000000061	1098
13146		Spot	1	Image 1	203	1000000060	1099
9788		Spot	1	Image 1	203	1000000059	1100
11746		Spot	1	Image 1	204	1000000061	1101
12202		Spot	1	Image 1	204	1000000060	1102
9245		Spot	1	Image 1	204	1000000059	1103
12961		Spot	1	Image 1	205	1000000061	1104
13957		Spot	1	Image 1	205	1000000060	1105
7363		Spot	1	Image 1	205	1000000059	1106
15058		Spot	1	Image 1	206	1000000061	1107
12219		Spot	1	Image 1	206	1000000060	1108
11066		Spot	1	Image 1	207	1000000061	1109
14643		Spot	1	Image 1	207	1000000060	1110
9557		Spot	1	Image 1	208	1000000061	1111
13346		Spot	1	Image 1	208	1000000060	1112
10323		Spot	1	Image 1	209	1000000061	1113
12631		Spot	1	Image 1	209	1000000060	1114
13546		Spot	1	Image 1	210	1000000061	1115
11205		Spot	1	Image 1	210	1000000062	1116
12914		Spot	1	Image 1	210	1000000060	1117
8778		Spot	1	Image 1	211	1000000062	1118
12430		Spot	1	Image 1	211	1000000061	1119
13493		Spot	1	Image 1	211	1000000060	1120
14754		Spot	1	Image 1	212	1000000061	1121
8771		Spot	1	Image 1	212	1000000062	1122
11633		Spot	1	Image 1	212	1000000060	1123
10214		Spot	1	Image 1	213	1000000062	1124
10525		Spot	1	Image 1	213	1000000061	1125
12873		Spot	1	Image 1	213	1000000060	1126
11716		Spot	1	Image 1	214	1000000063	1127
10105		Spot	1	Image 1	214	1000000061	1128
9779		Spot	1	Image 1	214	1000000062	1129
11813		Spot	1	Image 1	214	1000000060	1130
10705		Spot	1	Image 1	215	1000000063	1131
11678		Spot	1	Image 1	215	1000000061	1132
9440		Spot	1	Image 1	215	1000000062	1133
12514		Spot	1	Image 1	215	1000000060	1134
8833		Spot	1	Image 1	216	1000000063	1135
12270		Spot	1	Image 1	216	1000000061	1136
8970		Spot	1	Image 1	216	1000000062	1137
13527		Spot	1	Image 1	216	1000000060	1138
11978		Spot	1	Image 1	217	1000000063	1139
11478		Spot	1	Image 1	217	1000000061	1140
8277		Spot	1	Image 1	217	1000000062	1141
14660		Spot	1	Image 1	217	1000000060	1142
10178		Spot	1	Image 1	218	1000000063	1143
9732		Spot	1	Image 1	218	1000000061	1144
8013		Spot	1	Image 1	218	1000000062	1145
13782		Spot	1	Image 1	218	1000000060	1146
9382		Spot	1	Image 1	219	1000000063	1147
10886		Spot	1	Image 1	219	1000000061	1148
9691		Spot	1	Image 1	219	1000000062	1149
13561		Spot	1	Image 1	219	1000000060	1150
10143		Spot	1	Image 1	220	1000000063	1151
9295		Spot	1	Image 1	220	1000000062	1152
9634		Spot	1	Image 1	220	1000000061	1153
12658		Spot	1	Image 1	220	1000000060	1154
10127		Spot	1	Image 1	221	1000000063	1155
7455		Spot	1	Image 1	221	1000000062	1156
10623		Spot	1	Image 1	221	1000000061	1157
13672		Spot	1	Image 1	221	1000000060	1158
9642		Spot	1	Image 1	222	1000000063	1159
9471		Spot	1	Image 1	222	1000000062	1160
10034		Spot	1	Image 1	222	1000000061	1161
14945		Spot	1	Image 1	222	1000000060	1162
8851		Spot	1	Image 1	223	1000000063	1163
13301		Spot	1	Image 1	223	1000000061	1164
15038		Spot	1	Image 1	223	1000000060	1165
9057		Spot	1	Image 1	224	1000000063	1166
7874		Spot	1	Image 1	224	1000000061	1167
15917		Spot	1	Image 1	224	1000000060	1168
8831		Spot	1	Image 1	225	1000000063	1169
11959		Spot	1	Image 1	225	1000000061	1170
14305		Spot	1	Image 1	225	1000000060	1171
9400		Spot	1	Image 1	226	1000000061	1172
16052		Spot	1	Image 1	226	1000000060	1173
7966		Spot	1	Image 1	227	1000000061	1174
15287		Spot	1	Image 1	227	1000000060	1175
10371		Spot	1	Image 1	228	1000000061	1176
11295		Spot	1	Image 1	228	1000000060	1177
7867		Spot	1	Image 1	229	1000000061	1178
13594		Spot	1	Image 1	229	1000000060	1179
9372		Spot	1	Image 1	230	1000000061	1180
10273		Spot	1	Image 1	230	1000000060	1181
9309		Spot	1	Image 1	231	1000000064	1182
10427		Spot	1	Image 1	231	1000000061	1183
9217		Spot	1	Image 1	231	1000000060	1184
8486		Spot	1	Image 1	232	1000000064	1185
8963		Spot	1	Image 1	232	1000000061	1186
8815		Spot	1	Image 1	232	1000000060	1187
7317		Spot	1	Image 1	233	1000000064	1188
9543		Spot	1	Image 1	233	1000000061	1189
6930		Spot	1	Image 1	233	1000000060	1190
8046		Spot	1	Image 1	234	1000000064	1191
8462		Spot	1	Image 1	234	1000000061	1192
9052		Spot	1	Image 1	234	1000000060	1193
7331		Spot	1	Image 1	235	1000000064	1194
9678		Spot	1	Image 1	235	1000000061	1195
8854		Spot	1	Image 1	235	1000000060	1196
8277		Spot	1	Image 1	235	1000000065	1197
7367		Spot	1	Image 1	236	1000000064	1198
8254		Spot	1	Image 1	236	1000000061	1199
8735		Spot	1	Image 1	236	1000000060	1200
7853		Spot	1	Image 1	236	1000000065	1201
8444		Spot	1	Image 1	237	1000000064	1202
8958		Spot	1	Image 1	237	1000000061	1203
7773		Spot	1	Image 1	237	1000000060	1204
8806		Spot	1	Image 1	237	1000000065	1205
8327		Spot	1	Image 1	238	1000000064	1206
9933		Spot	1	Image 1	238	1000000061	1207
9265		Spot	1	Image 1	238	1000000060	1208
9225		Spot	1	Image 1	238	1000000065	1209
8349		Spot	1	Image 1	239	1000000064	1210
9154		Spot	1	Image 1	239	1000000061	1211
9383		Spot	1	Image 1	239	1000000060	1212
8725		Spot	1	Image 1	239	1000000065	1213
10978		Spot	1	Image 1	240	1000000066	1214
7951		Spot	1	Image 1	240	1000000064	1215
7957		Spot	1	Image 1	240	1000000060	1216
9190		Spot	1	Image 1	240	1000000065	1217
12315		Spot	1	Image 1	241	1000000066	1218
7139		Spot	1	Image 1	241	1000000064	1219
8375		Spot	1	Image 1	241	1000000067	1220
10057		Spot	1	Image 1	241	1000000060	1221
9217		Spot	1	Image 1	241	1000000065	1222
10048		Spot	1	Image 1	242	1000000066	1223
9039		Spot	1	Image 1	242	1000000064	1224
9565		Spot	1	Image 1	242	1000000067	1225
8288		Spot	1	Image 1	242	1000000060	1226
9574		Spot	1	Image 1	242	1000000065	1227
12957		Spot	1	Image 1	243	1000000066	1228
8736		Spot	1	Image 1	243	1000000067	1229
9232		Spot	1	Image 1	243	1000000060	1230
9705		Spot	1	Image 1	243	1000000065	1231
10446		Spot	1	Image 1	244	1000000066	1232
8410		Spot	1	Image 1	244	1000000068	1233
8982		Spot	1	Image 1	244	1000000067	1234
11353		Spot	1	Image 1	244	1000000060	1235
9432		Spot	1	Image 1	244	1000000065	1236
9681		Spot	1	Image 1	245	1000000066	1237
7962		Spot	1	Image 1	245	1000000068	1238
9079		Spot	1	Image 1	245	1000000067	1239
9599		Spot	1	Image 1	245	1000000060	1240
9339		Spot	1	Image 1	245	1000000065	1241
11303		Spot	1	Image 1	246	1000000066	1242
8398		Spot	1	Image 1	246	1000000068	1243
8582		Spot	1	Image 1	246	1000000069	1244
8025		Spot	1	Image 1	246	1000000067	1245
9942		Spot	1	Image 1	246	1000000060	1246
11912		Spot	1	Image 1	247	1000000066	1247
9781		Spot	1	Image 1	247	1000000068	1248
7248		Spot	1	Image 1	247	1000000069	1249
10079		Spot	1	Image 1	247	1000000067	1250
9182		Spot	1	Image 1	247	1000000060	1251
10282		Spot	1	Image 1	248	1000000066	1252
8905		Spot	1	Image 1	248	1000000068	1253
8537		Spot	1	Image 1	248	1000000069	1254
7939		Spot	1	Image 1	248	1000000067	1255
13927		Spot	1	Image 1	249	1000000066	1256
8598		Spot	1	Image 1	249	1000000068	1257
7806		Spot	1	Image 1	249	1000000069	1258
10724		Spot	1	Image 1	249	1000000067	1259
15140		Spot	1	Image 1	250	1000000066	1260
8641		Spot	1	Image 1	250	1000000068	1261
9160		Spot	1	Image 1	250	1000000069	1262
10187		Spot	1	Image 1	250	1000000067	1263
14247		Spot	1	Image 1	251	1000000066	1264
6999		Spot	1	Image 1	251	1000000068	1265
10926		Spot	1	Image 1	251	1000000069	1266
10705		Spot	1	Image 1	251	1000000067	1267
12046		Spot	1	Image 1	252	1000000066	1268
11046		Spot	1	Image 1	252	1000000068	1269
8589		Spot	1	Image 1	252	1000000069	1270
10835		Spot	1	Image 1	252	1000000070	1271
9537		Spot	1	Image 1	252	1000000067	1272
11065		Spot	1	Image 1	253	1000000066	1273
7836		Spot	1	Image 1	253	1000000068	1274
8062		Spot	1	Image 1	253	1000000069	1275
11708		Spot	1	Image 1	253	1000000070	1276
9475		Spot	1	Image 1	253	1000000067	1277
8639		Spot	1	Image 1	254	1000000068	1278
9947		Spot	1	Image 1	254	1000000069	1279
9302		Spot	1	Image 1	254	1000000070	1280
8186		Spot	1	Image 1	255	1000000068	1281
9005		Spot	1	Image 1	255	1000000069	1282
10587		Spot	1	Image 1	255	1000000070	1283
7000		Spot	1	Image 1	256	1000000069	1284
10161		Spot	1	Image 1	256	1000000070	1285
11475		Spot	1	Image 1	257	1000000070	1286
11771		Spot	1	Image 1	258	1000000070	1287
12757		Spot	1	Image 1	259	1000000070	1288
10863		Spot	1	Image 1	260	1000000070	1289
11547		Spot	1	Image 1	261	1000000070	1290
9993		Spot	1	Image 1	262	1000000070	1291
10616		Spot	1	Image 1	263	1000000070	1292
11077		Spot	1	Image 1	264	1000000070	1293
7377		Spot	1	Image 1	265	1000000071	1294
10177		Spot	1	Image 1	265	1000000070	1295
8907		Spot	1	Image 1	266	1000000071	1296
7714		Spot	1	Image 1	266	1000000070	1297
9189		Spot	1	Image 1	267	1000000071	1298
10280		Spot	1	Image 1	268	1000000072	1299
6757		Spot	1	Image 1	268	1000000071	1300
8914		Spot	1	Image 1	269	1000000072	1301
12966		Spot	1	Image 1	269	1000000071	1302
7374		Spot	1	Image 1	270	1000000072	1303
9991		Spot	1	Image 1	270	1000000071	1304
9004		Spot	1	Image 1	271	1000000072	1305
8543		Spot	1	Image 1	271	1000000071	1306
9112		Spot	1	Image 1	272	1000000072	1307
9951		Spot	1	Image 1	272	1000000071	1308
7593		Spot	1	Image 1	273	1000000072	1309
8209		Spot	1	Image 1	273	1000000071	1310
9226		Spot	1	Image 1	274	1000000072	1311
9438		Spot	1	Image 1	274	1000000071	1312
8482		Spot	1	Image 1	275	1000000073	1313
6994		Spot	1	Image 1	275	1000000072	1314
9497		Spot	1	Image 1	275	1000000071	1315
8161		Spot	1	Image 1	276	1000000073	1316
8187		Spot	1	Image 1	276	1000000072	1317
8756		Spot	1	Image 1	276	1000000071	1318
8198		Spot	1	Image 1	277	1000000073	1319
6835		Spot	1	Image 1	277	1000000072	1320
10276		Spot	1	Image 1	277	1000000071	1321
7553		Spot	1	Image 1	278	1000000073	1322
7594		Spot	1	Image 1	278	1000000072	1323
10411		Spot	1	Image 1	278	1000000071	1324
9112		Spot	1	Image 1	279	1000000073	1325
8262		Spot	1	Image 1	279	1000000072	1326
9808		Spot	1	Image 1	279	1000000071	1327
7571		Spot	1	Image 1	280	1000000073	1328
9833		Spot	1	Image 1	280	1000000072	1329
8938		Spot	1	Image 1	280	1000000071	1330
9245		Spot	1	Image 1	281	1000000073	1331
8684		Spot	1	Image 1	281	1000000072	1332
8313		Spot	1	Image 1	281	1000000071	1333
8556		Spot	1	Image 1	282	1000000073	1334
10187		Spot	1	Image 1	282	1000000072	1335
9597		Spot	1	Image 1	282	1000000071	1336
8109		Spot	1	Image 1	283	1000000073	1337
9555		Spot	1	Image 1	283	1000000072	1338
8622		Spot	1	Image 1	283	1000000071	1339
8595		Spot	1	Image 1	284	1000000073	1340
8830		Spot	1	Image 1	284	1000000072	1341
9199		Spot	1	Image 1	284	1000000071	1342
8347		Spot	1	Image 1	285	1000000073	1343
10884		Spot	1	Image 1	285	1000000072	1344
9353		Spot	1	Image 1	285	1000000071	1345
9740		Spot	1	Image 1	286	1000000073	1346
11056		Spot	1	Image 1	286	1000000072	1347
7809		Spot	1	Image 1	286	1000000071	1348
9177		Spot	1	Image 1	287	1000000073	1349
9314		Spot	1	Image 1	287	1000000072	1350
7838		Spot	1	Image 1	287	1000000071	1351
9416		Spot	1	Image 1	288	1000000073	1352
9112		Spot	1	Image 1	288	1000000072	1353
10099		Spot	1	Image 1	288	1000000071	1354
8638		Spot	1	Image 1	289	1000000073	1355
7245		Spot	1	Image 1	289	1000000072	1356
9661		Spot	1	Image 1	289	1000000071	1357
9336		Spot	1	Image 1	290	1000000073	1358
8639		Spot	1	Image 1	290	1000000072	1359
8168		Spot	1	Image 1	291	1000000073	1360
7216		Spot	1	Image 1	291	1000000072	1361
7598		Spot	1	Image 1	291	1000000074	1362
8716		Spot	1	Image 1	292	1000000073	1363
7918		Spot	1	Image 1	292	1000000072	1364
7785		Spot	1	Image 1	292	1000000074	1365
8935		Spot	1	Image 1	293	1000000072	1366
10484		Spot	1	Image 1	293	1000000074	1367
7917		Spot	1	Image 1	294	1000000072	1368
7649		Spot	1	Image 1	294	1000000074	1369
10323		Spot	1	Image 1	295	1000000072	1370
8581		Spot	1	Image 1	295	1000000074	1371
9395		Spot	1	Image 1	296	1000000072	1372
8837		Spot	1	Image 1	296	1000000074	1373
10812		Spot	1	Image 1	297	1000000072	1374
7519		Spot	1	Image 1	297	1000000074	1375
11068		Spot	1	Image 1	298	1000000072	1376
6850		Spot	1	Image 1	298	1000000074	1377
11988		Spot	1	Image 1	299	1000000072	1378
7859		Spot	1	Image 1	299	1000000074	1379
11215		Spot	1	Image 1	300	1000000072	1380
7885		Spot	1	Image 1	300	1000000074	1381
10223		Spot	1	Image 1	301	1000000072	1382
6612		Spot	1	Image 1	301	1000000074	1383
8023		Spot	1	Image 1	302	1000000072	1384
8462		Spot	1	Image 1	303	1000000072	1385
7807		Spot	1	Image 1	304	1000000072	1386
9793		Spot	1	Image 1	315	1000000075	1387
7875		Spot	1	Image 1	316	1000000076	1388
9951		Spot	1	Image 1	316	1000000075	1389
9661		Spot	1	Image 1	317	1000000076	1390
10285		Spot	1	Image 1	317	1000000075	1391
9468		Spot	1	Image 1	318	1000000076	1392
8487		Spot	1	Image 1	318	1000000075	1393
11798		Spot	1	Image 1	319	1000000076	1394
8205		Spot	1	Image 1	319	1000000075	1395
11331		Spot	1	Image 1	320	1000000077	1396
8270		Spot	1	Image 1	320	1000000078	1397
8249		Spot	1	Image 1	320	1000000076	1398
7247		Spot	1	Image 1	320	1000000075	1399
8664		Spot	1	Image 1	321	1000000077	1400
9115		Spot	1	Image 1	321	1000000078	1401
10150		Spot	1	Image 1	321	1000000076	1402
7897		Spot	1	Image 1	321	1000000075	1403
10968		Spot	1	Image 1	322	1000000077	1404
9792		Spot	1	Image 1	322	1000000078	1405
11187		Spot	1	Image 1	322	1000000076	1406
12679		Spot	1	Image 1	322	1000000075	1407
11391		Spot	1	Image 1	323	1000000077	1408
8320		Spot	1	Image 1	323	1000000078	1409
9150		Spot	1	Image 1	323	1000000076	1410
10924		Spot	1	Image 1	323	1000000075	1411
11130		Spot	1	Image 1	324	1000000077	1412
10563		Spot	1	Image 1	324	1000000078	1413
9268		Spot	1	Image 1	324	1000000076	1414
9770		Spot	1	Image 1	324	1000000075	1415
9184		Spot	1	Image 1	325	1000000077	1416
8560		Spot	1	Image 1	325	1000000078	1417
11261		Spot	1	Image 1	325	1000000076	1418
8198		Spot	1	Image 1	325	1000000075	1419
10329		Spot	1	Image 1	326	1000000077	1420
7728		Spot	1	Image 1	326	1000000078	1421
8848		Spot	1	Image 1	326	1000000076	1422
13204		Spot	1	Image 1	326	1000000075	1423
12491		Spot	1	Image 1	327	1000000077	1424
8000		Spot	1	Image 1	327	1000000078	1425
8488		Spot	1	Image 1	327	1000000075	1426
10246		Spot	1	Image 1	328	1000000077	1427
8762		Spot	1	Image 1	328	1000000078	1428
11580		Spot	1	Image 1	328	1000000075	1429
10727		Spot	1	Image 1	329	1000000077	1430
8620		Spot	1	Image 1	329	1000000078	1431
10792		Spot	1	Image 1	329	1000000075	1432
9822		Spot	1	Image 1	330	1000000077	1433
10063		Spot	1	Image 1	330	1000000078	1434
8783		Spot	1	Image 1	330	1000000075	1435
9658		Spot	1	Image 1	331	1000000077	1436
6986		Spot	1	Image 1	331	1000000078	1437
10200		Spot	1	Image 1	331	1000000075	1438
10484		Spot	1	Image 1	332	1000000075	1439
9631		Spot	1	Image 1	333	1000000075	1440
9310		Spot	1	Image 1	334	1000000079	1441
8417		Spot	1	Image 1	334	1000000080	1442
10966		Spot	1	Image 1	334	1000000075	1443
9754		Spot	1	Image 1	335	1000000079	1444
8521		Spot	1	Image 1	335	1000000081	1445
8589		Spot	1	Image 1	335	1000000080	1446
8604		Spot	1	Image 1	335	1000000075	1447
10396		Spot	1	Image 1	336	1000000079	1448
7264		Spot	1	Image 1	336	1000000081	1449
8695		Spot	1	Image 1	336	1000000080	1450
9856		Spot	1	Image 1	336	1000000075	1451
10719		Spot	1	Image 1	337	1000000079	1452
7259		Spot	1	Image 1	337	1000000081	1453
11834		Spot	1	Image 1	337	1000000080	1454
10264		Spot	1	Image 1	337	1000000075	1455
11252		Spot	1	Image 1	338	1000000079	1456
9802		Spot	1	Image 1	338	1000000082	1457
9976		Spot	1	Image 1	338	1000000081	1458
12002		Spot	1	Image 1	338	1000000080	1459
6912		Spot	1	Image 1	338	1000000083	1460
8062		Spot	1	Image 1	338	1000000075	1461
14007		Spot	1	Image 1	339	1000000079	1462
11747		Spot	1	Image 1	339	1000000082	1463
8300		Spot	1	Image 1	339	1000000081	1464
10052		Spot	1	Image 1	339	1000000080	1465
9254		Spot	1	Image 1	339	1000000075	1466
8290		Spot	1	Image 1	339	1000000083	1467
10418		Spot	1	Image 1	340	1000000079	1468
11256		Spot	1	Image 1	340	1000000082	1469
7576		Spot	1	Image 1	340	1000000081	1470
10327		Spot	1	Image 1	340	1000000080	1471
9274		Spot	1	Image 1	340	1000000075	1472
8537		Spot	1	Image 1	340	1000000083	1473
11885		Spot	1	Image 1	341	1000000079	1474
7948		Spot	1	Image 1	341	1000000082	1475
7411		Spot	1	Image 1	341	1000000081	1476
7901		Spot	1	Image 1	341	1000000080	1477
9350		Spot	1	Image 1	341	1000000075	1478
7574		Spot	1	Image 1	341	1000000083	1479
12389		Spot	1	Image 1	342	1000000079	1480
8751		Spot	1	Image 1	342	1000000082	1481
8168		Spot	1	Image 1	342	1000000081	1482
10421		Spot	1	Image 1	342	1000000080	1483
9122		Spot	1	Image 1	342	1000000075	1484
6749		Spot	1	Image 1	342	1000000083	1485
12829		Spot	1	Image 1	343	1000000079	1486
8228		Spot	1	Image 1	343	1000000082	1487
6604		Spot	1	Image 1	343	1000000081	1488
8988		Spot	1	Image 1	343	1000000080	1489
10056		Spot	1	Image 1	343	1000000075	1490
9350		Spot	1	Image 1	343	1000000083	1491
6133		Spot	1	Image 1	344	1000000079	1492
10665		Spot	1	Image 1	344	1000000082	1493
8710		Spot	1	Image 1	344	1000000081	1494
11288		Spot	1	Image 1	344	1000000080	1495
9743		Spot	1	Image 1	344	1000000075	1496
8907		Spot	1	Image 1	344	1000000083	1497
9629		Spot	1	Image 1	345	1000000082	1498
7456		Spot	1	Image 1	345	1000000081	1499
8505		Spot	1	Image 1	345	1000000080	1500
8898		Spot	1	Image 1	345	1000000083	1501
9519		Spot	1	Image 1	346	1000000082	1502
9509		Spot	1	Image 1	346	1000000080	1503
9335		Spot	1	Image 1	346	1000000084	1504
7782		Spot	1	Image 1	346	1000000083	1505
8106		Spot	1	Image 1	347	1000000082	1506
10497		Spot	1	Image 1	347	1000000080	1507
9009		Spot	1	Image 1	347	1000000084	1508
7496		Spot	1	Image 1	347	1000000083	1509
9650		Spot	1	Image 1	348	1000000082	1510
9503		Spot	1	Image 1	348	1000000084	1511
8914		Spot	1	Image 1	348	1000000083	1512
9874		Spot	1	Image 1	349	1000000082	1513
11927		Spot	1	Image 1	349	1000000084	1514
7342		Spot	1	Image 1	349	1000000083	1515
9854		Spot	1	Image 1	350	1000000082	1516
7076		Spot	1	Image 1	350	1000000084	1517
6809		Spot	1	Image 1	350	1000000083	1518
8482		Spot	1	Image 1	351	1000000082	1519
10171		Spot	1	Image 1	351	1000000084	1520
6750		Spot	1	Image 1	351	1000000083	1521
11183		Spot	1	Image 1	352	1000000082	1522
8903		Spot	1	Image 1	352	1000000085	1523
8150		Spot	1	Image 1	352	1000000084	1524
8165		Spot	1	Image 1	352	1000000083	1525
9076		Spot	1	Image 1	353	1000000082	1526
8928		Spot	1	Image 1	353	1000000085	1527
8714		Spot	1	Image 1	353	1000000084	1528
7466		Spot	1	Image 1	353	1000000083	1529
9278		Spot	1	Image 1	354	1000000082	1530
7883		Spot	1	Image 1	354	1000000086	1531
7024		Spot	1	Image 1	354	1000000085	1532
8145		Spot	1	Image 1	354	1000000083	1533
9179		Spot	1	Image 1	354	1000000084	1534
11248		Spot	1	Image 1	355	1000000082	1535
6817		Spot	1	Image 1	355	1000000086	1536
8138		Spot	1	Image 1	355	1000000085	1537
7847		Spot	1	Image 1	355	1000000083	1538
9828		Spot	1	Image 1	355	1000000084	1539
9430		Spot	1	Image 1	356	1000000082	1540
7710		Spot	1	Image 1	356	1000000086	1541
6577		Spot	1	Image 1	356	1000000085	1542
9104		Spot	1	Image 1	356	1000000084	1543
7947		Spot	1	Image 1	356	1000000083	1544
8719		Spot	1	Image 1	357	1000000087	1545
9695		Spot	1	Image 1	357	1000000082	1546
6698		Spot	1	Image 1	357	1000000086	1547
7977		Spot	1	Image 1	357	1000000085	1548
9210		Spot	1	Image 1	358	1000000087	1549
6752		Spot	1	Image 1	358	1000000086	1550
7844		Spot	1	Image 1	358	1000000085	1551
8469		Spot	1	Image 1	359	1000000087	1552
8697		Spot	1	Image 1	359	1000000088	1553
7685		Spot	1	Image 1	359	1000000086	1554
7411		Spot	1	Image 1	359	1000000085	1555
8616		Spot	1	Image 1	360	1000000087	1556
10188		Spot	1	Image 1	360	1000000088	1557
7945		Spot	1	Image 1	360	1000000086	1558
7923		Spot	1	Image 1	360	1000000085	1559
7696		Spot	1	Image 1	361	1000000087	1560
8306		Spot	1	Image 1	361	1000000088	1561
8294		Spot	1	Image 1	361	1000000086	1562
8270		Spot	1	Image 1	361	1000000085	1563
9066		Spot	1	Image 1	362	1000000087	1564
11043		Spot	1	Image 1	362	1000000088	1565
7721		Spot	1	Image 1	362	1000000086	1566
7023		Spot	1	Image 1	362	1000000085	1567
11474		Spot	1	Image 1	363	1000000087	1568
10498		Spot	1	Image 1	363	1000000088	1569
7735		Spot	1	Image 1	363	1000000086	1570
8053		Spot	1	Image 1	363	1000000085	1571
17860		Spot	1	Image 1	364	1000000087	1572
10462		Spot	1	Image 1	364	1000000088	1573
8053		Spot	1	Image 1	364	1000000086	1574
8411		Spot	1	Image 1	364	1000000085	1575
14980		Spot	1	Image 1	365	1000000087	1576
9578		Spot	1	Image 1	365	1000000088	1577
9729		Spot	1	Image 1	365	1000000086	1578
7711		Spot	1	Image 1	365	1000000085	1579
16572		Spot	1	Image 1	366	1000000087	1580
10284		Spot	1	Image 1	366	1000000088	1581
6904		Spot	1	Image 1	366	1000000086	1582
8208		Spot	1	Image 1	366	1000000085	1583
14757		Spot	1	Image 1	367	1000000087	1584
9485		Spot	1	Image 1	367	1000000088	1585
7178		Spot	1	Image 1	367	1000000086	1586
6414		Spot	1	Image 1	367	1000000085	1587
14613		Spot	1	Image 1	368	1000000087	1588
10902		Spot	1	Image 1	368	1000000088	1589
6801		Spot	1	Image 1	368	1000000085	1590
15439		Spot	1	Image 1	369	1000000087	1591
9015		Spot	1	Image 1	369	1000000088	1592
7476		Spot	1	Image 1	369	1000000085	1593
11073		Spot	1	Image 1	370	1000000087	1594
7786		Spot	1	Image 1	370	1000000085	1595
9897		Spot	1	Image 1	371	1000000087	1596
7846		Spot	1	Image 1	371	1000000085	1597
11720		Spot	1	Image 1	371	1000000089	1598
10051		Spot	1	Image 1	372	1000000087	1599
12055		Spot	1	Image 1	372	1000000089	1600
7095		Spot	1	Image 1	373	1000000087	1601
9620		Spot	1	Image 1	373	1000000089	1602
9863		Spot	1	Image 1	374	1000000089	1603
11115		Spot	1	Image 1	375	1000000090	1604
8868		Spot	1	Image 1	375	1000000089	1605
10184		Spot	1	Image 1	376	1000000090	1606
7912		Spot	1	Image 1	376	1000000089	1607
8958		Spot	1	Image 1	377	1000000090	1608
7007		Spot	1	Image 1	377	1000000089	1609
10405		Spot	1	Image 1	378	1000000090	1610
9670		Spot	1	Image 1	378	1000000089	1611
10752		Spot	1	Image 1	379	1000000090	1612
8696		Spot	1	Image 1	379	1000000089	1613
10307		Spot	1	Image 1	380	1000000090	1614
8191		Spot	1	Image 1	380	1000000089	1615
8348		Spot	1	Image 1	381	1000000090	1616
6711		Spot	1	Image 1	381	1000000091	1617
8719		Spot	1	Image 1	381	1000000089	1618
8088		Spot	1	Image 1	382	1000000090	1619
7904		Spot	1	Image 1	382	1000000091	1620
8630		Spot	1	Image 1	382	1000000089	1621
7787		Spot	1	Image 1	383	1000000090	1622
9722		Spot	1	Image 1	383	1000000091	1623
7173		Spot	1	Image 1	383	1000000089	1624
10747		Spot	1	Image 1	384	1000000090	1625
7431		Spot	1	Image 1	384	1000000091	1626
7737		Spot	1	Image 1	384	1000000089	1627
9582		Spot	1	Image 1	385	1000000090	1628
8006		Spot	1	Image 1	385	1000000091	1629
6762		Spot	1	Image 1	385	1000000089	1630
8020		Spot	1	Image 1	386	1000000090	1631
8540		Spot	1	Image 1	386	1000000091	1632
6891		Spot	1	Image 1	386	1000000089	1633
8718		Spot	1	Image 1	387	1000000090	1634
8091		Spot	1	Image 1	387	1000000091	1635
7833		Spot	1	Image 1	388	1000000090	1636
8500		Spot	1	Image 1	388	1000000091	1637
8707		Spot	1	Image 1	389	1000000090	1638
6800		Spot	1	Image 1	389	1000000091	1639
9526		Spot	1	Image 1	390	1000000090	1640
8754		Spot	1	Image 1	390	1000000091	1641
8247		Spot	1	Image 1	391	1000000090	1642
9901		Spot	1	Image 1	391	1000000091	1643
7303		Spot	1	Image 1	392	1000000090	1644
7489		Spot	1	Image 1	392	1000000091	1645
8435		Spot	1	Image 1	393	1000000090	1646
9649		Spot	1	Image 1	393	1000000091	1647
9034		Spot	1	Image 1	394	1000000090	1648
10148		Spot	1	Image 1	395	1000000090	1649
9579		Spot	1	Image 1	396	1000000090	1650
10450		Spot	1	Image 1	397	1000000090	1651
9122		Spot	1	Image 1	397	1000000092	1652
9048		Spot	1	Image 1	398	1000000090	1653
8162		Spot	1	Image 1	398	1000000092	1654
8279		Spot	1	Image 1	399	1000000092	1655
7193		Spot	1	Image 1	400	1000000092	1656
8952		Spot	1	Image 1	401	1000000092	1657
8718		Spot	1	Image 1	402	1000000092	1658
8243		Spot	1	Image 1	403	1000000092	1659
9866		Spot	1	Image 1	404	1000000092	1660
13743		Spot	1	Image 1	405	1000000092	1661
9061		Spot	1	Image 1	406	1000000092	1662
8426		Spot	1	Image 1	407	1000000092	1663
8614		Spot	1	Image 1	408	1000000092	1664
11486		Spot	1	Image 1	410	1000000093	1665
11489		Spot	1	Image 1	411	1000000093	1666
8097		Spot	1	Image 1	411	1000000094	1667
8174		Spot	1	Image 1	412	1000000095	1668
12313		Spot	1	Image 1	412	1000000093	1669
7933		Spot	1	Image 1	412	1000000094	1670
7294		Spot	1	Image 1	413	1000000095	1671
9278		Spot	1	Image 1	413	1000000093	1672
7840		Spot	1	Image 1	413	1000000094	1673
8868		Spot	1	Image 1	414	1000000095	1674
8819		Spot	1	Image 1	414	1000000093	1675
8160		Spot	1	Image 1	414	1000000094	1676
7326		Spot	1	Image 1	415	1000000095	1677
7549		Spot	1	Image 1	415	1000000093	1678
6644		Spot	1	Image 1	415	1000000094	1679
9386		Spot	1	Image 1	416	1000000095	1680
6814		Spot	1	Image 1	416	1000000093	1681
8399		Spot	1	Image 1	416	1000000094	1682
8635		Spot	1	Image 1	417	1000000095	1683
7472		Spot	1	Image 1	417	1000000093	1684
7215		Spot	1	Image 1	417	1000000094	1685
8129		Spot	1	Image 1	418	1000000095	1686
6714		Spot	1	Image 1	418	1000000093	1687
6966		Spot	1	Image 1	418	1000000094	1688
8483		Spot	1	Image 1	419	1000000095	1689
8052		Spot	1	Image 1	419	1000000093	1690
8082		Spot	1	Image 1	419	1000000094	1691
9427		Spot	1	Image 1	420	1000000095	1692
11531		Spot	1	Image 1	420	1000000093	1693
7597		Spot	1	Image 1	420	1000000094	1694
8868		Spot	1	Image 1	421	1000000095	1695
10304		Spot	1	Image 1	421	1000000093	1696
6580		Spot	1	Image 1	421	1000000094	1697
7870		Spot	1	Image 1	422	1000000095	1698
11270		Spot	1	Image 1	422	1000000093	1699
8998		Spot	1	Image 1	422	1000000094	1700
9148		Spot	1	Image 1	423	1000000095	1701
11778		Spot	1	Image 1	423	1000000093	1702
8168		Spot	1	Image 1	423	1000000094	1703
9890		Spot	1	Image 1	424	1000000095	1704
10504		Spot	1	Image 1	424	1000000093	1705
10535		Spot	1	Image 1	424	1000000094	1706
8197		Spot	1	Image 1	425	1000000095	1707
8976		Spot	1	Image 1	425	1000000093	1708
9229		Spot	1	Image 1	425	1000000094	1709
9986		Spot	1	Image 1	426	1000000095	1710
11191		Spot	1	Image 1	426	1000000093	1711
8600		Spot	1	Image 1	426	1000000094	1712
8513		Spot	1	Image 1	427	1000000095	1713
10252		Spot	1	Image 1	427	1000000093	1714
10546		Spot	1	Image 1	427	1000000094	1715
8963		Spot	1	Image 1	428	1000000095	1716
10034		Spot	1	Image 1	428	1000000093	1717
8814		Spot	1	Image 1	428	1000000094	1718
8053		Spot	1	Image 1	429	1000000095	1719
9104		Spot	1	Image 1	429	1000000093	1720
8477		Spot	1	Image 1	429	1000000094	1721
8633		Spot	1	Image 1	430	1000000095	1722
8111		Spot	1	Image 1	430	1000000094	1723
9051		Spot	1	Image 1	431	1000000095	1724
8254		Spot	1	Image 1	431	1000000094	1725
7865		Spot	1	Image 1	432	1000000095	1726
8290		Spot	1	Image 1	432	1000000094	1727
7962		Spot	1	Image 1	433	1000000095	1728
8915		Spot	1	Image 1	433	1000000094	1729
8889		Spot	1	Image 1	434	1000000095	1730
8216		Spot	1	Image 1	434	1000000094	1731
8522		Spot	1	Image 1	435	1000000095	1732
8046		Spot	1	Image 1	435	1000000094	1733
11433		Spot	1	Image 1	436	1000000095	1734
8338		Spot	1	Image 1	436	1000000096	1735
8373		Spot	1	Image 1	436	1000000094	1736
13251		Spot	1	Image 1	437	1000000095	1737
10443		Spot	1	Image 1	437	1000000096	1738
8345		Spot	1	Image 1	437	1000000094	1739
11161		Spot	1	Image 1	438	1000000095	1740
14724		Spot	1	Image 1	438	1000000096	1741
11506		Spot	1	Image 1	439	1000000095	1742
12180		Spot	1	Image 1	439	1000000096	1743
10562		Spot	1	Image 1	440	1000000095	1744
10097		Spot	1	Image 1	440	1000000096	1745
12674		Spot	1	Image 1	441	1000000095	1746
12357		Spot	1	Image 1	441	1000000096	1747
10944		Spot	1	Image 1	442	1000000095	1748
10845		Spot	1	Image 1	442	1000000096	1749
10785		Spot	1	Image 1	443	1000000095	1750
13470		Spot	1	Image 1	443	1000000096	1751
10470		Spot	1	Image 1	444	1000000095	1752
13038		Spot	1	Image 1	444	1000000096	1753
10204		Spot	1	Image 1	445	1000000095	1754
16613		Spot	1	Image 1	445	1000000096	1755
11672		Spot	1	Image 1	446	1000000095	1756
7281		Spot	1	Image 1	446	1000000096	1757
10284		Spot	1	Image 1	447	1000000095	1758
9945		Spot	1	Image 1	448	1000000095	1759
8879		Spot	1	Image 1	449	1000000095	1760
9966		Spot	1	Image 1	450	1000000095	1761
8392		Spot	1	Image 1	451	1000000095	1762
7519		Spot	1	Image 1	452	1000000095	1763
8345		Spot	1	Image 1	453	1000000095	1764
10434		Spot	1	Image 1	454	1000000095	1765
10388		Spot	1	Image 1	455	1000000095	1766
9375		Spot	1	Image 1	456	1000000095	1767
9339		Spot	1	Image 1	457	1000000095	1768
9532		Spot	1	Image 1	458	1000000095	1769
9213		Spot	1	Image 1	459	1000000095	1770
11150		Spot	1	Image 1	460	1000000095	1771
10036		Spot	1	Image 1	460	1000000097	1772
9280		Spot	1	Image 1	461	1000000095	1773
10072		Spot	1	Image 1	461	1000000097	1774
10360		Spot	1	Image 1	462	1000000095	1775
10018		Spot	1	Image 1	462	1000000097	1776
8325		Spot	1	Image 1	463	1000000095	1777
10914		Spot	1	Image 1	463	1000000097	1778
7799		Spot	1	Image 1	464	1000000097	1779
8606		Spot	1	Image 1	465	1000000097	1780
8275		Spot	1	Image 1	466	1000000097	1781
10070		Spot	1	Image 1	467	1000000097	1782
8457		Spot	1	Image 1	468	1000000097	1783
8958		Spot	1	Image 1	469	1000000097	1784
8657		Spot	1	Image 1	470	1000000097	1785
8681		Spot	1	Image 1	483	1000000098	1786
8559		Spot	1	Image 1	484	1000000098	1787
8586		Spot	1	Image 1	485	1000000098	1788
7800		Spot	1	Image 1	486	1000000098	1789
8226		Spot	1	Image 1	487	1000000098	1790
8285		Spot	1	Image 1	488	1000000098	1791
6857		Spot	1	Image 1	489	1000000098	1792
9156		Spot	1	Image 1	490	1000000098	1793
8795		Spot	1	Image 1	491	1000000098	1794
7832		Spot	1	Image 1	492	1000000098	1795
7096		Spot	1	Image 1	493	1000000098	1796
7964		Spot	1	Image 1	494	1000000098	1797
7960		Spot	1	Image 1	495	1000000099	1798
6623		Spot	1	Image 1	496	1000000099	1799
8463		Spot	1	Image 1	497	1000000099	1800
7718		Spot	1	Image 1	498	1000000099	1801
9080		Spot	1	Image 1	499	1000000099	1802
10496		Spot	1	Image 1	500	1000000099	1803
11829		Spot	1	Image 1	501	1000000099	1804
9945		Spot	1	Image 1	502	1000000099	1805
11197		Spot	1	Image 1	503	1000000099	1806
10687		Spot	1	Image 1	504	1000000099	1807
8742		Spot	1	Image 1	505	1000000100	1808
9225		Spot	1	Image 1	505	1000000099	1809
11016		Spot	1	Image 1	506	1000000100	1810
10394		Spot	1	Image 1	506	1000000099	1811
11338		Spot	1	Image 1	507	1000000100	1812
9979		Spot	1	Image 1	508	1000000100	1813
9284		Spot	1	Image 1	509	1000000100	1814
11561		Spot	1	Image 1	510	1000000100	1815
7616		Spot	1	Image 1	510	1000000101	1816
10981		Spot	1	Image 1	511	1000000100	1817
10046		Spot	1	Image 1	511	1000000101	1818
10091		Spot	1	Image 1	512	1000000100	1819
7383		Spot	1	Image 1	512	1000000102	1820
7942		Spot	1	Image 1	512	1000000101	1821
13187		Spot	1	Image 1	513	1000000100	1822
10058		Spot	1	Image 1	513	1000000102	1823
8562		Spot	1	Image 1	513	1000000101	1824
8650		Spot	1	Image 1	514	1000000100	1825
10522		Spot	1	Image 1	514	1000000102	1826
8437		Spot	1	Image 1	514	1000000101	1827
10659		Spot	1	Image 1	515	1000000100	1828
9685		Spot	1	Image 1	515	1000000102	1829
7981		Spot	1	Image 1	515	1000000101	1830
9740		Spot	1	Image 1	516	1000000100	1831
7352		Spot	1	Image 1	516	1000000102	1832
8236		Spot	1	Image 1	516	1000000101	1833
10329		Spot	1	Image 1	517	1000000100	1834
7652		Spot	1	Image 1	517	1000000102	1835
8392		Spot	1	Image 1	517	1000000101	1836
10770		Spot	1	Image 1	518	1000000100	1837
9744		Spot	1	Image 1	518	1000000102	1838
8168		Spot	1	Image 1	518	1000000101	1839
13325		Spot	1	Image 1	519	1000000100	1840
8758		Spot	1	Image 1	519	1000000102	1841
6903		Spot	1	Image 1	519	1000000101	1842
11193		Spot	1	Image 1	520	1000000100	1843
9738		Spot	1	Image 1	520	1000000102	1844
9241		Spot	1	Image 1	520	1000000101	1845
12938		Spot	1	Image 1	521	1000000100	1846
9819		Spot	1	Image 1	521	1000000102	1847
6614		Spot	1	Image 1	521	1000000101	1848
9853		Spot	1	Image 1	522	1000000100	1849
7242		Spot	1	Image 1	522	1000000102	1850
7820		Spot	1	Image 1	523	1000000100	1851
10530		Spot	1	Image 1	524	1000000100	1852
11195		Spot	1	Image 1	525	1000000100	1853
10374		Spot	1	Image 1	526	1000000100	1854
9723		Spot	1	Image 1	527	1000000100	1855
7787		Spot	1	Image 1	536	1000000103	1856
7964		Spot	1	Image 1	537	1000000103	1857
8321		Spot	1	Image 1	538	1000000103	1858
8358		Spot	1	Image 1	539	1000000103	1859
8919		Spot	1	Image 1	540	1000000103	1860
7509		Spot	1	Image 1	541	1000000103	1861
8409		Spot	1	Image 1	542	1000000103	1862
9517		Spot	1	Image 1	543	1000000103	1863
8136		Spot	1	Image 1	544	1000000103	1864
8009		Spot	1	Image 1	545	1000000103	1865
8446		Spot	1	Image 1	546	1000000103	1866
8448		Spot	1	Image 1	547	1000000103	1867
7768		Spot	1	Image 1	547	1000000104	1868
8771		Spot	1	Image 1	548	1000000103	1869
9099		Spot	1	Image 1	548	1000000104	1870
8420		Spot	1	Image 1	549	1000000103	1871
7908		Spot	1	Image 1	549	1000000104	1872
7068		Spot	1	Image 1	550	1000000103	1873
9392		Spot	1	Image 1	550	1000000104	1874
6918		Spot	1	Image 1	551	1000000103	1875
8327		Spot	1	Image 1	551	1000000104	1876
7662		Spot	1	Image 1	552	1000000104	1877
9105		Spot	1	Image 1	553	1000000104	1878
8942		Spot	1	Image 1	554	1000000104	1879
7041		Spot	1	Image 1	555	1000000104	1880
9495		Spot	1	Image 1	556	1000000104	1881
7854		Spot	1	Image 1	557	1000000104	1882
7588		Spot	1	Image 1	558	1000000104	1883
7841		Spot	1	Image 1	564	1000000105	1884
6985		Spot	1	Image 1	565	1000000105	1885
6992		Spot	1	Image 1	566	1000000105	1886
6824		Spot	1	Image 1	567	1000000105	1887
7556		Spot	1	Image 1	568	1000000105	1888
7650		Spot	1	Image 1	569	1000000105	1889
7571		Spot	1	Image 1	570	1000000105	1890
7589		Spot	1	Image 1	571	1000000105	1891
6818		Spot	1	Image 1	572	1000000105	1892
7201		Spot	1	Image 1	573	1000000105	1893
6863		Spot	1	Image 1	574	1000000105	1894
7145		Spot	1	Image 1	575	1000000105	1895
6749		Spot	1	Image 1	576	1000000105	1896
6987		Spot	1	Image 1	577	1000000105	1897
8055		Spot	1	Image 1	607	1000000106	1898
8915		Spot	1	Image 1	608	1000000106	1899
10370		Spot	1	Image 1	609	1000000106	1900
9351		Spot	1	Image 1	610	1000000106	1901
9602		Spot	1	Image 1	611	1000000106	1902
9788		Spot	1	Image 1	612	1000000106	1903
8056		Spot	1	Image 1	613	1000000106	1904
7458		Spot	1	Image 1	614	1000000106	1905
9765		Spot	1	Image 1	615	1000000106	1906
10738		Spot	1	Image 1	616	1000000106	1907
7242		Spot	1	Image 1	617	1000000106	1908
7521		Spot	1	Image 1	623	1000000107	1909
9081		Spot	1	Image 1	624	1000000107	1910
10294		Spot	1	Image 1	625	1000000107	1911
9138		Spot	1	Image 1	626	1000000107	1912
8304		Spot	1	Image 1	627	1000000107	1913
10171		Spot	1	Image 1	628	1000000107	1914
8411		Spot	1	Image 1	629	1000000107	1915
8317		Spot	1	Image 1	630	1000000107	1916
10050		Spot	1	Image 1	631	1000000107	1917
9550		Spot	1	Image 1	632	1000000107	1918
11330		Spot	1	Image 1	633	1000000107	1919
8761		Spot	1	Image 1	634	1000000107	1920
9259		Spot	1	Image 1	635	1000000107	1921
8138		Spot	1	Image 1	636	1000000107	1922
8387		Spot	1	Image 1	637	1000000107	1923
7466		Spot	1	Image 1	638	1000000107	1924
8928		Spot	1	Image 1	639	1000000107	1925
7769		Spot	1	Image 1	640	1000000107	1926
8202		Spot	1	Image 1	641	1000000107	1927
8197		Spot	1	Image 1	642	1000000107	1928
7065		Spot	1	Image 1	643	1000000107	1929
9929		Spot	1	Image 1	644	1000000107	1930
7934		Spot	1	Image 1	645	1000000107	1931
9065		Spot	1	Image 1	646	1000000107	1932
8128		Spot	1	Image 1	647	1000000107	1933
7463		Spot	1	Image 1	680	1000000108	1934
8955		Spot	1	Image 1	681	1000000108	1935
6749		Spot	1	Image 1	682	1000000108	1936
8746		Spot	1	Image 1	683	1000000108	1937
9645		Spot	1	Image 1	684	1000000108	1938
8954		Spot	1	Image 1	685	1000000108	1939
9197		Spot	1	Image 1	686	1000000108	1940
8276		Spot	1	Image 1	687	1000000108	1941
7623		Spot	1	Image 1	688	1000000108	1942
6787		Spot	1	Image 1	689	1000000108	1943
7104		Spot	1	Image 1	690	1000000108	1944
8221		Spot	1	Image 1	691	1000000108	1945
9208		Spot	1	Image 1	692	1000000108	1946
8088		Spot	1	Image 1	693	1000000108	1947
8268		Spot	1	Image 1	694	1000000108	1948
7908		Spot	1	Image 1	695	1000000108	1949
7886		Spot	1	Image 1	696	1000000108	1950
9743		Spot	1	Image 1	697	1000000108	1951
7207		Spot	1	Image 1	698	1000000108	1952
11472		Spot	1	Image 1	703	1000000109	1953
7279		Spot	1	Image 1	704	1000000109	1954
9318		Spot	1	Image 1	705	1000000109	1955
12622		Spot	1	Image 1	706	1000000109	1956
13215		Spot	1	Image 1	707	1000000109	1957
12832		Spot	1	Image 1	708	1000000109	1958
7433		Spot	1	Image 1	708	1000000110	1959
9383		Spot	1	Image 1	709	1000000109	1960
9398		Spot	1	Image 1	709	1000000110	1961
11536		Spot	1	Image 1	710	1000000109	1962
10245		Spot	1	Image 1	710	1000000110	1963
7083		Spot	1	Image 1	711	1000000109	1964
8796		Spot	1	Image 1	711	1000000110	1965
9011		Spot	1	Image 1	712	1000000109	1966
9223		Spot	1	Image 1	712	1000000110	1967
7850		Spot	1	Image 1	713	1000000109	1968
8729		Spot	1	Image 1	713	1000000110	1969
8753		Spot	1	Image 1	714	1000000109	1970
9115		Spot	1	Image 1	714	1000000110	1971
9417		Spot	1	Image 1	715	1000000110	1972
10435		Spot	1	Image 1	716	1000000110	1973
9666		Spot	1	Image 1	717	1000000110	1974
7841		Spot	1	Image 1	718	1000000110	1975
7847		Spot	1	Image 1	719	1000000110	1976
