# Supplementary material for: Satb1 integrates DNA binding site geometry and torsional stress to differentially target nucleosome-dense regions
Source: Nat Commun. 2019 Jul 19;10:3221. doi: 10.1038/s41467-019-11118-8 (PMC6642133; doi:10.1038/s41467-019-11118-8)
Supplement: Supplementary file 10 — Source Data [file 41467_2019_11118_MOESM10_ESM.zip › Source data/Single Molecule Tracking/single molecule tracks/del HD analysis/PDZ-CUT1-CUT2-STABLE-AA_281c7_TRIAL 2_Statistics/PDZ-CUT1-CUT2-STABLE-AA_281c7_TRIAL 2_Position.csv]

Position
====================
Position X	Position Y	Position Z	Unit	Category	Collection	Time	TrackID	ID
6.76303	3.95605	0.04	um	Spot	Position	1	1000000000	0
9.20747	5.45984	0.04	um	Spot	Position	1	1000000001	1
8.21634	7.48975	0.04	um	Spot	Position	1	1000000002	2
10.9315	1.79061	0.04	um	Spot	Position	2	1000000003	3
6.70318	3.98483	0.04	um	Spot	Position	2	1000000000	4
9.14342	5.53941	0.04	um	Spot	Position	2	1000000001	5
8.09469	7.46807	0.04	um	Spot	Position	2	1000000002	6
10.898	1.82515	0.04	um	Spot	Position	3	1000000003	7
5.87872	3.57634	0.04	um	Spot	Position	3	1000000004	8
11.4531	3.86371	0.04	um	Spot	Position	3	1000000005	9
6.77072	3.97533	0.04	um	Spot	Position	3	1000000000	10
9.2034	5.50804	0.04	um	Spot	Position	3	1000000001	11
8.1316	7.4909	0.04	um	Spot	Position	3	1000000002	12
10.9014	1.81577	0.04	um	Spot	Position	4	1000000003	13
6.01555	3.63923	0.04	um	Spot	Position	4	1000000004	14
6.77664	3.97394	0.04	um	Spot	Position	4	1000000000	15
11.5696	3.94322	0.04	um	Spot	Position	4	1000000005	16
9.21684	5.54883	0.04	um	Spot	Position	4	1000000001	17
8.11214	7.47341	0.04	um	Spot	Position	4	1000000002	18
10.931	1.809	0.04	um	Spot	Position	5	1000000003	19
6.05365	3.66082	0.04	um	Spot	Position	5	1000000004	20
6.78428	3.96894	0.04	um	Spot	Position	5	1000000000	21
11.7297	3.97546	0.04	um	Spot	Position	5	1000000005	22
9.22045	5.51306	0.04	um	Spot	Position	5	1000000001	23
8.12455	7.44933	0.04	um	Spot	Position	5	1000000002	24
10.9143	1.7971	0.04	um	Spot	Position	6	1000000003	25
6.00714	3.6452	0.04	um	Spot	Position	6	1000000004	26
6.77302	3.97342	0.04	um	Spot	Position	6	1000000000	27
11.8542	4.08151	0.04	um	Spot	Position	6	1000000005	28
10.8751	5.23641	0.04	um	Spot	Position	6	1000000006	29
9.1726	5.51927	0.04	um	Spot	Position	6	1000000001	30
8.15113	7.45233	0.04	um	Spot	Position	6	1000000002	31
10.9034	1.77291	0.04	um	Spot	Position	7	1000000003	32
6.04118	3.69019	0.04	um	Spot	Position	7	1000000004	33
6.77756	3.95773	0.04	um	Spot	Position	7	1000000000	34
11.8877	4.12848	0.04	um	Spot	Position	7	1000000005	35
9.21765	5.51309	0.04	um	Spot	Position	7	1000000001	36
10.7146	5.63658	0.04	um	Spot	Position	7	1000000006	37
8.08128	7.48034	0.04	um	Spot	Position	7	1000000002	38
10.8987	1.77148	0.04	um	Spot	Position	8	1000000003	39
5.99092	3.66034	0.04	um	Spot	Position	8	1000000004	40
6.77177	3.93041	0.04	um	Spot	Position	8	1000000000	41
11.9029	4.09619	0.04	um	Spot	Position	8	1000000005	42
9.17228	5.51186	0.04	um	Spot	Position	8	1000000001	43
10.63	5.8708	0.04	um	Spot	Position	8	1000000006	44
8.12075	7.49359	0.04	um	Spot	Position	8	1000000002	45
10.8777	1.74163	0.04	um	Spot	Position	9	1000000003	46
5.99111	3.62148	0.04	um	Spot	Position	9	1000000004	47
6.76671	3.94649	0.04	um	Spot	Position	9	1000000000	48
11.9395	4.09275	0.04	um	Spot	Position	9	1000000005	49
9.17153	5.49014	0.04	um	Spot	Position	9	1000000001	50
10.4546	5.97756	0.04	um	Spot	Position	9	1000000006	51
8.11428	7.46627	0.04	um	Spot	Position	9	1000000002	52
10.915	1.78213	0.04	um	Spot	Position	10	1000000003	53
6.02114	3.75347	0.04	um	Spot	Position	10	1000000004	54
6.72992	3.95506	0.04	um	Spot	Position	10	1000000000	55
9.80639	4.11852	0.04	um	Spot	Position	10	1000000007	56
11.895	4.10921	0.04	um	Spot	Position	10	1000000005	57
9.21011	5.52343	0.04	um	Spot	Position	10	1000000001	58
10.4596	5.96107	0.04	um	Spot	Position	10	1000000006	59
8.09408	7.49623	0.04	um	Spot	Position	10	1000000002	60
10.9494	1.76816	0.04	um	Spot	Position	11	1000000003	61
6.02842	3.63787	0.04	um	Spot	Position	11	1000000004	62
6.80082	3.9296	0.04	um	Spot	Position	11	1000000000	63
11.9098	4.11177	0.04	um	Spot	Position	11	1000000005	64
9.80624	4.17391	0.04	um	Spot	Position	11	1000000007	65
9.2085	5.53338	0.04	um	Spot	Position	11	1000000001	66
10.4596	5.99584	0.04	um	Spot	Position	11	1000000006	67
8.11163	7.48588	0.04	um	Spot	Position	11	1000000002	68
11.0007	1.79487	0.04	um	Spot	Position	12	1000000003	69
6.03754	3.64361	0.04	um	Spot	Position	12	1000000004	70
6.84681	3.9692	0.04	um	Spot	Position	12	1000000000	71
11.8732	4.16142	0.04	um	Spot	Position	12	1000000005	72
9.87238	4.27295	0.04	um	Spot	Position	12	1000000007	73
9.18682	5.516	0.04	um	Spot	Position	12	1000000001	74
10.5073	6.00688	0.04	um	Spot	Position	12	1000000006	75
8.14251	7.49223	0.04	um	Spot	Position	12	1000000002	76
11.0149	1.56911	0.04	um	Spot	Position	13	1000000003	77
6.01983	3.60259	0.04	um	Spot	Position	13	1000000004	78
6.86455	3.96745	0.04	um	Spot	Position	13	1000000000	79
11.7085	4.22746	0.04	um	Spot	Position	13	1000000005	80
9.90551	4.28822	0.04	um	Spot	Position	13	1000000007	81
9.2079	5.50498	0.04	um	Spot	Position	13	1000000001	82
10.4572	5.97541	0.04	um	Spot	Position	13	1000000006	83
8.04938	7.46543	0.04	um	Spot	Position	13	1000000002	84
8.0374	1.28663	0.04	um	Spot	Position	14	1000000008	85
6.04352	3.63365	0.04	um	Spot	Position	14	1000000004	86
6.84473	3.97553	0.04	um	Spot	Position	14	1000000000	87
9.89287	4.30788	0.04	um	Spot	Position	14	1000000007	88
11.7689	4.45611	0.04	um	Spot	Position	14	1000000005	89
9.21914	5.48397	0.04	um	Spot	Position	14	1000000001	90
10.48	5.97852	0.04	um	Spot	Position	14	1000000006	91
8.04613	7.42605	0.04	um	Spot	Position	14	1000000002	92
8.07018	1.27368	0.04	um	Spot	Position	15	1000000008	93
6.0339	3.63301	0.04	um	Spot	Position	15	1000000004	94
6.8285	3.96213	0.04	um	Spot	Position	15	1000000000	95
9.88238	4.2782	0.04	um	Spot	Position	15	1000000007	96
9.20145	5.4823	0.04	um	Spot	Position	15	1000000001	97
10.4251	6.00166	0.04	um	Spot	Position	15	1000000006	98
8.14347	7.5936	0.04	um	Spot	Position	15	1000000002	99
8.15357	1.19488	0.04	um	Spot	Position	16	1000000008	100
6.56869	1.49817	0.04	um	Spot	Position	16	1000000009	101
6.00678	3.69814	0.04	um	Spot	Position	16	1000000004	102
6.8366	3.98337	0.04	um	Spot	Position	16	1000000000	103
9.77237	4.21197	0.04	um	Spot	Position	16	1000000007	104
9.21967	5.51218	0.04	um	Spot	Position	16	1000000001	105
10.4358	6.08021	0.04	um	Spot	Position	16	1000000006	106
8.07974	1.20591	0.04	um	Spot	Position	17	1000000008	107
6.78942	1.70981	0.04	um	Spot	Position	17	1000000009	108
6.07713	3.62772	0.04	um	Spot	Position	17	1000000004	109
6.84823	3.94813	0.04	um	Spot	Position	17	1000000000	110
9.81343	4.31403	0.04	um	Spot	Position	17	1000000007	111
9.2046	5.53037	0.04	um	Spot	Position	17	1000000001	112
10.5704	6.04591	0.04	um	Spot	Position	17	1000000006	113
7.88211	1.18762	0.04	um	Spot	Position	18	1000000008	114
6.75965	1.93926	0.04	um	Spot	Position	18	1000000009	115
5.99642	3.66915	0.04	um	Spot	Position	18	1000000004	116
6.85965	3.97069	0.04	um	Spot	Position	18	1000000000	117
9.8332	4.25686	0.04	um	Spot	Position	18	1000000007	118
9.20202	5.55963	0.04	um	Spot	Position	18	1000000001	119
10.6135	6.03675	0.04	um	Spot	Position	18	1000000006	120
7.93873	1.16771	0.04	um	Spot	Position	19	1000000008	121
6.74587	1.95493	0.04	um	Spot	Position	19	1000000009	122
5.97551	3.61087	0.04	um	Spot	Position	19	1000000004	123
6.86599	3.95705	0.04	um	Spot	Position	19	1000000000	124
9.85028	4.20872	0.04	um	Spot	Position	19	1000000007	125
9.19516	5.53282	0.04	um	Spot	Position	19	1000000001	126
7.95142	1.14598	0.04	um	Spot	Position	20	1000000008	127
6.74706	1.92647	0.04	um	Spot	Position	20	1000000009	128
5.9986	3.62543	0.04	um	Spot	Position	20	1000000004	129
6.84603	3.96195	0.04	um	Spot	Position	20	1000000000	130
9.81938	4.17185	0.04	um	Spot	Position	20	1000000007	131
9.15829	5.53621	0.04	um	Spot	Position	20	1000000001	132
7.95988	1.15489	0.04	um	Spot	Position	21	1000000008	133
6.76289	1.95153	0.04	um	Spot	Position	21	1000000009	134
5.93538	3.5827	0.04	um	Spot	Position	21	1000000004	135
6.84645	3.96756	0.04	um	Spot	Position	21	1000000000	136
9.79841	4.23374	0.04	um	Spot	Position	21	1000000007	137
9.18763	5.50354	0.04	um	Spot	Position	21	1000000001	138
7.93961	1.16689	0.04	um	Spot	Position	22	1000000008	139
6.80093	1.94389	0.04	um	Spot	Position	22	1000000009	140
6.06832	3.631	0.04	um	Spot	Position	22	1000000004	141
6.83319	3.98365	0.04	um	Spot	Position	22	1000000000	142
9.78632	4.22649	0.04	um	Spot	Position	22	1000000007	143
9.22991	5.46811	0.04	um	Spot	Position	22	1000000001	144
4.97662	0.976755	0.04	um	Spot	Position	23	1000000010	145
7.91718	1.17368	0.04	um	Spot	Position	23	1000000008	146
6.78631	1.9293	0.04	um	Spot	Position	23	1000000009	147
5.97438	3.63641	0.04	um	Spot	Position	23	1000000004	148
7.79229	3.82411	0.04	um	Spot	Position	23	1000000011	149
6.82493	3.99827	0.04	um	Spot	Position	23	1000000000	150
9.79959	4.2795	0.04	um	Spot	Position	23	1000000007	151
9.21451	5.49649	0.04	um	Spot	Position	23	1000000001	152
5.023	1.06078	0.04	um	Spot	Position	24	1000000010	153
7.91182	1.15993	0.04	um	Spot	Position	24	1000000008	154
6.77054	1.95213	0.04	um	Spot	Position	24	1000000009	155
5.98188	3.64695	0.04	um	Spot	Position	24	1000000004	156
7.84423	3.73247	0.04	um	Spot	Position	24	1000000011	157
6.8385	4.01678	0.04	um	Spot	Position	24	1000000000	158
9.55306	4.00027	0.04	um	Spot	Position	24	1000000012	159
9.2027	5.53679	0.04	um	Spot	Position	24	1000000001	160
5.01827	1.09129	0.04	um	Spot	Position	25	1000000010	161
7.90761	1.18041	0.04	um	Spot	Position	25	1000000008	162
6.78755	1.9274	0.04	um	Spot	Position	25	1000000009	163
6.01782	3.63557	0.04	um	Spot	Position	25	1000000004	164
7.83666	3.73056	0.04	um	Spot	Position	25	1000000011	165
6.82953	4.02341	0.04	um	Spot	Position	25	1000000000	166
9.62574	4.1184	0.04	um	Spot	Position	25	1000000012	167
9.19579	5.54054	0.04	um	Spot	Position	25	1000000001	168
5.00461	1.0857	0.04	um	Spot	Position	26	1000000010	169
7.92919	1.17073	0.04	um	Spot	Position	26	1000000008	170
6.81712	1.92224	0.04	um	Spot	Position	26	1000000009	171
5.98577	3.63914	0.04	um	Spot	Position	26	1000000004	172
7.88006	3.71623	0.04	um	Spot	Position	26	1000000011	173
6.81549	3.96925	0.04	um	Spot	Position	26	1000000000	174
9.71236	4.22572	0.04	um	Spot	Position	26	1000000012	175
9.21595	5.54983	0.04	um	Spot	Position	26	1000000001	176
10.9265	7.16306	0.04	um	Spot	Position	26	1000000013	177
5.00791	1.05833	0.04	um	Spot	Position	27	1000000010	178
6.77787	1.95472	0.04	um	Spot	Position	27	1000000009	179
6.09178	3.61893	0.04	um	Spot	Position	27	1000000004	180
7.83559	3.73617	0.04	um	Spot	Position	27	1000000011	181
6.81044	4.01315	0.04	um	Spot	Position	27	1000000000	182
11.4808	4.01911	0.04	um	Spot	Position	27	1000000014	183
9.76153	4.22647	0.04	um	Spot	Position	27	1000000012	184
10.7623	7.05469	0.04	um	Spot	Position	27	1000000013	185
5.07984	1.2151	0.04	um	Spot	Position	28	1000000010	186
6.8066	1.95964	0.04	um	Spot	Position	28	1000000009	187
5.98059	3.60679	0.04	um	Spot	Position	28	1000000004	188
7.89858	3.71756	0.04	um	Spot	Position	28	1000000011	189
6.822	3.99591	0.04	um	Spot	Position	28	1000000000	190
11.5035	4.00027	0.04	um	Spot	Position	28	1000000014	191
9.75146	4.22925	0.04	um	Spot	Position	28	1000000012	192
9.47649	6.09498	0.04	um	Spot	Position	28	1000000015	193
10.742	6.96239	0.04	um	Spot	Position	28	1000000013	194
5.15499	1.46028	0.04	um	Spot	Position	29	1000000010	195
6.81217	1.9584	0.04	um	Spot	Position	29	1000000009	196
5.96358	3.6546	0.04	um	Spot	Position	29	1000000004	197
7.92355	3.77809	0.04	um	Spot	Position	29	1000000011	198
11.4898	4.04471	0.04	um	Spot	Position	29	1000000014	199
6.80801	4.08831	0.04	um	Spot	Position	29	1000000000	200
9.78952	4.25115	0.04	um	Spot	Position	29	1000000012	201
9.50127	6.08551	0.04	um	Spot	Position	29	1000000015	202
10.7327	7.05543	0.04	um	Spot	Position	29	1000000013	203
5.17493	1.47478	0.04	um	Spot	Position	30	1000000010	204
6.8114	1.95448	0.04	um	Spot	Position	30	1000000009	205
6.0021	3.65176	0.04	um	Spot	Position	30	1000000004	206
7.9318	3.73536	0.04	um	Spot	Position	30	1000000011	207
11.4912	4.0271	0.04	um	Spot	Position	30	1000000014	208
9.79503	4.23502	0.04	um	Spot	Position	30	1000000012	209
9.54367	6.13525	0.04	um	Spot	Position	30	1000000015	210
10.7317	7.10431	0.04	um	Spot	Position	30	1000000013	211
5.33691	1.41667	0.04	um	Spot	Position	31	1000000010	212
6.79477	1.95939	0.04	um	Spot	Position	31	1000000009	213
5.97217	3.64257	0.04	um	Spot	Position	31	1000000004	214
7.96149	3.83619	0.04	um	Spot	Position	31	1000000011	215
11.4473	3.98185	0.04	um	Spot	Position	31	1000000014	216
9.76143	4.26341	0.04	um	Spot	Position	31	1000000012	217
9.50772	6.08255	0.04	um	Spot	Position	31	1000000015	218
10.7491	7.10678	0.04	um	Spot	Position	31	1000000013	219
5.4485	1.51465	0.04	um	Spot	Position	32	1000000010	220
6.7888	1.98396	0.04	um	Spot	Position	32	1000000009	221
5.96416	3.65147	0.04	um	Spot	Position	32	1000000004	222
7.91811	3.77611	0.04	um	Spot	Position	32	1000000011	223
11.4293	4.03486	0.04	um	Spot	Position	32	1000000014	224
9.77421	4.23834	0.04	um	Spot	Position	32	1000000012	225
6.84419	4.49898	0.04	um	Spot	Position	32	1000000016	226
9.52282	6.09933	0.04	um	Spot	Position	32	1000000015	227
10.7895	7.15587	0.04	um	Spot	Position	32	1000000013	228
10.4039	7.74061	0.04	um	Spot	Position	32	1000000017	229
5.39049	1.68182	0.04	um	Spot	Position	33	1000000010	230
6.7826	1.96065	0.04	um	Spot	Position	33	1000000009	231
5.95856	3.64274	0.04	um	Spot	Position	33	1000000004	232
7.93395	3.76581	0.04	um	Spot	Position	33	1000000011	233
11.4347	3.98736	0.04	um	Spot	Position	33	1000000014	234
9.72155	4.22018	0.04	um	Spot	Position	33	1000000012	235
6.69207	4.33001	0.04	um	Spot	Position	33	1000000016	236
9.50338	6.11344	0.04	um	Spot	Position	33	1000000015	237
10.7356	7.16341	0.04	um	Spot	Position	33	1000000013	238
10.4352	7.73526	0.04	um	Spot	Position	33	1000000017	239
5.26621	1.58849	0.04	um	Spot	Position	34	1000000010	240
5.96666	3.64711	0.04	um	Spot	Position	34	1000000004	241
7.86799	3.77724	0.04	um	Spot	Position	34	1000000011	242
11.5425	4.05463	0.04	um	Spot	Position	34	1000000014	243
9.71637	4.23563	0.04	um	Spot	Position	34	1000000012	244
10.907	4.19598	0.04	um	Spot	Position	34	1000000018	245
6.44548	4.37616	0.04	um	Spot	Position	34	1000000016	246
9.50266	6.11144	0.04	um	Spot	Position	34	1000000015	247
10.7468	7.14609	0.04	um	Spot	Position	34	1000000013	248
10.444	7.81225	0.04	um	Spot	Position	34	1000000017	249
11.4923	4.07313	0.04	um	Spot	Position	35	1000000014	250
9.72883	4.2548	0.04	um	Spot	Position	35	1000000012	251
10.8944	4.25228	0.04	um	Spot	Position	35	1000000018	252
6.38762	4.37635	0.04	um	Spot	Position	35	1000000016	253
9.51424	6.12332	0.04	um	Spot	Position	35	1000000015	254
10.7515	7.13397	0.04	um	Spot	Position	35	1000000013	255
10.3715	7.77681	0.04	um	Spot	Position	35	1000000017	256
9.24	3.79559	0.04	um	Spot	Position	36	1000000019	257
11.4228	4.05193	0.04	um	Spot	Position	36	1000000014	258
10.8949	4.21317	0.04	um	Spot	Position	36	1000000018	259
9.7134	4.26546	0.04	um	Spot	Position	36	1000000012	260
6.36489	4.37776	0.04	um	Spot	Position	36	1000000016	261
9.5013	6.12227	0.04	um	Spot	Position	36	1000000015	262
10.7214	7.09493	0.04	um	Spot	Position	36	1000000013	263
10.4289	7.76056	0.04	um	Spot	Position	36	1000000017	264
9.19459	3.8103	0.04	um	Spot	Position	37	1000000019	265
11.4848	4.06278	0.04	um	Spot	Position	37	1000000014	266
10.8862	4.1936	0.04	um	Spot	Position	37	1000000018	267
9.70578	4.26956	0.04	um	Spot	Position	37	1000000012	268
6.37925	4.41124	0.04	um	Spot	Position	37	1000000016	269
9.50096	6.12081	0.04	um	Spot	Position	37	1000000015	270
10.7677	7.1978	0.04	um	Spot	Position	37	1000000013	271
10.4406	7.78882	0.04	um	Spot	Position	37	1000000017	272
9.15054	3.80722	0.04	um	Spot	Position	38	1000000019	273
11.4806	4.06661	0.04	um	Spot	Position	38	1000000014	274
10.9312	4.21546	0.04	um	Spot	Position	38	1000000018	275
9.71418	4.25822	0.04	um	Spot	Position	38	1000000012	276
6.3689	4.39597	0.04	um	Spot	Position	38	1000000016	277
9.50197	6.10615	0.04	um	Spot	Position	38	1000000015	278
10.7958	7.17526	0.04	um	Spot	Position	38	1000000013	279
10.4338	7.79136	0.04	um	Spot	Position	38	1000000017	280
9.16243	3.8035	0.04	um	Spot	Position	39	1000000019	281
11.483	4.03555	0.04	um	Spot	Position	39	1000000014	282
10.9075	4.22558	0.04	um	Spot	Position	39	1000000018	283
9.69054	4.26175	0.04	um	Spot	Position	39	1000000012	284
6.36172	4.40895	0.04	um	Spot	Position	39	1000000016	285
9.49515	6.1058	0.04	um	Spot	Position	39	1000000015	286
9.0864	7.00478	0.04	um	Spot	Position	39	1000000020	287
10.7465	7.16658	0.04	um	Spot	Position	39	1000000013	288
10.4377	7.73584	0.04	um	Spot	Position	39	1000000017	289
9.157	3.81765	0.04	um	Spot	Position	40	1000000019	290
11.4809	4.10172	0.04	um	Spot	Position	40	1000000014	291
9.73966	4.20435	0.04	um	Spot	Position	40	1000000012	292
10.9055	4.21355	0.04	um	Spot	Position	40	1000000018	293
6.36807	4.36467	0.04	um	Spot	Position	40	1000000016	294
9.48187	6.0937	0.04	um	Spot	Position	40	1000000015	295
9.02593	7.01798	0.04	um	Spot	Position	40	1000000020	296
10.7595	7.1623	0.04	um	Spot	Position	40	1000000013	297
10.4363	7.78864	0.04	um	Spot	Position	40	1000000017	298
9.16956	3.80296	0.04	um	Spot	Position	41	1000000019	299
11.4858	4.06594	0.04	um	Spot	Position	41	1000000014	300
9.76275	4.22732	0.04	um	Spot	Position	41	1000000012	301
10.9153	4.22779	0.04	um	Spot	Position	41	1000000018	302
6.3544	4.35559	0.04	um	Spot	Position	41	1000000016	303
7.42094	6.05188	0.04	um	Spot	Position	41	1000000021	304
9.49393	6.11444	0.04	um	Spot	Position	41	1000000015	305
9.02579	7.04529	0.04	um	Spot	Position	41	1000000020	306
10.7266	7.13104	0.04	um	Spot	Position	41	1000000013	307
10.4513	7.80524	0.04	um	Spot	Position	41	1000000017	308
9.17915	3.78716	0.04	um	Spot	Position	42	1000000019	309
11.4638	4.08542	0.04	um	Spot	Position	42	1000000014	310
10.9002	4.22377	0.04	um	Spot	Position	42	1000000018	311
9.78904	4.24043	0.04	um	Spot	Position	42	1000000012	312
6.34816	4.35693	0.04	um	Spot	Position	42	1000000016	313
7.4797	5.99623	0.04	um	Spot	Position	42	1000000021	314
8.96344	7.17	0.04	um	Spot	Position	42	1000000020	315
10.7241	7.13276	0.04	um	Spot	Position	42	1000000013	316
10.4842	7.8013	0.04	um	Spot	Position	42	1000000017	317
6.78395	1.95547	0.04	um	Spot	Position	43	1000000022	318
9.16423	3.80718	0.04	um	Spot	Position	43	1000000019	319
11.5078	4.03877	0.04	um	Spot	Position	43	1000000014	320
9.8127	4.27944	0.04	um	Spot	Position	43	1000000012	321
10.8962	4.24566	0.04	um	Spot	Position	43	1000000018	322
6.3734	4.37513	0.04	um	Spot	Position	43	1000000016	323
7.47378	5.99649	0.04	um	Spot	Position	43	1000000021	324
9.01228	7.14313	0.04	um	Spot	Position	43	1000000020	325
10.7348	7.1358	0.04	um	Spot	Position	43	1000000013	326
10.4524	7.85691	0.04	um	Spot	Position	43	1000000017	327
6.76949	1.97394	0.04	um	Spot	Position	44	1000000022	328
9.18029	3.80199	0.04	um	Spot	Position	44	1000000019	329
11.4758	4.02764	0.04	um	Spot	Position	44	1000000014	330
9.80072	4.25443	0.04	um	Spot	Position	44	1000000012	331
10.9271	4.26595	0.04	um	Spot	Position	44	1000000018	332
6.33957	4.35595	0.04	um	Spot	Position	44	1000000016	333
7.4165	5.9864	0.04	um	Spot	Position	44	1000000021	334
9.52932	6.12772	0.04	um	Spot	Position	44	1000000023	335
8.98585	7.09859	0.04	um	Spot	Position	44	1000000020	336
10.7282	7.09539	0.04	um	Spot	Position	44	1000000013	337
10.4307	7.79431	0.04	um	Spot	Position	44	1000000017	338
12.4419	1.51381	0.04	um	Spot	Position	45	1000000024	339
6.80887	1.96265	0.04	um	Spot	Position	45	1000000022	340
10.4833	2.66608	0.04	um	Spot	Position	45	1000000025	341
9.19272	3.81952	0.04	um	Spot	Position	45	1000000019	342
11.507	4.03419	0.04	um	Spot	Position	45	1000000014	343
9.7791	4.27329	0.04	um	Spot	Position	45	1000000012	344
10.9234	4.2715	0.04	um	Spot	Position	45	1000000018	345
6.3612	4.37247	0.04	um	Spot	Position	45	1000000016	346
7.43298	6.02304	0.04	um	Spot	Position	45	1000000021	347
9.49369	6.17643	0.04	um	Spot	Position	45	1000000023	348
10.7387	6.96372	0.04	um	Spot	Position	45	1000000013	349
9.00187	7.07266	0.04	um	Spot	Position	45	1000000020	350
10.4538	7.72871	0.04	um	Spot	Position	45	1000000017	351
12.3946	1.47604	0.04	um	Spot	Position	46	1000000024	352
6.84319	2.00906	0.04	um	Spot	Position	46	1000000022	353
10.4694	2.64444	0.04	um	Spot	Position	46	1000000025	354
9.21747	3.82565	0.04	um	Spot	Position	46	1000000019	355
11.4831	4.02473	0.04	um	Spot	Position	46	1000000014	356
10.9252	4.26173	0.04	um	Spot	Position	46	1000000018	357
6.35768	4.3586	0.04	um	Spot	Position	46	1000000016	358
7.43085	6.02595	0.04	um	Spot	Position	46	1000000021	359
9.53793	6.12928	0.04	um	Spot	Position	46	1000000023	360
10.7428	7.06257	0.04	um	Spot	Position	46	1000000013	361
9.00796	7.13423	0.04	um	Spot	Position	46	1000000020	362
12.3972	1.4642	0.04	um	Spot	Position	47	1000000024	363
6.77965	1.96296	0.04	um	Spot	Position	47	1000000022	364
10.3946	2.51929	0.04	um	Spot	Position	47	1000000025	365
9.18831	3.79727	0.04	um	Spot	Position	47	1000000019	366
11.1682	4.30073	0.04	um	Spot	Position	47	1000000018	367
6.36317	4.37125	0.04	um	Spot	Position	47	1000000016	368
7.41378	6.02673	0.04	um	Spot	Position	47	1000000021	369
9.51016	6.06202	0.04	um	Spot	Position	47	1000000023	370
9.00737	7.15918	0.04	um	Spot	Position	47	1000000020	371
12.4649	1.4963	0.04	um	Spot	Position	48	1000000024	372
6.75757	1.96628	0.04	um	Spot	Position	48	1000000022	373
10.3983	2.53799	0.04	um	Spot	Position	48	1000000025	374
9.19644	3.80377	0.04	um	Spot	Position	48	1000000019	375
6.34882	4.37845	0.04	um	Spot	Position	48	1000000016	376
9.51497	6.0764	0.04	um	Spot	Position	48	1000000023	377
7.32651	6.1069	0.04	um	Spot	Position	48	1000000021	378
9.04443	7.13441	0.04	um	Spot	Position	48	1000000020	379
12.4262	1.54124	0.04	um	Spot	Position	49	1000000024	380
6.75116	1.99578	0.04	um	Spot	Position	49	1000000022	381
10.3895	2.52312	0.04	um	Spot	Position	49	1000000025	382
9.18091	3.82429	0.04	um	Spot	Position	49	1000000019	383
6.24093	4.51205	0.04	um	Spot	Position	49	1000000016	384
7.32399	6.1166	0.04	um	Spot	Position	49	1000000021	385
9.53599	6.10609	0.04	um	Spot	Position	49	1000000023	386
8.99504	7.13458	0.04	um	Spot	Position	49	1000000020	387
12.4209	1.56055	0.04	um	Spot	Position	50	1000000024	388
6.76163	1.97515	0.04	um	Spot	Position	50	1000000022	389
10.3837	2.52142	0.04	um	Spot	Position	50	1000000025	390
9.29051	3.81522	0.04	um	Spot	Position	50	1000000019	391
7.30883	6.12606	0.04	um	Spot	Position	50	1000000021	392
9.52577	6.11572	0.04	um	Spot	Position	50	1000000023	393
12.414	1.49073	0.04	um	Spot	Position	51	1000000024	394
6.77573	1.96592	0.04	um	Spot	Position	51	1000000022	395
10.3969	2.52465	0.04	um	Spot	Position	51	1000000025	396
9.54194	3.89673	0.04	um	Spot	Position	51	1000000019	397
9.51835	6.10472	0.04	um	Spot	Position	51	1000000023	398
7.32322	6.16428	0.04	um	Spot	Position	51	1000000021	399
10.0237	7.67742	0.04	um	Spot	Position	51	1000000026	400
12.435	1.53654	0.04	um	Spot	Position	52	1000000024	401
6.7632	1.95315	0.04	um	Spot	Position	52	1000000022	402
10.3835	2.53833	0.04	um	Spot	Position	52	1000000025	403
9.68772	3.96101	0.04	um	Spot	Position	52	1000000019	404
9.50544	6.07038	0.04	um	Spot	Position	52	1000000023	405
7.3311	6.13163	0.04	um	Spot	Position	52	1000000021	406
10.2551	7.81922	0.04	um	Spot	Position	52	1000000026	407
12.4283	1.51071	0.04	um	Spot	Position	53	1000000024	408
6.72439	1.93799	0.04	um	Spot	Position	53	1000000022	409
10.3982	2.52283	0.04	um	Spot	Position	53	1000000025	410
9.72342	3.96721	0.04	um	Spot	Position	53	1000000019	411
9.53213	6.0449	0.04	um	Spot	Position	53	1000000023	412
7.32137	6.11791	0.04	um	Spot	Position	53	1000000021	413
10.4291	7.78625	0.04	um	Spot	Position	53	1000000026	414
12.4213	1.4839	0.04	um	Spot	Position	54	1000000024	415
6.73495	1.95632	0.04	um	Spot	Position	54	1000000022	416
10.3869	2.52385	0.04	um	Spot	Position	54	1000000025	417
9.72215	3.95455	0.04	um	Spot	Position	54	1000000019	418
9.51911	6.01948	0.04	um	Spot	Position	54	1000000023	419
7.3334	6.17645	0.04	um	Spot	Position	54	1000000021	420
10.4161	7.80816	0.04	um	Spot	Position	54	1000000026	421
12.4107	1.53658	0.04	um	Spot	Position	55	1000000024	422
6.74236	1.95907	0.04	um	Spot	Position	55	1000000022	423
10.3827	2.52255	0.04	um	Spot	Position	55	1000000025	424
9.71319	3.97163	0.04	um	Spot	Position	55	1000000019	425
9.51267	6.04993	0.04	um	Spot	Position	55	1000000023	426
7.32247	6.16967	0.04	um	Spot	Position	55	1000000021	427
10.4139	7.8033	0.04	um	Spot	Position	55	1000000026	428
12.4107	1.52815	0.04	um	Spot	Position	56	1000000024	429
6.75034	1.97648	0.04	um	Spot	Position	56	1000000022	430
10.3935	2.51953	0.04	um	Spot	Position	56	1000000025	431
9.70596	3.97333	0.04	um	Spot	Position	56	1000000019	432
9.50022	6.04806	0.04	um	Spot	Position	56	1000000023	433
7.33239	6.14858	0.04	um	Spot	Position	56	1000000021	434
10.4216	7.8052	0.04	um	Spot	Position	56	1000000026	435
12.3944	1.49565	0.04	um	Spot	Position	57	1000000024	436
10.3882	2.51629	0.04	um	Spot	Position	57	1000000025	437
9.73136	3.94768	0.04	um	Spot	Position	57	1000000019	438
9.52888	6.00961	0.04	um	Spot	Position	57	1000000023	439
7.33609	6.12219	0.04	um	Spot	Position	57	1000000021	440
10.4211	7.8026	0.04	um	Spot	Position	57	1000000026	441
4.81566	1.31167	0.04	um	Spot	Position	58	1000000027	442
12.4032	1.42532	0.04	um	Spot	Position	58	1000000024	443
10.3818	2.52488	0.04	um	Spot	Position	58	1000000025	444
9.71334	3.93145	0.04	um	Spot	Position	58	1000000019	445
9.51652	5.99855	0.04	um	Spot	Position	58	1000000023	446
7.32457	6.13214	0.04	um	Spot	Position	58	1000000021	447
11.4798	6.55636	0.04	um	Spot	Position	58	1000000028	448
10.4156	7.78305	0.04	um	Spot	Position	58	1000000026	449
4.81509	1.31721	0.04	um	Spot	Position	59	1000000027	450
12.4167	1.48141	0.04	um	Spot	Position	59	1000000024	451
10.3878	2.53003	0.04	um	Spot	Position	59	1000000025	452
9.53379	6.01817	0.04	um	Spot	Position	59	1000000023	453
7.31296	6.17607	0.04	um	Spot	Position	59	1000000021	454
11.4851	6.56472	0.04	um	Spot	Position	59	1000000028	455
10.4057	7.80615	0.04	um	Spot	Position	59	1000000026	456
4.83964	1.30899	0.04	um	Spot	Position	60	1000000027	457
12.4341	1.49643	0.04	um	Spot	Position	60	1000000024	458
10.3723	2.54141	0.04	um	Spot	Position	60	1000000025	459
9.51971	6.03032	0.04	um	Spot	Position	60	1000000023	460
7.27012	6.16652	0.04	um	Spot	Position	60	1000000021	461
11.4894	6.5552	0.04	um	Spot	Position	60	1000000028	462
10.3963	7.80406	0.04	um	Spot	Position	60	1000000026	463
4.86371	1.30184	0.04	um	Spot	Position	61	1000000027	464
12.3926	1.49414	0.04	um	Spot	Position	61	1000000024	465
10.3933	2.53311	0.04	um	Spot	Position	61	1000000025	466
9.49439	6.03898	0.04	um	Spot	Position	61	1000000023	467
7.32973	6.17273	0.04	um	Spot	Position	61	1000000021	468
11.5042	6.53377	0.04	um	Spot	Position	61	1000000028	469
10.4331	7.78148	0.04	um	Spot	Position	61	1000000026	470
4.89899	1.30605	0.04	um	Spot	Position	62	1000000027	471
12.4369	1.48973	0.04	um	Spot	Position	62	1000000024	472
10.373	2.52362	0.04	um	Spot	Position	62	1000000025	473
9.48241	6.02291	0.04	um	Spot	Position	62	1000000023	474
11.4863	6.54915	0.04	um	Spot	Position	62	1000000028	475
10.3831	7.78439	0.04	um	Spot	Position	62	1000000026	476
9.23321	8.37124	0.04	um	Spot	Position	62	1000000029	477
4.87224	1.316	0.04	um	Spot	Position	63	1000000027	478
12.4153	1.46113	0.04	um	Spot	Position	63	1000000024	479
10.387	2.51058	0.04	um	Spot	Position	63	1000000025	480
9.48196	6.04242	0.04	um	Spot	Position	63	1000000023	481
11.4656	6.54789	0.04	um	Spot	Position	63	1000000028	482
9.95933	7.06576	0.04	um	Spot	Position	63	1000000030	483
10.4349	7.79023	0.04	um	Spot	Position	63	1000000026	484
9.22268	8.37588	0.04	um	Spot	Position	63	1000000029	485
4.90045	1.31369	0.04	um	Spot	Position	64	1000000027	486
12.4161	1.4659	0.04	um	Spot	Position	64	1000000024	487
10.3968	2.52225	0.04	um	Spot	Position	64	1000000025	488
9.51097	6.07232	0.04	um	Spot	Position	64	1000000023	489
11.4718	6.57836	0.04	um	Spot	Position	64	1000000028	490
9.96629	7.03703	0.04	um	Spot	Position	64	1000000030	491
10.4387	7.76976	0.04	um	Spot	Position	64	1000000026	492
9.27587	8.35485	0.04	um	Spot	Position	64	1000000029	493
4.9083	1.28561	0.04	um	Spot	Position	65	1000000027	494
10.401	2.53546	0.04	um	Spot	Position	65	1000000025	495
9.52636	6.05136	0.04	um	Spot	Position	65	1000000023	496
11.4577	6.60266	0.04	um	Spot	Position	65	1000000028	497
9.98873	7.06656	0.04	um	Spot	Position	65	1000000030	498
10.4233	7.79174	0.04	um	Spot	Position	65	1000000026	499
9.23483	8.38185	0.04	um	Spot	Position	65	1000000029	500
4.90287	1.33777	0.04	um	Spot	Position	66	1000000027	501
10.3818	2.60779	0.04	um	Spot	Position	66	1000000025	502
9.4701	6.05832	0.04	um	Spot	Position	66	1000000023	503
11.4813	6.56071	0.04	um	Spot	Position	66	1000000028	504
9.97942	7.03642	0.04	um	Spot	Position	66	1000000030	505
10.4101	7.78522	0.04	um	Spot	Position	66	1000000026	506
9.24608	8.38735	0.04	um	Spot	Position	66	1000000029	507
4.90202	1.31835	0.04	um	Spot	Position	67	1000000027	508
5.85477	1.91098	0.04	um	Spot	Position	67	1000000031	509
10.2462	2.75636	0.04	um	Spot	Position	67	1000000025	510
8.40748	4.75614	0.04	um	Spot	Position	67	1000000032	511
9.53853	6.02478	0.04	um	Spot	Position	67	1000000023	512
11.4829	6.59183	0.04	um	Spot	Position	67	1000000028	513
10.0024	7.08184	0.04	um	Spot	Position	67	1000000030	514
10.4366	7.80121	0.04	um	Spot	Position	67	1000000026	515
9.24482	8.37372	0.04	um	Spot	Position	67	1000000029	516
4.87138	1.33989	0.04	um	Spot	Position	68	1000000027	517
5.84356	1.89798	0.04	um	Spot	Position	68	1000000031	518
8.42607	4.76584	0.04	um	Spot	Position	68	1000000032	519
9.51974	6.04034	0.04	um	Spot	Position	68	1000000023	520
11.4871	6.56739	0.04	um	Spot	Position	68	1000000028	521
9.88522	7.0591	0.04	um	Spot	Position	68	1000000030	522
10.3946	7.79826	0.04	um	Spot	Position	68	1000000026	523
9.22254	8.3706	0.04	um	Spot	Position	68	1000000029	524
4.86618	1.33262	0.04	um	Spot	Position	69	1000000027	525
5.84806	1.90523	0.04	um	Spot	Position	69	1000000031	526
8.4537	4.75941	0.04	um	Spot	Position	69	1000000032	527
9.5438	6.06354	0.04	um	Spot	Position	69	1000000023	528
11.4812	6.59596	0.04	um	Spot	Position	69	1000000028	529
9.90634	7.01636	0.04	um	Spot	Position	69	1000000030	530
10.4142	7.78426	0.04	um	Spot	Position	69	1000000026	531
9.22956	8.30832	0.04	um	Spot	Position	69	1000000029	532
4.86486	1.32226	0.04	um	Spot	Position	70	1000000027	533
5.85965	1.90246	0.04	um	Spot	Position	70	1000000031	534
8.43044	4.72481	0.04	um	Spot	Position	70	1000000032	535
9.52048	6.07008	0.04	um	Spot	Position	70	1000000023	536
11.4747	6.58479	0.04	um	Spot	Position	70	1000000028	537
9.90479	7.02518	0.04	um	Spot	Position	70	1000000030	538
10.4259	7.7536	0.04	um	Spot	Position	70	1000000026	539
9.21884	8.38943	0.04	um	Spot	Position	70	1000000029	540
4.89677	1.32139	0.04	um	Spot	Position	71	1000000027	541
5.87044	1.90284	0.04	um	Spot	Position	71	1000000031	542
8.44204	4.74926	0.04	um	Spot	Position	71	1000000032	543
9.50524	6.07903	0.04	um	Spot	Position	71	1000000023	544
11.4911	6.59367	0.04	um	Spot	Position	71	1000000028	545
9.91239	7.04475	0.04	um	Spot	Position	71	1000000030	546
10.3691	7.79303	0.04	um	Spot	Position	71	1000000026	547
9.24037	8.37862	0.04	um	Spot	Position	71	1000000029	548
5.86015	1.92193	0.04	um	Spot	Position	72	1000000031	549
8.41582	4.75738	0.04	um	Spot	Position	72	1000000032	550
9.51171	6.07416	0.04	um	Spot	Position	72	1000000023	551
11.483	6.61128	0.04	um	Spot	Position	72	1000000028	552
9.94599	6.99447	0.04	um	Spot	Position	72	1000000030	553
10.3328	7.75612	0.04	um	Spot	Position	72	1000000026	554
9.24239	8.36886	0.04	um	Spot	Position	72	1000000029	555
5.88086	1.928	0.04	um	Spot	Position	73	1000000031	556
8.40847	4.76766	0.04	um	Spot	Position	73	1000000032	557
9.49946	6.06154	0.04	um	Spot	Position	73	1000000023	558
11.4883	6.61741	0.04	um	Spot	Position	73	1000000028	559
9.9441	7.03249	0.04	um	Spot	Position	73	1000000030	560
10.342	7.72755	0.04	um	Spot	Position	73	1000000026	561
9.22154	8.39206	0.04	um	Spot	Position	73	1000000029	562
5.84568	1.86631	0.04	um	Spot	Position	74	1000000031	563
8.43489	4.75041	0.04	um	Spot	Position	74	1000000032	564
9.53054	6.04267	0.04	um	Spot	Position	74	1000000023	565
11.4742	6.5994	0.04	um	Spot	Position	74	1000000028	566
9.93967	7.01981	0.04	um	Spot	Position	74	1000000030	567
10.3273	7.74085	0.04	um	Spot	Position	74	1000000026	568
9.23287	8.40356	0.04	um	Spot	Position	74	1000000029	569
5.81889	1.87317	0.04	um	Spot	Position	75	1000000031	570
8.40185	4.73983	0.04	um	Spot	Position	75	1000000032	571
9.54139	6.0582	0.04	um	Spot	Position	75	1000000023	572
9.87798	7.04429	0.04	um	Spot	Position	75	1000000030	573
10.3375	7.76181	0.04	um	Spot	Position	75	1000000026	574
9.22636	8.39447	0.04	um	Spot	Position	75	1000000029	575
5.81159	1.85904	0.04	um	Spot	Position	76	1000000031	576
8.39298	4.75656	0.04	um	Spot	Position	76	1000000032	577
9.49948	6.06867	0.04	um	Spot	Position	76	1000000023	578
9.87624	7.0263	0.04	um	Spot	Position	76	1000000030	579
10.3428	7.75046	0.04	um	Spot	Position	76	1000000026	580
9.23487	8.3765	0.04	um	Spot	Position	76	1000000029	581
5.81703	1.87831	0.04	um	Spot	Position	77	1000000031	582
8.40036	4.75586	0.04	um	Spot	Position	77	1000000032	583
9.49094	6.07853	0.04	um	Spot	Position	77	1000000023	584
9.91954	7.04457	0.04	um	Spot	Position	77	1000000030	585
10.3619	7.79022	0.04	um	Spot	Position	77	1000000026	586
9.23735	8.38739	0.04	um	Spot	Position	77	1000000029	587
5.83782	1.84232	0.04	um	Spot	Position	78	1000000031	588
8.3754	4.83636	0.04	um	Spot	Position	78	1000000032	589
9.53471	6.04949	0.04	um	Spot	Position	78	1000000023	590
9.93946	7.042	0.04	um	Spot	Position	78	1000000030	591
10.352	7.77419	0.04	um	Spot	Position	78	1000000026	592
9.22854	8.3987	0.04	um	Spot	Position	78	1000000029	593
5.77244	1.87915	0.04	um	Spot	Position	79	1000000031	594
4.53223	5.57774	0.04	um	Spot	Position	79	1000000033	595
9.74492	6.05307	0.04	um	Spot	Position	79	1000000023	596
9.93215	7.03633	0.04	um	Spot	Position	79	1000000030	597
10.3483	7.76785	0.04	um	Spot	Position	79	1000000026	598
9.22539	8.36328	0.04	um	Spot	Position	79	1000000029	599
5.79404	1.86271	0.04	um	Spot	Position	80	1000000031	600
4.54875	5.5604	0.04	um	Spot	Position	80	1000000033	601
9.8166	6.07977	0.04	um	Spot	Position	80	1000000023	602
9.92844	7.02466	0.04	um	Spot	Position	80	1000000030	603
10.3302	7.78197	0.04	um	Spot	Position	80	1000000026	604
9.23545	8.3844	0.04	um	Spot	Position	80	1000000029	605
5.79688	1.90519	0.04	um	Spot	Position	81	1000000031	606
4.53057	5.55867	0.04	um	Spot	Position	81	1000000033	607
9.80339	6.05762	0.04	um	Spot	Position	81	1000000023	608
9.94308	7.06972	0.04	um	Spot	Position	81	1000000030	609
5.81707	1.873	0.04	um	Spot	Position	82	1000000031	610
4.51285	5.55126	0.04	um	Spot	Position	82	1000000033	611
9.82547	6.06248	0.04	um	Spot	Position	82	1000000023	612
9.89921	6.98928	0.04	um	Spot	Position	82	1000000030	613
5.87118	1.90304	0.04	um	Spot	Position	83	1000000031	614
4.50563	5.62302	0.04	um	Spot	Position	83	1000000033	615
9.84929	6.0753	0.04	um	Spot	Position	83	1000000023	616
9.93308	7.01309	0.04	um	Spot	Position	83	1000000030	617
5.83704	1.87369	0.04	um	Spot	Position	84	1000000031	618
4.52316	5.63039	0.04	um	Spot	Position	84	1000000033	619
9.90177	6.12043	0.04	um	Spot	Position	84	1000000023	620
9.972	6.99973	0.04	um	Spot	Position	84	1000000030	621
5.84349	1.89	0.04	um	Spot	Position	85	1000000031	622
5.97079	2.66465	0.04	um	Spot	Position	85	1000000034	623
4.52765	5.60461	0.04	um	Spot	Position	85	1000000033	624
9.89268	6.08187	0.04	um	Spot	Position	85	1000000023	625
5.85701	1.9195	0.04	um	Spot	Position	86	1000000031	626
7.06785	2.25867	0.04	um	Spot	Position	86	1000000035	627
5.9904	2.65532	0.04	um	Spot	Position	86	1000000034	628
4.56721	5.61932	0.04	um	Spot	Position	86	1000000033	629
9.93522	6.09719	0.04	um	Spot	Position	86	1000000023	630
7.10244	2.236	0.04	um	Spot	Position	87	1000000035	631
5.9649	2.65708	0.04	um	Spot	Position	87	1000000034	632
4.60301	5.58745	0.04	um	Spot	Position	87	1000000033	633
7.01547	2.33334	0.04	um	Spot	Position	88	1000000035	634
5.95828	2.65085	0.04	um	Spot	Position	88	1000000034	635
4.52474	5.63592	0.04	um	Spot	Position	88	1000000033	636
7.01665	2.32121	0.04	um	Spot	Position	89	1000000035	637
5.95895	2.61567	0.04	um	Spot	Position	89	1000000034	638
4.57009	5.64992	0.04	um	Spot	Position	89	1000000033	639
6.89831	2.54528	0.04	um	Spot	Position	90	1000000035	640
5.95671	2.69667	0.04	um	Spot	Position	90	1000000034	641
9.9737	5.32998	0.04	um	Spot	Position	90	1000000036	642
4.53129	5.60537	0.04	um	Spot	Position	90	1000000033	643
6.77623	2.5323	0.04	um	Spot	Position	91	1000000035	644
5.94948	2.70503	0.04	um	Spot	Position	91	1000000034	645
9.96995	5.346	0.04	um	Spot	Position	91	1000000036	646
4.52739	5.58878	0.04	um	Spot	Position	91	1000000033	647
6.71432	2.51863	0.04	um	Spot	Position	92	1000000035	648
5.9325	2.68736	0.04	um	Spot	Position	92	1000000034	649
9.96707	5.34642	0.04	um	Spot	Position	92	1000000036	650
4.52459	5.62962	0.04	um	Spot	Position	92	1000000033	651
6.69179	2.49339	0.04	um	Spot	Position	93	1000000035	652
5.94303	2.67826	0.04	um	Spot	Position	93	1000000034	653
10.0098	5.37405	0.04	um	Spot	Position	93	1000000036	654
4.49526	5.63445	0.04	um	Spot	Position	93	1000000033	655
6.68069	2.51321	0.04	um	Spot	Position	94	1000000035	656
5.92222	2.63226	0.04	um	Spot	Position	94	1000000034	657
10.0107	5.3833	0.04	um	Spot	Position	94	1000000036	658
6.69431	2.5313	0.04	um	Spot	Position	95	1000000035	659
5.98579	2.64729	0.04	um	Spot	Position	95	1000000034	660
9.9879	5.30638	0.04	um	Spot	Position	95	1000000036	661
6.03707	2.55393	0.04	um	Spot	Position	96	1000000034	662
6.70586	2.54744	0.04	um	Spot	Position	96	1000000035	663
6.62682	3.37173	0.04	um	Spot	Position	96	1000000037	664
10.0417	5.26971	0.04	um	Spot	Position	96	1000000036	665
6.71741	2.52737	0.04	um	Spot	Position	97	1000000035	666
6.50822	3.44936	0.04	um	Spot	Position	97	1000000037	667
10.0381	5.29724	0.04	um	Spot	Position	97	1000000036	668
6.68722	2.54546	0.04	um	Spot	Position	98	1000000035	669
6.37209	3.43444	0.04	um	Spot	Position	98	1000000037	670
10.0305	5.28823	0.04	um	Spot	Position	98	1000000036	671
10.1707	7.42775	0.04	um	Spot	Position	98	1000000038	672
6.67769	2.5356	0.04	um	Spot	Position	99	1000000035	673
6.30048	3.55809	0.04	um	Spot	Position	99	1000000037	674
10.0198	5.28951	0.04	um	Spot	Position	99	1000000036	675
10.1463	7.40111	0.04	um	Spot	Position	99	1000000038	676
6.67912	2.52431	0.04	um	Spot	Position	100	1000000035	677
6.30431	3.5506	0.04	um	Spot	Position	100	1000000037	678
10.0156	5.29971	0.04	um	Spot	Position	100	1000000036	679
10.1125	7.38835	0.04	um	Spot	Position	100	1000000038	680
6.32838	3.56089	0.04	um	Spot	Position	101	1000000037	681
9.98875	5.28014	0.04	um	Spot	Position	101	1000000036	682
10.1651	7.39278	0.04	um	Spot	Position	101	1000000038	683
6.3326	3.55904	0.04	um	Spot	Position	102	1000000037	684
9.99495	5.25876	0.04	um	Spot	Position	102	1000000036	685
10.1512	7.36929	0.04	um	Spot	Position	102	1000000038	686
6.29516	3.56234	0.04	um	Spot	Position	103	1000000037	687
9.99119	5.24879	0.04	um	Spot	Position	103	1000000036	688
10.1319	7.39146	0.04	um	Spot	Position	103	1000000038	689
6.31824	3.49764	0.04	um	Spot	Position	104	1000000037	690
9.98899	5.25388	0.04	um	Spot	Position	104	1000000036	691
10.1331	7.3798	0.04	um	Spot	Position	104	1000000038	692
6.32861	3.47506	0.04	um	Spot	Position	105	1000000037	693
9.96291	5.26366	0.04	um	Spot	Position	105	1000000036	694
10.1258	7.37797	0.04	um	Spot	Position	105	1000000038	695
6.32265	3.49123	0.04	um	Spot	Position	106	1000000037	696
9.94597	5.27226	0.04	um	Spot	Position	106	1000000036	697
10.1622	7.43463	0.04	um	Spot	Position	106	1000000038	698
6.34445	3.54576	0.04	um	Spot	Position	107	1000000037	699
9.96057	5.30883	0.04	um	Spot	Position	107	1000000036	700
10.1871	7.56612	0.04	um	Spot	Position	107	1000000038	701
6.16982	2.12634	0.04	um	Spot	Position	108	1000000039	702
6.2935	3.48293	0.04	um	Spot	Position	108	1000000037	703
9.92557	5.30669	0.04	um	Spot	Position	108	1000000036	704
10.1703	7.5376	0.04	um	Spot	Position	108	1000000038	705
6.17564	2.17339	0.04	um	Spot	Position	109	1000000039	706
9.98009	5.21086	0.04	um	Spot	Position	109	1000000036	707
10.1573	7.40064	0.04	um	Spot	Position	109	1000000038	708
6.18857	2.1394	0.04	um	Spot	Position	110	1000000039	709
6.30509	3.56079	0.04	um	Spot	Position	110	1000000040	710
10.1604	7.38054	0.04	um	Spot	Position	110	1000000038	711
6.14417	2.0849	0.04	um	Spot	Position	111	1000000039	712
6.26332	3.56018	0.04	um	Spot	Position	111	1000000040	713
10.169	7.37999	0.04	um	Spot	Position	111	1000000038	714
6.17961	2.10645	0.04	um	Spot	Position	112	1000000039	715
6.24773	3.49638	0.04	um	Spot	Position	112	1000000040	716
10.2135	7.35805	0.04	um	Spot	Position	112	1000000038	717
6.17304	2.13162	0.04	um	Spot	Position	113	1000000039	718
6.21631	3.48519	0.04	um	Spot	Position	113	1000000040	719
6.15068	2.11977	0.04	um	Spot	Position	114	1000000039	720
12.0835	3.24433	0.04	um	Spot	Position	114	1000000041	721
6.27201	3.53226	0.04	um	Spot	Position	114	1000000040	722
6.14938	2.12025	0.04	um	Spot	Position	115	1000000039	723
12.1094	3.24851	0.04	um	Spot	Position	115	1000000041	724
6.27123	3.56242	0.04	um	Spot	Position	115	1000000040	725
6.1447	2.1153	0.04	um	Spot	Position	116	1000000039	726
12.0605	3.25371	0.04	um	Spot	Position	116	1000000041	727
6.24591	3.54042	0.04	um	Spot	Position	116	1000000040	728
6.12671	2.13632	0.04	um	Spot	Position	117	1000000039	729
12.1038	3.24675	0.04	um	Spot	Position	117	1000000041	730
6.28976	3.48612	0.04	um	Spot	Position	117	1000000040	731
6.18056	2.14118	0.04	um	Spot	Position	118	1000000039	732
9.99055	2.60867	0.04	um	Spot	Position	118	1000000042	733
12.1006	3.25776	0.04	um	Spot	Position	118	1000000041	734
6.25862	3.48002	0.04	um	Spot	Position	118	1000000040	735
6.03263	2.24119	0.04	um	Spot	Position	119	1000000039	736
9.88279	2.766	0.04	um	Spot	Position	119	1000000042	737
12.0553	3.36986	0.04	um	Spot	Position	119	1000000041	738
6.20161	3.53449	0.04	um	Spot	Position	119	1000000040	739
5.87598	2.39907	0.04	um	Spot	Position	120	1000000039	740
9.89062	2.75737	0.04	um	Spot	Position	120	1000000042	741
12.0588	3.38287	0.04	um	Spot	Position	120	1000000041	742
6.23627	3.48789	0.04	um	Spot	Position	120	1000000040	743
8.18919	6.34125	0.04	um	Spot	Position	120	1000000043	744
9.89953	2.75484	0.04	um	Spot	Position	121	1000000042	745
12.0458	3.36455	0.04	um	Spot	Position	121	1000000041	746
6.27182	3.48584	0.04	um	Spot	Position	121	1000000040	747
9.73163	6.07443	0.04	um	Spot	Position	121	1000000044	748
8.38209	6.37575	0.04	um	Spot	Position	121	1000000043	749
9.89473	2.75697	0.04	um	Spot	Position	122	1000000042	750
6.22231	3.4313	0.04	um	Spot	Position	122	1000000040	751
12.087	3.41196	0.04	um	Spot	Position	122	1000000041	752
9.75917	6.085	0.04	um	Spot	Position	122	1000000044	753
8.41525	6.4073	0.04	um	Spot	Position	122	1000000043	754
9.86523	2.74945	0.04	um	Spot	Position	123	1000000042	755
12.0996	3.37639	0.04	um	Spot	Position	123	1000000041	756
6.2534	3.49574	0.04	um	Spot	Position	123	1000000040	757
9.71004	6.07429	0.04	um	Spot	Position	123	1000000044	758
8.44775	6.41045	0.04	um	Spot	Position	123	1000000043	759
9.8789	2.71224	0.04	um	Spot	Position	124	1000000042	760
12.0957	3.38912	0.04	um	Spot	Position	124	1000000041	761
6.247	3.49335	0.04	um	Spot	Position	124	1000000040	762
6.42599	5.41063	0.04	um	Spot	Position	124	1000000045	763
9.69812	6.17862	0.04	um	Spot	Position	124	1000000044	764
8.44777	6.40475	0.04	um	Spot	Position	124	1000000043	765
5.92328	0.431424	0.04	um	Spot	Position	125	1000000046	766
9.87144	2.75137	0.04	um	Spot	Position	125	1000000042	767
6.24774	3.4918	0.04	um	Spot	Position	125	1000000040	768
6.41581	5.40394	0.04	um	Spot	Position	125	1000000045	769
9.72035	6.13148	0.04	um	Spot	Position	125	1000000044	770
10.3432	6.15137	0.04	um	Spot	Position	125	1000000047	771
8.44801	6.37283	0.04	um	Spot	Position	125	1000000043	772
6.04539	0.477393	0.04	um	Spot	Position	126	1000000046	773
9.87714	2.75564	0.04	um	Spot	Position	126	1000000042	774
6.24678	3.49473	0.04	um	Spot	Position	126	1000000040	775
6.39683	5.40988	0.04	um	Spot	Position	126	1000000045	776
9.73302	6.17067	0.04	um	Spot	Position	126	1000000044	777
10.3818	6.16697	0.04	um	Spot	Position	126	1000000047	778
8.42836	6.37236	0.04	um	Spot	Position	126	1000000043	779
6.02519	0.48359	0.04	um	Spot	Position	127	1000000046	780
9.86267	2.70676	0.04	um	Spot	Position	127	1000000042	781
6.28054	3.51517	0.04	um	Spot	Position	127	1000000040	782
7.00271	3.4495	0.04	um	Spot	Position	127	1000000048	783
6.40691	5.3889	0.04	um	Spot	Position	127	1000000045	784
9.72949	6.13729	0.04	um	Spot	Position	127	1000000044	785
10.4218	6.15483	0.04	um	Spot	Position	127	1000000047	786
8.41846	6.40443	0.04	um	Spot	Position	127	1000000043	787
6.02366	0.453022	0.04	um	Spot	Position	128	1000000046	788
9.86428	2.68741	0.04	um	Spot	Position	128	1000000042	789
6.91843	3.36439	0.04	um	Spot	Position	128	1000000048	790
6.2857	3.51335	0.04	um	Spot	Position	128	1000000040	791
6.43005	5.38737	0.04	um	Spot	Position	128	1000000045	792
9.73269	6.11605	0.04	um	Spot	Position	128	1000000044	793
10.3948	6.19265	0.04	um	Spot	Position	128	1000000047	794
8.4206	6.43085	0.04	um	Spot	Position	128	1000000043	795
6.03057	0.409911	0.04	um	Spot	Position	129	1000000046	796
9.85226	2.7007	0.04	um	Spot	Position	129	1000000042	797
6.87074	3.36524	0.04	um	Spot	Position	129	1000000048	798
6.25528	3.54772	0.04	um	Spot	Position	129	1000000040	799
6.44189	5.38587	0.04	um	Spot	Position	129	1000000045	800
9.72649	6.16738	0.04	um	Spot	Position	129	1000000044	801
10.4161	6.19776	0.04	um	Spot	Position	129	1000000047	802
8.42642	6.40132	0.04	um	Spot	Position	129	1000000043	803
6.04019	0.445903	0.04	um	Spot	Position	130	1000000046	804
9.8693	2.72045	0.04	um	Spot	Position	130	1000000042	805
6.86951	3.35874	0.04	um	Spot	Position	130	1000000048	806
6.46229	5.39613	0.04	um	Spot	Position	130	1000000045	807
9.72241	6.14441	0.04	um	Spot	Position	130	1000000044	808
10.4337	6.20989	0.04	um	Spot	Position	130	1000000047	809
8.43566	6.36158	0.04	um	Spot	Position	130	1000000043	810
6.04929	0.440364	0.04	um	Spot	Position	131	1000000046	811
9.87283	2.702	0.04	um	Spot	Position	131	1000000042	812
6.94071	3.40237	0.04	um	Spot	Position	131	1000000048	813
6.25732	3.46617	0.04	um	Spot	Position	131	1000000049	814
6.43811	5.37731	0.04	um	Spot	Position	131	1000000045	815
9.71778	6.1389	0.04	um	Spot	Position	131	1000000044	816
10.4493	6.17904	0.04	um	Spot	Position	131	1000000047	817
8.4824	6.34604	0.04	um	Spot	Position	131	1000000043	818
6.0446	0.438835	0.04	um	Spot	Position	132	1000000046	819
9.86438	2.69078	0.04	um	Spot	Position	132	1000000042	820
6.26466	3.46427	0.04	um	Spot	Position	132	1000000049	821
6.95058	3.46781	0.04	um	Spot	Position	132	1000000048	822
6.43202	5.38201	0.04	um	Spot	Position	132	1000000045	823
9.73068	6.13169	0.04	um	Spot	Position	132	1000000044	824
10.4761	6.17062	0.04	um	Spot	Position	132	1000000047	825
8.44484	6.35385	0.04	um	Spot	Position	132	1000000043	826
6.0614	0.414907	0.04	um	Spot	Position	133	1000000046	827
9.87559	2.68747	0.04	um	Spot	Position	133	1000000042	828
6.26943	3.49642	0.04	um	Spot	Position	133	1000000049	829
6.98425	3.47943	0.04	um	Spot	Position	133	1000000048	830
6.41327	5.38559	0.04	um	Spot	Position	133	1000000045	831
9.73925	6.15993	0.04	um	Spot	Position	133	1000000044	832
10.4596	6.15269	0.04	um	Spot	Position	133	1000000047	833
8.48302	6.37103	0.04	um	Spot	Position	133	1000000043	834
6.03099	0.405815	0.04	um	Spot	Position	134	1000000046	835
9.89803	2.69247	0.04	um	Spot	Position	134	1000000042	836
6.97705	3.42062	0.04	um	Spot	Position	134	1000000048	837
6.2649	3.50008	0.04	um	Spot	Position	134	1000000049	838
6.41729	5.38486	0.04	um	Spot	Position	134	1000000045	839
9.73103	6.01231	0.04	um	Spot	Position	134	1000000044	840
10.4418	6.15838	0.04	um	Spot	Position	134	1000000047	841
8.45962	6.37483	0.04	um	Spot	Position	134	1000000043	842
6.019	0.453722	0.04	um	Spot	Position	135	1000000046	843
7.00271	3.4147	0.04	um	Spot	Position	135	1000000048	844
6.25659	3.49963	0.04	um	Spot	Position	135	1000000049	845
6.38964	5.37578	0.04	um	Spot	Position	135	1000000045	846
9.70427	6.05246	0.04	um	Spot	Position	135	1000000044	847
10.4461	6.08906	0.04	um	Spot	Position	135	1000000047	848
8.47595	6.39601	0.04	um	Spot	Position	135	1000000043	849
6.03855	0.450337	0.04	um	Spot	Position	136	1000000046	850
6.96572	3.33854	0.04	um	Spot	Position	136	1000000048	851
6.25201	3.48016	0.04	um	Spot	Position	136	1000000049	852
4.68368	3.63464	0.04	um	Spot	Position	136	1000000050	853
9.70659	6.06899	0.04	um	Spot	Position	136	1000000044	854
10.2248	6.00248	0.04	um	Spot	Position	136	1000000047	855
8.47021	6.36485	0.04	um	Spot	Position	136	1000000043	856
6.06414	0.442006	0.04	um	Spot	Position	137	1000000046	857
6.9601	3.34036	0.04	um	Spot	Position	137	1000000048	858
6.24506	3.48795	0.04	um	Spot	Position	137	1000000049	859
4.69151	3.5828	0.04	um	Spot	Position	137	1000000050	860
8.44018	6.37944	0.04	um	Spot	Position	137	1000000043	861
9.58358	6.32968	0.04	um	Spot	Position	137	1000000044	862
5.98765	0.416466	0.04	um	Spot	Position	138	1000000046	863
7.02031	3.41292	0.04	um	Spot	Position	138	1000000048	864
6.24689	3.49012	0.04	um	Spot	Position	138	1000000049	865
4.6973	3.59247	0.04	um	Spot	Position	138	1000000050	866
8.50192	6.3568	0.04	um	Spot	Position	138	1000000043	867
9.4172	6.63383	0.04	um	Spot	Position	138	1000000044	868
6.02068	0.423334	0.04	um	Spot	Position	139	1000000046	869
7.0117	3.40911	0.04	um	Spot	Position	139	1000000048	870
6.23357	3.49398	0.04	um	Spot	Position	139	1000000049	871
4.68782	3.63191	0.04	um	Spot	Position	139	1000000050	872
8.47858	6.3554	0.04	um	Spot	Position	139	1000000043	873
9.28443	6.79499	0.04	um	Spot	Position	139	1000000044	874
5.97501	0.43883	0.04	um	Spot	Position	140	1000000046	875
6.98554	3.396	0.04	um	Spot	Position	140	1000000048	876
6.28032	3.48129	0.04	um	Spot	Position	140	1000000049	877
4.68672	3.63011	0.04	um	Spot	Position	140	1000000050	878
8.45842	6.36084	0.04	um	Spot	Position	140	1000000043	879
11.556	6.66489	0.04	um	Spot	Position	140	1000000051	880
9.26558	6.80225	0.04	um	Spot	Position	140	1000000044	881
6.03991	0.443477	0.04	um	Spot	Position	141	1000000046	882
6.37945	3.49046	0.04	um	Spot	Position	141	1000000049	883
4.66226	3.62124	0.04	um	Spot	Position	141	1000000050	884
8.49533	6.3702	0.04	um	Spot	Position	141	1000000043	885
11.4797	6.4228	0.04	um	Spot	Position	141	1000000051	886
9.34185	6.7796	0.04	um	Spot	Position	141	1000000044	887
6.03036	0.423328	0.04	um	Spot	Position	142	1000000046	888
6.27804	3.5075	0.04	um	Spot	Position	142	1000000049	889
4.69571	3.62115	0.04	um	Spot	Position	142	1000000050	890
8.50497	6.37976	0.04	um	Spot	Position	142	1000000043	891
11.4858	6.38812	0.04	um	Spot	Position	142	1000000051	892
9.36127	6.93098	0.04	um	Spot	Position	142	1000000044	893
6.04787	0.429442	0.04	um	Spot	Position	143	1000000046	894
4.68138	3.59561	0.04	um	Spot	Position	143	1000000050	895
6.25772	3.53436	0.04	um	Spot	Position	143	1000000049	896
8.50534	6.39682	0.04	um	Spot	Position	143	1000000043	897
11.4959	6.35542	0.04	um	Spot	Position	143	1000000051	898
6.00862	0.431709	0.04	um	Spot	Position	144	1000000046	899
6.26849	3.50931	0.04	um	Spot	Position	144	1000000049	900
4.68656	3.59312	0.04	um	Spot	Position	144	1000000050	901
8.47819	6.375	0.04	um	Spot	Position	144	1000000043	902
11.5011	6.39202	0.04	um	Spot	Position	144	1000000051	903
6.02136	0.425133	0.04	um	Spot	Position	145	1000000046	904
6.2484	3.47974	0.04	um	Spot	Position	145	1000000049	905
4.71447	3.60078	0.04	um	Spot	Position	145	1000000050	906
8.48683	6.36799	0.04	um	Spot	Position	145	1000000043	907
11.4826	6.38804	0.04	um	Spot	Position	145	1000000051	908
6.01272	0.428936	0.04	um	Spot	Position	146	1000000046	909
6.26893	3.49606	0.04	um	Spot	Position	146	1000000049	910
4.70621	3.6027	0.04	um	Spot	Position	146	1000000050	911
8.42151	6.38733	0.04	um	Spot	Position	146	1000000043	912
11.4945	6.39504	0.04	um	Spot	Position	146	1000000051	913
6.01116	0.414078	0.04	um	Spot	Position	147	1000000046	914
6.26795	3.51504	0.04	um	Spot	Position	147	1000000049	915
11.5163	6.38526	0.04	um	Spot	Position	147	1000000051	916
8.44105	6.4278	0.04	um	Spot	Position	147	1000000043	917
5.97591	0.426932	0.04	um	Spot	Position	148	1000000046	918
6.2577	3.49297	0.04	um	Spot	Position	148	1000000049	919
11.4975	6.39462	0.04	um	Spot	Position	148	1000000051	920
8.43945	6.43449	0.04	um	Spot	Position	148	1000000043	921
6.22569	3.48517	0.04	um	Spot	Position	149	1000000049	922
11.509	6.39582	0.04	um	Spot	Position	149	1000000051	923
8.44043	6.42534	0.04	um	Spot	Position	149	1000000043	924
5.95591	0.415865	0.04	um	Spot	Position	150	1000000052	925
6.2309	3.5006	0.04	um	Spot	Position	150	1000000049	926
11.4777	6.38229	0.04	um	Spot	Position	150	1000000051	927
8.43065	6.41466	0.04	um	Spot	Position	150	1000000043	928
5.96676	0.399423	0.04	um	Spot	Position	151	1000000052	929
8.45364	6.4378	0.04	um	Spot	Position	151	1000000043	930
11.4271	6.46063	0.04	um	Spot	Position	151	1000000051	931
5.98255	0.429734	0.04	um	Spot	Position	152	1000000052	932
8.46125	6.42616	0.04	um	Spot	Position	152	1000000043	933
11.42	6.44706	0.04	um	Spot	Position	152	1000000051	934
8.57449	7.79702	0.04	um	Spot	Position	152	1000000053	935
5.99152	0.379091	0.04	um	Spot	Position	153	1000000052	936
8.482	6.44707	0.04	um	Spot	Position	153	1000000043	937
11.4106	6.41323	0.04	um	Spot	Position	153	1000000051	938
8.59151	7.8166	0.04	um	Spot	Position	153	1000000053	939
6.00167	0.42107	0.04	um	Spot	Position	154	1000000052	940
11.3996	6.45407	0.04	um	Spot	Position	154	1000000051	941
8.58217	7.78366	0.04	um	Spot	Position	154	1000000053	942
5.98258	0.400949	0.04	um	Spot	Position	155	1000000052	943
11.4363	6.45171	0.04	um	Spot	Position	155	1000000051	944
8.53885	7.78105	0.04	um	Spot	Position	155	1000000053	945
5.98616	0.415997	0.04	um	Spot	Position	156	1000000052	946
6.73858	5.44874	0.04	um	Spot	Position	156	1000000054	947
11.4195	6.5033	0.04	um	Spot	Position	156	1000000051	948
8.58283	7.79861	0.04	um	Spot	Position	156	1000000053	949
5.98182	0.387904	0.04	um	Spot	Position	157	1000000052	950
6.67743	2.53765	0.04	um	Spot	Position	157	1000000055	951
6.73956	5.41442	0.04	um	Spot	Position	157	1000000054	952
11.4113	6.45641	0.04	um	Spot	Position	157	1000000051	953
8.56036	7.80027	0.04	um	Spot	Position	157	1000000053	954
5.96836	0.404021	0.04	um	Spot	Position	158	1000000052	955
6.67861	2.57822	0.04	um	Spot	Position	158	1000000055	956
6.73441	5.4726	0.04	um	Spot	Position	158	1000000054	957
11.4238	6.45959	0.04	um	Spot	Position	158	1000000051	958
8.54645	7.77964	0.04	um	Spot	Position	158	1000000053	959
5.96592	0.387657	0.04	um	Spot	Position	159	1000000052	960
6.66314	2.59654	0.04	um	Spot	Position	159	1000000055	961
6.734	5.44056	0.04	um	Spot	Position	159	1000000054	962
11.4563	6.48654	0.04	um	Spot	Position	159	1000000051	963
8.53982	7.77891	0.04	um	Spot	Position	159	1000000053	964
5.96308	0.410026	0.04	um	Spot	Position	160	1000000052	965
6.65672	2.5863	0.04	um	Spot	Position	160	1000000055	966
6.6879	5.44653	0.04	um	Spot	Position	160	1000000054	967
11.4478	6.52515	0.04	um	Spot	Position	160	1000000051	968
8.55435	7.79648	0.04	um	Spot	Position	160	1000000053	969
5.96167	0.36019	0.04	um	Spot	Position	161	1000000052	970
6.65793	2.59877	0.04	um	Spot	Position	161	1000000055	971
6.67671	5.47491	0.04	um	Spot	Position	161	1000000054	972
11.443	6.53332	0.04	um	Spot	Position	161	1000000051	973
8.57204	7.77898	0.04	um	Spot	Position	161	1000000053	974
5.98244	0.381373	0.04	um	Spot	Position	162	1000000052	975
6.67393	2.59184	0.04	um	Spot	Position	162	1000000055	976
6.6921	5.46009	0.04	um	Spot	Position	162	1000000054	977
11.4381	6.56523	0.04	um	Spot	Position	162	1000000051	978
8.55859	7.76291	0.04	um	Spot	Position	162	1000000053	979
5.97404	0.372841	0.04	um	Spot	Position	163	1000000052	980
6.67689	2.60192	0.04	um	Spot	Position	163	1000000055	981
6.68885	5.48176	0.04	um	Spot	Position	163	1000000054	982
11.4402	6.54709	0.04	um	Spot	Position	163	1000000051	983
8.53707	7.80722	0.04	um	Spot	Position	163	1000000053	984
5.97447	0.367451	0.04	um	Spot	Position	164	1000000052	985
6.6761	2.58627	0.04	um	Spot	Position	164	1000000055	986
6.69241	5.4651	0.04	um	Spot	Position	164	1000000054	987
11.4307	6.54553	0.04	um	Spot	Position	164	1000000051	988
8.51545	7.79582	0.04	um	Spot	Position	164	1000000053	989
5.97712	0.368787	0.04	um	Spot	Position	165	1000000052	990
6.66056	2.58687	0.04	um	Spot	Position	165	1000000055	991
6.70114	5.4759	0.04	um	Spot	Position	165	1000000054	992
11.436	6.49999	0.04	um	Spot	Position	165	1000000051	993
8.48266	7.57317	0.04	um	Spot	Position	165	1000000053	994
5.97091	0.372412	0.04	um	Spot	Position	166	1000000052	995
6.68307	2.58281	0.04	um	Spot	Position	166	1000000055	996
6.68749	5.4672	0.04	um	Spot	Position	166	1000000054	997
11.4842	6.55826	0.04	um	Spot	Position	166	1000000051	998
8.49735	7.42392	0.04	um	Spot	Position	166	1000000053	999
5.95424	0.350697	0.04	um	Spot	Position	167	1000000052	1000
6.69674	2.5695	0.04	um	Spot	Position	167	1000000055	1001
6.65571	5.50443	0.04	um	Spot	Position	167	1000000054	1002
11.4618	6.66148	0.04	um	Spot	Position	167	1000000051	1003
8.5173	7.403	0.04	um	Spot	Position	167	1000000053	1004
5.9385	0.371127	0.04	um	Spot	Position	168	1000000052	1005
6.6856	2.57637	0.04	um	Spot	Position	168	1000000055	1006
6.65314	5.5513	0.04	um	Spot	Position	168	1000000054	1007
8.49023	7.44176	0.04	um	Spot	Position	168	1000000053	1008
5.93661	0.35544	0.04	um	Spot	Position	169	1000000052	1009
6.68259	2.57374	0.04	um	Spot	Position	169	1000000055	1010
8.49709	7.44758	0.04	um	Spot	Position	169	1000000053	1011
5.95343	0.364186	0.04	um	Spot	Position	170	1000000052	1012
6.66626	2.58707	0.04	um	Spot	Position	170	1000000055	1013
8.35412	7.41374	0.04	um	Spot	Position	170	1000000053	1014
5.95819	0.371346	0.04	um	Spot	Position	171	1000000052	1015
6.67325	2.56417	0.04	um	Spot	Position	171	1000000055	1016
8.41169	7.38955	0.04	um	Spot	Position	171	1000000053	1017
5.95799	0.402515	0.04	um	Spot	Position	172	1000000052	1018
6.67327	2.56964	0.04	um	Spot	Position	172	1000000055	1019
8.58443	7.80122	0.04	um	Spot	Position	172	1000000056	1020
5.94776	0.422751	0.04	um	Spot	Position	173	1000000052	1021
6.67243	2.5748	0.04	um	Spot	Position	173	1000000055	1022
8.55796	7.812	0.04	um	Spot	Position	173	1000000056	1023
5.95917	0.386115	0.04	um	Spot	Position	174	1000000052	1024
6.61525	2.47636	0.04	um	Spot	Position	174	1000000055	1025
8.54617	7.85564	0.04	um	Spot	Position	174	1000000056	1026
5.94921	0.410307	0.04	um	Spot	Position	175	1000000052	1027
8.57547	7.8618	0.04	um	Spot	Position	175	1000000056	1028
5.96557	0.390913	0.04	um	Spot	Position	176	1000000052	1029
6.60755	2.40347	0.04	um	Spot	Position	176	1000000057	1030
8.56606	7.85308	0.04	um	Spot	Position	176	1000000056	1031
5.95895	0.411096	0.04	um	Spot	Position	177	1000000052	1032
6.62103	2.4623	0.04	um	Spot	Position	177	1000000057	1033
8.54173	7.80482	0.04	um	Spot	Position	177	1000000056	1034
5.98788	0.381568	0.04	um	Spot	Position	178	1000000052	1035
6.61479	2.45766	0.04	um	Spot	Position	178	1000000057	1036
8.51899	7.82772	0.04	um	Spot	Position	178	1000000056	1037
5.9913	0.409093	0.04	um	Spot	Position	179	1000000052	1038
6.6556	2.45045	0.04	um	Spot	Position	179	1000000057	1039
8.52299	7.82352	0.04	um	Spot	Position	179	1000000056	1040
5.99775	0.382217	0.04	um	Spot	Position	180	1000000052	1041
6.66738	2.44473	0.04	um	Spot	Position	180	1000000057	1042
8.50038	7.81642	0.04	um	Spot	Position	180	1000000056	1043
6.63174	2.46334	0.04	um	Spot	Position	181	1000000057	1044
8.51403	7.81046	0.04	um	Spot	Position	181	1000000056	1045
6.01054	0.432539	0.04	um	Spot	Position	182	1000000058	1046
6.67277	2.45005	0.04	um	Spot	Position	182	1000000057	1047
8.50411	7.8067	0.04	um	Spot	Position	182	1000000056	1048
5.95168	0.400784	0.04	um	Spot	Position	183	1000000058	1049
6.68597	2.39619	0.04	um	Spot	Position	183	1000000057	1050
8.52501	7.85868	0.04	um	Spot	Position	183	1000000056	1051
6.01693	0.382994	0.04	um	Spot	Position	184	1000000058	1052
6.66701	2.3997	0.04	um	Spot	Position	184	1000000057	1053
8.54839	7.85435	0.04	um	Spot	Position	184	1000000056	1054
6.01776	0.378217	0.04	um	Spot	Position	185	1000000058	1055
6.64433	2.38297	0.04	um	Spot	Position	185	1000000057	1056
6.00807	0.4041	0.04	um	Spot	Position	186	1000000058	1057
6.63373	2.37282	0.04	um	Spot	Position	186	1000000057	1058
8.50685	7.88135	0.04	um	Spot	Position	186	1000000059	1059
6.01061	0.394898	0.04	um	Spot	Position	187	1000000058	1060
6.6293	2.3753	0.04	um	Spot	Position	187	1000000057	1061
8.52081	7.85712	0.04	um	Spot	Position	187	1000000059	1062
5.97946	0.421774	0.04	um	Spot	Position	188	1000000058	1063
6.62701	2.35423	0.04	um	Spot	Position	188	1000000057	1064
8.52489	7.86984	0.04	um	Spot	Position	188	1000000059	1065
5.98828	0.417677	0.04	um	Spot	Position	189	1000000058	1066
8.52813	7.83121	0.04	um	Spot	Position	189	1000000059	1067
5.98733	0.410902	0.04	um	Spot	Position	190	1000000058	1068
9.08495	6.2073	0.04	um	Spot	Position	190	1000000060	1069
8.53968	7.83474	0.04	um	Spot	Position	190	1000000059	1070
5.99066	0.422694	0.04	um	Spot	Position	191	1000000058	1071
9.21198	6.27637	0.04	um	Spot	Position	191	1000000060	1072
8.55391	7.86035	0.04	um	Spot	Position	191	1000000059	1073
5.98787	0.411333	0.04	um	Spot	Position	192	1000000058	1074
9.21762	6.2915	0.04	um	Spot	Position	192	1000000060	1075
8.56711	7.86153	0.04	um	Spot	Position	192	1000000059	1076
9.22643	6.29963	0.04	um	Spot	Position	193	1000000060	1077
8.53159	7.87728	0.04	um	Spot	Position	193	1000000059	1078
9.17609	6.28992	0.04	um	Spot	Position	194	1000000060	1079
8.521	7.83163	0.04	um	Spot	Position	194	1000000059	1080
9.16849	6.26983	0.04	um	Spot	Position	195	1000000060	1081
8.53675	7.80314	0.04	um	Spot	Position	195	1000000059	1082
9.16512	6.28017	0.04	um	Spot	Position	196	1000000060	1083
8.5012	7.83192	0.04	um	Spot	Position	196	1000000059	1084
9.16229	6.24377	0.04	um	Spot	Position	197	1000000060	1085
8.52821	7.83559	0.04	um	Spot	Position	197	1000000059	1086
9.16036	6.25025	0.04	um	Spot	Position	198	1000000060	1087
8.57484	7.84872	0.04	um	Spot	Position	198	1000000059	1088
9.18105	6.22689	0.04	um	Spot	Position	199	1000000060	1089
8.5477	7.81804	0.04	um	Spot	Position	199	1000000059	1090
9.16379	6.23675	0.04	um	Spot	Position	200	1000000060	1091
8.61911	7.76557	0.04	um	Spot	Position	200	1000000059	1092
9.16868	6.26742	0.04	um	Spot	Position	201	1000000060	1093
8.54478	7.86082	0.04	um	Spot	Position	201	1000000059	1094
6.77885	5.67365	0.04	um	Spot	Position	202	1000000061	1095
9.21082	6.28545	0.04	um	Spot	Position	202	1000000060	1096
8.45932	7.96057	0.04	um	Spot	Position	202	1000000059	1097
6.78352	5.72406	0.04	um	Spot	Position	203	1000000061	1098
9.21812	6.22045	0.04	um	Spot	Position	203	1000000060	1099
8.43268	7.95198	0.04	um	Spot	Position	203	1000000059	1100
6.80554	5.71838	0.04	um	Spot	Position	204	1000000061	1101
9.19127	6.21326	0.04	um	Spot	Position	204	1000000060	1102
8.53417	7.82529	0.04	um	Spot	Position	204	1000000059	1103
6.8244	5.71854	0.04	um	Spot	Position	205	1000000061	1104
9.21576	6.2658	0.04	um	Spot	Position	205	1000000060	1105
8.56755	7.8614	0.04	um	Spot	Position	205	1000000059	1106
6.82974	5.72063	0.04	um	Spot	Position	206	1000000061	1107
9.19897	6.2574	0.04	um	Spot	Position	206	1000000060	1108
6.80703	5.73014	0.04	um	Spot	Position	207	1000000061	1109
9.22588	6.21978	0.04	um	Spot	Position	207	1000000060	1110
6.80651	5.69931	0.04	um	Spot	Position	208	1000000061	1111
9.19178	6.21032	0.04	um	Spot	Position	208	1000000060	1112
6.78929	5.71643	0.04	um	Spot	Position	209	1000000061	1113
9.20741	6.23111	0.04	um	Spot	Position	209	1000000060	1114
6.80433	5.7177	0.04	um	Spot	Position	210	1000000061	1115
10.3581	5.71031	0.04	um	Spot	Position	210	1000000062	1116
9.19154	6.21536	0.04	um	Spot	Position	210	1000000060	1117
10.2578	5.67197	0.04	um	Spot	Position	211	1000000062	1118
6.79056	5.71693	0.04	um	Spot	Position	211	1000000061	1119
9.21234	6.20185	0.04	um	Spot	Position	211	1000000060	1120
6.78464	5.70339	0.04	um	Spot	Position	212	1000000061	1121
10.2751	5.68913	0.04	um	Spot	Position	212	1000000062	1122
9.24028	6.17825	0.04	um	Spot	Position	212	1000000060	1123
10.2679	5.67834	0.04	um	Spot	Position	213	1000000062	1124
6.7761	5.741	0.04	um	Spot	Position	213	1000000061	1125
9.21414	6.2019	0.04	um	Spot	Position	213	1000000060	1126
8.1981	4.98708	0.04	um	Spot	Position	214	1000000063	1127
6.77892	5.71943	0.04	um	Spot	Position	214	1000000061	1128
10.3127	5.68611	0.04	um	Spot	Position	214	1000000062	1129
9.21039	6.22317	0.04	um	Spot	Position	214	1000000060	1130
8.19999	4.98703	0.04	um	Spot	Position	215	1000000063	1131
6.78211	5.71579	0.04	um	Spot	Position	215	1000000061	1132
10.2864	5.70394	0.04	um	Spot	Position	215	1000000062	1133
9.19806	6.23655	0.04	um	Spot	Position	215	1000000060	1134
8.21198	4.97094	0.04	um	Spot	Position	216	1000000063	1135
6.79485	5.71056	0.04	um	Spot	Position	216	1000000061	1136
10.2832	5.68212	0.04	um	Spot	Position	216	1000000062	1137
9.17687	6.27113	0.04	um	Spot	Position	216	1000000060	1138
8.19217	4.99594	0.04	um	Spot	Position	217	1000000063	1139
6.82287	5.71601	0.04	um	Spot	Position	217	1000000061	1140
10.2682	5.68677	0.04	um	Spot	Position	217	1000000062	1141
9.16656	6.26732	0.04	um	Spot	Position	217	1000000060	1142
8.21622	4.92814	0.04	um	Spot	Position	218	1000000063	1143
6.81396	5.71884	0.04	um	Spot	Position	218	1000000061	1144
10.2963	5.6855	0.04	um	Spot	Position	218	1000000062	1145
9.15364	6.23083	0.04	um	Spot	Position	218	1000000060	1146
8.20324	4.97399	0.04	um	Spot	Position	219	1000000063	1147
6.80555	5.71942	0.04	um	Spot	Position	219	1000000061	1148
10.2861	5.68014	0.04	um	Spot	Position	219	1000000062	1149
9.16364	6.2335	0.04	um	Spot	Position	219	1000000060	1150
8.17688	4.95995	0.04	um	Spot	Position	220	1000000063	1151
10.2644	5.63651	0.04	um	Spot	Position	220	1000000062	1152
6.78195	5.72057	0.04	um	Spot	Position	220	1000000061	1153
9.1663	6.2343	0.04	um	Spot	Position	220	1000000060	1154
8.16579	4.96173	0.04	um	Spot	Position	221	1000000063	1155
10.2633	5.53145	0.04	um	Spot	Position	221	1000000062	1156
6.79837	5.74452	0.04	um	Spot	Position	221	1000000061	1157
9.179	6.21756	0.04	um	Spot	Position	221	1000000060	1158
8.19938	4.96101	0.04	um	Spot	Position	222	1000000063	1159
10.2883	5.32112	0.04	um	Spot	Position	222	1000000062	1160
6.78413	5.72525	0.04	um	Spot	Position	222	1000000061	1161
9.18368	6.17059	0.04	um	Spot	Position	222	1000000060	1162
8.19755	4.96633	0.04	um	Spot	Position	223	1000000063	1163
6.7638	5.71723	0.04	um	Spot	Position	223	1000000061	1164
9.18532	6.14969	0.04	um	Spot	Position	223	1000000060	1165
8.13111	4.93354	0.04	um	Spot	Position	224	1000000063	1166
6.77314	5.6941	0.04	um	Spot	Position	224	1000000061	1167
9.17839	6.15673	0.04	um	Spot	Position	224	1000000060	1168
8.05545	5.00877	0.04	um	Spot	Position	225	1000000063	1169
6.77995	5.71069	0.04	um	Spot	Position	225	1000000061	1170
9.18541	6.13609	0.04	um	Spot	Position	225	1000000060	1171
6.74585	5.68582	0.04	um	Spot	Position	226	1000000061	1172
9.17421	6.14158	0.04	um	Spot	Position	226	1000000060	1173
6.74115	5.68519	0.04	um	Spot	Position	227	1000000061	1174
9.17007	6.13439	0.04	um	Spot	Position	227	1000000060	1175
6.74896	5.67854	0.04	um	Spot	Position	228	1000000061	1176
9.16694	6.17808	0.04	um	Spot	Position	228	1000000060	1177
6.73259	5.65585	0.04	um	Spot	Position	229	1000000061	1178
9.16051	6.18576	0.04	um	Spot	Position	229	1000000060	1179
6.74349	5.67137	0.04	um	Spot	Position	230	1000000061	1180
9.1524	6.19114	0.04	um	Spot	Position	230	1000000060	1181
7.32056	1.19904	0.04	um	Spot	Position	231	1000000064	1182
6.75803	5.65106	0.04	um	Spot	Position	231	1000000061	1183
9.17683	6.22158	0.04	um	Spot	Position	231	1000000060	1184
7.30319	1.17882	0.04	um	Spot	Position	232	1000000064	1185
6.76204	5.67968	0.04	um	Spot	Position	232	1000000061	1186
9.18337	6.2041	0.04	um	Spot	Position	232	1000000060	1187
7.30344	1.21054	0.04	um	Spot	Position	233	1000000064	1188
6.76067	5.69944	0.04	um	Spot	Position	233	1000000061	1189
9.16013	6.17368	0.04	um	Spot	Position	233	1000000060	1190
7.33218	1.19317	0.04	um	Spot	Position	234	1000000064	1191
6.77337	5.6931	0.04	um	Spot	Position	234	1000000061	1192
9.17768	6.1927	0.04	um	Spot	Position	234	1000000060	1193
7.33806	1.1925	0.04	um	Spot	Position	235	1000000064	1194
6.77325	5.69476	0.04	um	Spot	Position	235	1000000061	1195
9.22802	6.13985	0.04	um	Spot	Position	235	1000000060	1196
8.66643	7.90642	0.04	um	Spot	Position	235	1000000065	1197
7.35256	1.18222	0.04	um	Spot	Position	236	1000000064	1198
6.75695	5.69324	0.04	um	Spot	Position	236	1000000061	1199
9.22347	6.15786	0.04	um	Spot	Position	236	1000000060	1200
8.64359	8.06042	0.04	um	Spot	Position	236	1000000065	1201
7.34022	1.21366	0.04	um	Spot	Position	237	1000000064	1202
6.77236	5.70273	0.04	um	Spot	Position	237	1000000061	1203
9.19416	6.1847	0.04	um	Spot	Position	237	1000000060	1204
8.55596	8.1928	0.04	um	Spot	Position	237	1000000065	1205
7.34368	1.20447	0.04	um	Spot	Position	238	1000000064	1206
6.77506	5.70368	0.04	um	Spot	Position	238	1000000061	1207
9.17181	6.17678	0.04	um	Spot	Position	238	1000000060	1208
8.58286	8.14792	0.04	um	Spot	Position	238	1000000065	1209
7.39683	1.1984	0.04	um	Spot	Position	239	1000000064	1210
6.80126	5.72617	0.04	um	Spot	Position	239	1000000061	1211
9.15701	6.17735	0.04	um	Spot	Position	239	1000000060	1212
8.54503	8.14965	0.04	um	Spot	Position	239	1000000065	1213
5.48739	0.544255	0.04	um	Spot	Position	240	1000000066	1214
7.32871	1.23004	0.04	um	Spot	Position	240	1000000064	1215
9.17892	6.19556	0.04	um	Spot	Position	240	1000000060	1216
8.56171	8.18454	0.04	um	Spot	Position	240	1000000065	1217
5.50214	0.546531	0.04	um	Spot	Position	241	1000000066	1218
7.36651	1.25191	0.04	um	Spot	Position	241	1000000064	1219
6.78557	5.72774	0.04	um	Spot	Position	241	1000000067	1220
9.18666	6.17524	0.04	um	Spot	Position	241	1000000060	1221
8.52863	8.17891	0.04	um	Spot	Position	241	1000000065	1222
5.46342	0.524906	0.04	um	Spot	Position	242	1000000066	1223
7.47334	1.35983	0.04	um	Spot	Position	242	1000000064	1224
6.77699	5.74424	0.04	um	Spot	Position	242	1000000067	1225
9.13703	6.19647	0.04	um	Spot	Position	242	1000000060	1226
8.53096	8.1399	0.04	um	Spot	Position	242	1000000065	1227
5.4823	0.527887	0.04	um	Spot	Position	243	1000000066	1228
6.77992	5.72139	0.04	um	Spot	Position	243	1000000067	1229
9.16386	6.1697	0.04	um	Spot	Position	243	1000000060	1230
8.5296	8.1697	0.04	um	Spot	Position	243	1000000065	1231
5.49976	0.522429	0.04	um	Spot	Position	244	1000000066	1232
7.06393	2.61381	0.04	um	Spot	Position	244	1000000068	1233
6.77189	5.68707	0.04	um	Spot	Position	244	1000000067	1234
9.17615	6.1904	0.04	um	Spot	Position	244	1000000060	1235
8.39972	8.12213	0.04	um	Spot	Position	244	1000000065	1236
5.51261	0.532862	0.04	um	Spot	Position	245	1000000066	1237
7.03184	2.60591	0.04	um	Spot	Position	245	1000000068	1238
6.78344	5.70708	0.04	um	Spot	Position	245	1000000067	1239
9.18914	6.19075	0.04	um	Spot	Position	245	1000000060	1240
8.36926	7.9573	0.04	um	Spot	Position	245	1000000065	1241
5.52849	0.543294	0.04	um	Spot	Position	246	1000000066	1242
7.06908	2.60407	0.04	um	Spot	Position	246	1000000068	1243
8.63522	3.90271	0.04	um	Spot	Position	246	1000000069	1244
6.78894	5.71698	0.04	um	Spot	Position	246	1000000067	1245
9.31873	6.14111	0.04	um	Spot	Position	246	1000000060	1246
5.52512	0.526302	0.04	um	Spot	Position	247	1000000066	1247
7.05885	2.61829	0.04	um	Spot	Position	247	1000000068	1248
8.64943	3.90031	0.04	um	Spot	Position	247	1000000069	1249
6.7686	5.71867	0.04	um	Spot	Position	247	1000000067	1250
9.37599	6.1263	0.04	um	Spot	Position	247	1000000060	1251
5.5264	0.53377	0.04	um	Spot	Position	248	1000000066	1252
7.06621	2.59774	0.04	um	Spot	Position	248	1000000068	1253
8.64509	3.89921	0.04	um	Spot	Position	248	1000000069	1254
6.75775	5.74903	0.04	um	Spot	Position	248	1000000067	1255
5.51716	0.540036	0.04	um	Spot	Position	249	1000000066	1256
7.06353	2.62559	0.04	um	Spot	Position	249	1000000068	1257
8.69075	3.93509	0.04	um	Spot	Position	249	1000000069	1258
6.77046	5.72504	0.04	um	Spot	Position	249	1000000067	1259
5.54862	0.537326	0.04	um	Spot	Position	250	1000000066	1260
7.0568	2.60313	0.04	um	Spot	Position	250	1000000068	1261
8.64511	3.98633	0.04	um	Spot	Position	250	1000000069	1262
6.75778	5.77011	0.04	um	Spot	Position	250	1000000067	1263
5.55241	0.528119	0.04	um	Spot	Position	251	1000000066	1264
7.07436	2.62825	0.04	um	Spot	Position	251	1000000068	1265
8.68125	3.95556	0.04	um	Spot	Position	251	1000000069	1266
6.76805	5.70517	0.04	um	Spot	Position	251	1000000067	1267
5.51208	0.544323	0.04	um	Spot	Position	252	1000000066	1268
7.03409	2.71514	0.04	um	Spot	Position	252	1000000068	1269
8.7086	4.04206	0.04	um	Spot	Position	252	1000000069	1270
8.02509	4.88293	0.04	um	Spot	Position	252	1000000070	1271
6.77804	5.72765	0.04	um	Spot	Position	252	1000000067	1272
5.51064	0.533958	0.04	um	Spot	Position	253	1000000066	1273
7.0364	2.71684	0.04	um	Spot	Position	253	1000000068	1274
8.66707	4.1713	0.04	um	Spot	Position	253	1000000069	1275
8.03386	4.87149	0.04	um	Spot	Position	253	1000000070	1276
6.7527	5.71938	0.04	um	Spot	Position	253	1000000067	1277
7.02489	2.78785	0.04	um	Spot	Position	254	1000000068	1278
8.62392	4.20388	0.04	um	Spot	Position	254	1000000069	1279
7.99785	4.8899	0.04	um	Spot	Position	254	1000000070	1280
7.18169	2.92002	0.04	um	Spot	Position	255	1000000068	1281
8.60437	4.21244	0.04	um	Spot	Position	255	1000000069	1282
8.04723	4.86492	0.04	um	Spot	Position	255	1000000070	1283
8.63476	4.18388	0.04	um	Spot	Position	256	1000000069	1284
7.99015	4.85898	0.04	um	Spot	Position	256	1000000070	1285
8.03398	4.90143	0.04	um	Spot	Position	257	1000000070	1286
8.02867	4.87771	0.04	um	Spot	Position	258	1000000070	1287
7.97642	4.88109	0.04	um	Spot	Position	259	1000000070	1288
8.02944	4.90794	0.04	um	Spot	Position	260	1000000070	1289
8.04687	4.8887	0.04	um	Spot	Position	261	1000000070	1290
8.02425	4.90413	0.04	um	Spot	Position	262	1000000070	1291
8.04501	4.89709	0.04	um	Spot	Position	263	1000000070	1292
8.03558	4.89465	0.04	um	Spot	Position	264	1000000070	1293
7.35441	2.8137	0.04	um	Spot	Position	265	1000000071	1294
8.0708	4.85512	0.04	um	Spot	Position	265	1000000070	1295
7.19862	2.77435	0.04	um	Spot	Position	266	1000000071	1296
8.0471	4.71196	0.04	um	Spot	Position	266	1000000070	1297
7.20347	2.77361	0.04	um	Spot	Position	267	1000000071	1298
4.34659	1.58007	0.04	um	Spot	Position	268	1000000072	1299
7.21378	2.76742	0.04	um	Spot	Position	268	1000000071	1300
4.3015	1.56668	0.04	um	Spot	Position	269	1000000072	1301
7.22963	2.75752	0.04	um	Spot	Position	269	1000000071	1302
4.33686	1.59659	0.04	um	Spot	Position	270	1000000072	1303
7.22103	2.74129	0.04	um	Spot	Position	270	1000000071	1304
4.38379	1.57585	0.04	um	Spot	Position	271	1000000072	1305
7.2239	2.77124	0.04	um	Spot	Position	271	1000000071	1306
4.37815	1.5674	0.04	um	Spot	Position	272	1000000072	1307
7.22417	2.75843	0.04	um	Spot	Position	272	1000000071	1308
4.35956	1.60699	0.04	um	Spot	Position	273	1000000072	1309
7.2173	2.77565	0.04	um	Spot	Position	273	1000000071	1310
4.37527	1.65135	0.04	um	Spot	Position	274	1000000072	1311
7.23321	2.77959	0.04	um	Spot	Position	274	1000000071	1312
3.45089	0.199461	0.04	um	Spot	Position	275	1000000073	1313
4.40715	1.6196	0.04	um	Spot	Position	275	1000000072	1314
7.23489	2.79529	0.04	um	Spot	Position	275	1000000071	1315
3.33804	0.235513	0.04	um	Spot	Position	276	1000000073	1316
4.37149	1.5998	0.04	um	Spot	Position	276	1000000072	1317
7.2155	2.76657	0.04	um	Spot	Position	276	1000000071	1318
3.38946	0.299897	0.04	um	Spot	Position	277	1000000073	1319
4.37771	1.59091	0.04	um	Spot	Position	277	1000000072	1320
7.24051	2.79877	0.04	um	Spot	Position	277	1000000071	1321
3.5046	0.270339	0.04	um	Spot	Position	278	1000000073	1322
4.35058	1.58684	0.04	um	Spot	Position	278	1000000072	1323
7.24281	2.75836	0.04	um	Spot	Position	278	1000000071	1324
3.50343	0.214041	0.04	um	Spot	Position	279	1000000073	1325
4.40348	1.62261	0.04	um	Spot	Position	279	1000000072	1326
7.24973	2.80236	0.04	um	Spot	Position	279	1000000071	1327
3.49168	0.234054	0.04	um	Spot	Position	280	1000000073	1328
4.37348	1.60186	0.04	um	Spot	Position	280	1000000072	1329
7.24471	2.81119	0.04	um	Spot	Position	280	1000000071	1330
3.42229	0.416859	0.04	um	Spot	Position	281	1000000073	1331
4.3725	1.60121	0.04	um	Spot	Position	281	1000000072	1332
7.22124	2.80416	0.04	um	Spot	Position	281	1000000071	1333
3.4194	0.510239	0.04	um	Spot	Position	282	1000000073	1334
4.41378	1.62579	0.04	um	Spot	Position	282	1000000072	1335
7.23698	2.76572	0.04	um	Spot	Position	282	1000000071	1336
3.41904	0.519471	0.04	um	Spot	Position	283	1000000073	1337
4.41841	1.63913	0.04	um	Spot	Position	283	1000000072	1338
7.22549	2.80284	0.04	um	Spot	Position	283	1000000071	1339
3.4082	0.492889	0.04	um	Spot	Position	284	1000000073	1340
4.39958	1.62205	0.04	um	Spot	Position	284	1000000072	1341
7.24346	2.78969	0.04	um	Spot	Position	284	1000000071	1342
3.40802	0.53558	0.04	um	Spot	Position	285	1000000073	1343
4.38987	1.621	0.04	um	Spot	Position	285	1000000072	1344
7.24215	2.81247	0.04	um	Spot	Position	285	1000000071	1345
3.42284	0.545003	0.04	um	Spot	Position	286	1000000073	1346
4.41724	1.62117	0.04	um	Spot	Position	286	1000000072	1347
7.26854	2.82091	0.04	um	Spot	Position	286	1000000071	1348
3.41183	0.536649	0.04	um	Spot	Position	287	1000000073	1349
4.43395	1.59708	0.04	um	Spot	Position	287	1000000072	1350
7.25345	2.79333	0.04	um	Spot	Position	287	1000000071	1351
3.46354	0.575764	0.04	um	Spot	Position	288	1000000073	1352
4.40383	1.64294	0.04	um	Spot	Position	288	1000000072	1353
7.25391	2.80264	0.04	um	Spot	Position	288	1000000071	1354
3.41045	0.565824	0.04	um	Spot	Position	289	1000000073	1355
4.38368	1.63892	0.04	um	Spot	Position	289	1000000072	1356
7.23198	2.79933	0.04	um	Spot	Position	289	1000000071	1357
3.39678	0.528023	0.04	um	Spot	Position	290	1000000073	1358
4.41736	1.61314	0.04	um	Spot	Position	290	1000000072	1359
3.42478	0.522576	0.04	um	Spot	Position	291	1000000073	1360
4.39449	1.56663	0.04	um	Spot	Position	291	1000000072	1361
7.23415	2.81154	0.04	um	Spot	Position	291	1000000074	1362
3.42578	0.559542	0.04	um	Spot	Position	292	1000000073	1363
4.43903	1.58111	0.04	um	Spot	Position	292	1000000072	1364
7.23355	2.80743	0.04	um	Spot	Position	292	1000000074	1365
4.40237	1.58378	0.04	um	Spot	Position	293	1000000072	1366
7.22817	2.83107	0.04	um	Spot	Position	293	1000000074	1367
4.36933	1.52804	0.04	um	Spot	Position	294	1000000072	1368
7.24514	2.80825	0.04	um	Spot	Position	294	1000000074	1369
4.43198	1.55692	0.04	um	Spot	Position	295	1000000072	1370
7.22681	2.81508	0.04	um	Spot	Position	295	1000000074	1371
4.42117	1.56017	0.04	um	Spot	Position	296	1000000072	1372
7.22985	2.81689	0.04	um	Spot	Position	296	1000000074	1373
4.42546	1.54979	0.04	um	Spot	Position	297	1000000072	1374
7.22642	2.81207	0.04	um	Spot	Position	297	1000000074	1375
4.43072	1.58112	0.04	um	Spot	Position	298	1000000072	1376
7.2109	2.7962	0.04	um	Spot	Position	298	1000000074	1377
4.4326	1.55998	0.04	um	Spot	Position	299	1000000072	1378
7.23084	2.81803	0.04	um	Spot	Position	299	1000000074	1379
4.41804	1.56062	0.04	um	Spot	Position	300	1000000072	1380
7.21068	2.85938	0.04	um	Spot	Position	300	1000000074	1381
4.42564	1.56946	0.04	um	Spot	Position	301	1000000072	1382
7.26709	2.85524	0.04	um	Spot	Position	301	1000000074	1383
4.36378	1.6151	0.04	um	Spot	Position	302	1000000072	1384
4.38054	1.60171	0.04	um	Spot	Position	303	1000000072	1385
4.3743	1.61247	0.04	um	Spot	Position	304	1000000072	1386
11.1683	6.83902	0.04	um	Spot	Position	315	1000000075	1387
9.29393	3.93184	0.04	um	Spot	Position	316	1000000076	1388
11.1356	6.83693	0.04	um	Spot	Position	316	1000000075	1389
9.14918	3.82022	0.04	um	Spot	Position	317	1000000076	1390
11.118	6.81993	0.04	um	Spot	Position	317	1000000075	1391
9.07834	3.8213	0.04	um	Spot	Position	318	1000000076	1392
11.1288	6.80078	0.04	um	Spot	Position	318	1000000075	1393
9.15779	3.71681	0.04	um	Spot	Position	319	1000000076	1394
11.1423	6.84461	0.04	um	Spot	Position	319	1000000075	1395
5.08878	0.687458	0.04	um	Spot	Position	320	1000000077	1396
9.03194	0.978037	0.04	um	Spot	Position	320	1000000078	1397
9.28748	3.78499	0.04	um	Spot	Position	320	1000000076	1398
11.1469	6.86837	0.04	um	Spot	Position	320	1000000075	1399
5.09322	0.687471	0.04	um	Spot	Position	321	1000000077	1400
9.03968	1.00772	0.04	um	Spot	Position	321	1000000078	1401
9.45769	3.70082	0.04	um	Spot	Position	321	1000000076	1402
11.1403	6.88082	0.04	um	Spot	Position	321	1000000075	1403
5.08335	0.680276	0.04	um	Spot	Position	322	1000000077	1404
9.05005	1.02439	0.04	um	Spot	Position	322	1000000078	1405
9.51877	3.74747	0.04	um	Spot	Position	322	1000000076	1406
11.1361	6.85775	0.04	um	Spot	Position	322	1000000075	1407
5.08213	0.700269	0.04	um	Spot	Position	323	1000000077	1408
9.0423	1.04111	0.04	um	Spot	Position	323	1000000078	1409
9.60832	3.802	0.04	um	Spot	Position	323	1000000076	1410
11.1188	6.84777	0.04	um	Spot	Position	323	1000000075	1411
5.10663	0.712097	0.04	um	Spot	Position	324	1000000077	1412
9.04125	0.988844	0.04	um	Spot	Position	324	1000000078	1413
9.49569	3.70258	0.04	um	Spot	Position	324	1000000076	1414
11.1381	6.87215	0.04	um	Spot	Position	324	1000000075	1415
5.12615	0.749535	0.04	um	Spot	Position	325	1000000077	1416
9.0479	0.992443	0.04	um	Spot	Position	325	1000000078	1417
9.5589	3.80308	0.04	um	Spot	Position	325	1000000076	1418
11.1361	6.83903	0.04	um	Spot	Position	325	1000000075	1419
5.13474	0.71732	0.04	um	Spot	Position	326	1000000077	1420
9.0622	1.00092	0.04	um	Spot	Position	326	1000000078	1421
9.54579	3.87577	0.04	um	Spot	Position	326	1000000076	1422
11.1474	6.81755	0.04	um	Spot	Position	326	1000000075	1423
5.13165	0.707735	0.04	um	Spot	Position	327	1000000077	1424
9.07228	0.976141	0.04	um	Spot	Position	327	1000000078	1425
11.1436	6.75789	0.04	um	Spot	Position	327	1000000075	1426
5.12181	0.719467	0.04	um	Spot	Position	328	1000000077	1427
9.0542	0.998581	0.04	um	Spot	Position	328	1000000078	1428
11.1448	6.8238	0.04	um	Spot	Position	328	1000000075	1429
5.0977	0.690327	0.04	um	Spot	Position	329	1000000077	1430
9.05049	0.982077	0.04	um	Spot	Position	329	1000000078	1431
11.0942	6.86	0.04	um	Spot	Position	329	1000000075	1432
4.99813	0.698405	0.04	um	Spot	Position	330	1000000077	1433
9.05604	0.978081	0.04	um	Spot	Position	330	1000000078	1434
11.1292	6.83642	0.04	um	Spot	Position	330	1000000075	1435
5.00877	0.692665	0.04	um	Spot	Position	331	1000000077	1436
9.04512	0.993529	0.04	um	Spot	Position	331	1000000078	1437
11.0942	6.8664	0.04	um	Spot	Position	331	1000000075	1438
11.0828	6.85784	0.04	um	Spot	Position	332	1000000075	1439
11.11	6.84555	0.04	um	Spot	Position	333	1000000075	1440
5.04846	0.04	0.04	um	Spot	Position	334	1000000079	1441
9.90638	2.56936	0.04	um	Spot	Position	334	1000000080	1442
11.1165	6.85046	0.04	um	Spot	Position	334	1000000075	1443
5.03954	0.04	0.04	um	Spot	Position	335	1000000079	1444
2.05569	1.80049	0.04	um	Spot	Position	335	1000000081	1445
10.057	2.79325	0.04	um	Spot	Position	335	1000000080	1446
11.1376	6.86344	0.04	um	Spot	Position	335	1000000075	1447
5.06403	0.04	0.04	um	Spot	Position	336	1000000079	1448
2.03146	1.82999	0.04	um	Spot	Position	336	1000000081	1449
10.0746	2.83079	0.04	um	Spot	Position	336	1000000080	1450
11.0881	6.86742	0.04	um	Spot	Position	336	1000000075	1451
5.07226	0.0885242	0.04	um	Spot	Position	337	1000000079	1452
2.04119	1.83048	0.04	um	Spot	Position	337	1000000081	1453
10.1247	2.82835	0.04	um	Spot	Position	337	1000000080	1454
11.1021	6.85775	0.04	um	Spot	Position	337	1000000075	1455
5.05779	0.0875415	0.04	um	Spot	Position	338	1000000079	1456
7.30732	1.45593	0.04	um	Spot	Position	338	1000000082	1457
2.03869	1.80109	0.04	um	Spot	Position	338	1000000081	1458
10.1179	2.83929	0.04	um	Spot	Position	338	1000000080	1459
6.82803	6.95319	0.04	um	Spot	Position	338	1000000083	1460
11.0951	6.90265	0.04	um	Spot	Position	338	1000000075	1461
5.07075	0.113473	0.04	um	Spot	Position	339	1000000079	1462
7.31527	1.56385	0.04	um	Spot	Position	339	1000000082	1463
2.03159	1.84121	0.04	um	Spot	Position	339	1000000081	1464
10.0805	2.82644	0.04	um	Spot	Position	339	1000000080	1465
11.1123	6.8367	0.04	um	Spot	Position	339	1000000075	1466
6.82215	6.99307	0.04	um	Spot	Position	339	1000000083	1467
5.06144	0.0875388	0.04	um	Spot	Position	340	1000000079	1468
7.2582	1.64478	0.04	um	Spot	Position	340	1000000082	1469
1.98659	1.86192	0.04	um	Spot	Position	340	1000000081	1470
10.0821	2.82992	0.04	um	Spot	Position	340	1000000080	1471
11.1255	6.85021	0.04	um	Spot	Position	340	1000000075	1472
6.83801	6.95909	0.04	um	Spot	Position	340	1000000083	1473
5.06417	0.088901	0.04	um	Spot	Position	341	1000000079	1474
7.31356	1.66387	0.04	um	Spot	Position	341	1000000082	1475
2.04266	1.82206	0.04	um	Spot	Position	341	1000000081	1476
10.0863	2.83415	0.04	um	Spot	Position	341	1000000080	1477
11.1174	6.85365	0.04	um	Spot	Position	341	1000000075	1478
6.80379	6.98242	0.04	um	Spot	Position	341	1000000083	1479
5.05893	0.0801201	0.04	um	Spot	Position	342	1000000079	1480
7.32005	1.66487	0.04	um	Spot	Position	342	1000000082	1481
2.07896	1.80802	0.04	um	Spot	Position	342	1000000081	1482
10.0872	2.81018	0.04	um	Spot	Position	342	1000000080	1483
11.1134	6.82765	0.04	um	Spot	Position	342	1000000075	1484
6.77217	6.9651	0.04	um	Spot	Position	342	1000000083	1485
5.06458	0.0946936	0.04	um	Spot	Position	343	1000000079	1486
7.30086	1.67132	0.04	um	Spot	Position	343	1000000082	1487
2.08572	1.801	0.04	um	Spot	Position	343	1000000081	1488
10.0861	2.84104	0.04	um	Spot	Position	343	1000000080	1489
11.1374	6.82264	0.04	um	Spot	Position	343	1000000075	1490
6.754	7.00425	0.04	um	Spot	Position	343	1000000083	1491
5.08645	0.04	0.04	um	Spot	Position	344	1000000079	1492
7.29636	1.65834	0.04	um	Spot	Position	344	1000000082	1493
2.05212	1.80629	0.04	um	Spot	Position	344	1000000081	1494
10.0792	2.81588	0.04	um	Spot	Position	344	1000000080	1495
11.1231	6.85114	0.04	um	Spot	Position	344	1000000075	1496
6.71982	7.01512	0.04	um	Spot	Position	344	1000000083	1497
7.31792	1.64591	0.04	um	Spot	Position	345	1000000082	1498
2.0705	1.78997	0.04	um	Spot	Position	345	1000000081	1499
9.89984	2.78538	0.04	um	Spot	Position	345	1000000080	1500
6.82703	6.97918	0.04	um	Spot	Position	345	1000000083	1501
7.30801	1.64957	0.04	um	Spot	Position	346	1000000082	1502
9.77037	2.85939	0.04	um	Spot	Position	346	1000000080	1503
11.138	6.83701	0.04	um	Spot	Position	346	1000000084	1504
6.80735	6.98592	0.04	um	Spot	Position	346	1000000083	1505
7.28071	1.62921	0.04	um	Spot	Position	347	1000000082	1506
9.79117	2.84665	0.04	um	Spot	Position	347	1000000080	1507
11.1365	6.82678	0.04	um	Spot	Position	347	1000000084	1508
6.81393	6.99062	0.04	um	Spot	Position	347	1000000083	1509
7.26167	1.64897	0.04	um	Spot	Position	348	1000000082	1510
11.1163	6.81814	0.04	um	Spot	Position	348	1000000084	1511
6.82706	6.98241	0.04	um	Spot	Position	348	1000000083	1512
7.26885	1.65125	0.04	um	Spot	Position	349	1000000082	1513
11.1199	6.83589	0.04	um	Spot	Position	349	1000000084	1514
6.81224	6.98617	0.04	um	Spot	Position	349	1000000083	1515
7.25315	1.63724	0.04	um	Spot	Position	350	1000000082	1516
11.2182	6.75577	0.04	um	Spot	Position	350	1000000084	1517
6.81246	6.963	0.04	um	Spot	Position	350	1000000083	1518
7.26267	1.66879	0.04	um	Spot	Position	351	1000000082	1519
11.1116	6.84328	0.04	um	Spot	Position	351	1000000084	1520
6.78772	6.9915	0.04	um	Spot	Position	351	1000000083	1521
7.24039	1.65357	0.04	um	Spot	Position	352	1000000082	1522
3.7904	4.23986	0.04	um	Spot	Position	352	1000000085	1523
11.1386	6.83441	0.04	um	Spot	Position	352	1000000084	1524
6.78059	6.98174	0.04	um	Spot	Position	352	1000000083	1525
7.24504	1.65388	0.04	um	Spot	Position	353	1000000082	1526
3.78244	4.21099	0.04	um	Spot	Position	353	1000000085	1527
11.1521	6.87401	0.04	um	Spot	Position	353	1000000084	1528
6.62364	6.91147	0.04	um	Spot	Position	353	1000000083	1529
7.25932	1.66338	0.04	um	Spot	Position	354	1000000082	1530
2.01206	1.85071	0.04	um	Spot	Position	354	1000000086	1531
3.77862	4.20569	0.04	um	Spot	Position	354	1000000085	1532
6.58865	6.90552	0.04	um	Spot	Position	354	1000000083	1533
11.1449	6.88419	0.04	um	Spot	Position	354	1000000084	1534
7.27089	1.66703	0.04	um	Spot	Position	355	1000000082	1535
1.98912	1.83688	0.04	um	Spot	Position	355	1000000086	1536
3.76964	4.17331	0.04	um	Spot	Position	355	1000000085	1537
6.70642	6.87464	0.04	um	Spot	Position	355	1000000083	1538
11.1468	6.86378	0.04	um	Spot	Position	355	1000000084	1539
7.26405	1.66536	0.04	um	Spot	Position	356	1000000082	1540
2.01922	1.84043	0.04	um	Spot	Position	356	1000000086	1541
3.79502	4.22357	0.04	um	Spot	Position	356	1000000085	1542
11.1399	6.87248	0.04	um	Spot	Position	356	1000000084	1543
6.67326	6.90319	0.04	um	Spot	Position	356	1000000083	1544
5.95778	0.50511	0.04	um	Spot	Position	357	1000000087	1545
7.25234	1.65902	0.04	um	Spot	Position	357	1000000082	1546
2.02129	1.83411	0.04	um	Spot	Position	357	1000000086	1547
3.76951	4.22514	0.04	um	Spot	Position	357	1000000085	1548
5.9489	0.479348	0.04	um	Spot	Position	358	1000000087	1549
2.07139	1.83851	0.04	um	Spot	Position	358	1000000086	1550
3.79978	4.19497	0.04	um	Spot	Position	358	1000000085	1551
5.95988	0.501319	0.04	um	Spot	Position	359	1000000087	1552
7.27451	1.66906	0.04	um	Spot	Position	359	1000000088	1553
2.04461	1.84569	0.04	um	Spot	Position	359	1000000086	1554
3.77333	4.20903	0.04	um	Spot	Position	359	1000000085	1555
5.94293	0.491745	0.04	um	Spot	Position	360	1000000087	1556
7.28089	1.65194	0.04	um	Spot	Position	360	1000000088	1557
2.09844	1.88649	0.04	um	Spot	Position	360	1000000086	1558
3.74101	4.21599	0.04	um	Spot	Position	360	1000000085	1559
5.99224	0.484397	0.04	um	Spot	Position	361	1000000087	1560
7.26937	1.68286	0.04	um	Spot	Position	361	1000000088	1561
2.01962	1.85466	0.04	um	Spot	Position	361	1000000086	1562
3.75919	4.21429	0.04	um	Spot	Position	361	1000000085	1563
5.95791	0.500947	0.04	um	Spot	Position	362	1000000087	1564
7.2788	1.64134	0.04	um	Spot	Position	362	1000000088	1565
2.00277	1.83573	0.04	um	Spot	Position	362	1000000086	1566
3.77458	4.20138	0.04	um	Spot	Position	362	1000000085	1567
5.98385	0.496347	0.04	um	Spot	Position	363	1000000087	1568
7.26449	1.65763	0.04	um	Spot	Position	363	1000000088	1569
1.99432	1.77284	0.04	um	Spot	Position	363	1000000086	1570
3.76045	4.21358	0.04	um	Spot	Position	363	1000000085	1571
5.98122	0.484629	0.04	um	Spot	Position	364	1000000087	1572
7.26555	1.65875	0.04	um	Spot	Position	364	1000000088	1573
2.02595	1.78188	0.04	um	Spot	Position	364	1000000086	1574
3.76045	4.20161	0.04	um	Spot	Position	364	1000000085	1575
5.97553	0.467839	0.04	um	Spot	Position	365	1000000087	1576
7.36964	1.65391	0.04	um	Spot	Position	365	1000000088	1577
2.03492	1.87758	0.04	um	Spot	Position	365	1000000086	1578
3.76147	4.21974	0.04	um	Spot	Position	365	1000000085	1579
5.98749	0.479758	0.04	um	Spot	Position	366	1000000087	1580
7.47553	1.60912	0.04	um	Spot	Position	366	1000000088	1581
2.13331	1.82849	0.04	um	Spot	Position	366	1000000086	1582
3.74535	4.18503	0.04	um	Spot	Position	366	1000000085	1583
5.98556	0.475697	0.04	um	Spot	Position	367	1000000087	1584
7.61944	1.59936	0.04	um	Spot	Position	367	1000000088	1585
2.06784	1.80357	0.04	um	Spot	Position	367	1000000086	1586
3.74061	4.11707	0.04	um	Spot	Position	367	1000000085	1587
5.99289	0.483942	0.04	um	Spot	Position	368	1000000087	1588
7.59967	1.59177	0.04	um	Spot	Position	368	1000000088	1589
3.77979	4.16344	0.04	um	Spot	Position	368	1000000085	1590
5.99091	0.483996	0.04	um	Spot	Position	369	1000000087	1591
7.57544	1.63488	0.04	um	Spot	Position	369	1000000088	1592
3.73701	4.14456	0.04	um	Spot	Position	369	1000000085	1593
5.99005	0.488278	0.04	um	Spot	Position	370	1000000087	1594
3.78226	4.18906	0.04	um	Spot	Position	370	1000000085	1595
5.96265	0.454994	0.04	um	Spot	Position	371	1000000087	1596
3.77194	4.17397	0.04	um	Spot	Position	371	1000000085	1597
9.16507	6.98234	0.04	um	Spot	Position	371	1000000089	1598
5.95876	0.48482	0.04	um	Spot	Position	372	1000000087	1599
9.1598	7.06596	0.04	um	Spot	Position	372	1000000089	1600
5.97885	0.489662	0.04	um	Spot	Position	373	1000000087	1601
9.07652	7.16982	0.04	um	Spot	Position	373	1000000089	1602
9.07471	7.15879	0.04	um	Spot	Position	374	1000000089	1603
5.99977	0.530185	0.04	um	Spot	Position	375	1000000090	1604
9.08834	7.19921	0.04	um	Spot	Position	375	1000000089	1605
6.01491	0.549496	0.04	um	Spot	Position	376	1000000090	1606
9.07397	7.21788	0.04	um	Spot	Position	376	1000000089	1607
6.01357	0.53513	0.04	um	Spot	Position	377	1000000090	1608
9.08066	7.17921	0.04	um	Spot	Position	377	1000000089	1609
6.01892	0.534061	0.04	um	Spot	Position	378	1000000090	1610
9.09558	7.14726	0.04	um	Spot	Position	378	1000000089	1611
5.98715	0.52754	0.04	um	Spot	Position	379	1000000090	1612
9.0905	7.15458	0.04	um	Spot	Position	379	1000000089	1613
5.97649	0.506119	0.04	um	Spot	Position	380	1000000090	1614
9.10767	7.15549	0.04	um	Spot	Position	380	1000000089	1615
6.02108	0.513295	0.04	um	Spot	Position	381	1000000090	1616
2.06308	1.80719	0.04	um	Spot	Position	381	1000000091	1617
9.09982	7.16971	0.04	um	Spot	Position	381	1000000089	1618
5.98371	0.5003	0.04	um	Spot	Position	382	1000000090	1619
2.12812	1.82382	0.04	um	Spot	Position	382	1000000091	1620
9.08775	7.15792	0.04	um	Spot	Position	382	1000000089	1621
5.99383	0.516334	0.04	um	Spot	Position	383	1000000090	1622
2.12355	1.81248	0.04	um	Spot	Position	383	1000000091	1623
9.07609	7.12723	0.04	um	Spot	Position	383	1000000089	1624
6.02288	0.523913	0.04	um	Spot	Position	384	1000000090	1625
2.09799	1.75407	0.04	um	Spot	Position	384	1000000091	1626
9.08412	7.17783	0.04	um	Spot	Position	384	1000000089	1627
6.0277	0.51412	0.04	um	Spot	Position	385	1000000090	1628
2.09534	1.77262	0.04	um	Spot	Position	385	1000000091	1629
9.10866	7.17782	0.04	um	Spot	Position	385	1000000089	1630
5.99026	0.506592	0.04	um	Spot	Position	386	1000000090	1631
2.13458	1.79125	0.04	um	Spot	Position	386	1000000091	1632
9.0803	7.18279	0.04	um	Spot	Position	386	1000000089	1633
6.01494	0.524176	0.04	um	Spot	Position	387	1000000090	1634
2.10605	1.8145	0.04	um	Spot	Position	387	1000000091	1635
6.01133	0.508696	0.04	um	Spot	Position	388	1000000090	1636
2.1108	1.81411	0.04	um	Spot	Position	388	1000000091	1637
5.97437	0.492198	0.04	um	Spot	Position	389	1000000090	1638
2.12283	1.76715	0.04	um	Spot	Position	389	1000000091	1639
6.00008	0.51077	0.04	um	Spot	Position	390	1000000090	1640
2.09892	1.77378	0.04	um	Spot	Position	390	1000000091	1641
6.01494	0.510609	0.04	um	Spot	Position	391	1000000090	1642
2.10964	1.79693	0.04	um	Spot	Position	391	1000000091	1643
5.98309	0.524444	0.04	um	Spot	Position	392	1000000090	1644
2.11712	1.7448	0.04	um	Spot	Position	392	1000000091	1645
5.99506	0.49734	0.04	um	Spot	Position	393	1000000090	1646
2.12116	1.78976	0.04	um	Spot	Position	393	1000000091	1647
5.99963	0.490026	0.04	um	Spot	Position	394	1000000090	1648
5.97945	0.49649	0.04	um	Spot	Position	395	1000000090	1649
6.00181	0.51629	0.04	um	Spot	Position	396	1000000090	1650
5.98329	0.502964	0.04	um	Spot	Position	397	1000000090	1651
8.90504	6.97637	0.04	um	Spot	Position	397	1000000092	1652
5.9817	0.48026	0.04	um	Spot	Position	398	1000000090	1653
8.91669	6.90353	0.04	um	Spot	Position	398	1000000092	1654
9.18541	6.93411	0.04	um	Spot	Position	399	1000000092	1655
9.28436	6.93884	0.04	um	Spot	Position	400	1000000092	1656
9.30228	6.95765	0.04	um	Spot	Position	401	1000000092	1657
9.28841	6.96715	0.04	um	Spot	Position	402	1000000092	1658
9.26473	6.93911	0.04	um	Spot	Position	403	1000000092	1659
9.32514	7.01997	0.04	um	Spot	Position	404	1000000092	1660
9.32115	7.0784	0.04	um	Spot	Position	405	1000000092	1661
9.30317	7.07818	0.04	um	Spot	Position	406	1000000092	1662
9.46327	6.93037	0.04	um	Spot	Position	407	1000000092	1663
9.42697	6.82653	0.04	um	Spot	Position	408	1000000092	1664
6.26936	4.55526	0.04	um	Spot	Position	410	1000000093	1665
6.2934	4.557	0.04	um	Spot	Position	411	1000000093	1666
6.74295	6.22529	0.04	um	Spot	Position	411	1000000094	1667
5.53265	2.64738	0.04	um	Spot	Position	412	1000000095	1668
6.277	4.55987	0.04	um	Spot	Position	412	1000000093	1669
6.80985	6.23208	0.04	um	Spot	Position	412	1000000094	1670
5.67359	2.54692	0.04	um	Spot	Position	413	1000000095	1671
6.28263	4.55526	0.04	um	Spot	Position	413	1000000093	1672
6.77257	6.32063	0.04	um	Spot	Position	413	1000000094	1673
5.69633	2.53469	0.04	um	Spot	Position	414	1000000095	1674
6.28582	4.5362	0.04	um	Spot	Position	414	1000000093	1675
6.7722	6.30378	0.04	um	Spot	Position	414	1000000094	1676
5.6704	2.56378	0.04	um	Spot	Position	415	1000000095	1677
6.25107	4.52973	0.04	um	Spot	Position	415	1000000093	1678
6.76121	6.33475	0.04	um	Spot	Position	415	1000000094	1679
5.68614	2.55093	0.04	um	Spot	Position	416	1000000095	1680
6.29266	4.56909	0.04	um	Spot	Position	416	1000000093	1681
6.69451	6.3352	0.04	um	Spot	Position	416	1000000094	1682
5.65969	2.53921	0.04	um	Spot	Position	417	1000000095	1683
6.28646	4.54403	0.04	um	Spot	Position	417	1000000093	1684
6.72889	6.26939	0.04	um	Spot	Position	417	1000000094	1685
5.65916	2.53793	0.04	um	Spot	Position	418	1000000095	1686
6.31515	4.57501	0.04	um	Spot	Position	418	1000000093	1687
6.76052	6.26137	0.04	um	Spot	Position	418	1000000094	1688
5.68568	2.55314	0.04	um	Spot	Position	419	1000000095	1689
6.25379	4.55389	0.04	um	Spot	Position	419	1000000093	1690
6.74097	6.25016	0.04	um	Spot	Position	419	1000000094	1691
5.6983	2.52915	0.04	um	Spot	Position	420	1000000095	1692
6.26865	4.52183	0.04	um	Spot	Position	420	1000000093	1693
6.75132	6.29375	0.04	um	Spot	Position	420	1000000094	1694
5.69893	2.52157	0.04	um	Spot	Position	421	1000000095	1695
6.26333	4.50127	0.04	um	Spot	Position	421	1000000093	1696
6.69866	6.12141	0.04	um	Spot	Position	421	1000000094	1697
5.68612	2.54783	0.04	um	Spot	Position	422	1000000095	1698
6.25159	4.53881	0.04	um	Spot	Position	422	1000000093	1699
6.68244	6.12412	0.04	um	Spot	Position	422	1000000094	1700
5.69225	2.53867	0.04	um	Spot	Position	423	1000000095	1701
6.22257	4.53801	0.04	um	Spot	Position	423	1000000093	1702
6.74968	6.14622	0.04	um	Spot	Position	423	1000000094	1703
5.64615	2.53244	0.04	um	Spot	Position	424	1000000095	1704
6.20077	4.54615	0.04	um	Spot	Position	424	1000000093	1705
6.76672	6.12616	0.04	um	Spot	Position	424	1000000094	1706
5.68825	2.5615	0.04	um	Spot	Position	425	1000000095	1707
6.21391	4.5477	0.04	um	Spot	Position	425	1000000093	1708
6.77163	6.1231	0.04	um	Spot	Position	425	1000000094	1709
5.68035	2.55092	0.04	um	Spot	Position	426	1000000095	1710
6.20032	4.50911	0.04	um	Spot	Position	426	1000000093	1711
6.79434	6.09935	0.04	um	Spot	Position	426	1000000094	1712
5.65398	2.5438	0.04	um	Spot	Position	427	1000000095	1713
6.20752	4.5425	0.04	um	Spot	Position	427	1000000093	1714
6.76089	6.12241	0.04	um	Spot	Position	427	1000000094	1715
5.6382	2.56115	0.04	um	Spot	Position	428	1000000095	1716
6.19118	4.53788	0.04	um	Spot	Position	428	1000000093	1717
6.77298	6.12486	0.04	um	Spot	Position	428	1000000094	1718
5.64296	2.57058	0.04	um	Spot	Position	429	1000000095	1719
6.18637	4.53699	0.04	um	Spot	Position	429	1000000093	1720
6.78647	6.13401	0.04	um	Spot	Position	429	1000000094	1721
5.64913	2.56027	0.04	um	Spot	Position	430	1000000095	1722
6.78286	6.15231	0.04	um	Spot	Position	430	1000000094	1723
5.67132	2.56489	0.04	um	Spot	Position	431	1000000095	1724
6.77301	6.10924	0.04	um	Spot	Position	431	1000000094	1725
5.63704	2.54789	0.04	um	Spot	Position	432	1000000095	1726
6.81085	6.12636	0.04	um	Spot	Position	432	1000000094	1727
5.61001	2.56259	0.04	um	Spot	Position	433	1000000095	1728
6.78053	6.13879	0.04	um	Spot	Position	433	1000000094	1729
5.63472	2.54726	0.04	um	Spot	Position	434	1000000095	1730
6.8238	6.16996	0.04	um	Spot	Position	434	1000000094	1731
5.52501	2.44822	0.04	um	Spot	Position	435	1000000095	1732
6.84024	6.15267	0.04	um	Spot	Position	435	1000000094	1733
5.57581	2.43641	0.04	um	Spot	Position	436	1000000095	1734
6.56274	4.37202	0.04	um	Spot	Position	436	1000000096	1735
6.84221	5.99648	0.04	um	Spot	Position	436	1000000094	1736
5.57336	2.45221	0.04	um	Spot	Position	437	1000000095	1737
6.4484	4.2445	0.04	um	Spot	Position	437	1000000096	1738
6.93423	5.90113	0.04	um	Spot	Position	437	1000000094	1739
5.58814	2.46864	0.04	um	Spot	Position	438	1000000095	1740
6.4356	4.21216	0.04	um	Spot	Position	438	1000000096	1741
5.60897	2.48601	0.04	um	Spot	Position	439	1000000095	1742
6.44785	4.22763	0.04	um	Spot	Position	439	1000000096	1743
5.62201	2.52401	0.04	um	Spot	Position	440	1000000095	1744
6.4244	4.24618	0.04	um	Spot	Position	440	1000000096	1745
5.62511	2.51078	0.04	um	Spot	Position	441	1000000095	1746
6.42672	4.26039	0.04	um	Spot	Position	441	1000000096	1747
5.63035	2.5233	0.04	um	Spot	Position	442	1000000095	1748
6.41693	4.24947	0.04	um	Spot	Position	442	1000000096	1749
5.61797	2.50814	0.04	um	Spot	Position	443	1000000095	1750
6.36415	4.2769	0.04	um	Spot	Position	443	1000000096	1751
5.63416	2.53366	0.04	um	Spot	Position	444	1000000095	1752
6.36695	4.24643	0.04	um	Spot	Position	444	1000000096	1753
5.62164	2.52037	0.04	um	Spot	Position	445	1000000095	1754
6.36479	4.24356	0.04	um	Spot	Position	445	1000000096	1755
5.57516	2.4812	0.04	um	Spot	Position	446	1000000095	1756
6.37417	4.24631	0.04	um	Spot	Position	446	1000000096	1757
5.5624	2.40897	0.04	um	Spot	Position	447	1000000095	1758
5.56273	2.43943	0.04	um	Spot	Position	448	1000000095	1759
5.55659	2.4291	0.04	um	Spot	Position	449	1000000095	1760
5.56109	2.44096	0.04	um	Spot	Position	450	1000000095	1761
5.54524	2.42896	0.04	um	Spot	Position	451	1000000095	1762
5.50533	2.42052	0.04	um	Spot	Position	452	1000000095	1763
5.48441	2.40777	0.04	um	Spot	Position	453	1000000095	1764
5.50515	2.38143	0.04	um	Spot	Position	454	1000000095	1765
5.49941	2.37918	0.04	um	Spot	Position	455	1000000095	1766
5.52122	2.36519	0.04	um	Spot	Position	456	1000000095	1767
5.57248	2.37471	0.04	um	Spot	Position	457	1000000095	1768
5.58869	2.37452	0.04	um	Spot	Position	458	1000000095	1769
5.58656	2.33815	0.04	um	Spot	Position	459	1000000095	1770
5.58445	2.37457	0.04	um	Spot	Position	460	1000000095	1771
6.17819	3.73478	0.04	um	Spot	Position	460	1000000097	1772
5.56972	2.42814	0.04	um	Spot	Position	461	1000000095	1773
6.02728	3.72522	0.04	um	Spot	Position	461	1000000097	1774
5.57735	2.39653	0.04	um	Spot	Position	462	1000000095	1775
6.05691	3.71214	0.04	um	Spot	Position	462	1000000097	1776
5.57058	2.38433	0.04	um	Spot	Position	463	1000000095	1777
6.15178	3.56899	0.04	um	Spot	Position	463	1000000097	1778
6.17073	3.5718	0.04	um	Spot	Position	464	1000000097	1779
6.19935	3.59594	0.04	um	Spot	Position	465	1000000097	1780
6.17384	3.63324	0.04	um	Spot	Position	466	1000000097	1781
6.18797	3.61662	0.04	um	Spot	Position	467	1000000097	1782
6.17812	3.62956	0.04	um	Spot	Position	468	1000000097	1783
6.19497	3.64694	0.04	um	Spot	Position	469	1000000097	1784
6.18341	3.6392	0.04	um	Spot	Position	470	1000000097	1785
3.42543	1.29851	0.04	um	Spot	Position	483	1000000098	1786
3.42038	1.29166	0.04	um	Spot	Position	484	1000000098	1787
3.45537	1.30436	0.04	um	Spot	Position	485	1000000098	1788
3.46813	1.26483	0.04	um	Spot	Position	486	1000000098	1789
3.4484	1.24882	0.04	um	Spot	Position	487	1000000098	1790
3.42044	1.26382	0.04	um	Spot	Position	488	1000000098	1791
3.44958	1.25993	0.04	um	Spot	Position	489	1000000098	1792
3.47662	1.25847	0.04	um	Spot	Position	490	1000000098	1793
3.46693	1.26066	0.04	um	Spot	Position	491	1000000098	1794
3.45282	1.25053	0.04	um	Spot	Position	492	1000000098	1795
3.44994	1.24297	0.04	um	Spot	Position	493	1000000098	1796
3.40884	1.25981	0.04	um	Spot	Position	494	1000000098	1797
6.20897	2.26054	0.04	um	Spot	Position	495	1000000099	1798
6.16464	2.30866	0.04	um	Spot	Position	496	1000000099	1799
6.25248	2.34612	0.04	um	Spot	Position	497	1000000099	1800
6.25764	2.35635	0.04	um	Spot	Position	498	1000000099	1801
6.22549	2.3524	0.04	um	Spot	Position	499	1000000099	1802
6.05107	2.28385	0.04	um	Spot	Position	500	1000000099	1803
6.04294	2.28849	0.04	um	Spot	Position	501	1000000099	1804
6.0446	2.26795	0.04	um	Spot	Position	502	1000000099	1805
6.04239	2.27526	0.04	um	Spot	Position	503	1000000099	1806
6.06028	2.25323	0.04	um	Spot	Position	504	1000000099	1807
11.3643	1.09538	0.04	um	Spot	Position	505	1000000100	1808
6.07668	2.28573	0.04	um	Spot	Position	505	1000000099	1809
11.3324	1.07875	0.04	um	Spot	Position	506	1000000100	1810
6.03151	2.27226	0.04	um	Spot	Position	506	1000000099	1811
11.4964	1.19671	0.04	um	Spot	Position	507	1000000100	1812
11.5187	1.22268	0.04	um	Spot	Position	508	1000000100	1813
11.5241	1.23542	0.04	um	Spot	Position	509	1000000100	1814
11.4945	1.21868	0.04	um	Spot	Position	510	1000000100	1815
9.75521	7.92868	0.04	um	Spot	Position	510	1000000101	1816
11.5181	1.21848	0.04	um	Spot	Position	511	1000000100	1817
9.75355	7.91994	0.04	um	Spot	Position	511	1000000101	1818
11.5153	1.2316	0.04	um	Spot	Position	512	1000000100	1819
5.34627	1.92609	0.04	um	Spot	Position	512	1000000102	1820
9.78248	7.91819	0.04	um	Spot	Position	512	1000000101	1821
11.5401	1.21702	0.04	um	Spot	Position	513	1000000100	1822
5.24275	2.03165	0.04	um	Spot	Position	513	1000000102	1823
9.78783	7.93959	0.04	um	Spot	Position	513	1000000101	1824
11.5338	1.23834	0.04	um	Spot	Position	514	1000000100	1825
5.24224	2.04488	0.04	um	Spot	Position	514	1000000102	1826
9.77684	7.91994	0.04	um	Spot	Position	514	1000000101	1827
11.5142	1.22522	0.04	um	Spot	Position	515	1000000100	1828
5.25476	2.04596	0.04	um	Spot	Position	515	1000000102	1829
9.76805	7.885	0.04	um	Spot	Position	515	1000000101	1830
11.5002	1.20882	0.04	um	Spot	Position	516	1000000100	1831
5.27236	2.05596	0.04	um	Spot	Position	516	1000000102	1832
9.78946	7.89122	0.04	um	Spot	Position	516	1000000101	1833
11.5371	1.20846	0.04	um	Spot	Position	517	1000000100	1834
5.26607	2.04736	0.04	um	Spot	Position	517	1000000102	1835
9.7677	7.89518	0.04	um	Spot	Position	517	1000000101	1836
11.5288	1.21755	0.04	um	Spot	Position	518	1000000100	1837
5.27842	2.05454	0.04	um	Spot	Position	518	1000000102	1838
9.77304	7.89816	0.04	um	Spot	Position	518	1000000101	1839
11.5408	1.22656	0.04	um	Spot	Position	519	1000000100	1840
5.26463	2.04276	0.04	um	Spot	Position	519	1000000102	1841
9.78218	7.90912	0.04	um	Spot	Position	519	1000000101	1842
11.5414	1.25778	0.04	um	Spot	Position	520	1000000100	1843
5.25985	2.01129	0.04	um	Spot	Position	520	1000000102	1844
9.768	7.89159	0.04	um	Spot	Position	520	1000000101	1845
11.5437	1.23332	0.04	um	Spot	Position	521	1000000100	1846
5.26232	2.02958	0.04	um	Spot	Position	521	1000000102	1847
9.95485	7.82299	0.04	um	Spot	Position	521	1000000101	1848
11.5318	1.21537	0.04	um	Spot	Position	522	1000000100	1849
5.2887	2.02899	0.04	um	Spot	Position	522	1000000102	1850
11.5318	1.23905	0.04	um	Spot	Position	523	1000000100	1851
11.4708	1.2141	0.04	um	Spot	Position	524	1000000100	1852
11.4831	1.21169	0.04	um	Spot	Position	525	1000000100	1853
11.4783	1.2489	0.04	um	Spot	Position	526	1000000100	1854
11.4909	1.23045	0.04	um	Spot	Position	527	1000000100	1855
5.53426	4.33795	0.04	um	Spot	Position	536	1000000103	1856
5.51113	4.31157	0.04	um	Spot	Position	537	1000000103	1857
5.54807	4.34382	0.04	um	Spot	Position	538	1000000103	1858
5.55193	4.34339	0.04	um	Spot	Position	539	1000000103	1859
5.53296	4.33398	0.04	um	Spot	Position	540	1000000103	1860
5.54511	4.33449	0.04	um	Spot	Position	541	1000000103	1861
5.54039	4.33285	0.04	um	Spot	Position	542	1000000103	1862
5.55393	4.35399	0.04	um	Spot	Position	543	1000000103	1863
5.55164	4.34755	0.04	um	Spot	Position	544	1000000103	1864
5.54309	4.33876	0.04	um	Spot	Position	545	1000000103	1865
5.54842	4.32421	0.04	um	Spot	Position	546	1000000103	1866
5.55215	4.35016	0.04	um	Spot	Position	547	1000000103	1867
7.40685	7.52785	0.04	um	Spot	Position	547	1000000104	1868
5.54322	4.3563	0.04	um	Spot	Position	548	1000000103	1869
7.4137	7.54864	0.04	um	Spot	Position	548	1000000104	1870
5.55564	4.34628	0.04	um	Spot	Position	549	1000000103	1871
7.42038	7.50688	0.04	um	Spot	Position	549	1000000104	1872
5.56363	4.31502	0.04	um	Spot	Position	550	1000000103	1873
7.4693	7.4585	0.04	um	Spot	Position	550	1000000104	1874
5.59346	4.35842	0.04	um	Spot	Position	551	1000000103	1875
7.42801	7.48651	0.04	um	Spot	Position	551	1000000104	1876
7.40733	7.51235	0.04	um	Spot	Position	552	1000000104	1877
7.40903	7.48631	0.04	um	Spot	Position	553	1000000104	1878
7.40716	7.48397	0.04	um	Spot	Position	554	1000000104	1879
7.40005	7.45377	0.04	um	Spot	Position	555	1000000104	1880
7.41002	7.4919	0.04	um	Spot	Position	556	1000000104	1881
7.40203	7.52884	0.04	um	Spot	Position	557	1000000104	1882
7.38517	7.51018	0.04	um	Spot	Position	558	1000000104	1883
5.69186	5.11159	0.04	um	Spot	Position	564	1000000105	1884
5.70496	5.11129	0.04	um	Spot	Position	565	1000000105	1885
5.68888	5.09524	0.04	um	Spot	Position	566	1000000105	1886
5.69121	5.08673	0.04	um	Spot	Position	567	1000000105	1887
5.70094	5.09615	0.04	um	Spot	Position	568	1000000105	1888
5.6981	5.10076	0.04	um	Spot	Position	569	1000000105	1889
5.68098	5.10633	0.04	um	Spot	Position	570	1000000105	1890
5.69696	5.13978	0.04	um	Spot	Position	571	1000000105	1891
5.68677	5.15919	0.04	um	Spot	Position	572	1000000105	1892
5.68041	5.15442	0.04	um	Spot	Position	573	1000000105	1893
5.65893	5.10959	0.04	um	Spot	Position	574	1000000105	1894
5.64251	5.13293	0.04	um	Spot	Position	575	1000000105	1895
5.67164	5.14615	0.04	um	Spot	Position	576	1000000105	1896
5.63065	5.1367	0.04	um	Spot	Position	577	1000000105	1897
4.41302	0.273363	0.04	um	Spot	Position	607	1000000106	1898
4.41042	0.279154	0.04	um	Spot	Position	608	1000000106	1899
4.39913	0.271941	0.04	um	Spot	Position	609	1000000106	1900
4.41911	0.300864	0.04	um	Spot	Position	610	1000000106	1901
4.38319	0.321269	0.04	um	Spot	Position	611	1000000106	1902
4.371	0.317846	0.04	um	Spot	Position	612	1000000106	1903
4.41269	0.286178	0.04	um	Spot	Position	613	1000000106	1904
4.40018	0.275214	0.04	um	Spot	Position	614	1000000106	1905
4.40096	0.274432	0.04	um	Spot	Position	615	1000000106	1906
4.37159	0.284938	0.04	um	Spot	Position	616	1000000106	1907
4.38359	0.153717	0.04	um	Spot	Position	617	1000000106	1908
9.72069	7.13498	0.04	um	Spot	Position	623	1000000107	1909
9.68864	7.0664	0.04	um	Spot	Position	624	1000000107	1910
9.70767	7.02256	0.04	um	Spot	Position	625	1000000107	1911
9.70301	7.0703	0.04	um	Spot	Position	626	1000000107	1912
9.68396	7.0482	0.04	um	Spot	Position	627	1000000107	1913
9.71249	7.08259	0.04	um	Spot	Position	628	1000000107	1914
9.71639	7.03798	0.04	um	Spot	Position	629	1000000107	1915
9.70698	7.04876	0.04	um	Spot	Position	630	1000000107	1916
9.70726	7.04392	0.04	um	Spot	Position	631	1000000107	1917
9.73958	7.07054	0.04	um	Spot	Position	632	1000000107	1918
9.72321	7.08152	0.04	um	Spot	Position	633	1000000107	1919
9.68324	7.06057	0.04	um	Spot	Position	634	1000000107	1920
9.693	7.06423	0.04	um	Spot	Position	635	1000000107	1921
9.70368	7.06672	0.04	um	Spot	Position	636	1000000107	1922
9.69128	7.05202	0.04	um	Spot	Position	637	1000000107	1923
9.69472	7.0354	0.04	um	Spot	Position	638	1000000107	1924
9.72165	7.03661	0.04	um	Spot	Position	639	1000000107	1925
9.76132	7.00854	0.04	um	Spot	Position	640	1000000107	1926
9.76641	7.01015	0.04	um	Spot	Position	641	1000000107	1927
9.73241	7.0132	0.04	um	Spot	Position	642	1000000107	1928
9.75701	6.96939	0.04	um	Spot	Position	643	1000000107	1929
9.76864	6.97071	0.04	um	Spot	Position	644	1000000107	1930
9.74282	6.92464	0.04	um	Spot	Position	645	1000000107	1931
9.64566	6.92763	0.04	um	Spot	Position	646	1000000107	1932
9.69559	7.10109	0.04	um	Spot	Position	647	1000000107	1933
8.93169	8.17252	0.04	um	Spot	Position	680	1000000108	1934
8.92871	8.13561	0.04	um	Spot	Position	681	1000000108	1935
8.97106	8.12859	0.04	um	Spot	Position	682	1000000108	1936
8.94595	8.09584	0.04	um	Spot	Position	683	1000000108	1937
8.95057	8.1604	0.04	um	Spot	Position	684	1000000108	1938
8.97376	8.168	0.04	um	Spot	Position	685	1000000108	1939
8.8821	8.14116	0.04	um	Spot	Position	686	1000000108	1940
8.90462	8.13665	0.04	um	Spot	Position	687	1000000108	1941
8.92996	8.17156	0.04	um	Spot	Position	688	1000000108	1942
8.93549	8.17097	0.04	um	Spot	Position	689	1000000108	1943
8.87132	8.11471	0.04	um	Spot	Position	690	1000000108	1944
8.93029	8.10683	0.04	um	Spot	Position	691	1000000108	1945
8.919	8.10708	0.04	um	Spot	Position	692	1000000108	1946
8.94028	8.10275	0.04	um	Spot	Position	693	1000000108	1947
8.91848	8.11879	0.04	um	Spot	Position	694	1000000108	1948
9.03936	8.10845	0.04	um	Spot	Position	695	1000000108	1949
8.96909	8.11533	0.04	um	Spot	Position	696	1000000108	1950
8.96062	8.12174	0.04	um	Spot	Position	697	1000000108	1951
9.10574	8.11314	0.04	um	Spot	Position	698	1000000108	1952
5.55792	0.0842512	0.04	um	Spot	Position	703	1000000109	1953
5.53675	0.04	0.04	um	Spot	Position	704	1000000109	1954
5.56264	0.04	0.04	um	Spot	Position	705	1000000109	1955
5.56905	0.100843	0.04	um	Spot	Position	706	1000000109	1956
5.57066	0.107048	0.04	um	Spot	Position	707	1000000109	1957
5.55604	0.1096	0.04	um	Spot	Position	708	1000000109	1958
9.38679	8.31232	0.04	um	Spot	Position	708	1000000110	1959
5.56198	0.04	0.04	um	Spot	Position	709	1000000109	1960
9.4893	8.27229	0.04	um	Spot	Position	709	1000000110	1961
5.55344	0.0890694	0.04	um	Spot	Position	710	1000000109	1962
9.52008	8.27113	0.04	um	Spot	Position	710	1000000110	1963
5.55788	0.04	0.04	um	Spot	Position	711	1000000109	1964
9.48108	8.26369	0.04	um	Spot	Position	711	1000000110	1965
5.56662	0.04	0.04	um	Spot	Position	712	1000000109	1966
9.48282	8.25627	0.04	um	Spot	Position	712	1000000110	1967
5.54743	0.04	0.04	um	Spot	Position	713	1000000109	1968
9.47374	8.28374	0.04	um	Spot	Position	713	1000000110	1969
5.56776	0.04	0.04	um	Spot	Position	714	1000000109	1970
9.48928	8.23982	0.04	um	Spot	Position	714	1000000110	1971
9.4628	8.26591	0.04	um	Spot	Position	715	1000000110	1972
9.4907	8.27099	0.04	um	Spot	Position	716	1000000110	1973
9.48837	8.2576	0.04	um	Spot	Position	717	1000000110	1974
9.46672	8.23744	0.04	um	Spot	Position	718	1000000110	1975
9.46528	8.24437	0.04	um	Spot	Position	719	1000000110	1976
