# Supplementary material for: Satb1 integrates DNA binding site geometry and torsional stress to differentially target nucleosome-dense regions
Source: Nat Commun. 2019 Jul 19;10:3221. doi: 10.1038/s41467-019-11118-8 (PMC6642133; doi:10.1038/s41467-019-11118-8)
Supplement: Supplementary file 10 — Source Data [file 41467_2019_11118_MOESM10_ESM.zip › Source data/Single Molecule Tracking/single molecule tracks/del HD analysis/PDZ-CUT1-CUT2-STABLE-AA_281c7_TRIAL 2_Statistics/PDZ-CUT1-CUT2-STABLE-AA_281c7_TRIAL 2_Speed.csv]

Speed
====================
Speed	Unit	Category	Time	TrackID	ID
1.32834	um/s	Spot	1	1000000000	0
2.04294	um/s	Spot	1	1000000001	1
2.47139	um/s	Spot	1	1000000002	2
0.962787	um/s	Spot	2	1000000003	3
0.207616	um/s	Spot	2	1000000000	4
0.483644	um/s	Spot	2	1000000001	5
0.847446	um/s	Spot	2	1000000002	6
0.392829	um/s	Spot	3	1000000003	7
3.01183	um/s	Spot	3	1000000004	8
2.82062	um/s	Spot	3	1000000005	9
0.742711	um/s	Spot	3	1000000000	10
0.740207	um/s	Spot	3	1000000001	11
0.182495	um/s	Spot	3	1000000002	12
0.366942	um/s	Spot	4	1000000003	13
1.94269	um/s	Spot	4	1000000004	14
0.149898	um/s	Spot	4	1000000000	15
2.98252	um/s	Spot	4	1000000005	16
0.177685	um/s	Spot	4	1000000001	17
0.421653	um/s	Spot	4	1000000002	18
0.227304	um/s	Spot	5	1000000003	19
0.103126	um/s	Spot	5	1000000004	20
0.0366482	um/s	Spot	5	1000000000	21
3.16359	um/s	Spot	5	1000000005	22
0.532016	um/s	Spot	5	1000000001	23
0.443213	um/s	Spot	5	1000000002	24
0.454257	um/s	Spot	6	1000000003	25
0.319099	um/s	Spot	6	1000000004	26
0.130748	um/s	Spot	6	1000000000	27
2.19972	um/s	Spot	6	1000000005	28
8.62304	um/s	Spot	6	1000000006	29
0.0279928	um/s	Spot	6	1000000001	30
0.532407	um/s	Spot	6	1000000002	31
0.299892	um/s	Spot	7	1000000003	32
0.221823	um/s	Spot	7	1000000004	33
0.430274	um/s	Spot	7	1000000000	34
0.50882	um/s	Spot	7	1000000005	35
0.0741559	um/s	Spot	7	1000000001	36
6.80078	um/s	Spot	7	1000000006	37
0.512286	um/s	Spot	7	1000000002	38
0.404811	um/s	Spot	8	1000000003	39
0.850156	um/s	Spot	8	1000000004	40
0.156194	um/s	Spot	8	1000000000	41
0.629589	um/s	Spot	8	1000000005	42
0.515157	um/s	Spot	8	1000000001	43
4.28813	um/s	Spot	8	1000000006	44
0.358738	um/s	Spot	8	1000000002	45
0.19408	um/s	Spot	9	1000000003	46
0.979144	um/s	Spot	9	1000000004	47
0.485665	um/s	Spot	9	1000000000	48
0.151908	um/s	Spot	9	1000000005	49
0.395569	um/s	Spot	9	1000000001	50
1.92867	um/s	Spot	9	1000000006	51
0.268067	um/s	Spot	9	1000000002	52
0.764268	um/s	Spot	10	1000000003	53
0.407474	um/s	Spot	10	1000000004	54
0.38061	um/s	Spot	10	1000000000	55
1.1079	um/s	Spot	10	1000000007	56
0.352624	um/s	Spot	10	1000000005	57
0.568891	um/s	Spot	10	1000000001	58
0.189543	um/s	Spot	10	1000000006	59
0.197868	um/s	Spot	10	1000000002	60
0.866711	um/s	Spot	11	1000000003	61
1.11074	um/s	Spot	11	1000000004	62
1.17744	um/s	Spot	11	1000000000	63
0.566121	um/s	Spot	11	1000000005	64
1.67941	um/s	Spot	11	1000000007	65
0.244502	um/s	Spot	11	1000000001	66
0.661515	um/s	Spot	11	1000000006	67
0.486026	um/s	Spot	11	1000000002	68
2.09565	um/s	Spot	12	1000000003	69
0.363127	um/s	Spot	12	1000000004	70
0.74121	um/s	Spot	12	1000000000	71
2.32214	um/s	Spot	12	1000000005	72
1.51394	um/s	Spot	12	1000000007	73
0.284043	um/s	Spot	12	1000000001	74
0.205651	um/s	Spot	12	1000000006	75
0.65529	um/s	Spot	12	1000000002	76
4.52421	um/s	Spot	13	1000000003	77
0.116188	um/s	Spot	13	1000000004	78
0.0666313	um/s	Spot	13	1000000000	79
3.12599	um/s	Spot	13	1000000005	80
0.404979	um/s	Spot	13	1000000007	81
0.455073	um/s	Spot	13	1000000001	82
0.393315	um/s	Spot	13	1000000006	83
1.16918	um/s	Spot	13	1000000002	84
0.704892	um/s	Spot	14	1000000008	85
0.33516	um/s	Spot	14	1000000004	86
0.364459	um/s	Spot	14	1000000000	87
0.252079	um/s	Spot	14	1000000007	88
4.72967	um/s	Spot	14	1000000005	89
0.23577	um/s	Spot	14	1000000001	90
0.41415	um/s	Spot	14	1000000006	91
1.59004	um/s	Spot	14	1000000002	92
1.48032	um/s	Spot	15	1000000008	93
0.742237	um/s	Spot	15	1000000004	94
0.113009	um/s	Spot	15	1000000000	95
1.5402	um/s	Spot	15	1000000007	96
0.282204	um/s	Spot	15	1000000001	97
1.1091	um/s	Spot	15	1000000006	98
3.8755	um/s	Spot	15	1000000002	99
0.684395	um/s	Spot	16	1000000008	100
6.11604	um/s	Spot	16	1000000009	101
0.435553	um/s	Spot	16	1000000004	102
0.242017	um/s	Spot	16	1000000000	103
0.777011	um/s	Spot	16	1000000007	104
0.48171	um/s	Spot	16	1000000001	105
1.51852	um/s	Spot	16	1000000006	106
2.7155	um/s	Spot	17	1000000008	107
4.80658	um/s	Spot	17	1000000009	108
0.307913	um/s	Spot	17	1000000004	109
0.263183	um/s	Spot	17	1000000000	110
0.7561	um/s	Spot	17	1000000007	111
0.506264	um/s	Spot	17	1000000001	112
1.83017	um/s	Spot	17	1000000006	113
1.46096	um/s	Spot	18	1000000008	114
2.48958	um/s	Spot	18	1000000009	115
1.03004	um/s	Spot	18	1000000004	116
0.198722	um/s	Spot	18	1000000000	117
1.11575	um/s	Spot	18	1000000007	118
0.0975102	um/s	Spot	18	1000000001	119
0.882133	um/s	Spot	18	1000000006	120
0.80851	um/s	Spot	19	1000000008	121
0.179453	um/s	Spot	19	1000000009	122
0.4377	um/s	Spot	19	1000000004	123
0.161888	um/s	Spot	19	1000000000	124
0.861262	um/s	Spot	19	1000000007	125
0.49603	um/s	Spot	19	1000000001	126
0.247397	um/s	Spot	20	1000000008	127
0.173537	um/s	Spot	20	1000000009	128
0.490371	um/s	Spot	20	1000000004	129
0.221802	um/s	Spot	20	1000000000	130
0.575911	um/s	Spot	20	1000000007	131
0.302379	um/s	Spot	20	1000000001	132
0.240063	um/s	Spot	21	1000000008	133
0.566157	um/s	Spot	21	1000000009	134
0.699434	um/s	Spot	21	1000000004	135
0.252171	um/s	Spot	21	1000000000	136
0.638641	um/s	Spot	21	1000000007	137
0.988229	um/s	Spot	21	1000000001	138
0.466515	um/s	Spot	22	1000000008	139
0.322886	um/s	Spot	22	1000000009	140
0.663755	um/s	Spot	22	1000000004	141
0.375037	um/s	Spot	22	1000000000	142
0.457716	um/s	Spot	22	1000000007	143
0.277897	um/s	Spot	22	1000000001	144
1.91944	um/s	Spot	23	1000000010	145
0.286429	um/s	Spot	23	1000000008	146
0.314906	um/s	Spot	23	1000000009	147
0.878989	um/s	Spot	23	1000000004	148
2.10668	um/s	Spot	23	1000000011	149
0.335503	um/s	Spot	23	1000000000	150
1.09283	um/s	Spot	23	1000000007	151
0.738703	um/s	Spot	23	1000000001	152
1.21869	um/s	Spot	24	1000000010	153
0.117012	um/s	Spot	24	1000000008	154
0.0226834	um/s	Spot	24	1000000009	155
0.434475	um/s	Spot	24	1000000004	156
1.03539	um/s	Spot	24	1000000011	157
0.255545	um/s	Spot	24	1000000000	158
2.77409	um/s	Spot	24	1000000012	159
0.478641	um/s	Spot	24	1000000001	160
0.309697	um/s	Spot	25	1000000010	161
0.204497	um/s	Spot	25	1000000008	162
0.553494	um/s	Spot	25	1000000009	163
0.087306	um/s	Spot	25	1000000004	164
0.393394	um/s	Spot	25	1000000011	165
0.528034	um/s	Spot	25	1000000000	166
2.7605	um/s	Spot	25	1000000012	167
0.185847	um/s	Spot	25	1000000001	168
0.345469	um/s	Spot	26	1000000010	169
0.472951	um/s	Spot	26	1000000008	170
0.289867	um/s	Spot	26	1000000009	171
0.758089	um/s	Spot	26	1000000004	172
0.0571997	um/s	Spot	26	1000000011	173
0.216771	um/s	Spot	26	1000000000	174
1.7354	um/s	Spot	26	1000000012	175
0.443799	um/s	Spot	26	1000000001	176
3.93439	um/s	Spot	26	1000000013	177
1.49675	um/s	Spot	27	1000000010	178
0.388516	um/s	Spot	27	1000000009	179
0.32756	um/s	Spot	27	1000000004	180
0.185693	um/s	Spot	27	1000000011	181
0.274418	um/s	Spot	27	1000000000	182
0.589894	um/s	Spot	27	1000000014	183
0.392627	um/s	Spot	27	1000000012	184
2.72547	um/s	Spot	27	1000000013	185
4.28012	um/s	Spot	28	1000000010	186
0.345024	um/s	Spot	28	1000000009	187
1.33064	um/s	Spot	28	1000000004	188
0.974364	um/s	Spot	28	1000000011	189
0.752058	um/s	Spot	28	1000000000	190
0.271457	um/s	Spot	28	1000000014	191
0.373175	um/s	Spot	28	1000000012	192
0.530553	um/s	Spot	28	1000000015	193
0.295503	um/s	Spot	28	1000000013	194
2.76545	um/s	Spot	29	1000000010	195
0.0705568	um/s	Spot	29	1000000009	196
0.498463	um/s	Spot	29	1000000004	197
0.376806	um/s	Spot	29	1000000011	198
0.294974	um/s	Spot	29	1000000014	199
1.86916	um/s	Spot	29	1000000000	200
0.439437	um/s	Spot	29	1000000012	201
0.783199	um/s	Spot	29	1000000015	202
1.42296	um/s	Spot	29	1000000013	203
1.87075	um/s	Spot	30	1000000010	204
0.174333	um/s	Spot	30	1000000009	205
0.14781	um/s	Spot	30	1000000004	206
0.693903	um/s	Spot	30	1000000011	207
0.758873	um/s	Spot	30	1000000014	208
0.3065	um/s	Spot	30	1000000012	209
0.0709905	um/s	Spot	30	1000000015	210
0.538903	um/s	Spot	30	1000000013	211
2.76456	um/s	Spot	31	1000000010	212
0.371514	um/s	Spot	31	1000000009	213
0.379492	um/s	Spot	31	1000000004	214
0.429903	um/s	Spot	31	1000000011	215
0.624396	um/s	Spot	31	1000000014	216
0.210778	um/s	Spot	31	1000000012	217
0.415337	um/s	Spot	31	1000000015	218
0.774602	um/s	Spot	31	1000000013	219
2.70509	um/s	Spot	32	1000000010	220
0.122305	um/s	Spot	32	1000000009	221
0.136067	um/s	Spot	32	1000000004	222
0.755731	um/s	Spot	32	1000000011	223
0.137101	um/s	Spot	32	1000000014	224
0.588216	um/s	Spot	32	1000000012	225
4.54715	um/s	Spot	32	1000000016	226
0.311938	um/s	Spot	32	1000000015	227
0.58199	um/s	Spot	32	1000000013	228
0.636056	um/s	Spot	32	1000000017	229
1.96672	um/s	Spot	33	1000000010	230
0.482214	um/s	Spot	33	1000000009	231
0.0502678	um/s	Spot	33	1000000004	232
0.501278	um/s	Spot	33	1000000011	233
1.14981	um/s	Spot	33	1000000014	234
0.579037	um/s	Spot	33	1000000012	235
4.17206	um/s	Spot	33	1000000016	236
0.235221	um/s	Spot	33	1000000015	237
0.437855	um/s	Spot	33	1000000013	238
0.821195	um/s	Spot	33	1000000017	239
3.10836	um/s	Spot	34	1000000010	240
0.184007	um/s	Spot	34	1000000004	241
1.33885	um/s	Spot	34	1000000011	242
1.03292	um/s	Spot	34	1000000014	243
0.35378	um/s	Spot	34	1000000012	244
1.15392	um/s	Spot	34	1000000018	245
3.07953	um/s	Spot	34	1000000016	246
0.146825	um/s	Spot	34	1000000015	247
0.334321	um/s	Spot	34	1000000013	248
0.760707	um/s	Spot	34	1000000017	249
1.1982	um/s	Spot	35	1000000014	250
0.299759	um/s	Spot	35	1000000012	251
0.210112	um/s	Spot	35	1000000018	252
0.806005	um/s	Spot	35	1000000016	253
0.109205	um/s	Spot	35	1000000015	254
0.571136	um/s	Spot	35	1000000013	255
0.538514	um/s	Spot	35	1000000017	256
0.954795	um/s	Spot	36	1000000019	257
0.127576	um/s	Spot	36	1000000014	258
0.592436	um/s	Spot	36	1000000018	259
0.273681	um/s	Spot	36	1000000012	260
0.358868	um/s	Spot	36	1000000016	261
0.135211	um/s	Spot	36	1000000015	262
0.658592	um/s	Spot	36	1000000013	263
0.701248	um/s	Spot	36	1000000017	264
0.902184	um/s	Spot	37	1000000019	265
0.596509	um/s	Spot	37	1000000014	266
0.364048	um/s	Spot	37	1000000018	267
0.0727634	um/s	Spot	37	1000000012	268
0.186384	um/s	Spot	37	1000000016	269
0.161359	um/s	Spot	37	1000000015	270
1.09442	um/s	Spot	37	1000000013	271
0.311806	um/s	Spot	37	1000000017	272
0.328651	um/s	Spot	38	1000000019	273
0.273011	um/s	Spot	38	1000000014	274
0.383777	um/s	Spot	38	1000000018	275
0.171302	um/s	Spot	38	1000000012	276
0.176782	um/s	Spot	38	1000000016	277
0.160889	um/s	Spot	38	1000000015	278
0.377597	um/s	Spot	38	1000000013	279
0.530618	um/s	Spot	38	1000000017	280
0.122706	um/s	Spot	39	1000000019	281
0.351121	um/s	Spot	39	1000000014	282
0.257962	um/s	Spot	39	1000000018	283
0.596013	um/s	Spot	39	1000000012	284
0.313082	um/s	Spot	39	1000000016	285
0.236439	um/s	Spot	39	1000000015	286
1.23783	um/s	Spot	39	1000000020	287
0.384776	um/s	Spot	39	1000000013	288
0.0371602	um/s	Spot	39	1000000017	289
0.0714498	um/s	Spot	40	1000000019	290
0.305244	um/s	Spot	40	1000000014	291
0.800004	um/s	Spot	40	1000000012	292
0.0811844	um/s	Spot	40	1000000018	293
0.538536	um/s	Spot	40	1000000016	294
0.087294	um/s	Spot	40	1000000015	295
0.728988	um/s	Spot	40	1000000020	296
0.407416	um/s	Spot	40	1000000013	297
0.707159	um/s	Spot	40	1000000017	298
0.37684	um/s	Spot	41	1000000019	299
0.235989	um/s	Spot	41	1000000014	300
0.611538	um/s	Spot	41	1000000012	301
0.115106	um/s	Spot	41	1000000018	302
0.213618	um/s	Spot	41	1000000016	303
1.61864	um/s	Spot	41	1000000021	304
0.479844	um/s	Spot	41	1000000015	305
1.64367	um/s	Spot	41	1000000020	306
0.461213	um/s	Spot	41	1000000013	307
0.4958	um/s	Spot	41	1000000017	308
0.0679335	um/s	Spot	42	1000000019	309
0.349206	um/s	Spot	42	1000000014	310
0.261708	um/s	Spot	42	1000000018	311
0.721877	um/s	Spot	42	1000000012	312
0.272497	um/s	Spot	42	1000000016	313
0.765541	um/s	Spot	42	1000000021	314
0.987651	um/s	Spot	42	1000000020	315
0.0951593	um/s	Spot	42	1000000013	316
0.516774	um/s	Spot	42	1000000017	317
0.469201	um/s	Spot	43	1000000022	318
0.14871	um/s	Spot	43	1000000019	319
0.590072	um/s	Spot	43	1000000014	320
0.182349	um/s	Spot	43	1000000012	321
0.500172	um/s	Spot	43	1000000018	322
0.0864072	um/s	Spot	43	1000000016	323
0.63957	um/s	Spot	43	1000000021	324
0.748505	um/s	Spot	43	1000000020	325
0.375894	um/s	Spot	43	1000000013	326
0.539909	um/s	Spot	43	1000000017	327
0.259409	um/s	Spot	44	1000000022	328
0.310462	um/s	Spot	44	1000000019	329
0.0464502	um/s	Spot	44	1000000014	330
0.341576	um/s	Spot	44	1000000012	331
0.375425	um/s	Spot	44	1000000018	332
0.12489	um/s	Spot	44	1000000016	333
0.486819	um/s	Spot	44	1000000021	334
1.20701	um/s	Spot	44	1000000023	335
0.712318	um/s	Spot	44	1000000020	336
1.72119	um/s	Spot	44	1000000013	337
1.28207	um/s	Spot	44	1000000017	338
1.20992	um/s	Spot	45	1000000024	339
0.816464	um/s	Spot	45	1000000022	340
0.514119	um/s	Spot	45	1000000025	341
0.44065	um/s	Spot	45	1000000019	342
0.0787907	um/s	Spot	45	1000000014	343
0.573966	um/s	Spot	45	1000000012	344
0.0461971	um/s	Spot	45	1000000018	345
0.182946	um/s	Spot	45	1000000016	346
0.420721	um/s	Spot	45	1000000021	347
0.0874249	um/s	Spot	45	1000000023	348
0.359178	um/s	Spot	45	1000000013	349
0.419406	um/s	Spot	45	1000000020	350
1.39063	um/s	Spot	45	1000000017	351
0.66722	um/s	Spot	46	1000000024	352
0.29229	um/s	Spot	46	1000000022	353
1.71495	um/s	Spot	46	1000000025	354
0.226771	um/s	Spot	46	1000000019	355
0.514718	um/s	Spot	46	1000000014	356
2.46496	um/s	Spot	46	1000000018	357
0.0231766	um/s	Spot	46	1000000016	358
0.195455	um/s	Spot	46	1000000021	359
1.15592	um/s	Spot	46	1000000023	360
1.97849	um/s	Spot	46	1000000013	361
0.866933	um/s	Spot	46	1000000020	362
0.732003	um/s	Spot	47	1000000024	363
0.957124	um/s	Spot	47	1000000022	364
1.28012	um/s	Spot	47	1000000025	365
0.303427	um/s	Spot	47	1000000019	366
4.92054	um/s	Spot	47	1000000018	367
0.217322	um/s	Spot	47	1000000016	368
1.32056	um/s	Spot	47	1000000021	369
0.576434	um/s	Spot	47	1000000023	370
0.364642	um/s	Spot	47	1000000020	371
0.822997	um/s	Spot	48	1000000024	372
0.434546	um/s	Spot	48	1000000022	373
0.0640226	um/s	Spot	48	1000000025	374
0.280167	um/s	Spot	48	1000000019	375
1.86451	um/s	Spot	48	1000000016	376
0.510832	um/s	Spot	48	1000000023	377
1.27047	um/s	Spot	48	1000000021	378
0.275154	um/s	Spot	48	1000000020	379
0.779198	um/s	Spot	49	1000000024	380
0.0975083	um/s	Spot	49	1000000022	381
0.22073	um/s	Spot	49	1000000025	382
0.947655	um/s	Spot	49	1000000019	383
3.43447	um/s	Spot	49	1000000016	384
0.260769	um/s	Spot	49	1000000021	385
0.40772	um/s	Spot	49	1000000023	386
0.987841	um/s	Spot	49	1000000020	387
0.519585	um/s	Spot	50	1000000024	388
0.386662	um/s	Spot	50	1000000022	389
0.0757059	um/s	Spot	50	1000000025	390
3.68226	um/s	Spot	50	1000000019	391
0.476799	um/s	Spot	50	1000000021	392
0.176989	um/s	Spot	50	1000000023	393
0.278601	um/s	Spot	51	1000000024	394
0.220553	um/s	Spot	51	1000000022	395
0.169167	um/s	Spot	51	1000000025	396
4.23112	um/s	Spot	51	1000000019	397
0.496844	um/s	Spot	51	1000000023	398
0.22955	um/s	Spot	51	1000000021	399
5.4263	um/s	Spot	51	1000000026	400
0.245409	um/s	Spot	52	1000000024	401
0.584407	um/s	Spot	52	1000000022	402
0.0224169	um/s	Spot	52	1000000025	403
1.94686	um/s	Spot	52	1000000019	404
0.613864	um/s	Spot	52	1000000023	405
0.463987	um/s	Spot	52	1000000021	406
4.19681	um/s	Spot	52	1000000026	407
0.54403	um/s	Spot	53	1000000024	408
0.284302	um/s	Spot	53	1000000022	409
0.148778	um/s	Spot	53	1000000025	410
0.350325	um/s	Spot	53	1000000019	411
0.527073	um/s	Spot	53	1000000023	412
0.448822	um/s	Spot	53	1000000021	413
1.61428	um/s	Spot	53	1000000026	414
0.312613	um/s	Spot	54	1000000024	415
0.277025	um/s	Spot	54	1000000022	416
0.154464	um/s	Spot	54	1000000025	417
0.111408	um/s	Spot	54	1000000019	418
0.201029	um/s	Spot	54	1000000023	419
0.517695	um/s	Spot	54	1000000021	420
0.228217	um/s	Spot	54	1000000026	421
0.454944	um/s	Spot	55	1000000024	422
0.253599	um/s	Spot	55	1000000022	423
0.0787043	um/s	Spot	55	1000000025	424
0.247935	um/s	Spot	55	1000000019	425
0.342629	um/s	Spot	55	1000000023	426
0.278875	um/s	Spot	55	1000000021	427
0.0621581	um/s	Spot	55	1000000026	428
0.440559	um/s	Spot	56	1000000024	429
0.382911	um/s	Spot	56	1000000022	430
0.0833756	um/s	Spot	56	1000000025	431
0.300575	um/s	Spot	56	1000000019	432
0.434601	um/s	Spot	56	1000000023	433
0.493989	um/s	Spot	56	1000000021	434
0.0721933	um/s	Spot	56	1000000026	435
1.03099	um/s	Spot	57	1000000024	436
0.128137	um/s	Spot	57	1000000025	437
0.425227	um/s	Spot	57	1000000019	438
0.521333	um/s	Spot	57	1000000023	439
0.182051	um/s	Spot	57	1000000021	440
0.229327	um/s	Spot	57	1000000026	441
0.111256	um/s	Spot	58	1000000027	442
0.264947	um/s	Spot	58	1000000024	443
0.137452	um/s	Spot	58	1000000025	444
0.484949	um/s	Spot	58	1000000019	445
0.0986821	um/s	Spot	58	1000000023	446
0.586388	um/s	Spot	58	1000000021	447
0.197757	um/s	Spot	58	1000000028	448
0.157406	um/s	Spot	58	1000000026	449
0.241279	um/s	Spot	59	1000000027	450
0.77557	um/s	Spot	59	1000000024	451
0.19079	um/s	Spot	59	1000000025	452
0.31935	um/s	Spot	59	1000000023	453
0.643989	um/s	Spot	59	1000000021	454
0.0968379	um/s	Spot	59	1000000028	455
0.285048	um/s	Spot	59	1000000026	456
0.509886	um/s	Spot	60	1000000027	457
0.273195	um/s	Spot	60	1000000024	458
0.0627765	um/s	Spot	60	1000000025	459
0.445642	um/s	Spot	60	1000000023	460
0.171046	um/s	Spot	60	1000000021	461
0.363452	um/s	Spot	60	1000000028	462
0.368527	um/s	Spot	60	1000000026	463
0.594231	um/s	Spot	61	1000000027	464
0.0724344	um/s	Spot	61	1000000024	465
0.178021	um/s	Spot	61	1000000025	466
0.38031	um/s	Spot	61	1000000023	467
1.19877	um/s	Spot	61	1000000021	468
0.0683037	um/s	Spot	61	1000000028	469
0.237024	um/s	Spot	61	1000000026	470
0.165338	um/s	Spot	62	1000000027	471
0.400727	um/s	Spot	62	1000000024	472
0.233953	um/s	Spot	62	1000000025	473
0.128958	um/s	Spot	62	1000000023	474
0.411031	um/s	Spot	62	1000000028	475
0.0893254	um/s	Spot	62	1000000026	476
0.230139	um/s	Spot	62	1000000029	477
0.0778115	um/s	Spot	63	1000000027	478
0.315875	um/s	Spot	63	1000000024	479
0.238042	um/s	Spot	63	1000000025	480
0.570694	um/s	Spot	63	1000000023	481
0.325935	um/s	Spot	63	1000000028	482
0.591298	um/s	Spot	63	1000000030	483
0.574617	um/s	Spot	63	1000000026	484
0.457003	um/s	Spot	63	1000000029	485
0.471577	um/s	Spot	64	1000000027	486
0.0968702	um/s	Spot	64	1000000024	487
0.285549	um/s	Spot	64	1000000025	488
0.452869	um/s	Spot	64	1000000023	489
0.55318	um/s	Spot	64	1000000028	490
0.294041	um/s	Spot	64	1000000030	491
0.117241	um/s	Spot	64	1000000026	492
0.135326	um/s	Spot	64	1000000029	493
0.242042	um/s	Spot	65	1000000027	494
0.86839	um/s	Spot	65	1000000025	495
0.432019	um/s	Spot	65	1000000023	496
0.200532	um/s	Spot	65	1000000028	497
0.131479	um/s	Spot	65	1000000030	498
0.324921	um/s	Spot	65	1000000026	499
0.440868	um/s	Spot	65	1000000029	500
0.333373	um/s	Spot	66	1000000027	501
2.69757	um/s	Spot	66	1000000025	502
0.29241	um/s	Spot	66	1000000023	503
0.274413	um/s	Spot	66	1000000028	504
0.205055	um/s	Spot	66	1000000030	505
0.163412	um/s	Spot	66	1000000026	506
0.128797	um/s	Spot	66	1000000029	507
0.315543	um/s	Spot	67	1000000027	508
0.343311	um/s	Spot	67	1000000031	509
4.02369	um/s	Spot	67	1000000025	510
0.4193	um/s	Spot	67	1000000032	511
0.527988	um/s	Spot	67	1000000023	512
0.0886512	um/s	Spot	67	1000000028	513
0.968977	um/s	Spot	67	1000000030	514
0.202453	um/s	Spot	67	1000000026	515
0.288907	um/s	Spot	67	1000000029	516
0.385682	um/s	Spot	68	1000000027	517
0.0883881	um/s	Spot	68	1000000031	518
0.463408	um/s	Spot	68	1000000032	519
0.39122	um/s	Spot	68	1000000023	520
0.0450332	um/s	Spot	68	1000000028	521
1.1626	um/s	Spot	68	1000000030	522
0.280655	um/s	Spot	68	1000000026	523
0.671462	um/s	Spot	68	1000000029	524
0.18799	um/s	Spot	69	1000000027	525
0.167014	um/s	Spot	69	1000000031	526
0.412685	um/s	Spot	69	1000000032	527
0.297433	um/s	Spot	69	1000000023	528
0.214083	um/s	Spot	69	1000000028	529
0.391664	um/s	Spot	69	1000000030	530
0.545306	um/s	Spot	69	1000000026	531
0.19188	um/s	Spot	69	1000000029	532
0.325782	um/s	Spot	70	1000000027	533
0.225031	um/s	Spot	70	1000000031	534
0.154601	um/s	Spot	70	1000000032	535
0.415504	um/s	Spot	70	1000000023	536
0.102129	um/s	Spot	70	1000000028	537
0.290258	um/s	Spot	70	1000000030	538
0.459531	um/s	Spot	70	1000000026	539
0.711237	um/s	Spot	70	1000000029	540
0.638396	um/s	Spot	71	1000000027	541
0.194729	um/s	Spot	71	1000000031	542
0.357052	um/s	Spot	71	1000000032	543
0.0967839	um/s	Spot	71	1000000023	544
0.277693	um/s	Spot	71	1000000028	545
0.513874	um/s	Spot	71	1000000030	546
0.931309	um/s	Spot	71	1000000026	547
0.312631	um/s	Spot	71	1000000029	548
0.272313	um/s	Spot	72	1000000031	549
0.382837	um/s	Spot	72	1000000032	550
0.184209	um/s	Spot	72	1000000023	551
0.238995	um/s	Spot	72	1000000028	552
0.340024	um/s	Spot	72	1000000030	553
0.708544	um/s	Spot	72	1000000026	554
0.231317	um/s	Spot	72	1000000029	555
0.574724	um/s	Spot	73	1000000031	556
0.203096	um/s	Spot	73	1000000032	557
0.366976	um/s	Spot	73	1000000023	558
0.147648	um/s	Spot	73	1000000028	559
0.261165	um/s	Spot	73	1000000030	560
0.16231	um/s	Spot	73	1000000026	561
0.359766	um/s	Spot	73	1000000029	562
0.827401	um/s	Spot	74	1000000031	563
0.286042	um/s	Spot	74	1000000032	564
0.420628	um/s	Spot	74	1000000023	565
0.45719	um/s	Spot	74	1000000028	566
0.671697	um/s	Spot	74	1000000030	567
0.345642	um/s	Spot	74	1000000026	568
0.0538409	um/s	Spot	74	1000000029	569
0.34863	um/s	Spot	75	1000000031	570
0.423671	um/s	Spot	75	1000000032	571
0.405144	um/s	Spot	75	1000000023	572
0.637619	um/s	Spot	75	1000000030	573
0.182367	um/s	Spot	75	1000000026	574
0.2713	um/s	Spot	75	1000000029	575
0.0547026	um/s	Spot	76	1000000031	576
0.160968	um/s	Spot	76	1000000032	577
0.543966	um/s	Spot	76	1000000023	578
0.415592	um/s	Spot	76	1000000030	579
0.374791	um/s	Spot	76	1000000026	580
0.130744	um/s	Spot	76	1000000029	581
0.311105	um/s	Spot	77	1000000031	582
0.81706	um/s	Spot	77	1000000032	583
0.401131	um/s	Spot	77	1000000023	584
0.651397	um/s	Spot	77	1000000030	585
0.254198	um/s	Spot	77	1000000026	586
0.230821	um/s	Spot	77	1000000029	587
0.445921	um/s	Spot	78	1000000031	588
1.68556	um/s	Spot	78	1000000032	589
2.55256	um/s	Spot	78	1000000023	590
0.150704	um/s	Spot	78	1000000030	591
0.261793	um/s	Spot	78	1000000026	592
0.269108	um/s	Spot	78	1000000029	593
0.482945	um/s	Spot	79	1000000031	594
0.479069	um/s	Spot	79	1000000033	595
2.83508	um/s	Spot	79	1000000023	596
0.205526	um/s	Spot	79	1000000030	597
0.231116	um/s	Spot	79	1000000026	598
0.158816	um/s	Spot	79	1000000029	599
0.357133	um/s	Spot	80	1000000031	600
0.191405	um/s	Spot	80	1000000033	601
0.586514	um/s	Spot	80	1000000023	602
0.351296	um/s	Spot	80	1000000030	603
0.459337	um/s	Spot	80	1000000026	604
0.467867	um/s	Spot	80	1000000029	605
0.25219	um/s	Spot	81	1000000031	606
0.370517	um/s	Spot	81	1000000033	607
0.194327	um/s	Spot	81	1000000023	608
0.458843	um/s	Spot	81	1000000030	609
0.743349	um/s	Spot	82	1000000031	610
0.69017	um/s	Spot	82	1000000033	611
0.491827	um/s	Spot	82	1000000023	612
0.575042	um/s	Spot	82	1000000030	613
0.199776	um/s	Spot	83	1000000031	614
0.797905	um/s	Spot	83	1000000033	615
0.958157	um/s	Spot	83	1000000023	616
0.735335	um/s	Spot	83	1000000030	617
0.306083	um/s	Spot	84	1000000031	618
0.287063	um/s	Spot	84	1000000033	619
0.438827	um/s	Spot	84	1000000023	620
0.823069	um/s	Spot	84	1000000030	621
0.499745	um/s	Spot	85	1000000031	622
0.434225	um/s	Spot	85	1000000034	623
0.454235	um/s	Spot	85	1000000033	624
0.407293	um/s	Spot	85	1000000023	625
0.649061	um/s	Spot	86	1000000031	626
0.827109	um/s	Spot	86	1000000035	627
0.0959023	um/s	Spot	86	1000000034	628
0.772871	um/s	Spot	86	1000000033	629
0.904425	um/s	Spot	86	1000000023	630
0.912193	um/s	Spot	87	1000000035	631
0.324257	um/s	Spot	87	1000000034	632
0.45593	um/s	Spot	87	1000000033	633
1.20917	um/s	Spot	88	1000000035	634
0.418349	um/s	Spot	88	1000000034	635
0.706091	um/s	Spot	88	1000000033	636
2.42166	um/s	Spot	89	1000000035	637
0.458478	um/s	Spot	89	1000000034	638
0.312418	um/s	Spot	89	1000000033	639
3.19943	um/s	Spot	90	1000000035	640
0.89862	um/s	Spot	90	1000000034	641
0.329071	um/s	Spot	90	1000000036	642
0.745741	um/s	Spot	90	1000000033	643
1.85914	um/s	Spot	91	1000000035	644
0.259409	um/s	Spot	91	1000000034	645
0.17725	um/s	Spot	91	1000000036	646
0.251582	um/s	Spot	91	1000000033	647
0.929743	um/s	Spot	92	1000000035	648
0.275404	um/s	Spot	92	1000000034	649
0.487401	um/s	Spot	92	1000000036	650
0.558312	um/s	Spot	92	1000000033	651
0.340643	um/s	Spot	93	1000000035	652
0.560453	um/s	Spot	93	1000000034	653
0.571658	um/s	Spot	93	1000000036	654
0.594463	um/s	Spot	93	1000000033	655
0.379983	um/s	Spot	94	1000000035	656
0.527953	um/s	Spot	94	1000000034	657
0.711309	um/s	Spot	94	1000000036	658
0.42486	um/s	Spot	95	1000000035	659
1.39024	um/s	Spot	95	1000000034	660
1.17723	um/s	Spot	95	1000000036	661
2.13032	um/s	Spot	96	1000000034	662
0.234305	um/s	Spot	96	1000000035	663
2.83501	um/s	Spot	96	1000000037	664
0.510441	um/s	Spot	96	1000000036	665
0.187463	um/s	Spot	97	1000000035	666
2.62332	um/s	Spot	97	1000000037	667
0.216112	um/s	Spot	97	1000000036	668
0.405652	um/s	Spot	98	1000000035	669
2.34474	um/s	Spot	98	1000000037	670
0.198553	um/s	Spot	98	1000000036	671
0.722443	um/s	Spot	98	1000000038	672
0.226496	um/s	Spot	99	1000000035	673
1.34488	um/s	Spot	99	1000000037	674
0.18802	um/s	Spot	99	1000000036	675
0.702883	um/s	Spot	99	1000000038	676
0.227608	um/s	Spot	100	1000000035	677
0.280363	um/s	Spot	100	1000000037	678
0.324644	um/s	Spot	100	1000000036	679
0.206287	um/s	Spot	100	1000000038	680
0.295242	um/s	Spot	101	1000000037	681
0.458808	um/s	Spot	101	1000000036	682
0.431384	um/s	Spot	101	1000000038	683
0.332516	um/s	Spot	102	1000000037	684
0.314388	um/s	Spot	102	1000000036	685
0.333085	um/s	Spot	102	1000000038	686
0.630599	um/s	Spot	103	1000000037	687
0.0770469	um/s	Spot	103	1000000036	688
0.208637	um/s	Spot	103	1000000038	689
0.934725	um/s	Spot	104	1000000037	690
0.319442	um/s	Spot	104	1000000036	691
0.147817	um/s	Spot	104	1000000038	692
0.0777786	um/s	Spot	105	1000000037	693
0.467804	um/s	Spot	105	1000000036	694
0.620433	um/s	Spot	105	1000000038	695
0.72451	um/s	Spot	106	1000000037	696
0.452328	um/s	Spot	106	1000000036	697
1.97896	um/s	Spot	106	1000000038	698
0.303116	um/s	Spot	107	1000000037	699
0.400269	um/s	Spot	107	1000000036	700
1.03294	um/s	Spot	107	1000000038	701
0.94813	um/s	Spot	108	1000000039	702
1.6178	um/s	Spot	108	1000000037	703
0.998987	um/s	Spot	108	1000000036	704
1.68149	um/s	Spot	108	1000000038	705
0.228521	um/s	Spot	109	1000000039	706
2.20524	um/s	Spot	109	1000000036	707
1.57376	um/s	Spot	109	1000000038	708
0.939176	um/s	Spot	110	1000000039	709
0.835593	um/s	Spot	110	1000000040	710
0.237585	um/s	Spot	110	1000000038	711
0.341447	um/s	Spot	111	1000000039	712
0.862478	um/s	Spot	111	1000000040	713
0.577174	um/s	Spot	111	1000000038	714
0.549156	um/s	Spot	112	1000000039	715
0.885087	um/s	Spot	112	1000000040	716
0.991774	um/s	Spot	112	1000000038	717
0.318504	um/s	Spot	113	1000000039	718
0.433172	um/s	Spot	113	1000000040	719
0.262515	um/s	Spot	114	1000000039	720
0.525474	um/s	Spot	114	1000000041	721
0.947735	um/s	Spot	114	1000000040	722
0.0746928	um/s	Spot	115	1000000039	723
0.248447	um/s	Spot	115	1000000041	724
0.273458	um/s	Spot	115	1000000040	725
0.277868	um/s	Spot	116	1000000039	726
0.0589117	um/s	Spot	116	1000000041	727
0.785229	um/s	Spot	116	1000000040	728
0.442265	um/s	Spot	117	1000000039	729
0.403756	um/s	Spot	117	1000000041	730
0.617281	um/s	Spot	117	1000000040	731
1.40883	um/s	Spot	118	1000000039	732
3.81393	um/s	Spot	118	1000000042	733
1.32304	um/s	Spot	118	1000000041	734
1.00553	um/s	Spot	118	1000000040	735
3.99092	um/s	Spot	119	1000000039	736
1.79157	um/s	Spot	119	1000000042	737
1.31911	um/s	Spot	119	1000000041	738
0.236945	um/s	Spot	119	1000000040	739
4.44823	um/s	Spot	120	1000000039	740
0.201246	um/s	Spot	120	1000000042	741
0.109311	um/s	Spot	120	1000000041	742
0.854265	um/s	Spot	120	1000000040	743
3.91908	um/s	Spot	120	1000000043	744
0.0412853	um/s	Spot	121	1000000042	745
0.404956	um/s	Spot	121	1000000041	746
0.58277	um/s	Spot	121	1000000040	747
0.589917	um/s	Spot	121	1000000044	748
2.35508	um/s	Spot	121	1000000043	749
0.34721	um/s	Spot	122	1000000042	750
0.209194	um/s	Spot	122	1000000040	751
0.551511	um/s	Spot	122	1000000041	752
0.215917	um/s	Spot	122	1000000044	753
0.742715	um/s	Spot	122	1000000043	754
0.474465	um/s	Spot	123	1000000042	755
0.244386	um/s	Spot	123	1000000041	756
0.66776	um/s	Spot	123	1000000040	757
1.11768	um/s	Spot	123	1000000044	758
0.326221	um/s	Spot	123	1000000043	759
0.0649271	um/s	Spot	124	1000000042	760
0.26643	um/s	Spot	124	1000000041	761
0.0689806	um/s	Spot	124	1000000040	762
0.243669	um/s	Spot	124	1000000045	763
0.581204	um/s	Spot	124	1000000044	764
0.376209	um/s	Spot	124	1000000043	765
2.60953	um/s	Spot	125	1000000046	766
0.434313	um/s	Spot	125	1000000042	767
0.0139752	um/s	Spot	125	1000000040	768
0.291727	um/s	Spot	125	1000000045	769
0.35787	um/s	Spot	125	1000000044	770
0.834058	um/s	Spot	125	1000000047	771
0.377645	um/s	Spot	125	1000000043	772
1.14486	um/s	Spot	126	1000000046	773
0.454608	um/s	Spot	126	1000000042	774
0.402753	um/s	Spot	126	1000000040	775
0.174757	um/s	Spot	126	1000000045	776
0.108249	um/s	Spot	126	1000000044	777
0.786618	um/s	Spot	126	1000000047	778
0.432627	um/s	Spot	126	1000000043	779
0.326517	um/s	Spot	127	1000000046	780
0.694303	um/s	Spot	127	1000000042	781
0.431501	um/s	Spot	127	1000000040	782
2.39566	um/s	Spot	127	1000000048	783
0.401293	um/s	Spot	127	1000000045	784
0.546241	um/s	Spot	127	1000000044	785
0.287661	um/s	Spot	127	1000000047	786
0.59009	um/s	Spot	127	1000000043	787
0.738752	um/s	Spot	128	1000000046	788
0.120427	um/s	Spot	128	1000000042	789
1.56585	um/s	Spot	128	1000000048	790
0.412037	um/s	Spot	128	1000000040	791
0.35112	um/s	Spot	128	1000000045	792
0.302342	um/s	Spot	128	1000000044	793
0.433054	um/s	Spot	128	1000000047	794
0.0853982	um/s	Spot	128	1000000043	795
0.179916	um/s	Spot	129	1000000046	796
0.334186	um/s	Spot	129	1000000042	797
0.492387	um/s	Spot	129	1000000048	798
0.917875	um/s	Spot	129	1000000040	799
0.33402	um/s	Spot	129	1000000045	800
0.301686	um/s	Spot	129	1000000044	801
0.425641	um/s	Spot	129	1000000047	802
0.708918	um/s	Spot	129	1000000043	803
0.357463	um/s	Spot	130	1000000046	804
0.206071	um/s	Spot	130	1000000042	805
0.792152	um/s	Spot	130	1000000048	806
0.093611	um/s	Spot	130	1000000045	807
0.297756	um/s	Spot	130	1000000044	808
0.381597	um/s	Spot	130	1000000047	809
0.786732	um/s	Spot	130	1000000043	810
0.0833542	um/s	Spot	131	1000000046	811
0.300741	um/s	Spot	131	1000000042	812
1.35896	um/s	Spot	131	1000000048	813
0.151662	um/s	Spot	131	1000000049	814
0.334058	um/s	Spot	131	1000000045	815
0.151717	um/s	Spot	131	1000000044	816
0.57759	um/s	Spot	131	1000000047	817
0.120083	um/s	Spot	131	1000000043	818
0.2819	um/s	Spot	132	1000000046	819
0.147909	um/s	Spot	132	1000000042	820
0.3258	um/s	Spot	132	1000000049	821
0.885135	um/s	Spot	132	1000000048	822
0.261823	um/s	Spot	132	1000000045	823
0.300507	um/s	Spot	132	1000000044	824
0.282639	um/s	Spot	132	1000000047	825
0.249931	um/s	Spot	132	1000000043	826
0.357171	um/s	Spot	133	1000000046	827
0.336842	um/s	Spot	133	1000000042	828
0.3581	um/s	Spot	133	1000000049	829
0.54108	um/s	Spot	133	1000000048	830
0.150024	um/s	Spot	133	1000000045	831
1.19381	um/s	Spot	133	1000000044	832
0.363497	um/s	Spot	133	1000000047	833
0.256652	um/s	Spot	133	1000000043	834
0.574863	um/s	Spot	134	1000000046	835
0.459656	um/s	Spot	134	1000000042	836
0.673058	um/s	Spot	134	1000000048	837
0.132277	um/s	Spot	134	1000000049	838
0.25589	um/s	Spot	134	1000000045	839
1.13022	um/s	Spot	134	1000000044	840
0.650447	um/s	Spot	134	1000000047	841
0.259678	um/s	Spot	134	1000000043	842
0.451588	um/s	Spot	135	1000000046	843
0.828602	um/s	Spot	135	1000000048	844
0.237194	um/s	Spot	135	1000000049	845
0.582094	um/s	Spot	135	1000000045	846
0.617302	um/s	Spot	135	1000000044	847
2.67192	um/s	Spot	135	1000000047	848
0.145554	um/s	Spot	135	1000000043	849
0.466369	um/s	Spot	136	1000000046	850
0.856898	um/s	Spot	136	1000000048	851
0.164109	um/s	Spot	136	1000000049	852
1.04862	um/s	Spot	136	1000000050	853
3.02355	um/s	Spot	136	1000000044	854
4.75131	um/s	Spot	136	1000000047	855
0.394228	um/s	Spot	136	1000000043	856
0.611413	um/s	Spot	137	1000000046	857
0.922574	um/s	Spot	137	1000000048	858
0.11204	um/s	Spot	137	1000000049	859
0.443139	um/s	Spot	137	1000000050	860
0.32715	um/s	Spot	137	1000000043	861
6.34646	um/s	Spot	137	1000000044	862
0.473065	um/s	Spot	138	1000000046	863
0.859578	um/s	Spot	138	1000000048	864
0.129765	um/s	Spot	138	1000000049	865
0.492457	um/s	Spot	138	1000000050	866
0.453007	um/s	Spot	138	1000000043	867
5.53182	um/s	Spot	138	1000000044	868
0.256874	um/s	Spot	139	1000000046	869
0.386692	um/s	Spot	139	1000000048	870
0.345841	um/s	Spot	139	1000000049	871
0.390988	um/s	Spot	139	1000000050	872
0.436852	um/s	Spot	139	1000000043	873
2.26615	um/s	Spot	139	1000000044	874
0.278532	um/s	Spot	140	1000000046	875
0.58524	um/s	Spot	140	1000000048	876
1.45925	um/s	Spot	140	1000000049	877
0.276999	um/s	Spot	140	1000000050	878
0.223541	um/s	Spot	140	1000000043	879
5.07683	um/s	Spot	140	1000000051	880
0.594469	um/s	Spot	140	1000000044	881
0.574813	um/s	Spot	141	1000000046	882
0.263133	um/s	Spot	141	1000000049	883
0.126958	um/s	Spot	141	1000000050	884
0.502519	um/s	Spot	141	1000000043	885
2.85526	um/s	Spot	141	1000000051	886
1.60404	um/s	Spot	141	1000000044	887
0.161318	um/s	Spot	142	1000000046	888
1.29405	um/s	Spot	142	1000000049	889
0.31973	um/s	Spot	142	1000000050	890
0.284411	um/s	Spot	142	1000000043	891
0.693037	um/s	Spot	142	1000000051	892
3.05245	um/s	Spot	142	1000000044	893
0.232972	um/s	Spot	143	1000000046	894
0.29481	um/s	Spot	143	1000000050	895
0.0971142	um/s	Spot	143	1000000049	896
0.272043	um/s	Spot	143	1000000043	897
0.157852	um/s	Spot	143	1000000051	898
0.268529	um/s	Spot	144	1000000046	899
0.554067	um/s	Spot	144	1000000049	900
0.33492	um/s	Spot	144	1000000050	901
0.342601	um/s	Spot	144	1000000043	902
0.352305	um/s	Spot	144	1000000051	903
0.0495044	um/s	Spot	145	1000000046	904
0.132536	um/s	Spot	145	1000000049	905
0.21861	um/s	Spot	145	1000000050	906
0.580091	um/s	Spot	145	1000000043	907
0.072864	um/s	Spot	145	1000000051	908
0.150394	um/s	Spot	146	1000000046	909
0.403476	um/s	Spot	146	1000000049	910
0.169601	um/s	Spot	146	1000000050	911
0.753208	um/s	Spot	146	1000000043	912
0.338339	um/s	Spot	146	1000000051	913
0.36863	um/s	Spot	147	1000000046	914
0.116455	um/s	Spot	147	1000000049	915
0.030341	um/s	Spot	147	1000000051	916
0.504514	um/s	Spot	147	1000000043	917
0.750393	um/s	Spot	148	1000000046	918
0.517465	um/s	Spot	148	1000000049	919
0.128365	um/s	Spot	148	1000000051	920
0.0253852	um/s	Spot	148	1000000043	921
0.278635	um/s	Spot	149	1000000049	922
0.2333	um/s	Spot	149	1000000051	923
0.216893	um/s	Spot	149	1000000043	924
0.39408	um/s	Spot	150	1000000052	925
0.325591	um/s	Spot	150	1000000049	926
1.04404	um/s	Spot	150	1000000051	927
0.181582	um/s	Spot	150	1000000043	928
0.300345	um/s	Spot	151	1000000052	929
0.326933	um/s	Spot	151	1000000043	930
0.867236	um/s	Spot	151	1000000051	931
0.320323	um/s	Spot	152	1000000052	932
0.298331	um/s	Spot	152	1000000043	933
0.50196	um/s	Spot	152	1000000051	934
0.518894	um/s	Spot	152	1000000053	935
0.209901	um/s	Spot	153	1000000052	936
0.589137	um/s	Spot	153	1000000043	937
0.216495	um/s	Spot	153	1000000051	938
0.15408	um/s	Spot	153	1000000053	939
0.236132	um/s	Spot	154	1000000052	940
0.462874	um/s	Spot	154	1000000051	941
0.635333	um/s	Spot	154	1000000053	942
0.163169	um/s	Spot	155	1000000052	943
0.531234	um/s	Spot	155	1000000051	944
0.149719	um/s	Spot	155	1000000053	945
0.130668	um/s	Spot	156	1000000052	946
0.686716	um/s	Spot	156	1000000054	947
0.254211	um/s	Spot	156	1000000051	948
0.288404	um/s	Spot	156	1000000053	949
0.214486	um/s	Spot	157	1000000052	950
0.811722	um/s	Spot	157	1000000055	951
0.242212	um/s	Spot	157	1000000054	952
0.439213	um/s	Spot	157	1000000051	953
0.410326	um/s	Spot	157	1000000053	954
0.159073	um/s	Spot	158	1000000052	955
0.606012	um/s	Spot	158	1000000055	956
0.267244	um/s	Spot	158	1000000054	957
0.54156	um/s	Spot	158	1000000051	958
0.296316	um/s	Spot	158	1000000053	959
0.0799696	um/s	Spot	159	1000000052	960
0.23336	um/s	Spot	159	1000000055	961
0.533188	um/s	Spot	159	1000000054	962
0.698248	um/s	Spot	159	1000000051	963
0.186005	um/s	Spot	159	1000000053	964
0.277937	um/s	Spot	160	1000000052	965
0.0566317	um/s	Spot	160	1000000055	966
0.667979	um/s	Spot	160	1000000054	967
0.486391	um/s	Spot	160	1000000051	968
0.32219	um/s	Spot	160	1000000053	969
0.345784	um/s	Spot	161	1000000052	970
0.180807	um/s	Spot	161	1000000055	971
0.141967	um/s	Spot	161	1000000054	972
0.412608	um/s	Spot	161	1000000051	973
0.338318	um/s	Spot	161	1000000053	974
0.176964	um/s	Spot	162	1000000052	975
0.192179	um/s	Spot	162	1000000055	976
0.13932	um/s	Spot	162	1000000054	977
0.140602	um/s	Spot	162	1000000051	978
0.44948	um/s	Spot	162	1000000053	979
0.160398	um/s	Spot	163	1000000052	980
0.0597203	um/s	Spot	163	1000000055	981
0.0502274	um/s	Spot	163	1000000054	982
0.210203	um/s	Spot	163	1000000051	983
0.542567	um/s	Spot	163	1000000053	984
0.0509139	um/s	Spot	164	1000000052	985
0.222123	um/s	Spot	164	1000000055	986
0.136131	um/s	Spot	164	1000000054	987
0.472847	um/s	Spot	164	1000000051	988
2.40295	um/s	Spot	164	1000000053	989
0.0611021	um/s	Spot	165	1000000052	990
0.0778293	um/s	Spot	165	1000000055	991
0.0535195	um/s	Spot	165	1000000054	992
0.549632	um/s	Spot	165	1000000051	993
3.7234	um/s	Spot	165	1000000053	994
0.291655	um/s	Spot	166	1000000052	995
0.401317	um/s	Spot	166	1000000055	996
0.536471	um/s	Spot	166	1000000054	997
1.63547	um/s	Spot	166	1000000051	998
1.73658	um/s	Spot	166	1000000053	999
0.324294	um/s	Spot	167	1000000052	1000
0.0691522	um/s	Spot	167	1000000055	1001
0.908468	um/s	Spot	167	1000000054	1002
2.11219	um/s	Spot	167	1000000051	1003
0.192122	um/s	Spot	167	1000000053	1004
0.18262	um/s	Spot	168	1000000052	1005
0.147725	um/s	Spot	168	1000000055	1006
0.938705	um/s	Spot	168	1000000054	1007
0.48952	um/s	Spot	168	1000000053	1008
0.164643	um/s	Spot	169	1000000052	1009
0.220994	um/s	Spot	169	1000000055	1010
1.38956	um/s	Spot	169	1000000053	1011
0.268128	um/s	Spot	170	1000000052	1012
0.133709	um/s	Spot	170	1000000055	1013
1.0325	um/s	Spot	170	1000000053	1014
0.385985	um/s	Spot	171	1000000052	1015
0.187856	um/s	Spot	171	1000000055	1016
1.24875	um/s	Spot	171	1000000053	1017
0.524528	um/s	Spot	172	1000000052	1018
0.10664	um/s	Spot	172	1000000055	1019
0.571607	um/s	Spot	172	1000000056	1020
0.164417	um/s	Spot	173	1000000052	1021
1.09859	um/s	Spot	173	1000000055	1022
0.665286	um/s	Spot	173	1000000056	1023
0.125274	um/s	Spot	174	1000000052	1024
2.27689	um/s	Spot	174	1000000055	1025
0.527891	um/s	Spot	174	1000000056	1026
0.0799319	um/s	Spot	175	1000000052	1027
0.200594	um/s	Spot	175	1000000056	1028
0.097722	um/s	Spot	176	1000000052	1029
1.20704	um/s	Spot	176	1000000057	1030
0.662246	um/s	Spot	176	1000000056	1031
0.24186	um/s	Spot	177	1000000052	1032
0.546715	um/s	Spot	177	1000000057	1033
0.534683	um/s	Spot	177	1000000056	1034
0.324115	um/s	Spot	178	1000000052	1035
0.365433	um/s	Spot	178	1000000057	1036
0.2648	um/s	Spot	178	1000000056	1037
0.0989849	um/s	Spot	179	1000000052	1038
0.541538	um/s	Spot	179	1000000057	1039
0.217711	um/s	Spot	179	1000000056	1040
0.552797	um/s	Spot	180	1000000052	1041
0.271179	um/s	Spot	180	1000000057	1042
0.158329	um/s	Spot	180	1000000056	1043
0.0756772	um/s	Spot	181	1000000057	1044
0.104116	um/s	Spot	181	1000000056	1045
1.33763	um/s	Spot	182	1000000058	1046
0.86316	um/s	Spot	182	1000000057	1047
0.494492	um/s	Spot	182	1000000056	1048
0.499549	um/s	Spot	183	1000000058	1049
0.506727	um/s	Spot	183	1000000057	1050
0.650477	um/s	Spot	183	1000000056	1051
0.698279	um/s	Spot	184	1000000058	1052
0.436897	um/s	Spot	184	1000000057	1053
0.475496	um/s	Spot	184	1000000056	1054
0.228919	um/s	Spot	185	1000000058	1055
0.427722	um/s	Spot	185	1000000057	1056
0.18149	um/s	Spot	186	1000000058	1057
0.168788	um/s	Spot	186	1000000057	1058
0.559252	um/s	Spot	186	1000000059	1059
0.336238	um/s	Spot	187	1000000058	1060
0.197689	um/s	Spot	187	1000000057	1061
0.214006	um/s	Spot	187	1000000059	1062
0.318954	um/s	Spot	188	1000000058	1063
0.423777	um/s	Spot	188	1000000057	1064
0.269283	um/s	Spot	188	1000000059	1065
0.134204	um/s	Spot	189	1000000058	1066
0.380908	um/s	Spot	189	1000000059	1067
0.0554979	um/s	Spot	190	1000000058	1068
2.89186	um/s	Spot	190	1000000060	1069
0.389084	um/s	Spot	190	1000000059	1070
0.00691788	um/s	Spot	191	1000000058	1071
1.57142	um/s	Spot	191	1000000060	1072
0.383489	um/s	Spot	191	1000000059	1073
0.233962	um/s	Spot	192	1000000058	1074
0.273844	um/s	Spot	192	1000000060	1075
0.280139	um/s	Spot	192	1000000059	1076
0.415683	um/s	Spot	193	1000000060	1077
0.549547	um/s	Spot	193	1000000059	1078
0.65153	um/s	Spot	194	1000000060	1079
0.743241	um/s	Spot	194	1000000059	1080
0.146747	um/s	Spot	195	1000000060	1081
0.19807	um/s	Spot	195	1000000059	1082
0.267835	um/s	Spot	196	1000000060	1083
0.335604	um/s	Spot	196	1000000059	1084
0.302941	um/s	Spot	197	1000000060	1085
0.755297	um/s	Spot	197	1000000059	1086
0.252379	um/s	Spot	198	1000000060	1087
0.262257	um/s	Spot	198	1000000059	1088
0.139346	um/s	Spot	199	1000000060	1089
0.941975	um/s	Spot	199	1000000059	1090
0.423778	um/s	Spot	200	1000000060	1091
0.428792	um/s	Spot	200	1000000059	1092
0.677046	um/s	Spot	201	1000000060	1093
2.52107	um/s	Spot	201	1000000059	1094
1.01251	um/s	Spot	202	1000000061	1095
0.681968	um/s	Spot	202	1000000060	1096
1.44488	um/s	Spot	202	1000000059	1097
0.520833	um/s	Spot	203	1000000061	1098
0.7479	um/s	Spot	203	1000000060	1099
1.5461	um/s	Spot	203	1000000059	1100
0.412498	um/s	Spot	204	1000000061	1101
0.454125	um/s	Spot	204	1000000060	1102
1.62464	um/s	Spot	204	1000000059	1103
0.24307	um/s	Spot	205	1000000061	1104
0.448044	um/s	Spot	205	1000000060	1105
0.983541	um/s	Spot	205	1000000059	1106
0.208837	um/s	Spot	206	1000000061	1107
0.47123	um/s	Spot	206	1000000060	1108
0.315319	um/s	Spot	207	1000000061	1109
0.476303	um/s	Spot	207	1000000060	1110
0.224295	um/s	Spot	208	1000000061	1111
0.216714	um/s	Spot	208	1000000060	1112
0.185212	um/s	Spot	209	1000000061	1113
0.0505186	um/s	Spot	209	1000000060	1114
0.0136905	um/s	Spot	210	1000000061	1115
2.14684	um/s	Spot	210	1000000062	1116
0.29664	um/s	Spot	210	1000000060	1117
0.856813	um/s	Spot	211	1000000062	1118
0.243454	um/s	Spot	211	1000000061	1119
0.612566	um/s	Spot	211	1000000060	1120
0.280881	um/s	Spot	212	1000000061	1121
0.119485	um/s	Spot	212	1000000062	1122
0.0179836	um/s	Spot	212	1000000060	1123
0.377418	um/s	Spot	213	1000000062	1124
0.170255	um/s	Spot	213	1000000061	1125
0.539551	um/s	Spot	213	1000000060	1126
0.0378174	um/s	Spot	214	1000000063	1127
0.25919	um/s	Spot	214	1000000061	1128
0.315974	um/s	Spot	214	1000000062	1129
0.381963	um/s	Spot	214	1000000060	1130
0.21285	um/s	Spot	215	1000000063	1131
0.182361	um/s	Spot	215	1000000061	1132
0.297492	um/s	Spot	215	1000000062	1133
0.585101	um/s	Spot	215	1000000060	1134
0.118508	um/s	Spot	216	1000000063	1135
0.407525	um/s	Spot	216	1000000061	1136
0.250791	um/s	Spot	216	1000000062	1137
0.44029	um/s	Spot	216	1000000060	1138
0.430128	um/s	Spot	217	1000000063	1139
0.208185	um/s	Spot	217	1000000061	1140
0.135552	um/s	Spot	217	1000000062	1141
0.465116	um/s	Spot	217	1000000060	1142
0.245757	um/s	Spot	218	1000000063	1143
0.176501	um/s	Spot	218	1000000061	1144
0.19158	um/s	Spot	218	1000000062	1145
0.339414	um/s	Spot	218	1000000060	1146
0.505932	um/s	Spot	219	1000000063	1147
0.320534	um/s	Spot	219	1000000061	1148
0.584538	um/s	Spot	219	1000000062	1149
0.131217	um/s	Spot	219	1000000060	1150
0.394056	um/s	Spot	220	1000000063	1151
1.50434	um/s	Spot	220	1000000062	1152
0.261145	um/s	Spot	220	1000000061	1153
0.221339	um/s	Spot	220	1000000060	1154
0.225249	um/s	Spot	221	1000000063	1155
3.16288	um/s	Spot	221	1000000062	1156
0.0515892	um/s	Spot	221	1000000061	1157
0.66034	um/s	Spot	221	1000000060	1158
0.320947	um/s	Spot	222	1000000063	1159
4.23602	um/s	Spot	222	1000000062	1160
0.440423	um/s	Spot	222	1000000061	1161
0.681649	um/s	Spot	222	1000000060	1162
0.735909	um/s	Spot	223	1000000063	1163
0.330318	um/s	Spot	223	1000000061	1164
0.148364	um/s	Spot	223	1000000060	1165
1.48304	um/s	Spot	224	1000000063	1166
0.174234	um/s	Spot	224	1000000061	1167
0.136035	um/s	Spot	224	1000000060	1168
2.13387	um/s	Spot	225	1000000063	1169
0.28522	um/s	Spot	225	1000000061	1170
0.157087	um/s	Spot	225	1000000060	1171
0.464356	um/s	Spot	226	1000000061	1172
0.154374	um/s	Spot	226	1000000060	1173
0.0791745	um/s	Spot	227	1000000061	1174
0.372156	um/s	Spot	227	1000000060	1175
0.305607	um/s	Spot	228	1000000061	1176
0.522536	um/s	Spot	228	1000000060	1177
0.0901997	um/s	Spot	229	1000000061	1178
0.195388	um/s	Spot	229	1000000060	1179
0.258851	um/s	Spot	230	1000000061	1180
0.393633	um/s	Spot	230	1000000060	1181
0.533144	um/s	Spot	231	1000000064	1182
0.203243	um/s	Spot	231	1000000061	1183
0.335709	um/s	Spot	231	1000000060	1184
0.206233	um/s	Spot	232	1000000064	1185
0.484497	um/s	Spot	232	1000000061	1186
0.507324	um/s	Spot	232	1000000060	1187
0.323437	um/s	Spot	233	1000000064	1188
0.175649	um/s	Spot	233	1000000061	1189
0.127369	um/s	Spot	233	1000000060	1190
0.390431	um/s	Spot	234	1000000064	1191
0.134226	um/s	Spot	234	1000000061	1192
0.75855	um/s	Spot	234	1000000060	1193
0.231355	um/s	Spot	235	1000000064	1194
0.164186	um/s	Spot	235	1000000061	1195
0.575313	um/s	Spot	235	1000000060	1196
3.11376	um/s	Spot	235	1000000065	1197
0.212717	um/s	Spot	236	1000000064	1198
0.0801612	um/s	Spot	236	1000000061	1199
0.561956	um/s	Spot	236	1000000060	1200
3.0695	um/s	Spot	236	1000000065	1201
0.239528	um/s	Spot	237	1000000064	1202
0.209053	um/s	Spot	237	1000000061	1203
0.550142	um/s	Spot	237	1000000060	1204
1.0651	um/s	Spot	237	1000000065	1205
0.586285	um/s	Spot	238	1000000064	1206
0.372105	um/s	Spot	238	1000000061	1207
0.378655	um/s	Spot	238	1000000060	1208
0.445097	um/s	Spot	238	1000000065	1209
0.29632	um/s	Spot	239	1000000064	1210
0.690424	um/s	Spot	239	1000000061	1211
0.200808	um/s	Spot	239	1000000060	1212
0.42292	um/s	Spot	239	1000000065	1213
0.298461	um/s	Spot	240	1000000066	1214
0.614933	um/s	Spot	240	1000000064	1215
0.297204	um/s	Spot	240	1000000060	1216
0.335412	um/s	Spot	240	1000000065	1217
0.30805	um/s	Spot	241	1000000066	1218
1.94327	um/s	Spot	241	1000000064	1219
0.371964	um/s	Spot	241	1000000067	1220
0.41899	um/s	Spot	241	1000000060	1221
0.542077	um/s	Spot	241	1000000065	1222
0.272275	um/s	Spot	242	1000000066	1223
3.03711	um/s	Spot	242	1000000064	1224
0.0849608	um/s	Spot	242	1000000067	1225
0.2346	um/s	Spot	242	1000000060	1226
0.0926585	um/s	Spot	242	1000000065	1227
0.364179	um/s	Spot	243	1000000066	1228
0.574056	um/s	Spot	243	1000000067	1229
0.395934	um/s	Spot	243	1000000060	1230
1.32431	um/s	Spot	243	1000000065	1231
0.307163	um/s	Spot	244	1000000066	1232
0.661152	um/s	Spot	244	1000000068	1233
0.14742	um/s	Spot	244	1000000067	1234
0.328954	um/s	Spot	244	1000000060	1235
2.66122	um/s	Spot	244	1000000065	1236
0.355076	um/s	Spot	245	1000000066	1237
0.110152	um/s	Spot	245	1000000068	1238
0.344356	um/s	Spot	245	1000000067	1239
1.5085	um/s	Spot	245	1000000060	1240
3.35237	um/s	Spot	245	1000000065	1241
0.141247	um/s	Spot	246	1000000066	1242
0.297109	um/s	Spot	246	1000000068	1243
0.288247	um/s	Spot	246	1000000069	1244
0.188321	um/s	Spot	246	1000000067	1245
1.97648	um/s	Spot	246	1000000060	1246
0.0974967	um/s	Spot	247	1000000066	1247
0.0694607	um/s	Spot	247	1000000068	1248
0.104732	um/s	Spot	247	1000000069	1249
0.447178	um/s	Spot	247	1000000067	1250
1.1829	um/s	Spot	247	1000000060	1251
0.158718	um/s	Spot	248	1000000066	1252
0.0867952	um/s	Spot	248	1000000068	1253
0.540098	um/s	Spot	248	1000000069	1254
0.0663199	um/s	Spot	248	1000000067	1255
0.224985	um/s	Spot	249	1000000066	1256
0.108442	um/s	Spot	249	1000000068	1257
0.871201	um/s	Spot	249	1000000069	1258
0.210824	um/s	Spot	249	1000000067	1259
0.372105	um/s	Spot	250	1000000066	1260
0.111503	um/s	Spot	250	1000000068	1261
0.225659	um/s	Spot	250	1000000069	1262
0.200158	um/s	Spot	250	1000000067	1263
0.371994	um/s	Spot	251	1000000066	1264
1.14289	um/s	Spot	251	1000000068	1265
0.844741	um/s	Spot	251	1000000069	1266
0.470478	um/s	Spot	251	1000000067	1267
0.421818	um/s	Spot	252	1000000066	1268
0.963819	um/s	Spot	252	1000000068	1269
2.16199	um/s	Spot	252	1000000069	1270
0.288315	um/s	Spot	252	1000000070	1271
0.209176	um/s	Spot	252	1000000067	1272
0.209303	um/s	Spot	253	1000000066	1273
0.732914	um/s	Spot	253	1000000068	1274
1.82642	um/s	Spot	253	1000000069	1275
0.28109	um/s	Spot	253	1000000070	1276
0.533021	um/s	Spot	253	1000000067	1277
2.49783	um/s	Spot	254	1000000068	1278
0.74989	um/s	Spot	254	1000000069	1279
0.149057	um/s	Spot	254	1000000070	1280
4.10154	um/s	Spot	255	1000000068	1281
0.227465	um/s	Spot	255	1000000069	1282
0.318685	um/s	Spot	255	1000000070	1283
0.833995	um/s	Spot	256	1000000069	1284
0.388436	um/s	Spot	256	1000000070	1285
0.428323	um/s	Spot	257	1000000070	1286
0.610467	um/s	Spot	258	1000000070	1287
0.302305	um/s	Spot	259	1000000070	1288
0.70863	um/s	Spot	260	1000000070	1289
0.0643937	um/s	Spot	261	1000000070	1290
0.0859265	um/s	Spot	262	1000000070	1291
0.147748	um/s	Spot	263	1000000070	1292
0.4926	um/s	Spot	264	1000000070	1293
3.21369	um/s	Spot	265	1000000071	1294
1.83054	um/s	Spot	265	1000000070	1295
1.56169	um/s	Spot	266	1000000071	1296
2.90228	um/s	Spot	266	1000000070	1297
0.166691	um/s	Spot	267	1000000071	1298
0.940763	um/s	Spot	268	1000000072	1299
0.307088	um/s	Spot	268	1000000071	1300
0.191751	um/s	Spot	269	1000000072	1301
0.271141	um/s	Spot	269	1000000071	1302
0.828004	um/s	Spot	270	1000000072	1303
0.148683	um/s	Spot	270	1000000071	1304
0.505645	um/s	Spot	271	1000000072	1305
0.174269	um/s	Spot	271	1000000071	1306
0.394594	um/s	Spot	272	1000000072	1307
0.0793174	um/s	Spot	272	1000000071	1308
0.84006	um/s	Spot	273	1000000072	1309
0.230105	um/s	Spot	273	1000000071	1310
0.49235	um/s	Spot	274	1000000072	1311
0.263616	um/s	Spot	274	1000000071	1312
2.36934	um/s	Spot	275	1000000073	1313
0.516931	um/s	Spot	275	1000000072	1314
0.219833	um/s	Spot	275	1000000071	1315
1.1773	um/s	Spot	276	1000000073	1316
0.411056	um/s	Spot	276	1000000072	1317
0.0661617	um/s	Spot	276	1000000071	1318
1.70161	um/s	Spot	277	1000000073	1319
0.246028	um/s	Spot	277	1000000072	1320
0.285172	um/s	Spot	277	1000000071	1321
1.4269	um/s	Spot	278	1000000073	1322
0.408467	um/s	Spot	278	1000000072	1323
0.0988929	um/s	Spot	278	1000000071	1324
0.385148	um/s	Spot	279	1000000073	1325
0.273923	um/s	Spot	279	1000000072	1326
0.528639	um/s	Spot	279	1000000071	1327
2.18448	um/s	Spot	280	1000000073	1328
0.376461	um/s	Spot	280	1000000072	1329
0.285406	um/s	Spot	280	1000000071	1330
2.85488	um/s	Spot	281	1000000073	1331
0.468637	um/s	Spot	281	1000000072	1332
0.461292	um/s	Spot	281	1000000071	1333
1.02663	um/s	Spot	282	1000000073	1334
0.595381	um/s	Spot	282	1000000072	1335
0.0444784	um/s	Spot	282	1000000071	1336
0.206509	um/s	Spot	283	1000000073	1337
0.14686	um/s	Spot	283	1000000072	1338
0.248369	um/s	Spot	283	1000000071	1339
0.19516	um/s	Spot	284	1000000073	1340
0.338042	um/s	Spot	284	1000000072	1341
0.192462	um/s	Spot	284	1000000071	1342
0.541311	um/s	Spot	285	1000000073	1343
0.176828	um/s	Spot	285	1000000072	1344
0.400477	um/s	Spot	285	1000000071	1345
0.0396053	um/s	Spot	286	1000000073	1346
0.501558	um/s	Spot	286	1000000072	1347
0.222211	um/s	Spot	286	1000000071	1348
0.510205	um/s	Spot	287	1000000073	1349
0.255608	um/s	Spot	287	1000000072	1350
0.234098	um/s	Spot	287	1000000071	1351
0.292068	um/s	Spot	288	1000000073	1352
0.654124	um/s	Spot	288	1000000072	1353
0.222927	um/s	Spot	288	1000000071	1354
0.820803	um/s	Spot	289	1000000073	1355
0.32726	um/s	Spot	289	1000000072	1356
0.443655	um/s	Spot	289	1000000071	1357
0.4556	um/s	Spot	290	1000000073	1358
0.730932	um/s	Spot	290	1000000072	1359
0.428324	um/s	Spot	291	1000000073	1360
0.386656	um/s	Spot	291	1000000072	1361
0.0829427	um/s	Spot	291	1000000074	1362
0.739597	um/s	Spot	292	1000000073	1363
0.188764	um/s	Spot	292	1000000072	1364
0.204315	um/s	Spot	292	1000000074	1365
0.876069	um/s	Spot	293	1000000072	1366
0.116163	um/s	Spot	293	1000000074	1367
0.399768	um/s	Spot	294	1000000072	1368
0.160466	um/s	Spot	294	1000000074	1369
0.609974	um/s	Spot	295	1000000072	1370
0.17562	um/s	Spot	295	1000000074	1371
0.096578	um/s	Spot	296	1000000072	1372
0.030415	um/s	Spot	296	1000000074	1373
0.230211	um/s	Spot	297	1000000072	1374
0.280599	um/s	Spot	297	1000000074	1375
0.124398	um/s	Spot	298	1000000072	1376
0.0742218	um/s	Spot	298	1000000074	1377
0.24108	um/s	Spot	299	1000000072	1378
0.631734	um/s	Spot	299	1000000074	1379
0.117617	um/s	Spot	300	1000000072	1380
0.51943	um/s	Spot	300	1000000074	1381
0.768863	um/s	Spot	301	1000000072	1382
1.13123	um/s	Spot	301	1000000074	1383
0.554467	um/s	Spot	302	1000000072	1384
0.108422	um/s	Spot	303	1000000072	1385
0.24874	um/s	Spot	304	1000000072	1386
0.654587	um/s	Spot	315	1000000075	1387
3.65575	um/s	Spot	316	1000000076	1388
0.537765	um/s	Spot	316	1000000075	1389
2.42277	um/s	Spot	317	1000000076	1390
0.367885	um/s	Spot	317	1000000075	1391
1.03764	um/s	Spot	318	1000000076	1392
0.346209	um/s	Spot	318	1000000075	1393
2.1227	um/s	Spot	319	1000000076	1394
0.699731	um/s	Spot	319	1000000075	1395
0.0887875	um/s	Spot	320	1000000077	1396
0.613481	um/s	Spot	320	1000000078	1397
3.00328	um/s	Spot	320	1000000076	1398
0.362623	um/s	Spot	320	1000000075	1399
0.0900529	um/s	Spot	321	1000000077	1400
0.497657	um/s	Spot	321	1000000078	1401
2.34316	um/s	Spot	321	1000000076	1402
0.151777	um/s	Spot	321	1000000075	1403
0.169361	um/s	Spot	322	1000000077	1404
0.334901	um/s	Spot	322	1000000078	1405
1.81459	um/s	Spot	322	1000000076	1406
0.394069	um/s	Spot	322	1000000075	1407
0.394262	um/s	Spot	323	1000000077	1408
0.366177	um/s	Spot	323	1000000078	1409
0.504785	um/s	Spot	323	1000000076	1410
0.145433	um/s	Spot	323	1000000075	1411
0.660687	um/s	Spot	324	1000000077	1412
0.489836	um/s	Spot	324	1000000078	1413
0.494371	um/s	Spot	324	1000000076	1414
0.194296	um/s	Spot	324	1000000075	1415
0.285954	um/s	Spot	325	1000000077	1416
0.241761	um/s	Spot	325	1000000078	1417
1.80293	um/s	Spot	325	1000000076	1418
0.553901	um/s	Spot	325	1000000075	1419
0.421601	um/s	Spot	326	1000000077	1420
0.293259	um/s	Spot	326	1000000078	1421
1.47713	um/s	Spot	326	1000000076	1422
0.81478	um/s	Spot	326	1000000075	1423
0.131056	um/s	Spot	327	1000000077	1424
0.0833548	um/s	Spot	327	1000000078	1425
0.067828	um/s	Spot	327	1000000075	1426
0.381521	um/s	Spot	328	1000000077	1427
0.22581	um/s	Spot	328	1000000078	1428
1.13425	um/s	Spot	328	1000000075	1429
1.2546	um/s	Spot	329	1000000077	1430
0.20583	um/s	Spot	329	1000000078	1431
0.200533	um/s	Spot	329	1000000075	1432
0.889604	um/s	Spot	330	1000000077	1433
0.126481	um/s	Spot	330	1000000078	1434
0.0640583	um/s	Spot	330	1000000075	1435
0.241781	um/s	Spot	331	1000000077	1436
0.378326	um/s	Spot	331	1000000078	1437
0.511101	um/s	Spot	331	1000000075	1438
0.261571	um/s	Spot	332	1000000075	1439
0.344767	um/s	Spot	333	1000000075	1440
0.17849	um/s	Spot	334	1000000079	1441
5.39693	um/s	Spot	334	1000000080	1442
0.329004	um/s	Spot	334	1000000075	1443
0.155745	um/s	Spot	335	1000000079	1444
0.763585	um/s	Spot	335	1000000081	1445
3.10867	um/s	Spot	335	1000000080	1446
0.331134	um/s	Spot	335	1000000075	1447
0.585292	um/s	Spot	336	1000000079	1448
0.333155	um/s	Spot	336	1000000081	1449
0.762524	um/s	Spot	336	1000000080	1450
0.359492	um/s	Spot	336	1000000075	1451
0.479503	um/s	Spot	337	1000000079	1452
0.297981	um/s	Spot	337	1000000081	1453
0.441616	um/s	Spot	337	1000000080	1454
0.359169	um/s	Spot	337	1000000075	1455
0.249941	um/s	Spot	338	1000000079	1456
2.16416	um/s	Spot	338	1000000082	1457
0.144	um/s	Spot	338	1000000081	1458
0.44251	um/s	Spot	338	1000000080	1459
0.806332	um/s	Spot	338	1000000083	1460
0.233964	um/s	Spot	338	1000000075	1461
0.03654	um/s	Spot	339	1000000079	1462
1.95128	um/s	Spot	339	1000000082	1463
0.800999	um/s	Spot	339	1000000081	1464
0.370735	um/s	Spot	339	1000000080	1465
0.606456	um/s	Spot	339	1000000075	1466
0.115968	um/s	Spot	339	1000000083	1467
0.254379	um/s	Spot	340	1000000079	1468
1.00039	um/s	Spot	340	1000000082	1469
0.221185	um/s	Spot	340	1000000081	1470
0.0966192	um/s	Spot	340	1000000080	1471
0.177062	um/s	Spot	340	1000000075	1472
0.212251	um/s	Spot	340	1000000083	1473
0.0783225	um/s	Spot	341	1000000079	1474
0.650304	um/s	Spot	341	1000000082	1475
1.06952	um/s	Spot	341	1000000081	1476
0.203961	um/s	Spot	341	1000000080	1477
0.25615	um/s	Spot	341	1000000075	1478
0.661151	um/s	Spot	341	1000000083	1479
0.0580732	um/s	Spot	342	1000000079	1480
0.147242	um/s	Spot	342	1000000082	1481
0.479418	um/s	Spot	342	1000000081	1482
0.0689368	um/s	Spot	342	1000000080	1483
0.368993	um/s	Spot	342	1000000075	1484
0.543614	um/s	Spot	342	1000000083	1485
0.486533	um/s	Spot	343	1000000079	1486
0.245749	um/s	Spot	343	1000000082	1487
0.268989	um/s	Spot	343	1000000081	1488
0.0984736	um/s	Spot	343	1000000080	1489
0.254273	um/s	Spot	343	1000000075	1490
0.723986	um/s	Spot	343	1000000083	1491
1.17807	um/s	Spot	344	1000000079	1492
0.306079	um/s	Spot	344	1000000082	1493
0.187969	um/s	Spot	344	1000000081	1494
1.94442	um/s	Spot	344	1000000080	1495
0.637288	um/s	Spot	344	1000000075	1496
0.772133	um/s	Spot	344	1000000083	1497
0.145836	um/s	Spot	345	1000000082	1498
0.491446	um/s	Spot	345	1000000081	1499
3.11844	um/s	Spot	345	1000000080	1500
0.922685	um/s	Spot	345	1000000083	1501
0.407887	um/s	Spot	346	1000000082	1502
1.24752	um/s	Spot	346	1000000080	1503
0.206731	um/s	Spot	346	1000000084	1504
0.173898	um/s	Spot	346	1000000083	1505
0.463434	um/s	Spot	347	1000000082	1506
0.487905	um/s	Spot	347	1000000080	1507
0.287632	um/s	Spot	347	1000000084	1508
0.200237	um/s	Spot	347	1000000083	1509
0.250239	um/s	Spot	348	1000000082	1510
0.189555	um/s	Spot	348	1000000084	1511
0.0476069	um/s	Spot	348	1000000083	1512
0.145028	um/s	Spot	349	1000000082	1513
1.19499	um/s	Spot	349	1000000084	1514
0.242912	um/s	Spot	349	1000000083	1515
0.185981	um/s	Spot	350	1000000082	1516
0.111424	um/s	Spot	350	1000000084	1517
0.250847	um/s	Spot	350	1000000083	1518
0.207274	um/s	Spot	351	1000000082	1519
1.11935	um/s	Spot	351	1000000084	1520
0.369718	um/s	Spot	351	1000000083	1521
0.230862	um/s	Spot	352	1000000082	1522
0.598913	um/s	Spot	352	1000000085	1523
0.50823	um/s	Spot	352	1000000084	1524
1.82566	um/s	Spot	352	1000000083	1525
0.213239	um/s	Spot	353	1000000082	1526
0.361366	um/s	Spot	353	1000000085	1527
0.501798	um/s	Spot	353	1000000084	1528
2.06527	um/s	Spot	353	1000000083	1529
0.290061	um/s	Spot	354	1000000082	1530
0.535833	um/s	Spot	354	1000000086	1531
0.397905	um/s	Spot	354	1000000085	1532
0.90608	um/s	Spot	354	1000000083	1533
0.115172	um/s	Spot	354	1000000084	1534
0.0512174	um/s	Spot	355	1000000082	1535
0.12531	um/s	Spot	355	1000000086	1536
0.242566	um/s	Spot	355	1000000085	1537
0.846449	um/s	Spot	355	1000000083	1538
0.127181	um/s	Spot	355	1000000084	1539
0.202084	um/s	Spot	356	1000000082	1540
0.322964	um/s	Spot	356	1000000086	1541
0.518252	um/s	Spot	356	1000000085	1542
0.221374	um/s	Spot	356	1000000084	1543
0.875168	um/s	Spot	356	1000000083	1544
0.544988	um/s	Spot	357	1000000087	1545
0.266173	um/s	Spot	357	1000000082	1546
0.522087	um/s	Spot	357	1000000086	1547
0.289925	um/s	Spot	357	1000000085	1548
0.0433519	um/s	Spot	358	1000000087	1549
0.260331	um/s	Spot	358	1000000086	1550
0.165534	um/s	Spot	358	1000000085	1551
0.137596	um/s	Spot	359	1000000087	1552
0.365359	um/s	Spot	359	1000000088	1553
0.550855	um/s	Spot	359	1000000086	1554
0.624101	um/s	Spot	359	1000000085	1555
0.365139	um/s	Spot	360	1000000087	1556
0.147232	um/s	Spot	360	1000000088	1557
0.265499	um/s	Spot	360	1000000086	1558
0.150897	um/s	Spot	360	1000000085	1559
0.175815	um/s	Spot	361	1000000087	1560
0.108044	um/s	Spot	361	1000000088	1561
1.08297	um/s	Spot	361	1000000086	1562
0.366062	um/s	Spot	361	1000000085	1563
0.145983	um/s	Spot	362	1000000087	1564
0.256897	um/s	Spot	362	1000000088	1565
0.8564	um/s	Spot	362	1000000086	1566
0.0144982	um/s	Spot	362	1000000085	1567
0.284521	um/s	Spot	363	1000000087	1568
0.218742	um/s	Spot	363	1000000088	1569
0.586288	um/s	Spot	363	1000000086	1570
0.141282	um/s	Spot	363	1000000085	1571
0.296987	um/s	Spot	364	1000000087	1572
1.05208	um/s	Spot	364	1000000088	1573
1.12333	um/s	Spot	364	1000000086	1574
0.0624883	um/s	Spot	364	1000000085	1575
0.0794586	um/s	Spot	365	1000000087	1576
2.15763	um/s	Spot	365	1000000088	1577
1.17049	um/s	Spot	365	1000000086	1578
0.224228	um/s	Spot	365	1000000085	1579
0.12746	um/s	Spot	366	1000000087	1580
2.55684	um/s	Spot	366	1000000088	1581
0.809992	um/s	Spot	366	1000000086	1582
1.04775	um/s	Spot	366	1000000085	1583
0.0683104	um/s	Spot	367	1000000087	1584
1.25347	um/s	Spot	367	1000000088	1585
1.40108	um/s	Spot	367	1000000086	1586
0.406446	um/s	Spot	367	1000000085	1587
0.0987123	um/s	Spot	368	1000000087	1588
0.565457	um/s	Spot	368	1000000088	1589
0.277254	um/s	Spot	368	1000000085	1590
0.0518514	um/s	Spot	369	1000000087	1591
0.989133	um/s	Spot	369	1000000088	1592
0.257386	um/s	Spot	369	1000000085	1593
0.404906	um/s	Spot	370	1000000087	1594
0.456683	um/s	Spot	370	1000000085	1595
0.314839	um/s	Spot	371	1000000087	1596
0.365665	um/s	Spot	371	1000000085	1597
1.67573	um/s	Spot	371	1000000089	1598
0.382672	um/s	Spot	372	1000000087	1599
2.07336	um/s	Spot	372	1000000089	1600
0.413427	um/s	Spot	373	1000000087	1601
1.25924	um/s	Spot	373	1000000089	1602
0.316863	um/s	Spot	374	1000000089	1603
0.490856	um/s	Spot	375	1000000090	1604
0.590971	um/s	Spot	375	1000000089	1605
0.146591	um/s	Spot	376	1000000090	1606
0.214271	um/s	Spot	376	1000000089	1607
0.15946	um/s	Spot	377	1000000090	1608
0.738496	um/s	Spot	377	1000000089	1609
0.274871	um/s	Spot	378	1000000090	1610
0.265229	um/s	Spot	378	1000000089	1611
0.508003	um/s	Spot	379	1000000090	1612
0.146271	um/s	Spot	379	1000000089	1613
0.367981	um/s	Spot	380	1000000090	1614
0.177678	um/s	Spot	380	1000000089	1615
0.0927218	um/s	Spot	381	1000000090	1616
1.34255	um/s	Spot	381	1000000091	1617
0.2007	um/s	Spot	381	1000000089	1618
0.274173	um/s	Spot	382	1000000090	1619
0.606959	um/s	Spot	382	1000000091	1620
0.486593	um/s	Spot	382	1000000089	1621
0.45732	um/s	Spot	383	1000000090	1622
0.75981	um/s	Spot	383	1000000091	1623
0.202404	um/s	Spot	383	1000000089	1624
0.339439	um/s	Spot	384	1000000090	1625
0.488282	um/s	Spot	384	1000000091	1626
0.601609	um/s	Spot	384	1000000089	1627
0.369311	um/s	Spot	385	1000000090	1628
0.521689	um/s	Spot	385	1000000091	1629
0.0625413	um/s	Spot	385	1000000089	1630
0.162452	um/s	Spot	386	1000000090	1631
0.432295	um/s	Spot	386	1000000091	1632
0.575676	um/s	Spot	386	1000000089	1633
0.211749	um/s	Spot	387	1000000090	1634
0.329767	um/s	Spot	387	1000000091	1635
0.516609	um/s	Spot	388	1000000090	1636
0.502388	um/s	Spot	388	1000000091	1637
0.114348	um/s	Spot	389	1000000090	1638
0.420355	um/s	Spot	389	1000000091	1639
0.445593	um/s	Spot	390	1000000090	1640
0.32573	um/s	Spot	390	1000000091	1641
0.218122	um/s	Spot	391	1000000090	1642
0.342199	um/s	Spot	391	1000000091	1643
0.239042	um/s	Spot	392	1000000090	1644
0.135685	um/s	Spot	392	1000000091	1645
0.381865	um/s	Spot	393	1000000090	1646
0.902637	um/s	Spot	393	1000000091	1647
0.156353	um/s	Spot	394	1000000090	1648
0.26354	um/s	Spot	395	1000000090	1649
0.0752749	um/s	Spot	396	1000000090	1650
0.412616	um/s	Spot	397	1000000090	1651
1.47538	um/s	Spot	397	1000000092	1652
0.455192	um/s	Spot	398	1000000090	1653
2.83533	um/s	Spot	398	1000000092	1654
3.69364	um/s	Spot	399	1000000092	1655
1.1922	um/s	Spot	400	1000000092	1656
0.286025	um/s	Spot	401	1000000092	1657
0.41873	um/s	Spot	402	1000000092	1658
0.643339	um/s	Spot	403	1000000092	1659
1.50276	um/s	Spot	404	1000000092	1660
0.622168	um/s	Spot	405	1000000092	1661
2.05203	um/s	Spot	406	1000000092	1662
2.80453	um/s	Spot	407	1000000092	1663
2.19992	um/s	Spot	408	1000000092	1664
0.481987	um/s	Spot	410	1000000093	1665
0.0892411	um/s	Spot	411	1000000093	1666
1.34482	um/s	Spot	411	1000000094	1667
3.46148	um/s	Spot	412	1000000095	1668
0.109038	um/s	Spot	412	1000000093	1669
0.998313	um/s	Spot	412	1000000094	1670
1.98717	um/s	Spot	413	1000000095	1671
0.252651	um/s	Spot	413	1000000093	1672
0.809922	um/s	Spot	413	1000000094	1673
0.171629	um/s	Spot	414	1000000095	1674
0.40595	um/s	Spot	414	1000000093	1675
0.181276	um/s	Spot	414	1000000094	1676
0.19172	um/s	Spot	415	1000000095	1677
0.335986	um/s	Spot	415	1000000093	1678
0.837981	um/s	Spot	415	1000000094	1679
0.26808	um/s	Spot	416	1000000095	1680
0.381669	um/s	Spot	416	1000000093	1681
0.729202	um/s	Spot	416	1000000094	1682
0.299429	um/s	Spot	417	1000000095	1683
0.232576	um/s	Spot	417	1000000093	1684
0.990325	um/s	Spot	417	1000000094	1685
0.294856	um/s	Spot	418	1000000095	1686
0.341256	um/s	Spot	418	1000000093	1687
0.2271	um/s	Spot	418	1000000094	1688
0.401085	um/s	Spot	419	1000000095	1689
0.706448	um/s	Spot	419	1000000093	1690
0.336575	um/s	Spot	419	1000000094	1691
0.3424	um/s	Spot	420	1000000095	1692
0.534787	um/s	Spot	420	1000000093	1693
1.35522	um/s	Spot	420	1000000094	1694
0.223026	um/s	Spot	421	1000000095	1695
0.240706	um/s	Spot	421	1000000093	1696
1.83078	um/s	Spot	421	1000000094	1697
0.183557	um/s	Spot	422	1000000095	1698
0.548727	um/s	Spot	422	1000000093	1699
0.5674	um/s	Spot	422	1000000094	1700
0.428399	um/s	Spot	423	1000000095	1701
0.513438	um/s	Spot	423	1000000093	1702
0.84298	um/s	Spot	423	1000000094	1703
0.231758	um/s	Spot	424	1000000095	1704
0.129962	um/s	Spot	424	1000000093	1705
0.318801	um/s	Spot	424	1000000094	1706
0.388772	um/s	Spot	425	1000000095	1707
0.370412	um/s	Spot	425	1000000093	1708
0.384982	um/s	Spot	425	1000000094	1709
0.385727	um/s	Spot	426	1000000095	1710
0.082492	um/s	Spot	426	1000000093	1711
0.107611	um/s	Spot	426	1000000094	1712
0.433704	um/s	Spot	427	1000000095	1713
0.301834	um/s	Spot	427	1000000093	1714
0.332738	um/s	Spot	427	1000000094	1715
0.289508	um/s	Spot	428	1000000095	1716
0.218548	um/s	Spot	428	1000000093	1717
0.280945	um/s	Spot	428	1000000094	1718
0.109607	um/s	Spot	429	1000000095	1719
0.0979971	um/s	Spot	429	1000000093	1720
0.291693	um/s	Spot	429	1000000094	1721
0.289191	um/s	Spot	430	1000000095	1722
0.281985	um/s	Spot	430	1000000094	1723
0.17301	um/s	Spot	431	1000000095	1724
0.3816	um/s	Spot	431	1000000094	1725
0.613508	um/s	Spot	432	1000000095	1726
0.304899	um/s	Spot	432	1000000094	1727
0.0240752	um/s	Spot	433	1000000095	1728
0.454858	um/s	Spot	433	1000000094	1729
1.42498	um/s	Spot	434	1000000095	1730
0.613103	um/s	Spot	434	1000000094	1731
1.25528	um/s	Spot	435	1000000095	1732
1.74463	um/s	Spot	435	1000000094	1733
0.4851	um/s	Spot	436	1000000095	1734
3.42539	um/s	Spot	436	1000000096	1735
2.6852	um/s	Spot	436	1000000094	1736
0.345033	um/s	Spot	437	1000000095	1737
2.04253	um/s	Spot	437	1000000096	1738
2.65006	um/s	Spot	437	1000000094	1739
0.490984	um/s	Spot	438	1000000095	1740
0.168723	um/s	Spot	438	1000000096	1741
0.649081	um/s	Spot	439	1000000095	1742
0.358171	um/s	Spot	439	1000000096	1743
0.295705	um/s	Spot	440	1000000095	1744
0.389865	um/s	Spot	440	1000000096	1745
0.0837333	um/s	Spot	441	1000000095	1746
0.0816434	um/s	Spot	441	1000000096	1747
0.0761327	um/s	Spot	442	1000000095	1748
0.647071	um/s	Spot	442	1000000096	1749
0.110362	um/s	Spot	443	1000000095	1750
0.500774	um/s	Spot	443	1000000096	1751
0.127747	um/s	Spot	444	1000000095	1752
0.333522	um/s	Spot	444	1000000096	1753
0.789516	um/s	Spot	445	1000000095	1754
0.0722365	um/s	Spot	445	1000000096	1755
1.26176	um/s	Spot	446	1000000095	1756
0.195642	um/s	Spot	446	1000000096	1757
0.435838	um/s	Spot	447	1000000095	1758
0.20954	um/s	Spot	448	1000000095	1759
0.022417	um/s	Spot	449	1000000095	1760
0.113492	um/s	Spot	450	1000000095	1761
0.593947	um/s	Spot	451	1000000095	1762
0.644121	um/s	Spot	452	1000000095	1763
0.390913	um/s	Spot	453	1000000095	1764
0.322816	um/s	Spot	454	1000000095	1765
0.228469	um/s	Spot	455	1000000095	1766
0.73208	um/s	Spot	456	1000000095	1767
0.681112	um/s	Spot	457	1000000095	1768
0.391771	um/s	Spot	458	1000000095	1769
0.0424372	um/s	Spot	459	1000000095	1770
0.915571	um/s	Spot	460	1000000095	1771
3.02413	um/s	Spot	460	1000000097	1772
0.230736	um/s	Spot	461	1000000095	1773
1.23372	um/s	Spot	461	1000000097	1774
0.438226	um/s	Spot	462	1000000095	1775
1.99771	um/s	Spot	462	1000000097	1776
0.279049	um/s	Spot	463	1000000095	1777
1.80698	um/s	Spot	463	1000000097	1778
0.546739	um/s	Spot	464	1000000097	1779
0.615236	um/s	Spot	465	1000000097	1780
0.23599	um/s	Spot	466	1000000097	1781
0.0564642	um/s	Spot	467	1000000097	1782
0.311206	um/s	Spot	468	1000000097	1783
0.10996	um/s	Spot	469	1000000097	1784
0.278248	um/s	Spot	470	1000000097	1785
0.170207	um/s	Spot	483	1000000098	1786
0.305056	um/s	Spot	484	1000000098	1787
0.547709	um/s	Spot	485	1000000098	1788
0.559733	um/s	Spot	486	1000000098	1789
0.476943	um/s	Spot	487	1000000098	1790
0.11167	um/s	Spot	488	1000000098	1791
0.564298	um/s	Spot	489	1000000098	1792
0.173721	um/s	Spot	490	1000000098	1793
0.250896	um/s	Spot	491	1000000098	1794
0.245304	um/s	Spot	492	1000000098	1795
0.449488	um/s	Spot	493	1000000098	1796
0.888215	um/s	Spot	494	1000000098	1797
1.30859	um/s	Spot	495	1000000099	1798
0.960034	um/s	Spot	496	1000000099	1799
1.04514	um/s	Spot	497	1000000099	1800
0.277092	um/s	Spot	498	1000000099	1801
2.18917	um/s	Spot	499	1000000099	1802
1.93414	um/s	Spot	500	1000000099	1803
0.171689	um/s	Spot	501	1000000099	1804
0.132481	um/s	Spot	502	1000000099	1805
0.215046	um/s	Spot	503	1000000099	1806
0.358637	um/s	Spot	504	1000000099	1807
0.720186	um/s	Spot	505	1000000100	1808
0.344955	um/s	Spot	505	1000000099	1809
1.66495	um/s	Spot	506	1000000100	1810
0.942923	um/s	Spot	506	1000000099	1811
2.35432	um/s	Spot	507	1000000100	1812
0.475752	um/s	Spot	508	1000000100	1813
0.244952	um/s	Spot	509	1000000100	1814
0.179749	um/s	Spot	510	1000000100	1815
0.178035	um/s	Spot	510	1000000101	1816
0.244855	um/s	Spot	511	1000000100	1817
0.292211	um/s	Spot	511	1000000101	1818
0.221038	um/s	Spot	512	1000000100	1819
2.95708	um/s	Spot	512	1000000102	1820
0.395113	um/s	Spot	512	1000000101	1821
0.197134	um/s	Spot	513	1000000100	1822
1.57901	um/s	Spot	513	1000000102	1823
0.0591391	um/s	Spot	513	1000000101	1824
0.27197	um/s	Spot	514	1000000100	1825
0.186832	um/s	Spot	514	1000000102	1826
0.580617	um/s	Spot	514	1000000101	1827
0.447567	um/s	Spot	515	1000000100	1828
0.320932	um/s	Spot	515	1000000102	1829
0.313743	um/s	Spot	515	1000000101	1830
0.283509	um/s	Spot	516	1000000100	1831
0.113964	um/s	Spot	516	1000000102	1832
0.101842	um/s	Spot	516	1000000101	1833
0.298714	um/s	Spot	517	1000000100	1834
0.0622763	um/s	Spot	517	1000000102	1835
0.178262	um/s	Spot	517	1000000101	1836
0.184771	um/s	Spot	518	1000000100	1837
0.0481834	um/s	Spot	518	1000000102	1838
0.201009	um/s	Spot	518	1000000101	1839
0.421682	um/s	Spot	519	1000000100	1840
0.470607	um/s	Spot	519	1000000102	1841
0.0828929	um/s	Spot	519	1000000101	1842
0.0736253	um/s	Spot	520	1000000100	1843
0.133861	um/s	Spot	520	1000000102	1844
1.92967	um/s	Spot	520	1000000101	1845
0.434805	um/s	Spot	521	1000000100	1846
0.338442	um/s	Spot	521	1000000102	1847
3.98101	um/s	Spot	521	1000000101	1848
0.132117	um/s	Spot	522	1000000100	1849
0.527826	um/s	Spot	522	1000000102	1850
0.610092	um/s	Spot	523	1000000100	1851
0.558137	um/s	Spot	524	1000000100	1852
0.35602	um/s	Spot	525	1000000100	1853
0.202893	um/s	Spot	526	1000000100	1854
0.445994	um/s	Spot	527	1000000100	1855
0.701672	um/s	Spot	536	1000000103	1856
0.150088	um/s	Spot	537	1000000103	1857
0.517443	um/s	Spot	538	1000000103	1858
0.180313	um/s	Spot	539	1000000103	1859
0.112122	um/s	Spot	540	1000000103	1860
0.0751521	um/s	Spot	541	1000000103	1861
0.214037	um/s	Spot	542	1000000103	1862
0.185101	um/s	Spot	543	1000000103	1863
0.186975	um/s	Spot	544	1000000103	1864
0.235668	um/s	Spot	545	1000000103	1865
0.145635	um/s	Spot	546	1000000103	1866
0.325095	um/s	Spot	547	1000000103	1867
0.437795	um/s	Spot	547	1000000104	1868
0.0521838	um/s	Spot	548	1000000103	1869
0.249512	um/s	Spot	548	1000000104	1870
0.460477	um/s	Spot	549	1000000103	1871
1.05901	um/s	Spot	549	1000000104	1872
0.39725	um/s	Spot	550	1000000103	1873
0.217488	um/s	Spot	550	1000000104	1874
1.05319	um/s	Spot	551	1000000103	1875
0.820889	um/s	Spot	551	1000000104	1876
0.189716	um/s	Spot	552	1000000104	1877
0.283814	um/s	Spot	553	1000000104	1878
0.337633	um/s	Spot	554	1000000104	1879
0.0843225	um/s	Spot	555	1000000104	1880
0.750973	um/s	Spot	556	1000000104	1881
0.308534	um/s	Spot	557	1000000104	1882
0.502994	um/s	Spot	558	1000000104	1883
0.262072	um/s	Spot	564	1000000105	1884
0.166189	um/s	Spot	565	1000000105	1885
0.281385	um/s	Spot	566	1000000105	1886
0.120853	um/s	Spot	567	1000000105	1887
0.156247	um/s	Spot	568	1000000105	1888
0.224006	um/s	Spot	569	1000000105	1889
0.390414	um/s	Spot	570	1000000105	1890
0.531754	um/s	Spot	571	1000000105	1891
0.220993	um/s	Spot	572	1000000105	1892
0.568896	um/s	Spot	573	1000000105	1893
0.435738	um/s	Spot	574	1000000105	1894
0.387104	um/s	Spot	575	1000000105	1895
0.124379	um/s	Spot	576	1000000105	1896
0.841281	um/s	Spot	577	1000000105	1897
0.126915	um/s	Spot	607	1000000106	1898
0.139572	um/s	Spot	608	1000000106	1899
0.233844	um/s	Spot	609	1000000106	1900
0.518401	um/s	Spot	610	1000000106	1901
0.5102	um/s	Spot	611	1000000106	1902
0.4584	um/s	Spot	612	1000000106	1903
0.51663	um/s	Spot	613	1000000106	1904
0.16598	um/s	Spot	614	1000000106	1905
0.301993	um/s	Spot	615	1000000106	1906
1.21959	um/s	Spot	616	1000000106	1907
2.63535	um/s	Spot	617	1000000106	1908
1.51406	um/s	Spot	623	1000000107	1909
1.13176	um/s	Spot	624	1000000107	1910
0.148859	um/s	Spot	625	1000000107	1911
0.349244	um/s	Spot	626	1000000107	1912
0.15518	um/s	Spot	627	1000000107	1913
0.340091	um/s	Spot	628	1000000107	1914
0.342705	um/s	Spot	629	1000000107	1915
0.108966	um/s	Spot	630	1000000107	1916
0.392055	um/s	Spot	631	1000000107	1917
0.408418	um/s	Spot	632	1000000107	1918
0.572121	um/s	Spot	633	1000000107	1919
0.348001	um/s	Spot	634	1000000107	1920
0.213422	um/s	Spot	635	1000000107	1921
0.123281	um/s	Spot	636	1000000107	1922
0.325777	um/s	Spot	637	1000000107	1923
0.340531	um/s	Spot	638	1000000107	1924
0.718171	um/s	Spot	639	1000000107	1925
0.520004	um/s	Spot	640	1000000107	1926
0.292871	um/s	Spot	641	1000000107	1927
0.418259	um/s	Spot	642	1000000107	1928
0.558336	um/s	Spot	643	1000000107	1929
0.469433	um/s	Spot	644	1000000107	1930
1.30309	um/s	Spot	645	1000000107	1931
1.82658	um/s	Spot	646	1000000107	1932
3.61013	um/s	Spot	647	1000000107	1933
0.740696	um/s	Spot	680	1000000108	1934
0.589948	um/s	Spot	681	1000000108	1935
0.433449	um/s	Spot	682	1000000108	1936
0.378367	um/s	Spot	683	1000000108	1937
0.773322	um/s	Spot	684	1000000108	1938
0.711258	um/s	Spot	685	1000000108	1939
0.759117	um/s	Spot	686	1000000108	1940
0.566992	um/s	Spot	687	1000000108	1941
0.461591	um/s	Spot	688	1000000108	1942
0.816762	um/s	Spot	689	1000000108	1943
0.643462	um/s	Spot	690	1000000108	1944
0.482877	um/s	Spot	691	1000000108	1945
0.107931	um/s	Spot	692	1000000108	1946
0.117274	um/s	Spot	693	1000000108	1947
0.992498	um/s	Spot	694	1000000108	1948
0.507239	um/s	Spot	695	1000000108	1949
0.798559	um/s	Spot	696	1000000108	1950
1.36671	um/s	Spot	697	1000000108	1951
2.90752	um/s	Spot	698	1000000108	1952
0.981037	um/s	Spot	703	1000000109	1953
0.445021	um/s	Spot	704	1000000109	1954
0.688851	um/s	Spot	705	1000000109	1955
0.675258	um/s	Spot	706	1000000109	1956
0.156836	um/s	Spot	707	1000000109	1957
0.676071	um/s	Spot	708	1000000109	1958
2.20108	um/s	Spot	708	1000000110	1959
0.20695	um/s	Spot	709	1000000109	1960
1.39515	um/s	Spot	709	1000000110	1961
0.0409889	um/s	Spot	710	1000000109	1962
0.118884	um/s	Spot	710	1000000110	1963
0.508076	um/s	Spot	711	1000000109	1964
0.401147	um/s	Spot	711	1000000110	1965
0.104456	um/s	Spot	712	1000000109	1966
0.213447	um/s	Spot	712	1000000110	1967
0.0114298	um/s	Spot	713	1000000109	1968
0.176649	um/s	Spot	713	1000000110	1969
0.406504	um/s	Spot	714	1000000109	1970
0.209182	um/s	Spot	714	1000000110	1971
0.312023	um/s	Spot	715	1000000110	1972
0.268832	um/s	Spot	716	1000000110	1973
0.412335	um/s	Spot	717	1000000110	1974
0.2661	um/s	Spot	718	1000000110	1975
0.14153	um/s	Spot	719	1000000110	1976
