# Supplementary material for: Satb1 integrates DNA binding site geometry and torsional stress to differentially target nucleosome-dense regions
Source: Nat Commun. 2019 Jul 19;10:3221. doi: 10.1038/s41467-019-11118-8 (PMC6642133; doi:10.1038/s41467-019-11118-8)
Supplement: Supplementary file 10 — Source Data [file 41467_2019_11118_MOESM10_ESM.zip › Source data/Single Molecule Tracking/single molecule tracks/del HD analysis/PDZ-CUT1-CUT2-STABLE-AA_281c7_TRIAL 2_Statistics/PDZ-CUT1-CUT2-STABLE-AA_281c7_TRIAL 2_Time.csv]

Time
====================
Time	Unit	Category	Time	TrackID	ID
0	s	Spot	1	1000000000	0
0	s	Spot	1	1000000001	1
0	s	Spot	1	1000000002	2
0.05	s	Spot	2	1000000003	3
0.05	s	Spot	2	1000000000	4
0.05	s	Spot	2	1000000001	5
0.05	s	Spot	2	1000000002	6
0.1	s	Spot	3	1000000003	7
0.1	s	Spot	3	1000000004	8
0.1	s	Spot	3	1000000005	9
0.1	s	Spot	3	1000000000	10
0.1	s	Spot	3	1000000001	11
0.1	s	Spot	3	1000000002	12
0.15	s	Spot	4	1000000003	13
0.15	s	Spot	4	1000000004	14
0.15	s	Spot	4	1000000000	15
0.15	s	Spot	4	1000000005	16
0.15	s	Spot	4	1000000001	17
0.15	s	Spot	4	1000000002	18
0.2	s	Spot	5	1000000003	19
0.2	s	Spot	5	1000000004	20
0.2	s	Spot	5	1000000000	21
0.2	s	Spot	5	1000000005	22
0.2	s	Spot	5	1000000001	23
0.2	s	Spot	5	1000000002	24
0.25	s	Spot	6	1000000003	25
0.25	s	Spot	6	1000000004	26
0.25	s	Spot	6	1000000000	27
0.25	s	Spot	6	1000000005	28
0.25	s	Spot	6	1000000006	29
0.25	s	Spot	6	1000000001	30
0.25	s	Spot	6	1000000002	31
0.3	s	Spot	7	1000000003	32
0.3	s	Spot	7	1000000004	33
0.3	s	Spot	7	1000000000	34
0.3	s	Spot	7	1000000005	35
0.3	s	Spot	7	1000000001	36
0.3	s	Spot	7	1000000006	37
0.3	s	Spot	7	1000000002	38
0.35	s	Spot	8	1000000003	39
0.35	s	Spot	8	1000000004	40
0.35	s	Spot	8	1000000000	41
0.35	s	Spot	8	1000000005	42
0.35	s	Spot	8	1000000001	43
0.35	s	Spot	8	1000000006	44
0.35	s	Spot	8	1000000002	45
0.4	s	Spot	9	1000000003	46
0.4	s	Spot	9	1000000004	47
0.4	s	Spot	9	1000000000	48
0.4	s	Spot	9	1000000005	49
0.4	s	Spot	9	1000000001	50
0.4	s	Spot	9	1000000006	51
0.4	s	Spot	9	1000000002	52
0.45	s	Spot	10	1000000003	53
0.45	s	Spot	10	1000000004	54
0.45	s	Spot	10	1000000000	55
0.45	s	Spot	10	1000000007	56
0.45	s	Spot	10	1000000005	57
0.45	s	Spot	10	1000000001	58
0.45	s	Spot	10	1000000006	59
0.45	s	Spot	10	1000000002	60
0.5	s	Spot	11	1000000003	61
0.5	s	Spot	11	1000000004	62
0.5	s	Spot	11	1000000000	63
0.5	s	Spot	11	1000000005	64
0.5	s	Spot	11	1000000007	65
0.5	s	Spot	11	1000000001	66
0.5	s	Spot	11	1000000006	67
0.5	s	Spot	11	1000000002	68
0.55	s	Spot	12	1000000003	69
0.55	s	Spot	12	1000000004	70
0.55	s	Spot	12	1000000000	71
0.55	s	Spot	12	1000000005	72
0.55	s	Spot	12	1000000007	73
0.55	s	Spot	12	1000000001	74
0.55	s	Spot	12	1000000006	75
0.55	s	Spot	12	1000000002	76
0.6	s	Spot	13	1000000003	77
0.6	s	Spot	13	1000000004	78
0.6	s	Spot	13	1000000000	79
0.6	s	Spot	13	1000000005	80
0.6	s	Spot	13	1000000007	81
0.6	s	Spot	13	1000000001	82
0.6	s	Spot	13	1000000006	83
0.6	s	Spot	13	1000000002	84
0.65	s	Spot	14	1000000008	85
0.65	s	Spot	14	1000000004	86
0.65	s	Spot	14	1000000000	87
0.65	s	Spot	14	1000000007	88
0.65	s	Spot	14	1000000005	89
0.65	s	Spot	14	1000000001	90
0.65	s	Spot	14	1000000006	91
0.65	s	Spot	14	1000000002	92
0.7	s	Spot	15	1000000008	93
0.7	s	Spot	15	1000000004	94
0.7	s	Spot	15	1000000000	95
0.7	s	Spot	15	1000000007	96
0.7	s	Spot	15	1000000001	97
0.7	s	Spot	15	1000000006	98
0.7	s	Spot	15	1000000002	99
0.75	s	Spot	16	1000000008	100
0.75	s	Spot	16	1000000009	101
0.75	s	Spot	16	1000000004	102
0.75	s	Spot	16	1000000000	103
0.75	s	Spot	16	1000000007	104
0.75	s	Spot	16	1000000001	105
0.75	s	Spot	16	1000000006	106
0.8	s	Spot	17	1000000008	107
0.8	s	Spot	17	1000000009	108
0.8	s	Spot	17	1000000004	109
0.8	s	Spot	17	1000000000	110
0.8	s	Spot	17	1000000007	111
0.8	s	Spot	17	1000000001	112
0.8	s	Spot	17	1000000006	113
0.85	s	Spot	18	1000000008	114
0.85	s	Spot	18	1000000009	115
0.85	s	Spot	18	1000000004	116
0.85	s	Spot	18	1000000000	117
0.85	s	Spot	18	1000000007	118
0.85	s	Spot	18	1000000001	119
0.85	s	Spot	18	1000000006	120
0.9	s	Spot	19	1000000008	121
0.9	s	Spot	19	1000000009	122
0.9	s	Spot	19	1000000004	123
0.9	s	Spot	19	1000000000	124
0.9	s	Spot	19	1000000007	125
0.9	s	Spot	19	1000000001	126
0.95	s	Spot	20	1000000008	127
0.95	s	Spot	20	1000000009	128
0.95	s	Spot	20	1000000004	129
0.95	s	Spot	20	1000000000	130
0.95	s	Spot	20	1000000007	131
0.95	s	Spot	20	1000000001	132
1	s	Spot	21	1000000008	133
1	s	Spot	21	1000000009	134
1	s	Spot	21	1000000004	135
1	s	Spot	21	1000000000	136
1	s	Spot	21	1000000007	137
1	s	Spot	21	1000000001	138
1.05	s	Spot	22	1000000008	139
1.05	s	Spot	22	1000000009	140
1.05	s	Spot	22	1000000004	141
1.05	s	Spot	22	1000000000	142
1.05	s	Spot	22	1000000007	143
1.05	s	Spot	22	1000000001	144
1.1	s	Spot	23	1000000010	145
1.1	s	Spot	23	1000000008	146
1.1	s	Spot	23	1000000009	147
1.1	s	Spot	23	1000000004	148
1.1	s	Spot	23	1000000011	149
1.1	s	Spot	23	1000000000	150
1.1	s	Spot	23	1000000007	151
1.1	s	Spot	23	1000000001	152
1.15	s	Spot	24	1000000010	153
1.15	s	Spot	24	1000000008	154
1.15	s	Spot	24	1000000009	155
1.15	s	Spot	24	1000000004	156
1.15	s	Spot	24	1000000011	157
1.15	s	Spot	24	1000000000	158
1.15	s	Spot	24	1000000012	159
1.15	s	Spot	24	1000000001	160
1.2	s	Spot	25	1000000010	161
1.2	s	Spot	25	1000000008	162
1.2	s	Spot	25	1000000009	163
1.2	s	Spot	25	1000000004	164
1.2	s	Spot	25	1000000011	165
1.2	s	Spot	25	1000000000	166
1.2	s	Spot	25	1000000012	167
1.2	s	Spot	25	1000000001	168
1.25	s	Spot	26	1000000010	169
1.25	s	Spot	26	1000000008	170
1.25	s	Spot	26	1000000009	171
1.25	s	Spot	26	1000000004	172
1.25	s	Spot	26	1000000011	173
1.25	s	Spot	26	1000000000	174
1.25	s	Spot	26	1000000012	175
1.25	s	Spot	26	1000000001	176
1.25	s	Spot	26	1000000013	177
1.3	s	Spot	27	1000000010	178
1.3	s	Spot	27	1000000009	179
1.3	s	Spot	27	1000000004	180
1.3	s	Spot	27	1000000011	181
1.3	s	Spot	27	1000000000	182
1.3	s	Spot	27	1000000014	183
1.3	s	Spot	27	1000000012	184
1.3	s	Spot	27	1000000013	185
1.35	s	Spot	28	1000000010	186
1.35	s	Spot	28	1000000009	187
1.35	s	Spot	28	1000000004	188
1.35	s	Spot	28	1000000011	189
1.35	s	Spot	28	1000000000	190
1.35	s	Spot	28	1000000014	191
1.35	s	Spot	28	1000000012	192
1.35	s	Spot	28	1000000015	193
1.35	s	Spot	28	1000000013	194
1.4	s	Spot	29	1000000010	195
1.4	s	Spot	29	1000000009	196
1.4	s	Spot	29	1000000004	197
1.4	s	Spot	29	1000000011	198
1.4	s	Spot	29	1000000014	199
1.4	s	Spot	29	1000000000	200
1.4	s	Spot	29	1000000012	201
1.4	s	Spot	29	1000000015	202
1.4	s	Spot	29	1000000013	203
1.45	s	Spot	30	1000000010	204
1.45	s	Spot	30	1000000009	205
1.45	s	Spot	30	1000000004	206
1.45	s	Spot	30	1000000011	207
1.45	s	Spot	30	1000000014	208
1.45	s	Spot	30	1000000012	209
1.45	s	Spot	30	1000000015	210
1.45	s	Spot	30	1000000013	211
1.5	s	Spot	31	1000000010	212
1.5	s	Spot	31	1000000009	213
1.5	s	Spot	31	1000000004	214
1.5	s	Spot	31	1000000011	215
1.5	s	Spot	31	1000000014	216
1.5	s	Spot	31	1000000012	217
1.5	s	Spot	31	1000000015	218
1.5	s	Spot	31	1000000013	219
1.55	s	Spot	32	1000000010	220
1.55	s	Spot	32	1000000009	221
1.55	s	Spot	32	1000000004	222
1.55	s	Spot	32	1000000011	223
1.55	s	Spot	32	1000000014	224
1.55	s	Spot	32	1000000012	225
1.55	s	Spot	32	1000000016	226
1.55	s	Spot	32	1000000015	227
1.55	s	Spot	32	1000000013	228
1.55	s	Spot	32	1000000017	229
1.6	s	Spot	33	1000000010	230
1.6	s	Spot	33	1000000009	231
1.6	s	Spot	33	1000000004	232
1.6	s	Spot	33	1000000011	233
1.6	s	Spot	33	1000000014	234
1.6	s	Spot	33	1000000012	235
1.6	s	Spot	33	1000000016	236
1.6	s	Spot	33	1000000015	237
1.6	s	Spot	33	1000000013	238
1.6	s	Spot	33	1000000017	239
1.65	s	Spot	34	1000000010	240
1.65	s	Spot	34	1000000004	241
1.65	s	Spot	34	1000000011	242
1.65	s	Spot	34	1000000014	243
1.65	s	Spot	34	1000000012	244
1.65	s	Spot	34	1000000018	245
1.65	s	Spot	34	1000000016	246
1.65	s	Spot	34	1000000015	247
1.65	s	Spot	34	1000000013	248
1.65	s	Spot	34	1000000017	249
1.7	s	Spot	35	1000000014	250
1.7	s	Spot	35	1000000012	251
1.7	s	Spot	35	1000000018	252
1.7	s	Spot	35	1000000016	253
1.7	s	Spot	35	1000000015	254
1.7	s	Spot	35	1000000013	255
1.7	s	Spot	35	1000000017	256
1.75	s	Spot	36	1000000019	257
1.75	s	Spot	36	1000000014	258
1.75	s	Spot	36	1000000018	259
1.75	s	Spot	36	1000000012	260
1.75	s	Spot	36	1000000016	261
1.75	s	Spot	36	1000000015	262
1.75	s	Spot	36	1000000013	263
1.75	s	Spot	36	1000000017	264
1.8	s	Spot	37	1000000019	265
1.8	s	Spot	37	1000000014	266
1.8	s	Spot	37	1000000018	267
1.8	s	Spot	37	1000000012	268
1.8	s	Spot	37	1000000016	269
1.8	s	Spot	37	1000000015	270
1.8	s	Spot	37	1000000013	271
1.8	s	Spot	37	1000000017	272
1.85	s	Spot	38	1000000019	273
1.85	s	Spot	38	1000000014	274
1.85	s	Spot	38	1000000018	275
1.85	s	Spot	38	1000000012	276
1.85	s	Spot	38	1000000016	277
1.85	s	Spot	38	1000000015	278
1.85	s	Spot	38	1000000013	279
1.85	s	Spot	38	1000000017	280
1.9	s	Spot	39	1000000019	281
1.9	s	Spot	39	1000000014	282
1.9	s	Spot	39	1000000018	283
1.9	s	Spot	39	1000000012	284
1.9	s	Spot	39	1000000016	285
1.9	s	Spot	39	1000000015	286
1.9	s	Spot	39	1000000020	287
1.9	s	Spot	39	1000000013	288
1.9	s	Spot	39	1000000017	289
1.95	s	Spot	40	1000000019	290
1.95	s	Spot	40	1000000014	291
1.95	s	Spot	40	1000000012	292
1.95	s	Spot	40	1000000018	293
1.95	s	Spot	40	1000000016	294
1.95	s	Spot	40	1000000015	295
1.95	s	Spot	40	1000000020	296
1.95	s	Spot	40	1000000013	297
1.95	s	Spot	40	1000000017	298
2	s	Spot	41	1000000019	299
2	s	Spot	41	1000000014	300
2	s	Spot	41	1000000012	301
2	s	Spot	41	1000000018	302
2	s	Spot	41	1000000016	303
2	s	Spot	41	1000000021	304
2	s	Spot	41	1000000015	305
2	s	Spot	41	1000000020	306
2	s	Spot	41	1000000013	307
2	s	Spot	41	1000000017	308
2.05	s	Spot	42	1000000019	309
2.05	s	Spot	42	1000000014	310
2.05	s	Spot	42	1000000018	311
2.05	s	Spot	42	1000000012	312
2.05	s	Spot	42	1000000016	313
2.05	s	Spot	42	1000000021	314
2.05	s	Spot	42	1000000020	315
2.05	s	Spot	42	1000000013	316
2.05	s	Spot	42	1000000017	317
2.1	s	Spot	43	1000000022	318
2.1	s	Spot	43	1000000019	319
2.1	s	Spot	43	1000000014	320
2.1	s	Spot	43	1000000012	321
2.1	s	Spot	43	1000000018	322
2.1	s	Spot	43	1000000016	323
2.1	s	Spot	43	1000000021	324
2.1	s	Spot	43	1000000020	325
2.1	s	Spot	43	1000000013	326
2.1	s	Spot	43	1000000017	327
2.15	s	Spot	44	1000000022	328
2.15	s	Spot	44	1000000019	329
2.15	s	Spot	44	1000000014	330
2.15	s	Spot	44	1000000012	331
2.15	s	Spot	44	1000000018	332
2.15	s	Spot	44	1000000016	333
2.15	s	Spot	44	1000000021	334
2.15	s	Spot	44	1000000023	335
2.15	s	Spot	44	1000000020	336
2.15	s	Spot	44	1000000013	337
2.15	s	Spot	44	1000000017	338
2.2	s	Spot	45	1000000024	339
2.2	s	Spot	45	1000000022	340
2.2	s	Spot	45	1000000025	341
2.2	s	Spot	45	1000000019	342
2.2	s	Spot	45	1000000014	343
2.2	s	Spot	45	1000000012	344
2.2	s	Spot	45	1000000018	345
2.2	s	Spot	45	1000000016	346
2.2	s	Spot	45	1000000021	347
2.2	s	Spot	45	1000000023	348
2.2	s	Spot	45	1000000013	349
2.2	s	Spot	45	1000000020	350
2.2	s	Spot	45	1000000017	351
2.25	s	Spot	46	1000000024	352
2.25	s	Spot	46	1000000022	353
2.25	s	Spot	46	1000000025	354
2.25	s	Spot	46	1000000019	355
2.25	s	Spot	46	1000000014	356
2.25	s	Spot	46	1000000018	357
2.25	s	Spot	46	1000000016	358
2.25	s	Spot	46	1000000021	359
2.25	s	Spot	46	1000000023	360
2.25	s	Spot	46	1000000013	361
2.25	s	Spot	46	1000000020	362
2.3	s	Spot	47	1000000024	363
2.3	s	Spot	47	1000000022	364
2.3	s	Spot	47	1000000025	365
2.3	s	Spot	47	1000000019	366
2.3	s	Spot	47	1000000018	367
2.3	s	Spot	47	1000000016	368
2.3	s	Spot	47	1000000021	369
2.3	s	Spot	47	1000000023	370
2.3	s	Spot	47	1000000020	371
2.35	s	Spot	48	1000000024	372
2.35	s	Spot	48	1000000022	373
2.35	s	Spot	48	1000000025	374
2.35	s	Spot	48	1000000019	375
2.35	s	Spot	48	1000000016	376
2.35	s	Spot	48	1000000023	377
2.35	s	Spot	48	1000000021	378
2.35	s	Spot	48	1000000020	379
2.4	s	Spot	49	1000000024	380
2.4	s	Spot	49	1000000022	381
2.4	s	Spot	49	1000000025	382
2.4	s	Spot	49	1000000019	383
2.4	s	Spot	49	1000000016	384
2.4	s	Spot	49	1000000021	385
2.4	s	Spot	49	1000000023	386
2.4	s	Spot	49	1000000020	387
2.45	s	Spot	50	1000000024	388
2.45	s	Spot	50	1000000022	389
2.45	s	Spot	50	1000000025	390
2.45	s	Spot	50	1000000019	391
2.45	s	Spot	50	1000000021	392
2.45	s	Spot	50	1000000023	393
2.5	s	Spot	51	1000000024	394
2.5	s	Spot	51	1000000022	395
2.5	s	Spot	51	1000000025	396
2.5	s	Spot	51	1000000019	397
2.5	s	Spot	51	1000000023	398
2.5	s	Spot	51	1000000021	399
2.5	s	Spot	51	1000000026	400
2.55	s	Spot	52	1000000024	401
2.55	s	Spot	52	1000000022	402
2.55	s	Spot	52	1000000025	403
2.55	s	Spot	52	1000000019	404
2.55	s	Spot	52	1000000023	405
2.55	s	Spot	52	1000000021	406
2.55	s	Spot	52	1000000026	407
2.6	s	Spot	53	1000000024	408
2.6	s	Spot	53	1000000022	409
2.6	s	Spot	53	1000000025	410
2.6	s	Spot	53	1000000019	411
2.6	s	Spot	53	1000000023	412
2.6	s	Spot	53	1000000021	413
2.6	s	Spot	53	1000000026	414
2.65	s	Spot	54	1000000024	415
2.65	s	Spot	54	1000000022	416
2.65	s	Spot	54	1000000025	417
2.65	s	Spot	54	1000000019	418
2.65	s	Spot	54	1000000023	419
2.65	s	Spot	54	1000000021	420
2.65	s	Spot	54	1000000026	421
2.7	s	Spot	55	1000000024	422
2.7	s	Spot	55	1000000022	423
2.7	s	Spot	55	1000000025	424
2.7	s	Spot	55	1000000019	425
2.7	s	Spot	55	1000000023	426
2.7	s	Spot	55	1000000021	427
2.7	s	Spot	55	1000000026	428
2.75	s	Spot	56	1000000024	429
2.75	s	Spot	56	1000000022	430
2.75	s	Spot	56	1000000025	431
2.75	s	Spot	56	1000000019	432
2.75	s	Spot	56	1000000023	433
2.75	s	Spot	56	1000000021	434
2.75	s	Spot	56	1000000026	435
2.8	s	Spot	57	1000000024	436
2.8	s	Spot	57	1000000025	437
2.8	s	Spot	57	1000000019	438
2.8	s	Spot	57	1000000023	439
2.8	s	Spot	57	1000000021	440
2.8	s	Spot	57	1000000026	441
2.85	s	Spot	58	1000000027	442
2.85	s	Spot	58	1000000024	443
2.85	s	Spot	58	1000000025	444
2.85	s	Spot	58	1000000019	445
2.85	s	Spot	58	1000000023	446
2.85	s	Spot	58	1000000021	447
2.85	s	Spot	58	1000000028	448
2.85	s	Spot	58	1000000026	449
2.9	s	Spot	59	1000000027	450
2.9	s	Spot	59	1000000024	451
2.9	s	Spot	59	1000000025	452
2.9	s	Spot	59	1000000023	453
2.9	s	Spot	59	1000000021	454
2.9	s	Spot	59	1000000028	455
2.9	s	Spot	59	1000000026	456
2.95	s	Spot	60	1000000027	457
2.95	s	Spot	60	1000000024	458
2.95	s	Spot	60	1000000025	459
2.95	s	Spot	60	1000000023	460
2.95	s	Spot	60	1000000021	461
2.95	s	Spot	60	1000000028	462
2.95	s	Spot	60	1000000026	463
3	s	Spot	61	1000000027	464
3	s	Spot	61	1000000024	465
3	s	Spot	61	1000000025	466
3	s	Spot	61	1000000023	467
3	s	Spot	61	1000000021	468
3	s	Spot	61	1000000028	469
3	s	Spot	61	1000000026	470
3.05	s	Spot	62	1000000027	471
3.05	s	Spot	62	1000000024	472
3.05	s	Spot	62	1000000025	473
3.05	s	Spot	62	1000000023	474
3.05	s	Spot	62	1000000028	475
3.05	s	Spot	62	1000000026	476
3.05	s	Spot	62	1000000029	477
3.1	s	Spot	63	1000000027	478
3.1	s	Spot	63	1000000024	479
3.1	s	Spot	63	1000000025	480
3.1	s	Spot	63	1000000023	481
3.1	s	Spot	63	1000000028	482
3.1	s	Spot	63	1000000030	483
3.1	s	Spot	63	1000000026	484
3.1	s	Spot	63	1000000029	485
3.15	s	Spot	64	1000000027	486
3.15	s	Spot	64	1000000024	487
3.15	s	Spot	64	1000000025	488
3.15	s	Spot	64	1000000023	489
3.15	s	Spot	64	1000000028	490
3.15	s	Spot	64	1000000030	491
3.15	s	Spot	64	1000000026	492
3.15	s	Spot	64	1000000029	493
3.2	s	Spot	65	1000000027	494
3.2	s	Spot	65	1000000025	495
3.2	s	Spot	65	1000000023	496
3.2	s	Spot	65	1000000028	497
3.2	s	Spot	65	1000000030	498
3.2	s	Spot	65	1000000026	499
3.2	s	Spot	65	1000000029	500
3.25	s	Spot	66	1000000027	501
3.25	s	Spot	66	1000000025	502
3.25	s	Spot	66	1000000023	503
3.25	s	Spot	66	1000000028	504
3.25	s	Spot	66	1000000030	505
3.25	s	Spot	66	1000000026	506
3.25	s	Spot	66	1000000029	507
3.3	s	Spot	67	1000000027	508
3.3	s	Spot	67	1000000031	509
3.3	s	Spot	67	1000000025	510
3.3	s	Spot	67	1000000032	511
3.3	s	Spot	67	1000000023	512
3.3	s	Spot	67	1000000028	513
3.3	s	Spot	67	1000000030	514
3.3	s	Spot	67	1000000026	515
3.3	s	Spot	67	1000000029	516
3.35	s	Spot	68	1000000027	517
3.35	s	Spot	68	1000000031	518
3.35	s	Spot	68	1000000032	519
3.35	s	Spot	68	1000000023	520
3.35	s	Spot	68	1000000028	521
3.35	s	Spot	68	1000000030	522
3.35	s	Spot	68	1000000026	523
3.35	s	Spot	68	1000000029	524
3.4	s	Spot	69	1000000027	525
3.4	s	Spot	69	1000000031	526
3.4	s	Spot	69	1000000032	527
3.4	s	Spot	69	1000000023	528
3.4	s	Spot	69	1000000028	529
3.4	s	Spot	69	1000000030	530
3.4	s	Spot	69	1000000026	531
3.4	s	Spot	69	1000000029	532
3.45	s	Spot	70	1000000027	533
3.45	s	Spot	70	1000000031	534
3.45	s	Spot	70	1000000032	535
3.45	s	Spot	70	1000000023	536
3.45	s	Spot	70	1000000028	537
3.45	s	Spot	70	1000000030	538
3.45	s	Spot	70	1000000026	539
3.45	s	Spot	70	1000000029	540
3.5	s	Spot	71	1000000027	541
3.5	s	Spot	71	1000000031	542
3.5	s	Spot	71	1000000032	543
3.5	s	Spot	71	1000000023	544
3.5	s	Spot	71	1000000028	545
3.5	s	Spot	71	1000000030	546
3.5	s	Spot	71	1000000026	547
3.5	s	Spot	71	1000000029	548
3.55	s	Spot	72	1000000031	549
3.55	s	Spot	72	1000000032	550
3.55	s	Spot	72	1000000023	551
3.55	s	Spot	72	1000000028	552
3.55	s	Spot	72	1000000030	553
3.55	s	Spot	72	1000000026	554
3.55	s	Spot	72	1000000029	555
3.6	s	Spot	73	1000000031	556
3.6	s	Spot	73	1000000032	557
3.6	s	Spot	73	1000000023	558
3.6	s	Spot	73	1000000028	559
3.6	s	Spot	73	1000000030	560
3.6	s	Spot	73	1000000026	561
3.6	s	Spot	73	1000000029	562
3.65	s	Spot	74	1000000031	563
3.65	s	Spot	74	1000000032	564
3.65	s	Spot	74	1000000023	565
3.65	s	Spot	74	1000000028	566
3.65	s	Spot	74	1000000030	567
3.65	s	Spot	74	1000000026	568
3.65	s	Spot	74	1000000029	569
3.7	s	Spot	75	1000000031	570
3.7	s	Spot	75	1000000032	571
3.7	s	Spot	75	1000000023	572
3.7	s	Spot	75	1000000030	573
3.7	s	Spot	75	1000000026	574
3.7	s	Spot	75	1000000029	575
3.75	s	Spot	76	1000000031	576
3.75	s	Spot	76	1000000032	577
3.75	s	Spot	76	1000000023	578
3.75	s	Spot	76	1000000030	579
3.75	s	Spot	76	1000000026	580
3.75	s	Spot	76	1000000029	581
3.8	s	Spot	77	1000000031	582
3.8	s	Spot	77	1000000032	583
3.8	s	Spot	77	1000000023	584
3.8	s	Spot	77	1000000030	585
3.8	s	Spot	77	1000000026	586
3.8	s	Spot	77	1000000029	587
3.85	s	Spot	78	1000000031	588
3.85	s	Spot	78	1000000032	589
3.85	s	Spot	78	1000000023	590
3.85	s	Spot	78	1000000030	591
3.85	s	Spot	78	1000000026	592
3.85	s	Spot	78	1000000029	593
3.9	s	Spot	79	1000000031	594
3.9	s	Spot	79	1000000033	595
3.9	s	Spot	79	1000000023	596
3.9	s	Spot	79	1000000030	597
3.9	s	Spot	79	1000000026	598
3.9	s	Spot	79	1000000029	599
3.95	s	Spot	80	1000000031	600
3.95	s	Spot	80	1000000033	601
3.95	s	Spot	80	1000000023	602
3.95	s	Spot	80	1000000030	603
3.95	s	Spot	80	1000000026	604
3.95	s	Spot	80	1000000029	605
4	s	Spot	81	1000000031	606
4	s	Spot	81	1000000033	607
4	s	Spot	81	1000000023	608
4	s	Spot	81	1000000030	609
4.05	s	Spot	82	1000000031	610
4.05	s	Spot	82	1000000033	611
4.05	s	Spot	82	1000000023	612
4.05	s	Spot	82	1000000030	613
4.1	s	Spot	83	1000000031	614
4.1	s	Spot	83	1000000033	615
4.1	s	Spot	83	1000000023	616
4.1	s	Spot	83	1000000030	617
4.15	s	Spot	84	1000000031	618
4.15	s	Spot	84	1000000033	619
4.15	s	Spot	84	1000000023	620
4.15	s	Spot	84	1000000030	621
4.2	s	Spot	85	1000000031	622
4.2	s	Spot	85	1000000034	623
4.2	s	Spot	85	1000000033	624
4.2	s	Spot	85	1000000023	625
4.25	s	Spot	86	1000000031	626
4.25	s	Spot	86	1000000035	627
4.25	s	Spot	86	1000000034	628
4.25	s	Spot	86	1000000033	629
4.25	s	Spot	86	1000000023	630
4.3	s	Spot	87	1000000035	631
4.3	s	Spot	87	1000000034	632
4.3	s	Spot	87	1000000033	633
4.35	s	Spot	88	1000000035	634
4.35	s	Spot	88	1000000034	635
4.35	s	Spot	88	1000000033	636
4.4	s	Spot	89	1000000035	637
4.4	s	Spot	89	1000000034	638
4.4	s	Spot	89	1000000033	639
4.45	s	Spot	90	1000000035	640
4.45	s	Spot	90	1000000034	641
4.45	s	Spot	90	1000000036	642
4.45	s	Spot	90	1000000033	643
4.5	s	Spot	91	1000000035	644
4.5	s	Spot	91	1000000034	645
4.5	s	Spot	91	1000000036	646
4.5	s	Spot	91	1000000033	647
4.55	s	Spot	92	1000000035	648
4.55	s	Spot	92	1000000034	649
4.55	s	Spot	92	1000000036	650
4.55	s	Spot	92	1000000033	651
4.6	s	Spot	93	1000000035	652
4.6	s	Spot	93	1000000034	653
4.6	s	Spot	93	1000000036	654
4.6	s	Spot	93	1000000033	655
4.65	s	Spot	94	1000000035	656
4.65	s	Spot	94	1000000034	657
4.65	s	Spot	94	1000000036	658
4.7	s	Spot	95	1000000035	659
4.7	s	Spot	95	1000000034	660
4.7	s	Spot	95	1000000036	661
4.75	s	Spot	96	1000000034	662
4.75	s	Spot	96	1000000035	663
4.75	s	Spot	96	1000000037	664
4.75	s	Spot	96	1000000036	665
4.8	s	Spot	97	1000000035	666
4.8	s	Spot	97	1000000037	667
4.8	s	Spot	97	1000000036	668
4.85	s	Spot	98	1000000035	669
4.85	s	Spot	98	1000000037	670
4.85	s	Spot	98	1000000036	671
4.85	s	Spot	98	1000000038	672
4.9	s	Spot	99	1000000035	673
4.9	s	Spot	99	1000000037	674
4.9	s	Spot	99	1000000036	675
4.9	s	Spot	99	1000000038	676
4.95	s	Spot	100	1000000035	677
4.95	s	Spot	100	1000000037	678
4.95	s	Spot	100	1000000036	679
4.95	s	Spot	100	1000000038	680
5	s	Spot	101	1000000037	681
5	s	Spot	101	1000000036	682
5	s	Spot	101	1000000038	683
5.05	s	Spot	102	1000000037	684
5.05	s	Spot	102	1000000036	685
5.05	s	Spot	102	1000000038	686
5.1	s	Spot	103	1000000037	687
5.1	s	Spot	103	1000000036	688
5.1	s	Spot	103	1000000038	689
5.15	s	Spot	104	1000000037	690
5.15	s	Spot	104	1000000036	691
5.15	s	Spot	104	1000000038	692
5.2	s	Spot	105	1000000037	693
5.2	s	Spot	105	1000000036	694
5.2	s	Spot	105	1000000038	695
5.25	s	Spot	106	1000000037	696
5.25	s	Spot	106	1000000036	697
5.25	s	Spot	106	1000000038	698
5.3	s	Spot	107	1000000037	699
5.3	s	Spot	107	1000000036	700
5.3	s	Spot	107	1000000038	701
5.35	s	Spot	108	1000000039	702
5.35	s	Spot	108	1000000037	703
5.35	s	Spot	108	1000000036	704
5.35	s	Spot	108	1000000038	705
5.4	s	Spot	109	1000000039	706
5.4	s	Spot	109	1000000036	707
5.4	s	Spot	109	1000000038	708
5.45	s	Spot	110	1000000039	709
5.45	s	Spot	110	1000000040	710
5.45	s	Spot	110	1000000038	711
5.5	s	Spot	111	1000000039	712
5.5	s	Spot	111	1000000040	713
5.5	s	Spot	111	1000000038	714
5.55	s	Spot	112	1000000039	715
5.55	s	Spot	112	1000000040	716
5.55	s	Spot	112	1000000038	717
5.6	s	Spot	113	1000000039	718
5.6	s	Spot	113	1000000040	719
5.65	s	Spot	114	1000000039	720
5.65	s	Spot	114	1000000041	721
5.65	s	Spot	114	1000000040	722
5.7	s	Spot	115	1000000039	723
5.7	s	Spot	115	1000000041	724
5.7	s	Spot	115	1000000040	725
5.75	s	Spot	116	1000000039	726
5.75	s	Spot	116	1000000041	727
5.75	s	Spot	116	1000000040	728
5.8	s	Spot	117	1000000039	729
5.8	s	Spot	117	1000000041	730
5.8	s	Spot	117	1000000040	731
5.85	s	Spot	118	1000000039	732
5.85	s	Spot	118	1000000042	733
5.85	s	Spot	118	1000000041	734
5.85	s	Spot	118	1000000040	735
5.9	s	Spot	119	1000000039	736
5.9	s	Spot	119	1000000042	737
5.9	s	Spot	119	1000000041	738
5.9	s	Spot	119	1000000040	739
5.95	s	Spot	120	1000000039	740
5.95	s	Spot	120	1000000042	741
5.95	s	Spot	120	1000000041	742
5.95	s	Spot	120	1000000040	743
5.95	s	Spot	120	1000000043	744
6	s	Spot	121	1000000042	745
6	s	Spot	121	1000000041	746
6	s	Spot	121	1000000040	747
6	s	Spot	121	1000000044	748
6	s	Spot	121	1000000043	749
6.05	s	Spot	122	1000000042	750
6.05	s	Spot	122	1000000040	751
6.05	s	Spot	122	1000000041	752
6.05	s	Spot	122	1000000044	753
6.05	s	Spot	122	1000000043	754
6.1	s	Spot	123	1000000042	755
6.1	s	Spot	123	1000000041	756
6.1	s	Spot	123	1000000040	757
6.1	s	Spot	123	1000000044	758
6.1	s	Spot	123	1000000043	759
6.15	s	Spot	124	1000000042	760
6.15	s	Spot	124	1000000041	761
6.15	s	Spot	124	1000000040	762
6.15	s	Spot	124	1000000045	763
6.15	s	Spot	124	1000000044	764
6.15	s	Spot	124	1000000043	765
6.2	s	Spot	125	1000000046	766
6.2	s	Spot	125	1000000042	767
6.2	s	Spot	125	1000000040	768
6.2	s	Spot	125	1000000045	769
6.2	s	Spot	125	1000000044	770
6.2	s	Spot	125	1000000047	771
6.2	s	Spot	125	1000000043	772
6.25	s	Spot	126	1000000046	773
6.25	s	Spot	126	1000000042	774
6.25	s	Spot	126	1000000040	775
6.25	s	Spot	126	1000000045	776
6.25	s	Spot	126	1000000044	777
6.25	s	Spot	126	1000000047	778
6.25	s	Spot	126	1000000043	779
6.3	s	Spot	127	1000000046	780
6.3	s	Spot	127	1000000042	781
6.3	s	Spot	127	1000000040	782
6.3	s	Spot	127	1000000048	783
6.3	s	Spot	127	1000000045	784
6.3	s	Spot	127	1000000044	785
6.3	s	Spot	127	1000000047	786
6.3	s	Spot	127	1000000043	787
6.35	s	Spot	128	1000000046	788
6.35	s	Spot	128	1000000042	789
6.35	s	Spot	128	1000000048	790
6.35	s	Spot	128	1000000040	791
6.35	s	Spot	128	1000000045	792
6.35	s	Spot	128	1000000044	793
6.35	s	Spot	128	1000000047	794
6.35	s	Spot	128	1000000043	795
6.4	s	Spot	129	1000000046	796
6.4	s	Spot	129	1000000042	797
6.4	s	Spot	129	1000000048	798
6.4	s	Spot	129	1000000040	799
6.4	s	Spot	129	1000000045	800
6.4	s	Spot	129	1000000044	801
6.4	s	Spot	129	1000000047	802
6.4	s	Spot	129	1000000043	803
6.45	s	Spot	130	1000000046	804
6.45	s	Spot	130	1000000042	805
6.45	s	Spot	130	1000000048	806
6.45	s	Spot	130	1000000045	807
6.45	s	Spot	130	1000000044	808
6.45	s	Spot	130	1000000047	809
6.45	s	Spot	130	1000000043	810
6.5	s	Spot	131	1000000046	811
6.5	s	Spot	131	1000000042	812
6.5	s	Spot	131	1000000048	813
6.5	s	Spot	131	1000000049	814
6.5	s	Spot	131	1000000045	815
6.5	s	Spot	131	1000000044	816
6.5	s	Spot	131	1000000047	817
6.5	s	Spot	131	1000000043	818
6.55	s	Spot	132	1000000046	819
6.55	s	Spot	132	1000000042	820
6.55	s	Spot	132	1000000049	821
6.55	s	Spot	132	1000000048	822
6.55	s	Spot	132	1000000045	823
6.55	s	Spot	132	1000000044	824
6.55	s	Spot	132	1000000047	825
6.55	s	Spot	132	1000000043	826
6.6	s	Spot	133	1000000046	827
6.6	s	Spot	133	1000000042	828
6.6	s	Spot	133	1000000049	829
6.6	s	Spot	133	1000000048	830
6.6	s	Spot	133	1000000045	831
6.6	s	Spot	133	1000000044	832
6.6	s	Spot	133	1000000047	833
6.6	s	Spot	133	1000000043	834
6.65	s	Spot	134	1000000046	835
6.65	s	Spot	134	1000000042	836
6.65	s	Spot	134	1000000048	837
6.65	s	Spot	134	1000000049	838
6.65	s	Spot	134	1000000045	839
6.65	s	Spot	134	1000000044	840
6.65	s	Spot	134	1000000047	841
6.65	s	Spot	134	1000000043	842
6.7	s	Spot	135	1000000046	843
6.7	s	Spot	135	1000000048	844
6.7	s	Spot	135	1000000049	845
6.7	s	Spot	135	1000000045	846
6.7	s	Spot	135	1000000044	847
6.7	s	Spot	135	1000000047	848
6.7	s	Spot	135	1000000043	849
6.75	s	Spot	136	1000000046	850
6.75	s	Spot	136	1000000048	851
6.75	s	Spot	136	1000000049	852
6.75	s	Spot	136	1000000050	853
6.75	s	Spot	136	1000000044	854
6.75	s	Spot	136	1000000047	855
6.75	s	Spot	136	1000000043	856
6.8	s	Spot	137	1000000046	857
6.8	s	Spot	137	1000000048	858
6.8	s	Spot	137	1000000049	859
6.8	s	Spot	137	1000000050	860
6.8	s	Spot	137	1000000043	861
6.8	s	Spot	137	1000000044	862
6.85	s	Spot	138	1000000046	863
6.85	s	Spot	138	1000000048	864
6.85	s	Spot	138	1000000049	865
6.85	s	Spot	138	1000000050	866
6.85	s	Spot	138	1000000043	867
6.85	s	Spot	138	1000000044	868
6.9	s	Spot	139	1000000046	869
6.9	s	Spot	139	1000000048	870
6.9	s	Spot	139	1000000049	871
6.9	s	Spot	139	1000000050	872
6.9	s	Spot	139	1000000043	873
6.9	s	Spot	139	1000000044	874
6.95	s	Spot	140	1000000046	875
6.95	s	Spot	140	1000000048	876
6.95	s	Spot	140	1000000049	877
6.95	s	Spot	140	1000000050	878
6.95	s	Spot	140	1000000043	879
6.95	s	Spot	140	1000000051	880
6.95	s	Spot	140	1000000044	881
7	s	Spot	141	1000000046	882
7	s	Spot	141	1000000049	883
7	s	Spot	141	1000000050	884
7	s	Spot	141	1000000043	885
7	s	Spot	141	1000000051	886
7	s	Spot	141	1000000044	887
7.05	s	Spot	142	1000000046	888
7.05	s	Spot	142	1000000049	889
7.05	s	Spot	142	1000000050	890
7.05	s	Spot	142	1000000043	891
7.05	s	Spot	142	1000000051	892
7.05	s	Spot	142	1000000044	893
7.1	s	Spot	143	1000000046	894
7.1	s	Spot	143	1000000050	895
7.1	s	Spot	143	1000000049	896
7.1	s	Spot	143	1000000043	897
7.1	s	Spot	143	1000000051	898
7.15	s	Spot	144	1000000046	899
7.15	s	Spot	144	1000000049	900
7.15	s	Spot	144	1000000050	901
7.15	s	Spot	144	1000000043	902
7.15	s	Spot	144	1000000051	903
7.2	s	Spot	145	1000000046	904
7.2	s	Spot	145	1000000049	905
7.2	s	Spot	145	1000000050	906
7.2	s	Spot	145	1000000043	907
7.2	s	Spot	145	1000000051	908
7.25	s	Spot	146	1000000046	909
7.25	s	Spot	146	1000000049	910
7.25	s	Spot	146	1000000050	911
7.25	s	Spot	146	1000000043	912
7.25	s	Spot	146	1000000051	913
7.3	s	Spot	147	1000000046	914
7.3	s	Spot	147	1000000049	915
7.3	s	Spot	147	1000000051	916
7.3	s	Spot	147	1000000043	917
7.35	s	Spot	148	1000000046	918
7.35	s	Spot	148	1000000049	919
7.35	s	Spot	148	1000000051	920
7.35	s	Spot	148	1000000043	921
7.4	s	Spot	149	1000000049	922
7.4	s	Spot	149	1000000051	923
7.4	s	Spot	149	1000000043	924
7.45	s	Spot	150	1000000052	925
7.45	s	Spot	150	1000000049	926
7.45	s	Spot	150	1000000051	927
7.45	s	Spot	150	1000000043	928
7.5	s	Spot	151	1000000052	929
7.5	s	Spot	151	1000000043	930
7.5	s	Spot	151	1000000051	931
7.55	s	Spot	152	1000000052	932
7.55	s	Spot	152	1000000043	933
7.55	s	Spot	152	1000000051	934
7.55	s	Spot	152	1000000053	935
7.6	s	Spot	153	1000000052	936
7.6	s	Spot	153	1000000043	937
7.6	s	Spot	153	1000000051	938
7.6	s	Spot	153	1000000053	939
7.65	s	Spot	154	1000000052	940
7.65	s	Spot	154	1000000051	941
7.65	s	Spot	154	1000000053	942
7.7	s	Spot	155	1000000052	943
7.7	s	Spot	155	1000000051	944
7.7	s	Spot	155	1000000053	945
7.75	s	Spot	156	1000000052	946
7.75	s	Spot	156	1000000054	947
7.75	s	Spot	156	1000000051	948
7.75	s	Spot	156	1000000053	949
7.8	s	Spot	157	1000000052	950
7.8	s	Spot	157	1000000055	951
7.8	s	Spot	157	1000000054	952
7.8	s	Spot	157	1000000051	953
7.8	s	Spot	157	1000000053	954
7.85	s	Spot	158	1000000052	955
7.85	s	Spot	158	1000000055	956
7.85	s	Spot	158	1000000054	957
7.85	s	Spot	158	1000000051	958
7.85	s	Spot	158	1000000053	959
7.9	s	Spot	159	1000000052	960
7.9	s	Spot	159	1000000055	961
7.9	s	Spot	159	1000000054	962
7.9	s	Spot	159	1000000051	963
7.9	s	Spot	159	1000000053	964
7.95	s	Spot	160	1000000052	965
7.95	s	Spot	160	1000000055	966
7.95	s	Spot	160	1000000054	967
7.95	s	Spot	160	1000000051	968
7.95	s	Spot	160	1000000053	969
8	s	Spot	161	1000000052	970
8	s	Spot	161	1000000055	971
8	s	Spot	161	1000000054	972
8	s	Spot	161	1000000051	973
8	s	Spot	161	1000000053	974
8.05	s	Spot	162	1000000052	975
8.05	s	Spot	162	1000000055	976
8.05	s	Spot	162	1000000054	977
8.05	s	Spot	162	1000000051	978
8.05	s	Spot	162	1000000053	979
8.1	s	Spot	163	1000000052	980
8.1	s	Spot	163	1000000055	981
8.1	s	Spot	163	1000000054	982
8.1	s	Spot	163	1000000051	983
8.1	s	Spot	163	1000000053	984
8.15	s	Spot	164	1000000052	985
8.15	s	Spot	164	1000000055	986
8.15	s	Spot	164	1000000054	987
8.15	s	Spot	164	1000000051	988
8.15	s	Spot	164	1000000053	989
8.2	s	Spot	165	1000000052	990
8.2	s	Spot	165	1000000055	991
8.2	s	Spot	165	1000000054	992
8.2	s	Spot	165	1000000051	993
8.2	s	Spot	165	1000000053	994
8.25	s	Spot	166	1000000052	995
8.25	s	Spot	166	1000000055	996
8.25	s	Spot	166	1000000054	997
8.25	s	Spot	166	1000000051	998
8.25	s	Spot	166	1000000053	999
8.3	s	Spot	167	1000000052	1000
8.3	s	Spot	167	1000000055	1001
8.3	s	Spot	167	1000000054	1002
8.3	s	Spot	167	1000000051	1003
8.3	s	Spot	167	1000000053	1004
8.35	s	Spot	168	1000000052	1005
8.35	s	Spot	168	1000000055	1006
8.35	s	Spot	168	1000000054	1007
8.35	s	Spot	168	1000000053	1008
8.4	s	Spot	169	1000000052	1009
8.4	s	Spot	169	1000000055	1010
8.4	s	Spot	169	1000000053	1011
8.45	s	Spot	170	1000000052	1012
8.45	s	Spot	170	1000000055	1013
8.45	s	Spot	170	1000000053	1014
8.5	s	Spot	171	1000000052	1015
8.5	s	Spot	171	1000000055	1016
8.5	s	Spot	171	1000000053	1017
8.55	s	Spot	172	1000000052	1018
8.55	s	Spot	172	1000000055	1019
8.55	s	Spot	172	1000000056	1020
8.6	s	Spot	173	1000000052	1021
8.6	s	Spot	173	1000000055	1022
8.6	s	Spot	173	1000000056	1023
8.65	s	Spot	174	1000000052	1024
8.65	s	Spot	174	1000000055	1025
8.65	s	Spot	174	1000000056	1026
8.7	s	Spot	175	1000000052	1027
8.7	s	Spot	175	1000000056	1028
8.75	s	Spot	176	1000000052	1029
8.75	s	Spot	176	1000000057	1030
8.75	s	Spot	176	1000000056	1031
8.8	s	Spot	177	1000000052	1032
8.8	s	Spot	177	1000000057	1033
8.8	s	Spot	177	1000000056	1034
8.85	s	Spot	178	1000000052	1035
8.85	s	Spot	178	1000000057	1036
8.85	s	Spot	178	1000000056	1037
8.9	s	Spot	179	1000000052	1038
8.9	s	Spot	179	1000000057	1039
8.9	s	Spot	179	1000000056	1040
8.95	s	Spot	180	1000000052	1041
8.95	s	Spot	180	1000000057	1042
8.95	s	Spot	180	1000000056	1043
9	s	Spot	181	1000000057	1044
9	s	Spot	181	1000000056	1045
9.05	s	Spot	182	1000000058	1046
9.05	s	Spot	182	1000000057	1047
9.05	s	Spot	182	1000000056	1048
9.1	s	Spot	183	1000000058	1049
9.1	s	Spot	183	1000000057	1050
9.1	s	Spot	183	1000000056	1051
9.15	s	Spot	184	1000000058	1052
9.15	s	Spot	184	1000000057	1053
9.15	s	Spot	184	1000000056	1054
9.2	s	Spot	185	1000000058	1055
9.2	s	Spot	185	1000000057	1056
9.25	s	Spot	186	1000000058	1057
9.25	s	Spot	186	1000000057	1058
9.25	s	Spot	186	1000000059	1059
9.3	s	Spot	187	1000000058	1060
9.3	s	Spot	187	1000000057	1061
9.3	s	Spot	187	1000000059	1062
9.35	s	Spot	188	1000000058	1063
9.35	s	Spot	188	1000000057	1064
9.35	s	Spot	188	1000000059	1065
9.4	s	Spot	189	1000000058	1066
9.4	s	Spot	189	1000000059	1067
9.45	s	Spot	190	1000000058	1068
9.45	s	Spot	190	1000000060	1069
9.45	s	Spot	190	1000000059	1070
9.5	s	Spot	191	1000000058	1071
9.5	s	Spot	191	1000000060	1072
9.5	s	Spot	191	1000000059	1073
9.55	s	Spot	192	1000000058	1074
9.55	s	Spot	192	1000000060	1075
9.55	s	Spot	192	1000000059	1076
9.6	s	Spot	193	1000000060	1077
9.6	s	Spot	193	1000000059	1078
9.65	s	Spot	194	1000000060	1079
9.65	s	Spot	194	1000000059	1080
9.7	s	Spot	195	1000000060	1081
9.7	s	Spot	195	1000000059	1082
9.75	s	Spot	196	1000000060	1083
9.75	s	Spot	196	1000000059	1084
9.8	s	Spot	197	1000000060	1085
9.8	s	Spot	197	1000000059	1086
9.85	s	Spot	198	1000000060	1087
9.85	s	Spot	198	1000000059	1088
9.9	s	Spot	199	1000000060	1089
9.9	s	Spot	199	1000000059	1090
9.95	s	Spot	200	1000000060	1091
9.95	s	Spot	200	1000000059	1092
10	s	Spot	201	1000000060	1093
10	s	Spot	201	1000000059	1094
10.05	s	Spot	202	1000000061	1095
10.05	s	Spot	202	1000000060	1096
10.05	s	Spot	202	1000000059	1097
10.1	s	Spot	203	1000000061	1098
10.1	s	Spot	203	1000000060	1099
10.1	s	Spot	203	1000000059	1100
10.15	s	Spot	204	1000000061	1101
10.15	s	Spot	204	1000000060	1102
10.15	s	Spot	204	1000000059	1103
10.2	s	Spot	205	1000000061	1104
10.2	s	Spot	205	1000000060	1105
10.2	s	Spot	205	1000000059	1106
10.25	s	Spot	206	1000000061	1107
10.25	s	Spot	206	1000000060	1108
10.3	s	Spot	207	1000000061	1109
10.3	s	Spot	207	1000000060	1110
10.35	s	Spot	208	1000000061	1111
10.35	s	Spot	208	1000000060	1112
10.4	s	Spot	209	1000000061	1113
10.4	s	Spot	209	1000000060	1114
10.45	s	Spot	210	1000000061	1115
10.45	s	Spot	210	1000000062	1116
10.45	s	Spot	210	1000000060	1117
10.5	s	Spot	211	1000000062	1118
10.5	s	Spot	211	1000000061	1119
10.5	s	Spot	211	1000000060	1120
10.55	s	Spot	212	1000000061	1121
10.55	s	Spot	212	1000000062	1122
10.55	s	Spot	212	1000000060	1123
10.6	s	Spot	213	1000000062	1124
10.6	s	Spot	213	1000000061	1125
10.6	s	Spot	213	1000000060	1126
10.65	s	Spot	214	1000000063	1127
10.65	s	Spot	214	1000000061	1128
10.65	s	Spot	214	1000000062	1129
10.65	s	Spot	214	1000000060	1130
10.7	s	Spot	215	1000000063	1131
10.7	s	Spot	215	1000000061	1132
10.7	s	Spot	215	1000000062	1133
10.7	s	Spot	215	1000000060	1134
10.75	s	Spot	216	1000000063	1135
10.75	s	Spot	216	1000000061	1136
10.75	s	Spot	216	1000000062	1137
10.75	s	Spot	216	1000000060	1138
10.8	s	Spot	217	1000000063	1139
10.8	s	Spot	217	1000000061	1140
10.8	s	Spot	217	1000000062	1141
10.8	s	Spot	217	1000000060	1142
10.85	s	Spot	218	1000000063	1143
10.85	s	Spot	218	1000000061	1144
10.85	s	Spot	218	1000000062	1145
10.85	s	Spot	218	1000000060	1146
10.9	s	Spot	219	1000000063	1147
10.9	s	Spot	219	1000000061	1148
10.9	s	Spot	219	1000000062	1149
10.9	s	Spot	219	1000000060	1150
10.95	s	Spot	220	1000000063	1151
10.95	s	Spot	220	1000000062	1152
10.95	s	Spot	220	1000000061	1153
10.95	s	Spot	220	1000000060	1154
11	s	Spot	221	1000000063	1155
11	s	Spot	221	1000000062	1156
11	s	Spot	221	1000000061	1157
11	s	Spot	221	1000000060	1158
11.05	s	Spot	222	1000000063	1159
11.05	s	Spot	222	1000000062	1160
11.05	s	Spot	222	1000000061	1161
11.05	s	Spot	222	1000000060	1162
11.1	s	Spot	223	1000000063	1163
11.1	s	Spot	223	1000000061	1164
11.1	s	Spot	223	1000000060	1165
11.15	s	Spot	224	1000000063	1166
11.15	s	Spot	224	1000000061	1167
11.15	s	Spot	224	1000000060	1168
11.2	s	Spot	225	1000000063	1169
11.2	s	Spot	225	1000000061	1170
11.2	s	Spot	225	1000000060	1171
11.25	s	Spot	226	1000000061	1172
11.25	s	Spot	226	1000000060	1173
11.3	s	Spot	227	1000000061	1174
11.3	s	Spot	227	1000000060	1175
11.35	s	Spot	228	1000000061	1176
11.35	s	Spot	228	1000000060	1177
11.4	s	Spot	229	1000000061	1178
11.4	s	Spot	229	1000000060	1179
11.45	s	Spot	230	1000000061	1180
11.45	s	Spot	230	1000000060	1181
11.5	s	Spot	231	1000000064	1182
11.5	s	Spot	231	1000000061	1183
11.5	s	Spot	231	1000000060	1184
11.55	s	Spot	232	1000000064	1185
11.55	s	Spot	232	1000000061	1186
11.55	s	Spot	232	1000000060	1187
11.6	s	Spot	233	1000000064	1188
11.6	s	Spot	233	1000000061	1189
11.6	s	Spot	233	1000000060	1190
11.65	s	Spot	234	1000000064	1191
11.65	s	Spot	234	1000000061	1192
11.65	s	Spot	234	1000000060	1193
11.7	s	Spot	235	1000000064	1194
11.7	s	Spot	235	1000000061	1195
11.7	s	Spot	235	1000000060	1196
11.7	s	Spot	235	1000000065	1197
11.75	s	Spot	236	1000000064	1198
11.75	s	Spot	236	1000000061	1199
11.75	s	Spot	236	1000000060	1200
11.75	s	Spot	236	1000000065	1201
11.8	s	Spot	237	1000000064	1202
11.8	s	Spot	237	1000000061	1203
11.8	s	Spot	237	1000000060	1204
11.8	s	Spot	237	1000000065	1205
11.85	s	Spot	238	1000000064	1206
11.85	s	Spot	238	1000000061	1207
11.85	s	Spot	238	1000000060	1208
11.85	s	Spot	238	1000000065	1209
11.9	s	Spot	239	1000000064	1210
11.9	s	Spot	239	1000000061	1211
11.9	s	Spot	239	1000000060	1212
11.9	s	Spot	239	1000000065	1213
11.95	s	Spot	240	1000000066	1214
11.95	s	Spot	240	1000000064	1215
11.95	s	Spot	240	1000000060	1216
11.95	s	Spot	240	1000000065	1217
12	s	Spot	241	1000000066	1218
12	s	Spot	241	1000000064	1219
12	s	Spot	241	1000000067	1220
12	s	Spot	241	1000000060	1221
12	s	Spot	241	1000000065	1222
12.05	s	Spot	242	1000000066	1223
12.05	s	Spot	242	1000000064	1224
12.05	s	Spot	242	1000000067	1225
12.05	s	Spot	242	1000000060	1226
12.05	s	Spot	242	1000000065	1227
12.1	s	Spot	243	1000000066	1228
12.1	s	Spot	243	1000000067	1229
12.1	s	Spot	243	1000000060	1230
12.1	s	Spot	243	1000000065	1231
12.15	s	Spot	244	1000000066	1232
12.15	s	Spot	244	1000000068	1233
12.15	s	Spot	244	1000000067	1234
12.15	s	Spot	244	1000000060	1235
12.15	s	Spot	244	1000000065	1236
12.2	s	Spot	245	1000000066	1237
12.2	s	Spot	245	1000000068	1238
12.2	s	Spot	245	1000000067	1239
12.2	s	Spot	245	1000000060	1240
12.2	s	Spot	245	1000000065	1241
12.25	s	Spot	246	1000000066	1242
12.25	s	Spot	246	1000000068	1243
12.25	s	Spot	246	1000000069	1244
12.25	s	Spot	246	1000000067	1245
12.25	s	Spot	246	1000000060	1246
12.3	s	Spot	247	1000000066	1247
12.3	s	Spot	247	1000000068	1248
12.3	s	Spot	247	1000000069	1249
12.3	s	Spot	247	1000000067	1250
12.3	s	Spot	247	1000000060	1251
12.35	s	Spot	248	1000000066	1252
12.35	s	Spot	248	1000000068	1253
12.35	s	Spot	248	1000000069	1254
12.35	s	Spot	248	1000000067	1255
12.4	s	Spot	249	1000000066	1256
12.4	s	Spot	249	1000000068	1257
12.4	s	Spot	249	1000000069	1258
12.4	s	Spot	249	1000000067	1259
12.45	s	Spot	250	1000000066	1260
12.45	s	Spot	250	1000000068	1261
12.45	s	Spot	250	1000000069	1262
12.45	s	Spot	250	1000000067	1263
12.5	s	Spot	251	1000000066	1264
12.5	s	Spot	251	1000000068	1265
12.5	s	Spot	251	1000000069	1266
12.5	s	Spot	251	1000000067	1267
12.55	s	Spot	252	1000000066	1268
12.55	s	Spot	252	1000000068	1269
12.55	s	Spot	252	1000000069	1270
12.55	s	Spot	252	1000000070	1271
12.55	s	Spot	252	1000000067	1272
12.6	s	Spot	253	1000000066	1273
12.6	s	Spot	253	1000000068	1274
12.6	s	Spot	253	1000000069	1275
12.6	s	Spot	253	1000000070	1276
12.6	s	Spot	253	1000000067	1277
12.65	s	Spot	254	1000000068	1278
12.65	s	Spot	254	1000000069	1279
12.65	s	Spot	254	1000000070	1280
12.7	s	Spot	255	1000000068	1281
12.7	s	Spot	255	1000000069	1282
12.7	s	Spot	255	1000000070	1283
12.75	s	Spot	256	1000000069	1284
12.75	s	Spot	256	1000000070	1285
12.8	s	Spot	257	1000000070	1286
12.85	s	Spot	258	1000000070	1287
12.9	s	Spot	259	1000000070	1288
12.95	s	Spot	260	1000000070	1289
13	s	Spot	261	1000000070	1290
13.05	s	Spot	262	1000000070	1291
13.1	s	Spot	263	1000000070	1292
13.15	s	Spot	264	1000000070	1293
13.2	s	Spot	265	1000000071	1294
13.2	s	Spot	265	1000000070	1295
13.25	s	Spot	266	1000000071	1296
13.25	s	Spot	266	1000000070	1297
13.3	s	Spot	267	1000000071	1298
13.35	s	Spot	268	1000000072	1299
13.35	s	Spot	268	1000000071	1300
13.4	s	Spot	269	1000000072	1301
13.4	s	Spot	269	1000000071	1302
13.45	s	Spot	270	1000000072	1303
13.45	s	Spot	270	1000000071	1304
13.5	s	Spot	271	1000000072	1305
13.5	s	Spot	271	1000000071	1306
13.55	s	Spot	272	1000000072	1307
13.55	s	Spot	272	1000000071	1308
13.6	s	Spot	273	1000000072	1309
13.6	s	Spot	273	1000000071	1310
13.65	s	Spot	274	1000000072	1311
13.65	s	Spot	274	1000000071	1312
13.7	s	Spot	275	1000000073	1313
13.7	s	Spot	275	1000000072	1314
13.7	s	Spot	275	1000000071	1315
13.75	s	Spot	276	1000000073	1316
13.75	s	Spot	276	1000000072	1317
13.75	s	Spot	276	1000000071	1318
13.8	s	Spot	277	1000000073	1319
13.8	s	Spot	277	1000000072	1320
13.8	s	Spot	277	1000000071	1321
13.85	s	Spot	278	1000000073	1322
13.85	s	Spot	278	1000000072	1323
13.85	s	Spot	278	1000000071	1324
13.9	s	Spot	279	1000000073	1325
13.9	s	Spot	279	1000000072	1326
13.9	s	Spot	279	1000000071	1327
13.95	s	Spot	280	1000000073	1328
13.95	s	Spot	280	1000000072	1329
13.95	s	Spot	280	1000000071	1330
14	s	Spot	281	1000000073	1331
14	s	Spot	281	1000000072	1332
14	s	Spot	281	1000000071	1333
14.05	s	Spot	282	1000000073	1334
14.05	s	Spot	282	1000000072	1335
14.05	s	Spot	282	1000000071	1336
14.1	s	Spot	283	1000000073	1337
14.1	s	Spot	283	1000000072	1338
14.1	s	Spot	283	1000000071	1339
14.15	s	Spot	284	1000000073	1340
14.15	s	Spot	284	1000000072	1341
14.15	s	Spot	284	1000000071	1342
14.2	s	Spot	285	1000000073	1343
14.2	s	Spot	285	1000000072	1344
14.2	s	Spot	285	1000000071	1345
14.25	s	Spot	286	1000000073	1346
14.25	s	Spot	286	1000000072	1347
14.25	s	Spot	286	1000000071	1348
14.3	s	Spot	287	1000000073	1349
14.3	s	Spot	287	1000000072	1350
14.3	s	Spot	287	1000000071	1351
14.35	s	Spot	288	1000000073	1352
14.35	s	Spot	288	1000000072	1353
14.35	s	Spot	288	1000000071	1354
14.4	s	Spot	289	1000000073	1355
14.4	s	Spot	289	1000000072	1356
14.4	s	Spot	289	1000000071	1357
14.45	s	Spot	290	1000000073	1358
14.45	s	Spot	290	1000000072	1359
14.5	s	Spot	291	1000000073	1360
14.5	s	Spot	291	1000000072	1361
14.5	s	Spot	291	1000000074	1362
14.55	s	Spot	292	1000000073	1363
14.55	s	Spot	292	1000000072	1364
14.55	s	Spot	292	1000000074	1365
14.6	s	Spot	293	1000000072	1366
14.6	s	Spot	293	1000000074	1367
14.65	s	Spot	294	1000000072	1368
14.65	s	Spot	294	1000000074	1369
14.7	s	Spot	295	1000000072	1370
14.7	s	Spot	295	1000000074	1371
14.75	s	Spot	296	1000000072	1372
14.75	s	Spot	296	1000000074	1373
14.8	s	Spot	297	1000000072	1374
14.8	s	Spot	297	1000000074	1375
14.85	s	Spot	298	1000000072	1376
14.85	s	Spot	298	1000000074	1377
14.9	s	Spot	299	1000000072	1378
14.9	s	Spot	299	1000000074	1379
14.95	s	Spot	300	1000000072	1380
14.95	s	Spot	300	1000000074	1381
15	s	Spot	301	1000000072	1382
15	s	Spot	301	1000000074	1383
15.05	s	Spot	302	1000000072	1384
15.1	s	Spot	303	1000000072	1385
15.15	s	Spot	304	1000000072	1386
15.7	s	Spot	315	1000000075	1387
15.75	s	Spot	316	1000000076	1388
15.75	s	Spot	316	1000000075	1389
15.8	s	Spot	317	1000000076	1390
15.8	s	Spot	317	1000000075	1391
15.85	s	Spot	318	1000000076	1392
15.85	s	Spot	318	1000000075	1393
15.9	s	Spot	319	1000000076	1394
15.9	s	Spot	319	1000000075	1395
15.95	s	Spot	320	1000000077	1396
15.95	s	Spot	320	1000000078	1397
15.95	s	Spot	320	1000000076	1398
15.95	s	Spot	320	1000000075	1399
16	s	Spot	321	1000000077	1400
16	s	Spot	321	1000000078	1401
16	s	Spot	321	1000000076	1402
16	s	Spot	321	1000000075	1403
16.05	s	Spot	322	1000000077	1404
16.05	s	Spot	322	1000000078	1405
16.05	s	Spot	322	1000000076	1406
16.05	s	Spot	322	1000000075	1407
16.1	s	Spot	323	1000000077	1408
16.1	s	Spot	323	1000000078	1409
16.1	s	Spot	323	1000000076	1410
16.1	s	Spot	323	1000000075	1411
16.15	s	Spot	324	1000000077	1412
16.15	s	Spot	324	1000000078	1413
16.15	s	Spot	324	1000000076	1414
16.15	s	Spot	324	1000000075	1415
16.2	s	Spot	325	1000000077	1416
16.2	s	Spot	325	1000000078	1417
16.2	s	Spot	325	1000000076	1418
16.2	s	Spot	325	1000000075	1419
16.25	s	Spot	326	1000000077	1420
16.25	s	Spot	326	1000000078	1421
16.25	s	Spot	326	1000000076	1422
16.25	s	Spot	326	1000000075	1423
16.3	s	Spot	327	1000000077	1424
16.3	s	Spot	327	1000000078	1425
16.3	s	Spot	327	1000000075	1426
16.35	s	Spot	328	1000000077	1427
16.35	s	Spot	328	1000000078	1428
16.35	s	Spot	328	1000000075	1429
16.4	s	Spot	329	1000000077	1430
16.4	s	Spot	329	1000000078	1431
16.4	s	Spot	329	1000000075	1432
16.45	s	Spot	330	1000000077	1433
16.45	s	Spot	330	1000000078	1434
16.45	s	Spot	330	1000000075	1435
16.5	s	Spot	331	1000000077	1436
16.5	s	Spot	331	1000000078	1437
16.5	s	Spot	331	1000000075	1438
16.55	s	Spot	332	1000000075	1439
16.6	s	Spot	333	1000000075	1440
16.65	s	Spot	334	1000000079	1441
16.65	s	Spot	334	1000000080	1442
16.65	s	Spot	334	1000000075	1443
16.7	s	Spot	335	1000000079	1444
16.7	s	Spot	335	1000000081	1445
16.7	s	Spot	335	1000000080	1446
16.7	s	Spot	335	1000000075	1447
16.75	s	Spot	336	1000000079	1448
16.75	s	Spot	336	1000000081	1449
16.75	s	Spot	336	1000000080	1450
16.75	s	Spot	336	1000000075	1451
16.8	s	Spot	337	1000000079	1452
16.8	s	Spot	337	1000000081	1453
16.8	s	Spot	337	1000000080	1454
16.8	s	Spot	337	1000000075	1455
16.85	s	Spot	338	1000000079	1456
16.85	s	Spot	338	1000000082	1457
16.85	s	Spot	338	1000000081	1458
16.85	s	Spot	338	1000000080	1459
16.85	s	Spot	338	1000000083	1460
16.85	s	Spot	338	1000000075	1461
16.9	s	Spot	339	1000000079	1462
16.9	s	Spot	339	1000000082	1463
16.9	s	Spot	339	1000000081	1464
16.9	s	Spot	339	1000000080	1465
16.9	s	Spot	339	1000000075	1466
16.9	s	Spot	339	1000000083	1467
16.95	s	Spot	340	1000000079	1468
16.95	s	Spot	340	1000000082	1469
16.95	s	Spot	340	1000000081	1470
16.95	s	Spot	340	1000000080	1471
16.95	s	Spot	340	1000000075	1472
16.95	s	Spot	340	1000000083	1473
17	s	Spot	341	1000000079	1474
17	s	Spot	341	1000000082	1475
17	s	Spot	341	1000000081	1476
17	s	Spot	341	1000000080	1477
17	s	Spot	341	1000000075	1478
17	s	Spot	341	1000000083	1479
17.05	s	Spot	342	1000000079	1480
17.05	s	Spot	342	1000000082	1481
17.05	s	Spot	342	1000000081	1482
17.05	s	Spot	342	1000000080	1483
17.05	s	Spot	342	1000000075	1484
17.05	s	Spot	342	1000000083	1485
17.1	s	Spot	343	1000000079	1486
17.1	s	Spot	343	1000000082	1487
17.1	s	Spot	343	1000000081	1488
17.1	s	Spot	343	1000000080	1489
17.1	s	Spot	343	1000000075	1490
17.1	s	Spot	343	1000000083	1491
17.15	s	Spot	344	1000000079	1492
17.15	s	Spot	344	1000000082	1493
17.15	s	Spot	344	1000000081	1494
17.15	s	Spot	344	1000000080	1495
17.15	s	Spot	344	1000000075	1496
17.15	s	Spot	344	1000000083	1497
17.2	s	Spot	345	1000000082	1498
17.2	s	Spot	345	1000000081	1499
17.2	s	Spot	345	1000000080	1500
17.2	s	Spot	345	1000000083	1501
17.25	s	Spot	346	1000000082	1502
17.25	s	Spot	346	1000000080	1503
17.25	s	Spot	346	1000000084	1504
17.25	s	Spot	346	1000000083	1505
17.3	s	Spot	347	1000000082	1506
17.3	s	Spot	347	1000000080	1507
17.3	s	Spot	347	1000000084	1508
17.3	s	Spot	347	1000000083	1509
17.35	s	Spot	348	1000000082	1510
17.35	s	Spot	348	1000000084	1511
17.35	s	Spot	348	1000000083	1512
17.4	s	Spot	349	1000000082	1513
17.4	s	Spot	349	1000000084	1514
17.4	s	Spot	349	1000000083	1515
17.45	s	Spot	350	1000000082	1516
17.45	s	Spot	350	1000000084	1517
17.45	s	Spot	350	1000000083	1518
17.5	s	Spot	351	1000000082	1519
17.5	s	Spot	351	1000000084	1520
17.5	s	Spot	351	1000000083	1521
17.55	s	Spot	352	1000000082	1522
17.55	s	Spot	352	1000000085	1523
17.55	s	Spot	352	1000000084	1524
17.55	s	Spot	352	1000000083	1525
17.6	s	Spot	353	1000000082	1526
17.6	s	Spot	353	1000000085	1527
17.6	s	Spot	353	1000000084	1528
17.6	s	Spot	353	1000000083	1529
17.65	s	Spot	354	1000000082	1530
17.65	s	Spot	354	1000000086	1531
17.65	s	Spot	354	1000000085	1532
17.65	s	Spot	354	1000000083	1533
17.65	s	Spot	354	1000000084	1534
17.7	s	Spot	355	1000000082	1535
17.7	s	Spot	355	1000000086	1536
17.7	s	Spot	355	1000000085	1537
17.7	s	Spot	355	1000000083	1538
17.7	s	Spot	355	1000000084	1539
17.75	s	Spot	356	1000000082	1540
17.75	s	Spot	356	1000000086	1541
17.75	s	Spot	356	1000000085	1542
17.75	s	Spot	356	1000000084	1543
17.75	s	Spot	356	1000000083	1544
17.8	s	Spot	357	1000000087	1545
17.8	s	Spot	357	1000000082	1546
17.8	s	Spot	357	1000000086	1547
17.8	s	Spot	357	1000000085	1548
17.85	s	Spot	358	1000000087	1549
17.85	s	Spot	358	1000000086	1550
17.85	s	Spot	358	1000000085	1551
17.9	s	Spot	359	1000000087	1552
17.9	s	Spot	359	1000000088	1553
17.9	s	Spot	359	1000000086	1554
17.9	s	Spot	359	1000000085	1555
17.95	s	Spot	360	1000000087	1556
17.95	s	Spot	360	1000000088	1557
17.95	s	Spot	360	1000000086	1558
17.95	s	Spot	360	1000000085	1559
18	s	Spot	361	1000000087	1560
18	s	Spot	361	1000000088	1561
18	s	Spot	361	1000000086	1562
18	s	Spot	361	1000000085	1563
18.05	s	Spot	362	1000000087	1564
18.05	s	Spot	362	1000000088	1565
18.05	s	Spot	362	1000000086	1566
18.05	s	Spot	362	1000000085	1567
18.1	s	Spot	363	1000000087	1568
18.1	s	Spot	363	1000000088	1569
18.1	s	Spot	363	1000000086	1570
18.1	s	Spot	363	1000000085	1571
18.15	s	Spot	364	1000000087	1572
18.15	s	Spot	364	1000000088	1573
18.15	s	Spot	364	1000000086	1574
18.15	s	Spot	364	1000000085	1575
18.2	s	Spot	365	1000000087	1576
18.2	s	Spot	365	1000000088	1577
18.2	s	Spot	365	1000000086	1578
18.2	s	Spot	365	1000000085	1579
18.25	s	Spot	366	1000000087	1580
18.25	s	Spot	366	1000000088	1581
18.25	s	Spot	366	1000000086	1582
18.25	s	Spot	366	1000000085	1583
18.3	s	Spot	367	1000000087	1584
18.3	s	Spot	367	1000000088	1585
18.3	s	Spot	367	1000000086	1586
18.3	s	Spot	367	1000000085	1587
18.35	s	Spot	368	1000000087	1588
18.35	s	Spot	368	1000000088	1589
18.35	s	Spot	368	1000000085	1590
18.4	s	Spot	369	1000000087	1591
18.4	s	Spot	369	1000000088	1592
18.4	s	Spot	369	1000000085	1593
18.45	s	Spot	370	1000000087	1594
18.45	s	Spot	370	1000000085	1595
18.5	s	Spot	371	1000000087	1596
18.5	s	Spot	371	1000000085	1597
18.5	s	Spot	371	1000000089	1598
18.55	s	Spot	372	1000000087	1599
18.55	s	Spot	372	1000000089	1600
18.6	s	Spot	373	1000000087	1601
18.6	s	Spot	373	1000000089	1602
18.65	s	Spot	374	1000000089	1603
18.7	s	Spot	375	1000000090	1604
18.7	s	Spot	375	1000000089	1605
18.75	s	Spot	376	1000000090	1606
18.75	s	Spot	376	1000000089	1607
18.8	s	Spot	377	1000000090	1608
18.8	s	Spot	377	1000000089	1609
18.85	s	Spot	378	1000000090	1610
18.85	s	Spot	378	1000000089	1611
18.9	s	Spot	379	1000000090	1612
18.9	s	Spot	379	1000000089	1613
18.95	s	Spot	380	1000000090	1614
18.95	s	Spot	380	1000000089	1615
19	s	Spot	381	1000000090	1616
19	s	Spot	381	1000000091	1617
19	s	Spot	381	1000000089	1618
19.05	s	Spot	382	1000000090	1619
19.05	s	Spot	382	1000000091	1620
19.05	s	Spot	382	1000000089	1621
19.1	s	Spot	383	1000000090	1622
19.1	s	Spot	383	1000000091	1623
19.1	s	Spot	383	1000000089	1624
19.15	s	Spot	384	1000000090	1625
19.15	s	Spot	384	1000000091	1626
19.15	s	Spot	384	1000000089	1627
19.2	s	Spot	385	1000000090	1628
19.2	s	Spot	385	1000000091	1629
19.2	s	Spot	385	1000000089	1630
19.25	s	Spot	386	1000000090	1631
19.25	s	Spot	386	1000000091	1632
19.25	s	Spot	386	1000000089	1633
19.3	s	Spot	387	1000000090	1634
19.3	s	Spot	387	1000000091	1635
19.35	s	Spot	388	1000000090	1636
19.35	s	Spot	388	1000000091	1637
19.4	s	Spot	389	1000000090	1638
19.4	s	Spot	389	1000000091	1639
19.45	s	Spot	390	1000000090	1640
19.45	s	Spot	390	1000000091	1641
19.5	s	Spot	391	1000000090	1642
19.5	s	Spot	391	1000000091	1643
19.55	s	Spot	392	1000000090	1644
19.55	s	Spot	392	1000000091	1645
19.6	s	Spot	393	1000000090	1646
19.6	s	Spot	393	1000000091	1647
19.65	s	Spot	394	1000000090	1648
19.7	s	Spot	395	1000000090	1649
19.75	s	Spot	396	1000000090	1650
19.8	s	Spot	397	1000000090	1651
19.8	s	Spot	397	1000000092	1652
19.85	s	Spot	398	1000000090	1653
19.85	s	Spot	398	1000000092	1654
19.9	s	Spot	399	1000000092	1655
19.95	s	Spot	400	1000000092	1656
20	s	Spot	401	1000000092	1657
20.05	s	Spot	402	1000000092	1658
20.1	s	Spot	403	1000000092	1659
20.15	s	Spot	404	1000000092	1660
20.2	s	Spot	405	1000000092	1661
20.25	s	Spot	406	1000000092	1662
20.3	s	Spot	407	1000000092	1663
20.35	s	Spot	408	1000000092	1664
20.45	s	Spot	410	1000000093	1665
20.5	s	Spot	411	1000000093	1666
20.5	s	Spot	411	1000000094	1667
20.55	s	Spot	412	1000000095	1668
20.55	s	Spot	412	1000000093	1669
20.55	s	Spot	412	1000000094	1670
20.6	s	Spot	413	1000000095	1671
20.6	s	Spot	413	1000000093	1672
20.6	s	Spot	413	1000000094	1673
20.65	s	Spot	414	1000000095	1674
20.65	s	Spot	414	1000000093	1675
20.65	s	Spot	414	1000000094	1676
20.7	s	Spot	415	1000000095	1677
20.7	s	Spot	415	1000000093	1678
20.7	s	Spot	415	1000000094	1679
20.75	s	Spot	416	1000000095	1680
20.75	s	Spot	416	1000000093	1681
20.75	s	Spot	416	1000000094	1682
20.8	s	Spot	417	1000000095	1683
20.8	s	Spot	417	1000000093	1684
20.8	s	Spot	417	1000000094	1685
20.85	s	Spot	418	1000000095	1686
20.85	s	Spot	418	1000000093	1687
20.85	s	Spot	418	1000000094	1688
20.9	s	Spot	419	1000000095	1689
20.9	s	Spot	419	1000000093	1690
20.9	s	Spot	419	1000000094	1691
20.95	s	Spot	420	1000000095	1692
20.95	s	Spot	420	1000000093	1693
20.95	s	Spot	420	1000000094	1694
21	s	Spot	421	1000000095	1695
21	s	Spot	421	1000000093	1696
21	s	Spot	421	1000000094	1697
21.05	s	Spot	422	1000000095	1698
21.05	s	Spot	422	1000000093	1699
21.05	s	Spot	422	1000000094	1700
21.1	s	Spot	423	1000000095	1701
21.1	s	Spot	423	1000000093	1702
21.1	s	Spot	423	1000000094	1703
21.15	s	Spot	424	1000000095	1704
21.15	s	Spot	424	1000000093	1705
21.15	s	Spot	424	1000000094	1706
21.2	s	Spot	425	1000000095	1707
21.2	s	Spot	425	1000000093	1708
21.2	s	Spot	425	1000000094	1709
21.25	s	Spot	426	1000000095	1710
21.25	s	Spot	426	1000000093	1711
21.25	s	Spot	426	1000000094	1712
21.3	s	Spot	427	1000000095	1713
21.3	s	Spot	427	1000000093	1714
21.3	s	Spot	427	1000000094	1715
21.35	s	Spot	428	1000000095	1716
21.35	s	Spot	428	1000000093	1717
21.35	s	Spot	428	1000000094	1718
21.4	s	Spot	429	1000000095	1719
21.4	s	Spot	429	1000000093	1720
21.4	s	Spot	429	1000000094	1721
21.45	s	Spot	430	1000000095	1722
21.45	s	Spot	430	1000000094	1723
21.5	s	Spot	431	1000000095	1724
21.5	s	Spot	431	1000000094	1725
21.55	s	Spot	432	1000000095	1726
21.55	s	Spot	432	1000000094	1727
21.6	s	Spot	433	1000000095	1728
21.6	s	Spot	433	1000000094	1729
21.65	s	Spot	434	1000000095	1730
21.65	s	Spot	434	1000000094	1731
21.7	s	Spot	435	1000000095	1732
21.7	s	Spot	435	1000000094	1733
21.75	s	Spot	436	1000000095	1734
21.75	s	Spot	436	1000000096	1735
21.75	s	Spot	436	1000000094	1736
21.8	s	Spot	437	1000000095	1737
21.8	s	Spot	437	1000000096	1738
21.8	s	Spot	437	1000000094	1739
21.85	s	Spot	438	1000000095	1740
21.85	s	Spot	438	1000000096	1741
21.9	s	Spot	439	1000000095	1742
21.9	s	Spot	439	1000000096	1743
21.95	s	Spot	440	1000000095	1744
21.95	s	Spot	440	1000000096	1745
22	s	Spot	441	1000000095	1746
22	s	Spot	441	1000000096	1747
22.05	s	Spot	442	1000000095	1748
22.05	s	Spot	442	1000000096	1749
22.1	s	Spot	443	1000000095	1750
22.1	s	Spot	443	1000000096	1751
22.15	s	Spot	444	1000000095	1752
22.15	s	Spot	444	1000000096	1753
22.2	s	Spot	445	1000000095	1754
22.2	s	Spot	445	1000000096	1755
22.25	s	Spot	446	1000000095	1756
22.25	s	Spot	446	1000000096	1757
22.3	s	Spot	447	1000000095	1758
22.35	s	Spot	448	1000000095	1759
22.4	s	Spot	449	1000000095	1760
22.45	s	Spot	450	1000000095	1761
22.5	s	Spot	451	1000000095	1762
22.55	s	Spot	452	1000000095	1763
22.6	s	Spot	453	1000000095	1764
22.65	s	Spot	454	1000000095	1765
22.7	s	Spot	455	1000000095	1766
22.75	s	Spot	456	1000000095	1767
22.8	s	Spot	457	1000000095	1768
22.85	s	Spot	458	1000000095	1769
22.9	s	Spot	459	1000000095	1770
22.95	s	Spot	460	1000000095	1771
22.95	s	Spot	460	1000000097	1772
23	s	Spot	461	1000000095	1773
23	s	Spot	461	1000000097	1774
23.05	s	Spot	462	1000000095	1775
23.05	s	Spot	462	1000000097	1776
23.1	s	Spot	463	1000000095	1777
23.1	s	Spot	463	1000000097	1778
23.15	s	Spot	464	1000000097	1779
23.2	s	Spot	465	1000000097	1780
23.25	s	Spot	466	1000000097	1781
23.3	s	Spot	467	1000000097	1782
23.35	s	Spot	468	1000000097	1783
23.4	s	Spot	469	1000000097	1784
23.45	s	Spot	470	1000000097	1785
24.1	s	Spot	483	1000000098	1786
24.15	s	Spot	484	1000000098	1787
24.2	s	Spot	485	1000000098	1788
24.25	s	Spot	486	1000000098	1789
24.3	s	Spot	487	1000000098	1790
24.35	s	Spot	488	1000000098	1791
24.4	s	Spot	489	1000000098	1792
24.45	s	Spot	490	1000000098	1793
24.5	s	Spot	491	1000000098	1794
24.55	s	Spot	492	1000000098	1795
24.6	s	Spot	493	1000000098	1796
24.65	s	Spot	494	1000000098	1797
24.7	s	Spot	495	1000000099	1798
24.75	s	Spot	496	1000000099	1799
24.8	s	Spot	497	1000000099	1800
24.85	s	Spot	498	1000000099	1801
24.9	s	Spot	499	1000000099	1802
24.95	s	Spot	500	1000000099	1803
25	s	Spot	501	1000000099	1804
25.05	s	Spot	502	1000000099	1805
25.1	s	Spot	503	1000000099	1806
25.15	s	Spot	504	1000000099	1807
25.2	s	Spot	505	1000000100	1808
25.2	s	Spot	505	1000000099	1809
25.25	s	Spot	506	1000000100	1810
25.25	s	Spot	506	1000000099	1811
25.3	s	Spot	507	1000000100	1812
25.35	s	Spot	508	1000000100	1813
25.4	s	Spot	509	1000000100	1814
25.45	s	Spot	510	1000000100	1815
25.45	s	Spot	510	1000000101	1816
25.5	s	Spot	511	1000000100	1817
25.5	s	Spot	511	1000000101	1818
25.55	s	Spot	512	1000000100	1819
25.55	s	Spot	512	1000000102	1820
25.55	s	Spot	512	1000000101	1821
25.6	s	Spot	513	1000000100	1822
25.6	s	Spot	513	1000000102	1823
25.6	s	Spot	513	1000000101	1824
25.65	s	Spot	514	1000000100	1825
25.65	s	Spot	514	1000000102	1826
25.65	s	Spot	514	1000000101	1827
25.7	s	Spot	515	1000000100	1828
25.7	s	Spot	515	1000000102	1829
25.7	s	Spot	515	1000000101	1830
25.75	s	Spot	516	1000000100	1831
25.75	s	Spot	516	1000000102	1832
25.75	s	Spot	516	1000000101	1833
25.8	s	Spot	517	1000000100	1834
25.8	s	Spot	517	1000000102	1835
25.8	s	Spot	517	1000000101	1836
25.85	s	Spot	518	1000000100	1837
25.85	s	Spot	518	1000000102	1838
25.85	s	Spot	518	1000000101	1839
25.9	s	Spot	519	1000000100	1840
25.9	s	Spot	519	1000000102	1841
25.9	s	Spot	519	1000000101	1842
25.95	s	Spot	520	1000000100	1843
25.95	s	Spot	520	1000000102	1844
25.95	s	Spot	520	1000000101	1845
26	s	Spot	521	1000000100	1846
26	s	Spot	521	1000000102	1847
26	s	Spot	521	1000000101	1848
26.05	s	Spot	522	1000000100	1849
26.05	s	Spot	522	1000000102	1850
26.1	s	Spot	523	1000000100	1851
26.15	s	Spot	524	1000000100	1852
26.2	s	Spot	525	1000000100	1853
26.25	s	Spot	526	1000000100	1854
26.3	s	Spot	527	1000000100	1855
26.75	s	Spot	536	1000000103	1856
26.8	s	Spot	537	1000000103	1857
26.85	s	Spot	538	1000000103	1858
26.9	s	Spot	539	1000000103	1859
26.95	s	Spot	540	1000000103	1860
27	s	Spot	541	1000000103	1861
27.05	s	Spot	542	1000000103	1862
27.1	s	Spot	543	1000000103	1863
27.15	s	Spot	544	1000000103	1864
27.2	s	Spot	545	1000000103	1865
27.25	s	Spot	546	1000000103	1866
27.3	s	Spot	547	1000000103	1867
27.3	s	Spot	547	1000000104	1868
27.35	s	Spot	548	1000000103	1869
27.35	s	Spot	548	1000000104	1870
27.4	s	Spot	549	1000000103	1871
27.4	s	Spot	549	1000000104	1872
27.45	s	Spot	550	1000000103	1873
27.45	s	Spot	550	1000000104	1874
27.5	s	Spot	551	1000000103	1875
27.5	s	Spot	551	1000000104	1876
27.55	s	Spot	552	1000000104	1877
27.6	s	Spot	553	1000000104	1878
27.65	s	Spot	554	1000000104	1879
27.7	s	Spot	555	1000000104	1880
27.75	s	Spot	556	1000000104	1881
27.8	s	Spot	557	1000000104	1882
27.85	s	Spot	558	1000000104	1883
28.15	s	Spot	564	1000000105	1884
28.2	s	Spot	565	1000000105	1885
28.25	s	Spot	566	1000000105	1886
28.3	s	Spot	567	1000000105	1887
28.35	s	Spot	568	1000000105	1888
28.4	s	Spot	569	1000000105	1889
28.45	s	Spot	570	1000000105	1890
28.5	s	Spot	571	1000000105	1891
28.55	s	Spot	572	1000000105	1892
28.6	s	Spot	573	1000000105	1893
28.65	s	Spot	574	1000000105	1894
28.7	s	Spot	575	1000000105	1895
28.75	s	Spot	576	1000000105	1896
28.8	s	Spot	577	1000000105	1897
30.3	s	Spot	607	1000000106	1898
30.35	s	Spot	608	1000000106	1899
30.4	s	Spot	609	1000000106	1900
30.45	s	Spot	610	1000000106	1901
30.5	s	Spot	611	1000000106	1902
30.55	s	Spot	612	1000000106	1903
30.6	s	Spot	613	1000000106	1904
30.65	s	Spot	614	1000000106	1905
30.7	s	Spot	615	1000000106	1906
30.75	s	Spot	616	1000000106	1907
30.8	s	Spot	617	1000000106	1908
31.1	s	Spot	623	1000000107	1909
31.15	s	Spot	624	1000000107	1910
31.2	s	Spot	625	1000000107	1911
31.25	s	Spot	626	1000000107	1912
31.3	s	Spot	627	1000000107	1913
31.35	s	Spot	628	1000000107	1914
31.4	s	Spot	629	1000000107	1915
31.45	s	Spot	630	1000000107	1916
31.5	s	Spot	631	1000000107	1917
31.55	s	Spot	632	1000000107	1918
31.6	s	Spot	633	1000000107	1919
31.65	s	Spot	634	1000000107	1920
31.7	s	Spot	635	1000000107	1921
31.75	s	Spot	636	1000000107	1922
31.8	s	Spot	637	1000000107	1923
31.85	s	Spot	638	1000000107	1924
31.9	s	Spot	639	1000000107	1925
31.95	s	Spot	640	1000000107	1926
32	s	Spot	641	1000000107	1927
32.05	s	Spot	642	1000000107	1928
32.1	s	Spot	643	1000000107	1929
32.15	s	Spot	644	1000000107	1930
32.2	s	Spot	645	1000000107	1931
32.25	s	Spot	646	1000000107	1932
32.3	s	Spot	647	1000000107	1933
33.95	s	Spot	680	1000000108	1934
34	s	Spot	681	1000000108	1935
34.05	s	Spot	682	1000000108	1936
34.1	s	Spot	683	1000000108	1937
34.15	s	Spot	684	1000000108	1938
34.2	s	Spot	685	1000000108	1939
34.25	s	Spot	686	1000000108	1940
34.3	s	Spot	687	1000000108	1941
34.35	s	Spot	688	1000000108	1942
34.4	s	Spot	689	1000000108	1943
34.45	s	Spot	690	1000000108	1944
34.5	s	Spot	691	1000000108	1945
34.55	s	Spot	692	1000000108	1946
34.6	s	Spot	693	1000000108	1947
34.65	s	Spot	694	1000000108	1948
34.7	s	Spot	695	1000000108	1949
34.75	s	Spot	696	1000000108	1950
34.8	s	Spot	697	1000000108	1951
34.85	s	Spot	698	1000000108	1952
35.1	s	Spot	703	1000000109	1953
35.15	s	Spot	704	1000000109	1954
35.2	s	Spot	705	1000000109	1955
35.25	s	Spot	706	1000000109	1956
35.3	s	Spot	707	1000000109	1957
35.35	s	Spot	708	1000000109	1958
35.35	s	Spot	708	1000000110	1959
35.4	s	Spot	709	1000000109	1960
35.4	s	Spot	709	1000000110	1961
35.45	s	Spot	710	1000000109	1962
35.45	s	Spot	710	1000000110	1963
35.5	s	Spot	711	1000000109	1964
35.5	s	Spot	711	1000000110	1965
35.55	s	Spot	712	1000000109	1966
35.55	s	Spot	712	1000000110	1967
35.6	s	Spot	713	1000000109	1968
35.6	s	Spot	713	1000000110	1969
35.65	s	Spot	714	1000000109	1970
35.65	s	Spot	714	1000000110	1971
35.7	s	Spot	715	1000000110	1972
35.75	s	Spot	716	1000000110	1973
35.8	s	Spot	717	1000000110	1974
35.85	s	Spot	718	1000000110	1975
35.9	s	Spot	719	1000000110	1976
