# Supplementary material for: Satb1 integrates DNA binding site geometry and torsional stress to differentially target nucleosome-dense regions
Source: Nat Commun. 2019 Jul 19;10:3221. doi: 10.1038/s41467-019-11118-8 (PMC6642133; doi:10.1038/s41467-019-11118-8)
Supplement: Supplementary file 10 — Source Data [file 41467_2019_11118_MOESM10_ESM.zip › Source data/Single Molecule Tracking/single molecule tracks/del HD analysis/PDZ-CUT1-CUT2-STABLE-AA_281c7_TRIAL 2_Statistics/PDZ-CUT1-CUT2-STABLE-AA_281c7_TRIAL 2_Time_Index.csv]

Time Index
====================
Time Index	Unit	Category	Time	TrackID	ID
1		Spot	1	1000000000	0
1		Spot	1	1000000001	1
1		Spot	1	1000000002	2
2		Spot	2	1000000003	3
2		Spot	2	1000000000	4
2		Spot	2	1000000001	5
2		Spot	2	1000000002	6
3		Spot	3	1000000003	7
3		Spot	3	1000000004	8
3		Spot	3	1000000005	9
3		Spot	3	1000000000	10
3		Spot	3	1000000001	11
3		Spot	3	1000000002	12
4		Spot	4	1000000003	13
4		Spot	4	1000000004	14
4		Spot	4	1000000000	15
4		Spot	4	1000000005	16
4		Spot	4	1000000001	17
4		Spot	4	1000000002	18
5		Spot	5	1000000003	19
5		Spot	5	1000000004	20
5		Spot	5	1000000000	21
5		Spot	5	1000000005	22
5		Spot	5	1000000001	23
5		Spot	5	1000000002	24
6		Spot	6	1000000003	25
6		Spot	6	1000000004	26
6		Spot	6	1000000000	27
6		Spot	6	1000000005	28
6		Spot	6	1000000006	29
6		Spot	6	1000000001	30
6		Spot	6	1000000002	31
7		Spot	7	1000000003	32
7		Spot	7	1000000004	33
7		Spot	7	1000000000	34
7		Spot	7	1000000005	35
7		Spot	7	1000000001	36
7		Spot	7	1000000006	37
7		Spot	7	1000000002	38
8		Spot	8	1000000003	39
8		Spot	8	1000000004	40
8		Spot	8	1000000000	41
8		Spot	8	1000000005	42
8		Spot	8	1000000001	43
8		Spot	8	1000000006	44
8		Spot	8	1000000002	45
9		Spot	9	1000000003	46
9		Spot	9	1000000004	47
9		Spot	9	1000000000	48
9		Spot	9	1000000005	49
9		Spot	9	1000000001	50
9		Spot	9	1000000006	51
9		Spot	9	1000000002	52
10		Spot	10	1000000003	53
10		Spot	10	1000000004	54
10		Spot	10	1000000000	55
10		Spot	10	1000000007	56
10		Spot	10	1000000005	57
10		Spot	10	1000000001	58
10		Spot	10	1000000006	59
10		Spot	10	1000000002	60
11		Spot	11	1000000003	61
11		Spot	11	1000000004	62
11		Spot	11	1000000000	63
11		Spot	11	1000000005	64
11		Spot	11	1000000007	65
11		Spot	11	1000000001	66
11		Spot	11	1000000006	67
11		Spot	11	1000000002	68
12		Spot	12	1000000003	69
12		Spot	12	1000000004	70
12		Spot	12	1000000000	71
12		Spot	12	1000000005	72
12		Spot	12	1000000007	73
12		Spot	12	1000000001	74
12		Spot	12	1000000006	75
12		Spot	12	1000000002	76
13		Spot	13	1000000003	77
13		Spot	13	1000000004	78
13		Spot	13	1000000000	79
13		Spot	13	1000000005	80
13		Spot	13	1000000007	81
13		Spot	13	1000000001	82
13		Spot	13	1000000006	83
13		Spot	13	1000000002	84
14		Spot	14	1000000008	85
14		Spot	14	1000000004	86
14		Spot	14	1000000000	87
14		Spot	14	1000000007	88
14		Spot	14	1000000005	89
14		Spot	14	1000000001	90
14		Spot	14	1000000006	91
14		Spot	14	1000000002	92
15		Spot	15	1000000008	93
15		Spot	15	1000000004	94
15		Spot	15	1000000000	95
15		Spot	15	1000000007	96
15		Spot	15	1000000001	97
15		Spot	15	1000000006	98
15		Spot	15	1000000002	99
16		Spot	16	1000000008	100
16		Spot	16	1000000009	101
16		Spot	16	1000000004	102
16		Spot	16	1000000000	103
16		Spot	16	1000000007	104
16		Spot	16	1000000001	105
16		Spot	16	1000000006	106
17		Spot	17	1000000008	107
17		Spot	17	1000000009	108
17		Spot	17	1000000004	109
17		Spot	17	1000000000	110
17		Spot	17	1000000007	111
17		Spot	17	1000000001	112
17		Spot	17	1000000006	113
18		Spot	18	1000000008	114
18		Spot	18	1000000009	115
18		Spot	18	1000000004	116
18		Spot	18	1000000000	117
18		Spot	18	1000000007	118
18		Spot	18	1000000001	119
18		Spot	18	1000000006	120
19		Spot	19	1000000008	121
19		Spot	19	1000000009	122
19		Spot	19	1000000004	123
19		Spot	19	1000000000	124
19		Spot	19	1000000007	125
19		Spot	19	1000000001	126
20		Spot	20	1000000008	127
20		Spot	20	1000000009	128
20		Spot	20	1000000004	129
20		Spot	20	1000000000	130
20		Spot	20	1000000007	131
20		Spot	20	1000000001	132
21		Spot	21	1000000008	133
21		Spot	21	1000000009	134
21		Spot	21	1000000004	135
21		Spot	21	1000000000	136
21		Spot	21	1000000007	137
21		Spot	21	1000000001	138
22		Spot	22	1000000008	139
22		Spot	22	1000000009	140
22		Spot	22	1000000004	141
22		Spot	22	1000000000	142
22		Spot	22	1000000007	143
22		Spot	22	1000000001	144
23		Spot	23	1000000010	145
23		Spot	23	1000000008	146
23		Spot	23	1000000009	147
23		Spot	23	1000000004	148
23		Spot	23	1000000011	149
23		Spot	23	1000000000	150
23		Spot	23	1000000007	151
23		Spot	23	1000000001	152
24		Spot	24	1000000010	153
24		Spot	24	1000000008	154
24		Spot	24	1000000009	155
24		Spot	24	1000000004	156
24		Spot	24	1000000011	157
24		Spot	24	1000000000	158
24		Spot	24	1000000012	159
24		Spot	24	1000000001	160
25		Spot	25	1000000010	161
25		Spot	25	1000000008	162
25		Spot	25	1000000009	163
25		Spot	25	1000000004	164
25		Spot	25	1000000011	165
25		Spot	25	1000000000	166
25		Spot	25	1000000012	167
25		Spot	25	1000000001	168
26		Spot	26	1000000010	169
26		Spot	26	1000000008	170
26		Spot	26	1000000009	171
26		Spot	26	1000000004	172
26		Spot	26	1000000011	173
26		Spot	26	1000000000	174
26		Spot	26	1000000012	175
26		Spot	26	1000000001	176
26		Spot	26	1000000013	177
27		Spot	27	1000000010	178
27		Spot	27	1000000009	179
27		Spot	27	1000000004	180
27		Spot	27	1000000011	181
27		Spot	27	1000000000	182
27		Spot	27	1000000014	183
27		Spot	27	1000000012	184
27		Spot	27	1000000013	185
28		Spot	28	1000000010	186
28		Spot	28	1000000009	187
28		Spot	28	1000000004	188
28		Spot	28	1000000011	189
28		Spot	28	1000000000	190
28		Spot	28	1000000014	191
28		Spot	28	1000000012	192
28		Spot	28	1000000015	193
28		Spot	28	1000000013	194
29		Spot	29	1000000010	195
29		Spot	29	1000000009	196
29		Spot	29	1000000004	197
29		Spot	29	1000000011	198
29		Spot	29	1000000014	199
29		Spot	29	1000000000	200
29		Spot	29	1000000012	201
29		Spot	29	1000000015	202
29		Spot	29	1000000013	203
30		Spot	30	1000000010	204
30		Spot	30	1000000009	205
30		Spot	30	1000000004	206
30		Spot	30	1000000011	207
30		Spot	30	1000000014	208
30		Spot	30	1000000012	209
30		Spot	30	1000000015	210
30		Spot	30	1000000013	211
31		Spot	31	1000000010	212
31		Spot	31	1000000009	213
31		Spot	31	1000000004	214
31		Spot	31	1000000011	215
31		Spot	31	1000000014	216
31		Spot	31	1000000012	217
31		Spot	31	1000000015	218
31		Spot	31	1000000013	219
32		Spot	32	1000000010	220
32		Spot	32	1000000009	221
32		Spot	32	1000000004	222
32		Spot	32	1000000011	223
32		Spot	32	1000000014	224
32		Spot	32	1000000012	225
32		Spot	32	1000000016	226
32		Spot	32	1000000015	227
32		Spot	32	1000000013	228
32		Spot	32	1000000017	229
33		Spot	33	1000000010	230
33		Spot	33	1000000009	231
33		Spot	33	1000000004	232
33		Spot	33	1000000011	233
33		Spot	33	1000000014	234
33		Spot	33	1000000012	235
33		Spot	33	1000000016	236
33		Spot	33	1000000015	237
33		Spot	33	1000000013	238
33		Spot	33	1000000017	239
34		Spot	34	1000000010	240
34		Spot	34	1000000004	241
34		Spot	34	1000000011	242
34		Spot	34	1000000014	243
34		Spot	34	1000000012	244
34		Spot	34	1000000018	245
34		Spot	34	1000000016	246
34		Spot	34	1000000015	247
34		Spot	34	1000000013	248
34		Spot	34	1000000017	249
35		Spot	35	1000000014	250
35		Spot	35	1000000012	251
35		Spot	35	1000000018	252
35		Spot	35	1000000016	253
35		Spot	35	1000000015	254
35		Spot	35	1000000013	255
35		Spot	35	1000000017	256
36		Spot	36	1000000019	257
36		Spot	36	1000000014	258
36		Spot	36	1000000018	259
36		Spot	36	1000000012	260
36		Spot	36	1000000016	261
36		Spot	36	1000000015	262
36		Spot	36	1000000013	263
36		Spot	36	1000000017	264
37		Spot	37	1000000019	265
37		Spot	37	1000000014	266
37		Spot	37	1000000018	267
37		Spot	37	1000000012	268
37		Spot	37	1000000016	269
37		Spot	37	1000000015	270
37		Spot	37	1000000013	271
37		Spot	37	1000000017	272
38		Spot	38	1000000019	273
38		Spot	38	1000000014	274
38		Spot	38	1000000018	275
38		Spot	38	1000000012	276
38		Spot	38	1000000016	277
38		Spot	38	1000000015	278
38		Spot	38	1000000013	279
38		Spot	38	1000000017	280
39		Spot	39	1000000019	281
39		Spot	39	1000000014	282
39		Spot	39	1000000018	283
39		Spot	39	1000000012	284
39		Spot	39	1000000016	285
39		Spot	39	1000000015	286
39		Spot	39	1000000020	287
39		Spot	39	1000000013	288
39		Spot	39	1000000017	289
40		Spot	40	1000000019	290
40		Spot	40	1000000014	291
40		Spot	40	1000000012	292
40		Spot	40	1000000018	293
40		Spot	40	1000000016	294
40		Spot	40	1000000015	295
40		Spot	40	1000000020	296
40		Spot	40	1000000013	297
40		Spot	40	1000000017	298
41		Spot	41	1000000019	299
41		Spot	41	1000000014	300
41		Spot	41	1000000012	301
41		Spot	41	1000000018	302
41		Spot	41	1000000016	303
41		Spot	41	1000000021	304
41		Spot	41	1000000015	305
41		Spot	41	1000000020	306
41		Spot	41	1000000013	307
41		Spot	41	1000000017	308
42		Spot	42	1000000019	309
42		Spot	42	1000000014	310
42		Spot	42	1000000018	311
42		Spot	42	1000000012	312
42		Spot	42	1000000016	313
42		Spot	42	1000000021	314
42		Spot	42	1000000020	315
42		Spot	42	1000000013	316
42		Spot	42	1000000017	317
43		Spot	43	1000000022	318
43		Spot	43	1000000019	319
43		Spot	43	1000000014	320
43		Spot	43	1000000012	321
43		Spot	43	1000000018	322
43		Spot	43	1000000016	323
43		Spot	43	1000000021	324
43		Spot	43	1000000020	325
43		Spot	43	1000000013	326
43		Spot	43	1000000017	327
44		Spot	44	1000000022	328
44		Spot	44	1000000019	329
44		Spot	44	1000000014	330
44		Spot	44	1000000012	331
44		Spot	44	1000000018	332
44		Spot	44	1000000016	333
44		Spot	44	1000000021	334
44		Spot	44	1000000023	335
44		Spot	44	1000000020	336
44		Spot	44	1000000013	337
44		Spot	44	1000000017	338
45		Spot	45	1000000024	339
45		Spot	45	1000000022	340
45		Spot	45	1000000025	341
45		Spot	45	1000000019	342
45		Spot	45	1000000014	343
45		Spot	45	1000000012	344
45		Spot	45	1000000018	345
45		Spot	45	1000000016	346
45		Spot	45	1000000021	347
45		Spot	45	1000000023	348
45		Spot	45	1000000013	349
45		Spot	45	1000000020	350
45		Spot	45	1000000017	351
46		Spot	46	1000000024	352
46		Spot	46	1000000022	353
46		Spot	46	1000000025	354
46		Spot	46	1000000019	355
46		Spot	46	1000000014	356
46		Spot	46	1000000018	357
46		Spot	46	1000000016	358
46		Spot	46	1000000021	359
46		Spot	46	1000000023	360
46		Spot	46	1000000013	361
46		Spot	46	1000000020	362
47		Spot	47	1000000024	363
47		Spot	47	1000000022	364
47		Spot	47	1000000025	365
47		Spot	47	1000000019	366
47		Spot	47	1000000018	367
47		Spot	47	1000000016	368
47		Spot	47	1000000021	369
47		Spot	47	1000000023	370
47		Spot	47	1000000020	371
48		Spot	48	1000000024	372
48		Spot	48	1000000022	373
48		Spot	48	1000000025	374
48		Spot	48	1000000019	375
48		Spot	48	1000000016	376
48		Spot	48	1000000023	377
48		Spot	48	1000000021	378
48		Spot	48	1000000020	379
49		Spot	49	1000000024	380
49		Spot	49	1000000022	381
49		Spot	49	1000000025	382
49		Spot	49	1000000019	383
49		Spot	49	1000000016	384
49		Spot	49	1000000021	385
49		Spot	49	1000000023	386
49		Spot	49	1000000020	387
50		Spot	50	1000000024	388
50		Spot	50	1000000022	389
50		Spot	50	1000000025	390
50		Spot	50	1000000019	391
50		Spot	50	1000000021	392
50		Spot	50	1000000023	393
51		Spot	51	1000000024	394
51		Spot	51	1000000022	395
51		Spot	51	1000000025	396
51		Spot	51	1000000019	397
51		Spot	51	1000000023	398
51		Spot	51	1000000021	399
51		Spot	51	1000000026	400
52		Spot	52	1000000024	401
52		Spot	52	1000000022	402
52		Spot	52	1000000025	403
52		Spot	52	1000000019	404
52		Spot	52	1000000023	405
52		Spot	52	1000000021	406
52		Spot	52	1000000026	407
53		Spot	53	1000000024	408
53		Spot	53	1000000022	409
53		Spot	53	1000000025	410
53		Spot	53	1000000019	411
53		Spot	53	1000000023	412
53		Spot	53	1000000021	413
53		Spot	53	1000000026	414
54		Spot	54	1000000024	415
54		Spot	54	1000000022	416
54		Spot	54	1000000025	417
54		Spot	54	1000000019	418
54		Spot	54	1000000023	419
54		Spot	54	1000000021	420
54		Spot	54	1000000026	421
55		Spot	55	1000000024	422
55		Spot	55	1000000022	423
55		Spot	55	1000000025	424
55		Spot	55	1000000019	425
55		Spot	55	1000000023	426
55		Spot	55	1000000021	427
55		Spot	55	1000000026	428
56		Spot	56	1000000024	429
56		Spot	56	1000000022	430
56		Spot	56	1000000025	431
56		Spot	56	1000000019	432
56		Spot	56	1000000023	433
56		Spot	56	1000000021	434
56		Spot	56	1000000026	435
57		Spot	57	1000000024	436
57		Spot	57	1000000025	437
57		Spot	57	1000000019	438
57		Spot	57	1000000023	439
57		Spot	57	1000000021	440
57		Spot	57	1000000026	441
58		Spot	58	1000000027	442
58		Spot	58	1000000024	443
58		Spot	58	1000000025	444
58		Spot	58	1000000019	445
58		Spot	58	1000000023	446
58		Spot	58	1000000021	447
58		Spot	58	1000000028	448
58		Spot	58	1000000026	449
59		Spot	59	1000000027	450
59		Spot	59	1000000024	451
59		Spot	59	1000000025	452
59		Spot	59	1000000023	453
59		Spot	59	1000000021	454
59		Spot	59	1000000028	455
59		Spot	59	1000000026	456
60		Spot	60	1000000027	457
60		Spot	60	1000000024	458
60		Spot	60	1000000025	459
60		Spot	60	1000000023	460
60		Spot	60	1000000021	461
60		Spot	60	1000000028	462
60		Spot	60	1000000026	463
61		Spot	61	1000000027	464
61		Spot	61	1000000024	465
61		Spot	61	1000000025	466
61		Spot	61	1000000023	467
61		Spot	61	1000000021	468
61		Spot	61	1000000028	469
61		Spot	61	1000000026	470
62		Spot	62	1000000027	471
62		Spot	62	1000000024	472
62		Spot	62	1000000025	473
62		Spot	62	1000000023	474
62		Spot	62	1000000028	475
62		Spot	62	1000000026	476
62		Spot	62	1000000029	477
63		Spot	63	1000000027	478
63		Spot	63	1000000024	479
63		Spot	63	1000000025	480
63		Spot	63	1000000023	481
63		Spot	63	1000000028	482
63		Spot	63	1000000030	483
63		Spot	63	1000000026	484
63		Spot	63	1000000029	485
64		Spot	64	1000000027	486
64		Spot	64	1000000024	487
64		Spot	64	1000000025	488
64		Spot	64	1000000023	489
64		Spot	64	1000000028	490
64		Spot	64	1000000030	491
64		Spot	64	1000000026	492
64		Spot	64	1000000029	493
65		Spot	65	1000000027	494
65		Spot	65	1000000025	495
65		Spot	65	1000000023	496
65		Spot	65	1000000028	497
65		Spot	65	1000000030	498
65		Spot	65	1000000026	499
65		Spot	65	1000000029	500
66		Spot	66	1000000027	501
66		Spot	66	1000000025	502
66		Spot	66	1000000023	503
66		Spot	66	1000000028	504
66		Spot	66	1000000030	505
66		Spot	66	1000000026	506
66		Spot	66	1000000029	507
67		Spot	67	1000000027	508
67		Spot	67	1000000031	509
67		Spot	67	1000000025	510
67		Spot	67	1000000032	511
67		Spot	67	1000000023	512
67		Spot	67	1000000028	513
67		Spot	67	1000000030	514
67		Spot	67	1000000026	515
67		Spot	67	1000000029	516
68		Spot	68	1000000027	517
68		Spot	68	1000000031	518
68		Spot	68	1000000032	519
68		Spot	68	1000000023	520
68		Spot	68	1000000028	521
68		Spot	68	1000000030	522
68		Spot	68	1000000026	523
68		Spot	68	1000000029	524
69		Spot	69	1000000027	525
69		Spot	69	1000000031	526
69		Spot	69	1000000032	527
69		Spot	69	1000000023	528
69		Spot	69	1000000028	529
69		Spot	69	1000000030	530
69		Spot	69	1000000026	531
69		Spot	69	1000000029	532
70		Spot	70	1000000027	533
70		Spot	70	1000000031	534
70		Spot	70	1000000032	535
70		Spot	70	1000000023	536
70		Spot	70	1000000028	537
70		Spot	70	1000000030	538
70		Spot	70	1000000026	539
70		Spot	70	1000000029	540
71		Spot	71	1000000027	541
71		Spot	71	1000000031	542
71		Spot	71	1000000032	543
71		Spot	71	1000000023	544
71		Spot	71	1000000028	545
71		Spot	71	1000000030	546
71		Spot	71	1000000026	547
71		Spot	71	1000000029	548
72		Spot	72	1000000031	549
72		Spot	72	1000000032	550
72		Spot	72	1000000023	551
72		Spot	72	1000000028	552
72		Spot	72	1000000030	553
72		Spot	72	1000000026	554
72		Spot	72	1000000029	555
73		Spot	73	1000000031	556
73		Spot	73	1000000032	557
73		Spot	73	1000000023	558
73		Spot	73	1000000028	559
73		Spot	73	1000000030	560
73		Spot	73	1000000026	561
73		Spot	73	1000000029	562
74		Spot	74	1000000031	563
74		Spot	74	1000000032	564
74		Spot	74	1000000023	565
74		Spot	74	1000000028	566
74		Spot	74	1000000030	567
74		Spot	74	1000000026	568
74		Spot	74	1000000029	569
75		Spot	75	1000000031	570
75		Spot	75	1000000032	571
75		Spot	75	1000000023	572
75		Spot	75	1000000030	573
75		Spot	75	1000000026	574
75		Spot	75	1000000029	575
76		Spot	76	1000000031	576
76		Spot	76	1000000032	577
76		Spot	76	1000000023	578
76		Spot	76	1000000030	579
76		Spot	76	1000000026	580
76		Spot	76	1000000029	581
77		Spot	77	1000000031	582
77		Spot	77	1000000032	583
77		Spot	77	1000000023	584
77		Spot	77	1000000030	585
77		Spot	77	1000000026	586
77		Spot	77	1000000029	587
78		Spot	78	1000000031	588
78		Spot	78	1000000032	589
78		Spot	78	1000000023	590
78		Spot	78	1000000030	591
78		Spot	78	1000000026	592
78		Spot	78	1000000029	593
79		Spot	79	1000000031	594
79		Spot	79	1000000033	595
79		Spot	79	1000000023	596
79		Spot	79	1000000030	597
79		Spot	79	1000000026	598
79		Spot	79	1000000029	599
80		Spot	80	1000000031	600
80		Spot	80	1000000033	601
80		Spot	80	1000000023	602
80		Spot	80	1000000030	603
80		Spot	80	1000000026	604
80		Spot	80	1000000029	605
81		Spot	81	1000000031	606
81		Spot	81	1000000033	607
81		Spot	81	1000000023	608
81		Spot	81	1000000030	609
82		Spot	82	1000000031	610
82		Spot	82	1000000033	611
82		Spot	82	1000000023	612
82		Spot	82	1000000030	613
83		Spot	83	1000000031	614
83		Spot	83	1000000033	615
83		Spot	83	1000000023	616
83		Spot	83	1000000030	617
84		Spot	84	1000000031	618
84		Spot	84	1000000033	619
84		Spot	84	1000000023	620
84		Spot	84	1000000030	621
85		Spot	85	1000000031	622
85		Spot	85	1000000034	623
85		Spot	85	1000000033	624
85		Spot	85	1000000023	625
86		Spot	86	1000000031	626
86		Spot	86	1000000035	627
86		Spot	86	1000000034	628
86		Spot	86	1000000033	629
86		Spot	86	1000000023	630
87		Spot	87	1000000035	631
87		Spot	87	1000000034	632
87		Spot	87	1000000033	633
88		Spot	88	1000000035	634
88		Spot	88	1000000034	635
88		Spot	88	1000000033	636
89		Spot	89	1000000035	637
89		Spot	89	1000000034	638
89		Spot	89	1000000033	639
90		Spot	90	1000000035	640
90		Spot	90	1000000034	641
90		Spot	90	1000000036	642
90		Spot	90	1000000033	643
91		Spot	91	1000000035	644
91		Spot	91	1000000034	645
91		Spot	91	1000000036	646
91		Spot	91	1000000033	647
92		Spot	92	1000000035	648
92		Spot	92	1000000034	649
92		Spot	92	1000000036	650
92		Spot	92	1000000033	651
93		Spot	93	1000000035	652
93		Spot	93	1000000034	653
93		Spot	93	1000000036	654
93		Spot	93	1000000033	655
94		Spot	94	1000000035	656
94		Spot	94	1000000034	657
94		Spot	94	1000000036	658
95		Spot	95	1000000035	659
95		Spot	95	1000000034	660
95		Spot	95	1000000036	661
96		Spot	96	1000000034	662
96		Spot	96	1000000035	663
96		Spot	96	1000000037	664
96		Spot	96	1000000036	665
97		Spot	97	1000000035	666
97		Spot	97	1000000037	667
97		Spot	97	1000000036	668
98		Spot	98	1000000035	669
98		Spot	98	1000000037	670
98		Spot	98	1000000036	671
98		Spot	98	1000000038	672
99		Spot	99	1000000035	673
99		Spot	99	1000000037	674
99		Spot	99	1000000036	675
99		Spot	99	1000000038	676
100		Spot	100	1000000035	677
100		Spot	100	1000000037	678
100		Spot	100	1000000036	679
100		Spot	100	1000000038	680
101		Spot	101	1000000037	681
101		Spot	101	1000000036	682
101		Spot	101	1000000038	683
102		Spot	102	1000000037	684
102		Spot	102	1000000036	685
102		Spot	102	1000000038	686
103		Spot	103	1000000037	687
103		Spot	103	1000000036	688
103		Spot	103	1000000038	689
104		Spot	104	1000000037	690
104		Spot	104	1000000036	691
104		Spot	104	1000000038	692
105		Spot	105	1000000037	693
105		Spot	105	1000000036	694
105		Spot	105	1000000038	695
106		Spot	106	1000000037	696
106		Spot	106	1000000036	697
106		Spot	106	1000000038	698
107		Spot	107	1000000037	699
107		Spot	107	1000000036	700
107		Spot	107	1000000038	701
108		Spot	108	1000000039	702
108		Spot	108	1000000037	703
108		Spot	108	1000000036	704
108		Spot	108	1000000038	705
109		Spot	109	1000000039	706
109		Spot	109	1000000036	707
109		Spot	109	1000000038	708
110		Spot	110	1000000039	709
110		Spot	110	1000000040	710
110		Spot	110	1000000038	711
111		Spot	111	1000000039	712
111		Spot	111	1000000040	713
111		Spot	111	1000000038	714
112		Spot	112	1000000039	715
112		Spot	112	1000000040	716
112		Spot	112	1000000038	717
113		Spot	113	1000000039	718
113		Spot	113	1000000040	719
114		Spot	114	1000000039	720
114		Spot	114	1000000041	721
114		Spot	114	1000000040	722
115		Spot	115	1000000039	723
115		Spot	115	1000000041	724
115		Spot	115	1000000040	725
116		Spot	116	1000000039	726
116		Spot	116	1000000041	727
116		Spot	116	1000000040	728
117		Spot	117	1000000039	729
117		Spot	117	1000000041	730
117		Spot	117	1000000040	731
118		Spot	118	1000000039	732
118		Spot	118	1000000042	733
118		Spot	118	1000000041	734
118		Spot	118	1000000040	735
119		Spot	119	1000000039	736
119		Spot	119	1000000042	737
119		Spot	119	1000000041	738
119		Spot	119	1000000040	739
120		Spot	120	1000000039	740
120		Spot	120	1000000042	741
120		Spot	120	1000000041	742
120		Spot	120	1000000040	743
120		Spot	120	1000000043	744
121		Spot	121	1000000042	745
121		Spot	121	1000000041	746
121		Spot	121	1000000040	747
121		Spot	121	1000000044	748
121		Spot	121	1000000043	749
122		Spot	122	1000000042	750
122		Spot	122	1000000040	751
122		Spot	122	1000000041	752
122		Spot	122	1000000044	753
122		Spot	122	1000000043	754
123		Spot	123	1000000042	755
123		Spot	123	1000000041	756
123		Spot	123	1000000040	757
123		Spot	123	1000000044	758
123		Spot	123	1000000043	759
124		Spot	124	1000000042	760
124		Spot	124	1000000041	761
124		Spot	124	1000000040	762
124		Spot	124	1000000045	763
124		Spot	124	1000000044	764
124		Spot	124	1000000043	765
125		Spot	125	1000000046	766
125		Spot	125	1000000042	767
125		Spot	125	1000000040	768
125		Spot	125	1000000045	769
125		Spot	125	1000000044	770
125		Spot	125	1000000047	771
125		Spot	125	1000000043	772
126		Spot	126	1000000046	773
126		Spot	126	1000000042	774
126		Spot	126	1000000040	775
126		Spot	126	1000000045	776
126		Spot	126	1000000044	777
126		Spot	126	1000000047	778
126		Spot	126	1000000043	779
127		Spot	127	1000000046	780
127		Spot	127	1000000042	781
127		Spot	127	1000000040	782
127		Spot	127	1000000048	783
127		Spot	127	1000000045	784
127		Spot	127	1000000044	785
127		Spot	127	1000000047	786
127		Spot	127	1000000043	787
128		Spot	128	1000000046	788
128		Spot	128	1000000042	789
128		Spot	128	1000000048	790
128		Spot	128	1000000040	791
128		Spot	128	1000000045	792
128		Spot	128	1000000044	793
128		Spot	128	1000000047	794
128		Spot	128	1000000043	795
129		Spot	129	1000000046	796
129		Spot	129	1000000042	797
129		Spot	129	1000000048	798
129		Spot	129	1000000040	799
129		Spot	129	1000000045	800
129		Spot	129	1000000044	801
129		Spot	129	1000000047	802
129		Spot	129	1000000043	803
130		Spot	130	1000000046	804
130		Spot	130	1000000042	805
130		Spot	130	1000000048	806
130		Spot	130	1000000045	807
130		Spot	130	1000000044	808
130		Spot	130	1000000047	809
130		Spot	130	1000000043	810
131		Spot	131	1000000046	811
131		Spot	131	1000000042	812
131		Spot	131	1000000048	813
131		Spot	131	1000000049	814
131		Spot	131	1000000045	815
131		Spot	131	1000000044	816
131		Spot	131	1000000047	817
131		Spot	131	1000000043	818
132		Spot	132	1000000046	819
132		Spot	132	1000000042	820
132		Spot	132	1000000049	821
132		Spot	132	1000000048	822
132		Spot	132	1000000045	823
132		Spot	132	1000000044	824
132		Spot	132	1000000047	825
132		Spot	132	1000000043	826
133		Spot	133	1000000046	827
133		Spot	133	1000000042	828
133		Spot	133	1000000049	829
133		Spot	133	1000000048	830
133		Spot	133	1000000045	831
133		Spot	133	1000000044	832
133		Spot	133	1000000047	833
133		Spot	133	1000000043	834
134		Spot	134	1000000046	835
134		Spot	134	1000000042	836
134		Spot	134	1000000048	837
134		Spot	134	1000000049	838
134		Spot	134	1000000045	839
134		Spot	134	1000000044	840
134		Spot	134	1000000047	841
134		Spot	134	1000000043	842
135		Spot	135	1000000046	843
135		Spot	135	1000000048	844
135		Spot	135	1000000049	845
135		Spot	135	1000000045	846
135		Spot	135	1000000044	847
135		Spot	135	1000000047	848
135		Spot	135	1000000043	849
136		Spot	136	1000000046	850
136		Spot	136	1000000048	851
136		Spot	136	1000000049	852
136		Spot	136	1000000050	853
136		Spot	136	1000000044	854
136		Spot	136	1000000047	855
136		Spot	136	1000000043	856
137		Spot	137	1000000046	857
137		Spot	137	1000000048	858
137		Spot	137	1000000049	859
137		Spot	137	1000000050	860
137		Spot	137	1000000043	861
137		Spot	137	1000000044	862
138		Spot	138	1000000046	863
138		Spot	138	1000000048	864
138		Spot	138	1000000049	865
138		Spot	138	1000000050	866
138		Spot	138	1000000043	867
138		Spot	138	1000000044	868
139		Spot	139	1000000046	869
139		Spot	139	1000000048	870
139		Spot	139	1000000049	871
139		Spot	139	1000000050	872
139		Spot	139	1000000043	873
139		Spot	139	1000000044	874
140		Spot	140	1000000046	875
140		Spot	140	1000000048	876
140		Spot	140	1000000049	877
140		Spot	140	1000000050	878
140		Spot	140	1000000043	879
140		Spot	140	1000000051	880
140		Spot	140	1000000044	881
141		Spot	141	1000000046	882
141		Spot	141	1000000049	883
141		Spot	141	1000000050	884
141		Spot	141	1000000043	885
141		Spot	141	1000000051	886
141		Spot	141	1000000044	887
142		Spot	142	1000000046	888
142		Spot	142	1000000049	889
142		Spot	142	1000000050	890
142		Spot	142	1000000043	891
142		Spot	142	1000000051	892
142		Spot	142	1000000044	893
143		Spot	143	1000000046	894
143		Spot	143	1000000050	895
143		Spot	143	1000000049	896
143		Spot	143	1000000043	897
143		Spot	143	1000000051	898
144		Spot	144	1000000046	899
144		Spot	144	1000000049	900
144		Spot	144	1000000050	901
144		Spot	144	1000000043	902
144		Spot	144	1000000051	903
145		Spot	145	1000000046	904
145		Spot	145	1000000049	905
145		Spot	145	1000000050	906
145		Spot	145	1000000043	907
145		Spot	145	1000000051	908
146		Spot	146	1000000046	909
146		Spot	146	1000000049	910
146		Spot	146	1000000050	911
146		Spot	146	1000000043	912
146		Spot	146	1000000051	913
147		Spot	147	1000000046	914
147		Spot	147	1000000049	915
147		Spot	147	1000000051	916
147		Spot	147	1000000043	917
148		Spot	148	1000000046	918
148		Spot	148	1000000049	919
148		Spot	148	1000000051	920
148		Spot	148	1000000043	921
149		Spot	149	1000000049	922
149		Spot	149	1000000051	923
149		Spot	149	1000000043	924
150		Spot	150	1000000052	925
150		Spot	150	1000000049	926
150		Spot	150	1000000051	927
150		Spot	150	1000000043	928
151		Spot	151	1000000052	929
151		Spot	151	1000000043	930
151		Spot	151	1000000051	931
152		Spot	152	1000000052	932
152		Spot	152	1000000043	933
152		Spot	152	1000000051	934
152		Spot	152	1000000053	935
153		Spot	153	1000000052	936
153		Spot	153	1000000043	937
153		Spot	153	1000000051	938
153		Spot	153	1000000053	939
154		Spot	154	1000000052	940
154		Spot	154	1000000051	941
154		Spot	154	1000000053	942
155		Spot	155	1000000052	943
155		Spot	155	1000000051	944
155		Spot	155	1000000053	945
156		Spot	156	1000000052	946
156		Spot	156	1000000054	947
156		Spot	156	1000000051	948
156		Spot	156	1000000053	949
157		Spot	157	1000000052	950
157		Spot	157	1000000055	951
157		Spot	157	1000000054	952
157		Spot	157	1000000051	953
157		Spot	157	1000000053	954
158		Spot	158	1000000052	955
158		Spot	158	1000000055	956
158		Spot	158	1000000054	957
158		Spot	158	1000000051	958
158		Spot	158	1000000053	959
159		Spot	159	1000000052	960
159		Spot	159	1000000055	961
159		Spot	159	1000000054	962
159		Spot	159	1000000051	963
159		Spot	159	1000000053	964
160		Spot	160	1000000052	965
160		Spot	160	1000000055	966
160		Spot	160	1000000054	967
160		Spot	160	1000000051	968
160		Spot	160	1000000053	969
161		Spot	161	1000000052	970
161		Spot	161	1000000055	971
161		Spot	161	1000000054	972
161		Spot	161	1000000051	973
161		Spot	161	1000000053	974
162		Spot	162	1000000052	975
162		Spot	162	1000000055	976
162		Spot	162	1000000054	977
162		Spot	162	1000000051	978
162		Spot	162	1000000053	979
163		Spot	163	1000000052	980
163		Spot	163	1000000055	981
163		Spot	163	1000000054	982
163		Spot	163	1000000051	983
163		Spot	163	1000000053	984
164		Spot	164	1000000052	985
164		Spot	164	1000000055	986
164		Spot	164	1000000054	987
164		Spot	164	1000000051	988
164		Spot	164	1000000053	989
165		Spot	165	1000000052	990
165		Spot	165	1000000055	991
165		Spot	165	1000000054	992
165		Spot	165	1000000051	993
165		Spot	165	1000000053	994
166		Spot	166	1000000052	995
166		Spot	166	1000000055	996
166		Spot	166	1000000054	997
166		Spot	166	1000000051	998
166		Spot	166	1000000053	999
167		Spot	167	1000000052	1000
167		Spot	167	1000000055	1001
167		Spot	167	1000000054	1002
167		Spot	167	1000000051	1003
167		Spot	167	1000000053	1004
168		Spot	168	1000000052	1005
168		Spot	168	1000000055	1006
168		Spot	168	1000000054	1007
168		Spot	168	1000000053	1008
169		Spot	169	1000000052	1009
169		Spot	169	1000000055	1010
169		Spot	169	1000000053	1011
170		Spot	170	1000000052	1012
170		Spot	170	1000000055	1013
170		Spot	170	1000000053	1014
171		Spot	171	1000000052	1015
171		Spot	171	1000000055	1016
171		Spot	171	1000000053	1017
172		Spot	172	1000000052	1018
172		Spot	172	1000000055	1019
172		Spot	172	1000000056	1020
173		Spot	173	1000000052	1021
173		Spot	173	1000000055	1022
173		Spot	173	1000000056	1023
174		Spot	174	1000000052	1024
174		Spot	174	1000000055	1025
174		Spot	174	1000000056	1026
175		Spot	175	1000000052	1027
175		Spot	175	1000000056	1028
176		Spot	176	1000000052	1029
176		Spot	176	1000000057	1030
176		Spot	176	1000000056	1031
177		Spot	177	1000000052	1032
177		Spot	177	1000000057	1033
177		Spot	177	1000000056	1034
178		Spot	178	1000000052	1035
178		Spot	178	1000000057	1036
178		Spot	178	1000000056	1037
179		Spot	179	1000000052	1038
179		Spot	179	1000000057	1039
179		Spot	179	1000000056	1040
180		Spot	180	1000000052	1041
180		Spot	180	1000000057	1042
180		Spot	180	1000000056	1043
181		Spot	181	1000000057	1044
181		Spot	181	1000000056	1045
182		Spot	182	1000000058	1046
182		Spot	182	1000000057	1047
182		Spot	182	1000000056	1048
183		Spot	183	1000000058	1049
183		Spot	183	1000000057	1050
183		Spot	183	1000000056	1051
184		Spot	184	1000000058	1052
184		Spot	184	1000000057	1053
184		Spot	184	1000000056	1054
185		Spot	185	1000000058	1055
185		Spot	185	1000000057	1056
186		Spot	186	1000000058	1057
186		Spot	186	1000000057	1058
186		Spot	186	1000000059	1059
187		Spot	187	1000000058	1060
187		Spot	187	1000000057	1061
187		Spot	187	1000000059	1062
188		Spot	188	1000000058	1063
188		Spot	188	1000000057	1064
188		Spot	188	1000000059	1065
189		Spot	189	1000000058	1066
189		Spot	189	1000000059	1067
190		Spot	190	1000000058	1068
190		Spot	190	1000000060	1069
190		Spot	190	1000000059	1070
191		Spot	191	1000000058	1071
191		Spot	191	1000000060	1072
191		Spot	191	1000000059	1073
192		Spot	192	1000000058	1074
192		Spot	192	1000000060	1075
192		Spot	192	1000000059	1076
193		Spot	193	1000000060	1077
193		Spot	193	1000000059	1078
194		Spot	194	1000000060	1079
194		Spot	194	1000000059	1080
195		Spot	195	1000000060	1081
195		Spot	195	1000000059	1082
196		Spot	196	1000000060	1083
196		Spot	196	1000000059	1084
197		Spot	197	1000000060	1085
197		Spot	197	1000000059	1086
198		Spot	198	1000000060	1087
198		Spot	198	1000000059	1088
199		Spot	199	1000000060	1089
199		Spot	199	1000000059	1090
200		Spot	200	1000000060	1091
200		Spot	200	1000000059	1092
201		Spot	201	1000000060	1093
201		Spot	201	1000000059	1094
202		Spot	202	1000000061	1095
202		Spot	202	1000000060	1096
202		Spot	202	1000000059	1097
203		Spot	203	1000000061	1098
203		Spot	203	1000000060	1099
203		Spot	203	1000000059	1100
204		Spot	204	1000000061	1101
204		Spot	204	1000000060	1102
204		Spot	204	1000000059	1103
205		Spot	205	1000000061	1104
205		Spot	205	1000000060	1105
205		Spot	205	1000000059	1106
206		Spot	206	1000000061	1107
206		Spot	206	1000000060	1108
207		Spot	207	1000000061	1109
207		Spot	207	1000000060	1110
208		Spot	208	1000000061	1111
208		Spot	208	1000000060	1112
209		Spot	209	1000000061	1113
209		Spot	209	1000000060	1114
210		Spot	210	1000000061	1115
210		Spot	210	1000000062	1116
210		Spot	210	1000000060	1117
211		Spot	211	1000000062	1118
211		Spot	211	1000000061	1119
211		Spot	211	1000000060	1120
212		Spot	212	1000000061	1121
212		Spot	212	1000000062	1122
212		Spot	212	1000000060	1123
213		Spot	213	1000000062	1124
213		Spot	213	1000000061	1125
213		Spot	213	1000000060	1126
214		Spot	214	1000000063	1127
214		Spot	214	1000000061	1128
214		Spot	214	1000000062	1129
214		Spot	214	1000000060	1130
215		Spot	215	1000000063	1131
215		Spot	215	1000000061	1132
215		Spot	215	1000000062	1133
215		Spot	215	1000000060	1134
216		Spot	216	1000000063	1135
216		Spot	216	1000000061	1136
216		Spot	216	1000000062	1137
216		Spot	216	1000000060	1138
217		Spot	217	1000000063	1139
217		Spot	217	1000000061	1140
217		Spot	217	1000000062	1141
217		Spot	217	1000000060	1142
218		Spot	218	1000000063	1143
218		Spot	218	1000000061	1144
218		Spot	218	1000000062	1145
218		Spot	218	1000000060	1146
219		Spot	219	1000000063	1147
219		Spot	219	1000000061	1148
219		Spot	219	1000000062	1149
219		Spot	219	1000000060	1150
220		Spot	220	1000000063	1151
220		Spot	220	1000000062	1152
220		Spot	220	1000000061	1153
220		Spot	220	1000000060	1154
221		Spot	221	1000000063	1155
221		Spot	221	1000000062	1156
221		Spot	221	1000000061	1157
221		Spot	221	1000000060	1158
222		Spot	222	1000000063	1159
222		Spot	222	1000000062	1160
222		Spot	222	1000000061	1161
222		Spot	222	1000000060	1162
223		Spot	223	1000000063	1163
223		Spot	223	1000000061	1164
223		Spot	223	1000000060	1165
224		Spot	224	1000000063	1166
224		Spot	224	1000000061	1167
224		Spot	224	1000000060	1168
225		Spot	225	1000000063	1169
225		Spot	225	1000000061	1170
225		Spot	225	1000000060	1171
226		Spot	226	1000000061	1172
226		Spot	226	1000000060	1173
227		Spot	227	1000000061	1174
227		Spot	227	1000000060	1175
228		Spot	228	1000000061	1176
228		Spot	228	1000000060	1177
229		Spot	229	1000000061	1178
229		Spot	229	1000000060	1179
230		Spot	230	1000000061	1180
230		Spot	230	1000000060	1181
231		Spot	231	1000000064	1182
231		Spot	231	1000000061	1183
231		Spot	231	1000000060	1184
232		Spot	232	1000000064	1185
232		Spot	232	1000000061	1186
232		Spot	232	1000000060	1187
233		Spot	233	1000000064	1188
233		Spot	233	1000000061	1189
233		Spot	233	1000000060	1190
234		Spot	234	1000000064	1191
234		Spot	234	1000000061	1192
234		Spot	234	1000000060	1193
235		Spot	235	1000000064	1194
235		Spot	235	1000000061	1195
235		Spot	235	1000000060	1196
235		Spot	235	1000000065	1197
236		Spot	236	1000000064	1198
236		Spot	236	1000000061	1199
236		Spot	236	1000000060	1200
236		Spot	236	1000000065	1201
237		Spot	237	1000000064	1202
237		Spot	237	1000000061	1203
237		Spot	237	1000000060	1204
237		Spot	237	1000000065	1205
238		Spot	238	1000000064	1206
238		Spot	238	1000000061	1207
238		Spot	238	1000000060	1208
238		Spot	238	1000000065	1209
239		Spot	239	1000000064	1210
239		Spot	239	1000000061	1211
239		Spot	239	1000000060	1212
239		Spot	239	1000000065	1213
240		Spot	240	1000000066	1214
240		Spot	240	1000000064	1215
240		Spot	240	1000000060	1216
240		Spot	240	1000000065	1217
241		Spot	241	1000000066	1218
241		Spot	241	1000000064	1219
241		Spot	241	1000000067	1220
241		Spot	241	1000000060	1221
241		Spot	241	1000000065	1222
242		Spot	242	1000000066	1223
242		Spot	242	1000000064	1224
242		Spot	242	1000000067	1225
242		Spot	242	1000000060	1226
242		Spot	242	1000000065	1227
243		Spot	243	1000000066	1228
243		Spot	243	1000000067	1229
243		Spot	243	1000000060	1230
243		Spot	243	1000000065	1231
244		Spot	244	1000000066	1232
244		Spot	244	1000000068	1233
244		Spot	244	1000000067	1234
244		Spot	244	1000000060	1235
244		Spot	244	1000000065	1236
245		Spot	245	1000000066	1237
245		Spot	245	1000000068	1238
245		Spot	245	1000000067	1239
245		Spot	245	1000000060	1240
245		Spot	245	1000000065	1241
246		Spot	246	1000000066	1242
246		Spot	246	1000000068	1243
246		Spot	246	1000000069	1244
246		Spot	246	1000000067	1245
246		Spot	246	1000000060	1246
247		Spot	247	1000000066	1247
247		Spot	247	1000000068	1248
247		Spot	247	1000000069	1249
247		Spot	247	1000000067	1250
247		Spot	247	1000000060	1251
248		Spot	248	1000000066	1252
248		Spot	248	1000000068	1253
248		Spot	248	1000000069	1254
248		Spot	248	1000000067	1255
249		Spot	249	1000000066	1256
249		Spot	249	1000000068	1257
249		Spot	249	1000000069	1258
249		Spot	249	1000000067	1259
250		Spot	250	1000000066	1260
250		Spot	250	1000000068	1261
250		Spot	250	1000000069	1262
250		Spot	250	1000000067	1263
251		Spot	251	1000000066	1264
251		Spot	251	1000000068	1265
251		Spot	251	1000000069	1266
251		Spot	251	1000000067	1267
252		Spot	252	1000000066	1268
252		Spot	252	1000000068	1269
252		Spot	252	1000000069	1270
252		Spot	252	1000000070	1271
252		Spot	252	1000000067	1272
253		Spot	253	1000000066	1273
253		Spot	253	1000000068	1274
253		Spot	253	1000000069	1275
253		Spot	253	1000000070	1276
253		Spot	253	1000000067	1277
254		Spot	254	1000000068	1278
254		Spot	254	1000000069	1279
254		Spot	254	1000000070	1280
255		Spot	255	1000000068	1281
255		Spot	255	1000000069	1282
255		Spot	255	1000000070	1283
256		Spot	256	1000000069	1284
256		Spot	256	1000000070	1285
257		Spot	257	1000000070	1286
258		Spot	258	1000000070	1287
259		Spot	259	1000000070	1288
260		Spot	260	1000000070	1289
261		Spot	261	1000000070	1290
262		Spot	262	1000000070	1291
263		Spot	263	1000000070	1292
264		Spot	264	1000000070	1293
265		Spot	265	1000000071	1294
265		Spot	265	1000000070	1295
266		Spot	266	1000000071	1296
266		Spot	266	1000000070	1297
267		Spot	267	1000000071	1298
268		Spot	268	1000000072	1299
268		Spot	268	1000000071	1300
269		Spot	269	1000000072	1301
269		Spot	269	1000000071	1302
270		Spot	270	1000000072	1303
270		Spot	270	1000000071	1304
271		Spot	271	1000000072	1305
271		Spot	271	1000000071	1306
272		Spot	272	1000000072	1307
272		Spot	272	1000000071	1308
273		Spot	273	1000000072	1309
273		Spot	273	1000000071	1310
274		Spot	274	1000000072	1311
274		Spot	274	1000000071	1312
275		Spot	275	1000000073	1313
275		Spot	275	1000000072	1314
275		Spot	275	1000000071	1315
276		Spot	276	1000000073	1316
276		Spot	276	1000000072	1317
276		Spot	276	1000000071	1318
277		Spot	277	1000000073	1319
277		Spot	277	1000000072	1320
277		Spot	277	1000000071	1321
278		Spot	278	1000000073	1322
278		Spot	278	1000000072	1323
278		Spot	278	1000000071	1324
279		Spot	279	1000000073	1325
279		Spot	279	1000000072	1326
279		Spot	279	1000000071	1327
280		Spot	280	1000000073	1328
280		Spot	280	1000000072	1329
280		Spot	280	1000000071	1330
281		Spot	281	1000000073	1331
281		Spot	281	1000000072	1332
281		Spot	281	1000000071	1333
282		Spot	282	1000000073	1334
282		Spot	282	1000000072	1335
282		Spot	282	1000000071	1336
283		Spot	283	1000000073	1337
283		Spot	283	1000000072	1338
283		Spot	283	1000000071	1339
284		Spot	284	1000000073	1340
284		Spot	284	1000000072	1341
284		Spot	284	1000000071	1342
285		Spot	285	1000000073	1343
285		Spot	285	1000000072	1344
285		Spot	285	1000000071	1345
286		Spot	286	1000000073	1346
286		Spot	286	1000000072	1347
286		Spot	286	1000000071	1348
287		Spot	287	1000000073	1349
287		Spot	287	1000000072	1350
287		Spot	287	1000000071	1351
288		Spot	288	1000000073	1352
288		Spot	288	1000000072	1353
288		Spot	288	1000000071	1354
289		Spot	289	1000000073	1355
289		Spot	289	1000000072	1356
289		Spot	289	1000000071	1357
290		Spot	290	1000000073	1358
290		Spot	290	1000000072	1359
291		Spot	291	1000000073	1360
291		Spot	291	1000000072	1361
291		Spot	291	1000000074	1362
292		Spot	292	1000000073	1363
292		Spot	292	1000000072	1364
292		Spot	292	1000000074	1365
293		Spot	293	1000000072	1366
293		Spot	293	1000000074	1367
294		Spot	294	1000000072	1368
294		Spot	294	1000000074	1369
295		Spot	295	1000000072	1370
295		Spot	295	1000000074	1371
296		Spot	296	1000000072	1372
296		Spot	296	1000000074	1373
297		Spot	297	1000000072	1374
297		Spot	297	1000000074	1375
298		Spot	298	1000000072	1376
298		Spot	298	1000000074	1377
299		Spot	299	1000000072	1378
299		Spot	299	1000000074	1379
300		Spot	300	1000000072	1380
300		Spot	300	1000000074	1381
301		Spot	301	1000000072	1382
301		Spot	301	1000000074	1383
302		Spot	302	1000000072	1384
303		Spot	303	1000000072	1385
304		Spot	304	1000000072	1386
315		Spot	315	1000000075	1387
316		Spot	316	1000000076	1388
316		Spot	316	1000000075	1389
317		Spot	317	1000000076	1390
317		Spot	317	1000000075	1391
318		Spot	318	1000000076	1392
318		Spot	318	1000000075	1393
319		Spot	319	1000000076	1394
319		Spot	319	1000000075	1395
320		Spot	320	1000000077	1396
320		Spot	320	1000000078	1397
320		Spot	320	1000000076	1398
320		Spot	320	1000000075	1399
321		Spot	321	1000000077	1400
321		Spot	321	1000000078	1401
321		Spot	321	1000000076	1402
321		Spot	321	1000000075	1403
322		Spot	322	1000000077	1404
322		Spot	322	1000000078	1405
322		Spot	322	1000000076	1406
322		Spot	322	1000000075	1407
323		Spot	323	1000000077	1408
323		Spot	323	1000000078	1409
323		Spot	323	1000000076	1410
323		Spot	323	1000000075	1411
324		Spot	324	1000000077	1412
324		Spot	324	1000000078	1413
324		Spot	324	1000000076	1414
324		Spot	324	1000000075	1415
325		Spot	325	1000000077	1416
325		Spot	325	1000000078	1417
325		Spot	325	1000000076	1418
325		Spot	325	1000000075	1419
326		Spot	326	1000000077	1420
326		Spot	326	1000000078	1421
326		Spot	326	1000000076	1422
326		Spot	326	1000000075	1423
327		Spot	327	1000000077	1424
327		Spot	327	1000000078	1425
327		Spot	327	1000000075	1426
328		Spot	328	1000000077	1427
328		Spot	328	1000000078	1428
328		Spot	328	1000000075	1429
329		Spot	329	1000000077	1430
329		Spot	329	1000000078	1431
329		Spot	329	1000000075	1432
330		Spot	330	1000000077	1433
330		Spot	330	1000000078	1434
330		Spot	330	1000000075	1435
331		Spot	331	1000000077	1436
331		Spot	331	1000000078	1437
331		Spot	331	1000000075	1438
332		Spot	332	1000000075	1439
333		Spot	333	1000000075	1440
334		Spot	334	1000000079	1441
334		Spot	334	1000000080	1442
334		Spot	334	1000000075	1443
335		Spot	335	1000000079	1444
335		Spot	335	1000000081	1445
335		Spot	335	1000000080	1446
335		Spot	335	1000000075	1447
336		Spot	336	1000000079	1448
336		Spot	336	1000000081	1449
336		Spot	336	1000000080	1450
336		Spot	336	1000000075	1451
337		Spot	337	1000000079	1452
337		Spot	337	1000000081	1453
337		Spot	337	1000000080	1454
337		Spot	337	1000000075	1455
338		Spot	338	1000000079	1456
338		Spot	338	1000000082	1457
338		Spot	338	1000000081	1458
338		Spot	338	1000000080	1459
338		Spot	338	1000000083	1460
338		Spot	338	1000000075	1461
339		Spot	339	1000000079	1462
339		Spot	339	1000000082	1463
339		Spot	339	1000000081	1464
339		Spot	339	1000000080	1465
339		Spot	339	1000000075	1466
339		Spot	339	1000000083	1467
340		Spot	340	1000000079	1468
340		Spot	340	1000000082	1469
340		Spot	340	1000000081	1470
340		Spot	340	1000000080	1471
340		Spot	340	1000000075	1472
340		Spot	340	1000000083	1473
341		Spot	341	1000000079	1474
341		Spot	341	1000000082	1475
341		Spot	341	1000000081	1476
341		Spot	341	1000000080	1477
341		Spot	341	1000000075	1478
341		Spot	341	1000000083	1479
342		Spot	342	1000000079	1480
342		Spot	342	1000000082	1481
342		Spot	342	1000000081	1482
342		Spot	342	1000000080	1483
342		Spot	342	1000000075	1484
342		Spot	342	1000000083	1485
343		Spot	343	1000000079	1486
343		Spot	343	1000000082	1487
343		Spot	343	1000000081	1488
343		Spot	343	1000000080	1489
343		Spot	343	1000000075	1490
343		Spot	343	1000000083	1491
344		Spot	344	1000000079	1492
344		Spot	344	1000000082	1493
344		Spot	344	1000000081	1494
344		Spot	344	1000000080	1495
344		Spot	344	1000000075	1496
344		Spot	344	1000000083	1497
345		Spot	345	1000000082	1498
345		Spot	345	1000000081	1499
345		Spot	345	1000000080	1500
345		Spot	345	1000000083	1501
346		Spot	346	1000000082	1502
346		Spot	346	1000000080	1503
346		Spot	346	1000000084	1504
346		Spot	346	1000000083	1505
347		Spot	347	1000000082	1506
347		Spot	347	1000000080	1507
347		Spot	347	1000000084	1508
347		Spot	347	1000000083	1509
348		Spot	348	1000000082	1510
348		Spot	348	1000000084	1511
348		Spot	348	1000000083	1512
349		Spot	349	1000000082	1513
349		Spot	349	1000000084	1514
349		Spot	349	1000000083	1515
350		Spot	350	1000000082	1516
350		Spot	350	1000000084	1517
350		Spot	350	1000000083	1518
351		Spot	351	1000000082	1519
351		Spot	351	1000000084	1520
351		Spot	351	1000000083	1521
352		Spot	352	1000000082	1522
352		Spot	352	1000000085	1523
352		Spot	352	1000000084	1524
352		Spot	352	1000000083	1525
353		Spot	353	1000000082	1526
353		Spot	353	1000000085	1527
353		Spot	353	1000000084	1528
353		Spot	353	1000000083	1529
354		Spot	354	1000000082	1530
354		Spot	354	1000000086	1531
354		Spot	354	1000000085	1532
354		Spot	354	1000000083	1533
354		Spot	354	1000000084	1534
355		Spot	355	1000000082	1535
355		Spot	355	1000000086	1536
355		Spot	355	1000000085	1537
355		Spot	355	1000000083	1538
355		Spot	355	1000000084	1539
356		Spot	356	1000000082	1540
356		Spot	356	1000000086	1541
356		Spot	356	1000000085	1542
356		Spot	356	1000000084	1543
356		Spot	356	1000000083	1544
357		Spot	357	1000000087	1545
357		Spot	357	1000000082	1546
357		Spot	357	1000000086	1547
357		Spot	357	1000000085	1548
358		Spot	358	1000000087	1549
358		Spot	358	1000000086	1550
358		Spot	358	1000000085	1551
359		Spot	359	1000000087	1552
359		Spot	359	1000000088	1553
359		Spot	359	1000000086	1554
359		Spot	359	1000000085	1555
360		Spot	360	1000000087	1556
360		Spot	360	1000000088	1557
360		Spot	360	1000000086	1558
360		Spot	360	1000000085	1559
361		Spot	361	1000000087	1560
361		Spot	361	1000000088	1561
361		Spot	361	1000000086	1562
361		Spot	361	1000000085	1563
362		Spot	362	1000000087	1564
362		Spot	362	1000000088	1565
362		Spot	362	1000000086	1566
362		Spot	362	1000000085	1567
363		Spot	363	1000000087	1568
363		Spot	363	1000000088	1569
363		Spot	363	1000000086	1570
363		Spot	363	1000000085	1571
364		Spot	364	1000000087	1572
364		Spot	364	1000000088	1573
364		Spot	364	1000000086	1574
364		Spot	364	1000000085	1575
365		Spot	365	1000000087	1576
365		Spot	365	1000000088	1577
365		Spot	365	1000000086	1578
365		Spot	365	1000000085	1579
366		Spot	366	1000000087	1580
366		Spot	366	1000000088	1581
366		Spot	366	1000000086	1582
366		Spot	366	1000000085	1583
367		Spot	367	1000000087	1584
367		Spot	367	1000000088	1585
367		Spot	367	1000000086	1586
367		Spot	367	1000000085	1587
368		Spot	368	1000000087	1588
368		Spot	368	1000000088	1589
368		Spot	368	1000000085	1590
369		Spot	369	1000000087	1591
369		Spot	369	1000000088	1592
369		Spot	369	1000000085	1593
370		Spot	370	1000000087	1594
370		Spot	370	1000000085	1595
371		Spot	371	1000000087	1596
371		Spot	371	1000000085	1597
371		Spot	371	1000000089	1598
372		Spot	372	1000000087	1599
372		Spot	372	1000000089	1600
373		Spot	373	1000000087	1601
373		Spot	373	1000000089	1602
374		Spot	374	1000000089	1603
375		Spot	375	1000000090	1604
375		Spot	375	1000000089	1605
376		Spot	376	1000000090	1606
376		Spot	376	1000000089	1607
377		Spot	377	1000000090	1608
377		Spot	377	1000000089	1609
378		Spot	378	1000000090	1610
378		Spot	378	1000000089	1611
379		Spot	379	1000000090	1612
379		Spot	379	1000000089	1613
380		Spot	380	1000000090	1614
380		Spot	380	1000000089	1615
381		Spot	381	1000000090	1616
381		Spot	381	1000000091	1617
381		Spot	381	1000000089	1618
382		Spot	382	1000000090	1619
382		Spot	382	1000000091	1620
382		Spot	382	1000000089	1621
383		Spot	383	1000000090	1622
383		Spot	383	1000000091	1623
383		Spot	383	1000000089	1624
384		Spot	384	1000000090	1625
384		Spot	384	1000000091	1626
384		Spot	384	1000000089	1627
385		Spot	385	1000000090	1628
385		Spot	385	1000000091	1629
385		Spot	385	1000000089	1630
386		Spot	386	1000000090	1631
386		Spot	386	1000000091	1632
386		Spot	386	1000000089	1633
387		Spot	387	1000000090	1634
387		Spot	387	1000000091	1635
388		Spot	388	1000000090	1636
388		Spot	388	1000000091	1637
389		Spot	389	1000000090	1638
389		Spot	389	1000000091	1639
390		Spot	390	1000000090	1640
390		Spot	390	1000000091	1641
391		Spot	391	1000000090	1642
391		Spot	391	1000000091	1643
392		Spot	392	1000000090	1644
392		Spot	392	1000000091	1645
393		Spot	393	1000000090	1646
393		Spot	393	1000000091	1647
394		Spot	394	1000000090	1648
395		Spot	395	1000000090	1649
396		Spot	396	1000000090	1650
397		Spot	397	1000000090	1651
397		Spot	397	1000000092	1652
398		Spot	398	1000000090	1653
398		Spot	398	1000000092	1654
399		Spot	399	1000000092	1655
400		Spot	400	1000000092	1656
401		Spot	401	1000000092	1657
402		Spot	402	1000000092	1658
403		Spot	403	1000000092	1659
404		Spot	404	1000000092	1660
405		Spot	405	1000000092	1661
406		Spot	406	1000000092	1662
407		Spot	407	1000000092	1663
408		Spot	408	1000000092	1664
410		Spot	410	1000000093	1665
411		Spot	411	1000000093	1666
411		Spot	411	1000000094	1667
412		Spot	412	1000000095	1668
412		Spot	412	1000000093	1669
412		Spot	412	1000000094	1670
413		Spot	413	1000000095	1671
413		Spot	413	1000000093	1672
413		Spot	413	1000000094	1673
414		Spot	414	1000000095	1674
414		Spot	414	1000000093	1675
414		Spot	414	1000000094	1676
415		Spot	415	1000000095	1677
415		Spot	415	1000000093	1678
415		Spot	415	1000000094	1679
416		Spot	416	1000000095	1680
416		Spot	416	1000000093	1681
416		Spot	416	1000000094	1682
417		Spot	417	1000000095	1683
417		Spot	417	1000000093	1684
417		Spot	417	1000000094	1685
418		Spot	418	1000000095	1686
418		Spot	418	1000000093	1687
418		Spot	418	1000000094	1688
419		Spot	419	1000000095	1689
419		Spot	419	1000000093	1690
419		Spot	419	1000000094	1691
420		Spot	420	1000000095	1692
420		Spot	420	1000000093	1693
420		Spot	420	1000000094	1694
421		Spot	421	1000000095	1695
421		Spot	421	1000000093	1696
421		Spot	421	1000000094	1697
422		Spot	422	1000000095	1698
422		Spot	422	1000000093	1699
422		Spot	422	1000000094	1700
423		Spot	423	1000000095	1701
423		Spot	423	1000000093	1702
423		Spot	423	1000000094	1703
424		Spot	424	1000000095	1704
424		Spot	424	1000000093	1705
424		Spot	424	1000000094	1706
425		Spot	425	1000000095	1707
425		Spot	425	1000000093	1708
425		Spot	425	1000000094	1709
426		Spot	426	1000000095	1710
426		Spot	426	1000000093	1711
426		Spot	426	1000000094	1712
427		Spot	427	1000000095	1713
427		Spot	427	1000000093	1714
427		Spot	427	1000000094	1715
428		Spot	428	1000000095	1716
428		Spot	428	1000000093	1717
428		Spot	428	1000000094	1718
429		Spot	429	1000000095	1719
429		Spot	429	1000000093	1720
429		Spot	429	1000000094	1721
430		Spot	430	1000000095	1722
430		Spot	430	1000000094	1723
431		Spot	431	1000000095	1724
431		Spot	431	1000000094	1725
432		Spot	432	1000000095	1726
432		Spot	432	1000000094	1727
433		Spot	433	1000000095	1728
433		Spot	433	1000000094	1729
434		Spot	434	1000000095	1730
434		Spot	434	1000000094	1731
435		Spot	435	1000000095	1732
435		Spot	435	1000000094	1733
436		Spot	436	1000000095	1734
436		Spot	436	1000000096	1735
436		Spot	436	1000000094	1736
437		Spot	437	1000000095	1737
437		Spot	437	1000000096	1738
437		Spot	437	1000000094	1739
438		Spot	438	1000000095	1740
438		Spot	438	1000000096	1741
439		Spot	439	1000000095	1742
439		Spot	439	1000000096	1743
440		Spot	440	1000000095	1744
440		Spot	440	1000000096	1745
441		Spot	441	1000000095	1746
441		Spot	441	1000000096	1747
442		Spot	442	1000000095	1748
442		Spot	442	1000000096	1749
443		Spot	443	1000000095	1750
443		Spot	443	1000000096	1751
444		Spot	444	1000000095	1752
444		Spot	444	1000000096	1753
445		Spot	445	1000000095	1754
445		Spot	445	1000000096	1755
446		Spot	446	1000000095	1756
446		Spot	446	1000000096	1757
447		Spot	447	1000000095	1758
448		Spot	448	1000000095	1759
449		Spot	449	1000000095	1760
450		Spot	450	1000000095	1761
451		Spot	451	1000000095	1762
452		Spot	452	1000000095	1763
453		Spot	453	1000000095	1764
454		Spot	454	1000000095	1765
455		Spot	455	1000000095	1766
456		Spot	456	1000000095	1767
457		Spot	457	1000000095	1768
458		Spot	458	1000000095	1769
459		Spot	459	1000000095	1770
460		Spot	460	1000000095	1771
460		Spot	460	1000000097	1772
461		Spot	461	1000000095	1773
461		Spot	461	1000000097	1774
462		Spot	462	1000000095	1775
462		Spot	462	1000000097	1776
463		Spot	463	1000000095	1777
463		Spot	463	1000000097	1778
464		Spot	464	1000000097	1779
465		Spot	465	1000000097	1780
466		Spot	466	1000000097	1781
467		Spot	467	1000000097	1782
468		Spot	468	1000000097	1783
469		Spot	469	1000000097	1784
470		Spot	470	1000000097	1785
483		Spot	483	1000000098	1786
484		Spot	484	1000000098	1787
485		Spot	485	1000000098	1788
486		Spot	486	1000000098	1789
487		Spot	487	1000000098	1790
488		Spot	488	1000000098	1791
489		Spot	489	1000000098	1792
490		Spot	490	1000000098	1793
491		Spot	491	1000000098	1794
492		Spot	492	1000000098	1795
493		Spot	493	1000000098	1796
494		Spot	494	1000000098	1797
495		Spot	495	1000000099	1798
496		Spot	496	1000000099	1799
497		Spot	497	1000000099	1800
498		Spot	498	1000000099	1801
499		Spot	499	1000000099	1802
500		Spot	500	1000000099	1803
501		Spot	501	1000000099	1804
502		Spot	502	1000000099	1805
503		Spot	503	1000000099	1806
504		Spot	504	1000000099	1807
505		Spot	505	1000000100	1808
505		Spot	505	1000000099	1809
506		Spot	506	1000000100	1810
506		Spot	506	1000000099	1811
507		Spot	507	1000000100	1812
508		Spot	508	1000000100	1813
509		Spot	509	1000000100	1814
510		Spot	510	1000000100	1815
510		Spot	510	1000000101	1816
511		Spot	511	1000000100	1817
511		Spot	511	1000000101	1818
512		Spot	512	1000000100	1819
512		Spot	512	1000000102	1820
512		Spot	512	1000000101	1821
513		Spot	513	1000000100	1822
513		Spot	513	1000000102	1823
513		Spot	513	1000000101	1824
514		Spot	514	1000000100	1825
514		Spot	514	1000000102	1826
514		Spot	514	1000000101	1827
515		Spot	515	1000000100	1828
515		Spot	515	1000000102	1829
515		Spot	515	1000000101	1830
516		Spot	516	1000000100	1831
516		Spot	516	1000000102	1832
516		Spot	516	1000000101	1833
517		Spot	517	1000000100	1834
517		Spot	517	1000000102	1835
517		Spot	517	1000000101	1836
518		Spot	518	1000000100	1837
518		Spot	518	1000000102	1838
518		Spot	518	1000000101	1839
519		Spot	519	1000000100	1840
519		Spot	519	1000000102	1841
519		Spot	519	1000000101	1842
520		Spot	520	1000000100	1843
520		Spot	520	1000000102	1844
520		Spot	520	1000000101	1845
521		Spot	521	1000000100	1846
521		Spot	521	1000000102	1847
521		Spot	521	1000000101	1848
522		Spot	522	1000000100	1849
522		Spot	522	1000000102	1850
523		Spot	523	1000000100	1851
524		Spot	524	1000000100	1852
525		Spot	525	1000000100	1853
526		Spot	526	1000000100	1854
527		Spot	527	1000000100	1855
536		Spot	536	1000000103	1856
537		Spot	537	1000000103	1857
538		Spot	538	1000000103	1858
539		Spot	539	1000000103	1859
540		Spot	540	1000000103	1860
541		Spot	541	1000000103	1861
542		Spot	542	1000000103	1862
543		Spot	543	1000000103	1863
544		Spot	544	1000000103	1864
545		Spot	545	1000000103	1865
546		Spot	546	1000000103	1866
547		Spot	547	1000000103	1867
547		Spot	547	1000000104	1868
548		Spot	548	1000000103	1869
548		Spot	548	1000000104	1870
549		Spot	549	1000000103	1871
549		Spot	549	1000000104	1872
550		Spot	550	1000000103	1873
550		Spot	550	1000000104	1874
551		Spot	551	1000000103	1875
551		Spot	551	1000000104	1876
552		Spot	552	1000000104	1877
553		Spot	553	1000000104	1878
554		Spot	554	1000000104	1879
555		Spot	555	1000000104	1880
556		Spot	556	1000000104	1881
557		Spot	557	1000000104	1882
558		Spot	558	1000000104	1883
564		Spot	564	1000000105	1884
565		Spot	565	1000000105	1885
566		Spot	566	1000000105	1886
567		Spot	567	1000000105	1887
568		Spot	568	1000000105	1888
569		Spot	569	1000000105	1889
570		Spot	570	1000000105	1890
571		Spot	571	1000000105	1891
572		Spot	572	1000000105	1892
573		Spot	573	1000000105	1893
574		Spot	574	1000000105	1894
575		Spot	575	1000000105	1895
576		Spot	576	1000000105	1896
577		Spot	577	1000000105	1897
607		Spot	607	1000000106	1898
608		Spot	608	1000000106	1899
609		Spot	609	1000000106	1900
610		Spot	610	1000000106	1901
611		Spot	611	1000000106	1902
612		Spot	612	1000000106	1903
613		Spot	613	1000000106	1904
614		Spot	614	1000000106	1905
615		Spot	615	1000000106	1906
616		Spot	616	1000000106	1907
617		Spot	617	1000000106	1908
623		Spot	623	1000000107	1909
624		Spot	624	1000000107	1910
625		Spot	625	1000000107	1911
626		Spot	626	1000000107	1912
627		Spot	627	1000000107	1913
628		Spot	628	1000000107	1914
629		Spot	629	1000000107	1915
630		Spot	630	1000000107	1916
631		Spot	631	1000000107	1917
632		Spot	632	1000000107	1918
633		Spot	633	1000000107	1919
634		Spot	634	1000000107	1920
635		Spot	635	1000000107	1921
636		Spot	636	1000000107	1922
637		Spot	637	1000000107	1923
638		Spot	638	1000000107	1924
639		Spot	639	1000000107	1925
640		Spot	640	1000000107	1926
641		Spot	641	1000000107	1927
642		Spot	642	1000000107	1928
643		Spot	643	1000000107	1929
644		Spot	644	1000000107	1930
645		Spot	645	1000000107	1931
646		Spot	646	1000000107	1932
647		Spot	647	1000000107	1933
680		Spot	680	1000000108	1934
681		Spot	681	1000000108	1935
682		Spot	682	1000000108	1936
683		Spot	683	1000000108	1937
684		Spot	684	1000000108	1938
685		Spot	685	1000000108	1939
686		Spot	686	1000000108	1940
687		Spot	687	1000000108	1941
688		Spot	688	1000000108	1942
689		Spot	689	1000000108	1943
690		Spot	690	1000000108	1944
691		Spot	691	1000000108	1945
692		Spot	692	1000000108	1946
693		Spot	693	1000000108	1947
694		Spot	694	1000000108	1948
695		Spot	695	1000000108	1949
696		Spot	696	1000000108	1950
697		Spot	697	1000000108	1951
698		Spot	698	1000000108	1952
703		Spot	703	1000000109	1953
704		Spot	704	1000000109	1954
705		Spot	705	1000000109	1955
706		Spot	706	1000000109	1956
707		Spot	707	1000000109	1957
708		Spot	708	1000000109	1958
708		Spot	708	1000000110	1959
709		Spot	709	1000000109	1960
709		Spot	709	1000000110	1961
710		Spot	710	1000000109	1962
710		Spot	710	1000000110	1963
711		Spot	711	1000000109	1964
711		Spot	711	1000000110	1965
712		Spot	712	1000000109	1966
712		Spot	712	1000000110	1967
713		Spot	713	1000000109	1968
713		Spot	713	1000000110	1969
714		Spot	714	1000000109	1970
714		Spot	714	1000000110	1971
715		Spot	715	1000000110	1972
716		Spot	716	1000000110	1973
717		Spot	717	1000000110	1974
718		Spot	718	1000000110	1975
719		Spot	719	1000000110	1976
