# Supplementary material for: Satb1 integrates DNA binding site geometry and torsional stress to differentially target nucleosome-dense regions
Source: Nat Commun. 2019 Jul 19;10:3221. doi: 10.1038/s41467-019-11118-8 (PMC6642133; doi:10.1038/s41467-019-11118-8)
Supplement: Supplementary file 10 — Source Data [file 41467_2019_11118_MOESM10_ESM.zip › Source data/Single Molecule Tracking/single molecule tracks/del HD analysis/PDZ-CUT1-CUT2-STABLE-AA_281c7_TRIAL 2_Statistics/PDZ-CUT1-CUT2-STABLE-AA_281c7_TRIAL 2_Time_Since_Track_Start.csv]

Time Since Track Start
====================
Time Since Track Start	Unit	Category	Time	TrackID	ID
0	s	Spot	1	1000000000	0
0	s	Spot	1	1000000001	1
0	s	Spot	1	1000000002	2
0	s	Spot	2	1000000003	3
0.05	s	Spot	2	1000000000	4
0.05	s	Spot	2	1000000001	5
0.05	s	Spot	2	1000000002	6
0.05	s	Spot	3	1000000003	7
0	s	Spot	3	1000000004	8
0	s	Spot	3	1000000005	9
0.1	s	Spot	3	1000000000	10
0.1	s	Spot	3	1000000001	11
0.1	s	Spot	3	1000000002	12
0.1	s	Spot	4	1000000003	13
0.05	s	Spot	4	1000000004	14
0.15	s	Spot	4	1000000000	15
0.05	s	Spot	4	1000000005	16
0.15	s	Spot	4	1000000001	17
0.15	s	Spot	4	1000000002	18
0.15	s	Spot	5	1000000003	19
0.1	s	Spot	5	1000000004	20
0.2	s	Spot	5	1000000000	21
0.1	s	Spot	5	1000000005	22
0.2	s	Spot	5	1000000001	23
0.2	s	Spot	5	1000000002	24
0.2	s	Spot	6	1000000003	25
0.15	s	Spot	6	1000000004	26
0.25	s	Spot	6	1000000000	27
0.15	s	Spot	6	1000000005	28
0	s	Spot	6	1000000006	29
0.25	s	Spot	6	1000000001	30
0.25	s	Spot	6	1000000002	31
0.25	s	Spot	7	1000000003	32
0.2	s	Spot	7	1000000004	33
0.3	s	Spot	7	1000000000	34
0.2	s	Spot	7	1000000005	35
0.3	s	Spot	7	1000000001	36
0.05	s	Spot	7	1000000006	37
0.3	s	Spot	7	1000000002	38
0.3	s	Spot	8	1000000003	39
0.25	s	Spot	8	1000000004	40
0.35	s	Spot	8	1000000000	41
0.25	s	Spot	8	1000000005	42
0.35	s	Spot	8	1000000001	43
0.1	s	Spot	8	1000000006	44
0.35	s	Spot	8	1000000002	45
0.35	s	Spot	9	1000000003	46
0.3	s	Spot	9	1000000004	47
0.4	s	Spot	9	1000000000	48
0.3	s	Spot	9	1000000005	49
0.4	s	Spot	9	1000000001	50
0.15	s	Spot	9	1000000006	51
0.4	s	Spot	9	1000000002	52
0.4	s	Spot	10	1000000003	53
0.35	s	Spot	10	1000000004	54
0.45	s	Spot	10	1000000000	55
0	s	Spot	10	1000000007	56
0.35	s	Spot	10	1000000005	57
0.45	s	Spot	10	1000000001	58
0.2	s	Spot	10	1000000006	59
0.45	s	Spot	10	1000000002	60
0.45	s	Spot	11	1000000003	61
0.4	s	Spot	11	1000000004	62
0.5	s	Spot	11	1000000000	63
0.4	s	Spot	11	1000000005	64
0.05	s	Spot	11	1000000007	65
0.5	s	Spot	11	1000000001	66
0.25	s	Spot	11	1000000006	67
0.5	s	Spot	11	1000000002	68
0.5	s	Spot	12	1000000003	69
0.45	s	Spot	12	1000000004	70
0.55	s	Spot	12	1000000000	71
0.45	s	Spot	12	1000000005	72
0.1	s	Spot	12	1000000007	73
0.55	s	Spot	12	1000000001	74
0.3	s	Spot	12	1000000006	75
0.55	s	Spot	12	1000000002	76
0.55	s	Spot	13	1000000003	77
0.5	s	Spot	13	1000000004	78
0.6	s	Spot	13	1000000000	79
0.5	s	Spot	13	1000000005	80
0.15	s	Spot	13	1000000007	81
0.6	s	Spot	13	1000000001	82
0.35	s	Spot	13	1000000006	83
0.6	s	Spot	13	1000000002	84
0	s	Spot	14	1000000008	85
0.55	s	Spot	14	1000000004	86
0.65	s	Spot	14	1000000000	87
0.2	s	Spot	14	1000000007	88
0.55	s	Spot	14	1000000005	89
0.65	s	Spot	14	1000000001	90
0.4	s	Spot	14	1000000006	91
0.65	s	Spot	14	1000000002	92
0.05	s	Spot	15	1000000008	93
0.6	s	Spot	15	1000000004	94
0.7	s	Spot	15	1000000000	95
0.25	s	Spot	15	1000000007	96
0.7	s	Spot	15	1000000001	97
0.45	s	Spot	15	1000000006	98
0.7	s	Spot	15	1000000002	99
0.1	s	Spot	16	1000000008	100
0	s	Spot	16	1000000009	101
0.65	s	Spot	16	1000000004	102
0.75	s	Spot	16	1000000000	103
0.3	s	Spot	16	1000000007	104
0.75	s	Spot	16	1000000001	105
0.5	s	Spot	16	1000000006	106
0.15	s	Spot	17	1000000008	107
0.05	s	Spot	17	1000000009	108
0.7	s	Spot	17	1000000004	109
0.8	s	Spot	17	1000000000	110
0.35	s	Spot	17	1000000007	111
0.8	s	Spot	17	1000000001	112
0.55	s	Spot	17	1000000006	113
0.2	s	Spot	18	1000000008	114
0.1	s	Spot	18	1000000009	115
0.75	s	Spot	18	1000000004	116
0.85	s	Spot	18	1000000000	117
0.4	s	Spot	18	1000000007	118
0.85	s	Spot	18	1000000001	119
0.6	s	Spot	18	1000000006	120
0.25	s	Spot	19	1000000008	121
0.15	s	Spot	19	1000000009	122
0.8	s	Spot	19	1000000004	123
0.9	s	Spot	19	1000000000	124
0.45	s	Spot	19	1000000007	125
0.9	s	Spot	19	1000000001	126
0.3	s	Spot	20	1000000008	127
0.2	s	Spot	20	1000000009	128
0.85	s	Spot	20	1000000004	129
0.95	s	Spot	20	1000000000	130
0.5	s	Spot	20	1000000007	131
0.95	s	Spot	20	1000000001	132
0.35	s	Spot	21	1000000008	133
0.25	s	Spot	21	1000000009	134
0.9	s	Spot	21	1000000004	135
1	s	Spot	21	1000000000	136
0.55	s	Spot	21	1000000007	137
1	s	Spot	21	1000000001	138
0.4	s	Spot	22	1000000008	139
0.3	s	Spot	22	1000000009	140
0.95	s	Spot	22	1000000004	141
1.05	s	Spot	22	1000000000	142
0.6	s	Spot	22	1000000007	143
1.05	s	Spot	22	1000000001	144
0	s	Spot	23	1000000010	145
0.45	s	Spot	23	1000000008	146
0.35	s	Spot	23	1000000009	147
1	s	Spot	23	1000000004	148
0	s	Spot	23	1000000011	149
1.1	s	Spot	23	1000000000	150
0.65	s	Spot	23	1000000007	151
1.1	s	Spot	23	1000000001	152
0.05	s	Spot	24	1000000010	153
0.5	s	Spot	24	1000000008	154
0.4	s	Spot	24	1000000009	155
1.05	s	Spot	24	1000000004	156
0.05	s	Spot	24	1000000011	157
1.15	s	Spot	24	1000000000	158
0	s	Spot	24	1000000012	159
1.15	s	Spot	24	1000000001	160
0.1	s	Spot	25	1000000010	161
0.55	s	Spot	25	1000000008	162
0.45	s	Spot	25	1000000009	163
1.1	s	Spot	25	1000000004	164
0.1	s	Spot	25	1000000011	165
1.2	s	Spot	25	1000000000	166
0.05	s	Spot	25	1000000012	167
1.2	s	Spot	25	1000000001	168
0.15	s	Spot	26	1000000010	169
0.6	s	Spot	26	1000000008	170
0.5	s	Spot	26	1000000009	171
1.15	s	Spot	26	1000000004	172
0.15	s	Spot	26	1000000011	173
1.25	s	Spot	26	1000000000	174
0.1	s	Spot	26	1000000012	175
1.25	s	Spot	26	1000000001	176
0	s	Spot	26	1000000013	177
0.2	s	Spot	27	1000000010	178
0.55	s	Spot	27	1000000009	179
1.2	s	Spot	27	1000000004	180
0.2	s	Spot	27	1000000011	181
1.3	s	Spot	27	1000000000	182
0	s	Spot	27	1000000014	183
0.15	s	Spot	27	1000000012	184
0.05	s	Spot	27	1000000013	185
0.25	s	Spot	28	1000000010	186
0.6	s	Spot	28	1000000009	187
1.25	s	Spot	28	1000000004	188
0.25	s	Spot	28	1000000011	189
1.35	s	Spot	28	1000000000	190
0.05	s	Spot	28	1000000014	191
0.2	s	Spot	28	1000000012	192
0	s	Spot	28	1000000015	193
0.1	s	Spot	28	1000000013	194
0.3	s	Spot	29	1000000010	195
0.65	s	Spot	29	1000000009	196
1.3	s	Spot	29	1000000004	197
0.3	s	Spot	29	1000000011	198
0.1	s	Spot	29	1000000014	199
1.4	s	Spot	29	1000000000	200
0.25	s	Spot	29	1000000012	201
0.05	s	Spot	29	1000000015	202
0.15	s	Spot	29	1000000013	203
0.35	s	Spot	30	1000000010	204
0.7	s	Spot	30	1000000009	205
1.35	s	Spot	30	1000000004	206
0.35	s	Spot	30	1000000011	207
0.15	s	Spot	30	1000000014	208
0.3	s	Spot	30	1000000012	209
0.1	s	Spot	30	1000000015	210
0.2	s	Spot	30	1000000013	211
0.4	s	Spot	31	1000000010	212
0.75	s	Spot	31	1000000009	213
1.4	s	Spot	31	1000000004	214
0.4	s	Spot	31	1000000011	215
0.2	s	Spot	31	1000000014	216
0.35	s	Spot	31	1000000012	217
0.15	s	Spot	31	1000000015	218
0.25	s	Spot	31	1000000013	219
0.45	s	Spot	32	1000000010	220
0.8	s	Spot	32	1000000009	221
1.45	s	Spot	32	1000000004	222
0.45	s	Spot	32	1000000011	223
0.25	s	Spot	32	1000000014	224
0.4	s	Spot	32	1000000012	225
0	s	Spot	32	1000000016	226
0.2	s	Spot	32	1000000015	227
0.3	s	Spot	32	1000000013	228
0	s	Spot	32	1000000017	229
0.5	s	Spot	33	1000000010	230
0.85	s	Spot	33	1000000009	231
1.5	s	Spot	33	1000000004	232
0.5	s	Spot	33	1000000011	233
0.3	s	Spot	33	1000000014	234
0.45	s	Spot	33	1000000012	235
0.05	s	Spot	33	1000000016	236
0.25	s	Spot	33	1000000015	237
0.35	s	Spot	33	1000000013	238
0.05	s	Spot	33	1000000017	239
0.55	s	Spot	34	1000000010	240
1.55	s	Spot	34	1000000004	241
0.55	s	Spot	34	1000000011	242
0.35	s	Spot	34	1000000014	243
0.5	s	Spot	34	1000000012	244
0	s	Spot	34	1000000018	245
0.1	s	Spot	34	1000000016	246
0.3	s	Spot	34	1000000015	247
0.4	s	Spot	34	1000000013	248
0.1	s	Spot	34	1000000017	249
0.4	s	Spot	35	1000000014	250
0.55	s	Spot	35	1000000012	251
0.05	s	Spot	35	1000000018	252
0.15	s	Spot	35	1000000016	253
0.35	s	Spot	35	1000000015	254
0.45	s	Spot	35	1000000013	255
0.15	s	Spot	35	1000000017	256
0	s	Spot	36	1000000019	257
0.45	s	Spot	36	1000000014	258
0.1	s	Spot	36	1000000018	259
0.6	s	Spot	36	1000000012	260
0.2	s	Spot	36	1000000016	261
0.4	s	Spot	36	1000000015	262
0.5	s	Spot	36	1000000013	263
0.2	s	Spot	36	1000000017	264
0.05	s	Spot	37	1000000019	265
0.5	s	Spot	37	1000000014	266
0.15	s	Spot	37	1000000018	267
0.65	s	Spot	37	1000000012	268
0.25	s	Spot	37	1000000016	269
0.45	s	Spot	37	1000000015	270
0.55	s	Spot	37	1000000013	271
0.25	s	Spot	37	1000000017	272
0.1	s	Spot	38	1000000019	273
0.55	s	Spot	38	1000000014	274
0.2	s	Spot	38	1000000018	275
0.7	s	Spot	38	1000000012	276
0.3	s	Spot	38	1000000016	277
0.5	s	Spot	38	1000000015	278
0.6	s	Spot	38	1000000013	279
0.3	s	Spot	38	1000000017	280
0.15	s	Spot	39	1000000019	281
0.6	s	Spot	39	1000000014	282
0.25	s	Spot	39	1000000018	283
0.75	s	Spot	39	1000000012	284
0.35	s	Spot	39	1000000016	285
0.55	s	Spot	39	1000000015	286
0	s	Spot	39	1000000020	287
0.65	s	Spot	39	1000000013	288
0.35	s	Spot	39	1000000017	289
0.2	s	Spot	40	1000000019	290
0.65	s	Spot	40	1000000014	291
0.8	s	Spot	40	1000000012	292
0.3	s	Spot	40	1000000018	293
0.4	s	Spot	40	1000000016	294
0.6	s	Spot	40	1000000015	295
0.05	s	Spot	40	1000000020	296
0.7	s	Spot	40	1000000013	297
0.4	s	Spot	40	1000000017	298
0.25	s	Spot	41	1000000019	299
0.7	s	Spot	41	1000000014	300
0.85	s	Spot	41	1000000012	301
0.35	s	Spot	41	1000000018	302
0.45	s	Spot	41	1000000016	303
0	s	Spot	41	1000000021	304
0.65	s	Spot	41	1000000015	305
0.1	s	Spot	41	1000000020	306
0.75	s	Spot	41	1000000013	307
0.45	s	Spot	41	1000000017	308
0.3	s	Spot	42	1000000019	309
0.75	s	Spot	42	1000000014	310
0.4	s	Spot	42	1000000018	311
0.9	s	Spot	42	1000000012	312
0.5	s	Spot	42	1000000016	313
0.05	s	Spot	42	1000000021	314
0.15	s	Spot	42	1000000020	315
0.8	s	Spot	42	1000000013	316
0.5	s	Spot	42	1000000017	317
0	s	Spot	43	1000000022	318
0.35	s	Spot	43	1000000019	319
0.8	s	Spot	43	1000000014	320
0.95	s	Spot	43	1000000012	321
0.45	s	Spot	43	1000000018	322
0.55	s	Spot	43	1000000016	323
0.1	s	Spot	43	1000000021	324
0.2	s	Spot	43	1000000020	325
0.85	s	Spot	43	1000000013	326
0.55	s	Spot	43	1000000017	327
0.05	s	Spot	44	1000000022	328
0.4	s	Spot	44	1000000019	329
0.85	s	Spot	44	1000000014	330
1	s	Spot	44	1000000012	331
0.5	s	Spot	44	1000000018	332
0.6	s	Spot	44	1000000016	333
0.15	s	Spot	44	1000000021	334
0	s	Spot	44	1000000023	335
0.25	s	Spot	44	1000000020	336
0.9	s	Spot	44	1000000013	337
0.6	s	Spot	44	1000000017	338
0	s	Spot	45	1000000024	339
0.1	s	Spot	45	1000000022	340
0	s	Spot	45	1000000025	341
0.45	s	Spot	45	1000000019	342
0.9	s	Spot	45	1000000014	343
1.05	s	Spot	45	1000000012	344
0.55	s	Spot	45	1000000018	345
0.65	s	Spot	45	1000000016	346
0.2	s	Spot	45	1000000021	347
0.05	s	Spot	45	1000000023	348
0.95	s	Spot	45	1000000013	349
0.3	s	Spot	45	1000000020	350
0.65	s	Spot	45	1000000017	351
0.05	s	Spot	46	1000000024	352
0.15	s	Spot	46	1000000022	353
0.05	s	Spot	46	1000000025	354
0.5	s	Spot	46	1000000019	355
0.95	s	Spot	46	1000000014	356
0.6	s	Spot	46	1000000018	357
0.7	s	Spot	46	1000000016	358
0.25	s	Spot	46	1000000021	359
0.1	s	Spot	46	1000000023	360
1	s	Spot	46	1000000013	361
0.35	s	Spot	46	1000000020	362
0.1	s	Spot	47	1000000024	363
0.2	s	Spot	47	1000000022	364
0.1	s	Spot	47	1000000025	365
0.55	s	Spot	47	1000000019	366
0.65	s	Spot	47	1000000018	367
0.75	s	Spot	47	1000000016	368
0.3	s	Spot	47	1000000021	369
0.15	s	Spot	47	1000000023	370
0.4	s	Spot	47	1000000020	371
0.15	s	Spot	48	1000000024	372
0.25	s	Spot	48	1000000022	373
0.15	s	Spot	48	1000000025	374
0.6	s	Spot	48	1000000019	375
0.8	s	Spot	48	1000000016	376
0.2	s	Spot	48	1000000023	377
0.35	s	Spot	48	1000000021	378
0.45	s	Spot	48	1000000020	379
0.2	s	Spot	49	1000000024	380
0.3	s	Spot	49	1000000022	381
0.2	s	Spot	49	1000000025	382
0.65	s	Spot	49	1000000019	383
0.85	s	Spot	49	1000000016	384
0.4	s	Spot	49	1000000021	385
0.25	s	Spot	49	1000000023	386
0.5	s	Spot	49	1000000020	387
0.25	s	Spot	50	1000000024	388
0.35	s	Spot	50	1000000022	389
0.25	s	Spot	50	1000000025	390
0.7	s	Spot	50	1000000019	391
0.45	s	Spot	50	1000000021	392
0.3	s	Spot	50	1000000023	393
0.3	s	Spot	51	1000000024	394
0.4	s	Spot	51	1000000022	395
0.3	s	Spot	51	1000000025	396
0.75	s	Spot	51	1000000019	397
0.35	s	Spot	51	1000000023	398
0.5	s	Spot	51	1000000021	399
0	s	Spot	51	1000000026	400
0.35	s	Spot	52	1000000024	401
0.45	s	Spot	52	1000000022	402
0.35	s	Spot	52	1000000025	403
0.8	s	Spot	52	1000000019	404
0.4	s	Spot	52	1000000023	405
0.55	s	Spot	52	1000000021	406
0.05	s	Spot	52	1000000026	407
0.4	s	Spot	53	1000000024	408
0.5	s	Spot	53	1000000022	409
0.4	s	Spot	53	1000000025	410
0.85	s	Spot	53	1000000019	411
0.45	s	Spot	53	1000000023	412
0.6	s	Spot	53	1000000021	413
0.1	s	Spot	53	1000000026	414
0.45	s	Spot	54	1000000024	415
0.55	s	Spot	54	1000000022	416
0.45	s	Spot	54	1000000025	417
0.9	s	Spot	54	1000000019	418
0.5	s	Spot	54	1000000023	419
0.65	s	Spot	54	1000000021	420
0.15	s	Spot	54	1000000026	421
0.5	s	Spot	55	1000000024	422
0.6	s	Spot	55	1000000022	423
0.5	s	Spot	55	1000000025	424
0.95	s	Spot	55	1000000019	425
0.55	s	Spot	55	1000000023	426
0.7	s	Spot	55	1000000021	427
0.2	s	Spot	55	1000000026	428
0.55	s	Spot	56	1000000024	429
0.65	s	Spot	56	1000000022	430
0.55	s	Spot	56	1000000025	431
1	s	Spot	56	1000000019	432
0.6	s	Spot	56	1000000023	433
0.75	s	Spot	56	1000000021	434
0.25	s	Spot	56	1000000026	435
0.6	s	Spot	57	1000000024	436
0.6	s	Spot	57	1000000025	437
1.05	s	Spot	57	1000000019	438
0.65	s	Spot	57	1000000023	439
0.8	s	Spot	57	1000000021	440
0.3	s	Spot	57	1000000026	441
0	s	Spot	58	1000000027	442
0.65	s	Spot	58	1000000024	443
0.65	s	Spot	58	1000000025	444
1.1	s	Spot	58	1000000019	445
0.7	s	Spot	58	1000000023	446
0.85	s	Spot	58	1000000021	447
0	s	Spot	58	1000000028	448
0.35	s	Spot	58	1000000026	449
0.05	s	Spot	59	1000000027	450
0.7	s	Spot	59	1000000024	451
0.7	s	Spot	59	1000000025	452
0.75	s	Spot	59	1000000023	453
0.9	s	Spot	59	1000000021	454
0.05	s	Spot	59	1000000028	455
0.4	s	Spot	59	1000000026	456
0.1	s	Spot	60	1000000027	457
0.75	s	Spot	60	1000000024	458
0.75	s	Spot	60	1000000025	459
0.8	s	Spot	60	1000000023	460
0.95	s	Spot	60	1000000021	461
0.1	s	Spot	60	1000000028	462
0.45	s	Spot	60	1000000026	463
0.15	s	Spot	61	1000000027	464
0.8	s	Spot	61	1000000024	465
0.8	s	Spot	61	1000000025	466
0.85	s	Spot	61	1000000023	467
1	s	Spot	61	1000000021	468
0.15	s	Spot	61	1000000028	469
0.5	s	Spot	61	1000000026	470
0.2	s	Spot	62	1000000027	471
0.85	s	Spot	62	1000000024	472
0.85	s	Spot	62	1000000025	473
0.9	s	Spot	62	1000000023	474
0.2	s	Spot	62	1000000028	475
0.55	s	Spot	62	1000000026	476
0	s	Spot	62	1000000029	477
0.25	s	Spot	63	1000000027	478
0.9	s	Spot	63	1000000024	479
0.9	s	Spot	63	1000000025	480
0.95	s	Spot	63	1000000023	481
0.25	s	Spot	63	1000000028	482
0	s	Spot	63	1000000030	483
0.6	s	Spot	63	1000000026	484
0.05	s	Spot	63	1000000029	485
0.3	s	Spot	64	1000000027	486
0.95	s	Spot	64	1000000024	487
0.95	s	Spot	64	1000000025	488
1	s	Spot	64	1000000023	489
0.3	s	Spot	64	1000000028	490
0.05	s	Spot	64	1000000030	491
0.65	s	Spot	64	1000000026	492
0.1	s	Spot	64	1000000029	493
0.35	s	Spot	65	1000000027	494
1	s	Spot	65	1000000025	495
1.05	s	Spot	65	1000000023	496
0.35	s	Spot	65	1000000028	497
0.1	s	Spot	65	1000000030	498
0.7	s	Spot	65	1000000026	499
0.15	s	Spot	65	1000000029	500
0.4	s	Spot	66	1000000027	501
1.05	s	Spot	66	1000000025	502
1.1	s	Spot	66	1000000023	503
0.4	s	Spot	66	1000000028	504
0.15	s	Spot	66	1000000030	505
0.75	s	Spot	66	1000000026	506
0.2	s	Spot	66	1000000029	507
0.45	s	Spot	67	1000000027	508
0	s	Spot	67	1000000031	509
1.1	s	Spot	67	1000000025	510
0	s	Spot	67	1000000032	511
1.15	s	Spot	67	1000000023	512
0.45	s	Spot	67	1000000028	513
0.2	s	Spot	67	1000000030	514
0.8	s	Spot	67	1000000026	515
0.25	s	Spot	67	1000000029	516
0.5	s	Spot	68	1000000027	517
0.05	s	Spot	68	1000000031	518
0.05	s	Spot	68	1000000032	519
1.2	s	Spot	68	1000000023	520
0.5	s	Spot	68	1000000028	521
0.25	s	Spot	68	1000000030	522
0.85	s	Spot	68	1000000026	523
0.3	s	Spot	68	1000000029	524
0.55	s	Spot	69	1000000027	525
0.1	s	Spot	69	1000000031	526
0.1	s	Spot	69	1000000032	527
1.25	s	Spot	69	1000000023	528
0.55	s	Spot	69	1000000028	529
0.3	s	Spot	69	1000000030	530
0.9	s	Spot	69	1000000026	531
0.35	s	Spot	69	1000000029	532
0.6	s	Spot	70	1000000027	533
0.15	s	Spot	70	1000000031	534
0.15	s	Spot	70	1000000032	535
1.3	s	Spot	70	1000000023	536
0.6	s	Spot	70	1000000028	537
0.35	s	Spot	70	1000000030	538
0.95	s	Spot	70	1000000026	539
0.4	s	Spot	70	1000000029	540
0.65	s	Spot	71	1000000027	541
0.2	s	Spot	71	1000000031	542
0.2	s	Spot	71	1000000032	543
1.35	s	Spot	71	1000000023	544
0.65	s	Spot	71	1000000028	545
0.4	s	Spot	71	1000000030	546
1	s	Spot	71	1000000026	547
0.45	s	Spot	71	1000000029	548
0.25	s	Spot	72	1000000031	549
0.25	s	Spot	72	1000000032	550
1.4	s	Spot	72	1000000023	551
0.7	s	Spot	72	1000000028	552
0.45	s	Spot	72	1000000030	553
1.05	s	Spot	72	1000000026	554
0.5	s	Spot	72	1000000029	555
0.3	s	Spot	73	1000000031	556
0.3	s	Spot	73	1000000032	557
1.45	s	Spot	73	1000000023	558
0.75	s	Spot	73	1000000028	559
0.5	s	Spot	73	1000000030	560
1.1	s	Spot	73	1000000026	561
0.55	s	Spot	73	1000000029	562
0.35	s	Spot	74	1000000031	563
0.35	s	Spot	74	1000000032	564
1.5	s	Spot	74	1000000023	565
0.8	s	Spot	74	1000000028	566
0.55	s	Spot	74	1000000030	567
1.15	s	Spot	74	1000000026	568
0.6	s	Spot	74	1000000029	569
0.4	s	Spot	75	1000000031	570
0.4	s	Spot	75	1000000032	571
1.55	s	Spot	75	1000000023	572
0.6	s	Spot	75	1000000030	573
1.2	s	Spot	75	1000000026	574
0.65	s	Spot	75	1000000029	575
0.45	s	Spot	76	1000000031	576
0.45	s	Spot	76	1000000032	577
1.6	s	Spot	76	1000000023	578
0.65	s	Spot	76	1000000030	579
1.25	s	Spot	76	1000000026	580
0.7	s	Spot	76	1000000029	581
0.5	s	Spot	77	1000000031	582
0.5	s	Spot	77	1000000032	583
1.65	s	Spot	77	1000000023	584
0.7	s	Spot	77	1000000030	585
1.3	s	Spot	77	1000000026	586
0.75	s	Spot	77	1000000029	587
0.55	s	Spot	78	1000000031	588
0.55	s	Spot	78	1000000032	589
1.7	s	Spot	78	1000000023	590
0.75	s	Spot	78	1000000030	591
1.35	s	Spot	78	1000000026	592
0.8	s	Spot	78	1000000029	593
0.6	s	Spot	79	1000000031	594
0	s	Spot	79	1000000033	595
1.75	s	Spot	79	1000000023	596
0.8	s	Spot	79	1000000030	597
1.4	s	Spot	79	1000000026	598
0.85	s	Spot	79	1000000029	599
0.65	s	Spot	80	1000000031	600
0.05	s	Spot	80	1000000033	601
1.8	s	Spot	80	1000000023	602
0.85	s	Spot	80	1000000030	603
1.45	s	Spot	80	1000000026	604
0.9	s	Spot	80	1000000029	605
0.7	s	Spot	81	1000000031	606
0.1	s	Spot	81	1000000033	607
1.85	s	Spot	81	1000000023	608
0.9	s	Spot	81	1000000030	609
0.75	s	Spot	82	1000000031	610
0.15	s	Spot	82	1000000033	611
1.9	s	Spot	82	1000000023	612
0.95	s	Spot	82	1000000030	613
0.8	s	Spot	83	1000000031	614
0.2	s	Spot	83	1000000033	615
1.95	s	Spot	83	1000000023	616
1	s	Spot	83	1000000030	617
0.85	s	Spot	84	1000000031	618
0.25	s	Spot	84	1000000033	619
2	s	Spot	84	1000000023	620
1.05	s	Spot	84	1000000030	621
0.9	s	Spot	85	1000000031	622
0	s	Spot	85	1000000034	623
0.3	s	Spot	85	1000000033	624
2.05	s	Spot	85	1000000023	625
0.95	s	Spot	86	1000000031	626
0	s	Spot	86	1000000035	627
0.05	s	Spot	86	1000000034	628
0.35	s	Spot	86	1000000033	629
2.1	s	Spot	86	1000000023	630
0.05	s	Spot	87	1000000035	631
0.1	s	Spot	87	1000000034	632
0.4	s	Spot	87	1000000033	633
0.1	s	Spot	88	1000000035	634
0.15	s	Spot	88	1000000034	635
0.45	s	Spot	88	1000000033	636
0.15	s	Spot	89	1000000035	637
0.2	s	Spot	89	1000000034	638
0.5	s	Spot	89	1000000033	639
0.2	s	Spot	90	1000000035	640
0.25	s	Spot	90	1000000034	641
0	s	Spot	90	1000000036	642
0.55	s	Spot	90	1000000033	643
0.25	s	Spot	91	1000000035	644
0.3	s	Spot	91	1000000034	645
0.05	s	Spot	91	1000000036	646
0.6	s	Spot	91	1000000033	647
0.3	s	Spot	92	1000000035	648
0.35	s	Spot	92	1000000034	649
0.1	s	Spot	92	1000000036	650
0.65	s	Spot	92	1000000033	651
0.35	s	Spot	93	1000000035	652
0.4	s	Spot	93	1000000034	653
0.15	s	Spot	93	1000000036	654
0.7	s	Spot	93	1000000033	655
0.4	s	Spot	94	1000000035	656
0.45	s	Spot	94	1000000034	657
0.2	s	Spot	94	1000000036	658
0.45	s	Spot	95	1000000035	659
0.5	s	Spot	95	1000000034	660
0.25	s	Spot	95	1000000036	661
0.55	s	Spot	96	1000000034	662
0.5	s	Spot	96	1000000035	663
0	s	Spot	96	1000000037	664
0.3	s	Spot	96	1000000036	665
0.55	s	Spot	97	1000000035	666
0.05	s	Spot	97	1000000037	667
0.35	s	Spot	97	1000000036	668
0.6	s	Spot	98	1000000035	669
0.1	s	Spot	98	1000000037	670
0.4	s	Spot	98	1000000036	671
0	s	Spot	98	1000000038	672
0.65	s	Spot	99	1000000035	673
0.15	s	Spot	99	1000000037	674
0.45	s	Spot	99	1000000036	675
0.05	s	Spot	99	1000000038	676
0.7	s	Spot	100	1000000035	677
0.2	s	Spot	100	1000000037	678
0.5	s	Spot	100	1000000036	679
0.1	s	Spot	100	1000000038	680
0.25	s	Spot	101	1000000037	681
0.55	s	Spot	101	1000000036	682
0.15	s	Spot	101	1000000038	683
0.3	s	Spot	102	1000000037	684
0.6	s	Spot	102	1000000036	685
0.2	s	Spot	102	1000000038	686
0.35	s	Spot	103	1000000037	687
0.65	s	Spot	103	1000000036	688
0.25	s	Spot	103	1000000038	689
0.4	s	Spot	104	1000000037	690
0.7	s	Spot	104	1000000036	691
0.3	s	Spot	104	1000000038	692
0.45	s	Spot	105	1000000037	693
0.75	s	Spot	105	1000000036	694
0.35	s	Spot	105	1000000038	695
0.5	s	Spot	106	1000000037	696
0.8	s	Spot	106	1000000036	697
0.4	s	Spot	106	1000000038	698
0.55	s	Spot	107	1000000037	699
0.85	s	Spot	107	1000000036	700
0.45	s	Spot	107	1000000038	701
0	s	Spot	108	1000000039	702
0.6	s	Spot	108	1000000037	703
0.9	s	Spot	108	1000000036	704
0.5	s	Spot	108	1000000038	705
0.05	s	Spot	109	1000000039	706
0.95	s	Spot	109	1000000036	707
0.55	s	Spot	109	1000000038	708
0.1	s	Spot	110	1000000039	709
0	s	Spot	110	1000000040	710
0.6	s	Spot	110	1000000038	711
0.15	s	Spot	111	1000000039	712
0.05	s	Spot	111	1000000040	713
0.65	s	Spot	111	1000000038	714
0.2	s	Spot	112	1000000039	715
0.1	s	Spot	112	1000000040	716
0.7	s	Spot	112	1000000038	717
0.25	s	Spot	113	1000000039	718
0.15	s	Spot	113	1000000040	719
0.3	s	Spot	114	1000000039	720
0	s	Spot	114	1000000041	721
0.2	s	Spot	114	1000000040	722
0.35	s	Spot	115	1000000039	723
0.05	s	Spot	115	1000000041	724
0.25	s	Spot	115	1000000040	725
0.4	s	Spot	116	1000000039	726
0.1	s	Spot	116	1000000041	727
0.3	s	Spot	116	1000000040	728
0.45	s	Spot	117	1000000039	729
0.15	s	Spot	117	1000000041	730
0.35	s	Spot	117	1000000040	731
0.5	s	Spot	118	1000000039	732
0	s	Spot	118	1000000042	733
0.2	s	Spot	118	1000000041	734
0.4	s	Spot	118	1000000040	735
0.55	s	Spot	119	1000000039	736
0.05	s	Spot	119	1000000042	737
0.25	s	Spot	119	1000000041	738
0.45	s	Spot	119	1000000040	739
0.6	s	Spot	120	1000000039	740
0.1	s	Spot	120	1000000042	741
0.3	s	Spot	120	1000000041	742
0.5	s	Spot	120	1000000040	743
0	s	Spot	120	1000000043	744
0.15	s	Spot	121	1000000042	745
0.35	s	Spot	121	1000000041	746
0.55	s	Spot	121	1000000040	747
0	s	Spot	121	1000000044	748
0.05	s	Spot	121	1000000043	749
0.2	s	Spot	122	1000000042	750
0.6	s	Spot	122	1000000040	751
0.4	s	Spot	122	1000000041	752
0.05	s	Spot	122	1000000044	753
0.1	s	Spot	122	1000000043	754
0.25	s	Spot	123	1000000042	755
0.45	s	Spot	123	1000000041	756
0.65	s	Spot	123	1000000040	757
0.1	s	Spot	123	1000000044	758
0.15	s	Spot	123	1000000043	759
0.3	s	Spot	124	1000000042	760
0.5	s	Spot	124	1000000041	761
0.7	s	Spot	124	1000000040	762
0	s	Spot	124	1000000045	763
0.15	s	Spot	124	1000000044	764
0.2	s	Spot	124	1000000043	765
0	s	Spot	125	1000000046	766
0.35	s	Spot	125	1000000042	767
0.75	s	Spot	125	1000000040	768
0.05	s	Spot	125	1000000045	769
0.2	s	Spot	125	1000000044	770
0	s	Spot	125	1000000047	771
0.25	s	Spot	125	1000000043	772
0.05	s	Spot	126	1000000046	773
0.4	s	Spot	126	1000000042	774
0.8	s	Spot	126	1000000040	775
0.1	s	Spot	126	1000000045	776
0.25	s	Spot	126	1000000044	777
0.05	s	Spot	126	1000000047	778
0.3	s	Spot	126	1000000043	779
0.1	s	Spot	127	1000000046	780
0.45	s	Spot	127	1000000042	781
0.85	s	Spot	127	1000000040	782
0	s	Spot	127	1000000048	783
0.15	s	Spot	127	1000000045	784
0.3	s	Spot	127	1000000044	785
0.1	s	Spot	127	1000000047	786
0.35	s	Spot	127	1000000043	787
0.15	s	Spot	128	1000000046	788
0.5	s	Spot	128	1000000042	789
0.05	s	Spot	128	1000000048	790
0.9	s	Spot	128	1000000040	791
0.2	s	Spot	128	1000000045	792
0.35	s	Spot	128	1000000044	793
0.15	s	Spot	128	1000000047	794
0.4	s	Spot	128	1000000043	795
0.2	s	Spot	129	1000000046	796
0.55	s	Spot	129	1000000042	797
0.1	s	Spot	129	1000000048	798
0.95	s	Spot	129	1000000040	799
0.25	s	Spot	129	1000000045	800
0.4	s	Spot	129	1000000044	801
0.2	s	Spot	129	1000000047	802
0.45	s	Spot	129	1000000043	803
0.25	s	Spot	130	1000000046	804
0.6	s	Spot	130	1000000042	805
0.15	s	Spot	130	1000000048	806
0.3	s	Spot	130	1000000045	807
0.45	s	Spot	130	1000000044	808
0.25	s	Spot	130	1000000047	809
0.5	s	Spot	130	1000000043	810
0.3	s	Spot	131	1000000046	811
0.65	s	Spot	131	1000000042	812
0.2	s	Spot	131	1000000048	813
0	s	Spot	131	1000000049	814
0.35	s	Spot	131	1000000045	815
0.5	s	Spot	131	1000000044	816
0.3	s	Spot	131	1000000047	817
0.55	s	Spot	131	1000000043	818
0.35	s	Spot	132	1000000046	819
0.7	s	Spot	132	1000000042	820
0.05	s	Spot	132	1000000049	821
0.25	s	Spot	132	1000000048	822
0.4	s	Spot	132	1000000045	823
0.55	s	Spot	132	1000000044	824
0.35	s	Spot	132	1000000047	825
0.6	s	Spot	132	1000000043	826
0.4	s	Spot	133	1000000046	827
0.75	s	Spot	133	1000000042	828
0.1	s	Spot	133	1000000049	829
0.3	s	Spot	133	1000000048	830
0.45	s	Spot	133	1000000045	831
0.6	s	Spot	133	1000000044	832
0.4	s	Spot	133	1000000047	833
0.65	s	Spot	133	1000000043	834
0.45	s	Spot	134	1000000046	835
0.8	s	Spot	134	1000000042	836
0.35	s	Spot	134	1000000048	837
0.15	s	Spot	134	1000000049	838
0.5	s	Spot	134	1000000045	839
0.65	s	Spot	134	1000000044	840
0.45	s	Spot	134	1000000047	841
0.7	s	Spot	134	1000000043	842
0.5	s	Spot	135	1000000046	843
0.4	s	Spot	135	1000000048	844
0.2	s	Spot	135	1000000049	845
0.55	s	Spot	135	1000000045	846
0.7	s	Spot	135	1000000044	847
0.5	s	Spot	135	1000000047	848
0.75	s	Spot	135	1000000043	849
0.55	s	Spot	136	1000000046	850
0.45	s	Spot	136	1000000048	851
0.25	s	Spot	136	1000000049	852
0	s	Spot	136	1000000050	853
0.75	s	Spot	136	1000000044	854
0.55	s	Spot	136	1000000047	855
0.8	s	Spot	136	1000000043	856
0.6	s	Spot	137	1000000046	857
0.5	s	Spot	137	1000000048	858
0.3	s	Spot	137	1000000049	859
0.05	s	Spot	137	1000000050	860
0.85	s	Spot	137	1000000043	861
0.8	s	Spot	137	1000000044	862
0.65	s	Spot	138	1000000046	863
0.55	s	Spot	138	1000000048	864
0.35	s	Spot	138	1000000049	865
0.1	s	Spot	138	1000000050	866
0.9	s	Spot	138	1000000043	867
0.85	s	Spot	138	1000000044	868
0.7	s	Spot	139	1000000046	869
0.6	s	Spot	139	1000000048	870
0.4	s	Spot	139	1000000049	871
0.15	s	Spot	139	1000000050	872
0.95	s	Spot	139	1000000043	873
0.9	s	Spot	139	1000000044	874
0.75	s	Spot	140	1000000046	875
0.65	s	Spot	140	1000000048	876
0.45	s	Spot	140	1000000049	877
0.2	s	Spot	140	1000000050	878
1	s	Spot	140	1000000043	879
0	s	Spot	140	1000000051	880
0.95	s	Spot	140	1000000044	881
0.8	s	Spot	141	1000000046	882
0.5	s	Spot	141	1000000049	883
0.25	s	Spot	141	1000000050	884
1.05	s	Spot	141	1000000043	885
0.05	s	Spot	141	1000000051	886
1	s	Spot	141	1000000044	887
0.85	s	Spot	142	1000000046	888
0.55	s	Spot	142	1000000049	889
0.3	s	Spot	142	1000000050	890
1.1	s	Spot	142	1000000043	891
0.1	s	Spot	142	1000000051	892
1.05	s	Spot	142	1000000044	893
0.9	s	Spot	143	1000000046	894
0.35	s	Spot	143	1000000050	895
0.6	s	Spot	143	1000000049	896
1.15	s	Spot	143	1000000043	897
0.15	s	Spot	143	1000000051	898
0.95	s	Spot	144	1000000046	899
0.65	s	Spot	144	1000000049	900
0.4	s	Spot	144	1000000050	901
1.2	s	Spot	144	1000000043	902
0.2	s	Spot	144	1000000051	903
1	s	Spot	145	1000000046	904
0.7	s	Spot	145	1000000049	905
0.45	s	Spot	145	1000000050	906
1.25	s	Spot	145	1000000043	907
0.25	s	Spot	145	1000000051	908
1.05	s	Spot	146	1000000046	909
0.75	s	Spot	146	1000000049	910
0.5	s	Spot	146	1000000050	911
1.3	s	Spot	146	1000000043	912
0.3	s	Spot	146	1000000051	913
1.1	s	Spot	147	1000000046	914
0.8	s	Spot	147	1000000049	915
0.35	s	Spot	147	1000000051	916
1.35	s	Spot	147	1000000043	917
1.15	s	Spot	148	1000000046	918
0.85	s	Spot	148	1000000049	919
0.4	s	Spot	148	1000000051	920
1.4	s	Spot	148	1000000043	921
0.9	s	Spot	149	1000000049	922
0.45	s	Spot	149	1000000051	923
1.45	s	Spot	149	1000000043	924
0	s	Spot	150	1000000052	925
0.95	s	Spot	150	1000000049	926
0.5	s	Spot	150	1000000051	927
1.5	s	Spot	150	1000000043	928
0.05	s	Spot	151	1000000052	929
1.55	s	Spot	151	1000000043	930
0.55	s	Spot	151	1000000051	931
0.1	s	Spot	152	1000000052	932
1.6	s	Spot	152	1000000043	933
0.6	s	Spot	152	1000000051	934
0	s	Spot	152	1000000053	935
0.15	s	Spot	153	1000000052	936
1.65	s	Spot	153	1000000043	937
0.65	s	Spot	153	1000000051	938
0.05	s	Spot	153	1000000053	939
0.2	s	Spot	154	1000000052	940
0.7	s	Spot	154	1000000051	941
0.1	s	Spot	154	1000000053	942
0.25	s	Spot	155	1000000052	943
0.75	s	Spot	155	1000000051	944
0.15	s	Spot	155	1000000053	945
0.3	s	Spot	156	1000000052	946
0	s	Spot	156	1000000054	947
0.8	s	Spot	156	1000000051	948
0.2	s	Spot	156	1000000053	949
0.35	s	Spot	157	1000000052	950
0	s	Spot	157	1000000055	951
0.05	s	Spot	157	1000000054	952
0.85	s	Spot	157	1000000051	953
0.25	s	Spot	157	1000000053	954
0.4	s	Spot	158	1000000052	955
0.05	s	Spot	158	1000000055	956
0.1	s	Spot	158	1000000054	957
0.9	s	Spot	158	1000000051	958
0.3	s	Spot	158	1000000053	959
0.45	s	Spot	159	1000000052	960
0.1	s	Spot	159	1000000055	961
0.15	s	Spot	159	1000000054	962
0.95	s	Spot	159	1000000051	963
0.35	s	Spot	159	1000000053	964
0.5	s	Spot	160	1000000052	965
0.15	s	Spot	160	1000000055	966
0.2	s	Spot	160	1000000054	967
1	s	Spot	160	1000000051	968
0.4	s	Spot	160	1000000053	969
0.55	s	Spot	161	1000000052	970
0.2	s	Spot	161	1000000055	971
0.25	s	Spot	161	1000000054	972
1.05	s	Spot	161	1000000051	973
0.45	s	Spot	161	1000000053	974
0.6	s	Spot	162	1000000052	975
0.25	s	Spot	162	1000000055	976
0.3	s	Spot	162	1000000054	977
1.1	s	Spot	162	1000000051	978
0.5	s	Spot	162	1000000053	979
0.65	s	Spot	163	1000000052	980
0.3	s	Spot	163	1000000055	981
0.35	s	Spot	163	1000000054	982
1.15	s	Spot	163	1000000051	983
0.55	s	Spot	163	1000000053	984
0.7	s	Spot	164	1000000052	985
0.35	s	Spot	164	1000000055	986
0.4	s	Spot	164	1000000054	987
1.2	s	Spot	164	1000000051	988
0.6	s	Spot	164	1000000053	989
0.75	s	Spot	165	1000000052	990
0.4	s	Spot	165	1000000055	991
0.45	s	Spot	165	1000000054	992
1.25	s	Spot	165	1000000051	993
0.65	s	Spot	165	1000000053	994
0.8	s	Spot	166	1000000052	995
0.45	s	Spot	166	1000000055	996
0.5	s	Spot	166	1000000054	997
1.3	s	Spot	166	1000000051	998
0.7	s	Spot	166	1000000053	999
0.85	s	Spot	167	1000000052	1000
0.5	s	Spot	167	1000000055	1001
0.55	s	Spot	167	1000000054	1002
1.35	s	Spot	167	1000000051	1003
0.75	s	Spot	167	1000000053	1004
0.9	s	Spot	168	1000000052	1005
0.55	s	Spot	168	1000000055	1006
0.6	s	Spot	168	1000000054	1007
0.8	s	Spot	168	1000000053	1008
0.95	s	Spot	169	1000000052	1009
0.6	s	Spot	169	1000000055	1010
0.85	s	Spot	169	1000000053	1011
1	s	Spot	170	1000000052	1012
0.65	s	Spot	170	1000000055	1013
0.9	s	Spot	170	1000000053	1014
1.05	s	Spot	171	1000000052	1015
0.7	s	Spot	171	1000000055	1016
0.95	s	Spot	171	1000000053	1017
1.1	s	Spot	172	1000000052	1018
0.75	s	Spot	172	1000000055	1019
0	s	Spot	172	1000000056	1020
1.15	s	Spot	173	1000000052	1021
0.8	s	Spot	173	1000000055	1022
0.05	s	Spot	173	1000000056	1023
1.2	s	Spot	174	1000000052	1024
0.85	s	Spot	174	1000000055	1025
0.1	s	Spot	174	1000000056	1026
1.25	s	Spot	175	1000000052	1027
0.15	s	Spot	175	1000000056	1028
1.3	s	Spot	176	1000000052	1029
0	s	Spot	176	1000000057	1030
0.2	s	Spot	176	1000000056	1031
1.35	s	Spot	177	1000000052	1032
0.05	s	Spot	177	1000000057	1033
0.25	s	Spot	177	1000000056	1034
1.4	s	Spot	178	1000000052	1035
0.1	s	Spot	178	1000000057	1036
0.3	s	Spot	178	1000000056	1037
1.45	s	Spot	179	1000000052	1038
0.15	s	Spot	179	1000000057	1039
0.35	s	Spot	179	1000000056	1040
1.5	s	Spot	180	1000000052	1041
0.2	s	Spot	180	1000000057	1042
0.4	s	Spot	180	1000000056	1043
0.25	s	Spot	181	1000000057	1044
0.45	s	Spot	181	1000000056	1045
0	s	Spot	182	1000000058	1046
0.3	s	Spot	182	1000000057	1047
0.5	s	Spot	182	1000000056	1048
0.05	s	Spot	183	1000000058	1049
0.35	s	Spot	183	1000000057	1050
0.55	s	Spot	183	1000000056	1051
0.1	s	Spot	184	1000000058	1052
0.4	s	Spot	184	1000000057	1053
0.6	s	Spot	184	1000000056	1054
0.15	s	Spot	185	1000000058	1055
0.45	s	Spot	185	1000000057	1056
0.2	s	Spot	186	1000000058	1057
0.5	s	Spot	186	1000000057	1058
0	s	Spot	186	1000000059	1059
0.25	s	Spot	187	1000000058	1060
0.55	s	Spot	187	1000000057	1061
0.05	s	Spot	187	1000000059	1062
0.3	s	Spot	188	1000000058	1063
0.6	s	Spot	188	1000000057	1064
0.1	s	Spot	188	1000000059	1065
0.35	s	Spot	189	1000000058	1066
0.15	s	Spot	189	1000000059	1067
0.4	s	Spot	190	1000000058	1068
0	s	Spot	190	1000000060	1069
0.2	s	Spot	190	1000000059	1070
0.45	s	Spot	191	1000000058	1071
0.05	s	Spot	191	1000000060	1072
0.25	s	Spot	191	1000000059	1073
0.5	s	Spot	192	1000000058	1074
0.1	s	Spot	192	1000000060	1075
0.3	s	Spot	192	1000000059	1076
0.15	s	Spot	193	1000000060	1077
0.35	s	Spot	193	1000000059	1078
0.2	s	Spot	194	1000000060	1079
0.4	s	Spot	194	1000000059	1080
0.25	s	Spot	195	1000000060	1081
0.45	s	Spot	195	1000000059	1082
0.3	s	Spot	196	1000000060	1083
0.5	s	Spot	196	1000000059	1084
0.35	s	Spot	197	1000000060	1085
0.55	s	Spot	197	1000000059	1086
0.4	s	Spot	198	1000000060	1087
0.6	s	Spot	198	1000000059	1088
0.45	s	Spot	199	1000000060	1089
0.65	s	Spot	199	1000000059	1090
0.5	s	Spot	200	1000000060	1091
0.7	s	Spot	200	1000000059	1092
0.55	s	Spot	201	1000000060	1093
0.75	s	Spot	201	1000000059	1094
0	s	Spot	202	1000000061	1095
0.6	s	Spot	202	1000000060	1096
0.8	s	Spot	202	1000000059	1097
0.05	s	Spot	203	1000000061	1098
0.65	s	Spot	203	1000000060	1099
0.85	s	Spot	203	1000000059	1100
0.1	s	Spot	204	1000000061	1101
0.7	s	Spot	204	1000000060	1102
0.9	s	Spot	204	1000000059	1103
0.15	s	Spot	205	1000000061	1104
0.75	s	Spot	205	1000000060	1105
0.95	s	Spot	205	1000000059	1106
0.2	s	Spot	206	1000000061	1107
0.8	s	Spot	206	1000000060	1108
0.25	s	Spot	207	1000000061	1109
0.85	s	Spot	207	1000000060	1110
0.3	s	Spot	208	1000000061	1111
0.9	s	Spot	208	1000000060	1112
0.35	s	Spot	209	1000000061	1113
0.95	s	Spot	209	1000000060	1114
0.4	s	Spot	210	1000000061	1115
0	s	Spot	210	1000000062	1116
1	s	Spot	210	1000000060	1117
0.05	s	Spot	211	1000000062	1118
0.45	s	Spot	211	1000000061	1119
1.05	s	Spot	211	1000000060	1120
0.5	s	Spot	212	1000000061	1121
0.1	s	Spot	212	1000000062	1122
1.1	s	Spot	212	1000000060	1123
0.15	s	Spot	213	1000000062	1124
0.55	s	Spot	213	1000000061	1125
1.15	s	Spot	213	1000000060	1126
0	s	Spot	214	1000000063	1127
0.6	s	Spot	214	1000000061	1128
0.2	s	Spot	214	1000000062	1129
1.2	s	Spot	214	1000000060	1130
0.05	s	Spot	215	1000000063	1131
0.65	s	Spot	215	1000000061	1132
0.25	s	Spot	215	1000000062	1133
1.25	s	Spot	215	1000000060	1134
0.1	s	Spot	216	1000000063	1135
0.7	s	Spot	216	1000000061	1136
0.3	s	Spot	216	1000000062	1137
1.3	s	Spot	216	1000000060	1138
0.15	s	Spot	217	1000000063	1139
0.75	s	Spot	217	1000000061	1140
0.35	s	Spot	217	1000000062	1141
1.35	s	Spot	217	1000000060	1142
0.2	s	Spot	218	1000000063	1143
0.8	s	Spot	218	1000000061	1144
0.4	s	Spot	218	1000000062	1145
1.4	s	Spot	218	1000000060	1146
0.25	s	Spot	219	1000000063	1147
0.85	s	Spot	219	1000000061	1148
0.45	s	Spot	219	1000000062	1149
1.45	s	Spot	219	1000000060	1150
0.3	s	Spot	220	1000000063	1151
0.5	s	Spot	220	1000000062	1152
0.9	s	Spot	220	1000000061	1153
1.5	s	Spot	220	1000000060	1154
0.35	s	Spot	221	1000000063	1155
0.55	s	Spot	221	1000000062	1156
0.95	s	Spot	221	1000000061	1157
1.55	s	Spot	221	1000000060	1158
0.4	s	Spot	222	1000000063	1159
0.6	s	Spot	222	1000000062	1160
1	s	Spot	222	1000000061	1161
1.6	s	Spot	222	1000000060	1162
0.45	s	Spot	223	1000000063	1163
1.05	s	Spot	223	1000000061	1164
1.65	s	Spot	223	1000000060	1165
0.5	s	Spot	224	1000000063	1166
1.1	s	Spot	224	1000000061	1167
1.7	s	Spot	224	1000000060	1168
0.55	s	Spot	225	1000000063	1169
1.15	s	Spot	225	1000000061	1170
1.75	s	Spot	225	1000000060	1171
1.2	s	Spot	226	1000000061	1172
1.8	s	Spot	226	1000000060	1173
1.25	s	Spot	227	1000000061	1174
1.85	s	Spot	227	1000000060	1175
1.3	s	Spot	228	1000000061	1176
1.9	s	Spot	228	1000000060	1177
1.35	s	Spot	229	1000000061	1178
1.95	s	Spot	229	1000000060	1179
1.4	s	Spot	230	1000000061	1180
2	s	Spot	230	1000000060	1181
0	s	Spot	231	1000000064	1182
1.45	s	Spot	231	1000000061	1183
2.05	s	Spot	231	1000000060	1184
0.05	s	Spot	232	1000000064	1185
1.5	s	Spot	232	1000000061	1186
2.1	s	Spot	232	1000000060	1187
0.1	s	Spot	233	1000000064	1188
1.55	s	Spot	233	1000000061	1189
2.15	s	Spot	233	1000000060	1190
0.15	s	Spot	234	1000000064	1191
1.6	s	Spot	234	1000000061	1192
2.2	s	Spot	234	1000000060	1193
0.2	s	Spot	235	1000000064	1194
1.65	s	Spot	235	1000000061	1195
2.25	s	Spot	235	1000000060	1196
0	s	Spot	235	1000000065	1197
0.25	s	Spot	236	1000000064	1198
1.7	s	Spot	236	1000000061	1199
2.3	s	Spot	236	1000000060	1200
0.05	s	Spot	236	1000000065	1201
0.3	s	Spot	237	1000000064	1202
1.75	s	Spot	237	1000000061	1203
2.35	s	Spot	237	1000000060	1204
0.1	s	Spot	237	1000000065	1205
0.35	s	Spot	238	1000000064	1206
1.8	s	Spot	238	1000000061	1207
2.4	s	Spot	238	1000000060	1208
0.15	s	Spot	238	1000000065	1209
0.4	s	Spot	239	1000000064	1210
1.85	s	Spot	239	1000000061	1211
2.45	s	Spot	239	1000000060	1212
0.2	s	Spot	239	1000000065	1213
0	s	Spot	240	1000000066	1214
0.45	s	Spot	240	1000000064	1215
2.5	s	Spot	240	1000000060	1216
0.25	s	Spot	240	1000000065	1217
0.05	s	Spot	241	1000000066	1218
0.5	s	Spot	241	1000000064	1219
0	s	Spot	241	1000000067	1220
2.55	s	Spot	241	1000000060	1221
0.3	s	Spot	241	1000000065	1222
0.1	s	Spot	242	1000000066	1223
0.55	s	Spot	242	1000000064	1224
0.05	s	Spot	242	1000000067	1225
2.6	s	Spot	242	1000000060	1226
0.35	s	Spot	242	1000000065	1227
0.15	s	Spot	243	1000000066	1228
0.1	s	Spot	243	1000000067	1229
2.65	s	Spot	243	1000000060	1230
0.4	s	Spot	243	1000000065	1231
0.2	s	Spot	244	1000000066	1232
0	s	Spot	244	1000000068	1233
0.15	s	Spot	244	1000000067	1234
2.7	s	Spot	244	1000000060	1235
0.45	s	Spot	244	1000000065	1236
0.25	s	Spot	245	1000000066	1237
0.05	s	Spot	245	1000000068	1238
0.2	s	Spot	245	1000000067	1239
2.75	s	Spot	245	1000000060	1240
0.5	s	Spot	245	1000000065	1241
0.3	s	Spot	246	1000000066	1242
0.1	s	Spot	246	1000000068	1243
0	s	Spot	246	1000000069	1244
0.25	s	Spot	246	1000000067	1245
2.8	s	Spot	246	1000000060	1246
0.35	s	Spot	247	1000000066	1247
0.15	s	Spot	247	1000000068	1248
0.05	s	Spot	247	1000000069	1249
0.3	s	Spot	247	1000000067	1250
2.85	s	Spot	247	1000000060	1251
0.4	s	Spot	248	1000000066	1252
0.2	s	Spot	248	1000000068	1253
0.1	s	Spot	248	1000000069	1254
0.35	s	Spot	248	1000000067	1255
0.45	s	Spot	249	1000000066	1256
0.25	s	Spot	249	1000000068	1257
0.15	s	Spot	249	1000000069	1258
0.4	s	Spot	249	1000000067	1259
0.5	s	Spot	250	1000000066	1260
0.3	s	Spot	250	1000000068	1261
0.2	s	Spot	250	1000000069	1262
0.45	s	Spot	250	1000000067	1263
0.55	s	Spot	251	1000000066	1264
0.35	s	Spot	251	1000000068	1265
0.25	s	Spot	251	1000000069	1266
0.5	s	Spot	251	1000000067	1267
0.6	s	Spot	252	1000000066	1268
0.4	s	Spot	252	1000000068	1269
0.3	s	Spot	252	1000000069	1270
0	s	Spot	252	1000000070	1271
0.55	s	Spot	252	1000000067	1272
0.65	s	Spot	253	1000000066	1273
0.45	s	Spot	253	1000000068	1274
0.35	s	Spot	253	1000000069	1275
0.05	s	Spot	253	1000000070	1276
0.6	s	Spot	253	1000000067	1277
0.5	s	Spot	254	1000000068	1278
0.4	s	Spot	254	1000000069	1279
0.1	s	Spot	254	1000000070	1280
0.55	s	Spot	255	1000000068	1281
0.45	s	Spot	255	1000000069	1282
0.15	s	Spot	255	1000000070	1283
0.5	s	Spot	256	1000000069	1284
0.2	s	Spot	256	1000000070	1285
0.25	s	Spot	257	1000000070	1286
0.3	s	Spot	258	1000000070	1287
0.35	s	Spot	259	1000000070	1288
0.4	s	Spot	260	1000000070	1289
0.45	s	Spot	261	1000000070	1290
0.5	s	Spot	262	1000000070	1291
0.55	s	Spot	263	1000000070	1292
0.6	s	Spot	264	1000000070	1293
0	s	Spot	265	1000000071	1294
0.65	s	Spot	265	1000000070	1295
0.05	s	Spot	266	1000000071	1296
0.7	s	Spot	266	1000000070	1297
0.1	s	Spot	267	1000000071	1298
0	s	Spot	268	1000000072	1299
0.15	s	Spot	268	1000000071	1300
0.05	s	Spot	269	1000000072	1301
0.2	s	Spot	269	1000000071	1302
0.1	s	Spot	270	1000000072	1303
0.25	s	Spot	270	1000000071	1304
0.15	s	Spot	271	1000000072	1305
0.3	s	Spot	271	1000000071	1306
0.2	s	Spot	272	1000000072	1307
0.35	s	Spot	272	1000000071	1308
0.25	s	Spot	273	1000000072	1309
0.4	s	Spot	273	1000000071	1310
0.3	s	Spot	274	1000000072	1311
0.45	s	Spot	274	1000000071	1312
0	s	Spot	275	1000000073	1313
0.35	s	Spot	275	1000000072	1314
0.5	s	Spot	275	1000000071	1315
0.05	s	Spot	276	1000000073	1316
0.4	s	Spot	276	1000000072	1317
0.55	s	Spot	276	1000000071	1318
0.1	s	Spot	277	1000000073	1319
0.45	s	Spot	277	1000000072	1320
0.6	s	Spot	277	1000000071	1321
0.15	s	Spot	278	1000000073	1322
0.5	s	Spot	278	1000000072	1323
0.65	s	Spot	278	1000000071	1324
0.2	s	Spot	279	1000000073	1325
0.55	s	Spot	279	1000000072	1326
0.7	s	Spot	279	1000000071	1327
0.25	s	Spot	280	1000000073	1328
0.6	s	Spot	280	1000000072	1329
0.75	s	Spot	280	1000000071	1330
0.3	s	Spot	281	1000000073	1331
0.65	s	Spot	281	1000000072	1332
0.8	s	Spot	281	1000000071	1333
0.35	s	Spot	282	1000000073	1334
0.7	s	Spot	282	1000000072	1335
0.85	s	Spot	282	1000000071	1336
0.4	s	Spot	283	1000000073	1337
0.75	s	Spot	283	1000000072	1338
0.9	s	Spot	283	1000000071	1339
0.45	s	Spot	284	1000000073	1340
0.8	s	Spot	284	1000000072	1341
0.95	s	Spot	284	1000000071	1342
0.5	s	Spot	285	1000000073	1343
0.85	s	Spot	285	1000000072	1344
1	s	Spot	285	1000000071	1345
0.55	s	Spot	286	1000000073	1346
0.9	s	Spot	286	1000000072	1347
1.05	s	Spot	286	1000000071	1348
0.6	s	Spot	287	1000000073	1349
0.95	s	Spot	287	1000000072	1350
1.1	s	Spot	287	1000000071	1351
0.65	s	Spot	288	1000000073	1352
1	s	Spot	288	1000000072	1353
1.15	s	Spot	288	1000000071	1354
0.7	s	Spot	289	1000000073	1355
1.05	s	Spot	289	1000000072	1356
1.2	s	Spot	289	1000000071	1357
0.75	s	Spot	290	1000000073	1358
1.1	s	Spot	290	1000000072	1359
0.8	s	Spot	291	1000000073	1360
1.15	s	Spot	291	1000000072	1361
0	s	Spot	291	1000000074	1362
0.85	s	Spot	292	1000000073	1363
1.2	s	Spot	292	1000000072	1364
0.05	s	Spot	292	1000000074	1365
1.25	s	Spot	293	1000000072	1366
0.1	s	Spot	293	1000000074	1367
1.3	s	Spot	294	1000000072	1368
0.15	s	Spot	294	1000000074	1369
1.35	s	Spot	295	1000000072	1370
0.2	s	Spot	295	1000000074	1371
1.4	s	Spot	296	1000000072	1372
0.25	s	Spot	296	1000000074	1373
1.45	s	Spot	297	1000000072	1374
0.3	s	Spot	297	1000000074	1375
1.5	s	Spot	298	1000000072	1376
0.35	s	Spot	298	1000000074	1377
1.55	s	Spot	299	1000000072	1378
0.4	s	Spot	299	1000000074	1379
1.6	s	Spot	300	1000000072	1380
0.45	s	Spot	300	1000000074	1381
1.65	s	Spot	301	1000000072	1382
0.5	s	Spot	301	1000000074	1383
1.7	s	Spot	302	1000000072	1384
1.75	s	Spot	303	1000000072	1385
1.8	s	Spot	304	1000000072	1386
0	s	Spot	315	1000000075	1387
0	s	Spot	316	1000000076	1388
0.05	s	Spot	316	1000000075	1389
0.05	s	Spot	317	1000000076	1390
0.1	s	Spot	317	1000000075	1391
0.1	s	Spot	318	1000000076	1392
0.15	s	Spot	318	1000000075	1393
0.15	s	Spot	319	1000000076	1394
0.2	s	Spot	319	1000000075	1395
0	s	Spot	320	1000000077	1396
0	s	Spot	320	1000000078	1397
0.2	s	Spot	320	1000000076	1398
0.25	s	Spot	320	1000000075	1399
0.05	s	Spot	321	1000000077	1400
0.05	s	Spot	321	1000000078	1401
0.25	s	Spot	321	1000000076	1402
0.3	s	Spot	321	1000000075	1403
0.1	s	Spot	322	1000000077	1404
0.1	s	Spot	322	1000000078	1405
0.3	s	Spot	322	1000000076	1406
0.35	s	Spot	322	1000000075	1407
0.15	s	Spot	323	1000000077	1408
0.15	s	Spot	323	1000000078	1409
0.35	s	Spot	323	1000000076	1410
0.4	s	Spot	323	1000000075	1411
0.2	s	Spot	324	1000000077	1412
0.2	s	Spot	324	1000000078	1413
0.4	s	Spot	324	1000000076	1414
0.45	s	Spot	324	1000000075	1415
0.25	s	Spot	325	1000000077	1416
0.25	s	Spot	325	1000000078	1417
0.45	s	Spot	325	1000000076	1418
0.5	s	Spot	325	1000000075	1419
0.3	s	Spot	326	1000000077	1420
0.3	s	Spot	326	1000000078	1421
0.5	s	Spot	326	1000000076	1422
0.55	s	Spot	326	1000000075	1423
0.35	s	Spot	327	1000000077	1424
0.35	s	Spot	327	1000000078	1425
0.6	s	Spot	327	1000000075	1426
0.4	s	Spot	328	1000000077	1427
0.4	s	Spot	328	1000000078	1428
0.65	s	Spot	328	1000000075	1429
0.45	s	Spot	329	1000000077	1430
0.45	s	Spot	329	1000000078	1431
0.7	s	Spot	329	1000000075	1432
0.5	s	Spot	330	1000000077	1433
0.5	s	Spot	330	1000000078	1434
0.75	s	Spot	330	1000000075	1435
0.55	s	Spot	331	1000000077	1436
0.55	s	Spot	331	1000000078	1437
0.8	s	Spot	331	1000000075	1438
0.85	s	Spot	332	1000000075	1439
0.9	s	Spot	333	1000000075	1440
0	s	Spot	334	1000000079	1441
0	s	Spot	334	1000000080	1442
0.95	s	Spot	334	1000000075	1443
0.05	s	Spot	335	1000000079	1444
0	s	Spot	335	1000000081	1445
0.05	s	Spot	335	1000000080	1446
1	s	Spot	335	1000000075	1447
0.1	s	Spot	336	1000000079	1448
0.05	s	Spot	336	1000000081	1449
0.1	s	Spot	336	1000000080	1450
1.05	s	Spot	336	1000000075	1451
0.15	s	Spot	337	1000000079	1452
0.1	s	Spot	337	1000000081	1453
0.15	s	Spot	337	1000000080	1454
1.1	s	Spot	337	1000000075	1455
0.2	s	Spot	338	1000000079	1456
0	s	Spot	338	1000000082	1457
0.15	s	Spot	338	1000000081	1458
0.2	s	Spot	338	1000000080	1459
0	s	Spot	338	1000000083	1460
1.15	s	Spot	338	1000000075	1461
0.25	s	Spot	339	1000000079	1462
0.05	s	Spot	339	1000000082	1463
0.2	s	Spot	339	1000000081	1464
0.25	s	Spot	339	1000000080	1465
1.2	s	Spot	339	1000000075	1466
0.05	s	Spot	339	1000000083	1467
0.3	s	Spot	340	1000000079	1468
0.1	s	Spot	340	1000000082	1469
0.25	s	Spot	340	1000000081	1470
0.3	s	Spot	340	1000000080	1471
1.25	s	Spot	340	1000000075	1472
0.1	s	Spot	340	1000000083	1473
0.35	s	Spot	341	1000000079	1474
0.15	s	Spot	341	1000000082	1475
0.3	s	Spot	341	1000000081	1476
0.35	s	Spot	341	1000000080	1477
1.3	s	Spot	341	1000000075	1478
0.15	s	Spot	341	1000000083	1479
0.4	s	Spot	342	1000000079	1480
0.2	s	Spot	342	1000000082	1481
0.35	s	Spot	342	1000000081	1482
0.4	s	Spot	342	1000000080	1483
1.35	s	Spot	342	1000000075	1484
0.2	s	Spot	342	1000000083	1485
0.45	s	Spot	343	1000000079	1486
0.25	s	Spot	343	1000000082	1487
0.4	s	Spot	343	1000000081	1488
0.45	s	Spot	343	1000000080	1489
1.4	s	Spot	343	1000000075	1490
0.25	s	Spot	343	1000000083	1491
0.5	s	Spot	344	1000000079	1492
0.3	s	Spot	344	1000000082	1493
0.45	s	Spot	344	1000000081	1494
0.5	s	Spot	344	1000000080	1495
1.45	s	Spot	344	1000000075	1496
0.3	s	Spot	344	1000000083	1497
0.35	s	Spot	345	1000000082	1498
0.5	s	Spot	345	1000000081	1499
0.55	s	Spot	345	1000000080	1500
0.35	s	Spot	345	1000000083	1501
0.4	s	Spot	346	1000000082	1502
0.6	s	Spot	346	1000000080	1503
0	s	Spot	346	1000000084	1504
0.4	s	Spot	346	1000000083	1505
0.45	s	Spot	347	1000000082	1506
0.65	s	Spot	347	1000000080	1507
0.05	s	Spot	347	1000000084	1508
0.45	s	Spot	347	1000000083	1509
0.5	s	Spot	348	1000000082	1510
0.1	s	Spot	348	1000000084	1511
0.5	s	Spot	348	1000000083	1512
0.55	s	Spot	349	1000000082	1513
0.15	s	Spot	349	1000000084	1514
0.55	s	Spot	349	1000000083	1515
0.6	s	Spot	350	1000000082	1516
0.2	s	Spot	350	1000000084	1517
0.6	s	Spot	350	1000000083	1518
0.65	s	Spot	351	1000000082	1519
0.25	s	Spot	351	1000000084	1520
0.65	s	Spot	351	1000000083	1521
0.7	s	Spot	352	1000000082	1522
0	s	Spot	352	1000000085	1523
0.3	s	Spot	352	1000000084	1524
0.7	s	Spot	352	1000000083	1525
0.75	s	Spot	353	1000000082	1526
0.05	s	Spot	353	1000000085	1527
0.35	s	Spot	353	1000000084	1528
0.75	s	Spot	353	1000000083	1529
0.8	s	Spot	354	1000000082	1530
0	s	Spot	354	1000000086	1531
0.1	s	Spot	354	1000000085	1532
0.8	s	Spot	354	1000000083	1533
0.4	s	Spot	354	1000000084	1534
0.85	s	Spot	355	1000000082	1535
0.05	s	Spot	355	1000000086	1536
0.15	s	Spot	355	1000000085	1537
0.85	s	Spot	355	1000000083	1538
0.45	s	Spot	355	1000000084	1539
0.9	s	Spot	356	1000000082	1540
0.1	s	Spot	356	1000000086	1541
0.2	s	Spot	356	1000000085	1542
0.5	s	Spot	356	1000000084	1543
0.9	s	Spot	356	1000000083	1544
0	s	Spot	357	1000000087	1545
0.95	s	Spot	357	1000000082	1546
0.15	s	Spot	357	1000000086	1547
0.25	s	Spot	357	1000000085	1548
0.05	s	Spot	358	1000000087	1549
0.2	s	Spot	358	1000000086	1550
0.3	s	Spot	358	1000000085	1551
0.1	s	Spot	359	1000000087	1552
0	s	Spot	359	1000000088	1553
0.25	s	Spot	359	1000000086	1554
0.35	s	Spot	359	1000000085	1555
0.15	s	Spot	360	1000000087	1556
0.05	s	Spot	360	1000000088	1557
0.3	s	Spot	360	1000000086	1558
0.4	s	Spot	360	1000000085	1559
0.2	s	Spot	361	1000000087	1560
0.1	s	Spot	361	1000000088	1561
0.35	s	Spot	361	1000000086	1562
0.45	s	Spot	361	1000000085	1563
0.25	s	Spot	362	1000000087	1564
0.15	s	Spot	362	1000000088	1565
0.4	s	Spot	362	1000000086	1566
0.5	s	Spot	362	1000000085	1567
0.3	s	Spot	363	1000000087	1568
0.2	s	Spot	363	1000000088	1569
0.45	s	Spot	363	1000000086	1570
0.55	s	Spot	363	1000000085	1571
0.35	s	Spot	364	1000000087	1572
0.25	s	Spot	364	1000000088	1573
0.5	s	Spot	364	1000000086	1574
0.6	s	Spot	364	1000000085	1575
0.4	s	Spot	365	1000000087	1576
0.3	s	Spot	365	1000000088	1577
0.55	s	Spot	365	1000000086	1578
0.65	s	Spot	365	1000000085	1579
0.45	s	Spot	366	1000000087	1580
0.35	s	Spot	366	1000000088	1581
0.6	s	Spot	366	1000000086	1582
0.7	s	Spot	366	1000000085	1583
0.5	s	Spot	367	1000000087	1584
0.4	s	Spot	367	1000000088	1585
0.65	s	Spot	367	1000000086	1586
0.75	s	Spot	367	1000000085	1587
0.55	s	Spot	368	1000000087	1588
0.45	s	Spot	368	1000000088	1589
0.8	s	Spot	368	1000000085	1590
0.6	s	Spot	369	1000000087	1591
0.5	s	Spot	369	1000000088	1592
0.85	s	Spot	369	1000000085	1593
0.65	s	Spot	370	1000000087	1594
0.9	s	Spot	370	1000000085	1595
0.7	s	Spot	371	1000000087	1596
0.95	s	Spot	371	1000000085	1597
0	s	Spot	371	1000000089	1598
0.75	s	Spot	372	1000000087	1599
0.05	s	Spot	372	1000000089	1600
0.8	s	Spot	373	1000000087	1601
0.1	s	Spot	373	1000000089	1602
0.15	s	Spot	374	1000000089	1603
0	s	Spot	375	1000000090	1604
0.2	s	Spot	375	1000000089	1605
0.05	s	Spot	376	1000000090	1606
0.25	s	Spot	376	1000000089	1607
0.1	s	Spot	377	1000000090	1608
0.3	s	Spot	377	1000000089	1609
0.15	s	Spot	378	1000000090	1610
0.35	s	Spot	378	1000000089	1611
0.2	s	Spot	379	1000000090	1612
0.4	s	Spot	379	1000000089	1613
0.25	s	Spot	380	1000000090	1614
0.45	s	Spot	380	1000000089	1615
0.3	s	Spot	381	1000000090	1616
0	s	Spot	381	1000000091	1617
0.5	s	Spot	381	1000000089	1618
0.35	s	Spot	382	1000000090	1619
0.05	s	Spot	382	1000000091	1620
0.55	s	Spot	382	1000000089	1621
0.4	s	Spot	383	1000000090	1622
0.1	s	Spot	383	1000000091	1623
0.6	s	Spot	383	1000000089	1624
0.45	s	Spot	384	1000000090	1625
0.15	s	Spot	384	1000000091	1626
0.65	s	Spot	384	1000000089	1627
0.5	s	Spot	385	1000000090	1628
0.2	s	Spot	385	1000000091	1629
0.7	s	Spot	385	1000000089	1630
0.55	s	Spot	386	1000000090	1631
0.25	s	Spot	386	1000000091	1632
0.75	s	Spot	386	1000000089	1633
0.6	s	Spot	387	1000000090	1634
0.3	s	Spot	387	1000000091	1635
0.65	s	Spot	388	1000000090	1636
0.35	s	Spot	388	1000000091	1637
0.7	s	Spot	389	1000000090	1638
0.4	s	Spot	389	1000000091	1639
0.75	s	Spot	390	1000000090	1640
0.45	s	Spot	390	1000000091	1641
0.8	s	Spot	391	1000000090	1642
0.5	s	Spot	391	1000000091	1643
0.85	s	Spot	392	1000000090	1644
0.55	s	Spot	392	1000000091	1645
0.9	s	Spot	393	1000000090	1646
0.6	s	Spot	393	1000000091	1647
0.95	s	Spot	394	1000000090	1648
1	s	Spot	395	1000000090	1649
1.05	s	Spot	396	1000000090	1650
1.1	s	Spot	397	1000000090	1651
0	s	Spot	397	1000000092	1652
1.15	s	Spot	398	1000000090	1653
0.05	s	Spot	398	1000000092	1654
0.1	s	Spot	399	1000000092	1655
0.15	s	Spot	400	1000000092	1656
0.2	s	Spot	401	1000000092	1657
0.25	s	Spot	402	1000000092	1658
0.3	s	Spot	403	1000000092	1659
0.35	s	Spot	404	1000000092	1660
0.4	s	Spot	405	1000000092	1661
0.45	s	Spot	406	1000000092	1662
0.5	s	Spot	407	1000000092	1663
0.55	s	Spot	408	1000000092	1664
0	s	Spot	410	1000000093	1665
0.05	s	Spot	411	1000000093	1666
0	s	Spot	411	1000000094	1667
0	s	Spot	412	1000000095	1668
0.1	s	Spot	412	1000000093	1669
0.05	s	Spot	412	1000000094	1670
0.05	s	Spot	413	1000000095	1671
0.15	s	Spot	413	1000000093	1672
0.1	s	Spot	413	1000000094	1673
0.1	s	Spot	414	1000000095	1674
0.2	s	Spot	414	1000000093	1675
0.15	s	Spot	414	1000000094	1676
0.15	s	Spot	415	1000000095	1677
0.25	s	Spot	415	1000000093	1678
0.2	s	Spot	415	1000000094	1679
0.2	s	Spot	416	1000000095	1680
0.3	s	Spot	416	1000000093	1681
0.25	s	Spot	416	1000000094	1682
0.25	s	Spot	417	1000000095	1683
0.35	s	Spot	417	1000000093	1684
0.3	s	Spot	417	1000000094	1685
0.3	s	Spot	418	1000000095	1686
0.4	s	Spot	418	1000000093	1687
0.35	s	Spot	418	1000000094	1688
0.35	s	Spot	419	1000000095	1689
0.45	s	Spot	419	1000000093	1690
0.4	s	Spot	419	1000000094	1691
0.4	s	Spot	420	1000000095	1692
0.5	s	Spot	420	1000000093	1693
0.45	s	Spot	420	1000000094	1694
0.45	s	Spot	421	1000000095	1695
0.55	s	Spot	421	1000000093	1696
0.5	s	Spot	421	1000000094	1697
0.5	s	Spot	422	1000000095	1698
0.6	s	Spot	422	1000000093	1699
0.55	s	Spot	422	1000000094	1700
0.55	s	Spot	423	1000000095	1701
0.65	s	Spot	423	1000000093	1702
0.6	s	Spot	423	1000000094	1703
0.6	s	Spot	424	1000000095	1704
0.7	s	Spot	424	1000000093	1705
0.65	s	Spot	424	1000000094	1706
0.65	s	Spot	425	1000000095	1707
0.75	s	Spot	425	1000000093	1708
0.7	s	Spot	425	1000000094	1709
0.7	s	Spot	426	1000000095	1710
0.8	s	Spot	426	1000000093	1711
0.75	s	Spot	426	1000000094	1712
0.75	s	Spot	427	1000000095	1713
0.85	s	Spot	427	1000000093	1714
0.8	s	Spot	427	1000000094	1715
0.8	s	Spot	428	1000000095	1716
0.9	s	Spot	428	1000000093	1717
0.85	s	Spot	428	1000000094	1718
0.85	s	Spot	429	1000000095	1719
0.95	s	Spot	429	1000000093	1720
0.9	s	Spot	429	1000000094	1721
0.9	s	Spot	430	1000000095	1722
0.95	s	Spot	430	1000000094	1723
0.95	s	Spot	431	1000000095	1724
1	s	Spot	431	1000000094	1725
1	s	Spot	432	1000000095	1726
1.05	s	Spot	432	1000000094	1727
1.05	s	Spot	433	1000000095	1728
1.1	s	Spot	433	1000000094	1729
1.1	s	Spot	434	1000000095	1730
1.15	s	Spot	434	1000000094	1731
1.15	s	Spot	435	1000000095	1732
1.2	s	Spot	435	1000000094	1733
1.2	s	Spot	436	1000000095	1734
0	s	Spot	436	1000000096	1735
1.25	s	Spot	436	1000000094	1736
1.25	s	Spot	437	1000000095	1737
0.05	s	Spot	437	1000000096	1738
1.3	s	Spot	437	1000000094	1739
1.3	s	Spot	438	1000000095	1740
0.1	s	Spot	438	1000000096	1741
1.35	s	Spot	439	1000000095	1742
0.15	s	Spot	439	1000000096	1743
1.4	s	Spot	440	1000000095	1744
0.2	s	Spot	440	1000000096	1745
1.45	s	Spot	441	1000000095	1746
0.25	s	Spot	441	1000000096	1747
1.5	s	Spot	442	1000000095	1748
0.3	s	Spot	442	1000000096	1749
1.55	s	Spot	443	1000000095	1750
0.35	s	Spot	443	1000000096	1751
1.6	s	Spot	444	1000000095	1752
0.4	s	Spot	444	1000000096	1753
1.65	s	Spot	445	1000000095	1754
0.45	s	Spot	445	1000000096	1755
1.7	s	Spot	446	1000000095	1756
0.5	s	Spot	446	1000000096	1757
1.75	s	Spot	447	1000000095	1758
1.8	s	Spot	448	1000000095	1759
1.85	s	Spot	449	1000000095	1760
1.9	s	Spot	450	1000000095	1761
1.95	s	Spot	451	1000000095	1762
2	s	Spot	452	1000000095	1763
2.05	s	Spot	453	1000000095	1764
2.1	s	Spot	454	1000000095	1765
2.15	s	Spot	455	1000000095	1766
2.2	s	Spot	456	1000000095	1767
2.25	s	Spot	457	1000000095	1768
2.3	s	Spot	458	1000000095	1769
2.35	s	Spot	459	1000000095	1770
2.4	s	Spot	460	1000000095	1771
0	s	Spot	460	1000000097	1772
2.45	s	Spot	461	1000000095	1773
0.05	s	Spot	461	1000000097	1774
2.5	s	Spot	462	1000000095	1775
0.1	s	Spot	462	1000000097	1776
2.55	s	Spot	463	1000000095	1777
0.15	s	Spot	463	1000000097	1778
0.2	s	Spot	464	1000000097	1779
0.25	s	Spot	465	1000000097	1780
0.3	s	Spot	466	1000000097	1781
0.35	s	Spot	467	1000000097	1782
0.4	s	Spot	468	1000000097	1783
0.45	s	Spot	469	1000000097	1784
0.5	s	Spot	470	1000000097	1785
0	s	Spot	483	1000000098	1786
0.05	s	Spot	484	1000000098	1787
0.1	s	Spot	485	1000000098	1788
0.15	s	Spot	486	1000000098	1789
0.2	s	Spot	487	1000000098	1790
0.25	s	Spot	488	1000000098	1791
0.3	s	Spot	489	1000000098	1792
0.35	s	Spot	490	1000000098	1793
0.4	s	Spot	491	1000000098	1794
0.45	s	Spot	492	1000000098	1795
0.5	s	Spot	493	1000000098	1796
0.55	s	Spot	494	1000000098	1797
0	s	Spot	495	1000000099	1798
0.05	s	Spot	496	1000000099	1799
0.1	s	Spot	497	1000000099	1800
0.15	s	Spot	498	1000000099	1801
0.2	s	Spot	499	1000000099	1802
0.25	s	Spot	500	1000000099	1803
0.3	s	Spot	501	1000000099	1804
0.35	s	Spot	502	1000000099	1805
0.4	s	Spot	503	1000000099	1806
0.45	s	Spot	504	1000000099	1807
0	s	Spot	505	1000000100	1808
0.5	s	Spot	505	1000000099	1809
0.05	s	Spot	506	1000000100	1810
0.55	s	Spot	506	1000000099	1811
0.1	s	Spot	507	1000000100	1812
0.15	s	Spot	508	1000000100	1813
0.2	s	Spot	509	1000000100	1814
0.25	s	Spot	510	1000000100	1815
0	s	Spot	510	1000000101	1816
0.3	s	Spot	511	1000000100	1817
0.05	s	Spot	511	1000000101	1818
0.35	s	Spot	512	1000000100	1819
0	s	Spot	512	1000000102	1820
0.1	s	Spot	512	1000000101	1821
0.4	s	Spot	513	1000000100	1822
0.05	s	Spot	513	1000000102	1823
0.15	s	Spot	513	1000000101	1824
0.45	s	Spot	514	1000000100	1825
0.1	s	Spot	514	1000000102	1826
0.2	s	Spot	514	1000000101	1827
0.5	s	Spot	515	1000000100	1828
0.15	s	Spot	515	1000000102	1829
0.25	s	Spot	515	1000000101	1830
0.55	s	Spot	516	1000000100	1831
0.2	s	Spot	516	1000000102	1832
0.3	s	Spot	516	1000000101	1833
0.6	s	Spot	517	1000000100	1834
0.25	s	Spot	517	1000000102	1835
0.35	s	Spot	517	1000000101	1836
0.65	s	Spot	518	1000000100	1837
0.3	s	Spot	518	1000000102	1838
0.4	s	Spot	518	1000000101	1839
0.7	s	Spot	519	1000000100	1840
0.35	s	Spot	519	1000000102	1841
0.45	s	Spot	519	1000000101	1842
0.75	s	Spot	520	1000000100	1843
0.4	s	Spot	520	1000000102	1844
0.5	s	Spot	520	1000000101	1845
0.8	s	Spot	521	1000000100	1846
0.45	s	Spot	521	1000000102	1847
0.55	s	Spot	521	1000000101	1848
0.85	s	Spot	522	1000000100	1849
0.5	s	Spot	522	1000000102	1850
0.9	s	Spot	523	1000000100	1851
0.95	s	Spot	524	1000000100	1852
1	s	Spot	525	1000000100	1853
1.05	s	Spot	526	1000000100	1854
1.1	s	Spot	527	1000000100	1855
0	s	Spot	536	1000000103	1856
0.05	s	Spot	537	1000000103	1857
0.1	s	Spot	538	1000000103	1858
0.15	s	Spot	539	1000000103	1859
0.2	s	Spot	540	1000000103	1860
0.25	s	Spot	541	1000000103	1861
0.3	s	Spot	542	1000000103	1862
0.35	s	Spot	543	1000000103	1863
0.4	s	Spot	544	1000000103	1864
0.45	s	Spot	545	1000000103	1865
0.5	s	Spot	546	1000000103	1866
0.55	s	Spot	547	1000000103	1867
0	s	Spot	547	1000000104	1868
0.6	s	Spot	548	1000000103	1869
0.05	s	Spot	548	1000000104	1870
0.65	s	Spot	549	1000000103	1871
0.1	s	Spot	549	1000000104	1872
0.7	s	Spot	550	1000000103	1873
0.15	s	Spot	550	1000000104	1874
0.75	s	Spot	551	1000000103	1875
0.2	s	Spot	551	1000000104	1876
0.25	s	Spot	552	1000000104	1877
0.3	s	Spot	553	1000000104	1878
0.35	s	Spot	554	1000000104	1879
0.4	s	Spot	555	1000000104	1880
0.45	s	Spot	556	1000000104	1881
0.5	s	Spot	557	1000000104	1882
0.55	s	Spot	558	1000000104	1883
0	s	Spot	564	1000000105	1884
0.05	s	Spot	565	1000000105	1885
0.1	s	Spot	566	1000000105	1886
0.15	s	Spot	567	1000000105	1887
0.2	s	Spot	568	1000000105	1888
0.25	s	Spot	569	1000000105	1889
0.3	s	Spot	570	1000000105	1890
0.35	s	Spot	571	1000000105	1891
0.4	s	Spot	572	1000000105	1892
0.45	s	Spot	573	1000000105	1893
0.5	s	Spot	574	1000000105	1894
0.55	s	Spot	575	1000000105	1895
0.6	s	Spot	576	1000000105	1896
0.65	s	Spot	577	1000000105	1897
0	s	Spot	607	1000000106	1898
0.05	s	Spot	608	1000000106	1899
0.1	s	Spot	609	1000000106	1900
0.15	s	Spot	610	1000000106	1901
0.2	s	Spot	611	1000000106	1902
0.25	s	Spot	612	1000000106	1903
0.3	s	Spot	613	1000000106	1904
0.35	s	Spot	614	1000000106	1905
0.4	s	Spot	615	1000000106	1906
0.45	s	Spot	616	1000000106	1907
0.5	s	Spot	617	1000000106	1908
0	s	Spot	623	1000000107	1909
0.05	s	Spot	624	1000000107	1910
0.1	s	Spot	625	1000000107	1911
0.15	s	Spot	626	1000000107	1912
0.2	s	Spot	627	1000000107	1913
0.25	s	Spot	628	1000000107	1914
0.3	s	Spot	629	1000000107	1915
0.35	s	Spot	630	1000000107	1916
0.4	s	Spot	631	1000000107	1917
0.45	s	Spot	632	1000000107	1918
0.5	s	Spot	633	1000000107	1919
0.55	s	Spot	634	1000000107	1920
0.6	s	Spot	635	1000000107	1921
0.65	s	Spot	636	1000000107	1922
0.7	s	Spot	637	1000000107	1923
0.75	s	Spot	638	1000000107	1924
0.8	s	Spot	639	1000000107	1925
0.85	s	Spot	640	1000000107	1926
0.9	s	Spot	641	1000000107	1927
0.95	s	Spot	642	1000000107	1928
1	s	Spot	643	1000000107	1929
1.05	s	Spot	644	1000000107	1930
1.1	s	Spot	645	1000000107	1931
1.15	s	Spot	646	1000000107	1932
1.2	s	Spot	647	1000000107	1933
0	s	Spot	680	1000000108	1934
0.05	s	Spot	681	1000000108	1935
0.1	s	Spot	682	1000000108	1936
0.15	s	Spot	683	1000000108	1937
0.2	s	Spot	684	1000000108	1938
0.25	s	Spot	685	1000000108	1939
0.3	s	Spot	686	1000000108	1940
0.35	s	Spot	687	1000000108	1941
0.4	s	Spot	688	1000000108	1942
0.45	s	Spot	689	1000000108	1943
0.5	s	Spot	690	1000000108	1944
0.55	s	Spot	691	1000000108	1945
0.6	s	Spot	692	1000000108	1946
0.65	s	Spot	693	1000000108	1947
0.7	s	Spot	694	1000000108	1948
0.75	s	Spot	695	1000000108	1949
0.8	s	Spot	696	1000000108	1950
0.85	s	Spot	697	1000000108	1951
0.9	s	Spot	698	1000000108	1952
0	s	Spot	703	1000000109	1953
0.05	s	Spot	704	1000000109	1954
0.1	s	Spot	705	1000000109	1955
0.15	s	Spot	706	1000000109	1956
0.2	s	Spot	707	1000000109	1957
0.25	s	Spot	708	1000000109	1958
0	s	Spot	708	1000000110	1959
0.3	s	Spot	709	1000000109	1960
0.05	s	Spot	709	1000000110	1961
0.35	s	Spot	710	1000000109	1962
0.1	s	Spot	710	1000000110	1963
0.4	s	Spot	711	1000000109	1964
0.15	s	Spot	711	1000000110	1965
0.45	s	Spot	712	1000000109	1966
0.2	s	Spot	712	1000000110	1967
0.5	s	Spot	713	1000000109	1968
0.25	s	Spot	713	1000000110	1969
0.55	s	Spot	714	1000000109	1970
0.3	s	Spot	714	1000000110	1971
0.35	s	Spot	715	1000000110	1972
0.4	s	Spot	716	1000000110	1973
0.45	s	Spot	717	1000000110	1974
0.5	s	Spot	718	1000000110	1975
0.55	s	Spot	719	1000000110	1976
