# Supplementary material for: Satb1 integrates DNA binding site geometry and torsional stress to differentially target nucleosome-dense regions
Source: Nat Commun. 2019 Jul 19;10:3221. doi: 10.1038/s41467-019-11118-8 (PMC6642133; doi:10.1038/s41467-019-11118-8)
Supplement: Supplementary file 10 — Source Data [file 41467_2019_11118_MOESM10_ESM.zip › Source data/Single Molecule Tracking/single molecule tracks/del HD analysis/PDZ-CUT1-CUT2-STABLE-AA_281c7_TRIAL 2_Statistics/PDZ-CUT1-CUT2-STABLE-AA_281c7_TRIAL 2_Track_Ar1_Mean.csv]

Track Ar1 Mean
====================
Track Ar1 Mean	Unit	Category	ID
-0.171236		Track	1000000000
-0.192159		Track	1000000001
-0.167979		Track	1000000002
0.0286177		Track	1000000003
-0.338892		Track	1000000004
0.196639		Track	1000000005
0.252116		Track	1000000006
-0.0287481		Track	1000000007
-0.0388937		Track	1000000008
0.10441		Track	1000000009
0.0881824		Track	1000000010
-0.292702		Track	1000000011
0.186881		Track	1000000012
-0.0449125		Track	1000000013
-0.296612		Track	1000000014
-0.300921		Track	1000000015
0.105436		Track	1000000016
-0.173518		Track	1000000017
-0.104258		Track	1000000018
0.26919		Track	1000000019
-0.148028		Track	1000000020
-0.0693532		Track	1000000021
-0.142475		Track	1000000022
0.0266333		Track	1000000023
-0.202994		Track	1000000024
0.0970806		Track	1000000025
0.0113992		Track	1000000026
-0.220276		Track	1000000027
-0.258576		Track	1000000028
-0.359496		Track	1000000029
-0.276885		Track	1000000030
-0.271227		Track	1000000031
-0.132274		Track	1000000032
-0.203679		Track	1000000033
-0.0156426		Track	1000000034
-0.00640272		Track	1000000035
-0.0731289		Track	1000000036
0.110955		Track	1000000037
0.0493175		Track	1000000038
0.180692		Track	1000000039
-0.141714		Track	1000000040
-0.194932		Track	1000000041
-0.0496266		Track	1000000042
0.0349144		Track	1000000043
0.307094		Track	1000000044
-0.127185		Track	1000000045
-0.155334		Track	1000000046
0.0977708		Track	1000000047
0.0895169		Track	1000000048
-0.0690878		Track	1000000049
-0.173346		Track	1000000050
0.00401077		Track	1000000051
-0.25948		Track	1000000052
-0.00945207		Track	1000000053
-0.143446		Track	1000000054
-0.0277179		Track	1000000055
-0.026831		Track	1000000056
-0.0560293		Track	1000000057
-0.177896		Track	1000000058
0.0093806		Track	1000000059
0.0228169		Track	1000000060
-0.119073		Track	1000000061
0.0582226		Track	1000000062
-0.098488		Track	1000000063
-0.0545809		Track	1000000064
-0.0219513		Track	1000000065
-0.192368		Track	1000000066
-0.294004		Track	1000000067
0.00143571		Track	1000000068
-0.0124061		Track	1000000069
-0.180453		Track	1000000070
-0.19894		Track	1000000071
-0.182776		Track	1000000072
0.078268		Track	1000000073
-0.208451		Track	1000000074
-0.197642		Track	1000000075
-0.0367556		Track	1000000076
-0.045538		Track	1000000077
-0.0693429		Track	1000000078
-0.185324		Track	1000000079
0.113193		Track	1000000080
-0.0774663		Track	1000000081
0.0176883		Track	1000000082
-0.139798		Track	1000000083
-0.384852		Track	1000000084
-0.31557		Track	1000000085
-0.184173		Track	1000000086
-0.35818		Track	1000000087
0.0182529		Track	1000000088
0.0504494		Track	1000000089
-0.215425		Track	1000000090
-0.173496		Track	1000000091
0.0847559		Track	1000000092
-0.286713		Track	1000000093
-0.0486338		Track	1000000094
-0.023429		Track	1000000095
0.0346694		Track	1000000096
0.00497832		Track	1000000097
-0.0320307		Track	1000000098
0.0274366		Track	1000000099
-0.0791785		Track	1000000100
-7.77269e-05		Track	1000000101
0.0277522		Track	1000000102
-0.224715		Track	1000000103
-0.0717022		Track	1000000104
-0.14298		Track	1000000105
-0.153383		Track	1000000106
-0.0712662		Track	1000000107
-0.158994		Track	1000000108
-0.279234		Track	1000000109
-0.140923		Track	1000000110
