# Supplementary material for: Satb1 integrates DNA binding site geometry and torsional stress to differentially target nucleosome-dense regions
Source: Nat Commun. 2019 Jul 19;10:3221. doi: 10.1038/s41467-019-11118-8 (PMC6642133; doi:10.1038/s41467-019-11118-8)
Supplement: Supplementary file 10 — Source Data [file 41467_2019_11118_MOESM10_ESM.zip › Source data/Single Molecule Tracking/single molecule tracks/del HD analysis/PDZ-CUT1-CUT2-STABLE-AA_281c7_TRIAL 2_Statistics/PDZ-CUT1-CUT2-STABLE-AA_281c7_TRIAL 2_Track_Diameter_Mean.csv]

Track Diameter Mean
====================
Track Diameter Mean	Unit	Category	ID
0.25	um	Track	1000000000
0.25	um	Track	1000000001
0.25	um	Track	1000000002
0.25	um	Track	1000000003
0.25	um	Track	1000000004
0.25	um	Track	1000000005
0.25	um	Track	1000000006
0.25	um	Track	1000000007
0.25	um	Track	1000000008
0.25	um	Track	1000000009
0.25	um	Track	1000000010
0.25	um	Track	1000000011
0.25	um	Track	1000000012
0.25	um	Track	1000000013
0.25	um	Track	1000000014
0.25	um	Track	1000000015
0.25	um	Track	1000000016
0.25	um	Track	1000000017
0.25	um	Track	1000000018
0.25	um	Track	1000000019
0.25	um	Track	1000000020
0.25	um	Track	1000000021
0.25	um	Track	1000000022
0.25	um	Track	1000000023
0.25	um	Track	1000000024
0.25	um	Track	1000000025
0.25	um	Track	1000000026
0.25	um	Track	1000000027
0.25	um	Track	1000000028
0.25	um	Track	1000000029
0.25	um	Track	1000000030
0.25	um	Track	1000000031
0.25	um	Track	1000000032
0.25	um	Track	1000000033
0.25	um	Track	1000000034
0.25	um	Track	1000000035
0.25	um	Track	1000000036
0.25	um	Track	1000000037
0.25	um	Track	1000000038
0.25	um	Track	1000000039
0.25	um	Track	1000000040
0.25	um	Track	1000000041
0.25	um	Track	1000000042
0.25	um	Track	1000000043
0.25	um	Track	1000000044
0.25	um	Track	1000000045
0.25	um	Track	1000000046
0.25	um	Track	1000000047
0.25	um	Track	1000000048
0.25	um	Track	1000000049
0.25	um	Track	1000000050
0.25	um	Track	1000000051
0.25	um	Track	1000000052
0.25	um	Track	1000000053
0.25	um	Track	1000000054
0.25	um	Track	1000000055
0.25	um	Track	1000000056
0.25	um	Track	1000000057
0.25	um	Track	1000000058
0.25	um	Track	1000000059
0.25	um	Track	1000000060
0.25	um	Track	1000000061
0.25	um	Track	1000000062
0.25	um	Track	1000000063
0.25	um	Track	1000000064
0.25	um	Track	1000000065
0.25	um	Track	1000000066
0.25	um	Track	1000000067
0.25	um	Track	1000000068
0.25	um	Track	1000000069
0.25	um	Track	1000000070
0.25	um	Track	1000000071
0.25	um	Track	1000000072
0.25	um	Track	1000000073
0.25	um	Track	1000000074
0.25	um	Track	1000000075
0.25	um	Track	1000000076
0.25	um	Track	1000000077
0.25	um	Track	1000000078
0.25	um	Track	1000000079
0.25	um	Track	1000000080
0.25	um	Track	1000000081
0.25	um	Track	1000000082
0.25	um	Track	1000000083
0.25	um	Track	1000000084
0.25	um	Track	1000000085
0.25	um	Track	1000000086
0.25	um	Track	1000000087
0.25	um	Track	1000000088
0.25	um	Track	1000000089
0.25	um	Track	1000000090
0.25	um	Track	1000000091
0.25	um	Track	1000000092
0.25	um	Track	1000000093
0.25	um	Track	1000000094
0.25	um	Track	1000000095
0.25	um	Track	1000000096
0.25	um	Track	1000000097
0.25	um	Track	1000000098
0.25	um	Track	1000000099
0.25	um	Track	1000000100
0.25	um	Track	1000000101
0.25	um	Track	1000000102
0.25	um	Track	1000000103
0.25	um	Track	1000000104
0.25	um	Track	1000000105
0.25	um	Track	1000000106
0.25	um	Track	1000000107
0.25	um	Track	1000000108
0.25	um	Track	1000000109
0.25	um	Track	1000000110
