# Supplementary material for: Satb1 integrates DNA binding site geometry and torsional stress to differentially target nucleosome-dense regions
Source: Nat Commun. 2019 Jul 19;10:3221. doi: 10.1038/s41467-019-11118-8 (PMC6642133; doi:10.1038/s41467-019-11118-8)
Supplement: Supplementary file 10 — Source Data [file 41467_2019_11118_MOESM10_ESM.zip › Source data/Single Molecule Tracking/single molecule tracks/del HD analysis/PDZ-CUT1-CUT2-STABLE-AA_281c7_TRIAL 2_Statistics/PDZ-CUT1-CUT2-STABLE-AA_281c7_TRIAL 2_Track_Displacement_Length.csv]

Track Displacement Length
====================
Track Displacement Length	Unit	Category	ID
0.139705	um	Track	1000000000
0.0903794	um	Track	1000000001
0.126865	um	Track	1000000002
0.236669	um	Track	1000000003
0.112883	um	Track	1000000004
0.671287	um	Track	1000000005
0.841986	um	Track	1000000006
0.161122	um	Track	1000000007
0.158557	um	Track	1000000008
0.509562	um	Track	1000000009
0.676819	um	Track	1000000010
0.0890327	um	Track	1000000011
0.354454	um	Track	1000000012
0.209371	um	Track	1000000013
0.00607783	um	Track	1000000014
0.0261287	um	Track	1000000015
0.603403	um	Track	1000000016
0.051255	um	Track	1000000017
0.281386	um	Track	1000000018
0.492454	um	Track	1000000019
0.158729	um	Track	1000000020
0.151403	um	Track	1000000021
0.0396349	um	Track	1000000022
0.407045	um	Track	1000000023
0.05438	um	Track	1000000024
0.253721	um	Track	1000000025
0.323802	um	Track	1000000026
0.0816881	um	Track	1000000027
0.0434009	um	Track	1000000028
0.0133536	um	Track	1000000029
0.0672376	um	Track	1000000030
0.00881121	um	Track	1000000031
0.0863914	um	Track	1000000032
0.0676932	um	Track	1000000033
0.129044	um	Track	1000000034
0.470832	um	Track	1000000035
0.119291	um	Track	1000000036
0.351377	um	Track	1000000037
0.0818164	um	Track	1000000038
0.400906	um	Track	1000000039
0.051494	um	Track	1000000040
0.145301	um	Track	1000000041
0.124832	um	Track	1000000042
0.311339	um	Track	1000000043
0.933189	um	Track	1000000044
0.0503672	um	Track	1000000045
0.0528232	um	Track	1000000046
0.190178	um	Track	1000000047
0.0561907	um	Track	1000000048
0.0433976	um	Track	1000000049
0.0390868	um	Track	1000000050
0.094222	um	Track	1000000051
0.0536965	um	Track	1000000052
0.438783	um	Track	1000000053
0.133483	um	Track	1000000054
0.0873151	um	Track	1000000055
0.0642102	um	Track	1000000056
0.0529422	um	Track	1000000057
0.0310425	um	Track	1000000058
0.0639005	um	Track	1000000059
0.302099	um	Track	1000000060
0.0570928	um	Track	1000000061
0.395392	um	Track	1000000062
0.144294	um	Track	1000000063
0.221802	um	Track	1000000064
0.301501	um	Track	1000000065
0.0254235	um	Track	1000000066
0.033909	um	Track	1000000067
0.328072	um	Track	1000000068
0.281178	um	Track	1000000069
0.172388	um	Track	1000000070
0.123268	um	Track	1000000071
0.0426345	um	Track	1000000072
0.360956	um	Track	1000000073
0.0547207	um	Track	1000000074
0.0467902	um	Track	1000000075
0.25803	um	Track	1000000076
0.0801787	um	Track	1000000077
0.0203413	um	Track	1000000078
0.037992	um	Track	1000000079
0.300271	um	Track	1000000080
0.0181574	um	Track	1000000081
0.210394	um	Track	1000000082
0.162642	um	Track	1000000083
0.0355266	um	Track	1000000084
0.0684244	um	Track	1000000085
0.0730374	um	Track	1000000086
0.0261302	um	Track	1000000087
0.302863	um	Track	1000000088
0.21763	um	Track	1000000089
0.0530921	um	Track	1000000090
0.0606358	um	Track	1000000091
0.543016	um	Track	1000000092
0.0849835	um	Track	1000000093
0.376383	um	Track	1000000094
0.265768	um	Track	1000000095
0.226624	um	Track	1000000096
0.0957192	um	Track	1000000097
0.042113	um	Track	1000000098
0.177854	um	Track	1000000099
0.1851	um	Track	1000000100
0.225893	um	Track	1000000101
0.117914	um	Track	1000000102
0.0626444	um	Track	1000000103
0.0279719	um	Track	1000000104
0.0661551	um	Track	1000000105
0.123213	um	Track	1000000106
0.0421749	um	Track	1000000107
0.183903	um	Track	1000000108
0.0453324	um	Track	1000000109
0.10382	um	Track	1000000110
