# Supplementary material for: Satb1 integrates DNA binding site geometry and torsional stress to differentially target nucleosome-dense regions
Source: Nat Commun. 2019 Jul 19;10:3221. doi: 10.1038/s41467-019-11118-8 (PMC6642133; doi:10.1038/s41467-019-11118-8)
Supplement: Supplementary file 10 — Source Data [file 41467_2019_11118_MOESM10_ESM.zip › Source data/Single Molecule Tracking/single molecule tracks/del HD analysis/PDZ-CUT1-CUT2-STABLE-AA_281c7_TRIAL 2_Statistics/PDZ-CUT1-CUT2-STABLE-AA_281c7_TRIAL 2_Track_Intensity_Center_Mean_Ch=1_Img=1.csv]

Track Intensity Center Mean Ch=1 Img=1
====================
Track Intensity Center Mean	Unit	Category	Channel	Image	ID
2101.21		Track	1	Image 1	1000000000
1720.27		Track	1	Image 1	1000000001
1431.47		Track	1	Image 1	1000000002
1915.17		Track	1	Image 1	1000000003
1421.75		Track	1	Image 1	1000000004
1698.33		Track	1	Image 1	1000000005
2215.69		Track	1	Image 1	1000000006
1906.14		Track	1	Image 1	1000000007
2180.92		Track	1	Image 1	1000000008
1785.72		Track	1	Image 1	1000000009
1623.08		Track	1	Image 1	1000000010
1645.33		Track	1	Image 1	1000000011
1605.59		Track	1	Image 1	1000000012
1985.1		Track	1	Image 1	1000000013
1539.5		Track	1	Image 1	1000000014
1695.29		Track	1	Image 1	1000000015
1725		Track	1	Image 1	1000000016
1783.64		Track	1	Image 1	1000000017
2039.64		Track	1	Image 1	1000000018
1848.91		Track	1	Image 1	1000000019
1569.73		Track	1	Image 1	1000000020
1437.24		Track	1	Image 1	1000000021
1684.14		Track	1	Image 1	1000000022
1728.21		Track	1	Image 1	1000000023
1573.45		Track	1	Image 1	1000000024
2111.26		Track	1	Image 1	1000000025
1607.3		Track	1	Image 1	1000000026
1409.29		Track	1	Image 1	1000000027
1771.59		Track	1	Image 1	1000000028
1423.32		Track	1	Image 1	1000000029
1617.05		Track	1	Image 1	1000000030
1729.25		Track	1	Image 1	1000000031
1557.33		Track	1	Image 1	1000000032
1305.53		Track	1	Image 1	1000000033
1761.17		Track	1	Image 1	1000000034
1481.13		Track	1	Image 1	1000000035
3047.35		Track	1	Image 1	1000000036
1527.92		Track	1	Image 1	1000000037
1498.13		Track	1	Image 1	1000000038
1619.92		Track	1	Image 1	1000000039
1461.6		Track	1	Image 1	1000000040
1498.91		Track	1	Image 1	1000000041
1564.71		Track	1	Image 1	1000000042
1505.18		Track	1	Image 1	1000000043
1772		Track	1	Image 1	1000000044
1506.42		Track	1	Image 1	1000000045
1649.08		Track	1	Image 1	1000000046
1653		Track	1	Image 1	1000000047
1389.86		Track	1	Image 1	1000000048
1490.4		Track	1	Image 1	1000000049
1150.64		Track	1	Image 1	1000000050
1756.18		Track	1	Image 1	1000000051
1701.81		Track	1	Image 1	1000000052
1365		Track	1	Image 1	1000000053
1648.46		Track	1	Image 1	1000000054
1680.72		Track	1	Image 1	1000000055
1237.31		Track	1	Image 1	1000000056
1307.77		Track	1	Image 1	1000000057
1683		Track	1	Image 1	1000000058
1368		Track	1	Image 1	1000000059
2218.72		Track	1	Image 1	1000000060
1808.63		Track	1	Image 1	1000000061
1315.62		Track	1	Image 1	1000000062
1508.08		Track	1	Image 1	1000000063
1295.75		Track	1	Image 1	1000000064
1353.45		Track	1	Image 1	1000000065
2133.57		Track	1	Image 1	1000000066
1468.62		Track	1	Image 1	1000000067
1383.92		Track	1	Image 1	1000000068
1457.36		Track	1	Image 1	1000000069
1617.07		Track	1	Image 1	1000000070
1490.08		Track	1	Image 1	1000000071
1500.76		Track	1	Image 1	1000000072
1360.44		Track	1	Image 1	1000000073
1339		Track	1	Image 1	1000000074
1649.73		Track	1	Image 1	1000000075
1522.73		Track	1	Image 1	1000000076
1818		Track	1	Image 1	1000000077
1439.42		Track	1	Image 1	1000000078
2157.45		Track	1	Image 1	1000000079
1625.21		Track	1	Image 1	1000000080
1194.73		Track	1	Image 1	1000000081
1619.85		Track	1	Image 1	1000000082
1237.05		Track	1	Image 1	1000000083
1601.36		Track	1	Image 1	1000000084
1190.45		Track	1	Image 1	1000000085
1215.07		Track	1	Image 1	1000000086
2050.88		Track	1	Image 1	1000000087
1591.91		Track	1	Image 1	1000000088
1323.69		Track	1	Image 1	1000000089
1491.58		Track	1	Image 1	1000000090
1282.38		Track	1	Image 1	1000000091
1350		Track	1	Image 1	1000000092
1572.95		Track	1	Image 1	1000000093
1290.96		Track	1	Image 1	1000000094
1513.48		Track	1	Image 1	1000000095
1962.45		Track	1	Image 1	1000000096
1427.36		Track	1	Image 1	1000000097
1325.25		Track	1	Image 1	1000000098
1431.67		Track	1	Image 1	1000000099
1788.83		Track	1	Image 1	1000000100
1304.75		Track	1	Image 1	1000000101
1485.55		Track	1	Image 1	1000000102
1277.63		Track	1	Image 1	1000000103
1310.08		Track	1	Image 1	1000000104
1190.43		Track	1	Image 1	1000000105
1522.64		Track	1	Image 1	1000000106
1398.56		Track	1	Image 1	1000000107
1260.26		Track	1	Image 1	1000000108
1921.75		Track	1	Image 1	1000000109
1467.58		Track	1	Image 1	1000000110
