# Supplementary material for: Satb1 integrates DNA binding site geometry and torsional stress to differentially target nucleosome-dense regions
Source: Nat Commun. 2019 Jul 19;10:3221. doi: 10.1038/s41467-019-11118-8 (PMC6642133; doi:10.1038/s41467-019-11118-8)
Supplement: Supplementary file 10 — Source Data [file 41467_2019_11118_MOESM10_ESM.zip › Source data/Single Molecule Tracking/single molecule tracks/del HD analysis/PDZ-CUT1-CUT2-STABLE-AA_281c7_TRIAL 2_Statistics/PDZ-CUT1-CUT2-STABLE-AA_281c7_TRIAL 2_Track_Intensity_Max_Ch=1_Img=1.csv]

Track Intensity Max Ch=1 Img=1
====================
Track Intensity Max	Unit	Category	Channel	Image	ID
2582		Track	1	Image 1	1000000000
2137		Track	1	Image 1	1000000001
1674		Track	1	Image 1	1000000002
2352		Track	1	Image 1	1000000003
1984		Track	1	Image 1	1000000004
1900		Track	1	Image 1	1000000005
3316		Track	1	Image 1	1000000006
2646		Track	1	Image 1	1000000007
3004		Track	1	Image 1	1000000008
2294		Track	1	Image 1	1000000009
2217		Track	1	Image 1	1000000010
2250		Track	1	Image 1	1000000011
1899		Track	1	Image 1	1000000012
2776		Track	1	Image 1	1000000013
1788		Track	1	Image 1	1000000014
2252		Track	1	Image 1	1000000015
2323		Track	1	Image 1	1000000016
2111		Track	1	Image 1	1000000017
3127		Track	1	Image 1	1000000018
2644		Track	1	Image 1	1000000019
2139		Track	1	Image 1	1000000020
1862		Track	1	Image 1	1000000021
2200		Track	1	Image 1	1000000022
2374		Track	1	Image 1	1000000023
1996		Track	1	Image 1	1000000024
3274		Track	1	Image 1	1000000025
2436		Track	1	Image 1	1000000026
1695		Track	1	Image 1	1000000027
2080		Track	1	Image 1	1000000028
1898		Track	1	Image 1	1000000029
1886		Track	1	Image 1	1000000030
2620		Track	1	Image 1	1000000031
1865		Track	1	Image 1	1000000032
1463		Track	1	Image 1	1000000033
2310		Track	1	Image 1	1000000034
1885		Track	1	Image 1	1000000035
3903		Track	1	Image 1	1000000036
1946		Track	1	Image 1	1000000037
1903		Track	1	Image 1	1000000038
2028		Track	1	Image 1	1000000039
1946		Track	1	Image 1	1000000040
1905		Track	1	Image 1	1000000041
1962		Track	1	Image 1	1000000042
2057		Track	1	Image 1	1000000043
2400		Track	1	Image 1	1000000044
1931		Track	1	Image 1	1000000045
2693		Track	1	Image 1	1000000046
2065		Track	1	Image 1	1000000047
2043		Track	1	Image 1	1000000048
1827		Track	1	Image 1	1000000049
1292		Track	1	Image 1	1000000050
2278		Track	1	Image 1	1000000051
2333		Track	1	Image 1	1000000052
1793		Track	1	Image 1	1000000053
2037		Track	1	Image 1	1000000054
2039		Track	1	Image 1	1000000055
1425		Track	1	Image 1	1000000056
1515		Track	1	Image 1	1000000057
1888		Track	1	Image 1	1000000058
1676		Track	1	Image 1	1000000059
3420		Track	1	Image 1	1000000060
2645		Track	1	Image 1	1000000061
1774		Track	1	Image 1	1000000062
1794		Track	1	Image 1	1000000063
1508		Track	1	Image 1	1000000064
1527		Track	1	Image 1	1000000065
2971		Track	1	Image 1	1000000066
1728		Track	1	Image 1	1000000067
1853		Track	1	Image 1	1000000068
1925		Track	1	Image 1	1000000069
2174		Track	1	Image 1	1000000070
2388		Track	1	Image 1	1000000071
2121		Track	1	Image 1	1000000072
1614		Track	1	Image 1	1000000073
1710		Track	1	Image 1	1000000074
2460		Track	1	Image 1	1000000075
1845		Track	1	Image 1	1000000076
2233		Track	1	Image 1	1000000077
1608		Track	1	Image 1	1000000078
2627		Track	1	Image 1	1000000079
1968		Track	1	Image 1	1000000080
1411		Track	1	Image 1	1000000081
2039		Track	1	Image 1	1000000082
1474		Track	1	Image 1	1000000083
2072		Track	1	Image 1	1000000084
1398		Track	1	Image 1	1000000085
1431		Track	1	Image 1	1000000086
3625		Track	1	Image 1	1000000087
1837		Track	1	Image 1	1000000088
1822		Track	1	Image 1	1000000089
2115		Track	1	Image 1	1000000090
1463		Track	1	Image 1	1000000091
2052		Track	1	Image 1	1000000092
2242		Track	1	Image 1	1000000093
1688		Track	1	Image 1	1000000094
2255		Track	1	Image 1	1000000095
2656		Track	1	Image 1	1000000096
1785		Track	1	Image 1	1000000097
1641		Track	1	Image 1	1000000098
1661		Track	1	Image 1	1000000099
2310		Track	1	Image 1	1000000100
1611		Track	1	Image 1	1000000101
1791		Track	1	Image 1	1000000102
1494		Track	1	Image 1	1000000103
1602		Track	1	Image 1	1000000104
1346		Track	1	Image 1	1000000105
1902		Track	1	Image 1	1000000106
1782		Track	1	Image 1	1000000107
1602		Track	1	Image 1	1000000108
2442		Track	1	Image 1	1000000109
1784		Track	1	Image 1	1000000110
