# Supplementary material for: Satb1 integrates DNA binding site geometry and torsional stress to differentially target nucleosome-dense regions
Source: Nat Commun. 2019 Jul 19;10:3221. doi: 10.1038/s41467-019-11118-8 (PMC6642133; doi:10.1038/s41467-019-11118-8)
Supplement: Supplementary file 10 — Source Data [file 41467_2019_11118_MOESM10_ESM.zip › Source data/Single Molecule Tracking/single molecule tracks/del HD analysis/PDZ-CUT1-CUT2-STABLE-AA_281c7_TRIAL 2_Statistics/PDZ-CUT1-CUT2-STABLE-AA_281c7_TRIAL 2_Track_Intensity_Mean_Ch=1_Img=1.csv]

Track Intensity Mean Ch=1 Img=1
====================
Track Intensity Mean	Unit	Category	Channel	Image	ID
1618.41		Track	1	Image 1	1000000000
1425.2		Track	1	Image 1	1000000001
1206		Track	1	Image 1	1000000002
1562.35		Track	1	Image 1	1000000003
1209.03		Track	1	Image 1	1000000004
1461.72		Track	1	Image 1	1000000005
1896.23		Track	1	Image 1	1000000006
1555.46		Track	1	Image 1	1000000007
1693.9		Track	1	Image 1	1000000008
1437.63		Track	1	Image 1	1000000009
1343.18		Track	1	Image 1	1000000010
1351.97		Track	1	Image 1	1000000011
1309.34		Track	1	Image 1	1000000012
1650.75		Track	1	Image 1	1000000013
1297.83		Track	1	Image 1	1000000014
1379.58		Track	1	Image 1	1000000015
1370.27		Track	1	Image 1	1000000016
1406.57		Track	1	Image 1	1000000017
1666.72		Track	1	Image 1	1000000018
1446.95		Track	1	Image 1	1000000019
1209.25		Track	1	Image 1	1000000020
1178.85		Track	1	Image 1	1000000021
1368.15		Track	1	Image 1	1000000022
1356.88		Track	1	Image 1	1000000023
1351.89		Track	1	Image 1	1000000024
1667.81		Track	1	Image 1	1000000025
1318.73		Track	1	Image 1	1000000026
1129.21		Track	1	Image 1	1000000027
1352.36		Track	1	Image 1	1000000028
1126.24		Track	1	Image 1	1000000029
1292.26		Track	1	Image 1	1000000030
1468.76		Track	1	Image 1	1000000031
1274.27		Track	1	Image 1	1000000032
1062.19		Track	1	Image 1	1000000033
1355.63		Track	1	Image 1	1000000034
1196.31		Track	1	Image 1	1000000035
2195.13		Track	1	Image 1	1000000036
1219.43		Track	1	Image 1	1000000037
1246.42		Track	1	Image 1	1000000038
1249.42		Track	1	Image 1	1000000039
1192.36		Track	1	Image 1	1000000040
1217.36		Track	1	Image 1	1000000041
1218.42		Track	1	Image 1	1000000042
1240.81		Track	1	Image 1	1000000043
1456.37		Track	1	Image 1	1000000044
1176.62		Track	1	Image 1	1000000045
1308.41		Track	1	Image 1	1000000046
1338.3		Track	1	Image 1	1000000047
1152.53		Track	1	Image 1	1000000048
1179.04		Track	1	Image 1	1000000049
984.23		Track	1	Image 1	1000000050
1458.16		Track	1	Image 1	1000000051
1314.12		Track	1	Image 1	1000000052
1147.62		Track	1	Image 1	1000000053
1261.42		Track	1	Image 1	1000000054
1315.59		Track	1	Image 1	1000000055
1080.01		Track	1	Image 1	1000000056
1094.01		Track	1	Image 1	1000000057
1313.07		Track	1	Image 1	1000000058
1143		Track	1	Image 1	1000000059
1617.27		Track	1	Image 1	1000000060
1404.85		Track	1	Image 1	1000000061
1181.77		Track	1	Image 1	1000000062
1257.29		Track	1	Image 1	1000000063
1078.94		Track	1	Image 1	1000000064
1155.15		Track	1	Image 1	1000000065
1569.31		Track	1	Image 1	1000000066
1202.06		Track	1	Image 1	1000000067
1100.01		Track	1	Image 1	1000000068
1185.78		Track	1	Image 1	1000000069
1446.69		Track	1	Image 1	1000000070
1176.95		Track	1	Image 1	1000000071
1184.45		Track	1	Image 1	1000000072
1132.26		Track	1	Image 1	1000000073
1082.21		Track	1	Image 1	1000000074
1265.87		Track	1	Image 1	1000000075
1228.91		Track	1	Image 1	1000000076
1368.92		Track	1	Image 1	1000000077
1190.67		Track	1	Image 1	1000000078
1587.89		Track	1	Image 1	1000000079
1245.68		Track	1	Image 1	1000000080
1038.63		Track	1	Image 1	1000000081
1208.88		Track	1	Image 1	1000000082
1048.11		Track	1	Image 1	1000000083
1274.95		Track	1	Image 1	1000000084
998.219		Track	1	Image 1	1000000085
1029.85		Track	1	Image 1	1000000086
1552.28		Track	1	Image 1	1000000087
1291.17		Track	1	Image 1	1000000088
1098.54		Track	1	Image 1	1000000089
1209.4		Track	1	Image 1	1000000090
1053.9		Track	1	Image 1	1000000091
1140.83		Track	1	Image 1	1000000092
1274.05		Track	1	Image 1	1000000093
1074.18		Track	1	Image 1	1000000094
1213.63		Track	1	Image 1	1000000095
1504.49		Track	1	Image 1	1000000096
1184.44		Track	1	Image 1	1000000097
1075.13		Track	1	Image 1	1000000098
1183.51		Track	1	Image 1	1000000099
1374.45		Track	1	Image 1	1000000100
1090.42		Track	1	Image 1	1000000101
1152.39		Track	1	Image 1	1000000102
1031.5		Track	1	Image 1	1000000103
1088.92		Track	1	Image 1	1000000104
968.952		Track	1	Image 1	1000000105
1168.71		Track	1	Image 1	1000000106
1125.1		Track	1	Image 1	1000000107
1061.41		Track	1	Image 1	1000000108
1504.43		Track	1	Image 1	1000000109
1150.48		Track	1	Image 1	1000000110
