# Supplementary material for: Satb1 integrates DNA binding site geometry and torsional stress to differentially target nucleosome-dense regions
Source: Nat Commun. 2019 Jul 19;10:3221. doi: 10.1038/s41467-019-11118-8 (PMC6642133; doi:10.1038/s41467-019-11118-8)
Supplement: Supplementary file 10 — Source Data [file 41467_2019_11118_MOESM10_ESM.zip › Source data/Single Molecule Tracking/single molecule tracks/del HD analysis/PDZ-CUT1-CUT2-STABLE-AA_281c7_TRIAL 2_Statistics/PDZ-CUT1-CUT2-STABLE-AA_281c7_TRIAL 2_Track_Intensity_Min_Ch=1_Img=1.csv]

Track Intensity Min Ch=1 Img=1
====================
Track Intensity Min	Unit	Category	Channel	Image	ID
919		Track	1	Image 1	1000000000
889		Track	1	Image 1	1000000001
849		Track	1	Image 1	1000000002
1124		Track	1	Image 1	1000000003
762		Track	1	Image 1	1000000004
1013		Track	1	Image 1	1000000005
1101		Track	1	Image 1	1000000006
1082		Track	1	Image 1	1000000007
1104		Track	1	Image 1	1000000008
945		Track	1	Image 1	1000000009
941		Track	1	Image 1	1000000010
842		Track	1	Image 1	1000000011
913		Track	1	Image 1	1000000012
998		Track	1	Image 1	1000000013
875		Track	1	Image 1	1000000014
902		Track	1	Image 1	1000000015
859		Track	1	Image 1	1000000016
982		Track	1	Image 1	1000000017
1114		Track	1	Image 1	1000000018
862		Track	1	Image 1	1000000019
861		Track	1	Image 1	1000000020
794		Track	1	Image 1	1000000021
983		Track	1	Image 1	1000000022
764		Track	1	Image 1	1000000023
954		Track	1	Image 1	1000000024
944		Track	1	Image 1	1000000025
863		Track	1	Image 1	1000000026
766		Track	1	Image 1	1000000027
890		Track	1	Image 1	1000000028
738		Track	1	Image 1	1000000029
814		Track	1	Image 1	1000000030
897		Track	1	Image 1	1000000031
807		Track	1	Image 1	1000000032
771		Track	1	Image 1	1000000033
867		Track	1	Image 1	1000000034
825		Track	1	Image 1	1000000035
1098		Track	1	Image 1	1000000036
776		Track	1	Image 1	1000000037
818		Track	1	Image 1	1000000038
869		Track	1	Image 1	1000000039
783		Track	1	Image 1	1000000040
843		Track	1	Image 1	1000000041
713		Track	1	Image 1	1000000042
809		Track	1	Image 1	1000000043
882		Track	1	Image 1	1000000044
786		Track	1	Image 1	1000000045
811		Track	1	Image 1	1000000046
867		Track	1	Image 1	1000000047
780		Track	1	Image 1	1000000048
797		Track	1	Image 1	1000000049
677		Track	1	Image 1	1000000050
863		Track	1	Image 1	1000000051
780		Track	1	Image 1	1000000052
787		Track	1	Image 1	1000000053
826		Track	1	Image 1	1000000054
890		Track	1	Image 1	1000000055
774		Track	1	Image 1	1000000056
799		Track	1	Image 1	1000000057
894		Track	1	Image 1	1000000058
767		Track	1	Image 1	1000000059
799		Track	1	Image 1	1000000060
843		Track	1	Image 1	1000000061
846		Track	1	Image 1	1000000062
868		Track	1	Image 1	1000000063
743		Track	1	Image 1	1000000064
811		Track	1	Image 1	1000000065
954		Track	1	Image 1	1000000066
840		Track	1	Image 1	1000000067
714		Track	1	Image 1	1000000068
857		Track	1	Image 1	1000000069
947		Track	1	Image 1	1000000070
670		Track	1	Image 1	1000000071
697		Track	1	Image 1	1000000072
807		Track	1	Image 1	1000000073
767		Track	1	Image 1	1000000074
748		Track	1	Image 1	1000000075
850		Track	1	Image 1	1000000076
876		Track	1	Image 1	1000000077
786		Track	1	Image 1	1000000078
856		Track	1	Image 1	1000000079
784		Track	1	Image 1	1000000080
769		Track	1	Image 1	1000000081
771		Track	1	Image 1	1000000082
733		Track	1	Image 1	1000000083
867		Track	1	Image 1	1000000084
672		Track	1	Image 1	1000000085
758		Track	1	Image 1	1000000086
813		Track	1	Image 1	1000000087
824		Track	1	Image 1	1000000088
750		Track	1	Image 1	1000000089
776		Track	1	Image 1	1000000090
826		Track	1	Image 1	1000000091
759		Track	1	Image 1	1000000092
767		Track	1	Image 1	1000000093
752		Track	1	Image 1	1000000094
734		Track	1	Image 1	1000000095
824		Track	1	Image 1	1000000096
759		Track	1	Image 1	1000000097
764		Track	1	Image 1	1000000098
813		Track	1	Image 1	1000000099
857		Track	1	Image 1	1000000100
709		Track	1	Image 1	1000000101
709		Track	1	Image 1	1000000102
760		Track	1	Image 1	1000000103
739		Track	1	Image 1	1000000104
678		Track	1	Image 1	1000000105
769		Track	1	Image 1	1000000106
769		Track	1	Image 1	1000000107
697		Track	1	Image 1	1000000108
969		Track	1	Image 1	1000000109
724		Track	1	Image 1	1000000110
