# Supplementary material for: Satb1 integrates DNA binding site geometry and torsional stress to differentially target nucleosome-dense regions
Source: Nat Commun. 2019 Jul 19;10:3221. doi: 10.1038/s41467-019-11118-8 (PMC6642133; doi:10.1038/s41467-019-11118-8)
Supplement: Supplementary file 10 — Source Data [file 41467_2019_11118_MOESM10_ESM.zip › Source data/Single Molecule Tracking/single molecule tracks/del HD analysis/PDZ-CUT1-CUT2-STABLE-AA_281c7_TRIAL 2_Statistics/PDZ-CUT1-CUT2-STABLE-AA_281c7_TRIAL 2_Track_Intensity_StdDev_Ch=1_Img=1.csv]

Track Intensity StdDev Ch=1 Img=1
====================
Track Intensity StdDev	Unit	Category	Channel	Image	ID
340.633		Track	1	Image 1	1000000000
243.058		Track	1	Image 1	1000000001
167.627		Track	1	Image 1	1000000002
249.368		Track	1	Image 1	1000000003
189.89		Track	1	Image 1	1000000004
181.694		Track	1	Image 1	1000000005
499.828		Track	1	Image 1	1000000006
278.312		Track	1	Image 1	1000000007
351.083		Track	1	Image 1	1000000008
249.939		Track	1	Image 1	1000000009
236.06		Track	1	Image 1	1000000010
247.333		Track	1	Image 1	1000000011
216.262		Track	1	Image 1	1000000012
336.168		Track	1	Image 1	1000000013
185.031		Track	1	Image 1	1000000014
266.167		Track	1	Image 1	1000000015
264.559		Track	1	Image 1	1000000016
253.32		Track	1	Image 1	1000000017
322.226		Track	1	Image 1	1000000018
293.314		Track	1	Image 1	1000000019
253.623		Track	1	Image 1	1000000020
197.933		Track	1	Image 1	1000000021
256.243		Track	1	Image 1	1000000022
287.457		Track	1	Image 1	1000000023
182.375		Track	1	Image 1	1000000024
436.986		Track	1	Image 1	1000000025
253.153		Track	1	Image 1	1000000026
187.606		Track	1	Image 1	1000000027
251.043		Track	1	Image 1	1000000028
194.324		Track	1	Image 1	1000000029
231.6		Track	1	Image 1	1000000030
340.317		Track	1	Image 1	1000000031
230.311		Track	1	Image 1	1000000032
148.606		Track	1	Image 1	1000000033
282.622		Track	1	Image 1	1000000034
232.028		Track	1	Image 1	1000000035
622.278		Track	1	Image 1	1000000036
264.402		Track	1	Image 1	1000000037
220.177		Track	1	Image 1	1000000038
230.606		Track	1	Image 1	1000000039
209.853		Track	1	Image 1	1000000040
214.036		Track	1	Image 1	1000000041
243.273		Track	1	Image 1	1000000042
213.099		Track	1	Image 1	1000000043
325.379		Track	1	Image 1	1000000044
238.499		Track	1	Image 1	1000000045
319.723		Track	1	Image 1	1000000046
279.676		Track	1	Image 1	1000000047
231.418		Track	1	Image 1	1000000048
213.318		Track	1	Image 1	1000000049
128.192		Track	1	Image 1	1000000050
298.377		Track	1	Image 1	1000000051
284.781		Track	1	Image 1	1000000052
201.578		Track	1	Image 1	1000000053
263.932		Track	1	Image 1	1000000054
259.331		Track	1	Image 1	1000000055
144.926		Track	1	Image 1	1000000056
172.093		Track	1	Image 1	1000000057
267.547		Track	1	Image 1	1000000058
187.214		Track	1	Image 1	1000000059
495.634		Track	1	Image 1	1000000060
332.975		Track	1	Image 1	1000000061
158.37		Track	1	Image 1	1000000062
211.158		Track	1	Image 1	1000000063
170.533		Track	1	Image 1	1000000064
158.976		Track	1	Image 1	1000000065
380.257		Track	1	Image 1	1000000066
207.527		Track	1	Image 1	1000000067
220.047		Track	1	Image 1	1000000068
208.788		Track	1	Image 1	1000000069
228.246		Track	1	Image 1	1000000070
241.518		Track	1	Image 1	1000000071
245.09		Track	1	Image 1	1000000072
166.726		Track	1	Image 1	1000000073
195.405		Track	1	Image 1	1000000074
304.383		Track	1	Image 1	1000000075
218.797		Track	1	Image 1	1000000076
334.555		Track	1	Image 1	1000000077
190.606		Track	1	Image 1	1000000078
430.754		Track	1	Image 1	1000000079
254.033		Track	1	Image 1	1000000080
127.879		Track	1	Image 1	1000000081
253.768		Track	1	Image 1	1000000082
141.204		Track	1	Image 1	1000000083
271.798		Track	1	Image 1	1000000084
148.983		Track	1	Image 1	1000000085
141.842		Track	1	Image 1	1000000086
627.815		Track	1	Image 1	1000000087
262.561		Track	1	Image 1	1000000088
201.426		Track	1	Image 1	1000000089
245.994		Track	1	Image 1	1000000090
138.855		Track	1	Image 1	1000000091
211.147		Track	1	Image 1	1000000092
275.472		Track	1	Image 1	1000000093
167.184		Track	1	Image 1	1000000094
262.491		Track	1	Image 1	1000000095
426.717		Track	1	Image 1	1000000096
220.947		Track	1	Image 1	1000000097
167.249		Track	1	Image 1	1000000098
209.418		Track	1	Image 1	1000000099
308.546		Track	1	Image 1	1000000100
205.735		Track	1	Image 1	1000000101
222.47		Track	1	Image 1	1000000102
151.155		Track	1	Image 1	1000000103
171.046		Track	1	Image 1	1000000104
146.615		Track	1	Image 1	1000000105
250.787		Track	1	Image 1	1000000106
208.796		Track	1	Image 1	1000000107
169.31		Track	1	Image 1	1000000108
329.029		Track	1	Image 1	1000000109
219.516		Track	1	Image 1	1000000110
