# Supplementary material for: Satb1 integrates DNA binding site geometry and torsional stress to differentially target nucleosome-dense regions
Source: Nat Commun. 2019 Jul 19;10:3221. doi: 10.1038/s41467-019-11118-8 (PMC6642133; doi:10.1038/s41467-019-11118-8)
Supplement: Supplementary file 10 — Source Data [file 41467_2019_11118_MOESM10_ESM.zip › Source data/Single Molecule Tracking/single molecule tracks/del HD analysis/PDZ-CUT1-CUT2-STABLE-AA_281c7_TRIAL 2_Statistics/PDZ-CUT1-CUT2-STABLE-AA_281c7_TRIAL 2_Track_Intensity_Sum_Ch=1_Img=1.csv]

Track Intensity Sum Ch=1 Img=1
====================
Track Intensity Sum	Unit	Category	Channel	Image	ID
367379		Track	1	Image 1	1000000000
276488		Track	1	Image 1	1000000001
143514		Track	1	Image 1	1000000002
153110		Track	1	Image 1	1000000003
302258		Track	1	Image 1	1000000004
137402		Track	1	Image 1	1000000005
185831		Track	1	Image 1	1000000006
166434		Track	1	Image 1	1000000007
171084		Track	1	Image 1	1000000008
195517		Track	1	Image 1	1000000009
128945		Track	1	Image 1	1000000010
123029		Track	1	Image 1	1000000011
219969		Track	1	Image 1	1000000012
265771		Track	1	Image 1	1000000013
195973		Track	1	Image 1	1000000014
142097		Track	1	Image 1	1000000015
198689		Track	1	Image 1	1000000016
164569		Track	1	Image 1	1000000017
181672		Track	1	Image 1	1000000018
266239		Track	1	Image 1	1000000019
105205		Track	1	Image 1	1000000020
193332		Track	1	Image 1	1000000021
146392		Track	1	Image 1	1000000022
455913		Track	1	Image 1	1000000023
204135		Track	1	Image 1	1000000024
285195		Track	1	Image 1	1000000025
303308		Track	1	Image 1	1000000026
117438		Track	1	Image 1	1000000027
182569		Track	1	Image 1	1000000028
163305		Track	1	Image 1	1000000029
219684		Track	1	Image 1	1000000030
224720		Track	1	Image 1	1000000031
119781		Track	1	Image 1	1000000032
125339		Track	1	Image 1	1000000033
120651		Track	1	Image 1	1000000034
141164		Track	1	Image 1	1000000035
322684		Track	1	Image 1	1000000036
119504		Track	1	Image 1	1000000037
143338		Track	1	Image 1	1000000038
122443		Track	1	Image 1	1000000039
180047		Track	1	Image 1	1000000040
103476		Track	1	Image 1	1000000041
166923		Track	1	Image 1	1000000042
333777		Track	1	Image 1	1000000043
243214		Track	1	Image 1	1000000044
108249		Track	1	Image 1	1000000045
252524		Track	1	Image 1	1000000046
119109		Track	1	Image 1	1000000047
124473		Track	1	Image 1	1000000048
178035		Track	1	Image 1	1000000049
85628		Track	1	Image 1	1000000050
307671		Track	1	Image 1	1000000051
319332		Track	1	Image 1	1000000052
179029		Track	1	Image 1	1000000053
127403		Track	1	Image 1	1000000054
182867		Track	1	Image 1	1000000055
108001		Track	1	Image 1	1000000056
107213		Track	1	Image 1	1000000057
110298		Track	1	Image 1	1000000058
176022		Track	1	Image 1	1000000059
719685		Track	1	Image 1	1000000060
400381		Track	1	Image 1	1000000061
119359		Track	1	Image 1	1000000062
119443		Track	1	Image 1	1000000063
97105		Track	1	Image 1	1000000064
99343		Track	1	Image 1	1000000065
166347		Track	1	Image 1	1000000066
121408		Track	1	Image 1	1000000067
103401		Track	1	Image 1	1000000068
94862		Track	1	Image 1	1000000069
160583		Track	1	Image 1	1000000070
229505		Track	1	Image 1	1000000071
334016		Track	1	Image 1	1000000072
155120		Track	1	Image 1	1000000073
87659		Track	1	Image 1	1000000074
291149		Track	1	Image 1	1000000075
106915		Track	1	Image 1	1000000076
125941		Track	1	Image 1	1000000077
104779		Track	1	Image 1	1000000078
119092		Track	1	Image 1	1000000079
137025		Track	1	Image 1	1000000080
87245		Track	1	Image 1	1000000081
193421		Track	1	Image 1	1000000082
149880		Track	1	Image 1	1000000083
101996		Track	1	Image 1	1000000084
154724		Track	1	Image 1	1000000085
107104		Track	1	Image 1	1000000086
195587		Track	1	Image 1	1000000087
108458		Track	1	Image 1	1000000088
139514		Track	1	Image 1	1000000089
221321		Track	1	Image 1	1000000090
107498		Track	1	Image 1	1000000091
108379		Track	1	Image 1	1000000092
194930		Track	1	Image 1	1000000093
223430		Track	1	Image 1	1000000094
491520		Track	1	Image 1	1000000095
129386		Track	1	Image 1	1000000096
101862		Track	1	Image 1	1000000097
97837		Track	1	Image 1	1000000098
113617		Track	1	Image 1	1000000099
243278		Track	1	Image 1	1000000100
98138		Track	1	Image 1	1000000101
97953		Track	1	Image 1	1000000102
131000		Track	1	Image 1	1000000103
100181		Track	1	Image 1	1000000104
100771		Track	1	Image 1	1000000105
99340		Track	1	Image 1	1000000106
219395		Track	1	Image 1	1000000107
156028		Track	1	Image 1	1000000108
120354		Track	1	Image 1	1000000109
108145		Track	1	Image 1	1000000110
