# Supplementary material for: Satb1 integrates DNA binding site geometry and torsional stress to differentially target nucleosome-dense regions
Source: Nat Commun. 2019 Jul 19;10:3221. doi: 10.1038/s41467-019-11118-8 (PMC6642133; doi:10.1038/s41467-019-11118-8)
Supplement: Supplementary file 10 — Source Data [file 41467_2019_11118_MOESM10_ESM.zip › Source data/Single Molecule Tracking/single molecule tracks/del HD analysis/PDZ-CUT1-CUT2-STABLE-AA_281c7_TRIAL 2_Statistics/PDZ-CUT1-CUT2-STABLE-AA_281c7_TRIAL 2_Track_Length.csv]

Track Length
====================
Track Length	Unit	Category	ID
0.869585	um	Track	1000000000
0.919858	um	Track	1000000001
0.810174	um	Track	1000000002
0.553104	um	Track	1000000003
1.8693	um	Track	1000000004
1.13614	um	Track	1000000005
1.39067	um	Track	1000000006
0.798009	um	Track	1000000007
0.626858	um	Track	1000000008
0.919943	um	Track	1000000009
1.2757	um	Track	1000000010
0.647331	um	Track	1000000011
0.869147	um	Track	1000000012
1.19608	um	Track	1000000013
0.901138	um	Track	1000000014
0.298978	um	Track	1000000015
1.00919	um	Track	1000000016
0.651446	um	Track	1000000017
0.561032	um	Track	1000000018
0.992599	um	Track	1000000019
0.547441	um	Track	1000000020
0.730585	um	Track	1000000021
0.400916	um	Track	1000000022
1.60434	um	Track	1000000023
0.778789	um	Track	1000000024
0.707903	um	Track	1000000025
1.18223	um	Track	1000000026
0.338722	um	Track	1000000027
0.365092	um	Track	1000000028
0.50792	um	Track	1000000029
0.852637	um	Track	1000000030
0.607469	um	Track	1000000031
0.335079	um	Track	1000000032
0.555148	um	Track	1000000033
0.444381	um	Track	1000000034
0.80615	um	Track	1000000035
0.589506	um	Track	1000000036
0.74876	um	Track	1000000037
0.651604	um	Track	1000000038
0.737764	um	Track	1000000039
0.799202	um	Track	1000000040
0.401625	um	Track	1000000041
0.515796	um	Track	1000000042
1.15196	um	Track	1000000043
1.76856	um	Track	1000000044
0.203926	um	Track	1000000045
0.819905	um	Track	1000000046
0.58577	um	Track	1000000047
0.668521	um	Track	1000000048
0.567676	um	Track	1000000049
0.238292	um	Track	1000000050
1.19952	um	Track	1000000051
0.745503	um	Track	1000000052
1.01691	um	Track	1000000053
0.388064	um	Track	1000000054
0.376952	um	Track	1000000055
0.337654	um	Track	1000000056
0.34986	um	Track	1000000057
0.25821	um	Track	1000000058
0.995685	um	Track	1000000059
1.84129	um	Track	1000000060
0.753534	um	Track	1000000061
0.664823	um	Track	1000000062
0.434548	um	Track	1000000063
0.483365	um	Track	1000000064
0.8517	um	Track	1000000065
0.263747	um	Track	1000000066
0.354947	um	Track	1000000067
0.567411	um	Track	1000000068
0.536606	um	Track	1000000069
0.647759	um	Track	1000000070
0.719502	um	Track	1000000071
1.2248	um	Track	1000000072
1.02479	um	Track	1000000073
0.240196	um	Track	1000000074
0.939328	um	Track	1000000075
1.24583	um	Track	1000000076
0.314641	um	Track	1000000077
0.24342	um	Track	1000000078
0.241508	um	Track	1000000079
0.860126	um	Track	1000000080
0.343763	um	Track	1000000081
0.54612	um	Track	1000000082
0.853032	um	Track	1000000083
0.429522	um	Track	1000000084
0.640459	um	Track	1000000085
0.692127	um	Track	1000000086
0.34797	um	Track	1000000087
0.551085	um	Track	1000000088
0.565423	um	Track	1000000089
0.586472	um	Track	1000000090
0.44345	um	Track	1000000091
1.02815	um	Track	1000000092
0.551266	um	Track	1000000093
1.35865	um	Track	1000000094
1.68297	um	Track	1000000095
0.388218	um	Track	1000000096
0.533324	um	Track	1000000097
0.280678	um	Track	1000000098
0.541729	um	Track	1000000099
0.756661	um	Track	1000000100
0.404901	um	Track	1000000101
0.313646	um	Track	1000000102
0.323978	um	Track	1000000103
0.378433	um	Track	1000000104
0.300844	um	Track	1000000105
0.341915	um	Track	1000000106
0.981064	um	Track	1000000107
0.930352	um	Track	1000000108
0.374533	um	Track	1000000109
0.379466	um	Track	1000000110
