# Supplementary material for: Satb1 integrates DNA binding site geometry and torsional stress to differentially target nucleosome-dense regions
Source: Nat Commun. 2019 Jul 19;10:3221. doi: 10.1038/s41467-019-11118-8 (PMC6642133; doi:10.1038/s41467-019-11118-8)
Supplement: Supplementary file 10 — Source Data [file 41467_2019_11118_MOESM10_ESM.zip › Source data/Single Molecule Tracking/single molecule tracks/del HD analysis/PDZ-CUT1-CUT2-STABLE-AA_281c7_TRIAL 2_Statistics/PDZ-CUT1-CUT2-STABLE-AA_281c7_TRIAL 2_Track_Number_of_Spots.csv]

Track Number of Spots
====================
Track Number of Spots	Unit	Category	ID
29		Track	1000000000
26		Track	1000000001
15		Track	1000000002
12		Track	1000000003
32		Track	1000000004
12		Track	1000000005
13		Track	1000000006
14		Track	1000000007
13		Track	1000000008
18		Track	1000000009
12		Track	1000000010
12		Track	1000000011
22		Track	1000000012
21		Track	1000000013
20		Track	1000000014
14		Track	1000000015
18		Track	1000000016
14		Track	1000000017
14		Track	1000000018
23		Track	1000000019
11		Track	1000000020
21		Track	1000000021
14		Track	1000000022
43		Track	1000000023
20		Track	1000000024
23		Track	1000000025
30		Track	1000000026
14		Track	1000000027
17		Track	1000000028
19		Track	1000000029
22		Track	1000000030
20		Track	1000000031
12		Track	1000000032
15		Track	1000000033
12		Track	1000000034
15		Track	1000000035
20		Track	1000000036
13		Track	1000000037
15		Track	1000000038
13		Track	1000000039
20		Track	1000000040
11		Track	1000000041
17		Track	1000000042
34		Track	1000000043
22		Track	1000000044
12		Track	1000000045
24		Track	1000000046
12		Track	1000000047
14		Track	1000000048
20		Track	1000000049
11		Track	1000000050
28		Track	1000000051
31		Track	1000000052
20		Track	1000000053
13		Track	1000000054
18		Track	1000000055
13		Track	1000000056
13		Track	1000000057
11		Track	1000000058
20		Track	1000000059
58		Track	1000000060
38		Track	1000000061
13		Track	1000000062
12		Track	1000000063
12		Track	1000000064
11		Track	1000000065
14		Track	1000000066
13		Track	1000000067
12		Track	1000000068
11		Track	1000000069
15		Track	1000000070
25		Track	1000000071
37		Track	1000000072
18		Track	1000000073
11		Track	1000000074
30		Track	1000000075
11		Track	1000000076
12		Track	1000000077
12		Track	1000000078
11		Track	1000000079
14		Track	1000000080
11		Track	1000000081
20		Track	1000000082
19		Track	1000000083
11		Track	1000000084
20		Track	1000000085
14		Track	1000000086
17		Track	1000000087
11		Track	1000000088
16		Track	1000000089
24		Track	1000000090
13		Track	1000000091
12		Track	1000000092
20		Track	1000000093
27		Track	1000000094
52		Track	1000000095
11		Track	1000000096
11		Track	1000000097
12		Track	1000000098
12		Track	1000000099
23		Track	1000000100
12		Track	1000000101
11		Track	1000000102
16		Track	1000000103
12		Track	1000000104
14		Track	1000000105
11		Track	1000000106
25		Track	1000000107
19		Track	1000000108
12		Track	1000000109
12		Track	1000000110
