# Supplementary material for: Satb1 integrates DNA binding site geometry and torsional stress to differentially target nucleosome-dense regions
Source: Nat Commun. 2019 Jul 19;10:3221. doi: 10.1038/s41467-019-11118-8 (PMC6642133; doi:10.1038/s41467-019-11118-8)
Supplement: Supplementary file 10 — Source Data [file 41467_2019_11118_MOESM10_ESM.zip › Source data/Single Molecule Tracking/single molecule tracks/del HD analysis/PDZ-CUT1-CUT2-STABLE-AA_281c7_TRIAL 2_Statistics/PDZ-CUT1-CUT2-STABLE-AA_281c7_TRIAL 2_Track_Speed_Max.csv]

Track Speed Max
====================
Track Speed Max	Unit	Category	ID
1.86916	um/s	Track	1000000000
2.04294	um/s	Track	1000000001
3.8755	um/s	Track	1000000002
4.52421	um/s	Track	1000000003
3.01183	um/s	Track	1000000004
4.72967	um/s	Track	1000000005
8.62304	um/s	Track	1000000006
2.38431	um/s	Track	1000000007
2.73118	um/s	Track	1000000008
6.11604	um/s	Track	1000000009
4.2892	um/s	Track	1000000010
2.10668	um/s	Track	1000000011
2.77409	um/s	Track	1000000012
3.93439	um/s	Track	1000000013
1.80598	um/s	Track	1000000014
1.2916	um/s	Track	1000000015
4.78234	um/s	Track	1000000016
1.58186	um/s	Track	1000000017
4.92054	um/s	Track	1000000018
4.23627	um/s	Track	1000000019
1.95185	um/s	Track	1000000020
1.61864	um/s	Track	1000000021
1.36236	um/s	Track	1000000022
2.86729	um/s	Track	1000000023
1.34258	um/s	Track	1000000024
4.02369	um/s	Track	1000000025
5.4263	um/s	Track	1000000026
0.815931	um/s	Track	1000000027
0.792864	um/s	Track	1000000028
1.44481	um/s	Track	1000000029
1.70275	um/s	Track	1000000030
1.166	um/s	Track	1000000031
1.68556	um/s	Track	1000000032
1.39991	um/s	Track	1000000033
2.13032	um/s	Track	1000000034
3.76176	um/s	Track	1000000035
2.20524	um/s	Track	1000000036
2.83501	um/s	Track	1000000037
2.01156	um/s	Track	1000000038
4.44823	um/s	Track	1000000039
1.452	um/s	Track	1000000040
1.34388	um/s	Track	1000000041
3.81393	um/s	Track	1000000042
3.91908	um/s	Track	1000000043
6.34926	um/s	Track	1000000044
0.582094	um/s	Track	1000000045
2.60953	um/s	Track	1000000046
4.75131	um/s	Track	1000000047
2.39566	um/s	Track	1000000048
2.02392	um/s	Track	1000000049
1.04862	um/s	Track	1000000050
5.07683	um/s	Track	1000000051
0.946191	um/s	Track	1000000052
3.75022	um/s	Track	1000000053
0.958918	um/s	Track	1000000054
2.27689	um/s	Track	1000000055
0.86322	um/s	Track	1000000056
1.20704	um/s	Track	1000000057
1.34513	um/s	Track	1000000058
2.52173	um/s	Track	1000000059
2.89186	um/s	Track	1000000060
1.01251	um/s	Track	1000000061
4.23602	um/s	Track	1000000062
2.13387	um/s	Track	1000000063
3.03711	um/s	Track	1000000064
3.35237	um/s	Track	1000000065
0.634575	um/s	Track	1000000066
1.12569	um/s	Track	1000000067
4.10154	um/s	Track	1000000068
2.26464	um/s	Track	1000000069
2.90228	um/s	Track	1000000070
3.21369	um/s	Track	1000000071
1.33791	um/s	Track	1000000072
2.88958	um/s	Track	1000000073
1.13123	um/s	Track	1000000074
1.28167	um/s	Track	1000000075
3.65575	um/s	Track	1000000076
1.37718	um/s	Track	1000000077
0.70695	um/s	Track	1000000078
1.17807	um/s	Track	1000000079
5.39693	um/s	Track	1000000080
1.18331	um/s	Track	1000000081
2.16416	um/s	Track	1000000082
2.07462	um/s	Track	1000000083
2.64817	um/s	Track	1000000084
1.28845	um/s	Track	1000000085
2.06069	um/s	Track	1000000086
0.879627	um/s	Track	1000000087
2.5921	um/s	Track	1000000088
2.1691	um/s	Track	1000000089
0.847183	um/s	Track	1000000090
1.34255	um/s	Track	1000000091
3.69519	um/s	Track	1000000092
1.07113	um/s	Track	1000000093
2.8871	um/s	Track	1000000094
3.46148	um/s	Track	1000000095
3.42539	um/s	Track	1000000096
3.02413	um/s	Track	1000000097
0.888214	um/s	Track	1000000098
2.19791	um/s	Track	1000000099
2.38063	um/s	Track	1000000100
3.98101	um/s	Track	1000000101
2.95708	um/s	Track	1000000102
1.05319	um/s	Track	1000000103
1.18694	um/s	Track	1000000104
0.841281	um/s	Track	1000000105
2.63535	um/s	Track	1000000106
3.61013	um/s	Track	1000000107
2.90752	um/s	Track	1000000108
1.19659	um/s	Track	1000000109
2.20108	um/s	Track	1000000110
