# Supplementary material for: Satb1 integrates DNA binding site geometry and torsional stress to differentially target nucleosome-dense regions
Source: Nat Commun. 2019 Jul 19;10:3221. doi: 10.1038/s41467-019-11118-8 (PMC6642133; doi:10.1038/s41467-019-11118-8)
Supplement: Supplementary file 10 — Source Data [file 41467_2019_11118_MOESM10_ESM.zip › Source data/Single Molecule Tracking/single molecule tracks/del HD analysis/PDZ-CUT1-CUT2-STABLE-AA_281c7_TRIAL 2_Statistics/PDZ-CUT1-CUT2-STABLE-AA_281c7_TRIAL 2_Track_Speed_Mean.csv]

Track Speed Mean
====================
Track Speed Mean	Unit	Category	ID
0.621132	um/s	Track	1000000000
0.735886	um/s	Track	1000000001
1.15739	um/s	Track	1000000002
1.00564	um/s	Track	1000000003
1.206	um/s	Track	1000000004
2.0657	um/s	Track	1000000005
2.31779	um/s	Track	1000000006
1.22771	um/s	Track	1000000007
1.04476	um/s	Track	1000000008
1.08229	um/s	Track	1000000009
2.31945	um/s	Track	1000000010
1.17697	um/s	Track	1000000011
0.827759	um/s	Track	1000000012
1.19608	um/s	Track	1000000013
0.948566	um/s	Track	1000000014
0.459967	um/s	Track	1000000015
1.18728	um/s	Track	1000000016
1.00222	um/s	Track	1000000017
0.863127	um/s	Track	1000000018
0.902363	um/s	Track	1000000019
1.09488	um/s	Track	1000000020
0.730585	um/s	Track	1000000021
0.616794	um/s	Track	1000000022
0.763971	um/s	Track	1000000023
0.819778	um/s	Track	1000000024
0.643548	um/s	Track	1000000025
0.815333	um/s	Track	1000000026
0.521111	um/s	Track	1000000027
0.456365	um/s	Track	1000000028
0.564355	um/s	Track	1000000029
0.812035	um/s	Track	1000000030
0.639441	um/s	Track	1000000031
0.609235	um/s	Track	1000000032
0.793069	um/s	Track	1000000033
0.807966	um/s	Track	1000000034
1.15164	um/s	Track	1000000035
0.620532	um/s	Track	1000000036
1.24793	um/s	Track	1000000037
0.930863	um/s	Track	1000000038
1.22961	um/s	Track	1000000039
0.841265	um/s	Track	1000000040
0.80325	um/s	Track	1000000041
0.644745	um/s	Track	1000000042
0.698161	um/s	Track	1000000043
1.68434	um/s	Track	1000000044
0.370775	um/s	Track	1000000045
0.712961	um/s	Track	1000000046
1.06504	um/s	Track	1000000047
1.02849	um/s	Track	1000000048
0.597554	um/s	Track	1000000049
0.476584	um/s	Track	1000000050
0.888536	um/s	Track	1000000051
0.497002	um/s	Track	1000000052
1.07043	um/s	Track	1000000053
0.646774	um/s	Track	1000000054
0.443473	um/s	Track	1000000055
0.562756	um/s	Track	1000000056
0.583099	um/s	Track	1000000057
0.516419	um/s	Track	1000000058
1.04809	um/s	Track	1000000059
0.646066	um/s	Track	1000000060
0.407316	um/s	Track	1000000061
1.10804	um/s	Track	1000000062
0.790087	um/s	Track	1000000063
0.878845	um/s	Track	1000000064
1.7034	um/s	Track	1000000065
0.405765	um/s	Track	1000000066
0.591578	um/s	Track	1000000067
1.03166	um/s	Track	1000000068
1.07321	um/s	Track	1000000069
0.925369	um/s	Track	1000000070
0.599585	um/s	Track	1000000071
0.680446	um/s	Track	1000000072
1.20563	um/s	Track	1000000073
0.480392	um/s	Track	1000000074
0.647812	um/s	Track	1000000075
2.49167	um/s	Track	1000000076
0.572074	um/s	Track	1000000077
0.442581	um/s	Track	1000000078
0.483015	um/s	Track	1000000079
1.32327	um/s	Track	1000000080
0.687525	um/s	Track	1000000081
0.574863	um/s	Track	1000000082
0.947813	um/s	Track	1000000083
0.859043	um/s	Track	1000000084
0.674167	um/s	Track	1000000085
1.06481	um/s	Track	1000000086
0.434962	um/s	Track	1000000087
1.10217	um/s	Track	1000000088
0.753897	um/s	Track	1000000089
0.509975	um/s	Track	1000000090
0.739083	um/s	Track	1000000091
1.86937	um/s	Track	1000000092
0.58028	um/s	Track	1000000093
1.04512	um/s	Track	1000000094
0.659987	um/s	Track	1000000095
0.776436	um/s	Track	1000000096
1.06665	um/s	Track	1000000097
0.510324	um/s	Track	1000000098
0.984962	um/s	Track	1000000099
0.687873	um/s	Track	1000000100
0.736184	um/s	Track	1000000101
0.627292	um/s	Track	1000000102
0.431971	um/s	Track	1000000103
0.688061	um/s	Track	1000000104
0.462837	um/s	Track	1000000105
0.683829	um/s	Track	1000000106
0.817553	um/s	Track	1000000107
1.03372	um/s	Track	1000000108
0.68097	um/s	Track	1000000109
0.689938	um/s	Track	1000000110
