# Supplementary material for: Satb1 integrates DNA binding site geometry and torsional stress to differentially target nucleosome-dense regions
Source: Nat Commun. 2019 Jul 19;10:3221. doi: 10.1038/s41467-019-11118-8 (PMC6642133; doi:10.1038/s41467-019-11118-8)
Supplement: Supplementary file 10 — Source Data [file 41467_2019_11118_MOESM10_ESM.zip › Source data/Single Molecule Tracking/single molecule tracks/del HD analysis/PDZ-CUT1-CUT2-STABLE-AA_281c7_TRIAL 2_Statistics/PDZ-CUT1-CUT2-STABLE-AA_281c7_TRIAL 2_Track_Speed_Min.csv]

Track Speed Min
====================
Track Speed Min	Unit	Category	ID
0.152109	um/s	Track	1000000000
0.300512	um/s	Track	1000000001
0.519043	um/s	Track	1000000002
0.314061	um/s	Track	1000000003
0.184007	um/s	Track	1000000004
0.624669	um/s	Track	1000000005
0.52008	um/s	Track	1000000006
0.548582	um/s	Track	1000000007
0.356613	um/s	Track	1000000008
0.097143	um/s	Track	1000000009
0.423233	um/s	Track	1000000010
0.535113	um/s	Track	1000000011
0.227635	um/s	Track	1000000012
0.141006	um/s	Track	1000000013
0.368801	um/s	Track	1000000014
0.144883	um/s	Track	1000000015
0.227888	um/s	Track	1000000016
0.378814	um/s	Track	1000000017
0.166144	um/s	Track	1000000018
0.26706	um/s	Track	1000000019
0.695316	um/s	Track	1000000020
0.206863	um/s	Track	1000000021
0.270522	um/s	Track	1000000022
0.256833	um/s	Track	1000000023
0.0968702	um/s	Track	1000000024
0.15561	um/s	Track	1000000025
0.105437	um/s	Track	1000000026
0.111256	um/s	Track	1000000027
0.197757	um/s	Track	1000000028
0.230139	um/s	Track	1000000029
0.215004	um/s	Track	1000000030
0.204432	um/s	Track	1000000031
0.263562	um/s	Track	1000000032
0.374751	um/s	Track	1000000033
0.346461	um/s	Track	1000000034
0.227608	um/s	Track	1000000035
0.16196	um/s	Track	1000000036
0.307843	um/s	Track	1000000037
0.192707	um/s	Track	1000000038
0.0819974	um/s	Track	1000000039
0.048012	um/s	Track	1000000040
0.26643	um/s	Track	1000000041
0.145281	um/s	Track	1000000042
0.160711	um/s	Track	1000000043
0.219769	um/s	Track	1000000044
0.231715	um/s	Track	1000000045
0.155949	um/s	Track	1000000046
0.429795	um/s	Track	1000000047
0.386771	um/s	Track	1000000048
0.132772	um/s	Track	1000000049
0.169601	um/s	Track	1000000050
0.278288	um/s	Track	1000000051
0.0837358	um/s	Track	1000000052
0.294698	um/s	Track	1000000053
0.300777	um/s	Track	1000000054
0.107016	um/s	Track	1000000055
0.254887	um/s	Track	1000000056
0.197538	um/s	Track	1000000057
0.165696	um/s	Track	1000000058
0.413277	um/s	Track	1000000059
0.131226	um/s	Track	1000000060
0.149964	um/s	Track	1000000061
0.372641	um/s	Track	1000000062
0.0378174	um/s	Track	1000000063
0.236919	um/s	Track	1000000064
0.689088	um/s	Track	1000000065
0.187403	um/s	Track	1000000066
0.317431	um/s	Track	1000000067
0.393358	um/s	Track	1000000068
0.188887	um/s	Track	1000000069
0.288315	um/s	Track	1000000070
0.169341	um/s	Track	1000000071
0.225134	um/s	Track	1000000072
0.313783	um/s	Track	1000000073
0.0829427	um/s	Track	1000000074
0.277365	um/s	Track	1000000075
1.47713	um/s	Track	1000000076
0.0887875	um/s	Track	1000000077
0.237525	um/s	Track	1000000078
0.132758	um/s	Track	1000000079
0.0982235	um/s	Track	1000000080
0.392392	um/s	Track	1000000081
0.191864	um/s	Track	1000000082
0.235797	um/s	Track	1000000083
0.206731	um/s	Track	1000000084
0.301285	um/s	Track	1000000085
0.369582	um/s	Track	1000000086
0.0635471	um/s	Track	1000000087
0.232168	um/s	Track	1000000088
0.261069	um/s	Track	1000000089
0.198867	um/s	Track	1000000090
0.415686	um/s	Track	1000000091
0.427966	um/s	Track	1000000092
0.0979971	um/s	Track	1000000093
0.286426	um/s	Track	1000000094
0.225683	um/s	Track	1000000095
0.133804	um/s	Track	1000000096
0.278248	um/s	Track	1000000097
0.170207	um/s	Track	1000000098
0.282531	um/s	Track	1000000099
0.273084	um/s	Track	1000000100
0.178035	um/s	Track	1000000101
0.249383	um/s	Track	1000000102
0.171591	um/s	Track	1000000103
0.290939	um/s	Track	1000000104
0.189485	um/s	Track	1000000105
0.126915	um/s	Track	1000000106
0.191643	um/s	Track	1000000107
0.330009	um/s	Track	1000000108
0.212457	um/s	Track	1000000109
0.14153	um/s	Track	1000000110
