# Supplementary material for: Satb1 integrates DNA binding site geometry and torsional stress to differentially target nucleosome-dense regions
Source: Nat Commun. 2019 Jul 19;10:3221. doi: 10.1038/s41467-019-11118-8 (PMC6642133; doi:10.1038/s41467-019-11118-8)
Supplement: Supplementary file 10 — Source Data [file 41467_2019_11118_MOESM10_ESM.zip › Source data/Single Molecule Tracking/single molecule tracks/del HD analysis/PDZ-CUT1-CUT2-STABLE-AA_281c7_TRIAL 2_Statistics/PDZ-CUT1-CUT2-STABLE-AA_281c7_TRIAL 2_Track_Speed_StdDev.csv]

Track Speed StdDev
====================
Track Speed StdDev	Unit	Category	ID
0.381598	um/s	Track	1000000000
0.339985	um/s	Track	1000000001
0.779289	um/s	Track	1000000002
1.02174	um/s	Track	1000000003
0.6772	um/s	Track	1000000004
1.31411	um/s	Track	1000000005
2.20811	um/s	Track	1000000006
0.519508	um/s	Track	1000000007
0.862409	um/s	Track	1000000008
1.50207	um/s	Track	1000000009
1.19005	um/s	Track	1000000010
0.378621	um/s	Track	1000000011
0.635111	um/s	Track	1000000012
0.832937	um/s	Track	1000000013
0.379464	um/s	Track	1000000014
0.340051	um/s	Track	1000000015
1.36772	um/s	Track	1000000016
0.358665	um/s	Track	1000000017
1.00309	um/s	Track	1000000018
1.05125	um/s	Track	1000000019
0.381877	um/s	Track	1000000020
0.343097	um/s	Track	1000000021
0.309729	um/s	Track	1000000022
0.521865	um/s	Track	1000000023
0.282673	um/s	Track	1000000024
0.818786	um/s	Track	1000000025
1.00859	um/s	Track	1000000026
0.177279	um/s	Track	1000000027
0.164881	um/s	Track	1000000028
0.329804	um/s	Track	1000000029
0.399713	um/s	Track	1000000030
0.307993	um/s	Track	1000000031
0.289677	um/s	Track	1000000032
0.317268	um/s	Track	1000000033
0.513772	um/s	Track	1000000034
0.997931	um/s	Track	1000000035
0.451112	um/s	Track	1000000036
0.895663	um/s	Track	1000000037
0.556323	um/s	Track	1000000038
1.23699	um/s	Track	1000000039
0.377334	um/s	Track	1000000040
0.339499	um/s	Track	1000000041
0.70794	um/s	Track	1000000042
0.549541	um/s	Track	1000000043
1.59544	um/s	Track	1000000044
0.0976392	um/s	Track	1000000045
0.428879	um/s	Track	1000000046
1.07244	um/s	Track	1000000047
0.428982	um/s	Track	1000000048
0.485575	um/s	Track	1000000049
0.189423	um/s	Track	1000000050
0.805636	um/s	Track	1000000051
0.200299	um/s	Track	1000000052
0.87373	um/s	Track	1000000053
0.238482	um/s	Track	1000000054
0.402738	um/s	Track	1000000055
0.201444	um/s	Track	1000000056
0.252977	um/s	Track	1000000057
0.383489	um/s	Track	1000000058
0.650345	um/s	Track	1000000059
0.394083	um/s	Track	1000000060
0.160862	um/s	Track	1000000061
1.03693	um/s	Track	1000000062
0.544857	um/s	Track	1000000063
0.672945	um/s	Track	1000000064
1.04422	um/s	Track	1000000065
0.132473	um/s	Track	1000000066
0.225081	um/s	Track	1000000067
0.92842	um/s	Track	1000000068
0.621094	um/s	Track	1000000069
0.560225	um/s	Track	1000000070
0.480203	um/s	Track	1000000071
0.276316	um/s	Track	1000000072
0.73887	um/s	Track	1000000073
0.309287	um/s	Track	1000000074
0.265822	um/s	Track	1000000075
0.557434	um/s	Track	1000000076
0.37257	um/s	Track	1000000077
0.150153	um/s	Track	1000000078
0.260908	um/s	Track	1000000079
1.31063	um/s	Track	1000000080
0.26645	um/s	Track	1000000081
0.538341	um/s	Track	1000000082
0.554447	um/s	Track	1000000083
0.762296	um/s	Track	1000000084
0.296438	um/s	Track	1000000085
0.488411	um/s	Track	1000000086
0.224162	um/s	Track	1000000087
0.747268	um/s	Track	1000000088
0.503743	um/s	Track	1000000089
0.14158	um/s	Track	1000000090
0.20121	um/s	Track	1000000091
1.1259	um/s	Track	1000000092
0.251905	um/s	Track	1000000093
0.667723	um/s	Track	1000000094
0.478895	um/s	Track	1000000095
0.80147	um/s	Track	1000000096
0.795087	um/s	Track	1000000097
0.188938	um/s	Track	1000000098
0.651919	um/s	Track	1000000099
0.547866	um/s	Track	1000000100
0.885696	um/s	Track	1000000101
0.656662	um/s	Track	1000000102
0.236064	um/s	Track	1000000103
0.269172	um/s	Track	1000000104
0.209811	um/s	Track	1000000105
0.603731	um/s	Track	1000000106
0.666781	um/s	Track	1000000107
0.516335	um/s	Track	1000000108
0.299329	um/s	Track	1000000109
0.450512	um/s	Track	1000000110
