# Supplementary material for: Satb1 integrates DNA binding site geometry and torsional stress to differentially target nucleosome-dense regions
Source: Nat Commun. 2019 Jul 19;10:3221. doi: 10.1038/s41467-019-11118-8 (PMC6642133; doi:10.1038/s41467-019-11118-8)
Supplement: Supplementary file 10 — Source Data [file 41467_2019_11118_MOESM10_ESM.zip › Source data/Single Molecule Tracking/single molecule tracks/del HD analysis/PDZ-CUT1-CUT2-STABLE-AA_281c7_TRIAL 2_Statistics/PDZ-CUT1-CUT2-STABLE-AA_281c7_TRIAL 2_Track_Speed_Variation.csv]

Track Speed Variation
====================
Track Speed Variation	Unit	Category	ID
0.614358		Track	1000000000
0.462007		Track	1000000001
0.673315		Track	1000000002
1.01601		Track	1000000003
0.561527		Track	1000000004
0.636157		Track	1000000005
0.952679		Track	1000000006
0.423153		Track	1000000007
0.825459		Track	1000000008
1.38787		Track	1000000009
0.513072		Track	1000000010
0.321693		Track	1000000011
0.767265		Track	1000000012
0.696391		Track	1000000013
0.40004		Track	1000000014
0.739296		Track	1000000015
1.15198		Track	1000000016
0.357868		Track	1000000017
1.16216		Track	1000000018
1.165		Track	1000000019
0.348783		Track	1000000020
0.469619		Track	1000000021
0.50216		Track	1000000022
0.683095		Track	1000000023
0.344817		Track	1000000024
1.2723		Track	1000000025
1.23703		Track	1000000026
0.340193		Track	1000000027
0.361293		Track	1000000028
0.584391		Track	1000000029
0.492236		Track	1000000030
0.48166		Track	1000000031
0.475477		Track	1000000032
0.400051		Track	1000000033
0.635884		Track	1000000034
0.866528		Track	1000000035
0.726977		Track	1000000036
0.717717		Track	1000000037
0.597643		Track	1000000038
1.006		Track	1000000039
0.448532		Track	1000000040
0.422656		Track	1000000041
1.09802		Track	1000000042
0.787127		Track	1000000043
0.947217		Track	1000000044
0.263338		Track	1000000045
0.601546		Track	1000000046
1.00695		Track	1000000047
0.417097		Track	1000000048
0.812604		Track	1000000049
0.39746		Track	1000000050
0.9067		Track	1000000051
0.403015		Track	1000000052
0.816241		Track	1000000053
0.368725		Track	1000000054
0.908146		Track	1000000055
0.35796		Track	1000000056
0.433849		Track	1000000057
0.742593		Track	1000000058
0.620506		Track	1000000059
0.609973		Track	1000000060
0.394931		Track	1000000061
0.935825		Track	1000000062
0.689617		Track	1000000063
0.765715		Track	1000000064
0.613021		Track	1000000065
0.326476		Track	1000000066
0.380476		Track	1000000067
0.899932		Track	1000000068
0.578725		Track	1000000069
0.605407		Track	1000000070
0.800892		Track	1000000071
0.406081		Track	1000000072
0.612849		Track	1000000073
0.643822		Track	1000000074
0.410337		Track	1000000075
0.223719		Track	1000000076
0.651262		Track	1000000077
0.339266		Track	1000000078
0.540166		Track	1000000079
0.990444		Track	1000000080
0.387549		Track	1000000081
0.936468		Track	1000000082
0.584975		Track	1000000083
0.887378		Track	1000000084
0.439709		Track	1000000085
0.458684		Track	1000000086
0.51536		Track	1000000087
0.677997		Track	1000000088
0.668186		Track	1000000089
0.277621		Track	1000000090
0.272242		Track	1000000091
0.60229		Track	1000000092
0.43411		Track	1000000093
0.638897		Track	1000000094
0.725612		Track	1000000095
1.03224		Track	1000000096
0.745408		Track	1000000097
0.370232		Track	1000000098
0.661873		Track	1000000099
0.796464		Track	1000000100
1.20309		Track	1000000101
1.04682		Track	1000000102
0.546482		Track	1000000103
0.391204		Track	1000000104
0.453315		Track	1000000105
0.882868		Track	1000000106
0.815581		Track	1000000107
0.49949		Track	1000000108
0.439564		Track	1000000109
0.652974		Track	1000000110
