# Supplementary material for: Satb1 integrates DNA binding site geometry and torsional stress to differentially target nucleosome-dense regions
Source: Nat Commun. 2019 Jul 19;10:3221. doi: 10.1038/s41467-019-11118-8 (PMC6642133; doi:10.1038/s41467-019-11118-8)
Supplement: Supplementary file 10 — Source Data [file 41467_2019_11118_MOESM10_ESM.zip › Source data/Single Molecule Tracking/single molecule tracks/del HD analysis/PDZ-CUT1-CUT2-STABLE-AA_281c7_TRIAL 2_Statistics/PDZ-CUT1-CUT2-STABLE-AA_281c7_TRIAL 2_Track_Straightness.csv]

Track Straightness
====================
Track Straightness	Unit	Category	ID
0.160657		Track	1000000000
0.0982536		Track	1000000001
0.156589		Track	1000000002
0.427892		Track	1000000003
0.0603883		Track	1000000004
0.590851		Track	1000000005
0.605452		Track	1000000006
0.201905		Track	1000000007
0.252938		Track	1000000008
0.553906		Track	1000000009
0.530547		Track	1000000010
0.137538		Track	1000000011
0.407818		Track	1000000012
0.175048		Track	1000000013
0.00674462		Track	1000000014
0.0873934		Track	1000000015
0.59791		Track	1000000016
0.0786788		Track	1000000017
0.501551		Track	1000000018
0.496126		Track	1000000019
0.289947		Track	1000000020
0.207235		Track	1000000021
0.0988609		Track	1000000022
0.253715		Track	1000000023
0.0698263		Track	1000000024
0.358412		Track	1000000025
0.27389		Track	1000000026
0.241165		Track	1000000027
0.118877		Track	1000000028
0.0262908		Track	1000000029
0.0788585		Track	1000000030
0.0145048		Track	1000000031
0.257824		Track	1000000032
0.121937		Track	1000000033
0.290389		Track	1000000034
0.58405		Track	1000000035
0.202357		Track	1000000036
0.469278		Track	1000000037
0.125562		Track	1000000038
0.543407		Track	1000000039
0.0644318		Track	1000000040
0.361782		Track	1000000041
0.242017		Track	1000000042
0.270268		Track	1000000043
0.527655		Track	1000000044
0.246987		Track	1000000045
0.064426		Track	1000000046
0.324664		Track	1000000047
0.0840524		Track	1000000048
0.0764477		Track	1000000049
0.164029		Track	1000000050
0.0785496		Track	1000000051
0.0720272		Track	1000000052
0.431487		Track	1000000053
0.34397		Track	1000000054
0.231634		Track	1000000055
0.190166		Track	1000000056
0.151324		Track	1000000057
0.120222		Track	1000000058
0.0641775		Track	1000000059
0.16407		Track	1000000060
0.0757667		Track	1000000061
0.594732		Track	1000000062
0.332055		Track	1000000063
0.458871		Track	1000000064
0.353999		Track	1000000065
0.0963934		Track	1000000066
0.0955325		Track	1000000067
0.578191		Track	1000000068
0.523993		Track	1000000069
0.26613		Track	1000000070
0.171325		Track	1000000071
0.0348093		Track	1000000072
0.352225		Track	1000000073
0.227817		Track	1000000074
0.0498124		Track	1000000075
0.207114		Track	1000000076
0.254826		Track	1000000077
0.0835649		Track	1000000078
0.157312		Track	1000000079
0.349101		Track	1000000080
0.0528195		Track	1000000081
0.385253		Track	1000000082
0.190663		Track	1000000083
0.0827119		Track	1000000084
0.106836		Track	1000000085
0.105526		Track	1000000086
0.0750934		Track	1000000087
0.549575		Track	1000000088
0.384897		Track	1000000089
0.090528		Track	1000000090
0.136737		Track	1000000091
0.528147		Track	1000000092
0.15416		Track	1000000093
0.277026		Track	1000000094
0.157916		Track	1000000095
0.583753		Track	1000000096
0.179477		Track	1000000097
0.15004		Track	1000000098
0.328309		Track	1000000099
0.244627		Track	1000000100
0.557897		Track	1000000101
0.375947		Track	1000000102
0.19336		Track	1000000103
0.0739151		Track	1000000104
0.219898		Track	1000000105
0.360361		Track	1000000106
0.0429889		Track	1000000107
0.19767		Track	1000000108
0.121037		Track	1000000109
0.273595		Track	1000000110
