# Supplementary material for: Satb1 integrates DNA binding site geometry and torsional stress to differentially target nucleosome-dense regions
Source: Nat Commun. 2019 Jul 19;10:3221. doi: 10.1038/s41467-019-11118-8 (PMC6642133; doi:10.1038/s41467-019-11118-8)
Supplement: Supplementary file 10 — Source Data [file 41467_2019_11118_MOESM10_ESM.zip › Source data/Single Molecule Tracking/single molecule tracks/del HD analysis/PDZ-CUT1-CUT2-STABLE-AA_281c7_TRIAL 2_Statistics/PDZ-CUT1-CUT2-STABLE-AA_281c7_TRIAL 2_Velocity_Angle.csv]

Velocity Angle
====================
Velocity Angle X	Velocity Angle Y	Velocity Angle Z	Unit	Category	Collection	Time	TrackID	ID
154.323	64.3206	90.0027	°	Spot	Velocity Angle	1	1000000000	0
128.84	38.8377	90.0027	°	Spot	Velocity Angle	1	1000000001	1
169.902	100.106	90.0027	°	Spot	Velocity Angle	1	1000000002	2
134.142	44.1391	90.0027	°	Spot	Velocity Angle	2	1000000003	3
68.2693	21.7334	90.0027	°	Spot	Velocity Angle	2	1000000000	4
94.835	4.83236	90.0027	°	Spot	Velocity Angle	2	1000000001	5
179.229	89.2263	90.0027	°	Spot	Velocity Angle	2	1000000002	6
140.168	50.1658	90.0027	°	Spot	Velocity Angle	3	1000000003	7
24.6861	65.3165	90.0027	°	Spot	Velocity Angle	3	1000000004	8
34.3228	55.6799	90.0027	°	Spot	Velocity Angle	3	1000000005	9
8.43242	98.4351	90.0027	°	Spot	Velocity Angle	3	1000000000	10
7.31303	82.6896	90.0027	°	Spot	Velocity Angle	3	1000000001	11
17.0089	72.9938	90.0027	°	Spot	Velocity Angle	3	1000000002	12
26.1181	116.121	90.0027	°	Spot	Velocity Angle	4	1000000003	13
25.7772	64.2255	90.0027	°	Spot	Velocity Angle	4	1000000004	14
25.2395	115.242	90.0027	°	Spot	Velocity Angle	4	1000000000	15
22.006	67.9967	90.0027	°	Spot	Velocity Angle	4	1000000005	16
16.4069	73.5957	90.0027	°	Spot	Velocity Angle	4	1000000001	17
99.6287	170.379	90.0027	°	Spot	Velocity Angle	4	1000000002	18
55.2359	145.239	90.0027	°	Spot	Velocity Angle	5	1000000003	19
144.642	54.6393	90.0027	°	Spot	Velocity Angle	5	1000000004	20
171.904	98.1035	90.0027	°	Spot	Velocity Angle	5	1000000000	21
25.9209	64.0818	90.0027	°	Spot	Velocity Angle	5	1000000005	22
146.248	123.76	90.0027	°	Spot	Velocity Angle	5	1000000001	23
28.3983	118.401	90.0027	°	Spot	Velocity Angle	5	1000000002	24
127.397	142.611	90.0027	°	Spot	Velocity Angle	6	1000000003	25
113.017	23.014	90.0027	°	Spot	Velocity Angle	6	1000000004	26
120.932	149.076	90.0027	°	Spot	Velocity Angle	6	1000000000	27
44.0793	45.9233	90.0027	°	Spot	Velocity Angle	6	1000000005	28
111.858	21.8556	90.0027	°	Spot	Velocity Angle	6	1000000006	29
179.244	89.2413	90.0027	°	Spot	Velocity Angle	6	1000000001	30
144.378	54.3753	90.0027	°	Spot	Velocity Angle	6	1000000002	31
121.34	148.668	90.0027	°	Spot	Velocity Angle	7	1000000003	32
136.982	46.9792	90.0027	°	Spot	Velocity Angle	7	1000000004	33
91.6634	178.345	90.0027	°	Spot	Velocity Angle	7	1000000000	34
16.7726	73.2301	90.0027	°	Spot	Velocity Angle	7	1000000005	35
92.4867	177.521	90.0027	°	Spot	Velocity Angle	7	1000000001	36
111.127	21.1241	90.0027	°	Spot	Velocity Angle	7	1000000006	37
126.367	36.3643	90.0027	°	Spot	Velocity Angle	7	1000000002	38
129.413	140.595	90.0027	°	Spot	Velocity Angle	8	1000000003	39
126.084	143.924	90.0027	°	Spot	Velocity Angle	8	1000000004	40
133.986	136.022	90.0027	°	Spot	Velocity Angle	8	1000000000	41
34.5737	124.576	90.0027	°	Spot	Velocity Angle	8	1000000005	42
153.55	116.457	90.0027	°	Spot	Velocity Angle	8	1000000001	43
127.333	37.3302	90.0027	°	Spot	Velocity Angle	8	1000000006	44
23.0828	113.085	90.0027	°	Spot	Velocity Angle	8	1000000002	45
33.2823	56.7204	90.0027	°	Spot	Velocity Angle	9	1000000003	46
72.025	17.9777	90.0027	°	Spot	Velocity Angle	9	1000000004	47
149.514	59.5116	90.0027	°	Spot	Velocity Angle	9	1000000000	48
121.046	31.0433	90.0027	°	Spot	Velocity Angle	9	1000000005	49
17.0098	72.9929	90.0027	°	Spot	Velocity Angle	9	1000000001	50
152.097	62.0946	90.0027	°	Spot	Velocity Angle	9	1000000006	51
174.35	84.3471	90.0027	°	Spot	Velocity Angle	9	1000000002	52
20.3063	69.6964	90.0027	°	Spot	Velocity Angle	10	1000000003	53
23.7166	66.2861	90.0027	°	Spot	Velocity Angle	10	1000000004	54
26.3337	116.336	90.0027	°	Spot	Velocity Angle	10	1000000000	55
90.1605	0.157022	90.0027	°	Spot	Velocity Angle	10	1000000007	56
147.364	57.3616	90.0027	°	Spot	Velocity Angle	10	1000000005	57
49.4613	40.5413	90.0027	°	Spot	Velocity Angle	10	1000000001	58
74.7007	15.302	90.0027	°	Spot	Velocity Angle	10	1000000006	59
97.6891	7.68648	90.0027	°	Spot	Velocity Angle	10	1000000002	60
8.45312	81.5496	90.0027	°	Spot	Velocity Angle	11	1000000003	61
81.5107	171.513	90.0027	°	Spot	Velocity Angle	11	1000000004	62
6.89879	83.1039	90.0027	°	Spot	Velocity Angle	11	1000000000	63
112.738	22.735	90.0027	°	Spot	Velocity Angle	11	1000000005	64
66.8628	23.1399	90.0027	°	Spot	Velocity Angle	11	1000000007	65
162.303	107.705	90.0027	°	Spot	Velocity Angle	11	1000000001	66
43.8357	46.167	90.0027	°	Spot	Velocity Angle	11	1000000006	67
4.71548	94.7182	90.0027	°	Spot	Velocity Angle	11	1000000002	68
71.7711	161.774	90.0027	°	Spot	Velocity Angle	12	1000000003	69
103.686	166.322	90.0027	°	Spot	Velocity Angle	12	1000000004	70
30.7081	59.2946	90.0027	°	Spot	Velocity Angle	12	1000000000	71
150.123	60.1204	90.0027	°	Spot	Velocity Angle	12	1000000005	72
49.0269	40.9758	90.0027	°	Spot	Velocity Angle	12	1000000007	73
91.2089	178.799	90.0027	°	Spot	Velocity Angle	12	1000000001	74
96.6978	173.31	90.0027	°	Spot	Velocity Angle	12	1000000006	75
161.814	108.194	90.0027	°	Spot	Velocity Angle	12	1000000002	76
86.3977	176.4	90.0027	°	Spot	Velocity Angle	13	1000000003	77
59.0198	149.022	90.0027	°	Spot	Velocity Angle	13	1000000004	78
108.197	18.1943	90.0027	°	Spot	Velocity Angle	13	1000000000	79
109.492	19.4894	90.0027	°	Spot	Velocity Angle	13	1000000005	80
59.6092	30.3935	90.0027	°	Spot	Velocity Angle	13	1000000007	81
44.7419	134.745	90.0027	°	Spot	Velocity Angle	13	1000000001	82
133.861	136.147	90.0027	°	Spot	Velocity Angle	13	1000000006	83
145.529	124.479	90.0027	°	Spot	Velocity Angle	13	1000000002	84
21.5518	111.554	90.0027	°	Spot	Velocity Angle	14	1000000008	85
65.1844	24.8182	90.0027	°	Spot	Velocity Angle	14	1000000004	86
171.612	98.3961	90.0027	°	Spot	Velocity Angle	14	1000000000	87
156.597	113.411	90.0027	°	Spot	Velocity Angle	14	1000000007	88
75.2116	14.7911	90.0027	°	Spot	Velocity Angle	14	1000000005	89
105.882	164.126	90.0027	°	Spot	Velocity Angle	14	1000000001	90
140.672	50.6694	90.0027	°	Spot	Velocity Angle	14	1000000006	91
53.7187	36.2839	90.0027	°	Spot	Velocity Angle	14	1000000002	92
38.3028	128.305	90.0027	°	Spot	Velocity Angle	15	1000000008	93
119.676	29.6732	90.0027	°	Spot	Velocity Angle	15	1000000004	94
136.038	46.0356	90.0027	°	Spot	Velocity Angle	15	1000000000	95
141.486	128.522	90.0027	°	Spot	Velocity Angle	15	1000000007	96
88.9299	1.07286	90.0027	°	Spot	Velocity Angle	15	1000000001	97
113.533	23.5299	90.0027	°	Spot	Velocity Angle	15	1000000006	98
59.8466	30.156	90.0027	°	Spot	Velocity Angle	15	1000000002	99
81.9707	171.973	90.0027	°	Spot	Velocity Angle	16	1000000008	100
43.797	46.2057	90.0027	°	Spot	Velocity Angle	16	1000000009	101
6.96999	96.9727	90.0027	°	Spot	Velocity Angle	16	1000000004	102
35.3572	125.36	90.0027	°	Spot	Velocity Angle	16	1000000000	103
152.543	62.5405	90.0027	°	Spot	Velocity Angle	16	1000000007	104
86.2555	3.74722	90.0027	°	Spot	Velocity Angle	16	1000000001	105
16.9426	73.0601	90.0027	°	Spot	Velocity Angle	16	1000000006	106
178.474	91.5339	90.0027	°	Spot	Velocity Angle	17	1000000008	107
66.593	23.4096	90.0027	°	Spot	Velocity Angle	17	1000000009	108
109.665	160.343	90.0027	°	Spot	Velocity Angle	17	1000000004	109
28.8167	118.819	90.0027	°	Spot	Velocity Angle	17	1000000000	110
36.4294	53.5732	90.0027	°	Spot	Velocity Angle	17	1000000007	111
110.41	20.4073	90.0027	°	Spot	Velocity Angle	17	1000000001	112
13.7381	103.741	90.0027	°	Spot	Velocity Angle	17	1000000006	113
164.848	105.16	90.0027	°	Spot	Velocity Angle	18	1000000008	114
100.077	10.0745	90.0027	°	Spot	Velocity Angle	18	1000000009	115
170.59	99.4184	90.0027	°	Spot	Velocity Angle	18	1000000004	116
26.6894	63.3132	90.0027	°	Spot	Velocity Angle	18	1000000000	117
70.7184	160.721	90.0027	°	Spot	Velocity Angle	18	1000000007	118
165.415	75.4128	90.0027	°	Spot	Velocity Angle	18	1000000001	119
11.9975	102	90.0027	°	Spot	Velocity Angle	18	1000000006	120
30.996	120.999	90.0027	°	Spot	Velocity Angle	19	1000000008	121
134.549	135.459	90.0027	°	Spot	Velocity Angle	19	1000000009	122
87.1488	177.152	90.0027	°	Spot	Velocity Angle	19	1000000004	123
147.318	122.69	90.0027	°	Spot	Velocity Angle	19	1000000000	124
99.2352	170.773	90.0027	°	Spot	Velocity Angle	19	1000000007	125
151.828	118.18	90.0027	°	Spot	Velocity Angle	19	1000000001	126
31.2196	121.222	90.0027	°	Spot	Velocity Angle	20	1000000008	127
11.3066	101.309	90.0027	°	Spot	Velocity Angle	20	1000000009	128
144.941	125.067	90.0027	°	Spot	Velocity Angle	20	1000000004	129
151.739	61.7366	90.0027	°	Spot	Velocity Angle	20	1000000000	130
154.253	64.2499	90.0027	°	Spot	Velocity Angle	20	1000000007	131
104.429	165.579	90.0027	°	Spot	Velocity Angle	20	1000000001	132
119.469	29.4668	90.0027	°	Spot	Velocity Angle	21	1000000008	133
17.9153	72.0874	90.0027	°	Spot	Velocity Angle	21	1000000009	134
4.5679	85.4347	90.0027	°	Spot	Velocity Angle	21	1000000004	135
120.613	30.6107	90.0027	°	Spot	Velocity Angle	21	1000000000	136
121.183	31.1805	90.0027	°	Spot	Velocity Angle	21	1000000007	137
43.558	133.561	90.0027	°	Spot	Velocity Angle	21	1000000001	138
156.254	66.2509	90.0027	°	Spot	Velocity Angle	22	1000000008	139
43.5026	133.505	90.0027	°	Spot	Velocity Angle	22	1000000009	140
54.013	35.9897	90.0027	°	Spot	Velocity Angle	22	1000000004	141
125.029	35.0265	90.0027	°	Spot	Velocity Angle	22	1000000000	142
88.521	1.48165	90.0027	°	Spot	Velocity Angle	22	1000000007	143
14.6986	104.701	90.0027	°	Spot	Velocity Angle	22	1000000001	144
61.1031	28.8996	90.0027	°	Spot	Velocity Angle	23	1000000010	145
165.957	104.051	90.0027	°	Spot	Velocity Angle	23	1000000008	146
164.837	74.8347	90.0027	°	Spot	Velocity Angle	23	1000000009	147
169.55	79.5473	90.0027	°	Spot	Velocity Angle	23	1000000004	148
60.4604	150.463	90.0027	°	Spot	Velocity Angle	23	1000000011	149
80.8917	9.11097	90.0027	°	Spot	Velocity Angle	23	1000000000	150
75.9488	14.0539	90.0027	°	Spot	Velocity Angle	23	1000000007	151
111.616	21.613	90.0027	°	Spot	Velocity Angle	23	1000000001	152
70.0174	19.9853	90.0027	°	Spot	Velocity Angle	24	1000000010	153
144.897	54.8944	90.0027	°	Spot	Velocity Angle	24	1000000008	154
56.8561	146.859	90.0027	°	Spot	Velocity Angle	24	1000000009	155
1.10963	91.1123	90.0027	°	Spot	Velocity Angle	24	1000000004	156
64.6296	154.632	90.0027	°	Spot	Velocity Angle	24	1000000011	157
79.6212	10.3815	90.0027	°	Spot	Velocity Angle	24	1000000000	158
58.3992	31.6034	90.0027	°	Spot	Velocity Angle	24	1000000012	159
113.028	23.0249	90.0027	°	Spot	Velocity Angle	24	1000000001	160
126.415	36.4127	90.0027	°	Spot	Velocity Angle	25	1000000010	161
31.8834	58.1193	90.0027	°	Spot	Velocity Angle	25	1000000008	162
32.6821	122.685	90.0027	°	Spot	Velocity Angle	25	1000000009	163
63.5145	153.517	90.0027	°	Spot	Velocity Angle	25	1000000004	164
24.3706	114.373	90.0027	°	Spot	Velocity Angle	25	1000000011	165
115.84	154.168	90.0027	°	Spot	Velocity Angle	25	1000000000	166
54.7563	35.2464	90.0027	°	Spot	Velocity Angle	25	1000000012	167
44.545	45.4577	90.0027	°	Spot	Velocity Angle	25	1000000001	168
107.446	162.562	90.0027	°	Spot	Velocity Angle	26	1000000010	169
24.1537	114.156	90.0027	°	Spot	Velocity Angle	26	1000000008	170
109.513	19.5106	90.0027	°	Spot	Velocity Angle	26	1000000009	171
12.6792	102.682	90.0027	°	Spot	Velocity Angle	26	1000000004	172
100.794	10.7918	90.0027	°	Spot	Velocity Angle	26	1000000011	173
151.756	118.252	90.0027	°	Spot	Velocity Angle	26	1000000000	174
38.5147	51.4879	90.0027	°	Spot	Velocity Angle	26	1000000012	175
24.7363	65.2663	90.0027	°	Spot	Velocity Angle	26	1000000001	176
146.576	123.432	90.0027	°	Spot	Velocity Angle	26	1000000013	177
59.83	30.1727	90.0027	°	Spot	Velocity Angle	27	1000000010	178
105.725	15.7224	90.0027	°	Spot	Velocity Angle	27	1000000009	179
99.1067	170.901	90.0027	°	Spot	Velocity Angle	27	1000000004	180
4.09967	85.903	90.0027	°	Spot	Velocity Angle	27	1000000011	181
76.2735	13.7291	90.0027	°	Spot	Velocity Angle	27	1000000000	182
39.6941	129.697	90.0027	°	Spot	Velocity Angle	27	1000000014	183
5.16126	84.8414	90.0027	°	Spot	Velocity Angle	27	1000000012	184
132.589	137.419	90.0027	°	Spot	Velocity Angle	27	1000000013	185
69.9038	20.0988	90.0027	°	Spot	Velocity Angle	28	1000000010	186
6.12271	83.8799	90.0027	°	Spot	Velocity Angle	28	1000000009	187
164.456	74.4538	90.0027	°	Spot	Velocity Angle	28	1000000004	188
25.4814	64.5212	90.0027	°	Spot	Velocity Angle	28	1000000011	189
91.8514	1.8487	90.0027	°	Spot	Velocity Angle	28	1000000000	190
70.6101	19.3926	90.0027	°	Spot	Velocity Angle	28	1000000014	191
41.4035	48.5991	90.0027	°	Spot	Velocity Angle	28	1000000012	192
20.9356	110.938	90.0027	°	Spot	Velocity Angle	28	1000000015	193
178.566	88.5629	90.0027	°	Spot	Velocity Angle	28	1000000013	194
69.8905	20.1122	90.0027	°	Spot	Velocity Angle	29	1000000010	195
47.0512	137.054	90.0027	°	Spot	Velocity Angle	29	1000000009	196
64.4306	25.5721	90.0027	°	Spot	Velocity Angle	29	1000000004	197
28.1845	61.8182	90.0027	°	Spot	Velocity Angle	29	1000000011	198
114.569	24.5668	90.0027	°	Spot	Velocity Angle	29	1000000014	199
98.6126	8.60996	90.0027	°	Spot	Velocity Angle	29	1000000000	200
7.54862	82.454	90.0027	°	Spot	Velocity Angle	29	1000000012	201
30.943	59.0596	90.0027	°	Spot	Velocity Angle	29	1000000015	202
94.1617	4.159	90.0027	°	Spot	Velocity Angle	29	1000000013	203
13.4803	103.483	90.0027	°	Spot	Velocity Angle	30	1000000010	204
176.743	86.7399	90.0027	°	Spot	Velocity Angle	30	1000000009	205
54.4893	144.492	90.0027	°	Spot	Velocity Angle	30	1000000004	206
56.857	33.1457	90.0027	°	Spot	Velocity Angle	30	1000000011	207
124.071	145.937	90.0027	°	Spot	Velocity Angle	30	1000000014	208
156.41	66.4073	90.0027	°	Spot	Velocity Angle	30	1000000012	209
24.624	114.627	90.0027	°	Spot	Velocity Angle	30	1000000015	210
72.3504	17.6523	90.0027	°	Spot	Velocity Angle	30	1000000013	211
8.2917	81.711	90.0027	°	Spot	Velocity Angle	31	1000000010	212
127.488	37.4855	90.0027	°	Spot	Velocity Angle	31	1000000009	213
179.567	90.4404	90.0027	°	Spot	Velocity Angle	31	1000000004	214
108.575	18.5721	90.0027	°	Spot	Velocity Angle	31	1000000011	215
172.865	82.8628	90.0027	°	Spot	Velocity Angle	31	1000000014	216
170.946	80.9432	90.0027	°	Spot	Velocity Angle	31	1000000012	217
120.124	149.884	90.0027	°	Spot	Velocity Angle	31	1000000015	218
41.7311	48.2716	90.0027	°	Spot	Velocity Angle	31	1000000013	219
78.5791	11.4235	90.0027	°	Spot	Velocity Angle	32	1000000010	220
174.097	84.0947	90.0027	°	Spot	Velocity Angle	32	1000000009	221
179.273	89.2697	90.0027	°	Spot	Velocity Angle	32	1000000004	222
111.372	158.636	90.0027	°	Spot	Velocity Angle	32	1000000011	223
156.298	66.2952	90.0027	°	Spot	Velocity Angle	32	1000000014	224
132.699	137.309	90.0027	°	Spot	Velocity Angle	32	1000000012	225
132.001	138.007	90.0027	°	Spot	Velocity Angle	32	1000000016	226
98.006	8.00338	90.0027	°	Spot	Velocity Angle	32	1000000015	227
103.373	13.3708	90.0027	°	Spot	Velocity Angle	32	1000000013	228
9.66853	99.6712	90.0027	°	Spot	Velocity Angle	32	1000000017	229
157.952	67.9494	90.0027	°	Spot	Velocity Angle	33	1000000010	230
104.887	165.121	90.0027	°	Spot	Velocity Angle	33	1000000009	231
60.1207	150.123	90.0027	°	Spot	Velocity Angle	33	1000000004	232
178.716	88.713	90.0027	°	Spot	Velocity Angle	33	1000000011	233
9.90277	80.0999	90.0027	°	Spot	Velocity Angle	33	1000000014	234
177.325	92.6832	90.0027	°	Spot	Velocity Angle	33	1000000012	235
162.884	107.124	90.0027	°	Spot	Velocity Angle	33	1000000016	236
149.028	59.0254	90.0027	°	Spot	Velocity Angle	33	1000000015	237
167.096	102.912	90.0027	°	Spot	Velocity Angle	33	1000000013	238
60.7506	29.252	90.0027	°	Spot	Velocity Angle	33	1000000017	239
143.098	126.91	90.0027	°	Spot	Velocity Angle	34	1000000010	240
28.3657	61.637	90.0027	°	Spot	Velocity Angle	34	1000000004	241
170.179	80.1764	90.0027	°	Spot	Velocity Angle	34	1000000011	242
56.138	33.8646	90.0027	°	Spot	Velocity Angle	34	1000000014	243
78.1267	11.876	90.0027	°	Spot	Velocity Angle	34	1000000012	244
102.634	12.6311	90.0027	°	Spot	Velocity Angle	34	1000000018	245
171.351	81.348	90.0027	°	Spot	Velocity Angle	34	1000000016	246
42.2911	47.7116	90.0027	°	Spot	Velocity Angle	34	1000000015	247
61.6826	151.685	90.0027	°	Spot	Velocity Angle	34	1000000013	248
146.9	56.8972	90.0027	°	Spot	Velocity Angle	34	1000000017	249
178.716	91.2924	90.0027	°	Spot	Velocity Angle	35	1000000014	250
95.6958	5.69316	90.0027	°	Spot	Velocity Angle	35	1000000012	251
125.096	35.0934	90.0027	°	Spot	Velocity Angle	35	1000000018	252
178.863	88.8606	90.0027	°	Spot	Velocity Angle	35	1000000016	253
97.1313	7.12862	90.0027	°	Spot	Velocity Angle	35	1000000015	254
116.41	153.598	90.0027	°	Spot	Velocity Angle	35	1000000013	255
106.266	163.742	90.0027	°	Spot	Velocity Angle	35	1000000017	256
162.058	72.0551	90.0027	°	Spot	Velocity Angle	36	1000000019	257
125.803	144.205	90.0027	°	Spot	Velocity Angle	36	1000000014	258
97.8915	172.116	90.0027	°	Spot	Velocity Angle	36	1000000018	259
147.363	57.3599	90.0027	°	Spot	Velocity Angle	36	1000000012	260
103.502	13.4995	90.0027	°	Spot	Velocity Angle	36	1000000016	261
169.296	100.712	90.0027	°	Spot	Velocity Angle	36	1000000015	262
75.7102	14.2924	90.0027	°	Spot	Velocity Angle	36	1000000013	263
9.86062	80.142	90.0027	°	Spot	Velocity Angle	36	1000000017	264
172.6	82.5978	90.0027	°	Spot	Velocity Angle	37	1000000019	265
14.2391	75.7636	90.0027	°	Spot	Velocity Angle	37	1000000014	266
3.59722	86.4054	90.0027	°	Spot	Velocity Angle	37	1000000018	267
83.8252	173.828	90.0027	°	Spot	Velocity Angle	37	1000000012	268
77.5835	12.4191	90.0027	°	Spot	Velocity Angle	37	1000000016	269
87.6145	177.617	90.0027	°	Spot	Velocity Angle	37	1000000015	270
47.2203	42.7824	90.0027	°	Spot	Velocity Angle	37	1000000013	271
81.1011	8.90152	90.0027	°	Spot	Velocity Angle	37	1000000017	272
168.057	101.951	90.0027	°	Spot	Velocity Angle	38	1000000019	273
93.9748	176.033	90.0027	°	Spot	Velocity Angle	38	1000000014	274
56.4368	33.5659	90.0027	°	Spot	Velocity Angle	38	1000000018	275
152.882	117.126	90.0027	°	Spot	Velocity Angle	38	1000000012	276
172.544	97.4637	90.0027	°	Spot	Velocity Angle	38	1000000016	277
111.153	158.855	90.0027	°	Spot	Velocity Angle	38	1000000015	278
124.256	145.752	90.0027	°	Spot	Velocity Angle	38	1000000013	279
93.1297	176.878	90.0027	°	Spot	Velocity Angle	38	1000000017	280
58.2183	31.7844	90.0027	°	Spot	Velocity Angle	39	1000000019	281
89.4517	0.551091	90.0027	°	Spot	Velocity Angle	39	1000000014	282
175.76	94.2484	90.0027	°	Spot	Velocity Angle	39	1000000018	283
64.6891	154.692	90.0027	°	Spot	Velocity Angle	39	1000000012	284
91.5239	178.484	90.0027	°	Spot	Velocity Angle	39	1000000016	285
148.236	121.772	90.0027	°	Spot	Velocity Angle	39	1000000015	286
167.695	77.6926	90.0027	°	Spot	Velocity Angle	39	1000000020	287
160.316	109.692	90.0027	°	Spot	Velocity Angle	39	1000000013	288
47.1906	137.193	90.0027	°	Spot	Velocity Angle	39	1000000017	289
4.29632	94.299	90.0027	°	Spot	Velocity Angle	40	1000000019	290
84.5632	5.4395	90.0027	°	Spot	Velocity Angle	40	1000000014	291
25.4939	115.497	90.0027	°	Spot	Velocity Angle	40	1000000012	292
15.8294	74.1733	90.0027	°	Spot	Velocity Angle	40	1000000018	293
97.8149	172.193	90.0027	°	Spot	Velocity Angle	40	1000000016	294
98.0414	8.03873	90.0027	°	Spot	Velocity Angle	40	1000000015	295
146.251	56.2483	90.0027	°	Spot	Velocity Angle	40	1000000020	296
119.273	150.735	90.0027	°	Spot	Velocity Angle	40	1000000013	297
78.9596	11.0431	90.0027	°	Spot	Velocity Angle	40	1000000017	298
53.9981	144.001	90.0027	°	Spot	Velocity Angle	41	1000000019	299
136.344	133.664	90.0027	°	Spot	Velocity Angle	41	1000000014	300
36.1615	53.8412	90.0027	°	Spot	Velocity Angle	41	1000000012	301
117.374	27.3715	90.0027	°	Spot	Velocity Angle	41	1000000018	302
158.759	111.249	90.0027	°	Spot	Velocity Angle	41	1000000016	303
43.4417	133.444	90.0027	°	Spot	Velocity Angle	41	1000000021	304
59.8329	30.1698	90.0027	°	Spot	Velocity Angle	41	1000000015	305
112.35	22.3475	90.0027	°	Spot	Velocity Angle	41	1000000020	306
140.179	129.829	90.0027	°	Spot	Velocity Angle	41	1000000013	307
14.803	75.1996	90.0027	°	Spot	Velocity Angle	41	1000000017	308
141.649	51.6467	90.0027	°	Spot	Velocity Angle	42	1000000019	309
51.0695	141.072	90.0027	°	Spot	Velocity Angle	42	1000000014	310
136.934	46.9313	90.0027	°	Spot	Velocity Angle	42	1000000018	311
46.2132	43.7894	90.0027	°	Spot	Velocity Angle	42	1000000012	312
45.7968	44.2058	90.0027	°	Spot	Velocity Angle	42	1000000016	313
46.3473	136.35	90.0027	°	Spot	Velocity Angle	42	1000000021	314
97.862	7.85938	90.0027	°	Spot	Velocity Angle	42	1000000020	315
29.9705	60.0322	90.0027	°	Spot	Velocity Angle	42	1000000013	316
88.739	1.2635	90.0027	°	Spot	Velocity Angle	42	1000000017	317
128.048	38.0453	90.0027	°	Spot	Velocity Angle	43	1000000022	318
85.6073	4.39534	90.0027	°	Spot	Velocity Angle	43	1000000019	319
78.3299	168.333	90.0027	°	Spot	Velocity Angle	43	1000000014	320
50.1403	39.8624	90.0027	°	Spot	Velocity Angle	43	1000000012	321
57.4922	32.5105	90.0027	°	Spot	Velocity Angle	43	1000000018	322
173.493	96.5145	90.0027	°	Spot	Velocity Angle	43	1000000016	323
171.164	98.8437	90.0027	°	Spot	Velocity Angle	43	1000000021	324
72.5743	162.577	90.0027	°	Spot	Velocity Angle	43	1000000020	325
83.7715	173.774	90.0027	°	Spot	Velocity Angle	43	1000000013	326
172.558	97.4502	90.0027	°	Spot	Velocity Angle	43	1000000017	327
16.0709	73.9317	90.0027	°	Spot	Velocity Angle	44	1000000022	328
23.4221	66.5806	90.0027	°	Spot	Velocity Angle	44	1000000019	329
99.3492	170.659	90.0027	°	Spot	Velocity Angle	44	1000000014	330
169.646	100.362	90.0027	°	Spot	Velocity Angle	44	1000000012	331
43.4785	46.5242	90.0027	°	Spot	Velocity Angle	44	1000000018	332
167.724	102.284	90.0027	°	Spot	Velocity Angle	44	1000000016	333
146.948	56.9454	90.0027	°	Spot	Velocity Angle	44	1000000021	334
126.19	36.1877	90.0027	°	Spot	Velocity Angle	44	1000000023	335
98.412	171.596	90.0027	°	Spot	Velocity Angle	44	1000000020	336
88.6952	178.698	90.0027	°	Spot	Velocity Angle	44	1000000013	337
89.4004	179.403	90.0027	°	Spot	Velocity Angle	44	1000000017	338
141.37	128.638	90.0027	°	Spot	Velocity Angle	45	1000000024	339
25.4782	64.5244	90.0027	°	Spot	Velocity Angle	45	1000000022	340
122.706	147.302	90.0027	°	Spot	Velocity Angle	45	1000000025	341
32.4786	57.524	90.0027	°	Spot	Velocity Angle	45	1000000019	342
21.6314	111.634	90.0027	°	Spot	Velocity Angle	45	1000000014	343
138.903	48.9001	90.0027	°	Spot	Velocity Angle	45	1000000012	344
113.896	156.112	90.0027	°	Spot	Velocity Angle	45	1000000018	345
8.33879	81.6639	90.0027	°	Spot	Velocity Angle	45	1000000016	346
70.0636	19.9391	90.0027	°	Spot	Velocity Angle	45	1000000021	347
10.2456	79.757	90.0027	°	Spot	Velocity Angle	45	1000000023	348
66.0548	156.057	90.0027	°	Spot	Velocity Angle	45	1000000013	349
58.187	31.8157	90.0027	°	Spot	Velocity Angle	45	1000000020	350
70.6333	160.636	90.0027	°	Spot	Velocity Angle	45	1000000017	351
131.973	138.035	90.0027	°	Spot	Velocity Angle	46	1000000024	352
179.386	89.3834	90.0027	°	Spot	Velocity Angle	46	1000000022	353
121.146	148.862	90.0027	°	Spot	Velocity Angle	46	1000000025	354
101.204	168.804	90.0027	°	Spot	Velocity Angle	46	1000000019	355
158.451	111.557	90.0027	°	Spot	Velocity Angle	46	1000000014	356
6.8123	83.1904	90.0027	°	Spot	Velocity Angle	46	1000000018	357
31.6864	121.689	90.0027	°	Spot	Velocity Angle	46	1000000016	358
169.139	79.1365	90.0027	°	Spot	Velocity Angle	46	1000000021	359
81.8123	171.815	90.0027	°	Spot	Velocity Angle	46	1000000023	360
87.661	2.34166	90.0027	°	Spot	Velocity Angle	46	1000000013	361
86.3615	3.64126	90.0027	°	Spot	Velocity Angle	46	1000000020	362
16.0672	73.9355	90.0027	°	Spot	Velocity Angle	47	1000000024	363
153.456	116.552	90.0027	°	Spot	Velocity Angle	47	1000000022	364
123.736	146.272	90.0027	°	Spot	Velocity Angle	47	1000000025	365
133.857	136.151	90.0027	°	Spot	Velocity Angle	47	1000000019	366
9.12291	80.8797	90.0027	°	Spot	Velocity Angle	47	1000000018	367
114.039	24.0361	90.0027	°	Spot	Velocity Angle	47	1000000016	368
142.198	52.1949	90.0027	°	Spot	Velocity Angle	47	1000000021	369
113.468	156.54	90.0027	°	Spot	Velocity Angle	47	1000000023	370
0.281168	89.7217	90.0027	°	Spot	Velocity Angle	47	1000000020	371
69.3971	20.6055	90.0027	°	Spot	Velocity Angle	48	1000000024	372
130.958	40.9552	90.0027	°	Spot	Velocity Angle	48	1000000022	373
143.368	53.3655	90.0027	°	Spot	Velocity Angle	48	1000000025	374
105.334	15.3309	90.0027	°	Spot	Velocity Angle	48	1000000019	375
130.968	40.9653	90.0027	°	Spot	Velocity Angle	48	1000000016	376
59.6235	30.3792	90.0027	°	Spot	Velocity Angle	48	1000000023	377
134.978	44.9755	90.0027	°	Spot	Velocity Angle	48	1000000021	378
116.64	153.368	90.0027	°	Spot	Velocity Angle	48	1000000020	379
124.459	34.4567	90.0027	°	Spot	Velocity Angle	49	1000000024	380
65.4528	24.5498	90.0027	°	Spot	Velocity Angle	49	1000000022	381
131.357	138.651	90.0027	°	Spot	Velocity Angle	49	1000000025	382
6.93891	83.0637	90.0027	°	Spot	Velocity Angle	49	1000000019	383
128.927	38.9246	90.0027	°	Spot	Velocity Angle	49	1000000016	384
132.702	42.6989	90.0027	°	Spot	Velocity Angle	49	1000000021	385
74.6525	15.3501	90.0027	°	Spot	Velocity Angle	49	1000000023	386
179.801	89.7974	90.0027	°	Spot	Velocity Angle	49	1000000020	387
103.586	166.422	90.0027	°	Spot	Velocity Angle	50	1000000024	388
50.5636	140.566	90.0027	°	Spot	Velocity Angle	50	1000000022	389
11.7147	78.2879	90.0027	°	Spot	Velocity Angle	50	1000000025	390
11.3451	78.6575	90.0027	°	Spot	Velocity Angle	50	1000000019	391
90.9258	0.923048	90.0027	°	Spot	Velocity Angle	50	1000000021	392
175.569	94.439	90.0027	°	Spot	Velocity Angle	50	1000000023	393
59.5153	149.518	90.0027	°	Spot	Velocity Angle	51	1000000024	394
85.9075	175.91	90.0027	°	Spot	Velocity Angle	51	1000000022	395
90.7327	0.729831	90.0027	°	Spot	Velocity Angle	51	1000000025	396
20.1557	69.8469	90.0027	°	Spot	Velocity Angle	51	1000000019	397
114.154	155.854	90.0027	°	Spot	Velocity Angle	51	1000000023	398
14.0309	75.9718	90.0027	°	Spot	Velocity Angle	51	1000000021	399
31.5091	58.4935	90.0027	°	Spot	Velocity Angle	51	1000000026	400
54.494	35.5087	90.0027	°	Spot	Velocity Angle	52	1000000024	401
151.457	118.551	90.0027	°	Spot	Velocity Angle	52	1000000022	402
54.4115	144.414	90.0027	°	Spot	Velocity Angle	52	1000000025	403
21.2274	68.7753	90.0027	°	Spot	Velocity Angle	52	1000000019	404
77.0258	167.028	90.0027	°	Spot	Velocity Angle	52	1000000023	405
92.2832	177.725	90.0027	°	Spot	Velocity Angle	52	1000000021	406
15.0298	74.9729	90.0027	°	Spot	Velocity Angle	52	1000000026	407
104.623	165.385	90.0027	°	Spot	Velocity Angle	53	1000000024	408
173.606	83.6037	90.0027	°	Spot	Velocity Angle	53	1000000022	409
76.7735	166.776	90.0027	°	Spot	Velocity Angle	53	1000000025	410
10.6208	100.623	90.0027	°	Spot	Velocity Angle	53	1000000019	411
74.9725	164.975	90.0027	°	Spot	Velocity Angle	53	1000000023	412
87.0636	2.93907	90.0027	°	Spot	Velocity Angle	53	1000000021	413
3.92742	93.9301	90.0027	°	Spot	Velocity Angle	53	1000000026	414
124.161	34.1588	90.0027	°	Spot	Velocity Angle	54	1000000024	415
49.5606	40.4421	90.0027	°	Spot	Velocity Angle	54	1000000022	416
178.957	91.0507	90.0027	°	Spot	Velocity Angle	54	1000000025	417
156.677	66.6739	90.0027	°	Spot	Velocity Angle	54	1000000019	418
165.505	75.5019	90.0027	°	Spot	Velocity Angle	54	1000000023	419
88.7845	1.21824	90.0027	°	Spot	Velocity Angle	54	1000000021	420
131.662	41.659	90.0027	°	Spot	Velocity Angle	54	1000000026	421
103.45	13.4469	90.0027	°	Spot	Velocity Angle	55	1000000024	422
52.6347	37.368	90.0027	°	Spot	Velocity Angle	55	1000000022	423
33.2973	123.3	90.0027	°	Spot	Velocity Angle	55	1000000025	424
130.756	40.7531	90.0027	°	Spot	Velocity Angle	55	1000000019	425
123.462	33.4597	90.0027	°	Spot	Velocity Angle	55	1000000023	426
92.0772	177.931	90.0027	°	Spot	Velocity Angle	55	1000000021	427
28.4808	118.483	90.0027	°	Spot	Velocity Angle	55	1000000026	428
111.74	158.268	90.0027	°	Spot	Velocity Angle	56	1000000024	429
65.3723	24.6303	90.0027	°	Spot	Velocity Angle	56	1000000022	430
48.5802	138.583	90.0027	°	Spot	Velocity Angle	56	1000000025	431
52.8003	142.803	90.0027	°	Spot	Velocity Angle	56	1000000019	432
68.1067	158.109	90.0027	°	Spot	Velocity Angle	56	1000000023	433
74.0046	164.007	90.0027	°	Spot	Velocity Angle	56	1000000021	434
5.59102	95.5937	90.0027	°	Spot	Velocity Angle	56	1000000026	435
94.178	175.83	90.0027	°	Spot	Velocity Angle	57	1000000024	436
155.327	65.3242	90.0027	°	Spot	Velocity Angle	57	1000000025	437
80.0071	170.01	90.0027	°	Spot	Velocity Angle	57	1000000019	438
71.7756	161.778	90.0027	°	Spot	Velocity Angle	57	1000000023	439
115.44	154.568	90.0027	°	Spot	Velocity Angle	57	1000000021	440
105.075	164.933	90.0027	°	Spot	Velocity Angle	57	1000000026	441
95.8674	5.86468	90.0027	°	Spot	Velocity Angle	58	1000000027	442
32.5234	122.526	90.0027	°	Spot	Velocity Angle	58	1000000024	443
91.7481	1.74557	90.0027	°	Spot	Velocity Angle	58	1000000025	444
137.988	132.02	90.0027	°	Spot	Velocity Angle	58	1000000019	445
60.1154	29.8872	90.0027	°	Spot	Velocity Angle	58	1000000023	446
113.235	23.2327	90.0027	°	Spot	Velocity Angle	58	1000000021	447
57.7295	32.2732	90.0027	°	Spot	Velocity Angle	58	1000000028	448
166.987	76.984	90.0027	°	Spot	Velocity Angle	58	1000000026	449
6.37533	96.378	90.0027	°	Spot	Velocity Angle	59	1000000027	450
66.479	23.5237	90.0027	°	Spot	Velocity Angle	59	1000000024	451
119.971	29.9681	90.0027	°	Spot	Velocity Angle	59	1000000025	452
84.273	5.72967	90.0027	°	Spot	Velocity Angle	59	1000000023	453
147.742	57.7396	90.0027	°	Spot	Velocity Angle	59	1000000021	454
6.88376	96.8864	90.0027	°	Spot	Velocity Angle	59	1000000028	455
132.525	42.522	90.0027	°	Spot	Velocity Angle	59	1000000026	456
17.5446	107.547	90.0027	°	Spot	Velocity Angle	60	1000000027	457
152.229	62.2265	90.0027	°	Spot	Velocity Angle	60	1000000024	458
29.3093	60.6933	90.0027	°	Spot	Velocity Angle	60	1000000025	459
152.161	62.1585	90.0027	°	Spot	Velocity Angle	60	1000000023	460
11.273	101.276	90.0027	°	Spot	Velocity Angle	60	1000000021	461
58.3761	148.379	90.0027	°	Spot	Velocity Angle	60	1000000028	462
42.0239	132.027	90.0027	°	Spot	Velocity Angle	60	1000000026	463
2.84154	92.8442	90.0027	°	Spot	Velocity Angle	61	1000000027	464
67.7842	157.787	90.0027	°	Spot	Velocity Angle	61	1000000024	465
87.7952	177.798	90.0027	°	Spot	Velocity Angle	61	1000000025	466
168.769	101.239	90.0027	°	Spot	Velocity Angle	61	1000000023	467
5.94647	84.0562	90.0027	°	Spot	Velocity Angle	61	1000000021	468
117.692	152.316	90.0027	°	Spot	Velocity Angle	61	1000000028	469
123.887	146.121	90.0027	°	Spot	Velocity Angle	61	1000000026	470
58.9503	31.0523	90.0027	°	Spot	Velocity Angle	62	1000000027	471
55.4536	145.456	90.0027	°	Spot	Velocity Angle	62	1000000024	472
105.634	164.374	90.0027	°	Spot	Velocity Angle	62	1000000025	473
164.514	74.5117	90.0027	°	Spot	Velocity Angle	62	1000000023	474
159.913	69.9108	90.0027	°	Spot	Velocity Angle	62	1000000028	475
78.5358	11.4668	90.0027	°	Spot	Velocity Angle	62	1000000026	476
156.195	66.1923	90.0027	°	Spot	Velocity Angle	62	1000000029	477
79.1656	10.837	90.0027	°	Spot	Velocity Angle	63	1000000027	478
131.048	138.96	90.0027	°	Spot	Velocity Angle	63	1000000024	479
3.3045	93.3072	90.0027	°	Spot	Velocity Angle	63	1000000025	480
59.9695	30.0332	90.0027	°	Spot	Velocity Angle	63	1000000023	481
116.362	26.3593	90.0027	°	Spot	Velocity Angle	63	1000000028	482
76.3959	166.399	90.0027	°	Spot	Velocity Angle	63	1000000030	483
14.748	104.751	90.0027	°	Spot	Velocity Angle	63	1000000026	484
21.0185	111.021	90.0027	°	Spot	Velocity Angle	63	1000000029	485
40.1186	130.121	90.0027	°	Spot	Velocity Angle	64	1000000027	486
79.9213	10.0814	90.0027	°	Spot	Velocity Angle	64	1000000024	487
60.6295	29.3731	90.0027	°	Spot	Velocity Angle	64	1000000025	488
11.3873	78.6154	90.0027	°	Spot	Velocity Angle	64	1000000023	489
98.1308	8.12816	90.0027	°	Spot	Velocity Angle	64	1000000028	490
1.55939	88.4433	90.0027	°	Spot	Velocity Angle	64	1000000030	491
172.597	82.5947	90.0027	°	Spot	Velocity Angle	64	1000000026	492
26.1559	63.8467	90.0027	°	Spot	Velocity Angle	64	1000000029	493
84.278	5.72457	90.0027	°	Spot	Velocity Angle	65	1000000027	494
99.9136	9.91091	90.0027	°	Spot	Velocity Angle	65	1000000025	495
161.1	108.908	90.0027	°	Spot	Velocity Angle	65	1000000023	496
61.6671	151.67	90.0027	°	Spot	Velocity Angle	65	1000000028	497
2.63374	92.6364	90.0027	°	Spot	Velocity Angle	65	1000000030	498
151.597	61.5946	90.0027	°	Spot	Velocity Angle	65	1000000026	499
132.513	42.5106	90.0027	°	Spot	Velocity Angle	65	1000000029	500
100.864	10.8617	90.0027	°	Spot	Velocity Angle	66	1000000027	501
125.032	35.0289	90.0027	°	Spot	Velocity Angle	66	1000000025	502
65.3932	155.396	90.0027	°	Spot	Velocity Angle	66	1000000023	503
23.2334	113.236	90.0027	°	Spot	Velocity Angle	66	1000000028	504
48.1459	41.8567	90.0027	°	Spot	Velocity Angle	66	1000000030	505
35.3908	54.6118	90.0027	°	Spot	Velocity Angle	66	1000000026	506
39.1533	129.156	90.0027	°	Spot	Velocity Angle	66	1000000029	507
176.158	86.1551	90.0027	°	Spot	Velocity Angle	67	1000000027	508
130.793	139.215	90.0027	°	Spot	Velocity Angle	67	1000000031	509
132.402	42.3995	90.0027	°	Spot	Velocity Angle	67	1000000025	510
27.5602	62.4425	90.0027	°	Spot	Velocity Angle	67	1000000032	511
19.9087	109.911	90.0027	°	Spot	Velocity Angle	67	1000000023	512
48.9161	41.0865	90.0027	°	Spot	Velocity Angle	67	1000000028	513
166.468	76.4655	90.0027	°	Spot	Velocity Angle	67	1000000030	514
139.886	49.8835	90.0027	°	Spot	Velocity Angle	67	1000000026	515
144.583	125.425	90.0027	°	Spot	Velocity Angle	67	1000000029	516
158.294	68.2918	90.0027	°	Spot	Velocity Angle	68	1000000027	517
139.413	130.595	90.0027	°	Spot	Velocity Angle	68	1000000031	518
4.04198	85.9607	90.0027	°	Spot	Velocity Angle	68	1000000032	519
82.2608	7.7419	90.0027	°	Spot	Velocity Angle	68	1000000023	520
113.425	23.4223	90.0027	°	Spot	Velocity Angle	68	1000000028	521
145.729	124.279	90.0027	°	Spot	Velocity Angle	68	1000000030	522
142.856	127.152	90.0027	°	Spot	Velocity Angle	68	1000000026	523
103.134	166.874	90.0027	°	Spot	Velocity Angle	68	1000000029	524
110.307	159.701	90.0027	°	Spot	Velocity Angle	69	1000000027	525
15.5584	74.4442	90.0027	°	Spot	Velocity Angle	69	1000000031	526
83.9136	173.916	90.0027	°	Spot	Velocity Angle	69	1000000032	527
88.5769	1.42578	90.0027	°	Spot	Velocity Angle	69	1000000023	528
125.611	35.6085	90.0027	°	Spot	Velocity Angle	69	1000000028	529
60.0122	150.015	90.0027	°	Spot	Velocity Angle	69	1000000030	530
54.9891	144.992	90.0027	°	Spot	Velocity Angle	69	1000000026	531
101.113	11.1103	90.0027	°	Spot	Velocity Angle	69	1000000029	532
20.1599	110.163	90.0027	°	Spot	Velocity Angle	70	1000000027	533
6.09058	96.0933	90.0027	°	Spot	Velocity Angle	70	1000000031	534
138.973	131.035	90.0027	°	Spot	Velocity Angle	70	1000000032	535
158.13	68.1277	90.0027	°	Spot	Velocity Angle	70	1000000023	536
12.9647	102.967	90.0027	°	Spot	Velocity Angle	70	1000000028	537
77.9695	12.0332	90.0027	°	Spot	Velocity Angle	70	1000000030	538
169.005	79.002	90.0027	°	Spot	Velocity Angle	70	1000000026	539
81.2642	8.73848	90.0027	°	Spot	Velocity Angle	70	1000000029	540
1.55461	91.5572	90.0027	°	Spot	Velocity Angle	71	1000000027	541
88.5209	1.48178	90.0027	°	Spot	Velocity Angle	71	1000000031	542
114.183	24.18	90.0027	°	Spot	Velocity Angle	71	1000000032	543
155.035	65.0328	90.0027	°	Spot	Velocity Angle	71	1000000023	544
72.5249	17.4778	90.0027	°	Spot	Velocity Angle	71	1000000028	545
36.7021	126.705	90.0027	°	Spot	Velocity Angle	71	1000000030	546
178.453	88.4503	90.0027	°	Spot	Velocity Angle	71	1000000026	547
41.1362	131.139	90.0027	°	Spot	Velocity Angle	71	1000000029	548
67.5122	22.4905	90.0027	°	Spot	Velocity Angle	72	1000000031	549
151.279	61.2762	90.0027	°	Spot	Velocity Angle	72	1000000032	550
108.297	161.711	90.0027	°	Spot	Velocity Angle	72	1000000023	551
96.7079	6.70522	90.0027	°	Spot	Velocity Angle	72	1000000028	552
21.1345	111.137	90.0027	°	Spot	Velocity Angle	72	1000000030	553
112.477	157.531	90.0027	°	Spot	Velocity Angle	72	1000000026	554
144.481	54.4788	90.0027	°	Spot	Velocity Angle	72	1000000029	555
104.588	165.42	90.0027	°	Spot	Velocity Angle	73	1000000031	556
20.0701	110.073	90.0027	°	Spot	Velocity Angle	73	1000000032	557
59.1263	149.129	90.0027	°	Spot	Velocity Angle	73	1000000023	558
126.434	143.574	90.0027	°	Spot	Velocity Angle	73	1000000028	559
104.009	14.0067	90.0027	°	Spot	Velocity Angle	73	1000000030	560
109.771	160.237	90.0027	°	Spot	Velocity Angle	73	1000000026	561
105.339	15.336	90.0027	°	Spot	Velocity Angle	73	1000000029	562
138.496	131.512	90.0027	°	Spot	Velocity Angle	74	1000000031	563
103.387	166.621	90.0027	°	Spot	Velocity Angle	74	1000000032	564
4.55157	94.5542	90.0027	°	Spot	Velocity Angle	74	1000000023	565
128.033	141.975	90.0027	°	Spot	Velocity Angle	74	1000000028	566
169.891	79.8883	90.0027	°	Spot	Velocity Angle	74	1000000030	567
97.6007	7.59801	90.0027	°	Spot	Velocity Angle	74	1000000026	568
26.5114	63.4913	90.0027	°	Spot	Velocity Angle	74	1000000029	569
167.97	102.038	90.0027	°	Spot	Velocity Angle	75	1000000031	570
171.653	81.6503	90.0027	°	Spot	Velocity Angle	75	1000000032	571
140.07	50.0678	90.0027	°	Spot	Velocity Angle	75	1000000023	572
174.163	84.1607	90.0027	°	Spot	Velocity Angle	75	1000000030	573
31.8247	58.178	90.0027	°	Spot	Velocity Angle	75	1000000026	574
85.7893	175.792	90.0027	°	Spot	Velocity Angle	75	1000000029	575
109.947	19.944	90.0027	°	Spot	Velocity Angle	76	1000000031	576
95.3059	5.30324	90.0027	°	Spot	Velocity Angle	76	1000000032	577
158.06	68.0569	90.0027	°	Spot	Velocity Angle	76	1000000023	578
0.390682	89.6122	90.0027	°	Spot	Velocity Angle	76	1000000030	579
49.2904	40.7122	90.0027	°	Spot	Velocity Angle	76	1000000026	580
32.7834	122.786	90.0027	°	Spot	Velocity Angle	76	1000000029	581
32.507	122.51	90.0027	°	Spot	Velocity Angle	77	1000000031	582
102.426	12.4233	90.0027	°	Spot	Velocity Angle	77	1000000032	583
28.562	118.565	90.0027	°	Spot	Velocity Angle	77	1000000023	584
13.9484	76.0543	90.0027	°	Spot	Velocity Angle	77	1000000030	585
68.9379	21.0648	90.0027	°	Spot	Velocity Angle	77	1000000026	586
105.906	15.9036	90.0027	°	Spot	Velocity Angle	77	1000000029	587
178.93	88.9278	90.0027	°	Spot	Velocity Angle	78	1000000031	588
107.231	17.2288	90.0027	°	Spot	Velocity Angle	78	1000000032	589
5.72413	95.7268	90.0027	°	Spot	Velocity Angle	78	1000000023	590
33.154	123.157	90.0027	°	Spot	Velocity Angle	78	1000000030	591
121.278	148.73	90.0027	°	Spot	Velocity Angle	78	1000000026	592
116.39	153.617	90.0027	°	Spot	Velocity Angle	78	1000000029	593
155.025	65.0225	90.0027	°	Spot	Velocity Angle	79	1000000031	594
46.3847	136.387	90.0027	°	Spot	Velocity Angle	79	1000000033	595
6.13001	83.8727	90.0027	°	Spot	Velocity Angle	79	1000000023	596
122.446	147.562	90.0027	°	Spot	Velocity Angle	79	1000000030	597
160.327	70.3241	90.0027	°	Spot	Velocity Angle	79	1000000026	598
64.2093	154.212	90.0027	°	Spot	Velocity Angle	79	1000000029	599
46.8276	43.175	90.0027	°	Spot	Velocity Angle	80	1000000031	600
94.9677	175.04	90.0027	°	Spot	Velocity Angle	80	1000000033	601
4.45127	85.5514	90.0027	°	Spot	Velocity Angle	80	1000000023	602
71.881	18.1217	90.0027	°	Spot	Velocity Angle	80	1000000030	603
142.065	52.0624	90.0027	°	Spot	Velocity Angle	80	1000000026	604
64.539	25.4637	90.0027	°	Spot	Velocity Angle	80	1000000029	605
24.0745	65.9282	90.0027	°	Spot	Velocity Angle	81	1000000031	606
165.733	104.274	90.0027	°	Spot	Velocity Angle	81	1000000033	607
62.8307	152.833	90.0027	°	Spot	Velocity Angle	81	1000000023	608
129.561	140.447	90.0027	°	Spot	Velocity Angle	81	1000000030	609
1.66171	91.6642	90.0027	°	Spot	Velocity Angle	82	1000000031	610
111.185	21.1827	90.0027	°	Spot	Velocity Angle	82	1000000033	611
21.07	68.9326	90.0027	°	Spot	Velocity Angle	82	1000000023	612
100.022	169.986	90.0027	°	Spot	Velocity Angle	82	1000000030	613
1.97938	88.0233	90.0027	°	Spot	Velocity Angle	83	1000000031	614
82.5782	7.42448	90.0027	°	Spot	Velocity Angle	83	1000000033	615
37.2175	52.7852	90.0027	°	Spot	Velocity Angle	83	1000000023	616
8.16948	81.8332	90.0027	°	Spot	Velocity Angle	83	1000000030	617
154.794	115.214	90.0027	°	Spot	Velocity Angle	84	1000000031	618
39.9108	129.913	90.0027	°	Spot	Velocity Angle	84	1000000033	619
8.60809	81.3945	90.0027	°	Spot	Velocity Angle	84	1000000023	620
18.9415	108.944	90.0027	°	Spot	Velocity Angle	84	1000000030	621
66.4492	23.5534	90.0027	°	Spot	Velocity Angle	85	1000000031	622
25.4402	115.443	90.0027	°	Spot	Velocity Angle	85	1000000034	623
14.0956	104.098	90.0027	°	Spot	Velocity Angle	85	1000000033	624
34.7881	124.791	90.0027	°	Spot	Velocity Angle	85	1000000023	625
65.3914	24.6112	90.0027	°	Spot	Velocity Angle	86	1000000031	626
33.2425	123.245	90.0027	°	Spot	Velocity Angle	86	1000000035	627
127.891	142.117	90.0027	°	Spot	Velocity Angle	86	1000000034	628
12.8242	102.827	90.0027	°	Spot	Velocity Angle	86	1000000033	629
19.8099	70.1928	90.0027	°	Spot	Velocity Angle	86	1000000023	630
125.054	35.0516	90.0027	°	Spot	Velocity Angle	87	1000000035	631
172.079	97.9293	90.0027	°	Spot	Velocity Angle	87	1000000034	632
158.662	68.6592	90.0027	°	Spot	Velocity Angle	87	1000000033	633
135.196	45.1933	90.0027	°	Spot	Velocity Angle	88	1000000035	634
98.1828	171.825	90.0027	°	Spot	Velocity Angle	88	1000000034	635
117.794	27.7909	90.0027	°	Spot	Velocity Angle	88	1000000033	636
118.936	28.9337	90.0027	°	Spot	Velocity Angle	89	1000000035	637
91.963	1.9603	90.0027	°	Spot	Velocity Angle	89	1000000034	638
77.9058	167.908	90.0027	°	Spot	Velocity Angle	89	1000000033	639
138.722	48.7194	90.0027	°	Spot	Velocity Angle	90	1000000035	640
96.0503	6.04758	90.0027	°	Spot	Velocity Angle	90	1000000034	641
103.173	13.1707	90.0027	°	Spot	Velocity Angle	90	1000000036	642
124.941	145.067	90.0027	°	Spot	Velocity Angle	90	1000000033	643
171.762	98.2463	90.0027	°	Spot	Velocity Angle	91	1000000035	644
158.956	111.052	90.0027	°	Spot	Velocity Angle	91	1000000034	645
111.972	21.9692	90.0027	°	Spot	Velocity Angle	91	1000000036	646
105.457	15.4546	90.0027	°	Spot	Velocity Angle	91	1000000033	647
155.265	114.743	90.0027	°	Spot	Velocity Angle	92	1000000035	648
103.546	166.462	90.0027	°	Spot	Velocity Angle	92	1000000034	649
35.1337	54.869	90.0027	°	Spot	Velocity Angle	92	1000000036	650
125.133	35.1302	90.0027	°	Spot	Velocity Angle	92	1000000033	651
170.855	99.1529	90.0027	°	Spot	Velocity Angle	93	1000000035	652
100.577	169.431	90.0027	°	Spot	Velocity Angle	93	1000000034	653
40.1775	49.8252	90.0027	°	Spot	Velocity Angle	93	1000000036	654
170.656	80.6534	90.0027	°	Spot	Velocity Angle	93	1000000033	655
86.1854	3.81717	90.0027	°	Spot	Velocity Angle	94	1000000035	656
35.9202	125.923	90.0027	°	Spot	Velocity Angle	94	1000000034	657
107.944	162.064	90.0027	°	Spot	Velocity Angle	94	1000000036	658
53.6697	36.3329	90.0027	°	Spot	Velocity Angle	95	1000000035	659
34.2957	124.298	90.0027	°	Spot	Velocity Angle	95	1000000034	660
74.7752	164.778	90.0027	°	Spot	Velocity Angle	95	1000000036	661
61.2206	151.223	90.0027	°	Spot	Velocity Angle	96	1000000034	662
9.67118	99.6738	90.0027	°	Spot	Velocity Angle	96	1000000035	663
146.795	56.7926	90.0027	°	Spot	Velocity Angle	96	1000000037	664
10.3067	100.309	90.0027	°	Spot	Velocity Angle	96	1000000036	665
173.958	96.0499	90.0027	°	Spot	Velocity Angle	97	1000000035	666
166.173	76.1708	90.0027	°	Spot	Velocity Angle	97	1000000037	667
121	30.9972	90.0027	°	Spot	Velocity Angle	97	1000000036	668
168.296	78.293	90.0027	°	Spot	Velocity Angle	98	1000000035	669
152.377	62.3744	90.0027	°	Spot	Velocity Angle	98	1000000037	670
157.07	112.938	90.0027	°	Spot	Velocity Angle	98	1000000036	671
132.493	137.515	90.0027	°	Spot	Velocity Angle	98	1000000038	672
110.955	159.053	90.0027	°	Spot	Velocity Angle	99	1000000035	673
120.268	30.2658	90.0027	°	Spot	Velocity Angle	99	1000000037	674
142.389	52.3859	90.0027	°	Spot	Velocity Angle	99	1000000036	675
145.91	124.098	90.0027	°	Spot	Velocity Angle	99	1000000038	676
82.8079	172.811	90.0027	°	Spot	Velocity Angle	100	1000000035	677
5.72598	84.2767	90.0027	°	Spot	Velocity Angle	100	1000000037	678
163.231	106.777	90.0027	°	Spot	Velocity Angle	100	1000000036	679
23.8094	113.812	90.0027	°	Spot	Velocity Angle	100	1000000038	680
16.6204	73.3822	90.0027	°	Spot	Velocity Angle	101	1000000037	681
116.821	153.186	90.0027	°	Spot	Velocity Angle	101	1000000036	682
26.2106	116.213	90.0027	°	Spot	Velocity Angle	101	1000000038	683
177.499	87.4962	90.0027	°	Spot	Velocity Angle	102	1000000037	684
85.5626	175.565	90.0027	°	Spot	Velocity Angle	102	1000000036	685
177.733	92.2754	90.0027	°	Spot	Velocity Angle	102	1000000038	686
103.163	166.845	90.0027	°	Spot	Velocity Angle	103	1000000037	687
140.673	129.335	90.0027	°	Spot	Velocity Angle	103	1000000036	688
149.779	59.7764	90.0027	°	Spot	Velocity Angle	103	1000000038	689
69.0326	159.035	90.0027	°	Spot	Velocity Angle	104	1000000037	690
152.267	62.2648	90.0027	°	Spot	Velocity Angle	104	1000000036	691
114.091	155.917	90.0027	°	Spot	Velocity Angle	104	1000000038	692
55.4669	145.47	90.0027	°	Spot	Velocity Angle	105	1000000037	693
156.873	66.8699	90.0027	°	Spot	Velocity Angle	105	1000000036	694
62.109	27.8937	90.0027	°	Spot	Velocity Angle	105	1000000038	695
77.3744	12.6282	90.0027	°	Spot	Velocity Angle	106	1000000037	696
92.9685	2.96579	90.0027	°	Spot	Velocity Angle	106	1000000036	697
71.9489	18.0537	90.0027	°	Spot	Velocity Angle	106	1000000038	698
164.105	105.903	90.0027	°	Spot	Velocity Angle	107	1000000037	699
120.646	30.6436	90.0027	°	Spot	Velocity Angle	107	1000000036	700
85.4739	4.52879	90.0027	°	Spot	Velocity Angle	107	1000000038	701
82.9456	7.05704	90.0027	°	Spot	Velocity Angle	108	1000000039	702
129.039	140.969	90.0027	°	Spot	Velocity Angle	108	1000000037	703
78.7339	168.737	90.0027	°	Spot	Velocity Angle	108	1000000036	704
100.231	169.777	90.0027	°	Spot	Velocity Angle	108	1000000038	705
34.868	55.1347	90.0027	°	Spot	Velocity Angle	109	1000000039	706
60.3623	150.365	90.0027	°	Spot	Velocity Angle	109	1000000036	707
93.6307	176.377	90.0027	°	Spot	Velocity Angle	109	1000000038	708
109.584	160.424	90.0027	°	Spot	Velocity Angle	110	1000000039	709
179.173	90.8352	90.0027	°	Spot	Velocity Angle	110	1000000040	710
60.363	150.366	90.0027	°	Spot	Velocity Angle	110	1000000038	711
105.213	164.795	90.0027	°	Spot	Velocity Angle	111	1000000039	712
131.692	138.316	90.0027	°	Spot	Velocity Angle	111	1000000040	713
22.94	112.943	90.0027	°	Spot	Velocity Angle	111	1000000038	714
58.2857	31.7169	90.0027	°	Spot	Velocity Angle	112	1000000039	715
122.083	147.925	90.0027	°	Spot	Velocity Angle	112	1000000040	716
26.2711	116.274	90.0027	°	Spot	Velocity Angle	112	1000000038	717
155.29	65.2877	90.0027	°	Spot	Velocity Angle	113	1000000039	718
55.9092	34.0934	90.0027	°	Spot	Velocity Angle	113	1000000040	719
154.347	115.661	90.0027	°	Spot	Velocity Angle	114	1000000039	720
9.14242	80.8603	90.0027	°	Spot	Velocity Angle	114	1000000041	721
54.5831	35.4196	90.0027	°	Spot	Velocity Angle	114	1000000040	722
143.224	126.784	90.0027	°	Spot	Velocity Angle	115	1000000039	723
157.832	67.8289	90.0027	°	Spot	Velocity Angle	115	1000000041	724
162.628	72.6252	90.0027	°	Spot	Velocity Angle	115	1000000040	725
144.679	54.6764	90.0027	°	Spot	Velocity Angle	116	1000000039	726
162.646	107.362	90.0027	°	Spot	Velocity Angle	116	1000000041	727
76.3571	166.36	90.0027	°	Spot	Velocity Angle	116	1000000040	728
35.8231	54.1796	90.0027	°	Spot	Velocity Angle	117	1000000039	729
5.76153	84.2411	90.0027	°	Spot	Velocity Angle	117	1000000041	730
78.1235	168.126	90.0027	°	Spot	Velocity Angle	117	1000000040	731
131.898	41.8955	90.0027	°	Spot	Velocity Angle	118	1000000039	732
124.412	34.4092	90.0027	°	Spot	Velocity Angle	118	1000000042	733
111.49	21.4869	90.0027	°	Spot	Velocity Angle	118	1000000041	734
151.249	61.2465	90.0027	°	Spot	Velocity Angle	118	1000000040	735
139.75	49.7472	90.0027	°	Spot	Velocity Angle	119	1000000039	736
123.907	33.9048	90.0027	°	Spot	Velocity Angle	119	1000000042	737
108.477	18.4747	90.0027	°	Spot	Velocity Angle	119	1000000041	738
160.61	70.6068	90.0027	°	Spot	Velocity Angle	119	1000000040	739
134.78	44.7771	90.0027	°	Spot	Velocity Angle	120	1000000039	740
33.7061	123.709	90.0027	°	Spot	Velocity Angle	120	1000000042	741
150.964	119.044	90.0027	°	Spot	Velocity Angle	120	1000000041	742
34.7196	124.722	90.0027	°	Spot	Velocity Angle	120	1000000040	743
10.1405	79.8621	90.0027	°	Spot	Velocity Angle	120	1000000043	744
5.52115	95.5238	90.0027	°	Spot	Velocity Angle	121	1000000042	745
45.9171	44.0855	90.0027	°	Spot	Velocity Angle	121	1000000041	746
103.858	166.15	90.0027	°	Spot	Velocity Angle	121	1000000040	747
20.987	69.0156	90.0027	°	Spot	Velocity Angle	121	1000000044	748
16.2873	73.7154	90.0027	°	Spot	Velocity Angle	121	1000000043	749
171.072	98.9361	90.0027	°	Spot	Velocity Angle	122	1000000042	750
151.736	61.7334	90.0027	°	Spot	Velocity Angle	122	1000000040	751
12.4009	77.6017	90.0027	°	Spot	Velocity Angle	122	1000000041	752
179.621	90.3873	90.0027	°	Spot	Velocity Angle	122	1000000044	753
27.8521	62.1506	90.0027	°	Spot	Velocity Angle	122	1000000043	754
109.491	160.517	90.0027	°	Spot	Velocity Angle	123	1000000042	755
69.2017	159.204	90.0027	°	Spot	Velocity Angle	123	1000000041	756
68.3078	21.6949	90.0027	°	Spot	Velocity Angle	123	1000000040	757
123.106	33.1035	90.0027	°	Spot	Velocity Angle	123	1000000044	758
4.48445	94.4871	90.0027	°	Spot	Velocity Angle	123	1000000043	759
17.2185	72.7842	90.0027	°	Spot	Velocity Angle	124	1000000042	760
107.243	17.2407	90.0027	°	Spot	Velocity Angle	124	1000000041	761
145.142	124.866	90.0027	°	Spot	Velocity Angle	124	1000000040	762
146.666	123.342	90.0027	°	Spot	Velocity Angle	124	1000000045	763
79.7787	10.224	90.0027	°	Spot	Velocity Angle	124	1000000044	764
89.6134	179.616	90.0027	°	Spot	Velocity Angle	124	1000000043	765
20.6293	69.3733	90.0027	°	Spot	Velocity Angle	125	1000000046	766
92.3208	2.31814	90.0027	°	Spot	Velocity Angle	125	1000000042	767
99.0924	9.08976	90.0027	°	Spot	Velocity Angle	125	1000000040	768
178.519	91.4891	90.0027	°	Spot	Velocity Angle	125	1000000045	769
12.8337	102.836	90.0027	°	Spot	Velocity Angle	125	1000000044	770
21.9709	68.0317	90.0027	°	Spot	Velocity Angle	125	1000000047	771
120.943	149.065	90.0027	°	Spot	Velocity Angle	125	1000000043	772
27.1077	62.895	90.0027	°	Spot	Velocity Angle	126	1000000046	773
101.122	168.886	90.0027	°	Spot	Velocity Angle	126	1000000042	774
35.4613	54.5413	90.0027	°	Spot	Velocity Angle	126	1000000040	775
120.624	149.384	90.0027	°	Spot	Velocity Angle	126	1000000045	776
32.4456	57.557	90.0027	°	Spot	Velocity Angle	126	1000000044	777
2.52142	87.4813	90.0027	°	Spot	Velocity Angle	126	1000000047	778
133.079	43.0767	90.0027	°	Spot	Velocity Angle	126	1000000043	779
131.726	138.282	90.0027	°	Spot	Velocity Angle	127	1000000046	780
100.682	169.326	90.0027	°	Spot	Velocity Angle	127	1000000042	781
25.5685	64.4342	90.0027	°	Spot	Velocity Angle	127	1000000040	782
134.723	135.285	90.0027	°	Spot	Velocity Angle	127	1000000048	783
34.111	124.114	90.0027	°	Spot	Velocity Angle	127	1000000045	784
90.3428	179.664	90.0027	°	Spot	Velocity Angle	127	1000000044	785
63.2402	26.7625	90.0027	°	Spot	Velocity Angle	127	1000000047	786
97.5567	7.55405	90.0027	°	Spot	Velocity Angle	127	1000000043	787
85.825	175.828	90.0027	°	Spot	Velocity Angle	128	1000000046	788
149.77	120.238	90.0027	°	Spot	Velocity Angle	128	1000000042	789
147.445	122.563	90.0027	°	Spot	Velocity Angle	128	1000000048	790
127.814	37.8115	90.0027	°	Spot	Velocity Angle	128	1000000040	791
4.95506	94.9577	90.0027	°	Spot	Velocity Angle	128	1000000045	792
95.687	5.68434	90.0027	°	Spot	Velocity Angle	128	1000000044	793
97.5461	7.54344	90.0027	°	Spot	Velocity Angle	128	1000000047	794
21.388	111.391	90.0027	°	Spot	Velocity Angle	128	1000000043	795
23.3087	113.311	90.0027	°	Spot	Velocity Angle	129	1000000046	796
81.3561	8.64655	90.0027	°	Spot	Velocity Angle	129	1000000042	797
173.416	96.5922	90.0027	°	Spot	Velocity Angle	129	1000000048	798
131.516	41.5134	90.0027	°	Spot	Velocity Angle	129	1000000040	799
15.2054	74.7972	90.0027	°	Spot	Velocity Angle	129	1000000045	800
109.925	19.9226	90.0027	°	Spot	Velocity Angle	129	1000000044	801
23.8935	66.1092	90.0027	°	Spot	Velocity Angle	129	1000000047	802
77.7399	167.743	90.0027	°	Spot	Velocity Angle	129	1000000043	803
58.4213	31.5814	90.0027	°	Spot	Velocity Angle	130	1000000046	804
3.6199	86.3827	90.0027	°	Spot	Velocity Angle	130	1000000042	805
27.9551	62.0476	90.0027	°	Spot	Velocity Angle	130	1000000048	806
113.87	156.138	90.0027	°	Spot	Velocity Angle	130	1000000045	807
107.014	162.994	90.0027	°	Spot	Velocity Angle	130	1000000044	808
29.3808	119.383	90.0027	°	Spot	Velocity Angle	130	1000000047	809
44.6364	134.639	90.0027	°	Spot	Velocity Angle	130	1000000043	810
57.9991	148.002	90.0027	°	Spot	Velocity Angle	131	1000000046	811
99.4113	170.597	90.0027	°	Spot	Velocity Angle	131	1000000042	812
53.3819	36.6207	90.0027	°	Spot	Velocity Angle	131	1000000048	813
14.5199	104.523	90.0027	°	Spot	Velocity Angle	131	1000000049	814
154.987	115.021	90.0027	°	Spot	Velocity Angle	131	1000000045	815
56.9909	146.994	90.0027	°	Spot	Velocity Angle	131	1000000044	816
42.8391	132.842	90.0027	°	Spot	Velocity Angle	131	1000000047	817
40.0981	130.101	90.0027	°	Spot	Velocity Angle	131	1000000043	818
64.5634	154.566	90.0027	°	Spot	Velocity Angle	132	1000000046	819
79.2293	169.232	90.0027	°	Spot	Velocity Angle	132	1000000042	820
68.1928	21.8098	90.0027	°	Spot	Velocity Angle	132	1000000049	821
60.5308	29.4719	90.0027	°	Spot	Velocity Angle	132	1000000048	822
161.558	71.5556	90.0027	°	Spot	Velocity Angle	132	1000000045	823
44.3996	45.6031	90.0027	°	Spot	Velocity Angle	132	1000000044	824
68.7718	158.774	90.0027	°	Spot	Velocity Angle	132	1000000047	825
88.5748	1.4277	90.0027	°	Spot	Velocity Angle	132	1000000043	826
112.414	157.594	90.0027	°	Spot	Velocity Angle	133	1000000046	827
2.87578	87.1269	90.0027	°	Spot	Velocity Angle	133	1000000042	828
89.6296	0.373264	90.0027	°	Spot	Velocity Angle	133	1000000049	829
60.709	150.712	90.0027	°	Spot	Velocity Angle	133	1000000048	830
169.041	79.0381	90.0027	°	Spot	Velocity Angle	133	1000000045	831
89.8347	179.837	90.0027	°	Spot	Velocity Angle	133	1000000044	832
160.32	109.688	90.0027	°	Spot	Velocity Angle	133	1000000047	833
54.8535	35.1492	90.0027	°	Spot	Velocity Angle	133	1000000043	834
137.533	47.5307	90.0027	°	Spot	Velocity Angle	134	1000000046	835
12.5764	77.4262	90.0027	°	Spot	Velocity Angle	134	1000000042	836
74.0885	164.091	90.0027	°	Spot	Velocity Angle	134	1000000048	837
165.967	75.964	90.0027	°	Spot	Velocity Angle	134	1000000049	838
157.448	112.56	90.0027	°	Spot	Velocity Angle	134	1000000045	839
108.033	161.975	90.0027	°	Spot	Velocity Angle	134	1000000044	840
101.97	168.038	90.0027	°	Spot	Velocity Angle	134	1000000047	841
105.799	15.7962	90.0027	°	Spot	Velocity Angle	134	1000000043	842
80.3642	9.63843	90.0027	°	Spot	Velocity Angle	135	1000000046	843
97.858	172.15	90.0027	°	Spot	Velocity Angle	135	1000000048	844
122.899	147.109	90.0027	°	Spot	Velocity Angle	135	1000000049	845
161.816	108.192	90.0027	°	Spot	Velocity Angle	135	1000000045	846
113.33	23.3275	90.0027	°	Spot	Velocity Angle	135	1000000044	847
144.31	125.698	90.0027	°	Spot	Velocity Angle	135	1000000047	848
43.3101	133.313	90.0027	°	Spot	Velocity Angle	135	1000000043	849
14.5503	104.553	90.0027	°	Spot	Velocity Angle	136	1000000046	850
119.822	150.186	90.0027	°	Spot	Velocity Angle	136	1000000048	851
134.652	135.356	90.0027	°	Spot	Velocity Angle	136	1000000049	852
81.41	171.413	90.0027	°	Spot	Velocity Angle	136	1000000050	853
113.53	23.5271	90.0027	°	Spot	Velocity Angle	136	1000000044	854
158.632	111.376	90.0027	°	Spot	Velocity Angle	136	1000000047	855
155.14	114.868	90.0027	°	Spot	Velocity Angle	136	1000000043	856
146.364	123.644	90.0027	°	Spot	Velocity Angle	137	1000000046	857
53.7282	36.2744	90.0027	°	Spot	Velocity Angle	137	1000000048	858
117.25	27.2469	90.0027	°	Spot	Velocity Angle	137	1000000049	859
72.0992	162.102	90.0027	°	Spot	Velocity Angle	137	1000000050	860
14.2416	104.244	90.0027	°	Spot	Velocity Angle	137	1000000043	861
117.131	27.1283	90.0027	°	Spot	Velocity Angle	137	1000000044	862
156.757	113.251	90.0027	°	Spot	Velocity Angle	138	1000000046	863
53.1106	36.8921	90.0027	°	Spot	Velocity Angle	138	1000000048	864
152.332	62.3294	90.0027	°	Spot	Velocity Angle	138	1000000049	865
94.3031	4.30042	90.0027	°	Spot	Velocity Angle	138	1000000050	866
32.0517	122.054	90.0027	°	Spot	Velocity Angle	138	1000000043	867
122.741	32.7379	90.0027	°	Spot	Velocity Angle	138	1000000044	868
119.472	29.469	90.0027	°	Spot	Velocity Angle	139	1000000046	869
154.063	115.945	90.0027	°	Spot	Velocity Angle	139	1000000048	870
14.809	104.812	90.0027	°	Spot	Velocity Angle	139	1000000049	871
105.71	15.7069	90.0027	°	Spot	Velocity Angle	139	1000000050	872
174.7	84.6972	90.0027	°	Spot	Velocity Angle	139	1000000043	873
131.999	41.9961	90.0027	°	Spot	Velocity Angle	139	1000000044	874
46.3205	43.6822	90.0027	°	Spot	Velocity Angle	140	1000000046	875
153.406	116.602	90.0027	°	Spot	Velocity Angle	140	1000000048	876
1.38215	91.3848	90.0027	°	Spot	Velocity Angle	140	1000000049	877
157.356	112.652	90.0027	°	Spot	Velocity Angle	140	1000000050	878
41.4773	48.5253	90.0027	°	Spot	Velocity Angle	140	1000000043	879
107.505	162.503	90.0027	°	Spot	Velocity Angle	140	1000000051	880
15.0063	105.009	90.0027	°	Spot	Velocity Angle	140	1000000044	881
15.647	105.65	90.0027	°	Spot	Velocity Angle	141	1000000046	882
94.9856	4.9829	90.0027	°	Spot	Velocity Angle	141	1000000049	883
44.9062	134.909	90.0027	°	Spot	Velocity Angle	141	1000000050	884
22.1196	67.8831	90.0027	°	Spot	Velocity Angle	141	1000000043	885
104.226	165.782	90.0027	°	Spot	Velocity Angle	141	1000000051	886
53.3781	36.6246	90.0027	°	Spot	Velocity Angle	141	1000000044	887
60.465	150.468	90.0027	°	Spot	Velocity Angle	142	1000000046	888
160.174	70.1709	90.0027	°	Spot	Velocity Angle	142	1000000049	889
53.2697	143.272	90.0027	°	Spot	Velocity Angle	142	1000000050	890
69.3894	20.6132	90.0027	°	Spot	Velocity Angle	142	1000000043	891
76.4759	166.479	90.0027	°	Spot	Velocity Angle	142	1000000051	892
82.6894	7.31322	90.0027	°	Spot	Velocity Angle	142	1000000044	893
158.918	68.9153	90.0027	°	Spot	Velocity Angle	143	1000000046	894
108.083	161.925	90.0027	°	Spot	Velocity Angle	143	1000000050	895
169.272	79.269	90.0027	°	Spot	Velocity Angle	143	1000000049	896
169.92	100.088	90.0027	°	Spot	Velocity Angle	143	1000000043	897
14.3028	75.6999	90.0027	°	Spot	Velocity Angle	143	1000000051	898
170.772	99.2363	90.0027	°	Spot	Velocity Angle	144	1000000046	899
99.69	170.318	90.0027	°	Spot	Velocity Angle	144	1000000049	900
8.86966	81.133	90.0027	°	Spot	Velocity Angle	144	1000000050	901
122.704	147.304	90.0027	°	Spot	Velocity Angle	144	1000000043	902
112.213	22.2105	90.0027	°	Spot	Velocity Angle	144	1000000051	903
34.0792	124.082	90.0027	°	Spot	Velocity Angle	145	1000000046	904
88.1326	178.135	90.0027	°	Spot	Velocity Angle	145	1000000049	905
25.9862	64.0164	90.0027	°	Spot	Velocity Angle	145	1000000050	906
167.729	77.7259	90.0027	°	Spot	Velocity Angle	145	1000000043	907
155.479	65.4764	90.0027	°	Spot	Velocity Angle	145	1000000051	908
132.691	137.317	90.0027	°	Spot	Velocity Angle	146	1000000046	909
61.0236	28.9791	90.0027	°	Spot	Velocity Angle	146	1000000049	910
166.889	76.8865	90.0027	°	Spot	Velocity Angle	146	1000000050	911
127.437	37.4346	90.0027	°	Spot	Velocity Angle	146	1000000043	912
4.70342	94.7061	90.0027	°	Spot	Velocity Angle	146	1000000051	913
176.889	93.1186	90.0027	°	Spot	Velocity Angle	147	1000000046	914
164.618	105.39	90.0027	°	Spot	Velocity Angle	147	1000000049	915
8.06796	98.0706	90.0027	°	Spot	Velocity Angle	147	1000000051	916
69.1753	20.8274	90.0027	°	Spot	Velocity Angle	147	1000000043	917
159.97	69.9677	90.0027	°	Spot	Velocity Angle	148	1000000046	918
144.753	125.255	90.0027	°	Spot	Velocity Angle	148	1000000049	919
124.701	34.6982	90.0027	°	Spot	Velocity Angle	148	1000000051	920
104.071	165.937	90.0027	°	Spot	Velocity Angle	148	1000000043	921
164.121	74.1185	90.0027	°	Spot	Velocity Angle	149	1000000049	922
148.119	121.889	90.0027	°	Spot	Velocity Angle	149	1000000051	923
113.936	156.072	90.0027	°	Spot	Velocity Angle	149	1000000043	924
56.562	146.565	90.0027	°	Spot	Velocity Angle	150	1000000052	925
71.3339	18.6687	90.0027	°	Spot	Velocity Angle	150	1000000049	926
141.632	51.6292	90.0027	°	Spot	Velocity Angle	150	1000000051	927
43.3233	46.6794	90.0027	°	Spot	Velocity Angle	150	1000000043	928
27.501	62.5016	90.0027	°	Spot	Velocity Angle	151	1000000052	929
20.5932	69.4094	90.0027	°	Spot	Velocity Angle	151	1000000043	930
131.692	41.6889	90.0027	°	Spot	Velocity Angle	151	1000000051	931
39.4007	129.403	90.0027	°	Spot	Velocity Angle	152	1000000052	932
18.108	71.8947	90.0027	°	Spot	Velocity Angle	152	1000000043	933
109.227	160.781	90.0027	°	Spot	Velocity Angle	152	1000000051	934
49.0212	40.9815	90.0027	°	Spot	Velocity Angle	152	1000000053	935
24.3782	114.381	90.0027	°	Spot	Velocity Angle	153	1000000052	936
45.2263	44.7764	90.0027	°	Spot	Velocity Angle	153	1000000043	937
161.111	71.1082	90.0027	°	Spot	Velocity Angle	153	1000000051	938
60.1091	150.112	90.0027	°	Spot	Velocity Angle	153	1000000053	939
112.237	22.2346	90.0027	°	Spot	Velocity Angle	154	1000000052	940
56.2333	33.7693	90.0027	°	Spot	Velocity Angle	154	1000000051	941
145.976	124.031	90.0027	°	Spot	Velocity Angle	154	1000000053	942
161.891	108.117	90.0027	°	Spot	Velocity Angle	155	1000000052	943
67.9299	22.0727	90.0027	°	Spot	Velocity Angle	155	1000000051	944
87.4835	2.51909	90.0027	°	Spot	Velocity Angle	155	1000000053	945
93.3374	176.67	90.0027	°	Spot	Velocity Angle	156	1000000052	946
88.3641	178.367	90.0027	°	Spot	Velocity Angle	156	1000000054	947
169.358	79.3551	90.0027	°	Spot	Velocity Angle	156	1000000051	948
41.7876	48.215	90.0027	°	Spot	Velocity Angle	156	1000000053	949
146.061	123.946	90.0027	°	Spot	Velocity Angle	157	1000000052	950
88.343	1.6597	90.0027	°	Spot	Velocity Angle	157	1000000055	951
99.9038	9.90119	90.0027	°	Spot	Velocity Angle	157	1000000054	952
84.3952	174.398	90.0027	°	Spot	Velocity Angle	157	1000000051	953
152.46	117.548	90.0027	°	Spot	Velocity Angle	157	1000000053	954
179.115	90.8924	90.0027	°	Spot	Velocity Angle	158	1000000052	955
103.646	13.6435	90.0027	°	Spot	Velocity Angle	158	1000000055	956
102.015	12.0124	90.0027	°	Spot	Velocity Angle	158	1000000054	957
33.8135	56.1892	90.0027	°	Spot	Velocity Angle	158	1000000051	958
133.879	136.129	90.0027	°	Spot	Velocity Angle	158	1000000053	959
131.332	41.3295	90.0027	°	Spot	Velocity Angle	159	1000000052	960
159.744	69.741	90.0027	°	Spot	Velocity Angle	159	1000000055	961
150.725	119.283	90.0027	°	Spot	Velocity Angle	159	1000000054	962
69.8684	20.1343	90.0027	°	Spot	Velocity Angle	159	1000000051	963
64.8552	25.1475	90.0027	°	Spot	Velocity Angle	159	1000000053	964
98.7998	171.208	90.0027	°	Spot	Velocity Angle	160	1000000052	965
156.84	66.837	90.0027	°	Spot	Velocity Angle	160	1000000055	966
149.053	59.0505	90.0027	°	Spot	Velocity Angle	160	1000000054	967
105.899	15.8965	90.0027	°	Spot	Velocity Angle	160	1000000051	968
0.135625	89.8678	90.0027	°	Spot	Velocity Angle	160	1000000053	969
55.9621	145.965	90.0027	°	Spot	Velocity Angle	161	1000000052	970
17.8293	72.1733	90.0027	°	Spot	Velocity Angle	161	1000000055	971
72.8142	17.1884	90.0027	°	Spot	Velocity Angle	161	1000000054	972
103.724	13.7211	90.0027	°	Spot	Velocity Angle	161	1000000051	973
82.8093	172.812	90.0027	°	Spot	Velocity Angle	161	1000000053	974
45.6335	44.3691	90.0027	°	Spot	Velocity Angle	162	1000000052	975
9.4493	80.5534	90.0027	°	Spot	Velocity Angle	162	1000000055	976
29.412	60.5906	90.0027	°	Spot	Velocity Angle	162	1000000054	977
101.7	11.6974	90.0027	°	Spot	Velocity Angle	162	1000000051	978
141.083	51.0808	90.0027	°	Spot	Velocity Angle	162	1000000053	979
119.786	150.222	90.0027	°	Spot	Velocity Angle	163	1000000052	980
68.6551	158.658	90.0027	°	Spot	Velocity Angle	163	1000000055	981
86.432	3.57067	90.0027	°	Spot	Velocity Angle	163	1000000054	982
110.425	159.583	90.0027	°	Spot	Velocity Angle	163	1000000051	983
142.669	52.6662	90.0027	°	Spot	Velocity Angle	163	1000000053	984
52.7649	142.768	90.0027	°	Spot	Velocity Angle	164	1000000052	985
137.331	132.677	90.0027	°	Spot	Velocity Angle	164	1000000055	986
25.4573	115.46	90.0027	°	Spot	Velocity Angle	164	1000000054	987
95.0941	174.914	90.0027	°	Spot	Velocity Angle	164	1000000051	988
103.089	166.919	90.0027	°	Spot	Velocity Angle	164	1000000053	989
125.723	35.7202	90.0027	°	Spot	Velocity Angle	165	1000000052	990
26.4544	116.457	90.0027	°	Spot	Velocity Angle	165	1000000055	991
156.958	66.9549	90.0027	°	Spot	Velocity Angle	165	1000000054	992
13.3923	76.6103	90.0027	°	Spot	Velocity Angle	165	1000000051	993
92.7886	177.219	90.0027	°	Spot	Velocity Angle	165	1000000053	994
141.669	128.339	90.0027	°	Spot	Velocity Angle	166	1000000052	995
25.6485	115.651	90.0027	°	Spot	Velocity Angle	166	1000000055	996
147.877	57.8744	90.0027	°	Spot	Velocity Angle	166	1000000054	997
80.8976	9.1051	90.0027	°	Spot	Velocity Angle	166	1000000051	998
78.498	168.501	90.0027	°	Spot	Velocity Angle	166	1000000053	999
177.735	92.2732	90.0027	°	Spot	Velocity Angle	167	1000000052	1000
68.5704	158.573	90.0027	°	Spot	Velocity Angle	167	1000000055	1001
112.22	22.2169	90.0027	°	Spot	Velocity Angle	167	1000000054	1002
102.218	12.2152	90.0027	°	Spot	Velocity Angle	167	1000000051	1003
111.775	21.772	90.0027	°	Spot	Velocity Angle	167	1000000053	1004
164.951	74.9488	90.0027	°	Spot	Velocity Angle	168	1000000052	1005
163.308	73.305	90.0027	°	Spot	Velocity Angle	168	1000000055	1006
93.1383	3.13566	90.0027	°	Spot	Velocity Angle	168	1000000054	1007
114.389	24.3865	90.0027	°	Spot	Velocity Angle	168	1000000053	1008
24.9346	114.937	90.0027	°	Spot	Velocity Angle	169	1000000052	1009
151.05	61.0476	90.0027	°	Spot	Velocity Angle	169	1000000055	1010
168.373	101.635	90.0027	°	Spot	Velocity Angle	169	1000000053	1011
36.3867	53.6159	90.0027	°	Spot	Velocity Angle	170	1000000052	1012
134.289	135.718	90.0027	°	Spot	Velocity Angle	170	1000000055	1013
145.809	124.199	90.0027	°	Spot	Velocity Angle	170	1000000053	1014
83.2156	6.78706	90.0027	°	Spot	Velocity Angle	171	1000000052	1015
68.0775	158.08	90.0027	°	Spot	Velocity Angle	171	1000000055	1016
22.7933	112.796	90.0027	°	Spot	Velocity Angle	171	1000000053	1017
101.475	11.4728	90.0027	°	Spot	Velocity Angle	172	1000000052	1018
94.442	4.43928	90.0027	°	Spot	Velocity Angle	172	1000000055	1019
157.834	67.8317	90.0027	°	Spot	Velocity Angle	172	1000000056	1020
85.8797	175.882	90.0027	°	Spot	Velocity Angle	173	1000000052	1021
121.889	148.119	90.0027	°	Spot	Velocity Angle	173	1000000055	1022
125.114	35.1115	90.0027	°	Spot	Velocity Angle	173	1000000056	1023
83.3577	173.36	90.0027	°	Spot	Velocity Angle	174	1000000052	1024
120.153	149.855	90.0027	°	Spot	Velocity Angle	174	1000000055	1025
70.6331	19.3696	90.0027	°	Spot	Velocity Angle	174	1000000056	1026
36.8843	53.1183	90.0027	°	Spot	Velocity Angle	175	1000000052	1027
7.32729	97.3299	90.0027	°	Spot	Velocity Angle	175	1000000056	1028
4.62742	85.3752	90.0027	°	Spot	Velocity Angle	176	1000000052	1029
77.0996	12.9031	90.0027	°	Spot	Velocity Angle	176	1000000057	1030
120.631	149.377	90.0027	°	Spot	Velocity Angle	176	1000000056	1031
22.7289	112.732	90.0027	°	Spot	Velocity Angle	177	1000000052	1032
82.3897	7.6129	90.0027	°	Spot	Velocity Angle	177	1000000057	1033
151.684	118.324	90.0027	°	Spot	Velocity Angle	177	1000000056	1034
3.54182	93.5445	90.0027	°	Spot	Velocity Angle	178	1000000052	1035
18.9144	108.917	90.0027	°	Spot	Velocity Angle	178	1000000057	1036
135.072	45.0692	90.0027	°	Spot	Velocity Angle	178	1000000056	1037
3.75813	86.2446	90.0027	°	Spot	Velocity Angle	179	1000000052	1038
13.814	103.817	90.0027	°	Spot	Velocity Angle	179	1000000057	1039
148.742	121.266	90.0027	°	Spot	Velocity Angle	179	1000000056	1040
76.5039	166.507	90.0027	°	Spot	Velocity Angle	180	1000000052	1041
151.636	61.6338	90.0027	°	Spot	Velocity Angle	180	1000000057	1042
124.468	145.54	90.0027	°	Spot	Velocity Angle	180	1000000056	1043
44.6184	45.3843	90.0027	°	Spot	Velocity Angle	181	1000000057	1044
68.9988	159.001	90.0027	°	Spot	Velocity Angle	181	1000000056	1045
151.659	118.349	90.0027	°	Spot	Velocity Angle	182	1000000058	1046
51.0736	141.076	90.0027	°	Spot	Velocity Angle	182	1000000057	1047
77.1712	12.8315	90.0027	°	Spot	Velocity Angle	182	1000000056	1048
82.6565	172.659	90.0027	°	Spot	Velocity Angle	183	1000000058	1049
96.53	173.478	90.0027	°	Spot	Velocity Angle	183	1000000057	1050
47.1108	42.8918	90.0027	°	Spot	Velocity Angle	183	1000000056	1051
18.8564	108.859	90.0027	°	Spot	Velocity Angle	184	1000000058	1052
162.396	107.612	90.0027	°	Spot	Velocity Angle	184	1000000057	1053
10.4779	100.481	90.0027	°	Spot	Velocity Angle	184	1000000056	1054
112.783	22.7802	90.0027	°	Spot	Velocity Angle	185	1000000058	1055
141.073	128.934	90.0027	°	Spot	Velocity Angle	185	1000000057	1056
113.205	23.2024	90.0027	°	Spot	Velocity Angle	186	1000000058	1057
152.964	117.044	90.0027	°	Spot	Velocity Angle	186	1000000057	1058
60.0501	150.053	90.0027	°	Spot	Velocity Angle	186	1000000059	1059
148.293	58.2904	90.0027	°	Spot	Velocity Angle	187	1000000058	1060
109.891	160.117	90.0027	°	Spot	Velocity Angle	187	1000000057	1061
32.5144	122.517	90.0027	°	Spot	Velocity Angle	187	1000000059	1062
134.427	44.424	90.0027	°	Spot	Velocity Angle	188	1000000058	1063
96.1949	173.813	90.0027	°	Spot	Velocity Angle	188	1000000057	1064
74.2279	164.231	90.0027	°	Spot	Velocity Angle	188	1000000059	1065
54.1071	144.11	90.0027	°	Spot	Velocity Angle	189	1000000058	1066
67.1659	157.169	90.0027	°	Spot	Velocity Angle	189	1000000059	1067
64.6851	25.3176	90.0027	°	Spot	Velocity Angle	190	1000000058	1068
28.5351	61.4675	90.0027	°	Spot	Velocity Angle	190	1000000060	1069
48.5011	41.5016	90.0027	°	Spot	Velocity Angle	190	1000000059	1070
38.4628	51.5399	90.0027	°	Spot	Velocity Angle	191	1000000058	1071
32.4026	57.6001	90.0027	°	Spot	Velocity Angle	191	1000000060	1072
44.3242	45.6784	90.0027	°	Spot	Velocity Angle	191	1000000059	1073
103.782	166.226	90.0027	°	Spot	Velocity Angle	192	1000000058	1074
58.1532	31.8495	90.0027	°	Spot	Velocity Angle	192	1000000060	1075
142.811	52.8087	90.0027	°	Spot	Velocity Angle	192	1000000059	1076
177.825	92.1827	90.0027	°	Spot	Velocity Angle	193	1000000060	1077
147.043	122.965	90.0027	°	Spot	Velocity Angle	193	1000000059	1078
152.784	117.224	90.0027	°	Spot	Velocity Angle	194	1000000060	1079
86.0228	176.025	90.0027	°	Spot	Velocity Angle	194	1000000059	1080
138.36	131.648	90.0027	°	Spot	Velocity Angle	195	1000000060	1081
179.174	89.1708	90.0027	°	Spot	Velocity Angle	195	1000000059	1082
103.385	166.623	90.0027	°	Spot	Velocity Angle	196	1000000060	1083
104.74	14.7376	90.0027	°	Spot	Velocity Angle	196	1000000059	1084
99.05	170.958	90.0027	°	Spot	Velocity Angle	197	1000000060	1085
12.8476	77.155	90.0027	°	Spot	Velocity Angle	197	1000000059	1086
41.9801	131.983	90.0027	°	Spot	Velocity Angle	198	1000000060	1087
42.0143	132.017	90.0027	°	Spot	Velocity Angle	198	1000000059	1088
75.7144	165.717	90.0027	°	Spot	Velocity Angle	199	1000000060	1089
61.9678	151.97	90.0027	°	Spot	Velocity Angle	199	1000000059	1090
106.982	16.979	90.0027	°	Spot	Velocity Angle	200	1000000060	1091
93.9026	3.9	90.0027	°	Spot	Velocity Angle	200	1000000059	1092
46.0038	43.9989	90.0027	°	Spot	Velocity Angle	201	1000000060	1093
129.335	39.3326	90.0027	°	Spot	Velocity Angle	201	1000000059	1094
84.7095	5.2931	90.0027	°	Spot	Velocity Angle	202	1000000061	1095
43.5329	133.536	90.0027	°	Spot	Velocity Angle	202	1000000060	1096
140.886	50.8832	90.0027	°	Spot	Velocity Angle	202	1000000059	1097
59.1759	30.8268	90.0027	°	Spot	Velocity Angle	203	1000000061	1098
105.162	164.845	90.0027	°	Spot	Velocity Angle	203	1000000060	1099
61.0464	151.049	90.0027	°	Spot	Velocity Angle	203	1000000059	1100
7.69102	97.6937	90.0027	°	Spot	Velocity Angle	204	1000000061	1101
92.9845	2.98179	90.0027	°	Spot	Velocity Angle	204	1000000060	1102
33.8857	123.888	90.0027	°	Spot	Velocity Angle	204	1000000059	1103
5.31973	84.6829	90.0027	°	Spot	Velocity Angle	205	1000000061	1104
80.1041	9.8986	90.0027	°	Spot	Velocity Angle	205	1000000060	1105
47.2498	42.7529	90.0027	°	Spot	Velocity Angle	205	1000000059	1106
146.27	56.2673	90.0027	°	Spot	Velocity Angle	206	1000000061	1107
77.5922	167.595	90.0027	°	Spot	Velocity Angle	206	1000000060	1108
137.462	132.546	90.0027	°	Spot	Velocity Angle	207	1000000061	1109
98.6825	171.325	90.0027	°	Spot	Velocity Angle	207	1000000060	1110
142.315	127.693	90.0027	°	Spot	Velocity Angle	208	1000000061	1111
148.488	58.4849	90.0027	°	Spot	Velocity Angle	208	1000000060	1112
96.7716	6.76897	90.0027	°	Spot	Velocity Angle	209	1000000061	1113
92.6753	2.67262	90.0027	°	Spot	Velocity Angle	209	1000000060	1114
21.4092	68.5934	90.0027	°	Spot	Velocity Angle	210	1000000061	1115
159.076	110.932	90.0027	°	Spot	Velocity Angle	210	1000000062	1116
80.4366	170.439	90.0027	°	Spot	Velocity Angle	210	1000000060	1117
165.695	104.312	90.0027	°	Spot	Velocity Angle	211	1000000062	1118
143.99	126.018	90.0027	°	Spot	Velocity Angle	211	1000000061	1119
37.2938	127.296	90.0027	°	Spot	Velocity Angle	211	1000000060	1120
120.999	30.996	90.0027	°	Spot	Velocity Angle	212	1000000061	1121
32.2259	57.7767	90.0027	°	Spot	Velocity Angle	212	1000000062	1122
1.58033	88.4224	90.0027	°	Spot	Velocity Angle	212	1000000060	1123
4.59381	94.5964	90.0027	°	Spot	Velocity Angle	213	1000000062	1124
109.623	19.6205	90.0027	°	Spot	Velocity Angle	213	1000000061	1125
123.634	33.6318	90.0027	°	Spot	Velocity Angle	213	1000000060	1126
1.54616	91.5489	90.0027	°	Spot	Velocity Angle	214	1000000063	1127
76.5783	166.581	90.0027	°	Spot	Velocity Angle	214	1000000061	1128
54.1162	35.8864	90.0027	°	Spot	Velocity Angle	214	1000000062	1129
114.894	24.891	90.0027	°	Spot	Velocity Angle	214	1000000060	1130
49.3222	139.325	90.0027	°	Spot	Velocity Angle	215	1000000063	1131
29.102	119.105	90.0027	°	Spot	Velocity Angle	215	1000000061	1132
172.305	97.7027	90.0027	°	Spot	Velocity Angle	215	1000000062	1133
124.964	34.9609	90.0027	°	Spot	Velocity Angle	215	1000000060	1134
131.301	41.2982	90.0027	°	Spot	Velocity Angle	216	1000000063	1135
0.301974	89.7003	90.0027	°	Spot	Velocity Angle	216	1000000061	1136
136.814	133.194	90.0027	°	Spot	Velocity Angle	216	1000000062	1137
135.679	45.6766	90.0027	°	Spot	Velocity Angle	216	1000000060	1138
84.3389	174.342	90.0027	°	Spot	Velocity Angle	217	1000000063	1139
23.4331	66.5695	90.0027	°	Spot	Velocity Angle	217	1000000061	1140
14.4346	75.5681	90.0027	°	Spot	Velocity Angle	217	1000000062	1141
119.961	150.047	90.0027	°	Spot	Velocity Angle	217	1000000060	1142
63.2414	153.244	90.0027	°	Spot	Velocity Angle	218	1000000063	1143
168.869	78.8663	90.0027	°	Spot	Velocity Angle	218	1000000061	1144
20.2505	110.253	90.0027	°	Spot	Velocity Angle	218	1000000062	1145
94.9416	175.066	90.0027	°	Spot	Velocity Angle	218	1000000060	1146
141.038	51.0355	90.0027	°	Spot	Velocity Angle	219	1000000063	1147
176.899	86.8959	90.0027	°	Spot	Velocity Angle	219	1000000061	1148
123.057	146.951	90.0027	°	Spot	Velocity Angle	219	1000000062	1149
15.3235	74.6792	90.0027	°	Spot	Velocity Angle	219	1000000060	1150
161.882	108.126	90.0027	°	Spot	Velocity Angle	220	1000000063	1151
98.7242	171.284	90.0027	°	Spot	Velocity Angle	220	1000000062	1152
105.963	15.9607	90.0027	°	Spot	Velocity Angle	220	1000000061	1153
46.0575	136.06	90.0027	°	Spot	Velocity Angle	220	1000000060	1154
2.69131	87.3113	90.0027	°	Spot	Velocity Angle	221	1000000063	1155
85.6758	175.678	90.0027	°	Spot	Velocity Angle	221	1000000062	1156
65.0097	24.993	90.0027	°	Spot	Velocity Angle	221	1000000061	1157
74.7443	164.747	90.0027	°	Spot	Velocity Angle	221	1000000060	1158
8.23204	81.7706	90.0027	°	Spot	Velocity Angle	222	1000000063	1159
83.2306	173.233	90.0027	°	Spot	Velocity Angle	222	1000000062	1160
141.703	128.305	90.0027	°	Spot	Velocity Angle	222	1000000061	1161
84.685	174.688	90.0027	°	Spot	Velocity Angle	222	1000000060	1162
158.089	111.919	90.0027	°	Spot	Velocity Angle	223	1000000063	1163
109.437	160.571	90.0027	°	Spot	Velocity Angle	223	1000000061	1164
110.872	159.135	90.0027	°	Spot	Velocity Angle	223	1000000060	1165
163.378	73.3748	90.0027	°	Spot	Velocity Angle	224	1000000063	1166
22.0379	112.041	90.0027	°	Spot	Velocity Angle	224	1000000061	1167
89.609	179.612	90.0027	°	Spot	Velocity Angle	224	1000000060	1168
135.172	45.1692	90.0027	°	Spot	Velocity Angle	225	1000000063	1169
163.132	106.876	90.0027	°	Spot	Velocity Angle	225	1000000061	1170
105.453	164.555	90.0027	°	Spot	Velocity Angle	225	1000000060	1171
146.693	123.315	90.0027	°	Spot	Velocity Angle	226	1000000061	1172
173.688	96.3196	90.0027	°	Spot	Velocity Angle	226	1000000060	1173
66.8247	156.827	90.0027	°	Spot	Velocity Angle	227	1000000061	1174
101.265	11.2622	90.0027	°	Spot	Velocity Angle	227	1000000060	1175
106.266	163.742	90.0027	°	Spot	Velocity Angle	228	1000000061	1176
100.545	10.5428	90.0027	°	Spot	Velocity Angle	228	1000000060	1177
127.346	142.662	90.0027	°	Spot	Velocity Angle	229	1000000061	1178
138.082	48.0789	90.0027	°	Spot	Velocity Angle	229	1000000060	1179
10.6607	100.663	90.0027	°	Spot	Velocity Angle	230	1000000061	1180
65.4952	24.5074	90.0027	°	Spot	Velocity Angle	230	1000000060	1181
130.659	139.349	90.0027	°	Spot	Velocity Angle	231	1000000064	1182
24.1165	65.8862	90.0027	°	Spot	Velocity Angle	231	1000000061	1183
22.7042	67.2985	90.0027	°	Spot	Velocity Angle	231	1000000060	1184
146.116	56.113	90.0027	°	Spot	Velocity Angle	232	1000000064	1185
86.8736	3.12897	90.0027	°	Spot	Velocity Angle	232	1000000061	1186
109.229	160.779	90.0027	°	Spot	Velocity Angle	232	1000000060	1187
26.3378	63.6648	90.0027	°	Spot	Velocity Angle	233	1000000064	1188
49.8366	40.166	90.0027	°	Spot	Velocity Angle	233	1000000061	1189
116.512	153.496	90.0027	°	Spot	Velocity Angle	233	1000000060	1190
27.5277	117.53	90.0027	°	Spot	Velocity Angle	234	1000000064	1191
20.3939	110.397	90.0027	°	Spot	Velocity Angle	234	1000000061	1192
26.4827	116.485	90.0027	°	Spot	Velocity Angle	234	1000000060	1193
28.235	118.238	90.0027	°	Spot	Velocity Angle	235	1000000064	1194
179.516	89.5134	90.0027	°	Spot	Velocity Angle	235	1000000061	1195
37.2661	127.269	90.0027	°	Spot	Velocity Angle	235	1000000060	1196
98.4376	8.43495	90.0027	°	Spot	Velocity Angle	235	1000000065	1197
84.182	5.82067	90.0027	°	Spot	Velocity Angle	236	1000000064	1198
96.4409	6.43822	90.0027	°	Spot	Velocity Angle	236	1000000061	1199
127.066	37.063	90.0027	°	Spot	Velocity Angle	236	1000000060	1200
111.096	21.0938	90.0027	°	Spot	Velocity Angle	236	1000000065	1201
111.758	21.7554	90.0027	°	Spot	Velocity Angle	237	1000000064	1202
29.9695	60.0332	90.0027	°	Spot	Velocity Angle	237	1000000061	1203
159.896	69.8931	90.0027	°	Spot	Velocity Angle	237	1000000060	1204
124.767	34.7644	90.0027	°	Spot	Velocity Angle	237	1000000065	1205
15.0819	105.085	90.0027	°	Spot	Velocity Angle	238	1000000064	1206
39.0449	50.9578	90.0027	°	Spot	Velocity Angle	238	1000000061	1207
168.815	101.193	90.0027	°	Spot	Velocity Angle	238	1000000060	1208
104.222	165.786	90.0027	°	Spot	Velocity Angle	238	1000000065	1209
120.348	30.3449	90.0027	°	Spot	Velocity Angle	239	1000000064	1210
40.6454	49.3572	90.0027	°	Spot	Velocity Angle	239	1000000061	1211
69.2755	20.7272	90.0027	°	Spot	Velocity Angle	239	1000000060	1212
120.017	30.014	90.0027	°	Spot	Velocity Angle	239	1000000065	1213
8.77092	81.2317	90.0027	°	Spot	Velocity Angle	240	1000000066	1214
119.539	29.5365	90.0027	°	Spot	Velocity Angle	240	1000000064	1215
4.05837	94.061	90.0027	°	Spot	Velocity Angle	240	1000000060	1216
119.274	29.2713	90.0027	°	Spot	Velocity Angle	240	1000000065	1217
141.092	128.916	90.0027	°	Spot	Velocity Angle	241	1000000066	1218
41.9049	48.0978	90.0027	°	Spot	Velocity Angle	241	1000000064	1219
117.473	27.4699	90.0027	°	Spot	Velocity Angle	241	1000000067	1220
178.762	88.7597	90.0027	°	Spot	Velocity Angle	241	1000000060	1221
124.566	145.442	90.0027	°	Spot	Velocity Angle	241	1000000065	1222
136.788	133.22	90.0027	°	Spot	Velocity Angle	242	1000000066	1223
45.293	44.7097	90.0027	°	Spot	Velocity Angle	242	1000000064	1224
131.662	138.346	90.0027	°	Spot	Velocity Angle	242	1000000067	1225
166.347	103.661	90.0027	°	Spot	Velocity Angle	242	1000000060	1226
84.0179	174.02	90.0027	°	Spot	Velocity Angle	242	1000000065	1227
3.9	93.9026	90.0027	°	Spot	Velocity Angle	243	1000000066	1228
95.1014	174.906	90.0027	°	Spot	Velocity Angle	243	1000000067	1229
8.81779	98.8204	90.0027	°	Spot	Velocity Angle	243	1000000060	1230
172.293	97.715	90.0027	°	Spot	Velocity Angle	243	1000000065	1231
9.32217	80.6805	90.0027	°	Spot	Velocity Angle	244	1000000066	1232
166.175	103.833	90.0027	°	Spot	Velocity Angle	244	1000000068	1233
76.1957	166.198	90.0027	°	Spot	Velocity Angle	244	1000000067	1234
39.7795	50.2231	90.0027	°	Spot	Velocity Angle	244	1000000060	1235
127.054	142.954	90.0027	°	Spot	Velocity Angle	244	1000000065	1236
35.9898	54.0129	90.0027	°	Spot	Velocity Angle	245	1000000066	1237
62.1788	152.181	90.0027	°	Spot	Velocity Angle	245	1000000068	1238
60.3167	29.6859	90.0027	°	Spot	Velocity Angle	245	1000000067	1239
19.0696	109.072	90.0027	°	Spot	Velocity Angle	245	1000000060	1240
100.476	169.532	90.0027	°	Spot	Velocity Angle	245	1000000065	1241
27.6753	117.678	90.0027	°	Spot	Velocity Angle	246	1000000066	1242
24.6137	65.389	90.0027	°	Spot	Velocity Angle	246	1000000068	1243
9.57322	99.5759	90.0027	°	Spot	Velocity Angle	246	1000000069	1244
142.015	52.0122	90.0027	°	Spot	Velocity Angle	246	1000000067	1245
19.0314	109.034	90.0027	°	Spot	Velocity Angle	246	1000000060	1246
102.358	167.65	90.0027	°	Spot	Velocity Angle	247	1000000066	1247
114.336	155.672	90.0027	°	Spot	Velocity Angle	247	1000000068	1248
19.5014	109.504	90.0027	°	Spot	Velocity Angle	247	1000000069	1249
134.23	44.2275	90.0027	°	Spot	Velocity Angle	247	1000000067	1250
14.5023	104.505	90.0027	°	Spot	Velocity Angle	247	1000000060	1251
120.086	30.0829	90.0027	°	Spot	Velocity Angle	248	1000000066	1252
57.3488	32.6538	90.0027	°	Spot	Velocity Angle	248	1000000068	1253
40.0934	49.9092	90.0027	°	Spot	Velocity Angle	248	1000000069	1254
73.7133	16.2894	90.0027	°	Spot	Velocity Angle	248	1000000067	1255
9.09279	80.9099	90.0027	°	Spot	Velocity Angle	249	1000000066	1256
150.237	60.2341	90.0027	°	Spot	Velocity Angle	249	1000000068	1257
89.9889	0	90.0027	°	Spot	Velocity Angle	249	1000000069	1258
89.9093	0.0948756	90.0027	°	Spot	Velocity Angle	249	1000000067	1259
18.6791	108.682	90.0027	°	Spot	Velocity Angle	250	1000000066	1260
13.7883	76.2144	90.0027	°	Spot	Velocity Angle	250	1000000068	1261
114.902	24.8992	90.0027	°	Spot	Velocity Angle	250	1000000069	1262
96.9168	173.091	90.0027	°	Spot	Velocity Angle	250	1000000067	1263
169.162	79.1598	90.0027	°	Spot	Velocity Angle	251	1000000066	1264
101.465	11.4628	90.0027	°	Spot	Velocity Angle	251	1000000068	1265
41.2749	48.7278	90.0027	°	Spot	Velocity Angle	251	1000000069	1266
64.4967	154.499	90.0027	°	Spot	Velocity Angle	251	1000000067	1267
172.048	82.0452	90.0027	°	Spot	Velocity Angle	252	1000000066	1268
113.196	23.1935	90.0027	°	Spot	Velocity Angle	252	1000000068	1269
93.7632	3.76047	90.0027	°	Spot	Velocity Angle	252	1000000069	1270
52.5305	142.533	90.0027	°	Spot	Velocity Angle	252	1000000070	1271
137.181	47.1788	90.0027	°	Spot	Velocity Angle	252	1000000067	1272
97.9332	172.075	90.0027	°	Spot	Velocity Angle	253	1000000066	1273
97.2122	7.20954	90.0027	°	Spot	Velocity Angle	253	1000000068	1274
117.625	27.6222	90.0027	°	Spot	Velocity Angle	253	1000000069	1275
165.66	75.6574	90.0027	°	Spot	Velocity Angle	253	1000000070	1276
161.946	108.062	90.0027	°	Spot	Velocity Angle	253	1000000067	1277
54.4337	35.569	90.0027	°	Spot	Velocity Angle	254	1000000068	1278
146.73	56.727	90.0027	°	Spot	Velocity Angle	254	1000000069	1279
26.1756	116.178	90.0027	°	Spot	Velocity Angle	254	1000000070	1280
40.1303	49.8724	90.0027	°	Spot	Velocity Angle	255	1000000068	1281
61.5371	151.54	90.0027	°	Spot	Velocity Angle	255	1000000069	1282
103.992	166.016	90.0027	°	Spot	Velocity Angle	255	1000000070	1283
43.2174	133.22	90.0027	°	Spot	Velocity Angle	256	1000000069	1284
109.96	19.9577	90.0027	°	Spot	Velocity Angle	256	1000000070	1285
25.9454	64.0573	90.0027	°	Spot	Velocity Angle	257	1000000070	1286
160.541	109.467	90.0027	°	Spot	Velocity Angle	258	1000000070	1287
88.5293	1.4733	90.0027	°	Spot	Velocity Angle	259	1000000070	1288
6.16923	83.8334	90.0027	°	Spot	Velocity Angle	260	1000000070	1289
143.808	126.2	90.0027	°	Spot	Velocity Angle	261	1000000070	1290
102.502	12.4995	90.0027	°	Spot	Velocity Angle	262	1000000070	1291
39.9318	129.934	90.0027	°	Spot	Velocity Angle	263	1000000070	1292
58.4322	148.435	90.0027	°	Spot	Velocity Angle	264	1000000070	1293
165.828	104.18	90.0027	°	Spot	Velocity Angle	265	1000000071	1294
86.3946	176.397	90.0027	°	Spot	Velocity Angle	265	1000000070	1295
165.13	104.878	90.0027	°	Spot	Velocity Angle	266	1000000071	1296
99.4044	170.604	90.0027	°	Spot	Velocity Angle	266	1000000070	1297
24.5607	114.563	90.0027	°	Spot	Velocity Angle	267	1000000071	1298
163.464	106.544	90.0027	°	Spot	Velocity Angle	268	1000000072	1299
31.596	121.599	90.0027	°	Spot	Velocity Angle	268	1000000071	1300
120.506	30.5031	90.0027	°	Spot	Velocity Angle	269	1000000072	1301
74.4874	164.49	90.0027	°	Spot	Velocity Angle	269	1000000071	1302
6.35845	83.6442	90.0027	°	Spot	Velocity Angle	270	1000000072	1303
112.65	22.647	90.0027	°	Spot	Velocity Angle	270	1000000071	1304
35.2612	125.264	90.0027	°	Spot	Velocity Angle	271	1000000072	1305
79.603	10.3997	90.0027	°	Spot	Velocity Angle	271	1000000071	1306
127.884	37.8813	90.0027	°	Spot	Velocity Angle	272	1000000072	1307
146.306	56.303	90.0027	°	Spot	Velocity Angle	272	1000000071	1308
91.9668	1.96409	90.0027	°	Spot	Velocity Angle	273	1000000072	1309
66.8734	23.1293	90.0027	°	Spot	Velocity Angle	273	1000000071	1310
14.8388	75.1638	90.0027	°	Spot	Velocity Angle	274	1000000072	1311
48.1663	41.8363	90.0027	°	Spot	Velocity Angle	274	1000000071	1312
162.288	72.2849	90.0027	°	Spot	Velocity Angle	275	1000000073	1313
94.1924	175.816	90.0027	°	Spot	Velocity Angle	275	1000000072	1314
143.674	126.333	90.0027	°	Spot	Velocity Angle	275	1000000071	1315
121.452	31.4492	90.0027	°	Spot	Velocity Angle	276	1000000073	1316
135.746	134.262	90.0027	°	Spot	Velocity Angle	276	1000000072	1317
31.7253	58.2773	90.0027	°	Spot	Velocity Angle	276	1000000071	1318
11.8105	78.1922	90.0027	°	Spot	Velocity Angle	277	1000000073	1319
148.226	121.782	90.0027	°	Spot	Velocity Angle	277	1000000072	1320
16.7254	106.728	90.0027	°	Spot	Velocity Angle	277	1000000071	1321
36.9929	126.996	90.0027	°	Spot	Velocity Angle	278	1000000073	1322
50.8996	39.103	90.0027	°	Spot	Velocity Angle	278	1000000072	1323
21.3285	68.6741	90.0027	°	Spot	Velocity Angle	278	1000000071	1324
109.592	160.416	90.0027	°	Spot	Velocity Angle	279	1000000073	1325
33.2531	56.7495	90.0027	°	Spot	Velocity Angle	279	1000000072	1326
87.9427	2.0601	90.0027	°	Spot	Velocity Angle	279	1000000071	1327
111.809	21.8059	90.0027	°	Spot	Velocity Angle	280	1000000073	1328
145.362	124.646	90.0027	°	Spot	Velocity Angle	280	1000000072	1329
176.393	86.3908	90.0027	°	Spot	Velocity Angle	280	1000000071	1330
104.67	14.6674	90.0027	°	Spot	Velocity Angle	281	1000000073	1331
30.7038	59.2989	90.0027	°	Spot	Velocity Angle	281	1000000072	1332
99.6533	170.355	90.0027	°	Spot	Velocity Angle	281	1000000071	1333
91.8186	1.81601	90.0027	°	Spot	Velocity Angle	282	1000000073	1334
39.562	50.4407	90.0027	°	Spot	Velocity Angle	282	1000000072	1335
17.3175	107.32	90.0027	°	Spot	Velocity Angle	282	1000000071	1336
122.846	147.161	90.0027	°	Spot	Velocity Angle	283	1000000073	1337
165.249	104.759	90.0027	°	Spot	Velocity Angle	283	1000000072	1338
74.8713	15.1314	90.0027	°	Spot	Velocity Angle	283	1000000071	1339
124.374	34.3714	90.0027	°	Spot	Velocity Angle	284	1000000073	1340
147.575	122.433	90.0027	°	Spot	Velocity Angle	284	1000000072	1341
30.0285	59.9741	90.0027	°	Spot	Velocity Angle	284	1000000071	1342
74.3116	15.6911	90.0027	°	Spot	Velocity Angle	285	1000000073	1343
2.83836	92.841	90.0027	°	Spot	Velocity Angle	285	1000000072	1344
51.227	38.7757	90.0027	°	Spot	Velocity Angle	285	1000000071	1345
15.674	74.3286	90.0027	°	Spot	Velocity Angle	286	1000000073	1346
28.4926	118.495	90.0027	°	Spot	Velocity Angle	286	1000000072	1347
59.4501	149.453	90.0027	°	Spot	Velocity Angle	286	1000000071	1348
37.0804	52.9223	90.0027	°	Spot	Velocity Angle	287	1000000073	1349
121.64	31.6371	90.0027	°	Spot	Velocity Angle	287	1000000072	1350
128.688	141.32	90.0027	°	Spot	Velocity Angle	287	1000000071	1351
92.7104	2.7077	90.0027	°	Spot	Velocity Angle	288	1000000073	1352
140.235	50.2322	90.0027	°	Spot	Velocity Angle	288	1000000072	1353
164.382	74.3797	90.0027	°	Spot	Velocity Angle	288	1000000071	1354
144.438	125.57	90.0027	°	Spot	Velocity Angle	289	1000000073	1355
65.5817	155.584	90.0027	°	Spot	Velocity Angle	289	1000000072	1356
171.434	98.5743	90.0027	°	Spot	Velocity Angle	289	1000000071	1357
71.6713	161.674	90.0027	°	Spot	Velocity Angle	290	1000000073	1358
81.4984	171.501	90.0027	°	Spot	Velocity Angle	290	1000000072	1359
47.3824	42.6203	90.0027	°	Spot	Velocity Angle	291	1000000073	1360
55.9212	145.924	90.0027	°	Spot	Velocity Angle	291	1000000072	1361
98.3063	171.702	90.0027	°	Spot	Velocity Angle	291	1000000074	1362
88.4594	1.54311	90.0027	°	Spot	Velocity Angle	292	1000000073	1363
65.2988	24.7039	90.0027	°	Spot	Velocity Angle	292	1000000072	1364
107.036	17.0333	90.0027	°	Spot	Velocity Angle	292	1000000074	1365
142.712	127.296	90.0027	°	Spot	Velocity Angle	293	1000000072	1366
4.02757	85.9751	90.0027	°	Spot	Velocity Angle	293	1000000074	1367
42.2187	132.221	90.0027	°	Spot	Velocity Angle	294	1000000072	1368
94.8747	175.133	90.0027	°	Spot	Velocity Angle	294	1000000074	1369
31.7941	58.2086	90.0027	°	Spot	Velocity Angle	295	1000000072	1370
150.516	60.5134	90.0027	°	Spot	Velocity Angle	295	1000000074	1371
132.48	137.528	90.0027	°	Spot	Velocity Angle	296	1000000072	1372
97.217	172.791	90.0027	°	Spot	Velocity Angle	296	1000000074	1373
65.507	24.4957	90.0027	°	Spot	Velocity Angle	297	1000000072	1374
132.496	137.512	90.0027	°	Spot	Velocity Angle	297	1000000074	1375
54.9442	35.0584	90.0027	°	Spot	Velocity Angle	298	1000000072	1376
53.4497	36.5529	90.0027	°	Spot	Velocity Angle	298	1000000074	1377
121.748	148.26	90.0027	°	Spot	Velocity Angle	299	1000000072	1378
90.2033	0.200775	90.0027	°	Spot	Velocity Angle	299	1000000074	1379
126.299	36.2964	90.0027	°	Spot	Velocity Angle	300	1000000072	1380
45.7513	44.2513	90.0027	°	Spot	Velocity Angle	300	1000000074	1381
134.885	44.8826	90.0027	°	Spot	Velocity Angle	301	1000000072	1382
4.1987	94.2014	90.0027	°	Spot	Velocity Angle	301	1000000074	1383
144.43	54.4274	90.0027	°	Spot	Velocity Angle	302	1000000072	1384
14.036	104.039	90.0027	°	Spot	Velocity Angle	303	1000000072	1385
120.14	30.1376	90.0027	°	Spot	Velocity Angle	304	1000000072	1386
176.34	93.6681	90.0027	°	Spot	Velocity Angle	315	1000000075	1387
142.366	127.642	90.0027	°	Spot	Velocity Angle	316	1000000076	1388
159.217	110.791	90.0027	°	Spot	Velocity Angle	316	1000000075	1389
152.858	117.15	90.0027	°	Spot	Velocity Angle	317	1000000076	1390
100.718	169.29	90.0027	°	Spot	Velocity Angle	317	1000000075	1391
85.2451	175.248	90.0027	°	Spot	Velocity Angle	318	1000000076	1392
45.4745	44.5281	90.0027	°	Spot	Velocity Angle	318	1000000075	1393
9.84997	99.8526	90.0027	°	Spot	Velocity Angle	319	1000000076	1394
75.0112	14.9915	90.0027	°	Spot	Velocity Angle	319	1000000075	1395
0.167864	89.8357	90.0027	°	Spot	Velocity Angle	320	1000000077	1396
75.3923	14.6104	90.0027	°	Spot	Velocity Angle	320	1000000078	1397
3.05213	93.0548	90.0027	°	Spot	Velocity Angle	320	1000000076	1398
93.2563	3.25363	90.0027	°	Spot	Velocity Angle	320	1000000075	1399
127.116	142.892	90.0027	°	Spot	Velocity Angle	321	1000000077	1400
68.6603	21.3424	90.0027	°	Spot	Velocity Angle	321	1000000078	1401
9.21426	99.2169	90.0027	°	Spot	Velocity Angle	321	1000000076	1402
135.59	134.418	90.0027	°	Spot	Velocity Angle	321	1000000075	1403
130.919	40.9167	90.0027	°	Spot	Velocity Angle	322	1000000077	1404
85.4996	4.50298	90.0027	°	Spot	Velocity Angle	322	1000000078	1405
33.8895	56.1131	90.0027	°	Spot	Velocity Angle	322	1000000076	1406
123.013	146.995	90.0027	°	Spot	Velocity Angle	322	1000000075	1407
53.8135	36.1891	90.0027	°	Spot	Velocity Angle	323	1000000077	1408
103.902	166.106	90.0027	°	Spot	Velocity Angle	323	1000000078	1409
117.222	152.786	90.0027	°	Spot	Velocity Angle	323	1000000076	1410
81.9393	8.06338	90.0027	°	Spot	Velocity Angle	323	1000000075	1411
48.2192	41.7834	90.0027	°	Spot	Velocity Angle	324	1000000077	1412
83.4423	173.445	90.0027	°	Spot	Velocity Angle	324	1000000078	1413
178.746	88.7431	90.0027	°	Spot	Velocity Angle	324	1000000076	1414
26.7444	116.747	90.0027	°	Spot	Velocity Angle	324	1000000075	1415
10.5249	79.4778	90.0027	°	Spot	Velocity Angle	325	1000000077	1416
29.9609	60.0417	90.0027	°	Spot	Velocity Angle	325	1000000078	1417
73.8661	16.1366	90.0027	°	Spot	Velocity Angle	325	1000000076	1418
80.3003	170.303	90.0027	°	Spot	Velocity Angle	325	1000000075	1419
82.5061	172.509	90.0027	°	Spot	Velocity Angle	326	1000000077	1420
33.7745	123.777	90.0027	°	Spot	Velocity Angle	326	1000000078	1421
100.225	10.222	90.0027	°	Spot	Velocity Angle	326	1000000076	1422
84.7751	174.778	90.0027	°	Spot	Velocity Angle	326	1000000075	1423
170.575	80.5726	90.0027	°	Spot	Velocity Angle	327	1000000077	1424
163.727	106.281	90.0027	°	Spot	Velocity Angle	327	1000000078	1425
112.846	22.8433	90.0027	°	Spot	Velocity Angle	327	1000000075	1426
152.857	117.151	90.0027	°	Spot	Velocity Angle	328	1000000077	1427
164.763	74.76	90.0027	°	Spot	Velocity Angle	328	1000000078	1428
115.817	25.8145	90.0027	°	Spot	Velocity Angle	328	1000000075	1429
170.341	99.6673	90.0027	°	Spot	Velocity Angle	329	1000000077	1430
84.8721	174.875	90.0027	°	Spot	Velocity Angle	329	1000000078	1431
141.02	51.0172	90.0027	°	Spot	Velocity Angle	329	1000000075	1432
178.499	88.4967	90.0027	°	Spot	Velocity Angle	330	1000000077	1433
115.127	25.1248	90.0027	°	Spot	Velocity Angle	330	1000000078	1434
90.0112	0	90.0027	°	Spot	Velocity Angle	330	1000000075	1435
28.35	118.353	90.0027	°	Spot	Velocity Angle	331	1000000077	1436
125.254	35.2518	90.0027	°	Spot	Velocity Angle	331	1000000078	1437
155.219	65.2162	90.0027	°	Spot	Velocity Angle	331	1000000075	1438
52.8691	142.872	90.0027	°	Spot	Velocity Angle	332	1000000075	1439
12.372	102.375	90.0027	°	Spot	Velocity Angle	333	1000000075	1440
180.005	90.0027	90.0027	°	Spot	Velocity Angle	334	1000000079	1441
56.0686	33.9341	90.0027	°	Spot	Velocity Angle	334	1000000080	1442
32.946	57.0567	90.0027	°	Spot	Velocity Angle	334	1000000075	1443
0	90.0027	90.0027	°	Spot	Velocity Angle	335	1000000079	1444
129.394	39.3915	90.0027	°	Spot	Velocity Angle	335	1000000081	1445
57.2452	32.7574	90.0027	°	Spot	Velocity Angle	335	1000000080	1446
149.18	59.1769	90.0027	°	Spot	Velocity Angle	335	1000000075	1447
56.0039	33.9988	90.0027	°	Spot	Velocity Angle	336	1000000079	1448
115.807	25.8043	90.0027	°	Spot	Velocity Angle	336	1000000081	1449
27.4126	62.5901	90.0027	°	Spot	Velocity Angle	336	1000000080	1450
170.896	99.1124	90.0027	°	Spot	Velocity Angle	336	1000000075	1451
97.4899	7.48725	90.0027	°	Spot	Velocity Angle	337	1000000079	1452
75.9569	165.96	90.0027	°	Spot	Velocity Angle	337	1000000081	1453
11.0908	78.9119	90.0027	°	Spot	Velocity Angle	337	1000000080	1454
78.7685	11.2342	90.0027	°	Spot	Velocity Angle	337	1000000075	1455
93.4689	3.46621	90.0027	°	Spot	Velocity Angle	338	1000000079	1456
85.7898	4.21281	90.0027	°	Spot	Velocity Angle	338	1000000082	1457
131.829	41.8264	90.0027	°	Spot	Velocity Angle	338	1000000081	1458
177.524	92.4842	90.0027	°	Spot	Velocity Angle	338	1000000080	1459
98.389	8.38632	90.0027	°	Spot	Velocity Angle	338	1000000083	1460
64.1408	154.143	90.0027	°	Spot	Velocity Angle	338	1000000075	1461
0.034265	90.0445	90.0027	°	Spot	Velocity Angle	339	1000000079	1462
104.581	14.5783	90.0027	°	Spot	Velocity Angle	339	1000000082	1463
130.587	40.5845	90.0027	°	Spot	Velocity Angle	339	1000000081	1464
165.369	104.639	90.0027	°	Spot	Velocity Angle	339	1000000080	1465
59.8599	149.863	90.0027	°	Spot	Velocity Angle	339	1000000075	1466
30.6309	59.3717	90.0027	°	Spot	Velocity Angle	339	1000000083	1467
104.999	165.009	90.0027	°	Spot	Velocity Angle	340	1000000079	1468
90.9791	0.976615	90.0027	°	Spot	Velocity Angle	340	1000000082	1469
59.9702	149.973	90.0027	°	Spot	Velocity Angle	340	1000000081	1470
52.9388	37.0638	90.0027	°	Spot	Velocity Angle	340	1000000080	1471
73.2513	16.7513	90.0027	°	Spot	Velocity Angle	340	1000000075	1472
149.895	120.113	90.0027	°	Spot	Velocity Angle	340	1000000083	1473
108.706	161.302	90.0027	°	Spot	Velocity Angle	341	1000000079	1474
17.9989	72.0038	90.0027	°	Spot	Velocity Angle	341	1000000082	1475
30.2653	120.268	90.0027	°	Spot	Velocity Angle	341	1000000081	1476
75.4077	165.41	90.0027	°	Spot	Velocity Angle	341	1000000080	1477
118.292	151.716	90.0027	°	Spot	Velocity Angle	341	1000000075	1478
174.792	84.7894	90.0027	°	Spot	Velocity Angle	341	1000000083	1479
85.9155	4.08713	90.0027	°	Spot	Velocity Angle	342	1000000079	1480
149.621	59.6184	90.0027	°	Spot	Velocity Angle	342	1000000082	1481
26.0681	116.071	90.0027	°	Spot	Velocity Angle	342	1000000081	1482
91.4454	1.44297	90.0027	°	Spot	Velocity Angle	342	1000000080	1483
57.1799	147.183	90.0027	°	Spot	Velocity Angle	342	1000000075	1484
156.329	66.3265	90.0027	°	Spot	Velocity Angle	342	1000000083	1485
55.5509	145.554	90.0027	°	Spot	Velocity Angle	343	1000000079	1486
164.589	105.419	90.0027	°	Spot	Velocity Angle	343	1000000082	1487
176.315	93.6933	90.0027	°	Spot	Velocity Angle	343	1000000081	1488
144.616	54.6134	90.0027	°	Spot	Velocity Angle	343	1000000080	1489
67.4607	22.5419	90.0027	°	Spot	Velocity Angle	343	1000000075	1490
136.305	46.302	90.0027	°	Spot	Velocity Angle	343	1000000083	1491
68.2085	158.211	90.0027	°	Spot	Velocity Angle	344	1000000079	1492
56.1171	146.12	90.0027	°	Spot	Velocity Angle	344	1000000082	1493
144.105	125.903	90.0027	°	Spot	Velocity Angle	344	1000000081	1494
163.371	106.637	90.0027	°	Spot	Velocity Angle	344	1000000080	1495
116.598	26.5957	90.0027	°	Spot	Velocity Angle	344	1000000075	1496
18.9483	108.951	90.0027	°	Spot	Velocity Angle	344	1000000083	1497
36.9838	126.986	90.0027	°	Spot	Velocity Angle	345	1000000082	1498
41.5918	131.594	90.0027	°	Spot	Velocity Angle	345	1000000081	1499
171.986	81.9837	90.0027	°	Spot	Velocity Angle	345	1000000080	1500
18.4525	108.455	90.0027	°	Spot	Velocity Angle	345	1000000083	1501
155.838	114.17	90.0027	°	Spot	Velocity Angle	346	1000000082	1502
150.59	60.5875	90.0027	°	Spot	Velocity Angle	346	1000000080	1503
98.3263	171.682	90.0027	°	Spot	Velocity Angle	346	1000000084	1504
138.864	48.8615	90.0027	°	Spot	Velocity Angle	346	1000000083	1505
179.264	90.744	90.0027	°	Spot	Velocity Angle	347	1000000082	1506
31.4742	121.477	90.0027	°	Spot	Velocity Angle	347	1000000080	1507
139.02	130.988	90.0027	°	Spot	Velocity Angle	347	1000000084	1508
10.0849	100.088	90.0027	°	Spot	Velocity Angle	347	1000000083	1509
118.289	28.2864	90.0027	°	Spot	Velocity Angle	348	1000000082	1510
151.29	61.2872	90.0027	°	Spot	Velocity Angle	348	1000000084	1511
110.887	159.121	90.0027	°	Spot	Velocity Angle	348	1000000083	1512
126.01	143.998	90.0027	°	Spot	Velocity Angle	349	1000000082	1513
31.4665	121.469	90.0027	°	Spot	Velocity Angle	349	1000000084	1514
126.952	143.056	90.0027	°	Spot	Velocity Angle	349	1000000083	1515
109.415	19.4126	90.0027	°	Spot	Velocity Angle	350	1000000082	1516
138.411	48.4086	90.0027	°	Spot	Velocity Angle	350	1000000084	1517
167.751	77.7489	90.0027	°	Spot	Velocity Angle	350	1000000083	1518
127.992	37.9896	90.0027	°	Spot	Velocity Angle	351	1000000082	1519
135.369	45.3664	90.0027	°	Spot	Velocity Angle	351	1000000084	1520
149.538	59.5354	90.0027	°	Spot	Velocity Angle	351	1000000083	1521
139.787	130.221	90.0027	°	Spot	Velocity Angle	352	1000000082	1522
105.426	164.582	90.0027	°	Spot	Velocity Angle	352	1000000085	1523
37.2056	52.7971	90.0027	°	Spot	Velocity Angle	352	1000000084	1524
154.004	116.004	90.0027	°	Spot	Velocity Angle	352	1000000083	1525
27.3858	62.6168	90.0027	°	Spot	Velocity Angle	353	1000000082	1526
109.027	160.981	90.0027	°	Spot	Velocity Angle	353	1000000085	1527
82.79	7.21262	90.0027	°	Spot	Velocity Angle	353	1000000084	1528
158.346	111.662	90.0027	°	Spot	Velocity Angle	353	1000000083	1529
26.9635	63.0392	90.0027	°	Spot	Velocity Angle	354	1000000082	1530
148.911	121.097	90.0027	°	Spot	Velocity Angle	354	1000000086	1531
108.769	161.239	90.0027	°	Spot	Velocity Angle	354	1000000085	1532
23.982	113.985	90.0027	°	Spot	Velocity Angle	354	1000000083	1533
117.32	152.688	90.0027	°	Spot	Velocity Angle	354	1000000084	1534
22.6874	67.3152	90.0027	°	Spot	Velocity Angle	355	1000000082	1535
55.1792	145.182	90.0027	°	Spot	Velocity Angle	355	1000000086	1536
47.4695	42.5331	90.0027	°	Spot	Velocity Angle	355	1000000085	1537
1.57612	91.5787	90.0027	°	Spot	Velocity Angle	355	1000000083	1538
112.962	157.046	90.0027	°	Spot	Velocity Angle	355	1000000084	1539
156.637	113.371	90.0027	°	Spot	Velocity Angle	356	1000000082	1540
4.91875	94.9214	90.0027	°	Spot	Velocity Angle	356	1000000086	1541
90.1458	0.142657	90.0027	°	Spot	Velocity Angle	356	1000000085	1542
128.176	38.1729	90.0027	°	Spot	Velocity Angle	356	1000000084	1543
139.276	49.2733	90.0027	°	Spot	Velocity Angle	356	1000000083	1544
109.021	160.987	90.0027	°	Spot	Velocity Angle	357	1000000087	1545
151.573	118.435	90.0027	°	Spot	Velocity Angle	357	1000000082	1546
2.10809	92.1108	90.0027	°	Spot	Velocity Angle	357	1000000086	1547
80.5613	170.564	90.0027	°	Spot	Velocity Angle	357	1000000085	1548
60.9706	150.973	90.0027	°	Spot	Velocity Angle	358	1000000087	1549
26.4227	63.58	90.0027	°	Spot	Velocity Angle	358	1000000086	1550
76.6381	166.641	90.0027	°	Spot	Velocity Angle	358	1000000085	1551
115.715	25.7126	90.0027	°	Spot	Velocity Angle	359	1000000087	1552
69.5446	159.547	90.0027	°	Spot	Velocity Angle	359	1000000088	1553
60.5955	29.4071	90.0027	°	Spot	Velocity Angle	359	1000000086	1554
160.322	70.3198	90.0027	°	Spot	Velocity Angle	359	1000000085	1555
27.6108	117.613	90.0027	°	Spot	Velocity Angle	360	1000000087	1556
110.419	20.4168	90.0027	°	Spot	Velocity Angle	360	1000000088	1557
160.267	70.2646	90.0027	°	Spot	Velocity Angle	360	1000000086	1558
159.606	69.6035	90.0027	°	Spot	Velocity Angle	360	1000000085	1559
31.5628	58.4398	90.0027	°	Spot	Velocity Angle	361	1000000087	1560
101.185	168.823	90.0027	°	Spot	Velocity Angle	361	1000000088	1561
152.053	117.955	90.0027	°	Spot	Velocity Angle	361	1000000086	1562
23.5223	113.525	90.0027	°	Spot	Velocity Angle	361	1000000085	1563
125.059	35.0559	90.0027	°	Spot	Velocity Angle	362	1000000087	1564
100.951	169.057	90.0027	°	Spot	Velocity Angle	362	1000000088	1565
107.188	162.819	90.0027	°	Spot	Velocity Angle	362	1000000086	1566
29.4746	119.477	90.0027	°	Spot	Velocity Angle	362	1000000085	1567
34.9969	125	90.0027	°	Spot	Velocity Angle	363	1000000087	1568
127.277	37.2747	90.0027	°	Spot	Velocity Angle	363	1000000088	1569
66.7188	156.721	90.0027	°	Spot	Velocity Angle	363	1000000086	1570
179.058	89.055	90.0027	°	Spot	Velocity Angle	363	1000000085	1571
106.285	163.723	90.0027	°	Spot	Velocity Angle	364	1000000087	1572
2.03101	92.0336	90.0027	°	Spot	Velocity Angle	364	1000000088	1573
68.8089	21.1938	90.0027	°	Spot	Velocity Angle	364	1000000086	1574
80.6349	9.36773	90.0027	°	Spot	Velocity Angle	364	1000000085	1575
37.8173	127.82	90.0027	°	Spot	Velocity Angle	365	1000000087	1576
13.2979	103.301	90.0027	°	Spot	Velocity Angle	365	1000000088	1577
23.4694	66.5332	90.0027	°	Spot	Velocity Angle	365	1000000086	1578
132.326	137.681	90.0027	°	Spot	Velocity Angle	365	1000000085	1579
38.0593	51.9433	90.0027	°	Spot	Velocity Angle	366	1000000087	1580
12.3173	102.32	90.0027	°	Spot	Velocity Angle	366	1000000088	1581
66.0226	156.025	90.0027	°	Spot	Velocity Angle	366	1000000086	1582
101.488	168.52	90.0027	°	Spot	Velocity Angle	366	1000000085	1583
37.7785	52.2241	90.0027	°	Spot	Velocity Angle	367	1000000087	1584
7.95815	97.9608	90.0027	°	Spot	Velocity Angle	367	1000000088	1585
159.162	110.846	90.0027	°	Spot	Velocity Angle	367	1000000086	1586
32.0856	122.088	90.0027	°	Spot	Velocity Angle	367	1000000085	1587
57.222	32.7807	90.0027	°	Spot	Velocity Angle	368	1000000087	1588
141.091	51.0885	90.0027	°	Spot	Velocity Angle	368	1000000088	1589
97.4647	7.46212	90.0027	°	Spot	Velocity Angle	368	1000000085	1590
123.259	33.2563	90.0027	°	Spot	Velocity Angle	369	1000000087	1591
119.342	29.3396	90.0027	°	Spot	Velocity Angle	369	1000000088	1592
84.4988	5.50387	90.0027	°	Spot	Velocity Angle	369	1000000085	1593
134.257	135.751	90.0027	°	Spot	Velocity Angle	370	1000000087	1594
40.0911	49.9116	90.0027	°	Spot	Velocity Angle	370	1000000085	1595
173.699	96.3085	90.0027	°	Spot	Velocity Angle	371	1000000087	1596
124.346	145.662	90.0027	°	Spot	Velocity Angle	371	1000000085	1597
93.6089	3.60625	90.0027	°	Spot	Velocity Angle	371	1000000089	1598
64.9531	25.0496	90.0027	°	Spot	Velocity Angle	372	1000000087	1599
115.287	25.2847	90.0027	°	Spot	Velocity Angle	372	1000000089	1600
13.5467	76.456	90.0027	°	Spot	Velocity Angle	373	1000000087	1601
132.517	42.5144	90.0027	°	Spot	Velocity Angle	373	1000000089	1602
68.0866	21.9161	90.0027	°	Spot	Velocity Angle	374	1000000089	1603
51.8914	38.1113	90.0027	°	Spot	Velocity Angle	375	1000000090	1604
90.7165	0.714111	90.0027	°	Spot	Velocity Angle	375	1000000089	1605
19.7176	70.285	90.0027	°	Spot	Velocity Angle	376	1000000090	1606
111.026	158.982	90.0027	°	Spot	Velocity Angle	376	1000000089	1607
75.4563	165.459	90.0027	°	Spot	Velocity Angle	377	1000000090	1608
72.9862	162.989	90.0027	°	Spot	Velocity Angle	377	1000000089	1609
163.974	106.034	90.0027	°	Spot	Velocity Angle	378	1000000090	1610
68.2136	158.216	90.0027	°	Spot	Velocity Angle	378	1000000089	1611
146.635	123.373	90.0027	°	Spot	Velocity Angle	379	1000000090	1612
34.2573	55.7454	90.0027	°	Spot	Velocity Angle	379	1000000089	1613
22.7745	112.777	90.0027	°	Spot	Velocity Angle	380	1000000090	1614
58.3848	31.6179	90.0027	°	Spot	Velocity Angle	380	1000000089	1615
38.8686	128.871	90.0027	°	Spot	Velocity Angle	381	1000000090	1616
14.3433	75.6594	90.0027	°	Spot	Velocity Angle	381	1000000091	1617
173.07	83.0676	90.0027	°	Spot	Velocity Angle	381	1000000089	1618
173.643	83.64	90.0027	°	Spot	Velocity Angle	382	1000000090	1619
4.993	85.0097	90.0027	°	Spot	Velocity Angle	382	1000000091	1620
119.184	150.824	90.0027	°	Spot	Velocity Angle	382	1000000089	1621
31.0871	58.9156	90.0027	°	Spot	Velocity Angle	383	1000000090	1622
113.367	156.641	90.0027	°	Spot	Velocity Angle	383	1000000091	1623
100.334	10.331	90.0027	°	Spot	Velocity Angle	383	1000000089	1624
3.73948	93.7421	90.0027	°	Spot	Velocity Angle	384	1000000090	1625
125.296	144.712	90.0027	°	Spot	Velocity Angle	384	1000000091	1626
57.2316	32.771	90.0027	°	Spot	Velocity Angle	384	1000000089	1627
152.034	117.974	90.0027	°	Spot	Velocity Angle	385	1000000090	1628
45.4604	44.5422	90.0027	°	Spot	Velocity Angle	385	1000000091	1629
127.601	37.5979	90.0027	°	Spot	Velocity Angle	385	1000000089	1630
141.761	51.758	90.0027	°	Spot	Velocity Angle	386	1000000090	1631
75.6537	14.3489	90.0027	°	Spot	Velocity Angle	386	1000000091	1632
170.066	80.0632	90.0027	°	Spot	Velocity Angle	386	1000000089	1633
5.70454	84.2981	90.0027	°	Spot	Velocity Angle	387	1000000090	1634
136.141	46.1387	90.0027	°	Spot	Velocity Angle	387	1000000091	1635
141.762	128.246	90.0027	°	Spot	Velocity Angle	388	1000000090	1636
70.4879	160.491	90.0027	°	Spot	Velocity Angle	388	1000000091	1637
169.557	79.5543	90.0027	°	Spot	Velocity Angle	389	1000000090	1638
106.421	163.587	90.0027	°	Spot	Velocity Angle	389	1000000091	1639
24.4054	65.5973	90.0027	°	Spot	Velocity Angle	390	1000000090	1640
113.892	23.8897	90.0027	°	Spot	Velocity Angle	390	1000000091	1641
141.183	51.1801	90.0027	°	Spot	Velocity Angle	391	1000000090	1642
57.8719	147.875	90.0027	°	Spot	Velocity Angle	391	1000000091	1643
146.287	123.721	90.0027	°	Spot	Velocity Angle	392	1000000090	1644
31.9303	121.933	90.0027	°	Spot	Velocity Angle	392	1000000091	1645
64.3334	154.336	90.0027	°	Spot	Velocity Angle	393	1000000090	1646
84.8713	5.13133	90.0027	°	Spot	Velocity Angle	393	1000000091	1647
176.888	93.1203	90.0027	°	Spot	Velocity Angle	394	1000000090	1648
85.2574	4.7453	90.0027	°	Spot	Velocity Angle	395	1000000090	1649
59.3337	30.6689	90.0027	°	Spot	Velocity Angle	396	1000000090	1650
119.171	150.837	90.0027	°	Spot	Velocity Angle	397	1000000090	1651
80.9203	170.923	90.0027	°	Spot	Velocity Angle	397	1000000092	1652
94.0022	176.006	90.0027	°	Spot	Velocity Angle	398	1000000090	1653
8.57313	98.5758	90.0027	°	Spot	Velocity Angle	398	1000000092	1654
5.48596	84.5167	90.0027	°	Spot	Velocity Angle	399	1000000092	1655
11.3915	78.6112	90.0027	°	Spot	Velocity Angle	400	1000000092	1656
81.8656	8.13709	90.0027	°	Spot	Velocity Angle	401	1000000092	1657
153.722	116.286	90.0027	°	Spot	Velocity Angle	402	1000000092	1658
55.1817	34.8209	90.0027	°	Spot	Velocity Angle	403	1000000092	1659
67.9498	22.0529	90.0027	°	Spot	Velocity Angle	404	1000000092	1660
110.683	20.6806	90.0027	°	Spot	Velocity Angle	405	1000000092	1661
46.1697	136.172	90.0027	°	Spot	Velocity Angle	406	1000000092	1662
63.8057	153.808	90.0027	°	Spot	Velocity Angle	407	1000000092	1663
109.269	160.739	90.0027	°	Spot	Velocity Angle	408	1000000092	1664
4.14277	85.8599	90.0027	°	Spot	Velocity Angle	410	1000000093	1665
31.1437	58.8589	90.0027	°	Spot	Velocity Angle	411	1000000093	1666
5.7914	84.2112	90.0027	°	Spot	Velocity Angle	411	1000000094	1667
35.4815	125.484	90.0027	°	Spot	Velocity Angle	412	1000000095	1668
170.823	99.1851	90.0027	°	Spot	Velocity Angle	412	1000000093	1669
72.7408	17.2619	90.0027	°	Spot	Velocity Angle	412	1000000094	1670
34.5461	124.549	90.0027	°	Spot	Velocity Angle	413	1000000095	1671
69.5755	159.578	90.0027	°	Spot	Velocity Angle	413	1000000093	1672
117.707	27.7043	90.0027	°	Spot	Velocity Angle	413	1000000094	1673
100.715	10.7121	90.0027	°	Spot	Velocity Angle	414	1000000095	1674
141.036	128.972	90.0027	°	Spot	Velocity Angle	414	1000000093	1675
128.815	38.8123	90.0027	°	Spot	Velocity Angle	414	1000000094	1676
122.128	32.1249	90.0027	°	Spot	Velocity Angle	415	1000000095	1677
78.2605	11.7421	90.0027	°	Spot	Velocity Angle	415	1000000093	1678
157.983	67.9803	90.0027	°	Spot	Velocity Angle	415	1000000094	1679
113.547	156.461	90.0027	°	Spot	Velocity Angle	416	1000000095	1680
22.009	67.9936	90.0027	°	Spot	Velocity Angle	416	1000000093	1681
116.318	153.69	90.0027	°	Spot	Velocity Angle	416	1000000094	1682
154.281	115.727	90.0027	°	Spot	Velocity Angle	417	1000000095	1683
14.7381	75.2645	90.0027	°	Spot	Velocity Angle	417	1000000093	1684
48.2039	138.207	90.0027	°	Spot	Velocity Angle	417	1000000094	1685
28.2087	61.7939	90.0027	°	Spot	Velocity Angle	418	1000000095	1686
163.207	73.2047	90.0027	°	Spot	Velocity Angle	418	1000000093	1687
57.8627	147.865	90.0027	°	Spot	Velocity Angle	418	1000000094	1688
12.656	102.659	90.0027	°	Spot	Velocity Angle	419	1000000095	1689
131.17	138.838	90.0027	°	Spot	Velocity Angle	419	1000000093	1690
105.86	15.8571	90.0027	°	Spot	Velocity Angle	419	1000000094	1691
67.2367	157.239	90.0027	°	Spot	Velocity Angle	420	1000000095	1692
79.7263	169.729	90.0027	°	Spot	Velocity Angle	420	1000000093	1693
108.195	161.813	90.0027	°	Spot	Velocity Angle	420	1000000094	1694
123.087	33.0846	90.0027	°	Spot	Velocity Angle	421	1000000095	1695
135.124	45.1209	90.0027	°	Spot	Velocity Angle	421	1000000093	1696
112.103	157.905	90.0027	°	Spot	Velocity Angle	421	1000000094	1697
111.322	21.3195	90.0027	°	Spot	Velocity Angle	422	1000000095	1698
137.974	47.9713	90.0027	°	Spot	Velocity Angle	422	1000000093	1699
25.9366	64.0661	90.0027	°	Spot	Velocity Angle	422	1000000094	1700
158.94	111.068	90.0027	°	Spot	Velocity Angle	423	1000000095	1701
171.79	81.7877	90.0027	°	Spot	Velocity Angle	423	1000000093	1702
1.38611	88.6166	90.0027	°	Spot	Velocity Angle	423	1000000094	1703
99.9361	9.93347	90.0027	°	Spot	Velocity Angle	424	1000000095	1704
131.769	41.7664	90.0027	°	Spot	Velocity Angle	424	1000000093	1705
46.5056	136.508	90.0027	°	Spot	Velocity Angle	424	1000000094	1706
28.3918	61.6108	90.0027	°	Spot	Velocity Angle	425	1000000095	1707
90.7108	179.297	90.0027	°	Spot	Velocity Angle	425	1000000093	1708
44.1442	134.147	90.0027	°	Spot	Velocity Angle	425	1000000094	1709
152.697	117.311	90.0027	°	Spot	Velocity Angle	426	1000000095	1710
140.86	129.148	90.0027	°	Spot	Velocity Angle	426	1000000093	1711
176.319	93.6892	90.0027	°	Spot	Velocity Angle	426	1000000094	1712
166.362	76.3596	90.0027	°	Spot	Velocity Angle	427	1000000095	1713
107.613	17.6102	90.0027	°	Spot	Velocity Angle	427	1000000093	1714
129.947	39.9446	90.0027	°	Spot	Velocity Angle	427	1000000094	1715
112.372	22.3697	90.0027	°	Spot	Velocity Angle	428	1000000095	1716
165.415	104.593	90.0027	°	Spot	Velocity Angle	428	1000000093	1717
24.4034	65.5993	90.0027	°	Spot	Velocity Angle	428	1000000094	1718
4.60522	94.6079	90.0027	°	Spot	Velocity Angle	429	1000000095	1719
169.576	100.431	90.0027	°	Spot	Velocity Angle	429	1000000093	1720
70.1965	19.8061	90.0027	°	Spot	Velocity Angle	429	1000000094	1721
11.3493	101.352	90.0027	°	Spot	Velocity Angle	430	1000000095	1722
118.53	151.478	90.0027	°	Spot	Velocity Angle	430	1000000094	1723
134.314	135.694	90.0027	°	Spot	Velocity Angle	431	1000000095	1724
42.8365	132.839	90.0027	°	Spot	Velocity Angle	431	1000000094	1725
177.864	92.1441	90.0027	°	Spot	Velocity Angle	432	1000000095	1726
75.7213	14.2814	90.0027	°	Spot	Velocity Angle	432	1000000094	1727
164.879	105.129	90.0027	°	Spot	Velocity Angle	433	1000000095	1728
73.4611	16.5416	90.0027	°	Spot	Velocity Angle	433	1000000094	1729
126.622	143.386	90.0027	°	Spot	Velocity Angle	434	1000000095	1730
13.0884	76.9142	90.0027	°	Spot	Velocity Angle	434	1000000094	1731
117.988	152.02	90.0027	°	Spot	Velocity Angle	435	1000000095	1732
83.9438	173.946	90.0027	°	Spot	Velocity Angle	435	1000000094	1733
4.71266	85.29	90.0027	°	Spot	Velocity Angle	436	1000000095	1734
131.883	138.125	90.0027	°	Spot	Velocity Angle	436	1000000096	1735
69.5147	159.517	90.0027	°	Spot	Velocity Angle	436	1000000094	1736
69.0725	20.9302	90.0027	°	Spot	Velocity Angle	437	1000000095	1737
128.499	141.509	90.0027	°	Spot	Velocity Angle	437	1000000096	1738
46.0181	136.021	90.0027	°	Spot	Velocity Angle	437	1000000094	1739
43.5081	46.4946	90.0027	°	Spot	Velocity Angle	438	1000000095	1740
91.8717	178.136	90.0027	°	Spot	Velocity Angle	438	1000000096	1741
58.5455	31.4572	90.0027	°	Spot	Velocity Angle	439	1000000095	1742
108.215	18.2128	90.0027	°	Spot	Velocity Angle	439	1000000096	1743
56.9082	33.0945	90.0027	°	Spot	Velocity Angle	440	1000000095	1744
122.832	32.8298	90.0027	°	Spot	Velocity Angle	440	1000000096	1745
4.8218	94.8244	90.0027	°	Spot	Velocity Angle	441	1000000095	1746
156.206	66.2036	90.0027	°	Spot	Velocity Angle	441	1000000096	1747
159.679	110.329	90.0027	°	Spot	Velocity Angle	442	1000000095	1748
165.224	75.2211	90.0027	°	Spot	Velocity Angle	442	1000000096	1749
69.8383	20.1643	90.0027	°	Spot	Velocity Angle	443	1000000095	1750
176.523	93.4851	90.0027	°	Spot	Velocity Angle	443	1000000096	1751
73.3212	16.6815	90.0027	°	Spot	Velocity Angle	444	1000000095	1752
88.9131	178.916	90.0027	°	Spot	Velocity Angle	444	1000000096	1753
138.361	131.647	90.0027	°	Spot	Velocity Angle	445	1000000095	1754
0.953088	90.9558	90.0027	°	Spot	Velocity Angle	445	1000000096	1755
118.007	152.001	90.0027	°	Spot	Velocity Angle	446	1000000095	1756
16.3594	73.6432	90.0027	°	Spot	Velocity Angle	446	1000000096	1757
106.572	163.436	90.0027	°	Spot	Velocity Angle	447	1000000095	1758
106.101	16.0988	90.0027	°	Spot	Velocity Angle	448	1000000095	1759
136.857	46.8546	90.0027	°	Spot	Velocity Angle	449	1000000095	1760
179.26	90.7477	90.0027	°	Spot	Velocity Angle	450	1000000095	1761
159.878	110.13	90.0027	°	Spot	Velocity Angle	451	1000000095	1762
160.802	109.206	90.0027	°	Spot	Velocity Angle	452	1000000095	1763
90.2564	179.752	90.0027	°	Spot	Velocity Angle	453	1000000095	1764
62.3215	152.324	90.0027	°	Spot	Velocity Angle	454	1000000095	1765
45.3032	135.306	90.0027	°	Spot	Velocity Angle	455	1000000095	1766
3.50548	93.5081	90.0027	°	Spot	Velocity Angle	456	1000000095	1767
7.87044	82.1322	90.0027	°	Spot	Velocity Angle	457	1000000095	1768
68.9308	158.933	90.0027	°	Spot	Velocity Angle	458	1000000095	1769
179.275	89.2719	90.0027	°	Spot	Velocity Angle	459	1000000095	1770
100.606	10.6029	90.0027	°	Spot	Velocity Angle	460	1000000095	1771
176.383	93.625	90.0027	°	Spot	Velocity Angle	460	1000000097	1772
107.922	17.9197	90.0027	°	Spot	Velocity Angle	461	1000000095	1773
169.433	100.575	90.0027	°	Spot	Velocity Angle	461	1000000097	1774
88.8772	178.88	90.0027	°	Spot	Velocity Angle	462	1000000095	1775
51.4509	141.454	90.0027	°	Spot	Velocity Angle	462	1000000097	1776
119.047	150.961	90.0027	°	Spot	Velocity Angle	463	1000000095	1777
50.9571	140.96	90.0027	°	Spot	Velocity Angle	463	1000000097	1778
29.5359	60.4668	90.0027	°	Spot	Velocity Angle	464	1000000097	1779
87.1069	2.89586	90.0027	°	Spot	Velocity Angle	465	1000000097	1780
118.823	28.8202	90.0027	°	Spot	Velocity Angle	466	1000000097	1781
40.7187	130.721	90.0027	°	Spot	Velocity Angle	467	1000000097	1782
77.0026	13.0001	90.0027	°	Spot	Velocity Angle	468	1000000097	1783
61.2311	28.7715	90.0027	°	Spot	Velocity Angle	469	1000000097	1784
146.193	123.815	90.0027	°	Spot	Velocity Angle	470	1000000097	1785
126.402	143.606	90.0027	°	Spot	Velocity Angle	483	1000000098	1786
11.0541	78.9485	90.0027	°	Spot	Velocity Angle	484	1000000098	1787
29.3395	119.342	90.0027	°	Spot	Velocity Angle	485	1000000098	1788
97.1528	172.855	90.0027	°	Spot	Velocity Angle	486	1000000098	1789
178.796	91.2116	90.0027	°	Spot	Velocity Angle	487	1000000098	1790
83.9777	6.02491	90.0027	°	Spot	Velocity Angle	488	1000000098	1791
5.43972	95.4423	90.0027	°	Spot	Velocity Angle	489	1000000098	1792
2.41953	87.5831	90.0027	°	Spot	Velocity Angle	490	1000000098	1793
161.549	108.459	90.0027	°	Spot	Velocity Angle	491	1000000098	1794
133.861	136.147	90.0027	°	Spot	Velocity Angle	492	1000000098	1795
168.093	78.0902	90.0027	°	Spot	Velocity Angle	493	1000000098	1796
157.732	67.7298	90.0027	°	Spot	Velocity Angle	494	1000000098	1797
132.661	42.6586	90.0027	°	Spot	Velocity Angle	495	1000000099	1798
63.0544	26.9482	90.0027	°	Spot	Velocity Angle	496	1000000099	1799
27.151	62.8517	90.0027	°	Spot	Velocity Angle	497	1000000099	1800
166.921	76.9188	90.0027	°	Spot	Velocity Angle	498	1000000099	1801
160.663	109.345	90.0027	°	Spot	Velocity Angle	499	1000000099	1802
160.713	109.295	90.0027	°	Spot	Velocity Angle	500	1000000099	1803
112.158	157.85	90.0027	°	Spot	Velocity Angle	501	1000000099	1804
92.3936	177.614	90.0027	°	Spot	Velocity Angle	502	1000000099	1805
43.1796	133.182	90.0027	°	Spot	Velocity Angle	503	1000000099	1806
16.9855	73.0171	90.0027	°	Spot	Velocity Angle	504	1000000099	1807
152.514	117.494	90.0027	°	Spot	Velocity Angle	505	1000000100	1808
146.536	56.5329	90.0027	°	Spot	Velocity Angle	505	1000000099	1809
37.4916	52.5111	90.0027	°	Spot	Velocity Angle	506	1000000100	1810
163.393	106.615	90.0027	°	Spot	Velocity Angle	506	1000000099	1811
37.687	52.3157	90.0027	°	Spot	Velocity Angle	507	1000000100	1812
54.4551	35.5475	90.0027	°	Spot	Velocity Angle	508	1000000100	1813
170.616	99.3921	90.0027	°	Spot	Velocity Angle	509	1000000100	1814
109.517	160.491	90.0027	°	Spot	Velocity Angle	510	1000000100	1815
100.765	169.243	90.0027	°	Spot	Velocity Angle	510	1000000101	1816
31.8258	58.1768	90.0027	°	Spot	Velocity Angle	511	1000000100	1817
21.0495	111.052	90.0027	°	Spot	Velocity Angle	511	1000000101	1818
3.78264	93.7853	90.0027	°	Spot	Velocity Angle	512	1000000100	1819
134.446	44.4432	90.0027	°	Spot	Velocity Angle	512	1000000102	1820
29.8233	60.1794	90.0027	°	Spot	Velocity Angle	512	1000000101	1821
20.0035	69.9992	90.0027	°	Spot	Velocity Angle	513	1000000100	1822
131.214	41.2112	90.0027	°	Spot	Velocity Angle	513	1000000102	1823
162.778	72.7755	90.0027	°	Spot	Velocity Angle	513	1000000101	1824
162.45	72.4475	90.0027	°	Spot	Velocity Angle	514	1000000100	1825
49.9679	40.0348	90.0027	°	Spot	Velocity Angle	514	1000000102	1826
109.923	160.085	90.0027	°	Spot	Velocity Angle	514	1000000101	1827
138.731	131.277	90.0027	°	Spot	Velocity Angle	515	1000000100	1828
20.1996	69.803	90.0027	°	Spot	Velocity Angle	515	1000000102	1829
66.2685	156.271	90.0027	°	Spot	Velocity Angle	515	1000000101	1830
36.2382	126.241	90.0027	°	Spot	Velocity Angle	516	1000000100	1831
7.07348	82.9292	90.0027	°	Spot	Velocity Angle	516	1000000102	1832
91.9829	1.98027	90.0027	°	Spot	Velocity Angle	516	1000000101	1833
16.9932	73.0094	90.0027	°	Spot	Velocity Angle	517	1000000100	1834
13.2237	103.226	90.0027	°	Spot	Velocity Angle	517	1000000102	1835
157.082	67.0789	90.0027	°	Spot	Velocity Angle	517	1000000101	1836
78.4199	11.5828	90.0027	°	Spot	Velocity Angle	518	1000000100	1837
107.458	162.55	90.0027	°	Spot	Velocity Angle	518	1000000102	1838
43.9181	46.0846	90.0027	°	Spot	Velocity Angle	518	1000000101	1839
72.5784	17.4242	90.0027	°	Spot	Velocity Angle	519	1000000100	1840
113.245	156.763	90.0027	°	Spot	Velocity Angle	519	1000000102	1841
127.518	142.49	90.0027	°	Spot	Velocity Angle	519	1000000101	1842
66.5862	23.4165	90.0027	°	Spot	Velocity Angle	520	1000000100	1843
99.9516	170.056	90.0027	°	Spot	Velocity Angle	520	1000000102	1844
26.5102	116.513	90.0027	°	Spot	Velocity Angle	520	1000000101	1845
102.739	167.269	90.0027	°	Spot	Velocity Angle	521	1000000100	1846
31.534	58.4687	90.0027	°	Spot	Velocity Angle	521	1000000102	1847
20.1592	110.162	90.0027	°	Spot	Velocity Angle	521	1000000101	1848
154.295	64.2923	90.0027	°	Spot	Velocity Angle	522	1000000100	1849
1.26876	91.2715	90.0027	°	Spot	Velocity Angle	522	1000000102	1850
178.816	91.1921	90.0027	°	Spot	Velocity Angle	523	1000000100	1851
150.647	119.361	90.0027	°	Spot	Velocity Angle	524	1000000100	1852
77.8039	12.1987	90.0027	°	Spot	Velocity Angle	525	1000000100	1853
67.6435	22.3592	90.0027	°	Spot	Velocity Angle	526	1000000100	1854
55.8258	145.828	90.0027	°	Spot	Velocity Angle	527	1000000100	1855
131.247	138.761	90.0027	°	Spot	Velocity Angle	536	1000000103	1856
23.0312	66.9714	90.0027	°	Spot	Velocity Angle	537	1000000103	1857
37.9483	52.0544	90.0027	°	Spot	Velocity Angle	538	1000000103	1858
146.927	123.081	90.0027	°	Spot	Velocity Angle	539	1000000103	1859
127.466	142.542	90.0027	°	Spot	Velocity Angle	540	1000000103	1860
8.6085	98.6112	90.0027	°	Spot	Velocity Angle	541	1000000103	1861
65.6775	24.3252	90.0027	°	Spot	Velocity Angle	542	1000000103	1862
52.5799	37.4227	90.0027	°	Spot	Velocity Angle	543	1000000103	1863
125.442	144.566	90.0027	°	Spot	Velocity Angle	544	1000000103	1864
97.8608	172.147	90.0027	°	Spot	Velocity Angle	545	1000000103	1865
51.5248	38.4778	90.0027	°	Spot	Velocity Angle	546	1000000103	1866
99.2095	9.20686	90.0027	°	Spot	Velocity Angle	547	1000000103	1867
71.7681	18.2346	90.0027	°	Spot	Velocity Angle	547	1000000104	1868
48.0422	138.045	90.0027	°	Spot	Velocity Angle	548	1000000103	1869
57.1595	147.162	90.0027	°	Spot	Velocity Angle	548	1000000104	1870
63.686	153.689	90.0027	°	Spot	Velocity Angle	549	1000000103	1871
58.334	148.337	90.0027	°	Spot	Velocity Angle	549	1000000104	1872
17.7945	72.2081	90.0027	°	Spot	Velocity Angle	550	1000000103	1873
69.4835	159.486	90.0027	°	Spot	Velocity Angle	550	1000000104	1874
55.4936	34.509	90.0027	°	Spot	Velocity Angle	551	1000000103	1875
139.014	49.0114	90.0027	°	Spot	Velocity Angle	551	1000000104	1876
179.397	90.6104	90.0027	°	Spot	Velocity Angle	552	1000000104	1877
90.3559	179.652	90.0027	°	Spot	Velocity Angle	553	1000000104	1878
105.435	164.573	90.0027	°	Spot	Velocity Angle	554	1000000104	1879
70.1612	19.8414	90.0027	°	Spot	Velocity Angle	555	1000000104	1880
88.4952	1.50758	90.0027	°	Spot	Velocity Angle	556	1000000104	1881
143.674	53.6717	90.0027	°	Spot	Velocity Angle	557	1000000104	1882
132.104	137.904	90.0027	°	Spot	Velocity Angle	558	1000000104	1883
1.31986	91.3226	90.0027	°	Spot	Velocity Angle	564	1000000105	1884
100.3	169.708	90.0027	°	Spot	Velocity Angle	565	1000000105	1885
119.245	150.763	90.0027	°	Spot	Velocity Angle	566	1000000105	1886
4.34252	85.6602	90.0027	°	Spot	Velocity Angle	567	1000000105	1887
63.8466	26.1561	90.0027	°	Spot	Velocity Angle	568	1000000105	1888
152.964	62.9612	90.0027	°	Spot	Velocity Angle	569	1000000105	1889
91.6726	1.67005	90.0027	°	Spot	Velocity Angle	570	1000000105	1890
83.7522	6.25046	90.0027	°	Spot	Velocity Angle	571	1000000105	1891
138.506	48.5038	90.0027	°	Spot	Velocity Angle	572	1000000105	1892
119.311	150.697	90.0027	°	Spot	Velocity Angle	573	1000000105	1893
150.446	119.562	90.0027	°	Spot	Velocity Angle	574	1000000105	1894
70.8215	19.1812	90.0027	°	Spot	Velocity Angle	575	1000000105	1895
162.338	72.3355	90.0027	°	Spot	Velocity Angle	576	1000000105	1896
167.032	102.976	90.0027	°	Spot	Velocity Angle	577	1000000105	1897
114.141	24.1382	90.0027	°	Spot	Velocity Angle	607	1000000106	1898
174.158	95.8499	90.0027	°	Spot	Velocity Angle	608	1000000106	1899
68.1934	21.8093	90.0027	°	Spot	Velocity Angle	609	1000000106	1900
107.911	17.9079	90.0027	°	Spot	Velocity Angle	610	1000000106	1901
160.563	70.5607	90.0027	°	Spot	Velocity Angle	611	1000000106	1902
49.955	139.958	90.0027	°	Spot	Velocity Angle	612	1000000106	1903
55.609	145.612	90.0027	°	Spot	Velocity Angle	613	1000000106	1904
134.959	135.049	90.0027	°	Spot	Velocity Angle	614	1000000106	1905
161.223	71.22	90.0027	°	Spot	Velocity Angle	615	1000000106	1906
98.1932	171.815	90.0027	°	Spot	Velocity Angle	616	1000000106	1907
84.7796	174.782	90.0027	°	Spot	Velocity Angle	617	1000000106	1908
115.051	154.957	90.0027	°	Spot	Velocity Angle	623	1000000107	1909
96.6125	173.395	90.0027	°	Spot	Velocity Angle	624	1000000107	1910
15.2137	74.7889	90.0027	°	Spot	Velocity Angle	625	1000000107	1911
132.76	42.7571	90.0027	°	Spot	Velocity Angle	626	1000000107	1912
52.3355	37.6672	90.0027	°	Spot	Velocity Angle	627	1000000107	1913
17.4879	107.491	90.0027	°	Spot	Velocity Angle	628	1000000107	1914
99.2524	170.756	90.0027	°	Spot	Velocity Angle	629	1000000107	1915
146.98	56.9778	90.0027	°	Spot	Velocity Angle	630	1000000107	1916
33.7477	56.255	90.0027	°	Spot	Velocity Angle	631	1000000107	1917
67.0112	22.9914	90.0027	°	Spot	Velocity Angle	632	1000000107	1918
169.973	100.035	90.0027	°	Spot	Velocity Angle	633	1000000107	1919
150.226	119.782	90.0027	°	Spot	Velocity Angle	634	1000000107	1920
16.7277	73.275	90.0027	°	Spot	Velocity Angle	635	1000000107	1921
98.0383	171.97	90.0027	°	Spot	Velocity Angle	636	1000000107	1922
105.972	164.036	90.0027	°	Spot	Velocity Angle	637	1000000107	1923
26.9067	116.909	90.0027	°	Spot	Velocity Angle	638	1000000107	1924
21.9604	111.963	90.0027	°	Spot	Velocity Angle	639	1000000107	1925
30.597	120.6	90.0027	°	Spot	Velocity Angle	640	1000000107	1926
170.855	80.8523	90.0027	°	Spot	Velocity Angle	641	1000000107	1927
102.986	167.022	90.0027	°	Spot	Velocity Angle	642	1000000107	1928
49.5458	139.548	90.0027	°	Spot	Velocity Angle	643	1000000107	1929
107.601	162.407	90.0027	°	Spot	Velocity Angle	644	1000000107	1930
160.697	109.311	90.0027	°	Spot	Velocity Angle	645	1000000107	1931
104.989	14.9863	90.0027	°	Spot	Velocity Angle	646	1000000107	1932
73.9443	16.0583	90.0027	°	Spot	Velocity Angle	647	1000000107	1933
94.6155	175.393	90.0027	°	Spot	Velocity Angle	680	1000000108	1934
48.1381	138.141	90.0027	°	Spot	Velocity Angle	681	1000000108	1935
66.5629	156.566	90.0027	°	Spot	Velocity Angle	682	1000000108	1936
122.783	32.7802	90.0027	°	Spot	Velocity Angle	683	1000000108	1937
68.9275	21.0751	90.0027	°	Spot	Velocity Angle	684	1000000108	1938
164.313	105.695	90.0027	°	Spot	Velocity Angle	685	1000000108	1939
155.614	114.394	90.0027	°	Spot	Velocity Angle	686	1000000108	1940
32.4264	57.5763	90.0027	°	Spot	Velocity Angle	687	1000000108	1941
48.0329	41.9697	90.0027	°	Spot	Velocity Angle	688	1000000108	1942
135.889	134.119	90.0027	°	Spot	Velocity Angle	689	1000000108	1943
94.6401	175.368	90.0027	°	Spot	Velocity Angle	690	1000000108	1944
9.09331	99.096	90.0027	°	Spot	Velocity Angle	691	1000000108	1945
22.2599	112.263	90.0027	°	Spot	Velocity Angle	692	1000000108	1946
92.5429	2.54022	90.0027	°	Spot	Velocity Angle	693	1000000108	1947
3.29471	86.7079	90.0027	°	Spot	Velocity Angle	694	1000000108	1948
3.91128	93.914	90.0027	°	Spot	Velocity Angle	695	1000000108	1949
170.428	80.4255	90.0027	°	Spot	Velocity Angle	696	1000000108	1950
0.918585	90.9211	90.0027	°	Spot	Velocity Angle	697	1000000108	1951
3.38938	93.392	90.0027	°	Spot	Velocity Angle	698	1000000108	1952
115.564	154.444	90.0027	°	Spot	Velocity Angle	703	1000000109	1953
83.9163	173.919	90.0027	°	Spot	Velocity Angle	704	1000000109	1954
62.0387	27.964	90.0027	°	Spot	Velocity Angle	705	1000000109	1955
83.179	6.82363	90.0027	°	Spot	Velocity Angle	706	1000000109	1956
146.061	56.0582	90.0027	°	Spot	Velocity Angle	707	1000000109	1957
97.3797	172.628	90.0027	°	Spot	Velocity Angle	708	1000000109	1958
21.3336	111.336	90.0027	°	Spot	Velocity Angle	708	1000000110	1959
97.2288	172.779	90.0027	°	Spot	Velocity Angle	709	1000000109	1960
17.1739	107.177	90.0027	°	Spot	Velocity Angle	709	1000000110	1961
180.005	90.0027	90.0027	°	Spot	Velocity Angle	710	1000000109	1962
133.727	136.281	90.0027	°	Spot	Velocity Angle	710	1000000110	1963
74.9719	164.975	90.0027	°	Spot	Velocity Angle	711	1000000109	1964
158.259	111.749	90.0027	°	Spot	Velocity Angle	711	1000000110	1965
180.005	90.0027	90.0027	°	Spot	Velocity Angle	712	1000000109	1966
110.129	20.1261	90.0027	°	Spot	Velocity Angle	712	1000000110	1967
0	90.0027	90.0027	°	Spot	Velocity Angle	713	1000000109	1968
68.5774	158.58	90.0027	°	Spot	Velocity Angle	713	1000000110	1969
0	90.0027	90.0027	°	Spot	Velocity Angle	714	1000000109	1970
121.529	148.479	90.0027	°	Spot	Velocity Angle	714	1000000110	1971
87.3906	2.61202	90.0027	°	Spot	Velocity Angle	715	1000000110	1972
17.99	107.993	90.0027	°	Spot	Velocity Angle	716	1000000110	1973
125.555	144.453	90.0027	°	Spot	Velocity Angle	717	1000000110	1974
150.192	119.816	90.0027	°	Spot	Velocity Angle	718	1000000110	1975
101.745	11.7419	90.0027	°	Spot	Velocity Angle	719	1000000110	1976
