# Supplementary material for: Satb1 integrates DNA binding site geometry and torsional stress to differentially target nucleosome-dense regions
Source: Nat Commun. 2019 Jul 19;10:3221. doi: 10.1038/s41467-019-11118-8 (PMC6642133; doi:10.1038/s41467-019-11118-8)
Supplement: Supplementary file 10 — Source Data [file 41467_2019_11118_MOESM10_ESM.zip › Source data/Single Molecule Tracking/single molecule tracks/del HD analysis/PDZ-CUT1-CUT2-STABLE-AA_281c7_TRIAL 2_Statistics/PDZ-CUT1-CUT2-STABLE-AA_281c7_TRIAL 2_Volume.csv]

Volume
====================
Volume	Unit	Category	Time	TrackID	ID
0.00818123	um^3	Spot	1	1000000000	0
0.00818123	um^3	Spot	1	1000000001	1
0.00818123	um^3	Spot	1	1000000002	2
0.00818123	um^3	Spot	2	1000000003	3
0.00818123	um^3	Spot	2	1000000000	4
0.00818123	um^3	Spot	2	1000000001	5
0.00818123	um^3	Spot	2	1000000002	6
0.00818123	um^3	Spot	3	1000000003	7
0.00818123	um^3	Spot	3	1000000004	8
0.00818123	um^3	Spot	3	1000000005	9
0.00818123	um^3	Spot	3	1000000000	10
0.00818123	um^3	Spot	3	1000000001	11
0.00818123	um^3	Spot	3	1000000002	12
0.00818123	um^3	Spot	4	1000000003	13
0.00818123	um^3	Spot	4	1000000004	14
0.00818123	um^3	Spot	4	1000000000	15
0.00818123	um^3	Spot	4	1000000005	16
0.00818123	um^3	Spot	4	1000000001	17
0.00818123	um^3	Spot	4	1000000002	18
0.00818123	um^3	Spot	5	1000000003	19
0.00818123	um^3	Spot	5	1000000004	20
0.00818123	um^3	Spot	5	1000000000	21
0.00818123	um^3	Spot	5	1000000005	22
0.00818123	um^3	Spot	5	1000000001	23
0.00818123	um^3	Spot	5	1000000002	24
0.00818123	um^3	Spot	6	1000000003	25
0.00818123	um^3	Spot	6	1000000004	26
0.00818123	um^3	Spot	6	1000000000	27
0.00818123	um^3	Spot	6	1000000005	28
0.00818123	um^3	Spot	6	1000000006	29
0.00818123	um^3	Spot	6	1000000001	30
0.00818123	um^3	Spot	6	1000000002	31
0.00818123	um^3	Spot	7	1000000003	32
0.00818123	um^3	Spot	7	1000000004	33
0.00818123	um^3	Spot	7	1000000000	34
0.00818123	um^3	Spot	7	1000000005	35
0.00818123	um^3	Spot	7	1000000001	36
0.00818123	um^3	Spot	7	1000000006	37
0.00818123	um^3	Spot	7	1000000002	38
0.00818123	um^3	Spot	8	1000000003	39
0.00818123	um^3	Spot	8	1000000004	40
0.00818123	um^3	Spot	8	1000000000	41
0.00818123	um^3	Spot	8	1000000005	42
0.00818123	um^3	Spot	8	1000000001	43
0.00818123	um^3	Spot	8	1000000006	44
0.00818123	um^3	Spot	8	1000000002	45
0.00818123	um^3	Spot	9	1000000003	46
0.00818123	um^3	Spot	9	1000000004	47
0.00818123	um^3	Spot	9	1000000000	48
0.00818123	um^3	Spot	9	1000000005	49
0.00818123	um^3	Spot	9	1000000001	50
0.00818123	um^3	Spot	9	1000000006	51
0.00818123	um^3	Spot	9	1000000002	52
0.00818123	um^3	Spot	10	1000000003	53
0.00818123	um^3	Spot	10	1000000004	54
0.00818123	um^3	Spot	10	1000000000	55
0.00818123	um^3	Spot	10	1000000007	56
0.00818123	um^3	Spot	10	1000000005	57
0.00818123	um^3	Spot	10	1000000001	58
0.00818123	um^3	Spot	10	1000000006	59
0.00818123	um^3	Spot	10	1000000002	60
0.00818123	um^3	Spot	11	1000000003	61
0.00818123	um^3	Spot	11	1000000004	62
0.00818123	um^3	Spot	11	1000000000	63
0.00818123	um^3	Spot	11	1000000005	64
0.00818123	um^3	Spot	11	1000000007	65
0.00818123	um^3	Spot	11	1000000001	66
0.00818123	um^3	Spot	11	1000000006	67
0.00818123	um^3	Spot	11	1000000002	68
0.00818123	um^3	Spot	12	1000000003	69
0.00818123	um^3	Spot	12	1000000004	70
0.00818123	um^3	Spot	12	1000000000	71
0.00818123	um^3	Spot	12	1000000005	72
0.00818123	um^3	Spot	12	1000000007	73
0.00818123	um^3	Spot	12	1000000001	74
0.00818123	um^3	Spot	12	1000000006	75
0.00818123	um^3	Spot	12	1000000002	76
0.00818123	um^3	Spot	13	1000000003	77
0.00818123	um^3	Spot	13	1000000004	78
0.00818123	um^3	Spot	13	1000000000	79
0.00818123	um^3	Spot	13	1000000005	80
0.00818123	um^3	Spot	13	1000000007	81
0.00818123	um^3	Spot	13	1000000001	82
0.00818123	um^3	Spot	13	1000000006	83
0.00818123	um^3	Spot	13	1000000002	84
0.00818123	um^3	Spot	14	1000000008	85
0.00818123	um^3	Spot	14	1000000004	86
0.00818123	um^3	Spot	14	1000000000	87
0.00818123	um^3	Spot	14	1000000007	88
0.00818123	um^3	Spot	14	1000000005	89
0.00818123	um^3	Spot	14	1000000001	90
0.00818123	um^3	Spot	14	1000000006	91
0.00818123	um^3	Spot	14	1000000002	92
0.00818123	um^3	Spot	15	1000000008	93
0.00818123	um^3	Spot	15	1000000004	94
0.00818123	um^3	Spot	15	1000000000	95
0.00818123	um^3	Spot	15	1000000007	96
0.00818123	um^3	Spot	15	1000000001	97
0.00818123	um^3	Spot	15	1000000006	98
0.00818123	um^3	Spot	15	1000000002	99
0.00818123	um^3	Spot	16	1000000008	100
0.00818123	um^3	Spot	16	1000000009	101
0.00818123	um^3	Spot	16	1000000004	102
0.00818123	um^3	Spot	16	1000000000	103
0.00818123	um^3	Spot	16	1000000007	104
0.00818123	um^3	Spot	16	1000000001	105
0.00818123	um^3	Spot	16	1000000006	106
0.00818123	um^3	Spot	17	1000000008	107
0.00818123	um^3	Spot	17	1000000009	108
0.00818123	um^3	Spot	17	1000000004	109
0.00818123	um^3	Spot	17	1000000000	110
0.00818123	um^3	Spot	17	1000000007	111
0.00818123	um^3	Spot	17	1000000001	112
0.00818123	um^3	Spot	17	1000000006	113
0.00818123	um^3	Spot	18	1000000008	114
0.00818123	um^3	Spot	18	1000000009	115
0.00818123	um^3	Spot	18	1000000004	116
0.00818123	um^3	Spot	18	1000000000	117
0.00818123	um^3	Spot	18	1000000007	118
0.00818123	um^3	Spot	18	1000000001	119
0.00818123	um^3	Spot	18	1000000006	120
0.00818123	um^3	Spot	19	1000000008	121
0.00818123	um^3	Spot	19	1000000009	122
0.00818123	um^3	Spot	19	1000000004	123
0.00818123	um^3	Spot	19	1000000000	124
0.00818123	um^3	Spot	19	1000000007	125
0.00818123	um^3	Spot	19	1000000001	126
0.00818123	um^3	Spot	20	1000000008	127
0.00818123	um^3	Spot	20	1000000009	128
0.00818123	um^3	Spot	20	1000000004	129
0.00818123	um^3	Spot	20	1000000000	130
0.00818123	um^3	Spot	20	1000000007	131
0.00818123	um^3	Spot	20	1000000001	132
0.00818123	um^3	Spot	21	1000000008	133
0.00818123	um^3	Spot	21	1000000009	134
0.00818123	um^3	Spot	21	1000000004	135
0.00818123	um^3	Spot	21	1000000000	136
0.00818123	um^3	Spot	21	1000000007	137
0.00818123	um^3	Spot	21	1000000001	138
0.00818123	um^3	Spot	22	1000000008	139
0.00818123	um^3	Spot	22	1000000009	140
0.00818123	um^3	Spot	22	1000000004	141
0.00818123	um^3	Spot	22	1000000000	142
0.00818123	um^3	Spot	22	1000000007	143
0.00818123	um^3	Spot	22	1000000001	144
0.00818123	um^3	Spot	23	1000000010	145
0.00818123	um^3	Spot	23	1000000008	146
0.00818123	um^3	Spot	23	1000000009	147
0.00818123	um^3	Spot	23	1000000004	148
0.00818123	um^3	Spot	23	1000000011	149
0.00818123	um^3	Spot	23	1000000000	150
0.00818123	um^3	Spot	23	1000000007	151
0.00818123	um^3	Spot	23	1000000001	152
0.00818123	um^3	Spot	24	1000000010	153
0.00818123	um^3	Spot	24	1000000008	154
0.00818123	um^3	Spot	24	1000000009	155
0.00818123	um^3	Spot	24	1000000004	156
0.00818123	um^3	Spot	24	1000000011	157
0.00818123	um^3	Spot	24	1000000000	158
0.00818123	um^3	Spot	24	1000000012	159
0.00818123	um^3	Spot	24	1000000001	160
0.00818123	um^3	Spot	25	1000000010	161
0.00818123	um^3	Spot	25	1000000008	162
0.00818123	um^3	Spot	25	1000000009	163
0.00818123	um^3	Spot	25	1000000004	164
0.00818123	um^3	Spot	25	1000000011	165
0.00818123	um^3	Spot	25	1000000000	166
0.00818123	um^3	Spot	25	1000000012	167
0.00818123	um^3	Spot	25	1000000001	168
0.00818123	um^3	Spot	26	1000000010	169
0.00818123	um^3	Spot	26	1000000008	170
0.00818123	um^3	Spot	26	1000000009	171
0.00818123	um^3	Spot	26	1000000004	172
0.00818123	um^3	Spot	26	1000000011	173
0.00818123	um^3	Spot	26	1000000000	174
0.00818123	um^3	Spot	26	1000000012	175
0.00818123	um^3	Spot	26	1000000001	176
0.00818123	um^3	Spot	26	1000000013	177
0.00818123	um^3	Spot	27	1000000010	178
0.00818123	um^3	Spot	27	1000000009	179
0.00818123	um^3	Spot	27	1000000004	180
0.00818123	um^3	Spot	27	1000000011	181
0.00818123	um^3	Spot	27	1000000000	182
0.00818123	um^3	Spot	27	1000000014	183
0.00818123	um^3	Spot	27	1000000012	184
0.00818123	um^3	Spot	27	1000000013	185
0.00818123	um^3	Spot	28	1000000010	186
0.00818123	um^3	Spot	28	1000000009	187
0.00818123	um^3	Spot	28	1000000004	188
0.00818123	um^3	Spot	28	1000000011	189
0.00818123	um^3	Spot	28	1000000000	190
0.00818123	um^3	Spot	28	1000000014	191
0.00818123	um^3	Spot	28	1000000012	192
0.00818123	um^3	Spot	28	1000000015	193
0.00818123	um^3	Spot	28	1000000013	194
0.00818123	um^3	Spot	29	1000000010	195
0.00818123	um^3	Spot	29	1000000009	196
0.00818123	um^3	Spot	29	1000000004	197
0.00818123	um^3	Spot	29	1000000011	198
0.00818123	um^3	Spot	29	1000000014	199
0.00818123	um^3	Spot	29	1000000000	200
0.00818123	um^3	Spot	29	1000000012	201
0.00818123	um^3	Spot	29	1000000015	202
0.00818123	um^3	Spot	29	1000000013	203
0.00818123	um^3	Spot	30	1000000010	204
0.00818123	um^3	Spot	30	1000000009	205
0.00818123	um^3	Spot	30	1000000004	206
0.00818123	um^3	Spot	30	1000000011	207
0.00818123	um^3	Spot	30	1000000014	208
0.00818123	um^3	Spot	30	1000000012	209
0.00818123	um^3	Spot	30	1000000015	210
0.00818123	um^3	Spot	30	1000000013	211
0.00818123	um^3	Spot	31	1000000010	212
0.00818123	um^3	Spot	31	1000000009	213
0.00818123	um^3	Spot	31	1000000004	214
0.00818123	um^3	Spot	31	1000000011	215
0.00818123	um^3	Spot	31	1000000014	216
0.00818123	um^3	Spot	31	1000000012	217
0.00818123	um^3	Spot	31	1000000015	218
0.00818123	um^3	Spot	31	1000000013	219
0.00818123	um^3	Spot	32	1000000010	220
0.00818123	um^3	Spot	32	1000000009	221
0.00818123	um^3	Spot	32	1000000004	222
0.00818123	um^3	Spot	32	1000000011	223
0.00818123	um^3	Spot	32	1000000014	224
0.00818123	um^3	Spot	32	1000000012	225
0.00818123	um^3	Spot	32	1000000016	226
0.00818123	um^3	Spot	32	1000000015	227
0.00818123	um^3	Spot	32	1000000013	228
0.00818123	um^3	Spot	32	1000000017	229
0.00818123	um^3	Spot	33	1000000010	230
0.00818123	um^3	Spot	33	1000000009	231
0.00818123	um^3	Spot	33	1000000004	232
0.00818123	um^3	Spot	33	1000000011	233
0.00818123	um^3	Spot	33	1000000014	234
0.00818123	um^3	Spot	33	1000000012	235
0.00818123	um^3	Spot	33	1000000016	236
0.00818123	um^3	Spot	33	1000000015	237
0.00818123	um^3	Spot	33	1000000013	238
0.00818123	um^3	Spot	33	1000000017	239
0.00818123	um^3	Spot	34	1000000010	240
0.00818123	um^3	Spot	34	1000000004	241
0.00818123	um^3	Spot	34	1000000011	242
0.00818123	um^3	Spot	34	1000000014	243
0.00818123	um^3	Spot	34	1000000012	244
0.00818123	um^3	Spot	34	1000000018	245
0.00818123	um^3	Spot	34	1000000016	246
0.00818123	um^3	Spot	34	1000000015	247
0.00818123	um^3	Spot	34	1000000013	248
0.00818123	um^3	Spot	34	1000000017	249
0.00818123	um^3	Spot	35	1000000014	250
0.00818123	um^3	Spot	35	1000000012	251
0.00818123	um^3	Spot	35	1000000018	252
0.00818123	um^3	Spot	35	1000000016	253
0.00818123	um^3	Spot	35	1000000015	254
0.00818123	um^3	Spot	35	1000000013	255
0.00818123	um^3	Spot	35	1000000017	256
0.00818123	um^3	Spot	36	1000000019	257
0.00818123	um^3	Spot	36	1000000014	258
0.00818123	um^3	Spot	36	1000000018	259
0.00818123	um^3	Spot	36	1000000012	260
0.00818123	um^3	Spot	36	1000000016	261
0.00818123	um^3	Spot	36	1000000015	262
0.00818123	um^3	Spot	36	1000000013	263
0.00818123	um^3	Spot	36	1000000017	264
0.00818123	um^3	Spot	37	1000000019	265
0.00818123	um^3	Spot	37	1000000014	266
0.00818123	um^3	Spot	37	1000000018	267
0.00818123	um^3	Spot	37	1000000012	268
0.00818123	um^3	Spot	37	1000000016	269
0.00818123	um^3	Spot	37	1000000015	270
0.00818123	um^3	Spot	37	1000000013	271
0.00818123	um^3	Spot	37	1000000017	272
0.00818123	um^3	Spot	38	1000000019	273
0.00818123	um^3	Spot	38	1000000014	274
0.00818123	um^3	Spot	38	1000000018	275
0.00818123	um^3	Spot	38	1000000012	276
0.00818123	um^3	Spot	38	1000000016	277
0.00818123	um^3	Spot	38	1000000015	278
0.00818123	um^3	Spot	38	1000000013	279
0.00818123	um^3	Spot	38	1000000017	280
0.00818123	um^3	Spot	39	1000000019	281
0.00818123	um^3	Spot	39	1000000014	282
0.00818123	um^3	Spot	39	1000000018	283
0.00818123	um^3	Spot	39	1000000012	284
0.00818123	um^3	Spot	39	1000000016	285
0.00818123	um^3	Spot	39	1000000015	286
0.00818123	um^3	Spot	39	1000000020	287
0.00818123	um^3	Spot	39	1000000013	288
0.00818123	um^3	Spot	39	1000000017	289
0.00818123	um^3	Spot	40	1000000019	290
0.00818123	um^3	Spot	40	1000000014	291
0.00818123	um^3	Spot	40	1000000012	292
0.00818123	um^3	Spot	40	1000000018	293
0.00818123	um^3	Spot	40	1000000016	294
0.00818123	um^3	Spot	40	1000000015	295
0.00818123	um^3	Spot	40	1000000020	296
0.00818123	um^3	Spot	40	1000000013	297
0.00818123	um^3	Spot	40	1000000017	298
0.00818123	um^3	Spot	41	1000000019	299
0.00818123	um^3	Spot	41	1000000014	300
0.00818123	um^3	Spot	41	1000000012	301
0.00818123	um^3	Spot	41	1000000018	302
0.00818123	um^3	Spot	41	1000000016	303
0.00818123	um^3	Spot	41	1000000021	304
0.00818123	um^3	Spot	41	1000000015	305
0.00818123	um^3	Spot	41	1000000020	306
0.00818123	um^3	Spot	41	1000000013	307
0.00818123	um^3	Spot	41	1000000017	308
0.00818123	um^3	Spot	42	1000000019	309
0.00818123	um^3	Spot	42	1000000014	310
0.00818123	um^3	Spot	42	1000000018	311
0.00818123	um^3	Spot	42	1000000012	312
0.00818123	um^3	Spot	42	1000000016	313
0.00818123	um^3	Spot	42	1000000021	314
0.00818123	um^3	Spot	42	1000000020	315
0.00818123	um^3	Spot	42	1000000013	316
0.00818123	um^3	Spot	42	1000000017	317
0.00818123	um^3	Spot	43	1000000022	318
0.00818123	um^3	Spot	43	1000000019	319
0.00818123	um^3	Spot	43	1000000014	320
0.00818123	um^3	Spot	43	1000000012	321
0.00818123	um^3	Spot	43	1000000018	322
0.00818123	um^3	Spot	43	1000000016	323
0.00818123	um^3	Spot	43	1000000021	324
0.00818123	um^3	Spot	43	1000000020	325
0.00818123	um^3	Spot	43	1000000013	326
0.00818123	um^3	Spot	43	1000000017	327
0.00818123	um^3	Spot	44	1000000022	328
0.00818123	um^3	Spot	44	1000000019	329
0.00818123	um^3	Spot	44	1000000014	330
0.00818123	um^3	Spot	44	1000000012	331
0.00818123	um^3	Spot	44	1000000018	332
0.00818123	um^3	Spot	44	1000000016	333
0.00818123	um^3	Spot	44	1000000021	334
0.00818123	um^3	Spot	44	1000000023	335
0.00818123	um^3	Spot	44	1000000020	336
0.00818123	um^3	Spot	44	1000000013	337
0.00818123	um^3	Spot	44	1000000017	338
0.00818123	um^3	Spot	45	1000000024	339
0.00818123	um^3	Spot	45	1000000022	340
0.00818123	um^3	Spot	45	1000000025	341
0.00818123	um^3	Spot	45	1000000019	342
0.00818123	um^3	Spot	45	1000000014	343
0.00818123	um^3	Spot	45	1000000012	344
0.00818123	um^3	Spot	45	1000000018	345
0.00818123	um^3	Spot	45	1000000016	346
0.00818123	um^3	Spot	45	1000000021	347
0.00818123	um^3	Spot	45	1000000023	348
0.00818123	um^3	Spot	45	1000000013	349
0.00818123	um^3	Spot	45	1000000020	350
0.00818123	um^3	Spot	45	1000000017	351
0.00818123	um^3	Spot	46	1000000024	352
0.00818123	um^3	Spot	46	1000000022	353
0.00818123	um^3	Spot	46	1000000025	354
0.00818123	um^3	Spot	46	1000000019	355
0.00818123	um^3	Spot	46	1000000014	356
0.00818123	um^3	Spot	46	1000000018	357
0.00818123	um^3	Spot	46	1000000016	358
0.00818123	um^3	Spot	46	1000000021	359
0.00818123	um^3	Spot	46	1000000023	360
0.00818123	um^3	Spot	46	1000000013	361
0.00818123	um^3	Spot	46	1000000020	362
0.00818123	um^3	Spot	47	1000000024	363
0.00818123	um^3	Spot	47	1000000022	364
0.00818123	um^3	Spot	47	1000000025	365
0.00818123	um^3	Spot	47	1000000019	366
0.00818123	um^3	Spot	47	1000000018	367
0.00818123	um^3	Spot	47	1000000016	368
0.00818123	um^3	Spot	47	1000000021	369
0.00818123	um^3	Spot	47	1000000023	370
0.00818123	um^3	Spot	47	1000000020	371
0.00818123	um^3	Spot	48	1000000024	372
0.00818123	um^3	Spot	48	1000000022	373
0.00818123	um^3	Spot	48	1000000025	374
0.00818123	um^3	Spot	48	1000000019	375
0.00818123	um^3	Spot	48	1000000016	376
0.00818123	um^3	Spot	48	1000000023	377
0.00818123	um^3	Spot	48	1000000021	378
0.00818123	um^3	Spot	48	1000000020	379
0.00818123	um^3	Spot	49	1000000024	380
0.00818123	um^3	Spot	49	1000000022	381
0.00818123	um^3	Spot	49	1000000025	382
0.00818123	um^3	Spot	49	1000000019	383
0.00818123	um^3	Spot	49	1000000016	384
0.00818123	um^3	Spot	49	1000000021	385
0.00818123	um^3	Spot	49	1000000023	386
0.00818123	um^3	Spot	49	1000000020	387
0.00818123	um^3	Spot	50	1000000024	388
0.00818123	um^3	Spot	50	1000000022	389
0.00818123	um^3	Spot	50	1000000025	390
0.00818123	um^3	Spot	50	1000000019	391
0.00818123	um^3	Spot	50	1000000021	392
0.00818123	um^3	Spot	50	1000000023	393
0.00818123	um^3	Spot	51	1000000024	394
0.00818123	um^3	Spot	51	1000000022	395
0.00818123	um^3	Spot	51	1000000025	396
0.00818123	um^3	Spot	51	1000000019	397
0.00818123	um^3	Spot	51	1000000023	398
0.00818123	um^3	Spot	51	1000000021	399
0.00818123	um^3	Spot	51	1000000026	400
0.00818123	um^3	Spot	52	1000000024	401
0.00818123	um^3	Spot	52	1000000022	402
0.00818123	um^3	Spot	52	1000000025	403
0.00818123	um^3	Spot	52	1000000019	404
0.00818123	um^3	Spot	52	1000000023	405
0.00818123	um^3	Spot	52	1000000021	406
0.00818123	um^3	Spot	52	1000000026	407
0.00818123	um^3	Spot	53	1000000024	408
0.00818123	um^3	Spot	53	1000000022	409
0.00818123	um^3	Spot	53	1000000025	410
0.00818123	um^3	Spot	53	1000000019	411
0.00818123	um^3	Spot	53	1000000023	412
0.00818123	um^3	Spot	53	1000000021	413
0.00818123	um^3	Spot	53	1000000026	414
0.00818123	um^3	Spot	54	1000000024	415
0.00818123	um^3	Spot	54	1000000022	416
0.00818123	um^3	Spot	54	1000000025	417
0.00818123	um^3	Spot	54	1000000019	418
0.00818123	um^3	Spot	54	1000000023	419
0.00818123	um^3	Spot	54	1000000021	420
0.00818123	um^3	Spot	54	1000000026	421
0.00818123	um^3	Spot	55	1000000024	422
0.00818123	um^3	Spot	55	1000000022	423
0.00818123	um^3	Spot	55	1000000025	424
0.00818123	um^3	Spot	55	1000000019	425
0.00818123	um^3	Spot	55	1000000023	426
0.00818123	um^3	Spot	55	1000000021	427
0.00818123	um^3	Spot	55	1000000026	428
0.00818123	um^3	Spot	56	1000000024	429
0.00818123	um^3	Spot	56	1000000022	430
0.00818123	um^3	Spot	56	1000000025	431
0.00818123	um^3	Spot	56	1000000019	432
0.00818123	um^3	Spot	56	1000000023	433
0.00818123	um^3	Spot	56	1000000021	434
0.00818123	um^3	Spot	56	1000000026	435
0.00818123	um^3	Spot	57	1000000024	436
0.00818123	um^3	Spot	57	1000000025	437
0.00818123	um^3	Spot	57	1000000019	438
0.00818123	um^3	Spot	57	1000000023	439
0.00818123	um^3	Spot	57	1000000021	440
0.00818123	um^3	Spot	57	1000000026	441
0.00818123	um^3	Spot	58	1000000027	442
0.00818123	um^3	Spot	58	1000000024	443
0.00818123	um^3	Spot	58	1000000025	444
0.00818123	um^3	Spot	58	1000000019	445
0.00818123	um^3	Spot	58	1000000023	446
0.00818123	um^3	Spot	58	1000000021	447
0.00818123	um^3	Spot	58	1000000028	448
0.00818123	um^3	Spot	58	1000000026	449
0.00818123	um^3	Spot	59	1000000027	450
0.00818123	um^3	Spot	59	1000000024	451
0.00818123	um^3	Spot	59	1000000025	452
0.00818123	um^3	Spot	59	1000000023	453
0.00818123	um^3	Spot	59	1000000021	454
0.00818123	um^3	Spot	59	1000000028	455
0.00818123	um^3	Spot	59	1000000026	456
0.00818123	um^3	Spot	60	1000000027	457
0.00818123	um^3	Spot	60	1000000024	458
0.00818123	um^3	Spot	60	1000000025	459
0.00818123	um^3	Spot	60	1000000023	460
0.00818123	um^3	Spot	60	1000000021	461
0.00818123	um^3	Spot	60	1000000028	462
0.00818123	um^3	Spot	60	1000000026	463
0.00818123	um^3	Spot	61	1000000027	464
0.00818123	um^3	Spot	61	1000000024	465
0.00818123	um^3	Spot	61	1000000025	466
0.00818123	um^3	Spot	61	1000000023	467
0.00818123	um^3	Spot	61	1000000021	468
0.00818123	um^3	Spot	61	1000000028	469
0.00818123	um^3	Spot	61	1000000026	470
0.00818123	um^3	Spot	62	1000000027	471
0.00818123	um^3	Spot	62	1000000024	472
0.00818123	um^3	Spot	62	1000000025	473
0.00818123	um^3	Spot	62	1000000023	474
0.00818123	um^3	Spot	62	1000000028	475
0.00818123	um^3	Spot	62	1000000026	476
0.00818123	um^3	Spot	62	1000000029	477
0.00818123	um^3	Spot	63	1000000027	478
0.00818123	um^3	Spot	63	1000000024	479
0.00818123	um^3	Spot	63	1000000025	480
0.00818123	um^3	Spot	63	1000000023	481
0.00818123	um^3	Spot	63	1000000028	482
0.00818123	um^3	Spot	63	1000000030	483
0.00818123	um^3	Spot	63	1000000026	484
0.00818123	um^3	Spot	63	1000000029	485
0.00818123	um^3	Spot	64	1000000027	486
0.00818123	um^3	Spot	64	1000000024	487
0.00818123	um^3	Spot	64	1000000025	488
0.00818123	um^3	Spot	64	1000000023	489
0.00818123	um^3	Spot	64	1000000028	490
0.00818123	um^3	Spot	64	1000000030	491
0.00818123	um^3	Spot	64	1000000026	492
0.00818123	um^3	Spot	64	1000000029	493
0.00818123	um^3	Spot	65	1000000027	494
0.00818123	um^3	Spot	65	1000000025	495
0.00818123	um^3	Spot	65	1000000023	496
0.00818123	um^3	Spot	65	1000000028	497
0.00818123	um^3	Spot	65	1000000030	498
0.00818123	um^3	Spot	65	1000000026	499
0.00818123	um^3	Spot	65	1000000029	500
0.00818123	um^3	Spot	66	1000000027	501
0.00818123	um^3	Spot	66	1000000025	502
0.00818123	um^3	Spot	66	1000000023	503
0.00818123	um^3	Spot	66	1000000028	504
0.00818123	um^3	Spot	66	1000000030	505
0.00818123	um^3	Spot	66	1000000026	506
0.00818123	um^3	Spot	66	1000000029	507
0.00818123	um^3	Spot	67	1000000027	508
0.00818123	um^3	Spot	67	1000000031	509
0.00818123	um^3	Spot	67	1000000025	510
0.00818123	um^3	Spot	67	1000000032	511
0.00818123	um^3	Spot	67	1000000023	512
0.00818123	um^3	Spot	67	1000000028	513
0.00818123	um^3	Spot	67	1000000030	514
0.00818123	um^3	Spot	67	1000000026	515
0.00818123	um^3	Spot	67	1000000029	516
0.00818123	um^3	Spot	68	1000000027	517
0.00818123	um^3	Spot	68	1000000031	518
0.00818123	um^3	Spot	68	1000000032	519
0.00818123	um^3	Spot	68	1000000023	520
0.00818123	um^3	Spot	68	1000000028	521
0.00818123	um^3	Spot	68	1000000030	522
0.00818123	um^3	Spot	68	1000000026	523
0.00818123	um^3	Spot	68	1000000029	524
0.00818123	um^3	Spot	69	1000000027	525
0.00818123	um^3	Spot	69	1000000031	526
0.00818123	um^3	Spot	69	1000000032	527
0.00818123	um^3	Spot	69	1000000023	528
0.00818123	um^3	Spot	69	1000000028	529
0.00818123	um^3	Spot	69	1000000030	530
0.00818123	um^3	Spot	69	1000000026	531
0.00818123	um^3	Spot	69	1000000029	532
0.00818123	um^3	Spot	70	1000000027	533
0.00818123	um^3	Spot	70	1000000031	534
0.00818123	um^3	Spot	70	1000000032	535
0.00818123	um^3	Spot	70	1000000023	536
0.00818123	um^3	Spot	70	1000000028	537
0.00818123	um^3	Spot	70	1000000030	538
0.00818123	um^3	Spot	70	1000000026	539
0.00818123	um^3	Spot	70	1000000029	540
0.00818123	um^3	Spot	71	1000000027	541
0.00818123	um^3	Spot	71	1000000031	542
0.00818123	um^3	Spot	71	1000000032	543
0.00818123	um^3	Spot	71	1000000023	544
0.00818123	um^3	Spot	71	1000000028	545
0.00818123	um^3	Spot	71	1000000030	546
0.00818123	um^3	Spot	71	1000000026	547
0.00818123	um^3	Spot	71	1000000029	548
0.00818123	um^3	Spot	72	1000000031	549
0.00818123	um^3	Spot	72	1000000032	550
0.00818123	um^3	Spot	72	1000000023	551
0.00818123	um^3	Spot	72	1000000028	552
0.00818123	um^3	Spot	72	1000000030	553
0.00818123	um^3	Spot	72	1000000026	554
0.00818123	um^3	Spot	72	1000000029	555
0.00818123	um^3	Spot	73	1000000031	556
0.00818123	um^3	Spot	73	1000000032	557
0.00818123	um^3	Spot	73	1000000023	558
0.00818123	um^3	Spot	73	1000000028	559
0.00818123	um^3	Spot	73	1000000030	560
0.00818123	um^3	Spot	73	1000000026	561
0.00818123	um^3	Spot	73	1000000029	562
0.00818123	um^3	Spot	74	1000000031	563
0.00818123	um^3	Spot	74	1000000032	564
0.00818123	um^3	Spot	74	1000000023	565
0.00818123	um^3	Spot	74	1000000028	566
0.00818123	um^3	Spot	74	1000000030	567
0.00818123	um^3	Spot	74	1000000026	568
0.00818123	um^3	Spot	74	1000000029	569
0.00818123	um^3	Spot	75	1000000031	570
0.00818123	um^3	Spot	75	1000000032	571
0.00818123	um^3	Spot	75	1000000023	572
0.00818123	um^3	Spot	75	1000000030	573
0.00818123	um^3	Spot	75	1000000026	574
0.00818123	um^3	Spot	75	1000000029	575
0.00818123	um^3	Spot	76	1000000031	576
0.00818123	um^3	Spot	76	1000000032	577
0.00818123	um^3	Spot	76	1000000023	578
0.00818123	um^3	Spot	76	1000000030	579
0.00818123	um^3	Spot	76	1000000026	580
0.00818123	um^3	Spot	76	1000000029	581
0.00818123	um^3	Spot	77	1000000031	582
0.00818123	um^3	Spot	77	1000000032	583
0.00818123	um^3	Spot	77	1000000023	584
0.00818123	um^3	Spot	77	1000000030	585
0.00818123	um^3	Spot	77	1000000026	586
0.00818123	um^3	Spot	77	1000000029	587
0.00818123	um^3	Spot	78	1000000031	588
0.00818123	um^3	Spot	78	1000000032	589
0.00818123	um^3	Spot	78	1000000023	590
0.00818123	um^3	Spot	78	1000000030	591
0.00818123	um^3	Spot	78	1000000026	592
0.00818123	um^3	Spot	78	1000000029	593
0.00818123	um^3	Spot	79	1000000031	594
0.00818123	um^3	Spot	79	1000000033	595
0.00818123	um^3	Spot	79	1000000023	596
0.00818123	um^3	Spot	79	1000000030	597
0.00818123	um^3	Spot	79	1000000026	598
0.00818123	um^3	Spot	79	1000000029	599
0.00818123	um^3	Spot	80	1000000031	600
0.00818123	um^3	Spot	80	1000000033	601
0.00818123	um^3	Spot	80	1000000023	602
0.00818123	um^3	Spot	80	1000000030	603
0.00818123	um^3	Spot	80	1000000026	604
0.00818123	um^3	Spot	80	1000000029	605
0.00818123	um^3	Spot	81	1000000031	606
0.00818123	um^3	Spot	81	1000000033	607
0.00818123	um^3	Spot	81	1000000023	608
0.00818123	um^3	Spot	81	1000000030	609
0.00818123	um^3	Spot	82	1000000031	610
0.00818123	um^3	Spot	82	1000000033	611
0.00818123	um^3	Spot	82	1000000023	612
0.00818123	um^3	Spot	82	1000000030	613
0.00818123	um^3	Spot	83	1000000031	614
0.00818123	um^3	Spot	83	1000000033	615
0.00818123	um^3	Spot	83	1000000023	616
0.00818123	um^3	Spot	83	1000000030	617
0.00818123	um^3	Spot	84	1000000031	618
0.00818123	um^3	Spot	84	1000000033	619
0.00818123	um^3	Spot	84	1000000023	620
0.00818123	um^3	Spot	84	1000000030	621
0.00818123	um^3	Spot	85	1000000031	622
0.00818123	um^3	Spot	85	1000000034	623
0.00818123	um^3	Spot	85	1000000033	624
0.00818123	um^3	Spot	85	1000000023	625
0.00818123	um^3	Spot	86	1000000031	626
0.00818123	um^3	Spot	86	1000000035	627
0.00818123	um^3	Spot	86	1000000034	628
0.00818123	um^3	Spot	86	1000000033	629
0.00818123	um^3	Spot	86	1000000023	630
0.00818123	um^3	Spot	87	1000000035	631
0.00818123	um^3	Spot	87	1000000034	632
0.00818123	um^3	Spot	87	1000000033	633
0.00818123	um^3	Spot	88	1000000035	634
0.00818123	um^3	Spot	88	1000000034	635
0.00818123	um^3	Spot	88	1000000033	636
0.00818123	um^3	Spot	89	1000000035	637
0.00818123	um^3	Spot	89	1000000034	638
0.00818123	um^3	Spot	89	1000000033	639
0.00818123	um^3	Spot	90	1000000035	640
0.00818123	um^3	Spot	90	1000000034	641
0.00818123	um^3	Spot	90	1000000036	642
0.00818123	um^3	Spot	90	1000000033	643
0.00818123	um^3	Spot	91	1000000035	644
0.00818123	um^3	Spot	91	1000000034	645
0.00818123	um^3	Spot	91	1000000036	646
0.00818123	um^3	Spot	91	1000000033	647
0.00818123	um^3	Spot	92	1000000035	648
0.00818123	um^3	Spot	92	1000000034	649
0.00818123	um^3	Spot	92	1000000036	650
0.00818123	um^3	Spot	92	1000000033	651
0.00818123	um^3	Spot	93	1000000035	652
0.00818123	um^3	Spot	93	1000000034	653
0.00818123	um^3	Spot	93	1000000036	654
0.00818123	um^3	Spot	93	1000000033	655
0.00818123	um^3	Spot	94	1000000035	656
0.00818123	um^3	Spot	94	1000000034	657
0.00818123	um^3	Spot	94	1000000036	658
0.00818123	um^3	Spot	95	1000000035	659
0.00818123	um^3	Spot	95	1000000034	660
0.00818123	um^3	Spot	95	1000000036	661
0.00818123	um^3	Spot	96	1000000034	662
0.00818123	um^3	Spot	96	1000000035	663
0.00818123	um^3	Spot	96	1000000037	664
0.00818123	um^3	Spot	96	1000000036	665
0.00818123	um^3	Spot	97	1000000035	666
0.00818123	um^3	Spot	97	1000000037	667
0.00818123	um^3	Spot	97	1000000036	668
0.00818123	um^3	Spot	98	1000000035	669
0.00818123	um^3	Spot	98	1000000037	670
0.00818123	um^3	Spot	98	1000000036	671
0.00818123	um^3	Spot	98	1000000038	672
0.00818123	um^3	Spot	99	1000000035	673
0.00818123	um^3	Spot	99	1000000037	674
0.00818123	um^3	Spot	99	1000000036	675
0.00818123	um^3	Spot	99	1000000038	676
0.00818123	um^3	Spot	100	1000000035	677
0.00818123	um^3	Spot	100	1000000037	678
0.00818123	um^3	Spot	100	1000000036	679
0.00818123	um^3	Spot	100	1000000038	680
0.00818123	um^3	Spot	101	1000000037	681
0.00818123	um^3	Spot	101	1000000036	682
0.00818123	um^3	Spot	101	1000000038	683
0.00818123	um^3	Spot	102	1000000037	684
0.00818123	um^3	Spot	102	1000000036	685
0.00818123	um^3	Spot	102	1000000038	686
0.00818123	um^3	Spot	103	1000000037	687
0.00818123	um^3	Spot	103	1000000036	688
0.00818123	um^3	Spot	103	1000000038	689
0.00818123	um^3	Spot	104	1000000037	690
0.00818123	um^3	Spot	104	1000000036	691
0.00818123	um^3	Spot	104	1000000038	692
0.00818123	um^3	Spot	105	1000000037	693
0.00818123	um^3	Spot	105	1000000036	694
0.00818123	um^3	Spot	105	1000000038	695
0.00818123	um^3	Spot	106	1000000037	696
0.00818123	um^3	Spot	106	1000000036	697
0.00818123	um^3	Spot	106	1000000038	698
0.00818123	um^3	Spot	107	1000000037	699
0.00818123	um^3	Spot	107	1000000036	700
0.00818123	um^3	Spot	107	1000000038	701
0.00818123	um^3	Spot	108	1000000039	702
0.00818123	um^3	Spot	108	1000000037	703
0.00818123	um^3	Spot	108	1000000036	704
0.00818123	um^3	Spot	108	1000000038	705
0.00818123	um^3	Spot	109	1000000039	706
0.00818123	um^3	Spot	109	1000000036	707
0.00818123	um^3	Spot	109	1000000038	708
0.00818123	um^3	Spot	110	1000000039	709
0.00818123	um^3	Spot	110	1000000040	710
0.00818123	um^3	Spot	110	1000000038	711
0.00818123	um^3	Spot	111	1000000039	712
0.00818123	um^3	Spot	111	1000000040	713
0.00818123	um^3	Spot	111	1000000038	714
0.00818123	um^3	Spot	112	1000000039	715
0.00818123	um^3	Spot	112	1000000040	716
0.00818123	um^3	Spot	112	1000000038	717
0.00818123	um^3	Spot	113	1000000039	718
0.00818123	um^3	Spot	113	1000000040	719
0.00818123	um^3	Spot	114	1000000039	720
0.00818123	um^3	Spot	114	1000000041	721
0.00818123	um^3	Spot	114	1000000040	722
0.00818123	um^3	Spot	115	1000000039	723
0.00818123	um^3	Spot	115	1000000041	724
0.00818123	um^3	Spot	115	1000000040	725
0.00818123	um^3	Spot	116	1000000039	726
0.00818123	um^3	Spot	116	1000000041	727
0.00818123	um^3	Spot	116	1000000040	728
0.00818123	um^3	Spot	117	1000000039	729
0.00818123	um^3	Spot	117	1000000041	730
0.00818123	um^3	Spot	117	1000000040	731
0.00818123	um^3	Spot	118	1000000039	732
0.00818123	um^3	Spot	118	1000000042	733
0.00818123	um^3	Spot	118	1000000041	734
0.00818123	um^3	Spot	118	1000000040	735
0.00818123	um^3	Spot	119	1000000039	736
0.00818123	um^3	Spot	119	1000000042	737
0.00818123	um^3	Spot	119	1000000041	738
0.00818123	um^3	Spot	119	1000000040	739
0.00818123	um^3	Spot	120	1000000039	740
0.00818123	um^3	Spot	120	1000000042	741
0.00818123	um^3	Spot	120	1000000041	742
0.00818123	um^3	Spot	120	1000000040	743
0.00818123	um^3	Spot	120	1000000043	744
0.00818123	um^3	Spot	121	1000000042	745
0.00818123	um^3	Spot	121	1000000041	746
0.00818123	um^3	Spot	121	1000000040	747
0.00818123	um^3	Spot	121	1000000044	748
0.00818123	um^3	Spot	121	1000000043	749
0.00818123	um^3	Spot	122	1000000042	750
0.00818123	um^3	Spot	122	1000000040	751
0.00818123	um^3	Spot	122	1000000041	752
0.00818123	um^3	Spot	122	1000000044	753
0.00818123	um^3	Spot	122	1000000043	754
0.00818123	um^3	Spot	123	1000000042	755
0.00818123	um^3	Spot	123	1000000041	756
0.00818123	um^3	Spot	123	1000000040	757
0.00818123	um^3	Spot	123	1000000044	758
0.00818123	um^3	Spot	123	1000000043	759
0.00818123	um^3	Spot	124	1000000042	760
0.00818123	um^3	Spot	124	1000000041	761
0.00818123	um^3	Spot	124	1000000040	762
0.00818123	um^3	Spot	124	1000000045	763
0.00818123	um^3	Spot	124	1000000044	764
0.00818123	um^3	Spot	124	1000000043	765
0.00818123	um^3	Spot	125	1000000046	766
0.00818123	um^3	Spot	125	1000000042	767
0.00818123	um^3	Spot	125	1000000040	768
0.00818123	um^3	Spot	125	1000000045	769
0.00818123	um^3	Spot	125	1000000044	770
0.00818123	um^3	Spot	125	1000000047	771
0.00818123	um^3	Spot	125	1000000043	772
0.00818123	um^3	Spot	126	1000000046	773
0.00818123	um^3	Spot	126	1000000042	774
0.00818123	um^3	Spot	126	1000000040	775
0.00818123	um^3	Spot	126	1000000045	776
0.00818123	um^3	Spot	126	1000000044	777
0.00818123	um^3	Spot	126	1000000047	778
0.00818123	um^3	Spot	126	1000000043	779
0.00818123	um^3	Spot	127	1000000046	780
0.00818123	um^3	Spot	127	1000000042	781
0.00818123	um^3	Spot	127	1000000040	782
0.00818123	um^3	Spot	127	1000000048	783
0.00818123	um^3	Spot	127	1000000045	784
0.00818123	um^3	Spot	127	1000000044	785
0.00818123	um^3	Spot	127	1000000047	786
0.00818123	um^3	Spot	127	1000000043	787
0.00818123	um^3	Spot	128	1000000046	788
0.00818123	um^3	Spot	128	1000000042	789
0.00818123	um^3	Spot	128	1000000048	790
0.00818123	um^3	Spot	128	1000000040	791
0.00818123	um^3	Spot	128	1000000045	792
0.00818123	um^3	Spot	128	1000000044	793
0.00818123	um^3	Spot	128	1000000047	794
0.00818123	um^3	Spot	128	1000000043	795
0.00818123	um^3	Spot	129	1000000046	796
0.00818123	um^3	Spot	129	1000000042	797
0.00818123	um^3	Spot	129	1000000048	798
0.00818123	um^3	Spot	129	1000000040	799
0.00818123	um^3	Spot	129	1000000045	800
0.00818123	um^3	Spot	129	1000000044	801
0.00818123	um^3	Spot	129	1000000047	802
0.00818123	um^3	Spot	129	1000000043	803
0.00818123	um^3	Spot	130	1000000046	804
0.00818123	um^3	Spot	130	1000000042	805
0.00818123	um^3	Spot	130	1000000048	806
0.00818123	um^3	Spot	130	1000000045	807
0.00818123	um^3	Spot	130	1000000044	808
0.00818123	um^3	Spot	130	1000000047	809
0.00818123	um^3	Spot	130	1000000043	810
0.00818123	um^3	Spot	131	1000000046	811
0.00818123	um^3	Spot	131	1000000042	812
0.00818123	um^3	Spot	131	1000000048	813
0.00818123	um^3	Spot	131	1000000049	814
0.00818123	um^3	Spot	131	1000000045	815
0.00818123	um^3	Spot	131	1000000044	816
0.00818123	um^3	Spot	131	1000000047	817
0.00818123	um^3	Spot	131	1000000043	818
0.00818123	um^3	Spot	132	1000000046	819
0.00818123	um^3	Spot	132	1000000042	820
0.00818123	um^3	Spot	132	1000000049	821
0.00818123	um^3	Spot	132	1000000048	822
0.00818123	um^3	Spot	132	1000000045	823
0.00818123	um^3	Spot	132	1000000044	824
0.00818123	um^3	Spot	132	1000000047	825
0.00818123	um^3	Spot	132	1000000043	826
0.00818123	um^3	Spot	133	1000000046	827
0.00818123	um^3	Spot	133	1000000042	828
0.00818123	um^3	Spot	133	1000000049	829
0.00818123	um^3	Spot	133	1000000048	830
0.00818123	um^3	Spot	133	1000000045	831
0.00818123	um^3	Spot	133	1000000044	832
0.00818123	um^3	Spot	133	1000000047	833
0.00818123	um^3	Spot	133	1000000043	834
0.00818123	um^3	Spot	134	1000000046	835
0.00818123	um^3	Spot	134	1000000042	836
0.00818123	um^3	Spot	134	1000000048	837
0.00818123	um^3	Spot	134	1000000049	838
0.00818123	um^3	Spot	134	1000000045	839
0.00818123	um^3	Spot	134	1000000044	840
0.00818123	um^3	Spot	134	1000000047	841
0.00818123	um^3	Spot	134	1000000043	842
0.00818123	um^3	Spot	135	1000000046	843
0.00818123	um^3	Spot	135	1000000048	844
0.00818123	um^3	Spot	135	1000000049	845
0.00818123	um^3	Spot	135	1000000045	846
0.00818123	um^3	Spot	135	1000000044	847
0.00818123	um^3	Spot	135	1000000047	848
0.00818123	um^3	Spot	135	1000000043	849
0.00818123	um^3	Spot	136	1000000046	850
0.00818123	um^3	Spot	136	1000000048	851
0.00818123	um^3	Spot	136	1000000049	852
0.00818123	um^3	Spot	136	1000000050	853
0.00818123	um^3	Spot	136	1000000044	854
0.00818123	um^3	Spot	136	1000000047	855
0.00818123	um^3	Spot	136	1000000043	856
0.00818123	um^3	Spot	137	1000000046	857
0.00818123	um^3	Spot	137	1000000048	858
0.00818123	um^3	Spot	137	1000000049	859
0.00818123	um^3	Spot	137	1000000050	860
0.00818123	um^3	Spot	137	1000000043	861
0.00818123	um^3	Spot	137	1000000044	862
0.00818123	um^3	Spot	138	1000000046	863
0.00818123	um^3	Spot	138	1000000048	864
0.00818123	um^3	Spot	138	1000000049	865
0.00818123	um^3	Spot	138	1000000050	866
0.00818123	um^3	Spot	138	1000000043	867
0.00818123	um^3	Spot	138	1000000044	868
0.00818123	um^3	Spot	139	1000000046	869
0.00818123	um^3	Spot	139	1000000048	870
0.00818123	um^3	Spot	139	1000000049	871
0.00818123	um^3	Spot	139	1000000050	872
0.00818123	um^3	Spot	139	1000000043	873
0.00818123	um^3	Spot	139	1000000044	874
0.00818123	um^3	Spot	140	1000000046	875
0.00818123	um^3	Spot	140	1000000048	876
0.00818123	um^3	Spot	140	1000000049	877
0.00818123	um^3	Spot	140	1000000050	878
0.00818123	um^3	Spot	140	1000000043	879
0.00818123	um^3	Spot	140	1000000051	880
0.00818123	um^3	Spot	140	1000000044	881
0.00818123	um^3	Spot	141	1000000046	882
0.00818123	um^3	Spot	141	1000000049	883
0.00818123	um^3	Spot	141	1000000050	884
0.00818123	um^3	Spot	141	1000000043	885
0.00818123	um^3	Spot	141	1000000051	886
0.00818123	um^3	Spot	141	1000000044	887
0.00818123	um^3	Spot	142	1000000046	888
0.00818123	um^3	Spot	142	1000000049	889
0.00818123	um^3	Spot	142	1000000050	890
0.00818123	um^3	Spot	142	1000000043	891
0.00818123	um^3	Spot	142	1000000051	892
0.00818123	um^3	Spot	142	1000000044	893
0.00818123	um^3	Spot	143	1000000046	894
0.00818123	um^3	Spot	143	1000000050	895
0.00818123	um^3	Spot	143	1000000049	896
0.00818123	um^3	Spot	143	1000000043	897
0.00818123	um^3	Spot	143	1000000051	898
0.00818123	um^3	Spot	144	1000000046	899
0.00818123	um^3	Spot	144	1000000049	900
0.00818123	um^3	Spot	144	1000000050	901
0.00818123	um^3	Spot	144	1000000043	902
0.00818123	um^3	Spot	144	1000000051	903
0.00818123	um^3	Spot	145	1000000046	904
0.00818123	um^3	Spot	145	1000000049	905
0.00818123	um^3	Spot	145	1000000050	906
0.00818123	um^3	Spot	145	1000000043	907
0.00818123	um^3	Spot	145	1000000051	908
0.00818123	um^3	Spot	146	1000000046	909
0.00818123	um^3	Spot	146	1000000049	910
0.00818123	um^3	Spot	146	1000000050	911
0.00818123	um^3	Spot	146	1000000043	912
0.00818123	um^3	Spot	146	1000000051	913
0.00818123	um^3	Spot	147	1000000046	914
0.00818123	um^3	Spot	147	1000000049	915
0.00818123	um^3	Spot	147	1000000051	916
0.00818123	um^3	Spot	147	1000000043	917
0.00818123	um^3	Spot	148	1000000046	918
0.00818123	um^3	Spot	148	1000000049	919
0.00818123	um^3	Spot	148	1000000051	920
0.00818123	um^3	Spot	148	1000000043	921
0.00818123	um^3	Spot	149	1000000049	922
0.00818123	um^3	Spot	149	1000000051	923
0.00818123	um^3	Spot	149	1000000043	924
0.00818123	um^3	Spot	150	1000000052	925
0.00818123	um^3	Spot	150	1000000049	926
0.00818123	um^3	Spot	150	1000000051	927
0.00818123	um^3	Spot	150	1000000043	928
0.00818123	um^3	Spot	151	1000000052	929
0.00818123	um^3	Spot	151	1000000043	930
0.00818123	um^3	Spot	151	1000000051	931
0.00818123	um^3	Spot	152	1000000052	932
0.00818123	um^3	Spot	152	1000000043	933
0.00818123	um^3	Spot	152	1000000051	934
0.00818123	um^3	Spot	152	1000000053	935
0.00818123	um^3	Spot	153	1000000052	936
0.00818123	um^3	Spot	153	1000000043	937
0.00818123	um^3	Spot	153	1000000051	938
0.00818123	um^3	Spot	153	1000000053	939
0.00818123	um^3	Spot	154	1000000052	940
0.00818123	um^3	Spot	154	1000000051	941
0.00818123	um^3	Spot	154	1000000053	942
0.00818123	um^3	Spot	155	1000000052	943
0.00818123	um^3	Spot	155	1000000051	944
0.00818123	um^3	Spot	155	1000000053	945
0.00818123	um^3	Spot	156	1000000052	946
0.00818123	um^3	Spot	156	1000000054	947
0.00818123	um^3	Spot	156	1000000051	948
0.00818123	um^3	Spot	156	1000000053	949
0.00818123	um^3	Spot	157	1000000052	950
0.00818123	um^3	Spot	157	1000000055	951
0.00818123	um^3	Spot	157	1000000054	952
0.00818123	um^3	Spot	157	1000000051	953
0.00818123	um^3	Spot	157	1000000053	954
0.00818123	um^3	Spot	158	1000000052	955
0.00818123	um^3	Spot	158	1000000055	956
0.00818123	um^3	Spot	158	1000000054	957
0.00818123	um^3	Spot	158	1000000051	958
0.00818123	um^3	Spot	158	1000000053	959
0.00818123	um^3	Spot	159	1000000052	960
0.00818123	um^3	Spot	159	1000000055	961
0.00818123	um^3	Spot	159	1000000054	962
0.00818123	um^3	Spot	159	1000000051	963
0.00818123	um^3	Spot	159	1000000053	964
0.00818123	um^3	Spot	160	1000000052	965
0.00818123	um^3	Spot	160	1000000055	966
0.00818123	um^3	Spot	160	1000000054	967
0.00818123	um^3	Spot	160	1000000051	968
0.00818123	um^3	Spot	160	1000000053	969
0.00818123	um^3	Spot	161	1000000052	970
0.00818123	um^3	Spot	161	1000000055	971
0.00818123	um^3	Spot	161	1000000054	972
0.00818123	um^3	Spot	161	1000000051	973
0.00818123	um^3	Spot	161	1000000053	974
0.00818123	um^3	Spot	162	1000000052	975
0.00818123	um^3	Spot	162	1000000055	976
0.00818123	um^3	Spot	162	1000000054	977
0.00818123	um^3	Spot	162	1000000051	978
0.00818123	um^3	Spot	162	1000000053	979
0.00818123	um^3	Spot	163	1000000052	980
0.00818123	um^3	Spot	163	1000000055	981
0.00818123	um^3	Spot	163	1000000054	982
0.00818123	um^3	Spot	163	1000000051	983
0.00818123	um^3	Spot	163	1000000053	984
0.00818123	um^3	Spot	164	1000000052	985
0.00818123	um^3	Spot	164	1000000055	986
0.00818123	um^3	Spot	164	1000000054	987
0.00818123	um^3	Spot	164	1000000051	988
0.00818123	um^3	Spot	164	1000000053	989
0.00818123	um^3	Spot	165	1000000052	990
0.00818123	um^3	Spot	165	1000000055	991
0.00818123	um^3	Spot	165	1000000054	992
0.00818123	um^3	Spot	165	1000000051	993
0.00818123	um^3	Spot	165	1000000053	994
0.00818123	um^3	Spot	166	1000000052	995
0.00818123	um^3	Spot	166	1000000055	996
0.00818123	um^3	Spot	166	1000000054	997
0.00818123	um^3	Spot	166	1000000051	998
0.00818123	um^3	Spot	166	1000000053	999
0.00818123	um^3	Spot	167	1000000052	1000
0.00818123	um^3	Spot	167	1000000055	1001
0.00818123	um^3	Spot	167	1000000054	1002
0.00818123	um^3	Spot	167	1000000051	1003
0.00818123	um^3	Spot	167	1000000053	1004
0.00818123	um^3	Spot	168	1000000052	1005
0.00818123	um^3	Spot	168	1000000055	1006
0.00818123	um^3	Spot	168	1000000054	1007
0.00818123	um^3	Spot	168	1000000053	1008
0.00818123	um^3	Spot	169	1000000052	1009
0.00818123	um^3	Spot	169	1000000055	1010
0.00818123	um^3	Spot	169	1000000053	1011
0.00818123	um^3	Spot	170	1000000052	1012
0.00818123	um^3	Spot	170	1000000055	1013
0.00818123	um^3	Spot	170	1000000053	1014
0.00818123	um^3	Spot	171	1000000052	1015
0.00818123	um^3	Spot	171	1000000055	1016
0.00818123	um^3	Spot	171	1000000053	1017
0.00818123	um^3	Spot	172	1000000052	1018
0.00818123	um^3	Spot	172	1000000055	1019
0.00818123	um^3	Spot	172	1000000056	1020
0.00818123	um^3	Spot	173	1000000052	1021
0.00818123	um^3	Spot	173	1000000055	1022
0.00818123	um^3	Spot	173	1000000056	1023
0.00818123	um^3	Spot	174	1000000052	1024
0.00818123	um^3	Spot	174	1000000055	1025
0.00818123	um^3	Spot	174	1000000056	1026
0.00818123	um^3	Spot	175	1000000052	1027
0.00818123	um^3	Spot	175	1000000056	1028
0.00818123	um^3	Spot	176	1000000052	1029
0.00818123	um^3	Spot	176	1000000057	1030
0.00818123	um^3	Spot	176	1000000056	1031
0.00818123	um^3	Spot	177	1000000052	1032
0.00818123	um^3	Spot	177	1000000057	1033
0.00818123	um^3	Spot	177	1000000056	1034
0.00818123	um^3	Spot	178	1000000052	1035
0.00818123	um^3	Spot	178	1000000057	1036
0.00818123	um^3	Spot	178	1000000056	1037
0.00818123	um^3	Spot	179	1000000052	1038
0.00818123	um^3	Spot	179	1000000057	1039
0.00818123	um^3	Spot	179	1000000056	1040
0.00818123	um^3	Spot	180	1000000052	1041
0.00818123	um^3	Spot	180	1000000057	1042
0.00818123	um^3	Spot	180	1000000056	1043
0.00818123	um^3	Spot	181	1000000057	1044
0.00818123	um^3	Spot	181	1000000056	1045
0.00818123	um^3	Spot	182	1000000058	1046
0.00818123	um^3	Spot	182	1000000057	1047
0.00818123	um^3	Spot	182	1000000056	1048
0.00818123	um^3	Spot	183	1000000058	1049
0.00818123	um^3	Spot	183	1000000057	1050
0.00818123	um^3	Spot	183	1000000056	1051
0.00818123	um^3	Spot	184	1000000058	1052
0.00818123	um^3	Spot	184	1000000057	1053
0.00818123	um^3	Spot	184	1000000056	1054
0.00818123	um^3	Spot	185	1000000058	1055
0.00818123	um^3	Spot	185	1000000057	1056
0.00818123	um^3	Spot	186	1000000058	1057
0.00818123	um^3	Spot	186	1000000057	1058
0.00818123	um^3	Spot	186	1000000059	1059
0.00818123	um^3	Spot	187	1000000058	1060
0.00818123	um^3	Spot	187	1000000057	1061
0.00818123	um^3	Spot	187	1000000059	1062
0.00818123	um^3	Spot	188	1000000058	1063
0.00818123	um^3	Spot	188	1000000057	1064
0.00818123	um^3	Spot	188	1000000059	1065
0.00818123	um^3	Spot	189	1000000058	1066
0.00818123	um^3	Spot	189	1000000059	1067
0.00818123	um^3	Spot	190	1000000058	1068
0.00818123	um^3	Spot	190	1000000060	1069
0.00818123	um^3	Spot	190	1000000059	1070
0.00818123	um^3	Spot	191	1000000058	1071
0.00818123	um^3	Spot	191	1000000060	1072
0.00818123	um^3	Spot	191	1000000059	1073
0.00818123	um^3	Spot	192	1000000058	1074
0.00818123	um^3	Spot	192	1000000060	1075
0.00818123	um^3	Spot	192	1000000059	1076
0.00818123	um^3	Spot	193	1000000060	1077
0.00818123	um^3	Spot	193	1000000059	1078
0.00818123	um^3	Spot	194	1000000060	1079
0.00818123	um^3	Spot	194	1000000059	1080
0.00818123	um^3	Spot	195	1000000060	1081
0.00818123	um^3	Spot	195	1000000059	1082
0.00818123	um^3	Spot	196	1000000060	1083
0.00818123	um^3	Spot	196	1000000059	1084
0.00818123	um^3	Spot	197	1000000060	1085
0.00818123	um^3	Spot	197	1000000059	1086
0.00818123	um^3	Spot	198	1000000060	1087
0.00818123	um^3	Spot	198	1000000059	1088
0.00818123	um^3	Spot	199	1000000060	1089
0.00818123	um^3	Spot	199	1000000059	1090
0.00818123	um^3	Spot	200	1000000060	1091
0.00818123	um^3	Spot	200	1000000059	1092
0.00818123	um^3	Spot	201	1000000060	1093
0.00818123	um^3	Spot	201	1000000059	1094
0.00818123	um^3	Spot	202	1000000061	1095
0.00818123	um^3	Spot	202	1000000060	1096
0.00818123	um^3	Spot	202	1000000059	1097
0.00818123	um^3	Spot	203	1000000061	1098
0.00818123	um^3	Spot	203	1000000060	1099
0.00818123	um^3	Spot	203	1000000059	1100
0.00818123	um^3	Spot	204	1000000061	1101
0.00818123	um^3	Spot	204	1000000060	1102
0.00818123	um^3	Spot	204	1000000059	1103
0.00818123	um^3	Spot	205	1000000061	1104
0.00818123	um^3	Spot	205	1000000060	1105
0.00818123	um^3	Spot	205	1000000059	1106
0.00818123	um^3	Spot	206	1000000061	1107
0.00818123	um^3	Spot	206	1000000060	1108
0.00818123	um^3	Spot	207	1000000061	1109
0.00818123	um^3	Spot	207	1000000060	1110
0.00818123	um^3	Spot	208	1000000061	1111
0.00818123	um^3	Spot	208	1000000060	1112
0.00818123	um^3	Spot	209	1000000061	1113
0.00818123	um^3	Spot	209	1000000060	1114
0.00818123	um^3	Spot	210	1000000061	1115
0.00818123	um^3	Spot	210	1000000062	1116
0.00818123	um^3	Spot	210	1000000060	1117
0.00818123	um^3	Spot	211	1000000062	1118
0.00818123	um^3	Spot	211	1000000061	1119
0.00818123	um^3	Spot	211	1000000060	1120
0.00818123	um^3	Spot	212	1000000061	1121
0.00818123	um^3	Spot	212	1000000062	1122
0.00818123	um^3	Spot	212	1000000060	1123
0.00818123	um^3	Spot	213	1000000062	1124
0.00818123	um^3	Spot	213	1000000061	1125
0.00818123	um^3	Spot	213	1000000060	1126
0.00818123	um^3	Spot	214	1000000063	1127
0.00818123	um^3	Spot	214	1000000061	1128
0.00818123	um^3	Spot	214	1000000062	1129
0.00818123	um^3	Spot	214	1000000060	1130
0.00818123	um^3	Spot	215	1000000063	1131
0.00818123	um^3	Spot	215	1000000061	1132
0.00818123	um^3	Spot	215	1000000062	1133
0.00818123	um^3	Spot	215	1000000060	1134
0.00818123	um^3	Spot	216	1000000063	1135
0.00818123	um^3	Spot	216	1000000061	1136
0.00818123	um^3	Spot	216	1000000062	1137
0.00818123	um^3	Spot	216	1000000060	1138
0.00818123	um^3	Spot	217	1000000063	1139
0.00818123	um^3	Spot	217	1000000061	1140
0.00818123	um^3	Spot	217	1000000062	1141
0.00818123	um^3	Spot	217	1000000060	1142
0.00818123	um^3	Spot	218	1000000063	1143
0.00818123	um^3	Spot	218	1000000061	1144
0.00818123	um^3	Spot	218	1000000062	1145
0.00818123	um^3	Spot	218	1000000060	1146
0.00818123	um^3	Spot	219	1000000063	1147
0.00818123	um^3	Spot	219	1000000061	1148
0.00818123	um^3	Spot	219	1000000062	1149
0.00818123	um^3	Spot	219	1000000060	1150
0.00818123	um^3	Spot	220	1000000063	1151
0.00818123	um^3	Spot	220	1000000062	1152
0.00818123	um^3	Spot	220	1000000061	1153
0.00818123	um^3	Spot	220	1000000060	1154
0.00818123	um^3	Spot	221	1000000063	1155
0.00818123	um^3	Spot	221	1000000062	1156
0.00818123	um^3	Spot	221	1000000061	1157
0.00818123	um^3	Spot	221	1000000060	1158
0.00818123	um^3	Spot	222	1000000063	1159
0.00818123	um^3	Spot	222	1000000062	1160
0.00818123	um^3	Spot	222	1000000061	1161
0.00818123	um^3	Spot	222	1000000060	1162
0.00818123	um^3	Spot	223	1000000063	1163
0.00818123	um^3	Spot	223	1000000061	1164
0.00818123	um^3	Spot	223	1000000060	1165
0.00818123	um^3	Spot	224	1000000063	1166
0.00818123	um^3	Spot	224	1000000061	1167
0.00818123	um^3	Spot	224	1000000060	1168
0.00818123	um^3	Spot	225	1000000063	1169
0.00818123	um^3	Spot	225	1000000061	1170
0.00818123	um^3	Spot	225	1000000060	1171
0.00818123	um^3	Spot	226	1000000061	1172
0.00818123	um^3	Spot	226	1000000060	1173
0.00818123	um^3	Spot	227	1000000061	1174
0.00818123	um^3	Spot	227	1000000060	1175
0.00818123	um^3	Spot	228	1000000061	1176
0.00818123	um^3	Spot	228	1000000060	1177
0.00818123	um^3	Spot	229	1000000061	1178
0.00818123	um^3	Spot	229	1000000060	1179
0.00818123	um^3	Spot	230	1000000061	1180
0.00818123	um^3	Spot	230	1000000060	1181
0.00818123	um^3	Spot	231	1000000064	1182
0.00818123	um^3	Spot	231	1000000061	1183
0.00818123	um^3	Spot	231	1000000060	1184
0.00818123	um^3	Spot	232	1000000064	1185
0.00818123	um^3	Spot	232	1000000061	1186
0.00818123	um^3	Spot	232	1000000060	1187
0.00818123	um^3	Spot	233	1000000064	1188
0.00818123	um^3	Spot	233	1000000061	1189
0.00818123	um^3	Spot	233	1000000060	1190
0.00818123	um^3	Spot	234	1000000064	1191
0.00818123	um^3	Spot	234	1000000061	1192
0.00818123	um^3	Spot	234	1000000060	1193
0.00818123	um^3	Spot	235	1000000064	1194
0.00818123	um^3	Spot	235	1000000061	1195
0.00818123	um^3	Spot	235	1000000060	1196
0.00818123	um^3	Spot	235	1000000065	1197
0.00818123	um^3	Spot	236	1000000064	1198
0.00818123	um^3	Spot	236	1000000061	1199
0.00818123	um^3	Spot	236	1000000060	1200
0.00818123	um^3	Spot	236	1000000065	1201
0.00818123	um^3	Spot	237	1000000064	1202
0.00818123	um^3	Spot	237	1000000061	1203
0.00818123	um^3	Spot	237	1000000060	1204
0.00818123	um^3	Spot	237	1000000065	1205
0.00818123	um^3	Spot	238	1000000064	1206
0.00818123	um^3	Spot	238	1000000061	1207
0.00818123	um^3	Spot	238	1000000060	1208
0.00818123	um^3	Spot	238	1000000065	1209
0.00818123	um^3	Spot	239	1000000064	1210
0.00818123	um^3	Spot	239	1000000061	1211
0.00818123	um^3	Spot	239	1000000060	1212
0.00818123	um^3	Spot	239	1000000065	1213
0.00818123	um^3	Spot	240	1000000066	1214
0.00818123	um^3	Spot	240	1000000064	1215
0.00818123	um^3	Spot	240	1000000060	1216
0.00818123	um^3	Spot	240	1000000065	1217
0.00818123	um^3	Spot	241	1000000066	1218
0.00818123	um^3	Spot	241	1000000064	1219
0.00818123	um^3	Spot	241	1000000067	1220
0.00818123	um^3	Spot	241	1000000060	1221
0.00818123	um^3	Spot	241	1000000065	1222
0.00818123	um^3	Spot	242	1000000066	1223
0.00818123	um^3	Spot	242	1000000064	1224
0.00818123	um^3	Spot	242	1000000067	1225
0.00818123	um^3	Spot	242	1000000060	1226
0.00818123	um^3	Spot	242	1000000065	1227
0.00818123	um^3	Spot	243	1000000066	1228
0.00818123	um^3	Spot	243	1000000067	1229
0.00818123	um^3	Spot	243	1000000060	1230
0.00818123	um^3	Spot	243	1000000065	1231
0.00818123	um^3	Spot	244	1000000066	1232
0.00818123	um^3	Spot	244	1000000068	1233
0.00818123	um^3	Spot	244	1000000067	1234
0.00818123	um^3	Spot	244	1000000060	1235
0.00818123	um^3	Spot	244	1000000065	1236
0.00818123	um^3	Spot	245	1000000066	1237
0.00818123	um^3	Spot	245	1000000068	1238
0.00818123	um^3	Spot	245	1000000067	1239
0.00818123	um^3	Spot	245	1000000060	1240
0.00818123	um^3	Spot	245	1000000065	1241
0.00818123	um^3	Spot	246	1000000066	1242
0.00818123	um^3	Spot	246	1000000068	1243
0.00818123	um^3	Spot	246	1000000069	1244
0.00818123	um^3	Spot	246	1000000067	1245
0.00818123	um^3	Spot	246	1000000060	1246
0.00818123	um^3	Spot	247	1000000066	1247
0.00818123	um^3	Spot	247	1000000068	1248
0.00818123	um^3	Spot	247	1000000069	1249
0.00818123	um^3	Spot	247	1000000067	1250
0.00818123	um^3	Spot	247	1000000060	1251
0.00818123	um^3	Spot	248	1000000066	1252
0.00818123	um^3	Spot	248	1000000068	1253
0.00818123	um^3	Spot	248	1000000069	1254
0.00818123	um^3	Spot	248	1000000067	1255
0.00818123	um^3	Spot	249	1000000066	1256
0.00818123	um^3	Spot	249	1000000068	1257
0.00818123	um^3	Spot	249	1000000069	1258
0.00818123	um^3	Spot	249	1000000067	1259
0.00818123	um^3	Spot	250	1000000066	1260
0.00818123	um^3	Spot	250	1000000068	1261
0.00818123	um^3	Spot	250	1000000069	1262
0.00818123	um^3	Spot	250	1000000067	1263
0.00818123	um^3	Spot	251	1000000066	1264
0.00818123	um^3	Spot	251	1000000068	1265
0.00818123	um^3	Spot	251	1000000069	1266
0.00818123	um^3	Spot	251	1000000067	1267
0.00818123	um^3	Spot	252	1000000066	1268
0.00818123	um^3	Spot	252	1000000068	1269
0.00818123	um^3	Spot	252	1000000069	1270
0.00818123	um^3	Spot	252	1000000070	1271
0.00818123	um^3	Spot	252	1000000067	1272
0.00818123	um^3	Spot	253	1000000066	1273
0.00818123	um^3	Spot	253	1000000068	1274
0.00818123	um^3	Spot	253	1000000069	1275
0.00818123	um^3	Spot	253	1000000070	1276
0.00818123	um^3	Spot	253	1000000067	1277
0.00818123	um^3	Spot	254	1000000068	1278
0.00818123	um^3	Spot	254	1000000069	1279
0.00818123	um^3	Spot	254	1000000070	1280
0.00818123	um^3	Spot	255	1000000068	1281
0.00818123	um^3	Spot	255	1000000069	1282
0.00818123	um^3	Spot	255	1000000070	1283
0.00818123	um^3	Spot	256	1000000069	1284
0.00818123	um^3	Spot	256	1000000070	1285
0.00818123	um^3	Spot	257	1000000070	1286
0.00818123	um^3	Spot	258	1000000070	1287
0.00818123	um^3	Spot	259	1000000070	1288
0.00818123	um^3	Spot	260	1000000070	1289
0.00818123	um^3	Spot	261	1000000070	1290
0.00818123	um^3	Spot	262	1000000070	1291
0.00818123	um^3	Spot	263	1000000070	1292
0.00818123	um^3	Spot	264	1000000070	1293
0.00818123	um^3	Spot	265	1000000071	1294
0.00818123	um^3	Spot	265	1000000070	1295
0.00818123	um^3	Spot	266	1000000071	1296
0.00818123	um^3	Spot	266	1000000070	1297
0.00818123	um^3	Spot	267	1000000071	1298
0.00818123	um^3	Spot	268	1000000072	1299
0.00818123	um^3	Spot	268	1000000071	1300
0.00818123	um^3	Spot	269	1000000072	1301
0.00818123	um^3	Spot	269	1000000071	1302
0.00818123	um^3	Spot	270	1000000072	1303
0.00818123	um^3	Spot	270	1000000071	1304
0.00818123	um^3	Spot	271	1000000072	1305
0.00818123	um^3	Spot	271	1000000071	1306
0.00818123	um^3	Spot	272	1000000072	1307
0.00818123	um^3	Spot	272	1000000071	1308
0.00818123	um^3	Spot	273	1000000072	1309
0.00818123	um^3	Spot	273	1000000071	1310
0.00818123	um^3	Spot	274	1000000072	1311
0.00818123	um^3	Spot	274	1000000071	1312
0.00818123	um^3	Spot	275	1000000073	1313
0.00818123	um^3	Spot	275	1000000072	1314
0.00818123	um^3	Spot	275	1000000071	1315
0.00818123	um^3	Spot	276	1000000073	1316
0.00818123	um^3	Spot	276	1000000072	1317
0.00818123	um^3	Spot	276	1000000071	1318
0.00818123	um^3	Spot	277	1000000073	1319
0.00818123	um^3	Spot	277	1000000072	1320
0.00818123	um^3	Spot	277	1000000071	1321
0.00818123	um^3	Spot	278	1000000073	1322
0.00818123	um^3	Spot	278	1000000072	1323
0.00818123	um^3	Spot	278	1000000071	1324
0.00818123	um^3	Spot	279	1000000073	1325
0.00818123	um^3	Spot	279	1000000072	1326
0.00818123	um^3	Spot	279	1000000071	1327
0.00818123	um^3	Spot	280	1000000073	1328
0.00818123	um^3	Spot	280	1000000072	1329
0.00818123	um^3	Spot	280	1000000071	1330
0.00818123	um^3	Spot	281	1000000073	1331
0.00818123	um^3	Spot	281	1000000072	1332
0.00818123	um^3	Spot	281	1000000071	1333
0.00818123	um^3	Spot	282	1000000073	1334
0.00818123	um^3	Spot	282	1000000072	1335
0.00818123	um^3	Spot	282	1000000071	1336
0.00818123	um^3	Spot	283	1000000073	1337
0.00818123	um^3	Spot	283	1000000072	1338
0.00818123	um^3	Spot	283	1000000071	1339
0.00818123	um^3	Spot	284	1000000073	1340
0.00818123	um^3	Spot	284	1000000072	1341
0.00818123	um^3	Spot	284	1000000071	1342
0.00818123	um^3	Spot	285	1000000073	1343
0.00818123	um^3	Spot	285	1000000072	1344
0.00818123	um^3	Spot	285	1000000071	1345
0.00818123	um^3	Spot	286	1000000073	1346
0.00818123	um^3	Spot	286	1000000072	1347
0.00818123	um^3	Spot	286	1000000071	1348
0.00818123	um^3	Spot	287	1000000073	1349
0.00818123	um^3	Spot	287	1000000072	1350
0.00818123	um^3	Spot	287	1000000071	1351
0.00818123	um^3	Spot	288	1000000073	1352
0.00818123	um^3	Spot	288	1000000072	1353
0.00818123	um^3	Spot	288	1000000071	1354
0.00818123	um^3	Spot	289	1000000073	1355
0.00818123	um^3	Spot	289	1000000072	1356
0.00818123	um^3	Spot	289	1000000071	1357
0.00818123	um^3	Spot	290	1000000073	1358
0.00818123	um^3	Spot	290	1000000072	1359
0.00818123	um^3	Spot	291	1000000073	1360
0.00818123	um^3	Spot	291	1000000072	1361
0.00818123	um^3	Spot	291	1000000074	1362
0.00818123	um^3	Spot	292	1000000073	1363
0.00818123	um^3	Spot	292	1000000072	1364
0.00818123	um^3	Spot	292	1000000074	1365
0.00818123	um^3	Spot	293	1000000072	1366
0.00818123	um^3	Spot	293	1000000074	1367
0.00818123	um^3	Spot	294	1000000072	1368
0.00818123	um^3	Spot	294	1000000074	1369
0.00818123	um^3	Spot	295	1000000072	1370
0.00818123	um^3	Spot	295	1000000074	1371
0.00818123	um^3	Spot	296	1000000072	1372
0.00818123	um^3	Spot	296	1000000074	1373
0.00818123	um^3	Spot	297	1000000072	1374
0.00818123	um^3	Spot	297	1000000074	1375
0.00818123	um^3	Spot	298	1000000072	1376
0.00818123	um^3	Spot	298	1000000074	1377
0.00818123	um^3	Spot	299	1000000072	1378
0.00818123	um^3	Spot	299	1000000074	1379
0.00818123	um^3	Spot	300	1000000072	1380
0.00818123	um^3	Spot	300	1000000074	1381
0.00818123	um^3	Spot	301	1000000072	1382
0.00818123	um^3	Spot	301	1000000074	1383
0.00818123	um^3	Spot	302	1000000072	1384
0.00818123	um^3	Spot	303	1000000072	1385
0.00818123	um^3	Spot	304	1000000072	1386
0.00818123	um^3	Spot	315	1000000075	1387
0.00818123	um^3	Spot	316	1000000076	1388
0.00818123	um^3	Spot	316	1000000075	1389
0.00818123	um^3	Spot	317	1000000076	1390
0.00818123	um^3	Spot	317	1000000075	1391
0.00818123	um^3	Spot	318	1000000076	1392
0.00818123	um^3	Spot	318	1000000075	1393
0.00818123	um^3	Spot	319	1000000076	1394
0.00818123	um^3	Spot	319	1000000075	1395
0.00818123	um^3	Spot	320	1000000077	1396
0.00818123	um^3	Spot	320	1000000078	1397
0.00818123	um^3	Spot	320	1000000076	1398
0.00818123	um^3	Spot	320	1000000075	1399
0.00818123	um^3	Spot	321	1000000077	1400
0.00818123	um^3	Spot	321	1000000078	1401
0.00818123	um^3	Spot	321	1000000076	1402
0.00818123	um^3	Spot	321	1000000075	1403
0.00818123	um^3	Spot	322	1000000077	1404
0.00818123	um^3	Spot	322	1000000078	1405
0.00818123	um^3	Spot	322	1000000076	1406
0.00818123	um^3	Spot	322	1000000075	1407
0.00818123	um^3	Spot	323	1000000077	1408
0.00818123	um^3	Spot	323	1000000078	1409
0.00818123	um^3	Spot	323	1000000076	1410
0.00818123	um^3	Spot	323	1000000075	1411
0.00818123	um^3	Spot	324	1000000077	1412
0.00818123	um^3	Spot	324	1000000078	1413
0.00818123	um^3	Spot	324	1000000076	1414
0.00818123	um^3	Spot	324	1000000075	1415
0.00818123	um^3	Spot	325	1000000077	1416
0.00818123	um^3	Spot	325	1000000078	1417
0.00818123	um^3	Spot	325	1000000076	1418
0.00818123	um^3	Spot	325	1000000075	1419
0.00818123	um^3	Spot	326	1000000077	1420
0.00818123	um^3	Spot	326	1000000078	1421
0.00818123	um^3	Spot	326	1000000076	1422
0.00818123	um^3	Spot	326	1000000075	1423
0.00818123	um^3	Spot	327	1000000077	1424
0.00818123	um^3	Spot	327	1000000078	1425
0.00818123	um^3	Spot	327	1000000075	1426
0.00818123	um^3	Spot	328	1000000077	1427
0.00818123	um^3	Spot	328	1000000078	1428
0.00818123	um^3	Spot	328	1000000075	1429
0.00818123	um^3	Spot	329	1000000077	1430
0.00818123	um^3	Spot	329	1000000078	1431
0.00818123	um^3	Spot	329	1000000075	1432
0.00818123	um^3	Spot	330	1000000077	1433
0.00818123	um^3	Spot	330	1000000078	1434
0.00818123	um^3	Spot	330	1000000075	1435
0.00818123	um^3	Spot	331	1000000077	1436
0.00818123	um^3	Spot	331	1000000078	1437
0.00818123	um^3	Spot	331	1000000075	1438
0.00818123	um^3	Spot	332	1000000075	1439
0.00818123	um^3	Spot	333	1000000075	1440
0.00818123	um^3	Spot	334	1000000079	1441
0.00818123	um^3	Spot	334	1000000080	1442
0.00818123	um^3	Spot	334	1000000075	1443
0.00818123	um^3	Spot	335	1000000079	1444
0.00818123	um^3	Spot	335	1000000081	1445
0.00818123	um^3	Spot	335	1000000080	1446
0.00818123	um^3	Spot	335	1000000075	1447
0.00818123	um^3	Spot	336	1000000079	1448
0.00818123	um^3	Spot	336	1000000081	1449
0.00818123	um^3	Spot	336	1000000080	1450
0.00818123	um^3	Spot	336	1000000075	1451
0.00818123	um^3	Spot	337	1000000079	1452
0.00818123	um^3	Spot	337	1000000081	1453
0.00818123	um^3	Spot	337	1000000080	1454
0.00818123	um^3	Spot	337	1000000075	1455
0.00818123	um^3	Spot	338	1000000079	1456
0.00818123	um^3	Spot	338	1000000082	1457
0.00818123	um^3	Spot	338	1000000081	1458
0.00818123	um^3	Spot	338	1000000080	1459
0.00818123	um^3	Spot	338	1000000083	1460
0.00818123	um^3	Spot	338	1000000075	1461
0.00818123	um^3	Spot	339	1000000079	1462
0.00818123	um^3	Spot	339	1000000082	1463
0.00818123	um^3	Spot	339	1000000081	1464
0.00818123	um^3	Spot	339	1000000080	1465
0.00818123	um^3	Spot	339	1000000075	1466
0.00818123	um^3	Spot	339	1000000083	1467
0.00818123	um^3	Spot	340	1000000079	1468
0.00818123	um^3	Spot	340	1000000082	1469
0.00818123	um^3	Spot	340	1000000081	1470
0.00818123	um^3	Spot	340	1000000080	1471
0.00818123	um^3	Spot	340	1000000075	1472
0.00818123	um^3	Spot	340	1000000083	1473
0.00818123	um^3	Spot	341	1000000079	1474
0.00818123	um^3	Spot	341	1000000082	1475
0.00818123	um^3	Spot	341	1000000081	1476
0.00818123	um^3	Spot	341	1000000080	1477
0.00818123	um^3	Spot	341	1000000075	1478
0.00818123	um^3	Spot	341	1000000083	1479
0.00818123	um^3	Spot	342	1000000079	1480
0.00818123	um^3	Spot	342	1000000082	1481
0.00818123	um^3	Spot	342	1000000081	1482
0.00818123	um^3	Spot	342	1000000080	1483
0.00818123	um^3	Spot	342	1000000075	1484
0.00818123	um^3	Spot	342	1000000083	1485
0.00818123	um^3	Spot	343	1000000079	1486
0.00818123	um^3	Spot	343	1000000082	1487
0.00818123	um^3	Spot	343	1000000081	1488
0.00818123	um^3	Spot	343	1000000080	1489
0.00818123	um^3	Spot	343	1000000075	1490
0.00818123	um^3	Spot	343	1000000083	1491
0.00818123	um^3	Spot	344	1000000079	1492
0.00818123	um^3	Spot	344	1000000082	1493
0.00818123	um^3	Spot	344	1000000081	1494
0.00818123	um^3	Spot	344	1000000080	1495
0.00818123	um^3	Spot	344	1000000075	1496
0.00818123	um^3	Spot	344	1000000083	1497
0.00818123	um^3	Spot	345	1000000082	1498
0.00818123	um^3	Spot	345	1000000081	1499
0.00818123	um^3	Spot	345	1000000080	1500
0.00818123	um^3	Spot	345	1000000083	1501
0.00818123	um^3	Spot	346	1000000082	1502
0.00818123	um^3	Spot	346	1000000080	1503
0.00818123	um^3	Spot	346	1000000084	1504
0.00818123	um^3	Spot	346	1000000083	1505
0.00818123	um^3	Spot	347	1000000082	1506
0.00818123	um^3	Spot	347	1000000080	1507
0.00818123	um^3	Spot	347	1000000084	1508
0.00818123	um^3	Spot	347	1000000083	1509
0.00818123	um^3	Spot	348	1000000082	1510
0.00818123	um^3	Spot	348	1000000084	1511
0.00818123	um^3	Spot	348	1000000083	1512
0.00818123	um^3	Spot	349	1000000082	1513
0.00818123	um^3	Spot	349	1000000084	1514
0.00818123	um^3	Spot	349	1000000083	1515
0.00818123	um^3	Spot	350	1000000082	1516
0.00818123	um^3	Spot	350	1000000084	1517
0.00818123	um^3	Spot	350	1000000083	1518
0.00818123	um^3	Spot	351	1000000082	1519
0.00818123	um^3	Spot	351	1000000084	1520
0.00818123	um^3	Spot	351	1000000083	1521
0.00818123	um^3	Spot	352	1000000082	1522
0.00818123	um^3	Spot	352	1000000085	1523
0.00818123	um^3	Spot	352	1000000084	1524
0.00818123	um^3	Spot	352	1000000083	1525
0.00818123	um^3	Spot	353	1000000082	1526
0.00818123	um^3	Spot	353	1000000085	1527
0.00818123	um^3	Spot	353	1000000084	1528
0.00818123	um^3	Spot	353	1000000083	1529
0.00818123	um^3	Spot	354	1000000082	1530
0.00818123	um^3	Spot	354	1000000086	1531
0.00818123	um^3	Spot	354	1000000085	1532
0.00818123	um^3	Spot	354	1000000083	1533
0.00818123	um^3	Spot	354	1000000084	1534
0.00818123	um^3	Spot	355	1000000082	1535
0.00818123	um^3	Spot	355	1000000086	1536
0.00818123	um^3	Spot	355	1000000085	1537
0.00818123	um^3	Spot	355	1000000083	1538
0.00818123	um^3	Spot	355	1000000084	1539
0.00818123	um^3	Spot	356	1000000082	1540
0.00818123	um^3	Spot	356	1000000086	1541
0.00818123	um^3	Spot	356	1000000085	1542
0.00818123	um^3	Spot	356	1000000084	1543
0.00818123	um^3	Spot	356	1000000083	1544
0.00818123	um^3	Spot	357	1000000087	1545
0.00818123	um^3	Spot	357	1000000082	1546
0.00818123	um^3	Spot	357	1000000086	1547
0.00818123	um^3	Spot	357	1000000085	1548
0.00818123	um^3	Spot	358	1000000087	1549
0.00818123	um^3	Spot	358	1000000086	1550
0.00818123	um^3	Spot	358	1000000085	1551
0.00818123	um^3	Spot	359	1000000087	1552
0.00818123	um^3	Spot	359	1000000088	1553
0.00818123	um^3	Spot	359	1000000086	1554
0.00818123	um^3	Spot	359	1000000085	1555
0.00818123	um^3	Spot	360	1000000087	1556
0.00818123	um^3	Spot	360	1000000088	1557
0.00818123	um^3	Spot	360	1000000086	1558
0.00818123	um^3	Spot	360	1000000085	1559
0.00818123	um^3	Spot	361	1000000087	1560
0.00818123	um^3	Spot	361	1000000088	1561
0.00818123	um^3	Spot	361	1000000086	1562
0.00818123	um^3	Spot	361	1000000085	1563
0.00818123	um^3	Spot	362	1000000087	1564
0.00818123	um^3	Spot	362	1000000088	1565
0.00818123	um^3	Spot	362	1000000086	1566
0.00818123	um^3	Spot	362	1000000085	1567
0.00818123	um^3	Spot	363	1000000087	1568
0.00818123	um^3	Spot	363	1000000088	1569
0.00818123	um^3	Spot	363	1000000086	1570
0.00818123	um^3	Spot	363	1000000085	1571
0.00818123	um^3	Spot	364	1000000087	1572
0.00818123	um^3	Spot	364	1000000088	1573
0.00818123	um^3	Spot	364	1000000086	1574
0.00818123	um^3	Spot	364	1000000085	1575
0.00818123	um^3	Spot	365	1000000087	1576
0.00818123	um^3	Spot	365	1000000088	1577
0.00818123	um^3	Spot	365	1000000086	1578
0.00818123	um^3	Spot	365	1000000085	1579
0.00818123	um^3	Spot	366	1000000087	1580
0.00818123	um^3	Spot	366	1000000088	1581
0.00818123	um^3	Spot	366	1000000086	1582
0.00818123	um^3	Spot	366	1000000085	1583
0.00818123	um^3	Spot	367	1000000087	1584
0.00818123	um^3	Spot	367	1000000088	1585
0.00818123	um^3	Spot	367	1000000086	1586
0.00818123	um^3	Spot	367	1000000085	1587
0.00818123	um^3	Spot	368	1000000087	1588
0.00818123	um^3	Spot	368	1000000088	1589
0.00818123	um^3	Spot	368	1000000085	1590
0.00818123	um^3	Spot	369	1000000087	1591
0.00818123	um^3	Spot	369	1000000088	1592
0.00818123	um^3	Spot	369	1000000085	1593
0.00818123	um^3	Spot	370	1000000087	1594
0.00818123	um^3	Spot	370	1000000085	1595
0.00818123	um^3	Spot	371	1000000087	1596
0.00818123	um^3	Spot	371	1000000085	1597
0.00818123	um^3	Spot	371	1000000089	1598
0.00818123	um^3	Spot	372	1000000087	1599
0.00818123	um^3	Spot	372	1000000089	1600
0.00818123	um^3	Spot	373	1000000087	1601
0.00818123	um^3	Spot	373	1000000089	1602
0.00818123	um^3	Spot	374	1000000089	1603
0.00818123	um^3	Spot	375	1000000090	1604
0.00818123	um^3	Spot	375	1000000089	1605
0.00818123	um^3	Spot	376	1000000090	1606
0.00818123	um^3	Spot	376	1000000089	1607
0.00818123	um^3	Spot	377	1000000090	1608
0.00818123	um^3	Spot	377	1000000089	1609
0.00818123	um^3	Spot	378	1000000090	1610
0.00818123	um^3	Spot	378	1000000089	1611
0.00818123	um^3	Spot	379	1000000090	1612
0.00818123	um^3	Spot	379	1000000089	1613
0.00818123	um^3	Spot	380	1000000090	1614
0.00818123	um^3	Spot	380	1000000089	1615
0.00818123	um^3	Spot	381	1000000090	1616
0.00818123	um^3	Spot	381	1000000091	1617
0.00818123	um^3	Spot	381	1000000089	1618
0.00818123	um^3	Spot	382	1000000090	1619
0.00818123	um^3	Spot	382	1000000091	1620
0.00818123	um^3	Spot	382	1000000089	1621
0.00818123	um^3	Spot	383	1000000090	1622
0.00818123	um^3	Spot	383	1000000091	1623
0.00818123	um^3	Spot	383	1000000089	1624
0.00818123	um^3	Spot	384	1000000090	1625
0.00818123	um^3	Spot	384	1000000091	1626
0.00818123	um^3	Spot	384	1000000089	1627
0.00818123	um^3	Spot	385	1000000090	1628
0.00818123	um^3	Spot	385	1000000091	1629
0.00818123	um^3	Spot	385	1000000089	1630
0.00818123	um^3	Spot	386	1000000090	1631
0.00818123	um^3	Spot	386	1000000091	1632
0.00818123	um^3	Spot	386	1000000089	1633
0.00818123	um^3	Spot	387	1000000090	1634
0.00818123	um^3	Spot	387	1000000091	1635
0.00818123	um^3	Spot	388	1000000090	1636
0.00818123	um^3	Spot	388	1000000091	1637
0.00818123	um^3	Spot	389	1000000090	1638
0.00818123	um^3	Spot	389	1000000091	1639
0.00818123	um^3	Spot	390	1000000090	1640
0.00818123	um^3	Spot	390	1000000091	1641
0.00818123	um^3	Spot	391	1000000090	1642
0.00818123	um^3	Spot	391	1000000091	1643
0.00818123	um^3	Spot	392	1000000090	1644
0.00818123	um^3	Spot	392	1000000091	1645
0.00818123	um^3	Spot	393	1000000090	1646
0.00818123	um^3	Spot	393	1000000091	1647
0.00818123	um^3	Spot	394	1000000090	1648
0.00818123	um^3	Spot	395	1000000090	1649
0.00818123	um^3	Spot	396	1000000090	1650
0.00818123	um^3	Spot	397	1000000090	1651
0.00818123	um^3	Spot	397	1000000092	1652
0.00818123	um^3	Spot	398	1000000090	1653
0.00818123	um^3	Spot	398	1000000092	1654
0.00818123	um^3	Spot	399	1000000092	1655
0.00818123	um^3	Spot	400	1000000092	1656
0.00818123	um^3	Spot	401	1000000092	1657
0.00818123	um^3	Spot	402	1000000092	1658
0.00818123	um^3	Spot	403	1000000092	1659
0.00818123	um^3	Spot	404	1000000092	1660
0.00818123	um^3	Spot	405	1000000092	1661
0.00818123	um^3	Spot	406	1000000092	1662
0.00818123	um^3	Spot	407	1000000092	1663
0.00818123	um^3	Spot	408	1000000092	1664
0.00818123	um^3	Spot	410	1000000093	1665
0.00818123	um^3	Spot	411	1000000093	1666
0.00818123	um^3	Spot	411	1000000094	1667
0.00818123	um^3	Spot	412	1000000095	1668
0.00818123	um^3	Spot	412	1000000093	1669
0.00818123	um^3	Spot	412	1000000094	1670
0.00818123	um^3	Spot	413	1000000095	1671
0.00818123	um^3	Spot	413	1000000093	1672
0.00818123	um^3	Spot	413	1000000094	1673
0.00818123	um^3	Spot	414	1000000095	1674
0.00818123	um^3	Spot	414	1000000093	1675
0.00818123	um^3	Spot	414	1000000094	1676
0.00818123	um^3	Spot	415	1000000095	1677
0.00818123	um^3	Spot	415	1000000093	1678
0.00818123	um^3	Spot	415	1000000094	1679
0.00818123	um^3	Spot	416	1000000095	1680
0.00818123	um^3	Spot	416	1000000093	1681
0.00818123	um^3	Spot	416	1000000094	1682
0.00818123	um^3	Spot	417	1000000095	1683
0.00818123	um^3	Spot	417	1000000093	1684
0.00818123	um^3	Spot	417	1000000094	1685
0.00818123	um^3	Spot	418	1000000095	1686
0.00818123	um^3	Spot	418	1000000093	1687
0.00818123	um^3	Spot	418	1000000094	1688
0.00818123	um^3	Spot	419	1000000095	1689
0.00818123	um^3	Spot	419	1000000093	1690
0.00818123	um^3	Spot	419	1000000094	1691
0.00818123	um^3	Spot	420	1000000095	1692
0.00818123	um^3	Spot	420	1000000093	1693
0.00818123	um^3	Spot	420	1000000094	1694
0.00818123	um^3	Spot	421	1000000095	1695
0.00818123	um^3	Spot	421	1000000093	1696
0.00818123	um^3	Spot	421	1000000094	1697
0.00818123	um^3	Spot	422	1000000095	1698
0.00818123	um^3	Spot	422	1000000093	1699
0.00818123	um^3	Spot	422	1000000094	1700
0.00818123	um^3	Spot	423	1000000095	1701
0.00818123	um^3	Spot	423	1000000093	1702
0.00818123	um^3	Spot	423	1000000094	1703
0.00818123	um^3	Spot	424	1000000095	1704
0.00818123	um^3	Spot	424	1000000093	1705
0.00818123	um^3	Spot	424	1000000094	1706
0.00818123	um^3	Spot	425	1000000095	1707
0.00818123	um^3	Spot	425	1000000093	1708
0.00818123	um^3	Spot	425	1000000094	1709
0.00818123	um^3	Spot	426	1000000095	1710
0.00818123	um^3	Spot	426	1000000093	1711
0.00818123	um^3	Spot	426	1000000094	1712
0.00818123	um^3	Spot	427	1000000095	1713
0.00818123	um^3	Spot	427	1000000093	1714
0.00818123	um^3	Spot	427	1000000094	1715
0.00818123	um^3	Spot	428	1000000095	1716
0.00818123	um^3	Spot	428	1000000093	1717
0.00818123	um^3	Spot	428	1000000094	1718
0.00818123	um^3	Spot	429	1000000095	1719
0.00818123	um^3	Spot	429	1000000093	1720
0.00818123	um^3	Spot	429	1000000094	1721
0.00818123	um^3	Spot	430	1000000095	1722
0.00818123	um^3	Spot	430	1000000094	1723
0.00818123	um^3	Spot	431	1000000095	1724
0.00818123	um^3	Spot	431	1000000094	1725
0.00818123	um^3	Spot	432	1000000095	1726
0.00818123	um^3	Spot	432	1000000094	1727
0.00818123	um^3	Spot	433	1000000095	1728
0.00818123	um^3	Spot	433	1000000094	1729
0.00818123	um^3	Spot	434	1000000095	1730
0.00818123	um^3	Spot	434	1000000094	1731
0.00818123	um^3	Spot	435	1000000095	1732
0.00818123	um^3	Spot	435	1000000094	1733
0.00818123	um^3	Spot	436	1000000095	1734
0.00818123	um^3	Spot	436	1000000096	1735
0.00818123	um^3	Spot	436	1000000094	1736
0.00818123	um^3	Spot	437	1000000095	1737
0.00818123	um^3	Spot	437	1000000096	1738
0.00818123	um^3	Spot	437	1000000094	1739
0.00818123	um^3	Spot	438	1000000095	1740
0.00818123	um^3	Spot	438	1000000096	1741
0.00818123	um^3	Spot	439	1000000095	1742
0.00818123	um^3	Spot	439	1000000096	1743
0.00818123	um^3	Spot	440	1000000095	1744
0.00818123	um^3	Spot	440	1000000096	1745
0.00818123	um^3	Spot	441	1000000095	1746
0.00818123	um^3	Spot	441	1000000096	1747
0.00818123	um^3	Spot	442	1000000095	1748
0.00818123	um^3	Spot	442	1000000096	1749
0.00818123	um^3	Spot	443	1000000095	1750
0.00818123	um^3	Spot	443	1000000096	1751
0.00818123	um^3	Spot	444	1000000095	1752
0.00818123	um^3	Spot	444	1000000096	1753
0.00818123	um^3	Spot	445	1000000095	1754
0.00818123	um^3	Spot	445	1000000096	1755
0.00818123	um^3	Spot	446	1000000095	1756
0.00818123	um^3	Spot	446	1000000096	1757
0.00818123	um^3	Spot	447	1000000095	1758
0.00818123	um^3	Spot	448	1000000095	1759
0.00818123	um^3	Spot	449	1000000095	1760
0.00818123	um^3	Spot	450	1000000095	1761
0.00818123	um^3	Spot	451	1000000095	1762
0.00818123	um^3	Spot	452	1000000095	1763
0.00818123	um^3	Spot	453	1000000095	1764
0.00818123	um^3	Spot	454	1000000095	1765
0.00818123	um^3	Spot	455	1000000095	1766
0.00818123	um^3	Spot	456	1000000095	1767
0.00818123	um^3	Spot	457	1000000095	1768
0.00818123	um^3	Spot	458	1000000095	1769
0.00818123	um^3	Spot	459	1000000095	1770
0.00818123	um^3	Spot	460	1000000095	1771
0.00818123	um^3	Spot	460	1000000097	1772
0.00818123	um^3	Spot	461	1000000095	1773
0.00818123	um^3	Spot	461	1000000097	1774
0.00818123	um^3	Spot	462	1000000095	1775
0.00818123	um^3	Spot	462	1000000097	1776
0.00818123	um^3	Spot	463	1000000095	1777
0.00818123	um^3	Spot	463	1000000097	1778
0.00818123	um^3	Spot	464	1000000097	1779
0.00818123	um^3	Spot	465	1000000097	1780
0.00818123	um^3	Spot	466	1000000097	1781
0.00818123	um^3	Spot	467	1000000097	1782
0.00818123	um^3	Spot	468	1000000097	1783
0.00818123	um^3	Spot	469	1000000097	1784
0.00818123	um^3	Spot	470	1000000097	1785
0.00818123	um^3	Spot	483	1000000098	1786
0.00818123	um^3	Spot	484	1000000098	1787
0.00818123	um^3	Spot	485	1000000098	1788
0.00818123	um^3	Spot	486	1000000098	1789
0.00818123	um^3	Spot	487	1000000098	1790
0.00818123	um^3	Spot	488	1000000098	1791
0.00818123	um^3	Spot	489	1000000098	1792
0.00818123	um^3	Spot	490	1000000098	1793
0.00818123	um^3	Spot	491	1000000098	1794
0.00818123	um^3	Spot	492	1000000098	1795
0.00818123	um^3	Spot	493	1000000098	1796
0.00818123	um^3	Spot	494	1000000098	1797
0.00818123	um^3	Spot	495	1000000099	1798
0.00818123	um^3	Spot	496	1000000099	1799
0.00818123	um^3	Spot	497	1000000099	1800
0.00818123	um^3	Spot	498	1000000099	1801
0.00818123	um^3	Spot	499	1000000099	1802
0.00818123	um^3	Spot	500	1000000099	1803
0.00818123	um^3	Spot	501	1000000099	1804
0.00818123	um^3	Spot	502	1000000099	1805
0.00818123	um^3	Spot	503	1000000099	1806
0.00818123	um^3	Spot	504	1000000099	1807
0.00818123	um^3	Spot	505	1000000100	1808
0.00818123	um^3	Spot	505	1000000099	1809
0.00818123	um^3	Spot	506	1000000100	1810
0.00818123	um^3	Spot	506	1000000099	1811
0.00818123	um^3	Spot	507	1000000100	1812
0.00818123	um^3	Spot	508	1000000100	1813
0.00818123	um^3	Spot	509	1000000100	1814
0.00818123	um^3	Spot	510	1000000100	1815
0.00818123	um^3	Spot	510	1000000101	1816
0.00818123	um^3	Spot	511	1000000100	1817
0.00818123	um^3	Spot	511	1000000101	1818
0.00818123	um^3	Spot	512	1000000100	1819
0.00818123	um^3	Spot	512	1000000102	1820
0.00818123	um^3	Spot	512	1000000101	1821
0.00818123	um^3	Spot	513	1000000100	1822
0.00818123	um^3	Spot	513	1000000102	1823
0.00818123	um^3	Spot	513	1000000101	1824
0.00818123	um^3	Spot	514	1000000100	1825
0.00818123	um^3	Spot	514	1000000102	1826
0.00818123	um^3	Spot	514	1000000101	1827
0.00818123	um^3	Spot	515	1000000100	1828
0.00818123	um^3	Spot	515	1000000102	1829
0.00818123	um^3	Spot	515	1000000101	1830
0.00818123	um^3	Spot	516	1000000100	1831
0.00818123	um^3	Spot	516	1000000102	1832
0.00818123	um^3	Spot	516	1000000101	1833
0.00818123	um^3	Spot	517	1000000100	1834
0.00818123	um^3	Spot	517	1000000102	1835
0.00818123	um^3	Spot	517	1000000101	1836
0.00818123	um^3	Spot	518	1000000100	1837
0.00818123	um^3	Spot	518	1000000102	1838
0.00818123	um^3	Spot	518	1000000101	1839
0.00818123	um^3	Spot	519	1000000100	1840
0.00818123	um^3	Spot	519	1000000102	1841
0.00818123	um^3	Spot	519	1000000101	1842
0.00818123	um^3	Spot	520	1000000100	1843
0.00818123	um^3	Spot	520	1000000102	1844
0.00818123	um^3	Spot	520	1000000101	1845
0.00818123	um^3	Spot	521	1000000100	1846
0.00818123	um^3	Spot	521	1000000102	1847
0.00818123	um^3	Spot	521	1000000101	1848
0.00818123	um^3	Spot	522	1000000100	1849
0.00818123	um^3	Spot	522	1000000102	1850
0.00818123	um^3	Spot	523	1000000100	1851
0.00818123	um^3	Spot	524	1000000100	1852
0.00818123	um^3	Spot	525	1000000100	1853
0.00818123	um^3	Spot	526	1000000100	1854
0.00818123	um^3	Spot	527	1000000100	1855
0.00818123	um^3	Spot	536	1000000103	1856
0.00818123	um^3	Spot	537	1000000103	1857
0.00818123	um^3	Spot	538	1000000103	1858
0.00818123	um^3	Spot	539	1000000103	1859
0.00818123	um^3	Spot	540	1000000103	1860
0.00818123	um^3	Spot	541	1000000103	1861
0.00818123	um^3	Spot	542	1000000103	1862
0.00818123	um^3	Spot	543	1000000103	1863
0.00818123	um^3	Spot	544	1000000103	1864
0.00818123	um^3	Spot	545	1000000103	1865
0.00818123	um^3	Spot	546	1000000103	1866
0.00818123	um^3	Spot	547	1000000103	1867
0.00818123	um^3	Spot	547	1000000104	1868
0.00818123	um^3	Spot	548	1000000103	1869
0.00818123	um^3	Spot	548	1000000104	1870
0.00818123	um^3	Spot	549	1000000103	1871
0.00818123	um^3	Spot	549	1000000104	1872
0.00818123	um^3	Spot	550	1000000103	1873
0.00818123	um^3	Spot	550	1000000104	1874
0.00818123	um^3	Spot	551	1000000103	1875
0.00818123	um^3	Spot	551	1000000104	1876
0.00818123	um^3	Spot	552	1000000104	1877
0.00818123	um^3	Spot	553	1000000104	1878
0.00818123	um^3	Spot	554	1000000104	1879
0.00818123	um^3	Spot	555	1000000104	1880
0.00818123	um^3	Spot	556	1000000104	1881
0.00818123	um^3	Spot	557	1000000104	1882
0.00818123	um^3	Spot	558	1000000104	1883
0.00818123	um^3	Spot	564	1000000105	1884
0.00818123	um^3	Spot	565	1000000105	1885
0.00818123	um^3	Spot	566	1000000105	1886
0.00818123	um^3	Spot	567	1000000105	1887
0.00818123	um^3	Spot	568	1000000105	1888
0.00818123	um^3	Spot	569	1000000105	1889
0.00818123	um^3	Spot	570	1000000105	1890
0.00818123	um^3	Spot	571	1000000105	1891
0.00818123	um^3	Spot	572	1000000105	1892
0.00818123	um^3	Spot	573	1000000105	1893
0.00818123	um^3	Spot	574	1000000105	1894
0.00818123	um^3	Spot	575	1000000105	1895
0.00818123	um^3	Spot	576	1000000105	1896
0.00818123	um^3	Spot	577	1000000105	1897
0.00818123	um^3	Spot	607	1000000106	1898
0.00818123	um^3	Spot	608	1000000106	1899
0.00818123	um^3	Spot	609	1000000106	1900
0.00818123	um^3	Spot	610	1000000106	1901
0.00818123	um^3	Spot	611	1000000106	1902
0.00818123	um^3	Spot	612	1000000106	1903
0.00818123	um^3	Spot	613	1000000106	1904
0.00818123	um^3	Spot	614	1000000106	1905
0.00818123	um^3	Spot	615	1000000106	1906
0.00818123	um^3	Spot	616	1000000106	1907
0.00818123	um^3	Spot	617	1000000106	1908
0.00818123	um^3	Spot	623	1000000107	1909
0.00818123	um^3	Spot	624	1000000107	1910
0.00818123	um^3	Spot	625	1000000107	1911
0.00818123	um^3	Spot	626	1000000107	1912
0.00818123	um^3	Spot	627	1000000107	1913
0.00818123	um^3	Spot	628	1000000107	1914
0.00818123	um^3	Spot	629	1000000107	1915
0.00818123	um^3	Spot	630	1000000107	1916
0.00818123	um^3	Spot	631	1000000107	1917
0.00818123	um^3	Spot	632	1000000107	1918
0.00818123	um^3	Spot	633	1000000107	1919
0.00818123	um^3	Spot	634	1000000107	1920
0.00818123	um^3	Spot	635	1000000107	1921
0.00818123	um^3	Spot	636	1000000107	1922
0.00818123	um^3	Spot	637	1000000107	1923
0.00818123	um^3	Spot	638	1000000107	1924
0.00818123	um^3	Spot	639	1000000107	1925
0.00818123	um^3	Spot	640	1000000107	1926
0.00818123	um^3	Spot	641	1000000107	1927
0.00818123	um^3	Spot	642	1000000107	1928
0.00818123	um^3	Spot	643	1000000107	1929
0.00818123	um^3	Spot	644	1000000107	1930
0.00818123	um^3	Spot	645	1000000107	1931
0.00818123	um^3	Spot	646	1000000107	1932
0.00818123	um^3	Spot	647	1000000107	1933
0.00818123	um^3	Spot	680	1000000108	1934
0.00818123	um^3	Spot	681	1000000108	1935
0.00818123	um^3	Spot	682	1000000108	1936
0.00818123	um^3	Spot	683	1000000108	1937
0.00818123	um^3	Spot	684	1000000108	1938
0.00818123	um^3	Spot	685	1000000108	1939
0.00818123	um^3	Spot	686	1000000108	1940
0.00818123	um^3	Spot	687	1000000108	1941
0.00818123	um^3	Spot	688	1000000108	1942
0.00818123	um^3	Spot	689	1000000108	1943
0.00818123	um^3	Spot	690	1000000108	1944
0.00818123	um^3	Spot	691	1000000108	1945
0.00818123	um^3	Spot	692	1000000108	1946
0.00818123	um^3	Spot	693	1000000108	1947
0.00818123	um^3	Spot	694	1000000108	1948
0.00818123	um^3	Spot	695	1000000108	1949
0.00818123	um^3	Spot	696	1000000108	1950
0.00818123	um^3	Spot	697	1000000108	1951
0.00818123	um^3	Spot	698	1000000108	1952
0.00818123	um^3	Spot	703	1000000109	1953
0.00818123	um^3	Spot	704	1000000109	1954
0.00818123	um^3	Spot	705	1000000109	1955
0.00818123	um^3	Spot	706	1000000109	1956
0.00818123	um^3	Spot	707	1000000109	1957
0.00818123	um^3	Spot	708	1000000109	1958
0.00818123	um^3	Spot	708	1000000110	1959
0.00818123	um^3	Spot	709	1000000109	1960
0.00818123	um^3	Spot	709	1000000110	1961
0.00818123	um^3	Spot	710	1000000109	1962
0.00818123	um^3	Spot	710	1000000110	1963
0.00818123	um^3	Spot	711	1000000109	1964
0.00818123	um^3	Spot	711	1000000110	1965
0.00818123	um^3	Spot	712	1000000109	1966
0.00818123	um^3	Spot	712	1000000110	1967
0.00818123	um^3	Spot	713	1000000109	1968
0.00818123	um^3	Spot	713	1000000110	1969
0.00818123	um^3	Spot	714	1000000109	1970
0.00818123	um^3	Spot	714	1000000110	1971
0.00818123	um^3	Spot	715	1000000110	1972
0.00818123	um^3	Spot	716	1000000110	1973
0.00818123	um^3	Spot	717	1000000110	1974
0.00818123	um^3	Spot	718	1000000110	1975
0.00818123	um^3	Spot	719	1000000110	1976
