# Supplementary material for: Satb1 integrates DNA binding site geometry and torsional stress to differentially target nucleosome-dense regions
Source: Nat Commun. 2019 Jul 19;10:3221. doi: 10.1038/s41467-019-11118-8 (PMC6642133; doi:10.1038/s41467-019-11118-8)
Supplement: Supplementary file 10 — Source Data [file 41467_2019_11118_MOESM10_ESM.zip › Source data/Single Molecule Tracking/single molecule tracks/del HD analysis/PDZ-CUT1-CUT2-STABLE-AB_302c6_TRIAL 2_Statistics/PDZ-CUT1-CUT2-STABLE-AB_302c6_TRIAL 2_Diameter.csv]

Diameter
====================
Diameter X	Diameter Y	Diameter Z	Unit	Category	Collection	Time	TrackID	ID
0.25	0.25	0.25	um	Spot	Diameter	1	1000000000	0
0.25	0.25	0.25	um	Spot	Diameter	1	1000000001	1
0.25	0.25	0.25	um	Spot	Diameter	1	1000000002	2
0.25	0.25	0.25	um	Spot	Diameter	1	1000000003	3
0.25	0.25	0.25	um	Spot	Diameter	1	1000000004	4
0.25	0.25	0.25	um	Spot	Diameter	1	1000000005	5
0.25	0.25	0.25	um	Spot	Diameter	1	1000000006	6
0.25	0.25	0.25	um	Spot	Diameter	1	1000000007	7
0.25	0.25	0.25	um	Spot	Diameter	1	1000000008	8
0.25	0.25	0.25	um	Spot	Diameter	1	1000000009	9
0.25	0.25	0.25	um	Spot	Diameter	2	1000000000	10
0.25	0.25	0.25	um	Spot	Diameter	2	1000000001	11
0.25	0.25	0.25	um	Spot	Diameter	2	1000000002	12
0.25	0.25	0.25	um	Spot	Diameter	2	1000000003	13
0.25	0.25	0.25	um	Spot	Diameter	2	1000000004	14
0.25	0.25	0.25	um	Spot	Diameter	2	1000000010	15
0.25	0.25	0.25	um	Spot	Diameter	2	1000000005	16
0.25	0.25	0.25	um	Spot	Diameter	2	1000000006	17
0.25	0.25	0.25	um	Spot	Diameter	2	1000000007	18
0.25	0.25	0.25	um	Spot	Diameter	2	1000000008	19
0.25	0.25	0.25	um	Spot	Diameter	2	1000000009	20
0.25	0.25	0.25	um	Spot	Diameter	3	1000000000	21
0.25	0.25	0.25	um	Spot	Diameter	3	1000000001	22
0.25	0.25	0.25	um	Spot	Diameter	3	1000000002	23
0.25	0.25	0.25	um	Spot	Diameter	3	1000000003	24
0.25	0.25	0.25	um	Spot	Diameter	3	1000000004	25
0.25	0.25	0.25	um	Spot	Diameter	3	1000000010	26
0.25	0.25	0.25	um	Spot	Diameter	3	1000000005	27
0.25	0.25	0.25	um	Spot	Diameter	3	1000000006	28
0.25	0.25	0.25	um	Spot	Diameter	3	1000000007	29
0.25	0.25	0.25	um	Spot	Diameter	3	1000000008	30
0.25	0.25	0.25	um	Spot	Diameter	3	1000000009	31
0.25	0.25	0.25	um	Spot	Diameter	4	1000000000	32
0.25	0.25	0.25	um	Spot	Diameter	4	1000000001	33
0.25	0.25	0.25	um	Spot	Diameter	4	1000000002	34
0.25	0.25	0.25	um	Spot	Diameter	4	1000000003	35
0.25	0.25	0.25	um	Spot	Diameter	4	1000000004	36
0.25	0.25	0.25	um	Spot	Diameter	4	1000000010	37
0.25	0.25	0.25	um	Spot	Diameter	4	1000000011	38
0.25	0.25	0.25	um	Spot	Diameter	4	1000000005	39
0.25	0.25	0.25	um	Spot	Diameter	4	1000000006	40
0.25	0.25	0.25	um	Spot	Diameter	4	1000000007	41
0.25	0.25	0.25	um	Spot	Diameter	4	1000000008	42
0.25	0.25	0.25	um	Spot	Diameter	4	1000000009	43
0.25	0.25	0.25	um	Spot	Diameter	5	1000000000	44
0.25	0.25	0.25	um	Spot	Diameter	5	1000000001	45
0.25	0.25	0.25	um	Spot	Diameter	5	1000000002	46
0.25	0.25	0.25	um	Spot	Diameter	5	1000000003	47
0.25	0.25	0.25	um	Spot	Diameter	5	1000000004	48
0.25	0.25	0.25	um	Spot	Diameter	5	1000000010	49
0.25	0.25	0.25	um	Spot	Diameter	5	1000000011	50
0.25	0.25	0.25	um	Spot	Diameter	5	1000000005	51
0.25	0.25	0.25	um	Spot	Diameter	5	1000000012	52
0.25	0.25	0.25	um	Spot	Diameter	5	1000000013	53
0.25	0.25	0.25	um	Spot	Diameter	5	1000000006	54
0.25	0.25	0.25	um	Spot	Diameter	5	1000000007	55
0.25	0.25	0.25	um	Spot	Diameter	5	1000000008	56
0.25	0.25	0.25	um	Spot	Diameter	5	1000000009	57
0.25	0.25	0.25	um	Spot	Diameter	6	1000000000	58
0.25	0.25	0.25	um	Spot	Diameter	6	1000000001	59
0.25	0.25	0.25	um	Spot	Diameter	6	1000000002	60
0.25	0.25	0.25	um	Spot	Diameter	6	1000000003	61
0.25	0.25	0.25	um	Spot	Diameter	6	1000000004	62
0.25	0.25	0.25	um	Spot	Diameter	6	1000000010	63
0.25	0.25	0.25	um	Spot	Diameter	6	1000000011	64
0.25	0.25	0.25	um	Spot	Diameter	6	1000000014	65
0.25	0.25	0.25	um	Spot	Diameter	6	1000000005	66
0.25	0.25	0.25	um	Spot	Diameter	6	1000000012	67
0.25	0.25	0.25	um	Spot	Diameter	6	1000000006	68
0.25	0.25	0.25	um	Spot	Diameter	6	1000000013	69
0.25	0.25	0.25	um	Spot	Diameter	6	1000000007	70
0.25	0.25	0.25	um	Spot	Diameter	6	1000000008	71
0.25	0.25	0.25	um	Spot	Diameter	6	1000000015	72
0.25	0.25	0.25	um	Spot	Diameter	6	1000000009	73
0.25	0.25	0.25	um	Spot	Diameter	7	1000000000	74
0.25	0.25	0.25	um	Spot	Diameter	7	1000000001	75
0.25	0.25	0.25	um	Spot	Diameter	7	1000000002	76
0.25	0.25	0.25	um	Spot	Diameter	7	1000000003	77
0.25	0.25	0.25	um	Spot	Diameter	7	1000000004	78
0.25	0.25	0.25	um	Spot	Diameter	7	1000000010	79
0.25	0.25	0.25	um	Spot	Diameter	7	1000000011	80
0.25	0.25	0.25	um	Spot	Diameter	7	1000000014	81
0.25	0.25	0.25	um	Spot	Diameter	7	1000000005	82
0.25	0.25	0.25	um	Spot	Diameter	7	1000000012	83
0.25	0.25	0.25	um	Spot	Diameter	7	1000000013	84
0.25	0.25	0.25	um	Spot	Diameter	7	1000000006	85
0.25	0.25	0.25	um	Spot	Diameter	7	1000000007	86
0.25	0.25	0.25	um	Spot	Diameter	7	1000000008	87
0.25	0.25	0.25	um	Spot	Diameter	7	1000000015	88
0.25	0.25	0.25	um	Spot	Diameter	7	1000000009	89
0.25	0.25	0.25	um	Spot	Diameter	8	1000000000	90
0.25	0.25	0.25	um	Spot	Diameter	8	1000000001	91
0.25	0.25	0.25	um	Spot	Diameter	8	1000000002	92
0.25	0.25	0.25	um	Spot	Diameter	8	1000000016	93
0.25	0.25	0.25	um	Spot	Diameter	8	1000000003	94
0.25	0.25	0.25	um	Spot	Diameter	8	1000000004	95
0.25	0.25	0.25	um	Spot	Diameter	8	1000000010	96
0.25	0.25	0.25	um	Spot	Diameter	8	1000000011	97
0.25	0.25	0.25	um	Spot	Diameter	8	1000000014	98
0.25	0.25	0.25	um	Spot	Diameter	8	1000000005	99
0.25	0.25	0.25	um	Spot	Diameter	8	1000000012	100
0.25	0.25	0.25	um	Spot	Diameter	8	1000000013	101
0.25	0.25	0.25	um	Spot	Diameter	8	1000000006	102
0.25	0.25	0.25	um	Spot	Diameter	8	1000000007	103
0.25	0.25	0.25	um	Spot	Diameter	8	1000000008	104
0.25	0.25	0.25	um	Spot	Diameter	8	1000000015	105
0.25	0.25	0.25	um	Spot	Diameter	8	1000000009	106
0.25	0.25	0.25	um	Spot	Diameter	9	1000000000	107
0.25	0.25	0.25	um	Spot	Diameter	9	1000000001	108
0.25	0.25	0.25	um	Spot	Diameter	9	1000000002	109
0.25	0.25	0.25	um	Spot	Diameter	9	1000000016	110
0.25	0.25	0.25	um	Spot	Diameter	9	1000000003	111
0.25	0.25	0.25	um	Spot	Diameter	9	1000000004	112
0.25	0.25	0.25	um	Spot	Diameter	9	1000000010	113
0.25	0.25	0.25	um	Spot	Diameter	9	1000000011	114
0.25	0.25	0.25	um	Spot	Diameter	9	1000000014	115
0.25	0.25	0.25	um	Spot	Diameter	9	1000000005	116
0.25	0.25	0.25	um	Spot	Diameter	9	1000000012	117
0.25	0.25	0.25	um	Spot	Diameter	9	1000000013	118
0.25	0.25	0.25	um	Spot	Diameter	9	1000000006	119
0.25	0.25	0.25	um	Spot	Diameter	9	1000000007	120
0.25	0.25	0.25	um	Spot	Diameter	9	1000000008	121
0.25	0.25	0.25	um	Spot	Diameter	9	1000000015	122
0.25	0.25	0.25	um	Spot	Diameter	9	1000000009	123
0.25	0.25	0.25	um	Spot	Diameter	10	1000000000	124
0.25	0.25	0.25	um	Spot	Diameter	10	1000000001	125
0.25	0.25	0.25	um	Spot	Diameter	10	1000000002	126
0.25	0.25	0.25	um	Spot	Diameter	10	1000000016	127
0.25	0.25	0.25	um	Spot	Diameter	10	1000000003	128
0.25	0.25	0.25	um	Spot	Diameter	10	1000000004	129
0.25	0.25	0.25	um	Spot	Diameter	10	1000000010	130
0.25	0.25	0.25	um	Spot	Diameter	10	1000000011	131
0.25	0.25	0.25	um	Spot	Diameter	10	1000000014	132
0.25	0.25	0.25	um	Spot	Diameter	10	1000000005	133
0.25	0.25	0.25	um	Spot	Diameter	10	1000000012	134
0.25	0.25	0.25	um	Spot	Diameter	10	1000000006	135
0.25	0.25	0.25	um	Spot	Diameter	10	1000000013	136
0.25	0.25	0.25	um	Spot	Diameter	10	1000000007	137
0.25	0.25	0.25	um	Spot	Diameter	10	1000000008	138
0.25	0.25	0.25	um	Spot	Diameter	10	1000000015	139
0.25	0.25	0.25	um	Spot	Diameter	10	1000000009	140
0.25	0.25	0.25	um	Spot	Diameter	11	1000000000	141
0.25	0.25	0.25	um	Spot	Diameter	11	1000000001	142
0.25	0.25	0.25	um	Spot	Diameter	11	1000000002	143
0.25	0.25	0.25	um	Spot	Diameter	11	1000000003	144
0.25	0.25	0.25	um	Spot	Diameter	11	1000000016	145
0.25	0.25	0.25	um	Spot	Diameter	11	1000000004	146
0.25	0.25	0.25	um	Spot	Diameter	11	1000000010	147
0.25	0.25	0.25	um	Spot	Diameter	11	1000000017	148
0.25	0.25	0.25	um	Spot	Diameter	11	1000000011	149
0.25	0.25	0.25	um	Spot	Diameter	11	1000000018	150
0.25	0.25	0.25	um	Spot	Diameter	11	1000000014	151
0.25	0.25	0.25	um	Spot	Diameter	11	1000000005	152
0.25	0.25	0.25	um	Spot	Diameter	11	1000000012	153
0.25	0.25	0.25	um	Spot	Diameter	11	1000000006	154
0.25	0.25	0.25	um	Spot	Diameter	11	1000000013	155
0.25	0.25	0.25	um	Spot	Diameter	11	1000000019	156
0.25	0.25	0.25	um	Spot	Diameter	11	1000000007	157
0.25	0.25	0.25	um	Spot	Diameter	11	1000000008	158
0.25	0.25	0.25	um	Spot	Diameter	11	1000000015	159
0.25	0.25	0.25	um	Spot	Diameter	11	1000000009	160
0.25	0.25	0.25	um	Spot	Diameter	12	1000000000	161
0.25	0.25	0.25	um	Spot	Diameter	12	1000000001	162
0.25	0.25	0.25	um	Spot	Diameter	12	1000000002	163
0.25	0.25	0.25	um	Spot	Diameter	12	1000000003	164
0.25	0.25	0.25	um	Spot	Diameter	12	1000000016	165
0.25	0.25	0.25	um	Spot	Diameter	12	1000000004	166
0.25	0.25	0.25	um	Spot	Diameter	12	1000000020	167
0.25	0.25	0.25	um	Spot	Diameter	12	1000000010	168
0.25	0.25	0.25	um	Spot	Diameter	12	1000000017	169
0.25	0.25	0.25	um	Spot	Diameter	12	1000000011	170
0.25	0.25	0.25	um	Spot	Diameter	12	1000000018	171
0.25	0.25	0.25	um	Spot	Diameter	12	1000000014	172
0.25	0.25	0.25	um	Spot	Diameter	12	1000000005	173
0.25	0.25	0.25	um	Spot	Diameter	12	1000000012	174
0.25	0.25	0.25	um	Spot	Diameter	12	1000000006	175
0.25	0.25	0.25	um	Spot	Diameter	12	1000000013	176
0.25	0.25	0.25	um	Spot	Diameter	12	1000000019	177
0.25	0.25	0.25	um	Spot	Diameter	12	1000000008	178
0.25	0.25	0.25	um	Spot	Diameter	12	1000000015	179
0.25	0.25	0.25	um	Spot	Diameter	12	1000000009	180
0.25	0.25	0.25	um	Spot	Diameter	13	1000000000	181
0.25	0.25	0.25	um	Spot	Diameter	13	1000000001	182
0.25	0.25	0.25	um	Spot	Diameter	13	1000000002	183
0.25	0.25	0.25	um	Spot	Diameter	13	1000000003	184
0.25	0.25	0.25	um	Spot	Diameter	13	1000000016	185
0.25	0.25	0.25	um	Spot	Diameter	13	1000000004	186
0.25	0.25	0.25	um	Spot	Diameter	13	1000000020	187
0.25	0.25	0.25	um	Spot	Diameter	13	1000000010	188
0.25	0.25	0.25	um	Spot	Diameter	13	1000000017	189
0.25	0.25	0.25	um	Spot	Diameter	13	1000000011	190
0.25	0.25	0.25	um	Spot	Diameter	13	1000000014	191
0.25	0.25	0.25	um	Spot	Diameter	13	1000000018	192
0.25	0.25	0.25	um	Spot	Diameter	13	1000000005	193
0.25	0.25	0.25	um	Spot	Diameter	13	1000000012	194
0.25	0.25	0.25	um	Spot	Diameter	13	1000000013	195
0.25	0.25	0.25	um	Spot	Diameter	13	1000000019	196
0.25	0.25	0.25	um	Spot	Diameter	13	1000000008	197
0.25	0.25	0.25	um	Spot	Diameter	13	1000000015	198
0.25	0.25	0.25	um	Spot	Diameter	14	1000000000	199
0.25	0.25	0.25	um	Spot	Diameter	14	1000000021	200
0.25	0.25	0.25	um	Spot	Diameter	14	1000000001	201
0.25	0.25	0.25	um	Spot	Diameter	14	1000000022	202
0.25	0.25	0.25	um	Spot	Diameter	14	1000000003	203
0.25	0.25	0.25	um	Spot	Diameter	14	1000000016	204
0.25	0.25	0.25	um	Spot	Diameter	14	1000000004	205
0.25	0.25	0.25	um	Spot	Diameter	14	1000000020	206
0.25	0.25	0.25	um	Spot	Diameter	14	1000000010	207
0.25	0.25	0.25	um	Spot	Diameter	14	1000000017	208
0.25	0.25	0.25	um	Spot	Diameter	14	1000000011	209
0.25	0.25	0.25	um	Spot	Diameter	14	1000000014	210
0.25	0.25	0.25	um	Spot	Diameter	14	1000000018	211
0.25	0.25	0.25	um	Spot	Diameter	14	1000000005	212
0.25	0.25	0.25	um	Spot	Diameter	14	1000000012	213
0.25	0.25	0.25	um	Spot	Diameter	14	1000000013	214
0.25	0.25	0.25	um	Spot	Diameter	14	1000000019	215
0.25	0.25	0.25	um	Spot	Diameter	14	1000000015	216
0.25	0.25	0.25	um	Spot	Diameter	15	1000000000	217
0.25	0.25	0.25	um	Spot	Diameter	15	1000000021	218
0.25	0.25	0.25	um	Spot	Diameter	15	1000000001	219
0.25	0.25	0.25	um	Spot	Diameter	15	1000000022	220
0.25	0.25	0.25	um	Spot	Diameter	15	1000000023	221
0.25	0.25	0.25	um	Spot	Diameter	15	1000000003	222
0.25	0.25	0.25	um	Spot	Diameter	15	1000000016	223
0.25	0.25	0.25	um	Spot	Diameter	15	1000000020	224
0.25	0.25	0.25	um	Spot	Diameter	15	1000000010	225
0.25	0.25	0.25	um	Spot	Diameter	15	1000000017	226
0.25	0.25	0.25	um	Spot	Diameter	15	1000000011	227
0.25	0.25	0.25	um	Spot	Diameter	15	1000000014	228
0.25	0.25	0.25	um	Spot	Diameter	15	1000000018	229
0.25	0.25	0.25	um	Spot	Diameter	15	1000000005	230
0.25	0.25	0.25	um	Spot	Diameter	15	1000000012	231
0.25	0.25	0.25	um	Spot	Diameter	15	1000000024	232
0.25	0.25	0.25	um	Spot	Diameter	15	1000000013	233
0.25	0.25	0.25	um	Spot	Diameter	15	1000000019	234
0.25	0.25	0.25	um	Spot	Diameter	15	1000000015	235
0.25	0.25	0.25	um	Spot	Diameter	16	1000000000	236
0.25	0.25	0.25	um	Spot	Diameter	16	1000000021	237
0.25	0.25	0.25	um	Spot	Diameter	16	1000000001	238
0.25	0.25	0.25	um	Spot	Diameter	16	1000000022	239
0.25	0.25	0.25	um	Spot	Diameter	16	1000000023	240
0.25	0.25	0.25	um	Spot	Diameter	16	1000000003	241
0.25	0.25	0.25	um	Spot	Diameter	16	1000000016	242
0.25	0.25	0.25	um	Spot	Diameter	16	1000000020	243
0.25	0.25	0.25	um	Spot	Diameter	16	1000000010	244
0.25	0.25	0.25	um	Spot	Diameter	16	1000000017	245
0.25	0.25	0.25	um	Spot	Diameter	16	1000000011	246
0.25	0.25	0.25	um	Spot	Diameter	16	1000000014	247
0.25	0.25	0.25	um	Spot	Diameter	16	1000000018	248
0.25	0.25	0.25	um	Spot	Diameter	16	1000000005	249
0.25	0.25	0.25	um	Spot	Diameter	16	1000000012	250
0.25	0.25	0.25	um	Spot	Diameter	16	1000000024	251
0.25	0.25	0.25	um	Spot	Diameter	16	1000000019	252
0.25	0.25	0.25	um	Spot	Diameter	16	1000000015	253
0.25	0.25	0.25	um	Spot	Diameter	17	1000000000	254
0.25	0.25	0.25	um	Spot	Diameter	17	1000000021	255
0.25	0.25	0.25	um	Spot	Diameter	17	1000000025	256
0.25	0.25	0.25	um	Spot	Diameter	17	1000000001	257
0.25	0.25	0.25	um	Spot	Diameter	17	1000000022	258
0.25	0.25	0.25	um	Spot	Diameter	17	1000000023	259
0.25	0.25	0.25	um	Spot	Diameter	17	1000000003	260
0.25	0.25	0.25	um	Spot	Diameter	17	1000000016	261
0.25	0.25	0.25	um	Spot	Diameter	17	1000000020	262
0.25	0.25	0.25	um	Spot	Diameter	17	1000000010	263
0.25	0.25	0.25	um	Spot	Diameter	17	1000000017	264
0.25	0.25	0.25	um	Spot	Diameter	17	1000000011	265
0.25	0.25	0.25	um	Spot	Diameter	17	1000000014	266
0.25	0.25	0.25	um	Spot	Diameter	17	1000000018	267
0.25	0.25	0.25	um	Spot	Diameter	17	1000000005	268
0.25	0.25	0.25	um	Spot	Diameter	17	1000000012	269
0.25	0.25	0.25	um	Spot	Diameter	17	1000000024	270
0.25	0.25	0.25	um	Spot	Diameter	17	1000000019	271
0.25	0.25	0.25	um	Spot	Diameter	17	1000000015	272
0.25	0.25	0.25	um	Spot	Diameter	18	1000000000	273
0.25	0.25	0.25	um	Spot	Diameter	18	1000000021	274
0.25	0.25	0.25	um	Spot	Diameter	18	1000000001	275
0.25	0.25	0.25	um	Spot	Diameter	18	1000000025	276
0.25	0.25	0.25	um	Spot	Diameter	18	1000000022	277
0.25	0.25	0.25	um	Spot	Diameter	18	1000000023	278
0.25	0.25	0.25	um	Spot	Diameter	18	1000000003	279
0.25	0.25	0.25	um	Spot	Diameter	18	1000000016	280
0.25	0.25	0.25	um	Spot	Diameter	18	1000000020	281
0.25	0.25	0.25	um	Spot	Diameter	18	1000000010	282
0.25	0.25	0.25	um	Spot	Diameter	18	1000000017	283
0.25	0.25	0.25	um	Spot	Diameter	18	1000000011	284
0.25	0.25	0.25	um	Spot	Diameter	18	1000000018	285
0.25	0.25	0.25	um	Spot	Diameter	18	1000000014	286
0.25	0.25	0.25	um	Spot	Diameter	18	1000000005	287
0.25	0.25	0.25	um	Spot	Diameter	18	1000000012	288
0.25	0.25	0.25	um	Spot	Diameter	18	1000000024	289
0.25	0.25	0.25	um	Spot	Diameter	18	1000000019	290
0.25	0.25	0.25	um	Spot	Diameter	18	1000000015	291
0.25	0.25	0.25	um	Spot	Diameter	19	1000000000	292
0.25	0.25	0.25	um	Spot	Diameter	19	1000000021	293
0.25	0.25	0.25	um	Spot	Diameter	19	1000000001	294
0.25	0.25	0.25	um	Spot	Diameter	19	1000000025	295
0.25	0.25	0.25	um	Spot	Diameter	19	1000000022	296
0.25	0.25	0.25	um	Spot	Diameter	19	1000000023	297
0.25	0.25	0.25	um	Spot	Diameter	19	1000000003	298
0.25	0.25	0.25	um	Spot	Diameter	19	1000000016	299
0.25	0.25	0.25	um	Spot	Diameter	19	1000000020	300
0.25	0.25	0.25	um	Spot	Diameter	19	1000000010	301
0.25	0.25	0.25	um	Spot	Diameter	19	1000000017	302
0.25	0.25	0.25	um	Spot	Diameter	19	1000000011	303
0.25	0.25	0.25	um	Spot	Diameter	19	1000000018	304
0.25	0.25	0.25	um	Spot	Diameter	19	1000000014	305
0.25	0.25	0.25	um	Spot	Diameter	19	1000000005	306
0.25	0.25	0.25	um	Spot	Diameter	19	1000000012	307
0.25	0.25	0.25	um	Spot	Diameter	19	1000000024	308
0.25	0.25	0.25	um	Spot	Diameter	19	1000000019	309
0.25	0.25	0.25	um	Spot	Diameter	19	1000000015	310
0.25	0.25	0.25	um	Spot	Diameter	20	1000000000	311
0.25	0.25	0.25	um	Spot	Diameter	20	1000000021	312
0.25	0.25	0.25	um	Spot	Diameter	20	1000000025	313
0.25	0.25	0.25	um	Spot	Diameter	20	1000000022	314
0.25	0.25	0.25	um	Spot	Diameter	20	1000000023	315
0.25	0.25	0.25	um	Spot	Diameter	20	1000000003	316
0.25	0.25	0.25	um	Spot	Diameter	20	1000000016	317
0.25	0.25	0.25	um	Spot	Diameter	20	1000000020	318
0.25	0.25	0.25	um	Spot	Diameter	20	1000000010	319
0.25	0.25	0.25	um	Spot	Diameter	20	1000000017	320
0.25	0.25	0.25	um	Spot	Diameter	20	1000000011	321
0.25	0.25	0.25	um	Spot	Diameter	20	1000000018	322
0.25	0.25	0.25	um	Spot	Diameter	20	1000000014	323
0.25	0.25	0.25	um	Spot	Diameter	20	1000000012	324
0.25	0.25	0.25	um	Spot	Diameter	20	1000000024	325
0.25	0.25	0.25	um	Spot	Diameter	20	1000000019	326
0.25	0.25	0.25	um	Spot	Diameter	20	1000000015	327
0.25	0.25	0.25	um	Spot	Diameter	21	1000000000	328
0.25	0.25	0.25	um	Spot	Diameter	21	1000000021	329
0.25	0.25	0.25	um	Spot	Diameter	21	1000000025	330
0.25	0.25	0.25	um	Spot	Diameter	21	1000000022	331
0.25	0.25	0.25	um	Spot	Diameter	21	1000000023	332
0.25	0.25	0.25	um	Spot	Diameter	21	1000000003	333
0.25	0.25	0.25	um	Spot	Diameter	21	1000000016	334
0.25	0.25	0.25	um	Spot	Diameter	21	1000000020	335
0.25	0.25	0.25	um	Spot	Diameter	21	1000000010	336
0.25	0.25	0.25	um	Spot	Diameter	21	1000000017	337
0.25	0.25	0.25	um	Spot	Diameter	21	1000000011	338
0.25	0.25	0.25	um	Spot	Diameter	21	1000000014	339
0.25	0.25	0.25	um	Spot	Diameter	21	1000000018	340
0.25	0.25	0.25	um	Spot	Diameter	21	1000000012	341
0.25	0.25	0.25	um	Spot	Diameter	21	1000000024	342
0.25	0.25	0.25	um	Spot	Diameter	21	1000000019	343
0.25	0.25	0.25	um	Spot	Diameter	21	1000000015	344
0.25	0.25	0.25	um	Spot	Diameter	22	1000000000	345
0.25	0.25	0.25	um	Spot	Diameter	22	1000000021	346
0.25	0.25	0.25	um	Spot	Diameter	22	1000000025	347
0.25	0.25	0.25	um	Spot	Diameter	22	1000000022	348
0.25	0.25	0.25	um	Spot	Diameter	22	1000000023	349
0.25	0.25	0.25	um	Spot	Diameter	22	1000000003	350
0.25	0.25	0.25	um	Spot	Diameter	22	1000000016	351
0.25	0.25	0.25	um	Spot	Diameter	22	1000000020	352
0.25	0.25	0.25	um	Spot	Diameter	22	1000000010	353
0.25	0.25	0.25	um	Spot	Diameter	22	1000000026	354
0.25	0.25	0.25	um	Spot	Diameter	22	1000000017	355
0.25	0.25	0.25	um	Spot	Diameter	22	1000000011	356
0.25	0.25	0.25	um	Spot	Diameter	22	1000000014	357
0.25	0.25	0.25	um	Spot	Diameter	22	1000000018	358
0.25	0.25	0.25	um	Spot	Diameter	22	1000000012	359
0.25	0.25	0.25	um	Spot	Diameter	22	1000000024	360
0.25	0.25	0.25	um	Spot	Diameter	22	1000000019	361
0.25	0.25	0.25	um	Spot	Diameter	22	1000000015	362
0.25	0.25	0.25	um	Spot	Diameter	23	1000000000	363
0.25	0.25	0.25	um	Spot	Diameter	23	1000000021	364
0.25	0.25	0.25	um	Spot	Diameter	23	1000000025	365
0.25	0.25	0.25	um	Spot	Diameter	23	1000000022	366
0.25	0.25	0.25	um	Spot	Diameter	23	1000000023	367
0.25	0.25	0.25	um	Spot	Diameter	23	1000000003	368
0.25	0.25	0.25	um	Spot	Diameter	23	1000000016	369
0.25	0.25	0.25	um	Spot	Diameter	23	1000000020	370
0.25	0.25	0.25	um	Spot	Diameter	23	1000000026	371
0.25	0.25	0.25	um	Spot	Diameter	23	1000000017	372
0.25	0.25	0.25	um	Spot	Diameter	23	1000000011	373
0.25	0.25	0.25	um	Spot	Diameter	23	1000000014	374
0.25	0.25	0.25	um	Spot	Diameter	23	1000000018	375
0.25	0.25	0.25	um	Spot	Diameter	23	1000000012	376
0.25	0.25	0.25	um	Spot	Diameter	23	1000000027	377
0.25	0.25	0.25	um	Spot	Diameter	23	1000000024	378
0.25	0.25	0.25	um	Spot	Diameter	23	1000000028	379
0.25	0.25	0.25	um	Spot	Diameter	23	1000000019	380
0.25	0.25	0.25	um	Spot	Diameter	23	1000000029	381
0.25	0.25	0.25	um	Spot	Diameter	23	1000000015	382
0.25	0.25	0.25	um	Spot	Diameter	24	1000000000	383
0.25	0.25	0.25	um	Spot	Diameter	24	1000000021	384
0.25	0.25	0.25	um	Spot	Diameter	24	1000000025	385
0.25	0.25	0.25	um	Spot	Diameter	24	1000000022	386
0.25	0.25	0.25	um	Spot	Diameter	24	1000000023	387
0.25	0.25	0.25	um	Spot	Diameter	24	1000000003	388
0.25	0.25	0.25	um	Spot	Diameter	24	1000000016	389
0.25	0.25	0.25	um	Spot	Diameter	24	1000000026	390
0.25	0.25	0.25	um	Spot	Diameter	24	1000000017	391
0.25	0.25	0.25	um	Spot	Diameter	24	1000000014	392
0.25	0.25	0.25	um	Spot	Diameter	24	1000000027	393
0.25	0.25	0.25	um	Spot	Diameter	24	1000000024	394
0.25	0.25	0.25	um	Spot	Diameter	24	1000000028	395
0.25	0.25	0.25	um	Spot	Diameter	24	1000000019	396
0.25	0.25	0.25	um	Spot	Diameter	24	1000000029	397
0.25	0.25	0.25	um	Spot	Diameter	24	1000000015	398
0.25	0.25	0.25	um	Spot	Diameter	25	1000000000	399
0.25	0.25	0.25	um	Spot	Diameter	25	1000000021	400
0.25	0.25	0.25	um	Spot	Diameter	25	1000000025	401
0.25	0.25	0.25	um	Spot	Diameter	25	1000000022	402
0.25	0.25	0.25	um	Spot	Diameter	25	1000000023	403
0.25	0.25	0.25	um	Spot	Diameter	25	1000000003	404
0.25	0.25	0.25	um	Spot	Diameter	25	1000000016	405
0.25	0.25	0.25	um	Spot	Diameter	25	1000000026	406
0.25	0.25	0.25	um	Spot	Diameter	25	1000000014	407
0.25	0.25	0.25	um	Spot	Diameter	25	1000000027	408
0.25	0.25	0.25	um	Spot	Diameter	25	1000000024	409
0.25	0.25	0.25	um	Spot	Diameter	25	1000000028	410
0.25	0.25	0.25	um	Spot	Diameter	25	1000000019	411
0.25	0.25	0.25	um	Spot	Diameter	25	1000000029	412
0.25	0.25	0.25	um	Spot	Diameter	25	1000000015	413
0.25	0.25	0.25	um	Spot	Diameter	26	1000000000	414
0.25	0.25	0.25	um	Spot	Diameter	26	1000000021	415
0.25	0.25	0.25	um	Spot	Diameter	26	1000000025	416
0.25	0.25	0.25	um	Spot	Diameter	26	1000000022	417
0.25	0.25	0.25	um	Spot	Diameter	26	1000000003	418
0.25	0.25	0.25	um	Spot	Diameter	26	1000000016	419
0.25	0.25	0.25	um	Spot	Diameter	26	1000000026	420
0.25	0.25	0.25	um	Spot	Diameter	26	1000000014	421
0.25	0.25	0.25	um	Spot	Diameter	26	1000000027	422
0.25	0.25	0.25	um	Spot	Diameter	26	1000000024	423
0.25	0.25	0.25	um	Spot	Diameter	26	1000000028	424
0.25	0.25	0.25	um	Spot	Diameter	26	1000000019	425
0.25	0.25	0.25	um	Spot	Diameter	26	1000000029	426
0.25	0.25	0.25	um	Spot	Diameter	26	1000000015	427
0.25	0.25	0.25	um	Spot	Diameter	27	1000000021	428
0.25	0.25	0.25	um	Spot	Diameter	27	1000000025	429
0.25	0.25	0.25	um	Spot	Diameter	27	1000000003	430
0.25	0.25	0.25	um	Spot	Diameter	27	1000000016	431
0.25	0.25	0.25	um	Spot	Diameter	27	1000000026	432
0.25	0.25	0.25	um	Spot	Diameter	27	1000000030	433
0.25	0.25	0.25	um	Spot	Diameter	27	1000000027	434
0.25	0.25	0.25	um	Spot	Diameter	27	1000000028	435
0.25	0.25	0.25	um	Spot	Diameter	27	1000000019	436
0.25	0.25	0.25	um	Spot	Diameter	27	1000000029	437
0.25	0.25	0.25	um	Spot	Diameter	27	1000000015	438
0.25	0.25	0.25	um	Spot	Diameter	28	1000000025	439
0.25	0.25	0.25	um	Spot	Diameter	28	1000000003	440
0.25	0.25	0.25	um	Spot	Diameter	28	1000000016	441
0.25	0.25	0.25	um	Spot	Diameter	28	1000000026	442
0.25	0.25	0.25	um	Spot	Diameter	28	1000000031	443
0.25	0.25	0.25	um	Spot	Diameter	28	1000000030	444
0.25	0.25	0.25	um	Spot	Diameter	28	1000000027	445
0.25	0.25	0.25	um	Spot	Diameter	28	1000000028	446
0.25	0.25	0.25	um	Spot	Diameter	28	1000000029	447
0.25	0.25	0.25	um	Spot	Diameter	29	1000000025	448
0.25	0.25	0.25	um	Spot	Diameter	29	1000000003	449
0.25	0.25	0.25	um	Spot	Diameter	29	1000000016	450
0.25	0.25	0.25	um	Spot	Diameter	29	1000000026	451
0.25	0.25	0.25	um	Spot	Diameter	29	1000000031	452
0.25	0.25	0.25	um	Spot	Diameter	29	1000000030	453
0.25	0.25	0.25	um	Spot	Diameter	29	1000000027	454
0.25	0.25	0.25	um	Spot	Diameter	29	1000000032	455
0.25	0.25	0.25	um	Spot	Diameter	29	1000000028	456
0.25	0.25	0.25	um	Spot	Diameter	29	1000000029	457
0.25	0.25	0.25	um	Spot	Diameter	30	1000000025	458
0.25	0.25	0.25	um	Spot	Diameter	30	1000000033	459
0.25	0.25	0.25	um	Spot	Diameter	30	1000000003	460
0.25	0.25	0.25	um	Spot	Diameter	30	1000000016	461
0.25	0.25	0.25	um	Spot	Diameter	30	1000000026	462
0.25	0.25	0.25	um	Spot	Diameter	30	1000000031	463
0.25	0.25	0.25	um	Spot	Diameter	30	1000000030	464
0.25	0.25	0.25	um	Spot	Diameter	30	1000000027	465
0.25	0.25	0.25	um	Spot	Diameter	30	1000000032	466
0.25	0.25	0.25	um	Spot	Diameter	30	1000000028	467
0.25	0.25	0.25	um	Spot	Diameter	30	1000000029	468
0.25	0.25	0.25	um	Spot	Diameter	31	1000000033	469
0.25	0.25	0.25	um	Spot	Diameter	31	1000000003	470
0.25	0.25	0.25	um	Spot	Diameter	31	1000000026	471
0.25	0.25	0.25	um	Spot	Diameter	31	1000000031	472
0.25	0.25	0.25	um	Spot	Diameter	31	1000000030	473
0.25	0.25	0.25	um	Spot	Diameter	31	1000000027	474
0.25	0.25	0.25	um	Spot	Diameter	31	1000000032	475
0.25	0.25	0.25	um	Spot	Diameter	31	1000000028	476
0.25	0.25	0.25	um	Spot	Diameter	31	1000000029	477
0.25	0.25	0.25	um	Spot	Diameter	32	1000000034	478
0.25	0.25	0.25	um	Spot	Diameter	32	1000000035	479
0.25	0.25	0.25	um	Spot	Diameter	32	1000000033	480
0.25	0.25	0.25	um	Spot	Diameter	32	1000000003	481
0.25	0.25	0.25	um	Spot	Diameter	32	1000000026	482
0.25	0.25	0.25	um	Spot	Diameter	32	1000000031	483
0.25	0.25	0.25	um	Spot	Diameter	32	1000000030	484
0.25	0.25	0.25	um	Spot	Diameter	32	1000000036	485
0.25	0.25	0.25	um	Spot	Diameter	32	1000000027	486
0.25	0.25	0.25	um	Spot	Diameter	32	1000000032	487
0.25	0.25	0.25	um	Spot	Diameter	32	1000000028	488
0.25	0.25	0.25	um	Spot	Diameter	32	1000000029	489
0.25	0.25	0.25	um	Spot	Diameter	33	1000000034	490
0.25	0.25	0.25	um	Spot	Diameter	33	1000000033	491
0.25	0.25	0.25	um	Spot	Diameter	33	1000000035	492
0.25	0.25	0.25	um	Spot	Diameter	33	1000000003	493
0.25	0.25	0.25	um	Spot	Diameter	33	1000000026	494
0.25	0.25	0.25	um	Spot	Diameter	33	1000000031	495
0.25	0.25	0.25	um	Spot	Diameter	33	1000000030	496
0.25	0.25	0.25	um	Spot	Diameter	33	1000000036	497
0.25	0.25	0.25	um	Spot	Diameter	33	1000000027	498
0.25	0.25	0.25	um	Spot	Diameter	33	1000000032	499
0.25	0.25	0.25	um	Spot	Diameter	33	1000000028	500
0.25	0.25	0.25	um	Spot	Diameter	33	1000000029	501
0.25	0.25	0.25	um	Spot	Diameter	34	1000000034	502
0.25	0.25	0.25	um	Spot	Diameter	34	1000000033	503
0.25	0.25	0.25	um	Spot	Diameter	34	1000000035	504
0.25	0.25	0.25	um	Spot	Diameter	34	1000000003	505
0.25	0.25	0.25	um	Spot	Diameter	34	1000000037	506
0.25	0.25	0.25	um	Spot	Diameter	34	1000000026	507
0.25	0.25	0.25	um	Spot	Diameter	34	1000000031	508
0.25	0.25	0.25	um	Spot	Diameter	34	1000000030	509
0.25	0.25	0.25	um	Spot	Diameter	34	1000000036	510
0.25	0.25	0.25	um	Spot	Diameter	34	1000000032	511
0.25	0.25	0.25	um	Spot	Diameter	34	1000000028	512
0.25	0.25	0.25	um	Spot	Diameter	35	1000000034	513
0.25	0.25	0.25	um	Spot	Diameter	35	1000000033	514
0.25	0.25	0.25	um	Spot	Diameter	35	1000000035	515
0.25	0.25	0.25	um	Spot	Diameter	35	1000000003	516
0.25	0.25	0.25	um	Spot	Diameter	35	1000000038	517
0.25	0.25	0.25	um	Spot	Diameter	35	1000000037	518
0.25	0.25	0.25	um	Spot	Diameter	35	1000000026	519
0.25	0.25	0.25	um	Spot	Diameter	35	1000000031	520
0.25	0.25	0.25	um	Spot	Diameter	35	1000000039	521
0.25	0.25	0.25	um	Spot	Diameter	35	1000000030	522
0.25	0.25	0.25	um	Spot	Diameter	35	1000000036	523
0.25	0.25	0.25	um	Spot	Diameter	35	1000000032	524
0.25	0.25	0.25	um	Spot	Diameter	36	1000000034	525
0.25	0.25	0.25	um	Spot	Diameter	36	1000000033	526
0.25	0.25	0.25	um	Spot	Diameter	36	1000000035	527
0.25	0.25	0.25	um	Spot	Diameter	36	1000000040	528
0.25	0.25	0.25	um	Spot	Diameter	36	1000000003	529
0.25	0.25	0.25	um	Spot	Diameter	36	1000000038	530
0.25	0.25	0.25	um	Spot	Diameter	36	1000000026	531
0.25	0.25	0.25	um	Spot	Diameter	36	1000000037	532
0.25	0.25	0.25	um	Spot	Diameter	36	1000000031	533
0.25	0.25	0.25	um	Spot	Diameter	36	1000000039	534
0.25	0.25	0.25	um	Spot	Diameter	36	1000000036	535
0.25	0.25	0.25	um	Spot	Diameter	36	1000000030	536
0.25	0.25	0.25	um	Spot	Diameter	36	1000000032	537
0.25	0.25	0.25	um	Spot	Diameter	37	1000000034	538
0.25	0.25	0.25	um	Spot	Diameter	37	1000000033	539
0.25	0.25	0.25	um	Spot	Diameter	37	1000000035	540
0.25	0.25	0.25	um	Spot	Diameter	37	1000000040	541
0.25	0.25	0.25	um	Spot	Diameter	37	1000000003	542
0.25	0.25	0.25	um	Spot	Diameter	37	1000000038	543
0.25	0.25	0.25	um	Spot	Diameter	37	1000000026	544
0.25	0.25	0.25	um	Spot	Diameter	37	1000000037	545
0.25	0.25	0.25	um	Spot	Diameter	37	1000000041	546
0.25	0.25	0.25	um	Spot	Diameter	37	1000000031	547
0.25	0.25	0.25	um	Spot	Diameter	37	1000000039	548
0.25	0.25	0.25	um	Spot	Diameter	37	1000000036	549
0.25	0.25	0.25	um	Spot	Diameter	37	1000000030	550
0.25	0.25	0.25	um	Spot	Diameter	37	1000000032	551
0.25	0.25	0.25	um	Spot	Diameter	38	1000000042	552
0.25	0.25	0.25	um	Spot	Diameter	38	1000000034	553
0.25	0.25	0.25	um	Spot	Diameter	38	1000000033	554
0.25	0.25	0.25	um	Spot	Diameter	38	1000000035	555
0.25	0.25	0.25	um	Spot	Diameter	38	1000000040	556
0.25	0.25	0.25	um	Spot	Diameter	38	1000000038	557
0.25	0.25	0.25	um	Spot	Diameter	38	1000000026	558
0.25	0.25	0.25	um	Spot	Diameter	38	1000000037	559
0.25	0.25	0.25	um	Spot	Diameter	38	1000000041	560
0.25	0.25	0.25	um	Spot	Diameter	38	1000000043	561
0.25	0.25	0.25	um	Spot	Diameter	38	1000000031	562
0.25	0.25	0.25	um	Spot	Diameter	38	1000000039	563
0.25	0.25	0.25	um	Spot	Diameter	38	1000000036	564
0.25	0.25	0.25	um	Spot	Diameter	38	1000000030	565
0.25	0.25	0.25	um	Spot	Diameter	38	1000000044	566
0.25	0.25	0.25	um	Spot	Diameter	38	1000000032	567
0.25	0.25	0.25	um	Spot	Diameter	39	1000000042	568
0.25	0.25	0.25	um	Spot	Diameter	39	1000000034	569
0.25	0.25	0.25	um	Spot	Diameter	39	1000000033	570
0.25	0.25	0.25	um	Spot	Diameter	39	1000000035	571
0.25	0.25	0.25	um	Spot	Diameter	39	1000000040	572
0.25	0.25	0.25	um	Spot	Diameter	39	1000000038	573
0.25	0.25	0.25	um	Spot	Diameter	39	1000000026	574
0.25	0.25	0.25	um	Spot	Diameter	39	1000000037	575
0.25	0.25	0.25	um	Spot	Diameter	39	1000000041	576
0.25	0.25	0.25	um	Spot	Diameter	39	1000000043	577
0.25	0.25	0.25	um	Spot	Diameter	39	1000000031	578
0.25	0.25	0.25	um	Spot	Diameter	39	1000000039	579
0.25	0.25	0.25	um	Spot	Diameter	39	1000000036	580
0.25	0.25	0.25	um	Spot	Diameter	39	1000000030	581
0.25	0.25	0.25	um	Spot	Diameter	39	1000000044	582
0.25	0.25	0.25	um	Spot	Diameter	39	1000000032	583
0.25	0.25	0.25	um	Spot	Diameter	40	1000000042	584
0.25	0.25	0.25	um	Spot	Diameter	40	1000000034	585
0.25	0.25	0.25	um	Spot	Diameter	40	1000000033	586
0.25	0.25	0.25	um	Spot	Diameter	40	1000000045	587
0.25	0.25	0.25	um	Spot	Diameter	40	1000000035	588
0.25	0.25	0.25	um	Spot	Diameter	40	1000000040	589
0.25	0.25	0.25	um	Spot	Diameter	40	1000000038	590
0.25	0.25	0.25	um	Spot	Diameter	40	1000000026	591
0.25	0.25	0.25	um	Spot	Diameter	40	1000000037	592
0.25	0.25	0.25	um	Spot	Diameter	40	1000000041	593
0.25	0.25	0.25	um	Spot	Diameter	40	1000000043	594
0.25	0.25	0.25	um	Spot	Diameter	40	1000000031	595
0.25	0.25	0.25	um	Spot	Diameter	40	1000000039	596
0.25	0.25	0.25	um	Spot	Diameter	40	1000000036	597
0.25	0.25	0.25	um	Spot	Diameter	40	1000000030	598
0.25	0.25	0.25	um	Spot	Diameter	40	1000000044	599
0.25	0.25	0.25	um	Spot	Diameter	41	1000000042	600
0.25	0.25	0.25	um	Spot	Diameter	41	1000000034	601
0.25	0.25	0.25	um	Spot	Diameter	41	1000000033	602
0.25	0.25	0.25	um	Spot	Diameter	41	1000000045	603
0.25	0.25	0.25	um	Spot	Diameter	41	1000000035	604
0.25	0.25	0.25	um	Spot	Diameter	41	1000000040	605
0.25	0.25	0.25	um	Spot	Diameter	41	1000000038	606
0.25	0.25	0.25	um	Spot	Diameter	41	1000000046	607
0.25	0.25	0.25	um	Spot	Diameter	41	1000000026	608
0.25	0.25	0.25	um	Spot	Diameter	41	1000000037	609
0.25	0.25	0.25	um	Spot	Diameter	41	1000000041	610
0.25	0.25	0.25	um	Spot	Diameter	41	1000000043	611
0.25	0.25	0.25	um	Spot	Diameter	41	1000000039	612
0.25	0.25	0.25	um	Spot	Diameter	41	1000000030	613
0.25	0.25	0.25	um	Spot	Diameter	41	1000000036	614
0.25	0.25	0.25	um	Spot	Diameter	41	1000000044	615
0.25	0.25	0.25	um	Spot	Diameter	42	1000000042	616
0.25	0.25	0.25	um	Spot	Diameter	42	1000000034	617
0.25	0.25	0.25	um	Spot	Diameter	42	1000000033	618
0.25	0.25	0.25	um	Spot	Diameter	42	1000000045	619
0.25	0.25	0.25	um	Spot	Diameter	42	1000000040	620
0.25	0.25	0.25	um	Spot	Diameter	42	1000000035	621
0.25	0.25	0.25	um	Spot	Diameter	42	1000000038	622
0.25	0.25	0.25	um	Spot	Diameter	42	1000000046	623
0.25	0.25	0.25	um	Spot	Diameter	42	1000000026	624
0.25	0.25	0.25	um	Spot	Diameter	42	1000000037	625
0.25	0.25	0.25	um	Spot	Diameter	42	1000000041	626
0.25	0.25	0.25	um	Spot	Diameter	42	1000000043	627
0.25	0.25	0.25	um	Spot	Diameter	42	1000000039	628
0.25	0.25	0.25	um	Spot	Diameter	42	1000000030	629
0.25	0.25	0.25	um	Spot	Diameter	42	1000000036	630
0.25	0.25	0.25	um	Spot	Diameter	42	1000000044	631
0.25	0.25	0.25	um	Spot	Diameter	43	1000000042	632
0.25	0.25	0.25	um	Spot	Diameter	43	1000000033	633
0.25	0.25	0.25	um	Spot	Diameter	43	1000000045	634
0.25	0.25	0.25	um	Spot	Diameter	43	1000000040	635
0.25	0.25	0.25	um	Spot	Diameter	43	1000000035	636
0.25	0.25	0.25	um	Spot	Diameter	43	1000000038	637
0.25	0.25	0.25	um	Spot	Diameter	43	1000000046	638
0.25	0.25	0.25	um	Spot	Diameter	43	1000000026	639
0.25	0.25	0.25	um	Spot	Diameter	43	1000000037	640
0.25	0.25	0.25	um	Spot	Diameter	43	1000000041	641
0.25	0.25	0.25	um	Spot	Diameter	43	1000000043	642
0.25	0.25	0.25	um	Spot	Diameter	43	1000000039	643
0.25	0.25	0.25	um	Spot	Diameter	43	1000000036	644
0.25	0.25	0.25	um	Spot	Diameter	43	1000000044	645
0.25	0.25	0.25	um	Spot	Diameter	44	1000000042	646
0.25	0.25	0.25	um	Spot	Diameter	44	1000000033	647
0.25	0.25	0.25	um	Spot	Diameter	44	1000000045	648
0.25	0.25	0.25	um	Spot	Diameter	44	1000000040	649
0.25	0.25	0.25	um	Spot	Diameter	44	1000000035	650
0.25	0.25	0.25	um	Spot	Diameter	44	1000000038	651
0.25	0.25	0.25	um	Spot	Diameter	44	1000000046	652
0.25	0.25	0.25	um	Spot	Diameter	44	1000000026	653
0.25	0.25	0.25	um	Spot	Diameter	44	1000000037	654
0.25	0.25	0.25	um	Spot	Diameter	44	1000000041	655
0.25	0.25	0.25	um	Spot	Diameter	44	1000000043	656
0.25	0.25	0.25	um	Spot	Diameter	44	1000000039	657
0.25	0.25	0.25	um	Spot	Diameter	44	1000000044	658
0.25	0.25	0.25	um	Spot	Diameter	44	1000000047	659
0.25	0.25	0.25	um	Spot	Diameter	45	1000000042	660
0.25	0.25	0.25	um	Spot	Diameter	45	1000000033	661
0.25	0.25	0.25	um	Spot	Diameter	45	1000000045	662
0.25	0.25	0.25	um	Spot	Diameter	45	1000000040	663
0.25	0.25	0.25	um	Spot	Diameter	45	1000000038	664
0.25	0.25	0.25	um	Spot	Diameter	45	1000000035	665
0.25	0.25	0.25	um	Spot	Diameter	45	1000000046	666
0.25	0.25	0.25	um	Spot	Diameter	45	1000000026	667
0.25	0.25	0.25	um	Spot	Diameter	45	1000000037	668
0.25	0.25	0.25	um	Spot	Diameter	45	1000000041	669
0.25	0.25	0.25	um	Spot	Diameter	45	1000000043	670
0.25	0.25	0.25	um	Spot	Diameter	45	1000000048	671
0.25	0.25	0.25	um	Spot	Diameter	45	1000000039	672
0.25	0.25	0.25	um	Spot	Diameter	45	1000000044	673
0.25	0.25	0.25	um	Spot	Diameter	45	1000000047	674
0.25	0.25	0.25	um	Spot	Diameter	46	1000000042	675
0.25	0.25	0.25	um	Spot	Diameter	46	1000000033	676
0.25	0.25	0.25	um	Spot	Diameter	46	1000000045	677
0.25	0.25	0.25	um	Spot	Diameter	46	1000000040	678
0.25	0.25	0.25	um	Spot	Diameter	46	1000000038	679
0.25	0.25	0.25	um	Spot	Diameter	46	1000000035	680
0.25	0.25	0.25	um	Spot	Diameter	46	1000000046	681
0.25	0.25	0.25	um	Spot	Diameter	46	1000000026	682
0.25	0.25	0.25	um	Spot	Diameter	46	1000000037	683
0.25	0.25	0.25	um	Spot	Diameter	46	1000000041	684
0.25	0.25	0.25	um	Spot	Diameter	46	1000000043	685
0.25	0.25	0.25	um	Spot	Diameter	46	1000000048	686
0.25	0.25	0.25	um	Spot	Diameter	46	1000000044	687
0.25	0.25	0.25	um	Spot	Diameter	46	1000000047	688
0.25	0.25	0.25	um	Spot	Diameter	47	1000000042	689
0.25	0.25	0.25	um	Spot	Diameter	47	1000000033	690
0.25	0.25	0.25	um	Spot	Diameter	47	1000000045	691
0.25	0.25	0.25	um	Spot	Diameter	47	1000000040	692
0.25	0.25	0.25	um	Spot	Diameter	47	1000000038	693
0.25	0.25	0.25	um	Spot	Diameter	47	1000000035	694
0.25	0.25	0.25	um	Spot	Diameter	47	1000000046	695
0.25	0.25	0.25	um	Spot	Diameter	47	1000000026	696
0.25	0.25	0.25	um	Spot	Diameter	47	1000000037	697
0.25	0.25	0.25	um	Spot	Diameter	47	1000000041	698
0.25	0.25	0.25	um	Spot	Diameter	47	1000000043	699
0.25	0.25	0.25	um	Spot	Diameter	47	1000000048	700
0.25	0.25	0.25	um	Spot	Diameter	47	1000000044	701
0.25	0.25	0.25	um	Spot	Diameter	47	1000000047	702
0.25	0.25	0.25	um	Spot	Diameter	48	1000000042	703
0.25	0.25	0.25	um	Spot	Diameter	48	1000000045	704
0.25	0.25	0.25	um	Spot	Diameter	48	1000000035	705
0.25	0.25	0.25	um	Spot	Diameter	48	1000000040	706
0.25	0.25	0.25	um	Spot	Diameter	48	1000000046	707
0.25	0.25	0.25	um	Spot	Diameter	48	1000000026	708
0.25	0.25	0.25	um	Spot	Diameter	48	1000000037	709
0.25	0.25	0.25	um	Spot	Diameter	48	1000000041	710
0.25	0.25	0.25	um	Spot	Diameter	48	1000000043	711
0.25	0.25	0.25	um	Spot	Diameter	48	1000000048	712
0.25	0.25	0.25	um	Spot	Diameter	48	1000000044	713
0.25	0.25	0.25	um	Spot	Diameter	48	1000000047	714
0.25	0.25	0.25	um	Spot	Diameter	49	1000000042	715
0.25	0.25	0.25	um	Spot	Diameter	49	1000000045	716
0.25	0.25	0.25	um	Spot	Diameter	49	1000000040	717
0.25	0.25	0.25	um	Spot	Diameter	49	1000000035	718
0.25	0.25	0.25	um	Spot	Diameter	49	1000000046	719
0.25	0.25	0.25	um	Spot	Diameter	49	1000000026	720
0.25	0.25	0.25	um	Spot	Diameter	49	1000000037	721
0.25	0.25	0.25	um	Spot	Diameter	49	1000000049	722
0.25	0.25	0.25	um	Spot	Diameter	49	1000000043	723
0.25	0.25	0.25	um	Spot	Diameter	49	1000000041	724
0.25	0.25	0.25	um	Spot	Diameter	49	1000000048	725
0.25	0.25	0.25	um	Spot	Diameter	49	1000000047	726
0.25	0.25	0.25	um	Spot	Diameter	50	1000000042	727
0.25	0.25	0.25	um	Spot	Diameter	50	1000000045	728
0.25	0.25	0.25	um	Spot	Diameter	50	1000000040	729
0.25	0.25	0.25	um	Spot	Diameter	50	1000000035	730
0.25	0.25	0.25	um	Spot	Diameter	50	1000000046	731
0.25	0.25	0.25	um	Spot	Diameter	50	1000000026	732
0.25	0.25	0.25	um	Spot	Diameter	50	1000000037	733
0.25	0.25	0.25	um	Spot	Diameter	50	1000000049	734
0.25	0.25	0.25	um	Spot	Diameter	50	1000000048	735
0.25	0.25	0.25	um	Spot	Diameter	50	1000000047	736
0.25	0.25	0.25	um	Spot	Diameter	51	1000000042	737
0.25	0.25	0.25	um	Spot	Diameter	51	1000000045	738
0.25	0.25	0.25	um	Spot	Diameter	51	1000000035	739
0.25	0.25	0.25	um	Spot	Diameter	51	1000000040	740
0.25	0.25	0.25	um	Spot	Diameter	51	1000000046	741
0.25	0.25	0.25	um	Spot	Diameter	51	1000000037	742
0.25	0.25	0.25	um	Spot	Diameter	51	1000000049	743
0.25	0.25	0.25	um	Spot	Diameter	51	1000000048	744
0.25	0.25	0.25	um	Spot	Diameter	51	1000000050	745
0.25	0.25	0.25	um	Spot	Diameter	51	1000000047	746
0.25	0.25	0.25	um	Spot	Diameter	52	1000000042	747
0.25	0.25	0.25	um	Spot	Diameter	52	1000000045	748
0.25	0.25	0.25	um	Spot	Diameter	52	1000000040	749
0.25	0.25	0.25	um	Spot	Diameter	52	1000000035	750
0.25	0.25	0.25	um	Spot	Diameter	52	1000000046	751
0.25	0.25	0.25	um	Spot	Diameter	52	1000000037	752
0.25	0.25	0.25	um	Spot	Diameter	52	1000000049	753
0.25	0.25	0.25	um	Spot	Diameter	52	1000000048	754
0.25	0.25	0.25	um	Spot	Diameter	52	1000000050	755
0.25	0.25	0.25	um	Spot	Diameter	52	1000000047	756
0.25	0.25	0.25	um	Spot	Diameter	53	1000000042	757
0.25	0.25	0.25	um	Spot	Diameter	53	1000000045	758
0.25	0.25	0.25	um	Spot	Diameter	53	1000000040	759
0.25	0.25	0.25	um	Spot	Diameter	53	1000000035	760
0.25	0.25	0.25	um	Spot	Diameter	53	1000000037	761
0.25	0.25	0.25	um	Spot	Diameter	53	1000000049	762
0.25	0.25	0.25	um	Spot	Diameter	53	1000000048	763
0.25	0.25	0.25	um	Spot	Diameter	53	1000000050	764
0.25	0.25	0.25	um	Spot	Diameter	53	1000000047	765
0.25	0.25	0.25	um	Spot	Diameter	54	1000000042	766
0.25	0.25	0.25	um	Spot	Diameter	54	1000000045	767
0.25	0.25	0.25	um	Spot	Diameter	54	1000000040	768
0.25	0.25	0.25	um	Spot	Diameter	54	1000000035	769
0.25	0.25	0.25	um	Spot	Diameter	54	1000000037	770
0.25	0.25	0.25	um	Spot	Diameter	54	1000000049	771
0.25	0.25	0.25	um	Spot	Diameter	54	1000000048	772
0.25	0.25	0.25	um	Spot	Diameter	54	1000000050	773
0.25	0.25	0.25	um	Spot	Diameter	54	1000000047	774
0.25	0.25	0.25	um	Spot	Diameter	55	1000000042	775
0.25	0.25	0.25	um	Spot	Diameter	55	1000000040	776
0.25	0.25	0.25	um	Spot	Diameter	55	1000000035	777
0.25	0.25	0.25	um	Spot	Diameter	55	1000000037	778
0.25	0.25	0.25	um	Spot	Diameter	55	1000000049	779
0.25	0.25	0.25	um	Spot	Diameter	55	1000000048	780
0.25	0.25	0.25	um	Spot	Diameter	55	1000000050	781
0.25	0.25	0.25	um	Spot	Diameter	55	1000000047	782
0.25	0.25	0.25	um	Spot	Diameter	56	1000000042	783
0.25	0.25	0.25	um	Spot	Diameter	56	1000000040	784
0.25	0.25	0.25	um	Spot	Diameter	56	1000000035	785
0.25	0.25	0.25	um	Spot	Diameter	56	1000000051	786
0.25	0.25	0.25	um	Spot	Diameter	56	1000000037	787
0.25	0.25	0.25	um	Spot	Diameter	56	1000000049	788
0.25	0.25	0.25	um	Spot	Diameter	56	1000000050	789
0.25	0.25	0.25	um	Spot	Diameter	56	1000000047	790
0.25	0.25	0.25	um	Spot	Diameter	57	1000000042	791
0.25	0.25	0.25	um	Spot	Diameter	57	1000000052	792
0.25	0.25	0.25	um	Spot	Diameter	57	1000000040	793
0.25	0.25	0.25	um	Spot	Diameter	57	1000000035	794
0.25	0.25	0.25	um	Spot	Diameter	57	1000000051	795
0.25	0.25	0.25	um	Spot	Diameter	57	1000000037	796
0.25	0.25	0.25	um	Spot	Diameter	57	1000000049	797
0.25	0.25	0.25	um	Spot	Diameter	57	1000000050	798
0.25	0.25	0.25	um	Spot	Diameter	57	1000000047	799
0.25	0.25	0.25	um	Spot	Diameter	58	1000000042	800
0.25	0.25	0.25	um	Spot	Diameter	58	1000000052	801
0.25	0.25	0.25	um	Spot	Diameter	58	1000000040	802
0.25	0.25	0.25	um	Spot	Diameter	58	1000000035	803
0.25	0.25	0.25	um	Spot	Diameter	58	1000000051	804
0.25	0.25	0.25	um	Spot	Diameter	58	1000000037	805
0.25	0.25	0.25	um	Spot	Diameter	58	1000000049	806
0.25	0.25	0.25	um	Spot	Diameter	58	1000000050	807
0.25	0.25	0.25	um	Spot	Diameter	58	1000000047	808
0.25	0.25	0.25	um	Spot	Diameter	59	1000000042	809
0.25	0.25	0.25	um	Spot	Diameter	59	1000000052	810
0.25	0.25	0.25	um	Spot	Diameter	59	1000000040	811
0.25	0.25	0.25	um	Spot	Diameter	59	1000000035	812
0.25	0.25	0.25	um	Spot	Diameter	59	1000000051	813
0.25	0.25	0.25	um	Spot	Diameter	59	1000000053	814
0.25	0.25	0.25	um	Spot	Diameter	59	1000000037	815
0.25	0.25	0.25	um	Spot	Diameter	59	1000000049	816
0.25	0.25	0.25	um	Spot	Diameter	59	1000000050	817
0.25	0.25	0.25	um	Spot	Diameter	60	1000000042	818
0.25	0.25	0.25	um	Spot	Diameter	60	1000000052	819
0.25	0.25	0.25	um	Spot	Diameter	60	1000000040	820
0.25	0.25	0.25	um	Spot	Diameter	60	1000000035	821
0.25	0.25	0.25	um	Spot	Diameter	60	1000000051	822
0.25	0.25	0.25	um	Spot	Diameter	60	1000000053	823
0.25	0.25	0.25	um	Spot	Diameter	60	1000000037	824
0.25	0.25	0.25	um	Spot	Diameter	60	1000000049	825
0.25	0.25	0.25	um	Spot	Diameter	60	1000000050	826
0.25	0.25	0.25	um	Spot	Diameter	61	1000000042	827
0.25	0.25	0.25	um	Spot	Diameter	61	1000000052	828
0.25	0.25	0.25	um	Spot	Diameter	61	1000000054	829
0.25	0.25	0.25	um	Spot	Diameter	61	1000000040	830
0.25	0.25	0.25	um	Spot	Diameter	61	1000000035	831
0.25	0.25	0.25	um	Spot	Diameter	61	1000000051	832
0.25	0.25	0.25	um	Spot	Diameter	61	1000000053	833
0.25	0.25	0.25	um	Spot	Diameter	61	1000000037	834
0.25	0.25	0.25	um	Spot	Diameter	61	1000000049	835
0.25	0.25	0.25	um	Spot	Diameter	61	1000000050	836
0.25	0.25	0.25	um	Spot	Diameter	61	1000000055	837
0.25	0.25	0.25	um	Spot	Diameter	62	1000000042	838
0.25	0.25	0.25	um	Spot	Diameter	62	1000000052	839
0.25	0.25	0.25	um	Spot	Diameter	62	1000000054	840
0.25	0.25	0.25	um	Spot	Diameter	62	1000000056	841
0.25	0.25	0.25	um	Spot	Diameter	62	1000000040	842
0.25	0.25	0.25	um	Spot	Diameter	62	1000000035	843
0.25	0.25	0.25	um	Spot	Diameter	62	1000000051	844
0.25	0.25	0.25	um	Spot	Diameter	62	1000000053	845
0.25	0.25	0.25	um	Spot	Diameter	62	1000000037	846
0.25	0.25	0.25	um	Spot	Diameter	62	1000000049	847
0.25	0.25	0.25	um	Spot	Diameter	62	1000000050	848
0.25	0.25	0.25	um	Spot	Diameter	62	1000000055	849
0.25	0.25	0.25	um	Spot	Diameter	63	1000000042	850
0.25	0.25	0.25	um	Spot	Diameter	63	1000000052	851
0.25	0.25	0.25	um	Spot	Diameter	63	1000000054	852
0.25	0.25	0.25	um	Spot	Diameter	63	1000000056	853
0.25	0.25	0.25	um	Spot	Diameter	63	1000000040	854
0.25	0.25	0.25	um	Spot	Diameter	63	1000000035	855
0.25	0.25	0.25	um	Spot	Diameter	63	1000000051	856
0.25	0.25	0.25	um	Spot	Diameter	63	1000000053	857
0.25	0.25	0.25	um	Spot	Diameter	63	1000000037	858
0.25	0.25	0.25	um	Spot	Diameter	63	1000000049	859
0.25	0.25	0.25	um	Spot	Diameter	63	1000000050	860
0.25	0.25	0.25	um	Spot	Diameter	63	1000000055	861
0.25	0.25	0.25	um	Spot	Diameter	64	1000000042	862
0.25	0.25	0.25	um	Spot	Diameter	64	1000000052	863
0.25	0.25	0.25	um	Spot	Diameter	64	1000000054	864
0.25	0.25	0.25	um	Spot	Diameter	64	1000000056	865
0.25	0.25	0.25	um	Spot	Diameter	64	1000000040	866
0.25	0.25	0.25	um	Spot	Diameter	64	1000000035	867
0.25	0.25	0.25	um	Spot	Diameter	64	1000000051	868
0.25	0.25	0.25	um	Spot	Diameter	64	1000000037	869
0.25	0.25	0.25	um	Spot	Diameter	64	1000000053	870
0.25	0.25	0.25	um	Spot	Diameter	64	1000000049	871
0.25	0.25	0.25	um	Spot	Diameter	64	1000000057	872
0.25	0.25	0.25	um	Spot	Diameter	64	1000000050	873
0.25	0.25	0.25	um	Spot	Diameter	64	1000000055	874
0.25	0.25	0.25	um	Spot	Diameter	65	1000000042	875
0.25	0.25	0.25	um	Spot	Diameter	65	1000000058	876
0.25	0.25	0.25	um	Spot	Diameter	65	1000000052	877
0.25	0.25	0.25	um	Spot	Diameter	65	1000000054	878
0.25	0.25	0.25	um	Spot	Diameter	65	1000000056	879
0.25	0.25	0.25	um	Spot	Diameter	65	1000000035	880
0.25	0.25	0.25	um	Spot	Diameter	65	1000000040	881
0.25	0.25	0.25	um	Spot	Diameter	65	1000000051	882
0.25	0.25	0.25	um	Spot	Diameter	65	1000000037	883
0.25	0.25	0.25	um	Spot	Diameter	65	1000000053	884
0.25	0.25	0.25	um	Spot	Diameter	65	1000000049	885
0.25	0.25	0.25	um	Spot	Diameter	65	1000000057	886
0.25	0.25	0.25	um	Spot	Diameter	65	1000000050	887
0.25	0.25	0.25	um	Spot	Diameter	65	1000000055	888
0.25	0.25	0.25	um	Spot	Diameter	66	1000000042	889
0.25	0.25	0.25	um	Spot	Diameter	66	1000000058	890
0.25	0.25	0.25	um	Spot	Diameter	66	1000000052	891
0.25	0.25	0.25	um	Spot	Diameter	66	1000000054	892
0.25	0.25	0.25	um	Spot	Diameter	66	1000000056	893
0.25	0.25	0.25	um	Spot	Diameter	66	1000000035	894
0.25	0.25	0.25	um	Spot	Diameter	66	1000000037	895
0.25	0.25	0.25	um	Spot	Diameter	66	1000000051	896
0.25	0.25	0.25	um	Spot	Diameter	66	1000000053	897
0.25	0.25	0.25	um	Spot	Diameter	66	1000000049	898
0.25	0.25	0.25	um	Spot	Diameter	66	1000000057	899
0.25	0.25	0.25	um	Spot	Diameter	66	1000000059	900
0.25	0.25	0.25	um	Spot	Diameter	66	1000000055	901
0.25	0.25	0.25	um	Spot	Diameter	67	1000000042	902
0.25	0.25	0.25	um	Spot	Diameter	67	1000000058	903
0.25	0.25	0.25	um	Spot	Diameter	67	1000000052	904
0.25	0.25	0.25	um	Spot	Diameter	67	1000000054	905
0.25	0.25	0.25	um	Spot	Diameter	67	1000000056	906
0.25	0.25	0.25	um	Spot	Diameter	67	1000000035	907
0.25	0.25	0.25	um	Spot	Diameter	67	1000000037	908
0.25	0.25	0.25	um	Spot	Diameter	67	1000000051	909
0.25	0.25	0.25	um	Spot	Diameter	67	1000000053	910
0.25	0.25	0.25	um	Spot	Diameter	67	1000000049	911
0.25	0.25	0.25	um	Spot	Diameter	67	1000000057	912
0.25	0.25	0.25	um	Spot	Diameter	67	1000000059	913
0.25	0.25	0.25	um	Spot	Diameter	67	1000000055	914
0.25	0.25	0.25	um	Spot	Diameter	68	1000000042	915
0.25	0.25	0.25	um	Spot	Diameter	68	1000000058	916
0.25	0.25	0.25	um	Spot	Diameter	68	1000000052	917
0.25	0.25	0.25	um	Spot	Diameter	68	1000000054	918
0.25	0.25	0.25	um	Spot	Diameter	68	1000000060	919
0.25	0.25	0.25	um	Spot	Diameter	68	1000000056	920
0.25	0.25	0.25	um	Spot	Diameter	68	1000000035	921
0.25	0.25	0.25	um	Spot	Diameter	68	1000000037	922
0.25	0.25	0.25	um	Spot	Diameter	68	1000000051	923
0.25	0.25	0.25	um	Spot	Diameter	68	1000000053	924
0.25	0.25	0.25	um	Spot	Diameter	68	1000000049	925
0.25	0.25	0.25	um	Spot	Diameter	68	1000000057	926
0.25	0.25	0.25	um	Spot	Diameter	68	1000000059	927
0.25	0.25	0.25	um	Spot	Diameter	68	1000000061	928
0.25	0.25	0.25	um	Spot	Diameter	68	1000000055	929
0.25	0.25	0.25	um	Spot	Diameter	69	1000000058	930
0.25	0.25	0.25	um	Spot	Diameter	69	1000000054	931
0.25	0.25	0.25	um	Spot	Diameter	69	1000000060	932
0.25	0.25	0.25	um	Spot	Diameter	69	1000000056	933
0.25	0.25	0.25	um	Spot	Diameter	69	1000000035	934
0.25	0.25	0.25	um	Spot	Diameter	69	1000000053	935
0.25	0.25	0.25	um	Spot	Diameter	69	1000000049	936
0.25	0.25	0.25	um	Spot	Diameter	69	1000000057	937
0.25	0.25	0.25	um	Spot	Diameter	69	1000000062	938
0.25	0.25	0.25	um	Spot	Diameter	69	1000000059	939
0.25	0.25	0.25	um	Spot	Diameter	69	1000000061	940
0.25	0.25	0.25	um	Spot	Diameter	69	1000000055	941
0.25	0.25	0.25	um	Spot	Diameter	70	1000000058	942
0.25	0.25	0.25	um	Spot	Diameter	70	1000000054	943
0.25	0.25	0.25	um	Spot	Diameter	70	1000000060	944
0.25	0.25	0.25	um	Spot	Diameter	70	1000000056	945
0.25	0.25	0.25	um	Spot	Diameter	70	1000000035	946
0.25	0.25	0.25	um	Spot	Diameter	70	1000000053	947
0.25	0.25	0.25	um	Spot	Diameter	70	1000000057	948
0.25	0.25	0.25	um	Spot	Diameter	70	1000000062	949
0.25	0.25	0.25	um	Spot	Diameter	70	1000000059	950
0.25	0.25	0.25	um	Spot	Diameter	70	1000000061	951
0.25	0.25	0.25	um	Spot	Diameter	70	1000000055	952
0.25	0.25	0.25	um	Spot	Diameter	71	1000000058	953
0.25	0.25	0.25	um	Spot	Diameter	71	1000000054	954
0.25	0.25	0.25	um	Spot	Diameter	71	1000000060	955
0.25	0.25	0.25	um	Spot	Diameter	71	1000000056	956
0.25	0.25	0.25	um	Spot	Diameter	71	1000000035	957
0.25	0.25	0.25	um	Spot	Diameter	71	1000000053	958
0.25	0.25	0.25	um	Spot	Diameter	71	1000000057	959
0.25	0.25	0.25	um	Spot	Diameter	71	1000000062	960
0.25	0.25	0.25	um	Spot	Diameter	71	1000000059	961
0.25	0.25	0.25	um	Spot	Diameter	71	1000000061	962
0.25	0.25	0.25	um	Spot	Diameter	71	1000000055	963
0.25	0.25	0.25	um	Spot	Diameter	72	1000000058	964
0.25	0.25	0.25	um	Spot	Diameter	72	1000000054	965
0.25	0.25	0.25	um	Spot	Diameter	72	1000000060	966
0.25	0.25	0.25	um	Spot	Diameter	72	1000000056	967
0.25	0.25	0.25	um	Spot	Diameter	72	1000000063	968
0.25	0.25	0.25	um	Spot	Diameter	72	1000000035	969
0.25	0.25	0.25	um	Spot	Diameter	72	1000000057	970
0.25	0.25	0.25	um	Spot	Diameter	72	1000000062	971
0.25	0.25	0.25	um	Spot	Diameter	72	1000000059	972
0.25	0.25	0.25	um	Spot	Diameter	72	1000000061	973
0.25	0.25	0.25	um	Spot	Diameter	73	1000000058	974
0.25	0.25	0.25	um	Spot	Diameter	73	1000000054	975
0.25	0.25	0.25	um	Spot	Diameter	73	1000000060	976
0.25	0.25	0.25	um	Spot	Diameter	73	1000000063	977
0.25	0.25	0.25	um	Spot	Diameter	73	1000000056	978
0.25	0.25	0.25	um	Spot	Diameter	73	1000000064	979
0.25	0.25	0.25	um	Spot	Diameter	73	1000000035	980
0.25	0.25	0.25	um	Spot	Diameter	73	1000000057	981
0.25	0.25	0.25	um	Spot	Diameter	73	1000000062	982
0.25	0.25	0.25	um	Spot	Diameter	73	1000000065	983
0.25	0.25	0.25	um	Spot	Diameter	73	1000000059	984
0.25	0.25	0.25	um	Spot	Diameter	73	1000000061	985
0.25	0.25	0.25	um	Spot	Diameter	73	1000000066	986
0.25	0.25	0.25	um	Spot	Diameter	74	1000000058	987
0.25	0.25	0.25	um	Spot	Diameter	74	1000000060	988
0.25	0.25	0.25	um	Spot	Diameter	74	1000000063	989
0.25	0.25	0.25	um	Spot	Diameter	74	1000000064	990
0.25	0.25	0.25	um	Spot	Diameter	74	1000000035	991
0.25	0.25	0.25	um	Spot	Diameter	74	1000000057	992
0.25	0.25	0.25	um	Spot	Diameter	74	1000000062	993
0.25	0.25	0.25	um	Spot	Diameter	74	1000000065	994
0.25	0.25	0.25	um	Spot	Diameter	74	1000000059	995
0.25	0.25	0.25	um	Spot	Diameter	74	1000000061	996
0.25	0.25	0.25	um	Spot	Diameter	74	1000000066	997
0.25	0.25	0.25	um	Spot	Diameter	75	1000000058	998
0.25	0.25	0.25	um	Spot	Diameter	75	1000000067	999
0.25	0.25	0.25	um	Spot	Diameter	75	1000000063	1000
0.25	0.25	0.25	um	Spot	Diameter	75	1000000060	1001
0.25	0.25	0.25	um	Spot	Diameter	75	1000000064	1002
0.25	0.25	0.25	um	Spot	Diameter	75	1000000035	1003
0.25	0.25	0.25	um	Spot	Diameter	75	1000000057	1004
0.25	0.25	0.25	um	Spot	Diameter	75	1000000068	1005
0.25	0.25	0.25	um	Spot	Diameter	75	1000000062	1006
0.25	0.25	0.25	um	Spot	Diameter	75	1000000065	1007
0.25	0.25	0.25	um	Spot	Diameter	75	1000000059	1008
0.25	0.25	0.25	um	Spot	Diameter	75	1000000061	1009
0.25	0.25	0.25	um	Spot	Diameter	75	1000000066	1010
0.25	0.25	0.25	um	Spot	Diameter	76	1000000067	1011
0.25	0.25	0.25	um	Spot	Diameter	76	1000000063	1012
0.25	0.25	0.25	um	Spot	Diameter	76	1000000060	1013
0.25	0.25	0.25	um	Spot	Diameter	76	1000000069	1014
0.25	0.25	0.25	um	Spot	Diameter	76	1000000064	1015
0.25	0.25	0.25	um	Spot	Diameter	76	1000000035	1016
0.25	0.25	0.25	um	Spot	Diameter	76	1000000068	1017
0.25	0.25	0.25	um	Spot	Diameter	76	1000000062	1018
0.25	0.25	0.25	um	Spot	Diameter	76	1000000065	1019
0.25	0.25	0.25	um	Spot	Diameter	76	1000000059	1020
0.25	0.25	0.25	um	Spot	Diameter	76	1000000061	1021
0.25	0.25	0.25	um	Spot	Diameter	76	1000000066	1022
0.25	0.25	0.25	um	Spot	Diameter	77	1000000067	1023
0.25	0.25	0.25	um	Spot	Diameter	77	1000000063	1024
0.25	0.25	0.25	um	Spot	Diameter	77	1000000060	1025
0.25	0.25	0.25	um	Spot	Diameter	77	1000000069	1026
0.25	0.25	0.25	um	Spot	Diameter	77	1000000064	1027
0.25	0.25	0.25	um	Spot	Diameter	77	1000000035	1028
0.25	0.25	0.25	um	Spot	Diameter	77	1000000062	1029
0.25	0.25	0.25	um	Spot	Diameter	77	1000000068	1030
0.25	0.25	0.25	um	Spot	Diameter	77	1000000065	1031
0.25	0.25	0.25	um	Spot	Diameter	77	1000000059	1032
0.25	0.25	0.25	um	Spot	Diameter	77	1000000061	1033
0.25	0.25	0.25	um	Spot	Diameter	77	1000000066	1034
0.25	0.25	0.25	um	Spot	Diameter	78	1000000067	1035
0.25	0.25	0.25	um	Spot	Diameter	78	1000000063	1036
0.25	0.25	0.25	um	Spot	Diameter	78	1000000060	1037
0.25	0.25	0.25	um	Spot	Diameter	78	1000000064	1038
0.25	0.25	0.25	um	Spot	Diameter	78	1000000069	1039
0.25	0.25	0.25	um	Spot	Diameter	78	1000000035	1040
0.25	0.25	0.25	um	Spot	Diameter	78	1000000062	1041
0.25	0.25	0.25	um	Spot	Diameter	78	1000000068	1042
0.25	0.25	0.25	um	Spot	Diameter	78	1000000065	1043
0.25	0.25	0.25	um	Spot	Diameter	78	1000000059	1044
0.25	0.25	0.25	um	Spot	Diameter	78	1000000061	1045
0.25	0.25	0.25	um	Spot	Diameter	78	1000000066	1046
0.25	0.25	0.25	um	Spot	Diameter	79	1000000067	1047
0.25	0.25	0.25	um	Spot	Diameter	79	1000000063	1048
0.25	0.25	0.25	um	Spot	Diameter	79	1000000069	1049
0.25	0.25	0.25	um	Spot	Diameter	79	1000000064	1050
0.25	0.25	0.25	um	Spot	Diameter	79	1000000035	1051
0.25	0.25	0.25	um	Spot	Diameter	79	1000000068	1052
0.25	0.25	0.25	um	Spot	Diameter	79	1000000062	1053
0.25	0.25	0.25	um	Spot	Diameter	79	1000000065	1054
0.25	0.25	0.25	um	Spot	Diameter	79	1000000059	1055
0.25	0.25	0.25	um	Spot	Diameter	79	1000000061	1056
0.25	0.25	0.25	um	Spot	Diameter	79	1000000066	1057
0.25	0.25	0.25	um	Spot	Diameter	80	1000000067	1058
0.25	0.25	0.25	um	Spot	Diameter	80	1000000063	1059
0.25	0.25	0.25	um	Spot	Diameter	80	1000000064	1060
0.25	0.25	0.25	um	Spot	Diameter	80	1000000069	1061
0.25	0.25	0.25	um	Spot	Diameter	80	1000000035	1062
0.25	0.25	0.25	um	Spot	Diameter	80	1000000062	1063
0.25	0.25	0.25	um	Spot	Diameter	80	1000000068	1064
0.25	0.25	0.25	um	Spot	Diameter	80	1000000065	1065
0.25	0.25	0.25	um	Spot	Diameter	80	1000000059	1066
0.25	0.25	0.25	um	Spot	Diameter	80	1000000061	1067
0.25	0.25	0.25	um	Spot	Diameter	80	1000000066	1068
0.25	0.25	0.25	um	Spot	Diameter	81	1000000067	1069
0.25	0.25	0.25	um	Spot	Diameter	81	1000000063	1070
0.25	0.25	0.25	um	Spot	Diameter	81	1000000064	1071
0.25	0.25	0.25	um	Spot	Diameter	81	1000000069	1072
0.25	0.25	0.25	um	Spot	Diameter	81	1000000035	1073
0.25	0.25	0.25	um	Spot	Diameter	81	1000000070	1074
0.25	0.25	0.25	um	Spot	Diameter	81	1000000068	1075
0.25	0.25	0.25	um	Spot	Diameter	81	1000000065	1076
0.25	0.25	0.25	um	Spot	Diameter	81	1000000059	1077
0.25	0.25	0.25	um	Spot	Diameter	81	1000000061	1078
0.25	0.25	0.25	um	Spot	Diameter	81	1000000071	1079
0.25	0.25	0.25	um	Spot	Diameter	81	1000000066	1080
0.25	0.25	0.25	um	Spot	Diameter	82	1000000067	1081
0.25	0.25	0.25	um	Spot	Diameter	82	1000000063	1082
0.25	0.25	0.25	um	Spot	Diameter	82	1000000069	1083
0.25	0.25	0.25	um	Spot	Diameter	82	1000000064	1084
0.25	0.25	0.25	um	Spot	Diameter	82	1000000035	1085
0.25	0.25	0.25	um	Spot	Diameter	82	1000000070	1086
0.25	0.25	0.25	um	Spot	Diameter	82	1000000068	1087
0.25	0.25	0.25	um	Spot	Diameter	82	1000000065	1088
0.25	0.25	0.25	um	Spot	Diameter	82	1000000059	1089
0.25	0.25	0.25	um	Spot	Diameter	82	1000000061	1090
0.25	0.25	0.25	um	Spot	Diameter	82	1000000071	1091
0.25	0.25	0.25	um	Spot	Diameter	82	1000000066	1092
0.25	0.25	0.25	um	Spot	Diameter	83	1000000067	1093
0.25	0.25	0.25	um	Spot	Diameter	83	1000000072	1094
0.25	0.25	0.25	um	Spot	Diameter	83	1000000063	1095
0.25	0.25	0.25	um	Spot	Diameter	83	1000000064	1096
0.25	0.25	0.25	um	Spot	Diameter	83	1000000069	1097
0.25	0.25	0.25	um	Spot	Diameter	83	1000000035	1098
0.25	0.25	0.25	um	Spot	Diameter	83	1000000073	1099
0.25	0.25	0.25	um	Spot	Diameter	83	1000000070	1100
0.25	0.25	0.25	um	Spot	Diameter	83	1000000068	1101
0.25	0.25	0.25	um	Spot	Diameter	83	1000000065	1102
0.25	0.25	0.25	um	Spot	Diameter	83	1000000059	1103
0.25	0.25	0.25	um	Spot	Diameter	83	1000000061	1104
0.25	0.25	0.25	um	Spot	Diameter	83	1000000071	1105
0.25	0.25	0.25	um	Spot	Diameter	83	1000000066	1106
0.25	0.25	0.25	um	Spot	Diameter	84	1000000067	1107
0.25	0.25	0.25	um	Spot	Diameter	84	1000000072	1108
0.25	0.25	0.25	um	Spot	Diameter	84	1000000069	1109
0.25	0.25	0.25	um	Spot	Diameter	84	1000000064	1110
0.25	0.25	0.25	um	Spot	Diameter	84	1000000035	1111
0.25	0.25	0.25	um	Spot	Diameter	84	1000000073	1112
0.25	0.25	0.25	um	Spot	Diameter	84	1000000070	1113
0.25	0.25	0.25	um	Spot	Diameter	84	1000000068	1114
0.25	0.25	0.25	um	Spot	Diameter	84	1000000065	1115
0.25	0.25	0.25	um	Spot	Diameter	84	1000000059	1116
0.25	0.25	0.25	um	Spot	Diameter	84	1000000071	1117
0.25	0.25	0.25	um	Spot	Diameter	84	1000000066	1118
0.25	0.25	0.25	um	Spot	Diameter	85	1000000067	1119
0.25	0.25	0.25	um	Spot	Diameter	85	1000000072	1120
0.25	0.25	0.25	um	Spot	Diameter	85	1000000069	1121
0.25	0.25	0.25	um	Spot	Diameter	85	1000000035	1122
0.25	0.25	0.25	um	Spot	Diameter	85	1000000073	1123
0.25	0.25	0.25	um	Spot	Diameter	85	1000000070	1124
0.25	0.25	0.25	um	Spot	Diameter	85	1000000068	1125
0.25	0.25	0.25	um	Spot	Diameter	85	1000000065	1126
0.25	0.25	0.25	um	Spot	Diameter	85	1000000059	1127
0.25	0.25	0.25	um	Spot	Diameter	85	1000000071	1128
0.25	0.25	0.25	um	Spot	Diameter	85	1000000066	1129
0.25	0.25	0.25	um	Spot	Diameter	86	1000000067	1130
0.25	0.25	0.25	um	Spot	Diameter	86	1000000072	1131
0.25	0.25	0.25	um	Spot	Diameter	86	1000000069	1132
0.25	0.25	0.25	um	Spot	Diameter	86	1000000035	1133
0.25	0.25	0.25	um	Spot	Diameter	86	1000000073	1134
0.25	0.25	0.25	um	Spot	Diameter	86	1000000070	1135
0.25	0.25	0.25	um	Spot	Diameter	86	1000000065	1136
0.25	0.25	0.25	um	Spot	Diameter	86	1000000059	1137
0.25	0.25	0.25	um	Spot	Diameter	86	1000000071	1138
0.25	0.25	0.25	um	Spot	Diameter	86	1000000066	1139
0.25	0.25	0.25	um	Spot	Diameter	87	1000000067	1140
0.25	0.25	0.25	um	Spot	Diameter	87	1000000072	1141
0.25	0.25	0.25	um	Spot	Diameter	87	1000000069	1142
0.25	0.25	0.25	um	Spot	Diameter	87	1000000035	1143
0.25	0.25	0.25	um	Spot	Diameter	87	1000000073	1144
0.25	0.25	0.25	um	Spot	Diameter	87	1000000070	1145
0.25	0.25	0.25	um	Spot	Diameter	87	1000000059	1146
0.25	0.25	0.25	um	Spot	Diameter	87	1000000074	1147
0.25	0.25	0.25	um	Spot	Diameter	87	1000000071	1148
0.25	0.25	0.25	um	Spot	Diameter	88	1000000067	1149
0.25	0.25	0.25	um	Spot	Diameter	88	1000000072	1150
0.25	0.25	0.25	um	Spot	Diameter	88	1000000069	1151
0.25	0.25	0.25	um	Spot	Diameter	88	1000000035	1152
0.25	0.25	0.25	um	Spot	Diameter	88	1000000073	1153
0.25	0.25	0.25	um	Spot	Diameter	88	1000000070	1154
0.25	0.25	0.25	um	Spot	Diameter	88	1000000059	1155
0.25	0.25	0.25	um	Spot	Diameter	88	1000000074	1156
0.25	0.25	0.25	um	Spot	Diameter	88	1000000071	1157
0.25	0.25	0.25	um	Spot	Diameter	89	1000000067	1158
0.25	0.25	0.25	um	Spot	Diameter	89	1000000072	1159
0.25	0.25	0.25	um	Spot	Diameter	89	1000000069	1160
0.25	0.25	0.25	um	Spot	Diameter	89	1000000035	1161
0.25	0.25	0.25	um	Spot	Diameter	89	1000000073	1162
0.25	0.25	0.25	um	Spot	Diameter	89	1000000070	1163
0.25	0.25	0.25	um	Spot	Diameter	89	1000000059	1164
0.25	0.25	0.25	um	Spot	Diameter	89	1000000074	1165
0.25	0.25	0.25	um	Spot	Diameter	89	1000000071	1166
0.25	0.25	0.25	um	Spot	Diameter	90	1000000072	1167
0.25	0.25	0.25	um	Spot	Diameter	90	1000000069	1168
0.25	0.25	0.25	um	Spot	Diameter	90	1000000035	1169
0.25	0.25	0.25	um	Spot	Diameter	90	1000000073	1170
0.25	0.25	0.25	um	Spot	Diameter	90	1000000070	1171
0.25	0.25	0.25	um	Spot	Diameter	90	1000000075	1172
0.25	0.25	0.25	um	Spot	Diameter	90	1000000076	1173
0.25	0.25	0.25	um	Spot	Diameter	90	1000000059	1174
0.25	0.25	0.25	um	Spot	Diameter	90	1000000074	1175
0.25	0.25	0.25	um	Spot	Diameter	90	1000000071	1176
0.25	0.25	0.25	um	Spot	Diameter	91	1000000072	1177
0.25	0.25	0.25	um	Spot	Diameter	91	1000000035	1178
0.25	0.25	0.25	um	Spot	Diameter	91	1000000073	1179
0.25	0.25	0.25	um	Spot	Diameter	91	1000000070	1180
0.25	0.25	0.25	um	Spot	Diameter	91	1000000075	1181
0.25	0.25	0.25	um	Spot	Diameter	91	1000000076	1182
0.25	0.25	0.25	um	Spot	Diameter	91	1000000059	1183
0.25	0.25	0.25	um	Spot	Diameter	91	1000000074	1184
0.25	0.25	0.25	um	Spot	Diameter	91	1000000071	1185
0.25	0.25	0.25	um	Spot	Diameter	92	1000000072	1186
0.25	0.25	0.25	um	Spot	Diameter	92	1000000035	1187
0.25	0.25	0.25	um	Spot	Diameter	92	1000000073	1188
0.25	0.25	0.25	um	Spot	Diameter	92	1000000070	1189
0.25	0.25	0.25	um	Spot	Diameter	92	1000000075	1190
0.25	0.25	0.25	um	Spot	Diameter	92	1000000076	1191
0.25	0.25	0.25	um	Spot	Diameter	92	1000000059	1192
0.25	0.25	0.25	um	Spot	Diameter	92	1000000074	1193
0.25	0.25	0.25	um	Spot	Diameter	92	1000000071	1194
0.25	0.25	0.25	um	Spot	Diameter	93	1000000077	1195
0.25	0.25	0.25	um	Spot	Diameter	93	1000000072	1196
0.25	0.25	0.25	um	Spot	Diameter	93	1000000078	1197
0.25	0.25	0.25	um	Spot	Diameter	93	1000000035	1198
0.25	0.25	0.25	um	Spot	Diameter	93	1000000073	1199
0.25	0.25	0.25	um	Spot	Diameter	93	1000000070	1200
0.25	0.25	0.25	um	Spot	Diameter	93	1000000075	1201
0.25	0.25	0.25	um	Spot	Diameter	93	1000000076	1202
0.25	0.25	0.25	um	Spot	Diameter	93	1000000059	1203
0.25	0.25	0.25	um	Spot	Diameter	93	1000000074	1204
0.25	0.25	0.25	um	Spot	Diameter	93	1000000071	1205
0.25	0.25	0.25	um	Spot	Diameter	94	1000000077	1206
0.25	0.25	0.25	um	Spot	Diameter	94	1000000072	1207
0.25	0.25	0.25	um	Spot	Diameter	94	1000000078	1208
0.25	0.25	0.25	um	Spot	Diameter	94	1000000035	1209
0.25	0.25	0.25	um	Spot	Diameter	94	1000000073	1210
0.25	0.25	0.25	um	Spot	Diameter	94	1000000070	1211
0.25	0.25	0.25	um	Spot	Diameter	94	1000000075	1212
0.25	0.25	0.25	um	Spot	Diameter	94	1000000076	1213
0.25	0.25	0.25	um	Spot	Diameter	94	1000000059	1214
0.25	0.25	0.25	um	Spot	Diameter	94	1000000074	1215
0.25	0.25	0.25	um	Spot	Diameter	95	1000000077	1216
0.25	0.25	0.25	um	Spot	Diameter	95	1000000072	1217
0.25	0.25	0.25	um	Spot	Diameter	95	1000000078	1218
0.25	0.25	0.25	um	Spot	Diameter	95	1000000035	1219
0.25	0.25	0.25	um	Spot	Diameter	95	1000000073	1220
0.25	0.25	0.25	um	Spot	Diameter	95	1000000070	1221
0.25	0.25	0.25	um	Spot	Diameter	95	1000000075	1222
0.25	0.25	0.25	um	Spot	Diameter	95	1000000076	1223
0.25	0.25	0.25	um	Spot	Diameter	95	1000000059	1224
0.25	0.25	0.25	um	Spot	Diameter	95	1000000074	1225
0.25	0.25	0.25	um	Spot	Diameter	96	1000000077	1226
0.25	0.25	0.25	um	Spot	Diameter	96	1000000078	1227
0.25	0.25	0.25	um	Spot	Diameter	96	1000000035	1228
0.25	0.25	0.25	um	Spot	Diameter	96	1000000073	1229
0.25	0.25	0.25	um	Spot	Diameter	96	1000000070	1230
0.25	0.25	0.25	um	Spot	Diameter	96	1000000075	1231
0.25	0.25	0.25	um	Spot	Diameter	96	1000000076	1232
0.25	0.25	0.25	um	Spot	Diameter	96	1000000059	1233
0.25	0.25	0.25	um	Spot	Diameter	96	1000000074	1234
0.25	0.25	0.25	um	Spot	Diameter	97	1000000079	1235
0.25	0.25	0.25	um	Spot	Diameter	97	1000000077	1236
0.25	0.25	0.25	um	Spot	Diameter	97	1000000078	1237
0.25	0.25	0.25	um	Spot	Diameter	97	1000000035	1238
0.25	0.25	0.25	um	Spot	Diameter	97	1000000073	1239
0.25	0.25	0.25	um	Spot	Diameter	97	1000000070	1240
0.25	0.25	0.25	um	Spot	Diameter	97	1000000075	1241
0.25	0.25	0.25	um	Spot	Diameter	97	1000000076	1242
0.25	0.25	0.25	um	Spot	Diameter	97	1000000059	1243
0.25	0.25	0.25	um	Spot	Diameter	97	1000000074	1244
0.25	0.25	0.25	um	Spot	Diameter	98	1000000079	1245
0.25	0.25	0.25	um	Spot	Diameter	98	1000000077	1246
0.25	0.25	0.25	um	Spot	Diameter	98	1000000078	1247
0.25	0.25	0.25	um	Spot	Diameter	98	1000000035	1248
0.25	0.25	0.25	um	Spot	Diameter	98	1000000073	1249
0.25	0.25	0.25	um	Spot	Diameter	98	1000000070	1250
0.25	0.25	0.25	um	Spot	Diameter	98	1000000080	1251
0.25	0.25	0.25	um	Spot	Diameter	98	1000000075	1252
0.25	0.25	0.25	um	Spot	Diameter	98	1000000076	1253
0.25	0.25	0.25	um	Spot	Diameter	98	1000000059	1254
0.25	0.25	0.25	um	Spot	Diameter	98	1000000074	1255
0.25	0.25	0.25	um	Spot	Diameter	99	1000000079	1256
0.25	0.25	0.25	um	Spot	Diameter	99	1000000077	1257
0.25	0.25	0.25	um	Spot	Diameter	99	1000000078	1258
0.25	0.25	0.25	um	Spot	Diameter	99	1000000035	1259
0.25	0.25	0.25	um	Spot	Diameter	99	1000000073	1260
0.25	0.25	0.25	um	Spot	Diameter	99	1000000081	1261
0.25	0.25	0.25	um	Spot	Diameter	99	1000000070	1262
0.25	0.25	0.25	um	Spot	Diameter	99	1000000080	1263
0.25	0.25	0.25	um	Spot	Diameter	99	1000000075	1264
0.25	0.25	0.25	um	Spot	Diameter	99	1000000076	1265
0.25	0.25	0.25	um	Spot	Diameter	99	1000000059	1266
0.25	0.25	0.25	um	Spot	Diameter	99	1000000074	1267
0.25	0.25	0.25	um	Spot	Diameter	99	1000000082	1268
0.25	0.25	0.25	um	Spot	Diameter	100	1000000079	1269
0.25	0.25	0.25	um	Spot	Diameter	100	1000000077	1270
0.25	0.25	0.25	um	Spot	Diameter	100	1000000078	1271
0.25	0.25	0.25	um	Spot	Diameter	100	1000000035	1272
0.25	0.25	0.25	um	Spot	Diameter	100	1000000073	1273
0.25	0.25	0.25	um	Spot	Diameter	100	1000000081	1274
0.25	0.25	0.25	um	Spot	Diameter	100	1000000070	1275
0.25	0.25	0.25	um	Spot	Diameter	100	1000000083	1276
0.25	0.25	0.25	um	Spot	Diameter	100	1000000080	1277
0.25	0.25	0.25	um	Spot	Diameter	100	1000000075	1278
0.25	0.25	0.25	um	Spot	Diameter	100	1000000076	1279
0.25	0.25	0.25	um	Spot	Diameter	100	1000000074	1280
0.25	0.25	0.25	um	Spot	Diameter	100	1000000082	1281
0.25	0.25	0.25	um	Spot	Diameter	100	1000000084	1282
0.25	0.25	0.25	um	Spot	Diameter	101	1000000077	1283
0.25	0.25	0.25	um	Spot	Diameter	101	1000000079	1284
0.25	0.25	0.25	um	Spot	Diameter	101	1000000078	1285
0.25	0.25	0.25	um	Spot	Diameter	101	1000000035	1286
0.25	0.25	0.25	um	Spot	Diameter	101	1000000081	1287
0.25	0.25	0.25	um	Spot	Diameter	101	1000000070	1288
0.25	0.25	0.25	um	Spot	Diameter	101	1000000083	1289
0.25	0.25	0.25	um	Spot	Diameter	101	1000000080	1290
0.25	0.25	0.25	um	Spot	Diameter	101	1000000075	1291
0.25	0.25	0.25	um	Spot	Diameter	101	1000000076	1292
0.25	0.25	0.25	um	Spot	Diameter	101	1000000082	1293
0.25	0.25	0.25	um	Spot	Diameter	101	1000000084	1294
0.25	0.25	0.25	um	Spot	Diameter	102	1000000077	1295
0.25	0.25	0.25	um	Spot	Diameter	102	1000000079	1296
0.25	0.25	0.25	um	Spot	Diameter	102	1000000078	1297
0.25	0.25	0.25	um	Spot	Diameter	102	1000000035	1298
0.25	0.25	0.25	um	Spot	Diameter	102	1000000081	1299
0.25	0.25	0.25	um	Spot	Diameter	102	1000000070	1300
0.25	0.25	0.25	um	Spot	Diameter	102	1000000083	1301
0.25	0.25	0.25	um	Spot	Diameter	102	1000000080	1302
0.25	0.25	0.25	um	Spot	Diameter	102	1000000075	1303
0.25	0.25	0.25	um	Spot	Diameter	102	1000000076	1304
0.25	0.25	0.25	um	Spot	Diameter	102	1000000082	1305
0.25	0.25	0.25	um	Spot	Diameter	102	1000000084	1306
0.25	0.25	0.25	um	Spot	Diameter	103	1000000079	1307
0.25	0.25	0.25	um	Spot	Diameter	103	1000000077	1308
0.25	0.25	0.25	um	Spot	Diameter	103	1000000085	1309
0.25	0.25	0.25	um	Spot	Diameter	103	1000000078	1310
0.25	0.25	0.25	um	Spot	Diameter	103	1000000035	1311
0.25	0.25	0.25	um	Spot	Diameter	103	1000000081	1312
0.25	0.25	0.25	um	Spot	Diameter	103	1000000070	1313
0.25	0.25	0.25	um	Spot	Diameter	103	1000000083	1314
0.25	0.25	0.25	um	Spot	Diameter	103	1000000080	1315
0.25	0.25	0.25	um	Spot	Diameter	103	1000000076	1316
0.25	0.25	0.25	um	Spot	Diameter	103	1000000082	1317
0.25	0.25	0.25	um	Spot	Diameter	103	1000000084	1318
0.25	0.25	0.25	um	Spot	Diameter	104	1000000077	1319
0.25	0.25	0.25	um	Spot	Diameter	104	1000000079	1320
0.25	0.25	0.25	um	Spot	Diameter	104	1000000085	1321
0.25	0.25	0.25	um	Spot	Diameter	104	1000000078	1322
0.25	0.25	0.25	um	Spot	Diameter	104	1000000035	1323
0.25	0.25	0.25	um	Spot	Diameter	104	1000000081	1324
0.25	0.25	0.25	um	Spot	Diameter	104	1000000070	1325
0.25	0.25	0.25	um	Spot	Diameter	104	1000000083	1326
0.25	0.25	0.25	um	Spot	Diameter	104	1000000080	1327
0.25	0.25	0.25	um	Spot	Diameter	104	1000000086	1328
0.25	0.25	0.25	um	Spot	Diameter	104	1000000076	1329
0.25	0.25	0.25	um	Spot	Diameter	104	1000000082	1330
0.25	0.25	0.25	um	Spot	Diameter	104	1000000084	1331
0.25	0.25	0.25	um	Spot	Diameter	105	1000000077	1332
0.25	0.25	0.25	um	Spot	Diameter	105	1000000079	1333
0.25	0.25	0.25	um	Spot	Diameter	105	1000000085	1334
0.25	0.25	0.25	um	Spot	Diameter	105	1000000078	1335
0.25	0.25	0.25	um	Spot	Diameter	105	1000000035	1336
0.25	0.25	0.25	um	Spot	Diameter	105	1000000081	1337
0.25	0.25	0.25	um	Spot	Diameter	105	1000000070	1338
0.25	0.25	0.25	um	Spot	Diameter	105	1000000083	1339
0.25	0.25	0.25	um	Spot	Diameter	105	1000000080	1340
0.25	0.25	0.25	um	Spot	Diameter	105	1000000086	1341
0.25	0.25	0.25	um	Spot	Diameter	105	1000000076	1342
0.25	0.25	0.25	um	Spot	Diameter	105	1000000082	1343
0.25	0.25	0.25	um	Spot	Diameter	105	1000000084	1344
0.25	0.25	0.25	um	Spot	Diameter	106	1000000077	1345
0.25	0.25	0.25	um	Spot	Diameter	106	1000000079	1346
0.25	0.25	0.25	um	Spot	Diameter	106	1000000085	1347
0.25	0.25	0.25	um	Spot	Diameter	106	1000000078	1348
0.25	0.25	0.25	um	Spot	Diameter	106	1000000035	1349
0.25	0.25	0.25	um	Spot	Diameter	106	1000000081	1350
0.25	0.25	0.25	um	Spot	Diameter	106	1000000070	1351
0.25	0.25	0.25	um	Spot	Diameter	106	1000000083	1352
0.25	0.25	0.25	um	Spot	Diameter	106	1000000080	1353
0.25	0.25	0.25	um	Spot	Diameter	106	1000000086	1354
0.25	0.25	0.25	um	Spot	Diameter	106	1000000076	1355
0.25	0.25	0.25	um	Spot	Diameter	106	1000000082	1356
0.25	0.25	0.25	um	Spot	Diameter	106	1000000084	1357
0.25	0.25	0.25	um	Spot	Diameter	107	1000000079	1358
0.25	0.25	0.25	um	Spot	Diameter	107	1000000085	1359
0.25	0.25	0.25	um	Spot	Diameter	107	1000000078	1360
0.25	0.25	0.25	um	Spot	Diameter	107	1000000035	1361
0.25	0.25	0.25	um	Spot	Diameter	107	1000000081	1362
0.25	0.25	0.25	um	Spot	Diameter	107	1000000070	1363
0.25	0.25	0.25	um	Spot	Diameter	107	1000000083	1364
0.25	0.25	0.25	um	Spot	Diameter	107	1000000087	1365
0.25	0.25	0.25	um	Spot	Diameter	107	1000000080	1366
0.25	0.25	0.25	um	Spot	Diameter	107	1000000086	1367
0.25	0.25	0.25	um	Spot	Diameter	107	1000000076	1368
0.25	0.25	0.25	um	Spot	Diameter	107	1000000082	1369
0.25	0.25	0.25	um	Spot	Diameter	107	1000000084	1370
0.25	0.25	0.25	um	Spot	Diameter	108	1000000079	1371
0.25	0.25	0.25	um	Spot	Diameter	108	1000000085	1372
0.25	0.25	0.25	um	Spot	Diameter	108	1000000078	1373
0.25	0.25	0.25	um	Spot	Diameter	108	1000000035	1374
0.25	0.25	0.25	um	Spot	Diameter	108	1000000081	1375
0.25	0.25	0.25	um	Spot	Diameter	108	1000000070	1376
0.25	0.25	0.25	um	Spot	Diameter	108	1000000087	1377
0.25	0.25	0.25	um	Spot	Diameter	108	1000000083	1378
0.25	0.25	0.25	um	Spot	Diameter	108	1000000080	1379
0.25	0.25	0.25	um	Spot	Diameter	108	1000000086	1380
0.25	0.25	0.25	um	Spot	Diameter	108	1000000076	1381
0.25	0.25	0.25	um	Spot	Diameter	108	1000000082	1382
0.25	0.25	0.25	um	Spot	Diameter	108	1000000088	1383
0.25	0.25	0.25	um	Spot	Diameter	108	1000000084	1384
0.25	0.25	0.25	um	Spot	Diameter	109	1000000085	1385
0.25	0.25	0.25	um	Spot	Diameter	109	1000000035	1386
0.25	0.25	0.25	um	Spot	Diameter	109	1000000081	1387
0.25	0.25	0.25	um	Spot	Diameter	109	1000000070	1388
0.25	0.25	0.25	um	Spot	Diameter	109	1000000087	1389
0.25	0.25	0.25	um	Spot	Diameter	109	1000000083	1390
0.25	0.25	0.25	um	Spot	Diameter	109	1000000080	1391
0.25	0.25	0.25	um	Spot	Diameter	109	1000000086	1392
0.25	0.25	0.25	um	Spot	Diameter	109	1000000089	1393
0.25	0.25	0.25	um	Spot	Diameter	109	1000000082	1394
0.25	0.25	0.25	um	Spot	Diameter	109	1000000088	1395
0.25	0.25	0.25	um	Spot	Diameter	109	1000000084	1396
0.25	0.25	0.25	um	Spot	Diameter	110	1000000085	1397
0.25	0.25	0.25	um	Spot	Diameter	110	1000000035	1398
0.25	0.25	0.25	um	Spot	Diameter	110	1000000081	1399
0.25	0.25	0.25	um	Spot	Diameter	110	1000000070	1400
0.25	0.25	0.25	um	Spot	Diameter	110	1000000087	1401
0.25	0.25	0.25	um	Spot	Diameter	110	1000000083	1402
0.25	0.25	0.25	um	Spot	Diameter	110	1000000080	1403
0.25	0.25	0.25	um	Spot	Diameter	110	1000000086	1404
0.25	0.25	0.25	um	Spot	Diameter	110	1000000089	1405
0.25	0.25	0.25	um	Spot	Diameter	110	1000000082	1406
0.25	0.25	0.25	um	Spot	Diameter	110	1000000088	1407
0.25	0.25	0.25	um	Spot	Diameter	110	1000000084	1408
0.25	0.25	0.25	um	Spot	Diameter	111	1000000085	1409
0.25	0.25	0.25	um	Spot	Diameter	111	1000000035	1410
0.25	0.25	0.25	um	Spot	Diameter	111	1000000070	1411
0.25	0.25	0.25	um	Spot	Diameter	111	1000000087	1412
0.25	0.25	0.25	um	Spot	Diameter	111	1000000083	1413
0.25	0.25	0.25	um	Spot	Diameter	111	1000000080	1414
0.25	0.25	0.25	um	Spot	Diameter	111	1000000086	1415
0.25	0.25	0.25	um	Spot	Diameter	111	1000000089	1416
0.25	0.25	0.25	um	Spot	Diameter	111	1000000082	1417
0.25	0.25	0.25	um	Spot	Diameter	111	1000000088	1418
0.25	0.25	0.25	um	Spot	Diameter	111	1000000084	1419
0.25	0.25	0.25	um	Spot	Diameter	112	1000000090	1420
0.25	0.25	0.25	um	Spot	Diameter	112	1000000085	1421
0.25	0.25	0.25	um	Spot	Diameter	112	1000000035	1422
0.25	0.25	0.25	um	Spot	Diameter	112	1000000070	1423
0.25	0.25	0.25	um	Spot	Diameter	112	1000000087	1424
0.25	0.25	0.25	um	Spot	Diameter	112	1000000083	1425
0.25	0.25	0.25	um	Spot	Diameter	112	1000000080	1426
0.25	0.25	0.25	um	Spot	Diameter	112	1000000086	1427
0.25	0.25	0.25	um	Spot	Diameter	112	1000000089	1428
0.25	0.25	0.25	um	Spot	Diameter	112	1000000082	1429
0.25	0.25	0.25	um	Spot	Diameter	112	1000000088	1430
0.25	0.25	0.25	um	Spot	Diameter	112	1000000084	1431
0.25	0.25	0.25	um	Spot	Diameter	113	1000000090	1432
0.25	0.25	0.25	um	Spot	Diameter	113	1000000085	1433
0.25	0.25	0.25	um	Spot	Diameter	113	1000000035	1434
0.25	0.25	0.25	um	Spot	Diameter	113	1000000070	1435
0.25	0.25	0.25	um	Spot	Diameter	113	1000000087	1436
0.25	0.25	0.25	um	Spot	Diameter	113	1000000083	1437
0.25	0.25	0.25	um	Spot	Diameter	113	1000000086	1438
0.25	0.25	0.25	um	Spot	Diameter	113	1000000089	1439
0.25	0.25	0.25	um	Spot	Diameter	113	1000000088	1440
0.25	0.25	0.25	um	Spot	Diameter	113	1000000084	1441
0.25	0.25	0.25	um	Spot	Diameter	114	1000000090	1442
0.25	0.25	0.25	um	Spot	Diameter	114	1000000035	1443
0.25	0.25	0.25	um	Spot	Diameter	114	1000000070	1444
0.25	0.25	0.25	um	Spot	Diameter	114	1000000087	1445
0.25	0.25	0.25	um	Spot	Diameter	114	1000000083	1446
0.25	0.25	0.25	um	Spot	Diameter	114	1000000086	1447
0.25	0.25	0.25	um	Spot	Diameter	114	1000000089	1448
0.25	0.25	0.25	um	Spot	Diameter	114	1000000088	1449
0.25	0.25	0.25	um	Spot	Diameter	114	1000000084	1450
0.25	0.25	0.25	um	Spot	Diameter	115	1000000090	1451
0.25	0.25	0.25	um	Spot	Diameter	115	1000000035	1452
0.25	0.25	0.25	um	Spot	Diameter	115	1000000070	1453
0.25	0.25	0.25	um	Spot	Diameter	115	1000000087	1454
0.25	0.25	0.25	um	Spot	Diameter	115	1000000083	1455
0.25	0.25	0.25	um	Spot	Diameter	115	1000000089	1456
0.25	0.25	0.25	um	Spot	Diameter	115	1000000088	1457
0.25	0.25	0.25	um	Spot	Diameter	115	1000000084	1458
0.25	0.25	0.25	um	Spot	Diameter	116	1000000090	1459
0.25	0.25	0.25	um	Spot	Diameter	116	1000000035	1460
0.25	0.25	0.25	um	Spot	Diameter	116	1000000070	1461
0.25	0.25	0.25	um	Spot	Diameter	116	1000000087	1462
0.25	0.25	0.25	um	Spot	Diameter	116	1000000083	1463
0.25	0.25	0.25	um	Spot	Diameter	116	1000000089	1464
0.25	0.25	0.25	um	Spot	Diameter	116	1000000088	1465
0.25	0.25	0.25	um	Spot	Diameter	116	1000000084	1466
0.25	0.25	0.25	um	Spot	Diameter	117	1000000090	1467
0.25	0.25	0.25	um	Spot	Diameter	117	1000000035	1468
0.25	0.25	0.25	um	Spot	Diameter	117	1000000070	1469
0.25	0.25	0.25	um	Spot	Diameter	117	1000000087	1470
0.25	0.25	0.25	um	Spot	Diameter	117	1000000083	1471
0.25	0.25	0.25	um	Spot	Diameter	117	1000000089	1472
0.25	0.25	0.25	um	Spot	Diameter	117	1000000088	1473
0.25	0.25	0.25	um	Spot	Diameter	117	1000000084	1474
0.25	0.25	0.25	um	Spot	Diameter	118	1000000090	1475
0.25	0.25	0.25	um	Spot	Diameter	118	1000000035	1476
0.25	0.25	0.25	um	Spot	Diameter	118	1000000070	1477
0.25	0.25	0.25	um	Spot	Diameter	118	1000000087	1478
0.25	0.25	0.25	um	Spot	Diameter	118	1000000089	1479
0.25	0.25	0.25	um	Spot	Diameter	118	1000000088	1480
0.25	0.25	0.25	um	Spot	Diameter	118	1000000084	1481
0.25	0.25	0.25	um	Spot	Diameter	119	1000000090	1482
0.25	0.25	0.25	um	Spot	Diameter	119	1000000091	1483
0.25	0.25	0.25	um	Spot	Diameter	119	1000000035	1484
0.25	0.25	0.25	um	Spot	Diameter	119	1000000070	1485
0.25	0.25	0.25	um	Spot	Diameter	119	1000000087	1486
0.25	0.25	0.25	um	Spot	Diameter	119	1000000089	1487
0.25	0.25	0.25	um	Spot	Diameter	119	1000000088	1488
0.25	0.25	0.25	um	Spot	Diameter	119	1000000084	1489
0.25	0.25	0.25	um	Spot	Diameter	120	1000000090	1490
0.25	0.25	0.25	um	Spot	Diameter	120	1000000091	1491
0.25	0.25	0.25	um	Spot	Diameter	120	1000000070	1492
0.25	0.25	0.25	um	Spot	Diameter	120	1000000087	1493
0.25	0.25	0.25	um	Spot	Diameter	120	1000000089	1494
0.25	0.25	0.25	um	Spot	Diameter	120	1000000088	1495
0.25	0.25	0.25	um	Spot	Diameter	120	1000000092	1496
0.25	0.25	0.25	um	Spot	Diameter	120	1000000084	1497
0.25	0.25	0.25	um	Spot	Diameter	121	1000000090	1498
0.25	0.25	0.25	um	Spot	Diameter	121	1000000091	1499
0.25	0.25	0.25	um	Spot	Diameter	121	1000000070	1500
0.25	0.25	0.25	um	Spot	Diameter	121	1000000087	1501
0.25	0.25	0.25	um	Spot	Diameter	121	1000000089	1502
0.25	0.25	0.25	um	Spot	Diameter	121	1000000092	1503
0.25	0.25	0.25	um	Spot	Diameter	121	1000000084	1504
0.25	0.25	0.25	um	Spot	Diameter	122	1000000090	1505
0.25	0.25	0.25	um	Spot	Diameter	122	1000000091	1506
0.25	0.25	0.25	um	Spot	Diameter	122	1000000070	1507
0.25	0.25	0.25	um	Spot	Diameter	122	1000000089	1508
0.25	0.25	0.25	um	Spot	Diameter	122	1000000092	1509
0.25	0.25	0.25	um	Spot	Diameter	122	1000000084	1510
0.25	0.25	0.25	um	Spot	Diameter	123	1000000090	1511
0.25	0.25	0.25	um	Spot	Diameter	123	1000000091	1512
0.25	0.25	0.25	um	Spot	Diameter	123	1000000070	1513
0.25	0.25	0.25	um	Spot	Diameter	123	1000000089	1514
0.25	0.25	0.25	um	Spot	Diameter	123	1000000092	1515
0.25	0.25	0.25	um	Spot	Diameter	123	1000000084	1516
0.25	0.25	0.25	um	Spot	Diameter	124	1000000090	1517
0.25	0.25	0.25	um	Spot	Diameter	124	1000000091	1518
0.25	0.25	0.25	um	Spot	Diameter	124	1000000093	1519
0.25	0.25	0.25	um	Spot	Diameter	124	1000000070	1520
0.25	0.25	0.25	um	Spot	Diameter	124	1000000089	1521
0.25	0.25	0.25	um	Spot	Diameter	124	1000000092	1522
0.25	0.25	0.25	um	Spot	Diameter	124	1000000084	1523
0.25	0.25	0.25	um	Spot	Diameter	125	1000000090	1524
0.25	0.25	0.25	um	Spot	Diameter	125	1000000091	1525
0.25	0.25	0.25	um	Spot	Diameter	125	1000000093	1526
0.25	0.25	0.25	um	Spot	Diameter	125	1000000070	1527
0.25	0.25	0.25	um	Spot	Diameter	125	1000000089	1528
0.25	0.25	0.25	um	Spot	Diameter	125	1000000094	1529
0.25	0.25	0.25	um	Spot	Diameter	125	1000000092	1530
0.25	0.25	0.25	um	Spot	Diameter	125	1000000084	1531
0.25	0.25	0.25	um	Spot	Diameter	126	1000000090	1532
0.25	0.25	0.25	um	Spot	Diameter	126	1000000091	1533
0.25	0.25	0.25	um	Spot	Diameter	126	1000000093	1534
0.25	0.25	0.25	um	Spot	Diameter	126	1000000070	1535
0.25	0.25	0.25	um	Spot	Diameter	126	1000000095	1536
0.25	0.25	0.25	um	Spot	Diameter	126	1000000089	1537
0.25	0.25	0.25	um	Spot	Diameter	126	1000000094	1538
0.25	0.25	0.25	um	Spot	Diameter	126	1000000092	1539
0.25	0.25	0.25	um	Spot	Diameter	126	1000000084	1540
0.25	0.25	0.25	um	Spot	Diameter	127	1000000090	1541
0.25	0.25	0.25	um	Spot	Diameter	127	1000000091	1542
0.25	0.25	0.25	um	Spot	Diameter	127	1000000093	1543
0.25	0.25	0.25	um	Spot	Diameter	127	1000000070	1544
0.25	0.25	0.25	um	Spot	Diameter	127	1000000095	1545
0.25	0.25	0.25	um	Spot	Diameter	127	1000000089	1546
0.25	0.25	0.25	um	Spot	Diameter	127	1000000094	1547
0.25	0.25	0.25	um	Spot	Diameter	127	1000000092	1548
0.25	0.25	0.25	um	Spot	Diameter	127	1000000084	1549
0.25	0.25	0.25	um	Spot	Diameter	128	1000000090	1550
0.25	0.25	0.25	um	Spot	Diameter	128	1000000091	1551
0.25	0.25	0.25	um	Spot	Diameter	128	1000000093	1552
0.25	0.25	0.25	um	Spot	Diameter	128	1000000070	1553
0.25	0.25	0.25	um	Spot	Diameter	128	1000000095	1554
0.25	0.25	0.25	um	Spot	Diameter	128	1000000089	1555
0.25	0.25	0.25	um	Spot	Diameter	128	1000000096	1556
0.25	0.25	0.25	um	Spot	Diameter	128	1000000094	1557
0.25	0.25	0.25	um	Spot	Diameter	128	1000000092	1558
0.25	0.25	0.25	um	Spot	Diameter	128	1000000084	1559
0.25	0.25	0.25	um	Spot	Diameter	129	1000000090	1560
0.25	0.25	0.25	um	Spot	Diameter	129	1000000091	1561
0.25	0.25	0.25	um	Spot	Diameter	129	1000000093	1562
0.25	0.25	0.25	um	Spot	Diameter	129	1000000070	1563
0.25	0.25	0.25	um	Spot	Diameter	129	1000000095	1564
0.25	0.25	0.25	um	Spot	Diameter	129	1000000089	1565
0.25	0.25	0.25	um	Spot	Diameter	129	1000000096	1566
0.25	0.25	0.25	um	Spot	Diameter	129	1000000094	1567
0.25	0.25	0.25	um	Spot	Diameter	129	1000000092	1568
0.25	0.25	0.25	um	Spot	Diameter	129	1000000084	1569
0.25	0.25	0.25	um	Spot	Diameter	130	1000000090	1570
0.25	0.25	0.25	um	Spot	Diameter	130	1000000091	1571
0.25	0.25	0.25	um	Spot	Diameter	130	1000000093	1572
0.25	0.25	0.25	um	Spot	Diameter	130	1000000070	1573
0.25	0.25	0.25	um	Spot	Diameter	130	1000000095	1574
0.25	0.25	0.25	um	Spot	Diameter	130	1000000089	1575
0.25	0.25	0.25	um	Spot	Diameter	130	1000000096	1576
0.25	0.25	0.25	um	Spot	Diameter	130	1000000094	1577
0.25	0.25	0.25	um	Spot	Diameter	130	1000000092	1578
0.25	0.25	0.25	um	Spot	Diameter	130	1000000084	1579
0.25	0.25	0.25	um	Spot	Diameter	131	1000000090	1580
0.25	0.25	0.25	um	Spot	Diameter	131	1000000091	1581
0.25	0.25	0.25	um	Spot	Diameter	131	1000000093	1582
0.25	0.25	0.25	um	Spot	Diameter	131	1000000070	1583
0.25	0.25	0.25	um	Spot	Diameter	131	1000000095	1584
0.25	0.25	0.25	um	Spot	Diameter	131	1000000089	1585
0.25	0.25	0.25	um	Spot	Diameter	131	1000000096	1586
0.25	0.25	0.25	um	Spot	Diameter	131	1000000094	1587
0.25	0.25	0.25	um	Spot	Diameter	131	1000000084	1588
0.25	0.25	0.25	um	Spot	Diameter	132	1000000090	1589
0.25	0.25	0.25	um	Spot	Diameter	132	1000000091	1590
0.25	0.25	0.25	um	Spot	Diameter	132	1000000093	1591
0.25	0.25	0.25	um	Spot	Diameter	132	1000000097	1592
0.25	0.25	0.25	um	Spot	Diameter	132	1000000070	1593
0.25	0.25	0.25	um	Spot	Diameter	132	1000000095	1594
0.25	0.25	0.25	um	Spot	Diameter	132	1000000089	1595
0.25	0.25	0.25	um	Spot	Diameter	132	1000000096	1596
0.25	0.25	0.25	um	Spot	Diameter	132	1000000094	1597
0.25	0.25	0.25	um	Spot	Diameter	132	1000000084	1598
0.25	0.25	0.25	um	Spot	Diameter	133	1000000090	1599
0.25	0.25	0.25	um	Spot	Diameter	133	1000000091	1600
0.25	0.25	0.25	um	Spot	Diameter	133	1000000093	1601
0.25	0.25	0.25	um	Spot	Diameter	133	1000000097	1602
0.25	0.25	0.25	um	Spot	Diameter	133	1000000070	1603
0.25	0.25	0.25	um	Spot	Diameter	133	1000000095	1604
0.25	0.25	0.25	um	Spot	Diameter	133	1000000089	1605
0.25	0.25	0.25	um	Spot	Diameter	133	1000000096	1606
0.25	0.25	0.25	um	Spot	Diameter	133	1000000094	1607
0.25	0.25	0.25	um	Spot	Diameter	134	1000000090	1608
0.25	0.25	0.25	um	Spot	Diameter	134	1000000091	1609
0.25	0.25	0.25	um	Spot	Diameter	134	1000000093	1610
0.25	0.25	0.25	um	Spot	Diameter	134	1000000097	1611
0.25	0.25	0.25	um	Spot	Diameter	134	1000000070	1612
0.25	0.25	0.25	um	Spot	Diameter	134	1000000095	1613
0.25	0.25	0.25	um	Spot	Diameter	134	1000000089	1614
0.25	0.25	0.25	um	Spot	Diameter	134	1000000096	1615
0.25	0.25	0.25	um	Spot	Diameter	134	1000000094	1616
0.25	0.25	0.25	um	Spot	Diameter	135	1000000090	1617
0.25	0.25	0.25	um	Spot	Diameter	135	1000000091	1618
0.25	0.25	0.25	um	Spot	Diameter	135	1000000093	1619
0.25	0.25	0.25	um	Spot	Diameter	135	1000000097	1620
0.25	0.25	0.25	um	Spot	Diameter	135	1000000070	1621
0.25	0.25	0.25	um	Spot	Diameter	135	1000000095	1622
0.25	0.25	0.25	um	Spot	Diameter	135	1000000089	1623
0.25	0.25	0.25	um	Spot	Diameter	135	1000000096	1624
0.25	0.25	0.25	um	Spot	Diameter	135	1000000094	1625
0.25	0.25	0.25	um	Spot	Diameter	136	1000000090	1626
0.25	0.25	0.25	um	Spot	Diameter	136	1000000091	1627
0.25	0.25	0.25	um	Spot	Diameter	136	1000000093	1628
0.25	0.25	0.25	um	Spot	Diameter	136	1000000097	1629
0.25	0.25	0.25	um	Spot	Diameter	136	1000000070	1630
0.25	0.25	0.25	um	Spot	Diameter	136	1000000095	1631
0.25	0.25	0.25	um	Spot	Diameter	136	1000000089	1632
0.25	0.25	0.25	um	Spot	Diameter	136	1000000096	1633
0.25	0.25	0.25	um	Spot	Diameter	136	1000000094	1634
0.25	0.25	0.25	um	Spot	Diameter	137	1000000090	1635
0.25	0.25	0.25	um	Spot	Diameter	137	1000000091	1636
0.25	0.25	0.25	um	Spot	Diameter	137	1000000097	1637
0.25	0.25	0.25	um	Spot	Diameter	137	1000000093	1638
0.25	0.25	0.25	um	Spot	Diameter	137	1000000070	1639
0.25	0.25	0.25	um	Spot	Diameter	137	1000000095	1640
0.25	0.25	0.25	um	Spot	Diameter	137	1000000096	1641
0.25	0.25	0.25	um	Spot	Diameter	137	1000000089	1642
0.25	0.25	0.25	um	Spot	Diameter	137	1000000094	1643
0.25	0.25	0.25	um	Spot	Diameter	138	1000000090	1644
0.25	0.25	0.25	um	Spot	Diameter	138	1000000091	1645
0.25	0.25	0.25	um	Spot	Diameter	138	1000000097	1646
0.25	0.25	0.25	um	Spot	Diameter	138	1000000098	1647
0.25	0.25	0.25	um	Spot	Diameter	138	1000000099	1648
0.25	0.25	0.25	um	Spot	Diameter	138	1000000095	1649
0.25	0.25	0.25	um	Spot	Diameter	138	1000000089	1650
0.25	0.25	0.25	um	Spot	Diameter	138	1000000096	1651
0.25	0.25	0.25	um	Spot	Diameter	138	1000000094	1652
0.25	0.25	0.25	um	Spot	Diameter	139	1000000091	1653
0.25	0.25	0.25	um	Spot	Diameter	139	1000000097	1654
0.25	0.25	0.25	um	Spot	Diameter	139	1000000098	1655
0.25	0.25	0.25	um	Spot	Diameter	139	1000000099	1656
0.25	0.25	0.25	um	Spot	Diameter	139	1000000096	1657
0.25	0.25	0.25	um	Spot	Diameter	139	1000000094	1658
0.25	0.25	0.25	um	Spot	Diameter	140	1000000091	1659
0.25	0.25	0.25	um	Spot	Diameter	140	1000000097	1660
0.25	0.25	0.25	um	Spot	Diameter	140	1000000098	1661
0.25	0.25	0.25	um	Spot	Diameter	140	1000000099	1662
0.25	0.25	0.25	um	Spot	Diameter	140	1000000094	1663
0.25	0.25	0.25	um	Spot	Diameter	141	1000000091	1664
0.25	0.25	0.25	um	Spot	Diameter	141	1000000097	1665
0.25	0.25	0.25	um	Spot	Diameter	141	1000000098	1666
0.25	0.25	0.25	um	Spot	Diameter	141	1000000099	1667
0.25	0.25	0.25	um	Spot	Diameter	141	1000000094	1668
0.25	0.25	0.25	um	Spot	Diameter	141	1000000100	1669
0.25	0.25	0.25	um	Spot	Diameter	142	1000000091	1670
0.25	0.25	0.25	um	Spot	Diameter	142	1000000097	1671
0.25	0.25	0.25	um	Spot	Diameter	142	1000000098	1672
0.25	0.25	0.25	um	Spot	Diameter	142	1000000099	1673
0.25	0.25	0.25	um	Spot	Diameter	142	1000000094	1674
0.25	0.25	0.25	um	Spot	Diameter	142	1000000100	1675
0.25	0.25	0.25	um	Spot	Diameter	143	1000000091	1676
0.25	0.25	0.25	um	Spot	Diameter	143	1000000097	1677
0.25	0.25	0.25	um	Spot	Diameter	143	1000000098	1678
0.25	0.25	0.25	um	Spot	Diameter	143	1000000099	1679
0.25	0.25	0.25	um	Spot	Diameter	143	1000000094	1680
0.25	0.25	0.25	um	Spot	Diameter	143	1000000100	1681
0.25	0.25	0.25	um	Spot	Diameter	144	1000000091	1682
0.25	0.25	0.25	um	Spot	Diameter	144	1000000097	1683
0.25	0.25	0.25	um	Spot	Diameter	144	1000000098	1684
0.25	0.25	0.25	um	Spot	Diameter	144	1000000099	1685
0.25	0.25	0.25	um	Spot	Diameter	144	1000000094	1686
0.25	0.25	0.25	um	Spot	Diameter	144	1000000100	1687
0.25	0.25	0.25	um	Spot	Diameter	145	1000000091	1688
0.25	0.25	0.25	um	Spot	Diameter	145	1000000098	1689
0.25	0.25	0.25	um	Spot	Diameter	145	1000000099	1690
0.25	0.25	0.25	um	Spot	Diameter	145	1000000094	1691
0.25	0.25	0.25	um	Spot	Diameter	145	1000000100	1692
0.25	0.25	0.25	um	Spot	Diameter	146	1000000091	1693
0.25	0.25	0.25	um	Spot	Diameter	146	1000000098	1694
0.25	0.25	0.25	um	Spot	Diameter	146	1000000099	1695
0.25	0.25	0.25	um	Spot	Diameter	146	1000000094	1696
0.25	0.25	0.25	um	Spot	Diameter	146	1000000100	1697
0.25	0.25	0.25	um	Spot	Diameter	147	1000000091	1698
0.25	0.25	0.25	um	Spot	Diameter	147	1000000098	1699
0.25	0.25	0.25	um	Spot	Diameter	147	1000000099	1700
0.25	0.25	0.25	um	Spot	Diameter	147	1000000094	1701
0.25	0.25	0.25	um	Spot	Diameter	147	1000000100	1702
0.25	0.25	0.25	um	Spot	Diameter	148	1000000098	1703
0.25	0.25	0.25	um	Spot	Diameter	148	1000000099	1704
0.25	0.25	0.25	um	Spot	Diameter	148	1000000094	1705
0.25	0.25	0.25	um	Spot	Diameter	148	1000000100	1706
0.25	0.25	0.25	um	Spot	Diameter	149	1000000098	1707
0.25	0.25	0.25	um	Spot	Diameter	149	1000000099	1708
0.25	0.25	0.25	um	Spot	Diameter	149	1000000101	1709
0.25	0.25	0.25	um	Spot	Diameter	149	1000000094	1710
0.25	0.25	0.25	um	Spot	Diameter	149	1000000100	1711
0.25	0.25	0.25	um	Spot	Diameter	150	1000000098	1712
0.25	0.25	0.25	um	Spot	Diameter	150	1000000099	1713
0.25	0.25	0.25	um	Spot	Diameter	150	1000000101	1714
0.25	0.25	0.25	um	Spot	Diameter	150	1000000094	1715
0.25	0.25	0.25	um	Spot	Diameter	150	1000000100	1716
0.25	0.25	0.25	um	Spot	Diameter	151	1000000098	1717
0.25	0.25	0.25	um	Spot	Diameter	151	1000000099	1718
0.25	0.25	0.25	um	Spot	Diameter	151	1000000101	1719
0.25	0.25	0.25	um	Spot	Diameter	151	1000000094	1720
0.25	0.25	0.25	um	Spot	Diameter	151	1000000100	1721
0.25	0.25	0.25	um	Spot	Diameter	152	1000000102	1722
0.25	0.25	0.25	um	Spot	Diameter	152	1000000099	1723
0.25	0.25	0.25	um	Spot	Diameter	152	1000000101	1724
0.25	0.25	0.25	um	Spot	Diameter	152	1000000094	1725
0.25	0.25	0.25	um	Spot	Diameter	153	1000000103	1726
0.25	0.25	0.25	um	Spot	Diameter	153	1000000102	1727
0.25	0.25	0.25	um	Spot	Diameter	153	1000000099	1728
0.25	0.25	0.25	um	Spot	Diameter	153	1000000101	1729
0.25	0.25	0.25	um	Spot	Diameter	153	1000000094	1730
0.25	0.25	0.25	um	Spot	Diameter	154	1000000104	1731
0.25	0.25	0.25	um	Spot	Diameter	154	1000000103	1732
0.25	0.25	0.25	um	Spot	Diameter	154	1000000102	1733
0.25	0.25	0.25	um	Spot	Diameter	154	1000000099	1734
0.25	0.25	0.25	um	Spot	Diameter	154	1000000101	1735
0.25	0.25	0.25	um	Spot	Diameter	154	1000000094	1736
0.25	0.25	0.25	um	Spot	Diameter	155	1000000104	1737
0.25	0.25	0.25	um	Spot	Diameter	155	1000000103	1738
0.25	0.25	0.25	um	Spot	Diameter	155	1000000105	1739
0.25	0.25	0.25	um	Spot	Diameter	155	1000000102	1740
0.25	0.25	0.25	um	Spot	Diameter	155	1000000101	1741
0.25	0.25	0.25	um	Spot	Diameter	155	1000000094	1742
0.25	0.25	0.25	um	Spot	Diameter	156	1000000104	1743
0.25	0.25	0.25	um	Spot	Diameter	156	1000000103	1744
0.25	0.25	0.25	um	Spot	Diameter	156	1000000105	1745
0.25	0.25	0.25	um	Spot	Diameter	156	1000000102	1746
0.25	0.25	0.25	um	Spot	Diameter	156	1000000101	1747
0.25	0.25	0.25	um	Spot	Diameter	156	1000000094	1748
0.25	0.25	0.25	um	Spot	Diameter	157	1000000104	1749
0.25	0.25	0.25	um	Spot	Diameter	157	1000000103	1750
0.25	0.25	0.25	um	Spot	Diameter	157	1000000105	1751
0.25	0.25	0.25	um	Spot	Diameter	157	1000000102	1752
0.25	0.25	0.25	um	Spot	Diameter	157	1000000101	1753
0.25	0.25	0.25	um	Spot	Diameter	157	1000000094	1754
0.25	0.25	0.25	um	Spot	Diameter	157	1000000106	1755
0.25	0.25	0.25	um	Spot	Diameter	158	1000000104	1756
0.25	0.25	0.25	um	Spot	Diameter	158	1000000103	1757
0.25	0.25	0.25	um	Spot	Diameter	158	1000000105	1758
0.25	0.25	0.25	um	Spot	Diameter	158	1000000107	1759
0.25	0.25	0.25	um	Spot	Diameter	158	1000000102	1760
0.25	0.25	0.25	um	Spot	Diameter	158	1000000101	1761
0.25	0.25	0.25	um	Spot	Diameter	158	1000000094	1762
0.25	0.25	0.25	um	Spot	Diameter	158	1000000106	1763
0.25	0.25	0.25	um	Spot	Diameter	159	1000000104	1764
0.25	0.25	0.25	um	Spot	Diameter	159	1000000103	1765
0.25	0.25	0.25	um	Spot	Diameter	159	1000000105	1766
0.25	0.25	0.25	um	Spot	Diameter	159	1000000107	1767
0.25	0.25	0.25	um	Spot	Diameter	159	1000000102	1768
0.25	0.25	0.25	um	Spot	Diameter	159	1000000101	1769
0.25	0.25	0.25	um	Spot	Diameter	159	1000000094	1770
0.25	0.25	0.25	um	Spot	Diameter	159	1000000106	1771
0.25	0.25	0.25	um	Spot	Diameter	160	1000000104	1772
0.25	0.25	0.25	um	Spot	Diameter	160	1000000103	1773
0.25	0.25	0.25	um	Spot	Diameter	160	1000000105	1774
0.25	0.25	0.25	um	Spot	Diameter	160	1000000107	1775
0.25	0.25	0.25	um	Spot	Diameter	160	1000000102	1776
0.25	0.25	0.25	um	Spot	Diameter	160	1000000101	1777
0.25	0.25	0.25	um	Spot	Diameter	160	1000000094	1778
0.25	0.25	0.25	um	Spot	Diameter	160	1000000106	1779
0.25	0.25	0.25	um	Spot	Diameter	161	1000000104	1780
0.25	0.25	0.25	um	Spot	Diameter	161	1000000108	1781
0.25	0.25	0.25	um	Spot	Diameter	161	1000000103	1782
0.25	0.25	0.25	um	Spot	Diameter	161	1000000105	1783
0.25	0.25	0.25	um	Spot	Diameter	161	1000000107	1784
0.25	0.25	0.25	um	Spot	Diameter	161	1000000102	1785
0.25	0.25	0.25	um	Spot	Diameter	161	1000000109	1786
0.25	0.25	0.25	um	Spot	Diameter	161	1000000101	1787
0.25	0.25	0.25	um	Spot	Diameter	161	1000000094	1788
0.25	0.25	0.25	um	Spot	Diameter	161	1000000106	1789
0.25	0.25	0.25	um	Spot	Diameter	162	1000000104	1790
0.25	0.25	0.25	um	Spot	Diameter	162	1000000103	1791
0.25	0.25	0.25	um	Spot	Diameter	162	1000000108	1792
0.25	0.25	0.25	um	Spot	Diameter	162	1000000105	1793
0.25	0.25	0.25	um	Spot	Diameter	162	1000000107	1794
0.25	0.25	0.25	um	Spot	Diameter	162	1000000102	1795
0.25	0.25	0.25	um	Spot	Diameter	162	1000000109	1796
0.25	0.25	0.25	um	Spot	Diameter	162	1000000101	1797
0.25	0.25	0.25	um	Spot	Diameter	162	1000000106	1798
0.25	0.25	0.25	um	Spot	Diameter	163	1000000104	1799
0.25	0.25	0.25	um	Spot	Diameter	163	1000000103	1800
0.25	0.25	0.25	um	Spot	Diameter	163	1000000108	1801
0.25	0.25	0.25	um	Spot	Diameter	163	1000000110	1802
0.25	0.25	0.25	um	Spot	Diameter	163	1000000105	1803
0.25	0.25	0.25	um	Spot	Diameter	163	1000000107	1804
0.25	0.25	0.25	um	Spot	Diameter	163	1000000109	1805
0.25	0.25	0.25	um	Spot	Diameter	163	1000000101	1806
0.25	0.25	0.25	um	Spot	Diameter	163	1000000106	1807
0.25	0.25	0.25	um	Spot	Diameter	164	1000000104	1808
0.25	0.25	0.25	um	Spot	Diameter	164	1000000108	1809
0.25	0.25	0.25	um	Spot	Diameter	164	1000000110	1810
0.25	0.25	0.25	um	Spot	Diameter	164	1000000105	1811
0.25	0.25	0.25	um	Spot	Diameter	164	1000000107	1812
0.25	0.25	0.25	um	Spot	Diameter	164	1000000109	1813
0.25	0.25	0.25	um	Spot	Diameter	164	1000000101	1814
0.25	0.25	0.25	um	Spot	Diameter	164	1000000106	1815
0.25	0.25	0.25	um	Spot	Diameter	165	1000000104	1816
0.25	0.25	0.25	um	Spot	Diameter	165	1000000108	1817
0.25	0.25	0.25	um	Spot	Diameter	165	1000000110	1818
0.25	0.25	0.25	um	Spot	Diameter	165	1000000105	1819
0.25	0.25	0.25	um	Spot	Diameter	165	1000000107	1820
0.25	0.25	0.25	um	Spot	Diameter	165	1000000109	1821
0.25	0.25	0.25	um	Spot	Diameter	165	1000000101	1822
0.25	0.25	0.25	um	Spot	Diameter	165	1000000106	1823
0.25	0.25	0.25	um	Spot	Diameter	166	1000000108	1824
0.25	0.25	0.25	um	Spot	Diameter	166	1000000110	1825
0.25	0.25	0.25	um	Spot	Diameter	166	1000000107	1826
0.25	0.25	0.25	um	Spot	Diameter	166	1000000109	1827
0.25	0.25	0.25	um	Spot	Diameter	166	1000000106	1828
0.25	0.25	0.25	um	Spot	Diameter	167	1000000108	1829
0.25	0.25	0.25	um	Spot	Diameter	167	1000000110	1830
0.25	0.25	0.25	um	Spot	Diameter	167	1000000107	1831
0.25	0.25	0.25	um	Spot	Diameter	167	1000000109	1832
0.25	0.25	0.25	um	Spot	Diameter	167	1000000106	1833
0.25	0.25	0.25	um	Spot	Diameter	168	1000000108	1834
0.25	0.25	0.25	um	Spot	Diameter	168	1000000110	1835
0.25	0.25	0.25	um	Spot	Diameter	168	1000000107	1836
0.25	0.25	0.25	um	Spot	Diameter	168	1000000109	1837
0.25	0.25	0.25	um	Spot	Diameter	168	1000000106	1838
0.25	0.25	0.25	um	Spot	Diameter	169	1000000108	1839
0.25	0.25	0.25	um	Spot	Diameter	169	1000000110	1840
0.25	0.25	0.25	um	Spot	Diameter	169	1000000107	1841
0.25	0.25	0.25	um	Spot	Diameter	169	1000000109	1842
0.25	0.25	0.25	um	Spot	Diameter	169	1000000106	1843
0.25	0.25	0.25	um	Spot	Diameter	170	1000000108	1844
0.25	0.25	0.25	um	Spot	Diameter	170	1000000110	1845
0.25	0.25	0.25	um	Spot	Diameter	170	1000000107	1846
0.25	0.25	0.25	um	Spot	Diameter	170	1000000109	1847
0.25	0.25	0.25	um	Spot	Diameter	170	1000000106	1848
0.25	0.25	0.25	um	Spot	Diameter	171	1000000108	1849
0.25	0.25	0.25	um	Spot	Diameter	171	1000000110	1850
0.25	0.25	0.25	um	Spot	Diameter	171	1000000111	1851
0.25	0.25	0.25	um	Spot	Diameter	171	1000000107	1852
0.25	0.25	0.25	um	Spot	Diameter	171	1000000109	1853
0.25	0.25	0.25	um	Spot	Diameter	171	1000000106	1854
0.25	0.25	0.25	um	Spot	Diameter	172	1000000108	1855
0.25	0.25	0.25	um	Spot	Diameter	172	1000000110	1856
0.25	0.25	0.25	um	Spot	Diameter	172	1000000111	1857
0.25	0.25	0.25	um	Spot	Diameter	172	1000000107	1858
0.25	0.25	0.25	um	Spot	Diameter	172	1000000112	1859
0.25	0.25	0.25	um	Spot	Diameter	172	1000000109	1860
0.25	0.25	0.25	um	Spot	Diameter	172	1000000106	1861
0.25	0.25	0.25	um	Spot	Diameter	173	1000000110	1862
0.25	0.25	0.25	um	Spot	Diameter	173	1000000111	1863
0.25	0.25	0.25	um	Spot	Diameter	173	1000000107	1864
0.25	0.25	0.25	um	Spot	Diameter	173	1000000112	1865
0.25	0.25	0.25	um	Spot	Diameter	173	1000000109	1866
0.25	0.25	0.25	um	Spot	Diameter	173	1000000106	1867
0.25	0.25	0.25	um	Spot	Diameter	174	1000000110	1868
0.25	0.25	0.25	um	Spot	Diameter	174	1000000111	1869
0.25	0.25	0.25	um	Spot	Diameter	174	1000000112	1870
0.25	0.25	0.25	um	Spot	Diameter	174	1000000109	1871
0.25	0.25	0.25	um	Spot	Diameter	174	1000000106	1872
0.25	0.25	0.25	um	Spot	Diameter	175	1000000110	1873
0.25	0.25	0.25	um	Spot	Diameter	175	1000000111	1874
0.25	0.25	0.25	um	Spot	Diameter	175	1000000112	1875
0.25	0.25	0.25	um	Spot	Diameter	175	1000000109	1876
0.25	0.25	0.25	um	Spot	Diameter	175	1000000106	1877
0.25	0.25	0.25	um	Spot	Diameter	176	1000000110	1878
0.25	0.25	0.25	um	Spot	Diameter	176	1000000111	1879
0.25	0.25	0.25	um	Spot	Diameter	176	1000000112	1880
0.25	0.25	0.25	um	Spot	Diameter	176	1000000109	1881
0.25	0.25	0.25	um	Spot	Diameter	176	1000000113	1882
0.25	0.25	0.25	um	Spot	Diameter	176	1000000114	1883
0.25	0.25	0.25	um	Spot	Diameter	176	1000000106	1884
0.25	0.25	0.25	um	Spot	Diameter	177	1000000110	1885
0.25	0.25	0.25	um	Spot	Diameter	177	1000000111	1886
0.25	0.25	0.25	um	Spot	Diameter	177	1000000112	1887
0.25	0.25	0.25	um	Spot	Diameter	177	1000000109	1888
0.25	0.25	0.25	um	Spot	Diameter	177	1000000113	1889
0.25	0.25	0.25	um	Spot	Diameter	177	1000000114	1890
0.25	0.25	0.25	um	Spot	Diameter	177	1000000106	1891
0.25	0.25	0.25	um	Spot	Diameter	178	1000000110	1892
0.25	0.25	0.25	um	Spot	Diameter	178	1000000111	1893
0.25	0.25	0.25	um	Spot	Diameter	178	1000000112	1894
0.25	0.25	0.25	um	Spot	Diameter	178	1000000109	1895
0.25	0.25	0.25	um	Spot	Diameter	178	1000000113	1896
0.25	0.25	0.25	um	Spot	Diameter	178	1000000114	1897
0.25	0.25	0.25	um	Spot	Diameter	178	1000000106	1898
0.25	0.25	0.25	um	Spot	Diameter	179	1000000111	1899
0.25	0.25	0.25	um	Spot	Diameter	179	1000000112	1900
0.25	0.25	0.25	um	Spot	Diameter	179	1000000109	1901
0.25	0.25	0.25	um	Spot	Diameter	179	1000000113	1902
0.25	0.25	0.25	um	Spot	Diameter	179	1000000106	1903
0.25	0.25	0.25	um	Spot	Diameter	179	1000000114	1904
0.25	0.25	0.25	um	Spot	Diameter	180	1000000115	1905
0.25	0.25	0.25	um	Spot	Diameter	180	1000000111	1906
0.25	0.25	0.25	um	Spot	Diameter	180	1000000112	1907
0.25	0.25	0.25	um	Spot	Diameter	180	1000000109	1908
0.25	0.25	0.25	um	Spot	Diameter	180	1000000113	1909
0.25	0.25	0.25	um	Spot	Diameter	180	1000000114	1910
0.25	0.25	0.25	um	Spot	Diameter	180	1000000106	1911
0.25	0.25	0.25	um	Spot	Diameter	181	1000000115	1912
0.25	0.25	0.25	um	Spot	Diameter	181	1000000111	1913
0.25	0.25	0.25	um	Spot	Diameter	181	1000000112	1914
0.25	0.25	0.25	um	Spot	Diameter	181	1000000113	1915
0.25	0.25	0.25	um	Spot	Diameter	181	1000000114	1916
0.25	0.25	0.25	um	Spot	Diameter	181	1000000106	1917
0.25	0.25	0.25	um	Spot	Diameter	182	1000000115	1918
0.25	0.25	0.25	um	Spot	Diameter	182	1000000112	1919
0.25	0.25	0.25	um	Spot	Diameter	182	1000000113	1920
0.25	0.25	0.25	um	Spot	Diameter	182	1000000114	1921
0.25	0.25	0.25	um	Spot	Diameter	182	1000000106	1922
0.25	0.25	0.25	um	Spot	Diameter	183	1000000115	1923
0.25	0.25	0.25	um	Spot	Diameter	183	1000000116	1924
0.25	0.25	0.25	um	Spot	Diameter	183	1000000113	1925
0.25	0.25	0.25	um	Spot	Diameter	183	1000000106	1926
0.25	0.25	0.25	um	Spot	Diameter	183	1000000114	1927
0.25	0.25	0.25	um	Spot	Diameter	184	1000000115	1928
0.25	0.25	0.25	um	Spot	Diameter	184	1000000116	1929
0.25	0.25	0.25	um	Spot	Diameter	184	1000000113	1930
0.25	0.25	0.25	um	Spot	Diameter	184	1000000114	1931
0.25	0.25	0.25	um	Spot	Diameter	184	1000000106	1932
0.25	0.25	0.25	um	Spot	Diameter	185	1000000115	1933
0.25	0.25	0.25	um	Spot	Diameter	185	1000000116	1934
0.25	0.25	0.25	um	Spot	Diameter	185	1000000113	1935
0.25	0.25	0.25	um	Spot	Diameter	185	1000000114	1936
0.25	0.25	0.25	um	Spot	Diameter	185	1000000106	1937
0.25	0.25	0.25	um	Spot	Diameter	186	1000000115	1938
0.25	0.25	0.25	um	Spot	Diameter	186	1000000116	1939
0.25	0.25	0.25	um	Spot	Diameter	186	1000000113	1940
0.25	0.25	0.25	um	Spot	Diameter	186	1000000114	1941
0.25	0.25	0.25	um	Spot	Diameter	187	1000000115	1942
0.25	0.25	0.25	um	Spot	Diameter	187	1000000116	1943
0.25	0.25	0.25	um	Spot	Diameter	187	1000000113	1944
0.25	0.25	0.25	um	Spot	Diameter	187	1000000114	1945
0.25	0.25	0.25	um	Spot	Diameter	188	1000000115	1946
0.25	0.25	0.25	um	Spot	Diameter	188	1000000116	1947
0.25	0.25	0.25	um	Spot	Diameter	188	1000000113	1948
0.25	0.25	0.25	um	Spot	Diameter	188	1000000114	1949
0.25	0.25	0.25	um	Spot	Diameter	189	1000000115	1950
0.25	0.25	0.25	um	Spot	Diameter	189	1000000116	1951
0.25	0.25	0.25	um	Spot	Diameter	189	1000000113	1952
0.25	0.25	0.25	um	Spot	Diameter	189	1000000114	1953
0.25	0.25	0.25	um	Spot	Diameter	190	1000000115	1954
0.25	0.25	0.25	um	Spot	Diameter	190	1000000116	1955
0.25	0.25	0.25	um	Spot	Diameter	190	1000000113	1956
0.25	0.25	0.25	um	Spot	Diameter	190	1000000114	1957
0.25	0.25	0.25	um	Spot	Diameter	191	1000000115	1958
0.25	0.25	0.25	um	Spot	Diameter	191	1000000116	1959
0.25	0.25	0.25	um	Spot	Diameter	191	1000000113	1960
0.25	0.25	0.25	um	Spot	Diameter	191	1000000114	1961
0.25	0.25	0.25	um	Spot	Diameter	192	1000000115	1962
0.25	0.25	0.25	um	Spot	Diameter	192	1000000116	1963
0.25	0.25	0.25	um	Spot	Diameter	192	1000000113	1964
0.25	0.25	0.25	um	Spot	Diameter	192	1000000114	1965
0.25	0.25	0.25	um	Spot	Diameter	193	1000000115	1966
0.25	0.25	0.25	um	Spot	Diameter	193	1000000116	1967
0.25	0.25	0.25	um	Spot	Diameter	193	1000000113	1968
0.25	0.25	0.25	um	Spot	Diameter	193	1000000114	1969
0.25	0.25	0.25	um	Spot	Diameter	194	1000000115	1970
0.25	0.25	0.25	um	Spot	Diameter	194	1000000116	1971
0.25	0.25	0.25	um	Spot	Diameter	194	1000000113	1972
0.25	0.25	0.25	um	Spot	Diameter	194	1000000114	1973
0.25	0.25	0.25	um	Spot	Diameter	195	1000000115	1974
0.25	0.25	0.25	um	Spot	Diameter	195	1000000116	1975
0.25	0.25	0.25	um	Spot	Diameter	195	1000000113	1976
0.25	0.25	0.25	um	Spot	Diameter	195	1000000114	1977
0.25	0.25	0.25	um	Spot	Diameter	196	1000000115	1978
0.25	0.25	0.25	um	Spot	Diameter	196	1000000116	1979
0.25	0.25	0.25	um	Spot	Diameter	196	1000000114	1980
0.25	0.25	0.25	um	Spot	Diameter	197	1000000115	1981
0.25	0.25	0.25	um	Spot	Diameter	197	1000000116	1982
0.25	0.25	0.25	um	Spot	Diameter	197	1000000114	1983
0.25	0.25	0.25	um	Spot	Diameter	198	1000000115	1984
0.25	0.25	0.25	um	Spot	Diameter	198	1000000116	1985
0.25	0.25	0.25	um	Spot	Diameter	199	1000000115	1986
0.25	0.25	0.25	um	Spot	Diameter	199	1000000116	1987
0.25	0.25	0.25	um	Spot	Diameter	200	1000000115	1988
0.25	0.25	0.25	um	Spot	Diameter	200	1000000116	1989
0.25	0.25	0.25	um	Spot	Diameter	201	1000000115	1990
0.25	0.25	0.25	um	Spot	Diameter	201	1000000116	1991
0.25	0.25	0.25	um	Spot	Diameter	202	1000000115	1992
0.25	0.25	0.25	um	Spot	Diameter	202	1000000116	1993
0.25	0.25	0.25	um	Spot	Diameter	203	1000000115	1994
0.25	0.25	0.25	um	Spot	Diameter	203	1000000116	1995
0.25	0.25	0.25	um	Spot	Diameter	204	1000000115	1996
[truncated: 674 more rows]
