# Supplementary material for: Satb1 integrates DNA binding site geometry and torsional stress to differentially target nucleosome-dense regions
Source: Nat Commun. 2019 Jul 19;10:3221. doi: 10.1038/s41467-019-11118-8 (PMC6642133; doi:10.1038/s41467-019-11118-8)
Supplement: Supplementary file 10 — Source Data [file 41467_2019_11118_MOESM10_ESM.zip › Source data/Single Molecule Tracking/single molecule tracks/del HD analysis/PDZ-CUT1-CUT2-STABLE-AB_302c6_TRIAL 2_Statistics/PDZ-CUT1-CUT2-STABLE-AB_302c6_TRIAL 2_Distance_from_Origin.csv]

Distance from Origin
====================
Distance from Origin	Unit	Category	Collection	Time	TrackID	ID
5.86574	um	Spot	Distance from Origin	1	1000000000	0
7.08092	um	Spot	Distance from Origin	1	1000000001	1
10.6652	um	Spot	Distance from Origin	1	1000000002	2
5.12109	um	Spot	Distance from Origin	1	1000000003	3
7.69	um	Spot	Distance from Origin	1	1000000004	4
12.2215	um	Spot	Distance from Origin	1	1000000005	5
11.101	um	Spot	Distance from Origin	1	1000000006	6
10.8987	um	Spot	Distance from Origin	1	1000000007	7
11.3026	um	Spot	Distance from Origin	1	1000000008	8
12.8854	um	Spot	Distance from Origin	1	1000000009	9
5.87754	um	Spot	Distance from Origin	2	1000000000	10
7.06632	um	Spot	Distance from Origin	2	1000000001	11
10.6647	um	Spot	Distance from Origin	2	1000000002	12
5.14133	um	Spot	Distance from Origin	2	1000000003	13
7.68036	um	Spot	Distance from Origin	2	1000000004	14
6.79363	um	Spot	Distance from Origin	2	1000000010	15
12.2246	um	Spot	Distance from Origin	2	1000000005	16
11.1254	um	Spot	Distance from Origin	2	1000000006	17
10.9754	um	Spot	Distance from Origin	2	1000000007	18
11.5472	um	Spot	Distance from Origin	2	1000000008	19
12.8563	um	Spot	Distance from Origin	2	1000000009	20
5.8736	um	Spot	Distance from Origin	3	1000000000	21
7.02274	um	Spot	Distance from Origin	3	1000000001	22
10.6628	um	Spot	Distance from Origin	3	1000000002	23
5.11816	um	Spot	Distance from Origin	3	1000000003	24
7.66473	um	Spot	Distance from Origin	3	1000000004	25
6.98725	um	Spot	Distance from Origin	3	1000000010	26
12.2032	um	Spot	Distance from Origin	3	1000000005	27
11.1247	um	Spot	Distance from Origin	3	1000000006	28
10.8478	um	Spot	Distance from Origin	3	1000000007	29
11.6156	um	Spot	Distance from Origin	3	1000000008	30
12.8536	um	Spot	Distance from Origin	3	1000000009	31
5.87265	um	Spot	Distance from Origin	4	1000000000	32
6.95618	um	Spot	Distance from Origin	4	1000000001	33
10.6242	um	Spot	Distance from Origin	4	1000000002	34
5.11945	um	Spot	Distance from Origin	4	1000000003	35
7.65048	um	Spot	Distance from Origin	4	1000000004	36
6.98109	um	Spot	Distance from Origin	4	1000000010	37
8.71344	um	Spot	Distance from Origin	4	1000000011	38
12.1762	um	Spot	Distance from Origin	4	1000000005	39
11.1189	um	Spot	Distance from Origin	4	1000000006	40
10.9049	um	Spot	Distance from Origin	4	1000000007	41
11.5997	um	Spot	Distance from Origin	4	1000000008	42
12.8021	um	Spot	Distance from Origin	4	1000000009	43
5.86539	um	Spot	Distance from Origin	5	1000000000	44
6.98967	um	Spot	Distance from Origin	5	1000000001	45
10.6247	um	Spot	Distance from Origin	5	1000000002	46
5.1187	um	Spot	Distance from Origin	5	1000000003	47
7.70348	um	Spot	Distance from Origin	5	1000000004	48
7.00012	um	Spot	Distance from Origin	5	1000000010	49
8.72736	um	Spot	Distance from Origin	5	1000000011	50
12.14	um	Spot	Distance from Origin	5	1000000005	51
12.2758	um	Spot	Distance from Origin	5	1000000012	52
9.43483	um	Spot	Distance from Origin	5	1000000013	53
10.8845	um	Spot	Distance from Origin	5	1000000006	54
10.8777	um	Spot	Distance from Origin	5	1000000007	55
11.6019	um	Spot	Distance from Origin	5	1000000008	56
12.8616	um	Spot	Distance from Origin	5	1000000009	57
5.94471	um	Spot	Distance from Origin	6	1000000000	58
7.13299	um	Spot	Distance from Origin	6	1000000001	59
10.643	um	Spot	Distance from Origin	6	1000000002	60
5.09888	um	Spot	Distance from Origin	6	1000000003	61
7.74205	um	Spot	Distance from Origin	6	1000000004	62
6.89939	um	Spot	Distance from Origin	6	1000000010	63
8.74963	um	Spot	Distance from Origin	6	1000000011	64
7.52065	um	Spot	Distance from Origin	6	1000000014	65
12.207	um	Spot	Distance from Origin	6	1000000005	66
12.3252	um	Spot	Distance from Origin	6	1000000012	67
10.8063	um	Spot	Distance from Origin	6	1000000006	68
9.42966	um	Spot	Distance from Origin	6	1000000013	69
10.8714	um	Spot	Distance from Origin	6	1000000007	70
11.6356	um	Spot	Distance from Origin	6	1000000008	71
12.869	um	Spot	Distance from Origin	6	1000000015	72
12.8915	um	Spot	Distance from Origin	6	1000000009	73
5.8952	um	Spot	Distance from Origin	7	1000000000	74
7.13139	um	Spot	Distance from Origin	7	1000000001	75
10.6477	um	Spot	Distance from Origin	7	1000000002	76
5.14748	um	Spot	Distance from Origin	7	1000000003	77
7.66938	um	Spot	Distance from Origin	7	1000000004	78
6.97175	um	Spot	Distance from Origin	7	1000000010	79
8.72382	um	Spot	Distance from Origin	7	1000000011	80
7.48707	um	Spot	Distance from Origin	7	1000000014	81
12.1978	um	Spot	Distance from Origin	7	1000000005	82
12.234	um	Spot	Distance from Origin	7	1000000012	83
9.38237	um	Spot	Distance from Origin	7	1000000013	84
10.7962	um	Spot	Distance from Origin	7	1000000006	85
10.8802	um	Spot	Distance from Origin	7	1000000007	86
11.6017	um	Spot	Distance from Origin	7	1000000008	87
12.9382	um	Spot	Distance from Origin	7	1000000015	88
12.8285	um	Spot	Distance from Origin	7	1000000009	89
5.89682	um	Spot	Distance from Origin	8	1000000000	90
7.00791	um	Spot	Distance from Origin	8	1000000001	91
10.6369	um	Spot	Distance from Origin	8	1000000002	92
7.04629	um	Spot	Distance from Origin	8	1000000016	93
5.19318	um	Spot	Distance from Origin	8	1000000003	94
7.63807	um	Spot	Distance from Origin	8	1000000004	95
6.98075	um	Spot	Distance from Origin	8	1000000010	96
8.7114	um	Spot	Distance from Origin	8	1000000011	97
7.49594	um	Spot	Distance from Origin	8	1000000014	98
12.247	um	Spot	Distance from Origin	8	1000000005	99
12.2435	um	Spot	Distance from Origin	8	1000000012	100
9.38356	um	Spot	Distance from Origin	8	1000000013	101
10.7811	um	Spot	Distance from Origin	8	1000000006	102
10.8672	um	Spot	Distance from Origin	8	1000000007	103
11.59	um	Spot	Distance from Origin	8	1000000008	104
12.921	um	Spot	Distance from Origin	8	1000000015	105
12.8533	um	Spot	Distance from Origin	8	1000000009	106
5.86156	um	Spot	Distance from Origin	9	1000000000	107
7.00558	um	Spot	Distance from Origin	9	1000000001	108
10.6187	um	Spot	Distance from Origin	9	1000000002	109
6.97129	um	Spot	Distance from Origin	9	1000000016	110
5.15744	um	Spot	Distance from Origin	9	1000000003	111
7.67246	um	Spot	Distance from Origin	9	1000000004	112
6.95168	um	Spot	Distance from Origin	9	1000000010	113
8.74532	um	Spot	Distance from Origin	9	1000000011	114
7.49373	um	Spot	Distance from Origin	9	1000000014	115
12.2964	um	Spot	Distance from Origin	9	1000000005	116
12.2742	um	Spot	Distance from Origin	9	1000000012	117
9.3859	um	Spot	Distance from Origin	9	1000000013	118
10.8081	um	Spot	Distance from Origin	9	1000000006	119
10.8814	um	Spot	Distance from Origin	9	1000000007	120
11.652	um	Spot	Distance from Origin	9	1000000008	121
12.8983	um	Spot	Distance from Origin	9	1000000015	122
13.0011	um	Spot	Distance from Origin	9	1000000009	123
5.83498	um	Spot	Distance from Origin	10	1000000000	124
7.01091	um	Spot	Distance from Origin	10	1000000001	125
10.6447	um	Spot	Distance from Origin	10	1000000002	126
7.03105	um	Spot	Distance from Origin	10	1000000016	127
5.16613	um	Spot	Distance from Origin	10	1000000003	128
7.65942	um	Spot	Distance from Origin	10	1000000004	129
6.99029	um	Spot	Distance from Origin	10	1000000010	130
8.73232	um	Spot	Distance from Origin	10	1000000011	131
7.51915	um	Spot	Distance from Origin	10	1000000014	132
12.3014	um	Spot	Distance from Origin	10	1000000005	133
12.2662	um	Spot	Distance from Origin	10	1000000012	134
10.7378	um	Spot	Distance from Origin	10	1000000006	135
9.37645	um	Spot	Distance from Origin	10	1000000013	136
10.8174	um	Spot	Distance from Origin	10	1000000007	137
11.6534	um	Spot	Distance from Origin	10	1000000008	138
12.9078	um	Spot	Distance from Origin	10	1000000015	139
12.911	um	Spot	Distance from Origin	10	1000000009	140
5.84093	um	Spot	Distance from Origin	11	1000000000	141
7.06471	um	Spot	Distance from Origin	11	1000000001	142
10.6294	um	Spot	Distance from Origin	11	1000000002	143
5.15654	um	Spot	Distance from Origin	11	1000000003	144
7.15454	um	Spot	Distance from Origin	11	1000000016	145
7.64339	um	Spot	Distance from Origin	11	1000000004	146
6.96102	um	Spot	Distance from Origin	11	1000000010	147
6.64656	um	Spot	Distance from Origin	11	1000000017	148
8.71484	um	Spot	Distance from Origin	11	1000000011	149
11.3196	um	Spot	Distance from Origin	11	1000000018	150
7.47888	um	Spot	Distance from Origin	11	1000000014	151
12.2281	um	Spot	Distance from Origin	11	1000000005	152
12.3016	um	Spot	Distance from Origin	11	1000000012	153
10.759	um	Spot	Distance from Origin	11	1000000006	154
9.36184	um	Spot	Distance from Origin	11	1000000013	155
10.6521	um	Spot	Distance from Origin	11	1000000019	156
10.9685	um	Spot	Distance from Origin	11	1000000007	157
11.5825	um	Spot	Distance from Origin	11	1000000008	158
12.9086	um	Spot	Distance from Origin	11	1000000015	159
12.8226	um	Spot	Distance from Origin	11	1000000009	160
5.86476	um	Spot	Distance from Origin	12	1000000000	161
7.00694	um	Spot	Distance from Origin	12	1000000001	162
10.6202	um	Spot	Distance from Origin	12	1000000002	163
5.12493	um	Spot	Distance from Origin	12	1000000003	164
7.24459	um	Spot	Distance from Origin	12	1000000016	165
7.70678	um	Spot	Distance from Origin	12	1000000004	166
9.73486	um	Spot	Distance from Origin	12	1000000020	167
6.90802	um	Spot	Distance from Origin	12	1000000010	168
6.62892	um	Spot	Distance from Origin	12	1000000017	169
8.75527	um	Spot	Distance from Origin	12	1000000011	170
11.4072	um	Spot	Distance from Origin	12	1000000018	171
7.47226	um	Spot	Distance from Origin	12	1000000014	172
12.2725	um	Spot	Distance from Origin	12	1000000005	173
12.2503	um	Spot	Distance from Origin	12	1000000012	174
10.8248	um	Spot	Distance from Origin	12	1000000006	175
9.40377	um	Spot	Distance from Origin	12	1000000013	176
10.6905	um	Spot	Distance from Origin	12	1000000019	177
11.5533	um	Spot	Distance from Origin	12	1000000008	178
12.9373	um	Spot	Distance from Origin	12	1000000015	179
12.8579	um	Spot	Distance from Origin	12	1000000009	180
5.85442	um	Spot	Distance from Origin	13	1000000000	181
7.05696	um	Spot	Distance from Origin	13	1000000001	182
10.6104	um	Spot	Distance from Origin	13	1000000002	183
5.17038	um	Spot	Distance from Origin	13	1000000003	184
7.21481	um	Spot	Distance from Origin	13	1000000016	185
7.9059	um	Spot	Distance from Origin	13	1000000004	186
9.77503	um	Spot	Distance from Origin	13	1000000020	187
6.96292	um	Spot	Distance from Origin	13	1000000010	188
6.65206	um	Spot	Distance from Origin	13	1000000017	189
8.78881	um	Spot	Distance from Origin	13	1000000011	190
7.5159	um	Spot	Distance from Origin	13	1000000014	191
11.3064	um	Spot	Distance from Origin	13	1000000018	192
12.2645	um	Spot	Distance from Origin	13	1000000005	193
12.29	um	Spot	Distance from Origin	13	1000000012	194
9.38607	um	Spot	Distance from Origin	13	1000000013	195
10.8866	um	Spot	Distance from Origin	13	1000000019	196
11.4913	um	Spot	Distance from Origin	13	1000000008	197
12.9334	um	Spot	Distance from Origin	13	1000000015	198
5.87637	um	Spot	Distance from Origin	14	1000000000	199
7.53103	um	Spot	Distance from Origin	14	1000000021	200
7.03016	um	Spot	Distance from Origin	14	1000000001	201
8.01265	um	Spot	Distance from Origin	14	1000000022	202
5.13658	um	Spot	Distance from Origin	14	1000000003	203
7.2562	um	Spot	Distance from Origin	14	1000000016	204
7.99531	um	Spot	Distance from Origin	14	1000000004	205
9.94865	um	Spot	Distance from Origin	14	1000000020	206
6.89632	um	Spot	Distance from Origin	14	1000000010	207
6.68221	um	Spot	Distance from Origin	14	1000000017	208
8.80261	um	Spot	Distance from Origin	14	1000000011	209
7.47255	um	Spot	Distance from Origin	14	1000000014	210
11.3213	um	Spot	Distance from Origin	14	1000000018	211
12.1039	um	Spot	Distance from Origin	14	1000000005	212
12.2826	um	Spot	Distance from Origin	14	1000000012	213
9.45034	um	Spot	Distance from Origin	14	1000000013	214
11.0052	um	Spot	Distance from Origin	14	1000000019	215
12.9351	um	Spot	Distance from Origin	14	1000000015	216
5.90024	um	Spot	Distance from Origin	15	1000000000	217
7.45806	um	Spot	Distance from Origin	15	1000000021	218
6.98578	um	Spot	Distance from Origin	15	1000000001	219
8.03051	um	Spot	Distance from Origin	15	1000000022	220
10.6287	um	Spot	Distance from Origin	15	1000000023	221
5.15182	um	Spot	Distance from Origin	15	1000000003	222
7.2547	um	Spot	Distance from Origin	15	1000000016	223
9.90499	um	Spot	Distance from Origin	15	1000000020	224
6.94438	um	Spot	Distance from Origin	15	1000000010	225
6.69035	um	Spot	Distance from Origin	15	1000000017	226
8.72533	um	Spot	Distance from Origin	15	1000000011	227
7.48668	um	Spot	Distance from Origin	15	1000000014	228
11.3042	um	Spot	Distance from Origin	15	1000000018	229
12.0754	um	Spot	Distance from Origin	15	1000000005	230
12.3001	um	Spot	Distance from Origin	15	1000000012	231
10.6564	um	Spot	Distance from Origin	15	1000000024	232
9.3909	um	Spot	Distance from Origin	15	1000000013	233
10.9723	um	Spot	Distance from Origin	15	1000000019	234
12.9353	um	Spot	Distance from Origin	15	1000000015	235
5.912	um	Spot	Distance from Origin	16	1000000000	236
7.45768	um	Spot	Distance from Origin	16	1000000021	237
7.02837	um	Spot	Distance from Origin	16	1000000001	238
7.99801	um	Spot	Distance from Origin	16	1000000022	239
10.6321	um	Spot	Distance from Origin	16	1000000023	240
5.13884	um	Spot	Distance from Origin	16	1000000003	241
7.2374	um	Spot	Distance from Origin	16	1000000016	242
9.88519	um	Spot	Distance from Origin	16	1000000020	243
6.9684	um	Spot	Distance from Origin	16	1000000010	244
6.62574	um	Spot	Distance from Origin	16	1000000017	245
8.80106	um	Spot	Distance from Origin	16	1000000011	246
7.50508	um	Spot	Distance from Origin	16	1000000014	247
11.2676	um	Spot	Distance from Origin	16	1000000018	248
12.0442	um	Spot	Distance from Origin	16	1000000005	249
12.2611	um	Spot	Distance from Origin	16	1000000012	250
10.6156	um	Spot	Distance from Origin	16	1000000024	251
11.0103	um	Spot	Distance from Origin	16	1000000019	252
12.9277	um	Spot	Distance from Origin	16	1000000015	253
5.90009	um	Spot	Distance from Origin	17	1000000000	254
7.47955	um	Spot	Distance from Origin	17	1000000021	255
9.92749	um	Spot	Distance from Origin	17	1000000025	256
6.99574	um	Spot	Distance from Origin	17	1000000001	257
8.00156	um	Spot	Distance from Origin	17	1000000022	258
10.6647	um	Spot	Distance from Origin	17	1000000023	259
5.14038	um	Spot	Distance from Origin	17	1000000003	260
7.27044	um	Spot	Distance from Origin	17	1000000016	261
9.89341	um	Spot	Distance from Origin	17	1000000020	262
7.00833	um	Spot	Distance from Origin	17	1000000010	263
6.60702	um	Spot	Distance from Origin	17	1000000017	264
8.80483	um	Spot	Distance from Origin	17	1000000011	265
7.59944	um	Spot	Distance from Origin	17	1000000014	266
11.3128	um	Spot	Distance from Origin	17	1000000018	267
11.9394	um	Spot	Distance from Origin	17	1000000005	268
12.253	um	Spot	Distance from Origin	17	1000000012	269
10.6201	um	Spot	Distance from Origin	17	1000000024	270
10.9863	um	Spot	Distance from Origin	17	1000000019	271
12.9084	um	Spot	Distance from Origin	17	1000000015	272
5.94309	um	Spot	Distance from Origin	18	1000000000	273
7.49596	um	Spot	Distance from Origin	18	1000000021	274
7.00688	um	Spot	Distance from Origin	18	1000000001	275
10.152	um	Spot	Distance from Origin	18	1000000025	276
7.96279	um	Spot	Distance from Origin	18	1000000022	277
10.6182	um	Spot	Distance from Origin	18	1000000023	278
5.14747	um	Spot	Distance from Origin	18	1000000003	279
7.28766	um	Spot	Distance from Origin	18	1000000016	280
9.88451	um	Spot	Distance from Origin	18	1000000020	281
6.96687	um	Spot	Distance from Origin	18	1000000010	282
6.60963	um	Spot	Distance from Origin	18	1000000017	283
8.77434	um	Spot	Distance from Origin	18	1000000011	284
11.2804	um	Spot	Distance from Origin	18	1000000018	285
7.58013	um	Spot	Distance from Origin	18	1000000014	286
12.0414	um	Spot	Distance from Origin	18	1000000005	287
12.2975	um	Spot	Distance from Origin	18	1000000012	288
10.6644	um	Spot	Distance from Origin	18	1000000024	289
11.0081	um	Spot	Distance from Origin	18	1000000019	290
12.8641	um	Spot	Distance from Origin	18	1000000015	291
5.99981	um	Spot	Distance from Origin	19	1000000000	292
7.49163	um	Spot	Distance from Origin	19	1000000021	293
7.0838	um	Spot	Distance from Origin	19	1000000001	294
10.2547	um	Spot	Distance from Origin	19	1000000025	295
8.06128	um	Spot	Distance from Origin	19	1000000022	296
10.6343	um	Spot	Distance from Origin	19	1000000023	297
5.16259	um	Spot	Distance from Origin	19	1000000003	298
7.30267	um	Spot	Distance from Origin	19	1000000016	299
9.82575	um	Spot	Distance from Origin	19	1000000020	300
6.94759	um	Spot	Distance from Origin	19	1000000010	301
6.60863	um	Spot	Distance from Origin	19	1000000017	302
8.77782	um	Spot	Distance from Origin	19	1000000011	303
11.2445	um	Spot	Distance from Origin	19	1000000018	304
7.55283	um	Spot	Distance from Origin	19	1000000014	305
12.1204	um	Spot	Distance from Origin	19	1000000005	306
12.2187	um	Spot	Distance from Origin	19	1000000012	307
10.6373	um	Spot	Distance from Origin	19	1000000024	308
11.0445	um	Spot	Distance from Origin	19	1000000019	309
12.8579	um	Spot	Distance from Origin	19	1000000015	310
5.95972	um	Spot	Distance from Origin	20	1000000000	311
7.4758	um	Spot	Distance from Origin	20	1000000021	312
10.3513	um	Spot	Distance from Origin	20	1000000025	313
8.07133	um	Spot	Distance from Origin	20	1000000022	314
10.6483	um	Spot	Distance from Origin	20	1000000023	315
5.15866	um	Spot	Distance from Origin	20	1000000003	316
7.27132	um	Spot	Distance from Origin	20	1000000016	317
9.73283	um	Spot	Distance from Origin	20	1000000020	318
6.93233	um	Spot	Distance from Origin	20	1000000010	319
6.61113	um	Spot	Distance from Origin	20	1000000017	320
8.79114	um	Spot	Distance from Origin	20	1000000011	321
11.2409	um	Spot	Distance from Origin	20	1000000018	322
7.54776	um	Spot	Distance from Origin	20	1000000014	323
12.2747	um	Spot	Distance from Origin	20	1000000012	324
10.6272	um	Spot	Distance from Origin	20	1000000024	325
11.0506	um	Spot	Distance from Origin	20	1000000019	326
12.875	um	Spot	Distance from Origin	20	1000000015	327
5.89524	um	Spot	Distance from Origin	21	1000000000	328
7.4874	um	Spot	Distance from Origin	21	1000000021	329
10.3311	um	Spot	Distance from Origin	21	1000000025	330
8.21324	um	Spot	Distance from Origin	21	1000000022	331
10.6431	um	Spot	Distance from Origin	21	1000000023	332
5.15318	um	Spot	Distance from Origin	21	1000000003	333
7.27244	um	Spot	Distance from Origin	21	1000000016	334
9.68286	um	Spot	Distance from Origin	21	1000000020	335
6.99495	um	Spot	Distance from Origin	21	1000000010	336
6.67341	um	Spot	Distance from Origin	21	1000000017	337
8.76609	um	Spot	Distance from Origin	21	1000000011	338
7.5024	um	Spot	Distance from Origin	21	1000000014	339
11.2728	um	Spot	Distance from Origin	21	1000000018	340
12.2422	um	Spot	Distance from Origin	21	1000000012	341
10.6367	um	Spot	Distance from Origin	21	1000000024	342
10.9908	um	Spot	Distance from Origin	21	1000000019	343
12.872	um	Spot	Distance from Origin	21	1000000015	344
5.936	um	Spot	Distance from Origin	22	1000000000	345
7.51394	um	Spot	Distance from Origin	22	1000000021	346
10.3603	um	Spot	Distance from Origin	22	1000000025	347
8.13151	um	Spot	Distance from Origin	22	1000000022	348
10.6502	um	Spot	Distance from Origin	22	1000000023	349
5.16098	um	Spot	Distance from Origin	22	1000000003	350
7.25644	um	Spot	Distance from Origin	22	1000000016	351
9.57619	um	Spot	Distance from Origin	22	1000000020	352
6.95064	um	Spot	Distance from Origin	22	1000000010	353
7.03454	um	Spot	Distance from Origin	22	1000000026	354
6.62339	um	Spot	Distance from Origin	22	1000000017	355
8.75808	um	Spot	Distance from Origin	22	1000000011	356
7.55381	um	Spot	Distance from Origin	22	1000000014	357
11.2534	um	Spot	Distance from Origin	22	1000000018	358
12.2695	um	Spot	Distance from Origin	22	1000000012	359
10.6462	um	Spot	Distance from Origin	22	1000000024	360
10.9856	um	Spot	Distance from Origin	22	1000000019	361
12.9071	um	Spot	Distance from Origin	22	1000000015	362
5.9011	um	Spot	Distance from Origin	23	1000000000	363
7.60796	um	Spot	Distance from Origin	23	1000000021	364
10.355	um	Spot	Distance from Origin	23	1000000025	365
8.14935	um	Spot	Distance from Origin	23	1000000022	366
10.6876	um	Spot	Distance from Origin	23	1000000023	367
5.16109	um	Spot	Distance from Origin	23	1000000003	368
7.25874	um	Spot	Distance from Origin	23	1000000016	369
9.70694	um	Spot	Distance from Origin	23	1000000020	370
6.99618	um	Spot	Distance from Origin	23	1000000026	371
6.64424	um	Spot	Distance from Origin	23	1000000017	372
8.80056	um	Spot	Distance from Origin	23	1000000011	373
7.61769	um	Spot	Distance from Origin	23	1000000014	374
11.2501	um	Spot	Distance from Origin	23	1000000018	375
12.1917	um	Spot	Distance from Origin	23	1000000012	376
11.6704	um	Spot	Distance from Origin	23	1000000027	377
10.6775	um	Spot	Distance from Origin	23	1000000024	378
10.3569	um	Spot	Distance from Origin	23	1000000028	379
11.009	um	Spot	Distance from Origin	23	1000000019	380
11.4734	um	Spot	Distance from Origin	23	1000000029	381
12.8915	um	Spot	Distance from Origin	23	1000000015	382
5.92362	um	Spot	Distance from Origin	24	1000000000	383
7.67592	um	Spot	Distance from Origin	24	1000000021	384
10.3932	um	Spot	Distance from Origin	24	1000000025	385
8.09099	um	Spot	Distance from Origin	24	1000000022	386
10.6598	um	Spot	Distance from Origin	24	1000000023	387
5.18621	um	Spot	Distance from Origin	24	1000000003	388
7.24086	um	Spot	Distance from Origin	24	1000000016	389
6.99369	um	Spot	Distance from Origin	24	1000000026	390
6.62416	um	Spot	Distance from Origin	24	1000000017	391
7.56291	um	Spot	Distance from Origin	24	1000000014	392
11.6588	um	Spot	Distance from Origin	24	1000000027	393
10.6881	um	Spot	Distance from Origin	24	1000000024	394
10.2765	um	Spot	Distance from Origin	24	1000000028	395
11.0402	um	Spot	Distance from Origin	24	1000000019	396
11.4825	um	Spot	Distance from Origin	24	1000000029	397
12.8916	um	Spot	Distance from Origin	24	1000000015	398
5.93296	um	Spot	Distance from Origin	25	1000000000	399
7.75112	um	Spot	Distance from Origin	25	1000000021	400
10.3631	um	Spot	Distance from Origin	25	1000000025	401
8.06532	um	Spot	Distance from Origin	25	1000000022	402
10.6753	um	Spot	Distance from Origin	25	1000000023	403
5.18382	um	Spot	Distance from Origin	25	1000000003	404
7.28956	um	Spot	Distance from Origin	25	1000000016	405
6.9563	um	Spot	Distance from Origin	25	1000000026	406
7.51861	um	Spot	Distance from Origin	25	1000000014	407
11.6553	um	Spot	Distance from Origin	25	1000000027	408
10.6241	um	Spot	Distance from Origin	25	1000000024	409
10.3191	um	Spot	Distance from Origin	25	1000000028	410
11.0132	um	Spot	Distance from Origin	25	1000000019	411
11.4695	um	Spot	Distance from Origin	25	1000000029	412
12.9051	um	Spot	Distance from Origin	25	1000000015	413
5.89676	um	Spot	Distance from Origin	26	1000000000	414
7.7144	um	Spot	Distance from Origin	26	1000000021	415
10.353	um	Spot	Distance from Origin	26	1000000025	416
8.0864	um	Spot	Distance from Origin	26	1000000022	417
5.19111	um	Spot	Distance from Origin	26	1000000003	418
7.2695	um	Spot	Distance from Origin	26	1000000016	419
6.93358	um	Spot	Distance from Origin	26	1000000026	420
7.51308	um	Spot	Distance from Origin	26	1000000014	421
11.6572	um	Spot	Distance from Origin	26	1000000027	422
10.5924	um	Spot	Distance from Origin	26	1000000024	423
10.3276	um	Spot	Distance from Origin	26	1000000028	424
11.11	um	Spot	Distance from Origin	26	1000000019	425
11.4478	um	Spot	Distance from Origin	26	1000000029	426
12.9233	um	Spot	Distance from Origin	26	1000000015	427
7.71125	um	Spot	Distance from Origin	27	1000000021	428
10.3733	um	Spot	Distance from Origin	27	1000000025	429
5.18634	um	Spot	Distance from Origin	27	1000000003	430
7.2737	um	Spot	Distance from Origin	27	1000000016	431
6.95591	um	Spot	Distance from Origin	27	1000000026	432
8.66326	um	Spot	Distance from Origin	27	1000000030	433
11.7077	um	Spot	Distance from Origin	27	1000000027	434
10.2783	um	Spot	Distance from Origin	27	1000000028	435
11.0733	um	Spot	Distance from Origin	27	1000000019	436
11.471	um	Spot	Distance from Origin	27	1000000029	437
12.7802	um	Spot	Distance from Origin	27	1000000015	438
10.3682	um	Spot	Distance from Origin	28	1000000025	439
5.20292	um	Spot	Distance from Origin	28	1000000003	440
7.2592	um	Spot	Distance from Origin	28	1000000016	441
6.99583	um	Spot	Distance from Origin	28	1000000026	442
11.2955	um	Spot	Distance from Origin	28	1000000031	443
8.57824	um	Spot	Distance from Origin	28	1000000030	444
11.7464	um	Spot	Distance from Origin	28	1000000027	445
10.226	um	Spot	Distance from Origin	28	1000000028	446
11.511	um	Spot	Distance from Origin	28	1000000029	447
10.3676	um	Spot	Distance from Origin	29	1000000025	448
5.13983	um	Spot	Distance from Origin	29	1000000003	449
7.27246	um	Spot	Distance from Origin	29	1000000016	450
6.98303	um	Spot	Distance from Origin	29	1000000026	451
11.2646	um	Spot	Distance from Origin	29	1000000031	452
8.58987	um	Spot	Distance from Origin	29	1000000030	453
11.6796	um	Spot	Distance from Origin	29	1000000027	454
10.216	um	Spot	Distance from Origin	29	1000000032	455
10.2543	um	Spot	Distance from Origin	29	1000000028	456
11.544	um	Spot	Distance from Origin	29	1000000029	457
10.3695	um	Spot	Distance from Origin	30	1000000025	458
10.5342	um	Spot	Distance from Origin	30	1000000033	459
5.15617	um	Spot	Distance from Origin	30	1000000003	460
7.25674	um	Spot	Distance from Origin	30	1000000016	461
6.96652	um	Spot	Distance from Origin	30	1000000026	462
11.2733	um	Spot	Distance from Origin	30	1000000031	463
8.4553	um	Spot	Distance from Origin	30	1000000030	464
11.73	um	Spot	Distance from Origin	30	1000000027	465
10.1358	um	Spot	Distance from Origin	30	1000000032	466
10.4609	um	Spot	Distance from Origin	30	1000000028	467
11.5106	um	Spot	Distance from Origin	30	1000000029	468
10.3577	um	Spot	Distance from Origin	31	1000000033	469
5.13903	um	Spot	Distance from Origin	31	1000000003	470
6.94772	um	Spot	Distance from Origin	31	1000000026	471
11.2952	um	Spot	Distance from Origin	31	1000000031	472
8.48174	um	Spot	Distance from Origin	31	1000000030	473
11.7168	um	Spot	Distance from Origin	31	1000000027	474
10.046	um	Spot	Distance from Origin	31	1000000032	475
10.5999	um	Spot	Distance from Origin	31	1000000028	476
11.4906	um	Spot	Distance from Origin	31	1000000029	477
5.70313	um	Spot	Distance from Origin	32	1000000034	478
4.52142	um	Spot	Distance from Origin	32	1000000035	479
10.3519	um	Spot	Distance from Origin	32	1000000033	480
5.12797	um	Spot	Distance from Origin	32	1000000003	481
6.90233	um	Spot	Distance from Origin	32	1000000026	482
11.2963	um	Spot	Distance from Origin	32	1000000031	483
8.49564	um	Spot	Distance from Origin	32	1000000030	484
9.70145	um	Spot	Distance from Origin	32	1000000036	485
11.7673	um	Spot	Distance from Origin	32	1000000027	486
10.1559	um	Spot	Distance from Origin	32	1000000032	487
10.5922	um	Spot	Distance from Origin	32	1000000028	488
11.4997	um	Spot	Distance from Origin	32	1000000029	489
5.70306	um	Spot	Distance from Origin	33	1000000034	490
10.3884	um	Spot	Distance from Origin	33	1000000033	491
4.63584	um	Spot	Distance from Origin	33	1000000035	492
5.10266	um	Spot	Distance from Origin	33	1000000003	493
6.96029	um	Spot	Distance from Origin	33	1000000026	494
11.2775	um	Spot	Distance from Origin	33	1000000031	495
8.48231	um	Spot	Distance from Origin	33	1000000030	496
9.55463	um	Spot	Distance from Origin	33	1000000036	497
11.6371	um	Spot	Distance from Origin	33	1000000027	498
10.2498	um	Spot	Distance from Origin	33	1000000032	499
10.4515	um	Spot	Distance from Origin	33	1000000028	500
11.5126	um	Spot	Distance from Origin	33	1000000029	501
5.79502	um	Spot	Distance from Origin	34	1000000034	502
10.3755	um	Spot	Distance from Origin	34	1000000033	503
4.71094	um	Spot	Distance from Origin	34	1000000035	504
5.13412	um	Spot	Distance from Origin	34	1000000003	505
6.30798	um	Spot	Distance from Origin	34	1000000037	506
6.93586	um	Spot	Distance from Origin	34	1000000026	507
11.2924	um	Spot	Distance from Origin	34	1000000031	508
8.51965	um	Spot	Distance from Origin	34	1000000030	509
9.52588	um	Spot	Distance from Origin	34	1000000036	510
10.3221	um	Spot	Distance from Origin	34	1000000032	511
10.3929	um	Spot	Distance from Origin	34	1000000028	512
5.75014	um	Spot	Distance from Origin	35	1000000034	513
10.3532	um	Spot	Distance from Origin	35	1000000033	514
4.70406	um	Spot	Distance from Origin	35	1000000035	515
5.15948	um	Spot	Distance from Origin	35	1000000003	516
9.51826	um	Spot	Distance from Origin	35	1000000038	517
6.55146	um	Spot	Distance from Origin	35	1000000037	518
6.96684	um	Spot	Distance from Origin	35	1000000026	519
11.2679	um	Spot	Distance from Origin	35	1000000031	520
8.32151	um	Spot	Distance from Origin	35	1000000039	521
8.62995	um	Spot	Distance from Origin	35	1000000030	522
9.59321	um	Spot	Distance from Origin	35	1000000036	523
10.3332	um	Spot	Distance from Origin	35	1000000032	524
5.71557	um	Spot	Distance from Origin	36	1000000034	525
10.3983	um	Spot	Distance from Origin	36	1000000033	526
4.90775	um	Spot	Distance from Origin	36	1000000035	527
6.2111	um	Spot	Distance from Origin	36	1000000040	528
5.10043	um	Spot	Distance from Origin	36	1000000003	529
9.40539	um	Spot	Distance from Origin	36	1000000038	530
6.90882	um	Spot	Distance from Origin	36	1000000026	531
6.65883	um	Spot	Distance from Origin	36	1000000037	532
11.3397	um	Spot	Distance from Origin	36	1000000031	533
8.40889	um	Spot	Distance from Origin	36	1000000039	534
9.57945	um	Spot	Distance from Origin	36	1000000036	535
8.83028	um	Spot	Distance from Origin	36	1000000030	536
10.224	um	Spot	Distance from Origin	36	1000000032	537
5.59133	um	Spot	Distance from Origin	37	1000000034	538
10.3315	um	Spot	Distance from Origin	37	1000000033	539
4.95096	um	Spot	Distance from Origin	37	1000000035	540
5.99994	um	Spot	Distance from Origin	37	1000000040	541
5.11089	um	Spot	Distance from Origin	37	1000000003	542
9.25526	um	Spot	Distance from Origin	37	1000000038	543
6.85649	um	Spot	Distance from Origin	37	1000000026	544
6.68329	um	Spot	Distance from Origin	37	1000000037	545
7.67576	um	Spot	Distance from Origin	37	1000000041	546
11.3157	um	Spot	Distance from Origin	37	1000000031	547
8.50019	um	Spot	Distance from Origin	37	1000000039	548
9.67271	um	Spot	Distance from Origin	37	1000000036	549
8.86467	um	Spot	Distance from Origin	37	1000000030	550
10.1433	um	Spot	Distance from Origin	37	1000000032	551
5.78412	um	Spot	Distance from Origin	38	1000000042	552
5.68552	um	Spot	Distance from Origin	38	1000000034	553
10.3772	um	Spot	Distance from Origin	38	1000000033	554
4.96101	um	Spot	Distance from Origin	38	1000000035	555
6.05103	um	Spot	Distance from Origin	38	1000000040	556
9.28378	um	Spot	Distance from Origin	38	1000000038	557
6.94238	um	Spot	Distance from Origin	38	1000000026	558
6.66688	um	Spot	Distance from Origin	38	1000000037	559
7.72256	um	Spot	Distance from Origin	38	1000000041	560
6.87799	um	Spot	Distance from Origin	38	1000000043	561
11.2958	um	Spot	Distance from Origin	38	1000000031	562
8.51945	um	Spot	Distance from Origin	38	1000000039	563
9.6769	um	Spot	Distance from Origin	38	1000000036	564
8.91394	um	Spot	Distance from Origin	38	1000000030	565
10.4547	um	Spot	Distance from Origin	38	1000000044	566
10.0122	um	Spot	Distance from Origin	38	1000000032	567
5.76042	um	Spot	Distance from Origin	39	1000000042	568
5.67321	um	Spot	Distance from Origin	39	1000000034	569
10.3538	um	Spot	Distance from Origin	39	1000000033	570
5.00193	um	Spot	Distance from Origin	39	1000000035	571
6.04536	um	Spot	Distance from Origin	39	1000000040	572
9.25662	um	Spot	Distance from Origin	39	1000000038	573
6.94089	um	Spot	Distance from Origin	39	1000000026	574
6.6884	um	Spot	Distance from Origin	39	1000000037	575
7.64737	um	Spot	Distance from Origin	39	1000000041	576
6.78543	um	Spot	Distance from Origin	39	1000000043	577
11.3229	um	Spot	Distance from Origin	39	1000000031	578
8.45589	um	Spot	Distance from Origin	39	1000000039	579
9.63657	um	Spot	Distance from Origin	39	1000000036	580
8.96472	um	Spot	Distance from Origin	39	1000000030	581
10.5655	um	Spot	Distance from Origin	39	1000000044	582
10.1728	um	Spot	Distance from Origin	39	1000000032	583
5.72206	um	Spot	Distance from Origin	40	1000000042	584
5.65444	um	Spot	Distance from Origin	40	1000000034	585
10.4125	um	Spot	Distance from Origin	40	1000000033	586
6.63255	um	Spot	Distance from Origin	40	1000000045	587
5.09723	um	Spot	Distance from Origin	40	1000000035	588
6.08719	um	Spot	Distance from Origin	40	1000000040	589
9.29432	um	Spot	Distance from Origin	40	1000000038	590
6.95843	um	Spot	Distance from Origin	40	1000000026	591
6.70951	um	Spot	Distance from Origin	40	1000000037	592
7.61605	um	Spot	Distance from Origin	40	1000000041	593
6.77095	um	Spot	Distance from Origin	40	1000000043	594
11.2478	um	Spot	Distance from Origin	40	1000000031	595
8.43552	um	Spot	Distance from Origin	40	1000000039	596
9.62991	um	Spot	Distance from Origin	40	1000000036	597
8.8493	um	Spot	Distance from Origin	40	1000000030	598
10.5656	um	Spot	Distance from Origin	40	1000000044	599
5.90167	um	Spot	Distance from Origin	41	1000000042	600
5.61044	um	Spot	Distance from Origin	41	1000000034	601
10.4184	um	Spot	Distance from Origin	41	1000000033	602
6.63959	um	Spot	Distance from Origin	41	1000000045	603
5.06567	um	Spot	Distance from Origin	41	1000000035	604
6.04149	um	Spot	Distance from Origin	41	1000000040	605
9.29981	um	Spot	Distance from Origin	41	1000000038	606
7.23055	um	Spot	Distance from Origin	41	1000000046	607
6.95622	um	Spot	Distance from Origin	41	1000000026	608
6.73233	um	Spot	Distance from Origin	41	1000000037	609
7.66705	um	Spot	Distance from Origin	41	1000000041	610
6.80371	um	Spot	Distance from Origin	41	1000000043	611
8.41836	um	Spot	Distance from Origin	41	1000000039	612
8.79843	um	Spot	Distance from Origin	41	1000000030	613
9.62163	um	Spot	Distance from Origin	41	1000000036	614
10.5621	um	Spot	Distance from Origin	41	1000000044	615
5.90892	um	Spot	Distance from Origin	42	1000000042	616
5.5361	um	Spot	Distance from Origin	42	1000000034	617
10.4127	um	Spot	Distance from Origin	42	1000000033	618
6.6363	um	Spot	Distance from Origin	42	1000000045	619
6.04159	um	Spot	Distance from Origin	42	1000000040	620
5.15182	um	Spot	Distance from Origin	42	1000000035	621
9.32895	um	Spot	Distance from Origin	42	1000000038	622
7.26551	um	Spot	Distance from Origin	42	1000000046	623
6.96794	um	Spot	Distance from Origin	42	1000000026	624
6.72564	um	Spot	Distance from Origin	42	1000000037	625
7.67564	um	Spot	Distance from Origin	42	1000000041	626
6.77512	um	Spot	Distance from Origin	42	1000000043	627
8.38547	um	Spot	Distance from Origin	42	1000000039	628
8.78883	um	Spot	Distance from Origin	42	1000000030	629
9.6521	um	Spot	Distance from Origin	42	1000000036	630
10.5946	um	Spot	Distance from Origin	42	1000000044	631
5.8982	um	Spot	Distance from Origin	43	1000000042	632
10.3958	um	Spot	Distance from Origin	43	1000000033	633
6.66272	um	Spot	Distance from Origin	43	1000000045	634
6.04265	um	Spot	Distance from Origin	43	1000000040	635
5.17385	um	Spot	Distance from Origin	43	1000000035	636
9.3402	um	Spot	Distance from Origin	43	1000000038	637
7.22759	um	Spot	Distance from Origin	43	1000000046	638
6.96068	um	Spot	Distance from Origin	43	1000000026	639
6.70255	um	Spot	Distance from Origin	43	1000000037	640
7.65719	um	Spot	Distance from Origin	43	1000000041	641
6.77762	um	Spot	Distance from Origin	43	1000000043	642
8.39357	um	Spot	Distance from Origin	43	1000000039	643
9.56005	um	Spot	Distance from Origin	43	1000000036	644
10.5639	um	Spot	Distance from Origin	43	1000000044	645
5.92267	um	Spot	Distance from Origin	44	1000000042	646
10.3594	um	Spot	Distance from Origin	44	1000000033	647
6.66625	um	Spot	Distance from Origin	44	1000000045	648
6.09901	um	Spot	Distance from Origin	44	1000000040	649
5.1575	um	Spot	Distance from Origin	44	1000000035	650
9.33427	um	Spot	Distance from Origin	44	1000000038	651
7.19663	um	Spot	Distance from Origin	44	1000000046	652
6.94802	um	Spot	Distance from Origin	44	1000000026	653
6.71695	um	Spot	Distance from Origin	44	1000000037	654
7.64977	um	Spot	Distance from Origin	44	1000000041	655
6.7924	um	Spot	Distance from Origin	44	1000000043	656
8.45158	um	Spot	Distance from Origin	44	1000000039	657
10.5196	um	Spot	Distance from Origin	44	1000000044	658
13.0234	um	Spot	Distance from Origin	44	1000000047	659
5.87177	um	Spot	Distance from Origin	45	1000000042	660
10.3758	um	Spot	Distance from Origin	45	1000000033	661
6.68547	um	Spot	Distance from Origin	45	1000000045	662
6.05101	um	Spot	Distance from Origin	45	1000000040	663
9.36544	um	Spot	Distance from Origin	45	1000000038	664
5.19196	um	Spot	Distance from Origin	45	1000000035	665
7.16736	um	Spot	Distance from Origin	45	1000000046	666
6.97814	um	Spot	Distance from Origin	45	1000000026	667
6.71379	um	Spot	Distance from Origin	45	1000000037	668
7.63976	um	Spot	Distance from Origin	45	1000000041	669
6.80149	um	Spot	Distance from Origin	45	1000000043	670
11.4002	um	Spot	Distance from Origin	45	1000000048	671
8.48834	um	Spot	Distance from Origin	45	1000000039	672
10.4943	um	Spot	Distance from Origin	45	1000000044	673
12.9294	um	Spot	Distance from Origin	45	1000000047	674
5.85182	um	Spot	Distance from Origin	46	1000000042	675
10.3572	um	Spot	Distance from Origin	46	1000000033	676
6.70902	um	Spot	Distance from Origin	46	1000000045	677
6.03887	um	Spot	Distance from Origin	46	1000000040	678
9.35341	um	Spot	Distance from Origin	46	1000000038	679
5.19094	um	Spot	Distance from Origin	46	1000000035	680
7.16243	um	Spot	Distance from Origin	46	1000000046	681
6.98375	um	Spot	Distance from Origin	46	1000000026	682
6.70981	um	Spot	Distance from Origin	46	1000000037	683
7.60921	um	Spot	Distance from Origin	46	1000000041	684
6.78782	um	Spot	Distance from Origin	46	1000000043	685
11.4878	um	Spot	Distance from Origin	46	1000000048	686
10.5154	um	Spot	Distance from Origin	46	1000000044	687
12.8934	um	Spot	Distance from Origin	46	1000000047	688
5.84121	um	Spot	Distance from Origin	47	1000000042	689
10.3411	um	Spot	Distance from Origin	47	1000000033	690
6.69078	um	Spot	Distance from Origin	47	1000000045	691
6.09106	um	Spot	Distance from Origin	47	1000000040	692
9.33307	um	Spot	Distance from Origin	47	1000000038	693
5.18254	um	Spot	Distance from Origin	47	1000000035	694
7.1293	um	Spot	Distance from Origin	47	1000000046	695
6.9679	um	Spot	Distance from Origin	47	1000000026	696
6.7461	um	Spot	Distance from Origin	47	1000000037	697
7.617	um	Spot	Distance from Origin	47	1000000041	698
6.89124	um	Spot	Distance from Origin	47	1000000043	699
11.4247	um	Spot	Distance from Origin	47	1000000048	700
10.5385	um	Spot	Distance from Origin	47	1000000044	701
12.9373	um	Spot	Distance from Origin	47	1000000047	702
5.83458	um	Spot	Distance from Origin	48	1000000042	703
6.67118	um	Spot	Distance from Origin	48	1000000045	704
5.13564	um	Spot	Distance from Origin	48	1000000035	705
6.09857	um	Spot	Distance from Origin	48	1000000040	706
7.16514	um	Spot	Distance from Origin	48	1000000046	707
6.93058	um	Spot	Distance from Origin	48	1000000026	708
6.75475	um	Spot	Distance from Origin	48	1000000037	709
7.69029	um	Spot	Distance from Origin	48	1000000041	710
6.97032	um	Spot	Distance from Origin	48	1000000043	711
11.4313	um	Spot	Distance from Origin	48	1000000048	712
10.372	um	Spot	Distance from Origin	48	1000000044	713
12.9221	um	Spot	Distance from Origin	48	1000000047	714
5.91076	um	Spot	Distance from Origin	49	1000000042	715
6.66431	um	Spot	Distance from Origin	49	1000000045	716
6.11143	um	Spot	Distance from Origin	49	1000000040	717
5.15953	um	Spot	Distance from Origin	49	1000000035	718
7.17136	um	Spot	Distance from Origin	49	1000000046	719
6.93947	um	Spot	Distance from Origin	49	1000000026	720
6.7554	um	Spot	Distance from Origin	49	1000000037	721
7.09745	um	Spot	Distance from Origin	49	1000000049	722
6.88615	um	Spot	Distance from Origin	49	1000000043	723
7.79788	um	Spot	Distance from Origin	49	1000000041	724
11.3986	um	Spot	Distance from Origin	49	1000000048	725
12.8912	um	Spot	Distance from Origin	49	1000000047	726
5.84964	um	Spot	Distance from Origin	50	1000000042	727
6.70421	um	Spot	Distance from Origin	50	1000000045	728
6.04094	um	Spot	Distance from Origin	50	1000000040	729
5.12813	um	Spot	Distance from Origin	50	1000000035	730
7.17809	um	Spot	Distance from Origin	50	1000000046	731
6.98794	um	Spot	Distance from Origin	50	1000000026	732
6.69073	um	Spot	Distance from Origin	50	1000000037	733
7.124	um	Spot	Distance from Origin	50	1000000049	734
11.3615	um	Spot	Distance from Origin	50	1000000048	735
13.0439	um	Spot	Distance from Origin	50	1000000047	736
5.82861	um	Spot	Distance from Origin	51	1000000042	737
6.69327	um	Spot	Distance from Origin	51	1000000045	738
5.13146	um	Spot	Distance from Origin	51	1000000035	739
6.12943	um	Spot	Distance from Origin	51	1000000040	740
7.14216	um	Spot	Distance from Origin	51	1000000046	741
6.6951	um	Spot	Distance from Origin	51	1000000037	742
7.14716	um	Spot	Distance from Origin	51	1000000049	743
11.4041	um	Spot	Distance from Origin	51	1000000048	744
9.65309	um	Spot	Distance from Origin	51	1000000050	745
12.996	um	Spot	Distance from Origin	51	1000000047	746
5.90118	um	Spot	Distance from Origin	52	1000000042	747
6.61859	um	Spot	Distance from Origin	52	1000000045	748
6.10485	um	Spot	Distance from Origin	52	1000000040	749
5.12536	um	Spot	Distance from Origin	52	1000000035	750
7.13929	um	Spot	Distance from Origin	52	1000000046	751
6.74195	um	Spot	Distance from Origin	52	1000000037	752
7.1383	um	Spot	Distance from Origin	52	1000000049	753
11.4191	um	Spot	Distance from Origin	52	1000000048	754
9.52683	um	Spot	Distance from Origin	52	1000000050	755
12.9436	um	Spot	Distance from Origin	52	1000000047	756
5.88079	um	Spot	Distance from Origin	53	1000000042	757
6.62395	um	Spot	Distance from Origin	53	1000000045	758
6.0958	um	Spot	Distance from Origin	53	1000000040	759
5.1373	um	Spot	Distance from Origin	53	1000000035	760
6.71855	um	Spot	Distance from Origin	53	1000000037	761
7.11314	um	Spot	Distance from Origin	53	1000000049	762
11.3944	um	Spot	Distance from Origin	53	1000000048	763
9.53571	um	Spot	Distance from Origin	53	1000000050	764
12.9492	um	Spot	Distance from Origin	53	1000000047	765
5.88055	um	Spot	Distance from Origin	54	1000000042	766
6.54494	um	Spot	Distance from Origin	54	1000000045	767
6.05207	um	Spot	Distance from Origin	54	1000000040	768
5.12608	um	Spot	Distance from Origin	54	1000000035	769
6.72125	um	Spot	Distance from Origin	54	1000000037	770
7.18045	um	Spot	Distance from Origin	54	1000000049	771
11.3965	um	Spot	Distance from Origin	54	1000000048	772
9.52924	um	Spot	Distance from Origin	54	1000000050	773
13.0076	um	Spot	Distance from Origin	54	1000000047	774
5.91813	um	Spot	Distance from Origin	55	1000000042	775
6.06389	um	Spot	Distance from Origin	55	1000000040	776
5.14992	um	Spot	Distance from Origin	55	1000000035	777
6.69326	um	Spot	Distance from Origin	55	1000000037	778
7.21222	um	Spot	Distance from Origin	55	1000000049	779
11.3869	um	Spot	Distance from Origin	55	1000000048	780
9.5569	um	Spot	Distance from Origin	55	1000000050	781
12.9554	um	Spot	Distance from Origin	55	1000000047	782
5.92629	um	Spot	Distance from Origin	56	1000000042	783
6.07596	um	Spot	Distance from Origin	56	1000000040	784
5.14328	um	Spot	Distance from Origin	56	1000000035	785
7.02041	um	Spot	Distance from Origin	56	1000000051	786
6.7377	um	Spot	Distance from Origin	56	1000000037	787
7.15879	um	Spot	Distance from Origin	56	1000000049	788
9.44126	um	Spot	Distance from Origin	56	1000000050	789
13.0064	um	Spot	Distance from Origin	56	1000000047	790
5.8743	um	Spot	Distance from Origin	57	1000000042	791
7.1723	um	Spot	Distance from Origin	57	1000000052	792
6.08658	um	Spot	Distance from Origin	57	1000000040	793
5.14453	um	Spot	Distance from Origin	57	1000000035	794
6.94049	um	Spot	Distance from Origin	57	1000000051	795
6.70119	um	Spot	Distance from Origin	57	1000000037	796
7.15789	um	Spot	Distance from Origin	57	1000000049	797
9.47017	um	Spot	Distance from Origin	57	1000000050	798
12.9745	um	Spot	Distance from Origin	57	1000000047	799
5.87108	um	Spot	Distance from Origin	58	1000000042	800
7.02874	um	Spot	Distance from Origin	58	1000000052	801
6.12252	um	Spot	Distance from Origin	58	1000000040	802
5.13482	um	Spot	Distance from Origin	58	1000000035	803
6.89953	um	Spot	Distance from Origin	58	1000000051	804
6.70864	um	Spot	Distance from Origin	58	1000000037	805
7.14755	um	Spot	Distance from Origin	58	1000000049	806
9.61402	um	Spot	Distance from Origin	58	1000000050	807
12.9416	um	Spot	Distance from Origin	58	1000000047	808
5.83845	um	Spot	Distance from Origin	59	1000000042	809
6.96504	um	Spot	Distance from Origin	59	1000000052	810
6.11284	um	Spot	Distance from Origin	59	1000000040	811
5.1511	um	Spot	Distance from Origin	59	1000000035	812
6.91252	um	Spot	Distance from Origin	59	1000000051	813
6.01678	um	Spot	Distance from Origin	59	1000000053	814
6.72682	um	Spot	Distance from Origin	59	1000000037	815
7.13914	um	Spot	Distance from Origin	59	1000000049	816
9.63947	um	Spot	Distance from Origin	59	1000000050	817
5.79926	um	Spot	Distance from Origin	60	1000000042	818
6.95539	um	Spot	Distance from Origin	60	1000000052	819
6.0554	um	Spot	Distance from Origin	60	1000000040	820
5.13811	um	Spot	Distance from Origin	60	1000000035	821
6.93919	um	Spot	Distance from Origin	60	1000000051	822
6.02281	um	Spot	Distance from Origin	60	1000000053	823
6.7074	um	Spot	Distance from Origin	60	1000000037	824
7.14649	um	Spot	Distance from Origin	60	1000000049	825
9.63716	um	Spot	Distance from Origin	60	1000000050	826
5.96311	um	Spot	Distance from Origin	61	1000000042	827
7.03282	um	Spot	Distance from Origin	61	1000000052	828
7.21777	um	Spot	Distance from Origin	61	1000000054	829
6.08798	um	Spot	Distance from Origin	61	1000000040	830
5.17245	um	Spot	Distance from Origin	61	1000000035	831
6.95344	um	Spot	Distance from Origin	61	1000000051	832
6.03015	um	Spot	Distance from Origin	61	1000000053	833
6.71163	um	Spot	Distance from Origin	61	1000000037	834
7.09249	um	Spot	Distance from Origin	61	1000000049	835
9.62646	um	Spot	Distance from Origin	61	1000000050	836
10.9232	um	Spot	Distance from Origin	61	1000000055	837
6.01718	um	Spot	Distance from Origin	62	1000000042	838
7.02423	um	Spot	Distance from Origin	62	1000000052	839
6.93192	um	Spot	Distance from Origin	62	1000000054	840
8.80128	um	Spot	Distance from Origin	62	1000000056	841
6.18882	um	Spot	Distance from Origin	62	1000000040	842
5.18448	um	Spot	Distance from Origin	62	1000000035	843
6.92386	um	Spot	Distance from Origin	62	1000000051	844
6.05602	um	Spot	Distance from Origin	62	1000000053	845
6.71602	um	Spot	Distance from Origin	62	1000000037	846
7.1187	um	Spot	Distance from Origin	62	1000000049	847
9.60758	um	Spot	Distance from Origin	62	1000000050	848
10.9192	um	Spot	Distance from Origin	62	1000000055	849
6.07462	um	Spot	Distance from Origin	63	1000000042	850
6.98937	um	Spot	Distance from Origin	63	1000000052	851
6.71753	um	Spot	Distance from Origin	63	1000000054	852
8.82324	um	Spot	Distance from Origin	63	1000000056	853
6.09755	um	Spot	Distance from Origin	63	1000000040	854
5.20463	um	Spot	Distance from Origin	63	1000000035	855
7.03796	um	Spot	Distance from Origin	63	1000000051	856
6.02681	um	Spot	Distance from Origin	63	1000000053	857
6.7033	um	Spot	Distance from Origin	63	1000000037	858
7.12814	um	Spot	Distance from Origin	63	1000000049	859
9.65206	um	Spot	Distance from Origin	63	1000000050	860
10.9308	um	Spot	Distance from Origin	63	1000000055	861
6.0466	um	Spot	Distance from Origin	64	1000000042	862
6.99856	um	Spot	Distance from Origin	64	1000000052	863
6.7169	um	Spot	Distance from Origin	64	1000000054	864
8.82424	um	Spot	Distance from Origin	64	1000000056	865
6.0885	um	Spot	Distance from Origin	64	1000000040	866
5.17942	um	Spot	Distance from Origin	64	1000000035	867
6.94613	um	Spot	Distance from Origin	64	1000000051	868
6.69489	um	Spot	Distance from Origin	64	1000000037	869
6.03015	um	Spot	Distance from Origin	64	1000000053	870
7.13565	um	Spot	Distance from Origin	64	1000000049	871
7.15548	um	Spot	Distance from Origin	64	1000000057	872
9.61142	um	Spot	Distance from Origin	64	1000000050	873
11.026	um	Spot	Distance from Origin	64	1000000055	874
6.09876	um	Spot	Distance from Origin	65	1000000042	875
5.54716	um	Spot	Distance from Origin	65	1000000058	876
6.98229	um	Spot	Distance from Origin	65	1000000052	877
6.79594	um	Spot	Distance from Origin	65	1000000054	878
8.82067	um	Spot	Distance from Origin	65	1000000056	879
5.18795	um	Spot	Distance from Origin	65	1000000035	880
6.07751	um	Spot	Distance from Origin	65	1000000040	881
6.90437	um	Spot	Distance from Origin	65	1000000051	882
6.59695	um	Spot	Distance from Origin	65	1000000037	883
6.04476	um	Spot	Distance from Origin	65	1000000053	884
7.17819	um	Spot	Distance from Origin	65	1000000049	885
7.36362	um	Spot	Distance from Origin	65	1000000057	886
9.61785	um	Spot	Distance from Origin	65	1000000050	887
10.9989	um	Spot	Distance from Origin	65	1000000055	888
6.0946	um	Spot	Distance from Origin	66	1000000042	889
5.50832	um	Spot	Distance from Origin	66	1000000058	890
6.98295	um	Spot	Distance from Origin	66	1000000052	891
6.72619	um	Spot	Distance from Origin	66	1000000054	892
8.77748	um	Spot	Distance from Origin	66	1000000056	893
5.18914	um	Spot	Distance from Origin	66	1000000035	894
6.52516	um	Spot	Distance from Origin	66	1000000037	895
6.92303	um	Spot	Distance from Origin	66	1000000051	896
6.04412	um	Spot	Distance from Origin	66	1000000053	897
7.16234	um	Spot	Distance from Origin	66	1000000049	898
7.36854	um	Spot	Distance from Origin	66	1000000057	899
9.46067	um	Spot	Distance from Origin	66	1000000059	900
10.9863	um	Spot	Distance from Origin	66	1000000055	901
6.10705	um	Spot	Distance from Origin	67	1000000042	902
5.52207	um	Spot	Distance from Origin	67	1000000058	903
6.99682	um	Spot	Distance from Origin	67	1000000052	904
6.71024	um	Spot	Distance from Origin	67	1000000054	905
8.82315	um	Spot	Distance from Origin	67	1000000056	906
5.17742	um	Spot	Distance from Origin	67	1000000035	907
6.52851	um	Spot	Distance from Origin	67	1000000037	908
6.92001	um	Spot	Distance from Origin	67	1000000051	909
6.01105	um	Spot	Distance from Origin	67	1000000053	910
7.23541	um	Spot	Distance from Origin	67	1000000049	911
7.36446	um	Spot	Distance from Origin	67	1000000057	912
9.59704	um	Spot	Distance from Origin	67	1000000059	913
11.0436	um	Spot	Distance from Origin	67	1000000055	914
6.00216	um	Spot	Distance from Origin	68	1000000042	915
5.51463	um	Spot	Distance from Origin	68	1000000058	916
7.04181	um	Spot	Distance from Origin	68	1000000052	917
6.66331	um	Spot	Distance from Origin	68	1000000054	918
8.04409	um	Spot	Distance from Origin	68	1000000060	919
8.83001	um	Spot	Distance from Origin	68	1000000056	920
5.19078	um	Spot	Distance from Origin	68	1000000035	921
6.49243	um	Spot	Distance from Origin	68	1000000037	922
6.95017	um	Spot	Distance from Origin	68	1000000051	923
6.03135	um	Spot	Distance from Origin	68	1000000053	924
7.24472	um	Spot	Distance from Origin	68	1000000049	925
7.34236	um	Spot	Distance from Origin	68	1000000057	926
9.64819	um	Spot	Distance from Origin	68	1000000059	927
9.55091	um	Spot	Distance from Origin	68	1000000061	928
11.0395	um	Spot	Distance from Origin	68	1000000055	929
5.5072	um	Spot	Distance from Origin	69	1000000058	930
6.50621	um	Spot	Distance from Origin	69	1000000054	931
8.0425	um	Spot	Distance from Origin	69	1000000060	932
8.82364	um	Spot	Distance from Origin	69	1000000056	933
5.20299	um	Spot	Distance from Origin	69	1000000035	934
6.02736	um	Spot	Distance from Origin	69	1000000053	935
7.19658	um	Spot	Distance from Origin	69	1000000049	936
7.34073	um	Spot	Distance from Origin	69	1000000057	937
12.1648	um	Spot	Distance from Origin	69	1000000062	938
9.62073	um	Spot	Distance from Origin	69	1000000059	939
9.54057	um	Spot	Distance from Origin	69	1000000061	940
10.9876	um	Spot	Distance from Origin	69	1000000055	941
5.50846	um	Spot	Distance from Origin	70	1000000058	942
6.35325	um	Spot	Distance from Origin	70	1000000054	943
8.09117	um	Spot	Distance from Origin	70	1000000060	944
8.82042	um	Spot	Distance from Origin	70	1000000056	945
5.17888	um	Spot	Distance from Origin	70	1000000035	946
6.00009	um	Spot	Distance from Origin	70	1000000053	947
7.32813	um	Spot	Distance from Origin	70	1000000057	948
12.1328	um	Spot	Distance from Origin	70	1000000062	949
9.61102	um	Spot	Distance from Origin	70	1000000059	950
9.55474	um	Spot	Distance from Origin	70	1000000061	951
10.9047	um	Spot	Distance from Origin	70	1000000055	952
5.52163	um	Spot	Distance from Origin	71	1000000058	953
6.3551	um	Spot	Distance from Origin	71	1000000054	954
8.11433	um	Spot	Distance from Origin	71	1000000060	955
8.82592	um	Spot	Distance from Origin	71	1000000056	956
5.17676	um	Spot	Distance from Origin	71	1000000035	957
6.01764	um	Spot	Distance from Origin	71	1000000053	958
7.35889	um	Spot	Distance from Origin	71	1000000057	959
12.1119	um	Spot	Distance from Origin	71	1000000062	960
9.60717	um	Spot	Distance from Origin	71	1000000059	961
9.52876	um	Spot	Distance from Origin	71	1000000061	962
10.8744	um	Spot	Distance from Origin	71	1000000055	963
5.5197	um	Spot	Distance from Origin	72	1000000058	964
6.23083	um	Spot	Distance from Origin	72	1000000054	965
8.11852	um	Spot	Distance from Origin	72	1000000060	966
8.96437	um	Spot	Distance from Origin	72	1000000056	967
6.07589	um	Spot	Distance from Origin	72	1000000063	968
5.18278	um	Spot	Distance from Origin	72	1000000035	969
7.26401	um	Spot	Distance from Origin	72	1000000057	970
12.0483	um	Spot	Distance from Origin	72	1000000062	971
9.67054	um	Spot	Distance from Origin	72	1000000059	972
9.52378	um	Spot	Distance from Origin	72	1000000061	973
5.48199	um	Spot	Distance from Origin	73	1000000058	974
6.20693	um	Spot	Distance from Origin	73	1000000054	975
8.14159	um	Spot	Distance from Origin	73	1000000060	976
6.00195	um	Spot	Distance from Origin	73	1000000063	977
9.14541	um	Spot	Distance from Origin	73	1000000056	978
9.8587	um	Spot	Distance from Origin	73	1000000064	979
5.19431	um	Spot	Distance from Origin	73	1000000035	980
7.1982	um	Spot	Distance from Origin	73	1000000057	981
11.9863	um	Spot	Distance from Origin	73	1000000062	982
8.56562	um	Spot	Distance from Origin	73	1000000065	983
9.62075	um	Spot	Distance from Origin	73	1000000059	984
9.56538	um	Spot	Distance from Origin	73	1000000061	985
10.6704	um	Spot	Distance from Origin	73	1000000066	986
5.49676	um	Spot	Distance from Origin	74	1000000058	987
8.14902	um	Spot	Distance from Origin	74	1000000060	988
5.85979	um	Spot	Distance from Origin	74	1000000063	989
9.70094	um	Spot	Distance from Origin	74	1000000064	990
5.19037	um	Spot	Distance from Origin	74	1000000035	991
7.23547	um	Spot	Distance from Origin	74	1000000057	992
12.135	um	Spot	Distance from Origin	74	1000000062	993
8.64358	um	Spot	Distance from Origin	74	1000000065	994
9.60871	um	Spot	Distance from Origin	74	1000000059	995
9.48046	um	Spot	Distance from Origin	74	1000000061	996
10.6865	um	Spot	Distance from Origin	74	1000000066	997
5.51231	um	Spot	Distance from Origin	75	1000000058	998
8.80858	um	Spot	Distance from Origin	75	1000000067	999
5.92075	um	Spot	Distance from Origin	75	1000000063	1000
8.11809	um	Spot	Distance from Origin	75	1000000060	1001
9.72283	um	Spot	Distance from Origin	75	1000000064	1002
5.1785	um	Spot	Distance from Origin	75	1000000035	1003
7.08337	um	Spot	Distance from Origin	75	1000000057	1004
8.59567	um	Spot	Distance from Origin	75	1000000068	1005
12.1202	um	Spot	Distance from Origin	75	1000000062	1006
8.60142	um	Spot	Distance from Origin	75	1000000065	1007
9.60935	um	Spot	Distance from Origin	75	1000000059	1008
9.3874	um	Spot	Distance from Origin	75	1000000061	1009
10.6084	um	Spot	Distance from Origin	75	1000000066	1010
8.96413	um	Spot	Distance from Origin	76	1000000067	1011
5.80106	um	Spot	Distance from Origin	76	1000000063	1012
8.17397	um	Spot	Distance from Origin	76	1000000060	1013
8.97995	um	Spot	Distance from Origin	76	1000000069	1014
9.65099	um	Spot	Distance from Origin	76	1000000064	1015
5.23626	um	Spot	Distance from Origin	76	1000000035	1016
8.68988	um	Spot	Distance from Origin	76	1000000068	1017
12.1154	um	Spot	Distance from Origin	76	1000000062	1018
8.68933	um	Spot	Distance from Origin	76	1000000065	1019
9.61073	um	Spot	Distance from Origin	76	1000000059	1020
9.35753	um	Spot	Distance from Origin	76	1000000061	1021
10.6435	um	Spot	Distance from Origin	76	1000000066	1022
8.93104	um	Spot	Distance from Origin	77	1000000067	1023
5.79187	um	Spot	Distance from Origin	77	1000000063	1024
8.11662	um	Spot	Distance from Origin	77	1000000060	1025
8.99671	um	Spot	Distance from Origin	77	1000000069	1026
9.68143	um	Spot	Distance from Origin	77	1000000064	1027
5.1887	um	Spot	Distance from Origin	77	1000000035	1028
12.1283	um	Spot	Distance from Origin	77	1000000062	1029
8.72043	um	Spot	Distance from Origin	77	1000000068	1030
8.64721	um	Spot	Distance from Origin	77	1000000065	1031
9.58533	um	Spot	Distance from Origin	77	1000000059	1032
9.34252	um	Spot	Distance from Origin	77	1000000061	1033
10.6484	um	Spot	Distance from Origin	77	1000000066	1034
9.06959	um	Spot	Distance from Origin	78	1000000067	1035
5.77225	um	Spot	Distance from Origin	78	1000000063	1036
8.27044	um	Spot	Distance from Origin	78	1000000060	1037
9.64937	um	Spot	Distance from Origin	78	1000000064	1038
9.06983	um	Spot	Distance from Origin	78	1000000069	1039
5.16796	um	Spot	Distance from Origin	78	1000000035	1040
12.1843	um	Spot	Distance from Origin	78	1000000062	1041
8.71597	um	Spot	Distance from Origin	78	1000000068	1042
8.58607	um	Spot	Distance from Origin	78	1000000065	1043
9.5616	um	Spot	Distance from Origin	78	1000000059	1044
9.41609	um	Spot	Distance from Origin	78	1000000061	1045
10.6735	um	Spot	Distance from Origin	78	1000000066	1046
9.01649	um	Spot	Distance from Origin	79	1000000067	1047
5.73618	um	Spot	Distance from Origin	79	1000000063	1048
9.04969	um	Spot	Distance from Origin	79	1000000069	1049
9.71994	um	Spot	Distance from Origin	79	1000000064	1050
5.18227	um	Spot	Distance from Origin	79	1000000035	1051
8.69705	um	Spot	Distance from Origin	79	1000000068	1052
12.2572	um	Spot	Distance from Origin	79	1000000062	1053
8.61309	um	Spot	Distance from Origin	79	1000000065	1054
9.56449	um	Spot	Distance from Origin	79	1000000059	1055
9.45902	um	Spot	Distance from Origin	79	1000000061	1056
10.689	um	Spot	Distance from Origin	79	1000000066	1057
8.96841	um	Spot	Distance from Origin	80	1000000067	1058
5.76198	um	Spot	Distance from Origin	80	1000000063	1059
9.61611	um	Spot	Distance from Origin	80	1000000064	1060
9.18473	um	Spot	Distance from Origin	80	1000000069	1061
5.16241	um	Spot	Distance from Origin	80	1000000035	1062
12.2595	um	Spot	Distance from Origin	80	1000000062	1063
8.73289	um	Spot	Distance from Origin	80	1000000068	1064
8.64505	um	Spot	Distance from Origin	80	1000000065	1065
9.52848	um	Spot	Distance from Origin	80	1000000059	1066
9.36599	um	Spot	Distance from Origin	80	1000000061	1067
10.6907	um	Spot	Distance from Origin	80	1000000066	1068
8.98485	um	Spot	Distance from Origin	81	1000000067	1069
5.78402	um	Spot	Distance from Origin	81	1000000063	1070
9.66734	um	Spot	Distance from Origin	81	1000000064	1071
9.26988	um	Spot	Distance from Origin	81	1000000069	1072
5.15938	um	Spot	Distance from Origin	81	1000000035	1073
7.09641	um	Spot	Distance from Origin	81	1000000070	1074
8.73141	um	Spot	Distance from Origin	81	1000000068	1075
8.62693	um	Spot	Distance from Origin	81	1000000065	1076
9.52527	um	Spot	Distance from Origin	81	1000000059	1077
9.37198	um	Spot	Distance from Origin	81	1000000061	1078
10.5994	um	Spot	Distance from Origin	81	1000000071	1079
10.6713	um	Spot	Distance from Origin	81	1000000066	1080
8.94603	um	Spot	Distance from Origin	82	1000000067	1081
5.80887	um	Spot	Distance from Origin	82	1000000063	1082
9.22446	um	Spot	Distance from Origin	82	1000000069	1083
9.72486	um	Spot	Distance from Origin	82	1000000064	1084
5.17058	um	Spot	Distance from Origin	82	1000000035	1085
7.12335	um	Spot	Distance from Origin	82	1000000070	1086
8.76277	um	Spot	Distance from Origin	82	1000000068	1087
8.70609	um	Spot	Distance from Origin	82	1000000065	1088
9.55824	um	Spot	Distance from Origin	82	1000000059	1089
9.3788	um	Spot	Distance from Origin	82	1000000061	1090
10.6144	um	Spot	Distance from Origin	82	1000000071	1091
10.6685	um	Spot	Distance from Origin	82	1000000066	1092
8.94263	um	Spot	Distance from Origin	83	1000000067	1093
7.09995	um	Spot	Distance from Origin	83	1000000072	1094
5.81186	um	Spot	Distance from Origin	83	1000000063	1095
9.77205	um	Spot	Distance from Origin	83	1000000064	1096
9.25608	um	Spot	Distance from Origin	83	1000000069	1097
5.16656	um	Spot	Distance from Origin	83	1000000035	1098
7.34186	um	Spot	Distance from Origin	83	1000000073	1099
7.10684	um	Spot	Distance from Origin	83	1000000070	1100
8.76425	um	Spot	Distance from Origin	83	1000000068	1101
8.61743	um	Spot	Distance from Origin	83	1000000065	1102
9.55216	um	Spot	Distance from Origin	83	1000000059	1103
9.40917	um	Spot	Distance from Origin	83	1000000061	1104
10.5486	um	Spot	Distance from Origin	83	1000000071	1105
10.6402	um	Spot	Distance from Origin	83	1000000066	1106
8.96233	um	Spot	Distance from Origin	84	1000000067	1107
6.96979	um	Spot	Distance from Origin	84	1000000072	1108
9.14703	um	Spot	Distance from Origin	84	1000000069	1109
9.61617	um	Spot	Distance from Origin	84	1000000064	1110
5.16483	um	Spot	Distance from Origin	84	1000000035	1111
7.46698	um	Spot	Distance from Origin	84	1000000073	1112
6.96513	um	Spot	Distance from Origin	84	1000000070	1113
8.67448	um	Spot	Distance from Origin	84	1000000068	1114
8.61063	um	Spot	Distance from Origin	84	1000000065	1115
9.54721	um	Spot	Distance from Origin	84	1000000059	1116
10.5585	um	Spot	Distance from Origin	84	1000000071	1117
10.7157	um	Spot	Distance from Origin	84	1000000066	1118
8.85788	um	Spot	Distance from Origin	85	1000000067	1119
7.0201	um	Spot	Distance from Origin	85	1000000072	1120
9.09113	um	Spot	Distance from Origin	85	1000000069	1121
5.15409	um	Spot	Distance from Origin	85	1000000035	1122
7.52641	um	Spot	Distance from Origin	85	1000000073	1123
6.91254	um	Spot	Distance from Origin	85	1000000070	1124
8.62701	um	Spot	Distance from Origin	85	1000000068	1125
8.49568	um	Spot	Distance from Origin	85	1000000065	1126
9.58198	um	Spot	Distance from Origin	85	1000000059	1127
10.6015	um	Spot	Distance from Origin	85	1000000071	1128
10.7659	um	Spot	Distance from Origin	85	1000000066	1129
8.92875	um	Spot	Distance from Origin	86	1000000067	1130
6.91358	um	Spot	Distance from Origin	86	1000000072	1131
9.10322	um	Spot	Distance from Origin	86	1000000069	1132
5.1346	um	Spot	Distance from Origin	86	1000000035	1133
7.54656	um	Spot	Distance from Origin	86	1000000073	1134
6.90238	um	Spot	Distance from Origin	86	1000000070	1135
8.49298	um	Spot	Distance from Origin	86	1000000065	1136
9.60961	um	Spot	Distance from Origin	86	1000000059	1137
10.6063	um	Spot	Distance from Origin	86	1000000071	1138
10.7466	um	Spot	Distance from Origin	86	1000000066	1139
8.90771	um	Spot	Distance from Origin	87	1000000067	1140
6.77178	um	Spot	Distance from Origin	87	1000000072	1141
9.11213	um	Spot	Distance from Origin	87	1000000069	1142
5.16205	um	Spot	Distance from Origin	87	1000000035	1143
7.50686	um	Spot	Distance from Origin	87	1000000073	1144
6.91177	um	Spot	Distance from Origin	87	1000000070	1145
9.57022	um	Spot	Distance from Origin	87	1000000059	1146
10.5787	um	Spot	Distance from Origin	87	1000000074	1147
10.5741	um	Spot	Distance from Origin	87	1000000071	1148
8.91605	um	Spot	Distance from Origin	88	1000000067	1149
6.83774	um	Spot	Distance from Origin	88	1000000072	1150
9.15813	um	Spot	Distance from Origin	88	1000000069	1151
5.18183	um	Spot	Distance from Origin	88	1000000035	1152
7.55127	um	Spot	Distance from Origin	88	1000000073	1153
6.93724	um	Spot	Distance from Origin	88	1000000070	1154
9.54415	um	Spot	Distance from Origin	88	1000000059	1155
10.5949	um	Spot	Distance from Origin	88	1000000074	1156
10.5971	um	Spot	Distance from Origin	88	1000000071	1157
8.91944	um	Spot	Distance from Origin	89	1000000067	1158
6.92996	um	Spot	Distance from Origin	89	1000000072	1159
9.08933	um	Spot	Distance from Origin	89	1000000069	1160
5.14963	um	Spot	Distance from Origin	89	1000000035	1161
7.53883	um	Spot	Distance from Origin	89	1000000073	1162
6.95507	um	Spot	Distance from Origin	89	1000000070	1163
9.54143	um	Spot	Distance from Origin	89	1000000059	1164
10.612	um	Spot	Distance from Origin	89	1000000074	1165
10.5683	um	Spot	Distance from Origin	89	1000000071	1166
6.88137	um	Spot	Distance from Origin	90	1000000072	1167
9.11838	um	Spot	Distance from Origin	90	1000000069	1168
5.16282	um	Spot	Distance from Origin	90	1000000035	1169
7.57524	um	Spot	Distance from Origin	90	1000000073	1170
6.94481	um	Spot	Distance from Origin	90	1000000070	1171
11.7134	um	Spot	Distance from Origin	90	1000000075	1172
7.77624	um	Spot	Distance from Origin	90	1000000076	1173
9.56096	um	Spot	Distance from Origin	90	1000000059	1174
10.6459	um	Spot	Distance from Origin	90	1000000074	1175
10.6167	um	Spot	Distance from Origin	90	1000000071	1176
6.9186	um	Spot	Distance from Origin	91	1000000072	1177
5.13472	um	Spot	Distance from Origin	91	1000000035	1178
7.51668	um	Spot	Distance from Origin	91	1000000073	1179
6.94054	um	Spot	Distance from Origin	91	1000000070	1180
11.7711	um	Spot	Distance from Origin	91	1000000075	1181
7.9207	um	Spot	Distance from Origin	91	1000000076	1182
9.58813	um	Spot	Distance from Origin	91	1000000059	1183
10.6331	um	Spot	Distance from Origin	91	1000000074	1184
10.6313	um	Spot	Distance from Origin	91	1000000071	1185
6.86206	um	Spot	Distance from Origin	92	1000000072	1186
5.15079	um	Spot	Distance from Origin	92	1000000035	1187
7.51192	um	Spot	Distance from Origin	92	1000000073	1188
6.93603	um	Spot	Distance from Origin	92	1000000070	1189
11.7159	um	Spot	Distance from Origin	92	1000000075	1190
7.92288	um	Spot	Distance from Origin	92	1000000076	1191
9.53601	um	Spot	Distance from Origin	92	1000000059	1192
10.5889	um	Spot	Distance from Origin	92	1000000074	1193
10.6216	um	Spot	Distance from Origin	92	1000000071	1194
4.23708	um	Spot	Distance from Origin	93	1000000077	1195
6.87061	um	Spot	Distance from Origin	93	1000000072	1196
10.7545	um	Spot	Distance from Origin	93	1000000078	1197
5.16239	um	Spot	Distance from Origin	93	1000000035	1198
7.50627	um	Spot	Distance from Origin	93	1000000073	1199
6.93499	um	Spot	Distance from Origin	93	1000000070	1200
11.7188	um	Spot	Distance from Origin	93	1000000075	1201
7.89086	um	Spot	Distance from Origin	93	1000000076	1202
9.57711	um	Spot	Distance from Origin	93	1000000059	1203
10.6135	um	Spot	Distance from Origin	93	1000000074	1204
10.6082	um	Spot	Distance from Origin	93	1000000071	1205
4.2153	um	Spot	Distance from Origin	94	1000000077	1206
6.84903	um	Spot	Distance from Origin	94	1000000072	1207
10.9277	um	Spot	Distance from Origin	94	1000000078	1208
5.17551	um	Spot	Distance from Origin	94	1000000035	1209
7.38922	um	Spot	Distance from Origin	94	1000000073	1210
6.89503	um	Spot	Distance from Origin	94	1000000070	1211
11.7357	um	Spot	Distance from Origin	94	1000000075	1212
7.88389	um	Spot	Distance from Origin	94	1000000076	1213
9.59061	um	Spot	Distance from Origin	94	1000000059	1214
10.5561	um	Spot	Distance from Origin	94	1000000074	1215
4.25155	um	Spot	Distance from Origin	95	1000000077	1216
6.83635	um	Spot	Distance from Origin	95	1000000072	1217
10.969	um	Spot	Distance from Origin	95	1000000078	1218
5.15531	um	Spot	Distance from Origin	95	1000000035	1219
7.36569	um	Spot	Distance from Origin	95	1000000073	1220
6.93143	um	Spot	Distance from Origin	95	1000000070	1221
11.7275	um	Spot	Distance from Origin	95	1000000075	1222
7.89646	um	Spot	Distance from Origin	95	1000000076	1223
9.52102	um	Spot	Distance from Origin	95	1000000059	1224
10.5389	um	Spot	Distance from Origin	95	1000000074	1225
4.25534	um	Spot	Distance from Origin	96	1000000077	1226
10.9506	um	Spot	Distance from Origin	96	1000000078	1227
5.16363	um	Spot	Distance from Origin	96	1000000035	1228
7.39424	um	Spot	Distance from Origin	96	1000000073	1229
6.908	um	Spot	Distance from Origin	96	1000000070	1230
11.7626	um	Spot	Distance from Origin	96	1000000075	1231
7.90328	um	Spot	Distance from Origin	96	1000000076	1232
9.58009	um	Spot	Distance from Origin	96	1000000059	1233
10.5658	um	Spot	Distance from Origin	96	1000000074	1234
4.75456	um	Spot	Distance from Origin	97	1000000079	1235
4.32644	um	Spot	Distance from Origin	97	1000000077	1236
11.013	um	Spot	Distance from Origin	97	1000000078	1237
5.16114	um	Spot	Distance from Origin	97	1000000035	1238
7.40405	um	Spot	Distance from Origin	97	1000000073	1239
7.01495	um	Spot	Distance from Origin	97	1000000070	1240
11.7528	um	Spot	Distance from Origin	97	1000000075	1241
7.88784	um	Spot	Distance from Origin	97	1000000076	1242
9.56787	um	Spot	Distance from Origin	97	1000000059	1243
10.5866	um	Spot	Distance from Origin	97	1000000074	1244
4.78478	um	Spot	Distance from Origin	98	1000000079	1245
4.51085	um	Spot	Distance from Origin	98	1000000077	1246
10.9938	um	Spot	Distance from Origin	98	1000000078	1247
5.1702	um	Spot	Distance from Origin	98	1000000035	1248
7.41109	um	Spot	Distance from Origin	98	1000000073	1249
6.98022	um	Spot	Distance from Origin	98	1000000070	1250
8.56619	um	Spot	Distance from Origin	98	1000000080	1251
11.7538	um	Spot	Distance from Origin	98	1000000075	1252
7.86652	um	Spot	Distance from Origin	98	1000000076	1253
9.58508	um	Spot	Distance from Origin	98	1000000059	1254
10.6188	um	Spot	Distance from Origin	98	1000000074	1255
4.78632	um	Spot	Distance from Origin	99	1000000079	1256
4.49503	um	Spot	Distance from Origin	99	1000000077	1257
10.9959	um	Spot	Distance from Origin	99	1000000078	1258
5.16964	um	Spot	Distance from Origin	99	1000000035	1259
7.33022	um	Spot	Distance from Origin	99	1000000073	1260
8.57112	um	Spot	Distance from Origin	99	1000000081	1261
6.9538	um	Spot	Distance from Origin	99	1000000070	1262
8.44847	um	Spot	Distance from Origin	99	1000000080	1263
11.7279	um	Spot	Distance from Origin	99	1000000075	1264
7.93158	um	Spot	Distance from Origin	99	1000000076	1265
9.58825	um	Spot	Distance from Origin	99	1000000059	1266
10.5916	um	Spot	Distance from Origin	99	1000000074	1267
10.9524	um	Spot	Distance from Origin	99	1000000082	1268
4.87088	um	Spot	Distance from Origin	100	1000000079	1269
4.42225	um	Spot	Distance from Origin	100	1000000077	1270
10.9698	um	Spot	Distance from Origin	100	1000000078	1271
5.18669	um	Spot	Distance from Origin	100	1000000035	1272
7.42269	um	Spot	Distance from Origin	100	1000000073	1273
8.46067	um	Spot	Distance from Origin	100	1000000081	1274
6.99692	um	Spot	Distance from Origin	100	1000000070	1275
10.077	um	Spot	Distance from Origin	100	1000000083	1276
8.45227	um	Spot	Distance from Origin	100	1000000080	1277
11.7956	um	Spot	Distance from Origin	100	1000000075	1278
7.94125	um	Spot	Distance from Origin	100	1000000076	1279
10.5161	um	Spot	Distance from Origin	100	1000000074	1280
10.925	um	Spot	Distance from Origin	100	1000000082	1281
11.697	um	Spot	Distance from Origin	100	1000000084	1282
4.3808	um	Spot	Distance from Origin	101	1000000077	1283
5.04061	um	Spot	Distance from Origin	101	1000000079	1284
11.0653	um	Spot	Distance from Origin	101	1000000078	1285
5.18553	um	Spot	Distance from Origin	101	1000000035	1286
8.34254	um	Spot	Distance from Origin	101	1000000081	1287
6.94554	um	Spot	Distance from Origin	101	1000000070	1288
10.0737	um	Spot	Distance from Origin	101	1000000083	1289
8.3851	um	Spot	Distance from Origin	101	1000000080	1290
11.8034	um	Spot	Distance from Origin	101	1000000075	1291
7.90661	um	Spot	Distance from Origin	101	1000000076	1292
10.9204	um	Spot	Distance from Origin	101	1000000082	1293
11.4898	um	Spot	Distance from Origin	101	1000000084	1294
4.42171	um	Spot	Distance from Origin	102	1000000077	1295
5.0866	um	Spot	Distance from Origin	102	1000000079	1296
11.0084	um	Spot	Distance from Origin	102	1000000078	1297
5.17546	um	Spot	Distance from Origin	102	1000000035	1298
8.29984	um	Spot	Distance from Origin	102	1000000081	1299
6.93286	um	Spot	Distance from Origin	102	1000000070	1300
10.0466	um	Spot	Distance from Origin	102	1000000083	1301
8.44985	um	Spot	Distance from Origin	102	1000000080	1302
11.7402	um	Spot	Distance from Origin	102	1000000075	1303
7.92652	um	Spot	Distance from Origin	102	1000000076	1304
10.8462	um	Spot	Distance from Origin	102	1000000082	1305
11.4206	um	Spot	Distance from Origin	102	1000000084	1306
5.09262	um	Spot	Distance from Origin	103	1000000079	1307
4.4545	um	Spot	Distance from Origin	103	1000000077	1308
5.06586	um	Spot	Distance from Origin	103	1000000085	1309
10.9902	um	Spot	Distance from Origin	103	1000000078	1310
5.16281	um	Spot	Distance from Origin	103	1000000035	1311
8.31606	um	Spot	Distance from Origin	103	1000000081	1312
6.97759	um	Spot	Distance from Origin	103	1000000070	1313
10.0091	um	Spot	Distance from Origin	103	1000000083	1314
8.37811	um	Spot	Distance from Origin	103	1000000080	1315
7.8658	um	Spot	Distance from Origin	103	1000000076	1316
10.8489	um	Spot	Distance from Origin	103	1000000082	1317
11.4156	um	Spot	Distance from Origin	103	1000000084	1318
4.46805	um	Spot	Distance from Origin	104	1000000077	1319
5.0903	um	Spot	Distance from Origin	104	1000000079	1320
5.01453	um	Spot	Distance from Origin	104	1000000085	1321
10.9977	um	Spot	Distance from Origin	104	1000000078	1322
5.17465	um	Spot	Distance from Origin	104	1000000035	1323
8.34419	um	Spot	Distance from Origin	104	1000000081	1324
6.96916	um	Spot	Distance from Origin	104	1000000070	1325
10.0123	um	Spot	Distance from Origin	104	1000000083	1326
8.3793	um	Spot	Distance from Origin	104	1000000080	1327
11.7772	um	Spot	Distance from Origin	104	1000000086	1328
7.91048	um	Spot	Distance from Origin	104	1000000076	1329
10.8404	um	Spot	Distance from Origin	104	1000000082	1330
11.3963	um	Spot	Distance from Origin	104	1000000084	1331
4.4593	um	Spot	Distance from Origin	105	1000000077	1332
5.10619	um	Spot	Distance from Origin	105	1000000079	1333
5.07451	um	Spot	Distance from Origin	105	1000000085	1334
10.9538	um	Spot	Distance from Origin	105	1000000078	1335
5.1762	um	Spot	Distance from Origin	105	1000000035	1336
8.35401	um	Spot	Distance from Origin	105	1000000081	1337
6.91309	um	Spot	Distance from Origin	105	1000000070	1338
10.0054	um	Spot	Distance from Origin	105	1000000083	1339
8.39372	um	Spot	Distance from Origin	105	1000000080	1340
11.7694	um	Spot	Distance from Origin	105	1000000086	1341
8.01426	um	Spot	Distance from Origin	105	1000000076	1342
10.8787	um	Spot	Distance from Origin	105	1000000082	1343
11.3909	um	Spot	Distance from Origin	105	1000000084	1344
4.41101	um	Spot	Distance from Origin	106	1000000077	1345
5.31385	um	Spot	Distance from Origin	106	1000000079	1346
5.19956	um	Spot	Distance from Origin	106	1000000085	1347
10.9454	um	Spot	Distance from Origin	106	1000000078	1348
5.17995	um	Spot	Distance from Origin	106	1000000035	1349
8.31057	um	Spot	Distance from Origin	106	1000000081	1350
6.9328	um	Spot	Distance from Origin	106	1000000070	1351
9.99796	um	Spot	Distance from Origin	106	1000000083	1352
8.38776	um	Spot	Distance from Origin	106	1000000080	1353
11.7995	um	Spot	Distance from Origin	106	1000000086	1354
7.94685	um	Spot	Distance from Origin	106	1000000076	1355
10.8788	um	Spot	Distance from Origin	106	1000000082	1356
11.3905	um	Spot	Distance from Origin	106	1000000084	1357
5.41324	um	Spot	Distance from Origin	107	1000000079	1358
5.2346	um	Spot	Distance from Origin	107	1000000085	1359
10.9642	um	Spot	Distance from Origin	107	1000000078	1360
5.16557	um	Spot	Distance from Origin	107	1000000035	1361
8.31193	um	Spot	Distance from Origin	107	1000000081	1362
6.9289	um	Spot	Distance from Origin	107	1000000070	1363
10.0347	um	Spot	Distance from Origin	107	1000000083	1364
6.96124	um	Spot	Distance from Origin	107	1000000087	1365
8.40277	um	Spot	Distance from Origin	107	1000000080	1366
11.8011	um	Spot	Distance from Origin	107	1000000086	1367
7.91759	um	Spot	Distance from Origin	107	1000000076	1368
10.8844	um	Spot	Distance from Origin	107	1000000082	1369
11.3929	um	Spot	Distance from Origin	107	1000000084	1370
5.44571	um	Spot	Distance from Origin	108	1000000079	1371
5.21266	um	Spot	Distance from Origin	108	1000000085	1372
10.96	um	Spot	Distance from Origin	108	1000000078	1373
5.16181	um	Spot	Distance from Origin	108	1000000035	1374
8.33905	um	Spot	Distance from Origin	108	1000000081	1375
6.97905	um	Spot	Distance from Origin	108	1000000070	1376
6.67317	um	Spot	Distance from Origin	108	1000000087	1377
9.98364	um	Spot	Distance from Origin	108	1000000083	1378
8.36744	um	Spot	Distance from Origin	108	1000000080	1379
11.7862	um	Spot	Distance from Origin	108	1000000086	1380
7.91098	um	Spot	Distance from Origin	108	1000000076	1381
10.8555	um	Spot	Distance from Origin	108	1000000082	1382
10.7484	um	Spot	Distance from Origin	108	1000000088	1383
11.4141	um	Spot	Distance from Origin	108	1000000084	1384
5.22864	um	Spot	Distance from Origin	109	1000000085	1385
5.15662	um	Spot	Distance from Origin	109	1000000035	1386
8.31817	um	Spot	Distance from Origin	109	1000000081	1387
6.96441	um	Spot	Distance from Origin	109	1000000070	1388
6.57893	um	Spot	Distance from Origin	109	1000000087	1389
10.017	um	Spot	Distance from Origin	109	1000000083	1390
8.41951	um	Spot	Distance from Origin	109	1000000080	1391
11.7919	um	Spot	Distance from Origin	109	1000000086	1392
7.82563	um	Spot	Distance from Origin	109	1000000089	1393
10.8816	um	Spot	Distance from Origin	109	1000000082	1394
10.7294	um	Spot	Distance from Origin	109	1000000088	1395
11.3674	um	Spot	Distance from Origin	109	1000000084	1396
5.26145	um	Spot	Distance from Origin	110	1000000085	1397
5.12631	um	Spot	Distance from Origin	110	1000000035	1398
8.29711	um	Spot	Distance from Origin	110	1000000081	1399
6.94657	um	Spot	Distance from Origin	110	1000000070	1400
6.48326	um	Spot	Distance from Origin	110	1000000087	1401
9.94221	um	Spot	Distance from Origin	110	1000000083	1402
8.3717	um	Spot	Distance from Origin	110	1000000080	1403
11.8034	um	Spot	Distance from Origin	110	1000000086	1404
7.90271	um	Spot	Distance from Origin	110	1000000089	1405
10.8477	um	Spot	Distance from Origin	110	1000000082	1406
10.7684	um	Spot	Distance from Origin	110	1000000088	1407
11.3999	um	Spot	Distance from Origin	110	1000000084	1408
5.20104	um	Spot	Distance from Origin	111	1000000085	1409
5.13271	um	Spot	Distance from Origin	111	1000000035	1410
6.9153	um	Spot	Distance from Origin	111	1000000070	1411
6.37029	um	Spot	Distance from Origin	111	1000000087	1412
10.0209	um	Spot	Distance from Origin	111	1000000083	1413
8.3506	um	Spot	Distance from Origin	111	1000000080	1414
11.8265	um	Spot	Distance from Origin	111	1000000086	1415
7.93103	um	Spot	Distance from Origin	111	1000000089	1416
10.8887	um	Spot	Distance from Origin	111	1000000082	1417
10.7218	um	Spot	Distance from Origin	111	1000000088	1418
11.3915	um	Spot	Distance from Origin	111	1000000084	1419
6.39234	um	Spot	Distance from Origin	112	1000000090	1420
5.2094	um	Spot	Distance from Origin	112	1000000085	1421
5.13147	um	Spot	Distance from Origin	112	1000000035	1422
6.94928	um	Spot	Distance from Origin	112	1000000070	1423
6.36669	um	Spot	Distance from Origin	112	1000000087	1424
10.0296	um	Spot	Distance from Origin	112	1000000083	1425
8.36499	um	Spot	Distance from Origin	112	1000000080	1426
11.8473	um	Spot	Distance from Origin	112	1000000086	1427
7.82511	um	Spot	Distance from Origin	112	1000000089	1428
10.9124	um	Spot	Distance from Origin	112	1000000082	1429
10.7041	um	Spot	Distance from Origin	112	1000000088	1430
11.3917	um	Spot	Distance from Origin	112	1000000084	1431
6.40846	um	Spot	Distance from Origin	113	1000000090	1432
5.1018	um	Spot	Distance from Origin	113	1000000085	1433
5.06477	um	Spot	Distance from Origin	113	1000000035	1434
6.93086	um	Spot	Distance from Origin	113	1000000070	1435
6.36333	um	Spot	Distance from Origin	113	1000000087	1436
10.0033	um	Spot	Distance from Origin	113	1000000083	1437
11.8268	um	Spot	Distance from Origin	113	1000000086	1438
7.91408	um	Spot	Distance from Origin	113	1000000089	1439
10.7097	um	Spot	Distance from Origin	113	1000000088	1440
11.4082	um	Spot	Distance from Origin	113	1000000084	1441
6.42808	um	Spot	Distance from Origin	114	1000000090	1442
4.98114	um	Spot	Distance from Origin	114	1000000035	1443
6.91865	um	Spot	Distance from Origin	114	1000000070	1444
6.39248	um	Spot	Distance from Origin	114	1000000087	1445
10.0272	um	Spot	Distance from Origin	114	1000000083	1446
11.8198	um	Spot	Distance from Origin	114	1000000086	1447
7.92755	um	Spot	Distance from Origin	114	1000000089	1448
10.6798	um	Spot	Distance from Origin	114	1000000088	1449
11.4054	um	Spot	Distance from Origin	114	1000000084	1450
6.39515	um	Spot	Distance from Origin	115	1000000090	1451
4.96697	um	Spot	Distance from Origin	115	1000000035	1452
6.93459	um	Spot	Distance from Origin	115	1000000070	1453
6.36503	um	Spot	Distance from Origin	115	1000000087	1454
10.0145	um	Spot	Distance from Origin	115	1000000083	1455
7.91491	um	Spot	Distance from Origin	115	1000000089	1456
10.6932	um	Spot	Distance from Origin	115	1000000088	1457
11.4136	um	Spot	Distance from Origin	115	1000000084	1458
6.28232	um	Spot	Distance from Origin	116	1000000090	1459
4.96645	um	Spot	Distance from Origin	116	1000000035	1460
6.91903	um	Spot	Distance from Origin	116	1000000070	1461
6.38053	um	Spot	Distance from Origin	116	1000000087	1462
9.99125	um	Spot	Distance from Origin	116	1000000083	1463
7.90021	um	Spot	Distance from Origin	116	1000000089	1464
10.6974	um	Spot	Distance from Origin	116	1000000088	1465
11.3983	um	Spot	Distance from Origin	116	1000000084	1466
6.36434	um	Spot	Distance from Origin	117	1000000090	1467
4.97078	um	Spot	Distance from Origin	117	1000000035	1468
6.91482	um	Spot	Distance from Origin	117	1000000070	1469
6.36482	um	Spot	Distance from Origin	117	1000000087	1470
10.0298	um	Spot	Distance from Origin	117	1000000083	1471
7.91051	um	Spot	Distance from Origin	117	1000000089	1472
10.7239	um	Spot	Distance from Origin	117	1000000088	1473
11.3733	um	Spot	Distance from Origin	117	1000000084	1474
6.42325	um	Spot	Distance from Origin	118	1000000090	1475
4.99526	um	Spot	Distance from Origin	118	1000000035	1476
6.92772	um	Spot	Distance from Origin	118	1000000070	1477
6.37192	um	Spot	Distance from Origin	118	1000000087	1478
7.92684	um	Spot	Distance from Origin	118	1000000089	1479
10.7364	um	Spot	Distance from Origin	118	1000000088	1480
11.3626	um	Spot	Distance from Origin	118	1000000084	1481
6.41333	um	Spot	Distance from Origin	119	1000000090	1482
4.85471	um	Spot	Distance from Origin	119	1000000091	1483
4.97648	um	Spot	Distance from Origin	119	1000000035	1484
6.92172	um	Spot	Distance from Origin	119	1000000070	1485
6.37826	um	Spot	Distance from Origin	119	1000000087	1486
7.92301	um	Spot	Distance from Origin	119	1000000089	1487
10.6652	um	Spot	Distance from Origin	119	1000000088	1488
11.3756	um	Spot	Distance from Origin	119	1000000084	1489
6.39613	um	Spot	Distance from Origin	120	1000000090	1490
4.83432	um	Spot	Distance from Origin	120	1000000091	1491
6.90896	um	Spot	Distance from Origin	120	1000000070	1492
6.36333	um	Spot	Distance from Origin	120	1000000087	1493
7.9049	um	Spot	Distance from Origin	120	1000000089	1494
10.5912	um	Spot	Distance from Origin	120	1000000088	1495
10.7176	um	Spot	Distance from Origin	120	1000000092	1496
11.3996	um	Spot	Distance from Origin	120	1000000084	1497
6.43841	um	Spot	Distance from Origin	121	1000000090	1498
4.85595	um	Spot	Distance from Origin	121	1000000091	1499
6.89921	um	Spot	Distance from Origin	121	1000000070	1500
6.37534	um	Spot	Distance from Origin	121	1000000087	1501
7.91393	um	Spot	Distance from Origin	121	1000000089	1502
10.5402	um	Spot	Distance from Origin	121	1000000092	1503
11.4296	um	Spot	Distance from Origin	121	1000000084	1504
6.43118	um	Spot	Distance from Origin	122	1000000090	1505
4.85573	um	Spot	Distance from Origin	122	1000000091	1506
6.91662	um	Spot	Distance from Origin	122	1000000070	1507
7.88528	um	Spot	Distance from Origin	122	1000000089	1508
10.5513	um	Spot	Distance from Origin	122	1000000092	1509
11.4344	um	Spot	Distance from Origin	122	1000000084	1510
6.43998	um	Spot	Distance from Origin	123	1000000090	1511
4.86672	um	Spot	Distance from Origin	123	1000000091	1512
7.0003	um	Spot	Distance from Origin	123	1000000070	1513
7.91927	um	Spot	Distance from Origin	123	1000000089	1514
10.4688	um	Spot	Distance from Origin	123	1000000092	1515
11.4118	um	Spot	Distance from Origin	123	1000000084	1516
6.45695	um	Spot	Distance from Origin	124	1000000090	1517
4.87599	um	Spot	Distance from Origin	124	1000000091	1518
7.37464	um	Spot	Distance from Origin	124	1000000093	1519
6.90867	um	Spot	Distance from Origin	124	1000000070	1520
7.89758	um	Spot	Distance from Origin	124	1000000089	1521
10.4443	um	Spot	Distance from Origin	124	1000000092	1522
11.4067	um	Spot	Distance from Origin	124	1000000084	1523
6.45373	um	Spot	Distance from Origin	125	1000000090	1524
4.88505	um	Spot	Distance from Origin	125	1000000091	1525
7.36334	um	Spot	Distance from Origin	125	1000000093	1526
6.90089	um	Spot	Distance from Origin	125	1000000070	1527
7.89949	um	Spot	Distance from Origin	125	1000000089	1528
8.22011	um	Spot	Distance from Origin	125	1000000094	1529
10.4574	um	Spot	Distance from Origin	125	1000000092	1530
11.3481	um	Spot	Distance from Origin	125	1000000084	1531
6.43693	um	Spot	Distance from Origin	126	1000000090	1532
4.87461	um	Spot	Distance from Origin	126	1000000091	1533
7.37164	um	Spot	Distance from Origin	126	1000000093	1534
6.85407	um	Spot	Distance from Origin	126	1000000070	1535
7.02016	um	Spot	Distance from Origin	126	1000000095	1536
7.90423	um	Spot	Distance from Origin	126	1000000089	1537
8.28924	um	Spot	Distance from Origin	126	1000000094	1538
10.5506	um	Spot	Distance from Origin	126	1000000092	1539
11.3395	um	Spot	Distance from Origin	126	1000000084	1540
6.45251	um	Spot	Distance from Origin	127	1000000090	1541
4.89737	um	Spot	Distance from Origin	127	1000000091	1542
7.36423	um	Spot	Distance from Origin	127	1000000093	1543
6.82968	um	Spot	Distance from Origin	127	1000000070	1544
7.04924	um	Spot	Distance from Origin	127	1000000095	1545
7.91972	um	Spot	Distance from Origin	127	1000000089	1546
8.29341	um	Spot	Distance from Origin	127	1000000094	1547
10.506	um	Spot	Distance from Origin	127	1000000092	1548
11.3561	um	Spot	Distance from Origin	127	1000000084	1549
6.45256	um	Spot	Distance from Origin	128	1000000090	1550
4.86179	um	Spot	Distance from Origin	128	1000000091	1551
7.33342	um	Spot	Distance from Origin	128	1000000093	1552
6.90425	um	Spot	Distance from Origin	128	1000000070	1553
7.05649	um	Spot	Distance from Origin	128	1000000095	1554
7.87981	um	Spot	Distance from Origin	128	1000000089	1555
12.2699	um	Spot	Distance from Origin	128	1000000096	1556
8.2848	um	Spot	Distance from Origin	128	1000000094	1557
10.5733	um	Spot	Distance from Origin	128	1000000092	1558
11.3831	um	Spot	Distance from Origin	128	1000000084	1559
6.42899	um	Spot	Distance from Origin	129	1000000090	1560
4.89685	um	Spot	Distance from Origin	129	1000000091	1561
7.33709	um	Spot	Distance from Origin	129	1000000093	1562
6.93038	um	Spot	Distance from Origin	129	1000000070	1563
7.0628	um	Spot	Distance from Origin	129	1000000095	1564
7.87601	um	Spot	Distance from Origin	129	1000000089	1565
12.2576	um	Spot	Distance from Origin	129	1000000096	1566
8.29559	um	Spot	Distance from Origin	129	1000000094	1567
10.4925	um	Spot	Distance from Origin	129	1000000092	1568
11.3521	um	Spot	Distance from Origin	129	1000000084	1569
6.4588	um	Spot	Distance from Origin	130	1000000090	1570
4.90184	um	Spot	Distance from Origin	130	1000000091	1571
7.30057	um	Spot	Distance from Origin	130	1000000093	1572
6.91526	um	Spot	Distance from Origin	130	1000000070	1573
7.05227	um	Spot	Distance from Origin	130	1000000095	1574
7.84736	um	Spot	Distance from Origin	130	1000000089	1575
12.2682	um	Spot	Distance from Origin	130	1000000096	1576
8.29967	um	Spot	Distance from Origin	130	1000000094	1577
10.5191	um	Spot	Distance from Origin	130	1000000092	1578
11.3594	um	Spot	Distance from Origin	130	1000000084	1579
6.4282	um	Spot	Distance from Origin	131	1000000090	1580
4.86471	um	Spot	Distance from Origin	131	1000000091	1581
7.26343	um	Spot	Distance from Origin	131	1000000093	1582
6.9207	um	Spot	Distance from Origin	131	1000000070	1583
7.07115	um	Spot	Distance from Origin	131	1000000095	1584
7.92505	um	Spot	Distance from Origin	131	1000000089	1585
12.2551	um	Spot	Distance from Origin	131	1000000096	1586
8.30841	um	Spot	Distance from Origin	131	1000000094	1587
11.3497	um	Spot	Distance from Origin	131	1000000084	1588
6.41931	um	Spot	Distance from Origin	132	1000000090	1589
4.8877	um	Spot	Distance from Origin	132	1000000091	1590
7.2108	um	Spot	Distance from Origin	132	1000000093	1591
6.11606	um	Spot	Distance from Origin	132	1000000097	1592
6.90317	um	Spot	Distance from Origin	132	1000000070	1593
7.02942	um	Spot	Distance from Origin	132	1000000095	1594
7.93247	um	Spot	Distance from Origin	132	1000000089	1595
12.2446	um	Spot	Distance from Origin	132	1000000096	1596
8.2913	um	Spot	Distance from Origin	132	1000000094	1597
11.352	um	Spot	Distance from Origin	132	1000000084	1598
6.4459	um	Spot	Distance from Origin	133	1000000090	1599
4.91274	um	Spot	Distance from Origin	133	1000000091	1600
7.17812	um	Spot	Distance from Origin	133	1000000093	1601
6.14149	um	Spot	Distance from Origin	133	1000000097	1602
6.89046	um	Spot	Distance from Origin	133	1000000070	1603
7.06574	um	Spot	Distance from Origin	133	1000000095	1604
7.94436	um	Spot	Distance from Origin	133	1000000089	1605
12.2711	um	Spot	Distance from Origin	133	1000000096	1606
8.31443	um	Spot	Distance from Origin	133	1000000094	1607
6.37731	um	Spot	Distance from Origin	134	1000000090	1608
4.8583	um	Spot	Distance from Origin	134	1000000091	1609
7.21713	um	Spot	Distance from Origin	134	1000000093	1610
6.16456	um	Spot	Distance from Origin	134	1000000097	1611
6.91385	um	Spot	Distance from Origin	134	1000000070	1612
7.06077	um	Spot	Distance from Origin	134	1000000095	1613
7.93152	um	Spot	Distance from Origin	134	1000000089	1614
12.2824	um	Spot	Distance from Origin	134	1000000096	1615
8.3272	um	Spot	Distance from Origin	134	1000000094	1616
6.43312	um	Spot	Distance from Origin	135	1000000090	1617
4.91016	um	Spot	Distance from Origin	135	1000000091	1618
7.2231	um	Spot	Distance from Origin	135	1000000093	1619
6.18382	um	Spot	Distance from Origin	135	1000000097	1620
6.93206	um	Spot	Distance from Origin	135	1000000070	1621
7.04238	um	Spot	Distance from Origin	135	1000000095	1622
7.919	um	Spot	Distance from Origin	135	1000000089	1623
12.2684	um	Spot	Distance from Origin	135	1000000096	1624
8.28959	um	Spot	Distance from Origin	135	1000000094	1625
6.44342	um	Spot	Distance from Origin	136	1000000090	1626
4.91655	um	Spot	Distance from Origin	136	1000000091	1627
7.22894	um	Spot	Distance from Origin	136	1000000093	1628
6.166	um	Spot	Distance from Origin	136	1000000097	1629
6.90465	um	Spot	Distance from Origin	136	1000000070	1630
7.05559	um	Spot	Distance from Origin	136	1000000095	1631
8.03137	um	Spot	Distance from Origin	136	1000000089	1632
12.2776	um	Spot	Distance from Origin	136	1000000096	1633
8.29969	um	Spot	Distance from Origin	136	1000000094	1634
6.43832	um	Spot	Distance from Origin	137	1000000090	1635
4.89883	um	Spot	Distance from Origin	137	1000000091	1636
6.16219	um	Spot	Distance from Origin	137	1000000097	1637
7.33859	um	Spot	Distance from Origin	137	1000000093	1638
6.82484	um	Spot	Distance from Origin	137	1000000070	1639
7.06672	um	Spot	Distance from Origin	137	1000000095	1640
12.2553	um	Spot	Distance from Origin	137	1000000096	1641
8.04247	um	Spot	Distance from Origin	137	1000000089	1642
8.28095	um	Spot	Distance from Origin	137	1000000094	1643
6.4254	um	Spot	Distance from Origin	138	1000000090	1644
4.90672	um	Spot	Distance from Origin	138	1000000091	1645
6.15919	um	Spot	Distance from Origin	138	1000000097	1646
6.40752	um	Spot	Distance from Origin	138	1000000098	1647
6.79783	um	Spot	Distance from Origin	138	1000000099	1648
7.05384	um	Spot	Distance from Origin	138	1000000095	1649
8.18177	um	Spot	Distance from Origin	138	1000000089	1650
12.2967	um	Spot	Distance from Origin	138	1000000096	1651
8.31702	um	Spot	Distance from Origin	138	1000000094	1652
4.90246	um	Spot	Distance from Origin	139	1000000091	1653
6.15593	um	Spot	Distance from Origin	139	1000000097	1654
6.39584	um	Spot	Distance from Origin	139	1000000098	1655
6.97858	um	Spot	Distance from Origin	139	1000000099	1656
12.336	um	Spot	Distance from Origin	139	1000000096	1657
8.28775	um	Spot	Distance from Origin	139	1000000094	1658
4.88685	um	Spot	Distance from Origin	140	1000000091	1659
6.122	um	Spot	Distance from Origin	140	1000000097	1660
6.37514	um	Spot	Distance from Origin	140	1000000098	1661
7.04449	um	Spot	Distance from Origin	140	1000000099	1662
8.28519	um	Spot	Distance from Origin	140	1000000094	1663
4.88163	um	Spot	Distance from Origin	141	1000000091	1664
6.08584	um	Spot	Distance from Origin	141	1000000097	1665
6.41095	um	Spot	Distance from Origin	141	1000000098	1666
7.0282	um	Spot	Distance from Origin	141	1000000099	1667
8.31259	um	Spot	Distance from Origin	141	1000000094	1668
12.7345	um	Spot	Distance from Origin	141	1000000100	1669
4.854	um	Spot	Distance from Origin	142	1000000091	1670
6.14198	um	Spot	Distance from Origin	142	1000000097	1671
6.38705	um	Spot	Distance from Origin	142	1000000098	1672
7.0209	um	Spot	Distance from Origin	142	1000000099	1673
8.33581	um	Spot	Distance from Origin	142	1000000094	1674
12.9013	um	Spot	Distance from Origin	142	1000000100	1675
4.89345	um	Spot	Distance from Origin	143	1000000091	1676
6.18181	um	Spot	Distance from Origin	143	1000000097	1677
6.40325	um	Spot	Distance from Origin	143	1000000098	1678
7.05009	um	Spot	Distance from Origin	143	1000000099	1679
8.2884	um	Spot	Distance from Origin	143	1000000094	1680
12.9106	um	Spot	Distance from Origin	143	1000000100	1681
4.88652	um	Spot	Distance from Origin	144	1000000091	1682
6.149	um	Spot	Distance from Origin	144	1000000097	1683
6.39598	um	Spot	Distance from Origin	144	1000000098	1684
7.0426	um	Spot	Distance from Origin	144	1000000099	1685
8.28602	um	Spot	Distance from Origin	144	1000000094	1686
12.8697	um	Spot	Distance from Origin	144	1000000100	1687
4.85018	um	Spot	Distance from Origin	145	1000000091	1688
6.3895	um	Spot	Distance from Origin	145	1000000098	1689
7.12347	um	Spot	Distance from Origin	145	1000000099	1690
8.33207	um	Spot	Distance from Origin	145	1000000094	1691
12.9013	um	Spot	Distance from Origin	145	1000000100	1692
4.89296	um	Spot	Distance from Origin	146	1000000091	1693
6.38357	um	Spot	Distance from Origin	146	1000000098	1694
7.0839	um	Spot	Distance from Origin	146	1000000099	1695
8.32155	um	Spot	Distance from Origin	146	1000000094	1696
12.8705	um	Spot	Distance from Origin	146	1000000100	1697
4.76327	um	Spot	Distance from Origin	147	1000000091	1698
6.36847	um	Spot	Distance from Origin	147	1000000098	1699
7.10081	um	Spot	Distance from Origin	147	1000000099	1700
8.29176	um	Spot	Distance from Origin	147	1000000094	1701
12.921	um	Spot	Distance from Origin	147	1000000100	1702
6.40818	um	Spot	Distance from Origin	148	1000000098	1703
7.15198	um	Spot	Distance from Origin	148	1000000099	1704
8.27184	um	Spot	Distance from Origin	148	1000000094	1705
12.8625	um	Spot	Distance from Origin	148	1000000100	1706
6.40484	um	Spot	Distance from Origin	149	1000000098	1707
7.14213	um	Spot	Distance from Origin	149	1000000099	1708
8.07773	um	Spot	Distance from Origin	149	1000000101	1709
8.26914	um	Spot	Distance from Origin	149	1000000094	1710
12.8843	um	Spot	Distance from Origin	149	1000000100	1711
6.47579	um	Spot	Distance from Origin	150	1000000098	1712
7.10671	um	Spot	Distance from Origin	150	1000000099	1713
7.98787	um	Spot	Distance from Origin	150	1000000101	1714
8.26692	um	Spot	Distance from Origin	150	1000000094	1715
12.8484	um	Spot	Distance from Origin	150	1000000100	1716
6.57046	um	Spot	Distance from Origin	151	1000000098	1717
7.12635	um	Spot	Distance from Origin	151	1000000099	1718
7.98225	um	Spot	Distance from Origin	151	1000000101	1719
8.29128	um	Spot	Distance from Origin	151	1000000094	1720
12.7723	um	Spot	Distance from Origin	151	1000000100	1721
7.57957	um	Spot	Distance from Origin	152	1000000102	1722
7.05164	um	Spot	Distance from Origin	152	1000000099	1723
7.89699	um	Spot	Distance from Origin	152	1000000101	1724
8.29331	um	Spot	Distance from Origin	152	1000000094	1725
8.00106	um	Spot	Distance from Origin	153	1000000103	1726
7.60133	um	Spot	Distance from Origin	153	1000000102	1727
7.13256	um	Spot	Distance from Origin	153	1000000099	1728
7.97467	um	Spot	Distance from Origin	153	1000000101	1729
8.29169	um	Spot	Distance from Origin	153	1000000094	1730
6.2844	um	Spot	Distance from Origin	154	1000000104	1731
8.00416	um	Spot	Distance from Origin	154	1000000103	1732
7.54446	um	Spot	Distance from Origin	154	1000000102	1733
7.09946	um	Spot	Distance from Origin	154	1000000099	1734
7.9838	um	Spot	Distance from Origin	154	1000000101	1735
8.29405	um	Spot	Distance from Origin	154	1000000094	1736
6.16412	um	Spot	Distance from Origin	155	1000000104	1737
8.00172	um	Spot	Distance from Origin	155	1000000103	1738
5.50205	um	Spot	Distance from Origin	155	1000000105	1739
7.60513	um	Spot	Distance from Origin	155	1000000102	1740
7.92269	um	Spot	Distance from Origin	155	1000000101	1741
8.26806	um	Spot	Distance from Origin	155	1000000094	1742
6.15397	um	Spot	Distance from Origin	156	1000000104	1743
7.9589	um	Spot	Distance from Origin	156	1000000103	1744
5.50626	um	Spot	Distance from Origin	156	1000000105	1745
7.58158	um	Spot	Distance from Origin	156	1000000102	1746
7.93497	um	Spot	Distance from Origin	156	1000000101	1747
8.33255	um	Spot	Distance from Origin	156	1000000094	1748
6.1361	um	Spot	Distance from Origin	157	1000000104	1749
7.99078	um	Spot	Distance from Origin	157	1000000103	1750
5.48286	um	Spot	Distance from Origin	157	1000000105	1751
7.57776	um	Spot	Distance from Origin	157	1000000102	1752
7.91932	um	Spot	Distance from Origin	157	1000000101	1753
8.34735	um	Spot	Distance from Origin	157	1000000094	1754
9.78836	um	Spot	Distance from Origin	157	1000000106	1755
6.14959	um	Spot	Distance from Origin	158	1000000104	1756
7.99485	um	Spot	Distance from Origin	158	1000000103	1757
5.53483	um	Spot	Distance from Origin	158	1000000105	1758
6.40898	um	Spot	Distance from Origin	158	1000000107	1759
7.60099	um	Spot	Distance from Origin	158	1000000102	1760
7.91545	um	Spot	Distance from Origin	158	1000000101	1761
8.36713	um	Spot	Distance from Origin	158	1000000094	1762
9.8602	um	Spot	Distance from Origin	158	1000000106	1763
6.16574	um	Spot	Distance from Origin	159	1000000104	1764
8.01869	um	Spot	Distance from Origin	159	1000000103	1765
5.47692	um	Spot	Distance from Origin	159	1000000105	1766
6.37688	um	Spot	Distance from Origin	159	1000000107	1767
7.54763	um	Spot	Distance from Origin	159	1000000102	1768
7.89258	um	Spot	Distance from Origin	159	1000000101	1769
8.34135	um	Spot	Distance from Origin	159	1000000094	1770
9.76452	um	Spot	Distance from Origin	159	1000000106	1771
6.13174	um	Spot	Distance from Origin	160	1000000104	1772
7.99858	um	Spot	Distance from Origin	160	1000000103	1773
5.46101	um	Spot	Distance from Origin	160	1000000105	1774
6.39895	um	Spot	Distance from Origin	160	1000000107	1775
7.52072	um	Spot	Distance from Origin	160	1000000102	1776
7.8885	um	Spot	Distance from Origin	160	1000000101	1777
8.31751	um	Spot	Distance from Origin	160	1000000094	1778
9.73764	um	Spot	Distance from Origin	160	1000000106	1779
6.11614	um	Spot	Distance from Origin	161	1000000104	1780
6.92041	um	Spot	Distance from Origin	161	1000000108	1781
8.00403	um	Spot	Distance from Origin	161	1000000103	1782
5.43396	um	Spot	Distance from Origin	161	1000000105	1783
6.38895	um	Spot	Distance from Origin	161	1000000107	1784
7.54278	um	Spot	Distance from Origin	161	1000000102	1785
11.1115	um	Spot	Distance from Origin	161	1000000109	1786
7.91645	um	Spot	Distance from Origin	161	1000000101	1787
8.28478	um	Spot	Distance from Origin	161	1000000094	1788
9.81361	um	Spot	Distance from Origin	161	1000000106	1789
6.08864	um	Spot	Distance from Origin	162	1000000104	1790
8.00235	um	Spot	Distance from Origin	162	1000000103	1791
6.95068	um	Spot	Distance from Origin	162	1000000108	1792
5.43645	um	Spot	Distance from Origin	162	1000000105	1793
6.36406	um	Spot	Distance from Origin	162	1000000107	1794
7.38394	um	Spot	Distance from Origin	162	1000000102	1795
11.1106	um	Spot	Distance from Origin	162	1000000109	1796
7.98119	um	Spot	Distance from Origin	162	1000000101	1797
9.82987	um	Spot	Distance from Origin	162	1000000106	1798
6.17912	um	Spot	Distance from Origin	163	1000000104	1799
8.00946	um	Spot	Distance from Origin	163	1000000103	1800
6.95011	um	Spot	Distance from Origin	163	1000000108	1801
9.51102	um	Spot	Distance from Origin	163	1000000110	1802
5.47507	um	Spot	Distance from Origin	163	1000000105	1803
6.25275	um	Spot	Distance from Origin	163	1000000107	1804
11.0689	um	Spot	Distance from Origin	163	1000000109	1805
7.85997	um	Spot	Distance from Origin	163	1000000101	1806
9.79893	um	Spot	Distance from Origin	163	1000000106	1807
6.02442	um	Spot	Distance from Origin	164	1000000104	1808
6.905	um	Spot	Distance from Origin	164	1000000108	1809
9.49522	um	Spot	Distance from Origin	164	1000000110	1810
5.48802	um	Spot	Distance from Origin	164	1000000105	1811
6.30313	um	Spot	Distance from Origin	164	1000000107	1812
11.0636	um	Spot	Distance from Origin	164	1000000109	1813
7.90855	um	Spot	Distance from Origin	164	1000000101	1814
9.79455	um	Spot	Distance from Origin	164	1000000106	1815
6.07512	um	Spot	Distance from Origin	165	1000000104	1816
6.90152	um	Spot	Distance from Origin	165	1000000108	1817
9.48639	um	Spot	Distance from Origin	165	1000000110	1818
5.69013	um	Spot	Distance from Origin	165	1000000105	1819
6.39679	um	Spot	Distance from Origin	165	1000000107	1820
11.0995	um	Spot	Distance from Origin	165	1000000109	1821
7.91736	um	Spot	Distance from Origin	165	1000000101	1822
9.79306	um	Spot	Distance from Origin	165	1000000106	1823
6.9449	um	Spot	Distance from Origin	166	1000000108	1824
9.47299	um	Spot	Distance from Origin	166	1000000110	1825
6.33523	um	Spot	Distance from Origin	166	1000000107	1826
11.0421	um	Spot	Distance from Origin	166	1000000109	1827
9.77032	um	Spot	Distance from Origin	166	1000000106	1828
6.92974	um	Spot	Distance from Origin	167	1000000108	1829
9.49699	um	Spot	Distance from Origin	167	1000000110	1830
6.29442	um	Spot	Distance from Origin	167	1000000107	1831
11.0525	um	Spot	Distance from Origin	167	1000000109	1832
9.80615	um	Spot	Distance from Origin	167	1000000106	1833
6.88858	um	Spot	Distance from Origin	168	1000000108	1834
9.41598	um	Spot	Distance from Origin	168	1000000110	1835
6.33985	um	Spot	Distance from Origin	168	1000000107	1836
11.0578	um	Spot	Distance from Origin	168	1000000109	1837
9.80409	um	Spot	Distance from Origin	168	1000000106	1838
6.89729	um	Spot	Distance from Origin	169	1000000108	1839
9.44982	um	Spot	Distance from Origin	169	1000000110	1840
6.39347	um	Spot	Distance from Origin	169	1000000107	1841
11.0597	um	Spot	Distance from Origin	169	1000000109	1842
9.76641	um	Spot	Distance from Origin	169	1000000106	1843
6.9231	um	Spot	Distance from Origin	170	1000000108	1844
9.41129	um	Spot	Distance from Origin	170	1000000110	1845
6.40406	um	Spot	Distance from Origin	170	1000000107	1846
11.0694	um	Spot	Distance from Origin	170	1000000109	1847
9.74948	um	Spot	Distance from Origin	170	1000000106	1848
6.91287	um	Spot	Distance from Origin	171	1000000108	1849
9.40593	um	Spot	Distance from Origin	171	1000000110	1850
6.31709	um	Spot	Distance from Origin	171	1000000111	1851
6.40737	um	Spot	Distance from Origin	171	1000000107	1852
11.055	um	Spot	Distance from Origin	171	1000000109	1853
9.72625	um	Spot	Distance from Origin	171	1000000106	1854
6.74378	um	Spot	Distance from Origin	172	1000000108	1855
9.40287	um	Spot	Distance from Origin	172	1000000110	1856
6.11506	um	Spot	Distance from Origin	172	1000000111	1857
6.38826	um	Spot	Distance from Origin	172	1000000107	1858
6.56495	um	Spot	Distance from Origin	172	1000000112	1859
11.0405	um	Spot	Distance from Origin	172	1000000109	1860
9.72489	um	Spot	Distance from Origin	172	1000000106	1861
9.44083	um	Spot	Distance from Origin	173	1000000110	1862
5.95464	um	Spot	Distance from Origin	173	1000000111	1863
6.38503	um	Spot	Distance from Origin	173	1000000107	1864
6.48933	um	Spot	Distance from Origin	173	1000000112	1865
11.0673	um	Spot	Distance from Origin	173	1000000109	1866
9.73661	um	Spot	Distance from Origin	173	1000000106	1867
9.45141	um	Spot	Distance from Origin	174	1000000110	1868
5.96022	um	Spot	Distance from Origin	174	1000000111	1869
6.40711	um	Spot	Distance from Origin	174	1000000112	1870
11.0667	um	Spot	Distance from Origin	174	1000000109	1871
9.73058	um	Spot	Distance from Origin	174	1000000106	1872
9.48866	um	Spot	Distance from Origin	175	1000000110	1873
5.99176	um	Spot	Distance from Origin	175	1000000111	1874
6.37311	um	Spot	Distance from Origin	175	1000000112	1875
11.0597	um	Spot	Distance from Origin	175	1000000109	1876
9.74465	um	Spot	Distance from Origin	175	1000000106	1877
9.49291	um	Spot	Distance from Origin	176	1000000110	1878
5.93551	um	Spot	Distance from Origin	176	1000000111	1879
6.37998	um	Spot	Distance from Origin	176	1000000112	1880
11.0424	um	Spot	Distance from Origin	176	1000000109	1881
8.05732	um	Spot	Distance from Origin	176	1000000113	1882
11.8722	um	Spot	Distance from Origin	176	1000000114	1883
9.76262	um	Spot	Distance from Origin	176	1000000106	1884
9.50504	um	Spot	Distance from Origin	177	1000000110	1885
5.91396	um	Spot	Distance from Origin	177	1000000111	1886
6.39024	um	Spot	Distance from Origin	177	1000000112	1887
11.0701	um	Spot	Distance from Origin	177	1000000109	1888
8.01308	um	Spot	Distance from Origin	177	1000000113	1889
11.879	um	Spot	Distance from Origin	177	1000000114	1890
9.79739	um	Spot	Distance from Origin	177	1000000106	1891
9.43642	um	Spot	Distance from Origin	178	1000000110	1892
5.96991	um	Spot	Distance from Origin	178	1000000111	1893
6.40338	um	Spot	Distance from Origin	178	1000000112	1894
11.0684	um	Spot	Distance from Origin	178	1000000109	1895
8.05533	um	Spot	Distance from Origin	178	1000000113	1896
11.8536	um	Spot	Distance from Origin	178	1000000114	1897
9.76864	um	Spot	Distance from Origin	178	1000000106	1898
5.91583	um	Spot	Distance from Origin	179	1000000111	1899
6.38122	um	Spot	Distance from Origin	179	1000000112	1900
11.0749	um	Spot	Distance from Origin	179	1000000109	1901
8.02278	um	Spot	Distance from Origin	179	1000000113	1902
9.77642	um	Spot	Distance from Origin	179	1000000106	1903
11.8993	um	Spot	Distance from Origin	179	1000000114	1904
7.85368	um	Spot	Distance from Origin	180	1000000115	1905
5.93443	um	Spot	Distance from Origin	180	1000000111	1906
6.35627	um	Spot	Distance from Origin	180	1000000112	1907
11.1123	um	Spot	Distance from Origin	180	1000000109	1908
7.98649	um	Spot	Distance from Origin	180	1000000113	1909
11.9027	um	Spot	Distance from Origin	180	1000000114	1910
9.75403	um	Spot	Distance from Origin	180	1000000106	1911
7.79579	um	Spot	Distance from Origin	181	1000000115	1912
5.92543	um	Spot	Distance from Origin	181	1000000111	1913
6.25979	um	Spot	Distance from Origin	181	1000000112	1914
8.00448	um	Spot	Distance from Origin	181	1000000113	1915
11.8925	um	Spot	Distance from Origin	181	1000000114	1916
9.76245	um	Spot	Distance from Origin	181	1000000106	1917
7.79915	um	Spot	Distance from Origin	182	1000000115	1918
6.2662	um	Spot	Distance from Origin	182	1000000112	1919
8.03107	um	Spot	Distance from Origin	182	1000000113	1920
11.8907	um	Spot	Distance from Origin	182	1000000114	1921
9.77157	um	Spot	Distance from Origin	182	1000000106	1922
7.84654	um	Spot	Distance from Origin	183	1000000115	1923
6.60761	um	Spot	Distance from Origin	183	1000000116	1924
7.97032	um	Spot	Distance from Origin	183	1000000113	1925
9.79473	um	Spot	Distance from Origin	183	1000000106	1926
11.9062	um	Spot	Distance from Origin	183	1000000114	1927
7.85236	um	Spot	Distance from Origin	184	1000000115	1928
6.60069	um	Spot	Distance from Origin	184	1000000116	1929
8.03035	um	Spot	Distance from Origin	184	1000000113	1930
11.8887	um	Spot	Distance from Origin	184	1000000114	1931
9.79596	um	Spot	Distance from Origin	184	1000000106	1932
7.86625	um	Spot	Distance from Origin	185	1000000115	1933
6.58599	um	Spot	Distance from Origin	185	1000000116	1934
7.91267	um	Spot	Distance from Origin	185	1000000113	1935
11.888	um	Spot	Distance from Origin	185	1000000114	1936
9.79111	um	Spot	Distance from Origin	185	1000000106	1937
7.83386	um	Spot	Distance from Origin	186	1000000115	1938
6.5338	um	Spot	Distance from Origin	186	1000000116	1939
8.01007	um	Spot	Distance from Origin	186	1000000113	1940
11.8999	um	Spot	Distance from Origin	186	1000000114	1941
7.83742	um	Spot	Distance from Origin	187	1000000115	1942
6.45425	um	Spot	Distance from Origin	187	1000000116	1943
8.02559	um	Spot	Distance from Origin	187	1000000113	1944
11.8845	um	Spot	Distance from Origin	187	1000000114	1945
7.85213	um	Spot	Distance from Origin	188	1000000115	1946
6.48838	um	Spot	Distance from Origin	188	1000000116	1947
7.97231	um	Spot	Distance from Origin	188	1000000113	1948
11.8912	um	Spot	Distance from Origin	188	1000000114	1949
7.82121	um	Spot	Distance from Origin	189	1000000115	1950
6.46693	um	Spot	Distance from Origin	189	1000000116	1951
7.9813	um	Spot	Distance from Origin	189	1000000113	1952
11.9011	um	Spot	Distance from Origin	189	1000000114	1953
7.78441	um	Spot	Distance from Origin	190	1000000115	1954
6.50882	um	Spot	Distance from Origin	190	1000000116	1955
7.99465	um	Spot	Distance from Origin	190	1000000113	1956
11.9371	um	Spot	Distance from Origin	190	1000000114	1957
7.77497	um	Spot	Distance from Origin	191	1000000115	1958
6.46941	um	Spot	Distance from Origin	191	1000000116	1959
7.92952	um	Spot	Distance from Origin	191	1000000113	1960
11.9103	um	Spot	Distance from Origin	191	1000000114	1961
7.79098	um	Spot	Distance from Origin	192	1000000115	1962
6.53843	um	Spot	Distance from Origin	192	1000000116	1963
7.98303	um	Spot	Distance from Origin	192	1000000113	1964
11.8978	um	Spot	Distance from Origin	192	1000000114	1965
7.81226	um	Spot	Distance from Origin	193	1000000115	1966
6.52245	um	Spot	Distance from Origin	193	1000000116	1967
8.01085	um	Spot	Distance from Origin	193	1000000113	1968
11.8685	um	Spot	Distance from Origin	193	1000000114	1969
7.79865	um	Spot	Distance from Origin	194	1000000115	1970
6.50323	um	Spot	Distance from Origin	194	1000000116	1971
7.86026	um	Spot	Distance from Origin	194	1000000113	1972
11.8838	um	Spot	Distance from Origin	194	1000000114	1973
7.81723	um	Spot	Distance from Origin	195	1000000115	1974
6.52599	um	Spot	Distance from Origin	195	1000000116	1975
7.84357	um	Spot	Distance from Origin	195	1000000113	1976
11.8481	um	Spot	Distance from Origin	195	1000000114	1977
7.81503	um	Spot	Distance from Origin	196	1000000115	1978
6.46265	um	Spot	Distance from Origin	196	1000000116	1979
11.8893	um	Spot	Distance from Origin	196	1000000114	1980
7.77207	um	Spot	Distance from Origin	197	1000000115	1981
6.37851	um	Spot	Distance from Origin	197	1000000116	1982
11.88	um	Spot	Distance from Origin	197	1000000114	1983
7.78659	um	Spot	Distance from Origin	198	1000000115	1984
6.40207	um	Spot	Distance from Origin	198	1000000116	1985
7.81251	um	Spot	Distance from Origin	199	1000000115	1986
6.38942	um	Spot	Distance from Origin	199	1000000116	1987
7.81384	um	Spot	Distance from Origin	200	1000000115	1988
6.40473	um	Spot	Distance from Origin	200	1000000116	1989
7.8343	um	Spot	Distance from Origin	201	1000000115	1990
6.46383	um	Spot	Distance from Origin	201	1000000116	1991
7.80342	um	Spot	Distance from Origin	202	1000000115	1992
6.44066	um	Spot	Distance from Origin	202	1000000116	1993
7.82742	um	Spot	Distance from Origin	203	1000000115	1994
6.42298	um	Spot	Distance from Origin	203	1000000116	1995
7.81028	um	Spot	Distance from Origin	204	1000000115	1996
[truncated: 674 more rows]
