# Supplementary material for: Satb1 integrates DNA binding site geometry and torsional stress to differentially target nucleosome-dense regions
Source: Nat Commun. 2019 Jul 19;10:3221. doi: 10.1038/s41467-019-11118-8 (PMC6642133; doi:10.1038/s41467-019-11118-8)
Supplement: Supplementary file 10 — Source Data [file 41467_2019_11118_MOESM10_ESM.zip › Source data/Single Molecule Tracking/single molecule tracks/del HD analysis/PDZ-CUT1-CUT2-STABLE-AB_302c6_TRIAL 2_Statistics/PDZ-CUT1-CUT2-STABLE-AB_302c6_TRIAL 2_Distance_to_Image_Border_XY_Img=1.csv]

Distance to Image Border XY Img=1
====================
Distance to Image Border XY	Unit	Category	Image	Time	TrackID	ID
1.12476	um	Spot	Image 1	1	1000000000	0
3.19049	um	Spot	Image 1	1	1000000001	1
1.68815	um	Spot	Image 1	1	1000000002	2
2.37971	um	Spot	Image 1	1	1000000003	3
4.41816	um	Spot	Image 1	1	1000000004	4
1.90211	um	Spot	Image 1	1	1000000005	5
3.57309	um	Spot	Image 1	1	1000000006	6
3.13215	um	Spot	Image 1	1	1000000007	7
2.65806	um	Spot	Image 1	1	1000000008	8
1.31125	um	Spot	Image 1	1	1000000009	9
1.15173	um	Spot	Image 1	2	1000000000	10
3.23901	um	Spot	Image 1	2	1000000001	11
1.70335	um	Spot	Image 1	2	1000000002	12
2.34724	um	Spot	Image 1	2	1000000003	13
4.51371	um	Spot	Image 1	2	1000000004	14
4.16901	um	Spot	Image 1	2	1000000010	15
1.90597	um	Spot	Image 1	2	1000000005	16
3.53934	um	Spot	Image 1	2	1000000006	17
3.04833	um	Spot	Image 1	2	1000000007	18
2.37554	um	Spot	Image 1	2	1000000008	19
1.34746	um	Spot	Image 1	2	1000000009	20
1.17215	um	Spot	Image 1	3	1000000000	21
3.21968	um	Spot	Image 1	3	1000000001	22
1.66533	um	Spot	Image 1	3	1000000002	23
2.39098	um	Spot	Image 1	3	1000000003	24
4.47587	um	Spot	Image 1	3	1000000004	25
4.36317	um	Spot	Image 1	3	1000000010	26
1.89613	um	Spot	Image 1	3	1000000005	27
3.54193	um	Spot	Image 1	3	1000000006	28
3.16152	um	Spot	Image 1	3	1000000007	29
2.30001	um	Spot	Image 1	3	1000000008	30
1.34376	um	Spot	Image 1	3	1000000009	31
1.17158	um	Spot	Image 1	4	1000000000	32
3.17872	um	Spot	Image 1	4	1000000001	33
1.70527	um	Spot	Image 1	4	1000000002	34
2.3858	um	Spot	Image 1	4	1000000003	35
4.45412	um	Spot	Image 1	4	1000000004	36
4.40413	um	Spot	Image 1	4	1000000010	37
5.44758	um	Spot	Image 1	4	1000000011	38
1.94849	um	Spot	Image 1	4	1000000005	39
3.54717	um	Spot	Image 1	4	1000000006	40
3.14795	um	Spot	Image 1	4	1000000007	41
2.3109	um	Spot	Image 1	4	1000000008	42
1.41755	um	Spot	Image 1	4	1000000009	43
1.16277	um	Spot	Image 1	5	1000000000	44
3.20259	um	Spot	Image 1	5	1000000001	45
1.72298	um	Spot	Image 1	5	1000000002	46
2.36898	um	Spot	Image 1	5	1000000003	47
4.5144	um	Spot	Image 1	5	1000000004	48
4.40183	um	Spot	Image 1	5	1000000010	49
5.40413	um	Spot	Image 1	5	1000000011	50
1.98204	um	Spot	Image 1	5	1000000005	51
2.81651	um	Spot	Image 1	5	1000000012	52
1.44475	um	Spot	Image 1	5	1000000013	53
3.75539	um	Spot	Image 1	5	1000000006	54
3.17188	um	Spot	Image 1	5	1000000007	55
2.30297	um	Spot	Image 1	5	1000000008	56
1.33671	um	Spot	Image 1	5	1000000009	57
1.12628	um	Spot	Image 1	6	1000000000	58
3.29896	um	Spot	Image 1	6	1000000001	59
1.66451	um	Spot	Image 1	6	1000000002	60
2.37604	um	Spot	Image 1	6	1000000003	61
4.54119	um	Spot	Image 1	6	1000000004	62
4.31959	um	Spot	Image 1	6	1000000010	63
5.42113	um	Spot	Image 1	6	1000000011	64
3.82326	um	Spot	Image 1	6	1000000014	65
1.91059	um	Spot	Image 1	6	1000000005	66
2.7362	um	Spot	Image 1	6	1000000012	67
3.82789	um	Spot	Image 1	6	1000000006	68
1.34909	um	Spot	Image 1	6	1000000013	69
3.20123	um	Spot	Image 1	6	1000000007	70
2.2852	um	Spot	Image 1	6	1000000008	71
2.07074	um	Spot	Image 1	6	1000000015	72
1.28506	um	Spot	Image 1	6	1000000009	73
1.16777	um	Spot	Image 1	7	1000000000	74
3.26556	um	Spot	Image 1	7	1000000001	75
1.66811	um	Spot	Image 1	7	1000000002	76
2.38417	um	Spot	Image 1	7	1000000003	77
4.47458	um	Spot	Image 1	7	1000000004	78
4.3879	um	Spot	Image 1	7	1000000010	79
5.45255	um	Spot	Image 1	7	1000000011	80
3.75317	um	Spot	Image 1	7	1000000014	81
1.916	um	Spot	Image 1	7	1000000005	82
2.90521	um	Spot	Image 1	7	1000000012	83
1.36703	um	Spot	Image 1	7	1000000013	84
3.82368	um	Spot	Image 1	7	1000000006	85
3.17325	um	Spot	Image 1	7	1000000007	86
2.31743	um	Spot	Image 1	7	1000000008	87
2.0019	um	Spot	Image 1	7	1000000015	88
1.37967	um	Spot	Image 1	7	1000000009	89
1.16232	um	Spot	Image 1	8	1000000000	90
3.23846	um	Spot	Image 1	8	1000000001	91
1.66526	um	Spot	Image 1	8	1000000002	92
4.11049	um	Spot	Image 1	8	1000000016	93
2.45111	um	Spot	Image 1	8	1000000003	94
4.43698	um	Spot	Image 1	8	1000000004	95
4.38535	um	Spot	Image 1	8	1000000010	96
5.44749	um	Spot	Image 1	8	1000000011	97
3.76527	um	Spot	Image 1	8	1000000014	98
1.85509	um	Spot	Image 1	8	1000000005	99
2.86973	um	Spot	Image 1	8	1000000012	100
1.32024	um	Spot	Image 1	8	1000000013	101
3.84766	um	Spot	Image 1	8	1000000006	102
3.17535	um	Spot	Image 1	8	1000000007	103
2.31766	um	Spot	Image 1	8	1000000008	104
2.02188	um	Spot	Image 1	8	1000000015	105
1.35734	um	Spot	Image 1	8	1000000009	106
1.15587	um	Spot	Image 1	9	1000000000	107
3.18337	um	Spot	Image 1	9	1000000001	108
1.68759	um	Spot	Image 1	9	1000000002	109
4.09867	um	Spot	Image 1	9	1000000016	110
2.40037	um	Spot	Image 1	9	1000000003	111
4.49381	um	Spot	Image 1	9	1000000004	112
4.39701	um	Spot	Image 1	9	1000000010	113
5.40329	um	Spot	Image 1	9	1000000011	114
3.72651	um	Spot	Image 1	9	1000000014	115
1.80691	um	Spot	Image 1	9	1000000005	116
2.81429	um	Spot	Image 1	9	1000000012	117
1.29063	um	Spot	Image 1	9	1000000013	118
3.83091	um	Spot	Image 1	9	1000000006	119
3.13893	um	Spot	Image 1	9	1000000007	120
2.25619	um	Spot	Image 1	9	1000000008	121
2.03428	um	Spot	Image 1	9	1000000015	122
1.21937	um	Spot	Image 1	9	1000000009	123
1.13731	um	Spot	Image 1	10	1000000000	124
3.18989	um	Spot	Image 1	10	1000000001	125
1.6594	um	Spot	Image 1	10	1000000002	126
4.31299	um	Spot	Image 1	10	1000000016	127
2.41529	um	Spot	Image 1	10	1000000003	128
4.48375	um	Spot	Image 1	10	1000000004	129
4.39993	um	Spot	Image 1	10	1000000010	130
5.44016	um	Spot	Image 1	10	1000000011	131
3.71136	um	Spot	Image 1	10	1000000014	132
1.78227	um	Spot	Image 1	10	1000000005	133
2.87266	um	Spot	Image 1	10	1000000012	134
3.90027	um	Spot	Image 1	10	1000000006	135
1.28215	um	Spot	Image 1	10	1000000013	136
3.20381	um	Spot	Image 1	10	1000000007	137
2.26151	um	Spot	Image 1	10	1000000008	138
2.02554	um	Spot	Image 1	10	1000000015	139
1.28155	um	Spot	Image 1	10	1000000009	140
1.19412	um	Spot	Image 1	11	1000000000	141
3.24988	um	Spot	Image 1	11	1000000001	142
1.67387	um	Spot	Image 1	11	1000000002	143
2.39084	um	Spot	Image 1	11	1000000003	144
4.38873	um	Spot	Image 1	11	1000000016	145
4.51865	um	Spot	Image 1	11	1000000004	146
4.42041	um	Spot	Image 1	11	1000000010	147
3.12867	um	Spot	Image 1	11	1000000017	148
5.44786	um	Spot	Image 1	11	1000000011	149
2.10772	um	Spot	Image 1	11	1000000018	150
3.67943	um	Spot	Image 1	11	1000000014	151
1.81887	um	Spot	Image 1	11	1000000005	152
2.83882	um	Spot	Image 1	11	1000000012	153
3.88896	um	Spot	Image 1	11	1000000006	154
1.28821	um	Spot	Image 1	11	1000000013	155
3.46582	um	Spot	Image 1	11	1000000019	156
3.0591	um	Spot	Image 1	11	1000000007	157
2.34139	um	Spot	Image 1	11	1000000008	158
2.00722	um	Spot	Image 1	11	1000000015	159
1.3724	um	Spot	Image 1	11	1000000009	160
1.1936	um	Spot	Image 1	12	1000000000	161
3.18457	um	Spot	Image 1	12	1000000001	162
1.69136	um	Spot	Image 1	12	1000000002	163
2.38103	um	Spot	Image 1	12	1000000003	164
4.46798	um	Spot	Image 1	12	1000000016	165
4.54415	um	Spot	Image 1	12	1000000004	166
3.08581	um	Spot	Image 1	12	1000000020	167
4.32197	um	Spot	Image 1	12	1000000010	168
3.05473	um	Spot	Image 1	12	1000000017	169
5.42683	um	Spot	Image 1	12	1000000011	170
2.09724	um	Spot	Image 1	12	1000000018	171
3.72916	um	Spot	Image 1	12	1000000014	172
1.80382	um	Spot	Image 1	12	1000000005	173
2.82142	um	Spot	Image 1	12	1000000012	174
3.84566	um	Spot	Image 1	12	1000000006	175
1.26468	um	Spot	Image 1	12	1000000013	176
3.32516	um	Spot	Image 1	12	1000000019	177
2.3819	um	Spot	Image 1	12	1000000008	178
1.99998	um	Spot	Image 1	12	1000000015	179
1.3379	um	Spot	Image 1	12	1000000009	180
1.12692	um	Spot	Image 1	13	1000000000	181
3.22021	um	Spot	Image 1	13	1000000001	182
1.70088	um	Spot	Image 1	13	1000000002	183
2.38897	um	Spot	Image 1	13	1000000003	184
4.43697	um	Spot	Image 1	13	1000000016	185
4.52206	um	Spot	Image 1	13	1000000004	186
3.01858	um	Spot	Image 1	13	1000000020	187
4.40809	um	Spot	Image 1	13	1000000010	188
3.0245	um	Spot	Image 1	13	1000000017	189
5.40408	um	Spot	Image 1	13	1000000011	190
3.73688	um	Spot	Image 1	13	1000000014	191
2.3077	um	Spot	Image 1	13	1000000018	192
1.79751	um	Spot	Image 1	13	1000000005	193
2.84176	um	Spot	Image 1	13	1000000012	194
1.24662	um	Spot	Image 1	13	1000000013	195
3.12189	um	Spot	Image 1	13	1000000019	196
2.49836	um	Spot	Image 1	13	1000000008	197
2.01633	um	Spot	Image 1	13	1000000015	198
1.15086	um	Spot	Image 1	14	1000000000	199
2.68942	um	Spot	Image 1	14	1000000021	200
3.21837	um	Spot	Image 1	14	1000000001	201
3.60339	um	Spot	Image 1	14	1000000022	202
2.35584	um	Spot	Image 1	14	1000000003	203
4.47569	um	Spot	Image 1	14	1000000016	204
4.574	um	Spot	Image 1	14	1000000004	205
2.86232	um	Spot	Image 1	14	1000000020	206
4.42556	um	Spot	Image 1	14	1000000010	207
3.06149	um	Spot	Image 1	14	1000000017	208
5.39486	um	Spot	Image 1	14	1000000011	209
3.66578	um	Spot	Image 1	14	1000000014	210
2.29982	um	Spot	Image 1	14	1000000018	211
1.99734	um	Spot	Image 1	14	1000000005	212
2.87665	um	Spot	Image 1	14	1000000012	213
1.32066	um	Spot	Image 1	14	1000000013	214
2.99592	um	Spot	Image 1	14	1000000019	215
2.0356	um	Spot	Image 1	14	1000000015	216
1.19764	um	Spot	Image 1	15	1000000000	217
2.61675	um	Spot	Image 1	15	1000000021	218
3.21089	um	Spot	Image 1	15	1000000001	219
3.60226	um	Spot	Image 1	15	1000000022	220
1.67046	um	Spot	Image 1	15	1000000023	221
2.34004	um	Spot	Image 1	15	1000000003	222
4.49623	um	Spot	Image 1	15	1000000016	223
2.86265	um	Spot	Image 1	15	1000000020	224
4.45158	um	Spot	Image 1	15	1000000010	225
3.04933	um	Spot	Image 1	15	1000000017	226
5.45025	um	Spot	Image 1	15	1000000011	227
3.73632	um	Spot	Image 1	15	1000000014	228
2.34047	um	Spot	Image 1	15	1000000018	229
2.06089	um	Spot	Image 1	15	1000000005	230
2.86839	um	Spot	Image 1	15	1000000012	231
4.05286	um	Spot	Image 1	15	1000000024	232
1.31042	um	Spot	Image 1	15	1000000013	233
3.03215	um	Spot	Image 1	15	1000000019	234
2.02824	um	Spot	Image 1	15	1000000015	235
1.27777	um	Spot	Image 1	16	1000000000	236
2.59106	um	Spot	Image 1	16	1000000021	237
3.2119	um	Spot	Image 1	16	1000000001	238
3.52216	um	Spot	Image 1	16	1000000022	239
1.6874	um	Spot	Image 1	16	1000000023	240
2.32037	um	Spot	Image 1	16	1000000003	241
4.46517	um	Spot	Image 1	16	1000000016	242
2.82634	um	Spot	Image 1	16	1000000020	243
4.38246	um	Spot	Image 1	16	1000000010	244
3.01212	um	Spot	Image 1	16	1000000017	245
5.38602	um	Spot	Image 1	16	1000000011	246
3.74959	um	Spot	Image 1	16	1000000014	247
2.35716	um	Spot	Image 1	16	1000000018	248
2.11994	um	Spot	Image 1	16	1000000005	249
2.86162	um	Spot	Image 1	16	1000000012	250
4.1006	um	Spot	Image 1	16	1000000024	251
3.01938	um	Spot	Image 1	16	1000000019	252
2.02276	um	Spot	Image 1	16	1000000015	253
1.24646	um	Spot	Image 1	17	1000000000	254
2.60761	um	Spot	Image 1	17	1000000021	255
2.17457	um	Spot	Image 1	17	1000000025	256
3.19509	um	Spot	Image 1	17	1000000001	257
3.60047	um	Spot	Image 1	17	1000000022	258
1.64393	um	Spot	Image 1	17	1000000023	259
2.35002	um	Spot	Image 1	17	1000000003	260
4.48797	um	Spot	Image 1	17	1000000016	261
2.79156	um	Spot	Image 1	17	1000000020	262
4.40052	um	Spot	Image 1	17	1000000010	263
3.00405	um	Spot	Image 1	17	1000000017	264
5.41919	um	Spot	Image 1	17	1000000011	265
3.79376	um	Spot	Image 1	17	1000000014	266
2.29586	um	Spot	Image 1	17	1000000018	267
2.17254	um	Spot	Image 1	17	1000000005	268
2.89607	um	Spot	Image 1	17	1000000012	269
4.07192	um	Spot	Image 1	17	1000000024	270
3.05089	um	Spot	Image 1	17	1000000019	271
2.05097	um	Spot	Image 1	17	1000000015	272
1.24239	um	Spot	Image 1	18	1000000000	273
2.59483	um	Spot	Image 1	18	1000000021	274
2.99023	um	Spot	Image 1	18	1000000001	275
1.97873	um	Spot	Image 1	18	1000000025	276
3.62767	um	Spot	Image 1	18	1000000022	277
1.69141	um	Spot	Image 1	18	1000000023	278
2.36101	um	Spot	Image 1	18	1000000003	279
4.48205	um	Spot	Image 1	18	1000000016	280
2.81188	um	Spot	Image 1	18	1000000020	281
4.39009	um	Spot	Image 1	18	1000000010	282
3.01584	um	Spot	Image 1	18	1000000017	283
5.42238	um	Spot	Image 1	18	1000000011	284
2.31401	um	Spot	Image 1	18	1000000018	285
3.74864	um	Spot	Image 1	18	1000000014	286
2.00784	um	Spot	Image 1	18	1000000005	287
2.81879	um	Spot	Image 1	18	1000000012	288
4.06163	um	Spot	Image 1	18	1000000024	289
2.9736	um	Spot	Image 1	18	1000000019	290
2.05759	um	Spot	Image 1	18	1000000015	291
1.24024	um	Spot	Image 1	19	1000000000	292
2.6101	um	Spot	Image 1	19	1000000021	293
3.02665	um	Spot	Image 1	19	1000000001	294
1.89069	um	Spot	Image 1	19	1000000025	295
3.61437	um	Spot	Image 1	19	1000000022	296
1.66836	um	Spot	Image 1	19	1000000023	297
2.34324	um	Spot	Image 1	19	1000000003	298
4.48275	um	Spot	Image 1	19	1000000016	299
2.89282	um	Spot	Image 1	19	1000000020	300
4.399	um	Spot	Image 1	19	1000000010	301
3.07968	um	Spot	Image 1	19	1000000017	302
5.42923	um	Spot	Image 1	19	1000000011	303
2.33743	um	Spot	Image 1	19	1000000018	304
3.74092	um	Spot	Image 1	19	1000000014	305
2.04188	um	Spot	Image 1	19	1000000005	306
2.89037	um	Spot	Image 1	19	1000000012	307
4.08335	um	Spot	Image 1	19	1000000024	308
2.96205	um	Spot	Image 1	19	1000000019	309
2.08115	um	Spot	Image 1	19	1000000015	310
1.20142	um	Spot	Image 1	20	1000000000	311
2.64189	um	Spot	Image 1	20	1000000021	312
1.81625	um	Spot	Image 1	20	1000000025	313
3.59967	um	Spot	Image 1	20	1000000022	314
1.67762	um	Spot	Image 1	20	1000000023	315
2.34897	um	Spot	Image 1	20	1000000003	316
4.44424	um	Spot	Image 1	20	1000000016	317
3.00649	um	Spot	Image 1	20	1000000020	318
4.45072	um	Spot	Image 1	20	1000000010	319
3.03087	um	Spot	Image 1	20	1000000017	320
5.41257	um	Spot	Image 1	20	1000000011	321
2.32825	um	Spot	Image 1	20	1000000018	322
3.73609	um	Spot	Image 1	20	1000000014	323
2.86827	um	Spot	Image 1	20	1000000012	324
4.08512	um	Spot	Image 1	20	1000000024	325
2.94064	um	Spot	Image 1	20	1000000019	326
2.06445	um	Spot	Image 1	20	1000000015	327
1.18532	um	Spot	Image 1	21	1000000000	328
2.62188	um	Spot	Image 1	21	1000000021	329
1.84087	um	Spot	Image 1	21	1000000025	330
3.77703	um	Spot	Image 1	21	1000000022	331
1.67012	um	Spot	Image 1	21	1000000023	332
2.34713	um	Spot	Image 1	21	1000000003	333
4.4532	um	Spot	Image 1	21	1000000016	334
3.08333	um	Spot	Image 1	21	1000000020	335
4.44988	um	Spot	Image 1	21	1000000010	336
3.07058	um	Spot	Image 1	21	1000000017	337
5.4338	um	Spot	Image 1	21	1000000011	338
3.66182	um	Spot	Image 1	21	1000000014	339
2.32705	um	Spot	Image 1	21	1000000018	340
2.85169	um	Spot	Image 1	21	1000000012	341
4.098	um	Spot	Image 1	21	1000000024	342
2.97696	um	Spot	Image 1	21	1000000019	343
2.04042	um	Spot	Image 1	21	1000000015	344
1.14408	um	Spot	Image 1	22	1000000000	345
2.61063	um	Spot	Image 1	22	1000000021	346
1.8173	um	Spot	Image 1	22	1000000025	347
3.73807	um	Spot	Image 1	22	1000000022	348
1.65496	um	Spot	Image 1	22	1000000023	349
2.3691	um	Spot	Image 1	22	1000000003	350
4.43417	um	Spot	Image 1	22	1000000016	351
3.18195	um	Spot	Image 1	22	1000000020	352
4.42185	um	Spot	Image 1	22	1000000010	353
4.11365	um	Spot	Image 1	22	1000000026	354
3.04693	um	Spot	Image 1	22	1000000017	355
5.4565	um	Spot	Image 1	22	1000000011	356
3.76665	um	Spot	Image 1	22	1000000014	357
2.34491	um	Spot	Image 1	22	1000000018	358
2.82941	um	Spot	Image 1	22	1000000012	359
4.06196	um	Spot	Image 1	22	1000000024	360
3.01614	um	Spot	Image 1	22	1000000019	361
2.02959	um	Spot	Image 1	22	1000000015	362
1.13476	um	Spot	Image 1	23	1000000000	363
2.69153	um	Spot	Image 1	23	1000000021	364
1.8259	um	Spot	Image 1	23	1000000025	365
3.64097	um	Spot	Image 1	23	1000000022	366
1.61256	um	Spot	Image 1	23	1000000023	367
2.38752	um	Spot	Image 1	23	1000000003	368
4.45829	um	Spot	Image 1	23	1000000016	369
3.06524	um	Spot	Image 1	23	1000000020	370
4.21416	um	Spot	Image 1	23	1000000026	371
3.0535	um	Spot	Image 1	23	1000000017	372
5.40607	um	Spot	Image 1	23	1000000011	373
3.78344	um	Spot	Image 1	23	1000000014	374
2.37858	um	Spot	Image 1	23	1000000018	375
2.92038	um	Spot	Image 1	23	1000000012	376
3.8252	um	Spot	Image 1	23	1000000027	377
4.04454	um	Spot	Image 1	23	1000000024	378
2.05525	um	Spot	Image 1	23	1000000028	379
2.98053	um	Spot	Image 1	23	1000000019	380
2.10033	um	Spot	Image 1	23	1000000029	381
2.03635	um	Spot	Image 1	23	1000000015	382
1.1393	um	Spot	Image 1	24	1000000000	383
2.65719	um	Spot	Image 1	24	1000000021	384
1.78854	um	Spot	Image 1	24	1000000025	385
3.64777	um	Spot	Image 1	24	1000000022	386
1.6686	um	Spot	Image 1	24	1000000023	387
2.42414	um	Spot	Image 1	24	1000000003	388
4.46334	um	Spot	Image 1	24	1000000016	389
4.40693	um	Spot	Image 1	24	1000000026	390
3.03617	um	Spot	Image 1	24	1000000017	391
3.76009	um	Spot	Image 1	24	1000000014	392
3.8	um	Spot	Image 1	24	1000000027	393
4.05162	um	Spot	Image 1	24	1000000024	394
1.89331	um	Spot	Image 1	24	1000000028	395
2.99047	um	Spot	Image 1	24	1000000019	396
2.11701	um	Spot	Image 1	24	1000000029	397
2.06552	um	Spot	Image 1	24	1000000015	398
1.12027	um	Spot	Image 1	25	1000000000	399
2.69291	um	Spot	Image 1	25	1000000021	400
1.80025	um	Spot	Image 1	25	1000000025	401
3.59601	um	Spot	Image 1	25	1000000022	402
1.63511	um	Spot	Image 1	25	1000000023	403
2.40795	um	Spot	Image 1	25	1000000003	404
4.49762	um	Spot	Image 1	25	1000000016	405
4.39749	um	Spot	Image 1	25	1000000026	406
3.75414	um	Spot	Image 1	25	1000000014	407
3.80766	um	Spot	Image 1	25	1000000027	408
4.15935	um	Spot	Image 1	25	1000000024	409
1.91484	um	Spot	Image 1	25	1000000028	410
2.96496	um	Spot	Image 1	25	1000000019	411
2.14867	um	Spot	Image 1	25	1000000029	412
2.06476	um	Spot	Image 1	25	1000000015	413
1.04559	um	Spot	Image 1	26	1000000000	414
2.80091	um	Spot	Image 1	26	1000000021	415
1.83179	um	Spot	Image 1	26	1000000025	416
3.66644	um	Spot	Image 1	26	1000000022	417
2.41712	um	Spot	Image 1	26	1000000003	418
4.45893	um	Spot	Image 1	26	1000000016	419
4.3852	um	Spot	Image 1	26	1000000026	420
3.65836	um	Spot	Image 1	26	1000000014	421
3.80281	um	Spot	Image 1	26	1000000027	422
4.16525	um	Spot	Image 1	26	1000000024	423
1.86389	um	Spot	Image 1	26	1000000028	424
2.88354	um	Spot	Image 1	26	1000000019	425
2.15643	um	Spot	Image 1	26	1000000029	426
2.03617	um	Spot	Image 1	26	1000000015	427
2.65002	um	Spot	Image 1	27	1000000021	428
1.83015	um	Spot	Image 1	27	1000000025	429
2.45004	um	Spot	Image 1	27	1000000003	430
4.47018	um	Spot	Image 1	27	1000000016	431
4.48068	um	Spot	Image 1	27	1000000026	432
1.68143	um	Spot	Image 1	27	1000000030	433
3.73692	um	Spot	Image 1	27	1000000027	434
1.7318	um	Spot	Image 1	27	1000000028	435
2.89877	um	Spot	Image 1	27	1000000019	436
2.13196	um	Spot	Image 1	27	1000000029	437
2.19422	um	Spot	Image 1	27	1000000015	438
1.83691	um	Spot	Image 1	28	1000000025	439
2.45441	um	Spot	Image 1	28	1000000003	440
4.45186	um	Spot	Image 1	28	1000000016	441
4.48272	um	Spot	Image 1	28	1000000026	442
2.32917	um	Spot	Image 1	28	1000000031	443
1.74233	um	Spot	Image 1	28	1000000030	444
3.68997	um	Spot	Image 1	28	1000000027	445
1.72899	um	Spot	Image 1	28	1000000028	446
2.09354	um	Spot	Image 1	28	1000000029	447
1.83176	um	Spot	Image 1	29	1000000025	448
2.41758	um	Spot	Image 1	29	1000000003	449
4.45138	um	Spot	Image 1	29	1000000016	450
4.41189	um	Spot	Image 1	29	1000000026	451
2.35707	um	Spot	Image 1	29	1000000031	452
1.69791	um	Spot	Image 1	29	1000000030	453
3.77792	um	Spot	Image 1	29	1000000027	454
3.1147	um	Spot	Image 1	29	1000000032	455
1.69489	um	Spot	Image 1	29	1000000028	456
2.06608	um	Spot	Image 1	29	1000000029	457
1.84135	um	Spot	Image 1	30	1000000025	458
1.82326	um	Spot	Image 1	30	1000000033	459
2.40327	um	Spot	Image 1	30	1000000003	460
4.43725	um	Spot	Image 1	30	1000000016	461
4.39501	um	Spot	Image 1	30	1000000026	462
2.34452	um	Spot	Image 1	30	1000000031	463
1.7252	um	Spot	Image 1	30	1000000030	464
3.73456	um	Spot	Image 1	30	1000000027	465
3.21398	um	Spot	Image 1	30	1000000032	466
1.87684	um	Spot	Image 1	30	1000000028	467
2.1009	um	Spot	Image 1	30	1000000029	468
1.90372	um	Spot	Image 1	31	1000000033	469
2.45947	um	Spot	Image 1	31	1000000003	470
4.3804	um	Spot	Image 1	31	1000000026	471
2.34355	um	Spot	Image 1	31	1000000031	472
1.77589	um	Spot	Image 1	31	1000000030	473
3.72938	um	Spot	Image 1	31	1000000027	474
3.24407	um	Spot	Image 1	31	1000000032	475
1.79545	um	Spot	Image 1	31	1000000028	476
2.12893	um	Spot	Image 1	31	1000000029	477
3.12304	um	Spot	Image 1	32	1000000034	478
2.80549	um	Spot	Image 1	32	1000000035	479
1.83083	um	Spot	Image 1	32	1000000033	480
2.39999	um	Spot	Image 1	32	1000000003	481
4.37652	um	Spot	Image 1	32	1000000026	482
2.33533	um	Spot	Image 1	32	1000000031	483
1.83257	um	Spot	Image 1	32	1000000030	484
4.46127	um	Spot	Image 1	32	1000000036	485
3.78272	um	Spot	Image 1	32	1000000027	486
3.39259	um	Spot	Image 1	32	1000000032	487
1.88604	um	Spot	Image 1	32	1000000028	488
2.12458	um	Spot	Image 1	32	1000000029	489
3.10402	um	Spot	Image 1	33	1000000034	490
1.80598	um	Spot	Image 1	33	1000000033	491
2.7761	um	Spot	Image 1	33	1000000035	492
2.36277	um	Spot	Image 1	33	1000000003	493
4.39577	um	Spot	Image 1	33	1000000026	494
2.33375	um	Spot	Image 1	33	1000000031	495
1.88471	um	Spot	Image 1	33	1000000030	496
4.33606	um	Spot	Image 1	33	1000000036	497
3.97341	um	Spot	Image 1	33	1000000027	498
3.51296	um	Spot	Image 1	33	1000000032	499
1.88638	um	Spot	Image 1	33	1000000028	500
2.12392	um	Spot	Image 1	33	1000000029	501
3.19615	um	Spot	Image 1	34	1000000034	502
1.81486	um	Spot	Image 1	34	1000000033	503
2.70264	um	Spot	Image 1	34	1000000035	504
2.34705	um	Spot	Image 1	34	1000000003	505
3.59459	um	Spot	Image 1	34	1000000037	506
4.32513	um	Spot	Image 1	34	1000000026	507
2.32601	um	Spot	Image 1	34	1000000031	508
1.88495	um	Spot	Image 1	34	1000000030	509
4.29902	um	Spot	Image 1	34	1000000036	510
3.45343	um	Spot	Image 1	34	1000000032	511
1.92459	um	Spot	Image 1	34	1000000028	512
3.21699	um	Spot	Image 1	35	1000000034	513
1.82426	um	Spot	Image 1	35	1000000033	514
2.6308	um	Spot	Image 1	35	1000000035	515
2.36197	um	Spot	Image 1	35	1000000003	516
3.38836	um	Spot	Image 1	35	1000000038	517
3.69663	um	Spot	Image 1	35	1000000037	518
4.37662	um	Spot	Image 1	35	1000000026	519
2.34526	um	Spot	Image 1	35	1000000031	520
3.39391	um	Spot	Image 1	35	1000000039	521
1.88846	um	Spot	Image 1	35	1000000030	522
4.32444	um	Spot	Image 1	35	1000000036	523
3.45827	um	Spot	Image 1	35	1000000032	524
3.21229	um	Spot	Image 1	36	1000000034	525
1.80357	um	Spot	Image 1	36	1000000033	526
2.73519	um	Spot	Image 1	36	1000000035	527
4.23295	um	Spot	Image 1	36	1000000040	528
2.34193	um	Spot	Image 1	36	1000000003	529
3.49735	um	Spot	Image 1	36	1000000038	530
4.36054	um	Spot	Image 1	36	1000000026	531
3.7576	um	Spot	Image 1	36	1000000037	532
2.30342	um	Spot	Image 1	36	1000000031	533
3.55912	um	Spot	Image 1	36	1000000039	534
4.28811	um	Spot	Image 1	36	1000000036	535
1.97774	um	Spot	Image 1	36	1000000030	536
3.59458	um	Spot	Image 1	36	1000000032	537
3.20457	um	Spot	Image 1	37	1000000034	538
1.84006	um	Spot	Image 1	37	1000000033	539
2.74737	um	Spot	Image 1	37	1000000035	540
4.11155	um	Spot	Image 1	37	1000000040	541
2.37849	um	Spot	Image 1	37	1000000003	542
3.53573	um	Spot	Image 1	37	1000000038	543
4.31971	um	Spot	Image 1	37	1000000026	544
3.78334	um	Spot	Image 1	37	1000000037	545
4.30735	um	Spot	Image 1	37	1000000041	546
2.37997	um	Spot	Image 1	37	1000000031	547
3.73789	um	Spot	Image 1	37	1000000039	548
4.39736	um	Spot	Image 1	37	1000000036	549
1.89978	um	Spot	Image 1	37	1000000030	550
3.62238	um	Spot	Image 1	37	1000000032	551
1.20993	um	Spot	Image 1	38	1000000042	552
3.20198	um	Spot	Image 1	38	1000000034	553
1.81601	um	Spot	Image 1	38	1000000033	554
2.62181	um	Spot	Image 1	38	1000000035	555
4.14731	um	Spot	Image 1	38	1000000040	556
3.48751	um	Spot	Image 1	38	1000000038	557
4.33955	um	Spot	Image 1	38	1000000026	558
3.80179	um	Spot	Image 1	38	1000000037	559
4.2823	um	Spot	Image 1	38	1000000041	560
1.7661	um	Spot	Image 1	38	1000000043	561
2.37708	um	Spot	Image 1	38	1000000031	562
3.79283	um	Spot	Image 1	38	1000000039	563
4.4	um	Spot	Image 1	38	1000000036	564
1.81529	um	Spot	Image 1	38	1000000030	565
4.3216	um	Spot	Image 1	38	1000000044	566
3.58585	um	Spot	Image 1	38	1000000032	567
1.17134	um	Spot	Image 1	39	1000000042	568
3.20518	um	Spot	Image 1	39	1000000034	569
1.83808	um	Spot	Image 1	39	1000000033	570
2.52169	um	Spot	Image 1	39	1000000035	571
4.07466	um	Spot	Image 1	39	1000000040	572
3.46785	um	Spot	Image 1	39	1000000038	573
4.4049	um	Spot	Image 1	39	1000000026	574
3.82665	um	Spot	Image 1	39	1000000037	575
4.13482	um	Spot	Image 1	39	1000000041	576
1.65908	um	Spot	Image 1	39	1000000043	577
2.31861	um	Spot	Image 1	39	1000000031	578
3.7454	um	Spot	Image 1	39	1000000039	579
4.36505	um	Spot	Image 1	39	1000000036	580
1.8242	um	Spot	Image 1	39	1000000030	581
4.18162	um	Spot	Image 1	39	1000000044	582
3.62365	um	Spot	Image 1	39	1000000032	583
1.12714	um	Spot	Image 1	40	1000000042	584
3.22686	um	Spot	Image 1	40	1000000034	585
1.79753	um	Spot	Image 1	40	1000000033	586
3.72471	um	Spot	Image 1	40	1000000045	587
2.53253	um	Spot	Image 1	40	1000000035	588
4.10729	um	Spot	Image 1	40	1000000040	589
3.4293	um	Spot	Image 1	40	1000000038	590
4.45302	um	Spot	Image 1	40	1000000026	591
3.83831	um	Spot	Image 1	40	1000000037	592
4.07511	um	Spot	Image 1	40	1000000041	593
1.679	um	Spot	Image 1	40	1000000043	594
2.38353	um	Spot	Image 1	40	1000000031	595
3.72524	um	Spot	Image 1	40	1000000039	596
4.37938	um	Spot	Image 1	40	1000000036	597
1.75773	um	Spot	Image 1	40	1000000030	598
4.16397	um	Spot	Image 1	40	1000000044	599
1.22844	um	Spot	Image 1	41	1000000042	600
3.20575	um	Spot	Image 1	41	1000000034	601
1.80042	um	Spot	Image 1	41	1000000033	602
3.75833	um	Spot	Image 1	41	1000000045	603
2.44028	um	Spot	Image 1	41	1000000035	604
4.04854	um	Spot	Image 1	41	1000000040	605
3.43004	um	Spot	Image 1	41	1000000038	606
4.48485	um	Spot	Image 1	41	1000000046	607
4.45174	um	Spot	Image 1	41	1000000026	608
3.84753	um	Spot	Image 1	41	1000000037	609
4.07894	um	Spot	Image 1	41	1000000041	610
1.70024	um	Spot	Image 1	41	1000000043	611
3.73999	um	Spot	Image 1	41	1000000039	612
1.6663	um	Spot	Image 1	41	1000000030	613
4.2074	um	Spot	Image 1	41	1000000036	614
4.18674	um	Spot	Image 1	41	1000000044	615
1.24454	um	Spot	Image 1	42	1000000042	616
3.10489	um	Spot	Image 1	42	1000000034	617
1.80977	um	Spot	Image 1	42	1000000033	618
3.72188	um	Spot	Image 1	42	1000000045	619
4.04932	um	Spot	Image 1	42	1000000040	620
2.36134	um	Spot	Image 1	42	1000000035	621
3.39235	um	Spot	Image 1	42	1000000038	622
4.49073	um	Spot	Image 1	42	1000000046	623
4.4248	um	Spot	Image 1	42	1000000026	624
3.84504	um	Spot	Image 1	42	1000000037	625
4.06005	um	Spot	Image 1	42	1000000041	626
1.6837	um	Spot	Image 1	42	1000000043	627
3.73547	um	Spot	Image 1	42	1000000039	628
1.60928	um	Spot	Image 1	42	1000000030	629
4.21708	um	Spot	Image 1	42	1000000036	630
4.15017	um	Spot	Image 1	42	1000000044	631
1.19749	um	Spot	Image 1	43	1000000042	632
1.80802	um	Spot	Image 1	43	1000000033	633
3.74991	um	Spot	Image 1	43	1000000045	634
4.05522	um	Spot	Image 1	43	1000000040	635
2.3721	um	Spot	Image 1	43	1000000035	636
3.38636	um	Spot	Image 1	43	1000000038	637
4.47264	um	Spot	Image 1	43	1000000046	638
4.38372	um	Spot	Image 1	43	1000000026	639
3.80356	um	Spot	Image 1	43	1000000037	640
4.09134	um	Spot	Image 1	43	1000000041	641
1.72149	um	Spot	Image 1	43	1000000043	642
3.64259	um	Spot	Image 1	43	1000000039	643
4.09231	um	Spot	Image 1	43	1000000036	644
4.18249	um	Spot	Image 1	43	1000000044	645
1.25602	um	Spot	Image 1	44	1000000042	646
1.82136	um	Spot	Image 1	44	1000000033	647
3.78151	um	Spot	Image 1	44	1000000045	648
4.05444	um	Spot	Image 1	44	1000000040	649
2.37385	um	Spot	Image 1	44	1000000035	650
3.36873	um	Spot	Image 1	44	1000000038	651
4.44542	um	Spot	Image 1	44	1000000046	652
4.36525	um	Spot	Image 1	44	1000000026	653
3.79065	um	Spot	Image 1	44	1000000037	654
4.1262	um	Spot	Image 1	44	1000000041	655
1.75087	um	Spot	Image 1	44	1000000043	656
3.67729	um	Spot	Image 1	44	1000000039	657
4.21373	um	Spot	Image 1	44	1000000044	658
1.63322	um	Spot	Image 1	44	1000000047	659
1.20376	um	Spot	Image 1	45	1000000042	660
1.78009	um	Spot	Image 1	45	1000000033	661
3.76415	um	Spot	Image 1	45	1000000045	662
3.9887	um	Spot	Image 1	45	1000000040	663
3.32931	um	Spot	Image 1	45	1000000038	664
2.42153	um	Spot	Image 1	45	1000000035	665
4.40803	um	Spot	Image 1	45	1000000046	666
4.36588	um	Spot	Image 1	45	1000000026	667
3.81643	um	Spot	Image 1	45	1000000037	668
4.13911	um	Spot	Image 1	45	1000000041	669
1.83509	um	Spot	Image 1	45	1000000043	670
2.60194	um	Spot	Image 1	45	1000000048	671
3.74496	um	Spot	Image 1	45	1000000039	672
4.18186	um	Spot	Image 1	45	1000000044	673
1.74818	um	Spot	Image 1	45	1000000047	674
1.19154	um	Spot	Image 1	46	1000000042	675
1.79385	um	Spot	Image 1	46	1000000033	676
3.79245	um	Spot	Image 1	46	1000000045	677
4.0411	um	Spot	Image 1	46	1000000040	678
3.33683	um	Spot	Image 1	46	1000000038	679
2.4332	um	Spot	Image 1	46	1000000035	680
4.38259	um	Spot	Image 1	46	1000000046	681
4.39168	um	Spot	Image 1	46	1000000026	682
3.80244	um	Spot	Image 1	46	1000000037	683
4.09622	um	Spot	Image 1	46	1000000041	684
1.88703	um	Spot	Image 1	46	1000000043	685
2.52524	um	Spot	Image 1	46	1000000048	686
4.21432	um	Spot	Image 1	46	1000000044	687
1.81916	um	Spot	Image 1	46	1000000047	688
1.18794	um	Spot	Image 1	47	1000000042	689
1.85333	um	Spot	Image 1	47	1000000033	690
3.76574	um	Spot	Image 1	47	1000000045	691
4.08569	um	Spot	Image 1	47	1000000040	692
3.36668	um	Spot	Image 1	47	1000000038	693
2.40509	um	Spot	Image 1	47	1000000035	694
4.3687	um	Spot	Image 1	47	1000000046	695
4.39173	um	Spot	Image 1	47	1000000026	696
3.85405	um	Spot	Image 1	47	1000000037	697
4.05988	um	Spot	Image 1	47	1000000041	698
1.94693	um	Spot	Image 1	47	1000000043	699
2.56032	um	Spot	Image 1	47	1000000048	700
4.1801	um	Spot	Image 1	47	1000000044	701
1.72758	um	Spot	Image 1	47	1000000047	702
1.15986	um	Spot	Image 1	48	1000000042	703
3.75892	um	Spot	Image 1	48	1000000045	704
2.40562	um	Spot	Image 1	48	1000000035	705
4.0887	um	Spot	Image 1	48	1000000040	706
4.40425	um	Spot	Image 1	48	1000000046	707
4.32812	um	Spot	Image 1	48	1000000026	708
3.89898	um	Spot	Image 1	48	1000000037	709
4.073	um	Spot	Image 1	48	1000000041	710
1.97551	um	Spot	Image 1	48	1000000043	711
2.5379	um	Spot	Image 1	48	1000000048	712
4.32807	um	Spot	Image 1	48	1000000044	713
1.772	um	Spot	Image 1	48	1000000047	714
1.20465	um	Spot	Image 1	49	1000000042	715
3.76303	um	Spot	Image 1	49	1000000045	716
4.07538	um	Spot	Image 1	49	1000000040	717
2.37932	um	Spot	Image 1	49	1000000035	718
4.41933	um	Spot	Image 1	49	1000000046	719
4.375	um	Spot	Image 1	49	1000000026	720
3.89708	um	Spot	Image 1	49	1000000037	721
3.89941	um	Spot	Image 1	49	1000000049	722
2.0773	um	Spot	Image 1	49	1000000043	723
4.10571	um	Spot	Image 1	49	1000000041	724
2.5463	um	Spot	Image 1	49	1000000048	725
1.77673	um	Spot	Image 1	49	1000000047	726
1.19618	um	Spot	Image 1	50	1000000042	727
3.81551	um	Spot	Image 1	50	1000000045	728
4.06368	um	Spot	Image 1	50	1000000040	729
2.36067	um	Spot	Image 1	50	1000000035	730
4.42528	um	Spot	Image 1	50	1000000046	731
4.40249	um	Spot	Image 1	50	1000000026	732
3.83275	um	Spot	Image 1	50	1000000037	733
3.90098	um	Spot	Image 1	50	1000000049	734
2.55373	um	Spot	Image 1	50	1000000048	735
1.59731	um	Spot	Image 1	50	1000000047	736
1.17593	um	Spot	Image 1	51	1000000042	737
3.77793	um	Spot	Image 1	51	1000000045	738
2.3679	um	Spot	Image 1	51	1000000035	739
4.0202	um	Spot	Image 1	51	1000000040	740
4.41375	um	Spot	Image 1	51	1000000046	741
3.80981	um	Spot	Image 1	51	1000000037	742
3.92602	um	Spot	Image 1	51	1000000049	743
2.48947	um	Spot	Image 1	51	1000000048	744
4.46993	um	Spot	Image 1	51	1000000050	745
1.65985	um	Spot	Image 1	51	1000000047	746
1.12188	um	Spot	Image 1	52	1000000042	747
3.74382	um	Spot	Image 1	52	1000000045	748
4.02737	um	Spot	Image 1	52	1000000040	749
2.32815	um	Spot	Image 1	52	1000000035	750
4.42528	um	Spot	Image 1	52	1000000046	751
3.83439	um	Spot	Image 1	52	1000000037	752
3.92376	um	Spot	Image 1	52	1000000049	753
2.49415	um	Spot	Image 1	52	1000000048	754
4.3126	um	Spot	Image 1	52	1000000050	755
1.7327	um	Spot	Image 1	52	1000000047	756
1.16878	um	Spot	Image 1	53	1000000042	757
3.76249	um	Spot	Image 1	53	1000000045	758
4.02544	um	Spot	Image 1	53	1000000040	759
2.36396	um	Spot	Image 1	53	1000000035	760
3.85078	um	Spot	Image 1	53	1000000037	761
3.86891	um	Spot	Image 1	53	1000000049	762
2.4893	um	Spot	Image 1	53	1000000048	763
4.24575	um	Spot	Image 1	53	1000000050	764
1.71503	um	Spot	Image 1	53	1000000047	765
1.1606	um	Spot	Image 1	54	1000000042	766
3.74158	um	Spot	Image 1	54	1000000045	767
4.1434	um	Spot	Image 1	54	1000000040	768
2.33119	um	Spot	Image 1	54	1000000035	769
3.83658	um	Spot	Image 1	54	1000000037	770
3.88384	um	Spot	Image 1	54	1000000049	771
2.50136	um	Spot	Image 1	54	1000000048	772
4.22835	um	Spot	Image 1	54	1000000050	773
1.69285	um	Spot	Image 1	54	1000000047	774
1.10221	um	Spot	Image 1	55	1000000042	775
4.12701	um	Spot	Image 1	55	1000000040	776
2.35259	um	Spot	Image 1	55	1000000035	777
3.82047	um	Spot	Image 1	55	1000000037	778
3.93591	um	Spot	Image 1	55	1000000049	779
2.49397	um	Spot	Image 1	55	1000000048	780
4.39108	um	Spot	Image 1	55	1000000050	781
1.75788	um	Spot	Image 1	55	1000000047	782
1.0972	um	Spot	Image 1	56	1000000042	783
4.0948	um	Spot	Image 1	56	1000000040	784
2.3416	um	Spot	Image 1	56	1000000035	785
4.47168	um	Spot	Image 1	56	1000000051	786
3.83262	um	Spot	Image 1	56	1000000037	787
3.89706	um	Spot	Image 1	56	1000000049	788
4.32759	um	Spot	Image 1	56	1000000050	789
1.70339	um	Spot	Image 1	56	1000000047	790
1.14334	um	Spot	Image 1	57	1000000042	791
2.00446	um	Spot	Image 1	57	1000000052	792
4.14907	um	Spot	Image 1	57	1000000040	793
2.32882	um	Spot	Image 1	57	1000000035	794
4.3582	um	Spot	Image 1	57	1000000051	795
3.85394	um	Spot	Image 1	57	1000000037	796
3.90605	um	Spot	Image 1	57	1000000049	797
4.22693	um	Spot	Image 1	57	1000000050	798
1.72696	um	Spot	Image 1	57	1000000047	799
1.12439	um	Spot	Image 1	58	1000000042	800
2.04698	um	Spot	Image 1	58	1000000052	801
4.20244	um	Spot	Image 1	58	1000000040	802
2.32935	um	Spot	Image 1	58	1000000035	803
4.31646	um	Spot	Image 1	58	1000000051	804
3.83637	um	Spot	Image 1	58	1000000037	805
3.8967	um	Spot	Image 1	58	1000000049	806
4.30068	um	Spot	Image 1	58	1000000050	807
1.74851	um	Spot	Image 1	58	1000000047	808
1.14162	um	Spot	Image 1	59	1000000042	809
2.08277	um	Spot	Image 1	59	1000000052	810
4.18531	um	Spot	Image 1	59	1000000040	811
2.34232	um	Spot	Image 1	59	1000000035	812
4.38219	um	Spot	Image 1	59	1000000051	813
2.46756	um	Spot	Image 1	59	1000000053	814
3.84915	um	Spot	Image 1	59	1000000037	815
3.87663	um	Spot	Image 1	59	1000000049	816
4.35458	um	Spot	Image 1	59	1000000050	817
1.12324	um	Spot	Image 1	60	1000000042	818
2.06291	um	Spot	Image 1	60	1000000052	819
4.13823	um	Spot	Image 1	60	1000000040	820
2.3282	um	Spot	Image 1	60	1000000035	821
4.39707	um	Spot	Image 1	60	1000000051	822
2.44462	um	Spot	Image 1	60	1000000053	823
3.78677	um	Spot	Image 1	60	1000000037	824
3.92677	um	Spot	Image 1	60	1000000049	825
4.34863	um	Spot	Image 1	60	1000000050	826
1.17548	um	Spot	Image 1	61	1000000042	827
2.09894	um	Spot	Image 1	61	1000000052	828
3.12065	um	Spot	Image 1	61	1000000054	829
4.04567	um	Spot	Image 1	61	1000000040	830
2.36763	um	Spot	Image 1	61	1000000035	831
4.42015	um	Spot	Image 1	61	1000000051	832
2.44209	um	Spot	Image 1	61	1000000053	833
3.73671	um	Spot	Image 1	61	1000000037	834
3.89391	um	Spot	Image 1	61	1000000049	835
4.33136	um	Spot	Image 1	61	1000000050	836
2.07093	um	Spot	Image 1	61	1000000055	837
1.12752	um	Spot	Image 1	62	1000000042	838
2.10057	um	Spot	Image 1	62	1000000052	839
3.11175	um	Spot	Image 1	62	1000000054	840
3.5917	um	Spot	Image 1	62	1000000056	841
4.13733	um	Spot	Image 1	62	1000000040	842
2.37587	um	Spot	Image 1	62	1000000035	843
4.38479	um	Spot	Image 1	62	1000000051	844
2.5456	um	Spot	Image 1	62	1000000053	845
3.80489	um	Spot	Image 1	62	1000000037	846
3.9123	um	Spot	Image 1	62	1000000049	847
4.33793	um	Spot	Image 1	62	1000000050	848
2.2647	um	Spot	Image 1	62	1000000055	849
1.17496	um	Spot	Image 1	63	1000000042	850
2.1267	um	Spot	Image 1	63	1000000052	851
3.02036	um	Spot	Image 1	63	1000000054	852
3.54899	um	Spot	Image 1	63	1000000056	853
4.14506	um	Spot	Image 1	63	1000000040	854
2.39098	um	Spot	Image 1	63	1000000035	855
4.44931	um	Spot	Image 1	63	1000000051	856
2.50776	um	Spot	Image 1	63	1000000053	857
3.82792	um	Spot	Image 1	63	1000000037	858
3.93094	um	Spot	Image 1	63	1000000049	859
4.36944	um	Spot	Image 1	63	1000000050	860
2.28219	um	Spot	Image 1	63	1000000055	861
1.1917	um	Spot	Image 1	64	1000000042	862
2.09371	um	Spot	Image 1	64	1000000052	863
2.9524	um	Spot	Image 1	64	1000000054	864
3.5511	um	Spot	Image 1	64	1000000056	865
4.02884	um	Spot	Image 1	64	1000000040	866
2.38376	um	Spot	Image 1	64	1000000035	867
4.37498	um	Spot	Image 1	64	1000000051	868
3.83003	um	Spot	Image 1	64	1000000037	869
2.44085	um	Spot	Image 1	64	1000000053	870
3.93647	um	Spot	Image 1	64	1000000049	871
1.73668	um	Spot	Image 1	64	1000000057	872
4.34524	um	Spot	Image 1	64	1000000050	873
2.24559	um	Spot	Image 1	64	1000000055	874
1.19081	um	Spot	Image 1	65	1000000042	875
1.91464	um	Spot	Image 1	65	1000000058	876
2.10409	um	Spot	Image 1	65	1000000052	877
2.9704	um	Spot	Image 1	65	1000000054	878
3.5518	um	Spot	Image 1	65	1000000056	879
2.38703	um	Spot	Image 1	65	1000000035	880
3.97614	um	Spot	Image 1	65	1000000040	881
4.36964	um	Spot	Image 1	65	1000000051	882
3.82935	um	Spot	Image 1	65	1000000037	883
2.45027	um	Spot	Image 1	65	1000000053	884
3.89288	um	Spot	Image 1	65	1000000049	885
1.70449	um	Spot	Image 1	65	1000000057	886
4.3565	um	Spot	Image 1	65	1000000050	887
2.21683	um	Spot	Image 1	65	1000000055	888
1.18433	um	Spot	Image 1	66	1000000042	889
1.81763	um	Spot	Image 1	66	1000000058	890
2.08742	um	Spot	Image 1	66	1000000052	891
2.91899	um	Spot	Image 1	66	1000000054	892
3.57367	um	Spot	Image 1	66	1000000056	893
2.38918	um	Spot	Image 1	66	1000000035	894
3.87847	um	Spot	Image 1	66	1000000037	895
4.37015	um	Spot	Image 1	66	1000000051	896
2.4563	um	Spot	Image 1	66	1000000053	897
3.86303	um	Spot	Image 1	66	1000000049	898
1.72606	um	Spot	Image 1	66	1000000057	899
4.46213	um	Spot	Image 1	66	1000000059	900
2.22887	um	Spot	Image 1	66	1000000055	901
1.18962	um	Spot	Image 1	67	1000000042	902
1.84231	um	Spot	Image 1	67	1000000058	903
2.10808	um	Spot	Image 1	67	1000000052	904
2.87415	um	Spot	Image 1	67	1000000054	905
3.56188	um	Spot	Image 1	67	1000000056	906
2.38835	um	Spot	Image 1	67	1000000035	907
3.89331	um	Spot	Image 1	67	1000000037	908
4.39586	um	Spot	Image 1	67	1000000051	909
2.45463	um	Spot	Image 1	67	1000000053	910
3.92471	um	Spot	Image 1	67	1000000049	911
1.77219	um	Spot	Image 1	67	1000000057	912
4.33287	um	Spot	Image 1	67	1000000059	913
2.31118	um	Spot	Image 1	67	1000000055	914
1.1801	um	Spot	Image 1	68	1000000042	915
1.83244	um	Spot	Image 1	68	1000000058	916
2.12161	um	Spot	Image 1	68	1000000052	917
2.86075	um	Spot	Image 1	68	1000000054	918
3.2502	um	Spot	Image 1	68	1000000060	919
3.55626	um	Spot	Image 1	68	1000000056	920
2.3818	um	Spot	Image 1	68	1000000035	921
4.02334	um	Spot	Image 1	68	1000000037	922
4.4012	um	Spot	Image 1	68	1000000051	923
2.44304	um	Spot	Image 1	68	1000000053	924
3.91287	um	Spot	Image 1	68	1000000049	925
1.70919	um	Spot	Image 1	68	1000000057	926
4.31842	um	Spot	Image 1	68	1000000059	927
2.80142	um	Spot	Image 1	68	1000000061	928
2.30246	um	Spot	Image 1	68	1000000055	929
1.82516	um	Spot	Image 1	69	1000000058	930
2.78796	um	Spot	Image 1	69	1000000054	931
3.22206	um	Spot	Image 1	69	1000000060	932
3.55985	um	Spot	Image 1	69	1000000056	933
2.37672	um	Spot	Image 1	69	1000000035	934
2.49375	um	Spot	Image 1	69	1000000053	935
3.90344	um	Spot	Image 1	69	1000000049	936
1.66134	um	Spot	Image 1	69	1000000057	937
1.97888	um	Spot	Image 1	69	1000000062	938
4.30609	um	Spot	Image 1	69	1000000059	939
2.85646	um	Spot	Image 1	69	1000000061	940
2.14721	um	Spot	Image 1	69	1000000055	941
1.82235	um	Spot	Image 1	70	1000000058	942
2.80956	um	Spot	Image 1	70	1000000054	943
3.16208	um	Spot	Image 1	70	1000000060	944
3.56541	um	Spot	Image 1	70	1000000056	945
2.39379	um	Spot	Image 1	70	1000000035	946
2.52819	um	Spot	Image 1	70	1000000053	947
1.65721	um	Spot	Image 1	70	1000000057	948
1.9863	um	Spot	Image 1	70	1000000062	949
4.27013	um	Spot	Image 1	70	1000000059	950
2.87463	um	Spot	Image 1	70	1000000061	951
2.01114	um	Spot	Image 1	70	1000000055	952
1.8303	um	Spot	Image 1	71	1000000058	953
2.74289	um	Spot	Image 1	71	1000000054	954
3.16022	um	Spot	Image 1	71	1000000060	955
3.54949	um	Spot	Image 1	71	1000000056	956
2.37338	um	Spot	Image 1	71	1000000035	957
2.51109	um	Spot	Image 1	71	1000000053	958
1.67143	um	Spot	Image 1	71	1000000057	959
1.99707	um	Spot	Image 1	71	1000000062	960
4.32007	um	Spot	Image 1	71	1000000059	961
2.89781	um	Spot	Image 1	71	1000000061	962
2.0144	um	Spot	Image 1	71	1000000055	963
1.85026	um	Spot	Image 1	72	1000000058	964
2.74334	um	Spot	Image 1	72	1000000054	965
3.14012	um	Spot	Image 1	72	1000000060	966
3.35956	um	Spot	Image 1	72	1000000056	967
3.6253	um	Spot	Image 1	72	1000000063	968
2.38641	um	Spot	Image 1	72	1000000035	969
1.58852	um	Spot	Image 1	72	1000000057	970
2.02782	um	Spot	Image 1	72	1000000062	971
4.31504	um	Spot	Image 1	72	1000000059	972
2.87046	um	Spot	Image 1	72	1000000061	973
1.80278	um	Spot	Image 1	73	1000000058	974
2.7304	um	Spot	Image 1	73	1000000054	975
3.1678	um	Spot	Image 1	73	1000000060	976
3.36862	um	Spot	Image 1	73	1000000063	977
3.16139	um	Spot	Image 1	73	1000000056	978
2.69658	um	Spot	Image 1	73	1000000064	979
2.37365	um	Spot	Image 1	73	1000000035	980
1.61203	um	Spot	Image 1	73	1000000057	981
2.06447	um	Spot	Image 1	73	1000000062	982
3.48619	um	Spot	Image 1	73	1000000065	983
4.3372	um	Spot	Image 1	73	1000000059	984
2.88784	um	Spot	Image 1	73	1000000061	985
1.82255	um	Spot	Image 1	73	1000000066	986
1.81687	um	Spot	Image 1	74	1000000058	987
3.18256	um	Spot	Image 1	74	1000000060	988
3.2601	um	Spot	Image 1	74	1000000063	989
2.88071	um	Spot	Image 1	74	1000000064	990
2.39947	um	Spot	Image 1	74	1000000035	991
1.55533	um	Spot	Image 1	74	1000000057	992
1.99612	um	Spot	Image 1	74	1000000062	993
3.54411	um	Spot	Image 1	74	1000000065	994
4.29525	um	Spot	Image 1	74	1000000059	995
2.81883	um	Spot	Image 1	74	1000000061	996
1.94973	um	Spot	Image 1	74	1000000066	997
1.86029	um	Spot	Image 1	75	1000000058	998
2.9625	um	Spot	Image 1	75	1000000067	999
3.17026	um	Spot	Image 1	75	1000000063	1000
3.1976	um	Spot	Image 1	75	1000000060	1001
2.83898	um	Spot	Image 1	75	1000000064	1002
2.40018	um	Spot	Image 1	75	1000000035	1003
1.32997	um	Spot	Image 1	75	1000000057	1004
4.34955	um	Spot	Image 1	75	1000000068	1005
1.95403	um	Spot	Image 1	75	1000000062	1006
3.47029	um	Spot	Image 1	75	1000000065	1007
4.36368	um	Spot	Image 1	75	1000000059	1008
2.84441	um	Spot	Image 1	75	1000000061	1009
1.82747	um	Spot	Image 1	75	1000000066	1010
2.87924	um	Spot	Image 1	76	1000000067	1011
3.04886	um	Spot	Image 1	76	1000000063	1012
3.21995	um	Spot	Image 1	76	1000000060	1013
3.60168	um	Spot	Image 1	76	1000000069	1014
2.92158	um	Spot	Image 1	76	1000000064	1015
2.45902	um	Spot	Image 1	76	1000000035	1016
4.27404	um	Spot	Image 1	76	1000000068	1017
1.9535	um	Spot	Image 1	76	1000000062	1018
3.46026	um	Spot	Image 1	76	1000000065	1019
4.33513	um	Spot	Image 1	76	1000000059	1020
2.80388	um	Spot	Image 1	76	1000000061	1021
1.83578	um	Spot	Image 1	76	1000000066	1022
2.82707	um	Spot	Image 1	77	1000000067	1023
3.10329	um	Spot	Image 1	77	1000000063	1024
3.18958	um	Spot	Image 1	77	1000000060	1025
3.59254	um	Spot	Image 1	77	1000000069	1026
2.88911	um	Spot	Image 1	77	1000000064	1027
2.38604	um	Spot	Image 1	77	1000000035	1028
1.97054	um	Spot	Image 1	77	1000000062	1029
4.2217	um	Spot	Image 1	77	1000000068	1030
3.43867	um	Spot	Image 1	77	1000000065	1031
4.3072	um	Spot	Image 1	77	1000000059	1032
2.78364	um	Spot	Image 1	77	1000000061	1033
1.81104	um	Spot	Image 1	77	1000000066	1034
2.80642	um	Spot	Image 1	78	1000000067	1035
3.05749	um	Spot	Image 1	78	1000000063	1036
3.24153	um	Spot	Image 1	78	1000000060	1037
2.90154	um	Spot	Image 1	78	1000000064	1038
3.58216	um	Spot	Image 1	78	1000000069	1039
2.38339	um	Spot	Image 1	78	1000000035	1040
1.94404	um	Spot	Image 1	78	1000000062	1041
4.20256	um	Spot	Image 1	78	1000000068	1042
3.46471	um	Spot	Image 1	78	1000000065	1043
4.27935	um	Spot	Image 1	78	1000000059	1044
2.77972	um	Spot	Image 1	78	1000000061	1045
1.84594	um	Spot	Image 1	78	1000000066	1046
2.84823	um	Spot	Image 1	79	1000000067	1047
3.05882	um	Spot	Image 1	79	1000000063	1048
3.58143	um	Spot	Image 1	79	1000000069	1049
2.86672	um	Spot	Image 1	79	1000000064	1050
2.387	um	Spot	Image 1	79	1000000035	1051
4.21564	um	Spot	Image 1	79	1000000068	1052
1.88942	um	Spot	Image 1	79	1000000062	1053
3.43943	um	Spot	Image 1	79	1000000065	1054
4.27108	um	Spot	Image 1	79	1000000059	1055
2.82456	um	Spot	Image 1	79	1000000061	1056
1.8871	um	Spot	Image 1	79	1000000066	1057
2.80648	um	Spot	Image 1	80	1000000067	1058
3.12953	um	Spot	Image 1	80	1000000063	1059
2.93682	um	Spot	Image 1	80	1000000064	1060
3.47659	um	Spot	Image 1	80	1000000069	1061
2.37891	um	Spot	Image 1	80	1000000035	1062
1.86442	um	Spot	Image 1	80	1000000062	1063
4.23935	um	Spot	Image 1	80	1000000068	1064
3.46167	um	Spot	Image 1	80	1000000065	1065
4.25727	um	Spot	Image 1	80	1000000059	1066
2.86288	um	Spot	Image 1	80	1000000061	1067
1.79938	um	Spot	Image 1	80	1000000066	1068
2.74628	um	Spot	Image 1	81	1000000067	1069
3.1565	um	Spot	Image 1	81	1000000063	1070
2.92336	um	Spot	Image 1	81	1000000064	1071
3.40117	um	Spot	Image 1	81	1000000069	1072
2.37274	um	Spot	Image 1	81	1000000035	1073
4.73185	um	Spot	Image 1	81	1000000070	1074
4.21528	um	Spot	Image 1	81	1000000068	1075
3.42717	um	Spot	Image 1	81	1000000065	1076
4.27199	um	Spot	Image 1	81	1000000059	1077
2.81993	um	Spot	Image 1	81	1000000061	1078
2.9293	um	Spot	Image 1	81	1000000071	1079
1.78708	um	Spot	Image 1	81	1000000066	1080
2.74734	um	Spot	Image 1	82	1000000067	1081
3.21102	um	Spot	Image 1	82	1000000063	1082
3.43328	um	Spot	Image 1	82	1000000069	1083
2.85054	um	Spot	Image 1	82	1000000064	1084
2.36452	um	Spot	Image 1	82	1000000035	1085
4.87956	um	Spot	Image 1	82	1000000070	1086
4.25357	um	Spot	Image 1	82	1000000068	1087
3.47136	um	Spot	Image 1	82	1000000065	1088
4.26968	um	Spot	Image 1	82	1000000059	1089
2.77215	um	Spot	Image 1	82	1000000061	1090
2.92113	um	Spot	Image 1	82	1000000071	1091
1.79953	um	Spot	Image 1	82	1000000066	1092
2.72188	um	Spot	Image 1	83	1000000067	1093
3.03749	um	Spot	Image 1	83	1000000072	1094
3.21638	um	Spot	Image 1	83	1000000063	1095
2.82784	um	Spot	Image 1	83	1000000064	1096
3.41234	um	Spot	Image 1	83	1000000069	1097
2.37095	um	Spot	Image 1	83	1000000035	1098
4.58193	um	Spot	Image 1	83	1000000073	1099
4.72335	um	Spot	Image 1	83	1000000070	1100
4.21889	um	Spot	Image 1	83	1000000068	1101
3.4202	um	Spot	Image 1	83	1000000065	1102
4.28079	um	Spot	Image 1	83	1000000059	1103
2.8048	um	Spot	Image 1	83	1000000061	1104
2.86251	um	Spot	Image 1	83	1000000071	1105
1.77399	um	Spot	Image 1	83	1000000066	1106
2.78249	um	Spot	Image 1	84	1000000067	1107
3.03191	um	Spot	Image 1	84	1000000072	1108
3.49443	um	Spot	Image 1	84	1000000069	1109
3.01627	um	Spot	Image 1	84	1000000064	1110
2.37377	um	Spot	Image 1	84	1000000035	1111
4.59717	um	Spot	Image 1	84	1000000073	1112
4.47978	um	Spot	Image 1	84	1000000070	1113
4.18347	um	Spot	Image 1	84	1000000068	1114
3.3907	um	Spot	Image 1	84	1000000065	1115
4.29489	um	Spot	Image 1	84	1000000059	1116
2.8535	um	Spot	Image 1	84	1000000071	1117
1.82908	um	Spot	Image 1	84	1000000066	1118
2.7139	um	Spot	Image 1	85	1000000067	1119
3.03231	um	Spot	Image 1	85	1000000072	1120
3.52058	um	Spot	Image 1	85	1000000069	1121
2.36277	um	Spot	Image 1	85	1000000035	1122
4.57726	um	Spot	Image 1	85	1000000073	1123
4.38115	um	Spot	Image 1	85	1000000070	1124
4.35807	um	Spot	Image 1	85	1000000068	1125
3.40683	um	Spot	Image 1	85	1000000065	1126
4.32613	um	Spot	Image 1	85	1000000059	1127
2.73053	um	Spot	Image 1	85	1000000071	1128
1.8925	um	Spot	Image 1	85	1000000066	1129
2.77698	um	Spot	Image 1	86	1000000067	1130
3.05594	um	Spot	Image 1	86	1000000072	1131
3.5181	um	Spot	Image 1	86	1000000069	1132
2.34302	um	Spot	Image 1	86	1000000035	1133
4.58182	um	Spot	Image 1	86	1000000073	1134
4.33826	um	Spot	Image 1	86	1000000070	1135
3.52153	um	Spot	Image 1	86	1000000065	1136
4.31445	um	Spot	Image 1	86	1000000059	1137
2.84787	um	Spot	Image 1	86	1000000071	1138
1.87987	um	Spot	Image 1	86	1000000066	1139
2.73649	um	Spot	Image 1	87	1000000067	1140
2.92564	um	Spot	Image 1	87	1000000072	1141
3.52158	um	Spot	Image 1	87	1000000069	1142
2.37828	um	Spot	Image 1	87	1000000035	1143
4.54923	um	Spot	Image 1	87	1000000073	1144
4.32486	um	Spot	Image 1	87	1000000070	1145
4.31037	um	Spot	Image 1	87	1000000059	1146
3.17682	um	Spot	Image 1	87	1000000074	1147
2.85935	um	Spot	Image 1	87	1000000071	1148
2.74453	um	Spot	Image 1	88	1000000067	1149
2.85933	um	Spot	Image 1	88	1000000072	1150
3.45	um	Spot	Image 1	88	1000000069	1151
2.38783	um	Spot	Image 1	88	1000000035	1152
4.59668	um	Spot	Image 1	88	1000000073	1153
4.38239	um	Spot	Image 1	88	1000000070	1154
4.3025	um	Spot	Image 1	88	1000000059	1155
3.15523	um	Spot	Image 1	88	1000000074	1156
2.92754	um	Spot	Image 1	88	1000000071	1157
2.8723	um	Spot	Image 1	89	1000000067	1158
3.00299	um	Spot	Image 1	89	1000000072	1159
3.52475	um	Spot	Image 1	89	1000000069	1160
2.37662	um	Spot	Image 1	89	1000000035	1161
4.51332	um	Spot	Image 1	89	1000000073	1162
4.40547	um	Spot	Image 1	89	1000000070	1163
4.27331	um	Spot	Image 1	89	1000000059	1164
3.13283	um	Spot	Image 1	89	1000000074	1165
2.89992	um	Spot	Image 1	89	1000000071	1166
3.04893	um	Spot	Image 1	90	1000000072	1167
3.50752	um	Spot	Image 1	90	1000000069	1168
2.37602	um	Spot	Image 1	90	1000000035	1169
4.59059	um	Spot	Image 1	90	1000000073	1170
4.41758	um	Spot	Image 1	90	1000000070	1171
1.94887	um	Spot	Image 1	90	1000000075	1172
2.97151	um	Spot	Image 1	90	1000000076	1173
4.31105	um	Spot	Image 1	90	1000000059	1174
3.11211	um	Spot	Image 1	90	1000000074	1175
2.87968	um	Spot	Image 1	90	1000000071	1176
2.98829	um	Spot	Image 1	91	1000000072	1177
2.36772	um	Spot	Image 1	91	1000000035	1178
4.62264	um	Spot	Image 1	91	1000000073	1179
4.36688	um	Spot	Image 1	91	1000000070	1180
1.96501	um	Spot	Image 1	91	1000000075	1181
3.23035	um	Spot	Image 1	91	1000000076	1182
4.30637	um	Spot	Image 1	91	1000000059	1183
3.13523	um	Spot	Image 1	91	1000000074	1184
2.89889	um	Spot	Image 1	91	1000000071	1185
2.98338	um	Spot	Image 1	92	1000000072	1186
2.37068	um	Spot	Image 1	92	1000000035	1187
4.59053	um	Spot	Image 1	92	1000000073	1188
4.34285	um	Spot	Image 1	92	1000000070	1189
2.00014	um	Spot	Image 1	92	1000000075	1190
3.28277	um	Spot	Image 1	92	1000000076	1191
4.26356	um	Spot	Image 1	92	1000000059	1192
3.16615	um	Spot	Image 1	92	1000000074	1193
2.91448	um	Spot	Image 1	92	1000000071	1194
2.84015	um	Spot	Image 1	93	1000000077	1195
3.07173	um	Spot	Image 1	93	1000000072	1196
1.60575	um	Spot	Image 1	93	1000000078	1197
2.33842	um	Spot	Image 1	93	1000000035	1198
4.61029	um	Spot	Image 1	93	1000000073	1199
4.35751	um	Spot	Image 1	93	1000000070	1200
2.03078	um	Spot	Image 1	93	1000000075	1201
3.26468	um	Spot	Image 1	93	1000000076	1202
4.32308	um	Spot	Image 1	93	1000000059	1203
3.13527	um	Spot	Image 1	93	1000000074	1204
2.92173	um	Spot	Image 1	93	1000000071	1205
2.84701	um	Spot	Image 1	94	1000000077	1206
2.97603	um	Spot	Image 1	94	1000000072	1207
1.38605	um	Spot	Image 1	94	1000000078	1208
2.34731	um	Spot	Image 1	94	1000000035	1209
4.53113	um	Spot	Image 1	94	1000000073	1210
4.30622	um	Spot	Image 1	94	1000000070	1211
2.00252	um	Spot	Image 1	94	1000000075	1212
3.26408	um	Spot	Image 1	94	1000000076	1213
4.32782	um	Spot	Image 1	94	1000000059	1214
3.18873	um	Spot	Image 1	94	1000000074	1215
2.82704	um	Spot	Image 1	95	1000000077	1216
2.97799	um	Spot	Image 1	95	1000000072	1217
1.34857	um	Spot	Image 1	95	1000000078	1218
2.3689	um	Spot	Image 1	95	1000000035	1219
4.46358	um	Spot	Image 1	95	1000000073	1220
4.33382	um	Spot	Image 1	95	1000000070	1221
2.00287	um	Spot	Image 1	95	1000000075	1222
3.26621	um	Spot	Image 1	95	1000000076	1223
4.27339	um	Spot	Image 1	95	1000000059	1224
3.20178	um	Spot	Image 1	95	1000000074	1225
2.84854	um	Spot	Image 1	96	1000000077	1226
1.36495	um	Spot	Image 1	96	1000000078	1227
2.39467	um	Spot	Image 1	96	1000000035	1228
4.51219	um	Spot	Image 1	96	1000000073	1229
4.31555	um	Spot	Image 1	96	1000000070	1230
1.9687	um	Spot	Image 1	96	1000000075	1231
3.25896	um	Spot	Image 1	96	1000000076	1232
4.28583	um	Spot	Image 1	96	1000000059	1233
3.17623	um	Spot	Image 1	96	1000000074	1234
2.72816	um	Spot	Image 1	97	1000000079	1235
2.9148	um	Spot	Image 1	97	1000000077	1236
1.30348	um	Spot	Image 1	97	1000000078	1237
2.39298	um	Spot	Image 1	97	1000000035	1238
4.49784	um	Spot	Image 1	97	1000000073	1239
4.41599	um	Spot	Image 1	97	1000000070	1240
1.99477	um	Spot	Image 1	97	1000000075	1241
3.2722	um	Spot	Image 1	97	1000000076	1242
4.34273	um	Spot	Image 1	97	1000000059	1243
3.15699	um	Spot	Image 1	97	1000000074	1244
2.73445	um	Spot	Image 1	98	1000000079	1245
3.04229	um	Spot	Image 1	98	1000000077	1246
1.32646	um	Spot	Image 1	98	1000000078	1247
2.36957	um	Spot	Image 1	98	1000000035	1248
4.54573	um	Spot	Image 1	98	1000000073	1249
4.40685	um	Spot	Image 1	98	1000000070	1250
5.08752	um	Spot	Image 1	98	1000000080	1251
1.98714	um	Spot	Image 1	98	1000000075	1252
3.24446	um	Spot	Image 1	98	1000000076	1253
4.35263	um	Spot	Image 1	98	1000000059	1254
3.12482	um	Spot	Image 1	98	1000000074	1255
2.73261	um	Spot	Image 1	99	1000000079	1256
3.04455	um	Spot	Image 1	99	1000000077	1257
1.32633	um	Spot	Image 1	99	1000000078	1258
2.37534	um	Spot	Image 1	99	1000000035	1259
4.50129	um	Spot	Image 1	99	1000000073	1260
4.58027	um	Spot	Image 1	99	1000000081	1261
4.34418	um	Spot	Image 1	99	1000000070	1262
4.99368	um	Spot	Image 1	99	1000000080	1263
2.02781	um	Spot	Image 1	99	1000000075	1264
3.23381	um	Spot	Image 1	99	1000000076	1265
4.32939	um	Spot	Image 1	99	1000000059	1266
3.16078	um	Spot	Image 1	99	1000000074	1267
3.0643	um	Spot	Image 1	99	1000000082	1268
2.73892	um	Spot	Image 1	100	1000000079	1269
2.99429	um	Spot	Image 1	100	1000000077	1270
1.34381	um	Spot	Image 1	100	1000000078	1271
2.36258	um	Spot	Image 1	100	1000000035	1272
4.58757	um	Spot	Image 1	100	1000000073	1273
4.66028	um	Spot	Image 1	100	1000000081	1274
4.35768	um	Spot	Image 1	100	1000000070	1275
3.74704	um	Spot	Image 1	100	1000000083	1276
4.98056	um	Spot	Image 1	100	1000000080	1277
1.96086	um	Spot	Image 1	100	1000000075	1278
3.25419	um	Spot	Image 1	100	1000000076	1279
3.27976	um	Spot	Image 1	100	1000000074	1280
3.07509	um	Spot	Image 1	100	1000000082	1281
1.90887	um	Spot	Image 1	100	1000000084	1282
2.95631	um	Spot	Image 1	101	1000000077	1283
2.92867	um	Spot	Image 1	101	1000000079	1284
1.25287	um	Spot	Image 1	101	1000000078	1285
2.37339	um	Spot	Image 1	101	1000000035	1286
4.6438	um	Spot	Image 1	101	1000000081	1287
4.31701	um	Spot	Image 1	101	1000000070	1288
3.81843	um	Spot	Image 1	101	1000000083	1289
4.90503	um	Spot	Image 1	101	1000000080	1290
1.93606	um	Spot	Image 1	101	1000000075	1291
3.27666	um	Spot	Image 1	101	1000000076	1292
3.09387	um	Spot	Image 1	101	1000000082	1293
2.12526	um	Spot	Image 1	101	1000000084	1294
2.96511	um	Spot	Image 1	102	1000000077	1295
2.98775	um	Spot	Image 1	102	1000000079	1296
1.31897	um	Spot	Image 1	102	1000000078	1297
2.37438	um	Spot	Image 1	102	1000000035	1298
4.63555	um	Spot	Image 1	102	1000000081	1299
4.33825	um	Spot	Image 1	102	1000000070	1300
3.84889	um	Spot	Image 1	102	1000000083	1301
4.94689	um	Spot	Image 1	102	1000000080	1302
1.98962	um	Spot	Image 1	102	1000000075	1303
3.2481	um	Spot	Image 1	102	1000000076	1304
3.25321	um	Spot	Image 1	102	1000000082	1305
2.23285	um	Spot	Image 1	102	1000000084	1306
2.99143	um	Spot	Image 1	103	1000000079	1307
3.0022	um	Spot	Image 1	103	1000000077	1308
3.19112	um	Spot	Image 1	103	1000000085	1309
1.35257	um	Spot	Image 1	103	1000000078	1310
2.3709	um	Spot	Image 1	103	1000000035	1311
4.62186	um	Spot	Image 1	103	1000000081	1312
4.39756	um	Spot	Image 1	103	1000000070	1313
3.88781	um	Spot	Image 1	103	1000000083	1314
4.89394	um	Spot	Image 1	103	1000000080	1315
3.24571	um	Spot	Image 1	103	1000000076	1316
3.25193	um	Spot	Image 1	103	1000000082	1317
2.23978	um	Spot	Image 1	103	1000000084	1318
3.01088	um	Spot	Image 1	104	1000000077	1319
3.02005	um	Spot	Image 1	104	1000000079	1320
3.19044	um	Spot	Image 1	104	1000000085	1321
1.31904	um	Spot	Image 1	104	1000000078	1322
2.37419	um	Spot	Image 1	104	1000000035	1323
4.65664	um	Spot	Image 1	104	1000000081	1324
4.34446	um	Spot	Image 1	104	1000000070	1325
3.86546	um	Spot	Image 1	104	1000000083	1326
4.89445	um	Spot	Image 1	104	1000000080	1327
1.93377	um	Spot	Image 1	104	1000000086	1328
3.23523	um	Spot	Image 1	104	1000000076	1329
3.27718	um	Spot	Image 1	104	1000000082	1330
2.27198	um	Spot	Image 1	104	1000000084	1331
3.01368	um	Spot	Image 1	105	1000000077	1332
3.01711	um	Spot	Image 1	105	1000000079	1333
3.23673	um	Spot	Image 1	105	1000000085	1334
1.37085	um	Spot	Image 1	105	1000000078	1335
2.37752	um	Spot	Image 1	105	1000000035	1336
4.6574	um	Spot	Image 1	105	1000000081	1337
4.34537	um	Spot	Image 1	105	1000000070	1338
3.87092	um	Spot	Image 1	105	1000000083	1339
4.91547	um	Spot	Image 1	105	1000000080	1340
1.92196	um	Spot	Image 1	105	1000000086	1341
3.36813	um	Spot	Image 1	105	1000000076	1342
3.2497	um	Spot	Image 1	105	1000000082	1343
2.27589	um	Spot	Image 1	105	1000000084	1344
2.94596	um	Spot	Image 1	106	1000000077	1345
3.15223	um	Spot	Image 1	106	1000000079	1346
3.24464	um	Spot	Image 1	106	1000000085	1347
1.39678	um	Spot	Image 1	106	1000000078	1348
2.38717	um	Spot	Image 1	106	1000000035	1349
4.60589	um	Spot	Image 1	106	1000000081	1350
4.3381	um	Spot	Image 1	106	1000000070	1351
3.88933	um	Spot	Image 1	106	1000000083	1352
4.91831	um	Spot	Image 1	106	1000000080	1353
1.89556	um	Spot	Image 1	106	1000000086	1354
3.2862	um	Spot	Image 1	106	1000000076	1355
3.21579	um	Spot	Image 1	106	1000000082	1356
2.28435	um	Spot	Image 1	106	1000000084	1357
3.34199	um	Spot	Image 1	107	1000000079	1358
3.31095	um	Spot	Image 1	107	1000000085	1359
1.37872	um	Spot	Image 1	107	1000000078	1360
2.38698	um	Spot	Image 1	107	1000000035	1361
4.61784	um	Spot	Image 1	107	1000000081	1362
4.32233	um	Spot	Image 1	107	1000000070	1363
3.8609	um	Spot	Image 1	107	1000000083	1364
2.05472	um	Spot	Image 1	107	1000000087	1365
4.93439	um	Spot	Image 1	107	1000000080	1366
1.90111	um	Spot	Image 1	107	1000000086	1367
3.27801	um	Spot	Image 1	107	1000000076	1368
3.22364	um	Spot	Image 1	107	1000000082	1369
2.28032	um	Spot	Image 1	107	1000000084	1370
3.50718	um	Spot	Image 1	108	1000000079	1371
3.24807	um	Spot	Image 1	108	1000000085	1372
1.37707	um	Spot	Image 1	108	1000000078	1373
2.37585	um	Spot	Image 1	108	1000000035	1374
4.64506	um	Spot	Image 1	108	1000000081	1375
4.32963	um	Spot	Image 1	108	1000000070	1376
2.04094	um	Spot	Image 1	108	1000000087	1377
3.8891	um	Spot	Image 1	108	1000000083	1378
4.89156	um	Spot	Image 1	108	1000000080	1379
1.90385	um	Spot	Image 1	108	1000000086	1380
3.24934	um	Spot	Image 1	108	1000000076	1381
3.26148	um	Spot	Image 1	108	1000000082	1382
2.74094	um	Spot	Image 1	108	1000000088	1383
2.26533	um	Spot	Image 1	108	1000000084	1384
3.31424	um	Spot	Image 1	109	1000000085	1385
2.37705	um	Spot	Image 1	109	1000000035	1386
4.64587	um	Spot	Image 1	109	1000000081	1387
4.35397	um	Spot	Image 1	109	1000000070	1388
2.08905	um	Spot	Image 1	109	1000000087	1389
3.82262	um	Spot	Image 1	109	1000000083	1390
4.90088	um	Spot	Image 1	109	1000000080	1391
1.90662	um	Spot	Image 1	109	1000000086	1392
3.04306	um	Spot	Image 1	109	1000000089	1393
3.22046	um	Spot	Image 1	109	1000000082	1394
2.77234	um	Spot	Image 1	109	1000000088	1395
2.29716	um	Spot	Image 1	109	1000000084	1396
3.4137	um	Spot	Image 1	110	1000000085	1397
2.37279	um	Spot	Image 1	110	1000000035	1398
4.61056	um	Spot	Image 1	110	1000000081	1399
4.3492	um	Spot	Image 1	110	1000000070	1400
2.23084	um	Spot	Image 1	110	1000000087	1401
3.91989	um	Spot	Image 1	110	1000000083	1402
4.89371	um	Spot	Image 1	110	1000000080	1403
1.91475	um	Spot	Image 1	110	1000000086	1404
3.26617	um	Spot	Image 1	110	1000000089	1405
3.24137	um	Spot	Image 1	110	1000000082	1406
2.73981	um	Spot	Image 1	110	1000000088	1407
2.26101	um	Spot	Image 1	110	1000000084	1408
3.32679	um	Spot	Image 1	111	1000000085	1409
2.36627	um	Spot	Image 1	111	1000000035	1410
4.35602	um	Spot	Image 1	111	1000000070	1411
2.12834	um	Spot	Image 1	111	1000000087	1412
3.85956	um	Spot	Image 1	111	1000000083	1413
4.89573	um	Spot	Image 1	111	1000000080	1414
1.90556	um	Spot	Image 1	111	1000000086	1415
3.2863	um	Spot	Image 1	111	1000000089	1416
3.17219	um	Spot	Image 1	111	1000000082	1417
2.77629	um	Spot	Image 1	111	1000000088	1418
2.27725	um	Spot	Image 1	111	1000000084	1419
1.85433	um	Spot	Image 1	112	1000000090	1420
3.37689	um	Spot	Image 1	112	1000000085	1421
2.37579	um	Spot	Image 1	112	1000000035	1422
4.31544	um	Spot	Image 1	112	1000000070	1423
2.1341	um	Spot	Image 1	112	1000000087	1424
3.83267	um	Spot	Image 1	112	1000000083	1425
4.90274	um	Spot	Image 1	112	1000000080	1426
1.88535	um	Spot	Image 1	112	1000000086	1427
3.21385	um	Spot	Image 1	112	1000000089	1428
3.13561	um	Spot	Image 1	112	1000000082	1429
2.79279	um	Spot	Image 1	112	1000000088	1430
2.27964	um	Spot	Image 1	112	1000000084	1431
1.87974	um	Spot	Image 1	113	1000000090	1432
3.31169	um	Spot	Image 1	113	1000000085	1433
2.327	um	Spot	Image 1	113	1000000035	1434
4.32416	um	Spot	Image 1	113	1000000070	1435
2.09803	um	Spot	Image 1	113	1000000087	1436
3.89362	um	Spot	Image 1	113	1000000083	1437
1.92193	um	Spot	Image 1	113	1000000086	1438
3.27349	um	Spot	Image 1	113	1000000089	1439
2.78205	um	Spot	Image 1	113	1000000088	1440
2.2678	um	Spot	Image 1	113	1000000084	1441
1.87824	um	Spot	Image 1	114	1000000090	1442
2.26038	um	Spot	Image 1	114	1000000035	1443
4.30727	um	Spot	Image 1	114	1000000070	1444
2.12419	um	Spot	Image 1	114	1000000087	1445
3.82941	um	Spot	Image 1	114	1000000083	1446
1.90227	um	Spot	Image 1	114	1000000086	1447
3.26761	um	Spot	Image 1	114	1000000089	1448
2.81	um	Spot	Image 1	114	1000000088	1449
2.24428	um	Spot	Image 1	114	1000000084	1450
1.83475	um	Spot	Image 1	115	1000000090	1451
2.24648	um	Spot	Image 1	115	1000000035	1452
4.30767	um	Spot	Image 1	115	1000000070	1453
2.10623	um	Spot	Image 1	115	1000000087	1454
3.83217	um	Spot	Image 1	115	1000000083	1455
3.27663	um	Spot	Image 1	115	1000000089	1456
2.79461	um	Spot	Image 1	115	1000000088	1457
2.24181	um	Spot	Image 1	115	1000000084	1458
1.74445	um	Spot	Image 1	116	1000000090	1459
2.24395	um	Spot	Image 1	116	1000000035	1460
4.31011	um	Spot	Image 1	116	1000000070	1461
2.11418	um	Spot	Image 1	116	1000000087	1462
3.86302	um	Spot	Image 1	116	1000000083	1463
3.26919	um	Spot	Image 1	116	1000000089	1464
2.79257	um	Spot	Image 1	116	1000000088	1465
2.25638	um	Spot	Image 1	116	1000000084	1466
1.79509	um	Spot	Image 1	117	1000000090	1467
2.26159	um	Spot	Image 1	117	1000000035	1468
4.30746	um	Spot	Image 1	117	1000000070	1469
2.09827	um	Spot	Image 1	117	1000000087	1470
3.82739	um	Spot	Image 1	117	1000000083	1471
3.26474	um	Spot	Image 1	117	1000000089	1472
2.77364	um	Spot	Image 1	117	1000000088	1473
2.28757	um	Spot	Image 1	117	1000000084	1474
1.85058	um	Spot	Image 1	118	1000000090	1475
2.26439	um	Spot	Image 1	118	1000000035	1476
4.30047	um	Spot	Image 1	118	1000000070	1477
2.13783	um	Spot	Image 1	118	1000000087	1478
3.26998	um	Spot	Image 1	118	1000000089	1479
2.7515	um	Spot	Image 1	118	1000000088	1480
2.30986	um	Spot	Image 1	118	1000000084	1481
1.82709	um	Spot	Image 1	119	1000000090	1482
2.586	um	Spot	Image 1	119	1000000091	1483
2.22864	um	Spot	Image 1	119	1000000035	1484
4.33493	um	Spot	Image 1	119	1000000070	1485
2.13784	um	Spot	Image 1	119	1000000087	1486
3.25813	um	Spot	Image 1	119	1000000089	1487
2.78819	um	Spot	Image 1	119	1000000088	1488
2.27743	um	Spot	Image 1	119	1000000084	1489
1.82145	um	Spot	Image 1	120	1000000090	1490
2.58	um	Spot	Image 1	120	1000000091	1491
4.30924	um	Spot	Image 1	120	1000000070	1492
2.11349	um	Spot	Image 1	120	1000000087	1493
3.25936	um	Spot	Image 1	120	1000000089	1494
2.85553	um	Spot	Image 1	120	1000000088	1495
2.88272	um	Spot	Image 1	120	1000000092	1496
2.26236	um	Spot	Image 1	120	1000000084	1497
1.85053	um	Spot	Image 1	121	1000000090	1498
2.60024	um	Spot	Image 1	121	1000000091	1499
4.31115	um	Spot	Image 1	121	1000000070	1500
2.1108	um	Spot	Image 1	121	1000000087	1501
3.28218	um	Spot	Image 1	121	1000000089	1502
3.02605	um	Spot	Image 1	121	1000000092	1503
2.23195	um	Spot	Image 1	121	1000000084	1504
1.8254	um	Spot	Image 1	122	1000000090	1505
2.61278	um	Spot	Image 1	122	1000000091	1506
4.33035	um	Spot	Image 1	122	1000000070	1507
3.23958	um	Spot	Image 1	122	1000000089	1508
3.02097	um	Spot	Image 1	122	1000000092	1509
2.22207	um	Spot	Image 1	122	1000000084	1510
1.8261	um	Spot	Image 1	123	1000000090	1511
2.58676	um	Spot	Image 1	123	1000000091	1512
4.31118	um	Spot	Image 1	123	1000000070	1513
3.26022	um	Spot	Image 1	123	1000000089	1514
3.02355	um	Spot	Image 1	123	1000000092	1515
2.23712	um	Spot	Image 1	123	1000000084	1516
1.83503	um	Spot	Image 1	124	1000000090	1517
2.68388	um	Spot	Image 1	124	1000000091	1518
4.324	um	Spot	Image 1	124	1000000093	1519
4.22874	um	Spot	Image 1	124	1000000070	1520
3.22385	um	Spot	Image 1	124	1000000089	1521
3.03869	um	Spot	Image 1	124	1000000092	1522
2.25916	um	Spot	Image 1	124	1000000084	1523
1.75413	um	Spot	Image 1	125	1000000090	1524
2.73034	um	Spot	Image 1	125	1000000091	1525
4.31079	um	Spot	Image 1	125	1000000093	1526
4.21157	um	Spot	Image 1	125	1000000070	1527
3.23428	um	Spot	Image 1	125	1000000089	1528
2.78963	um	Spot	Image 1	125	1000000094	1529
3.0498	um	Spot	Image 1	125	1000000092	1530
2.3156	um	Spot	Image 1	125	1000000084	1531
1.66629	um	Spot	Image 1	126	1000000090	1532
2.69187	um	Spot	Image 1	126	1000000091	1533
4.35039	um	Spot	Image 1	126	1000000093	1534
4.2233	um	Spot	Image 1	126	1000000070	1535
3.84895	um	Spot	Image 1	126	1000000095	1536
3.21938	um	Spot	Image 1	126	1000000089	1537
2.94988	um	Spot	Image 1	126	1000000094	1538
3.02682	um	Spot	Image 1	126	1000000092	1539
2.32947	um	Spot	Image 1	126	1000000084	1540
1.65075	um	Spot	Image 1	127	1000000090	1541
2.71992	um	Spot	Image 1	127	1000000091	1542
4.31284	um	Spot	Image 1	127	1000000093	1543
4.25339	um	Spot	Image 1	127	1000000070	1544
3.88555	um	Spot	Image 1	127	1000000095	1545
3.23884	um	Spot	Image 1	127	1000000089	1546
2.9389	um	Spot	Image 1	127	1000000094	1547
3.0873	um	Spot	Image 1	127	1000000092	1548
2.30072	um	Spot	Image 1	127	1000000084	1549
1.67204	um	Spot	Image 1	128	1000000090	1550
2.6938	um	Spot	Image 1	128	1000000091	1551
4.29082	um	Spot	Image 1	128	1000000093	1552
4.25296	um	Spot	Image 1	128	1000000070	1553
3.89167	um	Spot	Image 1	128	1000000095	1554
3.24659	um	Spot	Image 1	128	1000000089	1555
1.64506	um	Spot	Image 1	128	1000000096	1556
2.93994	um	Spot	Image 1	128	1000000094	1557
3.02972	um	Spot	Image 1	128	1000000092	1558
2.27392	um	Spot	Image 1	128	1000000084	1559
1.68225	um	Spot	Image 1	129	1000000090	1560
2.72115	um	Spot	Image 1	129	1000000091	1561
4.31879	um	Spot	Image 1	129	1000000093	1562
4.32139	um	Spot	Image 1	129	1000000070	1563
3.88125	um	Spot	Image 1	129	1000000095	1564
3.26062	um	Spot	Image 1	129	1000000089	1565
1.6654	um	Spot	Image 1	129	1000000096	1566
2.94975	um	Spot	Image 1	129	1000000094	1567
3.08749	um	Spot	Image 1	129	1000000092	1568
2.30664	um	Spot	Image 1	129	1000000084	1569
1.69935	um	Spot	Image 1	130	1000000090	1570
2.7257	um	Spot	Image 1	130	1000000091	1571
4.22464	um	Spot	Image 1	130	1000000093	1572
4.31284	um	Spot	Image 1	130	1000000070	1573
3.86584	um	Spot	Image 1	130	1000000095	1574
3.23571	um	Spot	Image 1	130	1000000089	1575
1.66065	um	Spot	Image 1	130	1000000096	1576
2.92578	um	Spot	Image 1	130	1000000094	1577
3.06111	um	Spot	Image 1	130	1000000092	1578
2.30079	um	Spot	Image 1	130	1000000084	1579
1.67497	um	Spot	Image 1	131	1000000090	1580
2.6353	um	Spot	Image 1	131	1000000091	1581
4.18747	um	Spot	Image 1	131	1000000093	1582
4.29199	um	Spot	Image 1	131	1000000070	1583
3.83626	um	Spot	Image 1	131	1000000095	1584
3.24071	um	Spot	Image 1	131	1000000089	1585
1.65595	um	Spot	Image 1	131	1000000096	1586
2.85551	um	Spot	Image 1	131	1000000094	1587
2.31768	um	Spot	Image 1	131	1000000084	1588
1.6957	um	Spot	Image 1	132	1000000090	1589
2.63969	um	Spot	Image 1	132	1000000091	1590
4.17884	um	Spot	Image 1	132	1000000093	1591
3.98166	um	Spot	Image 1	132	1000000097	1592
4.27041	um	Spot	Image 1	132	1000000070	1593
3.83231	um	Spot	Image 1	132	1000000095	1594
3.32302	um	Spot	Image 1	132	1000000089	1595
1.6741	um	Spot	Image 1	132	1000000096	1596
2.89181	um	Spot	Image 1	132	1000000094	1597
2.30839	um	Spot	Image 1	132	1000000084	1598
1.69479	um	Spot	Image 1	133	1000000090	1599
2.64677	um	Spot	Image 1	133	1000000091	1600
4.22746	um	Spot	Image 1	133	1000000093	1601
4.03133	um	Spot	Image 1	133	1000000097	1602
4.25639	um	Spot	Image 1	133	1000000070	1603
3.88934	um	Spot	Image 1	133	1000000095	1604
3.31975	um	Spot	Image 1	133	1000000089	1605
1.68032	um	Spot	Image 1	133	1000000096	1606
2.88171	um	Spot	Image 1	133	1000000094	1607
1.7838	um	Spot	Image 1	134	1000000090	1608
2.62165	um	Spot	Image 1	134	1000000091	1609
4.18185	um	Spot	Image 1	134	1000000093	1610
4.07856	um	Spot	Image 1	134	1000000097	1611
4.25532	um	Spot	Image 1	134	1000000070	1612
3.8956	um	Spot	Image 1	134	1000000095	1613
3.31233	um	Spot	Image 1	134	1000000089	1614
1.67784	um	Spot	Image 1	134	1000000096	1615
2.88099	um	Spot	Image 1	134	1000000094	1616
1.83089	um	Spot	Image 1	135	1000000090	1617
2.58573	um	Spot	Image 1	135	1000000091	1618
4.13476	um	Spot	Image 1	135	1000000093	1619
4.08812	um	Spot	Image 1	135	1000000097	1620
4.30826	um	Spot	Image 1	135	1000000070	1621
3.86804	um	Spot	Image 1	135	1000000095	1622
3.29421	um	Spot	Image 1	135	1000000089	1623
1.69092	um	Spot	Image 1	135	1000000096	1624
2.92426	um	Spot	Image 1	135	1000000094	1625
1.83871	um	Spot	Image 1	136	1000000090	1626
2.58863	um	Spot	Image 1	136	1000000091	1627
4.11937	um	Spot	Image 1	136	1000000093	1628
4.05388	um	Spot	Image 1	136	1000000097	1629
4.29343	um	Spot	Image 1	136	1000000070	1630
3.88826	um	Spot	Image 1	136	1000000095	1631
3.23266	um	Spot	Image 1	136	1000000089	1632
1.68318	um	Spot	Image 1	136	1000000096	1633
2.88551	um	Spot	Image 1	136	1000000094	1634
1.84282	um	Spot	Image 1	137	1000000090	1635
2.59445	um	Spot	Image 1	137	1000000091	1636
4.07944	um	Spot	Image 1	137	1000000097	1637
4.36209	um	Spot	Image 1	137	1000000093	1638
4.24055	um	Spot	Image 1	137	1000000070	1639
3.91045	um	Spot	Image 1	137	1000000095	1640
1.68514	um	Spot	Image 1	137	1000000096	1641
3.27866	um	Spot	Image 1	137	1000000089	1642
2.91133	um	Spot	Image 1	137	1000000094	1643
1.82169	um	Spot	Image 1	138	1000000090	1644
2.60217	um	Spot	Image 1	138	1000000091	1645
4.07261	um	Spot	Image 1	138	1000000097	1646
3.95827	um	Spot	Image 1	138	1000000098	1647
3.73986	um	Spot	Image 1	138	1000000099	1648
3.88198	um	Spot	Image 1	138	1000000095	1649
3.49932	um	Spot	Image 1	138	1000000089	1650
1.67279	um	Spot	Image 1	138	1000000096	1651
2.88536	um	Spot	Image 1	138	1000000094	1652
2.60196	um	Spot	Image 1	139	1000000091	1653
4.08415	um	Spot	Image 1	139	1000000097	1654
3.95252	um	Spot	Image 1	139	1000000098	1655
3.85283	um	Spot	Image 1	139	1000000099	1656
1.66042	um	Spot	Image 1	139	1000000096	1657
2.90163	um	Spot	Image 1	139	1000000094	1658
2.62639	um	Spot	Image 1	140	1000000091	1659
4.07317	um	Spot	Image 1	140	1000000097	1660
3.91565	um	Spot	Image 1	140	1000000098	1661
3.8721	um	Spot	Image 1	140	1000000099	1662
2.90113	um	Spot	Image 1	140	1000000094	1663
2.61114	um	Spot	Image 1	141	1000000091	1664
4.0578	um	Spot	Image 1	141	1000000097	1665
3.9919	um	Spot	Image 1	141	1000000098	1666
3.84135	um	Spot	Image 1	141	1000000099	1667
2.93175	um	Spot	Image 1	141	1000000094	1668
2.4256	um	Spot	Image 1	141	1000000100	1669
2.59275	um	Spot	Image 1	142	1000000091	1670
4.11195	um	Spot	Image 1	142	1000000097	1671
3.96173	um	Spot	Image 1	142	1000000098	1672
3.85755	um	Spot	Image 1	142	1000000099	1673
2.91452	um	Spot	Image 1	142	1000000094	1674
2.27966	um	Spot	Image 1	142	1000000100	1675
2.57879	um	Spot	Image 1	143	1000000091	1676
4.08225	um	Spot	Image 1	143	1000000097	1677
3.95487	um	Spot	Image 1	143	1000000098	1678
3.85485	um	Spot	Image 1	143	1000000099	1679
2.90169	um	Spot	Image 1	143	1000000094	1680
2.25512	um	Spot	Image 1	143	1000000100	1681
2.52855	um	Spot	Image 1	144	1000000091	1682
4.05168	um	Spot	Image 1	144	1000000097	1683
3.95922	um	Spot	Image 1	144	1000000098	1684
3.84369	um	Spot	Image 1	144	1000000099	1685
2.84587	um	Spot	Image 1	144	1000000094	1686
2.31682	um	Spot	Image 1	144	1000000100	1687
2.54937	um	Spot	Image 1	145	1000000091	1688
3.97363	um	Spot	Image 1	145	1000000098	1689
3.93583	um	Spot	Image 1	145	1000000099	1690
2.85143	um	Spot	Image 1	145	1000000094	1691
2.29115	um	Spot	Image 1	145	1000000100	1692
2.6446	um	Spot	Image 1	146	1000000091	1693
3.94127	um	Spot	Image 1	146	1000000098	1694
3.91511	um	Spot	Image 1	146	1000000099	1695
2.85471	um	Spot	Image 1	146	1000000094	1696
2.31847	um	Spot	Image 1	146	1000000100	1697
2.49323	um	Spot	Image 1	147	1000000091	1698
3.93012	um	Spot	Image 1	147	1000000098	1699
3.91266	um	Spot	Image 1	147	1000000099	1700
2.86767	um	Spot	Image 1	147	1000000094	1701
2.2466	um	Spot	Image 1	147	1000000100	1702
3.92443	um	Spot	Image 1	148	1000000098	1703
3.95375	um	Spot	Image 1	148	1000000099	1704
2.85102	um	Spot	Image 1	148	1000000094	1705
2.28963	um	Spot	Image 1	148	1000000100	1706
3.9331	um	Spot	Image 1	149	1000000098	1707
3.88501	um	Spot	Image 1	149	1000000099	1708
3.40883	um	Spot	Image 1	149	1000000101	1709
2.85391	um	Spot	Image 1	149	1000000094	1710
2.27293	um	Spot	Image 1	149	1000000100	1711
3.93718	um	Spot	Image 1	150	1000000098	1712
3.88976	um	Spot	Image 1	150	1000000099	1713
3.3588	um	Spot	Image 1	150	1000000101	1714
2.88707	um	Spot	Image 1	150	1000000094	1715
2.20016	um	Spot	Image 1	150	1000000100	1716
3.93728	um	Spot	Image 1	151	1000000098	1717
3.87643	um	Spot	Image 1	151	1000000099	1718
3.27727	um	Spot	Image 1	151	1000000101	1719
2.87659	um	Spot	Image 1	151	1000000094	1720
2.2566	um	Spot	Image 1	151	1000000100	1721
4.90326	um	Spot	Image 1	152	1000000102	1722
3.85524	um	Spot	Image 1	152	1000000099	1723
3.26016	um	Spot	Image 1	152	1000000101	1724
2.91314	um	Spot	Image 1	152	1000000094	1725
3.50515	um	Spot	Image 1	153	1000000103	1726
4.91742	um	Spot	Image 1	153	1000000102	1727
3.91143	um	Spot	Image 1	153	1000000099	1728
3.28757	um	Spot	Image 1	153	1000000101	1729
2.91008	um	Spot	Image 1	153	1000000094	1730
3.00327	um	Spot	Image 1	154	1000000104	1731
3.47776	um	Spot	Image 1	154	1000000103	1732
4.87519	um	Spot	Image 1	154	1000000102	1733
3.86855	um	Spot	Image 1	154	1000000099	1734
3.28528	um	Spot	Image 1	154	1000000101	1735
2.85232	um	Spot	Image 1	154	1000000094	1736
2.81253	um	Spot	Image 1	155	1000000104	1737
3.52633	um	Spot	Image 1	155	1000000103	1738
2.87638	um	Spot	Image 1	155	1000000105	1739
4.87685	um	Spot	Image 1	155	1000000102	1740
3.31105	um	Spot	Image 1	155	1000000101	1741
2.80454	um	Spot	Image 1	155	1000000094	1742
2.7671	um	Spot	Image 1	156	1000000104	1743
3.46999	um	Spot	Image 1	156	1000000103	1744
2.84832	um	Spot	Image 1	156	1000000105	1745
4.91485	um	Spot	Image 1	156	1000000102	1746
3.30811	um	Spot	Image 1	156	1000000101	1747
2.8553	um	Spot	Image 1	156	1000000094	1748
2.73487	um	Spot	Image 1	157	1000000104	1749
3.46852	um	Spot	Image 1	157	1000000103	1750
2.83313	um	Spot	Image 1	157	1000000105	1751
4.89753	um	Spot	Image 1	157	1000000102	1752
3.30719	um	Spot	Image 1	157	1000000101	1753
2.86548	um	Spot	Image 1	157	1000000094	1754
2.8575	um	Spot	Image 1	157	1000000106	1755
2.7575	um	Spot	Image 1	158	1000000104	1756
3.44499	um	Spot	Image 1	158	1000000103	1757
2.86687	um	Spot	Image 1	158	1000000105	1758
3.91481	um	Spot	Image 1	158	1000000107	1759
4.88	um	Spot	Image 1	158	1000000102	1760
3.32164	um	Spot	Image 1	158	1000000101	1761
2.89036	um	Spot	Image 1	158	1000000094	1762
2.91642	um	Spot	Image 1	158	1000000106	1763
2.77684	um	Spot	Image 1	159	1000000104	1764
3.49178	um	Spot	Image 1	159	1000000103	1765
2.84293	um	Spot	Image 1	159	1000000105	1766
3.94484	um	Spot	Image 1	159	1000000107	1767
4.88143	um	Spot	Image 1	159	1000000102	1768
3.31922	um	Spot	Image 1	159	1000000101	1769
2.87744	um	Spot	Image 1	159	1000000094	1770
2.94387	um	Spot	Image 1	159	1000000106	1771
2.7488	um	Spot	Image 1	160	1000000104	1772
3.45956	um	Spot	Image 1	160	1000000103	1773
2.8189	um	Spot	Image 1	160	1000000105	1774
3.95825	um	Spot	Image 1	160	1000000107	1775
4.85237	um	Spot	Image 1	160	1000000102	1776
3.301	um	Spot	Image 1	160	1000000101	1777
2.83617	um	Spot	Image 1	160	1000000094	1778
2.83985	um	Spot	Image 1	160	1000000106	1779
2.72964	um	Spot	Image 1	161	1000000104	1780
3.55159	um	Spot	Image 1	161	1000000108	1781
3.47587	um	Spot	Image 1	161	1000000103	1782
2.84616	um	Spot	Image 1	161	1000000105	1783
3.94499	um	Spot	Image 1	161	1000000107	1784
4.8574	um	Spot	Image 1	161	1000000102	1785
1.79575	um	Spot	Image 1	161	1000000109	1786
3.28313	um	Spot	Image 1	161	1000000101	1787
2.8124	um	Spot	Image 1	161	1000000094	1788
2.92775	um	Spot	Image 1	161	1000000106	1789
2.79202	um	Spot	Image 1	162	1000000104	1790
3.4945	um	Spot	Image 1	162	1000000103	1791
3.55941	um	Spot	Image 1	162	1000000108	1792
2.87824	um	Spot	Image 1	162	1000000105	1793
3.95349	um	Spot	Image 1	162	1000000107	1794
4.87983	um	Spot	Image 1	162	1000000102	1795
1.80844	um	Spot	Image 1	162	1000000109	1796
3.32143	um	Spot	Image 1	162	1000000101	1797
2.9483	um	Spot	Image 1	162	1000000106	1798
2.88505	um	Spot	Image 1	163	1000000104	1799
3.40195	um	Spot	Image 1	163	1000000103	1800
3.56007	um	Spot	Image 1	163	1000000108	1801
2.95299	um	Spot	Image 1	163	1000000110	1802
2.84334	um	Spot	Image 1	163	1000000105	1803
3.87075	um	Spot	Image 1	163	1000000107	1804
1.84891	um	Spot	Image 1	163	1000000109	1805
3.27561	um	Spot	Image 1	163	1000000101	1806
2.883	um	Spot	Image 1	163	1000000106	1807
2.76892	um	Spot	Image 1	164	1000000104	1808
3.49995	um	Spot	Image 1	164	1000000108	1809
2.94648	um	Spot	Image 1	164	1000000110	1810
2.9026	um	Spot	Image 1	164	1000000105	1811
3.91096	um	Spot	Image 1	164	1000000107	1812
1.85304	um	Spot	Image 1	164	1000000109	1813
3.26761	um	Spot	Image 1	164	1000000101	1814
2.90122	um	Spot	Image 1	164	1000000106	1815
2.79328	um	Spot	Image 1	165	1000000104	1816
3.52344	um	Spot	Image 1	165	1000000108	1817
3.00074	um	Spot	Image 1	165	1000000110	1818
2.95967	um	Spot	Image 1	165	1000000105	1819
3.94348	um	Spot	Image 1	165	1000000107	1820
1.8297	um	Spot	Image 1	165	1000000109	1821
3.32656	um	Spot	Image 1	165	1000000101	1822
2.84064	um	Spot	Image 1	165	1000000106	1823
3.54108	um	Spot	Image 1	166	1000000108	1824
2.97305	um	Spot	Image 1	166	1000000110	1825
3.91721	um	Spot	Image 1	166	1000000107	1826
1.86169	um	Spot	Image 1	166	1000000109	1827
2.84526	um	Spot	Image 1	166	1000000106	1828
3.53697	um	Spot	Image 1	167	1000000108	1829
2.95824	um	Spot	Image 1	167	1000000110	1830
3.84567	um	Spot	Image 1	167	1000000107	1831
1.85009	um	Spot	Image 1	167	1000000109	1832
2.94049	um	Spot	Image 1	167	1000000106	1833
3.52322	um	Spot	Image 1	168	1000000108	1834
3.05854	um	Spot	Image 1	168	1000000110	1835
3.96534	um	Spot	Image 1	168	1000000107	1836
1.82979	um	Spot	Image 1	168	1000000109	1837
2.92065	um	Spot	Image 1	168	1000000106	1838
3.52846	um	Spot	Image 1	169	1000000108	1839
3.01837	um	Spot	Image 1	169	1000000110	1840
3.94289	um	Spot	Image 1	169	1000000107	1841
1.82726	um	Spot	Image 1	169	1000000109	1842
2.8612	um	Spot	Image 1	169	1000000106	1843
3.55337	um	Spot	Image 1	170	1000000108	1844
3.04093	um	Spot	Image 1	170	1000000110	1845
3.93195	um	Spot	Image 1	170	1000000107	1846
1.83096	um	Spot	Image 1	170	1000000109	1847
2.81194	um	Spot	Image 1	170	1000000106	1848
3.47514	um	Spot	Image 1	171	1000000108	1849
3.05019	um	Spot	Image 1	171	1000000110	1850
4.33776	um	Spot	Image 1	171	1000000111	1851
3.93471	um	Spot	Image 1	171	1000000107	1852
1.82624	um	Spot	Image 1	171	1000000109	1853
2.85865	um	Spot	Image 1	171	1000000106	1854
3.30641	um	Spot	Image 1	172	1000000108	1855
3.02502	um	Spot	Image 1	172	1000000110	1856
4.14696	um	Spot	Image 1	172	1000000111	1857
3.91688	um	Spot	Image 1	172	1000000107	1858
3.8204	um	Spot	Image 1	172	1000000112	1859
1.8405	um	Spot	Image 1	172	1000000109	1860
2.80073	um	Spot	Image 1	172	1000000106	1861
3.02541	um	Spot	Image 1	173	1000000110	1862
4.01708	um	Spot	Image 1	173	1000000111	1863
3.91168	um	Spot	Image 1	173	1000000107	1864
3.81042	um	Spot	Image 1	173	1000000112	1865
1.83942	um	Spot	Image 1	173	1000000109	1866
2.81705	um	Spot	Image 1	173	1000000106	1867
2.98092	um	Spot	Image 1	174	1000000110	1868
3.95549	um	Spot	Image 1	174	1000000111	1869
3.88177	um	Spot	Image 1	174	1000000112	1870
1.81928	um	Spot	Image 1	174	1000000109	1871
2.84343	um	Spot	Image 1	174	1000000106	1872
2.96567	um	Spot	Image 1	175	1000000110	1873
4.0425	um	Spot	Image 1	175	1000000111	1874
3.92658	um	Spot	Image 1	175	1000000112	1875
1.86096	um	Spot	Image 1	175	1000000109	1876
2.90129	um	Spot	Image 1	175	1000000106	1877
2.95398	um	Spot	Image 1	176	1000000110	1878
4.03527	um	Spot	Image 1	176	1000000111	1879
3.93131	um	Spot	Image 1	176	1000000112	1880
1.86425	um	Spot	Image 1	176	1000000109	1881
3.41633	um	Spot	Image 1	176	1000000113	1882
3.83517	um	Spot	Image 1	176	1000000114	1883
2.88431	um	Spot	Image 1	176	1000000106	1884
2.9641	um	Spot	Image 1	177	1000000110	1885
3.93341	um	Spot	Image 1	177	1000000111	1886
3.93902	um	Spot	Image 1	177	1000000112	1887
1.84333	um	Spot	Image 1	177	1000000109	1888
3.38698	um	Spot	Image 1	177	1000000113	1889
3.84967	um	Spot	Image 1	177	1000000114	1890
2.89312	um	Spot	Image 1	177	1000000106	1891
3.01988	um	Spot	Image 1	178	1000000110	1892
4.00675	um	Spot	Image 1	178	1000000111	1893
3.9337	um	Spot	Image 1	178	1000000112	1894
1.83097	um	Spot	Image 1	178	1000000109	1895
3.40827	um	Spot	Image 1	178	1000000113	1896
3.84651	um	Spot	Image 1	178	1000000114	1897
2.87081	um	Spot	Image 1	178	1000000106	1898
3.93649	um	Spot	Image 1	179	1000000111	1899
3.93522	um	Spot	Image 1	179	1000000112	1900
1.87801	um	Spot	Image 1	179	1000000109	1901
3.35638	um	Spot	Image 1	179	1000000113	1902
2.87283	um	Spot	Image 1	179	1000000106	1903
3.79459	um	Spot	Image 1	179	1000000114	1904
3.43035	um	Spot	Image 1	180	1000000115	1905
3.9629	um	Spot	Image 1	180	1000000111	1906
3.91446	um	Spot	Image 1	180	1000000112	1907
1.80946	um	Spot	Image 1	180	1000000109	1908
3.35975	um	Spot	Image 1	180	1000000113	1909
3.81982	um	Spot	Image 1	180	1000000114	1910
2.87392	um	Spot	Image 1	180	1000000106	1911
3.40268	um	Spot	Image 1	181	1000000115	1912
3.86093	um	Spot	Image 1	181	1000000111	1913
3.8522	um	Spot	Image 1	181	1000000112	1914
3.35763	um	Spot	Image 1	181	1000000113	1915
3.8099	um	Spot	Image 1	181	1000000114	1916
2.8848	um	Spot	Image 1	181	1000000106	1917
3.43139	um	Spot	Image 1	182	1000000115	1918
3.89159	um	Spot	Image 1	182	1000000112	1919
3.34987	um	Spot	Image 1	182	1000000113	1920
3.79854	um	Spot	Image 1	182	1000000114	1921
2.88644	um	Spot	Image 1	182	1000000106	1922
3.42153	um	Spot	Image 1	183	1000000115	1923
3.45784	um	Spot	Image 1	183	1000000116	1924
3.31365	um	Spot	Image 1	183	1000000113	1925
2.87968	um	Spot	Image 1	183	1000000106	1926
3.79101	um	Spot	Image 1	183	1000000114	1927
3.41662	um	Spot	Image 1	184	1000000115	1928
3.45252	um	Spot	Image 1	184	1000000116	1929
3.36217	um	Spot	Image 1	184	1000000113	1930
3.80839	um	Spot	Image 1	184	1000000114	1931
2.8664	um	Spot	Image 1	184	1000000106	1932
3.4386	um	Spot	Image 1	185	1000000115	1933
3.42752	um	Spot	Image 1	185	1000000116	1934
3.29503	um	Spot	Image 1	185	1000000113	1935
3.82341	um	Spot	Image 1	185	1000000114	1936
2.89453	um	Spot	Image 1	185	1000000106	1937
3.42923	um	Spot	Image 1	186	1000000115	1938
3.42452	um	Spot	Image 1	186	1000000116	1939
3.34915	um	Spot	Image 1	186	1000000113	1940
3.80669	um	Spot	Image 1	186	1000000114	1941
3.42336	um	Spot	Image 1	187	1000000115	1942
3.34374	um	Spot	Image 1	187	1000000116	1943
3.3227	um	Spot	Image 1	187	1000000113	1944
3.79729	um	Spot	Image 1	187	1000000114	1945
3.42732	um	Spot	Image 1	188	1000000115	1946
3.38762	um	Spot	Image 1	188	1000000116	1947
3.35424	um	Spot	Image 1	188	1000000113	1948
3.81785	um	Spot	Image 1	188	1000000114	1949
3.38576	um	Spot	Image 1	189	1000000115	1950
3.33419	um	Spot	Image 1	189	1000000116	1951
3.37679	um	Spot	Image 1	189	1000000113	1952
3.76958	um	Spot	Image 1	189	1000000114	1953
3.3988	um	Spot	Image 1	190	1000000115	1954
3.39708	um	Spot	Image 1	190	1000000116	1955
3.38299	um	Spot	Image 1	190	1000000113	1956
3.77306	um	Spot	Image 1	190	1000000114	1957
3.42527	um	Spot	Image 1	191	1000000115	1958
3.35601	um	Spot	Image 1	191	1000000116	1959
3.29858	um	Spot	Image 1	191	1000000113	1960
3.78211	um	Spot	Image 1	191	1000000114	1961
3.41577	um	Spot	Image 1	192	1000000115	1962
3.41104	um	Spot	Image 1	192	1000000116	1963
3.2869	um	Spot	Image 1	192	1000000113	1964
3.79876	um	Spot	Image 1	192	1000000114	1965
3.44533	um	Spot	Image 1	193	1000000115	1966
3.37776	um	Spot	Image 1	193	1000000116	1967
3.29472	um	Spot	Image 1	193	1000000113	1968
3.80556	um	Spot	Image 1	193	1000000114	1969
3.43174	um	Spot	Image 1	194	1000000115	1970
3.35656	um	Spot	Image 1	194	1000000116	1971
3.16593	um	Spot	Image 1	194	1000000113	1972
3.79402	um	Spot	Image 1	194	1000000114	1973
3.42767	um	Spot	Image 1	195	1000000115	1974
3.39091	um	Spot	Image 1	195	1000000116	1975
3.16434	um	Spot	Image 1	195	1000000113	1976
3.81678	um	Spot	Image 1	195	1000000114	1977
3.35155	um	Spot	Image 1	196	1000000115	1978
3.35391	um	Spot	Image 1	196	1000000116	1979
3.77607	um	Spot	Image 1	196	1000000114	1980
3.36903	um	Spot	Image 1	197	1000000115	1981
3.37289	um	Spot	Image 1	197	1000000116	1982
3.79629	um	Spot	Image 1	197	1000000114	1983
3.37231	um	Spot	Image 1	198	1000000115	1984
3.34564	um	Spot	Image 1	198	1000000116	1985
3.37993	um	Spot	Image 1	199	1000000115	1986
3.32863	um	Spot	Image 1	199	1000000116	1987
3.36713	um	Spot	Image 1	200	1000000115	1988
3.30277	um	Spot	Image 1	200	1000000116	1989
3.39207	um	Spot	Image 1	201	1000000115	1990
3.41763	um	Spot	Image 1	201	1000000116	1991
3.34473	um	Spot	Image 1	202	1000000115	1992
3.37353	um	Spot	Image 1	202	1000000116	1993
3.35827	um	Spot	Image 1	203	1000000115	1994
3.34342	um	Spot	Image 1	203	1000000116	1995
3.35823	um	Spot	Image 1	204	1000000115	1996
[truncated: 674 more rows]
