# Supplementary material for: Satb1 integrates DNA binding site geometry and torsional stress to differentially target nucleosome-dense regions
Source: Nat Commun. 2019 Jul 19;10:3221. doi: 10.1038/s41467-019-11118-8 (PMC6642133; doi:10.1038/s41467-019-11118-8)
Supplement: Supplementary file 10 — Source Data [file 41467_2019_11118_MOESM10_ESM.zip › Source data/Single Molecule Tracking/single molecule tracks/del HD analysis/PDZ-CUT1-CUT2-STABLE-AB_302c6_TRIAL 2_Statistics/PDZ-CUT1-CUT2-STABLE-AB_302c6_TRIAL 2_Generation.csv]

Generation
====================
Generation	Unit	Category	Time	TrackID	ID
0		Spot	1	1000000000	0
0		Spot	1	1000000001	1
0		Spot	1	1000000002	2
0		Spot	1	1000000003	3
0		Spot	1	1000000004	4
0		Spot	1	1000000005	5
0		Spot	1	1000000006	6
0		Spot	1	1000000007	7
0		Spot	1	1000000008	8
0		Spot	1	1000000009	9
0		Spot	2	1000000000	10
0		Spot	2	1000000001	11
0		Spot	2	1000000002	12
0		Spot	2	1000000003	13
0		Spot	2	1000000004	14
0		Spot	2	1000000010	15
0		Spot	2	1000000005	16
0		Spot	2	1000000006	17
0		Spot	2	1000000007	18
0		Spot	2	1000000008	19
0		Spot	2	1000000009	20
0		Spot	3	1000000000	21
0		Spot	3	1000000001	22
0		Spot	3	1000000002	23
0		Spot	3	1000000003	24
0		Spot	3	1000000004	25
0		Spot	3	1000000010	26
0		Spot	3	1000000005	27
0		Spot	3	1000000006	28
0		Spot	3	1000000007	29
0		Spot	3	1000000008	30
0		Spot	3	1000000009	31
0		Spot	4	1000000000	32
0		Spot	4	1000000001	33
0		Spot	4	1000000002	34
0		Spot	4	1000000003	35
0		Spot	4	1000000004	36
0		Spot	4	1000000010	37
0		Spot	4	1000000011	38
0		Spot	4	1000000005	39
0		Spot	4	1000000006	40
0		Spot	4	1000000007	41
0		Spot	4	1000000008	42
0		Spot	4	1000000009	43
0		Spot	5	1000000000	44
0		Spot	5	1000000001	45
0		Spot	5	1000000002	46
0		Spot	5	1000000003	47
0		Spot	5	1000000004	48
0		Spot	5	1000000010	49
0		Spot	5	1000000011	50
0		Spot	5	1000000005	51
0		Spot	5	1000000012	52
0		Spot	5	1000000013	53
0		Spot	5	1000000006	54
0		Spot	5	1000000007	55
0		Spot	5	1000000008	56
0		Spot	5	1000000009	57
0		Spot	6	1000000000	58
0		Spot	6	1000000001	59
0		Spot	6	1000000002	60
0		Spot	6	1000000003	61
0		Spot	6	1000000004	62
0		Spot	6	1000000010	63
0		Spot	6	1000000011	64
0		Spot	6	1000000014	65
0		Spot	6	1000000005	66
0		Spot	6	1000000012	67
0		Spot	6	1000000006	68
0		Spot	6	1000000013	69
0		Spot	6	1000000007	70
0		Spot	6	1000000008	71
0		Spot	6	1000000015	72
0		Spot	6	1000000009	73
0		Spot	7	1000000000	74
0		Spot	7	1000000001	75
0		Spot	7	1000000002	76
0		Spot	7	1000000003	77
0		Spot	7	1000000004	78
0		Spot	7	1000000010	79
0		Spot	7	1000000011	80
0		Spot	7	1000000014	81
0		Spot	7	1000000005	82
0		Spot	7	1000000012	83
0		Spot	7	1000000013	84
0		Spot	7	1000000006	85
0		Spot	7	1000000007	86
0		Spot	7	1000000008	87
0		Spot	7	1000000015	88
0		Spot	7	1000000009	89
0		Spot	8	1000000000	90
0		Spot	8	1000000001	91
0		Spot	8	1000000002	92
0		Spot	8	1000000016	93
0		Spot	8	1000000003	94
0		Spot	8	1000000004	95
0		Spot	8	1000000010	96
0		Spot	8	1000000011	97
0		Spot	8	1000000014	98
0		Spot	8	1000000005	99
0		Spot	8	1000000012	100
0		Spot	8	1000000013	101
0		Spot	8	1000000006	102
0		Spot	8	1000000007	103
0		Spot	8	1000000008	104
0		Spot	8	1000000015	105
0		Spot	8	1000000009	106
0		Spot	9	1000000000	107
0		Spot	9	1000000001	108
0		Spot	9	1000000002	109
0		Spot	9	1000000016	110
0		Spot	9	1000000003	111
0		Spot	9	1000000004	112
0		Spot	9	1000000010	113
0		Spot	9	1000000011	114
0		Spot	9	1000000014	115
0		Spot	9	1000000005	116
0		Spot	9	1000000012	117
0		Spot	9	1000000013	118
0		Spot	9	1000000006	119
0		Spot	9	1000000007	120
0		Spot	9	1000000008	121
0		Spot	9	1000000015	122
0		Spot	9	1000000009	123
0		Spot	10	1000000000	124
0		Spot	10	1000000001	125
0		Spot	10	1000000002	126
0		Spot	10	1000000016	127
0		Spot	10	1000000003	128
0		Spot	10	1000000004	129
0		Spot	10	1000000010	130
0		Spot	10	1000000011	131
0		Spot	10	1000000014	132
0		Spot	10	1000000005	133
0		Spot	10	1000000012	134
0		Spot	10	1000000006	135
0		Spot	10	1000000013	136
0		Spot	10	1000000007	137
0		Spot	10	1000000008	138
0		Spot	10	1000000015	139
0		Spot	10	1000000009	140
0		Spot	11	1000000000	141
0		Spot	11	1000000001	142
0		Spot	11	1000000002	143
0		Spot	11	1000000003	144
0		Spot	11	1000000016	145
0		Spot	11	1000000004	146
0		Spot	11	1000000010	147
0		Spot	11	1000000017	148
0		Spot	11	1000000011	149
0		Spot	11	1000000018	150
0		Spot	11	1000000014	151
0		Spot	11	1000000005	152
0		Spot	11	1000000012	153
0		Spot	11	1000000006	154
0		Spot	11	1000000013	155
0		Spot	11	1000000019	156
0		Spot	11	1000000007	157
0		Spot	11	1000000008	158
0		Spot	11	1000000015	159
0		Spot	11	1000000009	160
0		Spot	12	1000000000	161
0		Spot	12	1000000001	162
0		Spot	12	1000000002	163
0		Spot	12	1000000003	164
0		Spot	12	1000000016	165
0		Spot	12	1000000004	166
0		Spot	12	1000000020	167
0		Spot	12	1000000010	168
0		Spot	12	1000000017	169
0		Spot	12	1000000011	170
0		Spot	12	1000000018	171
0		Spot	12	1000000014	172
0		Spot	12	1000000005	173
0		Spot	12	1000000012	174
0		Spot	12	1000000006	175
0		Spot	12	1000000013	176
0		Spot	12	1000000019	177
0		Spot	12	1000000008	178
0		Spot	12	1000000015	179
0		Spot	12	1000000009	180
0		Spot	13	1000000000	181
0		Spot	13	1000000001	182
0		Spot	13	1000000002	183
0		Spot	13	1000000003	184
0		Spot	13	1000000016	185
0		Spot	13	1000000004	186
0		Spot	13	1000000020	187
0		Spot	13	1000000010	188
0		Spot	13	1000000017	189
0		Spot	13	1000000011	190
0		Spot	13	1000000014	191
0		Spot	13	1000000018	192
0		Spot	13	1000000005	193
0		Spot	13	1000000012	194
0		Spot	13	1000000013	195
0		Spot	13	1000000019	196
0		Spot	13	1000000008	197
0		Spot	13	1000000015	198
0		Spot	14	1000000000	199
0		Spot	14	1000000021	200
0		Spot	14	1000000001	201
0		Spot	14	1000000022	202
0		Spot	14	1000000003	203
0		Spot	14	1000000016	204
0		Spot	14	1000000004	205
0		Spot	14	1000000020	206
0		Spot	14	1000000010	207
0		Spot	14	1000000017	208
0		Spot	14	1000000011	209
0		Spot	14	1000000014	210
0		Spot	14	1000000018	211
0		Spot	14	1000000005	212
0		Spot	14	1000000012	213
0		Spot	14	1000000013	214
0		Spot	14	1000000019	215
0		Spot	14	1000000015	216
0		Spot	15	1000000000	217
0		Spot	15	1000000021	218
0		Spot	15	1000000001	219
0		Spot	15	1000000022	220
0		Spot	15	1000000023	221
0		Spot	15	1000000003	222
0		Spot	15	1000000016	223
0		Spot	15	1000000020	224
0		Spot	15	1000000010	225
0		Spot	15	1000000017	226
0		Spot	15	1000000011	227
0		Spot	15	1000000014	228
0		Spot	15	1000000018	229
0		Spot	15	1000000005	230
0		Spot	15	1000000012	231
0		Spot	15	1000000024	232
0		Spot	15	1000000013	233
0		Spot	15	1000000019	234
0		Spot	15	1000000015	235
0		Spot	16	1000000000	236
0		Spot	16	1000000021	237
0		Spot	16	1000000001	238
0		Spot	16	1000000022	239
0		Spot	16	1000000023	240
0		Spot	16	1000000003	241
0		Spot	16	1000000016	242
0		Spot	16	1000000020	243
0		Spot	16	1000000010	244
0		Spot	16	1000000017	245
0		Spot	16	1000000011	246
0		Spot	16	1000000014	247
0		Spot	16	1000000018	248
0		Spot	16	1000000005	249
0		Spot	16	1000000012	250
0		Spot	16	1000000024	251
0		Spot	16	1000000019	252
0		Spot	16	1000000015	253
0		Spot	17	1000000000	254
0		Spot	17	1000000021	255
0		Spot	17	1000000025	256
0		Spot	17	1000000001	257
0		Spot	17	1000000022	258
0		Spot	17	1000000023	259
0		Spot	17	1000000003	260
0		Spot	17	1000000016	261
0		Spot	17	1000000020	262
0		Spot	17	1000000010	263
0		Spot	17	1000000017	264
0		Spot	17	1000000011	265
0		Spot	17	1000000014	266
0		Spot	17	1000000018	267
0		Spot	17	1000000005	268
0		Spot	17	1000000012	269
0		Spot	17	1000000024	270
0		Spot	17	1000000019	271
0		Spot	17	1000000015	272
0		Spot	18	1000000000	273
0		Spot	18	1000000021	274
0		Spot	18	1000000001	275
0		Spot	18	1000000025	276
0		Spot	18	1000000022	277
0		Spot	18	1000000023	278
0		Spot	18	1000000003	279
0		Spot	18	1000000016	280
0		Spot	18	1000000020	281
0		Spot	18	1000000010	282
0		Spot	18	1000000017	283
0		Spot	18	1000000011	284
0		Spot	18	1000000018	285
0		Spot	18	1000000014	286
0		Spot	18	1000000005	287
0		Spot	18	1000000012	288
0		Spot	18	1000000024	289
0		Spot	18	1000000019	290
0		Spot	18	1000000015	291
0		Spot	19	1000000000	292
0		Spot	19	1000000021	293
0		Spot	19	1000000001	294
0		Spot	19	1000000025	295
0		Spot	19	1000000022	296
0		Spot	19	1000000023	297
0		Spot	19	1000000003	298
0		Spot	19	1000000016	299
0		Spot	19	1000000020	300
0		Spot	19	1000000010	301
0		Spot	19	1000000017	302
0		Spot	19	1000000011	303
0		Spot	19	1000000018	304
0		Spot	19	1000000014	305
0		Spot	19	1000000005	306
0		Spot	19	1000000012	307
0		Spot	19	1000000024	308
0		Spot	19	1000000019	309
0		Spot	19	1000000015	310
0		Spot	20	1000000000	311
0		Spot	20	1000000021	312
0		Spot	20	1000000025	313
0		Spot	20	1000000022	314
0		Spot	20	1000000023	315
0		Spot	20	1000000003	316
0		Spot	20	1000000016	317
0		Spot	20	1000000020	318
0		Spot	20	1000000010	319
0		Spot	20	1000000017	320
0		Spot	20	1000000011	321
0		Spot	20	1000000018	322
0		Spot	20	1000000014	323
0		Spot	20	1000000012	324
0		Spot	20	1000000024	325
0		Spot	20	1000000019	326
0		Spot	20	1000000015	327
0		Spot	21	1000000000	328
0		Spot	21	1000000021	329
0		Spot	21	1000000025	330
0		Spot	21	1000000022	331
0		Spot	21	1000000023	332
0		Spot	21	1000000003	333
0		Spot	21	1000000016	334
0		Spot	21	1000000020	335
0		Spot	21	1000000010	336
0		Spot	21	1000000017	337
0		Spot	21	1000000011	338
0		Spot	21	1000000014	339
0		Spot	21	1000000018	340
0		Spot	21	1000000012	341
0		Spot	21	1000000024	342
0		Spot	21	1000000019	343
0		Spot	21	1000000015	344
0		Spot	22	1000000000	345
0		Spot	22	1000000021	346
0		Spot	22	1000000025	347
0		Spot	22	1000000022	348
0		Spot	22	1000000023	349
0		Spot	22	1000000003	350
0		Spot	22	1000000016	351
0		Spot	22	1000000020	352
0		Spot	22	1000000010	353
0		Spot	22	1000000026	354
0		Spot	22	1000000017	355
0		Spot	22	1000000011	356
0		Spot	22	1000000014	357
0		Spot	22	1000000018	358
0		Spot	22	1000000012	359
0		Spot	22	1000000024	360
0		Spot	22	1000000019	361
0		Spot	22	1000000015	362
0		Spot	23	1000000000	363
0		Spot	23	1000000021	364
0		Spot	23	1000000025	365
0		Spot	23	1000000022	366
0		Spot	23	1000000023	367
0		Spot	23	1000000003	368
0		Spot	23	1000000016	369
0		Spot	23	1000000020	370
0		Spot	23	1000000026	371
0		Spot	23	1000000017	372
0		Spot	23	1000000011	373
0		Spot	23	1000000014	374
0		Spot	23	1000000018	375
0		Spot	23	1000000012	376
0		Spot	23	1000000027	377
0		Spot	23	1000000024	378
0		Spot	23	1000000028	379
0		Spot	23	1000000019	380
0		Spot	23	1000000029	381
0		Spot	23	1000000015	382
0		Spot	24	1000000000	383
0		Spot	24	1000000021	384
0		Spot	24	1000000025	385
0		Spot	24	1000000022	386
0		Spot	24	1000000023	387
0		Spot	24	1000000003	388
0		Spot	24	1000000016	389
0		Spot	24	1000000026	390
0		Spot	24	1000000017	391
0		Spot	24	1000000014	392
0		Spot	24	1000000027	393
0		Spot	24	1000000024	394
0		Spot	24	1000000028	395
0		Spot	24	1000000019	396
0		Spot	24	1000000029	397
0		Spot	24	1000000015	398
0		Spot	25	1000000000	399
0		Spot	25	1000000021	400
0		Spot	25	1000000025	401
0		Spot	25	1000000022	402
0		Spot	25	1000000023	403
0		Spot	25	1000000003	404
0		Spot	25	1000000016	405
0		Spot	25	1000000026	406
0		Spot	25	1000000014	407
0		Spot	25	1000000027	408
0		Spot	25	1000000024	409
0		Spot	25	1000000028	410
0		Spot	25	1000000019	411
0		Spot	25	1000000029	412
0		Spot	25	1000000015	413
0		Spot	26	1000000000	414
0		Spot	26	1000000021	415
0		Spot	26	1000000025	416
0		Spot	26	1000000022	417
0		Spot	26	1000000003	418
0		Spot	26	1000000016	419
0		Spot	26	1000000026	420
0		Spot	26	1000000014	421
0		Spot	26	1000000027	422
0		Spot	26	1000000024	423
0		Spot	26	1000000028	424
0		Spot	26	1000000019	425
0		Spot	26	1000000029	426
0		Spot	26	1000000015	427
0		Spot	27	1000000021	428
0		Spot	27	1000000025	429
0		Spot	27	1000000003	430
0		Spot	27	1000000016	431
0		Spot	27	1000000026	432
0		Spot	27	1000000030	433
0		Spot	27	1000000027	434
0		Spot	27	1000000028	435
0		Spot	27	1000000019	436
0		Spot	27	1000000029	437
0		Spot	27	1000000015	438
0		Spot	28	1000000025	439
0		Spot	28	1000000003	440
0		Spot	28	1000000016	441
0		Spot	28	1000000026	442
0		Spot	28	1000000031	443
0		Spot	28	1000000030	444
0		Spot	28	1000000027	445
0		Spot	28	1000000028	446
0		Spot	28	1000000029	447
0		Spot	29	1000000025	448
0		Spot	29	1000000003	449
0		Spot	29	1000000016	450
0		Spot	29	1000000026	451
0		Spot	29	1000000031	452
0		Spot	29	1000000030	453
0		Spot	29	1000000027	454
0		Spot	29	1000000032	455
0		Spot	29	1000000028	456
0		Spot	29	1000000029	457
0		Spot	30	1000000025	458
0		Spot	30	1000000033	459
0		Spot	30	1000000003	460
0		Spot	30	1000000016	461
0		Spot	30	1000000026	462
0		Spot	30	1000000031	463
0		Spot	30	1000000030	464
0		Spot	30	1000000027	465
0		Spot	30	1000000032	466
0		Spot	30	1000000028	467
0		Spot	30	1000000029	468
0		Spot	31	1000000033	469
0		Spot	31	1000000003	470
0		Spot	31	1000000026	471
0		Spot	31	1000000031	472
0		Spot	31	1000000030	473
0		Spot	31	1000000027	474
0		Spot	31	1000000032	475
0		Spot	31	1000000028	476
0		Spot	31	1000000029	477
0		Spot	32	1000000034	478
0		Spot	32	1000000035	479
0		Spot	32	1000000033	480
0		Spot	32	1000000003	481
0		Spot	32	1000000026	482
0		Spot	32	1000000031	483
0		Spot	32	1000000030	484
0		Spot	32	1000000036	485
0		Spot	32	1000000027	486
0		Spot	32	1000000032	487
0		Spot	32	1000000028	488
0		Spot	32	1000000029	489
0		Spot	33	1000000034	490
0		Spot	33	1000000033	491
0		Spot	33	1000000035	492
0		Spot	33	1000000003	493
0		Spot	33	1000000026	494
0		Spot	33	1000000031	495
0		Spot	33	1000000030	496
0		Spot	33	1000000036	497
0		Spot	33	1000000027	498
0		Spot	33	1000000032	499
0		Spot	33	1000000028	500
0		Spot	33	1000000029	501
0		Spot	34	1000000034	502
0		Spot	34	1000000033	503
0		Spot	34	1000000035	504
0		Spot	34	1000000003	505
0		Spot	34	1000000037	506
0		Spot	34	1000000026	507
0		Spot	34	1000000031	508
0		Spot	34	1000000030	509
0		Spot	34	1000000036	510
0		Spot	34	1000000032	511
0		Spot	34	1000000028	512
0		Spot	35	1000000034	513
0		Spot	35	1000000033	514
0		Spot	35	1000000035	515
0		Spot	35	1000000003	516
0		Spot	35	1000000038	517
0		Spot	35	1000000037	518
0		Spot	35	1000000026	519
0		Spot	35	1000000031	520
0		Spot	35	1000000039	521
0		Spot	35	1000000030	522
0		Spot	35	1000000036	523
0		Spot	35	1000000032	524
0		Spot	36	1000000034	525
0		Spot	36	1000000033	526
0		Spot	36	1000000035	527
0		Spot	36	1000000040	528
0		Spot	36	1000000003	529
0		Spot	36	1000000038	530
0		Spot	36	1000000026	531
0		Spot	36	1000000037	532
0		Spot	36	1000000031	533
0		Spot	36	1000000039	534
0		Spot	36	1000000036	535
0		Spot	36	1000000030	536
0		Spot	36	1000000032	537
0		Spot	37	1000000034	538
0		Spot	37	1000000033	539
0		Spot	37	1000000035	540
0		Spot	37	1000000040	541
0		Spot	37	1000000003	542
0		Spot	37	1000000038	543
0		Spot	37	1000000026	544
0		Spot	37	1000000037	545
0		Spot	37	1000000041	546
0		Spot	37	1000000031	547
0		Spot	37	1000000039	548
0		Spot	37	1000000036	549
0		Spot	37	1000000030	550
0		Spot	37	1000000032	551
0		Spot	38	1000000042	552
0		Spot	38	1000000034	553
0		Spot	38	1000000033	554
0		Spot	38	1000000035	555
0		Spot	38	1000000040	556
0		Spot	38	1000000038	557
0		Spot	38	1000000026	558
0		Spot	38	1000000037	559
0		Spot	38	1000000041	560
0		Spot	38	1000000043	561
0		Spot	38	1000000031	562
0		Spot	38	1000000039	563
0		Spot	38	1000000036	564
0		Spot	38	1000000030	565
0		Spot	38	1000000044	566
0		Spot	38	1000000032	567
0		Spot	39	1000000042	568
0		Spot	39	1000000034	569
0		Spot	39	1000000033	570
0		Spot	39	1000000035	571
0		Spot	39	1000000040	572
0		Spot	39	1000000038	573
0		Spot	39	1000000026	574
0		Spot	39	1000000037	575
0		Spot	39	1000000041	576
0		Spot	39	1000000043	577
0		Spot	39	1000000031	578
0		Spot	39	1000000039	579
0		Spot	39	1000000036	580
0		Spot	39	1000000030	581
0		Spot	39	1000000044	582
0		Spot	39	1000000032	583
0		Spot	40	1000000042	584
0		Spot	40	1000000034	585
0		Spot	40	1000000033	586
0		Spot	40	1000000045	587
0		Spot	40	1000000035	588
0		Spot	40	1000000040	589
0		Spot	40	1000000038	590
0		Spot	40	1000000026	591
0		Spot	40	1000000037	592
0		Spot	40	1000000041	593
0		Spot	40	1000000043	594
0		Spot	40	1000000031	595
0		Spot	40	1000000039	596
0		Spot	40	1000000036	597
0		Spot	40	1000000030	598
0		Spot	40	1000000044	599
0		Spot	41	1000000042	600
0		Spot	41	1000000034	601
0		Spot	41	1000000033	602
0		Spot	41	1000000045	603
0		Spot	41	1000000035	604
0		Spot	41	1000000040	605
0		Spot	41	1000000038	606
0		Spot	41	1000000046	607
0		Spot	41	1000000026	608
0		Spot	41	1000000037	609
0		Spot	41	1000000041	610
0		Spot	41	1000000043	611
0		Spot	41	1000000039	612
0		Spot	41	1000000030	613
0		Spot	41	1000000036	614
0		Spot	41	1000000044	615
0		Spot	42	1000000042	616
0		Spot	42	1000000034	617
0		Spot	42	1000000033	618
0		Spot	42	1000000045	619
0		Spot	42	1000000040	620
0		Spot	42	1000000035	621
0		Spot	42	1000000038	622
0		Spot	42	1000000046	623
0		Spot	42	1000000026	624
0		Spot	42	1000000037	625
0		Spot	42	1000000041	626
0		Spot	42	1000000043	627
0		Spot	42	1000000039	628
0		Spot	42	1000000030	629
0		Spot	42	1000000036	630
0		Spot	42	1000000044	631
0		Spot	43	1000000042	632
0		Spot	43	1000000033	633
0		Spot	43	1000000045	634
0		Spot	43	1000000040	635
0		Spot	43	1000000035	636
0		Spot	43	1000000038	637
0		Spot	43	1000000046	638
0		Spot	43	1000000026	639
0		Spot	43	1000000037	640
0		Spot	43	1000000041	641
0		Spot	43	1000000043	642
0		Spot	43	1000000039	643
0		Spot	43	1000000036	644
0		Spot	43	1000000044	645
0		Spot	44	1000000042	646
0		Spot	44	1000000033	647
0		Spot	44	1000000045	648
0		Spot	44	1000000040	649
0		Spot	44	1000000035	650
0		Spot	44	1000000038	651
0		Spot	44	1000000046	652
0		Spot	44	1000000026	653
0		Spot	44	1000000037	654
0		Spot	44	1000000041	655
0		Spot	44	1000000043	656
0		Spot	44	1000000039	657
0		Spot	44	1000000044	658
0		Spot	44	1000000047	659
0		Spot	45	1000000042	660
0		Spot	45	1000000033	661
0		Spot	45	1000000045	662
0		Spot	45	1000000040	663
0		Spot	45	1000000038	664
0		Spot	45	1000000035	665
0		Spot	45	1000000046	666
0		Spot	45	1000000026	667
0		Spot	45	1000000037	668
0		Spot	45	1000000041	669
0		Spot	45	1000000043	670
0		Spot	45	1000000048	671
0		Spot	45	1000000039	672
0		Spot	45	1000000044	673
0		Spot	45	1000000047	674
0		Spot	46	1000000042	675
0		Spot	46	1000000033	676
0		Spot	46	1000000045	677
0		Spot	46	1000000040	678
0		Spot	46	1000000038	679
0		Spot	46	1000000035	680
0		Spot	46	1000000046	681
0		Spot	46	1000000026	682
0		Spot	46	1000000037	683
0		Spot	46	1000000041	684
0		Spot	46	1000000043	685
0		Spot	46	1000000048	686
0		Spot	46	1000000044	687
0		Spot	46	1000000047	688
0		Spot	47	1000000042	689
0		Spot	47	1000000033	690
0		Spot	47	1000000045	691
0		Spot	47	1000000040	692
0		Spot	47	1000000038	693
0		Spot	47	1000000035	694
0		Spot	47	1000000046	695
0		Spot	47	1000000026	696
0		Spot	47	1000000037	697
0		Spot	47	1000000041	698
0		Spot	47	1000000043	699
0		Spot	47	1000000048	700
0		Spot	47	1000000044	701
0		Spot	47	1000000047	702
0		Spot	48	1000000042	703
0		Spot	48	1000000045	704
0		Spot	48	1000000035	705
0		Spot	48	1000000040	706
0		Spot	48	1000000046	707
0		Spot	48	1000000026	708
0		Spot	48	1000000037	709
0		Spot	48	1000000041	710
0		Spot	48	1000000043	711
0		Spot	48	1000000048	712
0		Spot	48	1000000044	713
0		Spot	48	1000000047	714
0		Spot	49	1000000042	715
0		Spot	49	1000000045	716
0		Spot	49	1000000040	717
0		Spot	49	1000000035	718
0		Spot	49	1000000046	719
0		Spot	49	1000000026	720
0		Spot	49	1000000037	721
0		Spot	49	1000000049	722
0		Spot	49	1000000043	723
0		Spot	49	1000000041	724
0		Spot	49	1000000048	725
0		Spot	49	1000000047	726
0		Spot	50	1000000042	727
0		Spot	50	1000000045	728
0		Spot	50	1000000040	729
0		Spot	50	1000000035	730
0		Spot	50	1000000046	731
0		Spot	50	1000000026	732
0		Spot	50	1000000037	733
0		Spot	50	1000000049	734
0		Spot	50	1000000048	735
0		Spot	50	1000000047	736
0		Spot	51	1000000042	737
0		Spot	51	1000000045	738
0		Spot	51	1000000035	739
0		Spot	51	1000000040	740
0		Spot	51	1000000046	741
0		Spot	51	1000000037	742
0		Spot	51	1000000049	743
0		Spot	51	1000000048	744
0		Spot	51	1000000050	745
0		Spot	51	1000000047	746
0		Spot	52	1000000042	747
0		Spot	52	1000000045	748
0		Spot	52	1000000040	749
0		Spot	52	1000000035	750
0		Spot	52	1000000046	751
0		Spot	52	1000000037	752
0		Spot	52	1000000049	753
0		Spot	52	1000000048	754
0		Spot	52	1000000050	755
0		Spot	52	1000000047	756
0		Spot	53	1000000042	757
0		Spot	53	1000000045	758
0		Spot	53	1000000040	759
0		Spot	53	1000000035	760
0		Spot	53	1000000037	761
0		Spot	53	1000000049	762
0		Spot	53	1000000048	763
0		Spot	53	1000000050	764
0		Spot	53	1000000047	765
0		Spot	54	1000000042	766
0		Spot	54	1000000045	767
0		Spot	54	1000000040	768
0		Spot	54	1000000035	769
0		Spot	54	1000000037	770
0		Spot	54	1000000049	771
0		Spot	54	1000000048	772
0		Spot	54	1000000050	773
0		Spot	54	1000000047	774
0		Spot	55	1000000042	775
0		Spot	55	1000000040	776
0		Spot	55	1000000035	777
0		Spot	55	1000000037	778
0		Spot	55	1000000049	779
0		Spot	55	1000000048	780
0		Spot	55	1000000050	781
0		Spot	55	1000000047	782
0		Spot	56	1000000042	783
0		Spot	56	1000000040	784
0		Spot	56	1000000035	785
0		Spot	56	1000000051	786
0		Spot	56	1000000037	787
0		Spot	56	1000000049	788
0		Spot	56	1000000050	789
0		Spot	56	1000000047	790
0		Spot	57	1000000042	791
0		Spot	57	1000000052	792
0		Spot	57	1000000040	793
0		Spot	57	1000000035	794
0		Spot	57	1000000051	795
0		Spot	57	1000000037	796
0		Spot	57	1000000049	797
0		Spot	57	1000000050	798
0		Spot	57	1000000047	799
0		Spot	58	1000000042	800
0		Spot	58	1000000052	801
0		Spot	58	1000000040	802
0		Spot	58	1000000035	803
0		Spot	58	1000000051	804
0		Spot	58	1000000037	805
0		Spot	58	1000000049	806
0		Spot	58	1000000050	807
0		Spot	58	1000000047	808
0		Spot	59	1000000042	809
0		Spot	59	1000000052	810
0		Spot	59	1000000040	811
0		Spot	59	1000000035	812
0		Spot	59	1000000051	813
0		Spot	59	1000000053	814
0		Spot	59	1000000037	815
0		Spot	59	1000000049	816
0		Spot	59	1000000050	817
0		Spot	60	1000000042	818
0		Spot	60	1000000052	819
0		Spot	60	1000000040	820
0		Spot	60	1000000035	821
0		Spot	60	1000000051	822
0		Spot	60	1000000053	823
0		Spot	60	1000000037	824
0		Spot	60	1000000049	825
0		Spot	60	1000000050	826
0		Spot	61	1000000042	827
0		Spot	61	1000000052	828
0		Spot	61	1000000054	829
0		Spot	61	1000000040	830
0		Spot	61	1000000035	831
0		Spot	61	1000000051	832
0		Spot	61	1000000053	833
0		Spot	61	1000000037	834
0		Spot	61	1000000049	835
0		Spot	61	1000000050	836
0		Spot	61	1000000055	837
0		Spot	62	1000000042	838
0		Spot	62	1000000052	839
0		Spot	62	1000000054	840
0		Spot	62	1000000056	841
0		Spot	62	1000000040	842
0		Spot	62	1000000035	843
0		Spot	62	1000000051	844
0		Spot	62	1000000053	845
0		Spot	62	1000000037	846
0		Spot	62	1000000049	847
0		Spot	62	1000000050	848
0		Spot	62	1000000055	849
0		Spot	63	1000000042	850
0		Spot	63	1000000052	851
0		Spot	63	1000000054	852
0		Spot	63	1000000056	853
0		Spot	63	1000000040	854
0		Spot	63	1000000035	855
0		Spot	63	1000000051	856
0		Spot	63	1000000053	857
0		Spot	63	1000000037	858
0		Spot	63	1000000049	859
0		Spot	63	1000000050	860
0		Spot	63	1000000055	861
0		Spot	64	1000000042	862
0		Spot	64	1000000052	863
0		Spot	64	1000000054	864
0		Spot	64	1000000056	865
0		Spot	64	1000000040	866
0		Spot	64	1000000035	867
0		Spot	64	1000000051	868
0		Spot	64	1000000037	869
0		Spot	64	1000000053	870
0		Spot	64	1000000049	871
0		Spot	64	1000000057	872
0		Spot	64	1000000050	873
0		Spot	64	1000000055	874
0		Spot	65	1000000042	875
0		Spot	65	1000000058	876
0		Spot	65	1000000052	877
0		Spot	65	1000000054	878
0		Spot	65	1000000056	879
0		Spot	65	1000000035	880
0		Spot	65	1000000040	881
0		Spot	65	1000000051	882
0		Spot	65	1000000037	883
0		Spot	65	1000000053	884
0		Spot	65	1000000049	885
0		Spot	65	1000000057	886
0		Spot	65	1000000050	887
0		Spot	65	1000000055	888
0		Spot	66	1000000042	889
0		Spot	66	1000000058	890
0		Spot	66	1000000052	891
0		Spot	66	1000000054	892
0		Spot	66	1000000056	893
0		Spot	66	1000000035	894
0		Spot	66	1000000037	895
0		Spot	66	1000000051	896
0		Spot	66	1000000053	897
0		Spot	66	1000000049	898
0		Spot	66	1000000057	899
0		Spot	66	1000000059	900
0		Spot	66	1000000055	901
0		Spot	67	1000000042	902
0		Spot	67	1000000058	903
0		Spot	67	1000000052	904
0		Spot	67	1000000054	905
0		Spot	67	1000000056	906
0		Spot	67	1000000035	907
0		Spot	67	1000000037	908
0		Spot	67	1000000051	909
0		Spot	67	1000000053	910
0		Spot	67	1000000049	911
0		Spot	67	1000000057	912
0		Spot	67	1000000059	913
0		Spot	67	1000000055	914
0		Spot	68	1000000042	915
0		Spot	68	1000000058	916
0		Spot	68	1000000052	917
0		Spot	68	1000000054	918
0		Spot	68	1000000060	919
0		Spot	68	1000000056	920
0		Spot	68	1000000035	921
0		Spot	68	1000000037	922
0		Spot	68	1000000051	923
0		Spot	68	1000000053	924
0		Spot	68	1000000049	925
0		Spot	68	1000000057	926
0		Spot	68	1000000059	927
0		Spot	68	1000000061	928
0		Spot	68	1000000055	929
0		Spot	69	1000000058	930
0		Spot	69	1000000054	931
0		Spot	69	1000000060	932
0		Spot	69	1000000056	933
0		Spot	69	1000000035	934
0		Spot	69	1000000053	935
0		Spot	69	1000000049	936
0		Spot	69	1000000057	937
0		Spot	69	1000000062	938
0		Spot	69	1000000059	939
0		Spot	69	1000000061	940
0		Spot	69	1000000055	941
0		Spot	70	1000000058	942
0		Spot	70	1000000054	943
0		Spot	70	1000000060	944
0		Spot	70	1000000056	945
0		Spot	70	1000000035	946
0		Spot	70	1000000053	947
0		Spot	70	1000000057	948
0		Spot	70	1000000062	949
0		Spot	70	1000000059	950
0		Spot	70	1000000061	951
0		Spot	70	1000000055	952
0		Spot	71	1000000058	953
0		Spot	71	1000000054	954
0		Spot	71	1000000060	955
0		Spot	71	1000000056	956
0		Spot	71	1000000035	957
0		Spot	71	1000000053	958
0		Spot	71	1000000057	959
0		Spot	71	1000000062	960
0		Spot	71	1000000059	961
0		Spot	71	1000000061	962
0		Spot	71	1000000055	963
0		Spot	72	1000000058	964
0		Spot	72	1000000054	965
0		Spot	72	1000000060	966
0		Spot	72	1000000056	967
0		Spot	72	1000000063	968
0		Spot	72	1000000035	969
0		Spot	72	1000000057	970
0		Spot	72	1000000062	971
0		Spot	72	1000000059	972
0		Spot	72	1000000061	973
0		Spot	73	1000000058	974
0		Spot	73	1000000054	975
0		Spot	73	1000000060	976
0		Spot	73	1000000063	977
0		Spot	73	1000000056	978
0		Spot	73	1000000064	979
0		Spot	73	1000000035	980
0		Spot	73	1000000057	981
0		Spot	73	1000000062	982
0		Spot	73	1000000065	983
0		Spot	73	1000000059	984
0		Spot	73	1000000061	985
0		Spot	73	1000000066	986
0		Spot	74	1000000058	987
0		Spot	74	1000000060	988
0		Spot	74	1000000063	989
0		Spot	74	1000000064	990
0		Spot	74	1000000035	991
0		Spot	74	1000000057	992
0		Spot	74	1000000062	993
0		Spot	74	1000000065	994
0		Spot	74	1000000059	995
0		Spot	74	1000000061	996
0		Spot	74	1000000066	997
0		Spot	75	1000000058	998
0		Spot	75	1000000067	999
0		Spot	75	1000000063	1000
0		Spot	75	1000000060	1001
0		Spot	75	1000000064	1002
0		Spot	75	1000000035	1003
0		Spot	75	1000000057	1004
0		Spot	75	1000000068	1005
0		Spot	75	1000000062	1006
0		Spot	75	1000000065	1007
0		Spot	75	1000000059	1008
0		Spot	75	1000000061	1009
0		Spot	75	1000000066	1010
0		Spot	76	1000000067	1011
0		Spot	76	1000000063	1012
0		Spot	76	1000000060	1013
0		Spot	76	1000000069	1014
0		Spot	76	1000000064	1015
0		Spot	76	1000000035	1016
0		Spot	76	1000000068	1017
0		Spot	76	1000000062	1018
0		Spot	76	1000000065	1019
0		Spot	76	1000000059	1020
0		Spot	76	1000000061	1021
0		Spot	76	1000000066	1022
0		Spot	77	1000000067	1023
0		Spot	77	1000000063	1024
0		Spot	77	1000000060	1025
0		Spot	77	1000000069	1026
0		Spot	77	1000000064	1027
0		Spot	77	1000000035	1028
0		Spot	77	1000000062	1029
0		Spot	77	1000000068	1030
0		Spot	77	1000000065	1031
0		Spot	77	1000000059	1032
0		Spot	77	1000000061	1033
0		Spot	77	1000000066	1034
0		Spot	78	1000000067	1035
0		Spot	78	1000000063	1036
0		Spot	78	1000000060	1037
0		Spot	78	1000000064	1038
0		Spot	78	1000000069	1039
0		Spot	78	1000000035	1040
0		Spot	78	1000000062	1041
0		Spot	78	1000000068	1042
0		Spot	78	1000000065	1043
0		Spot	78	1000000059	1044
0		Spot	78	1000000061	1045
0		Spot	78	1000000066	1046
0		Spot	79	1000000067	1047
0		Spot	79	1000000063	1048
0		Spot	79	1000000069	1049
0		Spot	79	1000000064	1050
0		Spot	79	1000000035	1051
0		Spot	79	1000000068	1052
0		Spot	79	1000000062	1053
0		Spot	79	1000000065	1054
0		Spot	79	1000000059	1055
0		Spot	79	1000000061	1056
0		Spot	79	1000000066	1057
0		Spot	80	1000000067	1058
0		Spot	80	1000000063	1059
0		Spot	80	1000000064	1060
0		Spot	80	1000000069	1061
0		Spot	80	1000000035	1062
0		Spot	80	1000000062	1063
0		Spot	80	1000000068	1064
0		Spot	80	1000000065	1065
0		Spot	80	1000000059	1066
0		Spot	80	1000000061	1067
0		Spot	80	1000000066	1068
0		Spot	81	1000000067	1069
0		Spot	81	1000000063	1070
0		Spot	81	1000000064	1071
0		Spot	81	1000000069	1072
0		Spot	81	1000000035	1073
0		Spot	81	1000000070	1074
0		Spot	81	1000000068	1075
0		Spot	81	1000000065	1076
0		Spot	81	1000000059	1077
0		Spot	81	1000000061	1078
0		Spot	81	1000000071	1079
0		Spot	81	1000000066	1080
0		Spot	82	1000000067	1081
0		Spot	82	1000000063	1082
0		Spot	82	1000000069	1083
0		Spot	82	1000000064	1084
0		Spot	82	1000000035	1085
0		Spot	82	1000000070	1086
0		Spot	82	1000000068	1087
0		Spot	82	1000000065	1088
0		Spot	82	1000000059	1089
0		Spot	82	1000000061	1090
0		Spot	82	1000000071	1091
0		Spot	82	1000000066	1092
0		Spot	83	1000000067	1093
0		Spot	83	1000000072	1094
0		Spot	83	1000000063	1095
0		Spot	83	1000000064	1096
0		Spot	83	1000000069	1097
0		Spot	83	1000000035	1098
0		Spot	83	1000000073	1099
0		Spot	83	1000000070	1100
0		Spot	83	1000000068	1101
0		Spot	83	1000000065	1102
0		Spot	83	1000000059	1103
0		Spot	83	1000000061	1104
0		Spot	83	1000000071	1105
0		Spot	83	1000000066	1106
0		Spot	84	1000000067	1107
0		Spot	84	1000000072	1108
0		Spot	84	1000000069	1109
0		Spot	84	1000000064	1110
0		Spot	84	1000000035	1111
0		Spot	84	1000000073	1112
0		Spot	84	1000000070	1113
0		Spot	84	1000000068	1114
0		Spot	84	1000000065	1115
0		Spot	84	1000000059	1116
0		Spot	84	1000000071	1117
0		Spot	84	1000000066	1118
0		Spot	85	1000000067	1119
0		Spot	85	1000000072	1120
0		Spot	85	1000000069	1121
0		Spot	85	1000000035	1122
0		Spot	85	1000000073	1123
0		Spot	85	1000000070	1124
0		Spot	85	1000000068	1125
0		Spot	85	1000000065	1126
0		Spot	85	1000000059	1127
0		Spot	85	1000000071	1128
0		Spot	85	1000000066	1129
0		Spot	86	1000000067	1130
0		Spot	86	1000000072	1131
0		Spot	86	1000000069	1132
0		Spot	86	1000000035	1133
0		Spot	86	1000000073	1134
0		Spot	86	1000000070	1135
0		Spot	86	1000000065	1136
0		Spot	86	1000000059	1137
0		Spot	86	1000000071	1138
0		Spot	86	1000000066	1139
0		Spot	87	1000000067	1140
0		Spot	87	1000000072	1141
0		Spot	87	1000000069	1142
0		Spot	87	1000000035	1143
0		Spot	87	1000000073	1144
0		Spot	87	1000000070	1145
0		Spot	87	1000000059	1146
0		Spot	87	1000000074	1147
0		Spot	87	1000000071	1148
0		Spot	88	1000000067	1149
0		Spot	88	1000000072	1150
0		Spot	88	1000000069	1151
0		Spot	88	1000000035	1152
0		Spot	88	1000000073	1153
0		Spot	88	1000000070	1154
0		Spot	88	1000000059	1155
0		Spot	88	1000000074	1156
0		Spot	88	1000000071	1157
0		Spot	89	1000000067	1158
0		Spot	89	1000000072	1159
0		Spot	89	1000000069	1160
0		Spot	89	1000000035	1161
0		Spot	89	1000000073	1162
0		Spot	89	1000000070	1163
0		Spot	89	1000000059	1164
0		Spot	89	1000000074	1165
0		Spot	89	1000000071	1166
0		Spot	90	1000000072	1167
0		Spot	90	1000000069	1168
0		Spot	90	1000000035	1169
0		Spot	90	1000000073	1170
0		Spot	90	1000000070	1171
0		Spot	90	1000000075	1172
0		Spot	90	1000000076	1173
0		Spot	90	1000000059	1174
0		Spot	90	1000000074	1175
0		Spot	90	1000000071	1176
0		Spot	91	1000000072	1177
0		Spot	91	1000000035	1178
0		Spot	91	1000000073	1179
0		Spot	91	1000000070	1180
0		Spot	91	1000000075	1181
0		Spot	91	1000000076	1182
0		Spot	91	1000000059	1183
0		Spot	91	1000000074	1184
0		Spot	91	1000000071	1185
0		Spot	92	1000000072	1186
0		Spot	92	1000000035	1187
0		Spot	92	1000000073	1188
0		Spot	92	1000000070	1189
0		Spot	92	1000000075	1190
0		Spot	92	1000000076	1191
0		Spot	92	1000000059	1192
0		Spot	92	1000000074	1193
0		Spot	92	1000000071	1194
0		Spot	93	1000000077	1195
0		Spot	93	1000000072	1196
0		Spot	93	1000000078	1197
0		Spot	93	1000000035	1198
0		Spot	93	1000000073	1199
0		Spot	93	1000000070	1200
0		Spot	93	1000000075	1201
0		Spot	93	1000000076	1202
0		Spot	93	1000000059	1203
0		Spot	93	1000000074	1204
0		Spot	93	1000000071	1205
0		Spot	94	1000000077	1206
0		Spot	94	1000000072	1207
0		Spot	94	1000000078	1208
0		Spot	94	1000000035	1209
0		Spot	94	1000000073	1210
0		Spot	94	1000000070	1211
0		Spot	94	1000000075	1212
0		Spot	94	1000000076	1213
0		Spot	94	1000000059	1214
0		Spot	94	1000000074	1215
0		Spot	95	1000000077	1216
0		Spot	95	1000000072	1217
0		Spot	95	1000000078	1218
0		Spot	95	1000000035	1219
0		Spot	95	1000000073	1220
0		Spot	95	1000000070	1221
0		Spot	95	1000000075	1222
0		Spot	95	1000000076	1223
0		Spot	95	1000000059	1224
0		Spot	95	1000000074	1225
0		Spot	96	1000000077	1226
0		Spot	96	1000000078	1227
0		Spot	96	1000000035	1228
0		Spot	96	1000000073	1229
0		Spot	96	1000000070	1230
0		Spot	96	1000000075	1231
0		Spot	96	1000000076	1232
0		Spot	96	1000000059	1233
0		Spot	96	1000000074	1234
0		Spot	97	1000000079	1235
0		Spot	97	1000000077	1236
0		Spot	97	1000000078	1237
0		Spot	97	1000000035	1238
0		Spot	97	1000000073	1239
0		Spot	97	1000000070	1240
0		Spot	97	1000000075	1241
0		Spot	97	1000000076	1242
0		Spot	97	1000000059	1243
0		Spot	97	1000000074	1244
0		Spot	98	1000000079	1245
0		Spot	98	1000000077	1246
0		Spot	98	1000000078	1247
0		Spot	98	1000000035	1248
0		Spot	98	1000000073	1249
0		Spot	98	1000000070	1250
0		Spot	98	1000000080	1251
0		Spot	98	1000000075	1252
0		Spot	98	1000000076	1253
0		Spot	98	1000000059	1254
0		Spot	98	1000000074	1255
0		Spot	99	1000000079	1256
0		Spot	99	1000000077	1257
0		Spot	99	1000000078	1258
0		Spot	99	1000000035	1259
0		Spot	99	1000000073	1260
0		Spot	99	1000000081	1261
0		Spot	99	1000000070	1262
0		Spot	99	1000000080	1263
0		Spot	99	1000000075	1264
0		Spot	99	1000000076	1265
0		Spot	99	1000000059	1266
0		Spot	99	1000000074	1267
0		Spot	99	1000000082	1268
0		Spot	100	1000000079	1269
0		Spot	100	1000000077	1270
0		Spot	100	1000000078	1271
0		Spot	100	1000000035	1272
0		Spot	100	1000000073	1273
0		Spot	100	1000000081	1274
0		Spot	100	1000000070	1275
0		Spot	100	1000000083	1276
0		Spot	100	1000000080	1277
0		Spot	100	1000000075	1278
0		Spot	100	1000000076	1279
0		Spot	100	1000000074	1280
0		Spot	100	1000000082	1281
0		Spot	100	1000000084	1282
0		Spot	101	1000000077	1283
0		Spot	101	1000000079	1284
0		Spot	101	1000000078	1285
0		Spot	101	1000000035	1286
0		Spot	101	1000000081	1287
0		Spot	101	1000000070	1288
0		Spot	101	1000000083	1289
0		Spot	101	1000000080	1290
0		Spot	101	1000000075	1291
0		Spot	101	1000000076	1292
0		Spot	101	1000000082	1293
0		Spot	101	1000000084	1294
0		Spot	102	1000000077	1295
0		Spot	102	1000000079	1296
0		Spot	102	1000000078	1297
0		Spot	102	1000000035	1298
0		Spot	102	1000000081	1299
0		Spot	102	1000000070	1300
0		Spot	102	1000000083	1301
0		Spot	102	1000000080	1302
0		Spot	102	1000000075	1303
0		Spot	102	1000000076	1304
0		Spot	102	1000000082	1305
0		Spot	102	1000000084	1306
0		Spot	103	1000000079	1307
0		Spot	103	1000000077	1308
0		Spot	103	1000000085	1309
0		Spot	103	1000000078	1310
0		Spot	103	1000000035	1311
0		Spot	103	1000000081	1312
0		Spot	103	1000000070	1313
0		Spot	103	1000000083	1314
0		Spot	103	1000000080	1315
0		Spot	103	1000000076	1316
0		Spot	103	1000000082	1317
0		Spot	103	1000000084	1318
0		Spot	104	1000000077	1319
0		Spot	104	1000000079	1320
0		Spot	104	1000000085	1321
0		Spot	104	1000000078	1322
0		Spot	104	1000000035	1323
0		Spot	104	1000000081	1324
0		Spot	104	1000000070	1325
0		Spot	104	1000000083	1326
0		Spot	104	1000000080	1327
0		Spot	104	1000000086	1328
0		Spot	104	1000000076	1329
0		Spot	104	1000000082	1330
0		Spot	104	1000000084	1331
0		Spot	105	1000000077	1332
0		Spot	105	1000000079	1333
0		Spot	105	1000000085	1334
0		Spot	105	1000000078	1335
0		Spot	105	1000000035	1336
0		Spot	105	1000000081	1337
0		Spot	105	1000000070	1338
0		Spot	105	1000000083	1339
0		Spot	105	1000000080	1340
0		Spot	105	1000000086	1341
0		Spot	105	1000000076	1342
0		Spot	105	1000000082	1343
0		Spot	105	1000000084	1344
0		Spot	106	1000000077	1345
0		Spot	106	1000000079	1346
0		Spot	106	1000000085	1347
0		Spot	106	1000000078	1348
0		Spot	106	1000000035	1349
0		Spot	106	1000000081	1350
0		Spot	106	1000000070	1351
0		Spot	106	1000000083	1352
0		Spot	106	1000000080	1353
0		Spot	106	1000000086	1354
0		Spot	106	1000000076	1355
0		Spot	106	1000000082	1356
0		Spot	106	1000000084	1357
0		Spot	107	1000000079	1358
0		Spot	107	1000000085	1359
0		Spot	107	1000000078	1360
0		Spot	107	1000000035	1361
0		Spot	107	1000000081	1362
0		Spot	107	1000000070	1363
0		Spot	107	1000000083	1364
0		Spot	107	1000000087	1365
0		Spot	107	1000000080	1366
0		Spot	107	1000000086	1367
0		Spot	107	1000000076	1368
0		Spot	107	1000000082	1369
0		Spot	107	1000000084	1370
0		Spot	108	1000000079	1371
0		Spot	108	1000000085	1372
0		Spot	108	1000000078	1373
0		Spot	108	1000000035	1374
0		Spot	108	1000000081	1375
0		Spot	108	1000000070	1376
0		Spot	108	1000000087	1377
0		Spot	108	1000000083	1378
0		Spot	108	1000000080	1379
0		Spot	108	1000000086	1380
0		Spot	108	1000000076	1381
0		Spot	108	1000000082	1382
0		Spot	108	1000000088	1383
0		Spot	108	1000000084	1384
0		Spot	109	1000000085	1385
0		Spot	109	1000000035	1386
0		Spot	109	1000000081	1387
0		Spot	109	1000000070	1388
0		Spot	109	1000000087	1389
0		Spot	109	1000000083	1390
0		Spot	109	1000000080	1391
0		Spot	109	1000000086	1392
0		Spot	109	1000000089	1393
0		Spot	109	1000000082	1394
0		Spot	109	1000000088	1395
0		Spot	109	1000000084	1396
0		Spot	110	1000000085	1397
0		Spot	110	1000000035	1398
0		Spot	110	1000000081	1399
0		Spot	110	1000000070	1400
0		Spot	110	1000000087	1401
0		Spot	110	1000000083	1402
0		Spot	110	1000000080	1403
0		Spot	110	1000000086	1404
0		Spot	110	1000000089	1405
0		Spot	110	1000000082	1406
0		Spot	110	1000000088	1407
0		Spot	110	1000000084	1408
0		Spot	111	1000000085	1409
0		Spot	111	1000000035	1410
0		Spot	111	1000000070	1411
0		Spot	111	1000000087	1412
0		Spot	111	1000000083	1413
0		Spot	111	1000000080	1414
0		Spot	111	1000000086	1415
0		Spot	111	1000000089	1416
0		Spot	111	1000000082	1417
0		Spot	111	1000000088	1418
0		Spot	111	1000000084	1419
0		Spot	112	1000000090	1420
0		Spot	112	1000000085	1421
0		Spot	112	1000000035	1422
0		Spot	112	1000000070	1423
0		Spot	112	1000000087	1424
0		Spot	112	1000000083	1425
0		Spot	112	1000000080	1426
0		Spot	112	1000000086	1427
0		Spot	112	1000000089	1428
0		Spot	112	1000000082	1429
0		Spot	112	1000000088	1430
0		Spot	112	1000000084	1431
0		Spot	113	1000000090	1432
0		Spot	113	1000000085	1433
0		Spot	113	1000000035	1434
0		Spot	113	1000000070	1435
0		Spot	113	1000000087	1436
0		Spot	113	1000000083	1437
0		Spot	113	1000000086	1438
0		Spot	113	1000000089	1439
0		Spot	113	1000000088	1440
0		Spot	113	1000000084	1441
0		Spot	114	1000000090	1442
0		Spot	114	1000000035	1443
0		Spot	114	1000000070	1444
0		Spot	114	1000000087	1445
0		Spot	114	1000000083	1446
0		Spot	114	1000000086	1447
0		Spot	114	1000000089	1448
0		Spot	114	1000000088	1449
0		Spot	114	1000000084	1450
0		Spot	115	1000000090	1451
0		Spot	115	1000000035	1452
0		Spot	115	1000000070	1453
0		Spot	115	1000000087	1454
0		Spot	115	1000000083	1455
0		Spot	115	1000000089	1456
0		Spot	115	1000000088	1457
0		Spot	115	1000000084	1458
0		Spot	116	1000000090	1459
0		Spot	116	1000000035	1460
0		Spot	116	1000000070	1461
0		Spot	116	1000000087	1462
0		Spot	116	1000000083	1463
0		Spot	116	1000000089	1464
0		Spot	116	1000000088	1465
0		Spot	116	1000000084	1466
0		Spot	117	1000000090	1467
0		Spot	117	1000000035	1468
0		Spot	117	1000000070	1469
0		Spot	117	1000000087	1470
0		Spot	117	1000000083	1471
0		Spot	117	1000000089	1472
0		Spot	117	1000000088	1473
0		Spot	117	1000000084	1474
0		Spot	118	1000000090	1475
0		Spot	118	1000000035	1476
0		Spot	118	1000000070	1477
0		Spot	118	1000000087	1478
0		Spot	118	1000000089	1479
0		Spot	118	1000000088	1480
0		Spot	118	1000000084	1481
0		Spot	119	1000000090	1482
0		Spot	119	1000000091	1483
0		Spot	119	1000000035	1484
0		Spot	119	1000000070	1485
0		Spot	119	1000000087	1486
0		Spot	119	1000000089	1487
0		Spot	119	1000000088	1488
0		Spot	119	1000000084	1489
0		Spot	120	1000000090	1490
0		Spot	120	1000000091	1491
0		Spot	120	1000000070	1492
0		Spot	120	1000000087	1493
0		Spot	120	1000000089	1494
0		Spot	120	1000000088	1495
0		Spot	120	1000000092	1496
0		Spot	120	1000000084	1497
0		Spot	121	1000000090	1498
0		Spot	121	1000000091	1499
0		Spot	121	1000000070	1500
0		Spot	121	1000000087	1501
0		Spot	121	1000000089	1502
0		Spot	121	1000000092	1503
0		Spot	121	1000000084	1504
0		Spot	122	1000000090	1505
0		Spot	122	1000000091	1506
0		Spot	122	1000000070	1507
0		Spot	122	1000000089	1508
0		Spot	122	1000000092	1509
0		Spot	122	1000000084	1510
0		Spot	123	1000000090	1511
0		Spot	123	1000000091	1512
0		Spot	123	1000000070	1513
0		Spot	123	1000000089	1514
0		Spot	123	1000000092	1515
0		Spot	123	1000000084	1516
0		Spot	124	1000000090	1517
0		Spot	124	1000000091	1518
0		Spot	124	1000000093	1519
0		Spot	124	1000000070	1520
0		Spot	124	1000000089	1521
0		Spot	124	1000000092	1522
0		Spot	124	1000000084	1523
0		Spot	125	1000000090	1524
0		Spot	125	1000000091	1525
0		Spot	125	1000000093	1526
0		Spot	125	1000000070	1527
0		Spot	125	1000000089	1528
0		Spot	125	1000000094	1529
0		Spot	125	1000000092	1530
0		Spot	125	1000000084	1531
0		Spot	126	1000000090	1532
0		Spot	126	1000000091	1533
0		Spot	126	1000000093	1534
0		Spot	126	1000000070	1535
0		Spot	126	1000000095	1536
0		Spot	126	1000000089	1537
0		Spot	126	1000000094	1538
0		Spot	126	1000000092	1539
0		Spot	126	1000000084	1540
0		Spot	127	1000000090	1541
0		Spot	127	1000000091	1542
0		Spot	127	1000000093	1543
0		Spot	127	1000000070	1544
0		Spot	127	1000000095	1545
0		Spot	127	1000000089	1546
0		Spot	127	1000000094	1547
0		Spot	127	1000000092	1548
0		Spot	127	1000000084	1549
0		Spot	128	1000000090	1550
0		Spot	128	1000000091	1551
0		Spot	128	1000000093	1552
0		Spot	128	1000000070	1553
0		Spot	128	1000000095	1554
0		Spot	128	1000000089	1555
0		Spot	128	1000000096	1556
0		Spot	128	1000000094	1557
0		Spot	128	1000000092	1558
0		Spot	128	1000000084	1559
0		Spot	129	1000000090	1560
0		Spot	129	1000000091	1561
0		Spot	129	1000000093	1562
0		Spot	129	1000000070	1563
0		Spot	129	1000000095	1564
0		Spot	129	1000000089	1565
0		Spot	129	1000000096	1566
0		Spot	129	1000000094	1567
0		Spot	129	1000000092	1568
0		Spot	129	1000000084	1569
0		Spot	130	1000000090	1570
0		Spot	130	1000000091	1571
0		Spot	130	1000000093	1572
0		Spot	130	1000000070	1573
0		Spot	130	1000000095	1574
0		Spot	130	1000000089	1575
0		Spot	130	1000000096	1576
0		Spot	130	1000000094	1577
0		Spot	130	1000000092	1578
0		Spot	130	1000000084	1579
0		Spot	131	1000000090	1580
0		Spot	131	1000000091	1581
0		Spot	131	1000000093	1582
0		Spot	131	1000000070	1583
0		Spot	131	1000000095	1584
0		Spot	131	1000000089	1585
0		Spot	131	1000000096	1586
0		Spot	131	1000000094	1587
0		Spot	131	1000000084	1588
0		Spot	132	1000000090	1589
0		Spot	132	1000000091	1590
0		Spot	132	1000000093	1591
0		Spot	132	1000000097	1592
0		Spot	132	1000000070	1593
0		Spot	132	1000000095	1594
0		Spot	132	1000000089	1595
0		Spot	132	1000000096	1596
0		Spot	132	1000000094	1597
0		Spot	132	1000000084	1598
0		Spot	133	1000000090	1599
0		Spot	133	1000000091	1600
0		Spot	133	1000000093	1601
0		Spot	133	1000000097	1602
0		Spot	133	1000000070	1603
0		Spot	133	1000000095	1604
0		Spot	133	1000000089	1605
0		Spot	133	1000000096	1606
0		Spot	133	1000000094	1607
0		Spot	134	1000000090	1608
0		Spot	134	1000000091	1609
0		Spot	134	1000000093	1610
0		Spot	134	1000000097	1611
0		Spot	134	1000000070	1612
0		Spot	134	1000000095	1613
0		Spot	134	1000000089	1614
0		Spot	134	1000000096	1615
0		Spot	134	1000000094	1616
0		Spot	135	1000000090	1617
0		Spot	135	1000000091	1618
0		Spot	135	1000000093	1619
0		Spot	135	1000000097	1620
0		Spot	135	1000000070	1621
0		Spot	135	1000000095	1622
0		Spot	135	1000000089	1623
0		Spot	135	1000000096	1624
0		Spot	135	1000000094	1625
0		Spot	136	1000000090	1626
0		Spot	136	1000000091	1627
0		Spot	136	1000000093	1628
0		Spot	136	1000000097	1629
0		Spot	136	1000000070	1630
0		Spot	136	1000000095	1631
0		Spot	136	1000000089	1632
0		Spot	136	1000000096	1633
0		Spot	136	1000000094	1634
0		Spot	137	1000000090	1635
0		Spot	137	1000000091	1636
0		Spot	137	1000000097	1637
0		Spot	137	1000000093	1638
0		Spot	137	1000000070	1639
0		Spot	137	1000000095	1640
0		Spot	137	1000000096	1641
0		Spot	137	1000000089	1642
0		Spot	137	1000000094	1643
0		Spot	138	1000000090	1644
0		Spot	138	1000000091	1645
0		Spot	138	1000000097	1646
0		Spot	138	1000000098	1647
0		Spot	138	1000000099	1648
0		Spot	138	1000000095	1649
0		Spot	138	1000000089	1650
0		Spot	138	1000000096	1651
0		Spot	138	1000000094	1652
0		Spot	139	1000000091	1653
0		Spot	139	1000000097	1654
0		Spot	139	1000000098	1655
0		Spot	139	1000000099	1656
0		Spot	139	1000000096	1657
0		Spot	139	1000000094	1658
0		Spot	140	1000000091	1659
0		Spot	140	1000000097	1660
0		Spot	140	1000000098	1661
0		Spot	140	1000000099	1662
0		Spot	140	1000000094	1663
0		Spot	141	1000000091	1664
0		Spot	141	1000000097	1665
0		Spot	141	1000000098	1666
0		Spot	141	1000000099	1667
0		Spot	141	1000000094	1668
0		Spot	141	1000000100	1669
0		Spot	142	1000000091	1670
0		Spot	142	1000000097	1671
0		Spot	142	1000000098	1672
0		Spot	142	1000000099	1673
0		Spot	142	1000000094	1674
0		Spot	142	1000000100	1675
0		Spot	143	1000000091	1676
0		Spot	143	1000000097	1677
0		Spot	143	1000000098	1678
0		Spot	143	1000000099	1679
0		Spot	143	1000000094	1680
0		Spot	143	1000000100	1681
0		Spot	144	1000000091	1682
0		Spot	144	1000000097	1683
0		Spot	144	1000000098	1684
0		Spot	144	1000000099	1685
0		Spot	144	1000000094	1686
0		Spot	144	1000000100	1687
0		Spot	145	1000000091	1688
0		Spot	145	1000000098	1689
0		Spot	145	1000000099	1690
0		Spot	145	1000000094	1691
0		Spot	145	1000000100	1692
0		Spot	146	1000000091	1693
0		Spot	146	1000000098	1694
0		Spot	146	1000000099	1695
0		Spot	146	1000000094	1696
0		Spot	146	1000000100	1697
0		Spot	147	1000000091	1698
0		Spot	147	1000000098	1699
0		Spot	147	1000000099	1700
0		Spot	147	1000000094	1701
0		Spot	147	1000000100	1702
0		Spot	148	1000000098	1703
0		Spot	148	1000000099	1704
0		Spot	148	1000000094	1705
0		Spot	148	1000000100	1706
0		Spot	149	1000000098	1707
0		Spot	149	1000000099	1708
0		Spot	149	1000000101	1709
0		Spot	149	1000000094	1710
0		Spot	149	1000000100	1711
0		Spot	150	1000000098	1712
0		Spot	150	1000000099	1713
0		Spot	150	1000000101	1714
0		Spot	150	1000000094	1715
0		Spot	150	1000000100	1716
0		Spot	151	1000000098	1717
0		Spot	151	1000000099	1718
0		Spot	151	1000000101	1719
0		Spot	151	1000000094	1720
0		Spot	151	1000000100	1721
0		Spot	152	1000000102	1722
0		Spot	152	1000000099	1723
0		Spot	152	1000000101	1724
0		Spot	152	1000000094	1725
0		Spot	153	1000000103	1726
0		Spot	153	1000000102	1727
0		Spot	153	1000000099	1728
0		Spot	153	1000000101	1729
0		Spot	153	1000000094	1730
0		Spot	154	1000000104	1731
0		Spot	154	1000000103	1732
0		Spot	154	1000000102	1733
0		Spot	154	1000000099	1734
0		Spot	154	1000000101	1735
0		Spot	154	1000000094	1736
0		Spot	155	1000000104	1737
0		Spot	155	1000000103	1738
0		Spot	155	1000000105	1739
0		Spot	155	1000000102	1740
0		Spot	155	1000000101	1741
0		Spot	155	1000000094	1742
0		Spot	156	1000000104	1743
0		Spot	156	1000000103	1744
0		Spot	156	1000000105	1745
0		Spot	156	1000000102	1746
0		Spot	156	1000000101	1747
0		Spot	156	1000000094	1748
0		Spot	157	1000000104	1749
0		Spot	157	1000000103	1750
0		Spot	157	1000000105	1751
0		Spot	157	1000000102	1752
0		Spot	157	1000000101	1753
0		Spot	157	1000000094	1754
0		Spot	157	1000000106	1755
0		Spot	158	1000000104	1756
0		Spot	158	1000000103	1757
0		Spot	158	1000000105	1758
0		Spot	158	1000000107	1759
0		Spot	158	1000000102	1760
0		Spot	158	1000000101	1761
0		Spot	158	1000000094	1762
0		Spot	158	1000000106	1763
0		Spot	159	1000000104	1764
0		Spot	159	1000000103	1765
0		Spot	159	1000000105	1766
0		Spot	159	1000000107	1767
0		Spot	159	1000000102	1768
0		Spot	159	1000000101	1769
0		Spot	159	1000000094	1770
0		Spot	159	1000000106	1771
0		Spot	160	1000000104	1772
0		Spot	160	1000000103	1773
0		Spot	160	1000000105	1774
0		Spot	160	1000000107	1775
0		Spot	160	1000000102	1776
0		Spot	160	1000000101	1777
0		Spot	160	1000000094	1778
0		Spot	160	1000000106	1779
0		Spot	161	1000000104	1780
0		Spot	161	1000000108	1781
0		Spot	161	1000000103	1782
0		Spot	161	1000000105	1783
0		Spot	161	1000000107	1784
0		Spot	161	1000000102	1785
0		Spot	161	1000000109	1786
0		Spot	161	1000000101	1787
0		Spot	161	1000000094	1788
0		Spot	161	1000000106	1789
0		Spot	162	1000000104	1790
0		Spot	162	1000000103	1791
0		Spot	162	1000000108	1792
0		Spot	162	1000000105	1793
0		Spot	162	1000000107	1794
0		Spot	162	1000000102	1795
0		Spot	162	1000000109	1796
0		Spot	162	1000000101	1797
0		Spot	162	1000000106	1798
0		Spot	163	1000000104	1799
0		Spot	163	1000000103	1800
0		Spot	163	1000000108	1801
0		Spot	163	1000000110	1802
0		Spot	163	1000000105	1803
0		Spot	163	1000000107	1804
0		Spot	163	1000000109	1805
0		Spot	163	1000000101	1806
0		Spot	163	1000000106	1807
0		Spot	164	1000000104	1808
0		Spot	164	1000000108	1809
0		Spot	164	1000000110	1810
0		Spot	164	1000000105	1811
0		Spot	164	1000000107	1812
0		Spot	164	1000000109	1813
0		Spot	164	1000000101	1814
0		Spot	164	1000000106	1815
0		Spot	165	1000000104	1816
0		Spot	165	1000000108	1817
0		Spot	165	1000000110	1818
0		Spot	165	1000000105	1819
0		Spot	165	1000000107	1820
0		Spot	165	1000000109	1821
0		Spot	165	1000000101	1822
0		Spot	165	1000000106	1823
0		Spot	166	1000000108	1824
0		Spot	166	1000000110	1825
0		Spot	166	1000000107	1826
0		Spot	166	1000000109	1827
0		Spot	166	1000000106	1828
0		Spot	167	1000000108	1829
0		Spot	167	1000000110	1830
0		Spot	167	1000000107	1831
0		Spot	167	1000000109	1832
0		Spot	167	1000000106	1833
0		Spot	168	1000000108	1834
0		Spot	168	1000000110	1835
0		Spot	168	1000000107	1836
0		Spot	168	1000000109	1837
0		Spot	168	1000000106	1838
0		Spot	169	1000000108	1839
0		Spot	169	1000000110	1840
0		Spot	169	1000000107	1841
0		Spot	169	1000000109	1842
0		Spot	169	1000000106	1843
0		Spot	170	1000000108	1844
0		Spot	170	1000000110	1845
0		Spot	170	1000000107	1846
0		Spot	170	1000000109	1847
0		Spot	170	1000000106	1848
0		Spot	171	1000000108	1849
0		Spot	171	1000000110	1850
0		Spot	171	1000000111	1851
0		Spot	171	1000000107	1852
0		Spot	171	1000000109	1853
0		Spot	171	1000000106	1854
0		Spot	172	1000000108	1855
0		Spot	172	1000000110	1856
0		Spot	172	1000000111	1857
0		Spot	172	1000000107	1858
0		Spot	172	1000000112	1859
0		Spot	172	1000000109	1860
0		Spot	172	1000000106	1861
0		Spot	173	1000000110	1862
0		Spot	173	1000000111	1863
0		Spot	173	1000000107	1864
0		Spot	173	1000000112	1865
0		Spot	173	1000000109	1866
0		Spot	173	1000000106	1867
0		Spot	174	1000000110	1868
0		Spot	174	1000000111	1869
0		Spot	174	1000000112	1870
0		Spot	174	1000000109	1871
0		Spot	174	1000000106	1872
0		Spot	175	1000000110	1873
0		Spot	175	1000000111	1874
0		Spot	175	1000000112	1875
0		Spot	175	1000000109	1876
0		Spot	175	1000000106	1877
0		Spot	176	1000000110	1878
0		Spot	176	1000000111	1879
0		Spot	176	1000000112	1880
0		Spot	176	1000000109	1881
0		Spot	176	1000000113	1882
0		Spot	176	1000000114	1883
0		Spot	176	1000000106	1884
0		Spot	177	1000000110	1885
0		Spot	177	1000000111	1886
0		Spot	177	1000000112	1887
0		Spot	177	1000000109	1888
0		Spot	177	1000000113	1889
0		Spot	177	1000000114	1890
0		Spot	177	1000000106	1891
0		Spot	178	1000000110	1892
0		Spot	178	1000000111	1893
0		Spot	178	1000000112	1894
0		Spot	178	1000000109	1895
0		Spot	178	1000000113	1896
0		Spot	178	1000000114	1897
0		Spot	178	1000000106	1898
0		Spot	179	1000000111	1899
0		Spot	179	1000000112	1900
0		Spot	179	1000000109	1901
0		Spot	179	1000000113	1902
0		Spot	179	1000000106	1903
0		Spot	179	1000000114	1904
0		Spot	180	1000000115	1905
0		Spot	180	1000000111	1906
0		Spot	180	1000000112	1907
0		Spot	180	1000000109	1908
0		Spot	180	1000000113	1909
0		Spot	180	1000000114	1910
0		Spot	180	1000000106	1911
0		Spot	181	1000000115	1912
0		Spot	181	1000000111	1913
0		Spot	181	1000000112	1914
0		Spot	181	1000000113	1915
0		Spot	181	1000000114	1916
0		Spot	181	1000000106	1917
0		Spot	182	1000000115	1918
0		Spot	182	1000000112	1919
0		Spot	182	1000000113	1920
0		Spot	182	1000000114	1921
0		Spot	182	1000000106	1922
0		Spot	183	1000000115	1923
0		Spot	183	1000000116	1924
0		Spot	183	1000000113	1925
0		Spot	183	1000000106	1926
0		Spot	183	1000000114	1927
0		Spot	184	1000000115	1928
0		Spot	184	1000000116	1929
0		Spot	184	1000000113	1930
0		Spot	184	1000000114	1931
0		Spot	184	1000000106	1932
0		Spot	185	1000000115	1933
0		Spot	185	1000000116	1934
0		Spot	185	1000000113	1935
0		Spot	185	1000000114	1936
0		Spot	185	1000000106	1937
0		Spot	186	1000000115	1938
0		Spot	186	1000000116	1939
0		Spot	186	1000000113	1940
0		Spot	186	1000000114	1941
0		Spot	187	1000000115	1942
0		Spot	187	1000000116	1943
0		Spot	187	1000000113	1944
0		Spot	187	1000000114	1945
0		Spot	188	1000000115	1946
0		Spot	188	1000000116	1947
0		Spot	188	1000000113	1948
0		Spot	188	1000000114	1949
0		Spot	189	1000000115	1950
0		Spot	189	1000000116	1951
0		Spot	189	1000000113	1952
0		Spot	189	1000000114	1953
0		Spot	190	1000000115	1954
0		Spot	190	1000000116	1955
0		Spot	190	1000000113	1956
0		Spot	190	1000000114	1957
0		Spot	191	1000000115	1958
0		Spot	191	1000000116	1959
0		Spot	191	1000000113	1960
0		Spot	191	1000000114	1961
0		Spot	192	1000000115	1962
0		Spot	192	1000000116	1963
0		Spot	192	1000000113	1964
0		Spot	192	1000000114	1965
0		Spot	193	1000000115	1966
0		Spot	193	1000000116	1967
0		Spot	193	1000000113	1968
0		Spot	193	1000000114	1969
0		Spot	194	1000000115	1970
0		Spot	194	1000000116	1971
0		Spot	194	1000000113	1972
0		Spot	194	1000000114	1973
0		Spot	195	1000000115	1974
0		Spot	195	1000000116	1975
0		Spot	195	1000000113	1976
0		Spot	195	1000000114	1977
0		Spot	196	1000000115	1978
0		Spot	196	1000000116	1979
0		Spot	196	1000000114	1980
0		Spot	197	1000000115	1981
0		Spot	197	1000000116	1982
0		Spot	197	1000000114	1983
0		Spot	198	1000000115	1984
0		Spot	198	1000000116	1985
0		Spot	199	1000000115	1986
0		Spot	199	1000000116	1987
0		Spot	200	1000000115	1988
0		Spot	200	1000000116	1989
0		Spot	201	1000000115	1990
0		Spot	201	1000000116	1991
0		Spot	202	1000000115	1992
0		Spot	202	1000000116	1993
0		Spot	203	1000000115	1994
0		Spot	203	1000000116	1995
0		Spot	204	1000000115	1996
[truncated: 674 more rows]
