# Supplementary material for: Satb1 integrates DNA binding site geometry and torsional stress to differentially target nucleosome-dense regions
Source: Nat Commun. 2019 Jul 19;10:3221. doi: 10.1038/s41467-019-11118-8 (PMC6642133; doi:10.1038/s41467-019-11118-8)
Supplement: Supplementary file 10 — Source Data [file 41467_2019_11118_MOESM10_ESM.zip › Source data/Single Molecule Tracking/single molecule tracks/del HD analysis/PDZ-CUT1-CUT2-STABLE-AB_302c6_TRIAL 2_Statistics/PDZ-CUT1-CUT2-STABLE-AB_302c6_TRIAL 2_Intensity_Center_Ch=1_Img=1.csv]

Intensity Center Ch=1 Img=1
====================
Intensity Center	Unit	Category	Channel	Image	Time	TrackID	ID
2537		Spot	1	Image 1	1	1000000000	0
3091		Spot	1	Image 1	1	1000000001	1
3658		Spot	1	Image 1	1	1000000002	2
1792		Spot	1	Image 1	1	1000000003	3
2765		Spot	1	Image 1	1	1000000004	4
2265		Spot	1	Image 1	1	1000000005	5
2169		Spot	1	Image 1	1	1000000006	6
2220		Spot	1	Image 1	1	1000000007	7
2044		Spot	1	Image 1	1	1000000008	8
2128		Spot	1	Image 1	1	1000000009	9
2789		Spot	1	Image 1	2	1000000000	10
3444		Spot	1	Image 1	2	1000000001	11
3269		Spot	1	Image 1	2	1000000002	12
1783		Spot	1	Image 1	2	1000000003	13
2957		Spot	1	Image 1	2	1000000004	14
3328		Spot	1	Image 1	2	1000000010	15
2197		Spot	1	Image 1	2	1000000005	16
2399		Spot	1	Image 1	2	1000000006	17
2399		Spot	1	Image 1	2	1000000007	18
1984		Spot	1	Image 1	2	1000000008	19
2001		Spot	1	Image 1	2	1000000009	20
2557		Spot	1	Image 1	3	1000000000	21
3427		Spot	1	Image 1	3	1000000001	22
3083		Spot	1	Image 1	3	1000000002	23
1915		Spot	1	Image 1	3	1000000003	24
3520		Spot	1	Image 1	3	1000000004	25
2906		Spot	1	Image 1	3	1000000010	26
2109		Spot	1	Image 1	3	1000000005	27
2121		Spot	1	Image 1	3	1000000006	28
2466		Spot	1	Image 1	3	1000000007	29
2043		Spot	1	Image 1	3	1000000008	30
1955		Spot	1	Image 1	3	1000000009	31
2901		Spot	1	Image 1	4	1000000000	32
3379		Spot	1	Image 1	4	1000000001	33
3146		Spot	1	Image 1	4	1000000002	34
1804		Spot	1	Image 1	4	1000000003	35
3111		Spot	1	Image 1	4	1000000004	36
2810		Spot	1	Image 1	4	1000000010	37
2061		Spot	1	Image 1	4	1000000011	38
2031		Spot	1	Image 1	4	1000000005	39
2440		Spot	1	Image 1	4	1000000006	40
2034		Spot	1	Image 1	4	1000000007	41
1938		Spot	1	Image 1	4	1000000008	42
1916		Spot	1	Image 1	4	1000000009	43
2462		Spot	1	Image 1	5	1000000000	44
3494		Spot	1	Image 1	5	1000000001	45
3187		Spot	1	Image 1	5	1000000002	46
1796		Spot	1	Image 1	5	1000000003	47
2827		Spot	1	Image 1	5	1000000004	48
2932		Spot	1	Image 1	5	1000000010	49
2128		Spot	1	Image 1	5	1000000011	50
2286		Spot	1	Image 1	5	1000000005	51
2094		Spot	1	Image 1	5	1000000012	52
1904		Spot	1	Image 1	5	1000000013	53
2308		Spot	1	Image 1	5	1000000006	54
2300		Spot	1	Image 1	5	1000000007	55
1943		Spot	1	Image 1	5	1000000008	56
1796		Spot	1	Image 1	5	1000000009	57
2335		Spot	1	Image 1	6	1000000000	58
3200		Spot	1	Image 1	6	1000000001	59
2641		Spot	1	Image 1	6	1000000002	60
1839		Spot	1	Image 1	6	1000000003	61
2784		Spot	1	Image 1	6	1000000004	62
2967		Spot	1	Image 1	6	1000000010	63
2078		Spot	1	Image 1	6	1000000011	64
2326		Spot	1	Image 1	6	1000000014	65
2129		Spot	1	Image 1	6	1000000005	66
1871		Spot	1	Image 1	6	1000000012	67
1960		Spot	1	Image 1	6	1000000006	68
2024		Spot	1	Image 1	6	1000000013	69
2388		Spot	1	Image 1	6	1000000007	70
2037		Spot	1	Image 1	6	1000000008	71
1919		Spot	1	Image 1	6	1000000015	72
1618		Spot	1	Image 1	6	1000000009	73
2536		Spot	1	Image 1	7	1000000000	74
3543		Spot	1	Image 1	7	1000000001	75
2755		Spot	1	Image 1	7	1000000002	76
1935		Spot	1	Image 1	7	1000000003	77
2690		Spot	1	Image 1	7	1000000004	78
2456		Spot	1	Image 1	7	1000000010	79
2108		Spot	1	Image 1	7	1000000011	80
1926		Spot	1	Image 1	7	1000000014	81
2162		Spot	1	Image 1	7	1000000005	82
1958		Spot	1	Image 1	7	1000000012	83
1999		Spot	1	Image 1	7	1000000013	84
2066		Spot	1	Image 1	7	1000000006	85
2156		Spot	1	Image 1	7	1000000007	86
2077		Spot	1	Image 1	7	1000000008	87
2044		Spot	1	Image 1	7	1000000015	88
1769		Spot	1	Image 1	7	1000000009	89
2289		Spot	1	Image 1	8	1000000000	90
3181		Spot	1	Image 1	8	1000000001	91
2493		Spot	1	Image 1	8	1000000002	92
2491		Spot	1	Image 1	8	1000000016	93
2035		Spot	1	Image 1	8	1000000003	94
2850		Spot	1	Image 1	8	1000000004	95
2506		Spot	1	Image 1	8	1000000010	96
2097		Spot	1	Image 1	8	1000000011	97
2210		Spot	1	Image 1	8	1000000014	98
2263		Spot	1	Image 1	8	1000000005	99
1935		Spot	1	Image 1	8	1000000012	100
1735		Spot	1	Image 1	8	1000000013	101
2060		Spot	1	Image 1	8	1000000006	102
2294		Spot	1	Image 1	8	1000000007	103
1842		Spot	1	Image 1	8	1000000008	104
1944		Spot	1	Image 1	8	1000000015	105
1852		Spot	1	Image 1	8	1000000009	106
2221		Spot	1	Image 1	9	1000000000	107
2871		Spot	1	Image 1	9	1000000001	108
2900		Spot	1	Image 1	9	1000000002	109
3305		Spot	1	Image 1	9	1000000016	110
1773		Spot	1	Image 1	9	1000000003	111
2698		Spot	1	Image 1	9	1000000004	112
2618		Spot	1	Image 1	9	1000000010	113
2155		Spot	1	Image 1	9	1000000011	114
2380		Spot	1	Image 1	9	1000000014	115
1952		Spot	1	Image 1	9	1000000005	116
1987		Spot	1	Image 1	9	1000000012	117
1854		Spot	1	Image 1	9	1000000013	118
2187		Spot	1	Image 1	9	1000000006	119
2417		Spot	1	Image 1	9	1000000007	120
1919		Spot	1	Image 1	9	1000000008	121
1999		Spot	1	Image 1	9	1000000015	122
1815		Spot	1	Image 1	9	1000000009	123
2305		Spot	1	Image 1	10	1000000000	124
2843		Spot	1	Image 1	10	1000000001	125
3010		Spot	1	Image 1	10	1000000002	126
3782		Spot	1	Image 1	10	1000000016	127
1854		Spot	1	Image 1	10	1000000003	128
3116		Spot	1	Image 1	10	1000000004	129
2841		Spot	1	Image 1	10	1000000010	130
2172		Spot	1	Image 1	10	1000000011	131
2360		Spot	1	Image 1	10	1000000014	132
1981		Spot	1	Image 1	10	1000000005	133
2070		Spot	1	Image 1	10	1000000012	134
2103		Spot	1	Image 1	10	1000000006	135
1880		Spot	1	Image 1	10	1000000013	136
2250		Spot	1	Image 1	10	1000000007	137
1827		Spot	1	Image 1	10	1000000008	138
2037		Spot	1	Image 1	10	1000000015	139
1752		Spot	1	Image 1	10	1000000009	140
2510		Spot	1	Image 1	11	1000000000	141
2893		Spot	1	Image 1	11	1000000001	142
2816		Spot	1	Image 1	11	1000000002	143
1973		Spot	1	Image 1	11	1000000003	144
3056		Spot	1	Image 1	11	1000000016	145
3348		Spot	1	Image 1	11	1000000004	146
2866		Spot	1	Image 1	11	1000000010	147
2478		Spot	1	Image 1	11	1000000017	148
2400		Spot	1	Image 1	11	1000000011	149
2731		Spot	1	Image 1	11	1000000018	150
2411		Spot	1	Image 1	11	1000000014	151
1977		Spot	1	Image 1	11	1000000005	152
2171		Spot	1	Image 1	11	1000000012	153
1831		Spot	1	Image 1	11	1000000006	154
1824		Spot	1	Image 1	11	1000000013	155
2010		Spot	1	Image 1	11	1000000019	156
2049		Spot	1	Image 1	11	1000000007	157
2143		Spot	1	Image 1	11	1000000008	158
1704		Spot	1	Image 1	11	1000000015	159
1840		Spot	1	Image 1	11	1000000009	160
2544		Spot	1	Image 1	12	1000000000	161
2795		Spot	1	Image 1	12	1000000001	162
2890		Spot	1	Image 1	12	1000000002	163
1754		Spot	1	Image 1	12	1000000003	164
3296		Spot	1	Image 1	12	1000000016	165
3129		Spot	1	Image 1	12	1000000004	166
2511		Spot	1	Image 1	12	1000000020	167
2773		Spot	1	Image 1	12	1000000010	168
2409		Spot	1	Image 1	12	1000000017	169
2077		Spot	1	Image 1	12	1000000011	170
2713		Spot	1	Image 1	12	1000000018	171
2728		Spot	1	Image 1	12	1000000014	172
2153		Spot	1	Image 1	12	1000000005	173
2259		Spot	1	Image 1	12	1000000012	174
1872		Spot	1	Image 1	12	1000000006	175
1661		Spot	1	Image 1	12	1000000013	176
2288		Spot	1	Image 1	12	1000000019	177
2202		Spot	1	Image 1	12	1000000008	178
1845		Spot	1	Image 1	12	1000000015	179
1837		Spot	1	Image 1	12	1000000009	180
2212		Spot	1	Image 1	13	1000000000	181
2767		Spot	1	Image 1	13	1000000001	182
2413		Spot	1	Image 1	13	1000000002	183
1756		Spot	1	Image 1	13	1000000003	184
3290		Spot	1	Image 1	13	1000000016	185
3150		Spot	1	Image 1	13	1000000004	186
2744		Spot	1	Image 1	13	1000000020	187
2843		Spot	1	Image 1	13	1000000010	188
2489		Spot	1	Image 1	13	1000000017	189
1902		Spot	1	Image 1	13	1000000011	190
3240		Spot	1	Image 1	13	1000000014	191
3161		Spot	1	Image 1	13	1000000018	192
1936		Spot	1	Image 1	13	1000000005	193
2049		Spot	1	Image 1	13	1000000012	194
1873		Spot	1	Image 1	13	1000000013	195
2218		Spot	1	Image 1	13	1000000019	196
2064		Spot	1	Image 1	13	1000000008	197
1938		Spot	1	Image 1	13	1000000015	198
2168		Spot	1	Image 1	14	1000000000	199
3135		Spot	1	Image 1	14	1000000021	200
2892		Spot	1	Image 1	14	1000000001	201
2797		Spot	1	Image 1	14	1000000022	202
1655		Spot	1	Image 1	14	1000000003	203
3058		Spot	1	Image 1	14	1000000016	204
2580		Spot	1	Image 1	14	1000000004	205
3317		Spot	1	Image 1	14	1000000020	206
3218		Spot	1	Image 1	14	1000000010	207
2338		Spot	1	Image 1	14	1000000017	208
2032		Spot	1	Image 1	14	1000000011	209
2833		Spot	1	Image 1	14	1000000014	210
2843		Spot	1	Image 1	14	1000000018	211
2008		Spot	1	Image 1	14	1000000005	212
2239		Spot	1	Image 1	14	1000000012	213
1701		Spot	1	Image 1	14	1000000013	214
2445		Spot	1	Image 1	14	1000000019	215
2043		Spot	1	Image 1	14	1000000015	216
2311		Spot	1	Image 1	15	1000000000	217
3761		Spot	1	Image 1	15	1000000021	218
2410		Spot	1	Image 1	15	1000000001	219
2979		Spot	1	Image 1	15	1000000022	220
2483		Spot	1	Image 1	15	1000000023	221
1610		Spot	1	Image 1	15	1000000003	222
3384		Spot	1	Image 1	15	1000000016	223
2914		Spot	1	Image 1	15	1000000020	224
2928		Spot	1	Image 1	15	1000000010	225
2567		Spot	1	Image 1	15	1000000017	226
1951		Spot	1	Image 1	15	1000000011	227
2133		Spot	1	Image 1	15	1000000014	228
2799		Spot	1	Image 1	15	1000000018	229
1989		Spot	1	Image 1	15	1000000005	230
2005		Spot	1	Image 1	15	1000000012	231
2202		Spot	1	Image 1	15	1000000024	232
1863		Spot	1	Image 1	15	1000000013	233
2561		Spot	1	Image 1	15	1000000019	234
1661		Spot	1	Image 1	15	1000000015	235
2420		Spot	1	Image 1	16	1000000000	236
3176		Spot	1	Image 1	16	1000000021	237
2655		Spot	1	Image 1	16	1000000001	238
2875		Spot	1	Image 1	16	1000000022	239
2751		Spot	1	Image 1	16	1000000023	240
1417		Spot	1	Image 1	16	1000000003	241
3237		Spot	1	Image 1	16	1000000016	242
2871		Spot	1	Image 1	16	1000000020	243
2506		Spot	1	Image 1	16	1000000010	244
2774		Spot	1	Image 1	16	1000000017	245
1930		Spot	1	Image 1	16	1000000011	246
2849		Spot	1	Image 1	16	1000000014	247
2776		Spot	1	Image 1	16	1000000018	248
2161		Spot	1	Image 1	16	1000000005	249
1980		Spot	1	Image 1	16	1000000012	250
2196		Spot	1	Image 1	16	1000000024	251
2731		Spot	1	Image 1	16	1000000019	252
1650		Spot	1	Image 1	16	1000000015	253
2435		Spot	1	Image 1	17	1000000000	254
3196		Spot	1	Image 1	17	1000000021	255
2348		Spot	1	Image 1	17	1000000025	256
2539		Spot	1	Image 1	17	1000000001	257
2699		Spot	1	Image 1	17	1000000022	258
2835		Spot	1	Image 1	17	1000000023	259
1731		Spot	1	Image 1	17	1000000003	260
2577		Spot	1	Image 1	17	1000000016	261
2777		Spot	1	Image 1	17	1000000020	262
2461		Spot	1	Image 1	17	1000000010	263
2678		Spot	1	Image 1	17	1000000017	264
1754		Spot	1	Image 1	17	1000000011	265
2744		Spot	1	Image 1	17	1000000014	266
2742		Spot	1	Image 1	17	1000000018	267
2065		Spot	1	Image 1	17	1000000005	268
1935		Spot	1	Image 1	17	1000000012	269
2177		Spot	1	Image 1	17	1000000024	270
2548		Spot	1	Image 1	17	1000000019	271
2003		Spot	1	Image 1	17	1000000015	272
2550		Spot	1	Image 1	18	1000000000	273
3251		Spot	1	Image 1	18	1000000021	274
2886		Spot	1	Image 1	18	1000000001	275
3185		Spot	1	Image 1	18	1000000025	276
3051		Spot	1	Image 1	18	1000000022	277
2539		Spot	1	Image 1	18	1000000023	278
1728		Spot	1	Image 1	18	1000000003	279
2640		Spot	1	Image 1	18	1000000016	280
2796		Spot	1	Image 1	18	1000000020	281
2966		Spot	1	Image 1	18	1000000010	282
2354		Spot	1	Image 1	18	1000000017	283
1729		Spot	1	Image 1	18	1000000011	284
2682		Spot	1	Image 1	18	1000000018	285
2793		Spot	1	Image 1	18	1000000014	286
2349		Spot	1	Image 1	18	1000000005	287
1797		Spot	1	Image 1	18	1000000012	288
2164		Spot	1	Image 1	18	1000000024	289
2430		Spot	1	Image 1	18	1000000019	290
1996		Spot	1	Image 1	18	1000000015	291
2197		Spot	1	Image 1	19	1000000000	292
3412		Spot	1	Image 1	19	1000000021	293
2557		Spot	1	Image 1	19	1000000001	294
2774		Spot	1	Image 1	19	1000000025	295
3078		Spot	1	Image 1	19	1000000022	296
2341		Spot	1	Image 1	19	1000000023	297
1808		Spot	1	Image 1	19	1000000003	298
2602		Spot	1	Image 1	19	1000000016	299
2712		Spot	1	Image 1	19	1000000020	300
2812		Spot	1	Image 1	19	1000000010	301
2315		Spot	1	Image 1	19	1000000017	302
1758		Spot	1	Image 1	19	1000000011	303
2807		Spot	1	Image 1	19	1000000018	304
2620		Spot	1	Image 1	19	1000000014	305
2078		Spot	1	Image 1	19	1000000005	306
1911		Spot	1	Image 1	19	1000000012	307
1986		Spot	1	Image 1	19	1000000024	308
2182		Spot	1	Image 1	19	1000000019	309
2301		Spot	1	Image 1	19	1000000015	310
2248		Spot	1	Image 1	20	1000000000	311
3693		Spot	1	Image 1	20	1000000021	312
2977		Spot	1	Image 1	20	1000000025	313
2781		Spot	1	Image 1	20	1000000022	314
2679		Spot	1	Image 1	20	1000000023	315
1666		Spot	1	Image 1	20	1000000003	316
2815		Spot	1	Image 1	20	1000000016	317
3157		Spot	1	Image 1	20	1000000020	318
2645		Spot	1	Image 1	20	1000000010	319
2216		Spot	1	Image 1	20	1000000017	320
2191		Spot	1	Image 1	20	1000000011	321
2881		Spot	1	Image 1	20	1000000018	322
2391		Spot	1	Image 1	20	1000000014	323
2245		Spot	1	Image 1	20	1000000012	324
1984		Spot	1	Image 1	20	1000000024	325
2307		Spot	1	Image 1	20	1000000019	326
2147		Spot	1	Image 1	20	1000000015	327
2219		Spot	1	Image 1	21	1000000000	328
3372		Spot	1	Image 1	21	1000000021	329
2877		Spot	1	Image 1	21	1000000025	330
2916		Spot	1	Image 1	21	1000000022	331
2427		Spot	1	Image 1	21	1000000023	332
1767		Spot	1	Image 1	21	1000000003	333
3422		Spot	1	Image 1	21	1000000016	334
3280		Spot	1	Image 1	21	1000000020	335
2556		Spot	1	Image 1	21	1000000010	336
2268		Spot	1	Image 1	21	1000000017	337
1997		Spot	1	Image 1	21	1000000011	338
2264		Spot	1	Image 1	21	1000000014	339
2810		Spot	1	Image 1	21	1000000018	340
2341		Spot	1	Image 1	21	1000000012	341
2143		Spot	1	Image 1	21	1000000024	342
2228		Spot	1	Image 1	21	1000000019	343
2107		Spot	1	Image 1	21	1000000015	344
2175		Spot	1	Image 1	22	1000000000	345
2868		Spot	1	Image 1	22	1000000021	346
2519		Spot	1	Image 1	22	1000000025	347
3287		Spot	1	Image 1	22	1000000022	348
2781		Spot	1	Image 1	22	1000000023	349
1652		Spot	1	Image 1	22	1000000003	350
3075		Spot	1	Image 1	22	1000000016	351
2653		Spot	1	Image 1	22	1000000020	352
2324		Spot	1	Image 1	22	1000000010	353
2397		Spot	1	Image 1	22	1000000026	354
2134		Spot	1	Image 1	22	1000000017	355
2063		Spot	1	Image 1	22	1000000011	356
2244		Spot	1	Image 1	22	1000000014	357
2924		Spot	1	Image 1	22	1000000018	358
2470		Spot	1	Image 1	22	1000000012	359
2439		Spot	1	Image 1	22	1000000024	360
2304		Spot	1	Image 1	22	1000000019	361
1925		Spot	1	Image 1	22	1000000015	362
2378		Spot	1	Image 1	23	1000000000	363
2625		Spot	1	Image 1	23	1000000021	364
2900		Spot	1	Image 1	23	1000000025	365
3233		Spot	1	Image 1	23	1000000022	366
2700		Spot	1	Image 1	23	1000000023	367
1714		Spot	1	Image 1	23	1000000003	368
3030		Spot	1	Image 1	23	1000000016	369
2846		Spot	1	Image 1	23	1000000020	370
2889		Spot	1	Image 1	23	1000000026	371
2133		Spot	1	Image 1	23	1000000017	372
1756		Spot	1	Image 1	23	1000000011	373
2337		Spot	1	Image 1	23	1000000014	374
2787		Spot	1	Image 1	23	1000000018	375
1879		Spot	1	Image 1	23	1000000012	376
1887		Spot	1	Image 1	23	1000000027	377
2271		Spot	1	Image 1	23	1000000024	378
1523		Spot	1	Image 1	23	1000000028	379
2010		Spot	1	Image 1	23	1000000019	380
2029		Spot	1	Image 1	23	1000000029	381
1979		Spot	1	Image 1	23	1000000015	382
1904		Spot	1	Image 1	24	1000000000	383
2818		Spot	1	Image 1	24	1000000021	384
2814		Spot	1	Image 1	24	1000000025	385
3329		Spot	1	Image 1	24	1000000022	386
2339		Spot	1	Image 1	24	1000000023	387
1923		Spot	1	Image 1	24	1000000003	388
3224		Spot	1	Image 1	24	1000000016	389
2832		Spot	1	Image 1	24	1000000026	390
1713		Spot	1	Image 1	24	1000000017	391
2092		Spot	1	Image 1	24	1000000014	392
1958		Spot	1	Image 1	24	1000000027	393
1941		Spot	1	Image 1	24	1000000024	394
1489		Spot	1	Image 1	24	1000000028	395
2402		Spot	1	Image 1	24	1000000019	396
1929		Spot	1	Image 1	24	1000000029	397
2045		Spot	1	Image 1	24	1000000015	398
1964		Spot	1	Image 1	25	1000000000	399
2699		Spot	1	Image 1	25	1000000021	400
2463		Spot	1	Image 1	25	1000000025	401
3758		Spot	1	Image 1	25	1000000022	402
2214		Spot	1	Image 1	25	1000000023	403
1859		Spot	1	Image 1	25	1000000003	404
3546		Spot	1	Image 1	25	1000000016	405
2485		Spot	1	Image 1	25	1000000026	406
2199		Spot	1	Image 1	25	1000000014	407
1960		Spot	1	Image 1	25	1000000027	408
2255		Spot	1	Image 1	25	1000000024	409
1507		Spot	1	Image 1	25	1000000028	410
2213		Spot	1	Image 1	25	1000000019	411
1732		Spot	1	Image 1	25	1000000029	412
1952		Spot	1	Image 1	25	1000000015	413
1928		Spot	1	Image 1	26	1000000000	414
2909		Spot	1	Image 1	26	1000000021	415
2949		Spot	1	Image 1	26	1000000025	416
3185		Spot	1	Image 1	26	1000000022	417
1707		Spot	1	Image 1	26	1000000003	418
3183		Spot	1	Image 1	26	1000000016	419
2195		Spot	1	Image 1	26	1000000026	420
2073		Spot	1	Image 1	26	1000000014	421
2128		Spot	1	Image 1	26	1000000027	422
2110		Spot	1	Image 1	26	1000000024	423
1672		Spot	1	Image 1	26	1000000028	424
1950		Spot	1	Image 1	26	1000000019	425
1457		Spot	1	Image 1	26	1000000029	426
1849		Spot	1	Image 1	26	1000000015	427
2375		Spot	1	Image 1	27	1000000021	428
3027		Spot	1	Image 1	27	1000000025	429
1594		Spot	1	Image 1	27	1000000003	430
3172		Spot	1	Image 1	27	1000000016	431
2505		Spot	1	Image 1	27	1000000026	432
2055		Spot	1	Image 1	27	1000000030	433
2047		Spot	1	Image 1	27	1000000027	434
1509		Spot	1	Image 1	27	1000000028	435
1874		Spot	1	Image 1	27	1000000019	436
1455		Spot	1	Image 1	27	1000000029	437
1880		Spot	1	Image 1	27	1000000015	438
2719		Spot	1	Image 1	28	1000000025	439
1799		Spot	1	Image 1	28	1000000003	440
2995		Spot	1	Image 1	28	1000000016	441
2685		Spot	1	Image 1	28	1000000026	442
2136		Spot	1	Image 1	28	1000000031	443
1739		Spot	1	Image 1	28	1000000030	444
2340		Spot	1	Image 1	28	1000000027	445
1277		Spot	1	Image 1	28	1000000028	446
1632		Spot	1	Image 1	28	1000000029	447
2565		Spot	1	Image 1	29	1000000025	448
1678		Spot	1	Image 1	29	1000000003	449
3060		Spot	1	Image 1	29	1000000016	450
2636		Spot	1	Image 1	29	1000000026	451
2405		Spot	1	Image 1	29	1000000031	452
1530		Spot	1	Image 1	29	1000000030	453
2209		Spot	1	Image 1	29	1000000027	454
2167		Spot	1	Image 1	29	1000000032	455
1277		Spot	1	Image 1	29	1000000028	456
1729		Spot	1	Image 1	29	1000000029	457
2141		Spot	1	Image 1	30	1000000025	458
2361		Spot	1	Image 1	30	1000000033	459
1881		Spot	1	Image 1	30	1000000003	460
2344		Spot	1	Image 1	30	1000000016	461
2518		Spot	1	Image 1	30	1000000026	462
2313		Spot	1	Image 1	30	1000000031	463
1485		Spot	1	Image 1	30	1000000030	464
2417		Spot	1	Image 1	30	1000000027	465
1952		Spot	1	Image 1	30	1000000032	466
1338		Spot	1	Image 1	30	1000000028	467
1737		Spot	1	Image 1	30	1000000029	468
2307		Spot	1	Image 1	31	1000000033	469
1874		Spot	1	Image 1	31	1000000003	470
2553		Spot	1	Image 1	31	1000000026	471
2424		Spot	1	Image 1	31	1000000031	472
1564		Spot	1	Image 1	31	1000000030	473
2283		Spot	1	Image 1	31	1000000027	474
1921		Spot	1	Image 1	31	1000000032	475
1386		Spot	1	Image 1	31	1000000028	476
1453		Spot	1	Image 1	31	1000000029	477
2391		Spot	1	Image 1	32	1000000034	478
2177		Spot	1	Image 1	32	1000000035	479
2621		Spot	1	Image 1	32	1000000033	480
1781		Spot	1	Image 1	32	1000000003	481
2462		Spot	1	Image 1	32	1000000026	482
2198		Spot	1	Image 1	32	1000000031	483
1530		Spot	1	Image 1	32	1000000030	484
1976		Spot	1	Image 1	32	1000000036	485
2562		Spot	1	Image 1	32	1000000027	486
2273		Spot	1	Image 1	32	1000000032	487
1527		Spot	1	Image 1	32	1000000028	488
1555		Spot	1	Image 1	32	1000000029	489
2511		Spot	1	Image 1	33	1000000034	490
3112		Spot	1	Image 1	33	1000000033	491
2265		Spot	1	Image 1	33	1000000035	492
1695		Spot	1	Image 1	33	1000000003	493
2081		Spot	1	Image 1	33	1000000026	494
2232		Spot	1	Image 1	33	1000000031	495
1599		Spot	1	Image 1	33	1000000030	496
1816		Spot	1	Image 1	33	1000000036	497
1961		Spot	1	Image 1	33	1000000027	498
2082		Spot	1	Image 1	33	1000000032	499
1675		Spot	1	Image 1	33	1000000028	500
1772		Spot	1	Image 1	33	1000000029	501
2535		Spot	1	Image 1	34	1000000034	502
2603		Spot	1	Image 1	34	1000000033	503
2315		Spot	1	Image 1	34	1000000035	504
1606		Spot	1	Image 1	34	1000000003	505
2250		Spot	1	Image 1	34	1000000037	506
2397		Spot	1	Image 1	34	1000000026	507
2120		Spot	1	Image 1	34	1000000031	508
1605		Spot	1	Image 1	34	1000000030	509
1959		Spot	1	Image 1	34	1000000036	510
1985		Spot	1	Image 1	34	1000000032	511
1437		Spot	1	Image 1	34	1000000028	512
3025		Spot	1	Image 1	35	1000000034	513
2764		Spot	1	Image 1	35	1000000033	514
2101		Spot	1	Image 1	35	1000000035	515
2066		Spot	1	Image 1	35	1000000003	516
2480		Spot	1	Image 1	35	1000000038	517
2497		Spot	1	Image 1	35	1000000037	518
2330		Spot	1	Image 1	35	1000000026	519
2119		Spot	1	Image 1	35	1000000031	520
2586		Spot	1	Image 1	35	1000000039	521
2155		Spot	1	Image 1	35	1000000030	522
2079		Spot	1	Image 1	35	1000000036	523
1903		Spot	1	Image 1	35	1000000032	524
3087		Spot	1	Image 1	36	1000000034	525
2825		Spot	1	Image 1	36	1000000033	526
2037		Spot	1	Image 1	36	1000000035	527
2951		Spot	1	Image 1	36	1000000040	528
2268		Spot	1	Image 1	36	1000000003	529
3009		Spot	1	Image 1	36	1000000038	530
2254		Spot	1	Image 1	36	1000000026	531
2814		Spot	1	Image 1	36	1000000037	532
2242		Spot	1	Image 1	36	1000000031	533
2416		Spot	1	Image 1	36	1000000039	534
2161		Spot	1	Image 1	36	1000000036	535
1944		Spot	1	Image 1	36	1000000030	536
1910		Spot	1	Image 1	36	1000000032	537
2874		Spot	1	Image 1	37	1000000034	538
3218		Spot	1	Image 1	37	1000000033	539
2206		Spot	1	Image 1	37	1000000035	540
2469		Spot	1	Image 1	37	1000000040	541
1855		Spot	1	Image 1	37	1000000003	542
3159		Spot	1	Image 1	37	1000000038	543
2209		Spot	1	Image 1	37	1000000026	544
2604		Spot	1	Image 1	37	1000000037	545
1762		Spot	1	Image 1	37	1000000041	546
2521		Spot	1	Image 1	37	1000000031	547
2070		Spot	1	Image 1	37	1000000039	548
1870		Spot	1	Image 1	37	1000000036	549
1650		Spot	1	Image 1	37	1000000030	550
1757		Spot	1	Image 1	37	1000000032	551
2037		Spot	1	Image 1	38	1000000042	552
3057		Spot	1	Image 1	38	1000000034	553
3388		Spot	1	Image 1	38	1000000033	554
2516		Spot	1	Image 1	38	1000000035	555
2606		Spot	1	Image 1	38	1000000040	556
3084		Spot	1	Image 1	38	1000000038	557
2149		Spot	1	Image 1	38	1000000026	558
2761		Spot	1	Image 1	38	1000000037	559
1681		Spot	1	Image 1	38	1000000041	560
1962		Spot	1	Image 1	38	1000000043	561
2557		Spot	1	Image 1	38	1000000031	562
2134		Spot	1	Image 1	38	1000000039	563
2138		Spot	1	Image 1	38	1000000036	564
1786		Spot	1	Image 1	38	1000000030	565
1978		Spot	1	Image 1	38	1000000044	566
1807		Spot	1	Image 1	38	1000000032	567
1981		Spot	1	Image 1	39	1000000042	568
3466		Spot	1	Image 1	39	1000000034	569
3063		Spot	1	Image 1	39	1000000033	570
2200		Spot	1	Image 1	39	1000000035	571
2449		Spot	1	Image 1	39	1000000040	572
3422		Spot	1	Image 1	39	1000000038	573
2480		Spot	1	Image 1	39	1000000026	574
3111		Spot	1	Image 1	39	1000000037	575
2130		Spot	1	Image 1	39	1000000041	576
1606		Spot	1	Image 1	39	1000000043	577
2525		Spot	1	Image 1	39	1000000031	578
2226		Spot	1	Image 1	39	1000000039	579
2277		Spot	1	Image 1	39	1000000036	580
2239		Spot	1	Image 1	39	1000000030	581
1908		Spot	1	Image 1	39	1000000044	582
1711		Spot	1	Image 1	39	1000000032	583
2083		Spot	1	Image 1	40	1000000042	584
3692		Spot	1	Image 1	40	1000000034	585
2499		Spot	1	Image 1	40	1000000033	586
3189		Spot	1	Image 1	40	1000000045	587
2175		Spot	1	Image 1	40	1000000035	588
2440		Spot	1	Image 1	40	1000000040	589
3075		Spot	1	Image 1	40	1000000038	590
2583		Spot	1	Image 1	40	1000000026	591
2649		Spot	1	Image 1	40	1000000037	592
2200		Spot	1	Image 1	40	1000000041	593
1653		Spot	1	Image 1	40	1000000043	594
1884		Spot	1	Image 1	40	1000000031	595
2302		Spot	1	Image 1	40	1000000039	596
2699		Spot	1	Image 1	40	1000000036	597
1669		Spot	1	Image 1	40	1000000030	598
1943		Spot	1	Image 1	40	1000000044	599
2143		Spot	1	Image 1	41	1000000042	600
3647		Spot	1	Image 1	41	1000000034	601
2862		Spot	1	Image 1	41	1000000033	602
2791		Spot	1	Image 1	41	1000000045	603
1842		Spot	1	Image 1	41	1000000035	604
2522		Spot	1	Image 1	41	1000000040	605
3089		Spot	1	Image 1	41	1000000038	606
2518		Spot	1	Image 1	41	1000000046	607
2494		Spot	1	Image 1	41	1000000026	608
2582		Spot	1	Image 1	41	1000000037	609
2193		Spot	1	Image 1	41	1000000041	610
1800		Spot	1	Image 1	41	1000000043	611
2319		Spot	1	Image 1	41	1000000039	612
1933		Spot	1	Image 1	41	1000000030	613
2183		Spot	1	Image 1	41	1000000036	614
2064		Spot	1	Image 1	41	1000000044	615
2000		Spot	1	Image 1	42	1000000042	616
3173		Spot	1	Image 1	42	1000000034	617
2902		Spot	1	Image 1	42	1000000033	618
3499		Spot	1	Image 1	42	1000000045	619
3348		Spot	1	Image 1	42	1000000040	620
2052		Spot	1	Image 1	42	1000000035	621
2842		Spot	1	Image 1	42	1000000038	622
2640		Spot	1	Image 1	42	1000000046	623
2034		Spot	1	Image 1	42	1000000026	624
2704		Spot	1	Image 1	42	1000000037	625
2139		Spot	1	Image 1	42	1000000041	626
1729		Spot	1	Image 1	42	1000000043	627
2065		Spot	1	Image 1	42	1000000039	628
1689		Spot	1	Image 1	42	1000000030	629
2127		Spot	1	Image 1	42	1000000036	630
1894		Spot	1	Image 1	42	1000000044	631
2258		Spot	1	Image 1	43	1000000042	632
2552		Spot	1	Image 1	43	1000000033	633
2831		Spot	1	Image 1	43	1000000045	634
3266		Spot	1	Image 1	43	1000000040	635
1855		Spot	1	Image 1	43	1000000035	636
3120		Spot	1	Image 1	43	1000000038	637
2847		Spot	1	Image 1	43	1000000046	638
2291		Spot	1	Image 1	43	1000000026	639
2351		Spot	1	Image 1	43	1000000037	640
2499		Spot	1	Image 1	43	1000000041	641
1670		Spot	1	Image 1	43	1000000043	642
2421		Spot	1	Image 1	43	1000000039	643
1793		Spot	1	Image 1	43	1000000036	644
2011		Spot	1	Image 1	43	1000000044	645
2246		Spot	1	Image 1	44	1000000042	646
2891		Spot	1	Image 1	44	1000000033	647
3259		Spot	1	Image 1	44	1000000045	648
3691		Spot	1	Image 1	44	1000000040	649
1990		Spot	1	Image 1	44	1000000035	650
2908		Spot	1	Image 1	44	1000000038	651
2608		Spot	1	Image 1	44	1000000046	652
2279		Spot	1	Image 1	44	1000000026	653
2045		Spot	1	Image 1	44	1000000037	654
1886		Spot	1	Image 1	44	1000000041	655
1679		Spot	1	Image 1	44	1000000043	656
2042		Spot	1	Image 1	44	1000000039	657
1862		Spot	1	Image 1	44	1000000044	658
1508		Spot	1	Image 1	44	1000000047	659
2023		Spot	1	Image 1	45	1000000042	660
2619		Spot	1	Image 1	45	1000000033	661
2977		Spot	1	Image 1	45	1000000045	662
3251		Spot	1	Image 1	45	1000000040	663
2794		Spot	1	Image 1	45	1000000038	664
2181		Spot	1	Image 1	45	1000000035	665
2701		Spot	1	Image 1	45	1000000046	666
2347		Spot	1	Image 1	45	1000000026	667
2231		Spot	1	Image 1	45	1000000037	668
1905		Spot	1	Image 1	45	1000000041	669
1786		Spot	1	Image 1	45	1000000043	670
1908		Spot	1	Image 1	45	1000000048	671
1986		Spot	1	Image 1	45	1000000039	672
1665		Spot	1	Image 1	45	1000000044	673
1573		Spot	1	Image 1	45	1000000047	674
2145		Spot	1	Image 1	46	1000000042	675
2156		Spot	1	Image 1	46	1000000033	676
3258		Spot	1	Image 1	46	1000000045	677
2934		Spot	1	Image 1	46	1000000040	678
2809		Spot	1	Image 1	46	1000000038	679
1985		Spot	1	Image 1	46	1000000035	680
2879		Spot	1	Image 1	46	1000000046	681
2300		Spot	1	Image 1	46	1000000026	682
2153		Spot	1	Image 1	46	1000000037	683
1745		Spot	1	Image 1	46	1000000041	684
1803		Spot	1	Image 1	46	1000000043	685
1970		Spot	1	Image 1	46	1000000048	686
1860		Spot	1	Image 1	46	1000000044	687
1574		Spot	1	Image 1	46	1000000047	688
2096		Spot	1	Image 1	47	1000000042	689
2144		Spot	1	Image 1	47	1000000033	690
3252		Spot	1	Image 1	47	1000000045	691
2699		Spot	1	Image 1	47	1000000040	692
3055		Spot	1	Image 1	47	1000000038	693
1796		Spot	1	Image 1	47	1000000035	694
2552		Spot	1	Image 1	47	1000000046	695
1871		Spot	1	Image 1	47	1000000026	696
2443		Spot	1	Image 1	47	1000000037	697
1890		Spot	1	Image 1	47	1000000041	698
1751		Spot	1	Image 1	47	1000000043	699
2062		Spot	1	Image 1	47	1000000048	700
1779		Spot	1	Image 1	47	1000000044	701
1540		Spot	1	Image 1	47	1000000047	702
2037		Spot	1	Image 1	48	1000000042	703
2586		Spot	1	Image 1	48	1000000045	704
1531		Spot	1	Image 1	48	1000000035	705
2742		Spot	1	Image 1	48	1000000040	706
2593		Spot	1	Image 1	48	1000000046	707
2020		Spot	1	Image 1	48	1000000026	708
2711		Spot	1	Image 1	48	1000000037	709
2553		Spot	1	Image 1	48	1000000041	710
2020		Spot	1	Image 1	48	1000000043	711
1950		Spot	1	Image 1	48	1000000048	712
1646		Spot	1	Image 1	48	1000000044	713
1688		Spot	1	Image 1	48	1000000047	714
1870		Spot	1	Image 1	49	1000000042	715
2836		Spot	1	Image 1	49	1000000045	716
2533		Spot	1	Image 1	49	1000000040	717
1738		Spot	1	Image 1	49	1000000035	718
2722		Spot	1	Image 1	49	1000000046	719
2457		Spot	1	Image 1	49	1000000026	720
2689		Spot	1	Image 1	49	1000000037	721
2267		Spot	1	Image 1	49	1000000049	722
1823		Spot	1	Image 1	49	1000000043	723
2090		Spot	1	Image 1	49	1000000041	724
2158		Spot	1	Image 1	49	1000000048	725
1657		Spot	1	Image 1	49	1000000047	726
1873		Spot	1	Image 1	50	1000000042	727
2716		Spot	1	Image 1	50	1000000045	728
2223		Spot	1	Image 1	50	1000000040	729
1687		Spot	1	Image 1	50	1000000035	730
2558		Spot	1	Image 1	50	1000000046	731
2139		Spot	1	Image 1	50	1000000026	732
2329		Spot	1	Image 1	50	1000000037	733
2474		Spot	1	Image 1	50	1000000049	734
2435		Spot	1	Image 1	50	1000000048	735
1551		Spot	1	Image 1	50	1000000047	736
1967		Spot	1	Image 1	51	1000000042	737
2794		Spot	1	Image 1	51	1000000045	738
1724		Spot	1	Image 1	51	1000000035	739
2167		Spot	1	Image 1	51	1000000040	740
2426		Spot	1	Image 1	51	1000000046	741
2309		Spot	1	Image 1	51	1000000037	742
3040		Spot	1	Image 1	51	1000000049	743
2557		Spot	1	Image 1	51	1000000048	744
2182		Spot	1	Image 1	51	1000000050	745
1586		Spot	1	Image 1	51	1000000047	746
1808		Spot	1	Image 1	52	1000000042	747
3042		Spot	1	Image 1	52	1000000045	748
2566		Spot	1	Image 1	52	1000000040	749
1601		Spot	1	Image 1	52	1000000035	750
2369		Spot	1	Image 1	52	1000000046	751
2122		Spot	1	Image 1	52	1000000037	752
2234		Spot	1	Image 1	52	1000000049	753
2381		Spot	1	Image 1	52	1000000048	754
1930		Spot	1	Image 1	52	1000000050	755
1678		Spot	1	Image 1	52	1000000047	756
2053		Spot	1	Image 1	53	1000000042	757
3284		Spot	1	Image 1	53	1000000045	758
2685		Spot	1	Image 1	53	1000000040	759
1948		Spot	1	Image 1	53	1000000035	760
2119		Spot	1	Image 1	53	1000000037	761
2235		Spot	1	Image 1	53	1000000049	762
2183		Spot	1	Image 1	53	1000000048	763
1939		Spot	1	Image 1	53	1000000050	764
1591		Spot	1	Image 1	53	1000000047	765
1902		Spot	1	Image 1	54	1000000042	766
3498		Spot	1	Image 1	54	1000000045	767
2538		Spot	1	Image 1	54	1000000040	768
1612		Spot	1	Image 1	54	1000000035	769
1988		Spot	1	Image 1	54	1000000037	770
2479		Spot	1	Image 1	54	1000000049	771
2491		Spot	1	Image 1	54	1000000048	772
1841		Spot	1	Image 1	54	1000000050	773
1528		Spot	1	Image 1	54	1000000047	774
1921		Spot	1	Image 1	55	1000000042	775
2108		Spot	1	Image 1	55	1000000040	776
1643		Spot	1	Image 1	55	1000000035	777
1994		Spot	1	Image 1	55	1000000037	778
2568		Spot	1	Image 1	55	1000000049	779
2307		Spot	1	Image 1	55	1000000048	780
1710		Spot	1	Image 1	55	1000000050	781
1769		Spot	1	Image 1	55	1000000047	782
1998		Spot	1	Image 1	56	1000000042	783
2020		Spot	1	Image 1	56	1000000040	784
1749		Spot	1	Image 1	56	1000000035	785
2289		Spot	1	Image 1	56	1000000051	786
2244		Spot	1	Image 1	56	1000000037	787
2923		Spot	1	Image 1	56	1000000049	788
1851		Spot	1	Image 1	56	1000000050	789
1761		Spot	1	Image 1	56	1000000047	790
2044		Spot	1	Image 1	57	1000000042	791
2360		Spot	1	Image 1	57	1000000052	792
2231		Spot	1	Image 1	57	1000000040	793
1565		Spot	1	Image 1	57	1000000035	794
2194		Spot	1	Image 1	57	1000000051	795
2276		Spot	1	Image 1	57	1000000037	796
2798		Spot	1	Image 1	57	1000000049	797
2036		Spot	1	Image 1	57	1000000050	798
1621		Spot	1	Image 1	57	1000000047	799
1989		Spot	1	Image 1	58	1000000042	800
2001		Spot	1	Image 1	58	1000000052	801
2380		Spot	1	Image 1	58	1000000040	802
1524		Spot	1	Image 1	58	1000000035	803
2311		Spot	1	Image 1	58	1000000051	804
2103		Spot	1	Image 1	58	1000000037	805
2792		Spot	1	Image 1	58	1000000049	806
2177		Spot	1	Image 1	58	1000000050	807
1483		Spot	1	Image 1	58	1000000047	808
1987		Spot	1	Image 1	59	1000000042	809
2094		Spot	1	Image 1	59	1000000052	810
2352		Spot	1	Image 1	59	1000000040	811
1754		Spot	1	Image 1	59	1000000035	812
2410		Spot	1	Image 1	59	1000000051	813
1501		Spot	1	Image 1	59	1000000053	814
2222		Spot	1	Image 1	59	1000000037	815
2712		Spot	1	Image 1	59	1000000049	816
2117		Spot	1	Image 1	59	1000000050	817
1827		Spot	1	Image 1	60	1000000042	818
1966		Spot	1	Image 1	60	1000000052	819
2431		Spot	1	Image 1	60	1000000040	820
1836		Spot	1	Image 1	60	1000000035	821
2374		Spot	1	Image 1	60	1000000051	822
1433		Spot	1	Image 1	60	1000000053	823
1980		Spot	1	Image 1	60	1000000037	824
2376		Spot	1	Image 1	60	1000000049	825
2210		Spot	1	Image 1	60	1000000050	826
1845		Spot	1	Image 1	61	1000000042	827
1833		Spot	1	Image 1	61	1000000052	828
2092		Spot	1	Image 1	61	1000000054	829
2668		Spot	1	Image 1	61	1000000040	830
1640		Spot	1	Image 1	61	1000000035	831
2570		Spot	1	Image 1	61	1000000051	832
1426		Spot	1	Image 1	61	1000000053	833
2253		Spot	1	Image 1	61	1000000037	834
2127		Spot	1	Image 1	61	1000000049	835
2293		Spot	1	Image 1	61	1000000050	836
1462		Spot	1	Image 1	61	1000000055	837
1969		Spot	1	Image 1	62	1000000042	838
1937		Spot	1	Image 1	62	1000000052	839
2215		Spot	1	Image 1	62	1000000054	840
2528		Spot	1	Image 1	62	1000000056	841
2957		Spot	1	Image 1	62	1000000040	842
1611		Spot	1	Image 1	62	1000000035	843
2549		Spot	1	Image 1	62	1000000051	844
1638		Spot	1	Image 1	62	1000000053	845
2185		Spot	1	Image 1	62	1000000037	846
2294		Spot	1	Image 1	62	1000000049	847
2145		Spot	1	Image 1	62	1000000050	848
1400		Spot	1	Image 1	62	1000000055	849
2175		Spot	1	Image 1	63	1000000042	850
1980		Spot	1	Image 1	63	1000000052	851
2534		Spot	1	Image 1	63	1000000054	852
2699		Spot	1	Image 1	63	1000000056	853
2783		Spot	1	Image 1	63	1000000040	854
1671		Spot	1	Image 1	63	1000000035	855
2292		Spot	1	Image 1	63	1000000051	856
1461		Spot	1	Image 1	63	1000000053	857
2029		Spot	1	Image 1	63	1000000037	858
1958		Spot	1	Image 1	63	1000000049	859
2193		Spot	1	Image 1	63	1000000050	860
1318		Spot	1	Image 1	63	1000000055	861
2131		Spot	1	Image 1	64	1000000042	862
1890		Spot	1	Image 1	64	1000000052	863
2507		Spot	1	Image 1	64	1000000054	864
3009		Spot	1	Image 1	64	1000000056	865
2745		Spot	1	Image 1	64	1000000040	866
1483		Spot	1	Image 1	64	1000000035	867
1850		Spot	1	Image 1	64	1000000051	868
1735		Spot	1	Image 1	64	1000000037	869
1364		Spot	1	Image 1	64	1000000053	870
1761		Spot	1	Image 1	64	1000000049	871
1870		Spot	1	Image 1	64	1000000057	872
2227		Spot	1	Image 1	64	1000000050	873
1298		Spot	1	Image 1	64	1000000055	874
2100		Spot	1	Image 1	65	1000000042	875
1696		Spot	1	Image 1	65	1000000058	876
1999		Spot	1	Image 1	65	1000000052	877
2551		Spot	1	Image 1	65	1000000054	878
2738		Spot	1	Image 1	65	1000000056	879
1644		Spot	1	Image 1	65	1000000035	880
2338		Spot	1	Image 1	65	1000000040	881
2049		Spot	1	Image 1	65	1000000051	882
1841		Spot	1	Image 1	65	1000000037	883
1699		Spot	1	Image 1	65	1000000053	884
1950		Spot	1	Image 1	65	1000000049	885
1693		Spot	1	Image 1	65	1000000057	886
1966		Spot	1	Image 1	65	1000000050	887
1222		Spot	1	Image 1	65	1000000055	888
2116		Spot	1	Image 1	66	1000000042	889
2092		Spot	1	Image 1	66	1000000058	890
1995		Spot	1	Image 1	66	1000000052	891
2637		Spot	1	Image 1	66	1000000054	892
2515		Spot	1	Image 1	66	1000000056	893
1634		Spot	1	Image 1	66	1000000035	894
1966		Spot	1	Image 1	66	1000000037	895
2248		Spot	1	Image 1	66	1000000051	896
1605		Spot	1	Image 1	66	1000000053	897
2344		Spot	1	Image 1	66	1000000049	898
1875		Spot	1	Image 1	66	1000000057	899
1893		Spot	1	Image 1	66	1000000059	900
1457		Spot	1	Image 1	66	1000000055	901
2249		Spot	1	Image 1	67	1000000042	902
2049		Spot	1	Image 1	67	1000000058	903
1809		Spot	1	Image 1	67	1000000052	904
2725		Spot	1	Image 1	67	1000000054	905
3014		Spot	1	Image 1	67	1000000056	906
1683		Spot	1	Image 1	67	1000000035	907
1831		Spot	1	Image 1	67	1000000037	908
2183		Spot	1	Image 1	67	1000000051	909
1475		Spot	1	Image 1	67	1000000053	910
2292		Spot	1	Image 1	67	1000000049	911
1853		Spot	1	Image 1	67	1000000057	912
2236		Spot	1	Image 1	67	1000000059	913
1313		Spot	1	Image 1	67	1000000055	914
2016		Spot	1	Image 1	68	1000000042	915
1852		Spot	1	Image 1	68	1000000058	916
1792		Spot	1	Image 1	68	1000000052	917
2907		Spot	1	Image 1	68	1000000054	918
2253		Spot	1	Image 1	68	1000000060	919
2916		Spot	1	Image 1	68	1000000056	920
1710		Spot	1	Image 1	68	1000000035	921
1987		Spot	1	Image 1	68	1000000037	922
2159		Spot	1	Image 1	68	1000000051	923
1507		Spot	1	Image 1	68	1000000053	924
2135		Spot	1	Image 1	68	1000000049	925
1708		Spot	1	Image 1	68	1000000057	926
1866		Spot	1	Image 1	68	1000000059	927
1475		Spot	1	Image 1	68	1000000061	928
1368		Spot	1	Image 1	68	1000000055	929
1918		Spot	1	Image 1	69	1000000058	930
3136		Spot	1	Image 1	69	1000000054	931
2277		Spot	1	Image 1	69	1000000060	932
3031		Spot	1	Image 1	69	1000000056	933
1839		Spot	1	Image 1	69	1000000035	934
1720		Spot	1	Image 1	69	1000000053	935
1801		Spot	1	Image 1	69	1000000049	936
1631		Spot	1	Image 1	69	1000000057	937
1769		Spot	1	Image 1	69	1000000062	938
1844		Spot	1	Image 1	69	1000000059	939
1777		Spot	1	Image 1	69	1000000061	940
1374		Spot	1	Image 1	69	1000000055	941
1984		Spot	1	Image 1	70	1000000058	942
2545		Spot	1	Image 1	70	1000000054	943
2343		Spot	1	Image 1	70	1000000060	944
2975		Spot	1	Image 1	70	1000000056	945
1649		Spot	1	Image 1	70	1000000035	946
1540		Spot	1	Image 1	70	1000000053	947
1726		Spot	1	Image 1	70	1000000057	948
1787		Spot	1	Image 1	70	1000000062	949
2072		Spot	1	Image 1	70	1000000059	950
1858		Spot	1	Image 1	70	1000000061	951
1359		Spot	1	Image 1	70	1000000055	952
1974		Spot	1	Image 1	71	1000000058	953
2492		Spot	1	Image 1	71	1000000054	954
2873		Spot	1	Image 1	71	1000000060	955
2786		Spot	1	Image 1	71	1000000056	956
1587		Spot	1	Image 1	71	1000000035	957
1422		Spot	1	Image 1	71	1000000053	958
1685		Spot	1	Image 1	71	1000000057	959
1717		Spot	1	Image 1	71	1000000062	960
2307		Spot	1	Image 1	71	1000000059	961
1677		Spot	1	Image 1	71	1000000061	962
1414		Spot	1	Image 1	71	1000000055	963
2007		Spot	1	Image 1	72	1000000058	964
2312		Spot	1	Image 1	72	1000000054	965
2956		Spot	1	Image 1	72	1000000060	966
2803		Spot	1	Image 1	72	1000000056	967
2310		Spot	1	Image 1	72	1000000063	968
1425		Spot	1	Image 1	72	1000000035	969
1677		Spot	1	Image 1	72	1000000057	970
2088		Spot	1	Image 1	72	1000000062	971
2055		Spot	1	Image 1	72	1000000059	972
1734		Spot	1	Image 1	72	1000000061	973
1914		Spot	1	Image 1	73	1000000058	974
1938		Spot	1	Image 1	73	1000000054	975
2556		Spot	1	Image 1	73	1000000060	976
2179		Spot	1	Image 1	73	1000000063	977
2392		Spot	1	Image 1	73	1000000056	978
2247		Spot	1	Image 1	73	1000000064	979
1502		Spot	1	Image 1	73	1000000035	980
1579		Spot	1	Image 1	73	1000000057	981
1962		Spot	1	Image 1	73	1000000062	982
1702		Spot	1	Image 1	73	1000000065	983
2356		Spot	1	Image 1	73	1000000059	984
1931		Spot	1	Image 1	73	1000000061	985
1344		Spot	1	Image 1	73	1000000066	986
2040		Spot	1	Image 1	74	1000000058	987
2687		Spot	1	Image 1	74	1000000060	988
2259		Spot	1	Image 1	74	1000000063	989
2361		Spot	1	Image 1	74	1000000064	990
1737		Spot	1	Image 1	74	1000000035	991
1664		Spot	1	Image 1	74	1000000057	992
2143		Spot	1	Image 1	74	1000000062	993
1848		Spot	1	Image 1	74	1000000065	994
2129		Spot	1	Image 1	74	1000000059	995
1708		Spot	1	Image 1	74	1000000061	996
1374		Spot	1	Image 1	74	1000000066	997
1620		Spot	1	Image 1	75	1000000058	998
2153		Spot	1	Image 1	75	1000000067	999
2726		Spot	1	Image 1	75	1000000063	1000
2603		Spot	1	Image 1	75	1000000060	1001
2265		Spot	1	Image 1	75	1000000064	1002
1701		Spot	1	Image 1	75	1000000035	1003
1406		Spot	1	Image 1	75	1000000057	1004
1682		Spot	1	Image 1	75	1000000068	1005
2451		Spot	1	Image 1	75	1000000062	1006
2125		Spot	1	Image 1	75	1000000065	1007
1683		Spot	1	Image 1	75	1000000059	1008
1870		Spot	1	Image 1	75	1000000061	1009
1594		Spot	1	Image 1	75	1000000066	1010
2048		Spot	1	Image 1	76	1000000067	1011
2867		Spot	1	Image 1	76	1000000063	1012
2676		Spot	1	Image 1	76	1000000060	1013
2494		Spot	1	Image 1	76	1000000069	1014
2238		Spot	1	Image 1	76	1000000064	1015
1804		Spot	1	Image 1	76	1000000035	1016
1774		Spot	1	Image 1	76	1000000068	1017
2402		Spot	1	Image 1	76	1000000062	1018
1938		Spot	1	Image 1	76	1000000065	1019
1950		Spot	1	Image 1	76	1000000059	1020
1832		Spot	1	Image 1	76	1000000061	1021
1300		Spot	1	Image 1	76	1000000066	1022
2331		Spot	1	Image 1	77	1000000067	1023
2828		Spot	1	Image 1	77	1000000063	1024
2849		Spot	1	Image 1	77	1000000060	1025
2290		Spot	1	Image 1	77	1000000069	1026
2110		Spot	1	Image 1	77	1000000064	1027
1587		Spot	1	Image 1	77	1000000035	1028
2134		Spot	1	Image 1	77	1000000062	1029
2059		Spot	1	Image 1	77	1000000068	1030
1921		Spot	1	Image 1	77	1000000065	1031
1855		Spot	1	Image 1	77	1000000059	1032
1616		Spot	1	Image 1	77	1000000061	1033
1398		Spot	1	Image 1	77	1000000066	1034
2138		Spot	1	Image 1	78	1000000067	1035
2931		Spot	1	Image 1	78	1000000063	1036
2421		Spot	1	Image 1	78	1000000060	1037
2251		Spot	1	Image 1	78	1000000064	1038
1910		Spot	1	Image 1	78	1000000069	1039
1369		Spot	1	Image 1	78	1000000035	1040
1868		Spot	1	Image 1	78	1000000062	1041
1865		Spot	1	Image 1	78	1000000068	1042
2084		Spot	1	Image 1	78	1000000065	1043
1917		Spot	1	Image 1	78	1000000059	1044
1885		Spot	1	Image 1	78	1000000061	1045
1527		Spot	1	Image 1	78	1000000066	1046
2049		Spot	1	Image 1	79	1000000067	1047
2825		Spot	1	Image 1	79	1000000063	1048
1941		Spot	1	Image 1	79	1000000069	1049
2210		Spot	1	Image 1	79	1000000064	1050
1593		Spot	1	Image 1	79	1000000035	1051
2020		Spot	1	Image 1	79	1000000068	1052
1736		Spot	1	Image 1	79	1000000062	1053
1939		Spot	1	Image 1	79	1000000065	1054
1735		Spot	1	Image 1	79	1000000059	1055
1750		Spot	1	Image 1	79	1000000061	1056
1442		Spot	1	Image 1	79	1000000066	1057
2088		Spot	1	Image 1	80	1000000067	1058
2739		Spot	1	Image 1	80	1000000063	1059
2514		Spot	1	Image 1	80	1000000064	1060
2453		Spot	1	Image 1	80	1000000069	1061
1575		Spot	1	Image 1	80	1000000035	1062
2002		Spot	1	Image 1	80	1000000062	1063
1711		Spot	1	Image 1	80	1000000068	1064
1791		Spot	1	Image 1	80	1000000065	1065
1718		Spot	1	Image 1	80	1000000059	1066
1887		Spot	1	Image 1	80	1000000061	1067
1300		Spot	1	Image 1	80	1000000066	1068
2323		Spot	1	Image 1	81	1000000067	1069
2533		Spot	1	Image 1	81	1000000063	1070
2164		Spot	1	Image 1	81	1000000064	1071
2390		Spot	1	Image 1	81	1000000069	1072
1602		Spot	1	Image 1	81	1000000035	1073
2031		Spot	1	Image 1	81	1000000070	1074
1671		Spot	1	Image 1	81	1000000068	1075
1965		Spot	1	Image 1	81	1000000065	1076
1605		Spot	1	Image 1	81	1000000059	1077
1860		Spot	1	Image 1	81	1000000061	1078
1450		Spot	1	Image 1	81	1000000071	1079
1290		Spot	1	Image 1	81	1000000066	1080
2927		Spot	1	Image 1	82	1000000067	1081
2442		Spot	1	Image 1	82	1000000063	1082
2611		Spot	1	Image 1	82	1000000069	1083
2279		Spot	1	Image 1	82	1000000064	1084
1436		Spot	1	Image 1	82	1000000035	1085
1995		Spot	1	Image 1	82	1000000070	1086
1843		Spot	1	Image 1	82	1000000068	1087
1634		Spot	1	Image 1	82	1000000065	1088
1940		Spot	1	Image 1	82	1000000059	1089
1738		Spot	1	Image 1	82	1000000061	1090
1362		Spot	1	Image 1	82	1000000071	1091
1351		Spot	1	Image 1	82	1000000066	1092
2599		Spot	1	Image 1	83	1000000067	1093
2715		Spot	1	Image 1	83	1000000072	1094
2326		Spot	1	Image 1	83	1000000063	1095
2141		Spot	1	Image 1	83	1000000064	1096
2693		Spot	1	Image 1	83	1000000069	1097
1655		Spot	1	Image 1	83	1000000035	1098
2489		Spot	1	Image 1	83	1000000073	1099
1894		Spot	1	Image 1	83	1000000070	1100
1779		Spot	1	Image 1	83	1000000068	1101
1850		Spot	1	Image 1	83	1000000065	1102
1871		Spot	1	Image 1	83	1000000059	1103
1845		Spot	1	Image 1	83	1000000061	1104
1688		Spot	1	Image 1	83	1000000071	1105
1272		Spot	1	Image 1	83	1000000066	1106
3213		Spot	1	Image 1	84	1000000067	1107
2606		Spot	1	Image 1	84	1000000072	1108
2349		Spot	1	Image 1	84	1000000069	1109
2077		Spot	1	Image 1	84	1000000064	1110
1829		Spot	1	Image 1	84	1000000035	1111
2347		Spot	1	Image 1	84	1000000073	1112
1612		Spot	1	Image 1	84	1000000070	1113
1715		Spot	1	Image 1	84	1000000068	1114
2019		Spot	1	Image 1	84	1000000065	1115
2051		Spot	1	Image 1	84	1000000059	1116
1655		Spot	1	Image 1	84	1000000071	1117
1175		Spot	1	Image 1	84	1000000066	1118
3032		Spot	1	Image 1	85	1000000067	1119
2677		Spot	1	Image 1	85	1000000072	1120
2153		Spot	1	Image 1	85	1000000069	1121
1659		Spot	1	Image 1	85	1000000035	1122
2100		Spot	1	Image 1	85	1000000073	1123
1835		Spot	1	Image 1	85	1000000070	1124
1376		Spot	1	Image 1	85	1000000068	1125
2268		Spot	1	Image 1	85	1000000065	1126
1980		Spot	1	Image 1	85	1000000059	1127
1496		Spot	1	Image 1	85	1000000071	1128
1212		Spot	1	Image 1	85	1000000066	1129
2653		Spot	1	Image 1	86	1000000067	1130
2447		Spot	1	Image 1	86	1000000072	1131
2368		Spot	1	Image 1	86	1000000069	1132
1524		Spot	1	Image 1	86	1000000035	1133
2471		Spot	1	Image 1	86	1000000073	1134
1843		Spot	1	Image 1	86	1000000070	1135
2028		Spot	1	Image 1	86	1000000065	1136
1990		Spot	1	Image 1	86	1000000059	1137
1440		Spot	1	Image 1	86	1000000071	1138
1233		Spot	1	Image 1	86	1000000066	1139
2460		Spot	1	Image 1	87	1000000067	1140
2135		Spot	1	Image 1	87	1000000072	1141
2339		Spot	1	Image 1	87	1000000069	1142
1694		Spot	1	Image 1	87	1000000035	1143
2310		Spot	1	Image 1	87	1000000073	1144
1812		Spot	1	Image 1	87	1000000070	1145
1979		Spot	1	Image 1	87	1000000059	1146
1652		Spot	1	Image 1	87	1000000074	1147
1339		Spot	1	Image 1	87	1000000071	1148
2164		Spot	1	Image 1	88	1000000067	1149
2090		Spot	1	Image 1	88	1000000072	1150
2876		Spot	1	Image 1	88	1000000069	1151
1491		Spot	1	Image 1	88	1000000035	1152
2421		Spot	1	Image 1	88	1000000073	1153
1662		Spot	1	Image 1	88	1000000070	1154
1975		Spot	1	Image 1	88	1000000059	1155
1634		Spot	1	Image 1	88	1000000074	1156
1361		Spot	1	Image 1	88	1000000071	1157
2348		Spot	1	Image 1	89	1000000067	1158
2434		Spot	1	Image 1	89	1000000072	1159
2144		Spot	1	Image 1	89	1000000069	1160
1653		Spot	1	Image 1	89	1000000035	1161
2649		Spot	1	Image 1	89	1000000073	1162
2037		Spot	1	Image 1	89	1000000070	1163
1560		Spot	1	Image 1	89	1000000059	1164
1590		Spot	1	Image 1	89	1000000074	1165
1323		Spot	1	Image 1	89	1000000071	1166
2707		Spot	1	Image 1	90	1000000072	1167
1965		Spot	1	Image 1	90	1000000069	1168
1735		Spot	1	Image 1	90	1000000035	1169
2250		Spot	1	Image 1	90	1000000073	1170
2195		Spot	1	Image 1	90	1000000070	1171
2103		Spot	1	Image 1	90	1000000075	1172
1552		Spot	1	Image 1	90	1000000076	1173
1767		Spot	1	Image 1	90	1000000059	1174
1533		Spot	1	Image 1	90	1000000074	1175
1446		Spot	1	Image 1	90	1000000071	1176
2572		Spot	1	Image 1	91	1000000072	1177
1677		Spot	1	Image 1	91	1000000035	1178
1840		Spot	1	Image 1	91	1000000073	1179
1880		Spot	1	Image 1	91	1000000070	1180
1819		Spot	1	Image 1	91	1000000075	1181
1667		Spot	1	Image 1	91	1000000076	1182
1701		Spot	1	Image 1	91	1000000059	1183
1709		Spot	1	Image 1	91	1000000074	1184
1334		Spot	1	Image 1	91	1000000071	1185
1910		Spot	1	Image 1	92	1000000072	1186
1774		Spot	1	Image 1	92	1000000035	1187
1940		Spot	1	Image 1	92	1000000073	1188
1780		Spot	1	Image 1	92	1000000070	1189
2339		Spot	1	Image 1	92	1000000075	1190
1835		Spot	1	Image 1	92	1000000076	1191
1582		Spot	1	Image 1	92	1000000059	1192
1538		Spot	1	Image 1	92	1000000074	1193
1343		Spot	1	Image 1	92	1000000071	1194
1489		Spot	1	Image 1	93	1000000077	1195
2314		Spot	1	Image 1	93	1000000072	1196
1976		Spot	1	Image 1	93	1000000078	1197
1762		Spot	1	Image 1	93	1000000035	1198
2033		Spot	1	Image 1	93	1000000073	1199
1932		Spot	1	Image 1	93	1000000070	1200
2009		Spot	1	Image 1	93	1000000075	1201
1905		Spot	1	Image 1	93	1000000076	1202
1484		Spot	1	Image 1	93	1000000059	1203
1551		Spot	1	Image 1	93	1000000074	1204
1300		Spot	1	Image 1	93	1000000071	1205
1477		Spot	1	Image 1	94	1000000077	1206
2163		Spot	1	Image 1	94	1000000072	1207
2251		Spot	1	Image 1	94	1000000078	1208
1711		Spot	1	Image 1	94	1000000035	1209
1980		Spot	1	Image 1	94	1000000073	1210
1842		Spot	1	Image 1	94	1000000070	1211
2112		Spot	1	Image 1	94	1000000075	1212
1598		Spot	1	Image 1	94	1000000076	1213
1480		Spot	1	Image 1	94	1000000059	1214
1396		Spot	1	Image 1	94	1000000074	1215
1724		Spot	1	Image 1	95	1000000077	1216
2135		Spot	1	Image 1	95	1000000072	1217
2123		Spot	1	Image 1	95	1000000078	1218
1887		Spot	1	Image 1	95	1000000035	1219
1857		Spot	1	Image 1	95	1000000073	1220
2014		Spot	1	Image 1	95	1000000070	1221
1680		Spot	1	Image 1	95	1000000075	1222
1757		Spot	1	Image 1	95	1000000076	1223
1710		Spot	1	Image 1	95	1000000059	1224
1580		Spot	1	Image 1	95	1000000074	1225
1734		Spot	1	Image 1	96	1000000077	1226
2029		Spot	1	Image 1	96	1000000078	1227
1792		Spot	1	Image 1	96	1000000035	1228
1940		Spot	1	Image 1	96	1000000073	1229
1981		Spot	1	Image 1	96	1000000070	1230
1969		Spot	1	Image 1	96	1000000075	1231
1715		Spot	1	Image 1	96	1000000076	1232
1602		Spot	1	Image 1	96	1000000059	1233
1501		Spot	1	Image 1	96	1000000074	1234
1416		Spot	1	Image 1	97	1000000079	1235
2333		Spot	1	Image 1	97	1000000077	1236
2321		Spot	1	Image 1	97	1000000078	1237
1698		Spot	1	Image 1	97	1000000035	1238
2067		Spot	1	Image 1	97	1000000073	1239
1999		Spot	1	Image 1	97	1000000070	1240
1819		Spot	1	Image 1	97	1000000075	1241
1930		Spot	1	Image 1	97	1000000076	1242
1535		Spot	1	Image 1	97	1000000059	1243
1515		Spot	1	Image 1	97	1000000074	1244
1493		Spot	1	Image 1	98	1000000079	1245
2379		Spot	1	Image 1	98	1000000077	1246
2203		Spot	1	Image 1	98	1000000078	1247
1777		Spot	1	Image 1	98	1000000035	1248
1978		Spot	1	Image 1	98	1000000073	1249
2210		Spot	1	Image 1	98	1000000070	1250
1229		Spot	1	Image 1	98	1000000080	1251
1808		Spot	1	Image 1	98	1000000075	1252
1643		Spot	1	Image 1	98	1000000076	1253
1732		Spot	1	Image 1	98	1000000059	1254
1701		Spot	1	Image 1	98	1000000074	1255
1554		Spot	1	Image 1	99	1000000079	1256
2555		Spot	1	Image 1	99	1000000077	1257
2053		Spot	1	Image 1	99	1000000078	1258
1665		Spot	1	Image 1	99	1000000035	1259
1914		Spot	1	Image 1	99	1000000073	1260
1896		Spot	1	Image 1	99	1000000081	1261
2076		Spot	1	Image 1	99	1000000070	1262
1290		Spot	1	Image 1	99	1000000080	1263
1880		Spot	1	Image 1	99	1000000075	1264
1915		Spot	1	Image 1	99	1000000076	1265
1672		Spot	1	Image 1	99	1000000059	1266
1706		Spot	1	Image 1	99	1000000074	1267
1635		Spot	1	Image 1	99	1000000082	1268
1611		Spot	1	Image 1	100	1000000079	1269
2161		Spot	1	Image 1	100	1000000077	1270
2305		Spot	1	Image 1	100	1000000078	1271
1435		Spot	1	Image 1	100	1000000035	1272
1919		Spot	1	Image 1	100	1000000073	1273
1950		Spot	1	Image 1	100	1000000081	1274
1802		Spot	1	Image 1	100	1000000070	1275
1691		Spot	1	Image 1	100	1000000083	1276
1331		Spot	1	Image 1	100	1000000080	1277
1649		Spot	1	Image 1	100	1000000075	1278
1827		Spot	1	Image 1	100	1000000076	1279
1645		Spot	1	Image 1	100	1000000074	1280
1487		Spot	1	Image 1	100	1000000082	1281
1406		Spot	1	Image 1	100	1000000084	1282
2114		Spot	1	Image 1	101	1000000077	1283
2071		Spot	1	Image 1	101	1000000079	1284
2172		Spot	1	Image 1	101	1000000078	1285
1411		Spot	1	Image 1	101	1000000035	1286
1757		Spot	1	Image 1	101	1000000081	1287
1880		Spot	1	Image 1	101	1000000070	1288
1624		Spot	1	Image 1	101	1000000083	1289
1456		Spot	1	Image 1	101	1000000080	1290
1633		Spot	1	Image 1	101	1000000075	1291
1639		Spot	1	Image 1	101	1000000076	1292
1565		Spot	1	Image 1	101	1000000082	1293
1343		Spot	1	Image 1	101	1000000084	1294
2472		Spot	1	Image 1	102	1000000077	1295
2411		Spot	1	Image 1	102	1000000079	1296
1966		Spot	1	Image 1	102	1000000078	1297
1681		Spot	1	Image 1	102	1000000035	1298
1846		Spot	1	Image 1	102	1000000081	1299
1834		Spot	1	Image 1	102	1000000070	1300
1777		Spot	1	Image 1	102	1000000083	1301
1498		Spot	1	Image 1	102	1000000080	1302
1705		Spot	1	Image 1	102	1000000075	1303
1665		Spot	1	Image 1	102	1000000076	1304
1772		Spot	1	Image 1	102	1000000082	1305
1437		Spot	1	Image 1	102	1000000084	1306
2036		Spot	1	Image 1	103	1000000079	1307
2458		Spot	1	Image 1	103	1000000077	1308
2732		Spot	1	Image 1	103	1000000085	1309
2175		Spot	1	Image 1	103	1000000078	1310
1620		Spot	1	Image 1	103	1000000035	1311
2211		Spot	1	Image 1	103	1000000081	1312
1800		Spot	1	Image 1	103	1000000070	1313
1832		Spot	1	Image 1	103	1000000083	1314
1313		Spot	1	Image 1	103	1000000080	1315
1586		Spot	1	Image 1	103	1000000076	1316
1852		Spot	1	Image 1	103	1000000082	1317
1532		Spot	1	Image 1	103	1000000084	1318
2349		Spot	1	Image 1	104	1000000077	1319
2296		Spot	1	Image 1	104	1000000079	1320
2408		Spot	1	Image 1	104	1000000085	1321
2139		Spot	1	Image 1	104	1000000078	1322
1458		Spot	1	Image 1	104	1000000035	1323
2076		Spot	1	Image 1	104	1000000081	1324
1554		Spot	1	Image 1	104	1000000070	1325
1576		Spot	1	Image 1	104	1000000083	1326
1473		Spot	1	Image 1	104	1000000080	1327
1756		Spot	1	Image 1	104	1000000086	1328
1603		Spot	1	Image 1	104	1000000076	1329
2184		Spot	1	Image 1	104	1000000082	1330
1498		Spot	1	Image 1	104	1000000084	1331
2220		Spot	1	Image 1	105	1000000077	1332
2138		Spot	1	Image 1	105	1000000079	1333
2540		Spot	1	Image 1	105	1000000085	1334
1988		Spot	1	Image 1	105	1000000078	1335
1548		Spot	1	Image 1	105	1000000035	1336
2245		Spot	1	Image 1	105	1000000081	1337
1839		Spot	1	Image 1	105	1000000070	1338
1769		Spot	1	Image 1	105	1000000083	1339
1332		Spot	1	Image 1	105	1000000080	1340
1817		Spot	1	Image 1	105	1000000086	1341
1928		Spot	1	Image 1	105	1000000076	1342
2064		Spot	1	Image 1	105	1000000082	1343
1538		Spot	1	Image 1	105	1000000084	1344
1928		Spot	1	Image 1	106	1000000077	1345
1727		Spot	1	Image 1	106	1000000079	1346
2216		Spot	1	Image 1	106	1000000085	1347
1815		Spot	1	Image 1	106	1000000078	1348
1398		Spot	1	Image 1	106	1000000035	1349
2045		Spot	1	Image 1	106	1000000081	1350
1873		Spot	1	Image 1	106	1000000070	1351
1743		Spot	1	Image 1	106	1000000083	1352
1330		Spot	1	Image 1	106	1000000080	1353
1929		Spot	1	Image 1	106	1000000086	1354
2184		Spot	1	Image 1	106	1000000076	1355
2012		Spot	1	Image 1	106	1000000082	1356
1542		Spot	1	Image 1	106	1000000084	1357
1752		Spot	1	Image 1	107	1000000079	1358
1949		Spot	1	Image 1	107	1000000085	1359
1880		Spot	1	Image 1	107	1000000078	1360
1381		Spot	1	Image 1	107	1000000035	1361
2159		Spot	1	Image 1	107	1000000081	1362
2253		Spot	1	Image 1	107	1000000070	1363
1804		Spot	1	Image 1	107	1000000083	1364
1595		Spot	1	Image 1	107	1000000087	1365
1370		Spot	1	Image 1	107	1000000080	1366
2023		Spot	1	Image 1	107	1000000086	1367
1909		Spot	1	Image 1	107	1000000076	1368
1887		Spot	1	Image 1	107	1000000082	1369
1475		Spot	1	Image 1	107	1000000084	1370
1788		Spot	1	Image 1	108	1000000079	1371
1963		Spot	1	Image 1	108	1000000085	1372
1790		Spot	1	Image 1	108	1000000078	1373
1357		Spot	1	Image 1	108	1000000035	1374
1893		Spot	1	Image 1	108	1000000081	1375
1750		Spot	1	Image 1	108	1000000070	1376
1310		Spot	1	Image 1	108	1000000087	1377
1895		Spot	1	Image 1	108	1000000083	1378
1432		Spot	1	Image 1	108	1000000080	1379
2027		Spot	1	Image 1	108	1000000086	1380
1718		Spot	1	Image 1	108	1000000076	1381
1930		Spot	1	Image 1	108	1000000082	1382
1409		Spot	1	Image 1	108	1000000088	1383
1333		Spot	1	Image 1	108	1000000084	1384
1799		Spot	1	Image 1	109	1000000085	1385
1515		Spot	1	Image 1	109	1000000035	1386
1969		Spot	1	Image 1	109	1000000081	1387
1951		Spot	1	Image 1	109	1000000070	1388
1647		Spot	1	Image 1	109	1000000087	1389
2044		Spot	1	Image 1	109	1000000083	1390
1319		Spot	1	Image 1	109	1000000080	1391
2054		Spot	1	Image 1	109	1000000086	1392
1777		Spot	1	Image 1	109	1000000089	1393
1831		Spot	1	Image 1	109	1000000082	1394
1568		Spot	1	Image 1	109	1000000088	1395
1495		Spot	1	Image 1	109	1000000084	1396
2035		Spot	1	Image 1	110	1000000085	1397
1459		Spot	1	Image 1	110	1000000035	1398
1905		Spot	1	Image 1	110	1000000081	1399
2172		Spot	1	Image 1	110	1000000070	1400
1467		Spot	1	Image 1	110	1000000087	1401
1902		Spot	1	Image 1	110	1000000083	1402
1447		Spot	1	Image 1	110	1000000080	1403
1799		Spot	1	Image 1	110	1000000086	1404
2038		Spot	1	Image 1	110	1000000089	1405
1808		Spot	1	Image 1	110	1000000082	1406
1498		Spot	1	Image 1	110	1000000088	1407
1601		Spot	1	Image 1	110	1000000084	1408
2004		Spot	1	Image 1	111	1000000085	1409
1422		Spot	1	Image 1	111	1000000035	1410
1896		Spot	1	Image 1	111	1000000070	1411
1721		Spot	1	Image 1	111	1000000087	1412
2412		Spot	1	Image 1	111	1000000083	1413
1360		Spot	1	Image 1	111	1000000080	1414
1664		Spot	1	Image 1	111	1000000086	1415
2174		Spot	1	Image 1	111	1000000089	1416
1528		Spot	1	Image 1	111	1000000082	1417
1623		Spot	1	Image 1	111	1000000088	1418
1587		Spot	1	Image 1	111	1000000084	1419
2020		Spot	1	Image 1	112	1000000090	1420
1797		Spot	1	Image 1	112	1000000085	1421
1354		Spot	1	Image 1	112	1000000035	1422
1843		Spot	1	Image 1	112	1000000070	1423
1500		Spot	1	Image 1	112	1000000087	1424
2169		Spot	1	Image 1	112	1000000083	1425
1386		Spot	1	Image 1	112	1000000080	1426
1842		Spot	1	Image 1	112	1000000086	1427
1639		Spot	1	Image 1	112	1000000089	1428
1641		Spot	1	Image 1	112	1000000082	1429
1466		Spot	1	Image 1	112	1000000088	1430
1635		Spot	1	Image 1	112	1000000084	1431
1802		Spot	1	Image 1	113	1000000090	1432
1618		Spot	1	Image 1	113	1000000085	1433
1330		Spot	1	Image 1	113	1000000035	1434
2006		Spot	1	Image 1	113	1000000070	1435
1380		Spot	1	Image 1	113	1000000087	1436
1820		Spot	1	Image 1	113	1000000083	1437
1712		Spot	1	Image 1	113	1000000086	1438
1979		Spot	1	Image 1	113	1000000089	1439
1380		Spot	1	Image 1	113	1000000088	1440
1565		Spot	1	Image 1	113	1000000084	1441
2085		Spot	1	Image 1	114	1000000090	1442
1260		Spot	1	Image 1	114	1000000035	1443
1863		Spot	1	Image 1	114	1000000070	1444
1577		Spot	1	Image 1	114	1000000087	1445
2001		Spot	1	Image 1	114	1000000083	1446
1756		Spot	1	Image 1	114	1000000086	1447
2132		Spot	1	Image 1	114	1000000089	1448
1579		Spot	1	Image 1	114	1000000088	1449
1608		Spot	1	Image 1	114	1000000084	1450
1814		Spot	1	Image 1	115	1000000090	1451
1256		Spot	1	Image 1	115	1000000035	1452
1947		Spot	1	Image 1	115	1000000070	1453
1568		Spot	1	Image 1	115	1000000087	1454
2179		Spot	1	Image 1	115	1000000083	1455
2032		Spot	1	Image 1	115	1000000089	1456
1493		Spot	1	Image 1	115	1000000088	1457
1705		Spot	1	Image 1	115	1000000084	1458
1601		Spot	1	Image 1	116	1000000090	1459
1380		Spot	1	Image 1	116	1000000035	1460
1608		Spot	1	Image 1	116	1000000070	1461
1262		Spot	1	Image 1	116	1000000087	1462
1860		Spot	1	Image 1	116	1000000083	1463
2032		Spot	1	Image 1	116	1000000089	1464
1564		Spot	1	Image 1	116	1000000088	1465
1664		Spot	1	Image 1	116	1000000084	1466
1697		Spot	1	Image 1	117	1000000090	1467
1333		Spot	1	Image 1	117	1000000035	1468
1791		Spot	1	Image 1	117	1000000070	1469
1535		Spot	1	Image 1	117	1000000087	1470
2150		Spot	1	Image 1	117	1000000083	1471
1958		Spot	1	Image 1	117	1000000089	1472
1447		Spot	1	Image 1	117	1000000088	1473
1646		Spot	1	Image 1	117	1000000084	1474
1760		Spot	1	Image 1	118	1000000090	1475
1257		Spot	1	Image 1	118	1000000035	1476
1832		Spot	1	Image 1	118	1000000070	1477
1509		Spot	1	Image 1	118	1000000087	1478
2019		Spot	1	Image 1	118	1000000089	1479
1422		Spot	1	Image 1	118	1000000088	1480
1460		Spot	1	Image 1	118	1000000084	1481
1757		Spot	1	Image 1	119	1000000090	1482
1506		Spot	1	Image 1	119	1000000091	1483
1282		Spot	1	Image 1	119	1000000035	1484
1849		Spot	1	Image 1	119	1000000070	1485
1487		Spot	1	Image 1	119	1000000087	1486
1743		Spot	1	Image 1	119	1000000089	1487
1507		Spot	1	Image 1	119	1000000088	1488
1461		Spot	1	Image 1	119	1000000084	1489
1609		Spot	1	Image 1	120	1000000090	1490
1712		Spot	1	Image 1	120	1000000091	1491
2531		Spot	1	Image 1	120	1000000070	1492
1404		Spot	1	Image 1	120	1000000087	1493
1649		Spot	1	Image 1	120	1000000089	1494
1523		Spot	1	Image 1	120	1000000088	1495
1436		Spot	1	Image 1	120	1000000092	1496
1352		Spot	1	Image 1	120	1000000084	1497
1878		Spot	1	Image 1	121	1000000090	1498
1674		Spot	1	Image 1	121	1000000091	1499
2163		Spot	1	Image 1	121	1000000070	1500
1391		Spot	1	Image 1	121	1000000087	1501
1506		Spot	1	Image 1	121	1000000089	1502
1641		Spot	1	Image 1	121	1000000092	1503
1599		Spot	1	Image 1	121	1000000084	1504
1729		Spot	1	Image 1	122	1000000090	1505
1653		Spot	1	Image 1	122	1000000091	1506
1994		Spot	1	Image 1	122	1000000070	1507
1526		Spot	1	Image 1	122	1000000089	1508
1858		Spot	1	Image 1	122	1000000092	1509
1519		Spot	1	Image 1	122	1000000084	1510
1657		Spot	1	Image 1	123	1000000090	1511
1678		Spot	1	Image 1	123	1000000091	1512
1834		Spot	1	Image 1	123	1000000070	1513
1698		Spot	1	Image 1	123	1000000089	1514
2012		Spot	1	Image 1	123	1000000092	1515
1496		Spot	1	Image 1	123	1000000084	1516
1714		Spot	1	Image 1	124	1000000090	1517
1672		Spot	1	Image 1	124	1000000091	1518
2708		Spot	1	Image 1	124	1000000093	1519
1939		Spot	1	Image 1	124	1000000070	1520
1627		Spot	1	Image 1	124	1000000089	1521
2057		Spot	1	Image 1	124	1000000092	1522
1818		Spot	1	Image 1	124	1000000084	1523
1703		Spot	1	Image 1	125	1000000090	1524
1799		Spot	1	Image 1	125	1000000091	1525
2468		Spot	1	Image 1	125	1000000093	1526
2085		Spot	1	Image 1	125	1000000070	1527
1637		Spot	1	Image 1	125	1000000089	1528
1527		Spot	1	Image 1	125	1000000094	1529
1685		Spot	1	Image 1	125	1000000092	1530
1708		Spot	1	Image 1	125	1000000084	1531
2326		Spot	1	Image 1	126	1000000090	1532
1894		Spot	1	Image 1	126	1000000091	1533
2480		Spot	1	Image 1	126	1000000093	1534
2177		Spot	1	Image 1	126	1000000070	1535
1670		Spot	1	Image 1	126	1000000095	1536
1763		Spot	1	Image 1	126	1000000089	1537
1960		Spot	1	Image 1	126	1000000094	1538
1953		Spot	1	Image 1	126	1000000092	1539
1697		Spot	1	Image 1	126	1000000084	1540
1955		Spot	1	Image 1	127	1000000090	1541
1790		Spot	1	Image 1	127	1000000091	1542
2564		Spot	1	Image 1	127	1000000093	1543
1809		Spot	1	Image 1	127	1000000070	1544
1761		Spot	1	Image 1	127	1000000095	1545
1682		Spot	1	Image 1	127	1000000089	1546
2020		Spot	1	Image 1	127	1000000094	1547
1699		Spot	1	Image 1	127	1000000092	1548
1801		Spot	1	Image 1	127	1000000084	1549
2001		Spot	1	Image 1	128	1000000090	1550
1873		Spot	1	Image 1	128	1000000091	1551
2225		Spot	1	Image 1	128	1000000093	1552
1673		Spot	1	Image 1	128	1000000070	1553
1677		Spot	1	Image 1	128	1000000095	1554
1574		Spot	1	Image 1	128	1000000089	1555
1733		Spot	1	Image 1	128	1000000096	1556
1766		Spot	1	Image 1	128	1000000094	1557
1653		Spot	1	Image 1	128	1000000092	1558
1573		Spot	1	Image 1	128	1000000084	1559
1881		Spot	1	Image 1	129	1000000090	1560
1958		Spot	1	Image 1	129	1000000091	1561
2376		Spot	1	Image 1	129	1000000093	1562
1879		Spot	1	Image 1	129	1000000070	1563
1623		Spot	1	Image 1	129	1000000095	1564
1725		Spot	1	Image 1	129	1000000089	1565
1636		Spot	1	Image 1	129	1000000096	1566
1829		Spot	1	Image 1	129	1000000094	1567
1578		Spot	1	Image 1	129	1000000092	1568
1514		Spot	1	Image 1	129	1000000084	1569
2046		Spot	1	Image 1	130	1000000090	1570
2135		Spot	1	Image 1	130	1000000091	1571
2678		Spot	1	Image 1	130	1000000093	1572
1659		Spot	1	Image 1	130	1000000070	1573
1487		Spot	1	Image 1	130	1000000095	1574
1680		Spot	1	Image 1	130	1000000089	1575
1615		Spot	1	Image 1	130	1000000096	1576
1678		Spot	1	Image 1	130	1000000094	1577
1833		Spot	1	Image 1	130	1000000092	1578
1421		Spot	1	Image 1	130	1000000084	1579
2176		Spot	1	Image 1	131	1000000090	1580
2100		Spot	1	Image 1	131	1000000091	1581
2628		Spot	1	Image 1	131	1000000093	1582
1536		Spot	1	Image 1	131	1000000070	1583
1357		Spot	1	Image 1	131	1000000095	1584
1655		Spot	1	Image 1	131	1000000089	1585
1530		Spot	1	Image 1	131	1000000096	1586
1498		Spot	1	Image 1	131	1000000094	1587
1463		Spot	1	Image 1	131	1000000084	1588
1972		Spot	1	Image 1	132	1000000090	1589
1866		Spot	1	Image 1	132	1000000091	1590
2283		Spot	1	Image 1	132	1000000093	1591
1801		Spot	1	Image 1	132	1000000097	1592
1597		Spot	1	Image 1	132	1000000070	1593
1444		Spot	1	Image 1	132	1000000095	1594
1820		Spot	1	Image 1	132	1000000089	1595
1520		Spot	1	Image 1	132	1000000096	1596
1718		Spot	1	Image 1	132	1000000094	1597
1680		Spot	1	Image 1	132	1000000084	1598
2156		Spot	1	Image 1	133	1000000090	1599
1918		Spot	1	Image 1	133	1000000091	1600
2789		Spot	1	Image 1	133	1000000093	1601
1958		Spot	1	Image 1	133	1000000097	1602
1639		Spot	1	Image 1	133	1000000070	1603
1511		Spot	1	Image 1	133	1000000095	1604
1986		Spot	1	Image 1	133	1000000089	1605
1460		Spot	1	Image 1	133	1000000096	1606
1545		Spot	1	Image 1	133	1000000094	1607
1734		Spot	1	Image 1	134	1000000090	1608
1996		Spot	1	Image 1	134	1000000091	1609
2419		Spot	1	Image 1	134	1000000093	1610
1942		Spot	1	Image 1	134	1000000097	1611
1468		Spot	1	Image 1	134	1000000070	1612
1399		Spot	1	Image 1	134	1000000095	1613
1899		Spot	1	Image 1	134	1000000089	1614
1416		Spot	1	Image 1	134	1000000096	1615
1679		Spot	1	Image 1	134	1000000094	1616
1861		Spot	1	Image 1	135	1000000090	1617
2290		Spot	1	Image 1	135	1000000091	1618
2106		Spot	1	Image 1	135	1000000093	1619
2293		Spot	1	Image 1	135	1000000097	1620
1630		Spot	1	Image 1	135	1000000070	1621
1450		Spot	1	Image 1	135	1000000095	1622
1993		Spot	1	Image 1	135	1000000089	1623
1587		Spot	1	Image 1	135	1000000096	1624
1623		Spot	1	Image 1	135	1000000094	1625
1979		Spot	1	Image 1	136	1000000090	1626
2431		Spot	1	Image 1	136	1000000091	1627
2057		Spot	1	Image 1	136	1000000093	1628
1796		Spot	1	Image 1	136	1000000097	1629
2010		Spot	1	Image 1	136	1000000070	1630
1529		Spot	1	Image 1	136	1000000095	1631
1613		Spot	1	Image 1	136	1000000089	1632
1582		Spot	1	Image 1	136	1000000096	1633
1621		Spot	1	Image 1	136	1000000094	1634
1631		Spot	1	Image 1	137	1000000090	1635
2122		Spot	1	Image 1	137	1000000091	1636
2294		Spot	1	Image 1	137	1000000097	1637
1712		Spot	1	Image 1	137	1000000093	1638
1781		Spot	1	Image 1	137	1000000070	1639
1489		Spot	1	Image 1	137	1000000095	1640
1627		Spot	1	Image 1	137	1000000096	1641
1559		Spot	1	Image 1	137	1000000089	1642
1864		Spot	1	Image 1	137	1000000094	1643
1554		Spot	1	Image 1	138	1000000090	1644
2183		Spot	1	Image 1	138	1000000091	1645
2287		Spot	1	Image 1	138	1000000097	1646
1988		Spot	1	Image 1	138	1000000098	1647
1602		Spot	1	Image 1	138	1000000099	1648
1649		Spot	1	Image 1	138	1000000095	1649
1607		Spot	1	Image 1	138	1000000089	1650
1412		Spot	1	Image 1	138	1000000096	1651
1597		Spot	1	Image 1	138	1000000094	1652
1847		Spot	1	Image 1	139	1000000091	1653
2106		Spot	1	Image 1	139	1000000097	1654
1871		Spot	1	Image 1	139	1000000098	1655
1540		Spot	1	Image 1	139	1000000099	1656
1464		Spot	1	Image 1	139	1000000096	1657
1578		Spot	1	Image 1	139	1000000094	1658
2273		Spot	1	Image 1	140	1000000091	1659
2512		Spot	1	Image 1	140	1000000097	1660
1617		Spot	1	Image 1	140	1000000098	1661
1674		Spot	1	Image 1	140	1000000099	1662
1581		Spot	1	Image 1	140	1000000094	1663
2068		Spot	1	Image 1	141	1000000091	1664
2240		Spot	1	Image 1	141	1000000097	1665
1944		Spot	1	Image 1	141	1000000098	1666
1932		Spot	1	Image 1	141	1000000099	1667
1717		Spot	1	Image 1	141	1000000094	1668
1309		Spot	1	Image 1	141	1000000100	1669
1932		Spot	1	Image 1	142	1000000091	1670
2059		Spot	1	Image 1	142	1000000097	1671
1969		Spot	1	Image 1	142	1000000098	1672
1585		Spot	1	Image 1	142	1000000099	1673
1593		Spot	1	Image 1	142	1000000094	1674
1422		Spot	1	Image 1	142	1000000100	1675
1911		Spot	1	Image 1	143	1000000091	1676
2501		Spot	1	Image 1	143	1000000097	1677
1880		Spot	1	Image 1	143	1000000098	1678
1757		Spot	1	Image 1	143	1000000099	1679
1666		Spot	1	Image 1	143	1000000094	1680
1640		Spot	1	Image 1	143	1000000100	1681
1759		Spot	1	Image 1	144	1000000091	1682
1856		Spot	1	Image 1	144	1000000097	1683
2002		Spot	1	Image 1	144	1000000098	1684
1888		Spot	1	Image 1	144	1000000099	1685
1707		Spot	1	Image 1	144	1000000094	1686
1727		Spot	1	Image 1	144	1000000100	1687
1427		Spot	1	Image 1	145	1000000091	1688
1919		Spot	1	Image 1	145	1000000098	1689
1733		Spot	1	Image 1	145	1000000099	1690
1727		Spot	1	Image 1	145	1000000094	1691
1542		Spot	1	Image 1	145	1000000100	1692
1914		Spot	1	Image 1	146	1000000091	1693
2099		Spot	1	Image 1	146	1000000098	1694
1601		Spot	1	Image 1	146	1000000099	1695
1604		Spot	1	Image 1	146	1000000094	1696
1468		Spot	1	Image 1	146	1000000100	1697
1618		Spot	1	Image 1	147	1000000091	1698
1894		Spot	1	Image 1	147	1000000098	1699
1781		Spot	1	Image 1	147	1000000099	1700
1755		Spot	1	Image 1	147	1000000094	1701
1734		Spot	1	Image 1	147	1000000100	1702
1739		Spot	1	Image 1	148	1000000098	1703
1916		Spot	1	Image 1	148	1000000099	1704
1811		Spot	1	Image 1	148	1000000094	1705
1837		Spot	1	Image 1	148	1000000100	1706
2278		Spot	1	Image 1	149	1000000098	1707
1628		Spot	1	Image 1	149	1000000099	1708
1449		Spot	1	Image 1	149	1000000101	1709
1756		Spot	1	Image 1	149	1000000094	1710
1543		Spot	1	Image 1	149	1000000100	1711
2390		Spot	1	Image 1	150	1000000098	1712
1489		Spot	1	Image 1	150	1000000099	1713
1572		Spot	1	Image 1	150	1000000101	1714
1820		Spot	1	Image 1	150	1000000094	1715
1367		Spot	1	Image 1	150	1000000100	1716
1553		Spot	1	Image 1	151	1000000098	1717
1491		Spot	1	Image 1	151	1000000099	1718
1576		Spot	1	Image 1	151	1000000101	1719
1643		Spot	1	Image 1	151	1000000094	1720
1364		Spot	1	Image 1	151	1000000100	1721
1505		Spot	1	Image 1	152	1000000102	1722
1365		Spot	1	Image 1	152	1000000099	1723
1351		Spot	1	Image 1	152	1000000101	1724
1626		Spot	1	Image 1	152	1000000094	1725
1809		Spot	1	Image 1	153	1000000103	1726
1603		Spot	1	Image 1	153	1000000102	1727
1370		Spot	1	Image 1	153	1000000099	1728
1520		Spot	1	Image 1	153	1000000101	1729
1662		Spot	1	Image 1	153	1000000094	1730
2004		Spot	1	Image 1	154	1000000104	1731
1822		Spot	1	Image 1	154	1000000103	1732
1839		Spot	1	Image 1	154	1000000102	1733
1474		Spot	1	Image 1	154	1000000099	1734
1536		Spot	1	Image 1	154	1000000101	1735
1610		Spot	1	Image 1	154	1000000094	1736
2516		Spot	1	Image 1	155	1000000104	1737
2195		Spot	1	Image 1	155	1000000103	1738
1414		Spot	1	Image 1	155	1000000105	1739
2058		Spot	1	Image 1	155	1000000102	1740
1636		Spot	1	Image 1	155	1000000101	1741
1374		Spot	1	Image 1	155	1000000094	1742
2656		Spot	1	Image 1	156	1000000104	1743
2151		Spot	1	Image 1	156	1000000103	1744
1468		Spot	1	Image 1	156	1000000105	1745
1642		Spot	1	Image 1	156	1000000102	1746
1525		Spot	1	Image 1	156	1000000101	1747
1702		Spot	1	Image 1	156	1000000094	1748
2147		Spot	1	Image 1	157	1000000104	1749
2173		Spot	1	Image 1	157	1000000103	1750
1583		Spot	1	Image 1	157	1000000105	1751
1673		Spot	1	Image 1	157	1000000102	1752
1499		Spot	1	Image 1	157	1000000101	1753
1558		Spot	1	Image 1	157	1000000094	1754
1465		Spot	1	Image 1	157	1000000106	1755
2573		Spot	1	Image 1	158	1000000104	1756
2277		Spot	1	Image 1	158	1000000103	1757
1654		Spot	1	Image 1	158	1000000105	1758
1520		Spot	1	Image 1	158	1000000107	1759
1530		Spot	1	Image 1	158	1000000102	1760
1433		Spot	1	Image 1	158	1000000101	1761
1686		Spot	1	Image 1	158	1000000094	1762
1541		Spot	1	Image 1	158	1000000106	1763
2299		Spot	1	Image 1	159	1000000104	1764
2129		Spot	1	Image 1	159	1000000103	1765
1499		Spot	1	Image 1	159	1000000105	1766
1646		Spot	1	Image 1	159	1000000107	1767
1636		Spot	1	Image 1	159	1000000102	1768
1449		Spot	1	Image 1	159	1000000101	1769
1735		Spot	1	Image 1	159	1000000094	1770
1584		Spot	1	Image 1	159	1000000106	1771
2263		Spot	1	Image 1	160	1000000104	1772
2096		Spot	1	Image 1	160	1000000103	1773
1567		Spot	1	Image 1	160	1000000105	1774
1542		Spot	1	Image 1	160	1000000107	1775
1854		Spot	1	Image 1	160	1000000102	1776
1670		Spot	1	Image 1	160	1000000101	1777
1845		Spot	1	Image 1	160	1000000094	1778
1415		Spot	1	Image 1	160	1000000106	1779
1820		Spot	1	Image 1	161	1000000104	1780
2192		Spot	1	Image 1	161	1000000108	1781
1909		Spot	1	Image 1	161	1000000103	1782
1734		Spot	1	Image 1	161	1000000105	1783
1744		Spot	1	Image 1	161	1000000107	1784
1932		Spot	1	Image 1	161	1000000102	1785
1852		Spot	1	Image 1	161	1000000109	1786
1682		Spot	1	Image 1	161	1000000101	1787
1720		Spot	1	Image 1	161	1000000094	1788
1446		Spot	1	Image 1	161	1000000106	1789
1922		Spot	1	Image 1	162	1000000104	1790
2001		Spot	1	Image 1	162	1000000103	1791
2220		Spot	1	Image 1	162	1000000108	1792
1724		Spot	1	Image 1	162	1000000105	1793
2184		Spot	1	Image 1	162	1000000107	1794
1594		Spot	1	Image 1	162	1000000102	1795
1854		Spot	1	Image 1	162	1000000109	1796
1535		Spot	1	Image 1	162	1000000101	1797
1683		Spot	1	Image 1	162	1000000106	1798
1703		Spot	1	Image 1	163	1000000104	1799
2202		Spot	1	Image 1	163	1000000103	1800
2310		Spot	1	Image 1	163	1000000108	1801
2001		Spot	1	Image 1	163	1000000110	1802
1835		Spot	1	Image 1	163	1000000105	1803
2190		Spot	1	Image 1	163	1000000107	1804
2228		Spot	1	Image 1	163	1000000109	1805
1511		Spot	1	Image 1	163	1000000101	1806
1601		Spot	1	Image 1	163	1000000106	1807
1771		Spot	1	Image 1	164	1000000104	1808
2414		Spot	1	Image 1	164	1000000108	1809
1840		Spot	1	Image 1	164	1000000110	1810
1682		Spot	1	Image 1	164	1000000105	1811
1926		Spot	1	Image 1	164	1000000107	1812
2268		Spot	1	Image 1	164	1000000109	1813
1824		Spot	1	Image 1	164	1000000101	1814
1741		Spot	1	Image 1	164	1000000106	1815
1846		Spot	1	Image 1	165	1000000104	1816
2376		Spot	1	Image 1	165	1000000108	1817
2025		Spot	1	Image 1	165	1000000110	1818
1323		Spot	1	Image 1	165	1000000105	1819
1756		Spot	1	Image 1	165	1000000107	1820
2105		Spot	1	Image 1	165	1000000109	1821
1607		Spot	1	Image 1	165	1000000101	1822
1453		Spot	1	Image 1	165	1000000106	1823
2172		Spot	1	Image 1	166	1000000108	1824
1830		Spot	1	Image 1	166	1000000110	1825
2223		Spot	1	Image 1	166	1000000107	1826
1873		Spot	1	Image 1	166	1000000109	1827
1624		Spot	1	Image 1	166	1000000106	1828
2102		Spot	1	Image 1	167	1000000108	1829
2044		Spot	1	Image 1	167	1000000110	1830
2246		Spot	1	Image 1	167	1000000107	1831
2139		Spot	1	Image 1	167	1000000109	1832
1657		Spot	1	Image 1	167	1000000106	1833
2140		Spot	1	Image 1	168	1000000108	1834
2171		Spot	1	Image 1	168	1000000110	1835
1919		Spot	1	Image 1	168	1000000107	1836
1959		Spot	1	Image 1	168	1000000109	1837
1738		Spot	1	Image 1	168	1000000106	1838
2332		Spot	1	Image 1	169	1000000108	1839
2506		Spot	1	Image 1	169	1000000110	1840
1829		Spot	1	Image 1	169	1000000107	1841
2026		Spot	1	Image 1	169	1000000109	1842
1507		Spot	1	Image 1	169	1000000106	1843
1901		Spot	1	Image 1	170	1000000108	1844
1827		Spot	1	Image 1	170	1000000110	1845
1643		Spot	1	Image 1	170	1000000107	1846
1990		Spot	1	Image 1	170	1000000109	1847
1630		Spot	1	Image 1	170	1000000106	1848
1918		Spot	1	Image 1	171	1000000108	1849
1619		Spot	1	Image 1	171	1000000110	1850
1571		Spot	1	Image 1	171	1000000111	1851
1537		Spot	1	Image 1	171	1000000107	1852
1947		Spot	1	Image 1	171	1000000109	1853
1455		Spot	1	Image 1	171	1000000106	1854
2017		Spot	1	Image 1	172	1000000108	1855
1560		Spot	1	Image 1	172	1000000110	1856
1602		Spot	1	Image 1	172	1000000111	1857
1517		Spot	1	Image 1	172	1000000107	1858
1470		Spot	1	Image 1	172	1000000112	1859
1944		Spot	1	Image 1	172	1000000109	1860
1594		Spot	1	Image 1	172	1000000106	1861
1806		Spot	1	Image 1	173	1000000110	1862
1769		Spot	1	Image 1	173	1000000111	1863
1623		Spot	1	Image 1	173	1000000107	1864
1490		Spot	1	Image 1	173	1000000112	1865
1875		Spot	1	Image 1	173	1000000109	1866
1560		Spot	1	Image 1	173	1000000106	1867
1767		Spot	1	Image 1	174	1000000110	1868
1623		Spot	1	Image 1	174	1000000111	1869
1549		Spot	1	Image 1	174	1000000112	1870
1649		Spot	1	Image 1	174	1000000109	1871
1499		Spot	1	Image 1	174	1000000106	1872
1718		Spot	1	Image 1	175	1000000110	1873
1712		Spot	1	Image 1	175	1000000111	1874
1642		Spot	1	Image 1	175	1000000112	1875
1497		Spot	1	Image 1	175	1000000109	1876
1448		Spot	1	Image 1	175	1000000106	1877
2082		Spot	1	Image 1	176	1000000110	1878
1885		Spot	1	Image 1	176	1000000111	1879
1505		Spot	1	Image 1	176	1000000112	1880
1638		Spot	1	Image 1	176	1000000109	1881
1546		Spot	1	Image 1	176	1000000113	1882
1464		Spot	1	Image 1	176	1000000114	1883
1642		Spot	1	Image 1	176	1000000106	1884
1615		Spot	1	Image 1	177	1000000110	1885
1754		Spot	1	Image 1	177	1000000111	1886
1753		Spot	1	Image 1	177	1000000112	1887
1591		Spot	1	Image 1	177	1000000109	1888
1363		Spot	1	Image 1	177	1000000113	1889
1605		Spot	1	Image 1	177	1000000114	1890
1638		Spot	1	Image 1	177	1000000106	1891
1516		Spot	1	Image 1	178	1000000110	1892
1647		Spot	1	Image 1	178	1000000111	1893
1961		Spot	1	Image 1	178	1000000112	1894
1540		Spot	1	Image 1	178	1000000109	1895
1417		Spot	1	Image 1	178	1000000113	1896
1672		Spot	1	Image 1	178	1000000114	1897
1636		Spot	1	Image 1	178	1000000106	1898
1657		Spot	1	Image 1	179	1000000111	1899
2215		Spot	1	Image 1	179	1000000112	1900
1463		Spot	1	Image 1	179	1000000109	1901
1428		Spot	1	Image 1	179	1000000113	1902
1503		Spot	1	Image 1	179	1000000106	1903
1740		Spot	1	Image 1	179	1000000114	1904
2088		Spot	1	Image 1	180	1000000115	1905
1601		Spot	1	Image 1	180	1000000111	1906
2424		Spot	1	Image 1	180	1000000112	1907
1569		Spot	1	Image 1	180	1000000109	1908
1383		Spot	1	Image 1	180	1000000113	1909
1787		Spot	1	Image 1	180	1000000114	1910
1288		Spot	1	Image 1	180	1000000106	1911
2364		Spot	1	Image 1	181	1000000115	1912
1529		Spot	1	Image 1	181	1000000111	1913
1659		Spot	1	Image 1	181	1000000112	1914
1488		Spot	1	Image 1	181	1000000113	1915
1549		Spot	1	Image 1	181	1000000114	1916
1363		Spot	1	Image 1	181	1000000106	1917
2476		Spot	1	Image 1	182	1000000115	1918
1683		Spot	1	Image 1	182	1000000112	1919
1678		Spot	1	Image 1	182	1000000113	1920
1836		Spot	1	Image 1	182	1000000114	1921
1495		Spot	1	Image 1	182	1000000106	1922
2276		Spot	1	Image 1	183	1000000115	1923
2135		Spot	1	Image 1	183	1000000116	1924
1485		Spot	1	Image 1	183	1000000113	1925
1396		Spot	1	Image 1	183	1000000106	1926
1583		Spot	1	Image 1	183	1000000114	1927
2402		Spot	1	Image 1	184	1000000115	1928
2167		Spot	1	Image 1	184	1000000116	1929
1640		Spot	1	Image 1	184	1000000113	1930
1766		Spot	1	Image 1	184	1000000114	1931
1360		Spot	1	Image 1	184	1000000106	1932
2696		Spot	1	Image 1	185	1000000115	1933
1550		Spot	1	Image 1	185	1000000116	1934
1599		Spot	1	Image 1	185	1000000113	1935
1647		Spot	1	Image 1	185	1000000114	1936
1425		Spot	1	Image 1	185	1000000106	1937
2554		Spot	1	Image 1	186	1000000115	1938
1519		Spot	1	Image 1	186	1000000116	1939
1638		Spot	1	Image 1	186	1000000113	1940
1614		Spot	1	Image 1	186	1000000114	1941
2450		Spot	1	Image 1	187	1000000115	1942
1564		Spot	1	Image 1	187	1000000116	1943
1572		Spot	1	Image 1	187	1000000113	1944
1861		Spot	1	Image 1	187	1000000114	1945
2229		Spot	1	Image 1	188	1000000115	1946
1631		Spot	1	Image 1	188	1000000116	1947
1515		Spot	1	Image 1	188	1000000113	1948
1857		Spot	1	Image 1	188	1000000114	1949
2309		Spot	1	Image 1	189	1000000115	1950
1394		Spot	1	Image 1	189	1000000116	1951
1439		Spot	1	Image 1	189	1000000113	1952
1689		Spot	1	Image 1	189	1000000114	1953
2284		Spot	1	Image 1	190	1000000115	1954
1476		Spot	1	Image 1	190	1000000116	1955
1360		Spot	1	Image 1	190	1000000113	1956
1895		Spot	1	Image 1	190	1000000114	1957
2452		Spot	1	Image 1	191	1000000115	1958
1443		Spot	1	Image 1	191	1000000116	1959
1289		Spot	1	Image 1	191	1000000113	1960
1775		Spot	1	Image 1	191	1000000114	1961
2212		Spot	1	Image 1	192	1000000115	1962
1500		Spot	1	Image 1	192	1000000116	1963
1401		Spot	1	Image 1	192	1000000113	1964
2595		Spot	1	Image 1	192	1000000114	1965
2270		Spot	1	Image 1	193	1000000115	1966
1494		Spot	1	Image 1	193	1000000116	1967
1415		Spot	1	Image 1	193	1000000113	1968
2084		Spot	1	Image 1	193	1000000114	1969
2227		Spot	1	Image 1	194	1000000115	1970
1603		Spot	1	Image 1	194	1000000116	1971
1684		Spot	1	Image 1	194	1000000113	1972
1808		Spot	1	Image 1	194	1000000114	1973
1972		Spot	1	Image 1	195	1000000115	1974
1539		Spot	1	Image 1	195	1000000116	1975
1582		Spot	1	Image 1	195	1000000113	1976
1837		Spot	1	Image 1	195	1000000114	1977
2178		Spot	1	Image 1	196	1000000115	1978
1489		Spot	1	Image 1	196	1000000116	1979
1830		Spot	1	Image 1	196	1000000114	1980
2322		Spot	1	Image 1	197	1000000115	1981
1304		Spot	1	Image 1	197	1000000116	1982
1525		Spot	1	Image 1	197	1000000114	1983
2047		Spot	1	Image 1	198	1000000115	1984
1433		Spot	1	Image 1	198	1000000116	1985
2073		Spot	1	Image 1	199	1000000115	1986
1512		Spot	1	Image 1	199	1000000116	1987
2118		Spot	1	Image 1	200	1000000115	1988
1369		Spot	1	Image 1	200	1000000116	1989
2216		Spot	1	Image 1	201	1000000115	1990
1591		Spot	1	Image 1	201	1000000116	1991
1905		Spot	1	Image 1	202	1000000115	1992
1643		Spot	1	Image 1	202	1000000116	1993
2059		Spot	1	Image 1	203	1000000115	1994
1292		Spot	1	Image 1	203	1000000116	1995
2180		Spot	1	Image 1	204	1000000115	1996
[truncated: 674 more rows]
