# Supplementary material for: Satb1 integrates DNA binding site geometry and torsional stress to differentially target nucleosome-dense regions
Source: Nat Commun. 2019 Jul 19;10:3221. doi: 10.1038/s41467-019-11118-8 (PMC6642133; doi:10.1038/s41467-019-11118-8)
Supplement: Supplementary file 10 — Source Data [file 41467_2019_11118_MOESM10_ESM.zip › Source data/Single Molecule Tracking/single molecule tracks/del HD analysis/PDZ-CUT1-CUT2-STABLE-AB_302c6_TRIAL 2_Statistics/PDZ-CUT1-CUT2-STABLE-AB_302c6_TRIAL 2_Intensity_Mean_Ch=1_Img=1.csv]

Intensity Mean Ch=1 Img=1
====================
Intensity Mean	Unit	Category	Channel	Image	Time	TrackID	ID
2390.75		Spot	1	Image 1	1	1000000000	0
2957.71		Spot	1	Image 1	1	1000000001	1
3398.38		Spot	1	Image 1	1	1000000002	2
1654.75		Spot	1	Image 1	1	1000000003	3
2662.29		Spot	1	Image 1	1	1000000004	4
2094.5		Spot	1	Image 1	1	1000000005	5
2060.13		Spot	1	Image 1	1	1000000006	6
2109.75		Spot	1	Image 1	1	1000000007	7
2008.25		Spot	1	Image 1	1	1000000008	8
2047.43		Spot	1	Image 1	1	1000000009	9
2631.38		Spot	1	Image 1	2	1000000000	10
3288.63		Spot	1	Image 1	2	1000000001	11
3093		Spot	1	Image 1	2	1000000002	12
1713.71		Spot	1	Image 1	2	1000000003	13
2791.75		Spot	1	Image 1	2	1000000004	14
3109.38		Spot	1	Image 1	2	1000000010	15
2074.71		Spot	1	Image 1	2	1000000005	16
2245.86		Spot	1	Image 1	2	1000000006	17
2287.63		Spot	1	Image 1	2	1000000007	18
1872.25		Spot	1	Image 1	2	1000000008	19
1904.29		Spot	1	Image 1	2	1000000009	20
2420.71		Spot	1	Image 1	3	1000000000	21
3211		Spot	1	Image 1	3	1000000001	22
2896.43		Spot	1	Image 1	3	1000000002	23
1763.75		Spot	1	Image 1	3	1000000003	24
3284.44		Spot	1	Image 1	3	1000000004	25
2786.63		Spot	1	Image 1	3	1000000010	26
2056.13		Spot	1	Image 1	3	1000000005	27
2040.86		Spot	1	Image 1	3	1000000006	28
2418.13		Spot	1	Image 1	3	1000000007	29
1919		Spot	1	Image 1	3	1000000008	30
1872.75		Spot	1	Image 1	3	1000000009	31
2655		Spot	1	Image 1	4	1000000000	32
3186.5		Spot	1	Image 1	4	1000000001	33
2952.75		Spot	1	Image 1	4	1000000002	34
1676.25		Spot	1	Image 1	4	1000000003	35
3008		Spot	1	Image 1	4	1000000004	36
2639.75		Spot	1	Image 1	4	1000000010	37
1936.25		Spot	1	Image 1	4	1000000011	38
1978.14		Spot	1	Image 1	4	1000000005	39
2298.86		Spot	1	Image 1	4	1000000006	40
1979.43		Spot	1	Image 1	4	1000000007	41
1831.38		Spot	1	Image 1	4	1000000008	42
1836.86		Spot	1	Image 1	4	1000000009	43
2334.71		Spot	1	Image 1	5	1000000000	44
3328.86		Spot	1	Image 1	5	1000000001	45
3042.14		Spot	1	Image 1	5	1000000002	46
1642.38		Spot	1	Image 1	5	1000000003	47
2707.5		Spot	1	Image 1	5	1000000004	48
2770.5		Spot	1	Image 1	5	1000000010	49
2025.86		Spot	1	Image 1	5	1000000011	50
2208.38		Spot	1	Image 1	5	1000000005	51
2005.38		Spot	1	Image 1	5	1000000012	52
1855.63		Spot	1	Image 1	5	1000000013	53
2229.29		Spot	1	Image 1	5	1000000006	54
2217.38		Spot	1	Image 1	5	1000000007	55
1827.86		Spot	1	Image 1	5	1000000008	56
1674.63		Spot	1	Image 1	5	1000000009	57
2247.63		Spot	1	Image 1	6	1000000000	58
3138.38		Spot	1	Image 1	6	1000000001	59
2527.43		Spot	1	Image 1	6	1000000002	60
1709.71		Spot	1	Image 1	6	1000000003	61
2666.5		Spot	1	Image 1	6	1000000004	62
2837.63		Spot	1	Image 1	6	1000000010	63
1934		Spot	1	Image 1	6	1000000011	64
2229.38		Spot	1	Image 1	6	1000000014	65
2054.11		Spot	1	Image 1	6	1000000005	66
1847		Spot	1	Image 1	6	1000000012	67
1892.71		Spot	1	Image 1	6	1000000006	68
1828.67		Spot	1	Image 1	6	1000000013	69
2267		Spot	1	Image 1	6	1000000007	70
1919.43		Spot	1	Image 1	6	1000000008	71
1821.67		Spot	1	Image 1	6	1000000015	72
1567.29		Spot	1	Image 1	6	1000000009	73
2367.88		Spot	1	Image 1	7	1000000000	74
3387.22		Spot	1	Image 1	7	1000000001	75
2547.89		Spot	1	Image 1	7	1000000002	76
1815.86		Spot	1	Image 1	7	1000000003	77
2548.71		Spot	1	Image 1	7	1000000004	78
2303.56		Spot	1	Image 1	7	1000000010	79
1947.57		Spot	1	Image 1	7	1000000011	80
1851.88		Spot	1	Image 1	7	1000000014	81
2084.67		Spot	1	Image 1	7	1000000005	82
1898.5		Spot	1	Image 1	7	1000000012	83
1855.38		Spot	1	Image 1	7	1000000013	84
1967		Spot	1	Image 1	7	1000000006	85
2068		Spot	1	Image 1	7	1000000007	86
1949.38		Spot	1	Image 1	7	1000000008	87
1875.25		Spot	1	Image 1	7	1000000015	88
1718.5		Spot	1	Image 1	7	1000000009	89
2184.25		Spot	1	Image 1	8	1000000000	90
3062.57		Spot	1	Image 1	8	1000000001	91
2387.5		Spot	1	Image 1	8	1000000002	92
2419.63		Spot	1	Image 1	8	1000000016	93
1912.5		Spot	1	Image 1	8	1000000003	94
2687.13		Spot	1	Image 1	8	1000000004	95
2313.75		Spot	1	Image 1	8	1000000010	96
1909.25		Spot	1	Image 1	8	1000000011	97
2070		Spot	1	Image 1	8	1000000014	98
2118.57		Spot	1	Image 1	8	1000000005	99
1893.43		Spot	1	Image 1	8	1000000012	100
1626.13		Spot	1	Image 1	8	1000000013	101
1949.25		Spot	1	Image 1	8	1000000006	102
2186.75		Spot	1	Image 1	8	1000000007	103
1739.71		Spot	1	Image 1	8	1000000008	104
1842.14		Spot	1	Image 1	8	1000000015	105
1758.63		Spot	1	Image 1	8	1000000009	106
2143.25		Spot	1	Image 1	9	1000000000	107
2745		Spot	1	Image 1	9	1000000001	108
2717.75		Spot	1	Image 1	9	1000000002	109
3059.13		Spot	1	Image 1	9	1000000016	110
1664.57		Spot	1	Image 1	9	1000000003	111
2568.63		Spot	1	Image 1	9	1000000004	112
2473.5		Spot	1	Image 1	9	1000000010	113
2057.71		Spot	1	Image 1	9	1000000011	114
2251.29		Spot	1	Image 1	9	1000000014	115
1885.14		Spot	1	Image 1	9	1000000005	116
1943.63		Spot	1	Image 1	9	1000000012	117
1755.63		Spot	1	Image 1	9	1000000013	118
2077.75		Spot	1	Image 1	9	1000000006	119
2357		Spot	1	Image 1	9	1000000007	120
1800.43		Spot	1	Image 1	9	1000000008	121
1862.63		Spot	1	Image 1	9	1000000015	122
1739.75		Spot	1	Image 1	9	1000000009	123
2241		Spot	1	Image 1	10	1000000000	124
2709.29		Spot	1	Image 1	10	1000000001	125
2788.63		Spot	1	Image 1	10	1000000002	126
3523		Spot	1	Image 1	10	1000000016	127
1687.75		Spot	1	Image 1	10	1000000003	128
2859.22		Spot	1	Image 1	10	1000000004	129
2622.56		Spot	1	Image 1	10	1000000010	130
2009.86		Spot	1	Image 1	10	1000000011	131
2249		Spot	1	Image 1	10	1000000014	132
1930.43		Spot	1	Image 1	10	1000000005	133
1971.63		Spot	1	Image 1	10	1000000012	134
1951.25		Spot	1	Image 1	10	1000000006	135
1781		Spot	1	Image 1	10	1000000013	136
2186.5		Spot	1	Image 1	10	1000000007	137
1726.13		Spot	1	Image 1	10	1000000008	138
1924.57		Spot	1	Image 1	10	1000000015	139
1639.38		Spot	1	Image 1	10	1000000009	140
2445.14		Spot	1	Image 1	11	1000000000	141
2789.29		Spot	1	Image 1	11	1000000001	142
2656.38		Spot	1	Image 1	11	1000000002	143
1748.63		Spot	1	Image 1	11	1000000003	144
2872.67		Spot	1	Image 1	11	1000000016	145
3207.57		Spot	1	Image 1	11	1000000004	146
2714.88		Spot	1	Image 1	11	1000000010	147
2313.38		Spot	1	Image 1	11	1000000017	148
2172.13		Spot	1	Image 1	11	1000000011	149
2659.63		Spot	1	Image 1	11	1000000018	150
2235.67		Spot	1	Image 1	11	1000000014	151
1865.75		Spot	1	Image 1	11	1000000005	152
2036.13		Spot	1	Image 1	11	1000000012	153
1742.13		Spot	1	Image 1	11	1000000006	154
1690.75		Spot	1	Image 1	11	1000000013	155
1953		Spot	1	Image 1	11	1000000019	156
1960.13		Spot	1	Image 1	11	1000000007	157
2019.86		Spot	1	Image 1	11	1000000008	158
1609.88		Spot	1	Image 1	11	1000000015	159
1739.29		Spot	1	Image 1	11	1000000009	160
2430.78		Spot	1	Image 1	12	1000000000	161
2631		Spot	1	Image 1	12	1000000001	162
2641		Spot	1	Image 1	12	1000000002	163
1680		Spot	1	Image 1	12	1000000003	164
3042.63		Spot	1	Image 1	12	1000000016	165
2971.88		Spot	1	Image 1	12	1000000004	166
2470.25		Spot	1	Image 1	12	1000000020	167
2687		Spot	1	Image 1	12	1000000010	168
2223.75		Spot	1	Image 1	12	1000000017	169
1952.43		Spot	1	Image 1	12	1000000011	170
2594		Spot	1	Image 1	12	1000000018	171
2525.88		Spot	1	Image 1	12	1000000014	172
2009.75		Spot	1	Image 1	12	1000000005	173
2208		Spot	1	Image 1	12	1000000012	174
1822.13		Spot	1	Image 1	12	1000000006	175
1586.38		Spot	1	Image 1	12	1000000013	176
2232.38		Spot	1	Image 1	12	1000000019	177
2035.38		Spot	1	Image 1	12	1000000008	178
1693.67		Spot	1	Image 1	12	1000000015	179
1711		Spot	1	Image 1	12	1000000009	180
2130.22		Spot	1	Image 1	13	1000000000	181
2632.5		Spot	1	Image 1	13	1000000001	182
2242.5		Spot	1	Image 1	13	1000000002	183
1607.44		Spot	1	Image 1	13	1000000003	184
3052		Spot	1	Image 1	13	1000000016	185
3027.86		Spot	1	Image 1	13	1000000004	186
2689		Spot	1	Image 1	13	1000000020	187
2694.57		Spot	1	Image 1	13	1000000010	188
2328.25		Spot	1	Image 1	13	1000000017	189
1770.57		Spot	1	Image 1	13	1000000011	190
2885.75		Spot	1	Image 1	13	1000000014	191
2955.75		Spot	1	Image 1	13	1000000018	192
1907.14		Spot	1	Image 1	13	1000000005	193
1976.14		Spot	1	Image 1	13	1000000012	194
1780.29		Spot	1	Image 1	13	1000000013	195
2100.43		Spot	1	Image 1	13	1000000019	196
1978.5		Spot	1	Image 1	13	1000000008	197
1771.88		Spot	1	Image 1	13	1000000015	198
2141		Spot	1	Image 1	14	1000000000	199
3080		Spot	1	Image 1	14	1000000021	200
2699.63		Spot	1	Image 1	14	1000000001	201
2722.63		Spot	1	Image 1	14	1000000022	202
1511.75		Spot	1	Image 1	14	1000000003	203
2845.43		Spot	1	Image 1	14	1000000016	204
2522.25		Spot	1	Image 1	14	1000000004	205
3026.78		Spot	1	Image 1	14	1000000020	206
3108.75		Spot	1	Image 1	14	1000000010	207
2234.43		Spot	1	Image 1	14	1000000017	208
1865.25		Spot	1	Image 1	14	1000000011	209
2586.56		Spot	1	Image 1	14	1000000014	210
2667.89		Spot	1	Image 1	14	1000000018	211
1952.86		Spot	1	Image 1	14	1000000005	212
2087.67		Spot	1	Image 1	14	1000000012	213
1620.86		Spot	1	Image 1	14	1000000013	214
2257.75		Spot	1	Image 1	14	1000000019	215
1864.75		Spot	1	Image 1	14	1000000015	216
2228.86		Spot	1	Image 1	15	1000000000	217
3417.38		Spot	1	Image 1	15	1000000021	218
2329		Spot	1	Image 1	15	1000000001	219
2936.43		Spot	1	Image 1	15	1000000022	220
2330.43		Spot	1	Image 1	15	1000000023	221
1522.71		Spot	1	Image 1	15	1000000003	222
3172		Spot	1	Image 1	15	1000000016	223
2815.75		Spot	1	Image 1	15	1000000020	224
2837.38		Spot	1	Image 1	15	1000000010	225
2427.13		Spot	1	Image 1	15	1000000017	226
1835.57		Spot	1	Image 1	15	1000000011	227
2016.5		Spot	1	Image 1	15	1000000014	228
2647.75		Spot	1	Image 1	15	1000000018	229
1925		Spot	1	Image 1	15	1000000005	230
1917.57		Spot	1	Image 1	15	1000000012	231
2072.71		Spot	1	Image 1	15	1000000024	232
1762.14		Spot	1	Image 1	15	1000000013	233
2423.14		Spot	1	Image 1	15	1000000019	234
1571.75		Spot	1	Image 1	15	1000000015	235
2367.29		Spot	1	Image 1	16	1000000000	236
3025.14		Spot	1	Image 1	16	1000000021	237
2503.75		Spot	1	Image 1	16	1000000001	238
2839		Spot	1	Image 1	16	1000000022	239
2567.89		Spot	1	Image 1	16	1000000023	240
1342		Spot	1	Image 1	16	1000000003	241
2966.13		Spot	1	Image 1	16	1000000016	242
2808.13		Spot	1	Image 1	16	1000000020	243
2338.88		Spot	1	Image 1	16	1000000010	244
2625.14		Spot	1	Image 1	16	1000000017	245
1763.43		Spot	1	Image 1	16	1000000011	246
2584.63		Spot	1	Image 1	16	1000000014	247
2576.38		Spot	1	Image 1	16	1000000018	248
2079.86		Spot	1	Image 1	16	1000000005	249
1922.57		Spot	1	Image 1	16	1000000012	250
2059.5		Spot	1	Image 1	16	1000000024	251
2641.86		Spot	1	Image 1	16	1000000019	252
1582.63		Spot	1	Image 1	16	1000000015	253
2332.88		Spot	1	Image 1	17	1000000000	254
3038.29		Spot	1	Image 1	17	1000000021	255
2249.13		Spot	1	Image 1	17	1000000025	256
2469.38		Spot	1	Image 1	17	1000000001	257
2654.22		Spot	1	Image 1	17	1000000022	258
2724.14		Spot	1	Image 1	17	1000000023	259
1622.57		Spot	1	Image 1	17	1000000003	260
2410.25		Spot	1	Image 1	17	1000000016	261
2629.44		Spot	1	Image 1	17	1000000020	262
2326.29		Spot	1	Image 1	17	1000000010	263
2529		Spot	1	Image 1	17	1000000017	264
1659.71		Spot	1	Image 1	17	1000000011	265
2531.63		Spot	1	Image 1	17	1000000014	266
2581.5		Spot	1	Image 1	17	1000000018	267
1983.75		Spot	1	Image 1	17	1000000005	268
1874.63		Spot	1	Image 1	17	1000000012	269
1999.33		Spot	1	Image 1	17	1000000024	270
2443.88		Spot	1	Image 1	17	1000000019	271
1894.29		Spot	1	Image 1	17	1000000015	272
2453.29		Spot	1	Image 1	18	1000000000	273
3102		Spot	1	Image 1	18	1000000021	274
2737.38		Spot	1	Image 1	18	1000000001	275
3049.43		Spot	1	Image 1	18	1000000025	276
2928.71		Spot	1	Image 1	18	1000000022	277
2458.57		Spot	1	Image 1	18	1000000023	278
1608.14		Spot	1	Image 1	18	1000000003	279
2367.67		Spot	1	Image 1	18	1000000016	280
2605.75		Spot	1	Image 1	18	1000000020	281
2776		Spot	1	Image 1	18	1000000010	282
2220.13		Spot	1	Image 1	18	1000000017	283
1609.5		Spot	1	Image 1	18	1000000011	284
2519.71		Spot	1	Image 1	18	1000000018	285
2575.22		Spot	1	Image 1	18	1000000014	286
2279.75		Spot	1	Image 1	18	1000000005	287
1740.63		Spot	1	Image 1	18	1000000012	288
2034.13		Spot	1	Image 1	18	1000000024	289
2286.75		Spot	1	Image 1	18	1000000019	290
1861.75		Spot	1	Image 1	18	1000000015	291
2140		Spot	1	Image 1	19	1000000000	292
3205.25		Spot	1	Image 1	19	1000000021	293
2451.88		Spot	1	Image 1	19	1000000001	294
2667.63		Spot	1	Image 1	19	1000000025	295
2960.88		Spot	1	Image 1	19	1000000022	296
2197.88		Spot	1	Image 1	19	1000000023	297
1690.86		Spot	1	Image 1	19	1000000003	298
2401.57		Spot	1	Image 1	19	1000000016	299
2651.25		Spot	1	Image 1	19	1000000020	300
2674		Spot	1	Image 1	19	1000000010	301
2220.43		Spot	1	Image 1	19	1000000017	302
1625.67		Spot	1	Image 1	19	1000000011	303
2598		Spot	1	Image 1	19	1000000018	304
2459.86		Spot	1	Image 1	19	1000000014	305
2016.75		Spot	1	Image 1	19	1000000005	306
1833.75		Spot	1	Image 1	19	1000000012	307
1868.63		Spot	1	Image 1	19	1000000024	308
2079.56		Spot	1	Image 1	19	1000000019	309
2100.75		Spot	1	Image 1	19	1000000015	310
2104.67		Spot	1	Image 1	20	1000000000	311
3469.29		Spot	1	Image 1	20	1000000021	312
2780.5		Spot	1	Image 1	20	1000000025	313
2726		Spot	1	Image 1	20	1000000022	314
2499.25		Spot	1	Image 1	20	1000000023	315
1590.86		Spot	1	Image 1	20	1000000003	316
2597.43		Spot	1	Image 1	20	1000000016	317
3009.13		Spot	1	Image 1	20	1000000020	318
2603.29		Spot	1	Image 1	20	1000000010	319
2053		Spot	1	Image 1	20	1000000017	320
1966.75		Spot	1	Image 1	20	1000000011	321
2710.25		Spot	1	Image 1	20	1000000018	322
2257.43		Spot	1	Image 1	20	1000000014	323
2108		Spot	1	Image 1	20	1000000012	324
1862.43		Spot	1	Image 1	20	1000000024	325
2167.29		Spot	1	Image 1	20	1000000019	326
1960		Spot	1	Image 1	20	1000000015	327
2087.57		Spot	1	Image 1	21	1000000000	328
3171.14		Spot	1	Image 1	21	1000000021	329
2723.75		Spot	1	Image 1	21	1000000025	330
2893.38		Spot	1	Image 1	21	1000000022	331
2262.5		Spot	1	Image 1	21	1000000023	332
1640		Spot	1	Image 1	21	1000000003	333
3066.88		Spot	1	Image 1	21	1000000016	334
3180		Spot	1	Image 1	21	1000000020	335
2422.88		Spot	1	Image 1	21	1000000010	336
2181.43		Spot	1	Image 1	21	1000000017	337
1799.78		Spot	1	Image 1	21	1000000011	338
2196		Spot	1	Image 1	21	1000000014	339
2642.14		Spot	1	Image 1	21	1000000018	340
2222.57		Spot	1	Image 1	21	1000000012	341
1999.5		Spot	1	Image 1	21	1000000024	342
2074.38		Spot	1	Image 1	21	1000000019	343
1998.57		Spot	1	Image 1	21	1000000015	344
2117.43		Spot	1	Image 1	22	1000000000	345
2706.86		Spot	1	Image 1	22	1000000021	346
2377.5		Spot	1	Image 1	22	1000000025	347
3181.63		Spot	1	Image 1	22	1000000022	348
2628.14		Spot	1	Image 1	22	1000000023	349
1518.71		Spot	1	Image 1	22	1000000003	350
2963.88		Spot	1	Image 1	22	1000000016	351
2596.86		Spot	1	Image 1	22	1000000020	352
2239.13		Spot	1	Image 1	22	1000000010	353
2290.88		Spot	1	Image 1	22	1000000026	354
2017.88		Spot	1	Image 1	22	1000000017	355
1917.14		Spot	1	Image 1	22	1000000011	356
2152.43		Spot	1	Image 1	22	1000000014	357
2798		Spot	1	Image 1	22	1000000018	358
2320.57		Spot	1	Image 1	22	1000000012	359
2308.43		Spot	1	Image 1	22	1000000024	360
2123.63		Spot	1	Image 1	22	1000000019	361
1776.43		Spot	1	Image 1	22	1000000015	362
2254.57		Spot	1	Image 1	23	1000000000	363
2593.25		Spot	1	Image 1	23	1000000021	364
2639.63		Spot	1	Image 1	23	1000000025	365
3095.57		Spot	1	Image 1	23	1000000022	366
2565		Spot	1	Image 1	23	1000000023	367
1575.38		Spot	1	Image 1	23	1000000003	368
2751.25		Spot	1	Image 1	23	1000000016	369
2784.25		Spot	1	Image 1	23	1000000020	370
2756.88		Spot	1	Image 1	23	1000000026	371
2012.43		Spot	1	Image 1	23	1000000017	372
1690.71		Spot	1	Image 1	23	1000000011	373
2240.63		Spot	1	Image 1	23	1000000014	374
2588.38		Spot	1	Image 1	23	1000000018	375
1821.14		Spot	1	Image 1	23	1000000012	376
1825.38		Spot	1	Image 1	23	1000000027	377
2172		Spot	1	Image 1	23	1000000024	378
1474.25		Spot	1	Image 1	23	1000000028	379
1976.29		Spot	1	Image 1	23	1000000019	380
1920.13		Spot	1	Image 1	23	1000000029	381
1771.5		Spot	1	Image 1	23	1000000015	382
1873.88		Spot	1	Image 1	24	1000000000	383
2698.14		Spot	1	Image 1	24	1000000021	384
2644.43		Spot	1	Image 1	24	1000000025	385
3203.86		Spot	1	Image 1	24	1000000022	386
2245.29		Spot	1	Image 1	24	1000000023	387
1785.43		Spot	1	Image 1	24	1000000003	388
3003.25		Spot	1	Image 1	24	1000000016	389
2656.63		Spot	1	Image 1	24	1000000026	390
1640.86		Spot	1	Image 1	24	1000000017	391
1975.71		Spot	1	Image 1	24	1000000014	392
1926.14		Spot	1	Image 1	24	1000000027	393
1876.14		Spot	1	Image 1	24	1000000024	394
1426.43		Spot	1	Image 1	24	1000000028	395
2326.71		Spot	1	Image 1	24	1000000019	396
1824.71		Spot	1	Image 1	24	1000000029	397
1892.14		Spot	1	Image 1	24	1000000015	398
1884		Spot	1	Image 1	25	1000000000	399
2579.63		Spot	1	Image 1	25	1000000021	400
2306.71		Spot	1	Image 1	25	1000000025	401
3502.33		Spot	1	Image 1	25	1000000022	402
2106.25		Spot	1	Image 1	25	1000000023	403
1688		Spot	1	Image 1	25	1000000003	404
3358.29		Spot	1	Image 1	25	1000000016	405
2367		Spot	1	Image 1	25	1000000026	406
2016.22		Spot	1	Image 1	25	1000000014	407
1865		Spot	1	Image 1	25	1000000027	408
2141.29		Spot	1	Image 1	25	1000000024	409
1432.78		Spot	1	Image 1	25	1000000028	410
2116		Spot	1	Image 1	25	1000000019	411
1623.11		Spot	1	Image 1	25	1000000029	412
1868.57		Spot	1	Image 1	25	1000000015	413
1911.25		Spot	1	Image 1	26	1000000000	414
2815.43		Spot	1	Image 1	26	1000000021	415
2619.89		Spot	1	Image 1	26	1000000025	416
3065.13		Spot	1	Image 1	26	1000000022	417
1610.86		Spot	1	Image 1	26	1000000003	418
2888.38		Spot	1	Image 1	26	1000000016	419
2121		Spot	1	Image 1	26	1000000026	420
1996.43		Spot	1	Image 1	26	1000000014	421
1999.63		Spot	1	Image 1	26	1000000027	422
1956.5		Spot	1	Image 1	26	1000000024	423
1610.86		Spot	1	Image 1	26	1000000028	424
1872.38		Spot	1	Image 1	26	1000000019	425
1377.25		Spot	1	Image 1	26	1000000029	426
1800		Spot	1	Image 1	26	1000000015	427
2299.57		Spot	1	Image 1	27	1000000021	428
2736.43		Spot	1	Image 1	27	1000000025	429
1533		Spot	1	Image 1	27	1000000003	430
2857.33		Spot	1	Image 1	27	1000000016	431
2468.43		Spot	1	Image 1	27	1000000026	432
1973.14		Spot	1	Image 1	27	1000000030	433
1949.71		Spot	1	Image 1	27	1000000027	434
1435.25		Spot	1	Image 1	27	1000000028	435
1821.14		Spot	1	Image 1	27	1000000019	436
1412.88		Spot	1	Image 1	27	1000000029	437
1812.25		Spot	1	Image 1	27	1000000015	438
2514.57		Spot	1	Image 1	28	1000000025	439
1709		Spot	1	Image 1	28	1000000003	440
2780.86		Spot	1	Image 1	28	1000000016	441
2638.71		Spot	1	Image 1	28	1000000026	442
2022.13		Spot	1	Image 1	28	1000000031	443
1667.63		Spot	1	Image 1	28	1000000030	444
2249.57		Spot	1	Image 1	28	1000000027	445
1224.25		Spot	1	Image 1	28	1000000028	446
1600.86		Spot	1	Image 1	28	1000000029	447
2401.63		Spot	1	Image 1	29	1000000025	448
1559.13		Spot	1	Image 1	29	1000000003	449
2791.38		Spot	1	Image 1	29	1000000016	450
2492.5		Spot	1	Image 1	29	1000000026	451
2236		Spot	1	Image 1	29	1000000031	452
1479		Spot	1	Image 1	29	1000000030	453
2104.29		Spot	1	Image 1	29	1000000027	454
2084.43		Spot	1	Image 1	29	1000000032	455
1220		Spot	1	Image 1	29	1000000028	456
1686.33		Spot	1	Image 1	29	1000000029	457
2086.25		Spot	1	Image 1	30	1000000025	458
2271.13		Spot	1	Image 1	30	1000000033	459
1716.43		Spot	1	Image 1	30	1000000003	460
2225.75		Spot	1	Image 1	30	1000000016	461
2373.14		Spot	1	Image 1	30	1000000026	462
2173.5		Spot	1	Image 1	30	1000000031	463
1455.13		Spot	1	Image 1	30	1000000030	464
2278		Spot	1	Image 1	30	1000000027	465
1906.38		Spot	1	Image 1	30	1000000032	466
1282.75		Spot	1	Image 1	30	1000000028	467
1650.29		Spot	1	Image 1	30	1000000029	468
2259.75		Spot	1	Image 1	31	1000000033	469
1766		Spot	1	Image 1	31	1000000003	470
2450.71		Spot	1	Image 1	31	1000000026	471
2275.29		Spot	1	Image 1	31	1000000031	472
1529.38		Spot	1	Image 1	31	1000000030	473
2165.38		Spot	1	Image 1	31	1000000027	474
1890.71		Spot	1	Image 1	31	1000000032	475
1307		Spot	1	Image 1	31	1000000028	476
1425.75		Spot	1	Image 1	31	1000000029	477
2262.33		Spot	1	Image 1	32	1000000034	478
2077.5		Spot	1	Image 1	32	1000000035	479
2445		Spot	1	Image 1	32	1000000033	480
1669.71		Spot	1	Image 1	32	1000000003	481
2337.75		Spot	1	Image 1	32	1000000026	482
2057.63		Spot	1	Image 1	32	1000000031	483
1467.44		Spot	1	Image 1	32	1000000030	484
1908		Spot	1	Image 1	32	1000000036	485
2455.43		Spot	1	Image 1	32	1000000027	486
2206.57		Spot	1	Image 1	32	1000000032	487
1473.63		Spot	1	Image 1	32	1000000028	488
1523.38		Spot	1	Image 1	32	1000000029	489
2363.5		Spot	1	Image 1	33	1000000034	490
2871.25		Spot	1	Image 1	33	1000000033	491
2188.38		Spot	1	Image 1	33	1000000035	492
1621		Spot	1	Image 1	33	1000000003	493
1955.29		Spot	1	Image 1	33	1000000026	494
2133.25		Spot	1	Image 1	33	1000000031	495
1518		Spot	1	Image 1	33	1000000030	496
1728.88		Spot	1	Image 1	33	1000000036	497
1894.5		Spot	1	Image 1	33	1000000027	498
2011.86		Spot	1	Image 1	33	1000000032	499
1589.75		Spot	1	Image 1	33	1000000028	500
1707.71		Spot	1	Image 1	33	1000000029	501
2416.44		Spot	1	Image 1	34	1000000034	502
2459.88		Spot	1	Image 1	34	1000000033	503
2221.43		Spot	1	Image 1	34	1000000035	504
1573.43		Spot	1	Image 1	34	1000000003	505
2074.78		Spot	1	Image 1	34	1000000037	506
2283.22		Spot	1	Image 1	34	1000000026	507
2011.75		Spot	1	Image 1	34	1000000031	508
1558.43		Spot	1	Image 1	34	1000000030	509
1868.25		Spot	1	Image 1	34	1000000036	510
1892.63		Spot	1	Image 1	34	1000000032	511
1378		Spot	1	Image 1	34	1000000028	512
2810.14		Spot	1	Image 1	35	1000000034	513
2561.57		Spot	1	Image 1	35	1000000033	514
1994.56		Spot	1	Image 1	35	1000000035	515
1907.86		Spot	1	Image 1	35	1000000003	516
2396.75		Spot	1	Image 1	35	1000000038	517
2425.86		Spot	1	Image 1	35	1000000037	518
2181.25		Spot	1	Image 1	35	1000000026	519
2038.25		Spot	1	Image 1	35	1000000031	520
2503.25		Spot	1	Image 1	35	1000000039	521
2043.25		Spot	1	Image 1	35	1000000030	522
2003.75		Spot	1	Image 1	35	1000000036	523
1813.75		Spot	1	Image 1	35	1000000032	524
2899.5		Spot	1	Image 1	36	1000000034	525
2759.13		Spot	1	Image 1	36	1000000033	526
1950		Spot	1	Image 1	36	1000000035	527
2804.25		Spot	1	Image 1	36	1000000040	528
2057.75		Spot	1	Image 1	36	1000000003	529
2961.13		Spot	1	Image 1	36	1000000038	530
2172.14		Spot	1	Image 1	36	1000000026	531
2594		Spot	1	Image 1	36	1000000037	532
2119		Spot	1	Image 1	36	1000000031	533
2373.75		Spot	1	Image 1	36	1000000039	534
2016.25		Spot	1	Image 1	36	1000000036	535
1837		Spot	1	Image 1	36	1000000030	536
1825.71		Spot	1	Image 1	36	1000000032	537
2734		Spot	1	Image 1	37	1000000034	538
2972.88		Spot	1	Image 1	37	1000000033	539
2136		Spot	1	Image 1	37	1000000035	540
2402.57		Spot	1	Image 1	37	1000000040	541
1735.75		Spot	1	Image 1	37	1000000003	542
2946		Spot	1	Image 1	37	1000000038	543
2054.25		Spot	1	Image 1	37	1000000026	544
2433		Spot	1	Image 1	37	1000000037	545
1679.25		Spot	1	Image 1	37	1000000041	546
2436.13		Spot	1	Image 1	37	1000000031	547
1997		Spot	1	Image 1	37	1000000039	548
1794.86		Spot	1	Image 1	37	1000000036	549
1628.71		Spot	1	Image 1	37	1000000030	550
1683.63		Spot	1	Image 1	37	1000000032	551
2019.5		Spot	1	Image 1	38	1000000042	552
2984.25		Spot	1	Image 1	38	1000000034	553
3091.63		Spot	1	Image 1	38	1000000033	554
2331.13		Spot	1	Image 1	38	1000000035	555
2505.78		Spot	1	Image 1	38	1000000040	556
2934.71		Spot	1	Image 1	38	1000000038	557
2060.86		Spot	1	Image 1	38	1000000026	558
2578.57		Spot	1	Image 1	38	1000000037	559
1632.29		Spot	1	Image 1	38	1000000041	560
1850		Spot	1	Image 1	38	1000000043	561
2414.88		Spot	1	Image 1	38	1000000031	562
2028.88		Spot	1	Image 1	38	1000000039	563
2034.86		Spot	1	Image 1	38	1000000036	564
1721.38		Spot	1	Image 1	38	1000000030	565
1905.67		Spot	1	Image 1	38	1000000044	566
1741.75		Spot	1	Image 1	38	1000000032	567
1915.25		Spot	1	Image 1	39	1000000042	568
3329		Spot	1	Image 1	39	1000000034	569
2841		Spot	1	Image 1	39	1000000033	570
2066		Spot	1	Image 1	39	1000000035	571
2352.78		Spot	1	Image 1	39	1000000040	572
3222.14		Spot	1	Image 1	39	1000000038	573
2329.38		Spot	1	Image 1	39	1000000026	574
2806.22		Spot	1	Image 1	39	1000000037	575
2091.75		Spot	1	Image 1	39	1000000041	576
1532.63		Spot	1	Image 1	39	1000000043	577
2342.71		Spot	1	Image 1	39	1000000031	578
2142.38		Spot	1	Image 1	39	1000000039	579
2148.71		Spot	1	Image 1	39	1000000036	580
2024.63		Spot	1	Image 1	39	1000000030	581
1785.38		Spot	1	Image 1	39	1000000044	582
1660.14		Spot	1	Image 1	39	1000000032	583
2004.88		Spot	1	Image 1	40	1000000042	584
3516.13		Spot	1	Image 1	40	1000000034	585
2386.88		Spot	1	Image 1	40	1000000033	586
2938		Spot	1	Image 1	40	1000000045	587
2085.5		Spot	1	Image 1	40	1000000035	588
2384.43		Spot	1	Image 1	40	1000000040	589
2865.89		Spot	1	Image 1	40	1000000038	590
2428.71		Spot	1	Image 1	40	1000000026	591
2499.88		Spot	1	Image 1	40	1000000037	592
2110.56		Spot	1	Image 1	40	1000000041	593
1510.22		Spot	1	Image 1	40	1000000043	594
1810.88		Spot	1	Image 1	40	1000000031	595
2220		Spot	1	Image 1	40	1000000039	596
2486		Spot	1	Image 1	40	1000000036	597
1640.86		Spot	1	Image 1	40	1000000030	598
1847.38		Spot	1	Image 1	40	1000000044	599
2097.43		Spot	1	Image 1	41	1000000042	600
3381.67		Spot	1	Image 1	41	1000000034	601
2703.71		Spot	1	Image 1	41	1000000033	602
2647.88		Spot	1	Image 1	41	1000000045	603
1824.14		Spot	1	Image 1	41	1000000035	604
2465.57		Spot	1	Image 1	41	1000000040	605
2821.44		Spot	1	Image 1	41	1000000038	606
2370.25		Spot	1	Image 1	41	1000000046	607
2379.29		Spot	1	Image 1	41	1000000026	608
2422		Spot	1	Image 1	41	1000000037	609
2077.43		Spot	1	Image 1	41	1000000041	610
1724.43		Spot	1	Image 1	41	1000000043	611
2211.75		Spot	1	Image 1	41	1000000039	612
1760		Spot	1	Image 1	41	1000000030	613
2142.86		Spot	1	Image 1	41	1000000036	614
1904.86		Spot	1	Image 1	41	1000000044	615
1959.63		Spot	1	Image 1	42	1000000042	616
3101.86		Spot	1	Image 1	42	1000000034	617
2717		Spot	1	Image 1	42	1000000033	618
3180.43		Spot	1	Image 1	42	1000000045	619
3201.43		Spot	1	Image 1	42	1000000040	620
1897.29		Spot	1	Image 1	42	1000000035	621
2684		Spot	1	Image 1	42	1000000038	622
2567.43		Spot	1	Image 1	42	1000000046	623
1995.43		Spot	1	Image 1	42	1000000026	624
2534		Spot	1	Image 1	42	1000000037	625
1999		Spot	1	Image 1	42	1000000041	626
1623.25		Spot	1	Image 1	42	1000000043	627
2013.29		Spot	1	Image 1	42	1000000039	628
1627.5		Spot	1	Image 1	42	1000000030	629
2031.25		Spot	1	Image 1	42	1000000036	630
1794.44		Spot	1	Image 1	42	1000000044	631
2176		Spot	1	Image 1	43	1000000042	632
2384.5		Spot	1	Image 1	43	1000000033	633
2705.75		Spot	1	Image 1	43	1000000045	634
3108.57		Spot	1	Image 1	43	1000000040	635
1733.88		Spot	1	Image 1	43	1000000035	636
2951.57		Spot	1	Image 1	43	1000000038	637
2710.38		Spot	1	Image 1	43	1000000046	638
2162.5		Spot	1	Image 1	43	1000000026	639
2255.63		Spot	1	Image 1	43	1000000037	640
2387.86		Spot	1	Image 1	43	1000000041	641
1592.86		Spot	1	Image 1	43	1000000043	642
2334.86		Spot	1	Image 1	43	1000000039	643
1730.25		Spot	1	Image 1	43	1000000036	644
1885.88		Spot	1	Image 1	43	1000000044	645
2187.25		Spot	1	Image 1	44	1000000042	646
2602.75		Spot	1	Image 1	44	1000000033	647
3005.86		Spot	1	Image 1	44	1000000045	648
3508.29		Spot	1	Image 1	44	1000000040	649
1811.88		Spot	1	Image 1	44	1000000035	650
2740.71		Spot	1	Image 1	44	1000000038	651
2487.86		Spot	1	Image 1	44	1000000046	652
2124.86		Spot	1	Image 1	44	1000000026	653
1983		Spot	1	Image 1	44	1000000037	654
1841.29		Spot	1	Image 1	44	1000000041	655
1638.56		Spot	1	Image 1	44	1000000043	656
1977.11		Spot	1	Image 1	44	1000000039	657
1769.38		Spot	1	Image 1	44	1000000044	658
1489		Spot	1	Image 1	44	1000000047	659
1942.67		Spot	1	Image 1	45	1000000042	660
2476.86		Spot	1	Image 1	45	1000000033	661
2772.38		Spot	1	Image 1	45	1000000045	662
3073.78		Spot	1	Image 1	45	1000000040	663
2645.14		Spot	1	Image 1	45	1000000038	664
2040.43		Spot	1	Image 1	45	1000000035	665
2491.5		Spot	1	Image 1	45	1000000046	666
2196.13		Spot	1	Image 1	45	1000000026	667
2115.57		Spot	1	Image 1	45	1000000037	668
1839.5		Spot	1	Image 1	45	1000000041	669
1748.78		Spot	1	Image 1	45	1000000043	670
1890.43		Spot	1	Image 1	45	1000000048	671
1897.67		Spot	1	Image 1	45	1000000039	672
1630.29		Spot	1	Image 1	45	1000000044	673
1516.43		Spot	1	Image 1	45	1000000047	674
2057		Spot	1	Image 1	46	1000000042	675
2051.63		Spot	1	Image 1	46	1000000033	676
3085.43		Spot	1	Image 1	46	1000000045	677
2850		Spot	1	Image 1	46	1000000040	678
2666.63		Spot	1	Image 1	46	1000000038	679
1896.38		Spot	1	Image 1	46	1000000035	680
2682.13		Spot	1	Image 1	46	1000000046	681
2115.22		Spot	1	Image 1	46	1000000026	682
2057.5		Spot	1	Image 1	46	1000000037	683
1659.75		Spot	1	Image 1	46	1000000041	684
1761.71		Spot	1	Image 1	46	1000000043	685
1880.38		Spot	1	Image 1	46	1000000048	686
1769		Spot	1	Image 1	46	1000000044	687
1525.38		Spot	1	Image 1	46	1000000047	688
2022.29		Spot	1	Image 1	47	1000000042	689
2117.13		Spot	1	Image 1	47	1000000033	690
3036		Spot	1	Image 1	47	1000000045	691
2603.63		Spot	1	Image 1	47	1000000040	692
2871.5		Spot	1	Image 1	47	1000000038	693
1697		Spot	1	Image 1	47	1000000035	694
2448.13		Spot	1	Image 1	47	1000000046	695
1735.38		Spot	1	Image 1	47	1000000026	696
2335.29		Spot	1	Image 1	47	1000000037	697
1817.75		Spot	1	Image 1	47	1000000041	698
1723.38		Spot	1	Image 1	47	1000000043	699
1994.63		Spot	1	Image 1	47	1000000048	700
1661.71		Spot	1	Image 1	47	1000000044	701
1486.86		Spot	1	Image 1	47	1000000047	702
1984.43		Spot	1	Image 1	48	1000000042	703
2421.43		Spot	1	Image 1	48	1000000045	704
1471.14		Spot	1	Image 1	48	1000000035	705
2638.29		Spot	1	Image 1	48	1000000040	706
2395.38		Spot	1	Image 1	48	1000000046	707
1902.88		Spot	1	Image 1	48	1000000026	708
2524		Spot	1	Image 1	48	1000000037	709
2327.22		Spot	1	Image 1	48	1000000041	710
1970.86		Spot	1	Image 1	48	1000000043	711
1921.75		Spot	1	Image 1	48	1000000048	712
1560		Spot	1	Image 1	48	1000000044	713
1618.13		Spot	1	Image 1	48	1000000047	714
1828.5		Spot	1	Image 1	49	1000000042	715
2628		Spot	1	Image 1	49	1000000045	716
2421.11		Spot	1	Image 1	49	1000000040	717
1605.63		Spot	1	Image 1	49	1000000035	718
2517		Spot	1	Image 1	49	1000000046	719
2258.13		Spot	1	Image 1	49	1000000026	720
2484.38		Spot	1	Image 1	49	1000000037	721
2094		Spot	1	Image 1	49	1000000049	722
1769.78		Spot	1	Image 1	49	1000000043	723
1977.38		Spot	1	Image 1	49	1000000041	724
2048.88		Spot	1	Image 1	49	1000000048	725
1616.75		Spot	1	Image 1	49	1000000047	726
1800.29		Spot	1	Image 1	50	1000000042	727
2576.25		Spot	1	Image 1	50	1000000045	728
2167.75		Spot	1	Image 1	50	1000000040	729
1556.13		Spot	1	Image 1	50	1000000035	730
2439.29		Spot	1	Image 1	50	1000000046	731
1979.22		Spot	1	Image 1	50	1000000026	732
2164.11		Spot	1	Image 1	50	1000000037	733
2214.5		Spot	1	Image 1	50	1000000049	734
2269.78		Spot	1	Image 1	50	1000000048	735
1435.89		Spot	1	Image 1	50	1000000047	736
1884		Spot	1	Image 1	51	1000000042	737
2652.25		Spot	1	Image 1	51	1000000045	738
1593.86		Spot	1	Image 1	51	1000000035	739
2096.14		Spot	1	Image 1	51	1000000040	740
2367.71		Spot	1	Image 1	51	1000000046	741
2153.38		Spot	1	Image 1	51	1000000037	742
2693.25		Spot	1	Image 1	51	1000000049	743
2295		Spot	1	Image 1	51	1000000048	744
2081.57		Spot	1	Image 1	51	1000000050	745
1507.13		Spot	1	Image 1	51	1000000047	746
1765.57		Spot	1	Image 1	52	1000000042	747
2862.86		Spot	1	Image 1	52	1000000045	748
2444.25		Spot	1	Image 1	52	1000000040	749
1529.88		Spot	1	Image 1	52	1000000035	750
2285.38		Spot	1	Image 1	52	1000000046	751
2010.43		Spot	1	Image 1	52	1000000037	752
2024		Spot	1	Image 1	52	1000000049	753
2191.57		Spot	1	Image 1	52	1000000048	754
1831		Spot	1	Image 1	52	1000000050	755
1640.57		Spot	1	Image 1	52	1000000047	756
1972.75		Spot	1	Image 1	53	1000000042	757
3097.25		Spot	1	Image 1	53	1000000045	758
2625.38		Spot	1	Image 1	53	1000000040	759
1762.38		Spot	1	Image 1	53	1000000035	760
1993.13		Spot	1	Image 1	53	1000000037	761
2086		Spot	1	Image 1	53	1000000049	762
2104.63		Spot	1	Image 1	53	1000000048	763
1868.29		Spot	1	Image 1	53	1000000050	764
1512.75		Spot	1	Image 1	53	1000000047	765
1831.29		Spot	1	Image 1	54	1000000042	766
3328.25		Spot	1	Image 1	54	1000000045	767
2343.63		Spot	1	Image 1	54	1000000040	768
1456.75		Spot	1	Image 1	54	1000000035	769
1931.57		Spot	1	Image 1	54	1000000037	770
2331.71		Spot	1	Image 1	54	1000000049	771
2367.43		Spot	1	Image 1	54	1000000048	772
1798.63		Spot	1	Image 1	54	1000000050	773
1478		Spot	1	Image 1	54	1000000047	774
1877.63		Spot	1	Image 1	55	1000000042	775
2045.14		Spot	1	Image 1	55	1000000040	776
1546.13		Spot	1	Image 1	55	1000000035	777
1934.38		Spot	1	Image 1	55	1000000037	778
2410		Spot	1	Image 1	55	1000000049	779
2204.38		Spot	1	Image 1	55	1000000048	780
1663.13		Spot	1	Image 1	55	1000000050	781
1687.57		Spot	1	Image 1	55	1000000047	782
1939		Spot	1	Image 1	56	1000000042	783
1939.88		Spot	1	Image 1	56	1000000040	784
1597.86		Spot	1	Image 1	56	1000000035	785
2160.88		Spot	1	Image 1	56	1000000051	786
2148.71		Spot	1	Image 1	56	1000000037	787
2712.88		Spot	1	Image 1	56	1000000049	788
1798.71		Spot	1	Image 1	56	1000000050	789
1692.75		Spot	1	Image 1	56	1000000047	790
1991.86		Spot	1	Image 1	57	1000000042	791
2250.75		Spot	1	Image 1	57	1000000052	792
2143.86		Spot	1	Image 1	57	1000000040	793
1378.56		Spot	1	Image 1	57	1000000035	794
2011.29		Spot	1	Image 1	57	1000000051	795
2120.63		Spot	1	Image 1	57	1000000037	796
2507.71		Spot	1	Image 1	57	1000000049	797
1966.71		Spot	1	Image 1	57	1000000050	798
1538.43		Spot	1	Image 1	57	1000000047	799
1930.5		Spot	1	Image 1	58	1000000042	800
1975.14		Spot	1	Image 1	58	1000000052	801
2273.25		Spot	1	Image 1	58	1000000040	802
1409.75		Spot	1	Image 1	58	1000000035	803
2194.88		Spot	1	Image 1	58	1000000051	804
2028.22		Spot	1	Image 1	58	1000000037	805
2480		Spot	1	Image 1	58	1000000049	806
2029.5		Spot	1	Image 1	58	1000000050	807
1414.5		Spot	1	Image 1	58	1000000047	808
1901		Spot	1	Image 1	59	1000000042	809
1927		Spot	1	Image 1	59	1000000052	810
2227.75		Spot	1	Image 1	59	1000000040	811
1621.57		Spot	1	Image 1	59	1000000035	812
2197.11		Spot	1	Image 1	59	1000000051	813
1417.43		Spot	1	Image 1	59	1000000053	814
2125		Spot	1	Image 1	59	1000000037	815
2512.43		Spot	1	Image 1	59	1000000049	816
1968.25		Spot	1	Image 1	59	1000000050	817
1796		Spot	1	Image 1	60	1000000042	818
1851.22		Spot	1	Image 1	60	1000000052	819
2255.75		Spot	1	Image 1	60	1000000040	820
1661.75		Spot	1	Image 1	60	1000000035	821
2190.57		Spot	1	Image 1	60	1000000051	822
1385.88		Spot	1	Image 1	60	1000000053	823
1882.38		Spot	1	Image 1	60	1000000037	824
2174.13		Spot	1	Image 1	60	1000000049	825
2043.43		Spot	1	Image 1	60	1000000050	826
1824.13		Spot	1	Image 1	61	1000000042	827
1764		Spot	1	Image 1	61	1000000052	828
2048.89		Spot	1	Image 1	61	1000000054	829
2601.29		Spot	1	Image 1	61	1000000040	830
1475.86		Spot	1	Image 1	61	1000000035	831
2351.88		Spot	1	Image 1	61	1000000051	832
1383.14		Spot	1	Image 1	61	1000000053	833
2129.63		Spot	1	Image 1	61	1000000037	834
1948.57		Spot	1	Image 1	61	1000000049	835
2096		Spot	1	Image 1	61	1000000050	836
1387.29		Spot	1	Image 1	61	1000000055	837
1918.88		Spot	1	Image 1	62	1000000042	838
1825.75		Spot	1	Image 1	62	1000000052	839
2096		Spot	1	Image 1	62	1000000054	840
2458.29		Spot	1	Image 1	62	1000000056	841
2799.29		Spot	1	Image 1	62	1000000040	842
1454.75		Spot	1	Image 1	62	1000000035	843
2322.13		Spot	1	Image 1	62	1000000051	844
1593.86		Spot	1	Image 1	62	1000000053	845
2072.25		Spot	1	Image 1	62	1000000037	846
2069.63		Spot	1	Image 1	62	1000000049	847
1999.75		Spot	1	Image 1	62	1000000050	848
1341.38		Spot	1	Image 1	62	1000000055	849
2058.5		Spot	1	Image 1	63	1000000042	850
1913		Spot	1	Image 1	63	1000000052	851
2442.13		Spot	1	Image 1	63	1000000054	852
2602.57		Spot	1	Image 1	63	1000000056	853
2710.63		Spot	1	Image 1	63	1000000040	854
1512.75		Spot	1	Image 1	63	1000000035	855
2240.38		Spot	1	Image 1	63	1000000051	856
1400.29		Spot	1	Image 1	63	1000000053	857
1874.5		Spot	1	Image 1	63	1000000037	858
1852.88		Spot	1	Image 1	63	1000000049	859
2051.75		Spot	1	Image 1	63	1000000050	860
1283.29		Spot	1	Image 1	63	1000000055	861
2075		Spot	1	Image 1	64	1000000042	862
1801.75		Spot	1	Image 1	64	1000000052	863
2429.44		Spot	1	Image 1	64	1000000054	864
2796.88		Spot	1	Image 1	64	1000000056	865
2689.86		Spot	1	Image 1	64	1000000040	866
1349.63		Spot	1	Image 1	64	1000000035	867
1777.75		Spot	1	Image 1	64	1000000051	868
1645.33		Spot	1	Image 1	64	1000000037	869
1305.57		Spot	1	Image 1	64	1000000053	870
1629.25		Spot	1	Image 1	64	1000000049	871
1764.5		Spot	1	Image 1	64	1000000057	872
2069.14		Spot	1	Image 1	64	1000000050	873
1247.88		Spot	1	Image 1	64	1000000055	874
1954		Spot	1	Image 1	65	1000000042	875
1678.78		Spot	1	Image 1	65	1000000058	876
1949.43		Spot	1	Image 1	65	1000000052	877
2439.25		Spot	1	Image 1	65	1000000054	878
2538.88		Spot	1	Image 1	65	1000000056	879
1486.88		Spot	1	Image 1	65	1000000035	880
2266.57		Spot	1	Image 1	65	1000000040	881
1933.71		Spot	1	Image 1	65	1000000051	882
1792.25		Spot	1	Image 1	65	1000000037	883
1568.29		Spot	1	Image 1	65	1000000053	884
1899		Spot	1	Image 1	65	1000000049	885
1623		Spot	1	Image 1	65	1000000057	886
1859.25		Spot	1	Image 1	65	1000000050	887
1157		Spot	1	Image 1	65	1000000055	888
2001.38		Spot	1	Image 1	66	1000000042	889
1946.5		Spot	1	Image 1	66	1000000058	890
1942.63		Spot	1	Image 1	66	1000000052	891
2539		Spot	1	Image 1	66	1000000054	892
2380.14		Spot	1	Image 1	66	1000000056	893
1467.13		Spot	1	Image 1	66	1000000035	894
1859.25		Spot	1	Image 1	66	1000000037	895
2087.25		Spot	1	Image 1	66	1000000051	896
1478		Spot	1	Image 1	66	1000000053	897
2191.71		Spot	1	Image 1	66	1000000049	898
1764.25		Spot	1	Image 1	66	1000000057	899
1815.25		Spot	1	Image 1	66	1000000059	900
1382.43		Spot	1	Image 1	66	1000000055	901
2075.56		Spot	1	Image 1	67	1000000042	902
1883.67		Spot	1	Image 1	67	1000000058	903
1760		Spot	1	Image 1	67	1000000052	904
2531.5		Spot	1	Image 1	67	1000000054	905
2843.71		Spot	1	Image 1	67	1000000056	906
1500.22		Spot	1	Image 1	67	1000000035	907
1760.63		Spot	1	Image 1	67	1000000037	908
2034.67		Spot	1	Image 1	67	1000000051	909
1391.13		Spot	1	Image 1	67	1000000053	910
2148.88		Spot	1	Image 1	67	1000000049	911
1773.14		Spot	1	Image 1	67	1000000057	912
2043.25		Spot	1	Image 1	67	1000000059	913
1268		Spot	1	Image 1	67	1000000055	914
1960.38		Spot	1	Image 1	68	1000000042	915
1741.67		Spot	1	Image 1	68	1000000058	916
1728.86		Spot	1	Image 1	68	1000000052	917
2715.75		Spot	1	Image 1	68	1000000054	918
2176.13		Spot	1	Image 1	68	1000000060	919
2743		Spot	1	Image 1	68	1000000056	920
1553.38		Spot	1	Image 1	68	1000000035	921
1929.29		Spot	1	Image 1	68	1000000037	922
2039.71		Spot	1	Image 1	68	1000000051	923
1428.43		Spot	1	Image 1	68	1000000053	924
2049.43		Spot	1	Image 1	68	1000000049	925
1615.88		Spot	1	Image 1	68	1000000057	926
1788.5		Spot	1	Image 1	68	1000000059	927
1415.13		Spot	1	Image 1	68	1000000061	928
1282.25		Spot	1	Image 1	68	1000000055	929
1792.75		Spot	1	Image 1	69	1000000058	930
2844.5		Spot	1	Image 1	69	1000000054	931
2175.29		Spot	1	Image 1	69	1000000060	932
2840.71		Spot	1	Image 1	69	1000000056	933
1684.13		Spot	1	Image 1	69	1000000035	934
1591.38		Spot	1	Image 1	69	1000000053	935
1730.22		Spot	1	Image 1	69	1000000049	936
1585.38		Spot	1	Image 1	69	1000000057	937
1677		Spot	1	Image 1	69	1000000062	938
1728.5		Spot	1	Image 1	69	1000000059	939
1641.38		Spot	1	Image 1	69	1000000061	940
1300.13		Spot	1	Image 1	69	1000000055	941
1814.5		Spot	1	Image 1	70	1000000058	942
2456.75		Spot	1	Image 1	70	1000000054	943
2270.57		Spot	1	Image 1	70	1000000060	944
2841.71		Spot	1	Image 1	70	1000000056	945
1472.22		Spot	1	Image 1	70	1000000035	946
1458.25		Spot	1	Image 1	70	1000000053	947
1647.25		Spot	1	Image 1	70	1000000057	948
1686.63		Spot	1	Image 1	70	1000000062	949
1961.14		Spot	1	Image 1	70	1000000059	950
1740.89		Spot	1	Image 1	70	1000000061	951
1264.5		Spot	1	Image 1	70	1000000055	952
1795.22		Spot	1	Image 1	71	1000000058	953
2322.25		Spot	1	Image 1	71	1000000054	954
2717.71		Spot	1	Image 1	71	1000000060	955
2621.14		Spot	1	Image 1	71	1000000056	956
1418.13		Spot	1	Image 1	71	1000000035	957
1343.38		Spot	1	Image 1	71	1000000053	958
1621.86		Spot	1	Image 1	71	1000000057	959
1650.88		Spot	1	Image 1	71	1000000062	960
2059.22		Spot	1	Image 1	71	1000000059	961
1572.43		Spot	1	Image 1	71	1000000061	962
1342		Spot	1	Image 1	71	1000000055	963
1835.5		Spot	1	Image 1	72	1000000058	964
2161.75		Spot	1	Image 1	72	1000000054	965
2782.43		Spot	1	Image 1	72	1000000060	966
2655.11		Spot	1	Image 1	72	1000000056	967
2270.43		Spot	1	Image 1	72	1000000063	968
1290.63		Spot	1	Image 1	72	1000000035	969
1597.29		Spot	1	Image 1	72	1000000057	970
2007.71		Spot	1	Image 1	72	1000000062	971
1929.44		Spot	1	Image 1	72	1000000059	972
1622.38		Spot	1	Image 1	72	1000000061	973
1764.13		Spot	1	Image 1	73	1000000058	974
1853.57		Spot	1	Image 1	73	1000000054	975
2472.29		Spot	1	Image 1	73	1000000060	976
2135		Spot	1	Image 1	73	1000000063	977
2302.57		Spot	1	Image 1	73	1000000056	978
2203.86		Spot	1	Image 1	73	1000000064	979
1367.57		Spot	1	Image 1	73	1000000035	980
1519		Spot	1	Image 1	73	1000000057	981
1874		Spot	1	Image 1	73	1000000062	982
1663.25		Spot	1	Image 1	73	1000000065	983
2200.43		Spot	1	Image 1	73	1000000059	984
1758.22		Spot	1	Image 1	73	1000000061	985
1283.14		Spot	1	Image 1	73	1000000066	986
1870.75		Spot	1	Image 1	74	1000000058	987
2548		Spot	1	Image 1	74	1000000060	988
2187.5		Spot	1	Image 1	74	1000000063	989
2288.5		Spot	1	Image 1	74	1000000064	990
1518		Spot	1	Image 1	74	1000000035	991
1580.17		Spot	1	Image 1	74	1000000057	992
2006.56		Spot	1	Image 1	74	1000000062	993
1787.88		Spot	1	Image 1	74	1000000065	994
1975.13		Spot	1	Image 1	74	1000000059	995
1612.75		Spot	1	Image 1	74	1000000061	996
1380		Spot	1	Image 1	74	1000000066	997
1550.5		Spot	1	Image 1	75	1000000058	998
2085.57		Spot	1	Image 1	75	1000000067	999
2707.43		Spot	1	Image 1	75	1000000063	1000
2387.11		Spot	1	Image 1	75	1000000060	1001
2204.57		Spot	1	Image 1	75	1000000064	1002
1487		Spot	1	Image 1	75	1000000035	1003
1341		Spot	1	Image 1	75	1000000057	1004
1627.29		Spot	1	Image 1	75	1000000068	1005
2245.75		Spot	1	Image 1	75	1000000062	1006
2033.57		Spot	1	Image 1	75	1000000065	1007
1560.88		Spot	1	Image 1	75	1000000059	1008
1852.43		Spot	1	Image 1	75	1000000061	1009
1480.13		Spot	1	Image 1	75	1000000066	1010
1979		Spot	1	Image 1	76	1000000067	1011
2578		Spot	1	Image 1	76	1000000063	1012
2516.25		Spot	1	Image 1	76	1000000060	1013
2386.29		Spot	1	Image 1	76	1000000069	1014
2167.75		Spot	1	Image 1	76	1000000064	1015
1720.86		Spot	1	Image 1	76	1000000035	1016
1736.75		Spot	1	Image 1	76	1000000068	1017
2181.13		Spot	1	Image 1	76	1000000062	1018
1874.14		Spot	1	Image 1	76	1000000065	1019
1781.38		Spot	1	Image 1	76	1000000059	1020
1779		Spot	1	Image 1	76	1000000061	1021
1249		Spot	1	Image 1	76	1000000066	1022
2277.86		Spot	1	Image 1	77	1000000067	1023
2654.29		Spot	1	Image 1	77	1000000063	1024
2623.22		Spot	1	Image 1	77	1000000060	1025
2159.89		Spot	1	Image 1	77	1000000069	1026
2016.13		Spot	1	Image 1	77	1000000064	1027
1401.75		Spot	1	Image 1	77	1000000035	1028
1947.25		Spot	1	Image 1	77	1000000062	1029
1876.33		Spot	1	Image 1	77	1000000068	1030
1849.67		Spot	1	Image 1	77	1000000065	1031
1712.88		Spot	1	Image 1	77	1000000059	1032
1545.88		Spot	1	Image 1	77	1000000061	1033
1339.88		Spot	1	Image 1	77	1000000066	1034
2015.75		Spot	1	Image 1	78	1000000067	1035
2692.38		Spot	1	Image 1	78	1000000063	1036
2377.71		Spot	1	Image 1	78	1000000060	1037
2206.14		Spot	1	Image 1	78	1000000064	1038
1886.25		Spot	1	Image 1	78	1000000069	1039
1259.89		Spot	1	Image 1	78	1000000035	1040
1805		Spot	1	Image 1	78	1000000062	1041
1779.57		Spot	1	Image 1	78	1000000068	1042
1996.71		Spot	1	Image 1	78	1000000065	1043
1789.63		Spot	1	Image 1	78	1000000059	1044
1799.63		Spot	1	Image 1	78	1000000061	1045
1452.57		Spot	1	Image 1	78	1000000066	1046
1981.57		Spot	1	Image 1	79	1000000067	1047
2609.63		Spot	1	Image 1	79	1000000063	1048
1890.44		Spot	1	Image 1	79	1000000069	1049
2124.11		Spot	1	Image 1	79	1000000064	1050
1423		Spot	1	Image 1	79	1000000035	1051
1865.88		Spot	1	Image 1	79	1000000068	1052
1680.5		Spot	1	Image 1	79	1000000062	1053
1866.88		Spot	1	Image 1	79	1000000065	1054
1636.86		Spot	1	Image 1	79	1000000059	1055
1666.43		Spot	1	Image 1	79	1000000061	1056
1405		Spot	1	Image 1	79	1000000066	1057
2008.25		Spot	1	Image 1	80	1000000067	1058
2437.38		Spot	1	Image 1	80	1000000063	1059
2390.13		Spot	1	Image 1	80	1000000064	1060
2369.13		Spot	1	Image 1	80	1000000069	1061
1423		Spot	1	Image 1	80	1000000035	1062
1845		Spot	1	Image 1	80	1000000062	1063
1577.78		Spot	1	Image 1	80	1000000068	1064
1751.86		Spot	1	Image 1	80	1000000065	1065
1600		Spot	1	Image 1	80	1000000059	1066
1787.75		Spot	1	Image 1	80	1000000061	1067
1220.63		Spot	1	Image 1	80	1000000066	1068
2229.43		Spot	1	Image 1	81	1000000067	1069
2351.13		Spot	1	Image 1	81	1000000063	1070
2094		Spot	1	Image 1	81	1000000064	1071
2246.75		Spot	1	Image 1	81	1000000069	1072
1443.14		Spot	1	Image 1	81	1000000035	1073
1939		Spot	1	Image 1	81	1000000070	1074
1590.63		Spot	1	Image 1	81	1000000068	1075
1865.75		Spot	1	Image 1	81	1000000065	1076
1529.88		Spot	1	Image 1	81	1000000059	1077
1785.13		Spot	1	Image 1	81	1000000061	1078
1385.14		Spot	1	Image 1	81	1000000071	1079
1233.57		Spot	1	Image 1	81	1000000066	1080
2787.5		Spot	1	Image 1	82	1000000067	1081
2268		Spot	1	Image 1	82	1000000063	1082
2378.78		Spot	1	Image 1	82	1000000069	1083
2168		Spot	1	Image 1	82	1000000064	1084
1335.43		Spot	1	Image 1	82	1000000035	1085
1902.67		Spot	1	Image 1	82	1000000070	1086
1746.29		Spot	1	Image 1	82	1000000068	1087
1601.14		Spot	1	Image 1	82	1000000065	1088
1797.5		Spot	1	Image 1	82	1000000059	1089
1678.43		Spot	1	Image 1	82	1000000061	1090
1318.14		Spot	1	Image 1	82	1000000071	1091
1270.86		Spot	1	Image 1	82	1000000066	1092
2493.38		Spot	1	Image 1	83	1000000067	1093
2632.44		Spot	1	Image 1	83	1000000072	1094
2222.43		Spot	1	Image 1	83	1000000063	1095
2075.57		Spot	1	Image 1	83	1000000064	1096
2465.25		Spot	1	Image 1	83	1000000069	1097
1522.57		Spot	1	Image 1	83	1000000035	1098
2424.86		Spot	1	Image 1	83	1000000073	1099
1812.38		Spot	1	Image 1	83	1000000070	1100
1679.43		Spot	1	Image 1	83	1000000068	1101
1770.63		Spot	1	Image 1	83	1000000065	1102
1757.38		Spot	1	Image 1	83	1000000059	1103
1753		Spot	1	Image 1	83	1000000061	1104
1579		Spot	1	Image 1	83	1000000071	1105
1204		Spot	1	Image 1	83	1000000066	1106
2983.13		Spot	1	Image 1	84	1000000067	1107
2514.25		Spot	1	Image 1	84	1000000072	1108
2241		Spot	1	Image 1	84	1000000069	1109
2012.75		Spot	1	Image 1	84	1000000064	1110
1616.57		Spot	1	Image 1	84	1000000035	1111
2252.5		Spot	1	Image 1	84	1000000073	1112
1596.88		Spot	1	Image 1	84	1000000070	1113
1611.75		Spot	1	Image 1	84	1000000068	1114
1946.86		Spot	1	Image 1	84	1000000065	1115
1885.25		Spot	1	Image 1	84	1000000059	1116
1558.75		Spot	1	Image 1	84	1000000071	1117
1134		Spot	1	Image 1	84	1000000066	1118
2891.29		Spot	1	Image 1	85	1000000067	1119
2595.22		Spot	1	Image 1	85	1000000072	1120
2019.86		Spot	1	Image 1	85	1000000069	1121
1511.57		Spot	1	Image 1	85	1000000035	1122
2039.71		Spot	1	Image 1	85	1000000073	1123
1654.89		Spot	1	Image 1	85	1000000070	1124
1317.86		Spot	1	Image 1	85	1000000068	1125
2188.86		Spot	1	Image 1	85	1000000065	1126
1881.14		Spot	1	Image 1	85	1000000059	1127
1464.38		Spot	1	Image 1	85	1000000071	1128
1167.88		Spot	1	Image 1	85	1000000066	1129
2494.63		Spot	1	Image 1	86	1000000067	1130
2359.38		Spot	1	Image 1	86	1000000072	1131
2197.89		Spot	1	Image 1	86	1000000069	1132
1420.63		Spot	1	Image 1	86	1000000035	1133
2319.25		Spot	1	Image 1	86	1000000073	1134
1772.25		Spot	1	Image 1	86	1000000070	1135
1939.43		Spot	1	Image 1	86	1000000065	1136
1820		Spot	1	Image 1	86	1000000059	1137
1393.25		Spot	1	Image 1	86	1000000071	1138
1174.43		Spot	1	Image 1	86	1000000066	1139
2363.29		Spot	1	Image 1	87	1000000067	1140
2074.43		Spot	1	Image 1	87	1000000072	1141
2193.25		Spot	1	Image 1	87	1000000069	1142
1529.25		Spot	1	Image 1	87	1000000035	1143
2152.67		Spot	1	Image 1	87	1000000073	1144
1727.29		Spot	1	Image 1	87	1000000070	1145
1825.63		Spot	1	Image 1	87	1000000059	1146
1541.25		Spot	1	Image 1	87	1000000074	1147
1251.75		Spot	1	Image 1	87	1000000071	1148
2097.14		Spot	1	Image 1	88	1000000067	1149
2067.71		Spot	1	Image 1	88	1000000072	1150
2598.63		Spot	1	Image 1	88	1000000069	1151
1368		Spot	1	Image 1	88	1000000035	1152
2317.38		Spot	1	Image 1	88	1000000073	1153
1563.71		Spot	1	Image 1	88	1000000070	1154
1774.75		Spot	1	Image 1	88	1000000059	1155
1517		Spot	1	Image 1	88	1000000074	1156
1327.38		Spot	1	Image 1	88	1000000071	1157
2232.38		Spot	1	Image 1	89	1000000067	1158
2394.57		Spot	1	Image 1	89	1000000072	1159
2028.75		Spot	1	Image 1	89	1000000069	1160
1477.25		Spot	1	Image 1	89	1000000035	1161
2494.75		Spot	1	Image 1	89	1000000073	1162
1910.13		Spot	1	Image 1	89	1000000070	1163
1485		Spot	1	Image 1	89	1000000059	1164
1486.75		Spot	1	Image 1	89	1000000074	1165
1299.86		Spot	1	Image 1	89	1000000071	1166
2558		Spot	1	Image 1	90	1000000072	1167
1860.44		Spot	1	Image 1	90	1000000069	1168
1563.86		Spot	1	Image 1	90	1000000035	1169
2181.71		Spot	1	Image 1	90	1000000073	1170
2013		Spot	1	Image 1	90	1000000070	1171
2038.14		Spot	1	Image 1	90	1000000075	1172
1493.13		Spot	1	Image 1	90	1000000076	1173
1659		Spot	1	Image 1	90	1000000059	1174
1466.29		Spot	1	Image 1	90	1000000074	1175
1353.63		Spot	1	Image 1	90	1000000071	1176
2488.86		Spot	1	Image 1	91	1000000072	1177
1542.5		Spot	1	Image 1	91	1000000035	1178
1780.86		Spot	1	Image 1	91	1000000073	1179
1796.75		Spot	1	Image 1	91	1000000070	1180
1781.71		Spot	1	Image 1	91	1000000075	1181
1610.57		Spot	1	Image 1	91	1000000076	1182
1615.38		Spot	1	Image 1	91	1000000059	1183
1610.38		Spot	1	Image 1	91	1000000074	1184
1288.86		Spot	1	Image 1	91	1000000071	1185
1879.57		Spot	1	Image 1	92	1000000072	1186
1635.25		Spot	1	Image 1	92	1000000035	1187
1870.38		Spot	1	Image 1	92	1000000073	1188
1702.86		Spot	1	Image 1	92	1000000070	1189
2218.88		Spot	1	Image 1	92	1000000075	1190
1705.89		Spot	1	Image 1	92	1000000076	1191
1511.75		Spot	1	Image 1	92	1000000059	1192
1440.29		Spot	1	Image 1	92	1000000074	1193
1301		Spot	1	Image 1	92	1000000071	1194
1432.71		Spot	1	Image 1	93	1000000077	1195
2206.86		Spot	1	Image 1	93	1000000072	1196
1880.13		Spot	1	Image 1	93	1000000078	1197
1571.38		Spot	1	Image 1	93	1000000035	1198
1962.25		Spot	1	Image 1	93	1000000073	1199
1813.43		Spot	1	Image 1	93	1000000070	1200
1926.63		Spot	1	Image 1	93	1000000075	1201
1780.57		Spot	1	Image 1	93	1000000076	1202
1400.13		Spot	1	Image 1	93	1000000059	1203
1425.71		Spot	1	Image 1	93	1000000074	1204
1251.14		Spot	1	Image 1	93	1000000071	1205
1422.86		Spot	1	Image 1	94	1000000077	1206
2079.25		Spot	1	Image 1	94	1000000072	1207
2126.13		Spot	1	Image 1	94	1000000078	1208
1568.25		Spot	1	Image 1	94	1000000035	1209
1912.63		Spot	1	Image 1	94	1000000073	1210
1743.25		Spot	1	Image 1	94	1000000070	1211
1996.57		Spot	1	Image 1	94	1000000075	1212
1513.38		Spot	1	Image 1	94	1000000076	1213
1450.71		Spot	1	Image 1	94	1000000059	1214
1316.88		Spot	1	Image 1	94	1000000074	1215
1617		Spot	1	Image 1	95	1000000077	1216
2022.13		Spot	1	Image 1	95	1000000072	1217
2013.86		Spot	1	Image 1	95	1000000078	1218
1720.29		Spot	1	Image 1	95	1000000035	1219
1816		Spot	1	Image 1	95	1000000073	1220
1817.13		Spot	1	Image 1	95	1000000070	1221
1630.13		Spot	1	Image 1	95	1000000075	1222
1643.57		Spot	1	Image 1	95	1000000076	1223
1590.63		Spot	1	Image 1	95	1000000059	1224
1498.29		Spot	1	Image 1	95	1000000074	1225
1631		Spot	1	Image 1	96	1000000077	1226
1962.14		Spot	1	Image 1	96	1000000078	1227
1588.89		Spot	1	Image 1	96	1000000035	1228
1896.86		Spot	1	Image 1	96	1000000073	1229
1840.29		Spot	1	Image 1	96	1000000070	1230
1857		Spot	1	Image 1	96	1000000075	1231
1584.63		Spot	1	Image 1	96	1000000076	1232
1515.57		Spot	1	Image 1	96	1000000059	1233
1387.38		Spot	1	Image 1	96	1000000074	1234
1336.67		Spot	1	Image 1	97	1000000079	1235
2139		Spot	1	Image 1	97	1000000077	1236
2150.57		Spot	1	Image 1	97	1000000078	1237
1556.25		Spot	1	Image 1	97	1000000035	1238
1922.25		Spot	1	Image 1	97	1000000073	1239
1847.75		Spot	1	Image 1	97	1000000070	1240
1714.44		Spot	1	Image 1	97	1000000075	1241
1769.88		Spot	1	Image 1	97	1000000076	1242
1469.13		Spot	1	Image 1	97	1000000059	1243
1412.75		Spot	1	Image 1	97	1000000074	1244
1379.14		Spot	1	Image 1	98	1000000079	1245
2313.43		Spot	1	Image 1	98	1000000077	1246
2039.43		Spot	1	Image 1	98	1000000078	1247
1613		Spot	1	Image 1	98	1000000035	1248
1918.43		Spot	1	Image 1	98	1000000073	1249
2045		Spot	1	Image 1	98	1000000070	1250
1197.43		Spot	1	Image 1	98	1000000080	1251
1723.5		Spot	1	Image 1	98	1000000075	1252
1524.13		Spot	1	Image 1	98	1000000076	1253
1660		Spot	1	Image 1	98	1000000059	1254
1546.75		Spot	1	Image 1	98	1000000074	1255
1450		Spot	1	Image 1	99	1000000079	1256
2427.29		Spot	1	Image 1	99	1000000077	1257
1938.86		Spot	1	Image 1	99	1000000078	1258
1479.25		Spot	1	Image 1	99	1000000035	1259
1868.29		Spot	1	Image 1	99	1000000073	1260
1814.5		Spot	1	Image 1	99	1000000081	1261
1904		Spot	1	Image 1	99	1000000070	1262
1239.17		Spot	1	Image 1	99	1000000080	1263
1782		Spot	1	Image 1	99	1000000075	1264
1796		Spot	1	Image 1	99	1000000076	1265
1567.14		Spot	1	Image 1	99	1000000059	1266
1604.14		Spot	1	Image 1	99	1000000074	1267
1546.43		Spot	1	Image 1	99	1000000082	1268
1504.13		Spot	1	Image 1	100	1000000079	1269
2069.38		Spot	1	Image 1	100	1000000077	1270
2184.43		Spot	1	Image 1	100	1000000078	1271
1340.88		Spot	1	Image 1	100	1000000035	1272
1864.14		Spot	1	Image 1	100	1000000073	1273
1908		Spot	1	Image 1	100	1000000081	1274
1744.86		Spot	1	Image 1	100	1000000070	1275
1645.38		Spot	1	Image 1	100	1000000083	1276
1260.88		Spot	1	Image 1	100	1000000080	1277
1583.14		Spot	1	Image 1	100	1000000075	1278
1707.75		Spot	1	Image 1	100	1000000076	1279
1547.71		Spot	1	Image 1	100	1000000074	1280
1483.25		Spot	1	Image 1	100	1000000082	1281
1382.89		Spot	1	Image 1	100	1000000084	1282
1992.29		Spot	1	Image 1	101	1000000077	1283
1940.13		Spot	1	Image 1	101	1000000079	1284
2090.57		Spot	1	Image 1	101	1000000078	1285
1302.63		Spot	1	Image 1	101	1000000035	1286
1678.56		Spot	1	Image 1	101	1000000081	1287
1718.29		Spot	1	Image 1	101	1000000070	1288
1538.75		Spot	1	Image 1	101	1000000083	1289
1350.63		Spot	1	Image 1	101	1000000080	1290
1579.71		Spot	1	Image 1	101	1000000075	1291
1565.29		Spot	1	Image 1	101	1000000076	1292
1490.13		Spot	1	Image 1	101	1000000082	1293
1300.43		Spot	1	Image 1	101	1000000084	1294
2242.89		Spot	1	Image 1	102	1000000077	1295
2251.29		Spot	1	Image 1	102	1000000079	1296
1895.25		Spot	1	Image 1	102	1000000078	1297
1509.5		Spot	1	Image 1	102	1000000035	1298
1739.38		Spot	1	Image 1	102	1000000081	1299
1666.25		Spot	1	Image 1	102	1000000070	1300
1639.5		Spot	1	Image 1	102	1000000083	1301
1395.56		Spot	1	Image 1	102	1000000080	1302
1625.14		Spot	1	Image 1	102	1000000075	1303
1579.29		Spot	1	Image 1	102	1000000076	1304
1670.71		Spot	1	Image 1	102	1000000082	1305
1375.71		Spot	1	Image 1	102	1000000084	1306
1951.75		Spot	1	Image 1	103	1000000079	1307
2253.57		Spot	1	Image 1	103	1000000077	1308
2529.71		Spot	1	Image 1	103	1000000085	1309
2069.43		Spot	1	Image 1	103	1000000078	1310
1473.57		Spot	1	Image 1	103	1000000035	1311
2039.88		Spot	1	Image 1	103	1000000081	1312
1647		Spot	1	Image 1	103	1000000070	1313
1692.86		Spot	1	Image 1	103	1000000083	1314
1245.38		Spot	1	Image 1	103	1000000080	1315
1496.75		Spot	1	Image 1	103	1000000076	1316
1717.86		Spot	1	Image 1	103	1000000082	1317
1431.29		Spot	1	Image 1	103	1000000084	1318
2174.88		Spot	1	Image 1	104	1000000077	1319
2172.13		Spot	1	Image 1	104	1000000079	1320
2305.63		Spot	1	Image 1	104	1000000085	1321
2022.86		Spot	1	Image 1	104	1000000078	1322
1322.5		Spot	1	Image 1	104	1000000035	1323
1971.71		Spot	1	Image 1	104	1000000081	1324
1512.38		Spot	1	Image 1	104	1000000070	1325
1513		Spot	1	Image 1	104	1000000083	1326
1406.14		Spot	1	Image 1	104	1000000080	1327
1686.71		Spot	1	Image 1	104	1000000086	1328
1519.25		Spot	1	Image 1	104	1000000076	1329
2021		Spot	1	Image 1	104	1000000082	1330
1400.5		Spot	1	Image 1	104	1000000084	1331
2058.25		Spot	1	Image 1	105	1000000077	1332
1979.13		Spot	1	Image 1	105	1000000079	1333
2425.25		Spot	1	Image 1	105	1000000085	1334
1834.75		Spot	1	Image 1	105	1000000078	1335
1397.63		Spot	1	Image 1	105	1000000035	1336
2083.38		Spot	1	Image 1	105	1000000081	1337
1715.63		Spot	1	Image 1	105	1000000070	1338
1683.57		Spot	1	Image 1	105	1000000083	1339
1280		Spot	1	Image 1	105	1000000080	1340
1726.33		Spot	1	Image 1	105	1000000086	1341
1867.43		Spot	1	Image 1	105	1000000076	1342
1911.29		Spot	1	Image 1	105	1000000082	1343
1433.38		Spot	1	Image 1	105	1000000084	1344
1808.78		Spot	1	Image 1	106	1000000077	1345
1707.25		Spot	1	Image 1	106	1000000079	1346
2144.43		Spot	1	Image 1	106	1000000085	1347
1731.14		Spot	1	Image 1	106	1000000078	1348
1283		Spot	1	Image 1	106	1000000035	1349
1967.29		Spot	1	Image 1	106	1000000081	1350
1728.25		Spot	1	Image 1	106	1000000070	1351
1632.38		Spot	1	Image 1	106	1000000083	1352
1285.14		Spot	1	Image 1	106	1000000080	1353
1840.13		Spot	1	Image 1	106	1000000086	1354
2006.38		Spot	1	Image 1	106	1000000076	1355
1859.29		Spot	1	Image 1	106	1000000082	1356
1444.57		Spot	1	Image 1	106	1000000084	1357
1711.75		Spot	1	Image 1	107	1000000079	1358
1881.13		Spot	1	Image 1	107	1000000085	1359
1746.38		Spot	1	Image 1	107	1000000078	1360
1265.67		Spot	1	Image 1	107	1000000035	1361
2017.13		Spot	1	Image 1	107	1000000081	1362
2056.11		Spot	1	Image 1	107	1000000070	1363
1713.14		Spot	1	Image 1	107	1000000083	1364
1506.25		Spot	1	Image 1	107	1000000087	1365
1313.88		Spot	1	Image 1	107	1000000080	1366
1880.14		Spot	1	Image 1	107	1000000086	1367
1717.56		Spot	1	Image 1	107	1000000076	1368
1780.63		Spot	1	Image 1	107	1000000082	1369
1412.29		Spot	1	Image 1	107	1000000084	1370
1732.13		Spot	1	Image 1	108	1000000079	1371
1884.14		Spot	1	Image 1	108	1000000085	1372
1686.38		Spot	1	Image 1	108	1000000078	1373
1274.63		Spot	1	Image 1	108	1000000035	1374
1797.78		Spot	1	Image 1	108	1000000081	1375
1704.71		Spot	1	Image 1	108	1000000070	1376
1278.5		Spot	1	Image 1	108	1000000087	1377
1782.29		Spot	1	Image 1	108	1000000083	1378
1314.13		Spot	1	Image 1	108	1000000080	1379
1874.11		Spot	1	Image 1	108	1000000086	1380
1615.43		Spot	1	Image 1	108	1000000076	1381
1794.88		Spot	1	Image 1	108	1000000082	1382
1309.71		Spot	1	Image 1	108	1000000088	1383
1277.13		Spot	1	Image 1	108	1000000084	1384
1762		Spot	1	Image 1	109	1000000085	1385
1383.13		Spot	1	Image 1	109	1000000035	1386
1844.71		Spot	1	Image 1	109	1000000081	1387
1805.25		Spot	1	Image 1	109	1000000070	1388
1550.5		Spot	1	Image 1	109	1000000087	1389
1896		Spot	1	Image 1	109	1000000083	1390
1256.14		Spot	1	Image 1	109	1000000080	1391
1909.88		Spot	1	Image 1	109	1000000086	1392
1676.22		Spot	1	Image 1	109	1000000089	1393
1739.63		Spot	1	Image 1	109	1000000082	1394
1507.86		Spot	1	Image 1	109	1000000088	1395
1379.88		Spot	1	Image 1	109	1000000084	1396
1919.63		Spot	1	Image 1	110	1000000085	1397
1387.71		Spot	1	Image 1	110	1000000035	1398
1827.63		Spot	1	Image 1	110	1000000081	1399
2002.14		Spot	1	Image 1	110	1000000070	1400
1416.89		Spot	1	Image 1	110	1000000087	1401
1789.11		Spot	1	Image 1	110	1000000083	1402
1351.5		Spot	1	Image 1	110	1000000080	1403
1705.29		Spot	1	Image 1	110	1000000086	1404
1908.5		Spot	1	Image 1	110	1000000089	1405
1736.57		Spot	1	Image 1	110	1000000082	1406
1412.25		Spot	1	Image 1	110	1000000088	1407
1497		Spot	1	Image 1	110	1000000084	1408
1920.43		Spot	1	Image 1	111	1000000085	1409
1323.75		Spot	1	Image 1	111	1000000035	1410
1762.13		Spot	1	Image 1	111	1000000070	1411
1528.57		Spot	1	Image 1	111	1000000087	1412
2215.13		Spot	1	Image 1	111	1000000083	1413
1284.25		Spot	1	Image 1	111	1000000080	1414
1551.22		Spot	1	Image 1	111	1000000086	1415
1946.78		Spot	1	Image 1	111	1000000089	1416
1471.29		Spot	1	Image 1	111	1000000082	1417
1484.75		Spot	1	Image 1	111	1000000088	1418
1481.38		Spot	1	Image 1	111	1000000084	1419
1893.38		Spot	1	Image 1	112	1000000090	1420
1687.88		Spot	1	Image 1	112	1000000085	1421
1274		Spot	1	Image 1	112	1000000035	1422
1747		Spot	1	Image 1	112	1000000070	1423
1372.75		Spot	1	Image 1	112	1000000087	1424
2075.13		Spot	1	Image 1	112	1000000083	1425
1337.29		Spot	1	Image 1	112	1000000080	1426
1744.71		Spot	1	Image 1	112	1000000086	1427
1618.29		Spot	1	Image 1	112	1000000089	1428
1613.88		Spot	1	Image 1	112	1000000082	1429
1369.57		Spot	1	Image 1	112	1000000088	1430
1531		Spot	1	Image 1	112	1000000084	1431
1707.38		Spot	1	Image 1	113	1000000090	1432
1562.86		Spot	1	Image 1	113	1000000085	1433
1258.63		Spot	1	Image 1	113	1000000035	1434
1809.11		Spot	1	Image 1	113	1000000070	1435
1282.57		Spot	1	Image 1	113	1000000087	1436
1691.38		Spot	1	Image 1	113	1000000083	1437
1595.88		Spot	1	Image 1	113	1000000086	1438
1822.11		Spot	1	Image 1	113	1000000089	1439
1280.5		Spot	1	Image 1	113	1000000088	1440
1500.71		Spot	1	Image 1	113	1000000084	1441
1965.88		Spot	1	Image 1	114	1000000090	1442
1198.43		Spot	1	Image 1	114	1000000035	1443
1683.78		Spot	1	Image 1	114	1000000070	1444
1433.13		Spot	1	Image 1	114	1000000087	1445
1958.57		Spot	1	Image 1	114	1000000083	1446
1621.75		Spot	1	Image 1	114	1000000086	1447
1918.78		Spot	1	Image 1	114	1000000089	1448
1475		Spot	1	Image 1	114	1000000088	1449
1487.88		Spot	1	Image 1	114	1000000084	1450
1750.57		Spot	1	Image 1	115	1000000090	1451
1175.22		Spot	1	Image 1	115	1000000035	1452
1769.88		Spot	1	Image 1	115	1000000070	1453
1437.71		Spot	1	Image 1	115	1000000087	1454
2082		Spot	1	Image 1	115	1000000083	1455
1801.11		Spot	1	Image 1	115	1000000089	1456
1392.29		Spot	1	Image 1	115	1000000088	1457
1583.86		Spot	1	Image 1	115	1000000084	1458
1570.75		Spot	1	Image 1	116	1000000090	1459
1279.22		Spot	1	Image 1	116	1000000035	1460
1512.89		Spot	1	Image 1	116	1000000070	1461
1182.13		Spot	1	Image 1	116	1000000087	1462
1833.43		Spot	1	Image 1	116	1000000083	1463
1910.86		Spot	1	Image 1	116	1000000089	1464
1452.86		Spot	1	Image 1	116	1000000088	1465
1537.63		Spot	1	Image 1	116	1000000084	1466
1665.13		Spot	1	Image 1	117	1000000090	1467
1273		Spot	1	Image 1	117	1000000035	1468
1636.75		Spot	1	Image 1	117	1000000070	1469
1413		Spot	1	Image 1	117	1000000087	1470
2028.71		Spot	1	Image 1	117	1000000083	1471
1802.75		Spot	1	Image 1	117	1000000089	1472
1363		Spot	1	Image 1	117	1000000088	1473
1552.86		Spot	1	Image 1	117	1000000084	1474
1647.88		Spot	1	Image 1	118	1000000090	1475
1196.25		Spot	1	Image 1	118	1000000035	1476
1690.25		Spot	1	Image 1	118	1000000070	1477
1373.63		Spot	1	Image 1	118	1000000087	1478
1801.56		Spot	1	Image 1	118	1000000089	1479
1353.43		Spot	1	Image 1	118	1000000088	1480
1380.44		Spot	1	Image 1	118	1000000084	1481
1623.63		Spot	1	Image 1	119	1000000090	1482
1429.29		Spot	1	Image 1	119	1000000091	1483
1217.43		Spot	1	Image 1	119	1000000035	1484
1734.38		Spot	1	Image 1	119	1000000070	1485
1359		Spot	1	Image 1	119	1000000087	1486
1604.13		Spot	1	Image 1	119	1000000089	1487
1426.5		Spot	1	Image 1	119	1000000088	1488
1372		Spot	1	Image 1	119	1000000084	1489
1541.57		Spot	1	Image 1	120	1000000090	1490
1580		Spot	1	Image 1	120	1000000091	1491
2359.86		Spot	1	Image 1	120	1000000070	1492
1298.25		Spot	1	Image 1	120	1000000087	1493
1537.75		Spot	1	Image 1	120	1000000089	1494
1498.88		Spot	1	Image 1	120	1000000088	1495
1347		Spot	1	Image 1	120	1000000092	1496
1294.5		Spot	1	Image 1	120	1000000084	1497
1732.75		Spot	1	Image 1	121	1000000090	1498
1565.57		Spot	1	Image 1	121	1000000091	1499
2040.5		Spot	1	Image 1	121	1000000070	1500
1278.13		Spot	1	Image 1	121	1000000087	1501
1405.63		Spot	1	Image 1	121	1000000089	1502
1600.75		Spot	1	Image 1	121	1000000092	1503
1528.86		Spot	1	Image 1	121	1000000084	1504
1600.75		Spot	1	Image 1	122	1000000090	1505
1547.88		Spot	1	Image 1	122	1000000091	1506
1870.14		Spot	1	Image 1	122	1000000070	1507
1432.71		Spot	1	Image 1	122	1000000089	1508
1804.25		Spot	1	Image 1	122	1000000092	1509
1461.63		Spot	1	Image 1	122	1000000084	1510
1546.63		Spot	1	Image 1	123	1000000090	1511
1590.86		Spot	1	Image 1	123	1000000091	1512
1756.38		Spot	1	Image 1	123	1000000070	1513
1547.67		Spot	1	Image 1	123	1000000089	1514
1891.5		Spot	1	Image 1	123	1000000092	1515
1392.78		Spot	1	Image 1	123	1000000084	1516
1626.86		Spot	1	Image 1	124	1000000090	1517
1597.25		Spot	1	Image 1	124	1000000091	1518
2481		Spot	1	Image 1	124	1000000093	1519
1815.88		Spot	1	Image 1	124	1000000070	1520
1537.43		Spot	1	Image 1	124	1000000089	1521
1936		Spot	1	Image 1	124	1000000092	1522
1672.38		Spot	1	Image 1	124	1000000084	1523
1655.43		Spot	1	Image 1	125	1000000090	1524
1714.38		Spot	1	Image 1	125	1000000091	1525
2245.11		Spot	1	Image 1	125	1000000093	1526
1958		Spot	1	Image 1	125	1000000070	1527
1528.13		Spot	1	Image 1	125	1000000089	1528
1488.29		Spot	1	Image 1	125	1000000094	1529
1633.88		Spot	1	Image 1	125	1000000092	1530
1607.57		Spot	1	Image 1	125	1000000084	1531
2134		Spot	1	Image 1	126	1000000090	1532
1813.88		Spot	1	Image 1	126	1000000091	1533
2311.29		Spot	1	Image 1	126	1000000093	1534
2003		Spot	1	Image 1	126	1000000070	1535
1572.25		Spot	1	Image 1	126	1000000095	1536
1652.57		Spot	1	Image 1	126	1000000089	1537
1821.43		Spot	1	Image 1	126	1000000094	1538
1886.86		Spot	1	Image 1	126	1000000092	1539
1598		Spot	1	Image 1	126	1000000084	1540
1863.43		Spot	1	Image 1	127	1000000090	1541
1717.71		Spot	1	Image 1	127	1000000091	1542
2360.11		Spot	1	Image 1	127	1000000093	1543
1730.71		Spot	1	Image 1	127	1000000070	1544
1678.57		Spot	1	Image 1	127	1000000095	1545
1584		Spot	1	Image 1	127	1000000089	1546
1824		Spot	1	Image 1	127	1000000094	1547
1655.25		Spot	1	Image 1	127	1000000092	1548
1669		Spot	1	Image 1	127	1000000084	1549
1879.33		Spot	1	Image 1	128	1000000090	1550
1775.71		Spot	1	Image 1	128	1000000091	1551
2088.88		Spot	1	Image 1	128	1000000093	1552
1577.38		Spot	1	Image 1	128	1000000070	1553
1617.86		Spot	1	Image 1	128	1000000095	1554
1488.43		Spot	1	Image 1	128	1000000089	1555
1627.57		Spot	1	Image 1	128	1000000096	1556
1625.63		Spot	1	Image 1	128	1000000094	1557
1615.57		Spot	1	Image 1	128	1000000092	1558
1483.57		Spot	1	Image 1	128	1000000084	1559
1803.71		Spot	1	Image 1	129	1000000090	1560
1899.57		Spot	1	Image 1	129	1000000091	1561
2227.88		Spot	1	Image 1	129	1000000093	1562
1699.56		Spot	1	Image 1	129	1000000070	1563
1548.86		Spot	1	Image 1	129	1000000095	1564
1596.14		Spot	1	Image 1	129	1000000089	1565
1517.11		Spot	1	Image 1	129	1000000096	1566
1644.5		Spot	1	Image 1	129	1000000094	1567
1520		Spot	1	Image 1	129	1000000092	1568
1410.71		Spot	1	Image 1	129	1000000084	1569
1933.43		Spot	1	Image 1	130	1000000090	1570
2061.43		Spot	1	Image 1	130	1000000091	1571
2570.63		Spot	1	Image 1	130	1000000093	1572
1544.88		Spot	1	Image 1	130	1000000070	1573
1452.71		Spot	1	Image 1	130	1000000095	1574
1615.88		Spot	1	Image 1	130	1000000089	1575
1483.5		Spot	1	Image 1	130	1000000096	1576
1571.71		Spot	1	Image 1	130	1000000094	1577
1797.38		Spot	1	Image 1	130	1000000092	1578
1327.75		Spot	1	Image 1	130	1000000084	1579
2076.29		Spot	1	Image 1	131	1000000090	1580
1952.57		Spot	1	Image 1	131	1000000091	1581
2464.5		Spot	1	Image 1	131	1000000093	1582
1420.86		Spot	1	Image 1	131	1000000070	1583
1330.43		Spot	1	Image 1	131	1000000095	1584
1604.71		Spot	1	Image 1	131	1000000089	1585
1467.75		Spot	1	Image 1	131	1000000096	1586
1406.86		Spot	1	Image 1	131	1000000094	1587
1380.14		Spot	1	Image 1	131	1000000084	1588
1915.71		Spot	1	Image 1	132	1000000090	1589
1764		Spot	1	Image 1	132	1000000091	1590
2158.25		Spot	1	Image 1	132	1000000093	1591
1665.63		Spot	1	Image 1	132	1000000097	1592
1478.88		Spot	1	Image 1	132	1000000070	1593
1337.89		Spot	1	Image 1	132	1000000095	1594
1751.71		Spot	1	Image 1	132	1000000089	1595
1465.11		Spot	1	Image 1	132	1000000096	1596
1583.25		Spot	1	Image 1	132	1000000094	1597
1545.25		Spot	1	Image 1	132	1000000084	1598
2014.75		Spot	1	Image 1	133	1000000090	1599
1806.75		Spot	1	Image 1	133	1000000091	1600
2598.75		Spot	1	Image 1	133	1000000093	1601
1846.13		Spot	1	Image 1	133	1000000097	1602
1498		Spot	1	Image 1	133	1000000070	1603
1447.88		Spot	1	Image 1	133	1000000095	1604
1860.88		Spot	1	Image 1	133	1000000089	1605
1423		Spot	1	Image 1	133	1000000096	1606
1464.86		Spot	1	Image 1	133	1000000094	1607
1659.86		Spot	1	Image 1	134	1000000090	1608
1894		Spot	1	Image 1	134	1000000091	1609
2266.86		Spot	1	Image 1	134	1000000093	1610
1764.44		Spot	1	Image 1	134	1000000097	1611
1359.63		Spot	1	Image 1	134	1000000070	1612
1335.14		Spot	1	Image 1	134	1000000095	1613
1778.13		Spot	1	Image 1	134	1000000089	1614
1362.43		Spot	1	Image 1	134	1000000096	1615
1608.71		Spot	1	Image 1	134	1000000094	1616
1697.11		Spot	1	Image 1	135	1000000090	1617
2088.25		Spot	1	Image 1	135	1000000091	1618
1988.57		Spot	1	Image 1	135	1000000093	1619
2092		Spot	1	Image 1	135	1000000097	1620
1487.78		Spot	1	Image 1	135	1000000070	1621
1375.14		Spot	1	Image 1	135	1000000095	1622
1836.38		Spot	1	Image 1	135	1000000089	1623
1473.5		Spot	1	Image 1	135	1000000096	1624
1579.86		Spot	1	Image 1	135	1000000094	1625
1810.13		Spot	1	Image 1	136	1000000090	1626
2301		Spot	1	Image 1	136	1000000091	1627
1990.71		Spot	1	Image 1	136	1000000093	1628
1694		Spot	1	Image 1	136	1000000097	1629
1812		Spot	1	Image 1	136	1000000070	1630
1425.43		Spot	1	Image 1	136	1000000095	1631
1538.38		Spot	1	Image 1	136	1000000089	1632
1508.13		Spot	1	Image 1	136	1000000096	1633
1482.13		Spot	1	Image 1	136	1000000094	1634
1550		Spot	1	Image 1	137	1000000090	1635
2014.71		Spot	1	Image 1	137	1000000091	1636
2111.63		Spot	1	Image 1	137	1000000097	1637
1666.29		Spot	1	Image 1	137	1000000093	1638
1680.78		Spot	1	Image 1	137	1000000070	1639
1437.89		Spot	1	Image 1	137	1000000095	1640
1514.71		Spot	1	Image 1	137	1000000096	1641
1515.57		Spot	1	Image 1	137	1000000089	1642
1732.75		Spot	1	Image 1	137	1000000094	1643
1463.38		Spot	1	Image 1	138	1000000090	1644
2025.57		Spot	1	Image 1	138	1000000091	1645
2096.33		Spot	1	Image 1	138	1000000097	1646
1874.13		Spot	1	Image 1	138	1000000098	1647
1528.86		Spot	1	Image 1	138	1000000099	1648
1545.57		Spot	1	Image 1	138	1000000095	1649
1569.25		Spot	1	Image 1	138	1000000089	1650
1362.11		Spot	1	Image 1	138	1000000096	1651
1508.86		Spot	1	Image 1	138	1000000094	1652
1710.75		Spot	1	Image 1	139	1000000091	1653
1981.71		Spot	1	Image 1	139	1000000097	1654
1768.63		Spot	1	Image 1	139	1000000098	1655
1499.88		Spot	1	Image 1	139	1000000099	1656
1409.71		Spot	1	Image 1	139	1000000096	1657
1507.14		Spot	1	Image 1	139	1000000094	1658
1995.22		Spot	1	Image 1	140	1000000091	1659
2245.5		Spot	1	Image 1	140	1000000097	1660
1517.67		Spot	1	Image 1	140	1000000098	1661
1582		Spot	1	Image 1	140	1000000099	1662
1506.57		Spot	1	Image 1	140	1000000094	1663
1872.86		Spot	1	Image 1	141	1000000091	1664
2034.25		Spot	1	Image 1	141	1000000097	1665
1814.67		Spot	1	Image 1	141	1000000098	1666
1739.89		Spot	1	Image 1	141	1000000099	1667
1595.38		Spot	1	Image 1	141	1000000094	1668
1257.57		Spot	1	Image 1	141	1000000100	1669
1794.38		Spot	1	Image 1	142	1000000091	1670
1914		Spot	1	Image 1	142	1000000097	1671
1849.71		Spot	1	Image 1	142	1000000098	1672
1492.13		Spot	1	Image 1	142	1000000099	1673
1530.17		Spot	1	Image 1	142	1000000094	1674
1363.86		Spot	1	Image 1	142	1000000100	1675
1761.5		Spot	1	Image 1	143	1000000091	1676
2238.22		Spot	1	Image 1	143	1000000097	1677
1739.5		Spot	1	Image 1	143	1000000098	1678
1614		Spot	1	Image 1	143	1000000099	1679
1561.14		Spot	1	Image 1	143	1000000094	1680
1520.14		Spot	1	Image 1	143	1000000100	1681
1664.38		Spot	1	Image 1	144	1000000091	1682
1735.71		Spot	1	Image 1	144	1000000097	1683
1840.63		Spot	1	Image 1	144	1000000098	1684
1782.63		Spot	1	Image 1	144	1000000099	1685
1609.14		Spot	1	Image 1	144	1000000094	1686
1558.63		Spot	1	Image 1	144	1000000100	1687
1389.67		Spot	1	Image 1	145	1000000091	1688
1760.38		Spot	1	Image 1	145	1000000098	1689
1643.75		Spot	1	Image 1	145	1000000099	1690
1668		Spot	1	Image 1	145	1000000094	1691
1444.43		Spot	1	Image 1	145	1000000100	1692
1753.67		Spot	1	Image 1	146	1000000091	1693
1935.71		Spot	1	Image 1	146	1000000098	1694
1519.57		Spot	1	Image 1	146	1000000099	1695
1560		Spot	1	Image 1	146	1000000094	1696
1356.78		Spot	1	Image 1	146	1000000100	1697
1548.63		Spot	1	Image 1	147	1000000091	1698
1724.25		Spot	1	Image 1	147	1000000098	1699
1693.88		Spot	1	Image 1	147	1000000099	1700
1604.13		Spot	1	Image 1	147	1000000094	1701
1611.14		Spot	1	Image 1	147	1000000100	1702
1624.57		Spot	1	Image 1	148	1000000098	1703
1797.13		Spot	1	Image 1	148	1000000099	1704
1674.86		Spot	1	Image 1	148	1000000094	1705
1730.57		Spot	1	Image 1	148	1000000100	1706
2099.14		Spot	1	Image 1	149	1000000098	1707
1537.13		Spot	1	Image 1	149	1000000099	1708
1429.63		Spot	1	Image 1	149	1000000101	1709
1633.29		Spot	1	Image 1	149	1000000094	1710
1468		Spot	1	Image 1	149	1000000100	1711
2233.43		Spot	1	Image 1	150	1000000098	1712
1393.38		Spot	1	Image 1	150	1000000099	1713
1529.71		Spot	1	Image 1	150	1000000101	1714
1669.5		Spot	1	Image 1	150	1000000094	1715
1347.86		Spot	1	Image 1	150	1000000100	1716
1512.29		Spot	1	Image 1	151	1000000098	1717
1419.25		Spot	1	Image 1	151	1000000099	1718
1495		Spot	1	Image 1	151	1000000101	1719
1507.11		Spot	1	Image 1	151	1000000094	1720
1285.75		Spot	1	Image 1	151	1000000100	1721
1444.38		Spot	1	Image 1	152	1000000102	1722
1334		Spot	1	Image 1	152	1000000099	1723
1327.75		Spot	1	Image 1	152	1000000101	1724
1521		Spot	1	Image 1	152	1000000094	1725
1713.86		Spot	1	Image 1	153	1000000103	1726
1547		Spot	1	Image 1	153	1000000102	1727
1316.78		Spot	1	Image 1	153	1000000099	1728
1430.43		Spot	1	Image 1	153	1000000101	1729
1550.63		Spot	1	Image 1	153	1000000094	1730
1910.5		Spot	1	Image 1	154	1000000104	1731
1722.13		Spot	1	Image 1	154	1000000103	1732
1655		Spot	1	Image 1	154	1000000102	1733
1413.86		Spot	1	Image 1	154	1000000099	1734
1459.25		Spot	1	Image 1	154	1000000101	1735
1481		Spot	1	Image 1	154	1000000094	1736
2323.63		Spot	1	Image 1	155	1000000104	1737
2025.63		Spot	1	Image 1	155	1000000103	1738
1327		Spot	1	Image 1	155	1000000105	1739
1929		Spot	1	Image 1	155	1000000102	1740
1568		Spot	1	Image 1	155	1000000101	1741
1349.38		Spot	1	Image 1	155	1000000094	1742
2383.88		Spot	1	Image 1	156	1000000104	1743
2029.29		Spot	1	Image 1	156	1000000103	1744
1395.14		Spot	1	Image 1	156	1000000105	1745
1586.38		Spot	1	Image 1	156	1000000102	1746
1481.57		Spot	1	Image 1	156	1000000101	1747
1581.88		Spot	1	Image 1	156	1000000094	1748
2017.38		Spot	1	Image 1	157	1000000104	1749
1994.71		Spot	1	Image 1	157	1000000103	1750
1511		Spot	1	Image 1	157	1000000105	1751
1593.14		Spot	1	Image 1	157	1000000102	1752
1448.14		Spot	1	Image 1	157	1000000101	1753
1456.78		Spot	1	Image 1	157	1000000094	1754
1384.38		Spot	1	Image 1	157	1000000106	1755
2359.14		Spot	1	Image 1	158	1000000104	1756
2034		Spot	1	Image 1	158	1000000103	1757
1573		Spot	1	Image 1	158	1000000105	1758
1435		Spot	1	Image 1	158	1000000107	1759
1431.89		Spot	1	Image 1	158	1000000102	1760
1352.63		Spot	1	Image 1	158	1000000101	1761
1578.5		Spot	1	Image 1	158	1000000094	1762
1444.63		Spot	1	Image 1	158	1000000106	1763
2183.13		Spot	1	Image 1	159	1000000104	1764
1971.71		Spot	1	Image 1	159	1000000103	1765
1431.14		Spot	1	Image 1	159	1000000105	1766
1512.14		Spot	1	Image 1	159	1000000107	1767
1497.11		Spot	1	Image 1	159	1000000102	1768
1392.14		Spot	1	Image 1	159	1000000101	1769
1628		Spot	1	Image 1	159	1000000094	1770
1530.43		Spot	1	Image 1	159	1000000106	1771
2096.43		Spot	1	Image 1	160	1000000104	1772
1963.86		Spot	1	Image 1	160	1000000103	1773
1490.57		Spot	1	Image 1	160	1000000105	1774
1439.88		Spot	1	Image 1	160	1000000107	1775
1767.14		Spot	1	Image 1	160	1000000102	1776
1547.38		Spot	1	Image 1	160	1000000101	1777
1723.5		Spot	1	Image 1	160	1000000094	1778
1346.75		Spot	1	Image 1	160	1000000106	1779
1686.13		Spot	1	Image 1	161	1000000104	1780
2046.25		Spot	1	Image 1	161	1000000108	1781
1804.75		Spot	1	Image 1	161	1000000103	1782
1615.25		Spot	1	Image 1	161	1000000105	1783
1626.57		Spot	1	Image 1	161	1000000107	1784
1823.13		Spot	1	Image 1	161	1000000102	1785
1792.88		Spot	1	Image 1	161	1000000109	1786
1552.13		Spot	1	Image 1	161	1000000101	1787
1641.63		Spot	1	Image 1	161	1000000094	1788
1398.86		Spot	1	Image 1	161	1000000106	1789
1815.57		Spot	1	Image 1	162	1000000104	1790
1847		Spot	1	Image 1	162	1000000103	1791
2101.14		Spot	1	Image 1	162	1000000108	1792
1594.89		Spot	1	Image 1	162	1000000105	1793
2043.57		Spot	1	Image 1	162	1000000107	1794
1559.57		Spot	1	Image 1	162	1000000102	1795
1770.71		Spot	1	Image 1	162	1000000109	1796
1494.14		Spot	1	Image 1	162	1000000101	1797
1597.75		Spot	1	Image 1	162	1000000106	1798
1707		Spot	1	Image 1	163	1000000104	1799
2105.5		Spot	1	Image 1	163	1000000103	1800
2154.86		Spot	1	Image 1	163	1000000108	1801
1892.13		Spot	1	Image 1	163	1000000110	1802
1714.29		Spot	1	Image 1	163	1000000105	1803
2106.71		Spot	1	Image 1	163	1000000107	1804
2029.44		Spot	1	Image 1	163	1000000109	1805
1408.78		Spot	1	Image 1	163	1000000101	1806
1541.89		Spot	1	Image 1	163	1000000106	1807
1703.43		Spot	1	Image 1	164	1000000104	1808
2174.25		Spot	1	Image 1	164	1000000108	1809
1791		Spot	1	Image 1	164	1000000110	1810
1531.63		Spot	1	Image 1	164	1000000105	1811
1754.44		Spot	1	Image 1	164	1000000107	1812
2071.63		Spot	1	Image 1	164	1000000109	1813
1698.63		Spot	1	Image 1	164	1000000101	1814
1626.86		Spot	1	Image 1	164	1000000106	1815
1704.56		Spot	1	Image 1	165	1000000104	1816
2135.88		Spot	1	Image 1	165	1000000108	1817
1945.14		Spot	1	Image 1	165	1000000110	1818
1306.14		Spot	1	Image 1	165	1000000105	1819
1694.86		Spot	1	Image 1	165	1000000107	1820
1958		Spot	1	Image 1	165	1000000109	1821
1550.57		Spot	1	Image 1	165	1000000101	1822
1376.86		Spot	1	Image 1	165	1000000106	1823
2055		Spot	1	Image 1	166	1000000108	1824
1768.71		Spot	1	Image 1	166	1000000110	1825
2061.38		Spot	1	Image 1	166	1000000107	1826
1777.13		Spot	1	Image 1	166	1000000109	1827
1517.71		Spot	1	Image 1	166	1000000106	1828
1958.29		Spot	1	Image 1	167	1000000108	1829
1955.44		Spot	1	Image 1	167	1000000110	1830
2074.38		Spot	1	Image 1	167	1000000107	1831
2001.57		Spot	1	Image 1	167	1000000109	1832
1543.5		Spot	1	Image 1	167	1000000106	1833
2022.5		Spot	1	Image 1	168	1000000108	1834
2034.63		Spot	1	Image 1	168	1000000110	1835
1817		Spot	1	Image 1	168	1000000107	1836
1855.29		Spot	1	Image 1	168	1000000109	1837
1666		Spot	1	Image 1	168	1000000106	1838
2205.14		Spot	1	Image 1	169	1000000108	1839
2294.25		Spot	1	Image 1	169	1000000110	1840
1697.14		Spot	1	Image 1	169	1000000107	1841
1906.5		Spot	1	Image 1	169	1000000109	1842
1403.88		Spot	1	Image 1	169	1000000106	1843
1783.88		Spot	1	Image 1	170	1000000108	1844
1774.14		Spot	1	Image 1	170	1000000110	1845
1531.43		Spot	1	Image 1	170	1000000107	1846
1881.14		Spot	1	Image 1	170	1000000109	1847
1513.75		Spot	1	Image 1	170	1000000106	1848
1840.63		Spot	1	Image 1	171	1000000108	1849
1570.25		Spot	1	Image 1	171	1000000110	1850
1509.5		Spot	1	Image 1	171	1000000111	1851
1450.25		Spot	1	Image 1	171	1000000107	1852
1789.88		Spot	1	Image 1	171	1000000109	1853
1357.88		Spot	1	Image 1	171	1000000106	1854
1952.29		Spot	1	Image 1	172	1000000108	1855
1513.89		Spot	1	Image 1	172	1000000110	1856
1587.25		Spot	1	Image 1	172	1000000111	1857
1450.86		Spot	1	Image 1	172	1000000107	1858
1381.88		Spot	1	Image 1	172	1000000112	1859
1786.44		Spot	1	Image 1	172	1000000109	1860
1488.43		Spot	1	Image 1	172	1000000106	1861
1688.22		Spot	1	Image 1	173	1000000110	1862
1694.14		Spot	1	Image 1	173	1000000111	1863
1527.71		Spot	1	Image 1	173	1000000107	1864
1447.57		Spot	1	Image 1	173	1000000112	1865
1767.43		Spot	1	Image 1	173	1000000109	1866
1454		Spot	1	Image 1	173	1000000106	1867
1664.38		Spot	1	Image 1	174	1000000110	1868
1556.38		Spot	1	Image 1	174	1000000111	1869
1485.14		Spot	1	Image 1	174	1000000112	1870
1598.13		Spot	1	Image 1	174	1000000109	1871
1414.25		Spot	1	Image 1	174	1000000106	1872
1642.63		Spot	1	Image 1	175	1000000110	1873
1661.43		Spot	1	Image 1	175	1000000111	1874
1493.67		Spot	1	Image 1	175	1000000112	1875
1450.14		Spot	1	Image 1	175	1000000109	1876
1362.5		Spot	1	Image 1	175	1000000106	1877
1938		Spot	1	Image 1	176	1000000110	1878
1826.38		Spot	1	Image 1	176	1000000111	1879
1396.75		Spot	1	Image 1	176	1000000112	1880
1566.25		Spot	1	Image 1	176	1000000109	1881
1466.71		Spot	1	Image 1	176	1000000113	1882
1391		Spot	1	Image 1	176	1000000114	1883
1543.29		Spot	1	Image 1	176	1000000106	1884
1546		Spot	1	Image 1	177	1000000110	1885
1695.63		Spot	1	Image 1	177	1000000111	1886
1621.38		Spot	1	Image 1	177	1000000112	1887
1511.67		Spot	1	Image 1	177	1000000109	1888
1329.71		Spot	1	Image 1	177	1000000113	1889
1503.5		Spot	1	Image 1	177	1000000114	1890
1491.86		Spot	1	Image 1	177	1000000106	1891
1477		Spot	1	Image 1	178	1000000110	1892
1621.71		Spot	1	Image 1	178	1000000111	1893
1802.71		Spot	1	Image 1	178	1000000112	1894
1445		Spot	1	Image 1	178	1000000109	1895
1331		Spot	1	Image 1	178	1000000113	1896
1570.5		Spot	1	Image 1	178	1000000114	1897
1476.57		Spot	1	Image 1	178	1000000106	1898
1595.25		Spot	1	Image 1	179	1000000111	1899
1990.71		Spot	1	Image 1	179	1000000112	1900
1428.88		Spot	1	Image 1	179	1000000109	1901
1398.22		Spot	1	Image 1	179	1000000113	1902
1378.75		Spot	1	Image 1	179	1000000106	1903
1660		Spot	1	Image 1	179	1000000114	1904
1897.11		Spot	1	Image 1	180	1000000115	1905
1544.57		Spot	1	Image 1	180	1000000111	1906
2080.67		Spot	1	Image 1	180	1000000112	1907
1506.63		Spot	1	Image 1	180	1000000109	1908
1332.43		Spot	1	Image 1	180	1000000113	1909
1631.38		Spot	1	Image 1	180	1000000114	1910
1227		Spot	1	Image 1	180	1000000106	1911
2238.75		Spot	1	Image 1	181	1000000115	1912
1431.88		Spot	1	Image 1	181	1000000111	1913
1569.88		Spot	1	Image 1	181	1000000112	1914
1446.57		Spot	1	Image 1	181	1000000113	1915
1459.5		Spot	1	Image 1	181	1000000114	1916
1291.71		Spot	1	Image 1	181	1000000106	1917
2312.86		Spot	1	Image 1	182	1000000115	1918
1583.63		Spot	1	Image 1	182	1000000112	1919
1538.33		Spot	1	Image 1	182	1000000113	1920
1743.57		Spot	1	Image 1	182	1000000114	1921
1383.5		Spot	1	Image 1	182	1000000106	1922
2066.67		Spot	1	Image 1	183	1000000115	1923
1910.86		Spot	1	Image 1	183	1000000116	1924
1427		Spot	1	Image 1	183	1000000113	1925
1300.22		Spot	1	Image 1	183	1000000106	1926
1506.57		Spot	1	Image 1	183	1000000114	1927
2246.25		Spot	1	Image 1	184	1000000115	1928
1903		Spot	1	Image 1	184	1000000116	1929
1530.89		Spot	1	Image 1	184	1000000113	1930
1638.25		Spot	1	Image 1	184	1000000114	1931
1264.44		Spot	1	Image 1	184	1000000106	1932
2398.22		Spot	1	Image 1	185	1000000115	1933
1432		Spot	1	Image 1	185	1000000116	1934
1506.13		Spot	1	Image 1	185	1000000113	1935
1545.5		Spot	1	Image 1	185	1000000114	1936
1353.75		Spot	1	Image 1	185	1000000106	1937
2335		Spot	1	Image 1	186	1000000115	1938
1418		Spot	1	Image 1	186	1000000116	1939
1537.14		Spot	1	Image 1	186	1000000113	1940
1534.71		Spot	1	Image 1	186	1000000114	1941
2212.5		Spot	1	Image 1	187	1000000115	1942
1466.5		Spot	1	Image 1	187	1000000116	1943
1484.86		Spot	1	Image 1	187	1000000113	1944
1765.29		Spot	1	Image 1	187	1000000114	1945
2007.33		Spot	1	Image 1	188	1000000115	1946
1549.29		Spot	1	Image 1	188	1000000116	1947
1388.44		Spot	1	Image 1	188	1000000113	1948
1723		Spot	1	Image 1	188	1000000114	1949
2170.43		Spot	1	Image 1	189	1000000115	1950
1315.63		Spot	1	Image 1	189	1000000116	1951
1363.63		Spot	1	Image 1	189	1000000113	1952
1580.13		Spot	1	Image 1	189	1000000114	1953
2140.71		Spot	1	Image 1	190	1000000115	1954
1425.25		Spot	1	Image 1	190	1000000116	1955
1287.13		Spot	1	Image 1	190	1000000113	1956
1779.14		Spot	1	Image 1	190	1000000114	1957
2166.44		Spot	1	Image 1	191	1000000115	1958
1389.57		Spot	1	Image 1	191	1000000116	1959
1240.14		Spot	1	Image 1	191	1000000113	1960
1641		Spot	1	Image 1	191	1000000114	1961
1996.75		Spot	1	Image 1	192	1000000115	1962
1458.5		Spot	1	Image 1	192	1000000116	1963
1342.75		Spot	1	Image 1	192	1000000113	1964
2378.14		Spot	1	Image 1	192	1000000114	1965
2072.71		Spot	1	Image 1	193	1000000115	1966
1407.63		Spot	1	Image 1	193	1000000116	1967
1392.14		Spot	1	Image 1	193	1000000113	1968
1970.43		Spot	1	Image 1	193	1000000114	1969
2012.43		Spot	1	Image 1	194	1000000115	1970
1478.33		Spot	1	Image 1	194	1000000116	1971
1609.63		Spot	1	Image 1	194	1000000113	1972
1704.63		Spot	1	Image 1	194	1000000114	1973
1816.63		Spot	1	Image 1	195	1000000115	1974
1495.43		Spot	1	Image 1	195	1000000116	1975
1531		Spot	1	Image 1	195	1000000113	1976
1720.38		Spot	1	Image 1	195	1000000114	1977
1969.67		Spot	1	Image 1	196	1000000115	1978
1425.29		Spot	1	Image 1	196	1000000116	1979
1699.63		Spot	1	Image 1	196	1000000114	1980
2042.13		Spot	1	Image 1	197	1000000115	1981
1272.63		Spot	1	Image 1	197	1000000116	1982
1437.75		Spot	1	Image 1	197	1000000114	1983
1876.63		Spot	1	Image 1	198	1000000115	1984
1348.75		Spot	1	Image 1	198	1000000116	1985
1932		Spot	1	Image 1	199	1000000115	1986
1393.13		Spot	1	Image 1	199	1000000116	1987
1941.5		Spot	1	Image 1	200	1000000115	1988
1299.86		Spot	1	Image 1	200	1000000116	1989
2061.25		Spot	1	Image 1	201	1000000115	1990
1487.75		Spot	1	Image 1	201	1000000116	1991
1810		Spot	1	Image 1	202	1000000115	1992
1515.88		Spot	1	Image 1	202	1000000116	1993
1887.56		Spot	1	Image 1	203	1000000115	1994
1227.63		Spot	1	Image 1	203	1000000116	1995
1931.78		Spot	1	Image 1	204	1000000115	1996
[truncated: 674 more rows]
